# Supplementary material for: Dataset for the simulated biomass pyrolysis in rotary kilns with varying particle residence time distributions
Source: Data Brief. 2021 Nov 23;39:107603. doi: 10.1016/j.dib.2021.107603 (PMC8633881; doi:10.1016/j.dib.2021.107603)
Supplement: Supplementary Data S1 — Supplementary Raw Research Data. This is open data under the CC BY license http://creativecommons.org/licenses/by/4.0/ [file mmc1.zip › supplementary/109/logFiles/log_Pe12]

l,m	Tau,s	F_w,kg/s	F_is,kg/s	F_c,kg/s	F_rt,kg/s	F_w_wet,kg/s	F_it,kg/s	F_g,kg/s	F_H2O_g,kg/s	T_b,K	T_g,K	T_w,K	q_bed,kW/m	q_gas,kW/m	q_loss,kW/m
5e-05	0.02237	0.0	0.0	0.0	0.0	0.00205301	0.0	0.0	0.0	298.78762157	299.61319179	832.98106945	42.80522728	1.84750571	-0.4199891
0.00011	0.0671	0.0	0.0	0.0	0.0	0.00205301	0.0	0.0	0.0	299.42411446	301.07425933	832.8123754	42.74454577	1.84520396	-0.4198567
0.00016	0.11183	0.0	0.0	0.0	0.0	0.00205301	0.0	0.0	0.0	300.05948111	302.53319339	832.64391757	42.68395671	1.84288807	-0.41972448
0.00022	0.15655	0.0	0.0	0.0	0.0	0.00205301	0.0	0.0	0.0	300.69372406	303.98998416	832.47569567	42.62346898	1.8405565	-0.41959247
0.00027	0.20127	0.0	0.0	0.0	0.0	0.00205301	0.0	0.0	0.0	301.3268461	305.44462079	832.30770939	42.56305961	1.83821324	-0.41946061
0.00033	0.24598	0.0	0.0	0.0	0.0	0.00205301	0.0	0.0	0.0	301.9588494	306.89709516	832.13995846	42.50275625	1.83585345	-0.41932897
0.00038	0.29069	0.0	0.0	0.0	0.0	0.00205301	0.0	0.0	0.0	302.58973686	308.34739589	831.97244255	42.44254078	1.83348031	-0.4191975
0.00044	0.3354	0.0	0.0	0.0	0.0	0.00205301	0.0	0.0	0.0	303.2195109	309.79551372	831.80516138	42.38240863	1.83109461	-0.4190662
0.00049	0.3801	0.0	0.0	0.0	0.0	0.00205301	0.0	0.0	0.0	303.8481738	311.24143996	831.6381147	42.32236406	1.8286956	-0.41893508
0.0105	8.44232	5e-07	0.0	0.0	0.0	0.00205251	0.0	0.0	0.0	402.01618194	529.54465935	804.86161721	32.77373236	1.20248367	-0.39791983
0.01056	8.48622	5.2e-07	0.0	0.0	0.0	0.00205249	0.0	0.0	0.0	402.47712418	530.46448785	804.73296484	32.72806179	1.19841	-0.39781887
0.01061	8.53011	5.3e-07	0.0	0.0	0.0	0.00205248	0.0	0.0	0.0	402.93731262	531.38107793	804.60449904	32.68244888	1.19434322	-0.39771803
0.01067	8.574	5.5e-07	0.0	0.0	0.0	0.00205246	0.0	0.0	0.0	403.39674842	532.29443561	804.47621954	32.63690851	1.19026979	-0.39761735
0.01072	8.61789	5.7e-07	0.0	0.0	0.0	0.00205244	0.0	0.0	0.0	403.85543329	533.20455733	804.34812612	32.59143445	1.18619539	-0.39751682
0.01078	8.66177	5.9e-07	0.0	0.0	0.0	0.00205242	0.0	0.0	0.0	404.31336868	534.11144353	804.22021851	32.54602663	1.18212008	-0.39741644
0.01083	8.70564	6.1e-07	0.0	0.0	0.0	0.0020524	0.0	0.0	0.0	404.77055608	535.01509471	804.09249649	32.50068498	1.17804391	-0.3973162
0.01089	8.74952	6.3e-07	0.0	0.0	0.0	0.00205238	0.0	0.0	0.0	405.22699694	535.9155114	803.96495979	32.45540945	1.17396695	-0.39721611
0.01094	8.79338	6.5e-07	0.0	0.0	0.0	0.00205236	0.0	0.0	0.0	405.68269274	536.81269419	803.83760818	32.41019995	1.16988926	-0.39711616
0.011	8.83725	6.7e-07	0.0	0.0	0.0	0.00205234	0.0	0.0	0.0	406.13764493	537.7066437	803.71044141	32.36505562	1.16581164	-0.39701636
0.01105	8.8811	7e-07	0.0	0.0	0.0	0.00205232	0.0	0.0	0.0	406.59185495	538.59736111	803.58345924	32.31997126	1.16173892	-0.3969167
0.01111	8.92496	7.2e-07	0.0	0.0	0.0	0.00205229	0.0	0.0	0.0	407.04532405	539.48485101	803.45666143	32.27495617	1.15766246	-0.39681718
0.01116	8.96881	7.4e-07	0.0	0.0	0.0	0.00205227	0.0	0.0	0.0	407.4980538	540.36911191	803.33004772	32.23000624	1.1535861	-0.39671781
0.01122	9.01266	7.7e-07	0.0	0.0	0.0	0.00205224	0.0	0.0	0.0	407.95004565	541.250145	803.20361787	32.18512134	1.14950993	-0.39661859
0.01127	9.0565	7.9e-07	0.0	0.0	0.0	0.00205222	0.0	0.0	0.0	408.40130101	542.12795157	803.07737164	32.14030137	1.14543405	-0.39651951
0.01133	9.10033	8.2e-07	0.0	0.0	0.0	0.00205219	0.0	0.0	0.0	408.8518213	543.00253297	802.95130879	32.0955462	1.14135858	-0.39642057
0.01138	9.14417	8.4e-07	0.0	0.0	0.0	0.00205217	0.0	0.0	0.0	409.30160796	543.87389061	802.82542906	32.05085573	1.13728361	-0.39632178
0.01144	9.18799	8.7e-07	0.0	0.0	0.0	0.00205214	0.0	0.0	0.0	409.7506624	544.74202599	802.69973222	32.00622952	1.13320957	-0.39622313
0.01149	9.23182	9e-07	0.0	0.0	0.0	0.00205211	0.0	0.0	0.0	410.19898601	545.60694089	802.57421802	31.96166639	1.12913762	-0.39612462
0.0215	17.1362	6.767e-05	0.0	0.0	0.0	0.00198527	0.0	0.0	7e-08	480.88709708	653.92135305	782.52477239	24.81911536	0.48918892	-0.38038929
0.02156	17.17924	6.887e-05	0.0	0.0	0.0	0.00198407	0.0	0.0	7e-08	481.22162735	654.28256715	782.4286271	24.78469654	0.48655057	-0.38031383
0.02161	17.22227	7.009e-05	0.0	0.0	0.0	0.00198285	0.0	0.0	7e-08	481.55562634	654.64168453	782.33262079	24.75032591	0.48392351	-0.38023848
0.02167	17.2653	7.133e-05	0.0	0.0	0.0	0.00198161	0.0	0.0	7e-08	481.88909486	654.99871303	782.23675324	24.71600341	0.48130773	-0.38016325
0.02172	17.30833	7.258e-05	0.0	0.0	0.0	0.00198036	0.0	0.0	7e-08	482.22203373	655.35366047	782.14102421	24.68172897	0.47870324	-0.38008811
0.02178	17.35135	7.385e-05	0.0	0.0	0.0	0.00197909	0.0	0.0	7e-08	482.55444374	655.70653467	782.04543349	24.64750255	0.47611004	-0.38001309
0.02183	17.39437	7.514e-05	0.0	0.0	0.0	0.00197779	0.0	0.0	8e-08	482.88632571	656.05734343	781.94998086	24.61332407	0.47352812	-0.37993818
0.02189	17.43739	7.645e-05	0.0	0.0	0.0	0.00197648	0.0	0.0	8e-08	483.21768042	656.40609456	781.8546661	24.57919347	0.47095748	-0.37986337
0.02194	17.4804	7.778e-05	0.0	0.0	0.0	0.00197516	0.0	0.0	8e-08	483.54850867	656.75279586	781.75948897	24.54511069	0.46839812	-0.37978867
0.022	17.5234	7.912e-05	0.0	0.0	0.0	0.00197381	0.0	0.0	8e-08	483.87881127	657.0974551	781.66444927	24.51107563	0.46585015	-0.37971408
0.02205	17.56641	8.049e-05	0.0	0.0	0.0	0.00197244	0.0	0.0	8e-08	484.208589	657.44008022	781.56954676	24.47708828	0.46331344	-0.3796396
0.02211	17.6094	8.187e-05	0.0	0.0	0.0	0.00197106	0.0	0.0	8e-08	484.53784267	657.78067897	781.47478123	24.44314858	0.46078797	-0.37956523
0.02216	17.6524	8.328e-05	0.0	0.0	0.0	0.00196965	0.0	0.0	8e-08	484.86657305	658.11925907	781.38015246	24.40925646	0.45827377	-0.37949096
0.02222	17.69539	8.47e-05	0.0	0.0	0.0	0.00196823	0.0	0.0	8e-08	485.19478093	658.45582828	781.28566023	24.37541186	0.45577084	-0.3794168
0.02227	17.73837	8.614e-05	0.0	0.0	0.0	0.00196678	0.0	0.0	9e-08	485.52246711	658.79039436	781.19130431	24.34161471	0.45327917	-0.37934274
0.02233	17.78135	8.76e-05	0.0	0.0	0.0	0.00196532	0.0	0.0	9e-08	485.84963235	659.12296505	781.09708448	24.30786497	0.45079877	-0.3792688
0.02238	17.82433	8.909e-05	0.0	0.0	0.0	0.00196383	0.0	0.0	9e-08	486.17627744	659.4535481	781.00300054	24.27416256	0.44832961	-0.37919496
0.02244	17.8673	9.059e-05	0.0	0.0	0.0	0.00196233	0.0	0.0	9e-08	486.50240317	659.78215123	780.90905224	24.24050743	0.44587171	-0.37912122
0.02249	17.91027	9.211e-05	0.0	0.0	0.0	0.0019608	0.0	0.0	9e-08	486.8280103	660.10878216	780.81523939	24.20689952	0.44342504	-0.3790476
0.0325	25.6604	0.00085433	1e-07	0.0	0.0	0.00119765	7e-08	1e-08	8.6e-07	538.20403509	694.04963906	765.78553979	18.81999849	0.16512214	-0.36725164
0.03256	25.7026	0.00086116	1e-07	0.0	0.0	0.00119081	7e-08	1e-08	8.6e-07	538.44720305	694.13231836	765.71310951	18.79409377	0.16435187	-0.3671948
0.03261	25.7448	0.000868	1e-07	0.0	0.0	0.00118396	8e-08	1e-08	8.7e-07	538.68999276	694.21419916	765.64077927	18.76822563	0.16358794	-0.36713803
0.03267	25.78699	0.00087485	1e-07	0.0	0.0	0.00117709	8e-08	1e-08	8.8e-07	538.9324051	694.29528547	765.56854893	18.74239399	0.16283035	-0.36708134
0.03272	25.82918	0.00088172	1.1e-07	0.0	0.0	0.00117021	8e-08	1e-08	8.8e-07	539.17444095	694.37558126	765.49641831	18.7165988	0.16207913	-0.36702473
0.03278	25.87136	0.0008886	1.1e-07	0.0	0.0	0.00116332	8e-08	1e-08	8.9e-07	539.41610119	694.45509045	765.42438726	18.69083999	0.16133424	-0.36696819
0.03283	25.91354	0.00089549	1.1e-07	0.0	0.0	0.00115641	8e-08	1e-08	9e-07	539.65738669	694.53381692	765.35245561	18.66511748	0.16059567	-0.36691174
0.03289	25.95572	0.0009024	1.1e-07	0.0	0.0	0.0011495	9e-08	1e-08	9e-07	539.89829832	694.6117645	765.28062322	18.63943121	0.15986338	-0.36685536
0.03294	25.99789	0.00090932	1.2e-07	0.0	0.0	0.00114256	9e-08	1e-08	9.1e-07	540.13883695	694.68893697	765.20888991	18.61378111	0.15913735	-0.36679906
0.033	26.04006	0.00091625	1.2e-07	0.0	0.0	0.00113562	9e-08	1e-08	9.2e-07	540.37900346	694.76533807	765.13725553	18.5881671	0.15841756	-0.36674283
0.03305	26.08222	0.00092319	1.2e-07	0.0	0.0	0.00112867	9e-08	1e-08	9.2e-07	540.61879872	694.84097148	765.06571992	18.56258911	0.15770398	-0.36668669
0.03311	26.12438	0.00093015	1.2e-07	0.0	0.0	0.0011217	9e-08	1e-08	9.3e-07	540.8582236	694.91584085	764.99428292	18.53704707	0.15699658	-0.36663062
0.03316	26.16653	0.00093711	1.3e-07	0.0	0.0	0.00111473	1e-07	1e-08	9.4e-07	541.09727897	694.98994976	764.92294438	18.51154092	0.15629535	-0.36657463
0.03322	26.20868	0.00094408	1.3e-07	0.0	0.0	0.00110774	1e-07	1e-08	9.5e-07	541.33596572	695.06330176	764.85170413	18.48607066	0.15560044	-0.36651872
0.03327	26.25083	0.00095106	1.3e-07	0.0	0.0	0.00110075	1e-07	1e-08	9.5e-07	541.57428467	695.13590044	764.78056202	18.46063611	0.1549116	-0.36646288
0.03333	26.29297	0.00095805	1.3e-07	0.0	0.0	0.00109374	1e-07	1e-08	9.6e-07	541.8122367	695.20774922	764.7095179	18.43523721	0.1542288	-0.36640712
0.03338	26.33511	0.00096505	1.4e-07	0.0	0.0	0.00108673	1.1e-07	2e-08	9.7e-07	542.04982271	695.27885146	764.63857159	18.40987391	0.15355209	-0.36635144
0.03344	26.37725	0.00097206	1.4e-07	0.0	0.0	0.00107971	1.1e-07	2e-08	9.7e-07	542.28704356	695.34921053	764.56772296	18.38454613	0.15288143	-0.36629583
0.03349	26.41938	0.00097907	1.4e-07	0.0	0.0	0.00107269	1.1e-07	2e-08	9.8e-07	542.52390012	695.41882972	764.49697184	18.35925382	0.15221681	-0.3662403
0.0435	34.01838	0.00192077	2.38e-06	0.0	3e-08	0.00012438	3.07e-06	4.6e-07	1.93e-06	580.32348728	697.02847369	753.09975461	14.27299819	0.12450363	-0.35729501
0.04356	34.05976	0.00192287	2.4e-06	0.0	3e-08	0.0001222	3.11e-06	4.7e-07	1.93e-06	580.50507523	696.9765069	753.04453171	14.25306165	0.12486794	-0.35725167
0.04361	34.10113	0.00192494	2.43e-06	0.0	3e-08	0.00012005	3.15e-06	4.8e-07	1.93e-06	580.68639893	696.92387482	752.98938223	14.23314065	0.12523783	-0.35720838
0.04367	34.1425	0.00192698	2.46e-06	0.0	3e-08	0.00011794	3.19e-06	4.8e-07	1.94e-06	580.86745845	696.87057874	752.93430608	14.21336209	0.12561326	-0.35716515
0.04372	34.18387	0.00192899	2.49e-06	0.0	3e-08	0.00011585	3.23e-06	4.9e-07	1.94e-06	581.04825549	696.81661988	752.87930271	14.19353925	0.12599427	-0.35712198
0.04378	34.22523	0.00193097	2.51e-06	0.0	3e-08	0.00011379	3.28e-06	5e-07	1.94e-06	581.22878935	696.76199967	752.82437227	14.17373725	0.12638083	-0.35707887
0.04383	34.26659	0.00193292	2.54e-06	0.0	3e-08	0.00011176	3.32e-06	5e-07	1.94e-06	581.40906016	696.70671957	752.76951466	14.15396222	0.12677292	-0.35703581
0.04389	34.30794	0.00193483	2.57e-06	0.0	3e-08	0.00010976	3.36e-06	5.1e-07	1.94e-06	581.58906813	696.65078105	752.71472975	14.13421457	0.12717053	-0.35699281
0.04394	34.34929	0.00193672	2.6e-06	0.0	3e-08	0.00010779	3.41e-06	5.2e-07	1.95e-06	581.76881348	696.59418564	752.66001743	14.1144947	0.12757364	-0.35694987
0.044	34.39063	0.00193858	2.62e-06	0.0	3e-08	0.00010585	3.45e-06	5.2e-07	1.95e-06	581.94829642	696.53693492	752.60537756	14.09480308	0.12798224	-0.35690699
0.04405	34.43198	0.00194042	2.65e-06	0.0	3e-08	0.00010393	3.5e-06	5.3e-07	1.95e-06	582.1275172	696.47903054	752.55081003	14.07514019	0.12839631	-0.35686416
0.04411	34.47331	0.00194222	2.68e-06	0.0	3e-08	0.00010205	3.54e-06	5.4e-07	1.95e-06	582.30647603	696.42047418	752.49631469	14.05550009	0.12881583	-0.35682138
0.04416	34.51464	0.00194399	2.71e-06	0.0	3e-08	0.00010019	3.59e-06	5.4e-07	1.95e-06	582.48517307	696.36126754	752.44189146	14.03587306	0.12924079	-0.35677867
0.04422	34.55597	0.00194574	2.74e-06	0.0	3e-08	9.836e-05	3.64e-06	5.5e-07	1.95e-06	582.66360835	696.30141232	752.38754025	14.01628614	0.12967118	-0.35673601
0.04427	34.5973	0.00194746	2.77e-06	0.0	3e-08	9.655e-05	3.68e-06	5.6e-07	1.96e-06	582.84178224	696.24091041	752.3332609	13.99672719	0.13010697	-0.35669341
0.04433	34.63862	0.00194915	2.8e-06	0.0	3e-08	9.477e-05	3.73e-06	5.7e-07	1.96e-06	583.01969497	696.17976372	752.27905328	13.97719651	0.13054815	-0.35665086
0.04438	34.67993	0.00195081	2.83e-06	0.0	3e-08	9.302e-05	3.78e-06	5.7e-07	1.96e-06	583.19734675	696.11797416	752.22491727	13.95769439	0.1309947	-0.35660837
0.04444	34.72125	0.00195245	2.86e-06	0.0	4e-08	9.13e-05	3.83e-06	5.8e-07	1.96e-06	583.37473782	696.05554374	752.17085274	13.93822116	0.1314466	-0.35656594
0.04449	34.76256	0.00195406	2.89e-06	0.0	4e-08	8.96e-05	3.87e-06	5.9e-07	1.96e-06	583.5518684	695.9924745	752.11685955	13.91877716	0.13190384	-0.35652356
0.05455	42.25374	0.00200806	1.321e-05	1e-08	2.2e-07	1.05e-06	2.451e-05	3.89e-06	2.05e-06	611.77874184	677.72529733	743.32749523	10.76466672	0.27175861	-0.34962485
0.05461	42.2943	0.00200777	1.33e-05	1e-08	2.3e-07	1.02e-06	2.471e-05	3.92e-06	2.05e-06	611.91132191	677.61627066	743.28488056	10.74954623	0.27261513	-0.3495914
0.05466	42.33487	0.00200748	1.339e-05	1e-08	2.3e-07	9.9e-07	2.491e-05	3.96e-06	2.05e-06	612.0436809	677.50744137	743.24231941	10.7344609	0.27347048	-0.34955799
0.05472	42.37542	0.00200718	1.348e-05	1e-08	2.3e-07	9.6e-07	2.512e-05	3.99e-06	2.05e-06	612.17581923	677.39881332	743.19981164	10.71940514	0.27432461	-0.34952463
0.05477	42.41597	0.00200688	1.357e-05	1e-08	2.3e-07	9.3e-07	2.532e-05	4.02e-06	2.05e-06	612.30773726	677.29039037	743.15735715	10.70437676	0.27517752	-0.34949131
0.05483	42.45652	0.00200658	1.366e-05	1e-08	2.3e-07	9e-07	2.552e-05	4.06e-06	2.05e-06	612.43943529	677.18217628	743.11495584	10.68935143	0.27602919	-0.34945803
0.05488	42.49707	0.00200627	1.375e-05	1e-08	2.4e-07	8.8e-07	2.573e-05	4.09e-06	2.05e-06	612.57091332	677.07417483	743.0726077	10.67430432	0.27687959	-0.34942479
0.05494	42.53761	0.00200597	1.384e-05	1e-08	2.4e-07	8.5e-07	2.593e-05	4.12e-06	2.05e-06	612.70217105	676.9663897	743.03031281	10.65929225	0.27772869	-0.34939159
0.05499	42.57814	0.00200566	1.393e-05	1e-08	2.4e-07	8.3e-07	2.614e-05	4.16e-06	2.05e-06	612.83320888	676.85882459	742.98807107	10.64428862	0.27857645	-0.34935843
0.05505	42.61868	0.00200535	1.402e-05	1e-08	2.4e-07	8e-07	2.635e-05	4.19e-06	2.05e-06	612.96402689	676.75148314	742.94588242	10.62929139	0.27942285	-0.34932532
0.0551	42.6592	0.00200503	1.411e-05	1e-08	2.4e-07	7.8e-07	2.656e-05	4.22e-06	2.05e-06	613.09462513	676.64436896	742.90374686	10.61439031	0.28026791	-0.34929224
0.05516	42.69973	0.00200472	1.42e-05	1e-08	2.4e-07	7.6e-07	2.677e-05	4.26e-06	2.05e-06	613.22500479	676.53748566	742.86166404	10.59948567	0.28111157	-0.34925921
0.05521	42.74025	0.0020044	1.429e-05	1e-08	2.5e-07	7.3e-07	2.699e-05	4.29e-06	2.05e-06	613.35516581	676.43083676	742.81963396	10.58460066	0.28195379	-0.34922622
0.05527	42.78077	0.00200407	1.438e-05	1e-08	2.5e-07	7.1e-07	2.72e-05	4.33e-06	2.05e-06	613.48510839	676.32442579	742.77765656	10.56974287	0.28279457	-0.34919328
0.05532	42.82128	0.00200375	1.448e-05	1e-08	2.5e-07	6.9e-07	2.742e-05	4.36e-06	2.05e-06	613.61483285	676.2182562	742.73573175	10.55490755	0.28363388	-0.34916037
0.05538	42.86179	0.00200342	1.457e-05	1e-08	2.5e-07	6.7e-07	2.763e-05	4.4e-06	2.05e-06	613.74433946	676.11233142	742.69385945	10.54009074	0.28447172	-0.3491275
0.05543	42.90229	0.00200309	1.466e-05	1e-08	2.5e-07	6.5e-07	2.785e-05	4.43e-06	2.05e-06	613.8736284	676.00665481	742.65203959	10.52530595	0.28530803	-0.34909468
0.05549	42.94279	0.00200276	1.476e-05	1e-08	2.6e-07	6.3e-07	2.807e-05	4.47e-06	2.05e-06	614.00270007	675.90122974	742.61027205	10.51054833	0.28614281	-0.3490619
0.06555	50.28719	0.00190198	3.919e-05	1.3e-07	8.4e-07	0.0	9.347e-05	1.534e-05	2.05e-06	634.20497956	662.62797793	735.77889199	8.13860467	0.40178707	-0.34369991
0.06561	50.32696	0.0019012	3.937e-05	1.3e-07	8.5e-07	0.0	9.399e-05	1.543e-05	2.05e-06	634.29802919	662.59043031	735.74564143	8.12733587	0.40220359	-0.3436738
0.06566	50.36672	0.00190042	3.954e-05	1.3e-07	8.5e-07	0.0	9.45e-05	1.551e-05	2.05e-06	634.39090464	662.5532255	735.71243158	8.11608667	0.40261764	-0.34364774
0.06572	50.40648	0.00189964	3.972e-05	1.3e-07	8.5e-07	0.0	9.502e-05	1.56e-05	2.05e-06	634.48360617	662.51636212	735.67926238	8.1048561	0.40302935	-0.34362171
0.06577	50.44624	0.00189885	3.989e-05	1.3e-07	8.6e-07	0.0	9.554e-05	1.569e-05	2.05e-06	634.57613403	662.47983883	735.64613377	8.09363477	0.4034399	-0.34359569
0.06583	50.48599	0.00189806	4.007e-05	1.3e-07	8.6e-07	0.0	9.606e-05	1.577e-05	2.05e-06	634.66848837	662.44365498	735.61304572	8.08244381	0.4038466	-0.34356974
0.06588	50.52574	0.00189727	4.024e-05	1.4e-07	8.7e-07	0.0	9.658e-05	1.586e-05	2.05e-06	634.7606696	662.40780832	735.57999813	8.07125028	0.40425362	-0.34354378
0.06594	50.56548	0.00189647	4.042e-05	1.4e-07	8.7e-07	0.0	9.71e-05	1.595e-05	2.05e-06	634.85267769	662.37229905	735.54699101	8.06007932	0.40465785	-0.34351786
0.06599	50.60522	0.00189568	4.06e-05	1.4e-07	8.8e-07	0.0	9.763e-05	1.604e-05	2.05e-06	634.94451295	662.33712554	735.51402428	8.04893479	0.40505875	-0.34349199
0.06605	50.64496	0.00189488	4.078e-05	1.4e-07	8.8e-07	0.0	9.816e-05	1.613e-05	2.05e-06	635.03617574	662.30228583	735.48109786	8.03782008	0.40545591	-0.34346618
0.0661	50.68469	0.00189407	4.095e-05	1.4e-07	8.9e-07	0.0	9.869e-05	1.622e-05	2.05e-06	635.1276665	662.2677777	735.44821164	8.02669101	0.40585487	-0.34344034
0.06616	50.72442	0.00189327	4.113e-05	1.4e-07	8.9e-07	0.0	9.922e-05	1.631e-05	2.05e-06	635.21898502	662.2336022	735.41536569	8.01558534	0.40625095	-0.34341455
0.06621	50.76414	0.00189246	4.131e-05	1.5e-07	9e-07	0.0	9.975e-05	1.64e-05	2.05e-06	635.31013162	662.19975763	735.38255991	8.00450143	0.40664431	-0.34338879
0.06627	50.80386	0.00189165	4.149e-05	1.5e-07	9e-07	0.0	0.00010028	1.649e-05	2.05e-06	635.40110662	662.16624234	735.34979424	7.99345695	0.40703277	-0.34336311
0.06632	50.84358	0.00189084	4.167e-05	1.5e-07	9.1e-07	0.0	0.00010082	1.658e-05	2.05e-06	635.49191057	662.13305332	735.31706855	7.9824022	0.4074225	-0.34333742
0.06638	50.88329	0.00189002	4.185e-05	1.5e-07	9.1e-07	0.0	0.00010136	1.667e-05	2.05e-06	635.58254332	662.10019136	735.28438287	7.97135714	0.40781106	-0.34331174
0.06643	50.923	0.0018892	4.203e-05	1.5e-07	9.2e-07	0.0	0.0001019	1.676e-05	2.05e-06	635.67300502	662.06765574	735.25173718	7.96033898	0.40819632	-0.34328611
0.06649	50.96271	0.00188838	4.221e-05	1.5e-07	9.2e-07	0.0	0.00010244	1.685e-05	2.05e-06	635.76329604	662.03544441	735.21913137	7.94935179	0.40857774	-0.34326054
0.07655	58.16244	0.00169597	8.163e-05	7.6e-07	2.02e-06	0.0	0.00023167	3.891e-05	2.05e-06	649.66393801	660.27954052	729.86980249	6.19323561	0.45121207	-0.33906169
0.07661	58.20142	0.00169471	8.187e-05	7.6e-07	2.03e-06	0.0	0.00023252	3.906e-05	2.05e-06	649.72696732	660.28594739	729.84366525	6.18491977	0.45132891	-0.33904116
0.07666	58.2404	0.00169344	8.211e-05	7.7e-07	2.04e-06	0.0	0.00023338	3.921e-05	2.05e-06	649.78987149	660.29246671	729.81755878	6.17662513	0.45144416	-0.33902068
0.07672	58.27938	0.00169218	8.236e-05	7.7e-07	2.04e-06	0.0	0.00023425	3.936e-05	2.05e-06	649.85265094	660.29909714	729.79148299	6.16834471	0.45155833	-0.33900022
0.07677	58.31835	0.00169091	8.26e-05	7.8e-07	2.05e-06	0.0	0.00023511	3.951e-05	2.05e-06	649.91530597	660.30583777	729.76543785	6.1600667	0.45167233	-0.33897976
0.07683	58.35731	0.00168964	8.285e-05	7.9e-07	2.06e-06	-0.0	0.00023597	3.966e-05	2.05e-06	649.9778366	660.31268843	729.73942334	6.15180948	0.45178477	-0.33895934
0.07688	58.39628	0.00168836	8.309e-05	7.9e-07	2.07e-06	-0.0	0.00023684	3.981e-05	2.05e-06	650.04024328	660.31964783	729.71343938	6.14356774	0.45189606	-0.33893896
0.07694	58.43523	0.00168709	8.334e-05	8e-07	2.07e-06	0.0	0.00023771	3.995e-05	2.05e-06	650.1025263	660.32671497	729.68748594	6.13532775	0.45200723	-0.33891857
0.07699	58.47419	0.00168581	8.358e-05	8e-07	2.08e-06	0.0	0.00023857	4.01e-05	2.05e-06	650.1646857	660.33388975	729.66156299	6.12710794	0.4521169	-0.33889823
0.07705	58.51314	0.00168453	8.383e-05	8.1e-07	2.09e-06	0.0	0.00023944	4.025e-05	2.05e-06	650.22672189	660.34117091	729.63567047	6.11890456	0.45222535	-0.33887791
0.0771	58.55209	0.00168325	8.407e-05	8.2e-07	2.09e-06	0.0	0.00024032	4.041e-05	2.05e-06	650.2886352	660.34855742	729.60980833	6.11070234	0.45233373	-0.3388576
0.07716	58.59103	0.00168197	8.432e-05	8.2e-07	2.1e-06	-0.0	0.00024119	4.056e-05	2.05e-06	650.35042566	660.3560492	729.58397656	6.10251986	0.45244065	-0.33883733
0.07721	58.62997	0.00168069	8.457e-05	8.3e-07	2.11e-06	-0.0	0.00024206	4.071e-05	2.05e-06	650.41209367	660.36364505	729.55817508	6.09435434	0.45254633	-0.33881708
0.07727	58.66891	0.0016794	8.481e-05	8.3e-07	2.12e-06	0.0	0.00024294	4.086e-05	2.05e-06	650.47363957	660.37134389	729.53240385	6.08618985	0.45265194	-0.33879684
0.07732	58.70784	0.00167811	8.506e-05	8.4e-07	2.12e-06	0.0	0.00024382	4.101e-05	2.05e-06	650.53506338	660.37914569	729.50666285	6.07804486	0.45275613	-0.33877664
0.07738	58.74677	0.00167682	8.531e-05	8.5e-07	2.13e-06	0.0	0.0002447	4.116e-05	2.05e-06	650.59636551	660.38704923	729.48095203	6.06991691	0.45285907	-0.33875647
0.07743	58.78569	0.00167553	8.555e-05	8.5e-07	2.14e-06	-0.0	0.00024558	4.131e-05	2.05e-06	650.65754629	660.39505348	729.45527131	6.06178986	0.45296196	-0.3387363
0.07749	58.82461	0.00167423	8.58e-05	8.6e-07	2.15e-06	-0.0	0.00024646	4.147e-05	2.05e-06	650.71860576	660.40315839	729.42962071	6.05368218	0.45306345	-0.33871617
0.08755	65.88155	0.00141287	0.00013301	2.67e-06	3.56e-06	0.0	0.00042609	7.276e-05	2.05e-06	660.11406626	662.95809069	725.20001331	4.75917746	0.45981403	-0.33539613
0.08761	65.91976	0.00141135	0.00013327	2.69e-06	3.57e-06	0.0	0.00042714	7.294e-05	2.05e-06	660.15708857	662.97534663	725.17922486	4.7530337	0.45980092	-0.33537982
0.08766	65.95796	0.00140983	0.00013353	2.7e-06	3.57e-06	0.0	0.0004282	7.313e-05	2.05e-06	660.2000352	662.99261788	725.15845951	4.74689572	0.45978755	-0.33536352
0.08772	65.99616	0.00140831	0.00013379	2.72e-06	3.58e-06	-0.0	0.00042925	7.331e-05	2.05e-06	660.24290628	663.00990429	725.13771725	4.74076737	0.45977374	-0.33534723
0.08777	66.03435	0.00140679	0.00013405	2.73e-06	3.59e-06	-0.0	0.0004303	7.35e-05	2.05e-06	660.28570208	663.02720561	725.11699803	4.73465016	0.45975942	-0.33533097
0.08783	66.07255	0.00140527	0.00013431	2.74e-06	3.6e-06	0.0	0.00043136	7.368e-05	2.05e-06	660.32842286	663.04452156	725.09630183	4.72853781	0.45974488	-0.33531472
0.08788	66.11073	0.00140375	0.00013457	2.76e-06	3.6e-06	0.0	0.00043241	7.387e-05	2.05e-06	660.37106874	663.06185201	725.07562861	4.72243923	0.45972971	-0.3352985
0.08794	66.14892	0.00140222	0.00013483	2.77e-06	3.61e-06	-0.0	0.00043347	7.405e-05	2.05e-06	660.41364009	663.07919662	725.05497834	4.71634475	0.45971436	-0.33528229
0.08799	66.1871	0.0014007	0.00013509	2.79e-06	3.62e-06	-0.0	0.00043452	7.424e-05	2.05e-06	660.456137	663.09655527	725.034351	4.71026233	0.45969847	-0.3352661
0.08805	66.22527	0.00139918	0.00013535	2.8e-06	3.63e-06	-0.0	0.00043558	7.442e-05	2.05e-06	660.49855978	663.11392767	725.01374654	4.704188	0.4596822	-0.33524992
0.0881	66.26344	0.00139765	0.00013561	2.82e-06	3.64e-06	0.0	0.00043663	7.461e-05	2.05e-06	660.54090864	663.13131361	724.99316494	4.69812057	0.45966563	-0.33523377
0.08816	66.30161	0.00139613	0.00013587	2.83e-06	3.64e-06	0.0	0.00043769	7.479e-05	2.05e-06	660.58318375	663.14871293	724.97260617	4.6920667	0.45964845	-0.33521763
0.08821	66.33977	0.0013946	0.00013613	2.85e-06	3.65e-06	-0.0	0.00043875	7.498e-05	2.05e-06	660.62538546	663.16612529	724.95207018	4.68601572	0.45963114	-0.33520151
0.08827	66.37793	0.00139308	0.00013639	2.86e-06	3.66e-06	-0.0	0.00043981	7.516e-05	2.05e-06	660.66751383	663.18355062	724.93155696	4.67997834	0.45961323	-0.33518541
0.08832	66.41609	0.00139155	0.00013665	2.88e-06	3.67e-06	-0.0	0.00044086	7.535e-05	2.05e-06	660.70956923	663.20098858	724.91106647	4.67394666	0.45959506	-0.33516932
0.08838	66.45424	0.00139002	0.00013691	2.89e-06	3.68e-06	0.0	0.00044192	7.554e-05	2.05e-06	660.75155178	663.21843904	724.89059868	4.66792456	0.45957646	-0.33515326
0.08843	66.49239	0.0013885	0.00013717	2.91e-06	3.68e-06	0.0	0.00044298	7.572e-05	2.05e-06	660.79346175	663.23590176	724.87015356	4.66191288	0.4595574	-0.33513721
0.08849	66.53054	0.00138697	0.00013743	2.92e-06	3.69e-06	-0.0	0.00044404	7.591e-05	2.05e-06	660.83529939	663.2533765	724.84973107	4.65590646	0.45953811	-0.33512118
0.09855	73.44634	0.00110701	0.00018261	6.65e-06	5.03e-06	0.0	0.00063919	0.00011047	2.05e-06	667.48899049	666.49824859	721.46369876	3.68724302	0.45098848	-0.33246323
0.09861	73.48378	0.00110551	0.00018284	6.68e-06	5.04e-06	0.0	0.00064024	0.00011066	2.05e-06	667.52095776	666.5156529	721.44696625	3.68257842	0.45092138	-0.3324501
0.09866	73.52121	0.00110401	0.00018307	6.7e-06	5.04e-06	-0.0	0.00064129	0.00011084	2.05e-06	667.55288812	666.53304957	721.43025151	3.6779172	0.45085418	-0.33243698
0.09872	73.55865	0.00110251	0.0001833	6.73e-06	5.05e-06	-0.0	0.00064234	0.00011103	2.05e-06	667.58478165	666.55043858	721.4135545	3.67326446	0.45078677	-0.33242387
0.09877	73.59607	0.00110102	0.00018352	6.75e-06	5.06e-06	0.0	0.00064339	0.00011122	2.05e-06	667.61663857	666.56781987	721.39687522	3.66861526	0.45071927	-0.33241078
0.09883	73.6335	0.00109952	0.00018375	6.78e-06	5.06e-06	0.0	0.00064444	0.0001114	2.05e-06	667.64845898	666.58519342	721.38021363	3.66397433	0.45065155	-0.3323977
0.09888	73.67092	0.00109802	0.00018398	6.81e-06	5.07e-06	-0.0	0.00064549	0.00011159	2.05e-06	667.6802431	666.60255918	721.36356972	3.6593371	0.45058374	-0.33238463
0.09894	73.70833	0.00109653	0.00018421	6.83e-06	5.08e-06	-0.0	0.00064654	0.00011178	2.05e-06	667.71199102	666.61991713	721.34694347	3.65470792	0.45051573	-0.33237158
0.09899	73.74575	0.00109503	0.00018443	6.86e-06	5.08e-06	0.0	0.00064759	0.00011197	2.05e-06	667.74370296	666.63726721	721.33033484	3.65008262	0.45044762	-0.33235854
0.09905	73.78315	0.00109354	0.00018466	6.89e-06	5.09e-06	0.0	0.00064863	0.00011215	2.05e-06	667.77537901	666.65460942	721.31374384	3.64546514	0.4503793	-0.33234552
0.0991	73.82056	0.00109204	0.00018489	6.91e-06	5.09e-06	-0.0	0.00064968	0.00011234	2.05e-06	667.80701939	666.67194369	721.29717041	3.64085173	0.45031089	-0.33233251
0.09916	73.85796	0.00109055	0.00018512	6.94e-06	5.1e-06	-0.0	0.00065073	0.00011253	2.05e-06	667.83862421	666.68927001	721.28061456	3.63624589	0.45024229	-0.33231952
0.09921	73.89536	0.00108906	0.00018534	6.97e-06	5.11e-06	0.0	0.00065177	0.00011271	2.05e-06	667.87019365	666.70658833	721.26407625	3.63164432	0.45017358	-0.33230653
0.09927	73.93275	0.00108756	0.00018557	6.99e-06	5.11e-06	0.0	0.00065282	0.0001129	2.05e-06	667.90172784	666.72389863	721.24755547	3.62705007	0.45010468	-0.33229356
0.09932	73.97014	0.00108607	0.00018579	7.02e-06	5.12e-06	0.0	0.00065386	0.00011309	2.05e-06	667.93322696	666.74120087	721.23105219	3.6224603	0.45003568	-0.33228061
0.09938	74.00752	0.00108458	0.00018602	7.05e-06	5.13e-06	-0.0	0.00065491	0.00011327	2.05e-06	667.96469114	666.75849501	721.2145664	3.6178776	0.4499665	-0.33226767
0.09943	74.04491	0.00108309	0.00018625	7.07e-06	5.13e-06	-0.0	0.00065595	0.00011346	2.05e-06	667.99612056	666.77578103	721.19809806	3.61329958	0.44989721	-0.33225474
0.09949	74.08228	0.0010816	0.00018647	7.1e-06	5.14e-06	0.0	0.000657	0.00011365	2.05e-06	668.02751534	666.79305889	721.18164717	3.60872834	0.44982775	-0.33224183
0.10955	80.8584	0.00082399	0.00022312	1.315e-05	6.13e-06	-0.0	0.00083832	0.00014626	2.05e-06	673.3317135	669.79941032	718.44454238	2.85844319	0.43554406	-0.33009324
0.1096	80.89508	0.00082268	0.00022329	1.318e-05	6.13e-06	-0.0	0.00083925	0.00014643	2.05e-06	673.35897551	669.81495056	718.4309785	2.85476016	0.43546133	-0.33008259
0.10966	80.93176	0.00082136	0.00022346	1.322e-05	6.14e-06	0.0	0.00084017	0.0001466	2.05e-06	673.38622538	669.8304812	718.41742876	2.85107998	0.43537859	-0.33007195
0.10971	80.96843	0.00082006	0.00022364	1.326e-05	6.14e-06	0.0	0.0008411	0.00014677	2.05e-06	673.41346317	669.84600227	718.40389314	2.84740477	0.43529583	-0.33006133
0.10977	81.0051	0.00081875	0.00022381	1.33e-05	6.15e-06	-0.0	0.00084202	0.00014693	2.05e-06	673.440689	669.86151375	718.39037163	2.84373275	0.43521306	-0.33005071
0.10982	81.04176	0.00081744	0.00022398	1.334e-05	6.15e-06	-0.0	0.00084295	0.0001471	2.05e-06	673.46790295	669.87701567	718.37686421	2.84006517	0.43513028	-0.33004011
0.10988	81.07842	0.00081613	0.00022415	1.338e-05	6.15e-06	0.0	0.00084387	0.00014727	2.05e-06	673.49510511	669.89250803	718.36337086	2.83640135	0.43504749	-0.33002952
0.10993	81.11508	0.00081483	0.00022432	1.342e-05	6.16e-06	0.0	0.00084479	0.00014744	2.05e-06	673.52229557	669.90799083	718.34989158	2.83274135	0.43496469	-0.33001894
0.10999	81.15173	0.00081352	0.0002245	1.346e-05	6.16e-06	-0.0	0.00084571	0.0001476	2.05e-06	673.54947443	669.92346408	718.33642635	2.82908574	0.43488188	-0.33000837
0.11004	81.18838	0.00081222	0.00022467	1.35e-05	6.17e-06	0.0	0.00084663	0.00014777	2.05e-06	673.57664177	669.93892779	718.32297514	2.82543335	0.43479906	-0.32999781
0.1101	81.22502	0.00081092	0.00022484	1.354e-05	6.17e-06	0.0	0.00084755	0.00014794	2.05e-06	673.60379769	669.95438197	718.30953796	2.82178577	0.43471623	-0.32998726
0.11015	81.26166	0.00080962	0.00022501	1.358e-05	6.17e-06	-0.0	0.00084847	0.0001481	2.05e-06	673.63094228	669.96982661	718.29611477	2.81814106	0.43463339	-0.32997672
0.11021	81.2983	0.00080832	0.00022518	1.362e-05	6.18e-06	-0.0	0.00084939	0.00014827	2.05e-06	673.65807562	669.98526174	718.28270558	2.81450142	0.43455055	-0.3299662
0.11026	81.33493	0.00080702	0.00022535	1.366e-05	6.18e-06	0.0	0.00085031	0.00014844	2.05e-06	673.68519782	670.00068735	718.26931036	2.8108646	0.43446769	-0.32995568
0.11032	81.37156	0.00080572	0.00022552	1.37e-05	6.19e-06	0.0	0.00085123	0.0001486	2.05e-06	673.71230894	670.01610345	718.2559291	2.80723256	0.43438483	-0.32994518
0.11037	81.40819	0.00080443	0.00022569	1.374e-05	6.19e-06	-0.0	0.00085214	0.00014877	2.05e-06	673.7394091	670.03151005	718.24256178	2.80360374	0.43430197	-0.32993468
0.11043	81.44481	0.00080313	0.00022586	1.378e-05	6.2e-06	-0.0	0.00085306	0.00014894	2.05e-06	673.76649837	670.04690716	718.2292084	2.79997915	0.43421909	-0.3299242
0.11048	81.48143	0.00080184	0.00022602	1.382e-05	6.2e-06	0.0	0.00085397	0.0001491	2.05e-06	673.79357684	670.06229479	718.21586893	2.7963584	0.43413622	-0.32991373
0.12055	88.11914	0.00058569	0.00025173	2.236e-05	6.74e-06	-0.0	0.00100728	0.00017715	2.05e-06	678.64721921	672.72803223	715.99511704	2.19183987	0.41935	-0.32817047
0.1206	88.15507	0.00058462	0.00025185	2.242e-05	6.74e-06	0.0	0.00100804	0.00017729	2.05e-06	678.6735611	672.74183575	715.98411587	2.18881931	0.41927353	-0.32816183
0.12066	88.19099	0.00058356	0.00025196	2.247e-05	6.75e-06	-0.0	0.0010088	0.00017743	2.05e-06	678.69990446	672.75563161	715.97312632	2.18580129	0.41919713	-0.32815321
0.12071	88.22691	0.0005825	0.00025207	2.252e-05	6.75e-06	-0.0	0.00100955	0.00017757	2.05e-06	678.72624935	672.76941983	715.96214839	2.18278643	0.41912082	-0.32814459
0.12077	88.26282	0.00058143	0.00025218	2.258e-05	6.75e-06	0.0	0.00101031	0.00017771	2.05e-06	678.75259582	672.78320041	715.95118206	2.17977386	0.41904455	-0.32813598
0.12082	88.29873	0.00058037	0.00025229	2.263e-05	6.75e-06	0.0	0.00101106	0.00017785	2.05e-06	678.7789439	672.79697337	715.94022733	2.17676431	0.41896837	-0.32812738
0.12088	88.33464	0.00057931	0.0002524	2.268e-05	6.75e-06	-0.0	0.00101182	0.00017799	2.05e-06	678.80529364	672.81073871	715.92928417	2.17375742	0.41889225	-0.32811879
0.12093	88.37054	0.00057825	0.00025251	2.274e-05	6.75e-06	0.0	0.00101257	0.00017813	2.05e-06	678.8316451	672.82449645	715.91835259	2.17075298	0.4188162	-0.32811021
0.12099	88.40644	0.0005772	0.00025262	2.279e-05	6.76e-06	0.0	0.00101333	0.00017827	2.05e-06	678.8579983	672.8382466	715.90743257	2.16775171	0.41874023	-0.32810164
0.12104	88.44234	0.00057614	0.00025273	2.284e-05	6.76e-06	-0.0	0.00101408	0.00017841	2.05e-06	678.88435331	672.85198916	715.89652409	2.16475272	0.41866432	-0.32809307
0.1211	88.47823	0.00057508	0.00025284	2.29e-05	6.76e-06	-0.0	0.00101483	0.00017855	2.05e-06	678.91071017	672.86572414	715.88562716	2.16175665	0.41858849	-0.32808452
0.12115	88.51412	0.00057403	0.00025295	2.295e-05	6.76e-06	0.0	0.00101558	0.00017868	2.05e-06	678.93706891	672.87945156	715.87474176	2.15876331	0.41851272	-0.32807598
0.12121	88.55	0.00057298	0.00025306	2.301e-05	6.76e-06	-0.0	0.00101633	0.00017882	2.05e-06	678.96342959	672.89317143	715.86386787	2.15577232	0.41843702	-0.32806744
0.12126	88.58588	0.00057193	0.00025317	2.306e-05	6.76e-06	-0.0	0.00101708	0.00017896	2.05e-06	678.98979224	672.90688375	715.8530055	2.15278454	0.41836141	-0.32805891
0.12132	88.62176	0.00057088	0.00025328	2.311e-05	6.77e-06	0.0	0.00101782	0.0001791	2.05e-06	679.01615692	672.92058854	715.84215462	2.149799	0.41828586	-0.32805039
0.12137	88.65763	0.00056983	0.00025339	2.317e-05	6.77e-06	0.0	0.00101857	0.00017924	2.05e-06	679.04252366	672.93428581	715.83131523	2.14681629	0.41821038	-0.32804189
0.12143	88.6935	0.00056878	0.0002535	2.322e-05	6.77e-06	-0.0	0.00101932	0.00017937	2.05e-06	679.06889251	672.94797556	715.82048732	2.14383638	0.41813498	-0.32803339
0.12148	88.72937	0.00056773	0.0002536	2.328e-05	6.77e-06	0.0	0.00102006	0.00017951	2.05e-06	679.09526351	672.9616578	715.80967087	2.14085873	0.41805964	-0.3280249
0.13155	95.22978	0.00039704	0.00026834	3.445e-05	6.89e-06	0.0	0.00114197	0.00020227	2.05e-06	683.99377132	675.34860622	714.01340273	1.63631489	0.40575115	-0.32661487
0.1316	95.26496	0.00039622	0.0002684	3.452e-05	6.89e-06	-0.0	0.00114256	0.00020238	2.05e-06	684.02108775	675.36105659	714.00453745	1.63375563	0.4056931	-0.32660791
0.13166	95.30014	0.0003954	0.00026845	3.459e-05	6.88e-06	0.0	0.00114314	0.00020249	2.05e-06	684.0484113	675.37350095	713.99568199	1.63119824	0.40563515	-0.32660096
0.13171	95.33531	0.00039458	0.0002685	3.466e-05	6.88e-06	0.0	0.00114373	0.0002026	2.05e-06	684.07574198	675.3859393	713.98683634	1.62864301	0.40557733	-0.32659402
0.13177	95.37047	0.00039376	0.00026856	3.472e-05	6.88e-06	-0.0	0.00114432	0.00020271	2.05e-06	684.10307979	675.39837164	713.9780005	1.62608953	0.4055196	-0.32658708
0.13182	95.40564	0.00039295	0.00026861	3.479e-05	6.88e-06	0.0	0.0011449	0.00020282	2.05e-06	684.13042475	675.41079798	713.96917446	1.6235379	0.40546199	-0.32658015
0.13188	95.4408	0.00039213	0.00026866	3.486e-05	6.88e-06	0.0	0.00114549	0.00020293	2.05e-06	684.15777687	675.42321832	713.96035821	1.62098844	0.40540449	-0.32657323
0.13193	95.47595	0.00039132	0.00026871	3.493e-05	6.88e-06	-0.0	0.00114607	0.00020304	2.05e-06	684.18513616	675.43563268	713.95155175	1.6184407	0.4053471	-0.32656632
0.13199	95.5111	0.0003905	0.00026877	3.5e-05	6.88e-06	0.0	0.00114666	0.00020315	2.05e-06	684.21250262	675.44804105	713.94275506	1.61589481	0.40528982	-0.32655942
0.13204	95.54625	0.00038969	0.00026882	3.507e-05	6.88e-06	0.0	0.00114724	0.00020326	2.05e-06	684.23987628	675.46044345	713.93396814	1.61335107	0.40523266	-0.32655252
0.1321	95.5814	0.00038888	0.00026887	3.514e-05	6.88e-06	-0.0	0.00114782	0.00020337	2.05e-06	684.26725713	675.47283987	713.92519098	1.61080905	0.40517559	-0.32654563
0.13215	95.61654	0.00038807	0.00026892	3.52e-05	6.88e-06	0.0	0.0011484	0.00020348	2.05e-06	684.29464519	675.48523033	713.91642357	1.60826887	0.40511864	-0.32653875
0.13221	95.65167	0.00038726	0.00026897	3.527e-05	6.88e-06	0.0	0.00114898	0.00020359	2.05e-06	684.32204046	675.49761483	713.90766591	1.60573084	0.40506181	-0.32653187
0.13226	95.68681	0.00038645	0.00026902	3.534e-05	6.88e-06	-0.0	0.00114956	0.0002037	2.05e-06	684.34944296	675.50999337	713.89891798	1.60319451	0.40500509	-0.32652501
0.13232	95.72194	0.00038565	0.00026907	3.541e-05	6.88e-06	0.0	0.00115014	0.00020381	2.05e-06	684.37685269	675.52236596	713.89017979	1.60066	0.40494847	-0.32651815
0.13237	95.75706	0.00038484	0.00026913	3.548e-05	6.88e-06	0.0	0.00115071	0.00020392	2.05e-06	684.40426967	675.53473261	713.88145132	1.59812763	0.40489197	-0.32651129
0.13243	95.79218	0.00038404	0.00026918	3.555e-05	6.88e-06	-0.0	0.00115129	0.00020403	2.05e-06	684.4316939	675.54709332	713.87273257	1.59559698	0.40483558	-0.32650445
0.13248	95.8273	0.00038323	0.00026923	3.562e-05	6.88e-06	0.0	0.00115187	0.00020414	2.05e-06	684.45912538	675.5594481	713.86402352	1.59306812	0.4047793	-0.32649761
0.14255	102.19139	0.00025509	0.00027386	4.961e-05	6.63e-06	-0.0	0.001244	0.00022177	2.05e-06	689.60169959	677.72493837	712.42644231	1.15902638	0.39642888	-0.32536919
0.1426	102.22583	0.00025449	0.00027386	4.969e-05	6.63e-06	-0.0	0.00124443	0.00022185	2.05e-06	689.63042749	677.73626834	712.41940294	1.15679722	0.39639403	-0.32536367
0.14266	102.26026	0.00025389	0.00027386	4.978e-05	6.63e-06	0.0	0.00124487	0.00022194	2.05e-06	689.65916123	677.74759296	712.41237205	1.15456957	0.39635931	-0.32535815
0.14271	102.29469	0.00025329	0.00027386	4.986e-05	6.62e-06	-0.0	0.0012453	0.00022202	2.05e-06	689.68790077	677.75891225	712.40534966	1.15234328	0.39632469	-0.32535264
0.14277	102.32911	0.00025269	0.00027386	4.994e-05	6.62e-06	0.0	0.00124573	0.00022211	2.05e-06	689.71664609	677.77022621	712.39833575	1.15011838	0.3962902	-0.32534713
0.14282	102.36353	0.00025209	0.00027386	5.003e-05	6.62e-06	0.0	0.00124616	0.00022219	2.05e-06	689.74539717	677.78153484	712.39133031	1.14789488	0.39625581	-0.32534163
0.14288	102.39795	0.0002515	0.00027386	5.011e-05	6.62e-06	-0.0	0.00124659	0.00022227	2.05e-06	689.77415399	677.79283813	712.38433335	1.14567288	0.39622155	-0.32533614
0.14293	102.43236	0.0002509	0.00027386	5.02e-05	6.61e-06	0.0	0.00124702	0.00022236	2.05e-06	689.80291652	677.80413609	712.37734485	1.14345223	0.3961874	-0.32533065
0.14299	102.46677	0.00025031	0.00027386	5.028e-05	6.61e-06	-0.0	0.00124745	0.00022244	2.05e-06	689.83168473	677.81542872	712.37036481	1.14123295	0.39615337	-0.32532518
0.14304	102.50118	0.00024971	0.00027386	5.037e-05	6.61e-06	-0.0	0.00124788	0.00022252	2.05e-06	689.86045861	677.82671603	712.36339322	1.1390151	0.39611945	-0.3253197
0.1431	102.53558	0.00024912	0.00027386	5.045e-05	6.61e-06	0.0	0.00124831	0.00022261	2.05e-06	689.88923812	677.83799801	712.35643008	1.13679872	0.39608565	-0.32531424
0.14315	102.56998	0.00024853	0.00027386	5.054e-05	6.61e-06	-0.0	0.00124873	0.00022269	2.05e-06	689.91802323	677.84927466	712.34947539	1.13458367	0.39605197	-0.32530878
0.14321	102.60437	0.00024794	0.00027386	5.062e-05	6.6e-06	0.0	0.00124916	0.00022277	2.05e-06	689.94681393	677.86054599	712.34252913	1.13237	0.39601839	-0.32530333
0.14326	102.63876	0.00024735	0.00027386	5.07e-05	6.6e-06	0.0	0.00124959	0.00022286	2.05e-06	689.97561019	677.87181199	712.3355913	1.13015776	0.39598494	-0.32529788
0.14332	102.67315	0.00024676	0.00027386	5.079e-05	6.6e-06	-0.0	0.00125001	0.00022294	2.05e-06	690.00441198	677.88307267	712.3286619	1.12794696	0.3959516	-0.32529244
0.14337	102.70753	0.00024617	0.00027386	5.087e-05	6.6e-06	0.0	0.00125043	0.00022302	2.05e-06	690.03321928	677.89432803	712.32174092	1.1257375	0.39591837	-0.32528701
0.14343	102.74191	0.00024559	0.00027386	5.096e-05	6.59e-06	-0.0	0.00125086	0.0002231	2.05e-06	690.06203206	677.90557807	712.31482835	1.12352941	0.39588526	-0.32528158
0.14348	102.77629	0.000245	0.00027385	5.104e-05	6.59e-06	-0.0	0.00125128	0.00022318	2.05e-06	690.09085028	677.91682279	712.30792419	1.12132274	0.39585227	-0.32527616
0.15354	109.00488	0.00015402	0.00026954	6.8e-05	6.06e-06	-0.0	0.00131713	0.00023621	2.05e-06	695.42041389	679.88536905	711.18041788	0.73954899	0.39162221	-0.32439119
0.1536	109.03858	0.0001536	0.00026949	6.81e-05	6.06e-06	0.0	0.00131743	0.00023627	2.05e-06	695.44960115	679.89563723	711.17497014	0.73757817	0.39160801	-0.32438692
0.15365	109.07227	0.00015319	0.00026945	6.82e-05	6.06e-06	-0.0	0.00131773	0.00023633	2.05e-06	695.47878601	679.90590007	711.16952984	0.73560858	0.39159388	-0.32438265
0.15371	109.10596	0.00015278	0.0002694	6.83e-05	6.05e-06	-0.0	0.00131803	0.00023639	2.05e-06	695.50796844	679.91615755	711.16409698	0.7336402	0.39157984	-0.32437838
0.15376	109.13965	0.00015237	0.00026936	6.84e-05	6.05e-06	0.0	0.00131833	0.00023645	2.05e-06	695.53714837	679.92640967	711.15867155	0.73167308	0.39156589	-0.32437412
0.15382	109.17333	0.00015196	0.00026931	6.85e-05	6.05e-06	-0.0	0.00131863	0.00023651	2.05e-06	695.56632574	679.93665645	711.15325356	0.72970718	0.39155202	-0.32436987
0.15387	109.20701	0.00015155	0.00026927	6.86e-05	6.04e-06	0.0	0.00131892	0.00023657	2.05e-06	695.59550049	679.94689787	711.14784299	0.7277425	0.39153823	-0.32436563
0.15393	109.24068	0.00015114	0.00026922	6.87e-05	6.04e-06	-0.0	0.00131922	0.00023663	2.05e-06	695.62467257	679.95713393	711.14243985	0.72577904	0.39152452	-0.32436138
0.15398	109.27435	0.00015073	0.00026918	6.88e-05	6.04e-06	0.0	0.00131952	0.00023669	2.05e-06	695.65384193	679.96736464	711.13704411	0.72381679	0.39151089	-0.32435715
0.15404	109.30802	0.00015032	0.00026913	6.891e-05	6.03e-06	0.0	0.00131981	0.00023675	2.05e-06	695.6830085	679.97758999	711.13165579	0.72185577	0.39149734	-0.32435292
0.15409	109.34168	0.00014992	0.00026909	6.901e-05	6.03e-06	-0.0	0.00132011	0.00023681	2.05e-06	695.71217222	679.98780998	711.12627488	0.71989601	0.39148388	-0.3243487
0.15415	109.37534	0.00014951	0.00026904	6.911e-05	6.03e-06	0.0	0.0013204	0.00023687	2.05e-06	695.74133304	679.99802461	711.12090137	0.71793746	0.3914705	-0.32434448
0.1542	109.409	0.00014911	0.000269	6.921e-05	6.02e-06	-0.0	0.00132069	0.00023693	2.05e-06	695.7704909	680.00823388	711.11553525	0.71598013	0.3914572	-0.32434027
0.15426	109.44265	0.0001487	0.00026895	6.931e-05	6.02e-06	0.0	0.00132099	0.00023699	2.05e-06	695.79964574	680.01843779	711.11017652	0.71402402	0.39144398	-0.32433606
0.15431	109.4763	0.0001483	0.0002689	6.941e-05	6.02e-06	-0.0	0.00132128	0.00023705	2.05e-06	695.8287975	680.02863634	711.10482518	0.71206913	0.39143083	-0.32433186
0.15437	109.50994	0.0001479	0.00026886	6.951e-05	6.01e-06	-0.0	0.00132157	0.00023711	2.05e-06	695.85794613	680.03882953	711.09948123	0.71011547	0.39141777	-0.32432767
0.15442	109.54359	0.0001475	0.00026881	6.961e-05	6.01e-06	0.0	0.00132186	0.00023717	2.05e-06	695.88709156	680.04901735	711.09414464	0.70816306	0.39140479	-0.32432348
0.15448	109.57722	0.0001471	0.00026876	6.971e-05	6.01e-06	-0.0	0.00132216	0.00023723	2.05e-06	695.91623374	680.05919981	711.08881543	0.70621186	0.39139189	-0.3243193
0.16454	115.67102	8.689e-05	0.00025692	8.955e-05	5.29e-06	-0.0	0.001366	0.0002463	2.05e-06	701.12848347	681.83158931	710.23255737	0.37034733	0.39004011	-0.32364729
0.1646	115.70398	8.662e-05	0.00025684	8.966e-05	5.29e-06	0.0	0.00136619	0.00024634	2.05e-06	701.15592468	681.84077534	710.22850014	0.36863323	0.39003626	-0.32364411
0.16465	115.73694	8.636e-05	0.00025676	8.978e-05	5.29e-06	0.0	0.00136638	0.00024638	2.05e-06	701.18335028	681.84995595	710.22444936	0.36692053	0.39003243	-0.32364093
0.16471	115.76989	8.61e-05	0.00025668	8.989e-05	5.28e-06	-0.0	0.00136658	0.00024643	2.05e-06	701.21076022	681.85913114	710.22040501	0.36520923	0.39002861	-0.32363775
0.16476	115.80284	8.584e-05	0.0002566	9.001e-05	5.28e-06	0.0	0.00136677	0.00024647	2.05e-06	701.23815443	681.86830093	710.2163671	0.36349933	0.3900248	-0.32363458
0.16482	115.83579	8.558e-05	0.00025652	9.012e-05	5.27e-06	-0.0	0.00136696	0.00024651	2.05e-06	701.26553283	681.87746529	710.2123356	0.36179084	0.39002101	-0.32363142
0.16487	115.86873	8.532e-05	0.00025644	9.024e-05	5.27e-06	0.0	0.00136715	0.00024655	2.05e-06	701.29289536	681.88662425	710.20831053	0.36008375	0.39001723	-0.32362826
0.16493	115.90167	8.506e-05	0.00025636	9.036e-05	5.27e-06	-0.0	0.00136734	0.00024659	2.05e-06	701.32024193	681.89577779	710.20429188	0.35837806	0.39001347	-0.32362511
0.16498	115.93461	8.48e-05	0.00025627	9.047e-05	5.26e-06	0.0	0.00136752	0.00024663	2.05e-06	701.3475725	681.90492592	710.20027963	0.35667379	0.39000972	-0.32362196
0.16504	115.96754	8.454e-05	0.00025619	9.059e-05	5.26e-06	-0.0	0.00136771	0.00024667	2.05e-06	701.37488698	681.91406863	710.19627379	0.35497092	0.39000598	-0.32361882
0.16509	116.00047	8.428e-05	0.00025611	9.07e-05	5.25e-06	0.0	0.0013679	0.00024671	2.05e-06	701.4021853	681.92320594	710.19227435	0.35326946	0.39000225	-0.32361568
0.16515	116.0334	8.403e-05	0.00025603	9.082e-05	5.25e-06	-0.0	0.00136809	0.00024675	2.05e-06	701.42946739	681.93233784	710.1882813	0.35156942	0.38999854	-0.32361254
0.1652	116.06632	8.377e-05	0.00025595	9.093e-05	5.24e-06	0.0	0.00136827	0.00024679	2.05e-06	701.45673319	681.94146433	710.18429464	0.34987079	0.38999483	-0.32360942
0.16526	116.09923	8.352e-05	0.00025586	9.105e-05	5.24e-06	-0.0	0.00136846	0.00024683	2.05e-06	701.48398263	681.95058542	710.18031437	0.34817357	0.38999114	-0.32360629
0.16531	116.13215	8.326e-05	0.00025578	9.116e-05	5.24e-06	-0.0	0.00136865	0.00024687	2.05e-06	701.51121563	681.95970109	710.17634047	0.34647778	0.38998746	-0.32360317
0.16537	116.16506	8.301e-05	0.0002557	9.128e-05	5.23e-06	0.0	0.00136883	0.00024691	2.05e-06	701.53843213	681.96881137	710.17237294	0.3447834	0.38998379	-0.32360006
0.16542	116.19797	8.275e-05	0.00025561	9.14e-05	5.23e-06	-0.0	0.00136902	0.00024695	2.05e-06	701.56563205	681.97791623	710.16841178	0.34309045	0.38998012	-0.32359695
0.16548	116.23087	8.25e-05	0.00025553	9.151e-05	5.22e-06	0.0	0.0013692	0.00024699	2.05e-06	701.59281532	681.9870157	710.16445698	0.34139893	0.38997647	-0.32359385
0.17554	122.19045	4.595e-05	0.0002381	0.00011361	4.44e-06	0.0	0.00139596	0.0002529	2.05e-06	706.21785708	683.56309395	709.54199637	0.05772238	0.38904675	-0.32310539
0.1756	122.22268	4.58e-05	0.00023799	0.00011373	4.43e-06	-0.0	0.00139608	0.00025293	2.05e-06	706.24086854	683.57123408	709.53911496	0.05632444	0.38903801	-0.32310313
0.17565	122.2549	4.565e-05	0.00023789	0.00011386	4.43e-06	-0.0	0.00139619	0.00025295	2.05e-06	706.26385197	683.57936929	709.53623881	0.05492827	0.38902921	-0.32310087
0.17571	122.28712	4.55e-05	0.00023778	0.00011398	4.42e-06	0.0	0.0013963	0.00025298	2.05e-06	706.28680731	683.58749959	709.53336794	0.05353387	0.38902034	-0.32309862
0.17576	122.31934	4.534e-05	0.00023767	0.00011411	4.42e-06	-0.0	0.00139641	0.00025301	2.05e-06	706.30973452	683.59562496	709.53050232	0.05214124	0.38901141	-0.32309637
0.17582	122.35156	4.519e-05	0.00023757	0.00011423	4.42e-06	0.0	0.00139652	0.00025303	2.05e-06	706.33263354	683.60374542	709.52764196	0.05075039	0.38900242	-0.32309412
0.17587	122.38377	4.504e-05	0.00023746	0.00011435	4.41e-06	-0.0	0.00139663	0.00025306	2.05e-06	706.35550434	683.61186097	709.52478685	0.04936132	0.38899337	-0.32309188
0.17593	122.41598	4.489e-05	0.00023736	0.00011448	4.41e-06	0.0	0.00139674	0.00025308	2.05e-06	706.37834686	683.61997162	709.52193698	0.04797402	0.38898425	-0.32308965
0.17598	122.44818	4.474e-05	0.00023725	0.0001146	4.4e-06	-0.0	0.00139685	0.00025311	2.05e-06	706.40116105	683.62807737	709.51909234	0.04658851	0.38897506	-0.32308741
0.17604	122.48038	4.46e-05	0.00023714	0.00011473	4.4e-06	0.0	0.00139696	0.00025313	2.05e-06	706.42394687	683.63617822	709.51625293	0.04520478	0.38896581	-0.32308519
0.17609	122.51258	4.445e-05	0.00023704	0.00011485	4.39e-06	-0.0	0.00139707	0.00025316	2.05e-06	706.44670427	683.64427419	709.51341874	0.04382283	0.38895649	-0.32308296
0.17615	122.54477	4.43e-05	0.00023693	0.00011498	4.39e-06	0.0	0.00139718	0.00025318	2.05e-06	706.4694332	683.65236526	709.51058977	0.04244267	0.38894711	-0.32308074
0.1762	122.57696	4.415e-05	0.00023683	0.0001151	4.38e-06	-0.0	0.00139728	0.00025321	2.05e-06	706.49213361	683.66045145	709.50776601	0.0410643	0.38893766	-0.32307853
0.17626	122.60914	4.4e-05	0.00023672	0.00011523	4.38e-06	0.0	0.00139739	0.00025323	2.05e-06	706.51480547	683.66853276	709.50494745	0.03968772	0.38892814	-0.32307632
0.17631	122.64133	4.386e-05	0.00023661	0.00011535	4.38e-06	-0.0	0.0013975	0.00025326	2.05e-06	706.53744872	683.6766092	709.50213408	0.03831293	0.38891856	-0.32307411
0.17637	122.6735	4.371e-05	0.00023651	0.00011548	4.37e-06	0.0	0.00139761	0.00025328	2.05e-06	706.56006332	683.68468076	709.49932591	0.03693993	0.38890891	-0.3230719
0.17642	122.70568	4.357e-05	0.0002364	0.0001156	4.37e-06	-0.0	0.00139772	0.00025331	2.05e-06	706.58264922	683.69274747	709.49652292	0.03556873	0.38889919	-0.3230697
0.17648	122.73785	4.342e-05	0.00023629	0.00011573	4.36e-06	0.0	0.00139782	0.00025333	2.05e-06	706.60520637	683.7008093	709.4937251	0.03419933	0.3888894	-0.32306751
0.18654	128.56367	2.316e-05	0.00021567	0.00013886	3.6e-06	-0.0	0.00141272	0.00025696	2.05e-06	710.2939726	685.10005384	709.05514221	-0.18971803	0.38602999	-0.32272338
0.1866	128.59517	2.308e-05	0.00021555	0.00013898	3.59e-06	0.0	0.00141278	0.00025698	2.05e-06	710.31054213	685.10731755	709.05319961	-0.19072628	0.38600213	-0.32272186
0.18665	128.62667	2.3e-05	0.00021543	0.00013911	3.59e-06	-0.0	0.00141284	0.00025699	2.05e-06	710.32707837	685.1145773	709.0512609	-0.19173256	0.38597417	-0.32272034
0.18671	128.65816	2.292e-05	0.00021532	0.00013923	3.59e-06	0.0	0.0014129	0.00025701	2.05e-06	710.34358131	685.12183309	709.04932606	-0.19273687	0.38594609	-0.32271882
0.18676	128.68965	2.284e-05	0.0002152	0.00013936	3.58e-06	-0.0	0.00141296	0.00025702	2.05e-06	710.36005094	685.12908492	709.04739509	-0.1937392	0.38591789	-0.3227173
0.18682	128.72114	2.276e-05	0.00021508	0.00013949	3.58e-06	-0.0	0.00141302	0.00025704	2.05e-06	710.37648726	685.13633281	709.04546798	-0.19473956	0.38588959	-0.32271579
0.18687	128.75262	2.268e-05	0.00021497	0.00013961	3.57e-06	0.0	0.00141307	0.00025705	2.05e-06	710.39289026	685.14357675	709.04354473	-0.19573794	0.38586117	-0.32271428
0.18693	128.78409	2.26e-05	0.00021485	0.00013974	3.57e-06	-0.0	0.00141313	0.00025707	2.05e-06	710.40925993	685.15081676	709.04162533	-0.19673435	0.38583264	-0.32271278
0.18698	128.81557	2.252e-05	0.00021473	0.00013987	3.57e-06	0.0	0.00141319	0.00025708	2.05e-06	710.42559627	685.15805284	709.03970977	-0.19772878	0.385804	-0.32271127
0.18704	128.84704	2.244e-05	0.00021462	0.00013999	3.56e-06	-0.0	0.00141325	0.0002571	2.05e-06	710.44189927	685.165285	709.03779805	-0.19872124	0.38577525	-0.32270977
0.18709	128.87851	2.236e-05	0.0002145	0.00014012	3.56e-06	0.0	0.00141331	0.00025711	2.05e-06	710.45816893	685.17251324	709.03589015	-0.19971173	0.38574638	-0.32270828
0.18715	128.90997	2.228e-05	0.00021438	0.00014025	3.55e-06	-0.0	0.00141337	0.00025713	2.05e-06	710.47440524	685.17973756	709.03398608	-0.20070023	0.3857174	-0.32270678
0.1872	128.94143	2.22e-05	0.00021426	0.00014037	3.55e-06	0.0	0.00141342	0.00025714	2.05e-06	710.4906082	685.18695798	709.03208581	-0.20168677	0.3856883	-0.32270529
0.18726	128.97288	2.213e-05	0.00021415	0.0001405	3.55e-06	-0.0	0.00141348	0.00025716	2.05e-06	710.50677781	685.19417449	709.03018936	-0.20267132	0.3856591	-0.3227038
0.18731	129.00434	2.205e-05	0.00021403	0.00014063	3.54e-06	0.0	0.00141354	0.00025717	2.05e-06	710.52291405	685.20138711	709.0282967	-0.2036539	0.38562978	-0.32270232
0.18737	129.03578	2.197e-05	0.00021391	0.00014075	3.54e-06	-0.0	0.00141359	0.00025719	2.05e-06	710.53901692	685.20859584	709.02640784	-0.20463451	0.38560034	-0.32270084
0.18742	129.06723	2.189e-05	0.0002138	0.00014088	3.53e-06	0.0	0.00141365	0.0002572	2.05e-06	710.55508642	685.21580069	709.02452276	-0.20561313	0.38557079	-0.32269936
0.18748	129.09867	2.182e-05	0.00021368	0.00014101	3.53e-06	-0.0	0.00141371	0.00025722	2.05e-06	710.57112255	685.22300166	709.02264146	-0.20658978	0.38554113	-0.32269788
0.19754	134.79109	1.143e-05	0.00019233	0.00016361	2.86e-06	-0.0	0.00142137	0.00025936	2.05e-06	712.94968342	686.48119082	708.73479056	-0.35236221	0.3781147	-0.32247203
0.1976	134.82186	1.139e-05	0.00019221	0.00016373	2.86e-06	0.0	0.0014214	0.00025937	2.05e-06	712.95972288	686.48776982	708.73348725	-0.35298299	0.37806305	-0.32247101
0.19765	134.85263	1.135e-05	0.0001921	0.00016385	2.85e-06	-0.0	0.00142143	0.00025938	2.05e-06	712.96973152	686.49434589	708.73218647	-0.35360191	0.37801128	-0.32246999
0.19771	134.8834	1.131e-05	0.00019198	0.00016397	2.85e-06	0.0	0.00142146	0.00025939	2.05e-06	712.97970938	686.50091904	708.7308882	-0.35421901	0.3779594	-0.32246897
0.19776	134.91416	1.127e-05	0.00019187	0.00016409	2.85e-06	-0.0	0.00142149	0.0002594	2.05e-06	712.98965648	686.50748927	708.72959244	-0.35483428	0.37790739	-0.32246795
0.19782	134.94491	1.123e-05	0.00019175	0.00016421	2.84e-06	-0.0	0.00142152	0.00025941	2.05e-06	712.99957286	686.51405658	708.72829918	-0.35544771	0.37785527	-0.32246694
0.19787	134.97567	1.119e-05	0.00019164	0.00016433	2.84e-06	0.0	0.00142155	0.00025941	2.05e-06	713.00945855	686.52062098	708.72700842	-0.35605931	0.37780302	-0.32246592
0.19793	135.00641	1.115e-05	0.00019152	0.00016445	2.84e-06	-0.0	0.00142157	0.00025942	2.05e-06	713.01931356	686.52718248	708.72572014	-0.35666908	0.37775066	-0.32246491
0.19798	135.03716	1.111e-05	0.00019141	0.00016457	2.83e-06	0.0	0.0014216	0.00025943	2.05e-06	713.02913794	686.53374107	708.72443435	-0.35727702	0.37769818	-0.3224639
0.19804	135.0679	1.107e-05	0.00019129	0.00016469	2.83e-06	-0.0	0.00142163	0.00025944	2.05e-06	713.03893171	686.54029677	708.72315103	-0.35788313	0.37764558	-0.3224629
0.19809	135.09864	1.103e-05	0.00019118	0.00016481	2.82e-06	0.0	0.00142166	0.00025945	2.05e-06	713.0486949	686.54684957	708.72187018	-0.35848741	0.37759286	-0.32246189
0.19815	135.12938	1.1e-05	0.00019107	0.00016493	2.82e-06	-0.0	0.00142169	0.00025946	2.05e-06	713.05842753	686.55339948	708.72059179	-0.35908988	0.37754003	-0.32246089
0.1982	135.16011	1.096e-05	0.00019095	0.00016505	2.82e-06	0.0	0.00142172	0.00025947	2.05e-06	713.06812965	686.55994651	708.71931586	-0.35969051	0.37748707	-0.32245989
0.19826	135.19083	1.092e-05	0.00019084	0.00016517	2.81e-06	-0.0	0.00142175	0.00025948	2.05e-06	713.07780127	686.56649065	708.71804238	-0.36028932	0.377434	-0.32245889
0.19831	135.22156	1.088e-05	0.00019072	0.00016528	2.81e-06	0.0	0.00142178	0.00025949	2.05e-06	713.08744243	686.57303192	708.71677134	-0.36088632	0.37738081	-0.32245789
0.19837	135.25228	1.084e-05	0.00019061	0.0001654	2.81e-06	-0.0	0.0014218	0.00025949	2.05e-06	713.09705316	686.57957032	708.71550274	-0.3614815	0.3773275	-0.32245689
0.19842	135.283	1.08e-05	0.00019049	0.00016552	2.8e-06	-0.0	0.00142183	0.0002595	2.05e-06	713.10663349	686.58610584	708.71423657	-0.36207486	0.37727407	-0.3224559
0.19848	135.31371	1.076e-05	0.00019038	0.00016564	2.8e-06	0.0	0.00142186	0.00025951	2.05e-06	713.11618344	686.5926385	708.71297283	-0.36266641	0.37722053	-0.32245491
0.20854	140.87297	5.7e-06	0.00017025	0.00018638	2.25e-06	-0.0	0.0014256	0.00026078	2.05e-06	714.38795243	687.74369297	708.51623756	-0.44235317	0.36555027	-0.32230053
0.20859	140.90302	5.68e-06	0.00017014	0.00018649	2.25e-06	0.0	0.00142562	0.00026078	2.05e-06	714.39251357	687.74975823	708.51531874	-0.44264458	0.36547703	-0.32229981
0.20865	140.93306	5.66e-06	0.00017004	0.0001866	2.25e-06	-0.0	0.00142563	0.00026079	2.05e-06	714.39705119	687.75582121	708.51440128	-0.44293457	0.3654037	-0.32229909
0.2087	140.96309	5.64e-06	0.00016993	0.0001867	2.24e-06	0.0	0.00142565	0.00026079	2.05e-06	714.40156534	687.76188193	708.51348518	-0.44322312	0.36533028	-0.32229837
0.20876	140.99313	5.62e-06	0.00016983	0.00018681	2.24e-06	-0.0	0.00142566	0.0002608	2.05e-06	714.40605604	687.76794037	708.51257044	-0.44351027	0.36525676	-0.32229765
0.20881	141.02316	5.6e-06	0.00016972	0.00018692	2.24e-06	0.0	0.00142568	0.0002608	2.05e-06	714.41052336	687.77399655	708.51165706	-0.44379599	0.36518315	-0.32229693
0.20887	141.05318	5.58e-06	0.00016962	0.00018703	2.24e-06	-0.0	0.00142569	0.00026081	2.05e-06	714.41496732	687.78005046	708.51074502	-0.44408031	0.36510945	-0.32229622
0.20892	141.08321	5.56e-06	0.00016951	0.00018713	2.23e-06	-0.0	0.0014257	0.00026081	2.05e-06	714.41938797	687.78610211	708.50983432	-0.44436321	0.36503566	-0.3222955
0.20898	141.11322	5.54e-06	0.00016941	0.00018724	2.23e-06	0.0	0.00142572	0.00026082	2.05e-06	714.42378535	687.7921515	708.50892497	-0.4446447	0.36496177	-0.32229479
0.20903	141.14324	5.52e-06	0.0001693	0.00018735	2.23e-06	-0.0	0.00142573	0.00026082	2.05e-06	714.42815949	687.79819864	708.50801694	-0.44492478	0.36488779	-0.32229408
0.20909	141.17325	5.51e-06	0.0001692	0.00018745	2.23e-06	0.0	0.00142575	0.00026083	2.05e-06	714.43251045	687.80424351	708.50711024	-0.44520346	0.36481372	-0.32229337
0.20914	141.20326	5.49e-06	0.0001691	0.00018756	2.22e-06	-0.0	0.00142576	0.00026083	2.05e-06	714.43683826	687.81028614	708.50620487	-0.44548073	0.36473956	-0.32229265
0.2092	141.23326	5.47e-06	0.00016899	0.00018767	2.22e-06	0.0	0.00142577	0.00026084	2.05e-06	714.44114297	687.81632651	708.50530081	-0.44575661	0.36466531	-0.32229195
0.20925	141.26326	5.45e-06	0.00016889	0.00018777	2.22e-06	-0.0	0.00142579	0.00026084	2.05e-06	714.44542461	687.82236464	708.50439807	-0.44603108	0.36459096	-0.32229124
0.20931	141.29326	5.43e-06	0.00016878	0.00018788	2.22e-06	0.0	0.0014258	0.00026085	2.05e-06	714.44968322	687.82840052	708.50349663	-0.44630416	0.36451653	-0.32229053
0.20936	141.32325	5.41e-06	0.00016868	0.00018798	2.21e-06	-0.0	0.00142581	0.00026086	2.05e-06	714.45391885	687.83443416	708.5025965	-0.44657585	0.364442	-0.32228982
0.20942	141.35324	5.39e-06	0.00016857	0.00018809	2.21e-06	0.0	0.00142583	0.00026086	2.05e-06	714.45813154	687.84046555	708.50169767	-0.44684614	0.36436738	-0.32228912
0.20947	141.38323	5.38e-06	0.00016847	0.0001882	2.21e-06	0.0	0.00142584	0.00026087	2.05e-06	714.46232133	687.8464947	708.50080013	-0.44711506	0.36429267	-0.32228841
0.21954	146.80947	2.93e-06	0.00015057	0.0002064	1.78e-06	0.0	0.00142765	0.00026164	2.05e-06	714.88599917	688.91404062	708.35368359	-0.47548506	0.34927892	-0.32217293
0.21959	146.83879	2.92e-06	0.00015048	0.00020649	1.78e-06	-0.0	0.00142766	0.00026164	2.05e-06	714.88666771	688.91968741	708.35295014	-0.47553993	0.34919057	-0.32217236
0.21965	146.8681	2.91e-06	0.00015038	0.00020658	1.77e-06	0.0	0.00142766	0.00026164	2.05e-06	714.88732075	688.92533225	708.35221724	-0.47559385	0.34910216	-0.32217178
0.2197	146.89741	2.9e-06	0.00015029	0.00020667	1.77e-06	-0.0	0.00142767	0.00026165	2.05e-06	714.88795834	688.93097514	708.35148486	-0.47564684	0.3490137	-0.32217121
0.21976	146.92672	2.89e-06	0.0001502	0.00020677	1.77e-06	0.0	0.00142768	0.00026165	2.05e-06	714.8885805	688.93661608	708.35075302	-0.47569888	0.34892517	-0.32217063
0.21981	146.95602	2.88e-06	0.00015011	0.00020686	1.77e-06	-0.0	0.00142768	0.00026165	2.05e-06	714.88918728	688.94225507	708.35002171	-0.47574999	0.34883659	-0.32217006
0.21987	146.98532	2.87e-06	0.00015002	0.00020695	1.77e-06	0.0	0.00142769	0.00026166	2.05e-06	714.88977872	688.94789211	708.34929092	-0.47580016	0.34874796	-0.32216948
0.21992	147.01462	2.86e-06	0.00014993	0.00020704	1.76e-06	-0.0	0.0014277	0.00026166	2.05e-06	714.89035485	688.95352721	708.34856065	-0.47584941	0.34865927	-0.32216891
0.21998	147.04391	2.86e-06	0.00014984	0.00020714	1.76e-06	0.0	0.00142771	0.00026166	2.05e-06	714.89091571	688.95916037	708.3478309	-0.47589773	0.34857052	-0.32216834
0.22003	147.0732	2.85e-06	0.00014975	0.00020723	1.76e-06	0.0	0.00142771	0.00026167	2.05e-06	714.89146133	688.96479158	708.34710167	-0.47594512	0.34848171	-0.32216776
0.22009	147.10248	2.84e-06	0.00014965	0.00020732	1.76e-06	-0.0	0.00142772	0.00026167	2.05e-06	714.89199175	688.97042085	708.34637295	-0.47599158	0.34839285	-0.32216719
0.22014	147.13176	2.83e-06	0.00014956	0.00020741	1.76e-06	0.0	0.00142773	0.00026167	2.05e-06	714.89250702	688.97604817	708.34564473	-0.47603713	0.34830393	-0.32216662
0.2202	147.16104	2.82e-06	0.00014947	0.0002075	1.75e-06	-0.0	0.00142773	0.00026168	2.05e-06	714.89300716	688.98167356	708.34491703	-0.47608175	0.34821496	-0.32216605
0.22025	147.19032	2.81e-06	0.00014938	0.0002076	1.75e-06	0.0	0.00142774	0.00026168	2.05e-06	714.89349222	688.987297	708.34418982	-0.47612546	0.34812593	-0.32216548
0.22031	147.21959	2.8e-06	0.00014929	0.00020769	1.75e-06	-0.0	0.00142775	0.00026168	2.05e-06	714.89396223	688.99291851	708.34346311	-0.47616825	0.34803685	-0.32216491
0.22036	147.24885	2.79e-06	0.0001492	0.00020778	1.75e-06	0.0	0.00142775	0.00026169	2.05e-06	714.89441723	688.99853808	708.3427369	-0.47621012	0.34794771	-0.32216434
0.22042	147.27811	2.78e-06	0.00014911	0.00020787	1.75e-06	-0.0	0.00142776	0.00026169	2.05e-06	714.89485725	689.00415571	708.34201119	-0.47625109	0.34785852	-0.32216377
0.22047	147.30737	2.77e-06	0.00014902	0.00020796	1.74e-06	0.0	0.00142777	0.00026169	2.05e-06	714.89528233	689.00977141	708.34128596	-0.47629114	0.34776927	-0.3221632
0.23054	152.60063	1.57e-06	0.00013363	0.0002235	1.42e-06	0.0	0.00142865	0.00026219	2.05e-06	714.75749243	690.00572512	708.2138427	-0.47052544	0.33066035	-0.32206298
0.23059	152.62922	1.57e-06	0.00013355	0.00022358	1.41e-06	0.0	0.00142866	0.00026219	2.05e-06	714.75574389	690.01099799	708.21316079	-0.4704286	0.33055828	-0.32206242
0.23065	152.65781	1.56e-06	0.00013347	0.00022366	1.41e-06	0.0	0.00142866	0.00026219	2.05e-06	714.7539859	690.01626895	708.2124789	-0.47032961	0.33045453	-0.32206184
0.2307	152.68639	1.56e-06	0.00013339	0.00022374	1.41e-06	-0.0	0.00142866	0.00026219	2.05e-06	714.75221835	690.02153797	708.21179703	-0.47024707	0.33036866	-0.32206137
0.23076	152.71497	1.56e-06	0.00013332	0.00022382	1.41e-06	-0.0	0.00142867	0.00026219	2.05e-06	714.75044291	690.02680541	708.21111517	-0.47017236	0.33029121	-0.32206094
0.23081	152.74355	1.55e-06	0.00013324	0.00022389	1.41e-06	-0.0	0.00142867	0.0002622	2.05e-06	714.74866039	690.0320714	708.21043332	-0.47007981	0.33019555	-0.32206041
0.23087	152.77212	1.55e-06	0.00013316	0.00022397	1.41e-06	-0.0	0.00142867	0.0002622	2.05e-06	714.74686912	690.03733561	708.20975149	-0.46997097	0.33008368	-0.32205979
0.23092	152.80069	1.54e-06	0.00013308	0.00022405	1.41e-06	-0.0	0.00142868	0.0002622	2.05e-06	714.74506766	690.04259774	708.20906967	-0.46985679	0.32996731	-0.32205915
0.23098	152.82926	1.54e-06	0.00013301	0.00022413	1.4e-06	-0.0	0.00142868	0.0002622	2.05e-06	714.74325566	690.04785771	708.20838786	-0.46978003	0.32988939	-0.32205871
0.23103	152.85782	1.53e-06	0.00013293	0.00022421	1.4e-06	-0.0	0.00142868	0.00026221	2.05e-06	714.74143661	690.05311624	708.20770606	-0.46965845	0.32976671	-0.32205804
0.23109	152.88638	1.53e-06	0.00013285	0.00022428	1.4e-06	0.0	0.00142869	0.00026221	2.05e-06	714.73960653	690.05837249	708.20702427	-0.46959181	0.32969985	-0.32205767
0.23114	152.91493	1.52e-06	0.00013277	0.00022436	1.4e-06	0.0	0.00142869	0.00026221	2.05e-06	714.73777044	690.0636275	708.20634247	-0.46949062	0.32959859	-0.32205711
0.2312	152.94348	1.52e-06	0.0001327	0.00022444	1.4e-06	0.0	0.00142869	0.00026221	2.05e-06	714.7359253	690.06888064	708.20566068	-0.46937914	0.32948772	-0.32205649
0.23125	152.97203	1.51e-06	0.00013262	0.00022452	1.4e-06	0.0	0.0014287	0.00026221	2.05e-06	714.73407027	690.07413172	708.20497889	-0.46929883	0.32940836	-0.32205605
0.23131	153.00057	1.51e-06	0.00013254	0.00022459	1.39e-06	0.0	0.0014287	0.00026222	2.05e-06	714.73220819	690.07938134	708.2042971	-0.46918531	0.32929666	-0.32205544
0.23136	153.02911	1.51e-06	0.00013247	0.00022467	1.39e-06	-0.0	0.0014287	0.00026222	2.05e-06	714.73033622	690.08462888	708.2036153	-0.46908868	0.32920202	-0.32205491
0.23142	153.05765	1.5e-06	0.00013239	0.00022475	1.39e-06	-0.0	0.00142871	0.00026222	2.05e-06	714.72845591	690.08987468	708.2029335	-0.46901163	0.32912666	-0.3220545
0.23147	153.08618	1.5e-06	0.00013231	0.00022483	1.39e-06	0.0	0.00142871	0.00026222	2.05e-06	714.72656895	690.09511909	708.20225169	-0.46892167	0.32903942	-0.32205402
0.24154	158.24639	8.9e-07	0.00011929	0.00023793	1.14e-06	-0.0	0.00142916	0.00026255	2.05e-06	714.26299886	691.02514604	708.07573078	-0.44368496	0.31101742	-0.32195464
0.24159	158.27425	8.8e-07	0.00011922	0.00023799	1.14e-06	0.0	0.00142916	0.00026256	2.05e-06	714.25994801	691.03006898	708.07502234	-0.443517	0.31091806	-0.32195408
0.24165	158.30211	8.8e-07	0.00011916	0.00023806	1.14e-06	-0.0	0.00142916	0.00026256	2.05e-06	714.25689277	691.03499021	708.07431363	-0.44334879	0.3108187	-0.32195352
0.2417	158.32996	8.8e-07	0.00011909	0.00023812	1.14e-06	0.0	0.00142917	0.00026256	2.05e-06	714.25383314	691.03990974	708.07360468	-0.44318033	0.31071933	-0.32195297
0.24176	158.35782	8.8e-07	0.00011903	0.00023819	1.14e-06	-0.0	0.00142917	0.00026256	2.05e-06	714.25076914	691.04482755	708.07289547	-0.44301163	0.31061996	-0.32195241
0.24181	158.38566	8.7e-07	0.00011896	0.00023826	1.13e-06	0.0	0.00142917	0.00026256	2.05e-06	714.24770079	691.04974366	708.07218599	-0.44284268	0.31052059	-0.32195185
0.24187	158.41351	8.7e-07	0.0001189	0.00023832	1.13e-06	0.0	0.00142917	0.00026256	2.05e-06	714.24462811	691.05465807	708.07147627	-0.44267349	0.31042121	-0.3219513
0.24192	158.44135	8.7e-07	0.00011883	0.00023839	1.13e-06	-0.0	0.00142917	0.00026256	2.05e-06	714.24155112	691.05957076	708.07076628	-0.44250405	0.31032183	-0.32195074
0.24198	158.46919	8.7e-07	0.00011876	0.00023845	1.13e-06	0.0	0.00142918	0.00026257	2.05e-06	714.23846983	691.06448175	708.07005603	-0.44233437	0.31022245	-0.32195018
0.24203	158.49702	8.7e-07	0.0001187	0.00023852	1.13e-06	-0.0	0.00142918	0.00026257	2.05e-06	714.23538427	691.06939104	708.06934552	-0.44216445	0.31012306	-0.32194962
0.24209	158.52485	8.6e-07	0.00011863	0.00023858	1.13e-06	0.0	0.00142918	0.00026257	2.05e-06	714.23229444	691.07429862	708.06863475	-0.44199429	0.31002367	-0.32194906
0.24214	158.55268	8.6e-07	0.00011857	0.00023865	1.13e-06	-0.0	0.00142918	0.00026257	2.05e-06	714.22920037	691.0792045	708.06792372	-0.44182389	0.30992428	-0.32194851
0.2422	158.5805	8.6e-07	0.0001185	0.00023872	1.13e-06	0.0	0.00142918	0.00026257	2.05e-06	714.22610208	691.08410867	708.06721242	-0.44165325	0.30982489	-0.32194795
0.24225	158.60832	8.6e-07	0.00011844	0.00023878	1.13e-06	-0.0	0.00142918	0.00026257	2.05e-06	714.22299958	691.08901114	708.06650086	-0.44148238	0.3097255	-0.32194739
0.24231	158.63614	8.5e-07	0.00011837	0.00023885	1.12e-06	0.0	0.00142919	0.00026258	2.05e-06	714.2198929	691.0939119	708.06578903	-0.44131127	0.3096261	-0.32194683
0.24236	158.66395	8.5e-07	0.00011831	0.00023891	1.12e-06	0.0	0.00142919	0.00026258	2.05e-06	714.21678204	691.09881096	708.06507693	-0.44113992	0.3095267	-0.32194627
0.24242	158.69176	8.5e-07	0.00011824	0.00023898	1.12e-06	-0.0	0.00142919	0.00026258	2.05e-06	714.21366702	691.10370832	708.06436457	-0.44096834	0.3094273	-0.32194571
0.24247	158.71956	8.5e-07	0.00011818	0.00023904	1.12e-06	0.0	0.00142919	0.00026258	2.05e-06	714.21054788	691.10860398	708.06365194	-0.44079653	0.30932789	-0.32194515
0.25253	163.74654	5.2e-07	0.00010721	0.00025005	9.3e-07	0.0	0.00142943	0.00026281	2.05e-06	713.58622277	691.97620352	707.92798491	-0.40640382	0.29115262	-0.32183839
0.25259	163.77368	5.2e-07	0.00010715	0.00025011	9.3e-07	-0.0	0.00142943	0.00026281	2.05e-06	713.58259785	691.98079224	707.92721171	-0.40620952	0.29105617	-0.32183779
0.25264	163.80081	5.2e-07	0.0001071	0.00025016	9.3e-07	0.0	0.00142943	0.00026281	2.05e-06	713.57897139	691.98537937	707.92643815	-0.40602942	0.29096679	-0.32183724
0.2527	163.82793	5.2e-07	0.00010704	0.00025022	9.3e-07	0.0	0.00142943	0.00026282	2.05e-06	713.57534353	691.98996502	707.92566425	-0.40581506	0.29086046	-0.32183658
0.25275	163.85506	5.2e-07	0.00010699	0.00025027	9.3e-07	-0.0	0.00142943	0.00026282	2.05e-06	713.571714	691.99454891	707.92488996	-0.4056104	0.29075899	-0.32183596
0.25281	163.88218	5.2e-07	0.00010693	0.00025033	9.3e-07	0.0	0.00142943	0.00026282	2.05e-06	713.5680829	691.99913112	707.92411527	-0.40541175	0.29066056	-0.32183535
0.25286	163.90929	5.2e-07	0.00010688	0.00025039	9.2e-07	-0.0	0.00142944	0.00026282	2.05e-06	713.56445027	692.00371171	707.92334022	-0.40522964	0.29057035	-0.32183479
0.25292	163.93641	5.1e-07	0.00010682	0.00025044	9.2e-07	-0.0	0.00142944	0.00026282	2.05e-06	713.56081627	692.0082908	707.92256482	-0.40502734	0.29047018	-0.32183417
0.25297	163.96351	5.1e-07	0.00010677	0.0002505	9.2e-07	0.0	0.00142944	0.00026282	2.05e-06	713.55718074	692.01286824	707.92178904	-0.40481487	0.29036503	-0.32183352
0.25303	163.99062	5.1e-07	0.00010671	0.00025055	9.2e-07	-0.0	0.00142944	0.00026282	2.05e-06	713.55354361	692.01744395	707.92101287	-0.40461597	0.29026664	-0.32183291
0.25308	164.01772	5.1e-07	0.00010666	0.00025061	9.2e-07	0.0	0.00142944	0.00026282	2.05e-06	713.54990502	692.02201803	707.92023632	-0.40442891	0.29017415	-0.32183234
0.25314	164.04482	5.1e-07	0.0001066	0.00025066	9.2e-07	0.0	0.00142944	0.00026282	2.05e-06	713.54626504	692.02659058	707.91945941	-0.40423836	0.29007996	-0.32183175
0.25319	164.07191	5.1e-07	0.00010655	0.00025072	9.2e-07	-0.0	0.00142944	0.00026283	2.05e-06	713.54262367	692.03116158	707.91868215	-0.4040183	0.28997124	-0.32183108
0.25325	164.099	5.1e-07	0.00010649	0.00025077	9.2e-07	0.0	0.00142944	0.00026283	2.05e-06	713.5389807	692.03573078	707.91790448	-0.40381914	0.28987289	-0.32183047
0.2533	164.12609	5.1e-07	0.00010644	0.00025083	9.2e-07	-0.0	0.00142944	0.00026283	2.05e-06	713.53533629	692.04029836	707.91712643	-0.40362729	0.2897782	-0.32182988
0.25336	164.15318	5e-07	0.00010638	0.00025088	9.2e-07	0.0	0.00142944	0.00026283	2.05e-06	713.53169052	692.04486437	707.91634802	-0.40344678	0.28968912	-0.32182932
0.25341	164.18026	5e-07	0.00010633	0.00025094	9.2e-07	0.0	0.00142944	0.00026283	2.05e-06	713.52804346	692.04942892	707.91556926	-0.40322208	0.2895783	-0.32182863
0.25347	164.20733	5e-07	0.00010628	0.00025099	9.1e-07	-0.0	0.00142945	0.00026283	2.05e-06	713.52439481	692.05399163	707.91479009	-0.40302133	0.28947933	-0.32182802
0.26353	169.1008	3.2e-07	9.702e-05	0.00026027	7.7e-07	-0.0	0.00142958	0.000263	2.05e-06	712.84239323	692.86207439	707.76569301	-0.36611258	0.27173	-0.32171091
0.26359	169.1272	3.2e-07	9.697e-05	0.00026032	7.7e-07	-0.0	0.00142958	0.000263	2.05e-06	712.83863271	692.86634547	707.76484219	-0.36591688	0.27163715	-0.32171026
0.26364	169.1536	3.2e-07	9.692e-05	0.00026037	7.7e-07	0.0	0.00142958	0.000263	2.05e-06	712.83487223	692.87061504	707.76399098	-0.3656958	0.27153227	-0.32170953
0.2637	169.18	3.2e-07	9.688e-05	0.00026041	7.7e-07	-0.0	0.00142958	0.000263	2.05e-06	712.83111181	692.87488291	707.76313934	-0.36549511	0.27143707	-0.32170886
0.26375	169.20639	3.2e-07	9.683e-05	0.00026046	7.7e-07	0.0	0.00142958	0.000263	2.05e-06	712.82735146	692.87914923	707.76228731	-0.36531187	0.27135015	-0.32170825
0.26381	169.23278	3.2e-07	9.678e-05	0.00026051	7.6e-07	0.0	0.00142958	0.000263	2.05e-06	712.82359117	692.88341415	707.76143492	-0.36510709	0.271253	-0.32170757
0.26386	169.25917	3.2e-07	9.674e-05	0.00026055	7.6e-07	-0.0	0.00142958	0.000263	2.05e-06	712.81983095	692.8876775	707.76058213	-0.36489166	0.27115082	-0.32170685
0.26392	169.28555	3.2e-07	9.669e-05	0.0002606	7.6e-07	0.0	0.00142958	0.00026301	2.05e-06	712.81607082	692.89193919	707.75972892	-0.36469112	0.2710557	-0.32170618
0.26397	169.31193	3.2e-07	9.664e-05	0.00026065	7.6e-07	-0.0	0.00142958	0.00026301	2.05e-06	712.81231077	692.89619934	707.75887532	-0.36451193	0.27097071	-0.32170559
0.26403	169.3383	3.2e-07	9.66e-05	0.00026069	7.6e-07	-0.0	0.00142958	0.00026301	2.05e-06	712.8085508	692.90045811	707.75802137	-0.36429757	0.27086904	-0.32170487
0.26408	169.36467	3.1e-07	9.655e-05	0.00026074	7.6e-07	0.0	0.00142958	0.00026301	2.05e-06	712.80479093	692.90471523	707.757167	-0.36408758	0.27076945	-0.32170417
0.26414	169.39104	3.1e-07	9.651e-05	0.00026079	7.6e-07	-0.0	0.00142958	0.00026301	2.05e-06	712.80103117	692.90897074	707.75631221	-0.36388824	0.2706749	-0.3217035
0.26419	169.41741	3.1e-07	9.646e-05	0.00026083	7.6e-07	0.0	0.00142958	0.00026301	2.05e-06	712.79727152	692.91322472	707.75545704	-0.36371276	0.27059169	-0.32170292
0.26425	169.44377	3.1e-07	9.641e-05	0.00026088	7.6e-07	0.0	0.00142959	0.00026301	2.05e-06	712.79351196	692.91747736	707.75460153	-0.363487	0.27048462	-0.32170216
0.2643	169.47012	3.1e-07	9.637e-05	0.00026093	7.6e-07	-0.0	0.00142959	0.00026301	2.05e-06	712.78975254	692.92172826	707.75374557	-0.36328181	0.27038731	-0.32170147
0.26436	169.49648	3.1e-07	9.632e-05	0.00026097	7.6e-07	0.0	0.00142959	0.00026301	2.05e-06	712.78599324	692.92597758	707.75288921	-0.3630896	0.27029616	-0.32170083
0.26441	169.52282	3.1e-07	9.627e-05	0.00026102	7.6e-07	-0.0	0.00142959	0.00026301	2.05e-06	712.78223407	692.93022543	707.75203248	-0.36290865	0.27021036	-0.32170022
0.26447	169.54917	3.1e-07	9.623e-05	0.00026106	7.6e-07	-0.0	0.00142959	0.00026301	2.05e-06	712.77847501	692.93447189	707.75117539	-0.36267954	0.27010171	-0.32169945
0.27453	174.30874	2.1e-07	8.837e-05	0.00026893	6.4e-07	0.0	0.00142966	0.00026314	2.05e-06	712.09773144	693.68602399	707.58782597	-0.32686551	0.25303462	-0.32157122
0.27459	174.33441	2.1e-07	8.833e-05	0.00026897	6.4e-07	0.0	0.00142966	0.00026314	2.05e-06	712.09407319	693.68999386	707.58689875	-0.32665179	0.25293164	-0.32157039
0.27464	174.36008	2.1e-07	8.829e-05	0.00026901	6.4e-07	-0.0	0.00142966	0.00026314	2.05e-06	712.09041594	693.69396209	707.58597112	-0.32645668	0.2528376	-0.32156964
0.2747	174.38574	2e-07	8.825e-05	0.00026905	6.4e-07	0.0	0.00142966	0.00026314	2.05e-06	712.08675959	693.69792881	707.58504311	-0.32628291	0.25275383	-0.32156898
0.27475	174.4114	2e-07	8.821e-05	0.00026909	6.4e-07	0.0	0.00142966	0.00026314	2.05e-06	712.08310405	693.70189419	707.58411477	-0.32609878	0.25266506	-0.32156827
0.27481	174.43706	2e-07	8.817e-05	0.00026913	6.4e-07	-0.0	0.00142967	0.00026314	2.05e-06	712.07944937	693.70585815	707.58318608	-0.32589099	0.25256486	-0.32156747
0.27486	174.46271	2e-07	8.813e-05	0.00026917	6.4e-07	0.0	0.00142967	0.00026314	2.05e-06	712.07579567	693.7098205	707.58225698	-0.32570352	0.25247444	-0.32156674
0.27492	174.48836	2e-07	8.809e-05	0.00026921	6.4e-07	-0.0	0.00142967	0.00026314	2.05e-06	712.07214284	693.7137814	707.58132753	-0.32554362	0.2523973	-0.32156612
0.27497	174.514	2e-07	8.805e-05	0.00026925	6.4e-07	-0.0	0.00142967	0.00026314	2.05e-06	712.06849077	693.71774106	707.58039776	-0.3253204	0.2522896	-0.32156526
0.27503	174.53965	2e-07	8.802e-05	0.00026929	6.4e-07	0.0	0.00142967	0.00026314	2.05e-06	712.06483976	693.721699	707.57946757	-0.32513317	0.25219925	-0.32156454
0.27508	174.56528	2e-07	8.798e-05	0.00026933	6.4e-07	-0.0	0.00142967	0.00026315	2.05e-06	712.06118964	693.72565549	707.57853702	-0.32496335	0.25211728	-0.32156388
0.27514	174.59092	2e-07	8.794e-05	0.00026937	6.4e-07	-0.0	0.00142967	0.00026315	2.05e-06	712.05754033	693.72961067	707.57760614	-0.32477154	0.25202469	-0.32156314
0.27519	174.61655	2e-07	8.79e-05	0.00026941	6.4e-07	0.0	0.00142967	0.00026315	2.05e-06	712.05389194	693.73356436	707.57667489	-0.32456819	0.2519265	-0.32156235
0.27525	174.64218	2e-07	8.786e-05	0.00026945	6.3e-07	-0.0	0.00142967	0.00026315	2.05e-06	712.05024452	693.73751648	707.57574326	-0.32438358	0.25183734	-0.32156163
0.2753	174.6678	2e-07	8.782e-05	0.00026949	6.3e-07	0.0	0.00142967	0.00026315	2.05e-06	712.04659799	693.74146717	707.57481126	-0.32421774	0.25175724	-0.32156099
0.27536	174.69342	2e-07	8.778e-05	0.00026953	6.3e-07	0.0	0.00142967	0.00026315	2.05e-06	712.04295227	693.74541658	707.57387895	-0.32400046	0.25165227	-0.32156014
0.27541	174.71904	2e-07	8.774e-05	0.00026957	6.3e-07	-0.0	0.00142967	0.00026315	2.05e-06	712.03930759	693.74936431	707.57294623	-0.32381386	0.2515621	-0.32155942
0.27547	174.74465	2e-07	8.77e-05	0.00026961	6.3e-07	0.0	0.00142967	0.00026315	2.05e-06	712.03566383	693.7533106	707.57201314	-0.32364861	0.25148223	-0.32155878
0.28553	179.36981	1.4e-07	8.099e-05	0.00027633	5.4e-07	-0.0	0.00142972	0.00026325	2.05e-06	711.38646694	694.45137659	707.39542617	-0.29069958	0.23521824	-0.32142008
0.28559	179.39475	1.4e-07	8.095e-05	0.00027636	5.4e-07	-0.0	0.00142972	0.00026325	2.05e-06	711.38302514	694.45506191	707.39443083	-0.29049651	0.23511545	-0.32141915
0.28564	179.41968	1.4e-07	8.092e-05	0.0002764	5.4e-07	0.0	0.00142972	0.00026325	2.05e-06	711.37958479	694.45874559	707.39343513	-0.29032606	0.23502914	-0.32141837
0.2857	179.44461	1.4e-07	8.089e-05	0.00027643	5.4e-07	-0.0	0.00142972	0.00026325	2.05e-06	711.37614568	694.46242789	707.39243912	-0.29018101	0.23495566	-0.32141771
0.28575	179.46953	1.4e-07	8.085e-05	0.00027647	5.4e-07	-0.0	0.00142972	0.00026325	2.05e-06	711.37270761	694.46610903	707.39144284	-0.28998979	0.23485879	-0.32141684
0.28581	179.49445	1.4e-07	8.082e-05	0.0002765	5.4e-07	0.0	0.00142972	0.00026325	2.05e-06	711.36927091	694.46978862	707.39044621	-0.28981145	0.23476839	-0.32141602
0.28586	179.51937	1.3e-07	8.078e-05	0.00027653	5.4e-07	-0.0	0.00142972	0.00026325	2.05e-06	711.36583551	694.47346677	707.38944925	-0.28966348	0.23469337	-0.32141534
0.28592	179.54428	1.3e-07	8.075e-05	0.00027657	5.4e-07	-0.0	0.00142972	0.00026325	2.05e-06	711.36240118	694.47714373	707.38845202	-0.28948373	0.23460221	-0.32141452
0.28597	179.56919	1.3e-07	8.072e-05	0.0002766	5.4e-07	0.0	0.00142972	0.00026325	2.05e-06	711.35896815	694.48081924	707.38745447	-0.28929777	0.23450787	-0.32141366
0.28603	179.5941	1.3e-07	8.068e-05	0.00027664	5.4e-07	-0.0	0.00142972	0.00026325	2.05e-06	711.35553647	694.48449325	707.38645657	-0.28914698	0.23443135	-0.32141297
0.28608	179.619	1.3e-07	8.065e-05	0.00027667	5.4e-07	-0.0	0.00142972	0.00026325	2.05e-06	711.35210589	694.48816603	707.3854584	-0.28897558	0.23434435	-0.32141218
0.28614	179.6439	1.3e-07	8.061e-05	0.0002767	5.4e-07	0.0	0.00142972	0.00026325	2.05e-06	711.34867655	694.49183744	707.38445992	-0.28878775	0.23424898	-0.32141131
0.28619	179.66879	1.3e-07	8.058e-05	0.00027674	5.4e-07	-0.0	0.00142972	0.00026325	2.05e-06	711.34524858	694.49550732	707.38346109	-0.28863153	0.23416962	-0.32141059
0.28625	179.69369	1.3e-07	8.055e-05	0.00027677	5.4e-07	-0.0	0.00142972	0.00026325	2.05e-06	711.34182176	694.49917594	707.38246198	-0.28846784	0.23408646	-0.32140984
0.2863	179.71857	1.3e-07	8.051e-05	0.00027681	5.4e-07	0.0	0.00142972	0.00026325	2.05e-06	711.33839612	694.50284324	707.38146257	-0.28827891	0.23399044	-0.32140897
0.28636	179.74346	1.3e-07	8.048e-05	0.00027684	5.4e-07	-0.0	0.00142972	0.00026325	2.05e-06	711.33497187	694.50650901	707.38046282	-0.28811711	0.23390817	-0.32140822
0.28641	179.76834	1.3e-07	8.045e-05	0.00027687	5.4e-07	0.0	0.00142972	0.00026325	2.05e-06	711.33154881	694.51017347	707.37946277	-0.28796087	0.23382872	-0.3214075
0.28647	179.79321	1.3e-07	8.041e-05	0.00027691	5.3e-07	0.0	0.00142972	0.00026325	2.05e-06	711.32812688	694.51383667	707.37846244	-0.28777038	0.23373182	-0.32140662
0.29653	184.28336	9e-08	7.464e-05	0.00028269	4.6e-07	0.0	0.00142975	0.00026333	2.05e-06	710.72355862	695.161458	707.19048586	-0.25840202	0.21832728	-0.32125896
0.29659	184.30755	9e-08	7.461e-05	0.00028272	4.6e-07	-0.0	0.00142975	0.00026333	2.05e-06	710.72037546	695.16487499	707.18943347	-0.25826652	0.21825379	-0.32125822
0.29664	184.33174	9e-08	7.458e-05	0.00028275	4.6e-07	-0.0	0.00142975	0.00026333	2.05e-06	710.71719349	695.16829082	707.18838085	-0.25809356	0.21815993	-0.32125727
0.2967	184.35593	9e-08	7.455e-05	0.00028278	4.6e-07	0.0	0.00142975	0.00026333	2.05e-06	710.71401303	695.17170517	707.18732794	-0.2579534	0.21808384	-0.3212565
0.29675	184.38012	9e-08	7.452e-05	0.00028281	4.6e-07	0.0	0.00142975	0.00026333	2.05e-06	710.7108338	695.1751183	707.18627479	-0.25781028	0.21800613	-0.32125572
0.29681	184.4043	9e-08	7.449e-05	0.00028284	4.6e-07	-0.0	0.00142975	0.00026333	2.05e-06	710.70765582	695.1785302	707.1852214	-0.2576392	0.21791319	-0.32125478
0.29686	184.42848	9e-08	7.446e-05	0.00028286	4.6e-07	0.0	0.00142975	0.00026333	2.05e-06	710.70447934	695.18194063	707.18416772	-0.25750672	0.21784118	-0.32125405
0.29692	184.45265	9e-08	7.443e-05	0.00028289	4.6e-07	0.0	0.00142975	0.00026333	2.05e-06	710.70130403	695.18534992	707.18311381	-0.25735464	0.21775851	-0.32125321
0.29697	184.47682	9e-08	7.44e-05	0.00028292	4.6e-07	-0.0	0.00142975	0.00026333	2.05e-06	710.69813004	695.1887579	707.18205965	-0.25718595	0.21766676	-0.32125229
0.29703	184.50098	9e-08	7.437e-05	0.00028295	4.6e-07	0.0	0.00142975	0.00026333	2.05e-06	710.69495754	695.19216442	707.18100521	-0.25706111	0.21759883	-0.3212516
0.29708	184.52515	9e-08	7.434e-05	0.00028298	4.6e-07	0.0	0.00142975	0.00026333	2.05e-06	710.69178614	695.19556987	707.17995055	-0.25689623	0.2175091	-0.32125069
0.29714	184.54931	9e-08	7.431e-05	0.00028301	4.6e-07	-0.0	0.00142975	0.00026333	2.05e-06	710.68861619	695.1989739	707.17889562	-0.25673719	0.21742249	-0.32124981
0.29719	184.57346	9e-08	7.428e-05	0.00028304	4.6e-07	0.0	0.00142975	0.00026333	2.05e-06	710.68544764	695.20237655	707.17784042	-0.25661657	0.21735679	-0.32124914
0.29725	184.59761	9e-08	7.426e-05	0.00028307	4.6e-07	0.0	0.00142975	0.00026334	2.05e-06	710.68228015	695.20577816	707.17678502	-0.25643856	0.2172598	-0.32124816
0.2973	184.62176	9e-08	7.423e-05	0.0002831	4.6e-07	-0.0	0.00142975	0.00026334	2.05e-06	710.67911422	695.20917823	707.17572931	-0.2562894	0.21717848	-0.32124734
0.29736	184.6459	9e-08	7.42e-05	0.00028313	4.6e-07	0.0	0.00142975	0.00026334	2.05e-06	710.67594962	695.21257702	707.17467336	-0.25616813	0.21711234	-0.32124666
0.29741	184.67004	9e-08	7.417e-05	0.00028316	4.6e-07	0.0	0.00142975	0.00026334	2.05e-06	710.67278608	695.21597476	707.1736172	-0.2559866	0.21701332	-0.32124566
0.29747	184.69418	9e-08	7.414e-05	0.00028319	4.6e-07	-0.0	0.00142975	0.00026334	2.05e-06	710.66962415	695.21937092	707.17256074	-0.25584259	0.21693471	-0.32124486
0.30753	189.04856	7e-08	6.914e-05	0.00028819	4e-07	0.0	0.00142977	0.0002634	2.05e-06	710.11306565	695.81950473	706.97529366	-0.23014796	0.20239522	-0.32108999
0.30758	189.07201	7e-08	6.911e-05	0.00028822	4e-07	0.0	0.00142977	0.0002634	2.05e-06	710.11014349	695.82266957	706.97419579	-0.22999483	0.20230517	-0.32108898
0.30764	189.09546	7e-08	6.908e-05	0.00028824	4e-07	-0.0	0.00142977	0.0002634	2.05e-06	710.10722281	695.82583299	706.97309768	-0.22988769	0.20224213	-0.32108828
0.30769	189.1189	6e-08	6.906e-05	0.00028827	4e-07	-0.0	0.00142977	0.0002634	2.05e-06	710.10430317	695.82899541	706.97199941	-0.22973939	0.20215486	-0.32108731
0.30775	189.14234	6e-08	6.903e-05	0.0002883	4e-07	0.0	0.00142977	0.0002634	2.05e-06	710.10138497	695.83215646	706.97090091	-0.22960404	0.20207515	-0.32108642
0.3078	189.16578	6e-08	6.901e-05	0.00028832	4e-07	-0.0	0.00142977	0.0002634	2.05e-06	710.09846808	695.83531624	706.96980221	-0.22949795	0.20201266	-0.32108572
0.30786	189.18921	6e-08	6.898e-05	0.00028835	4e-07	-0.0	0.00142977	0.0002634	2.05e-06	710.09555221	695.83847504	706.96870335	-0.22934057	0.20191992	-0.32108468
0.30791	189.21264	6e-08	6.896e-05	0.00028837	4e-07	0.0	0.00142977	0.0002634	2.05e-06	710.09263787	695.84163237	706.96760425	-0.22921725	0.2018472	-0.32108387
0.30797	189.23607	6e-08	6.893e-05	0.0002884	4e-07	0.0	0.00142977	0.0002634	2.05e-06	710.08972473	695.84478855	706.96650497	-0.22909734	0.20177649	-0.32108308
0.30802	189.25949	6e-08	6.891e-05	0.00028842	4e-07	-0.0	0.00142977	0.0002634	2.05e-06	710.08681275	695.84794361	706.9654055	-0.22894525	0.20168674	-0.32108208
0.30808	189.28291	6e-08	6.888e-05	0.00028845	4e-07	0.0	0.00142977	0.0002634	2.05e-06	710.08390225	695.85109726	706.9643058	-0.22884053	0.20162492	-0.32108138
0.30813	189.30632	6e-08	6.886e-05	0.00028847	4e-07	0.0	0.00142977	0.0002634	2.05e-06	710.08099277	695.85424993	706.96320595	-0.22868995	0.201536	-0.32108039
0.30819	189.32973	6e-08	6.883e-05	0.0002885	4e-07	-0.0	0.00142977	0.0002634	2.05e-06	710.07808474	695.85740119	706.96210587	-0.22855765	0.20145783	-0.32107951
0.30824	189.35314	6e-08	6.88e-05	0.00028853	4e-07	0.0	0.00142977	0.0002634	2.05e-06	710.07517801	695.86055122	706.96100559	-0.22845073	0.20139463	-0.3210788
0.3083	189.37654	6e-08	6.878e-05	0.00028855	3.9e-07	0.0	0.00142977	0.0002634	2.05e-06	710.07227231	695.86370025	706.95990515	-0.22829529	0.20130273	-0.32107777
0.30835	189.39994	6e-08	6.875e-05	0.00028858	3.9e-07	-0.0	0.00142977	0.0002634	2.05e-06	710.06936812	695.86684783	706.95880447	-0.22817381	0.20123085	-0.32107697
0.30841	189.42334	6e-08	6.873e-05	0.0002886	3.9e-07	-0.0	0.00142977	0.0002634	2.05e-06	710.06646512	695.86999427	706.95770362	-0.22805225	0.20115891	-0.32107616
0.30846	189.44673	6e-08	6.87e-05	0.00028863	3.9e-07	0.0	0.00142977	0.0002634	2.05e-06	710.0635633	695.87313958	706.95660257	-0.22790147	0.20106964	-0.32107516
0.31853	193.66447	5e-08	6.434e-05	0.00029299	3.5e-07	0.0	0.00142978	0.00026345	2.05e-06	709.55332943	696.42860496	706.75208524	-0.20565231	0.18736881	-0.32091472
0.31858	193.68717	5e-08	6.432e-05	0.00029301	3.5e-07	0.0	0.00142978	0.00026345	2.05e-06	709.55065143	696.43153263	706.75095258	-0.20550888	0.18727679	-0.3209136
0.31864	193.70987	5e-08	6.43e-05	0.00029304	3.5e-07	-0.0	0.00142978	0.00026345	2.05e-06	709.5479749	696.43445885	706.74981973	-0.20540404	0.18720947	-0.32091278
0.31869	193.73257	5e-08	6.427e-05	0.00029306	3.5e-07	0.0	0.00142978	0.00026345	2.05e-06	709.54529944	696.437384	706.74868674	-0.20530301	0.18714459	-0.32091199
0.31875	193.75526	5e-08	6.425e-05	0.00029308	3.5e-07	0.0	0.00142978	0.00026345	2.05e-06	709.54262501	696.44030813	706.74755362	-0.20516792	0.1870578	-0.32091093
0.3188	193.77794	5e-08	6.423e-05	0.0002931	3.5e-07	-0.0	0.00142978	0.00026345	2.05e-06	709.53995196	696.4432309	706.74642033	-0.2050852	0.18700462	-0.32091028
0.31886	193.80063	5e-08	6.421e-05	0.00029313	3.5e-07	-0.0	0.00142978	0.00026345	2.05e-06	709.53727976	696.44615283	706.74528693	-0.20494123	0.18691205	-0.32090915
0.31891	193.82331	5e-08	6.418e-05	0.00029315	3.5e-07	0.0	0.00142978	0.00026345	2.05e-06	709.53460904	696.44907329	706.74415333	-0.20483804	0.18684564	-0.32090833
0.31897	193.84598	5e-08	6.416e-05	0.00029317	3.4e-07	-0.0	0.00142978	0.00026345	2.05e-06	709.53193936	696.45199271	706.74301961	-0.20473595	0.18677994	-0.32090753
0.31902	193.86866	5e-08	6.414e-05	0.00029319	3.4e-07	-0.0	0.00142978	0.00026345	2.05e-06	709.52927074	696.4549111	706.74188575	-0.20460173	0.18669351	-0.32090647
0.31908	193.89133	5e-08	6.412e-05	0.00029321	3.4e-07	0.0	0.00142978	0.00026345	2.05e-06	709.52660348	696.45782812	706.74075172	-0.20451887	0.18664012	-0.32090582
0.31913	193.91399	5e-08	6.41e-05	0.00029324	3.4e-07	0.0	0.00142978	0.00026345	2.05e-06	709.52393708	696.4607443	706.73961757	-0.20437704	0.18654872	-0.3209047
0.31919	193.93665	5e-08	6.407e-05	0.00029326	3.4e-07	-0.0	0.00142978	0.00026345	2.05e-06	709.52127212	696.46365904	706.73848325	-0.20427432	0.18648247	-0.32090389
0.31924	193.95931	5e-08	6.405e-05	0.00029328	3.4e-07	-0.0	0.00142978	0.00026345	2.05e-06	709.51860822	696.46657273	706.73734879	-0.20417028	0.18641537	-0.32090306
0.3193	193.98196	5e-08	6.403e-05	0.0002933	3.4e-07	0.0	0.00142978	0.00026345	2.05e-06	709.51594539	696.46948537	706.73621419	-0.20403817	0.1863301	-0.32090202
0.31935	194.00461	5e-08	6.401e-05	0.00029333	3.4e-07	-0.0	0.00142978	0.00026345	2.05e-06	709.5132839	696.47239666	706.73507943	-0.20395449	0.18627607	-0.32090136
0.31941	194.02726	5e-08	6.398e-05	0.00029335	3.4e-07	-0.0	0.00142978	0.00026345	2.05e-06	709.51062328	696.4753071	706.73394455	-0.20381512	0.18618605	-0.32090025
0.31946	194.0499	5e-08	6.396e-05	0.00029337	3.4e-07	0.0	0.00142978	0.00026345	2.05e-06	709.50796408	696.47821613	706.73280949	-0.20371289	0.18611997	-0.32089944
0.32953	198.12998	3e-08	6.014e-05	0.0002972	3e-07	-0.0	0.00142979	0.00026349	2.05e-06	709.04002443	696.99166877	706.52287708	-0.1845146	0.17319817	-0.32073468
0.32958	198.15193	3e-08	6.012e-05	0.00029722	3e-07	-0.0	0.00142979	0.00026349	2.05e-06	709.03756565	696.99437324	706.52171902	-0.18439039	0.17311097	-0.32073352
0.32964	198.17388	3e-08	6.01e-05	0.00029724	3e-07	0.0	0.00142979	0.00026349	2.05e-06	709.03510818	696.99707635	706.52056082	-0.18430681	0.17305225	-0.32073275
0.32969	198.19582	3e-08	6.008e-05	0.00029726	3e-07	0.0	0.00142979	0.0002635	2.05e-06	709.03265159	696.99977852	706.51940253	-0.18420415	0.17298012	-0.32073179
0.32975	198.21775	3e-08	6.006e-05	0.00029728	3e-07	-0.0	0.00142979	0.0002635	2.05e-06	709.03019607	697.00247957	706.51824414	-0.18410159	0.172908	-0.32073084
0.3298	198.23968	3e-08	6.004e-05	0.00029729	3e-07	0.0	0.00142979	0.0002635	2.05e-06	709.02774163	697.00517948	706.51708563	-0.1840205	0.17285097	-0.32073008
0.32986	198.26161	3e-08	6.002e-05	0.00029731	3e-07	0.0	0.00142979	0.0002635	2.05e-06	709.02528805	697.00787849	706.51592704	-0.18390074	0.1727667	-0.32072896
0.32991	198.28354	3e-08	6e-05	0.00029733	3e-07	-0.0	0.00142979	0.0002635	2.05e-06	709.02283572	697.01057618	706.51476831	-0.18383047	0.17271723	-0.32072831
0.32997	198.30546	3e-08	5.998e-05	0.00029735	3e-07	-0.0	0.00142979	0.0002635	2.05e-06	709.02038412	697.01327308	706.51360951	-0.18370678	0.17263012	-0.32072715
0.33002	198.32738	3e-08	5.996e-05	0.00029737	3e-07	0.0	0.00142979	0.0002635	2.05e-06	709.01793383	697.01596862	706.51245058	-0.18362385	0.17257167	-0.32072638
0.33008	198.34929	3e-08	5.994e-05	0.00029739	3e-07	0.0	0.00142979	0.0002635	2.05e-06	709.01548441	697.01866324	706.51129156	-0.18352142	0.17249947	-0.32072542
0.33013	198.3712	3e-08	5.992e-05	0.00029741	3e-07	-0.0	0.00142979	0.0002635	2.05e-06	709.01303606	697.02135672	706.51013243	-0.18341971	0.17242773	-0.32072447
0.33019	198.39311	3e-08	5.99e-05	0.00029743	3e-07	0.0	0.00142979	0.0002635	2.05e-06	709.01058879	697.02404907	706.50897319	-0.18333882	0.17237066	-0.32072371
0.33024	198.41501	3e-08	5.988e-05	0.00029745	3e-07	0.0	0.00142979	0.0002635	2.05e-06	709.00814236	697.02674053	706.50781387	-0.18321969	0.17228656	-0.32072259
0.3303	198.43691	3e-08	5.986e-05	0.00029747	3e-07	-0.0	0.00142979	0.0002635	2.05e-06	709.00569718	697.02943066	706.50665442	-0.1831497	0.17223713	-0.32072193
0.33035	198.4588	3e-08	5.985e-05	0.00029749	3e-07	-0.0	0.00142979	0.0002635	2.05e-06	709.00325274	697.03212001	706.50549489	-0.18302669	0.17215023	-0.32072078
0.33041	198.48069	3e-08	5.983e-05	0.00029751	3e-07	0.0	0.00142979	0.0002635	2.05e-06	709.00080959	697.034808	706.50433523	-0.18294525	0.17209264	-0.32072001
0.33046	198.50258	3e-08	5.981e-05	0.00029753	3e-07	0.0	0.00142979	0.0002635	2.05e-06	708.9983673	697.03749508	706.50317549	-0.18284162	0.17201937	-0.32071904
0.34053	202.44383	3e-08	5.644e-05	0.0003009	2.7e-07	-0.0	0.0014298	0.00026353	2.05e-06	708.56786967	697.51141957	706.28940459	-0.16630566	0.15983712	-0.32055125
0.34058	202.46502	3e-08	5.642e-05	0.00030092	2.7e-07	-0.0	0.0014298	0.00026353	2.05e-06	708.56560311	697.51391397	706.28822907	-0.16619936	0.15975545	-0.32055009
0.34064	202.4862	3e-08	5.64e-05	0.00030093	2.7e-07	0.0	0.0014298	0.00026353	2.05e-06	708.56333767	697.51640708	706.28705346	-0.16613944	0.15970938	-0.32054944
0.34069	202.50738	3e-08	5.639e-05	0.00030095	2.7e-07	0.0	0.0014298	0.00026353	2.05e-06	708.56107287	697.51889948	706.28587781	-0.16603077	0.15962581	-0.32054824
0.34075	202.52855	3e-08	5.637e-05	0.00030097	2.7e-07	-0.0	0.0014298	0.00026353	2.05e-06	708.55880921	697.52139056	706.28470206	-0.16597153	0.15958022	-0.32054759
0.3408	202.54972	3e-08	5.635e-05	0.00030099	2.7e-07	-0.0	0.0014298	0.00026353	2.05e-06	708.55654619	697.52388092	706.28352626	-0.16586359	0.15949715	-0.32054641
0.34086	202.57089	3e-08	5.633e-05	0.000301	2.7e-07	0.0	0.0014298	0.00026353	2.05e-06	708.55428431	697.52636998	706.28235038	-0.16579223	0.15944217	-0.32054563
0.34091	202.59205	3e-08	5.632e-05	0.00030102	2.7e-07	0.0	0.0014298	0.00026353	2.05e-06	708.55202318	697.52885817	706.28117444	-0.16570386	0.15937409	-0.32054465
0.34097	202.61321	3e-08	5.63e-05	0.00030104	2.7e-07	-0.0	0.0014298	0.00026353	2.05e-06	708.54976299	697.5313453	706.27999842	-0.16561838	0.1593082	-0.32054371
0.34102	202.63437	3e-08	5.628e-05	0.00030106	2.7e-07	0.0	0.0014298	0.00026353	2.05e-06	708.54750371	697.53383139	706.27882234	-0.1655443	0.15925108	-0.3205429
0.34108	202.65552	3e-08	5.626e-05	0.00030107	2.7e-07	0.0	0.0014298	0.00026353	2.05e-06	708.54524521	697.53631658	706.27764619	-0.16544481	0.15917431	-0.3205418
0.34113	202.67667	3e-08	5.625e-05	0.00030109	2.7e-07	-0.0	0.0014298	0.00026353	2.05e-06	708.54298777	697.53880057	706.27646997	-0.1653811	0.15912514	-0.3205411
0.34119	202.69781	3e-08	5.623e-05	0.00030111	2.7e-07	-0.0	0.0014298	0.00026353	2.05e-06	708.540731	697.54128378	706.27529369	-0.16527533	0.15904346	-0.32053993
0.34124	202.71895	3e-08	5.621e-05	0.00030113	2.7e-07	0.0	0.0014298	0.00026353	2.05e-06	708.53847535	697.54376571	706.27411733	-0.16521614	0.15899774	-0.32053928
0.3413	202.74009	3e-08	5.619e-05	0.00030114	2.7e-07	0.0	0.0014298	0.00026353	2.05e-06	708.53622033	697.54624692	706.27294092	-0.16510807	0.15891422	-0.32053808
0.34135	202.76122	3e-08	5.618e-05	0.00030116	2.7e-07	-0.0	0.0014298	0.00026353	2.05e-06	708.53396645	697.54872682	706.27176442	-0.16504917	0.15886866	-0.32053743
0.34141	202.78235	3e-08	5.616e-05	0.00030118	2.7e-07	-0.0	0.0014298	0.00026353	2.05e-06	708.5317132	697.55120601	706.27058787	-0.1649425	0.15878616	-0.32053625
0.34146	202.80347	3e-08	5.614e-05	0.00030119	2.7e-07	0.0	0.0014298	0.00026353	2.05e-06	708.52946108	697.5536839	706.26941124	-0.16487163	0.15873129	-0.32053546
0.35152	206.60457	2e-08	5.316e-05	0.00030418	2.4e-07	0.0	0.0014298	0.00026356	2.05e-06	708.13153413	697.99039804	706.0531159	-0.15060523	0.14723676	-0.32036561
0.35158	206.62498	2e-08	5.315e-05	0.00030419	2.4e-07	0.0	0.0014298	0.00026356	2.05e-06	708.12943387	697.99269461	706.05192948	-0.15051929	0.14716459	-0.32036451
0.35163	206.6454	2e-08	5.313e-05	0.00030421	2.4e-07	-0.0	0.0014298	0.00026356	2.05e-06	708.12733451	697.99499005	706.050743	-0.15046311	0.14711741	-0.32036379
0.35169	206.6658	2e-08	5.312e-05	0.00030422	2.4e-07	-0.0	0.0014298	0.00026356	2.05e-06	708.12523575	697.99728475	706.04955649	-0.15037081	0.14703984	-0.32036261
0.35174	206.68621	2e-08	5.31e-05	0.00030424	2.4e-07	0.0	0.0014298	0.00026356	2.05e-06	708.12313796	697.99957824	706.04836994	-0.15031862	0.14699596	-0.32036194
0.3518	206.70661	2e-08	5.309e-05	0.00030425	2.4e-07	0.0	0.0014298	0.00026356	2.05e-06	708.12104073	698.00187103	706.04718335	-0.1502251	0.14691731	-0.32036074
0.35185	206.72701	2e-08	5.307e-05	0.00030427	2.4e-07	-0.0	0.0014298	0.00026356	2.05e-06	708.11894448	698.0041626	706.04599672	-0.15017421	0.14687449	-0.32036008
0.35191	206.7474	2e-08	5.306e-05	0.00030428	2.4e-07	-0.0	0.0014298	0.00026356	2.05e-06	708.11684877	698.00645349	706.04481005	-0.15007972	0.14679495	-0.32035887
0.35196	206.76779	2e-08	5.304e-05	0.0003043	2.4e-07	0.0	0.0014298	0.00026356	2.05e-06	708.11475406	698.00874313	706.04362334	-0.15003	0.14675307	-0.32035823
0.35202	206.78817	2e-08	5.302e-05	0.00030431	2.4e-07	0.0	0.0014298	0.00026356	2.05e-06	708.11265988	698.01103212	706.04243659	-0.14993454	0.14667265	-0.320357
0.35207	206.80856	2e-08	5.301e-05	0.00030433	2.4e-07	-0.0	0.0014298	0.00026356	2.05e-06	708.1105667	698.01331984	706.0412498	-0.14988598	0.14663171	-0.32035638
0.35213	206.82893	2e-08	5.299e-05	0.00030435	2.4e-07	-0.0	0.0014298	0.00026356	2.05e-06	708.10847404	698.01560692	706.04006298	-0.14978957	0.14655042	-0.32035513
0.35218	206.84931	2e-08	5.298e-05	0.00030436	2.4e-07	0.0	0.0014298	0.00026356	2.05e-06	708.1063824	698.01789273	706.0388761	-0.14974216	0.14651042	-0.32035452
0.35224	206.86968	2e-08	5.296e-05	0.00030438	2.4e-07	0.0	0.0014298	0.00026356	2.05e-06	708.10429126	698.02017791	706.03768921	-0.14964481	0.14642826	-0.32035326
0.35229	206.89004	2e-08	5.295e-05	0.00030439	2.4e-07	-0.0	0.0014298	0.00026356	2.05e-06	708.10220114	698.0224618	706.03650226	-0.14959455	0.14638581	-0.32035261
0.35235	206.9104	2e-08	5.293e-05	0.00030441	2.4e-07	-0.0	0.0014298	0.00026356	2.05e-06	708.10011156	698.02474502	706.03531528	-0.14950419	0.14630949	-0.32035145
0.3524	206.93076	2e-08	5.292e-05	0.00030442	2.4e-07	0.0	0.0014298	0.00026356	2.05e-06	708.09802293	698.02702705	706.03412825	-0.14944522	0.14625964	-0.32035068
0.35246	206.95112	2e-08	5.29e-05	0.00030444	2.4e-07	0.0	0.0014298	0.00026356	2.05e-06	708.09593493	698.02930829	706.0329412	-0.14936335	0.14619044	-0.32034962
0.36252	210.61053	2e-08	5.026e-05	0.00030708	2.1e-07	0.0	0.0014298	0.00026359	2.05e-06	707.72607449	698.43097209	705.81519287	-0.13703822	0.13535573	-0.32017878
0.36258	210.63017	2e-08	5.024e-05	0.0003071	2.1e-07	0.0	0.0014298	0.00026359	2.05e-06	707.72411707	698.43308237	705.81400083	-0.13695725	0.13528167	-0.32017758
0.36263	210.6498	2e-08	5.023e-05	0.00030711	2.1e-07	-0.0	0.0014298	0.00026359	2.05e-06	707.72216049	698.43519148	705.81280877	-0.13691181	0.13524009	-0.3201769
0.36269	210.66943	2e-08	5.021e-05	0.00030713	2.1e-07	-0.0	0.0014298	0.00026359	2.05e-06	707.72020439	698.43729995	705.8116167	-0.13683148	0.13516655	-0.32017571
0.36274	210.68906	2e-08	5.02e-05	0.00030714	2.1e-07	0.0	0.0014298	0.00026359	2.05e-06	707.71824913	698.43940727	705.8104246	-0.13678555	0.13512449	-0.32017503
0.3628	210.70868	2e-08	5.019e-05	0.00030715	2.1e-07	0.0	0.0014298	0.00026359	2.05e-06	707.71629436	698.44151392	705.8092325	-0.13670592	0.13505153	-0.32017384
0.36285	210.7283	2e-08	5.017e-05	0.00030717	2.1e-07	-0.0	0.0014298	0.00026359	2.05e-06	707.71434041	698.44361943	705.80804037	-0.13665943	0.13500893	-0.32017315
0.36291	210.74791	2e-08	5.016e-05	0.00030718	2.1e-07	-0.0	0.0014298	0.00026359	2.05e-06	707.71238695	698.44572428	705.80684824	-0.13658058	0.13493661	-0.32017197
0.36296	210.76753	2e-08	5.015e-05	0.00030719	2.1e-07	0.0	0.0014298	0.00026359	2.05e-06	707.71043432	698.44782799	705.80565608	-0.13653346	0.1348934	-0.32017127
0.36302	210.78713	2e-08	5.013e-05	0.00030721	2.1e-07	0.0	0.0014298	0.00026359	2.05e-06	707.70848218	698.44993102	705.80446391	-0.13645544	0.13482179	-0.32017011
0.36307	210.80673	2e-08	5.012e-05	0.00030722	2.1e-07	-0.0	0.0014298	0.00026359	2.05e-06	707.70653086	698.45203294	705.80327172	-0.13640763	0.1347779	-0.32016939
0.36313	210.82633	2e-08	5.011e-05	0.00030723	2.1e-07	-0.0	0.0014298	0.00026359	2.05e-06	707.70458004	698.45413416	705.80207952	-0.13633052	0.13470707	-0.32016824
0.36318	210.84593	2e-08	5.009e-05	0.00030725	2.1e-07	0.0	0.0014298	0.00026359	2.05e-06	707.70263002	698.45623427	705.8008873	-0.13628195	0.13466245	-0.32016751
0.36324	210.86552	2e-08	5.008e-05	0.00030726	2.1e-07	0.0	0.0014298	0.00026359	2.05e-06	707.70068052	698.45833369	705.79969507	-0.13620581	0.13459245	-0.32016637
0.36329	210.88511	2e-08	5.006e-05	0.00030728	2.1e-07	-0.0	0.0014298	0.00026359	2.05e-06	707.6987318	698.46043201	705.79850282	-0.13615642	0.13454703	-0.32016563
0.36335	210.90469	2e-08	5.005e-05	0.00030729	2.1e-07	-0.0	0.0014298	0.00026359	2.05e-06	707.69678361	698.46252961	705.79731055	-0.13608131	0.13447792	-0.32016451
0.3634	210.92427	1e-08	5.004e-05	0.0003073	2.1e-07	0.0	0.0014298	0.00026359	2.05e-06	707.6948362	698.46462614	705.79611827	-0.13603103	0.13443165	-0.32016375
0.36346	210.94384	1e-08	5.002e-05	0.00030732	2.1e-07	0.0	0.0014298	0.00026359	2.05e-06	707.69288932	698.46672194	705.79492598	-0.13595701	0.13436349	-0.32016264
0.37352	214.45985	1e-08	4.767e-05	0.00030967	1.9e-07	-0.0	0.00142981	0.00026361	2.05e-06	707.34711116	698.83534982	705.57658315	-0.12525863	0.12413879	-0.31999137
0.37358	214.4787	1e-08	4.765e-05	0.00030969	1.9e-07	-0.0	0.00142981	0.00026361	2.05e-06	707.34527624	698.83728442	705.57538971	-0.12518485	0.12406558	-0.31999011
0.37363	214.49755	1e-08	4.764e-05	0.0003097	1.9e-07	0.0	0.00142981	0.00026361	2.05e-06	707.34344208	698.83921787	705.57419627	-0.125151	0.12403195	-0.31998953
0.37369	214.51639	1e-08	4.763e-05	0.00030971	1.9e-07	0.0	0.00142981	0.00026361	2.05e-06	707.34160827	698.84115079	705.57300283	-0.12507369	0.12395518	-0.31998821
0.37374	214.53523	1e-08	4.762e-05	0.00030972	1.9e-07	-0.0	0.00142981	0.00026361	2.05e-06	707.33977525	698.84308251	705.57180939	-0.12504112	0.1239228	-0.31998765
0.3738	214.55406	1e-08	4.761e-05	0.00030974	1.9e-07	-0.0	0.00142981	0.00026361	2.05e-06	707.33794258	698.84501372	705.57061596	-0.12496509	0.12384723	-0.31998635
0.37385	214.57289	1e-08	4.759e-05	0.00030975	1.9e-07	0.0	0.00142981	0.00026361	2.05e-06	707.33611068	698.84694375	705.56942253	-0.12493139	0.12381372	-0.31998577
0.37391	214.59172	1e-08	4.758e-05	0.00030976	1.9e-07	0.0	0.00142981	0.00026361	2.05e-06	707.33427913	698.84887326	705.5682291	-0.12485665	0.12373936	-0.31998449
0.37396	214.61054	1e-08	4.757e-05	0.00030977	1.9e-07	-0.0	0.00142981	0.00026361	2.05e-06	707.33244836	698.8508016	705.56703567	-0.12482182	0.1237047	-0.31998389
0.37402	214.62936	1e-08	4.756e-05	0.00030978	1.9e-07	-0.0	0.00142981	0.00026361	2.05e-06	707.33061794	698.8527294	705.56584224	-0.12474838	0.12363158	-0.31998263
0.37407	214.64817	1e-08	4.754e-05	0.0003098	1.9e-07	0.0	0.00142981	0.00026361	2.05e-06	707.32878828	698.85465605	705.56464882	-0.12471145	0.1235948	-0.319982
0.37413	214.66698	1e-08	4.753e-05	0.00030981	1.9e-07	0.0	0.00142981	0.00026361	2.05e-06	707.326959	698.85658213	705.5634554	-0.12464122	0.12352481	-0.31998079
0.37418	214.68579	1e-08	4.752e-05	0.00030982	1.9e-07	-0.0	0.00142981	0.00026361	2.05e-06	707.32513045	698.85850711	705.56226199	-0.12459922	0.12348296	-0.31998007
0.37424	214.70459	1e-08	4.751e-05	0.00030983	1.9e-07	-0.0	0.00142981	0.00026361	2.05e-06	707.32330233	698.86043144	705.56106857	-0.12453623	0.12342014	-0.31997898
0.37429	214.72339	1e-08	4.75e-05	0.00030984	1.9e-07	-0.0	0.00142981	0.00026361	2.05e-06	707.32147485	698.86235478	705.55987516	-0.12448712	0.12337115	-0.31997814
0.37435	214.74218	1e-08	4.748e-05	0.00030986	1.9e-07	0.0	0.00142981	0.00026361	2.05e-06	707.31964789	698.86427736	705.55868175	-0.12443144	0.12331557	-0.31997717
0.3744	214.76097	1e-08	4.747e-05	0.00030987	1.9e-07	0.0	0.00142981	0.00026361	2.05e-06	707.31782149	698.86619907	705.55748835	-0.12437515	0.12325938	-0.3199762
0.37446	214.77976	1e-08	4.746e-05	0.00030988	1.9e-07	-0.0	0.00142981	0.00026361	2.05e-06	707.31599568	698.86811989	705.55629495	-0.12432683	0.12321111	-0.31997537
0.38452	218.1504	1e-08	4.536e-05	0.00031199	1.7e-07	-0.0	0.00142981	0.00026362	2.05e-06	706.99086566	699.20559217	705.33803483	-0.11497391	0.11353538	-0.31980379
0.38458	218.16845	1e-08	4.534e-05	0.000312	1.7e-07	0.0	0.00142981	0.00026362	2.05e-06	706.98913593	699.20736086	705.33684328	-0.11493821	0.11349711	-0.31980309
0.38463	218.1865	1e-08	4.533e-05	0.00031201	1.7e-07	0.0	0.00142981	0.00026362	2.05e-06	706.98740656	699.20912894	705.33565174	-0.11486828	0.11342213	-0.31980173
0.38469	218.20454	1e-08	4.532e-05	0.00031202	1.7e-07	-0.0	0.00142981	0.00026362	2.05e-06	706.9856779	699.21089585	705.33446023	-0.11484234	0.1133943	-0.31980122
0.38474	218.22258	1e-08	4.531e-05	0.00031203	1.7e-07	-0.0	0.00142981	0.00026362	2.05e-06	706.9839495	699.21266233	705.33326873	-0.11477467	0.11332169	-0.3197999
0.3848	218.24061	1e-08	4.53e-05	0.00031204	1.7e-07	0.0	0.00142981	0.00026362	2.05e-06	706.98222179	699.21442767	705.33207725	-0.1147466	0.11329156	-0.31979935
0.38485	218.25864	1e-08	4.529e-05	0.00031205	1.7e-07	0.0	0.00142981	0.00026362	2.05e-06	706.98049436	699.21619254	705.33088578	-0.11468121	0.11322133	-0.31979807
0.38491	218.27667	1e-08	4.528e-05	0.00031206	1.7e-07	-0.0	0.00142981	0.00026362	2.05e-06	706.9787676	699.21795632	705.32969433	-0.11464688	0.11318446	-0.3197974
0.38496	218.29469	1e-08	4.527e-05	0.00031207	1.7e-07	-0.0	0.00142981	0.00026363	2.05e-06	706.97704118	699.21971951	705.3285029	-0.11459202	0.1131255	-0.31979633
0.38502	218.31271	1e-08	4.526e-05	0.00031208	1.7e-07	-0.0	0.00142981	0.00026363	2.05e-06	706.97531531	699.22148178	705.32731148	-0.11454606	0.1130761	-0.31979543
0.38507	218.33072	1e-08	4.525e-05	0.00031209	1.7e-07	0.0	0.00142981	0.00026363	2.05e-06	706.97358992	699.22324329	705.32612008	-0.1145042	0.11303107	-0.31979461
0.38513	218.34873	1e-08	4.524e-05	0.00031211	1.7e-07	0.0	0.00142981	0.00026363	2.05e-06	706.97186494	699.22500408	705.3249287	-0.11444263	0.11296484	-0.3197934
0.38518	218.36674	1e-08	4.523e-05	0.00031212	1.7e-07	-0.0	0.00142981	0.00026363	2.05e-06	706.97014059	699.22676384	705.32373734	-0.11441219	0.11293207	-0.3197928
0.38524	218.38474	1e-08	4.521e-05	0.00031213	1.7e-07	-0.0	0.00142981	0.00026363	2.05e-06	706.96841654	699.22852309	705.32254598	-0.11434375	0.11285839	-0.31979146
0.38529	218.40274	1e-08	4.52e-05	0.00031214	1.7e-07	0.0	0.00142981	0.00026363	2.05e-06	706.96669319	699.23028119	705.32135466	-0.11431705	0.11282962	-0.31979093
0.38535	218.42073	1e-08	4.519e-05	0.00031215	1.7e-07	0.0	0.00142981	0.00026363	2.05e-06	706.96497011	699.23203883	705.32016334	-0.11425092	0.11275837	-0.31978963
0.3854	218.43872	1e-08	4.518e-05	0.00031216	1.7e-07	-0.0	0.00142981	0.00026363	2.05e-06	706.9632477	699.23379536	705.31897205	-0.11422036	0.11272543	-0.31978903
0.38546	218.4567	1e-08	4.517e-05	0.00031217	1.7e-07	-0.0	0.00142981	0.00026363	2.05e-06	706.9615256	699.23555138	705.31778076	-0.11415991	0.11266026	-0.31978784
0.39552	221.67977	1e-08	4.329e-05	0.00031405	1.6e-07	-0.0	0.00142981	0.00026364	2.05e-06	706.65412849	699.5436256	705.10012914	-0.10595676	0.10351958	-0.31961672
0.39558	221.69701	1e-08	4.328e-05	0.00031406	1.6e-07	0.0	0.00142981	0.00026364	2.05e-06	706.65248921	699.5452377	705.09894203	-0.1059353	0.10349487	-0.31961625
0.39563	221.71425	1e-08	4.327e-05	0.00031407	1.6e-07	0.0	0.00142981	0.00026364	2.05e-06	706.65085013	699.54684943	705.09775493	-0.10587636	0.10342697	-0.31961494
0.39569	221.73147	1e-08	4.326e-05	0.00031408	1.6e-07	-0.0	0.00142981	0.00026364	2.05e-06	706.64921164	699.54846009	705.09656788	-0.10584589	0.10339186	-0.31961427
0.39574	221.7487	1e-08	4.325e-05	0.00031409	1.6e-07	-0.0	0.00142981	0.00026364	2.05e-06	706.64757346	699.5500702	705.09538084	-0.10580201	0.10334127	-0.3196133
0.3958	221.76592	1e-08	4.324e-05	0.0003141	1.6e-07	-0.0	0.00142981	0.00026364	2.05e-06	706.64593571	699.55167952	705.09419383	-0.1057532	0.103285	-0.31961222
0.39585	221.78314	1e-08	4.323e-05	0.00031411	1.6e-07	0.0	0.00142981	0.00026364	2.05e-06	706.64429844	699.55328796	705.09300685	-0.10572378	0.10325105	-0.31961157
0.39591	221.80035	1e-08	4.322e-05	0.00031412	1.6e-07	0.0	0.00142981	0.00026364	2.05e-06	706.64266147	699.55489587	705.09181989	-0.10566205	0.10317983	-0.3196102
0.39596	221.81756	1e-08	4.321e-05	0.00031413	1.6e-07	-0.0	0.00142981	0.00026364	2.05e-06	706.6410251	699.55650267	705.09063298	-0.10564057	0.10315503	-0.31960972
0.39602	221.83476	1e-08	4.32e-05	0.00031414	1.6e-07	-0.0	0.00142981	0.00026364	2.05e-06	706.63938895	699.55810908	705.08944607	-0.10558209	0.1030875	-0.31960842
0.39607	221.85196	1e-08	4.319e-05	0.00031415	1.6e-07	0.0	0.00142981	0.00026364	2.05e-06	706.63775338	699.55971444	705.08825921	-0.1055509	0.10305148	-0.31960773
0.39613	221.86916	1e-08	4.318e-05	0.00031416	1.6e-07	0.0	0.00142981	0.00026364	2.05e-06	706.63611812	699.56131923	705.08707236	-0.10550885	0.10300288	-0.3196068
0.39618	221.88635	1e-08	4.317e-05	0.00031417	1.6e-07	0.0	0.00142981	0.00026364	2.05e-06	706.63448328	699.56292326	705.08588555	-0.10545777	0.10294385	-0.31960566
0.39624	221.90354	1e-08	4.316e-05	0.00031418	1.6e-07	-0.0	0.00142981	0.00026364	2.05e-06	706.63284894	699.56452638	705.08469877	-0.10542997	0.1029117	-0.31960504
0.39629	221.92073	1e-08	4.315e-05	0.00031419	1.6e-07	-0.0	0.00142981	0.00026364	2.05e-06	706.63121488	699.56612898	705.083512	-0.1053688	0.10284094	-0.31960368
0.39635	221.93791	1e-08	4.314e-05	0.0003142	1.6e-07	0.0	0.00142981	0.00026364	2.05e-06	706.62958142	699.56773049	705.08232528	-0.10534717	0.10281591	-0.3196032
0.3964	221.95508	1e-08	4.313e-05	0.00031421	1.6e-07	0.0	0.00142981	0.00026364	2.05e-06	706.62794818	699.5693316	705.08113857	-0.10528928	0.1027489	-0.31960191
0.39646	221.97225	1e-08	4.312e-05	0.00031422	1.6e-07	-0.0	0.00142981	0.00026364	2.05e-06	706.62631551	699.57093167	705.0799519	-0.10525693	0.10271146	-0.31960119
0.40652	225.04522	1e-08	4.144e-05	0.0003159	1.5e-07	0.0	0.00142981	0.00026365	2.05e-06	706.33419808	699.85125287	704.86330962	-0.0980225	0.0940774	-0.31943095
0.40657	225.06163	1e-08	4.143e-05	0.00031591	1.5e-07	-0.0	0.00142981	0.00026365	2.05e-06	706.33263669	699.85271749	704.86212885	-0.09799262	0.09404064	-0.31943021
0.40663	225.07804	1e-08	4.142e-05	0.00031592	1.5e-07	-0.0	0.00142981	0.00026365	2.05e-06	706.33107559	699.85418153	704.86094811	-0.09793651	0.0939716	-0.31942882
0.40668	225.09444	1e-08	4.141e-05	0.00031593	1.5e-07	0.0	0.00142981	0.00026365	2.05e-06	706.32951504	699.8556445	704.85976742	-0.09791925	0.09395035	-0.31942839
0.40674	225.11084	1e-08	4.14e-05	0.00031594	1.5e-07	0.0	0.00142981	0.00026365	2.05e-06	706.32795465	699.85710713	704.85858675	-0.09786909	0.09388859	-0.31942714
0.40679	225.12723	1e-08	4.14e-05	0.00031595	1.5e-07	0.0	0.00142981	0.00026365	2.05e-06	706.32639475	699.8585688	704.85740612	-0.09783688	0.09384893	-0.31942634
0.40685	225.14362	1e-08	4.139e-05	0.00031596	1.5e-07	-0.0	0.00142981	0.00026365	2.05e-06	706.32483517	699.86002985	704.85622553	-0.09780683	0.09381189	-0.31942559
0.4069	225.16001	1e-08	4.138e-05	0.00031596	1.5e-07	-0.0	0.00142981	0.00026365	2.05e-06	706.32327587	699.86149032	704.85504496	-0.09774957	0.09374133	-0.31942416
0.40696	225.17639	1e-08	4.137e-05	0.00031597	1.5e-07	0.0	0.00142981	0.00026365	2.05e-06	706.32171713	699.86294969	704.85386445	-0.09773371	0.09372176	-0.31942377
0.40701	225.19277	1e-08	4.136e-05	0.00031598	1.5e-07	0.0	0.00142981	0.00026365	2.05e-06	706.32015854	699.86440876	704.85268396	-0.09768156	0.09365745	-0.31942247
0.40707	225.20914	1e-08	4.135e-05	0.00031599	1.5e-07	0.0	0.00142981	0.00026365	2.05e-06	706.31860046	699.86586682	704.85150351	-0.09765158	0.09362048	-0.31942172
0.40712	225.22551	1e-08	4.134e-05	0.000316	1.5e-07	-0.0	0.00142981	0.00026365	2.05e-06	706.31704267	699.8673243	704.8503231	-0.09762159	0.09358346	-0.31942097
0.40718	225.24187	1e-08	4.133e-05	0.00031601	1.5e-07	-0.0	0.00142981	0.00026365	2.05e-06	706.31548517	699.86878121	704.84914271	-0.09756327	0.09351148	-0.31941951
0.40723	225.25823	1e-08	4.133e-05	0.00031602	1.5e-07	0.0	0.00142981	0.00026365	2.05e-06	706.31392824	699.87023699	704.84796238	-0.09754787	0.09349246	-0.31941913
0.40729	225.27459	1e-08	4.132e-05	0.00031603	1.4e-07	0.0	0.00142981	0.00026365	2.05e-06	706.31237145	699.87169247	704.84678207	-0.09749554	0.09342782	-0.31941782
0.40734	225.29094	1e-08	4.131e-05	0.00031603	1.4e-07	-0.0	0.00142981	0.00026365	2.05e-06	706.31081517	699.87314695	704.84560181	-0.09746671	0.0933922	-0.3194171
0.4074	225.30729	1e-08	4.13e-05	0.00031604	1.4e-07	-0.0	0.00142981	0.00026365	2.05e-06	706.30925917	699.87460087	704.84442157	-0.09743678	0.09335521	-0.31941635
0.40745	225.32363	1e-08	4.129e-05	0.00031605	1.4e-07	-0.0	0.00142981	0.00026365	2.05e-06	706.30770346	699.87605421	704.84324136	-0.09737762	0.09328207	-0.31941487
0.41752	228.24362	1e-08	3.978e-05	0.00031756	1.3e-07	-0.0	0.00142981	0.00026366	2.05e-06	706.02881076	700.13016378	704.62790688	-0.09097596	0.08514615	-0.31924619
0.41757	228.25919	1e-08	3.977e-05	0.00031757	1.3e-07	-0.0	0.00142981	0.00026366	2.05e-06	706.027317	700.13148899	704.62673385	-0.09092779	0.08508324	-0.31924486
0.41763	228.27475	1e-08	3.977e-05	0.00031758	1.3e-07	0.0	0.00142981	0.00026366	2.05e-06	706.02582369	700.13281321	704.62556089	-0.09091283	0.08506368	-0.31924445
0.41768	228.29031	1e-08	3.976e-05	0.00031758	1.3e-07	0.0	0.00142981	0.00026366	2.05e-06	706.02433053	700.13413714	704.62438794	-0.09086503	0.08500121	-0.31924312
0.41774	228.30586	1e-08	3.975e-05	0.00031759	1.3e-07	-0.0	0.00142981	0.00026366	2.05e-06	706.02283782	700.13546008	704.62321505	-0.09083954	0.0849679	-0.31924241
0.41779	228.32141	1e-08	3.974e-05	0.0003176	1.3e-07	-0.0	0.00142981	0.00026366	2.05e-06	706.02134535	700.13678251	704.6220422	-0.09081181	0.08493164	-0.31924164
0.41785	228.33696	1e-08	3.974e-05	0.00031761	1.3e-07	-0.0	0.00142981	0.00026366	2.05e-06	706.01985314	700.13810438	704.62086938	-0.09076005	0.08486395	-0.31924021
0.4179	228.3525	1e-08	3.973e-05	0.00031762	1.3e-07	0.0	0.00142981	0.00026366	2.05e-06	706.01836143	700.13942518	704.61969662	-0.09074501	0.08484426	-0.31923979
0.41796	228.36804	1e-08	3.972e-05	0.00031762	1.3e-07	0.0	0.00142981	0.00026366	2.05e-06	706.01686986	700.14074568	704.61852388	-0.09070651	0.08479386	-0.31923872
0.41801	228.38357	1e-08	3.971e-05	0.00031763	1.3e-07	0.0	0.00142981	0.00026366	2.05e-06	706.01537865	700.14206539	704.6173512	-0.09066606	0.08474093	-0.31923759
0.41807	228.3991	1e-08	3.97e-05	0.00031764	1.3e-07	-0.0	0.00142981	0.00026366	2.05e-06	706.01388782	700.14338428	704.61617856	-0.09064685	0.08471577	-0.31923706
0.41812	228.41462	1e-08	3.97e-05	0.00031765	1.3e-07	-0.0	0.00142981	0.00026366	2.05e-06	706.01239718	700.14470278	704.61500595	-0.09059835	0.08465225	-0.31923571
0.41818	228.43014	1e-08	3.969e-05	0.00031765	1.3e-07	0.0	0.00142981	0.00026366	2.05e-06	706.010907	700.14602028	704.61383339	-0.09057596	0.08462291	-0.31923508
0.41823	228.44566	1e-08	3.968e-05	0.00031766	1.3e-07	0.0	0.00142981	0.00026366	2.05e-06	706.00941703	700.14733732	704.61266087	-0.09054832	0.08458667	-0.31923431
0.41829	228.46117	1e-08	3.967e-05	0.00031767	1.3e-07	0.0	0.00142981	0.00026366	2.05e-06	706.00792732	700.1486538	704.61148838	-0.0904939	0.08451535	-0.31923279
0.41834	228.47667	1e-08	3.967e-05	0.00031768	1.3e-07	-0.0	0.00142981	0.00026366	2.05e-06	706.00643812	700.14996917	704.61031596	-0.09048175	0.0844994	-0.31923246
0.4184	228.49218	1e-08	3.966e-05	0.00031769	1.3e-07	-0.0	0.00142981	0.00026366	2.05e-06	706.00494904	700.15128429	704.60914356	-0.0904389	0.0844432	-0.31923126
0.41845	228.50767	1e-08	3.965e-05	0.00031769	1.3e-07	-0.0	0.00142981	0.00026366	2.05e-06	706.00346037	700.15259853	704.60797121	-0.09040485	0.08439854	-0.31923031
0.42852	231.2714	0.0	3.83e-05	0.00031904	1.2e-07	-0.0	0.00142981	0.00026367	2.05e-06	705.73607415	700.38194249	704.39415928	-0.08467755	0.07669676	-0.31906266
0.42857	231.2861	0.0	3.829e-05	0.00031905	1.2e-07	-0.0	0.00142981	0.00026367	2.05e-06	705.73463942	700.3831359	704.39299499	-0.0846331	0.07663552	-0.3190613
0.42863	231.3008	0.0	3.828e-05	0.00031906	1.2e-07	0.0	0.00142981	0.00026367	2.05e-06	705.7332051	700.38432836	704.39183077	-0.08461356	0.07660859	-0.3190607
0.42868	231.3155	0.0	3.828e-05	0.00031907	1.2e-07	0.0	0.00142981	0.00026367	2.05e-06	705.73177095	700.38552039	704.39066658	-0.08458779	0.07657306	-0.3190599
0.42874	231.33019	0.0	3.827e-05	0.00031907	1.2e-07	0.0	0.00142981	0.00026367	2.05e-06	705.73033705	700.38671187	704.38950243	-0.08454055	0.07650793	-0.31905845
0.42879	231.34487	0.0	3.826e-05	0.00031908	1.2e-07	-0.0	0.00142981	0.00026367	2.05e-06	705.72890358	700.38790234	704.38833835	-0.0845264	0.07648842	-0.31905802
0.42885	231.35955	0.0	3.826e-05	0.00031909	1.2e-07	-0.0	0.00142981	0.00026367	2.05e-06	705.72747025	700.3890925	704.38717429	-0.08450066	0.0764529	-0.31905723
0.4289	231.37423	0.0	3.825e-05	0.00031909	1.2e-07	-0.0	0.00142981	0.00026367	2.05e-06	705.72603715	700.3902821	704.38601027	-0.08444817	0.07638048	-0.31905561
0.42896	231.3889	0.0	3.824e-05	0.0003191	1.2e-07	0.0	0.00142981	0.00026367	2.05e-06	705.72460454	700.39147058	704.38484634	-0.08443935	0.0763683	-0.31905534
0.42901	231.40357	0.0	3.824e-05	0.00031911	1.2e-07	0.0	0.00142981	0.00026367	2.05e-06	705.72317201	700.39265887	704.38368241	-0.08440491	0.07632074	-0.31905428
0.42907	231.41824	0.0	3.823e-05	0.00031911	1.2e-07	0.0	0.00142981	0.00026367	2.05e-06	705.72173979	700.39384641	704.38251854	-0.08436469	0.07626521	-0.31905304
0.42912	231.4329	0.0	3.822e-05	0.00031912	1.2e-07	-0.0	0.00142981	0.00026367	2.05e-06	705.72030795	700.39503309	704.38135473	-0.08435205	0.07624775	-0.31905265
0.42918	231.44755	0.0	3.821e-05	0.00031913	1.2e-07	-0.0	0.00142981	0.00026367	2.05e-06	705.71887623	700.3962195	704.38019095	-0.08430957	0.07618905	-0.31905134
0.42923	231.4622	0.0	3.821e-05	0.00031914	1.2e-07	-0.0	0.00142981	0.00026367	2.05e-06	705.7174449	700.39740499	704.37902722	-0.0842814	0.07615014	-0.31905047
0.42929	231.47685	0.0	3.82e-05	0.00031914	1.2e-07	0.0	0.00142981	0.00026367	2.05e-06	705.71601383	700.39858988	704.37786354	-0.08426162	0.07612279	-0.31904986
0.42934	231.49149	0.0	3.819e-05	0.00031915	1.2e-07	0.0	0.00142981	0.00026367	2.05e-06	705.71458294	700.39977434	704.37669989	-0.08421768	0.07606204	-0.31904851
0.4294	231.50613	0.0	3.819e-05	0.00031916	1.2e-07	-0.0	0.00142981	0.00026367	2.05e-06	705.71315246	700.40095785	704.37553631	-0.08419757	0.07603423	-0.31904789
0.42945	231.52076	0.0	3.818e-05	0.00031916	1.2e-07	-0.0	0.00142981	0.00026367	2.05e-06	705.71172216	700.40214093	704.37437276	-0.08417194	0.07599876	-0.31904709
0.43952	234.12442	0.0	3.697e-05	0.00032037	1.2e-07	0.0	0.00142981	0.00026368	2.05e-06	705.454407	700.60807577	704.1622297	-0.07900902	0.06870209	-0.31888051
0.43957	234.13824	0.0	3.696e-05	0.00032038	1.2e-07	0.0	0.00142981	0.00026368	2.05e-06	705.45302409	700.60914455	704.1610748	-0.0789629	0.06863553	-0.31887895
0.43963	234.15205	0.0	3.696e-05	0.00032038	1.2e-07	-0.0	0.00142981	0.00026368	2.05e-06	705.4516416	700.61021229	704.15991998	-0.07895235	0.0686203	-0.3188786
0.43968	234.16586	0.0	3.695e-05	0.00032039	1.2e-07	-0.0	0.00142981	0.00026368	2.05e-06	705.45025921	700.61127979	704.15876518	-0.07892826	0.06858551	-0.31887778
0.43974	234.17967	0.0	3.695e-05	0.0003204	1.2e-07	-0.0	0.00142981	0.00026368	2.05e-06	705.44887703	700.61234675	704.15761042	-0.07888216	0.06851893	-0.31887623
0.43979	234.19347	0.0	3.694e-05	0.0003204	1.2e-07	0.0	0.00142981	0.00026368	2.05e-06	705.44749527	700.61341267	704.15645575	-0.07887165	0.06850376	-0.31887588
0.43985	234.20726	0.0	3.693e-05	0.00032041	1.2e-07	0.0	0.00142981	0.00026368	2.05e-06	705.44611361	700.61447835	704.15530109	-0.07884758	0.06846898	-0.31887506
0.4399	234.22105	0.0	3.693e-05	0.00032042	1.2e-07	0.0	0.00142981	0.00026368	2.05e-06	705.44473216	700.61554349	704.15414648	-0.07880159	0.06840252	-0.31887351
0.43996	234.23484	0.0	3.692e-05	0.00032042	1.2e-07	-0.0	0.00142981	0.00026368	2.05e-06	705.44335113	700.6166076	704.15299195	-0.07879104	0.06838727	-0.31887315
0.44001	234.24862	0.0	3.691e-05	0.00032043	1.2e-07	-0.0	0.00142981	0.00026368	2.05e-06	705.44197019	700.61767147	704.15183744	-0.07876699	0.0683525	-0.31887234
0.44007	234.2624	0.0	3.691e-05	0.00032043	1.2e-07	-0.0	0.00142981	0.00026368	2.05e-06	705.44058947	700.6187348	704.15068297	-0.0787212	0.06828628	-0.31887079
0.44012	234.27618	0.0	3.69e-05	0.00032044	1.2e-07	0.0	0.00142981	0.00026368	2.05e-06	705.43920916	700.61979709	704.14952859	-0.07871052	0.06827084	-0.31887043
0.44018	234.28994	0.0	3.69e-05	0.00032045	1.2e-07	0.0	0.00142981	0.00026368	2.05e-06	705.43782895	700.62085915	704.14837422	-0.0786865	0.06823608	-0.31886962
0.44023	234.30371	0.0	3.689e-05	0.00032045	1.2e-07	0.0	0.00142981	0.00026368	2.05e-06	705.43644895	700.62192066	704.1472199	-0.07864098	0.06817023	-0.31886808
0.44029	234.31747	0.0	3.688e-05	0.00032046	1.2e-07	-0.0	0.00142981	0.00026368	2.05e-06	705.43506937	700.62298115	704.14606565	-0.07863009	0.06815447	-0.31886771
0.44034	234.33122	0.0	3.688e-05	0.00032047	1.2e-07	-0.0	0.00142981	0.00026368	2.05e-06	705.43368988	700.62404139	704.14491143	-0.07860609	0.06811972	-0.31886689
0.4404	234.34497	0.0	3.687e-05	0.00032047	1.2e-07	-0.0	0.00142981	0.00026368	2.05e-06	705.43231061	700.62510109	704.14375725	-0.07856094	0.06805435	-0.31886536
0.44045	234.35872	0.0	3.687e-05	0.00032048	1.2e-07	0.0	0.00142981	0.00026368	2.05e-06	705.43093174	700.62615977	704.14260316	-0.07854975	0.06803815	-0.31886498
0.45051	236.79789	0.0	3.579e-05	0.00032156	1.1e-07	0.0	0.00142981	0.00026369	2.05e-06	705.18248905	700.80995847	703.93221887	-0.07384946	0.06110733	-0.31869914
0.45057	236.8108	0.0	3.578e-05	0.00032156	1.1e-07	-0.0	0.00142981	0.00026369	2.05e-06	705.18115213	700.81090891	703.93107377	-0.07384066	0.06109414	-0.31869882
0.45062	236.8237	0.0	3.578e-05	0.00032157	1.1e-07	-0.0	0.00142981	0.00026369	2.05e-06	705.17981529	700.81185915	703.92992868	-0.07381797	0.0610601	-0.31869799
0.45068	236.8366	0.0	3.577e-05	0.00032157	1.1e-07	-0.0	0.00142981	0.00026369	2.05e-06	705.17847865	700.81280885	703.92878363	-0.07378034	0.06100361	-0.31869661
0.45073	236.84949	0.0	3.576e-05	0.00032158	1.1e-07	-0.0	0.00142981	0.00026369	2.05e-06	705.17714233	700.81375767	703.92763866	-0.07376205	0.06097617	-0.31869593
0.45079	236.86238	0.0	3.576e-05	0.00032159	1.1e-07	0.0	0.00142981	0.00026369	2.05e-06	705.17580618	700.81470607	703.92649373	-0.07374645	0.06095275	-0.31869536
0.45084	236.87527	0.0	3.575e-05	0.00032159	1.1e-07	0.0	0.00142981	0.00026369	2.05e-06	705.17447016	700.8156541	703.92534883	-0.07371141	0.06090013	-0.31869407
0.4509	236.88815	0.0	3.575e-05	0.0003216	1.1e-07	0.0	0.00142981	0.00026369	2.05e-06	705.17313446	700.81660131	703.924204	-0.07368279	0.06085716	-0.31869302
0.45095	236.90102	0.0	3.574e-05	0.0003216	1.1e-07	-0.0	0.00142981	0.00026369	2.05e-06	705.171799	700.81754786	703.92305923	-0.07367276	0.0608421	-0.31869265
0.45101	236.91389	0.0	3.574e-05	0.00032161	1.1e-07	-0.0	0.00142981	0.00026369	2.05e-06	705.17046363	700.81849416	703.92191448	-0.07364566	0.06080139	-0.31869166
0.45106	236.92676	0.0	3.573e-05	0.00032161	1.1e-07	-0.0	0.00142981	0.00026369	2.05e-06	705.1691285	700.81943984	703.92076978	-0.07360354	0.0607381	-0.31869011
0.45112	236.93962	0.0	3.573e-05	0.00032162	1.1e-07	0.0	0.00142981	0.00026369	2.05e-06	705.16779374	700.82038453	703.91962517	-0.07359786	0.06072956	-0.3186899
0.45117	236.95247	0.0	3.572e-05	0.00032162	1.1e-07	0.0	0.00142981	0.00026369	2.05e-06	705.16645903	700.82132908	703.91848056	-0.07357523	0.06069555	-0.31868906
0.45123	236.96532	0.0	3.571e-05	0.00032163	1.1e-07	0.0	0.00142981	0.00026369	2.05e-06	705.16512452	700.8222731	703.91733601	-0.07353055	0.06062839	-0.31868742
0.45128	236.97817	0.0	3.571e-05	0.00032164	1.1e-07	-0.0	0.00142981	0.00026369	2.05e-06	705.1637904	700.82321608	703.91619154	-0.07352304	0.06061709	-0.31868714
0.45134	236.99101	0.0	3.57e-05	0.00032164	1.1e-07	-0.0	0.00142981	0.00026369	2.05e-06	705.16245635	700.82415889	703.91504709	-0.07350043	0.0605831	-0.31868631
0.45139	237.00385	0.0	3.57e-05	0.00032165	1.1e-07	-0.0	0.00142981	0.00026369	2.05e-06	705.1611225	700.82510116	703.91390269	-0.0734622	0.0605256	-0.3186849
0.45145	237.01668	0.0	3.569e-05	0.00032165	1.1e-07	0.0	0.00142981	0.00026369	2.05e-06	705.15978898	700.82604254	703.91275836	-0.07344507	0.06049984	-0.31868426
0.46151	239.28618	0.0	3.473e-05	0.00032261	1e-07	0.0	0.00142981	0.0002637	2.05e-06	704.91922111	700.98889794	703.70417572	-0.06916583	0.05397162	-0.31852069
0.46157	239.29814	0.0	3.473e-05	0.00032262	1e-07	0.0	0.00142981	0.0002637	2.05e-06	704.91792484	700.98973725	703.70304046	-0.06914431	0.05393836	-0.31851984
0.46162	239.3101	0.0	3.472e-05	0.00032262	1e-07	0.0	0.00142981	0.0002637	2.05e-06	704.91662876	700.99057604	703.70190525	-0.06910095	0.05387134	-0.31851813
0.46168	239.32206	0.0	3.472e-05	0.00032263	1e-07	-0.0	0.00142981	0.0002637	2.05e-06	704.91533305	700.99141378	703.70077013	-0.069094	0.0538606	-0.31851785
0.46173	239.33401	0.0	3.471e-05	0.00032263	1e-07	-0.0	0.00142981	0.0002637	2.05e-06	704.9140374	700.99225136	703.69963502	-0.06907601	0.05383278	-0.31851714
0.46179	239.34596	0.0	3.471e-05	0.00032264	1e-07	-0.0	0.00142981	0.0002637	2.05e-06	704.91274191	700.99308851	703.69849995	-0.06904435	0.05378382	-0.31851588
0.46184	239.3579	0.0	3.47e-05	0.00032264	1e-07	-0.0	0.00142981	0.0002637	2.05e-06	704.91144668	700.99392489	703.69736496	-0.06901477	0.05373807	-0.31851471
0.4619	239.36984	0.0	3.47e-05	0.00032265	1e-07	0.0	0.00142981	0.0002637	2.05e-06	704.91015171	700.99476056	703.69623003	-0.06900801	0.05372763	-0.31851444
0.46195	239.38177	0.0	3.469e-05	0.00032265	1e-07	0.0	0.00142981	0.0002637	2.05e-06	704.9088568	700.99559607	703.69509511	-0.06898654	0.0536944	-0.31851359
0.46201	239.39369	0.0	3.469e-05	0.00032266	1e-07	0.0	0.00142981	0.0002637	2.05e-06	704.90756207	700.99643107	703.69396024	-0.06894425	0.05362898	-0.31851192
0.46206	239.40562	0.0	3.468e-05	0.00032266	1e-07	-0.0	0.00142981	0.0002637	2.05e-06	704.9062677	700.99726504	703.69282546	-0.06893552	0.05361548	-0.31851157
0.46212	239.41753	0.0	3.468e-05	0.00032267	1e-07	-0.0	0.00142981	0.0002637	2.05e-06	704.90497341	700.9980988	703.69169071	-0.06891924	0.05359028	-0.31851092
0.46217	239.42945	0.0	3.467e-05	0.00032267	1e-07	-0.0	0.00142981	0.0002637	2.05e-06	704.90367925	700.99893217	703.69055598	-0.06888812	0.05354212	-0.31850969
0.46223	239.44135	0.0	3.467e-05	0.00032268	1e-07	-0.0	0.00142981	0.0002637	2.05e-06	704.90238536	700.99976479	703.68942133	-0.06885626	0.05349281	-0.31850842
0.46228	239.45326	0.0	3.466e-05	0.00032268	1e-07	0.0	0.00142981	0.0002637	2.05e-06	704.90109175	701.00059665	703.68828675	-0.06885054	0.05348394	-0.31850819
0.46234	239.46516	0.0	3.466e-05	0.00032269	1e-07	0.0	0.00142981	0.0002637	2.05e-06	704.89979818	701.00142836	703.68715218	-0.0688291	0.05345075	-0.31850734
0.46239	239.47705	0.0	3.465e-05	0.00032269	1e-07	0.0	0.00142981	0.0002637	2.05e-06	704.89850479	701.00225956	703.68601765	-0.06878846	0.05338784	-0.31850573
0.46245	239.48894	0.0	3.465e-05	0.0003227	1e-07	-0.0	0.00142981	0.0002637	2.05e-06	704.89721176	701.00308978	703.68488322	-0.06877698	0.05337006	-0.31850527
0.47251	241.58256	0.0	3.38e-05	0.00032354	1e-07	0.0	0.00142981	0.0002637	2.05e-06	704.66369462	701.14611995	703.47810444	-0.06481529	0.04717697	-0.31834288
0.47257	241.59355	0.0	3.38e-05	0.00032355	1e-07	0.0	0.00142981	0.0002637	2.05e-06	704.66243512	701.14685349	703.476979	-0.06477867	0.04711927	-0.31834133
0.47262	241.60453	0.0	3.379e-05	0.00032355	1e-07	-0.0	0.00142981	0.0002637	2.05e-06	704.66117593	701.14758612	703.47585363	-0.06477796	0.04711816	-0.3183413
0.47268	241.61551	0.0	3.379e-05	0.00032356	1e-07	-0.0	0.00142981	0.0002637	2.05e-06	704.65991674	701.14831874	703.47472827	-0.06475746	0.04708585	-0.31834044
0.47273	241.62648	0.0	3.378e-05	0.00032356	1e-07	-0.0	0.00142981	0.0002637	2.05e-06	704.65865773	701.14905085	703.47360295	-0.06472826	0.04703984	-0.3183392
0.47279	241.63745	0.0	3.378e-05	0.00032357	1e-07	-0.0	0.00142981	0.0002637	2.05e-06	704.65739895	701.14978225	703.4724777	-0.06469766	0.0469916	-0.31833791
0.47284	241.64841	0.0	3.377e-05	0.00032357	1e-07	0.0	0.00142981	0.0002637	2.05e-06	704.65614044	701.1505129	703.47135253	-0.06469462	0.04698681	-0.31833778
0.4729	241.65936	0.0	3.377e-05	0.00032358	1e-07	0.0	0.00142981	0.0002637	2.05e-06	704.65488195	701.15124348	703.47022736	-0.06467413	0.04695452	-0.31833692
0.47295	241.67032	0.0	3.376e-05	0.00032358	1e-07	0.0	0.00142981	0.0002637	2.05e-06	704.65362363	701.15197355	703.46910223	-0.06464152	0.04690311	-0.31833554
0.47301	241.68126	0.0	3.376e-05	0.00032358	1e-07	0.0	0.00142981	0.0002637	2.05e-06	704.65236558	701.15270282	703.46797719	-0.06461659	0.0468638	-0.31833448
0.47306	241.6922	0.0	3.376e-05	0.00032359	1e-07	-0.0	0.00142981	0.0002637	2.05e-06	704.65110773	701.15343148	703.4668522	-0.06461136	0.04685556	-0.31833426
0.47312	241.70314	0.0	3.375e-05	0.00032359	1e-07	-0.0	0.00142981	0.0002637	2.05e-06	704.64984994	701.15416001	703.46572722	-0.06459089	0.04682328	-0.3183334
0.47317	241.71407	0.0	3.375e-05	0.0003236	1e-07	-0.0	0.00142981	0.0002637	2.05e-06	704.64859231	701.15488804	703.46460229	-0.06455506	0.04676678	-0.31833188
0.47323	241.725	0.0	3.374e-05	0.0003236	1e-07	-0.0	0.00142981	0.0002637	2.05e-06	704.64733498	701.15561519	703.46347744	-0.06453547	0.04673588	-0.31833105
0.47328	241.73592	0.0	3.374e-05	0.00032361	1e-07	0.0	0.00142981	0.0002637	2.05e-06	704.64607781	701.15634186	703.46235264	-0.06452818	0.0467244	-0.31833074
0.47334	241.74684	0.0	3.373e-05	0.00032361	1e-07	0.0	0.00142981	0.0002637	2.05e-06	704.64482071	701.15706835	703.46122786	-0.06450772	0.04669214	-0.31832988
0.47339	241.75775	0.0	3.373e-05	0.00032361	1e-07	0.0	0.00142981	0.0002637	2.05e-06	704.64356377	701.15779433	703.46010312	-0.06446888	0.04663086	-0.31832823
0.47345	241.76866	0.0	3.373e-05	0.00032362	1e-07	0.0	0.00142981	0.0002637	2.05e-06	704.64230716	701.15851937	703.45897847	-0.06445428	0.04660784	-0.31832761
0.48351	243.67889	0.0	3.298e-05	0.00032436	9e-08	-0.0	0.00142981	0.00026371	2.05e-06	704.41517594	701.28276697	703.25396915	-0.06074183	0.04073095	-0.31816645
0.48357	243.68886	0.0	3.298e-05	0.00032437	9e-08	-0.0	0.00142981	0.00026371	2.05e-06	704.41394998	701.28340019	703.25285324	-0.06071585	0.04068975	-0.3181653
0.48362	243.69881	0.0	3.297e-05	0.00032437	9e-08	0.0	0.00142981	0.00026371	2.05e-06	704.41272423	701.28403277	703.2517374	-0.06071559	0.04068933	-0.31816528
0.48368	243.70877	0.0	3.297e-05	0.00032438	9e-08	0.0	0.00142981	0.00026371	2.05e-06	704.41149849	701.28466535	703.25062155	-0.06069593	0.04065818	-0.31816441
0.48373	243.71871	0.0	3.296e-05	0.00032438	9e-08	0.0	0.00142981	0.00026371	2.05e-06	704.4102729	701.28529744	703.24950575	-0.06067229	0.0406207	-0.31816336
0.48379	243.72866	0.0	3.296e-05	0.00032438	9e-08	0.0	0.00142981	0.00026371	2.05e-06	704.40904751	701.28592895	703.24839	-0.06063022	0.040554	-0.31816149
0.48384	243.73859	0.0	3.296e-05	0.00032439	9e-08	-0.0	0.00142981	0.00026371	2.05e-06	704.40782246	701.28655942	703.24727436	-0.06063022	0.040554	-0.31816149
0.4839	243.74852	0.0	3.295e-05	0.00032439	9e-08	-0.0	0.00142981	0.00026371	2.05e-06	704.4065974	701.28718989	703.24615871	-0.06061768	0.04053412	-0.31816094
0.48395	243.75845	0.0	3.295e-05	0.00032439	9e-08	-0.0	0.00142981	0.00026371	2.05e-06	704.40537245	701.28782005	703.24504309	-0.06059803	0.04050298	-0.31816006
0.48401	243.76837	0.0	3.295e-05	0.0003244	9e-08	-0.0	0.00142981	0.00026371	2.05e-06	704.40414766	701.28844973	703.24392752	-0.06055465	0.0404342	-0.31815814
0.48406	243.77829	0.0	3.294e-05	0.0003244	9e-08	-0.0	0.00142981	0.00026371	2.05e-06	704.40292323	701.28907833	703.24281205	-0.06054445	0.04041802	-0.31815768
0.48412	243.7882	0.0	3.294e-05	0.00032441	9e-08	0.0	0.00142981	0.00026371	2.05e-06	704.40169887	701.28970669	703.24169661	-0.06053842	0.04040846	-0.31815741
0.48417	243.7981	0.0	3.293e-05	0.00032441	9e-08	0.0	0.00142981	0.00026371	2.05e-06	704.40047457	701.29033489	703.24058118	-0.06051879	0.04037737	-0.31815654
0.48423	243.808	0.0	3.293e-05	0.00032441	9e-08	0.0	0.00142981	0.00026371	2.05e-06	704.39925042	701.29096262	703.2394658	-0.06048604	0.04032544	-0.31815508
0.48428	243.8179	0.0	3.293e-05	0.00032442	9e-08	0.0	0.00142981	0.00026371	2.05e-06	704.39802654	701.29158953	703.23835049	-0.06045852	0.04028181	-0.31815386
0.48434	243.82779	0.0	3.292e-05	0.00032442	9e-08	-0.0	0.00142981	0.00026371	2.05e-06	704.39680288	701.29221577	703.23723525	-0.06045852	0.04028181	-0.31815386
0.48439	243.83767	0.0	3.292e-05	0.00032442	9e-08	-0.0	0.00142981	0.00026371	2.05e-06	704.39557923	701.292842	703.23612001	-0.06044037	0.04025306	-0.31815305
0.48445	243.84755	0.0	3.292e-05	0.00032443	9e-08	-0.0	0.00142981	0.00026371	2.05e-06	704.39435572	701.29346779	703.23500481	-0.06041796	0.04021753	-0.31815205
0.49451	245.56504	0.0	3.227e-05	0.00032508	9e-08	0.0	0.00142981	0.00026371	2.05e-06	704.17310205	701.3999102	703.03169322	-0.05689852	0.03466157	-0.3179929
0.49457	245.57392	0.0	3.227e-05	0.00032508	9e-08	0.0	0.00142981	0.00026371	2.05e-06	704.17190704	701.400449	703.0305863	-0.05687955	0.03463183	-0.31799203
0.49462	245.5828	0.0	3.226e-05	0.00032508	9e-08	0.0	0.00142981	0.00026371	2.05e-06	704.17071218	701.40098735	703.02947941	-0.05685604	0.03459497	-0.31799096
0.49468	245.59167	0.0	3.226e-05	0.00032509	9e-08	0.0	0.00142981	0.00026371	2.05e-06	704.16951751	701.40152511	703.02837258	-0.05682385	0.03454453	-0.31798948
0.49473	245.60054	0.0	3.226e-05	0.00032509	9e-08	0.0	0.00142981	0.00026371	2.05e-06	704.1683231	701.4020621	703.02726582	-0.0567802	0.03447615	-0.31798748
0.49479	245.6094	0.0	3.225e-05	0.00032509	9e-08	-0.0	0.00142981	0.00026371	2.05e-06	704.16712903	701.40259802	703.02615917	-0.0567802	0.03447615	-0.31798748
0.49484	245.61825	0.0	3.225e-05	0.0003251	9e-08	-0.0	0.00142981	0.00026371	2.05e-06	704.16593497	701.40313394	703.02505251	-0.05677648	0.03447032	-0.31798731
0.4949	245.6271	0.0	3.225e-05	0.0003251	9e-08	-0.0	0.00142981	0.00026371	2.05e-06	704.16474093	701.40366977	703.02394586	-0.05675875	0.03444254	-0.3179865
0.49495	245.63595	0.0	3.224e-05	0.0003251	9e-08	-0.0	0.00142981	0.00026371	2.05e-06	704.16354704	701.40420517	703.02283925	-0.05671834	0.03437924	-0.31798465
0.49501	245.64478	0.0	3.224e-05	0.00032511	9e-08	-0.0	0.00142981	0.00026371	2.05e-06	704.16235347	701.40473958	703.02173274	-0.05670852	0.03436387	-0.3179842
0.49506	245.65362	0.0	3.224e-05	0.00032511	9e-08	-0.0	0.00142981	0.00026371	2.05e-06	704.16115998	701.40527376	703.02062625	-0.05669919	0.03434926	-0.31798377
0.49512	245.66244	0.0	3.223e-05	0.00032511	9e-08	-0.0	0.00142981	0.00026371	2.05e-06	704.15996656	701.40580771	703.01951977	-0.05668024	0.03431962	-0.3179829
0.49517	245.67126	0.0	3.223e-05	0.00032511	9e-08	-0.0	0.00142981	0.00026371	2.05e-06	704.15877329	701.40634119	703.01841335	-0.05663733	0.03425247	-0.31798093
0.49523	245.68008	0.0	3.223e-05	0.00032512	9e-08	0.0	0.00142981	0.00026371	2.05e-06	704.15758037	701.40687364	703.01730702	-0.05659736	0.03418994	-0.3179791
0.49528	245.68889	0.0	3.222e-05	0.00032512	9e-08	0.0	0.00142981	0.00026371	2.05e-06	704.15638776	701.4074051	703.01620078	-0.05659736	0.03418994	-0.3179791
0.49534	245.69769	0.0	3.222e-05	0.00032512	9e-08	0.0	0.00142981	0.00026371	2.05e-06	704.15519516	701.40793657	703.01509454	-0.05659736	0.03418994	-0.3179791
0.49539	245.70649	0.0	3.222e-05	0.00032513	9e-08	0.0	0.00142981	0.00026371	2.05e-06	704.15400255	701.40846804	703.0139883	-0.05658881	0.03417655	-0.31797871
0.49545	245.71528	0.0	3.221e-05	0.00032513	9e-08	0.0	0.00142981	0.00026371	2.05e-06	704.15281001	701.4089993	703.01288208	-0.05657316	0.03415205	-0.31797799
0.50551	247.22803	0.0	3.166e-05	0.00032568	9e-08	-0.0	0.00142981	0.00026371	2.05e-06	703.93710937	701.49855224	702.81115353	-0.05312003	0.02883159	-0.31781899
0.50556	247.23575	0.0	3.166e-05	0.00032569	9e-08	-0.0	0.00142981	0.00026371	2.05e-06	703.93594446	701.49900038	702.81005493	-0.05308769	0.02878273	-0.31781751
0.50562	247.24348	0.0	3.166e-05	0.00032569	9e-08	-0.0	0.00142981	0.00026371	2.05e-06	703.93477981	701.49944775	702.8089564	-0.05308769	0.02878273	-0.31781751
0.50567	247.25119	0.0	3.165e-05	0.00032569	9e-08	-0.0	0.00142981	0.00026371	2.05e-06	703.93361515	701.49989513	702.80785787	-0.05302219	0.02868399	-0.31781449
0.50573	247.2589	0.0	3.165e-05	0.00032569	9e-08	0.0	0.00142981	0.00026371	2.05e-06	703.93245102	701.50034097	702.80675947	-0.0530197	0.02868023	-0.31781438
0.50578	247.2666	0.0	3.165e-05	0.0003257	9e-08	0.0	0.00142981	0.00026371	2.05e-06	703.93128691	701.50078676	702.80566108	-0.0530197	0.02868023	-0.31781438
0.50584	247.2743	0.0	3.164e-05	0.0003257	9e-08	0.0	0.00142981	0.00026371	2.05e-06	703.93012279	701.50123254	702.80456269	-0.05301393	0.02867153	-0.31781412
0.50589	247.28199	0.0	3.164e-05	0.0003257	9e-08	0.0	0.00142981	0.00026371	2.05e-06	703.92895873	701.50167819	702.80346431	-0.05299534	0.02864349	-0.31781326
0.50595	247.28968	0.0	3.164e-05	0.00032571	9e-08	0.0	0.00142981	0.00026371	2.05e-06	703.92779481	701.5021234	702.80236597	-0.05296146	0.02859242	-0.3178117
0.506	247.29736	0.0	3.164e-05	0.00032571	9e-08	0.0	0.00142981	0.00026371	2.05e-06	703.92663116	701.50256782	702.8012677	-0.05293973	0.02855965	-0.3178107
0.50606	247.30503	0.0	3.163e-05	0.00032571	9e-08	0.0	0.00142981	0.00026371	2.05e-06	703.92546769	701.50301172	702.80016948	-0.05293618	0.02855431	-0.31781054
0.50611	247.3127	0.0	3.163e-05	0.00032571	9e-08	0.0	0.00142981	0.00026371	2.05e-06	703.92430424	701.50345555	702.79907126	-0.05289374	0.02849042	-0.31780859
0.50617	247.32036	0.0	3.163e-05	0.00032572	9e-08	0.0	0.00142981	0.00026371	2.05e-06	703.92314113	701.50389838	702.79797313	-0.05289374	0.02849042	-0.31780859
0.50622	247.32801	0.0	3.163e-05	0.00032572	9e-08	0.0	0.00142981	0.00026371	2.05e-06	703.92197802	701.50434121	702.796875	-0.05286491	0.02844705	-0.31780727
0.50628	247.33566	0.0	3.162e-05	0.00032572	9e-08	0.0	0.00142981	0.00026371	2.05e-06	703.92081515	701.50478337	702.79577693	-0.05284776	0.02842124	-0.31780648
0.50633	247.3433	0.0	3.162e-05	0.00032572	8e-08	-0.0	0.00142981	0.00026371	2.05e-06	703.91965241	701.50522513	702.79467889	-0.05283962	0.02840902	-0.3178061
0.50639	247.35094	0.0	3.162e-05	0.00032573	8e-08	-0.0	0.00142981	0.00026371	2.05e-06	703.91848973	701.50566669	702.79358087	-0.05280176	0.02835216	-0.31780436
0.50644	247.35857	0.0	3.161e-05	0.00032573	8e-08	-0.0	0.00142981	0.00026371	2.05e-06	703.91732736	701.50610737	702.79248293	-0.05280176	0.02835216	-0.31780436
0.5065	247.3662	0.0	3.161e-05	0.00032573	8e-08	-0.0	0.00142981	0.00026371	2.05e-06	703.91616498	701.50654805	702.79138499	-0.05276833	0.02830193	-0.31780283
0.51651	248.65033	0.0	3.116e-05	0.00032619	8e-08	0.0	0.00142981	0.00026372	2.05e-06	703.70714265	701.57956336	702.59216814	-0.0493378	0.02331489	-0.31764771
0.51656	248.65679	0.0	3.115e-05	0.00032619	8e-08	0.0	0.00142981	0.00026372	2.05e-06	703.70600836	701.57992572	702.59107667	-0.04931838	0.0232878	-0.31764685
0.51662	248.66326	0.0	3.115e-05	0.00032619	8e-08	0.0	0.00142981	0.00026372	2.05e-06	703.70487423	701.58028766	702.58998523	-0.04929896	0.0232607	-0.31764599
0.51667	248.66971	0.0	3.115e-05	0.00032619	8e-08	0.0	0.00142981	0.00026372	2.05e-06	703.70374026	701.58064918	702.58889383	-0.04927954	0.02323361	-0.31764514
0.51673	248.67616	0.0	3.115e-05	0.0003262	8e-08	0.0	0.00142981	0.00026372	2.05e-06	703.70260645	701.58101027	702.58780246	-0.0492601	0.02320653	-0.31764428
0.51678	248.6826	0.0	3.114e-05	0.0003262	8e-08	0.0	0.00142981	0.00026372	2.05e-06	703.7014728	701.58137095	702.58671112	-0.04924066	0.02317945	-0.31764342
0.51684	248.68904	0.0	3.114e-05	0.0003262	8e-08	0.0	0.00142981	0.00026372	2.05e-06	703.70033931	701.58173121	702.58561982	-0.0492212	0.02315239	-0.31764256
0.51689	248.69547	0.0	3.114e-05	0.0003262	8e-08	0.0	0.00142981	0.00026372	2.05e-06	703.69920599	701.58209104	702.58452854	-0.04920175	0.02312532	-0.31764171
0.51695	248.70189	0.0	3.114e-05	0.00032621	8e-08	-0.0	0.00142981	0.00026372	2.05e-06	703.69807283	701.58245045	702.5834373	-0.04918143	0.02029917	-0.31764088
0.517	248.70831	0.0	3.114e-05	0.00032621	8e-08	-0.0	0.00142981	0.00026372	2.05e-06	703.69693985	701.58276594	702.58235656	-0.04916089	0.0167773	-0.31764006
0.51706	248.71472	0.0	3.113e-05	0.00032621	8e-08	-0.0	0.00142981	0.00026372	2.05e-06	703.69580707	701.5830267	702.58128892	-0.04914091	0.01502929	-0.31763922
0.51711	248.72112	0.0	3.113e-05	0.00032621	8e-08	-0.0	0.00142981	0.00026372	2.05e-06	703.69467447	701.58326029	702.58022776	-0.04912092	0.01328128	-0.31763838
0.51717	248.72751	0.0	3.113e-05	0.00032622	8e-08	-0.0	0.00142981	0.00026372	2.05e-06	703.69354204	701.58346671	702.57917307	-0.04910094	0.01153327	-0.31763754
0.51722	248.7339	0.0	3.113e-05	0.00032622	8e-08	-0.0	0.00142981	0.00026372	2.05e-06	703.6924098	701.58364596	702.57812485	-0.04908079	0.01015812	-0.3176367
0.51728	248.74029	0.0	3.112e-05	0.00032622	8e-08	-0.0	0.00142981	0.00026372	2.05e-06	703.69127773	701.58380384	702.57708171	-0.0490602	0.00983551	-0.31763589
0.51733	248.74666	0.0	3.112e-05	0.00032622	8e-08	-0.0	0.00142981	0.00026372	2.05e-06	703.69014586	701.58395671	702.5760397	-0.04903966	0.0097006	-0.31763506
0.51739	248.75303	0.0	3.112e-05	0.00032622	8e-08	-0.0	0.00142981	0.00026372	2.05e-06	703.68901419	701.58410748	702.57499812	-0.04901908	0.00960461	-0.31763424
0.51744	248.75939	0.0	3.112e-05	0.00032623	8e-08	-0.0	0.00142981	0.00026372	2.05e-06	703.68788271	701.58425676	702.57395682	-0.04897558	0.00954333	-0.31763252
0.5175	248.76575	0.0	3.112e-05	0.00032623	8e-08	-0.0	0.00142981	0.00026372	2.05e-06	703.68675165	701.58440509	702.5729156	-0.04894713	0.0095225	-0.31763139
0.52751	249.80661	0.0	3.076e-05	0.00032659	8e-08	0.0	0.00142981	0.00026372	2.05e-06	703.4842223	701.60904409	702.38273372	-0.04508976	0.00788001	-0.31748323
0.52756	249.81166	0.0	3.075e-05	0.00032659	8e-08	0.0	0.00142981	0.00026372	2.05e-06	703.48312874	701.60916656	702.38168474	-0.04506726	0.00787096	-0.31748241
0.52762	249.81671	0.0	3.075e-05	0.00032659	8e-08	-0.0	0.00142981	0.00026372	2.05e-06	703.48203539	701.60928889	702.38063571	-0.0450447	0.0078619	-0.31748159
0.52767	249.82175	0.0	3.075e-05	0.00032659	8e-08	-0.0	0.00142981	0.00026372	2.05e-06	703.48094227	701.60941108	702.37958664	-0.04502202	0.00785285	-0.31748076
0.52773	249.82678	0.0	3.075e-05	0.0003266	8e-08	-0.0	0.00142981	0.00026372	2.05e-06	703.47984938	701.60953312	702.37853751	-0.04499945	0.0078438	-0.31747994
0.52778	249.8318	0.0	3.075e-05	0.0003266	8e-08	-0.0	0.00142981	0.00026372	2.05e-06	703.47875671	701.60965503	702.37748834	-0.04497688	0.00783474	-0.31747911
0.52784	249.83682	0.0	3.075e-05	0.0003266	8e-08	-0.0	0.00142981	0.00026372	2.05e-06	703.47766427	701.6097768	702.37643912	-0.0449543	0.00782569	-0.31747829
0.52789	249.84182	0.0	3.074e-05	0.0003266	8e-08	-0.0	0.00142981	0.00026372	2.05e-06	703.47657205	701.60989843	702.37538985	-0.04493168	0.00781664	-0.31747747
0.52795	249.84682	0.0	3.074e-05	0.0003266	8e-08	-0.0	0.00142981	0.00026372	2.05e-06	703.47548006	701.61001991	702.37434054	-0.044909	0.00780758	-0.31747664
0.528	249.85182	0.0	3.074e-05	0.0003266	8e-08	-0.0	0.00142981	0.00026372	2.05e-06	703.47438829	701.61014126	702.37329118	-0.04488635	0.00779853	-0.31747582
0.52806	249.8568	0.0	3.074e-05	0.00032661	8e-08	-0.0	0.00142981	0.00026372	2.05e-06	703.47329675	701.61026246	702.37224177	-0.04486361	0.00778948	-0.31747499
0.52811	249.86178	0.0	3.074e-05	0.00032661	8e-08	-0.0	0.00142981	0.00026372	2.05e-06	703.47220544	701.61038352	702.37119231	-0.04484091	0.00778043	-0.31747417
0.52817	249.86675	0.0	3.074e-05	0.00032661	8e-08	-0.0	0.00142981	0.00026372	2.05e-06	703.47111435	701.61050445	702.3701428	-0.04481815	0.00777137	-0.31747335
0.52822	249.87171	0.0	3.073e-05	0.00032661	8e-08	-0.0	0.00142981	0.00026372	2.05e-06	703.4700235	701.61062523	702.36909325	-0.04479538	0.00776232	-0.31747252
0.52828	249.87666	0.0	3.073e-05	0.00032661	8e-08	-0.0	0.00142981	0.00026372	2.05e-06	703.46893287	701.61074587	702.36804364	-0.0447726	0.00775327	-0.3174717
0.52833	249.88161	0.0	3.073e-05	0.00032661	8e-08	-0.0	0.00142981	0.00026372	2.05e-06	703.46784246	701.61086637	702.36699399	-0.04474977	0.00774421	-0.31747087
0.52839	249.88655	0.0	3.073e-05	0.00032662	8e-08	-0.0	0.00142981	0.00026372	2.05e-06	703.46675229	701.61098673	702.36594429	-0.04472696	0.00773516	-0.31747005
0.52844	249.89148	0.0	3.073e-05	0.00032662	8e-08	-0.0	0.00142981	0.00026372	2.05e-06	703.46566235	701.61110695	702.36489454	-0.04470408	0.00772611	-0.31746922
0.5285	249.8964	0.0	3.072e-05	0.00032662	8e-08	-0.0	0.00142981	0.00026372	2.05e-06	703.46457263	701.61122703	702.36384475	-0.04468122	0.00771706	-0.3174684
0.53851	250.65469	0.0	3.047e-05	0.00032688	8e-08	0.0	0.00142981	0.00026372	2.05e-06	703.2706639	701.63072772	702.17185583	-0.03991727	0.0060537	-0.31731761
0.53856	250.65804	0.0	3.047e-05	0.00032688	8e-08	0.0	0.00142981	0.00026372	2.05e-06	703.26962777	701.6308218	702.17079494	-0.03988575	0.00604434	-0.31731677
0.53862	250.66138	0.0	3.047e-05	0.00032688	8e-08	0.0	0.00142981	0.00026372	2.05e-06	703.26859204	701.63091574	702.16973398	-0.03985414	0.00603498	-0.31731594
0.53867	250.66471	0.0	3.046e-05	0.00032688	8e-08	0.0	0.00142981	0.00026372	2.05e-06	703.26755671	701.63100954	702.16867293	-0.03982245	0.00602562	-0.31731511
0.53873	250.66803	0.0	3.046e-05	0.00032688	8e-08	0.0	0.00142981	0.00026372	2.05e-06	703.26652179	701.63110318	702.1676118	-0.03979066	0.00601625	-0.31731427
0.53878	250.67134	0.0	3.046e-05	0.00032688	8e-08	-0.0	0.00142981	0.00026372	2.05e-06	703.26548728	701.63119668	702.1665506	-0.03975874	0.00600688	-0.31731344
0.53884	250.67464	0.0	3.046e-05	0.00032688	8e-08	-0.0	0.00142981	0.00026372	2.05e-06	703.26445318	701.63129004	702.16548931	-0.03972673	0.0059975	-0.31731261
0.53889	250.67793	0.0	3.046e-05	0.00032688	8e-08	-0.0	0.00142981	0.00026372	2.05e-06	703.26341949	701.63138325	702.16442794	-0.03969461	0.00598812	-0.31731177
0.53895	250.68121	0.0	3.046e-05	0.00032689	8e-08	-0.0	0.00142981	0.00026372	2.05e-06	703.26238623	701.63147631	702.16336649	-0.03966239	0.00597873	-0.31731094
0.539	250.68448	0.0	3.046e-05	0.00032689	8e-08	-0.0	0.00142981	0.00026372	2.05e-06	703.26135337	701.63156923	702.16230495	-0.03963007	0.00596933	-0.31731011
0.53906	250.68775	0.0	3.046e-05	0.00032689	8e-08	-0.0	0.00142981	0.00026372	2.05e-06	703.26032094	701.631662	702.16124334	-0.03959764	0.00595993	-0.31730927
0.53911	250.691	0.0	3.046e-05	0.00032689	8e-08	-0.0	0.00142981	0.00026372	2.05e-06	703.25928893	701.63175463	702.16018164	-0.03956511	0.00595053	-0.31730844
0.53917	250.69424	0.0	3.045e-05	0.00032689	8e-08	-0.0	0.00142981	0.00026372	2.05e-06	703.25825735	701.63184711	702.15911985	-0.03953248	0.00594112	-0.3173076
0.53922	250.69747	0.0	3.045e-05	0.00032689	8e-08	-0.0	0.00142981	0.00026372	2.05e-06	703.25722619	701.63193944	702.15805799	-0.03949974	0.0059317	-0.31730677
0.53928	250.70069	0.0	3.045e-05	0.00032689	8e-08	-0.0	0.00142981	0.00026372	2.05e-06	703.25619546	701.63203163	702.15699603	-0.03946689	0.00592228	-0.31730594
0.53933	250.7039	0.0	3.045e-05	0.00032689	8e-08	-0.0	0.00142981	0.00026372	2.05e-06	703.25516517	701.63212367	702.155934	-0.03943392	0.00591285	-0.3173051
0.53939	250.70711	0.0	3.045e-05	0.00032689	8e-08	-0.0	0.00142981	0.00026372	2.05e-06	703.25413531	701.63221556	702.15487188	-0.03940086	0.00590342	-0.31730427
0.53944	250.7103	0.0	3.045e-05	0.0003269	8e-08	-0.0	0.00142981	0.00026372	2.05e-06	703.25310588	701.63230731	702.15380967	-0.03936769	0.00589398	-0.31730343
0.5395	250.71348	0.0	3.045e-05	0.0003269	8e-08	-0.0	0.00142981	0.00026372	2.05e-06	703.2520769	701.63239891	702.15274738	-0.03933441	0.00588454	-0.3173026
0.54951	251.09167	0.0	3.032e-05	0.00032702	8e-08	-0.0	0.00142981	0.00026372	2.05e-06	703.07851675	701.64638033	701.95704503	-0.02567578	0.00368708	-0.31714888
0.54956	251.09224	0.0	3.032e-05	0.00032702	8e-08	-0.0	0.00142981	0.00026372	2.05e-06	703.07776065	701.64643763	701.95594033	-0.02532819	0.0036565	-0.31714801
0.54962	251.09279	0.0	3.032e-05	0.00032702	8e-08	-0.0	0.00142981	0.00026372	2.05e-06	703.07701352	701.64649446	701.95483444	-0.02495053	0.00362382	-0.31714714
0.54967	251.0933	0.0	3.032e-05	0.00032702	8e-08	-0.0	0.00142981	0.00026372	2.05e-06	703.07627623	701.64655077	701.95372728	-0.02453645	0.00358858	-0.31714627
0.54973	251.09377	0.0	3.032e-05	0.00032702	8e-08	-0.0	0.00142981	0.00026372	2.05e-06	703.07554981	701.64660654	701.95261869	-0.0240782	0.00355022	-0.3171454
0.54978	251.09421	0.0	3.032e-05	0.00032702	8e-08	-0.0	0.00142981	0.00026372	2.05e-06	703.07483555	701.64666172	701.95150854	-0.02356506	0.00350799	-0.31714453
0.54984	251.09462	0.0	3.032e-05	0.00032702	8e-08	-0.0	0.00142981	0.00026372	2.05e-06	703.07413501	701.64671623	701.95039663	-0.02297881	0.00346057	-0.31714365
0.54989	251.09499	0.0	3.032e-05	0.00032702	8e-08	-0.0	0.00142981	0.00026372	2.05e-06	703.07345033	701.64677001	701.9492827	-0.02229288	0.00340603	-0.31714278
0.54995	251.09531	0.0	3.032e-05	0.00032702	8e-08	-0.0	0.00142981	0.00026372	2.05e-06	703.0727844	701.64682295	701.94816642	-0.02146257	0.00334114	-0.3171419
0.55	251.0956	0.0	3.032e-05	0.00032702	8e-08	-0.0	0.00142981	0.00026372	2.05e-06	703.07214143	701.64687487	701.94704727	1604.06891499	143.28102379	180.51628113
