# Supplementary material for: Dataset for the simulated biomass pyrolysis in rotary kilns with varying particle residence time distributions
Source: Data Brief. 2021 Nov 23;39:107603. doi: 10.1016/j.dib.2021.107603 (PMC8633881; doi:10.1016/j.dib.2021.107603)
Supplement: Supplementary Data S1 — Supplementary Raw Research Data. This is open data under the CC BY license http://creativecommons.org/licenses/by/4.0/ [file mmc1.zip › supplementary/109/logFiles/log_Pe14]

l,m	Tau,s	F_w,kg/s	F_is,kg/s	F_c,kg/s	F_rt,kg/s	F_w_wet,kg/s	F_it,kg/s	F_g,kg/s	F_H2O_g,kg/s	T_b,K	T_g,K	T_w,K	q_bed,kW/m	q_gas,kW/m	q_loss,kW/m
5e-05	0.02237	0.0	0.0	0.0	0.0	0.0020529	0.0	0.0	0.0	298.78764861	299.6131918	832.98107117	42.80476726	1.84750576	-0.4199891
0.00011	0.0671	0.0	0.0	0.0	0.0	0.0020529	0.0	0.0	0.0	299.42416846	301.07425938	832.81237884	42.74408465	1.84520404	-0.4198567
0.00016	0.11183	0.0	0.0	0.0	0.0	0.0020529	0.0	0.0	0.0	300.05956197	302.53319351	832.64392274	42.68349451	1.84288818	-0.41972449
0.00022	0.15655	0.0	0.0	0.0	0.0	0.0020529	0.0	0.0	0.0	300.69383171	303.98998437	832.47570257	42.62300569	1.84055665	-0.41959247
0.00027	0.20127	0.0	0.0	0.0	0.0	0.0020529	0.0	0.0	0.0	301.32698046	305.44462111	832.30771801	42.56259524	1.83821343	-0.41946062
0.00033	0.24598	0.0	0.0	0.0	0.0	0.0020529	0.0	0.0	0.0	301.95901038	306.89709563	832.13996882	42.50229081	1.83585367	-0.41932898
0.00038	0.29069	0.0	0.0	0.0	0.0	0.0020529	0.0	0.0	0.0	302.58992438	308.34739653	831.97245465	42.44207426	1.83348056	-0.41919751
0.00044	0.3354	0.0	0.0	0.0	0.0	0.0020529	0.0	0.0	0.0	303.21972488	309.79551455	831.80517523	42.38194105	1.83109489	-0.41906621
0.00049	0.3801	0.0	0.0	0.0	0.0	0.0020529	0.0	0.0	0.0	303.84841416	311.24144102	831.6381303	42.32189541	1.82869592	-0.41893509
0.0105	8.44232	5e-07	0.0	0.0	0.0	0.0020524	0.0	0.0	0.0	402.02009359	529.54509962	804.86200201	32.7731271	1.20248935	-0.39792014
0.01056	8.48622	5.2e-07	0.0	0.0	0.0	0.00205239	0.0	0.0	0.0	402.48105085	530.46493238	804.73335189	32.72745649	1.19841529	-0.39781917
0.01061	8.53011	5.3e-07	0.0	0.0	0.0	0.00205237	0.0	0.0	0.0	402.94125427	531.38152644	804.60488833	32.68184368	1.19434801	-0.39771834
0.01067	8.574	5.5e-07	0.0	0.0	0.0	0.00205235	0.0	0.0	0.0	403.40070503	532.29488775	804.47661108	32.63630213	1.19027525	-0.39761766
0.01072	8.61789	5.7e-07	0.0	0.0	0.0	0.00205233	0.0	0.0	0.0	403.85940478	533.20501356	804.3485199	32.59082755	1.18620091	-0.39751713
0.01078	8.66177	5.9e-07	0.0	0.0	0.0	0.00205231	0.0	0.0	0.0	404.31735501	534.11190389	804.22061455	32.54541921	1.18212566	-0.39741675
0.01083	8.70564	6.1e-07	0.0	0.0	0.0	0.00205229	0.0	0.0	0.0	404.77455719	535.01555925	804.09289477	32.50007704	1.17804956	-0.39731651
0.01089	8.74952	6.3e-07	0.0	0.0	0.0	0.00205227	0.0	0.0	0.0	405.2310128	535.91598018	803.96536033	32.45480097	1.17397268	-0.39721642
0.01094	8.79338	6.5e-07	0.0	0.0	0.0	0.00205225	0.0	0.0	0.0	405.68672328	536.81316725	803.83801097	32.40959094	1.16989508	-0.39711648
0.011	8.83725	6.7e-07	0.0	0.0	0.0	0.00205223	0.0	0.0	0.0	406.14169012	537.70712111	803.71084646	32.36444688	1.16581681	-0.39701668
0.01105	8.8811	7e-07	0.0	0.0	0.0	0.00205221	0.0	0.0	0.0	406.59591476	538.59784242	803.58386655	32.31936174	1.1617444	-0.39691702
0.01111	8.92496	7.2e-07	0.0	0.0	0.0	0.00205218	0.0	0.0	0.0	407.04939843	539.48533643	803.45707099	32.27434607	1.15766809	-0.3968175
0.01116	8.96881	7.4e-07	0.0	0.0	0.0	0.00205216	0.0	0.0	0.0	407.5021427	540.36960153	803.33045954	32.22939568	1.15359175	-0.39671814
0.01122	9.01266	7.7e-07	0.0	0.0	0.0	0.00205214	0.0	0.0	0.0	407.95414902	541.25063885	803.20403196	32.18451032	1.1495156	-0.39661891
0.01127	9.0565	7.9e-07	0.0	0.0	0.0	0.00205211	0.0	0.0	0.0	408.4054188	542.12844967	803.077788	32.13968989	1.14543976	-0.39651984
0.01133	9.10033	8.2e-07	0.0	0.0	0.0	0.00205208	0.0	0.0	0.0	408.85595348	543.00303532	802.95172741	32.09493427	1.14136431	-0.3964209
0.01138	9.14417	8.4e-07	0.0	0.0	0.0	0.00205206	0.0	0.0	0.0	409.30575448	543.87439724	802.82584995	32.05024335	1.13728937	-0.39632211
0.01144	9.18799	8.7e-07	0.0	0.0	0.0	0.00205203	0.0	0.0	0.0	409.7548232	544.74253692	802.70015538	32.00561695	1.1332151	-0.39622346
0.01149	9.23182	9e-07	0.0	0.0	0.0	0.002052	0.0	0.0	0.0	410.20316106	545.60745597	802.57464345	31.96105324	1.12914331	-0.39612496
0.0215	17.1362	6.771e-05	0.0	0.0	0.0	0.00198512	0.0	0.0	7e-08	480.89322079	653.92251129	782.52562771	24.81846812	0.48919565	-0.38038996
0.02156	17.17924	6.891e-05	0.0	0.0	0.0	0.00198392	0.0	0.0	7e-08	481.2277584	654.28372512	782.42948482	24.78404939	0.48655733	-0.38031451
0.02161	17.22227	7.013e-05	0.0	0.0	0.0	0.0019827	0.0	0.0	7e-08	481.5617647	654.64284211	782.3334809	24.74967886	0.48393029	-0.38023916
0.02167	17.2653	7.137e-05	0.0	0.0	0.0	0.00198146	0.0	0.0	7e-08	481.89524048	654.9998701	782.23761574	24.71535646	0.48131454	-0.38016392
0.02172	17.30833	7.262e-05	0.0	0.0	0.0	0.00198021	0.0	0.0	7e-08	482.22818657	655.35481689	782.14188911	24.68108213	0.47871008	-0.38008879
0.02178	17.35135	7.39e-05	0.0	0.0	0.0	0.00197893	0.0	0.0	7e-08	482.56060376	655.70769032	782.04630078	24.64685581	0.4761169	-0.38001377
0.02183	17.39437	7.519e-05	0.0	0.0	0.0	0.00197764	0.0	0.0	8e-08	482.89249285	656.05849818	781.95085055	24.61267744	0.47353501	-0.37993886
0.02189	17.43739	7.65e-05	0.0	0.0	0.0	0.00197633	0.0	0.0	8e-08	483.22385464	656.40724827	781.85553817	24.57854696	0.4709644	-0.37986406
0.02194	17.4804	7.783e-05	0.0	0.0	0.0	0.001975	0.0	0.0	8e-08	483.55468994	656.75394838	781.76036344	24.5444643	0.46840508	-0.37978936
0.022	17.5234	7.917e-05	0.0	0.0	0.0	0.00197365	0.0	0.0	8e-08	483.88499953	657.0986063	781.66532612	24.5104294	0.46585707	-0.37971477
0.02205	17.56641	8.054e-05	0.0	0.0	0.0	0.00197228	0.0	0.0	8e-08	484.21478421	657.44122986	781.57042601	24.47644216	0.46332045	-0.37964029
0.02211	17.6094	8.192e-05	0.0	0.0	0.0	0.0019709	0.0	0.0	8e-08	484.54404478	657.78182697	781.47566287	24.44250259	0.46079501	-0.37956592
0.02216	17.6524	8.333e-05	0.0	0.0	0.0	0.00196949	0.0	0.0	8e-08	484.87278201	658.12040528	781.38103649	24.40861061	0.45828084	-0.37949165
0.02222	17.69539	8.475e-05	0.0	0.0	0.0	0.00196806	0.0	0.0	8e-08	485.20099671	658.45697253	781.28654664	24.37476615	0.45577795	-0.37941749
0.02227	17.73837	8.62e-05	0.0	0.0	0.0	0.00196662	0.0	0.0	9e-08	485.52868964	658.7915365	781.19219311	24.34096915	0.45328632	-0.37934344
0.02233	17.78135	8.766e-05	0.0	0.0	0.0	0.00196515	0.0	0.0	9e-08	485.8558616	659.12410491	781.09797567	24.30721955	0.45080595	-0.3792695
0.02238	17.82433	8.915e-05	0.0	0.0	0.0	0.00196367	0.0	0.0	9e-08	486.18251335	659.45468552	781.00389411	24.2735173	0.44833684	-0.37919566
0.02244	17.8673	9.065e-05	0.0	0.0	0.0	0.00196216	0.0	0.0	9e-08	486.50864569	659.78328603	780.9099482	24.23986233	0.44587898	-0.37912193
0.02249	17.91027	9.218e-05	0.0	0.0	0.0	0.00196063	0.0	0.0	9e-08	486.83425939	660.10991418	780.81613773	24.20625458	0.44343235	-0.3790483
0.0325	25.6604	0.00085776	1e-07	0.0	0.0	0.00119411	7e-08	1e-08	8.6e-07	538.20947805	694.04233881	765.78682046	18.8195238	0.16519549	-0.36725265
0.03256	25.7026	0.00086463	1e-07	0.0	0.0	0.00118723	7e-08	1e-08	8.7e-07	538.45262404	694.12492368	765.71439167	18.79362115	0.16442578	-0.3671958
0.03261	25.7448	0.00087152	1e-07	0.0	0.0	0.00118033	7e-08	1e-08	8.7e-07	538.69539164	694.20671015	765.64206292	18.76775514	0.16366269	-0.36713904
0.03267	25.78699	0.00087842	1e-07	0.0	0.0	0.00117341	8e-08	1e-08	8.8e-07	538.93778167	694.28770223	765.56983406	18.74192562	0.16290582	-0.36708235
0.03272	25.82918	0.00088534	1e-07	0.0	0.0	0.00116648	8e-08	1e-08	8.9e-07	539.17979504	694.36790395	765.49770491	18.71613257	0.16215531	-0.36702574
0.03278	25.87136	0.00089227	1.1e-07	0.0	0.0	0.00115954	8e-08	1e-08	8.9e-07	539.42143263	694.44731925	765.42567531	18.6903759	0.16141114	-0.3669692
0.03283	25.91354	0.00089922	1.1e-07	0.0	0.0	0.00115258	8e-08	1e-08	9e-07	539.66269532	694.52595203	765.35374511	18.66465555	0.16067328	-0.36691275
0.03289	25.95572	0.00090617	1.1e-07	0.0	0.0	0.00114561	8e-08	1e-08	9.1e-07	539.90358397	694.60380615	765.28191415	18.63897145	0.1599417	-0.36685637
0.03294	25.99789	0.00091315	1.1e-07	0.0	0.0	0.00113863	9e-08	1e-08	9.1e-07	540.14409947	694.68088542	765.21018227	18.61332353	0.15921639	-0.36680007
0.033	26.04006	0.00092013	1.2e-07	0.0	0.0	0.00113163	9e-08	1e-08	9.2e-07	540.3842427	694.7571936	765.1385493	18.58771172	0.1584973	-0.36674385
0.03305	26.08222	0.00092712	1.2e-07	0.0	0.0	0.00112463	9e-08	1e-08	9.3e-07	540.62401453	694.83273441	765.06701509	18.56213593	0.15778443	-0.36668771
0.03311	26.12438	0.00093413	1.2e-07	0.0	0.0	0.00111761	9e-08	1e-08	9.4e-07	540.86341583	694.90751151	764.99557949	18.53659611	0.15707773	-0.36663164
0.03316	26.16653	0.00094114	1.2e-07	0.0	0.0	0.00111058	1e-07	1e-08	9.4e-07	541.1024475	694.98152853	764.92424232	18.51109219	0.1563772	-0.36657565
0.03322	26.20868	0.00094817	1.3e-07	0.0	0.0	0.00110355	1e-07	1e-08	9.5e-07	541.3411104	695.05478903	764.85300345	18.48562409	0.15568283	-0.36651974
0.03327	26.25083	0.0009552	1.3e-07	0.0	0.0	0.0010965	1e-07	1e-08	9.6e-07	541.57940541	695.12729656	764.7818627	18.46019184	0.15499479	-0.3664639
0.03333	26.29297	0.00096225	1.3e-07	0.0	0.0	0.00108944	1e-07	1e-08	9.6e-07	541.81733336	695.19905469	764.71081992	18.43479519	0.15431268	-0.36640814
0.03338	26.33511	0.0009693	1.4e-07	0.0	0.0	0.00108238	1.1e-07	1e-08	9.7e-07	542.05489516	695.27006676	764.63987495	18.40943416	0.15363665	-0.36635246
0.03344	26.37725	0.00097636	1.4e-07	0.0	0.0	0.0010753	1.1e-07	2e-08	9.8e-07	542.29209169	695.34033616	764.56902764	18.38410866	0.15296668	-0.36629686
0.03349	26.41938	0.00098342	1.4e-07	0.0	0.0	0.00106822	1.1e-07	2e-08	9.8e-07	542.52892383	695.40986622	764.49827783	18.35881863	0.15230273	-0.36624133
0.0435	34.01838	0.00192781	2.38e-06	0.0	3e-08	0.00011723	3.07e-06	4.6e-07	1.94e-06	580.32889698	697.02186799	753.10102988	14.27302304	0.12457173	-0.35729601
0.04356	34.05976	0.00192986	2.4e-06	0.0	3e-08	0.0001151	3.11e-06	4.7e-07	1.94e-06	580.51052321	696.96994009	753.04580663	14.25312689	0.12493581	-0.35725267
0.04361	34.10113	0.00193187	2.43e-06	0.0	3e-08	0.000113	3.15e-06	4.8e-07	1.94e-06	580.69188588	696.91734582	752.99065665	14.23326171	0.12530548	-0.35720938
0.04367	34.1425	0.00193386	2.46e-06	0.0	3e-08	0.00011094	3.19e-06	4.8e-07	1.94e-06	580.87298524	696.86408646	752.93557979	14.21342809	0.12568073	-0.35716615
0.04372	34.18387	0.00193582	2.48e-06	0.0	3e-08	0.0001089	3.23e-06	4.9e-07	1.94e-06	581.05382157	696.81016335	752.88057592	14.19362665	0.12606155	-0.35712298
0.04378	34.22523	0.00193775	2.51e-06	0.0	3e-08	0.0001069	3.28e-06	5e-07	1.95e-06	581.23439514	696.75557787	752.82564489	14.17384146	0.12644793	-0.35707987
0.04383	34.26659	0.00193964	2.54e-06	0.0	3e-08	0.00010492	3.32e-06	5e-07	1.95e-06	581.41470602	696.70033141	752.77078664	14.15404933	0.12683983	-0.35703681
0.04389	34.30794	0.00194151	2.57e-06	0.0	3e-08	0.00010297	3.36e-06	5.1e-07	1.95e-06	581.59475397	696.64442533	752.71600115	14.1343155	0.12723727	-0.35699381
0.04394	34.34929	0.00194334	2.59e-06	0.0	3e-08	0.00010106	3.41e-06	5.2e-07	1.95e-06	581.77453959	696.58786125	752.6612882	14.11460927	0.12764022	-0.35695087
0.044	34.39063	0.00194515	2.62e-06	0.0	3e-08	9.917e-05	3.45e-06	5.2e-07	1.95e-06	581.9540631	696.53064074	752.60664765	14.09493053	0.12804867	-0.35690798
0.04405	34.43198	0.00194693	2.65e-06	0.0	3e-08	9.731e-05	3.5e-06	5.3e-07	1.96e-06	582.13332471	696.47276544	752.55207938	14.07527916	0.1284626	-0.35686515
0.04411	34.47331	0.00194868	2.68e-06	0.0	3e-08	9.547e-05	3.54e-06	5.4e-07	1.96e-06	582.31232463	696.41423702	752.49758328	14.05565501	0.128882	-0.35682238
0.04416	34.51464	0.0019504	2.71e-06	0.0	3e-08	9.367e-05	3.59e-06	5.4e-07	1.96e-06	582.49106305	696.35505722	752.44315921	14.03605793	0.12930684	-0.35677966
0.04422	34.55597	0.00195209	2.74e-06	0.0	3e-08	9.189e-05	3.64e-06	5.5e-07	1.96e-06	582.66954018	696.29522782	752.38880706	14.01648774	0.12973712	-0.356737
0.04427	34.5973	0.00195375	2.77e-06	0.0	3e-08	9.014e-05	3.68e-06	5.6e-07	1.96e-06	582.84775622	696.23475065	752.33452671	13.99691935	0.13017281	-0.3566944
0.04433	34.63862	0.00195539	2.8e-06	0.0	3e-08	8.842e-05	3.73e-06	5.7e-07	1.96e-06	583.02571103	696.17362755	752.28031812	13.97736072	0.13061389	-0.35665185
0.04438	34.67993	0.001957	2.83e-06	0.0	3e-08	8.672e-05	3.78e-06	5.7e-07	1.97e-06	583.20340461	696.1118604	752.22618124	13.95784142	0.13106035	-0.35660936
0.04444	34.72125	0.00195858	2.86e-06	0.0	4e-08	8.505e-05	3.83e-06	5.8e-07	1.97e-06	583.38083729	696.04945124	752.17211591	13.93834192	0.13151217	-0.35656693
0.04449	34.76256	0.00196013	2.89e-06	0.0	4e-08	8.341e-05	3.87e-06	5.9e-07	1.97e-06	583.55800919	695.98640212	752.11812202	13.91886125	0.13196934	-0.35652455
0.05455	42.25374	0.00200819	1.322e-05	1e-08	2.2e-07	7.7e-07	2.453e-05	3.89e-06	2.05e-06	611.78926445	677.71378995	743.32869956	10.76469705	0.27187911	-0.34962579
0.05461	42.2943	0.00200789	1.331e-05	1e-08	2.3e-07	7.5e-07	2.473e-05	3.93e-06	2.05e-06	611.92185116	677.60472552	743.28608432	10.74958814	0.27273597	-0.34959235
0.05466	42.33487	0.00200759	1.34e-05	1e-08	2.3e-07	7.3e-07	2.493e-05	3.96e-06	2.05e-06	612.05421683	677.49585854	743.24352256	10.73451155	0.27359165	-0.34955894
0.05472	42.37542	0.00200729	1.349e-05	1e-08	2.3e-07	7.1e-07	2.514e-05	3.99e-06	2.05e-06	612.18636182	677.38719289	743.20101414	10.71943933	0.27444616	-0.34952557
0.05477	42.41597	0.00200698	1.358e-05	1e-08	2.3e-07	6.8e-07	2.534e-05	4.03e-06	2.05e-06	612.31828617	677.27873236	743.15855906	10.70440235	0.27529943	-0.34949225
0.05483	42.45652	0.00200668	1.367e-05	1e-08	2.3e-07	6.6e-07	2.554e-05	4.06e-06	2.05e-06	612.4499903	677.17048075	743.1161572	10.6893953	0.27615145	-0.34945897
0.05488	42.49707	0.00200636	1.376e-05	1e-08	2.4e-07	6.4e-07	2.575e-05	4.09e-06	2.05e-06	612.58147454	677.06244183	743.07380843	10.67441619	0.27700219	-0.34942573
0.05494	42.53761	0.00200605	1.385e-05	1e-08	2.4e-07	6.2e-07	2.596e-05	4.13e-06	2.05e-06	612.71273923	676.95461931	743.03151267	10.65942148	0.27785163	-0.34939253
0.05499	42.57814	0.00200574	1.394e-05	1e-08	2.4e-07	6e-07	2.616e-05	4.16e-06	2.05e-06	612.84378412	676.84701688	742.98926997	10.64442654	0.27869976	-0.34935937
0.05505	42.61868	0.00200542	1.403e-05	1e-08	2.4e-07	5.8e-07	2.637e-05	4.19e-06	2.05e-06	612.9746092	676.73963817	742.94708034	10.62945586	0.27954653	-0.34932626
0.0551	42.6592	0.0020051	1.412e-05	1e-08	2.4e-07	5.7e-07	2.658e-05	4.23e-06	2.05e-06	613.10521472	676.63248681	742.9049437	10.61449132	0.28039192	-0.34929319
0.05516	42.69973	0.00200478	1.421e-05	1e-08	2.4e-07	5.5e-07	2.68e-05	4.26e-06	2.05e-06	613.23560073	676.52556636	742.86286003	10.59956412	0.28123592	-0.34926015
0.05521	42.74025	0.00200445	1.43e-05	1e-08	2.5e-07	5.3e-07	2.701e-05	4.3e-06	2.05e-06	613.36576769	676.41888038	742.82082919	10.58470898	0.28207852	-0.34922717
0.05527	42.78077	0.00200412	1.439e-05	1e-08	2.5e-07	5.1e-07	2.722e-05	4.33e-06	2.05e-06	613.49571649	676.31243236	742.77885092	10.5698473	0.28291965	-0.34919422
0.05532	42.82128	0.00200379	1.449e-05	1e-08	2.5e-07	5e-07	2.744e-05	4.37e-06	2.05e-06	613.62544701	676.20622578	742.73692525	10.55501304	0.28375931	-0.34916131
0.05538	42.86179	0.00200346	1.458e-05	1e-08	2.5e-07	4.8e-07	2.766e-05	4.4e-06	2.05e-06	613.75495956	676.10026406	742.69505208	10.54020555	0.28459749	-0.34912844
0.05543	42.90229	0.00200313	1.467e-05	1e-08	2.5e-07	4.7e-07	2.787e-05	4.44e-06	2.05e-06	613.88425447	675.99455061	742.65323131	10.52541184	0.28543417	-0.34909562
0.05549	42.94279	0.00200279	1.477e-05	1e-08	2.6e-07	4.5e-07	2.809e-05	4.47e-06	2.05e-06	614.01333188	675.88908871	742.61146291	10.51065209	0.2862693	-0.34906283
0.06555	50.28719	0.00190169	3.924e-05	1.3e-07	8.4e-07	0.0	9.359e-05	1.536e-05	2.05e-06	634.21611745	662.61000483	735.77953414	8.14005162	0.40199015	-0.34370037
0.06561	50.32696	0.00190091	3.941e-05	1.3e-07	8.5e-07	0.0	9.411e-05	1.545e-05	2.05e-06	634.30916808	662.57243344	735.7462774	8.12879389	0.40240683	-0.34367427
0.06566	50.36672	0.00190013	3.959e-05	1.3e-07	8.5e-07	0.0	9.462e-05	1.553e-05	2.05e-06	634.40204448	662.53520482	735.71306133	8.11755301	0.4028214	-0.34364819
0.06572	50.40648	0.00189934	3.976e-05	1.3e-07	8.6e-07	0.0	9.514e-05	1.562e-05	2.05e-06	634.4947469	662.49831774	735.67988588	8.10632897	0.40323384	-0.34362215
0.06577	50.44624	0.00189856	3.994e-05	1.3e-07	8.6e-07	0.0	9.566e-05	1.571e-05	2.05e-06	634.58727556	662.461771	735.64675099	8.09512184	0.40364415	-0.34359615
0.06583	50.48599	0.00189776	4.011e-05	1.3e-07	8.7e-07	0.0	9.618e-05	1.579e-05	2.05e-06	634.6796307	662.42556339	735.61365661	8.08393151	0.40405234	-0.34357017
0.06588	50.52574	0.00189697	4.029e-05	1.3e-07	8.7e-07	0.0	9.67e-05	1.588e-05	2.05e-06	634.77181255	662.38969371	735.58060268	8.07275795	0.40445844	-0.34354422
0.06594	50.56548	0.00189617	4.047e-05	1.4e-07	8.7e-07	0.0	9.723e-05	1.597e-05	2.05e-06	634.86382134	662.3541607	735.54758914	8.06160115	0.40486245	-0.34351831
0.06599	50.60522	0.00189538	4.064e-05	1.4e-07	8.8e-07	0.0	9.775e-05	1.606e-05	2.05e-06	634.95565731	662.31896314	735.51461595	8.0504611	0.40526436	-0.34349243
0.06605	50.64496	0.00189457	4.082e-05	1.4e-07	8.8e-07	0.0	9.828e-05	1.615e-05	2.05e-06	635.0473207	662.2840998	735.48168305	8.03933778	0.40566418	-0.34346658
0.0661	50.68469	0.00189377	4.1e-05	1.4e-07	8.9e-07	0.0	9.881e-05	1.624e-05	2.05e-06	635.13881172	662.24956943	735.44879037	8.02823118	0.40606192	-0.34344076
0.06616	50.72442	0.00189296	4.118e-05	1.4e-07	8.9e-07	0.0	9.935e-05	1.633e-05	2.05e-06	635.23013062	662.21537079	735.41593788	8.01714126	0.40645759	-0.34341498
0.06621	50.76414	0.00189215	4.136e-05	1.4e-07	9e-07	0.0	9.988e-05	1.642e-05	2.05e-06	635.32127764	662.18150264	735.3831255	8.006068	0.4068512	-0.34338922
0.06627	50.80386	0.00189134	4.154e-05	1.4e-07	9e-07	0.0	0.00010042	1.651e-05	2.05e-06	635.412253	662.14796372	735.35035319	7.99501139	0.40724274	-0.3433635
0.06632	50.84358	0.00189053	4.172e-05	1.5e-07	9.1e-07	0.0	0.00010095	1.66e-05	2.05e-06	635.50305694	662.11475278	735.3176209	7.98397139	0.40763224	-0.34333781
0.06638	50.88329	0.00188971	4.19e-05	1.5e-07	9.1e-07	0.0	0.00010149	1.669e-05	2.05e-06	635.59368969	662.08186855	735.28492856	7.97294794	0.4080197	-0.34331214
0.06643	50.923	0.00188889	4.208e-05	1.5e-07	9.2e-07	0.0	0.00010203	1.678e-05	2.05e-06	635.6841515	662.04930977	735.25227613	7.9619411	0.40840511	-0.34328652
0.06649	50.96271	0.00188807	4.226e-05	1.5e-07	9.2e-07	0.0	0.00010258	1.687e-05	2.05e-06	635.77444258	662.01707517	735.21966354	7.95095088	0.40878848	-0.34326092
0.07655	58.16244	0.00169511	8.179e-05	7.5e-07	2.03e-06	-0.0	0.00023217	3.9e-05	2.05e-06	649.67294916	660.2582336	729.86846633	6.19658636	0.45151729	-0.33906063
0.07661	58.20142	0.00169384	8.204e-05	7.5e-07	2.04e-06	-0.0	0.00023303	3.915e-05	2.05e-06	649.73594999	660.26463033	729.84231541	6.18828408	0.45163439	-0.3390401
0.07666	58.2404	0.00169258	8.228e-05	7.6e-07	2.04e-06	-0.0	0.00023389	3.93e-05	2.05e-06	649.79882552	660.2711393	729.81619521	6.1800056	0.45174968	-0.33901961
0.07672	58.27938	0.0016913	8.253e-05	7.6e-07	2.05e-06	0.0	0.00023476	3.944e-05	2.05e-06	649.86157624	660.27775897	729.79010563	6.17172509	0.45186513	-0.33899912
0.07677	58.31835	0.00169003	8.277e-05	7.7e-07	2.06e-06	0.0	0.00023563	3.959e-05	2.05e-06	649.9242021	660.28448947	729.76404669	6.16346021	0.45197942	-0.33897866
0.07683	58.35731	0.00168875	8.302e-05	7.7e-07	2.07e-06	0.0	0.00023649	3.974e-05	2.05e-06	649.98670341	660.29132982	729.73801833	6.15521659	0.4520921	-0.33895824
0.07688	58.39628	0.00168748	8.326e-05	7.8e-07	2.07e-06	0.0	0.00023736	3.989e-05	2.05e-06	650.04908061	660.29827866	729.71202048	6.14697863	0.45220437	-0.33893783
0.07694	58.43523	0.0016862	8.351e-05	7.9e-07	2.08e-06	-0.0	0.00023823	4.004e-05	2.05e-06	650.11133381	660.30533564	729.68605312	6.1387499	0.45231596	-0.33891744
0.07699	58.47419	0.00168492	8.376e-05	7.9e-07	2.09e-06	-0.0	0.0002391	4.019e-05	2.05e-06	650.17346319	660.31250017	729.66011621	6.13054166	0.45242603	-0.33889709
0.07705	58.51314	0.00168363	8.4e-05	8e-07	2.09e-06	-0.0	0.00023998	4.034e-05	2.05e-06	650.23546916	660.31977098	729.63420969	6.12234604	0.45253516	-0.33887676
0.0771	58.55209	0.00168235	8.425e-05	8e-07	2.1e-06	0.0	0.00024085	4.049e-05	2.05e-06	650.29735199	660.32714726	729.60833351	6.11415305	0.45264411	-0.33885644
0.07716	58.59103	0.00168106	8.45e-05	8.1e-07	2.11e-06	0.0	0.00024173	4.065e-05	2.05e-06	650.35911172	660.33462887	729.58248767	6.10598011	0.45275159	-0.33883615
0.07721	58.62997	0.00167977	8.474e-05	8.2e-07	2.12e-06	0.0	0.00024261	4.08e-05	2.05e-06	650.42074876	660.34221455	729.55667208	6.097826	0.45285767	-0.3388159
0.07727	58.66891	0.00167848	8.499e-05	8.2e-07	2.12e-06	-0.0	0.00024349	4.095e-05	2.05e-06	650.48226349	660.34990314	729.53088669	6.0896702	0.45296389	-0.33879565
0.07732	58.70784	0.00167719	8.524e-05	8.3e-07	2.13e-06	-0.0	0.00024437	4.11e-05	2.05e-06	650.54365589	660.35769474	729.50513151	6.08153191	0.45306884	-0.33877543
0.07738	58.74677	0.00167589	8.549e-05	8.3e-07	2.14e-06	-0.0	0.00024525	4.125e-05	2.05e-06	650.6049263	660.36558829	729.47940647	6.07341686	0.45317209	-0.33875525
0.07743	58.78569	0.00167459	8.574e-05	8.4e-07	2.14e-06	0.0	0.00024613	4.141e-05	2.05e-06	650.6660752	660.37358235	729.45371149	6.06529969	0.45327549	-0.33873507
0.07749	58.82461	0.00167329	8.598e-05	8.5e-07	2.15e-06	0.0	0.00024702	4.156e-05	2.05e-06	650.72710255	660.38167706	729.42804658	6.05719825	0.45337777	-0.33871492
0.08755	65.88155	0.00141071	0.00013344	2.64e-06	3.57e-06	0.0	0.00042749	7.299e-05	2.05e-06	660.11232271	662.93445057	725.19523005	4.76424018	0.46022225	-0.33539237
0.08761	65.91976	0.00140918	0.0001337	2.65e-06	3.58e-06	0.0	0.00042855	7.318e-05	2.05e-06	660.15526518	662.95169025	725.17442114	4.75810291	0.46020961	-0.33537604
0.08766	65.95796	0.00140765	0.00013396	2.67e-06	3.59e-06	-0.0	0.00042961	7.337e-05	2.05e-06	660.19813171	662.96894518	725.1536353	4.75197025	0.46019677	-0.33535972
0.08772	65.99616	0.00140612	0.00013422	2.68e-06	3.6e-06	-0.0	0.00043067	7.355e-05	2.05e-06	660.24092243	662.98621523	725.13287253	4.74585182	0.46018327	-0.33534343
0.08777	66.03435	0.00140459	0.00013449	2.7e-06	3.61e-06	-0.0	0.00043173	7.374e-05	2.05e-06	660.28363768	663.00350005	725.11213277	4.73973807	0.46016955	-0.33532714
0.08783	66.07255	0.00140306	0.00013475	2.71e-06	3.61e-06	0.0	0.00043279	7.392e-05	2.05e-06	660.3262776	663.0207995	725.091416	4.73363392	0.4601554	-0.33531088
0.08788	66.11073	0.00140153	0.00013501	2.73e-06	3.62e-06	0.0	0.00043385	7.411e-05	2.05e-06	660.36884242	663.03811336	725.07072219	4.72754257	0.46014066	-0.33529464
0.08794	66.14892	0.0014	0.00013527	2.74e-06	3.63e-06	-0.0	0.00043491	7.43e-05	2.05e-06	660.41133248	663.05544128	725.05005129	4.7214538	0.46012581	-0.33527841
0.08799	66.1871	0.00139847	0.00013553	2.75e-06	3.64e-06	-0.0	0.00043597	7.448e-05	2.05e-06	660.45374783	663.0727832	725.0294033	4.71537917	0.46011031	-0.33526221
0.08805	66.22527	0.00139694	0.0001358	2.77e-06	3.65e-06	-0.0	0.00043703	7.467e-05	2.05e-06	660.49608885	663.09013877	725.00877817	4.70931074	0.46009453	-0.33524601
0.0881	66.26344	0.0013954	0.00013606	2.78e-06	3.65e-06	0.0	0.0004381	7.486e-05	2.05e-06	660.53835568	663.10750784	724.98817586	4.7032499	0.46007842	-0.33522984
0.08816	66.30161	0.00139387	0.00013632	2.8e-06	3.66e-06	0.0	0.00043916	7.504e-05	2.05e-06	660.58054853	663.1248902	724.96759636	4.69720339	0.46006165	-0.33521369
0.08821	66.33977	0.00139234	0.00013658	2.81e-06	3.67e-06	-0.0	0.00044022	7.523e-05	2.05e-06	660.62266776	663.14228552	724.94703962	4.69115853	0.46004481	-0.33519755
0.08827	66.37793	0.0013908	0.00013684	2.83e-06	3.68e-06	-0.0	0.00044128	7.542e-05	2.05e-06	660.66471341	663.15969374	724.92650562	4.68512724	0.46002736	-0.33518143
0.08832	66.41609	0.00138927	0.0001371	2.84e-06	3.69e-06	-0.0	0.00044235	7.56e-05	2.05e-06	660.70668583	663.17711453	724.90599432	4.6791035	0.46000957	-0.33516533
0.08838	66.45424	0.00138773	0.00013737	2.86e-06	3.69e-06	0.0	0.00044341	7.579e-05	2.05e-06	660.74858522	663.19454772	724.88550569	4.67308632	0.45999149	-0.33514925
0.08843	66.49239	0.0013862	0.00013763	2.87e-06	3.7e-06	0.0	0.00044448	7.598e-05	2.05e-06	660.79041174	663.21199314	724.86503971	4.66708286	0.4599728	-0.33513319
0.08849	66.53054	0.00138466	0.00013789	2.89e-06	3.71e-06	-0.0	0.00044554	7.616e-05	2.05e-06	660.83216575	663.22945046	724.84459634	4.66108233	0.45995398	-0.33511714
0.09855	73.44634	0.00110296	0.00018341	6.58e-06	5.06e-06	0.0	0.00064191	0.00011093	2.05e-06	667.46762627	666.469838	721.45441486	3.69312382	0.45147015	-0.33245593
0.09861	73.48378	0.00110145	0.00018364	6.61e-06	5.07e-06	0.0	0.00064296	0.00011112	2.05e-06	667.4994846	666.48721104	721.43765856	3.68845868	0.45140337	-0.33244278
0.09866	73.52121	0.00109994	0.00018387	6.63e-06	5.07e-06	-0.0	0.00064402	0.00011131	2.05e-06	667.53130595	666.50457638	721.42092003	3.68379907	0.45133644	-0.33242964
0.09872	73.55865	0.00109843	0.0001841	6.66e-06	5.08e-06	-0.0	0.00064508	0.0001115	2.05e-06	667.56309048	666.52193398	721.40419924	3.67914665	0.45126932	-0.33241651
0.09877	73.59607	0.00109692	0.00018433	6.68e-06	5.09e-06	0.0	0.00064613	0.00011169	2.05e-06	667.59483838	666.53928381	721.38749616	3.67449817	0.4512021	-0.3324034
0.09883	73.6335	0.00109542	0.00018456	6.71e-06	5.09e-06	0.0	0.00064719	0.00011187	2.05e-06	667.62654975	666.55662584	721.37081078	3.66985838	0.45113465	-0.33239031
0.09888	73.67092	0.00109391	0.00018479	6.74e-06	5.1e-06	-0.0	0.00064825	0.00011206	2.05e-06	667.65822483	666.57396001	721.35414306	3.66522129	0.45106713	-0.33237722
0.09894	73.70833	0.0010924	0.00018502	6.76e-06	5.11e-06	-0.0	0.0006493	0.00011225	2.05e-06	667.68986369	666.59128631	721.33749301	3.66059305	0.45099939	-0.33236415
0.09899	73.74575	0.0010909	0.00018525	6.79e-06	5.11e-06	0.0	0.00065036	0.00011244	2.05e-06	667.72146657	666.60860469	721.32086057	3.65596804	0.45093156	-0.33235109
0.09905	73.78315	0.00108939	0.00018548	6.82e-06	5.12e-06	0.0	0.00065141	0.00011263	2.05e-06	667.75303355	666.62591512	721.30424575	3.65135112	0.45086353	-0.33233805
0.0991	73.82056	0.00108789	0.00018571	6.84e-06	5.13e-06	0.0	0.00065246	0.00011282	2.05e-06	667.78456485	666.64321756	721.28764852	3.64673838	0.45079538	-0.33232502
0.09916	73.85796	0.00108639	0.00018594	6.87e-06	5.13e-06	-0.0	0.00065352	0.000113	2.05e-06	667.81606058	666.66051198	721.27106885	3.64213246	0.45072707	-0.33231201
0.09921	73.89536	0.00108488	0.00018617	6.89e-06	5.14e-06	-0.0	0.00065457	0.00011319	2.05e-06	667.84752092	666.67779834	721.25450672	3.63753214	0.45065861	-0.33229901
0.09927	73.93275	0.00108338	0.0001864	6.92e-06	5.15e-06	0.0	0.00065562	0.00011338	2.05e-06	667.87894603	666.69507662	721.23796212	3.63293707	0.45059003	-0.33228602
0.09932	73.97014	0.00108188	0.00018663	6.95e-06	5.15e-06	0.0	0.00065668	0.00011357	2.05e-06	667.91033604	666.71234678	721.22143502	3.62834908	0.45052126	-0.33227305
0.09938	74.00752	0.00108038	0.00018685	6.97e-06	5.16e-06	-0.0	0.00065773	0.00011376	2.05e-06	667.94169114	666.72960878	721.20492539	3.62376495	0.4504524	-0.33226009
0.09943	74.04491	0.00107888	0.00018708	7e-06	5.17e-06	-0.0	0.00065878	0.00011394	2.05e-06	667.97301145	666.7468626	721.18843323	3.61918925	0.45038333	-0.33224714
0.09949	74.08228	0.00107738	0.00018731	7.03e-06	5.17e-06	0.0	0.00065983	0.00011413	2.05e-06	668.00429717	666.76410819	721.17195851	3.61461627	0.45031419	-0.33223421
0.10955	80.8584	0.00081799	0.0002243	1.303e-05	6.17e-06	0.0	0.00084239	0.00014697	2.05e-06	673.29023118	669.76383337	718.4306116	2.86372006	0.43607575	-0.33008229
0.1096	80.89508	0.00081667	0.00022447	1.307e-05	6.18e-06	0.0	0.00084333	0.00014713	2.05e-06	673.31741179	669.77933513	718.41702603	2.86002918	0.43599328	-0.33007162
0.10966	80.93176	0.00081535	0.00022465	1.311e-05	6.18e-06	-0.0	0.00084426	0.0001473	2.05e-06	673.34458054	669.7948273	718.40345461	2.85634285	0.43591079	-0.33006097
0.10971	80.96843	0.00081403	0.00022482	1.315e-05	6.18e-06	-0.0	0.00084519	0.00014747	2.05e-06	673.37173753	669.81030988	718.38989735	2.85265979	0.4358283	-0.33005033
0.10977	81.0051	0.00081271	0.000225	1.319e-05	6.19e-06	0.0	0.00084612	0.00014764	2.05e-06	673.39888285	669.82578288	718.37635421	2.84898138	0.43574579	-0.3300397
0.10982	81.04176	0.0008114	0.00022517	1.323e-05	6.19e-06	0.0	0.00084705	0.00014781	2.05e-06	673.4260166	669.84124631	718.3628252	2.84530612	0.43566327	-0.33002907
0.10988	81.07842	0.00081008	0.00022534	1.327e-05	6.2e-06	-0.0	0.00084798	0.00014798	2.05e-06	673.45313885	669.85670017	718.34931028	2.84163559	0.43558074	-0.33001847
0.10993	81.11508	0.00080877	0.00022552	1.331e-05	6.2e-06	0.0	0.00084891	0.00014815	2.05e-06	673.48024973	669.87214447	718.33580945	2.83796811	0.4354982	-0.33000787
0.10999	81.15173	0.00080745	0.00022569	1.335e-05	6.21e-06	0.0	0.00084984	0.00014831	2.05e-06	673.50734931	669.88757921	718.3223227	2.83430543	0.43541564	-0.32999728
0.11004	81.18838	0.00080614	0.00022586	1.339e-05	6.21e-06	-0.0	0.00085076	0.00014848	2.05e-06	673.53443769	669.90300441	718.30885001	2.83064569	0.43533309	-0.3299867
0.1101	81.22502	0.00080483	0.00022604	1.343e-05	6.21e-06	-0.0	0.00085169	0.00014865	2.05e-06	673.56151495	669.91842007	718.29539136	2.82699084	0.43525052	-0.32997614
0.11015	81.26166	0.00080352	0.00022621	1.347e-05	6.22e-06	0.0	0.00085262	0.00014882	2.05e-06	673.5885812	669.9338262	718.28194673	2.82333881	0.43516794	-0.32996559
0.11021	81.2983	0.00080221	0.00022638	1.351e-05	6.22e-06	0.0	0.00085354	0.00014899	2.05e-06	673.61563651	669.9492228	718.26851613	2.81969174	0.43508536	-0.32995504
0.11026	81.33493	0.00080091	0.00022655	1.355e-05	6.23e-06	-0.0	0.00085446	0.00014915	2.05e-06	673.642681	669.96460989	718.25509952	2.81604741	0.43500277	-0.32994451
0.11032	81.37156	0.0007996	0.00022672	1.359e-05	6.23e-06	-0.0	0.00085539	0.00014932	2.05e-06	673.66971473	669.97998747	718.2416969	2.8124081	0.43492017	-0.32993399
0.11037	81.40819	0.0007983	0.00022689	1.363e-05	6.24e-06	0.0	0.00085631	0.00014949	2.05e-06	673.69673783	669.99535554	718.22830825	2.80877142	0.43483757	-0.32992348
0.11043	81.44481	0.00079699	0.00022706	1.367e-05	6.24e-06	0.0	0.00085723	0.00014966	2.05e-06	673.72375034	670.01071412	718.21493357	2.80513983	0.43475496	-0.32991298
0.11048	81.48143	0.00079569	0.00022723	1.371e-05	6.24e-06	-0.0	0.00085815	0.00014982	2.05e-06	673.7507524	670.02606321	718.20157282	2.80151078	0.43467235	-0.32990249
0.12055	88.11914	0.00057818	0.00025321	2.221e-05	6.79e-06	-0.0	0.00101242	0.00017804	2.05e-06	678.59749146	672.68497934	715.97752621	2.19499466	0.41995466	-0.32815665
0.1206	88.15507	0.0005771	0.00025332	2.227e-05	6.79e-06	-0.0	0.00101318	0.00017818	2.05e-06	678.623843	672.69874807	715.96651103	2.19196	0.41987873	-0.328148
0.12066	88.19099	0.00057603	0.00025343	2.232e-05	6.8e-06	0.0	0.00101394	0.00017833	2.05e-06	678.65019663	672.71250919	715.95550751	2.18892835	0.41980288	-0.32813936
0.12071	88.22691	0.00057496	0.00025355	2.237e-05	6.8e-06	-0.0	0.0010147	0.00017847	2.05e-06	678.6765524	672.7262627	715.94451566	2.18589889	0.41972708	-0.32813073
0.12077	88.26282	0.00057389	0.00025366	2.243e-05	6.8e-06	-0.0	0.00101546	0.00017861	2.05e-06	678.70291035	672.74000861	715.93353547	2.18287277	0.41965137	-0.32812212
0.12082	88.29873	0.00057283	0.00025377	2.248e-05	6.8e-06	0.0	0.00101622	0.00017875	2.05e-06	678.72927053	672.75374694	715.92256692	2.17984867	0.41957572	-0.3281135
0.12088	88.33464	0.00057176	0.00025388	2.253e-05	6.8e-06	0.0	0.00101698	0.00017889	2.05e-06	678.75563298	672.76747769	715.91160999	2.17682788	0.41950015	-0.3281049
0.12093	88.37054	0.0005707	0.000254	2.259e-05	6.8e-06	-0.0	0.00101774	0.00017903	2.05e-06	678.78199775	672.78120088	715.9006647	2.17380932	0.41942465	-0.32809631
0.12099	88.40644	0.00056963	0.00025411	2.264e-05	6.81e-06	-0.0	0.0010185	0.00017917	2.05e-06	678.8083649	672.79491651	715.88973101	2.17079361	0.41934922	-0.32808773
0.12104	88.44234	0.00056857	0.00025422	2.269e-05	6.81e-06	0.0	0.00101925	0.00017931	2.05e-06	678.83473446	672.80862459	715.87880892	2.16778066	0.41927387	-0.32807916
0.1211	88.47823	0.00056751	0.00025433	2.275e-05	6.81e-06	-0.0	0.00102001	0.00017945	2.05e-06	678.86110648	672.82232514	715.86789843	2.16477006	0.41919858	-0.32807059
0.12115	88.51412	0.00056645	0.00025444	2.28e-05	6.81e-06	-0.0	0.00102076	0.00017958	2.05e-06	678.88748101	672.83601817	715.85699951	2.16176261	0.41912338	-0.32806204
0.12121	88.55	0.00056539	0.00025455	2.286e-05	6.81e-06	0.0	0.00102152	0.00017972	2.05e-06	678.9138581	672.84970367	715.84611217	2.15875719	0.41904824	-0.32805349
0.12126	88.58588	0.00056433	0.00025466	2.291e-05	6.81e-06	0.0	0.00102227	0.00017986	2.05e-06	678.94023778	672.86338168	715.83523639	2.15575515	0.41897319	-0.32804495
0.12132	88.62176	0.00056328	0.00025477	2.296e-05	6.82e-06	-0.0	0.00102302	0.00018	2.05e-06	678.96662012	672.87705219	715.82437215	2.15275515	0.41889819	-0.32803642
0.12137	88.65763	0.00056222	0.00025488	2.302e-05	6.82e-06	-0.0	0.00102377	0.00018014	2.05e-06	678.99300514	672.89071522	715.81351946	2.14975814	0.41882329	-0.3280279
0.12143	88.6935	0.00056117	0.00025499	2.307e-05	6.82e-06	0.0	0.00102452	0.00018028	2.05e-06	679.0193929	672.90437077	715.8026783	2.14676366	0.41874845	-0.32801939
0.12148	88.72937	0.00056012	0.0002551	2.313e-05	6.82e-06	0.0	0.00102527	0.00018042	2.05e-06	679.04578344	672.91801885	715.79184865	2.14377167	0.41867368	-0.32801089
0.13155	95.22978	0.00038871	0.00026996	3.429e-05	6.93e-06	-0.0	0.00114768	0.00020327	2.05e-06	683.95980397	675.2994717	713.99413147	1.63614946	0.40652011	-0.32659974
0.1316	95.26496	0.00038789	0.00027002	3.436e-05	6.93e-06	0.0	0.00114827	0.00020338	2.05e-06	683.98727727	675.31189636	713.98526398	1.6335713	0.40646322	-0.32659277
0.13166	95.30014	0.00038706	0.00027007	3.443e-05	6.93e-06	0.0	0.00114886	0.00020349	2.05e-06	684.01475854	675.32431504	713.97640639	1.63099513	0.40640646	-0.32658582
0.13171	95.33531	0.00038624	0.00027013	3.45e-05	6.93e-06	-0.0	0.00114945	0.0002036	2.05e-06	684.04224778	675.33672776	713.96755867	1.62842098	0.40634982	-0.32657888
0.13177	95.37047	0.00038542	0.00027018	3.456e-05	6.93e-06	0.0	0.00115004	0.00020371	2.05e-06	684.06974501	675.34913452	713.95872083	1.62584847	0.40629327	-0.32657194
0.13182	95.40564	0.0003846	0.00027023	3.463e-05	6.93e-06	0.0	0.00115063	0.00020382	2.05e-06	684.09725025	675.36153533	713.94989285	1.62327816	0.40623686	-0.32656501
0.13188	95.4408	0.00038379	0.00027029	3.47e-05	6.93e-06	-0.0	0.00115121	0.00020394	2.05e-06	684.12476349	675.37393018	713.94107473	1.62070959	0.40618055	-0.32655809
0.13193	95.47595	0.00038297	0.00027034	3.477e-05	6.93e-06	0.0	0.0011518	0.00020405	2.05e-06	684.15228476	675.3863191	713.93226646	1.61814282	0.40612436	-0.32655117
0.13199	95.5111	0.00038215	0.00027039	3.484e-05	6.93e-06	0.0	0.00115238	0.00020416	2.05e-06	684.17981406	675.39870207	713.92346803	1.61557821	0.40606829	-0.32654427
0.13204	95.54625	0.00038134	0.00027044	3.491e-05	6.93e-06	-0.0	0.00115297	0.00020427	2.05e-06	684.2073514	675.41107912	713.91467944	1.61301524	0.40601232	-0.32653737
0.1321	95.5814	0.00038053	0.0002705	3.497e-05	6.93e-06	-0.0	0.00115355	0.00020438	2.05e-06	684.2348968	675.42345024	713.90590067	1.61045424	0.40595648	-0.32653048
0.13215	95.61654	0.00037971	0.00027055	3.504e-05	6.93e-06	0.0	0.00115413	0.00020449	2.05e-06	684.26245027	675.43581543	713.89713173	1.60789523	0.40590075	-0.32652359
0.13221	95.65167	0.0003789	0.0002706	3.511e-05	6.93e-06	-0.0	0.00115471	0.0002046	2.05e-06	684.2900118	675.44817472	713.8883726	1.60533784	0.40584513	-0.32651672
0.13226	95.68681	0.00037809	0.00027065	3.518e-05	6.93e-06	-0.0	0.00115529	0.00020471	2.05e-06	684.31758143	675.46052809	713.87962327	1.60278261	0.40578963	-0.32650985
0.13232	95.72194	0.00037729	0.0002707	3.525e-05	6.93e-06	0.0	0.00115587	0.00020482	2.05e-06	684.34515914	675.47287555	713.87088374	1.60022912	0.40573425	-0.32650299
0.13237	95.75706	0.00037648	0.00027075	3.532e-05	6.93e-06	-0.0	0.00115645	0.00020493	2.05e-06	684.37274497	675.48521712	713.862154	1.59767738	0.40567897	-0.32649614
0.13243	95.79218	0.00037567	0.0002708	3.539e-05	6.92e-06	-0.0	0.00115703	0.00020503	2.05e-06	684.4003389	675.4975528	713.85343404	1.59512779	0.40562383	-0.32648929
0.13248	95.8273	0.00037487	0.00027085	3.546e-05	6.92e-06	0.0	0.00115761	0.00020514	2.05e-06	684.42794096	675.50988258	713.84472385	1.59257981	0.40556879	-0.32648246
0.14255	102.19139	0.00024674	0.00027545	4.949e-05	6.66e-06	0.0	0.00124973	0.00022279	2.05e-06	689.61684948	677.67143718	712.40810637	1.15477362	0.397524	-0.3253548
0.1426	102.22583	0.00024614	0.00027545	4.957e-05	6.66e-06	-0.0	0.00125016	0.00022287	2.05e-06	689.64591457	677.68274823	712.40107887	1.15252272	0.39749129	-0.32534928
0.14266	102.26026	0.00024554	0.00027545	4.965e-05	6.66e-06	0.0	0.0012506	0.00022296	2.05e-06	689.67498641	677.69405396	712.39405993	1.15027315	0.39745869	-0.32534377
0.14271	102.29469	0.00024494	0.00027545	4.974e-05	6.66e-06	0.0	0.00125103	0.00022304	2.05e-06	689.70406495	677.70535437	712.38704955	1.14802503	0.39742622	-0.32533827
0.14277	102.32911	0.00024434	0.00027545	4.982e-05	6.65e-06	-0.0	0.00125146	0.00022312	2.05e-06	689.73315018	677.71664946	712.38004773	1.14577836	0.39739387	-0.32533277
0.14282	102.36353	0.00024375	0.00027545	4.991e-05	6.65e-06	0.0	0.00125189	0.00022321	2.05e-06	689.76224208	677.72793923	712.37305446	1.14353301	0.39736164	-0.32532728
0.14288	102.39795	0.00024315	0.00027545	4.999e-05	6.65e-06	0.0	0.00125232	0.00022329	2.05e-06	689.79134061	677.73922369	712.36606974	1.14128904	0.39732953	-0.3253218
0.14293	102.43236	0.00024256	0.00027545	5.008e-05	6.65e-06	-0.0	0.00125274	0.00022337	2.05e-06	689.82044575	677.75050284	712.35909355	1.1390466	0.39729755	-0.32531633
0.14299	102.46677	0.00024197	0.00027545	5.016e-05	6.64e-06	0.0	0.00125317	0.00022346	2.05e-06	689.84955748	677.76177667	712.3521259	1.13680545	0.39726568	-0.32531086
0.14304	102.50118	0.00024138	0.00027545	5.025e-05	6.64e-06	-0.0	0.0012536	0.00022354	2.05e-06	689.87867577	677.77304518	712.34516678	1.13456564	0.39723393	-0.32530539
0.1431	102.53558	0.00024078	0.00027545	5.033e-05	6.64e-06	-0.0	0.00125402	0.00022362	2.05e-06	689.90780059	677.78430839	712.33821618	1.13232737	0.39720231	-0.32529994
0.14315	102.56998	0.0002402	0.00027545	5.042e-05	6.64e-06	0.0	0.00125445	0.00022371	2.05e-06	689.93693192	677.79556628	712.33127409	1.13009042	0.39717081	-0.32529449
0.14321	102.60437	0.00023961	0.00027544	5.05e-05	6.64e-06	-0.0	0.00125487	0.00022379	2.05e-06	689.96606974	677.80681886	712.32434051	1.12785479	0.39713942	-0.32528905
0.14326	102.63876	0.00023902	0.00027544	5.059e-05	6.63e-06	-0.0	0.0012553	0.00022387	2.05e-06	689.99521401	677.81806613	712.31741544	1.12562064	0.39710816	-0.32528361
0.14332	102.67315	0.00023843	0.00027544	5.067e-05	6.63e-06	0.0	0.00125572	0.00022395	2.05e-06	690.0243647	677.82930809	712.31049887	1.12338787	0.39707702	-0.32527818
0.14337	102.70753	0.00023785	0.00027544	5.076e-05	6.63e-06	-0.0	0.00125614	0.00022404	2.05e-06	690.0535218	677.84054474	712.3035908	1.12115642	0.39704599	-0.32527276
0.14343	102.74191	0.00023726	0.00027543	5.084e-05	6.63e-06	-0.0	0.00125656	0.00022412	2.05e-06	690.08268528	677.85177609	712.29669121	1.11892636	0.39701509	-0.32526734
0.14348	102.77629	0.00023668	0.00027543	5.093e-05	6.62e-06	0.0	0.00125699	0.0002242	2.05e-06	690.1118551	677.86300213	712.2898001	1.11669777	0.39698431	-0.32526194
0.15354	109.00488	0.0001464	0.00027089	6.801e-05	6.07e-06	0.0	0.00132233	0.00023715	2.05e-06	695.51948951	679.82808913	711.16594605	0.73074055	0.39324482	-0.32437984
0.1536	109.03858	0.000146	0.00027084	6.811e-05	6.07e-06	-0.0	0.00132262	0.00023721	2.05e-06	695.5491678	679.83833677	711.16052525	0.72874624	0.39323373	-0.32437558
0.15365	109.07227	0.00014559	0.0002708	6.821e-05	6.07e-06	0.0	0.00132292	0.00023727	2.05e-06	695.57884425	679.84857903	711.15511196	0.72675311	0.39322273	-0.32437133
0.15371	109.10596	0.00014518	0.00027075	6.831e-05	6.06e-06	-0.0	0.00132321	0.00023733	2.05e-06	695.60851879	679.8588159	711.14970619	0.7247612	0.39321181	-0.32436709
0.15376	109.13965	0.00014477	0.00027071	6.841e-05	6.06e-06	-0.0	0.00132351	0.00023739	2.05e-06	695.63819139	679.86904739	711.14430793	0.7227705	0.39320098	-0.32436285
0.15382	109.17333	0.00014437	0.00027066	6.851e-05	6.06e-06	0.0	0.0013238	0.00023745	2.05e-06	695.66786196	679.87927348	711.13891718	0.72078109	0.39319024	-0.32435862
0.15387	109.20701	0.00014397	0.00027061	6.861e-05	6.05e-06	-0.0	0.0013241	0.00023751	2.05e-06	695.69753046	679.8894942	711.13353393	0.71879286	0.39317958	-0.3243544
0.15393	109.24068	0.00014356	0.00027057	6.872e-05	6.05e-06	0.0	0.00132439	0.00023757	2.05e-06	695.72719681	679.89970952	711.12815818	0.71680584	0.39316901	-0.32435018
0.15398	109.27435	0.00014316	0.00027052	6.882e-05	6.05e-06	-0.0	0.00132468	0.00023763	2.05e-06	695.75686097	679.90991945	711.12278992	0.71482002	0.39315853	-0.32434597
0.15404	109.30802	0.00014276	0.00027047	6.892e-05	6.04e-06	-0.0	0.00132497	0.00023769	2.05e-06	695.78652287	679.92012399	711.11742914	0.71283547	0.39314813	-0.32434176
0.15409	109.34168	0.00014236	0.00027042	6.902e-05	6.04e-06	0.0	0.00132526	0.00023774	2.05e-06	695.81618244	679.93032313	711.11207585	0.71085215	0.39313782	-0.32433756
0.15415	109.37534	0.00014196	0.00027038	6.912e-05	6.04e-06	-0.0	0.00132555	0.0002378	2.05e-06	695.84583963	679.94051689	711.10673004	0.70887002	0.39312759	-0.32433336
0.1542	109.409	0.00014156	0.00027033	6.922e-05	6.03e-06	0.0	0.00132584	0.00023786	2.05e-06	695.87549438	679.95070525	711.1013917	0.70688909	0.39311744	-0.32432917
0.15426	109.44265	0.00014116	0.00027028	6.933e-05	6.03e-06	0.0	0.00132613	0.00023792	2.05e-06	695.90514662	679.96088821	711.09606083	0.7049094	0.39310738	-0.32432499
0.15431	109.4763	0.00014076	0.00027023	6.943e-05	6.02e-06	-0.0	0.00132642	0.00023798	2.05e-06	695.9347963	679.97106578	711.09073742	0.70293098	0.39309741	-0.32432081
0.15437	109.50994	0.00014037	0.00027018	6.953e-05	6.02e-06	0.0	0.00132671	0.00023804	2.05e-06	695.96444334	679.98123794	711.08542146	0.70095374	0.39308752	-0.32431664
0.15442	109.54359	0.00013997	0.00027013	6.963e-05	6.02e-06	-0.0	0.001327	0.0002381	2.05e-06	695.99408769	679.99140471	711.08011296	0.69897772	0.39307771	-0.32431247
0.15448	109.57722	0.00013958	0.00027009	6.974e-05	6.01e-06	0.0	0.00132728	0.00023815	2.05e-06	696.0237293	680.00156608	711.07481191	0.6970029	0.39306799	-0.32430831
0.16454	115.67102	8.061e-05	0.00025784	8.981e-05	5.28e-06	-0.0	0.00137023	0.00024709	2.05e-06	701.33194357	681.76934314	710.22497809	0.35685337	0.39234436	-0.32364135
0.1646	115.70398	8.036e-05	0.00025775	8.993e-05	5.27e-06	0.0	0.00137042	0.00024713	2.05e-06	701.35991089	681.77849943	710.22096277	0.35511663	0.39234407	-0.3236382
0.16465	115.73694	8.01e-05	0.00025767	9.004e-05	5.27e-06	-0.0	0.0013706	0.00024717	2.05e-06	701.38786237	681.78765026	710.21695396	0.3533813	0.3923438	-0.32363506
0.16471	115.76989	7.985e-05	0.00025758	9.016e-05	5.26e-06	-0.0	0.00137079	0.00024721	2.05e-06	701.41579792	681.79679562	710.21295165	0.35164738	0.39234354	-0.32363192
0.16476	115.80284	7.959e-05	0.0002575	9.028e-05	5.26e-06	0.0	0.00137097	0.00024725	2.05e-06	701.44371748	681.80593552	710.20895585	0.34991489	0.3923433	-0.32362878
0.16482	115.83579	7.934e-05	0.00025742	9.039e-05	5.25e-06	-0.0	0.00137116	0.00024729	2.05e-06	701.47162098	681.81506996	710.20496655	0.34818385	0.39234307	-0.32362565
0.16487	115.86873	7.909e-05	0.00025733	9.051e-05	5.25e-06	0.0	0.00137134	0.00024733	2.05e-06	701.49950832	681.82419893	710.20098373	0.3464542	0.39234286	-0.32362252
0.16493	115.90167	7.884e-05	0.00025725	9.063e-05	5.25e-06	-0.0	0.00137153	0.00024737	2.05e-06	701.52737945	681.83332245	710.19700741	0.34472598	0.39234266	-0.3236194
0.16498	115.93461	7.859e-05	0.00025716	9.074e-05	5.24e-06	0.0	0.00137171	0.00024741	2.05e-06	701.55523429	681.8424405	710.19303756	0.34299918	0.39234247	-0.32361629
0.16504	115.96754	7.834e-05	0.00025708	9.086e-05	5.24e-06	-0.0	0.00137189	0.00024744	2.05e-06	701.58307276	681.8515531	710.18907419	0.3412738	0.39234229	-0.32361318
0.16509	116.00047	7.809e-05	0.00025699	9.098e-05	5.23e-06	-0.0	0.00137207	0.00024748	2.05e-06	701.61089478	681.86066024	710.18511729	0.33954984	0.39234212	-0.32361007
0.16515	116.0334	7.784e-05	0.00025691	9.11e-05	5.23e-06	0.0	0.00137226	0.00024752	2.05e-06	701.6387003	681.86976192	710.18116685	0.33782733	0.39234197	-0.32360697
0.1652	116.06632	7.759e-05	0.00025682	9.121e-05	5.22e-06	-0.0	0.00137244	0.00024756	2.05e-06	701.66648922	681.87885814	710.17722288	0.33610628	0.39234183	-0.32360388
0.16526	116.09923	7.734e-05	0.00025674	9.133e-05	5.22e-06	0.0	0.00137262	0.0002476	2.05e-06	701.69426147	681.88794892	710.17328535	0.33438663	0.39234169	-0.32360079
0.16531	116.13215	7.709e-05	0.00025665	9.145e-05	5.22e-06	-0.0	0.0013728	0.00024764	2.05e-06	701.72201699	681.89703423	710.16935428	0.33266842	0.39234157	-0.3235977
0.16537	116.16506	7.685e-05	0.00025657	9.157e-05	5.21e-06	0.0	0.00137298	0.00024768	2.05e-06	701.74975569	681.9061141	710.16542965	0.33095165	0.39234146	-0.32359462
0.16542	116.19797	7.66e-05	0.00025648	9.168e-05	5.21e-06	-0.0	0.00137316	0.00024772	2.05e-06	701.7774775	681.91518851	710.16151145	0.3292363	0.39234135	-0.32359155
0.16548	116.23087	7.636e-05	0.0002564	9.18e-05	5.2e-06	0.0	0.00137334	0.00024776	2.05e-06	701.80518236	681.92425747	710.15759969	0.3275224	0.39234126	-0.32358848
0.17554	122.19045	4.129e-05	0.00023841	0.00011426	4.39e-06	0.0	0.00139901	0.00025349	2.05e-06	706.51593583	683.4941936	709.5441063	0.04022285	0.39202589	-0.32310707
0.1756	122.22268	4.115e-05	0.0002383	0.00011438	4.38e-06	-0.0	0.00139912	0.00025352	2.05e-06	706.53934066	683.50229883	709.54127922	0.03880855	0.39202016	-0.32310485
0.17565	122.2549	4.101e-05	0.00023819	0.00011451	4.38e-06	0.0	0.00139923	0.00025354	2.05e-06	706.56271644	683.51039914	709.53845747	0.03739605	0.39201436	-0.32310263
0.17571	122.28712	4.086e-05	0.00023808	0.00011464	4.37e-06	-0.0	0.00139933	0.00025357	2.05e-06	706.58606311	683.51849454	709.53564103	0.03598537	0.39200849	-0.32310042
0.17576	122.31934	4.072e-05	0.00023797	0.00011476	4.37e-06	0.0	0.00139944	0.00025359	2.05e-06	706.60938062	683.52658503	709.53282991	0.03457652	0.39200255	-0.32309822
0.17582	122.35156	4.058e-05	0.00023786	0.00011489	4.37e-06	-0.0	0.00139954	0.00025361	2.05e-06	706.63266892	683.53467061	709.53002408	0.03316949	0.39199655	-0.32309602
0.17587	122.38377	4.043e-05	0.00023775	0.00011502	4.36e-06	0.0	0.00139965	0.00025364	2.05e-06	706.65592797	683.5427513	709.52722356	0.03176428	0.39199047	-0.32309382
0.17593	122.41598	4.029e-05	0.00023764	0.00011514	4.36e-06	-0.0	0.00139975	0.00025366	2.05e-06	706.6791577	683.5508271	709.52442832	0.03036089	0.39198432	-0.32309162
0.17598	122.44818	4.015e-05	0.00023753	0.00011527	4.35e-06	0.0	0.00139985	0.00025369	2.05e-06	706.70235807	683.558898	709.52163837	0.02895934	0.3919781	-0.32308944
0.17604	122.48038	4.001e-05	0.00023742	0.0001154	4.35e-06	0.0	0.00139996	0.00025371	2.05e-06	706.72552903	683.56696402	709.51885369	0.02755961	0.39197181	-0.32308725
0.17609	122.51258	3.987e-05	0.00023731	0.00011552	4.34e-06	-0.0	0.00140006	0.00025374	2.05e-06	706.74867053	683.57502516	709.51607429	0.02616172	0.39196545	-0.32308507
0.17615	122.54477	3.973e-05	0.0002372	0.00011565	4.34e-06	0.0	0.00140016	0.00025376	2.05e-06	706.77178251	683.58308142	709.51330015	0.02476566	0.39195902	-0.32308289
0.1762	122.57696	3.959e-05	0.0002371	0.00011578	4.33e-06	-0.0	0.00140027	0.00025378	2.05e-06	706.79486494	683.59113282	709.51053126	0.02337144	0.39195252	-0.32308072
0.17626	122.60914	3.945e-05	0.00023699	0.00011591	4.33e-06	0.0	0.00140037	0.00025381	2.05e-06	706.81791777	683.59917934	709.50776763	0.02197907	0.39194594	-0.32307855
0.17631	122.64133	3.931e-05	0.00023688	0.00011603	4.33e-06	-0.0	0.00140047	0.00025383	2.05e-06	706.84094093	683.60722101	709.50500924	0.02058852	0.39193929	-0.32307639
0.17637	122.6735	3.917e-05	0.00023677	0.00011616	4.32e-06	0.0	0.00140057	0.00025386	2.05e-06	706.86393439	683.61525782	709.50225609	0.01919981	0.39193257	-0.32307423
0.17642	122.70568	3.904e-05	0.00023666	0.00011629	4.32e-06	-0.0	0.00140067	0.00025388	2.05e-06	706.88689809	683.62328978	709.49950817	0.01781295	0.39192578	-0.32307207
0.17648	122.73785	3.89e-05	0.00023655	0.00011641	4.31e-06	0.0	0.00140077	0.0002539	2.05e-06	706.90983199	683.63131689	709.49676547	0.01642794	0.39191891	-0.32306992
0.18654	128.56367	2.002e-05	0.00021531	0.00013998	3.53e-06	-0.0	0.00141466	0.00025736	2.05e-06	710.64392389	685.02504437	709.06936609	-0.20917125	0.38946133	-0.32273458
0.1866	128.59517	1.995e-05	0.00021519	0.00014011	3.52e-06	0.0	0.00141471	0.00025737	2.05e-06	710.66066152	685.03228181	709.06748342	-0.2101854	0.38943517	-0.3227331
0.18665	128.62667	1.987e-05	0.00021507	0.00014023	3.52e-06	-0.0	0.00141477	0.00025739	2.05e-06	710.67736462	685.03951537	709.06560464	-0.21119752	0.38940888	-0.32273162
0.18671	128.65816	1.98e-05	0.00021495	0.00014036	3.51e-06	0.0	0.00141482	0.0002574	2.05e-06	710.69403316	685.04674507	709.06372976	-0.2122076	0.38938247	-0.32273015
0.18676	128.68965	1.972e-05	0.00021483	0.00014049	3.51e-06	-0.0	0.00141488	0.00025742	2.05e-06	710.71066715	685.05397091	709.06185876	-0.21321564	0.38935594	-0.32272869
0.18682	128.72114	1.965e-05	0.00021471	0.00014062	3.51e-06	0.0	0.00141493	0.00025743	2.05e-06	710.72726659	685.06119289	709.05999164	-0.21422165	0.38932929	-0.32272722
0.18687	128.75262	1.958e-05	0.00021459	0.00014075	3.5e-06	-0.0	0.00141498	0.00025744	2.05e-06	710.74383145	685.06841103	709.05812839	-0.21522563	0.38930252	-0.32272576
0.18693	128.78409	1.951e-05	0.00021447	0.00014088	3.5e-06	0.0	0.00141504	0.00025746	2.05e-06	710.76036175	685.07562533	709.056269	-0.21622756	0.38927563	-0.3227243
0.18698	128.81557	1.943e-05	0.00021435	0.00014101	3.49e-06	-0.0	0.00141509	0.00025747	2.05e-06	710.77685747	685.08283579	709.05441347	-0.21722747	0.38924862	-0.32272284
0.18704	128.84704	1.936e-05	0.00021423	0.00014114	3.49e-06	0.0	0.00141514	0.00025749	2.05e-06	710.79331861	685.09004242	709.05256179	-0.21822533	0.38922149	-0.32272139
0.18709	128.87851	1.929e-05	0.00021411	0.00014127	3.49e-06	-0.0	0.0014152	0.0002575	2.05e-06	710.80974517	685.09724523	709.05071395	-0.21922116	0.38919424	-0.32271994
0.18715	128.90997	1.922e-05	0.00021399	0.00014139	3.48e-06	0.0	0.00141525	0.00025752	2.05e-06	710.82613714	685.10444422	709.04886994	-0.22021495	0.38916687	-0.3227185
0.1872	128.94143	1.915e-05	0.00021387	0.00014152	3.48e-06	-0.0	0.0014153	0.00025753	2.05e-06	710.84249452	685.1116394	709.04702976	-0.2212067	0.38913937	-0.32271705
0.18726	128.97288	1.908e-05	0.00021375	0.00014165	3.47e-06	0.0	0.00141535	0.00025754	2.05e-06	710.8588173	685.11883078	709.0451934	-0.22219642	0.38911176	-0.32271561
0.18731	129.00434	1.9e-05	0.00021363	0.00014178	3.47e-06	-0.0	0.00141541	0.00025756	2.05e-06	710.87510548	685.12601836	709.04336086	-0.22318409	0.38908402	-0.32271417
0.18737	129.03578	1.893e-05	0.00021351	0.00014191	3.47e-06	0.0	0.00141546	0.00025757	2.05e-06	710.89135906	685.13320214	709.04153212	-0.22416973	0.38905616	-0.32271274
0.18742	129.06723	1.886e-05	0.00021339	0.00014204	3.46e-06	-0.0	0.00141551	0.00025759	2.05e-06	710.90757803	685.14038214	709.03970717	-0.22515334	0.38902818	-0.32271131
0.18748	129.09867	1.879e-05	0.00021327	0.00014217	3.46e-06	0.0	0.00141556	0.0002576	2.05e-06	710.92376239	685.14755835	709.03788602	-0.2261349	0.38900008	-0.32270988
0.19754	134.79109	9.47e-06	0.00019137	0.00016519	2.77e-06	0.0	0.00142244	0.0002596	2.05e-06	713.310176	686.40303422	708.76105263	-0.37181945	0.38172856	-0.32249268
0.1976	134.82186	9.43e-06	0.00019125	0.00016531	2.77e-06	-0.0	0.00142247	0.00025961	2.05e-06	713.32016369	686.40960886	708.75980855	-0.37243478	0.38167708	-0.3224917
0.19765	134.85263	9.4e-06	0.00019114	0.00016543	2.77e-06	0.0	0.0014225	0.00025962	2.05e-06	713.33011968	686.41618069	708.75856696	-0.37304822	0.38162549	-0.32249073
0.19771	134.8834	9.36e-06	0.00019102	0.00016556	2.76e-06	-0.0	0.00142252	0.00025963	2.05e-06	713.34004399	686.42274971	708.75732787	-0.37365978	0.38157376	-0.32248976
0.19776	134.91416	9.33e-06	0.0001909	0.00016568	2.76e-06	0.0	0.00142255	0.00025964	2.05e-06	713.34993666	686.42931593	708.75609127	-0.37426946	0.38152191	-0.32248879
0.19782	134.94491	9.29e-06	0.00019078	0.0001658	2.76e-06	-0.0	0.00142257	0.00025965	2.05e-06	713.35979772	686.43587934	708.75485714	-0.37487725	0.38146994	-0.32248782
0.19787	134.97567	9.26e-06	0.00019067	0.00016592	2.75e-06	-0.0	0.0014226	0.00025966	2.05e-06	713.3696272	686.44243996	708.75362549	-0.37548317	0.38141784	-0.32248685
0.19793	135.00641	9.22e-06	0.00019055	0.00016604	2.75e-06	0.0	0.00142262	0.00025966	2.05e-06	713.37942513	686.44899779	708.7523963	-0.3760872	0.38136561	-0.32248589
0.19798	135.03716	9.19e-06	0.00019043	0.00016616	2.75e-06	-0.0	0.00142265	0.00025967	2.05e-06	713.38919153	686.45555283	708.75116958	-0.37668936	0.38131326	-0.32248492
0.19804	135.0679	9.15e-06	0.00019031	0.00016629	2.74e-06	0.0	0.00142267	0.00025968	2.05e-06	713.39892646	686.46210509	708.7499453	-0.37728964	0.38126079	-0.32248396
0.19809	135.09864	9.12e-06	0.0001902	0.00016641	2.74e-06	-0.0	0.0014227	0.00025969	2.05e-06	713.40862992	686.46865457	708.74872348	-0.37788806	0.38120819	-0.322483
0.19815	135.12938	9.09e-06	0.00019008	0.00016653	2.74e-06	0.0	0.00142273	0.0002597	2.05e-06	713.41830197	686.47520127	708.74750409	-0.3784846	0.38115546	-0.32248205
0.1982	135.16011	9.05e-06	0.00018996	0.00016665	2.73e-06	-0.0	0.00142275	0.0002597	2.05e-06	713.42794262	686.4817452	708.74628714	-0.37907927	0.38110262	-0.32248109
0.19826	135.19083	9.02e-06	0.00018984	0.00016677	2.73e-06	0.0	0.00142278	0.00025971	2.05e-06	713.43755191	686.48828637	708.74507261	-0.37967207	0.38104964	-0.32248014
0.19831	135.22156	8.98e-06	0.00018973	0.00016689	2.72e-06	-0.0	0.0014228	0.00025972	2.05e-06	713.44712988	686.49482477	708.74386051	-0.380263	0.38099654	-0.32247919
0.19837	135.25228	8.95e-06	0.00018961	0.00016701	2.72e-06	0.0	0.00142283	0.00025973	2.05e-06	713.45667655	686.50136041	708.74265082	-0.38085207	0.38094332	-0.32247824
0.19842	135.283	8.92e-06	0.00018949	0.00016713	2.72e-06	-0.0	0.00142285	0.00025974	2.05e-06	713.46619195	686.5078933	708.74144353	-0.38143928	0.38088997	-0.32247729
0.19848	135.31371	8.88e-06	0.00018938	0.00016726	2.71e-06	0.0	0.00142287	0.00025974	2.05e-06	713.47567613	686.51442344	708.74023865	-0.38202463	0.3808365	-0.32247635
0.20854	140.87297	4.52e-06	0.00016882	0.00018834	2.16e-06	-0.0	0.0014261	0.00026091	2.05e-06	714.72350814	687.66681474	708.55374382	-0.45992512	0.36908607	-0.32233001
0.20859	140.90302	4.5e-06	0.00016871	0.00018845	2.16e-06	0.0	0.00142611	0.00026092	2.05e-06	714.72788708	687.67289623	708.55287742	-0.46020392	0.36901196	-0.32232933
0.20865	140.93306	4.48e-06	0.0001686	0.00018856	2.16e-06	-0.0	0.00142613	0.00026092	2.05e-06	714.73224208	687.67897554	708.55201234	-0.46048127	0.36893776	-0.32232865
0.2087	140.96309	4.47e-06	0.0001685	0.00018867	2.15e-06	0.0	0.00142614	0.00026093	2.05e-06	714.73657319	687.68505267	708.55114858	-0.46075717	0.36886347	-0.32232797
0.20876	140.99313	4.45e-06	0.00016839	0.00018878	2.15e-06	-0.0	0.00142615	0.00026093	2.05e-06	714.74088045	687.69112761	708.55028613	-0.46103164	0.36878907	-0.32232729
0.20881	141.02316	4.43e-06	0.00016828	0.00018888	2.15e-06	0.0	0.00142616	0.00026094	2.05e-06	714.74516391	687.69720037	708.54942499	-0.46130465	0.36871458	-0.32232662
0.20887	141.05318	4.42e-06	0.00016818	0.00018899	2.15e-06	-0.0	0.00142617	0.00026094	2.05e-06	714.7494236	687.70327095	708.54856515	-0.46157624	0.36864	-0.32232594
0.20892	141.08321	4.4e-06	0.00016807	0.0001891	2.14e-06	0.0	0.00142619	0.00026095	2.05e-06	714.75365958	687.70933935	708.54770662	-0.46184639	0.36856531	-0.32232527
0.20898	141.11322	4.39e-06	0.00016796	0.00018921	2.14e-06	-0.0	0.0014262	0.00026095	2.05e-06	714.75787188	687.71540558	708.54684937	-0.4621151	0.36849054	-0.3223246
0.20903	141.14324	4.37e-06	0.00016786	0.00018932	2.14e-06	0.0	0.00142621	0.00026096	2.05e-06	714.76206055	687.72146964	708.54599341	-0.46238239	0.36841566	-0.32232392
0.20909	141.17325	4.35e-06	0.00016775	0.00018943	2.14e-06	-0.0	0.00142622	0.00026096	2.05e-06	714.76622563	687.72753152	708.54513874	-0.46264825	0.36834069	-0.32232325
0.20914	141.20326	4.34e-06	0.00016764	0.00018953	2.13e-06	0.0	0.00142623	0.00026097	2.05e-06	714.77036717	687.73359123	708.54428534	-0.46291268	0.36826563	-0.32232258
0.2092	141.23326	4.32e-06	0.00016754	0.00018964	2.13e-06	-0.0	0.00142624	0.00026097	2.05e-06	714.7744852	687.73964878	708.54343322	-0.46317569	0.36819047	-0.32232191
0.20925	141.26326	4.31e-06	0.00016743	0.00018975	2.13e-06	0.0	0.00142626	0.00026098	2.05e-06	714.77857978	687.74570416	708.54258236	-0.46343728	0.36811521	-0.32232125
0.20931	141.29326	4.29e-06	0.00016733	0.00018986	2.12e-06	0.0	0.00142627	0.00026098	2.05e-06	714.78265094	687.75175738	708.54173277	-0.46369746	0.36803986	-0.32232058
0.20936	141.32325	4.28e-06	0.00016722	0.00018997	2.12e-06	-0.0	0.00142628	0.00026099	2.05e-06	714.78669872	687.75780844	708.54088444	-0.46395622	0.36796442	-0.32231991
0.20942	141.35324	4.26e-06	0.00016711	0.00019007	2.12e-06	0.0	0.00142629	0.00026099	2.05e-06	714.79072318	687.76385734	708.54003736	-0.46421356	0.36788888	-0.32231925
0.20947	141.38323	4.25e-06	0.00016701	0.00019018	2.12e-06	-0.0	0.0014263	0.000261	2.05e-06	714.79472435	687.76990408	708.53919153	-0.4644695	0.36781324	-0.32231859
0.21954	146.80947	2.23e-06	0.00014881	0.00020863	1.69e-06	-0.0	0.0014278	0.0002617	2.05e-06	715.17938402	688.84184251	708.40072436	-0.49021508	0.35258408	-0.32220989
0.21959	146.83879	2.22e-06	0.00014871	0.00020872	1.69e-06	0.0	0.0014278	0.00026171	2.05e-06	715.17982438	688.84751857	708.40003353	-0.49025479	0.35249437	-0.32220935
0.21965	146.8681	2.21e-06	0.00014862	0.00020882	1.69e-06	-0.0	0.00142781	0.00026171	2.05e-06	715.18024916	688.85319271	708.39934319	-0.49029356	0.3524046	-0.32220881
0.2197	146.89741	2.2e-06	0.00014853	0.00020891	1.68e-06	0.0	0.00142781	0.00026171	2.05e-06	715.18065842	688.85886495	708.39865334	-0.49033139	0.35231477	-0.32220827
0.21976	146.92672	2.2e-06	0.00014843	0.000209	1.68e-06	-0.0	0.00142782	0.00026172	2.05e-06	715.18105219	688.86453529	708.39796396	-0.49036827	0.35222488	-0.32220773
0.21981	146.95602	2.19e-06	0.00014834	0.0002091	1.68e-06	0.0	0.00142782	0.00026172	2.05e-06	715.18143052	688.87020373	708.39727506	-0.49040422	0.35213493	-0.32220719
0.21987	146.98532	2.18e-06	0.00014825	0.00020919	1.68e-06	-0.0	0.00142783	0.00026172	2.05e-06	715.18179343	688.87587026	708.39658664	-0.49043923	0.35204493	-0.32220665
0.21992	147.01462	2.17e-06	0.00014816	0.00020928	1.68e-06	0.0	0.00142784	0.00026173	2.05e-06	715.18214096	688.88153489	708.39589868	-0.4904733	0.35195486	-0.32220611
0.21998	147.04391	2.17e-06	0.00014806	0.00020938	1.67e-06	-0.0	0.00142784	0.00026173	2.05e-06	715.18247317	688.88719762	708.39521119	-0.49050645	0.35186474	-0.32220557
0.22003	147.0732	2.16e-06	0.00014797	0.00020947	1.67e-06	0.0	0.00142785	0.00026173	2.05e-06	715.18279007	688.89285845	708.39452417	-0.49053866	0.35177456	-0.32220503
0.22009	147.10248	2.15e-06	0.00014788	0.00020956	1.67e-06	-0.0	0.00142785	0.00026174	2.05e-06	715.18309172	688.89851738	708.3938376	-0.49056995	0.35168433	-0.32220449
0.22014	147.13176	2.14e-06	0.00014779	0.00020966	1.67e-06	0.0	0.00142786	0.00026174	2.05e-06	715.18337815	688.90417441	708.39315149	-0.49060031	0.35159403	-0.32220395
0.2202	147.16104	2.14e-06	0.0001477	0.00020975	1.66e-06	-0.0	0.00142786	0.00026174	2.05e-06	715.1836494	688.90982954	708.39246584	-0.49062975	0.35150368	-0.32220341
0.22025	147.19032	2.13e-06	0.0001476	0.00020984	1.66e-06	0.0	0.00142787	0.00026174	2.05e-06	715.18390551	688.91548278	708.39178063	-0.49065827	0.35141328	-0.32220287
0.22031	147.21959	2.12e-06	0.00014751	0.00020993	1.66e-06	-0.0	0.00142787	0.00026175	2.05e-06	715.1841465	688.92113412	708.39109587	-0.49068587	0.35132281	-0.32220233
0.22036	147.24885	2.11e-06	0.00014742	0.00021003	1.66e-06	0.0	0.00142788	0.00026175	2.05e-06	715.18437244	688.92678357	708.39041156	-0.49071256	0.35123229	-0.3222018
0.22042	147.27811	2.11e-06	0.00014733	0.00021012	1.66e-06	-0.0	0.00142788	0.00026175	2.05e-06	715.18458334	688.93243112	708.38972769	-0.49073833	0.35114172	-0.32220126
0.22047	147.30737	2.1e-06	0.00014724	0.00021021	1.65e-06	0.0	0.00142789	0.00026176	2.05e-06	715.18477926	688.93807678	708.38904425	-0.49076319	0.35105109	-0.32220072
0.23054	152.60063	1.15e-06	0.00013165	0.00022591	1.33e-06	0.0	0.00142859	0.00026221	2.05e-06	715.005242	689.94006066	708.26838269	-0.48224486	0.33368024	-0.32210586
0.23059	152.62922	1.14e-06	0.00013157	0.00022599	1.33e-06	0.0	0.0014286	0.00026221	2.05e-06	715.00327166	689.94536872	708.26773317	-0.48210403	0.33355043	-0.32210519
0.23065	152.65781	1.14e-06	0.0001315	0.00022607	1.33e-06	-0.0	0.0014286	0.00026221	2.05e-06	715.00128965	689.95067442	708.26708362	-0.48203401	0.33348607	-0.32210485
0.2307	152.68639	1.14e-06	0.00013142	0.00022615	1.33e-06	-0.0	0.0014286	0.00026222	2.05e-06	714.99930186	689.95597895	708.26643405	-0.48191749	0.33337938	-0.3221043
0.23076	152.71497	1.13e-06	0.00013134	0.00022623	1.33e-06	-0.0	0.0014286	0.00026222	2.05e-06	714.99730454	689.96128155	708.26578444	-0.48180195	0.33327424	-0.32210375
0.23081	152.74355	1.13e-06	0.00013126	0.00022631	1.32e-06	-0.0	0.00142861	0.00026222	2.05e-06	714.99529784	689.96658223	708.2651348	-0.48170965	0.3331906	-0.32210331
0.23087	152.77212	1.13e-06	0.00013118	0.00022639	1.32e-06	-0.0	0.00142861	0.00026222	2.05e-06	714.99328372	689.9718814	708.26448512	-0.48156381	0.33305921	-0.32210263
0.23092	152.80069	1.12e-06	0.0001311	0.00022647	1.32e-06	0.0	0.00142861	0.00026222	2.05e-06	714.99125799	689.97717818	708.26383539	-0.48149403	0.33299651	-0.32210231
0.23098	152.82926	1.12e-06	0.00013103	0.00022655	1.32e-06	0.0	0.00142861	0.00026223	2.05e-06	714.98922673	689.98247382	708.26318564	-0.48137211	0.33288737	-0.32210174
0.23103	152.85782	1.12e-06	0.00013095	0.00022662	1.32e-06	0.0	0.00142862	0.00026223	2.05e-06	714.98718587	689.98776749	708.26253584	-0.48125838	0.33278621	-0.32210121
0.23109	152.88638	1.11e-06	0.00013087	0.0002267	1.32e-06	0.0	0.00142862	0.00026223	2.05e-06	714.98513617	689.99305932	708.261886	-0.48115926	0.33269831	-0.32210076
0.23114	152.91493	1.11e-06	0.00013079	0.00022678	1.31e-06	0.0	0.00142862	0.00026223	2.05e-06	714.98307878	689.99834956	708.26123612	-0.48101042	0.33256719	-0.32210008
0.2312	152.94348	1.11e-06	0.00013071	0.00022686	1.31e-06	-0.0	0.00142862	0.00026223	2.05e-06	714.98101001	690.00363743	708.26058617	-0.48093804	0.33250355	-0.32209975
0.23125	152.97203	1.1e-06	0.00013063	0.00022694	1.31e-06	-0.0	0.00142863	0.00026224	2.05e-06	714.97893573	690.00892415	708.25993619	-0.48081405	0.33239497	-0.32209918
0.23131	153.00057	1.1e-06	0.00013056	0.00022702	1.31e-06	-0.0	0.00142863	0.00026224	2.05e-06	714.97685206	690.0142089	708.25928616	-0.480699	0.33229483	-0.32209866
0.23136	153.02911	1.09e-06	0.00013048	0.0002271	1.31e-06	-0.0	0.00142863	0.00026224	2.05e-06	714.97475979	690.01949185	708.25863607	-0.48059448	0.33220412	-0.32209819
0.23142	153.05765	1.09e-06	0.0001304	0.00022717	1.31e-06	-0.0	0.00142863	0.00026224	2.05e-06	714.97265973	690.02477315	708.25798593	-0.4804477	0.33207751	-0.32209754
0.23147	153.08618	1.09e-06	0.00013032	0.00022725	1.31e-06	0.0	0.00142864	0.00026224	2.05e-06	714.97054887	690.03005217	708.25733572	-0.48037194	0.33201228	-0.3220972
0.24154	158.24639	6.2e-07	0.00011719	0.00024045	1.06e-06	-0.0	0.00142898	0.00026255	2.05e-06	714.46897517	690.96667925	708.13581371	-0.45257791	0.31369131	-0.32200156
0.24159	158.27425	6.2e-07	0.00011712	0.00024051	1.06e-06	0.0	0.00142898	0.00026255	2.05e-06	714.46572927	690.97163776	708.13512836	-0.45245089	0.31362047	-0.32200118
0.24165	158.30211	6.2e-07	0.00011706	0.00024058	1.06e-06	0.0	0.00142898	0.00026255	2.05e-06	714.4624804	690.97659508	708.13444281	-0.45230523	0.31353931	-0.32200075
0.2417	158.32996	6.2e-07	0.00011699	0.00024065	1.06e-06	0.0	0.00142899	0.00026255	2.05e-06	714.45922814	690.98155102	708.13375701	-0.45212754	0.31344039	-0.32200022
0.24176	158.35782	6.2e-07	0.00011692	0.00024071	1.06e-06	0.0	0.00142899	0.00026255	2.05e-06	714.45597176	690.98650528	708.13307092	-0.45194664	0.3133398	-0.32199968
0.24181	158.38566	6.1e-07	0.00011686	0.00024078	1.06e-06	-0.0	0.00142899	0.00026255	2.05e-06	714.45271121	690.99145783	708.13238454	-0.45176518	0.31323904	-0.32199914
0.24187	158.41351	6.1e-07	0.00011679	0.00024084	1.06e-06	0.0	0.00142899	0.00026256	2.05e-06	714.4494465	690.99640868	708.13169785	-0.45158347	0.31313826	-0.3219986
0.24192	158.44135	6.1e-07	0.00011673	0.00024091	1.05e-06	0.0	0.00142899	0.00026256	2.05e-06	714.44617766	691.00135782	708.13101087	-0.45136503	0.31301727	-0.32199795
0.24198	158.46919	6.1e-07	0.00011666	0.00024098	1.05e-06	0.0	0.00142899	0.00026256	2.05e-06	714.44290385	691.00630492	708.13032352	-0.45115703	0.3129023	-0.32199734
0.24203	158.49702	6.1e-07	0.0001166	0.00024104	1.05e-06	-0.0	0.00142899	0.00026256	2.05e-06	714.43962538	691.01125006	708.12963582	-0.45095801	0.31279244	-0.32199675
0.24209	158.52485	6.1e-07	0.00011653	0.00024111	1.05e-06	-0.0	0.00142899	0.00026256	2.05e-06	714.43634246	691.01619335	708.12894779	-0.45084562	0.31273044	-0.32199642
0.24214	158.55268	6e-07	0.00011646	0.00024117	1.05e-06	-0.0	0.001429	0.00026256	2.05e-06	714.43305705	691.02113559	708.12825958	-0.45065319	0.3126244	-0.32199585
0.2422	158.5805	6e-07	0.0001164	0.00024124	1.05e-06	-0.0	0.001429	0.00026256	2.05e-06	714.42976737	691.02607603	708.12757105	-0.45044615	0.31251047	-0.32199524
0.24225	158.60832	6e-07	0.00011633	0.00024131	1.05e-06	0.0	0.001429	0.00026257	2.05e-06	714.42647314	691.03101455	708.12688216	-0.45026372	0.3124102	-0.3219947
0.24231	158.63614	6e-07	0.00011627	0.00024137	1.05e-06	-0.0	0.001429	0.00026257	2.05e-06	714.42317491	691.03595137	708.12619298	-0.45008419	0.31231167	-0.32199417
0.24236	158.66395	6e-07	0.0001162	0.00024144	1.05e-06	-0.0	0.001429	0.00026257	2.05e-06	714.41987278	691.04088652	708.12550349	-0.44989946	0.31221037	-0.32199362
0.24242	158.69176	5.9e-07	0.00011614	0.0002415	1.04e-06	0.0	0.001429	0.00026257	2.05e-06	714.41656666	691.04581996	708.12481369	-0.44969951	0.31210086	-0.32199304
0.24247	158.71956	5.9e-07	0.00011607	0.00024157	1.04e-06	-0.0	0.001429	0.00026257	2.05e-06	714.41325623	691.05075156	708.12412356	-0.44949505	0.31198912	-0.32199243
0.25253	163.74654	3.6e-07	0.00010504	0.00025263	8.6e-07	0.0	0.00142918	0.00026279	2.05e-06	713.75708431	691.924932	707.99193338	-0.41302677	0.2935729	-0.32188839
0.25259	163.77368	3.5e-07	0.00010499	0.00025268	8.6e-07	0.0	0.00142918	0.00026279	2.05e-06	713.75330125	691.92955556	707.99117573	-0.41293927	0.29353105	-0.32188814
0.25264	163.80081	3.5e-07	0.00010493	0.00025274	8.6e-07	-0.0	0.00142918	0.00026279	2.05e-06	713.7495176	691.93417842	707.99041791	-0.41274878	0.29343997	-0.3218876
0.2527	163.82793	3.5e-07	0.00010488	0.0002528	8.6e-07	-0.0	0.00142918	0.00026279	2.05e-06	713.7457327	691.9387998	707.98965971	-0.41251507	0.29332827	-0.32188693
0.25275	163.85506	3.5e-07	0.00010482	0.00025285	8.6e-07	-0.0	0.00142918	0.00026279	2.05e-06	713.74194626	691.94341934	707.98890107	-0.41229022	0.29322084	-0.32188629
0.25281	163.88218	3.5e-07	0.00010477	0.00025291	8.5e-07	-0.0	0.00142918	0.00026279	2.05e-06	713.73815835	691.94803711	707.98814198	-0.41206178	0.29311175	-0.32188564
0.25286	163.90929	3.5e-07	0.00010471	0.00025296	8.5e-07	-0.0	0.00142918	0.00026279	2.05e-06	713.73436898	691.9526531	707.98738245	-0.41182473	0.29299863	-0.32188496
0.25292	163.93641	3.5e-07	0.00010465	0.00025302	8.5e-07	0.0	0.00142918	0.00026279	2.05e-06	713.73057809	691.95726724	707.98662246	-0.41166995	0.29292477	-0.32188452
0.25297	163.96351	3.5e-07	0.0001046	0.00025307	8.5e-07	0.0	0.00142918	0.00026279	2.05e-06	713.72678622	691.96188016	707.98586217	-0.41145025	0.29281997	-0.32188389
0.25303	163.99062	3.5e-07	0.00010454	0.00025313	8.5e-07	0.0	0.00142919	0.00026279	2.05e-06	713.72299297	691.96649136	707.98510145	-0.41118625	0.29269408	-0.32188314
0.25308	164.01772	3.5e-07	0.00010449	0.00025318	8.5e-07	0.0	0.00142919	0.0002628	2.05e-06	713.71919807	691.97110051	707.98434022	-0.41102737	0.29261838	-0.32188268
0.25314	164.04482	3.4e-07	0.00010443	0.00025324	8.5e-07	0.0	0.00142919	0.0002628	2.05e-06	713.71540219	691.97570841	707.98357868	-0.41082999	0.29252434	-0.32188212
0.25319	164.07191	3.4e-07	0.00010438	0.00025329	8.5e-07	0.0	0.00142919	0.0002628	2.05e-06	713.71160509	691.98031476	707.98281675	-0.41054325	0.29238781	-0.3218813
0.25325	164.099	3.4e-07	0.00010432	0.00025335	8.5e-07	-0.0	0.00142919	0.0002628	2.05e-06	713.70780626	691.98491889	707.98205426	-0.41041231	0.29232547	-0.32188092
0.2533	164.12609	3.4e-07	0.00010427	0.0002534	8.5e-07	-0.0	0.00142919	0.0002628	2.05e-06	713.70400664	691.98952199	707.98129152	-0.41019569	0.29222236	-0.3218803
0.25336	164.15318	3.4e-07	0.00010421	0.00025346	8.5e-07	-0.0	0.00142919	0.0002628	2.05e-06	713.70020572	691.9941234	707.98052836	-0.40996843	0.29211423	-0.32187965
0.25341	164.18026	3.4e-07	0.00010416	0.00025351	8.4e-07	-0.0	0.00142919	0.0002628	2.05e-06	713.69640345	691.99872304	707.97976475	-0.40975101	0.29201084	-0.32187903
0.25347	164.20733	3.4e-07	0.0001041	0.00025357	8.4e-07	-0.0	0.00142919	0.0002628	2.05e-06	713.6925999	692.00332098	707.97900072	-0.4095333	0.29190736	-0.3218784
0.26353	169.1008	2.1e-07	9.482e-05	0.00026287	7e-07	0.0	0.00142929	0.00026296	2.05e-06	712.98507681	692.81768976	707.83216353	-0.3709892	0.27394556	-0.32176307
0.26359	169.1272	2.1e-07	9.477e-05	0.00026292	7e-07	-0.0	0.00142929	0.00026296	2.05e-06	712.98119165	692.82199419	707.83132247	-0.3708111	0.27386334	-0.3217625
0.26364	169.1536	2.1e-07	9.473e-05	0.00026296	7e-07	-0.0	0.00142929	0.00026296	2.05e-06	712.97730665	692.82629729	707.83048105	-0.37056443	0.27374946	-0.32176173
0.2637	169.18	2.1e-07	9.468e-05	0.00026301	7e-07	0.0	0.00142929	0.00026296	2.05e-06	712.97342191	692.83059855	707.82963914	-0.3703589	0.27365459	-0.32176108
0.26375	169.20639	2.1e-07	9.463e-05	0.00026306	7e-07	-0.0	0.00142929	0.00026296	2.05e-06	712.96953737	692.83489828	707.82879682	-0.37018347	0.2735736	-0.32176052
0.26381	169.23278	2.1e-07	9.459e-05	0.0002631	7e-07	-0.0	0.00142929	0.00026296	2.05e-06	712.96565302	692.83919671	707.82795415	-0.36994175	0.27346201	-0.32175975
0.26386	169.25917	2.1e-07	9.454e-05	0.00026315	7e-07	0.0	0.00142929	0.00026296	2.05e-06	712.96176892	692.84349334	707.82711099	-0.36972901	0.2733638	-0.32175908
0.26392	169.28555	2.1e-07	9.449e-05	0.0002632	7e-07	-0.0	0.00142929	0.00026296	2.05e-06	712.95788507	692.84778838	707.8262674	-0.36954745	0.27327999	-0.3217585
0.26397	169.31193	2.1e-07	9.445e-05	0.00026324	7e-07	-0.0	0.00142929	0.00026296	2.05e-06	712.95400141	692.85208207	707.82542346	-0.3693278	0.27317859	-0.32175781
0.26403	169.3383	2.1e-07	9.44e-05	0.00026329	7e-07	0.0	0.00142929	0.00026296	2.05e-06	712.95011802	692.85637412	707.82457907	-0.36909982	0.27307334	-0.32175708
0.26408	169.36467	2.1e-07	9.435e-05	0.00026334	7e-07	-0.0	0.00142929	0.00026297	2.05e-06	712.94623489	692.86066448	707.82373423	-0.36891195	0.27298661	-0.32175649
0.26414	169.39104	2.1e-07	9.431e-05	0.00026338	7e-07	-0.0	0.00142929	0.00026297	2.05e-06	712.94235199	692.86495343	707.82288901	-0.36870813	0.27289252	-0.32175584
0.26419	169.41741	2.1e-07	9.426e-05	0.00026343	7e-07	0.0	0.00142929	0.00026297	2.05e-06	712.93846935	692.86924087	707.82204338	-0.36847691	0.27278577	-0.3217551
0.26425	169.44377	2e-07	9.422e-05	0.00026348	6.9e-07	-0.0	0.00142929	0.00026297	2.05e-06	712.93458699	692.87352659	707.82119729	-0.36827698	0.27269348	-0.32175447
0.2643	169.47012	2e-07	9.417e-05	0.00026352	6.9e-07	0.0	0.00142929	0.00026297	2.05e-06	712.9307049	692.87781082	707.82035079	-0.3680887	0.27260655	-0.32175387
0.26436	169.49647	2e-07	9.412e-05	0.00026357	6.9e-07	0.0	0.00142929	0.00026297	2.05e-06	712.92682305	692.88209365	707.81950393	-0.36785084	0.27249674	-0.32175311
0.26441	169.52282	2e-07	9.408e-05	0.00026362	6.9e-07	-0.0	0.00142929	0.00026297	2.05e-06	712.92294152	692.88637471	707.81865658	-0.36764603	0.27240218	-0.32175245
0.26447	169.54917	2e-07	9.403e-05	0.00026366	6.9e-07	0.0	0.00142929	0.00026297	2.05e-06	712.91906027	692.89065424	707.81780882	-0.36746953	0.2723207	-0.32175189
0.27453	174.30874	1.3e-07	8.617e-05	0.00027153	5.8e-07	-0.0	0.00142934	0.00026309	2.05e-06	712.21834756	693.64810449	707.65578865	-0.33032967	0.25503819	-0.32162447
0.27459	174.33441	1.3e-07	8.613e-05	0.00027157	5.8e-07	0.0	0.00142934	0.00026309	2.05e-06	712.21459264	693.65210531	707.6548667	-0.3301731	0.25496433	-0.32162389
0.27464	174.36008	1.3e-07	8.609e-05	0.00027161	5.8e-07	0.0	0.00142935	0.00026309	2.05e-06	712.21083852	693.65610494	707.65394444	-0.32993338	0.25485121	-0.321623
0.2747	174.38574	1.3e-07	8.605e-05	0.00027165	5.8e-07	-0.0	0.00142935	0.00026309	2.05e-06	712.20708564	693.66010277	707.65302171	-0.32974373	0.25476169	-0.3216223
0.27475	174.4114	1.3e-07	8.601e-05	0.00027169	5.8e-07	0.0	0.00142935	0.00026309	2.05e-06	712.20333373	693.66409917	707.65209861	-0.3295853	0.2546869	-0.32162171
0.27481	174.43706	1.3e-07	8.597e-05	0.00027173	5.8e-07	0.0	0.00142935	0.00026309	2.05e-06	712.19958264	693.66809437	707.6511752	-0.32934775	0.25457474	-0.32162083
0.27486	174.46271	1.3e-07	8.593e-05	0.00027177	5.8e-07	-0.0	0.00142935	0.00026309	2.05e-06	712.19583278	693.67208777	707.65025132	-0.32915866	0.25448544	-0.32162012
0.27492	174.48836	1.3e-07	8.589e-05	0.00027181	5.8e-07	0.0	0.00142935	0.00026309	2.05e-06	712.1920839	693.67607975	707.64932707	-0.32899792	0.25440951	-0.32161952
0.27497	174.514	1.3e-07	8.585e-05	0.00027185	5.8e-07	0.0	0.00142935	0.00026309	2.05e-06	712.18833586	693.68007052	707.6484025	-0.32876324	0.25429864	-0.32161865
0.27503	174.53965	1.3e-07	8.581e-05	0.00027189	5.8e-07	-0.0	0.00142935	0.00026309	2.05e-06	712.18458905	693.68405951	707.64747748	-0.32857447	0.25420942	-0.32161795
0.27508	174.56528	1.3e-07	8.577e-05	0.00027193	5.8e-07	0.0	0.00142935	0.00026309	2.05e-06	712.18084323	693.68804707	707.64655208	-0.32841124	0.25413228	-0.32161734
0.27514	174.59092	1.3e-07	8.574e-05	0.00027197	5.8e-07	0.0	0.00142935	0.00026309	2.05e-06	712.17709826	693.69203341	707.64562636	-0.32817961	0.25402278	-0.32161647
0.27519	174.61655	1.3e-07	8.57e-05	0.00027201	5.8e-07	-0.0	0.00142935	0.00026309	2.05e-06	712.17335452	693.69601799	707.6447002	-0.32799115	0.25393365	-0.32161577
0.27525	174.64218	1.3e-07	8.566e-05	0.00027205	5.8e-07	0.0	0.00142935	0.00026309	2.05e-06	712.16961177	693.70000115	707.64377366	-0.32782525	0.25385519	-0.32161515
0.2753	174.6678	1.3e-07	8.562e-05	0.00027209	5.8e-07	0.0	0.00142935	0.00026309	2.05e-06	712.16586991	693.70398305	707.64284679	-0.32759686	0.25374716	-0.32161429
0.27536	174.69342	1.3e-07	8.558e-05	0.00027213	5.8e-07	-0.0	0.00142935	0.0002631	2.05e-06	712.16212925	693.70796323	707.64191948	-0.32740871	0.25365812	-0.32161359
0.27541	174.71904	1.3e-07	8.554e-05	0.00027217	5.7e-07	0.0	0.00142935	0.0002631	2.05e-06	712.1583896	693.71194199	707.6409918	-0.32723997	0.25357827	-0.32161295
0.27547	174.74465	1.3e-07	8.55e-05	0.00027221	5.7e-07	0.0	0.00142935	0.0002631	2.05e-06	712.15465086	693.71591946	707.64006379	-0.327015	0.25347178	-0.32161211
0.28553	179.36981	8e-08	7.88e-05	0.00027891	4.9e-07	-0.0	0.00142938	0.00026319	2.05e-06	711.49002621	694.41946197	707.46410858	-0.29313696	0.23705971	-0.321474
0.28559	179.39475	8e-08	7.876e-05	0.00027895	4.9e-07	-0.0	0.00142938	0.00026319	2.05e-06	711.48650987	694.42317617	707.46311527	-0.29292701	0.23695521	-0.32147307
0.28564	179.41968	8e-08	7.873e-05	0.00027898	4.9e-07	0.0	0.00142938	0.00026319	2.05e-06	711.48299512	694.42688871	707.46212158	-0.29276012	0.2368721	-0.32147233
0.2857	179.44461	8e-08	7.87e-05	0.00027902	4.9e-07	-0.0	0.00142938	0.00026319	2.05e-06	711.47948163	694.43059992	707.46112758	-0.29260151	0.2367931	-0.32147163
0.28575	179.46953	8e-08	7.866e-05	0.00027905	4.9e-07	-0.0	0.00142938	0.00026319	2.05e-06	711.47596934	694.43430988	707.46013328	-0.29239757	0.2366915	-0.32147072
0.28581	179.49445	8e-08	7.863e-05	0.00027908	4.9e-07	0.0	0.00142938	0.00026319	2.05e-06	711.4724586	694.43801822	707.4591386	-0.29224783	0.23661686	-0.32147005
0.28586	179.51937	8e-08	7.859e-05	0.00027912	4.9e-07	0.0	0.00142938	0.00026319	2.05e-06	711.468949	694.44172538	707.45814364	-0.29206287	0.23652465	-0.32146923
0.28592	179.54428	8e-08	7.856e-05	0.00027915	4.9e-07	-0.0	0.00142938	0.00026319	2.05e-06	711.46544081	694.44543107	707.45714834	-0.29187202	0.23642947	-0.32146838
0.28597	179.56919	8e-08	7.853e-05	0.00027919	4.9e-07	0.0	0.00142938	0.00026319	2.05e-06	711.46193406	694.44913525	707.45615268	-0.29173783	0.23636252	-0.32146778
0.28603	179.5941	8e-08	7.849e-05	0.00027922	4.9e-07	0.0	0.00142938	0.00026319	2.05e-06	711.45842835	694.45283837	707.45515677	-0.29151949	0.23625356	-0.3214668
0.28608	179.619	8e-08	7.846e-05	0.00027925	4.8e-07	-0.0	0.00142938	0.00026319	2.05e-06	711.45492429	694.45653975	707.45416046	-0.29135306	0.23617047	-0.32146606
0.28614	179.6439	8e-08	7.843e-05	0.00027929	4.8e-07	0.0	0.00142938	0.00026319	2.05e-06	711.45142152	694.46023981	707.45316384	-0.29120518	0.23609662	-0.32146539
0.28619	179.66879	8e-08	7.839e-05	0.00027932	4.8e-07	0.0	0.00142938	0.00026319	2.05e-06	711.44791987	694.46393869	707.45216694	-0.29099883	0.23599355	-0.32146447
0.28625	179.69368	8e-08	7.836e-05	0.00027935	4.8e-07	-0.0	0.00142938	0.00026319	2.05e-06	711.4444198	694.46763594	707.45116966	-0.29083703	0.23591268	-0.32146374
0.2863	179.71857	8e-08	7.832e-05	0.00027939	4.8e-07	-0.0	0.00142938	0.00026319	2.05e-06	711.44092098	694.47133191	707.45017208	-0.29067294	0.23583067	-0.32146301
0.28636	179.74346	8e-08	7.829e-05	0.00027942	4.8e-07	0.0	0.00142938	0.00026319	2.05e-06	711.43742341	694.47502656	707.4491742	-0.29047167	0.23573002	-0.3214621
0.28641	179.76834	8e-08	7.826e-05	0.00027946	4.8e-07	-0.0	0.00142938	0.00026319	2.05e-06	711.4339274	694.47871962	707.44817594	-0.2903301	0.23565921	-0.32146147
0.28647	179.79321	8e-08	7.822e-05	0.00027949	4.8e-07	-0.0	0.00142938	0.00026319	2.05e-06	711.43043247	694.48241156	707.44717742	-0.2901338	0.23556099	-0.32146058
0.29653	184.28335	6e-08	7.247e-05	0.00028525	4.1e-07	-0.0	0.0014294	0.00026326	2.05e-06	710.81401401	695.13510277	707.25932294	-0.26005143	0.22001717	-0.32131302
0.29659	184.30755	6e-08	7.244e-05	0.00028528	4.1e-07	-0.0	0.0014294	0.00026326	2.05e-06	710.81077364	695.13854653	707.25827019	-0.25990494	0.21993879	-0.32131224
0.29664	184.33174	6e-08	7.241e-05	0.00028531	4.1e-07	0.0	0.0014294	0.00026326	2.05e-06	710.8075346	695.14198904	707.2572172	-0.2597266	0.21984331	-0.32131128
0.2967	184.35593	6e-08	7.238e-05	0.00028534	4.1e-07	-0.0	0.0014294	0.00026326	2.05e-06	710.80429717	695.14543003	707.25616389	-0.25961177	0.2197818	-0.32131067
0.29675	184.38012	6e-08	7.235e-05	0.00028537	4.1e-07	-0.0	0.0014294	0.00026326	2.05e-06	710.80106078	695.14887006	707.25511039	-0.25941851	0.21967827	-0.32130963
0.29681	184.4043	6e-08	7.232e-05	0.0002854	4.1e-07	0.0	0.0014294	0.00026326	2.05e-06	710.79782614	695.15230844	707.25405656	-0.25927626	0.21960201	-0.32130887
0.29686	184.42847	6e-08	7.229e-05	0.00028542	4.1e-07	-0.0	0.0014294	0.00026326	2.05e-06	710.79459279	695.15574562	707.25300249	-0.25913735	0.21952754	-0.32130812
0.29692	184.45265	6e-08	7.226e-05	0.00028545	4.1e-07	-0.0	0.0014294	0.00026326	2.05e-06	710.7913607	695.15918161	707.25194817	-0.25895531	0.21942988	-0.32130714
0.29697	184.47682	6e-08	7.223e-05	0.00028548	4.1e-07	0.0	0.0014294	0.00026326	2.05e-06	710.78813027	695.16261606	707.25089354	-0.25884054	0.21936829	-0.32130652
0.29703	184.50098	6e-08	7.22e-05	0.00028551	4.1e-07	0.0	0.0014294	0.00026327	2.05e-06	710.78490087	695.16604954	707.24983872	-0.25864938	0.21926568	-0.32130549
0.29708	184.52515	6e-08	7.218e-05	0.00028554	4.1e-07	-0.0	0.0014294	0.00026327	2.05e-06	710.78167321	695.16948139	707.24878357	-0.25850449	0.21918785	-0.32130471
0.29714	184.5493	5e-08	7.215e-05	0.00028557	4.1e-07	0.0	0.0014294	0.00026327	2.05e-06	710.77844687	695.172912	707.24772817	-0.25837088	0.21911607	-0.32130399
0.29719	184.57346	5e-08	7.212e-05	0.0002856	4.1e-07	0.0	0.0014294	0.00026327	2.05e-06	710.77522174	695.17634148	707.24667254	-0.25818784	0.21901769	-0.321303
0.29725	184.59761	5e-08	7.209e-05	0.00028563	4.1e-07	-0.0	0.0014294	0.00026327	2.05e-06	710.77199828	695.1797694	707.2456166	-0.25806736	0.2189529	-0.32130235
0.2973	184.62176	5e-08	7.206e-05	0.00028566	4.1e-07	-0.0	0.0014294	0.00026327	2.05e-06	710.76877592	695.1831963	707.24456045	-0.25788746	0.21885614	-0.32130137
0.29736	184.6459	5e-08	7.203e-05	0.00028569	4.1e-07	0.0	0.0014294	0.00026327	2.05e-06	710.76555519	695.18662166	707.243504	-0.25773558	0.2187744	-0.32130055
0.29741	184.67004	5e-08	7.2e-05	0.00028572	4.1e-07	-0.0	0.0014294	0.00026327	2.05e-06	710.76233585	695.19004573	707.24244729	-0.2576068	0.21870508	-0.32129985
0.29747	184.69418	5e-08	7.197e-05	0.00028575	4.1e-07	-0.0	0.0014294	0.00026327	2.05e-06	710.75911769	695.1934687	707.24139035	-0.25742293	0.21860606	-0.32129885
0.30753	189.04856	4e-08	6.699e-05	0.00029073	3.5e-07	0.0	0.00142941	0.00026332	2.05e-06	710.19346858	695.79829353	707.04388018	-0.23119465	0.2039415	-0.32114376
0.30758	189.07201	4e-08	6.697e-05	0.00029075	3.5e-07	0.0	0.00142941	0.00026332	2.05e-06	710.19050265	695.801483	707.04278024	-0.23107092	0.20386953	-0.32114296
0.30764	189.09546	4e-08	6.694e-05	0.00029078	3.5e-07	-0.0	0.00142941	0.00026332	2.05e-06	710.18753794	695.80467133	707.0416801	-0.23091395	0.20377816	-0.32114195
0.30769	189.1189	4e-08	6.692e-05	0.0002908	3.5e-07	0.0	0.00142941	0.00026332	2.05e-06	710.1845748	695.80785822	707.04057972	-0.23081344	0.20371964	-0.3211413
0.30775	189.14234	4e-08	6.689e-05	0.00029083	3.5e-07	0.0	0.00142941	0.00026332	2.05e-06	710.18161265	695.81104419	707.03947919	-0.23064645	0.20362237	-0.32114022
0.3078	189.16578	4e-08	6.687e-05	0.00029085	3.5e-07	-0.0	0.00142941	0.00026332	2.05e-06	710.17865217	695.81422861	707.0383784	-0.23053633	0.20355818	-0.32113951
0.30786	189.18921	4e-08	6.684e-05	0.00029088	3.5e-07	-0.0	0.00142941	0.00026332	2.05e-06	710.17569278	695.81741203	707.03727744	-0.23038915	0.20347238	-0.32113856
0.30791	189.21264	4e-08	6.682e-05	0.0002909	3.5e-07	0.0	0.00142941	0.00026333	2.05e-06	710.17273485	695.82059409	707.03617625	-0.23025233	0.20339257	-0.32113767
0.30797	189.23606	4e-08	6.679e-05	0.00029093	3.5e-07	-0.0	0.00142941	0.00026333	2.05e-06	710.16977829	695.82377489	707.03507485	-0.23014054	0.20332734	-0.32113694
0.30802	189.25949	4e-08	6.677e-05	0.00029095	3.5e-07	-0.0	0.00142941	0.00026333	2.05e-06	710.16682283	695.82695465	707.03397329	-0.22997777	0.20323231	-0.32113589
0.30808	189.28291	4e-08	6.674e-05	0.00029098	3.5e-07	0.0	0.00142941	0.00026333	2.05e-06	710.163869	695.83013292	707.03287147	-0.22988248	0.20317665	-0.32113527
0.30813	189.30632	4e-08	6.671e-05	0.00029101	3.5e-07	0.0	0.00142941	0.00026333	2.05e-06	710.16091612	695.83331031	707.0317695	-0.22971149	0.20307676	-0.32113416
0.30819	189.32973	4e-08	6.669e-05	0.00029103	3.5e-07	-0.0	0.00142941	0.00026333	2.05e-06	710.15796493	695.83648612	707.03066728	-0.22959342	0.20300772	-0.32113339
0.30824	189.35314	4e-08	6.666e-05	0.00029106	3.5e-07	-0.0	0.00142941	0.00026333	2.05e-06	710.15501493	695.83966084	707.02956487	-0.22946626	0.20293336	-0.32113256
0.3083	189.37654	4e-08	6.664e-05	0.00029108	3.5e-07	0.0	0.00142941	0.00026333	2.05e-06	710.1520662	695.84283438	707.02846227	-0.22931525	0.202845	-0.32113158
0.30835	189.39994	4e-08	6.661e-05	0.00029111	3.5e-07	-0.0	0.00142941	0.00026333	2.05e-06	710.14911896	695.84600653	707.02735944	-0.22921279	0.20278503	-0.32113091
0.30841	189.42334	4e-08	6.659e-05	0.00029113	3.5e-07	-0.0	0.00142941	0.00026333	2.05e-06	710.14617276	695.84917774	707.02625645	-0.22904802	0.20268855	-0.32112983
0.30846	189.44673	4e-08	6.656e-05	0.00029116	3.5e-07	0.0	0.00142941	0.00026333	2.05e-06	710.14322819	695.85234741	707.02515321	-0.22894392	0.20262755	-0.32112915
0.31853	193.66446	3e-08	6.223e-05	0.00029549	3.1e-07	0.0	0.00142942	0.00026337	2.05e-06	709.62600874	696.41215635	706.82013685	-0.20625835	0.18879021	-0.320968
0.31858	193.68717	3e-08	6.221e-05	0.00029551	3.1e-07	0.0	0.00142942	0.00026337	2.05e-06	709.62329716	696.41510674	706.81900094	-0.20614808	0.18872006	-0.32096715
0.31864	193.70987	3e-08	6.219e-05	0.00029554	3.1e-07	-0.0	0.00142942	0.00026337	2.05e-06	709.62058674	696.41805603	706.81786488	-0.20601804	0.18863727	-0.32096614
0.31869	193.73256	3e-08	6.216e-05	0.00029556	3.1e-07	0.0	0.00142942	0.00026337	2.05e-06	709.61787767	696.42100401	706.81672865	-0.20592687	0.18857921	-0.32096544
0.31875	193.75525	3e-08	6.214e-05	0.00029558	3.1e-07	0.0	0.00142942	0.00026337	2.05e-06	709.61516956	696.42395107	706.8155923	-0.20578267	0.18848734	-0.32096432
0.3188	193.77794	3e-08	6.212e-05	0.0002956	3.1e-07	-0.0	0.00142942	0.00026337	2.05e-06	709.61246295	696.42689669	706.81445575	-0.20570094	0.18843523	-0.32096369
0.31886	193.80062	3e-08	6.21e-05	0.00029563	3.1e-07	-0.0	0.00142942	0.00026337	2.05e-06	709.60975719	696.42984148	706.8133191	-0.20555265	0.18834067	-0.32096254
0.31891	193.8233	3e-08	6.207e-05	0.00029565	3e-07	0.0	0.00142942	0.00026337	2.05e-06	709.60705298	696.43278479	706.81218225	-0.20546354	0.1882838	-0.32096185
0.31897	193.84598	3e-08	6.205e-05	0.00029567	3e-07	0.0	0.00142942	0.00026337	2.05e-06	709.60434971	696.43572719	706.81104528	-0.20532937	0.18819818	-0.3209608
0.31902	193.86865	3e-08	6.203e-05	0.00029569	3e-07	-0.0	0.00142942	0.00026337	2.05e-06	709.60164783	696.43866825	706.80990814	-0.20522047	0.18812862	-0.32095996
0.31908	193.89132	3e-08	6.201e-05	0.00029571	3e-07	-0.0	0.00142942	0.00026337	2.05e-06	709.59894709	696.44160821	706.80877085	-0.20511368	0.1880604	-0.32095912
0.31913	193.91399	3e-08	6.199e-05	0.00029574	3e-07	0.0	0.00142942	0.00026337	2.05e-06	709.59624747	696.4445471	706.80763341	-0.20498188	0.18797615	-0.3209581
0.31919	193.93665	3e-08	6.196e-05	0.00029576	3e-07	-0.0	0.00142942	0.00026337	2.05e-06	709.59354923	696.44748466	706.80649581	-0.20489283	0.18791921	-0.3209574
0.31924	193.95931	3e-08	6.194e-05	0.00029578	3e-07	-0.0	0.00142942	0.00026337	2.05e-06	709.59085192	696.45042132	706.80535809	-0.20474907	0.18782724	-0.32095628
0.3193	193.98196	3e-08	6.192e-05	0.0002958	3e-07	0.0	0.00142942	0.00026338	2.05e-06	709.58815611	696.45335653	706.80422018	-0.20466832	0.18777554	-0.32095565
0.31935	194.00461	3e-08	6.19e-05	0.00029582	3e-07	0.0	0.00142942	0.00026338	2.05e-06	709.58546114	696.45629093	706.80308216	-0.20452056	0.18768093	-0.32095449
0.31941	194.02726	3e-08	6.188e-05	0.00029585	3e-07	-0.0	0.00142942	0.00026338	2.05e-06	709.58276773	696.45922383	706.80194394	-0.20443117	0.18762365	-0.32095379
0.31946	194.0499	3e-08	6.185e-05	0.00029587	3e-07	-0.0	0.00142942	0.00026338	2.05e-06	709.58007524	696.46215584	706.80080561	-0.20429955	0.18753931	-0.32095276
0.32953	198.12998	2e-08	5.806e-05	0.00029966	2.7e-07	-0.0	0.00142943	0.00026341	2.05e-06	709.10674898	696.97963422	706.5901997	-0.18479618	0.17450658	-0.32078729
0.32958	198.15193	2e-08	5.804e-05	0.00029968	2.7e-07	0.0	0.00142943	0.00026341	2.05e-06	709.10426438	696.98235966	706.5890376	-0.18471976	0.17445326	-0.32078659
0.32964	198.17387	2e-08	5.802e-05	0.0002997	2.7e-07	0.0	0.00142943	0.00026341	2.05e-06	709.1017806	696.98508426	706.58787541	-0.18459382	0.17436536	-0.32078543
0.32969	198.19581	2e-08	5.8e-05	0.00029972	2.7e-07	-0.0	0.00142943	0.00026341	2.05e-06	709.09929817	696.98780748	706.58671309	-0.18452332	0.17431613	-0.32078478
0.32975	198.21775	2e-08	5.798e-05	0.00029974	2.7e-07	-0.0	0.00142943	0.00026341	2.05e-06	709.09681649	696.99052992	706.58555069	-0.18439523	0.17422664	-0.3207836
0.3298	198.23968	2e-08	5.796e-05	0.00029976	2.7e-07	0.0	0.00142943	0.00026341	2.05e-06	709.09433618	696.99325095	706.58438814	-0.18432716	0.17417905	-0.32078297
0.32986	198.26161	2e-08	5.794e-05	0.00029978	2.7e-07	0.0	0.00142943	0.00026341	2.05e-06	709.0918566	696.99597124	706.58322553	-0.18419694	0.17408801	-0.32078177
0.32991	198.28353	2e-08	5.792e-05	0.0002998	2.7e-07	-0.0	0.00142943	0.00026341	2.05e-06	709.08937841	696.99869009	706.58206277	-0.18413127	0.17404205	-0.32078116
0.32997	198.30545	2e-08	5.79e-05	0.00029982	2.7e-07	-0.0	0.00142943	0.00026341	2.05e-06	709.08690092	697.00140822	706.58089994	-0.18399893	0.17394944	-0.32077994
0.33002	198.32737	2e-08	5.789e-05	0.00029984	2.7e-07	0.0	0.00142943	0.00026341	2.05e-06	709.08442485	697.00412489	706.57973697	-0.18392389	0.17389687	-0.32077924
0.33008	198.34928	2e-08	5.787e-05	0.00029986	2.7e-07	0.0	0.00142943	0.00026341	2.05e-06	709.08194958	697.00684074	706.57857391	-0.18380949	0.17381675	-0.32077818
0.33013	198.37119	2e-08	5.785e-05	0.00029988	2.6e-07	-0.0	0.00142943	0.00026341	2.05e-06	709.07947554	697.00955532	706.57741073	-0.18371966	0.17375376	-0.32077735
0.33019	198.3931	2e-08	5.783e-05	0.0002999	2.6e-07	-0.0	0.00142943	0.00026341	2.05e-06	709.07700245	697.01226891	706.57624746	-0.1836194	0.17368347	-0.32077642
0.33024	198.415	2e-08	5.781e-05	0.00029992	2.6e-07	0.0	0.00142943	0.00026341	2.05e-06	709.07453044	697.0149814	706.57508407	-0.18351736	0.17361188	-0.32077547
0.3303	198.4369	2e-08	5.779e-05	0.00029994	2.6e-07	-0.0	0.00142943	0.00026341	2.05e-06	709.07205952	697.01769276	706.57392058	-0.18342953	0.17355024	-0.32077465
0.33035	198.45879	2e-08	5.777e-05	0.00029996	2.6e-07	-0.0	0.00142943	0.00026341	2.05e-06	709.06958954	697.02040315	706.57275699	-0.1833154	0.17347009	-0.32077359
0.33041	198.48069	2e-08	5.775e-05	0.00029997	2.6e-07	0.0	0.00142943	0.00026341	2.05e-06	709.06712078	697.02311228	706.57159327	-0.183239	0.17341642	-0.32077288
0.33046	198.50257	2e-08	5.773e-05	0.00029999	2.6e-07	0.0	0.00142943	0.00026341	2.05e-06	709.06465284	697.02582057	706.57042948	-0.18311467	0.17332904	-0.32077172
0.34053	202.44383	1e-08	5.439e-05	0.00030333	2.3e-07	-0.0	0.00142943	0.00026344	2.05e-06	708.62998257	697.50348052	706.35587102	-0.16637018	0.16105773	-0.3206033
0.34058	202.46501	1e-08	5.437e-05	0.00030335	2.3e-07	0.0	0.00142943	0.00026344	2.05e-06	708.62769587	697.50599449	706.35469098	-0.16628629	0.16099354	-0.32060238
0.34064	202.48619	1e-08	5.436e-05	0.00030337	2.3e-07	0.0	0.00142943	0.00026344	2.05e-06	708.62541008	697.50850746	706.35351087	-0.16620143	0.16092861	-0.32060146
0.34069	202.50737	1e-08	5.434e-05	0.00030339	2.3e-07	-0.0	0.00142943	0.00026344	2.05e-06	708.6231252	697.51101941	706.35233068	-0.16611404	0.16086168	-0.32060051
0.34075	202.52855	1e-08	5.432e-05	0.0003034	2.3e-07	-0.0	0.00142943	0.00026344	2.05e-06	708.62084127	697.51353031	706.35115043	-0.1660329	0.16079953	-0.32059963
0.3408	202.54972	1e-08	5.431e-05	0.00030342	2.3e-07	0.0	0.00142943	0.00026345	2.05e-06	708.6185582	697.51604023	706.3499701	-0.16594209	0.16072992	-0.32059864
0.34086	202.57088	1e-08	5.429e-05	0.00030344	2.3e-07	0.0	0.00142943	0.00026345	2.05e-06	708.61627612	697.51854905	706.34878971	-0.16586456	0.16067049	-0.32059779
0.34091	202.59205	1e-08	5.427e-05	0.00030345	2.3e-07	-0.0	0.00142943	0.00026345	2.05e-06	708.61399487	697.52105695	706.34760924	-0.16577044	0.16059827	-0.32059677
0.34097	202.61321	1e-08	5.425e-05	0.00030347	2.3e-07	0.0	0.00142943	0.00026345	2.05e-06	708.61171463	697.5235637	706.3464287	-0.16569644	0.16054149	-0.32059596
0.34102	202.63436	1e-08	5.424e-05	0.00030349	2.3e-07	0.0	0.00142943	0.00026345	2.05e-06	708.60943519	697.52606957	706.3452481	-0.16559908	0.16046673	-0.32059489
0.34108	202.65551	1e-08	5.422e-05	0.00030351	2.3e-07	-0.0	0.00142943	0.00026345	2.05e-06	708.6071568	697.52857426	706.34406741	-0.16552852	0.16041254	-0.32059412
0.34113	202.67666	1e-08	5.42e-05	0.00030352	2.3e-07	-0.0	0.00142943	0.00026345	2.05e-06	708.60487917	697.5310781	706.34288667	-0.16542801	0.16033529	-0.32059302
0.34119	202.6978	1e-08	5.419e-05	0.00030354	2.3e-07	0.0	0.00142943	0.00026345	2.05e-06	708.60260263	697.53358073	706.34170584	-0.16536082	0.16028363	-0.32059229
0.34124	202.71894	1e-08	5.417e-05	0.00030356	2.3e-07	0.0	0.00142943	0.00026345	2.05e-06	708.6003268	697.53608254	706.34052496	-0.16525724	0.16020395	-0.32059115
0.3413	202.74008	1e-08	5.415e-05	0.00030357	2.3e-07	-0.0	0.00142943	0.00026345	2.05e-06	708.59805209	697.53858311	706.339344	-0.16519331	0.16015476	-0.32059045
0.34135	202.76121	1e-08	5.414e-05	0.00030359	2.3e-07	-0.0	0.00142943	0.00026345	2.05e-06	708.59577808	697.5410829	706.33816298	-0.16508676	0.16007272	-0.32058928
0.34141	202.78234	1e-08	5.412e-05	0.00030361	2.3e-07	0.0	0.00142943	0.00026345	2.05e-06	708.5935052	697.5435814	706.33698187	-0.16502579	0.16002576	-0.32058861
0.34146	202.80347	1e-08	5.41e-05	0.00030362	2.3e-07	0.0	0.00142943	0.00026345	2.05e-06	708.59123299	697.54607916	706.33580071	-0.1649168	0.15994177	-0.32058741
0.35152	206.60456	1e-08	5.115e-05	0.00030658	2.1e-07	-0.0	0.00142943	0.00026347	2.05e-06	708.1900579	697.98626293	706.11864826	-0.15049707	0.14836298	-0.3204168
0.35158	206.62497	1e-08	5.114e-05	0.00030659	2.1e-07	0.0	0.00142943	0.00026347	2.05e-06	708.18794203	697.98857758	706.11745702	-0.15044971	0.14832331	-0.3204162
0.35163	206.64539	1e-08	5.112e-05	0.00030661	2.1e-07	0.0	0.00142943	0.00026347	2.05e-06	708.18582667	697.99089161	706.11626575	-0.15035055	0.14824025	-0.32041494
0.35169	206.6658	1e-08	5.111e-05	0.00030662	2.1e-07	-0.0	0.00142943	0.00026347	2.05e-06	708.18371238	697.99320433	706.11507443	-0.15030251	0.14819998	-0.32041432
0.35174	206.6862	1e-08	5.109e-05	0.00030664	2.1e-07	-0.0	0.00142943	0.00026347	2.05e-06	708.1815986	697.99551643	706.11388308	-0.15020426	0.14811761	-0.32041307
0.3518	206.7066	1e-08	5.108e-05	0.00030665	2.1e-07	0.0	0.00142943	0.00026347	2.05e-06	708.17948588	697.99782723	706.11269168	-0.15015553	0.14807672	-0.32041245
0.35185	206.727	1e-08	5.106e-05	0.00030667	2.1e-07	0.0	0.00142943	0.00026347	2.05e-06	708.17737368	698.00013738	706.11150025	-0.1500582	0.14799505	-0.32041121
0.35191	206.74739	1e-08	5.104e-05	0.00030668	2.1e-07	-0.0	0.00142943	0.00026347	2.05e-06	708.17526252	698.00244626	706.11030877	-0.15000876	0.14795354	-0.32041057
0.35196	206.76778	1e-08	5.103e-05	0.0003067	2.1e-07	-0.0	0.00142943	0.00026347	2.05e-06	708.1731519	698.00475448	706.10911725	-0.14991237	0.14787257	-0.32040934
0.35202	206.78817	1e-08	5.101e-05	0.00030671	2.1e-07	0.0	0.00142943	0.00026347	2.05e-06	708.17104231	698.00706144	706.10792569	-0.14986041	0.1478289	-0.32040868
0.35207	206.80855	1e-08	5.1e-05	0.00030673	2.1e-07	0.0	0.00142943	0.00026347	2.05e-06	708.16893327	698.00936771	706.1067341	-0.14976856	0.14775168	-0.3204075
0.35213	206.82892	1e-08	5.098e-05	0.00030674	2.1e-07	-0.0	0.00142943	0.00026347	2.05e-06	708.16682523	698.01167277	706.10554245	-0.14971214	0.14770423	-0.32040678
0.35218	206.8493	1e-08	5.097e-05	0.00030676	2.1e-07	-0.0	0.00142943	0.00026347	2.05e-06	708.16471779	698.01397708	706.10435078	-0.14962511	0.14763099	-0.32040566
0.35224	206.86967	1e-08	5.095e-05	0.00030677	2.1e-07	0.0	0.00142943	0.00026347	2.05e-06	708.16261128	698.01628024	706.10315906	-0.14956405	0.1475796	-0.32040487
0.35229	206.89003	1e-08	5.094e-05	0.00030679	2.1e-07	0.0	0.00142943	0.00026347	2.05e-06	708.16050543	698.0185826	706.1019673	-0.14948191	0.14751041	-0.32040382
0.35235	206.9104	1e-08	5.092e-05	0.0003068	2.1e-07	0.0	0.00142943	0.00026347	2.05e-06	708.15840046	698.02088387	706.1007755	-0.14941615	0.14745502	-0.32040297
0.3524	206.93075	1e-08	5.091e-05	0.00030682	2.1e-07	-0.0	0.00142943	0.00026347	2.05e-06	708.15629619	698.02318428	706.09958367	-0.14933897	0.14738994	-0.32040198
0.35246	206.95111	1e-08	5.089e-05	0.00030683	2.1e-07	-0.0	0.00142943	0.00026347	2.05e-06	708.15419275	698.02548366	706.09839179	-0.14926844	0.14733047	-0.32040107
0.36252	210.61052	1e-08	4.828e-05	0.00030945	1.8e-07	0.0	0.00142944	0.00026349	2.05e-06	707.78179192	698.43037311	705.87974941	-0.13682057	0.13640729	-0.32022928
0.36258	210.63016	1e-08	4.826e-05	0.00030946	1.8e-07	-0.0	0.00142944	0.00026349	2.05e-06	707.77982223	698.43250026	705.87855244	-0.13676826	0.13635947	-0.3202285
0.36263	210.64979	1e-08	4.825e-05	0.00030948	1.8e-07	-0.0	0.00142944	0.00026349	2.05e-06	707.7778531	698.43462667	705.87735544	-0.13668525	0.13628361	-0.32022728
0.36269	210.66942	1e-08	4.824e-05	0.00030949	1.8e-07	0.0	0.00142944	0.00026349	2.05e-06	707.77588485	698.43675189	705.87615843	-0.1366451	0.13624688	-0.32022668
0.36274	210.68905	1e-08	4.822e-05	0.0003095	1.8e-07	0.0	0.00142944	0.00026349	2.05e-06	707.77391703	698.43887653	705.8749614	-0.1365545	0.136164	-0.32022534
0.3628	210.70867	1e-08	4.821e-05	0.00030952	1.8e-07	-0.0	0.00142944	0.00026349	2.05e-06	707.77195017	698.44099987	705.87376436	-0.13651798	0.13613056	-0.3202248
0.36285	210.72829	1e-08	4.82e-05	0.00030953	1.8e-07	-0.0	0.00142944	0.00026349	2.05e-06	707.7699837	698.44312269	705.8725673	-0.13642953	0.13604958	-0.32022348
0.36291	210.7479	1e-08	4.818e-05	0.00030954	1.8e-07	0.0	0.00142944	0.00026349	2.05e-06	707.76801817	698.44524424	705.87137022	-0.13639104	0.13601432	-0.32022291
0.36296	210.76751	1e-08	4.817e-05	0.00030956	1.8e-07	0.0	0.00142944	0.00026349	2.05e-06	707.76605304	698.44736524	705.87017313	-0.13630475	0.13593524	-0.32022163
0.36302	210.78712	1e-08	4.816e-05	0.00030957	1.8e-07	-0.0	0.00142944	0.00026349	2.05e-06	707.76408883	698.449485	705.86897601	-0.1362626	0.13589659	-0.320221
0.36307	210.80672	1e-08	4.814e-05	0.00030959	1.8e-07	-0.0	0.00142944	0.00026349	2.05e-06	707.76212507	698.45160415	705.86777889	-0.13618188	0.13582256	-0.3202198
0.36313	210.82632	1e-08	4.813e-05	0.0003096	1.8e-07	0.0	0.00142944	0.0002635	2.05e-06	707.76016217	698.45372214	705.86658174	-0.13613123	0.13577608	-0.32021905
0.36318	210.84592	1e-08	4.812e-05	0.00030961	1.8e-07	0.0	0.00142944	0.0002635	2.05e-06	707.75819981	698.4558394	705.86538459	-0.13606232	0.13571281	-0.32021802
0.36324	210.86551	1e-08	4.81e-05	0.00030963	1.8e-07	0.0	0.00142944	0.0002635	2.05e-06	707.75623818	698.45795567	705.86418741	-0.13600002	0.13565561	-0.32021709
0.36329	210.8851	1e-08	4.809e-05	0.00030964	1.8e-07	-0.0	0.00142944	0.0002635	2.05e-06	707.75427721	698.46007105	705.86299022	-0.13594299	0.13560319	-0.32021624
0.36335	210.90468	1e-08	4.808e-05	0.00030965	1.8e-07	-0.0	0.00142944	0.0002635	2.05e-06	707.75231684	698.4621856	705.86179302	-0.13586772	0.13553402	-0.32021511
0.3634	210.92426	1e-08	4.806e-05	0.00030967	1.8e-07	0.0	0.00142944	0.0002635	2.05e-06	707.75035727	698.46429907	705.8605958	-0.1358239	0.13549371	-0.32021446
0.36346	210.94383	1e-08	4.805e-05	0.00030968	1.8e-07	0.0	0.00142944	0.0002635	2.05e-06	707.74839817	698.46641191	705.85939856	-0.13573319	0.13541028	-0.3202131
0.37352	214.45984	1e-08	4.572e-05	0.00031201	1.7e-07	-0.0	0.00142944	0.00026351	2.05e-06	707.40062576	698.83804051	705.64014859	-0.12495228	0.12510775	-0.32004092
0.37358	214.47869	1e-08	4.571e-05	0.00031202	1.7e-07	0.0	0.00142944	0.00026351	2.05e-06	707.39878131	698.83999065	705.63895019	-0.12491855	0.12507426	-0.32004034
0.37363	214.49753	1e-08	4.57e-05	0.00031203	1.7e-07	0.0	0.00142944	0.00026351	2.05e-06	707.39693721	698.84194027	705.63775179	-0.12484684	0.12500302	-0.32003912
0.37369	214.51638	1e-08	4.568e-05	0.00031204	1.7e-07	-0.0	0.00142944	0.00026351	2.05e-06	707.39509386	698.84388878	705.63655339	-0.12480119	0.12495766	-0.32003834
0.37374	214.53521	1e-08	4.567e-05	0.00031206	1.7e-07	-0.0	0.00142944	0.00026351	2.05e-06	707.39325099	698.84583657	705.63535499	-0.12474738	0.12490415	-0.32003742
0.3738	214.55405	1e-08	4.566e-05	0.00031207	1.6e-07	-0.0	0.00142944	0.00026351	2.05e-06	707.39140868	698.84778353	705.6341566	-0.12468214	0.12483928	-0.32003631
0.37385	214.57288	1e-08	4.565e-05	0.00031208	1.6e-07	0.0	0.00142944	0.00026351	2.05e-06	707.38956705	698.84972947	705.63295821	-0.12464398	0.1248013	-0.32003565
0.37391	214.5917	1e-08	4.564e-05	0.00031209	1.6e-07	0.0	0.00142944	0.00026351	2.05e-06	707.38772583	698.85167482	705.63175982	-0.12456367	0.12472137	-0.32003428
0.37396	214.61052	1e-08	4.562e-05	0.0003121	1.6e-07	-0.0	0.00142944	0.00026351	2.05e-06	707.38588544	698.85361891	705.63056143	-0.12453434	0.12469215	-0.32003378
0.37402	214.62934	1e-08	4.561e-05	0.00031212	1.6e-07	-0.0	0.00142944	0.00026351	2.05e-06	707.38404536	698.85556255	705.62936305	-0.1244573	0.12461541	-0.32003245
0.37407	214.64816	1e-08	4.56e-05	0.00031213	1.6e-07	0.0	0.00142944	0.00026351	2.05e-06	707.38220609	698.85750499	705.62816467	-0.12442195	0.12458018	-0.32003185
0.37413	214.66697	1e-08	4.559e-05	0.00031214	1.6e-07	0.0	0.00142944	0.00026351	2.05e-06	707.38036719	698.85944687	705.62696629	-0.12435402	0.12451245	-0.32003068
0.37418	214.68577	1e-08	4.558e-05	0.00031215	1.6e-07	0.0	0.00142944	0.00026351	2.05e-06	707.37852899	698.86138769	705.62576792	-0.1243052	0.12446376	-0.32002984
0.37424	214.70457	1e-08	4.556e-05	0.00031216	1.6e-07	-0.0	0.00142944	0.00026351	2.05e-06	707.37669131	698.86332775	705.62456955	-0.12425545	0.1244141	-0.32002899
0.37429	214.72337	1e-08	4.555e-05	0.00031218	1.6e-07	-0.0	0.00142944	0.00026351	2.05e-06	707.37485415	698.86526704	705.62337118	-0.12418512	0.12434392	-0.32002778
0.37435	214.74217	1e-08	4.554e-05	0.00031219	1.6e-07	0.0	0.00142944	0.00026351	2.05e-06	707.37301772	698.86720522	705.62217281	-0.12415044	0.12430927	-0.32002718
0.3744	214.76096	1e-08	4.553e-05	0.0003122	1.6e-07	0.0	0.00142944	0.00026351	2.05e-06	707.37118166	698.86914287	705.62097445	-0.12407128	0.1242302	-0.32002582
0.37446	214.77974	1e-08	4.552e-05	0.00031221	1.6e-07	-0.0	0.00142944	0.00026351	2.05e-06	707.36934642	698.87107927	705.61977609	-0.12404152	0.12420045	-0.32002531
0.38452	218.15039	0.0	4.344e-05	0.00031429	1.5e-07	0.0	0.00142944	0.00026353	2.05e-06	707.04264714	699.21134485	705.40061305	-0.11464118	0.11446353	-0.31985303
0.38458	218.16844	0.0	4.343e-05	0.0003143	1.5e-07	0.0	0.00142944	0.00026353	2.05e-06	707.04090968	699.21312842	705.3994166	-0.11459534	0.11441429	-0.31985214
0.38463	218.18648	0.0	4.342e-05	0.00031431	1.5e-07	0.0	0.00142944	0.00026353	2.05e-06	707.03917268	699.21491121	705.39822016	-0.11453179	0.11434603	-0.3198509
0.38469	218.20453	0.0	4.341e-05	0.00031432	1.5e-07	-0.0	0.00142944	0.00026353	2.05e-06	707.03743634	699.21669293	705.39702375	-0.11450312	0.1143152	-0.31985034
0.38474	218.22256	0.0	4.34e-05	0.00031433	1.5e-07	-0.0	0.00142944	0.00026353	2.05e-06	707.0357003	699.21847417	705.39582735	-0.1144331	0.11423992	-0.31984897
0.3848	218.2406	0.0	4.339e-05	0.00031434	1.5e-07	0.0	0.00142944	0.00026353	2.05e-06	707.03396497	699.22025423	705.39463097	-0.11440585	0.11421061	-0.31984844
0.38485	218.25863	0.0	4.338e-05	0.00031435	1.5e-07	0.0	0.00142944	0.00026353	2.05e-06	707.03222993	699.22203384	705.3934346	-0.11434496	0.11414509	-0.31984725
0.38491	218.27665	0.0	4.337e-05	0.00031436	1.5e-07	0.0	0.00142944	0.00026353	2.05e-06	707.03049551	699.22381242	705.39223825	-0.11430131	0.11409811	-0.31984639
0.38496	218.29467	0.0	4.336e-05	0.00031437	1.5e-07	-0.0	0.00142944	0.00026353	2.05e-06	707.02876154	699.22559026	705.39104192	-0.1142636	0.11405748	-0.31984565
0.38502	218.31269	0.0	4.334e-05	0.00031438	1.5e-07	-0.0	0.00142944	0.00026353	2.05e-06	707.02702795	699.22736747	705.38984561	-0.11418949	0.11397767	-0.3198442
0.38507	218.33071	0.0	4.333e-05	0.00031439	1.5e-07	0.0	0.00142944	0.00026353	2.05e-06	707.02529513	699.22914344	705.38864931	-0.11416746	0.11395392	-0.31984377
0.38513	218.34872	0.0	4.332e-05	0.00031441	1.5e-07	0.0	0.00142944	0.00026353	2.05e-06	707.02356253	699.23091903	705.38745303	-0.11409931	0.11388045	-0.31984243
0.38518	218.36672	0.0	4.331e-05	0.00031442	1.5e-07	-0.0	0.00142944	0.00026353	2.05e-06	707.02183063	699.23269347	705.38625677	-0.11406689	0.11384548	-0.3198418
0.38524	218.38472	0.0	4.33e-05	0.00031443	1.5e-07	-0.0	0.00142944	0.00026353	2.05e-06	707.02009907	699.23446736	705.38506053	-0.11401551	0.11379004	-0.31984079
0.38529	218.40272	0.0	4.329e-05	0.00031444	1.5e-07	-0.0	0.00142944	0.00026353	2.05e-06	707.01836803	699.23624039	705.3838643	-0.1139605	0.11373069	-0.31983971
0.38535	218.42071	0.0	4.328e-05	0.00031445	1.5e-07	0.0	0.00142944	0.00026353	2.05e-06	707.01663756	699.23801248	705.38266809	-0.11392744	0.11369498	-0.31983906
0.3854	218.4387	0.0	4.327e-05	0.00031446	1.5e-07	0.0	0.00142944	0.00026353	2.05e-06	707.01490742	699.23978402	705.3814719	-0.11385694	0.11361885	-0.31983767
0.38546	218.45669	0.0	4.326e-05	0.00031447	1.5e-07	-0.0	0.00142944	0.00026353	2.05e-06	707.01317801	699.24155437	705.38027573	-0.11383307	0.11359305	-0.3198372
0.39552	221.67975	0.0	4.141e-05	0.00031632	1.4e-07	-0.0	0.00142944	0.00026354	2.05e-06	706.70454608	699.55223009	705.16173791	-0.10559879	0.10439369	-0.31966537
0.39558	221.69699	0.0	4.14e-05	0.00031633	1.4e-07	0.0	0.00142944	0.00026354	2.05e-06	706.70290064	699.55385619	705.16054601	-0.10556445	0.104354	-0.31966461
0.39563	221.71423	0.0	4.139e-05	0.00031634	1.4e-07	0.0	0.00142944	0.00026354	2.05e-06	706.70125554	699.55548168	705.15935413	-0.10549769	0.10427685	-0.31966313
0.39569	221.73145	0.0	4.138e-05	0.00031635	1.4e-07	-0.0	0.00142944	0.00026354	2.05e-06	706.69961111	699.55710596	705.15816229	-0.1054808	0.10425731	-0.31966276
0.39574	221.74868	0.0	4.137e-05	0.00031636	1.4e-07	-0.0	0.00142944	0.00026354	2.05e-06	706.69796685	699.55872993	705.15697046	-0.10542125	0.10418843	-0.31966144
0.3958	221.7659	0.0	4.136e-05	0.00031637	1.4e-07	-0.0	0.00142944	0.00026354	2.05e-06	706.69632319	699.56035283	705.15577868	-0.10538707	0.10414889	-0.31966068
0.39585	221.78312	0.0	4.135e-05	0.00031638	1.4e-07	0.0	0.00142944	0.00026354	2.05e-06	706.69467988	699.56197511	705.15458692	-0.10535281	0.10410922	-0.31965992
0.39591	221.80033	0.0	4.134e-05	0.00031639	1.3e-07	0.0	0.00142944	0.00026354	2.05e-06	706.69303691	699.56359677	705.15339518	-0.10528686	0.10403288	-0.31965846
0.39596	221.81754	0.0	4.133e-05	0.0003164	1.3e-07	-0.0	0.00142944	0.00026354	2.05e-06	706.6913946	699.56521723	705.15220348	-0.10526948	0.10401273	-0.31965807
0.39602	221.83474	0.0	4.132e-05	0.00031641	1.3e-07	-0.0	0.00142944	0.00026354	2.05e-06	706.68975247	699.56683739	705.1510118	-0.1052112	0.1039452	-0.31965677
0.39607	221.85194	0.0	4.131e-05	0.00031642	1.3e-07	-0.0	0.00142944	0.00026354	2.05e-06	706.68811093	699.56845648	705.14982015	-0.1051759	0.1039043	-0.31965599
0.39613	221.86914	0.0	4.13e-05	0.00031643	1.3e-07	0.0	0.00142944	0.00026354	2.05e-06	706.68646974	699.57007494	705.14862853	-0.10514172	0.10386465	-0.31965523
0.39618	221.88633	0.0	4.129e-05	0.00031644	1.3e-07	0.0	0.00142944	0.00026354	2.05e-06	706.68482889	699.57169278	705.14743694	-0.10507681	0.10378938	-0.31965378
0.39624	221.90352	0.0	4.128e-05	0.00031645	1.3e-07	-0.0	0.00142944	0.00026354	2.05e-06	706.6831887	699.57330944	705.14624539	-0.1050586	0.10376824	-0.31965338
0.39629	221.92071	0.0	4.127e-05	0.00031646	1.3e-07	-0.0	0.00142944	0.00026354	2.05e-06	706.68154869	699.57492577	705.14505385	-0.10500218	0.10370275	-0.31965212
0.39635	221.93789	0.0	4.126e-05	0.00031647	1.3e-07	-0.0	0.00142944	0.00026354	2.05e-06	706.67990925	699.57654107	705.14386234	-0.10496527	0.10365991	-0.3196513
0.3964	221.95506	0.0	4.125e-05	0.00031648	1.3e-07	0.0	0.00142944	0.00026354	2.05e-06	706.67827017	699.57815571	705.14267087	-0.10493117	0.10362028	-0.31965054
0.39646	221.97223	0.0	4.124e-05	0.00031649	1.3e-07	0.0	0.00142944	0.00026354	2.05e-06	706.67663145	699.57976973	705.14147942	-0.10486754	0.10354636	-0.31964912
0.40652	225.0452	0.0	3.958e-05	0.00031815	1.2e-07	-0.0	0.00142944	0.00026355	2.05e-06	706.38354571	699.86251474	704.92397659	-0.09762903	0.09487113	-0.31947842
0.40657	225.06161	0.0	3.958e-05	0.00031815	1.2e-07	-0.0	0.00142944	0.00026355	2.05e-06	706.38197967	699.86399206	704.9227912	-0.09759845	0.09483335	-0.31947766
0.40663	225.07801	0.0	3.957e-05	0.00031816	1.2e-07	0.0	0.00142944	0.00026355	2.05e-06	706.38041393	699.8654688	704.92160583	-0.09756785	0.0947955	-0.31947689
0.40668	225.09442	0.0	3.956e-05	0.00031817	1.2e-07	0.0	0.00142944	0.00026355	2.05e-06	706.37884848	699.86694494	704.9204205	-0.09751098	0.09472517	-0.31947548
0.40674	225.11081	0.0	3.955e-05	0.00031818	1.2e-07	-0.0	0.00142944	0.00026355	2.05e-06	706.3772836	699.86841999	704.91923522	-0.09749195	0.09470162	-0.319475
0.40679	225.12721	0.0	3.954e-05	0.00031819	1.2e-07	-0.0	0.00142944	0.00026355	2.05e-06	706.37571891	699.86989467	704.91804996	-0.09745355	0.0946541	-0.31947404
0.40685	225.1436	0.0	3.953e-05	0.0003182	1.2e-07	-0.0	0.00142944	0.00026355	2.05e-06	706.3741546	699.8713686	704.91686474	-0.09740024	0.09458812	-0.31947271
0.4069	225.15998	0.0	3.952e-05	0.00031821	1.2e-07	0.0	0.00142944	0.00026355	2.05e-06	706.37259081	699.87284151	704.91567958	-0.09738358	0.09456747	-0.3194723
0.40696	225.17636	0.0	3.952e-05	0.00031821	1.2e-07	0.0	0.00142944	0.00026355	2.05e-06	706.37102718	699.87431409	704.91449442	-0.09732987	0.09450094	-0.31947095
0.40701	225.19274	0.0	3.951e-05	0.00031822	1.2e-07	0.0	0.00142944	0.00026355	2.05e-06	706.36946408	699.87578564	704.91330933	-0.09730092	0.09446508	-0.31947023
0.40707	225.20911	0.0	3.95e-05	0.00031823	1.2e-07	-0.0	0.00142944	0.00026355	2.05e-06	706.36790127	699.87725662	704.91212426	-0.0972697	0.09442636	-0.31946945
0.40712	225.22548	0.0	3.949e-05	0.00031824	1.2e-07	-0.0	0.00142944	0.00026355	2.05e-06	706.36633877	699.878727	704.91093922	-0.09721244	0.09435538	-0.31946802
0.40718	225.24185	0.0	3.948e-05	0.00031825	1.2e-07	0.0	0.00142944	0.00026355	2.05e-06	706.36477682	699.88019627	704.90975423	-0.09719445	0.09433306	-0.31946756
0.40723	225.25821	0.0	3.947e-05	0.00031826	1.2e-07	0.0	0.00142944	0.00026355	2.05e-06	706.36321506	699.88166519	704.90856927	-0.09715496	0.09428405	-0.31946657
0.40729	225.27456	0.0	3.946e-05	0.00031827	1.2e-07	0.0	0.00142944	0.00026355	2.05e-06	706.36165368	699.88313335	704.90738434	-0.09710354	0.09422025	-0.31946529
0.40734	225.29091	0.0	3.946e-05	0.00031827	1.2e-07	-0.0	0.00142944	0.00026355	2.05e-06	706.36009281	699.88460051	704.90619947	-0.09708609	0.09419858	-0.31946485
0.4074	225.30726	0.0	3.945e-05	0.00031828	1.2e-07	-0.0	0.00142944	0.00026355	2.05e-06	706.35853211	699.88606733	704.90501461	-0.09703245	0.09413196	-0.3194635
0.40745	225.3236	0.0	3.944e-05	0.00031829	1.2e-07	0.0	0.00142944	0.00026355	2.05e-06	706.35697194	699.88753311	704.90382981	-0.09700418	0.09409685	-0.31946279
0.41752	228.24359	0.0	3.795e-05	0.00031978	1.1e-07	0.0	0.00142944	0.00026356	2.05e-06	706.07732604	700.1439023	704.6876667	-0.09056624	0.08587024	-0.3192926
0.41757	228.25916	0.0	3.795e-05	0.00031978	1.1e-07	-0.0	0.00142944	0.00026356	2.05e-06	706.0758288	700.1452391	704.68648926	-0.09055464	0.08585499	-0.31929227
0.41763	228.27472	0.0	3.794e-05	0.00031979	1.1e-07	-0.0	0.00142944	0.00026356	2.05e-06	706.07433168	700.14657566	704.68531183	-0.09051149	0.08579827	-0.31929107
0.41768	228.29028	0.0	3.793e-05	0.0003198	1.1e-07	-0.0	0.00142944	0.00026356	2.05e-06	706.07283498	700.14791133	704.68413446	-0.09047263	0.08574719	-0.31928999
0.41774	228.30583	0.0	3.792e-05	0.00031981	1.1e-07	0.0	0.00142944	0.00026356	2.05e-06	706.07133865	700.14924621	704.68295713	-0.09045515	0.08572418	-0.3192895
0.41779	228.32138	0.0	3.792e-05	0.00031981	1.1e-07	0.0	0.00142944	0.00026356	2.05e-06	706.06984248	700.15058072	704.68177983	-0.09040678	0.08566055	-0.31928816
0.41785	228.33693	0.0	3.791e-05	0.00031982	1.1e-07	0.0	0.00142944	0.00026356	2.05e-06	706.06834678	700.15191425	704.68060259	-0.09037909	0.08562414	-0.31928738
0.4179	228.35247	0.0	3.79e-05	0.00031983	1.1e-07	-0.0	0.00142944	0.00026356	2.05e-06	706.06685135	700.15324721	704.67942539	-0.09035402	0.08559112	-0.31928668
0.41796	228.36801	0.0	3.789e-05	0.00031984	1.1e-07	-0.0	0.00142944	0.00026356	2.05e-06	706.06535616	700.15457965	704.67824822	-0.09030408	0.08552537	-0.31928529
0.41801	228.38354	0.0	3.788e-05	0.00031984	1.1e-07	0.0	0.00142944	0.00026356	2.05e-06	706.06386145	700.15591106	704.67707111	-0.09028371	0.08549854	-0.31928472
0.41807	228.39907	0.0	3.788e-05	0.00031985	1.1e-07	0.0	0.00142944	0.00026356	2.05e-06	706.06236694	700.15724206	704.67589403	-0.09025501	0.08546072	-0.31928392
0.41812	228.41459	0.0	3.787e-05	0.00031986	1.1e-07	0.0	0.00142944	0.00026356	2.05e-06	706.0608727	700.15857246	704.67471699	-0.09020159	0.08539033	-0.31928243
0.41818	228.43011	0.0	3.786e-05	0.00031987	1.1e-07	-0.0	0.00142944	0.00026356	2.05e-06	706.05937898	700.15990177	704.67354002	-0.09018661	0.08537059	-0.31928201
0.41823	228.44562	0.0	3.785e-05	0.00031988	1.1e-07	-0.0	0.00142944	0.00026356	2.05e-06	706.0578854	700.16123077	704.67236306	-0.09015795	0.08533278	-0.3192812
0.41829	228.46114	0.0	3.785e-05	0.00031988	1.1e-07	-0.0	0.00142944	0.00026356	2.05e-06	706.0563921	700.16255918	704.67118614	-0.09009931	0.08525545	-0.31927956
0.41834	228.47664	0.0	3.784e-05	0.00031989	1.1e-07	0.0	0.00142944	0.00026356	2.05e-06	706.05489936	700.16388638	704.6700093	-0.09008965	0.0852427	-0.31927929
0.4184	228.49214	0.0	3.783e-05	0.0003199	1.1e-07	0.0	0.00142944	0.00026356	2.05e-06	706.05340671	700.16521338	704.66883247	-0.09005261	0.08519382	-0.31927825
0.41845	228.50764	0.0	3.782e-05	0.00031991	1.1e-07	0.0	0.00142944	0.00026356	2.05e-06	706.05191442	700.16653962	704.66765569	-0.09000563	0.08513181	-0.31927694
0.42852	231.27136	0.0	3.65e-05	0.00032123	1e-07	-0.0	0.00142944	0.00026357	2.05e-06	705.78395193	700.39799026	704.45305144	-0.0842733	0.0773707	-0.31910834
0.42857	231.28606	0.0	3.649e-05	0.00032124	1e-07	0.0	0.00142944	0.00026357	2.05e-06	705.78251461	700.39919445	704.45188294	-0.08425742	0.07734866	-0.31910785
0.42863	231.30076	0.0	3.648e-05	0.00032125	1e-07	0.0	0.00142944	0.00026357	2.05e-06	705.78107743	700.40039829	704.45071447	-0.0842308	0.0773117	-0.31910703
0.42868	231.31546	0.0	3.648e-05	0.00032125	1e-07	0.0	0.00142944	0.00026357	2.05e-06	705.7796405	700.40160155	704.44954605	-0.08418405	0.07724678	-0.31910559
0.42874	231.33015	0.0	3.647e-05	0.00032126	1e-07	-0.0	0.00142944	0.00026357	2.05e-06	705.77820401	700.4028038	704.44837769	-0.08416815	0.07722471	-0.31910509
0.42879	231.34483	0.0	3.646e-05	0.00032127	1e-07	-0.0	0.00142944	0.00026357	2.05e-06	705.77676767	700.4040057	704.44720936	-0.08414157	0.07718777	-0.31910427
0.42885	231.35952	0.0	3.645e-05	0.00032128	1e-07	-0.0	0.00142944	0.00026357	2.05e-06	705.77533158	700.40520703	704.44604107	-0.084095	0.07712306	-0.31910283
0.4289	231.37419	0.0	3.645e-05	0.00032128	1e-07	0.0	0.00142944	0.00026357	2.05e-06	705.77389593	700.40640735	704.44487286	-0.084079	0.07710083	-0.31910234
0.42896	231.38887	0.0	3.644e-05	0.00032129	1e-07	0.0	0.00142944	0.00026357	2.05e-06	705.77246043	700.40760733	704.44370467	-0.08405245	0.0770639	-0.31910152
0.42901	231.40353	0.0	3.643e-05	0.0003213	1e-07	0.0	0.00142944	0.00026357	2.05e-06	705.77102517	700.40880672	704.44253652	-0.08400615	0.07699951	-0.31910009
0.42907	231.4182	0.0	3.643e-05	0.0003213	1e-07	-0.0	0.00142944	0.00026357	2.05e-06	705.76959036	700.41000512	704.44136845	-0.08398997	0.07697701	-0.31909959
0.42912	231.43286	0.0	3.642e-05	0.00032131	1e-07	-0.0	0.00142944	0.00026357	2.05e-06	705.76815569	700.41120316	704.4402004	-0.08396344	0.07694009	-0.31909876
0.42918	231.44751	0.0	3.641e-05	0.00032132	1e-07	-0.0	0.00142944	0.00026357	2.05e-06	705.76672127	700.41240063	704.43903239	-0.0839175	0.07687615	-0.31909734
0.42923	231.46217	0.0	3.641e-05	0.00032132	1e-07	0.0	0.00142944	0.00026357	2.05e-06	705.76528729	700.4135971	704.43786445	-0.08390105	0.07685325	-0.31909683
0.42929	231.47681	0.0	3.64e-05	0.00032133	1e-07	0.0	0.00142944	0.00026357	2.05e-06	705.76385346	700.41479321	704.43669655	-0.08387455	0.07681635	-0.31909601
0.42934	231.49145	0.0	3.639e-05	0.00032134	1e-07	0.0	0.00142944	0.00026357	2.05e-06	705.76241988	700.41598874	704.43552868	-0.08382905	0.07675298	-0.31909459
0.4294	231.50609	0.0	3.639e-05	0.00032134	1e-07	-0.0	0.00142944	0.00026357	2.05e-06	705.76098673	700.41718329	704.43436089	-0.08381221	0.07672952	-0.31909407
0.42945	231.52073	0.0	3.638e-05	0.00032135	1e-07	-0.0	0.00142944	0.00026357	2.05e-06	705.75955373	700.41837747	704.43319312	-0.0837858	0.07669271	-0.31909325
0.43952	234.12437	0.0	3.519e-05	0.00032254	1e-07	0.0	0.00142944	0.00026358	2.05e-06	705.50181019	700.62627714	704.22029694	-0.07863329	0.06935287	-0.31892604
0.43957	234.13819	0.0	3.519e-05	0.00032254	1e-07	0.0	0.00142944	0.00026358	2.05e-06	705.50042528	700.6273563	704.21913803	-0.07860851	0.06931679	-0.3189252
0.43963	234.15201	0.0	3.518e-05	0.00032255	1e-07	0.0	0.00142944	0.00026358	2.05e-06	705.4990406	700.62843489	704.21797916	-0.07855868	0.06924425	-0.31892351
0.43968	234.16582	0.0	3.517e-05	0.00032256	1e-07	-0.0	0.00142944	0.00026358	2.05e-06	705.49765638	700.62951236	704.21682039	-0.07855113	0.06923326	-0.31892325
0.43974	234.17962	0.0	3.517e-05	0.00032256	1e-07	-0.0	0.00142944	0.00026358	2.05e-06	705.49627223	700.63058965	704.21566162	-0.07852638	0.06919721	-0.31892241
0.43979	234.19342	0.0	3.516e-05	0.00032257	1e-07	-0.0	0.00142944	0.00026358	2.05e-06	705.4948883	700.63166638	704.21450291	-0.07848275	0.06913365	-0.31892093
0.43985	234.20722	0.0	3.516e-05	0.00032257	1e-07	0.0	0.00142944	0.00026358	2.05e-06	705.49350478	700.63274212	704.21334427	-0.07846707	0.0691108	-0.3189204
0.4399	234.22101	0.0	3.515e-05	0.00032258	1e-07	0.0	0.00142944	0.00026358	2.05e-06	705.4921214	700.63381751	704.21218566	-0.07844637	0.06908062	-0.3189197
0.43996	234.23479	0.0	3.514e-05	0.00032259	1e-07	0.0	0.00142944	0.00026358	2.05e-06	705.49073821	700.63489242	704.21102709	-0.07840703	0.06902327	-0.31891836
0.44001	234.24858	0.0	3.514e-05	0.00032259	1e-07	0.0	0.00142944	0.00026358	2.05e-06	705.48935537	700.63596644	704.20986859	-0.07838077	0.06898499	-0.31891747
0.44007	234.26235	0.0	3.513e-05	0.0003226	1e-07	-0.0	0.00142944	0.00026358	2.05e-06	705.48797279	700.63703986	704.20871014	-0.07836777	0.06896602	-0.31891702
0.44012	234.27613	0.0	3.513e-05	0.00032261	1e-07	-0.0	0.00142944	0.00026358	2.05e-06	705.48659032	700.63811299	704.20755172	-0.07833255	0.06891465	-0.31891582
0.44018	234.2899	0.0	3.512e-05	0.00032261	1e-07	-0.0	0.00142944	0.00026358	2.05e-06	705.48520817	700.63918531	704.20639336	-0.07829451	0.06885915	-0.31891453
0.44023	234.30366	0.0	3.511e-05	0.00032262	1e-07	0.0	0.00142944	0.00026358	2.05e-06	705.48382637	700.64025677	704.20523507	-0.07828593	0.06884663	-0.31891424
0.44029	234.31742	0.0	3.511e-05	0.00032262	1e-07	0.0	0.00142944	0.00026358	2.05e-06	705.48244465	700.64132804	704.20407679	-0.07826126	0.06881061	-0.3189134
0.44034	234.33118	0.0	3.51e-05	0.00032263	1e-07	0.0	0.00142944	0.00026358	2.05e-06	705.48106316	700.64239874	704.20291857	-0.07820871	0.0687339	-0.3189116
0.4404	234.34493	0.0	3.509e-05	0.00032264	1e-07	-0.0	0.00142944	0.00026358	2.05e-06	705.47968214	700.64346825	704.20176043	-0.0782042	0.06872731	-0.31891145
0.44045	234.35867	0.0	3.509e-05	0.00032264	1e-07	-0.0	0.00142944	0.00026358	2.05e-06	705.47830117	700.64453766	704.20060231	-0.07817956	0.06869132	-0.31891061
0.45051	236.79784	0.0	3.403e-05	0.0003237	9e-08	0.0	0.00142944	0.00026359	2.05e-06	705.22955631	700.83016956	703.98950599	-0.07350959	0.06174286	-0.31874473
0.45057	236.81074	0.0	3.402e-05	0.00032371	9e-08	0.0	0.00142944	0.00026359	2.05e-06	705.22821787	700.83113011	703.98835706	-0.0734864	0.06170773	-0.31874387
0.45062	236.82364	0.0	3.402e-05	0.00032371	9e-08	0.0	0.00142944	0.00026359	2.05e-06	705.22687964	700.83209012	703.98720818	-0.073447	0.06164804	-0.31874241
0.45068	236.83654	0.0	3.401e-05	0.00032372	9e-08	0.0	0.00142944	0.00026359	2.05e-06	705.22554176	700.83304919	703.98605938	-0.07342743	0.06161839	-0.31874169
0.45073	236.84944	0.0	3.401e-05	0.00032372	9e-08	-0.0	0.00142944	0.00026359	2.05e-06	705.22420406	700.83400781	703.98491062	-0.07341483	0.06159929	-0.31874122
0.45079	236.86232	0.0	3.4e-05	0.00032373	9e-08	-0.0	0.00142944	0.00026359	2.05e-06	705.22286647	700.83496613	703.98376189	-0.07338655	0.06155643	-0.31874018
0.45084	236.87521	0.0	3.4e-05	0.00032373	9e-08	-0.0	0.00142944	0.00026359	2.05e-06	705.22152913	700.83592378	703.98261322	-0.07334271	0.06148997	-0.31873856
0.4509	236.88809	0.0	3.399e-05	0.00032374	9e-08	0.0	0.00142944	0.00026359	2.05e-06	705.22019218	700.83688039	703.98146463	-0.07333912	0.06148453	-0.31873842
0.45095	236.90096	0.0	3.399e-05	0.00032374	9e-08	0.0	0.00142944	0.00026359	2.05e-06	705.21885527	700.83783692	703.98031606	-0.07331599	0.06144943	-0.31873756
0.45101	236.91383	0.0	3.398e-05	0.00032375	9e-08	0.0	0.00142944	0.00026359	2.05e-06	705.21751856	700.8387929	703.97916753	-0.07327526	0.06138765	-0.31873606
0.45106	236.9267	0.0	3.398e-05	0.00032376	9e-08	0.0	0.00142944	0.00026359	2.05e-06	705.21618222	700.83974792	703.97801908	-0.07325801	0.0613615	-0.31873542
0.45112	236.93956	0.0	3.397e-05	0.00032376	9e-08	-0.0	0.00142944	0.00026359	2.05e-06	705.21484603	700.84070253	703.97687067	-0.07324458	0.06134112	-0.31873492
0.45117	236.95241	0.0	3.396e-05	0.00032377	9e-08	-0.0	0.00142944	0.00026359	2.05e-06	705.21350997	700.84165683	703.97572229	-0.07321448	0.06129544	-0.3187338
0.45123	236.96527	0.0	3.396e-05	0.00032377	9e-08	-0.0	0.00142944	0.00026359	2.05e-06	705.21217417	700.84261041	703.97457398	-0.07317332	0.06123297	-0.31873227
0.45128	236.97811	0.0	3.395e-05	0.00032378	9e-08	0.0	0.00142944	0.00026359	2.05e-06	705.21083874	700.84356302	703.97342574	-0.07316909	0.06122653	-0.31873212
0.45134	236.99096	0.0	3.395e-05	0.00032378	9e-08	0.0	0.00142944	0.00026359	2.05e-06	705.20950335	700.84451553	703.97227752	-0.073146	0.06119147	-0.31873126
0.45139	237.00379	0.0	3.394e-05	0.00032379	9e-08	0.0	0.00142944	0.00026359	2.05e-06	705.20816816	700.84546749	703.97112934	-0.07310447	0.06112841	-0.31872971
0.45145	237.01663	0.0	3.394e-05	0.00032379	9e-08	-0.0	0.00142944	0.00026359	2.05e-06	705.20683334	700.84641847	703.96998125	-0.07308865	0.06110438	-0.31872913
0.46151	239.28611	0.0	3.3e-05	0.00032473	9e-08	-0.0	0.00142944	0.00026359	2.05e-06	704.96607316	701.0109859	703.76072867	-0.06883193	0.05454381	-0.31856511
0.46157	239.29807	0.0	3.299e-05	0.00032474	9e-08	-0.0	0.00142944	0.00026359	2.05e-06	704.96477609	701.0118343	703.75958985	-0.06878848	0.05447593	-0.31856338
0.46162	239.31003	0.0	3.299e-05	0.00032474	9e-08	0.0	0.00142944	0.00026359	2.05e-06	704.9634794	701.01268166	703.75845113	-0.06877752	0.05445881	-0.31856294
0.46168	239.32199	0.0	3.298e-05	0.00032475	9e-08	0.0	0.00142944	0.00026359	2.05e-06	704.9621828	701.01352874	703.75731243	-0.06876489	0.05443908	-0.31856244
0.46173	239.33394	0.0	3.298e-05	0.00032475	9e-08	0.0	0.00142944	0.00026359	2.05e-06	704.96088631	701.01437552	703.75617376	-0.06874307	0.05440497	-0.31856157
0.46179	239.34589	0.0	3.297e-05	0.00032476	9e-08	0.0	0.00142944	0.00026359	2.05e-06	704.95959001	701.01522177	703.75503514	-0.06869334	0.05432724	-0.31855958
0.46184	239.35783	0.0	3.297e-05	0.00032476	9e-08	-0.0	0.00142944	0.00026359	2.05e-06	704.95829415	701.0160668	703.75389663	-0.06869287	0.05432651	-0.31855956
0.4619	239.36976	0.0	3.296e-05	0.00032477	9e-08	-0.0	0.00142944	0.00026359	2.05e-06	704.95699829	701.01691183	703.75275813	-0.0686752	0.05429888	-0.31855886
0.46195	239.3817	0.0	3.296e-05	0.00032477	9e-08	-0.0	0.00142944	0.00026359	2.05e-06	704.95570258	701.01775642	703.75161966	-0.06864551	0.05425246	-0.31855767
0.46201	239.39362	0.0	3.295e-05	0.00032478	9e-08	-0.0	0.00142944	0.00026359	2.05e-06	704.95440714	701.01860029	703.75048126	-0.0686082	0.05419411	-0.31855618
0.46206	239.40554	0.0	3.295e-05	0.00032478	9e-08	0.0	0.00142944	0.00026359	2.05e-06	704.95311202	701.01944325	703.74934295	-0.06860626	0.05419107	-0.3185561
0.46212	239.41746	0.0	3.294e-05	0.00032479	9e-08	0.0	0.00142944	0.00026359	2.05e-06	704.95181691	701.02028617	703.74820464	-0.06858449	0.05415702	-0.31855523
0.46217	239.42937	0.0	3.294e-05	0.00032479	9e-08	0.0	0.00142944	0.00026359	2.05e-06	704.950522	701.02112855	703.74706638	-0.06855095	0.05410455	-0.31855388
0.46223	239.44128	0.0	3.293e-05	0.0003248	9e-08	0.0	0.00142944	0.00026359	2.05e-06	704.94922737	701.02197012	703.74592819	-0.06852352	0.05406163	-0.31855279
0.46228	239.45319	0.0	3.293e-05	0.0003248	9e-08	-0.0	0.00142944	0.00026359	2.05e-06	704.94793299	701.02281102	703.74479007	-0.06851769	0.05405251	-0.31855255
0.46234	239.46508	0.0	3.292e-05	0.00032481	9e-08	-0.0	0.00142944	0.00026359	2.05e-06	704.94663866	701.02365178	703.74365196	-0.06849594	0.05401848	-0.31855168
0.46239	239.47698	0.0	3.292e-05	0.00032481	9e-08	-0.0	0.00142944	0.00026359	2.05e-06	704.94534452	701.024492	703.74251389	-0.06845667	0.053957	-0.31855011
0.46245	239.48886	0.0	3.291e-05	0.00032482	9e-08	-0.0	0.00142944	0.00026359	2.05e-06	704.94405072	701.02533127	703.74137592	-0.06843881	0.05392905	-0.31854939
0.47251	241.58247	0.0	3.208e-05	0.00032565	8e-08	0.0	0.00142944	0.0002636	2.05e-06	704.71044013	701.16996008	703.53396994	-0.0645081	0.04771463	-0.31838681
0.47257	241.59346	0.0	3.208e-05	0.00032565	8e-08	0.0	0.00142944	0.0002636	2.05e-06	704.70918034	701.17070215	703.53284117	-0.06449191	0.04768883	-0.31838612
0.47262	241.60444	0.0	3.207e-05	0.00032566	8e-08	0.0	0.00142944	0.0002636	2.05e-06	704.70792067	701.17144382	703.53171243	-0.06447	0.0476539	-0.31838518
0.47268	241.61542	0.0	3.207e-05	0.00032566	8e-08	0.0	0.00142944	0.0002636	2.05e-06	704.7066612	701.17218495	703.53058375	-0.06442151	0.04757656	-0.31838312
0.47273	241.62639	0.0	3.207e-05	0.00032567	8e-08	-0.0	0.00142944	0.0002636	2.05e-06	704.70540214	701.17292487	703.52945518	-0.06442151	0.04757656	-0.31838312
0.47279	241.63736	0.0	3.206e-05	0.00032567	8e-08	-0.0	0.00142944	0.0002636	2.05e-06	704.70414308	701.17366479	703.52832661	-0.06440839	0.04755565	-0.31838256
0.47284	241.64832	0.0	3.206e-05	0.00032567	8e-08	-0.0	0.00142944	0.0002636	2.05e-06	704.70288413	701.17440438	703.52719807	-0.06438776	0.04752275	-0.31838168
0.4729	241.65928	0.0	3.205e-05	0.00032568	8e-08	-0.0	0.00142944	0.0002636	2.05e-06	704.70162535	701.17514347	703.52606958	-0.06434162	0.04744915	-0.31837971
0.47295	241.67023	0.0	3.205e-05	0.00032568	8e-08	0.0	0.00142944	0.0002636	2.05e-06	704.70036697	701.1758814	703.5249412	-0.06433484	0.04743834	-0.31837942
0.47301	241.68117	0.0	3.204e-05	0.00032569	8e-08	0.0	0.00142944	0.0002636	2.05e-06	704.69910865	701.17661917	703.52381284	-0.06432497	0.0474226	-0.318379
0.47306	241.69212	0.0	3.204e-05	0.00032569	8e-08	0.0	0.00142944	0.0002636	2.05e-06	704.69785041	701.1773567	703.5226845	-0.06430437	0.04738974	-0.31837812
0.47312	241.70305	0.0	3.204e-05	0.0003257	8e-08	0.0	0.00142944	0.0002636	2.05e-06	704.69659234	701.17809371	703.52155621	-0.06426339	0.04732435	-0.31837637
0.47317	241.71398	0.0	3.203e-05	0.0003257	8e-08	0.0	0.00142944	0.0002636	2.05e-06	704.69533463	701.1788297	703.52042802	-0.06424811	0.04729996	-0.31837572
0.47323	241.72491	0.0	3.203e-05	0.0003257	8e-08	-0.0	0.00142944	0.0002636	2.05e-06	704.69407704	701.17956532	703.51929986	-0.06424166	0.04728968	-0.31837544
0.47328	241.73583	0.0	3.202e-05	0.00032571	8e-08	-0.0	0.00142944	0.0002636	2.05e-06	704.69281951	701.18030077	703.51817172	-0.06422109	0.04725686	-0.31837456
0.47334	241.74675	0.0	3.202e-05	0.00032571	8e-08	-0.0	0.00142944	0.0002636	2.05e-06	704.69156215	701.18103571	703.51704363	-0.06418556	0.04720015	-0.31837304
0.47339	241.75766	0.0	3.201e-05	0.00032572	8e-08	-0.0	0.00142944	0.0002636	2.05e-06	704.69030509	701.18176978	703.51591563	-0.06416131	0.04716144	-0.31837201
0.47345	241.76857	0.0	3.201e-05	0.00032572	8e-08	0.0	0.00142944	0.0002636	2.05e-06	704.68904825	701.18250323	703.51478768	-0.06415846	0.0471569	-0.31837188
0.48351	243.67878	0.0	3.128e-05	0.00032645	8e-08	0.0	0.00142944	0.0002636	2.05e-06	704.46191532	701.30824316	703.3091942	-0.06043793	0.04119464	-0.31820875
0.48357	243.68874	0.0	3.128e-05	0.00032645	8e-08	0.0	0.00142944	0.0002636	2.05e-06	704.46068975	701.30888375	703.30807526	-0.06041393	0.0411561	-0.31820767
0.48362	243.6987	0.0	3.127e-05	0.00032646	8e-08	0.0	0.00142944	0.0002636	2.05e-06	704.45946438	701.30952373	703.30695638	-0.06041393	0.0411561	-0.31820767
0.48368	243.70865	0.0	3.127e-05	0.00032646	8e-08	0.0	0.00142944	0.0002636	2.05e-06	704.45823902	701.31016372	703.30583749	-0.06041393	0.0411561	-0.31820767
0.48373	243.7186	0.0	3.127e-05	0.00032647	8e-08	0.0	0.00142944	0.0002636	2.05e-06	704.45701365	701.3108037	703.30471861	-0.06040055	0.04113463	-0.31820707
0.48379	243.72854	0.0	3.126e-05	0.00032647	8e-08	0.0	0.00142944	0.0002636	2.05e-06	704.45578839	701.31144335	703.30359976	-0.06038465	0.04110909	-0.31820636
0.48384	243.73848	0.0	3.126e-05	0.00032647	8e-08	0.0	0.00142944	0.0002636	2.05e-06	704.45456327	701.3120826	703.30248095	-0.06036616	0.0410794	-0.31820553
0.4839	243.74841	0.0	3.125e-05	0.00032648	8e-08	0.0	0.00142944	0.0002636	2.05e-06	704.4533383	701.31272139	703.30136219	-0.0603463	0.04104751	-0.31820464
0.48395	243.75834	0.0	3.125e-05	0.00032648	8e-08	0.0	0.00142944	0.0002636	2.05e-06	704.4521135	701.31335969	703.30024347	-0.06032745	0.04101724	-0.31820379
0.48401	243.76826	0.0	3.125e-05	0.00032648	8e-08	-0.0	0.00142944	0.0002636	2.05e-06	704.45088885	701.31399751	703.2991248	-0.06030816	0.04098627	-0.31820292
0.48406	243.77817	0.0	3.124e-05	0.00032649	8e-08	-0.0	0.00142944	0.0002636	2.05e-06	704.44966436	701.31463485	703.29800617	-0.06028865	0.04095494	-0.31820205
0.48412	243.78808	0.0	3.124e-05	0.00032649	8e-08	-0.0	0.00142944	0.0002636	2.05e-06	704.44844003	701.31527171	703.2968876	-0.06026931	0.04092389	-0.31820118
0.48417	243.79799	0.0	3.124e-05	0.0003265	8e-08	0.0	0.00142944	0.0002636	2.05e-06	704.44721587	701.31590808	703.29576907	-0.06024982	0.0408926	-0.3182003
0.48423	243.80789	0.0	3.123e-05	0.0003265	8e-08	0.0	0.00142944	0.0002636	2.05e-06	704.44599187	701.31654396	703.29465058	-0.06023028	0.04086122	-0.31819943
0.48428	243.81778	0.0	3.123e-05	0.0003265	8e-08	0.0	0.00142944	0.0002636	2.05e-06	704.44476803	701.31717935	703.29353215	-0.06020329	0.04081789	-0.31819821
0.48434	243.82767	0.0	3.122e-05	0.00032651	8e-08	0.0	0.00142944	0.0002636	2.05e-06	704.44354441	701.31781408	703.29241378	-0.06016371	0.04075433	-0.31819643
0.48439	243.83756	0.0	3.122e-05	0.00032651	8e-08	0.0	0.00142944	0.0002636	2.05e-06	704.44232113	701.31844781	703.29129551	-0.06013004	0.04070025	-0.31819492
0.48445	243.84744	0.0	3.122e-05	0.00032651	8e-08	0.0	0.00142944	0.0002636	2.05e-06	704.44109812	701.3190807	703.29017732	-0.06013004	0.04070025	-0.31819492
0.49451	245.5649	0.0	3.058e-05	0.00032715	7e-08	-0.0	0.00142944	0.0002636	2.05e-06	704.21993168	701.42691418	703.0863248	-0.05663424	0.03510926	-0.31803511
0.49457	245.57379	0.0	3.058e-05	0.00032715	7e-08	-0.0	0.00142944	0.0002636	2.05e-06	704.21873745	701.42746007	703.08521504	-0.05662169	0.03508932	-0.31803453
0.49462	245.58266	0.0	3.058e-05	0.00032715	7e-08	-0.0	0.00142944	0.0002636	2.05e-06	704.21754332	701.42800565	703.08410532	-0.05660857	0.03506848	-0.31803392
0.49468	245.59153	0.0	3.057e-05	0.00032716	7e-08	0.0	0.00142944	0.0002636	2.05e-06	704.21634931	701.42855091	703.08299563	-0.05658804	0.03503588	-0.31803297
0.49473	245.6004	0.0	3.057e-05	0.00032716	7e-08	-0.0	0.00142944	0.0002636	2.05e-06	704.21515546	701.42909567	703.08188599	-0.05657132	0.03500932	-0.3180322
0.49479	245.60926	0.0	3.057e-05	0.00032716	7e-08	-0.0	0.00142944	0.0002636	2.05e-06	704.21396175	701.42964	703.08077639	-0.05655448	0.03498258	-0.31803142
0.49484	245.61811	0.0	3.056e-05	0.00032717	7e-08	-0.0	0.00142944	0.0002636	2.05e-06	704.21276817	701.43018393	703.07966683	-0.05653631	0.03495372	-0.31803057
0.4949	245.62696	0.0	3.056e-05	0.00032717	7e-08	-0.0	0.00142944	0.0002636	2.05e-06	704.21157475	701.4307274	703.07855731	-0.0565176	0.03492402	-0.31802971
0.49495	245.63581	0.0	3.056e-05	0.00032717	7e-08	-0.0	0.00142944	0.0002636	2.05e-06	704.21038147	701.43127041	703.07744784	-0.05649397	0.03488651	-0.31802861
0.49501	245.64464	0.0	3.056e-05	0.00032718	7e-08	-0.0	0.00142944	0.0002636	2.05e-06	704.20918839	701.43181284	703.07633842	-0.05647211	0.0348518	-0.3180276
0.49506	245.65347	0.0	3.055e-05	0.00032718	7e-08	-0.0	0.00142944	0.0002636	2.05e-06	704.20799549	701.43235473	703.07522905	-0.05642482	0.03477678	-0.31802541
0.49512	245.6623	0.0	3.055e-05	0.00032718	7e-08	-0.0	0.00142944	0.0002636	2.05e-06	704.20680298	701.43289545	703.0741198	-0.05640622	0.03474727	-0.31802454
0.49517	245.67112	0.0	3.055e-05	0.00032719	7e-08	0.0	0.00142944	0.0002636	2.05e-06	704.20561062	701.43343571	703.07301059	-0.05640622	0.03474727	-0.31802454
0.49523	245.67994	0.0	3.054e-05	0.00032719	7e-08	0.0	0.00142944	0.0002636	2.05e-06	704.20441826	701.43397597	703.07190138	-0.05639787	0.03473402	-0.31802416
0.49528	245.68875	0.0	3.054e-05	0.00032719	7e-08	0.0	0.00142944	0.0002636	2.05e-06	704.20322596	701.43451603	703.07079219	-0.0563793	0.03470457	-0.3180233
0.49534	245.69755	0.0	3.054e-05	0.0003272	7e-08	0.0	0.00142944	0.0002636	2.05e-06	704.20203382	701.43505563	703.06968304	-0.05633308	0.03463123	-0.31802115
0.49539	245.70635	0.0	3.053e-05	0.0003272	7e-08	0.0	0.00142944	0.0002636	2.05e-06	704.20084206	701.43559408	703.06857401	-0.05633308	0.03463123	-0.31802115
0.49545	245.71514	0.0	3.053e-05	0.0003272	7e-08	0.0	0.00142944	0.0002636	2.05e-06	704.19965029	701.43613254	703.06746497	-0.05628135	0.03454928	-0.31801875
0.50551	247.22782	0.0	2.999e-05	0.00032774	7e-08	0.0	0.00142944	0.00026361	2.05e-06	703.98412868	701.52696923	702.86523949	-0.05290106	0.02927096	-0.31786132
0.50556	247.23555	0.0	2.999e-05	0.00032774	7e-08	0.0	0.00142944	0.00026361	2.05e-06	703.98296492	701.52742431	702.86413826	-0.05287074	0.02922455	-0.31785991
0.50562	247.24327	0.0	2.998e-05	0.00032775	7e-08	0.0	0.00142944	0.00026361	2.05e-06	703.98180141	701.52787866	702.86303711	-0.05287074	0.02922455	-0.31785991
0.50567	247.25098	0.0	2.998e-05	0.00032775	7e-08	0.0	0.00142944	0.00026361	2.05e-06	703.9806379	701.52833301	702.86193595	-0.05283643	0.02917206	-0.31785832
0.50573	247.25869	0.0	2.998e-05	0.00032775	7e-08	0.0	0.00142944	0.00026361	2.05e-06	703.97947467	701.52878655	702.86083487	-0.05282033	0.02914745	-0.31785757
0.50578	247.26639	0.0	2.998e-05	0.00032775	7e-08	0.0	0.00142944	0.00026361	2.05e-06	703.97831158	701.5292397	702.85973382	-0.05280794	0.02912849	-0.31785699
0.50584	247.27409	0.0	2.997e-05	0.00032776	7e-08	0.0	0.00142944	0.00026361	2.05e-06	703.97714858	701.52969256	702.8586328	-0.05279555	0.02910954	-0.31785641
0.50589	247.28178	0.0	2.997e-05	0.00032776	7e-08	0.0	0.00142944	0.00026361	2.05e-06	703.97598568	701.53014512	702.85753181	-0.05278315	0.02909058	-0.31785584
0.50595	247.28946	0.0	2.997e-05	0.00032776	7e-08	0.0	0.00142944	0.00026361	2.05e-06	703.97482289	701.53059739	702.85643084	-0.05276874	0.02906855	-0.31785517
0.506	247.29714	0.0	2.997e-05	0.00032777	7e-08	0.0	0.00142944	0.00026361	2.05e-06	703.97366022	701.53104931	702.8553299	-0.05275117	0.02904169	-0.31785435
0.50606	247.30482	0.0	2.996e-05	0.00032777	7e-08	0.0	0.00142944	0.00026361	2.05e-06	703.97249768	701.53150082	702.85422901	-0.05273297	0.02901388	-0.3178535
0.50611	247.31248	0.0	2.996e-05	0.00032777	7e-08	0.0	0.00142944	0.00026361	2.05e-06	703.9713353	701.53195189	702.85312815	-0.05271451	0.02898569	-0.31785265
0.50617	247.32014	0.0	2.996e-05	0.00032777	7e-08	0.0	0.00142944	0.00026361	2.05e-06	703.97017307	701.53240253	702.85202733	-0.05269608	0.02895753	-0.31785179
0.50622	247.3278	0.0	2.995e-05	0.00032778	7e-08	0.0	0.00142944	0.00026361	2.05e-06	703.96901099	701.53285273	702.85092655	-0.05267753	0.02892923	-0.31785093
0.50628	247.33545	0.0	2.995e-05	0.00032778	7e-08	0.0	0.00142944	0.00026361	2.05e-06	703.96784906	701.53330249	702.84982581	-0.05265899	0.02890091	-0.31785007
0.50633	247.34309	0.0	2.995e-05	0.00032778	7e-08	0.0	0.00142944	0.00026361	2.05e-06	703.96668728	701.53375181	702.84872511	-0.05264041	0.02887257	-0.3178492
0.50639	247.35073	0.0	2.995e-05	0.00032778	7e-08	0.0	0.00142944	0.00026361	2.05e-06	703.96552566	701.53420068	702.84762444	-0.05262183	0.02884422	-0.31784834
0.50644	247.35836	0.0	2.994e-05	0.00032779	7e-08	0.0	0.00142944	0.00026361	2.05e-06	703.96436419	701.53464912	702.84652382	-0.05259606	0.02880492	-0.31784714
0.5065	247.36598	0.0	2.994e-05	0.00032779	7e-08	0.0	0.00142944	0.00026361	2.05e-06	703.96320293	701.53509694	702.84542326	-0.05257694	0.02877577	-0.31784625
0.51651	248.65003	0.0	2.95e-05	0.00032824	7e-08	-0.0	0.00142944	0.00026361	2.05e-06	703.75443242	701.60935749	702.64574971	-0.04915736	0.02373346	-0.31768979
0.51656	248.6565	0.0	2.949e-05	0.00032824	7e-08	-0.0	0.00142944	0.00026361	2.05e-06	703.75329978	701.60972644	702.64465585	-0.04913813	0.02370623	-0.31768893
0.51662	248.66296	0.0	2.949e-05	0.00032824	7e-08	0.0	0.00142944	0.00026361	2.05e-06	703.7521673	701.61009497	702.64356201	-0.04911891	0.02367901	-0.31768807
0.51667	248.66941	0.0	2.949e-05	0.00032824	7e-08	0.0	0.00142944	0.00026361	2.05e-06	703.75103498	701.61046308	702.64246821	-0.04909966	0.0236518	-0.31768721
0.51673	248.67586	0.0	2.949e-05	0.00032824	7e-08	0.0	0.00142944	0.00026361	2.05e-06	703.74990283	701.61083076	702.64137445	-0.04908042	0.0236246	-0.31768635
0.51678	248.68231	0.0	2.948e-05	0.00032825	7e-08	0.0	0.00142944	0.00026361	2.05e-06	703.74877084	701.61119802	702.64028071	-0.04906116	0.02359741	-0.31768549
0.51684	248.68874	0.0	2.948e-05	0.00032825	7e-08	0.0	0.00142944	0.00026361	2.05e-06	703.74763902	701.61156486	702.63918701	-0.04904188	0.02357023	-0.31768464
0.51689	248.69517	0.0	2.948e-05	0.00032825	7e-08	0.0	0.00142944	0.00026361	2.05e-06	703.74650736	701.61193128	702.63809334	-0.04902261	0.02354304	-0.31768378
0.51695	248.70159	0.0	2.948e-05	0.00032825	7e-08	-0.0	0.00142944	0.00026361	2.05e-06	703.74537586	701.61229727	702.63699971	-0.04900334	0.02351585	-0.31768292
0.517	248.70801	0.0	2.948e-05	0.00032825	7e-08	-0.0	0.00142944	0.00026361	2.05e-06	703.74424453	701.61266284	702.63590611	-0.04898406	0.02348868	-0.31768206
0.51706	248.71442	0.0	2.947e-05	0.00032826	7e-08	-0.0	0.00142944	0.00026361	2.05e-06	703.74311336	701.61302798	702.63481254	-0.04896477	0.02346151	-0.3176812
0.51711	248.72082	0.0	2.947e-05	0.00032826	7e-08	-0.0	0.00142944	0.00026361	2.05e-06	703.74198236	701.61339271	702.633719	-0.04894546	0.02343435	-0.31768034
0.51717	248.72721	0.0	2.947e-05	0.00032826	7e-08	-0.0	0.00142944	0.00026361	2.05e-06	703.74085153	701.61375701	702.6326255	-0.04892615	0.0234072	-0.31767948
0.51722	248.7336	0.0	2.947e-05	0.00032826	7e-08	-0.0	0.00142944	0.00026361	2.05e-06	703.73972086	701.61412089	702.63153202	-0.04890684	0.02338004	-0.31767862
0.51728	248.73998	0.0	2.947e-05	0.00032827	7e-08	0.0	0.00142944	0.00026361	2.05e-06	703.73859035	701.61448435	702.63043859	-0.04888753	0.02335289	-0.31767776
0.51733	248.74636	0.0	2.946e-05	0.00032827	7e-08	0.0	0.00142944	0.00026361	2.05e-06	703.73746001	701.61484738	702.62934518	-0.04886821	0.02332575	-0.31767691
0.51739	248.75273	0.0	2.946e-05	0.00032827	7e-08	0.0	0.00142944	0.00026361	2.05e-06	703.73632984	701.61521	702.62825181	-0.04884887	0.02329862	-0.31767605
0.51744	248.75909	0.0	2.946e-05	0.00032827	7e-08	0.0	0.00142944	0.00026361	2.05e-06	703.73519983	701.61557219	702.62715846	-0.04882952	0.0232715	-0.31767519
0.5175	248.76545	0.0	2.946e-05	0.00032827	7e-08	0.0	0.00142944	0.00026361	2.05e-06	703.73406999	701.61593396	702.62606515	-0.04881017	0.02324437	-0.31767433
0.52751	249.80625	0.0	2.91e-05	0.00032863	7e-08	0.0	0.00142944	0.00026361	2.05e-06	703.53182711	701.64226747	702.43534811	-0.04495569	0.00799246	-0.31752456
0.52756	249.8113	0.0	2.91e-05	0.00032863	7e-08	0.0	0.00142944	0.00026361	2.05e-06	703.53073551	701.64239172	702.43429805	-0.04493336	0.0079834	-0.31752373
0.52762	249.81634	0.0	2.91e-05	0.00032863	7e-08	0.0	0.00142944	0.00026361	2.05e-06	703.52964413	701.64251583	702.43324795	-0.044911	0.00797433	-0.31752291
0.52767	249.82138	0.0	2.91e-05	0.00032863	7e-08	0.0	0.00142944	0.00026361	2.05e-06	703.52855298	701.64263979	702.4321978	-0.04488848	0.00796526	-0.31752208
0.52773	249.82641	0.0	2.91e-05	0.00032863	7e-08	0.0	0.00142944	0.00026361	2.05e-06	703.52746207	701.64276361	702.4311476	-0.04486607	0.00795619	-0.31752126
0.52778	249.83144	0.0	2.91e-05	0.00032864	7e-08	0.0	0.00142944	0.00026361	2.05e-06	703.52637138	701.6428873	702.43009735	-0.04484366	0.00794712	-0.31752043
0.52784	249.83645	0.0	2.909e-05	0.00032864	7e-08	0.0	0.00142944	0.00026361	2.05e-06	703.52528092	701.64301084	702.42904706	-0.04482124	0.00793805	-0.31751961
0.52789	249.84146	0.0	2.909e-05	0.00032864	7e-08	0.0	0.00142944	0.00026361	2.05e-06	703.52419069	701.64313424	702.42799672	-0.04479877	0.00792898	-0.31751878
0.52795	249.84646	0.0	2.909e-05	0.00032864	7e-08	0.0	0.00142944	0.00026361	2.05e-06	703.52310069	701.6432575	702.42694633	-0.04477629	0.00791992	-0.31751796
0.528	249.85145	0.0	2.909e-05	0.00032864	7e-08	0.0	0.00142944	0.00026361	2.05e-06	703.52201092	701.64338062	702.4258959	-0.04475375	0.00791085	-0.31751713
0.52806	249.85643	0.0	2.909e-05	0.00032864	7e-08	0.0	0.00142944	0.00026361	2.05e-06	703.52092138	701.6435036	702.42484541	-0.04473122	0.00790178	-0.31751631
0.52811	249.86141	0.0	2.909e-05	0.00032865	7e-08	0.0	0.00142944	0.00026361	2.05e-06	703.51983207	701.64362643	702.42379488	-0.04470861	0.00789271	-0.31751548
0.52817	249.86638	0.0	2.908e-05	0.00032865	7e-08	0.0	0.00142944	0.00026361	2.05e-06	703.51874299	701.64374913	702.42274431	-0.04468604	0.00788364	-0.31751466
0.52822	249.87134	0.0	2.908e-05	0.00032865	7e-08	0.0	0.00142944	0.00026361	2.05e-06	703.51765415	701.64387169	702.42169368	-0.04466345	0.00787458	-0.31751383
0.52828	249.87629	0.0	2.908e-05	0.00032865	7e-08	0.0	0.00142944	0.00026361	2.05e-06	703.51656553	701.6439941	702.42064301	-0.0446407	0.00786551	-0.31751301
0.52833	249.88124	0.0	2.908e-05	0.00032865	7e-08	-0.0	0.00142944	0.00026361	2.05e-06	703.51547715	701.64411637	702.41959229	-0.04461806	0.00785644	-0.31751218
0.52839	249.88618	0.0	2.908e-05	0.00032865	7e-08	-0.0	0.00142944	0.00026361	2.05e-06	703.51438901	701.6442385	702.41854152	-0.04459542	0.00784737	-0.31751136
0.52844	249.89111	0.0	2.908e-05	0.00032866	7e-08	-0.0	0.00142944	0.00026361	2.05e-06	703.51330109	701.6443605	702.41749071	-0.04457278	0.0078383	-0.31751053
0.5285	249.89603	0.0	2.907e-05	0.00032866	7e-08	-0.0	0.00142944	0.00026361	2.05e-06	703.51221341	701.64448235	702.41643985	-0.04455009	0.00782923	-0.31750971
0.53851	250.65425	0.0	2.882e-05	0.00032891	6e-08	-0.0	0.00142944	0.00026361	2.05e-06	703.31874998	701.664301	702.22426867	-0.03981798	0.00616305	-0.31735877
0.53856	250.6576	0.0	2.882e-05	0.00032891	6e-08	-0.0	0.00142944	0.00026361	2.05e-06	703.31771673	701.6643968	702.22320685	-0.03978698	0.00615369	-0.31735794
0.53862	250.66094	0.0	2.882e-05	0.00032891	6e-08	-0.0	0.00142944	0.00026361	2.05e-06	703.31668389	701.66449246	702.22214495	-0.03975394	0.00614424	-0.3173571
0.53867	250.66427	0.0	2.882e-05	0.00032891	6e-08	-0.0	0.00142944	0.00026361	2.05e-06	703.31565149	701.66458797	702.22108297	-0.03972233	0.00613485	-0.31735627
0.53873	250.66759	0.0	2.882e-05	0.00032891	6e-08	-0.0	0.00142944	0.00026361	2.05e-06	703.31461951	701.66468334	702.22002091	-0.03969067	0.00612546	-0.31735543
0.53878	250.6709	0.0	2.882e-05	0.00032891	6e-08	-0.0	0.00142944	0.00026361	2.05e-06	703.31358794	701.66477856	702.21895876	-0.03965897	0.00611607	-0.3173546
0.53884	250.6742	0.0	2.882e-05	0.00032891	6e-08	-0.0	0.00142944	0.00026361	2.05e-06	703.31255678	701.66487364	702.21789654	-0.03962723	0.00610668	-0.31735377
0.53889	250.67749	0.0	2.882e-05	0.00032892	6e-08	0.0	0.00142944	0.00026361	2.05e-06	703.31152605	701.66496856	702.21683423	-0.03959545	0.00609729	-0.31735293
0.53895	250.68077	0.0	2.881e-05	0.00032892	6e-08	0.0	0.00142944	0.00026361	2.05e-06	703.31049573	701.66506335	702.21577185	-0.03956363	0.00608789	-0.3173521
0.539	250.68404	0.0	2.881e-05	0.00032892	6e-08	0.0	0.00142944	0.00026361	2.05e-06	703.30946583	701.66515798	702.21470938	-0.03953176	0.00607849	-0.31735126
0.53906	250.6873	0.0	2.881e-05	0.00032892	6e-08	0.0	0.00142944	0.00026361	2.05e-06	703.30843635	701.66525247	702.21364683	-0.03949986	0.00606909	-0.31735043
0.53911	250.69055	0.0	2.881e-05	0.00032892	6e-08	0.0	0.00142944	0.00026361	2.05e-06	703.30740729	701.66534682	702.21258421	-0.03946791	0.00605969	-0.31734959
0.53917	250.69379	0.0	2.881e-05	0.00032892	6e-08	0.0	0.00142944	0.00026361	2.05e-06	703.30637865	701.66544102	702.2115215	-0.03943544	0.00605026	-0.31734876
0.53922	250.69702	0.0	2.881e-05	0.00032892	6e-08	0.0	0.00142944	0.00026361	2.05e-06	703.30535044	701.66553507	702.2104587	-0.0394018	0.00604077	-0.31734792
0.53928	250.70025	0.0	2.881e-05	0.00032892	6e-08	0.0	0.00142944	0.00026361	2.05e-06	703.3043227	701.66562897	702.20939582	-0.0393692	0.00603134	-0.31734709
0.53933	250.70346	0.0	2.881e-05	0.00032892	6e-08	0.0	0.00142944	0.00026361	2.05e-06	703.30329538	701.66572273	702.20833286	-0.03933651	0.0060219	-0.31734625
0.53939	250.70666	0.0	2.881e-05	0.00032893	6e-08	0.0	0.00142944	0.00026361	2.05e-06	703.30226851	701.66581634	702.20726981	-0.03930374	0.00601245	-0.31734542
0.53944	250.70985	0.0	2.88e-05	0.00032893	6e-08	0.0	0.00142944	0.00026361	2.05e-06	703.30124208	701.6659098	702.20620668	-0.03927088	0.00600301	-0.31734458
0.5395	250.71303	0.0	2.88e-05	0.00032893	6e-08	0.0	0.00142944	0.00026361	2.05e-06	703.30021608	701.66600312	702.20514346	-0.03923793	0.00599355	-0.31734375
0.54951	251.09106	0.0	2.868e-05	0.00032905	6e-08	0.0	0.00142944	0.00026361	2.05e-06	703.12729302	701.68029045	702.00928757	-0.02561119	0.00378954	-0.31718991
0.54956	251.09163	0.0	2.868e-05	0.00032905	6e-08	0.0	0.00142944	0.00026361	2.05e-06	703.1265411	701.68034936	702.0081821	-0.02526163	0.00375864	-0.31718904
0.54962	251.09216	0.0	2.868e-05	0.00032905	6e-08	0.0	0.00142944	0.00026361	2.05e-06	703.12579821	701.68040778	702.00707543	-0.0248827	0.00372568	-0.31718817
0.54967	251.09267	0.0	2.868e-05	0.00032905	6e-08	0.0	0.00142944	0.00026361	2.05e-06	703.1250652	701.6804657	702.00596747	-0.02446737	0.00369015	-0.3171873
0.54973	251.09315	0.0	2.868e-05	0.00032905	6e-08	0.0	0.00142944	0.00026361	2.05e-06	703.12434309	701.68052306	702.00485809	-0.02400682	0.00365141	-0.31718643
0.54978	251.09359	0.0	2.868e-05	0.00032905	6e-08	0.0	0.00142944	0.00026361	2.05e-06	703.12363319	701.68057982	702.00374714	-0.02348984	0.00360865	-0.31718555
0.54984	251.09399	0.0	2.868e-05	0.00032905	6e-08	0.0	0.00142944	0.00026361	2.05e-06	703.12293713	701.68063591	702.00263442	-0.02289948	0.00356064	-0.31718468
0.54989	251.09436	0.0	2.868e-05	0.00032905	6e-08	0.0	0.00142944	0.00026361	2.05e-06	703.12225701	701.68069126	702.00151967	-0.0222069	0.00350529	-0.3171838
0.54995	251.09468	0.0	2.868e-05	0.00032905	6e-08	0.0	0.00142944	0.00026361	2.05e-06	703.12159581	701.68074575	702.00040254	-0.02136613	0.00343923	-0.31718292
0.55	251.09496	0.0	2.868e-05	0.00032905	6e-08	0.0	0.00142944	0.00026361	2.05e-06	703.12095785	701.68079921	701.99928251	1602.63090935	143.93576706	180.53201085
