# Supplementary material for: Dataset for the simulated biomass pyrolysis in rotary kilns with varying particle residence time distributions
Source: Data Brief. 2021 Nov 23;39:107603. doi: 10.1016/j.dib.2021.107603 (PMC8633881; doi:10.1016/j.dib.2021.107603)
Supplement: Supplementary Data S1 — Supplementary Raw Research Data. This is open data under the CC BY license http://creativecommons.org/licenses/by/4.0/ [file mmc1.zip › supplementary/109/logFiles/log_Pe16]

l,m	Tau,s	F_w,kg/s	F_is,kg/s	F_c,kg/s	F_rt,kg/s	F_w_wet,kg/s	F_it,kg/s	F_g,kg/s	F_H2O_g,kg/s	T_b,K	T_g,K	T_w,K	q_bed,kW/m	q_gas,kW/m	q_loss,kW/m
5e-05	0.02237	0.0	0.0	0.0	0.0	0.00205283	0.0	0.0	0.0	298.78761759	299.61319184	832.98108458	42.8011926	1.84750593	-0.41998912
0.00011	0.0671	0.0	0.0	0.0	0.0	0.00205283	0.0	0.0	0.0	299.42410654	301.07425956	832.81240563	42.74051891	1.84520428	-0.41985673
0.00016	0.11183	0.0	0.0	0.0	0.0	0.00205283	0.0	0.0	0.0	300.05946928	302.53319387	832.64396287	42.67993767	1.84288848	-0.41972452
0.00022	0.15655	0.0	0.0	0.0	0.0	0.00205283	0.0	0.0	0.0	300.69370837	303.98998497	832.47575601	42.61945728	1.84055709	-0.41959252
0.00027	0.20127	0.0	0.0	0.0	0.0	0.00205283	0.0	0.0	0.0	301.32682658	305.44462205	832.30778474	42.5590553	1.838214	-0.41946068
0.00033	0.24598	0.0	0.0	0.0	0.0	0.00205283	0.0	0.0	0.0	301.95882607	306.89709701	832.14004879	42.49876063	1.83585414	-0.41932905
0.00038	0.29069	0.0	0.0	0.0	0.0	0.00205283	0.0	0.0	0.0	302.5897098	308.34739829	831.97254783	42.43855185	1.83348127	-0.41919759
0.00044	0.3354	0.0	0.0	0.0	0.0	0.00205283	0.0	0.0	0.0	303.21948011	309.79551688	831.8052816	42.3784271	1.83109573	-0.4190663
0.00049	0.3801	0.0	0.0	0.0	0.0	0.00205283	0.0	0.0	0.0	303.84813932	311.24144399	831.63824981	42.31839081	1.82869671	-0.41893519
0.0105	8.44232	5e-07	0.0	0.0	0.0	0.00205233	0.0	0.0	0.0	402.01597216	529.54588589	804.86403494	32.77092296	1.20249615	-0.39792174
0.01056	8.48622	5.2e-07	0.0	0.0	0.0	0.00205231	0.0	0.0	0.0	402.47691556	530.46572387	804.73539304	32.72525207	1.19842764	-0.39782077
0.01061	8.53011	5.3e-07	0.0	0.0	0.0	0.0020523	0.0	0.0	0.0	402.93710498	531.3823271	804.60693768	32.67964851	1.19435721	-0.39771995
0.01067	8.574	5.5e-07	0.0	0.0	0.0	0.00205228	0.0	0.0	0.0	403.39654193	532.29569534	804.4786686	32.63411365	1.19028363	-0.39761928
0.01072	8.61789	5.7e-07	0.0	0.0	0.0	0.00205226	0.0	0.0	0.0	403.85522796	533.2058275	804.35058558	32.58864512	1.18620905	-0.39751876
0.01078	8.66177	5.9e-07	0.0	0.0	0.0	0.00205224	0.0	0.0	0.0	404.31316455	534.11272402	804.22268836	32.54324285	1.18213351	-0.39741838
0.01083	8.70564	6.1e-07	0.0	0.0	0.0	0.00205222	0.0	0.0	0.0	404.77035316	535.01638537	804.09497669	32.49790678	1.1780571	-0.39731815
0.01089	8.74952	6.3e-07	0.0	0.0	0.0	0.0020522	0.0	0.0	0.0	405.22679527	535.91681205	803.96745034	32.45263685	1.17397986	-0.39721807
0.01094	8.79338	6.5e-07	0.0	0.0	0.0	0.00205218	0.0	0.0	0.0	405.68249234	536.81400463	803.84010905	32.40743297	1.16990186	-0.39711813
0.011	8.83725	6.7e-07	0.0	0.0	0.0	0.00205216	0.0	0.0	0.0	406.13744584	537.70796371	803.71295258	32.36228978	1.16582808	-0.39701833
0.01105	8.8811	6.9e-07	0.0	0.0	0.0	0.00205214	0.0	0.0	0.0	406.59165704	538.5986934	803.58598069	32.31721356	1.16175269	-0.39691868
0.01111	8.92496	7.2e-07	0.0	0.0	0.0	0.00205211	0.0	0.0	0.0	407.04512744	539.48619369	803.45919314	32.27220377	1.15767619	-0.39681918
0.01116	8.96881	7.4e-07	0.0	0.0	0.0	0.00205209	0.0	0.0	0.0	407.49785851	540.37046495	803.33258967	32.22725913	1.15359978	-0.39671981
0.01122	9.01266	7.7e-07	0.0	0.0	0.0	0.00205206	0.0	0.0	0.0	407.94985169	541.25150838	803.20617005	32.18237952	1.14952356	-0.3966206
0.01127	9.0565	7.9e-07	0.0	0.0	0.0	0.00205204	0.0	0.0	0.0	408.4011084	542.12932525	803.07993402	32.13756482	1.14544763	-0.39652153
0.01133	9.10033	8.2e-07	0.0	0.0	0.0	0.00205201	0.0	0.0	0.0	408.85163007	543.00391692	802.95388135	32.09281492	1.1413721	-0.3964226
0.01138	9.14417	8.4e-07	0.0	0.0	0.0	0.00205199	0.0	0.0	0.0	409.30141812	543.87528479	802.82801179	32.04812971	1.13729708	-0.39632381
0.01144	9.18799	8.7e-07	0.0	0.0	0.0	0.00205196	0.0	0.0	0.0	409.75047397	544.74343036	802.7023251	32.00350752	1.1332242	-0.39622517
0.01149	9.23182	9e-07	0.0	0.0	0.0	0.00205193	0.0	0.0	0.0	410.19879897	545.60835623	802.57682102	31.95895032	1.1291515	-0.39612667
0.0215	17.1362	6.769e-05	0.0	0.0	0.0	0.00198507	0.0	0.0	7e-08	480.88737835	653.9244075	782.52892748	24.81720981	0.48919992	-0.38039256
0.02156	17.17924	6.889e-05	0.0	0.0	0.0	0.00198387	0.0	0.0	7e-08	481.22191162	654.28562454	782.43278927	24.78279492	0.48656156	-0.38031711
0.02161	17.22227	7.011e-05	0.0	0.0	0.0	0.00198265	0.0	0.0	7e-08	481.5559136	654.64474467	782.33679002	24.74842821	0.4839345	-0.38024176
0.02167	17.2653	7.135e-05	0.0	0.0	0.0	0.00198141	0.0	0.0	7e-08	481.88938511	655.00177571	782.24092952	24.71410964	0.48131872	-0.38016653
0.02172	17.30833	7.261e-05	0.0	0.0	0.0	0.00198015	0.0	0.0	7e-08	482.22232694	655.35672548	782.14520753	24.67983913	0.47871423	-0.3800914
0.02178	17.35135	7.388e-05	0.0	0.0	0.0	0.00197888	0.0	0.0	7e-08	482.5547399	655.70960179	782.04962383	24.64561662	0.47612103	-0.38001639
0.02183	17.39437	7.517e-05	0.0	0.0	0.0	0.00197759	0.0	0.0	8e-08	482.88662479	656.06041244	781.9541782	24.61144206	0.47353911	-0.37994148
0.02189	17.43739	7.648e-05	0.0	0.0	0.0	0.00197627	0.0	0.0	8e-08	483.2179824	656.40916523	781.85887043	24.57731537	0.47096848	-0.37986668
0.02194	17.4804	7.781e-05	0.0	0.0	0.0	0.00197494	0.0	0.0	8e-08	483.54881355	656.75586795	781.76370028	24.54323645	0.46840928	-0.37979198
0.022	17.5234	7.915e-05	0.0	0.0	0.0	0.0019736	0.0	0.0	8e-08	483.87911902	657.10052861	781.66866753	24.50920532	0.46586126	-0.3797174
0.02205	17.56641	8.052e-05	0.0	0.0	0.0	0.00197223	0.0	0.0	8e-08	484.20889961	657.44315482	781.57377197	24.47522189	0.46332452	-0.37964292
0.02211	17.6094	8.191e-05	0.0	0.0	0.0	0.00197084	0.0	0.0	8e-08	484.5381561	657.78375436	781.47901338	24.4412861	0.46079906	-0.37956855
0.02216	17.6524	8.331e-05	0.0	0.0	0.0	0.00196943	0.0	0.0	8e-08	484.86688928	658.12233499	781.38439152	24.40739788	0.45828487	-0.37949429
0.02222	17.69539	8.474e-05	0.0	0.0	0.0	0.00196801	0.0	0.0	8e-08	485.19509994	658.45890448	781.28990619	24.37355718	0.45578196	-0.37942014
0.02227	17.73837	8.618e-05	0.0	0.0	0.0	0.00196656	0.0	0.0	9e-08	485.52278887	658.79347057	781.19555716	24.33976393	0.45329031	-0.37934609
0.02233	17.78135	8.765e-05	0.0	0.0	0.0	0.0019651	0.0	0.0	9e-08	485.84995684	659.126041	781.10134421	24.30601808	0.45080992	-0.37927215
0.02238	17.82433	8.913e-05	0.0	0.0	0.0	0.00196361	0.0	0.0	9e-08	486.17660463	659.45662351	781.00726712	24.27231957	0.44834078	-0.37919831
0.02244	17.8673	9.064e-05	0.0	0.0	0.0	0.0019621	0.0	0.0	9e-08	486.50273302	659.78522581	780.91332567	24.23866834	0.44588289	-0.37912458
0.02249	17.91027	9.216e-05	0.0	0.0	0.0	0.00196058	0.0	0.0	9e-08	486.82834279	660.11185562	780.81951964	24.20506432	0.44343624	-0.37905096
0.0325	25.6604	0.00086002	1e-07	0.0	0.0	0.00119177	7e-08	1e-08	8.6e-07	538.202088	694.03875193	765.79078334	18.81898049	0.16524007	-0.36725576
0.03256	25.7026	0.00086693	1e-07	0.0	0.0	0.00118485	7e-08	1e-08	8.7e-07	538.44521503	694.12126934	765.71835641	18.79308169	0.16447089	-0.36719892
0.03261	25.7448	0.00087386	1e-07	0.0	0.0	0.00117791	7e-08	1e-08	8.7e-07	538.68796353	694.20298843	765.6460295	18.76721949	0.16370811	-0.36714215
0.03267	25.78699	0.0008808	1e-07	0.0	0.0	0.00117096	8e-08	1e-08	8.8e-07	538.93033437	694.28391329	765.57380245	18.74139383	0.16295173	-0.36708547
0.03272	25.82918	0.00088776	1e-07	0.0	0.0	0.00116399	8e-08	1e-08	8.9e-07	539.17232844	694.36404792	765.50167511	18.71560463	0.1622017	-0.36702886
0.03278	25.87136	0.00089473	1.1e-07	0.0	0.0	0.00115701	8e-08	1e-08	9e-07	539.41394662	694.44339629	765.42964731	18.68985183	0.161458	-0.36697232
0.03283	25.91354	0.00090171	1.1e-07	0.0	0.0	0.00115001	8e-08	1e-08	9e-07	539.65518977	694.52196232	765.35771888	18.66413534	0.16072061	-0.36691587
0.03289	25.95572	0.00090871	1.1e-07	0.0	0.0	0.001143	8e-08	1e-08	9.1e-07	539.89605878	694.59974991	765.28588968	18.63845511	0.1599895	-0.36685949
0.03294	25.99789	0.00091572	1.1e-07	0.0	0.0	0.00113598	9e-08	1e-08	9.2e-07	540.13655452	694.67676288	765.21415954	18.61281106	0.15926464	-0.3668032
0.033	26.04006	0.00092274	1.2e-07	0.0	0.0	0.00112895	9e-08	1e-08	9.2e-07	540.37667789	694.75300501	765.1425283	18.58720312	0.15854601	-0.36674698
0.03305	26.08222	0.00092977	1.2e-07	0.0	0.0	0.0011219	9e-08	1e-08	9.3e-07	540.61642977	694.82848005	765.0709958	18.56163123	0.1578336	-0.36669083
0.03311	26.12438	0.00093682	1.2e-07	0.0	0.0	0.00111485	9e-08	1e-08	9.4e-07	540.85581102	694.9031917	764.99956189	18.53609538	0.1571276	-0.36663477
0.03316	26.16653	0.00094388	1.2e-07	0.0	0.0	0.00110778	9e-08	1e-08	9.5e-07	541.09482247	694.97714364	764.9282264	18.51059537	0.1564276	-0.36657878
0.03322	26.20868	0.00095094	1.3e-07	0.0	0.0	0.0011007	1e-07	1e-08	9.5e-07	541.33346505	695.05033945	764.85698918	18.48513118	0.15573373	-0.36652287
0.03327	26.25083	0.00095802	1.3e-07	0.0	0.0	0.00109361	1e-07	1e-08	9.6e-07	541.57173964	695.12278267	764.78585007	18.45970276	0.15504598	-0.36646704
0.03333	26.29297	0.0009651	1.3e-07	0.0	0.0	0.00108651	1e-07	1e-08	9.7e-07	541.80964712	695.1944768	764.71480892	18.43431001	0.15436433	-0.36641128
0.03338	26.33511	0.00097219	1.3e-07	0.0	0.0	0.00107941	1e-07	1e-08	9.7e-07	542.04718837	695.26542529	764.64386556	18.40895288	0.15368875	-0.3663556
0.03344	26.37725	0.0009793	1.4e-07	0.0	0.0	0.00107229	1.1e-07	2e-08	9.8e-07	542.28436427	695.33563155	764.57301985	18.38363129	0.15301922	-0.36629999
0.03349	26.41938	0.0009864	1.4e-07	0.0	0.0	0.00106517	1.1e-07	2e-08	9.9e-07	542.5211757	695.40509893	764.50227162	18.35834516	0.15235571	-0.36624447
0.0435	34.01838	0.00193312	2.37e-06	0.0	3e-08	0.00011184	3.06e-06	4.6e-07	1.94e-06	580.32161943	697.02376114	753.1049395	14.27378902	0.12456923	-0.35729908
0.04356	34.05976	0.00193513	2.4e-06	0.0	3e-08	0.00010976	3.1e-06	4.7e-07	1.94e-06	580.50328555	696.9719124	753.04971338	14.25385365	0.12493273	-0.35725574
0.04361	34.10113	0.00193711	2.43e-06	0.0	3e-08	0.0001077	3.14e-06	4.8e-07	1.95e-06	580.68468775	696.91939655	752.99456068	14.23393544	0.12530184	-0.35721245
0.04367	34.1425	0.00193906	2.45e-06	0.0	3e-08	0.00010567	3.19e-06	4.8e-07	1.95e-06	580.86582611	696.86621486	752.9394813	14.2140334	0.12567654	-0.35716922
0.04372	34.18387	0.00194098	2.48e-06	0.0	3e-08	0.00010368	3.23e-06	4.9e-07	1.95e-06	581.04670067	696.81236866	752.88447517	14.19425029	0.12605679	-0.35712604
0.04378	34.22523	0.00194286	2.51e-06	0.0	3e-08	0.00010171	3.27e-06	5e-07	1.95e-06	581.22731283	696.75785919	752.82954182	14.17445809	0.12644261	-0.35708293
0.04383	34.26659	0.00194472	2.54e-06	0.0	3e-08	9.978e-05	3.32e-06	5e-07	1.95e-06	581.40766233	696.7026879	752.77468126	14.15467412	0.12683398	-0.35703987
0.04389	34.30794	0.00194654	2.56e-06	0.0	3e-08	9.787e-05	3.36e-06	5.1e-07	1.95e-06	581.58774911	696.64685629	752.71989344	14.13491818	0.12723088	-0.35699687
0.04394	34.34929	0.00194834	2.59e-06	0.0	3e-08	9.599e-05	3.4e-06	5.2e-07	1.96e-06	581.7675734	696.59036589	752.66517825	14.11519092	0.12763331	-0.35695392
0.044	34.39063	0.0019501	2.62e-06	0.0	3e-08	9.415e-05	3.45e-06	5.2e-07	1.96e-06	581.94713539	696.53321825	752.61053553	14.09549304	0.12804124	-0.35691104
0.04405	34.43198	0.00195184	2.65e-06	0.0	3e-08	9.233e-05	3.49e-06	5.3e-07	1.96e-06	582.12643534	696.47541501	752.55596518	14.07582531	0.12845466	-0.3568682
0.04411	34.47331	0.00195355	2.68e-06	0.0	3e-08	9.054e-05	3.54e-06	5.4e-07	1.96e-06	582.30547346	696.41695784	752.50146705	14.05618852	0.12887355	-0.35682543
0.04416	34.51464	0.00195522	2.71e-06	0.0	3e-08	8.877e-05	3.58e-06	5.4e-07	1.96e-06	582.48425	696.35784848	752.44704101	14.03657814	0.12929789	-0.35678271
0.04422	34.55597	0.00195687	2.74e-06	0.0	3e-08	8.704e-05	3.63e-06	5.5e-07	1.97e-06	582.66276516	696.29808869	752.39268693	14.01695462	0.12972767	-0.35674005
0.04427	34.5973	0.0019585	2.77e-06	0.0	3e-08	8.533e-05	3.68e-06	5.6e-07	1.97e-06	582.8410186	696.23768016	752.33840486	13.99738948	0.13016287	-0.35669745
0.04433	34.63862	0.00196009	2.79e-06	0.0	3e-08	8.365e-05	3.73e-06	5.7e-07	1.97e-06	583.01901092	696.17662487	752.28419453	13.97785294	0.13060348	-0.3566549
0.04438	34.67993	0.00196166	2.82e-06	0.0	3e-08	8.2e-05	3.77e-06	5.7e-07	1.97e-06	583.19674234	696.11492475	752.23005584	13.9583453	0.13104947	-0.3566124
0.04444	34.72125	0.00196319	2.86e-06	0.0	4e-08	8.037e-05	3.82e-06	5.8e-07	1.97e-06	583.37421307	696.05258178	752.17598865	13.9388669	0.13150083	-0.35656997
0.04449	34.76256	0.0019647	2.89e-06	0.0	4e-08	7.877e-05	3.87e-06	5.9e-07	1.97e-06	583.55142334	695.989598	752.12199283	13.91941807	0.13195755	-0.35652759
0.05455	42.25374	0.00200829	1.322e-05	1e-08	2.2e-07	6.1e-07	2.453e-05	3.89e-06	2.05e-06	611.78752882	677.7182248	743.33222275	10.76506714	0.27186565	-0.34962856
0.05461	42.2943	0.00200799	1.331e-05	1e-08	2.3e-07	5.9e-07	2.473e-05	3.93e-06	2.05e-06	611.92012703	677.60912617	743.28960618	10.74997169	0.27272279	-0.34959511
0.05466	42.33487	0.00200769	1.34e-05	1e-08	2.3e-07	5.7e-07	2.493e-05	3.96e-06	2.05e-06	612.05250428	677.50022467	743.24704301	10.73485694	0.27357884	-0.3495617
0.05472	42.37542	0.00200738	1.348e-05	1e-08	2.3e-07	5.5e-07	2.513e-05	3.99e-06	2.05e-06	612.1846603	677.39152402	743.20453334	10.71978508	0.27443363	-0.34952833
0.05477	42.41597	0.00200707	1.357e-05	1e-08	2.3e-07	5.3e-07	2.534e-05	4.02e-06	2.05e-06	612.31659559	677.28302817	743.16207701	10.70472871	0.27528719	-0.34949501
0.05483	42.45652	0.00200676	1.366e-05	1e-08	2.3e-07	5.2e-07	2.554e-05	4.06e-06	2.05e-06	612.44831032	677.17474092	743.11967395	10.689686	0.2761395	-0.34946173
0.05488	42.49707	0.00200644	1.375e-05	1e-08	2.4e-07	5e-07	2.575e-05	4.09e-06	2.05e-06	612.57980464	677.06666605	743.07732413	10.67465515	0.27699052	-0.34942849
0.05494	42.53761	0.00200613	1.384e-05	1e-08	2.4e-07	4.8e-07	2.595e-05	4.13e-06	2.05e-06	612.71107866	676.95880728	743.03502751	10.65963434	0.27784022	-0.34939529
0.05499	42.57814	0.00200581	1.393e-05	1e-08	2.4e-07	4.7e-07	2.616e-05	4.16e-06	2.05e-06	612.84213248	676.85116835	742.99278405	10.64472727	0.27868872	-0.34936213
0.05505	42.61868	0.00200549	1.402e-05	1e-08	2.4e-07	4.5e-07	2.637e-05	4.19e-06	2.05e-06	612.97296752	676.74375271	742.95059333	10.62980539	0.27953582	-0.34932902
0.0551	42.6592	0.00200516	1.412e-05	1e-08	2.4e-07	4.4e-07	2.658e-05	4.23e-06	2.05e-06	613.10358357	676.63656408	742.90845541	10.61489121	0.28038152	-0.34929594
0.05516	42.69973	0.00200484	1.421e-05	1e-08	2.4e-07	4.2e-07	2.679e-05	4.26e-06	2.05e-06	613.23398069	676.52960604	742.86637027	10.59999837	0.28122581	-0.34926291
0.05521	42.74025	0.00200451	1.43e-05	1e-08	2.5e-07	4.1e-07	2.701e-05	4.3e-06	2.05e-06	613.36415912	676.42288215	742.82433783	10.58512664	0.28206868	-0.34922992
0.05527	42.78077	0.00200418	1.439e-05	1e-08	2.5e-07	4e-07	2.722e-05	4.33e-06	2.05e-06	613.49411909	676.31639593	742.78235803	10.57027578	0.28291009	-0.34919697
0.05532	42.82128	0.00200385	1.448e-05	1e-08	2.5e-07	3.8e-07	2.744e-05	4.37e-06	2.05e-06	613.62386086	676.21015084	742.74043077	10.55543326	0.28375009	-0.34916406
0.05538	42.86179	0.00200351	1.458e-05	1e-08	2.5e-07	3.7e-07	2.765e-05	4.4e-06	2.05e-06	613.75338448	676.10415027	742.69855605	10.54060392	0.28458864	-0.34913119
0.05543	42.90229	0.00200317	1.467e-05	1e-08	2.5e-07	3.6e-07	2.787e-05	4.44e-06	2.05e-06	613.8826901	675.99839758	742.65673382	10.52579866	0.28542563	-0.34909837
0.05549	42.94279	0.00200283	1.476e-05	1e-08	2.6e-07	3.5e-07	2.809e-05	4.47e-06	2.05e-06	614.01177799	675.89289618	742.61496399	10.5110099	0.28626107	-0.34906558
0.06555	50.28719	0.00190158	3.925e-05	1.2e-07	8.4e-07	0.0	9.362e-05	1.536e-05	2.05e-06	634.21641822	662.60384026	735.78242526	8.14161462	0.40206544	-0.34370268
0.06561	50.32696	0.0019008	3.942e-05	1.3e-07	8.5e-07	0.0	9.414e-05	1.545e-05	2.05e-06	634.30947954	662.56621296	735.74916238	8.13035911	0.40248332	-0.34367656
0.06566	50.36672	0.00190001	3.96e-05	1.3e-07	8.5e-07	0.0	9.465e-05	1.554e-05	2.05e-06	634.40236654	662.52892887	735.71594016	8.1191322	0.40289756	-0.3436505
0.06572	50.40648	0.00189923	3.977e-05	1.3e-07	8.6e-07	0.0	9.517e-05	1.562e-05	2.05e-06	634.4950796	662.49198595	735.6827585	8.10790501	0.40331184	-0.34362443
0.06577	50.44624	0.00189844	3.995e-05	1.3e-07	8.6e-07	0.0	9.569e-05	1.571e-05	2.05e-06	634.58761872	662.45538421	735.64961742	8.0966997	0.40372339	-0.34359841
0.06583	50.48599	0.00189764	4.012e-05	1.3e-07	8.7e-07	0.0	9.621e-05	1.58e-05	2.05e-06	634.67998421	662.4191221	735.61651682	8.08551474	0.40413237	-0.34357243
0.06588	50.52574	0.00189685	4.03e-05	1.3e-07	8.7e-07	0.0	9.674e-05	1.589e-05	2.05e-06	634.77217634	662.38319814	735.58345666	8.0743857	0.40453431	-0.34354655
0.06594	50.56548	0.00189605	4.048e-05	1.3e-07	8.8e-07	0.0	9.726e-05	1.598e-05	2.05e-06	634.86419589	662.34760823	735.55043674	8.06322947	0.40493967	-0.34352062
0.06599	50.60522	0.00189525	4.066e-05	1.3e-07	8.8e-07	0.0	9.779e-05	1.607e-05	2.05e-06	634.95604248	662.31235435	735.51745716	8.05207502	0.40534482	-0.34349469
0.06605	50.64496	0.00189445	4.083e-05	1.4e-07	8.8e-07	0.0	9.832e-05	1.615e-05	2.05e-06	635.04771614	662.27743639	735.4845179	8.04095528	0.40574569	-0.34346883
0.0661	50.68469	0.00189365	4.101e-05	1.4e-07	8.9e-07	0.0	9.885e-05	1.624e-05	2.05e-06	635.13921735	662.24285182	735.45161886	8.02985372	0.40614427	-0.343443
0.06616	50.72442	0.00189284	4.119e-05	1.4e-07	8.9e-07	0.0	9.938e-05	1.633e-05	2.05e-06	635.23054636	662.20859927	735.41875997	8.01878885	0.40653826	-0.34341724
0.06621	50.76414	0.00189203	4.137e-05	1.4e-07	9e-07	0.0	9.992e-05	1.642e-05	2.05e-06	635.32170369	662.17467599	735.38594112	8.00772943	0.40693158	-0.3433915
0.06627	50.80386	0.00189122	4.155e-05	1.4e-07	9e-07	0.0	0.00010045	1.651e-05	2.05e-06	635.41268942	662.14108155	735.35316229	7.99666001	0.40732615	-0.34336573
0.06632	50.84358	0.0018904	4.173e-05	1.4e-07	9.1e-07	0.0	0.00010099	1.66e-05	2.05e-06	635.50350339	662.10781671	735.3204235	7.98562166	0.40771693	-0.34334002
0.06638	50.88329	0.00188958	4.191e-05	1.5e-07	9.1e-07	0.0	0.00010153	1.67e-05	2.05e-06	635.59414605	662.07487917	735.28772466	7.97460364	0.40810517	-0.34331435
0.06643	50.923	0.00188876	4.209e-05	1.5e-07	9.2e-07	0.0	0.00010207	1.679e-05	2.05e-06	635.68461768	662.04226736	735.2550657	7.96362564	0.40848846	-0.34328876
0.06649	50.96271	0.00188794	4.227e-05	1.5e-07	9.2e-07	0.0	0.00010262	1.688e-05	2.05e-06	635.77491886	662.0099782	735.22244649	7.95263721	0.40887304	-0.34326315
0.07655	58.16244	0.00169464	8.189e-05	7.4e-07	2.03e-06	0.0	0.00023244	3.904e-05	2.05e-06	649.67354908	660.2441351	729.86955123	6.19961961	0.45170609	-0.33906148
0.07661	58.20142	0.00169337	8.213e-05	7.4e-07	2.04e-06	0.0	0.0002333	3.919e-05	2.05e-06	649.73653718	660.25050645	729.84338825	6.19133426	0.451823	-0.33904096
0.07666	58.2404	0.0016921	8.238e-05	7.5e-07	2.05e-06	-0.0	0.00023417	3.934e-05	2.05e-06	649.79939999	660.25698952	729.81725592	6.18304632	0.4519401	-0.33902043
0.07672	58.27938	0.00169082	8.262e-05	7.5e-07	2.05e-06	-0.0	0.00023503	3.949e-05	2.05e-06	649.86213745	660.26358448	729.79115425	6.17477684	0.45205583	-0.33899994
0.07677	58.31835	0.00168955	8.287e-05	7.6e-07	2.06e-06	-0.0	0.0002359	3.964e-05	2.05e-06	649.92474993	660.27029016	729.76508317	6.16653053	0.45216981	-0.33897949
0.07683	58.35731	0.00168827	8.311e-05	7.7e-07	2.07e-06	-0.0	0.00023677	3.979e-05	2.05e-06	649.9872379	660.27710507	729.7390426	6.15828474	0.45228375	-0.33895904
0.07688	58.39628	0.00168699	8.336e-05	7.7e-07	2.08e-06	0.0	0.00023764	3.994e-05	2.05e-06	650.04960136	660.2840292	729.71303255	6.15005166	0.45239676	-0.33893862
0.07694	58.43523	0.00168571	8.361e-05	7.8e-07	2.08e-06	0.0	0.00023852	4.009e-05	2.05e-06	650.11184058	660.29106172	729.68705296	6.14183827	0.4525083	-0.33891823
0.07699	58.47419	0.00168442	8.385e-05	7.8e-07	2.09e-06	0.0	0.00023939	4.024e-05	2.05e-06	650.17395594	660.29820141	729.66110377	6.13363871	0.4526188	-0.33889787
0.07705	58.51314	0.00168313	8.41e-05	7.9e-07	2.1e-06	-0.0	0.00024026	4.039e-05	2.05e-06	650.23594773	660.30544739	729.63518494	6.12543978	0.45272927	-0.33887751
0.0771	58.55209	0.00168184	8.435e-05	7.9e-07	2.11e-06	-0.0	0.00024114	4.054e-05	2.05e-06	650.29781596	660.31279962	729.60929645	6.11725918	0.45283839	-0.33885719
0.07716	58.59103	0.00168055	8.46e-05	8e-07	2.11e-06	-0.0	0.00024202	4.069e-05	2.05e-06	650.359561	660.32025697	729.58343825	6.10910348	0.45294567	-0.33883691
0.07721	58.62997	0.00167926	8.484e-05	8.1e-07	2.12e-06	0.0	0.0002429	4.085e-05	2.05e-06	650.42118335	660.32781788	729.55761024	6.10094256	0.45305333	-0.33881662
0.07727	58.66891	0.00167797	8.509e-05	8.1e-07	2.13e-06	0.0	0.00024378	4.1e-05	2.05e-06	650.48268291	660.33548267	729.53181246	6.09279848	0.45315978	-0.33879637
0.07732	58.70784	0.00167667	8.534e-05	8.2e-07	2.13e-06	0.0	0.00024466	4.115e-05	2.05e-06	650.54406002	660.34325032	729.50604483	6.08467521	0.4532647	-0.33877615
0.07738	58.74677	0.00167537	8.559e-05	8.2e-07	2.14e-06	0.0	0.00024555	4.13e-05	2.05e-06	650.6053151	660.35111953	729.48030729	6.07655923	0.45336908	-0.33875595
0.07743	58.78569	0.00167407	8.584e-05	8.3e-07	2.15e-06	-0.0	0.00024643	4.146e-05	2.05e-06	650.6664483	660.35908986	729.45459981	6.06844912	0.45347305	-0.33873576
0.07749	58.82461	0.00167277	8.609e-05	8.4e-07	2.16e-06	-0.0	0.00024732	4.161e-05	2.05e-06	650.72745975	660.36716097	729.42892236	6.06035971	0.45357552	-0.33871561
0.08755	65.88155	0.00140929	0.00013373	2.61e-06	3.59e-06	0.0	0.00042841	7.315e-05	2.05e-06	660.10607972	662.91640782	725.193342	4.76861421	0.46050763	-0.33539089
0.08761	65.91976	0.00140776	0.00013399	2.63e-06	3.59e-06	0.0	0.00042947	7.333e-05	2.05e-06	660.14896543	662.93362908	725.17251565	4.76247871	0.46049558	-0.33537453
0.08766	65.95796	0.00140622	0.00013425	2.64e-06	3.6e-06	-0.0	0.00043054	7.352e-05	2.05e-06	660.1917749	662.95086565	725.15171237	4.75635276	0.46048308	-0.3353582
0.08772	65.99616	0.00140469	0.00013452	2.65e-06	3.61e-06	-0.0	0.0004316	7.371e-05	2.05e-06	660.23450836	662.9681173	725.13093213	4.75024125	0.46046992	-0.3353419
0.08777	66.03435	0.00140315	0.00013478	2.67e-06	3.62e-06	0.0	0.00043266	7.389e-05	2.05e-06	660.27716619	662.98538365	725.11017487	4.74413069	0.46045672	-0.3353256
0.08783	66.07255	0.00140162	0.00013504	2.68e-06	3.63e-06	0.0	0.00043373	7.408e-05	2.05e-06	660.31974841	663.00266467	725.08944059	4.73803395	0.46044289	-0.33530932
0.08788	66.11073	0.00140008	0.00013531	2.7e-06	3.63e-06	0.0	0.00043479	7.427e-05	2.05e-06	660.36225538	663.01996001	725.06872924	4.73194635	0.46042863	-0.33529307
0.08794	66.14892	0.00139854	0.00013557	2.71e-06	3.64e-06	-0.0	0.00043586	7.446e-05	2.05e-06	660.40468732	663.03726944	725.04804079	4.72586336	0.46041416	-0.33527682
0.08799	66.1871	0.001397	0.00013583	2.72e-06	3.65e-06	-0.0	0.00043692	7.464e-05	2.05e-06	660.44704437	663.05459283	725.02737523	4.71979461	0.46039905	-0.33526061
0.08805	66.22527	0.00139547	0.0001361	2.74e-06	3.66e-06	-0.0	0.00043799	7.483e-05	2.05e-06	660.48932687	663.07192984	725.00673249	4.71373093	0.4603837	-0.3352444
0.0881	66.26344	0.00139393	0.00013636	2.75e-06	3.67e-06	0.0	0.00043906	7.502e-05	2.05e-06	660.53153497	663.08928032	724.98611257	4.7076754	0.46036799	-0.33522821
0.08816	66.30161	0.00139239	0.00013662	2.77e-06	3.67e-06	0.0	0.00044012	7.52e-05	2.05e-06	660.57366887	663.10664409	724.96551543	4.70163445	0.46035161	-0.33521205
0.08821	66.33977	0.00139085	0.00013689	2.78e-06	3.68e-06	-0.0	0.00044119	7.539e-05	2.05e-06	660.61572895	663.12402076	724.94494102	4.69559488	0.46033518	-0.33519589
0.08827	66.37793	0.00138931	0.00013715	2.8e-06	3.69e-06	-0.0	0.00044226	7.558e-05	2.05e-06	660.65771524	663.14141032	724.92438934	4.6895678	0.46031818	-0.33517976
0.08832	66.41609	0.00138776	0.00013741	2.81e-06	3.7e-06	-0.0	0.00044333	7.577e-05	2.05e-06	660.69962807	663.15881245	724.90386033	4.68355114	0.46030071	-0.33516365
0.08838	66.45424	0.00138622	0.00013767	2.83e-06	3.71e-06	0.0	0.00044439	7.595e-05	2.05e-06	660.7414677	663.1762269	724.88335398	4.67753803	0.46028308	-0.33514755
0.08843	66.49239	0.00138468	0.00013794	2.84e-06	3.71e-06	0.0	0.00044546	7.614e-05	2.05e-06	660.78323422	663.19365359	724.86287025	4.671539	0.46026482	-0.33513148
0.08849	66.53054	0.00138314	0.0001382	2.86e-06	3.72e-06	0.0	0.00044653	7.633e-05	2.05e-06	660.824928	663.21109216	724.84240911	4.66554555	0.46024632	-0.33511541
0.09855	73.44634	0.00110009	0.00018399	6.52e-06	5.08e-06	0.0	0.00064383	0.00011126	2.05e-06	667.44661208	666.44738542	721.44870984	3.69816397	0.45182116	-0.33245145
0.09861	73.48378	0.00109857	0.00018422	6.55e-06	5.09e-06	-0.0	0.00064489	0.00011145	2.05e-06	667.47838522	666.46473205	721.43193339	3.69349787	0.45175467	-0.33243827
0.09866	73.52121	0.00109706	0.00018446	6.57e-06	5.1e-06	-0.0	0.00064596	0.00011164	2.05e-06	667.51012131	666.48207095	721.4151747	3.68884085	0.45168794	-0.33242512
0.09872	73.55865	0.00109554	0.00018469	6.6e-06	5.1e-06	-0.0	0.00064702	0.00011183	2.05e-06	667.54182057	666.49940206	721.39843374	3.68418741	0.45162111	-0.33241198
0.09877	73.59607	0.00109402	0.00018492	6.62e-06	5.11e-06	0.0	0.00064808	0.00011202	2.05e-06	667.57348312	666.51672537	721.38171049	3.67954114	0.45155409	-0.33239885
0.09883	73.6335	0.00109251	0.00018515	6.65e-06	5.12e-06	0.0	0.00064914	0.00011221	2.05e-06	667.60510914	666.53404082	721.36500493	3.67490075	0.45148693	-0.33238574
0.09888	73.67092	0.00109099	0.00018538	6.68e-06	5.12e-06	-0.0	0.0006502	0.0001124	2.05e-06	667.6366988	666.55134838	721.34831705	3.67026491	0.45141964	-0.33237264
0.09894	73.70833	0.00108948	0.00018562	6.7e-06	5.13e-06	-0.0	0.00065126	0.00011259	2.05e-06	667.66825222	666.56864803	721.33164681	3.66563763	0.45135213	-0.33235955
0.09899	73.74575	0.00108797	0.00018585	6.73e-06	5.14e-06	0.0	0.00065232	0.00011278	2.05e-06	667.69976962	666.58593971	721.31499419	3.66101279	0.45128456	-0.33234648
0.09905	73.78315	0.00108645	0.00018608	6.75e-06	5.14e-06	0.0	0.00065338	0.00011296	2.05e-06	667.73125109	666.60322341	721.29835919	3.65639691	0.45121675	-0.33233342
0.0991	73.82056	0.00108494	0.00018631	6.78e-06	5.15e-06	-0.0	0.00065444	0.00011315	2.05e-06	667.76269685	666.62049907	721.28174176	3.65178426	0.45114886	-0.33232038
0.09916	73.85796	0.00108343	0.00018654	6.81e-06	5.16e-06	-0.0	0.0006555	0.00011334	2.05e-06	667.794107	666.63776667	721.2651419	3.64717918	0.45108078	-0.33230735
0.09921	73.89536	0.00108192	0.00018677	6.83e-06	5.16e-06	-0.0	0.00065656	0.00011353	2.05e-06	667.82548174	666.65502618	721.24855958	3.64257929	0.45101257	-0.33229433
0.09927	73.93275	0.00108041	0.000187	6.86e-06	5.17e-06	0.0	0.00065762	0.00011372	2.05e-06	667.85682121	666.67227756	721.23199478	3.63798446	0.45094423	-0.33228132
0.09932	73.97014	0.0010789	0.00018723	6.89e-06	5.18e-06	0.0	0.00065868	0.00011391	2.05e-06	667.88812556	666.68952078	721.21544748	3.63339745	0.45087569	-0.33226834
0.09938	74.00752	0.00107739	0.00018746	6.91e-06	5.18e-06	-0.0	0.00065974	0.0001141	2.05e-06	667.91939498	666.7067558	721.19891765	3.62881337	0.45080708	-0.33225536
0.09943	74.04491	0.00107588	0.00018769	6.94e-06	5.19e-06	-0.0	0.00066079	0.00011429	2.05e-06	667.95062957	666.7239826	721.18240529	3.62423806	0.45073824	-0.3322424
0.09949	74.08228	0.00107438	0.00018791	6.96e-06	5.2e-06	0.0	0.00066185	0.00011448	2.05e-06	667.98182956	666.74120113	721.16591036	3.61966557	0.45066934	-0.33222945
0.10955	80.8584	0.00081358	0.00022518	1.294e-05	6.21e-06	0.0	0.00084539	0.00014748	2.05e-06	673.25298986	669.73547787	718.42094598	2.86832204	0.43646833	-0.33007469
0.1096	80.89508	0.00081225	0.00022536	1.297e-05	6.21e-06	0.0	0.00084633	0.00014765	2.05e-06	673.28010217	669.75094828	718.40734174	2.86462701	0.43638606	-0.33006401
0.10966	80.93176	0.00081092	0.00022554	1.301e-05	6.21e-06	-0.0	0.00084727	0.00014782	2.05e-06	673.30720285	669.76640909	718.39375167	2.86093416	0.43630377	-0.33005334
0.10971	80.96843	0.0008096	0.00022571	1.305e-05	6.22e-06	-0.0	0.00084821	0.00014799	2.05e-06	673.33429197	669.78186031	718.38017578	2.85724691	0.43622148	-0.33004269
0.10977	81.0051	0.00080827	0.00022589	1.309e-05	6.22e-06	0.0	0.00084914	0.00014816	2.05e-06	673.36136966	669.79730195	718.36661404	2.85356191	0.43613917	-0.33003204
0.10982	81.04176	0.00080695	0.00022606	1.313e-05	6.23e-06	0.0	0.00085008	0.00014833	2.05e-06	673.38843598	669.81273401	718.35306643	2.84988239	0.43605685	-0.3300214
0.10988	81.07842	0.00080563	0.00022624	1.317e-05	6.23e-06	-0.0	0.00085101	0.0001485	2.05e-06	673.41549106	669.82815649	718.33953295	2.84620524	0.43597452	-0.33001078
0.10993	81.11508	0.00080431	0.00022641	1.321e-05	6.24e-06	-0.0	0.00085195	0.00014867	2.05e-06	673.44253495	669.84356942	718.32601357	2.8425334	0.43589218	-0.33000017
0.10999	81.15173	0.00080299	0.00022659	1.325e-05	6.24e-06	0.0	0.00085288	0.00014884	2.05e-06	673.46956779	669.85897279	718.31250829	2.83886407	0.43580984	-0.32998956
0.11004	81.18838	0.00080167	0.00022676	1.329e-05	6.24e-06	0.0	0.00085381	0.00014901	2.05e-06	673.49658964	669.8743666	718.29901708	2.83519989	0.43572748	-0.32997898
0.1101	81.22502	0.00080035	0.00022694	1.333e-05	6.25e-06	-0.0	0.00085474	0.00014918	2.05e-06	673.52360062	669.88975088	718.28553994	2.83153834	0.43564512	-0.3299684
0.11015	81.26166	0.00079903	0.00022711	1.337e-05	6.25e-06	-0.0	0.00085567	0.00014934	2.05e-06	673.55060079	669.90512562	718.27207685	2.82788179	0.43556275	-0.32995783
0.11021	81.2983	0.00079772	0.00022728	1.341e-05	6.26e-06	0.0	0.0008566	0.00014951	2.05e-06	673.57759028	669.92049084	718.25862779	2.824228	0.43548037	-0.32994727
0.11026	81.33493	0.0007964	0.00022746	1.345e-05	6.26e-06	0.0	0.00085753	0.00014968	2.05e-06	673.60456916	669.93584654	718.24519276	2.82057903	0.43539798	-0.32993672
0.11032	81.37156	0.00079509	0.00022763	1.349e-05	6.27e-06	0.0	0.00085846	0.00014985	2.05e-06	673.63153753	669.95119272	718.23177173	2.81693298	0.43531559	-0.32992619
0.11037	81.40819	0.00079378	0.0002278	1.352e-05	6.27e-06	-0.0	0.00085939	0.00015002	2.05e-06	673.65849548	669.96652941	718.21836469	2.81329156	0.4352332	-0.32991566
0.11043	81.44481	0.00079247	0.00022797	1.356e-05	6.27e-06	-0.0	0.00086031	0.00015019	2.05e-06	673.68544311	669.98185659	718.20497164	2.80965324	0.4351508	-0.32990515
0.11048	81.48143	0.00079116	0.00022814	1.36e-05	6.28e-06	0.0	0.00086124	0.00015035	2.05e-06	673.7123805	669.99717429	718.19159254	2.80601931	0.43506839	-0.32989465
0.12055	88.11914	0.00057253	0.00025434	2.208e-05	6.83e-06	0.0	0.00101628	0.00017871	2.05e-06	678.55263084	672.65052886	715.96465336	2.19794626	0.4204026	-0.32814653
0.1206	88.15507	0.00057146	0.00025445	2.213e-05	6.83e-06	0.0	0.00101705	0.00017885	2.05e-06	678.57898339	672.66426916	715.95362549	2.19490105	0.42032708	-0.32813788
0.12066	88.19099	0.00057038	0.00025457	2.219e-05	6.83e-06	-0.0	0.00101781	0.000179	2.05e-06	678.60533851	672.67800187	715.94260933	2.19185774	0.42025161	-0.32812923
0.12071	88.22691	0.00056931	0.00025468	2.224e-05	6.84e-06	-0.0	0.00101858	0.00017914	2.05e-06	678.63169623	672.69172701	715.93160487	2.18881795	0.42017624	-0.32812059
0.12077	88.26282	0.00056823	0.00025479	2.229e-05	6.84e-06	0.0	0.00101934	0.00017928	2.05e-06	678.65805661	672.70544458	715.92061211	2.18578001	0.42010092	-0.32811196
0.12082	88.29873	0.00056716	0.00025491	2.235e-05	6.84e-06	0.0	0.00102011	0.00017942	2.05e-06	678.68441969	672.71915459	715.90963103	2.1827455	0.4200257	-0.32810334
0.12088	88.33464	0.00056609	0.00025502	2.24e-05	6.84e-06	-0.0	0.00102087	0.00017956	2.05e-06	678.71078554	672.73285706	715.89866162	2.179713	0.41995053	-0.32809473
0.12093	88.37054	0.00056502	0.00025513	2.245e-05	6.84e-06	-0.0	0.00102163	0.0001797	2.05e-06	678.73715418	672.74655199	715.88770388	2.17668364	0.41987544	-0.32808613
0.12099	88.40644	0.00056395	0.00025524	2.251e-05	6.85e-06	0.0	0.00102239	0.00017984	2.05e-06	678.76352567	672.76023939	715.87675778	2.17365661	0.41980043	-0.32807754
0.12104	88.44234	0.00056289	0.00025536	2.256e-05	6.85e-06	0.0	0.00102315	0.00017998	2.05e-06	678.78990006	672.77391929	715.86582333	2.17063238	0.41972549	-0.32806895
0.1211	88.47823	0.00056182	0.00025547	2.261e-05	6.85e-06	-0.0	0.00102391	0.00018012	2.05e-06	678.8162774	672.78759167	715.85490051	2.16761082	0.41965063	-0.32806038
0.12115	88.51412	0.00056076	0.00025558	2.267e-05	6.85e-06	-0.0	0.00102466	0.00018026	2.05e-06	678.84265773	672.80125657	715.84398931	2.16459169	0.41957583	-0.32805181
0.12121	88.55	0.00055969	0.00025569	2.272e-05	6.85e-06	0.0	0.00102542	0.0001804	2.05e-06	678.86904109	672.81491398	715.83308973	2.16157557	0.41950113	-0.32804326
0.12126	88.58588	0.00055863	0.0002558	2.277e-05	6.85e-06	-0.0	0.00102618	0.00018054	2.05e-06	678.89542755	672.82856391	715.82220174	2.15856156	0.41942648	-0.32803471
0.12132	88.62176	0.00055757	0.00025591	2.283e-05	6.86e-06	-0.0	0.00102693	0.00018068	2.05e-06	678.92181714	672.84220638	715.81132534	2.1555508	0.41935193	-0.32802617
0.12137	88.65763	0.00055651	0.00025602	2.288e-05	6.86e-06	0.0	0.00102769	0.00018082	2.05e-06	678.94820991	672.8558414	715.80046053	2.15254194	0.41927743	-0.32801764
0.12143	88.6935	0.00055545	0.00025613	2.294e-05	6.86e-06	0.0	0.00102844	0.00018096	2.05e-06	678.9746059	672.86946898	715.78960728	2.14953648	0.41920304	-0.32800912
0.12148	88.72937	0.0005544	0.00025624	2.299e-05	6.86e-06	-0.0	0.00102919	0.0001811	2.05e-06	679.00100517	672.88308912	715.7787656	2.14653285	0.4191287	-0.32800061
0.13155	95.22978	0.00038239	0.00027123	3.414e-05	6.97e-06	0.0	0.00115203	0.00020403	2.05e-06	683.92607188	675.26002466	713.97961179	1.63646866	0.40709353	-0.32658833
0.1316	95.26496	0.00038156	0.00027128	3.421e-05	6.97e-06	-0.0	0.00115262	0.00020414	2.05e-06	683.95366314	675.27242805	713.97074101	1.63387549	0.40703755	-0.32658137
0.13166	95.30014	0.00038074	0.00027133	3.428e-05	6.97e-06	-0.0	0.00115321	0.00020425	2.05e-06	683.98126306	675.2848255	713.96188017	1.63128425	0.4069817	-0.32657441
0.13171	95.33531	0.00037991	0.00027139	3.434e-05	6.97e-06	0.0	0.0011538	0.00020436	2.05e-06	684.00887164	675.29721702	713.95302926	1.62869507	0.40692597	-0.32656746
0.13177	95.37047	0.00037909	0.00027144	3.441e-05	6.97e-06	-0.0	0.00115439	0.00020447	2.05e-06	684.03648889	675.30960262	713.94418828	1.62610744	0.40687034	-0.32656052
0.13182	95.40564	0.00037827	0.0002715	3.448e-05	6.97e-06	-0.0	0.00115498	0.00020459	2.05e-06	684.06411483	675.3219823	713.93535721	1.62352213	0.40681486	-0.32655359
0.13188	95.4408	0.00037745	0.00027155	3.455e-05	6.97e-06	0.0	0.00115557	0.0002047	2.05e-06	684.09174948	675.33435607	713.92653606	1.62093837	0.40675947	-0.32654667
0.13193	95.47595	0.00037663	0.0002716	3.462e-05	6.97e-06	0.0	0.00115615	0.00020481	2.05e-06	684.11939283	675.34672393	713.91772481	1.61835658	0.4067042	-0.32653975
0.13199	95.5111	0.00037581	0.00027166	3.469e-05	6.97e-06	-0.0	0.00115674	0.00020492	2.05e-06	684.14704491	675.35908589	713.90892345	1.61577679	0.40664906	-0.32653284
0.13204	95.54625	0.000375	0.00027171	3.475e-05	6.97e-06	0.0	0.00115732	0.00020503	2.05e-06	684.17470572	675.37144195	713.90013199	1.61319856	0.40659402	-0.32652594
0.1321	95.5814	0.00037418	0.00027176	3.482e-05	6.97e-06	0.0	0.00115791	0.00020514	2.05e-06	684.20237527	675.38379213	713.8913504	1.61062263	0.40653913	-0.32651905
0.13215	95.61654	0.00037337	0.00027181	3.489e-05	6.96e-06	-0.0	0.00115849	0.00020525	2.05e-06	684.23005358	675.39613642	713.88257869	1.60804822	0.40648433	-0.32651216
0.13221	95.65167	0.00037256	0.00027186	3.496e-05	6.96e-06	-0.0	0.00115907	0.00020536	2.05e-06	684.25774066	675.40847483	713.87381684	1.6054758	0.40642966	-0.32650529
0.13226	95.68681	0.00037175	0.00027192	3.503e-05	6.96e-06	0.0	0.00115965	0.00020547	2.05e-06	684.28543652	675.42080736	713.86506485	1.60290532	0.40637511	-0.32649842
0.13232	95.72194	0.00037094	0.00027197	3.51e-05	6.96e-06	-0.0	0.00116023	0.00020558	2.05e-06	684.31314117	675.43313403	713.85632271	1.60033643	0.40632067	-0.32649155
0.13237	95.75706	0.00037013	0.00027202	3.517e-05	6.96e-06	-0.0	0.00116081	0.00020569	2.05e-06	684.34085461	675.44545483	713.84759042	1.59776978	0.40626637	-0.3264847
0.13243	95.79218	0.00036932	0.00027207	3.524e-05	6.96e-06	0.0	0.00116139	0.0002058	2.05e-06	684.36857687	675.45776978	713.83886796	1.59520465	0.40621216	-0.32647785
0.13248	95.8273	0.00036851	0.00027212	3.531e-05	6.96e-06	0.0	0.00116197	0.00020591	2.05e-06	684.39630794	675.47007887	713.83015533	1.59264152	0.40615809	-0.32647101
0.14255	102.19139	0.00024036	0.0002767	4.936e-05	6.69e-06	-0.0	0.00125411	0.00022356	2.05e-06	689.6211303	677.62835042	712.39402831	1.15182478	0.39835277	-0.32534374
0.1426	102.22583	0.00023977	0.0002767	4.944e-05	6.69e-06	0.0	0.00125454	0.00022365	2.05e-06	689.65046053	677.63964556	712.38700878	1.14955638	0.39832174	-0.32533823
0.14266	102.26026	0.00023917	0.0002767	4.952e-05	6.69e-06	-0.0	0.00125497	0.00022373	2.05e-06	689.67979824	677.65093539	712.37999788	1.14728929	0.39829083	-0.32533273
0.14271	102.29469	0.00023857	0.0002767	4.961e-05	6.68e-06	-0.0	0.0012554	0.00022381	2.05e-06	689.70914342	677.66221991	712.3729956	1.14502377	0.39826006	-0.32532723
0.14277	102.32911	0.00023798	0.0002767	4.969e-05	6.68e-06	0.0	0.00125583	0.0002239	2.05e-06	689.73849602	677.67349913	712.36600193	1.14275954	0.3982294	-0.32532174
0.14282	102.36353	0.00023738	0.0002767	4.978e-05	6.68e-06	-0.0	0.00125626	0.00022398	2.05e-06	689.76785604	677.68477304	712.35901688	1.14049662	0.39819887	-0.32531626
0.14288	102.39795	0.00023679	0.0002767	4.986e-05	6.68e-06	-0.0	0.00125669	0.00022406	2.05e-06	689.79722344	677.69604164	712.35204042	1.13823528	0.39816847	-0.32531079
0.14293	102.43236	0.0002362	0.0002767	4.995e-05	6.67e-06	0.0	0.00125711	0.00022415	2.05e-06	689.8265982	677.70730494	712.34507257	1.13597521	0.3981382	-0.32530532
0.14299	102.46677	0.00023561	0.0002767	5.003e-05	6.67e-06	-0.0	0.00125754	0.00022423	2.05e-06	689.85598028	677.71856294	712.33811331	1.13371646	0.39810804	-0.32529985
0.14304	102.50118	0.00023502	0.0002767	5.012e-05	6.67e-06	-0.0	0.00125796	0.00022431	2.05e-06	689.88536967	677.72981564	712.33116263	1.13145928	0.39807802	-0.3252944
0.1431	102.53558	0.00023443	0.00027669	5.02e-05	6.67e-06	0.0	0.00125839	0.0002244	2.05e-06	689.91476634	677.74106303	712.32422054	1.12920335	0.39804811	-0.32528895
0.14315	102.56998	0.00023384	0.00027669	5.029e-05	6.66e-06	-0.0	0.00125881	0.00022448	2.05e-06	689.94417027	677.75230512	712.31728702	1.12694874	0.39801833	-0.32528351
0.14321	102.60437	0.00023325	0.00027669	5.037e-05	6.66e-06	-0.0	0.00125924	0.00022456	2.05e-06	689.97358141	677.76354191	712.31036207	1.12469571	0.39798869	-0.32527807
0.14326	102.63876	0.00023267	0.00027669	5.046e-05	6.66e-06	0.0	0.00125966	0.00022464	2.05e-06	690.00299976	677.77477341	712.30344569	1.12244391	0.39795916	-0.32527264
0.14332	102.67315	0.00023208	0.00027668	5.055e-05	6.66e-06	-0.0	0.00126008	0.00022473	2.05e-06	690.03242527	677.7859996	712.29653786	1.12019344	0.39792975	-0.32526722
0.14337	102.70753	0.0002315	0.00027668	5.063e-05	6.65e-06	-0.0	0.0012605	0.00022481	2.05e-06	690.06185793	677.79722049	712.28963859	1.11794453	0.39790048	-0.32526181
0.14343	102.74191	0.00023092	0.00027668	5.072e-05	6.65e-06	0.0	0.00126092	0.00022489	2.05e-06	690.09129771	677.80843609	712.28274786	1.11569685	0.39787133	-0.3252564
0.14348	102.77629	0.00023033	0.00027667	5.08e-05	6.65e-06	-0.0	0.00126134	0.00022497	2.05e-06	690.12074457	677.81964639	712.27586568	1.11345049	0.39784229	-0.32525099
0.15354	109.00488	0.00014061	0.00027197	6.797e-05	6.08e-06	-0.0	0.00132629	0.00023786	2.05e-06	695.59053336	679.78179912	711.15465922	0.72413626	0.39449466	-0.32437098
0.1536	109.03858	0.0001402	0.00027192	6.807e-05	6.08e-06	-0.0	0.00132658	0.00023792	2.05e-06	695.62060553	679.79202926	711.14925849	0.72212302	0.39448607	-0.32436674
0.15365	109.07227	0.0001398	0.00027187	6.817e-05	6.08e-06	0.0	0.00132688	0.00023798	2.05e-06	695.65067632	679.80225399	711.14386534	0.72011103	0.39447757	-0.32436251
0.15371	109.10596	0.0001394	0.00027182	6.827e-05	6.07e-06	-0.0	0.00132717	0.00023804	2.05e-06	695.68074567	679.81247331	711.13847976	0.71810021	0.39446917	-0.32435828
0.15376	109.13965	0.00013899	0.00027178	6.838e-05	6.07e-06	0.0	0.00132746	0.0002381	2.05e-06	695.71081354	679.82268721	711.13310176	0.71609058	0.39446085	-0.32435406
0.15382	109.17333	0.00013859	0.00027173	6.848e-05	6.07e-06	0.0	0.00132775	0.00023816	2.05e-06	695.74087984	679.8328957	711.12773133	0.71408223	0.39445263	-0.32434985
0.15387	109.20701	0.00013819	0.00027168	6.858e-05	6.06e-06	-0.0	0.00132804	0.00023822	2.05e-06	695.77094452	679.84309877	711.12236846	0.7120751	0.39444449	-0.32434564
0.15393	109.24068	0.00013779	0.00027163	6.868e-05	6.06e-06	0.0	0.00132833	0.00023828	2.05e-06	695.80100752	679.85329642	711.11701315	0.71006915	0.39443645	-0.32434143
0.15398	109.27435	0.0001374	0.00027158	6.879e-05	6.05e-06	-0.0	0.00132862	0.00023834	2.05e-06	695.83106877	679.86348865	711.11166539	0.70806439	0.39442849	-0.32433724
0.15404	109.30802	0.000137	0.00027154	6.889e-05	6.05e-06	-0.0	0.00132891	0.0002384	2.05e-06	695.8611282	679.87367546	711.10632518	0.70606092	0.39442062	-0.32433305
0.15409	109.34168	0.0001366	0.00027149	6.899e-05	6.05e-06	0.0	0.0013292	0.00023846	2.05e-06	695.89118577	679.88385685	711.10099252	0.70405866	0.39441284	-0.32432886
0.15415	109.37534	0.00013621	0.00027144	6.909e-05	6.04e-06	-0.0	0.00132948	0.00023851	2.05e-06	695.92124139	679.89403282	711.09566739	0.70205758	0.39440515	-0.32432468
0.1542	109.409	0.00013581	0.00027139	6.92e-05	6.04e-06	0.0	0.00132977	0.00023857	2.05e-06	695.95129501	679.90420336	711.0903498	0.70005769	0.39439755	-0.32432051
0.15426	109.44265	0.00013542	0.00027134	6.93e-05	6.04e-06	0.0	0.00133006	0.00023863	2.05e-06	695.98134656	679.91436847	711.08503973	0.69805911	0.39439003	-0.32431634
0.15431	109.4763	0.00013503	0.00027129	6.94e-05	6.03e-06	-0.0	0.00133034	0.00023869	2.05e-06	696.01139599	679.92452816	711.07973719	0.69606171	0.39438261	-0.32431218
0.15437	109.50994	0.00013463	0.00027124	6.95e-05	6.03e-06	0.0	0.00133063	0.00023875	2.05e-06	696.04144321	679.93468242	711.07444217	0.6940655	0.39437527	-0.32430802
0.15442	109.54359	0.00013424	0.00027119	6.961e-05	6.02e-06	0.0	0.00133091	0.0002388	2.05e-06	696.07148818	679.94483125	711.06915467	0.6920705	0.39436801	-0.32430387
0.15448	109.57722	0.00013385	0.00027114	6.971e-05	6.02e-06	-0.0	0.00133119	0.00023886	2.05e-06	696.10153083	679.95497465	711.06387467	0.6900768	0.39436085	-0.32429973
0.16454	115.67102	7.587e-05	0.00025857	8.997e-05	5.26e-06	0.0	0.00137343	0.00024768	2.05e-06	701.48716603	681.71882748	710.21891618	0.346478	0.39414489	-0.32363661
0.1646	115.70398	7.562e-05	0.00025848	9.009e-05	5.26e-06	-0.0	0.00137361	0.00024772	2.05e-06	701.51555915	681.72795856	710.21493297	0.34472301	0.39414749	-0.32363348
0.16465	115.73694	7.538e-05	0.0002584	9.02e-05	5.25e-06	0.0	0.00137379	0.00024776	2.05e-06	701.54393624	681.73708413	710.21095632	0.34296944	0.39415011	-0.32363036
0.16471	115.76989	7.513e-05	0.00025831	9.032e-05	5.25e-06	0.0	0.00137397	0.0002478	2.05e-06	701.5722972	681.7462042	710.20698625	0.3412173	0.39415274	-0.32362724
0.16476	115.80284	7.488e-05	0.00025823	9.044e-05	5.24e-06	-0.0	0.00137415	0.00024784	2.05e-06	701.60064198	681.75531877	710.20302273	0.33946661	0.39415538	-0.32362413
0.16482	115.83579	7.463e-05	0.00025814	9.056e-05	5.24e-06	0.0	0.00137433	0.00024788	2.05e-06	701.62897047	681.76442784	710.19906576	0.33771737	0.39415804	-0.32362103
0.16487	115.86873	7.439e-05	0.00025805	9.068e-05	5.24e-06	-0.0	0.00137451	0.00024791	2.05e-06	701.65728261	681.7735314	710.19511535	0.33596954	0.39416071	-0.32361793
0.16493	115.90167	7.414e-05	0.00025797	9.079e-05	5.23e-06	0.0	0.00137469	0.00024795	2.05e-06	701.68557832	681.78262947	710.19117148	0.33422314	0.3941634	-0.32361483
0.16498	115.93461	7.39e-05	0.00025788	9.091e-05	5.23e-06	-0.0	0.00137487	0.00024799	2.05e-06	701.71385753	681.79172204	710.18723414	0.33247817	0.3941661	-0.32361174
0.16504	115.96754	7.365e-05	0.00025779	9.103e-05	5.22e-06	-0.0	0.00137505	0.00024803	2.05e-06	701.74212014	681.80080911	710.18330334	0.33073465	0.39416881	-0.32360866
0.16509	116.00047	7.341e-05	0.00025771	9.115e-05	5.22e-06	0.0	0.00137522	0.00024807	2.05e-06	701.77036609	681.80989068	710.17937907	0.3289926	0.39417153	-0.32360558
0.16515	116.0334	7.317e-05	0.00025762	9.127e-05	5.21e-06	-0.0	0.0013754	0.00024811	2.05e-06	701.79859529	681.81896676	710.17546131	0.32725198	0.39417426	-0.3236025
0.1652	116.06632	7.293e-05	0.00025753	9.139e-05	5.21e-06	0.0	0.00137558	0.00024815	2.05e-06	701.82680768	681.82803734	710.17155007	0.3255128	0.394177	-0.32359944
0.16526	116.09923	7.268e-05	0.00025745	9.151e-05	5.2e-06	-0.0	0.00137575	0.00024818	2.05e-06	701.85500316	681.83710243	710.16764535	0.32377506	0.39417976	-0.32359637
0.16531	116.13215	7.244e-05	0.00025736	9.162e-05	5.2e-06	0.0	0.00137593	0.00024822	2.05e-06	701.88318166	681.84616203	710.16374713	0.32203876	0.39418252	-0.32359331
0.16537	116.16506	7.22e-05	0.00025727	9.174e-05	5.2e-06	0.0	0.00137611	0.00024826	2.05e-06	701.91134311	681.85521614	710.1598554	0.32030393	0.39418529	-0.32359026
0.16542	116.19797	7.196e-05	0.00025718	9.186e-05	5.19e-06	-0.0	0.00137628	0.0002483	2.05e-06	701.93948742	681.86426475	710.15597017	0.31857059	0.39418807	-0.32358721
0.16548	116.23087	7.173e-05	0.00025709	9.198e-05	5.19e-06	0.0	0.00137646	0.00024834	2.05e-06	701.96761452	681.87330788	710.15209143	0.31683867	0.39419086	-0.32358417
0.17554	122.19045	3.784e-05	0.00023867	0.00011472	4.35e-06	0.0	0.00140128	0.00025393	2.05e-06	706.74776406	683.43808796	709.54552107	0.02661721	0.39437313	-0.32310819
0.1756	122.22268	3.77e-05	0.00023855	0.00011485	4.35e-06	0.0	0.00140138	0.00025395	2.05e-06	706.77148696	683.44616421	709.54273613	0.0251897	0.39436983	-0.32310601
0.17565	122.2549	3.756e-05	0.00023844	0.00011497	4.34e-06	-0.0	0.00140148	0.00025398	2.05e-06	706.79517997	683.45423556	709.53995655	0.02376405	0.39436645	-0.32310383
0.17571	122.28712	3.743e-05	0.00023833	0.0001151	4.34e-06	0.0	0.00140158	0.000254	2.05e-06	706.81884304	683.462302	709.53718233	0.02234027	0.394363	-0.32310165
0.17576	122.31934	3.729e-05	0.00023822	0.00011523	4.33e-06	-0.0	0.00140168	0.00025402	2.05e-06	706.84247611	683.47036355	709.53441345	0.02091834	0.39435948	-0.32309948
0.17582	122.35156	3.715e-05	0.00023811	0.00011536	4.33e-06	0.0	0.00140178	0.00025405	2.05e-06	706.86607913	683.47842021	709.53164992	0.01949827	0.39435588	-0.32309731
0.17587	122.38377	3.702e-05	0.000238	0.00011549	4.32e-06	-0.0	0.00140188	0.00025407	2.05e-06	706.88965204	683.48647199	709.52889173	0.01808006	0.39435221	-0.32309514
0.17593	122.41598	3.688e-05	0.00023788	0.00011562	4.32e-06	0.0	0.00140198	0.0002541	2.05e-06	706.91319481	683.49451888	709.52613886	0.0166637	0.39434847	-0.32309298
0.17598	122.44818	3.675e-05	0.00023777	0.00011575	4.31e-06	-0.0	0.00140208	0.00025412	2.05e-06	706.93670736	683.5025609	709.52339132	0.01524922	0.39434465	-0.32309083
0.17604	122.48038	3.661e-05	0.00023766	0.00011588	4.31e-06	0.0	0.00140218	0.00025414	2.05e-06	706.96018965	683.51059804	709.5206491	0.0138366	0.39434075	-0.32308868
0.17609	122.51258	3.648e-05	0.00023755	0.000116	4.3e-06	-0.0	0.00140227	0.00025417	2.05e-06	706.98364164	683.51863032	709.51791218	0.01242585	0.39433678	-0.32308653
0.17615	122.54477	3.635e-05	0.00023744	0.00011613	4.3e-06	-0.0	0.00140237	0.00025419	2.05e-06	707.00706326	683.52665774	709.51518057	0.01101698	0.39433273	-0.32308439
0.1762	122.57696	3.621e-05	0.00023732	0.00011626	4.3e-06	0.0	0.00140247	0.00025421	2.05e-06	707.03045446	683.53468031	709.51245425	0.00960998	0.39432861	-0.32308225
0.17626	122.60914	3.608e-05	0.00023721	0.00011639	4.29e-06	-0.0	0.00140257	0.00025424	2.05e-06	707.0538152	683.54269802	709.50973323	0.00820487	0.3943244	-0.32308011
0.17631	122.64133	3.595e-05	0.0002371	0.00011652	4.29e-06	0.0	0.00140267	0.00025426	2.05e-06	707.07714543	683.55071089	709.50701748	0.00680163	0.39432012	-0.32307798
0.17637	122.6735	3.582e-05	0.00023699	0.00011665	4.28e-06	-0.0	0.00140276	0.00025428	2.05e-06	707.10044508	683.55871891	709.50430701	0.00540027	0.39431577	-0.32307585
0.17642	122.70568	3.568e-05	0.00023687	0.00011678	4.28e-06	0.0	0.00140286	0.00025431	2.05e-06	707.12371412	683.56672211	709.50160181	0.00400079	0.39431133	-0.32307373
0.17648	122.73785	3.555e-05	0.00023676	0.00011691	4.27e-06	-0.0	0.00140295	0.00025433	2.05e-06	707.14695249	683.57472047	709.49890188	0.00260319	0.39430682	-0.32307161
0.18654	128.56367	1.775e-05	0.00021504	0.00014082	3.47e-06	-0.0	0.00141605	0.00025765	2.05e-06	710.91852767	684.9639453	709.08011758	-0.22440939	0.3921763	-0.32274304
0.1866	128.59517	1.769e-05	0.00021492	0.00014095	3.47e-06	0.0	0.0014161	0.00025766	2.05e-06	710.93539774	684.97116229	709.07828174	-0.22542814	0.39215146	-0.3227416
0.18665	128.62667	1.762e-05	0.0002148	0.00014108	3.46e-06	-0.0	0.00141615	0.00025767	2.05e-06	710.95223226	684.97837549	709.07644982	-0.22644481	0.39212649	-0.32274016
0.18671	128.65816	1.755e-05	0.00021468	0.00014121	3.46e-06	0.0	0.0014162	0.00025769	2.05e-06	710.96903122	684.9855849	709.0746218	-0.2274594	0.3921014	-0.32273873
0.18676	128.68965	1.748e-05	0.00021455	0.00014134	3.45e-06	-0.0	0.00141625	0.0002577	2.05e-06	710.98579462	684.99279054	709.07279767	-0.2284719	0.39207617	-0.3227373
0.18682	128.72114	1.741e-05	0.00021443	0.00014147	3.45e-06	0.0	0.0014163	0.00025771	2.05e-06	711.00252247	684.9999924	709.07097744	-0.22948232	0.39205083	-0.32273587
0.18687	128.75262	1.734e-05	0.00021431	0.0001416	3.44e-06	-0.0	0.00141635	0.00025773	2.05e-06	711.01921474	685.0071905	709.06916109	-0.23049065	0.39202535	-0.32273444
0.18693	128.78409	1.728e-05	0.00021419	0.00014173	3.44e-06	0.0	0.0014164	0.00025774	2.05e-06	711.03587144	685.01438484	709.06734861	-0.23149689	0.39199975	-0.32273302
0.18698	128.81557	1.721e-05	0.00021406	0.00014186	3.44e-06	-0.0	0.00141645	0.00025776	2.05e-06	711.05249256	685.02157543	709.06554	-0.23250105	0.39197402	-0.3227316
0.18704	128.84704	1.714e-05	0.00021394	0.00014199	3.43e-06	0.0	0.0014165	0.00025777	2.05e-06	711.0690781	685.02876228	709.06373525	-0.23350312	0.39194816	-0.32273019
0.18709	128.87851	1.708e-05	0.00021382	0.00014212	3.43e-06	-0.0	0.00141655	0.00025778	2.05e-06	711.08562805	685.03594538	709.06193435	-0.23450311	0.39192217	-0.32272877
0.18715	128.90997	1.701e-05	0.0002137	0.00014225	3.42e-06	0.0	0.0014166	0.0002578	2.05e-06	711.10214242	685.04312475	709.06013729	-0.23550101	0.39189606	-0.32272736
0.1872	128.94143	1.694e-05	0.00021357	0.00014238	3.42e-06	0.0	0.00141665	0.00025781	2.05e-06	711.11862119	685.05030039	709.05834408	-0.23649682	0.39186982	-0.32272596
0.18726	128.97288	1.688e-05	0.00021345	0.00014252	3.42e-06	-0.0	0.0014167	0.00025782	2.05e-06	711.13506437	685.05747231	709.05655469	-0.23749055	0.39184345	-0.32272455
0.18731	129.00434	1.681e-05	0.00021333	0.00014265	3.41e-06	0.0	0.00141674	0.00025784	2.05e-06	711.15147195	685.06464052	709.05476913	-0.23848219	0.39181696	-0.32272315
0.18737	129.03578	1.675e-05	0.0002132	0.00014278	3.41e-06	-0.0	0.00141679	0.00025785	2.05e-06	711.16784394	685.07180502	709.05298739	-0.23947174	0.39179033	-0.32272175
0.18742	129.06723	1.668e-05	0.00021308	0.00014291	3.4e-06	0.0	0.00141684	0.00025786	2.05e-06	711.18418032	685.07896581	709.05120945	-0.2404592	0.39176358	-0.32272036
0.18748	129.09867	1.662e-05	0.00021296	0.00014304	3.4e-06	-0.0	0.00141689	0.00025788	2.05e-06	711.20048109	685.08612291	709.04943531	-0.24144457	0.3917367	-0.32271897
0.19754	134.79109	8.1e-06	0.00019063	0.00016639	2.7e-06	0.0	0.00142317	0.00025978	2.05e-06	713.59274441	686.33965972	708.78120882	-0.38703988	0.38458257	-0.32250853
0.1976	134.82186	8.07e-06	0.00019051	0.00016652	2.7e-06	-0.0	0.0014232	0.00025978	2.05e-06	713.60268859	686.34623261	708.78001096	-0.38765078	0.3845312	-0.32250759
0.19765	134.85263	8.03e-06	0.00019039	0.00016664	2.7e-06	0.0	0.00142322	0.00025979	2.05e-06	713.61260037	686.35280279	708.77881559	-0.38825976	0.3844797	-0.32250665
0.19771	134.8834	8e-06	0.00019027	0.00016676	2.69e-06	-0.0	0.00142324	0.0002598	2.05e-06	713.62247976	686.35937026	708.77762268	-0.38886682	0.38442806	-0.32250571
0.19776	134.91416	7.97e-06	0.00019015	0.00016689	2.69e-06	0.0	0.00142327	0.00025981	2.05e-06	713.63232681	686.36593502	708.77643225	-0.38947195	0.3843763	-0.32250478
0.19782	134.94491	7.94e-06	0.00019003	0.00016701	2.69e-06	-0.0	0.00142329	0.00025982	2.05e-06	713.64214155	686.37249708	708.77524428	-0.39007517	0.3843244	-0.32250385
0.19787	134.97567	7.91e-06	0.00018991	0.00016713	2.68e-06	0.0	0.00142331	0.00025982	2.05e-06	713.651924	686.37905643	708.77405877	-0.39067647	0.38427238	-0.32250292
0.19793	135.00641	7.88e-06	0.00018979	0.00016726	2.68e-06	-0.0	0.00142334	0.00025983	2.05e-06	713.66167421	686.38561309	708.7728757	-0.39127585	0.38422022	-0.32250199
0.19798	135.03716	7.85e-06	0.00018967	0.00016738	2.68e-06	0.0	0.00142336	0.00025984	2.05e-06	713.6713922	686.39216705	708.77169508	-0.39187332	0.38416794	-0.32250106
0.19804	135.0679	7.82e-06	0.00018955	0.0001675	2.67e-06	-0.0	0.00142338	0.00025985	2.05e-06	713.68107801	686.39871833	708.77051689	-0.39246888	0.38411552	-0.32250014
0.19809	135.09864	7.79e-06	0.00018944	0.00016763	2.67e-06	0.0	0.00142341	0.00025985	2.05e-06	713.69073168	686.40526692	708.76934113	-0.39306252	0.38406298	-0.32249922
0.19815	135.12938	7.75e-06	0.00018932	0.00016775	2.67e-06	-0.0	0.00142343	0.00025986	2.05e-06	713.70035323	686.41181283	708.76816779	-0.39365426	0.3840103	-0.32249829
0.1982	135.16011	7.72e-06	0.0001892	0.00016787	2.66e-06	-0.0	0.00142345	0.00025987	2.05e-06	713.7099427	686.41835607	708.76699687	-0.39424409	0.3839575	-0.32249738
0.19826	135.19083	7.69e-06	0.00018908	0.000168	2.66e-06	0.0	0.00142347	0.00025988	2.05e-06	713.71950013	686.42489663	708.76582836	-0.39483202	0.38390456	-0.32249646
0.19831	135.22156	7.66e-06	0.00018896	0.00016812	2.66e-06	-0.0	0.00142349	0.00025988	2.05e-06	713.72902554	686.43143453	708.76466225	-0.39541805	0.38385149	-0.32249554
0.19837	135.25228	7.63e-06	0.00018884	0.00016824	2.65e-06	0.0	0.00142352	0.00025989	2.05e-06	713.73851898	686.43796976	708.76349853	-0.39600217	0.3837983	-0.32249463
0.19842	135.283	7.6e-06	0.00018872	0.00016836	2.65e-06	-0.0	0.00142354	0.0002599	2.05e-06	713.74798048	686.44450234	708.7623372	-0.39658439	0.38374497	-0.32249372
0.19848	135.31371	7.57e-06	0.0001886	0.00016849	2.65e-06	0.0	0.00142356	0.00025991	2.05e-06	713.75741006	686.45103225	708.76117826	-0.39716472	0.38369152	-0.32249281
0.20854	140.87297	3.72e-06	0.00016771	0.00018985	2.09e-06	0.0	0.00142641	0.000261	2.05e-06	714.98591814	687.60485099	708.58266606	-0.47363697	0.37187022	-0.32235274
0.20859	140.90302	3.71e-06	0.0001676	0.00018996	2.09e-06	-0.0	0.00142642	0.00026101	2.05e-06	714.99015152	687.61094746	708.58184047	-0.47390575	0.37179539	-0.32235209
0.20865	140.93306	3.69e-06	0.00016749	0.00019007	2.09e-06	0.0	0.00142643	0.00026101	2.05e-06	714.99436064	687.61704181	708.58101617	-0.47417307	0.37172047	-0.32235144
0.2087	140.96309	3.68e-06	0.00016738	0.00019018	2.08e-06	-0.0	0.00142644	0.00026102	2.05e-06	714.99854556	687.62313404	708.58019315	-0.47443893	0.37164544	-0.3223508
0.20876	140.99313	3.67e-06	0.00016727	0.00019029	2.08e-06	0.0	0.00142645	0.00026102	2.05e-06	715.00270631	687.62922415	708.57937141	-0.47470332	0.37157031	-0.32235015
0.20881	141.02316	3.65e-06	0.00016716	0.0001904	2.08e-06	-0.0	0.00142646	0.00026103	2.05e-06	715.00684295	687.63531215	708.57855095	-0.47496626	0.37149509	-0.32234951
0.20887	141.05318	3.64e-06	0.00016706	0.00019051	2.07e-06	0.0	0.00142647	0.00026103	2.05e-06	715.01095551	687.64139804	708.57773175	-0.47522774	0.37141977	-0.32234887
0.20892	141.08321	3.62e-06	0.00016695	0.00019062	2.07e-06	-0.0	0.00142648	0.00026104	2.05e-06	715.01504403	687.64748181	708.57691381	-0.47548777	0.37134434	-0.32234822
0.20898	141.11322	3.61e-06	0.00016684	0.00019073	2.07e-06	0.0	0.00142649	0.00026104	2.05e-06	715.01910858	687.65356348	708.57609714	-0.47574635	0.37126882	-0.32234758
0.20903	141.14324	3.6e-06	0.00016673	0.00019084	2.07e-06	-0.0	0.0014265	0.00026105	2.05e-06	715.02314918	687.65964304	708.57528171	-0.47600348	0.3711932	-0.32234694
0.20909	141.17325	3.58e-06	0.00016662	0.00019094	2.06e-06	0.0	0.00142651	0.00026105	2.05e-06	715.02716589	687.66572049	708.57446754	-0.47625917	0.37111748	-0.3223463
0.20914	141.20326	3.57e-06	0.00016652	0.00019105	2.06e-06	-0.0	0.00142652	0.00026106	2.05e-06	715.03115875	687.67179584	708.5736546	-0.47651341	0.37104166	-0.32234567
0.2092	141.23326	3.56e-06	0.00016641	0.00019116	2.06e-06	0.0	0.00142653	0.00026106	2.05e-06	715.03512781	687.67786909	708.57284291	-0.47676622	0.37096575	-0.32234503
0.20925	141.26326	3.54e-06	0.0001663	0.00019127	2.06e-06	-0.0	0.00142654	0.00026106	2.05e-06	715.0390731	687.68394024	708.57203244	-0.47701759	0.37088974	-0.32234439
0.20931	141.29326	3.53e-06	0.00016619	0.00019138	2.05e-06	0.0	0.00142655	0.00026107	2.05e-06	715.04299468	687.6900093	708.57122321	-0.47726753	0.37081363	-0.32234376
0.20936	141.32325	3.52e-06	0.00016608	0.00019149	2.05e-06	-0.0	0.00142656	0.00026107	2.05e-06	715.04689259	687.69607625	708.5704152	-0.47751603	0.37073742	-0.32234312
0.20942	141.35324	3.5e-06	0.00016598	0.0001916	2.05e-06	0.0	0.00142657	0.00026108	2.05e-06	715.05076687	687.70214111	708.5696084	-0.4777631	0.37066111	-0.32234249
0.20947	141.38323	3.49e-06	0.00016587	0.00019171	2.05e-06	-0.0	0.00142658	0.00026108	2.05e-06	715.05461757	687.70820388	708.56880282	-0.47800875	0.37058471	-0.32234186
0.21954	146.80947	1.77e-06	0.00014744	0.00021035	1.62e-06	-0.0	0.00142785	0.00026175	2.05e-06	715.40834519	688.78397812	708.43706068	-0.5016835	0.35517956	-0.32223845
0.21959	146.83879	1.76e-06	0.00014734	0.00021045	1.62e-06	0.0	0.00142786	0.00026175	2.05e-06	715.40860553	688.78967909	708.43640295	-0.50171131	0.35508875	-0.32223793
0.21965	146.8681	1.76e-06	0.00014725	0.00021054	1.62e-06	-0.0	0.00142786	0.00026175	2.05e-06	715.40885025	688.79537819	708.43574568	-0.50173817	0.35499788	-0.32223741
0.2197	146.89741	1.75e-06	0.00014715	0.00021064	1.61e-06	0.0	0.00142787	0.00026175	2.05e-06	715.4090794	688.80107541	708.43508884	-0.50176409	0.35490694	-0.3222369
0.21976	146.92672	1.75e-06	0.00014706	0.00021073	1.61e-06	-0.0	0.00142787	0.00026176	2.05e-06	715.40929301	688.80677076	708.43443245	-0.50178906	0.35481595	-0.32223638
0.21981	146.95602	1.74e-06	0.00014697	0.00021083	1.61e-06	0.0	0.00142788	0.00026176	2.05e-06	715.40949113	688.81246424	708.43377649	-0.50181309	0.3547249	-0.32223587
0.21987	146.98532	1.73e-06	0.00014687	0.00021092	1.61e-06	-0.0	0.00142788	0.00026176	2.05e-06	715.40967379	688.81815585	708.43312096	-0.50183619	0.35463379	-0.32223535
0.21992	147.01462	1.73e-06	0.00014678	0.00021101	1.61e-06	0.0	0.00142789	0.00026177	2.05e-06	715.40984104	688.82384559	708.43246586	-0.50185834	0.35454262	-0.32223484
0.21998	147.04391	1.72e-06	0.00014669	0.00021111	1.6e-06	-0.0	0.00142789	0.00026177	2.05e-06	715.40999291	688.82953346	708.43181119	-0.50187957	0.35445139	-0.32223432
0.22003	147.0732	1.71e-06	0.00014659	0.0002112	1.6e-06	0.0	0.00142789	0.00026177	2.05e-06	715.41012945	688.83521946	708.43115694	-0.50189986	0.3543601	-0.32223381
0.22009	147.10248	1.71e-06	0.0001465	0.0002113	1.6e-06	-0.0	0.0014279	0.00026177	2.05e-06	715.41025069	688.8409036	708.43050311	-0.50191923	0.35426875	-0.3222333
0.22014	147.13176	1.7e-06	0.00014641	0.00021139	1.6e-06	0.0	0.0014279	0.00026178	2.05e-06	715.41035666	688.84658587	708.4298497	-0.50193766	0.35417735	-0.32223278
0.2202	147.16104	1.7e-06	0.00014631	0.00021148	1.6e-06	-0.0	0.00142791	0.00026178	2.05e-06	715.41044742	688.85226627	708.4291967	-0.50195518	0.35408589	-0.32223227
0.22025	147.19031	1.69e-06	0.00014622	0.00021158	1.59e-06	0.0	0.00142791	0.00026178	2.05e-06	715.410523	688.85794481	708.42854411	-0.50197177	0.35399437	-0.32223176
0.22031	147.21959	1.68e-06	0.00014613	0.00021167	1.59e-06	-0.0	0.00142792	0.00026179	2.05e-06	715.41058344	688.86362148	708.42789193	-0.50198744	0.35390279	-0.32223125
0.22036	147.24885	1.68e-06	0.00014603	0.00021177	1.59e-06	0.0	0.00142792	0.00026179	2.05e-06	715.41062878	688.86929629	708.42724015	-0.5020022	0.35381116	-0.32223074
0.22042	147.27811	1.67e-06	0.00014594	0.00021186	1.59e-06	-0.0	0.00142793	0.00026179	2.05e-06	715.41065905	688.87496924	708.42658877	-0.50201604	0.35371947	-0.32223022
0.22047	147.30737	1.67e-06	0.00014585	0.00021195	1.59e-06	0.0	0.00142793	0.00026179	2.05e-06	715.4106743	688.88064032	708.42593779	-0.50202897	0.35362772	-0.32222971
0.23054	152.60063	8.8e-07	0.00013012	0.00022778	1.27e-06	-0.0	0.00142851	0.00026222	2.05e-06	715.1983544	689.88766355	708.31053806	-0.49137903	0.33606506	-0.32213909
0.23059	152.62922	8.8e-07	0.00013004	0.00022786	1.26e-06	-0.0	0.00142851	0.00026222	2.05e-06	715.19621184	689.89300096	708.30991369	-0.49126168	0.33596582	-0.3221386
0.23065	152.65781	8.8e-07	0.00012996	0.00022794	1.26e-06	-0.0	0.00142851	0.00026222	2.05e-06	715.19406053	689.89833659	708.30928924	-0.49114384	0.33586656	-0.32213811
0.2307	152.68639	8.8e-07	0.00012988	0.00022802	1.26e-06	-0.0	0.00142852	0.00026222	2.05e-06	715.19190049	689.90367045	708.30866473	-0.49102546	0.33576728	-0.32213762
0.23076	152.71497	8.7e-07	0.0001298	0.0002281	1.26e-06	0.0	0.00142852	0.00026223	2.05e-06	715.18973176	689.90900254	708.30804015	-0.49090661	0.33566797	-0.32213713
0.23081	152.74355	8.7e-07	0.00012972	0.00022818	1.26e-06	0.0	0.00142852	0.00026223	2.05e-06	715.18755436	689.91433285	708.3074155	-0.49078723	0.33556863	-0.32213664
0.23087	152.77212	8.7e-07	0.00012964	0.00022826	1.26e-06	-0.0	0.00142852	0.00026223	2.05e-06	715.18536832	689.91966139	708.30679077	-0.49066164	0.33546457	-0.32213612
0.23092	152.80069	8.6e-07	0.00012956	0.00022834	1.26e-06	0.0	0.00142852	0.00026223	2.05e-06	715.18317326	689.92498807	708.30616597	-0.49052096	0.33534851	-0.32213555
0.23098	152.82926	8.6e-07	0.00012948	0.00022842	1.25e-06	0.0	0.00142853	0.00026223	2.05e-06	715.18096818	689.93031269	708.30554107	-0.49036162	0.33521801	-0.3221349
0.23103	152.85782	8.6e-07	0.0001294	0.0002285	1.25e-06	-0.0	0.00142853	0.00026224	2.05e-06	715.17875191	689.93563498	708.30491607	-0.49029705	0.33516521	-0.32213464
0.23109	152.88638	8.5e-07	0.00012933	0.00022858	1.25e-06	-0.0	0.00142853	0.00026224	2.05e-06	715.17653111	689.94095632	708.30429103	-0.4901808	0.33507047	-0.32213418
0.23114	152.91493	8.5e-07	0.00012925	0.00022866	1.25e-06	-0.0	0.00142853	0.00026224	2.05e-06	715.17430222	689.94627598	708.30366591	-0.49005962	0.33497201	-0.32213369
0.2312	152.94348	8.5e-07	0.00012917	0.00022874	1.25e-06	-0.0	0.00142853	0.00026224	2.05e-06	715.17206496	689.95159389	708.30304071	-0.48993672	0.33487255	-0.3221332
0.23125	152.97203	8.5e-07	0.00012909	0.00022881	1.25e-06	-0.0	0.00142854	0.00026224	2.05e-06	715.16981925	689.95691003	708.30241541	-0.48981326	0.33477302	-0.32213271
0.23131	153.00057	8.4e-07	0.00012901	0.00022889	1.25e-06	0.0	0.00142854	0.00026225	2.05e-06	715.16756513	689.96222439	708.30179004	-0.48968929	0.33467346	-0.32213222
0.23136	153.02911	8.4e-07	0.00012893	0.00022897	1.24e-06	-0.0	0.00142854	0.00026225	2.05e-06	715.16530263	689.96753699	708.30116457	-0.48956483	0.33457387	-0.32213173
0.23142	153.05765	8.4e-07	0.00012885	0.00022905	1.24e-06	0.0	0.00142854	0.00026225	2.05e-06	715.16303177	689.97284782	708.30053901	-0.48943987	0.33447427	-0.32213123
0.23147	153.08618	8.4e-07	0.00012878	0.00022913	1.24e-06	-0.0	0.00142854	0.00026225	2.05e-06	715.16075257	689.97815688	708.29991336	-0.48931441	0.33437464	-0.32213074
0.24154	158.24639	4.7e-07	0.00011555	0.0002424	1e-06	0.0	0.00142882	0.00026254	2.05e-06	714.62949313	690.92018423	708.18226901	-0.45958682	0.31583904	-0.32203814
0.24159	158.27425	4.6e-07	0.00011549	0.00024247	1e-06	0.0	0.00142882	0.00026254	2.05e-06	714.62609711	690.9251725	708.18160172	-0.45938262	0.3157298	-0.32203758
0.24165	158.30211	4.6e-07	0.00011542	0.00024254	1e-06	0.0	0.00142882	0.00026254	2.05e-06	714.6226967	690.93015893	708.18093408	-0.45919411	0.31562913	-0.32203706
0.2417	158.32996	4.6e-07	0.00011535	0.0002426	1e-06	-0.0	0.00142882	0.00026254	2.05e-06	714.61929227	690.93514368	708.18026611	-0.45903222	0.3155428	-0.32203661
0.24176	158.35782	4.6e-07	0.00011529	0.00024267	1e-06	-0.0	0.00142882	0.00026254	2.05e-06	714.61588442	690.94012697	708.17959786	-0.45885997	0.31545098	-0.32203614
0.24181	158.38566	4.6e-07	0.00011522	0.00024273	1e-06	0.0	0.00142882	0.00026254	2.05e-06	714.61247293	690.94510873	708.17892931	-0.4585811	0.31530258	-0.32203537
0.24187	158.41351	4.6e-07	0.00011515	0.0002428	1e-06	0.0	0.00142882	0.00026255	2.05e-06	714.6090556	690.95008799	708.17826028	-0.45850004	0.31525946	-0.32203515
0.24192	158.44135	4.6e-07	0.00011509	0.00024287	9.9e-07	0.0	0.00142883	0.00026255	2.05e-06	714.60563658	690.95506653	708.1775911	-0.45831603	0.31516168	-0.32203465
0.24198	158.46919	4.5e-07	0.00011502	0.00024293	9.9e-07	-0.0	0.00142883	0.00026255	2.05e-06	714.60221373	690.96004343	708.1769216	-0.45812613	0.31506085	-0.32203413
0.24203	158.49702	4.5e-07	0.00011496	0.000243	9.9e-07	0.0	0.00142883	0.00026255	2.05e-06	714.59878696	690.96501863	708.17625178	-0.45787441	0.31492736	-0.32203344
0.24209	158.52485	4.5e-07	0.00011489	0.00024307	9.9e-07	0.0	0.00142883	0.00026255	2.05e-06	714.59535501	690.9699916	708.17558151	-0.45770165	0.31483587	-0.32203297
0.24214	158.55268	4.5e-07	0.00011482	0.00024313	9.9e-07	0.0	0.00142883	0.00026255	2.05e-06	714.59191954	690.97496303	708.17491094	-0.45749066	0.31472429	-0.32203239
0.2422	158.5805	4.5e-07	0.00011476	0.0002432	9.9e-07	0.0	0.00142883	0.00026255	2.05e-06	714.58847978	690.9799326	708.17424	-0.45723027	0.31458687	-0.32203168
0.24225	158.60832	4.5e-07	0.00011469	0.00024326	9.9e-07	-0.0	0.00142883	0.00026255	2.05e-06	714.58503479	690.98489986	708.1735686	-0.45711426	0.31452566	-0.32203136
0.24231	158.63614	4.5e-07	0.00011463	0.00024333	9.9e-07	-0.0	0.00142883	0.00026256	2.05e-06	714.58158748	690.98986609	708.172897	-0.45696163	0.31444518	-0.32203094
0.24236	158.66395	4.4e-07	0.00011456	0.0002434	9.9e-07	-0.0	0.00142883	0.00026256	2.05e-06	714.57813711	690.99483098	708.17222513	-0.45676559	0.31434193	-0.32203041
0.24242	158.69176	4.4e-07	0.0001145	0.00024346	9.8e-07	-0.0	0.00142883	0.00026256	2.05e-06	714.57468286	690.99979413	708.17155291	-0.45655613	0.31423171	-0.32202984
0.24247	158.71956	4.4e-07	0.00011443	0.00024353	9.8e-07	-0.0	0.00142884	0.00026256	2.05e-06	714.57122447	691.00475544	708.17088033	-0.45635819	0.31412769	-0.3220293
0.25253	163.74654	2.6e-07	0.00010335	0.00025463	8e-07	0.0	0.00142897	0.00026276	2.05e-06	713.89020116	691.88423825	708.04138683	-0.41832827	0.29553855	-0.3219275
0.25259	163.77368	2.6e-07	0.0001033	0.00025468	8e-07	0.0	0.00142897	0.00026276	2.05e-06	713.88629563	691.88889088	708.04064151	-0.41810297	0.29543372	-0.32192689
0.25264	163.80081	2.6e-07	0.00010324	0.00025474	8e-07	-0.0	0.00142897	0.00026276	2.05e-06	713.88238881	691.89354179	708.03989575	-0.41786395	0.29532254	-0.32192624
0.2527	163.82793	2.6e-07	0.00010319	0.0002548	8e-07	-0.0	0.00142897	0.00026276	2.05e-06	713.87848061	691.89819089	708.03914951	-0.41768132	0.29523761	-0.32192575
0.25275	163.85506	2.6e-07	0.00010313	0.00025485	8e-07	-0.0	0.00142897	0.00026276	2.05e-06	713.87457138	691.9028386	708.03840291	-0.41743123	0.29512137	-0.32192507
0.25281	163.88218	2.5e-07	0.00010308	0.00025491	8e-07	0.0	0.00142897	0.00026277	2.05e-06	713.87066074	691.90748442	708.03765581	-0.41723781	0.29503149	-0.32192455
0.25286	163.90929	2.5e-07	0.00010302	0.00025496	8e-07	0.0	0.00142897	0.00026277	2.05e-06	713.86674903	691.91212877	708.03690832	-0.41702686	0.29493348	-0.32192398
0.25292	163.93641	2.5e-07	0.00010297	0.00025502	8e-07	0.0	0.00142897	0.00026277	2.05e-06	713.86283614	691.91677152	708.03616041	-0.41676558	0.29481217	-0.32192327
0.25297	163.96351	2.5e-07	0.00010291	0.00025507	8e-07	-0.0	0.00142898	0.00026277	2.05e-06	713.85892183	691.92141229	708.03541198	-0.4166013	0.2947359	-0.32192282
0.25303	163.99062	2.5e-07	0.00010285	0.00025513	8e-07	-0.0	0.00142898	0.00026277	2.05e-06	713.85500662	691.92605182	708.03466323	-0.41637883	0.29463264	-0.32192222
0.25308	164.01772	2.5e-07	0.0001028	0.00025519	8e-07	-0.0	0.00142898	0.00026277	2.05e-06	713.85109022	691.93068966	708.03391403	-0.41610566	0.29450593	-0.32192148
0.25314	164.04482	2.5e-07	0.00010274	0.00025524	7.9e-07	0.0	0.00142898	0.00026277	2.05e-06	713.84717236	691.93532544	708.03316428	-0.4159573	0.29443712	-0.32192107
0.25319	164.07191	2.5e-07	0.00010269	0.0002553	7.9e-07	0.0	0.00142898	0.00026277	2.05e-06	713.84325371	691.93996009	708.03241424	-0.41573035	0.29433189	-0.32192046
0.25325	164.099	2.5e-07	0.00010263	0.00025535	7.9e-07	0.0	0.00142898	0.00026277	2.05e-06	713.83933388	691.94459303	708.03166374	-0.41544466	0.2941995	-0.32191968
0.2533	164.12609	2.5e-07	0.00010258	0.00025541	7.9e-07	-0.0	0.00142898	0.00026277	2.05e-06	713.83541256	691.9492238	708.03091268	-0.41530344	0.29413406	-0.3219193
0.25336	164.15318	2.5e-07	0.00010252	0.00025546	7.9e-07	-0.0	0.00142898	0.00026277	2.05e-06	713.83149052	691.95385352	708.03016133	-0.41508961	0.29403501	-0.32191872
0.25341	164.18026	2.5e-07	0.00010247	0.00025552	7.9e-07	-0.0	0.00142898	0.00026278	2.05e-06	713.82756739	691.95848161	708.02940955	-0.41480062	0.29390117	-0.32191793
0.25347	164.20733	2.5e-07	0.00010241	0.00025557	7.9e-07	-0.0	0.00142898	0.00026278	2.05e-06	713.82364279	691.96310753	708.0286572	-0.41462914	0.29382182	-0.32191746
0.26353	169.1008	1.5e-07	9.311e-05	0.00026489	6.5e-07	0.0	0.00142905	0.00026292	2.05e-06	713.09620271	692.78250839	707.88357724	-0.37477564	0.27567491	-0.3218034
0.26359	169.1272	1.5e-07	9.306e-05	0.00026494	6.5e-07	-0.0	0.00142905	0.00026292	2.05e-06	713.09222022	692.78683926	707.88274373	-0.3746099	0.27559994	-0.3218029
0.26364	169.1536	1.5e-07	9.302e-05	0.00026498	6.5e-07	-0.0	0.00142905	0.00026292	2.05e-06	713.08823798	692.79116892	707.88190988	-0.37434001	0.27547784	-0.32180207
0.2637	169.18	1.5e-07	9.297e-05	0.00026503	6.5e-07	0.0	0.00142905	0.00026292	2.05e-06	713.08425615	692.79549662	707.88107548	-0.37413809	0.27538649	-0.32180146
0.26375	169.20639	1.5e-07	9.292e-05	0.00026508	6.5e-07	0.0	0.00142905	0.00026293	2.05e-06	713.08027464	692.79982285	707.88024067	-0.37395994	0.27530589	-0.32180092
0.26381	169.23278	1.5e-07	9.288e-05	0.00026512	6.5e-07	0.0	0.00142905	0.00026293	2.05e-06	713.0762934	692.80414777	707.87940549	-0.37360612	0.27514581	-0.32179984
0.26386	169.25917	1.5e-07	9.283e-05	0.00026517	6.5e-07	-0.0	0.00142905	0.00026293	2.05e-06	713.07231274	692.80847013	707.8785696	-0.37353205	0.27511229	-0.32179961
0.26392	169.28555	1.5e-07	9.278e-05	0.00026522	6.5e-07	-0.0	0.00142905	0.00026293	2.05e-06	713.0683322	692.81279194	707.87773355	-0.37335272	0.27503115	-0.32179906
0.26397	169.31193	1.5e-07	9.274e-05	0.00026526	6.5e-07	-0.0	0.00142905	0.00026293	2.05e-06	713.06435195	692.81711245	707.87689714	-0.37310995	0.27492131	-0.32179832
0.26403	169.3383	1.5e-07	9.269e-05	0.00026531	6.5e-07	-0.0	0.00142905	0.00026293	2.05e-06	713.06037211	692.82143119	707.87606024	-0.37287096	0.27481316	-0.32179759
0.26408	169.36467	1.5e-07	9.264e-05	0.00026536	6.5e-07	0.0	0.00142905	0.00026293	2.05e-06	713.05639267	692.82574819	707.87522284	-0.37266636	0.27472058	-0.32179696
0.26414	169.39104	1.5e-07	9.26e-05	0.0002654	6.5e-07	0.0	0.00142905	0.00026293	2.05e-06	713.05241359	692.83006371	707.87438503	-0.37244207	0.27461908	-0.32179628
0.26419	169.41741	1.5e-07	9.255e-05	0.00026545	6.5e-07	-0.0	0.00142905	0.00026293	2.05e-06	713.04843489	692.83437759	707.87354677	-0.37222908	0.2745227	-0.32179563
0.26425	169.44377	1.5e-07	9.25e-05	0.0002655	6.5e-07	-0.0	0.00142905	0.00026293	2.05e-06	713.04445658	692.83868992	707.87270807	-0.372013	0.27442491	-0.32179496
0.2643	169.47012	1.4e-07	9.246e-05	0.00026554	6.5e-07	0.0	0.00142905	0.00026293	2.05e-06	713.04047866	692.84300067	707.87186893	-0.37179898	0.27432805	-0.32179431
0.26436	169.49647	1.4e-07	9.241e-05	0.00026559	6.4e-07	-0.0	0.00142906	0.00026293	2.05e-06	713.03650112	692.84730987	707.87102935	-0.37151563	0.27419981	-0.32179343
0.26441	169.52282	1.4e-07	9.236e-05	0.00026564	6.4e-07	0.0	0.00142906	0.00026293	2.05e-06	713.03252412	692.85161701	707.87018919	-0.37138643	0.27414133	-0.32179304
0.26447	169.54917	1.4e-07	9.232e-05	0.00026568	6.4e-07	0.0	0.00142906	0.00026293	2.05e-06	713.02854735	692.8559232	707.86934878	-0.37112191	0.2740216	-0.32179222
0.27453	174.30874	9e-08	8.446e-05	0.00027355	5.4e-07	0.0	0.00142909	0.00026304	2.05e-06	712.31223629	693.61803808	707.7083561	-0.33303638	0.2566099	-0.32166571
0.27459	174.33441	9e-08	8.442e-05	0.00027359	5.4e-07	-0.0	0.00142909	0.00026304	2.05e-06	712.30840576	693.62206343	707.70743824	-0.33284737	0.25652212	-0.32166503
0.27464	174.36008	9e-08	8.438e-05	0.00027363	5.4e-07	0.0	0.00142909	0.00026305	2.05e-06	712.30457628	693.62608737	707.70652	-0.33267684	0.25644291	-0.32166442
0.2747	174.38574	9e-08	8.434e-05	0.00027367	5.4e-07	0.0	0.0014291	0.00026305	2.05e-06	712.30074773	693.63011006	707.70560143	-0.33243915	0.25633248	-0.32166356
0.27475	174.4114	9e-08	8.43e-05	0.00027371	5.4e-07	-0.0	0.0014291	0.00026305	2.05e-06	712.29692049	693.63413098	707.70468238	-0.33226	0.25624922	-0.32166291
0.27481	174.43706	9e-08	8.426e-05	0.00027375	5.4e-07	-0.0	0.0014291	0.00026305	2.05e-06	712.29309424	693.63815057	707.70376298	-0.33206539	0.25615878	-0.32166221
0.27486	174.46271	9e-08	8.422e-05	0.00027379	5.4e-07	0.0	0.0014291	0.00026305	2.05e-06	712.28926907	693.64216872	707.70284318	-0.33183567	0.25605198	-0.32166138
0.27492	174.48836	9e-08	8.418e-05	0.00027383	5.4e-07	-0.0	0.0014291	0.00026305	2.05e-06	712.28544518	693.64618516	707.70192294	-0.33168133	0.2559802	-0.32166082
0.27497	174.514	9e-08	8.414e-05	0.00027387	5.3e-07	-0.0	0.0014291	0.00026305	2.05e-06	712.28162215	693.65020046	707.70100238	-0.33144266	0.2558692	-0.32165996
0.27503	174.53965	9e-08	8.41e-05	0.00027391	5.3e-07	0.0	0.0014291	0.00026305	2.05e-06	712.27780045	693.65421398	707.70008135	-0.33124513	0.2557773	-0.32165924
0.27508	174.56528	9e-08	8.406e-05	0.00027395	5.3e-07	-0.0	0.0014291	0.00026305	2.05e-06	712.27397986	693.65822604	707.69915993	-0.33108105	0.25570095	-0.32165865
0.27514	174.59092	9e-08	8.402e-05	0.00027399	5.3e-07	-0.0	0.0014291	0.00026305	2.05e-06	712.27016019	693.66223688	707.69823818	-0.33084209	0.25558974	-0.32165778
0.27519	174.61655	9e-08	8.398e-05	0.00027403	5.3e-07	0.0	0.0014291	0.00026305	2.05e-06	712.26634186	693.66624594	707.69731596	-0.33065683	0.25550348	-0.32165711
0.27525	174.64218	9e-08	8.394e-05	0.00027407	5.3e-07	0.0	0.0014291	0.00026305	2.05e-06	712.26252458	693.67025363	707.69639336	-0.33047217	0.2554175	-0.32165643
0.2753	174.6678	9e-08	8.39e-05	0.00027411	5.3e-07	-0.0	0.0014291	0.00026305	2.05e-06	712.25870835	693.67425995	707.69547041	-0.33024036	0.25530954	-0.32165559
0.27536	174.69342	9e-08	8.386e-05	0.00027415	5.3e-07	0.0	0.0014291	0.00026305	2.05e-06	712.25489344	693.67826454	707.69454699	-0.33008109	0.25523534	-0.32165501
0.27541	174.71904	9e-08	8.382e-05	0.00027419	5.3e-07	0.0	0.0014291	0.00026305	2.05e-06	712.25107942	693.68226795	707.69362325	-0.32985395	0.2551295	-0.32165418
0.27547	174.74465	9e-08	8.379e-05	0.00027422	5.3e-07	-0.0	0.0014291	0.00026305	2.05e-06	712.24726671	693.68626967	707.69269907	-0.32964964	0.25503427	-0.32165343
0.28553	179.36981	6e-08	7.709e-05	0.00028092	4.5e-07	0.0	0.00142912	0.00026314	2.05e-06	711.57057816	694.39412498	707.51722999	-0.29503556	0.23849958	-0.32151573
0.28559	179.39475	6e-08	7.706e-05	0.00028096	4.5e-07	0.0	0.00142912	0.00026314	2.05e-06	711.56700345	694.39786193	707.51623825	-0.29481212	0.23838978	-0.32151476
0.28564	179.41968	6e-08	7.703e-05	0.00028099	4.5e-07	-0.0	0.00142912	0.00026314	2.05e-06	711.56343049	694.40159713	707.51524608	-0.29464317	0.2383067	-0.32151403
0.2857	179.44461	6e-08	7.699e-05	0.00028102	4.5e-07	0.0	0.00142912	0.00026314	2.05e-06	711.55985886	694.40533102	707.5142536	-0.29448713	0.23822996	-0.32151335
0.28575	179.46953	6e-08	7.696e-05	0.00028106	4.5e-07	0.0	0.00142912	0.00026314	2.05e-06	711.55628845	694.40906368	707.51326082	-0.2942724	0.23812432	-0.32151242
0.28581	179.49445	6e-08	7.692e-05	0.00028109	4.5e-07	-0.0	0.00142912	0.00026314	2.05e-06	711.55271973	694.41279467	707.51226764	-0.29413551	0.23805694	-0.32151182
0.28586	179.51937	6e-08	7.689e-05	0.00028113	4.5e-07	-0.0	0.00142912	0.00026314	2.05e-06	711.54915209	694.41652458	707.5112742	-0.29392	0.23795084	-0.32151088
0.28592	179.54428	6e-08	7.686e-05	0.00028116	4.5e-07	0.0	0.00142912	0.00026314	2.05e-06	711.54558615	694.42025282	707.51028036	-0.29374647	0.23786537	-0.32151012
0.28597	179.56919	6e-08	7.682e-05	0.00028119	4.5e-07	-0.0	0.00142912	0.00026314	2.05e-06	711.54202157	694.42397969	707.50928619	-0.2935939	0.23779021	-0.32150946
0.28603	179.5941	6e-08	7.679e-05	0.00028123	4.5e-07	-0.0	0.00142912	0.00026314	2.05e-06	711.53845821	694.42770537	707.50829173	-0.29337874	0.23768417	-0.32150851
0.28608	179.619	6e-08	7.675e-05	0.00028126	4.5e-07	0.0	0.00142912	0.00026314	2.05e-06	711.53489654	694.43142937	707.50729686	-0.29323885	0.2376152	-0.3215079
0.28614	179.6439	6e-08	7.672e-05	0.00028129	4.4e-07	0.0	0.00142912	0.00026314	2.05e-06	711.53133598	694.43515226	707.50630174	-0.29303003	0.23751223	-0.32150699
0.28619	179.66879	6e-08	7.669e-05	0.00028133	4.4e-07	-0.0	0.00142912	0.00026314	2.05e-06	711.52777708	694.43887353	707.50530622	-0.2928528	0.23742478	-0.32150621
0.28625	179.69368	6e-08	7.665e-05	0.00028136	4.4e-07	0.0	0.00142912	0.00026314	2.05e-06	711.52421958	694.4425934	707.50431036	-0.29270317	0.23735094	-0.32150555
0.2863	179.71857	6e-08	7.662e-05	0.0002814	4.4e-07	0.0	0.00142912	0.00026314	2.05e-06	711.52066327	694.44631211	707.50331423	-0.29248777	0.23724461	-0.3215046
0.28636	179.74346	6e-08	7.659e-05	0.00028143	4.4e-07	-0.0	0.00142912	0.00026314	2.05e-06	711.51710868	694.45002912	707.50231769	-0.29234557	0.23717438	-0.32150398
0.28641	179.76834	6e-08	7.655e-05	0.00028146	4.4e-07	-0.0	0.00142912	0.00026314	2.05e-06	711.51355521	694.45374502	707.50132088	-0.29214223	0.23707393	-0.32150308
0.28647	179.79321	6e-08	7.652e-05	0.0002815	4.4e-07	0.0	0.00142912	0.00026314	2.05e-06	711.51000337	694.45745932	707.5003237	-0.29196216	0.23698494	-0.32150229
0.29653	184.28335	4e-08	7.078e-05	0.00028724	3.8e-07	0.0	0.00142913	0.00026321	2.05e-06	710.88430287	695.1141306	707.31255924	-0.26131133	0.22132517	-0.32135473
0.29659	184.30755	4e-08	7.075e-05	0.00028727	3.8e-07	-0.0	0.00142913	0.00026321	2.05e-06	710.88101783	695.11759517	707.31150615	-0.26119263	0.22126229	-0.32135411
0.29664	184.33174	4e-08	7.072e-05	0.0002873	3.8e-07	-0.0	0.00142913	0.00026321	2.05e-06	710.87773389	695.12105874	707.31045287	-0.26099569	0.22115794	-0.32135307
0.2967	184.35593	4e-08	7.069e-05	0.00028733	3.8e-07	0.0	0.00142913	0.00026321	2.05e-06	710.87445177	695.12452066	707.30939924	-0.26087164	0.22109216	-0.32135242
0.29675	184.38012	4e-08	7.066e-05	0.00028736	3.8e-07	0.0	0.00142913	0.00026321	2.05e-06	710.87117081	695.12798154	707.30834539	-0.26069099	0.22099637	-0.32135146
0.29681	184.4043	4e-08	7.063e-05	0.00028739	3.8e-07	-0.0	0.00142913	0.00026321	2.05e-06	710.86789152	695.1314409	707.30729123	-0.26053604	0.22091414	-0.32135064
0.29686	184.42847	4e-08	7.06e-05	0.00028741	3.8e-07	0.0	0.00142913	0.00026321	2.05e-06	710.86461367	695.13489896	707.3062368	-0.26040134	0.22084265	-0.32134993
0.29692	184.45265	4e-08	7.058e-05	0.00028744	3.8e-07	0.0	0.00142913	0.00026321	2.05e-06	710.86133707	695.13835589	707.30518214	-0.26021046	0.22074129	-0.32134892
0.29697	184.47682	4e-08	7.055e-05	0.00028747	3.8e-07	-0.0	0.00142913	0.00026321	2.05e-06	710.85806224	695.14181122	707.30412715	-0.26009801	0.22068155	-0.32134833
0.29703	184.50098	4e-08	7.052e-05	0.0002875	3.8e-07	-0.0	0.00142913	0.00026321	2.05e-06	710.85478846	695.1452656	707.30307196	-0.25989931	0.22057596	-0.32134727
0.29708	184.52515	4e-08	7.049e-05	0.00028753	3.8e-07	0.0	0.00142913	0.00026321	2.05e-06	710.85151653	695.1487183	707.30201643	-0.25976592	0.22050503	-0.32134657
0.29714	184.5493	4e-08	7.046e-05	0.00028756	3.7e-07	0.0	0.00142913	0.00026321	2.05e-06	710.84824584	695.15216989	707.30096066	-0.25960359	0.22041871	-0.3213457
0.29719	184.57346	4e-08	7.043e-05	0.00028759	3.7e-07	-0.0	0.00142913	0.00026321	2.05e-06	710.84497667	695.1556201	707.29990462	-0.25943709	0.2203301	-0.32134482
0.29725	184.59761	4e-08	7.04e-05	0.00028762	3.7e-07	0.0	0.00142913	0.00026321	2.05e-06	710.84170905	695.15906892	707.29884828	-0.25931033	0.22026263	-0.32134414
0.2973	184.62176	4e-08	7.037e-05	0.00028765	3.7e-07	0.0	0.00142913	0.00026321	2.05e-06	710.8384426	695.16251666	707.29779173	-0.2591179	0.22016016	-0.32134312
0.29736	184.6459	4e-08	7.034e-05	0.00028768	3.7e-07	-0.0	0.00142913	0.00026321	2.05e-06	710.83517796	695.16596279	707.29673484	-0.25900834	0.22010179	-0.32134253
0.29741	184.67004	4e-08	7.031e-05	0.0002877	3.7e-07	-0.0	0.00142914	0.00026321	2.05e-06	710.83191434	695.16940799	707.29567777	-0.25880584	0.21999388	-0.32134145
0.29747	184.69418	4e-08	7.029e-05	0.00028773	3.7e-07	0.0	0.00142914	0.00026321	2.05e-06	710.82865261	695.17285148	707.29462034	-0.25866911	0.21992096	-0.32134072
0.30753	189.04856	3e-08	6.533e-05	0.00029269	3.2e-07	-0.0	0.00142914	0.00026327	2.05e-06	710.25586818	695.78135058	707.09691598	-0.23201856	0.20515591	-0.32118543
0.30758	189.07201	3e-08	6.53e-05	0.00029272	3.2e-07	0.0	0.00142914	0.00026327	2.05e-06	710.25286771	695.78455946	707.09581442	-0.23186748	0.20506873	-0.32118447
0.30764	189.09546	3e-08	6.528e-05	0.00029274	3.2e-07	-0.0	0.00142914	0.00026327	2.05e-06	710.24986877	695.78776696	707.09471262	-0.23175882	0.205006	-0.32118378
0.30769	189.1189	3e-08	6.525e-05	0.00029277	3.2e-07	-0.0	0.00142914	0.00026327	2.05e-06	710.24687093	695.79097347	707.09361065	-0.23158867	0.20490774	-0.3211827
0.30775	189.14234	3e-08	6.523e-05	0.0002928	3.2e-07	0.0	0.00142914	0.00026327	2.05e-06	710.24387481	695.79417843	707.09250841	-0.23149237	0.20485209	-0.32118208
0.3078	189.16578	2e-08	6.52e-05	0.00029282	3.2e-07	0.0	0.00142914	0.00026327	2.05e-06	710.24087967	695.79738251	707.09140603	-0.23131729	0.20475089	-0.32118096
0.30786	189.18921	2e-08	6.518e-05	0.00029285	3.2e-07	-0.0	0.00142914	0.00026327	2.05e-06	710.23788629	695.80058499	707.09030337	-0.23121846	0.20469373	-0.32118033
0.30791	189.21264	2e-08	6.515e-05	0.00029287	3.2e-07	-0.0	0.00142914	0.00026327	2.05e-06	710.23489393	695.80378657	707.08920056	-0.23105087	0.20459678	-0.32117926
0.30797	189.23606	2e-08	6.513e-05	0.0002929	3.2e-07	0.0	0.00142914	0.00026327	2.05e-06	710.23190326	695.80698662	707.08809749	-0.23092961	0.20452657	-0.32117848
0.30802	189.25949	2e-08	6.51e-05	0.00029292	3.2e-07	0.0	0.00142914	0.00026327	2.05e-06	710.22891381	695.81018556	707.08699423	-0.23079599	0.20444921	-0.32117763
0.30808	189.2829	2e-08	6.508e-05	0.00029295	3.2e-07	-0.0	0.00142914	0.00026327	2.05e-06	710.22592573	695.81338327	707.08589077	-0.23064861	0.20436382	-0.32117668
0.30813	189.30632	2e-08	6.505e-05	0.00029297	3.2e-07	0.0	0.00142914	0.00026327	2.05e-06	710.22293914	695.81657964	707.08478707	-0.230539	0.20430029	-0.32117598
0.30819	189.32973	2e-08	6.502e-05	0.000293	3.2e-07	0.0	0.00142914	0.00026327	2.05e-06	710.21995366	695.81977501	707.08368321	-0.23037046	0.20420256	-0.3211749
0.30824	189.35314	2e-08	6.5e-05	0.00029302	3.2e-07	-0.0	0.00142914	0.00026327	2.05e-06	710.21696989	695.82296883	707.08257908	-0.2302742	0.20414671	-0.32117428
0.3083	189.37654	2e-08	6.497e-05	0.00029305	3.2e-07	-0.0	0.00142914	0.00026327	2.05e-06	710.2139871	695.82616177	707.08147481	-0.23010084	0.20404611	-0.32117316
0.30835	189.39994	2e-08	6.495e-05	0.00029307	3.2e-07	0.0	0.00142914	0.00026327	2.05e-06	710.21100607	695.82935312	707.08037027	-0.23000633	0.20399122	-0.32117255
0.30841	189.42334	2e-08	6.492e-05	0.0002931	3.2e-07	0.0	0.00142914	0.00026327	2.05e-06	710.208026	695.83254361	707.07926558	-0.22983366	0.20389094	-0.32117144
0.30846	189.44673	2e-08	6.49e-05	0.00029312	3.2e-07	-0.0	0.00142914	0.00026327	2.05e-06	710.20504768	695.83573251	707.07816062	-0.22971784	0.20382361	-0.32117069
0.31853	193.66446	2e-08	6.059e-05	0.00029744	2.8e-07	0.0	0.00142915	0.00026331	2.05e-06	709.68233288	696.39893755	706.87275046	-0.20672234	0.18989777	-0.32100919
0.31858	193.68717	2e-08	6.057e-05	0.00029746	2.8e-07	-0.0	0.00142915	0.00026331	2.05e-06	709.67959487	696.40190568	706.87161198	-0.20663826	0.18984461	-0.32100854
0.31864	193.70987	2e-08	6.054e-05	0.00029748	2.8e-07	-0.0	0.00142915	0.00026331	2.05e-06	709.67685775	696.40487298	706.8704734	-0.20648761	0.18974933	-0.32100739
0.31869	193.73256	2e-08	6.052e-05	0.0002975	2.8e-07	0.0	0.00142915	0.00026331	2.05e-06	709.67412224	696.40783878	706.86933461	-0.20640668	0.18969812	-0.32100677
0.31875	193.75525	2e-08	6.05e-05	0.00029752	2.8e-07	0.0	0.00142915	0.00026331	2.05e-06	709.67138758	696.41080378	706.86819571	-0.20625354	0.18960117	-0.3210056
0.3188	193.77794	2e-08	6.048e-05	0.00029755	2.8e-07	-0.0	0.00142915	0.00026331	2.05e-06	709.66865454	696.41376724	706.8670566	-0.20617544	0.18955169	-0.321005
0.31886	193.80062	2e-08	6.046e-05	0.00029757	2.8e-07	-0.0	0.00142915	0.00026331	2.05e-06	709.66592233	696.41672992	706.86591739	-0.20601981	0.18945309	-0.3210038
0.31891	193.8233	2e-08	6.043e-05	0.00029759	2.8e-07	0.0	0.00142915	0.00026331	2.05e-06	709.66319177	696.41969105	706.86477797	-0.20593985	0.18940238	-0.32100319
0.31897	193.84598	2e-08	6.041e-05	0.00029761	2.8e-07	0.0	0.00142915	0.00026331	2.05e-06	709.66046207	696.42265138	706.86363844	-0.2057911	0.18930806	-0.32100204
0.31902	193.86865	2e-08	6.039e-05	0.00029763	2.7e-07	-0.0	0.00142915	0.00026331	2.05e-06	709.65773393	696.42561023	706.86249872	-0.20569539	0.1892473	-0.32100131
0.31908	193.89132	2e-08	6.037e-05	0.00029766	2.7e-07	-0.0	0.00142915	0.00026331	2.05e-06	709.65500682	696.42856811	706.86135886	-0.20556645	0.18916546	-0.32100031
0.31913	193.91399	2e-08	6.035e-05	0.00029768	2.7e-07	0.0	0.00142915	0.00026331	2.05e-06	709.65228108	696.43152471	706.86021884	-0.20545686	0.18909584	-0.32099947
0.31919	193.93665	2e-08	6.032e-05	0.0002977	2.7e-07	0.0	0.00142915	0.00026331	2.05e-06	709.64955649	696.43448021	706.85907867	-0.20534196	0.18902284	-0.32099858
0.31924	193.95931	2e-08	6.03e-05	0.00029772	2.7e-07	-0.0	0.00142915	0.00026331	2.05e-06	709.64683313	696.43743455	706.85793834	-0.20521884	0.18894456	-0.32099763
0.3193	193.98196	2e-08	6.028e-05	0.00029774	2.7e-07	0.0	0.00142915	0.00026331	2.05e-06	709.64411108	696.44038767	706.85679785	-0.20511775	0.18888027	-0.32099685
0.31935	194.00461	2e-08	6.026e-05	0.00029777	2.7e-07	0.0	0.00142915	0.00026331	2.05e-06	709.64139009	696.44333977	706.85565722	-0.20498121	0.18879338	-0.32099579
0.31941	194.02726	2e-08	6.024e-05	0.00029779	2.7e-07	-0.0	0.00142915	0.00026331	2.05e-06	709.63867056	696.4462905	706.85451642	-0.20489251	0.18873692	-0.3209951
0.31946	194.0499	2e-08	6.021e-05	0.00029781	2.7e-07	-0.0	0.00142915	0.00026331	2.05e-06	709.63595198	696.44924034	706.85337549	-0.20474529	0.18864315	-0.32099396
0.32953	198.12998	1e-08	5.645e-05	0.00030158	2.4e-07	0.0	0.00142915	0.00026335	2.05e-06	709.15837824	696.96986226	706.64223944	-0.18502388	0.17553787	-0.32082811
0.32958	198.15193	1e-08	5.643e-05	0.0003016	2.4e-07	-0.0	0.00142915	0.00026335	2.05e-06	709.15587308	696.97260424	706.64107417	-0.18495134	0.17548751	-0.32082745
0.32964	198.17387	1e-08	5.641e-05	0.00030162	2.4e-07	-0.0	0.00142915	0.00026335	2.05e-06	709.15336871	696.97534544	706.63990883	-0.18482159	0.17539738	-0.32082627
0.32969	198.19581	1e-08	5.639e-05	0.00030164	2.4e-07	0.0	0.00142915	0.00026335	2.05e-06	709.15086574	696.97808521	706.63874334	-0.18475125	0.1753485	-0.32082562
0.32975	198.21775	1e-08	5.637e-05	0.00030166	2.4e-07	0.0	0.00142915	0.00026335	2.05e-06	709.14836354	696.98082422	706.63757778	-0.18462101	0.17525795	-0.32082443
0.3298	198.23968	1e-08	5.635e-05	0.00030168	2.4e-07	-0.0	0.00142915	0.00026335	2.05e-06	709.14586275	696.9835618	706.63641207	-0.18455145	0.17520956	-0.3208238
0.32986	198.26161	1e-08	5.633e-05	0.0003017	2.4e-07	-0.0	0.00142915	0.00026335	2.05e-06	709.14336271	696.98629862	706.63524628	-0.18442074	0.1751186	-0.3208226
0.32991	198.28353	1e-08	5.631e-05	0.00030172	2.4e-07	0.0	0.00142915	0.00026335	2.05e-06	709.14086409	696.989034	706.63408035	-0.18435194	0.1750707	-0.32082197
0.32997	198.30545	1e-08	5.629e-05	0.00030174	2.4e-07	0.0	0.00142915	0.00026335	2.05e-06	709.13836622	696.99176864	706.63291435	-0.18422078	0.17497934	-0.32082076
0.33002	198.32737	1e-08	5.627e-05	0.00030175	2.4e-07	-0.0	0.00142915	0.00026335	2.05e-06	709.13586977	696.99450184	706.6317482	-0.18415272	0.17493191	-0.32082014
0.33008	198.34928	1e-08	5.625e-05	0.00030177	2.4e-07	-0.0	0.00142915	0.00026335	2.05e-06	709.13337405	696.99723429	706.63058197	-0.18402114	0.17484017	-0.32081893
0.33013	198.37119	1e-08	5.623e-05	0.00030179	2.4e-07	0.0	0.00142915	0.00026335	2.05e-06	709.13087976	696.99996529	706.6294156	-0.1839538	0.1747932	-0.32081831
0.33019	198.3931	1e-08	5.621e-05	0.00030181	2.4e-07	0.0	0.00142915	0.00026335	2.05e-06	709.12838621	697.00269556	706.62824916	-0.18382181	0.17470108	-0.32081709
0.33024	198.415	1e-08	5.619e-05	0.00030183	2.4e-07	-0.0	0.00142915	0.00026335	2.05e-06	709.12589408	697.00542438	706.62708257	-0.18375517	0.17465456	-0.32081648
0.3303	198.4369	1e-08	5.617e-05	0.00030185	2.4e-07	-0.0	0.00142915	0.00026335	2.05e-06	709.12340267	697.00815247	706.62591591	-0.18362278	0.17456208	-0.32081526
0.33035	198.45879	1e-08	5.616e-05	0.00030187	2.4e-07	0.0	0.00142915	0.00026335	2.05e-06	709.12091271	697.0108791	706.6247491	-0.18355684	0.17451599	-0.32081465
0.33041	198.48068	1e-08	5.614e-05	0.00030189	2.4e-07	0.0	0.00142915	0.00026335	2.05e-06	709.11842345	697.013605	706.62358222	-0.18342407	0.17442317	-0.32081342
0.33046	198.50257	1e-08	5.612e-05	0.00030191	2.4e-07	-0.0	0.00142915	0.00026335	2.05e-06	709.11593564	697.01632945	706.6224152	-0.18335879	0.17437749	-0.32081282
0.34053	202.44383	1e-08	5.28e-05	0.00030522	2.1e-07	0.0	0.00142916	0.00026338	2.05e-06	708.67796759	697.49690323	706.40723722	-0.1664308	0.16202371	-0.32064373
0.34058	202.46501	1e-08	5.279e-05	0.00030524	2.1e-07	0.0	0.00142916	0.00026338	2.05e-06	708.67566475	697.49943271	706.40605364	-0.16632779	0.16194516	-0.32064262
0.34064	202.48619	1e-08	5.277e-05	0.00030526	2.1e-07	-0.0	0.00142916	0.00026338	2.05e-06	708.67336304	697.50196096	706.40486997	-0.16625598	0.16189041	-0.32064184
0.34069	202.50737	1e-08	5.275e-05	0.00030527	2.1e-07	-0.0	0.00142916	0.00026338	2.05e-06	708.6710621	697.50448834	706.40368624	-0.1661587	0.16181616	-0.32064079
0.34075	202.52855	1e-08	5.274e-05	0.00030529	2.1e-07	-0.0	0.00142916	0.00026338	2.05e-06	708.66876223	697.50701456	706.40250243	-0.16608139	0.16175715	-0.32063995
0.3408	202.54972	1e-08	5.272e-05	0.00030531	2.1e-07	0.0	0.00142916	0.00026338	2.05e-06	708.6664632	697.50953986	706.40131855	-0.16598992	0.16168727	-0.32063896
0.34086	202.57088	1e-08	5.27e-05	0.00030533	2.1e-07	0.0	0.00142916	0.00026338	2.05e-06	708.66416517	697.51206405	706.4001346	-0.16590702	0.16162394	-0.32063807
0.34091	202.59205	1e-08	5.268e-05	0.00030534	2.1e-07	-0.0	0.00142916	0.00026338	2.05e-06	708.66186805	697.51458725	706.39895058	-0.16582145	0.1615585	-0.32063714
0.34097	202.6132	1e-08	5.267e-05	0.00030536	2.1e-07	-0.0	0.00142916	0.00026338	2.05e-06	708.65957185	697.51710942	706.39776648	-0.16573288	0.16149077	-0.32063618
0.34102	202.63436	1e-08	5.265e-05	0.00030538	2.1e-07	0.0	0.00142916	0.00026338	2.05e-06	708.65727663	697.51963053	706.39658231	-0.16565329	0.16142985	-0.32063531
0.34108	202.65551	1e-08	5.263e-05	0.00030539	2.1e-07	0.0	0.00142916	0.00026338	2.05e-06	708.65498227	697.52215068	706.39539807	-0.16555897	0.16135766	-0.32063428
0.34113	202.67666	1e-08	5.262e-05	0.00030541	2.1e-07	-0.0	0.00142916	0.00026338	2.05e-06	708.65268894	697.5246697	706.39421376	-0.16548544	0.16130132	-0.32063348
0.34119	202.6978	1e-08	5.26e-05	0.00030543	2.1e-07	-0.0	0.00142916	0.00026338	2.05e-06	708.65039641	697.52718783	706.39302938	-0.16538512	0.16122447	-0.32063239
0.34124	202.71894	1e-08	5.258e-05	0.00030544	2.1e-07	0.0	0.00142916	0.00026338	2.05e-06	708.64810497	697.52970475	706.39184492	-0.16531805	0.16117302	-0.32063166
0.3413	202.74008	1e-08	5.257e-05	0.00030546	2.1e-07	0.0	0.00142916	0.00026338	2.05e-06	708.64581427	697.53222087	706.3906604	-0.16520918	0.16108955	-0.32063047
0.34135	202.76121	1e-08	5.255e-05	0.00030548	2.1e-07	-0.0	0.00142916	0.00026338	2.05e-06	708.64352476	697.53473567	706.38947579	-0.16515329	0.16104663	-0.32062986
0.34141	202.78234	1e-08	5.253e-05	0.00030549	2.1e-07	-0.0	0.00142916	0.00026338	2.05e-06	708.64123585	697.5372498	706.38829114	-0.16503343	0.16095464	-0.32062855
0.34146	202.80346	1e-08	5.251e-05	0.00030551	2.1e-07	0.0	0.00142916	0.00026338	2.05e-06	708.63894825	697.53976249	706.38710638	-0.16498318	0.16091603	-0.320628
0.35152	206.60456	1e-08	4.959e-05	0.00030844	1.8e-07	-0.0	0.00142916	0.0002634	2.05e-06	708.23520067	697.98265026	706.16927968	-0.15044387	0.14927475	-0.32045689
0.35158	206.62497	1e-08	4.957e-05	0.00030845	1.8e-07	-0.0	0.00142916	0.0002634	2.05e-06	708.23307198	697.98497954	706.16808468	-0.15034477	0.14919194	-0.32045563
0.35163	206.64538	1e-08	4.956e-05	0.00030847	1.8e-07	0.0	0.00142916	0.0002634	2.05e-06	708.23094437	697.98730752	706.16688963	-0.15028988	0.14914606	-0.32045493
0.35169	206.66579	1e-08	4.954e-05	0.00030848	1.8e-07	0.0	0.00142916	0.0002634	2.05e-06	708.22881735	697.98963478	706.16569454	-0.15020443	0.14907458	-0.32045385
0.35174	206.6862	1e-08	4.953e-05	0.0003085	1.8e-07	0.0	0.00142916	0.0002634	2.05e-06	708.22669127	697.99196092	706.1644994	-0.1501361	0.14901742	-0.32045298
0.3518	206.7066	1e-08	4.951e-05	0.00030851	1.8e-07	-0.0	0.00142916	0.0002634	2.05e-06	708.22456592	697.99428616	706.16330423	-0.15006435	0.14895734	-0.32045207
0.35185	206.727	1e-08	4.95e-05	0.00030853	1.8e-07	-0.0	0.00142916	0.0002634	2.05e-06	708.22244136	697.99661046	706.16210901	-0.14998252	0.14888883	-0.32045103
0.35191	206.74739	1e-08	4.948e-05	0.00030854	1.8e-07	0.0	0.00142916	0.0002634	2.05e-06	708.22031768	697.99893369	706.16091375	-0.14992454	0.14884023	-0.32045029
0.35196	206.76778	1e-08	4.947e-05	0.00030856	1.8e-07	0.0	0.00142916	0.0002634	2.05e-06	708.21819463	698.00125615	706.15971846	-0.14982405	0.14875601	-0.32044901
0.35202	206.78816	1e-08	4.945e-05	0.00030857	1.8e-07	-0.0	0.00142916	0.0002634	2.05e-06	708.21607268	698.00357729	706.15852311	-0.14978017	0.1487192	-0.32044845
0.35207	206.80854	1e-08	4.944e-05	0.00030859	1.8e-07	-0.0	0.00142916	0.0002634	2.05e-06	708.2139512	698.00589785	706.15732773	-0.14967517	0.14863111	-0.32044711
0.35213	206.82892	1e-08	4.942e-05	0.0003086	1.8e-07	0.0	0.00142916	0.0002634	2.05e-06	708.21183086	698.00821703	706.1561323	-0.1496327	0.14859545	-0.32044657
0.35218	206.8493	1e-08	4.941e-05	0.00030862	1.8e-07	0.0	0.00142916	0.0002634	2.05e-06	708.20971098	698.01053565	706.15493684	-0.14953036	0.14850952	-0.32044526
0.35224	206.86967	1e-08	4.939e-05	0.00030863	1.8e-07	-0.0	0.00142916	0.0002634	2.05e-06	708.20759222	698.01285292	706.15374133	-0.14948545	0.14847178	-0.32044469
0.35229	206.89003	1e-08	4.938e-05	0.00030865	1.8e-07	-0.0	0.00142916	0.0002634	2.05e-06	708.20547394	698.0151696	706.15254579	-0.1493858	0.14838802	-0.32044341
0.35235	206.91039	1e-08	4.936e-05	0.00030866	1.8e-07	0.0	0.00142916	0.0002634	2.05e-06	708.20335674	698.01748497	706.1513502	-0.14933465	0.14834502	-0.32044276
0.3524	206.93075	1e-08	4.935e-05	0.00030868	1.8e-07	0.0	0.00142916	0.0002634	2.05e-06	708.2012401	698.01979966	706.15015458	-0.14924525	0.14826979	-0.32044161
0.35246	206.95111	1e-08	4.933e-05	0.00030869	1.8e-07	-0.0	0.00142916	0.0002634	2.05e-06	708.19912443	698.02211317	706.14895891	-0.14918212	0.14821667	-0.3204408
0.36252	210.61052	0.0	4.674e-05	0.00031129	1.6e-07	-0.0	0.00142916	0.00026342	2.05e-06	707.82470775	698.42951471	705.92961308	-0.13664167	0.13722771	-0.32026832
0.36258	210.63016	0.0	4.673e-05	0.0003113	1.6e-07	0.0	0.00142916	0.00026342	2.05e-06	707.8227283	698.43165504	705.92841222	-0.13660015	0.13718978	-0.3202677
0.36263	210.64979	0.0	4.672e-05	0.00031131	1.6e-07	0.0	0.00142916	0.00026342	2.05e-06	707.8207493	698.43379477	705.92721134	-0.13650709	0.1371048	-0.32026633
0.36269	210.66942	0.0	4.67e-05	0.00031133	1.6e-07	-0.0	0.00142916	0.00026342	2.05e-06	707.8187713	698.43593317	705.92601044	-0.13647262	0.13707329	-0.32026582
0.36274	210.68905	0.0	4.669e-05	0.00031134	1.6e-07	-0.0	0.00142916	0.00026342	2.05e-06	707.81679366	698.43807108	705.92480953	-0.13638342	0.13699176	-0.3202645
0.3628	210.70867	0.0	4.668e-05	0.00031135	1.6e-07	0.0	0.00142916	0.00026342	2.05e-06	707.81481699	698.4402077	705.9236086	-0.13634099	0.13695296	-0.32026387
0.36285	210.72829	0.0	4.666e-05	0.00031137	1.6e-07	0.0	0.00142916	0.00026342	2.05e-06	707.81284077	698.44234373	705.92240765	-0.13626426	0.13688274	-0.32026274
0.36291	210.7479	0.0	4.665e-05	0.00031138	1.6e-07	0.0	0.00142916	0.00026342	2.05e-06	707.81086537	698.44447864	705.92120669	-0.13620542	0.1368289	-0.32026187
0.36296	210.76751	0.0	4.664e-05	0.00031139	1.6e-07	-0.0	0.00142916	0.00026342	2.05e-06	707.80889061	698.44661272	705.92000571	-0.13614946	0.13677764	-0.32026104
0.36302	210.78712	0.0	4.662e-05	0.00031141	1.6e-07	-0.0	0.00142916	0.00026342	2.05e-06	707.80691645	698.44874599	705.91880471	-0.1360653	0.13670056	-0.32025979
0.36307	210.80672	0.0	4.661e-05	0.00031142	1.6e-07	0.0	0.00142916	0.00026342	2.05e-06	707.80494319	698.45087806	705.9176037	-0.13602657	0.13666504	-0.32025921
0.36313	210.82632	0.0	4.66e-05	0.00031143	1.6e-07	0.0	0.00142916	0.00026342	2.05e-06	707.80297035	698.45300956	705.91640267	-0.13593463	0.13658076	-0.32025785
0.36318	210.84591	0.0	4.658e-05	0.00031145	1.6e-07	-0.0	0.00142916	0.00026342	2.05e-06	707.8009985	698.45513975	705.91520162	-0.13589991	0.1365489	-0.32025733
0.36324	210.8655	0.0	4.657e-05	0.00031146	1.6e-07	-0.0	0.00142916	0.00026342	2.05e-06	707.79902702	698.45726944	705.91400056	-0.13581189	0.13646812	-0.32025602
0.36329	210.88509	0.0	4.656e-05	0.00031147	1.6e-07	0.0	0.00142916	0.00026342	2.05e-06	707.79705648	698.45939786	705.91279948	-0.13576753	0.1364274	-0.32025536
0.36335	210.90467	0.0	4.654e-05	0.00031149	1.6e-07	0.0	0.00142916	0.00026342	2.05e-06	707.79508642	698.46152564	705.91159839	-0.13569527	0.13636102	-0.32025428
0.3634	210.92425	0.0	4.653e-05	0.0003115	1.6e-07	0.0	0.00142916	0.00026342	2.05e-06	707.79311714	698.46365238	705.91039728	-0.13563271	0.13630355	-0.32025335
0.36346	210.94383	0.0	4.652e-05	0.00031151	1.6e-07	-0.0	0.00142916	0.00026342	2.05e-06	707.79114853	698.46577822	705.90919615	-0.13558151	0.13625646	-0.32025259
0.37352	214.45983	0.0	4.421e-05	0.00031382	1.5e-07	0.0	0.00142916	0.00026344	2.05e-06	707.44179093	698.83974241	705.68923218	-0.12474001	0.12589988	-0.32007983
0.37358	214.47868	0.0	4.42e-05	0.00031383	1.5e-07	0.0	0.00142916	0.00026344	2.05e-06	707.43993849	698.84170525	705.68802988	-0.12465597	0.12581641	-0.3200784
0.37363	214.49753	0.0	4.419e-05	0.00031384	1.5e-07	-0.0	0.00142916	0.00026344	2.05e-06	707.43808694	698.84366679	705.68682757	-0.12462991	0.1257905	-0.32007796
0.37369	214.51637	0.0	4.418e-05	0.00031385	1.5e-07	-0.0	0.00142916	0.00026344	2.05e-06	707.43623567	698.84562792	705.68562527	-0.1245514	0.12571245	-0.32007662
0.37374	214.53521	0.0	4.416e-05	0.00031386	1.5e-07	0.0	0.00142916	0.00026344	2.05e-06	707.43438522	698.84758783	705.68442297	-0.12451289	0.12567416	-0.32007596
0.3738	214.55404	0.0	4.415e-05	0.00031388	1.5e-07	0.0	0.00142916	0.00026344	2.05e-06	707.43253519	698.84954714	705.68322067	-0.12445466	0.1256162	-0.32007497
0.37385	214.57287	0.0	4.414e-05	0.00031389	1.5e-07	0.0	0.00142916	0.00026344	2.05e-06	707.43068577	698.85150554	705.68201838	-0.12438978	0.12555165	-0.32007386
0.37391	214.5917	0.0	4.413e-05	0.0003139	1.5e-07	-0.0	0.00142916	0.00026344	2.05e-06	707.42883703	698.85346293	705.68081609	-0.12435232	0.12551432	-0.32007322
0.37396	214.61052	0.0	4.412e-05	0.00031391	1.5e-07	-0.0	0.00142916	0.00026344	2.05e-06	707.42698869	698.85541974	705.6796138	-0.12427072	0.12543304	-0.32007183
0.37402	214.62934	0.0	4.41e-05	0.00031392	1.5e-07	0.0	0.00142916	0.00026344	2.05e-06	707.42514122	698.85737527	705.67841151	-0.12424314	0.12540555	-0.32007135
0.37407	214.64815	0.0	4.409e-05	0.00031394	1.5e-07	0.0	0.00142916	0.00026344	2.05e-06	707.42329404	698.85933038	705.67720923	-0.124167	0.12532964	-0.32007005
0.37413	214.66696	0.0	4.408e-05	0.00031395	1.4e-07	-0.0	0.00142916	0.00026344	2.05e-06	707.42144766	698.86128429	705.67600695	-0.12412325	0.12528601	-0.3200693
0.37418	214.68577	0.0	4.407e-05	0.00031396	1.4e-07	-0.0	0.00142916	0.00026344	2.05e-06	707.41960174	698.86323752	705.67480467	-0.12407434	0.12523719	-0.32006846
0.37424	214.70457	0.0	4.406e-05	0.00031397	1.4e-07	-0.0	0.00142916	0.00026344	2.05e-06	707.41775635	698.86518999	705.67360239	-0.12399686	0.12515987	-0.32006713
0.37429	214.72337	0.0	4.405e-05	0.00031398	1.4e-07	0.0	0.00142916	0.00026344	2.05e-06	707.41591177	698.86714125	705.67240012	-0.12396713	0.12513016	-0.32006662
0.37435	214.74216	0.0	4.403e-05	0.000314	1.4e-07	0.0	0.00142916	0.00026344	2.05e-06	707.4140675	698.86909204	705.67119786	-0.12388758	0.12505069	-0.32006525
0.3744	214.76095	0.0	4.402e-05	0.00031401	1.4e-07	-0.0	0.00142916	0.00026344	2.05e-06	707.41222408	698.87104158	705.66999559	-0.12385459	0.12501772	-0.32006468
0.37446	214.77974	0.0	4.401e-05	0.00031402	1.4e-07	-0.0	0.00142916	0.00026344	2.05e-06	707.41038101	698.87299062	705.66879333	-0.12378843	0.12495156	-0.32006355
0.38452	218.15038	0.0	4.196e-05	0.00031607	1.3e-07	0.0	0.00142916	0.00026346	2.05e-06	707.08243272	699.21542912	705.44891936	-0.11434977	0.11516436	-0.31989066
0.38458	218.16843	0.0	4.195e-05	0.00031608	1.3e-07	-0.0	0.00142916	0.00026346	2.05e-06	707.0806893	699.21722392	705.44771905	-0.11431793	0.11513012	-0.31989004
0.38463	218.18648	0.0	4.194e-05	0.00031609	1.3e-07	-0.0	0.00142916	0.00026346	2.05e-06	707.07894622	699.21901819	705.44651875	-0.11427036	0.11507893	-0.31988911
0.38469	218.20452	0.0	4.193e-05	0.0003161	1.3e-07	-0.0	0.00142916	0.00026346	2.05e-06	707.07720362	699.22081166	705.44531848	-0.11420418	0.1150077	-0.31988782
0.38474	218.22256	0.0	4.191e-05	0.00031611	1.3e-07	0.0	0.00142916	0.00026346	2.05e-06	707.07546172	699.22260401	705.44411822	-0.1141784	0.11497992	-0.31988732
0.3848	218.24059	0.0	4.19e-05	0.00031612	1.3e-07	0.0	0.00142916	0.00026346	2.05e-06	707.07372008	699.22439593	705.44291798	-0.11410807	0.11490417	-0.31988594
0.38485	218.25862	0.0	4.189e-05	0.00031614	1.3e-07	-0.0	0.00142916	0.00026346	2.05e-06	707.07197917	699.22618666	705.44171776	-0.11407668	0.11487035	-0.31988533
0.38491	218.27665	0.0	4.188e-05	0.00031615	1.3e-07	-0.0	0.00142916	0.00026346	2.05e-06	707.07023859	699.22797686	705.44051755	-0.11402888	0.11481879	-0.3198844
0.38496	218.29467	0.0	4.187e-05	0.00031616	1.3e-07	-0.0	0.00142916	0.00026346	2.05e-06	707.06849851	699.22976626	705.43931736	-0.11396336	0.11474815	-0.31988311
0.38502	218.31268	0.0	4.186e-05	0.00031617	1.3e-07	0.0	0.00142916	0.00026346	2.05e-06	707.0667591	699.23155455	705.43811719	-0.11393745	0.11472018	-0.31988261
0.38507	218.3307	0.0	4.185e-05	0.00031618	1.3e-07	0.0	0.00142916	0.00026346	2.05e-06	707.06501997	699.23334241	705.43691704	-0.1138673	0.11464447	-0.31988123
0.38513	218.34871	0.0	4.184e-05	0.00031619	1.3e-07	-0.0	0.00142916	0.00026346	2.05e-06	707.06328156	699.23512908	705.43571691	-0.11383611	0.1146108	-0.31988062
0.38518	218.36671	0.0	4.183e-05	0.0003162	1.3e-07	-0.0	0.00142916	0.00026346	2.05e-06	707.06154348	699.23691522	705.43451679	-0.11378849	0.11455934	-0.31987968
0.38524	218.38471	0.0	4.182e-05	0.00031621	1.3e-07	-0.0	0.00142916	0.00026346	2.05e-06	707.05980589	699.23870056	705.43331669	-0.11372303	0.11448863	-0.3198784
0.38529	218.40271	0.0	4.181e-05	0.00031622	1.3e-07	0.0	0.00142916	0.00026346	2.05e-06	707.05806898	699.24048479	705.43211661	-0.11369734	0.11446085	-0.31987789
0.38535	218.42071	0.0	4.18e-05	0.00031623	1.3e-07	0.0	0.00142916	0.00026346	2.05e-06	707.05633234	699.24226859	705.43091654	-0.11362745	0.11438527	-0.31987652
0.3854	218.4387	0.0	4.179e-05	0.00031624	1.3e-07	-0.0	0.00142916	0.00026346	2.05e-06	707.05459642	699.2440512	705.4297165	-0.11359621	0.11435147	-0.3198759
0.38546	218.45668	0.0	4.178e-05	0.00031625	1.3e-07	-0.0	0.00142916	0.00026346	2.05e-06	707.05286082	699.24583329	705.42851647	-0.1135492	0.11430059	-0.31987498
0.39552	221.67974	0.0	3.995e-05	0.00031808	1.2e-07	0.0	0.00142916	0.00026347	2.05e-06	706.74324501	699.55853183	705.20928063	-0.10527908	0.10504098	-0.31970229
0.39558	221.69698	0.0	3.994e-05	0.00031809	1.2e-07	-0.0	0.00142916	0.00026347	2.05e-06	706.74159494	699.56016832	705.20808497	-0.10526185	0.10502101	-0.31970191
0.39563	221.71422	0.0	3.993e-05	0.0003181	1.2e-07	-0.0	0.00142916	0.00026347	2.05e-06	706.73994504	699.56180449	705.20688932	-0.10520953	0.10496037	-0.31970075
0.39569	221.73144	0.0	3.992e-05	0.00031811	1.2e-07	-0.0	0.00142916	0.00026347	2.05e-06	706.73829568	699.56343971	705.20569371	-0.10516186	0.10490513	-0.31969969
0.39574	221.74867	0.0	3.991e-05	0.00031812	1.2e-07	0.0	0.00142916	0.00026347	2.05e-06	706.7366468	699.56507407	705.20449813	-0.10513514	0.10487412	-0.3196991
0.3958	221.76589	0.0	3.99e-05	0.00031813	1.2e-07	0.0	0.00142916	0.00026347	2.05e-06	706.7349982	699.56670794	705.20330256	-0.10507225	0.10480117	-0.31969771
0.39585	221.78311	0.0	3.989e-05	0.00031814	1.2e-07	-0.0	0.00142916	0.00026347	2.05e-06	706.73335023	699.56834068	705.20210704	-0.10504551	0.10477014	-0.31969711
0.39591	221.80032	0.0	3.988e-05	0.00031815	1.2e-07	-0.0	0.00142916	0.00026347	2.05e-06	706.73170254	699.56997293	705.20091154	-0.10500976	0.10472862	-0.31969632
0.39596	221.81753	0.0	3.987e-05	0.00031816	1.2e-07	-0.0	0.00142916	0.00026347	2.05e-06	706.73005521	699.57160453	705.19971606	-0.10493903	0.1046465	-0.31969475
0.39602	221.83473	0.0	3.986e-05	0.00031817	1.2e-07	0.0	0.00142916	0.00026347	2.05e-06	706.7284086	699.57323484	705.19852063	-0.10492505	0.10463024	-0.31969443
0.39607	221.85193	0.0	3.985e-05	0.00031818	1.2e-07	0.0	0.00142916	0.00026347	2.05e-06	706.72676214	699.5748649	705.19732521	-0.10486713	0.10456293	-0.31969315
0.39613	221.86913	0.0	3.984e-05	0.00031819	1.2e-07	0.0	0.00142916	0.00026347	2.05e-06	706.72511626	699.57649391	705.19612983	-0.10482777	0.10451719	-0.31969227
0.39618	221.88632	0.0	3.983e-05	0.0003182	1.2e-07	-0.0	0.00142916	0.00026347	2.05e-06	706.72347078	699.57812221	705.19493448	-0.10479659	0.10448091	-0.31969157
0.39624	221.90351	0.0	3.982e-05	0.00031821	1.2e-07	-0.0	0.00142916	0.00026347	2.05e-06	706.72182562	699.57974994	705.19373915	-0.104733	0.10440693	-0.31969016
0.39629	221.92069	0.0	3.981e-05	0.00031822	1.2e-07	0.0	0.00142916	0.00026347	2.05e-06	706.72018111	699.58137651	705.19254386	-0.10470962	0.10437972	-0.31968963
0.39635	221.93787	0.0	3.98e-05	0.00031823	1.2e-07	0.0	0.00142916	0.00026347	2.05e-06	706.71853683	699.58300265	705.19134859	-0.10466894	0.10433235	-0.31968873
0.3964	221.95505	0.0	3.979e-05	0.00031824	1.2e-07	0.0	0.00142916	0.00026347	2.05e-06	706.71689297	699.58462806	705.19015335	-0.10460558	0.10425858	-0.31968731
0.39646	221.97222	0.0	3.978e-05	0.00031825	1.2e-07	-0.0	0.00142916	0.00026347	2.05e-06	706.71524975	699.58625231	705.18895815	-0.10458857	0.10423874	-0.31968693
0.40652	225.04518	0.0	3.815e-05	0.00031988	1.1e-07	0.0	0.00142916	0.00026348	2.05e-06	706.42139177	699.87088144	704.97077728	-0.09730713	0.09548494	-0.31951497
0.40657	225.0616	0.0	3.814e-05	0.00031989	1.1e-07	-0.0	0.00142916	0.00026348	2.05e-06	706.41982204	699.87236859	704.96958825	-0.09728859	0.09546194	-0.31951451
0.40663	225.078	0.0	3.813e-05	0.0003199	1.1e-07	-0.0	0.00142916	0.00026348	2.05e-06	706.41825249	699.87385539	704.96839924	-0.09725642	0.09542201	-0.31951371
0.40668	225.0944	0.0	3.812e-05	0.00031991	1.1e-07	-0.0	0.00142916	0.00026348	2.05e-06	706.41668327	699.87534155	704.96721026	-0.09719058	0.09534029	-0.31951206
0.40674	225.1108	0.0	3.811e-05	0.00031992	1.1e-07	0.0	0.00142916	0.00026348	2.05e-06	706.4151147	699.87682645	704.96602134	-0.09717941	0.09532642	-0.31951178
0.40679	225.12719	0.0	3.81e-05	0.00031993	1.1e-07	0.0	0.00142916	0.00026348	2.05e-06	706.41354624	699.87831112	704.96483244	-0.09713541	0.09527176	-0.31951068
0.40685	225.14358	0.0	3.81e-05	0.00031993	1.1e-07	0.0	0.00142916	0.00026348	2.05e-06	706.41197822	699.87979495	704.96364358	-0.09708613	0.09521054	-0.31950945
0.4069	225.15997	0.0	3.809e-05	0.00031994	1.1e-07	-0.0	0.00142916	0.00026348	2.05e-06	706.41041069	699.88127781	704.96245477	-0.0970693	0.09518961	-0.31950903
0.40696	225.17635	0.0	3.808e-05	0.00031995	1.1e-07	-0.0	0.00142916	0.00026348	2.05e-06	706.40884333	699.88276035	704.96126597	-0.0970154	0.0951226	-0.31950768
0.40701	225.19273	0.0	3.807e-05	0.00031996	1.1e-07	-0.0	0.00142916	0.00026348	2.05e-06	706.40727651	699.88424184	704.96007723	-0.09698215	0.09508126	-0.31950685
0.40707	225.2091	0.0	3.806e-05	0.00031997	1.1e-07	0.0	0.00142916	0.00026348	2.05e-06	706.40571002	699.88572269	704.95888853	-0.09695552	0.09504811	-0.31950618
0.40712	225.22547	0.0	3.805e-05	0.00031998	1.1e-07	0.0	0.00142916	0.00026348	2.05e-06	706.40414379	699.88720302	704.95769985	-0.09689953	0.09497842	-0.31950477
0.40718	225.24183	0.0	3.805e-05	0.00031998	1.1e-07	-0.0	0.00142916	0.00026348	2.05e-06	706.40257812	699.88868226	704.95651122	-0.09687612	0.09494929	-0.31950419
0.40723	225.25819	0.0	3.804e-05	0.00031999	1.1e-07	-0.0	0.00142916	0.00026348	2.05e-06	706.40101268	699.89016105	704.95532263	-0.09684411	0.09490942	-0.31950338
0.40729	225.27455	0.0	3.803e-05	0.00032	1.1e-07	-0.0	0.00142916	0.00026348	2.05e-06	706.39944756	699.89163921	704.95413406	-0.09678389	0.0948344	-0.31950187
0.40734	225.2909	0.0	3.802e-05	0.00032001	1.1e-07	0.0	0.00142916	0.00026348	2.05e-06	706.39788304	699.8931162	704.95294555	-0.09676753	0.09481402	-0.31950146
0.4074	225.30725	0.0	3.801e-05	0.00032002	1.1e-07	0.0	0.00142916	0.00026348	2.05e-06	706.39631868	699.89459287	704.95175706	-0.09673328	0.09477131	-0.31950059
0.40745	225.32359	0.0	3.8e-05	0.00032003	1.1e-07	0.0	0.00142916	0.00026348	2.05e-06	706.39475467	699.89606888	704.95056861	-0.09667078	0.09469338	-0.31949902
0.41752	228.24358	0.0	3.654e-05	0.00032149	1e-07	0.0	0.00142916	0.00026349	2.05e-06	706.11450828	700.15419291	704.73375247	-0.09026518	0.08647343	-0.31932924
0.41757	228.25914	0.0	3.653e-05	0.0003215	1e-07	0.0	0.00142916	0.00026349	2.05e-06	706.11300798	700.15553934	704.73257151	-0.09021482	0.08640695	-0.31932783
0.41763	228.2747	0.0	3.652e-05	0.00032151	1e-07	-0.0	0.00142916	0.00026349	2.05e-06	706.11150817	700.15688474	704.73139061	-0.09020336	0.08639181	-0.31932751
0.41768	228.29026	0.0	3.652e-05	0.00032151	1e-07	-0.0	0.00142916	0.00026349	2.05e-06	706.11000847	700.1582299	704.73020972	-0.09016359	0.08633926	-0.3193264
0.41774	228.30582	0.0	3.651e-05	0.00032152	1e-07	-0.0	0.00142916	0.00026349	2.05e-06	706.10850915	700.15957423	704.72902889	-0.09011661	0.08627721	-0.31932509
0.41779	228.32137	0.0	3.65e-05	0.00032153	1e-07	0.0	0.00142916	0.00026349	2.05e-06	706.1070103	700.1609176	704.72784812	-0.09010423	0.08626083	-0.31932474
0.41785	228.33691	0.0	3.649e-05	0.00032154	1e-07	0.0	0.00142916	0.00026349	2.05e-06	706.10551156	700.16226072	704.72666736	-0.09006228	0.08620536	-0.31932357
0.4179	228.35245	0.0	3.649e-05	0.00032154	1e-07	0.0	0.00142916	0.00026349	2.05e-06	706.10401324	700.16360296	704.72548666	-0.09001848	0.08614745	-0.31932234
0.41796	228.36799	0.0	3.648e-05	0.00032155	1e-07	-0.0	0.00142916	0.00026349	2.05e-06	706.10251534	700.16494431	704.72430602	-0.09000524	0.08612992	-0.31932197
0.41801	228.38352	0.0	3.647e-05	0.00032156	1e-07	-0.0	0.00142916	0.00026349	2.05e-06	706.10101757	700.16628538	704.7231254	-0.08996126	0.08607172	-0.31932074
0.41807	228.39905	0.0	3.646e-05	0.00032157	1e-07	-0.0	0.00142916	0.00026349	2.05e-06	706.09952023	700.16762554	704.72194483	-0.08992043	0.08601769	-0.3193196
0.41812	228.41457	0.0	3.646e-05	0.00032157	1e-07	0.0	0.00142916	0.00026349	2.05e-06	706.09802328	700.16896486	704.72076432	-0.08990639	0.08599908	-0.3193192
0.41818	228.43009	0.0	3.645e-05	0.00032158	1e-07	0.0	0.00142916	0.00026349	2.05e-06	706.09652648	700.17030388	704.71958382	-0.08986052	0.08593834	-0.31931791
0.41823	228.44561	0.0	3.644e-05	0.00032159	1e-07	0.0	0.00142916	0.00026349	2.05e-06	706.09503011	700.17164196	704.71840339	-0.08982246	0.08588791	-0.31931685
0.41829	228.46112	0.0	3.643e-05	0.0003216	1e-07	-0.0	0.00142916	0.00026349	2.05e-06	706.09353412	700.17297926	704.717223	-0.08980755	0.08586814	-0.31931643
0.41834	228.47662	0.0	3.643e-05	0.0003216	1e-07	-0.0	0.00142916	0.00026349	2.05e-06	706.09203828	700.17431624	704.71604264	-0.08976021	0.08580538	-0.3193151
0.4184	228.49213	0.0	3.642e-05	0.00032161	1e-07	-0.0	0.00142916	0.00026349	2.05e-06	706.09054289	700.17565224	704.71486234	-0.08972456	0.08575812	-0.31931409
0.41845	228.50763	0.0	3.641e-05	0.00032162	1e-07	0.0	0.00142916	0.00026349	2.05e-06	706.08904786	700.17698751	704.71368208	-0.08970829	0.08573653	-0.31931364
0.42852	231.27134	0.0	3.51e-05	0.00032293	9e-08	0.0	0.00142916	0.00026349	2.05e-06	705.82062573	700.41007407	704.49845324	-0.08397593	0.07793594	-0.31914448
0.42857	231.28604	0.0	3.509e-05	0.00032294	9e-08	0.0	0.00142916	0.00026349	2.05e-06	705.81918604	700.41128727	704.49728138	-0.08394877	0.07789801	-0.31914364
0.42863	231.30074	0.0	3.509e-05	0.00032294	9e-08	0.0	0.00142916	0.00026349	2.05e-06	705.81774662	700.41249988	704.49610956	-0.08389548	0.07782361	-0.31914199
0.42868	231.31544	0.0	3.508e-05	0.00032295	9e-08	-0.0	0.00142916	0.00026349	2.05e-06	705.8163077	700.41371133	704.49493783	-0.08388543	0.07780959	-0.31914168
0.42874	231.33013	0.0	3.507e-05	0.00032296	9e-08	-0.0	0.00142916	0.00026349	2.05e-06	705.81486888	700.41492255	704.49376612	-0.0838583	0.07777169	-0.31914084
0.42879	231.34481	0.0	3.507e-05	0.00032296	9e-08	-0.0	0.00142916	0.00026349	2.05e-06	705.81343031	700.41613319	704.49259445	-0.08380976	0.07770386	-0.31913933
0.42885	231.35949	0.0	3.506e-05	0.00032297	9e-08	0.0	0.00142916	0.00026349	2.05e-06	705.81199221	700.41734277	704.49142286	-0.08379418	0.07768209	-0.31913885
0.4289	231.37417	0.0	3.505e-05	0.00032298	9e-08	0.0	0.00142916	0.00026349	2.05e-06	705.81055426	700.41855201	704.49025129	-0.08376884	0.07764666	-0.31913806
0.42896	231.38884	0.0	3.505e-05	0.00032298	9e-08	0.0	0.00142916	0.00026349	2.05e-06	705.80911654	700.4197607	704.48907976	-0.08372427	0.07758433	-0.31913668
0.42901	231.40351	0.0	3.504e-05	0.00032299	9e-08	0.0	0.00142916	0.00026349	2.05e-06	705.80767926	700.42096841	704.48790831	-0.08370061	0.07755125	-0.31913594
0.42907	231.41818	0.0	3.503e-05	0.000323	9e-08	-0.0	0.00142916	0.00026349	2.05e-06	705.80624219	700.42217561	704.48673689	-0.08368195	0.07752513	-0.31913536
0.42912	231.43284	0.0	3.503e-05	0.000323	9e-08	-0.0	0.00142916	0.00026349	2.05e-06	705.80480531	700.4233824	704.4855655	-0.08363899	0.07746502	-0.31913403
0.42918	231.44749	0.0	3.502e-05	0.00032301	9e-08	-0.0	0.00142916	0.0002635	2.05e-06	705.80336883	700.42458826	704.48439418	-0.0836071	0.07742038	-0.31913303
0.42923	231.46214	0.0	3.501e-05	0.00032302	9e-08	0.0	0.00142916	0.0002635	2.05e-06	705.80193266	700.42579341	704.48322292	-0.08359374	0.07740167	-0.31913262
0.42929	231.47679	0.0	3.501e-05	0.00032302	9e-08	0.0	0.00142916	0.0002635	2.05e-06	705.80049661	700.42699828	704.48205167	-0.08355545	0.07734804	-0.31913142
0.42934	231.49143	0.0	3.5e-05	0.00032303	9e-08	0.0	0.00142916	0.0002635	2.05e-06	705.79906093	700.42820231	704.48088049	-0.08351365	0.07728949	-0.31913012
0.4294	231.50607	0.0	3.499e-05	0.00032304	9e-08	-0.0	0.00142916	0.0002635	2.05e-06	705.79762564	700.42940542	704.47970937	-0.08350376	0.07727562	-0.31912981
0.42945	231.5207	0.0	3.499e-05	0.00032304	9e-08	-0.0	0.00142916	0.0002635	2.05e-06	705.79619045	700.43060832	704.47853827	-0.0834741	0.07723405	-0.31912889
0.43952	234.12435	0.0	3.382e-05	0.00032421	8e-08	-0.0	0.00142916	0.0002635	2.05e-06	705.53810518	700.64003361	704.26504827	-0.07833226	0.06986389	-0.31896127
0.43957	234.13816	0.0	3.381e-05	0.00032422	8e-08	-0.0	0.00142916	0.0002635	2.05e-06	705.53671864	700.64112092	704.26388619	-0.07827775	0.06978401	-0.31895941
0.43963	234.15198	0.0	3.38e-05	0.00032423	8e-08	0.0	0.00142916	0.0002635	2.05e-06	705.53533261	700.64220698	704.26272421	-0.07827457	0.06977936	-0.3189593
0.43968	234.16579	0.0	3.38e-05	0.00032423	8e-08	0.0	0.00142916	0.0002635	2.05e-06	705.5339466	700.64329297	704.26156223	-0.07824942	0.06974248	-0.31895844
0.43974	234.17959	0.0	3.379e-05	0.00032424	8e-08	0.0	0.00142916	0.0002635	2.05e-06	705.53256084	700.64437838	704.2604003	-0.07820623	0.06967916	-0.31895697
0.43979	234.19339	0.0	3.379e-05	0.00032424	8e-08	0.0	0.00142916	0.0002635	2.05e-06	705.53117547	700.6454628	704.25923845	-0.07818647	0.06965019	-0.3189563
0.43985	234.20719	0.0	3.378e-05	0.00032425	8e-08	-0.0	0.00142916	0.0002635	2.05e-06	705.52979029	700.64654678	704.25807664	-0.07817161	0.06962837	-0.31895579
0.4399	234.22098	0.0	3.377e-05	0.00032426	8e-08	-0.0	0.00142916	0.0002635	2.05e-06	705.52840524	700.64763041	704.25691486	-0.07813538	0.06957521	-0.31895455
0.43996	234.23477	0.0	3.377e-05	0.00032426	8e-08	-0.0	0.00142916	0.0002635	2.05e-06	705.52702053	700.64871322	704.25575314	-0.07809604	0.0695175	-0.31895321
0.44001	234.24855	0.0	3.376e-05	0.00032427	8e-08	0.0	0.00142916	0.0002635	2.05e-06	705.52563619	700.64979512	704.2545915	-0.07808897	0.06950711	-0.31895297
0.44007	234.26233	0.0	3.376e-05	0.00032427	8e-08	0.0	0.00142916	0.0002635	2.05e-06	705.52425192	700.65087686	704.25342987	-0.07806387	0.06947026	-0.31895211
0.44012	234.2761	0.0	3.375e-05	0.00032428	8e-08	0.0	0.00142916	0.0002635	2.05e-06	705.52286787	700.65195803	704.25226829	-0.07801393	0.06939691	-0.3189504
0.44018	234.28987	0.0	3.374e-05	0.00032429	8e-08	-0.0	0.00142916	0.0002635	2.05e-06	705.52148429	700.65303805	704.2511068	-0.07800566	0.06938477	-0.31895012
0.44023	234.30363	0.0	3.374e-05	0.00032429	8e-08	-0.0	0.00142916	0.0002635	2.05e-06	705.52010079	700.65411789	704.24994533	-0.07798219	0.06935028	-0.31894931
0.44029	234.31739	0.0	3.373e-05	0.0003243	8e-08	-0.0	0.00142916	0.0002635	2.05e-06	705.51871751	700.65519719	704.2487839	-0.07794313	0.06929289	-0.31894797
0.44034	234.33115	0.0	3.373e-05	0.0003243	8e-08	-0.0	0.00142916	0.0002635	2.05e-06	705.51733459	700.65627559	704.24762255	-0.07791531	0.069252	-0.31894702
0.4404	234.3449	0.0	3.372e-05	0.00032431	8e-08	0.0	0.00142916	0.0002635	2.05e-06	705.51595192	700.65735336	704.24646125	-0.07790388	0.06923519	-0.31894663
0.44045	234.35865	0.0	3.371e-05	0.00032432	8e-08	0.0	0.00142916	0.0002635	2.05e-06	705.51456937	700.65843086	704.24529997	-0.07787647	0.06919488	-0.31894569
0.45051	236.7978	0.0	3.267e-05	0.00032536	8e-08	0.0	0.00142916	0.00026351	2.05e-06	705.26558346	700.84548606	704.03364211	-0.07321425	0.06220794	-0.31877916
0.45057	236.81071	0.0	3.267e-05	0.00032536	8e-08	0.0	0.00142916	0.00026351	2.05e-06	705.26424398	700.84645402	704.0324902	-0.07317564	0.06214901	-0.31877773
0.45062	236.82361	0.0	3.266e-05	0.00032537	8e-08	-0.0	0.00142916	0.00026351	2.05e-06	705.26290485	700.84742107	704.03133838	-0.07317181	0.06214317	-0.31877759
0.45068	236.83651	0.0	3.266e-05	0.00032537	8e-08	-0.0	0.00142916	0.00026351	2.05e-06	705.26156576	700.84838802	704.03018657	-0.07314837	0.06210738	-0.31877671
0.45073	236.8494	0.0	3.265e-05	0.00032538	8e-08	-0.0	0.00142916	0.00026351	2.05e-06	705.26022687	700.84935442	704.0290348	-0.07310811	0.0620459	-0.31877522
0.45079	236.86229	0.0	3.265e-05	0.00032539	8e-08	-0.0	0.00142916	0.00026351	2.05e-06	705.25888836	700.85031986	704.02788312	-0.07308692	0.06201353	-0.31877443
0.45084	236.87517	0.0	3.264e-05	0.00032539	8e-08	0.0	0.00142916	0.00026351	2.05e-06	705.25755004	700.85128479	704.02673149	-0.07307618	0.06199713	-0.31877403
0.4509	236.88805	0.0	3.263e-05	0.0003254	8e-08	0.0	0.00142916	0.00026351	2.05e-06	705.25621181	700.85224947	704.02557987	-0.07305276	0.06196134	-0.31877315
0.45095	236.90093	0.0	3.263e-05	0.0003254	8e-08	0.0	0.00142916	0.00026351	2.05e-06	705.2548738	700.85321359	704.02442831	-0.07300226	0.06188417	-0.31877127
0.45101	236.9138	0.0	3.262e-05	0.00032541	8e-08	-0.0	0.00142916	0.00026351	2.05e-06	705.25353624	700.85417651	704.02327685	-0.07299821	0.06187799	-0.31877112
0.45106	236.92666	0.0	3.262e-05	0.00032541	8e-08	-0.0	0.00142916	0.00026351	2.05e-06	705.25219873	700.85513933	704.02212541	-0.07297919	0.06184891	-0.31877041
0.45112	236.93952	0.0	3.261e-05	0.00032542	8e-08	-0.0	0.00142916	0.00026351	2.05e-06	705.25086138	700.8561017	704.020974	-0.07294592	0.06179803	-0.31876917
0.45117	236.95238	0.0	3.261e-05	0.00032542	8e-08	-0.0	0.00142916	0.00026351	2.05e-06	705.24952434	700.85706327	704.01982266	-0.07290952	0.06174238	-0.31876781
0.45123	236.96523	0.0	3.26e-05	0.00032543	8e-08	0.0	0.00142916	0.00026351	2.05e-06	705.24818763	700.85802398	704.0186714	-0.07290501	0.06173547	-0.31876764
0.45128	236.97808	0.0	3.26e-05	0.00032543	8e-08	0.0	0.00142916	0.00026351	2.05e-06	705.24685095	700.85898458	704.01752015	-0.07288165	0.06169973	-0.31876677
0.45134	236.99092	0.0	3.259e-05	0.00032544	8e-08	0.0	0.00142916	0.00026351	2.05e-06	705.24551449	700.85994463	704.01636895	-0.07284063	0.06163697	-0.31876524
0.45139	237.00376	0.0	3.259e-05	0.00032544	8e-08	0.0	0.00142916	0.00026351	2.05e-06	705.2441784	700.86090369	704.01521784	-0.07282085	0.0616067	-0.3187645
0.45145	237.01659	0.0	3.258e-05	0.00032545	8e-08	-0.0	0.00142916	0.00026351	2.05e-06	705.24284249	700.86186229	704.01406677	-0.07280975	0.06158971	-0.31876408
0.46151	239.28606	0.0	3.166e-05	0.00032638	7e-08	-0.0	0.00142916	0.00026351	2.05e-06	705.00192932	701.02775781	703.80428586	-0.0685599	0.05498686	-0.3185993
0.46157	239.29803	0.0	3.165e-05	0.00032638	7e-08	-0.0	0.00142916	0.00026351	2.05e-06	705.00063161	701.02861326	703.80314423	-0.06853792	0.05495224	-0.31859842
0.46162	239.30999	0.0	3.165e-05	0.00032639	7e-08	-0.0	0.00142916	0.00026351	2.05e-06	704.9993341	701.02946818	703.80200266	-0.0684897	0.05487626	-0.31859648
0.46168	239.32194	0.0	3.164e-05	0.00032639	7e-08	0.0	0.00142916	0.00026351	2.05e-06	704.99803701	701.03032191	703.8008612	-0.06848353	0.05486653	-0.31859624
0.46173	239.33389	0.0	3.164e-05	0.00032639	7e-08	0.0	0.00142916	0.00026351	2.05e-06	704.99673998	701.03117549	703.79971975	-0.0684707	0.0548463	-0.31859572
0.46179	239.34584	0.0	3.163e-05	0.0003264	7e-08	0.0	0.00142916	0.00026351	2.05e-06	704.99544306	701.03202875	703.79857833	-0.06844875	0.0548117	-0.31859484
0.46184	239.35778	0.0	3.163e-05	0.0003264	7e-08	0.0	0.00142916	0.00026351	2.05e-06	704.99414633	701.03288148	703.79743696	-0.06839976	0.05473447	-0.31859287
0.4619	239.36972	0.0	3.162e-05	0.00032641	7e-08	-0.0	0.00142916	0.00026351	2.05e-06	704.99285004	701.033733	703.79629571	-0.06839487	0.05472677	-0.31859267
0.46195	239.38165	0.0	3.162e-05	0.00032641	7e-08	-0.0	0.00142916	0.00026351	2.05e-06	704.99155379	701.0345844	703.79515446	-0.06838162	0.05470587	-0.31859214
0.46201	239.39358	0.0	3.161e-05	0.00032642	7e-08	-0.0	0.00142916	0.00026351	2.05e-06	704.99025766	701.03543548	703.79401325	-0.0683597	0.05467129	-0.31859125
0.46206	239.4055	0.0	3.161e-05	0.00032642	7e-08	-0.0	0.00142916	0.00026351	2.05e-06	704.98896173	701.03628602	703.79287209	-0.06831015	0.05459313	-0.31858926
0.46212	239.41742	0.0	3.16e-05	0.00032643	7e-08	0.0	0.00142916	0.00026351	2.05e-06	704.98766623	701.03713534	703.79173104	-0.0683062	0.0545869	-0.3185891
0.46217	239.42933	0.0	3.16e-05	0.00032643	7e-08	0.0	0.00142916	0.00026351	2.05e-06	704.98637077	701.03798456	703.79059	-0.06829267	0.05456555	-0.31858855
0.46223	239.44124	0.0	3.159e-05	0.00032644	7e-08	0.0	0.00142916	0.00026351	2.05e-06	704.98507542	701.03883345	703.789449	-0.06827077	0.054531	-0.31858767
0.46228	239.45314	0.0	3.159e-05	0.00032644	7e-08	0.0	0.00142916	0.00026351	2.05e-06	704.98378027	701.0396818	703.78830804	-0.06822088	0.05445226	-0.31858566
0.46234	239.46504	0.0	3.158e-05	0.00032645	7e-08	-0.0	0.00142916	0.00026351	2.05e-06	704.98248556	701.04052893	703.7871672	-0.06821751	0.05444694	-0.31858552
0.46239	239.47693	0.0	3.158e-05	0.00032645	7e-08	-0.0	0.00142916	0.00026351	2.05e-06	704.98119089	701.04137597	703.78602636	-0.06820384	0.05442535	-0.31858497
0.46245	239.48882	0.0	3.157e-05	0.00032646	7e-08	-0.0	0.00142916	0.00026351	2.05e-06	704.97989633	701.04222268	703.78488556	-0.06818197	0.05439082	-0.31858408
0.47251	241.58242	0.0	3.076e-05	0.00032727	7e-08	-0.0	0.00142916	0.00026352	2.05e-06	704.74621156	701.18809171	703.57698492	-0.06426105	0.04813656	-0.31842076
0.47257	241.5934	0.0	3.075e-05	0.00032728	7e-08	-0.0	0.00142916	0.00026352	2.05e-06	704.74495149	701.18884047	703.57585351	-0.06423946	0.04810181	-0.31841983
0.47262	241.60438	0.0	3.075e-05	0.00032728	7e-08	-0.0	0.00142916	0.00026352	2.05e-06	704.74369162	701.1895887	703.57472215	-0.06418833	0.04801952	-0.31841764
0.47268	241.61536	0.0	3.074e-05	0.00032729	7e-08	0.0	0.00142916	0.00026352	2.05e-06	704.74243219	701.19033564	703.57359093	-0.06418833	0.04801952	-0.31841764
0.47273	241.62633	0.0	3.074e-05	0.00032729	7e-08	0.0	0.00142916	0.00026352	2.05e-06	704.74117276	701.19108259	703.5724597	-0.06417783	0.04800262	-0.31841719
0.47279	241.6373	0.0	3.074e-05	0.0003273	7e-08	0.0	0.00142916	0.00026352	2.05e-06	704.73991341	701.19182927	703.57132849	-0.06415721	0.04796943	-0.3184163
0.47284	241.64826	0.0	3.073e-05	0.0003273	7e-08	0.0	0.00142916	0.00026352	2.05e-06	704.73865425	701.19257543	703.57019734	-0.06411652	0.04790393	-0.31841456
0.4729	241.65922	0.0	3.073e-05	0.0003273	7e-08	0.0	0.00142916	0.00026352	2.05e-06	704.73739544	701.19332057	703.56906629	-0.06409747	0.04787325	-0.31841374
0.47295	241.67017	0.0	3.072e-05	0.00032731	7e-08	-0.0	0.00142916	0.00026352	2.05e-06	704.73613679	701.19406524	703.56793528	-0.06409474	0.04786885	-0.31841362
0.47301	241.68112	0.0	3.072e-05	0.00032731	7e-08	-0.0	0.00142916	0.00026352	2.05e-06	704.73487817	701.19480984	703.56680428	-0.06407416	0.04783572	-0.31841273
0.47306	241.69206	0.0	3.071e-05	0.00032732	7e-08	-0.0	0.00142916	0.00026352	2.05e-06	704.73361972	701.19555392	703.56567333	-0.06404617	0.04779064	-0.31841153
0.47312	241.70299	0.0	3.071e-05	0.00032732	7e-08	-0.0	0.00142916	0.00026352	2.05e-06	704.73236152	701.1962973	703.56454245	-0.06400653	0.0477268	-0.31840982
0.47317	241.71392	0.0	3.071e-05	0.00032732	7e-08	0.0	0.00142916	0.00026352	2.05e-06	704.73110366	701.19703969	703.56341166	-0.06400653	0.0477268	-0.31840982
0.47323	241.72485	0.0	3.07e-05	0.00032733	7e-08	0.0	0.00142916	0.00026352	2.05e-06	704.7298458	701.19778207	703.56228088	-0.0639921	0.04770357	-0.3184092
0.47328	241.73577	0.0	3.07e-05	0.00032733	7e-08	0.0	0.00142916	0.00026352	2.05e-06	704.72858806	701.1985241	703.56115013	-0.06397153	0.04767044	-0.31840832
0.47334	241.74669	0.0	3.069e-05	0.00032734	7e-08	0.0	0.00142916	0.00026352	2.05e-06	704.7273305	701.19926561	703.56001943	-0.06392468	0.04759496	-0.3184063
0.47339	241.7576	0.0	3.069e-05	0.00032734	7e-08	0.0	0.00142916	0.00026352	2.05e-06	704.72607335	701.20000594	703.55888884	-0.0639155	0.04758016	-0.3184059
0.47345	241.76851	0.0	3.068e-05	0.00032735	7e-08	-0.0	0.00142916	0.00026352	2.05e-06	704.72481628	701.20074604	703.55775828	-0.06390927	0.04757013	-0.31840563
0.48351	243.67871	0.0	2.997e-05	0.00032806	7e-08	0.0	0.00142916	0.00026352	2.05e-06	704.49767876	701.32765434	703.35170303	-0.06020963	0.04158334	-0.31824212
0.48357	243.68867	0.0	2.996e-05	0.00032807	7e-08	0.0	0.00142916	0.00026352	2.05e-06	704.49645336	701.32830108	703.35058166	-0.06019955	0.041567	-0.31824166
0.48362	243.69863	0.0	2.996e-05	0.00032807	7e-08	0.0	0.00142916	0.00026352	2.05e-06	704.49522804	701.32894757	703.34946031	-0.06019955	0.041567	-0.31824166
0.48368	243.70858	0.0	2.996e-05	0.00032807	7e-08	0.0	0.00142916	0.00026352	2.05e-06	704.49400273	701.32959406	703.34833896	-0.06019033	0.04155203	-0.31824125
0.48373	243.71853	0.0	2.995e-05	0.00032808	7e-08	0.0	0.00142916	0.00026352	2.05e-06	704.49277749	701.33024032	703.34721763	-0.06017152	0.04152153	-0.31824039
0.48379	243.72847	0.0	2.995e-05	0.00032808	7e-08	0.0	0.00142916	0.00026352	2.05e-06	704.49155241	701.3308861	703.34609635	-0.06012306	0.04144291	-0.3182382
0.48384	243.73841	0.0	2.995e-05	0.00032809	7e-08	0.0	0.00142916	0.00026352	2.05e-06	704.49032774	701.33153066	703.34497519	-0.06012075	0.04143917	-0.3182381
0.4839	243.74834	0.0	2.994e-05	0.00032809	7e-08	0.0	0.00142916	0.00026352	2.05e-06	704.48910309	701.33217516	703.34385404	-0.06010965	0.04142117	-0.3182376
0.48395	243.75826	0.0	2.994e-05	0.00032809	7e-08	0.0	0.00142916	0.00026352	2.05e-06	704.48787854	701.33281938	703.34273292	-0.0600903	0.0413898	-0.31823672
0.48401	243.76818	0.0	2.993e-05	0.0003281	7e-08	0.0	0.00142916	0.00026352	2.05e-06	704.48665415	701.33346311	703.34161184	-0.06004954	0.04132371	-0.31823487
0.48406	243.7781	0.0	2.993e-05	0.0003281	7e-08	-0.0	0.00142916	0.00026352	2.05e-06	704.4854301	701.33410581	703.34049086	-0.0600041	0.04125001	-0.31823281
0.48412	243.78801	0.0	2.993e-05	0.0003281	7e-08	-0.0	0.00142916	0.00026352	2.05e-06	704.48420644	701.33474736	703.33937	-0.0600041	0.04125001	-0.31823281
0.48417	243.79792	0.0	2.992e-05	0.00032811	7e-08	-0.0	0.00142916	0.00026352	2.05e-06	704.48298277	701.33538892	703.33824914	-0.0600041	0.04125001	-0.31823281
0.48423	243.80782	0.0	2.992e-05	0.00032811	7e-08	-0.0	0.00142916	0.00026352	2.05e-06	704.48175911	701.33603048	703.33712828	-0.0599971	0.04123866	-0.3182325
0.48428	243.81771	0.0	2.992e-05	0.00032811	7e-08	-0.0	0.00142916	0.00026352	2.05e-06	704.4805355	701.33667185	703.33600743	-0.05998092	0.04121241	-0.31823176
0.48434	243.8276	0.0	2.991e-05	0.00032812	7e-08	-0.0	0.00142916	0.00026352	2.05e-06	704.47931204	701.33731282	703.33488663	-0.05996255	0.04118261	-0.31823093
0.48439	243.83748	0.0	2.991e-05	0.00032812	7e-08	-0.0	0.00142916	0.00026352	2.05e-06	704.47808873	701.33795333	703.33376587	-0.05994413	0.04115274	-0.3182301
0.48445	243.84736	0.0	2.991e-05	0.00032813	7e-08	-0.0	0.00142916	0.00026352	2.05e-06	704.47686557	701.33859337	703.33264516	-0.05992474	0.0411213	-0.31822922
0.49451	245.56482	0.0	2.928e-05	0.00032875	6e-08	0.0	0.00142916	0.00026352	2.05e-06	704.25576539	701.44751709	703.12836499	-0.05639174	0.03541187	-0.3180663
0.49457	245.5737	0.0	2.928e-05	0.00032875	6e-08	0.0	0.00142916	0.00026352	2.05e-06	704.25457202	701.44806779	703.12725309	-0.05639174	0.03541187	-0.3180663
0.49462	245.58257	0.0	2.928e-05	0.00032875	6e-08	0.0	0.00142916	0.00026352	2.05e-06	704.25337866	701.44861848	703.12614118	-0.05639174	0.03541187	-0.3180663
0.49468	245.59144	0.0	2.927e-05	0.00032876	6e-08	0.0	0.00142916	0.00026352	2.05e-06	704.25218529	701.44916918	703.12502927	-0.05638205	0.03539632	-0.31806585
0.49473	245.60031	0.0	2.927e-05	0.00032876	6e-08	0.0	0.00142916	0.00026352	2.05e-06	704.250992	701.44971963	703.12391739	-0.05636375	0.03536694	-0.31806499
0.49479	245.60917	0.0	2.927e-05	0.00032876	6e-08	0.0	0.00142916	0.00026352	2.05e-06	704.24979887	701.45026963	703.12280555	-0.056325	0.03530473	-0.31806318
0.49484	245.61802	0.0	2.926e-05	0.00032877	6e-08	0.0	0.00142916	0.00026352	2.05e-06	704.24860606	701.45081866	703.1216938	-0.0563208	0.03529798	-0.31806298
0.4949	245.62687	0.0	2.926e-05	0.00032877	6e-08	0.0	0.00142916	0.00026352	2.05e-06	704.24741328	701.45136758	703.12058207	-0.05630561	0.03527364	-0.31806227
0.49495	245.63572	0.0	2.926e-05	0.00032877	6e-08	0.0	0.00142916	0.00026352	2.05e-06	704.24622064	701.45191613	703.11947037	-0.05628694	0.03524368	-0.3180614
0.49501	245.64455	0.0	2.926e-05	0.00032878	6e-08	0.0	0.00142916	0.00026352	2.05e-06	704.24502814	701.45246421	703.11835872	-0.056224	0.03514275	-0.31805846
0.49506	245.65338	0.0	2.925e-05	0.00032878	6e-08	0.0	0.00142916	0.00026352	2.05e-06	704.24383617	701.45301072	703.11724722	-0.05620875	0.0351183	-0.31805774
0.49512	245.66221	0.0	2.925e-05	0.00032878	6e-08	-0.0	0.00142916	0.00026352	2.05e-06	704.24264433	701.45355684	703.11613576	-0.05620875	0.0351183	-0.31805774
0.49517	245.67103	0.0	2.925e-05	0.00032879	6e-08	-0.0	0.00142916	0.00026352	2.05e-06	704.24145249	701.45410297	703.11502429	-0.05620875	0.0351183	-0.31805774
0.49523	245.67985	0.0	2.924e-05	0.00032879	6e-08	-0.0	0.00142916	0.00026352	2.05e-06	704.24026064	701.4546491	703.11391283	-0.0561944	0.03509528	-0.31805707
0.49528	245.68866	0.0	2.924e-05	0.00032879	6e-08	-0.0	0.00142916	0.00026352	2.05e-06	704.23906892	701.45519487	703.1128014	-0.05617969	0.0350717	-0.31805638
0.49534	245.69746	0.0	2.924e-05	0.00032879	6e-08	-0.0	0.00142916	0.00026352	2.05e-06	704.23787732	701.45574027	703.11169001	-0.05616293	0.03504482	-0.3180556
0.49539	245.70626	0.0	2.923e-05	0.0003288	6e-08	-0.0	0.00142916	0.00026352	2.05e-06	704.23668586	701.45628526	703.11057866	-0.05614539	0.03501671	-0.31805478
0.49545	245.71505	0.0	2.923e-05	0.0003288	6e-08	-0.0	0.00142916	0.00026352	2.05e-06	704.23549455	701.4568298	703.10946736	-0.05612699	0.03498721	-0.31805392
0.50551	247.22773	0.0	2.87e-05	0.00032933	6e-08	0.0	0.00142916	0.00026352	2.05e-06	704.0201008	701.54871148	702.9068457	-0.05274088	0.02963953	-0.31789477
0.50556	247.23545	0.0	2.87e-05	0.00032933	6e-08	0.0	0.00142916	0.00026352	2.05e-06	704.01893783	701.54917237	702.90574238	-0.05272351	0.02961261	-0.31789396
0.50562	247.24317	0.0	2.869e-05	0.00032934	6e-08	0.0	0.00142916	0.00026352	2.05e-06	704.017775	701.54963284	702.90463909	-0.05270531	0.02958445	-0.3178931
0.50567	247.25089	0.0	2.869e-05	0.00032934	6e-08	0.0	0.00142916	0.00026352	2.05e-06	704.01661233	701.55009287	702.90353584	-0.05268683	0.02955584	-0.31789223
0.50573	247.2586	0.0	2.869e-05	0.00032934	6e-08	0.0	0.00142916	0.00026353	2.05e-06	704.01544981	701.55055245	702.90243264	-0.05266861	0.02952763	-0.31789138
0.50578	247.2663	0.0	2.869e-05	0.00032934	6e-08	-0.0	0.00142916	0.00026353	2.05e-06	704.01428744	701.55101159	702.90132947	-0.05265014	0.02949907	-0.31789051
0.50584	247.274	0.0	2.868e-05	0.00032935	6e-08	-0.0	0.00142916	0.00026353	2.05e-06	704.01312522	701.5514703	702.90022635	-0.05263176	0.02947063	-0.31788965
0.50589	247.28169	0.0	2.868e-05	0.00032935	6e-08	0.0	0.00142916	0.00026353	2.05e-06	704.01196316	701.55192855	702.89912327	-0.05261334	0.02944214	-0.31788878
0.50595	247.28937	0.0	2.868e-05	0.00032935	6e-08	0.0	0.00142916	0.00026353	2.05e-06	704.01080126	701.55238637	702.89802023	-0.05259489	0.02941362	-0.31788792
0.506	247.29705	0.0	2.868e-05	0.00032936	6e-08	0.0	0.00142916	0.00026353	2.05e-06	704.0096395	701.55284374	702.89691722	-0.05257315	0.02938001	-0.3178869
0.50606	247.30472	0.0	2.867e-05	0.00032936	6e-08	0.0	0.00142916	0.00026353	2.05e-06	704.00847793	701.55330059	702.89581427	-0.05254942	0.02934333	-0.31788578
0.50611	247.31239	0.0	2.867e-05	0.00032936	6e-08	0.0	0.00142916	0.00026353	2.05e-06	704.00731656	701.55375687	702.89471137	-0.05252077	0.02929908	-0.31788444
0.50617	247.32005	0.0	2.867e-05	0.00032936	6e-08	0.0	0.00142916	0.00026353	2.05e-06	704.00615543	701.55421246	702.89360853	-0.05249777	0.02926356	-0.31788336
0.50622	247.32771	0.0	2.867e-05	0.00032937	6e-08	0.0	0.00142916	0.00026353	2.05e-06	704.00499449	701.55466749	702.89250575	-0.05248231	0.02923973	-0.31788263
0.50628	247.33535	0.0	2.866e-05	0.00032937	6e-08	0.0	0.00142916	0.00026353	2.05e-06	704.00383367	701.55512216	702.891403	-0.05243211	0.02916237	-0.31788028
0.50633	247.343	0.0	2.866e-05	0.00032937	6e-08	0.0	0.00142916	0.00026353	2.05e-06	704.00267328	701.55557562	702.89030036	-0.05243211	0.02916237	-0.31788028
0.50639	247.35063	0.0	2.866e-05	0.00032937	6e-08	-0.0	0.00142916	0.00026353	2.05e-06	704.00151289	701.55602908	702.88919771	-0.05243211	0.02916237	-0.31788028
0.50644	247.35826	0.0	2.865e-05	0.00032938	6e-08	-0.0	0.00142916	0.00026353	2.05e-06	704.00035249	701.55648255	702.88809507	-0.05242097	0.0291452	-0.31787976
0.5065	247.36589	0.0	2.865e-05	0.00032938	6e-08	-0.0	0.00142916	0.00026353	2.05e-06	703.9991922	701.55693574	702.88699246	-0.05240274	0.02911709	-0.3178789
0.51651	248.64996	0.0	2.821e-05	0.00032982	6e-08	0.0	0.00142916	0.00026353	2.05e-06	703.79062605	701.63215737	702.68695992	-0.04900935	0.02405685	-0.31772216
0.51656	248.65643	0.0	2.821e-05	0.00032982	6e-08	0.0	0.00142916	0.00026353	2.05e-06	703.78949473	701.63253141	702.68586417	-0.04899027	0.02402953	-0.31772129
0.51662	248.66289	0.0	2.821e-05	0.00032982	6e-08	-0.0	0.00142916	0.00026353	2.05e-06	703.78836358	701.63290504	702.68476845	-0.04897119	0.02400222	-0.31772043
0.51667	248.66935	0.0	2.821e-05	0.00032982	6e-08	-0.0	0.00142916	0.00026353	2.05e-06	703.78723259	701.63327823	702.68367277	-0.0489521	0.02397492	-0.31771957
0.51673	248.6758	0.0	2.821e-05	0.00032983	6e-08	-0.0	0.00142916	0.00026353	2.05e-06	703.78610177	701.63365101	702.68257712	-0.048933	0.02394762	-0.31771871
0.51678	248.68224	0.0	2.82e-05	0.00032983	6e-08	-0.0	0.00142916	0.00026353	2.05e-06	703.78497112	701.63402335	702.6814815	-0.04891388	0.02392034	-0.31771785
0.51684	248.68867	0.0	2.82e-05	0.00032983	6e-08	-0.0	0.00142916	0.00026353	2.05e-06	703.78384063	701.63439528	702.68038592	-0.04889476	0.02389307	-0.31771699
0.51689	248.6951	0.0	2.82e-05	0.00032983	6e-08	-0.0	0.00142916	0.00026353	2.05e-06	703.78271031	701.63476678	702.67929037	-0.04887564	0.02386578	-0.31771613
0.51695	248.70153	0.0	2.82e-05	0.00032983	6e-08	0.0	0.00142916	0.00026353	2.05e-06	703.78158015	701.63513785	702.67819486	-0.04885652	0.02383851	-0.31771527
0.517	248.70794	0.0	2.82e-05	0.00032984	6e-08	0.0	0.00142916	0.00026353	2.05e-06	703.78045017	701.6355085	702.67709938	-0.04883739	0.02381124	-0.31771441
0.51706	248.71435	0.0	2.819e-05	0.00032984	6e-08	0.0	0.00142916	0.00026353	2.05e-06	703.77932034	701.63587873	702.67600393	-0.04881825	0.02378398	-0.31771355
0.51711	248.72075	0.0	2.819e-05	0.00032984	6e-08	0.0	0.00142916	0.00026353	2.05e-06	703.77819069	701.63624853	702.67490852	-0.04879909	0.02375673	-0.31771269
0.51717	248.72715	0.0	2.819e-05	0.00032984	6e-08	0.0	0.00142916	0.00026353	2.05e-06	703.7770612	701.63661791	702.67381314	-0.04877992	0.02372949	-0.31771183
0.51722	248.73354	0.0	2.819e-05	0.00032984	6e-08	0.0	0.00142916	0.00026353	2.05e-06	703.77593188	701.63698687	702.67271779	-0.04876077	0.02370224	-0.31771097
0.51728	248.73992	0.0	2.818e-05	0.00032985	6e-08	-0.0	0.00142916	0.00026353	2.05e-06	703.77480273	701.6373554	702.67162248	-0.04874161	0.023675	-0.31771011
0.51733	248.74629	0.0	2.818e-05	0.00032985	6e-08	-0.0	0.00142916	0.00026353	2.05e-06	703.77367375	701.63772351	702.6705272	-0.04872243	0.02364776	-0.31770925
0.51739	248.75266	0.0	2.818e-05	0.00032985	6e-08	-0.0	0.00142916	0.00026353	2.05e-06	703.77254493	701.63809119	702.66943196	-0.04870325	0.02362054	-0.31770839
0.51744	248.75903	0.0	2.818e-05	0.00032985	6e-08	-0.0	0.00142916	0.00026353	2.05e-06	703.77141628	701.63845845	702.66833674	-0.04868405	0.02359332	-0.31770753
0.5175	248.76538	0.0	2.818e-05	0.00032986	6e-08	-0.0	0.00142916	0.00026353	2.05e-06	703.7702878	701.63882529	702.66724156	-0.04866484	0.02356612	-0.31770667
0.52751	249.80621	0.0	2.783e-05	0.0003302	6e-08	-0.0	0.00142916	0.00026353	2.05e-06	703.5682816	701.66764455	702.47582177	-0.04484493	0.0080798	-0.31755634
0.52756	249.81127	0.0	2.783e-05	0.0003302	6e-08	-0.0	0.00142916	0.00026353	2.05e-06	703.56719158	701.66777017	702.47477086	-0.04482268	0.00807072	-0.31755552
0.52762	249.81631	0.0	2.783e-05	0.0003302	6e-08	-0.0	0.00142916	0.00026353	2.05e-06	703.56610178	701.66789566	702.47371989	-0.04480044	0.00806164	-0.31755469
0.52767	249.82135	0.0	2.783e-05	0.00033021	6e-08	0.0	0.00142916	0.00026353	2.05e-06	703.56501222	701.668021	702.47266888	-0.04477821	0.00805255	-0.31755387
0.52773	249.82638	0.0	2.782e-05	0.00033021	6e-08	0.0	0.00142916	0.00026353	2.05e-06	703.56392288	701.6681462	702.47161782	-0.04475593	0.00804347	-0.31755304
0.52778	249.8314	0.0	2.782e-05	0.00033021	6e-08	0.0	0.00142916	0.00026353	2.05e-06	703.56283378	701.66827127	702.47056672	-0.04473363	0.00803439	-0.31755222
0.52784	249.83642	0.0	2.782e-05	0.00033021	6e-08	0.0	0.00142916	0.00026353	2.05e-06	703.56174491	701.66839619	702.46951556	-0.04471129	0.00802531	-0.31755139
0.52789	249.84143	0.0	2.782e-05	0.00033021	6e-08	0.0	0.00142916	0.00026353	2.05e-06	703.56065628	701.66852097	702.46846437	-0.04468895	0.00801623	-0.31755057
0.52795	249.84643	0.0	2.782e-05	0.00033021	6e-08	0.0	0.00142916	0.00026353	2.05e-06	703.55956788	701.6686456	702.46741312	-0.04466648	0.00800715	-0.31754974
0.528	249.85142	0.0	2.782e-05	0.00033022	6e-08	0.0	0.00142916	0.00026353	2.05e-06	703.55847971	701.6687701	702.46636183	-0.0446441	0.00799807	-0.31754891
0.52806	249.8564	0.0	2.781e-05	0.00033022	6e-08	0.0	0.00142916	0.00026353	2.05e-06	703.55739178	701.66889446	702.46531049	-0.04462171	0.00798899	-0.31754809
0.52811	249.86138	0.0	2.781e-05	0.00033022	6e-08	-0.0	0.00142916	0.00026353	2.05e-06	703.55630408	701.66901867	702.46425911	-0.04459933	0.00797991	-0.31754726
0.52817	249.86635	0.0	2.781e-05	0.00033022	6e-08	-0.0	0.00142916	0.00026353	2.05e-06	703.55521661	701.66914274	702.46320768	-0.04457687	0.00797083	-0.31754644
0.52822	249.87131	0.0	2.781e-05	0.00033022	6e-08	-0.0	0.00142916	0.00026353	2.05e-06	703.55412938	701.66926668	702.4621562	-0.04455442	0.00796176	-0.31754561
0.52828	249.87626	0.0	2.781e-05	0.00033022	6e-08	-0.0	0.00142916	0.00026353	2.05e-06	703.55304239	701.66939047	702.46110468	-0.04453191	0.00795268	-0.31754479
0.52833	249.88121	0.0	2.781e-05	0.00033023	6e-08	-0.0	0.00142916	0.00026353	2.05e-06	703.55195563	701.66951412	702.4600531	-0.04450939	0.0079436	-0.31754396
0.52839	249.88615	0.0	2.78e-05	0.00033023	6e-08	-0.0	0.00142916	0.00026353	2.05e-06	703.55086911	701.66963762	702.45900149	-0.04448678	0.00793452	-0.31754313
0.52844	249.89108	0.0	2.78e-05	0.00033023	6e-08	-0.0	0.00142916	0.00026353	2.05e-06	703.54978283	701.66976099	702.45794982	-0.04446423	0.00792544	-0.31754231
0.5285	249.896	0.0	2.78e-05	0.00033023	6e-08	-0.0	0.00142916	0.00026353	2.05e-06	703.54869678	701.66988422	702.4568981	-0.04444169	0.00791636	-0.31754148
0.53851	250.65426	0.0	2.755e-05	0.00033048	6e-08	0.0	0.00142916	0.00026353	2.05e-06	703.35558821	701.68994986	702.2645817	-0.03973447	0.00624795	-0.31739043
0.53856	250.6576	0.0	2.755e-05	0.00033048	6e-08	0.0	0.00142916	0.00026353	2.05e-06	703.35455729	701.690047	702.26351913	-0.0397033	0.00623857	-0.3173896
0.53862	250.66094	0.0	2.755e-05	0.00033048	6e-08	0.0	0.00142916	0.00026353	2.05e-06	703.35352678	701.690144	702.26245648	-0.03967211	0.00622918	-0.31738876
0.53867	250.66427	0.0	2.755e-05	0.00033048	6e-08	0.0	0.00142916	0.00026353	2.05e-06	703.35249669	701.69024085	702.26139375	-0.03964089	0.0062198	-0.31738793
0.53873	250.6676	0.0	2.755e-05	0.00033048	6e-08	0.0	0.00142916	0.00026353	2.05e-06	703.35146701	701.69033755	702.26033095	-0.03960965	0.00621041	-0.31738709
0.53878	250.67091	0.0	2.755e-05	0.00033048	6e-08	0.0	0.00142916	0.00026353	2.05e-06	703.35043774	701.69043411	702.25926806	-0.03957838	0.00620102	-0.31738626
0.53884	250.67421	0.0	2.755e-05	0.00033048	6e-08	0.0	0.00142916	0.00026353	2.05e-06	703.34940889	701.69053052	702.2582051	-0.03954709	0.00619163	-0.31738542
0.53889	250.6775	0.0	2.755e-05	0.00033048	6e-08	0.0	0.00142916	0.00026353	2.05e-06	703.34838045	701.69062679	702.25714206	-0.03951578	0.00618224	-0.31738459
0.53895	250.68078	0.0	2.755e-05	0.00033049	6e-08	0.0	0.00142916	0.00026353	2.05e-06	703.34735242	701.69072291	702.25607894	-0.03948444	0.00617285	-0.31738375
0.539	250.68405	0.0	2.754e-05	0.00033049	6e-08	0.0	0.00142916	0.00026353	2.05e-06	703.34632481	701.69081888	702.25501574	-0.03945211	0.0061634	-0.31738292
0.53906	250.68731	0.0	2.754e-05	0.00033049	5e-08	0.0	0.00142916	0.00026353	2.05e-06	703.34529764	701.69091471	702.25395246	-0.0394181	0.00615387	-0.31738208
0.53911	250.69056	0.0	2.754e-05	0.00033049	5e-08	0.0	0.00142916	0.00026353	2.05e-06	703.34427094	701.69101039	702.25288909	-0.03938595	0.00614444	-0.31738125
0.53917	250.6938	0.0	2.754e-05	0.00033049	5e-08	0.0	0.00142916	0.00026353	2.05e-06	703.34324468	701.69110592	702.25182564	-0.03935373	0.006135	-0.31738041
0.53922	250.69703	0.0	2.754e-05	0.00033049	5e-08	0.0	0.00142916	0.00026353	2.05e-06	703.34221885	701.6912013	702.2507621	-0.03932144	0.00612556	-0.31737958
0.53928	250.70026	0.0	2.754e-05	0.00033049	5e-08	0.0	0.00142916	0.00026353	2.05e-06	703.34119345	701.69129654	702.24969849	-0.03928907	0.00611612	-0.31737874
0.53933	250.70347	0.0	2.754e-05	0.00033049	5e-08	0.0	0.00142916	0.00026353	2.05e-06	703.3401685	701.69139163	702.24863479	-0.03925663	0.00610667	-0.31737791
0.53939	250.70667	0.0	2.754e-05	0.00033049	5e-08	-0.0	0.00142916	0.00026353	2.05e-06	703.33914398	701.69148658	702.247571	-0.03922412	0.00609722	-0.31737707
0.53944	250.70986	0.0	2.754e-05	0.00033049	5e-08	-0.0	0.00142916	0.00026353	2.05e-06	703.33811991	701.69158138	702.24650714	-0.03919153	0.00608776	-0.31737624
0.5395	250.71304	0.0	2.754e-05	0.0003305	5e-08	-0.0	0.00142916	0.00026353	2.05e-06	703.33709628	701.69167603	702.24544319	-0.03915887	0.0060783	-0.3173754
0.54951	251.0911	0.0	2.741e-05	0.00033062	5e-08	0.0	0.00142916	0.00026353	2.05e-06	703.16466278	701.70620179	702.04946776	-0.02557941	0.00387063	-0.31722147
0.54956	251.09167	0.0	2.741e-05	0.00033062	5e-08	0.0	0.00142916	0.00026353	2.05e-06	703.16391361	701.70626197	702.04836174	-0.02523103	0.00383969	-0.3172206
0.54962	251.09221	0.0	2.741e-05	0.00033062	5e-08	0.0	0.00142916	0.00026353	2.05e-06	703.16317344	701.70632166	702.04725453	-0.02485256	0.00380661	-0.31721973
0.54967	251.09272	0.0	2.741e-05	0.00033062	5e-08	0.0	0.00142916	0.00026353	2.05e-06	703.16244312	701.70638085	702.04614604	-0.02443816	0.00377098	-0.31721886
0.54973	251.0932	0.0	2.741e-05	0.00033062	5e-08	0.0	0.00142916	0.00026353	2.05e-06	703.16172369	701.70643947	702.04503614	-0.02397997	0.00373223	-0.31721798
0.54978	251.09364	0.0	2.741e-05	0.00033062	5e-08	0.0	0.00142916	0.00026353	2.05e-06	703.16101639	701.7064975	702.04392466	-0.02346469	0.00368939	-0.31721711
0.54984	251.09404	0.0	2.741e-05	0.00033062	5e-08	0.0	0.00142916	0.00026353	2.05e-06	703.16032287	701.70655486	702.04281143	-0.02287594	0.00364127	-0.31721623
0.54989	251.09441	0.0	2.741e-05	0.00033062	5e-08	0.0	0.00142916	0.00026353	2.05e-06	703.15964524	701.70661147	702.04169617	-0.02218691	0.0035859	-0.31721536
0.54995	251.09473	0.0	2.741e-05	0.00033062	5e-08	0.0	0.00142916	0.00026353	2.05e-06	703.15898641	701.70666722	702.04057854	-0.02134949	0.00351976	-0.31721448
0.55	251.09501	0.0	2.741e-05	0.00033062	5e-08	0.0	0.00142916	0.00026353	2.05e-06	703.15835069	701.70672194	702.03945803	1601.5212247	144.44278299	180.5443496
