# Supplementary material for: Dataset for the simulated biomass pyrolysis in rotary kilns with varying particle residence time distributions
Source: Data Brief. 2021 Nov 23;39:107603. doi: 10.1016/j.dib.2021.107603 (PMC8633881; doi:10.1016/j.dib.2021.107603)
Supplement: Supplementary Data S1 — Supplementary Raw Research Data. This is open data under the CC BY license http://creativecommons.org/licenses/by/4.0/ [file mmc1.zip › supplementary/109/logFiles/log_Pe18]

l,m	Tau,s	F_w,kg/s	F_is,kg/s	F_c,kg/s	F_rt,kg/s	F_w_wet,kg/s	F_it,kg/s	F_g,kg/s	F_H2O_g,kg/s	T_b,K	T_g,K	T_w,K	q_bed,kW/m	q_gas,kW/m	q_loss,kW/m
5e-05	0.02237	0.0	0.0	0.0	0.0	0.00205276	0.0	0.0	0.0	298.78763898	299.61319185	832.98108478	42.80113759	1.84750596	-0.41998912
0.00011	0.0671	0.0	0.0	0.0	0.0	0.00205276	0.0	0.0	0.0	299.42414925	301.07425958	832.81240603	42.74046248	1.84520432	-0.41985673
0.00016	0.11183	0.0	0.0	0.0	0.0	0.00205276	0.0	0.0	0.0	300.05953324	302.53319393	832.64396349	42.67987981	1.84288854	-0.41972452
0.00022	0.15655	0.0	0.0	0.0	0.0	0.00205276	0.0	0.0	0.0	300.69379351	303.98998507	832.47575685	42.619398	1.84055717	-0.41959252
0.00027	0.20127	0.0	0.0	0.0	0.0	0.00205276	0.0	0.0	0.0	301.32693284	305.44462222	832.30778579	42.5589946	1.83821409	-0.41946068
0.00033	0.24598	0.0	0.0	0.0	0.0	0.00205276	0.0	0.0	0.0	301.95895339	306.89709725	832.14005007	42.49869852	1.83585425	-0.41932905
0.00038	0.29069	0.0	0.0	0.0	0.0	0.00205276	0.0	0.0	0.0	302.58985809	308.34739861	831.97254935	42.43848834	1.8334814	-0.41919759
0.00044	0.3354	0.0	0.0	0.0	0.0	0.00205276	0.0	0.0	0.0	303.21964932	309.7955173	831.80528335	42.37836217	1.83109587	-0.4190663
0.00049	0.3801	0.0	0.0	0.0	0.0	0.00205276	0.0	0.0	0.0	303.84832939	311.24144453	831.6382518	42.31832449	1.82869687	-0.41893519
0.0105	8.44232	5e-07	0.0	0.0	0.0	0.00205226	0.0	0.0	0.0	402.01903944	529.54613401	804.86415299	32.77066248	1.20249956	-0.39792183
0.01056	8.48622	5.2e-07	0.0	0.0	0.0	0.00205224	0.0	0.0	0.0	402.47999447	530.46597455	804.73551205	32.72499184	1.19843014	-0.39782087
0.01061	8.53011	5.3e-07	0.0	0.0	0.0	0.00205223	0.0	0.0	0.0	402.94019551	531.38257968	804.60705765	32.67938677	1.1943604	-0.39772005
0.01067	8.574	5.5e-07	0.0	0.0	0.0	0.00205221	0.0	0.0	0.0	403.39964402	532.29595032	804.47878955	32.63385111	1.19028686	-0.39761938
0.01072	8.61789	5.7e-07	0.0	0.0	0.0	0.00205219	0.0	0.0	0.0	403.85834157	533.20608491	804.35070749	32.58838177	1.18621232	-0.39751886
0.01078	8.66177	5.9e-07	0.0	0.0	0.0	0.00205217	0.0	0.0	0.0	404.31628964	534.11298388	804.22281124	32.54297871	1.18213684	-0.39741848
0.01083	8.70564	6.1e-07	0.0	0.0	0.0	0.00205215	0.0	0.0	0.0	404.7734897	535.01664771	804.09510055	32.49764183	1.17806048	-0.39731825
0.01089	8.74952	6.3e-07	0.0	0.0	0.0	0.00205213	0.0	0.0	0.0	405.22994321	535.91707691	803.96757518	32.45237109	1.1739833	-0.39721817
0.01094	8.79338	6.5e-07	0.0	0.0	0.0	0.00205211	0.0	0.0	0.0	405.68565165	536.81427206	803.84023487	32.4071664	1.16990536	-0.39711823
0.011	8.83725	6.7e-07	0.0	0.0	0.0	0.00205209	0.0	0.0	0.0	406.14061647	537.70823375	803.71307939	32.36202323	1.16583088	-0.39701843
0.01105	8.8811	6.9e-07	0.0	0.0	0.0	0.00205206	0.0	0.0	0.0	406.59483899	538.59896555	803.58610849	32.31694571	1.16175601	-0.39691878
0.01111	8.92496	7.2e-07	0.0	0.0	0.0	0.00205204	0.0	0.0	0.0	407.04832065	539.48646832	803.45932192	32.27193517	1.15767953	-0.39681928
0.01116	8.96881	7.4e-07	0.0	0.0	0.0	0.00205202	0.0	0.0	0.0	407.50106294	540.37074208	803.33271945	32.22698978	1.15360314	-0.39671992
0.01122	9.01266	7.7e-07	0.0	0.0	0.0	0.00205199	0.0	0.0	0.0	407.95306731	541.25178801	803.20630082	32.18210941	1.14952693	-0.3966207
0.01127	9.0565	7.9e-07	0.0	0.0	0.0	0.00205197	0.0	0.0	0.0	408.40433517	542.1296074	803.08006579	32.13729397	1.14545103	-0.39652163
0.01133	9.10033	8.2e-07	0.0	0.0	0.0	0.00205194	0.0	0.0	0.0	408.85486796	543.00420159	802.95401412	32.09254333	1.14137552	-0.3964227
0.01138	9.14417	8.4e-07	0.0	0.0	0.0	0.00205192	0.0	0.0	0.0	409.30466709	543.87557201	802.82814556	32.04785737	1.13730051	-0.39632392
0.01144	9.18799	8.7e-07	0.0	0.0	0.0	0.00205189	0.0	0.0	0.0	409.75373397	544.74372014	802.70245988	32.00323468	1.13322742	-0.39622528
0.01149	9.23182	9e-07	0.0	0.0	0.0	0.00205186	0.0	0.0	0.0	410.20206998	545.60864842	802.57695681	31.95867661	1.12915488	-0.39612678
0.0215	17.1362	6.772e-05	0.0	0.0	0.0	0.00198497	0.0	0.0	7e-08	480.89213413	653.92508309	782.52928177	24.81684811	0.48920432	-0.38039284
0.02156	17.17924	6.892e-05	0.0	0.0	0.0	0.00198377	0.0	0.0	7e-08	481.22667292	654.28629982	782.4331449	24.78243299	0.48656599	-0.38031739
0.02161	17.22227	7.014e-05	0.0	0.0	0.0	0.00198255	0.0	0.0	7e-08	481.56068039	654.64541957	782.33714699	24.74806606	0.48393894	-0.38024204
0.02167	17.2653	7.138e-05	0.0	0.0	0.0	0.00198131	0.0	0.0	7e-08	481.89415734	655.00245014	782.24128782	24.71374727	0.48132318	-0.38016681
0.02172	17.30833	7.264e-05	0.0	0.0	0.0	0.00198005	0.0	0.0	7e-08	482.22710459	655.35739937	782.14556717	24.67947654	0.47871871	-0.38009169
0.02178	17.35135	7.391e-05	0.0	0.0	0.0	0.00197877	0.0	0.0	7e-08	482.55952294	655.71027506	782.04998481	24.64525381	0.47612553	-0.38001667
0.02183	17.39437	7.52e-05	0.0	0.0	0.0	0.00197748	0.0	0.0	8e-08	482.89141318	656.061085	781.95454052	24.61107904	0.47354363	-0.37994176
0.02189	17.43739	7.651e-05	0.0	0.0	0.0	0.00197617	0.0	0.0	8e-08	483.22277612	656.409837	781.85923409	24.57695214	0.47097302	-0.37986696
0.02194	17.4804	7.784e-05	0.0	0.0	0.0	0.00197484	0.0	0.0	8e-08	483.55361255	656.75653883	781.76406528	24.54287303	0.46841381	-0.37979227
0.022	17.5234	7.919e-05	0.0	0.0	0.0	0.00197349	0.0	0.0	8e-08	483.88392328	657.10119846	781.66903388	24.50884169	0.46586584	-0.37971769
0.02205	17.56641	8.056e-05	0.0	0.0	0.0	0.00197212	0.0	0.0	8e-08	484.21370909	657.44382359	781.57413966	24.47485806	0.46332913	-0.37964321
0.02211	17.6094	8.194e-05	0.0	0.0	0.0	0.00197073	0.0	0.0	8e-08	484.54297076	657.78442196	781.47938241	24.44092207	0.46080369	-0.37956884
0.02216	17.6524	8.335e-05	0.0	0.0	0.0	0.00196933	0.0	0.0	8e-08	484.8717091	658.12300132	781.3847619	24.40703366	0.45828953	-0.37949458
0.02222	17.69539	8.478e-05	0.0	0.0	0.0	0.0019679	0.0	0.0	8e-08	485.19992488	658.45956944	781.29027791	24.37319277	0.45578664	-0.37942043
0.02227	17.73837	8.622e-05	0.0	0.0	0.0	0.00196645	0.0	0.0	9e-08	485.52761889	658.79413405	781.19593022	24.33939934	0.45329502	-0.37934638
0.02233	17.78135	8.769e-05	0.0	0.0	0.0	0.00196498	0.0	0.0	9e-08	485.85479191	659.12670291	781.10171862	24.3056533	0.45081465	-0.37927244
0.02238	17.82433	8.917e-05	0.0	0.0	0.0	0.0019635	0.0	0.0	9e-08	486.18144472	659.45728374	781.00764287	24.27195461	0.44834555	-0.37919861
0.02244	17.8673	9.068e-05	0.0	0.0	0.0	0.00196199	0.0	0.0	9e-08	486.50757809	659.78588426	780.91370277	24.2383032	0.44588769	-0.37912488
0.02249	17.91027	9.221e-05	0.0	0.0	0.0	0.00196046	0.0	0.0	9e-08	486.8331928	660.11251217	780.81989809	24.20469901	0.44344107	-0.37905126
0.0325	25.6604	0.0008622	9e-08	0.0	0.0	0.00118952	7e-08	1e-08	8.6e-07	538.20651271	694.03404811	765.79138889	18.81868374	0.16528715	-0.36725624
0.03256	25.7026	0.00086914	1e-07	0.0	0.0	0.00118257	7e-08	1e-08	8.7e-07	538.44962591	694.1165046	765.71896289	18.79278611	0.16451843	-0.3671994
0.03261	25.7448	0.0008761	1e-07	0.0	0.0	0.0011756	7e-08	1e-08	8.8e-07	538.69236046	694.19816282	765.64663691	18.7669251	0.16375612	-0.36714263
0.03267	25.78699	0.00088307	1e-07	0.0	0.0	0.00116861	8e-08	1e-08	8.8e-07	538.93471723	694.27902684	765.57441078	18.74110062	0.1630002	-0.36708594
0.03272	25.82918	0.00089006	1e-07	0.0	0.0	0.00116161	8e-08	1e-08	8.9e-07	539.17669712	694.3591007	765.50228435	18.71531262	0.16225063	-0.36702933
0.03278	25.87136	0.00089706	1.1e-07	0.0	0.0	0.0011546	8e-08	1e-08	9e-07	539.41830099	694.43838839	765.43025746	18.68956103	0.1615074	-0.3669728
0.03283	25.91354	0.00090408	1.1e-07	0.0	0.0	0.00114757	8e-08	1e-08	9.1e-07	539.65952973	694.51689383	765.35832993	18.66384576	0.16077047	-0.36691635
0.03289	25.95572	0.00091111	1.1e-07	0.0	0.0	0.00114053	8e-08	1e-08	9.1e-07	539.90038421	694.59462094	765.28650163	18.63816675	0.16003983	-0.36685998
0.03294	25.99789	0.00091815	1.1e-07	0.0	0.0	0.00113348	9e-08	1e-08	9.2e-07	540.14086533	694.67157357	765.21477237	18.61252393	0.15931543	-0.36680368
0.033	26.04006	0.00092521	1.2e-07	0.0	0.0	0.00112641	9e-08	1e-08	9.3e-07	540.38097397	694.74775551	765.14314202	18.58691723	0.15859726	-0.36674746
0.03305	26.08222	0.00093228	1.2e-07	0.0	0.0	0.00111933	9e-08	1e-08	9.3e-07	540.620711	694.82317052	765.07161039	18.56134658	0.1578853	-0.36669132
0.03311	26.12438	0.00093935	1.2e-07	0.0	0.0	0.00111224	9e-08	1e-08	9.4e-07	540.86007733	694.89782231	765.00017735	18.53581195	0.15717967	-0.36663525
0.03316	26.16653	0.00094644	1.2e-07	0.0	0.0	0.00110514	9e-08	1e-08	9.5e-07	541.09907378	694.97171458	764.92884273	18.51031323	0.15648019	-0.36657926
0.03322	26.20868	0.00095354	1.3e-07	0.0	0.0	0.00109803	1e-07	1e-08	9.5e-07	541.33770124	695.04485095	764.85760637	18.48485031	0.15578678	-0.36652335
0.03327	26.25083	0.00096065	1.3e-07	0.0	0.0	0.0010909	1e-07	1e-08	9.6e-07	541.57596062	695.11723496	764.78646811	18.45942316	0.15509948	-0.36646752
0.03333	26.29297	0.00096777	1.3e-07	0.0	0.0	0.00108377	1e-07	1e-08	9.7e-07	541.81385281	695.18887013	764.7154278	18.4340317	0.15441828	-0.36641176
0.03338	26.33511	0.0009749	1.3e-07	0.0	0.0	0.00107663	1e-07	1e-08	9.8e-07	542.05137868	695.25975994	764.64448528	18.40867586	0.15374314	-0.36635608
0.03344	26.37725	0.00098203	1.4e-07	0.0	0.0	0.00106948	1.1e-07	2e-08	9.8e-07	542.28853913	695.32990781	764.5736404	18.38335556	0.15307405	-0.36630048
0.03349	26.41938	0.00098918	1.4e-07	0.0	0.0	0.00106233	1.1e-07	2e-08	9.9e-07	542.52533503	695.39931711	764.502893	18.35807074	0.15241099	-0.36624496
0.0435	34.01838	0.00193753	2.37e-06	0.0	3e-08	0.00010736	3.06e-06	4.6e-07	1.95e-06	580.32597422	697.0190892	753.10557006	14.27373558	0.12461661	-0.35729957
0.04356	34.05976	0.00193951	2.4e-06	0.0	3e-08	0.00010531	3.1e-06	4.7e-07	1.95e-06	580.507665	696.96726198	753.05034396	14.25384437	0.12498	-0.35725623
0.04361	34.10113	0.00194145	2.42e-06	0.0	3e-08	0.00010328	3.14e-06	4.8e-07	1.95e-06	580.68909253	696.91476693	752.99519111	14.23398572	0.125349	-0.35721294
0.04367	34.1425	0.00194336	2.45e-06	0.0	3e-08	0.00010129	3.19e-06	4.8e-07	1.95e-06	580.87025709	696.86160531	752.94011136	14.21416041	0.1257236	-0.35716971
0.04372	34.18387	0.00194525	2.48e-06	0.0	3e-08	9.933e-05	3.23e-06	4.9e-07	1.95e-06	581.05115894	696.80777844	752.88510458	14.19436924	0.12610378	-0.35712654
0.04378	34.22523	0.0019471	2.51e-06	0.0	3e-08	9.74e-05	3.27e-06	5e-07	1.96e-06	581.23179837	696.7532877	752.8301706	14.17460866	0.12648953	-0.35708342
0.04383	34.26659	0.00194892	2.53e-06	0.0	3e-08	9.55e-05	3.32e-06	5e-07	1.96e-06	581.41217563	696.6981345	752.77530931	14.15475035	0.12688079	-0.35704036
0.04389	34.30794	0.00195071	2.56e-06	0.0	3e-08	9.363e-05	3.36e-06	5.1e-07	1.96e-06	581.59228929	696.64232011	752.72052103	14.13499971	0.12727762	-0.35699736
0.04394	34.34929	0.00195247	2.59e-06	0.0	3e-08	9.179e-05	3.4e-06	5.2e-07	1.96e-06	581.77214059	696.58584618	752.66580535	14.11527147	0.12767998	-0.35695442
0.044	34.39063	0.0019542	2.62e-06	0.0	3e-08	8.998e-05	3.45e-06	5.2e-07	1.96e-06	581.95172966	696.52871428	752.61116216	14.09556476	0.12808785	-0.35691153
0.04405	34.43198	0.0019559	2.65e-06	0.0	3e-08	8.82e-05	3.49e-06	5.3e-07	1.96e-06	582.13105662	696.47092603	752.55659136	14.07587864	0.12850121	-0.3568687
0.04411	34.47331	0.00195757	2.68e-06	0.0	3e-08	8.644e-05	3.54e-06	5.4e-07	1.97e-06	582.31012157	696.4124831	752.50209286	14.05621213	0.12892005	-0.35682592
0.04416	34.51464	0.00195921	2.71e-06	0.0	3e-08	8.472e-05	3.59e-06	5.4e-07	1.97e-06	582.48892462	696.35338723	752.44766655	14.03656417	0.12934435	-0.3567832
0.04422	34.55597	0.00196082	2.73e-06	0.0	3e-08	8.302e-05	3.63e-06	5.5e-07	1.97e-06	582.66746584	696.29364018	752.39331235	14.01693364	0.1297741	-0.35674054
0.04427	34.5973	0.00196241	2.76e-06	0.0	3e-08	8.135e-05	3.68e-06	5.6e-07	1.97e-06	582.84574529	696.23324379	752.33903018	13.99734682	0.13020928	-0.35669794
0.04433	34.63862	0.00196396	2.79e-06	0.0	3e-08	7.97e-05	3.73e-06	5.7e-07	1.97e-06	583.02376338	696.17219993	752.28481984	13.97785869	0.13064985	-0.35665539
0.04438	34.67993	0.00196549	2.82e-06	0.0	3e-08	7.809e-05	3.77e-06	5.7e-07	1.97e-06	583.20152122	696.11051039	752.23068095	13.95833561	0.13109582	-0.3566129
0.04444	34.72125	0.00196699	2.85e-06	0.0	4e-08	7.65e-05	3.82e-06	5.8e-07	1.98e-06	583.3790182	696.04817726	752.17661362	13.93883883	0.13154716	-0.35657046
0.04449	34.76256	0.00196847	2.89e-06	0.0	4e-08	7.493e-05	3.87e-06	5.9e-07	1.98e-06	583.55625449	695.98520258	752.12261773	13.91936858	0.13200386	-0.35652808
0.05455	42.25374	0.00200832	1.323e-05	1e-08	2.2e-07	4.8e-07	2.455e-05	3.9e-06	2.05e-06	611.79499632	677.71012177	743.33284172	10.76517406	0.27194895	-0.34962905
0.05461	42.2943	0.00200802	1.331e-05	1e-08	2.3e-07	4.7e-07	2.475e-05	3.93e-06	2.05e-06	611.92759939	677.60100094	743.29022443	10.74993119	0.27280632	-0.3495956
0.05466	42.33487	0.00200771	1.34e-05	1e-08	2.3e-07	4.5e-07	2.495e-05	3.96e-06	2.05e-06	612.05997953	677.49207739	743.2476611	10.7347702	0.27366251	-0.3495622
0.05472	42.37542	0.0020074	1.349e-05	1e-08	2.3e-07	4.4e-07	2.515e-05	3.99e-06	2.05e-06	612.19213776	677.38335495	743.20515144	10.71968016	0.27451751	-0.34952883
0.05477	42.41597	0.00200708	1.358e-05	1e-08	2.3e-07	4.2e-07	2.535e-05	4.03e-06	2.05e-06	612.32407497	677.27483737	743.16269518	10.70468722	0.27537128	-0.3494955
0.05483	42.45652	0.00200677	1.367e-05	1e-08	2.3e-07	4.1e-07	2.556e-05	4.06e-06	2.05e-06	612.45579236	677.16652837	743.12029197	10.68957181	0.27622381	-0.34946222
0.05488	42.49707	0.00200645	1.376e-05	1e-08	2.4e-07	3.9e-07	2.576e-05	4.09e-06	2.05e-06	612.58728833	677.05843189	743.07794226	10.67436549	0.27707508	-0.34942899
0.05494	42.53761	0.00200613	1.385e-05	1e-08	2.4e-07	3.8e-07	2.597e-05	4.13e-06	2.05e-06	612.71856169	676.95055177	743.0356464	10.65938677	0.27792504	-0.34939579
0.05499	42.57814	0.00200581	1.394e-05	1e-08	2.4e-07	3.7e-07	2.618e-05	4.16e-06	2.05e-06	612.84961531	676.84289149	742.99340355	10.64449997	0.27877367	-0.34936263
0.05505	42.61868	0.00200549	1.403e-05	1e-08	2.4e-07	3.5e-07	2.639e-05	4.2e-06	2.05e-06	612.98045036	676.73545463	742.95121336	10.62972169	0.27962093	-0.34932951
0.0551	42.6592	0.00200516	1.412e-05	1e-08	2.4e-07	3.4e-07	2.66e-05	4.23e-06	2.05e-06	613.11106818	676.62824471	742.90907543	10.61488864	0.28046684	-0.34929644
0.05516	42.69973	0.00200483	1.421e-05	1e-08	2.5e-07	3.3e-07	2.681e-05	4.26e-06	2.05e-06	613.24146804	676.52126538	742.86698998	10.59975202	0.2813114	-0.34926341
0.05521	42.74025	0.0020045	1.431e-05	1e-08	2.5e-07	3.2e-07	2.702e-05	4.3e-06	2.05e-06	613.37164602	676.41452044	742.82495814	10.58490491	0.2821545	-0.34923042
0.05527	42.78077	0.00200417	1.44e-05	1e-08	2.5e-07	3.1e-07	2.724e-05	4.33e-06	2.05e-06	613.50160579	676.30801317	742.78297884	10.57010102	0.28299614	-0.34919747
0.05532	42.82128	0.00200383	1.449e-05	1e-08	2.5e-07	3e-07	2.745e-05	4.37e-06	2.05e-06	613.63134788	676.20174698	742.74105192	10.55534326	0.28383632	-0.34916455
0.05538	42.86179	0.00200349	1.458e-05	1e-08	2.5e-07	2.9e-07	2.767e-05	4.4e-06	2.05e-06	613.76087286	676.09572529	742.69917721	10.54061579	0.284675	-0.34913168
0.05543	42.90229	0.00200315	1.468e-05	1e-08	2.5e-07	2.8e-07	2.789e-05	4.44e-06	2.05e-06	613.89018107	675.98995145	742.65735461	10.52578642	0.28551224	-0.34909886
0.05549	42.94279	0.00200281	1.477e-05	1e-08	2.6e-07	2.7e-07	2.811e-05	4.48e-06	2.05e-06	614.01927118	675.88442898	742.6155845	10.51106022	0.28634791	-0.34906607
0.06555	50.28719	0.00190139	3.928e-05	1.2e-07	8.4e-07	0.0	9.37e-05	1.538e-05	2.05e-06	634.22405692	662.5923194	735.7827415	8.14246699	0.40219578	-0.34370291
0.06561	50.32696	0.00190061	3.945e-05	1.2e-07	8.5e-07	0.0	9.421e-05	1.546e-05	2.05e-06	634.31711817	662.55467998	735.74947494	8.13121795	0.4026138	-0.34367679
0.06566	50.36672	0.00189982	3.963e-05	1.3e-07	8.5e-07	0.0	9.473e-05	1.555e-05	2.05e-06	634.41000507	662.51738376	735.71624902	8.12000745	0.40302693	-0.34365075
0.06572	50.40648	0.00189903	3.98e-05	1.3e-07	8.6e-07	0.0	9.525e-05	1.564e-05	2.05e-06	634.50271814	662.48042796	735.6830636	8.10880985	0.40343842	-0.34362473
0.06577	50.44624	0.00189824	3.998e-05	1.3e-07	8.6e-07	0.0	9.577e-05	1.573e-05	2.05e-06	634.59525757	662.44381166	735.64991865	8.09759684	0.40385187	-0.34359867
0.06583	50.48599	0.00189745	4.015e-05	1.3e-07	8.7e-07	0.0	9.629e-05	1.581e-05	2.05e-06	634.68762314	662.40753596	735.61681422	8.08640868	0.40426224	-0.34357267
0.06588	50.52574	0.00189665	4.033e-05	1.3e-07	8.7e-07	0.0	9.682e-05	1.59e-05	2.05e-06	634.77981519	662.3715991	735.58375023	8.07524404	0.40466966	-0.34354671
0.06594	50.56548	0.00189586	4.051e-05	1.3e-07	8.8e-07	0.0	9.734e-05	1.599e-05	2.05e-06	634.87183405	662.33599938	735.55072659	8.06410825	0.40507345	-0.34352081
0.06599	50.60522	0.00189506	4.069e-05	1.3e-07	8.8e-07	0.0	9.787e-05	1.608e-05	2.05e-06	634.96368012	662.30073467	735.51774321	8.05300649	0.40547296	-0.34349497
0.06605	50.64496	0.00189425	4.086e-05	1.3e-07	8.9e-07	0.0	9.84e-05	1.617e-05	2.05e-06	635.05535387	662.26580242	735.48479999	8.04188199	0.40587532	-0.34346908
0.0661	50.68469	0.00189345	4.104e-05	1.4e-07	8.9e-07	0.0	9.893e-05	1.626e-05	2.05e-06	635.14685498	662.23120434	735.45189699	8.03077075	0.40627606	-0.34344322
0.06616	50.72442	0.00189264	4.122e-05	1.4e-07	8.9e-07	0.0	9.947e-05	1.635e-05	2.05e-06	635.23818364	662.19693946	735.41903418	8.01968969	0.40667308	-0.34341742
0.06621	50.76414	0.00189183	4.14e-05	1.4e-07	9e-07	0.0	0.0001	1.644e-05	2.05e-06	635.32934027	662.16300555	735.38621145	8.00863041	0.40706737	-0.34339166
0.06627	50.80386	0.00189101	4.158e-05	1.4e-07	9e-07	0.0	0.00010054	1.653e-05	2.05e-06	635.42032516	662.12940095	735.35342874	7.99761651	0.40745601	-0.34336599
0.06632	50.84358	0.0018902	4.176e-05	1.4e-07	9.1e-07	0.0	0.00010108	1.662e-05	2.05e-06	635.51113897	662.09612223	735.32068588	7.98657849	0.40784765	-0.34334027
0.06638	50.88329	0.00188938	4.194e-05	1.4e-07	9.1e-07	0.0	0.00010162	1.671e-05	2.05e-06	635.60178134	662.06317121	735.28798297	7.97555008	0.40823813	-0.34331456
0.06643	50.923	0.00188856	4.213e-05	1.5e-07	9.2e-07	0.0	0.00010216	1.68e-05	2.05e-06	635.69225242	662.03054717	735.25531997	7.96455224	0.40862488	-0.34328892
0.06649	50.96271	0.00188773	4.231e-05	1.5e-07	9.2e-07	0.0	0.0001027	1.689e-05	2.05e-06	635.78255263	661.99824781	735.22269678	7.9535754	0.40900902	-0.34326331
0.07655	58.16244	0.00169409	8.199e-05	7.3e-07	2.04e-06	0.0	0.00023276	3.91e-05	2.05e-06	649.67971305	660.2309714	729.86867264	6.20166147	0.45189774	-0.33906079
0.07661	58.20142	0.00169282	8.224e-05	7.4e-07	2.04e-06	0.0	0.00023363	3.925e-05	2.05e-06	649.74268271	660.23733757	729.84250131	6.19337228	0.45201574	-0.33904024
0.07666	58.2404	0.00169154	8.248e-05	7.4e-07	2.05e-06	0.0	0.00023449	3.939e-05	2.05e-06	649.80552672	660.24381612	729.81636063	6.18510488	0.45213209	-0.33901973
0.07672	58.27938	0.00169027	8.273e-05	7.5e-07	2.06e-06	0.0	0.00023536	3.954e-05	2.05e-06	649.86824554	660.25040565	729.79025054	6.17684516	0.45224786	-0.33899924
0.07677	58.31835	0.00168899	8.298e-05	7.5e-07	2.07e-06	-0.0	0.00023623	3.969e-05	2.05e-06	649.9308393	660.25710566	729.764171	6.16858907	0.45236337	-0.33897875
0.07683	58.35731	0.0016877	8.322e-05	7.6e-07	2.07e-06	-0.0	0.0002371	3.984e-05	2.05e-06	649.99330809	660.26391593	729.73812201	6.16035189	0.45247747	-0.3389583
0.07688	58.39628	0.00168642	8.347e-05	7.6e-07	2.08e-06	-0.0	0.00023798	4e-05	2.05e-06	650.05565229	660.27083526	729.71210349	6.15214058	0.45258962	-0.3389379
0.07694	58.43523	0.00168514	8.372e-05	7.7e-07	2.09e-06	-0.0	0.00023885	4.015e-05	2.05e-06	650.1178724	660.277862	729.68611537	6.14392218	0.45270231	-0.33891749
0.07699	58.47419	0.00168385	8.397e-05	7.8e-07	2.09e-06	0.0	0.00023973	4.03e-05	2.05e-06	650.17996829	660.2849966	729.66015766	6.13572104	0.45281374	-0.33889711
0.07705	58.51314	0.00168256	8.421e-05	7.8e-07	2.1e-06	0.0	0.0002406	4.045e-05	2.05e-06	650.24194031	660.29223799	729.6342303	6.12753979	0.45292368	-0.33887677
0.0771	58.55209	0.00168127	8.446e-05	7.9e-07	2.11e-06	0.0	0.00024148	4.06e-05	2.05e-06	650.30378885	660.29958491	729.60833323	6.11937143	0.45303266	-0.33885645
0.07716	58.59103	0.00167997	8.471e-05	7.9e-07	2.12e-06	-0.0	0.00024236	4.075e-05	2.05e-06	650.36551418	660.30703656	729.5824664	6.11120317	0.45314165	-0.33883613
0.07721	58.62997	0.00167868	8.496e-05	8e-07	2.12e-06	-0.0	0.00024325	4.09e-05	2.05e-06	650.4271163	660.31459293	729.55662981	6.10305365	0.45324927	-0.33881584
0.07727	58.66891	0.00167738	8.521e-05	8e-07	2.13e-06	-0.0	0.00024413	4.106e-05	2.05e-06	650.48859558	660.32225287	729.53082339	6.09492852	0.45335509	-0.33879561
0.07732	58.70784	0.00167608	8.546e-05	8.1e-07	2.14e-06	-0.0	0.00024501	4.121e-05	2.05e-06	650.54995253	660.33001487	729.50504706	6.08680017	0.45346115	-0.33877536
0.07738	58.74677	0.00167478	8.57e-05	8.2e-07	2.15e-06	0.0	0.0002459	4.136e-05	2.05e-06	650.61118708	660.33787912	729.47930083	6.07868637	0.45356617	-0.33875515
0.07743	58.78569	0.00167347	8.595e-05	8.2e-07	2.15e-06	0.0	0.00024679	4.152e-05	2.05e-06	650.67229952	660.34584473	729.45358465	6.0705915	0.4536698	-0.33873497
0.07749	58.82461	0.00167217	8.62e-05	8.3e-07	2.16e-06	0.0	0.00024768	4.167e-05	2.05e-06	650.73329023	660.35391056	729.42789846	6.06251172	0.45377233	-0.33871482
0.08755	65.88155	0.00140792	0.000134	2.59e-06	3.6e-06	-0.0	0.0004293	7.33e-05	2.05e-06	660.10536341	662.90192611	725.19033666	4.77176325	0.46076266	-0.33538851
0.08761	65.91976	0.00140638	0.00013426	2.6e-06	3.6e-06	-0.0	0.00043036	7.349e-05	2.05e-06	660.14819809	662.91913748	725.16949758	4.76563661	0.4607507	-0.33537216
0.08766	65.95796	0.00140484	0.00013453	2.62e-06	3.61e-06	-0.0	0.00043143	7.367e-05	2.05e-06	660.19095648	662.93636402	725.14868153	4.75951696	0.4607384	-0.33535582
0.08772	65.99616	0.0014033	0.00013479	2.63e-06	3.62e-06	0.0	0.0004325	7.386e-05	2.05e-06	660.23363875	662.95360553	725.1278885	4.75340343	0.46072583	-0.3353395
0.08777	66.03435	0.00140176	0.00013506	2.65e-06	3.63e-06	0.0	0.00043356	7.405e-05	2.05e-06	660.27624507	662.97086187	725.10711846	4.74730412	0.4607126	-0.3353232
0.08783	66.07255	0.00140022	0.00013532	2.66e-06	3.64e-06	0.0	0.00043463	7.423e-05	2.05e-06	660.3187758	662.98813266	725.08637135	4.74120967	0.46069915	-0.33530691
0.08788	66.11073	0.00139868	0.00013559	2.67e-06	3.64e-06	-0.0	0.0004357	7.442e-05	2.05e-06	660.36123105	663.00541778	725.06564717	4.73512327	0.46068533	-0.33529064
0.08794	66.14892	0.00139713	0.00013585	2.69e-06	3.65e-06	-0.0	0.00043677	7.461e-05	2.05e-06	660.40361105	663.02271702	725.04494588	4.72905139	0.46067084	-0.3352744
0.08799	66.1871	0.00139559	0.00013611	2.7e-06	3.66e-06	-0.0	0.00043784	7.48e-05	2.05e-06	660.44591616	663.04003002	725.02426743	4.72298206	0.46065623	-0.33525816
0.08805	66.22527	0.00139405	0.00013638	2.72e-06	3.67e-06	0.0	0.00043891	7.499e-05	2.05e-06	660.48814645	663.0573567	725.00361181	4.7169224	0.46064119	-0.33524194
0.0881	66.26344	0.0013925	0.00013664	2.73e-06	3.68e-06	0.0	0.00043998	7.517e-05	2.05e-06	660.53030217	663.07469683	724.98297899	4.710878	0.46062545	-0.33522576
0.08816	66.30161	0.00139096	0.00013691	2.75e-06	3.68e-06	-0.0	0.00044105	7.536e-05	2.05e-06	660.57238371	663.09205002	724.96236891	4.70483362	0.4606097	-0.33520957
0.08821	66.33977	0.00138941	0.00013717	2.76e-06	3.69e-06	-0.0	0.00044212	7.555e-05	2.05e-06	660.61439107	663.10941628	724.94178157	4.69880177	0.4605934	-0.33519341
0.08827	66.37793	0.00138787	0.00013743	2.77e-06	3.7e-06	-0.0	0.00044319	7.574e-05	2.05e-06	660.65632458	663.12679528	724.92121693	4.6927821	0.46057654	-0.33517727
0.08832	66.41609	0.00138632	0.0001377	2.79e-06	3.71e-06	0.0	0.00044426	7.593e-05	2.05e-06	660.69818455	663.14418674	724.90067494	4.68676391	0.46055961	-0.33516114
0.08838	66.45424	0.00138477	0.00013796	2.8e-06	3.72e-06	0.0	0.00044534	7.611e-05	2.05e-06	660.73997102	663.16159061	724.8801556	4.68075987	0.46054205	-0.33514504
0.08843	66.49239	0.00138323	0.00013823	2.82e-06	3.72e-06	0.0	0.00044641	7.63e-05	2.05e-06	660.78168435	663.17900655	724.85965885	4.67476425	0.46052411	-0.33512895
0.08849	66.53054	0.00138168	0.00013849	2.83e-06	3.73e-06	-0.0	0.00044748	7.649e-05	2.05e-06	660.82332476	663.19643435	724.83918468	4.66877295	0.46050598	-0.33511287
0.09855	73.44634	0.00109752	0.0001845	6.48e-06	5.1e-06	-0.0	0.00064555	0.00011155	2.05e-06	667.43332475	666.42989385	721.44287238	3.70190596	0.45212145	-0.33244686
0.09861	73.48378	0.001096	0.00018473	6.5e-06	5.11e-06	0.0	0.00064662	0.00011174	2.05e-06	667.46502767	666.44722052	721.42608082	3.69724119	0.45205512	-0.33243367
0.09866	73.52121	0.00109448	0.00018497	6.53e-06	5.12e-06	0.0	0.00064768	0.00011193	2.05e-06	667.49669352	666.46453942	721.40930701	3.69258416	0.45198859	-0.3324205
0.09872	73.55865	0.00109295	0.0001852	6.55e-06	5.12e-06	0.0	0.00064875	0.00011212	2.05e-06	667.52832251	666.48185051	721.39255093	3.68793299	0.4519219	-0.33240735
0.09877	73.59607	0.00109143	0.00018543	6.58e-06	5.13e-06	-0.0	0.00064982	0.00011231	2.05e-06	667.55991481	666.49915373	721.37581256	3.68328602	0.4518551	-0.33239421
0.09883	73.6335	0.00108991	0.00018567	6.61e-06	5.14e-06	-0.0	0.00065088	0.0001125	2.05e-06	667.59147053	666.51644907	721.35909187	3.67864814	0.45178806	-0.33238109
0.09888	73.67092	0.00108839	0.0001859	6.63e-06	5.14e-06	0.0	0.00065195	0.0001127	2.05e-06	667.62298991	666.53373646	721.34238885	3.67401227	0.45172097	-0.33236797
0.09894	73.70833	0.00108687	0.00018613	6.66e-06	5.15e-06	0.0	0.00065301	0.00011289	2.05e-06	667.65447302	666.55101591	721.32570348	3.66938512	0.45165365	-0.33235488
0.09899	73.74575	0.00108535	0.00018636	6.68e-06	5.16e-06	0.0	0.00065408	0.00011308	2.05e-06	667.68592009	666.56828735	721.30903573	3.66476249	0.45158621	-0.33234179
0.09905	73.78315	0.00108383	0.0001866	6.71e-06	5.16e-06	-0.0	0.00065514	0.00011326	2.05e-06	667.71733124	666.58555075	721.29238557	3.66014509	0.45151864	-0.33232872
0.0991	73.82056	0.00108231	0.00018683	6.74e-06	5.17e-06	-0.0	0.00065621	0.00011345	2.05e-06	667.74870662	666.6028061	721.27575301	3.6555361	0.45145085	-0.33231567
0.09916	73.85796	0.00108079	0.00018706	6.76e-06	5.18e-06	0.0	0.00065727	0.00011364	2.05e-06	667.78004646	666.62005332	721.25913799	3.65092927	0.451383	-0.33230262
0.09921	73.89536	0.00107928	0.00018729	6.79e-06	5.18e-06	0.0	0.00065833	0.00011383	2.05e-06	667.81135082	666.63729243	721.24254052	3.64633147	0.45131492	-0.3322896
0.09927	73.93275	0.00107776	0.00018752	6.81e-06	5.19e-06	0.0	0.0006594	0.00011402	2.05e-06	667.84261994	666.65452336	721.22596056	3.64173711	0.45124675	-0.33227658
0.09932	73.97014	0.00107624	0.00018775	6.84e-06	5.2e-06	-0.0	0.00066046	0.00011421	2.05e-06	667.87385392	666.67174609	721.20939811	3.6371493	0.45117842	-0.33226358
0.09938	74.00752	0.00107473	0.00018798	6.87e-06	5.2e-06	-0.0	0.00066152	0.0001144	2.05e-06	667.90505294	666.68896058	721.19285312	3.63256821	0.45110991	-0.33225059
0.09943	74.04491	0.00107321	0.00018821	6.89e-06	5.21e-06	0.0	0.00066258	0.00011459	2.05e-06	667.93621718	666.70616681	721.17632559	3.62799058	0.45104132	-0.33223762
0.09949	74.08228	0.0010717	0.00018844	6.92e-06	5.22e-06	0.0	0.00066364	0.00011478	2.05e-06	667.96734674	666.72336474	721.15981549	3.62342173	0.45097251	-0.33222466
0.10955	80.8584	0.00080977	0.00022593	1.287e-05	6.23e-06	0.0	0.00084798	0.00014793	2.05e-06	673.22662815	669.71339243	718.41212696	2.87175527	0.43679934	-0.33006776
0.1096	80.89508	0.00080843	0.00022611	1.29e-05	6.24e-06	-0.0	0.00084892	0.0001481	2.05e-06	673.25368695	669.72883811	718.39850866	2.86805511	0.43671723	-0.33005707
0.10966	80.93176	0.0008071	0.00022629	1.294e-05	6.24e-06	-0.0	0.00084987	0.00014827	2.05e-06	673.28073431	669.74427418	718.38490456	2.86435927	0.4366351	-0.33004639
0.10971	80.96843	0.00080577	0.00022646	1.298e-05	6.25e-06	0.0	0.00085081	0.00014844	2.05e-06	673.30777031	669.75970067	718.37131463	2.86066648	0.43655296	-0.33003572
0.10977	81.0051	0.00080444	0.00022664	1.302e-05	6.25e-06	0.0	0.00085175	0.00014861	2.05e-06	673.33479504	669.77511756	718.35773887	2.85697877	0.43647081	-0.33002506
0.10982	81.04176	0.00080311	0.00022682	1.306e-05	6.26e-06	-0.0	0.00085269	0.00014878	2.05e-06	673.36180863	669.79052487	718.34417726	2.85329342	0.43638866	-0.33001442
0.10988	81.07842	0.00080178	0.00022699	1.31e-05	6.26e-06	-0.0	0.00085363	0.00014895	2.05e-06	673.38881114	669.80592261	718.33062979	2.84961373	0.43630648	-0.33000378
0.10993	81.11508	0.00080045	0.00022717	1.314e-05	6.26e-06	0.0	0.00085456	0.00014912	2.05e-06	673.41580269	669.82131078	718.31709645	2.84593594	0.43622431	-0.32999316
0.10999	81.15173	0.00079913	0.00022735	1.318e-05	6.27e-06	0.0	0.0008555	0.00014929	2.05e-06	673.44278335	669.83668939	718.30357721	2.84226381	0.43614212	-0.32998255
0.11004	81.18838	0.0007978	0.00022752	1.322e-05	6.27e-06	-0.0	0.00085644	0.00014946	2.05e-06	673.46975325	669.85205845	718.29007206	2.83859386	0.43605993	-0.32997194
0.1101	81.22502	0.00079648	0.0002277	1.326e-05	6.28e-06	-0.0	0.00085737	0.00014963	2.05e-06	673.49671245	669.86741796	718.276581	2.83492921	0.43597772	-0.32996136
0.11015	81.26166	0.00079516	0.00022787	1.329e-05	6.28e-06	0.0	0.00085831	0.0001498	2.05e-06	673.52366107	669.88276794	718.263104	2.83126714	0.43589551	-0.32995077
0.11021	81.2983	0.00079384	0.00022805	1.333e-05	6.29e-06	0.0	0.00085924	0.00014997	2.05e-06	673.55059918	669.89810838	718.24964106	2.82760986	0.4358133	-0.32994021
0.11026	81.33493	0.00079252	0.00022822	1.337e-05	6.29e-06	0.0	0.00086017	0.00015014	2.05e-06	673.5775269	669.91343931	718.23619215	2.82395575	0.43573107	-0.32992965
0.11032	81.37156	0.0007912	0.00022839	1.341e-05	6.29e-06	-0.0	0.0008611	0.00015031	2.05e-06	673.60444431	669.92876072	718.22275726	2.82030566	0.43564885	-0.3299191
0.11037	81.40819	0.00078988	0.00022857	1.345e-05	6.3e-06	-0.0	0.00086203	0.00015047	2.05e-06	673.6313515	669.94407263	718.20933638	2.81665952	0.43556661	-0.32990857
0.11043	81.44481	0.00078856	0.00022874	1.349e-05	6.3e-06	0.0	0.00086296	0.00015064	2.05e-06	673.65824857	669.95937504	718.19592949	2.81301664	0.43548438	-0.32989804
0.11048	81.48143	0.00078725	0.00022891	1.353e-05	6.31e-06	0.0	0.00086389	0.00015081	2.05e-06	673.6851356	669.97466796	718.18253659	2.8093784	0.43540213	-0.32988753
0.12055	88.11914	0.00056774	0.00025528	2.199e-05	6.86e-06	0.0	0.00101956	0.00017928	2.05e-06	678.52073626	672.62363307	715.95344081	2.2000545	0.42077925	-0.32813772
0.1206	88.15507	0.00056666	0.00025539	2.204e-05	6.86e-06	0.0	0.00102033	0.00017942	2.05e-06	678.54709428	672.63735099	715.94240367	2.19700039	0.42070407	-0.32812906
0.12066	88.19099	0.00056558	0.00025551	2.209e-05	6.87e-06	-0.0	0.0010211	0.00017957	2.05e-06	678.57345528	672.65106134	715.93137827	2.19394805	0.42062894	-0.3281204
0.12071	88.22691	0.0005645	0.00025562	2.215e-05	6.87e-06	-0.0	0.00102186	0.00017971	2.05e-06	678.59981927	672.66476414	715.92036462	2.19089928	0.42055392	-0.32811176
0.12077	88.26282	0.00056342	0.00025573	2.22e-05	6.87e-06	0.0	0.00102263	0.00017985	2.05e-06	678.62618633	672.6784594	715.90936268	2.18785223	0.42047894	-0.32810312
0.12082	88.29873	0.00056235	0.00025585	2.225e-05	6.87e-06	0.0	0.0010234	0.00017999	2.05e-06	678.65255649	672.69214713	715.89837246	2.18480877	0.42040406	-0.3280945
0.12088	88.33464	0.00056127	0.00025596	2.23e-05	6.87e-06	-0.0	0.00102416	0.00018013	2.05e-06	678.67892981	672.70582734	715.88739395	2.18176698	0.42032923	-0.32808588
0.12093	88.37054	0.0005602	0.00025608	2.236e-05	6.88e-06	-0.0	0.00102493	0.00018027	2.05e-06	678.70530634	672.71950004	715.87642713	2.17872882	0.4202545	-0.32807727
0.12099	88.40644	0.00055913	0.00025619	2.241e-05	6.88e-06	0.0	0.00102569	0.00018041	2.05e-06	678.73168612	672.73316523	715.865472	2.17569229	0.42017983	-0.32806867
0.12104	88.44234	0.00055806	0.0002563	2.246e-05	6.88e-06	0.0	0.00102645	0.00018055	2.05e-06	678.75806921	672.74682294	715.85452854	2.17265939	0.42010525	-0.32806008
0.1211	88.47823	0.00055699	0.00025641	2.252e-05	6.88e-06	-0.0	0.00102721	0.00018069	2.05e-06	678.78445565	672.76047317	715.84359675	2.16962815	0.42003073	-0.3280515
0.12115	88.51412	0.00055592	0.00025653	2.257e-05	6.88e-06	-0.0	0.00102797	0.00018084	2.05e-06	678.81084548	672.77411593	715.83267661	2.1666004	0.41995631	-0.32804292
0.12121	88.55	0.00055485	0.00025664	2.262e-05	6.88e-06	0.0	0.00102873	0.00018098	2.05e-06	678.83723878	672.78775123	715.82176811	2.16357447	0.41988194	-0.32803436
0.12126	88.58588	0.00055379	0.00025675	2.268e-05	6.89e-06	0.0	0.00102949	0.00018112	2.05e-06	678.86363556	672.80137909	715.81087125	2.16055188	0.41980767	-0.32802581
0.12132	88.62176	0.00055272	0.00025686	2.273e-05	6.89e-06	-0.0	0.00103025	0.00018126	2.05e-06	678.89003589	672.81499951	715.79998601	2.15753122	0.41973346	-0.32801726
0.12137	88.65763	0.00055166	0.00025697	2.279e-05	6.89e-06	-0.0	0.001031	0.0001814	2.05e-06	678.91643981	672.8286125	715.78911239	2.15451376	0.41965934	-0.32800873
0.12143	88.6935	0.0005506	0.00025708	2.284e-05	6.89e-06	0.0	0.00103176	0.00018154	2.05e-06	678.94284737	672.84221807	715.77825037	2.15149836	0.41958529	-0.3280002
0.12148	88.72937	0.00054954	0.00025719	2.289e-05	6.89e-06	0.0	0.00103251	0.00018167	2.05e-06	678.96925862	672.85581623	715.76739995	2.14848601	0.41951133	-0.32799168
0.13155	95.22978	0.00037706	0.00027226	3.404e-05	7e-06	-0.0	0.00115568	0.00020467	2.05e-06	683.90446919	675.2292184	713.967276	1.63640705	0.40757674	-0.32657864
0.1316	95.26496	0.00037623	0.00027232	3.41e-05	7e-06	0.0	0.00115627	0.00020478	2.05e-06	683.93216434	675.24160525	713.95840368	1.63380123	0.40752153	-0.32657168
0.13166	95.30014	0.00037541	0.00027237	3.417e-05	7e-06	0.0	0.00115686	0.00020489	2.05e-06	683.95986871	675.2539862	713.94954134	1.63119775	0.40746647	-0.32656472
0.13171	95.33531	0.00037458	0.00027243	3.424e-05	7e-06	-0.0	0.00115745	0.000205	2.05e-06	683.98758232	675.26636124	713.94068898	1.62859579	0.4074115	-0.32655777
0.13177	95.37047	0.00037376	0.00027248	3.431e-05	7e-06	-0.0	0.00115804	0.00020512	2.05e-06	684.01530519	675.27873039	713.93184658	1.62599586	0.40735667	-0.32655083
0.13182	95.40564	0.00037294	0.00027253	3.438e-05	7e-06	0.0	0.00115863	0.00020523	2.05e-06	684.04303732	675.29109366	713.92301415	1.62339784	0.40730196	-0.3265439
0.13188	95.4408	0.00037212	0.00027259	3.445e-05	7e-06	-0.0	0.00115922	0.00020534	2.05e-06	684.07077873	675.30345104	713.91419168	1.62080148	0.40724735	-0.32653697
0.13193	95.47595	0.0003713	0.00027264	3.451e-05	7e-06	-0.0	0.00115981	0.00020545	2.05e-06	684.09852943	675.31580254	713.90537915	1.61820732	0.40719289	-0.32653006
0.13199	95.5111	0.00037048	0.00027269	3.458e-05	7e-06	0.0	0.0011604	0.00020556	2.05e-06	684.12628944	675.32814817	713.89657656	1.61561459	0.40713852	-0.32652314
0.13204	95.54625	0.00036966	0.00027275	3.465e-05	7e-06	0.0	0.00116098	0.00020567	2.05e-06	684.15405876	675.34048793	713.88778391	1.61302421	0.40708431	-0.32651624
0.1321	95.5814	0.00036884	0.0002728	3.472e-05	7e-06	-0.0	0.00116157	0.00020578	2.05e-06	684.1818374	675.35282183	713.87900117	1.61043528	0.40703019	-0.32650935
0.13215	95.61654	0.00036803	0.00027285	3.479e-05	6.99e-06	-0.0	0.00116215	0.00020589	2.05e-06	684.20962538	675.36514987	713.87022836	1.60784843	0.4069762	-0.32650246
0.13221	95.65167	0.00036722	0.0002729	3.486e-05	6.99e-06	0.0	0.00116273	0.000206	2.05e-06	684.23742272	675.37747207	713.86146546	1.60526337	0.40692233	-0.32649558
0.13226	95.68681	0.0003664	0.00027295	3.493e-05	6.99e-06	0.0	0.00116332	0.00020611	2.05e-06	684.26522941	675.38978842	713.85271245	1.60268004	0.40686858	-0.32648871
0.13232	95.72194	0.00036559	0.00027301	3.5e-05	6.99e-06	-0.0	0.0011639	0.00020622	2.05e-06	684.29304548	675.40209893	713.84396935	1.60009883	0.40681497	-0.32648185
0.13237	95.75706	0.00036478	0.00027306	3.506e-05	6.99e-06	0.0	0.00116448	0.00020633	2.05e-06	684.32087093	675.4144036	713.83523613	1.59751905	0.40676145	-0.326475
0.13243	95.79218	0.00036397	0.00027311	3.513e-05	6.99e-06	0.0	0.00116506	0.00020644	2.05e-06	684.34870578	675.42670245	713.82651279	1.5949416	0.40670808	-0.32646815
0.13248	95.8273	0.00036317	0.00027316	3.52e-05	6.99e-06	-0.0	0.00116564	0.00020655	2.05e-06	684.37655003	675.43899547	713.81779932	1.59236557	0.40665482	-0.32646131
0.14255	102.19139	0.00023504	0.00027771	4.928e-05	6.71e-06	0.0	0.00125776	0.00022421	2.05e-06	689.63243075	677.59471523	712.38230301	1.14902624	0.39905354	-0.32533454
0.1426	102.22583	0.00023444	0.00027771	4.936e-05	6.71e-06	-0.0	0.00125819	0.0002243	2.05e-06	689.66198859	677.60599789	712.37529136	1.14674321	0.39902395	-0.32532903
0.14266	102.26026	0.00023384	0.00027771	4.945e-05	6.71e-06	0.0	0.00125862	0.00022438	2.05e-06	689.69155454	677.61727525	712.36828839	1.14446139	0.39899448	-0.32532354
0.14271	102.29469	0.00023325	0.00027771	4.953e-05	6.7e-06	0.0	0.00125905	0.00022446	2.05e-06	689.72112858	677.6285473	712.3612941	1.14218109	0.39896515	-0.32531805
0.14277	102.32911	0.00023265	0.00027771	4.962e-05	6.7e-06	-0.0	0.00125948	0.00022455	2.05e-06	689.75071067	677.63981406	712.35430847	1.13990217	0.39893594	-0.32531256
0.14282	102.36353	0.00023206	0.00027771	4.97e-05	6.7e-06	0.0	0.0012599	0.00022463	2.05e-06	689.7803008	677.65107552	712.3473315	1.13762447	0.39890685	-0.32530709
0.14288	102.39795	0.00023147	0.00027771	4.979e-05	6.7e-06	0.0	0.00126033	0.00022471	2.05e-06	689.80989894	677.66233168	712.34036318	1.1353484	0.39887792	-0.32530162
0.14293	102.43236	0.00023088	0.00027771	4.987e-05	6.69e-06	-0.0	0.00126076	0.0002248	2.05e-06	689.83950506	677.67358254	712.33340351	1.13307354	0.39884909	-0.32529616
0.14299	102.46677	0.00023029	0.00027771	4.996e-05	6.69e-06	-0.0	0.00126118	0.00022488	2.05e-06	689.86911914	677.68482811	712.32645248	1.13080003	0.3988204	-0.3252907
0.14304	102.50118	0.0002297	0.00027771	5.004e-05	6.69e-06	0.0	0.00126161	0.00022496	2.05e-06	689.89874114	677.69606838	712.31951009	1.12852806	0.39879184	-0.32528525
0.1431	102.53558	0.00022911	0.0002777	5.013e-05	6.69e-06	-0.0	0.00126203	0.00022504	2.05e-06	689.92837105	677.70730335	712.31257633	1.12625731	0.39876341	-0.32527981
0.14315	102.56998	0.00022853	0.0002777	5.021e-05	6.69e-06	-0.0	0.00126245	0.00022513	2.05e-06	689.95800884	677.71853303	712.30565119	1.12398798	0.3987351	-0.32527437
0.14321	102.60437	0.00022794	0.0002777	5.03e-05	6.68e-06	0.0	0.00126288	0.00022521	2.05e-06	689.98765447	677.72975741	712.29873468	1.12172009	0.39870693	-0.32526894
0.14326	102.63876	0.00022736	0.00027769	5.038e-05	6.68e-06	-0.0	0.0012633	0.00022529	2.05e-06	690.01730792	677.7409765	712.29182677	1.1194534	0.39867887	-0.32526352
0.14332	102.67315	0.00022677	0.00027769	5.047e-05	6.68e-06	-0.0	0.00126372	0.00022537	2.05e-06	690.04696917	677.75219029	712.28492748	1.11718826	0.39865096	-0.32525811
0.14337	102.70753	0.00022619	0.00027769	5.056e-05	6.68e-06	0.0	0.00126414	0.00022546	2.05e-06	690.07663818	677.76339879	712.27803679	1.11492441	0.39862317	-0.3252527
0.14343	102.74191	0.00022561	0.00027768	5.064e-05	6.67e-06	-0.0	0.00126456	0.00022554	2.05e-06	690.10631493	677.774602	712.2711547	1.11266181	0.3985955	-0.32524729
0.14348	102.77629	0.00022503	0.00027768	5.073e-05	6.67e-06	-0.0	0.00126498	0.00022562	2.05e-06	690.13599939	677.78579991	712.2642812	1.11040081	0.39856798	-0.3252419
0.15354	109.00488	0.0001358	0.00027282	6.797e-05	6.09e-06	0.0	0.00132957	0.00023846	2.05e-06	695.6588221	679.74557343	711.14551925	0.71824996	0.39555421	-0.32436381
0.1536	109.03858	0.00013539	0.00027277	6.808e-05	6.09e-06	0.0	0.00132986	0.00023852	2.05e-06	695.68922886	679.75578892	711.14013661	0.71622075	0.39554775	-0.32435958
0.15365	109.07227	0.00013499	0.00027272	6.818e-05	6.08e-06	-0.0	0.00133015	0.00023858	2.05e-06	695.71963463	679.76599897	711.1347616	0.71419276	0.39554139	-0.32435537
0.15371	109.10596	0.0001346	0.00027268	6.828e-05	6.08e-06	0.0	0.00133044	0.00023864	2.05e-06	695.75003934	679.77620357	711.12939422	0.71216592	0.39553512	-0.32435115
0.15376	109.13965	0.0001342	0.00027263	6.838e-05	6.07e-06	0.0	0.00133073	0.00023869	2.05e-06	695.78044293	679.78640273	711.12403447	0.71014031	0.39552895	-0.32434695
0.15382	109.17333	0.0001338	0.00027258	6.849e-05	6.07e-06	-0.0	0.00133102	0.00023875	2.05e-06	695.81084533	679.79659645	711.11868234	0.70811598	0.39552287	-0.32434275
0.15387	109.20701	0.00013341	0.00027253	6.859e-05	6.07e-06	0.0	0.0013313	0.00023881	2.05e-06	695.84124648	679.80678472	711.11333782	0.70609281	0.39551688	-0.32433855
0.15393	109.24068	0.00013301	0.00027248	6.869e-05	6.06e-06	-0.0	0.00133159	0.00023887	2.05e-06	695.87164631	679.81696755	711.10800091	0.70407081	0.39551097	-0.32433436
0.15398	109.27435	0.00013262	0.00027243	6.88e-05	6.06e-06	-0.0	0.00133188	0.00023893	2.05e-06	695.90204476	679.82714492	711.10267161	0.70205013	0.39550517	-0.32433018
0.15404	109.30802	0.00013222	0.00027238	6.89e-05	6.06e-06	0.0	0.00133216	0.00023899	2.05e-06	695.93244176	679.83731684	711.0973499	0.70003062	0.39549946	-0.324326
0.15409	109.34168	0.00013183	0.00027233	6.9e-05	6.05e-06	-0.0	0.00133245	0.00023904	2.05e-06	695.96283725	679.84748331	711.0920358	0.69801227	0.39549384	-0.32432183
0.15415	109.37534	0.00013144	0.00027228	6.91e-05	6.05e-06	-0.0	0.00133273	0.0002391	2.05e-06	695.99323115	679.85764433	711.08672928	0.69599519	0.39548831	-0.32431767
0.1542	109.409	0.00013105	0.00027223	6.921e-05	6.04e-06	0.0	0.00133302	0.00023916	2.05e-06	696.02362342	679.8677999	711.08143035	0.69397936	0.39548287	-0.32431351
0.15426	109.44265	0.00013066	0.00027218	6.931e-05	6.04e-06	-0.0	0.0013333	0.00023922	2.05e-06	696.05401396	679.87795	711.076139	0.69196469	0.39547752	-0.32430936
0.15431	109.4763	0.00013027	0.00027213	6.942e-05	6.04e-06	0.0	0.00133358	0.00023928	2.05e-06	696.08440273	679.88809465	711.07085523	0.6899512	0.39547226	-0.32430521
0.15437	109.50994	0.00012988	0.00027208	6.952e-05	6.03e-06	0.0	0.00133387	0.00023933	2.05e-06	696.11478965	679.89823385	711.06557902	0.68793905	0.39546709	-0.32430107
0.15442	109.54359	0.00012949	0.00027202	6.962e-05	6.03e-06	-0.0	0.00133415	0.00023939	2.05e-06	696.14517466	679.90836758	711.06031038	0.68592804	0.39546201	-0.32429693
0.15448	109.57722	0.00012911	0.00027197	6.973e-05	6.03e-06	0.0	0.00133443	0.00023945	2.05e-06	696.17555769	679.91849585	711.05504931	0.6839182	0.39545702	-0.3242928
0.16454	115.67102	7.199e-05	0.00025912	9.014e-05	5.25e-06	0.0	0.00137604	0.00024817	2.05e-06	701.62648201	681.67896217	710.21441603	0.33740975	0.39567174	-0.32363308
0.1646	115.70398	7.174e-05	0.00025904	9.026e-05	5.24e-06	-0.0	0.00137622	0.0002482	2.05e-06	701.65523137	681.68807117	710.21046105	0.33563947	0.39567678	-0.32362998
0.16465	115.73694	7.15e-05	0.00025895	9.038e-05	5.24e-06	0.0	0.00137639	0.00024824	2.05e-06	701.68396448	681.69717462	710.2065127	0.3338706	0.39568184	-0.32362688
0.16471	115.76989	7.126e-05	0.00025886	9.05e-05	5.23e-06	-0.0	0.00137657	0.00024828	2.05e-06	701.71268128	681.70627254	710.20257096	0.33210316	0.3956869	-0.32362379
0.16476	115.80284	7.101e-05	0.00025877	9.062e-05	5.23e-06	-0.0	0.00137675	0.00024832	2.05e-06	701.74138167	681.71536491	710.19863582	0.33033716	0.39569199	-0.3236207
0.16482	115.83579	7.077e-05	0.00025869	9.074e-05	5.23e-06	0.0	0.00137692	0.00024836	2.05e-06	701.77006557	681.72445175	710.19470729	0.32857268	0.39569709	-0.32361762
0.16487	115.86873	7.053e-05	0.0002586	9.086e-05	5.22e-06	-0.0	0.0013771	0.0002484	2.05e-06	701.79873291	681.73353305	710.19078535	0.3268096	0.3957022	-0.32361454
0.16493	115.90167	7.029e-05	0.00025851	9.098e-05	5.22e-06	0.0	0.00137728	0.00024843	2.05e-06	701.82738359	681.74260881	710.18687	0.32504796	0.39570732	-0.32361147
0.16498	115.93461	7.005e-05	0.00025842	9.11e-05	5.21e-06	-0.0	0.00137745	0.00024847	2.05e-06	701.85601755	681.75167904	710.18296124	0.32328774	0.39571245	-0.3236084
0.16504	115.96754	6.981e-05	0.00025833	9.122e-05	5.21e-06	-0.0	0.00137762	0.00024851	2.05e-06	701.88463469	681.76074374	710.17905906	0.32152902	0.3957176	-0.32360534
0.16509	116.00047	6.958e-05	0.00025824	9.134e-05	5.2e-06	0.0	0.0013778	0.00024855	2.05e-06	701.91323495	681.7698029	710.17516346	0.31977178	0.39572276	-0.32360228
0.16515	116.0334	6.934e-05	0.00025816	9.146e-05	5.2e-06	-0.0	0.00137797	0.00024859	2.05e-06	701.94181822	681.77885653	710.17127442	0.31801596	0.39572792	-0.32359923
0.1652	116.06632	6.91e-05	0.00025807	9.158e-05	5.19e-06	0.0	0.00137814	0.00024862	2.05e-06	701.97038444	681.78790463	710.16739195	0.31626159	0.3957331	-0.32359618
0.16526	116.09923	6.887e-05	0.00025798	9.169e-05	5.19e-06	-0.0	0.00137832	0.00024866	2.05e-06	701.99893352	681.7969472	710.16351604	0.31450867	0.39573829	-0.32359314
0.16531	116.13215	6.863e-05	0.00025789	9.181e-05	5.18e-06	-0.0	0.00137849	0.0002487	2.05e-06	702.02746539	681.80598424	710.15964667	0.31275726	0.39574349	-0.3235901
0.16537	116.16506	6.84e-05	0.0002578	9.193e-05	5.18e-06	0.0	0.00137866	0.00024874	2.05e-06	702.05597995	681.81501576	710.15578386	0.31100731	0.39574869	-0.32358707
0.16542	116.19797	6.816e-05	0.00025771	9.205e-05	5.18e-06	-0.0	0.00137883	0.00024877	2.05e-06	702.08447713	681.82404175	710.15192759	0.30925881	0.39575391	-0.32358405
0.16548	116.23087	6.793e-05	0.00025762	9.217e-05	5.17e-06	0.0	0.001379	0.00024881	2.05e-06	702.11295685	681.83306222	710.14807785	0.30751177	0.39575913	-0.32358102
0.17554	122.19045	3.505e-05	0.00023881	0.00011515	4.32e-06	-0.0	0.00140309	0.00025428	2.05e-06	706.95027321	683.39330882	709.54754563	0.01487132	0.39635747	-0.3231098
0.1756	122.22268	3.492e-05	0.0002387	0.00011528	4.31e-06	0.0	0.00140319	0.0002543	2.05e-06	706.97425288	683.40135965	709.54479721	0.0134331	0.39635617	-0.32310764
0.17565	122.2549	3.479e-05	0.00023859	0.00011541	4.31e-06	0.0	0.00140328	0.00025433	2.05e-06	706.99820192	683.40940558	709.54205419	0.01199677	0.3963548	-0.32310549
0.17571	122.28712	3.465e-05	0.00023847	0.00011554	4.3e-06	-0.0	0.00140338	0.00025435	2.05e-06	707.02212027	683.41744663	709.53931656	0.01056237	0.39635334	-0.32310334
0.17576	122.31934	3.452e-05	0.00023836	0.00011567	4.3e-06	0.0	0.00140348	0.00025437	2.05e-06	707.04600786	683.42548279	709.53658431	0.00912983	0.39635181	-0.3231012
0.17582	122.35156	3.439e-05	0.00023825	0.00011581	4.29e-06	-0.0	0.00140357	0.0002544	2.05e-06	707.06986466	683.43351408	709.53385744	0.00769919	0.39635021	-0.32309906
0.17587	122.38377	3.426e-05	0.00023813	0.00011594	4.29e-06	0.0	0.00140367	0.00025442	2.05e-06	707.0936906	683.44154049	709.53113594	0.00627043	0.39634852	-0.32309692
0.17593	122.41598	3.413e-05	0.00023802	0.00011607	4.28e-06	-0.0	0.00140376	0.00025444	2.05e-06	707.11748564	683.44956204	709.52841979	0.00484358	0.39634675	-0.32309479
0.17598	122.44818	3.4e-05	0.0002379	0.0001162	4.28e-06	0.0	0.00140386	0.00025447	2.05e-06	707.14124971	683.45757872	709.52570901	0.00341861	0.39634491	-0.32309266
0.17604	122.48038	3.387e-05	0.00023779	0.00011633	4.27e-06	0.0	0.00140395	0.00025449	2.05e-06	707.16498276	683.46559055	709.52300357	0.00199556	0.39634299	-0.32309054
0.17609	122.51258	3.375e-05	0.00023768	0.00011646	4.27e-06	-0.0	0.00140405	0.00025451	2.05e-06	707.18868474	683.47359752	709.52030347	0.00057444	0.39634098	-0.32308842
0.17615	122.54477	3.362e-05	0.00023756	0.00011659	4.27e-06	0.0	0.00140414	0.00025453	2.05e-06	707.2123556	683.48159965	709.5176087	-0.00084479	0.3963389	-0.32308631
0.1762	122.57696	3.349e-05	0.00023745	0.00011672	4.26e-06	-0.0	0.00140424	0.00025456	2.05e-06	707.23599528	683.48959694	709.51491927	-0.00226212	0.39633673	-0.3230842
0.17626	122.60914	3.336e-05	0.00023733	0.00011685	4.26e-06	0.0	0.00140433	0.00025458	2.05e-06	707.25960373	683.4975894	709.51223515	-0.00367754	0.39633449	-0.32308209
0.17631	122.64133	3.324e-05	0.00023722	0.00011698	4.25e-06	-0.0	0.00140442	0.0002546	2.05e-06	707.2831809	683.50557702	709.50955635	-0.00509105	0.39633216	-0.32307999
0.17637	122.6735	3.311e-05	0.0002371	0.00011711	4.25e-06	0.0	0.00140451	0.00025462	2.05e-06	707.30672673	683.51355982	709.50688285	-0.00650265	0.39632975	-0.32307789
0.17642	122.70568	3.298e-05	0.00023699	0.00011724	4.24e-06	0.0	0.00140461	0.00025465	2.05e-06	707.33024118	683.5215378	709.50421466	-0.00791233	0.39632726	-0.3230758
0.17648	122.73785	3.286e-05	0.00023687	0.00011737	4.24e-06	-0.0	0.0014047	0.00025467	2.05e-06	707.35372419	683.52951097	709.50155175	-0.00932008	0.39632468	-0.32307371
0.18654	128.56367	1.596e-05	0.00021475	0.00014157	3.42e-06	-0.0	0.00141713	0.00025787	2.05e-06	711.1539555	684.9148173	709.09019078	-0.23740209	0.39445634	-0.32275097
0.1866	128.59517	1.59e-05	0.00021462	0.0001417	3.42e-06	-0.0	0.00141718	0.00025789	2.05e-06	711.17091981	684.92201688	709.08839501	-0.23842397	0.39443253	-0.32274956
0.18665	128.62667	1.584e-05	0.0002145	0.00014183	3.41e-06	0.0	0.00141722	0.0002579	2.05e-06	711.18784771	684.92921274	709.08660316	-0.23944372	0.39440858	-0.32274815
0.18671	128.65816	1.577e-05	0.00021438	0.00014197	3.41e-06	-0.0	0.00141727	0.00025791	2.05e-06	711.20473918	684.93640489	709.08481522	-0.24046134	0.3943845	-0.32274675
0.18676	128.68965	1.571e-05	0.00021425	0.0001421	3.4e-06	0.0	0.00141732	0.00025793	2.05e-06	711.22159424	684.94359334	709.08303118	-0.24147682	0.39436029	-0.32274535
0.18682	128.72114	1.564e-05	0.00021413	0.00014223	3.4e-06	-0.0	0.00141737	0.00025794	2.05e-06	711.23841288	684.95077809	709.08125104	-0.24249018	0.39433595	-0.32274395
0.18687	128.75262	1.558e-05	0.000214	0.00014236	3.4e-06	0.0	0.00141741	0.00025795	2.05e-06	711.25519508	684.95795915	709.07947479	-0.24350142	0.39431147	-0.32274256
0.18693	128.78409	1.552e-05	0.00021388	0.0001425	3.39e-06	-0.0	0.00141746	0.00025796	2.05e-06	711.27194086	684.96513653	709.07770242	-0.24451053	0.39428686	-0.32274117
0.18698	128.81557	1.546e-05	0.00021375	0.00014263	3.39e-06	0.0	0.00141751	0.00025798	2.05e-06	711.28865019	684.97231023	709.07593393	-0.24551751	0.39426212	-0.32273978
0.18704	128.84704	1.539e-05	0.00021363	0.00014276	3.38e-06	-0.0	0.00141755	0.00025799	2.05e-06	711.30532309	684.97948026	709.0741693	-0.24652235	0.39423724	-0.3227384
0.18709	128.87851	1.533e-05	0.0002135	0.00014289	3.38e-06	0.0	0.0014176	0.000258	2.05e-06	711.32195955	684.98664663	709.07240853	-0.24752508	0.39421223	-0.32273701
0.18715	128.90997	1.527e-05	0.00021338	0.00014303	3.37e-06	-0.0	0.00141764	0.00025802	2.05e-06	711.33855957	684.99380933	709.07065161	-0.24852567	0.39418709	-0.32273564
0.1872	128.94143	1.521e-05	0.00021325	0.00014316	3.37e-06	0.0	0.00141769	0.00025803	2.05e-06	711.35512314	685.00096839	709.06889854	-0.24952414	0.39416182	-0.32273426
0.18726	128.97288	1.515e-05	0.00021313	0.00014329	3.37e-06	0.0	0.00141773	0.00025804	2.05e-06	711.37165025	685.0081238	709.0671493	-0.25052047	0.39413641	-0.32273289
0.18731	129.00434	1.508e-05	0.000213	0.00014342	3.36e-06	-0.0	0.00141778	0.00025806	2.05e-06	711.38814092	685.01527557	709.06540389	-0.25151468	0.39411086	-0.32273152
0.18737	129.03578	1.502e-05	0.00021288	0.00014355	3.36e-06	0.0	0.00141782	0.00025807	2.05e-06	711.40459514	685.02242371	709.06366231	-0.25250675	0.39408519	-0.32273015
0.18742	129.06723	1.496e-05	0.00021275	0.00014369	3.35e-06	-0.0	0.00141787	0.00025808	2.05e-06	711.4210129	685.02956822	709.06192454	-0.25349667	0.39405938	-0.32272879
0.18748	129.09867	1.49e-05	0.00021263	0.00014382	3.35e-06	0.0	0.00141791	0.00025809	2.05e-06	711.43739421	685.03670911	709.06019057	-0.25448448	0.39403343	-0.32272743
0.19754	134.79109	7.04e-06	0.00018994	0.00016745	2.65e-06	-0.0	0.00142371	0.00025991	2.05e-06	713.83136088	686.28866689	708.79927321	-0.39985444	0.38696004	-0.32252273
0.1976	134.82186	7.01e-06	0.00018982	0.00016758	2.64e-06	0.0	0.00142373	0.00025991	2.05e-06	713.84125164	686.29523893	708.79811436	-0.4004608	0.38690866	-0.32252182
0.19765	134.85263	6.99e-06	0.0001897	0.0001677	2.64e-06	-0.0	0.00142376	0.00025992	2.05e-06	713.85110941	686.30180834	708.79695797	-0.40106519	0.38685713	-0.32252091
0.19771	134.8834	6.96e-06	0.00018958	0.00016783	2.64e-06	0.0	0.00142378	0.00025993	2.05e-06	713.86093422	686.30837511	708.79580405	-0.40166764	0.38680548	-0.32252001
0.19776	134.91416	6.93e-06	0.00018946	0.00016795	2.63e-06	-0.0	0.0014238	0.00025994	2.05e-06	713.87072611	686.31493926	708.79465258	-0.40226813	0.38675368	-0.3225191
0.19782	134.94491	6.9e-06	0.00018934	0.00016808	2.63e-06	0.0	0.00142382	0.00025994	2.05e-06	713.88048511	686.32150079	708.79350355	-0.40286668	0.38670176	-0.3225182
0.19787	134.97567	6.87e-06	0.00018922	0.0001682	2.63e-06	-0.0	0.00142384	0.00025995	2.05e-06	713.89021126	686.3280597	708.79235696	-0.40346327	0.3866497	-0.3225173
0.19793	135.00641	6.84e-06	0.00018909	0.00016833	2.62e-06	0.0	0.00142386	0.00025996	2.05e-06	713.89990459	686.33461599	708.7912128	-0.40405792	0.3865975	-0.32251641
0.19798	135.03716	6.82e-06	0.00018897	0.00016845	2.62e-06	-0.0	0.00142388	0.00025997	2.05e-06	713.90956514	686.34116968	708.79007106	-0.40465063	0.38654517	-0.32251551
0.19804	135.0679	6.79e-06	0.00018885	0.00016857	2.62e-06	0.0	0.0014239	0.00025997	2.05e-06	713.91919294	686.34772076	708.78893174	-0.40524139	0.3864927	-0.32251462
0.19809	135.09864	6.76e-06	0.00018873	0.0001687	2.61e-06	-0.0	0.00142392	0.00025998	2.05e-06	713.92878804	686.35426923	708.78779484	-0.40583021	0.3864401	-0.32251372
0.19815	135.12938	6.73e-06	0.00018861	0.00016882	2.61e-06	0.0	0.00142394	0.00025999	2.05e-06	713.93835045	686.36081511	708.78666033	-0.40641709	0.38638737	-0.32251283
0.1982	135.16011	6.71e-06	0.00018849	0.00016895	2.61e-06	-0.0	0.00142396	0.00026	2.05e-06	713.94788023	686.3673584	708.78552823	-0.40700204	0.3863345	-0.32251195
0.19826	135.19083	6.68e-06	0.00018837	0.00016907	2.6e-06	0.0	0.00142398	0.00026	2.05e-06	713.95737741	686.37389909	708.78439851	-0.40758505	0.38628149	-0.32251106
0.19831	135.22156	6.65e-06	0.00018825	0.0001692	2.6e-06	-0.0	0.001424	0.00026001	2.05e-06	713.96684201	686.3804372	708.78327118	-0.40816613	0.38622836	-0.32251018
0.19837	135.25228	6.62e-06	0.00018813	0.00016932	2.6e-06	-0.0	0.00142402	0.00026002	2.05e-06	713.97627409	686.38697273	708.78214622	-0.40874527	0.38617509	-0.32250929
0.19842	135.283	6.6e-06	0.00018801	0.00016944	2.59e-06	0.0	0.00142404	0.00026002	2.05e-06	713.98567366	686.39350568	708.78102364	-0.40932249	0.38612168	-0.32250841
0.19848	135.31371	6.57e-06	0.00018788	0.00016957	2.59e-06	-0.0	0.00142406	0.00026003	2.05e-06	713.99504078	686.40003606	708.77990342	-0.40989778	0.38606814	-0.32250753
0.20854	140.87297	3.13e-06	0.00016672	0.00019115	2.03e-06	-0.0	0.00142661	0.00026107	2.05e-06	715.20466706	687.55518843	708.60807925	-0.48503546	0.37417078	-0.32237271
0.20859	140.90302	3.12e-06	0.00016661	0.00019126	2.03e-06	0.0	0.00142662	0.00026108	2.05e-06	715.20876618	687.5612982	708.60728764	-0.4852952	0.37409526	-0.32237209
0.20865	140.93306	3.1e-06	0.0001665	0.00019137	2.03e-06	-0.0	0.00142663	0.00026108	2.05e-06	715.21284079	687.5674059	708.60649728	-0.48555347	0.37401965	-0.32237147
0.2087	140.96309	3.09e-06	0.00016639	0.00019148	2.02e-06	0.0	0.00142664	0.00026108	2.05e-06	715.21689096	687.57351155	708.60570818	-0.48581026	0.37394393	-0.32237085
0.20876	140.99313	3.08e-06	0.00016628	0.0001916	2.02e-06	-0.0	0.00142664	0.00026109	2.05e-06	715.22091673	687.57961513	708.60492032	-0.48606557	0.37386812	-0.32237023
0.20881	141.02316	3.07e-06	0.00016617	0.00019171	2.02e-06	0.0	0.00142665	0.00026109	2.05e-06	715.22491815	687.58571666	708.6041337	-0.48631941	0.3737922	-0.32236961
0.20887	141.05318	3.05e-06	0.00016606	0.00019182	2.01e-06	-0.0	0.00142666	0.0002611	2.05e-06	715.22889525	687.59181612	708.60334833	-0.48657179	0.37371617	-0.322369
0.20892	141.08321	3.04e-06	0.00016595	0.00019193	2.01e-06	0.0	0.00142667	0.0002611	2.05e-06	715.23284809	687.59791353	708.60256418	-0.4868227	0.37364005	-0.32236838
0.20898	141.11322	3.03e-06	0.00016584	0.00019204	2.01e-06	-0.0	0.00142668	0.00026111	2.05e-06	715.23677672	687.60400889	708.60178126	-0.48707214	0.37356383	-0.32236777
0.20903	141.14324	3.02e-06	0.00016573	0.00019215	2.01e-06	0.0	0.00142669	0.00026111	2.05e-06	715.24068118	687.61010219	708.60099956	-0.48732013	0.37348751	-0.32236715
0.20909	141.17325	3.01e-06	0.00016562	0.00019226	2e-06	-0.0	0.0014267	0.00026112	2.05e-06	715.24456151	687.61619344	708.60021907	-0.48756665	0.37341108	-0.32236654
0.20914	141.20326	2.99e-06	0.00016551	0.00019237	2e-06	0.0	0.00142671	0.00026112	2.05e-06	715.24841777	687.62228265	708.5994398	-0.48781173	0.37333456	-0.32236593
0.2092	141.23326	2.98e-06	0.0001654	0.00019248	2e-06	-0.0	0.00142672	0.00026112	2.05e-06	715.25224999	687.6283698	708.59866173	-0.48805535	0.37325793	-0.32236532
0.20925	141.26326	2.97e-06	0.0001653	0.00019259	2e-06	0.0	0.00142673	0.00026113	2.05e-06	715.25605823	687.63445491	708.59788487	-0.48829752	0.3731812	-0.32236471
0.20931	141.29326	2.96e-06	0.00016519	0.0001927	1.99e-06	-0.0	0.00142673	0.00026113	2.05e-06	715.25984254	687.64053798	708.5971092	-0.48853825	0.37310438	-0.3223641
0.20936	141.32325	2.95e-06	0.00016508	0.00019281	1.99e-06	0.0	0.00142674	0.00026114	2.05e-06	715.26360295	687.646619	708.59633472	-0.48877753	0.37302745	-0.32236349
0.20942	141.35324	2.93e-06	0.00016497	0.00019292	1.99e-06	-0.0	0.00142675	0.00026114	2.05e-06	715.26733952	687.65269798	708.59556142	-0.48901537	0.37295043	-0.32236289
0.20947	141.38323	2.92e-06	0.00016486	0.00019303	1.99e-06	0.0	0.00142676	0.00026115	2.05e-06	715.27105229	687.65877493	708.59478931	-0.48925177	0.37287331	-0.32236228
0.21954	146.80947	1.44e-06	0.00014624	0.00021183	1.56e-06	0.0	0.00142786	0.00026177	2.05e-06	715.59716867	688.73787288	708.46860543	-0.51110046	0.35730939	-0.32226323
0.21959	146.83879	1.43e-06	0.00014615	0.00021193	1.56e-06	-0.0	0.00142786	0.00026178	2.05e-06	715.59727141	688.74359514	708.46797489	-0.51111793	0.3572176	-0.32226274
0.21965	146.8681	1.43e-06	0.00014605	0.00021202	1.56e-06	0.0	0.00142787	0.00026178	2.05e-06	715.59735853	688.74931556	708.46734475	-0.51113444	0.35712576	-0.32226224
0.2197	146.89741	1.42e-06	0.00014596	0.00021212	1.56e-06	-0.0	0.00142787	0.00026178	2.05e-06	715.59743006	688.75503413	708.46671503	-0.51115001	0.35703386	-0.32226175
0.21976	146.92672	1.42e-06	0.00014586	0.00021221	1.55e-06	0.0	0.00142787	0.00026178	2.05e-06	715.59748605	688.76075085	708.46608571	-0.51116464	0.35694189	-0.32226125
0.21981	146.95602	1.41e-06	0.00014577	0.00021231	1.55e-06	-0.0	0.00142788	0.00026179	2.05e-06	715.59752652	688.76646573	708.46545679	-0.51117833	0.35684987	-0.32226076
0.21987	146.98532	1.41e-06	0.00014567	0.0002124	1.55e-06	0.0	0.00142788	0.00026179	2.05e-06	715.59755153	688.77217876	708.46482827	-0.51119108	0.35675778	-0.32226027
0.21992	147.01462	1.4e-06	0.00014558	0.0002125	1.55e-06	-0.0	0.00142789	0.00026179	2.05e-06	715.59756111	688.77788995	708.46420014	-0.5112029	0.35666564	-0.32225977
0.21998	147.04391	1.4e-06	0.00014549	0.00021259	1.55e-06	0.0	0.00142789	0.0002618	2.05e-06	715.59755531	688.7835993	708.46357241	-0.51121378	0.35657344	-0.32225928
0.22003	147.0732	1.39e-06	0.00014539	0.00021269	1.54e-06	-0.0	0.00142789	0.0002618	2.05e-06	715.59753415	688.7893068	708.46294506	-0.51122373	0.35648118	-0.32225879
0.22009	147.10248	1.38e-06	0.0001453	0.00021278	1.54e-06	0.0	0.0014279	0.0002618	2.05e-06	715.5974977	688.79501245	708.46231809	-0.51123275	0.35638886	-0.32225829
0.22014	147.13176	1.38e-06	0.0001452	0.00021288	1.54e-06	-0.0	0.0014279	0.0002618	2.05e-06	715.59744597	688.80071627	708.46169151	-0.51124084	0.35629648	-0.3222578
0.2202	147.16104	1.37e-06	0.00014511	0.00021297	1.54e-06	0.0	0.00142791	0.00026181	2.05e-06	715.59737903	688.80641824	708.4610653	-0.51124802	0.35620404	-0.32225731
0.22025	147.19031	1.37e-06	0.00014502	0.00021307	1.54e-06	-0.0	0.00142791	0.00026181	2.05e-06	715.59729689	688.81211838	708.46043947	-0.51125426	0.35611154	-0.32225682
0.22031	147.21958	1.36e-06	0.00014492	0.00021316	1.53e-06	-0.0	0.00142791	0.00026181	2.05e-06	715.59719961	688.81781667	708.45981401	-0.51125959	0.35601899	-0.32225633
0.22036	147.24885	1.36e-06	0.00014483	0.00021326	1.53e-06	0.0	0.00142792	0.00026181	2.05e-06	715.59708722	688.82351312	708.45918892	-0.51126401	0.35592638	-0.32225584
0.22042	147.27811	1.35e-06	0.00014474	0.00021335	1.53e-06	-0.0	0.00142792	0.00026182	2.05e-06	715.59695976	688.82920773	708.4585642	-0.51126751	0.35583371	-0.32225535
0.22047	147.30737	1.35e-06	0.00014464	0.00021344	1.53e-06	0.0	0.00142792	0.00026182	2.05e-06	715.59681728	688.83490051	708.45793983	-0.51127009	0.35574098	-0.32225486
0.23054	152.60063	6.9e-07	0.0001288	0.00022937	1.21e-06	0.0	0.00142841	0.00026222	2.05e-06	715.35623801	689.84618016	708.34682935	-0.4987149	0.33794911	-0.32216738
0.23059	152.62922	6.9e-07	0.00012872	0.00022945	1.21e-06	-0.0	0.00142841	0.00026222	2.05e-06	715.35394317	689.85154105	708.34622527	-0.49861221	0.3378682	-0.322167
0.23065	152.65781	6.9e-07	0.00012864	0.00022953	1.21e-06	-0.0	0.00142841	0.00026223	2.05e-06	715.35164135	689.8569005	708.34562111	-0.49846584	0.33775321	-0.32216646
0.2307	152.68639	6.9e-07	0.00012856	0.00022961	1.21e-06	-0.0	0.00142841	0.00026223	2.05e-06	715.34932964	689.86225793	708.34501684	-0.49834282	0.33765726	-0.322166
0.23076	152.71497	6.9e-07	0.00012848	0.00022969	1.21e-06	-0.0	0.00142842	0.00026223	2.05e-06	715.34700972	689.86761367	708.34441246	-0.49825374	0.3375879	-0.32216568
0.23081	152.74355	6.8e-07	0.0001284	0.00022977	1.2e-06	-0.0	0.00142842	0.00026223	2.05e-06	715.34468389	689.87296818	708.34380802	-0.49813084	0.33749238	-0.32216522
0.23087	152.77212	6.8e-07	0.00012832	0.00022985	1.2e-06	-0.0	0.00142842	0.00026223	2.05e-06	715.34234993	689.87832101	708.34320347	-0.49800188	0.33739248	-0.32216475
0.23092	152.80069	6.8e-07	0.00012824	0.00022993	1.2e-06	0.0	0.00142842	0.00026223	2.05e-06	715.34000749	689.88367209	708.34259881	-0.49787189	0.33729213	-0.32216428
0.23098	152.82926	6.8e-07	0.00012816	0.00023001	1.2e-06	0.0	0.00142842	0.00026224	2.05e-06	715.33765656	689.8890214	708.34199405	-0.49774132	0.33719172	-0.3221638
0.23103	152.85782	6.7e-07	0.00012808	0.00023009	1.2e-06	0.0	0.00142842	0.00026224	2.05e-06	715.33529717	689.89436894	708.34138917	-0.49759467	0.33707935	-0.32216327
0.23109	152.88638	6.7e-07	0.000128	0.00023017	1.2e-06	-0.0	0.00142843	0.00026224	2.05e-06	715.33292835	689.89971451	708.34078417	-0.49742862	0.3369527	-0.32216267
0.23114	152.91493	6.7e-07	0.00012792	0.00023025	1.2e-06	0.0	0.00142843	0.00026224	2.05e-06	715.33054895	689.90505785	708.34017903	-0.49732027	0.33687048	-0.32216228
0.2312	152.94348	6.7e-07	0.00012784	0.00023033	1.19e-06	0.0	0.00142843	0.00026224	2.05e-06	715.32816271	689.91039974	708.33957378	-0.49718715	0.33676965	-0.3221618
0.23125	152.97203	6.6e-07	0.00012776	0.00023041	1.19e-06	-0.0	0.00142843	0.00026225	2.05e-06	715.32576811	689.91573987	708.33896842	-0.49703188	0.33665264	-0.32216125
0.23131	153.00057	6.6e-07	0.00012768	0.00023049	1.19e-06	-0.0	0.00142843	0.00026225	2.05e-06	715.32336385	689.92107794	708.33836292	-0.49689935	0.33655292	-0.32216078
0.23136	153.02911	6.6e-07	0.0001276	0.00023057	1.19e-06	-0.0	0.00142843	0.00026225	2.05e-06	715.32095137	689.92641426	708.3377573	-0.49675633	0.33644584	-0.32216027
0.23142	153.05765	6.6e-07	0.00012753	0.00023065	1.19e-06	-0.0	0.00142844	0.00026225	2.05e-06	715.31853012	689.93174871	708.33715154	-0.49662976	0.33635143	-0.32215983
0.23147	153.08618	6.6e-07	0.00012745	0.00023073	1.19e-06	0.0	0.00142844	0.00026225	2.05e-06	715.31610116	689.9370815	708.33654566	-0.49652226	0.33627139	-0.32215945
0.24154	158.24639	3.6e-07	0.00011416	0.00024405	9.5e-07	0.0	0.00142866	0.00026252	2.05e-06	714.75976057	690.88357968	708.22200909	-0.46516724	0.31756587	-0.32206932
0.24159	158.27425	3.5e-07	0.00011409	0.00024412	9.5e-07	0.0	0.00142866	0.00026253	2.05e-06	714.75623838	690.88859225	708.22135611	-0.46499095	0.31747468	-0.32206887
0.24165	158.30211	3.5e-07	0.00011403	0.00024419	9.5e-07	0.0	0.00142866	0.00026253	2.05e-06	714.75271268	690.8936033	708.22070281	-0.46471355	0.31733136	-0.32206815
0.2417	158.32996	3.5e-07	0.00011396	0.00024426	9.5e-07	-0.0	0.00142866	0.00026253	2.05e-06	714.74918149	690.89861196	708.22004901	-0.4646043	0.31727496	-0.32206787
0.24176	158.35782	3.5e-07	0.00011389	0.00024432	9.5e-07	-0.0	0.00142866	0.00026253	2.05e-06	714.74564815	690.90361968	708.21939501	-0.46441645	0.31717802	-0.32206739
0.24181	158.38566	3.5e-07	0.00011383	0.00024439	9.5e-07	0.0	0.00142866	0.00026253	2.05e-06	714.74211112	690.90862578	708.21874068	-0.46419239	0.31706251	-0.32206681
0.24187	158.41351	3.5e-07	0.00011376	0.00024446	9.5e-07	-0.0	0.00142866	0.00026253	2.05e-06	714.73856971	690.91362996	708.21808594	-0.46397662	0.3169515	-0.32206625
0.24192	158.44135	3.5e-07	0.00011369	0.00024452	9.5e-07	-0.0	0.00142867	0.00026253	2.05e-06	714.73502412	690.91863229	708.21743082	-0.46380176	0.31686158	-0.3220658
0.24198	158.46919	3.5e-07	0.00011363	0.00024459	9.4e-07	-0.0	0.00142867	0.00026253	2.05e-06	714.73147516	690.92363312	708.21677537	-0.46358875	0.31675211	-0.32206526
0.24203	158.49702	3.4e-07	0.00011356	0.00024465	9.4e-07	0.0	0.00142867	0.00026254	2.05e-06	714.72792212	690.92863213	708.21611954	-0.46337085	0.31664036	-0.3220647
0.24209	158.52485	3.4e-07	0.00011349	0.00024472	9.4e-07	0.0	0.00142867	0.00026254	2.05e-06	714.72436493	690.93362927	708.21546332	-0.46318761	0.31654644	-0.32206422
0.24214	158.55268	3.4e-07	0.00011343	0.00024479	9.4e-07	0.0	0.00142867	0.00026254	2.05e-06	714.72080426	690.93862485	708.21480676	-0.4630512	0.31647656	-0.32206387
0.2422	158.5805	3.4e-07	0.00011336	0.00024485	9.4e-07	0.0	0.00142867	0.00026254	2.05e-06	714.71724103	690.94361927	708.21414995	-0.46285438	0.31637582	-0.32206337
0.24225	158.60832	3.4e-07	0.0001133	0.00024492	9.4e-07	-0.0	0.00142867	0.00026254	2.05e-06	714.71367409	690.94861201	708.21349279	-0.4626546	0.31627365	-0.32206286
0.24231	158.63614	3.4e-07	0.00011323	0.00024499	9.4e-07	-0.0	0.00142867	0.00026254	2.05e-06	714.71010342	690.95360305	708.21283527	-0.46239847	0.3161428	-0.3220622
0.24236	158.66395	3.4e-07	0.00011316	0.00024505	9.4e-07	-0.0	0.00142867	0.00026254	2.05e-06	714.706528	690.95859191	708.21217727	-0.46219686	0.31603997	-0.32206168
0.24242	158.69176	3.4e-07	0.0001131	0.00024512	9.4e-07	-0.0	0.00142867	0.00026254	2.05e-06	714.70294885	690.96357907	708.21151891	-0.46190774	0.31589274	-0.32206094
0.24247	158.71956	3.4e-07	0.00011303	0.00024518	9.3e-07	-0.0	0.00142867	0.00026254	2.05e-06	714.69936443	690.96856377	708.21086002	-0.46172308	0.31579883	-0.32206047
0.25253	163.74654	1.9e-07	0.00010193	0.00025631	7.6e-07	-0.0	0.00142878	0.00026274	2.05e-06	713.99773726	691.85241998	708.08349264	-0.4225109	0.29712309	-0.32196072
0.25259	163.77367	1.9e-07	0.00010187	0.00025637	7.6e-07	-0.0	0.00142878	0.00026274	2.05e-06	713.99373056	691.85709631	708.08275692	-0.42228864	0.29702186	-0.32196015
0.25264	163.80081	1.9e-07	0.00010181	0.00025642	7.6e-07	-0.0	0.00142878	0.00026274	2.05e-06	713.98972272	691.86177099	708.08202076	-0.42201258	0.29689617	-0.32195943
0.2527	163.82793	1.9e-07	0.00010176	0.00025648	7.6e-07	-0.0	0.00142878	0.00026274	2.05e-06	713.98571349	691.86644363	708.08128403	-0.42178849	0.29679418	-0.32195885
0.25275	163.85506	1.9e-07	0.0001017	0.00025654	7.6e-07	0.0	0.00142878	0.00026274	2.05e-06	713.98170315	691.87111461	708.08054685	-0.42149795	0.296662	-0.32195809
0.25281	163.88218	1.9e-07	0.00010165	0.00025659	7.6e-07	0.0	0.00142878	0.00026274	2.05e-06	713.97769137	691.87578344	708.07980908	-0.42134103	0.29659063	-0.32195769
0.25286	163.90929	1.9e-07	0.00010159	0.00025665	7.6e-07	0.0	0.00142878	0.00026274	2.05e-06	713.97367883	691.88045112	708.07907099	-0.42111112	0.29648609	-0.32195709
0.25292	163.93641	1.9e-07	0.00010154	0.0002567	7.5e-07	0.0	0.00142878	0.00026274	2.05e-06	713.96966517	691.88511709	708.07833243	-0.4208633	0.29637342	-0.32195644
0.25297	163.96351	1.9e-07	0.00010148	0.00025676	7.5e-07	0.0	0.00142878	0.00026274	2.05e-06	713.96565032	691.88978123	708.07759337	-0.42063582	0.29627006	-0.32195585
0.25303	163.99062	1.9e-07	0.00010142	0.00025681	7.5e-07	0.0	0.00142878	0.00026274	2.05e-06	713.96163439	691.89444369	708.07685385	-0.42046065	0.29619049	-0.3219554
0.25308	164.01772	1.9e-07	0.00010137	0.00025687	7.5e-07	-0.0	0.00142878	0.00026275	2.05e-06	713.95761765	691.89910485	708.07611397	-0.42010266	0.29602793	-0.32195447
0.25314	164.04482	1.9e-07	0.00010131	0.00025692	7.5e-07	-0.0	0.00142879	0.00026275	2.05e-06	713.95359924	691.90376338	708.07537337	-0.42003417	0.29599683	-0.32195429
0.25319	164.07191	1.8e-07	0.00010126	0.00025698	7.5e-07	-0.0	0.00142879	0.00026275	2.05e-06	713.94958052	691.90842139	708.07463262	-0.41982858	0.29590351	-0.32195375
0.25325	164.099	1.8e-07	0.0001012	0.00025704	7.5e-07	-0.0	0.00142879	0.00026275	2.05e-06	713.94556085	691.9130779	708.07389146	-0.41960897	0.29580383	-0.32195318
0.2533	164.12609	1.8e-07	0.00010115	0.00025709	7.5e-07	-0.0	0.00142879	0.00026275	2.05e-06	713.94154019	691.91773278	708.07314985	-0.41934259	0.29568297	-0.32195248
0.25336	164.15318	1.8e-07	0.00010109	0.00025715	7.5e-07	-0.0	0.00142879	0.00026275	2.05e-06	713.93751834	691.9223857	708.07240769	-0.41910752	0.29557635	-0.32195187
0.25341	164.18025	1.8e-07	0.00010104	0.0002572	7.5e-07	-0.0	0.00142879	0.00026275	2.05e-06	713.93349544	691.92703688	708.07166506	-0.41882698	0.29544913	-0.32195114
0.25347	164.20733	1.8e-07	0.00010098	0.00025726	7.5e-07	0.0	0.00142879	0.00026275	2.05e-06	713.92947132	691.931686	708.07092186	-0.418624	0.29535714	-0.32195061
0.26353	169.1008	1.1e-07	9.167e-05	0.00026658	6.1e-07	-0.0	0.00142884	0.00026289	2.05e-06	713.18569901	692.75519051	707.9271889	-0.37778477	0.27709775	-0.32183776
0.26359	169.1272	1.1e-07	9.162e-05	0.00026663	6.1e-07	-0.0	0.00142884	0.00026289	2.05e-06	713.18163705	692.75954334	707.9263612	-0.37747073	0.27695791	-0.32183684
0.26364	169.1536	1.1e-07	9.158e-05	0.00026668	6.1e-07	0.0	0.00142884	0.00026289	2.05e-06	713.1775757	692.76389393	707.92553284	-0.37734471	0.2769018	-0.32183647
0.2637	169.18	1.1e-07	9.153e-05	0.00026672	6.1e-07	0.0	0.00142884	0.00026289	2.05e-06	713.17351459	692.76824361	707.92470423	-0.37711772	0.27680073	-0.3218358
0.26375	169.20639	1.1e-07	9.148e-05	0.00026677	6.1e-07	-0.0	0.00142884	0.00026289	2.05e-06	713.16945392	692.77259167	707.92387515	-0.37685813	0.27668513	-0.32183503
0.26381	169.23278	1.1e-07	9.144e-05	0.00026682	6.1e-07	0.0	0.00142884	0.00026289	2.05e-06	713.16539378	692.77693788	707.92304554	-0.37669397	0.27661202	-0.32183454
0.26386	169.25917	1.1e-07	9.139e-05	0.00026686	6.1e-07	0.0	0.00142884	0.00026289	2.05e-06	713.16133397	692.78128291	707.92221558	-0.37641699	0.27648867	-0.32183372
0.26392	169.28555	1.1e-07	9.134e-05	0.00026691	6.1e-07	0.0	0.00142884	0.0002629	2.05e-06	713.15727472	692.78562596	707.92138505	-0.37619751	0.27639091	-0.32183307
0.26397	169.31193	1.1e-07	9.13e-05	0.00026696	6.1e-07	-0.0	0.00142884	0.0002629	2.05e-06	713.15321593	692.78996744	707.92055407	-0.37591488	0.27626503	-0.32183223
0.26403	169.3383	1.1e-07	9.125e-05	0.000267	6.1e-07	-0.0	0.00142884	0.0002629	2.05e-06	713.14915773	692.7943069	707.91972251	-0.37583414	0.27622906	-0.32183199
0.26408	169.36467	1.1e-07	9.12e-05	0.00026705	6.1e-07	-0.0	0.00142884	0.0002629	2.05e-06	713.14509971	692.79864578	707.91889078	-0.37563243	0.27613921	-0.32183139
0.26414	169.39104	1.1e-07	9.116e-05	0.0002671	6.1e-07	-0.0	0.00142884	0.0002629	2.05e-06	713.14104211	692.80298322	707.91805863	-0.37538079	0.27602711	-0.32183064
0.26419	169.41741	1e-07	9.111e-05	0.00026714	6.1e-07	-0.0	0.00142884	0.0002629	2.05e-06	713.13698507	692.80731885	707.91722597	-0.37513483	0.27591754	-0.32182991
0.26425	169.44377	1e-07	9.106e-05	0.00026719	6.1e-07	0.0	0.00142884	0.0002629	2.05e-06	713.13292856	692.81165273	707.91639279	-0.3749244	0.27582378	-0.32182929
0.2643	169.47012	1e-07	9.102e-05	0.00026724	6.1e-07	0.0	0.00142885	0.0002629	2.05e-06	713.12887251	692.81598511	707.91555918	-0.37469654	0.27572226	-0.32182861
0.26436	169.49647	1e-07	9.097e-05	0.00026728	6e-07	-0.0	0.00142885	0.0002629	2.05e-06	713.12481698	692.82031585	707.9147251	-0.37448299	0.27562711	-0.32182797
0.26441	169.52282	1e-07	9.092e-05	0.00026733	6e-07	-0.0	0.00142885	0.0002629	2.05e-06	713.12076193	692.82464507	707.91389059	-0.37427133	0.27553279	-0.32182734
0.26447	169.54917	1e-07	9.088e-05	0.00026738	6e-07	0.0	0.00142885	0.0002629	2.05e-06	713.11670736	692.82897277	707.91305563	-0.37402436	0.27542273	-0.3218266
0.27453	174.30874	6e-08	8.302e-05	0.00027524	5e-07	0.0	0.00142887	0.00026301	2.05e-06	712.38775129	693.59486023	707.75281113	-0.33515471	0.2578975	-0.32170072
0.27459	174.33441	6e-08	8.298e-05	0.00027528	5e-07	-0.0	0.00142887	0.00026301	2.05e-06	712.38385942	693.59890582	707.75189625	-0.33495081	0.25780398	-0.3217
0.27464	174.36008	6e-08	8.294e-05	0.00027532	5e-07	-0.0	0.00142888	0.00026301	2.05e-06	712.37996873	693.60294991	707.75098096	-0.33461273	0.25764884	-0.32169881
0.2747	174.38574	6e-08	8.29e-05	0.00027536	5e-07	0.0	0.00142888	0.00026301	2.05e-06	712.37608001	693.60699153	707.75006499	-0.3344728	0.25758461	-0.32169832
0.27475	174.4114	6e-08	8.286e-05	0.0002754	5e-07	0.0	0.00142888	0.00026301	2.05e-06	712.37219209	693.61103213	707.74914874	-0.33435895	0.25753236	-0.32169791
0.27481	174.43706	6e-08	8.282e-05	0.00027544	5e-07	0.0	0.00142888	0.00026301	2.05e-06	712.36830484	693.6150719	707.74823226	-0.33414347	0.25743343	-0.32169715
0.27486	174.46271	6e-08	8.278e-05	0.00027548	5e-07	-0.0	0.00142888	0.00026301	2.05e-06	712.36441884	693.61911008	707.74731534	-0.33387126	0.25730842	-0.32169619
0.27492	174.48836	6e-08	8.274e-05	0.00027552	5e-07	0.0	0.00142888	0.00026301	2.05e-06	712.36053444	693.62314627	707.74639788	-0.33356776	0.25716897	-0.32169511
0.27497	174.514	6e-08	8.27e-05	0.00027556	5e-07	0.0	0.00142888	0.00026301	2.05e-06	712.35665182	693.62718024	707.74547981	-0.33353093	0.25715205	-0.32169498
0.27503	174.53965	6e-08	8.266e-05	0.0002756	5e-07	0.0	0.00142888	0.00026301	2.05e-06	712.35276942	693.63121394	707.74456166	-0.3333179	0.25705415	-0.32169423
0.27508	174.56528	6e-08	8.262e-05	0.00027564	5e-07	-0.0	0.00142888	0.00026301	2.05e-06	712.34888827	693.63524608	707.74364308	-0.33311465	0.25696073	-0.32169351
0.27514	174.59092	6e-08	8.258e-05	0.00027568	5e-07	-0.0	0.00142888	0.00026301	2.05e-06	712.34500833	693.63927673	707.7427241	-0.33276219	0.25679864	-0.32169225
0.27519	174.61655	6e-08	8.254e-05	0.00027571	5e-07	0.0	0.00142888	0.00026301	2.05e-06	712.34113047	693.64330479	707.74180441	-0.3326646	0.25675375	-0.32169191
0.27525	174.64218	6e-08	8.251e-05	0.00027575	5e-07	0.0	0.00142888	0.00026301	2.05e-06	712.33725319	693.64733214	707.74088452	-0.33251879	0.25668667	-0.32169139
0.2753	174.6678	6e-08	8.247e-05	0.00027579	5e-07	0.0	0.00142888	0.00026301	2.05e-06	712.33337678	693.65135842	707.73996434	-0.33231464	0.25659275	-0.32169066
0.27536	174.69342	6e-08	8.243e-05	0.00027583	5e-07	-0.0	0.00142888	0.00026301	2.05e-06	712.32950159	693.6553832	707.73904375	-0.3320196	0.25645695	-0.32168961
0.27541	174.71904	6e-08	8.239e-05	0.00027587	5e-07	0.0	0.00142888	0.00026301	2.05e-06	712.32562816	693.65940581	707.73812257	-0.33176191	0.25633829	-0.32168869
0.27547	174.74465	6e-08	8.235e-05	0.00027591	4.9e-07	0.0	0.00142888	0.00026301	2.05e-06	712.32175628	693.66342654	707.73720088	-0.33170911	0.25631398	-0.3216885
0.28553	179.36981	4e-08	7.567e-05	0.0002826	4.2e-07	-0.0	0.00142889	0.00026309	2.05e-06	711.63535942	694.37477671	707.56204924	-0.29641455	0.23963714	-0.32155071
0.28559	179.39475	4e-08	7.563e-05	0.00028263	4.2e-07	0.0	0.00142889	0.00026309	2.05e-06	711.63173827	694.37853173	707.56105827	-0.2962544	0.23955918	-0.32155002
0.28564	179.41968	4e-08	7.56e-05	0.00028266	4.2e-07	0.0	0.00142889	0.00026309	2.05e-06	711.62811841	694.3822855	707.560067	-0.29607953	0.23947405	-0.32154928
0.2857	179.44461	4e-08	7.557e-05	0.0002827	4.2e-07	-0.0	0.00142889	0.00026309	2.05e-06	711.62449997	694.38603793	707.55907539	-0.29587313	0.23937352	-0.32154839
0.28575	179.46953	4e-08	7.553e-05	0.00028273	4.2e-07	0.0	0.00142889	0.00026309	2.05e-06	711.62088319	694.38978876	707.55808339	-0.29573284	0.23930517	-0.32154779
0.28581	179.49445	4e-08	7.55e-05	0.00028277	4.2e-07	0.0	0.00142889	0.0002631	2.05e-06	711.61726754	694.39353851	707.55709112	-0.29550431	0.2391938	-0.32154681
0.28586	179.51937	4e-08	7.546e-05	0.0002828	4.1e-07	-0.0	0.00142889	0.0002631	2.05e-06	711.61365374	694.39728649	707.55609842	-0.29537155	0.23912906	-0.32154624
0.28592	179.54428	4e-08	7.543e-05	0.00028283	4.1e-07	-0.0	0.00142889	0.0002631	2.05e-06	711.61004102	694.40103344	707.55510547	-0.29514569	0.23901892	-0.32154527
0.28597	179.56919	4e-08	7.54e-05	0.00028287	4.1e-07	0.0	0.00142889	0.0002631	2.05e-06	711.60643013	694.40477864	707.55411208	-0.29497869	0.23893743	-0.32154456
0.28603	179.5941	4e-08	7.536e-05	0.0002829	4.1e-07	0.0	0.00142889	0.0002631	2.05e-06	711.6028206	694.40852254	707.55311838	-0.29481182	0.238856	-0.32154384
0.28608	179.619	4e-08	7.533e-05	0.00028293	4.1e-07	-0.0	0.00142889	0.0002631	2.05e-06	711.59921243	694.41226516	707.55212436	-0.29459917	0.23875217	-0.32154292
0.28614	179.6439	4e-08	7.53e-05	0.00028297	4.1e-07	0.0	0.00142889	0.0002631	2.05e-06	711.59560598	694.41600612	707.55112994	-0.29446375	0.23868603	-0.32154234
0.28619	179.66879	4e-08	7.526e-05	0.000283	4.1e-07	0.0	0.00142889	0.0002631	2.05e-06	711.59200064	694.41974604	707.55013526	-0.29423465	0.2385741	-0.32154135
0.28625	179.69368	4e-08	7.523e-05	0.00028304	4.1e-07	-0.0	0.00142889	0.0002631	2.05e-06	711.58839716	694.42348418	707.54914015	-0.29409789	0.23850725	-0.32154076
0.2863	179.71857	4e-08	7.52e-05	0.00028307	4.1e-07	-0.0	0.00142889	0.0002631	2.05e-06	711.58479481	694.42722125	707.54814477	-0.29388128	0.23840136	-0.32153982
0.28636	179.74345	4e-08	7.516e-05	0.0002831	4.1e-07	0.0	0.00142889	0.0002631	2.05e-06	711.58119422	694.43095665	707.54714899	-0.29370927	0.23831721	-0.32153908
0.28641	179.76833	4e-08	7.513e-05	0.00028314	4.1e-07	-0.0	0.00142889	0.0002631	2.05e-06	711.57759504	694.43469071	707.54615288	-0.29354858	0.2382386	-0.32153838
0.28647	179.79321	4e-08	7.509e-05	0.00028317	4.1e-07	-0.0	0.00142889	0.0002631	2.05e-06	711.57399718	694.43842352	707.54515646	-0.29333151	0.23813235	-0.32153744
0.29653	184.28335	3e-08	6.937e-05	0.0002889	3.5e-07	0.0	0.0014289	0.00026316	2.05e-06	710.9408672	695.09832605	707.35739642	-0.26224894	0.22238991	-0.32138994
0.29659	184.30755	3e-08	6.934e-05	0.00028892	3.5e-07	-0.0	0.0014289	0.00026316	2.05e-06	710.93754637	695.10180764	707.35634273	-0.26212508	0.22232482	-0.3213893
0.29664	184.33174	3e-08	6.931e-05	0.00028895	3.5e-07	-0.0	0.0014289	0.00026316	2.05e-06	710.93422671	695.10528819	707.35528883	-0.26192361	0.22221889	-0.32138825
0.2967	184.35593	3e-08	6.928e-05	0.00028898	3.5e-07	0.0	0.0014289	0.00026316	2.05e-06	710.93090895	695.10876707	707.35423457	-0.26181259	0.22216049	-0.32138767
0.29675	184.38011	2e-08	6.926e-05	0.00028901	3.5e-07	0.0	0.0014289	0.00026316	2.05e-06	710.92759224	695.11224503	707.35318012	-0.26160511	0.22205131	-0.32138659
0.29681	184.40429	2e-08	6.923e-05	0.00028904	3.5e-07	-0.0	0.0014289	0.00026316	2.05e-06	710.92427749	695.11572125	707.3521253	-0.261491	0.22199123	-0.32138599
0.29686	184.42847	2e-08	6.92e-05	0.00028907	3.5e-07	-0.0	0.0014289	0.00026316	2.05e-06	710.92096383	695.11919653	707.35107028	-0.26129354	0.22188725	-0.32138496
0.29692	184.45264	2e-08	6.917e-05	0.0002891	3.5e-07	0.0	0.0014289	0.00026316	2.05e-06	710.91765203	695.12267016	707.35001492	-0.26115255	0.22181294	-0.32138423
0.29697	184.47681	2e-08	6.914e-05	0.00028913	3.5e-07	0.0	0.0014289	0.00026316	2.05e-06	710.91434157	695.12614261	707.34895931	-0.26099389	0.22172933	-0.3213834
0.29703	184.50098	2e-08	6.911e-05	0.00028916	3.5e-07	-0.0	0.0014289	0.00026316	2.05e-06	710.91103261	695.12961374	707.34790342	-0.26082341	0.22163942	-0.3213825
0.29708	184.52514	2e-08	6.908e-05	0.00028919	3.5e-07	0.0	0.0014289	0.00026316	2.05e-06	710.90772527	695.13308344	707.34684723	-0.26069365	0.22157097	-0.32138182
0.29714	184.5493	2e-08	6.905e-05	0.00028922	3.5e-07	0.0	0.0014289	0.00026316	2.05e-06	710.90441916	695.13655207	707.34579082	-0.26049569	0.2214665	-0.32138079
0.29719	184.57346	2e-08	6.902e-05	0.00028924	3.5e-07	-0.0	0.0014289	0.00026316	2.05e-06	710.90111493	695.14001904	707.34473406	-0.260383	0.221407	-0.32138019
0.29725	184.59761	2e-08	6.899e-05	0.00028927	3.5e-07	-0.0	0.0014289	0.00026317	2.05e-06	710.89781177	695.14348506	707.3436771	-0.26017919	0.22129935	-0.32137912
0.2973	184.62176	2e-08	6.897e-05	0.0002893	3.5e-07	0.0	0.0014289	0.00026317	2.05e-06	710.89451055	695.14694939	707.34261979	-0.26007275	0.22124309	-0.32137856
0.29736	184.6459	2e-08	6.894e-05	0.00028933	3.5e-07	0.0	0.0014289	0.00026317	2.05e-06	710.89121033	695.15041282	707.34156229	-0.25986311	0.22113229	-0.32137746
0.29741	184.67004	2e-08	6.891e-05	0.00028936	3.4e-07	-0.0	0.0014289	0.00026317	2.05e-06	710.88791212	695.1538745	707.34050443	-0.25973726	0.22106571	-0.3213768
0.29747	184.69418	2e-08	6.888e-05	0.00028939	3.4e-07	-0.0	0.0014289	0.00026317	2.05e-06	710.8846151	695.15733513	707.33944634	-0.25956384	0.22097397	-0.32137588
0.30753	189.04855	2e-08	6.394e-05	0.00029433	3e-07	0.0	0.00142891	0.00026321	2.05e-06	710.30615194	695.7688139	707.14152161	-0.23256741	0.20612028	-0.3212203
0.30758	189.072	2e-08	6.392e-05	0.00029435	3e-07	-0.0	0.00142891	0.00026321	2.05e-06	710.30312435	695.77203825	707.14041836	-0.23247023	0.20606455	-0.32121969
0.30764	189.09545	2e-08	6.389e-05	0.00029438	3e-07	-0.0	0.00142891	0.00026322	2.05e-06	710.30009775	695.77526172	707.13931496	-0.23229152	0.20596203	-0.32121856
0.30769	189.1189	2e-08	6.386e-05	0.0002944	3e-07	0.0	0.00142891	0.00026322	2.05e-06	710.29707299	695.77848357	707.13821127	-0.23219767	0.20590815	-0.32121797
0.30775	189.14234	2e-08	6.384e-05	0.00029443	3e-07	0.0	0.00142891	0.00026322	2.05e-06	710.29404919	695.78170457	707.13710744	-0.23201603	0.20580386	-0.32121682
0.3078	189.16577	2e-08	6.381e-05	0.00029445	2.9e-07	-0.0	0.00142891	0.00026322	2.05e-06	710.29102726	695.78492393	707.13600333	-0.23192549	0.20575183	-0.32121625
0.30786	189.18921	2e-08	6.379e-05	0.00029448	2.9e-07	-0.0	0.00142891	0.00026322	2.05e-06	710.28800626	695.78814246	707.13489907	-0.23174095	0.20564579	-0.32121508
0.30791	189.21264	2e-08	6.376e-05	0.00029451	2.9e-07	0.0	0.00142891	0.00026322	2.05e-06	710.28498716	695.79135932	707.13379452	-0.23165013	0.20559354	-0.3212145
0.30797	189.23606	2e-08	6.374e-05	0.00029453	2.9e-07	0.0	0.00142891	0.00026322	2.05e-06	710.28196899	695.79457535	707.13268983	-0.23146985	0.20548985	-0.32121336
0.30802	189.25948	2e-08	6.371e-05	0.00029456	2.9e-07	-0.0	0.00142891	0.00026322	2.05e-06	710.27895267	695.79778975	707.13158486	-0.23136349	0.20542862	-0.32121269
0.30808	189.2829	2e-08	6.369e-05	0.00029458	2.9e-07	-0.0	0.00142891	0.00026322	2.05e-06	710.27593745	695.80100318	707.13047972	-0.23120636	0.20533817	-0.32121169
0.30813	189.30632	2e-08	6.366e-05	0.00029461	2.9e-07	0.0	0.00142891	0.00026322	2.05e-06	710.27292385	695.80421518	707.12937433	-0.23108181	0.20526639	-0.3212109
0.30819	189.32973	2e-08	6.364e-05	0.00029463	2.9e-07	0.0	0.00142891	0.00026322	2.05e-06	710.26991153	695.80742604	707.12826875	-0.23094158	0.2051856	-0.32121
0.30824	189.35313	2e-08	6.361e-05	0.00029466	2.9e-07	-0.0	0.00142891	0.00026322	2.05e-06	710.26690066	695.81063563	707.12716296	-0.2308022	0.20510521	-0.32120912
0.3083	189.37654	2e-08	6.359e-05	0.00029468	2.9e-07	-0.0	0.00142891	0.00026322	2.05e-06	710.26389122	695.81384396	707.12605694	-0.23067713	0.20503308	-0.32120832
0.30835	189.39994	2e-08	6.356e-05	0.00029471	2.9e-07	0.0	0.00142891	0.00026322	2.05e-06	710.26088307	695.81705114	707.12495073	-0.23052306	0.20494415	-0.32120734
0.30841	189.42333	2e-08	6.354e-05	0.00029473	2.9e-07	-0.0	0.00142891	0.00026322	2.05e-06	710.25787651	695.82025692	707.12384428	-0.23041299	0.20488061	-0.32120663
0.30846	189.44672	2e-08	6.351e-05	0.00029476	2.9e-07	-0.0	0.00142891	0.00026322	2.05e-06	710.25487108	695.82346169	707.12273766	-0.23024438	0.20478321	-0.32120555
0.31853	193.66446	1e-08	5.922e-05	0.00029905	2.5e-07	0.0	0.00142891	0.00026326	2.05e-06	709.72780551	696.38941834	706.91695102	-0.20706405	0.1908221	-0.32104415
0.31858	193.68716	1e-08	5.92e-05	0.00029907	2.5e-07	0.0	0.00142891	0.00026326	2.05e-06	709.72504612	696.39240133	706.91581024	-0.20690799	0.19072392	-0.32104296
0.31864	193.70986	1e-08	5.918e-05	0.00029909	2.5e-07	-0.0	0.00142891	0.00026326	2.05e-06	709.72228841	696.39538277	706.91466924	-0.20682824	0.19067372	-0.32104236
0.31869	193.73256	1e-08	5.916e-05	0.00029911	2.5e-07	-0.0	0.00142891	0.00026326	2.05e-06	709.71953155	696.39836342	706.91352813	-0.20667176	0.19057517	-0.32104117
0.31875	193.75525	1e-08	5.914e-05	0.00029913	2.5e-07	0.0	0.00142891	0.00026326	2.05e-06	709.71677637	696.40134252	706.91238682	-0.20659279	0.19052541	-0.32104057
0.3188	193.77794	1e-08	5.911e-05	0.00029916	2.5e-07	0.0	0.00142891	0.00026326	2.05e-06	709.71402204	696.40432083	706.91124539	-0.20643589	0.19042651	-0.32103937
0.31886	193.80062	1e-08	5.909e-05	0.00029918	2.5e-07	-0.0	0.00142891	0.00026326	2.05e-06	709.71126939	696.40729759	706.91010375	-0.20635768	0.19037719	-0.32103878
0.31891	193.8233	1e-08	5.907e-05	0.0002992	2.5e-07	-0.0	0.00142891	0.00026326	2.05e-06	709.70851759	696.41027356	706.90896201	-0.2062004	0.19027795	-0.32103758
0.31897	193.84598	1e-08	5.905e-05	0.00029922	2.5e-07	0.0	0.00142891	0.00026326	2.05e-06	709.70576747	696.41324797	706.90782005	-0.20612292	0.19022904	-0.32103699
0.31902	193.86865	1e-08	5.903e-05	0.00029924	2.5e-07	0.0	0.00142891	0.00026326	2.05e-06	709.70301819	696.41622162	706.90667799	-0.20596527	0.19012948	-0.32103578
0.31908	193.89132	1e-08	5.9e-05	0.00029927	2.5e-07	-0.0	0.00142891	0.00026326	2.05e-06	709.7002706	696.41919369	706.90553571	-0.20588851	0.19008097	-0.32103519
0.31913	193.91398	1e-08	5.898e-05	0.00029929	2.5e-07	-0.0	0.00142891	0.00026326	2.05e-06	709.69752383	696.422165	706.90439334	-0.20573052	0.18998111	-0.32103398
0.31919	193.93664	1e-08	5.896e-05	0.00029931	2.5e-07	0.0	0.00142891	0.00026326	2.05e-06	709.69477876	696.42513473	706.90325075	-0.20565445	0.18993299	-0.3210334
0.31924	193.9593	1e-08	5.894e-05	0.00029933	2.5e-07	0.0	0.00142891	0.00026326	2.05e-06	709.69203451	696.4281037	706.90210805	-0.20549614	0.18983283	-0.32103219
0.3193	193.98195	1e-08	5.892e-05	0.00029935	2.5e-07	-0.0	0.00142891	0.00026326	2.05e-06	709.68929196	696.4310711	706.90096515	-0.20542073	0.18978508	-0.32103161
0.31935	194.0046	1e-08	5.89e-05	0.00029938	2.5e-07	-0.0	0.00142891	0.00026326	2.05e-06	709.68655023	696.43403774	706.89982214	-0.20526212	0.18968464	-0.32103039
0.31941	194.02725	1e-08	5.887e-05	0.0002994	2.5e-07	0.0	0.00142891	0.00026326	2.05e-06	709.6838102	696.43700281	706.89867892	-0.20518736	0.18963725	-0.32102981
0.31946	194.04989	1e-08	5.885e-05	0.00029942	2.5e-07	0.0	0.00142891	0.00026326	2.05e-06	709.68107097	696.43996712	706.8975356	-0.20502848	0.18953654	-0.32102859
0.32953	198.12997	1e-08	5.51e-05	0.00030317	2.2e-07	-0.0	0.00142892	0.00026329	2.05e-06	709.20015041	696.96313453	706.68591809	-0.18516985	0.17639505	-0.3208627
0.32958	198.15192	1e-08	5.508e-05	0.00030319	2.2e-07	-0.0	0.00142892	0.00026329	2.05e-06	709.1976287	696.9658903	706.68475003	-0.1850281	0.17629699	-0.32086141
0.32964	198.17386	1e-08	5.507e-05	0.00030321	2.2e-07	0.0	0.00142892	0.00026329	2.05e-06	709.19510854	696.96864453	706.68358182	-0.18496706	0.17625473	-0.32086086
0.32969	198.1958	1e-08	5.505e-05	0.00030323	2.2e-07	0.0	0.00142892	0.00026329	2.05e-06	709.19258905	696.97139809	706.68241354	-0.18482691	0.17615769	-0.32085958
0.32975	198.21774	1e-08	5.503e-05	0.00030324	2.2e-07	-0.0	0.00142892	0.00026329	2.05e-06	709.19007109	696.97415012	706.6812451	-0.18476458	0.17611449	-0.32085902
0.3298	198.23967	1e-08	5.501e-05	0.00030326	2.2e-07	-0.0	0.00142892	0.00026329	2.05e-06	709.18755382	696.97690148	706.6800766	-0.18462606	0.17601848	-0.32085776
0.32986	198.2616	1e-08	5.499e-05	0.00030328	2.2e-07	0.0	0.00142892	0.00026329	2.05e-06	709.18503807	696.97965132	706.67890793	-0.18456242	0.17597434	-0.32085718
0.32991	198.28353	1e-08	5.497e-05	0.0003033	2.2e-07	0.0	0.00142892	0.00026329	2.05e-06	709.18252301	696.98240047	706.6777392	-0.18442553	0.17587937	-0.32085593
0.32997	198.30545	1e-08	5.495e-05	0.00030332	2.2e-07	-0.0	0.00142892	0.00026329	2.05e-06	709.18000945	696.98514813	706.67657032	-0.18436056	0.17583427	-0.32085533
0.33002	198.32736	1e-08	5.493e-05	0.00030334	2.2e-07	-0.0	0.00142892	0.00026329	2.05e-06	709.17749661	696.98789507	706.67540136	-0.18422533	0.17574036	-0.3208541
0.33008	198.34928	1e-08	5.491e-05	0.00030336	2.2e-07	0.0	0.00142892	0.00026329	2.05e-06	709.17498524	696.99064054	706.67423226	-0.18415902	0.17569428	-0.32085349
0.33013	198.37119	1e-08	5.489e-05	0.00030338	2.2e-07	0.0	0.00142892	0.00026329	2.05e-06	709.17247461	696.99338528	706.67306308	-0.18402546	0.17560144	-0.32085227
0.33019	198.39309	1e-08	5.487e-05	0.0003034	2.2e-07	-0.0	0.00142892	0.00026329	2.05e-06	709.16996544	696.99612856	706.67189375	-0.18395558	0.17555284	-0.32085163
0.33024	198.41499	1e-08	5.485e-05	0.00030342	2.2e-07	-0.0	0.00142892	0.00026329	2.05e-06	709.16745703	696.99887108	706.67072434	-0.18382813	0.17546416	-0.32085046
0.3303	198.43689	1e-08	5.484e-05	0.00030344	2.2e-07	0.0	0.00142892	0.00026329	2.05e-06	709.16495002	697.0016122	706.6695548	-0.18375148	0.1754108	-0.32084976
0.33035	198.45879	1e-08	5.482e-05	0.00030346	2.2e-07	0.0	0.00142892	0.00026329	2.05e-06	709.16244385	697.00435248	706.66838517	-0.18363209	0.17532765	-0.32084866
0.33041	198.48068	1e-08	5.48e-05	0.00030347	2.2e-07	-0.0	0.00142892	0.00026329	2.05e-06	709.15993899	697.00709146	706.6672154	-0.18354765	0.17526882	-0.32084789
0.33046	198.50257	1e-08	5.478e-05	0.00030349	2.2e-07	-0.0	0.00142892	0.00026329	2.05e-06	709.15743506	697.0098295	706.66604555	-0.18343642	0.17519127	-0.32084687
0.34053	202.44382	1e-08	5.149e-05	0.00030679	1.9e-07	0.0	0.00142892	0.00026332	2.05e-06	708.7168803	697.49276161	706.45031878	-0.16641129	0.16280211	-0.32067762
0.34058	202.465	1e-08	5.147e-05	0.0003068	1.9e-07	0.0	0.00142892	0.00026332	2.05e-06	708.71456484	697.49530362	706.44913208	-0.1662948	0.16271351	-0.32067637
0.34064	202.48619	1e-08	5.145e-05	0.00030682	1.9e-07	-0.0	0.00142892	0.00026332	2.05e-06	708.71225066	697.49784424	706.44794529	-0.16623087	0.16266487	-0.32067568
0.34069	202.50736	1e-08	5.144e-05	0.00030684	1.9e-07	-0.0	0.00142892	0.00026332	2.05e-06	708.70993718	697.50038409	706.44675844	-0.16613083	0.16258869	-0.3206746
0.34075	202.52854	1e-08	5.142e-05	0.00030685	1.9e-07	-0.0	0.00142892	0.00026332	2.05e-06	708.70762481	697.50292275	706.44557151	-0.1660507	0.16252768	-0.32067374
0.3408	202.54971	1e-08	5.14e-05	0.00030687	1.9e-07	0.0	0.00142892	0.00026332	2.05e-06	708.70531332	697.50546044	706.4443845	-0.16596717	0.16246401	-0.32067284
0.34086	202.57088	1e-08	5.139e-05	0.00030689	1.9e-07	0.0	0.00142892	0.00026332	2.05e-06	708.70300275	697.50799714	706.44319743	-0.16587078	0.16239055	-0.3206718
0.34091	202.59204	1e-08	5.137e-05	0.0003069	1.9e-07	-0.0	0.00142892	0.00026332	2.05e-06	708.70069324	697.51053268	706.44201027	-0.16580383	0.16233946	-0.32067107
0.34097	202.6132	1e-08	5.135e-05	0.00030692	1.9e-07	-0.0	0.00142892	0.00026332	2.05e-06	708.69838447	697.51306742	706.44082306	-0.16568456	0.16224846	-0.32066978
0.34102	202.63435	1e-08	5.133e-05	0.00030694	1.9e-07	0.0	0.00142892	0.00026332	2.05e-06	708.69607701	697.51560073	706.43963575	-0.16563455	0.16221026	-0.32066924
0.34108	202.6555	1e-08	5.132e-05	0.00030696	1.9e-07	0.0	0.00142892	0.00026332	2.05e-06	708.69377011	697.51813344	706.43844839	-0.16551124	0.16211609	-0.32066791
0.34113	202.67665	1e-08	5.13e-05	0.00030697	1.9e-07	-0.0	0.00142892	0.00026332	2.05e-06	708.69146456	697.52066467	706.43726093	-0.16546191	0.16207838	-0.32066737
0.34119	202.69779	1e-08	5.128e-05	0.00030699	1.9e-07	-0.0	0.00142892	0.00026332	2.05e-06	708.68915955	697.52319531	706.43607343	-0.16534195	0.16198668	-0.32066607
0.34124	202.71893	1e-08	5.127e-05	0.00030701	1.9e-07	0.0	0.00142892	0.00026332	2.05e-06	708.68685587	697.5257245	706.43488583	-0.16528955	0.16194659	-0.3206655
0.3413	202.74007	1e-08	5.125e-05	0.00030702	1.9e-07	0.0	0.00142892	0.00026332	2.05e-06	708.68455276	697.52825307	706.43369819	-0.16517295	0.16185736	-0.32066423
0.34135	202.7612	1e-08	5.123e-05	0.00030704	1.9e-07	-0.0	0.00142892	0.00026332	2.05e-06	708.68225094	697.53078023	706.43251044	-0.1651121	0.16181078	-0.32066357
0.34141	202.78233	1e-08	5.122e-05	0.00030706	1.9e-07	-0.0	0.00142892	0.00026332	2.05e-06	708.67994979	697.53330666	706.43132265	-0.16500961	0.16173226	-0.32066246
0.34146	202.80346	1e-08	5.12e-05	0.00030707	1.9e-07	-0.0	0.00142892	0.00026332	2.05e-06	708.67764976	697.53583186	706.43013477	-0.16493345	0.16167392	-0.32066163
0.35152	206.60455	0.0	4.83e-05	0.00030998	1.7e-07	0.0	0.00142892	0.00026334	2.05e-06	708.27189295	697.98090769	706.21171957	-0.15028463	0.14996415	-0.32048977
0.35158	206.62496	0.0	4.828e-05	0.00030999	1.7e-07	-0.0	0.00142892	0.00026334	2.05e-06	708.26975487	697.98324808	706.21052127	-0.15024579	0.14993172	-0.32048928
0.35163	206.64537	0.0	4.827e-05	0.00031001	1.7e-07	-0.0	0.00142892	0.00026334	2.05e-06	708.26761721	697.98558796	706.20932295	-0.15014047	0.14984379	-0.32048794
0.35169	206.66578	0.0	4.825e-05	0.00031002	1.7e-07	0.0	0.00142892	0.00026334	2.05e-06	708.2654807	697.98792646	706.20812457	-0.15009431	0.14980523	-0.32048736
0.35174	206.68619	0.0	4.824e-05	0.00031004	1.7e-07	0.0	0.00142892	0.00026334	2.05e-06	708.26334471	697.99026435	706.20692616	-0.14999944	0.14972594	-0.32048616
0.3518	206.70659	0.0	4.822e-05	0.00031005	1.7e-07	-0.0	0.00142892	0.00026334	2.05e-06	708.26120975	697.992601	706.2057277	-0.14993617	0.14967306	-0.32048536
0.35185	206.72699	0.0	4.821e-05	0.00031007	1.7e-07	-0.0	0.00142892	0.00026334	2.05e-06	708.25907549	697.99493682	706.2045292	-0.14986556	0.14961397	-0.32048446
0.35191	206.74738	0.0	4.819e-05	0.00031008	1.7e-07	-0.0	0.00142892	0.00026334	2.05e-06	708.256942	697.99727172	706.20333066	-0.14977482	0.14953807	-0.32048331
0.35196	206.76777	0.0	4.818e-05	0.0003101	1.7e-07	0.0	0.00142892	0.00026334	2.05e-06	708.2548095	697.99960542	706.20213207	-0.14972567	0.14949689	-0.32048268
0.35202	206.78815	0.0	4.816e-05	0.00031011	1.7e-07	0.0	0.00142892	0.00026334	2.05e-06	708.25267755	698.00193847	706.20093345	-0.149617	0.14940589	-0.3204813
0.35207	206.80853	0.0	4.815e-05	0.00031013	1.7e-07	-0.0	0.00142892	0.00026334	2.05e-06	708.25054678	698.0042701	706.19973478	-0.14957787	0.14937309	-0.3204808
0.35213	206.82891	0.0	4.813e-05	0.00031014	1.7e-07	-0.0	0.00142892	0.00026334	2.05e-06	708.24841645	698.00660121	706.19853608	-0.14947394	0.14928596	-0.32047948
0.35218	206.84929	0.0	4.812e-05	0.00031016	1.7e-07	0.0	0.00142892	0.00026334	2.05e-06	708.24628725	698.00893096	706.19733732	-0.14942565	0.14924545	-0.32047887
0.35224	206.86966	0.0	4.81e-05	0.00031017	1.7e-07	0.0	0.00142892	0.00026334	2.05e-06	708.24415859	698.01126006	706.19613853	-0.1493358	0.14917006	-0.32047772
0.35229	206.89002	0.0	4.809e-05	0.00031019	1.6e-07	0.0	0.00142892	0.00026334	2.05e-06	708.2420309	698.01358799	706.1949397	-0.14926842	0.1491135	-0.32047686
0.35235	206.91038	0.0	4.807e-05	0.0003102	1.6e-07	-0.0	0.00142892	0.00026334	2.05e-06	708.23990396	698.01591503	706.19374083	-0.14920316	0.14905867	-0.32047602
0.3524	206.93074	0.0	4.806e-05	0.00031022	1.6e-07	-0.0	0.00142892	0.00026334	2.05e-06	708.23777773	698.0182412	706.19254192	-0.14910589	0.14897696	-0.32047478
0.35246	206.9511	0.0	4.804e-05	0.00031023	1.6e-07	0.0	0.00142892	0.00026334	2.05e-06	708.23565257	698.0205661	706.19134296	-0.14906123	0.14893939	-0.32047421
0.36252	210.61051	0.0	4.547e-05	0.0003128	1.5e-07	-0.0	0.00142892	0.00026336	2.05e-06	707.85966889	698.42999914	705.97138909	-0.13647028	0.1379154	-0.32030144
0.36258	210.63014	0.0	4.546e-05	0.00031281	1.5e-07	-0.0	0.00142892	0.00026336	2.05e-06	707.85768156	698.43215052	705.97018489	-0.13637467	0.13782815	-0.32030003
0.36263	210.64978	0.0	4.545e-05	0.00031283	1.5e-07	0.0	0.00142892	0.00026336	2.05e-06	707.85569527	698.43430054	705.96898066	-0.13634327	0.13779947	-0.32029957
0.36269	210.66941	0.0	4.543e-05	0.00031284	1.5e-07	0.0	0.00142892	0.00026336	2.05e-06	707.85370932	698.43645011	705.96777642	-0.13625358	0.13771754	-0.32029824
0.36274	210.68903	0.0	4.542e-05	0.00031285	1.5e-07	-0.0	0.00142892	0.00026336	2.05e-06	707.85172434	698.43859839	705.96657216	-0.13620468	0.13767285	-0.32029752
0.3628	210.70866	0.0	4.541e-05	0.00031287	1.5e-07	-0.0	0.00142892	0.00026336	2.05e-06	707.84973989	698.44074597	705.96536789	-0.13614451	0.13761782	-0.32029663
0.36285	210.72827	0.0	4.539e-05	0.00031288	1.5e-07	-0.0	0.00142892	0.00026336	2.05e-06	707.8477561	698.44289269	705.9641636	-0.13605923	0.13753984	-0.32029537
0.36291	210.74789	0.0	4.538e-05	0.00031289	1.5e-07	0.0	0.00142892	0.00026336	2.05e-06	707.84577323	698.44503819	705.96295928	-0.13602194	0.1375057	-0.32029482
0.36296	210.7675	0.0	4.537e-05	0.00031291	1.5e-07	0.0	0.00142892	0.00026336	2.05e-06	707.84379076	698.44718315	705.96175496	-0.13592845	0.13742011	-0.32029344
0.36302	210.78711	0.0	4.535e-05	0.00031292	1.5e-07	-0.0	0.00142892	0.00026336	2.05e-06	707.84180931	698.44932677	705.96055061	-0.13589264	0.13738731	-0.32029291
0.36307	210.80671	0.0	4.534e-05	0.00031293	1.5e-07	-0.0	0.00142892	0.00026336	2.05e-06	707.83982825	698.45146987	705.95934625	-0.13581111	0.13731259	-0.3202917
0.36313	210.82631	0.0	4.533e-05	0.00031295	1.5e-07	-0.0	0.00142892	0.00026336	2.05e-06	707.83784807	698.4536118	705.95814188	-0.1357539	0.13726017	-0.32029085
0.36318	210.8459	0.0	4.531e-05	0.00031296	1.5e-07	0.0	0.00142892	0.00026336	2.05e-06	707.83586851	698.45575292	705.95693748	-0.13570363	0.13721404	-0.3202901
0.36324	210.86549	0.0	4.53e-05	0.00031297	1.5e-07	0.0	0.00142892	0.00026336	2.05e-06	707.83388949	698.4578933	705.95573308	-0.1356051	0.13712366	-0.32028864
0.36329	210.88508	0.0	4.529e-05	0.00031299	1.5e-07	-0.0	0.00142892	0.00026336	2.05e-06	707.83191154	698.46003228	705.95452865	-0.13557596	0.13709689	-0.32028821
0.36335	210.90466	0.0	4.527e-05	0.000313	1.5e-07	-0.0	0.00142892	0.00026336	2.05e-06	707.82993391	698.46217083	705.95332421	-0.13548475	0.13701314	-0.32028685
0.3634	210.92424	0.0	4.526e-05	0.00031301	1.5e-07	0.0	0.00142892	0.00026336	2.05e-06	707.82795727	698.46430807	705.95211975	-0.13544321	0.13697498	-0.32028623
0.36346	210.94382	0.0	4.525e-05	0.00031303	1.5e-07	0.0	0.00142892	0.00026336	2.05e-06	707.82598107	698.46644471	705.95091528	-0.13537231	0.13690979	-0.32028518
0.37352	214.45982	0.0	4.296e-05	0.00031531	1.3e-07	-0.0	0.00142892	0.00026338	2.05e-06	707.47539701	698.8422972	705.73033845	-0.12446932	0.12649012	-0.32011158
0.37358	214.47867	0.0	4.295e-05	0.00031532	1.3e-07	0.0	0.00142892	0.00026338	2.05e-06	707.47353891	698.84426955	705.72913281	-0.1244459	0.12646682	-0.32011118
0.37363	214.49751	0.0	4.294e-05	0.00031533	1.3e-07	0.0	0.00142892	0.00026338	2.05e-06	707.47168107	698.84624153	705.72792716	-0.12436602	0.12638739	-0.32010982
0.37369	214.51636	0.0	4.293e-05	0.00031535	1.3e-07	-0.0	0.00142892	0.00026338	2.05e-06	707.46982408	698.84821227	705.72672152	-0.12432577	0.12634735	-0.32010913
0.37374	214.53519	0.0	4.292e-05	0.00031536	1.3e-07	-0.0	0.00142892	0.00026338	2.05e-06	707.46796751	698.85018238	705.72551587	-0.12427701	0.1262988	-0.3201083
0.3738	214.55403	0.0	4.291e-05	0.00031537	1.3e-07	-0.0	0.00142892	0.00026338	2.05e-06	707.46611147	698.85215174	705.72431024	-0.1241929	0.12621508	-0.32010687
0.37385	214.57286	0.0	4.289e-05	0.00031538	1.3e-07	0.0	0.00142892	0.00026338	2.05e-06	707.46425633	698.85411978	705.7231046	-0.124168	0.12619025	-0.32010644
0.37391	214.59168	0.0	4.288e-05	0.00031539	1.3e-07	0.0	0.00142892	0.00026338	2.05e-06	707.46240145	698.85608743	705.72189897	-0.12408803	0.12611056	-0.32010507
0.37396	214.6105	0.0	4.287e-05	0.0003154	1.3e-07	-0.0	0.00142892	0.00026338	2.05e-06	707.46054743	698.85805383	705.72069334	-0.12404899	0.12607165	-0.32010441
0.37402	214.62932	0.0	4.286e-05	0.00031542	1.3e-07	-0.0	0.00142892	0.00026338	2.05e-06	707.45869382	698.86001963	705.71948771	-0.12399879	0.12602157	-0.32010355
0.37407	214.64814	0.0	4.285e-05	0.00031543	1.3e-07	-0.0	0.00142892	0.00026338	2.05e-06	707.45684075	698.86198464	705.71828208	-0.12391711	0.12594009	-0.32010215
0.37413	214.66695	0.0	4.284e-05	0.00031544	1.3e-07	0.0	0.00142892	0.00026338	2.05e-06	707.45498855	698.86394837	705.71707646	-0.12389111	0.12591412	-0.3201017
0.37418	214.68575	0.0	4.282e-05	0.00031545	1.3e-07	0.0	0.00142892	0.00026338	2.05e-06	707.45313662	698.8659117	705.71587085	-0.12381114	0.12583426	-0.32010033
0.37424	214.70455	0.0	4.281e-05	0.00031546	1.3e-07	-0.0	0.00142892	0.00026338	2.05e-06	707.45128555	698.86787378	705.71466523	-0.12377304	0.1257962	-0.32009968
0.37429	214.72335	0.0	4.28e-05	0.00031547	1.3e-07	-0.0	0.00142892	0.00026338	2.05e-06	707.44943489	698.86983526	705.71345962	-0.12372187	0.12574505	-0.3200988
0.37435	214.74215	0.0	4.279e-05	0.00031549	1.3e-07	-0.0	0.00142892	0.00026338	2.05e-06	707.44758477	698.87179594	705.71225401	-0.12364194	0.12566515	-0.32009743
0.3744	214.76094	0.0	4.278e-05	0.0003155	1.3e-07	0.0	0.00142892	0.00026338	2.05e-06	707.44573551	698.87375537	705.71104841	-0.12361523	0.12563842	-0.32009697
0.37446	214.77972	0.0	4.276e-05	0.00031551	1.3e-07	0.0	0.00142892	0.00026338	2.05e-06	707.44388653	698.87571438	705.70984281	-0.12353534	0.12555848	-0.32009559
0.38452	218.15036	0.0	4.073e-05	0.00031754	1.2e-07	0.0	0.00142892	0.00026339	2.05e-06	707.11497729	699.21990864	705.48936179	-0.11410231	0.11576561	-0.31992283
0.38458	218.16841	0.0	4.072e-05	0.00031755	1.2e-07	0.0	0.00142892	0.00026339	2.05e-06	707.11322896	699.22171309	705.48815819	-0.11402981	0.11568751	-0.31992141
0.38463	218.18646	0.0	4.071e-05	0.00031756	1.2e-07	-0.0	0.00142892	0.00026339	2.05e-06	707.11148139	699.22351633	705.48695461	-0.11400039	0.1156558	-0.31992084
0.38469	218.2045	0.0	4.07e-05	0.00031757	1.2e-07	-0.0	0.00142892	0.00026339	2.05e-06	707.10973412	699.22531906	705.48575105	-0.11395632	0.11560827	-0.31991998
0.38474	218.22254	0.0	4.069e-05	0.00031758	1.2e-07	-0.0	0.00142892	0.00026339	2.05e-06	707.10798732	699.22712106	705.4845475	-0.11388025	0.11552624	-0.31991849
0.3848	218.24057	0.0	4.068e-05	0.0003176	1.2e-07	0.0	0.00142892	0.00026339	2.05e-06	707.10624131	699.22892177	705.48334397	-0.11386215	0.11550669	-0.31991814
0.38485	218.2586	0.0	4.067e-05	0.00031761	1.2e-07	0.0	0.00142892	0.00026339	2.05e-06	707.1044955	699.23072217	705.48214046	-0.11379294	0.11543197	-0.31991679
0.38491	218.27663	0.0	4.066e-05	0.00031762	1.2e-07	0.0	0.00142892	0.00026339	2.05e-06	707.10275041	699.23252141	705.48093697	-0.1137537	0.11538962	-0.31991602
0.38496	218.29465	0.0	4.065e-05	0.00031763	1.2e-07	-0.0	0.00142892	0.00026339	2.05e-06	707.10100573	699.23431998	705.47973349	-0.11371406	0.11534677	-0.31991524
0.38502	218.31267	0.0	4.064e-05	0.00031764	1.2e-07	-0.0	0.00142892	0.00026339	2.05e-06	707.09926147	699.23611788	705.47853003	-0.11364001	0.11526675	-0.31991379
0.38507	218.33068	0.0	4.063e-05	0.00031765	1.2e-07	0.0	0.00142892	0.00026339	2.05e-06	707.09751798	699.23791453	705.4773266	-0.11361676	0.11524161	-0.31991333
0.38513	218.34869	0.0	4.062e-05	0.00031766	1.2e-07	0.0	0.00142892	0.00026339	2.05e-06	707.09577474	699.23971078	705.47612318	-0.11356316	0.11518363	-0.31991228
0.38518	218.3667	0.0	4.061e-05	0.00031767	1.2e-07	0.0	0.00142892	0.00026339	2.05e-06	707.09403205	699.24150613	705.47491977	-0.11350102	0.11511642	-0.31991106
0.38524	218.3847	0.0	4.06e-05	0.00031768	1.2e-07	-0.0	0.00142892	0.00026339	2.05e-06	707.09229002	699.24330043	705.4737164	-0.1134753	0.11508855	-0.31991056
0.38529	218.40269	0.0	4.059e-05	0.00031769	1.2e-07	-0.0	0.00142892	0.00026339	2.05e-06	707.09054826	699.24509429	705.47251303	-0.11340468	0.11501208	-0.31990917
0.38535	218.42069	0.0	4.057e-05	0.0003177	1.2e-07	0.0	0.00142892	0.00026339	2.05e-06	707.08880724	699.24688695	705.47130968	-0.11337137	0.11497602	-0.31990851
0.3854	218.43868	0.0	4.056e-05	0.00031771	1.2e-07	0.0	0.00142892	0.00026339	2.05e-06	707.08706657	699.24867905	705.47010635	-0.11333152	0.11493281	-0.31990773
0.38546	218.45666	0.0	4.055e-05	0.00031772	1.2e-07	0.0	0.00142892	0.00026339	2.05e-06	707.08532631	699.25047048	705.46890304	-0.11325263	0.1148473	-0.31990617
0.39552	221.67972	0.0	3.874e-05	0.00031953	1.1e-07	0.0	0.00142892	0.0002634	2.05e-06	706.77495832	699.56480286	705.2490736	-0.10499008	0.10557525	-0.31973345
0.39558	221.69696	0.0	3.873e-05	0.00031954	1.1e-07	-0.0	0.00142892	0.0002634	2.05e-06	706.77330462	699.56644792	705.24787475	-0.10497646	0.10555942	-0.31973314
0.39563	221.71419	0.0	3.872e-05	0.00031955	1.1e-07	-0.0	0.00142892	0.0002634	2.05e-06	706.77165106	699.56809273	705.2466759	-0.1049264	0.10550125	-0.31973203
0.39569	221.73142	0.0	3.871e-05	0.00031956	1.1e-07	-0.0	0.00142892	0.0002634	2.05e-06	706.76999802	699.56973664	705.24547708	-0.10487115	0.10543706	-0.31973081
0.39574	221.74865	0.0	3.87e-05	0.00031957	1.1e-07	0.0	0.00142892	0.0002634	2.05e-06	706.76834555	699.57137954	705.2442783	-0.10485117	0.10541381	-0.31973036
0.3958	221.76587	0.0	3.869e-05	0.00031958	1.1e-07	0.0	0.00142892	0.0002634	2.05e-06	706.76669328	699.57302208	705.24307954	-0.10478951	0.10534209	-0.31972899
0.39585	221.78309	0.0	3.868e-05	0.00031959	1.1e-07	0.0	0.00142892	0.0002634	2.05e-06	706.76504164	699.57466349	705.24188082	-0.10475412	0.10530093	-0.31972821
0.39591	221.8003	0.0	3.868e-05	0.0003196	1.1e-07	-0.0	0.00142892	0.0002634	2.05e-06	706.76339037	699.57630427	705.24068212	-0.10472173	0.1052632	-0.31972748
0.39596	221.81751	0.0	3.867e-05	0.00031961	1e-07	-0.0	0.00142892	0.0002634	2.05e-06	706.76173943	699.57794445	705.23948345	-0.10465731	0.10518821	-0.31972605
0.39602	221.83471	0.0	3.866e-05	0.00031962	1e-07	0.0	0.00142892	0.0002634	2.05e-06	706.76008915	699.57958346	705.23828482	-0.10463293	0.10515982	-0.31972551
0.39607	221.85191	0.0	3.865e-05	0.00031963	1e-07	0.0	0.00142892	0.0002634	2.05e-06	706.75843912	699.58122203	705.23708621	-0.10459682	0.10511773	-0.3197247
0.39613	221.86911	0.0	3.864e-05	0.00031964	1e-07	0.0	0.00142892	0.0002634	2.05e-06	706.75678947	699.58285994	705.23588763	-0.10452539	0.10503448	-0.31972311
0.39618	221.8863	0.0	3.863e-05	0.00031965	1e-07	-0.0	0.00142892	0.0002634	2.05e-06	706.75514054	699.58449654	705.23468909	-0.10451005	0.10501659	-0.31972277
0.39624	221.90349	0.0	3.862e-05	0.00031966	1e-07	-0.0	0.00142892	0.0002634	2.05e-06	706.75349178	699.58613287	705.23349056	-0.10446399	0.10496285	-0.31972174
0.39629	221.92067	0.0	3.861e-05	0.00031967	1e-07	-0.0	0.00142892	0.0002634	2.05e-06	706.75184348	699.58776836	705.23229207	-0.10440375	0.10489258	-0.31972039
0.39635	221.93785	0.0	3.86e-05	0.00031967	1e-07	0.0	0.00142892	0.0002634	2.05e-06	706.75019581	699.58940274	705.23109362	-0.10438718	0.10487322	-0.31972002
0.3964	221.95503	0.0	3.859e-05	0.00031968	1e-07	0.0	0.00142892	0.0002634	2.05e-06	706.7485483	699.59103683	705.22989518	-0.10432672	0.10480261	-0.31971867
0.39646	221.9722	0.0	3.858e-05	0.00031969	1e-07	0.0	0.00142892	0.0002634	2.05e-06	706.74690142	699.59266981	705.22869679	-0.1042872	0.10475647	-0.31971779
0.40652	225.04516	0.0	3.696e-05	0.00032131	1e-07	-0.0	0.00142892	0.00026341	2.05e-06	706.45245786	699.87881978	705.00994121	-0.09703699	0.0960141	-0.31954626
0.40657	225.06157	0.0	3.695e-05	0.00032132	1e-07	-0.0	0.00142892	0.00026341	2.05e-06	706.45088506	699.88031541	705.00874907	-0.09698045	0.09594372	-0.31954484
0.40663	225.07798	0.0	3.695e-05	0.00032133	1e-07	0.0	0.00142892	0.00026341	2.05e-06	706.44931284	699.88180994	705.00755698	-0.09695529	0.0959124	-0.31954422
0.40668	225.09438	0.0	3.694e-05	0.00032134	1e-07	0.0	0.00142892	0.00026341	2.05e-06	706.44774087	699.88330398	705.00636493	-0.09692377	0.09587312	-0.31954343
0.40674	225.11077	0.0	3.693e-05	0.00032135	1e-07	0.0	0.00142892	0.00026341	2.05e-06	706.44616922	699.8847974	705.0051729	-0.09686641	0.09580166	-0.31954199
0.40679	225.12717	0.0	3.692e-05	0.00032136	1e-07	-0.0	0.00142892	0.00026341	2.05e-06	706.44459814	699.88628971	705.00398093	-0.09684485	0.09577479	-0.31954145
0.40685	225.14356	0.0	3.691e-05	0.00032136	1e-07	-0.0	0.00142892	0.00026341	2.05e-06	706.44302728	699.8877816	705.00278899	-0.09681199	0.0957338	-0.31954062
0.4069	225.15994	0.0	3.69e-05	0.00032137	1e-07	-0.0	0.00142892	0.00026341	2.05e-06	706.44145675	699.88927285	705.00159708	-0.09675264	0.09565979	-0.31953914
0.40696	225.17632	0.0	3.69e-05	0.00032138	1e-07	0.0	0.00142892	0.00026341	2.05e-06	706.43988682	699.89076294	705.00040523	-0.09673388	0.0956364	-0.31953867
0.40701	225.1927	0.0	3.689e-05	0.00032139	1e-07	0.0	0.00142892	0.00026341	2.05e-06	706.43831708	699.89225267	704.99921339	-0.09670107	0.09559542	-0.31953784
0.40707	225.20907	0.0	3.688e-05	0.0003214	1e-07	0.0	0.00142892	0.00026341	2.05e-06	706.43674767	699.89374175	704.99802159	-0.09663912	0.0955181	-0.31953628
0.40712	225.22544	0.0	3.687e-05	0.00032141	1e-07	-0.0	0.00142892	0.00026341	2.05e-06	706.43517888	699.89522963	704.99682986	-0.09662309	0.09549807	-0.31953588
0.40718	225.24181	0.0	3.686e-05	0.00032141	1e-07	-0.0	0.00142892	0.00026341	2.05e-06	706.43361025	699.8967172	704.99563814	-0.09659031	0.09545712	-0.31953506
0.40723	225.25817	0.0	3.685e-05	0.00032142	1e-07	-0.0	0.00142892	0.00026341	2.05e-06	706.43204195	699.89820412	704.99444645	-0.09652587	0.09537659	-0.31953343
0.40729	225.27452	0.0	3.685e-05	0.00032143	9e-08	0.0	0.00142892	0.00026341	2.05e-06	706.43047429	699.89968979	704.99325484	-0.09651246	0.09535982	-0.3195331
0.40734	225.29087	0.0	3.684e-05	0.00032144	9e-08	0.0	0.00142892	0.00026341	2.05e-06	706.42890678	699.9011752	704.99206323	-0.09647973	0.09531888	-0.31953227
0.4074	225.30722	0.0	3.683e-05	0.00032145	9e-08	0.0	0.00142892	0.00026341	2.05e-06	706.42733959	699.90265996	704.99087166	-0.09641288	0.09523527	-0.31953058
0.40745	225.32356	0.0	3.682e-05	0.00032146	9e-08	-0.0	0.00142892	0.00026341	2.05e-06	706.42577307	699.90414342	704.98968016	-0.096402	0.09522165	-0.31953031
0.41752	228.24355	0.0	3.537e-05	0.0003229	9e-08	-0.0	0.00142892	0.00026342	2.05e-06	706.14507547	700.16368455	704.77231192	-0.08995597	0.08691788	-0.319359
0.41757	228.25911	0.0	3.537e-05	0.00032291	9e-08	0.0	0.00142892	0.00026342	2.05e-06	706.14357317	700.16503811	704.77112803	-0.08994501	0.08690333	-0.31935869
0.41763	228.27467	0.0	3.536e-05	0.00032292	9e-08	0.0	0.00142892	0.00026342	2.05e-06	706.14207098	700.16639144	704.76994415	-0.08990987	0.08685672	-0.31935771
0.41768	228.29023	0.0	3.535e-05	0.00032293	9e-08	0.0	0.00142892	0.00026342	2.05e-06	706.14056913	700.16774405	704.76876031	-0.089853	0.0867813	-0.31935612
0.41774	228.30579	0.0	3.534e-05	0.00032293	9e-08	-0.0	0.00142892	0.00026342	2.05e-06	706.13906785	700.16909548	704.76757655	-0.08984438	0.08676984	-0.31935587
0.41779	228.32133	0.0	3.534e-05	0.00032294	9e-08	-0.0	0.00142892	0.00026342	2.05e-06	706.13756665	700.17044673	704.7663928	-0.08981434	0.08672996	-0.31935503
0.41785	228.33688	0.0	3.533e-05	0.00032295	9e-08	-0.0	0.00142892	0.00026342	2.05e-06	706.13606574	700.17179736	704.76520909	-0.08975091	0.08664575	-0.31935325
0.4179	228.35242	0.0	3.532e-05	0.00032296	9e-08	0.0	0.00142892	0.00026342	2.05e-06	706.13456546	700.17314667	704.76402547	-0.0897439	0.08663643	-0.31935306
0.41796	228.36796	0.0	3.531e-05	0.00032296	9e-08	0.0	0.00142892	0.00026342	2.05e-06	706.13306525	700.17449584	704.76284185	-0.0897139	0.08659657	-0.31935221
0.41801	228.38349	0.0	3.531e-05	0.00032297	9e-08	0.0	0.00142892	0.00026342	2.05e-06	706.13156533	700.17584438	704.76165828	-0.08965411	0.08651711	-0.31935053
0.41807	228.39902	0.0	3.53e-05	0.00032298	9e-08	-0.0	0.00142892	0.00026342	2.05e-06	706.130066	700.17719169	704.76047478	-0.08964357	0.0865031	-0.31935024
0.41812	228.41454	0.0	3.529e-05	0.00032298	9e-08	-0.0	0.00142892	0.00026342	2.05e-06	706.12856678	700.17853877	704.7592913	-0.08961362	0.08646326	-0.31934939
0.41818	228.43006	0.0	3.528e-05	0.00032299	9e-08	-0.0	0.00142892	0.00026342	2.05e-06	706.12706785	700.17988524	704.75810786	-0.08955756	0.08638869	-0.31934782
0.41823	228.44558	0.0	3.528e-05	0.000323	9e-08	0.0	0.00142892	0.00026342	2.05e-06	706.12556947	700.18123054	704.7569245	-0.08954339	0.08636985	-0.31934742
0.41829	228.46109	0.0	3.527e-05	0.00032301	9e-08	0.0	0.00142892	0.00026342	2.05e-06	706.12407123	700.18257554	704.75574115	-0.08951348	0.08633003	-0.31934657
0.41834	228.47659	0.0	3.526e-05	0.00032301	9e-08	0.0	0.00142892	0.00026342	2.05e-06	706.12257328	700.18391993	704.75455784	-0.08946125	0.08626049	-0.3193451
0.4184	228.4921	0.0	3.525e-05	0.00032302	9e-08	-0.0	0.00142892	0.00026342	2.05e-06	706.12107585	700.18526322	704.75337461	-0.08944199	0.08623485	-0.31934456
0.41845	228.50759	0.0	3.525e-05	0.00032303	9e-08	-0.0	0.00142892	0.00026342	2.05e-06	706.11957861	700.18660612	704.7521914	-0.08941487	0.08619871	-0.31934379
0.42852	231.2713	0.0	3.395e-05	0.00032432	8e-08	0.0	0.00142892	0.00026343	2.05e-06	705.85081624	700.42101264	704.53643571	-0.08369271	0.07837521	-0.31917434
0.42857	231.28601	0.0	3.395e-05	0.00032433	8e-08	0.0	0.00142892	0.00026343	2.05e-06	705.84937492	700.42223286	704.53526104	-0.08364243	0.07830467	-0.31917278
0.42863	231.3007	0.0	3.394e-05	0.00032434	8e-08	-0.0	0.00142892	0.00026343	2.05e-06	705.84793409	700.42345199	704.53408645	-0.08362598	0.07828159	-0.31917227
0.42868	231.3154	0.0	3.393e-05	0.00032434	8e-08	-0.0	0.00142892	0.00026343	2.05e-06	705.84649341	700.42467076	704.53291188	-0.08360419	0.07825099	-0.31917159
0.42874	231.33009	0.0	3.393e-05	0.00032435	8e-08	-0.0	0.00142892	0.00026343	2.05e-06	705.84505295	700.42588905	704.53173735	-0.08356101	0.07819037	-0.31917025
0.42879	231.34478	0.0	3.392e-05	0.00032436	8e-08	-0.0	0.00142892	0.00026343	2.05e-06	705.8436129	700.42710639	704.53056289	-0.08352788	0.07814385	-0.31916922
0.42885	231.35946	0.0	3.391e-05	0.00032436	8e-08	0.0	0.00142892	0.00026343	2.05e-06	705.84217317	700.42832301	704.52938848	-0.08351568	0.07812671	-0.31916884
0.4289	231.37413	0.0	3.391e-05	0.00032437	8e-08	0.0	0.00142892	0.00026343	2.05e-06	705.84073355	700.42953936	704.5282141	-0.08348381	0.07808192	-0.31916784
0.42896	231.38881	0.0	3.39e-05	0.00032438	8e-08	0.0	0.00142892	0.00026343	2.05e-06	705.83929425	700.43075501	704.52703976	-0.08342985	0.07800609	-0.31916616
0.42901	231.40348	0.0	3.389e-05	0.00032438	8e-08	-0.0	0.00142892	0.00026343	2.05e-06	705.83785546	700.43196948	704.52586552	-0.0834245	0.07799856	-0.31916599
0.42907	231.41814	0.0	3.389e-05	0.00032439	8e-08	-0.0	0.00142892	0.00026343	2.05e-06	705.83641672	700.43318383	704.52469128	-0.08339697	0.07795984	-0.31916513
0.42912	231.4328	0.0	3.388e-05	0.0003244	8e-08	-0.0	0.00142892	0.00026343	2.05e-06	705.83497825	700.43439757	704.52351709	-0.08334467	0.07788627	-0.3191635
0.42918	231.44745	0.0	3.387e-05	0.0003244	8e-08	0.0	0.00142892	0.00026343	2.05e-06	705.83354028	700.43561017	704.52234298	-0.08333189	0.0778683	-0.3191631
0.42923	231.46211	0.0	3.387e-05	0.00032441	8e-08	0.0	0.00142892	0.00026343	2.05e-06	705.83210243	700.43682249	704.52116889	-0.08330754	0.07783402	-0.31916234
0.42929	231.47675	0.0	3.386e-05	0.00032442	8e-08	0.0	0.00142892	0.00026343	2.05e-06	705.83066482	700.43803427	704.51999485	-0.08326402	0.07777276	-0.31916098
0.42934	231.49139	0.0	3.385e-05	0.00032442	8e-08	0.0	0.00142892	0.00026343	2.05e-06	705.82922763	700.4392451	704.51882087	-0.08323399	0.07773048	-0.31916004
0.4294	231.50603	0.0	3.385e-05	0.00032443	8e-08	-0.0	0.00142892	0.00026343	2.05e-06	705.82779072	700.44045527	704.51764695	-0.08322074	0.0777118	-0.31915963
0.42945	231.52067	0.0	3.384e-05	0.00032444	8e-08	-0.0	0.00142892	0.00026343	2.05e-06	705.82635394	700.44166515	704.51647305	-0.08318655	0.07766364	-0.31915856
0.43952	234.1243	0.0	3.269e-05	0.00032559	7e-08	0.0	0.00142892	0.00026343	2.05e-06	705.56802127	700.65232061	704.30248316	-0.07803783	0.07024204	-0.31898995
0.43957	234.13812	0.0	3.268e-05	0.0003256	7e-08	-0.0	0.00142892	0.00026343	2.05e-06	705.56663377	700.65341397	704.30131845	-0.07802931	0.07022948	-0.31898966
0.43963	234.15193	0.0	3.267e-05	0.0003256	7e-08	-0.0	0.00142892	0.00026343	2.05e-06	705.56524636	700.65450713	704.30015375	-0.0780038	0.07019187	-0.31898879
0.43968	234.16574	0.0	3.267e-05	0.00032561	7e-08	-0.0	0.00142892	0.00026343	2.05e-06	705.56385918	700.65559971	704.29898911	-0.07795219	0.07011577	-0.31898702
0.43974	234.17955	0.0	3.266e-05	0.00032561	7e-08	0.0	0.00142892	0.00026343	2.05e-06	705.56247249	700.6566911	704.29782456	-0.07794309	0.07010235	-0.31898671
0.43979	234.19335	0.0	3.266e-05	0.00032562	7e-08	0.0	0.00142892	0.00026343	2.05e-06	705.56108589	700.65778228	704.29666003	-0.07792362	0.07007362	-0.31898604
0.43985	234.20714	0.0	3.265e-05	0.00032563	7e-08	0.0	0.00142892	0.00026343	2.05e-06	705.55969947	700.65887301	704.29549554	-0.07788637	0.07001865	-0.31898476
0.4399	234.22093	0.0	3.264e-05	0.00032563	7e-08	0.0	0.00142892	0.00026343	2.05e-06	705.55831339	700.65996289	704.29433112	-0.07784839	0.06996261	-0.31898346
0.43996	234.23472	0.0	3.264e-05	0.00032564	7e-08	-0.0	0.00142892	0.00026343	2.05e-06	705.55692768	700.66105189	704.29316678	-0.07784197	0.06995312	-0.31898324
0.44001	234.2485	0.0	3.263e-05	0.00032564	7e-08	-0.0	0.00142892	0.00026343	2.05e-06	705.55554203	700.66214074	704.29200244	-0.07781653	0.06991555	-0.31898237
0.44007	234.26228	0.0	3.263e-05	0.00032565	7e-08	-0.0	0.00142892	0.00026343	2.05e-06	705.55415661	700.66322901	704.29083815	-0.07776824	0.06984424	-0.31898071
0.44012	234.27605	0.0	3.262e-05	0.00032566	7e-08	0.0	0.00142892	0.00026343	2.05e-06	705.55277165	700.66431617	704.28967396	-0.07775375	0.06982283	-0.31898021
0.44018	234.28982	0.0	3.261e-05	0.00032566	7e-08	0.0	0.00142892	0.00026343	2.05e-06	705.55138682	700.66540299	704.28850979	-0.077738	0.06979955	-0.31897967
0.44023	234.30359	0.0	3.261e-05	0.00032567	7e-08	0.0	0.00142892	0.00026343	2.05e-06	705.55000215	700.66648945	704.28734566	-0.07770387	0.0697491	-0.31897849
0.44029	234.31735	0.0	3.26e-05	0.00032567	7e-08	0.0	0.00142892	0.00026343	2.05e-06	705.54861779	700.66757512	704.28618158	-0.07765915	0.069683	-0.31897695
0.44034	234.3311	0.0	3.26e-05	0.00032568	7e-08	-0.0	0.00142892	0.00026343	2.05e-06	705.54723385	700.66865976	704.2850176	-0.07765519	0.06967715	-0.31897682
0.4404	234.34485	0.0	3.259e-05	0.00032569	7e-08	-0.0	0.00142892	0.00026343	2.05e-06	705.54584995	700.66974431	704.28385362	-0.07762983	0.06963963	-0.31897594
0.44045	234.3586	0.0	3.258e-05	0.00032569	7e-08	-0.0	0.00142892	0.00026343	2.05e-06	705.54446629	700.67082828	704.28268969	-0.07758545	0.06957398	-0.31897441
0.45051	236.79775	0.0	3.156e-05	0.00032672	7e-08	-0.0	0.00142892	0.00026344	2.05e-06	705.2953125	700.85903017	704.07055996	-0.07296272	0.06260221	-0.31880846
0.45057	236.81065	0.0	3.155e-05	0.00032673	7e-08	-0.0	0.00142892	0.00026344	2.05e-06	705.2939722	700.86000442	704.06940553	-0.07293774	0.06256382	-0.31880752
0.45062	236.82356	0.0	3.155e-05	0.00032673	7e-08	-0.0	0.00142892	0.00026344	2.05e-06	705.29263213	700.86097807	704.06825115	-0.07288455	0.06248209	-0.31880553
0.45068	236.83645	0.0	3.154e-05	0.00032674	7e-08	0.0	0.00142892	0.00026344	2.05e-06	705.29129255	700.86195045	704.06709689	-0.07288455	0.06248209	-0.31880553
0.45073	236.84935	0.0	3.153e-05	0.00032674	7e-08	0.0	0.00142892	0.00026344	2.05e-06	705.28995297	700.86292282	704.06594263	-0.07286549	0.06245278	-0.31880482
0.45079	236.86223	0.0	3.153e-05	0.00032675	7e-08	0.0	0.00142892	0.00026344	2.05e-06	705.28861357	700.86389474	704.0647884	-0.07283347	0.06240356	-0.31880362
0.45084	236.87512	0.0	3.152e-05	0.00032675	7e-08	0.0	0.00142892	0.00026344	2.05e-06	705.28727445	700.8648659	704.06363425	-0.07279168	0.06233929	-0.31880206
0.4509	236.888	0.0	3.152e-05	0.00032676	7e-08	-0.0	0.00142892	0.00026344	2.05e-06	705.28593573	700.86583605	704.06248019	-0.07279058	0.0623376	-0.31880202
0.45095	236.90087	0.0	3.151e-05	0.00032676	7e-08	-0.0	0.00142892	0.00026344	2.05e-06	705.28459701	700.86680617	704.06132613	-0.07276698	0.06230128	-0.31880113
0.45101	236.91374	0.0	3.151e-05	0.00032677	7e-08	-0.0	0.00142892	0.00026344	2.05e-06	705.28325851	700.86777573	704.06017212	-0.07273219	0.06224775	-0.31879983
0.45106	236.92661	0.0	3.15e-05	0.00032677	7e-08	-0.0	0.00142892	0.00026344	2.05e-06	705.28192033	700.86874446	704.05901818	-0.07269883	0.06219642	-0.31879858
0.45112	236.93947	0.0	3.15e-05	0.00032678	7e-08	0.0	0.00142892	0.00026344	2.05e-06	705.28058246	700.86971238	704.05786432	-0.07269447	0.0621897	-0.31879841
0.45117	236.95232	0.0	3.149e-05	0.00032678	7e-08	0.0	0.00142892	0.00026344	2.05e-06	705.27924462	700.8706802	704.05671047	-0.07267089	0.0621534	-0.31879753
0.45123	236.96518	0.0	3.149e-05	0.00032679	7e-08	0.0	0.00142892	0.00026344	2.05e-06	705.277907	700.87164745	704.05555667	-0.07263123	0.06209233	-0.31879604
0.45128	236.97802	0.0	3.148e-05	0.00032679	7e-08	0.0	0.00142892	0.00026344	2.05e-06	705.27656975	700.87261376	704.05440295	-0.072606	0.06205347	-0.31879509
0.45134	236.99086	0.0	3.148e-05	0.0003268	7e-08	-0.0	0.00142892	0.00026344	2.05e-06	705.27523273	700.87357945	704.05324929	-0.0725985	0.06204192	-0.31879481
0.45139	237.0037	0.0	3.147e-05	0.00032681	7e-08	-0.0	0.00142892	0.00026344	2.05e-06	705.27389577	700.87454497	704.05209564	-0.07257495	0.06200564	-0.31879392
0.45145	237.01654	0.0	3.147e-05	0.00032681	7e-08	-0.0	0.00142892	0.00026344	2.05e-06	705.27255903	700.87550992	704.05094205	-0.0725306	0.0619373	-0.31879226
0.46151	239.286	0.0	3.055e-05	0.00032772	6e-08	-0.0	0.00142892	0.00026344	2.05e-06	705.03154743	701.04247524	703.84071783	-0.06831596	0.05534237	-0.31862787
0.46157	239.29796	0.0	3.055e-05	0.00032773	6e-08	-0.0	0.00142892	0.00026344	2.05e-06	705.03024934	701.04333636	703.83957385	-0.0682804	0.05528594	-0.31862644
0.46162	239.30992	0.0	3.054e-05	0.00032773	6e-08	-0.0	0.00142892	0.00026344	2.05e-06	705.02895158	701.0441966	703.83842996	-0.06825019	0.05523798	-0.31862522
0.46168	239.32188	0.0	3.054e-05	0.00032774	6e-08	0.0	0.00142892	0.00026344	2.05e-06	705.02765408	701.04505609	703.83728614	-0.06824873	0.05523566	-0.31862516
0.46173	239.33383	0.0	3.053e-05	0.00032774	6e-08	0.0	0.00142892	0.00026344	2.05e-06	705.0263566	701.04591554	703.83614232	-0.06822671	0.0552007	-0.31862426
0.46179	239.34577	0.0	3.053e-05	0.00032775	6e-08	0.0	0.00142892	0.00026344	2.05e-06	705.02505931	701.04677445	703.83499856	-0.06819685	0.05515328	-0.31862306
0.46184	239.35772	0.0	3.052e-05	0.00032775	6e-08	0.0	0.00142892	0.00026344	2.05e-06	705.02376229	701.04763262	703.83385486	-0.06815735	0.05509053	-0.31862146
0.4619	239.36965	0.0	3.052e-05	0.00032776	6e-08	-0.0	0.00142892	0.00026344	2.05e-06	705.02246563	701.04848982	703.83271126	-0.06815735	0.05509053	-0.31862146
0.46195	239.38158	0.0	3.052e-05	0.00032776	6e-08	-0.0	0.00142892	0.00026344	2.05e-06	705.02116896	701.04934701	703.83156766	-0.06813932	0.05506189	-0.31862073
0.46201	239.39351	0.0	3.051e-05	0.00032777	6e-08	-0.0	0.00142892	0.00026344	2.05e-06	705.01987246	701.05020376	703.8304241	-0.06811424	0.05502204	-0.31861971
0.46206	239.40543	0.0	3.051e-05	0.00032777	6e-08	-0.0	0.00142892	0.00026344	2.05e-06	705.01857618	701.05105989	703.8292806	-0.06806448	0.05494296	-0.3186177
0.46212	239.41735	0.0	3.05e-05	0.00032778	6e-08	0.0	0.00142892	0.00026344	2.05e-06	705.01728035	701.05191478	703.82813722	-0.06806448	0.05494296	-0.3186177
0.46217	239.42926	0.0	3.05e-05	0.00032778	6e-08	0.0	0.00142892	0.00026344	2.05e-06	705.01598452	701.05276968	703.82699383	-0.06805032	0.05492046	-0.31861712
0.46223	239.44117	0.0	3.049e-05	0.00032778	6e-08	0.0	0.00142892	0.00026344	2.05e-06	705.01468882	701.05362422	703.82585048	-0.06802835	0.05488553	-0.31861623
0.46228	239.45307	0.0	3.049e-05	0.00032779	6e-08	0.0	0.00142892	0.00026344	2.05e-06	705.01339331	701.05447822	703.82470719	-0.06797866	0.05480651	-0.31861421
0.46234	239.46497	0.0	3.048e-05	0.00032779	6e-08	-0.0	0.00142892	0.00026344	2.05e-06	705.01209825	701.05533099	703.82356401	-0.06797159	0.05479527	-0.31861392
0.46239	239.47686	0.0	3.048e-05	0.0003278	6e-08	-0.0	0.00142892	0.00026344	2.05e-06	705.01080325	701.05618358	703.82242084	-0.06796147	0.05477917	-0.31861351
0.46245	239.48875	0.0	3.047e-05	0.0003278	6e-08	-0.0	0.00142892	0.00026344	2.05e-06	705.00950834	701.05703593	703.8212777	-0.06793953	0.05474429	-0.31861262
0.47251	241.58234	0.0	2.967e-05	0.00032861	6e-08	0.0	0.00142892	0.00026345	2.05e-06	704.77578846	701.20390105	703.61296282	-0.06402511	0.04845161	-0.3184485
0.47257	241.59332	0.0	2.966e-05	0.00032861	6e-08	0.0	0.00142892	0.00026345	2.05e-06	704.77452844	701.20465484	703.61182924	-0.06401573	0.04843639	-0.31844809
0.47262	241.6043	0.0	2.966e-05	0.00032862	6e-08	0.0	0.00142892	0.00026345	2.05e-06	704.7732685	701.20540838	703.61069569	-0.06399513	0.04840297	-0.31844721
0.47268	241.61528	0.0	2.965e-05	0.00032862	6e-08	0.0	0.00142892	0.00026345	2.05e-06	704.77200875	701.20616141	703.6095622	-0.06396444	0.04835316	-0.31844588
0.47273	241.62625	0.0	2.965e-05	0.00032863	6e-08	0.0	0.00142892	0.00026345	2.05e-06	704.77074927	701.20691366	703.60842877	-0.06394487	0.0483214	-0.31844503
0.47279	241.63722	0.0	2.965e-05	0.00032863	6e-08	-0.0	0.00142892	0.00026345	2.05e-06	704.76948995	701.20766541	703.6072954	-0.06393567	0.04830647	-0.31844463
0.47284	241.64818	0.0	2.964e-05	0.00032863	6e-08	-0.0	0.00142892	0.00026345	2.05e-06	704.76823072	701.20841693	703.60616205	-0.06391594	0.04827446	-0.31844378
0.4729	241.65914	0.0	2.964e-05	0.00032864	6e-08	-0.0	0.00142892	0.00026345	2.05e-06	704.76697166	701.20916796	703.60502875	-0.06386012	0.04818386	-0.31844137
0.47295	241.67009	0.0	2.963e-05	0.00032864	6e-08	0.0	0.00142892	0.00026345	2.05e-06	704.76571309	701.20991757	703.60389559	-0.06386012	0.04818386	-0.31844137
0.47301	241.68103	0.0	2.963e-05	0.00032865	6e-08	0.0	0.00142892	0.00026345	2.05e-06	704.76445452	701.21066718	703.60276243	-0.06385052	0.04816827	-0.31844095
0.47306	241.69198	0.0	2.963e-05	0.00032865	6e-08	0.0	0.00142892	0.00026345	2.05e-06	704.76319604	701.21141655	703.60162929	-0.06383001	0.04813499	-0.31844006
0.47312	241.70291	0.0	2.962e-05	0.00032865	6e-08	0.0	0.00142892	0.00026345	2.05e-06	704.76193773	701.2121654	703.6004962	-0.06379352	0.04807574	-0.31843848
0.47317	241.71384	0.0	2.962e-05	0.00032866	6e-08	0.0	0.00142892	0.00026345	2.05e-06	704.76067974	701.21291333	703.59936321	-0.06375379	0.04801122	-0.31843676
0.47323	241.72477	0.0	2.961e-05	0.00032866	6e-08	-0.0	0.00142892	0.00026345	2.05e-06	704.7594221	701.21366026	703.59823031	-0.06375379	0.04801122	-0.31843676
0.47328	241.73569	0.0	2.961e-05	0.00032867	6e-08	-0.0	0.00142892	0.00026345	2.05e-06	704.75816447	701.21440718	703.59709742	-0.06374945	0.04800417	-0.31843657
0.47334	241.74661	0.0	2.961e-05	0.00032867	6e-08	-0.0	0.00142892	0.00026345	2.05e-06	704.75690686	701.215154	703.59596453	-0.06373	0.0479726	-0.31843573
0.47339	241.75752	0.0	2.96e-05	0.00032868	6e-08	-0.0	0.00142892	0.00026345	2.05e-06	704.75564943	701.21590032	703.59483169	-0.06368098	0.04789297	-0.3184336
0.47345	241.76843	0.0	2.96e-05	0.00032868	6e-08	-0.0	0.00142892	0.00026345	2.05e-06	704.75439243	701.2166454	703.59369898	-0.06366523	0.04786739	-0.31843292
0.48351	243.67862	0.0	2.889e-05	0.00032939	6e-08	-0.0	0.00142892	0.00026345	2.05e-06	704.52726945	701.34450968	703.3872558	-0.05998739	0.04186523	-0.31826918
0.48357	243.68858	0.0	2.889e-05	0.00032939	6e-08	0.0	0.00142892	0.00026345	2.05e-06	704.52604447	701.34516091	703.38613244	-0.05998739	0.04186523	-0.31826918
0.48362	243.69854	0.0	2.888e-05	0.00032939	6e-08	0.0	0.00142892	0.00026345	2.05e-06	704.52481949	701.34581214	703.38500907	-0.05998739	0.04186523	-0.31826918
0.48368	243.70849	0.0	2.888e-05	0.0003294	6e-08	0.0	0.00142892	0.00026345	2.05e-06	704.52359451	701.34646336	703.38388571	-0.0599838	0.04185934	-0.31826901
0.48373	243.71844	0.0	2.888e-05	0.0003294	6e-08	0.0	0.00142892	0.00026345	2.05e-06	704.52236956	701.3471145	703.38276236	-0.05995107	0.04180577	-0.31826752
0.48379	243.72838	0.0	2.887e-05	0.0003294	6e-08	0.0	0.00142892	0.00026345	2.05e-06	704.5211449	701.3477648	703.38163909	-0.05993816	0.04178464	-0.31826693
0.48384	243.73832	0.0	2.887e-05	0.00032941	6e-08	0.0	0.00142892	0.00026345	2.05e-06	704.51992034	701.34841478	703.38051585	-0.05992524	0.04176351	-0.31826635
0.4839	243.74825	0.0	2.886e-05	0.00032941	6e-08	-0.0	0.00142892	0.00026345	2.05e-06	704.5186959	701.34906442	703.37939265	-0.05991233	0.04174237	-0.31826576
0.48395	243.75817	0.0	2.886e-05	0.00032942	6e-08	-0.0	0.00142892	0.00026345	2.05e-06	704.51747156	701.34971373	703.37826947	-0.05989651	0.0417165	-0.31826503
0.48401	243.76809	0.0	2.886e-05	0.00032942	6e-08	-0.0	0.00142892	0.00026345	2.05e-06	704.51624736	701.35036265	703.37714634	-0.05987806	0.04168634	-0.31826419
0.48406	243.77801	0.0	2.885e-05	0.00032942	6e-08	-0.0	0.00142892	0.00026345	2.05e-06	704.51502332	701.35101109	703.37602326	-0.05985895	0.04165508	-0.31826332
0.48412	243.78792	0.0	2.885e-05	0.00032943	6e-08	-0.0	0.00142892	0.00026345	2.05e-06	704.51379945	701.35165904	703.37490023	-0.05983973	0.04162362	-0.31826244
0.48417	243.79782	0.0	2.885e-05	0.00032943	6e-08	0.0	0.00142892	0.00026345	2.05e-06	704.51257574	701.35230651	703.37377724	-0.05981429	0.041582	-0.31826128
0.48423	243.80772	0.0	2.884e-05	0.00032943	6e-08	0.0	0.00142892	0.00026345	2.05e-06	704.51135224	701.35295333	703.37265432	-0.05978324	0.04153119	-0.31825987
0.48428	243.81762	0.0	2.884e-05	0.00032944	6e-08	0.0	0.00142892	0.00026345	2.05e-06	704.51012902	701.35359936	703.37153148	-0.05976296	0.04149801	-0.31825894
0.48434	243.82751	0.0	2.884e-05	0.00032944	6e-08	-0.0	0.00142892	0.00026345	2.05e-06	704.50890596	701.35424487	703.37040869	-0.05975351	0.04148255	-0.31825851
0.48439	243.83739	0.0	2.883e-05	0.00032944	6e-08	-0.0	0.00142892	0.00026345	2.05e-06	704.50768299	701.35489014	703.36928592	-0.05973427	0.04145108	-0.31825763
0.48445	243.84727	0.0	2.883e-05	0.00032945	6e-08	-0.0	0.00142892	0.00026345	2.05e-06	704.50646018	701.35553492	703.3681632	-0.0596842	0.04136916	-0.31825534
0.49451	245.56472	0.0	2.822e-05	0.00033006	5e-08	0.0	0.00142892	0.00026345	2.05e-06	704.28543238	701.46534881	703.1635244	-0.05626419	0.03579186	-0.31809643
0.49457	245.5736	0.0	2.821e-05	0.00033006	5e-08	0.0	0.00142892	0.00026345	2.05e-06	704.28423913	701.46590551	703.16241048	-0.05624568	0.03576185	-0.31809556
0.49462	245.58248	0.0	2.821e-05	0.00033007	5e-08	0.0	0.00142892	0.00026345	2.05e-06	704.28304603	701.46646173	703.16129661	-0.05622714	0.03573181	-0.31809469
0.49468	245.59135	0.0	2.821e-05	0.00033007	5e-08	0.0	0.00142892	0.00026345	2.05e-06	704.28185309	701.46701749	703.16018278	-0.05620858	0.03570173	-0.31809382
0.49473	245.60021	0.0	2.82e-05	0.00033007	5e-08	0.0	0.00142892	0.00026345	2.05e-06	704.28066031	701.46757278	703.159069	-0.05619001	0.03567164	-0.31809294
0.49479	245.60907	0.0	2.82e-05	0.00033008	5e-08	0.0	0.00142892	0.00026345	2.05e-06	704.27946768	701.4681276	703.15795527	-0.05616706	0.03563445	-0.31809186
0.49484	245.61793	0.0	2.82e-05	0.00033008	5e-08	0.0	0.00142892	0.00026345	2.05e-06	704.27827525	701.46868184	703.15684159	-0.05612484	0.03556604	-0.31808987
0.4949	245.62677	0.0	2.819e-05	0.00033008	5e-08	0.0	0.00142892	0.00026345	2.05e-06	704.27708318	701.46923501	703.15572802	-0.05610976	0.03554162	-0.31808916
0.49495	245.63562	0.0	2.819e-05	0.00033009	5e-08	0.0	0.00142892	0.00026345	2.05e-06	704.27589124	701.46978781	703.15461448	-0.05610155	0.03552833	-0.31808877
0.49501	245.64445	0.0	2.819e-05	0.00033009	5e-08	0.0	0.00142892	0.00026345	2.05e-06	704.27469936	701.4703404	703.15350097	-0.05606342	0.0354666	-0.31808698
0.49506	245.65329	0.0	2.818e-05	0.00033009	5e-08	0.0	0.00142892	0.00026345	2.05e-06	704.27350781	701.47089203	703.15238755	-0.05606342	0.0354666	-0.31808698
0.49512	245.66211	0.0	2.818e-05	0.00033009	5e-08	0.0	0.00142892	0.00026345	2.05e-06	704.27231626	701.47144366	703.15127413	-0.05603196	0.03541571	-0.31808549
0.49517	245.67093	0.0	2.818e-05	0.0003301	5e-08	-0.0	0.00142892	0.00026345	2.05e-06	704.27112497	701.4719945	703.15016079	-0.05601712	0.03539169	-0.31808479
0.49523	245.67975	0.0	2.818e-05	0.0003301	5e-08	-0.0	0.00142892	0.00026345	2.05e-06	704.26993381	701.47254496	703.14904749	-0.05601367	0.03538611	-0.31808463
0.49528	245.68856	0.0	2.817e-05	0.0003301	5e-08	-0.0	0.00142892	0.00026345	2.05e-06	704.26874268	701.47309534	703.14793419	-0.05599513	0.03535611	-0.31808376
0.49534	245.69736	0.0	2.817e-05	0.00033011	5e-08	-0.0	0.00142892	0.00026345	2.05e-06	704.2675517	701.47364525	703.14682094	-0.05597297	0.03532025	-0.31808271
0.49539	245.70616	0.0	2.817e-05	0.00033011	5e-08	-0.0	0.00142892	0.00026345	2.05e-06	704.26636092	701.4741946	703.14570775	-0.05593344	0.03525628	-0.31808085
0.49545	245.71495	0.0	2.816e-05	0.00033011	5e-08	-0.0	0.00142892	0.00026345	2.05e-06	704.26517047	701.47474296	703.14459465	-0.05593344	0.03525628	-0.31808085
0.50551	247.22763	0.0	2.764e-05	0.00033064	5e-08	0.0	0.00142892	0.00026346	2.05e-06	704.04991486	701.56743072	702.94164577	-0.0525562	0.02987361	-0.31792083
0.50556	247.23536	0.0	2.764e-05	0.00033064	5e-08	0.0	0.00142892	0.00026346	2.05e-06	704.04875297	701.56789532	702.94054078	-0.05254398	0.02985451	-0.31792025
0.50562	247.24308	0.0	2.764e-05	0.00033064	5e-08	0.0	0.00142892	0.00026346	2.05e-06	704.0475912	701.56835962	702.93943582	-0.05253176	0.02983541	-0.31791967
0.50567	247.25079	0.0	2.763e-05	0.00033064	5e-08	0.0	0.00142892	0.00026346	2.05e-06	704.04642952	701.56882362	702.93833088	-0.05251954	0.02981631	-0.31791909
0.50573	247.2585	0.0	2.763e-05	0.00033065	5e-08	0.0	0.00142892	0.00026346	2.05e-06	704.04526796	701.56928732	702.93722598	-0.05250733	0.02979721	-0.31791852
0.50578	247.26621	0.0	2.763e-05	0.00033065	5e-08	0.0	0.00142892	0.00026346	2.05e-06	704.04410649	701.56975073	702.9361211	-0.05248967	0.02976964	-0.31791768
0.50584	247.2739	0.0	2.763e-05	0.00033065	5e-08	0.0	0.00142892	0.00026346	2.05e-06	704.04294517	701.57021371	702.93501626	-0.0524726	0.02974298	-0.31791687
0.50589	247.28159	0.0	2.762e-05	0.00033065	5e-08	0.0	0.00142892	0.00026346	2.05e-06	704.041784	701.57067627	702.93391146	-0.05245547	0.02971622	-0.31791606
0.50595	247.28928	0.0	2.762e-05	0.00033066	5e-08	0.0	0.00142892	0.00026346	2.05e-06	704.04062298	701.57113842	702.9328067	-0.05243712	0.02968759	-0.31791519
0.506	247.29696	0.0	2.762e-05	0.00033066	5e-08	0.0	0.00142892	0.00026346	2.05e-06	704.03946211	701.57160012	702.93170198	-0.05241942	0.02965998	-0.31791435
0.50606	247.30463	0.0	2.762e-05	0.00033066	5e-08	0.0	0.00142892	0.00026346	2.05e-06	704.03830139	701.57206139	702.9305973	-0.05240068	0.02963077	-0.31791347
0.50611	247.3123	0.0	2.761e-05	0.00033066	5e-08	0.0	0.00142892	0.00026346	2.05e-06	704.03714083	701.57252221	702.92949266	-0.05238258	0.02960253	-0.31791261
0.50617	247.31996	0.0	2.761e-05	0.00033067	5e-08	0.0	0.00142892	0.00026346	2.05e-06	704.03598042	701.57298259	702.92838807	-0.05236447	0.02957429	-0.31791175
0.50622	247.32761	0.0	2.761e-05	0.00033067	5e-08	0.0	0.00142892	0.00026346	2.05e-06	704.03482017	701.57344253	702.92728351	-0.05234634	0.02954601	-0.3179109
0.50628	247.33526	0.0	2.76e-05	0.00033067	5e-08	0.0	0.00142892	0.00026346	2.05e-06	704.03366008	701.57390203	702.926179	-0.05232799	0.02951744	-0.31791003
0.50633	247.3429	0.0	2.76e-05	0.00033067	5e-08	0.0	0.00142892	0.00026346	2.05e-06	704.03250013	701.57436108	702.92507453	-0.05230973	0.02948898	-0.31790916
0.50639	247.35054	0.0	2.76e-05	0.00033068	5e-08	0.0	0.00142892	0.00026346	2.05e-06	704.03134035	701.5748197	702.9239701	-0.05229139	0.02946043	-0.3179083
0.50644	247.35817	0.0	2.76e-05	0.00033068	5e-08	0.0	0.00142892	0.00026346	2.05e-06	704.03018072	701.57527786	702.92286571	-0.05227308	0.02943191	-0.31790743
0.5065	247.3658	0.0	2.759e-05	0.00033068	5e-08	-0.0	0.00142892	0.00026346	2.05e-06	704.02902124	701.57573559	702.92176137	-0.05225474	0.02940337	-0.31790656
0.51651	248.64987	0.0	2.716e-05	0.00033111	5e-08	0.0	0.00142892	0.00026346	2.05e-06	703.82064306	701.6517297	702.72142961	-0.04887674	0.02431699	-0.31774923
0.51656	248.65634	0.0	2.716e-05	0.00033111	5e-08	0.0	0.00142892	0.00026346	2.05e-06	703.81951294	701.65210785	702.72033228	-0.04885778	0.02428961	-0.31774837
0.51662	248.6628	0.0	2.716e-05	0.00033112	5e-08	0.0	0.00142892	0.00026346	2.05e-06	703.81838298	701.65248557	702.719235	-0.04883883	0.02426222	-0.3177475
0.51667	248.66926	0.0	2.716e-05	0.00033112	5e-08	-0.0	0.00142892	0.00026346	2.05e-06	703.81725319	701.65286287	702.71813774	-0.04881986	0.02423486	-0.31774664
0.51673	248.67571	0.0	2.716e-05	0.00033112	5e-08	-0.0	0.00142892	0.00026346	2.05e-06	703.81612357	701.65323974	702.71704053	-0.04880089	0.02420749	-0.31774578
0.51678	248.68215	0.0	2.715e-05	0.00033112	5e-08	-0.0	0.00142892	0.00026346	2.05e-06	703.81499412	701.65361618	702.71594334	-0.04878191	0.02418012	-0.31774492
0.51684	248.68859	0.0	2.715e-05	0.00033113	5e-08	-0.0	0.00142892	0.00026346	2.05e-06	703.81386483	701.6539922	702.71484619	-0.04876293	0.02415277	-0.31774406
0.51689	248.69501	0.0	2.715e-05	0.00033113	5e-08	-0.0	0.00142892	0.00026346	2.05e-06	703.81273572	701.6543678	702.71374908	-0.04874394	0.02412541	-0.31774319
0.51695	248.70144	0.0	2.715e-05	0.00033113	5e-08	-0.0	0.00142892	0.00026346	2.05e-06	703.81160677	701.65474297	702.712652	-0.04872494	0.02409806	-0.31774233
0.517	248.70785	0.0	2.714e-05	0.00033113	5e-08	-0.0	0.00142892	0.00026346	2.05e-06	703.81047799	701.65511771	702.71155495	-0.04870594	0.02407073	-0.31774147
0.51706	248.71426	0.0	2.714e-05	0.00033113	5e-08	-0.0	0.00142892	0.00026346	2.05e-06	703.80934938	701.65549203	702.71045794	-0.04868691	0.02404341	-0.31774061
0.51711	248.72066	0.0	2.714e-05	0.00033114	5e-08	-0.0	0.00142892	0.00026346	2.05e-06	703.80822093	701.65586592	702.70936096	-0.04866788	0.02401609	-0.31773975
0.51717	248.72706	0.0	2.714e-05	0.00033114	5e-08	-0.0	0.00142892	0.00026346	2.05e-06	703.80709266	701.65623939	702.70826402	-0.04864886	0.02398876	-0.31773889
0.51722	248.73345	0.0	2.714e-05	0.00033114	5e-08	-0.0	0.00142892	0.00026346	2.05e-06	703.80596456	701.65661243	702.70716711	-0.04862985	0.02396143	-0.31773803
0.51728	248.73983	0.0	2.713e-05	0.00033114	5e-08	-0.0	0.00142892	0.00026346	2.05e-06	703.80483662	701.65698505	702.70607024	-0.04861081	0.02393412	-0.31773716
0.51733	248.74621	0.0	2.713e-05	0.00033114	5e-08	-0.0	0.00142892	0.00026346	2.05e-06	703.80370886	701.65735725	702.7049734	-0.04859176	0.02390681	-0.3177363
0.51739	248.75258	0.0	2.713e-05	0.00033115	5e-08	-0.0	0.00142892	0.00026346	2.05e-06	703.80258126	701.65772901	702.70387659	-0.04857271	0.02387951	-0.31773544
0.51744	248.75894	0.0	2.713e-05	0.00033115	5e-08	-0.0	0.00142892	0.00026346	2.05e-06	703.80145383	701.65810036	702.70277982	-0.04855364	0.02385223	-0.31773458
0.5175	248.76529	0.0	2.713e-05	0.00033115	5e-08	-0.0	0.00142892	0.00026346	2.05e-06	703.80032658	701.65847128	702.70168308	-0.04853456	0.02382495	-0.31773372
0.52751	249.80613	0.0	2.679e-05	0.00033149	5e-08	0.0	0.00142892	0.00026346	2.05e-06	703.59851336	701.69034398	702.50943815	-0.0447488	0.00814159	-0.31758275
0.52756	249.81118	0.0	2.678e-05	0.00033149	5e-08	0.0	0.00142892	0.00026346	2.05e-06	703.5974246	701.69047059	702.50838654	-0.04472663	0.00813251	-0.31758192
0.52762	249.81623	0.0	2.678e-05	0.00033149	5e-08	0.0	0.00142892	0.00026346	2.05e-06	703.59633608	701.69059705	702.50733489	-0.0447045	0.00812342	-0.31758109
0.52767	249.82127	0.0	2.678e-05	0.0003315	5e-08	-0.0	0.00142892	0.00026346	2.05e-06	703.59524779	701.69072338	702.50628319	-0.04468237	0.00811433	-0.31758027
0.52773	249.8263	0.0	2.678e-05	0.0003315	5e-08	-0.0	0.00142892	0.00026346	2.05e-06	703.59415973	701.69084956	702.50523144	-0.04466024	0.00810524	-0.31757944
0.52778	249.83132	0.0	2.678e-05	0.0003315	5e-08	-0.0	0.00142892	0.00026346	2.05e-06	703.59307191	701.6909756	702.50417965	-0.04463802	0.00809615	-0.31757862
0.52784	249.83634	0.0	2.678e-05	0.0003315	5e-08	-0.0	0.00142892	0.00026346	2.05e-06	703.59198433	701.6911015	702.50312781	-0.04461582	0.00808707	-0.31757779
0.52789	249.84134	0.0	2.677e-05	0.0003315	5e-08	-0.0	0.00142892	0.00026346	2.05e-06	703.59089698	701.69122725	702.50207593	-0.04459356	0.00807798	-0.31757696
0.52795	249.84634	0.0	2.677e-05	0.0003315	5e-08	-0.0	0.00142892	0.00026346	2.05e-06	703.58980987	701.69135287	702.50102399	-0.04457132	0.00806889	-0.31757614
0.528	249.85134	0.0	2.677e-05	0.00033151	5e-08	-0.0	0.00142892	0.00026346	2.05e-06	703.58872299	701.69147835	702.49997202	-0.04454894	0.0080598	-0.31757531
0.52806	249.85632	0.0	2.677e-05	0.00033151	5e-08	-0.0	0.00142892	0.00026346	2.05e-06	703.58763635	701.69160368	702.49891999	-0.04452663	0.00805071	-0.31757449
0.52811	249.8613	0.0	2.677e-05	0.00033151	5e-08	-0.0	0.00142892	0.00026346	2.05e-06	703.58654995	701.69172887	702.49786792	-0.04450434	0.00804163	-0.31757366
0.52817	249.86627	0.0	2.677e-05	0.00033151	5e-08	0.0	0.00142892	0.00026346	2.05e-06	703.58546379	701.69185392	702.49681581	-0.04448204	0.00803254	-0.31757283
0.52822	249.87123	0.0	2.676e-05	0.00033151	5e-08	0.0	0.00142892	0.00026346	2.05e-06	703.58437787	701.69197883	702.49576365	-0.0444597	0.00802345	-0.31757201
0.52828	249.87618	0.0	2.676e-05	0.00033151	5e-08	0.0	0.00142892	0.00026346	2.05e-06	703.58329218	701.6921036	702.49471144	-0.04443732	0.00801436	-0.31757118
0.52833	249.88113	0.0	2.676e-05	0.00033152	5e-08	0.0	0.00142892	0.00026346	2.05e-06	703.58220674	701.69222823	702.49365918	-0.04441491	0.00800528	-0.31757035
0.52839	249.88607	0.0	2.676e-05	0.00033152	5e-08	0.0	0.00142892	0.00026346	2.05e-06	703.58112153	701.69235271	702.49260688	-0.0443925	0.00799619	-0.31756953
0.52844	249.891	0.0	2.676e-05	0.00033152	5e-08	0.0	0.00142892	0.00026346	2.05e-06	703.58003656	701.69247706	702.49155453	-0.04436996	0.0079871	-0.3175687
0.5285	249.89592	0.0	2.676e-05	0.00033152	5e-08	0.0	0.00142892	0.00026346	2.05e-06	703.57895183	701.69260126	702.49050213	-0.0443475	0.00797801	-0.31756787
0.53851	250.65418	0.0	2.651e-05	0.00033176	5e-08	0.0	0.00142892	0.00026346	2.05e-06	703.38613478	701.71284244	702.29806939	-0.03966488	0.00630835	-0.31741673
0.53856	250.65753	0.0	2.651e-05	0.00033176	5e-08	0.0	0.00142892	0.00026346	2.05e-06	703.3851057	701.71294054	702.29700624	-0.03963389	0.00629896	-0.3174159
0.53862	250.66087	0.0	2.651e-05	0.00033176	5e-08	0.0	0.00142892	0.00026346	2.05e-06	703.38407705	701.71303849	702.29594301	-0.03960281	0.00628957	-0.31741506
0.53867	250.6642	0.0	2.651e-05	0.00033177	5e-08	0.0	0.00142892	0.00026346	2.05e-06	703.38304881	701.71313629	702.2948797	-0.03957164	0.00628017	-0.31741423
0.53873	250.66752	0.0	2.651e-05	0.00033177	5e-08	0.0	0.00142892	0.00026346	2.05e-06	703.38202098	701.71323395	702.29381631	-0.0395404	0.00627077	-0.31741339
0.53878	250.67083	0.0	2.651e-05	0.00033177	5e-08	0.0	0.00142892	0.00026346	2.05e-06	703.38099358	701.71333146	702.29275284	-0.03950906	0.00626136	-0.31741256
0.53884	250.67413	0.0	2.651e-05	0.00033177	5e-08	0.0	0.00142892	0.00026346	2.05e-06	703.3799666	701.71342882	702.29168929	-0.03947764	0.00625195	-0.31741172
0.53889	250.67742	0.0	2.651e-05	0.00033177	5e-08	0.0	0.00142892	0.00026346	2.05e-06	703.37894004	701.71352604	702.29062567	-0.03944614	0.00624254	-0.31741089
0.53895	250.6807	0.0	2.651e-05	0.00033177	5e-08	0.0	0.00142892	0.00026346	2.05e-06	703.37791391	701.71362311	702.28956196	-0.03941422	0.0062331	-0.31741005
0.539	250.68397	0.0	2.65e-05	0.00033177	5e-08	0.0	0.00142892	0.00026346	2.05e-06	703.37688821	701.71372004	702.28849818	-0.03938225	0.00622366	-0.31740922
0.53906	250.68723	0.0	2.65e-05	0.00033177	5e-08	0.0	0.00142892	0.00026346	2.05e-06	703.37586295	701.71381682	702.28743431	-0.03935034	0.00621423	-0.31740838
0.53911	250.69048	0.0	2.65e-05	0.00033177	5e-08	0.0	0.00142892	0.00026346	2.05e-06	703.37483812	701.71391345	702.28637036	-0.03931834	0.00620479	-0.31740755
0.53917	250.69373	0.0	2.65e-05	0.00033178	5e-08	0.0	0.00142892	0.00026346	2.05e-06	703.37381373	701.71400993	702.28530633	-0.03928624	0.00619534	-0.31740671
0.53922	250.69696	0.0	2.65e-05	0.00033178	5e-08	0.0	0.00142892	0.00026346	2.05e-06	703.37278978	701.71410627	702.28424222	-0.03925404	0.00618589	-0.31740587
0.53928	250.70018	0.0	2.65e-05	0.00033178	5e-08	0.0	0.00142892	0.00026346	2.05e-06	703.37176627	701.71420246	702.28317803	-0.03922174	0.00617644	-0.31740504
0.53933	250.70339	0.0	2.65e-05	0.00033178	5e-08	0.0	0.00142892	0.00026346	2.05e-06	703.3707432	701.7142985	702.28211375	-0.03918935	0.00616698	-0.3174042
0.53939	250.70659	0.0	2.65e-05	0.00033178	5e-08	0.0	0.00142892	0.00026346	2.05e-06	703.36972058	701.7143944	702.28104939	-0.03915687	0.00615752	-0.31740337
0.53944	250.70978	0.0	2.65e-05	0.00033178	5e-08	0.0	0.00142892	0.00026346	2.05e-06	703.36869841	701.71449015	702.27998495	-0.03912428	0.00614805	-0.31740253
0.5395	250.71297	0.0	2.65e-05	0.00033178	5e-08	0.0	0.00142892	0.00026346	2.05e-06	703.36767668	701.71458575	702.27892043	-0.0390916	0.00613857	-0.31740169
0.54951	251.09109	0.0	2.638e-05	0.0003319	5e-08	0.0	0.00142892	0.00026346	2.05e-06	703.19564725	701.72928182	702.08285099	-0.02555457	0.00392888	-0.31724768
0.54956	251.09166	0.0	2.638e-05	0.0003319	5e-08	0.0	0.00142892	0.00026346	2.05e-06	703.19490028	701.72934291	702.08174456	-0.02520731	0.00389792	-0.31724682
0.54962	251.0922	0.0	2.638e-05	0.0003319	5e-08	0.0	0.00142892	0.00026346	2.05e-06	703.19416228	701.72940352	702.08063695	-0.02483093	0.00386489	-0.31724595
0.54967	251.09271	0.0	2.638e-05	0.0003319	5e-08	0.0	0.00142892	0.00026346	2.05e-06	703.19343408	701.72946362	702.07952807	-0.02441863	0.00382929	-0.31724507
0.54973	251.09319	0.0	2.638e-05	0.0003319	5e-08	0.0	0.00142892	0.00026346	2.05e-06	703.19271671	701.72952316	702.07841777	-0.02396158	0.00379049	-0.3172442
0.54978	251.09363	0.0	2.638e-05	0.0003319	5e-08	0.0	0.00142892	0.00026346	2.05e-06	703.19201143	701.7295821	702.07730591	-0.02344884	0.00374769	-0.31724333
0.54984	251.09403	0.0	2.638e-05	0.0003319	5e-08	0.0	0.00142892	0.00026346	2.05e-06	703.19131986	701.72964038	702.0761923	-0.02286378	0.00369967	-0.31724245
0.54989	251.0944	0.0	2.638e-05	0.0003319	5e-08	0.0	0.00142892	0.00026346	2.05e-06	703.19064406	701.7296979	702.07507668	-0.02217823	0.00364437	-0.31724157
0.54995	251.09473	0.0	2.638e-05	0.0003319	5e-08	0.0	0.00142892	0.00026346	2.05e-06	703.18998694	701.72975457	702.0739587	-0.02134739	0.00357847	-0.3172407
0.55	251.09501	0.0	2.638e-05	0.0003319	5e-08	0.0	0.00142892	0.00026346	2.05e-06	703.18935272	701.72981022	702.07283787	1600.59833714	144.86494956	180.55459493
