# Supplementary material for: Dataset for the simulated biomass pyrolysis in rotary kilns with varying particle residence time distributions
Source: Data Brief. 2021 Nov 23;39:107603. doi: 10.1016/j.dib.2021.107603 (PMC8633881; doi:10.1016/j.dib.2021.107603)
Supplement: Supplementary Data S1 — Supplementary Raw Research Data. This is open data under the CC BY license http://creativecommons.org/licenses/by/4.0/ [file mmc1.zip › supplementary/109/logFiles/log_Pe20]

l,m	Tau,s	F_w,kg/s	F_is,kg/s	F_c,kg/s	F_rt,kg/s	F_w_wet,kg/s	F_it,kg/s	F_g,kg/s	F_H2O_g,kg/s	T_b,K	T_g,K	T_w,K	q_bed,kW/m	q_gas,kW/m	q_loss,kW/m
5e-05	0.02237	0.0	0.0	0.0	0.0	0.00205283	0.0	0.0	0.0	298.78761676	299.61319184	832.9810849	42.80110575	1.84750594	-0.41998912
0.00011	0.0671	0.0	0.0	0.0	0.0	0.00205283	0.0	0.0	0.0	299.42410488	301.07425956	832.81240628	42.74043229	1.84520428	-0.41985673
0.00016	0.11183	0.0	0.0	0.0	0.0	0.00205283	0.0	0.0	0.0	300.0594668	302.53319388	832.64396384	42.67985126	1.84288849	-0.41972452
0.00022	0.15655	0.0	0.0	0.0	0.0	0.00205283	0.0	0.0	0.0	300.69370506	303.98998498	832.47575731	42.6193711	1.8405571	-0.41959252
0.00027	0.20127	0.0	0.0	0.0	0.0	0.00205283	0.0	0.0	0.0	301.32682245	305.44462207	832.30778636	42.55896933	1.83821401	-0.41946068
0.00033	0.24598	0.0	0.0	0.0	0.0	0.00205283	0.0	0.0	0.0	301.95882113	306.89709704	832.14005073	42.49867487	1.83585415	-0.41932905
0.00038	0.29069	0.0	0.0	0.0	0.0	0.00205283	0.0	0.0	0.0	302.58970404	308.34739833	831.9725501	42.43846632	1.83348129	-0.41919759
0.00044	0.3354	0.0	0.0	0.0	0.0	0.00205283	0.0	0.0	0.0	303.21947355	309.79551693	831.80528418	42.37834178	1.83109574	-0.4190663
0.00049	0.3801	0.0	0.0	0.0	0.0	0.00205283	0.0	0.0	0.0	303.84813195	311.24144406	831.63825271	42.3183057	1.82869673	-0.41893519
0.0105	8.44232	5e-07	0.0	0.0	0.0	0.00205233	0.0	0.0	0.0	402.01586076	529.54590547	804.86408402	32.77087025	1.20249637	-0.39792178
0.01056	8.48622	5.2e-07	0.0	0.0	0.0	0.00205231	0.0	0.0	0.0	402.47680378	530.46574362	804.73544231	32.72519966	1.19842773	-0.39782081
0.01061	8.53011	5.3e-07	0.0	0.0	0.0	0.0020523	0.0	0.0	0.0	402.93699283	531.38234692	804.60698715	32.67959615	1.1943574	-0.39771999
0.01067	8.574	5.5e-07	0.0	0.0	0.0	0.00205228	0.0	0.0	0.0	403.39642941	532.29571531	804.47871827	32.63406142	1.19028383	-0.39761932
0.01072	8.61789	5.7e-07	0.0	0.0	0.0	0.00205226	0.0	0.0	0.0	403.85511506	533.20584762	804.35063544	32.58859304	1.18620925	-0.3975188
0.01078	8.66177	5.9e-07	0.0	0.0	0.0	0.00205224	0.0	0.0	0.0	404.31305128	534.11274429	804.22273841	32.54319091	1.18213372	-0.39741842
0.01083	8.70564	6.1e-07	0.0	0.0	0.0	0.00205222	0.0	0.0	0.0	404.77023952	535.01640579	804.09502694	32.49785499	1.17805731	-0.39731819
0.01089	8.74952	6.3e-07	0.0	0.0	0.0	0.0020522	0.0	0.0	0.0	405.22668126	535.91683263	803.96750078	32.45258519	1.17398008	-0.39721811
0.01094	8.79338	6.5e-07	0.0	0.0	0.0	0.00205218	0.0	0.0	0.0	405.68237797	536.81402538	803.84015968	32.40738145	1.16990209	-0.39711817
0.011	8.83725	6.7e-07	0.0	0.0	0.0	0.00205216	0.0	0.0	0.0	406.1373311	537.70798463	803.71300341	32.36223851	1.16582821	-0.39701837
0.01105	8.8811	6.9e-07	0.0	0.0	0.0	0.00205213	0.0	0.0	0.0	406.59154194	538.59871441	803.58603171	32.31716236	1.16175289	-0.39691872
0.01111	8.92496	7.2e-07	0.0	0.0	0.0	0.00205211	0.0	0.0	0.0	407.04501197	539.48621485	803.45924435	32.27215272	1.15767639	-0.39681922
0.01116	8.96881	7.4e-07	0.0	0.0	0.0	0.00205209	0.0	0.0	0.0	407.49774268	540.37048626	803.33264107	32.22720822	1.15359998	-0.39671985
0.01122	9.01266	7.7e-07	0.0	0.0	0.0	0.00205206	0.0	0.0	0.0	407.94973551	541.25152984	803.20622163	32.18232876	1.14952376	-0.39662064
0.01127	9.0565	7.9e-07	0.0	0.0	0.0	0.00205204	0.0	0.0	0.0	408.40099186	542.12934687	803.0799858	32.1375142	1.14544783	-0.39652157
0.01133	9.10033	8.2e-07	0.0	0.0	0.0	0.00205201	0.0	0.0	0.0	408.85151318	543.00393868	802.95393332	32.09276444	1.14137231	-0.39642264
0.01138	9.14417	8.4e-07	0.0	0.0	0.0	0.00205199	0.0	0.0	0.0	409.30130088	543.87530671	802.82806394	32.04807938	1.13729728	-0.39632385
0.01144	9.18799	8.7e-07	0.0	0.0	0.0	0.00205196	0.0	0.0	0.0	409.75035637	544.74345244	802.70237744	32.00345736	1.13322438	-0.39622521
0.01149	9.23182	9e-07	0.0	0.0	0.0	0.00205193	0.0	0.0	0.0	410.19868102	545.60837843	802.57687355	31.95890029	1.1291517	-0.39612671
0.0215	17.1362	6.772e-05	0.0	0.0	0.0	0.00198504	0.0	0.0	7e-08	480.88721198	653.92434583	782.52900436	24.81719141	0.48920069	-0.38039262
0.02156	17.17924	6.892e-05	0.0	0.0	0.0	0.00198384	0.0	0.0	7e-08	481.22174475	654.28555924	782.43286622	24.7827768	0.48656236	-0.38031717
0.02161	17.22227	7.014e-05	0.0	0.0	0.0	0.00198262	0.0	0.0	7e-08	481.55574622	654.64467563	782.33686704	24.74841037	0.48393532	-0.38024182
0.02167	17.2653	7.138e-05	0.0	0.0	0.0	0.00198138	0.0	0.0	7e-08	481.88921719	655.00170281	782.24100659	24.71409208	0.48131957	-0.38016659
0.02172	17.30833	7.263e-05	0.0	0.0	0.0	0.00198012	0.0	0.0	7e-08	482.22215847	655.3566486	782.14528466	24.67982185	0.47871511	-0.38009146
0.02178	17.35135	7.391e-05	0.0	0.0	0.0	0.00197885	0.0	0.0	7e-08	482.55457087	655.7095208	782.04970103	24.64559963	0.47612193	-0.38001645
0.02183	17.39437	7.52e-05	0.0	0.0	0.0	0.00197755	0.0	0.0	8e-08	482.88645518	656.06032722	781.95425546	24.61142535	0.47354004	-0.37994154
0.02189	17.43739	7.651e-05	0.0	0.0	0.0	0.00197624	0.0	0.0	8e-08	483.21781221	656.40907564	781.85894775	24.57729895	0.47096944	-0.37986674
0.02194	17.4804	7.784e-05	0.0	0.0	0.0	0.00197491	0.0	0.0	8e-08	483.54864274	656.75577386	781.76377765	24.54322032	0.46841028	-0.37979204
0.022	17.5234	7.919e-05	0.0	0.0	0.0	0.00197356	0.0	0.0	8e-08	483.87894758	657.10042987	781.66874497	24.50918949	0.46586228	-0.37971746
0.02205	17.56641	8.056e-05	0.0	0.0	0.0	0.00197219	0.0	0.0	8e-08	484.20872752	657.44305129	781.57384946	24.47520636	0.46332558	-0.37964298
0.02211	17.6094	8.194e-05	0.0	0.0	0.0	0.0019708	0.0	0.0	8e-08	484.53798335	657.78364589	781.47909092	24.44127087	0.46080015	-0.37956861
0.02216	17.6524	8.335e-05	0.0	0.0	0.0	0.0019694	0.0	0.0	8e-08	484.86671585	658.12222144	781.38446912	24.40738295	0.458286	-0.37949435
0.02222	17.69539	8.477e-05	0.0	0.0	0.0	0.00196797	0.0	0.0	8e-08	485.19492581	658.45878569	781.28998383	24.37354256	0.45578312	-0.3794202
0.02227	17.73837	8.622e-05	0.0	0.0	0.0	0.00196652	0.0	0.0	9e-08	485.52261401	658.79334638	781.19563485	24.33974962	0.4532915	-0.37934615
0.02233	17.78135	8.769e-05	0.0	0.0	0.0	0.00196505	0.0	0.0	9e-08	485.84978124	659.12591125	781.10142195	24.30600408	0.45081115	-0.37927221
0.02238	17.82433	8.917e-05	0.0	0.0	0.0	0.00196357	0.0	0.0	9e-08	486.17642827	659.45648803	781.00734491	24.27230589	0.44834206	-0.37919837
0.02244	17.8673	9.068e-05	0.0	0.0	0.0	0.00196206	0.0	0.0	9e-08	486.50255587	659.78508444	780.91340351	24.23865497	0.44588421	-0.37912464
0.02249	17.91027	9.221e-05	0.0	0.0	0.0	0.00196053	0.0	0.0	9e-08	486.82816483	660.11170818	780.81959752	24.20505127	0.4434376	-0.37905102
0.0325	25.6604	0.00086376	9e-08	0.0	0.0	0.00118803	7e-08	1e-08	8.6e-07	538.1999522	694.02875013	765.79080988	18.81915887	0.16531391	-0.36725578
0.03256	25.7026	0.00087072	1e-07	0.0	0.0	0.00118106	7e-08	1e-08	8.7e-07	538.4430499	694.11115744	765.718382	18.79326237	0.16454554	-0.36719894
0.03261	25.7448	0.00087771	1e-07	0.0	0.0	0.00117406	7e-08	1e-08	8.8e-07	538.68576885	694.19276653	765.64605414	18.76740249	0.16378357	-0.36714217
0.03267	25.78699	0.00088471	1e-07	0.0	0.0	0.00116705	7e-08	1e-08	8.9e-07	538.92810996	694.27358149	765.57382613	18.74157916	0.16302799	-0.36708548
0.03272	25.82918	0.00089172	1e-07	0.0	0.0	0.00116003	8e-08	1e-08	8.9e-07	539.17007408	694.35360636	765.5016978	18.71579231	0.16227877	-0.36702887
0.03278	25.87136	0.00089875	1e-07	0.0	0.0	0.00115299	8e-08	1e-08	9e-07	539.41166211	694.43284515	765.42966901	18.69004187	0.16153588	-0.36697234
0.03283	25.91354	0.00090579	1.1e-07	0.0	0.0	0.00114593	8e-08	1e-08	9.1e-07	539.65287493	694.51130181	765.35773958	18.66432777	0.16079929	-0.36691589
0.03289	25.95572	0.00091284	1.1e-07	0.0	0.0	0.00113887	8e-08	1e-08	9.1e-07	539.89371342	694.58898025	765.28590936	18.63864993	0.16006898	-0.36685951
0.03294	25.99789	0.00091991	1.1e-07	0.0	0.0	0.00113179	8e-08	1e-08	9.2e-07	540.13417846	694.66588435	765.2141782	18.61300829	0.15934492	-0.36680321
0.033	26.04006	0.000927	1.1e-07	0.0	0.0	0.00112469	9e-08	1e-08	9.3e-07	540.37427095	694.74201792	765.14254592	18.58740276	0.15862708	-0.36674699
0.03305	26.08222	0.00093409	1.2e-07	0.0	0.0	0.00111759	9e-08	1e-08	9.4e-07	540.61399177	694.81738473	765.07101237	18.5618333	0.15791547	-0.36669085
0.03311	26.12438	0.00094119	1.2e-07	0.0	0.0	0.00111047	9e-08	1e-08	9.4e-07	540.85334179	694.89198852	764.99957739	18.53629989	0.15721026	-0.36663478
0.03316	26.16653	0.00094831	1.2e-07	0.0	0.0	0.00110334	9e-08	1e-08	9.5e-07	541.09232186	694.96583299	764.92824083	18.51080234	0.15651104	-0.36657879
0.03322	26.20868	0.00095544	1.2e-07	0.0	0.0	0.0010962	1e-07	1e-08	9.6e-07	541.33093289	695.03892175	764.85700253	18.48534062	0.15581796	-0.36652288
0.03327	26.25083	0.00096257	1.3e-07	0.0	0.0	0.00108905	1e-07	1e-08	9.6e-07	541.56917578	695.11125838	764.78586232	18.45991468	0.15513099	-0.36646704
0.03333	26.29297	0.00096972	1.3e-07	0.0	0.0	0.00108189	1e-07	1e-08	9.7e-07	541.8070514	695.18284643	764.71482005	18.43452443	0.15445011	-0.36641129
0.03338	26.33511	0.00097687	1.3e-07	0.0	0.0	0.00107472	1e-07	1e-08	9.8e-07	542.04456066	695.25368937	764.64387557	18.4091698	0.1537753	-0.36635561
0.03344	26.37725	0.00098404	1.4e-07	0.0	0.0	0.00106755	1.1e-07	2e-08	9.9e-07	542.28170444	695.32379065	764.57302872	18.38385073	0.15310653	-0.3663
0.03349	26.41938	0.00099121	1.4e-07	0.0	0.0	0.00106036	1.1e-07	2e-08	9.9e-07	542.51848361	695.39315365	764.50227935	18.35856713	0.15244378	-0.36624447
0.0435	34.01838	0.00194113	2.37e-06	0.0	3e-08	0.00010383	3.06e-06	4.6e-07	1.95e-06	580.3188566	697.01652971	753.1044517	14.27475126	0.12461567	-0.3572987
0.04356	34.05976	0.00194308	2.4e-06	0.0	3e-08	0.00010181	3.1e-06	4.7e-07	1.95e-06	580.50057079	696.96475118	753.04922181	14.2548617	0.12497868	-0.35725535
0.04361	34.10113	0.001945	2.42e-06	0.0	3e-08	9.981e-05	3.14e-06	4.8e-07	1.95e-06	580.68202186	696.9123043	752.99406516	14.2349995	0.12534731	-0.35721206
0.04367	34.1425	0.00194688	2.45e-06	0.0	3e-08	9.785e-05	3.18e-06	4.8e-07	1.95e-06	580.86321001	696.85919033	752.93898163	14.21516458	0.12572154	-0.35716882
0.04372	34.18387	0.00194874	2.48e-06	0.0	3e-08	9.591e-05	3.23e-06	4.9e-07	1.96e-06	581.04413543	696.80541058	752.8839711	14.19535684	0.12610136	-0.35712565
0.04378	34.22523	0.00195056	2.5e-06	0.0	3e-08	9.401e-05	3.27e-06	5e-07	1.96e-06	581.22479832	696.75096641	752.82903344	14.1755762	0.12648676	-0.35708253
0.04383	34.26659	0.00195235	2.53e-06	0.0	3e-08	9.214e-05	3.31e-06	5e-07	1.96e-06	581.40519887	696.69585924	752.77416853	14.15579294	0.12687769	-0.35703947
0.04389	34.30794	0.00195411	2.56e-06	0.0	3e-08	9.03e-05	3.36e-06	5.1e-07	1.96e-06	581.58533688	696.64009044	752.71937637	14.13602343	0.12727417	-0.35699646
0.04394	34.34929	0.00195584	2.59e-06	0.0	3e-08	8.849e-05	3.4e-06	5.2e-07	1.96e-06	581.76521236	696.5836615	752.66465687	14.11629202	0.12767619	-0.35695351
0.044	34.39063	0.00195754	2.62e-06	0.0	3e-08	8.67e-05	3.45e-06	5.2e-07	1.97e-06	581.94482565	696.52657403	752.61000988	14.09658027	0.12808372	-0.35691062
0.04405	34.43198	0.00195921	2.65e-06	0.0	3e-08	8.495e-05	3.49e-06	5.3e-07	1.97e-06	582.12417683	696.46882966	752.5554353	14.07688719	0.12849675	-0.35686779
0.04411	34.47331	0.00196086	2.67e-06	0.0	3e-08	8.322e-05	3.54e-06	5.4e-07	1.97e-06	582.303266	696.41043003	752.50093304	14.05721176	0.12891526	-0.35682501
0.04416	34.51464	0.00196247	2.7e-06	0.0	3e-08	8.152e-05	3.58e-06	5.4e-07	1.97e-06	582.4820932	696.35137689	752.44650302	14.03755289	0.12933924	-0.35678229
0.04422	34.55597	0.00196405	2.73e-06	0.0	3e-08	7.986e-05	3.63e-06	5.5e-07	1.97e-06	582.66065849	696.29167201	752.39214514	14.01790945	0.12976867	-0.35673962
0.04427	34.5973	0.00196561	2.76e-06	0.0	3e-08	7.821e-05	3.68e-06	5.6e-07	1.97e-06	582.8389619	696.23131721	752.33785934	13.99828024	0.13020353	-0.35669702
0.04433	34.63862	0.00196714	2.79e-06	0.0	3e-08	7.66e-05	3.72e-06	5.7e-07	1.98e-06	583.01700346	696.17031438	752.28364553	13.97880421	0.1306438	-0.35665447
0.04438	34.67993	0.00196864	2.82e-06	0.0	3e-08	7.501e-05	3.77e-06	5.7e-07	1.98e-06	583.19478496	696.1086653	752.22950313	13.95927572	0.13108946	-0.35661197
0.04444	34.72125	0.00197011	2.85e-06	0.0	4e-08	7.345e-05	3.82e-06	5.8e-07	1.98e-06	583.37230557	696.04637205	752.17543231	13.93976914	0.13154051	-0.35656953
0.04449	34.76256	0.00197155	2.88e-06	0.0	4e-08	7.192e-05	3.87e-06	5.9e-07	1.98e-06	583.54956541	695.98343667	752.12143296	13.92029018	0.13199692	-0.35652715
0.05455	42.25374	0.00200848	1.323e-05	1e-08	2.2e-07	4e-07	2.454e-05	3.9e-06	2.05e-06	611.79090434	677.70880063	743.33113257	10.76578999	0.27193923	-0.3496277
0.05461	42.2943	0.00200817	1.331e-05	1e-08	2.3e-07	3.9e-07	2.474e-05	3.93e-06	2.05e-06	611.92351188	677.59965872	743.28851302	10.75066649	0.27279674	-0.34959425
0.05466	42.33487	0.00200786	1.34e-05	1e-08	2.3e-07	3.7e-07	2.495e-05	3.96e-06	2.05e-06	612.05589798	677.49071374	743.24594698	10.73556448	0.27365307	-0.34956084
0.05472	42.37542	0.00200755	1.349e-05	1e-08	2.3e-07	3.6e-07	2.515e-05	3.99e-06	2.05e-06	612.1880629	677.38196957	743.20343438	10.72048737	0.27450822	-0.34952747
0.05477	42.41597	0.00200723	1.358e-05	1e-08	2.3e-07	3.5e-07	2.535e-05	4.03e-06	2.05e-06	612.32000692	677.27343002	743.16097514	10.70545328	0.27536214	-0.34949415
0.05483	42.45652	0.00200691	1.367e-05	1e-08	2.3e-07	3.3e-07	2.556e-05	4.06e-06	2.05e-06	612.45173056	677.1650989	743.1185691	10.69045462	0.27621482	-0.34946086
0.05488	42.49707	0.00200659	1.376e-05	1e-08	2.4e-07	3.2e-07	2.576e-05	4.09e-06	2.05e-06	612.58323424	677.05697997	743.07621613	10.67547581	0.27706624	-0.34942762
0.05494	42.53761	0.00200627	1.385e-05	1e-08	2.4e-07	3.1e-07	2.597e-05	4.13e-06	2.05e-06	612.71451819	676.94907695	743.03391615	10.66052178	0.27791635	-0.34939442
0.05499	42.57814	0.00200595	1.394e-05	1e-08	2.4e-07	3e-07	2.618e-05	4.16e-06	2.05e-06	612.84558269	676.84139353	742.99166909	10.6455892	0.27876515	-0.34936126
0.05505	42.61868	0.00200562	1.403e-05	1e-08	2.4e-07	2.9e-07	2.639e-05	4.2e-06	2.05e-06	612.97642799	676.73393334	742.94947486	10.63067361	0.27961259	-0.34932814
0.0551	42.6592	0.00200529	1.412e-05	1e-08	2.4e-07	2.8e-07	2.66e-05	4.23e-06	2.05e-06	613.10705426	676.6267	742.90733341	10.61572326	0.28045867	-0.34929506
0.05516	42.69973	0.00200496	1.421e-05	1e-08	2.5e-07	2.7e-07	2.681e-05	4.26e-06	2.05e-06	613.23746103	676.51969709	742.86524487	10.60073722	0.28130336	-0.34926203
0.05521	42.74025	0.00200463	1.43e-05	1e-08	2.5e-07	2.6e-07	2.702e-05	4.3e-06	2.05e-06	613.36764781	676.41292814	742.82320938	10.58580283	0.28214663	-0.34922903
0.05527	42.78077	0.0020043	1.44e-05	1e-08	2.5e-07	2.5e-07	2.724e-05	4.33e-06	2.05e-06	613.49761523	676.30639668	742.78122675	10.57093169	0.28298846	-0.34919608
0.05532	42.82128	0.00200396	1.449e-05	1e-08	2.5e-07	2.4e-07	2.745e-05	4.37e-06	2.05e-06	613.62736407	676.20010618	742.73929675	10.55604908	0.28382883	-0.34916317
0.05538	42.86179	0.00200362	1.458e-05	1e-08	2.5e-07	2.3e-07	2.767e-05	4.4e-06	2.05e-06	613.75689416	676.09406006	742.69741944	10.5411873	0.28466771	-0.3491303
0.05543	42.90229	0.00200328	1.468e-05	1e-08	2.5e-07	2.3e-07	2.789e-05	4.44e-06	2.05e-06	613.88620573	675.98826168	742.65559473	10.52643265	0.28550508	-0.34909747
0.05549	42.94279	0.00200293	1.477e-05	1e-08	2.6e-07	2.2e-07	2.811e-05	4.48e-06	2.05e-06	614.01530013	675.88271442	742.61382223	10.51173201	0.28634093	-0.34906468
0.06555	50.28719	0.00190142	3.929e-05	1.2e-07	8.4e-07	0.0	9.372e-05	1.538e-05	2.05e-06	634.22089609	662.58434723	735.78036004	8.14378168	0.40223937	-0.34370105
0.06561	50.32696	0.00190064	3.946e-05	1.2e-07	8.5e-07	0.0	9.424e-05	1.547e-05	2.05e-06	634.31396268	662.54667322	735.7470884	8.13253631	0.4026578	-0.34367493
0.06566	50.36672	0.00189986	3.964e-05	1.2e-07	8.5e-07	0.0	9.475e-05	1.555e-05	2.05e-06	634.40685489	662.50934252	735.71385739	8.12130774	0.40307409	-0.34364883
0.06572	50.40648	0.00189907	3.981e-05	1.3e-07	8.6e-07	0.0	9.527e-05	1.564e-05	2.05e-06	634.49957294	662.47235393	735.68066693	8.11011555	0.40348577	-0.34362281
0.06577	50.44624	0.00189828	3.999e-05	1.3e-07	8.6e-07	0.0	9.579e-05	1.573e-05	2.05e-06	634.59211734	662.43570481	735.64751693	8.09894174	0.40389512	-0.34359682
0.06583	50.48599	0.00189748	4.016e-05	1.3e-07	8.7e-07	0.0	9.632e-05	1.582e-05	2.05e-06	634.68448834	662.39939383	735.61440731	8.08775048	0.40430669	-0.3435708
0.06588	50.52574	0.00189669	4.034e-05	1.3e-07	8.7e-07	0.0	9.684e-05	1.59e-05	2.05e-06	634.77668571	662.36342226	735.58133813	8.07658129	0.40471552	-0.34354482
0.06594	50.56548	0.00189589	4.052e-05	1.3e-07	8.8e-07	0.0	9.737e-05	1.599e-05	2.05e-06	634.86870973	662.32778852	735.54830932	8.06543761	0.40512117	-0.34351889
0.06599	50.60522	0.00189509	4.07e-05	1.3e-07	8.8e-07	0.0	9.79e-05	1.608e-05	2.05e-06	634.96056077	662.29249076	735.5153208	8.05432224	0.40552325	-0.34349301
0.06605	50.64496	0.00189428	4.088e-05	1.3e-07	8.9e-07	0.0	9.843e-05	1.617e-05	2.05e-06	635.05223922	662.25752687	735.48237247	8.04324209	0.40592092	-0.3434672
0.0661	50.68469	0.00189348	4.105e-05	1.4e-07	8.9e-07	0.0	9.896e-05	1.626e-05	2.05e-06	635.14374557	662.22289424	735.44946422	8.03213886	0.40632149	-0.34344134
0.06616	50.72442	0.00189267	4.123e-05	1.4e-07	9e-07	0.0	9.949e-05	1.635e-05	2.05e-06	635.23507949	662.18859457	735.41659613	8.02104863	0.40672046	-0.34341551
0.06621	50.76414	0.00189186	4.141e-05	1.4e-07	9e-07	0.0	0.00010003	1.644e-05	2.05e-06	635.32624116	662.15462692	735.38376814	8.00998829	0.40711576	-0.34338974
0.06627	50.80386	0.00189104	4.159e-05	1.4e-07	9e-07	0.0	0.00010056	1.653e-05	2.05e-06	635.41723101	662.12098908	735.35098017	7.9989476	0.4075086	-0.343364
0.06632	50.84358	0.00189023	4.177e-05	1.4e-07	9.1e-07	0.0	0.0001011	1.662e-05	2.05e-06	635.5080493	662.08767955	735.31823214	7.98796167	0.40789464	-0.34333837
0.06638	50.88329	0.00188941	4.196e-05	1.4e-07	9.1e-07	0.0	0.00010164	1.671e-05	2.05e-06	635.5986968	662.05469415	735.28552389	7.97695116	0.40828374	-0.34331269
0.06643	50.923	0.00188858	4.214e-05	1.4e-07	9.2e-07	0.0	0.00010219	1.681e-05	2.05e-06	635.68917318	662.02203475	735.25285548	7.96593788	0.40867317	-0.343287
0.06649	50.96271	0.00188776	4.232e-05	1.5e-07	9.2e-07	0.0	0.00010273	1.69e-05	2.05e-06	635.77947837	661.98970157	735.22022693	7.9549602	0.40905831	-0.34326138
0.07655	58.16244	0.0016939	8.205e-05	7.2e-07	2.04e-06	-0.0	0.00023294	3.913e-05	2.05e-06	649.67650164	660.21796723	729.86492967	6.20386797	0.45201017	-0.33905786
0.07661	58.20142	0.00169262	8.23e-05	7.3e-07	2.05e-06	0.0	0.0002338	3.927e-05	2.05e-06	649.73946222	660.22431646	729.83874966	6.19557674	0.45212901	-0.33903729
0.07666	58.2404	0.00169134	8.255e-05	7.4e-07	2.05e-06	0.0	0.00023467	3.942e-05	2.05e-06	649.80229691	660.23077855	729.81260032	6.18730503	0.45224638	-0.33901676
0.07672	58.27938	0.00169006	8.279e-05	7.4e-07	2.06e-06	0.0	0.00023554	3.957e-05	2.05e-06	649.86500609	660.23735227	729.78648157	6.17905527	0.45236209	-0.33899627
0.07677	58.31835	0.00168878	8.304e-05	7.5e-07	2.07e-06	0.0	0.00023641	3.972e-05	2.05e-06	649.92759022	660.24403619	729.76039335	6.17081412	0.45247715	-0.3389758
0.07683	58.35731	0.0016875	8.329e-05	7.5e-07	2.08e-06	-0.0	0.00023729	3.987e-05	2.05e-06	649.99004945	660.25082977	729.73433562	6.16257433	0.45259212	-0.33895533
0.07688	58.39628	0.00168621	8.354e-05	7.6e-07	2.08e-06	-0.0	0.00023816	4.003e-05	2.05e-06	650.05238381	660.25773292	729.70830837	6.15435398	0.45270565	-0.3389349
0.07694	58.43523	0.00168492	8.378e-05	7.6e-07	2.09e-06	-0.0	0.00023904	4.018e-05	2.05e-06	650.1145937	660.26474442	729.68231153	6.14615835	0.45281732	-0.33891451
0.07699	58.47419	0.00168363	8.403e-05	7.7e-07	2.1e-06	-0.0	0.00023992	4.033e-05	2.05e-06	650.17667961	660.2718627	729.65634504	6.13796163	0.45292908	-0.33889412
0.07705	58.51314	0.00168234	8.428e-05	7.7e-07	2.1e-06	0.0	0.00024079	4.048e-05	2.05e-06	650.23864152	660.27908782	729.63040887	6.12977436	0.45304015	-0.33887375
0.0771	58.55209	0.00168105	8.453e-05	7.8e-07	2.11e-06	0.0	0.00024168	4.063e-05	2.05e-06	650.30047961	660.28641921	729.60450301	6.12160655	0.45314979	-0.33885342
0.07716	58.59103	0.00167975	8.478e-05	7.9e-07	2.12e-06	0.0	0.00024256	4.078e-05	2.05e-06	650.36219428	660.29385565	729.57862739	6.11346228	0.45325767	-0.33883313
0.07721	58.62997	0.00167845	8.503e-05	7.9e-07	2.13e-06	0.0	0.00024344	4.094e-05	2.05e-06	650.423786	660.30139566	729.55278192	6.10531056	0.45336611	-0.33881283
0.07727	58.66891	0.00167715	8.528e-05	8e-07	2.13e-06	-0.0	0.00024433	4.109e-05	2.05e-06	650.48525463	660.30903971	729.52696663	6.09717665	0.45347327	-0.33879256
0.07732	58.70784	0.00167585	8.553e-05	8e-07	2.14e-06	-0.0	0.00024521	4.124e-05	2.05e-06	650.54660053	660.31678671	729.50118145	6.08906214	0.453579	-0.33877233
0.07738	58.74677	0.00167455	8.578e-05	8.1e-07	2.15e-06	-0.0	0.0002461	4.14e-05	2.05e-06	650.60782408	660.32463545	729.47542633	6.08096256	0.45368363	-0.33875212
0.07743	58.78569	0.00167324	8.603e-05	8.2e-07	2.16e-06	0.0	0.00024699	4.155e-05	2.05e-06	650.6689256	660.33258503	729.44970121	6.07286074	0.45378843	-0.33873191
0.07749	58.82461	0.00167194	8.628e-05	8.2e-07	2.16e-06	0.0	0.00024788	4.17e-05	2.05e-06	650.72990503	660.34063557	729.42400609	6.06477786	0.45389187	-0.33871174
0.08755	65.88155	0.00140711	0.00013419	2.57e-06	3.6e-06	0.0	0.0004299	7.34e-05	2.05e-06	660.09751423	662.88632408	725.18451464	4.77480741	0.46093747	-0.33538394
0.08761	65.91976	0.00140556	0.00013446	2.59e-06	3.61e-06	0.0	0.00043097	7.359e-05	2.05e-06	660.14031087	662.90352313	725.16366353	4.7686827	0.46092584	-0.33536757
0.08766	65.95796	0.00140402	0.00013472	2.6e-06	3.62e-06	0.0	0.00043204	7.377e-05	2.05e-06	660.18303103	662.92073737	725.14283545	4.7625699	0.46091366	-0.33535123
0.08772	65.99616	0.00140247	0.00013499	2.61e-06	3.63e-06	-0.0	0.00043311	7.396e-05	2.05e-06	660.22567501	662.9379665	725.12203035	4.75645804	0.46090144	-0.33533489
0.08777	66.03435	0.00140093	0.00013526	2.63e-06	3.64e-06	-0.0	0.00043418	7.415e-05	2.05e-06	660.26824285	662.95521047	725.10124824	4.75036028	0.46088857	-0.33531858
0.08783	66.07255	0.00139938	0.00013552	2.64e-06	3.64e-06	-0.0	0.00043525	7.434e-05	2.05e-06	660.3107349	662.97246894	725.08048905	4.74427368	0.46087518	-0.33530229
0.08788	66.11073	0.00139783	0.00013579	2.66e-06	3.65e-06	0.0	0.00043632	7.453e-05	2.05e-06	660.35315145	662.9897416	725.05975276	4.73818848	0.46086173	-0.335286
0.08794	66.14892	0.00139629	0.00013605	2.67e-06	3.66e-06	0.0	0.00043739	7.471e-05	2.05e-06	660.39549254	663.00702843	725.03903936	4.73211764	0.46084761	-0.33526975
0.08799	66.1871	0.00139474	0.00013632	2.68e-06	3.67e-06	0.0	0.00043846	7.49e-05	2.05e-06	660.43775854	663.02432906	725.01834878	4.726057	0.46083303	-0.33525351
0.08805	66.22527	0.00139319	0.00013658	2.7e-06	3.68e-06	-0.0	0.00043954	7.509e-05	2.05e-06	660.47994971	663.04164323	724.99768101	4.71999833	0.46081836	-0.33523728
0.0881	66.26344	0.00139164	0.00013685	2.71e-06	3.68e-06	-0.0	0.00044061	7.528e-05	2.05e-06	660.5220661	663.05897088	724.97703603	4.71395417	0.46080303	-0.33522108
0.08816	66.30161	0.00139009	0.00013711	2.73e-06	3.69e-06	-0.0	0.00044168	7.547e-05	2.05e-06	660.56410809	663.07631166	724.95641379	4.70791928	0.46078728	-0.33520489
0.08821	66.33977	0.00138854	0.00013738	2.74e-06	3.7e-06	0.0	0.00044276	7.566e-05	2.05e-06	660.60607592	663.09366534	724.93581426	4.70188715	0.4607714	-0.33518872
0.08827	66.37793	0.00138699	0.00013764	2.76e-06	3.71e-06	0.0	0.00044383	7.585e-05	2.05e-06	660.64796965	663.11103184	724.91523742	4.69586947	0.46075487	-0.33517257
0.08832	66.41609	0.00138544	0.00013791	2.77e-06	3.72e-06	0.0	0.00044491	7.603e-05	2.05e-06	660.68978967	663.12841081	724.89468322	4.68986013	0.46073795	-0.33515644
0.08838	66.45424	0.00138389	0.00013817	2.78e-06	3.72e-06	-0.0	0.00044598	7.622e-05	2.05e-06	660.73153619	663.14580204	724.87415164	4.68385442	0.46072088	-0.33514031
0.08843	66.49239	0.00138234	0.00013843	2.8e-06	3.73e-06	-0.0	0.00044706	7.641e-05	2.05e-06	660.7732093	663.16320545	724.85364267	4.67786305	0.46070316	-0.33512422
0.08849	66.53054	0.00138079	0.0001387	2.81e-06	3.74e-06	-0.0	0.00044813	7.66e-05	2.05e-06	660.81480937	663.18062068	724.83315624	4.67187898	0.46068511	-0.33510814
0.09855	73.44634	0.00109574	0.00018489	6.44e-06	5.12e-06	-0.0	0.00064682	0.00011177	2.05e-06	667.41554245	666.41131943	721.43442226	3.70540514	0.45233864	-0.33244021
0.09861	73.48378	0.00109421	0.00018512	6.46e-06	5.13e-06	-0.0	0.00064789	0.00011196	2.05e-06	667.44718761	666.42862827	721.41761681	3.70074378	0.4522724	-0.33242702
0.09866	73.52121	0.00109268	0.00018536	6.49e-06	5.13e-06	-0.0	0.00064896	0.00011215	2.05e-06	667.47879574	666.44592929	721.4008291	3.6960867	0.45220605	-0.33241384
0.09872	73.55865	0.00109116	0.00018559	6.52e-06	5.14e-06	0.0	0.00065003	0.00011234	2.05e-06	667.51036696	666.46322247	721.38405912	3.6914346	0.45213956	-0.33240067
0.09877	73.59607	0.00108963	0.00018583	6.54e-06	5.15e-06	0.0	0.0006511	0.00011253	2.05e-06	667.5419014	666.48050777	721.36730686	3.68679199	0.45207282	-0.33238753
0.09883	73.6335	0.0010881	0.00018606	6.57e-06	5.15e-06	-0.0	0.00065217	0.00011272	2.05e-06	667.57339933	666.49778513	721.35057226	3.68215056	0.45200605	-0.33237439
0.09888	73.67092	0.00108657	0.0001863	6.59e-06	5.16e-06	-0.0	0.00065324	0.00011291	2.05e-06	667.60486078	666.51505455	721.33385534	3.67751818	0.45193904	-0.33236127
0.09894	73.70833	0.00108505	0.00018653	6.62e-06	5.17e-06	-0.0	0.00065431	0.00011311	2.05e-06	667.636286	666.53231597	721.31715606	3.67289065	0.4518719	-0.33234816
0.09899	73.74575	0.00108352	0.00018676	6.64e-06	5.17e-06	0.0	0.00065538	0.0001133	2.05e-06	667.66767513	666.54956936	721.30047439	3.66826762	0.45180465	-0.33233506
0.09905	73.78315	0.001082	0.00018699	6.67e-06	5.18e-06	0.0	0.00065645	0.00011349	2.05e-06	667.69902828	666.5668147	721.28381033	3.66365378	0.45173715	-0.33232199
0.0991	73.82056	0.00108048	0.00018723	6.7e-06	5.19e-06	-0.0	0.00065751	0.00011368	2.05e-06	667.73034572	666.58405193	721.26716384	3.65904164	0.45166961	-0.33230891
0.09916	73.85796	0.00107895	0.00018746	6.72e-06	5.19e-06	-0.0	0.00065858	0.00011387	2.05e-06	667.76162749	666.60128104	721.25053491	3.6544379	0.45160185	-0.33229586
0.09921	73.89536	0.00107743	0.00018769	6.75e-06	5.2e-06	-0.0	0.00065965	0.00011406	2.05e-06	667.79287381	666.61850198	721.23392351	3.64983955	0.45153395	-0.33228282
0.09927	73.93275	0.00107591	0.00018792	6.77e-06	5.21e-06	0.0	0.00066071	0.00011425	2.05e-06	667.82408485	666.63571472	721.21732963	3.6452453	0.45146595	-0.3322698
0.09932	73.97014	0.00107439	0.00018816	6.8e-06	5.21e-06	0.0	0.00066178	0.00011444	2.05e-06	667.85526071	666.65291923	721.20075325	3.64065999	0.45139772	-0.33225679
0.09938	74.00752	0.00107287	0.00018839	6.83e-06	5.22e-06	-0.0	0.00066285	0.00011463	2.05e-06	667.88640164	666.67011548	721.18419433	3.63607681	0.45132943	-0.33224379
0.09943	74.04491	0.00107135	0.00018862	6.85e-06	5.23e-06	-0.0	0.00066391	0.00011482	2.05e-06	667.9175077	666.68730344	721.16765287	3.63150141	0.45126095	-0.3322308
0.09949	74.08228	0.00106983	0.00018885	6.88e-06	5.23e-06	-0.0	0.00066498	0.00011501	2.05e-06	667.9485791	666.70448307	721.15112884	3.62693191	0.45119232	-0.33221783
0.10955	80.8584	0.00080695	0.00022653	1.28e-05	6.26e-06	0.0	0.00084998	0.00014827	2.05e-06	673.19769905	669.69081671	718.40093162	2.87500593	0.43704292	-0.33005896
0.1096	80.89508	0.00080561	0.00022671	1.284e-05	6.26e-06	0.0	0.00085092	0.00014844	2.05e-06	673.22470994	669.70624107	718.38730027	2.87130229	0.43696093	-0.33004826
0.10966	80.93176	0.00080427	0.00022689	1.288e-05	6.26e-06	-0.0	0.00085187	0.00014861	2.05e-06	673.25170951	669.72165583	718.37368314	2.86760262	0.43687893	-0.33003757
0.10971	80.96843	0.00080293	0.00022706	1.292e-05	6.27e-06	-0.0	0.00085281	0.00014878	2.05e-06	673.27869786	669.73706098	718.36008019	2.86390743	0.43679692	-0.33002689
0.10977	81.0051	0.0008016	0.00022724	1.296e-05	6.27e-06	0.0	0.00085375	0.00014895	2.05e-06	673.3056751	669.75245655	718.34649142	2.86021483	0.4367149	-0.33001622
0.10982	81.04176	0.00080026	0.00022742	1.299e-05	6.28e-06	0.0	0.0008547	0.00014912	2.05e-06	673.33264131	669.76784252	718.33291682	2.85652803	0.43663287	-0.33000557
0.10988	81.07842	0.00079893	0.0002276	1.303e-05	6.28e-06	-0.0	0.00085564	0.00014929	2.05e-06	673.35959662	669.78321893	718.31935637	2.8528428	0.43655083	-0.32999492
0.10993	81.11508	0.0007976	0.00022777	1.307e-05	6.29e-06	-0.0	0.00085658	0.00014946	2.05e-06	673.38654107	669.79858576	718.30581005	2.84916338	0.43646877	-0.32998429
0.10999	81.15173	0.00079627	0.00022795	1.311e-05	6.29e-06	0.0	0.00085752	0.00014964	2.05e-06	673.41347482	669.81394303	718.29227785	2.84548617	0.43638672	-0.32997367
0.11004	81.18838	0.00079494	0.00022813	1.315e-05	6.3e-06	0.0	0.00085846	0.00014981	2.05e-06	673.44039791	669.82929074	718.27875977	2.84181397	0.43630465	-0.32996306
0.1101	81.22502	0.00079361	0.0002283	1.319e-05	6.3e-06	0.0	0.0008594	0.00014998	2.05e-06	673.46731047	669.84462891	718.26525577	2.83814498	0.43622257	-0.32995245
0.11015	81.26166	0.00079228	0.00022848	1.323e-05	6.3e-06	-0.0	0.00086033	0.00015015	2.05e-06	673.49421258	669.85995754	718.25176585	2.83447965	0.43614049	-0.32994186
0.11021	81.2983	0.00079096	0.00022865	1.327e-05	6.31e-06	-0.0	0.00086127	0.00015032	2.05e-06	673.52110434	669.87527664	718.23829	2.83081895	0.4360584	-0.32993129
0.11026	81.33493	0.00078963	0.00022883	1.331e-05	6.31e-06	0.0	0.00086221	0.00015049	2.05e-06	673.54798586	669.89058621	718.22482819	2.82716067	0.43597631	-0.32992072
0.11032	81.37156	0.00078831	0.000229	1.335e-05	6.32e-06	0.0	0.00086314	0.00015065	2.05e-06	673.5748572	669.90588627	718.21138043	2.82350803	0.43589421	-0.32991016
0.11037	81.40819	0.00078699	0.00022918	1.339e-05	6.32e-06	-0.0	0.00086408	0.00015082	2.05e-06	673.6017185	669.92117682	718.19794668	2.81985706	0.43581211	-0.32989962
0.11043	81.44481	0.00078567	0.00022935	1.343e-05	6.33e-06	-0.0	0.00086501	0.00015099	2.05e-06	673.6285698	669.93645787	718.18452694	2.8162117	0.43573	-0.32988908
0.11048	81.48143	0.00078435	0.00022953	1.347e-05	6.33e-06	0.0	0.00086594	0.00015116	2.05e-06	673.65541125	669.95172943	718.17112119	2.81256859	0.43564789	-0.32987856
0.12055	88.11914	0.00056408	0.00025604	2.19e-05	6.89e-06	-0.0	0.00102214	0.00017973	2.05e-06	678.4861558	672.59689726	715.9399769	2.20222813	0.42105797	-0.32812714
0.1206	88.15507	0.000563	0.00025616	2.195e-05	6.89e-06	-0.0	0.00102291	0.00017987	2.05e-06	678.51251145	672.61059569	715.92893062	2.19916663	0.42098306	-0.32811847
0.12066	88.19099	0.00056191	0.00025627	2.2e-05	6.89e-06	0.0	0.00102368	0.00018001	2.05e-06	678.53887038	672.62428657	715.91789611	2.19610698	0.42090819	-0.32810981
0.12071	88.22691	0.00056083	0.00025639	2.206e-05	6.9e-06	0.0	0.00102445	0.00018015	2.05e-06	678.56523262	672.63796992	715.90687337	2.19305083	0.42083342	-0.32810116
0.12077	88.26282	0.00055975	0.0002565	2.211e-05	6.9e-06	-0.0	0.00102522	0.0001803	2.05e-06	678.59159826	672.65164575	715.89586237	2.18999639	0.42075871	-0.32809251
0.12082	88.29873	0.00055867	0.00025662	2.216e-05	6.9e-06	-0.0	0.00102599	0.00018044	2.05e-06	678.61796731	672.66531406	715.88486312	2.18694557	0.42068409	-0.32808388
0.12088	88.33464	0.00055759	0.00025673	2.222e-05	6.9e-06	0.0	0.00102676	0.00018058	2.05e-06	678.64433985	672.67897488	715.8738756	2.1838963	0.42060953	-0.32807525
0.12093	88.37054	0.00055652	0.00025684	2.227e-05	6.9e-06	0.0	0.00102752	0.00018072	2.05e-06	678.67071591	672.6926282	715.86289981	2.18085079	0.42053507	-0.32806664
0.12099	88.40644	0.00055544	0.00025696	2.232e-05	6.9e-06	-0.0	0.00102829	0.00018086	2.05e-06	678.69709556	672.70627405	715.85193572	2.17780672	0.42046066	-0.32805803
0.12104	88.44234	0.00055437	0.00025707	2.238e-05	6.91e-06	-0.0	0.00102905	0.000181	2.05e-06	678.72347882	672.71991242	715.84098334	2.17476642	0.42038635	-0.32804944
0.1211	88.47823	0.00055329	0.00025718	2.243e-05	6.91e-06	0.0	0.00102982	0.00018115	2.05e-06	678.74986577	672.73354334	715.83004265	2.17172759	0.42031209	-0.32804085
0.12115	88.51412	0.00055222	0.0002573	2.248e-05	6.91e-06	0.0	0.00103058	0.00018129	2.05e-06	678.77625644	672.74716681	715.81911364	2.16869246	0.42023795	-0.32803227
0.12121	88.55	0.00055115	0.00025741	2.254e-05	6.91e-06	-0.0	0.00103134	0.00018143	2.05e-06	678.80265089	672.76078284	715.8081963	2.16565885	0.42016385	-0.3280237
0.12126	88.58588	0.00055008	0.00025752	2.259e-05	6.91e-06	-0.0	0.0010321	0.00018157	2.05e-06	678.82904915	672.77439144	715.79729062	2.16262889	0.42008986	-0.32801514
0.12132	88.62176	0.00054902	0.00025763	2.264e-05	6.91e-06	0.0	0.00103286	0.00018171	2.05e-06	678.8554513	672.78799263	715.78639659	2.15960047	0.42001591	-0.32800659
0.12137	88.65763	0.00054795	0.00025775	2.27e-05	6.92e-06	0.0	0.00103362	0.00018185	2.05e-06	678.88185735	672.80158641	715.77551421	2.15657565	0.41994208	-0.32799804
0.12143	88.6935	0.00054688	0.00025786	2.275e-05	6.92e-06	-0.0	0.00103438	0.00018199	2.05e-06	678.90826739	672.81517279	715.76464345	2.15355242	0.4198683	-0.32798951
0.12148	88.72937	0.00054582	0.00025797	2.28e-05	6.92e-06	-0.0	0.00103514	0.00018213	2.05e-06	678.93468143	672.82875179	715.75378432	2.15053272	0.41979462	-0.32798099
0.13155	95.22978	0.00037292	0.00027312	3.393e-05	7.03e-06	-0.0	0.0011586	0.00020518	2.05e-06	683.87682286	675.19903947	713.95258455	1.63679979	0.40793806	-0.3265671
0.1316	95.26496	0.00037209	0.00027317	3.4e-05	7.03e-06	0.0	0.00115919	0.00020529	2.05e-06	683.90459539	675.21141156	713.94370945	1.63418405	0.40788348	-0.32656014
0.13166	95.30014	0.00037127	0.00027323	3.407e-05	7.02e-06	-0.0	0.00115978	0.0002054	2.05e-06	683.93237763	675.22377776	713.93484437	1.63156987	0.407829	-0.32655318
0.13171	95.33531	0.00037044	0.00027328	3.414e-05	7.02e-06	-0.0	0.00116038	0.00020551	2.05e-06	683.96016957	675.23613809	713.9259893	1.62895794	0.40777466	-0.32654623
0.13177	95.37047	0.00036962	0.00027334	3.421e-05	7.02e-06	0.0	0.00116097	0.00020563	2.05e-06	683.98797125	675.24849255	713.91714424	1.62634742	0.40772042	-0.32653928
0.13182	95.40564	0.00036879	0.00027339	3.428e-05	7.02e-06	0.0	0.00116156	0.00020574	2.05e-06	684.01578267	675.26084114	713.90830917	1.62373927	0.40766634	-0.32653235
0.13188	95.4408	0.00036797	0.00027345	3.434e-05	7.02e-06	-0.0	0.00116215	0.00020585	2.05e-06	684.04360384	675.27318387	713.8994841	1.62113243	0.40761235	-0.32652542
0.13193	95.47595	0.00036715	0.0002735	3.441e-05	7.02e-06	-0.0	0.00116273	0.00020596	2.05e-06	684.07143478	675.28552075	713.89066901	1.618528	0.40755851	-0.3265185
0.13199	95.5111	0.00036633	0.00027355	3.448e-05	7.02e-06	0.0	0.00116332	0.00020607	2.05e-06	684.0992755	675.29785178	713.8818639	1.61592494	0.40750477	-0.32651159
0.13204	95.54625	0.00036551	0.00027361	3.455e-05	7.02e-06	0.0	0.00116391	0.00020618	2.05e-06	684.12712601	675.31017696	713.87306875	1.61332408	0.40745117	-0.32650469
0.1321	95.5814	0.00036469	0.00027366	3.462e-05	7.02e-06	-0.0	0.00116449	0.00020629	2.05e-06	684.15498633	675.32249631	713.86428357	1.61072483	0.40739768	-0.32649779
0.13215	95.61654	0.00036388	0.00027371	3.469e-05	7.02e-06	-0.0	0.00116508	0.0002064	2.05e-06	684.18285647	675.33480983	713.85550834	1.60812752	0.40734432	-0.3264909
0.13221	95.65167	0.00036306	0.00027376	3.476e-05	7.02e-06	0.0	0.00116566	0.00020651	2.05e-06	684.21073643	675.34711752	713.84674306	1.60553209	0.40729109	-0.32648402
0.13226	95.68681	0.00036225	0.00027382	3.482e-05	7.02e-06	0.0	0.00116625	0.00020662	2.05e-06	684.23862624	675.35941939	713.83798771	1.60293832	0.40723797	-0.32647715
0.13232	95.72194	0.00036144	0.00027387	3.489e-05	7.02e-06	-0.0	0.00116683	0.00020673	2.05e-06	684.2665259	675.37171544	713.8292423	1.60034668	0.40718499	-0.32647028
0.13237	95.75706	0.00036062	0.00027392	3.496e-05	7.02e-06	0.0	0.00116741	0.00020684	2.05e-06	684.29443543	675.38400568	713.82050681	1.59775647	0.40713211	-0.32646343
0.13243	95.79218	0.00035981	0.00027397	3.503e-05	7.02e-06	0.0	0.00116799	0.00020695	2.05e-06	684.32235484	675.39629011	713.81178124	1.59516855	0.40707939	-0.32645658
0.13248	95.8273	0.00035901	0.00027402	3.51e-05	7.02e-06	-0.0	0.00116857	0.00020706	2.05e-06	684.35028413	675.40856875	713.80306558	1.59258193	0.40702676	-0.32644974
0.14255	102.19139	0.00023085	0.00027857	4.919e-05	6.73e-06	-0.0	0.0012607	0.00022473	2.05e-06	689.63033539	677.56197693	712.36781544	1.14716176	0.39958816	-0.32532316
0.1426	102.22583	0.00023026	0.00027857	4.927e-05	6.73e-06	0.0	0.00126113	0.00022482	2.05e-06	689.66007388	677.57324818	712.36080881	1.14486658	0.39955973	-0.32531766
0.14266	102.26026	0.00022966	0.00027857	4.936e-05	6.73e-06	-0.0	0.00126156	0.0002249	2.05e-06	689.68982101	677.58451413	712.35381091	1.14257255	0.39953141	-0.32531217
0.14271	102.29469	0.00022907	0.00027857	4.944e-05	6.72e-06	-0.0	0.00126199	0.00022498	2.05e-06	689.71957676	677.59577478	712.34682171	1.14028019	0.39950326	-0.32530668
0.14277	102.32911	0.00022848	0.00027857	4.953e-05	6.72e-06	0.0	0.00126242	0.00022507	2.05e-06	689.7493411	677.60703015	712.33984122	1.13798899	0.39947521	-0.3253012
0.14282	102.36353	0.00022789	0.00027856	4.961e-05	6.72e-06	0.0	0.00126285	0.00022515	2.05e-06	689.77911401	677.61828021	712.33286944	1.1356992	0.3994473	-0.32529573
0.14288	102.39795	0.00022729	0.00027856	4.97e-05	6.72e-06	-0.0	0.00126327	0.00022523	2.05e-06	689.80889545	677.62952499	712.32590634	1.1334109	0.39941953	-0.32529027
0.14293	102.43236	0.0002267	0.00027856	4.978e-05	6.71e-06	0.0	0.0012637	0.00022532	2.05e-06	689.83868541	677.64076448	712.31895194	1.13112375	0.39939187	-0.32528481
0.14299	102.46677	0.00022612	0.00027856	4.987e-05	6.71e-06	0.0	0.00126412	0.0002254	2.05e-06	689.86848385	677.65199867	712.31200622	1.12883823	0.39936437	-0.32527936
0.14304	102.50118	0.00022553	0.00027856	4.995e-05	6.71e-06	-0.0	0.00126455	0.00022548	2.05e-06	689.89829075	677.66322757	712.30506918	1.1265539	0.39933698	-0.32527391
0.1431	102.53558	0.00022494	0.00027855	5.004e-05	6.71e-06	-0.0	0.00126497	0.00022556	2.05e-06	689.92810609	677.67445118	712.29814081	1.12427095	0.39930973	-0.32526847
0.14315	102.56998	0.00022436	0.00027855	5.013e-05	6.7e-06	0.0	0.00126539	0.00022565	2.05e-06	689.95792982	677.6856695	712.29122111	1.12198949	0.39928262	-0.32526304
0.14321	102.60437	0.00022377	0.00027855	5.021e-05	6.7e-06	-0.0	0.00126581	0.00022573	2.05e-06	689.98776194	677.69688252	712.28431006	1.11970918	0.39925562	-0.32525762
0.14326	102.63876	0.00022319	0.00027855	5.03e-05	6.7e-06	-0.0	0.00126623	0.00022581	2.05e-06	690.0176024	677.70809026	712.27740768	1.11743047	0.39922878	-0.3252522
0.14332	102.67315	0.00022261	0.00027854	5.038e-05	6.7e-06	0.0	0.00126665	0.00022589	2.05e-06	690.04745119	677.71929271	712.27051394	1.11515297	0.39920206	-0.32524679
0.14337	102.70753	0.00022203	0.00027854	5.047e-05	6.69e-06	0.0	0.00126707	0.00022597	2.05e-06	690.07730826	677.73048987	712.26362885	1.1128768	0.39917546	-0.32524138
0.14343	102.74191	0.00022145	0.00027853	5.056e-05	6.69e-06	-0.0	0.00126749	0.00022606	2.05e-06	690.10717361	677.74168174	712.25675239	1.11060215	0.39914901	-0.32523599
0.14348	102.77629	0.00022087	0.00027853	5.064e-05	6.69e-06	0.0	0.00126791	0.00022614	2.05e-06	690.13704718	677.75286832	712.24988457	1.10832864	0.39912267	-0.3252306
0.15354	109.00488	0.00013201	0.00027356	6.795e-05	6.1e-06	-0.0	0.00133223	0.00023894	2.05e-06	695.70267017	679.71047585	711.13287096	0.71383226	0.39638083	-0.32435388
0.1536	109.03858	0.00013161	0.00027351	6.805e-05	6.09e-06	-0.0	0.00133252	0.000239	2.05e-06	695.73334974	679.72067814	711.12750179	0.71178978	0.39637612	-0.32434967
0.15365	109.07227	0.00013121	0.00027346	6.815e-05	6.09e-06	0.0	0.00133281	0.00023905	2.05e-06	695.76402864	679.73087496	711.1221403	0.70974855	0.39637151	-0.32434546
0.15371	109.10596	0.00013082	0.00027341	6.826e-05	6.08e-06	-0.0	0.0013331	0.00023911	2.05e-06	695.79470682	679.74106632	711.11678649	0.70770846	0.396367	-0.32434126
0.15376	109.13965	0.00013042	0.00027336	6.836e-05	6.08e-06	-0.0	0.00133338	0.00023917	2.05e-06	695.82538421	679.7512522	711.11144034	0.7056696	0.39636258	-0.32433706
0.15382	109.17333	0.00013003	0.00027331	6.846e-05	6.08e-06	0.0	0.00133367	0.00023923	2.05e-06	695.85606075	679.76143262	711.10610186	0.70363202	0.39635826	-0.32433287
0.15387	109.20701	0.00012964	0.00027326	6.857e-05	6.07e-06	-0.0	0.00133395	0.00023929	2.05e-06	695.88673636	679.77160757	711.10077103	0.70159557	0.39635403	-0.32432869
0.15393	109.24068	0.00012924	0.00027321	6.867e-05	6.07e-06	-0.0	0.00133424	0.00023935	2.05e-06	695.91741098	679.78177704	711.09544786	0.69956033	0.39634989	-0.32432451
0.15398	109.27435	0.00012885	0.00027316	6.877e-05	6.07e-06	0.0	0.00133452	0.0002394	2.05e-06	695.94808454	679.79194104	711.09013234	0.6975264	0.39634586	-0.32432034
0.15404	109.30802	0.00012846	0.00027311	6.888e-05	6.06e-06	-0.0	0.00133481	0.00023946	2.05e-06	695.97875697	679.80209957	711.08482445	0.69549358	0.39634191	-0.32431617
0.15409	109.34168	0.00012807	0.00027306	6.898e-05	6.06e-06	-0.0	0.00133509	0.00023952	2.05e-06	696.00942821	679.81225262	711.07952421	0.69346197	0.39633806	-0.32431201
0.15415	109.37534	0.00012768	0.00027301	6.908e-05	6.05e-06	0.0	0.00133537	0.00023958	2.05e-06	696.0400982	679.82240019	711.0742316	0.69143169	0.3963343	-0.32430786
0.1542	109.409	0.0001273	0.00027296	6.919e-05	6.05e-06	-0.0	0.00133565	0.00023964	2.05e-06	696.07076685	679.83254228	711.06894662	0.68940252	0.39633064	-0.32430371
0.15426	109.44265	0.00012691	0.0002729	6.929e-05	6.05e-06	-0.0	0.00133593	0.00023969	2.05e-06	696.1014341	679.84267889	711.06366927	0.68737453	0.39632706	-0.32429957
0.15431	109.4763	0.00012652	0.00027285	6.939e-05	6.04e-06	0.0	0.00133621	0.00023975	2.05e-06	696.13209989	679.85281002	711.05839953	0.6853479	0.39632359	-0.32429543
0.15437	109.50994	0.00012614	0.0002728	6.95e-05	6.04e-06	-0.0	0.00133649	0.00023981	2.05e-06	696.16276414	679.86293566	711.0531374	0.68332237	0.39632021	-0.3242913
0.15442	109.54359	0.00012575	0.00027275	6.96e-05	6.03e-06	0.0	0.00133677	0.00023986	2.05e-06	696.19342679	679.87305582	711.04788289	0.68129802	0.39631691	-0.32428718
0.15448	109.57722	0.00012537	0.0002727	6.971e-05	6.03e-06	0.0	0.00133705	0.00023992	2.05e-06	696.22408778	679.88317049	711.04263598	0.67927503	0.39631371	-0.32428306
0.16454	115.67102	6.894e-05	0.00025963	9.025e-05	5.24e-06	-0.0	0.00137816	0.00024856	2.05e-06	701.72872843	681.6406363	710.20531156	0.33034974	0.39688436	-0.32362594
0.1646	115.70398	6.87e-05	0.00025954	9.037e-05	5.23e-06	0.0	0.00137834	0.0002486	2.05e-06	701.75777274	681.64972596	710.2013785	0.32856666	0.39689142	-0.32362285
0.16465	115.73694	6.846e-05	0.00025945	9.049e-05	5.23e-06	-0.0	0.00137851	0.00024864	2.05e-06	701.78680066	681.65881004	710.1974521	0.32678501	0.3968985	-0.32361977
0.16471	115.76989	6.822e-05	0.00025936	9.061e-05	5.22e-06	-0.0	0.00137869	0.00024867	2.05e-06	701.8158121	681.66788855	710.19353235	0.32500489	0.3969056	-0.3236167
0.16476	115.80284	6.798e-05	0.00025927	9.073e-05	5.22e-06	0.0	0.00137886	0.00024871	2.05e-06	701.84480698	681.6769615	710.18961924	0.32322619	0.39691271	-0.32361363
0.16482	115.83579	6.775e-05	0.00025918	9.085e-05	5.22e-06	-0.0	0.00137904	0.00024875	2.05e-06	701.87378522	681.68602887	710.18571278	0.32144892	0.39691983	-0.32361056
0.16487	115.86873	6.751e-05	0.00025909	9.097e-05	5.21e-06	0.0	0.00137921	0.00024879	2.05e-06	701.90274673	681.69509068	710.18181296	0.31967308	0.39692696	-0.3236075
0.16493	115.90167	6.727e-05	0.000259	9.109e-05	5.21e-06	0.0	0.00137938	0.00024882	2.05e-06	701.93169143	681.70414692	710.17791976	0.31789879	0.39693411	-0.32360445
0.16498	115.93461	6.704e-05	0.00025891	9.121e-05	5.2e-06	-0.0	0.00137955	0.00024886	2.05e-06	701.96061924	681.7131976	710.1740332	0.31612592	0.39694127	-0.3236014
0.16504	115.96754	6.68e-05	0.00025882	9.133e-05	5.2e-06	0.0	0.00137972	0.0002489	2.05e-06	701.98953006	681.72224271	710.17015325	0.3143545	0.39694844	-0.32359835
0.16509	116.00047	6.657e-05	0.00025873	9.145e-05	5.19e-06	-0.0	0.00137989	0.00024894	2.05e-06	702.01842382	681.73128226	710.16627991	0.31258451	0.39695562	-0.32359531
0.16515	116.0334	6.634e-05	0.00025864	9.157e-05	5.19e-06	-0.0	0.00138006	0.00024897	2.05e-06	702.04730043	681.74031625	710.16241319	0.31081607	0.39696281	-0.32359228
0.1652	116.06632	6.61e-05	0.00025855	9.169e-05	5.18e-06	0.0	0.00138023	0.00024901	2.05e-06	702.0761598	681.74934469	710.15855307	0.30904907	0.39697001	-0.32358925
0.16526	116.09923	6.587e-05	0.00025846	9.181e-05	5.18e-06	-0.0	0.0013804	0.00024905	2.05e-06	702.10500186	681.75836756	710.15469954	0.30728353	0.39697722	-0.32358622
0.16531	116.13215	6.564e-05	0.00025837	9.193e-05	5.17e-06	0.0	0.00138057	0.00024908	2.05e-06	702.13382652	681.76738488	710.15085261	0.30551942	0.39698444	-0.3235832
0.16537	116.16506	6.541e-05	0.00025828	9.205e-05	5.17e-06	0.0	0.00138074	0.00024912	2.05e-06	702.16263369	681.77639664	710.14701227	0.30375687	0.39699167	-0.32358019
0.16542	116.19797	6.518e-05	0.00025819	9.218e-05	5.16e-06	-0.0	0.00138091	0.00024916	2.05e-06	702.19142329	681.78540285	710.14317851	0.30199578	0.39699891	-0.32357718
0.16548	116.23087	6.495e-05	0.0002581	9.23e-05	5.16e-06	0.0	0.00138108	0.0002492	2.05e-06	702.22019524	681.79440351	710.13935132	0.30023614	0.39700616	-0.32357418
0.17554	122.19045	3.289e-05	0.00023899	0.00011547	4.29e-06	0.0	0.00140457	0.00025457	2.05e-06	707.1051137	683.35072708	709.54355738	0.00556884	0.39795124	-0.32310668
0.1756	122.22268	3.276e-05	0.00023888	0.0001156	4.29e-06	-0.0	0.00140466	0.00025459	2.05e-06	707.12930833	683.35875613	709.54083783	0.00412161	0.39795162	-0.32310454
0.17565	122.2549	3.263e-05	0.00023876	0.00011573	4.28e-06	0.0	0.00140476	0.00025461	2.05e-06	707.15347171	683.36678029	709.5381237	0.00267631	0.39795191	-0.32310241
0.17571	122.28712	3.25e-05	0.00023865	0.00011586	4.28e-06	-0.0	0.00140485	0.00025463	2.05e-06	707.17760379	683.37479959	709.53541499	0.00123291	0.39795213	-0.32310029
0.17576	122.31934	3.238e-05	0.00023853	0.000116	4.27e-06	0.0	0.00140494	0.00025466	2.05e-06	707.20170451	683.38281401	709.53271168	-0.00020859	0.39795226	-0.32309817
0.17582	122.35156	3.225e-05	0.00023841	0.00011613	4.27e-06	-0.0	0.00140504	0.00025468	2.05e-06	707.22577382	683.39082357	709.53001378	-0.00164818	0.39795232	-0.32309605
0.17587	122.38377	3.213e-05	0.0002383	0.00011626	4.26e-06	-0.0	0.00140513	0.0002547	2.05e-06	707.24981165	683.39882826	709.52732128	-0.00308584	0.39795229	-0.32309394
0.17593	122.41598	3.2e-05	0.00023818	0.00011639	4.26e-06	0.0	0.00140522	0.00025472	2.05e-06	707.27381795	683.40682811	709.52463416	-0.00452152	0.39795218	-0.32309183
0.17598	122.44818	3.187e-05	0.00023807	0.00011652	4.25e-06	-0.0	0.00140531	0.00025475	2.05e-06	707.29779268	683.41482311	709.52195243	-0.0059553	0.39795198	-0.32308972
0.17604	122.48038	3.175e-05	0.00023795	0.00011665	4.25e-06	0.0	0.00140541	0.00025477	2.05e-06	707.32173576	683.42281326	709.51927607	-0.00738716	0.39795171	-0.32308762
0.17609	122.51258	3.163e-05	0.00023783	0.00011678	4.24e-06	-0.0	0.0014055	0.00025479	2.05e-06	707.34564715	683.43079858	709.51660508	-0.00881709	0.39795135	-0.32308553
0.17615	122.54477	3.15e-05	0.00023772	0.00011692	4.24e-06	0.0	0.00140559	0.00025481	2.05e-06	707.36952679	683.43877907	709.51393944	-0.0102451	0.39795091	-0.32308344
0.1762	122.57696	3.138e-05	0.0002376	0.00011705	4.23e-06	0.0	0.00140568	0.00025484	2.05e-06	707.39337464	683.44675473	709.51127917	-0.01167117	0.39795038	-0.32308135
0.17626	122.60914	3.126e-05	0.00023749	0.00011718	4.23e-06	-0.0	0.00140577	0.00025486	2.05e-06	707.41719062	683.45472558	709.50862424	-0.01309524	0.39794976	-0.32307927
0.17631	122.64133	3.113e-05	0.00023737	0.00011731	4.22e-06	0.0	0.00140586	0.00025488	2.05e-06	707.4409747	683.46269161	709.50597465	-0.01451741	0.39794907	-0.32307719
0.17637	122.6735	3.101e-05	0.00023725	0.00011744	4.22e-06	-0.0	0.00140595	0.0002549	2.05e-06	707.4647268	683.47065283	709.50333039	-0.01593765	0.39794829	-0.32307511
0.17642	122.70568	3.089e-05	0.00023714	0.00011757	4.21e-06	0.0	0.00140604	0.00025492	2.05e-06	707.4884469	683.47860925	709.50069146	-0.01735594	0.39794742	-0.32307304
0.17648	122.73785	3.077e-05	0.00023702	0.00011771	4.21e-06	-0.0	0.00140613	0.00025495	2.05e-06	707.51213492	683.48656087	709.49805785	-0.0187723	0.39794646	-0.32307098
0.18654	128.56367	1.46e-05	0.00021457	0.00014215	3.38e-06	-0.0	0.00141802	0.00025806	2.05e-06	711.33702544	684.86855264	709.09256897	-0.24780139	0.39629965	-0.32275285
0.1866	128.59517	1.454e-05	0.00021444	0.00014228	3.38e-06	0.0	0.00141807	0.00025807	2.05e-06	711.35407039	684.87573787	709.09080522	-0.24882604	0.39627669	-0.32275146
0.18665	128.62667	1.448e-05	0.00021431	0.00014241	3.37e-06	-0.0	0.00141811	0.00025808	2.05e-06	711.37107821	684.88291945	709.08904539	-0.24984853	0.3962536	-0.32275008
0.18671	128.65816	1.442e-05	0.00021419	0.00014255	3.37e-06	0.0	0.00141816	0.0002581	2.05e-06	711.38804892	684.89009739	709.08728948	-0.25086886	0.39623037	-0.3227487
0.18676	128.68965	1.436e-05	0.00021406	0.00014268	3.36e-06	-0.0	0.0014182	0.00025811	2.05e-06	711.40498249	684.89727169	709.08553748	-0.25188703	0.396207	-0.32274733
0.18682	128.72114	1.43e-05	0.00021393	0.00014281	3.36e-06	-0.0	0.00141825	0.00025812	2.05e-06	711.42187894	684.90444235	709.08378938	-0.25290303	0.3961835	-0.32274596
0.18687	128.75262	1.424e-05	0.00021381	0.00014295	3.36e-06	0.0	0.00141829	0.00025813	2.05e-06	711.43873825	684.91160939	709.08204518	-0.25391686	0.39615985	-0.32274459
0.18693	128.78409	1.418e-05	0.00021368	0.00014308	3.35e-06	-0.0	0.00141833	0.00025815	2.05e-06	711.45556043	684.91877281	709.08030487	-0.2549285	0.39613607	-0.32274322
0.18698	128.81557	1.412e-05	0.00021355	0.00014321	3.35e-06	0.0	0.00141838	0.00025816	2.05e-06	711.47234547	684.92593262	709.07856844	-0.25593801	0.39611216	-0.32274186
0.18704	128.84704	1.406e-05	0.00021343	0.00014335	3.34e-06	-0.0	0.00141842	0.00025817	2.05e-06	711.48909336	684.93308883	709.07683588	-0.25694535	0.3960881	-0.3227405
0.18709	128.87851	1.4e-05	0.0002133	0.00014348	3.34e-06	0.0	0.00141846	0.00025818	2.05e-06	711.50580411	684.94024143	709.07510718	-0.25795053	0.39606391	-0.32273915
0.18715	128.90997	1.395e-05	0.00021318	0.00014362	3.33e-06	-0.0	0.00141851	0.0002582	2.05e-06	711.52247772	684.94739044	709.07338234	-0.25895354	0.39603958	-0.32273779
0.1872	128.94143	1.389e-05	0.00021305	0.00014375	3.33e-06	0.0	0.00141855	0.00025821	2.05e-06	711.53911418	684.95453587	709.07166136	-0.2599544	0.39601511	-0.32273644
0.18726	128.97288	1.383e-05	0.00021292	0.00014388	3.33e-06	0.0	0.00141859	0.00025822	2.05e-06	711.55571349	684.96167772	709.06994421	-0.26095309	0.3959905	-0.3227351
0.18731	129.00434	1.377e-05	0.0002128	0.00014402	3.32e-06	-0.0	0.00141864	0.00025823	2.05e-06	711.57227565	684.96881599	709.06823091	-0.26194961	0.39596576	-0.32273375
0.18737	129.03578	1.371e-05	0.00021267	0.00014415	3.32e-06	0.0	0.00141868	0.00025825	2.05e-06	711.58880066	684.9759507	709.06652142	-0.26294395	0.39594087	-0.32273241
0.18742	129.06723	1.366e-05	0.00021254	0.00014428	3.31e-06	-0.0	0.00141872	0.00025826	2.05e-06	711.60528852	684.98308184	709.06481576	-0.26393613	0.39591585	-0.32273107
0.18748	129.09867	1.36e-05	0.00021242	0.00014442	3.31e-06	0.0	0.00141876	0.00025827	2.05e-06	711.62173922	684.99020944	709.06311391	-0.26492615	0.39589069	-0.32272974
0.19754	134.79109	6.26e-06	0.00018944	0.00016828	2.6e-06	0.0	0.00142418	0.00026002	2.05e-06	714.01773192	686.24092769	708.80805213	-0.41015262	0.38888574	-0.32252964
0.1976	134.82186	6.24e-06	0.00018932	0.0001684	2.6e-06	-0.0	0.0014242	0.00026002	2.05e-06	714.02758247	686.24749958	708.80692459	-0.41075549	0.38883435	-0.32252875
0.19765	134.85263	6.21e-06	0.00018919	0.00016853	2.59e-06	0.0	0.00142422	0.00026003	2.05e-06	714.03739955	686.25406889	708.8057995	-0.41135638	0.38878282	-0.32252787
0.19771	134.8834	6.18e-06	0.00018907	0.00016866	2.59e-06	-0.0	0.00142424	0.00026004	2.05e-06	714.04718321	686.26063565	708.80467686	-0.41195529	0.38873115	-0.32252699
0.19776	134.91416	6.16e-06	0.00018895	0.00016878	2.59e-06	0.0	0.00142426	0.00026004	2.05e-06	714.05693348	686.26719985	708.80355666	-0.41255222	0.38867935	-0.32252611
0.19782	134.94491	6.13e-06	0.00018883	0.00016891	2.58e-06	-0.0	0.00142428	0.00026005	2.05e-06	714.06665039	686.2737615	708.80243888	-0.41314717	0.38862741	-0.32252523
0.19787	134.97567	6.1e-06	0.0001887	0.00016903	2.58e-06	0.0	0.0014243	0.00026006	2.05e-06	714.07633399	686.28032061	708.80132354	-0.41374016	0.38857532	-0.32252436
0.19793	135.00641	6.08e-06	0.00018858	0.00016916	2.58e-06	-0.0	0.00142432	0.00026007	2.05e-06	714.08598431	686.28687716	708.80021061	-0.41433117	0.3885231	-0.32252349
0.19798	135.03716	6.05e-06	0.00018846	0.00016929	2.57e-06	-0.0	0.00142433	0.00026007	2.05e-06	714.09560138	686.29343118	708.79910009	-0.41492022	0.38847075	-0.32252261
0.19804	135.0679	6.03e-06	0.00018834	0.00016941	2.57e-06	0.0	0.00142435	0.00026008	2.05e-06	714.10518524	686.29998266	708.79799197	-0.41550729	0.38841825	-0.32252174
0.19809	135.09864	6e-06	0.00018821	0.00016954	2.57e-06	-0.0	0.00142437	0.00026009	2.05e-06	714.11473593	686.3065316	708.79688625	-0.41609239	0.38836561	-0.32252088
0.19815	135.12938	5.98e-06	0.00018809	0.00016966	2.56e-06	0.0	0.00142439	0.00026009	2.05e-06	714.12425349	686.31307802	708.79578293	-0.41667552	0.38831284	-0.32252001
0.1982	135.16011	5.95e-06	0.00018797	0.00016979	2.56e-06	-0.0	0.00142441	0.0002601	2.05e-06	714.13373795	686.31962192	708.79468198	-0.4172567	0.38825993	-0.32251915
0.19826	135.19083	5.93e-06	0.00018785	0.00016991	2.56e-06	0.0	0.00142443	0.00026011	2.05e-06	714.14318935	686.32616329	708.79358341	-0.41783592	0.38820688	-0.32251829
0.19831	135.22156	5.9e-06	0.00018772	0.00017004	2.55e-06	-0.0	0.00142445	0.00026011	2.05e-06	714.15260773	686.33270214	708.79248721	-0.41841318	0.3881537	-0.32251743
0.19837	135.25228	5.88e-06	0.0001876	0.00017016	2.55e-06	0.0	0.00142447	0.00026012	2.05e-06	714.16199313	686.33923849	708.79139338	-0.41898849	0.38810037	-0.32251657
0.19842	135.283	5.85e-06	0.00018748	0.00017029	2.55e-06	-0.0	0.00142448	0.00026013	2.05e-06	714.17134557	686.34577232	708.7903019	-0.41956184	0.38804691	-0.32251571
0.19848	135.31371	5.83e-06	0.00018736	0.00017041	2.54e-06	0.0	0.0014245	0.00026014	2.05e-06	714.18066511	686.35230365	708.78921277	-0.42013324	0.38799332	-0.32251486
0.20854	140.87297	2.7e-06	0.00016597	0.00019218	1.98e-06	-0.0	0.00142681	0.00026113	2.05e-06	715.37552219	687.50866891	708.62276656	-0.49422395	0.37603565	-0.32238426
0.20859	140.90302	2.69e-06	0.00016586	0.00019229	1.98e-06	-0.0	0.00142682	0.00026114	2.05e-06	715.37951533	687.51479025	708.62200232	-0.49447656	0.37595959	-0.32238366
0.20865	140.93306	2.68e-06	0.00016575	0.00019241	1.98e-06	0.0	0.00142683	0.00026114	2.05e-06	715.38348378	687.52090957	708.6212393	-0.49472767	0.37588343	-0.32238306
0.2087	140.96309	2.67e-06	0.00016563	0.00019252	1.97e-06	-0.0	0.00142684	0.00026114	2.05e-06	715.38742759	687.52702688	708.62047752	-0.4949773	0.37580716	-0.32238246
0.20876	140.99313	2.66e-06	0.00016552	0.00019263	1.97e-06	0.0	0.00142685	0.00026115	2.05e-06	715.39134681	687.53314216	708.61971695	-0.49522543	0.37573078	-0.32238186
0.20881	141.02316	2.64e-06	0.00016541	0.00019274	1.97e-06	-0.0	0.00142685	0.00026115	2.05e-06	715.39524148	687.53925544	708.6189576	-0.49547209	0.37565431	-0.32238127
0.20887	141.05318	2.63e-06	0.0001653	0.00019285	1.97e-06	0.0	0.00142686	0.00026116	2.05e-06	715.39911165	687.5453667	708.61819947	-0.49571727	0.37557773	-0.32238067
0.20892	141.0832	2.62e-06	0.00016519	0.00019296	1.96e-06	-0.0	0.00142687	0.00026116	2.05e-06	715.40295737	687.55147595	708.61744254	-0.49596097	0.37550105	-0.32238008
0.20898	141.11322	2.61e-06	0.00016508	0.00019308	1.96e-06	0.0	0.00142688	0.00026117	2.05e-06	715.40677869	687.55758318	708.61668681	-0.4962032	0.37542426	-0.32237949
0.20903	141.14324	2.6e-06	0.00016497	0.00019319	1.96e-06	-0.0	0.00142689	0.00026117	2.05e-06	715.41057565	687.56368841	708.61593228	-0.49644396	0.37534737	-0.32237889
0.20909	141.17325	2.59e-06	0.00016486	0.0001933	1.96e-06	0.0	0.00142689	0.00026117	2.05e-06	715.4143483	687.56979164	708.61517894	-0.49668326	0.37527038	-0.3223783
0.20914	141.20326	2.58e-06	0.00016475	0.00019341	1.95e-06	-0.0	0.0014269	0.00026118	2.05e-06	715.4180967	687.57589285	708.61442678	-0.49692109	0.37519329	-0.32237771
0.2092	141.23326	2.57e-06	0.00016464	0.00019352	1.95e-06	0.0	0.00142691	0.00026118	2.05e-06	715.42182087	687.58199207	708.61367581	-0.49715745	0.3751161	-0.32237712
0.20925	141.26326	2.56e-06	0.00016453	0.00019363	1.95e-06	0.0	0.00142692	0.00026119	2.05e-06	715.42552088	687.58808928	708.61292601	-0.49739236	0.3750388	-0.32237653
0.20931	141.29326	2.55e-06	0.00016442	0.00019374	1.95e-06	-0.0	0.00142693	0.00026119	2.05e-06	715.42919678	687.59418449	708.61217738	-0.4976258	0.3749614	-0.32237595
0.20936	141.32325	2.54e-06	0.00016431	0.00019386	1.94e-06	0.0	0.00142693	0.00026119	2.05e-06	715.4328486	687.6002777	708.61142992	-0.49785779	0.3748839	-0.32237536
0.20942	141.35324	2.53e-06	0.0001642	0.00019397	1.94e-06	-0.0	0.00142694	0.0002612	2.05e-06	715.4364764	687.60636891	708.61068362	-0.49808832	0.3748063	-0.32237477
0.20947	141.38323	2.52e-06	0.00016409	0.00019408	1.94e-06	0.0	0.00142695	0.0002612	2.05e-06	715.44008022	687.61245813	708.60993847	-0.49831741	0.3747286	-0.32237419
0.21954	146.80947	1.21e-06	0.00014532	0.00021301	1.52e-06	0.0	0.00142792	0.0002618	2.05e-06	715.74432854	688.69438442	708.48824142	-0.51871929	0.35903729	-0.32227866
0.21959	146.83879	1.2e-06	0.00014523	0.00021311	1.51e-06	-0.0	0.00142792	0.00026181	2.05e-06	715.74430625	688.7001246	708.48763287	-0.51872856	0.35894473	-0.32227818
0.21965	146.8681	1.2e-06	0.00014513	0.0002132	1.51e-06	-0.0	0.00142793	0.00026181	2.05e-06	715.74426833	688.70586295	708.4870247	-0.51873687	0.35885211	-0.32227771
0.2197	146.89741	1.19e-06	0.00014504	0.0002133	1.51e-06	0.0	0.00142793	0.00026181	2.05e-06	715.74421481	688.71159947	708.48641691	-0.51874424	0.35875943	-0.32227723
0.21976	146.92672	1.19e-06	0.00014494	0.00021339	1.51e-06	-0.0	0.00142793	0.00026181	2.05e-06	715.74414572	688.71733417	708.48580949	-0.51875065	0.35866668	-0.32227675
0.21981	146.95602	1.18e-06	0.00014485	0.00021349	1.51e-06	0.0	0.00142794	0.00026182	2.05e-06	715.74406112	688.72306704	708.48520245	-0.51875613	0.35857388	-0.32227628
0.21987	146.98532	1.18e-06	0.00014475	0.00021359	1.5e-06	-0.0	0.00142794	0.00026182	2.05e-06	715.74396104	688.72879808	708.48459578	-0.51876067	0.35848102	-0.3222758
0.21992	147.01462	1.17e-06	0.00014466	0.00021368	1.5e-06	0.0	0.00142794	0.00026182	2.05e-06	715.74384552	688.7345273	708.48398948	-0.51876427	0.35838809	-0.32227532
0.21998	147.04391	1.17e-06	0.00014456	0.00021378	1.5e-06	-0.0	0.00142795	0.00026182	2.05e-06	715.74371461	688.7402547	708.48338354	-0.51876695	0.35829511	-0.32227485
0.22003	147.0732	1.16e-06	0.00014447	0.00021387	1.5e-06	0.0	0.00142795	0.00026183	2.05e-06	715.74356834	688.74598027	708.48277796	-0.51876868	0.35820206	-0.32227437
0.22009	147.10248	1.16e-06	0.00014437	0.00021397	1.5e-06	-0.0	0.00142795	0.00026183	2.05e-06	715.74340676	688.75170401	708.48217273	-0.5187695	0.35810896	-0.3222739
0.22014	147.13176	1.16e-06	0.00014428	0.00021406	1.49e-06	0.0	0.00142796	0.00026183	2.05e-06	715.7432299	688.75742594	708.48156786	-0.51876938	0.3580158	-0.32227342
0.2202	147.16104	1.15e-06	0.00014418	0.00021416	1.49e-06	0.0	0.00142796	0.00026184	2.05e-06	715.74303781	688.76314603	708.48096334	-0.51876834	0.35792258	-0.32227295
0.22025	147.19031	1.15e-06	0.00014409	0.00021425	1.49e-06	-0.0	0.00142796	0.00026184	2.05e-06	715.74283053	688.76886431	708.48035916	-0.51876638	0.3578293	-0.32227247
0.22031	147.21958	1.14e-06	0.00014399	0.00021435	1.49e-06	0.0	0.00142797	0.00026184	2.05e-06	715.7426081	688.77458076	708.47975533	-0.51876349	0.35773596	-0.322272
0.22036	147.24885	1.14e-06	0.0001439	0.00021444	1.49e-06	-0.0	0.00142797	0.00026184	2.05e-06	715.74237055	688.7802954	708.47915184	-0.51875969	0.35764256	-0.32227153
0.22042	147.27811	1.13e-06	0.0001438	0.00021454	1.48e-06	0.0	0.00142797	0.00026185	2.05e-06	715.74211793	688.78600821	708.47854869	-0.51875498	0.35754911	-0.32227105
0.22047	147.30737	1.13e-06	0.00014371	0.00021463	1.48e-06	-0.0	0.00142798	0.00026185	2.05e-06	715.74185028	688.7917192	708.47794587	-0.51874936	0.35745559	-0.32227058
0.23054	152.60063	5.7e-07	0.00012777	0.00023065	1.17e-06	0.0	0.00142839	0.00026223	2.05e-06	715.47884387	689.80655066	708.37031652	-0.50473947	0.33952772	-0.3221859
0.23059	152.62922	5.7e-07	0.00012769	0.00023073	1.17e-06	-0.0	0.00142839	0.00026224	2.05e-06	715.476432	689.81193186	708.36972901	-0.50460123	0.33942432	-0.32218543
0.23065	152.65781	5.6e-07	0.00012761	0.00023081	1.17e-06	-0.0	0.00142839	0.00026224	2.05e-06	715.47401135	689.81731124	708.36914137	-0.50447912	0.3393332	-0.32218501
0.2307	152.68639	5.6e-07	0.00012753	0.00023089	1.16e-06	-0.0	0.0014284	0.00026224	2.05e-06	715.47158301	689.82268904	708.36855362	-0.50429296	0.33919504	-0.32218438
0.23076	152.71497	5.6e-07	0.00012745	0.00023097	1.16e-06	0.0	0.0014284	0.00026224	2.05e-06	715.46914304	689.82806442	708.36796569	-0.50421485	0.33913719	-0.32218411
0.23081	152.74355	5.6e-07	0.00012737	0.00023105	1.16e-06	0.0	0.0014284	0.00026224	2.05e-06	715.46669822	689.8334388	708.36737769	-0.50407121	0.339031	-0.32218363
0.23087	152.77212	5.6e-07	0.00012729	0.00023113	1.16e-06	-0.0	0.0014284	0.00026224	2.05e-06	715.4642445	689.83881133	708.36678955	-0.5039086	0.33891152	-0.32218308
0.23092	152.80069	5.5e-07	0.00012721	0.00023121	1.16e-06	-0.0	0.0014284	0.00026225	2.05e-06	715.46178085	689.84418177	708.36620125	-0.50378056	0.33881756	-0.32218266
0.23098	152.82926	5.5e-07	0.00012713	0.00023129	1.16e-06	-0.0	0.0014284	0.00026225	2.05e-06	715.45930939	689.84955058	708.36561282	-0.50363326	0.33870985	-0.32218216
0.23103	152.85782	5.5e-07	0.00012705	0.00023137	1.16e-06	-0.0	0.00142841	0.00026225	2.05e-06	715.45682902	689.85491751	708.36502424	-0.50349621	0.33861029	-0.32218171
0.23109	152.88638	5.5e-07	0.00012697	0.00023145	1.15e-06	-0.0	0.00142841	0.00026225	2.05e-06	715.45434046	689.86028271	708.36443553	-0.50339971	0.33854022	-0.32218139
0.23114	152.91493	5.5e-07	0.00012689	0.00023153	1.15e-06	-0.0	0.00142841	0.00026225	2.05e-06	715.45184615	689.8656467	708.36384672	-0.5032704	0.33844655	-0.32218096
0.2312	152.94348	5.4e-07	0.00012681	0.00023161	1.15e-06	0.0	0.00142841	0.00026225	2.05e-06	715.44934417	689.87100905	708.36325778	-0.5031324	0.33834687	-0.32218051
0.23125	152.97203	5.4e-07	0.00012673	0.00023169	1.15e-06	0.0	0.00142841	0.00026226	2.05e-06	715.44683405	689.87636967	708.3626687	-0.50299207	0.33824581	-0.32218004
0.23131	153.00057	5.4e-07	0.00012665	0.00023177	1.15e-06	0.0	0.00142841	0.00026226	2.05e-06	715.44431571	689.88172853	708.36207947	-0.502851	0.33814451	-0.32217958
0.23136	153.02911	5.4e-07	0.00012657	0.00023185	1.15e-06	0.0	0.00142841	0.00026226	2.05e-06	715.44178916	689.88708563	708.36149009	-0.50270937	0.33804312	-0.32217912
0.23142	153.05765	5.4e-07	0.00012649	0.00023193	1.15e-06	0.0	0.00142842	0.00026226	2.05e-06	715.43925442	689.89244097	708.36090057	-0.5025672	0.3379417	-0.32217866
0.23147	153.08618	5.3e-07	0.00012641	0.00023201	1.14e-06	0.0	0.00142842	0.00026226	2.05e-06	715.43671152	689.89779455	708.36031089	-0.50242453	0.33784026	-0.32217819
0.24154	158.24639	2.8e-07	0.00011307	0.00024538	9.1e-07	-0.0	0.0014286	0.00026252	2.05e-06	714.86046759	690.84801092	708.24832434	-0.46967891	0.31894049	-0.32208983
0.24159	158.27425	2.8e-07	0.000113	0.00024545	9.1e-07	0.0	0.0014286	0.00026253	2.05e-06	714.85684331	690.85304293	708.24768302	-0.4695977	0.3188995	-0.32208963
0.24165	158.30211	2.8e-07	0.00011293	0.00024552	9.1e-07	0.0	0.0014286	0.00026253	2.05e-06	714.8532175	690.85807426	708.24704155	-0.46942256	0.31881116	-0.3220892
0.2417	158.32996	2.8e-07	0.00011287	0.00024559	9.1e-07	0.0	0.0014286	0.00026253	2.05e-06	714.8495884	690.86310413	708.24639976	-0.46922172	0.31870995	-0.3220887
0.24176	158.35782	2.8e-07	0.0001128	0.00024565	9.1e-07	-0.0	0.00142861	0.00026253	2.05e-06	714.84595554	690.86813231	708.2457576	-0.46901677	0.31860676	-0.3220882
0.24181	158.38566	2.8e-07	0.00011273	0.00024572	9.1e-07	-0.0	0.00142861	0.00026253	2.05e-06	714.84231889	690.87315879	708.24511506	-0.46881101	0.31850326	-0.3220877
0.24187	158.41351	2.8e-07	0.00011267	0.00024579	9.1e-07	0.0	0.00142861	0.00026253	2.05e-06	714.83867842	690.87818354	708.24447214	-0.46860488	0.31839969	-0.32208719
0.24192	158.44135	2.8e-07	0.0001126	0.00024585	9.1e-07	-0.0	0.00142861	0.00026253	2.05e-06	714.83503417	690.88320658	708.24382883	-0.46837307	0.31828333	-0.32208662
0.24198	158.46919	2.8e-07	0.00011253	0.00024592	9.1e-07	-0.0	0.00142861	0.00026253	2.05e-06	714.83138569	690.88822769	708.2431851	-0.468142	0.31816748	-0.32208606
0.24203	158.49702	2.7e-07	0.00011247	0.00024599	9e-07	-0.0	0.00142861	0.00026254	2.05e-06	714.82773301	690.89324689	708.24254093	-0.46791703	0.31805481	-0.32208551
0.24209	158.52485	2.7e-07	0.0001124	0.00024605	9e-07	-0.0	0.00142861	0.00026254	2.05e-06	714.82407628	690.89826421	708.24189635	-0.46766798	0.31793033	-0.3220849
0.24214	158.55268	2.7e-07	0.00011234	0.00024612	9e-07	-0.0	0.00142861	0.00026254	2.05e-06	714.82041511	690.90327947	708.24125131	-0.46753096	0.31786186	-0.32208456
0.2422	158.5805	2.7e-07	0.00011227	0.00024619	9e-07	-0.0	0.00142861	0.00026254	2.05e-06	714.81675151	690.9082936	708.24060601	-0.46726821	0.31773063	-0.32208392
0.24225	158.60832	2.7e-07	0.0001122	0.00024625	9e-07	0.0	0.00142861	0.00026254	2.05e-06	714.81308324	690.91330555	708.23996022	-0.46708341	0.31763849	-0.32208347
0.24231	158.63614	2.7e-07	0.00011214	0.00024632	9e-07	-0.0	0.00142861	0.00026254	2.05e-06	714.80941173	690.91831598	708.23931408	-0.4668585	0.31752644	-0.32208292
0.24236	158.66395	2.7e-07	0.00011207	0.00024638	9e-07	-0.0	0.00142861	0.00026254	2.05e-06	714.80573629	690.92332455	708.23866752	-0.46665051	0.31742291	-0.32208241
0.24242	158.69176	2.7e-07	0.000112	0.00024645	9e-07	-0.0	0.00142861	0.00026254	2.05e-06	714.80205724	690.92833141	708.23802058	-0.46644362	0.31732005	-0.32208191
0.24247	158.71956	2.7e-07	0.00011194	0.00024652	9e-07	0.0	0.00142861	0.00026254	2.05e-06	714.79837462	690.93333656	708.23737325	-0.46625639	0.31722702	-0.32208145
0.25253	163.74654	1.5e-07	0.0001008	0.00025767	7.2e-07	-0.0	0.0014287	0.00026273	2.05e-06	714.08021991	691.82076384	708.11176558	-0.42589914	0.29838478	-0.32198288
0.25259	163.77367	1.5e-07	0.00010075	0.00025773	7.2e-07	-0.0	0.0014287	0.00026273	2.05e-06	714.07613163	691.82545904	708.11103774	-0.42562429	0.29826168	-0.3219822
0.25264	163.80081	1.5e-07	0.00010069	0.00025778	7.2e-07	0.0	0.0014287	0.00026273	2.05e-06	714.0720421	691.83015224	708.11030933	-0.42536959	0.29814766	-0.32198156
0.2527	163.82793	1.5e-07	0.00010063	0.00025784	7.2e-07	-0.0	0.0014287	0.00026273	2.05e-06	714.06795143	691.83484359	708.1095804	-0.42512921	0.29804007	-0.32198095
0.25275	163.85506	1.5e-07	0.00010058	0.00025789	7.2e-07	0.0	0.0014287	0.00026273	2.05e-06	714.06385968	691.83953319	708.10885098	-0.42494907	0.29795948	-0.3219805
0.25281	163.88218	1.5e-07	0.00010052	0.00025795	7.2e-07	0.0	0.0014287	0.00026273	2.05e-06	714.05976714	691.84422149	708.10812119	-0.4247189	0.29785652	-0.32197992
0.25286	163.90929	1.5e-07	0.00010047	0.00025801	7.2e-07	0.0	0.0014287	0.00026273	2.05e-06	714.05567359	691.84890812	708.10739092	-0.42437483	0.29770269	-0.32197906
0.25292	163.93641	1.5e-07	0.00010041	0.00025806	7.2e-07	-0.0	0.0014287	0.00026273	2.05e-06	714.05157856	691.85359225	708.10665994	-0.42425653	0.2976498	-0.32197876
0.25297	163.96351	1.5e-07	0.00010036	0.00025812	7.2e-07	-0.0	0.0014287	0.00026274	2.05e-06	714.04748303	691.85827553	708.10592872	-0.42408276	0.29757213	-0.32197833
0.25303	163.99062	1.5e-07	0.0001003	0.00025817	7.2e-07	-0.0	0.0014287	0.00026274	2.05e-06	714.04338676	691.86295755	708.10519714	-0.42386099	0.29747302	-0.32197777
0.25308	164.01772	1.4e-07	0.00010024	0.00025823	7.2e-07	0.0	0.0014287	0.00026274	2.05e-06	714.03928956	691.86763796	708.10446511	-0.42363363	0.29737144	-0.3219772
0.25314	164.04482	1.4e-07	0.00010019	0.00025828	7.2e-07	-0.0	0.0014287	0.00026274	2.05e-06	714.03519141	691.87231672	708.1037326	-0.42340288	0.29726837	-0.32197661
0.25319	164.07191	1.4e-07	0.00010013	0.00025834	7.2e-07	-0.0	0.00142871	0.00026274	2.05e-06	714.03109232	691.87699381	708.10299962	-0.42308497	0.2971264	-0.32197581
0.25325	164.099	1.4e-07	0.00010008	0.00025839	7.1e-07	-0.0	0.00142871	0.00026274	2.05e-06	714.02699193	691.8816686	708.10226599	-0.42288746	0.29703824	-0.32197532
0.2533	164.12609	1.4e-07	0.00010002	0.00025845	7.1e-07	-0.0	0.00142871	0.00026274	2.05e-06	714.02289074	691.88634196	708.10153195	-0.42260549	0.2969124	-0.3219746
0.25336	164.15318	1.4e-07	9.997e-05	0.00025851	7.1e-07	-0.0	0.00142871	0.00026274	2.05e-06	714.01878844	691.89101329	708.10079732	-0.42237678	0.29681037	-0.32197403
0.25341	164.18025	1.4e-07	9.991e-05	0.00025856	7.1e-07	-0.0	0.00142871	0.00026274	2.05e-06	714.01468525	691.89568295	708.10006223	-0.42216091	0.29671409	-0.32197348
0.25347	164.20733	1.4e-07	9.986e-05	0.00025862	7.1e-07	0.0	0.00142871	0.00026274	2.05e-06	714.01058123	691.90035106	708.09932668	-0.42194589	0.2966182	-0.32197294
0.26353	169.1008	8e-08	9.053e-05	0.00026795	5.8e-07	-0.0	0.00142875	0.00026288	2.05e-06	713.25366939	692.72720768	707.95673121	-0.38030571	0.27826455	-0.3218611
0.26359	169.1272	8e-08	9.049e-05	0.000268	5.8e-07	-0.0	0.00142875	0.00026288	2.05e-06	713.24954329	692.73157847	707.95590849	-0.38001631	0.2781373	-0.32186027
0.26364	169.1536	8e-08	9.044e-05	0.00026804	5.8e-07	-0.0	0.00142875	0.00026288	2.05e-06	713.24541784	692.73594723	707.95508516	-0.37975852	0.27802393	-0.32185952
0.2637	169.18	8e-08	9.039e-05	0.00026809	5.8e-07	-0.0	0.00142875	0.00026288	2.05e-06	713.24129298	692.74031416	707.9542613	-0.37959191	0.27795067	-0.32185904
0.26375	169.20639	8e-08	9.035e-05	0.00026814	5.8e-07	0.0	0.00142875	0.00026288	2.05e-06	713.2371685	692.74467992	707.95343709	-0.37926722	0.27780787	-0.3218581
0.26381	169.23278	8e-08	9.03e-05	0.00026818	5.8e-07	0.0	0.00142875	0.00026288	2.05e-06	713.23304477	692.74904338	707.9526122	-0.37914938	0.27775604	-0.32185776
0.26386	169.25917	8e-08	9.025e-05	0.00026823	5.8e-07	0.0	0.00142875	0.00026288	2.05e-06	713.22892132	692.75340602	707.95178706	-0.37889497	0.27764414	-0.32185703
0.26392	169.28555	8e-08	9.021e-05	0.00026828	5.8e-07	0.0	0.00142875	0.00026288	2.05e-06	713.22479846	692.75776686	707.9509614	-0.37863288	0.27752885	-0.32185627
0.26397	169.31193	8e-08	9.016e-05	0.00026833	5.8e-07	-0.0	0.00142875	0.00026288	2.05e-06	713.22067624	692.76212586	707.95013519	-0.37844953	0.27744819	-0.32185574
0.26403	169.3383	8e-08	9.011e-05	0.00026837	5.8e-07	-0.0	0.00142875	0.00026288	2.05e-06	713.21655445	692.76648356	707.94930859	-0.37822528	0.27734953	-0.32185509
0.26408	169.36467	8e-08	9.007e-05	0.00026842	5.8e-07	-0.0	0.00142875	0.00026288	2.05e-06	713.21243322	692.77083967	707.94848153	-0.37799913	0.27725003	-0.32185443
0.26414	169.39104	8e-08	9.002e-05	0.00026847	5.8e-07	0.0	0.00142875	0.00026288	2.05e-06	713.20831254	692.7751942	707.947654	-0.37772433	0.27712912	-0.32185363
0.26419	169.41741	8e-08	8.997e-05	0.00026851	5.8e-07	0.0	0.00142875	0.00026288	2.05e-06	713.20419254	692.77954678	707.94682589	-0.37756358	0.27705838	-0.32185317
0.26425	169.44377	8e-08	8.993e-05	0.00026856	5.8e-07	0.0	0.00142875	0.00026288	2.05e-06	713.20007295	692.78389823	707.94599745	-0.37735772	0.27696779	-0.32185257
0.2643	169.47012	8e-08	8.988e-05	0.00026861	5.7e-07	0.0	0.00142875	0.00026289	2.05e-06	713.19595388	692.78824822	707.94516858	-0.37703459	0.27682557	-0.32185163
0.26436	169.49647	8e-08	8.983e-05	0.00026865	5.7e-07	-0.0	0.00142875	0.00026289	2.05e-06	713.19183563	692.79259594	707.94433904	-0.37690503	0.27676855	-0.32185125
0.26441	169.52282	8e-08	8.979e-05	0.0002687	5.7e-07	-0.0	0.00142875	0.00026289	2.05e-06	713.18771772	692.79694274	707.94350923	-0.3766722	0.27666607	-0.32185057
0.26447	169.54917	8e-08	8.974e-05	0.00026874	5.7e-07	-0.0	0.00142875	0.00026289	2.05e-06	713.18360041	692.8012879	707.94267893	-0.37635818	0.27652783	-0.32184965
0.27453	174.30874	5e-08	8.188e-05	0.00027661	4.8e-07	0.0	0.00142878	0.00026299	2.05e-06	712.44439635	693.57028192	707.78309654	-0.33692477	0.25894266	-0.32172454
0.27459	174.33441	5e-08	8.184e-05	0.00027665	4.7e-07	-0.0	0.00142878	0.00026299	2.05e-06	712.44045483	693.57434383	707.78218429	-0.33663347	0.25881034	-0.32172353
0.27464	174.36008	5e-08	8.18e-05	0.00027669	4.7e-07	0.0	0.00142878	0.00026299	2.05e-06	712.43651507	693.57840363	707.78127144	-0.33635118	0.25868206	-0.32172255
0.2747	174.38574	5e-08	8.176e-05	0.00027673	4.7e-07	0.0	0.00142878	0.00026299	2.05e-06	712.43257701	693.58246139	707.78035802	-0.33630535	0.25866123	-0.32172239
0.27475	174.4114	5e-08	8.172e-05	0.00027677	4.7e-07	0.0	0.00142878	0.00026299	2.05e-06	712.42863922	693.58651881	707.77944451	-0.33607355	0.25855588	-0.32172159
0.27481	174.43706	5e-08	8.168e-05	0.00027681	4.7e-07	-0.0	0.00142878	0.00026299	2.05e-06	712.42470284	693.59057456	707.77853052	-0.3358722	0.25846434	-0.32172089
0.27486	174.46271	5e-08	8.164e-05	0.00027685	4.7e-07	-0.0	0.00142878	0.00026299	2.05e-06	712.42076768	693.59462885	707.77761613	-0.33554976	0.25831767	-0.32171977
0.27492	174.48836	5e-08	8.161e-05	0.00027689	4.7e-07	0.0	0.00142878	0.00026299	2.05e-06	712.41683447	693.5986808	707.77670108	-0.33538196	0.25824133	-0.32171918
0.27497	174.514	5e-08	8.157e-05	0.00027692	4.7e-07	0.0	0.00142878	0.00026299	2.05e-06	712.41290229	693.60273154	707.7757857	-0.33527961	0.25819477	-0.32171883
0.27503	174.53965	5e-08	8.153e-05	0.00027696	4.7e-07	0.0	0.00142878	0.00026299	2.05e-06	712.40897074	693.60678153	707.7748701	-0.33505709	0.2580935	-0.32171805
0.27508	174.56528	5e-08	8.149e-05	0.000277	4.7e-07	-0.0	0.00142878	0.00026299	2.05e-06	712.40504054	693.61082991	707.77395406	-0.33482742	0.25798896	-0.32171725
0.27514	174.59092	5e-08	8.145e-05	0.00027704	4.7e-07	-0.0	0.00142878	0.00026299	2.05e-06	712.40111175	693.61487662	707.77303755	-0.33445594	0.25781976	-0.32171595
0.27519	174.61655	5e-08	8.141e-05	0.00027708	4.7e-07	0.0	0.00142878	0.00026299	2.05e-06	712.39718525	693.61892064	707.77212029	-0.33441533	0.25780126	-0.32171581
0.27525	174.64218	5e-08	8.137e-05	0.00027712	4.7e-07	0.0	0.00142878	0.00026299	2.05e-06	712.393259	693.62296436	707.77120294	-0.33422615	0.25771508	-0.32171515
0.2753	174.6678	5e-08	8.133e-05	0.00027716	4.7e-07	0.0	0.00142878	0.00026299	2.05e-06	712.38933391	693.62700671	707.77028521	-0.33403239	0.25762679	-0.32171447
0.27536	174.69342	5e-08	8.129e-05	0.0002772	4.7e-07	-0.0	0.00142878	0.00026299	2.05e-06	712.38541002	693.63104765	707.7693671	-0.3337397	0.25749338	-0.32171345
0.27541	174.71904	5e-08	8.125e-05	0.00027724	4.7e-07	0.0	0.00142878	0.00026299	2.05e-06	712.38148795	693.63508646	707.76844838	-0.33346519	0.25736819	-0.32171248
0.27547	174.74465	5e-08	8.121e-05	0.00027728	4.7e-07	0.0	0.00142878	0.000263	2.05e-06	712.37756758	693.63912329	707.76752912	-0.33341775	0.25734655	-0.32171231
0.28553	179.36981	3e-08	7.454e-05	0.00028396	3.9e-07	-0.0	0.00142879	0.00026307	2.05e-06	711.68331071	694.35328231	707.59267034	-0.29765297	0.24059483	-0.32157482
0.28559	179.39475	3e-08	7.451e-05	0.00028399	3.9e-07	-0.0	0.00142879	0.00026307	2.05e-06	711.67965128	694.35705242	707.59168033	-0.2972859	0.24041751	-0.32157327
0.28564	179.41968	3e-08	7.447e-05	0.00028402	3.9e-07	0.0	0.00142879	0.00026307	2.05e-06	711.67599488	694.36081971	707.59068962	-0.29727641	0.24041293	-0.32157323
0.2857	179.44461	3e-08	7.444e-05	0.00028406	3.9e-07	0.0	0.00142879	0.00026307	2.05e-06	711.67233856	694.36458692	707.58969888	-0.2971207	0.24033769	-0.32157257
0.28575	179.46953	3e-08	7.44e-05	0.00028409	3.9e-07	0.0	0.00142879	0.00026307	2.05e-06	711.66868352	694.36835294	707.58870785	-0.29694563	0.24025308	-0.32157184
0.28581	179.49445	3e-08	7.437e-05	0.00028412	3.9e-07	-0.0	0.00142879	0.00026307	2.05e-06	711.66502993	694.37211762	707.58771649	-0.2966882	0.24012859	-0.32157075
0.28586	179.51937	3e-08	7.434e-05	0.00028416	3.9e-07	-0.0	0.00142879	0.00026307	2.05e-06	711.66137846	694.37588032	707.58672463	-0.29639124	0.23998488	-0.32156949
0.28592	179.54428	3e-08	7.43e-05	0.00028419	3.9e-07	0.0	0.00142879	0.00026307	2.05e-06	711.65772945	694.37964074	707.5857322	-0.2963694	0.23997431	-0.32156939
0.28597	179.56919	3e-08	7.427e-05	0.00028423	3.9e-07	0.0	0.00142879	0.00026307	2.05e-06	711.65408063	694.383401	707.58473973	-0.29619478	0.23988979	-0.32156865
0.28603	179.5941	3e-08	7.424e-05	0.00028426	3.9e-07	0.0	0.00142879	0.00026307	2.05e-06	711.65043325	694.38715991	707.58374693	-0.2960192	0.23980477	-0.32156791
0.28608	179.619	3e-08	7.42e-05	0.00028429	3.9e-07	-0.0	0.00142879	0.00026307	2.05e-06	711.64678732	694.39091747	707.58275379	-0.29574539	0.23967211	-0.32156674
0.28614	179.6439	3e-08	7.417e-05	0.00028433	3.9e-07	0.0	0.00142879	0.00026308	2.05e-06	711.64314368	694.39467293	707.58176012	-0.29549925	0.23955279	-0.3215657
0.28619	179.66879	3e-08	7.413e-05	0.00028436	3.9e-07	0.0	0.00142879	0.00026308	2.05e-06	711.63950208	694.39842649	707.58076599	-0.29546513	0.23953625	-0.32156555
0.28625	179.69368	3e-08	7.41e-05	0.00028439	3.9e-07	0.0	0.00142879	0.00026308	2.05e-06	711.63586076	694.40217979	707.57977179	-0.29527156	0.23944239	-0.32156473
0.2863	179.71857	3e-08	7.407e-05	0.00028443	3.9e-07	0.0	0.00142879	0.00026308	2.05e-06	711.63222106	694.4059316	707.57877721	-0.29509626	0.23935735	-0.32156398
0.28636	179.74345	3e-08	7.403e-05	0.00028446	3.9e-07	-0.0	0.00142879	0.00026308	2.05e-06	711.62858282	694.40968207	707.57778231	-0.29480702	0.23921696	-0.32156274
0.28641	179.76833	3e-08	7.4e-05	0.00028449	3.9e-07	0.0	0.00142879	0.00026308	2.05e-06	711.62494699	694.4134303	707.57678685	-0.29460836	0.23912048	-0.32156189
0.28647	179.79321	3e-08	7.397e-05	0.00028453	3.9e-07	0.0	0.00142879	0.00026308	2.05e-06	711.62131283	694.417177	707.57579101	-0.29455881	0.23909641	-0.32156168
0.29653	184.28335	2e-08	6.826e-05	0.00029024	3.3e-07	0.0	0.0014288	0.00026314	2.05e-06	710.98214804	695.0796674	707.38806771	-0.26305836	0.22325521	-0.32141396
0.29659	184.30755	2e-08	6.823e-05	0.00029027	3.3e-07	-0.0	0.0014288	0.00026314	2.05e-06	710.978798	695.08316268	707.38701372	-0.26294975	0.22319849	-0.3214134
0.29664	184.33174	2e-08	6.82e-05	0.0002903	3.3e-07	-0.0	0.0014288	0.00026314	2.05e-06	710.975449	695.08665706	707.38595954	-0.26273523	0.22308643	-0.3214123
0.2967	184.35593	2e-08	6.817e-05	0.00029033	3.3e-07	0.0	0.0014288	0.00026314	2.05e-06	710.97210206	695.09014967	707.38490499	-0.26263045	0.22303165	-0.32141176
0.29675	184.38011	2e-08	6.814e-05	0.00029036	3.3e-07	0.0	0.0014288	0.00026314	2.05e-06	710.96875612	695.09364142	707.38385024	-0.26241255	0.22291774	-0.32141064
0.29681	184.40429	2e-08	6.811e-05	0.00029039	3.3e-07	-0.0	0.0014288	0.00026314	2.05e-06	710.96541228	695.09713136	707.38279511	-0.26231158	0.2228649	-0.32141011
0.29686	184.42847	2e-08	6.808e-05	0.00029042	3.3e-07	-0.0	0.0014288	0.00026314	2.05e-06	710.9620694	695.10062046	707.38173981	-0.26209034	0.22274915	-0.32140897
0.29692	184.45264	2e-08	6.805e-05	0.00029044	3.3e-07	0.0	0.0014288	0.00026314	2.05e-06	710.95872865	695.10410773	707.38068411	-0.26197944	0.22269106	-0.3214084
0.29697	184.47681	2e-08	6.802e-05	0.00029047	3.2e-07	0.0	0.0014288	0.00026314	2.05e-06	710.95538896	695.10759408	707.37962822	-0.26178161	0.22258747	-0.32140737
0.29703	184.50098	2e-08	6.799e-05	0.0002905	3.2e-07	-0.0	0.0014288	0.00026314	2.05e-06	710.95205118	695.1110788	707.37857197	-0.26164599	0.22251638	-0.32140667
0.29708	184.52514	2e-08	6.797e-05	0.00029053	3.2e-07	-0.0	0.0014288	0.00026314	2.05e-06	710.9487147	695.11456238	707.37751549	-0.26147016	0.22242424	-0.32140576
0.29714	184.5493	2e-08	6.794e-05	0.00029056	3.2e-07	0.0	0.0014288	0.00026314	2.05e-06	710.94537991	695.11804451	707.3764587	-0.2613187	0.22234479	-0.32140497
0.29719	184.57346	2e-08	6.791e-05	0.00029059	3.2e-07	0.0	0.0014288	0.00026314	2.05e-06	710.94204658	695.12152539	707.37540165	-0.26115907	0.22226106	-0.32140414
0.29725	184.59761	2e-08	6.788e-05	0.00029062	3.2e-07	-0.0	0.0014288	0.00026314	2.05e-06	710.93871479	695.12500493	707.37434431	-0.26099195	0.22217332	-0.32140327
0.2973	184.62175	2e-08	6.785e-05	0.00029065	3.2e-07	0.0	0.0014288	0.00026314	2.05e-06	710.93538462	695.12848309	707.37328668	-0.26084833	0.22209793	-0.32140253
0.29736	184.6459	2e-08	6.782e-05	0.00029068	3.2e-07	0.0	0.0014288	0.00026314	2.05e-06	710.93205582	695.13196006	707.37222879	-0.26066571	0.22200198	-0.32140157
0.29741	184.67004	2e-08	6.779e-05	0.0002907	3.2e-07	-0.0	0.0014288	0.00026314	2.05e-06	710.92872879	695.13543551	707.37117059	-0.26053796	0.22193485	-0.32140091
0.29747	184.69418	2e-08	6.776e-05	0.00029073	3.2e-07	-0.0	0.0014288	0.00026314	2.05e-06	710.92540299	695.13890989	707.37011216	-0.26033999	0.22183076	-0.32139987
0.30753	189.04855	1e-08	6.284e-05	0.00029566	2.8e-07	-0.0	0.0014288	0.00026319	2.05e-06	710.34227572	695.75280292	707.17204577	-0.23308486	0.2069203	-0.32124424
0.30758	189.072	1e-08	6.281e-05	0.00029568	2.8e-07	0.0	0.0014288	0.00026319	2.05e-06	710.33922561	695.75603997	707.17094137	-0.23298994	0.20686615	-0.32124365
0.30764	189.09545	1e-08	6.279e-05	0.00029571	2.8e-07	0.0	0.0014288	0.00026319	2.05e-06	710.33617648	695.75927616	707.16983682	-0.23280694	0.20676171	-0.3212425
0.30769	189.11889	1e-08	6.276e-05	0.00029573	2.8e-07	-0.0	0.0014288	0.00026319	2.05e-06	710.33312926	695.7625107	707.16873198	-0.23271269	0.20670789	-0.32124191
0.30775	189.14233	1e-08	6.274e-05	0.00029576	2.7e-07	-0.0	0.0014288	0.00026319	2.05e-06	710.33008302	695.76574439	707.167627	-0.23252946	0.20660321	-0.32124077
0.3078	189.16577	1e-08	6.271e-05	0.00029578	2.7e-07	0.0	0.0014288	0.00026319	2.05e-06	710.32703868	695.76897643	707.16652172	-0.23243585	0.20654971	-0.32124018
0.30786	189.1892	1e-08	6.269e-05	0.00029581	2.7e-07	0.0	0.0014288	0.00026319	2.05e-06	710.32399531	695.77220763	707.1654163	-0.23225242	0.20644482	-0.32123903
0.30791	189.21263	1e-08	6.266e-05	0.00029583	2.7e-07	-0.0	0.0014288	0.00026319	2.05e-06	710.32095385	695.77543717	707.16431058	-0.23215941	0.20639162	-0.32123844
0.30797	189.23606	1e-08	6.264e-05	0.00029586	2.7e-07	-0.0	0.0014288	0.00026319	2.05e-06	710.31791336	695.77866586	707.16320472	-0.2319758	0.20628653	-0.32123729
0.30802	189.25948	1e-08	6.261e-05	0.00029589	2.7e-07	0.0	0.0014288	0.00026319	2.05e-06	710.31487478	695.7818929	707.16209857	-0.23188338	0.20623361	-0.32123671
0.30808	189.2829	1e-08	6.259e-05	0.00029591	2.7e-07	0.0	0.0014288	0.00026319	2.05e-06	710.31183716	695.78511911	707.16099228	-0.23169962	0.20612834	-0.32123555
0.30813	189.30631	1e-08	6.256e-05	0.00029594	2.7e-07	-0.0	0.0014288	0.00026319	2.05e-06	710.30880145	695.78834365	707.15988569	-0.23160775	0.20607569	-0.32123497
0.30819	189.32972	1e-08	6.254e-05	0.00029596	2.7e-07	-0.0	0.0014288	0.00026319	2.05e-06	710.3057667	695.79156736	707.15877896	-0.23142387	0.20597026	-0.32123381
0.30824	189.35313	1e-08	6.251e-05	0.00029599	2.7e-07	0.0	0.0014288	0.00026319	2.05e-06	710.30273387	695.7947894	707.15767194	-0.23133253	0.20591786	-0.32123323
0.3083	189.37654	1e-08	6.249e-05	0.00029601	2.7e-07	0.0	0.0014288	0.00026319	2.05e-06	710.29970198	695.79801062	707.15656478	-0.23114855	0.20581227	-0.32123207
0.30835	189.39993	1e-08	6.246e-05	0.00029603	2.7e-07	-0.0	0.0014288	0.00026319	2.05e-06	710.29667202	695.80123017	707.15545733	-0.23105771	0.20576011	-0.32123149
0.30841	189.42333	1e-08	6.244e-05	0.00029606	2.7e-07	-0.0	0.0014288	0.00026319	2.05e-06	710.293643	695.8044489	707.15434974	-0.23087366	0.20565439	-0.32123033
0.30846	189.44672	1e-08	6.241e-05	0.00029608	2.7e-07	0.0	0.0014288	0.00026319	2.05e-06	710.2906159	695.80766596	707.15324185	-0.23078329	0.20560245	-0.32122975
0.31853	193.66446	1e-08	5.814e-05	0.00030036	2.3e-07	0.0	0.00142881	0.00026323	2.05e-06	709.75995734	696.37585286	706.94718311	-0.20736722	0.19156497	-0.32106791
0.31858	193.68716	1e-08	5.812e-05	0.00030038	2.3e-07	0.0	0.00142881	0.00026323	2.05e-06	709.7571805	696.37884765	706.94604059	-0.20719791	0.19145889	-0.32106663
0.31864	193.70986	1e-08	5.81e-05	0.0003004	2.3e-07	-0.0	0.00142881	0.00026323	2.05e-06	709.7544055	696.38184077	706.94489784	-0.20712843	0.19141532	-0.32106611
0.31869	193.73255	1e-08	5.808e-05	0.00030043	2.3e-07	-0.0	0.00142881	0.00026323	2.05e-06	709.75163125	696.38483321	706.94375499	-0.20696138	0.19131056	-0.32106485
0.31875	193.75524	1e-08	5.805e-05	0.00030045	2.3e-07	0.0	0.00142881	0.00026323	2.05e-06	709.74885881	696.38782399	706.94261192	-0.20689002	0.19126577	-0.32106431
0.3188	193.77793	1e-08	5.803e-05	0.00030047	2.3e-07	0.0	0.00142881	0.00026323	2.05e-06	709.74608714	696.39081407	706.94146874	-0.20672525	0.19116234	-0.32106306
0.31886	193.80062	1e-08	5.801e-05	0.00030049	2.3e-07	-0.0	0.00142881	0.00026323	2.05e-06	709.74331725	696.39380252	706.94032535	-0.20665198	0.1911163	-0.32106251
0.31891	193.8233	1e-08	5.799e-05	0.00030051	2.3e-07	-0.0	0.00142881	0.00026323	2.05e-06	709.74054817	696.39679024	706.93918185	-0.20648951	0.19101421	-0.32106128
0.31897	193.84597	1e-08	5.797e-05	0.00030053	2.3e-07	0.0	0.00142881	0.00026323	2.05e-06	709.73778084	696.39977635	706.93803813	-0.20641431	0.19096692	-0.32106071
0.31902	193.86864	1e-08	5.794e-05	0.00030056	2.3e-07	0.0	0.00142881	0.00026323	2.05e-06	709.73501433	696.40276172	706.93689431	-0.20625416	0.19086619	-0.32105949
0.31908	193.89131	1e-08	5.792e-05	0.00030058	2.3e-07	-0.0	0.00142881	0.00026323	2.05e-06	709.73224956	696.4057455	706.93575027	-0.206177	0.19081764	-0.3210589
0.31913	193.91398	1e-08	5.79e-05	0.0003006	2.3e-07	-0.0	0.00142881	0.00026323	2.05e-06	709.72948562	696.40872851	706.93460612	-0.2060192	0.19071828	-0.3210577
0.31919	193.93664	1e-08	5.788e-05	0.00030062	2.3e-07	0.0	0.00142881	0.00026323	2.05e-06	709.7267234	696.41170996	706.93346177	-0.20593658	0.19066624	-0.32105707
0.31924	193.9593	1e-08	5.786e-05	0.00030064	2.3e-07	0.0	0.00142881	0.00026323	2.05e-06	709.72396207	696.41469059	706.9323173	-0.20578812	0.19057267	-0.32105594
0.3193	193.98195	1e-08	5.784e-05	0.00030067	2.3e-07	-0.0	0.00142881	0.00026323	2.05e-06	709.72120235	696.41766974	706.93117262	-0.20569585	0.1905145	-0.32105524
0.31935	194.0046	1e-08	5.781e-05	0.00030069	2.3e-07	-0.0	0.00142881	0.00026323	2.05e-06	709.71844363	696.42064798	706.93002783	-0.2055581	0.1904276	-0.32105419
0.31941	194.02725	1e-08	5.779e-05	0.00030071	2.3e-07	0.0	0.00142881	0.00026323	2.05e-06	709.71568641	696.42362485	706.92888284	-0.20545544	0.19036282	-0.3210534
0.31946	194.04989	1e-08	5.777e-05	0.00030073	2.3e-07	0.0	0.00142881	0.00026323	2.05e-06	709.71293031	696.42660069	706.92773772	-0.20532852	0.19028266	-0.32105243
0.32953	198.12997	1e-08	5.404e-05	0.00030446	2e-07	0.0	0.00142881	0.00026326	2.05e-06	709.22923093	696.95183223	706.71575905	-0.18525889	0.1770477	-0.32088569
0.32958	198.15191	1e-08	5.402e-05	0.00030448	2e-07	-0.0	0.00142881	0.00026326	2.05e-06	709.22669625	696.95459838	706.7145888	-0.18520431	0.17701003	-0.3208852
0.32964	198.17386	1e-08	5.4e-05	0.0003045	2e-07	-0.0	0.00142881	0.00026326	2.05e-06	709.22416217	696.95736394	706.71341849	-0.18505865	0.17690953	-0.32088388
0.32969	198.1958	1e-08	5.398e-05	0.00030452	2e-07	0.0	0.00142881	0.00026326	2.05e-06	709.2216297	696.96012792	706.71224802	-0.18500014	0.17686913	-0.32088335
0.32975	198.21773	1e-08	5.396e-05	0.00030454	2e-07	0.0	0.00142881	0.00026326	2.05e-06	709.21909788	696.96289126	706.71107748	-0.18485875	0.17677147	-0.32088208
0.3298	198.23967	1e-08	5.394e-05	0.00030456	2e-07	-0.0	0.00142881	0.00026326	2.05e-06	709.21656762	696.96565307	706.70990678	-0.18479551	0.17672777	-0.3208815
0.32986	198.2616	1e-08	5.392e-05	0.00030458	2e-07	-0.0	0.00142881	0.00026326	2.05e-06	709.21403806	696.96841418	706.70873601	-0.18465998	0.17663407	-0.32088027
0.32991	198.28352	1e-08	5.391e-05	0.0003046	2e-07	0.0	0.00142881	0.00026326	2.05e-06	709.21150999	696.97117383	706.70756508	-0.1845839	0.17658145	-0.32087958
0.32997	198.30544	1e-08	5.389e-05	0.00030462	2e-07	0.0	0.00142881	0.00026326	2.05e-06	709.20898277	696.97393264	706.70639408	-0.18446886	0.17650183	-0.32087854
0.33002	198.32736	1e-08	5.387e-05	0.00030463	2e-07	0.0	0.00142881	0.00026326	2.05e-06	709.20645682	696.97669021	706.70522294	-0.18437258	0.17643519	-0.32087766
0.33008	198.34927	1e-08	5.385e-05	0.00030465	2e-07	-0.0	0.00142881	0.00026326	2.05e-06	709.20393193	696.97944672	706.7040517	-0.18427812	0.17636973	-0.3208768
0.33013	198.37118	1e-08	5.383e-05	0.00030467	2e-07	-0.0	0.00142881	0.00026326	2.05e-06	709.20140809	696.9822022	706.70288035	-0.18415981	0.17628776	-0.32087573
0.33019	198.39309	1e-08	5.381e-05	0.00030469	2e-07	0.0	0.00142881	0.00026326	2.05e-06	709.19888555	696.9849564	706.70170886	-0.18408951	0.176239	-0.32087509
0.33024	198.41499	1e-08	5.379e-05	0.00030471	2e-07	0.0	0.00142881	0.00026326	2.05e-06	709.19636379	696.98770983	706.7005373	-0.18394089	0.17613592	-0.32087373
0.3303	198.43689	1e-08	5.377e-05	0.00030473	2e-07	-0.0	0.00142881	0.00026326	2.05e-06	709.19384368	696.99046163	706.69936558	-0.18388715	0.1760986	-0.32087324
0.33035	198.45878	1e-08	5.375e-05	0.00030475	2e-07	-0.0	0.00142881	0.00026326	2.05e-06	709.19132416	696.99321285	706.6981938	-0.1837428	0.17599839	-0.32087192
0.33041	198.48067	1e-08	5.373e-05	0.00030477	2e-07	0.0	0.00142881	0.00026326	2.05e-06	709.18880623	696.99596249	706.69702185	-0.18368506	0.17595827	-0.32087139
0.33046	198.50256	1e-08	5.371e-05	0.00030479	2e-07	0.0	0.00142881	0.00026326	2.05e-06	709.18628894	696.9987115	706.69584984	-0.1835451	0.17586099	-0.32087011
0.34053	202.44381	0.0	5.044e-05	0.00030806	1.7e-07	-0.0	0.00142881	0.00026329	2.05e-06	708.74357557	697.48355655	706.47970354	-0.16643054	0.16343868	-0.3207007
0.34058	202.465	0.0	5.042e-05	0.00030808	1.7e-07	-0.0	0.00142881	0.00026329	2.05e-06	708.74124958	697.48610868	706.47851445	-0.16630479	0.16334326	-0.32069935
0.34064	202.48618	0.0	5.041e-05	0.0003081	1.7e-07	0.0	0.00142881	0.00026329	2.05e-06	708.738925	697.48865932	706.47732525	-0.1662563	0.16330644	-0.32069883
0.34069	202.50736	0.0	5.039e-05	0.00030811	1.7e-07	0.0	0.00142881	0.00026329	2.05e-06	708.73660095	697.49120937	706.47613601	-0.16613647	0.16321541	-0.32069754
0.34075	202.52853	0.0	5.037e-05	0.00030813	1.7e-07	-0.0	0.00142881	0.00026329	2.05e-06	708.73427823	697.493758	706.47494667	-0.16607084	0.16316553	-0.32069684
0.3408	202.5497	0.0	5.036e-05	0.00030815	1.7e-07	-0.0	0.00142881	0.00026329	2.05e-06	708.73195623	697.49630584	706.47375726	-0.16597997	0.16309642	-0.32069586
0.34086	202.57087	0.0	5.034e-05	0.00030816	1.7e-07	-0.0	0.00142881	0.00026329	2.05e-06	708.72963525	697.49885259	706.47256779	-0.16588459	0.16302389	-0.32069484
0.34091	202.59203	0.0	5.032e-05	0.00030818	1.7e-07	0.0	0.00142881	0.00026329	2.05e-06	708.72731533	697.5013982	706.47137822	-0.16582131	0.1629757	-0.32069416
0.34097	202.61319	0.0	5.031e-05	0.0003082	1.7e-07	0.0	0.00142881	0.00026329	2.05e-06	708.72499611	697.50394306	706.47018861	-0.16569161	0.16287696	-0.32069276
0.34102	202.63435	0.0	5.029e-05	0.00030821	1.7e-07	-0.0	0.00142881	0.00026329	2.05e-06	708.72267833	697.50648637	706.46899889	-0.16564806	0.16284376	-0.32069229
0.34108	202.6555	0.0	5.027e-05	0.00030823	1.7e-07	-0.0	0.00142881	0.00026329	2.05e-06	708.72036103	697.50902915	706.46780912	-0.1655243	0.16274944	-0.32069095
0.34113	202.67664	0.0	5.026e-05	0.00030825	1.7e-07	0.0	0.00142881	0.00026329	2.05e-06	708.7180451	697.51157045	706.46661926	-0.16547246	0.16270991	-0.32069039
0.34119	202.69779	0.0	5.024e-05	0.00030826	1.7e-07	0.0	0.00142881	0.00026329	2.05e-06	708.71572975	697.51411113	706.46542935	-0.16535993	0.16262405	-0.32068918
0.34124	202.71893	0.0	5.022e-05	0.00030828	1.7e-07	-0.0	0.00142881	0.00026329	2.05e-06	708.71341566	697.51665046	706.46423934	-0.16528811	0.16256925	-0.3206884
0.3413	202.74006	0.0	5.021e-05	0.0003083	1.7e-07	-0.0	0.00142881	0.00026329	2.05e-06	708.71110235	697.51918893	706.46304927	-0.16520489	0.16250568	-0.3206875
0.34135	202.7612	0.0	5.019e-05	0.00030831	1.7e-07	-0.0	0.00142881	0.00026329	2.05e-06	708.70878997	697.5217264	706.46185913	-0.16510002	0.16242558	-0.32068636
0.34141	202.78232	0.0	5.017e-05	0.00030833	1.7e-07	0.0	0.00142881	0.00026329	2.05e-06	708.70647876	697.52426262	706.46066891	-0.16504303	0.162382	-0.32068574
0.34146	202.80345	0.0	5.015e-05	0.00030835	1.7e-07	0.0	0.00142881	0.00026329	2.05e-06	708.70416818	697.52679814	706.45947863	-0.16491563	0.16228459	-0.32068436
0.35152	206.60454	0.0	4.727e-05	0.00031123	1.5e-07	-0.0	0.00142881	0.00026331	2.05e-06	708.2967264	697.97364954	706.24060832	-0.15021666	0.150554	-0.32051243
0.35158	206.62495	0.0	4.725e-05	0.00031125	1.5e-07	0.0	0.00142881	0.00026331	2.05e-06	708.29458011	697.97599931	706.23940747	-0.15017845	0.15052214	-0.32051195
0.35163	206.64537	0.0	4.724e-05	0.00031126	1.5e-07	0.0	0.00142881	0.00026331	2.05e-06	708.29243423	697.97834858	706.2382066	-0.15007674	0.15043733	-0.32051067
0.35169	206.66577	0.0	4.722e-05	0.00031128	1.5e-07	-0.0	0.00142881	0.00026331	2.05e-06	708.29028949	697.98069651	706.23700567	-0.1500159	0.15038659	-0.3205099
0.35174	206.68618	0.0	4.721e-05	0.00031129	1.5e-07	-0.0	0.00142881	0.00026331	2.05e-06	708.28814541	697.98304365	706.23580471	-0.14995051	0.150332	-0.32050907
0.3518	206.70658	0.0	4.719e-05	0.00031131	1.5e-07	-0.0	0.00142881	0.00026331	2.05e-06	708.28600206	697.98538994	706.23460371	-0.14984423	0.15024328	-0.32050773
0.35185	206.72698	0.0	4.718e-05	0.00031132	1.5e-07	0.0	0.00142881	0.00026331	2.05e-06	708.28385988	697.98773483	706.23340265	-0.14980505	0.15021052	-0.32050723
0.35191	206.74737	0.0	4.716e-05	0.00031134	1.5e-07	0.0	0.00142881	0.00026331	2.05e-06	708.28171813	697.9900792	706.23220157	-0.14969646	0.15011978	-0.32050586
0.35196	206.76776	0.0	4.715e-05	0.00031135	1.5e-07	-0.0	0.00142881	0.00026331	2.05e-06	708.27957758	697.99242215	706.23100042	-0.14965222	0.15008279	-0.3205053
0.35202	206.78814	0.0	4.713e-05	0.00031137	1.5e-07	-0.0	0.00142881	0.00026331	2.05e-06	708.27743752	697.99476453	706.22979925	-0.14956174	0.15000709	-0.32050415
0.35207	206.80853	0.0	4.712e-05	0.00031138	1.5e-07	-0.0	0.00142881	0.00026331	2.05e-06	708.27529846	697.99710571	706.22859803	-0.14949042	0.14994743	-0.32050325
0.35213	206.8289	0.0	4.711e-05	0.0003114	1.5e-07	0.0	0.00142881	0.00026331	2.05e-06	708.27316019	697.99944596	706.22739677	-0.14943268	0.14989905	-0.32050251
0.35218	206.84928	0.0	4.709e-05	0.00031141	1.5e-07	0.0	0.00142881	0.00026331	2.05e-06	708.27102256	698.00178544	706.22619548	-0.14931879	0.14980367	-0.32050107
0.35224	206.86965	0.0	4.708e-05	0.00031143	1.5e-07	-0.0	0.00142881	0.00026331	2.05e-06	708.26888618	698.00412343	706.22499412	-0.14928511	0.14977543	-0.32050064
0.35229	206.89001	0.0	4.706e-05	0.00031144	1.5e-07	-0.0	0.00142881	0.00026331	2.05e-06	708.26675017	698.00646098	706.22379275	-0.14917929	0.14968671	-0.32049929
0.35235	206.91037	0.0	4.705e-05	0.00031146	1.5e-07	0.0	0.00142881	0.00026331	2.05e-06	708.26461534	698.00879713	706.22259131	-0.14912839	0.14964402	-0.32049864
0.3524	206.93073	0.0	4.703e-05	0.00031147	1.5e-07	0.0	0.00142881	0.00026331	2.05e-06	708.26248106	698.01113262	706.22138985	-0.14905019	0.14957838	-0.32049764
0.35246	206.95109	0.0	4.702e-05	0.00031149	1.5e-07	0.0	0.00142881	0.00026331	2.05e-06	708.26034765	698.01346707	706.22018834	-0.14896323	0.14950538	-0.32049653
0.36252	210.61049	0.0	4.446e-05	0.00031404	1.3e-07	0.0	0.00142881	0.00026333	2.05e-06	707.88304295	698.42455025	705.99976051	-0.13634365	0.13846525	-0.32032371
0.36258	210.63013	0.0	4.445e-05	0.00031405	1.3e-07	0.0	0.00142881	0.00026333	2.05e-06	707.88104916	698.42671038	705.99855369	-0.13624813	0.13837812	-0.32032231
0.36263	210.64977	0.0	4.444e-05	0.00031407	1.3e-07	-0.0	0.00142881	0.00026333	2.05e-06	707.87905641	698.42886913	705.99734685	-0.13620976	0.1383431	-0.32032175
0.36269	210.6694	0.0	4.442e-05	0.00031408	1.3e-07	-0.0	0.00142881	0.00026333	2.05e-06	707.87706408	698.43102734	705.99613999	-0.13613924	0.1382787	-0.32032071
0.36274	210.68902	0.0	4.441e-05	0.00031409	1.3e-07	-0.0	0.00142881	0.00026333	2.05e-06	707.87507252	698.43318454	705.99493312	-0.13606141	0.13820763	-0.32031956
0.3628	210.70864	0.0	4.44e-05	0.00031411	1.3e-07	0.0	0.00142881	0.00026333	2.05e-06	707.87308182	698.43534062	705.99372622	-0.1360214	0.13817104	-0.32031897
0.36285	210.72826	0.0	4.438e-05	0.00031412	1.3e-07	0.0	0.00142881	0.00026333	2.05e-06	707.87109154	698.43749614	705.99251932	-0.13592561	0.13808347	-0.32031756
0.36291	210.74788	0.0	4.437e-05	0.00031413	1.3e-07	-0.0	0.00142881	0.00026333	2.05e-06	707.86910232	698.43965027	705.99131239	-0.13588917	0.13805014	-0.32031702
0.36296	210.76749	0.0	4.436e-05	0.00031415	1.3e-07	-0.0	0.00142881	0.00026333	2.05e-06	707.86711349	698.44180389	705.99010544	-0.13581613	0.13798329	-0.32031594
0.36302	210.78709	0.0	4.434e-05	0.00031416	1.3e-07	-0.0	0.00142881	0.00026333	2.05e-06	707.86512546	698.44395645	705.98889848	-0.13574232	0.13791574	-0.32031485
0.36307	210.8067	0.0	4.433e-05	0.00031417	1.3e-07	0.0	0.00142881	0.00026333	2.05e-06	707.86313823	698.44610796	705.9876915	-0.13570037	0.13787729	-0.32031423
0.36313	210.8263	0.0	4.432e-05	0.00031419	1.3e-07	0.0	0.00142881	0.00026333	2.05e-06	707.86115147	698.44825887	705.98648451	-0.13560441	0.13778938	-0.32031281
0.36318	210.84589	0.0	4.431e-05	0.0003142	1.3e-07	-0.0	0.00142881	0.00026333	2.05e-06	707.85916575	698.45040839	705.9852775	-0.13556958	0.13775745	-0.32031229
0.36324	210.86548	0.0	4.429e-05	0.00031421	1.3e-07	-0.0	0.00142881	0.00026333	2.05e-06	707.85718041	698.45255742	705.98407047	-0.13549456	0.13768863	-0.32031118
0.36329	210.88507	0.0	4.428e-05	0.00031422	1.3e-07	-0.0	0.00142881	0.00026333	2.05e-06	707.85519589	698.45470537	705.98286343	-0.13542402	0.13762393	-0.32031013
0.36335	210.90465	0.0	4.427e-05	0.00031424	1.3e-07	0.0	0.00142881	0.00026333	2.05e-06	707.85321214	698.4568523	705.98165637	-0.13538055	0.137584	-0.32030948
0.3634	210.92423	0.0	4.425e-05	0.00031425	1.3e-07	0.0	0.00142881	0.00026333	2.05e-06	707.85122886	698.45899861	705.9804493	-0.13528453	0.13749584	-0.32030806
0.36346	210.94381	0.0	4.424e-05	0.00031426	1.3e-07	-0.0	0.00142881	0.00026333	2.05e-06	707.84924664	698.46114353	705.9792422	-0.13525098	0.13746502	-0.32030756
0.37352	214.45981	0.0	4.197e-05	0.00031653	1.2e-07	0.0	0.00142881	0.00026334	2.05e-06	707.49762349	698.83853107	705.75818484	-0.12432029	0.1270209	-0.32013376
0.37358	214.47865	0.0	4.196e-05	0.00031654	1.2e-07	-0.0	0.00142881	0.00026334	2.05e-06	707.4957601	698.84051185	705.75697657	-0.12427482	0.12697566	-0.32013299
0.37363	214.4975	0.0	4.195e-05	0.00031655	1.2e-07	-0.0	0.00142881	0.00026334	2.05e-06	707.4938972	698.84249192	705.75576829	-0.12418874	0.12689005	-0.32013153
0.37369	214.51634	0.0	4.194e-05	0.00031657	1.2e-07	0.0	0.00142881	0.00026334	2.05e-06	707.49203523	698.84447064	705.75456002	-0.1241624	0.12686383	-0.32013108
0.37374	214.53518	0.0	4.193e-05	0.00031658	1.2e-07	0.0	0.00142881	0.00026334	2.05e-06	707.49017354	698.84644896	705.75335176	-0.12409871	0.12680041	-0.32012999
0.3738	214.55401	0.0	4.191e-05	0.00031659	1.2e-07	0.0	0.00142881	0.00026334	2.05e-06	707.48831253	698.84842628	705.75214349	-0.12402963	0.12673163	-0.32012881
0.37385	214.57284	0.0	4.19e-05	0.0003166	1.2e-07	-0.0	0.00142881	0.00026334	2.05e-06	707.48645227	698.85040253	705.75093523	-0.1239982	0.12670029	-0.32012828
0.37391	214.59167	0.0	4.189e-05	0.00031661	1.2e-07	-0.0	0.00142881	0.00026334	2.05e-06	707.48459235	698.85237828	705.74972697	-0.12391576	0.12661812	-0.32012687
0.37396	214.61049	0.0	4.188e-05	0.00031662	1.2e-07	0.0	0.00142881	0.00026334	2.05e-06	707.48273331	698.85435275	705.74851871	-0.12387916	0.12658163	-0.32012625
0.37402	214.62931	0.0	4.187e-05	0.00031664	1.2e-07	0.0	0.00142881	0.00026334	2.05e-06	707.48087467	698.85632665	705.74731046	-0.12383329	0.12653584	-0.32012546
0.37407	214.64812	0.0	4.186e-05	0.00031665	1.2e-07	0.0	0.00142881	0.00026334	2.05e-06	707.47901652	698.85829982	705.74610221	-0.12373966	0.12644241	-0.32012386
0.37413	214.66693	0.0	4.184e-05	0.00031666	1.2e-07	-0.0	0.00142881	0.00026334	2.05e-06	707.47715937	698.86027154	705.74489396	-0.12372173	0.1264245	-0.32012355
0.37418	214.68574	0.0	4.183e-05	0.00031667	1.2e-07	-0.0	0.00142881	0.00026334	2.05e-06	707.47530242	698.86224297	705.74368572	-0.12364486	0.1263477	-0.32012223
0.37424	214.70454	0.0	4.182e-05	0.00031668	1.2e-07	-0.0	0.00142881	0.00026334	2.05e-06	707.4734463	698.86421321	705.74247748	-0.12359493	0.12629783	-0.32012138
0.37429	214.72334	0.0	4.181e-05	0.00031669	1.2e-07	0.0	0.00142881	0.00026334	2.05e-06	707.47159071	698.86618266	705.74126924	-0.123553	0.12625589	-0.32012066
0.37435	214.74213	0.0	4.18e-05	0.00031671	1.2e-07	0.0	0.00142881	0.00026334	2.05e-06	707.46973557	698.86815145	705.74006101	-0.12346845	0.12617133	-0.32011921
0.3744	214.76092	0.0	4.179e-05	0.00031672	1.2e-07	-0.0	0.00142881	0.00026334	2.05e-06	707.46788134	698.87011892	705.73885278	-0.12343986	0.12614272	-0.32011872
0.37446	214.77971	0.0	4.177e-05	0.00031673	1.2e-07	-0.0	0.00142881	0.00026334	2.05e-06	707.46602741	698.87208594	705.73764455	-0.12338157	0.12608436	-0.32011771
0.38452	218.15035	0.0	3.976e-05	0.00031875	1.1e-07	-0.0	0.00142881	0.00026335	2.05e-06	707.13629941	699.21770958	705.51668538	-0.11387723	0.11621028	-0.31994369
0.38458	218.16839	0.0	3.975e-05	0.00031876	1.1e-07	0.0	0.00142881	0.00026335	2.05e-06	707.13454738	699.21952111	705.51547919	-0.11386022	0.11619192	-0.31994336
0.38463	218.18644	0.0	3.974e-05	0.00031877	1.1e-07	0.0	0.00142881	0.00026335	2.05e-06	707.13279554	699.22133234	705.51427301	-0.11379334	0.11611975	-0.31994206
0.38469	218.20448	0.0	3.973e-05	0.00031878	1.1e-07	0.0	0.00142881	0.00026335	2.05e-06	707.1310444	699.22314244	705.51306686	-0.11374407	0.11606659	-0.3199411
0.38474	218.22252	0.0	3.972e-05	0.00031879	1.1e-07	-0.0	0.00142881	0.00026335	2.05e-06	707.12929377	699.22495172	705.51186072	-0.11371303	0.11603305	-0.31994049
0.3848	218.24055	0.0	3.971e-05	0.0003188	1.1e-07	-0.0	0.00142881	0.00026335	2.05e-06	707.12754348	699.22676047	705.51065459	-0.11364025	0.11595444	-0.31993907
0.38485	218.25858	0.0	3.969e-05	0.00031881	1.1e-07	0.0	0.00142881	0.00026335	2.05e-06	707.12579396	699.22856798	705.50944849	-0.11360856	0.11592021	-0.31993845
0.38491	218.27661	0.0	3.968e-05	0.00031882	1.1e-07	0.0	0.00142881	0.00026335	2.05e-06	707.12404477	699.23037497	705.5082424	-0.11356745	0.11587575	-0.31993764
0.38496	218.29463	0.0	3.967e-05	0.00031883	1.1e-07	0.0	0.00142881	0.00026335	2.05e-06	707.12229601	699.23218125	705.50703633	-0.11348868	0.11579057	-0.3199361
0.38502	218.31265	0.0	3.966e-05	0.00031884	1.1e-07	-0.0	0.00142881	0.00026335	2.05e-06	707.12054809	699.23398621	705.50583029	-0.11346822	0.11576844	-0.3199357
0.38507	218.33066	0.0	3.965e-05	0.00031885	1.1e-07	-0.0	0.00142881	0.00026335	2.05e-06	707.11880038	699.23579081	705.50462425	-0.1134191	0.11571526	-0.31993473
0.38513	218.34867	0.0	3.964e-05	0.00031886	1.1e-07	-0.0	0.00142881	0.00026335	2.05e-06	707.11705319	699.23759459	705.50341824	-0.11334551	0.1156356	-0.31993329
0.38518	218.36668	0.0	3.963e-05	0.00031887	1.1e-07	0.0	0.00142881	0.00026335	2.05e-06	707.11530678	699.23939712	705.50221225	-0.11332811	0.11561674	-0.31993295
0.38524	218.38468	0.0	3.962e-05	0.00031888	1.1e-07	0.0	0.00142881	0.00026336	2.05e-06	707.11356054	699.24119935	705.50100627	-0.1132607	0.11554369	-0.31993162
0.38529	218.40268	0.0	3.961e-05	0.00031889	1.1e-07	0.0	0.00142881	0.00026336	2.05e-06	707.11181503	699.24300044	705.49980031	-0.11321296	0.11549195	-0.31993068
0.38535	218.42067	0.0	3.96e-05	0.0003189	1.1e-07	-0.0	0.00142881	0.00026336	2.05e-06	707.11007001	699.24480072	705.49859437	-0.11318164	0.11545797	-0.31993007
0.3854	218.43866	0.0	3.959e-05	0.00031891	1.1e-07	-0.0	0.00142881	0.00026336	2.05e-06	707.10832533	699.24660047	705.49738845	-0.11310929	0.11537949	-0.31992864
0.38546	218.45664	0.0	3.958e-05	0.00031892	1.1e-07	0.0	0.00142881	0.00026336	2.05e-06	707.1065814	699.24839899	705.49618255	-0.11307807	0.11534561	-0.31992803
0.39552	221.6797	0.0	3.778e-05	0.00032072	1e-07	0.0	0.00142881	0.00026336	2.05e-06	706.79556914	699.56406265	705.27588386	-0.10478704	0.10602955	-0.31975467
0.39558	221.69694	0.0	3.777e-05	0.00032073	1e-07	-0.0	0.00142881	0.00026336	2.05e-06	706.7939122	699.56571491	705.27468247	-0.10476756	0.10600688	-0.31975424
0.39563	221.71417	0.0	3.776e-05	0.00032074	1e-07	-0.0	0.00142881	0.00026336	2.05e-06	706.79225547	699.56736683	705.27348108	-0.10470585	0.10593504	-0.31975287
0.39569	221.7314	0.0	3.775e-05	0.00032075	1e-07	-0.0	0.00142881	0.00026336	2.05e-06	706.79059938	699.56901761	705.27227974	-0.10466405	0.1058864	-0.31975194
0.39574	221.74863	0.0	3.775e-05	0.00032076	1e-07	0.0	0.00142881	0.00026337	2.05e-06	706.78894372	699.57066764	705.27107842	-0.10463878	0.10585695	-0.31975138
0.3958	221.76585	0.0	3.774e-05	0.00032077	1e-07	0.0	0.00142881	0.00026337	2.05e-06	706.78728833	699.57231721	705.26987713	-0.10457579	0.10578355	-0.31974998
0.39585	221.78306	0.0	3.773e-05	0.00032078	1e-07	0.0	0.00142881	0.00026337	2.05e-06	706.78563358	699.57396563	705.26867588	-0.10454119	0.10574324	-0.31974921
0.39591	221.80028	0.0	3.772e-05	0.00032079	1e-07	-0.0	0.00142881	0.00026337	2.05e-06	706.78397919	699.57561342	705.26747465	-0.10451028	0.10570718	-0.31974852
0.39596	221.81749	0.0	3.771e-05	0.0003208	1e-07	-0.0	0.00142881	0.00026337	2.05e-06	706.78232513	699.57726065	705.26627345	-0.10444604	0.10563224	-0.31974709
0.39602	221.83469	0.0	3.77e-05	0.00032081	9e-08	0.0	0.00142881	0.00026337	2.05e-06	706.78067172	699.5789067	705.26507229	-0.10441847	0.10560009	-0.31974648
0.39607	221.85189	0.0	3.769e-05	0.00032081	9e-08	0.0	0.00142881	0.00026337	2.05e-06	706.77901861	699.58055225	705.26387115	-0.10438205	0.10555755	-0.31974566
0.39613	221.86909	0.0	3.768e-05	0.00032082	9e-08	0.0	0.00142881	0.00026337	2.05e-06	706.77736586	699.58219714	705.26267003	-0.10431659	0.10548113	-0.3197442
0.39618	221.88628	0.0	3.767e-05	0.00032083	9e-08	-0.0	0.00142881	0.00026337	2.05e-06	706.7757138	699.58384083	705.26146896	-0.10429345	0.1054541	-0.31974369
0.39624	221.90347	0.0	3.766e-05	0.00032084	9e-08	-0.0	0.00142881	0.00026337	2.05e-06	706.77406198	699.5854841	705.26026791	-0.10425652	0.10541092	-0.31974286
0.39629	221.92065	0.0	3.765e-05	0.00032085	9e-08	-0.0	0.00142881	0.00026337	2.05e-06	706.77241053	699.58712669	705.25906689	-0.10418745	0.10533019	-0.31974132
0.39635	221.93783	0.0	3.764e-05	0.00032086	9e-08	0.0	0.00142881	0.00026337	2.05e-06	706.7707598	699.58876802	705.25786591	-0.10416835	0.10530787	-0.31974089
0.3964	221.95501	0.0	3.763e-05	0.00032087	9e-08	0.0	0.00142881	0.00026337	2.05e-06	706.76910927	699.59040901	705.25666495	-0.10413147	0.1052647	-0.31974006
0.39646	221.97218	0.0	3.763e-05	0.00032088	9e-08	0.0	0.00142881	0.00026337	2.05e-06	706.76745912	699.59204931	705.25546402	-0.10405861	0.10517945	-0.31973843
0.40652	225.04513	0.0	3.602e-05	0.00032248	9e-08	0.0	0.00142881	0.00026337	2.05e-06	706.47251111	699.87943957	705.03625276	-0.09681745	0.09642867	-0.3195669
0.40657	225.06154	0.0	3.601e-05	0.00032249	9e-08	0.0	0.00142881	0.00026337	2.05e-06	706.47093586	699.88094177	705.03505817	-0.09678019	0.09638217	-0.31956597
0.40663	225.07795	0.0	3.6e-05	0.0003225	9e-08	0.0	0.00142881	0.00026337	2.05e-06	706.46936099	699.88244324	705.03386362	-0.09671355	0.09629899	-0.3195643
0.40668	225.09435	0.0	3.6e-05	0.00032251	9e-08	-0.0	0.00142881	0.00026337	2.05e-06	706.46778679	699.88394342	705.03266914	-0.09670436	0.09628751	-0.31956407
0.40674	225.11075	0.0	3.599e-05	0.00032252	9e-08	-0.0	0.00142881	0.00026337	2.05e-06	706.46621269	699.88544341	705.03147466	-0.09667073	0.0962455	-0.31956323
0.40679	225.12714	0.0	3.598e-05	0.00032253	9e-08	-0.0	0.00142881	0.00026337	2.05e-06	706.46463893	699.88694275	705.03028022	-0.09659938	0.09615637	-0.31956144
0.40685	225.14353	0.0	3.597e-05	0.00032253	9e-08	0.0	0.00142881	0.00026337	2.05e-06	706.46306589	699.88844069	705.02908585	-0.09659144	0.09614643	-0.31956124
0.4069	225.15992	0.0	3.596e-05	0.00032254	9e-08	0.0	0.00142881	0.00026337	2.05e-06	706.46149293	699.88993848	705.0278915	-0.09655787	0.09610444	-0.31956039
0.40696	225.1763	0.0	3.595e-05	0.00032255	9e-08	0.0	0.00142881	0.00026337	2.05e-06	706.45992031	699.89143561	705.02669717	-0.09648909	0.09601842	-0.31955866
0.40701	225.19267	0.0	3.595e-05	0.00032256	9e-08	-0.0	0.00142881	0.00026337	2.05e-06	706.45834839	699.8929314	705.02550292	-0.09647871	0.09600544	-0.3195584
0.40707	225.20905	0.0	3.594e-05	0.00032257	9e-08	-0.0	0.00142881	0.00026337	2.05e-06	706.45677657	699.89442699	705.02430868	-0.09644519	0.09596347	-0.31955756
0.40712	225.22542	0.0	3.593e-05	0.00032258	9e-08	-0.0	0.00142881	0.00026337	2.05e-06	706.45520509	699.89592192	705.02311447	-0.09637907	0.0958807	-0.31955589
0.40718	225.24178	0.0	3.592e-05	0.00032258	9e-08	0.0	0.00142881	0.00026337	2.05e-06	706.45363429	699.89741556	705.02192033	-0.09636616	0.09586453	-0.31955557
0.40723	225.25814	0.0	3.591e-05	0.00032259	9e-08	0.0	0.00142881	0.00026337	2.05e-06	706.45206361	699.89890894	705.0207262	-0.09633269	0.09582258	-0.31955472
0.40729	225.2745	0.0	3.59e-05	0.0003226	9e-08	0.0	0.00142881	0.00026337	2.05e-06	706.45049327	699.90040167	705.01953211	-0.09626933	0.09574318	-0.31955313
0.40734	225.29085	0.0	3.59e-05	0.00032261	9e-08	-0.0	0.00142881	0.00026337	2.05e-06	706.44892357	699.90189316	705.01833809	-0.09625379	0.0957237	-0.31955273
0.4074	225.30719	0.0	3.589e-05	0.00032262	9e-08	-0.0	0.00142881	0.00026337	2.05e-06	706.44735404	699.90338435	705.01714408	-0.09622037	0.09568178	-0.31955189
0.40745	225.32354	0.0	3.588e-05	0.00032263	9e-08	-0.0	0.00142881	0.00026337	2.05e-06	706.44578483	699.90487488	705.0159501	-0.09615987	0.09560588	-0.31955036
0.41752	228.24351	0.0	3.445e-05	0.00032406	8e-08	-0.0	0.00142881	0.00026338	2.05e-06	706.16469602	700.16557245	704.7981431	-0.08974107	0.08731302	-0.31937944
0.41757	228.25908	0.0	3.444e-05	0.00032407	8e-08	-0.0	0.00142881	0.00026338	2.05e-06	706.16319177	700.16693227	704.79695684	-0.08970791	0.08726893	-0.31937851
0.41763	228.27464	0.0	3.443e-05	0.00032407	8e-08	0.0	0.00142881	0.00026338	2.05e-06	706.16168785	700.1682914	704.79577063	-0.08969247	0.08724836	-0.31937808
0.41768	228.2902	0.0	3.442e-05	0.00032408	8e-08	0.0	0.00142881	0.00026338	2.05e-06	706.16018408	700.16965021	704.79458444	-0.08965009	0.08719197	-0.31937689
0.41774	228.30575	0.0	3.442e-05	0.00032409	8e-08	0.0	0.00142881	0.00026338	2.05e-06	706.15868073	700.17100813	704.79339831	-0.08959998	0.08712527	-0.31937548
0.41779	228.3213	0.0	3.441e-05	0.0003241	8e-08	-0.0	0.00142881	0.00026338	2.05e-06	706.15717787	700.17236502	704.79221224	-0.08959061	0.08711279	-0.31937522
0.41785	228.33685	0.0	3.44e-05	0.0003241	8e-08	-0.0	0.00142881	0.00026338	2.05e-06	706.15567511	700.17372171	704.79102618	-0.08956002	0.08707202	-0.31937435
0.4179	228.35239	0.0	3.439e-05	0.00032411	8e-08	-0.0	0.00142881	0.00026338	2.05e-06	706.15417266	700.17507777	704.78984017	-0.08949566	0.08698629	-0.31937254
0.41796	228.36793	0.0	3.439e-05	0.00032412	8e-08	0.0	0.00142881	0.00026338	2.05e-06	706.15267084	700.17643248	704.78865424	-0.08948893	0.08697731	-0.31937235
0.41801	228.38346	0.0	3.438e-05	0.00032413	8e-08	0.0	0.00142881	0.00026338	2.05e-06	706.15116909	700.17778706	704.78746833	-0.08945838	0.08693657	-0.31937149
0.41807	228.39899	0.0	3.437e-05	0.00032413	8e-08	0.0	0.00142881	0.00026338	2.05e-06	706.14966764	700.179141	704.78628245	-0.08940334	0.08686316	-0.31936994
0.41812	228.41451	0.0	3.436e-05	0.00032414	8e-08	-0.0	0.00142881	0.00026338	2.05e-06	706.14816674	700.1804938	704.78509665	-0.08938439	0.0868379	-0.31936941
0.41818	228.43003	0.0	3.436e-05	0.00032415	8e-08	-0.0	0.00142881	0.00026338	2.05e-06	706.14666602	700.1818462	704.78391087	-0.08935992	0.08680522	-0.31936872
0.41823	228.44554	0.0	3.435e-05	0.00032416	8e-08	-0.0	0.00142881	0.00026338	2.05e-06	706.14516555	700.18319808	704.78272513	-0.08931128	0.08674029	-0.31936735
0.41829	228.46105	0.0	3.434e-05	0.00032416	8e-08	-0.0	0.00142881	0.00026338	2.05e-06	706.14366556	700.18454896	704.78153945	-0.08927674	0.08669419	-0.31936637
0.41834	228.47656	0.0	3.433e-05	0.00032417	8e-08	0.0	0.00142881	0.00026338	2.05e-06	706.14216591	700.18589912	704.78035383	-0.08926213	0.08667466	-0.31936596
0.4184	228.49206	0.0	3.433e-05	0.00032418	8e-08	0.0	0.00142881	0.00026338	2.05e-06	706.14066641	700.18724897	704.77916822	-0.08922225	0.08662138	-0.31936483
0.41845	228.50756	0.0	3.432e-05	0.00032419	8e-08	0.0	0.00142881	0.00026338	2.05e-06	706.1391673	700.18859799	704.77798266	-0.08916919	0.08655047	-0.31936333
0.42852	231.27126	0.0	3.304e-05	0.00032547	7e-08	-0.0	0.00142881	0.00026339	2.05e-06	705.87010707	700.42408321	704.56180742	-0.08347686	0.07873942	-0.31919431
0.42857	231.28597	0.0	3.303e-05	0.00032547	7e-08	-0.0	0.00142881	0.00026339	2.05e-06	705.86866431	700.4253092	704.5606305	-0.08344053	0.07868825	-0.31919318
0.42863	231.30067	0.0	3.303e-05	0.00032548	7e-08	-0.0	0.00142881	0.00026339	2.05e-06	705.8672219	700.42653439	704.55945364	-0.08338957	0.07861648	-0.31919159
0.42868	231.31536	0.0	3.302e-05	0.00032549	7e-08	0.0	0.00142881	0.00026339	2.05e-06	705.86577999	700.42775847	704.55827686	-0.08338467	0.07860957	-0.31919144
0.42874	231.33005	0.0	3.301e-05	0.00032549	7e-08	0.0	0.00142881	0.00026339	2.05e-06	705.86433812	700.42898243	704.55710009	-0.08335664	0.07857005	-0.31919056
0.42879	231.34474	0.0	3.301e-05	0.0003255	7e-08	0.0	0.00142881	0.00026339	2.05e-06	705.86289653	700.43020578	704.55592337	-0.08330542	0.07849785	-0.31918896
0.42885	231.35942	0.0	3.3e-05	0.00032551	7e-08	-0.0	0.00142881	0.00026339	2.05e-06	705.86145543	700.431428	704.55474673	-0.08328678	0.07847156	-0.31918838
0.4289	231.3741	0.0	3.299e-05	0.00032551	7e-08	-0.0	0.00142881	0.00026339	2.05e-06	705.86001451	700.43264981	704.55357012	-0.08326987	0.0784477	-0.31918785
0.42896	231.38877	0.0	3.299e-05	0.00032552	7e-08	-0.0	0.00142881	0.00026339	2.05e-06	705.85857376	700.43387125	704.55239354	-0.08323044	0.07839206	-0.31918662
0.42901	231.40344	0.0	3.298e-05	0.00032553	7e-08	-0.0	0.00142881	0.00026339	2.05e-06	705.85713339	700.43509182	704.55121703	-0.08318406	0.07832661	-0.31918517
0.42907	231.4181	0.0	3.297e-05	0.00032553	7e-08	0.0	0.00142881	0.00026339	2.05e-06	705.85569347	700.43631136	704.55004059	-0.083178	0.07831806	-0.31918498
0.42912	231.43276	0.0	3.297e-05	0.00032554	7e-08	0.0	0.00142881	0.00026339	2.05e-06	705.85425361	700.43753078	704.54886417	-0.08315005	0.07827858	-0.3191841
0.42918	231.44742	0.0	3.296e-05	0.00032554	7e-08	0.0	0.00142881	0.00026339	2.05e-06	705.85281402	700.43874958	704.54768779	-0.08309731	0.07820408	-0.31918245
0.42923	231.46207	0.0	3.295e-05	0.00032555	7e-08	-0.0	0.00142881	0.00026339	2.05e-06	705.85137494	700.43996722	704.54651149	-0.08308141	0.07818163	-0.31918195
0.42929	231.47671	0.0	3.295e-05	0.00032556	7e-08	-0.0	0.00142881	0.00026339	2.05e-06	705.84993601	700.4411845	704.54533523	-0.08306327	0.07815598	-0.31918138
0.42934	231.49136	0.0	3.294e-05	0.00032556	7e-08	-0.0	0.00142881	0.00026339	2.05e-06	705.84849726	700.44240139	704.54415899	-0.08302225	0.078098	-0.31918009
0.4294	231.50599	0.0	3.293e-05	0.00032557	7e-08	-0.0	0.00142881	0.00026339	2.05e-06	705.84705891	700.44361737	704.54298282	-0.08297884	0.07803663	-0.31917873
0.42945	231.52063	0.0	3.293e-05	0.00032558	7e-08	0.0	0.00142881	0.00026339	2.05e-06	705.84562098	700.44483239	704.54180673	-0.08297201	0.07802695	-0.31917852
0.43952	234.12425	0.0	3.179e-05	0.00032672	7e-08	-0.0	0.00142881	0.00026339	2.05e-06	705.58706856	700.65649492	704.32741802	-0.07783684	0.07059415	-0.31900985
0.43957	234.13807	0.0	3.178e-05	0.00032673	7e-08	-0.0	0.00142881	0.00026339	2.05e-06	705.58567994	700.65759384	704.32625116	-0.07782053	0.07057	-0.31900929
0.43963	234.15189	0.0	3.177e-05	0.00032673	7e-08	-0.0	0.00142881	0.00026339	2.05e-06	705.58429148	700.65869239	704.32508434	-0.07778914	0.07052352	-0.31900821
0.43968	234.1657	0.0	3.177e-05	0.00032674	7e-08	-0.0	0.00142881	0.00026339	2.05e-06	705.58290332	700.65979021	704.32391758	-0.07773756	0.07044712	-0.31900644
0.43974	234.1795	0.0	3.176e-05	0.00032674	7e-08	0.0	0.00142881	0.00026339	2.05e-06	705.58151565	700.66088684	704.32275092	-0.07773708	0.07044641	-0.31900642
0.43979	234.1933	0.0	3.176e-05	0.00032675	7e-08	0.0	0.00142881	0.00026339	2.05e-06	705.58012798	700.66198346	704.32158426	-0.07771131	0.07040821	-0.31900553
0.43985	234.2071	0.0	3.175e-05	0.00032676	7e-08	0.0	0.00142881	0.00026339	2.05e-06	705.57874055	700.66307948	704.32041764	-0.07767293	0.07035132	-0.31900421
0.4399	234.22089	0.0	3.174e-05	0.00032676	7e-08	0.0	0.00142881	0.00026339	2.05e-06	705.57735349	700.66417462	704.31925111	-0.07763834	0.07030004	-0.31900302
0.43996	234.23467	0.0	3.174e-05	0.00032677	7e-08	-0.0	0.00142881	0.00026339	2.05e-06	705.57596676	700.66526895	704.31808464	-0.0776319	0.07029048	-0.3190028
0.44001	234.24846	0.0	3.173e-05	0.00032677	7e-08	-0.0	0.00142881	0.00026339	2.05e-06	705.57458009	700.66636314	704.31691818	-0.07760616	0.0702523	-0.31900191
0.44007	234.26223	0.0	3.173e-05	0.00032678	7e-08	-0.0	0.00142881	0.00026339	2.05e-06	705.57319367	700.66745673	704.31575177	-0.07755877	0.07018199	-0.31900028
0.44012	234.27601	0.0	3.172e-05	0.00032679	7e-08	-0.0	0.00142881	0.00026339	2.05e-06	705.57180769	700.66854922	704.31458546	-0.07753917	0.07015291	-0.3189996
0.44018	234.28978	0.0	3.171e-05	0.00032679	7e-08	0.0	0.00142881	0.00026339	2.05e-06	705.5704219	700.66964127	704.31341918	-0.07752689	0.07013467	-0.31899918
0.44023	234.30354	0.0	3.171e-05	0.0003268	7e-08	0.0	0.00142881	0.00026339	2.05e-06	705.56903622	700.67073302	704.31225292	-0.07750118	0.0700965	-0.31899829
0.44029	234.3173	0.0	3.17e-05	0.0003268	7e-08	0.0	0.00142881	0.00026339	2.05e-06	705.56765079	700.67182418	704.31108672	-0.07744496	0.07001302	-0.31899635
0.44034	234.33106	0.0	3.17e-05	0.00032681	7e-08	-0.0	0.00142881	0.00026339	2.05e-06	705.56626589	700.67291404	704.30992063	-0.07744005	0.07000573	-0.31899618
0.4404	234.34481	0.0	3.169e-05	0.00032681	7e-08	-0.0	0.00142881	0.00026339	2.05e-06	705.56488104	700.67400379	704.30875454	-0.07742205	0.06997897	-0.31899556
0.44045	234.35855	0.0	3.168e-05	0.00032682	7e-08	-0.0	0.00142881	0.00026339	2.05e-06	705.56349636	700.67509312	704.30758849	-0.07738689	0.06992672	-0.31899434
0.45051	236.79769	0.0	3.067e-05	0.00032784	6e-08	0.0	0.00142881	0.0002634	2.05e-06	705.31418967	700.86423562	704.09508168	-0.07273105	0.06287033	-0.31882653
0.45057	236.8106	0.0	3.066e-05	0.00032784	6e-08	-0.0	0.00142881	0.0002634	2.05e-06	705.31284898	700.86521412	704.09392531	-0.07273105	0.06287033	-0.31882653
0.45062	236.8235	0.0	3.066e-05	0.00032785	6e-08	-0.0	0.00142881	0.0002634	2.05e-06	705.31150828	700.86619261	704.09276895	-0.07271385	0.06284375	-0.31882588
0.45068	236.8364	0.0	3.065e-05	0.00032785	6e-08	-0.0	0.00142881	0.0002634	2.05e-06	705.31016774	700.86717069	704.09161261	-0.07268761	0.06280322	-0.3188249
0.45073	236.84929	0.0	3.065e-05	0.00032786	6e-08	-0.0	0.00142881	0.0002634	2.05e-06	705.30882745	700.86814814	704.09045634	-0.07263371	0.06271994	-0.31882287
0.45079	236.86218	0.0	3.064e-05	0.00032786	6e-08	0.0	0.00142881	0.0002634	2.05e-06	705.30748766	700.86912429	704.08930018	-0.07263371	0.06271994	-0.31882287
0.45084	236.87506	0.0	3.064e-05	0.00032787	6e-08	0.0	0.00142881	0.0002634	2.05e-06	705.30614786	700.87010043	704.08814403	-0.07261706	0.06269419	-0.31882225
0.4509	236.88794	0.0	3.063e-05	0.00032787	6e-08	0.0	0.00142881	0.0002634	2.05e-06	705.30480822	700.87107618	704.08698791	-0.07259238	0.06265603	-0.31882132
0.45095	236.90082	0.0	3.063e-05	0.00032788	6e-08	0.0	0.00142881	0.0002634	2.05e-06	705.30346881	700.87205134	704.08583184	-0.0725364	0.06256947	-0.31881921
0.45101	236.91369	0.0	3.062e-05	0.00032788	6e-08	-0.0	0.00142881	0.0002634	2.05e-06	705.30212992	700.87302514	704.0846759	-0.0725364	0.06256947	-0.31881921
0.45106	236.92655	0.0	3.062e-05	0.00032789	6e-08	-0.0	0.00142881	0.0002634	2.05e-06	705.30079103	700.87399894	704.08351995	-0.07252043	0.06254476	-0.31881861
0.45112	236.93941	0.0	3.061e-05	0.0003279	6e-08	-0.0	0.00142881	0.0002634	2.05e-06	705.29945228	700.87497236	704.08236404	-0.07249665	0.06250798	-0.31881772
0.45117	236.95227	0.0	3.06e-05	0.0003279	6e-08	-0.0	0.00142881	0.0002634	2.05e-06	705.29811376	700.87594521	704.08120819	-0.07244012	0.0624205	-0.31881559
0.45123	236.96512	0.0	3.06e-05	0.00032791	6e-08	0.0	0.00142881	0.0002634	2.05e-06	705.29677576	700.87691669	704.08005245	-0.0724391	0.06241892	-0.31881555
0.45128	236.97797	0.0	3.059e-05	0.00032791	6e-08	0.0	0.00142881	0.0002634	2.05e-06	705.29543777	700.87788815	704.07889672	-0.07242396	0.06239547	-0.31881498
0.45134	236.99081	0.0	3.059e-05	0.00032792	6e-08	0.0	0.00142881	0.0002634	2.05e-06	705.29409992	700.87885924	704.07774102	-0.07240023	0.06235872	-0.31881408
0.45139	237.00365	0.0	3.058e-05	0.00032792	6e-08	0.0	0.00142881	0.0002634	2.05e-06	705.29276229	700.87982976	704.07658538	-0.0723451	0.06227336	-0.318812
0.45145	237.01648	0.0	3.058e-05	0.00032793	6e-08	-0.0	0.00142881	0.0002634	2.05e-06	705.29142517	700.88079894	704.07542985	-0.07234182	0.06226828	-0.31881188
0.46151	239.28593	0.0	2.968e-05	0.00032883	6e-08	0.0	0.00142881	0.0002634	2.05e-06	705.05031934	701.04864282	703.86485097	-0.06812833	0.05563923	-0.31864683
0.46157	239.29789	0.0	2.967e-05	0.00032883	6e-08	0.0	0.00142881	0.0002634	2.05e-06	705.04902087	701.04950863	703.86370511	-0.06808054	0.05556293	-0.31864489
0.46162	239.30985	0.0	2.967e-05	0.00032884	6e-08	0.0	0.00142881	0.0002634	2.05e-06	705.04772282	701.05037324	703.86255936	-0.06806662	0.05554072	-0.31864433
0.46168	239.32181	0.0	2.966e-05	0.00032884	6e-08	-0.0	0.00142881	0.0002634	2.05e-06	705.04642491	701.0512375	703.86141365	-0.0680613	0.05553222	-0.31864411
0.46173	239.33376	0.0	2.966e-05	0.00032885	6e-08	-0.0	0.00142881	0.0002634	2.05e-06	705.04512704	701.05210164	703.86026795	-0.06803924	0.05549699	-0.31864321
0.46179	239.34571	0.0	2.965e-05	0.00032885	6e-08	-0.0	0.00142881	0.0002634	2.05e-06	705.04382937	701.05296522	703.8591223	-0.06800501	0.05544232	-0.31864182
0.46184	239.35765	0.0	2.965e-05	0.00032886	6e-08	-0.0	0.00142881	0.0002634	2.05e-06	705.04253201	701.05382795	703.85797674	-0.06796922	0.05538514	-0.31864037
0.4619	239.36958	0.0	2.964e-05	0.00032886	6e-08	0.0	0.00142881	0.0002634	2.05e-06	705.04123498	701.05468979	703.85683126	-0.06796922	0.05538514	-0.31864037
0.46195	239.38152	0.0	2.964e-05	0.00032887	6e-08	0.0	0.00142881	0.0002634	2.05e-06	705.03993794	701.05555164	703.85568578	-0.06795132	0.05535654	-0.31863964
0.46201	239.39344	0.0	2.963e-05	0.00032887	6e-08	0.0	0.00142881	0.0002634	2.05e-06	705.03864107	701.05641303	703.85454034	-0.06792928	0.05532131	-0.31863874
0.46206	239.40536	0.0	2.963e-05	0.00032888	6e-08	0.0	0.00142881	0.0002634	2.05e-06	705.0373444	701.05727388	703.85339496	-0.0678746	0.05523392	-0.31863651
0.46212	239.41728	0.0	2.963e-05	0.00032888	6e-08	-0.0	0.00142881	0.0002634	2.05e-06	705.03604822	701.05813336	703.85224971	-0.06787178	0.05522941	-0.3186364
0.46217	239.42919	0.0	2.962e-05	0.00032888	6e-08	-0.0	0.00142881	0.0002634	2.05e-06	705.03475207	701.05899278	703.85110446	-0.06786251	0.05521459	-0.31863602
0.46223	239.4411	0.0	2.962e-05	0.00032889	6e-08	-0.0	0.00142881	0.0002634	2.05e-06	705.033456	701.05985196	703.84995924	-0.06784051	0.05517942	-0.31863512
0.46228	239.453	0.0	2.961e-05	0.00032889	6e-08	-0.0	0.00142881	0.0002634	2.05e-06	705.03216013	701.0607106	703.84881406	-0.06780007	0.05511474	-0.31863348
0.46234	239.4649	0.0	2.961e-05	0.0003289	6e-08	-0.0	0.00142881	0.0002634	2.05e-06	705.03086463	701.06156823	703.84766899	-0.06777432	0.05507354	-0.31863242
0.46239	239.47679	0.0	2.96e-05	0.0003289	6e-08	0.0	0.00142881	0.0002634	2.05e-06	705.02956936	701.06242522	703.84652398	-0.06777386	0.05507281	-0.31863241
0.46245	239.48868	0.0	2.96e-05	0.00032891	6e-08	0.0	0.00142881	0.0002634	2.05e-06	705.0282741	701.06328219	703.84537897	-0.06775192	0.0550377	-0.31863151
0.47251	241.58225	0.0	2.88e-05	0.00032971	5e-08	-0.0	0.00142881	0.00026341	2.05e-06	704.79450611	701.21098743	703.63673025	-0.06386181	0.04874614	-0.31846762
0.47257	241.59324	0.0	2.88e-05	0.00032971	5e-08	-0.0	0.00142881	0.00026341	2.05e-06	704.79324589	701.21174585	703.63559489	-0.06384139	0.0487128	-0.31846673
0.47262	241.60422	0.0	2.879e-05	0.00032971	5e-08	-0.0	0.00142881	0.00026341	2.05e-06	704.79198586	701.21250375	703.63445959	-0.06380874	0.0486595	-0.31846531
0.47268	241.6152	0.0	2.879e-05	0.00032972	5e-08	0.0	0.00142881	0.00026341	2.05e-06	704.79072612	701.21326083	703.63332436	-0.06374864	0.04856136	-0.3184627
0.47273	241.62617	0.0	2.878e-05	0.00032972	5e-08	0.0	0.00142881	0.00026341	2.05e-06	704.7894669	701.21401637	703.63218929	-0.06374864	0.04856136	-0.3184627
0.47279	241.63714	0.0	2.878e-05	0.00032973	5e-08	0.0	0.00142881	0.00026341	2.05e-06	704.78820769	701.21477191	703.63105422	-0.06374864	0.04856136	-0.3184627
0.47284	241.6481	0.0	2.878e-05	0.00032973	5e-08	0.0	0.00142881	0.00026341	2.05e-06	704.78694848	701.21552745	703.62991915	-0.06374278	0.0485518	-0.31846245
0.4729	241.65905	0.0	2.877e-05	0.00032973	5e-08	0.0	0.00142881	0.00026341	2.05e-06	704.78568932	701.21628285	703.62878409	-0.06372574	0.04852395	-0.3184617
0.47295	241.67001	0.0	2.877e-05	0.00032974	5e-08	0.0	0.00142881	0.00026341	2.05e-06	704.78443031	701.21703781	703.62764908	-0.06370653	0.04849258	-0.31846087
0.47301	241.68095	0.0	2.876e-05	0.00032974	5e-08	0.0	0.00142881	0.00026341	2.05e-06	704.78317147	701.21779228	703.62651412	-0.06368689	0.0484605	-0.31846001
0.47306	241.69189	0.0	2.876e-05	0.00032975	5e-08	0.0	0.00142881	0.00026341	2.05e-06	704.78191281	701.21854625	703.6253792	-0.06366662	0.04842738	-0.31845913
0.47312	241.70283	0.0	2.876e-05	0.00032975	5e-08	-0.0	0.00142881	0.00026341	2.05e-06	704.78065433	701.21929971	703.62424434	-0.06364672	0.04839486	-0.31845827
0.47317	241.71376	0.0	2.875e-05	0.00032975	5e-08	-0.0	0.00142881	0.00026341	2.05e-06	704.77939602	701.22005266	703.62310952	-0.06362622	0.04836136	-0.31845737
0.47323	241.72469	0.0	2.875e-05	0.00032976	5e-08	-0.0	0.00142881	0.00026341	2.05e-06	704.77813789	701.22080509	703.62197476	-0.063606	0.04832833	-0.31845649
0.47328	241.73561	0.0	2.874e-05	0.00032976	5e-08	-0.0	0.00142881	0.00026341	2.05e-06	704.77687994	701.221557	703.62084005	-0.06358565	0.04829508	-0.31845561
0.47334	241.74653	0.0	2.874e-05	0.00032977	5e-08	-0.0	0.00142881	0.00026341	2.05e-06	704.77562217	701.22230839	703.61970539	-0.06356523	0.0482617	-0.31845472
0.47339	241.75744	0.0	2.874e-05	0.00032977	5e-08	-0.0	0.00142881	0.00026341	2.05e-06	704.77436459	701.22305927	703.61857079	-0.06354345	0.04822609	-0.31845377
0.47345	241.76834	0.0	2.873e-05	0.00032977	5e-08	-0.0	0.00142881	0.00026341	2.05e-06	704.7731072	701.22380959	703.61743624	-0.06351884	0.04818587	-0.31845269
0.48351	243.67853	0.0	2.803e-05	0.00033047	5e-08	-0.0	0.00142881	0.00026341	2.05e-06	704.54598783	701.35245562	703.41068258	-0.05987832	0.04220531	-0.31828981
0.48357	243.6885	0.0	2.803e-05	0.00033048	5e-08	-0.0	0.00142881	0.00026341	2.05e-06	704.54476259	701.35311219	703.40955746	-0.05983976	0.04214181	-0.31828804
0.48362	243.69845	0.0	2.803e-05	0.00033048	5e-08	-0.0	0.00142881	0.00026341	2.05e-06	704.54353768	701.35376777	703.40843244	-0.05981963	0.04210868	-0.31828712
0.48368	243.70841	0.0	2.802e-05	0.00033048	5e-08	-0.0	0.00142881	0.00026341	2.05e-06	704.54231295	701.35442283	703.40730747	-0.05981963	0.04210868	-0.31828712
0.48373	243.71835	0.0	2.802e-05	0.00033049	5e-08	-0.0	0.00142881	0.00026341	2.05e-06	704.54108822	701.35507789	703.4061825	-0.05981065	0.04209387	-0.31828671
0.48379	243.72829	0.0	2.801e-05	0.00033049	5e-08	-0.0	0.00142881	0.00026341	2.05e-06	704.53986357	701.35573272	703.40505756	-0.05978826	0.042057	-0.31828568
0.48384	243.73823	0.0	2.801e-05	0.00033049	5e-08	-0.0	0.00142881	0.00026341	2.05e-06	704.53863911	701.35638698	703.40393267	-0.05974333	0.04198295	-0.31828362
0.4839	243.74816	0.0	2.801e-05	0.0003305	5e-08	-0.0	0.00142881	0.00026341	2.05e-06	704.53741504	701.35704009	703.4028079	-0.05974333	0.04198295	-0.31828362
0.48395	243.75809	0.0	2.8e-05	0.0003305	5e-08	-0.0	0.00142881	0.00026341	2.05e-06	704.53619097	701.35769319	703.40168313	-0.05968839	0.04189248	-0.3182811
0.48401	243.76801	0.0	2.8e-05	0.00033051	5e-08	-0.0	0.00142881	0.00026341	2.05e-06	704.53496738	701.35834489	703.4005585	-0.05965929	0.04184455	-0.31827976
0.48406	243.77793	0.0	2.8e-05	0.00033051	5e-08	0.0	0.00142881	0.00026341	2.05e-06	704.53374404	701.35899584	703.39943395	-0.05965929	0.04184455	-0.31827976
0.48412	243.78784	0.0	2.799e-05	0.00033051	5e-08	0.0	0.00142881	0.00026341	2.05e-06	704.5325207	701.35964679	703.39830939	-0.05965929	0.04184455	-0.31827976
0.48417	243.79774	0.0	2.799e-05	0.00033052	5e-08	0.0	0.00142881	0.00026341	2.05e-06	704.53129736	701.36029774	703.39718484	-0.05965329	0.04183467	-0.31827949
0.48423	243.80764	0.0	2.799e-05	0.00033052	5e-08	0.0	0.00142881	0.00026341	2.05e-06	704.53007407	701.36094853	703.3960603	-0.05963422	0.04180324	-0.31827861
0.48428	243.81753	0.0	2.798e-05	0.00033052	5e-08	0.0	0.00142881	0.00026341	2.05e-06	704.52885094	701.36159884	703.39493582	-0.05961311	0.04176846	-0.31827764
0.48434	243.82742	0.0	2.798e-05	0.00033053	5e-08	0.0	0.00142881	0.00026341	2.05e-06	704.527628	701.3622486	703.39381138	-0.05957603	0.04170738	-0.31827594
0.48439	243.83731	0.0	2.798e-05	0.00033053	5e-08	0.0	0.00142881	0.00026341	2.05e-06	704.52640539	701.36289742	703.39268705	-0.05957603	0.04170738	-0.31827594
0.48445	243.84719	0.0	2.797e-05	0.00033053	5e-08	-0.0	0.00142881	0.00026341	2.05e-06	704.52518277	701.36354623	703.39156271	-0.05955859	0.04167865	-0.31827514
0.49451	245.56464	0.0	2.737e-05	0.00033114	5e-08	0.0	0.00142881	0.00026341	2.05e-06	704.30420277	701.47410094	703.18663555	-0.05612327	0.03603595	-0.31811459
0.49457	245.57352	0.0	2.736e-05	0.00033114	5e-08	0.0	0.00142881	0.00026341	2.05e-06	704.30300993	701.47466147	703.18552012	-0.05610478	0.03600576	-0.31811372
0.49462	245.5824	0.0	2.736e-05	0.00033115	5e-08	0.0	0.00142881	0.00026341	2.05e-06	704.30181724	701.47522153	703.18440473	-0.0560863	0.03597558	-0.31811284
0.49468	245.59127	0.0	2.736e-05	0.00033115	5e-08	0.0	0.00142881	0.00026341	2.05e-06	704.30062472	701.47578112	703.1832894	-0.05606781	0.0359454	-0.31811196
0.49473	245.60013	0.0	2.735e-05	0.00033115	5e-08	-0.0	0.00142881	0.00026341	2.05e-06	704.29943235	701.47634024	703.18217411	-0.05604933	0.03591523	-0.31811109
0.49479	245.60899	0.0	2.735e-05	0.00033115	5e-08	-0.0	0.00142881	0.00026341	2.05e-06	704.29824015	701.47689889	703.18105887	-0.05603085	0.03588507	-0.31811021
0.49484	245.61785	0.0	2.735e-05	0.00033116	5e-08	-0.0	0.00142881	0.00026341	2.05e-06	704.2970481	701.47745707	703.17994368	-0.05601237	0.03585492	-0.31810934
0.4949	245.6267	0.0	2.735e-05	0.00033116	5e-08	-0.0	0.00142881	0.00026341	2.05e-06	704.29585621	701.47801478	703.17882853	-0.0559939	0.03582478	-0.31810846
0.49495	245.63554	0.0	2.734e-05	0.00033116	5e-08	0.0	0.00142881	0.00026341	2.05e-06	704.29466448	701.47857202	703.17771343	-0.05597543	0.03579464	-0.31810758
0.49501	245.64438	0.0	2.734e-05	0.00033117	5e-08	0.0	0.00142881	0.00026341	2.05e-06	704.2934729	701.4791288	703.17659838	-0.05595696	0.0357645	-0.31810671
0.49506	245.65321	0.0	2.734e-05	0.00033117	5e-08	0.0	0.00142881	0.00026341	2.05e-06	704.29228149	701.4796851	703.17548337	-0.05593849	0.03573438	-0.31810583
0.49512	245.66204	0.0	2.733e-05	0.00033117	5e-08	0.0	0.00142881	0.00026341	2.05e-06	704.29109023	701.48024094	703.17436841	-0.05592003	0.03570427	-0.31810496
0.49517	245.67086	0.0	2.733e-05	0.00033118	5e-08	0.0	0.00142881	0.00026341	2.05e-06	704.28989913	701.4807963	703.1732535	-0.05590157	0.03567417	-0.31810408
0.49523	245.67967	0.0	2.733e-05	0.00033118	5e-08	-0.0	0.00142881	0.00026341	2.05e-06	704.28870819	701.4813512	703.17213863	-0.05588311	0.03564406	-0.31810321
0.49528	245.68848	0.0	2.732e-05	0.00033118	5e-08	-0.0	0.00142881	0.00026341	2.05e-06	704.28751741	701.48190563	703.17102382	-0.05586466	0.03561396	-0.31810233
0.49534	245.69729	0.0	2.732e-05	0.00033118	5e-08	-0.0	0.00142881	0.00026341	2.05e-06	704.28632679	701.48245959	703.16990904	-0.0558462	0.03558388	-0.31810145
0.49539	245.70608	0.0	2.732e-05	0.00033119	5e-08	-0.0	0.00142881	0.00026341	2.05e-06	704.28513633	701.48301308	703.16879432	-0.05582776	0.03555381	-0.31810058
0.49545	245.71488	0.0	2.731e-05	0.00033119	5e-08	-0.0	0.00142881	0.00026341	2.05e-06	704.28394602	701.48356611	703.16767964	-0.05580931	0.03552374	-0.3180997
0.50551	247.22763	0.0	2.68e-05	0.00033171	5e-08	0.0	0.00142881	0.00026341	2.05e-06	704.06876617	701.57700968	702.96445978	-0.05246212	0.03014584	-0.3179401
0.50556	247.23536	0.0	2.68e-05	0.00033171	5e-08	0.0	0.00142881	0.00026341	2.05e-06	704.06760474	701.57747854	702.96335335	-0.05244389	0.03011711	-0.31793923
0.50562	247.24308	0.0	2.679e-05	0.00033171	5e-08	0.0	0.00142881	0.00026341	2.05e-06	704.06644347	701.57794696	702.96224696	-0.05242566	0.03008839	-0.31793836
0.50567	247.2508	0.0	2.679e-05	0.00033171	5e-08	0.0	0.00142881	0.00026341	2.05e-06	704.06528235	701.57841493	702.96114061	-0.05240743	0.03005969	-0.31793749
0.50573	247.2585	0.0	2.679e-05	0.00033172	5e-08	0.0	0.00142881	0.00026341	2.05e-06	704.0641214	701.57888245	702.9600343	-0.0523892	0.03003098	-0.31793662
0.50578	247.26621	0.0	2.679e-05	0.00033172	5e-08	-0.0	0.00142881	0.00026341	2.05e-06	704.06296059	701.57934953	702.95892804	-0.05237097	0.03000227	-0.31793575
0.50584	247.27391	0.0	2.678e-05	0.00033172	5e-08	-0.0	0.00142881	0.00026341	2.05e-06	704.06179995	701.57981616	702.95782182	-0.05235274	0.02997357	-0.31793489
0.50589	247.2816	0.0	2.678e-05	0.00033173	5e-08	-0.0	0.00142881	0.00026341	2.05e-06	704.06063946	701.58028234	702.95671564	-0.05233451	0.02994488	-0.31793402
0.50595	247.28928	0.0	2.678e-05	0.00033173	5e-08	-0.0	0.00142881	0.00026341	2.05e-06	704.05947913	701.58074808	702.9556095	-0.05231628	0.02991621	-0.31793315
0.506	247.29696	0.0	2.678e-05	0.00033173	5e-08	-0.0	0.00142881	0.00026341	2.05e-06	704.05831896	701.58121337	702.95450341	-0.05229804	0.02988754	-0.31793228
0.50606	247.30464	0.0	2.677e-05	0.00033173	5e-08	0.0	0.00142881	0.00026341	2.05e-06	704.05715894	701.58167822	702.95339735	-0.05227981	0.02985887	-0.31793141
0.50611	247.3123	0.0	2.677e-05	0.00033174	5e-08	0.0	0.00142881	0.00026341	2.05e-06	704.05599908	701.58214262	702.95229134	-0.05226158	0.02983021	-0.31793054
0.50617	247.31997	0.0	2.677e-05	0.00033174	5e-08	0.0	0.00142881	0.00026341	2.05e-06	704.05483938	701.58260657	702.95118538	-0.05224334	0.02980155	-0.31792967
0.50622	247.32762	0.0	2.677e-05	0.00033174	5e-08	0.0	0.00142881	0.00026341	2.05e-06	704.05367984	701.58307008	702.95007945	-0.0522251	0.02977291	-0.3179288
0.50628	247.33527	0.0	2.676e-05	0.00033174	5e-08	0.0	0.00142881	0.00026341	2.05e-06	704.05252045	701.58353314	702.94897357	-0.05220687	0.02974428	-0.31792794
0.50633	247.34291	0.0	2.676e-05	0.00033175	5e-08	0.0	0.00142881	0.00026341	2.05e-06	704.05136122	701.58399575	702.94786773	-0.05218863	0.02971565	-0.31792707
0.50639	247.35055	0.0	2.676e-05	0.00033175	5e-08	-0.0	0.00142881	0.00026341	2.05e-06	704.05020215	701.58445792	702.94676193	-0.05217039	0.02968701	-0.3179262
0.50644	247.35818	0.0	2.676e-05	0.00033175	5e-08	-0.0	0.00142881	0.00026341	2.05e-06	704.04904323	701.58491965	702.94565617	-0.05215215	0.0296584	-0.31792533
0.5065	247.36581	0.0	2.675e-05	0.00033175	5e-08	-0.0	0.00142881	0.00026341	2.05e-06	704.04788447	701.58538093	702.94455046	-0.05213391	0.02962978	-0.31792446
0.51651	248.65005	0.0	2.633e-05	0.00033218	4e-08	0.0	0.00142881	0.00026341	2.05e-06	703.83965152	701.66202389	702.74397866	-0.04877449	0.02453139	-0.31776694
0.51656	248.65652	0.0	2.633e-05	0.00033218	4e-08	0.0	0.00142881	0.00026341	2.05e-06	703.83852236	701.6624054	702.74288009	-0.04875565	0.02450394	-0.31776607
0.51662	248.66299	0.0	2.632e-05	0.00033218	4e-08	0.0	0.00142881	0.00026341	2.05e-06	703.83739336	701.66278649	702.74178155	-0.0487368	0.0244765	-0.31776521
0.51667	248.66944	0.0	2.632e-05	0.00033218	4e-08	0.0	0.00142881	0.00026341	2.05e-06	703.83626454	701.66316714	702.74068304	-0.04871793	0.02444908	-0.31776435
0.51673	248.67589	0.0	2.632e-05	0.00033219	4e-08	0.0	0.00142881	0.00026341	2.05e-06	703.83513588	701.66354737	702.73958458	-0.04869905	0.02442166	-0.31776349
0.51678	248.68234	0.0	2.632e-05	0.00033219	4e-08	0.0	0.00142881	0.00026341	2.05e-06	703.83400739	701.66392718	702.73848614	-0.04868019	0.02439423	-0.31776262
0.51684	248.68877	0.0	2.631e-05	0.00033219	4e-08	-0.0	0.00142881	0.00026341	2.05e-06	703.83287907	701.66430655	702.73738775	-0.04866132	0.0243668	-0.31776176
0.51689	248.6952	0.0	2.631e-05	0.00033219	4e-08	-0.0	0.00142881	0.00026341	2.05e-06	703.83175093	701.6646855	702.73628938	-0.04864243	0.02433939	-0.3177609
0.51695	248.70163	0.0	2.631e-05	0.0003322	4e-08	-0.0	0.00142881	0.00026341	2.05e-06	703.83062295	701.66506403	702.73519106	-0.04862354	0.02431198	-0.31776003
0.517	248.70804	0.0	2.631e-05	0.0003322	4e-08	-0.0	0.00142881	0.00026341	2.05e-06	703.82949514	701.66544212	702.73409276	-0.04860465	0.02428458	-0.31775917
0.51706	248.71445	0.0	2.631e-05	0.0003322	4e-08	-0.0	0.00142881	0.00026341	2.05e-06	703.8283675	701.66581979	702.73299451	-0.04858572	0.02425721	-0.31775831
0.51711	248.72086	0.0	2.63e-05	0.0003322	4e-08	-0.0	0.00142881	0.00026341	2.05e-06	703.82724003	701.66619704	702.73189629	-0.04856681	0.02422982	-0.31775745
0.51717	248.72725	0.0	2.63e-05	0.0003322	4e-08	0.0	0.00142881	0.00026341	2.05e-06	703.82611273	701.66657386	702.7307981	-0.0485479	0.02420243	-0.31775658
0.51722	248.73364	0.0	2.63e-05	0.00033221	4e-08	0.0	0.00142881	0.00026341	2.05e-06	703.8249856	701.66695025	702.72969995	-0.04852898	0.02417505	-0.31775572
0.51728	248.74003	0.0	2.63e-05	0.00033221	4e-08	0.0	0.00142881	0.00026341	2.05e-06	703.82385865	701.66732622	702.72860183	-0.04851005	0.02414767	-0.31775486
0.51733	248.7464	0.0	2.63e-05	0.00033221	4e-08	0.0	0.00142881	0.00026341	2.05e-06	703.82273186	701.66770176	702.72750375	-0.0484911	0.02412031	-0.317754
0.51739	248.75277	0.0	2.629e-05	0.00033221	4e-08	0.0	0.00142881	0.00026341	2.05e-06	703.82160524	701.66807688	702.7264057	-0.04847215	0.02409296	-0.31775313
0.51744	248.75914	0.0	2.629e-05	0.00033221	4e-08	0.0	0.00142881	0.00026341	2.05e-06	703.8204788	701.66845157	702.72530769	-0.04845318	0.02406562	-0.31775227
0.5175	248.76549	0.0	2.629e-05	0.00033222	4e-08	0.0	0.00142881	0.00026341	2.05e-06	703.81935252	701.66882583	702.72420971	-0.04843423	0.02403827	-0.31775141
0.52751	249.80654	0.0	2.595e-05	0.00033255	4e-08	0.0	0.00142881	0.00026342	2.05e-06	703.61770998	701.70256881	702.5314456	-0.04467391	0.008198	-0.31760003
0.52756	249.81159	0.0	2.595e-05	0.00033255	4e-08	0.0	0.00142881	0.00026342	2.05e-06	703.6166223	701.7026963	702.53039343	-0.04465188	0.00818891	-0.31759921
0.52762	249.81664	0.0	2.595e-05	0.00033256	4e-08	0.0	0.00142881	0.00026342	2.05e-06	703.61553486	701.70282365	702.52934122	-0.04462974	0.00817981	-0.31759838
0.52767	249.82168	0.0	2.595e-05	0.00033256	4e-08	0.0	0.00142881	0.00026342	2.05e-06	703.61444766	701.70295086	702.52828896	-0.04460767	0.00817072	-0.31759755
0.52773	249.82671	0.0	2.595e-05	0.00033256	4e-08	0.0	0.00142881	0.00026342	2.05e-06	703.61336069	701.70307792	702.52723666	-0.04458561	0.00816162	-0.31759673
0.52778	249.83173	0.0	2.595e-05	0.00033256	4e-08	-0.0	0.00142881	0.00026342	2.05e-06	703.61227397	701.70320485	702.52618432	-0.04456355	0.00815253	-0.3175959
0.52784	249.83675	0.0	2.594e-05	0.00033256	4e-08	-0.0	0.00142881	0.00026342	2.05e-06	703.61118747	701.70333163	702.52513192	-0.04454143	0.00814343	-0.31759507
0.52789	249.84176	0.0	2.594e-05	0.00033256	4e-08	-0.0	0.00142881	0.00026342	2.05e-06	703.61010122	701.70345828	702.52407948	-0.04451929	0.00813434	-0.31759425
0.52795	249.84676	0.0	2.594e-05	0.00033256	4e-08	-0.0	0.00142881	0.00026342	2.05e-06	703.60901521	701.70358478	702.523027	-0.04449712	0.00812524	-0.31759342
0.528	249.85175	0.0	2.594e-05	0.00033257	4e-08	-0.0	0.00142881	0.00026342	2.05e-06	703.60792943	701.70371114	702.52197447	-0.04447494	0.00811615	-0.31759259
0.52806	249.85674	0.0	2.594e-05	0.00033257	4e-08	-0.0	0.00142881	0.00026342	2.05e-06	703.6068439	701.70383736	702.52092189	-0.04445264	0.00810705	-0.31759177
0.52811	249.86172	0.0	2.594e-05	0.00033257	4e-08	-0.0	0.00142881	0.00026342	2.05e-06	703.6057586	701.70396343	702.51986927	-0.04443039	0.00809796	-0.31759094
0.52817	249.86669	0.0	2.593e-05	0.00033257	4e-08	-0.0	0.00142881	0.00026342	2.05e-06	703.60467355	701.70408937	702.5188166	-0.04440817	0.00808886	-0.31759011
0.52822	249.87165	0.0	2.593e-05	0.00033257	4e-08	0.0	0.00142881	0.00026342	2.05e-06	703.60358873	701.70421516	702.51776389	-0.04438594	0.00807977	-0.31758929
0.52828	249.87661	0.0	2.593e-05	0.00033257	4e-08	0.0	0.00142881	0.00026342	2.05e-06	703.60250416	701.70434082	702.51671113	-0.0443637	0.00807067	-0.31758846
0.52833	249.88155	0.0	2.593e-05	0.00033258	4e-08	0.0	0.00142881	0.00026342	2.05e-06	703.60141983	701.70446633	702.51565832	-0.04434137	0.00806158	-0.31758763
0.52839	249.88649	0.0	2.593e-05	0.00033258	4e-08	0.0	0.00142881	0.00026342	2.05e-06	703.60033573	701.7045917	702.51460547	-0.04431907	0.00805248	-0.3175868
0.52844	249.89142	0.0	2.593e-05	0.00033258	4e-08	0.0	0.00142881	0.00026342	2.05e-06	703.59925188	701.70471693	702.51355257	-0.0442967	0.00804339	-0.31758598
0.5285	249.89635	0.0	2.593e-05	0.00033258	4e-08	0.0	0.00142881	0.00026342	2.05e-06	703.59816827	701.70484201	702.51249962	-0.04427435	0.00803429	-0.31758515
0.53851	250.65485	0.0	2.569e-05	0.00033282	4e-08	0.0	0.00142881	0.00026342	2.05e-06	703.40559266	701.72524211	702.31997367	-0.03961141	0.0063634	-0.31743394
0.53856	250.6582	0.0	2.568e-05	0.00033282	4e-08	0.0	0.00142881	0.00026342	2.05e-06	703.40456512	701.72534107	702.31891004	-0.03958028	0.00635399	-0.3174331
0.53862	250.66154	0.0	2.568e-05	0.00033282	4e-08	0.0	0.00142881	0.00026342	2.05e-06	703.403538	701.72543988	702.31784634	-0.03954929	0.00634459	-0.31743227
0.53867	250.66487	0.0	2.568e-05	0.00033282	4e-08	0.0	0.00142881	0.00026342	2.05e-06	703.4025113	701.72553855	702.31678256	-0.0395183	0.00633519	-0.31743143
0.53873	250.6682	0.0	2.568e-05	0.00033282	4e-08	0.0	0.00142881	0.00026342	2.05e-06	703.40148502	701.72563707	702.3157187	-0.03948731	0.00632579	-0.31743059
0.53878	250.67151	0.0	2.568e-05	0.00033283	4e-08	0.0	0.00142881	0.00026342	2.05e-06	703.40045916	701.72573544	702.31465476	-0.03945632	0.00631638	-0.31742976
0.53884	250.67481	0.0	2.568e-05	0.00033283	4e-08	0.0	0.00142881	0.00026342	2.05e-06	703.39943373	701.72583367	702.31359075	-0.03942428	0.00630693	-0.31742892
0.53889	250.6781	0.0	2.568e-05	0.00033283	4e-08	0.0	0.00142881	0.00026342	2.05e-06	703.39840873	701.72593175	702.31252666	-0.03939218	0.00629747	-0.31742809
0.53895	250.68139	0.0	2.568e-05	0.00033283	4e-08	0.0	0.00142881	0.00026342	2.05e-06	703.39738417	701.72602968	702.31146248	-0.03936068	0.00628804	-0.31742725
0.539	250.68466	0.0	2.568e-05	0.00033283	4e-08	0.0	0.00142881	0.00026342	2.05e-06	703.39636005	701.72612747	702.31039822	-0.03932918	0.00627861	-0.31742642
0.53906	250.68792	0.0	2.568e-05	0.00033283	4e-08	0.0	0.00142881	0.00026342	2.05e-06	703.39533636	701.72622511	702.30933389	-0.03929768	0.00626919	-0.31742558
0.53911	250.69117	0.0	2.567e-05	0.00033283	4e-08	0.0	0.00142881	0.00026342	2.05e-06	703.39431309	701.7263226	702.30826947	-0.03926617	0.00625976	-0.31742474
0.53917	250.69442	0.0	2.567e-05	0.00033283	4e-08	0.0	0.00142881	0.00026342	2.05e-06	703.39329026	701.72641994	702.30720498	-0.03923394	0.00625029	-0.31742391
0.53922	250.69765	0.0	2.567e-05	0.00033283	4e-08	0.0	0.00142881	0.00026342	2.05e-06	703.39226788	701.72651714	702.3061404	-0.03920077	0.00624078	-0.31742307
0.53928	250.70087	0.0	2.567e-05	0.00033283	4e-08	0.0	0.00142881	0.00026342	2.05e-06	703.39124596	701.72661419	702.30507574	-0.03916867	0.00623132	-0.31742224
0.53933	250.70409	0.0	2.567e-05	0.00033284	4e-08	0.0	0.00142881	0.00026342	2.05e-06	703.39022449	701.7267111	702.30401099	-0.03913656	0.00622186	-0.3174214
0.53939	250.70729	0.0	2.567e-05	0.00033284	4e-08	0.0	0.00142881	0.00026342	2.05e-06	703.38920346	701.72680786	702.30294617	-0.03910446	0.0062124	-0.31742056
0.53944	250.71048	0.0	2.567e-05	0.00033284	4e-08	0.0	0.00142881	0.00026342	2.05e-06	703.38818287	701.72690446	702.30188126	-0.03907235	0.00620294	-0.31741973
0.5395	250.71366	0.0	2.567e-05	0.00033284	4e-08	0.0	0.00142881	0.00026342	2.05e-06	703.38716273	701.72700093	702.30081627	-0.03903998	0.00619347	-0.31741889
0.54951	251.09215	0.0	2.555e-05	0.00033296	4e-08	-0.0	0.00142881	0.00026342	2.05e-06	703.21543906	701.74185195	702.10467488	-0.02557342	0.0039842	-0.31726483
0.54956	251.09272	0.0	2.555e-05	0.00033296	4e-08	-0.0	0.00142881	0.00026342	2.05e-06	703.21469291	701.74191391	702.10356826	-0.02523037	0.00395345	-0.31726396
0.54962	251.09327	0.0	2.555e-05	0.00033296	4e-08	-0.0	0.00142881	0.00026342	2.05e-06	703.21395561	701.74197539	702.10246046	-0.02485817	0.00392062	-0.31726309
0.54967	251.09378	0.0	2.555e-05	0.00033296	4e-08	-0.0	0.00142881	0.00026342	2.05e-06	703.21322799	701.74203635	702.1013514	-0.0244518	0.00388535	-0.31726221
0.54973	251.09426	0.0	2.555e-05	0.00033296	4e-08	-0.0	0.00142881	0.00026342	2.05e-06	703.21251102	701.74209677	702.10024096	-0.02400236	0.00384698	-0.31726134
0.54978	251.09471	0.0	2.555e-05	0.00033296	4e-08	-0.0	0.00142881	0.00026342	2.05e-06	703.21180593	701.7421566	702.09912898	-0.02349877	0.00380472	-0.31726047
0.54984	251.09512	0.0	2.555e-05	0.00033296	4e-08	-0.0	0.00142881	0.00026342	2.05e-06	703.21111427	701.74221576	702.09801527	-0.022925	0.00375737	-0.31725959
0.54989	251.09549	0.0	2.555e-05	0.00033296	4e-08	-0.0	0.00142881	0.00026342	2.05e-06	703.21043806	701.74227419	702.0968996	-0.02225661	0.00370315	-0.31725871
0.54995	251.09582	0.0	2.555e-05	0.00033296	4e-08	-0.0	0.00142881	0.00026342	2.05e-06	703.20978002	701.74233178	702.09578163	-0.02145002	0.00363882	-0.31725784
0.55	251.09611	0.0	2.555e-05	0.00033296	4e-08	-0.0	0.00142881	0.00026342	2.05e-06	703.20914417	701.74238836	702.09466089	1599.93404733	145.20232708	180.56084466
