# Supplementary material for: Dataset for the simulated biomass pyrolysis in rotary kilns with varying particle residence time distributions
Source: Data Brief. 2021 Nov 23;39:107603. doi: 10.1016/j.dib.2021.107603 (PMC8633881; doi:10.1016/j.dib.2021.107603)
Supplement: Supplementary Data S1 — Supplementary Raw Research Data. This is open data under the CC BY license http://creativecommons.org/licenses/by/4.0/ [file mmc1.zip › supplementary/109/logFiles/log_Pe30]

l,m	Tau,s	F_w,kg/s	F_is,kg/s	F_c,kg/s	F_rt,kg/s	F_w_wet,kg/s	F_it,kg/s	F_g,kg/s	F_H2O_g,kg/s	T_b,K	T_g,K	T_w,K	q_bed,kW/m	q_gas,kW/m	q_loss,kW/m
5e-05	0.02237	0.0	0.0	0.0	0.0	0.00205276	0.0	0.0	0.0	298.7888724	299.61319117	832.98077405	42.88391975	1.8475034	-0.41998875
0.00011	0.0671	0.0	0.0	0.0	0.0	0.00205276	0.0	0.0	0.0	299.42661164	301.07425688	832.81178549	42.82300436	1.84520005	-0.41985612
0.00016	0.11183	0.0	0.0	0.0	0.0	0.00205276	0.0	0.0	0.0	300.06322017	302.53318785	832.64303403	42.76218196	1.84288258	-0.41972367
0.00022	0.15655	0.0	0.0	0.0	0.0	0.00205276	0.0	0.0	0.0	300.69870056	303.98997429	832.47451938	42.70146097	1.84054954	-0.41959143
0.00027	0.20127	0.0	0.0	0.0	0.0	0.00205276	0.0	0.0	0.0	301.3330556	305.44460541	832.30624122	42.64081883	1.83820481	-0.41945934
0.00033	0.24598	0.0	0.0	0.0	0.0	0.00205276	0.0	0.0	0.0	301.96628747	306.89707311	832.1381993	42.5802848	1.8358433	-0.41932747
0.00038	0.29069	0.0	0.0	0.0	0.0	0.00205276	0.0	0.0	0.0	302.59839913	308.34736583	831.97039327	42.51983697	1.83346883	-0.41919578
0.00044	0.3354	0.0	0.0	0.0	0.0	0.00205276	0.0	0.0	0.0	303.22939294	309.7954746	831.80282286	42.4594737	1.83108168	-0.41906425
0.00049	0.3801	0.0	0.0	0.0	0.0	0.00205276	0.0	0.0	0.0	303.85927125	311.24139063	831.63548779	42.3991995	1.82868107	-0.4189329
0.0105	8.44232	5.1e-07	0.0	0.0	0.0	0.00205226	0.0	0.0	0.0	402.18836135	529.53250816	804.81912156	32.8163823	1.20237649	-0.3978864
0.01056	8.48622	5.2e-07	0.0	0.0	0.0	0.00205224	0.0	0.0	0.0	402.64991721	530.45225522	804.69031009	32.77055252	1.19831096	-0.39778529
0.01061	8.53011	5.4e-07	0.0	0.0	0.0	0.00205222	0.0	0.0	0.0	403.11071653	531.36876961	804.56168575	32.72479568	1.19423879	-0.39768434
0.01067	8.574	5.6e-07	0.0	0.0	0.0	0.0020522	0.0	0.0	0.0	403.57076102	532.28204777	804.43324828	32.67910579	1.19016541	-0.39758354
0.01072	8.61789	5.8e-07	0.0	0.0	0.0	0.00205218	0.0	0.0	0.0	404.03005216	533.19208998	804.30499744	32.6334826	1.18609101	-0.39748289
0.01078	8.66177	6e-07	0.0	0.0	0.0	0.00205216	0.0	0.0	0.0	404.48859145	534.09889667	804.17693298	32.58792606	1.18201566	-0.39738238
0.01083	8.70564	6.2e-07	0.0	0.0	0.0	0.00205214	0.0	0.0	0.0	404.94638034	535.00246829	804.04905466	32.54243611	1.17793942	-0.39728202
0.01089	8.74952	6.4e-07	0.0	0.0	0.0	0.00205212	0.0	0.0	0.0	405.40342033	535.90280537	803.92136222	32.49701266	1.17386235	-0.39718181
0.01094	8.79338	6.6e-07	0.0	0.0	0.0	0.0020521	0.0	0.0	0.0	405.85971289	536.79990844	803.79385542	32.45165522	1.16978491	-0.39708174
0.011	8.83725	6.8e-07	0.0	0.0	0.0	0.00205208	0.0	0.0	0.0	406.31525947	537.6937784	803.66653402	32.40635767	1.16571272	-0.39698181
0.01105	8.8811	7.1e-07	0.0	0.0	0.0	0.00205206	0.0	0.0	0.0	406.77006131	538.58442006	803.53939776	32.36113008	1.16163653	-0.39688203
0.01111	8.92496	7.3e-07	0.0	0.0	0.0	0.00205203	0.0	0.0	0.0	407.22412002	539.47183175	803.41244641	32.3159681	1.15756033	-0.3967824
0.01116	8.96881	7.5e-07	0.0	0.0	0.0	0.00205201	0.0	0.0	0.0	407.67743702	540.3560146	803.28567972	32.27087163	1.15348423	-0.39668291
0.01122	9.01266	7.8e-07	0.0	0.0	0.0	0.00205198	0.0	0.0	0.0	408.13001378	541.23696981	803.15909744	32.22584055	1.14940831	-0.39658356
0.01127	9.0565	8e-07	0.0	0.0	0.0	0.00205196	0.0	0.0	0.0	408.58185171	542.11469866	803.03269932	32.18087474	1.1453327	-0.39648436
0.01133	9.10033	8.3e-07	0.0	0.0	0.0	0.00205193	0.0	0.0	0.0	409.03295224	542.98920249	802.90648512	32.13597409	1.14125749	-0.39638531
0.01138	9.14417	8.6e-07	0.0	0.0	0.0	0.00205191	0.0	0.0	0.0	409.48331682	543.86048274	802.7804546	32.09113822	1.13718304	-0.3962864
0.01144	9.18799	8.9e-07	0.0	0.0	0.0	0.00205188	0.0	0.0	0.0	409.93294684	544.72854106	802.6546075	32.04636582	1.13311066	-0.39618763
0.01149	9.23182	9.1e-07	0.0	0.0	0.0	0.00205185	0.0	0.0	0.0	410.38184368	545.59337997	802.52894359	32.00165909	1.12903813	-0.39608901
0.0215	17.1362	6.896e-05	0.0	0.0	0.0	0.00198373	0.0	0.0	7e-08	481.14153754	653.89537715	782.4600365	24.8379397	0.48921463	-0.38033842
0.02156	17.17924	7.019e-05	0.0	0.0	0.0	0.00198251	0.0	0.0	7e-08	481.47630536	654.25649195	782.36382086	24.80342997	0.48657737	-0.38026291
0.02161	17.22227	7.143e-05	0.0	0.0	0.0	0.00198126	0.0	0.0	7e-08	481.81054039	654.61550893	782.26774452	24.76896869	0.48395141	-0.3801875
0.02167	17.2653	7.269e-05	0.0	0.0	0.0	0.00198	0.0	0.0	7e-08	482.14424342	654.97243588	782.17180728	24.73455579	0.48133674	-0.38011221
0.02172	17.30833	7.397e-05	0.0	0.0	0.0	0.00197872	0.0	0.0	7e-08	482.47741526	655.32728061	782.0760089	24.70019122	0.47873337	-0.38003702
0.02178	17.35135	7.527e-05	0.0	0.0	0.0	0.00197742	0.0	0.0	8e-08	482.81005672	655.68005092	781.98034916	24.6658749	0.47614128	-0.37996195
0.02183	17.39437	7.658e-05	0.0	0.0	0.0	0.00197611	0.0	0.0	8e-08	483.1421686	656.0307546	781.88482785	24.63160678	0.47356049	-0.37988698
0.02189	17.43739	7.792e-05	0.0	0.0	0.0	0.00197477	0.0	0.0	8e-08	483.4737517	656.37939941	781.78944472	24.59738675	0.47099111	-0.37981212
0.02194	17.4804	7.927e-05	0.0	0.0	0.0	0.00197341	0.0	0.0	8e-08	483.80480683	656.72599331	781.69419957	24.5632148	0.46843299	-0.37973737
0.022	17.5234	8.064e-05	0.0	0.0	0.0	0.00197204	0.0	0.0	8e-08	484.13533478	657.07054401	781.59909217	24.52909088	0.46588613	-0.37966273
0.02205	17.56641	8.204e-05	0.0	0.0	0.0	0.00197064	0.0	0.0	8e-08	484.46533634	657.41305923	781.5041223	24.49501491	0.46335055	-0.37958819
0.02211	17.6094	8.345e-05	0.0	0.0	0.0	0.00196923	0.0	0.0	8e-08	484.7948123	657.75354673	781.40928973	24.46098683	0.46082626	-0.37951376
0.02216	17.6524	8.488e-05	0.0	0.0	0.0	0.0019678	0.0	0.0	8e-08	485.12376345	658.09201426	781.31459424	24.42700658	0.45831326	-0.37943944
0.02222	17.69539	8.633e-05	0.0	0.0	0.0	0.00196634	0.0	0.0	9e-08	485.45219059	658.42846957	781.22003562	24.39307409	0.45581153	-0.37936523
0.02227	17.73837	8.781e-05	0.0	0.0	0.0	0.00196487	0.0	0.0	9e-08	485.78009449	658.76292038	781.12561363	24.35918932	0.45332108	-0.37929113
0.02233	17.78135	8.93e-05	0.0	0.0	0.0	0.00196338	0.0	0.0	9e-08	486.10747594	659.09537442	781.03132807	24.32535219	0.4508419	-0.37921713
0.02238	17.82433	9.081e-05	0.0	0.0	0.0	0.00196186	0.0	0.0	9e-08	486.43433571	659.42583941	780.9371787	24.29156265	0.44837398	-0.37914324
0.02244	17.8673	9.235e-05	0.0	0.0	0.0	0.00196032	0.0	0.0	9e-08	486.7606746	659.75432305	780.84316532	24.25782065	0.44591731	-0.37906945
0.02249	17.91027	9.39e-05	0.0	0.0	0.0	0.00195877	0.0	0.0	9e-08	487.08649336	660.08083304	780.74928769	24.22412611	0.44347189	-0.37899577
0.0325	25.6604	0.00087985	1e-07	0.0	0.0	0.00117186	7e-08	1e-08	8.8e-07	538.47410178	693.95454711	765.71214033	18.82544725	0.16574104	-0.36719399
0.03256	25.7026	0.00088694	1e-07	0.0	0.0	0.00116476	7e-08	1e-08	8.9e-07	538.71718492	694.03660254	765.63968755	18.7994982	0.1649757	-0.36713712
0.03261	25.7448	0.00089405	1e-07	0.0	0.0	0.00115764	7e-08	1e-08	9e-07	538.95988867	694.11785911	765.56733497	18.77358593	0.16421678	-0.36708034
0.03267	25.78699	0.00090117	1e-07	0.0	0.0	0.0011505	8e-08	1e-08	9e-07	539.20221394	694.19832091	765.49508242	18.74771035	0.16346425	-0.36702363
0.03272	25.82918	0.00090831	1e-07	0.0	0.0	0.00114335	8e-08	1e-08	9.1e-07	539.44416162	694.27799201	765.42292975	18.72187138	0.16271808	-0.366967
0.03278	25.87136	0.00091546	1.1e-07	0.0	0.0	0.00113619	8e-08	1e-08	9.2e-07	539.6857326	694.35687642	765.35087679	18.69606897	0.16197824	-0.36691045
0.03283	25.91354	0.00092263	1.1e-07	0.0	0.0	0.00112901	8e-08	1e-08	9.2e-07	539.92692778	694.4349781	765.27892338	18.67030303	0.16124471	-0.36685398
0.03289	25.95572	0.00092981	1.1e-07	0.0	0.0	0.00112182	8e-08	1e-08	9.3e-07	540.16774806	694.51230097	765.20706937	18.6445735	0.16051746	-0.36679758
0.03294	25.99789	0.000937	1.1e-07	0.0	0.0	0.00111461	9e-08	1e-08	9.4e-07	540.40819434	694.58884892	765.13531458	18.6188803	0.15979647	-0.36674126
0.033	26.04006	0.0009442	1.2e-07	0.0	0.0	0.0011074	9e-08	1e-08	9.5e-07	540.64826751	694.66462576	765.06365887	18.59322337	0.15908174	-0.36668502
0.03305	26.08222	0.00095142	1.2e-07	0.0	0.0	0.00110017	9e-08	1e-08	9.5e-07	540.88796847	694.73963528	764.99210206	18.56760269	0.15837343	-0.36662886
0.03311	26.12438	0.00095865	1.2e-07	0.0	0.0	0.00109293	9e-08	1e-08	9.6e-07	541.12729806	694.81388122	764.92064401	18.54201807	0.15767114	-0.36657278
0.03316	26.16653	0.00096589	1.2e-07	0.0	0.0	0.00108568	1e-07	1e-08	9.7e-07	541.36625723	694.88736727	764.84928456	18.5164695	0.15697501	-0.36651677
0.03322	26.20868	0.00097314	1.3e-07	0.0	0.0	0.00107841	1e-07	1e-08	9.7e-07	541.60484687	694.96009706	764.77802353	18.4909569	0.15628503	-0.36646084
0.03327	26.25083	0.0009804	1.3e-07	0.0	0.0	0.00107114	1e-07	1e-08	9.8e-07	541.8430679	695.03207418	764.70686079	18.4654802	0.15560116	-0.36640499
0.03333	26.29297	0.00098766	1.3e-07	0.0	0.0	0.00106386	1e-07	1e-08	9.9e-07	542.0809212	695.10330216	764.63579617	18.44003932	0.15492339	-0.36634921
0.03338	26.33511	0.00099494	1.3e-07	0.0	0.0	0.00105657	1.1e-07	1e-08	1e-06	542.31840769	695.17378451	764.56482951	18.41463419	0.15425169	-0.36629351
0.03344	26.37725	0.00100223	1.4e-07	0.0	0.0	0.00104927	1.1e-07	2e-08	1e-06	542.55552826	695.24352465	764.49396066	18.38926474	0.15358604	-0.36623789
0.03349	26.41938	0.00100952	1.4e-07	0.0	0.0	0.00104197	1.1e-07	2e-08	1.01e-06	542.79228382	695.31252598	764.42318946	18.36393089	0.1529264	-0.36618235
0.0435	34.01838	0.0019561	2.42e-06	0.0	3e-08	8.864e-05	3.14e-06	4.7e-07	1.96e-06	580.5927679	696.82560669	753.02382938	14.27291952	0.12604317	-0.35723538
0.04356	34.05976	0.00195789	2.45e-06	0.0	3e-08	8.677e-05	3.18e-06	4.8e-07	1.97e-06	580.77450759	696.77272646	752.96860123	14.25297643	0.12641531	-0.35719203
0.04361	34.10113	0.00195965	2.47e-06	0.0	3e-08	8.493e-05	3.22e-06	4.9e-07	1.97e-06	580.95598335	696.71917246	752.9134465	14.23305883	0.12679311	-0.35714874
0.04367	34.1425	0.00196138	2.5e-06	0.0	3e-08	8.312e-05	3.26e-06	4.9e-07	1.97e-06	581.13719534	696.66494605	752.85836506	14.21316702	0.12717655	-0.35710551
0.04372	34.18387	0.00196308	2.53e-06	0.0	3e-08	8.134e-05	3.31e-06	5e-07	1.97e-06	581.31814371	696.61004863	752.80335679	14.19330132	0.12756561	-0.35706233
0.04378	34.22523	0.00196474	2.56e-06	0.0	3e-08	7.96e-05	3.35e-06	5.1e-07	1.97e-06	581.49882862	696.55448167	752.74842159	14.1734621	0.12796029	-0.35701922
0.04383	34.26659	0.00196638	2.59e-06	0.0	3e-08	7.788e-05	3.4e-06	5.2e-07	1.97e-06	581.67925024	696.49824669	752.69355932	14.15364976	0.12836056	-0.35697616
0.04389	34.30794	0.00196799	2.62e-06	0.0	3e-08	7.619e-05	3.44e-06	5.2e-07	1.98e-06	581.85940874	696.44134525	752.63876986	14.13386473	0.12876641	-0.35693315
0.04394	34.34929	0.00196956	2.64e-06	0.0	3e-08	7.453e-05	3.49e-06	5.3e-07	1.98e-06	582.03930428	696.383779	752.5840531	14.11407255	0.1291778	-0.35689021
0.044	34.39063	0.00197111	2.67e-06	0.0	3e-08	7.29e-05	3.53e-06	5.4e-07	1.98e-06	582.21893659	696.32554948	752.52940903	14.09430337	0.12959475	-0.35684732
0.04405	34.43198	0.00197262	2.7e-06	0.0	3e-08	7.13e-05	3.58e-06	5.4e-07	1.98e-06	582.39830579	696.26665841	752.47483755	14.07457113	0.13001723	-0.35680449
0.04411	34.47331	0.00197411	2.73e-06	0.0	3e-08	6.973e-05	3.63e-06	5.5e-07	1.98e-06	582.57741217	696.20710765	752.42033851	14.05486123	0.13044523	-0.35676171
0.04416	34.51464	0.00197557	2.76e-06	0.0	3e-08	6.818e-05	3.67e-06	5.6e-07	1.98e-06	582.75625585	696.14689903	752.36591179	14.03517346	0.13087872	-0.35671899
0.04422	34.55597	0.001977	2.79e-06	0.0	3e-08	6.667e-05	3.72e-06	5.7e-07	1.99e-06	582.93483692	696.08603444	752.31155729	14.01550759	0.1313177	-0.35667633
0.04427	34.5973	0.0019784	2.82e-06	0.0	3e-08	6.518e-05	3.77e-06	5.7e-07	1.99e-06	583.11315548	696.02451584	752.25727492	13.99586337	0.13176213	-0.35663373
0.04433	34.63862	0.00197977	2.85e-06	0.0	4e-08	6.372e-05	3.82e-06	5.8e-07	1.99e-06	583.29121164	695.96234522	752.20306456	13.97624056	0.13221201	-0.35659118
0.04438	34.67993	0.00198112	2.88e-06	0.0	4e-08	6.228e-05	3.87e-06	5.9e-07	1.99e-06	583.46900548	695.89952467	752.14892612	13.95664245	0.13266731	-0.35654869
0.04444	34.72125	0.00198244	2.91e-06	0.0	4e-08	6.087e-05	3.92e-06	6e-07	1.99e-06	583.64653715	695.83605628	752.09485949	13.93713675	0.13312799	-0.35650625
0.04449	34.76256	0.00198373	2.94e-06	0.0	4e-08	5.949e-05	3.97e-06	6e-07	1.99e-06	583.82380764	695.77194202	752.04086429	13.91761428	0.13359407	-0.35646387
0.05455	42.25374	0.00200779	1.347e-05	1e-08	2.3e-07	1.8e-07	2.506e-05	3.98e-06	2.05e-06	612.04848354	677.35166276	743.25270863	10.75808737	0.27471953	-0.34956612
0.05461	42.2943	0.00200746	1.355e-05	1e-08	2.3e-07	1.7e-07	2.527e-05	4.01e-06	2.05e-06	612.18091437	677.24255659	743.21010772	10.74293387	0.27557749	-0.34953268
0.05466	42.33487	0.00200714	1.364e-05	1e-08	2.3e-07	1.6e-07	2.547e-05	4.05e-06	2.05e-06	612.31312297	677.13365737	743.16756045	10.72779781	0.27643422	-0.34949928
0.05472	42.37542	0.00200682	1.373e-05	1e-08	2.3e-07	1.6e-07	2.568e-05	4.08e-06	2.05e-06	612.44510954	677.02496892	743.12506675	10.71267845	0.27728969	-0.34946593
0.05477	42.41597	0.00200649	1.382e-05	1e-08	2.4e-07	1.5e-07	2.589e-05	4.11e-06	2.05e-06	612.57687427	676.91649502	743.08262655	10.69757506	0.27814388	-0.34943262
0.05483	42.45652	0.00200616	1.392e-05	1e-08	2.4e-07	1.4e-07	2.609e-05	4.15e-06	2.05e-06	612.70841732	676.80823942	743.04023981	10.68255915	0.27899676	-0.34939935
0.05488	42.49707	0.00200583	1.401e-05	1e-08	2.4e-07	1.4e-07	2.63e-05	4.18e-06	2.05e-06	612.8397398	676.70020588	742.99790621	10.66753333	0.27984831	-0.34936612
0.05494	42.53761	0.0020055	1.41e-05	1e-08	2.4e-07	1.3e-07	2.651e-05	4.22e-06	2.05e-06	612.97084153	676.59239805	742.95562578	10.65252238	0.2806985	-0.34933294
0.05499	42.57814	0.00200516	1.419e-05	1e-08	2.4e-07	1.3e-07	2.673e-05	4.25e-06	2.05e-06	613.10172269	676.48481957	742.91339847	10.63753462	0.2815473	-0.34929979
0.05505	42.61868	0.00200482	1.428e-05	1e-08	2.5e-07	1.2e-07	2.694e-05	4.29e-06	2.05e-06	613.23238354	676.37747402	742.8712242	10.62257033	0.28239469	-0.34926669
0.0551	42.6592	0.00200448	1.438e-05	1e-08	2.5e-07	1.2e-07	2.716e-05	4.32e-06	2.05e-06	613.36282434	676.27036497	742.8291029	10.6076298	0.28324066	-0.34923363
0.05516	42.69973	0.00200414	1.447e-05	1e-08	2.5e-07	1.1e-07	2.737e-05	4.36e-06	2.05e-06	613.49304538	676.16349595	742.78703447	10.59271337	0.28408517	-0.34920061
0.05521	42.74025	0.0020038	1.456e-05	1e-08	2.5e-07	1.1e-07	2.759e-05	4.39e-06	2.05e-06	613.62304694	676.05687043	742.74501883	10.57782138	0.2849282	-0.34916763
0.05527	42.78077	0.00200345	1.466e-05	1e-08	2.5e-07	1e-07	2.781e-05	4.43e-06	2.05e-06	613.75282928	675.95049187	742.70305589	10.56293376	0.28576974	-0.34913469
0.05532	42.82128	0.0020031	1.475e-05	1e-08	2.6e-07	1e-07	2.803e-05	4.46e-06	2.05e-06	613.88239246	675.84436369	742.66114565	10.54801434	0.28660976	-0.3491018
0.05538	42.86179	0.00200275	1.484e-05	1e-08	2.6e-07	1e-07	2.825e-05	4.5e-06	2.05e-06	614.01173601	675.73848934	742.61928823	10.53315313	0.28744823	-0.34906894
0.05543	42.90229	0.0020024	1.494e-05	1e-08	2.6e-07	9e-08	2.847e-05	4.53e-06	2.05e-06	614.14086067	675.6328721	742.57748341	10.51830778	0.28828513	-0.34903613
0.05549	42.94279	0.00200205	1.504e-05	1e-08	2.6e-07	9e-08	2.869e-05	4.57e-06	2.05e-06	614.2697666	675.52751528	742.53573114	10.50347753	0.28912045	-0.34900336
0.06555	50.28719	0.00189869	3.992e-05	1.2e-07	8.6e-07	0.0	9.546e-05	1.567e-05	2.05e-06	634.43485614	662.3528712	735.70602314	8.13662861	0.40442481	-0.34364268
0.06561	50.32696	0.00189789	4.009e-05	1.2e-07	8.6e-07	0.0	9.598e-05	1.576e-05	2.05e-06	634.52767443	662.31602063	735.67277032	8.1254203	0.40483601	-0.34361662
0.06566	50.36672	0.00189709	4.027e-05	1.3e-07	8.7e-07	0.0	9.651e-05	1.585e-05	2.05e-06	634.62031841	662.2795103	735.639558	8.1142245	0.40524565	-0.34359059
0.06572	50.40648	0.00189629	4.045e-05	1.3e-07	8.7e-07	0.0	9.703e-05	1.593e-05	2.05e-06	634.71278825	662.24333931	735.60638615	8.10300635	0.40565807	-0.34356451
0.06577	50.44624	0.00189549	4.063e-05	1.3e-07	8.8e-07	0.0	9.756e-05	1.602e-05	2.05e-06	634.80508364	662.20750926	735.57325484	8.09182185	0.40606627	-0.3435385
0.06583	50.48599	0.00189468	4.081e-05	1.3e-07	8.8e-07	0.0	9.809e-05	1.611e-05	2.05e-06	634.89720505	662.17201767	735.54016396	8.08069754	0.40646691	-0.3435126
0.06588	50.52574	0.00189388	4.099e-05	1.3e-07	8.9e-07	0.0	9.863e-05	1.62e-05	2.05e-06	634.98915329	662.13686008	735.50711331	8.06953044	0.40687292	-0.34348662
0.06594	50.56548	0.00189306	4.117e-05	1.3e-07	8.9e-07	0.0	9.916e-05	1.629e-05	2.05e-06	635.08092779	662.10203966	735.47410304	8.05837167	0.40727791	-0.34346065
0.06599	50.60522	0.00189225	4.135e-05	1.3e-07	9e-07	0.0	9.97e-05	1.638e-05	2.05e-06	635.17252866	662.06755579	735.44113311	8.04731507	0.4076704	-0.34343488
0.06605	50.64496	0.00189143	4.153e-05	1.3e-07	9e-07	0.0	0.00010024	1.647e-05	2.05e-06	635.2639573	662.03340101	735.40820319	8.03620131	0.40806988	-0.343409
0.0661	50.68469	0.00189061	4.171e-05	1.4e-07	9.1e-07	0.0	0.00010078	1.657e-05	2.05e-06	635.35521293	661.99957948	735.37531346	8.02508754	0.40846936	-0.34338312
0.06616	50.72442	0.00188979	4.189e-05	1.4e-07	9.1e-07	0.0	0.00010132	1.666e-05	2.05e-06	635.44629555	661.96609122	735.34246394	8.0140659	0.40885737	-0.34335741
0.06621	50.76414	0.00188897	4.207e-05	1.4e-07	9.2e-07	0.0	0.00010187	1.675e-05	2.05e-06	635.53720644	661.93292919	735.3096543	8.00302176	0.40924818	-0.34333166
0.06627	50.80386	0.00188814	4.226e-05	1.4e-07	9.2e-07	0.0	0.00010241	1.684e-05	2.05e-06	635.62794527	661.90009511	735.27688464	7.99196268	0.40964085	-0.34330588
0.06632	50.84358	0.00188731	4.244e-05	1.4e-07	9.3e-07	0.0	0.00010296	1.693e-05	2.05e-06	635.71851186	661.86759012	735.244155	7.98096095	0.41002659	-0.34328021
0.06638	50.88329	0.00188648	4.262e-05	1.4e-07	9.3e-07	0.0	0.00010351	1.703e-05	2.05e-06	635.80890699	661.83540989	735.21146518	7.96999026	0.41040857	-0.3432546
0.06643	50.923	0.00188564	4.281e-05	1.4e-07	9.4e-07	0.0	0.00010406	1.712e-05	2.05e-06	635.89913109	661.80355209	735.17881509	7.9589854	0.41079469	-0.34322892
0.06649	50.96271	0.0018848	4.299e-05	1.5e-07	9.4e-07	0.0	0.00010462	1.721e-05	2.05e-06	635.9891837	661.7720193	735.14620484	7.94800798	0.41117746	-0.3432033
0.07655	58.16244	0.00168796	8.328e-05	7.3e-07	2.07e-06	0.0	0.00023687	3.979e-05	2.05e-06	649.83578393	660.11146231	729.79354613	6.19976878	0.45363933	-0.33900178
0.07661	58.20142	0.00168666	8.353e-05	7.3e-07	2.08e-06	0.0	0.00023775	3.995e-05	2.05e-06	649.89845044	660.11821338	729.76737558	6.19150374	0.45375587	-0.33898124
0.07666	58.2404	0.00168537	8.378e-05	7.4e-07	2.09e-06	0.0	0.00023863	4.01e-05	2.05e-06	649.96099107	660.12507475	729.7412356	6.18326481	0.45387044	-0.33896074
0.07672	58.27938	0.00168407	8.403e-05	7.4e-07	2.1e-06	0.0	0.00023952	4.025e-05	2.05e-06	650.02340633	660.13204476	729.71512611	6.17502932	0.45398476	-0.33894025
0.07677	58.31835	0.00168277	8.428e-05	7.5e-07	2.1e-06	-0.0	0.0002404	4.04e-05	2.05e-06	650.08569631	660.13912319	729.68904709	6.16679261	0.45409917	-0.33891976
0.07683	58.35731	0.00168147	8.453e-05	7.5e-07	2.11e-06	-0.0	0.00024129	4.056e-05	2.05e-06	650.14786097	660.14631011	729.66299854	6.15857749	0.45421201	-0.33889931
0.07688	58.39628	0.00168016	8.479e-05	7.6e-07	2.12e-06	-0.0	0.00024218	4.071e-05	2.05e-06	650.20990074	660.15360418	729.6369804	6.15038246	0.45432335	-0.33887889
0.07694	58.43523	0.00167885	8.504e-05	7.7e-07	2.13e-06	-0.0	0.00024307	4.086e-05	2.05e-06	650.27181603	660.16100412	729.61099259	6.14220599	0.4544333	-0.33885852
0.07699	58.47419	0.00167754	8.529e-05	7.7e-07	2.13e-06	0.0	0.00024396	4.102e-05	2.05e-06	650.33360722	660.16850877	729.58503504	6.13401977	0.45454398	-0.33883812
0.07705	58.51314	0.00167623	8.554e-05	7.8e-07	2.14e-06	0.0	0.00024485	4.117e-05	2.05e-06	650.39527411	660.17611874	729.5591078	6.12585397	0.4546532	-0.33881776
0.0771	58.55209	0.00167492	8.579e-05	7.8e-07	2.15e-06	0.0	0.00024574	4.132e-05	2.05e-06	650.4568171	660.18383277	729.53321078	6.11770412	0.45476123	-0.33879743
0.07716	58.59103	0.00167361	8.604e-05	7.9e-07	2.16e-06	0.0	0.00024664	4.148e-05	2.05e-06	650.51823652	660.19164987	729.50734394	6.10958357	0.45486711	-0.33877716
0.07721	58.62997	0.00167229	8.63e-05	7.9e-07	2.16e-06	0.0	0.00024753	4.163e-05	2.05e-06	650.57953297	660.19956821	729.48150718	6.10145094	0.45497388	-0.33875686
0.07727	58.66891	0.00167097	8.655e-05	8e-07	2.17e-06	-0.0	0.00024843	4.179e-05	2.05e-06	650.6407062	660.20758855	729.45570052	6.09333133	0.45507972	-0.33873659
0.07732	58.70784	0.00166965	8.68e-05	8.1e-07	2.18e-06	-0.0	0.00024933	4.194e-05	2.05e-06	650.70175647	660.21571011	729.42992394	6.08523044	0.45518421	-0.33871636
0.07738	58.74677	0.00166833	8.705e-05	8.1e-07	2.19e-06	-0.0	0.00025023	4.21e-05	2.05e-06	650.76268417	660.22393172	729.40417736	6.07715618	0.45528675	-0.33869617
0.07743	58.78569	0.001667	8.731e-05	8.2e-07	2.19e-06	-0.0	0.00025114	4.226e-05	2.05e-06	650.82348984	660.23225177	729.37846069	6.06908091	0.45538938	-0.33867598
0.07749	58.82461	0.00166567	8.756e-05	8.2e-07	2.2e-06	0.0	0.00025204	4.241e-05	2.05e-06	650.88417345	660.24067032	729.35277393	6.06100904	0.45549177	-0.3386558
0.08755	65.88155	0.00139706	0.00013613	2.58e-06	3.67e-06	0.0	0.0004367	7.457e-05	2.05e-06	660.19678815	662.82639713	725.11372758	4.77432406	0.46234822	-0.33532834
0.08761	65.91976	0.00139549	0.0001364	2.59e-06	3.67e-06	0.0	0.00043779	7.476e-05	2.05e-06	660.23928784	662.84369714	725.09287321	4.7682199	0.46233573	-0.33531199
0.08766	65.95796	0.00139393	0.00013667	2.61e-06	3.68e-06	-0.0	0.00043887	7.495e-05	2.05e-06	660.28171132	662.86101125	725.07204179	4.76211354	0.46232335	-0.33529562
0.08772	65.99616	0.00139236	0.00013694	2.62e-06	3.69e-06	-0.0	0.00043996	7.514e-05	2.05e-06	660.32405854	662.8783395	725.05123333	4.7560199	0.46231039	-0.33527929
0.08777	66.03435	0.00139079	0.00013721	2.64e-06	3.7e-06	-0.0	0.00044104	7.533e-05	2.05e-06	660.36632982	662.89568158	725.03044779	4.7499421	0.46229669	-0.33526298
0.08783	66.07255	0.00138923	0.00013748	2.65e-06	3.71e-06	-0.0	0.00044213	7.552e-05	2.05e-06	660.40852558	662.91303708	725.00968511	4.74386575	0.46228293	-0.33524668
0.08788	66.11073	0.00138766	0.00013775	2.66e-06	3.71e-06	0.0	0.00044321	7.571e-05	2.05e-06	660.45064585	662.93040596	724.98894528	4.73779693	0.46226882	-0.33523039
0.08794	66.14892	0.00138609	0.00013801	2.68e-06	3.72e-06	0.0	0.0004443	7.591e-05	2.05e-06	660.49269083	662.94778803	724.96822828	4.7317421	0.46225407	-0.33521413
0.08799	66.1871	0.00138452	0.00013828	2.69e-06	3.73e-06	0.0	0.00044539	7.61e-05	2.05e-06	660.53466089	662.96518295	724.94753406	4.72569776	0.46223884	-0.3351979
0.08805	66.22527	0.00138295	0.00013855	2.71e-06	3.74e-06	-0.0	0.00044648	7.629e-05	2.05e-06	660.5765563	662.98259044	724.92686258	4.71965316	0.46222363	-0.33518166
0.0881	66.26344	0.00138138	0.00013882	2.72e-06	3.75e-06	-0.0	0.00044756	7.648e-05	2.05e-06	660.61837706	663.00001051	724.90621384	4.71362127	0.46220784	-0.33516545
0.08816	66.30161	0.00137981	0.00013909	2.73e-06	3.76e-06	-0.0	0.00044865	7.667e-05	2.05e-06	660.66012349	663.01744286	724.8855878	4.70760625	0.46219127	-0.33514927
0.08821	66.33977	0.00137824	0.00013936	2.75e-06	3.76e-06	-0.0	0.00044974	7.686e-05	2.05e-06	660.70179604	663.03488706	724.86498439	4.70158874	0.46217482	-0.33513309
0.08827	66.37793	0.00137667	0.00013963	2.76e-06	3.77e-06	0.0	0.00045083	7.705e-05	2.05e-06	660.74339465	663.05234317	724.84440362	4.6955821	0.46215789	-0.33511693
0.08832	66.41609	0.0013751	0.00013989	2.78e-06	3.78e-06	0.0	0.00045192	7.724e-05	2.05e-06	660.78491959	663.06981094	724.82384546	4.68958951	0.46214031	-0.3351008
0.08838	66.45424	0.00137352	0.00014016	2.79e-06	3.79e-06	0.0	0.00045301	7.744e-05	2.05e-06	660.82637124	663.08729002	724.80330985	4.68360343	0.46212245	-0.33508468
0.08843	66.49239	0.00137195	0.00014043	2.81e-06	3.8e-06	-0.0	0.0004541	7.763e-05	2.05e-06	660.86774977	663.10478025	724.78279678	4.67762012	0.46210446	-0.33506857
0.08849	66.53054	0.00137038	0.0001407	2.82e-06	3.8e-06	-0.0	0.00045519	7.782e-05	2.05e-06	660.90905525	663.12228157	724.76230622	4.67165065	0.46208585	-0.33505249
0.09855	73.44634	0.00108157	0.00018751	6.46e-06	5.2e-06	-0.0	0.00065652	0.00011346	2.05e-06	667.46074265	666.35733624	721.36212061	3.70691049	0.45367514	-0.33238343
0.09861	73.48378	0.00108002	0.00018774	6.48e-06	5.21e-06	0.0	0.00065761	0.00011365	2.05e-06	667.49215843	666.37462422	721.34530474	3.70224817	0.45360886	-0.33237022
0.09866	73.52121	0.00107847	0.00018798	6.51e-06	5.22e-06	0.0	0.00065869	0.00011384	2.05e-06	667.52353763	666.39190408	721.32850661	3.6975939	0.45354236	-0.33235703
0.09872	73.55865	0.00107693	0.00018822	6.53e-06	5.22e-06	0.0	0.00065977	0.00011404	2.05e-06	667.55488046	666.40917578	721.3117262	3.69294903	0.45347561	-0.33234387
0.09877	73.59607	0.00107538	0.00018846	6.56e-06	5.23e-06	-0.0	0.00066086	0.00011423	2.05e-06	667.58618721	666.42643925	721.29496348	3.68830405	0.45340887	-0.3323307
0.09883	73.6335	0.00107383	0.00018869	6.59e-06	5.24e-06	-0.0	0.00066194	0.00011442	2.05e-06	667.61745786	666.44369451	721.27821844	3.68366749	0.4533419	-0.33231756
0.09888	73.67092	0.00107229	0.00018893	6.61e-06	5.24e-06	-0.0	0.00066302	0.00011462	2.05e-06	667.64869266	666.46094148	721.26149105	3.67903948	0.4532747	-0.33230444
0.09894	73.70833	0.00107074	0.00018917	6.64e-06	5.25e-06	0.0	0.00066411	0.00011481	2.05e-06	667.67989184	666.47818014	721.24478129	3.67441176	0.4532075	-0.33229131
0.09899	73.74575	0.0010692	0.0001894	6.66e-06	5.26e-06	0.0	0.00066519	0.000115	2.05e-06	667.71105542	666.49541047	721.22808914	3.66979283	0.45314007	-0.33227821
0.09905	73.78315	0.00106766	0.00018964	6.69e-06	5.26e-06	0.0	0.00066627	0.00011519	2.05e-06	667.74218364	666.51263243	721.21141459	3.6651815	0.45307244	-0.33226513
0.0991	73.82056	0.00106611	0.00018988	6.72e-06	5.27e-06	-0.0	0.00066735	0.00011539	2.05e-06	667.77327673	666.52984597	721.19475759	3.66057095	0.45300478	-0.33225204
0.09916	73.85796	0.00106457	0.00019011	6.74e-06	5.28e-06	-0.0	0.00066843	0.00011558	2.05e-06	667.8043347	666.54705109	721.17811816	3.6559696	0.4529369	-0.33223898
0.09921	73.89536	0.00106303	0.00019035	6.77e-06	5.28e-06	-0.0	0.00066951	0.00011577	2.05e-06	667.83535781	666.56424774	721.16149624	3.65137476	0.45286884	-0.33222594
0.09927	73.93275	0.00106149	0.00019058	6.79e-06	5.29e-06	0.0	0.00067059	0.00011597	2.05e-06	667.86634625	666.58143588	721.14489183	3.6467814	0.45280074	-0.3322129
0.09932	73.97014	0.00105995	0.00019082	6.82e-06	5.3e-06	0.0	0.00067167	0.00011616	2.05e-06	667.89730006	666.59861551	721.12830492	3.64219737	0.45273241	-0.33219988
0.09938	74.00752	0.00105841	0.00019105	6.85e-06	5.3e-06	0.0	0.00067275	0.00011635	2.05e-06	667.92821951	666.61578657	721.11173546	3.63761891	0.45266393	-0.33218688
0.09943	74.04491	0.00105687	0.00019129	6.87e-06	5.31e-06	-0.0	0.00067383	0.00011654	2.05e-06	667.95910475	666.63294904	721.09518345	3.63304273	0.4525954	-0.33217388
0.09949	74.08228	0.00105533	0.00019152	6.9e-06	5.32e-06	-0.0	0.00067491	0.00011674	2.05e-06	667.98995585	666.6501029	721.07864887	3.62847583	0.45252663	-0.3321609
0.10955	80.8584	0.00078946	0.00022966	1.285e-05	6.35e-06	-0.0	0.00086202	0.00015038	2.05e-06	673.21121025	669.628579	718.32671826	2.87548732	0.43840016	-0.33000067
0.1096	80.89508	0.00078811	0.00022984	1.289e-05	6.36e-06	0.0	0.00086297	0.00015055	2.05e-06	673.23815064	669.64395141	718.31308025	2.87176934	0.43831859	-0.32998996
0.10966	80.93176	0.00078676	0.00023002	1.293e-05	6.36e-06	0.0	0.00086393	0.00015072	2.05e-06	673.26508073	669.65931419	718.2994565	2.86805734	0.43823701	-0.32997927
0.10971	80.96843	0.00078541	0.0002302	1.296e-05	6.37e-06	0.0	0.00086488	0.0001509	2.05e-06	673.29200069	669.67466734	718.28584698	2.86434711	0.43815543	-0.32996859
0.10977	81.0051	0.00078406	0.00023038	1.3e-05	6.37e-06	-0.0	0.00086583	0.00015107	2.05e-06	673.31891054	669.69001088	718.2722517	2.8606411	0.43807383	-0.32995791
0.10982	81.04176	0.00078271	0.00023056	1.304e-05	6.37e-06	-0.0	0.00086679	0.00015124	2.05e-06	673.34581042	669.70534481	718.25867064	2.85694054	0.43799223	-0.32994726
0.10988	81.07842	0.00078136	0.00023074	1.308e-05	6.38e-06	0.0	0.00086774	0.00015141	2.05e-06	673.37270045	669.72066915	718.24510377	2.85324095	0.43791063	-0.3299366
0.10993	81.11508	0.00078002	0.00023092	1.312e-05	6.38e-06	0.0	0.00086869	0.00015159	2.05e-06	673.39958068	669.73598389	718.2315511	2.84954737	0.43782902	-0.32992597
0.10999	81.15173	0.00077867	0.0002311	1.316e-05	6.39e-06	0.0	0.00086964	0.00015176	2.05e-06	673.42645125	669.75128905	718.21801259	2.8458566	0.43774741	-0.32991534
0.11004	81.18838	0.00077733	0.00023127	1.32e-05	6.39e-06	-0.0	0.00087059	0.00015193	2.05e-06	673.45331223	669.76658464	718.20448824	2.84216885	0.43766579	-0.32990472
0.1101	81.22502	0.00077599	0.00023145	1.324e-05	6.4e-06	-0.0	0.00087153	0.0001521	2.05e-06	673.48016372	669.78187066	718.19097804	2.8384871	0.43758417	-0.32989412
0.11015	81.26166	0.00077465	0.00023163	1.328e-05	6.4e-06	0.0	0.00087248	0.00015227	2.05e-06	673.50700586	669.79714712	718.17748196	2.83480637	0.43750254	-0.32988352
0.11021	81.2983	0.00077331	0.00023181	1.332e-05	6.41e-06	0.0	0.00087343	0.00015244	2.05e-06	673.53383869	669.81241404	718.16400001	2.83113076	0.43742091	-0.32987294
0.11026	81.33493	0.00077197	0.00023198	1.336e-05	6.41e-06	0.0	0.00087437	0.00015262	2.05e-06	673.56066233	669.82767142	718.15053215	2.82745936	0.43733929	-0.32986237
0.11032	81.37156	0.00077064	0.00023216	1.34e-05	6.41e-06	-0.0	0.00087532	0.00015279	2.05e-06	673.58747691	669.84291927	718.13707838	2.82378983	0.43725766	-0.3298518
0.11037	81.40819	0.0007693	0.00023234	1.344e-05	6.42e-06	-0.0	0.00087626	0.00015296	2.05e-06	673.61428245	669.8581576	718.1236387	2.82012618	0.43717602	-0.32984126
0.11043	81.44481	0.00076797	0.00023251	1.348e-05	6.42e-06	-0.0	0.0008772	0.00015313	2.05e-06	673.64107914	669.87338642	718.11021306	2.81646452	0.43709439	-0.32983072
0.11048	81.48143	0.00076663	0.00023269	1.352e-05	6.43e-06	0.0	0.00087815	0.0001533	2.05e-06	673.667867	669.88860573	718.09680148	2.81280665	0.43701276	-0.32982019
0.12055	88.11914	0.0005446	0.00025942	2.201e-05	6.98e-06	0.0	0.0010356	0.0001821	2.05e-06	678.50949498	672.52474081	715.86579634	2.19836927	0.42259428	-0.32806889
0.1206	88.15507	0.00054351	0.00025953	2.206e-05	6.99e-06	0.0	0.00103637	0.00018225	2.05e-06	678.53603698	672.53839576	715.85475897	2.19527851	0.42252085	-0.32806022
0.12066	88.19099	0.00054242	0.00025965	2.212e-05	6.99e-06	0.0	0.00103715	0.00018239	2.05e-06	678.56258379	672.55204325	715.84373348	2.19218959	0.42244747	-0.32805157
0.12071	88.22691	0.00054133	0.00025976	2.217e-05	6.99e-06	-0.0	0.00103792	0.00018253	2.05e-06	678.58913545	672.5656833	715.83271985	2.1891033	0.42237418	-0.32804292
0.12077	88.26282	0.00054024	0.00025988	2.222e-05	6.99e-06	-0.0	0.0010387	0.00018268	2.05e-06	678.61569202	672.57931591	715.82171809	2.18602023	0.422301	-0.32803429
0.12082	88.29873	0.00053916	0.00026	2.228e-05	6.99e-06	0.0	0.00103947	0.00018282	2.05e-06	678.64225357	672.59294111	715.81072816	2.18293859	0.42222786	-0.32802566
0.12088	88.33464	0.00053807	0.00026011	2.233e-05	6.99e-06	0.0	0.00104024	0.00018296	2.05e-06	678.66882011	672.60655888	715.79975008	2.17986086	0.42215485	-0.32801704
0.12093	88.37054	0.00053699	0.00026022	2.239e-05	7e-06	-0.0	0.00104101	0.0001831	2.05e-06	678.69539173	672.62016926	715.78878382	2.1767843	0.42208188	-0.32800843
0.12099	88.40644	0.00053591	0.00026034	2.244e-05	7e-06	-0.0	0.00104178	0.00018324	2.05e-06	678.72196846	672.63377224	715.77782939	2.17371132	0.42200902	-0.32799984
0.12104	88.44234	0.00053483	0.00026045	2.249e-05	7e-06	-0.0	0.00104255	0.00018339	2.05e-06	678.74855037	672.64736784	715.76688675	2.17064042	0.42193624	-0.32799125
0.1211	88.47823	0.00053375	0.00026057	2.255e-05	7e-06	0.0	0.00104332	0.00018353	2.05e-06	678.7751375	672.66095608	715.75595592	2.16757181	0.42186353	-0.32798266
0.12115	88.51412	0.00053267	0.00026068	2.26e-05	7e-06	0.0	0.00104408	0.00018367	2.05e-06	678.8017299	672.67453695	715.74503688	2.16450671	0.42179094	-0.32797409
0.12121	88.55	0.0005316	0.00026079	2.265e-05	7e-06	-0.0	0.00104485	0.00018381	2.05e-06	678.82832763	672.68811047	715.73412961	2.16144276	0.42171839	-0.32796553
0.12126	88.58588	0.00053052	0.0002609	2.271e-05	7.01e-06	-0.0	0.00104561	0.00018395	2.05e-06	678.85493073	672.70167665	715.72323411	2.15838271	0.42164597	-0.32795698
0.12132	88.62176	0.00052945	0.00026102	2.276e-05	7.01e-06	0.0	0.00104638	0.00018409	2.05e-06	678.88153927	672.71523551	715.71235037	2.15532397	0.4215736	-0.32794843
0.12137	88.65763	0.00052838	0.00026113	2.282e-05	7.01e-06	0.0	0.00104714	0.00018424	2.05e-06	678.90815327	672.72878705	715.70147838	2.15226854	0.42150134	-0.3279399
0.12143	88.6935	0.00052731	0.00026124	2.287e-05	7.01e-06	0.0	0.0010479	0.00018438	2.05e-06	678.93477281	672.74233128	715.69061812	2.14921541	0.42142916	-0.32793138
0.12148	88.72937	0.00052624	0.00026135	2.293e-05	7.01e-06	-0.0	0.00104866	0.00018452	2.05e-06	678.96139793	672.75586822	715.6797696	2.14616432	0.42135706	-0.32792286
0.13155	95.22978	0.00035302	0.0002764	3.419e-05	7.1e-06	0.0	0.00117236	0.00020763	2.05e-06	683.97067828	675.1200179	713.88254666	1.6257967	0.40993212	-0.32651211
0.1316	95.26496	0.0003522	0.00027646	3.426e-05	7.1e-06	-0.0	0.00117295	0.00020774	2.05e-06	683.99898424	675.13236448	713.87370548	1.62313952	0.40988075	-0.32650517
0.13166	95.30014	0.00035137	0.00027651	3.433e-05	7.1e-06	-0.0	0.00117354	0.00020786	2.05e-06	684.0273018	675.14470526	713.86487447	1.62048402	0.40982951	-0.32649824
0.13171	95.33531	0.00035055	0.00027657	3.44e-05	7.1e-06	0.0	0.00117414	0.00020797	2.05e-06	684.05563099	675.15704024	713.85605361	1.61783031	0.40977841	-0.32649131
0.13177	95.37047	0.00034972	0.00027662	3.447e-05	7.1e-06	0.0	0.00117472	0.00020808	2.05e-06	684.08397181	675.16936943	713.8472429	1.61517859	0.40972744	-0.3264844
0.13182	95.40564	0.0003489	0.00027667	3.454e-05	7.09e-06	-0.0	0.00117531	0.00020819	2.05e-06	684.11232429	675.18169282	713.83844233	1.61252836	0.40967659	-0.32647749
0.13188	95.4408	0.00034808	0.00027672	3.461e-05	7.09e-06	-0.0	0.0011759	0.0002083	2.05e-06	684.14068843	675.19401042	713.8296519	1.6098804	0.40962591	-0.32647059
0.13193	95.47595	0.00034726	0.00027678	3.468e-05	7.09e-06	0.0	0.00117649	0.00020841	2.05e-06	684.16906425	675.20632225	713.82087159	1.60723366	0.40957531	-0.3264637
0.13199	95.5111	0.00034645	0.00027683	3.475e-05	7.09e-06	0.0	0.00117707	0.00020852	2.05e-06	684.19745176	675.21862829	713.81210141	1.60458944	0.40952491	-0.32645681
0.13204	95.54625	0.00034563	0.00027688	3.482e-05	7.09e-06	-0.0	0.00117766	0.00020864	2.05e-06	684.22585099	675.23092857	713.80334133	1.6019462	0.40947457	-0.32644993
0.1321	95.5814	0.00034482	0.00027693	3.489e-05	7.09e-06	-0.0	0.00117824	0.00020875	2.05e-06	684.25426193	675.24322308	713.79459136	1.5993056	0.40942443	-0.32644307
0.13215	95.61654	0.000344	0.00027698	3.496e-05	7.09e-06	0.0	0.00117883	0.00020886	2.05e-06	684.28268461	675.25551183	713.78585149	1.59666596	0.40937437	-0.32643621
0.13221	95.65167	0.00034319	0.00027703	3.503e-05	7.09e-06	0.0	0.00117941	0.00020897	2.05e-06	684.31111903	675.26779483	713.77712171	1.59402889	0.4093245	-0.32642936
0.13226	95.68681	0.00034238	0.00027708	3.51e-05	7.09e-06	-0.0	0.00117999	0.00020908	2.05e-06	684.33956522	675.28007207	713.76840201	1.59139288	0.40927471	-0.32642251
0.13232	95.72194	0.00034157	0.00027713	3.517e-05	7.09e-06	-0.0	0.00118057	0.00020919	2.05e-06	684.36802318	675.29234357	713.75969239	1.58875931	0.4092251	-0.32641567
0.13237	95.75706	0.00034076	0.00027718	3.524e-05	7.09e-06	0.0	0.00118115	0.0002093	2.05e-06	684.39649293	675.30460933	713.75099284	1.58612695	0.40917558	-0.32640884
0.13243	95.79218	0.00033995	0.00027723	3.531e-05	7.09e-06	0.0	0.00118173	0.00020941	2.05e-06	684.42497447	675.31686935	713.74230335	1.58349686	0.40912624	-0.32640202
0.13248	95.8273	0.00033915	0.00027728	3.538e-05	7.09e-06	0.0	0.00118231	0.00020952	2.05e-06	684.45346783	675.32912364	713.73362392	1.58086816	0.409077	-0.32639521
0.14255	102.19139	0.00021219	0.00028136	4.973e-05	6.76e-06	-0.0	0.0012736	0.00022707	2.05e-06	689.8693358	677.47875199	712.3075725	1.12700629	0.4024493	-0.32527587
0.1426	102.22583	0.00021161	0.00028136	4.982e-05	6.76e-06	0.0	0.00127402	0.00022715	2.05e-06	689.89999068	677.49000303	712.30063078	1.12466149	0.40242638	-0.32527042
0.14266	102.26026	0.00021102	0.00028136	4.99e-05	6.76e-06	0.0	0.00127444	0.00022723	2.05e-06	689.930656	677.50124874	712.29369794	1.12231797	0.40240359	-0.32526498
0.14271	102.29469	0.00021044	0.00028135	4.999e-05	6.75e-06	-0.0	0.00127486	0.00022731	2.05e-06	689.96133172	677.51248912	712.28677398	1.11997594	0.40238097	-0.32525955
0.14277	102.32911	0.00020986	0.00028135	5.008e-05	6.75e-06	-0.0	0.00127528	0.0002274	2.05e-06	689.99201781	677.52372417	712.27985889	1.11763505	0.40235846	-0.32525412
0.14282	102.36353	0.00020928	0.00028134	5.016e-05	6.75e-06	0.0	0.0012757	0.00022748	2.05e-06	690.02271424	677.53495389	712.27295267	1.11529576	0.40233613	-0.3252487
0.14288	102.39795	0.0002087	0.00028134	5.025e-05	6.75e-06	-0.0	0.00127612	0.00022756	2.05e-06	690.05342098	677.54617828	712.26605531	1.11295751	0.40231391	-0.32524328
0.14293	102.43236	0.00020812	0.00028133	5.034e-05	6.74e-06	-0.0	0.00127654	0.00022764	2.05e-06	690.084138	677.55739733	712.2591668	1.11062094	0.40229187	-0.32523788
0.14299	102.46677	0.00020754	0.00028133	5.043e-05	6.74e-06	0.0	0.00127696	0.00022772	2.05e-06	690.11486528	677.56861105	712.25228713	1.10828534	0.40226993	-0.32523248
0.14304	102.50118	0.00020696	0.00028132	5.051e-05	6.74e-06	0.0	0.00127737	0.0002278	2.05e-06	690.14560279	677.57981944	712.24541632	1.10595147	0.40224818	-0.32522709
0.1431	102.53558	0.00020639	0.00028132	5.06e-05	6.73e-06	-0.0	0.00127779	0.00022789	2.05e-06	690.17635048	677.5910225	712.23855434	1.10361851	0.40222653	-0.3252217
0.14315	102.56998	0.00020581	0.00028131	5.069e-05	6.73e-06	-0.0	0.0012782	0.00022797	2.05e-06	690.20710834	677.60222023	712.23170119	1.10128733	0.40220507	-0.32521632
0.14321	102.60437	0.00020524	0.0002813	5.078e-05	6.73e-06	0.0	0.00127862	0.00022805	2.05e-06	690.23787633	677.61341262	712.22485686	1.09895703	0.40218371	-0.32521095
0.14326	102.63876	0.00020467	0.0002813	5.087e-05	6.73e-06	0.0	0.00127903	0.00022813	2.05e-06	690.26865442	677.62459968	712.21802136	1.09662851	0.40216253	-0.32520558
0.14332	102.67315	0.00020409	0.00028129	5.095e-05	6.72e-06	-0.0	0.00127944	0.00022821	2.05e-06	690.29944258	677.6357814	712.21119467	1.09430091	0.40214146	-0.32520022
0.14337	102.70753	0.00020352	0.00028128	5.104e-05	6.72e-06	-0.0	0.00127985	0.00022829	2.05e-06	690.33024078	677.64695779	712.2043768	1.09197498	0.40212056	-0.32519487
0.14343	102.74191	0.00020295	0.00028127	5.113e-05	6.72e-06	0.0	0.00128026	0.00022837	2.05e-06	690.36104898	677.65812885	712.19756772	1.0896501	0.40209978	-0.32518953
0.14348	102.77629	0.00020239	0.00028126	5.122e-05	6.71e-06	0.0	0.00128067	0.00022845	2.05e-06	690.39186716	677.66929457	712.19076745	1.08732676	0.40207917	-0.32518419
0.15354	109.00488	0.00011613	0.00027542	6.9e-05	6.07e-06	0.0	0.00134313	0.00024096	2.05e-06	696.15451972	679.62154359	711.08895464	0.68330369	0.40056341	-0.32431943
0.1536	109.03858	0.00011575	0.00027537	6.911e-05	6.06e-06	-0.0	0.00134341	0.00024101	2.05e-06	696.18637126	679.63170426	711.08368421	0.68120804	0.40056625	-0.32431529
0.15365	109.07227	0.00011537	0.00027531	6.921e-05	6.06e-06	-0.0	0.00134369	0.00024107	2.05e-06	696.21822269	679.64185928	711.07842163	0.67911356	0.40056919	-0.32431116
0.15371	109.10596	0.00011499	0.00027526	6.932e-05	6.06e-06	0.0	0.00134396	0.00024113	2.05e-06	696.25007393	679.65200867	711.07316689	0.67702046	0.40057225	-0.32430704
0.15376	109.13965	0.00011461	0.0002752	6.943e-05	6.05e-06	-0.0	0.00134424	0.00024118	2.05e-06	696.2819249	679.66215242	711.06791999	0.67492833	0.40057539	-0.32430292
0.15382	109.17333	0.00011424	0.00027515	6.953e-05	6.05e-06	-0.0	0.00134451	0.00024124	2.05e-06	696.31377553	679.67229052	711.06268092	0.67283767	0.40057866	-0.32429881
0.15387	109.20701	0.00011386	0.00027509	6.964e-05	6.04e-06	0.0	0.00134478	0.00024129	2.05e-06	696.34562573	679.68242299	711.05744968	0.67074805	0.40058201	-0.3242947
0.15393	109.24068	0.00011348	0.00027504	6.975e-05	6.04e-06	0.0	0.00134506	0.00024135	2.05e-06	696.37747543	679.6925498	711.05222626	0.66865967	0.40058546	-0.3242906
0.15398	109.27435	0.00011311	0.00027498	6.985e-05	6.04e-06	-0.0	0.00134533	0.00024141	2.05e-06	696.40932456	679.70267097	711.04701067	0.66657261	0.40058903	-0.32428651
0.15404	109.30802	0.00011274	0.00027492	6.996e-05	6.03e-06	0.0	0.0013456	0.00024146	2.05e-06	696.44117304	679.71278649	711.04180288	0.66448655	0.40059268	-0.32428242
0.15409	109.34168	0.00011237	0.00027487	7.007e-05	6.03e-06	0.0	0.00134587	0.00024152	2.05e-06	696.47302079	679.72289635	711.03660291	0.66240199	0.40059646	-0.32427834
0.15415	109.37534	0.00011199	0.00027481	7.017e-05	6.02e-06	-0.0	0.00134614	0.00024157	2.05e-06	696.50486773	679.73300057	711.03141073	0.66031842	0.40060031	-0.32427427
0.1542	109.409	0.00011162	0.00027475	7.028e-05	6.02e-06	-0.0	0.00134641	0.00024163	2.05e-06	696.53671378	679.74309912	711.02622636	0.65823615	0.40060427	-0.3242702
0.15426	109.44265	0.00011125	0.00027469	7.039e-05	6.01e-06	0.0	0.00134668	0.00024168	2.05e-06	696.56855888	679.75319202	711.02104978	0.65615514	0.40060834	-0.32426614
0.15431	109.4763	0.00011089	0.00027464	7.05e-05	6.01e-06	-0.0	0.00134694	0.00024174	2.05e-06	696.60040292	679.76327926	711.01588099	0.65407519	0.40061249	-0.32426208
0.15437	109.50994	0.00011052	0.00027458	7.06e-05	6.01e-06	-0.0	0.00134721	0.00024179	2.05e-06	696.63224586	679.77336084	711.01071998	0.65199669	0.40061676	-0.32425803
0.15442	109.54359	0.00011015	0.00027452	7.071e-05	6e-06	0.0	0.00134748	0.00024185	2.05e-06	696.66408759	679.78343675	711.00556675	0.6499192	0.40062111	-0.32425398
0.15448	109.57722	0.00010979	0.00027446	7.082e-05	6e-06	0.0	0.00134774	0.0002419	2.05e-06	696.69592804	679.793507	711.0004213	0.64784306	0.40062557	-0.32424995
0.16454	115.67102	5.692e-05	0.00026015	9.211e-05	5.14e-06	-0.0	0.00138628	0.00025011	2.05e-06	702.4117679	681.53966514	710.18443404	0.28961812	0.40264228	-0.32360959
0.1646	115.70398	5.67e-05	0.00026005	9.223e-05	5.14e-06	0.0	0.00138644	0.00025015	2.05e-06	702.44187595	681.54867624	710.18063193	0.28778859	0.40265711	-0.32360661
0.16465	115.73694	5.648e-05	0.00025995	9.236e-05	5.13e-06	0.0	0.0013866	0.00025019	2.05e-06	702.47196591	681.55768161	710.17683663	0.2859608	0.40267195	-0.32360363
0.16471	115.76989	5.626e-05	0.00025986	9.248e-05	5.13e-06	-0.0	0.00138676	0.00025022	2.05e-06	702.50203769	681.56668125	710.17304812	0.28413437	0.4026868	-0.32360066
0.16476	115.80284	5.605e-05	0.00025976	9.26e-05	5.12e-06	0.0	0.00138692	0.00025026	2.05e-06	702.53209119	681.57567516	710.16926641	0.28230942	0.40270166	-0.32359769
0.16482	115.83579	5.583e-05	0.00025966	9.273e-05	5.12e-06	0.0	0.00138708	0.00025029	2.05e-06	702.56212632	681.58466335	710.16549148	0.2804862	0.40271653	-0.32359473
0.16487	115.86873	5.562e-05	0.00025957	9.285e-05	5.11e-06	-0.0	0.00138723	0.00025033	2.05e-06	702.59214298	681.59364582	710.16172333	0.27866436	0.4027314	-0.32359177
0.16493	115.90167	5.54e-05	0.00025947	9.298e-05	5.11e-06	-0.0	0.00138739	0.00025036	2.05e-06	702.62214107	681.60262258	710.15796196	0.27684403	0.40274628	-0.32358882
0.16498	115.93461	5.519e-05	0.00025937	9.31e-05	5.1e-06	0.0	0.00138755	0.0002504	2.05e-06	702.65212051	681.61159361	710.15420735	0.27502541	0.40276117	-0.32358588
0.16504	115.96754	5.497e-05	0.00025927	9.323e-05	5.1e-06	-0.0	0.0013877	0.00025043	2.05e-06	702.68208118	681.62055893	710.1504595	0.27320818	0.40277605	-0.32358294
0.16509	116.00047	5.476e-05	0.00025918	9.335e-05	5.09e-06	-0.0	0.00138786	0.00025047	2.05e-06	702.71202301	681.62951853	710.14671842	0.27139249	0.40279095	-0.32358
0.16515	116.0334	5.455e-05	0.00025908	9.348e-05	5.09e-06	0.0	0.00138801	0.0002505	2.05e-06	702.74194589	681.63847243	710.14298408	0.26957849	0.40280585	-0.32357707
0.1652	116.06632	5.434e-05	0.00025898	9.361e-05	5.08e-06	-0.0	0.00138817	0.00025054	2.05e-06	702.77184972	681.64742061	710.13925649	0.2677659	0.40282075	-0.32357414
0.16526	116.09923	5.412e-05	0.00025888	9.373e-05	5.08e-06	-0.0	0.00138832	0.00025057	2.05e-06	702.80173442	681.65636309	710.13553563	0.26595485	0.40283565	-0.32357122
0.16531	116.13215	5.391e-05	0.00025878	9.386e-05	5.07e-06	0.0	0.00138848	0.00025061	2.05e-06	702.8315999	681.66529987	710.13182151	0.2641455	0.40285056	-0.32356831
0.16537	116.16506	5.37e-05	0.00025869	9.398e-05	5.07e-06	-0.0	0.00138863	0.00025064	2.05e-06	702.86144603	681.67423094	710.12811412	0.26233757	0.40286546	-0.3235654
0.16542	116.19797	5.35e-05	0.00025859	9.411e-05	5.06e-06	-0.0	0.00138878	0.00025067	2.05e-06	702.89127275	681.68315631	710.12441345	0.2605312	0.40288037	-0.3235625
0.16548	116.23087	5.329e-05	0.00025849	9.423e-05	5.06e-06	0.0	0.00138894	0.00025071	2.05e-06	702.92107996	681.69207599	710.12071949	0.25872652	0.40289528	-0.3235596
0.17554	122.19045	2.493e-05	0.00023792	0.00011838	4.13e-06	-0.0	0.00140973	0.00025562	2.05e-06	707.95420188	683.2322262	709.55131378	-0.04238942	0.40505166	-0.32311283
0.1756	122.22268	2.482e-05	0.0002378	0.00011852	4.13e-06	0.0	0.00140981	0.00025564	2.05e-06	707.97893758	683.24016654	709.54874713	-0.04385975	0.40505725	-0.32311081
0.17565	122.2549	2.471e-05	0.00023768	0.00011865	4.12e-06	-0.0	0.00140989	0.00025566	2.05e-06	708.00363877	683.24810209	709.54618596	-0.04532807	0.40506275	-0.32310881
0.17571	122.28712	2.46e-05	0.00023755	0.00011879	4.12e-06	-0.0	0.00140997	0.00025568	2.05e-06	708.0283054	683.25603284	709.54363028	-0.04679436	0.40506815	-0.3231068
0.17576	122.31934	2.449e-05	0.00023743	0.00011893	4.11e-06	0.0	0.00141005	0.0002557	2.05e-06	708.05293741	683.2639588	709.54108007	-0.04825841	0.40507343	-0.3231048
0.17582	122.35156	2.439e-05	0.00023731	0.00011906	4.11e-06	-0.0	0.00141013	0.00025572	2.05e-06	708.07753473	683.27187999	709.53853533	-0.04972049	0.40507863	-0.3231028
0.17587	122.38377	2.428e-05	0.00023718	0.0001192	4.1e-06	0.0	0.00141021	0.00025574	2.05e-06	708.10209731	683.2797964	709.53599604	-0.05118055	0.40508373	-0.32310081
0.17593	122.41598	2.417e-05	0.00023706	0.00011934	4.1e-06	0.0	0.00141028	0.00025576	2.05e-06	708.12662508	683.28770804	709.53346222	-0.05263847	0.40508872	-0.32309882
0.17598	122.44818	2.407e-05	0.00023693	0.00011948	4.09e-06	-0.0	0.00141036	0.00025578	2.05e-06	708.151118	683.29561493	709.53093383	-0.05409424	0.40509361	-0.32309684
0.17604	122.48038	2.396e-05	0.00023681	0.00011961	4.09e-06	0.0	0.00141044	0.0002558	2.05e-06	708.175576	683.30351706	709.52841089	-0.05554801	0.4050984	-0.32309486
0.17609	122.51258	2.386e-05	0.00023669	0.00011975	4.08e-06	-0.0	0.00141052	0.00025582	2.05e-06	708.19999903	683.31141445	709.52589337	-0.05699975	0.40510309	-0.32309288
0.17615	122.54477	2.375e-05	0.00023656	0.00011989	4.08e-06	-0.0	0.00141059	0.00025584	2.05e-06	708.22438702	683.31930711	709.52338128	-0.05844927	0.40510768	-0.32309091
0.1762	122.57696	2.365e-05	0.00023644	0.00012002	4.07e-06	0.0	0.00141067	0.00025586	2.05e-06	708.24873992	683.32719503	709.5208746	-0.05989673	0.40511216	-0.32308895
0.17626	122.60914	2.354e-05	0.00023631	0.00012016	4.07e-06	-0.0	0.00141075	0.00025588	2.05e-06	708.27305768	683.33507822	709.51837334	-0.06134215	0.40511654	-0.32308698
0.17631	122.64133	2.344e-05	0.00023619	0.0001203	4.06e-06	-0.0	0.00141082	0.0002559	2.05e-06	708.29734023	683.3429567	709.51587747	-0.06278552	0.40512082	-0.32308503
0.17637	122.6735	2.333e-05	0.00023606	0.00012044	4.06e-06	0.0	0.0014109	0.00025592	2.05e-06	708.32158753	683.35083047	709.51338699	-0.06422661	0.40512498	-0.32308307
0.17642	122.70568	2.323e-05	0.00023594	0.00012057	4.05e-06	-0.0	0.00141098	0.00025594	2.05e-06	708.34579951	683.35869954	709.51090191	-0.06566572	0.40512905	-0.32308112
0.17648	122.73785	2.313e-05	0.00023581	0.00012071	4.05e-06	0.0	0.00141105	0.00025596	2.05e-06	708.36997611	683.36656392	709.5084222	-0.06710277	0.40513302	-0.32307918
0.18654	128.56367	9.96e-06	0.00021196	0.00014618	3.18e-06	0.0	0.00142075	0.00025868	2.05e-06	712.22232696	684.73575692	709.13234242	-0.29678679	0.40401287	-0.32278414
0.1866	128.59517	9.91e-06	0.00021182	0.00014632	3.18e-06	0.0	0.00142079	0.00025869	2.05e-06	712.2392811	684.74289122	709.13073301	-0.2978032	0.40399115	-0.32278288
0.18665	128.62667	9.87e-06	0.00021169	0.00014646	3.18e-06	-0.0	0.00142082	0.0002587	2.05e-06	712.25619517	684.75002216	709.1291275	-0.29881724	0.40396927	-0.32278162
0.18671	128.65816	9.82e-06	0.00021156	0.0001466	3.17e-06	0.0	0.00142085	0.00025871	2.05e-06	712.27306919	684.75714975	709.12752587	-0.29982902	0.40394723	-0.32278037
0.18676	128.68965	9.77e-06	0.00021142	0.00014674	3.17e-06	-0.0	0.00142089	0.00025872	2.05e-06	712.28990316	684.76427399	709.12592811	-0.30083851	0.40392504	-0.32277911
0.18682	128.72114	9.73e-06	0.00021129	0.00014688	3.16e-06	-0.0	0.00142092	0.00025873	2.05e-06	712.30669707	684.77139491	709.12433422	-0.30184568	0.4039027	-0.32277786
0.18687	128.75262	9.68e-06	0.00021115	0.00014702	3.16e-06	0.0	0.00142096	0.00025874	2.05e-06	712.32345094	684.77851249	709.12274419	-0.30285043	0.40388018	-0.32277662
0.18693	128.78409	9.63e-06	0.00021102	0.00014716	3.15e-06	-0.0	0.00142099	0.00025875	2.05e-06	712.34016476	684.78562675	709.121158	-0.30385292	0.40385752	-0.32277537
0.18698	128.81557	9.59e-06	0.00021089	0.00014729	3.15e-06	0.0	0.00142102	0.00025877	2.05e-06	712.35683853	684.79273769	709.11957566	-0.3048531	0.4038347	-0.32277413
0.18704	128.84704	9.54e-06	0.00021075	0.00014743	3.15e-06	-0.0	0.00142106	0.00025878	2.05e-06	712.37347227	684.79984533	709.11799715	-0.30585101	0.40381172	-0.32277289
0.18709	128.87851	9.5e-06	0.00021062	0.00014757	3.14e-06	-0.0	0.00142109	0.00025879	2.05e-06	712.39006598	684.80694967	709.11642247	-0.30684653	0.40378858	-0.32277166
0.18715	128.90997	9.45e-06	0.00021049	0.00014771	3.14e-06	0.0	0.00142112	0.0002588	2.05e-06	712.40661965	684.81405071	709.1148516	-0.30783969	0.40376528	-0.32277042
0.1872	128.94143	9.41e-06	0.00021035	0.00014785	3.13e-06	-0.0	0.00142116	0.00025881	2.05e-06	712.4231333	684.82114847	709.11328455	-0.30883059	0.40374183	-0.3227692
0.18726	128.97288	9.36e-06	0.00021022	0.00014799	3.13e-06	0.0	0.00142119	0.00025882	2.05e-06	712.43960693	684.82824294	709.11172129	-0.30981921	0.40371822	-0.32276797
0.18731	129.00434	9.32e-06	0.00021009	0.00014813	3.12e-06	0.0	0.00142122	0.00025883	2.05e-06	712.45604055	684.83533415	709.11016183	-0.3108055	0.40369445	-0.32276675
0.18737	129.03578	9.28e-06	0.00020995	0.00014827	3.12e-06	-0.0	0.00142126	0.00025884	2.05e-06	712.47243415	684.84242208	709.10860615	-0.31178936	0.40367051	-0.32276553
0.18742	129.06723	9.23e-06	0.00020982	0.0001484	3.11e-06	0.0	0.00142129	0.00025885	2.05e-06	712.48878776	684.84950676	709.10705425	-0.31277098	0.40364642	-0.32276431
0.18748	129.09867	9.19e-06	0.00020969	0.00014854	3.11e-06	-0.0	0.00142132	0.00025886	2.05e-06	712.50510136	684.85658818	709.10550612	-0.31375029	0.40362217	-0.32276309
0.19754	134.79109	3.8e-06	0.00018562	0.00017326	2.39e-06	-0.0	0.0014253	0.00026034	2.05e-06	714.83558881	686.1039949	708.8773697	-0.45474945	0.39648435	-0.32258413
0.1976	134.82186	3.78e-06	0.00018549	0.00017339	2.39e-06	0.0	0.00142531	0.00026034	2.05e-06	714.84490383	686.11057584	708.87638043	-0.45531886	0.39643083	-0.32258336
0.19765	134.85263	3.76e-06	0.00018537	0.00017352	2.38e-06	-0.0	0.00142533	0.00026035	2.05e-06	714.85418393	686.11715448	708.87539349	-0.45588623	0.39637716	-0.32258258
0.19771	134.88339	3.75e-06	0.00018524	0.00017365	2.38e-06	0.0	0.00142534	0.00026036	2.05e-06	714.86342917	686.12373083	708.87440889	-0.45645155	0.39632334	-0.32258181
0.19776	134.91416	3.73e-06	0.00018511	0.00017378	2.38e-06	0.0	0.00142535	0.00026036	2.05e-06	714.87263957	686.1303049	708.8734266	-0.45701481	0.39626937	-0.32258104
0.19782	134.94491	3.71e-06	0.00018498	0.00017391	2.37e-06	-0.0	0.00142537	0.00026037	2.05e-06	714.88181519	686.13687668	708.87244663	-0.45757595	0.39621524	-0.32258027
0.19787	134.97567	3.69e-06	0.00018485	0.00017404	2.37e-06	0.0	0.00142538	0.00026037	2.05e-06	714.89095607	686.14344619	708.87146896	-0.45813503	0.39616096	-0.3225795
0.19793	135.00641	3.67e-06	0.00018473	0.00017417	2.37e-06	-0.0	0.00142539	0.00026038	2.05e-06	714.90006226	686.15001342	708.87049359	-0.45869209	0.39610654	-0.32257874
0.19798	135.03716	3.66e-06	0.0001846	0.0001743	2.36e-06	0.0	0.00142541	0.00026039	2.05e-06	714.90913379	686.15657839	708.86952051	-0.4592471	0.39605197	-0.32257798
0.19804	135.0679	3.64e-06	0.00018447	0.00017443	2.36e-06	0.0	0.00142542	0.00026039	2.05e-06	714.91817071	686.16314108	708.86854971	-0.45980008	0.39599724	-0.32257721
0.19809	135.09864	3.62e-06	0.00018434	0.00017456	2.36e-06	-0.0	0.00142543	0.0002604	2.05e-06	714.92717307	686.16970151	708.8675812	-0.46035093	0.39594236	-0.32257645
0.19815	135.12938	3.6e-06	0.00018422	0.00017469	2.35e-06	0.0	0.00142545	0.0002604	2.05e-06	714.93614091	686.17625968	708.86661495	-0.46089975	0.39588734	-0.3225757
0.1982	135.16011	3.59e-06	0.00018409	0.00017482	2.35e-06	-0.0	0.00142546	0.00026041	2.05e-06	714.94507427	686.1828156	708.86565097	-0.46144655	0.39583216	-0.32257494
0.19826	135.19083	3.57e-06	0.00018396	0.00017495	2.35e-06	0.0	0.00142547	0.00026042	2.05e-06	714.95397321	686.18936926	708.86468924	-0.46199133	0.39577684	-0.32257419
0.19831	135.22156	3.55e-06	0.00018383	0.00017508	2.34e-06	0.0	0.00142548	0.00026042	2.05e-06	714.96283776	686.19592066	708.86372976	-0.46253407	0.39572137	-0.32257343
0.19837	135.25228	3.53e-06	0.00018371	0.00017521	2.34e-06	-0.0	0.0014255	0.00026043	2.05e-06	714.97166797	686.20246982	708.86277252	-0.4630747	0.39566574	-0.32257268
0.19842	135.283	3.52e-06	0.00018358	0.00017533	2.34e-06	0.0	0.00142551	0.00026043	2.05e-06	714.98046389	686.20901674	708.86181752	-0.46361332	0.39560997	-0.32257193
0.19848	135.31371	3.5e-06	0.00018345	0.00017546	2.33e-06	-0.0	0.00142552	0.00026044	2.05e-06	714.98922555	686.21556142	708.86086474	-0.46414992	0.39555404	-0.32257119
0.20854	140.87297	1.45e-06	0.00016135	0.00019782	1.78e-06	-0.0	0.00142704	0.00026127	2.05e-06	716.06655844	687.37818465	708.71710974	-0.53088425	0.38301911	-0.3224584
0.20859	140.90302	1.45e-06	0.00016123	0.00019793	1.78e-06	0.0	0.00142704	0.00026128	2.05e-06	716.0698602	687.38435737	708.71645629	-0.53109326	0.3829393	-0.32245788
0.20865	140.93306	1.44e-06	0.00016112	0.00019805	1.77e-06	-0.0	0.00142705	0.00026128	2.05e-06	716.07313707	687.39052822	708.71580392	-0.53130078	0.38285938	-0.32245737
0.2087	140.96309	1.43e-06	0.00016101	0.00019816	1.77e-06	0.0	0.00142705	0.00026129	2.05e-06	716.07638912	687.3966972	708.71515263	-0.53150681	0.38277936	-0.32245686
0.20876	140.99313	1.43e-06	0.00016089	0.00019828	1.77e-06	-0.0	0.00142706	0.00026129	2.05e-06	716.07961638	687.40286431	708.71450241	-0.53171135	0.38269922	-0.32245635
0.20881	141.02316	1.42e-06	0.00016078	0.00019839	1.77e-06	-0.0	0.00142706	0.00026129	2.05e-06	716.08281891	687.40902955	708.71385326	-0.5319144	0.38261899	-0.32245584
0.20887	141.05318	1.41e-06	0.00016067	0.00019851	1.76e-06	0.0	0.00142707	0.0002613	2.05e-06	716.08599676	687.41519293	708.71320517	-0.53211591	0.38253864	-0.32245533
0.20892	141.0832	1.41e-06	0.00016055	0.00019862	1.76e-06	-0.0	0.00142707	0.0002613	2.05e-06	716.08914999	687.42135443	708.71255814	-0.53231594	0.38245818	-0.32245483
0.20898	141.11322	1.4e-06	0.00016044	0.00019873	1.76e-06	0.0	0.00142708	0.0002613	2.05e-06	716.09227864	687.42751407	708.71191216	-0.5325145	0.38237762	-0.32245432
0.20903	141.14324	1.39e-06	0.00016033	0.00019885	1.75e-06	-0.0	0.00142708	0.00026131	2.05e-06	716.09538277	687.43367184	708.71126723	-0.53271158	0.38229696	-0.32245381
0.20909	141.17325	1.39e-06	0.00016021	0.00019896	1.75e-06	-0.0	0.00142709	0.00026131	2.05e-06	716.09846244	687.43982774	708.71062333	-0.53290719	0.38221618	-0.32245331
0.20914	141.20326	1.38e-06	0.0001601	0.00019908	1.75e-06	0.0	0.00142709	0.00026131	2.05e-06	716.10151769	687.44598178	708.70998048	-0.53310128	0.3821353	-0.3224528
0.2092	141.23326	1.37e-06	0.00015999	0.00019919	1.75e-06	-0.0	0.0014271	0.00026132	2.05e-06	716.10454857	687.45213396	708.70933865	-0.53329389	0.38205432	-0.3224523
0.20925	141.26326	1.37e-06	0.00015987	0.0001993	1.74e-06	0.0	0.0014271	0.00026132	2.05e-06	716.10755514	687.45828428	708.70869785	-0.53348506	0.38197322	-0.3224518
0.20931	141.29326	1.36e-06	0.00015976	0.00019942	1.74e-06	-0.0	0.00142711	0.00026132	2.05e-06	716.11053745	687.46443273	708.70805807	-0.53367476	0.38189203	-0.32245129
0.20936	141.32325	1.35e-06	0.00015965	0.00019953	1.74e-06	-0.0	0.00142711	0.00026133	2.05e-06	716.11349555	687.47057933	708.70741931	-0.533863	0.38181073	-0.32245079
0.20942	141.35324	1.35e-06	0.00015954	0.00019964	1.74e-06	0.0	0.00142711	0.00026133	2.05e-06	716.1164295	687.47672407	708.70678156	-0.53404973	0.38172932	-0.32245029
0.20947	141.38323	1.34e-06	0.00015942	0.00019976	1.73e-06	-0.0	0.00142712	0.00026133	2.05e-06	716.11933934	687.48286694	708.70614481	-0.53423502	0.38164781	-0.32244979
0.21954	146.80947	5.8e-07	0.00014026	0.00021902	1.33e-06	0.0	0.00142768	0.00026184	2.05e-06	716.29830499	688.57635428	708.60176614	-0.54666565	0.36522788	-0.32236786
0.21959	146.83879	5.8e-07	0.00014016	0.00021912	1.33e-06	-0.0	0.00142769	0.00026184	2.05e-06	716.29762479	688.58216434	708.60123868	-0.54663273	0.3651313	-0.32236744
0.21965	146.8681	5.7e-07	0.00014006	0.00021922	1.32e-06	0.0	0.00142769	0.00026185	2.05e-06	716.2969294	688.58797262	708.60071146	-0.5465989	0.36503466	-0.32236703
0.2197	146.89741	5.7e-07	0.00013997	0.00021931	1.32e-06	0.0	0.00142769	0.00026185	2.05e-06	716.29621884	688.59377911	708.60018447	-0.54656414	0.36493796	-0.32236661
0.21976	146.92672	5.7e-07	0.00013987	0.00021941	1.32e-06	-0.0	0.00142769	0.00026185	2.05e-06	716.29549316	688.59958382	708.59965772	-0.54652843	0.3648412	-0.3223662
0.21981	146.95602	5.7e-07	0.00013977	0.00021951	1.32e-06	0.0	0.00142769	0.00026185	2.05e-06	716.29475242	688.60538675	708.5991312	-0.54649182	0.36474438	-0.32236579
0.21987	146.98532	5.6e-07	0.00013968	0.0002196	1.32e-06	-0.0	0.0014277	0.00026186	2.05e-06	716.29399664	688.6111879	708.59860491	-0.54645431	0.3646475	-0.32236537
0.21992	147.01462	5.6e-07	0.00013958	0.0002197	1.31e-06	0.0	0.0014277	0.00026186	2.05e-06	716.29322587	688.61698727	708.59807884	-0.5464159	0.36455056	-0.32236496
0.21998	147.04391	5.6e-07	0.00013948	0.0002198	1.31e-06	0.0	0.0014277	0.00026186	2.05e-06	716.29244016	688.62278486	708.59755299	-0.54637657	0.36445357	-0.32236455
0.22003	147.0732	5.6e-07	0.00013939	0.00021989	1.31e-06	-0.0	0.0014277	0.00026186	2.05e-06	716.29163954	688.62858066	708.59702736	-0.5463363	0.36435651	-0.32236414
0.22009	147.10248	5.5e-07	0.00013929	0.00021999	1.31e-06	0.0	0.0014277	0.00026186	2.05e-06	716.29082406	688.63437469	708.59650194	-0.54629516	0.36425939	-0.32236372
0.22014	147.13176	5.5e-07	0.0001392	0.00022009	1.31e-06	-0.0	0.00142771	0.00026187	2.05e-06	716.28999376	688.64016693	708.59597673	-0.54625311	0.36416222	-0.32236331
0.2202	147.16104	5.5e-07	0.0001391	0.00022018	1.3e-06	0.0	0.00142771	0.00026187	2.05e-06	716.28914869	688.6459574	708.59545174	-0.54621019	0.36406499	-0.3223629
0.22025	147.19031	5.5e-07	0.000139	0.00022028	1.3e-06	0.0	0.00142771	0.00026187	2.05e-06	716.28828888	688.65174608	708.59492694	-0.54616634	0.3639677	-0.32236249
0.22031	147.21958	5.4e-07	0.00013891	0.00022038	1.3e-06	-0.0	0.00142771	0.00026187	2.05e-06	716.28741438	688.65753298	708.59440235	-0.54612159	0.36387035	-0.32236207
0.22036	147.24885	5.4e-07	0.00013881	0.00022047	1.3e-06	0.0	0.00142771	0.00026187	2.05e-06	716.28652523	688.6633181	708.59387796	-0.54607598	0.36377295	-0.32236166
0.22042	147.27811	5.4e-07	0.00013872	0.00022057	1.3e-06	-0.0	0.00142771	0.00026188	2.05e-06	716.28562147	688.66910145	708.59335376	-0.54602948	0.36367548	-0.32236125
0.22047	147.30737	5.4e-07	0.00013862	0.00022066	1.3e-06	-0.0	0.00142772	0.00026188	2.05e-06	716.28470315	688.67488301	708.59282975	-0.5459821	0.36357797	-0.32236084
0.23054	152.60063	2.4e-07	0.00012251	0.00023682	1e-06	-0.0	0.00142793	0.00026221	2.05e-06	715.91175585	689.7030084	708.4973542	-0.52492127	0.34497988	-0.32228585
0.23059	152.62922	2.4e-07	0.00012242	0.0002369	1e-06	-0.0	0.00142793	0.00026221	2.05e-06	715.90880061	689.70846347	708.49682145	-0.52475114	0.34487519	-0.32228543
0.23065	152.65781	2.4e-07	0.00012234	0.00023698	1e-06	0.0	0.00142793	0.00026221	2.05e-06	715.90583741	689.71391677	708.49628845	-0.52458054	0.34477048	-0.32228501
0.2307	152.68639	2.4e-07	0.00012226	0.00023706	1e-06	-0.0	0.00142793	0.00026221	2.05e-06	715.90286627	689.71936831	708.49575521	-0.52440949	0.34466574	-0.32228459
0.23076	152.71497	2.4e-07	0.00012218	0.00023714	1e-06	0.0	0.00142794	0.00026221	2.05e-06	715.89988723	689.72481807	708.49522172	-0.52423797	0.34456098	-0.32228417
0.23081	152.74355	2.4e-07	0.0001221	0.00023722	9.9e-07	0.0	0.00142794	0.00026222	2.05e-06	715.8969003	689.73026607	708.49468798	-0.52406597	0.3444562	-0.32228375
0.23087	152.77212	2.4e-07	0.00012202	0.0002373	9.9e-07	-0.0	0.00142794	0.00026222	2.05e-06	715.89390553	689.73571229	708.494154	-0.5238935	0.3443514	-0.32228334
0.23092	152.80069	2.4e-07	0.00012194	0.00023738	9.9e-07	0.0	0.00142794	0.00026222	2.05e-06	715.89090294	689.74115675	708.49361976	-0.52372058	0.34424657	-0.32228292
0.23098	152.82926	2.4e-07	0.00012186	0.00023747	9.9e-07	-0.0	0.00142794	0.00026222	2.05e-06	715.88789256	689.74659944	708.49308527	-0.52354721	0.34414172	-0.3222825
0.23103	152.85782	2.3e-07	0.00012178	0.00023755	9.9e-07	-0.0	0.00142794	0.00026222	2.05e-06	715.88487441	689.75204036	708.49255052	-0.52337337	0.34403685	-0.32228208
0.23109	152.88638	2.3e-07	0.0001217	0.00023763	9.9e-07	0.0	0.00142794	0.00026222	2.05e-06	715.88184854	689.75747951	708.49201552	-0.52319905	0.34393196	-0.32228166
0.23114	152.91493	2.3e-07	0.00012162	0.00023771	9.9e-07	-0.0	0.00142794	0.00026222	2.05e-06	715.87881496	689.76291689	708.49148025	-0.5230243	0.34382705	-0.32228123
0.2312	152.94348	2.3e-07	0.00012154	0.00023779	9.9e-07	0.0	0.00142794	0.00026223	2.05e-06	715.8757737	689.7683525	708.49094473	-0.5228491	0.34372211	-0.32228081
0.23125	152.97203	2.3e-07	0.00012146	0.00023787	9.8e-07	0.0	0.00142794	0.00026223	2.05e-06	715.87272481	689.77378634	708.49040895	-0.52267344	0.34361716	-0.32228039
0.23131	153.00057	2.3e-07	0.00012138	0.00023795	9.8e-07	-0.0	0.00142794	0.00026223	2.05e-06	715.86966829	689.77921841	708.4898729	-0.52249732	0.34351218	-0.32227997
0.23136	153.02911	2.3e-07	0.0001213	0.00023803	9.8e-07	0.0	0.00142794	0.00026223	2.05e-06	715.86660418	689.78464872	708.48933659	-0.52232076	0.34340718	-0.32227955
0.23142	153.05765	2.3e-07	0.00012122	0.00023811	9.8e-07	-0.0	0.00142794	0.00026223	2.05e-06	715.86353252	689.79007726	708.48880002	-0.52214376	0.34330217	-0.32227913
0.23147	153.08618	2.3e-07	0.00012114	0.00023819	9.8e-07	-0.0	0.00142794	0.00026223	2.05e-06	715.86045332	689.79550402	708.48826317	-0.52196632	0.34319713	-0.32227871
0.24154	158.24639	1.1e-07	0.00010776	0.00025158	7.7e-07	-0.0	0.00142803	0.00026246	2.05e-06	715.19677426	690.75893543	708.38413364	-0.4836945	0.3237673	-0.3221969
0.24159	158.27425	1.1e-07	0.00010769	0.00025165	7.7e-07	0.0	0.00142803	0.00026246	2.05e-06	715.19273013	690.76403875	708.38352632	-0.48346193	0.32366067	-0.32219642
0.24165	158.30211	1.1e-07	0.00010763	0.00025172	7.6e-07	-0.0	0.00142803	0.00026246	2.05e-06	715.1886827	690.76914033	708.38291852	-0.48322919	0.32355404	-0.32219594
0.2417	158.32996	1.1e-07	0.00010756	0.00025179	7.6e-07	0.0	0.00142803	0.00026246	2.05e-06	715.18463201	690.77424016	708.38231025	-0.48299628	0.32344742	-0.32219546
0.24176	158.35782	1.1e-07	0.00010749	0.00025185	7.6e-07	0.0	0.00142803	0.00026246	2.05e-06	715.18057808	690.77933825	708.38170151	-0.48276318	0.32334079	-0.32219499
0.24181	158.38566	1.1e-07	0.00010743	0.00025192	7.6e-07	-0.0	0.00142803	0.00026246	2.05e-06	715.17652091	690.7844346	708.3810923	-0.48252992	0.32323417	-0.32219451
0.24187	158.41351	1.1e-07	0.00010736	0.00025199	7.6e-07	0.0	0.00142803	0.00026246	2.05e-06	715.17246053	690.78952921	708.38048262	-0.48229649	0.32312755	-0.32219403
0.24192	158.44135	1.1e-07	0.00010729	0.00025205	7.6e-07	0.0	0.00142803	0.00026246	2.05e-06	715.16839696	690.79462207	708.37987246	-0.4820629	0.32302093	-0.32219355
0.24198	158.46919	1.1e-07	0.00010723	0.00025212	7.6e-07	-0.0	0.00142803	0.00026247	2.05e-06	715.16433021	690.79971319	708.37926184	-0.48182912	0.32291431	-0.32219307
0.24203	158.49702	1.1e-07	0.00010716	0.00025219	7.6e-07	0.0	0.00142803	0.00026247	2.05e-06	715.1602603	690.80480257	708.37865073	-0.48159519	0.3228077	-0.32219259
0.24209	158.52485	1.1e-07	0.00010709	0.00025225	7.6e-07	-0.0	0.00142803	0.00026247	2.05e-06	715.15618724	690.80989021	708.37803915	-0.48136109	0.32270108	-0.32219211
0.24214	158.55268	1e-07	0.00010703	0.00025232	7.6e-07	-0.0	0.00142804	0.00026247	2.05e-06	715.15211107	690.81497611	708.3774271	-0.48112682	0.32259447	-0.32219163
0.2422	158.5805	1e-07	0.00010696	0.00025239	7.5e-07	0.0	0.00142804	0.00026247	2.05e-06	715.14803178	690.82006027	708.37681457	-0.48089239	0.32248787	-0.32219115
0.24225	158.60832	1e-07	0.0001069	0.00025245	7.5e-07	-0.0	0.00142804	0.00026247	2.05e-06	715.14394941	690.82514269	708.37620157	-0.4806578	0.32238126	-0.32219066
0.24231	158.63614	1e-07	0.00010683	0.00025252	7.5e-07	0.0	0.00142804	0.00026247	2.05e-06	715.13986397	690.83022336	708.37558808	-0.48042305	0.32227466	-0.32219018
0.24236	158.66395	1e-07	0.00010676	0.00025258	7.5e-07	0.0	0.00142804	0.00026247	2.05e-06	715.13577547	690.8353023	708.37497412	-0.48018813	0.32216806	-0.3221897
0.24242	158.69176	1e-07	0.0001067	0.00025265	7.5e-07	-0.0	0.00142804	0.00026247	2.05e-06	715.13168393	690.8403795	708.37435968	-0.47995305	0.32206147	-0.32218922
0.24247	158.71956	1e-07	0.00010663	0.00025272	7.5e-07	0.0	0.00142804	0.00026247	2.05e-06	715.12758937	690.84545495	708.37374477	-0.47971782	0.32195487	-0.32218873
0.25253	163.74654	5e-08	9.554e-05	0.00026382	6e-07	0.0	0.00142807	0.00026263	2.05e-06	714.34316572	691.74517538	708.25266599	-0.43492627	0.30254748	-0.32209343
0.25259	163.77368	5e-08	9.548e-05	0.00026387	6e-07	0.0	0.00142807	0.00026263	2.05e-06	714.33876296	691.74993467	708.25195594	-0.43457951	0.30240141	-0.32209265
0.25264	163.80081	5e-08	9.543e-05	0.00026393	5.9e-07	-0.0	0.00142807	0.00026263	2.05e-06	714.33435944	691.7546916	708.25124515	-0.43440705	0.30232878	-0.32209226
0.2527	163.82793	5e-08	9.537e-05	0.00026398	5.9e-07	-0.0	0.00142807	0.00026263	2.05e-06	714.32995555	691.75944737	708.25053398	-0.43423648	0.30225693	-0.32209188
0.25275	163.85506	5e-08	9.532e-05	0.00026404	5.9e-07	-0.0	0.00142807	0.00026264	2.05e-06	714.32555129	691.76420197	708.24982244	-0.43400566	0.30215973	-0.32209136
0.25281	163.88218	5e-08	9.526e-05	0.00026409	5.9e-07	0.0	0.00142807	0.00026264	2.05e-06	714.32114654	691.76895501	708.24911041	-0.43376082	0.30205664	-0.32209081
0.25286	163.90929	5e-08	9.521e-05	0.00026415	5.9e-07	0.0	0.00142807	0.00026264	2.05e-06	714.31674128	691.7737064	708.24839785	-0.433513	0.30195231	-0.32209025
0.25292	163.93641	5e-08	9.515e-05	0.0002642	5.9e-07	-0.0	0.00142807	0.00026264	2.05e-06	714.31233551	691.7784561	708.24768475	-0.43326465	0.30184777	-0.32208969
0.25297	163.96351	5e-08	9.51e-05	0.00026426	5.9e-07	0.0	0.00142808	0.00026264	2.05e-06	714.30792924	691.78320411	708.24697112	-0.43301598	0.30174311	-0.32208913
0.25303	163.99062	5e-08	9.504e-05	0.00026432	5.9e-07	0.0	0.00142808	0.00026264	2.05e-06	714.30352249	691.78795044	708.24625695	-0.43276733	0.30163847	-0.32208857
0.25308	164.01772	5e-08	9.499e-05	0.00026437	5.9e-07	0.0	0.00142808	0.00026264	2.05e-06	714.29911526	691.79269509	708.24554224	-0.43251869	0.30153385	-0.322088
0.25314	164.04482	5e-08	9.493e-05	0.00026443	5.9e-07	0.0	0.00142808	0.00026264	2.05e-06	714.29470755	691.79743805	708.244827	-0.43227005	0.30142925	-0.32208744
0.25319	164.07191	5e-08	9.488e-05	0.00026448	5.9e-07	0.0	0.00142808	0.00026264	2.05e-06	714.29029939	691.80217933	708.24411122	-0.43202141	0.30132467	-0.32208688
0.25325	164.09901	5e-08	9.482e-05	0.00026454	5.9e-07	0.0	0.00142808	0.00026264	2.05e-06	714.28589078	691.80691893	708.2433949	-0.43177278	0.3012201	-0.32208632
0.2533	164.12609	5e-08	9.477e-05	0.00026459	5.9e-07	-0.0	0.00142808	0.00026264	2.05e-06	714.28148173	691.81165684	708.24267805	-0.43152416	0.30111556	-0.32208575
0.25336	164.15318	5e-08	9.471e-05	0.00026465	5.8e-07	-0.0	0.00142808	0.00026264	2.05e-06	714.27707225	691.81639307	708.24196066	-0.43127554	0.30101105	-0.32208519
0.25341	164.18026	5e-08	9.466e-05	0.0002647	5.8e-07	-0.0	0.00142808	0.00026264	2.05e-06	714.27266237	691.82112761	708.24124273	-0.43102692	0.30090652	-0.32208463
0.25347	164.20733	5e-08	9.46e-05	0.00026476	5.8e-07	-0.0	0.00142808	0.00026265	2.05e-06	714.26825206	691.82586048	708.24052426	-0.43077833	0.30080206	-0.32208406
0.26353	169.1008	3e-08	8.537e-05	0.000274	4.7e-07	-0.0	0.00142809	0.00026276	2.05e-06	713.4626876	692.66392633	708.10001588	-0.38584637	0.28196629	-0.32197346
0.26359	169.1272	3e-08	8.532e-05	0.00027404	4.7e-07	0.0	0.00142809	0.00026276	2.05e-06	713.45833316	692.66835546	708.09919962	-0.38555524	0.28184359	-0.32197268
0.26364	169.1536	3e-08	8.527e-05	0.00027409	4.7e-07	-0.0	0.00142809	0.00026276	2.05e-06	713.45397978	692.67278262	708.09838273	-0.38531397	0.28174189	-0.32197203
0.2637	169.18	3e-08	8.523e-05	0.00027413	4.7e-07	-0.0	0.00142809	0.00026276	2.05e-06	713.44962729	692.67720816	708.09756532	-0.38515154	0.28167341	-0.32197159
0.26375	169.20639	3e-08	8.518e-05	0.00027418	4.7e-07	-0.0	0.00142809	0.00026276	2.05e-06	713.4452754	692.6816326	708.09674756	-0.38487378	0.28155631	-0.32197085
0.26381	169.23278	3e-08	8.513e-05	0.00027423	4.7e-07	-0.0	0.00142809	0.00026276	2.05e-06	713.44092454	692.68605518	708.09592921	-0.38446916	0.28138567	-0.32196976
0.26386	169.25917	3e-08	8.509e-05	0.00027427	4.7e-07	0.0	0.00142809	0.00026276	2.05e-06	713.43657521	692.69047502	708.09510998	-0.38442842	0.28136848	-0.32196965
0.26392	169.28555	3e-08	8.504e-05	0.00027432	4.7e-07	0.0	0.00142809	0.00026276	2.05e-06	713.43222603	692.69489459	708.09429067	-0.38416827	0.28125876	-0.32196894
0.26397	169.31193	3e-08	8.5e-05	0.00027437	4.7e-07	0.0	0.00142809	0.00026276	2.05e-06	713.42787783	692.69931241	708.09347079	-0.38393418	0.28116	-0.32196831
0.26403	169.3383	3e-08	8.495e-05	0.00027441	4.7e-07	0.0	0.00142809	0.00026276	2.05e-06	713.42353053	692.70372865	708.09265041	-0.38365281	0.28104129	-0.32196755
0.26408	169.36467	3e-08	8.49e-05	0.00027446	4.6e-07	0.0	0.00142809	0.00026276	2.05e-06	713.4191843	692.70814299	708.09182942	-0.38342162	0.28094373	-0.32196693
0.26414	169.39104	3e-08	8.486e-05	0.0002745	4.6e-07	0.0	0.00142809	0.00026277	2.05e-06	713.41483897	692.71255577	708.09100794	-0.38320908	0.28085402	-0.32196635
0.26419	169.41741	3e-08	8.481e-05	0.00027455	4.6e-07	0.0	0.00142809	0.00026277	2.05e-06	713.41049446	692.71696712	708.090186	-0.38285708	0.28070543	-0.32196539
0.26425	169.44377	3e-08	8.477e-05	0.0002746	4.6e-07	-0.0	0.00142809	0.00026277	2.05e-06	713.40615132	692.72137609	708.0893633	-0.38270019	0.2806392	-0.32196497
0.2643	169.47012	3e-08	8.472e-05	0.00027464	4.6e-07	-0.0	0.00142809	0.00026277	2.05e-06	713.4018088	692.725784	708.08854026	-0.38251652	0.28056165	-0.32196447
0.26436	169.49648	3e-08	8.467e-05	0.00027469	4.6e-07	-0.0	0.00142809	0.00026277	2.05e-06	713.397467	692.73019068	708.08771683	-0.38228916	0.28046564	-0.32196385
0.26441	169.52282	3e-08	8.463e-05	0.00027473	4.6e-07	0.0	0.00142809	0.00026277	2.05e-06	713.39312609	692.73459582	708.08689291	-0.3819693	0.28033056	-0.32196298
0.26447	169.54917	3e-08	8.458e-05	0.00027478	4.6e-07	-0.0	0.00142809	0.00026277	2.05e-06	713.38878646	692.7389988	708.0860683	-0.38173421	0.28023124	-0.32196234
0.27453	174.30874	1e-08	7.683e-05	0.00028253	3.8e-07	0.0	0.0014281	0.00026285	2.05e-06	712.61442232	693.51823796	707.92687299	-0.34000092	0.26227224	-0.32183729
0.27459	174.33441	1e-08	7.68e-05	0.00028257	3.8e-07	-0.0	0.0014281	0.00026285	2.05e-06	712.61031689	693.52235301	707.92595937	-0.33975509	0.26216393	-0.32183647
0.27464	174.36008	1e-08	7.676e-05	0.00028261	3.8e-07	0.0	0.0014281	0.00026285	2.05e-06	712.60621318	693.52646634	707.92504523	-0.3395965	0.26209401	-0.32183595
0.2747	174.38574	1e-08	7.672e-05	0.00028265	3.7e-07	0.0	0.0014281	0.00026285	2.05e-06	712.60211058	693.53057856	707.92413076	-0.33930911	0.26196732	-0.321835
0.27475	174.4114	1e-08	7.668e-05	0.00028269	3.7e-07	-0.0	0.0014281	0.00026285	2.05e-06	712.59800999	693.53468876	707.92321569	-0.33902923	0.26184386	-0.32183407
0.27481	174.43706	1e-08	7.664e-05	0.00028273	3.7e-07	-0.0	0.0014281	0.00026285	2.05e-06	712.59391137	693.538797	707.92230004	-0.33897082	0.2618181	-0.32183388
0.27486	174.46271	1e-08	7.66e-05	0.00028277	3.7e-07	-0.0	0.0014281	0.00026286	2.05e-06	712.58981316	693.54290483	707.92138427	-0.3387295	0.26171164	-0.32183308
0.27492	174.48836	1e-08	7.656e-05	0.0002828	3.7e-07	0.0	0.0014281	0.00026286	2.05e-06	712.58571665	693.54701096	707.920468	-0.33851059	0.26161502	-0.32183235
0.27497	174.514	1e-08	7.652e-05	0.00028284	3.7e-07	-0.0	0.0014281	0.00026286	2.05e-06	712.58162168	693.55111556	707.91955127	-0.33826056	0.26150466	-0.32183152
0.27503	174.53965	1e-08	7.648e-05	0.00028288	3.7e-07	-0.0	0.0014281	0.00026286	2.05e-06	712.57752847	693.5552184	707.91863403	-0.33804576	0.26140979	-0.32183081
0.27508	174.56528	1e-08	7.645e-05	0.00028292	3.7e-07	0.0	0.0014281	0.00026286	2.05e-06	712.57343679	693.55931973	707.91771633	-0.33784329	0.26132033	-0.32183013
0.27514	174.59092	1e-08	7.641e-05	0.00028296	3.7e-07	0.0	0.0014281	0.00026286	2.05e-06	712.56934654	693.56341964	707.91679822	-0.33755845	0.26119444	-0.32182918
0.27519	174.61655	1e-08	7.637e-05	0.000283	3.7e-07	-0.0	0.0014281	0.00026286	2.05e-06	712.56525832	693.56751755	707.91587952	-0.33731795	0.26108811	-0.32182838
0.27525	174.64218	1e-08	7.633e-05	0.00028304	3.7e-07	-0.0	0.0014281	0.00026286	2.05e-06	712.56117181	693.57161376	707.91496031	-0.33724138	0.26105425	-0.32182812
0.2753	174.6678	1e-08	7.629e-05	0.00028308	3.7e-07	-0.0	0.0014281	0.00026286	2.05e-06	712.55708584	693.57570944	707.91404095	-0.3370003	0.26094764	-0.32182732
0.27536	174.69342	1e-08	7.625e-05	0.00028311	3.7e-07	0.0	0.0014281	0.00026286	2.05e-06	712.5530016	693.57980341	707.91312109	-0.33676851	0.26084509	-0.32182654
0.27541	174.71904	1e-08	7.621e-05	0.00028315	3.7e-07	-0.0	0.0014281	0.00026286	2.05e-06	712.54891901	693.58389576	707.91220074	-0.33652964	0.26073939	-0.32182574
0.27547	174.74465	1e-08	7.617e-05	0.00028319	3.7e-07	-0.0	0.0014281	0.00026286	2.05e-06	712.54483814	693.58798643	707.91127991	-0.33632763	0.26064996	-0.32182506
0.28553	179.36981	1e-08	6.962e-05	0.00028975	3e-07	-0.0	0.00142811	0.00026292	2.05e-06	711.82537571	694.31149139	707.73563727	-0.29908069	0.24364754	-0.32168722
0.28559	179.39475	1e-08	6.959e-05	0.00028978	3e-07	-0.0	0.00142811	0.00026292	2.05e-06	711.82159859	694.31531056	707.73464076	-0.29875899	0.24349552	-0.32168591
0.28564	179.41968	1e-08	6.955e-05	0.00028981	3e-07	0.0	0.00142811	0.00026292	2.05e-06	711.81782435	694.31912731	707.73364362	-0.29863856	0.2434386	-0.32168542
0.2857	179.44461	1e-08	6.952e-05	0.00028985	3e-07	0.0	0.00142811	0.00026292	2.05e-06	711.81405118	694.32294317	707.73264624	-0.29853528	0.24338978	-0.321685
0.28575	179.46953	1e-08	6.949e-05	0.00028988	3e-07	0.0	0.00142811	0.00026292	2.05e-06	711.81027894	694.32675825	707.73164866	-0.29835622	0.2433051	-0.32168426
0.28581	179.49445	1e-08	6.946e-05	0.00028991	3e-07	-0.0	0.00142811	0.00026292	2.05e-06	711.80650831	694.33057198	707.73065073	-0.29816808	0.2432161	-0.32168349
0.28586	179.51937	1e-08	6.942e-05	0.00028995	3e-07	-0.0	0.00142811	0.00026293	2.05e-06	711.80273937	694.33438431	707.72965244	-0.29797828	0.2431263	-0.32168271
0.28592	179.54428	1e-08	6.939e-05	0.00028998	3e-07	0.0	0.00142811	0.00026293	2.05e-06	711.79897214	694.33819521	707.72865377	-0.2977772	0.24303111	-0.32168189
0.28597	179.56919	1e-08	6.936e-05	0.00029001	3e-07	0.0	0.00142811	0.00026293	2.05e-06	711.79520671	694.3420046	707.7276547	-0.29745717	0.24287951	-0.32168057
0.28603	179.5941	1e-08	6.932e-05	0.00029005	3e-07	-0.0	0.00142811	0.00026293	2.05e-06	711.79144416	694.34581159	707.72665502	-0.2973568	0.24283195	-0.32168016
0.28608	179.619	1e-08	6.929e-05	0.00029008	3e-07	-0.0	0.00142811	0.00026293	2.05e-06	711.78768253	694.34961782	707.72565513	-0.29712488	0.24272202	-0.3216792
0.28614	179.6439	1e-08	6.926e-05	0.00029011	3e-07	-0.0	0.00142811	0.00026293	2.05e-06	711.78392298	694.35342231	707.72465479	-0.29698221	0.24265435	-0.32167861
0.28619	179.66879	1e-08	6.922e-05	0.00029014	3e-07	-0.0	0.00142811	0.00026293	2.05e-06	711.78016472	694.35722572	707.72365418	-0.29663199	0.24248813	-0.32167716
0.28625	179.69369	1e-08	6.919e-05	0.00029018	3e-07	0.0	0.00142811	0.00026293	2.05e-06	711.77640963	694.3610265	707.72265288	-0.29657592	0.24246152	-0.32167693
0.2863	179.71857	1e-08	6.916e-05	0.00029021	3e-07	0.0	0.00142811	0.00026293	2.05e-06	711.77265505	694.36482686	707.72165147	-0.29644349	0.24239865	-0.32167639
0.28636	179.74346	1e-08	6.913e-05	0.00029024	3e-07	0.0	0.00142811	0.00026293	2.05e-06	711.76890166	694.36862622	707.7206498	-0.29626007	0.24231153	-0.32167563
0.28641	179.76834	1e-08	6.909e-05	0.00029028	3e-07	-0.0	0.00142811	0.00026293	2.05e-06	711.76514994	694.37242419	707.71964778	-0.29607293	0.24222263	-0.32167485
0.28647	179.79321	1e-08	6.906e-05	0.00029031	3e-07	-0.0	0.00142811	0.00026293	2.05e-06	711.76139991	694.37622076	707.71864539	-0.29588444	0.24213305	-0.32167407
0.29653	184.28336	0.0	6.347e-05	0.0002959	2.5e-07	0.0	0.00142811	0.00026298	2.05e-06	711.10422122	695.04726341	707.52936155	-0.26324559	0.22601708	-0.32152482
0.29659	184.30755	0.0	6.344e-05	0.00029593	2.5e-07	0.0	0.00142811	0.00026298	2.05e-06	711.1007876	695.05080326	707.52829751	-0.26314889	0.22596733	-0.32152434
0.29664	184.33174	0.0	6.341e-05	0.00029596	2.5e-07	0.0	0.00142811	0.00026298	2.05e-06	711.09735496	695.05434233	707.5272333	-0.26289778	0.22583811	-0.32152307
0.2967	184.35593	0.0	6.339e-05	0.00029598	2.5e-07	-0.0	0.00142811	0.00026298	2.05e-06	711.09392487	695.05787935	707.52616864	-0.26278588	0.22578053	-0.32152251
0.29675	184.38012	0.0	6.336e-05	0.00029601	2.5e-07	-0.0	0.00142811	0.00026298	2.05e-06	711.09049592	695.06141546	707.52510377	-0.2625991	0.22568428	-0.32152156
0.29681	184.4043	0.0	6.333e-05	0.00029604	2.5e-07	-0.0	0.00142811	0.00026298	2.05e-06	711.08706886	695.06495005	707.52403857	-0.26242965	0.225597	-0.32152071
0.29686	184.42847	0.0	6.33e-05	0.00029607	2.5e-07	0.0	0.00142811	0.00026298	2.05e-06	711.08364353	695.06848326	707.52297307	-0.26221105	0.22548428	-0.3215196
0.29692	184.45265	0.0	6.327e-05	0.0002961	2.5e-07	-0.0	0.00142811	0.00026298	2.05e-06	711.08022042	695.07201469	707.52190717	-0.26215663	0.22545619	-0.32151932
0.29697	184.47682	0.0	6.324e-05	0.00029613	2.5e-07	-0.0	0.00142811	0.00026298	2.05e-06	711.07679787	695.07554567	707.52084118	-0.26190809	0.22532794	-0.32151806
0.29703	184.50098	0.0	6.322e-05	0.00029615	2.5e-07	-0.0	0.00142811	0.00026298	2.05e-06	711.07337784	695.07907462	707.51977474	-0.26176273	0.2252529	-0.32151732
0.29708	184.52515	0.0	6.319e-05	0.00029618	2.5e-07	-0.0	0.00142811	0.00026298	2.05e-06	711.0699593	695.08260238	707.51870804	-0.26162367	0.22518108	-0.32151661
0.29714	184.5493	0.0	6.316e-05	0.00029621	2.5e-07	-0.0	0.00142811	0.00026298	2.05e-06	711.06654217	695.08612901	707.51764109	-0.26144733	0.22508992	-0.32151572
0.29719	184.57346	0.0	6.313e-05	0.00029624	2.5e-07	-0.0	0.00142811	0.00026298	2.05e-06	711.06312684	695.08965419	707.51657382	-0.26128391	0.22500549	-0.32151488
0.29725	184.59761	0.0	6.31e-05	0.00029627	2.5e-07	-0.0	0.00142811	0.00026298	2.05e-06	711.05971318	695.09317804	707.51550627	-0.26106218	0.2248908	-0.32151375
0.2973	184.62176	0.0	6.307e-05	0.0002963	2.5e-07	-0.0	0.00142811	0.00026298	2.05e-06	711.05630178	695.09670007	707.51443831	-0.26092483	0.2248197	-0.32151305
0.29736	184.6459	0.0	6.305e-05	0.00029632	2.5e-07	0.0	0.00142811	0.00026298	2.05e-06	711.05289178	695.10022098	707.51337011	-0.2608138	0.22476223	-0.32151248
0.29741	184.67004	0.0	6.302e-05	0.00029635	2.5e-07	0.0	0.00142811	0.00026298	2.05e-06	711.04948292	695.10374098	707.51230172	-0.26062911	0.22466654	-0.32151154
0.29747	184.69418	0.0	6.299e-05	0.00029638	2.5e-07	0.0	0.00142811	0.00026298	2.05e-06	711.04607595	695.10725947	707.51123299	-0.26048868	0.22459381	-0.32151082
0.30753	189.04856	0.0	5.819e-05	0.00030118	2.1e-07	-0.0	0.00142811	0.00026302	2.05e-06	710.45011301	695.72897398	707.31110518	-0.23257142	0.20950867	-0.32135394
0.30758	189.07201	0.0	5.816e-05	0.00030121	2.1e-07	-0.0	0.00142811	0.00026302	2.05e-06	710.44700218	695.73225287	707.30998876	-0.23242921	0.20942835	-0.32135307
0.30764	189.09545	0.0	5.814e-05	0.00030123	2.1e-07	-0.0	0.00142811	0.00026302	2.05e-06	710.4438929	695.73553049	707.30887212	-0.23228711	0.20934805	-0.32135219
0.30769	189.1189	0.0	5.811e-05	0.00030126	2.1e-07	0.0	0.00142811	0.00026302	2.05e-06	710.44078516	695.73880685	707.30775524	-0.23214511	0.20926777	-0.32135131
0.30775	189.14234	0.0	5.809e-05	0.00030128	2.1e-07	0.0	0.00142811	0.00026302	2.05e-06	710.43767896	695.74208194	707.30663814	-0.23200323	0.20918752	-0.32135043
0.3078	189.16578	0.0	5.806e-05	0.00030131	2.1e-07	0.0	0.00142811	0.00026302	2.05e-06	710.4345743	695.74535576	707.30552081	-0.23186145	0.20910729	-0.32134956
0.30786	189.18921	0.0	5.804e-05	0.00030133	2.1e-07	-0.0	0.00142811	0.00026302	2.05e-06	710.43147118	695.74862831	707.30440326	-0.23171979	0.20902709	-0.32134868
0.30791	189.21264	0.0	5.802e-05	0.00030136	2.1e-07	-0.0	0.00142811	0.00026302	2.05e-06	710.4283696	695.75189959	707.30328548	-0.23156271	0.20893811	-0.3213477
0.30797	189.23606	0.0	5.799e-05	0.00030138	2.1e-07	-0.0	0.00142811	0.00026302	2.05e-06	710.42526973	695.75516948	707.30216744	-0.23136523	0.20882619	-0.32134648
0.30802	189.25949	0.0	5.797e-05	0.0003014	2.1e-07	-0.0	0.00142811	0.00026302	2.05e-06	710.42217201	695.75843759	707.30104909	-0.23125747	0.20876506	-0.32134581
0.30808	189.2829	0.0	5.794e-05	0.00030143	2.1e-07	-0.0	0.00142811	0.00026302	2.05e-06	710.41907545	695.76170474	707.29993057	-0.23097963	0.20860731	-0.32134408
0.30813	189.30632	0.0	5.792e-05	0.00030145	2.1e-07	0.0	0.00142811	0.00026302	2.05e-06	710.41598192	695.7649694	707.29881161	-0.23089941	0.20856175	-0.32134357
0.30819	189.32973	0.0	5.789e-05	0.00030148	2.1e-07	0.0	0.00142811	0.00026302	2.05e-06	710.41288926	695.76823333	707.29769252	-0.23084338	0.20852994	-0.32134323
0.30824	189.35314	0.0	5.787e-05	0.0003015	2.1e-07	0.0	0.00142811	0.00026302	2.05e-06	710.40979722	695.77149677	707.29657334	-0.23072158	0.20846073	-0.32134247
0.3083	189.37654	0.0	5.785e-05	0.00030153	2e-07	-0.0	0.00142811	0.00026302	2.05e-06	710.40670649	695.77475911	707.29545396	-0.23058914	0.20838545	-0.32134164
0.30835	189.39994	0.0	5.782e-05	0.00030155	2e-07	-0.0	0.00142811	0.00026302	2.05e-06	710.40361721	695.77802027	707.29433437	-0.23044999	0.20830632	-0.32134077
0.30841	189.42334	0.0	5.78e-05	0.00030157	2e-07	-0.0	0.00142811	0.00026302	2.05e-06	710.40052945	695.78128017	707.29321457	-0.23025745	0.20819677	-0.32133956
0.30846	189.44673	0.0	5.777e-05	0.0003016	2e-07	-0.0	0.00142811	0.00026302	2.05e-06	710.39744378	695.78453835	707.29209445	-0.23011739	0.20811704	-0.32133868
0.31853	193.66446	0.0	5.362e-05	0.00030576	1.7e-07	-0.0	0.00142811	0.00026305	2.05e-06	709.85762029	696.35991938	707.08367838	-0.2062396	0.19390332	-0.32117505
0.31858	193.68717	0.0	5.359e-05	0.00030578	1.7e-07	-0.0	0.00142811	0.00026305	2.05e-06	709.85480068	696.36295204	707.08252249	-0.20614009	0.19384129	-0.32117431
0.31864	193.70986	0.0	5.357e-05	0.0003058	1.7e-07	0.0	0.00142811	0.00026305	2.05e-06	709.8519822	696.36598371	707.08136646	-0.20602625	0.19377028	-0.32117346
0.31869	193.73256	0.0	5.355e-05	0.00030582	1.7e-07	0.0	0.00142811	0.00026305	2.05e-06	709.84916499	696.36901427	707.08021027	-0.20590902	0.19369714	-0.32117258
0.31875	193.75525	0.0	5.353e-05	0.00030584	1.7e-07	0.0	0.00142811	0.00026305	2.05e-06	709.8463491	696.37204368	707.07905392	-0.20578875	0.19362206	-0.32117167
0.3188	193.77794	0.0	5.351e-05	0.00030586	1.7e-07	-0.0	0.00142811	0.00026305	2.05e-06	709.84353456	696.3750719	707.07789741	-0.20566802	0.19354666	-0.32117077
0.31886	193.80062	0.0	5.349e-05	0.00030588	1.7e-07	-0.0	0.00142811	0.00026305	2.05e-06	709.84072137	696.37809893	707.07674072	-0.20554729	0.19347122	-0.32116986
0.31891	193.8233	0.0	5.347e-05	0.0003059	1.7e-07	-0.0	0.00142811	0.00026305	2.05e-06	709.83790955	696.38112477	707.07558388	-0.20542666	0.1933958	-0.32116895
0.31897	193.84598	0.0	5.345e-05	0.00030593	1.7e-07	-0.0	0.00142811	0.00026305	2.05e-06	709.83509908	696.38414943	707.07442686	-0.20527583	0.19330147	-0.32116781
0.31902	193.86865	0.0	5.342e-05	0.00030595	1.7e-07	-0.0	0.00142811	0.00026305	2.05e-06	709.83229031	696.38717259	707.07326964	-0.20510878	0.19319691	-0.32116655
0.31908	193.89132	0.0	5.34e-05	0.00030597	1.7e-07	0.0	0.00142811	0.00026305	2.05e-06	709.82948341	696.39019411	707.07211219	-0.20503758	0.1931523	-0.32116601
0.31913	193.91399	0.0	5.338e-05	0.00030599	1.7e-07	0.0	0.00142811	0.00026305	2.05e-06	709.82667732	696.39321493	707.07095464	-0.20484242	0.19303002	-0.32116454
0.31919	193.93665	0.0	5.336e-05	0.00030601	1.7e-07	-0.0	0.00142811	0.00026305	2.05e-06	709.82387342	696.39623381	707.06979683	-0.20479061	0.19299752	-0.32116414
0.31924	193.9593	0.0	5.334e-05	0.00030603	1.7e-07	-0.0	0.00142811	0.00026305	2.05e-06	709.82107011	696.39925219	707.06863894	-0.20462685	0.19289478	-0.3211629
0.3193	193.98196	0.0	5.332e-05	0.00030605	1.7e-07	-0.0	0.00142811	0.00026305	2.05e-06	709.81826864	696.40226894	707.06748083	-0.20451362	0.19282375	-0.32116204
0.31935	194.00461	0.0	5.33e-05	0.00030607	1.7e-07	0.0	0.00142811	0.00026305	2.05e-06	709.81546844	696.40528458	707.06632257	-0.20442147	0.19276583	-0.32116134
0.31941	194.02725	0.0	5.328e-05	0.00030609	1.7e-07	0.0	0.00142811	0.00026305	2.05e-06	709.81266928	696.4082993	707.06516418	-0.20425144	0.19265905	-0.32116005
0.31946	194.0499	0.0	5.326e-05	0.00030612	1.7e-07	0.0	0.00142811	0.00026305	2.05e-06	709.80987203	696.41131234	707.06400556	-0.20419239	0.19262189	-0.3211596
0.32953	198.12997	0.0	4.964e-05	0.00030973	1.5e-07	-0.0	0.00142811	0.00026308	2.05e-06	709.31960929	696.94318777	706.84951431	-0.18379739	0.17920854	-0.32099069
0.32958	198.15192	0.0	4.962e-05	0.00030975	1.5e-07	0.0	0.00142811	0.00026308	2.05e-06	709.31704399	696.94598893	706.84833011	-0.18374086	0.17916954	-0.32099018
0.32964	198.17387	0.0	4.96e-05	0.00030977	1.5e-07	-0.0	0.00142811	0.00026308	2.05e-06	709.31447932	696.94878947	706.84714585	-0.18356659	0.17904932	-0.32098861
0.32969	198.19581	0.0	4.958e-05	0.00030979	1.5e-07	0.0	0.00142811	0.00026308	2.05e-06	709.31191664	696.95158811	706.84596139	-0.18347946	0.17898919	-0.32098782
0.32975	198.21774	0.0	4.956e-05	0.00030981	1.5e-07	0.0	0.00142811	0.00026308	2.05e-06	709.30935496	696.95438582	706.84477683	-0.18343746	0.1789602	-0.32098744
0.3298	198.23967	0.0	4.954e-05	0.00030983	1.5e-07	0.0	0.00142811	0.00026308	2.05e-06	709.30679375	696.95718306	706.84359222	-0.18330061	0.17886572	-0.3209862
0.32986	198.2616	0.0	4.953e-05	0.00030985	1.5e-07	0.0	0.00142811	0.00026308	2.05e-06	709.30423411	696.95997882	706.84240747	-0.18322998	0.17881692	-0.32098556
0.32991	198.28353	0.0	4.951e-05	0.00030986	1.5e-07	0.0	0.00142811	0.00026308	2.05e-06	709.30167527	696.96277381	706.84122263	-0.18305844	0.17869834	-0.32098401
0.32997	198.30545	0.0	4.949e-05	0.00030988	1.5e-07	0.0	0.00142811	0.00026308	2.05e-06	709.29911838	696.96556693	706.8400376	-0.18298217	0.17864562	-0.32098332
0.33002	198.32737	0.0	4.947e-05	0.0003099	1.5e-07	0.0	0.00142811	0.00026308	2.05e-06	709.29656237	696.96835922	706.83885248	-0.18292768	0.17860785	-0.32098282
0.33008	198.34928	0.0	4.945e-05	0.00030992	1.5e-07	0.0	0.00142811	0.00026308	2.05e-06	709.29400698	696.97115092	706.8376673	-0.18275488	0.17848824	-0.32098125
0.33013	198.37119	0.0	4.943e-05	0.00030994	1.5e-07	0.0	0.00142811	0.00026308	2.05e-06	709.29145356	696.97394074	706.83648193	-0.18271446	0.17846022	-0.32098088
0.33019	198.3931	0.0	4.942e-05	0.00030996	1.5e-07	0.0	0.00142811	0.00026308	2.05e-06	709.2889006	696.97673011	706.83529652	-0.18255862	0.17835217	-0.32097946
0.33024	198.415	0.0	4.94e-05	0.00030998	1.5e-07	-0.0	0.00142811	0.00026308	2.05e-06	709.28634942	696.97951778	706.83411093	-0.18241274	0.17825098	-0.32097813
0.3303	198.4369	0.0	4.938e-05	0.00030999	1.5e-07	-0.0	0.00142811	0.00026308	2.05e-06	709.2837999	696.98230386	706.83292518	-0.1824036	0.17824464	-0.32097805
0.33035	198.45879	0.0	4.936e-05	0.00031001	1.5e-07	-0.0	0.00142811	0.00026308	2.05e-06	709.28125048	696.98508984	706.83173942	-0.18232777	0.17819203	-0.32097735
0.33041	198.48068	0.0	4.934e-05	0.00031003	1.5e-07	-0.0	0.00142811	0.00026308	2.05e-06	709.27870194	696.987875	706.83055357	-0.1822305	0.1781245	-0.32097646
0.33046	198.50257	0.0	4.932e-05	0.00031005	1.5e-07	-0.0	0.00142811	0.00026308	2.05e-06	709.2761545	696.99065909	706.82936762	-0.1821307	0.17805519	-0.32097555
0.34053	202.44382	0.0	4.616e-05	0.00031322	1.3e-07	-0.0	0.00142811	0.0002631	2.05e-06	708.82874947	697.48163684	706.61064794	-0.16475357	0.16542701	-0.32080331
0.34058	202.46501	0.0	4.614e-05	0.00031323	1.3e-07	-0.0	0.00142811	0.0002631	2.05e-06	708.8264017	697.48422118	706.60944475	-0.16468605	0.16537563	-0.32080258
0.34064	202.48619	0.0	4.612e-05	0.00031325	1.3e-07	-0.0	0.00142811	0.0002631	2.05e-06	708.8240547	697.48680472	706.6082415	-0.16456788	0.16528566	-0.32080131
0.34069	202.50737	0.0	4.611e-05	0.00031327	1.3e-07	-0.0	0.00142811	0.0002631	2.05e-06	708.82170904	697.48938684	706.60703814	-0.16451013	0.16524163	-0.32080069
0.34075	202.52854	0.0	4.609e-05	0.00031328	1.3e-07	-0.0	0.00142811	0.0002631	2.05e-06	708.81936405	697.49196827	706.60583474	-0.16434848	0.16511842	-0.32079895
0.3408	202.54971	0.0	4.608e-05	0.0003133	1.3e-07	-0.0	0.00142811	0.0002631	2.05e-06	708.81702091	697.49454776	706.6046312	-0.164322	0.16509822	-0.32079866
0.34086	202.57088	0.0	4.606e-05	0.00031331	1.3e-07	-0.0	0.00142811	0.0002631	2.05e-06	708.81467806	697.49712694	706.60342764	-0.16421972	0.16502012	-0.32079756
0.34091	202.59204	0.0	4.604e-05	0.00031333	1.3e-07	-0.0	0.00142811	0.0002631	2.05e-06	708.81233639	697.49970489	706.60222399	-0.16411754	0.16494214	-0.32079646
0.34097	202.6132	0.0	4.603e-05	0.00031335	1.2e-07	-0.0	0.00142811	0.0002631	2.05e-06	708.80999588	697.50228161	706.60102026	-0.16406779	0.1649041	-0.32079592
0.34102	202.63435	0.0	4.601e-05	0.00031336	1.2e-07	-0.0	0.00142811	0.0002631	2.05e-06	708.80765594	697.50485773	706.59981649	-0.16390943	0.164783	-0.3207942
0.34108	202.65551	0.0	4.599e-05	0.00031338	1.2e-07	0.0	0.00142811	0.0002631	2.05e-06	708.80531781	697.50743195	706.59861258	-0.16379134	0.16469266	-0.32079292
0.34113	202.67665	0.0	4.598e-05	0.00031339	1.2e-07	0.0	0.00142811	0.0002631	2.05e-06	708.80298103	697.51000475	706.59740857	-0.16379059	0.16469209	-0.32079291
0.34119	202.6978	0.0	4.596e-05	0.00031341	1.2e-07	0.0	0.00142811	0.0002631	2.05e-06	708.80064425	697.51257754	706.59620456	-0.16372995	0.16464569	-0.32079226
0.34124	202.71894	0.0	4.595e-05	0.00031343	1.2e-07	0.0	0.00142811	0.0002631	2.05e-06	708.79830817	697.5151496	706.5950005	-0.16365306	0.16458683	-0.32079142
0.3413	202.74007	0.0	4.593e-05	0.00031344	1.2e-07	0.0	0.00142811	0.0002631	2.05e-06	708.79597297	697.51772074	706.59379638	-0.16356961	0.1645229	-0.32079051
0.34135	202.7612	0.0	4.591e-05	0.00031346	1.2e-07	0.0	0.00142811	0.0002631	2.05e-06	708.79363872	697.52029087	706.59259218	-0.16345639	0.16443616	-0.32078928
0.34141	202.78233	0.0	4.59e-05	0.00031348	1.2e-07	0.0	0.00142811	0.0002631	2.05e-06	708.79130576	697.52285963	706.5913879	-0.16336765	0.16436812	-0.32078832
0.34146	202.80346	0.0	4.588e-05	0.00031349	1.2e-07	0.0	0.00142811	0.0002631	2.05e-06	708.78897382	697.52542733	706.59018354	-0.16326212	0.16428714	-0.32078717
0.35152	206.60455	0.0	4.31e-05	0.00031628	1.1e-07	0.0	0.00142811	0.00026312	2.05e-06	708.37817209	697.97796091	706.36874625	-0.14845398	0.15241183	-0.32061305
0.35158	206.62496	0.0	4.308e-05	0.00031629	1.1e-07	0.0	0.00142811	0.00026312	2.05e-06	708.37601005	697.98034076	706.36753148	-0.1484136	0.15237791	-0.32061253
0.35163	206.64537	0.0	4.307e-05	0.00031631	1.1e-07	0.0	0.00142811	0.00026312	2.05e-06	708.37384847	697.98272007	706.36631668	-0.14828563	0.15227045	-0.32061091
0.35169	206.66578	0.0	4.305e-05	0.00031632	1.1e-07	-0.0	0.00142811	0.00026312	2.05e-06	708.37168834	697.9850977	706.36510181	-0.14816108	0.15216582	-0.32060932
0.35174	206.68619	0.0	4.304e-05	0.00031633	1.1e-07	-0.0	0.00142811	0.00026312	2.05e-06	708.36952962	697.98747368	706.36388688	-0.14816108	0.15216582	-0.32060932
0.3518	206.70659	0.0	4.303e-05	0.00031635	1.1e-07	-0.0	0.00142811	0.00026312	2.05e-06	708.3673709	697.98984967	706.36267194	-0.14812155	0.1521326	-0.32060882
0.35185	206.72698	0.0	4.301e-05	0.00031636	1.1e-07	-0.0	0.00142811	0.00026312	2.05e-06	708.36521264	697.99222513	706.36145698	-0.14805623	0.1520777	-0.32060799
0.35191	206.74738	0.0	4.3e-05	0.00031638	1.1e-07	-0.0	0.00142811	0.00026312	2.05e-06	708.36305511	697.99459973	706.36024199	-0.14798468	0.15201751	-0.32060707
0.35196	206.76777	0.0	4.298e-05	0.00031639	1.1e-07	-0.0	0.00142811	0.00026312	2.05e-06	708.3608984	697.99697339	706.35902696	-0.14791101	0.15195554	-0.32060613
0.35202	206.78815	0.0	4.297e-05	0.00031641	1.1e-07	0.0	0.00142811	0.00026312	2.05e-06	708.35874252	697.99934607	706.35781188	-0.14783666	0.15189295	-0.32060519
0.35207	206.80853	0.0	4.295e-05	0.00031642	1.1e-07	0.0	0.00142811	0.00026312	2.05e-06	708.35658749	698.00171777	706.35659677	-0.14776211	0.15183017	-0.32060423
0.35213	206.82891	0.0	4.294e-05	0.00031643	1.1e-07	0.0	0.00142811	0.00026312	2.05e-06	708.3544333	698.00408848	706.35538162	-0.14768751	0.15176733	-0.32060328
0.35218	206.84928	0.0	4.293e-05	0.00031645	1.1e-07	0.0	0.00142811	0.00026312	2.05e-06	708.35227996	698.00645821	706.35416642	-0.14761291	0.15170444	-0.32060233
0.35224	206.86965	0.0	4.291e-05	0.00031646	1.1e-07	0.0	0.00142811	0.00026312	2.05e-06	708.35012746	698.00882695	706.35295119	-0.14753837	0.15164158	-0.32060137
0.35229	206.89002	0.0	4.29e-05	0.00031648	1.1e-07	0.0	0.00142811	0.00026312	2.05e-06	708.34797581	698.0111947	706.35173591	-0.14746388	0.15157873	-0.32060042
0.35235	206.91038	0.0	4.288e-05	0.00031649	1.1e-07	0.0	0.00142811	0.00026312	2.05e-06	708.34582501	698.01356146	706.3505206	-0.14738945	0.1515159	-0.32059946
0.3524	206.93074	0.0	4.287e-05	0.00031651	1.1e-07	0.0	0.00142811	0.00026312	2.05e-06	708.34367505	698.01592724	706.34930525	-0.14731508	0.15145309	-0.32059851
0.35246	206.95109	0.0	4.285e-05	0.00031652	1.1e-07	0.0	0.00142811	0.00026312	2.05e-06	708.34152593	698.01829203	706.34808985	-0.14724077	0.1513903	-0.32059755
0.36252	210.6105	0.0	4.04e-05	0.00031898	9e-08	-0.0	0.00142811	0.00026313	2.05e-06	707.96182331	698.4346503	706.12514557	-0.13447631	0.14013061	-0.3204212
0.36258	210.63014	0.0	4.038e-05	0.00031899	9e-08	0.0	0.00142811	0.00026313	2.05e-06	707.95981906	698.4368374	706.12392516	-0.13446975	0.14012455	-0.32042111
0.36263	210.64977	0.0	4.037e-05	0.000319	9e-08	0.0	0.00142811	0.00026313	2.05e-06	707.95781488	698.43902441	706.12270475	-0.1343994	0.14005966	-0.32042006
0.36269	210.6694	0.0	4.036e-05	0.00031902	9e-08	0.0	0.00142811	0.00026313	2.05e-06	707.95581148	698.4412104	706.12148433	-0.13428444	0.13995371	-0.32041835
0.36274	210.68903	0.0	4.035e-05	0.00031903	9e-08	-0.0	0.00142811	0.00026313	2.05e-06	707.95380938	698.44339472	706.12026388	-0.134274	0.13994405	-0.32041819
0.3628	210.70865	0.0	4.033e-05	0.00031904	9e-08	-0.0	0.00142811	0.00026313	2.05e-06	707.95180739	698.4455789	706.11904343	-0.13421425	0.13988887	-0.3204173
0.36285	210.72827	0.0	4.032e-05	0.00031905	9e-08	-0.0	0.00142811	0.00026313	2.05e-06	707.94980608	698.4477622	706.11782296	-0.1340772	0.13976227	-0.32041526
0.36291	210.74788	0.0	4.031e-05	0.00031907	9e-08	-0.0	0.00142811	0.00026313	2.05e-06	707.94780629	698.44994353	706.11660246	-0.13403978	0.1397277	-0.3204147
0.36296	210.76749	0.0	4.03e-05	0.00031908	9e-08	-0.0	0.00142811	0.00026313	2.05e-06	707.94580693	698.45212431	706.11538195	-0.13402428	0.13971338	-0.32041447
0.36302	210.7871	0.0	4.028e-05	0.00031909	9e-08	-0.0	0.00142811	0.00026313	2.05e-06	707.94380774	698.45430486	706.11416144	-0.13395193	0.13964651	-0.32041339
0.36307	210.8067	0.0	4.027e-05	0.0003191	9e-08	-0.0	0.00142811	0.00026313	2.05e-06	707.94180937	698.45648437	706.11294092	-0.13388536	0.13958495	-0.32041239
0.36313	210.8263	0.0	4.026e-05	0.00031912	9e-08	0.0	0.00142811	0.00026313	2.05e-06	707.93981173	698.45866291	706.11172037	-0.13383369	0.13953712	-0.32041162
0.36318	210.8459	0.0	4.024e-05	0.00031913	9e-08	0.0	0.00142811	0.00026313	2.05e-06	707.93781468	698.4608407	706.11049982	-0.13370963	0.1394223	-0.32040976
0.36324	210.86549	0.0	4.023e-05	0.00031914	9e-08	-0.0	0.00142811	0.00026313	2.05e-06	707.93581902	698.46301669	706.10927924	-0.13369524	0.13940897	-0.32040955
0.36329	210.88507	0.0	4.022e-05	0.00031915	9e-08	-0.0	0.00142811	0.00026313	2.05e-06	707.93382352	698.46519247	706.10805865	-0.13363282	0.13935108	-0.32040861
0.36335	210.90466	0.0	4.021e-05	0.00031917	9e-08	-0.0	0.00142811	0.00026313	2.05e-06	707.93182872	698.46736735	706.10683806	-0.1335282	0.13925412	-0.32040704
0.3634	210.92424	0.0	4.019e-05	0.00031918	9e-08	-0.0	0.00142811	0.00026313	2.05e-06	707.92983509	698.4695407	706.10561744	-0.13350809	0.13923545	-0.32040674
0.36346	210.94381	0.0	4.018e-05	0.00031919	9e-08	-0.0	0.00142811	0.00026313	2.05e-06	707.92784169	698.47171376	706.10439681	-0.13344846	0.1391801	-0.32040584
0.37352	214.45981	0.0	3.801e-05	0.00032137	8e-08	0.0	0.00142811	0.00026314	2.05e-06	707.57451378	698.85401868	705.88090259	-0.12255338	0.12865334	-0.32023062
0.37358	214.47866	0.0	3.799e-05	0.00032138	8e-08	0.0	0.00142811	0.00026314	2.05e-06	707.57264226	698.85602584	705.87968123	-0.12249765	0.12859723	-0.32022966
0.37363	214.4975	0.0	3.798e-05	0.00032139	8e-08	0.0	0.00142811	0.00026314	2.05e-06	707.57077135	698.85803212	705.87845987	-0.12243411	0.12853325	-0.32022857
0.37369	214.51635	0.0	3.797e-05	0.0003214	8e-08	0.0	0.00142811	0.00026314	2.05e-06	707.56890114	698.86003739	705.87723852	-0.122363	0.12846159	-0.32022734
0.37374	214.53518	0.0	3.796e-05	0.00032141	8e-08	0.0	0.00142811	0.00026314	2.05e-06	707.56703171	698.86204154	705.87601718	-0.12229276	0.1283908	-0.32022613
0.3738	214.55402	0.0	3.795e-05	0.00032142	8e-08	0.0	0.00142811	0.00026314	2.05e-06	707.56516307	698.86404459	705.87479584	-0.12226003	0.12835776	-0.32022557
0.37385	214.57285	0.0	3.794e-05	0.00032144	8e-08	0.0	0.00142811	0.00026314	2.05e-06	707.56329478	698.86604711	705.87357451	-0.12216576	0.12826264	-0.32022394
0.37391	214.59167	0.0	3.793e-05	0.00032145	8e-08	0.0	0.00142811	0.00026314	2.05e-06	707.56142753	698.86804814	705.87235319	-0.12213807	0.12823469	-0.32022346
0.37396	214.61049	0.0	3.792e-05	0.00032146	8e-08	-0.0	0.00142811	0.00026314	2.05e-06	707.55956059	698.87004874	705.87113187	-0.12208658	0.12818265	-0.32022257
0.37402	214.62931	0.0	3.79e-05	0.00032147	8e-08	-0.0	0.00142811	0.00026314	2.05e-06	707.55769422	698.87204852	705.86991055	-0.12198108	0.12807599	-0.32022074
0.37407	214.64813	0.0	3.789e-05	0.00032148	8e-08	-0.0	0.00142811	0.00026314	2.05e-06	707.55582901	698.87404663	705.86868925	-0.12193734	0.12803176	-0.32021998
0.37413	214.66693	0.0	3.788e-05	0.00032149	8e-08	-0.0	0.00142811	0.00026314	2.05e-06	707.55396428	698.87604405	705.86746795	-0.12192481	0.12801909	-0.32021976
0.37418	214.68574	0.0	3.787e-05	0.0003215	8e-08	-0.0	0.00142811	0.00026314	2.05e-06	707.55209969	698.87804126	705.86624665	-0.1218599	0.12795342	-0.32021864
0.37424	214.70454	0.0	3.786e-05	0.00032151	8e-08	-0.0	0.00142811	0.00026314	2.05e-06	707.55023582	698.88003745	705.86502536	-0.12180339	0.12789624	-0.32021765
0.37429	214.72334	0.0	3.785e-05	0.00032153	8e-08	-0.0	0.00142811	0.00026314	2.05e-06	707.54837257	698.88203275	705.86380407	-0.12175623	0.12784846	-0.32021683
0.37435	214.74213	0.0	3.784e-05	0.00032154	8e-08	-0.0	0.00142811	0.00026314	2.05e-06	707.54650984	698.88402729	705.86258279	-0.12165148	0.12774235	-0.32021501
0.3744	214.76092	0.0	3.783e-05	0.00032155	8e-08	-0.0	0.00142811	0.00026314	2.05e-06	707.54464827	698.88602017	705.86136153	-0.12161223	0.12770258	-0.32021433
0.37446	214.77971	0.0	3.782e-05	0.00032156	8e-08	-0.0	0.00142811	0.00026314	2.05e-06	707.54278713	698.88801243	705.86014026	-0.12159705	0.12768715	-0.32021406
0.38452	218.15035	0.0	3.588e-05	0.00032349	7e-08	0.0	0.00142811	0.00026315	2.05e-06	707.21189615	699.23818424	705.63684272	-0.11216546	0.11775056	-0.32003893
0.38458	218.1684	0.0	3.587e-05	0.0003235	7e-08	-0.0	0.00142811	0.00026315	2.05e-06	707.21013833	699.24002062	705.635624	-0.11210139	0.1176804	-0.32003766
0.38463	218.18644	0.0	3.586e-05	0.00032351	7e-08	0.0	0.00142811	0.00026315	2.05e-06	707.2083812	699.2418559	705.63440531	-0.11202064	0.11759193	-0.32003606
0.38469	218.20448	0.0	3.585e-05	0.00032352	7e-08	0.0	0.00142811	0.00026315	2.05e-06	707.20662496	699.2436898	705.63318666	-0.11198584	0.1175538	-0.32003538
0.38474	218.22252	0.0	3.584e-05	0.00032353	7e-08	0.0	0.00142811	0.00026315	2.05e-06	707.20486909	699.2455231	705.63196802	-0.11195721	0.11752237	-0.32003481
0.3848	218.24055	0.0	3.583e-05	0.00032354	7e-08	0.0	0.00142811	0.00026315	2.05e-06	707.20311352	699.2473559	705.6307494	-0.11188581	0.11744403	-0.32003339
0.38485	218.25858	0.0	3.582e-05	0.00032355	7e-08	0.0	0.00142811	0.00026315	2.05e-06	707.20135874	699.24918749	705.6295308	-0.11183574	0.1173891	-0.32003239
0.38491	218.27661	0.0	3.581e-05	0.00032356	7e-08	-0.0	0.00142811	0.00026315	2.05e-06	707.19960449	699.25101821	705.62831223	-0.11181345	0.1173646	-0.32003195
0.38496	218.29463	0.0	3.58e-05	0.00032357	7e-08	-0.0	0.00142811	0.00026315	2.05e-06	707.19785049	699.25284854	705.62709367	-0.11174618	0.1172907	-0.32003061
0.38502	218.31265	0.0	3.579e-05	0.00032358	7e-08	-0.0	0.00142811	0.00026315	2.05e-06	707.19609722	699.25467772	705.62587513	-0.11167729	0.11721501	-0.32002924
0.38507	218.33066	0.0	3.578e-05	0.00032359	7e-08	0.0	0.00142811	0.00026315	2.05e-06	707.19434469	699.25650572	705.62465663	-0.11166484	0.11720131	-0.32002899
0.38513	218.34867	0.0	3.577e-05	0.0003236	7e-08	0.0	0.00142811	0.00026315	2.05e-06	707.1925923	699.2583335	705.62343814	-0.11162092	0.11715297	-0.32002811
0.38518	218.36668	0.0	3.576e-05	0.00032361	7e-08	0.0	0.00142811	0.00026315	2.05e-06	707.19084038	699.26016052	705.62221966	-0.11152784	0.11705059	-0.32002626
0.38524	218.38468	0.0	3.575e-05	0.00032362	7e-08	-0.0	0.00142811	0.00026315	2.05e-06	707.18908947	699.26198594	705.62100122	-0.1115181	0.11703987	-0.32002606
0.38529	218.40268	0.0	3.574e-05	0.00032363	7e-08	-0.0	0.00142811	0.00026315	2.05e-06	707.18733867	699.26381119	705.61978279	-0.11147482	0.11699218	-0.3200252
0.38535	218.42067	0.0	3.573e-05	0.00032364	7e-08	-0.0	0.00142811	0.00026315	2.05e-06	707.18558834	699.2656357	705.61856438	-0.1113907	0.11689952	-0.32002352
0.3854	218.43866	0.0	3.572e-05	0.00032365	7e-08	0.0	0.00142811	0.00026315	2.05e-06	707.18383892	699.26745876	705.61734601	-0.11137078	0.11687758	-0.32002312
0.38546	218.45665	0.0	3.571e-05	0.00032366	7e-08	0.0	0.00142811	0.00026315	2.05e-06	707.18208971	699.26928147	705.61612765	-0.11132942	0.11683195	-0.32002229
0.39552	221.6797	0.0	3.4e-05	0.00032538	6e-08	-0.0	0.00142811	0.00026316	2.05e-06	706.87031195	699.58916929	705.39360114	-0.1030751	0.10739792	-0.31984674
0.39558	221.69693	0.0	3.399e-05	0.00032539	6e-08	0.0	0.00142811	0.00026316	2.05e-06	706.8686518	699.59084365	705.39238787	-0.10306634	0.10738753	-0.31984654
0.39563	221.71417	0.0	3.398e-05	0.0003254	6e-08	0.0	0.00142811	0.00026316	2.05e-06	706.86699174	699.59251784	705.3911746	-0.10302717	0.10734108	-0.31984566
0.39569	221.7314	0.0	3.397e-05	0.0003254	6e-08	0.0	0.00142811	0.00026316	2.05e-06	706.86533209	699.59419131	705.38996137	-0.10294774	0.1072469	-0.31984386
0.39574	221.74862	0.0	3.396e-05	0.00032541	6e-08	-0.0	0.00142811	0.00026316	2.05e-06	706.86367329	699.59586331	705.38874819	-0.10293255	0.1072289	-0.31984352
0.3958	221.76584	0.0	3.395e-05	0.00032542	6e-08	-0.0	0.00142811	0.00026316	2.05e-06	706.86201465	699.59753502	705.38753503	-0.10289968	0.10718986	-0.31984277
0.39585	221.78306	0.0	3.394e-05	0.00032543	6e-08	-0.0	0.00142811	0.00026316	2.05e-06	706.86035637	699.59920613	705.3863219	-0.10283631	0.10711463	-0.31984133
0.39591	221.80027	0.0	3.393e-05	0.00032544	6e-08	-0.0	0.00142811	0.00026316	2.05e-06	706.85869875	699.60087605	705.38510881	-0.10279018	0.10705988	-0.31984029
0.39596	221.81748	0.0	3.393e-05	0.00032545	6e-08	0.0	0.00142811	0.00026316	2.05e-06	706.85704163	699.60254512	705.38389576	-0.10277434	0.10704103	-0.31983993
0.39602	221.83469	0.0	3.392e-05	0.00032546	6e-08	0.0	0.00142811	0.00026316	2.05e-06	706.85538467	699.6042139	705.38268273	-0.10273217	0.1069909	-0.31983897
0.39607	221.85189	0.0	3.391e-05	0.00032547	6e-08	0.0	0.00142811	0.00026316	2.05e-06	706.85372816	699.60588189	705.38146972	-0.102648	0.10689086	-0.31983706
0.39613	221.86908	0.0	3.39e-05	0.00032548	6e-08	-0.0	0.00142811	0.00026316	2.05e-06	706.85207255	699.60754832	705.38025679	-0.10264419	0.10688633	-0.31983697
0.39618	221.88627	0.0	3.389e-05	0.00032548	6e-08	-0.0	0.00142811	0.00026316	2.05e-06	706.85041698	699.60921467	705.37904385	-0.10260525	0.10683996	-0.31983609
0.39624	221.90346	0.0	3.388e-05	0.00032549	6e-08	-0.0	0.00142811	0.00026316	2.05e-06	706.84876182	699.6108803	705.37783095	-0.10253426	0.10675548	-0.31983447
0.39629	221.92065	0.0	3.387e-05	0.0003255	6e-08	0.0	0.00142811	0.00026316	2.05e-06	706.84710742	699.61254461	705.37661811	-0.102506	0.10672185	-0.31983383
0.39635	221.93783	0.0	3.386e-05	0.00032551	6e-08	0.0	0.00142811	0.00026316	2.05e-06	706.84545331	699.61420839	705.37540528	-0.10248351	0.10669502	-0.31983331
0.3964	221.955	0.0	3.385e-05	0.00032552	6e-08	0.0	0.00142811	0.00026316	2.05e-06	706.84379945	699.61587176	705.37419248	-0.10242426	0.10662442	-0.31983196
0.39646	221.97217	0.0	3.385e-05	0.00032553	6e-08	0.0	0.00142811	0.00026316	2.05e-06	706.84214621	699.61753401	705.37297972	-0.10236419	0.10655284	-0.31983059
0.40652	225.04512	0.0	3.232e-05	0.00032706	6e-08	-0.0	0.00142811	0.00026317	2.05e-06	706.54673726	699.90885124	705.1516579	-0.09519584	0.09771831	-0.31965747
0.40657	225.06153	0.0	3.231e-05	0.00032707	6e-08	-0.0	0.00142811	0.00026317	2.05e-06	706.54516012	699.91037423	705.15045208	-0.09513626	0.09764241	-0.31965595
0.40663	225.07794	0.0	3.23e-05	0.00032708	6e-08	-0.0	0.00142811	0.00026317	2.05e-06	706.5435836	699.91189603	705.14924632	-0.09510062	0.097597	-0.31965504
0.40668	225.09434	0.0	3.229e-05	0.00032708	6e-08	0.0	0.00142811	0.00026317	2.05e-06	706.54200746	699.91341712	705.1480406	-0.0950863	0.09757872	-0.31965467
0.40674	225.11074	0.0	3.228e-05	0.00032709	6e-08	0.0	0.00142811	0.00026317	2.05e-06	706.54043146	699.91493793	705.1468349	-0.09505116	0.0975339	-0.31965377
0.40679	225.12713	0.0	3.228e-05	0.0003271	6e-08	0.0	0.00142811	0.00026317	2.05e-06	706.53885583	699.91645803	705.14562924	-0.09497234	0.09743335	-0.31965175
0.40685	225.14352	0.0	3.227e-05	0.00032711	6e-08	-0.0	0.00142811	0.00026317	2.05e-06	706.53728102	699.91797657	705.14442366	-0.0949681	0.09742794	-0.31965164
0.4069	225.15991	0.0	3.226e-05	0.00032711	6e-08	-0.0	0.00142811	0.00026317	2.05e-06	706.53570625	699.91949502	705.14321809	-0.09493796	0.09738944	-0.31965087
0.40696	225.17629	0.0	3.225e-05	0.00032712	6e-08	-0.0	0.00142811	0.00026317	2.05e-06	706.5341318	699.92101287	705.14201256	-0.09488388	0.09732037	-0.31964948
0.40701	225.19266	0.0	3.224e-05	0.00032713	6e-08	-0.0	0.00142811	0.00026317	2.05e-06	706.53255791	699.92252963	705.14080708	-0.09483574	0.09725888	-0.31964825
0.40707	225.20904	0.0	3.224e-05	0.00032714	6e-08	0.0	0.00142811	0.00026317	2.05e-06	706.53098453	699.92404544	705.13960166	-0.09482639	0.09724692	-0.31964801
0.40712	225.2254	0.0	3.223e-05	0.00032715	6e-08	0.0	0.00142811	0.00026317	2.05e-06	706.52941124	699.92556106	705.13839626	-0.09479139	0.09720216	-0.31964711
0.40718	225.24177	0.0	3.222e-05	0.00032715	6e-08	0.0	0.00142811	0.00026317	2.05e-06	706.52783832	699.92707598	705.13719089	-0.09472091	0.09711202	-0.31964529
0.40723	225.25813	0.0	3.221e-05	0.00032716	6e-08	-0.0	0.00142811	0.00026317	2.05e-06	706.52626613	699.92858949	705.1359856	-0.09470353	0.09708981	-0.31964485
0.40729	225.27448	0.0	3.22e-05	0.00032717	6e-08	-0.0	0.00142811	0.00026317	2.05e-06	706.52469412	699.93010266	705.13478033	-0.09468252	0.09706289	-0.31964431
0.40734	225.29084	0.0	3.22e-05	0.00032718	6e-08	-0.0	0.00142811	0.00026317	2.05e-06	706.52312233	699.9316154	705.13357509	-0.09463453	0.09700144	-0.31964307
0.4074	225.30718	0.0	3.219e-05	0.00032719	6e-08	-0.0	0.00142811	0.00026317	2.05e-06	706.52155104	699.93312718	705.1323699	-0.09457149	0.09692073	-0.31964144
0.40745	225.32353	0.0	3.218e-05	0.00032719	6e-08	0.0	0.00142811	0.00026317	2.05e-06	706.5199804	699.93463771	705.13116478	-0.09456753	0.09691564	-0.31964134
0.41752	228.24349	0.0	3.082e-05	0.00032856	5e-08	-0.0	0.00142811	0.00026317	2.05e-06	706.23867084	700.19898728	704.91136768	-0.08820838	0.08851689	-0.31946835
0.41757	228.25906	0.0	3.081e-05	0.00032857	5e-08	-0.0	0.00142811	0.00026317	2.05e-06	706.23716586	700.20036648	704.91017085	-0.08815978	0.08845074	-0.31946696
0.41763	228.27462	0.0	3.08e-05	0.00032857	5e-08	0.0	0.00142811	0.00026317	2.05e-06	706.23566138	700.20174464	704.90897409	-0.08815566	0.08844513	-0.31946684
0.41768	228.29018	0.0	3.08e-05	0.00032858	5e-08	0.0	0.00142811	0.00026317	2.05e-06	706.23415695	700.20312272	704.90777733	-0.088124	0.08840197	-0.31946593
0.41774	228.30573	0.0	3.079e-05	0.00032859	5e-08	0.0	0.00142811	0.00026317	2.05e-06	706.23265284	700.20450013	704.90658062	-0.08807008	0.0883285	-0.31946438
0.41779	228.32128	0.0	3.078e-05	0.00032859	5e-08	0.0	0.00142811	0.00026317	2.05e-06	706.23114927	700.20587638	704.905384	-0.08803513	0.08828088	-0.31946337
0.41785	228.33683	0.0	3.077e-05	0.0003286	5e-08	-0.0	0.00142811	0.00026317	2.05e-06	706.22964607	700.2072519	704.90418742	-0.08802593	0.08826832	-0.31946311
0.4179	228.35237	0.0	3.077e-05	0.00032861	5e-08	-0.0	0.00142811	0.00026317	2.05e-06	706.22814296	700.20862721	704.90299085	-0.08799432	0.08822519	-0.3194622
0.41796	228.3679	0.0	3.076e-05	0.00032861	5e-08	-0.0	0.00142811	0.00026317	2.05e-06	706.22664017	700.21000186	704.90179434	-0.08793226	0.08814052	-0.31946041
0.41801	228.38344	0.0	3.075e-05	0.00032862	5e-08	-0.0	0.00142811	0.00026317	2.05e-06	706.22513802	700.21137518	704.90059791	-0.08791062	0.088111	-0.31945979
0.41807	228.39896	0.0	3.075e-05	0.00032863	5e-08	0.0	0.00142811	0.00026317	2.05e-06	706.22363609	700.21274803	704.89940151	-0.08789647	0.08809167	-0.31945938
0.41812	228.41449	0.0	3.074e-05	0.00032864	5e-08	0.0	0.00142811	0.00026317	2.05e-06	706.2221343	700.21412059	704.89820514	-0.08786491	0.08804856	-0.31945847
0.41818	228.43001	0.0	3.073e-05	0.00032864	5e-08	0.0	0.00142811	0.00026317	2.05e-06	706.22063283	700.21549248	704.89700881	-0.08779492	0.08795296	-0.31945645
0.41823	228.44552	0.0	3.073e-05	0.00032865	5e-08	-0.0	0.00142811	0.00026317	2.05e-06	706.21913208	700.21686287	704.89581259	-0.08778623	0.0879411	-0.3194562
0.41829	228.46103	0.0	3.072e-05	0.00032866	5e-08	-0.0	0.00142811	0.00026317	2.05e-06	706.21763142	700.21823307	704.89461638	-0.08776727	0.08791515	-0.31945565
0.41834	228.47654	0.0	3.071e-05	0.00032866	5e-08	-0.0	0.00142811	0.00026317	2.05e-06	706.21613095	700.21960287	704.8934202	-0.08773185	0.08786672	-0.31945463
0.4184	228.49204	0.0	3.07e-05	0.00032867	5e-08	-0.0	0.00142811	0.00026317	2.05e-06	706.21463085	700.22097191	704.89222406	-0.08766198	0.08777116	-0.31945261
0.41845	228.50754	0.0	3.07e-05	0.00032868	5e-08	0.0	0.00142811	0.00026317	2.05e-06	706.21313145	700.22233946	704.89102804	-0.08766198	0.08777116	-0.31945261
0.42852	231.27123	0.0	2.948e-05	0.00032989	5e-08	0.0	0.00142811	0.00026318	2.05e-06	705.94404542	700.46122192	704.67298403	-0.08203527	0.07985895	-0.31928155
0.42857	231.28593	0.0	2.947e-05	0.0003299	5e-08	0.0	0.00142811	0.00026318	2.05e-06	705.94260293	700.46246591	704.6717972	-0.08197315	0.0797692	-0.31927957
0.42863	231.30063	0.0	2.947e-05	0.00032991	5e-08	-0.0	0.00142811	0.00026318	2.05e-06	705.94116107	700.4637085	704.67061048	-0.08195885	0.07974854	-0.31927911
0.42868	231.31533	0.0	2.946e-05	0.00032991	5e-08	-0.0	0.00142811	0.00026318	2.05e-06	705.93971934	700.46495077	704.66942378	-0.08194699	0.07973137	-0.31927873
0.42874	231.33002	0.0	2.946e-05	0.00032992	5e-08	-0.0	0.00142811	0.00026318	2.05e-06	705.93827774	700.46619277	704.66823711	-0.08191833	0.07968992	-0.31927781
0.42879	231.3447	0.0	2.945e-05	0.00032993	5e-08	-0.0	0.00142811	0.00026318	2.05e-06	705.93683642	700.46743412	704.66705049	-0.08185929	0.07960452	-0.31927593
0.42885	231.35938	0.0	2.944e-05	0.00032993	5e-08	-0.0	0.00142811	0.00026318	2.05e-06	705.93539569	700.46867414	704.66586397	-0.08184019	0.07957689	-0.31927531
0.4289	231.37406	0.0	2.944e-05	0.00032994	5e-08	0.0	0.00142811	0.00026318	2.05e-06	705.93395516	700.46991373	704.66467749	-0.08183023	0.07956246	-0.31927499
0.42896	231.38873	0.0	2.943e-05	0.00032994	5e-08	0.0	0.00142811	0.00026318	2.05e-06	705.93251472	700.47115309	704.66349102	-0.08180164	0.07952106	-0.31927408
0.42901	231.4034	0.0	2.942e-05	0.00032995	5e-08	0.0	0.00142811	0.00026318	2.05e-06	705.93107457	700.4723918	704.66230461	-0.08174591	0.07944036	-0.31927229
0.42907	231.41806	0.0	2.942e-05	0.00032996	5e-08	0.0	0.00142811	0.00026318	2.05e-06	705.92963498	700.47362926	704.66111829	-0.08172163	0.0794052	-0.31927151
0.42912	231.43272	0.0	2.941e-05	0.00032996	5e-08	-0.0	0.00142811	0.00026318	2.05e-06	705.92819563	700.47486616	704.65993202	-0.08171372	0.07939373	-0.31927126
0.42918	231.44738	0.0	2.941e-05	0.00032997	5e-08	-0.0	0.00142811	0.00026318	2.05e-06	705.92675636	700.47610289	704.65874576	-0.08168519	0.07935236	-0.31927034
0.42923	231.46203	0.0	2.94e-05	0.00032998	5e-08	-0.0	0.00142811	0.00026318	2.05e-06	705.92531738	700.47733897	704.65755956	-0.08163302	0.07927674	-0.31926866
0.42929	231.47668	0.0	2.939e-05	0.00032998	5e-08	-0.0	0.00142811	0.00026318	2.05e-06	705.92387892	700.47857387	704.65637345	-0.08160316	0.07923345	-0.31926771
0.42934	231.49132	0.0	2.939e-05	0.00032999	5e-08	0.0	0.00142811	0.00026318	2.05e-06	705.92244076	700.4798081	704.65518739	-0.08159745	0.07922516	-0.31926752
0.4294	231.50596	0.0	2.938e-05	0.00032999	5e-08	0.0	0.00142811	0.00026318	2.05e-06	705.92100265	700.4810422	704.65400135	-0.08156898	0.07918383	-0.3192666
0.42945	231.52059	0.0	2.937e-05	0.00033	5e-08	0.0	0.00142811	0.00026318	2.05e-06	705.91956483	700.48227565	704.65281535	-0.08152062	0.07911364	-0.31926505
0.43952	234.1242	0.0	2.829e-05	0.00033108	4e-08	-0.0	0.00142811	0.00026318	2.05e-06	705.66115085	700.69709714	704.43667868	-0.07647514	0.07161036	-0.31909494
0.43957	234.13802	0.0	2.829e-05	0.00033109	4e-08	0.0	0.00142811	0.00026318	2.05e-06	705.65976352	700.69821239	704.43550261	-0.07642902	0.07154013	-0.31909331
0.43963	234.15183	0.0	2.828e-05	0.00033109	4e-08	0.0	0.00142811	0.00026318	2.05e-06	705.65837664	700.69932654	704.43432663	-0.07642902	0.07154013	-0.31909331
0.43968	234.16564	0.0	2.827e-05	0.0003311	4e-08	0.0	0.00142811	0.00026318	2.05e-06	705.65698975	700.7004407	704.43315066	-0.07642459	0.07153338	-0.31909315
0.43974	234.17944	0.0	2.827e-05	0.00033111	4e-08	0.0	0.00142811	0.00026318	2.05e-06	705.65560292	700.70155475	704.43197469	-0.07639935	0.07149493	-0.31909226
0.43979	234.19324	0.0	2.826e-05	0.00033111	4e-08	0.0	0.00142811	0.00026318	2.05e-06	705.65421633	700.7026682	704.43079878	-0.07635792	0.0714318	-0.3190908
0.43985	234.20704	0.0	2.826e-05	0.00033112	4e-08	0.0	0.00142811	0.00026318	2.05e-06	705.65283015	700.70378066	704.42962295	-0.07633752	0.0714007	-0.31909008
0.4399	234.22083	0.0	2.825e-05	0.00033112	4e-08	0.0	0.00142811	0.00026318	2.05e-06	705.65144416	700.70489264	704.42844717	-0.07632119	0.0713758	-0.3190895
0.43996	234.23462	0.0	2.825e-05	0.00033113	4e-08	0.0	0.00142811	0.00026318	2.05e-06	705.65005834	700.70600423	704.42727142	-0.07629545	0.07133655	-0.31908859
0.44001	234.2484	0.0	2.824e-05	0.00033113	4e-08	-0.0	0.00142811	0.00026318	2.05e-06	705.64867277	700.7071152	704.42609572	-0.07621905	0.07122	-0.31908589
0.44007	234.26218	0.0	2.824e-05	0.00033114	4e-08	0.0	0.00142811	0.00026318	2.05e-06	705.64728795	700.70822436	704.42492019	-0.07621483	0.07121357	-0.31908574
0.44012	234.27595	0.0	2.823e-05	0.00033115	4e-08	0.0	0.00142811	0.00026318	2.05e-06	705.64590318	700.70933342	704.42374466	-0.07621468	0.07121334	-0.31908573
0.44018	234.28972	0.0	2.822e-05	0.00033115	4e-08	0.0	0.00142811	0.00026318	2.05e-06	705.6445184	700.71044248	704.42256913	-0.07619056	0.07117649	-0.31908487
0.44023	234.30348	0.0	2.822e-05	0.00033116	4e-08	0.0	0.00142811	0.00026318	2.05e-06	705.64313386	700.71155096	704.42139366	-0.07614155	0.07110166	-0.31908314
0.44029	234.31724	0.0	2.821e-05	0.00033116	4e-08	0.0	0.00142811	0.00026318	2.05e-06	705.6417498	700.71265827	704.42021828	-0.07611152	0.07105581	-0.31908207
0.44034	234.331	0.0	2.821e-05	0.00033117	4e-08	0.0	0.00142811	0.00026318	2.05e-06	705.64036603	700.71376487	704.41904298	-0.07611053	0.0710543	-0.31908204
0.4404	234.34475	0.0	2.82e-05	0.00033117	4e-08	-0.0	0.00142811	0.00026318	2.05e-06	705.63898228	700.71487144	704.41786767	-0.07608461	0.07101467	-0.31908111
0.44045	234.3585	0.0	2.82e-05	0.00033118	4e-08	0.0	0.00142811	0.00026318	2.05e-06	705.63759878	700.7159774	704.41669242	-0.07605828	0.07097444	-0.31908018
0.45051	236.79761	0.0	2.723e-05	0.00033214	4e-08	0.0	0.00142811	0.00026318	2.05e-06	705.38856437	700.90808214	704.20255452	-0.07151792	0.06389091	-0.31891199
0.45057	236.81052	0.0	2.723e-05	0.00033215	4e-08	0.0	0.00142811	0.00026318	2.05e-06	705.38722524	700.90907697	704.20138947	-0.07146782	0.06381116	-0.31891005
0.45062	236.82342	0.0	2.722e-05	0.00033215	4e-08	0.0	0.00142811	0.00026318	2.05e-06	705.38588659	700.91007056	704.20022454	-0.07140183	0.06370607	-0.3189075
0.45068	236.83632	0.0	2.722e-05	0.00033216	4e-08	-0.0	0.00142811	0.00026318	2.05e-06	705.38454857	700.91106251	704.19905976	-0.07140183	0.06370607	-0.3189075
0.45073	236.84921	0.0	2.721e-05	0.00033216	4e-08	-0.0	0.00142811	0.00026318	2.05e-06	705.38321055	700.91205446	704.19789499	-0.07140183	0.06370607	-0.3189075
0.45079	236.8621	0.0	2.721e-05	0.00033217	4e-08	-0.0	0.00142811	0.00026318	2.05e-06	705.38187254	700.9130464	704.19673022	-0.07140085	0.06370451	-0.31890746
0.45084	236.87498	0.0	2.72e-05	0.00033217	4e-08	-0.0	0.00142811	0.00026318	2.05e-06	705.38053453	700.91403833	704.19556544	-0.07137863	0.06366911	-0.3189066
0.4509	236.88786	0.0	2.72e-05	0.00033218	4e-08	-0.0	0.00142811	0.00026318	2.05e-06	705.37919674	700.9150297	704.19440072	-0.07136146	0.06364177	-0.31890594
0.45095	236.90074	0.0	2.719e-05	0.00033218	4e-08	-0.0	0.00142811	0.00026318	2.05e-06	705.37785911	700.91602065	704.19323604	-0.07133838	0.06360498	-0.31890505
0.45101	236.91361	0.0	2.719e-05	0.00033219	4e-08	-0.0	0.00142811	0.00026318	2.05e-06	705.37652171	700.91701102	704.19207142	-0.0713165	0.06357011	-0.3189042
0.45106	236.92647	0.0	2.718e-05	0.00033219	4e-08	-0.0	0.00142811	0.00026318	2.05e-06	705.37518451	700.91800085	704.19090685	-0.07129316	0.0635329	-0.3189033
0.45112	236.93933	0.0	2.718e-05	0.0003322	4e-08	-0.0	0.00142811	0.00026318	2.05e-06	705.37384754	700.9189901	704.18974233	-0.0712592	0.06347875	-0.31890198
0.45117	236.95219	0.0	2.717e-05	0.0003322	4e-08	-0.0	0.00142811	0.00026318	2.05e-06	705.3725109	700.9199785	704.18857789	-0.07123419	0.06343886	-0.31890101
0.45123	236.96504	0.0	2.717e-05	0.00033221	4e-08	-0.0	0.00142811	0.00026318	2.05e-06	705.37117449	700.92096628	704.18741351	-0.07121323	0.06340544	-0.3189002
0.45128	236.97788	0.0	2.716e-05	0.00033221	4e-08	-0.0	0.00142811	0.00026318	2.05e-06	705.36983829	700.92195354	704.18624919	-0.07119021	0.06336871	-0.3188993
0.45134	236.99073	0.0	2.716e-05	0.00033222	4e-08	-0.0	0.00142811	0.00026318	2.05e-06	705.36850231	700.92294023	704.18508491	-0.07116314	0.06332552	-0.31889825
0.45139	237.00356	0.0	2.715e-05	0.00033222	4e-08	-0.0	0.00142811	0.00026318	2.05e-06	705.36716659	700.92392624	704.1839207	-0.07113968	0.06328806	-0.31889734
0.45145	237.0164	0.0	2.715e-05	0.00033223	4e-08	-0.0	0.00142811	0.00026318	2.05e-06	705.3658311	700.92491167	704.18275655	-0.07111594	0.06325016	-0.31889642
0.46151	239.28583	0.0	2.63e-05	0.00033308	4e-08	-0.0	0.00142811	0.00026319	2.05e-06	705.12512493	701.09552325	703.97066219	-0.06698641	0.05654725	-0.31872982
0.46157	239.29779	0.0	2.629e-05	0.00033308	4e-08	-0.0	0.00142811	0.00026319	2.05e-06	705.12382899	701.09640358	703.96950834	-0.06696478	0.0565116	-0.31872891
0.46162	239.30975	0.0	2.629e-05	0.00033309	4e-08	-0.0	0.00142811	0.00026319	2.05e-06	705.12253326	701.09728335	703.96835456	-0.06694342	0.05647637	-0.31872802
0.46168	239.32171	0.0	2.628e-05	0.00033309	4e-08	-0.0	0.00142811	0.00026319	2.05e-06	705.12123773	701.09816258	703.96720083	-0.06691179	0.05642421	-0.3187267
0.46173	239.33366	0.0	2.628e-05	0.0003331	4e-08	-0.0	0.00142811	0.00026319	2.05e-06	705.11994249	701.09904099	703.96604718	-0.06688959	0.0563876	-0.31872577
0.46179	239.3456	0.0	2.627e-05	0.0003331	4e-08	0.0	0.00142811	0.00026319	2.05e-06	705.11864747	701.09991883	703.96489359	-0.06687928	0.0563706	-0.31872533
0.46184	239.35754	0.0	2.627e-05	0.00033311	4e-08	0.0	0.00142811	0.00026319	2.05e-06	705.11735254	701.10079641	703.96374002	-0.06685781	0.05633517	-0.31872443
0.4619	239.36948	0.0	2.627e-05	0.00033311	4e-08	0.0	0.00142811	0.00026319	2.05e-06	705.11605782	701.10167343	703.96258651	-0.06683011	0.05628946	-0.31872327
0.46195	239.38141	0.0	2.626e-05	0.00033311	4e-08	0.0	0.00142811	0.00026319	2.05e-06	705.11476335	701.10254974	703.96143307	-0.0667969	0.05623466	-0.31872188
0.46201	239.39334	0.0	2.626e-05	0.00033312	4e-08	-0.0	0.00142811	0.00026319	2.05e-06	705.1134692	701.1034252	703.96027972	-0.0667943	0.05623037	-0.31872177
0.46206	239.40526	0.0	2.625e-05	0.00033312	4e-08	-0.0	0.00142811	0.00026319	2.05e-06	705.11217508	701.10430059	703.95912638	-0.06677362	0.05619623	-0.3187209
0.46212	239.41718	0.0	2.625e-05	0.00033313	4e-08	-0.0	0.00142811	0.00026319	2.05e-06	705.11088115	701.10517545	703.95797309	-0.06673086	0.05612562	-0.31871911
0.46217	239.42909	0.0	2.624e-05	0.00033313	4e-08	-0.0	0.00142811	0.00026319	2.05e-06	705.10958762	701.1060492	703.95681991	-0.06670539	0.05608357	-0.31871804
0.46223	239.441	0.0	2.624e-05	0.00033314	4e-08	-0.0	0.00142811	0.00026319	2.05e-06	705.10829433	701.1069223	703.95566679	-0.06670539	0.05608357	-0.31871804
0.46228	239.4529	0.0	2.624e-05	0.00033314	4e-08	0.0	0.00142811	0.00026319	2.05e-06	705.10700104	701.10779541	703.95451368	-0.06668459	0.05604922	-0.31871716
0.46234	239.4648	0.0	2.623e-05	0.00033314	4e-08	0.0	0.00142811	0.00026319	2.05e-06	705.10570795	701.10866797	703.95336062	-0.06666316	0.05601381	-0.31871626
0.46239	239.47669	0.0	2.623e-05	0.00033315	4e-08	0.0	0.00142811	0.00026319	2.05e-06	705.10441506	701.10953999	703.95220761	-0.06659711	0.05590466	-0.31871348
0.46245	239.48858	0.0	2.622e-05	0.00033315	4e-08	0.0	0.00142811	0.00026319	2.05e-06	705.10312279	701.1104103	703.95105478	-0.06657914	0.05587495	-0.31871272
0.47251	241.58212	0.0	2.547e-05	0.00033391	3e-08	-0.0	0.00142811	0.00026319	2.05e-06	704.86989042	701.26065794	703.74100821	-0.06282758	0.04960183	-0.31854956
0.47257	241.59311	0.0	2.547e-05	0.00033391	3e-08	-0.0	0.00142811	0.00026319	2.05e-06	704.86863336	701.26143002	703.73986548	-0.06276979	0.04950421	-0.31854697
0.47262	241.60409	0.0	2.546e-05	0.00033391	3e-08	-0.0	0.00142811	0.00026319	2.05e-06	704.86737682	701.26220058	703.7387229	-0.06275098	0.04947244	-0.31854613
0.47268	241.61507	0.0	2.546e-05	0.00033392	3e-08	-0.0	0.00142811	0.00026319	2.05e-06	704.86612047	701.26297065	703.73758037	-0.06275098	0.04947244	-0.31854613
0.47273	241.62604	0.0	2.545e-05	0.00033392	3e-08	-0.0	0.00142811	0.00026319	2.05e-06	704.86486411	701.26374072	703.73643784	-0.06273672	0.04944834	-0.31854549
0.47279	241.637	0.0	2.545e-05	0.00033392	3e-08	-0.0	0.00142811	0.00026319	2.05e-06	704.86360788	701.26451041	703.73529535	-0.06268044	0.04935324	-0.31854296
0.47284	241.64797	0.0	2.545e-05	0.00033393	3e-08	-0.0	0.00142811	0.00026319	2.05e-06	704.86235218	701.26527862	703.73415302	-0.06268044	0.04935324	-0.31854296
0.4729	241.65892	0.0	2.544e-05	0.00033393	3e-08	-0.0	0.00142811	0.00026319	2.05e-06	704.86109647	701.26604683	703.73301069	-0.06268044	0.04935324	-0.31854296
0.47295	241.66987	0.0	2.544e-05	0.00033394	3e-08	-0.0	0.00142811	0.00026319	2.05e-06	704.85984076	701.26681504	703.73186835	-0.06266862	0.04933325	-0.31854243
0.47301	241.68082	0.0	2.544e-05	0.00033394	3e-08	-0.0	0.00142811	0.00026319	2.05e-06	704.85858517	701.26758294	703.73072605	-0.06264893	0.04929997	-0.31854154
0.47306	241.69176	0.0	2.543e-05	0.00033394	3e-08	-0.0	0.00142811	0.00026319	2.05e-06	704.85732976	701.26835032	703.72958381	-0.06260421	0.04922436	-0.31853953
0.47312	241.7027	0.0	2.543e-05	0.00033395	3e-08	-0.0	0.00142811	0.00026319	2.05e-06	704.85607476	701.26911652	703.72844168	-0.0625999	0.04921707	-0.31853934
0.47317	241.71363	0.0	2.542e-05	0.00033395	3e-08	-0.0	0.00142811	0.00026319	2.05e-06	704.8548198	701.26988261	703.72729957	-0.06258619	0.0491939	-0.31853872
0.47323	241.72455	0.0	2.542e-05	0.00033396	3e-08	-0.0	0.00142811	0.00026319	2.05e-06	704.85356496	701.27064834	703.7261575	-0.0625664	0.04916045	-0.31853783
0.47328	241.73548	0.0	2.542e-05	0.00033396	3e-08	-0.0	0.00142811	0.00026319	2.05e-06	704.85231031	701.27141354	703.72501548	-0.06251718	0.0490772	-0.31853561
0.47334	241.74639	0.0	2.541e-05	0.00033396	3e-08	-0.0	0.00142811	0.00026319	2.05e-06	704.85105612	701.27217745	703.72387359	-0.06247243	0.04900151	-0.3185336
0.47339	241.7573	0.0	2.541e-05	0.00033397	3e-08	0.0	0.00142811	0.00026319	2.05e-06	704.84980234	701.27294018	703.72273183	-0.06247243	0.04900151	-0.3185336
0.47345	241.76821	0.0	2.54e-05	0.00033397	3e-08	0.0	0.00142811	0.00026319	2.05e-06	704.84854856	701.27370291	703.72159007	-0.06247243	0.04900151	-0.3185336
0.48351	243.67835	0.0	2.475e-05	0.00033463	3e-08	0.0	0.00142811	0.00026319	2.05e-06	704.62208242	701.40472178	703.51354922	-0.0589548	0.04301734	-0.31837092
0.48357	243.68831	0.0	2.474e-05	0.00033463	3e-08	0.0	0.00142811	0.00026319	2.05e-06	704.62086092	701.40539128	703.5124173	-0.05891069	0.04294204	-0.31836883
0.48362	243.69827	0.0	2.474e-05	0.00033464	3e-08	0.0	0.00142811	0.00026319	2.05e-06	704.61963982	701.40605961	703.5112855	-0.05888231	0.0428936	-0.31836748
0.48368	243.70822	0.0	2.474e-05	0.00033464	3e-08	0.0	0.00142811	0.00026319	2.05e-06	704.61841898	701.40672719	703.51015379	-0.05888231	0.0428936	-0.31836748
0.48373	243.71817	0.0	2.473e-05	0.00033464	3e-08	0.0	0.00142811	0.00026319	2.05e-06	704.61719815	701.40739476	703.50902207	-0.05887233	0.04287657	-0.31836701
0.48379	243.72811	0.0	2.473e-05	0.00033465	3e-08	0.0	0.00142811	0.00026319	2.05e-06	704.6159774	701.40806207	703.50789038	-0.05881862	0.04278488	-0.31836446
0.48384	243.73804	0.0	2.473e-05	0.00033465	3e-08	0.0	0.00142811	0.00026319	2.05e-06	704.61475714	701.40872795	703.50675885	-0.05881862	0.04278488	-0.31836446
0.4839	243.74798	0.0	2.472e-05	0.00033465	3e-08	0.0	0.00142811	0.00026319	2.05e-06	704.61353688	701.40939383	703.50562731	-0.05881862	0.04278488	-0.31836446
0.48395	243.7579	0.0	2.472e-05	0.00033466	3e-08	0.0	0.00142811	0.00026319	2.05e-06	704.61231662	701.41005971	703.50449578	-0.05877036	0.04270249	-0.31836217
0.48401	243.76782	0.0	2.472e-05	0.00033466	3e-08	0.0	0.00142811	0.00026319	2.05e-06	704.6110968	701.41072431	703.50336438	-0.05875499	0.04267625	-0.31836144
0.48406	243.77774	0.0	2.471e-05	0.00033466	3e-08	0.0	0.00142811	0.00026319	2.05e-06	704.60987712	701.41138849	703.50223302	-0.05875499	0.04267625	-0.31836144
0.48412	243.78765	0.0	2.471e-05	0.00033467	3e-08	-0.0	0.00142811	0.00026319	2.05e-06	704.60865744	701.41205268	703.50110166	-0.05874431	0.04265802	-0.31836094
0.48417	243.79755	0.0	2.471e-05	0.00033467	3e-08	-0.0	0.00142811	0.00026319	2.05e-06	704.60743786	701.41271659	703.49997034	-0.05871687	0.04261113	-0.31835963
0.48423	243.80745	0.0	2.47e-05	0.00033467	3e-08	-0.0	0.00142811	0.00026319	2.05e-06	704.60621852	701.41337976	703.49883909	-0.05870438	0.04258982	-0.31835904
0.48428	243.81734	0.0	2.47e-05	0.00033468	3e-08	0.0	0.00142811	0.00026319	2.05e-06	704.60499931	701.4140426	703.49770788	-0.0586919	0.0425685	-0.31835845
0.48434	243.82723	0.0	2.47e-05	0.00033468	3e-08	0.0	0.00142811	0.00026319	2.05e-06	704.6037802	701.41470511	703.4965767	-0.05867942	0.04254719	-0.31835786
0.48439	243.83712	0.0	2.469e-05	0.00033468	3e-08	0.0	0.00142811	0.00026319	2.05e-06	704.60256121	701.41536729	703.49544556	-0.05865618	0.04250752	-0.31835675
0.48445	243.847	0.0	2.469e-05	0.00033469	3e-08	0.0	0.00142811	0.00026319	2.05e-06	704.60134243	701.41602885	703.49431448	-0.05863931	0.04247871	-0.31835595
0.49451	245.5644	0.0	2.412e-05	0.00033526	3e-08	0.0	0.00142811	0.00026319	2.05e-06	704.38111705	701.5288664	703.28820123	-0.0552978	0.03678639	-0.31819436
0.49457	245.57328	0.0	2.412e-05	0.00033526	3e-08	0.0	0.00142811	0.00026319	2.05e-06	704.37992871	701.52943885	703.2870796	-0.05527984	0.03675596	-0.31819348
0.49462	245.58215	0.0	2.411e-05	0.00033526	3e-08	0.0	0.00142811	0.00026319	2.05e-06	704.37874054	701.53001084	703.28595802	-0.05526189	0.03672556	-0.3181926
0.49468	245.59102	0.0	2.411e-05	0.00033526	3e-08	0.0	0.00142811	0.00026319	2.05e-06	704.37755253	701.53058235	703.2848365	-0.05524394	0.03669515	-0.31819172
0.49473	245.59989	0.0	2.411e-05	0.00033527	3e-08	-0.0	0.00142811	0.00026319	2.05e-06	704.37636469	701.53115339	703.28371502	-0.05522599	0.03666473	-0.31819084
0.49479	245.60875	0.0	2.411e-05	0.00033527	3e-08	-0.0	0.00142811	0.00026319	2.05e-06	704.375177	701.53172396	703.2825936	-0.05520804	0.03663434	-0.31818995
0.49484	245.6176	0.0	2.41e-05	0.00033527	3e-08	-0.0	0.00142811	0.00026319	2.05e-06	704.37398948	701.53229405	703.28147222	-0.05519009	0.03660395	-0.31818907
0.4949	245.62645	0.0	2.41e-05	0.00033528	3e-08	-0.0	0.00142811	0.00026319	2.05e-06	704.37280212	701.53286367	703.28035089	-0.05517215	0.03657357	-0.31818819
0.49495	245.6353	0.0	2.41e-05	0.00033528	3e-08	-0.0	0.00142811	0.00026319	2.05e-06	704.37161492	701.53343281	703.27922962	-0.05515422	0.03654321	-0.31818731
0.49501	245.64413	0.0	2.409e-05	0.00033528	3e-08	-0.0	0.00142811	0.00026319	2.05e-06	704.37042789	701.53400148	703.27810839	-0.05513628	0.03651284	-0.31818643
0.49506	245.65296	0.0	2.409e-05	0.00033528	3e-08	0.0	0.00142811	0.00026319	2.05e-06	704.36924102	701.53456968	703.27698721	-0.05511834	0.03648248	-0.31818555
0.49512	245.66179	0.0	2.409e-05	0.00033529	3e-08	0.0	0.00142811	0.00026319	2.05e-06	704.3680543	701.53513741	703.27586609	-0.05510041	0.03645213	-0.31818467
0.49517	245.67061	0.0	2.409e-05	0.00033529	3e-08	0.0	0.00142811	0.00026319	2.05e-06	704.36686775	701.53570466	703.27474501	-0.05508248	0.03642179	-0.31818379
0.49523	245.67943	0.0	2.408e-05	0.00033529	3e-08	0.0	0.00142811	0.00026319	2.05e-06	704.36568137	701.53627145	703.27362398	-0.05506456	0.03639146	-0.31818291
0.49528	245.68824	0.0	2.408e-05	0.0003353	3e-08	0.0	0.00142811	0.00026319	2.05e-06	704.36449514	701.53683776	703.272503	-0.05504664	0.03636114	-0.31818203
0.49534	245.69704	0.0	2.408e-05	0.0003353	3e-08	-0.0	0.00142811	0.00026319	2.05e-06	704.36330908	701.53740359	703.27138208	-0.05502872	0.03633082	-0.31818115
0.49539	245.70584	0.0	2.407e-05	0.0003353	3e-08	-0.0	0.00142811	0.00026319	2.05e-06	704.36212318	701.53796896	703.2702612	-0.0550108	0.0363005	-0.31818027
0.49545	245.71463	0.0	2.407e-05	0.0003353	3e-08	-0.0	0.00142811	0.00026319	2.05e-06	704.36093744	701.53853385	703.26914037	-0.05499288	0.0362702	-0.31817939
0.50551	247.22734	0.0	2.359e-05	0.00033579	3e-08	0.0	0.00142811	0.00026319	2.05e-06	704.14665636	701.63408681	703.06484315	-0.05174391	0.03085183	-0.31801894
0.50556	247.23507	0.0	2.358e-05	0.00033579	3e-08	-0.0	0.00142811	0.00026319	2.05e-06	704.1455002	701.63456687	703.0637311	-0.05172622	0.03082288	-0.31801806
0.50562	247.24279	0.0	2.358e-05	0.00033579	3e-08	-0.0	0.00142811	0.00026319	2.05e-06	704.1443442	701.63504648	703.06261908	-0.05170854	0.03079394	-0.31801719
0.50567	247.25051	0.0	2.358e-05	0.0003358	3e-08	-0.0	0.00142811	0.00026319	2.05e-06	704.14318836	701.63552563	703.06150711	-0.05169085	0.03076502	-0.31801632
0.50573	247.25821	0.0	2.358e-05	0.0003358	3e-08	-0.0	0.00142811	0.00026319	2.05e-06	704.14203269	701.63600434	703.06039519	-0.05167316	0.0307361	-0.31801544
0.50578	247.26592	0.0	2.357e-05	0.0003358	3e-08	-0.0	0.00142811	0.00026319	2.05e-06	704.14087717	701.6364826	703.05928331	-0.05165547	0.03070721	-0.31801457
0.50584	247.27362	0.0	2.357e-05	0.0003358	3e-08	-0.0	0.00142811	0.00026319	2.05e-06	704.13972182	701.63696041	703.05817148	-0.05163778	0.03067831	-0.3180137
0.50589	247.28131	0.0	2.357e-05	0.00033581	3e-08	-0.0	0.00142811	0.00026319	2.05e-06	704.13856662	701.63743777	703.05705969	-0.05162009	0.0306494	-0.31801282
0.50595	247.28899	0.0	2.357e-05	0.00033581	3e-08	0.0	0.00142811	0.00026319	2.05e-06	704.13741159	701.63791468	703.05594795	-0.0516024	0.03062051	-0.31801195
0.506	247.29667	0.0	2.356e-05	0.00033581	3e-08	0.0	0.00142811	0.00026319	2.05e-06	704.13625672	701.63839114	703.05483625	-0.05158471	0.03059162	-0.31801108
0.50606	247.30434	0.0	2.356e-05	0.00033581	3e-08	0.0	0.00142811	0.00026319	2.05e-06	704.13510201	701.63886714	703.0537246	-0.05156702	0.03056275	-0.31801021
0.50611	247.31201	0.0	2.356e-05	0.00033582	3e-08	0.0	0.00142811	0.00026319	2.05e-06	704.13394746	701.6393427	703.052613	-0.05154932	0.03053389	-0.31800933
0.50617	247.31967	0.0	2.356e-05	0.00033582	3e-08	0.0	0.00142811	0.00026319	2.05e-06	704.13279307	701.63981782	703.05150143	-0.05153163	0.03050504	-0.31800846
0.50622	247.32733	0.0	2.355e-05	0.00033582	3e-08	0.0	0.00142811	0.00026319	2.05e-06	704.13163884	701.64029248	703.05038992	-0.05151394	0.03047618	-0.31800759
0.50628	247.33498	0.0	2.355e-05	0.00033582	3e-08	-0.0	0.00142811	0.00026319	2.05e-06	704.13048478	701.64076669	703.04927845	-0.05149624	0.03044732	-0.31800671
0.50633	247.34262	0.0	2.355e-05	0.00033583	3e-08	-0.0	0.00142811	0.00026319	2.05e-06	704.12933087	701.64124045	703.04816702	-0.05147855	0.03041848	-0.31800584
0.50639	247.35026	0.0	2.355e-05	0.00033583	3e-08	-0.0	0.00142811	0.00026319	2.05e-06	704.12817713	701.64171377	703.04705564	-0.05146085	0.03038965	-0.31800497
0.50644	247.35789	0.0	2.354e-05	0.00033583	3e-08	-0.0	0.00142811	0.00026319	2.05e-06	704.12702355	701.64218663	703.0459443	-0.05144316	0.03036082	-0.31800409
0.5065	247.36551	0.0	2.354e-05	0.00033583	3e-08	-0.0	0.00142811	0.00026319	2.05e-06	704.12587013	701.64265905	703.04483301	-0.05142546	0.03033202	-0.31800322
0.51651	248.64971	0.0	2.314e-05	0.00033623	3e-08	0.0	0.00142811	0.0002632	2.05e-06	703.91868051	701.72127374	702.84329296	-0.04816608	0.02519796	-0.31784494
0.51656	248.65618	0.0	2.314e-05	0.00033623	3e-08	0.0	0.00142811	0.0002632	2.05e-06	703.9175575	701.72166579	702.84218932	-0.0481478	0.02517034	-0.31784407
0.51662	248.66265	0.0	2.314e-05	0.00033624	3e-08	0.0	0.00142811	0.0002632	2.05e-06	703.91643465	701.72205741	702.84108572	-0.0481295	0.02514271	-0.3178432
0.51667	248.6691	0.0	2.314e-05	0.00033624	3e-08	0.0	0.00142811	0.0002632	2.05e-06	703.91531199	701.72244861	702.83998216	-0.04811117	0.02511512	-0.31784234
0.51673	248.67555	0.0	2.313e-05	0.00033624	3e-08	0.0	0.00142811	0.0002632	2.05e-06	703.91418949	701.72283937	702.83887864	-0.04809287	0.02508751	-0.31784147
0.51678	248.682	0.0	2.313e-05	0.00033624	3e-08	0.0	0.00142811	0.0002632	2.05e-06	703.91306717	701.7232297	702.83777515	-0.04807456	0.02505989	-0.3178406
0.51684	248.68843	0.0	2.313e-05	0.00033624	3e-08	-0.0	0.00142811	0.0002632	2.05e-06	703.91194503	701.72361961	702.8366717	-0.04805626	0.02503228	-0.31783974
0.51689	248.69486	0.0	2.313e-05	0.00033625	3e-08	-0.0	0.00142811	0.0002632	2.05e-06	703.91082306	701.72400908	702.83556829	-0.04803793	0.02500469	-0.31783887
0.51695	248.70128	0.0	2.313e-05	0.00033625	3e-08	-0.0	0.00142811	0.0002632	2.05e-06	703.90970126	701.72439812	702.83446492	-0.0480196	0.0249771	-0.317838
0.517	248.7077	0.0	2.312e-05	0.00033625	3e-08	-0.0	0.00142811	0.0002632	2.05e-06	703.90857964	701.72478674	702.83336159	-0.04800126	0.02494952	-0.31783714
0.51706	248.71411	0.0	2.312e-05	0.00033625	3e-08	-0.0	0.00142811	0.0002632	2.05e-06	703.90745819	701.72517493	702.83225829	-0.0479829	0.02492195	-0.31783627
0.51711	248.72051	0.0	2.312e-05	0.00033625	3e-08	-0.0	0.00142811	0.0002632	2.05e-06	703.90633692	701.72556268	702.83115504	-0.04796453	0.0248944	-0.3178354
0.51717	248.72691	0.0	2.312e-05	0.00033626	3e-08	-0.0	0.00142811	0.0002632	2.05e-06	703.90521582	701.72595001	702.83005182	-0.04794617	0.02486683	-0.31783454
0.51722	248.7333	0.0	2.312e-05	0.00033626	3e-08	0.0	0.00142811	0.0002632	2.05e-06	703.9040949	701.72633691	702.82894863	-0.04792782	0.02483926	-0.31783367
0.51728	248.73968	0.0	2.312e-05	0.00033626	3e-08	0.0	0.00142811	0.0002632	2.05e-06	703.90297416	701.72672338	702.82784549	-0.04790945	0.0248117	-0.3178328
0.51733	248.74606	0.0	2.311e-05	0.00033626	3e-08	0.0	0.00142811	0.0002632	2.05e-06	703.90185359	701.72710942	702.82674238	-0.04789107	0.02478415	-0.31783194
0.51739	248.75243	0.0	2.311e-05	0.00033626	3e-08	0.0	0.00142811	0.0002632	2.05e-06	703.90073319	701.72749503	702.82563931	-0.04787269	0.02475661	-0.31783107
0.51744	248.75879	0.0	2.311e-05	0.00033627	3e-08	0.0	0.00142811	0.0002632	2.05e-06	703.89961297	701.72788022	702.82453628	-0.04785429	0.02472907	-0.3178302
0.5175	248.76515	0.0	2.311e-05	0.00033627	3e-08	0.0	0.00142811	0.0002632	2.05e-06	703.89849293	701.72826497	702.82343328	-0.04783586	0.02470157	-0.31782934
0.52751	249.80614	0.0	2.279e-05	0.00033658	3e-08	0.0	0.00142811	0.0002632	2.05e-06	703.69798185	701.76793962	702.62883172	-0.04419655	0.00836053	-0.31767652
0.52756	249.81119	0.0	2.279e-05	0.00033658	3e-08	-0.0	0.00142811	0.0002632	2.05e-06	703.69690086	701.76806969	702.62777687	-0.04417507	0.00835142	-0.31767569
0.52762	249.81624	0.0	2.279e-05	0.00033659	3e-08	-0.0	0.00142811	0.0002632	2.05e-06	703.69582011	701.76819963	702.62672198	-0.0441536	0.00834232	-0.31767486
0.52767	249.82128	0.0	2.279e-05	0.00033659	3e-08	-0.0	0.00142811	0.0002632	2.05e-06	703.69473961	701.76832942	702.62566705	-0.04413203	0.00833321	-0.31767403
0.52773	249.82631	0.0	2.279e-05	0.00033659	3e-08	-0.0	0.00142811	0.0002632	2.05e-06	703.69365936	701.76845907	702.62461207	-0.04411048	0.00832411	-0.3176732
0.52778	249.83133	0.0	2.278e-05	0.00033659	3e-08	-0.0	0.00142811	0.0002632	2.05e-06	703.69257935	701.76858858	702.62355705	-0.04408889	0.008315	-0.31767237
0.52784	249.83635	0.0	2.278e-05	0.00033659	3e-08	-0.0	0.00142811	0.0002632	2.05e-06	703.69149958	701.76871795	702.62250199	-0.04406728	0.0083059	-0.31767155
0.52789	249.84136	0.0	2.278e-05	0.00033659	3e-08	-0.0	0.00142811	0.0002632	2.05e-06	703.69042006	701.76884717	702.62144688	-0.04404563	0.00829679	-0.31767072
0.52795	249.84636	0.0	2.278e-05	0.0003366	3e-08	-0.0	0.00142811	0.0002632	2.05e-06	703.68934079	701.76897626	702.62039173	-0.04402388	0.00828769	-0.31766989
0.528	249.85135	0.0	2.278e-05	0.0003366	3e-08	-0.0	0.00142811	0.0002632	2.05e-06	703.68826177	701.7691052	702.61933654	-0.04400222	0.00827858	-0.31766906
0.52806	249.85634	0.0	2.278e-05	0.0003366	3e-08	-0.0	0.00142811	0.0002632	2.05e-06	703.687183	701.769234	702.6182813	-0.04398056	0.00826948	-0.31766823
0.52811	249.86131	0.0	2.278e-05	0.0003366	3e-08	0.0	0.00142811	0.0002632	2.05e-06	703.68610447	701.76936266	702.61722601	-0.0439589	0.00826037	-0.3176674
0.52817	249.86628	0.0	2.277e-05	0.0003366	3e-08	0.0	0.00142811	0.0002632	2.05e-06	703.68502619	701.76949118	702.61617069	-0.04393723	0.00825127	-0.31766657
0.52822	249.87125	0.0	2.277e-05	0.0003366	3e-08	0.0	0.00142811	0.0002632	2.05e-06	703.68394816	701.76961956	702.61511532	-0.04391546	0.00824217	-0.31766574
0.52828	249.8762	0.0	2.277e-05	0.0003366	3e-08	0.0	0.00142811	0.0002632	2.05e-06	703.68287038	701.76974779	702.6140599	-0.04389373	0.00823306	-0.31766492
0.52833	249.88115	0.0	2.277e-05	0.00033661	3e-08	0.0	0.00142811	0.0002632	2.05e-06	703.68179285	701.76987588	702.61300444	-0.04387191	0.00822396	-0.31766409
0.52839	249.88609	0.0	2.277e-05	0.00033661	3e-08	0.0	0.00142811	0.0002632	2.05e-06	703.68071556	701.77000383	702.61194894	-0.04385013	0.00821485	-0.31766326
0.52844	249.89102	0.0	2.277e-05	0.00033661	3e-08	0.0	0.00142811	0.0002632	2.05e-06	703.67963853	701.77013164	702.61089339	-0.04382819	0.00820575	-0.31766243
0.5285	249.89594	0.0	2.277e-05	0.00033661	3e-08	0.0	0.00142811	0.0002632	2.05e-06	703.67856175	701.77025931	702.60983779	-0.0438063	0.00819664	-0.3176616
0.53851	250.65438	0.0	2.254e-05	0.00033683	3e-08	0.0	0.00142811	0.0002632	2.05e-06	703.48737085	701.79112591	702.41686503	-0.03924686	0.00652433	-0.31751003
0.53856	250.65773	0.0	2.254e-05	0.00033684	3e-08	0.0	0.00142811	0.0002632	2.05e-06	703.48635174	701.79122742	702.41579915	-0.03921657	0.00651493	-0.3175092
0.53862	250.66107	0.0	2.254e-05	0.00033684	3e-08	0.0	0.00142811	0.0002632	2.05e-06	703.48533306	701.79132878	702.4147332	-0.03918619	0.00650552	-0.31750836
0.53867	250.6644	0.0	2.254e-05	0.00033684	3e-08	-0.0	0.00142811	0.0002632	2.05e-06	703.48431481	701.79142999	702.41366717	-0.03915569	0.0064961	-0.31750752
0.53873	250.66773	0.0	2.254e-05	0.00033684	3e-08	-0.0	0.00142811	0.0002632	2.05e-06	703.48329699	701.79153106	702.41260107	-0.03912511	0.00648669	-0.31750669
0.53878	250.67104	0.0	2.254e-05	0.00033684	3e-08	-0.0	0.00142811	0.0002632	2.05e-06	703.4822796	701.79163198	702.41153489	-0.03909444	0.00647726	-0.31750585
0.53884	250.67434	0.0	2.253e-05	0.00033684	3e-08	-0.0	0.00142811	0.0002632	2.05e-06	703.48126266	701.79173275	702.41046864	-0.03906368	0.00646783	-0.31750501
0.53889	250.67763	0.0	2.253e-05	0.00033684	3e-08	0.0	0.00142811	0.0002632	2.05e-06	703.48024614	701.79183337	702.4094023	-0.03903279	0.0064584	-0.31750417
0.53895	250.68091	0.0	2.253e-05	0.00033684	3e-08	0.0	0.00142811	0.0002632	2.05e-06	703.47923007	701.79193385	702.4083359	-0.03900183	0.00644896	-0.31750334
0.539	250.68419	0.0	2.253e-05	0.00033684	3e-08	0.0	0.00142811	0.0002632	2.05e-06	703.47821444	701.79203419	702.40726941	-0.03897076	0.00643952	-0.3175025
0.53906	250.68745	0.0	2.253e-05	0.00033684	3e-08	0.0	0.00142811	0.0002632	2.05e-06	703.47719926	701.79213437	702.40620284	-0.0389396	0.00643007	-0.31750166
0.53911	250.6907	0.0	2.253e-05	0.00033685	3e-08	-0.0	0.00142811	0.0002632	2.05e-06	703.47618452	701.79223441	702.4051362	-0.03890832	0.00642061	-0.31750082
0.53917	250.69394	0.0	2.253e-05	0.00033685	3e-08	-0.0	0.00142811	0.0002632	2.05e-06	703.47517023	701.7923343	702.40406948	-0.03887694	0.00641115	-0.31749998
0.53922	250.69718	0.0	2.253e-05	0.00033685	3e-08	-0.0	0.00142811	0.0002632	2.05e-06	703.4741564	701.79243405	702.40300268	-0.03884547	0.00640169	-0.31749915
0.53928	250.7004	0.0	2.253e-05	0.00033685	3e-08	-0.0	0.00142811	0.0002632	2.05e-06	703.47314301	701.79253364	702.4019358	-0.0388139	0.00639222	-0.31749831
0.53933	250.70361	0.0	2.253e-05	0.00033685	3e-08	0.0	0.00142811	0.0002632	2.05e-06	703.47213009	701.79263309	702.40086884	-0.03878219	0.00638274	-0.31749747
0.53939	250.70681	0.0	2.253e-05	0.00033685	3e-08	0.0	0.00142811	0.0002632	2.05e-06	703.47111762	701.7927324	702.3998018	-0.03875039	0.00637326	-0.31749663
0.53944	250.71001	0.0	2.252e-05	0.00033685	3e-08	0.0	0.00142811	0.0002632	2.05e-06	703.47010561	701.79283155	702.39873469	-0.03871849	0.00636377	-0.31749579
0.5395	250.71319	0.0	2.252e-05	0.00033685	3e-08	0.0	0.00142811	0.0002632	2.05e-06	703.46909407	701.79293056	702.39766749	-0.03868649	0.00635428	-0.31749496
0.54951	251.09164	0.0	2.241e-05	0.00033696	3e-08	-0.0	0.00142811	0.0002632	2.05e-06	703.29909798	701.80824163	702.20117042	-0.02538381	0.00414289	-0.31734061
0.54956	251.09221	0.0	2.241e-05	0.00033696	3e-08	-0.0	0.00142811	0.0002632	2.05e-06	703.29836163	701.80830608	702.20006221	-0.02504327	0.00411207	-0.31733974
0.54962	251.09276	0.0	2.241e-05	0.00033696	3e-08	-0.0	0.00142811	0.0002632	2.05e-06	703.29763408	701.80837005	702.19895284	-0.02467373	0.00407916	-0.31733887
0.54967	251.09327	0.0	2.241e-05	0.00033696	3e-08	-0.0	0.00142811	0.0002632	2.05e-06	703.29691616	701.80843352	702.19784221	-0.02427003	0.00404378	-0.317338
0.54973	251.09375	0.0	2.241e-05	0.00033696	3e-08	-0.0	0.00142811	0.0002632	2.05e-06	703.29620883	701.80849643	702.19673021	-0.02382378	0.00400532	-0.31733712
0.54978	251.0942	0.0	2.241e-05	0.00033696	3e-08	-0.0	0.00142811	0.0002632	2.05e-06	703.29551329	701.80855874	702.19561668	-0.02332343	0.00396292	-0.31733625
0.54984	251.09461	0.0	2.241e-05	0.00033696	3e-08	-0.0	0.00142811	0.0002632	2.05e-06	703.29483109	701.80862039	702.19450145	-0.02275327	0.00391542	-0.31733537
0.54989	251.09498	0.0	2.241e-05	0.00033696	3e-08	-0.0	0.00142811	0.0002632	2.05e-06	703.29416423	701.80868131	702.19338426	-0.02208895	0.00386101	-0.31733449
0.54995	251.09531	0.0	2.241e-05	0.00033696	3e-08	-0.0	0.00142811	0.0002632	2.05e-06	703.2935154	701.80874138	702.19226479	-0.02128681	0.00379642	-0.31733361
0.55	251.09559	0.0	2.241e-05	0.00033696	3e-08	-0.0	0.00142811	0.0002632	2.05e-06	703.29288858	701.80880044	702.19114256	1597.15979057	146.53401698	180.58573189
