# Supplementary material for: Dataset for the simulated biomass pyrolysis in rotary kilns with varying particle residence time distributions
Source: Data Brief. 2021 Nov 23;39:107603. doi: 10.1016/j.dib.2021.107603 (PMC8633881; doi:10.1016/j.dib.2021.107603)
Supplement: Supplementary Data S1 — Supplementary Raw Research Data. This is open data under the CC BY license http://creativecommons.org/licenses/by/4.0/ [file mmc1.zip › supplementary/109/logFiles/log_Pe40]

l,m	Tau,s	F_w,kg/s	F_is,kg/s	F_c,kg/s	F_rt,kg/s	F_w_wet,kg/s	F_it,kg/s	F_g,kg/s	F_H2O_g,kg/s	T_b,K	T_g,K	T_w,K	q_bed,kW/m	q_gas,kW/m	q_loss,kW/m
5e-05	0.02237	0.0	0.0	0.0	0.0	0.00205279	0.0	0.0	0.0	298.78886733	299.61319116	832.98077318	42.88415124	1.84750338	-0.41998875
0.00011	0.0671	0.0	0.0	0.0	0.0	0.00205279	0.0	0.0	0.0	299.42660151	301.07425686	832.81178375	42.82323579	1.84520002	-0.41985612
0.00016	0.11183	0.0	0.0	0.0	0.0	0.00205279	0.0	0.0	0.0	300.063205	302.53318781	832.64303143	42.76241332	1.84288255	-0.41972367
0.00022	0.15655	0.0	0.0	0.0	0.0	0.00205279	0.0	0.0	0.0	300.69868036	303.98997422	832.47451592	42.70169227	1.84054949	-0.41959143
0.00027	0.20127	0.0	0.0	0.0	0.0	0.00205279	0.0	0.0	0.0	301.3330304	305.4446053	832.30623689	42.64105007	1.83820475	-0.41945934
0.00033	0.24598	0.0	0.0	0.0	0.0	0.00205279	0.0	0.0	0.0	301.96625727	306.89707296	832.1381941	42.58051598	1.83584323	-0.41932747
0.00038	0.29069	0.0	0.0	0.0	0.0	0.00205279	0.0	0.0	0.0	302.59836394	308.34736563	831.97038721	42.52006808	1.83346875	-0.41919577
0.00044	0.3354	0.0	0.0	0.0	0.0	0.00205279	0.0	0.0	0.0	303.22935279	309.79547433	831.80281593	42.45970476	1.83108159	-0.41906424
0.00049	0.3801	0.0	0.0	0.0	0.0	0.00205279	0.0	0.0	0.0	303.85922614	311.24139029	831.63548	42.39943049	1.82868097	-0.41893289
0.0105	8.44232	5.1e-07	0.0	0.0	0.0	0.00205228	0.0	0.0	0.0	402.18761561	529.53237715	804.81896179	32.81659815	1.20237525	-0.39788627
0.01056	8.48622	5.2e-07	0.0	0.0	0.0	0.00205227	0.0	0.0	0.0	402.64916852	530.45212326	804.69014952	32.77076842	1.19830958	-0.39778517
0.01061	8.53011	5.4e-07	0.0	0.0	0.0	0.00205225	0.0	0.0	0.0	403.10996492	531.36863661	804.56152438	32.72501167	1.19423725	-0.39768422
0.01067	8.574	5.6e-07	0.0	0.0	0.0	0.00205223	0.0	0.0	0.0	403.57000649	532.28191361	804.43308611	32.6793217	1.19016384	-0.39758342
0.01072	8.61789	5.8e-07	0.0	0.0	0.0	0.00205221	0.0	0.0	0.0	404.02929473	533.19195464	804.30483447	32.63369846	1.1860894	-0.39748276
0.01078	8.66177	6e-07	0.0	0.0	0.0	0.00205219	0.0	0.0	0.0	404.48783112	534.09876012	804.1767692	32.58814186	1.18201402	-0.39738225
0.01083	8.70564	6.2e-07	0.0	0.0	0.0	0.00205217	0.0	0.0	0.0	404.94561713	535.00233052	804.04889008	32.54265185	1.17793773	-0.39728189
0.01089	8.74952	6.4e-07	0.0	0.0	0.0	0.00205215	0.0	0.0	0.0	405.40265425	535.90266633	803.92119684	32.49722836	1.17386062	-0.39718168
0.01094	8.79338	6.6e-07	0.0	0.0	0.0	0.00205213	0.0	0.0	0.0	405.85894394	536.79976812	803.79368924	32.45187032	1.16978364	-0.39708161
0.011	8.83725	6.8e-07	0.0	0.0	0.0	0.00205211	0.0	0.0	0.0	406.31448764	537.69363711	803.66636704	32.40657302	1.16571113	-0.39698168
0.01105	8.8811	7.1e-07	0.0	0.0	0.0	0.00205208	0.0	0.0	0.0	406.76928663	538.58427757	803.53922998	32.36134534	1.16163493	-0.3968819
0.01111	8.92496	7.3e-07	0.0	0.0	0.0	0.00205206	0.0	0.0	0.0	407.22334249	539.47168806	803.41227783	32.31618328	1.15755872	-0.39678226
0.01116	8.96881	7.5e-07	0.0	0.0	0.0	0.00205204	0.0	0.0	0.0	407.67665666	540.3558697	803.28551034	32.27108672	1.1534826	-0.39668277
0.01122	9.01266	7.8e-07	0.0	0.0	0.0	0.00205201	0.0	0.0	0.0	408.12923058	541.2368237	803.15892726	32.22605555	1.14940668	-0.39658343
0.01127	9.0565	8e-07	0.0	0.0	0.0	0.00205199	0.0	0.0	0.0	408.58106569	542.11455133	803.03252835	32.18108966	1.14533105	-0.39648423
0.01133	9.10033	8.3e-07	0.0	0.0	0.0	0.00205196	0.0	0.0	0.0	409.03216342	542.98905394	802.90631335	32.13618892	1.14125583	-0.39638517
0.01138	9.14417	8.6e-07	0.0	0.0	0.0	0.00205193	0.0	0.0	0.0	409.48252519	543.86033295	802.78028203	32.09135281	1.13718153	-0.39628626
0.01144	9.18799	8.9e-07	0.0	0.0	0.0	0.00205191	0.0	0.0	0.0	409.93215241	544.72839013	802.65443414	32.0465804	1.13310905	-0.39618749
0.01149	9.23182	9.1e-07	0.0	0.0	0.0	0.00205188	0.0	0.0	0.0	410.38104646	545.59322784	802.52876942	32.00187358	1.12903653	-0.39608887
0.0215	17.1362	6.898e-05	0.0	0.0	0.0	0.00198374	0.0	0.0	7e-08	481.14034171	653.89494166	782.45972249	24.83814234	0.48921362	-0.38033817
0.02156	17.17924	7.02e-05	0.0	0.0	0.0	0.00198252	0.0	0.0	7e-08	481.47510764	654.25605281	782.36350609	24.80363263	0.48657638	-0.38026266
0.02161	17.22227	7.145e-05	0.0	0.0	0.0	0.00198127	0.0	0.0	7e-08	481.80934077	654.61506605	782.267429	24.76917137	0.48395044	-0.38018726
0.02167	17.2653	7.271e-05	0.0	0.0	0.0	0.00198001	0.0	0.0	7e-08	482.1430419	654.97198918	782.171491	24.73475849	0.48133579	-0.38011196
0.02172	17.30833	7.399e-05	0.0	0.0	0.0	0.00197873	0.0	0.0	7e-08	482.47621183	655.32683001	782.07569187	24.70039394	0.47873243	-0.38003677
0.02178	17.35135	7.528e-05	0.0	0.0	0.0	0.00197743	0.0	0.0	8e-08	482.80885138	655.67959633	781.98003138	24.66607765	0.47614037	-0.3799617
0.02183	17.39437	7.66e-05	0.0	0.0	0.0	0.00197611	0.0	0.0	8e-08	483.14096134	656.03029591	781.8845093	24.63180955	0.4735596	-0.37988673
0.02189	17.43739	7.794e-05	0.0	0.0	0.0	0.00197478	0.0	0.0	8e-08	483.47254251	656.37893654	781.78912543	24.59758953	0.47099029	-0.37981187
0.02194	17.4804	7.929e-05	0.0	0.0	0.0	0.00197342	0.0	0.0	8e-08	483.8035957	656.72552622	781.69387952	24.56341763	0.46843216	-0.37973712
0.022	17.5234	8.067e-05	0.0	0.0	0.0	0.00197204	0.0	0.0	8e-08	484.13412171	657.07007256	781.59877136	24.52929375	0.46588532	-0.37966247
0.02205	17.56641	8.206e-05	0.0	0.0	0.0	0.00197065	0.0	0.0	8e-08	484.46412131	657.41258331	781.50380073	24.49521781	0.46334977	-0.37958794
0.02211	17.6094	8.347e-05	0.0	0.0	0.0	0.00196923	0.0	0.0	8e-08	484.79359531	657.75306624	781.40896741	24.46118977	0.46082551	-0.37951351
0.02216	17.6524	8.491e-05	0.0	0.0	0.0	0.0019678	0.0	0.0	8e-08	485.1225445	658.09152909	781.31427117	24.42720956	0.45831253	-0.37943919
0.02222	17.69539	8.636e-05	0.0	0.0	0.0	0.00196635	0.0	0.0	9e-08	485.45096965	658.42797961	781.21971179	24.39327712	0.45581083	-0.37936498
0.02227	17.73837	8.783e-05	0.0	0.0	0.0	0.00196487	0.0	0.0	9e-08	485.77887156	658.76242552	781.12528905	24.35939238	0.4533204	-0.37929087
0.02233	17.78135	8.933e-05	0.0	0.0	0.0	0.00196338	0.0	0.0	9e-08	486.10625101	659.09487454	781.03100273	24.3255553	0.45084125	-0.37921687
0.02238	17.82433	9.084e-05	0.0	0.0	0.0	0.00196186	0.0	0.0	9e-08	486.43310877	659.42533439	780.93685261	24.29176582	0.44837335	-0.37914298
0.02244	17.8673	9.238e-05	0.0	0.0	0.0	0.00196032	0.0	0.0	9e-08	486.75944563	659.75381277	780.84283846	24.25802386	0.44591672	-0.37906919
0.02249	17.91027	9.393e-05	0.0	0.0	0.0	0.00195876	0.0	0.0	9e-08	487.08526236	660.08031737	780.74896007	24.22432937	0.44347135	-0.37899552
0.0325	25.6604	0.00088263	9e-08	0.0	0.0	0.0011691	7e-08	1e-08	8.8e-07	538.47120215	693.94654448	765.71164161	18.825763	0.16579464	-0.3671936
0.03256	25.7026	0.00088977	1e-07	0.0	0.0	0.00116195	7e-08	1e-08	8.9e-07	538.71426206	694.02851554	765.63918745	18.79981557	0.16502992	-0.36713673
0.03261	25.7448	0.00089692	1e-07	0.0	0.0	0.00115479	7e-08	1e-08	9e-07	538.95694243	694.10968777	765.56683348	18.7739049	0.16427161	-0.36707994
0.03267	25.78699	0.00090408	1e-07	0.0	0.0	0.00114761	8e-08	1e-08	9.1e-07	539.19924416	694.19006528	765.49457953	18.74803095	0.16351969	-0.36702323
0.03272	25.82918	0.00091127	1e-07	0.0	0.0	0.00114042	8e-08	1e-08	9.1e-07	539.44116812	694.26965216	765.42242546	18.72219362	0.16277413	-0.3669666
0.03278	25.87136	0.00091846	1.1e-07	0.0	0.0	0.00113321	8e-08	1e-08	9.2e-07	539.68271524	694.34845245	765.35037108	18.69639286	0.1620349	-0.36691005
0.03283	25.91354	0.00092567	1.1e-07	0.0	0.0	0.00112599	8e-08	1e-08	9.3e-07	539.9238864	694.42647014	765.27841625	18.67062859	0.16130198	-0.36685358
0.03289	25.95572	0.0009329	1.1e-07	0.0	0.0	0.00111875	8e-08	1e-08	9.3e-07	540.16468251	694.50370917	765.2065608	18.64490073	0.16057533	-0.36679718
0.03294	25.99789	0.00094014	1.1e-07	0.0	0.0	0.0011115	9e-08	1e-08	9.4e-07	540.40510447	694.58017344	765.13480458	18.61920921	0.15985494	-0.36674086
0.033	26.04006	0.00094739	1.2e-07	0.0	0.0	0.00110424	9e-08	1e-08	9.5e-07	540.64515319	694.65586681	765.06314741	18.59355401	0.15914095	-0.36668462
0.03305	26.08222	0.00095465	1.2e-07	0.0	0.0	0.00109696	9e-08	1e-08	9.6e-07	540.88482952	694.73079308	764.99158915	18.56793501	0.15843315	-0.36662846
0.03311	26.12438	0.00096192	1.2e-07	0.0	0.0	0.00108968	9e-08	1e-08	9.6e-07	541.12413437	694.80495601	764.92012964	18.54235211	0.15773146	-0.36657237
0.03316	26.16653	0.00096921	1.2e-07	0.0	0.0	0.00108238	9e-08	1e-08	9.7e-07	541.36306866	694.87835931	764.84876871	18.51680526	0.15703593	-0.36651636
0.03322	26.20868	0.00097651	1.3e-07	0.0	0.0	0.00107507	1e-07	1e-08	9.8e-07	541.6016333	694.95100665	764.7775062	18.4912944	0.15634654	-0.36646043
0.03327	26.25083	0.00098381	1.3e-07	0.0	0.0	0.00106775	1e-07	1e-08	9.9e-07	541.83982919	695.02290164	764.70634197	18.46581945	0.15566327	-0.36640458
0.03333	26.29297	0.00099113	1.3e-07	0.0	0.0	0.00106042	1e-07	1e-08	9.9e-07	542.07765724	695.09404785	764.63527585	18.44038032	0.15498609	-0.3663488
0.03338	26.33511	0.00099845	1.3e-07	0.0	0.0	0.00105309	1e-07	1e-08	1e-06	542.31511836	695.16444879	764.56430768	18.41497696	0.15431497	-0.3662931
0.03344	26.37725	0.00100578	1.4e-07	0.0	0.0	0.00104574	1.1e-07	2e-08	1.01e-06	542.55221345	695.23410793	764.49343731	18.38960928	0.1536499	-0.36623748
0.03349	26.41938	0.00101312	1.4e-07	0.0	0.0	0.00103839	1.1e-07	2e-08	1.01e-06	542.78894342	695.30302869	764.42266458	18.36427721	0.15299084	-0.36618193
0.0435	34.01838	0.00196187	2.42e-06	0.0	3e-08	8.29e-05	3.13e-06	4.7e-07	1.97e-06	580.58923492	696.82002824	753.02287103	14.2737539	0.12607269	-0.35723462
0.04356	34.05976	0.00196361	2.44e-06	0.0	3e-08	8.108e-05	3.18e-06	4.8e-07	1.97e-06	580.77101295	696.76720432	752.96763966	14.25384022	0.12644444	-0.35719127
0.04361	34.10113	0.00196532	2.47e-06	0.0	3e-08	7.929e-05	3.22e-06	4.9e-07	1.97e-06	580.95252758	696.71370555	752.91248158	14.23393418	0.12682185	-0.35714798
0.04367	34.1425	0.00196699	2.5e-06	0.0	3e-08	7.753e-05	3.26e-06	4.9e-07	1.98e-06	581.13377873	696.65953332	752.85739676	14.21404431	0.12720491	-0.35710475
0.04372	34.18387	0.00196864	2.53e-06	0.0	3e-08	7.581e-05	3.31e-06	5e-07	1.98e-06	581.31476641	696.60468906	752.80238511	14.19417936	0.12759361	-0.35706157
0.04378	34.22523	0.00197025	2.56e-06	0.0	3e-08	7.411e-05	3.35e-06	5.1e-07	1.98e-06	581.49549076	696.54917422	752.74744651	14.17433941	0.12798792	-0.35701845
0.04383	34.26659	0.00197184	2.58e-06	0.0	3e-08	7.245e-05	3.4e-06	5.1e-07	1.98e-06	581.67595192	696.49299032	752.69258086	14.15452456	0.12838784	-0.35697539
0.04389	34.30794	0.00197339	2.61e-06	0.0	3e-08	7.081e-05	3.44e-06	5.2e-07	1.98e-06	581.85615002	696.43613891	752.63778803	14.13473492	0.12879335	-0.35693238
0.04394	34.34929	0.00197491	2.64e-06	0.0	3e-08	6.921e-05	3.49e-06	5.3e-07	1.98e-06	582.03608519	696.37862162	752.58306791	14.11497064	0.12920443	-0.35688943
0.044	34.39063	0.0019764	2.67e-06	0.0	3e-08	6.763e-05	3.53e-06	5.4e-07	1.99e-06	582.21575758	696.32044012	752.52842039	14.09523196	0.12962107	-0.35684654
0.04405	34.43198	0.00197786	2.7e-06	0.0	3e-08	6.609e-05	3.58e-06	5.4e-07	1.99e-06	582.39516733	696.26159616	752.47384534	14.07552279	0.13004322	-0.35680371
0.04411	34.47331	0.0019793	2.73e-06	0.0	3e-08	6.457e-05	3.62e-06	5.5e-07	1.99e-06	582.57431462	696.20209129	752.41934264	14.05583745	0.13047091	-0.35676093
0.04416	34.51464	0.0019807	2.76e-06	0.0	3e-08	6.308e-05	3.67e-06	5.6e-07	1.99e-06	582.75319957	696.14192748	752.36491217	14.03617861	0.13090411	-0.35671821
0.04422	34.55597	0.00198208	2.79e-06	0.0	3e-08	6.161e-05	3.72e-06	5.7e-07	1.99e-06	582.93182233	696.08110663	752.31055382	14.01654654	0.13134279	-0.35667554
0.04427	34.5973	0.00198342	2.82e-06	0.0	3e-08	6.018e-05	3.77e-06	5.7e-07	1.99e-06	583.11018306	696.01963068	752.25626747	13.99694154	0.13178695	-0.35663293
0.04433	34.63862	0.00198474	2.85e-06	0.0	4e-08	5.877e-05	3.82e-06	5.8e-07	1.99e-06	583.28828191	695.95750165	752.20205298	13.97736393	0.13223655	-0.35659038
0.04438	34.67993	0.00198603	2.88e-06	0.0	4e-08	5.739e-05	3.87e-06	5.9e-07	2e-06	583.46611906	695.89472157	752.14791025	13.95781404	0.13269159	-0.35654789
0.04444	34.72125	0.0019873	2.91e-06	0.0	4e-08	5.604e-05	3.92e-06	6e-07	2e-06	583.64369466	695.83129258	752.09383915	13.93829222	0.13315203	-0.35650545
0.04449	34.76256	0.00198853	2.94e-06	0.0	4e-08	5.471e-05	3.97e-06	6e-07	2e-06	583.82100889	695.76721685	752.03983954	13.91878423	0.13361787	-0.35646306
0.05455	42.25374	0.00200787	1.347e-05	1e-08	2.3e-07	1.1e-07	2.507e-05	3.98e-06	2.05e-06	612.04953131	677.34492718	743.2511672	10.75824036	0.27476403	-0.34956491
0.05461	42.2943	0.00200754	1.356e-05	1e-08	2.3e-07	1.1e-07	2.528e-05	4.01e-06	2.05e-06	612.1819615	677.23579078	743.20856557	10.74303627	0.27562224	-0.34953147
0.05466	42.33487	0.00200722	1.365e-05	1e-08	2.3e-07	1e-07	2.548e-05	4.05e-06	2.05e-06	612.31416875	677.1268612	743.16601775	10.72795184	0.27647922	-0.34949807
0.05472	42.37542	0.00200689	1.374e-05	1e-08	2.4e-07	1e-07	2.569e-05	4.08e-06	2.05e-06	612.44615457	677.01814233	743.1235233	10.71285535	0.27733494	-0.34946472
0.05477	42.41597	0.00200656	1.383e-05	1e-08	2.4e-07	9e-08	2.59e-05	4.12e-06	2.05e-06	612.57791879	676.90963794	743.08108228	10.69775413	0.27818937	-0.34943141
0.05483	42.45652	0.00200623	1.392e-05	1e-08	2.4e-07	9e-08	2.61e-05	4.15e-06	2.05e-06	612.7094613	676.80135176	743.03869471	10.6826735	0.2790425	-0.34939814
0.05488	42.49707	0.0020059	1.401e-05	1e-08	2.4e-07	8e-08	2.631e-05	4.18e-06	2.05e-06	612.84078234	676.69328748	742.99636051	10.66761361	0.27989429	-0.34936491
0.05494	42.53761	0.00200556	1.41e-05	1e-08	2.4e-07	8e-08	2.652e-05	4.22e-06	2.05e-06	612.97188215	676.58544879	742.95407961	10.65257461	0.28074473	-0.34933172
0.05499	42.57814	0.00200522	1.419e-05	1e-08	2.4e-07	8e-08	2.674e-05	4.25e-06	2.05e-06	613.10276096	676.47783931	742.91185194	10.6375567	0.28159378	-0.34929858
0.05505	42.61868	0.00200488	1.429e-05	1e-08	2.5e-07	7e-08	2.695e-05	4.29e-06	2.05e-06	613.23341901	676.37046265	742.86967742	10.62256007	0.28244142	-0.34926547
0.0551	42.6592	0.00200454	1.438e-05	1e-08	2.5e-07	7e-08	2.716e-05	4.32e-06	2.05e-06	613.36385656	676.26332237	742.82755598	10.60758496	0.28328763	-0.34923241
0.05516	42.69973	0.0020042	1.447e-05	1e-08	2.5e-07	7e-08	2.738e-05	4.36e-06	2.05e-06	613.49407384	676.15642198	742.78548755	10.59257997	0.28413242	-0.34919939
0.05521	42.74025	0.00200385	1.457e-05	1e-08	2.5e-07	7e-08	2.76e-05	4.39e-06	2.05e-06	613.62407043	676.04976511	742.74347223	10.57762379	0.28497571	-0.34916641
0.05527	42.78077	0.00200351	1.466e-05	1e-08	2.5e-07	6e-08	2.782e-05	4.43e-06	2.05e-06	613.75384695	675.94335512	742.70150987	10.56268454	0.2858175	-0.34913348
0.05532	42.82128	0.00200316	1.475e-05	1e-08	2.6e-07	6e-08	2.804e-05	4.46e-06	2.05e-06	613.88340357	675.83719544	742.65960038	10.54776164	0.28665778	-0.34910058
0.05538	42.86179	0.0020028	1.485e-05	1e-08	2.6e-07	6e-08	2.826e-05	4.5e-06	2.05e-06	614.01274048	675.73128944	742.61774373	10.53285471	0.2874965	-0.34906773
0.05543	42.90229	0.00200245	1.494e-05	1e-08	2.6e-07	5e-08	2.848e-05	4.54e-06	2.05e-06	614.14185785	675.62564046	742.57593985	10.51796337	0.28833367	-0.34903492
0.05549	42.94279	0.00200209	1.504e-05	1e-08	2.6e-07	5e-08	2.87e-05	4.57e-06	2.05e-06	614.27075585	675.52025181	742.5341887	10.50308722	0.28916924	-0.34900215
0.06555	50.28719	0.00189861	3.994e-05	1.2e-07	8.6e-07	0.0	9.552e-05	1.568e-05	2.05e-06	634.43654512	662.33877117	735.70373845	8.13828075	0.40454343	-0.34364084
0.06561	50.32696	0.00189781	4.012e-05	1.2e-07	8.7e-07	0.0	9.605e-05	1.577e-05	2.05e-06	634.52936714	662.30188588	735.670479	8.12705651	0.40495787	-0.34361473
0.06566	50.36672	0.00189702	4.03e-05	1.2e-07	8.7e-07	0.0	9.657e-05	1.586e-05	2.05e-06	634.62201449	662.26534257	735.63726011	8.11584926	0.40537019	-0.34358866
0.06572	50.40648	0.00189621	4.048e-05	1.2e-07	8.8e-07	0.0	9.71e-05	1.595e-05	2.05e-06	634.7144874	662.22914	735.60408172	8.10465897	0.40578039	-0.34356262
0.06577	50.44624	0.00189541	4.066e-05	1.3e-07	8.8e-07	0.0	9.763e-05	1.604e-05	2.05e-06	634.8067861	662.19327693	735.57094377	8.09350921	0.40618557	-0.34353665
0.06583	50.48599	0.0018946	4.084e-05	1.3e-07	8.8e-07	0.0	9.816e-05	1.612e-05	2.05e-06	634.89891115	662.1577504	735.53784614	8.08237394	0.40658896	-0.34351071
0.06588	50.52574	0.00189379	4.102e-05	1.3e-07	8.9e-07	0.0	9.87e-05	1.621e-05	2.05e-06	634.99086275	662.12255933	735.50478877	8.07122392	0.40699417	-0.34348474
0.06594	50.56548	0.00189298	4.12e-05	1.3e-07	8.9e-07	0.0	9.923e-05	1.631e-05	2.05e-06	635.08264069	662.08770481	735.47177171	8.06009708	0.40739652	-0.34345882
0.06599	50.60522	0.00189216	4.138e-05	1.3e-07	9e-07	0.0	9.977e-05	1.64e-05	2.05e-06	635.1742453	662.05318512	735.43879488	8.04903197	0.40779124	-0.34343301
0.06605	50.64496	0.00189135	4.156e-05	1.3e-07	9e-07	0.0	0.00010031	1.649e-05	2.05e-06	635.26567741	662.01899566	735.40585809	8.03792645	0.40819096	-0.34340713
0.0661	50.68469	0.00189053	4.174e-05	1.3e-07	9.1e-07	0.0	0.00010085	1.658e-05	2.05e-06	635.35693648	661.98513944	735.37296146	8.02682242	0.40859049	-0.34338125
0.06616	50.72442	0.0018897	4.192e-05	1.4e-07	9.1e-07	0.0	0.0001014	1.667e-05	2.05e-06	635.44802253	661.95161635	735.340105	8.01582663	0.40897661	-0.34335557
0.06621	50.76414	0.00188888	4.21e-05	1.4e-07	9.2e-07	0.0	0.00010194	1.676e-05	2.05e-06	635.53893705	661.91841816	735.30728834	8.00477273	0.40936993	-0.34332978
0.06627	50.80386	0.00188805	4.229e-05	1.4e-07	9.2e-07	0.0	0.00010249	1.685e-05	2.05e-06	635.62967924	661.88554929	735.27451167	7.99371882	0.40976325	-0.343304
0.06632	50.84358	0.00188722	4.247e-05	1.4e-07	9.3e-07	0.0	0.00010304	1.695e-05	2.05e-06	635.7202491	661.85300973	735.241775	7.98268929	0.41015365	-0.34327826
0.06638	50.88329	0.00188638	4.265e-05	1.4e-07	9.3e-07	0.0	0.00010359	1.704e-05	2.05e-06	635.81064697	661.82079768	735.20907825	7.97169216	0.41054016	-0.34325258
0.06643	50.923	0.00188555	4.284e-05	1.4e-07	9.4e-07	0.0	0.00010414	1.713e-05	2.05e-06	635.90087329	661.78891072	735.17642131	7.96071642	0.41092399	-0.34322693
0.06649	50.96271	0.00188471	4.302e-05	1.4e-07	9.4e-07	0.0	0.0001047	1.723e-05	2.05e-06	635.99092837	661.75734715	735.1438041	7.94975742	0.41130579	-0.34320133
0.07655	58.16244	0.00168745	8.341e-05	7.2e-07	2.08e-06	0.0	0.00023723	3.985e-05	2.05e-06	649.83637451	660.09215086	729.78934231	6.20294653	0.45385187	-0.33899846
0.07661	58.20142	0.00168616	8.366e-05	7.2e-07	2.09e-06	0.0	0.00023811	4.001e-05	2.05e-06	649.89902045	660.09888533	729.76315908	6.19468981	0.45396889	-0.33897791
0.07666	58.2404	0.00168486	8.391e-05	7.3e-07	2.09e-06	-0.0	0.00023899	4.016e-05	2.05e-06	649.96154032	660.10573014	729.7370064	6.18644705	0.45408485	-0.33895738
0.07672	58.27938	0.00168355	8.416e-05	7.3e-07	2.1e-06	0.0	0.00023988	4.031e-05	2.05e-06	650.02393439	660.1126844	729.71088421	6.17821645	0.4541999	-0.33893687
0.07677	58.31835	0.00168225	8.441e-05	7.4e-07	2.11e-06	-0.0	0.00024077	4.046e-05	2.05e-06	650.08620291	660.11974733	729.68479247	6.17000194	0.45431373	-0.3389164
0.07683	58.35731	0.00168094	8.466e-05	7.5e-07	2.12e-06	-0.0	0.00024166	4.062e-05	2.05e-06	650.1483462	660.1269179	729.65873112	6.16179953	0.45442668	-0.33889595
0.07688	58.39628	0.00167963	8.491e-05	7.5e-07	2.12e-06	-0.0	0.00024255	4.077e-05	2.05e-06	650.2103645	660.13419535	729.63270013	6.15361085	0.45453862	-0.33887552
0.07694	58.43523	0.00167832	8.516e-05	7.6e-07	2.13e-06	-0.0	0.00024344	4.092e-05	2.05e-06	650.27225808	660.14157882	729.60669944	6.14543226	0.45464981	-0.33885511
0.07699	58.47419	0.00167701	8.542e-05	7.6e-07	2.14e-06	-0.0	0.00024433	4.108e-05	2.05e-06	650.33402715	660.14906769	729.58072902	6.13728367	0.45475881	-0.33883476
0.07705	58.51314	0.0016757	8.567e-05	7.7e-07	2.15e-06	-0.0	0.00024523	4.123e-05	2.05e-06	650.39567231	660.15666007	729.55478877	6.12912078	0.45486885	-0.33881438
0.0771	58.55209	0.00167438	8.592e-05	7.7e-07	2.15e-06	-0.0	0.00024612	4.139e-05	2.05e-06	650.45719328	660.16435687	729.52887873	6.12098565	0.45497689	-0.33879406
0.07716	58.59103	0.00167306	8.617e-05	7.8e-07	2.16e-06	-0.0	0.00024702	4.154e-05	2.05e-06	650.51859061	660.17215637	729.50299882	6.11285913	0.45508432	-0.33877375
0.07721	58.62997	0.00167174	8.643e-05	7.8e-07	2.17e-06	-0.0	0.00024792	4.17e-05	2.05e-06	650.57986447	660.18005804	729.47714899	6.10473329	0.45519168	-0.33875344
0.07727	58.66891	0.00167042	8.668e-05	7.9e-07	2.18e-06	-0.0	0.00024882	4.185e-05	2.05e-06	650.64101489	660.18806184	729.45132925	6.09664477	0.4552963	-0.3387332
0.07732	58.70784	0.00166909	8.693e-05	8e-07	2.18e-06	-0.0	0.00024972	4.201e-05	2.05e-06	650.70204261	660.19616547	729.42553946	6.08853814	0.45540225	-0.33871293
0.07738	58.74677	0.00166776	8.719e-05	8e-07	2.19e-06	-0.0	0.00025063	4.216e-05	2.05e-06	650.76294728	660.20437003	729.3997797	6.08047236	0.4555053	-0.33869273
0.07743	58.78569	0.00166644	8.744e-05	8.1e-07	2.2e-06	-0.0	0.00025153	4.232e-05	2.05e-06	650.82372972	660.21267307	729.37404981	6.07240047	0.45560878	-0.33867253
0.07749	58.82461	0.00166511	8.77e-05	8.1e-07	2.21e-06	0.0	0.00025244	4.248e-05	2.05e-06	650.8843898	660.22107494	729.34834983	6.06434209	0.45571127	-0.33865235
0.08755	65.88155	0.00139549	0.00013647	2.55e-06	3.68e-06	0.0	0.00043779	7.475e-05	2.05e-06	660.18880266	662.80389769	725.10636205	4.77901368	0.46265307	-0.33532255
0.08761	65.91976	0.00139392	0.00013674	2.56e-06	3.69e-06	0.0	0.00043888	7.495e-05	2.05e-06	660.23123506	662.82118044	725.08548901	4.77291007	0.46264128	-0.33530617
0.08766	65.95796	0.00139235	0.00013702	2.58e-06	3.7e-06	0.0	0.00043997	7.514e-05	2.05e-06	660.27359086	662.8384774	725.06463891	4.76682452	0.46262864	-0.33528982
0.08772	65.99616	0.00139077	0.00013729	2.59e-06	3.7e-06	0.0	0.00044106	7.533e-05	2.05e-06	660.31587053	662.85578809	725.0438117	4.7607332	0.46261627	-0.33527346
0.08777	66.03435	0.0013892	0.00013756	2.61e-06	3.71e-06	-0.0	0.00044215	7.552e-05	2.05e-06	660.35807392	662.87311266	725.0230074	4.7546542	0.46260333	-0.33525712
0.08783	66.07255	0.00138763	0.00013783	2.62e-06	3.72e-06	-0.0	0.00044324	7.571e-05	2.05e-06	660.40020136	662.8904508	725.00222596	4.74858826	0.46258979	-0.33524081
0.08788	66.11073	0.00138605	0.0001381	2.63e-06	3.73e-06	-0.0	0.00044433	7.59e-05	2.05e-06	660.44225318	662.90780217	724.98146733	4.74253533	0.46257565	-0.33522453
0.08794	66.14892	0.00138447	0.00013837	2.65e-06	3.74e-06	0.0	0.00044542	7.609e-05	2.05e-06	660.48422973	662.92516645	724.96073147	4.73647852	0.46256169	-0.33520824
0.08799	66.1871	0.0013829	0.00013864	2.66e-06	3.74e-06	0.0	0.00044651	7.629e-05	2.05e-06	660.5261309	662.94254373	724.94001839	4.73043509	0.46254711	-0.33519198
0.08805	66.22527	0.00138132	0.00013891	2.68e-06	3.75e-06	0.0	0.0004476	7.648e-05	2.05e-06	660.56795704	662.95993368	724.91932805	4.72440574	0.46253189	-0.33517574
0.0881	66.26344	0.00137974	0.00013918	2.69e-06	3.76e-06	0.0	0.0004487	7.667e-05	2.05e-06	660.60970853	662.97733594	724.89866039	4.7183853	0.46251626	-0.33515953
0.08816	66.30161	0.00137817	0.00013945	2.7e-06	3.77e-06	-0.0	0.00044979	7.686e-05	2.05e-06	660.6513856	662.99475029	724.87801538	4.71236354	0.4625007	-0.33514331
0.08821	66.33977	0.00137659	0.00013972	2.72e-06	3.78e-06	-0.0	0.00045088	7.705e-05	2.05e-06	660.69298821	663.01217677	724.85739303	4.70635528	0.46248452	-0.33512712
0.08827	66.37793	0.00137501	0.00013999	2.73e-06	3.79e-06	-0.0	0.00045198	7.725e-05	2.05e-06	660.73451672	663.02961505	724.83679329	4.70036275	0.46246762	-0.33511096
0.08832	66.41609	0.00137343	0.00014026	2.75e-06	3.79e-06	-0.0	0.00045307	7.744e-05	2.05e-06	660.77597155	663.04706474	724.8162161	4.69437273	0.46245061	-0.33509481
0.08838	66.45424	0.00137185	0.00014053	2.76e-06	3.8e-06	0.0	0.00045417	7.763e-05	2.05e-06	660.81735275	663.06452577	724.79566145	4.68838703	0.46243341	-0.33507866
0.08843	66.49239	0.00137027	0.0001408	2.78e-06	3.81e-06	0.0	0.00045526	7.782e-05	2.05e-06	660.85866045	663.08199806	724.77512933	4.68241444	0.46241562	-0.33506254
0.08849	66.53054	0.00136869	0.00014106	2.79e-06	3.82e-06	0.0	0.00045636	7.802e-05	2.05e-06	660.89989499	663.09948128	724.75461969	4.67645895	0.46239706	-0.33504646
0.09855	73.44634	0.00107838	0.00018817	6.4e-06	5.23e-06	-0.0	0.00065873	0.00011383	2.05e-06	667.43554528	666.33019998	721.35059561	3.71252027	0.45404422	-0.33237437
0.09861	73.48378	0.00107682	0.00018841	6.42e-06	5.23e-06	-0.0	0.00065982	0.00011403	2.05e-06	667.46686206	666.34745869	721.3337574	3.7078603	0.45397817	-0.33236115
0.09866	73.52121	0.00107527	0.00018865	6.45e-06	5.24e-06	0.0	0.00066091	0.00011422	2.05e-06	667.49814221	666.36470922	721.31693692	3.70320726	0.45391194	-0.33234794
0.09872	73.55865	0.00107371	0.00018889	6.47e-06	5.25e-06	0.0	0.000662	0.00011442	2.05e-06	667.52938592	666.38195154	721.30013415	3.69856385	0.45384544	-0.33233476
0.09877	73.59607	0.00107215	0.00018913	6.5e-06	5.26e-06	0.0	0.00066309	0.00011461	2.05e-06	667.56059348	666.39918558	721.28334907	3.69392293	0.45377888	-0.33232158
0.09883	73.6335	0.0010706	0.00018937	6.52e-06	5.26e-06	-0.0	0.00066418	0.0001148	2.05e-06	667.59176496	666.41641133	721.26658164	3.68928646	0.4537122	-0.33230841
0.09888	73.67092	0.00106905	0.00018961	6.55e-06	5.27e-06	-0.0	0.00066527	0.000115	2.05e-06	667.62290047	666.43362877	721.24983188	3.6846592	0.45364528	-0.33229527
0.09894	73.70833	0.00106749	0.00018985	6.57e-06	5.28e-06	-0.0	0.00066636	0.00011519	2.05e-06	667.6540003	666.45083783	721.23309973	3.68003733	0.45357821	-0.33228214
0.09899	73.74575	0.00106594	0.00019008	6.6e-06	5.28e-06	0.0	0.00066745	0.00011539	2.05e-06	667.68506459	666.4680385	721.21638517	3.67541696	0.4535111	-0.33226901
0.09905	73.78315	0.00106439	0.00019032	6.63e-06	5.29e-06	0.0	0.00066853	0.00011558	2.05e-06	667.71609339	666.48523076	721.19968821	3.67080589	0.45344374	-0.3322559
0.0991	73.82056	0.00106284	0.00019056	6.65e-06	5.3e-06	0.0	0.00066962	0.00011577	2.05e-06	667.74708696	666.50241455	721.18300881	3.66620264	0.45337618	-0.33224282
0.09916	73.85796	0.00106128	0.0001908	6.68e-06	5.3e-06	-0.0	0.00067071	0.00011597	2.05e-06	667.77804553	666.51958984	721.16634694	3.66159907	0.45330863	-0.33222973
0.09921	73.89536	0.00105973	0.00019103	6.7e-06	5.31e-06	-0.0	0.00067179	0.00011616	2.05e-06	667.8089691	666.53675663	721.14970261	3.65700345	0.45324088	-0.33221666
0.09927	73.93275	0.00105819	0.00019127	6.73e-06	5.32e-06	-0.0	0.00067288	0.00011636	2.05e-06	667.83985788	666.55391487	721.13307577	3.65241851	0.45317284	-0.33220362
0.09932	73.97014	0.00105664	0.00019151	6.76e-06	5.32e-06	0.0	0.00067397	0.00011655	2.05e-06	667.87071219	666.5710645	721.1164664	3.64783197	0.45310485	-0.33219057
0.09938	74.00752	0.00105509	0.00019174	6.78e-06	5.33e-06	0.0	0.00067505	0.00011674	2.05e-06	667.90153198	666.58820554	721.0998745	3.64325294	0.45303666	-0.33217755
0.09943	74.04491	0.00105354	0.00019198	6.81e-06	5.34e-06	0.0	0.00067614	0.00011694	2.05e-06	667.93231747	666.60533794	721.08330004	3.63868371	0.45296822	-0.33216454
0.09949	74.08228	0.00105199	0.00019222	6.83e-06	5.34e-06	0.0	0.00067722	0.00011713	2.05e-06	667.96306894	666.62246166	721.06674298	3.63411533	0.45289976	-0.33215154
0.10955	80.8584	0.00078452	0.00023067	1.275e-05	6.39e-06	-0.0	0.00086544	0.00015096	2.05e-06	673.16699449	669.59478413	718.31072427	2.88081895	0.43881012	-0.3299881
0.1096	80.89508	0.00078316	0.00023085	1.278e-05	6.39e-06	-0.0	0.00086641	0.00015114	2.05e-06	673.19385378	669.61012085	718.29706482	2.87709809	0.43872875	-0.32997738
0.10966	80.93176	0.0007818	0.00023103	1.282e-05	6.4e-06	-0.0	0.00086737	0.00015131	2.05e-06	673.22070307	669.62544793	718.28341964	2.87337935	0.43864737	-0.32996667
0.10971	80.96843	0.00078045	0.00023122	1.286e-05	6.4e-06	0.0	0.00086833	0.00015149	2.05e-06	673.24754242	669.64076538	718.26978872	2.86966389	0.43856599	-0.32995596
0.10977	81.0051	0.00077909	0.0002314	1.29e-05	6.41e-06	0.0	0.00086928	0.00015166	2.05e-06	673.27437192	669.65607321	718.25617205	2.86595449	0.4384846	-0.32994528
0.10982	81.04176	0.00077773	0.00023158	1.294e-05	6.41e-06	0.0	0.00087024	0.00015183	2.05e-06	673.30119174	669.67137143	718.24256961	2.86224653	0.4384032	-0.3299346
0.10988	81.07842	0.00077638	0.00023176	1.298e-05	6.42e-06	-0.0	0.0008712	0.00015201	2.05e-06	673.32800192	669.68666004	718.22898139	2.85854233	0.4383218	-0.32992393
0.10993	81.11508	0.00077502	0.00023194	1.302e-05	6.42e-06	-0.0	0.00087216	0.00015218	2.05e-06	673.35480255	669.70193906	718.21540738	2.8548444	0.4382404	-0.32991328
0.10999	81.15173	0.00077367	0.00023212	1.306e-05	6.43e-06	0.0	0.00087311	0.00015235	2.05e-06	673.38159381	669.71720849	718.20184756	2.85114713	0.43815899	-0.32990263
0.11004	81.18838	0.00077232	0.0002323	1.309e-05	6.43e-06	0.0	0.00087407	0.00015253	2.05e-06	673.40837572	669.73246834	718.18830191	2.84745412	0.43807758	-0.329892
0.1101	81.22502	0.00077097	0.00023248	1.313e-05	6.44e-06	0.0	0.00087502	0.0001527	2.05e-06	673.43514838	669.74771862	718.17477044	2.84376758	0.43799616	-0.32988138
0.11015	81.26166	0.00076962	0.00023266	1.317e-05	6.44e-06	-0.0	0.00087597	0.00015287	2.05e-06	673.46191198	669.76295935	718.1612531	2.84008095	0.43791474	-0.32987077
0.11021	81.2983	0.00076828	0.00023284	1.321e-05	6.44e-06	-0.0	0.00087692	0.00015304	2.05e-06	673.48866651	669.77819052	718.14774991	2.83639939	0.43783332	-0.32986017
0.11026	81.33493	0.00076693	0.00023302	1.325e-05	6.45e-06	-0.0	0.00087787	0.00015322	2.05e-06	673.51541211	669.79341215	718.13426084	2.83272347	0.4377519	-0.32984958
0.11032	81.37156	0.00076559	0.00023319	1.329e-05	6.45e-06	0.0	0.00087883	0.00015339	2.05e-06	673.54214894	669.80862425	718.12078588	2.82904777	0.43767048	-0.329839
0.11037	81.40819	0.00076424	0.00023337	1.333e-05	6.46e-06	0.0	0.00087977	0.00015356	2.05e-06	673.56887699	669.82382682	718.10732501	2.82537769	0.43758905	-0.32982843
0.11043	81.44481	0.0007629	0.00023355	1.337e-05	6.46e-06	0.0	0.00088072	0.00015373	2.05e-06	673.59559642	669.83901988	718.09387823	2.82171214	0.43750763	-0.32981788
0.11048	81.48143	0.00076156	0.00023373	1.341e-05	6.47e-06	-0.0	0.00088167	0.00015391	2.05e-06	673.62230735	669.85420343	718.08044551	2.81804745	0.43742621	-0.32980733
0.12055	88.11914	0.00053825	0.00026071	2.187e-05	7.03e-06	0.0	0.00104002	0.00018287	2.05e-06	678.45611049	672.48399576	715.8460634	2.20192304	0.42306373	-0.32805338
0.1206	88.15507	0.00053715	0.00026083	2.192e-05	7.03e-06	0.0	0.0010408	0.00018301	2.05e-06	678.48265344	672.4976183	715.83501104	2.19881976	0.42299076	-0.32804471
0.12066	88.19099	0.00053605	0.00026094	2.198e-05	7.03e-06	0.0	0.00104158	0.00018316	2.05e-06	678.50920178	672.51123343	715.82397059	2.19571829	0.42291784	-0.32803604
0.12071	88.22691	0.00053496	0.00026106	2.203e-05	7.03e-06	-0.0	0.00104236	0.0001833	2.05e-06	678.53575555	672.52484114	715.81294205	2.19261896	0.422845	-0.32802738
0.12077	88.26282	0.00053387	0.00026118	2.208e-05	7.04e-06	-0.0	0.00104313	0.00018344	2.05e-06	678.56231481	672.53844145	715.80192542	2.18952373	0.4227723	-0.32801874
0.12082	88.29873	0.00053278	0.00026129	2.214e-05	7.04e-06	0.0	0.00104391	0.00018359	2.05e-06	678.58887964	672.55203438	715.79092068	2.18642907	0.42269961	-0.3280101
0.12088	88.33464	0.00053169	0.00026141	2.219e-05	7.04e-06	0.0	0.00104469	0.00018373	2.05e-06	678.61545004	672.56561993	715.77992783	2.18333807	0.42262705	-0.32800147
0.12093	88.37054	0.0005306	0.00026152	2.224e-05	7.04e-06	0.0	0.00104546	0.00018387	2.05e-06	678.64202611	672.57919811	715.76894685	2.18024969	0.42255458	-0.32799285
0.12099	88.40644	0.00052951	0.00026164	2.23e-05	7.04e-06	-0.0	0.00104623	0.00018402	2.05e-06	678.66860789	672.59276893	715.75797773	2.17716279	0.42248217	-0.32798424
0.12104	88.44234	0.00052843	0.00026175	2.235e-05	7.04e-06	-0.0	0.00104701	0.00018416	2.05e-06	678.69519542	672.60633241	715.74702047	2.17407986	0.42240988	-0.32797564
0.1211	88.47823	0.00052734	0.00026187	2.24e-05	7.05e-06	-0.0	0.00104778	0.0001843	2.05e-06	678.72178878	672.61988855	715.73607505	2.17099814	0.42233765	-0.32796704
0.12115	88.51412	0.00052626	0.00026198	2.246e-05	7.05e-06	0.0	0.00104855	0.00018444	2.05e-06	678.748388	672.63343737	715.72514146	2.16791921	0.4222655	-0.32795846
0.12121	88.55	0.00052518	0.0002621	2.251e-05	7.05e-06	0.0	0.00104932	0.00018459	2.05e-06	678.77499313	672.64697888	715.7142197	2.16484382	0.42219349	-0.32794989
0.12126	88.58588	0.0005241	0.00026221	2.256e-05	7.05e-06	-0.0	0.00105009	0.00018473	2.05e-06	678.80160426	672.66051309	715.70330976	2.16176917	0.4221215	-0.32794132
0.12132	88.62176	0.00052302	0.00026232	2.262e-05	7.05e-06	-0.0	0.00105085	0.00018487	2.05e-06	678.82822139	672.67404	715.69241162	2.1586985	0.42204965	-0.32793277
0.12137	88.65763	0.00052194	0.00026244	2.267e-05	7.05e-06	-0.0	0.00105162	0.00018501	2.05e-06	678.85484461	672.68755963	715.68152528	2.15562957	0.42197787	-0.32792423
0.12143	88.6935	0.00052087	0.00026255	2.273e-05	7.06e-06	0.0	0.00105239	0.00018515	2.05e-06	678.88147397	672.701072	715.67065072	2.15256275	0.42190616	-0.32791569
0.12148	88.72937	0.00051979	0.00026266	2.278e-05	7.06e-06	0.0	0.00105315	0.00018529	2.05e-06	678.90810949	672.7145771	715.65978794	2.14949996	0.42183459	-0.32790716
0.13155	95.22978	0.00034588	0.00027785	3.403e-05	7.14e-06	0.0	0.00117733	0.0002085	2.05e-06	683.93119433	675.07358808	713.86086682	1.62619481	0.41055142	-0.32649508
0.1316	95.26496	0.00034505	0.0002779	3.41e-05	7.14e-06	-0.0	0.00117793	0.00020861	2.05e-06	683.95964981	675.08591043	713.8520219	1.62351862	0.41050115	-0.32648814
0.13166	95.30014	0.00034423	0.00027796	3.417e-05	7.14e-06	-0.0	0.00117852	0.00020873	2.05e-06	683.98811779	675.09822701	713.8431872	1.62084499	0.41045107	-0.3264812
0.13171	95.33531	0.0003434	0.00027801	3.424e-05	7.14e-06	0.0	0.00117911	0.00020884	2.05e-06	684.01659829	675.11053784	713.83436273	1.61817212	0.41040106	-0.32647427
0.13177	95.37047	0.00034258	0.00027806	3.431e-05	7.14e-06	0.0	0.0011797	0.00020895	2.05e-06	684.04509133	675.1228429	713.82554848	1.61550202	0.41035126	-0.32646736
0.13182	95.40564	0.00034175	0.00027812	3.438e-05	7.14e-06	-0.0	0.00118029	0.00020906	2.05e-06	684.07359693	675.13514221	713.81674443	1.6128329	0.41030153	-0.32646045
0.13188	95.4408	0.00034093	0.00027817	3.444e-05	7.14e-06	-0.0	0.00118088	0.00020917	2.05e-06	684.10211509	675.14743577	713.80795058	1.61016606	0.41025199	-0.32645354
0.13193	95.47595	0.00034011	0.00027822	3.451e-05	7.14e-06	-0.0	0.00118147	0.00020928	2.05e-06	684.13064584	675.15972359	713.79916692	1.60750091	0.41020257	-0.32644665
0.13199	95.5111	0.00033929	0.00027827	3.458e-05	7.14e-06	0.0	0.00118206	0.0002094	2.05e-06	684.15918919	675.17200568	713.79039345	1.60483718	0.41015326	-0.32643976
0.13204	95.54625	0.00033847	0.00027833	3.465e-05	7.14e-06	0.0	0.00118264	0.00020951	2.05e-06	684.18774515	675.18428203	713.78163016	1.60217606	0.41010416	-0.32643288
0.1321	95.5814	0.00033766	0.00027838	3.472e-05	7.13e-06	-0.0	0.00118323	0.00020962	2.05e-06	684.21631375	675.19655266	713.77287704	1.59951564	0.41005511	-0.32642601
0.13215	95.61654	0.00033684	0.00027843	3.479e-05	7.13e-06	-0.0	0.00118381	0.00020973	2.05e-06	684.24489499	675.20881756	713.76413409	1.59685795	0.41000628	-0.32641915
0.13221	95.65167	0.00033603	0.00027848	3.486e-05	7.13e-06	0.0	0.0011844	0.00020984	2.05e-06	684.27348889	675.22107674	713.75540129	1.59420128	0.40995752	-0.32641229
0.13226	95.68681	0.00033522	0.00027853	3.493e-05	7.13e-06	0.0	0.00118498	0.00020995	2.05e-06	684.30209546	675.23333022	713.74667864	1.5915468	0.40990894	-0.32640545
0.13232	95.72194	0.0003344	0.00027858	3.5e-05	7.13e-06	0.0	0.00118556	0.00021006	2.05e-06	684.33071472	675.24557798	713.73796613	1.58889405	0.4098605	-0.32639861
0.13237	95.75706	0.00033359	0.00027863	3.507e-05	7.13e-06	-0.0	0.00118614	0.00021017	2.05e-06	684.35934668	675.25782004	713.72926376	1.58624267	0.40981216	-0.32639178
0.13243	95.79218	0.00033278	0.00027868	3.514e-05	7.13e-06	-0.0	0.00118672	0.00021028	2.05e-06	684.38799135	675.27005641	713.72057152	1.58359388	0.40976403	-0.32638496
0.13248	95.8273	0.00033198	0.00027873	3.521e-05	7.13e-06	0.0	0.0011873	0.00021039	2.05e-06	684.41664876	675.28228708	713.7118894	1.58094578	0.40971596	-0.32637814
0.14255	102.19139	0.00020506	0.00028278	4.959e-05	6.79e-06	0.0	0.00127856	0.00022794	2.05e-06	689.87905019	677.42806026	712.28653484	1.12324297	0.40339529	-0.32525935
0.1426	102.22583	0.00020448	0.00028278	4.968e-05	6.79e-06	-0.0	0.00127898	0.00022803	2.05e-06	689.91005322	677.43929154	712.27960373	1.12087529	0.40337456	-0.32525391
0.14266	102.26026	0.00020389	0.00028277	4.977e-05	6.79e-06	-0.0	0.0012794	0.00022811	2.05e-06	689.94106771	677.45051749	712.27268157	1.11850929	0.40335402	-0.32524848
0.14271	102.29469	0.00020331	0.00028277	4.986e-05	6.78e-06	0.0	0.00127982	0.00022819	2.05e-06	689.97209363	677.46173811	712.26576837	1.11614421	0.40333358	-0.32524305
0.14277	102.32911	0.00020273	0.00028276	4.994e-05	6.78e-06	0.0	0.00128024	0.00022827	2.05e-06	690.00313095	677.47295339	712.25886412	1.11378095	0.40331334	-0.32523764
0.14282	102.36353	0.00020215	0.00028276	5.003e-05	6.78e-06	-0.0	0.00128066	0.00022836	2.05e-06	690.03417964	677.48416334	712.25196881	1.11141846	0.40329319	-0.32523222
0.14288	102.39795	0.00020158	0.00028275	5.012e-05	6.78e-06	-0.0	0.00128108	0.00022844	2.05e-06	690.06523968	677.49536796	712.24508244	1.10905789	0.40327327	-0.32522682
0.14293	102.43236	0.000201	0.00028275	5.021e-05	6.77e-06	0.0	0.00128149	0.00022852	2.05e-06	690.09631103	677.50656724	712.23820499	1.10669803	0.40325342	-0.32522142
0.14299	102.46677	0.00020042	0.00028274	5.029e-05	6.77e-06	0.0	0.00128191	0.0002286	2.05e-06	690.12739366	677.51776118	712.23133648	1.10434009	0.40323379	-0.32521603
0.14304	102.50118	0.00019985	0.00028273	5.038e-05	6.77e-06	-0.0	0.00128232	0.00022868	2.05e-06	690.15848753	677.52894978	712.22447688	1.1019829	0.40321424	-0.32521064
0.1431	102.53558	0.00019927	0.00028273	5.047e-05	6.76e-06	-0.0	0.00128274	0.00022876	2.05e-06	690.18959264	677.54013305	712.2176262	1.09962757	0.40319491	-0.32520527
0.14315	102.56998	0.0001987	0.00028272	5.056e-05	6.76e-06	0.0	0.00128315	0.00022884	2.05e-06	690.22070892	677.55131098	712.21078442	1.09727305	0.40317567	-0.3251999
0.14321	102.60437	0.00019813	0.00028271	5.065e-05	6.76e-06	0.0	0.00128356	0.00022892	2.05e-06	690.25183637	677.56248358	712.20395155	1.09492032	0.40315663	-0.32519453
0.14326	102.63876	0.00019756	0.00028271	5.074e-05	6.76e-06	-0.0	0.00128397	0.00022901	2.05e-06	690.28297494	677.57365083	712.19712758	1.09256847	0.40313769	-0.32518918
0.14332	102.67315	0.00019699	0.0002827	5.082e-05	6.75e-06	-0.0	0.00128439	0.00022909	2.05e-06	690.31412462	677.58481274	712.1903125	1.09021833	0.40311894	-0.32518383
0.14337	102.70753	0.00019642	0.00028269	5.091e-05	6.75e-06	-0.0	0.0012848	0.00022917	2.05e-06	690.34528535	677.59596931	712.1835063	1.08786915	0.40310031	-0.32517849
0.14343	102.74191	0.00019586	0.00028268	5.1e-05	6.75e-06	0.0	0.0012852	0.00022925	2.05e-06	690.37645711	677.60712054	712.17670899	1.08552158	0.40308186	-0.32517315
0.14348	102.77629	0.00019529	0.00028267	5.109e-05	6.74e-06	0.0	0.00128561	0.00022933	2.05e-06	690.40763987	677.61826643	712.16992056	1.08317508	0.40306353	-0.32516782
