# Supplementary material for: Dataset for the simulated biomass pyrolysis in rotary kilns with varying particle residence time distributions
Source: Data Brief. 2021 Nov 23;39:107603. doi: 10.1016/j.dib.2021.107603 (PMC8633881; doi:10.1016/j.dib.2021.107603)
Supplement: Supplementary Data S1 — Supplementary Raw Research Data. This is open data under the CC BY license http://creativecommons.org/licenses/by/4.0/ [file mmc1.zip › supplementary/109/logFiles/log_Pe5]

l,m	Tau,s	F_w,kg/s	F_is,kg/s	F_c,kg/s	F_rt,kg/s	F_w_wet,kg/s	F_it,kg/s	F_g,kg/s	F_H2O_g,kg/s	T_b,K	T_g,K	T_w,K	q_bed,kW/m	q_gas,kW/m	q_loss,kW/m
5e-05	0.02237	0.0	0.0	0.0	0.0	0.00205511	0.0	0.0	0.0	298.78800721	299.61319103	832.98080862	42.87476167	1.84750284	-0.41998879
0.00011	0.0671	0.0	0.0	0.0	0.0	0.00205511	0.0	0.0	0.0	299.42488408	301.07425632	832.81185434	42.81392484	1.84519923	-0.41985619
0.00016	0.11183	0.0	0.0	0.0	0.0	0.00205511	0.0	0.0	0.0	300.06063305	302.53318664	832.64313687	42.75318078	1.84288149	-0.41972377
0.00022	0.15655	0.0	0.0	0.0	0.0	0.00205511	0.0	0.0	0.0	300.69525667	303.98997221	832.47465591	42.6925388	1.84054802	-0.41959155
0.00027	0.20127	0.0	0.0	0.0	0.0	0.00205511	0.0	0.0	0.0	301.32875775	305.44460214	832.30641115	42.63197542	1.83820286	-0.41945949
0.00033	0.24598	0.0	0.0	0.0	0.0	0.00205511	0.0	0.0	0.0	301.96113845	306.89706832	832.13840233	42.57151722	1.83584139	-0.41932764
0.00038	0.29069	0.0	0.0	0.0	0.0	0.00205511	0.0	0.0	0.0	302.59240166	308.34735952	831.97062912	42.511149	1.83346627	-0.41919598
0.00044	0.3354	0.0	0.0	0.0	0.0	0.00205511	0.0	0.0	0.0	303.22254984	309.79546627	831.80309123	42.45086376	1.8310787	-0.41906448
0.00049	0.3801	0.0	0.0	0.0	0.0	0.00205511	0.0	0.0	0.0	303.85158527	311.24137998	831.63578841	42.3906661	1.82867789	-0.41893315
0.0105	8.44232	5e-07	0.0	0.0	0.0	0.0020546	0.0	0.0	0.0	402.06529457	529.52643915	804.8212069	32.81887633	1.20229303	-0.39788802
0.01056	8.48622	5.2e-07	0.0	0.0	0.0	0.00205458	0.0	0.0	0.0	402.52638926	530.44612343	804.69238641	32.77309859	1.1982216	-0.39778692
0.01061	8.53011	5.4e-07	0.0	0.0	0.0	0.00205457	0.0	0.0	0.0	402.98672918	531.36257089	804.56375286	32.72738775	1.19414886	-0.39768597
0.01067	8.574	5.6e-07	0.0	0.0	0.0	0.00205455	0.0	0.0	0.0	403.44631582	532.27578173	804.43530603	32.6817438	1.19007483	-0.39758516
0.01072	8.61789	5.8e-07	0.0	0.0	0.0	0.00205453	0.0	0.0	0.0	403.90515068	533.18575618	804.30704565	32.63616675	1.18599949	-0.3974845
0.01078	8.66177	5.9e-07	0.0	0.0	0.0	0.00205451	0.0	0.0	0.0	404.36323524	534.09249446	804.17897148	32.59065657	1.18192286	-0.39738398
0.01083	8.70564	6.1e-07	0.0	0.0	0.0	0.00205449	0.0	0.0	0.0	404.82057099	534.99599679	804.05108327	32.54521326	1.17784496	-0.39728362
0.01089	8.74952	6.4e-07	0.0	0.0	0.0	0.00205447	0.0	0.0	0.0	405.27715941	535.89626341	803.92338078	32.49982542	1.17377621	-0.39718338
0.01094	8.79338	6.6e-07	0.0	0.0	0.0	0.00205445	0.0	0.0	0.0	405.7330016	536.79330192	803.79586378	32.4545108	1.16970036	-0.3970833
0.011	8.83725	6.8e-07	0.0	0.0	0.0	0.00205443	0.0	0.0	0.0	406.18809926	537.68710845	803.668532	32.40926212	1.16562408	-0.39698337
0.01105	8.8811	7e-07	0.0	0.0	0.0	0.0020544	0.0	0.0	0.0	406.64245385	538.57768383	803.5413852	32.36407931	1.16154744	-0.39688358
0.01111	8.92496	7.2e-07	0.0	0.0	0.0	0.00205438	0.0	0.0	0.0	407.09606681	539.46502895	803.41442314	32.3189623	1.1574705	-0.39678394
0.01116	8.96881	7.5e-07	0.0	0.0	0.0	0.00205436	0.0	0.0	0.0	407.54893961	540.34914473	803.28764557	32.27391102	1.15339332	-0.39668444
0.01122	9.01266	7.7e-07	0.0	0.0	0.0	0.00205433	0.0	0.0	0.0	408.00107368	541.23003214	803.16105225	32.22892541	1.14931595	-0.39658509
0.01127	9.0565	8e-07	0.0	0.0	0.0	0.00205431	0.0	0.0	0.0	408.45247048	542.10769218	803.03464292	32.1840054	1.14523847	-0.39648589
0.01133	9.10033	8.2e-07	0.0	0.0	0.0	0.00205428	0.0	0.0	0.0	408.90313143	542.98212593	802.90841736	32.13914506	1.14116636	-0.39638682
0.01138	9.14417	8.5e-07	0.0	0.0	0.0	0.00205425	0.0	0.0	0.0	409.3530578	543.85333824	802.7823753	32.09435142	1.1370931	-0.39628789
0.01144	9.18799	8.8e-07	0.0	0.0	0.0	0.00205423	0.0	0.0	0.0	409.80225104	544.72132947	802.65651651	32.04962389	1.13301925	-0.39618912
0.01149	9.23182	9.1e-07	0.0	0.0	0.0	0.0020542	0.0	0.0	0.0	410.25071263	545.58610033	802.53084073	32.00496103	1.12894614	-0.39609049
0.0215	17.1362	6.805e-05	0.0	0.0	0.0	0.00198699	0.0	0.0	7e-08	480.95249323	653.87654013	782.45754894	24.84711062	0.48907248	-0.38033645
0.02156	17.17924	6.925e-05	0.0	0.0	0.0	0.00198578	0.0	0.0	7e-08	481.28704754	654.23765176	782.36129951	24.81262222	0.48643468	-0.38026091
0.02161	17.22227	7.047e-05	0.0	0.0	0.0	0.00198456	0.0	0.0	7e-08	481.62107019	654.59666744	782.26518932	24.77818214	0.48380817	-0.38018548
0.02167	17.2653	7.171e-05	0.0	0.0	0.0	0.00198332	0.0	0.0	7e-08	481.95456199	654.95359501	782.16921813	24.74379033	0.48119294	-0.38011016
0.02172	17.30833	7.297e-05	0.0	0.0	0.0	0.00198206	0.0	0.0	7e-08	482.28752374	655.3084423	782.07338574	24.70944671	0.47858899	-0.38003495
0.02178	17.35135	7.424e-05	0.0	0.0	0.0	0.00198079	0.0	0.0	7e-08	482.61995625	655.66121717	781.97769191	24.67515124	0.47599633	-0.37995985
0.02183	17.39437	7.553e-05	0.0	0.0	0.0	0.0019795	0.0	0.0	8e-08	482.95186034	656.01192743	781.88213642	24.64090382	0.47341497	-0.37988485
0.02189	17.43739	7.685e-05	0.0	0.0	0.0	0.00197818	0.0	0.0	8e-08	483.2832368	656.36058096	781.78671905	24.60670441	0.47084492	-0.37980997
0.02194	17.4804	7.817e-05	0.0	0.0	0.0	0.00197685	0.0	0.0	8e-08	483.61408645	656.70718559	781.69143959	24.57255295	0.46828612	-0.37973519
0.022	17.5234	7.952e-05	0.0	0.0	0.0	0.0019755	0.0	0.0	8e-08	483.94441007	657.05174911	781.59629779	24.53844939	0.46573859	-0.37966052
0.02205	17.56641	8.089e-05	0.0	0.0	0.0	0.00197413	0.0	0.0	8e-08	484.27420847	657.39427933	781.50129345	24.50439365	0.46320235	-0.37958595
0.02211	17.6094	8.228e-05	0.0	0.0	0.0	0.00197275	0.0	0.0	8e-08	484.60348244	657.73478405	781.40642634	24.47038568	0.46067738	-0.3795115
0.02216	17.6524	8.368e-05	0.0	0.0	0.0	0.00197134	0.0	0.0	8e-08	484.93223279	658.07327108	781.31169625	24.43642541	0.45816367	-0.37943715
0.02222	17.69539	8.511e-05	0.0	0.0	0.0	0.00196991	0.0	0.0	9e-08	485.26046029	658.4097482	781.21710294	24.40251279	0.45566123	-0.37936291
0.02227	17.73837	8.655e-05	0.0	0.0	0.0	0.00196847	0.0	0.0	9e-08	485.58816574	658.74422318	781.1226462	24.36864775	0.45317005	-0.37928878
0.02233	17.78135	8.801e-05	0.0	0.0	0.0	0.001967	0.0	0.0	9e-08	485.91534993	659.07670381	781.02832581	24.33483023	0.45069012	-0.37921476
0.02238	17.82433	8.95e-05	0.0	0.0	0.0	0.00196552	0.0	0.0	9e-08	486.24201365	659.40719785	780.93414155	24.30106015	0.4482215	-0.37914084
0.02244	17.8673	9.1e-05	0.0	0.0	0.0	0.00196401	0.0	0.0	9e-08	486.56815767	659.73571312	780.84009319	24.26733748	0.44576408	-0.37906702
0.02249	17.91027	9.253e-05	0.0	0.0	0.0	0.00196248	0.0	0.0	9e-08	486.8937828	660.06225734	780.74618053	24.23366216	0.4433179	-0.37899332
0.0325	25.6604	0.00083379	1.1e-07	0.0	0.0	0.00122028	8e-08	1e-08	8.3e-07	538.27898379	694.044457	765.70223618	18.8357441	0.16468675	-0.3671862
0.03256	25.7026	0.00084027	1.1e-07	0.0	0.0	0.00121379	8e-08	1e-08	8.4e-07	538.52229815	694.12770143	765.62974884	18.80978077	0.16391207	-0.3671293
0.03261	25.7448	0.00084676	1.1e-07	0.0	0.0	0.00120729	8e-08	1e-08	8.5e-07	538.76523538	694.2101457	765.55736178	18.78385405	0.16314388	-0.36707249
0.03267	25.78699	0.00085326	1.1e-07	0.0	0.0	0.00120078	8e-08	1e-08	8.5e-07	539.00779631	694.29179367	765.48507485	18.75796382	0.16238205	-0.36701576
0.03272	25.82918	0.00085978	1.2e-07	0.0	0.0	0.00119425	9e-08	1e-08	8.6e-07	539.24998179	694.37264904	765.41288788	18.73211004	0.16162661	-0.3669591
0.03278	25.87136	0.0008663	1.2e-07	0.0	0.0	0.00118771	9e-08	1e-08	8.7e-07	539.49179267	694.45271553	765.34080072	18.70629264	0.16087753	-0.36690252
0.03283	25.91354	0.00087284	1.2e-07	0.0	0.0	0.00118117	9e-08	1e-08	8.7e-07	539.73322979	694.53199678	765.26881319	18.68051154	0.16013479	-0.36684602
0.03289	25.95572	0.00087938	1.2e-07	0.0	0.0	0.00117461	9e-08	1e-08	8.8e-07	539.97429399	694.61049641	765.19692515	18.65476668	0.15939836	-0.3667896
0.03294	25.99789	0.00088594	1.3e-07	0.0	0.0	0.00116804	1e-07	1e-08	8.9e-07	540.21498611	694.68821797	765.12513644	18.62905799	0.15866821	-0.36673326
0.033	26.04006	0.0008925	1.3e-07	0.0	0.0	0.00116147	1e-07	1e-08	8.9e-07	540.455307	694.76516499	765.05344688	18.6033854	0.15794434	-0.36667699
0.03305	26.08222	0.00089908	1.3e-07	0.0	0.0	0.00115488	1e-07	1e-08	9e-07	540.6952575	694.84134091	764.98185633	18.57774884	0.1572267	-0.3666208
0.03311	26.12438	0.00090566	1.3e-07	0.0	0.0	0.00114829	1e-07	1e-08	9.1e-07	540.93483844	694.91674915	764.91036463	18.55214827	0.15651534	-0.36656469
0.03316	26.16653	0.00091225	1.4e-07	0.0	0.0	0.00114168	1.1e-07	1e-08	9.1e-07	541.17405065	694.99139315	764.83897162	18.52658359	0.15581016	-0.36650866
0.03322	26.20868	0.00091885	1.4e-07	0.0	0.0	0.00113508	1.1e-07	2e-08	9.2e-07	541.41289499	695.0652762	764.76767713	18.50105473	0.15511116	-0.3664527
0.03327	26.25083	0.00092545	1.4e-07	0.0	0.0	0.00112846	1.1e-07	2e-08	9.3e-07	541.65137229	695.13840155	764.69648102	18.47556161	0.15441832	-0.36639682
0.03333	26.29297	0.00093206	1.5e-07	0.0	0.0	0.00112184	1.1e-07	2e-08	9.3e-07	541.88948338	695.21077242	764.62538312	18.45010419	0.15373161	-0.36634102
0.03338	26.33511	0.00093868	1.5e-07	0.0	0.0	0.00111521	1.2e-07	2e-08	9.4e-07	542.1272291	695.282392	764.55438328	18.42468238	0.15305103	-0.3662853
0.03344	26.37725	0.0009453	1.5e-07	0.0	0.0	0.00110857	1.2e-07	2e-08	9.5e-07	542.36461028	695.35326338	764.48348135	18.39929611	0.15237655	-0.36622965
0.03349	26.41938	0.00095193	1.6e-07	0.0	0.0	0.00110193	1.2e-07	2e-08	9.5e-07	542.60162777	695.42338965	764.41267716	18.37394532	0.15170815	-0.36617408
0.0435	34.01838	0.00186862	2.42e-06	0.0	3e-08	0.00017857	3.12e-06	4.7e-07	1.88e-06	580.40104217	696.9481279	753.00786798	14.28452518	0.12465957	-0.35722283
0.04356	34.05976	0.00187103	2.45e-06	0.0	3e-08	0.00017608	3.16e-06	4.8e-07	1.88e-06	580.58240052	696.89520984	752.95260163	14.26456618	0.1250307	-0.35717945
0.04361	34.10113	0.00187341	2.48e-06	0.0	3e-08	0.00017362	3.2e-06	4.8e-07	1.88e-06	580.76349298	696.84163168	752.89740875	14.24462662	0.12540737	-0.35713613
0.04367	34.1425	0.00187577	2.5e-06	0.0	3e-08	0.00017119	3.24e-06	4.9e-07	1.88e-06	580.94431973	696.78739482	752.84228925	14.22470618	0.12578956	-0.35709287
0.04372	34.18387	0.00187809	2.53e-06	0.0	3e-08	0.00016879	3.28e-06	5e-07	1.89e-06	581.12488093	696.73250071	752.78724303	14.20480457	0.12617726	-0.35704966
0.04378	34.22523	0.00188039	2.56e-06	0.0	3e-08	0.00016641	3.33e-06	5e-07	1.89e-06	581.30517673	696.67695085	752.73227001	14.18492149	0.12657047	-0.35700652
0.04383	34.26659	0.00188266	2.59e-06	0.0	3e-08	0.00016406	3.37e-06	5.1e-07	1.89e-06	581.48520729	696.62074679	752.6773701	14.1650566	0.12696914	-0.35696343
0.04389	34.30794	0.00188491	2.61e-06	0.0	3e-08	0.00016173	3.41e-06	5.2e-07	1.89e-06	581.66497275	696.56389005	752.62254321	14.14520959	0.12737326	-0.35692039
0.04394	34.34929	0.00188712	2.64e-06	0.0	3e-08	0.00015943	3.46e-06	5.2e-07	1.9e-06	581.84447325	696.5063822	752.56778925	14.12538019	0.12778284	-0.35687742
0.044	34.39063	0.00188931	2.67e-06	0.0	3e-08	0.00015716	3.5e-06	5.3e-07	1.9e-06	582.02370893	696.44822499	752.51310813	14.10556806	0.12819787	-0.3568345
0.04405	34.43198	0.00189148	2.7e-06	0.0	3e-08	0.00015491	3.55e-06	5.4e-07	1.9e-06	582.20267991	696.38942015	752.45849977	14.08577287	0.12861831	-0.35679164
0.04411	34.47331	0.00189361	2.73e-06	0.0	3e-08	0.00015269	3.59e-06	5.5e-07	1.9e-06	582.38138634	696.32996946	752.40396408	14.06599431	0.12904415	-0.35674884
0.04416	34.51464	0.00189572	2.76e-06	0.0	3e-08	0.00015049	3.64e-06	5.5e-07	1.9e-06	582.55982832	696.26987474	752.34950099	14.04623204	0.12947539	-0.35670609
0.04422	34.55597	0.00189781	2.79e-06	0.0	3e-08	0.00014832	3.69e-06	5.6e-07	1.91e-06	582.73800598	696.20913787	752.2951104	14.02648575	0.12991198	-0.3566634
0.04427	34.5973	0.00189987	2.82e-06	0.0	3e-08	0.00014618	3.73e-06	5.7e-07	1.91e-06	582.91591943	696.14776077	752.24079225	14.0067551	0.13035393	-0.35662077
0.04433	34.63862	0.0019019	2.84e-06	0.0	3e-08	0.00014406	3.78e-06	5.7e-07	1.91e-06	583.09356877	696.08574543	752.18654645	13.98705652	0.13080121	-0.35657819
0.04438	34.67993	0.00190391	2.87e-06	0.0	4e-08	0.00014196	3.83e-06	5.8e-07	1.91e-06	583.27095432	696.02309383	752.13237286	13.96752929	0.13125377	-0.35653567
0.04444	34.72125	0.00190589	2.9e-06	0.0	4e-08	0.00013989	3.88e-06	5.9e-07	1.92e-06	583.44807819	695.95980784	752.07827081	13.94792683	0.13171165	-0.35649321
0.04449	34.76256	0.00190785	2.94e-06	0.0	4e-08	0.00013785	3.93e-06	6e-07	1.92e-06	583.62493931	695.89588972	752.02424058	13.92835651	0.1321748	-0.3564508
0.05455	42.25374	0.00200611	1.328e-05	1e-08	2.2e-07	4.9e-06	2.462e-05	3.91e-06	2.05e-06	611.80588916	677.58946491	743.2315534	10.76389052	0.27220626	-0.34954949
0.05461	42.2943	0.00200589	1.337e-05	1e-08	2.3e-07	4.79e-06	2.482e-05	3.94e-06	2.05e-06	611.93827359	677.48078794	743.18894025	10.74869402	0.27305968	-0.34951605
0.05466	42.33487	0.00200567	1.346e-05	1e-08	2.3e-07	4.69e-06	2.502e-05	3.97e-06	2.05e-06	612.07043704	677.37231364	743.1463809	10.73352235	0.27391188	-0.34948264
0.05472	42.37542	0.00200544	1.355e-05	1e-08	2.3e-07	4.59e-06	2.523e-05	4.01e-06	2.05e-06	612.20237977	677.26404587	743.10387528	10.71837629	0.27476283	-0.34944928
0.05477	42.41597	0.00200521	1.363e-05	1e-08	2.3e-07	4.49e-06	2.543e-05	4.04e-06	2.05e-06	612.33410209	677.15598845	743.06142328	10.70325659	0.2756125	-0.34941596
0.05483	42.45652	0.00200498	1.372e-05	1e-08	2.3e-07	4.4e-06	2.563e-05	4.07e-06	2.05e-06	612.46560428	677.04814518	743.01902481	10.68816402	0.27646087	-0.34938268
0.05488	42.49707	0.00200474	1.381e-05	1e-08	2.4e-07	4.3e-06	2.584e-05	4.11e-06	2.05e-06	612.59688664	676.94051982	742.97667978	10.67308472	0.2773081	-0.34934944
0.05494	42.53761	0.0020045	1.39e-05	1e-08	2.4e-07	4.21e-06	2.605e-05	4.14e-06	2.05e-06	612.72794932	676.83311582	742.93438814	10.65803855	0.2781539	-0.34931625
0.05499	42.57814	0.00200426	1.399e-05	1e-08	2.4e-07	4.12e-06	2.625e-05	4.17e-06	2.05e-06	612.85879269	676.72593696	742.89214977	10.64302128	0.27899831	-0.3492831
0.05505	42.61868	0.00200401	1.408e-05	1e-08	2.4e-07	4.03e-06	2.646e-05	4.21e-06	2.05e-06	612.98941708	676.61898692	742.84996458	10.62803208	0.27984132	-0.34924998
0.0551	42.6592	0.00200376	1.418e-05	1e-08	2.4e-07	3.95e-06	2.667e-05	4.24e-06	2.05e-06	613.11982282	676.51226927	742.80783245	10.61307153	0.28068292	-0.34921692
0.05516	42.69973	0.0020035	1.427e-05	1e-08	2.5e-07	3.86e-06	2.689e-05	4.28e-06	2.05e-06	613.25001022	676.40578759	742.76575329	10.59814023	0.28152306	-0.34918389
0.05521	42.74025	0.00200324	1.436e-05	1e-08	2.5e-07	3.78e-06	2.71e-05	4.31e-06	2.05e-06	613.37997964	676.2995454	742.72372699	10.58322811	0.28236175	-0.3491509
0.05527	42.78077	0.00200298	1.445e-05	1e-08	2.5e-07	3.7e-06	2.731e-05	4.35e-06	2.05e-06	613.50973127	676.19354617	742.68175348	10.56824863	0.28319913	-0.34911796
0.05532	42.82128	0.00200272	1.455e-05	1e-08	2.5e-07	3.61e-06	2.753e-05	4.38e-06	2.05e-06	613.63926421	676.08779319	742.63983303	10.55334784	0.28403488	-0.34908505
0.05538	42.86179	0.00200245	1.464e-05	1e-08	2.5e-07	3.54e-06	2.775e-05	4.42e-06	2.05e-06	613.76857943	675.98228996	742.59796535	10.53846544	0.2848691	-0.34905219
0.05543	42.90229	0.00200217	1.473e-05	1e-08	2.6e-07	3.46e-06	2.797e-05	4.45e-06	2.05e-06	613.89767713	675.87703984	742.55615036	10.5236009	0.28570176	-0.34901937
0.05549	42.94279	0.0020019	1.483e-05	2e-08	2.6e-07	3.38e-06	2.819e-05	4.49e-06	2.05e-06	614.0265575	675.77204617	742.51438802	10.50875368	0.28653284	-0.34898659
0.06555	50.28719	0.00190412	3.918e-05	1.5e-07	8.4e-07	3e-08	9.341e-05	1.533e-05	2.06e-06	634.19578409	662.62020398	735.68819415	8.12414826	0.4011517	-0.34362866
0.06561	50.32696	0.00190335	3.935e-05	1.5e-07	8.4e-07	3e-08	9.391e-05	1.542e-05	2.06e-06	634.28866188	662.58334417	735.65500034	8.11281002	0.40156142	-0.3436026
0.06566	50.36672	0.00190257	3.952e-05	1.5e-07	8.5e-07	3e-08	9.443e-05	1.55e-05	2.06e-06	634.38136601	662.54682556	735.62184753	8.10146876	0.40196901	-0.34357658
0.06572	50.40648	0.00190179	3.97e-05	1.5e-07	8.5e-07	3e-08	9.494e-05	1.559e-05	2.06e-06	634.47389646	662.51064691	735.58873573	8.09010202	0.40237451	-0.34355059
0.06577	50.44624	0.00190101	3.987e-05	1.5e-07	8.6e-07	3e-08	9.545e-05	1.567e-05	2.06e-06	634.56625291	662.47480697	735.55566506	8.07876016	0.40277784	-0.34352463
0.06583	50.48599	0.00190023	4.005e-05	1.5e-07	8.6e-07	3e-08	9.597e-05	1.576e-05	2.06e-06	634.6584357	662.43930454	735.52263543	8.06743155	0.40317905	-0.34349871
0.06588	50.52574	0.00189945	4.022e-05	1.6e-07	8.6e-07	3e-08	9.649e-05	1.585e-05	2.06e-06	634.75044503	662.4041384	735.48964679	8.05615851	0.40357817	-0.34347281
0.06594	50.56548	0.00189866	4.04e-05	1.6e-07	8.7e-07	3e-08	9.701e-05	1.594e-05	2.06e-06	634.84228166	662.36930729	735.45669894	8.04490909	0.40397519	-0.34344695
0.06599	50.60522	0.00189787	4.057e-05	1.6e-07	8.7e-07	3e-08	9.753e-05	1.602e-05	2.06e-06	634.93394592	662.33480996	735.42379181	8.03368368	0.40437013	-0.34342112
0.06605	50.64496	0.00189708	4.075e-05	1.6e-07	8.8e-07	3e-08	9.805e-05	1.611e-05	2.06e-06	635.02543814	662.30064516	735.39092531	8.02246937	0.40476298	-0.34339533
0.0661	50.68469	0.00189628	4.092e-05	1.6e-07	8.8e-07	3e-08	9.858e-05	1.62e-05	2.06e-06	635.11675851	662.26681163	735.35809941	8.01128442	0.40515375	-0.34336956
0.06616	50.72442	0.00189548	4.11e-05	1.6e-07	8.9e-07	2e-08	9.91e-05	1.629e-05	2.06e-06	635.20790742	662.23330812	735.32531401	8.00011104	0.40554245	-0.34334383
0.06621	50.76414	0.00189468	4.128e-05	1.7e-07	8.9e-07	2e-08	9.963e-05	1.638e-05	2.06e-06	635.29888505	662.20013334	735.29256906	7.98895496	0.40592908	-0.34331812
0.06627	50.80386	0.00189388	4.145e-05	1.7e-07	9e-07	2e-08	0.00010016	1.647e-05	2.06e-06	635.38969165	662.16728605	735.25986452	7.97782012	0.40631363	-0.34329245
0.06632	50.84358	0.00189307	4.163e-05	1.7e-07	9e-07	2e-08	0.00010069	1.656e-05	2.06e-06	635.48032753	662.13476498	735.22720031	7.96669587	0.40669616	-0.34326682
0.06638	50.88329	0.00189226	4.181e-05	1.7e-07	9.1e-07	2e-08	0.00010123	1.665e-05	2.06e-06	635.57079284	662.10256885	735.1945764	7.95559127	0.40707661	-0.34324121
0.06643	50.923	0.00189145	4.199e-05	1.7e-07	9.1e-07	2e-08	0.00010176	1.674e-05	2.06e-06	635.66108788	662.07069638	735.16199272	7.94450227	0.40745504	-0.34321563
0.06649	50.96271	0.00189064	4.217e-05	1.8e-07	9.2e-07	2e-08	0.0001023	1.683e-05	2.06e-06	635.75121286	662.03914629	735.12944922	7.93342871	0.40783144	-0.34319009
0.07655	58.16244	0.00170136	8.087e-05	8.6e-07	1.99e-06	0.0	0.00022943	3.854e-05	2.06e-06	649.63907961	660.37108907	729.79670428	6.16346176	0.44931822	-0.33900433
0.07661	58.20142	0.00170013	8.111e-05	8.6e-07	2e-06	0.0	0.00023026	3.869e-05	2.06e-06	649.7021783	660.37780879	729.77068578	6.1550806	0.44942859	-0.33898391
0.07666	58.2404	0.00169889	8.135e-05	8.7e-07	2e-06	0.0	0.0002311	3.883e-05	2.06e-06	649.76515396	660.38463903	729.74469831	6.14670259	0.44953874	-0.3389635
0.07672	58.27938	0.00169766	8.159e-05	8.8e-07	2.01e-06	0.0	0.00023194	3.898e-05	2.06e-06	649.82800664	660.39157961	729.71874186	6.13834404	0.44964744	-0.33894312
0.07677	58.31835	0.00169642	8.182e-05	8.8e-07	2.02e-06	0.0	0.00023279	3.912e-05	2.06e-06	649.89073674	660.3986293	729.69281636	6.13001036	0.44975429	-0.33892279
0.07683	58.35731	0.00169518	8.206e-05	8.9e-07	2.02e-06	0.0	0.00023363	3.927e-05	2.06e-06	649.95334477	660.40578654	729.66692174	6.12167052	0.4498616	-0.33890245
0.07688	58.39628	0.00169393	8.23e-05	8.9e-07	2.03e-06	0.0	0.00023448	3.942e-05	2.06e-06	650.0158306	660.41305173	729.641058	6.11334831	0.44996762	-0.33888215
0.07694	58.43523	0.00169269	8.254e-05	9e-07	2.04e-06	0.0	0.00023532	3.956e-05	2.06e-06	650.0781946	660.42042376	729.61522508	6.10504704	0.4500721	-0.33886188
0.07699	58.47419	0.00169144	8.278e-05	9.1e-07	2.04e-06	0.0	0.00023617	3.971e-05	2.06e-06	650.1404372	660.42790134	729.58942292	6.09675604	0.45017582	-0.33884163
0.07705	58.51314	0.00169019	8.302e-05	9.1e-07	2.05e-06	0.0	0.00023702	3.985e-05	2.06e-06	650.20255859	660.43548384	729.56365148	6.08846709	0.4502794	-0.33882139
0.0771	58.55209	0.00168894	8.326e-05	9.2e-07	2.06e-06	0.0	0.00023787	4e-05	2.06e-06	650.26455884	660.44317113	729.53791075	6.08019691	0.45038162	-0.33880118
0.07716	58.59103	0.00168769	8.35e-05	9.3e-07	2.06e-06	0.0	0.00023872	4.015e-05	2.06e-06	650.32643832	660.45096207	729.51220067	6.0719523	0.45048197	-0.33878102
0.07721	58.62997	0.00168644	8.373e-05	9.3e-07	2.07e-06	0.0	0.00023958	4.03e-05	2.06e-06	650.38819756	660.45885509	729.48652114	6.06370209	0.45058273	-0.33876085
0.07727	58.66891	0.00168518	8.397e-05	9.4e-07	2.08e-06	0.0	0.00024043	4.044e-05	2.06e-06	650.44983644	660.46685054	729.46087219	6.05546781	0.45068236	-0.33874071
0.07732	58.70784	0.00168393	8.421e-05	9.5e-07	2.09e-06	0.0	0.00024129	4.059e-05	2.06e-06	650.5113553	660.47494746	729.43525376	6.0472529	0.45078058	-0.33872061
0.07738	58.74677	0.00168267	8.445e-05	9.5e-07	2.09e-06	0.0	0.00024214	4.074e-05	2.06e-06	650.57275454	660.48314467	729.40966578	6.03905205	0.45087779	-0.33870053
0.07743	58.78569	0.00168141	8.469e-05	9.6e-07	2.1e-06	0.0	0.000243	4.089e-05	2.06e-06	650.63403444	660.49144134	729.38410821	6.03085116	0.45097501	-0.33868046
0.07749	58.82461	0.00168015	8.493e-05	9.7e-07	2.11e-06	0.0	0.00024386	4.104e-05	2.06e-06	650.69519501	660.49983746	729.35858104	6.02266877	0.45107092	-0.33866042
0.08755	65.88155	0.00142728	0.00013037	2.97e-06	3.45e-06	0.0	0.00041765	7.133e-05	2.06e-06	660.14613587	663.09509245	725.15603342	4.71692506	0.45688786	-0.33536166
0.08761	65.91976	0.00142582	0.00013062	2.98e-06	3.45e-06	0.0	0.00041866	7.151e-05	2.06e-06	660.18966527	663.11253923	725.13541419	4.71073522	0.45687039	-0.33534548
0.08766	65.95796	0.00142436	0.00013087	3e-06	3.46e-06	0.0	0.00041967	7.169e-05	2.06e-06	660.23312108	663.13000135	725.11481825	4.70455031	0.4568527	-0.33532931
0.08772	65.99616	0.0014229	0.00013111	3.01e-06	3.47e-06	-0.0	0.00042069	7.187e-05	2.06e-06	660.27650342	663.14747867	725.09424558	4.69837387	0.45683465	-0.33531316
0.08777	66.03435	0.00142144	0.00013136	3.03e-06	3.48e-06	-0.0	0.0004217	7.204e-05	2.06e-06	660.3198125	663.164971	725.07369616	4.69221252	0.45681593	-0.33529704
0.08783	66.07255	0.00141998	0.00013161	3.05e-06	3.48e-06	0.0	0.00042271	7.222e-05	2.06e-06	660.36304868	663.18247796	725.05316993	4.68605347	0.45679711	-0.33528092
0.08788	66.11073	0.00141852	0.00013186	3.06e-06	3.49e-06	0.0	0.00042372	7.24e-05	2.06e-06	660.40621203	663.19999949	725.03266688	4.67990498	0.45677784	-0.33526482
0.08794	66.14892	0.00141706	0.00013211	3.08e-06	3.5e-06	0.0	0.00042474	7.258e-05	2.06e-06	660.44930278	663.21753533	725.01218698	4.67377155	0.45675791	-0.33524876
0.08799	66.1871	0.00141559	0.00013235	3.09e-06	3.51e-06	-0.0	0.00042575	7.276e-05	2.06e-06	660.49232132	663.23508513	724.99173016	4.66763851	0.45673797	-0.33523269
0.08805	66.22527	0.00141413	0.0001326	3.11e-06	3.51e-06	-0.0	0.00042676	7.294e-05	2.06e-06	660.53526765	663.25264887	724.97129644	4.66151902	0.45671745	-0.33521665
0.0881	66.26344	0.00141267	0.00013285	3.13e-06	3.52e-06	-0.0	0.00042778	7.311e-05	2.06e-06	660.57814211	663.27022622	724.95088576	4.65541085	0.45669643	-0.33520063
0.08816	66.30161	0.0014112	0.0001331	3.14e-06	3.53e-06	0.0	0.00042879	7.329e-05	2.06e-06	660.62094495	663.28781692	724.93049807	4.64930524	0.45667531	-0.33518462
0.08821	66.33977	0.00140974	0.00013334	3.16e-06	3.54e-06	0.0	0.0004298	7.347e-05	2.06e-06	660.66367626	663.30542091	724.91013338	4.64321437	0.45665356	-0.33516864
0.08827	66.37793	0.00140828	0.00013359	3.17e-06	3.54e-06	0.0	0.00043082	7.365e-05	2.06e-06	660.70633638	663.32303784	724.88979162	4.63713089	0.45663149	-0.33515268
0.08832	66.41609	0.00140681	0.00013384	3.19e-06	3.55e-06	-0.0	0.00043183	7.383e-05	2.06e-06	660.7489255	663.34066753	724.86947278	4.63105348	0.45660917	-0.33513672
0.08838	66.45424	0.00140535	0.00013409	3.21e-06	3.56e-06	-0.0	0.00043285	7.401e-05	2.06e-06	660.79144377	663.35830985	724.84917682	4.62499035	0.45658624	-0.3351208
0.08843	66.49239	0.00140388	0.00013433	3.22e-06	3.56e-06	-0.0	0.00043387	7.418e-05	2.06e-06	660.83389152	663.37596446	724.8289037	4.61893189	0.45656311	-0.33510488
0.08849	66.53054	0.00140242	0.00013458	3.24e-06	3.57e-06	0.0	0.00043488	7.436e-05	2.06e-06	660.87626888	663.39363126	724.80865341	4.61288188	0.45653963	-0.33508898
0.09855	73.44634	0.00113524	0.0001772	7.26e-06	4.81e-06	-0.0	0.00062115	0.00010739	2.06e-06	667.65467239	666.67797155	721.45624437	3.64013241	0.44737842	-0.33245745
0.09861	73.48378	0.00113381	0.00017742	7.28e-06	4.82e-06	-0.0	0.00062215	0.00010757	2.06e-06	667.68741114	666.69562192	721.43970171	3.63546714	0.44730878	-0.33244447
0.09866	73.52121	0.00113239	0.00017763	7.31e-06	4.82e-06	0.0	0.00062315	0.00010775	2.06e-06	667.72011326	666.71326499	721.42317683	3.63080844	0.44723899	-0.33243149
0.09872	73.55865	0.00113097	0.00017785	7.34e-06	4.83e-06	0.0	0.00062415	0.00010793	2.06e-06	667.75277889	666.73090074	721.4066697	3.62615762	0.44716901	-0.33241854
0.09877	73.59607	0.00112954	0.00017806	7.37e-06	4.83e-06	-0.0	0.00062514	0.0001081	2.06e-06	667.78540822	666.7485291	721.39018028	3.62151015	0.44709895	-0.33240559
0.09883	73.6335	0.00112812	0.00017827	7.4e-06	4.84e-06	-0.0	0.00062614	0.00010828	2.06e-06	667.81800134	666.76615007	721.37370856	3.61687231	0.44702866	-0.33239267
0.09888	73.67092	0.0011267	0.00017849	7.42e-06	4.85e-06	0.0	0.00062714	0.00010846	2.06e-06	667.85055847	666.78376357	721.35725452	3.61223735	0.44695831	-0.33237975
0.09894	73.70833	0.00112528	0.0001787	7.45e-06	4.85e-06	0.0	0.00062813	0.00010864	2.06e-06	667.88307967	666.8013696	721.34081813	3.60761084	0.44688776	-0.33236685
0.09899	73.74575	0.00112386	0.00017891	7.48e-06	4.86e-06	0.0	0.00062913	0.00010882	2.06e-06	667.91556514	666.81896811	721.32439938	3.6029899	0.44681708	-0.33235396
0.09905	73.78315	0.00112244	0.00017912	7.51e-06	4.86e-06	-0.0	0.00063012	0.00010899	2.06e-06	667.94801501	666.83655906	721.30799823	3.5983739	0.44674629	-0.33234108
0.0991	73.82056	0.00112102	0.00017934	7.54e-06	4.87e-06	-0.0	0.00063112	0.00010917	2.06e-06	667.9804294	666.85414242	721.29161466	3.59376723	0.44667528	-0.33232823
0.09916	73.85796	0.0011196	0.00017955	7.56e-06	4.88e-06	0.0	0.00063211	0.00010935	2.06e-06	668.01280852	666.87171814	721.27524866	3.58916269	0.44660423	-0.33231537
0.09921	73.89536	0.00111818	0.00017976	7.59e-06	4.88e-06	0.0	0.00063311	0.00010953	2.06e-06	668.04515243	666.8892862	721.2589002	3.58456767	0.44653295	-0.33230254
0.09927	73.93275	0.00111676	0.00017997	7.62e-06	4.89e-06	0.0	0.0006341	0.00010971	2.06e-06	668.07746134	666.90684657	721.24256926	3.5799765	0.44646159	-0.33228972
0.09932	73.97014	0.00111535	0.00018018	7.65e-06	4.89e-06	-0.0	0.0006351	0.00010988	2.06e-06	668.10973534	666.9243992	721.22625581	3.57539222	0.44639008	-0.33227692
0.09938	74.00752	0.00111393	0.00018039	7.68e-06	4.9e-06	-0.0	0.00063609	0.00011006	2.06e-06	668.1419746	666.94194407	721.20995984	3.57081496	0.4463184	-0.33226413
0.09943	74.04491	0.00111251	0.0001806	7.71e-06	4.91e-06	0.0	0.00063708	0.00011024	2.06e-06	668.17417928	666.95948114	721.19368131	3.56624162	0.44624664	-0.33225135
0.09949	74.08228	0.0011111	0.00018081	7.74e-06	4.91e-06	0.0	0.00063807	0.00011042	2.06e-06	668.20634946	666.97701038	721.17742022	3.56167751	0.44617467	-0.33223858
0.10955	80.8584	0.00086668	0.00021485	1.412e-05	5.81e-06	0.0	0.00081016	0.00014142	2.06e-06	673.64287172	670.03343142	718.47375137	2.81711937	0.43149865	-0.33011624
0.1096	80.89508	0.00086544	0.00021501	1.416e-05	5.82e-06	0.0	0.00081104	0.00014158	2.06e-06	673.67073698	670.04925822	718.46035721	2.81349301	0.43141383	-0.33010573
0.10966	80.93176	0.0008642	0.00021517	1.42e-05	5.82e-06	-0.0	0.00081192	0.00014174	2.06e-06	673.69858806	670.06507547	718.44697698	2.80986886	0.43132901	-0.33009523
0.10971	80.96843	0.00086295	0.00021533	1.424e-05	5.82e-06	-0.0	0.0008128	0.0001419	2.06e-06	673.72642503	670.08088316	718.43361068	2.80625095	0.43124416	-0.33008474
0.10977	81.0051	0.00086171	0.00021549	1.428e-05	5.83e-06	0.0	0.00081368	0.00014206	2.06e-06	673.75424799	670.09668131	718.42025826	2.80263534	0.43115931	-0.33007425
0.10982	81.04176	0.00086047	0.00021565	1.432e-05	5.83e-06	0.0	0.00081456	0.00014222	2.06e-06	673.78205699	670.11246992	718.40691974	2.79902573	0.43107443	-0.33006378
0.10988	81.07842	0.00085923	0.00021581	1.437e-05	5.84e-06	-0.0	0.00081543	0.00014238	2.06e-06	673.80985215	670.12824898	718.39359509	2.79541872	0.43098955	-0.33005332
0.10993	81.11508	0.00085799	0.00021597	1.441e-05	5.84e-06	-0.0	0.00081631	0.00014253	2.06e-06	673.8376335	670.14401852	718.38028429	2.79181737	0.43090465	-0.33004287
0.10999	81.15173	0.00085675	0.00021613	1.445e-05	5.84e-06	0.0	0.00081718	0.00014269	2.06e-06	673.86540117	670.15977852	718.36698733	2.78821893	0.43081974	-0.33003243
0.11004	81.18838	0.00085552	0.00021629	1.449e-05	5.85e-06	0.0	0.00081806	0.00014285	2.06e-06	673.89315521	670.175529	718.35370419	2.78462574	0.43073481	-0.33002201
0.1101	81.22502	0.00085428	0.00021644	1.453e-05	5.85e-06	0.0	0.00081893	0.00014301	2.06e-06	673.92089571	670.19126997	718.34043486	2.78103595	0.43064987	-0.33001159
0.11015	81.26166	0.00085305	0.0002166	1.457e-05	5.85e-06	-0.0	0.00081981	0.00014317	2.06e-06	673.94862274	670.20700142	718.32717932	2.7774508	0.43056492	-0.33000119
0.11021	81.2983	0.00085181	0.00021676	1.461e-05	5.86e-06	-0.0	0.00082068	0.00014333	2.06e-06	673.97633639	670.22272336	718.31393755	2.77386966	0.43047996	-0.32999079
0.11026	81.33493	0.00085058	0.00021692	1.466e-05	5.86e-06	0.0	0.00082155	0.00014349	2.06e-06	674.00403673	670.2384358	718.30070955	2.77029249	0.43039499	-0.32998041
0.11032	81.37156	0.00084935	0.00021707	1.47e-05	5.87e-06	0.0	0.00082242	0.00014364	2.06e-06	674.03172384	670.25413874	718.28749529	2.76671995	0.43031001	-0.32997004
0.11037	81.40819	0.00084812	0.00021723	1.474e-05	5.87e-06	-0.0	0.00082329	0.0001438	2.06e-06	674.05939781	670.26983219	718.27429475	2.76315081	0.43022502	-0.32995967
0.11043	81.44481	0.00084689	0.00021739	1.478e-05	5.87e-06	-0.0	0.00082416	0.00014396	2.06e-06	674.0870587	670.28551615	718.26110794	2.7595868	0.43014002	-0.32994932
0.11048	81.48143	0.00084566	0.00021754	1.482e-05	5.88e-06	0.0	0.00082503	0.00014412	2.06e-06	674.1147066	670.30119064	718.24793482	2.75602567	0.43005501	-0.32993898
0.12055	88.11914	0.00063978	0.00024123	2.367e-05	6.38e-06	-0.0	0.00097112	0.00017088	2.06e-06	679.02425111	673.01779552	716.05306949	2.16642032	0.41475911	-0.32821603
0.1206	88.15507	0.00063876	0.00024133	2.372e-05	6.38e-06	-0.0	0.00097185	0.00017101	2.06e-06	679.05057609	673.03185987	716.04218048	2.16350005	0.41467887	-0.32820748
0.12066	88.19099	0.00063774	0.00024144	2.377e-05	6.38e-06	0.0	0.00097258	0.00017114	2.06e-06	679.07689844	673.04591629	716.03130272	2.1605825	0.41459868	-0.32819894
0.12071	88.22691	0.00063672	0.00024154	2.383e-05	6.38e-06	0.0	0.0009733	0.00017128	2.06e-06	679.1032182	673.05996481	716.02043621	2.15766791	0.41451854	-0.32819041
0.12077	88.26282	0.0006357	0.00024164	2.388e-05	6.38e-06	-0.0	0.00097403	0.00017141	2.06e-06	679.12953542	673.07400543	716.00958095	2.15475632	0.41443846	-0.32818189
0.12082	88.29873	0.00063469	0.00024174	2.394e-05	6.39e-06	-0.0	0.00097475	0.00017155	2.06e-06	679.15585012	673.08803816	715.99873691	2.15184739	0.41435843	-0.32817338
0.12088	88.33464	0.00063367	0.00024185	2.399e-05	6.39e-06	0.0	0.00097547	0.00017168	2.06e-06	679.18216235	673.10206301	715.9879041	2.14894171	0.41427846	-0.32816487
0.12093	88.37054	0.00063266	0.00024195	2.405e-05	6.39e-06	0.0	0.0009762	0.00017181	2.06e-06	679.20847215	673.11607998	715.97708249	2.14603844	0.41419854	-0.32815638
0.12099	88.40644	0.00063164	0.00024205	2.41e-05	6.39e-06	-0.0	0.00097692	0.00017195	2.06e-06	679.23477954	673.13008909	715.96627207	2.14313862	0.41411868	-0.32814789
0.12104	88.44234	0.00063063	0.00024215	2.416e-05	6.39e-06	0.0	0.00097764	0.00017208	2.06e-06	679.26108456	673.14409036	715.95547284	2.14024101	0.41403887	-0.32813941
0.1211	88.47823	0.00062962	0.00024225	2.421e-05	6.39e-06	0.0	0.00097836	0.00017221	2.06e-06	679.28738726	673.15808377	715.94468479	2.137347	0.41395912	-0.32813095
0.12115	88.51412	0.00062861	0.00024235	2.427e-05	6.4e-06	-0.0	0.00097908	0.00017234	2.06e-06	679.31368766	673.17206935	715.93390789	2.13445506	0.41387942	-0.32812249
0.12121	88.55	0.0006276	0.00024245	2.432e-05	6.4e-06	-0.0	0.0009798	0.00017248	2.06e-06	679.33998581	673.1860471	715.92314216	2.13156684	0.41379979	-0.32811404
0.12126	88.58588	0.0006266	0.00024255	2.438e-05	6.4e-06	0.0	0.00098051	0.00017261	2.06e-06	679.36628173	673.20001704	715.91238756	2.12868055	0.4137202	-0.32810559
0.12132	88.62176	0.00062559	0.00024265	2.443e-05	6.4e-06	0.0	0.00098123	0.00017274	2.06e-06	679.39257546	673.21397917	715.90164409	2.12579806	0.41364068	-0.32809716
0.12137	88.65763	0.00062458	0.00024275	2.449e-05	6.4e-06	-0.0	0.00098195	0.00017288	2.06e-06	679.41886705	673.2279335	715.89091174	2.12291745	0.4135612	-0.32808873
0.12143	88.6935	0.00062358	0.00024285	2.455e-05	6.4e-06	-0.0	0.00098266	0.00017301	2.06e-06	679.44515651	673.24188004	715.8801905	2.12004065	0.4134818	-0.32808032
0.12148	88.72937	0.00062258	0.00024295	2.46e-05	6.41e-06	0.0	0.00098338	0.00017314	2.06e-06	679.47144389	673.2558188	715.86948035	2.11716578	0.41340244	-0.32807191
0.13155	95.22978	0.00045756	0.00025661	3.592e-05	6.54e-06	0.0	0.00110129	0.00019513	2.06e-06	684.27503051	675.68439496	714.0859339	1.63383783	0.40003708	-0.32667185
0.1316	95.26496	0.00045675	0.00025667	3.599e-05	6.54e-06	-0.0	0.00110186	0.00019524	2.06e-06	684.30135313	675.69704172	714.07709907	1.63140547	0.39997119	-0.32666491
0.13166	95.30014	0.00045595	0.00025672	3.606e-05	6.54e-06	0.0	0.00110244	0.00019535	2.06e-06	684.32767734	675.70968212	714.0682736	1.62897476	0.39990537	-0.32665799
0.13171	95.33531	0.00045515	0.00025677	3.612e-05	6.54e-06	0.0	0.00110301	0.00019546	2.06e-06	684.35400313	675.72231616	714.05945751	1.62654654	0.39983966	-0.32665107
0.13177	95.37047	0.00045435	0.00025682	3.619e-05	6.54e-06	-0.0	0.00110359	0.00019557	2.06e-06	684.38033052	675.73494386	714.05065078	1.62411992	0.39977401	-0.32664415
0.13182	95.40564	0.00045355	0.00025687	3.626e-05	6.54e-06	-0.0	0.00110416	0.00019568	2.06e-06	684.40665951	675.74756521	714.0418534	1.62169562	0.39970846	-0.32663725
0.13188	95.4408	0.00045275	0.00025692	3.633e-05	6.54e-06	0.0	0.00110473	0.00019578	2.06e-06	684.4329901	675.76018022	714.03306537	1.61927317	0.39964299	-0.32663035
0.13193	95.47595	0.00045195	0.00025697	3.64e-05	6.54e-06	0.0	0.0011053	0.00019589	2.06e-06	684.45932231	675.77278891	714.02428667	1.61685267	0.3995776	-0.32662346
0.13199	95.5111	0.00045116	0.00025702	3.647e-05	6.54e-06	-0.0	0.00110587	0.000196	2.06e-06	684.48565613	675.78539127	714.0155173	1.61443443	0.39951231	-0.32661657
0.13204	95.54625	0.00045036	0.00025707	3.653e-05	6.54e-06	0.0	0.00110644	0.00019611	2.06e-06	684.51199157	675.79798731	714.00675726	1.61201778	0.39944708	-0.3266097
0.1321	95.5814	0.00044957	0.00025711	3.66e-05	6.54e-06	0.0	0.00110701	0.00019621	2.06e-06	684.53832864	675.81057703	713.99800653	1.60960363	0.39938196	-0.32660283
0.13215	95.61654	0.00044878	0.00025716	3.667e-05	6.54e-06	-0.0	0.00110758	0.00019632	2.06e-06	684.56466734	675.82316045	713.9892651	1.60719105	0.39931691	-0.32659597
0.13221	95.65167	0.00044798	0.00025721	3.674e-05	6.54e-06	-0.0	0.00110815	0.00019643	2.06e-06	684.59100768	675.83573757	713.98053297	1.60478069	0.39925195	-0.32658911
0.13226	95.68681	0.00044719	0.00025726	3.681e-05	6.54e-06	0.0	0.00110872	0.00019653	2.06e-06	684.61734966	675.84830839	713.97181014	1.60237228	0.39918707	-0.32658226
0.13232	95.72194	0.0004464	0.00025731	3.688e-05	6.54e-06	-0.0	0.00110928	0.00019664	2.06e-06	684.64369328	675.86087292	713.96309658	1.59996568	0.39912228	-0.32657542
0.13237	95.75706	0.00044561	0.00025735	3.695e-05	6.54e-06	-0.0	0.00110985	0.00019675	2.06e-06	684.67003856	675.87343116	713.9543923	1.5975614	0.39905758	-0.32656859
0.13243	95.79218	0.00044483	0.0002574	3.702e-05	6.54e-06	0.0	0.00111041	0.00019685	2.06e-06	684.69638549	675.88598313	713.94569729	1.59515867	0.39899295	-0.32656177
0.13248	95.8273	0.00044404	0.00025745	3.709e-05	6.54e-06	0.0	0.00111098	0.00019696	2.06e-06	684.72273407	675.89852882	713.93701154	1.59275835	0.39892842	-0.32655495
0.14255	102.19139	0.00031659	0.00026215	5.089e-05	6.37e-06	0.0	0.00120263	0.00021442	2.06e-06	689.57013225	678.09376149	712.49593135	1.1834979	0.38858544	-0.32542375
0.1426	102.22583	0.00031598	0.00026215	5.097e-05	6.37e-06	-0.0	0.00120307	0.00021451	2.06e-06	689.59671355	678.1052298	712.48882954	1.18141037	0.38853692	-0.32541817
0.14266	102.26026	0.00031537	0.00026216	5.105e-05	6.37e-06	-0.0	0.00120351	0.00021459	2.06e-06	689.62329498	678.11669257	712.48173574	1.17932441	0.38848848	-0.3254126
0.14271	102.29469	0.00031476	0.00026216	5.113e-05	6.37e-06	0.0	0.00120395	0.00021468	2.06e-06	689.64987652	678.1281498	712.47464995	1.17723996	0.38844013	-0.32540704
0.14277	102.32911	0.00031416	0.00026217	5.121e-05	6.37e-06	-0.0	0.00120439	0.00021476	2.06e-06	689.67645815	678.1396015	712.46757216	1.1751568	0.38839186	-0.32540148
0.14282	102.36353	0.00031355	0.00026217	5.129e-05	6.36e-06	-0.0	0.00120482	0.00021485	2.06e-06	689.70303985	678.15104767	712.46050237	1.17307535	0.38834368	-0.32539593
0.14288	102.39795	0.00031295	0.00026217	5.138e-05	6.36e-06	0.0	0.00120526	0.00021493	2.06e-06	689.7296216	678.1624883	712.45344057	1.17099524	0.38829559	-0.32539039
0.14293	102.43236	0.00031234	0.00026218	5.146e-05	6.36e-06	-0.0	0.0012057	0.00021502	2.06e-06	689.75620338	678.17392341	712.44638676	1.16891652	0.38824757	-0.32538485
0.14299	102.46677	0.00031174	0.00026218	5.154e-05	6.36e-06	-0.0	0.00120613	0.0002151	2.06e-06	689.78278518	678.18535298	712.43934093	1.16683948	0.38819965	-0.32537932
0.14304	102.50118	0.00031113	0.00026219	5.162e-05	6.36e-06	0.0	0.00120657	0.00021518	2.06e-06	689.80936696	678.19677704	712.43230307	1.16476372	0.3881518	-0.3253738
0.1431	102.53558	0.00031053	0.00026219	5.17e-05	6.36e-06	0.0	0.001207	0.00021527	2.06e-06	689.83594871	678.20819557	712.42527318	1.16268945	0.38810403	-0.32536828
0.14315	102.56998	0.00030993	0.00026219	5.179e-05	6.35e-06	-0.0	0.00120744	0.00021535	2.06e-06	689.8625304	678.21960859	712.41825126	1.16061676	0.38805636	-0.32536277
0.14321	102.60437	0.00030933	0.00026219	5.187e-05	6.35e-06	0.0	0.00120787	0.00021544	2.06e-06	689.88911202	678.23101608	712.41123729	1.15854536	0.38800877	-0.32535726
0.14326	102.63876	0.00030873	0.0002622	5.195e-05	6.35e-06	0.0	0.0012083	0.00021552	2.06e-06	689.91569355	678.24241807	712.40423127	1.15647552	0.38796126	-0.32535176
0.14332	102.67315	0.00030813	0.0002622	5.203e-05	6.35e-06	-0.0	0.00120873	0.0002156	2.06e-06	689.94227496	678.25381454	712.3972332	1.15440717	0.38791384	-0.32534627
0.14337	102.70753	0.00030754	0.0002622	5.212e-05	6.35e-06	0.0	0.00120916	0.00021569	2.06e-06	689.96885623	678.26520549	712.39024306	1.1523401	0.38786649	-0.32534078
0.14343	102.74191	0.00030694	0.0002622	5.22e-05	6.35e-06	0.0	0.00120959	0.00021577	2.06e-06	689.99543735	678.27659094	712.38326086	1.15027469	0.38781924	-0.3253353
0.14348	102.77629	0.00030634	0.00026221	5.228e-05	6.34e-06	-0.0	0.00121002	0.00021585	2.06e-06	690.02201828	678.28797089	712.37628659	1.14821063	0.38777207	-0.32532983
0.15354	109.00488	0.00021148	0.00025919	6.849e-05	5.96e-06	-0.0	0.00127866	0.00022927	2.06e-06	694.85551694	680.27946111	711.22777633	0.79339303	0.38043749	-0.32442833
0.1536	109.03858	0.00021104	0.00025916	6.859e-05	5.95e-06	0.0	0.00127898	0.00022933	2.06e-06	694.88158236	680.2898524	711.22216879	0.7915733	0.38040374	-0.32442392
0.15365	109.07227	0.00021059	0.00025913	6.868e-05	5.95e-06	-0.0	0.0012793	0.00022939	2.06e-06	694.9076418	680.3002384	711.21656819	0.78975478	0.38037004	-0.32441953
0.15371	109.10596	0.00021015	0.00025909	6.878e-05	5.95e-06	-0.0	0.00127962	0.00022946	2.06e-06	694.93369521	680.3106191	711.21097455	0.78793764	0.3803364	-0.32441514
0.15376	109.13965	0.00020971	0.00025906	6.887e-05	5.95e-06	0.0	0.00127995	0.00022952	2.06e-06	694.95974257	680.32099451	711.20538785	0.78612169	0.38030283	-0.32441075
0.15382	109.17333	0.00020927	0.00025902	6.897e-05	5.94e-06	-0.0	0.00128027	0.00022959	2.06e-06	694.98578381	680.33136462	711.19980809	0.78430694	0.3802693	-0.32440637
0.15387	109.20701	0.00020882	0.00025899	6.906e-05	5.94e-06	-0.0	0.00128059	0.00022965	2.06e-06	695.01181892	680.34172945	711.19423526	0.78249351	0.38023584	-0.324402
0.15393	109.24068	0.00020838	0.00025896	6.916e-05	5.94e-06	0.0	0.00128091	0.00022971	2.06e-06	695.03784785	680.35208898	711.18866936	0.78068135	0.38020243	-0.32439763
0.15398	109.27435	0.00020794	0.00025892	6.925e-05	5.94e-06	-0.0	0.00128123	0.00022978	2.06e-06	695.06387054	680.36244321	711.18311039	0.77887038	0.38016909	-0.32439327
0.15404	109.30802	0.0002075	0.00025889	6.935e-05	5.93e-06	-0.0	0.00128154	0.00022984	2.06e-06	695.08988698	680.37279216	711.17755833	0.77706065	0.38013579	-0.32438891
0.15409	109.34168	0.00020707	0.00025885	6.944e-05	5.93e-06	0.0	0.00128186	0.0002299	2.06e-06	695.11589712	680.38313581	711.17201319	0.77525227	0.38010256	-0.32438456
0.15415	109.37534	0.00020663	0.00025882	6.954e-05	5.93e-06	-0.0	0.00128218	0.00022996	2.06e-06	695.14190091	680.39347418	711.16647496	0.77344506	0.38006938	-0.32438021
0.1542	109.409	0.00020619	0.00025878	6.963e-05	5.92e-06	0.0	0.0012825	0.00023003	2.06e-06	695.16789832	680.40380725	711.16094363	0.77163907	0.38003626	-0.32437587
0.15426	109.44265	0.00020576	0.00025874	6.973e-05	5.92e-06	0.0	0.00128281	0.00023009	2.06e-06	695.1938893	680.41413504	711.1554192	0.76983444	0.3800032	-0.32437153
0.15431	109.4763	0.00020532	0.00025871	6.982e-05	5.92e-06	-0.0	0.00128313	0.00023015	2.06e-06	695.21987382	680.42445753	711.14990166	0.768031	0.37997019	-0.3243672
0.15437	109.50994	0.00020488	0.00025867	6.992e-05	5.92e-06	0.0	0.00128345	0.00023022	2.06e-06	695.24585183	680.43477474	711.14439102	0.76622876	0.37993724	-0.32436287
0.15442	109.54359	0.00020445	0.00025864	7.001e-05	5.91e-06	0.0	0.00128376	0.00023028	2.06e-06	695.2718233	680.44508665	711.13888726	0.76442784	0.37990435	-0.32435855
0.15448	109.57722	0.00020402	0.0002586	7.011e-05	5.91e-06	-0.0	0.00128407	0.00023034	2.06e-06	695.29778818	680.45539328	711.13339038	0.76262818	0.37987151	-0.32435424
0.16454	115.67102	0.0001364	0.0002493	8.845e-05	5.37e-06	-0.0	0.00133327	0.00024026	2.06e-06	699.89386981	682.2527973	710.23822526	0.45442762	0.37457684	-0.32365164
0.1646	115.70398	0.00013609	0.00024923	8.855e-05	5.37e-06	0.0	0.0013335	0.00024031	2.06e-06	699.9178828	682.26213645	710.23391121	0.45286122	0.3745505	-0.32364826
0.16465	115.73694	0.00013578	0.00024917	8.866e-05	5.37e-06	-0.0	0.00133373	0.00024036	2.06e-06	699.94188102	682.27147038	710.22960313	0.45129611	0.37452416	-0.32364487
0.16471	115.76989	0.00013547	0.0002491	8.876e-05	5.37e-06	-0.0	0.00133395	0.0002404	2.06e-06	699.96586442	682.2807991	710.22530101	0.44973238	0.37449784	-0.3236415
0.16476	115.80284	0.00013516	0.00024904	8.887e-05	5.36e-06	0.0	0.00133418	0.00024045	2.06e-06	699.98983296	682.2901226	710.22100487	0.44816997	0.37447153	-0.32363813
0.16482	115.83579	0.00013485	0.00024898	8.897e-05	5.36e-06	-0.0	0.0013344	0.00024049	2.06e-06	700.0137866	682.29944088	710.21671468	0.44660886	0.37444523	-0.32363476
0.16487	115.86873	0.00013454	0.00024891	8.908e-05	5.36e-06	0.0	0.00133462	0.00024054	2.06e-06	700.03772529	682.30875395	710.21243044	0.44504904	0.37441895	-0.3236314
0.16493	115.90167	0.00013424	0.00024885	8.918e-05	5.35e-06	0.0	0.00133485	0.00024059	2.06e-06	700.06164898	682.31806181	710.20815215	0.44349058	0.37439267	-0.32362804
0.16498	115.93461	0.00013393	0.00024878	8.929e-05	5.35e-06	-0.0	0.00133507	0.00024063	2.06e-06	700.08555764	682.32736446	710.20387981	0.44193348	0.37436641	-0.32362469
0.16504	115.96754	0.00013363	0.00024872	8.939e-05	5.35e-06	0.0	0.00133529	0.00024068	2.06e-06	700.10945121	682.33666189	710.1996134	0.44037766	0.37434016	-0.32362134
0.16509	116.00047	0.00013332	0.00024865	8.95e-05	5.34e-06	-0.0	0.00133552	0.00024072	2.06e-06	700.13332964	682.34595411	710.19535293	0.43882315	0.37431392	-0.32361799
0.16515	116.0334	0.00013302	0.00024859	8.96e-05	5.34e-06	-0.0	0.00133574	0.00024077	2.06e-06	700.15719291	682.35524112	710.19109839	0.43726998	0.37428769	-0.32361465
0.1652	116.06632	0.00013272	0.00024852	8.971e-05	5.34e-06	0.0	0.00133596	0.00024081	2.06e-06	700.18104095	682.36452292	710.18684977	0.4357182	0.37426147	-0.32361132
0.16526	116.09923	0.00013241	0.00024845	8.981e-05	5.33e-06	-0.0	0.00133618	0.00024086	2.06e-06	700.20487373	682.37379951	710.18260707	0.4341677	0.37423527	-0.32360799
0.16531	116.13215	0.00013211	0.00024839	8.992e-05	5.33e-06	0.0	0.0013364	0.00024091	2.06e-06	700.2286912	682.3830709	710.17837028	0.43261851	0.37420907	-0.32360466
0.16537	116.16506	0.00013181	0.00024832	9.002e-05	5.33e-06	0.0	0.00133662	0.00024095	2.06e-06	700.25249332	682.39233708	710.1741394	0.43107064	0.37418288	-0.32360134
0.16542	116.19797	0.00013151	0.00024826	9.013e-05	5.32e-06	-0.0	0.00133684	0.000241	2.06e-06	700.27628003	682.40159805	710.16991443	0.42952418	0.3741567	-0.32359803
0.16548	116.23087	0.00013121	0.00024819	9.023e-05	5.32e-06	0.0	0.00133706	0.00024104	2.06e-06	700.30005131	682.41085381	710.16569535	0.42797901	0.37413053	-0.32359472
0.17554	122.19045	8.535e-05	0.00023427	0.00011007	4.71e-06	-0.0	0.00137058	0.00024807	2.06e-06	704.34605747	684.01822347	709.48754935	0.16869637	0.3692306	-0.32306249
0.1756	122.22268	8.514e-05	0.00023418	0.00011018	4.71e-06	0.0	0.00137073	0.00024811	2.06e-06	704.3662811	684.02654348	709.48432691	0.16741379	0.36920181	-0.32305996
0.17565	122.2549	8.494e-05	0.0002341	0.00011029	4.7e-06	-0.0	0.00137088	0.00024814	2.06e-06	704.38648204	684.03485857	709.4811094	0.16613273	0.36917299	-0.32305744
0.17571	122.28712	8.474e-05	0.00023401	0.0001104	4.7e-06	0.0	0.00137103	0.00024817	2.06e-06	704.40666026	684.04316875	709.4778968	0.16485318	0.36914413	-0.32305491
0.17576	122.31934	8.453e-05	0.00023393	0.00011051	4.7e-06	0.0	0.00137118	0.0002482	2.06e-06	704.42681573	684.05147402	709.4746891	0.16357516	0.36911523	-0.3230524
0.17582	122.35156	8.433e-05	0.00023384	0.00011062	4.69e-06	-0.0	0.00137133	0.00024823	2.06e-06	704.44694841	684.05977439	709.4714863	0.16229871	0.36908629	-0.32304988
0.17587	122.38377	8.413e-05	0.00023376	0.00011073	4.69e-06	0.0	0.00137148	0.00024827	2.06e-06	704.46705827	684.06806985	709.4682884	0.16102377	0.36905732	-0.32304737
0.17593	122.41598	8.392e-05	0.00023367	0.00011084	4.69e-06	-0.0	0.00137163	0.0002483	2.06e-06	704.48714529	684.07636041	709.46509539	0.15975034	0.36902831	-0.32304487
0.17598	122.44818	8.372e-05	0.00023359	0.00011095	4.68e-06	0.0	0.00137178	0.00024833	2.06e-06	704.50720944	684.08464607	709.46190727	0.15847844	0.36899927	-0.32304237
0.17604	122.48038	8.352e-05	0.0002335	0.00011106	4.68e-06	-0.0	0.00137192	0.00024836	2.06e-06	704.52725068	684.09292683	709.45872402	0.15720806	0.36897018	-0.32303987
0.17609	122.51258	8.332e-05	0.00023342	0.00011117	4.68e-06	-0.0	0.00137207	0.00024839	2.06e-06	704.54726899	684.10120269	709.45554564	0.15593922	0.36894106	-0.32303737
0.17615	122.54477	8.312e-05	0.00023333	0.00011128	4.67e-06	0.0	0.00137222	0.00024843	2.06e-06	704.56726432	684.10947367	709.45237213	0.15467195	0.36891189	-0.32303488
0.1762	122.57696	8.292e-05	0.00023325	0.00011139	4.67e-06	-0.0	0.00137236	0.00024846	2.06e-06	704.58723667	684.11773975	709.44920349	0.15340618	0.36888269	-0.3230324
0.17626	122.60914	8.272e-05	0.00023316	0.0001115	4.67e-06	0.0	0.00137251	0.00024849	2.06e-06	704.60718598	684.12600095	709.4460397	0.15214194	0.36885345	-0.32302991
0.17631	122.64133	8.252e-05	0.00023308	0.00011162	4.66e-06	-0.0	0.00137266	0.00024852	2.06e-06	704.62711224	684.13425726	709.44288076	0.15087923	0.36882417	-0.32302743
0.17637	122.6735	8.232e-05	0.00023299	0.00011173	4.66e-06	-0.0	0.0013728	0.00024855	2.06e-06	704.64701542	684.14250869	709.43972666	0.14961805	0.36879486	-0.32302496
0.17642	122.70568	8.212e-05	0.0002329	0.00011184	4.66e-06	0.0	0.00137295	0.00024858	2.06e-06	704.66689548	684.15075524	709.4365774	0.14835844	0.3687655	-0.32302249
0.17648	122.73785	8.193e-05	0.00023282	0.00011195	4.65e-06	-0.0	0.00137309	0.00024861	2.06e-06	704.68675239	684.15899692	709.43343298	0.14710037	0.3687361	-0.32302002
0.18654	128.56367	5.238e-05	0.00021617	0.00013229	4.04e-06	0.0	0.00139478	0.0002534	2.06e-06	707.90637763	685.58816579	708.93343875	-0.0564445	0.36248762	-0.32262763
0.1866	128.59517	5.225e-05	0.00021607	0.0001324	4.04e-06	-0.0	0.00139487	0.00025342	2.06e-06	707.92160824	685.59556207	708.93108582	-0.05245299	0.36244816	-0.32262578
0.18665	128.62667	5.212e-05	0.00021598	0.00013251	4.03e-06	-0.0	0.00139497	0.00025344	2.06e-06	707.93702091	685.6029541	708.9287181	-0.04288353	0.36241135	-0.32262389
0.18671	128.65816	5.199e-05	0.00021588	0.00013263	4.03e-06	0.0	0.00139506	0.00025346	2.06e-06	707.95285052	685.61034198	708.92631471	-0.04243825	0.36237379	-0.32262202
0.18676	128.68965	5.186e-05	0.00021579	0.00013274	4.03e-06	-0.0	0.00139515	0.00025348	2.06e-06	707.96871314	685.6177257	708.92390981	-0.04327709	0.36233697	-0.32262013
0.18682	128.72114	5.174e-05	0.00021569	0.00013285	4.02e-06	0.0	0.00139525	0.0002535	2.06e-06	707.98455479	685.6251053	708.92150819	-0.04419754	0.36230022	-0.32261825
0.18687	128.75262	5.161e-05	0.0002156	0.00013296	4.02e-06	-0.0	0.00139534	0.00025352	2.06e-06	708.000372	685.63248077	708.91911016	-0.04512073	0.36226342	-0.32261636
0.18693	128.78409	5.148e-05	0.0002155	0.00013307	4.02e-06	0.0	0.00139544	0.00025355	2.06e-06	708.01616457	685.63985214	708.91671572	-0.04604271	0.36222655	-0.32261449
0.18698	128.81557	5.135e-05	0.00021541	0.00013318	4.01e-06	-0.0	0.00139553	0.00025357	2.06e-06	708.03193249	685.64721939	708.91432489	-0.04696329	0.36218962	-0.32261261
0.18704	128.84704	5.123e-05	0.00021531	0.00013329	4.01e-06	-0.0	0.00139562	0.00025359	2.06e-06	708.04767573	685.65458254	708.91193764	-0.04788247	0.36215263	-0.32261074
0.18709	128.87851	5.11e-05	0.00021522	0.0001334	4.01e-06	0.0	0.00139572	0.00025361	2.06e-06	708.0633943	685.66194159	708.90955398	-0.04880022	0.36211557	-0.32260886
0.18715	128.90997	5.098e-05	0.00021512	0.00013351	4e-06	-0.0	0.00139581	0.00025363	2.06e-06	708.07908817	685.66929654	708.90717391	-0.04971656	0.36207845	-0.322607
0.1872	128.94143	5.085e-05	0.00021503	0.00013362	4e-06	0.0	0.0013959	0.00025365	2.06e-06	708.09475734	685.67664739	708.9047974	-0.05063149	0.36204126	-0.32260513
0.18726	128.97288	5.072e-05	0.00021493	0.00013373	4e-06	-0.0	0.00139599	0.00025367	2.06e-06	708.1104018	685.68399416	708.90242447	-0.05154501	0.36200401	-0.32260327
0.18731	129.00434	5.06e-05	0.00021484	0.00013384	3.99e-06	0.0	0.00139608	0.00025369	2.06e-06	708.12602152	685.69133683	708.9000551	-0.05245712	0.36196669	-0.32260141
0.18737	129.03578	5.047e-05	0.00021474	0.00013395	3.99e-06	-0.0	0.00139618	0.00025371	2.06e-06	708.1416165	685.69867542	708.89768929	-0.05336783	0.36192931	-0.32259955
0.18742	129.06723	5.035e-05	0.00021465	0.00013406	3.99e-06	-0.0	0.00139627	0.00025373	2.06e-06	708.15718673	685.70600993	708.89532704	-0.05427712	0.36189186	-0.3225977
0.18748	129.09867	5.023e-05	0.00021455	0.00013417	3.98e-06	0.0	0.00139636	0.00025376	2.06e-06	708.1727322	685.71334037	708.89296834	-0.05518499	0.36185435	-0.32259585
0.19754	134.79109	3.196e-05	0.00019697	0.00015399	3.41e-06	-0.0	0.0014098	0.00025691	2.06e-06	710.51223141	686.98949748	708.52319778	-0.22196512	0.35339738	-0.32230569
0.1976	134.82186	3.188e-05	0.00019688	0.00015409	3.41e-06	0.0	0.00140986	0.00025693	2.06e-06	710.52209473	686.99612821	708.52149957	-0.22259732	0.35334142	-0.32230436
0.19765	134.85263	3.18e-05	0.00019678	0.0001542	3.41e-06	-0.0	0.00140992	0.00025694	2.06e-06	710.53193336	687.00275541	708.51980394	-0.22322798	0.35328538	-0.32230303
0.19771	134.8834	3.172e-05	0.00019669	0.0001543	3.4e-06	0.0	0.00140998	0.00025696	2.06e-06	710.54174734	687.00937908	708.51811089	-0.22385715	0.35322927	-0.3223017
0.19776	134.91416	3.165e-05	0.00019659	0.00015441	3.4e-06	-0.0	0.00141003	0.00025697	2.06e-06	710.55153666	687.01599922	708.5164204	-0.2244848	0.35317308	-0.32230037
0.19782	134.94491	3.157e-05	0.00019649	0.00015451	3.4e-06	0.0	0.00141009	0.00025698	2.06e-06	710.56130136	687.02261585	708.51473248	-0.22511094	0.35311682	-0.32229905
0.19787	134.97567	3.149e-05	0.0001964	0.00015462	3.4e-06	-0.0	0.00141015	0.000257	2.06e-06	710.57104144	687.02922896	708.51304712	-0.22573557	0.35306048	-0.32229772
0.19793	135.00641	3.141e-05	0.0001963	0.00015472	3.39e-06	0.0	0.0014102	0.00025701	2.06e-06	710.58075693	687.03583855	708.51136432	-0.22635869	0.35300406	-0.3222964
0.19798	135.03716	3.134e-05	0.00019621	0.00015483	3.39e-06	-0.0	0.00141026	0.00025703	2.06e-06	710.59044783	687.04244464	708.50968406	-0.2269803	0.35294757	-0.32229508
0.19804	135.0679	3.126e-05	0.00019611	0.00015493	3.39e-06	-0.0	0.00141032	0.00025704	2.06e-06	710.60011417	687.04904722	708.50800634	-0.22760039	0.352891	-0.32229377
0.19809	135.09864	3.118e-05	0.00019602	0.00015504	3.38e-06	0.0	0.00141037	0.00025705	2.06e-06	710.60975597	687.0556463	708.50633117	-0.22821898	0.35283435	-0.32229245
0.19815	135.12938	3.111e-05	0.00019592	0.00015514	3.38e-06	-0.0	0.00141043	0.00025707	2.06e-06	710.61937325	687.06224188	708.50465852	-0.22883604	0.35277763	-0.32229114
0.1982	135.16011	3.103e-05	0.00019583	0.00015525	3.38e-06	0.0	0.00141049	0.00025708	2.06e-06	710.62896601	687.06883397	708.5029884	-0.22945161	0.35272083	-0.32228983
0.19826	135.19083	3.095e-05	0.00019573	0.00015535	3.38e-06	-0.0	0.00141054	0.00025709	2.06e-06	710.63853429	687.07542257	708.5013208	-0.23006567	0.35266395	-0.32228852
0.19831	135.22156	3.088e-05	0.00019563	0.00015546	3.37e-06	0.0	0.0014106	0.00025711	2.06e-06	710.64807809	687.08200769	708.49965572	-0.23067824	0.352607	-0.32228721
0.19837	135.25228	3.08e-05	0.00019554	0.00015556	3.37e-06	-0.0	0.00141065	0.00025712	2.06e-06	710.65759743	687.08858932	708.49799315	-0.23128929	0.35254997	-0.32228591
0.19842	135.283	3.073e-05	0.00019544	0.00015567	3.37e-06	0.0	0.00141071	0.00025714	2.06e-06	710.66709234	687.09516748	708.49633309	-0.23189885	0.35249286	-0.32228461
0.19848	135.31371	3.065e-05	0.00019535	0.00015577	3.36e-06	-0.0	0.00141077	0.00025715	2.06e-06	710.67656283	687.10174217	708.49467552	-0.23250692	0.35243568	-0.3222833
0.20854	140.87297	1.97e-05	0.00017834	0.00017411	2.87e-06	-0.0	0.00141884	0.0002592	2.06e-06	712.02087187	688.25036632	708.22810446	-0.31985857	0.340732	-0.32207409
0.20859	140.90302	1.965e-05	0.00017825	0.0001742	2.86e-06	-0.0	0.00141888	0.00025921	2.06e-06	712.02623107	688.25636503	708.2268209	-0.3202135	0.34066163	-0.32207308
0.20865	140.93306	1.96e-05	0.00017816	0.0001743	2.86e-06	0.0	0.00141891	0.00025922	2.06e-06	712.03157031	688.26236093	708.22553895	-0.32056719	0.34059119	-0.32207207
0.2087	140.96309	1.956e-05	0.00017807	0.00017439	2.86e-06	-0.0	0.00141895	0.00025923	2.06e-06	712.03688962	688.26835402	708.22425858	-0.32091964	0.34052069	-0.32207107
0.20876	140.99313	1.951e-05	0.00017798	0.00017449	2.86e-06	0.0	0.00141898	0.00025924	2.06e-06	712.04218902	688.27434429	708.2229798	-0.32127087	0.34045013	-0.32207006
0.20881	141.02316	1.946e-05	0.00017789	0.00017458	2.85e-06	-0.0	0.00141901	0.00025925	2.06e-06	712.04746855	688.28033175	708.2217026	-0.32162088	0.3403795	-0.32206906
0.20887	141.05318	1.942e-05	0.0001778	0.00017468	2.85e-06	0.0	0.00141905	0.00025926	2.06e-06	712.05272822	688.28631641	708.22042699	-0.32196966	0.3403088	-0.32206806
0.20892	141.08321	1.937e-05	0.00017771	0.00017477	2.85e-06	-0.0	0.00141908	0.00025926	2.06e-06	712.05796808	688.29229827	708.21915294	-0.32231722	0.34023805	-0.32206706
0.20898	141.11322	1.933e-05	0.00017762	0.00017487	2.85e-06	0.0	0.00141912	0.00025927	2.06e-06	712.06318814	688.29827733	708.21788047	-0.32266356	0.34016722	-0.32206606
0.20903	141.14324	1.928e-05	0.00017753	0.00017496	2.84e-06	-0.0	0.00141915	0.00025928	2.06e-06	712.06838844	688.3042536	708.21660956	-0.32300869	0.34009634	-0.32206506
0.20909	141.17325	1.923e-05	0.00017744	0.00017506	2.84e-06	0.0	0.00141918	0.00025929	2.06e-06	712.073569	688.31022707	708.21534021	-0.32335259	0.34002539	-0.32206407
0.20914	141.20326	1.919e-05	0.00017735	0.00017515	2.84e-06	0.0	0.00141922	0.0002593	2.06e-06	712.07872986	688.31619775	708.21407241	-0.32369528	0.33995437	-0.32206307
0.2092	141.23326	1.914e-05	0.00017726	0.00017525	2.84e-06	-0.0	0.00141925	0.00025931	2.06e-06	712.08387103	688.32216564	708.21280617	-0.32403675	0.3398833	-0.32206208
0.20925	141.26326	1.91e-05	0.00017717	0.00017534	2.83e-06	0.0	0.00141928	0.00025932	2.06e-06	712.08899256	688.32813075	708.21154148	-0.32437699	0.33981215	-0.32206109
0.20931	141.29326	1.905e-05	0.00017708	0.00017544	2.83e-06	-0.0	0.00141932	0.00025933	2.06e-06	712.09409446	688.33409308	708.21027833	-0.32471604	0.33974095	-0.32206009
0.20936	141.32325	1.901e-05	0.00017699	0.00017553	2.83e-06	0.0	0.00141935	0.00025934	2.06e-06	712.09917676	688.34005263	708.20901672	-0.32505387	0.33966968	-0.3220591
0.20942	141.35324	1.896e-05	0.0001769	0.00017563	2.83e-06	-0.0	0.00141938	0.00025934	2.06e-06	712.1042395	688.3460094	708.20775664	-0.32539051	0.33959835	-0.32205811
0.20947	141.38323	1.892e-05	0.00017682	0.00017572	2.82e-06	0.0	0.00141942	0.00025935	2.06e-06	712.10928271	688.35196341	708.2064981	-0.32572593	0.33952695	-0.32205713
0.21954	146.80947	1.24e-05	0.00016126	0.00019206	2.41e-06	-0.0	0.00142422	0.00026069	2.06e-06	712.73329496	689.39769833	707.99780457	-0.36864923	0.32550228	-0.3218933
0.21959	146.83879	1.238e-05	0.00016118	0.00019215	2.41e-06	0.0	0.00142425	0.0002607	2.06e-06	712.73523627	689.40318715	707.9967613	-0.36879307	0.32542102	-0.32189248
0.21965	146.8681	1.235e-05	0.0001611	0.00019223	2.4e-06	-0.0	0.00142427	0.0002607	2.06e-06	712.73716339	689.40867366	707.99571888	-0.36893602	0.32533972	-0.32189167
0.2197	146.89741	1.232e-05	0.00016102	0.00019231	2.4e-06	0.0	0.00142429	0.00026071	2.06e-06	712.73907635	689.41415786	707.9946773	-0.36907811	0.32525837	-0.32189085
0.21976	146.92672	1.229e-05	0.00016094	0.0001924	2.4e-06	-0.0	0.00142431	0.00026072	2.06e-06	712.74097518	689.41963975	707.99363656	-0.36921933	0.32517698	-0.32189003
0.21981	146.95602	1.227e-05	0.00016086	0.00019248	2.4e-06	0.0	0.00142433	0.00026072	2.06e-06	712.74285991	689.42511934	707.99259666	-0.36935968	0.32509555	-0.32188921
0.21987	146.98532	1.224e-05	0.00016078	0.00019256	2.4e-06	-0.0	0.00142435	0.00026073	2.06e-06	712.74473056	689.43059661	707.99155759	-0.36949916	0.32501408	-0.3218884
0.21992	147.01462	1.221e-05	0.0001607	0.00019265	2.39e-06	0.0	0.00142437	0.00026073	2.06e-06	712.74658716	689.43607159	707.99051935	-0.36963777	0.32493256	-0.32188758
0.21998	147.04391	1.218e-05	0.00016062	0.00019273	2.39e-06	-0.0	0.00142439	0.00026074	2.06e-06	712.74842974	689.44154426	707.98948194	-0.36977552	0.324851	-0.32188677
0.22003	147.0732	1.216e-05	0.00016053	0.00019282	2.39e-06	-0.0	0.00142441	0.00026075	2.06e-06	712.75025833	689.44701463	707.98844535	-0.3699124	0.3247694	-0.32188596
0.22009	147.10248	1.213e-05	0.00016045	0.0001929	2.39e-06	0.0	0.00142443	0.00026075	2.06e-06	712.75207296	689.4524827	707.98740958	-0.37004842	0.32468776	-0.32188514
0.22014	147.13176	1.21e-05	0.00016037	0.00019298	2.39e-06	-0.0	0.00142445	0.00026076	2.06e-06	712.75387365	689.45794848	707.98637463	-0.37018357	0.32460607	-0.32188433
0.2202	147.16104	1.207e-05	0.00016029	0.00019307	2.38e-06	0.0	0.00142447	0.00026076	2.06e-06	712.75566043	689.46341196	707.98534049	-0.37031788	0.32452434	-0.32188352
0.22025	147.19032	1.205e-05	0.00016021	0.00019315	2.38e-06	-0.0	0.00142449	0.00026077	2.06e-06	712.75743334	689.46887315	707.98430717	-0.37045132	0.32444257	-0.32188271
0.22031	147.21959	1.202e-05	0.00016013	0.00019323	2.38e-06	0.0	0.00142451	0.00026078	2.06e-06	712.75919239	689.47433206	707.98327465	-0.37058391	0.32436076	-0.3218819
0.22036	147.24885	1.199e-05	0.00016005	0.00019331	2.38e-06	-0.0	0.00142453	0.00026078	2.06e-06	712.76093762	689.47978867	707.98224294	-0.37071565	0.3242789	-0.32188109
0.22042	147.27811	1.197e-05	0.00015997	0.0001934	2.38e-06	0.0	0.00142455	0.00026079	2.06e-06	712.76266905	689.485243	707.98121204	-0.37084654	0.32419701	-0.32188028
0.22047	147.30737	1.194e-05	0.00015989	0.00019348	2.37e-06	-0.0	0.00142457	0.00026079	2.06e-06	712.76438672	689.49069504	707.98018193	-0.37097657	0.32411507	-0.32187947
0.23054	152.60063	8.03e-06	0.00014614	0.00020771	2.03e-06	-0.0	0.00142745	0.00026169	2.06e-06	712.8747742	690.45180023	707.80226877	-0.38221355	0.30853569	-0.32173977
0.23059	152.62922	8.02e-06	0.00014607	0.00020778	2.03e-06	0.0	0.00142746	0.00026169	2.06e-06	712.87440796	690.45686112	707.80134035	-0.38221545	0.30844798	-0.32173905
0.23065	152.65781	8e-06	0.000146	0.00020785	2.03e-06	-0.0	0.00142748	0.00026169	2.06e-06	712.87403267	690.46192002	707.80041226	-0.38221679	0.30836024	-0.32173832
0.2307	152.68639	7.98e-06	0.00014593	0.00020792	2.03e-06	0.0	0.00142749	0.0002617	2.06e-06	712.87364836	690.46697693	707.79948451	-0.38221759	0.30827247	-0.32173759
0.23076	152.71497	7.97e-06	0.00014586	0.000208	2.03e-06	-0.0	0.0014275	0.0002617	2.06e-06	712.87325505	690.47203185	707.7985571	-0.38221784	0.30818469	-0.32173686
0.23081	152.74355	7.95e-06	0.00014579	0.00020807	2.03e-06	0.0	0.00142751	0.00026171	2.06e-06	712.87285276	690.47708479	707.79763002	-0.38221754	0.30809689	-0.32173613
0.23087	152.77212	7.93e-06	0.00014572	0.00020814	2.02e-06	-0.0	0.00142753	0.00026171	2.06e-06	712.87244152	690.48213575	707.79670326	-0.3822167	0.30800906	-0.3217354
0.23092	152.80069	7.92e-06	0.00014565	0.00020821	2.02e-06	-0.0	0.00142754	0.00026171	2.06e-06	712.87202134	690.48718473	707.79577684	-0.38221531	0.30792122	-0.32173468
0.23098	152.82926	7.9e-06	0.00014558	0.00020829	2.02e-06	0.0	0.00142755	0.00026172	2.06e-06	712.87159225	690.49223172	707.79485074	-0.38221337	0.30783335	-0.32173395
0.23103	152.85782	7.88e-06	0.00014551	0.00020836	2.02e-06	-0.0	0.00142756	0.00026172	2.06e-06	712.87115427	690.49727674	707.79392497	-0.38221089	0.30774546	-0.32173322
0.23109	152.88638	7.87e-06	0.00014544	0.00020843	2.02e-06	0.0	0.00142757	0.00026173	2.06e-06	712.87070743	690.50231978	707.79299952	-0.38220787	0.30765755	-0.3217325
0.23114	152.91493	7.85e-06	0.00014537	0.0002085	2.02e-06	-0.0	0.00142759	0.00026173	2.06e-06	712.87025174	690.50736084	707.79207439	-0.38220431	0.30756962	-0.32173177
0.2312	152.94348	7.83e-06	0.0001453	0.00020857	2.01e-06	0.0	0.0014276	0.00026173	2.06e-06	712.86978724	690.51239993	707.79114957	-0.38220021	0.30748167	-0.32173104
0.23125	152.97203	7.82e-06	0.00014523	0.00020865	2.01e-06	-0.0	0.00142761	0.00026174	2.06e-06	712.86931393	690.51743704	707.79022508	-0.38219558	0.3073937	-0.32173032
0.23131	153.00057	7.8e-06	0.00014516	0.00020872	2.01e-06	0.0	0.00142762	0.00026174	2.06e-06	712.86883185	690.52247218	707.7893009	-0.38219041	0.30730571	-0.32172959
0.23136	153.02911	7.78e-06	0.00014509	0.00020879	2.01e-06	0.0	0.00142763	0.00026175	2.06e-06	712.86834101	690.52750535	707.78837703	-0.38218471	0.3072177	-0.32172887
0.23142	153.05765	7.77e-06	0.00014502	0.00020886	2.01e-06	-0.0	0.00142765	0.00026175	2.06e-06	712.86784144	690.53253655	707.78745347	-0.38217847	0.30712966	-0.32172814
0.23147	153.08618	7.75e-06	0.00014495	0.00020893	2.01e-06	0.0	0.00142766	0.00026175	2.06e-06	712.86733317	690.53756578	707.78653022	-0.3821717	0.30704161	-0.32172742
0.24154	158.24639	5.36e-06	0.000133	0.00022117	1.73e-06	-0.0	0.00142942	0.00026237	2.06e-06	712.64916059	691.4259546	707.62100891	-0.37335406	0.2906811	-0.32159743
0.24159	158.27425	5.35e-06	0.00013294	0.00022123	1.73e-06	0.0	0.00142943	0.00026237	2.06e-06	712.64739295	691.43064047	707.62011469	-0.37327137	0.29059083	-0.32159672
0.24165	158.30211	5.34e-06	0.00013288	0.00022129	1.73e-06	0.0	0.00142944	0.00026237	2.06e-06	712.64562015	691.43532456	707.6192205	-0.37318836	0.29050056	-0.32159602
0.2417	158.32996	5.33e-06	0.00013282	0.00022135	1.73e-06	-0.0	0.00142945	0.00026237	2.06e-06	712.64384218	691.44000688	707.61832633	-0.37310505	0.29041028	-0.32159532
0.24176	158.35782	5.32e-06	0.00013276	0.00022141	1.73e-06	0.0	0.00142945	0.00026238	2.06e-06	712.64205908	691.44468743	707.6174322	-0.37302144	0.29031999	-0.32159462
0.24181	158.38566	5.31e-06	0.0001327	0.00022148	1.72e-06	-0.0	0.00142946	0.00026238	2.06e-06	712.64027086	691.4493662	707.61653809	-0.37293752	0.2902297	-0.32159392
0.24187	158.41351	5.3e-06	0.00013264	0.00022154	1.72e-06	0.0	0.00142947	0.00026238	2.06e-06	712.63847753	691.4540432	707.61564401	-0.37285331	0.2901394	-0.32159321
0.24192	158.44135	5.29e-06	0.00013258	0.0002216	1.72e-06	-0.0	0.00142948	0.00026239	2.06e-06	712.63667911	691.45871843	707.61474995	-0.37276879	0.29004911	-0.32159251
0.24198	158.46919	5.28e-06	0.00013252	0.00022166	1.72e-06	0.0	0.00142948	0.00026239	2.06e-06	712.63487561	691.46339189	707.61385592	-0.37268398	0.2899588	-0.32159181
0.24203	158.49702	5.27e-06	0.00013246	0.00022172	1.72e-06	0.0	0.00142949	0.00026239	2.06e-06	712.63306706	691.46806359	707.61296191	-0.37259886	0.2898685	-0.32159111
0.24209	158.52485	5.26e-06	0.0001324	0.00022179	1.72e-06	-0.0	0.0014295	0.00026239	2.06e-06	712.63125346	691.47273351	707.61206793	-0.37251344	0.28977818	-0.32159041
0.24214	158.55268	5.25e-06	0.00013234	0.00022185	1.72e-06	0.0	0.00142951	0.0002624	2.06e-06	712.62943484	691.47740167	707.61117396	-0.37242773	0.28968787	-0.3215897
0.2422	158.5805	5.24e-06	0.00013228	0.00022191	1.71e-06	-0.0	0.00142952	0.0002624	2.06e-06	712.6276112	691.48206806	707.61028002	-0.37234172	0.28959755	-0.321589
0.24225	158.60832	5.23e-06	0.00013222	0.00022197	1.71e-06	0.0	0.00142952	0.0002624	2.06e-06	712.62578257	691.48673269	707.60938609	-0.37225542	0.28950723	-0.3215883
0.24231	158.63614	5.22e-06	0.00013216	0.00022203	1.71e-06	-0.0	0.00142953	0.0002624	2.06e-06	712.62394896	691.49139555	707.60849218	-0.37216882	0.2894169	-0.3215876
0.24236	158.66395	5.21e-06	0.00013209	0.00022209	1.71e-06	-0.0	0.00142954	0.00026241	2.06e-06	712.62211038	691.49605664	707.60759829	-0.37208193	0.28932657	-0.32158689
0.24242	158.69176	5.2e-06	0.00013203	0.00022215	1.71e-06	0.0	0.00142954	0.00026241	2.06e-06	712.62026685	691.50071598	707.60670441	-0.37199475	0.28923624	-0.32158619
0.24247	158.71956	5.19e-06	0.00013197	0.00022222	1.71e-06	-0.0	0.00142955	0.00026241	2.06e-06	712.61841839	691.50537355	707.60581055	-0.37190727	0.2891459	-0.32158549
0.25253	163.74654	3.69e-06	0.00012168	0.00023269	1.49e-06	-0.0	0.00143066	0.00026285	2.06e-06	712.21185858	692.32887406	707.44151196	-0.35194181	0.27261933	-0.32145645
0.25259	163.77368	3.68e-06	0.00012163	0.00023275	1.48e-06	-0.0	0.00143067	0.00026285	2.06e-06	712.20933681	692.33322072	707.44060572	-0.35181573	0.27252937	-0.32145573
0.25264	163.80081	3.67e-06	0.00012158	0.0002328	1.48e-06	0.0	0.00143067	0.00026285	2.06e-06	712.2068125	692.33756575	707.43969935	-0.35168951	0.27243942	-0.32145502
0.2527	163.82793	3.67e-06	0.00012152	0.00023285	1.48e-06	-0.0	0.00143067	0.00026285	2.06e-06	712.20428564	692.34190916	707.43879285	-0.35156316	0.27234948	-0.32145431
0.25275	163.85506	3.66e-06	0.00012147	0.0002329	1.48e-06	0.0	0.00143068	0.00026285	2.06e-06	712.20175626	692.34625095	707.43788621	-0.35143666	0.27225955	-0.3214536
0.25281	163.88218	3.65e-06	0.00012142	0.00023296	1.48e-06	-0.0	0.00143068	0.00026286	2.06e-06	712.19922436	692.35059112	707.43697944	-0.35131003	0.27216962	-0.32145289
0.25286	163.90929	3.65e-06	0.00012137	0.00023301	1.48e-06	-0.0	0.00143069	0.00026286	2.06e-06	712.19668996	692.35492966	707.43607254	-0.35118326	0.2720797	-0.32145217
0.25292	163.93641	3.64e-06	0.00012132	0.00023306	1.48e-06	0.0	0.00143069	0.00026286	2.06e-06	712.19415306	692.35926659	707.4351655	-0.35105636	0.27198979	-0.32145146
0.25297	163.96352	3.63e-06	0.00012126	0.00023312	1.48e-06	-0.0	0.0014307	0.00026286	2.06e-06	712.19161368	692.36360189	707.43425832	-0.35092932	0.27189989	-0.32145075
0.25303	163.99062	3.63e-06	0.00012121	0.00023317	1.48e-06	0.0	0.0014307	0.00026286	2.06e-06	712.18907182	692.36793558	707.43335101	-0.35080214	0.27180999	-0.32145004
0.25308	164.01772	3.62e-06	0.00012116	0.00023322	1.47e-06	-0.0	0.00143071	0.00026287	2.06e-06	712.1865275	692.37226765	707.43244356	-0.35067484	0.2717201	-0.32144932
0.25314	164.04482	3.61e-06	0.00012111	0.00023328	1.47e-06	-0.0	0.00143071	0.00026287	2.06e-06	712.18398072	692.37659809	707.43153597	-0.3505474	0.27163022	-0.32144861
0.25319	164.07191	3.61e-06	0.00012106	0.00023333	1.47e-06	0.0	0.00143072	0.00026287	2.06e-06	712.1814315	692.38092693	707.43062825	-0.35041982	0.27154034	-0.3214479
0.25325	164.09901	3.6e-06	0.000121	0.00023338	1.47e-06	-0.0	0.00143072	0.00026287	2.06e-06	712.17887984	692.38525414	707.42972039	-0.35029212	0.27145047	-0.32144718
0.2533	164.12609	3.59e-06	0.00012095	0.00023343	1.47e-06	0.0	0.00143073	0.00026287	2.06e-06	712.17632576	692.38957974	707.42881239	-0.35016428	0.27136061	-0.32144647
0.25336	164.15318	3.59e-06	0.0001209	0.00023349	1.47e-06	-0.0	0.00143073	0.00026288	2.06e-06	712.17376926	692.39390373	707.42790424	-0.35003631	0.27127076	-0.32144576
0.25341	164.18026	3.58e-06	0.00012085	0.00023354	1.47e-06	0.0	0.00143074	0.00026288	2.06e-06	712.17121036	692.3982261	707.42699596	-0.34990822	0.27118092	-0.32144504
0.25347	164.20733	3.58e-06	0.0001208	0.00023359	1.47e-06	0.0	0.00143074	0.00026288	2.06e-06	712.16864907	692.40254685	707.42608754	-0.34977999	0.27109108	-0.32144433
0.26353	169.1008	2.61e-06	0.00011194	0.00024257	1.29e-06	0.0	0.00143146	0.00026319	2.06e-06	711.66895229	693.16670098	707.25704308	-0.32472596	0.25482187	-0.32131155
0.26359	169.1272	2.6e-06	0.00011189	0.00024262	1.29e-06	-0.0	0.00143146	0.0002632	2.06e-06	711.66609792	693.17073507	707.25610213	-0.32458324	0.2547341	-0.32131081
0.26364	169.1536	2.6e-06	0.00011184	0.00024266	1.28e-06	0.0	0.00143146	0.0002632	2.06e-06	711.66324265	693.17476766	707.25516098	-0.32444048	0.25464634	-0.32131007
0.2637	169.18	2.59e-06	0.0001118	0.00024271	1.28e-06	-0.0	0.00143147	0.0002632	2.06e-06	711.66038647	693.17879874	707.25421963	-0.32429769	0.2545586	-0.32130933
0.26375	169.20639	2.59e-06	0.00011175	0.00024275	1.28e-06	0.0	0.00143147	0.0002632	2.06e-06	711.65752939	693.18282832	707.25327808	-0.32415486	0.25447087	-0.32130859
0.26381	169.23278	2.58e-06	0.00011171	0.0002428	1.28e-06	-0.0	0.00143147	0.0002632	2.06e-06	711.65467142	693.1868564	707.25233632	-0.32401199	0.25438315	-0.32130785
0.26386	169.25917	2.58e-06	0.00011166	0.00024285	1.28e-06	-0.0	0.00143148	0.0002632	2.06e-06	711.65181257	693.19088297	707.25139436	-0.32386909	0.25429545	-0.32130711
0.26392	169.28555	2.58e-06	0.00011162	0.00024289	1.28e-06	0.0	0.00143148	0.00026321	2.06e-06	711.64895284	693.19490804	707.25045219	-0.32372616	0.25420777	-0.32130637
0.26397	169.31193	2.57e-06	0.00011157	0.00024294	1.28e-06	-0.0	0.00143148	0.00026321	2.06e-06	711.64609224	693.19893161	707.24950983	-0.3235832	0.2541201	-0.32130563
0.26403	169.33831	2.57e-06	0.00011153	0.00024298	1.28e-06	0.0	0.00143149	0.00026321	2.06e-06	711.64323077	693.20295368	707.24856725	-0.3234402	0.25403244	-0.32130489
0.26408	169.36468	2.56e-06	0.00011148	0.00024303	1.28e-06	-0.0	0.00143149	0.00026321	2.06e-06	711.64036844	693.20697424	707.24762448	-0.32329717	0.2539448	-0.32130415
0.26414	169.39104	2.56e-06	0.00011144	0.00024307	1.28e-06	0.0	0.00143149	0.00026321	2.06e-06	711.63750525	693.21099331	707.24668149	-0.3231541	0.25385717	-0.32130341
0.26419	169.41741	2.55e-06	0.00011139	0.00024312	1.28e-06	0.0	0.0014315	0.00026321	2.06e-06	711.63464122	693.21501088	707.24573831	-0.323011	0.25376956	-0.32130267
0.26425	169.44377	2.55e-06	0.00011135	0.00024316	1.27e-06	-0.0	0.0014315	0.00026321	2.06e-06	711.63177635	693.21902694	707.24479491	-0.32286788	0.25368196	-0.32130193
0.2643	169.47012	2.55e-06	0.00011131	0.00024321	1.27e-06	0.0	0.0014315	0.00026322	2.06e-06	711.62891064	693.22304151	707.24385132	-0.32272472	0.25359437	-0.32130119
0.26436	169.49648	2.54e-06	0.00011126	0.00024325	1.27e-06	-0.0	0.0014315	0.00026322	2.06e-06	711.6260441	693.22705458	707.24290752	-0.32258153	0.2535068	-0.32130045
0.26441	169.52283	2.54e-06	0.00011122	0.0002433	1.27e-06	0.0	0.00143151	0.00026322	2.06e-06	711.62317674	693.23106615	707.24196351	-0.32243831	0.25341925	-0.32129971
0.26447	169.54917	2.53e-06	0.00011117	0.00024334	1.27e-06	-0.0	0.00143151	0.00026322	2.06e-06	711.62030856	693.23507622	707.2410193	-0.32229506	0.25333171	-0.32129896
0.27453	174.30874	1.89e-06	0.00010352	0.00025107	1.12e-06	0.0	0.00143199	0.00026346	2.06e-06	711.08713756	693.94420483	707.06464254	-0.29588674	0.23756603	-0.32116029
0.27459	174.33441	1.89e-06	0.00010348	0.00025111	1.12e-06	0.0	0.00143199	0.00026346	2.06e-06	711.08420501	693.94794789	707.06365881	-0.29564806	0.23742548	-0.321159
0.27464	174.36008	1.88e-06	0.00010345	0.00025115	1.12e-06	-0.0	0.00143199	0.00026346	2.06e-06	711.08127253	693.95168861	707.06267471	-0.29556207	0.23737485	-0.32115854
0.2747	174.38574	1.88e-06	0.00010341	0.00025119	1.12e-06	-0.0	0.00143199	0.00026346	2.06e-06	711.07834007	693.9554285	707.06169049	-0.29546792	0.23731941	-0.32115803
0.27475	174.4114	1.88e-06	0.00010337	0.00025123	1.12e-06	-0.0	0.00143199	0.00026346	2.06e-06	711.07540765	693.95916746	707.06070612	-0.29533531	0.23724133	-0.32115732
0.27481	174.43706	1.88e-06	0.00010333	0.00025127	1.12e-06	-0.0	0.001432	0.00026346	2.06e-06	711.07247527	693.96290512	707.05972155	-0.29517033	0.23714419	-0.32115643
0.27486	174.46271	1.87e-06	0.00010329	0.00025131	1.12e-06	-0.0	0.001432	0.00026346	2.06e-06	711.06954296	693.96664117	707.05873673	-0.29502653	0.23705953	-0.32115565
0.27492	174.48836	1.87e-06	0.00010325	0.00025135	1.12e-06	-0.0	0.001432	0.00026346	2.06e-06	711.0666107	693.97037582	707.05775169	-0.294881	0.23697386	-0.32115486
0.27497	174.51401	1.87e-06	0.00010321	0.00025139	1.12e-06	-0.0	0.001432	0.00026347	2.06e-06	711.0636785	693.97410904	707.05676643	-0.29461602	0.23681788	-0.32115343
0.27503	174.53965	1.86e-06	0.00010317	0.00025143	1.12e-06	0.0	0.001432	0.00026347	2.06e-06	711.06074643	693.97783967	707.05578077	-0.29458908	0.23680202	-0.32115329
0.27508	174.56529	1.86e-06	0.00010313	0.00025147	1.12e-06	0.0	0.00143201	0.00026347	2.06e-06	711.05781437	693.98157004	707.05479507	-0.29447149	0.23673281	-0.32115265
0.27514	174.59092	1.86e-06	0.0001031	0.00025151	1.12e-06	0.0	0.00143201	0.00026347	2.06e-06	711.05488237	693.98529926	707.05380918	-0.29432499	0.23664657	-0.32115186
0.27519	174.61655	1.85e-06	0.00010306	0.00025154	1.11e-06	0.0	0.00143201	0.00026347	2.06e-06	711.05195044	693.98902704	707.05282308	-0.29416888	0.23655469	-0.32115102
0.27525	174.64218	1.85e-06	0.00010302	0.00025158	1.11e-06	0.0	0.00143201	0.00026347	2.06e-06	711.04901859	693.99275331	707.05183674	-0.29402103	0.23646767	-0.32115022
0.2753	174.6678	1.85e-06	0.00010298	0.00025162	1.11e-06	0.0	0.00143201	0.00026347	2.06e-06	711.04608683	693.99647812	707.05085017	-0.29381928	0.23634895	-0.32114912
0.27536	174.69342	1.85e-06	0.00010294	0.00025166	1.11e-06	-0.0	0.00143202	0.00026347	2.06e-06	711.04315519	694.00020097	707.0498633	-0.29366269	0.2362568	-0.32114828
0.27541	174.71904	1.84e-06	0.0001029	0.0002517	1.11e-06	-0.0	0.00143202	0.00026347	2.06e-06	711.04022365	694.00392229	707.04887619	-0.29360233	0.23622128	-0.32114795
0.27547	174.74465	1.84e-06	0.00010286	0.00025174	1.11e-06	-0.0	0.00143202	0.00026348	2.06e-06	711.03729214	694.00764302	707.04788899	-0.29347117	0.2361441	-0.32114724
0.28553	179.36982	1.4e-06	9.623e-05	0.00025843	9.9e-07	0.0	0.00143234	0.00026366	2.06e-06	710.50531248	694.66543564	706.86361881	-0.2678939	0.22105573	-0.32100251
0.28559	179.39476	1.4e-06	9.62e-05	0.00025846	9.9e-07	-0.0	0.00143235	0.00026366	2.06e-06	710.50244357	694.6689071	706.8625927	-0.26775945	0.22097578	-0.32100171
0.28564	179.41969	1.4e-06	9.616e-05	0.0002585	9.9e-07	-0.0	0.00143235	0.00026366	2.06e-06	710.49957519	694.67237727	706.86156638	-0.26762417	0.22089534	-0.32100091
0.2857	179.44461	1.4e-06	9.613e-05	0.00025853	9.9e-07	0.0	0.00143235	0.00026366	2.06e-06	710.49670736	694.67584612	706.86053986	-0.26747765	0.2208082	-0.32100004
0.28575	179.46954	1.39e-06	9.61e-05	0.00025856	9.9e-07	0.0	0.00143235	0.00026366	2.06e-06	710.49384012	694.67931355	706.85951312	-0.26727595	0.22068822	-0.32099884
0.28581	179.49446	1.39e-06	9.606e-05	0.0002586	9.9e-07	0.0	0.00143235	0.00026366	2.06e-06	710.49097368	694.68277902	706.85848608	-0.26717889	0.22063047	-0.32099826
0.28586	179.51938	1.39e-06	9.603e-05	0.00025863	9.9e-07	0.0	0.00143235	0.00026366	2.06e-06	710.48810765	694.68624355	706.85745889	-0.26700592	0.22052755	-0.32099723
0.28592	179.54429	1.39e-06	9.599e-05	0.00025867	9.8e-07	-0.0	0.00143235	0.00026366	2.06e-06	710.48524231	694.68970641	706.85643145	-0.26679	0.22039904	-0.32099594
0.28597	179.5692	1.39e-06	9.596e-05	0.0002587	9.8e-07	-0.0	0.00143236	0.00026366	2.06e-06	710.48237786	694.69316717	706.85540368	-0.26676993	0.22038709	-0.32099582
0.28603	179.59411	1.38e-06	9.593e-05	0.00025873	9.8e-07	-0.0	0.00143236	0.00026366	2.06e-06	710.47951349	694.69662774	706.85437588	-0.26664926	0.22031526	-0.3209951
0.28608	179.61901	1.38e-06	9.589e-05	0.00025877	9.8e-07	-0.0	0.00143236	0.00026367	2.06e-06	710.47664962	694.70008714	706.85334791	-0.26646468	0.22020537	-0.320994
0.28614	179.64391	1.38e-06	9.586e-05	0.0002588	9.8e-07	-0.0	0.00143236	0.00026367	2.06e-06	710.4737865	694.70354475	706.85231966	-0.26632837	0.22012421	-0.32099318
0.28619	179.6688	1.38e-06	9.583e-05	0.00025884	9.8e-07	0.0	0.00143236	0.00026367	2.06e-06	710.47092395	694.70700104	706.8512912	-0.26623341	0.22006765	-0.32099262
0.28625	179.69369	1.38e-06	9.579e-05	0.00025887	9.8e-07	0.0	0.00143236	0.00026367	2.06e-06	710.4680618	694.7104564	706.8502626	-0.26607907	0.21997572	-0.32099169
0.2863	179.71858	1.37e-06	9.576e-05	0.0002589	9.8e-07	-0.0	0.00143237	0.00026367	2.06e-06	710.46520029	694.71391027	706.84923378	-0.26597204	0.21991196	-0.32099105
0.28636	179.74346	1.37e-06	9.572e-05	0.00025894	9.8e-07	-0.0	0.00143237	0.00026367	2.06e-06	710.46233922	694.7173631	706.84820479	-0.26574846	0.21977875	-0.32098971
0.28641	179.76834	1.37e-06	9.569e-05	0.00025897	9.8e-07	-0.0	0.00143237	0.00026367	2.06e-06	710.45947909	694.72081377	706.84717547	-0.26570579	0.21975332	-0.32098945
0.28647	179.79322	1.37e-06	9.566e-05	0.00025901	9.8e-07	-0.0	0.00143237	0.00026367	2.06e-06	710.45661914	694.72426401	706.84614609	-0.26554988	0.21966041	-0.32098852
0.29653	184.28336	1.06e-06	8.988e-05	0.00026483	8.8e-07	-0.0	0.0014326	0.00026381	2.06e-06	709.94420007	695.33402486	706.65452263	-0.24183441	0.20528675	-0.32083789
0.29659	184.30756	1.06e-06	8.985e-05	0.00026486	8.8e-07	0.0	0.0014326	0.00026381	2.06e-06	709.94146602	695.33724101	706.65345861	-0.24172358	0.20521818	-0.32083714
0.29664	184.33175	1.06e-06	8.982e-05	0.00026489	8.8e-07	0.0	0.0014326	0.00026382	2.06e-06	709.93873267	695.34045606	706.65239444	-0.24153667	0.20510252	-0.32083588
0.2967	184.35594	1.06e-06	8.979e-05	0.00026492	8.8e-07	0.0	0.0014326	0.00026382	2.06e-06	709.93600049	695.34366925	706.65133001	-0.24149609	0.20507741	-0.32083561
0.29675	184.38012	1.06e-06	8.976e-05	0.00026495	8.8e-07	0.0	0.0014326	0.00026382	2.06e-06	709.93326855	695.34688203	706.65026552	-0.24135761	0.2049917	-0.32083467
0.29681	184.40431	1.05e-06	8.973e-05	0.00026498	8.8e-07	0.0	0.0014326	0.00026382	2.06e-06	709.93053748	695.35009343	706.64920084	-0.24121198	0.20490153	-0.32083369
0.29686	184.42848	1.05e-06	8.97e-05	0.00026501	8.7e-07	0.0	0.0014326	0.00026382	2.06e-06	709.92780732	695.35330339	706.64813595	-0.24110987	0.2048383	-0.320833
0.29692	184.45266	1.05e-06	8.967e-05	0.00026504	8.7e-07	0.0	0.0014326	0.00026382	2.06e-06	709.92507781	695.35651232	706.64707092	-0.24096645	0.20474945	-0.32083202
0.29697	184.47683	1.05e-06	8.964e-05	0.00026507	8.7e-07	-0.0	0.0014326	0.00026382	2.06e-06	709.92234919	695.35971983	706.64600569	-0.24086998	0.20468968	-0.32083137
0.29703	184.50099	1.05e-06	8.961e-05	0.00026509	8.7e-07	-0.0	0.0014326	0.00026382	2.06e-06	709.91962117	695.36292637	706.64494032	-0.24071283	0.20459227	-0.3208303
0.29708	184.52515	1.05e-06	8.958e-05	0.00026512	8.7e-07	-0.0	0.00143261	0.00026382	2.06e-06	709.91689415	695.36613135	706.64387474	-0.24062653	0.20453877	-0.32082972
0.29714	184.54931	1.05e-06	8.955e-05	0.00026515	8.7e-07	-0.0	0.00143261	0.00026382	2.06e-06	709.91416767	695.36933547	706.64280903	-0.2403994	0.2043979	-0.32082817
0.29719	184.57347	1.04e-06	8.952e-05	0.00026518	8.7e-07	0.0	0.00143261	0.00026382	2.06e-06	709.91144262	695.37253732	706.64174301	-0.24035089	0.20436781	-0.32082784
0.29725	184.59762	1.04e-06	8.949e-05	0.00026521	8.7e-07	0.0	0.00143261	0.00026382	2.06e-06	709.90871788	695.37573869	706.64067692	-0.24027269	0.2043193	-0.32082731
0.2973	184.62177	1.04e-06	8.946e-05	0.00026524	8.7e-07	0.0	0.00143261	0.00026382	2.06e-06	709.90599363	695.37893927	706.63961072	-0.24016047	0.20424966	-0.32082655
0.29736	184.64591	1.04e-06	8.943e-05	0.00026527	8.7e-07	0.0	0.00143261	0.00026382	2.06e-06	709.9032701	695.38213874	706.63854436	-0.24001683	0.20416051	-0.32082557
0.29741	184.67005	1.04e-06	8.94e-05	0.0002653	8.7e-07	0.0	0.00143261	0.00026383	2.06e-06	709.90054747	695.38533677	706.6374778	-0.23989722	0.20408626	-0.32082476
0.29747	184.69419	1.04e-06	8.937e-05	0.00026533	8.7e-07	0.0	0.00143261	0.00026383	2.06e-06	709.89782561	695.38853361	706.63641108	-0.23976936	0.20400685	-0.32082388
0.30753	189.04857	8.2e-07	8.431e-05	0.00027043	7.8e-07	0.0	0.00143277	0.00026394	2.06e-06	709.41337384	695.95324021	706.43848426	-0.21835574	0.19036883	-0.32066824
0.30758	189.07202	8.2e-07	8.428e-05	0.00027045	7.8e-07	-0.0	0.00143277	0.00026394	2.06e-06	709.41080287	695.95621735	706.43738884	-0.21824479	0.19029617	-0.32066738
0.30764	189.09547	8.2e-07	8.425e-05	0.00027048	7.8e-07	-0.0	0.00143278	0.00026394	2.06e-06	709.40823274	695.95919333	706.43629328	-0.21813944	0.19022717	-0.32066656
0.30769	189.11891	8.2e-07	8.423e-05	0.00027051	7.8e-07	0.0	0.00143278	0.00026394	2.06e-06	709.40566341	695.96216821	706.43519759	-0.21801872	0.19014806	-0.32066563
0.30775	189.14235	8.2e-07	8.42e-05	0.00027053	7.8e-07	-0.0	0.00143278	0.00026394	2.06e-06	709.403095	695.96514183	706.43410174	-0.21792334	0.19008556	-0.32066488
0.3078	189.16579	8.1e-07	8.418e-05	0.00027056	7.8e-07	-0.0	0.00143278	0.00026394	2.06e-06	709.40052731	695.96811445	706.43300577	-0.21779293	0.19000005	-0.32066387
0.30786	189.18922	8.1e-07	8.415e-05	0.00027059	7.8e-07	0.0	0.00143278	0.00026394	2.06e-06	709.39796062	695.97108571	706.43190964	-0.21770744	0.18994399	-0.3206632
0.30791	189.21265	8.1e-07	8.412e-05	0.00027061	7.8e-07	0.0	0.00143278	0.00026394	2.06e-06	709.39539458	695.97405607	706.43081341	-0.21756746	0.18985215	-0.32066211
0.30797	189.23608	8.1e-07	8.41e-05	0.00027064	7.8e-07	-0.0	0.00143278	0.00026394	2.06e-06	709.39282961	695.97702497	706.42971699	-0.21748871	0.18980048	-0.3206615
0.30802	189.2595	8.1e-07	8.407e-05	0.00027066	7.8e-07	-0.0	0.00143278	0.00026395	2.06e-06	709.39026523	695.97999304	706.42862048	-0.2173453	0.18970634	-0.32066038
0.30808	189.28292	8.1e-07	8.405e-05	0.00027069	7.8e-07	0.0	0.00143278	0.00026395	2.06e-06	709.38770196	695.98295961	706.42752378	-0.21726945	0.18965653	-0.32065979
0.30813	189.30633	8.1e-07	8.402e-05	0.00027072	7.8e-07	0.0	0.00143278	0.00026395	2.06e-06	709.38513926	695.98592539	706.42642699	-0.21712419	0.18956112	-0.32065865
0.30819	189.32974	8.1e-07	8.399e-05	0.00027074	7.8e-07	-0.0	0.00143278	0.00026395	2.06e-06	709.38257767	695.98888964	706.42533002	-0.21705042	0.18951264	-0.32065807
0.30824	189.35315	8.1e-07	8.397e-05	0.00027077	7.8e-07	-0.0	0.00143278	0.00026395	2.06e-06	709.38001664	695.99185312	706.42423296	-0.21690334	0.18941597	-0.32065692
0.3083	189.37655	8.1e-07	8.394e-05	0.00027079	7.8e-07	0.0	0.00143278	0.00026395	2.06e-06	709.37745674	695.99481506	706.42313571	-0.21683164	0.18936882	-0.32065636
0.30835	189.39995	8e-07	8.392e-05	0.00027082	7.8e-07	0.0	0.00143278	0.00026395	2.06e-06	709.37489739	695.99777625	706.42203837	-0.21668276	0.18927091	-0.32065519
0.30841	189.42335	8e-07	8.389e-05	0.00027085	7.8e-07	-0.0	0.00143279	0.00026395	2.06e-06	709.37233918	696.00073587	706.42094085	-0.21661309	0.18922506	-0.32065465
0.30846	189.44674	8e-07	8.386e-05	0.00027087	7.8e-07	-0.0	0.00143279	0.00026395	2.06e-06	709.36978151	696.00369477	706.41984324	-0.21646243	0.18912592	-0.32065346
0.31853	193.66448	6.4e-07	7.94e-05	0.00027536	7.1e-07	-0.0	0.0014329	0.00026404	2.06e-06	708.91592508	696.52608469	706.21683623	-0.19749069	0.17625882	-0.32049432
0.31858	193.68718	6.4e-07	7.938e-05	0.00027538	7.1e-07	-0.0	0.0014329	0.00026404	2.06e-06	708.91352172	696.52883739	706.21571618	-0.19735336	0.17616267	-0.32049309
0.31864	193.70988	6.4e-07	7.935e-05	0.0002754	7e-07	0.0	0.0014329	0.00026404	2.06e-06	708.91111952	696.53158855	706.21459598	-0.19729468	0.17612156	-0.32049256
0.31869	193.73257	6.4e-07	7.933e-05	0.00027543	7e-07	0.0	0.00143291	0.00026404	2.06e-06	708.90871782	696.53433906	706.21347571	-0.19715738	0.17602536	-0.32049133
0.31875	193.75527	6.4e-07	7.931e-05	0.00027545	7e-07	-0.0	0.00143291	0.00026404	2.06e-06	708.90631727	696.53708805	706.2123553	-0.19709892	0.17598436	-0.3204908
0.3188	193.77795	6.4e-07	7.928e-05	0.00027547	7e-07	-0.0	0.00143291	0.00026404	2.06e-06	708.90391722	696.53983639	706.21123482	-0.19696165	0.17588812	-0.32048957
0.31886	193.80064	6.4e-07	7.926e-05	0.0002755	7e-07	0.0	0.00143291	0.00026404	2.06e-06	708.90151832	696.5425832	706.21011419	-0.19690339	0.17584724	-0.32048904
0.31891	193.82332	6.4e-07	7.924e-05	0.00027552	7e-07	0.0	0.00143291	0.00026405	2.06e-06	708.89911992	696.54532936	706.2089935	-0.19676618	0.17575097	-0.32048781
0.31897	193.84599	6.4e-07	7.922e-05	0.00027554	7e-07	-0.0	0.00143291	0.00026405	2.06e-06	708.89672267	696.548074	706.20787267	-0.1967081	0.17571018	-0.32048728
0.31902	193.86867	6.4e-07	7.919e-05	0.00027557	7e-07	-0.0	0.00143291	0.00026405	2.06e-06	708.89432592	696.55081798	706.20675176	-0.19657096	0.1756139	-0.32048605
0.31908	193.89134	6.4e-07	7.917e-05	0.00027559	7e-07	0.0	0.00143291	0.00026405	2.06e-06	708.89193032	696.55356045	706.20563071	-0.19651292	0.17557311	-0.32048552
0.31913	193.914	6.3e-07	7.915e-05	0.00027561	7e-07	0.0	0.00143291	0.00026405	2.06e-06	708.88953522	696.55630226	706.2045096	-0.19637614	0.17547701	-0.32048429
0.31919	193.93666	6.3e-07	7.912e-05	0.00027563	7e-07	-0.0	0.00143291	0.00026405	2.06e-06	708.88714127	696.55904255	706.20338834	-0.19631792	0.17543606	-0.32048376
0.31924	193.95932	6.3e-07	7.91e-05	0.00027566	7e-07	-0.0	0.00143291	0.00026405	2.06e-06	708.88474782	696.56178219	706.20226702	-0.19618162	0.17534023	-0.32048253
0.3193	193.98197	6.3e-07	7.908e-05	0.00027568	7e-07	0.0	0.00143291	0.00026405	2.06e-06	708.88235552	696.56452032	706.20114555	-0.19612324	0.17529915	-0.320482
0.31935	194.00462	6.3e-07	7.906e-05	0.0002757	7e-07	0.0	0.00143291	0.00026405	2.06e-06	708.87996371	696.56725779	706.20002402	-0.19598728	0.17520349	-0.32048076
0.31941	194.02727	6.3e-07	7.903e-05	0.00027573	7e-07	-0.0	0.00143291	0.00026405	2.06e-06	708.87757306	696.56999374	706.19890234	-0.19592889	0.17516237	-0.32048023
0.31946	194.04991	6.3e-07	7.901e-05	0.00027575	7e-07	-0.0	0.00143291	0.00026405	2.06e-06	708.8751829	696.57272904	706.1977806	-0.19579309	0.17506675	-0.320479
0.32953	198.12999	5.1e-07	7.506e-05	0.00027972	6.4e-07	-0.0	0.001433	0.00026413	2.06e-06	708.45139726	697.0553358	705.99090312	-0.17904536	0.16288005	-0.32031653
0.32958	198.15194	5.1e-07	7.504e-05	0.00027974	6.4e-07	0.0	0.001433	0.00026413	2.06e-06	708.44915415	697.05787676	705.98976477	-0.17898404	0.16283388	-0.32031589
0.32964	198.17389	5.1e-07	7.502e-05	0.00027976	6.4e-07	0.0	0.001433	0.00026413	2.06e-06	708.4469116	697.06041698	705.98862637	-0.17887711	0.16275334	-0.32031478
0.32969	198.19583	5.1e-07	7.5e-05	0.00027978	6.4e-07	-0.0	0.001433	0.00026413	2.06e-06	708.44467	697.06295594	705.98748787	-0.17880816	0.1627014	-0.32031407
0.32975	198.21776	5.1e-07	7.498e-05	0.0002798	6.4e-07	-0.0	0.001433	0.00026413	2.06e-06	708.44242901	697.06549408	705.98634931	-0.17870921	0.16262681	-0.32031304
0.3298	198.23969	5.1e-07	7.496e-05	0.00027982	6.4e-07	-0.0	0.001433	0.00026413	2.06e-06	708.4401889	697.06803104	705.98521067	-0.17863246	0.16256896	-0.32031224
0.32986	198.26162	5.1e-07	7.493e-05	0.00027984	6.4e-07	0.0	0.001433	0.00026413	2.06e-06	708.43794949	697.07056708	705.98407195	-0.17854158	0.1625004	-0.32031129
0.32991	198.28355	5.1e-07	7.491e-05	0.00027986	6.4e-07	0.0	0.001433	0.00026413	2.06e-06	708.43571088	697.07310204	705.98293316	-0.17845697	0.16243657	-0.32031041
0.32997	198.30547	5.1e-07	7.489e-05	0.00027988	6.4e-07	-0.0	0.001433	0.00026413	2.06e-06	708.43347302	697.075636	705.98179429	-0.17837422	0.16237409	-0.32030955
0.33002	198.32739	5.1e-07	7.487e-05	0.0002799	6.4e-07	-0.0	0.001433	0.00026413	2.06e-06	708.43123591	697.07816897	705.98065535	-0.17828166	0.16230422	-0.32030858
0.33008	198.3493	5.1e-07	7.485e-05	0.00027992	6.4e-07	0.0	0.001433	0.00026413	2.06e-06	708.42899962	697.08070083	705.97951633	-0.17820713	0.1622479	-0.32030781
0.33013	198.37121	5.1e-07	7.483e-05	0.00027994	6.4e-07	0.0	0.001433	0.00026413	2.06e-06	708.426764	697.08323181	705.97837724	-0.17810589	0.16217142	-0.32030675
0.33019	198.39312	5.1e-07	7.481e-05	0.00027996	6.4e-07	-0.0	0.001433	0.00026413	2.06e-06	708.42452928	697.08576158	705.97723806	-0.17804098	0.16212233	-0.32030607
0.33024	198.41502	5e-07	7.479e-05	0.00027998	6.3e-07	-0.0	0.001433	0.00026413	2.06e-06	708.42229514	697.08829057	705.97609883	-0.17792764	0.16203664	-0.32030488
0.3303	198.43692	5e-07	7.477e-05	0.00028	6.3e-07	0.0	0.00143301	0.00026413	2.06e-06	708.42006201	697.09081821	705.9749595	-0.17787464	0.16199653	-0.32030433
0.33035	198.45881	5e-07	7.475e-05	0.00028002	6.3e-07	0.0	0.00143301	0.00026413	2.06e-06	708.41782936	697.09334521	705.97382012	-0.17775268	0.16190425	-0.32030305
0.33041	198.4807	5e-07	7.473e-05	0.00028004	6.3e-07	-0.0	0.00143301	0.00026413	2.06e-06	708.4155978	697.09587076	705.97268063	-0.17770334	0.16186689	-0.32030253
0.33046	198.50259	5e-07	7.471e-05	0.00028006	6.3e-07	-0.0	0.00143301	0.00026413	2.06e-06	708.41336668	697.09839572	705.9715411	-0.17758314	0.16177586	-0.32030127
0.34053	202.44384	4.1e-07	7.12e-05	0.00028359	5.8e-07	-0.0	0.00143307	0.0002642	2.06e-06	708.01756679	697.54356306	705.7618955	-0.16287636	0.15025427	-0.32013655
0.34058	202.46503	4.1e-07	7.118e-05	0.00028361	5.8e-07	0.0	0.00143307	0.0002642	2.06e-06	708.0154701	697.54590496	705.76074456	-0.16283504	0.15022073	-0.32013606
0.34064	202.48621	4.1e-07	7.116e-05	0.00028363	5.8e-07	0.0	0.00143307	0.0002642	2.06e-06	708.0133738	697.54824633	705.7595936	-0.16272777	0.1501337	-0.32013478
0.34069	202.50739	4.1e-07	7.114e-05	0.00028364	5.8e-07	-0.0	0.00143307	0.0002642	2.06e-06	708.01127847	697.55058632	705.75844256	-0.16268361	0.15009784	-0.32013425
0.34075	202.52856	4.1e-07	7.113e-05	0.00028366	5.8e-07	-0.0	0.00143307	0.0002642	2.06e-06	708.00918356	697.55292576	705.7572915	-0.1625794	0.15001322	-0.320133
0.3408	202.54973	4.1e-07	7.111e-05	0.00028368	5.8e-07	0.0	0.00143307	0.0002642	2.06e-06	708.0070896	697.55526386	705.75614037	-0.16253078	0.14997373	-0.32013242
0.34086	202.5709	4.1e-07	7.109e-05	0.0002837	5.8e-07	0.0	0.00143307	0.0002642	2.06e-06	708.00499608	697.55760134	705.7549892	-0.16243285	0.14989414	-0.32013124
0.34091	202.59206	4.1e-07	7.107e-05	0.00028372	5.8e-07	-0.0	0.00143307	0.0002642	2.06e-06	708.00290346	697.55993757	705.75383797	-0.16237343	0.14984585	-0.32013053
0.34097	202.61322	4.1e-07	7.105e-05	0.00028374	5.8e-07	-0.0	0.00143307	0.0002642	2.06e-06	708.00081139	697.56227303	705.7526867	-0.16229125	0.149779	-0.32012954
0.34102	202.63438	4.1e-07	7.103e-05	0.00028375	5.8e-07	-0.0	0.00143307	0.0002642	2.06e-06	707.99872007	697.56460745	705.75153538	-0.16221627	0.14971801	-0.32012864
0.34108	202.65553	4.1e-07	7.102e-05	0.00028377	5.8e-07	0.0	0.00143308	0.0002642	2.06e-06	707.99662944	697.5669409	705.75038401	-0.16214989	0.14966397	-0.32012784
0.34113	202.67668	4.1e-07	7.1e-05	0.00028379	5.8e-07	0.0	0.00143308	0.0002642	2.06e-06	707.99453942	697.56927351	705.7492326	-0.16205642	0.14958789	-0.32012671
0.34119	202.69782	4.1e-07	7.098e-05	0.00028381	5.8e-07	-0.0	0.00143308	0.0002642	2.06e-06	707.99245026	697.57160492	705.74808112	-0.16200688	0.14954752	-0.32012612
0.34124	202.71896	4.1e-07	7.096e-05	0.00028383	5.8e-07	-0.0	0.00143308	0.0002642	2.06e-06	707.99036155	697.57393569	705.74692962	-0.16189797	0.1494588	-0.3201248
0.3413	202.7401	4.1e-07	7.094e-05	0.00028384	5.8e-07	0.0	0.00143308	0.0002642	2.06e-06	707.98827385	697.57626506	705.74577804	-0.16185656	0.14942503	-0.3201243
0.34135	202.76123	4.1e-07	7.093e-05	0.00028386	5.8e-07	0.0	0.00143308	0.0002642	2.06e-06	707.98618652	697.57859391	705.74462643	-0.16175078	0.14933879	-0.32012303
0.34141	202.78236	4.1e-07	7.091e-05	0.00028388	5.8e-07	-0.0	0.00143308	0.0002642	2.06e-06	707.98410016	697.58092139	705.74347476	-0.16170644	0.14930262	-0.32012249
0.34146	202.80348	4.1e-07	7.089e-05	0.0002839	5.8e-07	-0.0	0.00143308	0.0002642	2.06e-06	707.98201421	697.58324831	705.74232306	-0.1616038	0.14921887	-0.32012125
0.35152	206.60458	3.4e-07	6.776e-05	0.00028704	5.3e-07	-0.0	0.00143313	0.00026425	2.06e-06	707.61147213	697.99315227	705.53086669	-0.14872158	0.13834546	-0.31995533
0.35158	206.62499	3.4e-07	6.774e-05	0.00028706	5.3e-07	0.0	0.00143313	0.00026425	2.06e-06	707.60950606	697.99530695	705.52970802	-0.14866308	0.13829433	-0.31995452
0.35163	206.6454	3.4e-07	6.772e-05	0.00028708	5.3e-07	0.0	0.00143313	0.00026425	2.06e-06	707.60754053	697.99746082	705.52854934	-0.14857508	0.13821743	-0.31995332
0.35169	206.66581	3.4e-07	6.771e-05	0.00028709	5.3e-07	-0.0	0.00143313	0.00026426	2.06e-06	707.60557581	697.99961349	705.52739061	-0.14853511	0.13818247	-0.31995277
0.35174	206.68622	3.4e-07	6.769e-05	0.00028711	5.3e-07	-0.0	0.00143313	0.00026426	2.06e-06	707.60361147	698.00176561	705.52623187	-0.14843897	0.13809838	-0.31995144
0.3518	206.70662	3.4e-07	6.767e-05	0.00028712	5.3e-07	0.0	0.00143313	0.00026426	2.06e-06	707.60164802	698.0039164	705.52507308	-0.14840309	0.13806698	-0.31995095
0.35185	206.72702	3.4e-07	6.766e-05	0.00028714	5.3e-07	0.0	0.00143313	0.00026426	2.06e-06	707.5996849	698.00606671	705.52391428	-0.14831126	0.1379866	-0.31994969
0.35191	206.74741	3.4e-07	6.764e-05	0.00028716	5.3e-07	-0.0	0.00143313	0.00026426	2.06e-06	707.59772263	698.00821575	705.52275545	-0.14826435	0.13794553	-0.31994904
0.35196	206.7678	3.4e-07	6.763e-05	0.00028717	5.3e-07	-0.0	0.00143313	0.00026426	2.06e-06	707.59576079	698.01036415	705.52159659	-0.14819065	0.13788096	-0.31994802
0.35202	206.78818	3.4e-07	6.761e-05	0.00028719	5.3e-07	-0.0	0.00143313	0.00026426	2.06e-06	707.59379964	698.01251153	705.52043771	-0.14812352	0.13782214	-0.3199471
0.35207	206.80856	3.4e-07	6.759e-05	0.00028721	5.3e-07	0.0	0.00143313	0.00026426	2.06e-06	707.59183911	698.01465799	705.51927879	-0.14807253	0.13777743	-0.31994639
0.35213	206.82894	3.4e-07	6.758e-05	0.00028722	5.3e-07	0.0	0.00143313	0.00026426	2.06e-06	707.58987906	698.01680375	705.51811986	-0.1479747	0.13769166	-0.31994504
0.35218	206.84932	3.3e-07	6.756e-05	0.00028724	5.3e-07	-0.0	0.00143313	0.00026426	2.06e-06	707.58791991	698.01894816	705.51696088	-0.14794099	0.13766207	-0.31994458
0.35224	206.86969	3.3e-07	6.755e-05	0.00028725	5.3e-07	-0.0	0.00143313	0.00026426	2.06e-06	707.58596107	698.02109211	705.5158019	-0.14784675	0.13757936	-0.31994327
0.35229	206.89005	3.3e-07	6.753e-05	0.00028727	5.3e-07	0.0	0.00143313	0.00026426	2.06e-06	707.5840031	698.02323476	705.51464287	-0.14780881	0.13754606	-0.31994275
0.35235	206.91041	3.3e-07	6.751e-05	0.00028729	5.3e-07	0.0	0.00143313	0.00026426	2.06e-06	707.58204549	698.02537688	705.51348383	-0.14772088	0.13746883	-0.31994153
0.3524	206.93077	3.3e-07	6.75e-05	0.0002873	5.3e-07	-0.0	0.00143313	0.00026426	2.06e-06	707.58008869	698.0275178	705.51232475	-0.14766851	0.13742283	-0.3199408
0.35246	206.95113	3.3e-07	6.748e-05	0.00028732	5.3e-07	-0.0	0.00143313	0.00026426	2.06e-06	707.57813238	698.02965799	705.51116565	-0.14760352	0.1373657	-0.3199399
0.36252	210.61054	2.8e-07	6.468e-05	0.00029013	4.9e-07	0.0	0.00143317	0.0002643	2.06e-06	707.22998596	698.40632343	705.29870315	-0.13628598	0.12708538	-0.31977313
0.36258	210.63018	2.8e-07	6.466e-05	0.00029015	4.9e-07	0.0	0.00143317	0.0002643	2.06e-06	707.22813513	698.40830148	705.29754077	-0.13621042	0.1270144	-0.31977194
0.36263	210.64981	2.8e-07	6.465e-05	0.00029016	4.9e-07	0.0	0.00143317	0.0002643	2.06e-06	707.22628499	698.41027843	705.29637838	-0.13615916	0.12696623	-0.31977114
0.36269	210.66944	2.8e-07	6.463e-05	0.00029017	4.9e-07	-0.0	0.00143317	0.0002643	2.06e-06	707.22443533	698.41225462	705.29521597	-0.1361125	0.12692236	-0.31977041
0.36274	210.68907	2.8e-07	6.462e-05	0.00029019	4.9e-07	-0.0	0.00143317	0.00026431	2.06e-06	707.2225861	698.41423012	705.29405356	-0.13602332	0.12683851	-0.31976901
0.3628	210.70869	2.8e-07	6.46e-05	0.0002902	4.9e-07	0.0	0.00143317	0.00026431	2.06e-06	707.22073769	698.41620431	705.29289113	-0.13599618	0.12681296	-0.31976858
0.36285	210.72831	2.8e-07	6.459e-05	0.00029022	4.9e-07	0.0	0.00143317	0.00026431	2.06e-06	707.21888954	698.41817809	705.2917287	-0.13591282	0.12673451	-0.31976727
0.36291	210.74792	2.8e-07	6.457e-05	0.00029023	4.9e-07	-0.0	0.00143317	0.00026431	2.06e-06	707.21704215	698.42015065	705.29056626	-0.13587498	0.12669889	-0.31976668
0.36296	210.76753	2.8e-07	6.456e-05	0.00029025	4.9e-07	-0.0	0.00143317	0.00026431	2.06e-06	707.21519512	698.42212265	705.28940381	-0.13581012	0.1266378	-0.31976566
0.36302	210.78714	2.8e-07	6.454e-05	0.00029026	4.9e-07	-0.0	0.00143317	0.00026431	2.06e-06	707.21334869	698.42409369	705.28824135	-0.13574689	0.12657825	-0.31976466
0.36307	210.80674	2.8e-07	6.453e-05	0.00029028	4.9e-07	0.0	0.00143317	0.00026431	2.06e-06	707.21150284	698.4260638	705.28707888	-0.135705	0.12653875	-0.319764
0.36313	210.82634	2.8e-07	6.452e-05	0.00029029	4.9e-07	0.0	0.00143317	0.00026431	2.06e-06	707.20965738	698.42803329	705.2859164	-0.13561852	0.12645723	-0.31976264
0.36318	210.84593	2.8e-07	6.45e-05	0.00029031	4.9e-07	-0.0	0.00143317	0.00026431	2.06e-06	707.20781272	698.43000151	705.28475391	-0.13559072	0.12643101	-0.3197622
0.36324	210.86553	2.8e-07	6.449e-05	0.00029032	4.9e-07	-0.0	0.00143317	0.00026431	2.06e-06	707.20596831	698.43196931	705.28359142	-0.13550972	0.12635459	-0.31976092
0.36329	210.88511	2.8e-07	6.447e-05	0.00029033	4.9e-07	0.0	0.00143317	0.00026431	2.06e-06	707.20412466	698.43393591	705.28242891	-0.13546551	0.12631287	-0.31976022
0.36335	210.9047	2.8e-07	6.446e-05	0.00029035	4.9e-07	0.0	0.00143317	0.00026431	2.06e-06	707.20228141	698.43590187	705.2812664	-0.1354122	0.12626253	-0.31975938
0.3634	210.92427	2.8e-07	6.444e-05	0.00029036	4.9e-07	0.0	0.00143317	0.00026431	2.06e-06	707.20043866	698.43786703	705.28010388	-0.13533323	0.12618797	-0.31975813
0.36346	210.94385	2.8e-07	6.443e-05	0.00029038	4.9e-07	-0.0	0.00143317	0.00026431	2.06e-06	707.19859664	698.43983102	705.27894134	-0.13530085	0.12615736	-0.31975762
0.37352	214.45986	2.4e-07	6.191e-05	0.0002929	4.5e-07	0.0	0.0014332	0.00026435	2.06e-06	706.87011296	698.78514532	705.06613245	-0.12532867	0.11643316	-0.31959046
0.37358	214.47871	2.3e-07	6.19e-05	0.00029291	4.5e-07	0.0	0.0014332	0.00026435	2.06e-06	706.86836309	698.78695659	705.06496961	-0.12525182	0.11635579	-0.31958909
0.37363	214.49755	2.3e-07	6.189e-05	0.00029293	4.5e-07	-0.0	0.0014332	0.00026435	2.06e-06	706.86661393	698.78876666	705.06380678	-0.12522433	0.11632809	-0.3195886
0.37369	214.51639	2.3e-07	6.187e-05	0.00029294	4.5e-07	-0.0	0.0014332	0.00026435	2.06e-06	706.86486501	698.79057629	705.06264395	-0.12516322	0.1162665	-0.31958752
0.37374	214.53523	2.3e-07	6.186e-05	0.00029295	4.5e-07	-0.0	0.0014332	0.00026435	2.06e-06	706.86311666	698.79238495	705.06148112	-0.12510775	0.11621061	-0.31958653
0.3738	214.55406	2.3e-07	6.185e-05	0.00029297	4.5e-07	0.0	0.0014332	0.00026435	2.06e-06	706.86136882	698.79419274	705.0603183	-0.12507183	0.11617437	-0.31958589
0.37385	214.57289	2.3e-07	6.183e-05	0.00029298	4.5e-07	0.0	0.0014332	0.00026435	2.06e-06	706.8596213	698.79599997	705.05915549	-0.12499508	0.11609697	-0.31958452
0.37391	214.59172	2.3e-07	6.182e-05	0.00029299	4.5e-07	-0.0	0.0014332	0.00026435	2.06e-06	706.85787449	698.79780598	705.05799268	-0.12496803	0.11606967	-0.31958404
0.37396	214.61054	2.3e-07	6.181e-05	0.000293	4.5e-07	-0.0	0.0014332	0.00026435	2.06e-06	706.85612793	698.79961157	705.05682987	-0.12490669	0.11600775	-0.31958295
0.37402	214.62936	2.3e-07	6.18e-05	0.00029302	4.5e-07	-0.0	0.0014332	0.00026435	2.06e-06	706.85438193	698.80141619	705.05566707	-0.12485186	0.1159524	-0.31958197
0.37407	214.64817	2.3e-07	6.178e-05	0.00029303	4.5e-07	0.0	0.0014332	0.00026435	2.06e-06	706.85263643	698.80321994	705.05450428	-0.12481582	0.11591599	-0.31958132
0.37413	214.66698	2.3e-07	6.177e-05	0.00029304	4.5e-07	0.0	0.0014332	0.00026435	2.06e-06	706.85089126	698.80502313	705.05334149	-0.12473925	0.11583863	-0.31957995
0.37418	214.68579	2.3e-07	6.176e-05	0.00029306	4.5e-07	-0.0	0.0014332	0.00026435	2.06e-06	706.84914679	698.8068251	705.05217871	-0.12471239	0.11581148	-0.31957947
0.37424	214.70459	2.3e-07	6.174e-05	0.00029307	4.5e-07	-0.0	0.00143321	0.00026435	2.06e-06	706.84740257	698.80862665	705.05101593	-0.12465125	0.11574965	-0.31957838
0.37429	214.72339	2.3e-07	6.173e-05	0.00029308	4.5e-07	-0.0	0.00143321	0.00026435	2.06e-06	706.8456589	698.81042723	705.04985315	-0.12459644	0.11569423	-0.3195774
0.37435	214.74218	2.3e-07	6.172e-05	0.0002931	4.5e-07	0.0	0.00143321	0.00026435	2.06e-06	706.84391575	698.81222694	705.04869039	-0.12456065	0.115658	-0.31957676
0.3744	214.76097	2.3e-07	6.17e-05	0.00029311	4.5e-07	0.0	0.00143321	0.00026435	2.06e-06	706.84217291	698.81402609	705.04752763	-0.12448433	0.11558077	-0.31957539
0.37446	214.77976	2.3e-07	6.169e-05	0.00029312	4.5e-07	-0.0	0.00143321	0.00026435	2.06e-06	706.84043078	698.81582403	705.04636487	-0.12445739	0.1155535	-0.3195749
0.38452	218.1504	2e-07	5.943e-05	0.00029539	4.2e-07	0.0	0.00143323	0.00026438	2.06e-06	706.52912659	699.13154947	704.83373933	-0.11563323	0.10634802	-0.31940767
0.38458	218.16845	2e-07	5.942e-05	0.0002954	4.2e-07	0.0	0.00143323	0.00026438	2.06e-06	706.52746495	699.13320308	704.83257863	-0.11558622	0.1062975	-0.31940673
0.38463	218.1865	2e-07	5.941e-05	0.00029541	4.2e-07	-0.0	0.00143323	0.00026438	2.06e-06	706.52580374	699.1348559	704.83141795	-0.11555495	0.10626385	-0.3194061
0.38469	218.20454	2e-07	5.939e-05	0.00029542	4.2e-07	-0.0	0.00143323	0.00026438	2.06e-06	706.52414281	699.13650819	704.83025728	-0.11548673	0.10619046	-0.31940473
0.38474	218.22258	2e-07	5.938e-05	0.00029544	4.2e-07	0.0	0.00143323	0.00026438	2.06e-06	706.52248249	699.13815934	704.82909663	-0.11546008	0.10616178	-0.3194042
0.3848	218.24061	2e-07	5.937e-05	0.00029545	4.2e-07	0.0	0.00143323	0.00026438	2.06e-06	706.52082242	699.13981003	704.827936	-0.11541758	0.10611601	-0.31940334
0.38485	218.25864	2e-07	5.936e-05	0.00029546	4.2e-07	0.0	0.00143323	0.00026438	2.06e-06	706.51916273	699.14146002	704.82677538	-0.11534761	0.10604068	-0.31940194
0.38491	218.27667	2e-07	5.935e-05	0.00029547	4.2e-07	-0.0	0.00143323	0.00026438	2.06e-06	706.51750367	699.14310882	704.82561478	-0.11532988	0.10602157	-0.31940158
0.38496	218.29469	2e-07	5.934e-05	0.00029548	4.2e-07	-0.0	0.00143323	0.00026438	2.06e-06	706.51584477	699.14475733	704.82445419	-0.11526488	0.10595153	-0.31940028
0.38502	218.31271	2e-07	5.932e-05	0.00029549	4.2e-07	-0.0	0.00143323	0.00026438	2.06e-06	706.51418646	699.14640474	704.82329363	-0.11522845	0.10591228	-0.31939954
0.38507	218.33072	2e-07	5.931e-05	0.00029551	4.2e-07	0.0	0.00143323	0.00026438	2.06e-06	706.51252848	699.14805154	704.82213308	-0.11519087	0.10587173	-0.31939879
0.38513	218.34873	2e-07	5.93e-05	0.00029552	4.2e-07	0.0	0.00143323	0.00026438	2.06e-06	706.51087083	699.14969771	704.82097254	-0.11512151	0.10579694	-0.31939739
0.38518	218.36674	2e-07	5.929e-05	0.00029553	4.2e-07	-0.0	0.00143323	0.00026439	2.06e-06	706.50921381	699.15134271	704.81981203	-0.11509958	0.10577327	-0.31939695
0.38524	218.38474	2e-07	5.928e-05	0.00029554	4.2e-07	-0.0	0.00143323	0.00026439	2.06e-06	706.50755699	699.15298734	704.81865152	-0.11504986	0.1057196	-0.31939595
0.38529	218.40273	2e-07	5.927e-05	0.00029555	4.2e-07	-0.0	0.00143323	0.00026439	2.06e-06	706.50590061	699.15463113	704.81749104	-0.11499047	0.1056555	-0.31939475
0.38535	218.42073	2e-07	5.925e-05	0.00029556	4.2e-07	0.0	0.00143323	0.00026439	2.06e-06	706.50424478	699.15627391	704.81633057	-0.11496698	0.10563012	-0.31939427
0.3854	218.43872	2e-07	5.924e-05	0.00029558	4.2e-07	0.0	0.00143323	0.00026439	2.06e-06	706.50258915	699.15791631	704.81517012	-0.11490097	0.10555881	-0.31939294
0.38546	218.4567	2e-07	5.923e-05	0.00029559	4.2e-07	-0.0	0.00143323	0.00026439	2.06e-06	706.50093412	699.15955759	704.81400969	-0.11486891	0.10552417	-0.31939229
0.39552	221.67977	1.7e-07	5.72e-05	0.00029763	3.9e-07	0.0	0.00143325	0.00026441	2.06e-06	706.20461649	699.44734235	704.60198438	-0.10702708	0.09680964	-0.31922535
0.39558	221.697	1.7e-07	5.718e-05	0.00029764	3.9e-07	-0.0	0.00143325	0.00026441	2.06e-06	706.20303182	699.44884703	704.60082785	-0.10701253	0.09679301	-0.31922502
0.39563	221.71424	1.7e-07	5.717e-05	0.00029765	3.9e-07	-0.0	0.00143325	0.00026441	2.06e-06	706.20144728	699.45035144	704.59967134	-0.10695725	0.09672982	-0.31922378
0.39569	221.73147	1.7e-07	5.716e-05	0.00029766	3.9e-07	-0.0	0.00143325	0.00026442	2.06e-06	706.19986323	699.45185487	704.59851485	-0.10691504	0.09668157	-0.31922284
0.39574	221.74869	1.7e-07	5.715e-05	0.00029767	3.9e-07	0.0	0.00143325	0.00026442	2.06e-06	706.19827956	699.45335755	704.5973584	-0.10688993	0.09665283	-0.31922227
0.3958	221.76591	1.7e-07	5.714e-05	0.00029768	3.9e-07	0.0	0.00143325	0.00026442	2.06e-06	706.1966961	699.45485978	704.59620196	-0.10682989	0.09658414	-0.31922092
0.39585	221.78313	1.7e-07	5.713e-05	0.00029769	3.9e-07	-0.0	0.00143325	0.00026442	2.06e-06	706.19511318	699.45636094	704.59504555	-0.10680207	0.09655231	-0.3192203
0.39591	221.80034	1.7e-07	5.712e-05	0.0002977	3.9e-07	-0.0	0.00143325	0.00026442	2.06e-06	706.19353051	699.4578616	704.59388916	-0.10676746	0.09651268	-0.31921952
0.39596	221.81755	1.7e-07	5.711e-05	0.00029771	3.9e-07	-0.0	0.00143325	0.00026442	2.06e-06	706.19194814	699.45936164	704.5927328	-0.10670388	0.09643988	-0.31921809
0.39602	221.83476	1.7e-07	5.71e-05	0.00029772	3.9e-07	0.0	0.00143325	0.00026442	2.06e-06	706.19036633	699.46086055	704.59157647	-0.10668449	0.09641767	-0.31921765
0.39607	221.85196	1.7e-07	5.709e-05	0.00029773	3.9e-07	0.0	0.00143325	0.00026442	2.06e-06	706.18878469	699.46235911	704.59042016	-0.10664852	0.09637646	-0.31921684
0.39613	221.86915	1.7e-07	5.708e-05	0.00029774	3.9e-07	0.0	0.00143325	0.00026442	2.06e-06	706.18720338	699.46385703	704.58926387	-0.1065795	0.09629737	-0.31921529
0.39618	221.88634	1.7e-07	5.707e-05	0.00029775	3.9e-07	-0.0	0.00143325	0.00026442	2.06e-06	706.18562267	699.46535371	704.58810763	-0.10656706	0.09628309	-0.319215
0.39624	221.90353	1.7e-07	5.706e-05	0.00029776	3.9e-07	-0.0	0.00143325	0.00026442	2.06e-06	706.18404207	699.46685017	704.58695139	-0.10651727	0.09622599	-0.31921388
0.39629	221.92072	1.7e-07	5.705e-05	0.00029778	3.9e-07	-0.0	0.00143325	0.00026442	2.06e-06	706.18246191	699.46834574	704.58579518	-0.10646784	0.0961693	-0.31921277
0.39635	221.9379	1.7e-07	5.704e-05	0.00029779	3.9e-07	0.0	0.00143325	0.00026442	2.06e-06	706.1808822	699.46984043	704.584639	-0.10644738	0.09614581	-0.3192123
0.3964	221.95507	1.7e-07	5.703e-05	0.0002978	3.9e-07	0.0	0.00143325	0.00026442	2.06e-06	706.17930266	699.47133475	704.58348284	-0.10638873	0.0960785	-0.31921098
0.39646	221.97224	1.7e-07	5.702e-05	0.00029781	3.9e-07	0.0	0.00143325	0.00026442	2.06e-06	706.17772363	699.47282801	704.58232672	-0.10635627	0.09604124	-0.31921024
0.40652	225.04521	1.5e-07	5.518e-05	0.00029964	3.7e-07	-0.0	0.00143327	0.00026444	2.06e-06	705.89448859	699.73421553	704.37122254	-0.09938421	0.08782887	-0.31904467
0.40657	225.06162	1.5e-07	5.517e-05	0.00029965	3.7e-07	-0.0	0.00143327	0.00026444	2.06e-06	705.89297086	699.73558014	704.3700717	-0.09933876	0.08777396	-0.31904353
0.40663	225.07802	1.5e-07	5.516e-05	0.00029966	3.7e-07	-0.0	0.00143327	0.00026444	2.06e-06	705.89145352	699.73694388	704.3689209	-0.09929115	0.08771641	-0.31904235
0.40668	225.09442	1.5e-07	5.515e-05	0.00029967	3.7e-07	0.0	0.00143327	0.00026444	2.06e-06	705.8899366	699.73830673	704.36777014	-0.09927642	0.08769859	-0.31904198
0.40674	225.11082	1.5e-07	5.514e-05	0.00029968	3.7e-07	0.0	0.00143327	0.00026444	2.06e-06	705.8884198	699.73966931	704.36661939	-0.09922677	0.08763855	-0.31904074
0.40679	225.12722	1.5e-07	5.513e-05	0.00029969	3.7e-07	0.0	0.00143327	0.00026444	2.06e-06	705.88690343	699.74103094	704.36546868	-0.09918519	0.08758826	-0.3190397
0.40685	225.14361	1.5e-07	5.512e-05	0.0002997	3.7e-07	-0.0	0.00143327	0.00026444	2.06e-06	705.88538742	699.74239179	704.36431801	-0.09916801	0.08756746	-0.31903927
0.4069	225.15999	1.5e-07	5.512e-05	0.00029971	3.7e-07	-0.0	0.00143327	0.00026444	2.06e-06	705.88387156	699.74375232	704.36316736	-0.09911584	0.08750432	-0.31903796
0.40696	225.17637	1.5e-07	5.511e-05	0.00029972	3.7e-07	-0.0	0.00143327	0.00026444	2.06e-06	705.88235615	699.74511187	704.36201675	-0.09907931	0.0874601	-0.31903705
0.40701	225.19275	1.5e-07	5.51e-05	0.00029973	3.7e-07	0.0	0.00143327	0.00026444	2.06e-06	705.88084105	699.74647072	704.36086618	-0.09905887	0.08743534	-0.31903654
0.40707	225.20912	1.5e-07	5.509e-05	0.00029974	3.7e-07	0.0	0.00143327	0.00026444	2.06e-06	705.87932614	699.74782919	704.35971562	-0.09900605	0.08737136	-0.31903522
0.40712	225.22549	1.5e-07	5.508e-05	0.00029975	3.7e-07	0.0	0.00143327	0.00026444	2.06e-06	705.87781168	699.74918666	704.35856511	-0.0989735	0.08733193	-0.3190344
0.40718	225.24185	1.5e-07	5.507e-05	0.00029976	3.7e-07	-0.0	0.00143327	0.00026444	2.06e-06	705.8762975	699.75054351	704.35741463	-0.09894994	0.08730337	-0.31903381
0.40723	225.25821	1.5e-07	5.506e-05	0.00029977	3.7e-07	-0.0	0.00143327	0.00026444	2.06e-06	705.87478352	699.75189993	704.35626417	-0.0988965	0.08723858	-0.31903247
0.40729	225.27457	1.5e-07	5.505e-05	0.00029978	3.7e-07	-0.0	0.00143327	0.00026444	2.06e-06	705.87327001	699.75325533	704.35511375	-0.09886777	0.08720376	-0.31903175
0.40734	225.29092	1.5e-07	5.504e-05	0.00029979	3.7e-07	0.0	0.00143327	0.00026444	2.06e-06	705.87175675	699.75461018	704.35396337	-0.09884121	0.08717153	-0.31903108
0.4074	225.30727	1.5e-07	5.503e-05	0.0002998	3.7e-07	0.0	0.00143327	0.00026444	2.06e-06	705.87024371	699.75596454	704.352813	-0.09878717	0.08710597	-0.31902972
0.40745	225.32361	1.5e-07	5.502e-05	0.00029981	3.7e-07	-0.0	0.00143327	0.00026444	2.06e-06	705.86873114	699.75731787	704.35166269	-0.09876213	0.08707559	-0.31902909
0.41752	228.2436	1.3e-07	5.337e-05	0.00030146	3.5e-07	-0.0	0.00143328	0.00026447	2.06e-06	705.59694144	699.99375618	704.14171983	-0.0924894	0.0792849	-0.318864
0.41757	228.25916	1.3e-07	5.336e-05	0.00030147	3.5e-07	-0.0	0.00143328	0.00026447	2.06e-06	705.59548268	699.99498765	704.14057584	-0.09245595	0.0792424	-0.31886308
0.41763	228.27473	1.3e-07	5.335e-05	0.00030148	3.5e-07	0.0	0.00143328	0.00026447	2.06e-06	705.59402419	699.99621845	704.13943188	-0.09244029	0.07922248	-0.31886264
0.41768	228.29028	1.3e-07	5.334e-05	0.00030149	3.5e-07	0.0	0.00143328	0.00026447	2.06e-06	705.59256583	699.99744894	704.13828794	-0.09239423	0.07916392	-0.31886137
0.41774	228.30584	1.3e-07	5.333e-05	0.00030149	3.5e-07	0.0	0.00143328	0.00026447	2.06e-06	705.59110787	699.99867852	704.13714405	-0.09235469	0.07911366	-0.31886028
0.41779	228.32139	1.3e-07	5.333e-05	0.0003015	3.5e-07	-0.0	0.00143328	0.00026447	2.06e-06	705.58965024	699.99990732	704.13600021	-0.09234149	0.07909685	-0.31885992
0.41785	228.33693	1.3e-07	5.332e-05	0.00030151	3.5e-07	-0.0	0.00143328	0.00026447	2.06e-06	705.58819272	700.00113585	704.13485638	-0.09230156	0.07904606	-0.31885882
0.4179	228.35247	1.3e-07	5.331e-05	0.00030152	3.5e-07	-0.0	0.00143328	0.00026447	2.06e-06	705.58673553	700.0023636	704.1337126	-0.0922535	0.07898491	-0.31885749
0.41796	228.36801	1.3e-07	5.33e-05	0.00030153	3.5e-07	0.0	0.00143328	0.00026447	2.06e-06	705.58527876	700.00359039	704.13256887	-0.09224282	0.0789713	-0.31885719
0.41801	228.38354	1.3e-07	5.329e-05	0.00030154	3.5e-07	0.0	0.00143328	0.00026447	2.06e-06	705.58382207	700.00481697	704.13142515	-0.09220919	0.07892848	-0.31885626
0.41807	228.39907	1.3e-07	5.328e-05	0.00030155	3.5e-07	0.0	0.00143328	0.00026447	2.06e-06	705.58236566	700.00604288	704.13028147	-0.09215237	0.07885614	-0.31885469
0.41812	228.41459	1.3e-07	5.327e-05	0.00030155	3.5e-07	-0.0	0.00143328	0.00026447	2.06e-06	705.58090974	700.00726767	704.12913785	-0.09214427	0.07884582	-0.31885447
0.41818	228.43011	1.3e-07	5.327e-05	0.00030156	3.5e-07	-0.0	0.00143328	0.00026447	2.06e-06	705.57945388	700.0084923	704.12799425	-0.09211478	0.07880824	-0.31885365
0.41823	228.44563	1.3e-07	5.326e-05	0.00030157	3.5e-07	-0.0	0.00143328	0.00026447	2.06e-06	705.57799827	700.00971634	704.12685067	-0.09205362	0.07873031	-0.31885196
0.41829	228.46114	1.3e-07	5.325e-05	0.00030158	3.5e-07	0.0	0.00143328	0.00026447	2.06e-06	705.57654318	700.01093916	704.12570717	-0.09204586	0.07872041	-0.31885174
0.41834	228.47665	1.3e-07	5.324e-05	0.00030159	3.5e-07	0.0	0.00143328	0.00026447	2.06e-06	705.57508815	700.01216184	704.12456367	-0.0920164	0.07868286	-0.31885092
0.4184	228.49215	1.3e-07	5.323e-05	0.0003016	3.5e-07	0.0	0.00143328	0.00026447	2.06e-06	705.57363337	700.01338392	704.12342021	-0.09195919	0.07860991	-0.31884934
0.41845	228.50765	1.3e-07	5.322e-05	0.00030161	3.4e-07	-0.0	0.00143328	0.00026447	2.06e-06	705.57217907	700.01460487	704.12227681	-0.09194757	0.07859508	-0.31884901
0.42852	231.27136	1.1e-07	5.174e-05	0.00030309	3.3e-07	0.0	0.00143329	0.00026449	2.06e-06	705.31043548	700.22745166	703.91366811	-0.08628886	0.07122825	-0.31868513
0.42857	231.28606	1.1e-07	5.173e-05	0.0003031	3.3e-07	0.0	0.00143329	0.00026449	2.06e-06	705.30902836	700.22855768	703.91253174	-0.08626198	0.07119254	-0.31868432
0.42863	231.30076	1.1e-07	5.172e-05	0.00030311	3.3e-07	0.0	0.00143329	0.00026449	2.06e-06	705.30762146	700.22966314	703.91139539	-0.086218	0.07113412	-0.31868299
0.42868	231.31545	1.1e-07	5.171e-05	0.00030312	3.3e-07	0.0	0.00143329	0.00026449	2.06e-06	705.30621493	700.2307677	703.91025911	-0.08619106	0.07109833	-0.31868218
0.42874	231.33014	1.1e-07	5.17e-05	0.00030313	3.3e-07	-0.0	0.00143329	0.00026449	2.06e-06	705.30480861	700.2318717	703.90912286	-0.08617635	0.07107876	-0.31868173
0.42879	231.34483	1.1e-07	5.17e-05	0.00030313	3.3e-07	-0.0	0.00143329	0.00026449	2.06e-06	705.30340242	700.23297539	703.90798664	-0.08613871	0.07102873	-0.31868059
0.42885	231.35951	1.1e-07	5.169e-05	0.00030314	3.3e-07	-0.0	0.00143329	0.00026449	2.06e-06	705.30199653	700.2340783	703.90685046	-0.08609331	0.07096837	-0.31867922
0.4289	231.37419	1.1e-07	5.168e-05	0.00030315	3.3e-07	0.0	0.00143329	0.00026449	2.06e-06	705.30059102	700.23518028	703.90571435	-0.08608551	0.070958	-0.31867898
0.42896	231.38886	1.1e-07	5.167e-05	0.00030316	3.3e-07	0.0	0.00143329	0.00026449	2.06e-06	705.29918557	700.23628209	703.90457824	-0.08605802	0.07092143	-0.31867815
0.42901	231.40353	1.1e-07	5.167e-05	0.00030316	3.3e-07	0.0	0.00143329	0.00026449	2.06e-06	705.29778035	700.23738334	703.90344217	-0.08600263	0.07084773	-0.31867647
0.42907	231.41819	1.1e-07	5.166e-05	0.00030317	3.3e-07	-0.0	0.00143329	0.00026449	2.06e-06	705.29637558	700.23848344	703.90230618	-0.08599479	0.07083731	-0.31867623
0.42912	231.43285	1.1e-07	5.165e-05	0.00030318	3.3e-07	-0.0	0.00143329	0.00026449	2.06e-06	705.29497087	700.23958337	703.9011702	-0.08596734	0.07080077	-0.3186754
0.42918	231.44751	1.1e-07	5.164e-05	0.00030319	3.3e-07	-0.0	0.00143329	0.00026449	2.06e-06	705.29356639	700.24068274	703.90003425	-0.08592228	0.07074078	-0.31867403
0.42923	231.46216	1.1e-07	5.164e-05	0.0003032	3.3e-07	-0.0	0.00143329	0.00026449	2.06e-06	705.29216228	700.24178117	703.89889837	-0.08589795	0.07070839	-0.31867329
0.42929	231.47681	1.1e-07	5.163e-05	0.0003032	3.3e-07	0.0	0.00143329	0.00026449	2.06e-06	705.29075837	700.2428791	703.89776252	-0.08588235	0.07068762	-0.31867282
0.42934	231.49145	1.1e-07	5.162e-05	0.00030321	3.3e-07	0.0	0.00143329	0.00026449	2.06e-06	705.28935459	700.24397671	703.89662669	-0.08584285	0.07063499	-0.31867162
0.4294	231.50609	1.1e-07	5.161e-05	0.00030322	3.3e-07	0.0	0.00143329	0.00026449	2.06e-06	705.28795113	700.2450735	703.89549091	-0.08580034	0.07057836	-0.31867032
0.42945	231.52072	1.1e-07	5.16e-05	0.00030323	3.3e-07	-0.0	0.00143329	0.00026449	2.06e-06	705.28654802	700.2461694	703.89435519	-0.08579189	0.0705671	-0.31867007
0.43952	234.12436	1e-07	5.027e-05	0.00030456	3.1e-07	0.0	0.0014333	0.0002645	2.06e-06	705.03365781	700.43669963	703.68719719	-0.08065024	0.06359483	-0.31850739
0.43957	234.13818	1e-07	5.026e-05	0.00030457	3.1e-07	0.0	0.0014333	0.0002645	2.06e-06	705.03229634	700.43768687	703.68606894	-0.08059904	0.06352421	-0.31850571
0.43963	234.15199	1e-07	5.025e-05	0.00030458	3.1e-07	-0.0	0.0014333	0.0002645	2.06e-06	705.03093528	700.43867302	703.68494077	-0.0805887	0.06350996	-0.31850537
0.43968	234.1658	1e-07	5.025e-05	0.00030459	3.1e-07	-0.0	0.0014333	0.0002645	2.06e-06	705.0295743	700.43965895	703.68381262	-0.08056977	0.06348383	-0.31850475
0.43974	234.17961	1e-07	5.024e-05	0.00030459	3.1e-07	-0.0	0.0014333	0.0002645	2.06e-06	705.02821347	700.44064448	703.6826845	-0.08053259	0.06343252	-0.31850352
0.43979	234.19341	1e-07	5.023e-05	0.0003046	3.1e-07	-0.0	0.0014333	0.00026451	2.06e-06	705.02685294	700.4416292	703.68155643	-0.08049311	0.06337804	-0.31850222
0.43985	234.2072	1e-07	5.023e-05	0.00030461	3.1e-07	0.0	0.0014333	0.00026451	2.06e-06	705.02549272	700.44261308	703.68042843	-0.08048699	0.06336959	-0.31850202
0.4399	234.22099	1e-07	5.022e-05	0.00030461	3.1e-07	0.0	0.0014333	0.00026451	2.06e-06	705.02413256	700.44359682	703.67930043	-0.08046127	0.06333408	-0.31850117
0.43996	234.23478	1e-07	5.021e-05	0.00030462	3.1e-07	0.0	0.0014333	0.00026451	2.06e-06	705.02277259	700.44458002	703.67817248	-0.08041349	0.0632681	-0.3184996
0.44001	234.24856	1e-07	5.021e-05	0.00030463	3.1e-07	-0.0	0.0014333	0.00026451	2.06e-06	705.02141301	700.44556218	703.6770446	-0.08039754	0.06324608	-0.31849907
0.44007	234.26234	1e-07	5.02e-05	0.00030463	3.1e-07	-0.0	0.0014333	0.00026451	2.06e-06	705.02005356	700.44654401	703.67591674	-0.080382	0.06322461	-0.31849856
0.44012	234.27611	1e-07	5.019e-05	0.00030464	3.1e-07	-0.0	0.0014333	0.00026451	2.06e-06	705.01869422	700.4475255	703.67478891	-0.08034898	0.06317899	-0.31849747
0.44018	234.28988	1e-07	5.018e-05	0.00030465	3.1e-07	-0.0	0.0014333	0.00026451	2.06e-06	705.01733516	700.44850628	703.67366113	-0.080302	0.06311407	-0.31849591
0.44023	234.30365	1e-07	5.018e-05	0.00030466	3.1e-07	0.0	0.0014333	0.00026451	2.06e-06	705.01597646	700.44948605	703.67253342	-0.08029845	0.06310917	-0.3184958
0.44029	234.31741	1e-07	5.017e-05	0.00030466	3.1e-07	0.0	0.0014333	0.00026451	2.06e-06	705.01461779	700.45046575	703.67140572	-0.0802728	0.06307371	-0.31849495
0.44034	234.33116	1e-07	5.016e-05	0.00030467	3.1e-07	0.0	0.0014333	0.00026451	2.06e-06	705.01325933	700.45144489	703.67027806	-0.08022901	0.06301318	-0.3184935
0.4404	234.34491	1e-07	5.016e-05	0.00030468	3.1e-07	0.0	0.0014333	0.00026451	2.06e-06	705.01190122	700.45242309	703.66915046	-0.08020648	0.06298202	-0.31849276
0.44045	234.35866	1e-07	5.015e-05	0.00030468	3.1e-07	-0.0	0.0014333	0.00026451	2.06e-06	705.01054328	700.45340081	703.6680229	-0.08019372	0.06296438	-0.31849233
0.45051	236.79781	9e-08	4.895e-05	0.00030588	3e-07	0.0	0.00143331	0.00026452	2.06e-06	704.76549244	700.62281058	703.46238487	-0.07545527	0.05631722	-0.31832978
0.45057	236.81072	9e-08	4.895e-05	0.00030589	3e-07	-0.0	0.00143331	0.00026452	2.06e-06	704.76417175	700.62368466	703.46126508	-0.07545279	0.05631369	-0.31832969
0.45062	236.82362	9e-08	4.894e-05	0.0003059	3e-07	-0.0	0.00143331	0.00026452	2.06e-06	704.76285108	700.62455869	703.4601453	-0.07543543	0.05628901	-0.31832907
0.45068	236.83652	9e-08	4.893e-05	0.0003059	3e-07	-0.0	0.00143331	0.00026452	2.06e-06	704.76153055	700.62543234	703.45902555	-0.07540482	0.05624548	-0.31832798
0.45073	236.84941	9e-08	4.893e-05	0.00030591	3e-07	-0.0	0.00143331	0.00026452	2.06e-06	704.76021025	700.6263053	703.45790584	-0.07535793	0.05617879	-0.31832632
0.45079	236.8623	9e-08	4.892e-05	0.00030591	3e-07	0.0	0.00143331	0.00026452	2.06e-06	704.75889031	700.62717723	703.45678622	-0.07535793	0.05617879	-0.31832632
0.45084	236.87518	9e-08	4.891e-05	0.00030592	3e-07	0.0	0.00143331	0.00026452	2.06e-06	704.75757037	700.62804916	703.4556666	-0.07533421	0.05614504	-0.31832547
0.4509	236.88806	9e-08	4.891e-05	0.00030593	3e-07	0.0	0.00143331	0.00026452	2.06e-06	704.75625062	700.62892057	703.45454702	-0.07530081	0.05609752	-0.31832428
0.45095	236.90094	9e-08	4.89e-05	0.00030593	3e-07	0.0	0.00143331	0.00026452	2.06e-06	704.75493112	700.62979124	703.4534275	-0.07526307	0.05604382	-0.31832294
0.45101	236.91381	9e-08	4.89e-05	0.00030594	3e-07	-0.0	0.00143331	0.00026452	2.06e-06	704.75361191	700.63066107	703.45230804	-0.07525993	0.05603935	-0.31832283
0.45106	236.92667	9e-08	4.889e-05	0.00030595	3e-07	-0.0	0.00143331	0.00026452	2.06e-06	704.75229273	700.63153083	703.45118859	-0.0752358	0.05600501	-0.31832197
0.45112	236.93953	9e-08	4.888e-05	0.00030595	3e-07	-0.0	0.00143331	0.00026452	2.06e-06	704.75097373	700.63240006	703.45006918	-0.07519767	0.05595072	-0.31832061
0.45117	236.95239	9e-08	4.888e-05	0.00030596	3e-07	-0.0	0.00143331	0.00026452	2.06e-06	704.74965503	700.63326845	703.44894983	-0.0751682	0.05590877	-0.31831956
0.45123	236.96524	9e-08	4.887e-05	0.00030596	3e-07	0.0	0.00143331	0.00026452	2.06e-06	704.74833656	700.63413618	703.44783054	-0.07516184	0.05589971	-0.31831933
0.45128	236.97809	9e-08	4.886e-05	0.00030597	3e-07	0.0	0.00143331	0.00026452	2.06e-06	704.74701813	700.63500377	703.44671126	-0.07513774	0.05586539	-0.31831847
0.45134	236.99093	9e-08	4.886e-05	0.00030598	3e-07	0.0	0.00143331	0.00026452	2.06e-06	704.74569989	700.63587083	703.44559201	-0.07509485	0.0558043	-0.31831694
0.45139	237.00377	9e-08	4.885e-05	0.00030598	3e-07	0.0	0.00143331	0.00026452	2.06e-06	704.74438198	700.63673694	703.44447284	-0.07507334	0.05577366	-0.31831617
0.45145	237.0166	9e-08	4.885e-05	0.00030599	3e-07	-0.0	0.00143331	0.00026452	2.06e-06	704.74306424	700.63760257	703.44335371	-0.07506387	0.05576018	-0.31831583
0.46151	239.28607	8e-08	4.777e-05	0.00030706	2.8e-07	0.0	0.00143332	0.00026453	2.06e-06	704.50499398	700.78701256	703.23926466	-0.07069374	0.04946854	-0.3181547
0.46157	239.29803	8e-08	4.777e-05	0.00030707	2.8e-07	-0.0	0.00143332	0.00026453	2.06e-06	704.50370945	700.78778021	703.23815334	-0.07069178	0.04946569	-0.31815463
0.46162	239.30999	8e-08	4.776e-05	0.00030707	2.8e-07	-0.0	0.00143332	0.00026453	2.06e-06	704.50242493	700.7885478	703.23704202	-0.070669	0.04943259	-0.31815376
0.46168	239.32195	8e-08	4.776e-05	0.00030708	2.8e-07	-0.0	0.00143332	0.00026453	2.06e-06	704.50114059	700.78931489	703.23593075	-0.07063786	0.04938732	-0.31815257
0.46173	239.3339	8e-08	4.775e-05	0.00030708	2.8e-07	-0.0	0.00143332	0.00026453	2.06e-06	704.49985647	700.79008127	703.23481953	-0.07059787	0.04932919	-0.31815105
0.46179	239.34584	8e-08	4.775e-05	0.00030709	2.8e-07	0.0	0.00143332	0.00026453	2.06e-06	704.49857266	700.79084675	703.23370838	-0.07059787	0.04932919	-0.31815105
0.46184	239.35778	8e-08	4.774e-05	0.00030709	2.8e-07	0.0	0.00143332	0.00026453	2.06e-06	704.49728885	700.79161223	703.23259724	-0.07057861	0.04930119	-0.31815032
0.4619	239.36972	8e-08	4.774e-05	0.0003071	2.8e-07	0.0	0.00143332	0.00026453	2.06e-06	704.49600518	700.79237727	703.23148613	-0.07055187	0.04926231	-0.3181493
0.46195	239.38165	8e-08	4.773e-05	0.00030711	2.8e-07	0.0	0.00143332	0.00026453	2.06e-06	704.4947217	700.79314171	703.23037507	-0.07050195	0.04918972	-0.3181474
0.46201	239.39358	8e-08	4.773e-05	0.00030711	2.8e-07	-0.0	0.00143332	0.00026453	2.06e-06	704.49343861	700.79390502	703.2292641	-0.07050195	0.04918972	-0.3181474
0.46206	239.4055	8e-08	4.772e-05	0.00030712	2.8e-07	-0.0	0.00143332	0.00026453	2.06e-06	704.49215551	700.79466833	703.22815314	-0.07048662	0.04916743	-0.31814681
0.46212	239.41742	8e-08	4.771e-05	0.00030712	2.8e-07	-0.0	0.00143332	0.00026453	2.06e-06	704.49087252	700.79543129	703.2270422	-0.07046389	0.04913437	-0.31814595
0.46217	239.42933	8e-08	4.771e-05	0.00030713	2.8e-07	-0.0	0.00143332	0.00026453	2.06e-06	704.48958971	700.79619374	703.2259313	-0.07041223	0.04905922	-0.31814398
0.46223	239.44124	8e-08	4.77e-05	0.00030713	2.8e-07	0.0	0.00143332	0.00026454	2.06e-06	704.48830728	700.79695503	703.2248205	-0.07040599	0.04905014	-0.31814374
0.46228	239.45314	8e-08	4.77e-05	0.00030714	2.8e-07	0.0	0.00143332	0.00026454	2.06e-06	704.48702489	700.79771617	703.22370971	-0.07039477	0.04903382	-0.31814331
0.46234	239.46504	8e-08	4.769e-05	0.00030714	2.8e-07	0.0	0.00143332	0.00026454	2.06e-06	704.48574259	700.79847706	703.22259894	-0.07037206	0.04900078	-0.31814244
0.46239	239.47693	8e-08	4.769e-05	0.00030715	2.8e-07	0.0	0.00143332	0.00026454	2.06e-06	704.48446046	700.79923743	703.22148821	-0.07032689	0.04893505	-0.31814072
0.46245	239.48882	8e-08	4.768e-05	0.00030715	2.8e-07	0.0	0.00143332	0.00026454	2.06e-06	704.48317866	700.79999679	703.22037757	-0.07030998	0.04891044	-0.31814007
0.47251	241.58241	7e-08	4.673e-05	0.00030811	2.7e-07	0.0	0.00143332	0.00026455	2.06e-06	704.25136757	700.93045587	703.01783096	-0.06626762	0.0429921	-0.31798144
0.47257	241.5934	7e-08	4.672e-05	0.00030811	2.7e-07	0.0	0.00143332	0.00026455	2.06e-06	704.2501155	700.9311229	703.01672796	-0.06621687	0.04291743	-0.3179794
0.47262	241.60438	7e-08	4.672e-05	0.00030812	2.7e-07	-0.0	0.00143332	0.00026455	2.06e-06	704.2488638	700.93178878	703.01562506	-0.06621687	0.04291743	-0.3179794
0.47268	241.61535	7e-08	4.672e-05	0.00030812	2.7e-07	-0.0	0.00143332	0.00026455	2.06e-06	704.2476121	700.93245465	703.01452216	-0.0662067	0.04290249	-0.31797899
0.47273	241.62633	7e-08	4.671e-05	0.00030813	2.7e-07	-0.0	0.00143332	0.00026455	2.06e-06	704.24636047	700.9331203	703.01341927	-0.06618521	0.04287089	-0.31797812
0.47279	241.63729	7e-08	4.671e-05	0.00030813	2.7e-07	-0.0	0.00143332	0.00026455	2.06e-06	704.245109	700.93378545	703.01231643	-0.06614663	0.04281413	-0.31797657
0.47284	241.64825	7e-08	4.67e-05	0.00030814	2.7e-07	-0.0	0.00143332	0.00026455	2.06e-06	704.2438578	700.93444972	703.01121367	-0.06611741	0.04277114	-0.31797539
0.4729	241.65921	7e-08	4.67e-05	0.00030814	2.7e-07	0.0	0.00143332	0.00026455	2.06e-06	704.24260681	700.93511332	703.01011096	-0.06611741	0.04277114	-0.31797539
0.47295	241.67016	7e-08	4.669e-05	0.00030815	2.7e-07	0.0	0.00143332	0.00026455	2.06e-06	704.24135583	700.93577693	703.00900824	-0.06609926	0.04274444	-0.31797466
0.47301	241.68111	7e-08	4.669e-05	0.00030815	2.7e-07	0.0	0.00143332	0.00026455	2.06e-06	704.24010497	700.93644011	703.00790557	-0.06607779	0.04271286	-0.31797379
0.47306	241.69205	7e-08	4.668e-05	0.00030816	2.7e-07	0.0	0.00143332	0.00026455	2.06e-06	704.23885427	700.93710281	703.00680293	-0.06602612	0.04263683	-0.31797171
0.47312	241.70299	7e-08	4.668e-05	0.00030816	2.7e-07	0.0	0.00143332	0.00026455	2.06e-06	704.23760394	700.93776433	703.0057004	-0.06601784	0.04262464	-0.31797137
0.47317	241.71392	7e-08	4.667e-05	0.00030817	2.7e-07	-0.0	0.00143332	0.00026455	2.06e-06	704.23635367	700.93842566	703.00459788	-0.06601334	0.04261803	-0.31797119
0.47323	241.72484	7e-08	4.667e-05	0.00030817	2.7e-07	-0.0	0.00143332	0.00026455	2.06e-06	704.23510344	700.93908688	703.00349537	-0.06599191	0.04258652	-0.31797033
0.47328	241.73577	7e-08	4.666e-05	0.00030818	2.7e-07	-0.0	0.00143332	0.00026455	2.06e-06	704.23385335	700.93974762	703.00239289	-0.06596296	0.04254391	-0.31796916
0.47334	241.74668	7e-08	4.666e-05	0.00030818	2.7e-07	-0.0	0.00143332	0.00026455	2.06e-06	704.23260348	700.94040769	703.00129048	-0.06591813	0.04247794	-0.31796735
0.47339	241.75759	7e-08	4.665e-05	0.00030819	2.7e-07	0.0	0.00143332	0.00026455	2.06e-06	704.23135392	700.94106674	703.00018815	-0.06591813	0.04247794	-0.31796735
0.47345	241.7685	7e-08	4.665e-05	0.00030819	2.7e-07	0.0	0.00143332	0.00026455	2.06e-06	704.23010437	700.94172579	702.99908582	-0.06590616	0.04246033	-0.31796686
0.48351	243.67869	7e-08	4.581e-05	0.00030903	2.6e-07	-0.0	0.00143333	0.00026456	2.06e-06	704.00395621	701.05422267	702.79804115	-0.06208731	0.03683763	-0.31780928
0.48357	243.68865	7e-08	4.58e-05	0.00030903	2.6e-07	-0.0	0.00143333	0.00026456	2.06e-06	704.00273373	701.05479414	702.79694618	-0.06206862	0.03681014	-0.3178085
0.48362	243.69861	7e-08	4.58e-05	0.00030904	2.6e-07	-0.0	0.00143333	0.00026456	2.06e-06	704.00151139	701.05536518	702.79585125	-0.06204832	0.03678029	-0.31780765
0.48368	243.70856	7e-08	4.58e-05	0.00030904	2.6e-07	-0.0	0.00143333	0.00026456	2.06e-06	704.00028919	701.05593576	702.79475636	-0.06202837	0.03675096	-0.31780681
0.48373	243.71851	7e-08	4.579e-05	0.00030905	2.6e-07	0.0	0.00143333	0.00026456	2.06e-06	703.99906713	701.05650588	702.79366151	-0.062008	0.03672101	-0.31780595
0.48379	243.72845	7e-08	4.579e-05	0.00030905	2.6e-07	0.0	0.00143333	0.00026456	2.06e-06	703.99784521	701.05707554	702.7925667	-0.0619877	0.03669116	-0.31780509
0.48384	243.73839	7e-08	4.578e-05	0.00030906	2.6e-07	0.0	0.00143333	0.00026456	2.06e-06	703.99662343	701.05764473	702.79147192	-0.0619673	0.03666117	-0.31780424
0.4839	243.74832	7e-08	4.578e-05	0.00030906	2.6e-07	0.0	0.00143333	0.00026456	2.06e-06	703.99540179	701.05821346	702.79037719	-0.06194693	0.03663122	-0.31780338
0.48395	243.75824	7e-08	4.577e-05	0.00030906	2.6e-07	0.0	0.00143333	0.00026456	2.06e-06	703.9941803	701.05878172	702.78928249	-0.06192651	0.03660121	-0.31780252
0.48401	243.76817	7e-08	4.577e-05	0.00030907	2.6e-07	0.0	0.00143333	0.00026456	2.06e-06	703.99295895	701.05934952	702.78818784	-0.0619061	0.0365712	-0.31780166
0.48406	243.77808	7e-08	4.577e-05	0.00030907	2.6e-07	0.0	0.00143333	0.00026456	2.06e-06	703.99173774	701.05991685	702.78709322	-0.06188568	0.03654119	-0.3178008
0.48412	243.78799	7e-08	4.576e-05	0.00030908	2.6e-07	0.0	0.00143333	0.00026456	2.06e-06	703.99051667	701.06048371	702.78599864	-0.06186527	0.03651118	-0.31779994
0.48417	243.7979	7e-08	4.576e-05	0.00030908	2.6e-07	0.0	0.00143333	0.00026456	2.06e-06	703.98929574	701.06105011	702.7849041	-0.06184486	0.03648119	-0.31779908
0.48423	243.8078	7e-08	4.575e-05	0.00030909	2.6e-07	0.0	0.00143333	0.00026456	2.06e-06	703.98807495	701.06161604	702.7838096	-0.06182446	0.0364512	-0.31779822
0.48428	243.81769	7e-08	4.575e-05	0.00030909	2.6e-07	0.0	0.00143333	0.00026456	2.06e-06	703.98685431	701.06218151	702.78271514	-0.06180406	0.03642122	-0.31779736
0.48434	243.82758	7e-08	4.574e-05	0.00030909	2.6e-07	-0.0	0.00143333	0.00026456	2.06e-06	703.98563381	701.06274651	702.78162072	-0.06178367	0.03639125	-0.3177965
0.48439	243.83746	7e-08	4.574e-05	0.0003091	2.6e-07	-0.0	0.00143333	0.00026456	2.06e-06	703.98441345	701.06331105	702.78052633	-0.06176328	0.03636129	-0.31779564
0.48445	243.84734	7e-08	4.574e-05	0.0003091	2.6e-07	-0.0	0.00143333	0.00026456	2.06e-06	703.98319323	701.06387512	702.77943199	-0.0617429	0.03633133	-0.31779478
0.49451	245.5648	6e-08	4.501e-05	0.00030983	2.5e-07	-0.0	0.00143333	0.00026457	2.06e-06	703.76224589	701.15932765	702.57981507	-0.05807343	0.03097536	-0.317638
0.49457	245.57369	6e-08	4.5e-05	0.00030984	2.5e-07	-0.0	0.00143333	0.00026457	2.06e-06	703.76105093	701.15980812	702.57872766	-0.05805373	0.03094686	-0.31763715
0.49462	245.58256	6e-08	4.5e-05	0.00030984	2.5e-07	0.0	0.00143333	0.00026457	2.06e-06	703.7598561	701.16028814	702.57764029	-0.05803398	0.03091832	-0.3176363
0.49468	245.59143	6e-08	4.499e-05	0.00030984	2.5e-07	0.0	0.00143333	0.00026457	2.06e-06	703.75866141	701.16076772	702.57655296	-0.0580142	0.03088972	-0.31763544
0.49473	245.6003	6e-08	4.499e-05	0.00030985	2.5e-07	0.0	0.00143333	0.00026457	2.06e-06	703.75746685	701.16124686	702.57546566	-0.05799444	0.03086116	-0.31763459
0.49479	245.60916	6e-08	4.499e-05	0.00030985	2.5e-07	0.0	0.00143333	0.00026457	2.06e-06	703.75627242	701.16172556	702.5743784	-0.05796474	0.03081824	-0.31763331
0.49484	245.61801	6e-08	4.498e-05	0.00030986	2.5e-07	0.0	0.00143333	0.00026457	2.06e-06	703.75507819	701.16220359	702.57329119	-0.0579447	0.03078928	-0.31763244
0.4949	245.62686	6e-08	4.498e-05	0.00030986	2.5e-07	0.0	0.00143333	0.00026457	2.06e-06	703.7538841	701.16268117	702.57220402	-0.05792637	0.03076279	-0.31763165
0.49495	245.6357	6e-08	4.498e-05	0.00030986	2.5e-07	0.0	0.00143333	0.00026457	2.06e-06	703.75269014	701.16315834	702.57111688	-0.0579067	0.03073438	-0.3176308
0.49501	245.64454	6e-08	4.497e-05	0.00030987	2.5e-07	0.0	0.00143333	0.00026457	2.06e-06	703.7514963	701.16363507	702.57002978	-0.05788498	0.03070302	-0.31762986
0.49506	245.65337	6e-08	4.497e-05	0.00030987	2.5e-07	0.0	0.00143333	0.00026457	2.06e-06	703.75030261	701.16411131	702.56894272	-0.05786525	0.03067453	-0.31762901
0.49512	245.6622	6e-08	4.496e-05	0.00030987	2.5e-07	0.0	0.00143333	0.00026457	2.06e-06	703.74910906	701.16458711	702.56785569	-0.05779279	0.03056998	-0.31762588
0.49517	245.67102	6e-08	4.496e-05	0.00030988	2.5e-07	0.0	0.00143333	0.00026457	2.06e-06	703.74791599	701.16506128	702.5667688	-0.05778132	0.03055343	-0.31762538
0.49523	245.67984	6e-08	4.496e-05	0.00030988	2.5e-07	-0.0	0.00143333	0.00026457	2.06e-06	703.746723	701.1655352	702.56568193	-0.05778132	0.03055343	-0.31762538
0.49528	245.68865	6e-08	4.495e-05	0.00030989	2.5e-07	-0.0	0.00143333	0.00026457	2.06e-06	703.74553002	701.16600912	702.56459505	-0.05778132	0.03055343	-0.31762538
0.49534	245.69745	6e-08	4.495e-05	0.00030989	2.5e-07	-0.0	0.00143333	0.00026457	2.06e-06	703.74433703	701.16648304	702.56350818	-0.05777009	0.03053723	-0.3176249
0.49539	245.70625	6e-08	4.495e-05	0.00030989	2.5e-07	-0.0	0.00143333	0.00026457	2.06e-06	703.74314411	701.16695671	702.56242133	-0.05775414	0.03051421	-0.31762421
0.49545	245.71504	6e-08	4.494e-05	0.0003099	2.5e-07	-0.0	0.00143333	0.00026457	2.06e-06	703.74195131	701.16743002	702.5613345	-0.0577351	0.03048675	-0.31762339
0.50551	247.22774	6e-08	4.432e-05	0.00031052	2.5e-07	0.0	0.00143333	0.00026457	2.06e-06	703.5259041	701.24667125	702.36303216	-0.05411757	0.02535736	-0.31746678
0.50556	247.23547	6e-08	4.431e-05	0.00031052	2.5e-07	0.0	0.00143333	0.00026457	2.06e-06	703.52473568	701.24706454	702.36195162	-0.0540856	0.02531301	-0.3174654
0.50562	247.24319	6e-08	4.431e-05	0.00031053	2.5e-07	0.0	0.00143333	0.00026457	2.06e-06	703.52356747	701.24745714	702.36087112	-0.0540856	0.02531301	-0.3174654
0.50567	247.25091	6e-08	4.431e-05	0.00031053	2.5e-07	0.0	0.00143333	0.00026457	2.06e-06	703.52239926	701.24784974	702.35979063	-0.05405344	0.02526847	-0.31746401
0.50573	247.25862	6e-08	4.431e-05	0.00031053	2.5e-07	0.0	0.00143333	0.00026457	2.06e-06	703.52123127	701.24824164	702.35871019	-0.05403033	0.02523646	-0.31746302
0.50578	247.26632	6e-08	4.43e-05	0.00031054	2.5e-07	-0.0	0.00143333	0.00026457	2.06e-06	703.52006343	701.24863305	702.35762978	-0.05401722	0.0252183	-0.31746245
0.50584	247.27402	6e-08	4.43e-05	0.00031054	2.5e-07	-0.0	0.00143333	0.00026457	2.06e-06	703.51889568	701.24902418	702.3565494	-0.05400411	0.02520014	-0.31746188
0.50589	247.28171	6e-08	4.43e-05	0.00031054	2.5e-07	-0.0	0.00143333	0.00026457	2.06e-06	703.51772802	701.24941503	702.35546904	-0.053991	0.02518198	-0.31746132
0.50595	247.28939	6e-08	4.429e-05	0.00031055	2.5e-07	-0.0	0.00143333	0.00026457	2.06e-06	703.51656044	701.24980559	702.3543887	-0.05397789	0.02516382	-0.31746075
0.506	247.29707	6e-08	4.429e-05	0.00031055	2.5e-07	-0.0	0.00143333	0.00026457	2.06e-06	703.51539295	701.25019588	702.35330838	-0.0539535	0.02513007	-0.3174597
0.50606	247.30474	6e-08	4.429e-05	0.00031055	2.5e-07	-0.0	0.00143333	0.00026457	2.06e-06	703.51422563	701.25058564	702.3522281	-0.05393308	0.02510181	-0.31745882
0.50611	247.31241	6e-08	4.428e-05	0.00031056	2.5e-07	-0.0	0.00143333	0.00026457	2.06e-06	703.51305844	701.25097496	702.35114785	-0.0539156	0.0250776	-0.31745807
0.50617	247.32007	6e-08	4.428e-05	0.00031056	2.5e-07	-0.0	0.00143333	0.00026457	2.06e-06	703.51189137	701.2513639	702.35006763	-0.05389811	0.0250534	-0.31745731
0.50622	247.32773	6e-08	4.428e-05	0.00031056	2.5e-07	0.0	0.00143333	0.00026457	2.06e-06	703.51072442	701.25175247	702.34898743	-0.05388063	0.02502919	-0.31745656
0.50628	247.33538	6e-08	4.427e-05	0.00031057	2.5e-07	0.0	0.00143333	0.00026457	2.06e-06	703.50955758	701.25214067	702.34790727	-0.05386315	0.02500498	-0.3174558
0.50633	247.34302	6e-08	4.427e-05	0.00031057	2.5e-07	0.0	0.00143333	0.00026457	2.06e-06	703.50839087	701.25252849	702.34682713	-0.05384432	0.02497898	-0.31745499
0.50639	247.35066	6e-08	4.427e-05	0.00031057	2.5e-07	0.0	0.00143333	0.00026457	2.06e-06	703.50722427	701.2529159	702.34574702	-0.05382505	0.02495237	-0.31745416
0.50644	247.35829	6e-08	4.426e-05	0.00031057	2.5e-07	0.0	0.00143333	0.00026457	2.06e-06	703.50605781	701.2533029	702.34466695	-0.05380548	0.02492533	-0.31745332
0.5065	247.36591	6e-08	4.426e-05	0.00031058	2.5e-07	0.0	0.00143333	0.00026457	2.06e-06	703.50489147	701.25368949	702.3435869	-0.05378583	0.0248982	-0.31745247
0.51651	248.65004	6e-08	4.374e-05	0.0003111	2.4e-07	0.0	0.00143333	0.00026458	2.06e-06	703.29509126	701.29407023	702.15303854	-0.05003499	0.00878604	-0.31730284
0.51656	248.65651	6e-08	4.374e-05	0.0003111	2.4e-07	0.0	0.00143333	0.00026458	2.06e-06	703.29395346	701.29420651	702.15200535	-0.05001381	0.008777	-0.31730203
0.51662	248.66297	6e-08	4.374e-05	0.0003111	2.4e-07	0.0	0.00143333	0.00026458	2.06e-06	703.29281583	701.29434264	702.15097212	-0.04999263	0.00876796	-0.31730122
0.51667	248.66943	6e-08	4.374e-05	0.0003111	2.4e-07	-0.0	0.00143333	0.00026458	2.06e-06	703.29167836	701.29447864	702.14993884	-0.04997145	0.00875891	-0.3173004
0.51673	248.67588	6e-08	4.373e-05	0.00031111	2.4e-07	-0.0	0.00143333	0.00026458	2.06e-06	703.29054106	701.2946145	702.14890553	-0.04995026	0.00874987	-0.31729959
0.51678	248.68232	6e-08	4.373e-05	0.00031111	2.4e-07	-0.0	0.00143333	0.00026458	2.06e-06	703.28940393	701.29475022	702.14787217	-0.04992906	0.00874083	-0.31729878
0.51684	248.68876	6e-08	4.373e-05	0.00031111	2.4e-07	-0.0	0.00143333	0.00026458	2.06e-06	703.28826696	701.29488579	702.14683877	-0.04990787	0.00873179	-0.31729797
0.51689	248.69519	6e-08	4.373e-05	0.00031111	2.4e-07	-0.0	0.00143333	0.00026458	2.06e-06	703.28713016	701.29502123	702.14580532	-0.04988665	0.00872276	-0.31729716
0.51695	248.70161	6e-08	4.372e-05	0.00031112	2.4e-07	-0.0	0.00143333	0.00026458	2.06e-06	703.28599352	701.29515653	702.14477184	-0.04986544	0.00871372	-0.31729635
0.517	248.70803	6e-08	4.372e-05	0.00031112	2.4e-07	0.0	0.00143333	0.00026458	2.06e-06	703.28485705	701.29529168	702.14373831	-0.04984424	0.00870468	-0.31729553
0.51706	248.71443	6e-08	4.372e-05	0.00031112	2.4e-07	0.0	0.00143333	0.00026458	2.06e-06	703.28372075	701.2954267	702.14270474	-0.04982303	0.00869565	-0.31729472
0.51711	248.72084	6e-08	4.372e-05	0.00031112	2.4e-07	0.0	0.00143333	0.00026458	2.06e-06	703.28258461	701.29556157	702.14167112	-0.04980181	0.00868661	-0.31729391
0.51717	248.72723	6e-08	4.371e-05	0.00031113	2.4e-07	0.0	0.00143333	0.00026458	2.06e-06	703.28144864	701.29569631	702.14063747	-0.04978058	0.00867758	-0.3172931
0.51722	248.73362	6e-08	4.371e-05	0.00031113	2.4e-07	0.0	0.00143333	0.00026458	2.06e-06	703.28031284	701.2958309	702.13960377	-0.04975935	0.00866855	-0.31729229
0.51728	248.74001	6e-08	4.371e-05	0.00031113	2.4e-07	0.0	0.00143333	0.00026458	2.06e-06	703.2791772	701.29596536	702.13857003	-0.04973811	0.00865952	-0.31729147
0.51733	248.74638	6e-08	4.371e-05	0.00031113	2.4e-07	0.0	0.00143333	0.00026458	2.06e-06	703.27804173	701.29609967	702.13753624	-0.04971687	0.00865049	-0.31729066
0.51739	248.75275	6e-08	4.37e-05	0.00031114	2.4e-07	-0.0	0.00143333	0.00026458	2.06e-06	703.27690642	701.29623385	702.13650242	-0.04969563	0.00864146	-0.31728985
0.51744	248.75911	6e-08	4.37e-05	0.00031114	2.4e-07	-0.0	0.00143333	0.00026458	2.06e-06	703.27577128	701.29636788	702.13546855	-0.04967439	0.00863243	-0.31728904
0.5175	248.76547	6e-08	4.37e-05	0.00031114	2.4e-07	-0.0	0.00143333	0.00026458	2.06e-06	703.27463631	701.29650178	702.13443463	-0.04965313	0.0086234	-0.31728823
0.52751	249.80638	5e-08	4.329e-05	0.00031155	2.4e-07	-0.0	0.00143334	0.00026458	2.06e-06	703.07091475	701.31855119	701.9455194	-0.04563844	0.00699309	-0.31713985
0.52756	249.81143	5e-08	4.329e-05	0.00031155	2.4e-07	-0.0	0.00143334	0.00026458	2.06e-06	703.0698118	701.31865965	701.94447708	-0.04561513	0.00698417	-0.31713903
0.52762	249.81648	5e-08	4.329e-05	0.00031155	2.4e-07	-0.0	0.00143334	0.00026458	2.06e-06	703.06870903	701.31876798	701.94343471	-0.04559178	0.00697525	-0.31713821
0.52767	249.82152	5e-08	4.328e-05	0.00031156	2.4e-07	-0.0	0.00143334	0.00026458	2.06e-06	703.06760647	701.31887616	701.94239228	-0.04556838	0.00696634	-0.31713739
0.52773	249.82655	5e-08	4.328e-05	0.00031156	2.4e-07	-0.0	0.00143334	0.00026458	2.06e-06	703.06650409	701.31898421	701.9413498	-0.04554493	0.00695742	-0.31713657
0.52778	249.83157	5e-08	4.328e-05	0.00031156	2.4e-07	-0.0	0.00143334	0.00026458	2.06e-06	703.06540191	701.31909212	701.94030728	-0.04552153	0.00694851	-0.31713576
0.52784	249.83659	5e-08	4.328e-05	0.00031156	2.4e-07	0.0	0.00143334	0.00026458	2.06e-06	703.06429993	701.31919988	701.9392647	-0.04549814	0.00693959	-0.31713494
0.52789	249.84159	5e-08	4.328e-05	0.00031156	2.4e-07	0.0	0.00143334	0.00026458	2.06e-06	703.06319813	701.31930752	701.93822207	-0.04547473	0.00693068	-0.31713412
0.52795	249.8466	5e-08	4.327e-05	0.00031157	2.4e-07	0.0	0.00143334	0.00026458	2.06e-06	703.06209654	701.31941501	701.93717939	-0.04545124	0.00692176	-0.3171333
0.528	249.85159	5e-08	4.327e-05	0.00031157	2.4e-07	0.0	0.00143334	0.00026458	2.06e-06	703.06099513	701.31952236	701.93613665	-0.04542777	0.00691284	-0.31713248
0.52806	249.85657	5e-08	4.327e-05	0.00031157	2.4e-07	0.0	0.00143334	0.00026458	2.06e-06	703.05989392	701.31962958	701.93509387	-0.04540425	0.00690393	-0.31713166
0.52811	249.86155	5e-08	4.327e-05	0.00031157	2.4e-07	0.0	0.00143334	0.00026458	2.06e-06	703.05879291	701.31973666	701.93405103	-0.04538068	0.00689501	-0.31713084
0.52817	249.86652	5e-08	4.327e-05	0.00031157	2.4e-07	0.0	0.00143334	0.00026458	2.06e-06	703.0576921	701.3198436	701.93300814	-0.04535705	0.0068861	-0.31713002
0.52822	249.87148	5e-08	4.326e-05	0.00031158	2.4e-07	0.0	0.00143334	0.00026458	2.06e-06	703.05659148	701.3199504	701.93196521	-0.04533348	0.00687718	-0.3171292
0.52828	249.87644	5e-08	4.326e-05	0.00031158	2.4e-07	0.0	0.00143334	0.00026458	2.06e-06	703.05549105	701.32005706	701.93092221	-0.04530992	0.00686827	-0.31712838
0.52833	249.88138	5e-08	4.326e-05	0.00031158	2.4e-07	-0.0	0.00143334	0.00026458	2.06e-06	703.05439083	701.32016359	701.92987917	-0.04528634	0.00685935	-0.31712757
0.52839	249.88632	5e-08	4.326e-05	0.00031158	2.4e-07	-0.0	0.00143334	0.00026458	2.06e-06	703.0532908	701.32026997	701.92883608	-0.04526268	0.00685044	-0.31712675
0.52844	249.89125	5e-08	4.326e-05	0.00031158	2.4e-07	-0.0	0.00143334	0.00026458	2.06e-06	703.05219097	701.32037622	701.92779293	-0.04523903	0.00684152	-0.31712593
0.5285	249.89618	5e-08	4.325e-05	0.00031159	2.4e-07	-0.0	0.00143334	0.00026458	2.06e-06	703.05109133	701.32048233	701.92674973	-0.04521533	0.00683261	-0.31712511
0.53851	250.65452	5e-08	4.296e-05	0.00031188	2.3e-07	0.0	0.00143334	0.00026459	2.06e-06	702.85484236	701.33748105	701.73589744	-0.04028447	0.00519468	-0.31697521
0.53856	250.65787	5e-08	4.296e-05	0.00031188	2.3e-07	0.0	0.00143334	0.00026459	2.06e-06	702.8537903	701.33756162	701.73484243	-0.04025192	0.00518548	-0.31697438
0.53862	250.66121	5e-08	4.296e-05	0.00031188	2.3e-07	0.0	0.00143334	0.00026459	2.06e-06	702.85273861	701.33764204	701.73378733	-0.04021926	0.00517627	-0.31697355
0.53867	250.66454	5e-08	4.296e-05	0.00031188	2.3e-07	0.0	0.00143334	0.00026459	2.06e-06	702.85168729	701.33772231	701.73273214	-0.04018651	0.00516705	-0.31697272
0.53873	250.66786	5e-08	4.296e-05	0.00031188	2.3e-07	0.0	0.00143334	0.00026459	2.06e-06	702.85063634	701.33780245	701.73167688	-0.04015366	0.00515783	-0.31697189
0.53878	250.67117	5e-08	4.296e-05	0.00031189	2.3e-07	0.0	0.00143334	0.00026459	2.06e-06	702.84958576	701.33788244	701.73062152	-0.04012071	0.0051486	-0.31697106
0.53884	250.67447	5e-08	4.295e-05	0.00031189	2.3e-07	0.0	0.00143334	0.00026459	2.06e-06	702.84853556	701.33796229	701.72956608	-0.04008767	0.00513937	-0.31697024
0.53889	250.67776	5e-08	4.295e-05	0.00031189	2.3e-07	0.0	0.00143334	0.00026459	2.06e-06	702.84748574	701.33804199	701.72851056	-0.04005452	0.00513014	-0.31696941
0.53895	250.68105	5e-08	4.295e-05	0.00031189	2.3e-07	-0.0	0.00143334	0.00026459	2.06e-06	702.8464363	701.33812155	701.72745494	-0.04002127	0.0051209	-0.31696858
0.539	250.68432	5e-08	4.295e-05	0.00031189	2.3e-07	-0.0	0.00143334	0.00026459	2.06e-06	702.84538724	701.33820097	701.72639924	-0.03998792	0.00511166	-0.31696775
0.53906	250.68758	5e-08	4.295e-05	0.00031189	2.3e-07	-0.0	0.00143334	0.00026459	2.06e-06	702.84433857	701.33828025	701.72534346	-0.03995446	0.00510241	-0.31696692
0.53911	250.69083	5e-08	4.295e-05	0.00031189	2.3e-07	-0.0	0.00143334	0.00026459	2.06e-06	702.84329029	701.33835938	701.72428758	-0.03992091	0.00509315	-0.31696609
0.53917	250.69407	5e-08	4.295e-05	0.00031189	2.3e-07	-0.0	0.00143334	0.00026459	2.06e-06	702.84224239	701.33843837	701.72323162	-0.03988619	0.00508384	-0.31696526
0.53922	250.6973	5e-08	4.295e-05	0.0003119	2.3e-07	-0.0	0.00143334	0.00026459	2.06e-06	702.84119491	701.33851721	701.72217557	-0.03985229	0.00507457	-0.31696443
0.53928	250.70053	5e-08	4.294e-05	0.0003119	2.3e-07	-0.0	0.00143334	0.00026459	2.06e-06	702.84014783	701.33859591	701.72111943	-0.03981844	0.00506531	-0.3169636
0.53933	250.70374	5e-08	4.294e-05	0.0003119	2.3e-07	-0.0	0.00143334	0.00026459	2.06e-06	702.83910114	701.33867447	701.7200632	-0.03978458	0.00505604	-0.31696277
0.53939	250.70694	5e-08	4.294e-05	0.0003119	2.3e-07	-0.0	0.00143334	0.00026459	2.06e-06	702.83805484	701.33875288	701.71900688	-0.03975073	0.00504677	-0.31696194
0.53944	250.71013	5e-08	4.294e-05	0.0003119	2.3e-07	-0.0	0.00143334	0.00026459	2.06e-06	702.83700895	701.33883115	701.71795047	-0.03971687	0.0050375	-0.31696111
0.5395	250.71331	5e-08	4.294e-05	0.0003119	2.3e-07	-0.0	0.00143334	0.00026459	2.06e-06	702.83596344	701.33890927	701.71689397	-0.03968195	0.00502818	-0.31696028
0.54951	251.09152	5e-08	4.28e-05	0.00031205	2.3e-07	-0.0	0.00143334	0.00026459	2.06e-06	702.65879515	701.35049393	701.52216116	-0.02578944	0.00288038	-0.31680732
0.54956	251.09209	5e-08	4.28e-05	0.00031205	2.3e-07	-0.0	0.00143334	0.00026459	2.06e-06	702.65801715	701.35053859	701.52106118	-0.02543857	0.00285088	-0.31680646
0.54962	251.09263	5e-08	4.279e-05	0.00031205	2.3e-07	-0.0	0.00143334	0.00026459	2.06e-06	702.65724827	701.3505828	701.51996	-0.02505762	0.00281939	-0.31680559
0.54967	251.09314	5e-08	4.279e-05	0.00031205	2.3e-07	-0.0	0.00143334	0.00026459	2.06e-06	702.65648936	701.35062652	701.51885752	-0.02464051	0.00278549	-0.31680473
0.54973	251.09362	5e-08	4.279e-05	0.00031205	2.3e-07	-0.0	0.00143334	0.00026459	2.06e-06	702.6557415	701.35066972	701.51775361	-0.02417998	0.00274869	-0.31680386
0.54978	251.09406	5e-08	4.279e-05	0.00031205	2.3e-07	-0.0	0.00143334	0.00026459	2.06e-06	702.65500595	701.35071234	701.51664812	-0.02366293	0.0027081	-0.31680299
0.54984	251.09447	5e-08	4.279e-05	0.00031205	2.3e-07	-0.0	0.00143334	0.00026459	2.06e-06	702.65428438	701.35075434	701.51554085	-0.02307244	0.00266258	-0.31680212
0.54989	251.09484	5e-08	4.279e-05	0.00031205	2.3e-07	-0.0	0.00143334	0.00026459	2.06e-06	702.65357897	701.35079562	701.51443154	-0.02238285	0.00261036	-0.31680125
0.54995	251.09516	5e-08	4.279e-05	0.00031205	2.3e-07	-0.0	0.00143334	0.00026459	2.06e-06	702.65289266	701.3508361	701.51331985	-0.02154693	0.00254821	-0.31680037
0.55	251.09544	5e-08	4.279e-05	0.00031205	2.3e-07	-0.0	0.00143334	0.00026459	2.06e-06	702.65222982	701.35087562	701.51220526	1615.39559558	138.47962271	180.38047079
