# Supplementary material for: Dataset for the simulated biomass pyrolysis in rotary kilns with varying particle residence time distributions
Source: Data Brief. 2021 Nov 23;39:107603. doi: 10.1016/j.dib.2021.107603 (PMC8633881; doi:10.1016/j.dib.2021.107603)
Supplement: Supplementary Data S1 — Supplementary Raw Research Data. This is open data under the CC BY license http://creativecommons.org/licenses/by/4.0/ [file mmc1.zip › supplementary/109/logFiles/log_Pe50]

l,m	Tau,s	F_w,kg/s	F_is,kg/s	F_c,kg/s	F_rt,kg/s	F_w_wet,kg/s	F_it,kg/s	F_g,kg/s	F_H2O_g,kg/s	T_b,K	T_g,K	T_w,K	q_bed,kW/m	q_gas,kW/m	q_loss,kW/m
5e-05	0.02237	0.0	0.0	0.0	0.0	0.00205273	0.0	0.0	0.0	298.78888352	299.61319117	832.98077364	42.88402854	1.8475034	-0.41998875
0.00011	0.0671	0.0	0.0	0.0	0.0	0.00205273	0.0	0.0	0.0	299.42663385	301.07425689	832.81178467	42.82311216	1.84520006	-0.41985612
0.00016	0.11183	0.0	0.0	0.0	0.0	0.00205273	0.0	0.0	0.0	300.06325343	302.53318786	832.64303281	42.76228876	1.8428826	-0.41972367
0.00022	0.15655	0.0	0.0	0.0	0.0	0.00205273	0.0	0.0	0.0	300.69874484	303.98997431	832.47451776	42.70156678	1.84054956	-0.41959143
0.00027	0.20127	0.0	0.0	0.0	0.0	0.00205273	0.0	0.0	0.0	301.33311086	305.44460545	832.3062392	42.64092365	1.83820483	-0.41945934
0.00033	0.24598	0.0	0.0	0.0	0.0	0.00205273	0.0	0.0	0.0	301.96635367	306.89707317	832.13819689	42.58038864	1.83584333	-0.41932747
0.00038	0.29069	0.0	0.0	0.0	0.0	0.00205273	0.0	0.0	0.0	302.59847624	308.34736592	831.97039047	42.51993982	1.83346886	-0.41919578
0.00044	0.3354	0.0	0.0	0.0	0.0	0.00205273	0.0	0.0	0.0	303.22948093	309.79547471	831.80281967	42.45957558	1.83108172	-0.41906425
0.00049	0.3801	0.0	0.0	0.0	0.0	0.00205273	0.0	0.0	0.0	303.85937007	311.24139078	831.63548423	42.39930039	1.82868111	-0.4189329
0.0105	8.44232	5.1e-07	0.0	0.0	0.0	0.00205223	0.0	0.0	0.0	402.18994397	529.5325905	804.81910015	32.81634392	1.2023777	-0.39788638
0.01056	8.48622	5.2e-07	0.0	0.0	0.0	0.00205221	0.0	0.0	0.0	402.65150576	530.45233846	804.69028882	32.77051345	1.19831227	-0.39778528
0.01061	8.53011	5.4e-07	0.0	0.0	0.0	0.00205219	0.0	0.0	0.0	403.11231099	531.36885383	804.56166462	32.72475621	1.19423996	-0.39768433
0.01067	8.574	5.6e-07	0.0	0.0	0.0	0.00205217	0.0	0.0	0.0	403.57236137	532.28213286	804.4332273	32.67906575	1.19016657	-0.39758353
0.01072	8.61789	5.8e-07	0.0	0.0	0.0	0.00205215	0.0	0.0	0.0	404.03165839	533.19217594	804.3049766	32.63344201	1.18609216	-0.39748287
0.01078	8.66177	6e-07	0.0	0.0	0.0	0.00205213	0.0	0.0	0.0	404.49020353	534.09898349	804.17691229	32.58788492	1.1820168	-0.39738237
0.01083	8.70564	6.2e-07	0.0	0.0	0.0	0.00205211	0.0	0.0	0.0	404.94799826	535.00255597	804.04903411	32.54239442	1.17794055	-0.39728201
0.01089	8.74952	6.4e-07	0.0	0.0	0.0	0.00205209	0.0	0.0	0.0	405.40504407	535.9028939	803.92134183	32.49697043	1.17386346	-0.39718179
0.01094	8.79338	6.6e-07	0.0	0.0	0.0	0.00205207	0.0	0.0	0.0	405.86134242	536.79999781	803.79383518	32.4516122	1.16978624	-0.39708173
0.011	8.83725	6.8e-07	0.0	0.0	0.0	0.00205205	0.0	0.0	0.0	406.31689477	537.69386875	803.66651393	32.40631425	1.16571391	-0.39698179
0.01105	8.8811	7.1e-07	0.0	0.0	0.0	0.00205203	0.0	0.0	0.0	406.77170237	538.5845113	803.53937784	32.3610861	1.16163773	-0.39688202
0.01111	8.92496	7.3e-07	0.0	0.0	0.0	0.002052	0.0	0.0	0.0	407.22576682	539.47192388	803.41242665	32.31592357	1.15756153	-0.39678238
0.01116	8.96881	7.5e-07	0.0	0.0	0.0	0.00205198	0.0	0.0	0.0	407.67908954	540.35610762	803.28566012	32.27082655	1.15348542	-0.39668289
0.01122	9.01266	7.8e-07	0.0	0.0	0.0	0.00205195	0.0	0.0	0.0	408.13167199	541.23706372	803.159078	32.22579491	1.14940951	-0.39658355
0.01127	9.0565	8e-07	0.0	0.0	0.0	0.00205193	0.0	0.0	0.0	408.5835156	542.11479346	803.03268005	32.18082856	1.14533389	-0.39648435
0.01133	9.10033	8.3e-07	0.0	0.0	0.0	0.0020519	0.0	0.0	0.0	409.0346218	542.98929819	802.90646602	32.13592736	1.14125868	-0.3963853
0.01138	9.14417	8.6e-07	0.0	0.0	0.0	0.00205187	0.0	0.0	0.0	409.48499202	543.86057932	802.78043567	32.09109088	1.13718431	-0.39628638
0.01144	9.18799	8.9e-07	0.0	0.0	0.0	0.00205185	0.0	0.0	0.0	409.93462766	544.72863858	802.65458874	32.04631798	1.13311189	-0.39618762
0.01149	9.23182	9.1e-07	0.0	0.0	0.0	0.00205182	0.0	0.0	0.0	410.38353011	545.59347841	802.528925	32.00161071	1.12903937	-0.39608899
0.0215	17.1362	6.9e-05	0.0	0.0	0.0	0.00198367	0.0	0.0	7e-08	481.14396212	653.89551697	782.46007557	24.83782867	0.48921719	-0.38033845
0.02156	17.17924	7.022e-05	0.0	0.0	0.0	0.00198244	0.0	0.0	7e-08	481.4787323	654.25662796	782.36386033	24.80331887	0.48657997	-0.38026294
0.02161	17.22227	7.147e-05	0.0	0.0	0.0	0.00198119	0.0	0.0	7e-08	481.81296965	654.61564097	782.2677844	24.76885751	0.48395404	-0.38018754
0.02167	17.2653	7.273e-05	0.0	0.0	0.0	0.00197993	0.0	0.0	7e-08	482.14667497	654.97256382	782.17184757	24.73444454	0.4813394	-0.38011224
0.02172	17.30833	7.401e-05	0.0	0.0	0.0	0.00197865	0.0	0.0	7e-08	482.47984907	655.32740429	782.07604959	24.7000799	0.47873606	-0.38003706
0.02178	17.35135	7.531e-05	0.0	0.0	0.0	0.00197735	0.0	0.0	8e-08	482.81249276	655.68017018	781.98039026	24.66576352	0.47614402	-0.37996198
0.02183	17.39437	7.663e-05	0.0	0.0	0.0	0.00197603	0.0	0.0	8e-08	483.14460684	656.03086928	781.88486935	24.63149534	0.47356326	-0.37988701
0.02189	17.43739	7.796e-05	0.0	0.0	0.0	0.00197469	0.0	0.0	8e-08	483.47619211	656.37950935	781.78948663	24.59727525	0.47099395	-0.37981215
0.02194	17.4804	7.932e-05	0.0	0.0	0.0	0.00197333	0.0	0.0	8e-08	483.80724937	656.72609838	781.69424189	24.56310327	0.46843585	-0.3797374
0.022	17.5234	8.069e-05	0.0	0.0	0.0	0.00197196	0.0	0.0	8e-08	484.13777942	657.070644	781.59913489	24.5289793	0.46588902	-0.37966276
0.02205	17.56641	8.209e-05	0.0	0.0	0.0	0.00197056	0.0	0.0	8e-08	484.46778304	657.41315397	781.50416543	24.49490329	0.46335349	-0.37958822
0.02211	17.6094	8.35e-05	0.0	0.0	0.0	0.00196915	0.0	0.0	8e-08	484.79726103	657.75363604	781.40933326	24.46087518	0.46082925	-0.3795138
0.02216	17.6524	8.494e-05	0.0	0.0	0.0	0.00196771	0.0	0.0	9e-08	485.12621418	658.09209795	781.31463819	24.4268949	0.45831629	-0.37943948
0.02222	17.69539	8.639e-05	0.0	0.0	0.0	0.00196626	0.0	0.0	9e-08	485.45464327	658.42854745	781.22007997	24.39296239	0.45581461	-0.37936527
0.02227	17.73837	8.786e-05	0.0	0.0	0.0	0.00196478	0.0	0.0	9e-08	485.78254909	658.76299225	781.12565839	24.35907759	0.45332421	-0.37929116
0.02233	17.78135	8.936e-05	0.0	0.0	0.0	0.00196328	0.0	0.0	9e-08	486.10993242	659.09544009	781.03137323	24.32524045	0.45084507	-0.37921716
0.02238	17.82433	9.087e-05	0.0	0.0	0.0	0.00196177	0.0	0.0	9e-08	486.43679403	659.42589867	780.93722427	24.2914509	0.4483772	-0.37914327
0.02244	17.8673	9.241e-05	0.0	0.0	0.0	0.00196023	0.0	0.0	9e-08	486.76313472	659.75437569	780.84321129	24.25770889	0.44592058	-0.37906949
0.02249	17.91027	9.397e-05	0.0	0.0	0.0	0.00195867	0.0	0.0	9e-08	487.08895525	660.08087885	780.74933407	24.22401436	0.44347522	-0.37899581
0.0325	25.6604	0.00088446	9e-08	0.0	0.0	0.00116721	7e-08	1e-08	8.9e-07	538.4744929	693.94261895	765.71220739	18.82551962	0.16583375	-0.36719404
0.03256	25.7026	0.00089162	1e-07	0.0	0.0	0.00116004	7e-08	1e-08	8.9e-07	538.71754065	694.02453732	765.63975399	18.79957326	0.16506943	-0.36713717
0.03261	25.7448	0.0008988	1e-07	0.0	0.0	0.00115285	7e-08	1e-08	9e-07	538.96020875	694.10565685	765.56740078	18.77366369	0.16431152	-0.36708039
0.03267	25.78699	0.00090599	1e-07	0.0	0.0	0.00114565	8e-08	1e-08	9.1e-07	539.20249808	694.18598168	765.49514759	18.74779082	0.16356	-0.36702368
0.03272	25.82918	0.0009132	1e-07	0.0	0.0	0.00113843	8e-08	1e-08	9.1e-07	539.44440955	694.26551589	765.42299426	18.7219546	0.16281484	-0.36696705
0.03278	25.87136	0.00092042	1e-07	0.0	0.0	0.00113119	8e-08	1e-08	9.2e-07	539.68594406	694.34426354	765.35094063	18.69615495	0.16207601	-0.3669105
0.03283	25.91354	0.00092766	1.1e-07	0.0	0.0	0.00112394	8e-08	1e-08	9.3e-07	539.92710251	694.42222863	765.27898653	18.67039179	0.16134349	-0.36685402
0.03289	25.95572	0.00093492	1.1e-07	0.0	0.0	0.00111668	8e-08	1e-08	9.4e-07	540.16788581	694.49941513	765.20713181	18.64466505	0.16061725	-0.36679763
0.03294	25.99789	0.00094218	1.1e-07	0.0	0.0	0.0011094	9e-08	1e-08	9.4e-07	540.40829485	694.57582695	765.13537631	18.61897467	0.15989726	-0.36674131
0.033	26.04006	0.00094946	1.1e-07	0.0	0.0	0.00110211	9e-08	1e-08	9.5e-07	540.64833056	694.65146796	765.06371986	18.59332059	0.15918361	-0.36668507
0.03305	26.08222	0.00095675	1.2e-07	0.0	0.0	0.0010948	9e-08	1e-08	9.6e-07	540.88799379	694.72634197	764.99216231	18.56770274	0.15847624	-0.36662891
0.03311	26.12438	0.00096406	1.2e-07	0.0	0.0	0.00108749	9e-08	1e-08	9.7e-07	541.12728543	694.80045276	764.9207035	18.54212099	0.15777495	-0.36657282
0.03316	26.16653	0.00097137	1.2e-07	0.0	0.0	0.00108016	9e-08	1e-08	9.7e-07	541.36620643	694.87380406	764.84934327	18.51657531	0.15707981	-0.36651682
0.03322	26.20868	0.0009787	1.2e-07	0.0	0.0	0.00107282	1e-07	1e-08	9.8e-07	541.60475768	694.94639954	764.77808147	18.49106561	0.15639082	-0.36646089
0.03327	26.25083	0.00098603	1.3e-07	0.0	0.0	0.00106547	1e-07	1e-08	9.9e-07	541.84294011	695.01824284	764.70691792	18.46559183	0.15570794	-0.36640503
0.03333	26.29297	0.00099338	1.3e-07	0.0	0.0	0.00105811	1e-07	1e-08	9.9e-07	542.0807546	695.08933754	764.63585248	18.44015388	0.15503114	-0.36634926
0.03338	26.33511	0.00100073	1.3e-07	0.0	0.0	0.00105075	1e-07	1e-08	1e-06	542.31820209	695.15968718	764.56488499	18.41475171	0.15436042	-0.36629356
0.03344	26.37725	0.0010081	1.4e-07	0.0	0.0	0.00104337	1.1e-07	2e-08	1.01e-06	542.55528346	695.22929523	764.49401529	18.38938522	0.15369573	-0.36623793
0.03349	26.41938	0.00101547	1.4e-07	0.0	0.0	0.00103599	1.1e-07	2e-08	1.02e-06	542.79199964	695.29816512	764.42324322	18.36405435	0.15303706	-0.36618239
0.0435	34.01838	0.00196541	2.42e-06	0.0	3e-08	7.929e-05	3.13e-06	4.7e-07	1.97e-06	580.59266765	696.81633348	753.02341565	14.27401888	0.12611044	-0.35723505
0.04356	34.05976	0.00196712	2.44e-06	0.0	3e-08	7.751e-05	3.18e-06	4.8e-07	1.98e-06	580.77447316	696.76352904	752.96818314	14.254081	0.12648211	-0.3571917
0.04361	34.10113	0.00196879	2.47e-06	0.0	3e-08	7.575e-05	3.22e-06	4.9e-07	1.98e-06	580.95601503	696.71004918	752.91302402	14.2341665	0.12685944	-0.35714841
0.04367	34.1425	0.00197044	2.5e-06	0.0	3e-08	7.403e-05	3.26e-06	4.9e-07	1.98e-06	581.13729338	696.65589525	752.85793819	14.21431308	0.12724239	-0.35710517
0.04372	34.18387	0.00197205	2.53e-06	0.0	3e-08	7.234e-05	3.31e-06	5e-07	1.98e-06	581.3183088	696.60106849	752.80292539	14.19445793	0.12763101	-0.35706199
0.04378	34.22523	0.00197363	2.56e-06	0.0	3e-08	7.068e-05	3.35e-06	5.1e-07	1.98e-06	581.49906107	696.54557044	752.74798561	14.1746261	0.12802524	-0.35701887
0.04383	34.26659	0.00197517	2.58e-06	0.0	3e-08	6.905e-05	3.4e-06	5.1e-07	1.98e-06	581.6795503	696.4894026	752.69311874	14.15481705	0.12842509	-0.35697581
0.04389	34.30794	0.00197669	2.61e-06	0.0	3e-08	6.745e-05	3.44e-06	5.2e-07	1.99e-06	581.85977659	696.43256654	752.63832468	14.1350302	0.12883052	-0.3569328
0.04394	34.34929	0.00197818	2.64e-06	0.0	3e-08	6.588e-05	3.49e-06	5.3e-07	1.99e-06	582.03974003	696.37506385	752.58360331	14.11526494	0.12924154	-0.35688985
0.044	34.39063	0.00197963	2.67e-06	0.0	3e-08	6.434e-05	3.53e-06	5.4e-07	1.99e-06	582.21944071	696.31689623	752.52895455	14.09552066	0.12965812	-0.35684696
0.04405	34.43198	0.00198106	2.7e-06	0.0	3e-08	6.283e-05	3.58e-06	5.4e-07	1.99e-06	582.39887869	696.25806539	752.47437828	14.07579669	0.13008024	-0.35680412
0.04411	34.47331	0.00198246	2.73e-06	0.0	3e-08	6.135e-05	3.62e-06	5.5e-07	1.99e-06	582.57805406	696.19857311	752.41987441	14.05609976	0.13050789	-0.35676135
0.04416	34.51464	0.00198383	2.76e-06	0.0	3e-08	5.989e-05	3.67e-06	5.6e-07	1.99e-06	582.75696695	696.13842119	752.36544283	14.03643048	0.13094104	-0.35671862
0.04422	34.55597	0.00198517	2.79e-06	0.0	3e-08	5.846e-05	3.72e-06	5.7e-07	1.99e-06	582.93561752	696.07761144	752.31108339	14.01677375	0.13137969	-0.35667596
0.04427	34.5973	0.00198648	2.82e-06	0.0	3e-08	5.706e-05	3.77e-06	5.7e-07	2e-06	583.11400575	696.01614588	752.25679605	13.99713682	0.13182381	-0.35663335
0.04433	34.63862	0.00198776	2.85e-06	0.0	4e-08	5.569e-05	3.82e-06	5.8e-07	2e-06	583.29213169	695.95402651	752.2025807	13.97751919	0.1322734	-0.3565908
0.04438	34.67993	0.00198902	2.88e-06	0.0	4e-08	5.435e-05	3.87e-06	5.9e-07	2e-06	583.4699954	695.89125539	752.14843724	13.95792036	0.13272841	-0.3565483
0.04444	34.72125	0.00199024	2.91e-06	0.0	4e-08	5.303e-05	3.92e-06	6e-07	2e-06	583.64759691	695.82783463	752.0943656	13.9383398	0.13318885	-0.35650586
0.04449	34.76256	0.00199145	2.94e-06	0.0	4e-08	5.174e-05	3.97e-06	6e-07	2e-06	583.82493628	695.76376642	752.04036567	13.91877698	0.13365468	-0.35646348
0.05455	42.25374	0.00200782	1.347e-05	1e-08	2.3e-07	8e-08	2.509e-05	3.98e-06	2.05e-06	612.05572908	677.33848082	743.25163676	10.75767693	0.27483069	-0.34956528
0.05461	42.2943	0.0020075	1.356e-05	1e-08	2.3e-07	8e-08	2.529e-05	4.02e-06	2.05e-06	612.18815398	677.22932804	743.20903698	10.74248973	0.27568907	-0.34953184
0.05466	42.33487	0.00200717	1.365e-05	1e-08	2.3e-07	7e-08	2.549e-05	4.05e-06	2.05e-06	612.32035613	677.12038221	743.16649095	10.72731514	0.2765462	-0.34949844
0.05472	42.37542	0.00200684	1.374e-05	1e-08	2.4e-07	7e-08	2.57e-05	4.08e-06	2.05e-06	612.45233564	677.01164714	743.12399864	10.71216366	0.27740208	-0.34946509
0.05477	42.41597	0.00200651	1.383e-05	1e-08	2.4e-07	7e-08	2.591e-05	4.12e-06	2.05e-06	612.58409279	676.90312662	743.08155996	10.69703591	0.27825667	-0.34943178
0.05483	42.45652	0.00200618	1.392e-05	1e-08	2.4e-07	6e-08	2.612e-05	4.15e-06	2.05e-06	612.71562785	676.79482439	743.03917482	10.68193259	0.27910995	-0.34939851
0.05488	42.49707	0.00200584	1.402e-05	1e-08	2.4e-07	6e-08	2.633e-05	4.19e-06	2.05e-06	612.84694111	676.68674417	742.99684313	10.6668544	0.2799619	-0.34936529
0.05494	42.53761	0.00200551	1.411e-05	1e-08	2.4e-07	6e-08	2.654e-05	4.22e-06	2.05e-06	612.97803285	676.57888964	742.95456482	10.65180211	0.2808125	-0.3493321
0.05499	42.57814	0.00200517	1.42e-05	1e-08	2.4e-07	5e-08	2.675e-05	4.25e-06	2.05e-06	613.10890339	676.47126444	742.91233979	10.6367723	0.28166171	-0.34929896
0.05505	42.61868	0.00200483	1.429e-05	1e-08	2.5e-07	5e-08	2.696e-05	4.29e-06	2.05e-06	613.23955298	676.36387217	742.87016795	10.6216652	0.28250952	-0.34926586
0.0551	42.6592	0.00200449	1.438e-05	1e-08	2.5e-07	5e-08	2.718e-05	4.32e-06	2.05e-06	613.36998059	676.25671646	742.8280496	10.60664138	0.2833559	-0.3492328
0.05516	42.69973	0.00200414	1.448e-05	1e-08	2.5e-07	5e-08	2.739e-05	4.36e-06	2.05e-06	613.50018727	676.1498008	742.78598444	10.59163436	0.28420082	-0.34919978
0.05521	42.74025	0.00200379	1.457e-05	1e-08	2.5e-07	4e-08	2.761e-05	4.39e-06	2.05e-06	613.63017321	676.04312869	742.74397241	10.57664359	0.28504427	-0.34916681
0.05527	42.78077	0.00200345	1.467e-05	1e-08	2.5e-07	4e-08	2.783e-05	4.43e-06	2.05e-06	613.75993857	675.93670357	742.70201345	10.56166846	0.28588621	-0.34913388
0.05532	42.82128	0.0020031	1.476e-05	1e-08	2.6e-07	4e-08	2.805e-05	4.47e-06	2.05e-06	613.88948355	675.83052888	742.66010752	10.54670834	0.28672664	-0.34910098
0.05538	42.86179	0.00200274	1.485e-05	1e-08	2.6e-07	4e-08	2.827e-05	4.5e-06	2.05e-06	614.01880829	675.72460798	742.61825455	10.53176258	0.28756552	-0.34906813
0.05543	42.90229	0.00200239	1.495e-05	1e-08	2.6e-07	4e-08	2.849e-05	4.54e-06	2.05e-06	614.14791295	675.61894421	742.5764545	10.51683045	0.28840283	-0.34903532
0.05549	42.94279	0.00200203	1.505e-05	1e-08	2.6e-07	4e-08	2.872e-05	4.58e-06	2.05e-06	614.27679769	675.51354089	742.53470732	10.5019953	0.28923856	-0.34900256
0.06555	50.28719	0.00189846	3.997e-05	1.2e-07	8.6e-07	-0.0	9.559e-05	1.569e-05	2.05e-06	634.44267318	662.32985123	735.70401501	8.13895208	0.40464525	-0.34364105
0.06561	50.32696	0.00189766	4.014e-05	1.2e-07	8.7e-07	-0.0	9.611e-05	1.578e-05	2.05e-06	634.53549488	662.29295592	735.67075267	8.12773233	0.4050599	-0.34361495
0.06566	50.36672	0.00189686	4.032e-05	1.2e-07	8.7e-07	0.0	9.664e-05	1.587e-05	2.05e-06	634.62814188	662.25640264	735.63753087	8.11652965	0.40547241	-0.34358887
0.06572	50.40648	0.00189606	4.05e-05	1.2e-07	8.8e-07	0.0	9.717e-05	1.596e-05	2.05e-06	634.72061441	662.22019016	735.60434955	8.10534392	0.4058828	-0.34356283
0.06577	50.44624	0.00189525	4.068e-05	1.2e-07	8.8e-07	0.0	9.77e-05	1.605e-05	2.05e-06	634.81291269	662.18431726	735.57120866	8.0941747	0.40629121	-0.34353681
0.06583	50.48599	0.00189444	4.086e-05	1.3e-07	8.9e-07	0.0	9.823e-05	1.614e-05	2.05e-06	634.90503697	662.14878259	735.53810813	8.08302277	0.40669741	-0.34351083
0.06588	50.52574	0.00189363	4.104e-05	1.3e-07	8.9e-07	0.0	9.876e-05	1.623e-05	2.05e-06	634.99698747	662.11358498	735.50504793	8.07188781	0.40710149	-0.34348488
0.06594	50.56548	0.00189282	4.122e-05	1.3e-07	8.9e-07	0.0	9.93e-05	1.632e-05	2.05e-06	635.08876442	662.07872322	735.47202798	8.06076979	0.40750347	-0.34345896
0.06599	50.60522	0.001892	4.14e-05	1.3e-07	9e-07	0.0	9.984e-05	1.641e-05	2.05e-06	635.18036805	662.04419607	735.43904824	8.0496681	0.40790352	-0.34343308
0.06605	50.64496	0.00189119	4.158e-05	1.3e-07	9e-07	0.0	0.00010038	1.65e-05	2.05e-06	635.2717986	662.01000214	735.40610864	8.03858363	0.40830139	-0.34340722
0.0661	50.68469	0.00189036	4.176e-05	1.3e-07	9.1e-07	0.0	0.00010092	1.659e-05	2.05e-06	635.3630563	661.97614027	735.37320914	8.02751605	0.40869716	-0.3433814
0.06616	50.72442	0.00188954	4.195e-05	1.3e-07	9.1e-07	-0.0	0.00010147	1.668e-05	2.05e-06	635.45414138	661.9426092	735.34034968	8.01646537	0.40909084	-0.34335561
0.06621	50.76414	0.00188871	4.213e-05	1.4e-07	9.2e-07	-0.0	0.00010201	1.677e-05	2.05e-06	635.54505406	661.90940769	735.3075302	8.00543087	0.40948263	-0.34332985
0.06627	50.80386	0.00188788	4.231e-05	1.4e-07	9.2e-07	-0.0	0.00010256	1.686e-05	2.05e-06	635.63579459	661.87653435	735.27475065	7.9944135	0.40987227	-0.34330412
0.06632	50.84358	0.00188705	4.25e-05	1.4e-07	9.3e-07	-0.0	0.00010311	1.696e-05	2.05e-06	635.7263632	661.84398797	735.24201098	7.98341294	0.41025983	-0.34327842
0.06638	50.88329	0.00188622	4.268e-05	1.4e-07	9.3e-07	-0.0	0.00010366	1.705e-05	2.05e-06	635.81676011	661.8117673	735.20931112	7.97242918	0.41064533	-0.34325275
0.06643	50.923	0.00188538	4.286e-05	1.4e-07	9.4e-07	-0.0	0.00010421	1.714e-05	2.05e-06	635.90698555	661.77987106	735.17665102	7.96146163	0.41102895	-0.34322712
0.06649	50.96271	0.00188454	4.305e-05	1.4e-07	9.4e-07	-0.0	0.00010477	1.724e-05	2.05e-06	635.99703977	661.74829788	735.14403063	7.95051095	0.41141047	-0.34320151
0.07655	58.16244	0.00168701	8.349e-05	7.1e-07	2.08e-06	0.0	0.00023749	3.99e-05	2.05e-06	649.84124541	660.08179118	729.7886569	6.20461698	0.45400367	-0.33899795
0.07661	58.20142	0.00168571	8.374e-05	7.2e-07	2.09e-06	-0.0	0.00023837	4.005e-05	2.05e-06	649.90387595	660.08852078	729.76246686	6.19637328	0.45412034	-0.3389774
0.07666	58.2404	0.0016844	8.399e-05	7.2e-07	2.1e-06	0.0	0.00023926	4.02e-05	2.05e-06	649.96638046	660.09536021	729.7363073	6.18812885	0.45423708	-0.33895686
0.07672	58.27938	0.0016831	8.424e-05	7.3e-07	2.1e-06	0.0	0.00024015	4.036e-05	2.05e-06	650.02875891	660.10230952	729.71017825	6.17991243	0.45435173	-0.33893636
0.07677	58.31835	0.00168179	8.45e-05	7.3e-07	2.11e-06	0.0	0.00024104	4.051e-05	2.05e-06	650.09101187	660.10936694	729.68407959	6.17169121	0.45446674	-0.33891586
0.07683	58.35731	0.00168048	8.475e-05	7.4e-07	2.12e-06	-0.0	0.00024193	4.066e-05	2.05e-06	650.15313924	660.11653277	729.65801135	6.16350179	0.45457942	-0.33889542
0.07688	58.39628	0.00167917	8.5e-05	7.5e-07	2.13e-06	-0.0	0.00024282	4.082e-05	2.05e-06	650.21514164	660.12380501	729.63197342	6.15530412	0.4546927	-0.33887496
0.07694	58.43523	0.00167786	8.525e-05	7.5e-07	2.13e-06	-0.0	0.00024371	4.097e-05	2.05e-06	650.27701893	660.13118418	729.60596582	6.1471417	0.45480335	-0.33885457
0.07699	58.47419	0.00167654	8.551e-05	7.6e-07	2.14e-06	-0.0	0.00024461	4.112e-05	2.05e-06	650.3387718	660.13866806	729.57998843	6.13896649	0.45491495	-0.33883415
0.07705	58.51314	0.00167523	8.576e-05	7.6e-07	2.15e-06	-0.0	0.0002455	4.128e-05	2.05e-06	650.4004	660.14625744	729.5540413	6.13081341	0.45502496	-0.33881377
0.0771	58.55209	0.00167391	8.601e-05	7.7e-07	2.16e-06	-0.0	0.0002464	4.143e-05	2.05e-06	650.46190397	660.15395096	729.52812435	6.12267765	0.45513369	-0.33879343
0.07716	58.59103	0.00167259	8.627e-05	7.7e-07	2.16e-06	-0.0	0.0002473	4.159e-05	2.05e-06	650.52328407	660.16174754	729.50223751	6.11457595	0.45523991	-0.33877315
0.07721	58.62997	0.00167126	8.652e-05	7.8e-07	2.17e-06	-0.0	0.0002482	4.174e-05	2.05e-06	650.58454097	660.16964507	729.47638068	6.1064576	0.45534736	-0.33875284
0.07727	58.66891	0.00166994	8.677e-05	7.8e-07	2.18e-06	-0.0	0.0002491	4.19e-05	2.05e-06	650.64567435	660.17764457	729.45055391	6.09834642	0.45545429	-0.33873255
0.07732	58.70784	0.00166861	8.703e-05	7.9e-07	2.19e-06	-0.0	0.00025001	4.206e-05	2.05e-06	650.70668434	660.18574561	729.42475716	6.09025764	0.45555964	-0.33871229
0.07738	58.74677	0.00166728	8.728e-05	8e-07	2.19e-06	-0.0	0.00025091	4.221e-05	2.05e-06	650.7675714	660.19394684	729.39899038	6.08218542	0.45566376	-0.33869207
0.07743	58.78569	0.00166595	8.754e-05	8e-07	2.2e-06	-0.0	0.00025182	4.237e-05	2.05e-06	650.82833587	660.20224723	729.37325349	6.07414653	0.45576547	-0.33867191
0.07749	58.82461	0.00166462	8.779e-05	8.1e-07	2.21e-06	-0.0	0.00025273	4.253e-05	2.05e-06	650.88897843	660.21064475	729.34754639	6.06608987	0.45586846	-0.33865172
0.08755	65.88155	0.00139436	0.0001367	2.53e-06	3.69e-06	0.0	0.00043852	7.488e-05	2.05e-06	660.18779376	662.7924763	725.10393019	4.78167327	0.46285626	-0.33532065
0.08761	65.91976	0.00139279	0.00013697	2.55e-06	3.7e-06	-0.0	0.00043961	7.507e-05	2.05e-06	660.23018282	662.8097498	725.08304644	4.77556811	0.46284498	-0.33530425
0.08766	65.95796	0.00139121	0.00013724	2.56e-06	3.7e-06	-0.0	0.0004407	7.526e-05	2.05e-06	660.27249499	662.82703762	725.06218564	4.76947696	0.46283304	-0.33528787
0.08772	65.99616	0.00138963	0.00013751	2.57e-06	3.71e-06	-0.0	0.0004418	7.545e-05	2.05e-06	660.31473063	662.8443394	725.04134774	4.76340285	0.4628203	-0.33527153
0.08777	66.03435	0.00138805	0.00013778	2.59e-06	3.72e-06	-0.0	0.00044289	7.565e-05	2.05e-06	660.35689019	662.86165468	725.02053269	4.75733118	0.46280746	-0.33525519
0.08783	66.07255	0.00138647	0.00013805	2.6e-06	3.73e-06	0.0	0.00044398	7.584e-05	2.05e-06	660.39897373	662.87898341	724.99974047	4.75126122	0.46279453	-0.33523885
0.08788	66.11073	0.0013849	0.00013833	2.62e-06	3.74e-06	0.0	0.00044508	7.603e-05	2.05e-06	660.44098131	662.89632555	724.97897108	4.74520521	0.46278097	-0.33522255
0.08794	66.14892	0.00138332	0.0001386	2.63e-06	3.75e-06	0.0	0.00044617	7.622e-05	2.05e-06	660.48291327	662.91368074	724.95822447	4.73916575	0.46276664	-0.33520628
0.08799	66.1871	0.00138173	0.00013887	2.64e-06	3.75e-06	0.0	0.00044727	7.641e-05	2.05e-06	660.52477006	662.93104856	724.93750057	4.73312969	0.46275215	-0.33519001
0.08805	66.22527	0.00138015	0.00013914	2.66e-06	3.76e-06	-0.0	0.00044836	7.661e-05	2.05e-06	660.56655177	662.94842892	724.91679939	4.72709461	0.46273762	-0.33517375
0.0881	66.26344	0.00137857	0.00013941	2.67e-06	3.77e-06	-0.0	0.00044946	7.68e-05	2.05e-06	660.60825843	662.96582181	724.8961209	4.72107345	0.46272245	-0.33515751
0.08816	66.30161	0.00137699	0.00013968	2.69e-06	3.78e-06	-0.0	0.00045056	7.699e-05	2.05e-06	660.6498904	662.98322688	724.87546507	4.71506842	0.46270655	-0.33514131
0.08821	66.33977	0.00137541	0.00013995	2.7e-06	3.79e-06	-0.0	0.00045165	7.718e-05	2.05e-06	660.6914481	663.00064372	724.85483183	4.70906738	0.46269046	-0.33512512
0.08827	66.37793	0.00137382	0.00014022	2.71e-06	3.79e-06	0.0	0.00045275	7.738e-05	2.05e-06	660.73293164	663.01807224	724.83422117	4.70306709	0.46267434	-0.33510893
0.08832	66.41609	0.00137224	0.00014049	2.73e-06	3.8e-06	0.0	0.00045385	7.757e-05	2.05e-06	660.77434105	663.03551242	724.8136331	4.69708055	0.46265759	-0.33509276
0.08838	66.45424	0.00137066	0.00014076	2.74e-06	3.81e-06	0.0	0.00045495	7.776e-05	2.05e-06	660.81567667	663.05296394	724.79306755	4.69110999	0.46264013	-0.33507663
0.08843	66.49239	0.00136907	0.00014103	2.76e-06	3.82e-06	0.0	0.00045604	7.796e-05	2.05e-06	660.85693895	663.07042639	724.77252447	4.68514343	0.46262247	-0.33506051
0.08849	66.53054	0.00136749	0.0001413	2.77e-06	3.83e-06	-0.0	0.00045714	7.815e-05	2.05e-06	660.89812798	663.08789969	724.75200385	4.67917758	0.4626048	-0.33504439
0.09855	73.44634	0.00107624	0.0001886	6.36e-06	5.24e-06	0.0	0.00066017	0.00011408	2.05e-06	667.4236173	666.31608643	721.34574395	3.71579555	0.45428533	-0.33237055
0.09861	73.48378	0.00107467	0.00018884	6.38e-06	5.25e-06	0.0	0.00066126	0.00011427	2.05e-06	667.45487197	666.33332744	721.32889259	3.71114271	0.45421928	-0.33235733
0.09866	73.52121	0.00107311	0.00018908	6.41e-06	5.26e-06	-0.0	0.00066236	0.00011447	2.05e-06	667.48609014	666.35056019	721.31205894	3.70648883	0.45415325	-0.3323441
0.09872	73.55865	0.00107155	0.00018932	6.44e-06	5.27e-06	-0.0	0.00066345	0.00011466	2.05e-06	667.51727178	666.36778471	721.295243	3.70184335	0.45408699	-0.3323309
0.09877	73.59607	0.00106999	0.00018956	6.46e-06	5.27e-06	-0.0	0.00066454	0.00011486	2.05e-06	667.54841713	666.38500094	721.27844475	3.69720839	0.45402045	-0.33231773
0.09883	73.6335	0.00106843	0.0001898	6.49e-06	5.28e-06	-0.0	0.00066564	0.00011505	2.05e-06	667.57952651	666.40220881	721.26166414	3.69257368	0.4539539	-0.33230455
0.09888	73.67092	0.00106687	0.00019004	6.51e-06	5.29e-06	0.0	0.00066673	0.00011525	2.05e-06	667.61059992	666.41940833	721.24490118	3.68794427	0.45388721	-0.33229139
0.09894	73.70833	0.00106531	0.00019028	6.54e-06	5.29e-06	0.0	0.00066782	0.00011544	2.05e-06	667.6416375	666.43659947	721.22815584	3.68332381	0.45382029	-0.33227824
0.09899	73.74575	0.00106375	0.00019052	6.56e-06	5.3e-06	0.0	0.00066891	0.00011564	2.05e-06	667.67263954	666.45378217	721.2114281	3.67871034	0.45375317	-0.33226512
0.09905	73.78315	0.00106219	0.00019076	6.59e-06	5.31e-06	-0.0	0.00067	0.00011583	2.05e-06	667.70360621	666.47095639	721.19471792	3.67409646	0.45368607	-0.33225199
0.0991	73.82056	0.00106064	0.00019099	6.61e-06	5.31e-06	-0.0	0.0006711	0.00011603	2.05e-06	667.73453752	666.48812213	721.17802531	3.66949087	0.45361874	-0.33223889
0.09916	73.85796	0.00105908	0.00019123	6.64e-06	5.32e-06	-0.0	0.00067219	0.00011622	2.05e-06	667.7654337	666.50527936	721.16135024	3.66489603	0.45355114	-0.33222581
0.09921	73.89536	0.00105752	0.00019147	6.67e-06	5.33e-06	-0.0	0.00067328	0.00011642	2.05e-06	667.79629507	666.52242801	721.14469267	3.66030014	0.45348356	-0.33221273
0.09927	73.93275	0.00105597	0.00019171	6.69e-06	5.33e-06	0.0	0.00067437	0.00011661	2.05e-06	667.8271216	666.53956808	721.12805261	3.65571076	0.45341581	-0.33219966
0.09932	73.97014	0.00105442	0.00019195	6.72e-06	5.34e-06	0.0	0.00067546	0.0001168	2.05e-06	667.85791347	666.55669954	721.11143002	3.6511301	0.45334784	-0.33218662
0.09938	74.00752	0.00105286	0.00019218	6.74e-06	5.35e-06	0.0	0.00067654	0.000117	2.05e-06	667.88867093	666.57382235	721.09482488	3.64655514	0.45327971	-0.33217359
0.09943	74.04491	0.00105131	0.00019242	6.77e-06	5.36e-06	-0.0	0.00067763	0.00011719	2.05e-06	667.91939417	666.59093648	721.07823716	3.64198071	0.45321158	-0.33216056
0.09949	74.08228	0.00104976	0.00019266	6.8e-06	5.36e-06	-0.0	0.00067872	0.00011739	2.05e-06	667.95008317	666.60804191	721.06166687	3.63741441	0.45314323	-0.33214755
0.10955	80.8584	0.0007813	0.0002313	1.268e-05	6.41e-06	-0.0	0.00086764	0.00015134	2.05e-06	673.14327007	669.5765936	718.30322408	2.88396924	0.43907571	-0.32998221
0.1096	80.89508	0.00077993	0.00023149	1.272e-05	6.42e-06	-0.0	0.0008686	0.00015152	2.05e-06	673.17007979	669.59190837	718.28955186	2.88024367	0.43899447	-0.32997147
0.10966	80.93176	0.00077857	0.00023167	1.276e-05	6.42e-06	0.0	0.00086957	0.00015169	2.05e-06	673.19687963	669.6072135	718.27589393	2.87652133	0.43891322	-0.32996075
0.10971	80.96843	0.0007772	0.00023185	1.28e-05	6.43e-06	0.0	0.00087053	0.00015187	2.05e-06	673.22366967	669.62250899	718.26225028	2.87280487	0.43883196	-0.32995004
0.10977	81.0051	0.00077584	0.00023204	1.284e-05	6.43e-06	0.0	0.00087149	0.00015204	2.05e-06	673.25045008	669.63779485	718.24862089	2.86909094	0.4387507	-0.32993934
0.10982	81.04176	0.00077448	0.00023222	1.288e-05	6.44e-06	-0.0	0.00087245	0.00015221	2.05e-06	673.27722094	669.6530711	718.23500573	2.86537939	0.43866943	-0.32992865
0.10988	81.07842	0.00077312	0.0002324	1.292e-05	6.44e-06	-0.0	0.00087341	0.00015239	2.05e-06	673.3039823	669.66833774	718.22140481	2.86167385	0.43858815	-0.32991798
0.10993	81.11508	0.00077176	0.00023258	1.295e-05	6.45e-06	-0.0	0.00087437	0.00015256	2.05e-06	673.33073433	669.68359479	718.20781811	2.85797145	0.43850687	-0.32990732
0.10999	81.15173	0.0007704	0.00023276	1.299e-05	6.45e-06	0.0	0.00087533	0.00015274	2.05e-06	673.35747712	669.69884224	718.19424561	2.85427066	0.43842559	-0.32989666
0.11004	81.18838	0.00076905	0.00023294	1.303e-05	6.46e-06	0.0	0.00087629	0.00015291	2.05e-06	673.38421071	669.71408011	718.1806873	2.85057597	0.43834431	-0.32988602
0.1101	81.22502	0.00076769	0.00023312	1.307e-05	6.46e-06	0.0	0.00087725	0.00015308	2.05e-06	673.41093527	669.72930842	718.16714316	2.84688495	0.43826302	-0.32987539
0.11015	81.26166	0.00076634	0.0002333	1.311e-05	6.46e-06	-0.0	0.0008782	0.00015326	2.05e-06	673.43765091	669.74452716	718.15361318	2.84319496	0.43818173	-0.32986476
0.11021	81.2983	0.00076499	0.00023348	1.315e-05	6.47e-06	-0.0	0.00087916	0.00015343	2.05e-06	673.46435764	669.75973634	718.14009736	2.83951103	0.43810044	-0.32985415
0.11026	81.33493	0.00076364	0.00023366	1.319e-05	6.47e-06	-0.0	0.00088011	0.0001536	2.05e-06	673.49105564	669.77493598	718.12659567	2.83583128	0.43801914	-0.32984356
0.11032	81.37156	0.00076229	0.00023384	1.323e-05	6.48e-06	0.0	0.00088107	0.00015378	2.05e-06	673.51774501	669.79012609	718.11310809	2.83215212	0.43793785	-0.32983296
0.11037	81.40819	0.00076094	0.00023402	1.327e-05	6.48e-06	0.0	0.00088202	0.00015395	2.05e-06	673.54442579	669.80530667	718.09963463	2.82847877	0.43785656	-0.32982239
0.11043	81.44481	0.00075959	0.0002342	1.331e-05	6.49e-06	0.0	0.00088297	0.00015412	2.05e-06	673.57109811	669.82047773	718.08617526	2.82481022	0.43777527	-0.32981183
0.11048	81.48143	0.00075825	0.00023438	1.335e-05	6.49e-06	-0.0	0.00088392	0.00015429	2.05e-06	673.59776213	669.83563929	718.07272997	2.82114187	0.43769397	-0.32980127
0.12055	88.11914	0.00053414	0.00026151	2.179e-05	7.06e-06	-0.0	0.00104283	0.00018335	2.05e-06	678.42702547	672.46153736	715.83634651	2.20397883	0.42336718	-0.32804575
0.1206	88.15507	0.00053304	0.00026163	2.184e-05	7.06e-06	-0.0	0.00104361	0.0001835	2.05e-06	678.45357183	672.47514008	715.82528534	2.20086696	0.42329448	-0.32803707
0.12066	88.19099	0.00053194	0.00026175	2.189e-05	7.06e-06	0.0	0.00104439	0.00018364	2.05e-06	678.48012394	672.4887354	715.81423612	2.19775712	0.42322185	-0.32802839
0.12071	88.22691	0.00053085	0.00026187	2.194e-05	7.06e-06	0.0	0.00104517	0.00018379	2.05e-06	678.50668185	672.50232333	715.80319884	2.19465131	0.42314935	-0.32801973
0.12077	88.26282	0.00052975	0.00026199	2.2e-05	7.06e-06	0.0	0.00104595	0.00018393	2.05e-06	678.53324565	672.51590389	715.7921735	2.19154651	0.42307689	-0.32801107
0.12082	88.29873	0.00052866	0.0002621	2.205e-05	7.07e-06	-0.0	0.00104673	0.00018407	2.05e-06	678.55981536	672.52947707	715.78116008	2.18844429	0.42300452	-0.32800243
0.12088	88.33464	0.00052756	0.00026222	2.21e-05	7.07e-06	-0.0	0.00104751	0.00018422	2.05e-06	678.58639104	672.54304291	715.77015857	2.18534633	0.42293229	-0.3279938
0.12093	88.37054	0.00052647	0.00026233	2.216e-05	7.07e-06	0.0	0.00104828	0.00018436	2.05e-06	678.61297278	672.5566014	715.75916896	2.18224857	0.42286008	-0.32798517
0.12099	88.40644	0.00052538	0.00026245	2.221e-05	7.07e-06	0.0	0.00104906	0.00018451	2.05e-06	678.63956059	672.57015255	715.74819124	2.17915424	0.42278799	-0.32797655
0.12104	88.44234	0.00052429	0.00026257	2.226e-05	7.07e-06	0.0	0.00104983	0.00018465	2.05e-06	678.66615454	672.58369638	715.73722541	2.17606341	0.42271602	-0.32796794
0.1211	88.47823	0.00052321	0.00026268	2.232e-05	7.07e-06	-0.0	0.00105061	0.00018479	2.05e-06	678.69275471	672.59723291	715.72627145	2.17297302	0.42264406	-0.32795934
0.12115	88.51412	0.00052212	0.0002628	2.237e-05	7.08e-06	-0.0	0.00105138	0.00018493	2.05e-06	678.7193611	672.61076213	715.71532936	2.16988665	0.42257225	-0.32795075
0.12121	88.55	0.00052103	0.00026291	2.243e-05	7.08e-06	-0.0	0.00105215	0.00018508	2.05e-06	678.74597381	672.62428406	715.70439911	2.1668026	0.42250053	-0.32794217
0.12126	88.58588	0.00051995	0.00026303	2.248e-05	7.08e-06	0.0	0.00105292	0.00018522	2.05e-06	678.77259289	672.63779871	715.69348072	2.1637199	0.42242885	-0.3279336
0.12132	88.62176	0.00051887	0.00026314	2.253e-05	7.08e-06	0.0	0.00105369	0.00018536	2.05e-06	678.79921837	672.65130609	715.68257416	2.16064119	0.42235733	-0.32792504
0.12137	88.65763	0.00051779	0.00026325	2.259e-05	7.08e-06	0.0	0.00105446	0.0001855	2.05e-06	678.82585032	672.66480622	715.67167942	2.15756397	0.42228585	-0.32791649
0.12143	88.6935	0.00051671	0.00026337	2.264e-05	7.08e-06	-0.0	0.00105523	0.00018565	2.05e-06	678.8524888	672.6782991	715.6607965	2.15448889	0.42221446	-0.32790794
0.12148	88.72937	0.00051563	0.00026348	2.27e-05	7.09e-06	-0.0	0.001056	0.00018579	2.05e-06	678.87913383	672.69178474	715.64992538	2.15141781	0.42214321	-0.32789941
0.13155	95.22978	0.0003413	0.00027874	3.394e-05	7.17e-06	0.0	0.00118048	0.00020905	2.05e-06	683.91165288	675.04767208	713.85005374	1.62625209	0.41095191	-0.32648659
0.1316	95.26496	0.00034047	0.0002788	3.4e-05	7.17e-06	-0.0	0.00118107	0.00020916	2.05e-06	683.94020792	675.05997979	713.84120714	1.62356372	0.41090234	-0.32647964
0.13166	95.30014	0.00033965	0.00027885	3.407e-05	7.17e-06	-0.0	0.00118167	0.00020928	2.05e-06	683.96877605	675.07228175	713.83237081	1.62087817	0.410853	-0.32647271
0.13171	95.33531	0.00033882	0.00027891	3.414e-05	7.17e-06	-0.0	0.00118226	0.00020939	2.05e-06	683.99735729	675.08457798	713.82354474	1.61819358	0.41080374	-0.32646578
0.13177	95.37047	0.00033799	0.00027896	3.421e-05	7.17e-06	0.0	0.00118285	0.0002095	2.05e-06	684.02595165	675.09686847	713.81472893	1.61551097	0.41075463	-0.32645886
0.13182	95.40564	0.00033717	0.00027901	3.428e-05	7.16e-06	0.0	0.00118344	0.00020961	2.05e-06	684.05455915	675.10915324	713.80592337	1.61283071	0.41070571	-0.32645195
0.13188	95.4408	0.00033635	0.00027907	3.435e-05	7.16e-06	-0.0	0.00118403	0.00020972	2.05e-06	684.08317981	675.12143228	713.79712804	1.61015117	0.41065685	-0.32644504
0.13193	95.47595	0.00033552	0.00027912	3.442e-05	7.16e-06	-0.0	0.00118462	0.00020984	2.05e-06	684.11181364	675.1337056	713.78834296	1.60747444	0.41060821	-0.32643815
0.13199	95.5111	0.0003347	0.00027917	3.449e-05	7.16e-06	-0.0	0.00118521	0.00020995	2.05e-06	684.14046066	675.14597322	713.7795681	1.60479872	0.41055966	-0.32643126
0.13204	95.54625	0.00033388	0.00027922	3.456e-05	7.16e-06	0.0	0.00118579	0.00021006	2.05e-06	684.16912088	675.15823512	713.77080347	1.60212489	0.41051125	-0.32642438
0.1321	95.5814	0.00033307	0.00027928	3.463e-05	7.16e-06	0.0	0.00118638	0.00021017	2.05e-06	684.19779433	675.17049132	713.76204905	1.59945346	0.41046304	-0.32641751
0.13215	95.61654	0.00033225	0.00027933	3.47e-05	7.16e-06	-0.0	0.00118696	0.00021028	2.05e-06	684.22648101	675.18274182	713.75330483	1.5967827	0.41041489	-0.32641064
0.13221	95.65167	0.00033144	0.00027938	3.477e-05	7.16e-06	-0.0	0.00118755	0.00021039	2.05e-06	684.25518094	675.19498663	713.74457082	1.59411472	0.41036696	-0.32640379
0.13226	95.68681	0.00033062	0.00027943	3.484e-05	7.16e-06	-0.0	0.00118813	0.0002105	2.05e-06	684.28389414	675.20722575	713.73584699	1.59144778	0.41031911	-0.32639694
0.13232	95.72194	0.00032981	0.00027948	3.491e-05	7.16e-06	0.0	0.00118871	0.00021061	2.05e-06	684.31262062	675.21945919	713.72713335	1.58878267	0.41027142	-0.3263901
0.13237	95.75706	0.000329	0.00027953	3.498e-05	7.16e-06	0.0	0.0011893	0.00021072	2.05e-06	684.3413604	675.23168695	713.71842989	1.58611998	0.41022392	-0.32638327
0.13243	95.79218	0.00032819	0.00027958	3.505e-05	7.16e-06	-0.0	0.00118988	0.00021083	2.05e-06	684.37011349	675.24390903	713.7097366	1.58345793	0.41017648	-0.32637644
0.13248	95.8273	0.00032738	0.00027963	3.512e-05	7.16e-06	-0.0	0.00119046	0.00021094	2.05e-06	684.3988799	675.25612544	713.70105348	1.58079864	0.41012926	-0.32636963
0.14255	102.19139	0.00020051	0.00028366	4.952e-05	6.81e-06	0.0	0.00128168	0.0002285	2.05e-06	689.89198895	677.39956591	712.27627701	1.12062457	0.40400879	-0.3252513
0.1426	102.22583	0.00019993	0.00028365	4.961e-05	6.81e-06	-0.0	0.0012821	0.00022858	2.05e-06	689.92322105	677.4107851	712.26935343	1.11824204	0.40398948	-0.32524586
0.14266	102.26026	0.00019935	0.00028365	4.97e-05	6.81e-06	-0.0	0.00128252	0.00022866	2.05e-06	689.95446529	677.42199895	712.26243886	1.11586141	0.40397039	-0.32524044
0.14271	102.29469	0.00019877	0.00028364	4.978e-05	6.8e-06	-0.0	0.00128294	0.00022874	2.05e-06	689.98572163	677.43320747	712.25553329	1.11348169	0.40395141	-0.32523502
0.14277	102.32911	0.00019819	0.00028364	4.987e-05	6.8e-06	0.0	0.00128336	0.00022883	2.05e-06	690.01699005	677.44441064	712.24863672	1.1111035	0.40393261	-0.32522961
0.14282	102.36353	0.00019761	0.00028363	4.996e-05	6.8e-06	0.0	0.00128377	0.00022891	2.05e-06	690.0482705	677.45560848	712.24174914	1.10872663	0.40391396	-0.3252242
0.14288	102.39795	0.00019704	0.00028362	5.005e-05	6.79e-06	-0.0	0.00128419	0.00022899	2.05e-06	690.07956298	677.46680098	712.23487055	1.10635085	0.40389544	-0.3252188
0.14293	102.43236	0.00019646	0.00028362	5.013e-05	6.79e-06	-0.0	0.00128461	0.00022907	2.05e-06	690.11086744	677.47798813	712.22800094	1.10397683	0.40387713	-0.32521341
0.14299	102.46677	0.00019589	0.00028361	5.022e-05	6.79e-06	0.0	0.00128502	0.00022915	2.05e-06	690.14218384	677.48916995	712.22114031	1.10160353	0.4038589	-0.32520802
0.14304	102.50118	0.00019531	0.0002836	5.031e-05	6.79e-06	0.0	0.00128543	0.00022923	2.05e-06	690.17351218	677.50034642	712.21428864	1.0992322	0.4038409	-0.32520265
0.1431	102.53558	0.00019474	0.0002836	5.04e-05	6.78e-06	-0.0	0.00128585	0.00022931	2.05e-06	690.2048524	677.51151755	712.20744594	1.09686151	0.40382298	-0.32519727
0.14315	102.56998	0.00019417	0.00028359	5.049e-05	6.78e-06	-0.0	0.00128626	0.0002294	2.05e-06	690.23620449	677.52268333	712.20061219	1.0944927	0.40380528	-0.32519191
0.14321	102.60437	0.0001936	0.00028358	5.058e-05	6.78e-06	-0.0	0.00128667	0.00022948	2.05e-06	690.2675684	677.53384377	712.1937874	1.09212477	0.40378768	-0.32518655
0.14326	102.63876	0.00019303	0.00028357	5.066e-05	6.77e-06	0.0	0.00128708	0.00022956	2.05e-06	690.29894411	677.54499887	712.18697156	1.0897584	0.40377027	-0.32518121
0.14332	102.67315	0.00019247	0.00028357	5.075e-05	6.77e-06	0.0	0.00128749	0.00022964	2.05e-06	690.33033159	677.55614861	712.18016466	1.08739327	0.403753	-0.32517586
0.14337	102.70753	0.0001919	0.00028356	5.084e-05	6.77e-06	-0.0	0.0012879	0.00022972	2.05e-06	690.3617308	677.56729301	712.1733667	1.08502929	0.40373587	-0.32517053
0.14343	102.74191	0.00019133	0.00028355	5.093e-05	6.77e-06	-0.0	0.00128831	0.0002298	2.05e-06	690.39314171	677.57843206	712.16657766	1.08266697	0.40371894	-0.3251652
0.14348	102.77629	0.00019077	0.00028354	5.102e-05	6.76e-06	0.0	0.00128871	0.00022988	2.05e-06	690.42456428	677.58956576	712.15979756	1.08030544	0.4037021	-0.32515988
0.15354	109.00488	0.00010583	0.00027732	6.899e-05	6.08e-06	0.0	0.00135023	0.00024224	2.05e-06	696.32391505	679.5351232	711.06386562	0.66899417	0.4030552	-0.32429974
0.1536	109.03858	0.00010546	0.00027726	6.91e-05	6.08e-06	-0.0	0.0013505	0.00024229	2.05e-06	696.35663504	679.54523962	711.05863949	0.66685724	0.40306366	-0.32429564
0.15365	109.07227	0.00010509	0.0002772	6.921e-05	6.07e-06	-0.0	0.00135077	0.00024235	2.05e-06	696.38935591	679.55535028	711.05342134	0.66472146	0.40307222	-0.32429154
0.15371	109.10596	0.00010472	0.00027715	6.931e-05	6.07e-06	0.0	0.00135103	0.0002424	2.05e-06	696.42207758	679.56545518	711.04821117	0.66258693	0.4030809	-0.32428745
0.15376	109.13965	0.00010435	0.00027709	6.942e-05	6.06e-06	0.0	0.0013513	0.00024246	2.05e-06	696.45479997	679.57555434	711.04300898	0.66045356	0.40308969	-0.32428337
0.15382	109.17333	0.00010398	0.00027703	6.953e-05	6.06e-06	-0.0	0.00135157	0.00024251	2.05e-06	696.48752299	679.58564773	711.03781475	0.65832144	0.40309859	-0.3242793
0.15387	109.20701	0.00010362	0.00027697	6.964e-05	6.05e-06	-0.0	0.00135183	0.00024257	2.05e-06	696.52024656	679.59573536	711.03262848	0.65619048	0.4031076	-0.32427523
0.15393	109.24068	0.00010325	0.00027691	6.975e-05	6.05e-06	0.0	0.0013521	0.00024262	2.05e-06	696.5529706	679.60581723	711.02745017	0.65406078	0.40311673	-0.32427116
0.15398	109.27435	0.00010289	0.00027685	6.985e-05	6.05e-06	0.0	0.00135236	0.00024268	2.05e-06	696.58569502	679.61589334	711.02227981	0.65193222	0.40312595	-0.3242671
0.15404	109.30802	0.00010253	0.00027679	6.996e-05	6.04e-06	-0.0	0.00135263	0.00024273	2.05e-06	696.61841975	679.62596368	711.0171174	0.64980494	0.40313529	-0.32426305
0.15409	109.34168	0.00010216	0.00027673	7.007e-05	6.04e-06	-0.0	0.00135289	0.00024279	2.05e-06	696.65114468	679.63602825	711.01196293	0.64767879	0.40314474	-0.32425901
0.15415	109.37534	0.0001018	0.00027667	7.018e-05	6.03e-06	0.0	0.00135315	0.00024284	2.05e-06	696.68386975	679.64608704	711.00681639	0.64555393	0.4031543	-0.32425497
0.1542	109.409	0.00010144	0.00027661	7.029e-05	6.03e-06	0.0	0.00135341	0.0002429	2.05e-06	696.71659486	679.65614007	711.00167779	0.64343019	0.40316395	-0.32425094
0.15426	109.44265	0.00010108	0.00027655	7.04e-05	6.02e-06	-0.0	0.00135367	0.00024295	2.05e-06	696.74931994	679.66618731	710.99654712	0.64130776	0.40317373	-0.32424691
0.15431	109.4763	0.00010073	0.00027649	7.051e-05	6.02e-06	-0.0	0.00135393	0.00024301	2.05e-06	696.78204488	679.67622878	710.99142437	0.63918643	0.4031836	-0.32424289
0.15437	109.50994	0.00010037	0.00027643	7.062e-05	6.01e-06	0.0	0.00135419	0.00024306	2.05e-06	696.81476962	679.68626447	710.98630953	0.63706644	0.40319359	-0.32423887
0.15442	109.54359	0.00010001	0.00027637	7.072e-05	6.01e-06	0.0	0.00135445	0.00024311	2.05e-06	696.84749406	679.69629437	710.98120261	0.63494751	0.40320367	-0.32423487
0.15448	109.57722	9.966e-05	0.00027631	7.083e-05	6e-06	-0.0	0.00135471	0.00024317	2.05e-06	696.88021812	679.70631848	710.9761036	0.63282996	0.40321388	-0.32423087
0.16454	115.67102	4.905e-05	0.00026128	9.252e-05	5.1e-06	-0.0	0.00139161	0.00025111	2.05e-06	702.76422015	681.44183094	710.1708314	0.26712138	0.40636455	-0.32359894
0.1646	115.70398	4.884e-05	0.00026118	9.265e-05	5.1e-06	-0.0	0.00139176	0.00025114	2.05e-06	702.79523044	681.4507722	710.16709961	0.26525324	0.40638574	-0.32359601
0.16465	115.73694	4.864e-05	0.00026108	9.278e-05	5.09e-06	0.0	0.00139191	0.00025118	2.05e-06	702.82622186	681.45970762	710.16337473	0.26338635	0.40640694	-0.32359309
0.16471	115.76989	4.843e-05	0.00026098	9.29e-05	5.09e-06	0.0	0.00139206	0.00025121	2.05e-06	702.85719431	681.46863721	710.15965678	0.26152119	0.40642815	-0.32359017
0.16476	115.80284	4.823e-05	0.00026088	9.303e-05	5.08e-06	-0.0	0.00139221	0.00025125	2.05e-06	702.88814769	681.47756096	710.15594573	0.25965758	0.40644936	-0.32358726
0.16482	115.83579	4.803e-05	0.00026078	9.316e-05	5.08e-06	-0.0	0.00139236	0.00025128	2.05e-06	702.91908188	681.48647889	710.1522416	0.25779541	0.40647058	-0.32358435
0.16487	115.86873	4.783e-05	0.00026068	9.329e-05	5.07e-06	0.0	0.0013925	0.00025131	2.05e-06	702.94999679	681.49539099	710.14854436	0.25593508	0.4064918	-0.32358145
0.16493	115.90167	4.763e-05	0.00026057	9.342e-05	5.07e-06	-0.0	0.00139265	0.00025135	2.05e-06	702.9808923	681.50429727	710.14485402	0.25407596	0.40651303	-0.32357856
0.16498	115.93461	4.743e-05	0.00026047	9.354e-05	5.06e-06	-0.0	0.0013928	0.00025138	2.05e-06	703.01176833	681.51319773	710.14117057	0.25221884	0.40653426	-0.32357567
0.16504	115.96754	4.723e-05	0.00026037	9.367e-05	5.06e-06	0.0	0.00139294	0.00025141	2.05e-06	703.04262474	681.52209238	710.137494	0.25036294	0.40655549	-0.32357278
0.16509	116.00047	4.703e-05	0.00026027	9.38e-05	5.05e-06	0.0	0.00139309	0.00025145	2.05e-06	703.07346146	681.5309812	710.13382431	0.24850888	0.40657672	-0.3235699
0.16515	116.0334	4.683e-05	0.00026016	9.393e-05	5.05e-06	-0.0	0.00139324	0.00025148	2.05e-06	703.10427835	681.53986422	710.13016148	0.24665627	0.40659796	-0.32356703
0.1652	116.06632	4.663e-05	0.00026006	9.406e-05	5.04e-06	-0.0	0.00139338	0.00025151	2.05e-06	703.13507533	681.54874142	710.12650553	0.24480524	0.40661919	-0.32356416
0.16526	116.09923	4.643e-05	0.00025996	9.418e-05	5.04e-06	0.0	0.00139352	0.00025155	2.05e-06	703.1658523	681.55761282	710.12285643	0.24295597	0.40664043	-0.3235613
0.16531	116.13215	4.624e-05	0.00025985	9.431e-05	5.03e-06	-0.0	0.00139367	0.00025158	2.05e-06	703.19660913	681.56647842	710.11921418	0.241108	0.40666167	-0.32355844
0.16537	116.16506	4.604e-05	0.00025975	9.444e-05	5.03e-06	-0.0	0.00139381	0.00025161	2.05e-06	703.22734573	681.57533821	710.11557879	0.23926201	0.4066829	-0.32355558
0.16542	116.19797	4.585e-05	0.00025965	9.457e-05	5.02e-06	0.0	0.00139395	0.00025164	2.05e-06	703.258062	681.58419221	710.11195023	0.23741725	0.40670414	-0.32355274
0.16548	116.23087	4.565e-05	0.00025954	9.47e-05	5.02e-06	0.0	0.0013941	0.00025168	2.05e-06	703.28875783	681.59304041	710.10832851	0.23557442	0.40672537	-0.3235499
0.17554	122.19045	1.982e-05	0.00023804	0.00011946	4.05e-06	-0.0	0.00141304	0.00025627	2.05e-06	708.45994158	683.11941228	709.55393724	-0.07142919	0.40992755	-0.32311492
0.1756	122.22268	1.972e-05	0.00023791	0.0001196	4.04e-06	0.0	0.00141312	0.00025629	2.05e-06	708.48525594	683.12727955	709.55146102	-0.07292399	0.40993793	-0.32311298
0.17565	122.2549	1.963e-05	0.00023778	0.00011974	4.04e-06	0.0	0.00141319	0.00025631	2.05e-06	708.51053353	683.13514212	709.54899036	-0.07441657	0.4099482	-0.32311104
0.17571	122.28712	1.953e-05	0.00023765	0.00011988	4.03e-06	-0.0	0.00141326	0.00025633	2.05e-06	708.5357743	683.14299999	709.54652525	-0.06662921	0.40995835	-0.32310911
0.17576	122.31934	1.944e-05	0.00023752	0.00012002	4.03e-06	0.0	0.00141333	0.00025635	2.05e-06	708.56139726	683.15085317	709.54403096	-0.05832766	0.40997208	-0.32310713
0.17582	122.35156	1.934e-05	0.00023739	0.00012016	4.02e-06	0.0	0.00141339	0.00025637	2.05e-06	708.58742625	683.1587018	709.54150557	-0.05928912	0.4099867	-0.32310514
0.17587	122.38377	1.925e-05	0.00023726	0.00012031	4.01e-06	-0.0	0.00141346	0.00025639	2.05e-06	708.61344276	683.16654593	709.53898372	-0.06056738	0.41000078	-0.32310316
0.17593	122.41598	1.915e-05	0.00023713	0.00012045	4.01e-06	0.0	0.00141353	0.0002564	2.05e-06	708.63943224	683.17438555	709.53646661	-0.06196875	0.41001481	-0.32310119
0.17598	122.44818	1.906e-05	0.000237	0.00012059	4e-06	0.0	0.0014136	0.00025642	2.05e-06	708.66538898	683.18222066	709.5339547	-0.06337675	0.41002873	-0.32309922
0.17604	122.48038	1.897e-05	0.00023688	0.00012073	4e-06	-0.0	0.00141367	0.00025644	2.05e-06	708.6913125	683.19005127	709.53144802	-0.06478442	0.41004258	-0.32309725
0.17609	122.51258	1.888e-05	0.00023675	0.00012087	3.99e-06	-0.0	0.00141374	0.00025646	2.05e-06	708.71720269	683.1978774	709.52894656	-0.06619049	0.41005632	-0.32309529
0.17615	122.54477	1.878e-05	0.00023662	0.00012101	3.99e-06	0.0	0.0014138	0.00025648	2.05e-06	708.74305946	683.20569905	709.52645032	-0.06759465	0.41006996	-0.32309333
0.1762	122.57696	1.869e-05	0.00023649	0.00012115	3.98e-06	-0.0	0.00141387	0.0002565	2.05e-06	708.76888273	683.21351623	709.52395929	-0.06899725	0.41008352	-0.32309138
0.17626	122.60914	1.86e-05	0.00023636	0.00012129	3.98e-06	-0.0	0.00141394	0.00025651	2.05e-06	708.79467243	683.22132894	709.52147347	-0.07039779	0.41009696	-0.32308943
0.17631	122.64133	1.851e-05	0.00023623	0.00012143	3.97e-06	0.0	0.00141401	0.00025653	2.05e-06	708.82042847	683.2291372	709.51899284	-0.07179666	0.4101103	-0.32308748
0.17637	122.6735	1.842e-05	0.0002361	0.00012157	3.97e-06	-0.0	0.00141407	0.00025655	2.05e-06	708.8461508	683.23694101	709.51651741	-0.07319382	0.41012356	-0.32308554
0.17642	122.70568	1.833e-05	0.00023597	0.00012172	3.96e-06	-0.0	0.00141414	0.00025657	2.05e-06	708.87183934	683.24474038	709.51404717	-0.07458891	0.41013669	-0.3230836
0.17648	122.73785	1.824e-05	0.00023584	0.00012186	3.96e-06	0.0	0.0014142	0.00025659	2.05e-06	708.89749401	683.25253532	709.5115821	-0.07598239	0.41014974	-0.32308167
0.18654	128.56367	7.13e-06	0.00021099	0.00014806	3.06e-06	0.0	0.00142239	0.00025905	2.05e-06	712.79305962	684.61162953	709.15450146	-0.32825338	0.40953455	-0.32280159
0.1866	128.59517	7.09e-06	0.00021086	0.0001482	3.06e-06	-0.0	0.00142242	0.00025906	2.05e-06	712.81012944	684.61872796	709.15298909	-0.32927221	0.40951463	-0.3228004
0.18665	128.62667	7.05e-06	0.00021072	0.00014834	3.05e-06	-0.0	0.00142245	0.00025907	2.05e-06	712.82715698	684.6258233	709.15148062	-0.33028863	0.40949453	-0.32279922
0.18671	128.65816	7.01e-06	0.00021058	0.00014848	3.05e-06	0.0	0.00142248	0.00025908	2.05e-06	712.84414225	684.63291554	709.14997603	-0.33130239	0.40947425	-0.32279804
0.18676	128.68965	6.98e-06	0.00021044	0.00014863	3.04e-06	-0.0	0.0014225	0.00025909	2.05e-06	712.86108525	684.64000471	709.14847532	-0.33231393	0.40945381	-0.32279686
0.18682	128.72114	6.94e-06	0.0002103	0.00014877	3.04e-06	-0.0	0.00142253	0.0002591	2.05e-06	712.87798599	684.6470908	709.14697847	-0.33332304	0.40943319	-0.32279569
0.18687	128.75262	6.9e-06	0.00021016	0.00014891	3.03e-06	0.0	0.00142256	0.00025911	2.05e-06	712.89484448	684.65417383	709.14548548	-0.3343295	0.40941239	-0.32279451
0.18693	128.78409	6.87e-06	0.00021003	0.00014906	3.03e-06	-0.0	0.00142259	0.00025912	2.05e-06	712.91166072	684.6612538	709.14399635	-0.33533374	0.40939143	-0.32279335
0.18698	128.81557	6.83e-06	0.00020989	0.0001492	3.03e-06	-0.0	0.00142261	0.00025913	2.05e-06	712.92843472	684.66833072	709.14251105	-0.33633556	0.40937029	-0.32279218
0.18704	128.84704	6.79e-06	0.00020975	0.00014934	3.02e-06	0.0	0.00142264	0.00025914	2.05e-06	712.94516648	684.67540459	709.14102958	-0.33733473	0.40934897	-0.32279102
0.18709	128.87851	6.76e-06	0.00020961	0.00014948	3.02e-06	-0.0	0.00142267	0.00025915	2.05e-06	712.96185603	684.68247543	709.13955194	-0.33833167	0.40932749	-0.32278986
0.18715	128.90997	6.72e-06	0.00020947	0.00014963	3.01e-06	-0.0	0.00142269	0.00025915	2.05e-06	712.97850336	684.68954324	709.13807812	-0.33932619	0.40930583	-0.3227887
0.1872	128.94143	6.68e-06	0.00020933	0.00014977	3.01e-06	0.0	0.00142272	0.00025916	2.05e-06	712.99510848	684.69660802	709.1366081	-0.34031807	0.40928399	-0.32278755
0.18726	128.97288	6.65e-06	0.0002092	0.00014991	3e-06	-0.0	0.00142275	0.00025917	2.05e-06	713.0116714	684.70366979	709.13514188	-0.34130772	0.40926198	-0.3227864
0.18731	129.00434	6.61e-06	0.00020906	0.00015006	3e-06	-0.0	0.00142277	0.00025918	2.05e-06	713.02819214	684.71072855	709.13367945	-0.34229494	0.4092398	-0.32278525
0.18737	129.03578	6.58e-06	0.00020892	0.0001502	2.99e-06	0.0	0.0014228	0.00025919	2.05e-06	713.0446707	684.71778431	709.13222081	-0.34327953	0.40921744	-0.32278411
0.18742	129.06723	6.54e-06	0.00020878	0.00015034	2.99e-06	-0.0	0.00142282	0.0002592	2.05e-06	713.06110709	684.72483707	709.13076593	-0.34426188	0.40919491	-0.32278297
0.18748	129.09867	6.51e-06	0.00020864	0.00015048	2.98e-06	-0.0	0.00142285	0.00025921	2.05e-06	713.07750133	684.73188685	709.12931483	-0.34524182	0.40917221	-0.32278183
0.19754	134.79109	2.4e-06	0.00018376	0.00017586	2.25e-06	-0.0	0.00142588	0.00026052	2.05e-06	715.39137712	685.97790954	708.91853306	-0.48468795	0.4020827	-0.3226165
0.1976	134.82186	2.39e-06	0.00018363	0.000176	2.25e-06	0.0	0.00142589	0.00026052	2.05e-06	715.40045955	685.98450557	708.91763476	-0.48524105	0.40202832	-0.32261579
0.19765	134.85263	2.38e-06	0.0001835	0.00017613	2.24e-06	-0.0	0.0014259	0.00026053	2.05e-06	715.40950586	685.99109952	708.91673875	-0.48579218	0.4019738	-0.32261509
0.19771	134.88339	2.36e-06	0.00018336	0.00017626	2.24e-06	0.0	0.00142591	0.00026053	2.05e-06	715.41851609	685.99769142	708.915845	-0.48634126	0.40191912	-0.32261439
0.19776	134.91416	2.35e-06	0.00018323	0.0001764	2.24e-06	0.0	0.00142592	0.00026054	2.05e-06	715.42749029	686.00428124	708.91495352	-0.48688796	0.40186426	-0.32261369
0.19782	134.94491	2.34e-06	0.0001831	0.00017653	2.23e-06	-0.0	0.00142593	0.00026054	2.05e-06	715.4364285	686.010869	708.91406429	-0.48743267	0.40180925	-0.32261299
0.19787	134.97567	2.33e-06	0.00018297	0.00017666	2.23e-06	0.0	0.00142594	0.00026055	2.05e-06	715.44533079	686.01745471	708.9131773	-0.48797535	0.40175409	-0.3226123
0.19793	135.00641	2.31e-06	0.00018284	0.0001768	2.23e-06	0.0	0.00142595	0.00026055	2.05e-06	715.4541972	686.02403836	708.91229256	-0.48851572	0.40169876	-0.3226116
0.19798	135.03716	2.3e-06	0.00018271	0.00017693	2.22e-06	-0.0	0.00142596	0.00026056	2.05e-06	715.46302778	686.03061995	708.91141005	-0.48905401	0.40164326	-0.32261091
0.19804	135.0679	2.29e-06	0.00018258	0.00017706	2.22e-06	0.0	0.00142597	0.00026057	2.05e-06	715.47182257	686.0371995	708.91052976	-0.48959032	0.40158762	-0.32261022
0.19809	135.09864	2.27e-06	0.00018244	0.00017719	2.22e-06	0.0	0.00142598	0.00026057	2.05e-06	715.48058163	686.043777	708.9096517	-0.49012437	0.40153181	-0.32260953
0.19815	135.12938	2.26e-06	0.00018231	0.00017733	2.21e-06	-0.0	0.00142599	0.00026058	2.05e-06	715.48930501	686.05035245	708.90877584	-0.49065629	0.40147583	-0.32260885
0.1982	135.16011	2.25e-06	0.00018218	0.00017746	2.21e-06	0.0	0.001426	0.00026058	2.05e-06	715.49799276	686.05692587	708.90790219	-0.49118623	0.40141971	-0.32260816
0.19826	135.19083	2.24e-06	0.00018205	0.00017759	2.21e-06	0.0	0.00142601	0.00026059	2.05e-06	715.50664492	686.06349724	708.90703073	-0.491714	0.40136342	-0.32260748
0.19831	135.22156	2.23e-06	0.00018192	0.00017773	2.2e-06	-0.0	0.00142602	0.00026059	2.05e-06	715.51526155	686.07006658	708.90616146	-0.49223957	0.40130697	-0.32260679
0.19837	135.25228	2.21e-06	0.00018179	0.00017786	2.2e-06	0.0	0.00142602	0.0002606	2.05e-06	715.5238427	686.07663388	708.90529437	-0.49276316	0.40125036	-0.32260611
0.19842	135.283	2.2e-06	0.00018166	0.00017799	2.2e-06	0.0	0.00142603	0.0002606	2.05e-06	715.53238841	686.08319915	708.90442945	-0.49328467	0.4011936	-0.32260544
0.19848	135.31371	2.19e-06	0.00018153	0.00017812	2.19e-06	-0.0	0.00142604	0.00026061	2.05e-06	715.54089874	686.0897624	708.90356671	-0.4938039	0.40113667	-0.32260476
0.20854	140.87297	8.1e-07	0.00015884	0.00020099	1.64e-06	-0.0	0.00142707	0.00026135	2.05e-06	716.55817713	687.25877204	708.7750909	-0.556573	0.38829258	-0.32250397
0.20859	140.90302	8e-07	0.00015872	0.0002011	1.64e-06	0.0	0.00142707	0.00026135	2.05e-06	716.56109863	687.26499271	708.77451369	-0.55675739	0.38821057	-0.32250351
0.20865	140.93306	8e-07	0.0001586	0.00020122	1.64e-06	0.0	0.00142707	0.00026135	2.05e-06	716.56399491	687.27121161	708.77393747	-0.55694008	0.38812844	-0.32250306
0.2087	140.96309	7.9e-07	0.00015849	0.00020134	1.63e-06	-0.0	0.00142708	0.00026136	2.05e-06	716.56686604	687.27742874	708.77336225	-0.55712136	0.38804621	-0.32250261
0.20876	140.99313	7.9e-07	0.00015837	0.00020145	1.63e-06	0.0	0.00142708	0.00026136	2.05e-06	716.56971206	687.28364412	708.77278801	-0.55730119	0.38796387	-0.32250216
0.20881	141.02316	7.8e-07	0.00015826	0.00020157	1.63e-06	0.0	0.00142708	0.00026136	2.05e-06	716.57253303	687.28985772	708.77221476	-0.55747935	0.3878814	-0.32250171
0.20887	141.05318	7.8e-07	0.00015814	0.00020169	1.62e-06	-0.0	0.00142709	0.00026136	2.05e-06	716.57532901	687.29606957	708.77164249	-0.55765605	0.38779883	-0.32250126
0.20892	141.0832	7.8e-07	0.00015802	0.0002018	1.62e-06	0.0	0.00142709	0.00026137	2.05e-06	716.57810006	687.30227965	708.77107119	-0.55783133	0.38771616	-0.32250081
0.20898	141.11322	7.7e-07	0.00015791	0.00020192	1.62e-06	0.0	0.00142709	0.00026137	2.05e-06	716.58084622	687.30848797	708.77050085	-0.55800499	0.38763337	-0.32250036
0.20903	141.14324	7.7e-07	0.00015779	0.00020203	1.62e-06	-0.0	0.0014271	0.00026137	2.05e-06	716.58356756	687.31469452	708.76993148	-0.55817715	0.38755046	-0.32249992
0.20909	141.17325	7.6e-07	0.00015768	0.00020215	1.61e-06	0.0	0.0014271	0.00026138	2.05e-06	716.58626412	687.32089932	708.76936306	-0.5583479	0.38746746	-0.32249947
0.20914	141.20326	7.6e-07	0.00015756	0.00020227	1.61e-06	0.0	0.0014271	0.00026138	2.05e-06	716.58893597	687.32710235	708.7687956	-0.5585171	0.38738434	-0.32249903
0.2092	141.23326	7.5e-07	0.00015745	0.00020238	1.61e-06	-0.0	0.0014271	0.00026138	2.05e-06	716.59158316	687.33330362	708.76822908	-0.55868475	0.3873011	-0.32249858
0.20925	141.26326	7.5e-07	0.00015733	0.0002025	1.61e-06	0.0	0.00142711	0.00026139	2.05e-06	716.59420575	687.33950313	708.7676635	-0.55885101	0.38721777	-0.32249814
0.20931	141.29326	7.5e-07	0.00015721	0.00020261	1.6e-06	0.0	0.00142711	0.00026139	2.05e-06	716.59680379	687.34570088	708.76709885	-0.55901577	0.38713432	-0.32249769
0.20936	141.32325	7.4e-07	0.0001571	0.00020273	1.6e-06	-0.0	0.00142711	0.00026139	2.05e-06	716.59937733	687.35189687	708.76653514	-0.55917893	0.38705076	-0.32249725
0.20942	141.35324	7.4e-07	0.00015698	0.00020285	1.6e-06	0.0	0.00142712	0.0002614	2.05e-06	716.60192643	687.3580911	708.76597235	-0.55934073	0.3869671	-0.32249681
0.20947	141.38323	7.3e-07	0.00015687	0.00020296	1.6e-06	0.0	0.00142712	0.0002614	2.05e-06	716.60445115	687.36428358	708.76541049	-0.55950107	0.38688333	-0.32249637
0.21954	146.80947	2.8e-07	0.00013733	0.00022256	1.2e-06	-0.0	0.00142746	0.00026185	2.05e-06	716.7110308	688.46805715	708.67327261	-0.56723984	0.37001216	-0.32242404
0.21959	146.83879	2.8e-07	0.00013723	0.00022266	1.2e-06	-0.0	0.00142746	0.00026186	2.05e-06	716.70995728	688.47392781	708.67280403	-0.56718141	0.369913	-0.32242367
0.21965	146.8681	2.8e-07	0.00013713	0.00022276	1.2e-06	0.0	0.00142746	0.00026186	2.05e-06	716.7088687	688.47979672	708.67233561	-0.56712206	0.36981379	-0.3224233
0.2197	146.89741	2.8e-07	0.00013703	0.00022286	1.19e-06	-0.0	0.00142746	0.00026186	2.05e-06	716.7077651	688.48566387	708.67186735	-0.56706186	0.36971452	-0.32242294
0.21976	146.92672	2.7e-07	0.00013694	0.00022296	1.19e-06	-0.0	0.00142746	0.00026186	2.05e-06	716.70664652	688.49152927	708.67139922	-0.5670007	0.36961518	-0.32242257
0.21981	146.95602	2.7e-07	0.00013684	0.00022306	1.19e-06	0.0	0.00142746	0.00026186	2.05e-06	716.705513	688.49739291	708.67093125	-0.56693861	0.36951579	-0.3224222
0.21987	146.98532	2.7e-07	0.00013674	0.00022315	1.19e-06	-0.0	0.00142746	0.00026187	2.05e-06	716.70436459	688.50325479	708.67046341	-0.5668757	0.36941634	-0.32242183
0.21992	147.01462	2.7e-07	0.00013664	0.00022325	1.19e-06	-0.0	0.00142746	0.00026187	2.05e-06	716.70320134	688.50911493	708.66999571	-0.56681182	0.36931683	-0.32242147
0.21998	147.04391	2.7e-07	0.00013654	0.00022335	1.18e-06	0.0	0.00142746	0.00026187	2.05e-06	716.70202329	688.5149733	708.66952815	-0.56674703	0.36921726	-0.3224211
0.22003	147.0732	2.7e-07	0.00013645	0.00022345	1.18e-06	-0.0	0.00142747	0.00026187	2.05e-06	716.70083048	688.52082992	708.66906072	-0.56668141	0.36911763	-0.32242073
0.22009	147.10248	2.7e-07	0.00013635	0.00022355	1.18e-06	-0.0	0.00142747	0.00026187	2.05e-06	716.69962295	688.52668479	708.66859341	-0.56661486	0.36901794	-0.32242037
0.22014	147.13176	2.6e-07	0.00013625	0.00022364	1.18e-06	0.0	0.00142747	0.00026188	2.05e-06	716.69840076	688.5325379	708.66812624	-0.56654738	0.36891819	-0.32242
0.2202	147.16104	2.6e-07	0.00013615	0.00022374	1.18e-06	-0.0	0.00142747	0.00026188	2.05e-06	716.69716393	688.53838925	708.66765918	-0.56647909	0.36881839	-0.32241963
0.22025	147.19031	2.6e-07	0.00013606	0.00022384	1.17e-06	-0.0	0.00142747	0.00026188	2.05e-06	716.69591253	688.54423885	708.66719224	-0.56640987	0.36871853	-0.32241927
0.22031	147.21958	2.6e-07	0.00013596	0.00022394	1.17e-06	0.0	0.00142747	0.00026188	2.05e-06	716.69464658	688.55008669	708.66672542	-0.56633974	0.3686186	-0.3224189
0.22036	147.24885	2.6e-07	0.00013586	0.00022403	1.17e-06	-0.0	0.00142747	0.00026188	2.05e-06	716.69336614	688.55593277	708.66625872	-0.56626879	0.36851863	-0.32241853
0.22042	147.27811	2.6e-07	0.00013576	0.00022413	1.17e-06	-0.0	0.00142747	0.00026189	2.05e-06	716.69207125	688.56177709	708.66579212	-0.56619694	0.36841859	-0.32241817
0.22047	147.30737	2.6e-07	0.00013567	0.00022423	1.17e-06	0.0	0.00142747	0.00026189	2.05e-06	716.69076194	688.56761966	708.66532563	-0.56612417	0.3683185	-0.3224178
0.23054	152.60063	1e-07	0.00011934	0.00024058	8.9e-07	-0.0	0.00142759	0.00026218	2.05e-06	716.24996619	689.60707511	708.57898777	-0.54066438	0.34925715	-0.32234998
0.23059	152.62922	1e-07	0.00011925	0.00024067	8.8e-07	-0.0	0.00142759	0.00026219	2.05e-06	716.2466648	689.61259201	708.57849769	-0.5404718	0.34915001	-0.3223496
0.23065	152.65781	1e-07	0.00011917	0.00024075	8.8e-07	0.0	0.00142759	0.00026219	2.05e-06	716.24335574	689.61810713	708.57800729	-0.54027878	0.34904285	-0.32234921
0.2307	152.68639	1e-07	0.00011909	0.00024083	8.8e-07	-0.0	0.00142759	0.00026219	2.05e-06	716.24003905	689.62362046	708.57751657	-0.54008534	0.34893567	-0.32234882
0.23076	152.71497	1e-07	0.00011901	0.00024091	8.8e-07	-0.0	0.00142759	0.00026219	2.05e-06	716.23671475	689.62913202	708.57702553	-0.5398914	0.34882846	-0.32234844
0.23081	152.74355	1e-07	0.00011893	0.00024099	8.8e-07	0.0	0.00142759	0.00026219	2.05e-06	716.23338288	689.6346418	708.57653417	-0.53969704	0.34872124	-0.32234805
0.23087	152.77212	1e-07	0.00011885	0.00024107	8.8e-07	-0.0	0.00142759	0.00026219	2.05e-06	716.23004346	689.6401498	708.57604248	-0.53950226	0.34861399	-0.32234767
0.23092	152.80069	1e-07	0.00011877	0.00024115	8.8e-07	-0.0	0.00142759	0.00026219	2.05e-06	716.22669652	689.64565602	708.57555047	-0.53930697	0.34850672	-0.32234728
0.23098	152.82926	1e-07	0.00011869	0.00024124	8.8e-07	0.0	0.00142759	0.0002622	2.05e-06	716.2233421	689.65116046	708.57505812	-0.5391113	0.34839943	-0.32234689
0.23103	152.85782	1e-07	0.0001186	0.00024132	8.7e-07	0.0	0.00142759	0.0002622	2.05e-06	716.21998022	689.65666312	708.57456545	-0.53891519	0.34829212	-0.32234651
0.23109	152.88638	1e-07	0.00011852	0.0002414	8.7e-07	-0.0	0.00142759	0.0002622	2.05e-06	716.21661091	689.66216401	708.57407245	-0.53871859	0.34818479	-0.32234612
0.23114	152.91493	1e-07	0.00011844	0.00024148	8.7e-07	0.0	0.00142759	0.0002622	2.05e-06	716.2132342	689.66766311	708.57357912	-0.5385216	0.34807744	-0.32234573
0.2312	152.94348	1e-07	0.00011836	0.00024156	8.7e-07	0.0	0.00142759	0.0002622	2.05e-06	716.20985012	689.67316043	708.57308545	-0.53832417	0.34797007	-0.32234534
0.23125	152.97203	1e-07	0.00011828	0.00024164	8.7e-07	-0.0	0.00142759	0.0002622	2.05e-06	716.2064587	689.67865598	708.57259144	-0.53812628	0.34786268	-0.32234496
0.23131	153.00057	1e-07	0.0001182	0.00024172	8.7e-07	0.0	0.00142759	0.0002622	2.05e-06	716.20305997	689.68414974	708.5720971	-0.537928	0.34775527	-0.32234457
0.23136	153.02911	1e-07	0.00011812	0.0002418	8.7e-07	0.0	0.00142759	0.0002622	2.05e-06	716.19965395	689.68964172	708.57160242	-0.53772927	0.34764784	-0.32234418
0.23142	153.05765	1e-07	0.00011804	0.00024188	8.7e-07	-0.0	0.00142759	0.00026221	2.05e-06	716.19624069	689.69513193	708.5711074	-0.5375301	0.34754039	-0.32234379
0.23147	153.08618	1e-07	0.00011796	0.00024196	8.6e-07	0.0	0.00142759	0.00026221	2.05e-06	716.19282019	689.70062035	708.57061204	-0.53733054	0.34743293	-0.3223434
0.24154	158.24639	4e-08	0.00010447	0.00025546	6.6e-07	0.0	0.00142763	0.00026241	2.05e-06	715.47202014	690.67506757	708.4729043	-0.49535947	0.32758248	-0.32226663
0.24159	158.27425	4e-08	0.0001044	0.00025553	6.6e-07	0.0	0.00142763	0.00026241	2.05e-06	715.46769339	690.68022929	708.47232609	-0.49510863	0.32747369	-0.32226617
0.24165	158.30211	4e-08	0.00010433	0.0002556	6.6e-07	-0.0	0.00142763	0.00026241	2.05e-06	715.46336368	690.68538925	708.47174735	-0.49485764	0.32736491	-0.32226572
0.2417	158.32996	4e-08	0.00010427	0.00025566	6.6e-07	0.0	0.00142763	0.00026241	2.05e-06	715.45903102	690.69054744	708.47116808	-0.49460651	0.32725612	-0.32226526
0.24176	158.35782	4e-08	0.0001042	0.00025573	6.6e-07	0.0	0.00142763	0.00026241	2.05e-06	715.45469543	690.69570387	708.47058828	-0.49435521	0.32714735	-0.32226481
0.24181	158.38566	4e-08	0.00010413	0.0002558	6.6e-07	-0.0	0.00142763	0.00026241	2.05e-06	715.45035693	690.70085854	708.47000795	-0.49410377	0.32703857	-0.32226435
0.24187	158.41351	4e-08	0.00010407	0.00025587	6.6e-07	-0.0	0.00142763	0.00026242	2.05e-06	715.44601554	690.70601144	708.46942708	-0.49385218	0.3269298	-0.3222639
0.24192	158.44135	4e-08	0.000104	0.00025593	6.6e-07	0.0	0.00142763	0.00026242	2.05e-06	715.44167127	690.71116257	708.46884568	-0.49360044	0.32682103	-0.32226344
0.24198	158.46919	4e-08	0.00010393	0.000256	6.6e-07	-0.0	0.00142763	0.00026242	2.05e-06	715.43732415	690.71631194	708.46826375	-0.49334856	0.32671227	-0.32226298
0.24203	158.49702	4e-08	0.00010387	0.00025607	6.6e-07	-0.0	0.00142763	0.00026242	2.05e-06	715.43297418	690.72145955	708.46768129	-0.49309652	0.32660351	-0.32226252
0.24209	158.52485	4e-08	0.0001038	0.00025613	6.6e-07	0.0	0.00142763	0.00026242	2.05e-06	715.42862139	690.7266054	708.46709829	-0.49284435	0.32649475	-0.32226207
0.24214	158.55268	4e-08	0.00010373	0.0002562	6.5e-07	0.0	0.00142763	0.00026242	2.05e-06	715.42426579	690.73174948	708.46651475	-0.49259203	0.326386	-0.32226161
0.2422	158.5805	4e-08	0.00010367	0.00025627	6.5e-07	-0.0	0.00142763	0.00026242	2.05e-06	715.41990741	690.73689179	708.46593068	-0.49233956	0.32627725	-0.32226115
0.24225	158.60832	4e-08	0.0001036	0.00025633	6.5e-07	0.0	0.00142763	0.00026242	2.05e-06	715.41554625	690.74203235	708.46534608	-0.49208696	0.32616851	-0.32226069
0.24231	158.63614	4e-08	0.00010353	0.0002564	6.5e-07	0.0	0.00142763	0.00026242	2.05e-06	715.41118234	690.74717114	708.46476093	-0.49183421	0.32605977	-0.32226023
0.24236	158.66395	4e-08	0.00010347	0.00025647	6.5e-07	-0.0	0.00142764	0.00026242	2.05e-06	715.40681569	690.75230817	708.46417525	-0.49158132	0.32595103	-0.32225977
0.24242	158.69176	4e-08	0.0001034	0.00025653	6.5e-07	0.0	0.00142764	0.00026242	2.05e-06	715.40244633	690.75744344	708.46358903	-0.49132831	0.3258423	-0.32225931
0.24247	158.71956	4e-08	0.00010333	0.0002566	6.5e-07	0.0	0.00142764	0.00026243	2.05e-06	715.39807426	690.76257694	708.46300228	-0.49107514	0.32573358	-0.32225885
0.25253	163.74654	2e-08	9.22e-05	0.00026774	5.1e-07	-0.0	0.00142765	0.00026257	2.05e-06	714.56806929	691.6725842	708.34617245	-0.4434271	0.30599504	-0.32216705
0.25259	163.77368	2e-08	9.214e-05	0.0002678	5.1e-07	0.0	0.00142765	0.00026257	2.05e-06	714.56344438	691.67739769	708.34548104	-0.44316421	0.30588844	-0.32216651
0.25264	163.80081	2e-08	9.209e-05	0.00026785	5e-07	0.0	0.00142765	0.00026257	2.05e-06	714.5588192	691.68220946	708.34478905	-0.44290134	0.30578184	-0.32216596
0.2527	163.82793	2e-08	9.203e-05	0.00026791	5e-07	-0.0	0.00142765	0.00026257	2.05e-06	714.55419374	691.68701952	708.34409648	-0.44263848	0.30567527	-0.32216542
0.25275	163.85506	2e-08	9.198e-05	0.00026796	5e-07	0.0	0.00142765	0.00026257	2.05e-06	714.54956803	691.69182787	708.34340332	-0.44237564	0.30556871	-0.32216487
0.25281	163.88218	2e-08	9.192e-05	0.00026802	5e-07	0.0	0.00142765	0.00026257	2.05e-06	714.54494207	691.69663451	708.34270958	-0.44211282	0.30546217	-0.32216433
0.25286	163.90929	2e-08	9.187e-05	0.00026807	5e-07	-0.0	0.00142765	0.00026257	2.05e-06	714.54031588	691.70143943	708.34201525	-0.44185001	0.30535565	-0.32216378
0.25292	163.93641	2e-08	9.181e-05	0.00026813	5e-07	-0.0	0.00142765	0.00026257	2.05e-06	714.53568945	691.70624265	708.34132035	-0.44158723	0.30524915	-0.32216324
0.25297	163.96351	2e-08	9.175e-05	0.00026818	5e-07	0.0	0.00142765	0.00026257	2.05e-06	714.53106281	691.71104416	708.34062486	-0.44132447	0.30514266	-0.32216269
0.25303	163.99062	2e-08	9.17e-05	0.00026824	5e-07	-0.0	0.00142765	0.00026257	2.05e-06	714.52643595	691.71584396	708.33992879	-0.44106172	0.30503619	-0.32216214
0.25308	164.01772	2e-08	9.164e-05	0.00026829	5e-07	-0.0	0.00142765	0.00026257	2.05e-06	714.5218089	691.72064205	708.33923213	-0.44079901	0.30492974	-0.3221616
0.25314	164.04482	2e-08	9.159e-05	0.00026835	5e-07	0.0	0.00142765	0.00026258	2.05e-06	714.51718166	691.72543843	708.33853489	-0.4405363	0.3048233	-0.32216105
0.25319	164.07191	2e-08	9.153e-05	0.0002684	5e-07	0.0	0.00142765	0.00026258	2.05e-06	714.51255423	691.7302331	708.33783707	-0.44027363	0.30471689	-0.3221605
0.25325	164.09901	2e-08	9.148e-05	0.00026846	5e-07	-0.0	0.00142765	0.00026258	2.05e-06	714.50792663	691.73502607	708.33713867	-0.44001097	0.30461049	-0.32215995
0.2533	164.12609	2e-08	9.142e-05	0.00026851	5e-07	0.0	0.00142765	0.00026258	2.05e-06	714.50329887	691.73981732	708.33643968	-0.43974834	0.30450411	-0.3221594
0.25336	164.15318	2e-08	9.137e-05	0.00026857	5e-07	0.0	0.00142765	0.00026258	2.05e-06	714.49867095	691.74460687	708.33574011	-0.43948574	0.30439775	-0.32215885
0.25341	164.18026	2e-08	9.131e-05	0.00026862	5e-07	-0.0	0.00142765	0.00026258	2.05e-06	714.49404289	691.74939472	708.33503996	-0.43922315	0.3042914	-0.3221583
0.25347	164.20733	2e-08	9.126e-05	0.00026868	5e-07	-0.0	0.00142765	0.00026258	2.05e-06	714.4894147	691.75418085	708.33433923	-0.4389606	0.30418507	-0.32215775
0.26353	169.1008	1e-08	8.202e-05	0.00027792	3.9e-07	-0.0	0.00142766	0.00026268	2.05e-06	713.64833404	692.60169607	708.19640684	-0.39184536	0.28507103	-0.32204938
0.26359	169.1272	1e-08	8.198e-05	0.00027797	3.9e-07	0.0	0.00142766	0.00026268	2.05e-06	713.64380781	692.60617461	708.19560113	-0.39159532	0.28496865	-0.32204875
0.26364	169.1536	1e-08	8.193e-05	0.00027801	3.9e-07	0.0	0.00142766	0.00026268	2.05e-06	713.63928268	692.61065152	708.19479487	-0.39134537	0.28486629	-0.32204811
0.2637	169.18	1e-08	8.188e-05	0.00027806	3.9e-07	-0.0	0.00142766	0.00026268	2.05e-06	713.63475865	692.6151268	708.19398805	-0.39109554	0.28476396	-0.32204748
0.26375	169.20639	1e-08	8.184e-05	0.00027811	3.9e-07	0.0	0.00142766	0.00026268	2.05e-06	713.63023574	692.61960044	708.19318069	-0.39084579	0.28466165	-0.32204684
0.26381	169.23278	1e-08	8.179e-05	0.00027815	3.9e-07	0.0	0.00142766	0.00026268	2.05e-06	713.62571394	692.62407245	708.19237278	-0.39059617	0.28455937	-0.32204621
0.26386	169.25917	1e-08	8.174e-05	0.0002782	3.9e-07	-0.0	0.00142766	0.00026268	2.05e-06	713.62119327	692.62854283	708.19156432	-0.39034663	0.28445711	-0.32204557
0.26392	169.28555	1e-08	8.17e-05	0.00027824	3.9e-07	-0.0	0.00142766	0.00026268	2.05e-06	713.61667371	692.63301157	708.19075531	-0.3900972	0.28435488	-0.32204494
0.26397	169.31193	1e-08	8.165e-05	0.00027829	3.9e-07	0.0	0.00142766	0.00026268	2.05e-06	713.61215529	692.63747868	708.18994575	-0.38984787	0.28425267	-0.3220443
0.26403	169.3383	1e-08	8.161e-05	0.00027834	3.9e-07	0.0	0.00142766	0.00026269	2.05e-06	713.60763799	692.64194416	708.18913565	-0.38959864	0.28415049	-0.32204367
0.26408	169.36468	1e-08	8.156e-05	0.00027838	3.9e-07	-0.0	0.00142766	0.00026269	2.05e-06	713.60312184	692.64640801	708.188325	-0.38934953	0.28404833	-0.32204303
0.26414	169.39104	1e-08	8.151e-05	0.00027843	3.9e-07	0.0	0.00142766	0.00026269	2.05e-06	713.59860683	692.65087023	708.18751379	-0.3891005	0.28394619	-0.32204239
0.26419	169.41741	1e-08	8.147e-05	0.00027847	3.9e-07	0.0	0.00142766	0.00026269	2.05e-06	713.59409296	692.65533082	708.18670205	-0.3888516	0.28384408	-0.32204175
0.26425	169.44377	1e-08	8.142e-05	0.00027852	3.9e-07	-0.0	0.00142766	0.00026269	2.05e-06	713.58958025	692.65978978	708.18588975	-0.38860278	0.28374199	-0.32204112
0.2643	169.47012	1e-08	8.138e-05	0.00027857	3.9e-07	-0.0	0.00142766	0.00026269	2.05e-06	713.58506868	692.66424711	708.18507691	-0.38835409	0.28363993	-0.32204048
0.26436	169.49648	1e-08	8.133e-05	0.00027861	3.8e-07	0.0	0.00142766	0.00026269	2.05e-06	713.58055828	692.66870281	708.18426352	-0.38810549	0.28353789	-0.32203984
0.26441	169.52283	1e-08	8.129e-05	0.00027866	3.8e-07	0.0	0.00142766	0.00026269	2.05e-06	713.57604905	692.67315688	708.18344958	-0.38785699	0.28343588	-0.3220392
0.26447	169.54917	1e-08	8.124e-05	0.0002787	3.8e-07	-0.0	0.00142766	0.00026269	2.05e-06	713.57154098	692.67760933	708.1826351	-0.38760861	0.28333389	-0.32203856
0.27453	174.30874	0.0	7.352e-05	0.00028643	3.1e-07	0.0	0.00142766	0.00026276	2.05e-06	712.76988675	693.465449	708.02474601	-0.34414063	0.26510003	-0.32191452
0.27459	174.33441	0.0	7.348e-05	0.00028647	3.1e-07	-0.0	0.00142766	0.00026276	2.05e-06	712.76564962	693.46960935	708.023837	-0.34391484	0.26500281	-0.3219138
0.27464	174.36008	0.0	7.344e-05	0.00028651	3.1e-07	-0.0	0.00142766	0.00026276	2.05e-06	712.76141419	693.47376814	708.02292752	-0.34368923	0.26490563	-0.32191309
0.2747	174.38574	0.0	7.34e-05	0.00028654	3.1e-07	0.0	0.00142766	0.00026276	2.05e-06	712.75718045	693.47792539	708.02201755	-0.34346372	0.26480846	-0.32191237
0.27475	174.4114	0.0	7.336e-05	0.00028658	3.1e-07	0.0	0.00142766	0.00026277	2.05e-06	712.75294841	693.48208109	708.02110711	-0.34323836	0.26471133	-0.32191166
0.27481	174.43706	0.0	7.332e-05	0.00028662	3.1e-07	-0.0	0.00142766	0.00026277	2.05e-06	712.74871807	693.48623525	708.0201962	-0.34301314	0.26461422	-0.32191094
0.27486	174.46271	0.0	7.328e-05	0.00028666	3.1e-07	-0.0	0.00142766	0.00026277	2.05e-06	712.74448944	693.49038787	708.0192848	-0.34278804	0.26451714	-0.32191023
0.27492	174.48836	0.0	7.325e-05	0.0002867	3.1e-07	0.0	0.00142766	0.00026277	2.05e-06	712.7402625	693.49453894	708.01837293	-0.3425631	0.26442009	-0.32190951
0.27497	174.51401	0.0	7.321e-05	0.00028674	3e-07	-0.0	0.00142766	0.00026277	2.05e-06	712.73603728	693.49868847	708.01746058	-0.34233826	0.26432306	-0.32190879
0.27503	174.53965	0.0	7.317e-05	0.00028678	3e-07	-0.0	0.00142766	0.00026277	2.05e-06	712.73181376	693.50283645	708.01654776	-0.3421136	0.26422607	-0.32190808
0.27508	174.56529	0.0	7.313e-05	0.00028682	3e-07	0.0	0.00142766	0.00026277	2.05e-06	712.72759195	693.50698289	708.01563446	-0.34188903	0.26412909	-0.32190736
0.27514	174.59092	0.0	7.309e-05	0.00028685	3e-07	0.0	0.00142766	0.00026277	2.05e-06	712.72337185	693.5111278	708.01472069	-0.34166464	0.26403215	-0.32190664
0.27519	174.61655	0.0	7.305e-05	0.00028689	3e-07	-0.0	0.00142766	0.00026277	2.05e-06	712.71915346	693.51527115	708.01380644	-0.34144034	0.26393523	-0.32190592
0.27525	174.64218	0.0	7.301e-05	0.00028693	3e-07	-0.0	0.00142766	0.00026277	2.05e-06	712.71493678	693.51941297	708.01289172	-0.34121622	0.26383834	-0.3219052
0.2753	174.6678	0.0	7.298e-05	0.00028697	3e-07	0.0	0.00142766	0.00026277	2.05e-06	712.71072182	693.52355325	708.01197653	-0.34099221	0.26374148	-0.32190448
0.27536	174.69342	0.0	7.294e-05	0.00028701	3e-07	0.0	0.00142766	0.00026277	2.05e-06	712.70650858	693.52769198	708.01106086	-0.34076835	0.26364464	-0.32190376
0.27541	174.71904	0.0	7.29e-05	0.00028705	3e-07	-0.0	0.00142766	0.00026277	2.05e-06	712.70229705	693.53182918	708.01014472	-0.34054461	0.26354783	-0.32190304
0.27547	174.74465	0.0	7.286e-05	0.00028709	3e-07	-0.0	0.00142766	0.00026277	2.05e-06	712.69808724	693.53596484	708.00922811	-0.34032102	0.26345105	-0.32190232
0.28553	179.36982	0.0	6.635e-05	0.0002936	2.4e-07	0.0	0.00142766	0.00026283	2.05e-06	711.95776578	694.26734549	707.83397036	-0.30174711	0.24619848	-0.32176465
0.28559	179.39476	0.0	6.631e-05	0.00029363	2.4e-07	-0.0	0.00142766	0.00026283	2.05e-06	711.95388868	694.27120564	707.83297399	-0.30154924	0.24610672	-0.32176386
0.28564	179.41969	0.0	6.628e-05	0.00029367	2.4e-07	-0.0	0.00142766	0.00026283	2.05e-06	711.95001343	694.27506433	707.83197723	-0.30135155	0.24601499	-0.32176308
0.2857	179.44462	0.0	6.625e-05	0.0002937	2.4e-07	0.0	0.00142766	0.00026283	2.05e-06	711.94614004	694.27892158	707.83098007	-0.30115396	0.24592328	-0.3217623
0.28575	179.46954	0.0	6.622e-05	0.00029373	2.4e-07	0.0	0.00142766	0.00026283	2.05e-06	711.9422685	694.28277736	707.82998252	-0.30095655	0.2458316	-0.32176151
0.28581	179.49446	0.0	6.618e-05	0.00029376	2.4e-07	-0.0	0.00142766	0.00026283	2.05e-06	711.93839881	694.2866317	707.82898458	-0.30075924	0.24573994	-0.32176073
0.28586	179.51938	0.0	6.615e-05	0.0002938	2.4e-07	-0.0	0.00142766	0.00026283	2.05e-06	711.93453098	694.29048457	707.82798624	-0.30056212	0.24564832	-0.32175995
0.28592	179.54429	0.0	6.612e-05	0.00029383	2.4e-07	0.0	0.00142766	0.00026283	2.05e-06	711.93066501	694.294336	707.82698752	-0.30036509	0.24555672	-0.32175916
0.28597	179.5692	0.0	6.608e-05	0.00029386	2.4e-07	0.0	0.00142766	0.00026283	2.05e-06	711.92680088	694.29818597	707.8259884	-0.30016825	0.24546516	-0.32175838
0.28603	179.59411	0.0	6.605e-05	0.00029389	2.4e-07	-0.0	0.00142766	0.00026283	2.05e-06	711.92293861	694.3020345	707.82498889	-0.29997149	0.24537361	-0.32175759
0.28608	179.61901	0.0	6.602e-05	0.00029393	2.4e-07	-0.0	0.00142766	0.00026283	2.05e-06	711.9190782	694.30588157	707.82398899	-0.29977493	0.2452821	-0.32175681
0.28614	179.64391	0.0	6.599e-05	0.00029396	2.4e-07	0.0	0.00142766	0.00026283	2.05e-06	711.91521964	694.30972718	707.8229887	-0.29957846	0.2451906	-0.32175602
0.28619	179.6688	0.0	6.595e-05	0.00029399	2.4e-07	0.0	0.00142766	0.00026283	2.05e-06	711.91136293	694.31357135	707.82198801	-0.29938218	0.24509915	-0.32175523
0.28625	179.69369	0.0	6.592e-05	0.00029403	2.4e-07	-0.0	0.00142766	0.00026283	2.05e-06	711.90750808	694.31741407	707.82098694	-0.299186	0.24500771	-0.32175445
0.2863	179.71858	0.0	6.589e-05	0.00029406	2.4e-07	-0.0	0.00142766	0.00026283	2.05e-06	711.90365509	694.32125534	707.81998548	-0.29898999	0.24491631	-0.32175366
0.28636	179.74346	0.0	6.586e-05	0.00029409	2.4e-07	0.0	0.00142766	0.00026283	2.05e-06	711.89980395	694.32509515	707.81898364	-0.29879409	0.24482492	-0.32175287
0.28641	179.76834	0.0	6.582e-05	0.00029412	2.4e-07	0.0	0.00142766	0.00026283	2.05e-06	711.89595466	694.32893352	707.8179814	-0.29859837	0.24473357	-0.32175209
0.28647	179.79322	0.0	6.579e-05	0.00029416	2.4e-07	-0.0	0.00142766	0.00026283	2.05e-06	711.89210722	694.33277044	707.81697878	-0.29840275	0.24464225	-0.3217513
0.29653	184.28337	0.0	6.025e-05	0.0002997	2e-07	-0.0	0.00142766	0.00026287	2.05e-06	711.21905595	695.01100194	707.62740584	-0.26493546	0.2283856	-0.32160238
0.29659	184.30756	0.0	6.022e-05	0.00029972	2e-07	0.0	0.00142766	0.00026287	2.05e-06	711.21554553	695.01457989	707.62633898	-0.26476502	0.22829922	-0.32160155
0.29664	184.33176	0.0	6.02e-05	0.00029975	2e-07	0.0	0.00142766	0.00026287	2.05e-06	711.21203691	695.01815648	707.6252718	-0.26459475	0.22821289	-0.32160071
0.2967	184.35594	0.0	6.017e-05	0.00029978	2e-07	-0.0	0.00142766	0.00026287	2.05e-06	711.20853007	695.02173171	707.6242043	-0.26442457	0.22812657	-0.32159987
0.29675	184.38013	0.0	6.014e-05	0.00029981	2e-07	-0.0	0.00142766	0.00026287	2.05e-06	711.20502502	695.02530556	707.6231365	-0.26425457	0.22804028	-0.32159903
0.29681	184.40431	0.0	6.011e-05	0.00029984	2e-07	0.0	0.00142766	0.00026287	2.05e-06	711.20152175	695.02887806	707.62206839	-0.26408466	0.22795401	-0.32159819
0.29686	184.42849	0.0	6.008e-05	0.00029986	2e-07	0.0	0.00142766	0.00026287	2.05e-06	711.19802027	695.03244918	707.62099997	-0.26391492	0.22786778	-0.32159735
0.29692	184.45266	0.0	6.006e-05	0.00029989	2e-07	-0.0	0.00142766	0.00026287	2.05e-06	711.19452058	695.03601895	707.61993124	-0.26374527	0.22778157	-0.32159651
0.29697	184.47683	0.0	6.003e-05	0.00029992	2e-07	-0.0	0.00142766	0.00026287	2.05e-06	711.19102267	695.03958734	707.6188622	-0.2635758	0.22769539	-0.32159567
0.29703	184.501	0.0	6e-05	0.00029995	2e-07	0.0	0.00142766	0.00026287	2.05e-06	711.18752654	695.04315438	707.61779285	-0.26340641	0.22760923	-0.32159483
0.29708	184.52516	0.0	5.997e-05	0.00029998	2e-07	0.0	0.00142766	0.00026287	2.05e-06	711.18403219	695.04672005	707.61672319	-0.2632372	0.2275231	-0.32159399
0.29714	184.54932	0.0	5.994e-05	0.0003	2e-07	-0.0	0.00142766	0.00026287	2.05e-06	711.18053963	695.05028436	707.61565323	-0.26306808	0.22743699	-0.32159315
0.29719	184.57347	0.0	5.992e-05	0.00030003	1.9e-07	-0.0	0.00142766	0.00026287	2.05e-06	711.17704884	695.0538473	707.61458295	-0.26289912	0.22735092	-0.32159231
0.29725	184.59762	0.0	5.989e-05	0.00030006	1.9e-07	0.0	0.00142766	0.00026287	2.05e-06	711.17355984	695.05740889	707.61351237	-0.26273027	0.22726486	-0.32159147
0.2973	184.62177	0.0	5.986e-05	0.00030009	1.9e-07	0.0	0.00142766	0.00026287	2.05e-06	711.17007262	695.06096911	707.61244149	-0.26256158	0.22717884	-0.32159063
0.29736	184.64592	0.0	5.983e-05	0.00030012	1.9e-07	-0.0	0.00142766	0.00026288	2.05e-06	711.16658718	695.06452797	707.6113703	-0.26239298	0.22709284	-0.32158979
0.29741	184.67006	0.0	5.98e-05	0.00030014	1.9e-07	-0.0	0.00142766	0.00026288	2.05e-06	711.16310351	695.06808547	707.6102988	-0.26222455	0.22700687	-0.32158895
0.29747	184.69419	0.0	5.978e-05	0.00030017	1.9e-07	-0.0	0.00142766	0.00026288	2.05e-06	711.15962162	695.07164161	707.60922699	-0.26205622	0.22692092	-0.3215881
0.30753	189.04858	0.0	5.503e-05	0.00030492	1.6e-07	0.0	0.00142766	0.00026291	2.05e-06	710.55164978	695.69987891	707.40832532	-0.23330939	0.21158379	-0.32142978
0.30758	189.07203	0.0	5.501e-05	0.00030494	1.6e-07	0.0	0.00142766	0.00026291	2.05e-06	710.54848219	695.70319123	707.40720361	-0.23310499	0.21146956	-0.32142854
0.30764	189.09548	0.0	5.498e-05	0.00030497	1.6e-07	-0.0	0.00142766	0.00026291	2.05e-06	710.54531688	695.70650175	707.40608158	-0.23306466	0.21144699	-0.32142829
0.30769	189.11892	0.0	5.496e-05	0.00030499	1.6e-07	-0.0	0.00142766	0.00026291	2.05e-06	710.54215202	695.70981191	707.40495947	-0.23283849	0.21132048	-0.32142692
0.30775	189.14236	0.0	5.493e-05	0.00030501	1.6e-07	-0.0	0.00142766	0.00026291	2.05e-06	710.53898967	695.71312008	707.403837	-0.23273977	0.21126528	-0.32142632
0.3078	189.1658	0.0	5.491e-05	0.00030504	1.6e-07	0.0	0.00142766	0.00026291	2.05e-06	710.53582843	695.71642737	707.40271437	-0.23251779	0.21114097	-0.32142497
0.30786	189.18923	0.0	5.489e-05	0.00030506	1.6e-07	-0.0	0.00142766	0.00026291	2.05e-06	710.53266967	695.7197327	707.40159138	-0.23241503	0.21108335	-0.32142434
0.30791	189.21266	0.0	5.486e-05	0.00030509	1.6e-07	-0.0	0.00142766	0.00026291	2.05e-06	710.52951205	695.72303712	707.40046822	-0.23229082	0.2110137	-0.32142358
0.30797	189.23609	0.0	5.484e-05	0.00030511	1.6e-07	-0.0	0.00142766	0.00026291	2.05e-06	710.52635582	695.72634044	707.39934486	-0.23220544	0.21096584	-0.32142306
0.30802	189.25951	0.0	5.481e-05	0.00030514	1.6e-07	-0.0	0.00142766	0.00026291	2.05e-06	710.52320054	695.729643	707.39822136	-0.23208067	0.21089587	-0.3214223
0.30808	189.28293	0.0	5.479e-05	0.00030516	1.6e-07	-0.0	0.00142766	0.00026291	2.05e-06	710.52004665	695.73294446	707.39709766	-0.23194306	0.21081866	-0.32142145
0.30813	189.30634	0.0	5.477e-05	0.00030518	1.6e-07	-0.0	0.00142766	0.00026291	2.05e-06	710.51689431	695.7362447	707.39597373	-0.23180124	0.21073906	-0.32142059
0.30819	189.32975	0.0	5.474e-05	0.00030521	1.6e-07	0.0	0.00142766	0.00026291	2.05e-06	710.51374354	695.73954368	707.39484958	-0.23165802	0.21065863	-0.32141971
0.30824	189.35316	0.0	5.472e-05	0.00030523	1.6e-07	0.0	0.00142766	0.00026291	2.05e-06	710.51059438	695.74284139	707.39372519	-0.23151438	0.21057794	-0.32141883
0.3083	189.37656	0.0	5.469e-05	0.00030526	1.6e-07	0.0	0.00142766	0.00026291	2.05e-06	710.50744682	695.74613783	707.39260057	-0.23137065	0.21049716	-0.32141795
0.30835	189.39996	0.0	5.467e-05	0.00030528	1.6e-07	-0.0	0.00142766	0.00026291	2.05e-06	710.50430087	695.74943299	707.39147572	-0.23122687	0.2104163	-0.32141706
0.30841	189.42336	0.0	5.465e-05	0.0003053	1.6e-07	0.0	0.00142766	0.00026291	2.05e-06	710.50115652	695.75272688	707.39035064	-0.23108319	0.21033546	-0.32141618
0.30846	189.44675	0.0	5.462e-05	0.00030533	1.6e-07	0.0	0.00142766	0.00026291	2.05e-06	710.49801379	695.75601948	707.38922533	-0.23093964	0.21025465	-0.32141529
0.31853	193.66449	0.0	5.052e-05	0.00030942	1.3e-07	0.0	0.00142766	0.00026294	2.05e-06	709.94903689	696.33737797	707.17971568	-0.20651919	0.19586083	-0.32125049
0.31858	193.68719	0.0	5.05e-05	0.00030945	1.3e-07	0.0	0.00142766	0.00026294	2.05e-06	709.94617303	696.34044215	707.17855322	-0.20636659	0.19576651	-0.32124936
0.31864	193.70989	0.0	5.048e-05	0.00030947	1.3e-07	0.0	0.00142766	0.00026294	2.05e-06	709.94331092	696.34350484	707.17739055	-0.20627453	0.19570957	-0.32124868
0.31869	193.73259	0.0	5.046e-05	0.00030949	1.3e-07	0.0	0.00142766	0.00026294	2.05e-06	709.94044987	696.34656664	707.17622775	-0.20606877	0.19558223	-0.32124716
0.31875	193.75528	0.0	5.044e-05	0.00030951	1.3e-07	0.0	0.00142766	0.00026294	2.05e-06	709.93759119	696.34962643	707.17506467	-0.20599547	0.19553687	-0.32124661
0.3188	193.77797	0.0	5.042e-05	0.00030953	1.3e-07	0.0	0.00142766	0.00026294	2.05e-06	709.93473335	696.3526855	707.17390148	-0.20579744	0.19541406	-0.32124514
0.31886	193.80065	0.0	5.04e-05	0.00030955	1.3e-07	0.0	0.00142766	0.00026294	2.05e-06	709.93187779	696.35574264	707.17273801	-0.20577841	0.19540226	-0.321245
0.31891	193.82333	0.0	5.038e-05	0.00030957	1.3e-07	0.0	0.00142766	0.00026294	2.05e-06	709.92902244	696.35879959	707.17157452	-0.205608	0.1952966	-0.32124373
0.31897	193.84601	0.0	5.036e-05	0.00030959	1.3e-07	0.0	0.00142766	0.00026294	2.05e-06	709.92616906	696.36185488	707.17041079	-0.20546557	0.19520819	-0.32124267
0.31902	193.86868	0.0	5.034e-05	0.00030961	1.3e-07	0.0	0.00142766	0.00026294	2.05e-06	709.92331732	696.36490877	707.16924687	-0.20525162	0.19507526	-0.32124107
0.31908	193.89135	0.0	5.032e-05	0.00030963	1.3e-07	-0.0	0.00142766	0.00026294	2.05e-06	709.92046803	696.36796056	707.16808264	-0.20525162	0.19507526	-0.32124107
0.31913	193.91401	0.0	5.03e-05	0.00030965	1.3e-07	-0.0	0.00142766	0.00026294	2.05e-06	709.91761875	696.37101236	707.16691842	-0.20516088	0.19501888	-0.32124039
0.31919	193.93668	0.0	5.027e-05	0.00030967	1.3e-07	-0.0	0.00142766	0.00026294	2.05e-06	709.91477051	696.37406326	707.16575407	-0.20500053	0.1949192	-0.3212392
0.31924	193.95933	0.0	5.025e-05	0.0003097	1.3e-07	-0.0	0.00142766	0.00026294	2.05e-06	709.91192412	696.3771126	707.16458949	-0.20492457	0.19487194	-0.32123863
0.3193	193.98199	0.0	5.023e-05	0.00030972	1.3e-07	-0.0	0.00142766	0.00026294	2.05e-06	709.90907861	696.38016118	707.16342481	-0.20471713	0.19474285	-0.32123707
0.31935	194.00464	0.0	5.021e-05	0.00030974	1.3e-07	-0.0	0.00142766	0.00026294	2.05e-06	709.90623548	696.38320774	707.16225985	-0.20464877	0.1947003	-0.32123656
0.31941	194.02728	0.0	5.019e-05	0.00030976	1.3e-07	-0.0	0.00142766	0.00026294	2.05e-06	709.90339313	696.38625362	707.16109479	-0.20444652	0.19457416	-0.32123504
0.31946	194.04993	0.0	5.017e-05	0.00030978	1.3e-07	-0.0	0.00142766	0.00026294	2.05e-06	709.90055312	696.38929751	707.15992945	-0.2044294	0.19456349	-0.32123491
0.32953	198.13001	0.0	4.661e-05	0.00031334	1.1e-07	0.0	0.00142766	0.00026296	2.05e-06	709.40329432	696.92665294	706.94413529	-0.18369918	0.18102607	-0.32106512
0.32958	198.15196	0.0	4.659e-05	0.00031335	1.1e-07	0.0	0.00142766	0.00026296	2.05e-06	709.40069475	696.92948336	706.94294364	-0.18363781	0.18098404	-0.32106457
0.32964	198.1739	0.0	4.658e-05	0.00031337	1.1e-07	0.0	0.00142766	0.00026296	2.05e-06	709.3980959	696.93231311	706.94175192	-0.18347717	0.18087396	-0.32106313
0.32969	198.19584	0.0	4.656e-05	0.00031339	1.1e-07	0.0	0.00142766	0.00026296	2.05e-06	709.39549892	696.93514114	706.94056002	-0.18341851	0.1808337	-0.32106261
0.32975	198.21778	0.0	4.654e-05	0.00031341	1.1e-07	0.0	0.00142766	0.00026296	2.05e-06	709.39290262	696.93796853	706.93936805	-0.18321256	0.18069231	-0.32106076
0.3298	198.23971	0.0	4.652e-05	0.00031343	1.1e-07	-0.0	0.00142766	0.00026296	2.05e-06	709.39030872	696.94079369	706.93817585	-0.18309527	0.18061175	-0.32105971
0.32986	198.26164	0.0	4.65e-05	0.00031345	1.1e-07	-0.0	0.00142766	0.00026296	2.05e-06	709.38771619	696.94361758	706.93698351	-0.18308798	0.18060674	-0.32105964
0.32991	198.28356	0.0	4.649e-05	0.00031346	1.1e-07	-0.0	0.00142766	0.00026296	2.05e-06	709.38512374	696.94644139	706.93579116	-0.18298871	0.18053855	-0.32105875
0.32997	198.30549	0.0	4.647e-05	0.00031348	1.1e-07	-0.0	0.00142766	0.00026296	2.05e-06	709.38253245	696.94926414	706.9345987	-0.18291701	0.18048928	-0.32105811
0.33002	198.3274	0.0	4.645e-05	0.0003135	1.1e-07	0.0	0.00142766	0.00026296	2.05e-06	709.37994199	696.9520861	706.93340616	-0.18282248	0.18042423	-0.32105726
0.33008	198.34932	0.0	4.643e-05	0.00031352	1.1e-07	0.0	0.00142766	0.00026296	2.05e-06	709.37735263	696.95490704	706.93221352	-0.18270607	0.18034414	-0.32105621
0.33013	198.37123	0.0	4.641e-05	0.00031354	1.1e-07	0.0	0.00142766	0.00026296	2.05e-06	709.37476463	696.95772672	706.93102074	-0.18256085	0.18024417	-0.3210549
0.33019	198.39313	0.0	4.64e-05	0.00031355	1.1e-07	0.0	0.00142766	0.00026296	2.05e-06	709.37217832	696.96054483	706.92982779	-0.18241579	0.18014426	-0.3210536
0.33024	198.41503	0.0	4.638e-05	0.00031357	1.1e-07	0.0	0.00142766	0.00026296	2.05e-06	709.36959371	696.96336136	706.92863468	-0.18238394	0.18012227	-0.32105331
0.3303	198.43693	0.0	4.636e-05	0.00031359	1.1e-07	0.0	0.00142766	0.00026296	2.05e-06	709.36700946	696.96617755	706.92744154	-0.18219185	0.17998979	-0.32105157
0.33035	198.45883	0.0	4.634e-05	0.00031361	1.1e-07	0.0	0.00142766	0.00026296	2.05e-06	709.36442745	696.96899165	706.92624818	-0.18214709	0.17995892	-0.32105117
0.33041	198.48072	0.0	4.632e-05	0.00031363	1.1e-07	0.0	0.00142766	0.00026296	2.05e-06	709.36184596	696.97180526	706.92505477	-0.1819664	0.17983413	-0.32104953
0.33046	198.5026	0.0	4.63e-05	0.00031364	1.1e-07	0.0	0.00142766	0.00026296	2.05e-06	709.35926658	696.97461691	706.92386115	-0.18192404	0.17980484	-0.32104914
0.34053	202.44386	0.0	4.32e-05	0.00031675	9e-08	0.0	0.00142766	0.00026297	2.05e-06	708.90642373	697.47069962	706.70371712	-0.1643784	0.16711214	-0.32087655
0.34058	202.46505	0.0	4.318e-05	0.00031677	9e-08	0.0	0.00142766	0.00026297	2.05e-06	708.90404941	697.47331109	706.70250594	-0.16430672	0.16705779	-0.32087578
0.34064	202.48623	0.0	4.317e-05	0.00031678	9e-08	0.0	0.00142766	0.00026297	2.05e-06	708.90167592	697.47592169	706.7012947	-0.16422474	0.16699558	-0.32087491
0.34069	202.50741	0.0	4.315e-05	0.0003168	9e-08	0.0	0.00142766	0.00026297	2.05e-06	708.89930339	697.47853132	706.70008338	-0.16413621	0.16692836	-0.32087396
0.34075	202.52858	0.0	4.313e-05	0.00031682	9e-08	-0.0	0.00142766	0.00026297	2.05e-06	708.89693189	697.4811399	706.698872	-0.16405045	0.16686325	-0.32087304
0.3408	202.54975	0.0	4.312e-05	0.00031683	9e-08	-0.0	0.00142766	0.00026297	2.05e-06	708.89456139	697.48374745	706.69766054	-0.16396274	0.16679662	-0.32087211
0.34086	202.57092	0.0	4.31e-05	0.00031685	9e-08	-0.0	0.00142766	0.00026297	2.05e-06	708.89219191	697.48635395	706.696449	-0.1638642	0.16672172	-0.32087105
0.34091	202.59208	0.0	4.309e-05	0.00031686	9e-08	-0.0	0.00142766	0.00026297	2.05e-06	708.88982358	697.48895927	706.69523738	-0.16371697	0.16660973	-0.32086947
0.34097	202.61324	0.0	4.307e-05	0.00031688	9e-08	-0.0	0.00142766	0.00026297	2.05e-06	708.88745696	697.49156283	706.69402563	-0.16362778	0.16654187	-0.32086851
0.34102	202.6344	0.0	4.305e-05	0.0003169	9e-08	-0.0	0.00142766	0.00026297	2.05e-06	708.88509139	697.49416533	706.69281381	-0.1635893	0.16651251	-0.3208681
0.34108	202.65555	0.0	4.304e-05	0.00031691	9e-08	-0.0	0.00142766	0.00026297	2.05e-06	708.88272626	697.49676736	706.69160195	-0.16342859	0.16639007	-0.32086637
0.34113	202.67669	0.0	4.302e-05	0.00031693	9e-08	-0.0	0.00142766	0.00026298	2.05e-06	708.88036301	697.49936747	706.69038996	-0.1633502	0.16633025	-0.32086552
0.34119	202.69784	0.0	4.301e-05	0.00031694	9e-08	-0.0	0.00142766	0.00026298	2.05e-06	708.87800067	697.50196664	706.6891779	-0.16317734	0.16619827	-0.32086366
0.34124	202.71898	0.0	4.299e-05	0.00031696	9e-08	0.0	0.00142766	0.00026298	2.05e-06	708.87564034	697.50456373	706.68796569	-0.16317734	0.16619827	-0.32086366
0.3413	202.74011	0.0	4.298e-05	0.00031697	9e-08	0.0	0.00142766	0.00026298	2.05e-06	708.87328001	697.50716082	706.68675348	-0.16314126	0.16617073	-0.32086327
0.34135	202.76125	0.0	4.296e-05	0.00031699	9e-08	0.0	0.00142766	0.00026298	2.05e-06	708.87092011	697.50975748	706.68554125	-0.16301614	0.16607516	-0.32086191
0.34141	202.78237	0.0	4.294e-05	0.00031701	9e-08	0.0	0.00142766	0.00026298	2.05e-06	708.86856166	697.51235264	706.68432891	-0.16290561	0.16599071	-0.32086072
0.34146	202.8035	0.0	4.293e-05	0.00031702	9e-08	-0.0	0.00142766	0.00026298	2.05e-06	708.8662045	697.51494647	706.68311647	-0.16288113	0.16597196	-0.32086045
0.35152	206.60459	0.0	4.02e-05	0.00031975	8e-08	-0.0	0.00142766	0.00026299	2.05e-06	708.45120989	697.97218339	706.46018465	-0.14790501	0.15399161	-0.32068526
0.35158	206.62501	0.0	4.019e-05	0.00031976	8e-08	-0.0	0.00142766	0.00026299	2.05e-06	708.44902698	697.97458864	706.45896164	-0.14780339	0.15390643	-0.32068397
0.35163	206.64542	0.0	4.017e-05	0.00031978	8e-08	-0.0	0.00142766	0.00026299	2.05e-06	708.44684524	697.97699255	706.45773857	-0.1477156	0.15383288	-0.32068286
0.35169	206.66583	0.0	4.016e-05	0.00031979	8e-08	-0.0	0.00142766	0.00026299	2.05e-06	708.44466452	697.9793953	706.45651546	-0.14757643	0.15371601	-0.3206811
0.35174	206.68623	0.0	4.015e-05	0.0003198	8e-08	0.0	0.00142766	0.00026299	2.05e-06	708.4424854	697.98179622	706.45529226	-0.14750532	0.1536563	-0.32068019
0.3518	206.70663	0.0	4.013e-05	0.00031982	8e-08	0.0	0.00142766	0.00026299	2.05e-06	708.44030711	697.98419621	706.45406903	-0.14750532	0.1536563	-0.32068019
0.35185	206.72703	0.0	4.012e-05	0.00031983	8e-08	0.0	0.00142766	0.00026299	2.05e-06	708.43812882	697.98659619	706.45284579	-0.14744896	0.15360898	-0.32067948
0.35191	206.74742	0.0	4.01e-05	0.00031985	8e-08	0.0	0.00142766	0.00026299	2.05e-06	708.43595118	697.98899543	706.45162253	-0.14735277	0.15352817	-0.32067826
0.35196	206.76781	0.0	4.009e-05	0.00031986	8e-08	0.0	0.00142766	0.00026299	2.05e-06	708.43377466	697.99139339	706.45039921	-0.14729548	0.15348002	-0.32067753
0.35202	206.7882	0.0	4.008e-05	0.00031987	8e-08	-0.0	0.00142766	0.00026299	2.05e-06	708.4315988	697.99379061	706.44917586	-0.14721047	0.1534085	-0.32067645
0.35207	206.80858	0.0	4.006e-05	0.00031989	8e-08	0.0	0.00142766	0.00026299	2.05e-06	708.42942392	697.9961867	706.44795247	-0.14708753	0.15330509	-0.32067488
0.35213	206.82896	0.0	4.005e-05	0.0003199	8e-08	0.0	0.00142766	0.00026299	2.05e-06	708.42725046	697.99858116	706.446729	-0.14703838	0.15326369	-0.32067425
0.35218	206.84933	0.0	4.003e-05	0.00031992	8e-08	0.0	0.00142766	0.00026299	2.05e-06	708.42507757	698.00097498	706.44550551	-0.14694879	0.1531882	-0.32067311
0.35224	206.8697	0.0	4.002e-05	0.00031993	8e-08	-0.0	0.00142766	0.00026299	2.05e-06	708.42290572	698.00336761	706.44428198	-0.14692938	0.15317181	-0.32067286
0.35229	206.89007	0.0	4.001e-05	0.00031994	8e-08	-0.0	0.00142766	0.00026299	2.05e-06	708.42073409	698.00575998	706.44305843	-0.14680356	0.15306572	-0.32067125
0.35235	206.91043	0.0	3.999e-05	0.00031996	8e-08	-0.0	0.00142766	0.00026299	2.05e-06	708.41856392	698.00815069	706.44183481	-0.14675074	0.15302118	-0.32067058
0.3524	206.93079	0.0	3.998e-05	0.00031997	8e-08	-0.0	0.00142766	0.00026299	2.05e-06	708.41639436	698.01054069	706.44061117	-0.14656751	0.15286636	-0.32066823
0.35246	206.95114	0.0	3.997e-05	0.00031999	8e-08	0.0	0.00142766	0.00026299	2.05e-06	708.41422691	698.01292827	706.43938742	-0.14654177	0.15284461	-0.3206679
0.36252	210.61055	0.0	3.756e-05	0.00032239	7e-08	0.0	0.00142766	0.000263	2.05e-06	708.03127264	698.43363307	706.21492267	-0.13372174	0.14153035	-0.32049101
0.36258	210.63019	0.0	3.755e-05	0.0003224	7e-08	0.0	0.00142766	0.000263	2.05e-06	708.02925292	698.43584269	706.21369394	-0.13372174	0.14153035	-0.32049101
0.36263	210.64982	0.0	3.754e-05	0.00032241	7e-08	0.0	0.00142766	0.000263	2.05e-06	708.0272332	698.43805231	706.21246521	-0.13369851	0.14150893	-0.32049067
0.36269	210.66945	0.0	3.753e-05	0.00032242	7e-08	0.0	0.00142766	0.000263	2.05e-06	708.02521375	698.44026159	706.21123647	-0.13363675	0.14145195	-0.32048975
0.36274	210.68908	0.0	3.752e-05	0.00032244	7e-08	0.0	0.00142766	0.000263	2.05e-06	708.023195	698.44246997	706.21000773	-0.13353881	0.14136155	-0.3204883
0.3628	210.7087	0.0	3.75e-05	0.00032245	7e-08	0.0	0.00142766	0.000263	2.05e-06	708.02117737	698.44467694	706.20877895	-0.13351079	0.14133565	-0.32048788
0.36285	210.72832	0.0	3.749e-05	0.00032246	7e-08	0.0	0.00142766	0.000263	2.05e-06	708.01916006	698.4468835	706.20755017	-0.13339549	0.1412291	-0.32048616
0.36291	210.74793	0.0	3.748e-05	0.00032247	7e-08	0.0	0.00142766	0.000263	2.05e-06	708.01714407	698.44908839	706.20632137	-0.1333446	0.14118207	-0.32048541
0.36296	210.76754	0.0	3.747e-05	0.00032248	7e-08	0.0	0.00142766	0.000263	2.05e-06	708.01512867	698.45129254	706.20509255	-0.13326103	0.14110473	-0.32048416
0.36302	210.78715	0.0	3.745e-05	0.0003225	7e-08	0.0	0.00142766	0.000263	2.05e-06	708.01311421	698.45349548	706.20386372	-0.13322072	0.14106743	-0.32048356
0.36307	210.80675	0.0	3.744e-05	0.00032251	7e-08	-0.0	0.00142766	0.000263	2.05e-06	708.01110022	698.45569783	706.20263487	-0.13318867	0.1410377	-0.32048308
0.36313	210.82635	0.0	3.743e-05	0.00032252	7e-08	-0.0	0.00142766	0.000263	2.05e-06	708.00908659	698.45789972	706.20140602	-0.13306533	0.14092346	-0.32048123
0.36318	210.84594	0.0	3.742e-05	0.00032253	7e-08	-0.0	0.00142766	0.000263	2.05e-06	708.00707437	698.46009981	706.20017714	-0.1330421	0.14090194	-0.32048089
0.36324	210.86554	0.0	3.74e-05	0.00032255	7e-08	-0.0	0.00142766	0.000263	2.05e-06	708.00506242	698.46229957	706.19894826	-0.13285364	0.140727	-0.32047806
0.36329	210.88512	0.0	3.739e-05	0.00032256	7e-08	0.0	0.00142766	0.000263	2.05e-06	708.00305262	698.46449658	706.19771934	-0.13285215	0.14072562	-0.32047804
0.36335	210.9047	0.0	3.738e-05	0.00032257	7e-08	0.0	0.00142766	0.000263	2.05e-06	708.00104284	698.46669357	706.19649041	-0.13285026	0.14072386	-0.32047801
0.3634	210.92428	0.0	3.737e-05	0.00032258	7e-08	0.0	0.00142766	0.000263	2.05e-06	707.99903307	698.46889054	706.19526149	-0.13279031	0.14066822	-0.32047711
0.36346	210.94386	0.0	3.736e-05	0.0003226	7e-08	0.0	0.00142766	0.000263	2.05e-06	707.99702399	698.47108662	706.19403255	-0.13270825	0.14059201	-0.32047588
0.37352	214.45985	0.0	3.523e-05	0.00032472	6e-08	0.0	0.00142766	0.00026301	2.05e-06	707.64117689	698.857404	705.96902298	-0.12172831	0.12995778	-0.32029918
0.37358	214.4787	0.0	3.522e-05	0.00032473	6e-08	0.0	0.00142766	0.00026301	2.05e-06	707.63929327	698.85943212	705.96779339	-0.12163507	0.12986355	-0.32029758
0.37363	214.49755	0.0	3.521e-05	0.00032474	6e-08	-0.0	0.00142766	0.00026301	2.05e-06	707.63741069	698.86145877	705.96656382	-0.12161641	0.1298447	-0.32029725
0.37369	214.51639	0.0	3.52e-05	0.00032475	6e-08	-0.0	0.00142766	0.00026301	2.05e-06	707.63552833	698.86348512	705.96533424	-0.12158386	0.12981173	-0.32029669
0.37374	214.53523	0.0	3.519e-05	0.00032476	6e-08	-0.0	0.00142766	0.00026301	2.05e-06	707.63364633	698.86551095	705.96410467	-0.12147177	0.12969838	-0.32029475
0.3738	214.55406	0.0	3.518e-05	0.00032477	6e-08	-0.0	0.00142766	0.00026301	2.05e-06	707.63176559	698.867535	705.96287511	-0.12145414	0.12968054	-0.32029445
0.37385	214.57289	0.0	3.517e-05	0.00032478	6e-08	-0.0	0.00142766	0.00026301	2.05e-06	707.62988505	698.86955878	705.96164555	-0.12129292	0.12951714	-0.32029165
0.37391	214.59172	0.0	3.516e-05	0.00032479	6e-08	0.0	0.00142766	0.00026301	2.05e-06	707.62800633	698.87157999	705.96041601	-0.12128077	0.12950482	-0.32029144
0.37396	214.61054	0.0	3.515e-05	0.0003248	6e-08	0.0	0.00142766	0.00026301	2.05e-06	707.62612774	698.87360102	705.95918648	-0.12128077	0.12950482	-0.32029144
0.37402	214.62936	0.0	3.514e-05	0.00032481	6e-08	0.0	0.00142766	0.00026301	2.05e-06	707.62424915	698.87562204	705.95795694	-0.1212437	0.12946727	-0.3202908
0.37407	214.64817	0.0	3.513e-05	0.00032483	6e-08	0.0	0.00142766	0.00026301	2.05e-06	707.62237098	698.87764247	705.95672741	-0.12117348	0.12939606	-0.32028958
0.37413	214.66698	0.0	3.511e-05	0.00032484	6e-08	0.0	0.00142766	0.00026301	2.05e-06	707.6204936	698.87966179	705.95549788	-0.1211148	0.12933654	-0.32028856
0.37418	214.68579	0.0	3.51e-05	0.00032485	6e-08	-0.0	0.00142766	0.00026301	2.05e-06	707.61861687	698.88168017	705.95426836	-0.12108002	0.12930121	-0.32028796
0.37424	214.70459	0.0	3.509e-05	0.00032486	6e-08	-0.0	0.00142766	0.00026301	2.05e-06	707.61674054	698.883698	705.95303885	-0.12097406	0.12919363	-0.32028612
0.37429	214.72339	0.0	3.508e-05	0.00032487	6e-08	0.0	0.00142766	0.00026301	2.05e-06	707.6148654	698.88571414	705.95180935	-0.12094014	0.12915918	-0.32028553
0.37435	214.74218	0.0	3.507e-05	0.00032488	6e-08	0.0	0.00142766	0.00026301	2.05e-06	707.61299065	698.88772975	705.95057985	-0.12086351	0.12908126	-0.32028419
0.3744	214.76097	0.0	3.506e-05	0.00032489	6e-08	0.0	0.00142766	0.00026301	2.05e-06	707.61111675	698.88974413	705.94935036	-0.12082902	0.12904619	-0.32028359
0.37446	214.77976	0.0	3.505e-05	0.0003249	6e-08	-0.0	0.00142766	0.00026301	2.05e-06	707.60924324	698.89175796	705.94812088	-0.12080507	0.12902178	-0.32028317
0.38452	218.15038	0.0	3.317e-05	0.00032678	5e-08	0.0	0.00142766	0.00026302	2.05e-06	707.27637853	699.24567424	705.7233349	-0.11131422	0.11897949	-0.3201065
0.38458	218.16843	0.0	3.316e-05	0.00032679	5e-08	-0.0	0.00142766	0.00026302	2.05e-06	707.27461116	699.24753035	705.72210814	-0.11126445	0.11892468	-0.32010551
0.38463	218.18648	0.0	3.315e-05	0.0003268	5e-08	-0.0	0.00142766	0.00026302	2.05e-06	707.27284434	699.2493856	705.72088141	-0.11116256	0.11881248	-0.32010348
0.38469	218.20452	0.0	3.314e-05	0.00032681	5e-08	0.0	0.00142766	0.00026302	2.05e-06	707.27107864	699.25123909	705.71965473	-0.11116256	0.11881248	-0.32010348
0.38474	218.22256	0.0	3.313e-05	0.00032682	5e-08	0.0	0.00142766	0.00026302	2.05e-06	707.26931295	699.25309258	705.71842804	-0.11106222	0.11870184	-0.32010148
0.3848	218.24059	0.0	3.312e-05	0.00032683	5e-08	-0.0	0.00142766	0.00026302	2.05e-06	707.26754836	699.25494434	705.7172014	-0.11106087	0.11870034	-0.32010146
0.38485	218.25862	0.0	3.311e-05	0.00032684	5e-08	-0.0	0.00142766	0.00026302	2.05e-06	707.26578379	699.25679607	705.71597476	-0.11102942	0.11866559	-0.32010083
0.38491	218.27665	0.0	3.31e-05	0.00032685	5e-08	-0.0	0.00142766	0.00026302	2.05e-06	707.26401957	699.25864727	705.71474814	-0.11092945	0.11855526	-0.32009883
0.38496	218.29467	0.0	3.309e-05	0.00032686	5e-08	-0.0	0.00142766	0.00026302	2.05e-06	707.26225646	699.26049673	705.71352156	-0.1109132	0.11853732	-0.32009851
0.38502	218.31269	0.0	3.308e-05	0.00032687	5e-08	-0.0	0.00142766	0.00026302	2.05e-06	707.26049352	699.26234591	705.71229499	-0.11078289	0.1183932	-0.3200959
0.38507	218.3307	0.0	3.307e-05	0.00032688	5e-08	0.0	0.00142766	0.00026302	2.05e-06	707.25873202	699.26419284	705.71106848	-0.11075522	0.1183626	-0.32009535
0.38513	218.34871	0.0	3.306e-05	0.00032689	5e-08	0.0	0.00142766	0.00026302	2.05e-06	707.25697083	699.26603928	705.70984199	-0.11075522	0.1183626	-0.32009535
0.38518	218.36671	0.0	3.305e-05	0.0003269	5e-08	0.0	0.00142766	0.00026302	2.05e-06	707.25520964	699.26788573	705.70861549	-0.11073384	0.11833896	-0.32009492
0.38524	218.38472	0.0	3.304e-05	0.00032691	5e-08	0.0	0.00142766	0.00026302	2.05e-06	707.25344868	699.2697318	705.70738901	-0.11068728	0.11828744	-0.32009399
0.38529	218.40271	0.0	3.303e-05	0.00032692	5e-08	0.0	0.00142766	0.00026302	2.05e-06	707.25168824	699.27157707	705.70616254	-0.11061124	0.11820328	-0.32009246
0.38535	218.42071	0.0	3.302e-05	0.00032693	5e-08	0.0	0.00142766	0.00026302	2.05e-06	707.24992864	699.27342102	705.70493611	-0.11059257	0.1181826	-0.32009209
0.3854	218.4387	0.0	3.302e-05	0.00032694	5e-08	-0.0	0.00142766	0.00026302	2.05e-06	707.24816925	699.27526465	705.7037097	-0.11053262	0.11811618	-0.32009088
0.38546	218.45668	0.0	3.301e-05	0.00032695	5e-08	-0.0	0.00142766	0.00026302	2.05e-06	707.24641052	699.27710724	705.70248331	-0.11044503	0.11801912	-0.32008912
0.39552	221.67972	0.0	3.134e-05	0.00032861	4e-08	-0.0	0.00142766	0.00026302	2.05e-06	706.93310157	699.60047763	705.47851033	-0.10221396	0.10854939	-0.3199132
0.39558	221.69696	0.0	3.133e-05	0.00032862	4e-08	0.0	0.00142766	0.00026302	2.05e-06	706.93143398	699.60217046	705.47728928	-0.10219228	0.10852352	-0.31991271
0.39563	221.71419	0.0	3.132e-05	0.00032863	4e-08	0.0	0.00142766	0.00026302	2.05e-06	706.92976662	699.60386287	705.47606824	-0.10214109	0.10846238	-0.31991155
0.39569	221.73142	0.0	3.131e-05	0.00032864	4e-08	0.0	0.00142766	0.00026302	2.05e-06	706.92809982	699.60555433	705.47484725	-0.10209854	0.10841154	-0.31991058
0.39574	221.74864	0.0	3.13e-05	0.00032865	4e-08	-0.0	0.00142766	0.00026302	2.05e-06	706.92643348	699.607245	705.47362629	-0.10209101	0.10840253	-0.31991041
0.3958	221.76586	0.0	3.129e-05	0.00032866	4e-08	-0.0	0.00142766	0.00026302	2.05e-06	706.92476722	699.60893552	705.47240534	-0.10203848	0.10833971	-0.31990921
0.39585	221.78308	0.0	3.129e-05	0.00032867	4e-08	-0.0	0.00142766	0.00026302	2.05e-06	706.92310154	699.61062506	705.47118442	-0.10196287	0.10824932	-0.31990749
0.39591	221.80029	0.0	3.128e-05	0.00032867	4e-08	-0.0	0.00142766	0.00026302	2.05e-06	706.92143667	699.61231319	705.46996358	-0.10194845	0.10823205	-0.31990716
0.39596	221.8175	0.0	3.127e-05	0.00032868	4e-08	-0.0	0.00142766	0.00026302	2.05e-06	706.91977196	699.61400104	705.46874274	-0.10181813	0.10807594	-0.31990418
0.39602	221.83471	0.0	3.126e-05	0.00032869	4e-08	0.0	0.00142766	0.00026302	2.05e-06	706.91810867	699.61568645	705.46752201	-0.10181813	0.10807594	-0.31990418
0.39607	221.85191	0.0	3.125e-05	0.0003287	4e-08	0.0	0.00142766	0.00026302	2.05e-06	706.91644537	699.61737187	705.46630128	-0.10181813	0.10807594	-0.31990418
0.39613	221.8691	0.0	3.124e-05	0.00032871	4e-08	0.0	0.00142766	0.00026302	2.05e-06	706.91478207	699.61905728	705.46508055	-0.10179463	0.10804779	-0.31990364
0.39618	221.8863	0.0	3.123e-05	0.00032872	4e-08	0.0	0.00142766	0.00026302	2.05e-06	706.91311903	699.62074225	705.46385984	-0.10175348	0.10799848	-0.3199027
0.39624	221.90348	0.0	3.123e-05	0.00032873	4e-08	0.0	0.00142766	0.00026302	2.05e-06	706.91145644	699.62242645	705.46263917	-0.10168456	0.10791586	-0.31990113
0.39629	221.92067	0.0	3.122e-05	0.00032873	4e-08	0.0	0.00142766	0.00026302	2.05e-06	706.90979459	699.62410936	705.46141855	-0.10167043	0.10789891	-0.3199008
0.39635	221.93785	0.0	3.121e-05	0.00032874	4e-08	-0.0	0.00142766	0.00026302	2.05e-06	706.9081329	699.625792	705.46019794	-0.10162712	0.10784692	-0.31989981
0.3964	221.95502	0.0	3.12e-05	0.00032875	4e-08	-0.0	0.00142766	0.00026302	2.05e-06	706.90647168	699.62747383	705.45897737	-0.1015331	0.10773409	-0.31989765
0.39646	221.97219	0.0	3.119e-05	0.00032876	4e-08	0.0	0.00142766	0.00026302	2.05e-06	706.90481147	699.62915389	705.45775688	-0.1015331	0.10773409	-0.31989765
0.40652	225.04512	0.0	2.971e-05	0.00033024	4e-08	-0.0	0.00142766	0.00026303	2.05e-06	706.60822725	699.92371029	705.23504138	-0.09433685	0.09879095	-0.31972273
0.40657	225.06153	0.0	2.97e-05	0.00033025	4e-08	-0.0	0.00142766	0.00026303	2.05e-06	706.60664444	699.92525046	705.23382809	-0.09422547	0.09864757	-0.31971986
0.40663	225.07794	0.0	2.969e-05	0.00033026	4e-08	0.0	0.00142766	0.00026303	2.05e-06	706.60506281	699.92678839	705.23261492	-0.09420347	0.09861925	-0.31971929
0.40668	225.09434	0.0	2.968e-05	0.00033027	4e-08	0.0	0.00142766	0.00026303	2.05e-06	706.60348141	699.92832588	705.23140177	-0.09420347	0.09861925	-0.31971929
0.40674	225.11074	0.0	2.968e-05	0.00033027	4e-08	0.0	0.00142766	0.00026303	2.05e-06	706.60190001	699.92986336	705.23018863	-0.09419601	0.09860964	-0.3197191
0.40679	225.12713	0.0	2.967e-05	0.00033028	4e-08	0.0	0.00142766	0.00026303	2.05e-06	706.6003187	699.9314007	705.2289755	-0.09415941	0.09856253	-0.31971816
0.40685	225.14352	0.0	2.966e-05	0.00033029	4e-08	0.0	0.00142766	0.00026303	2.05e-06	706.59873777	699.9329373	705.2277624	-0.09411125	0.09850049	-0.31971691
0.4069	225.1599	0.0	2.965e-05	0.0003303	4e-08	0.0	0.00142766	0.00026303	2.05e-06	706.59715735	699.93447292	705.22654937	-0.0940757	0.09845469	-0.319716
0.40696	225.17628	0.0	2.965e-05	0.0003303	4e-08	-0.0	0.00142766	0.00026303	2.05e-06	706.59557732	699.93600784	705.22533638	-0.09405462	0.0984275	-0.31971545
0.40701	225.19266	0.0	2.964e-05	0.00033031	4e-08	0.0	0.00142766	0.00026303	2.05e-06	706.59399751	699.93754232	705.22412341	-0.09398911	0.09834302	-0.31971376
0.40707	225.20903	0.0	2.963e-05	0.00033032	4e-08	0.0	0.00142766	0.00026303	2.05e-06	706.59241839	699.93907549	705.22291052	-0.09393901	0.09827841	-0.31971246
0.40712	225.2254	0.0	2.962e-05	0.00033033	4e-08	0.0	0.00142766	0.00026303	2.05e-06	706.59083982	699.94060764	705.22169769	-0.09393453	0.09827262	-0.31971234
0.40718	225.24177	0.0	2.962e-05	0.00033034	4e-08	0.0	0.00142766	0.00026303	2.05e-06	706.58926129	699.94213971	705.22048486	-0.09385172	0.09816568	-0.3197102
0.40723	225.25813	0.0	2.961e-05	0.00033034	4e-08	-0.0	0.00142766	0.00026303	2.05e-06	706.58768364	699.9436701	705.21927213	-0.09385172	0.09816568	-0.3197102
0.40729	225.27448	0.0	2.96e-05	0.00033035	4e-08	-0.0	0.00142766	0.00026303	2.05e-06	706.58610599	699.94520049	705.2180594	-0.0938353	0.09814443	-0.31970977
0.40734	225.29083	0.0	2.959e-05	0.00033036	4e-08	-0.0	0.00142766	0.00026303	2.05e-06	706.58452851	699.94673055	705.2168467	-0.09376847	0.09805806	-0.31970803
0.4074	225.30718	0.0	2.959e-05	0.00033037	4e-08	-0.0	0.00142766	0.00026303	2.05e-06	706.58295175	699.94825926	705.21563407	-0.0937266	0.09800394	-0.31970695
0.40745	225.32352	0.0	2.958e-05	0.00033037	4e-08	-0.0	0.00142766	0.00026303	2.05e-06	706.58137543	699.94978713	705.21442149	-0.09369177	0.09795884	-0.31970604
0.41752	228.24346	0.0	2.826e-05	0.00033169	4e-08	0.0	0.00142766	0.00026303	2.05e-06	706.29918102	700.21714917	704.99329104	-0.08736562	0.08951471	-0.31953242
0.41757	228.25903	0.0	2.825e-05	0.0003317	4e-08	-0.0	0.00142766	0.00026303	2.05e-06	706.29767183	700.21854433	704.99208708	-0.08735822	0.08950451	-0.31953221
0.41763	228.27459	0.0	2.824e-05	0.00033171	3e-08	-0.0	0.00142766	0.00026303	2.05e-06	706.29616272	700.21993934	704.99088313	-0.08732333	0.08945643	-0.31953119
0.41768	228.29015	0.0	2.824e-05	0.00033171	3e-08	-0.0	0.00142766	0.00026303	2.05e-06	706.29465397	700.22133359	704.98967923	-0.08724831	0.0893531	-0.31952902
0.41774	228.3057	0.0	2.823e-05	0.00033172	3e-08	-0.0	0.00142766	0.00026303	2.05e-06	706.29314601	700.22272623	704.98847545	-0.08724831	0.0893531	-0.31952902
0.41779	228.32125	0.0	2.822e-05	0.00033173	3e-08	-0.0	0.00142766	0.00026303	2.05e-06	706.29163805	700.22411887	704.98727167	-0.08715469	0.0892239	-0.3195263
0.41785	228.33679	0.0	2.822e-05	0.00033173	3e-08	0.0	0.00142766	0.00026303	2.05e-06	706.29013106	700.22550949	704.98606803	-0.08712551	0.08918362	-0.31952545
0.4179	228.35233	0.0	2.821e-05	0.00033174	3e-08	0.0	0.00142766	0.00026303	2.05e-06	706.28862438	700.22689948	704.98486444	-0.08712551	0.08918362	-0.31952545
0.41796	228.36787	0.0	2.82e-05	0.00033175	3e-08	0.0	0.00142766	0.00026303	2.05e-06	706.2871177	700.22828948	704.98366084	-0.08712551	0.08918362	-0.31952545
0.41801	228.3834	0.0	2.82e-05	0.00033175	3e-08	0.0	0.00142766	0.00026303	2.05e-06	706.28561102	700.22967947	704.98245725	-0.087094	0.08914015	-0.31952454
0.41807	228.39893	0.0	2.819e-05	0.00033176	3e-08	0.0	0.00142766	0.00026303	2.05e-06	706.28410467	700.23106878	704.98125371	-0.08705868	0.08909138	-0.31952351
0.41812	228.41445	0.0	2.818e-05	0.00033177	3e-08	0.0	0.00142766	0.00026303	2.05e-06	706.28259869	700.23245733	704.98005021	-0.08700781	0.08902112	-0.31952203
0.41818	228.42997	0.0	2.818e-05	0.00033178	3e-08	0.0	0.00142766	0.00026303	2.05e-06	706.28109324	700.23384478	704.9788468	-0.08699949	0.08900961	-0.31952178
0.41823	228.44549	0.0	2.817e-05	0.00033178	3e-08	-0.0	0.00142766	0.00026303	2.05e-06	706.27958788	700.23523205	704.9776434	-0.08696985	0.08896865	-0.31952092
0.41829	228.461	0.0	2.816e-05	0.00033179	3e-08	-0.0	0.00142766	0.00026303	2.05e-06	706.27808283	700.23661868	704.97644005	-0.08688326	0.08884894	-0.3195184
0.41834	228.47651	0.0	2.816e-05	0.0003318	3e-08	0.0	0.00142766	0.00026303	2.05e-06	706.27657868	700.23800344	704.97523683	-0.08687899	0.08884303	-0.31951827
0.4184	228.49201	0.0	2.815e-05	0.0003318	3e-08	0.0	0.00142766	0.00026303	2.05e-06	706.27507458	700.23938811	704.97403361	-0.08684675	0.08879841	-0.31951733
0.41845	228.50751	0.0	2.814e-05	0.00033181	3e-08	0.0	0.00142766	0.00026303	2.05e-06	706.27357082	700.24077209	704.97283045	-0.08679625	0.0887285	-0.31951585
0.42852	231.27116	0.0	2.697e-05	0.00033298	3e-08	-0.0	0.00142766	0.00026303	2.05e-06	706.00383131	700.48247708	704.75351681	-0.08124131	0.08081878	-0.31934518
0.42857	231.28586	0.0	2.696e-05	0.00033299	3e-08	-0.0	0.00142766	0.00026303	2.05e-06	706.00238561	700.4837364	704.75232317	-0.08121232	0.08077634	-0.31934425
0.42863	231.30056	0.0	2.696e-05	0.000333	3e-08	-0.0	0.00142766	0.00026303	2.05e-06	706.0009402	700.48499505	704.75112959	-0.08118336	0.08073395	-0.31934331
0.42868	231.31525	0.0	2.695e-05	0.000333	3e-08	-0.0	0.00142766	0.00026303	2.05e-06	705.9994951	700.48625305	704.74993607	-0.08115435	0.08069147	-0.31934237
0.42874	231.32994	0.0	2.694e-05	0.00033301	3e-08	-0.0	0.00142766	0.00026303	2.05e-06	705.99805029	700.48751038	704.74874259	-0.08112536	0.08064899	-0.31934144
0.42879	231.34463	0.0	2.694e-05	0.00033301	3e-08	-0.0	0.00142766	0.00026303	2.05e-06	705.99660578	700.48876704	704.74754918	-0.08108751	0.08059352	-0.31934021
0.42885	231.35931	0.0	2.693e-05	0.00033302	3e-08	-0.0	0.00142766	0.00026303	2.05e-06	705.99516166	700.49002284	704.74635583	-0.08105683	0.08054854	-0.31933922
0.4289	231.37399	0.0	2.693e-05	0.00033303	3e-08	-0.0	0.00142766	0.00026303	2.05e-06	705.99371785	700.49127794	704.74516254	-0.08098637	0.0804452	-0.31933694
0.42896	231.38866	0.0	2.692e-05	0.00033303	3e-08	-0.0	0.00142766	0.00026303	2.05e-06	705.99227477	700.49253143	704.74396938	-0.08098155	0.08043813	-0.31933678
0.42901	231.40333	0.0	2.691e-05	0.00033304	3e-08	-0.0	0.00142766	0.00026303	2.05e-06	705.99083173	700.4937848	704.74277623	-0.08097235	0.08042461	-0.31933648
0.42907	231.41799	0.0	2.691e-05	0.00033304	3e-08	-0.0	0.00142766	0.00026303	2.05e-06	705.9893888	700.49503796	704.74158309	-0.08092474	0.0803547	-0.31933494
0.42912	231.43265	0.0	2.69e-05	0.00033305	3e-08	-0.0	0.00142766	0.00026303	2.05e-06	705.98794634	700.49629004	704.74039005	-0.08087718	0.08028488	-0.31933339
0.42918	231.44731	0.0	2.69e-05	0.00033306	3e-08	-0.0	0.00142766	0.00026303	2.05e-06	705.98650438	700.49754102	704.73919709	-0.08087718	0.08028488	-0.31933339
0.42923	231.46196	0.0	2.689e-05	0.00033306	3e-08	-0.0	0.00142766	0.00026303	2.05e-06	705.98506242	700.498792	704.73800414	-0.08077285	0.08013146	-0.31933
0.42929	231.4766	0.0	2.688e-05	0.00033307	3e-08	-0.0	0.00142766	0.00026303	2.05e-06	705.98362153	700.50004058	704.73681138	-0.08076354	0.08011776	-0.31932969
0.42934	231.49124	0.0	2.688e-05	0.00033307	3e-08	-0.0	0.00142766	0.00026303	2.05e-06	705.98218073	700.50128895	704.73561864	-0.08076354	0.08011776	-0.31932969
0.4294	231.50588	0.0	2.687e-05	0.00033308	3e-08	0.0	0.00142766	0.00026303	2.05e-06	705.98073993	700.50253733	704.7344259	-0.08076354	0.08011776	-0.31932969
0.42945	231.52052	0.0	2.686e-05	0.00033309	3e-08	0.0	0.00142766	0.00026303	2.05e-06	705.97929913	700.5037857	704.73323316	-0.08073603	0.0800773	-0.3193288
0.43952	234.12409	0.0	2.582e-05	0.00033413	3e-08	-0.0	0.00142766	0.00026304	2.05e-06	705.72042474	700.72126354	704.51589261	-0.07568043	0.07244975	-0.31915624
0.43957	234.1379	0.0	2.581e-05	0.00033414	3e-08	-0.0	0.00142766	0.00026304	2.05e-06	705.71903562	700.7223922	704.51471019	-0.07568043	0.07244975	-0.31915624
0.43963	234.15172	0.0	2.581e-05	0.00033414	3e-08	-0.0	0.00142766	0.00026304	2.05e-06	705.71764651	700.72352086	704.51352777	-0.07568043	0.07244975	-0.31915624
0.43968	234.16553	0.0	2.58e-05	0.00033415	3e-08	-0.0	0.00142766	0.00026304	2.05e-06	705.7162574	700.72464951	704.51234536	-0.07565382	0.07240859	-0.31915529
0.43974	234.17933	0.0	2.58e-05	0.00033415	3e-08	-0.0	0.00142766	0.00026304	2.05e-06	705.71486856	700.72577753	704.511163	-0.07562788	0.07236846	-0.31915436
0.43979	234.19313	0.0	2.579e-05	0.00033416	3e-08	-0.0	0.00142766	0.00026304	2.05e-06	705.71347998	700.72690491	704.50998069	-0.07558268	0.07229852	-0.31915274
0.43985	234.20693	0.0	2.579e-05	0.00033416	3e-08	-0.0	0.00142766	0.00026304	2.05e-06	705.71209185	700.72803121	704.50879849	-0.07557753	0.07229054	-0.31915256
0.4399	234.22072	0.0	2.578e-05	0.00033417	3e-08	-0.0	0.00142766	0.00026304	2.05e-06	705.71070378	700.72915738	704.5076163	-0.0755532	0.07225286	-0.31915169
0.43996	234.2345	0.0	2.578e-05	0.00033417	3e-08	-0.0	0.00142766	0.00026304	2.05e-06	705.70931595	700.73028297	704.50643416	-0.0754927	0.07215917	-0.31914952
0.44001	234.24829	0.0	2.577e-05	0.00033418	3e-08	-0.0	0.00142766	0.00026304	2.05e-06	705.70792873	700.73140709	704.50525215	-0.07546448	0.07211546	-0.31914851
0.44007	234.26206	0.0	2.577e-05	0.00033418	3e-08	-0.0	0.00142766	0.00026304	2.05e-06	705.7065418	700.73253053	704.50407021	-0.07546448	0.07211546	-0.31914851
0.44012	234.27584	0.0	2.576e-05	0.00033419	3e-08	-0.0	0.00142766	0.00026304	2.05e-06	705.70515486	700.73365397	704.50288826	-0.07541328	0.07203606	-0.31914666
0.44018	234.2896	0.0	2.576e-05	0.0003342	3e-08	-0.0	0.00142766	0.00026304	2.05e-06	705.70376844	700.73477617	704.50170643	-0.07538806	0.07199693	-0.31914576
0.44023	234.30337	0.0	2.575e-05	0.0003342	3e-08	-0.0	0.00142766	0.00026304	2.05e-06	705.70238228	700.73589776	704.50052465	-0.07538806	0.07199693	-0.31914576
0.44029	234.31713	0.0	2.575e-05	0.00033421	3e-08	-0.0	0.00142766	0.00026304	2.05e-06	705.70099611	700.73701934	704.49934287	-0.07537452	0.07197594	-0.31914527
0.44034	234.33088	0.0	2.574e-05	0.00033421	3e-08	-0.0	0.00142766	0.00026304	2.05e-06	705.69961008	700.73814061	704.49816113	-0.07533669	0.07191725	-0.31914391
0.4404	234.34463	0.0	2.573e-05	0.00033422	3e-08	-0.0	0.00142766	0.00026304	2.05e-06	705.69822443	700.73926095	704.49697946	-0.07528908	0.07184337	-0.3191422
0.44045	234.35838	0.0	2.573e-05	0.00033422	3e-08	-0.0	0.00142766	0.00026304	2.05e-06	705.69683926	700.74038014	704.4957979	-0.07528908	0.07184337	-0.3191422
0.45051	236.79745	0.0	2.48e-05	0.00033515	3e-08	-0.0	0.00142766	0.00026304	2.05e-06	705.44753371	700.93492828	704.28052903	-0.07079347	0.06471381	-0.31897328
0.45057	236.81035	0.0	2.48e-05	0.00033515	3e-08	-0.0	0.00142766	0.00026304	2.05e-06	705.44619343	700.93593623	704.27935796	-0.07076813	0.06467278	-0.31897229
0.45062	236.82326	0.0	2.479e-05	0.00033516	3e-08	-0.0	0.00142766	0.00026304	2.05e-06	705.44485339	700.93694353	704.27818695	-0.07075247	0.06464743	-0.31897167
0.45068	236.83615	0.0	2.479e-05	0.00033516	3e-08	-0.0	0.00142766	0.00026304	2.05e-06	705.44351351	700.93795044	704.27701599	-0.07072973	0.06461058	-0.31897078
0.45073	236.84905	0.0	2.478e-05	0.00033517	3e-08	-0.0	0.00142766	0.00026304	2.05e-06	705.44217386	700.93895677	704.27584507	-0.07070805	0.06457547	-0.31896993
0.45079	236.86193	0.0	2.478e-05	0.00033517	3e-08	-0.0	0.00142766	0.00026304	2.05e-06	705.44083442	700.93996255	704.27467422	-0.07068596	0.06453967	-0.31896906
0.45084	236.87482	0.0	2.477e-05	0.00033518	3e-08	-0.0	0.00142766	0.00026304	2.05e-06	705.43949519	700.94096778	704.27350341	-0.07066262	0.06450184	-0.31896815
0.4509	236.8877	0.0	2.477e-05	0.00033518	3e-08	-0.0	0.00142766	0.00026304	2.05e-06	705.4381562	700.94197242	704.27233266	-0.07063994	0.06446509	-0.31896726
0.45095	236.90057	0.0	2.476e-05	0.00033519	3e-08	0.0	0.00142766	0.00026304	2.05e-06	705.43681744	700.94297648	704.27116197	-0.07061647	0.06442704	-0.31896634
0.45101	236.91344	0.0	2.476e-05	0.00033519	3e-08	0.0	0.00142766	0.00026304	2.05e-06	705.43547891	700.94397995	704.26999134	-0.07059336	0.06438956	-0.31896543
0.45106	236.92631	0.0	2.475e-05	0.0003352	3e-08	0.0	0.00142766	0.00026304	2.05e-06	705.4341406	700.94498283	704.26882076	-0.07057002	0.0643517	-0.31896451
0.45112	236.93917	0.0	2.475e-05	0.0003352	3e-08	0.0	0.00142766	0.00026304	2.05e-06	705.43280253	700.94598513	704.26765025	-0.07054671	0.06431388	-0.31896359
0.45117	236.95202	0.0	2.474e-05	0.00033521	3e-08	0.0	0.00142766	0.00026304	2.05e-06	705.43146468	700.94698683	704.26647979	-0.07052341	0.06427609	-0.31896268
0.45123	236.96487	0.0	2.474e-05	0.00033521	3e-08	-0.0	0.00142766	0.00026304	2.05e-06	705.43012707	700.94798795	704.26530938	-0.07050008	0.06423822	-0.31896176
0.45128	236.97772	0.0	2.474e-05	0.00033522	3e-08	-0.0	0.00142766	0.00026304	2.05e-06	705.42878969	700.94898847	704.26413904	-0.07047674	0.06420035	-0.31896084
0.45134	236.99056	0.0	2.473e-05	0.00033522	3e-08	-0.0	0.00142766	0.00026304	2.05e-06	705.42745254	700.9499884	704.26296875	-0.07045341	0.06416247	-0.31895992
0.45139	237.0034	0.0	2.473e-05	0.00033523	3e-08	0.0	0.00142766	0.00026304	2.05e-06	705.42611562	700.95098775	704.26179852	-0.07043009	0.0641246	-0.318959
0.45145	237.01623	0.0	2.472e-05	0.00033523	3e-08	0.0	0.00142766	0.00026304	2.05e-06	705.42477893	700.9519865	704.26062835	-0.07040679	0.06408674	-0.31895808
0.46151	239.28562	0.0	2.39e-05	0.00033605	2e-08	-0.0	0.00142766	0.00026304	2.05e-06	705.18394063	701.12491771	704.04746979	-0.06627072	0.05724877	-0.3187885
0.46157	239.29758	0.0	2.39e-05	0.00033606	2e-08	0.0	0.00142766	0.00026304	2.05e-06	705.18264475	701.12580922	704.04631043	-0.06623999	0.05719712	-0.3187872
0.46162	239.30954	0.0	2.389e-05	0.00033606	2e-08	0.0	0.00142766	0.00026304	2.05e-06	705.18134916	701.12669993	704.04515114	-0.06623999	0.05719712	-0.3187872
0.46168	239.3215	0.0	2.389e-05	0.00033606	2e-08	0.0	0.00142766	0.00026304	2.05e-06	705.18005356	701.12759063	704.04399186	-0.06623999	0.05719712	-0.3187872
0.46173	239.33345	0.0	2.388e-05	0.00033607	2e-08	0.0	0.00142766	0.00026304	2.05e-06	705.17875797	701.12848134	704.04283258	-0.06620737	0.05714226	-0.31878581
0.46179	239.34539	0.0	2.388e-05	0.00033607	2e-08	0.0	0.00142766	0.00026304	2.05e-06	705.1774627	701.12937119	704.04167339	-0.06618024	0.05709662	-0.31878465
0.46184	239.35733	0.0	2.388e-05	0.00033608	2e-08	0.0	0.00142766	0.00026304	2.05e-06	705.17616769	701.13026033	704.04051426	-0.06616601	0.05707269	-0.31878404
0.4619	239.36927	0.0	2.387e-05	0.00033608	2e-08	0.0	0.00142766	0.00026304	2.05e-06	705.17487282	701.1311491	704.03935518	-0.06615178	0.05704875	-0.31878343
0.46195	239.3812	0.0	2.387e-05	0.00033608	2e-08	0.0	0.00142766	0.00026304	2.05e-06	705.17357809	701.13203749	704.03819614	-0.06613754	0.05702482	-0.31878283
0.46201	239.39313	0.0	2.386e-05	0.00033609	2e-08	0.0	0.00142766	0.00026304	2.05e-06	705.17228349	701.13292551	704.03703713	-0.06612331	0.05700088	-0.31878222
0.46206	239.40505	-0.0	2.386e-05	0.00033609	2e-08	0.0	0.00142766	0.00026304	2.05e-06	705.17098904	701.13381316	704.03587817	-0.06610577	0.05697136	-0.31878147
0.46212	239.41697	-0.0	2.385e-05	0.0003361	2e-08	0.0	0.00142766	0.00026304	2.05e-06	705.16969475	701.13470035	704.03471925	-0.06608567	0.05693754	-0.31878061
0.46217	239.42888	0.0	2.385e-05	0.0003361	2e-08	0.0	0.00142766	0.00026304	2.05e-06	705.16840066	701.13558701	704.03356039	-0.06606471	0.05690226	-0.31877972
0.46223	239.44078	0.0	2.385e-05	0.00033611	2e-08	0.0	0.00142766	0.00026304	2.05e-06	705.16710678	701.13647312	704.03240158	-0.06604384	0.05686713	-0.31877883
0.46228	239.45269	0.0	2.384e-05	0.00033611	2e-08	0.0	0.00142766	0.00026304	2.05e-06	705.16581309	701.13735868	704.03124283	-0.06602132	0.05682921	-0.31877786
0.46234	239.46458	0.0	2.384e-05	0.00033611	2e-08	0.0	0.00142766	0.00026304	2.05e-06	705.16451963	701.13824365	704.03008414	-0.06599582	0.05678628	-0.31877677
0.46239	239.47648	0.0	2.383e-05	0.00033612	2e-08	0.0	0.00142766	0.00026304	2.05e-06	705.16322641	701.13912795	704.02892552	-0.06593798	0.05668884	-0.3187743
0.46245	239.48837	0.0	2.383e-05	0.00033612	2e-08	0.0	0.00142766	0.00026304	2.05e-06	705.16193376	701.14001073	704.02776706	-0.06593652	0.05668638	-0.31877424
0.47251	241.58188	0.0	2.311e-05	0.00033685	2e-08	0.0	0.00142766	0.00026304	2.05e-06	704.9286997	701.29245551	703.81672418	-0.06220256	0.05031629	-0.31860901
0.47257	241.59286	0.0	2.31e-05	0.00033685	2e-08	0.0	0.00142766	0.00026304	2.05e-06	704.92744307	701.29323895	703.81557621	-0.06216746	0.05025574	-0.3186074
0.47262	241.60385	0.0	2.31e-05	0.00033685	2e-08	0.0	0.00142766	0.00026304	2.05e-06	704.92618677	701.29402144	703.81442833	-0.06211147	0.05015914	-0.31860484
0.47268	241.61482	0.0	2.31e-05	0.00033686	2e-08	0.0	0.00142766	0.00026304	2.05e-06	704.92493101	701.29480242	703.81328062	-0.06211147	0.05015914	-0.31860484
0.47273	241.62579	0.0	2.309e-05	0.00033686	2e-08	-0.0	0.00142766	0.00026304	2.05e-06	704.92367525	701.29558341	703.81213291	-0.06211147	0.05015914	-0.31860484
0.47279	241.63676	0.0	2.309e-05	0.00033686	2e-08	-0.0	0.00142766	0.00026304	2.05e-06	704.92241949	701.29636439	703.8109852	-0.06210401	0.05014626	-0.3186045
0.47284	241.64772	0.0	2.308e-05	0.00033687	2e-08	-0.0	0.00142766	0.00026304	2.05e-06	704.9211638	701.29714518	703.80983751	-0.06208431	0.05011228	-0.3186036
0.4729	241.65868	0.0	2.308e-05	0.00033687	2e-08	-0.0	0.00142766	0.00026304	2.05e-06	704.9199083	701.29792543	703.80868988	-0.0620448	0.05004408	-0.31860179
0.47295	241.66963	0.0	2.308e-05	0.00033687	2e-08	-0.0	0.00142766	0.00026304	2.05e-06	704.91865318	701.29870462	703.80754236	-0.06201032	0.04998454	-0.31860022
0.47301	241.68057	0.0	2.307e-05	0.00033688	2e-08	-0.0	0.00142766	0.00026304	2.05e-06	704.91739838	701.29948289	703.80639494	-0.06201032	0.04998454	-0.31860022
0.47306	241.69152	0.0	2.307e-05	0.00033688	2e-08	-0.0	0.00142766	0.00026304	2.05e-06	704.91614359	701.30026115	703.80524752	-0.06199422	0.04995675	-0.31859948
0.47312	241.70245	0.0	2.307e-05	0.00033689	2e-08	-0.0	0.00142766	0.00026304	2.05e-06	704.91488895	701.30103898	703.80410015	-0.0619475	0.04987607	-0.31859734
0.47317	241.71338	0.0	2.306e-05	0.00033689	2e-08	-0.0	0.00142766	0.00026304	2.05e-06	704.91363476	701.30181555	703.80295292	-0.0619475	0.04987607	-0.31859734
0.47323	241.72431	0.0	2.306e-05	0.00033689	2e-08	-0.0	0.00142766	0.00026304	2.05e-06	704.91238057	701.30259213	703.80180568	-0.06194372	0.04986955	-0.31859716
0.47328	241.73523	0.0	2.305e-05	0.0003369	2e-08	-0.0	0.00142766	0.00026304	2.05e-06	704.91112641	701.3033686	703.80065845	-0.06188475	0.04976769	-0.31859446
0.47334	241.74615	0.0	2.305e-05	0.0003369	2e-08	-0.0	0.00142766	0.00026304	2.05e-06	704.90987282	701.30414348	703.7995114	-0.06188475	0.04976769	-0.31859446
0.47339	241.75706	0.0	2.305e-05	0.0003369	2e-08	0.0	0.00142766	0.00026304	2.05e-06	704.90861922	701.30491837	703.79836434	-0.06188475	0.04976769	-0.31859446
0.47345	241.76796	0.0	2.304e-05	0.00033691	2e-08	0.0	0.00142766	0.00026304	2.05e-06	704.90736563	701.30569325	703.79721729	-0.06183064	0.04967421	-0.31859197
0.48351	243.67807	0.0	2.241e-05	0.00033754	2e-08	0.0	0.00142766	0.00026305	2.05e-06	704.68105988	701.43867838	703.58826069	-0.05836285	0.04364439	-0.31842839
0.48357	243.68803	0.0	2.241e-05	0.00033754	2e-08	0.0	0.00142766	0.00026305	2.05e-06	704.67983973	701.43935784	703.58712399	-0.05835053	0.04362289	-0.31842779
0.48362	243.69799	0.0	2.241e-05	0.00033755	2e-08	0.0	0.00142766	0.00026305	2.05e-06	704.67861969	701.44003696	703.58598733	-0.05833822	0.04360138	-0.3184272
0.48368	243.70794	0.0	2.24e-05	0.00033755	2e-08	0.0	0.00142766	0.00026305	2.05e-06	704.67739976	701.44071575	703.58485071	-0.0583259	0.04357988	-0.3184266
0.48373	243.71789	0.0	2.24e-05	0.00033755	2e-08	0.0	0.00142766	0.00026305	2.05e-06	704.67617996	701.4413942	703.58371412	-0.05831358	0.04355838	-0.31842601
0.48379	243.72783	0.0	2.24e-05	0.00033756	2e-08	0.0	0.00142766	0.00026305	2.05e-06	704.67496027	701.44207232	703.58257757	-0.05830113	0.04353664	-0.31842541
0.48384	243.73776	0.0	2.239e-05	0.00033756	2e-08	0.0	0.00142766	0.00026305	2.05e-06	704.6737407	701.4427501	703.58144106	-0.05828085	0.04350122	-0.31842443
0.4839	243.7477	0.0	2.239e-05	0.00033756	2e-08	0.0	0.00142766	0.00026305	2.05e-06	704.67252131	701.44342733	703.5803046	-0.05826444	0.04347257	-0.31842363
0.48395	243.75762	0.0	2.239e-05	0.00033756	2e-08	0.0	0.00142766	0.00026305	2.05e-06	704.67130209	701.44410411	703.5791682	-0.05824781	0.04344352	-0.31842283
0.48401	243.76754	0.0	2.238e-05	0.00033757	2e-08	0.0	0.00142766	0.00026305	2.05e-06	704.67008302	701.44478044	703.57803184	-0.05822883	0.04341038	-0.31842191
0.48406	243.77746	0.0	2.238e-05	0.00033757	2e-08	0.0	0.00142766	0.00026305	2.05e-06	704.66886413	701.44545625	703.57689554	-0.05821107	0.04337937	-0.31842105
0.48412	243.78737	0.0	2.238e-05	0.00033757	2e-08	0.0	0.00142766	0.00026305	2.05e-06	704.66764541	701.44613158	703.5757593	-0.05819318	0.04334812	-0.31842018
0.48417	243.79727	0.0	2.237e-05	0.00033758	2e-08	0.0	0.00142766	0.00026305	2.05e-06	704.66642685	701.44680642	703.5746231	-0.05817461	0.04331568	-0.31841928
0.48423	243.80717	-0.0	2.237e-05	0.00033758	2e-08	0.0	0.00142766	0.00026305	2.05e-06	704.66520848	701.44748076	703.57348696	-0.05815641	0.0432839	-0.3184184
0.48428	243.81706	-0.0	2.237e-05	0.00033758	2e-08	0.0	0.00142766	0.00026305	2.05e-06	704.66399027	701.4481546	703.57235088	-0.05813815	0.043252	-0.31841752
0.48434	243.82695	-0.0	2.236e-05	0.00033759	2e-08	0.0	0.00142766	0.00026305	2.05e-06	704.66277224	701.44882794	703.57121485	-0.0581197	0.04321978	-0.31841662
0.48439	243.83683	-0.0	2.236e-05	0.00033759	2e-08	0.0	0.00142766	0.00026305	2.05e-06	704.66155438	701.44950078	703.57007888	-0.05810137	0.04318776	-0.31841574
0.48445	243.84671	0.0	2.236e-05	0.00033759	2e-08	0.0	0.00142766	0.00026305	2.05e-06	704.66033669	701.45017313	703.56894296	-0.05808301	0.04315569	-0.31841485
0.49451	245.56407	0.0	2.181e-05	0.00033814	2e-08	-0.0	0.00142766	0.00026305	2.05e-06	704.44038814	701.56487125	703.36198176	-0.05479073	0.03741534	-0.3182523
0.49457	245.57296	0.0	2.181e-05	0.00033814	2e-08	-0.0	0.00142766	0.00026305	2.05e-06	704.43920159	701.56545366	703.36085566	-0.0547731	0.03738474	-0.31825142
0.49462	245.58183	0.0	2.181e-05	0.00033814	2e-08	-0.0	0.00142766	0.00026305	2.05e-06	704.43801521	701.5660356	703.35972962	-0.05475546	0.03735414	-0.31825053
0.49468	245.5907	0.0	2.18e-05	0.00033815	2e-08	-0.0	0.00142766	0.00026305	2.05e-06	704.436829	701.56661707	703.35860363	-0.05473782	0.03732353	-0.31824965
0.49473	245.59957	0.0	2.18e-05	0.00033815	2e-08	-0.0	0.00142766	0.00026305	2.05e-06	704.43564295	701.56719805	703.35747769	-0.05472018	0.03729294	-0.31824877
0.49479	245.60843	0.0	2.18e-05	0.00033815	2e-08	-0.0	0.00142766	0.00026305	2.05e-06	704.43445707	701.56777856	703.3563518	-0.05470254	0.03726234	-0.31824788
0.49484	245.61728	0.0	2.18e-05	0.00033816	2e-08	-0.0	0.00142766	0.00026305	2.05e-06	704.43327135	701.56835859	703.35522597	-0.05468491	0.03723177	-0.318247
0.4949	245.62613	0.0	2.179e-05	0.00033816	2e-08	-0.0	0.00142766	0.00026305	2.05e-06	704.4320858	701.56893815	703.35410018	-0.05466727	0.03720118	-0.31824611
0.49495	245.63497	0.0	2.179e-05	0.00033816	2e-08	-0.0	0.00142766	0.00026305	2.05e-06	704.43090041	701.56951723	703.35297445	-0.05464107	0.03715573	-0.3182448
0.49501	245.64381	0.0	2.179e-05	0.00033816	2e-08	-0.0	0.00142766	0.00026305	2.05e-06	704.42971527	701.5700956	703.3518488	-0.05461997	0.03711917	-0.31824374
0.49506	245.65264	0.0	2.178e-05	0.00033817	2e-08	-0.0	0.00142766	0.00026305	2.05e-06	704.42853033	701.57067341	703.3507232	-0.05456333	0.03702102	-0.3182409
0.49512	245.66147	0.0	2.178e-05	0.00033817	2e-08	-0.0	0.00142766	0.00026305	2.05e-06	704.42734592	701.57124968	703.34959778	-0.05456333	0.03702102	-0.3182409
0.49517	245.67029	0.0	2.178e-05	0.00033817	2e-08	-0.0	0.00142766	0.00026305	2.05e-06	704.42616151	701.57182596	703.34847235	-0.05456333	0.03702102	-0.3182409
0.49523	245.6791	0.0	2.178e-05	0.00033818	2e-08	0.0	0.00142766	0.00026305	2.05e-06	704.4249771	701.57240223	703.34734692	-0.05452659	0.03695738	-0.31823905
0.49528	245.68791	0.0	2.177e-05	0.00033818	2e-08	0.0	0.00142766	0.00026305	2.05e-06	704.42379303	701.57297751	703.3462216	-0.05450218	0.0369151	-0.31823783
0.49534	245.69671	0.0	2.177e-05	0.00033818	2e-08	0.0	0.00142766	0.00026305	2.05e-06	704.4226092	701.57355214	703.34509635	-0.05450218	0.0369151	-0.31823783
0.49539	245.70551	0.0	2.177e-05	0.00033818	2e-08	0.0	0.00142766	0.00026305	2.05e-06	704.42142536	701.57412676	703.34397111	-0.05449438	0.0369016	-0.31823744
0.49545	245.7143	0.0	2.177e-05	0.00033819	2e-08	0.0	0.00142766	0.00026305	2.05e-06	704.4202416	701.57470118	703.34284588	-0.05444106	0.03680928	-0.31823476
0.50551	247.22691	0.0	2.13e-05	0.00033865	2e-08	-0.0	0.00142766	0.00026305	2.05e-06	704.20637093	701.67196948	703.13777316	-0.05130018	0.0314441	-0.31807622
0.50556	247.23463	0.0	2.13e-05	0.00033865	2e-08	-0.0	0.00142766	0.00026305	2.05e-06	704.20521725	701.67245889	703.13665701	-0.05128281	0.03141498	-0.31807534
0.50562	247.24235	0.0	2.13e-05	0.00033866	2e-08	-0.0	0.00142766	0.00026305	2.05e-06	704.20406373	701.67294786	703.13554091	-0.05126545	0.03138587	-0.31807446
0.50567	247.25007	0.0	2.129e-05	0.00033866	2e-08	-0.0	0.00142766	0.00026305	2.05e-06	704.20291037	701.67343637	703.13442485	-0.05124808	0.03135676	-0.31807359
0.50573	247.25778	0.0	2.129e-05	0.00033866	2e-08	-0.0	0.00142766	0.00026305	2.05e-06	704.20175718	701.67392443	703.13330884	-0.05123072	0.03132768	-0.31807271
0.50578	247.26548	0.0	2.129e-05	0.00033866	2e-08	-0.0	0.00142766	0.00026305	2.05e-06	704.20060416	701.67441203	703.13219288	-0.05121335	0.03129859	-0.31807183
0.50584	247.27318	0.0	2.129e-05	0.00033866	2e-08	-0.0	0.00142766	0.00026305	2.05e-06	704.19945129	701.67489918	703.13107696	-0.05119599	0.0312695	-0.31807096
0.50589	247.28087	0.0	2.129e-05	0.00033867	2e-08	0.0	0.00142766	0.00026305	2.05e-06	704.1982986	701.67538588	703.1299611	-0.05117862	0.03124044	-0.31807008
0.50595	247.28855	0.0	2.128e-05	0.00033867	2e-08	-0.0	0.00142766	0.00026305	2.05e-06	704.19714607	701.67587213	703.12884528	-0.05116125	0.03121136	-0.3180692
0.506	247.29623	0.0	2.128e-05	0.00033867	2e-08	-0.0	0.00142766	0.00026305	2.05e-06	704.1959937	701.67635792	703.1277295	-0.05114389	0.03118229	-0.31806833
0.50606	247.3039	0.0	2.128e-05	0.00033867	2e-08	-0.0	0.00142766	0.00026305	2.05e-06	704.19484149	701.67684326	703.12661378	-0.05112652	0.03115326	-0.31806745
0.50611	247.31157	0.0	2.128e-05	0.00033868	2e-08	-0.0	0.00142766	0.00026305	2.05e-06	704.19368946	701.67732815	703.1254981	-0.05110915	0.0311242	-0.31806657
0.50617	247.31923	0.0	2.127e-05	0.00033868	2e-08	0.0	0.00142766	0.00026305	2.05e-06	704.19253759	701.67781259	703.12438246	-0.05109178	0.03109515	-0.3180657
0.50622	247.32688	0.0	2.127e-05	0.00033868	2e-08	0.0	0.00142766	0.00026305	2.05e-06	704.19138588	701.67829657	703.12326688	-0.05107441	0.03106614	-0.31806482
0.50628	247.33453	0.0	2.127e-05	0.00033868	2e-08	0.0	0.00142766	0.00026305	2.05e-06	704.19023434	701.6787801	703.12215134	-0.05105704	0.03103711	-0.31806395
0.50633	247.34217	-0.0	2.127e-05	0.00033869	2e-08	0.0	0.00142766	0.00026305	2.05e-06	704.18908296	701.67926318	703.12103585	-0.05103967	0.03100807	-0.31806307
0.50639	247.34981	-0.0	2.126e-05	0.00033869	2e-08	0.0	0.00142766	0.00026305	2.05e-06	704.18793175	701.67974581	703.1199204	-0.0510223	0.03097909	-0.31806219
0.50644	247.35744	-0.0	2.126e-05	0.00033869	2e-08	0.0	0.00142766	0.00026305	2.05e-06	704.1867807	701.68022799	703.118805	-0.05100492	0.03095007	-0.31806132
0.5065	247.36506	-0.0	2.126e-05	0.00033869	2e-08	0.0	0.00142766	0.00026305	2.05e-06	704.18562982	701.68070971	703.11768965	-0.05098755	0.03092106	-0.31806044
0.51651	248.64913	0.0	2.088e-05	0.00033907	2e-08	-0.0	0.00142766	0.00026305	2.05e-06	703.97896498	701.76097169	702.9154422	-0.04778868	0.02575635	-0.3179016
0.51656	248.65559	0.0	2.088e-05	0.00033908	2e-08	-0.0	0.00142766	0.00026305	2.05e-06	703.97784521	701.76137255	702.91433485	-0.04777074	0.02572856	-0.31790073
0.51662	248.66206	0.0	2.087e-05	0.00033908	2e-08	-0.0	0.00142766	0.00026305	2.05e-06	703.97672561	701.76177297	702.91322754	-0.04775279	0.02570076	-0.31789986
0.51667	248.66851	0.0	2.087e-05	0.00033908	2e-08	0.0	0.00142766	0.00026305	2.05e-06	703.97560619	701.76217296	702.91212026	-0.04773485	0.02567297	-0.31789899
0.51673	248.67496	0.0	2.087e-05	0.00033908	2e-08	0.0	0.00142766	0.00026305	2.05e-06	703.97448695	701.76257252	702.91101303	-0.04771689	0.0256452	-0.31789812
0.51678	248.6814	0.0	2.087e-05	0.00033908	2e-08	0.0	0.00142766	0.00026305	2.05e-06	703.97336789	701.76297165	702.90990584	-0.04769892	0.02561743	-0.31789725
0.51684	248.68784	0.0	2.087e-05	0.00033909	2e-08	0.0	0.00142766	0.00026305	2.05e-06	703.97224901	701.76337034	702.90879869	-0.04768094	0.02558968	-0.31789638
0.51689	248.69427	0.0	2.086e-05	0.00033909	2e-08	0.0	0.00142766	0.00026305	2.05e-06	703.9711303	701.7637686	702.90769158	-0.04766296	0.02556192	-0.31789551
0.51695	248.70069	0.0	2.086e-05	0.00033909	2e-08	0.0	0.00142766	0.00026305	2.05e-06	703.97001178	701.76416643	702.9065845	-0.04764494	0.0255342	-0.31789464
0.517	248.70711	0.0	2.086e-05	0.00033909	2e-08	0.0	0.00142766	0.00026305	2.05e-06	703.96889343	701.76456383	702.90547747	-0.04762693	0.02550647	-0.31789377
0.51706	248.71351	0.0	2.086e-05	0.00033909	2e-08	0.0	0.00142766	0.00026305	2.05e-06	703.96777526	701.7649608	702.90437048	-0.04760893	0.02547873	-0.3178929
0.51711	248.71992	0.0	2.086e-05	0.00033909	2e-08	0.0	0.00142766	0.00026305	2.05e-06	703.96665727	701.76535733	702.90326352	-0.04759093	0.025451	-0.31789204
0.51717	248.72631	0.0	2.086e-05	0.0003391	2e-08	-0.0	0.00142766	0.00026305	2.05e-06	703.96553946	701.76575343	702.90215661	-0.04757293	0.02542326	-0.31789117
0.51722	248.7327	0.0	2.085e-05	0.0003391	2e-08	-0.0	0.00142766	0.00026305	2.05e-06	703.96442183	701.7661491	702.90104974	-0.0475549	0.02539555	-0.3178903
0.51728	248.73908	0.0	2.085e-05	0.0003391	2e-08	-0.0	0.00142766	0.00026305	2.05e-06	703.96330438	701.76654434	702.8999429	-0.04753688	0.02536783	-0.31788943
0.51733	248.74546	0.0	2.085e-05	0.0003391	2e-08	-0.0	0.00142766	0.00026305	2.05e-06	703.96218711	701.76693915	702.89883611	-0.04751883	0.02534013	-0.31788856
0.51739	248.75183	0.0	2.085e-05	0.0003391	2e-08	-0.0	0.00142766	0.00026305	2.05e-06	703.96107001	701.76733353	702.89772935	-0.04750079	0.02531243	-0.31788769
0.51744	248.75819	0.0	2.085e-05	0.00033911	2e-08	-0.0	0.00142766	0.00026305	2.05e-06	703.9599531	701.76772747	702.89662263	-0.04748271	0.02528476	-0.31788682
0.5175	248.76455	0.0	2.084e-05	0.00033911	2e-08	-0.0	0.00142766	0.00026305	2.05e-06	703.95883637	701.76812099	702.89551596	-0.04746464	0.02525709	-0.31788595
0.52751	249.80538	0.0	2.054e-05	0.00033941	2e-08	0.0	0.00142766	0.00026305	2.05e-06	703.75893491	701.81295507	702.69941495	-0.04390567	0.00850087	-0.31773195
0.52756	249.81043	0.0	2.054e-05	0.00033941	2e-08	0.0	0.00142766	0.00026305	2.05e-06	703.75785755	701.81308737	702.69835828	-0.04388448	0.00849174	-0.31773112
0.52762	249.81548	0.0	2.054e-05	0.00033941	2e-08	-0.0	0.00142766	0.00026305	2.05e-06	703.75678045	701.81321952	702.69730157	-0.04386329	0.00848262	-0.31773029
0.52767	249.82051	0.0	2.054e-05	0.00033941	2e-08	-0.0	0.00142766	0.00026305	2.05e-06	703.75570359	701.81335153	702.69624482	-0.0438421	0.0084735	-0.31772946
0.52773	249.82554	0.0	2.054e-05	0.00033941	2e-08	-0.0	0.00142766	0.00026305	2.05e-06	703.75462698	701.81348341	702.69518802	-0.04382092	0.00846438	-0.31772863
0.52778	249.83057	0.0	2.054e-05	0.00033942	2e-08	-0.0	0.00142766	0.00026305	2.05e-06	703.75355063	701.81361513	702.69413119	-0.04379959	0.00845526	-0.3177278
0.52784	249.83558	0.0	2.053e-05	0.00033942	2e-08	-0.0	0.00142766	0.00026305	2.05e-06	703.75247453	701.81374672	702.69307431	-0.04377831	0.00844614	-0.31772697
0.52789	249.84059	0.0	2.053e-05	0.00033942	2e-08	-0.0	0.00142766	0.00026305	2.05e-06	703.75139868	701.81387817	702.69201739	-0.04375702	0.00843701	-0.31772614
0.52795	249.84559	0.0	2.053e-05	0.00033942	2e-08	-0.0	0.00142766	0.00026305	2.05e-06	703.75032308	701.81400947	702.69096042	-0.04373565	0.00842789	-0.31772531
0.528	249.85058	0.0	2.053e-05	0.00033942	2e-08	-0.0	0.00142766	0.00026305	2.05e-06	703.74924774	701.81414063	702.68990342	-0.04371432	0.00841877	-0.31772448
0.52806	249.85557	0.0	2.053e-05	0.00033942	2e-08	-0.0	0.00142766	0.00026305	2.05e-06	703.74817265	701.81427165	702.68884637	-0.04369285	0.00840965	-0.31772365
0.52811	249.86054	0.0	2.053e-05	0.00033942	2e-08	-0.0	0.00142766	0.00026305	2.05e-06	703.74709782	701.81440253	702.68778927	-0.04367134	0.00840053	-0.31772282
0.52817	249.86551	0.0	2.053e-05	0.00033943	2e-08	-0.0	0.00142766	0.00026305	2.05e-06	703.74602324	701.81453326	702.68673214	-0.04364994	0.00839141	-0.31772199
0.52822	249.87047	0.0	2.052e-05	0.00033943	2e-08	-0.0	0.00142766	0.00026305	2.05e-06	703.74494892	701.81466385	702.68567496	-0.04362853	0.00838229	-0.31772116
0.52828	249.87543	0.0	2.052e-05	0.00033943	2e-08	-0.0	0.00142766	0.00026305	2.05e-06	703.74387486	701.81479431	702.68461774	-0.04360712	0.00837317	-0.31772033
0.52833	249.88037	0.0	2.052e-05	0.00033943	2e-08	0.0	0.00142766	0.00026305	2.05e-06	703.74280104	701.81492462	702.68356048	-0.04358572	0.00836405	-0.3177195
0.52839	249.88531	0.0	2.052e-05	0.00033943	2e-08	0.0	0.00142766	0.00026305	2.05e-06	703.74172749	701.81505478	702.68250317	-0.04356425	0.00835493	-0.31771867
0.52844	249.89024	0.0	2.052e-05	0.00033943	2e-08	0.0	0.00142766	0.00026305	2.05e-06	703.74065419	701.81518481	702.68144582	-0.04354271	0.00834581	-0.31771784
0.5285	249.89517	0.0	2.052e-05	0.00033943	2e-08	0.0	0.00142766	0.00026305	2.05e-06	703.73958115	701.81531469	702.68038842	-0.04352122	0.00833669	-0.31771701
0.53851	250.65341	0.0	2.03e-05	0.00033965	2e-08	-0.0	0.00142766	0.00026305	2.05e-06	703.54918659	701.83657985	702.48710934	-0.03902286	0.00666156	-0.3175652
0.53856	250.65676	0.0	2.03e-05	0.00033965	2e-08	0.0	0.00142766	0.00026305	2.05e-06	703.54817253	701.83668352	702.4860419	-0.03899261	0.00665211	-0.31756437
0.53862	250.66009	0.0	2.03e-05	0.00033965	2e-08	0.0	0.00142766	0.00026305	2.05e-06	703.5471589	701.83678704	702.48497439	-0.03896258	0.00664269	-0.31756353
0.53867	250.66342	0.0	2.03e-05	0.00033965	2e-08	0.0	0.00142766	0.00026305	2.05e-06	703.54614572	701.83689041	702.48390681	-0.03893246	0.00663326	-0.31756269
0.53873	250.66674	-0.0	2.03e-05	0.00033965	2e-08	0.0	0.00142766	0.00026305	2.05e-06	703.54513297	701.83699364	702.48283915	-0.03890226	0.00662382	-0.31756185
0.53878	250.67006	-0.0	2.03e-05	0.00033965	2e-08	0.0	0.00142766	0.00026305	2.05e-06	703.54412067	701.83709673	702.48177142	-0.03887197	0.00661439	-0.31756101
0.53884	250.67336	-0.0	2.03e-05	0.00033965	2e-08	0.0	0.00142766	0.00026305	2.05e-06	703.54310881	701.83719966	702.48070361	-0.03884159	0.00660494	-0.31756017
0.53889	250.67665	-0.0	2.03e-05	0.00033966	2e-08	0.0	0.00142766	0.00026305	2.05e-06	703.54209739	701.83730245	702.47963573	-0.03881112	0.0065955	-0.31755933
0.53895	250.67993	-0.0	2.03e-05	0.00033966	2e-08	0.0	0.00142766	0.00026305	2.05e-06	703.54108642	701.83740509	702.47856777	-0.03878057	0.00658604	-0.3175585
0.539	250.6832	-0.0	2.029e-05	0.00033966	2e-08	0.0	0.00142766	0.00026305	2.05e-06	703.5400759	701.83750759	702.47749974	-0.03874993	0.00657659	-0.31755766
0.53906	250.68646	-0.0	2.029e-05	0.00033966	2e-08	0.0	0.00142766	0.00026305	2.05e-06	703.53906584	701.83760993	702.47643163	-0.0387192	0.00656713	-0.31755682
0.53911	250.68971	-0.0	2.029e-05	0.00033966	2e-08	0.0	0.00142766	0.00026305	2.05e-06	703.53805622	701.83771213	702.47536344	-0.03868839	0.00655766	-0.31755598
0.53917	250.69295	-0.0	2.029e-05	0.00033966	2e-08	0.0	0.00142766	0.00026305	2.05e-06	703.53704706	701.83781419	702.47429518	-0.03865749	0.0065482	-0.31755514
0.53922	250.69618	-0.0	2.029e-05	0.00033966	2e-08	0.0	0.00142766	0.00026305	2.05e-06	703.53603836	701.83791609	702.47322684	-0.03862619	0.0065387	-0.3175543
0.53928	250.6994	-0.0	2.029e-05	0.00033966	2e-08	0.0	0.00142766	0.00026305	2.05e-06	703.53503012	701.83801785	702.47215842	-0.03859463	0.00652919	-0.31755346
0.53933	250.70262	-0.0	2.029e-05	0.00033966	2e-08	0.0	0.00142766	0.00026305	2.05e-06	703.53402236	701.83811946	702.47108992	-0.0385633	0.0065197	-0.31755262
0.53939	250.70582	-0.0	2.029e-05	0.00033966	2e-08	0.0	0.00142766	0.00026305	2.05e-06	703.53301506	701.83822092	702.47002134	-0.03853188	0.0065102	-0.31755178
0.53944	250.70901	-0.0	2.029e-05	0.00033966	2e-08	0.0	0.00142766	0.00026305	2.05e-06	703.53200823	701.83832223	702.46895269	-0.03850035	0.0065007	-0.31755094
0.5395	250.71219	-0.0	2.029e-05	0.00033967	2e-08	0.0	0.00142766	0.00026305	2.05e-06	703.53100187	701.8384234	702.46788395	-0.03846873	0.00649119	-0.3175501
0.54951	251.09023	0.0	2.018e-05	0.00033977	2e-08	0.0	0.00142766	0.00026305	2.05e-06	703.36210669	701.8541204	702.27113319	-0.02522117	0.00427158	-0.31739556
0.54956	251.0908	0.0	2.018e-05	0.00033977	2e-08	0.0	0.00142766	0.00026305	2.05e-06	703.36137782	701.85418687	702.27002368	-0.02487855	0.00424037	-0.31739469
0.54962	251.09134	0.0	2.018e-05	0.00033977	2e-08	0.0	0.00142766	0.00026305	2.05e-06	703.36065782	701.85425286	702.26891301	-0.02450593	0.00420698	-0.31739382
0.54967	251.09185	0.0	2.018e-05	0.00033977	2e-08	0.0	0.00142766	0.00026305	2.05e-06	703.35994754	701.85431833	702.26780107	-0.02409745	0.00417098	-0.31739294
0.54973	251.09232	0.0	2.018e-05	0.00033977	2e-08	0.0	0.00142766	0.00026305	2.05e-06	703.359248	701.85438324	702.26668774	-0.0236448	0.00413174	-0.31739207
0.54978	251.09276	0.0	2.018e-05	0.00033977	2e-08	0.0	0.00142766	0.00026305	2.05e-06	703.35856044	701.85444754	702.26557287	-0.02313749	0.00408849	-0.31739119
0.54984	251.09317	0.0	2.018e-05	0.00033977	2e-08	0.0	0.00142766	0.00026305	2.05e-06	703.35788641	701.85451116	702.26445626	-0.02255663	0.00403981	-0.31739031
0.54989	251.09353	0.0	2.018e-05	0.00033977	2e-08	0.0	0.00142766	0.00026305	2.05e-06	703.35722802	701.85457403	702.26333766	-0.02187607	0.00398373	-0.31738943
0.54995	251.09386	0.0	2.018e-05	0.00033977	2e-08	0.0	0.00142766	0.00026305	2.05e-06	703.35658812	701.85463603	702.26221673	-0.02104941	0.00391675	-0.31738855
0.55	251.09414	0.0	2.018e-05	0.00033977	2e-08	0.0	0.00142766	0.00026305	2.05e-06	703.35597089	701.85469698	702.26109296	1595.17307644	147.47123891	180.60738891
