# Supplementary material for: Dataset for the simulated biomass pyrolysis in rotary kilns with varying particle residence time distributions
Source: Data Brief. 2021 Nov 23;39:107603. doi: 10.1016/j.dib.2021.107603 (PMC8633881; doi:10.1016/j.dib.2021.107603)
Supplement: Supplementary Data S1 — Supplementary Raw Research Data. This is open data under the CC BY license http://creativecommons.org/licenses/by/4.0/ [file mmc1.zip › supplementary/109/logFiles/log_Pe6]

l,m	Tau,s	F_w,kg/s	F_is,kg/s	F_c,kg/s	F_rt,kg/s	F_w_wet,kg/s	F_it,kg/s	F_g,kg/s	F_H2O_g,kg/s	T_b,K	T_g,K	T_w,K	q_bed,kW/m	q_gas,kW/m	q_loss,kW/m
5e-05	0.02237	0.0	0.0	0.0	0.0	0.00205319	0.0	0.0	0.0	298.78767712	299.61319171	832.98104161	42.81264761	1.84750539	-0.41998907
0.00011	0.0671	0.0	0.0	0.0	0.0	0.00205319	0.0	0.0	0.0	299.42422536	301.074259	832.81231979	42.75194838	1.84520346	-0.41985664
0.00016	0.11183	0.0	0.0	0.0	0.0	0.00205319	0.0	0.0	0.0	300.05964711	302.53319267	832.64383426	42.69134163	1.84288741	-0.41972441
0.00022	0.15655	0.0	0.0	0.0	0.0	0.00205319	0.0	0.0	0.0	300.69394494	303.98998292	832.47558473	42.63083667	1.84055561	-0.41959237
0.00027	0.20127	0.0	0.0	0.0	0.0	0.00205319	0.0	0.0	0.0	301.32712166	305.44461884	832.30757087	42.57041008	1.83821212	-0.41946049
0.00033	0.24598	0.0	0.0	0.0	0.0	0.00205319	0.0	0.0	0.0	301.95917942	306.89709234	832.13979243	42.51008827	1.83585232	-0.41932883
0.00038	0.29069	0.0	0.0	0.0	0.0	0.00205319	0.0	0.0	0.0	302.59012109	308.34739216	831.97224909	42.44985627	1.83347884	-0.41919734
0.00044	0.3354	0.0	0.0	0.0	0.0	0.00205319	0.0	0.0	0.0	303.21994914	309.79550884	831.80494055	42.38970696	1.83109292	-0.41906602
0.00049	0.3801	0.0	0.0	0.0	0.0	0.00205319	0.0	0.0	0.0	303.84866586	311.24143375	831.63786655	42.32964497	1.82869374	-0.41893487
0.0105	8.44232	5e-07	0.0	0.0	0.0	0.00205269	0.0	0.0	0.0	402.02347938	529.54290243	804.85736195	32.77839987	1.20246684	-0.39791648
0.01056	8.48622	5.2e-07	0.0	0.0	0.0	0.00205267	0.0	0.0	0.0	402.48444564	530.46271811	804.72869219	32.7327171	1.19839356	-0.3978155
0.01061	8.53011	5.3e-07	0.0	0.0	0.0	0.00205265	0.0	0.0	0.0	402.94465795	531.37929564	804.60020903	32.68710145	1.1943186	-0.39771467
0.01067	8.574	5.5e-07	0.0	0.0	0.0	0.00205264	0.0	0.0	0.0	403.40411783	532.29263498	804.47191223	32.64154436	1.19024976	-0.39761397
0.01072	8.61789	5.7e-07	0.0	0.0	0.0	0.00205262	0.0	0.0	0.0	403.86282648	533.2027416	804.34380154	32.59605694	1.18617689	-0.39751342
0.01078	8.66177	5.9e-07	0.0	0.0	0.0	0.0020526	0.0	0.0	0.0	404.32078548	534.10961378	804.21587672	32.55063705	1.18210197	-0.39741302
0.01083	8.70564	6.1e-07	0.0	0.0	0.0	0.00205258	0.0	0.0	0.0	404.77799634	535.01325123	804.08813752	32.50528329	1.17802625	-0.39731277
0.01089	8.74952	6.3e-07	0.0	0.0	0.0	0.00205256	0.0	0.0	0.0	405.23446054	535.9136545	803.96058369	32.4599956	1.1739498	-0.39721266
0.01094	8.79338	6.5e-07	0.0	0.0	0.0	0.00205254	0.0	0.0	0.0	405.69017954	536.81082423	803.833215	32.41477392	1.16987268	-0.3971127
0.011	8.83725	6.7e-07	0.0	0.0	0.0	0.00205251	0.0	0.0	0.0	406.1451548	537.70476108	803.70603118	32.36961817	1.16579494	-0.39701289
0.01105	8.8811	7e-07	0.0	0.0	0.0	0.00205249	0.0	0.0	0.0	406.59938777	538.59546576	803.57903201	32.32452829	1.16171666	-0.39691322
0.01111	8.92496	7.2e-07	0.0	0.0	0.0	0.00205247	0.0	0.0	0.0	407.05287992	539.48293902	803.45221724	32.27949816	1.15764349	-0.39681369
0.01116	8.96881	7.4e-07	0.0	0.0	0.0	0.00205245	0.0	0.0	0.0	407.50563249	540.36718558	803.32558661	32.23453584	1.15356797	-0.3967143
0.01122	9.01266	7.7e-07	0.0	0.0	0.0	0.00205242	0.0	0.0	0.0	407.95764699	541.24820493	803.19913989	32.18963938	1.14949191	-0.39661506
0.01127	9.0565	7.9e-07	0.0	0.0	0.0	0.0020524	0.0	0.0	0.0	408.4089249	542.12599783	803.07287684	32.14480786	1.14541616	-0.39651597
0.01133	9.10033	8.2e-07	0.0	0.0	0.0	0.00205237	0.0	0.0	0.0	408.85946762	543.00056564	802.94679719	32.10004117	1.14134081	-0.39641702
0.01138	9.14417	8.4e-07	0.0	0.0	0.0	0.00205234	0.0	0.0	0.0	409.30927659	543.87190977	802.82090073	32.05533919	1.13726597	-0.39631821
0.01144	9.18799	8.7e-07	0.0	0.0	0.0	0.00205232	0.0	0.0	0.0	409.75835321	544.74003173	802.69518718	32.01070182	1.13319175	-0.39621955
0.01149	9.23182	9e-07	0.0	0.0	0.0	0.00205229	0.0	0.0	0.0	410.20669891	545.60493309	802.56965633	31.96612893	1.12911825	-0.39612103
0.0215	17.1362	6.76e-05	0.0	0.0	0.0	0.00198552	0.0	0.0	7e-08	480.89730097	653.91757777	782.51780898	24.82182173	0.48917547	-0.38038382
0.02156	17.17924	6.88e-05	0.0	0.0	0.0	0.00198432	0.0	0.0	7e-08	481.23183947	654.27879986	782.42165364	24.78739435	0.48653706	-0.38030835
0.02161	17.22227	7.001e-05	0.0	0.0	0.0	0.00198311	0.0	0.0	7e-08	481.56584671	654.63792587	782.3256373	24.75301517	0.48390993	-0.380233
0.02167	17.2653	7.124e-05	0.0	0.0	0.0	0.00198187	0.0	0.0	7e-08	481.8993235	654.99496364	782.22975976	24.71868412	0.48129409	-0.38015775
0.02172	17.30833	7.249e-05	0.0	0.0	0.0	0.00198062	0.0	0.0	7e-08	482.23227066	655.34992102	782.13402077	24.68440114	0.47868952	-0.38008261
0.02178	17.35135	7.376e-05	0.0	0.0	0.0	0.00197935	0.0	0.0	7e-08	482.56468897	655.70280583	782.03842012	24.65016616	0.47609629	-0.38000758
0.02183	17.39437	7.505e-05	0.0	0.0	0.0	0.00197807	0.0	0.0	8e-08	482.89657927	656.05362596	781.94295759	24.61597912	0.47351431	-0.37993266
0.02189	17.43739	7.635e-05	0.0	0.0	0.0	0.00197676	0.0	0.0	8e-08	483.22794234	656.40238921	781.84763296	24.58183998	0.47094361	-0.37985784
0.02194	17.4804	7.767e-05	0.0	0.0	0.0	0.00197544	0.0	0.0	8e-08	483.55877899	656.74910341	781.75244601	24.54774865	0.4683842	-0.37978314
0.022	17.5234	7.901e-05	0.0	0.0	0.0	0.0019741	0.0	0.0	8e-08	483.88909001	657.09377635	781.6573965	24.51370509	0.46583606	-0.37970854
0.02205	17.56641	8.037e-05	0.0	0.0	0.0	0.00197274	0.0	0.0	8e-08	484.2188762	657.43641584	781.56248423	24.47970922	0.46329919	-0.37963405
0.02211	17.6094	8.175e-05	0.0	0.0	0.0	0.00197136	0.0	0.0	8e-08	484.54813836	657.7770297	781.46770896	24.445761	0.4607736	-0.37955967
0.02216	17.6524	8.315e-05	0.0	0.0	0.0	0.00196996	0.0	0.0	8e-08	484.87687728	658.1156257	781.37307049	24.41186035	0.45825928	-0.37948539
0.02222	17.69539	8.457e-05	0.0	0.0	0.0	0.00196854	0.0	0.0	8e-08	485.20509374	658.45221163	781.27856858	24.37800723	0.45575621	-0.37941122
0.02227	17.73837	8.6e-05	0.0	0.0	0.0	0.0019671	0.0	0.0	9e-08	485.53278854	658.78679526	781.18420303	24.34420154	0.45326445	-0.37933716
0.02233	17.78135	8.746e-05	0.0	0.0	0.0	0.00196564	0.0	0.0	9e-08	485.85996246	659.11938443	781.0899736	24.31044326	0.45078393	-0.37926321
0.02238	17.82433	8.893e-05	0.0	0.0	0.0	0.00196416	0.0	0.0	9e-08	486.18661629	659.44998687	780.99588007	24.27673231	0.44831465	-0.37918936
0.02244	17.8673	9.043e-05	0.0	0.0	0.0	0.00196267	0.0	0.0	9e-08	486.51275082	659.77861032	780.90192224	24.24306865	0.44585661	-0.37911562
0.02249	17.91027	9.195e-05	0.0	0.0	0.0	0.00196115	0.0	0.0	9e-08	486.83836681	660.10526254	780.80809988	24.2094522	0.44340982	-0.37904199
0.0325	25.6604	0.00083553	1e-07	0.0	0.0	0.00121663	8e-08	1e-08	8.4e-07	538.2244766	694.0945127	765.77734644	18.82056224	0.16475032	-0.36724521
0.03256	25.7026	0.00084208	1.1e-07	0.0	0.0	0.00121007	8e-08	1e-08	8.4e-07	538.46778601	694.17771225	765.70491546	18.79464165	0.16397608	-0.36718836
0.03261	25.7448	0.00084864	1.1e-07	0.0	0.0	0.0012035	8e-08	1e-08	8.5e-07	538.71071806	694.26011208	765.63258461	18.76875759	0.16320827	-0.36713159
0.03267	25.78699	0.00085522	1.1e-07	0.0	0.0	0.00119691	8e-08	1e-08	8.6e-07	538.95327359	694.34171606	765.56035372	18.74291002	0.16244691	-0.3670749
0.03272	25.82918	0.0008618	1.1e-07	0.0	0.0	0.00119031	8e-08	1e-08	8.6e-07	539.19545344	694.42252803	765.48822263	18.71709882	0.1616919	-0.36701829
0.03278	25.87136	0.0008684	1.2e-07	0.0	0.0	0.0011837	9e-08	1e-08	8.7e-07	539.43725846	694.50255173	765.41619118	18.69132395	0.16094323	-0.36696175
0.03283	25.91354	0.00087501	1.2e-07	0.0	0.0	0.00117708	9e-08	1e-08	8.8e-07	539.67868951	694.58179089	765.34425921	18.66558533	0.1602009	-0.3669053
0.03289	25.95572	0.00088163	1.2e-07	0.0	0.0	0.00117045	9e-08	1e-08	8.8e-07	539.91974743	694.66024917	765.27242657	18.63988289	0.15946488	-0.36684892
0.03294	25.99789	0.00088826	1.2e-07	0.0	0.0	0.00116381	9e-08	1e-08	8.9e-07	540.16043308	694.7379302	765.20069308	18.61421658	0.15873514	-0.36679262
0.033	26.04006	0.0008949	1.3e-07	0.0	0.0	0.00115716	1e-07	1e-08	9e-07	540.40074729	694.81483757	765.1290586	18.5885863	0.15801166	-0.3667364
0.03305	26.08222	0.00090155	1.3e-07	0.0	0.0	0.00115049	1e-07	1e-08	9e-07	540.64069091	694.89097478	765.05752297	18.56299201	0.15729441	-0.36668025
0.03311	26.12438	0.00090821	1.3e-07	0.0	0.0	0.00114382	1e-07	1e-08	9.1e-07	540.8802648	694.96634533	764.98608602	18.53743362	0.15658338	-0.36662418
0.03316	26.16653	0.00091488	1.3e-07	0.0	0.0	0.00113714	1e-07	1e-08	9.2e-07	541.1194698	695.04095265	764.9147476	18.51191109	0.1558786	-0.36656819
0.03322	26.20868	0.00092156	1.4e-07	0.0	0.0	0.00113045	1e-07	1e-08	9.2e-07	541.35830673	695.11480018	764.84350755	18.48642432	0.15517995	-0.36651228
0.03327	26.25083	0.00092824	1.4e-07	0.0	0.0	0.00112376	1.1e-07	2e-08	9.3e-07	541.59677647	695.18789122	764.77236572	18.46097325	0.15448746	-0.36645644
0.03333	26.29297	0.00093493	1.4e-07	0.0	0.0	0.00111705	1.1e-07	2e-08	9.4e-07	541.83487984	695.26022906	764.70132194	18.43555781	0.1538011	-0.36640068
0.03338	26.33511	0.00094163	1.5e-07	0.0	0.0	0.00111034	1.1e-07	2e-08	9.4e-07	542.07261769	695.33181694	764.63037606	18.41017792	0.15312084	-0.366345
0.03344	26.37725	0.00094833	1.5e-07	0.0	0.0	0.00110363	1.2e-07	2e-08	9.5e-07	542.30999087	695.40265803	764.55952793	18.38483353	0.15244668	-0.3662894
0.03349	26.41938	0.00095504	1.5e-07	0.0	0.0	0.0010969	1.2e-07	2e-08	9.6e-07	542.54700021	695.47275549	764.48877738	18.35952455	0.15177858	-0.36623387
0.0435	34.01838	0.00187915	2.4e-06	0.0	3e-08	0.00016618	3.08e-06	4.7e-07	1.89e-06	580.34771897	697.05207261	753.09307464	14.26974842	0.1243265	-0.35728977
0.04356	34.05976	0.0018815	2.42e-06	0.0	3e-08	0.00016375	3.13e-06	4.7e-07	1.89e-06	580.5291017	696.99970618	753.03786459	14.24990678	0.12469361	-0.35724644
0.04361	34.10113	0.00188382	2.45e-06	0.0	3e-08	0.00016135	3.17e-06	4.8e-07	1.89e-06	580.71022029	696.94667945	752.98272758	14.23002921	0.12506629	-0.35720316
0.04367	34.1425	0.00188612	2.48e-06	0.0	3e-08	0.00015898	3.21e-06	4.9e-07	1.89e-06	580.89107419	696.89299387	752.92766374	14.21017996	0.12544451	-0.35715994
0.04372	34.18387	0.00188838	2.5e-06	0.0	3e-08	0.00015663	3.25e-06	4.9e-07	1.9e-06	581.07166366	696.83865084	752.87267293	14.19035963	0.12582823	-0.35711678
0.04378	34.22523	0.00189062	2.53e-06	0.0	3e-08	0.00015431	3.29e-06	5e-07	1.9e-06	581.25198899	696.78365179	752.81775503	14.17056889	0.12621746	-0.35707368
0.04383	34.26659	0.00189283	2.56e-06	0.0	3e-08	0.00015202	3.34e-06	5.1e-07	1.9e-06	581.43205045	696.72799821	752.76290991	14.15080844	0.12661218	-0.35703063
0.04389	34.30794	0.00189501	2.59e-06	0.0	3e-08	0.00014976	3.38e-06	5.1e-07	1.9e-06	581.61184835	696.67169165	752.70813743	14.13107901	0.12701237	-0.35698764
0.04394	34.34929	0.00189717	2.61e-06	0.0	3e-08	0.00014752	3.42e-06	5.2e-07	1.91e-06	581.79138298	696.61473367	752.65343745	14.11138141	0.12741802	-0.35694471
0.044	34.39063	0.0018993	2.64e-06	0.0	3e-08	0.00014531	3.47e-06	5.3e-07	1.91e-06	581.97065465	696.55712593	752.59880984	14.091713	0.12782911	-0.35690183
0.04405	34.43198	0.0019014	2.67e-06	0.0	3e-08	0.00014313	3.51e-06	5.3e-07	1.91e-06	582.14966364	696.49887008	752.54425446	14.07201527	0.1282456	-0.35685901
0.04411	34.47331	0.00190347	2.7e-06	0.0	3e-08	0.00014098	3.56e-06	5.4e-07	1.91e-06	582.32840946	696.43996769	752.48977141	14.05238638	0.12866751	-0.35681625
0.04416	34.51464	0.00190552	2.73e-06	0.0	3e-08	0.00013884	3.6e-06	5.5e-07	1.91e-06	582.50689291	696.38042063	752.4353604	14.03278581	0.12909482	-0.35677354
0.04422	34.55597	0.00190753	2.76e-06	0.0	3e-08	0.00013674	3.65e-06	5.5e-07	1.92e-06	582.68511424	696.32023073	752.38102132	14.01321375	0.1295275	-0.35673089
0.04427	34.5973	0.00190953	2.79e-06	0.0	3e-08	0.00013466	3.7e-06	5.6e-07	1.92e-06	582.86307372	696.25939985	752.32675402	13.99367038	0.12996554	-0.3566883
0.04433	34.63862	0.00191149	2.82e-06	0.0	3e-08	0.00013261	3.75e-06	5.7e-07	1.92e-06	583.04077161	696.19792991	752.27255839	13.97415588	0.13040893	-0.35664576
0.04438	34.67993	0.00191343	2.85e-06	0.0	3e-08	0.00013058	3.79e-06	5.8e-07	1.92e-06	583.21820818	696.13582286	752.2184343	13.95467044	0.13085763	-0.35660328
0.04444	34.72125	0.00191535	2.88e-06	0.0	4e-08	0.00012858	3.84e-06	5.8e-07	1.92e-06	583.3953837	696.07308072	752.16438162	13.93521426	0.13131164	-0.35656086
0.04449	34.76256	0.00191724	2.91e-06	0.0	4e-08	0.0001266	3.89e-06	5.9e-07	1.93e-06	583.57229844	696.00970556	752.11040021	13.91578299	0.13177093	-0.35651849
0.05455	42.25374	0.00200562	1.32e-05	1e-08	2.2e-07	3.74e-06	2.447e-05	3.88e-06	2.05e-06	611.770824	677.7540796	743.3232637	10.76051485	0.27148467	-0.34962153
0.05461	42.2943	0.00200538	1.329e-05	1e-08	2.3e-07	3.65e-06	2.467e-05	3.92e-06	2.05e-06	611.90332338	677.64531823	743.28066561	10.74538002	0.27233897	-0.3495881
0.05466	42.33487	0.00200514	1.337e-05	1e-08	2.3e-07	3.57e-06	2.487e-05	3.95e-06	2.05e-06	612.03560224	677.53675554	743.23812109	10.73025284	0.27319207	-0.3495547
0.05472	42.37542	0.0020049	1.346e-05	1e-08	2.3e-07	3.49e-06	2.507e-05	3.98e-06	2.05e-06	612.16766062	677.4283954	743.19563013	10.71515226	0.27404395	-0.34952135
0.05477	42.41597	0.00200465	1.355e-05	1e-08	2.3e-07	3.41e-06	2.527e-05	4.01e-06	2.05e-06	612.29949883	677.32024165	743.15319262	10.70007924	0.27489459	-0.34948805
0.05483	42.45652	0.0020044	1.364e-05	1e-08	2.3e-07	3.34e-06	2.547e-05	4.05e-06	2.05e-06	612.43111718	677.21229808	743.11080846	10.68501703	0.27574402	-0.34945478
0.05488	42.49707	0.00200414	1.373e-05	1e-08	2.3e-07	3.26e-06	2.568e-05	4.08e-06	2.05e-06	612.56251576	677.10456837	743.06847762	10.66998624	0.27659213	-0.34942155
0.05494	42.53761	0.00200389	1.382e-05	1e-08	2.4e-07	3.19e-06	2.588e-05	4.11e-06	2.05e-06	612.69369495	676.99705624	743.02619999	10.65498278	0.27743893	-0.34938837
0.05499	42.57814	0.00200362	1.391e-05	1e-08	2.4e-07	3.11e-06	2.609e-05	4.15e-06	2.05e-06	612.82465505	676.88976538	742.98397546	10.64000578	0.27828439	-0.34935522
0.05505	42.61868	0.00200336	1.4e-05	1e-08	2.4e-07	3.04e-06	2.63e-05	4.18e-06	2.05e-06	612.95539636	676.78269942	742.94180396	10.62505539	0.27912848	-0.34932212
0.0551	42.6592	0.00200309	1.409e-05	1e-08	2.4e-07	2.98e-06	2.651e-05	4.22e-06	2.05e-06	613.08591919	676.67586197	742.89968537	10.61012127	0.2799712	-0.34928906
0.05516	42.69973	0.00200282	1.418e-05	1e-08	2.4e-07	2.91e-06	2.672e-05	4.25e-06	2.05e-06	613.2162237	676.5692566	742.85761964	10.5952036	0.28081251	-0.34925605
0.05521	42.74025	0.00200255	1.427e-05	1e-08	2.5e-07	2.84e-06	2.693e-05	4.28e-06	2.05e-06	613.34631007	676.46288683	742.81560672	10.58030544	0.2816524	-0.34922307
0.05527	42.78077	0.00200227	1.437e-05	1e-08	2.5e-07	2.78e-06	2.715e-05	4.32e-06	2.05e-06	613.47617852	676.35675616	742.77364654	10.56542827	0.28249083	-0.34919013
0.05532	42.82128	0.00200199	1.446e-05	1e-08	2.5e-07	2.71e-06	2.736e-05	4.35e-06	2.05e-06	613.60582926	676.25086806	742.73173903	10.55057236	0.28332778	-0.34915724
0.05538	42.86179	0.0020017	1.455e-05	1e-08	2.5e-07	2.65e-06	2.758e-05	4.39e-06	2.05e-06	613.73526255	676.14522593	742.68988411	10.53573761	0.28416324	-0.34912439
0.05543	42.90229	0.00200141	1.464e-05	1e-08	2.5e-07	2.59e-06	2.779e-05	4.43e-06	2.05e-06	613.8644786	676.03983316	742.6480817	10.5209239	0.28499717	-0.34909158
0.05549	42.94279	0.00200112	1.474e-05	1e-08	2.6e-07	2.53e-06	2.801e-05	4.46e-06	2.05e-06	613.99347766	675.93469309	742.60633174	10.50603917	0.28582956	-0.34905881
0.06555	50.28719	0.00190285	3.901e-05	1.4e-07	8.3e-07	2e-08	9.301e-05	1.526e-05	2.05e-06	634.18567844	662.72126785	735.78046102	8.12654644	0.40089372	-0.34370128
0.06561	50.32696	0.00190208	3.919e-05	1.4e-07	8.4e-07	2e-08	9.352e-05	1.535e-05	2.05e-06	634.27868324	662.68401955	735.74725892	8.11520901	0.40130886	-0.34367518
0.06566	50.36672	0.00190131	3.936e-05	1.4e-07	8.4e-07	2e-08	9.403e-05	1.544e-05	2.05e-06	634.37151396	662.6471145	735.7140978	8.10387158	0.401724	-0.34364908
0.06572	50.40648	0.00190053	3.953e-05	1.5e-07	8.5e-07	2e-08	9.454e-05	1.552e-05	2.05e-06	634.4641706	662.6105527	735.68097766	8.09266801	0.40212215	-0.34362324
0.06577	50.44624	0.00189975	3.971e-05	1.5e-07	8.5e-07	2e-08	9.505e-05	1.561e-05	2.05e-06	634.55665507	662.57432449	735.64789806	8.08139176	0.40252953	-0.34359726
0.06583	50.48599	0.00189897	3.988e-05	1.5e-07	8.6e-07	2e-08	9.557e-05	1.569e-05	2.05e-06	634.64896632	662.53843512	735.61485923	8.07011173	0.40293739	-0.34357127
0.06588	50.52574	0.00189819	4.005e-05	1.5e-07	8.6e-07	2e-08	9.608e-05	1.578e-05	2.05e-06	634.74110431	662.50288486	735.58186119	8.058834	0.40334495	-0.34354528
0.06594	50.56548	0.0018974	4.023e-05	1.5e-07	8.7e-07	2e-08	9.66e-05	1.587e-05	2.05e-06	634.83306906	662.46767353	735.54890394	8.04760299	0.40374657	-0.34351939
0.06599	50.60522	0.00189661	4.04e-05	1.5e-07	8.7e-07	2e-08	9.712e-05	1.596e-05	2.05e-06	634.92486126	662.43279771	735.51598731	8.03639203	0.40414567	-0.34349353
0.06605	50.64496	0.00189582	4.058e-05	1.6e-07	8.8e-07	2e-08	9.764e-05	1.604e-05	2.05e-06	635.01648117	662.3982559	735.48311124	8.02520591	0.40454167	-0.34346772
0.0661	50.68469	0.00189502	4.076e-05	1.6e-07	8.8e-07	2e-08	9.817e-05	1.613e-05	2.05e-06	635.10792916	662.36404629	735.45027566	8.01403729	0.40493546	-0.34344195
0.06616	50.72442	0.00189423	4.093e-05	1.6e-07	8.8e-07	2e-08	9.869e-05	1.622e-05	2.05e-06	635.19920548	662.33016755	735.41748049	8.00288816	0.40532681	-0.34341621
0.06621	50.76414	0.00189343	4.111e-05	1.6e-07	8.9e-07	2e-08	9.922e-05	1.631e-05	2.05e-06	635.2903104	662.29661823	735.38472569	7.99175454	0.40571623	-0.3433905
0.06627	50.80386	0.00189263	4.129e-05	1.6e-07	8.9e-07	2e-08	9.975e-05	1.64e-05	2.05e-06	635.38124416	662.26339714	735.3520112	7.98063823	0.40610349	-0.34336482
0.06632	50.84358	0.00189182	4.146e-05	1.6e-07	9e-07	2e-08	0.00010028	1.649e-05	2.05e-06	635.472007	662.23050298	735.31933696	7.96953759	0.4064888	-0.34333918
0.06638	50.88329	0.00189101	4.164e-05	1.7e-07	9e-07	1e-08	0.00010082	1.658e-05	2.05e-06	635.56259916	662.19793453	735.28670291	7.95845331	0.40687209	-0.34331356
0.06643	50.923	0.0018902	4.182e-05	1.7e-07	9.1e-07	1e-08	0.00010135	1.667e-05	2.05e-06	635.65302086	662.16569055	735.25410902	7.94738935	0.40725286	-0.34328799
0.06649	50.96271	0.00188939	4.2e-05	1.7e-07	9.1e-07	1e-08	0.00010189	1.676e-05	2.05e-06	635.7432724	662.13376946	735.2215552	7.93633903	0.40763196	-0.34326244
0.07655	58.16244	0.00169996	8.076e-05	8.3e-07	1.99e-06	0.0	0.00022911	3.849e-05	2.05e-06	649.64952455	660.41541738	729.88536902	6.17034798	0.44957568	-0.33907394
0.07661	58.20142	0.00169872	8.099e-05	8.3e-07	2e-06	0.0	0.00022996	3.863e-05	2.05e-06	649.71268492	660.42195712	729.85932352	6.16198393	0.44968844	-0.3390535
0.07666	58.2404	0.00169748	8.123e-05	8.4e-07	2e-06	0.0	0.0002308	3.878e-05	2.05e-06	649.77572163	660.42860848	729.83330898	6.15363311	0.44980021	-0.33903308
0.07672	58.27938	0.00169624	8.147e-05	8.5e-07	2.01e-06	0.0	0.00023164	3.893e-05	2.05e-06	649.83863495	660.43537063	729.80732536	6.14529879	0.44991075	-0.33901269
0.07677	58.31835	0.001695	8.171e-05	8.5e-07	2.02e-06	0.0	0.00023249	3.907e-05	2.05e-06	649.9014252	660.44224252	729.78137259	6.13697096	0.45002081	-0.33899231
0.07683	58.35731	0.00169375	8.195e-05	8.6e-07	2.02e-06	0.0	0.00023333	3.922e-05	2.05e-06	649.96409254	660.44922374	729.75545065	6.12866293	0.4501294	-0.33897197
0.07688	58.39628	0.00169251	8.219e-05	8.6e-07	2.03e-06	0.0	0.00023418	3.936e-05	2.05e-06	650.02663735	660.45631305	729.72955947	6.12036106	0.45023753	-0.33895164
0.07694	58.43523	0.00169126	8.243e-05	8.7e-07	2.04e-06	0.0	0.00023503	3.951e-05	2.05e-06	650.08905976	660.46351007	729.70369904	6.1120757	0.45034445	-0.33893134
0.07699	58.47419	0.00169001	8.267e-05	8.8e-07	2.05e-06	0.0	0.00023588	3.966e-05	2.05e-06	650.15136011	660.47081378	729.6778693	6.1038029	0.45045044	-0.33891107
0.07705	58.51314	0.00168875	8.291e-05	8.8e-07	2.05e-06	0.0	0.00023673	3.98e-05	2.05e-06	650.21353865	660.47822338	729.65207019	6.09553929	0.45055576	-0.33889082
0.0771	58.55209	0.0016875	8.315e-05	8.9e-07	2.06e-06	0.0	0.00023759	3.995e-05	2.05e-06	650.27559558	660.48573832	729.6263017	6.08729527	0.45065965	-0.3388706
0.07716	58.59103	0.00168624	8.339e-05	9e-07	2.07e-06	0.0	0.00023844	4.01e-05	2.05e-06	650.33753129	660.49335739	729.60056375	6.07905553	0.45076322	-0.33885039
0.07721	58.62997	0.00168499	8.363e-05	9e-07	2.07e-06	0.0	0.0002393	4.025e-05	2.05e-06	650.39934588	660.50108032	729.57485632	6.07083499	0.4508654	-0.33883021
0.07727	58.66891	0.00168373	8.387e-05	9.1e-07	2.08e-06	0.0	0.00024015	4.039e-05	2.05e-06	650.46103973	660.50890595	729.54917936	6.06262313	0.45096694	-0.33881006
0.07732	58.70784	0.00168247	8.411e-05	9.2e-07	2.09e-06	0.0	0.00024101	4.054e-05	2.05e-06	650.52261303	660.51683374	729.52353282	6.05442447	0.45106754	-0.33878992
0.07738	58.74677	0.0016812	8.435e-05	9.2e-07	2.09e-06	0.0	0.00024187	4.069e-05	2.05e-06	650.58406605	660.5248629	729.49791667	6.04624138	0.45116701	-0.33876982
0.07743	58.78569	0.00167994	8.459e-05	9.3e-07	2.1e-06	0.0	0.00024273	4.084e-05	2.05e-06	650.64539911	660.53299248	729.47233085	6.03806526	0.45126598	-0.33874973
0.07749	58.82461	0.00167867	8.483e-05	9.4e-07	2.11e-06	0.0	0.0002436	4.099e-05	2.05e-06	650.70661235	660.54122206	729.44677534	6.02990834	0.45136357	-0.33872968
0.08755	65.88155	0.0014243	0.0001306	2.88e-06	3.46e-06	0.0	0.00041843	7.146e-05	2.05e-06	660.15630633	663.11597466	725.23776386	4.72733129	0.4575004	-0.33542583
0.08761	65.91976	0.00142283	0.00013085	2.9e-06	3.47e-06	-0.0	0.00041945	7.164e-05	2.05e-06	660.19976701	663.13334492	725.21710315	4.72115097	0.45748453	-0.33540961
0.08766	65.95796	0.00142136	0.0001311	2.91e-06	3.48e-06	-0.0	0.00042047	7.182e-05	2.05e-06	660.24315335	663.15073082	725.19646569	4.71498215	0.45746816	-0.33539342
0.08772	65.99616	0.00141988	0.00013135	2.93e-06	3.49e-06	0.0	0.00042149	7.2e-05	2.05e-06	660.28646562	663.16813209	725.17585143	4.70881983	0.45745149	-0.33537723
0.08777	66.03435	0.00141841	0.0001316	2.94e-06	3.49e-06	0.0	0.00042251	7.218e-05	2.05e-06	660.32970398	663.18554856	725.15526037	4.70266938	0.45743431	-0.33536107
0.08783	66.07255	0.00141694	0.00013185	2.96e-06	3.5e-06	-0.0	0.00042353	7.236e-05	2.05e-06	660.37286873	663.20297992	725.13469245	4.69652504	0.45741685	-0.33534493
0.08788	66.11073	0.00141546	0.0001321	2.97e-06	3.51e-06	-0.0	0.00042455	7.254e-05	2.05e-06	660.41596002	663.22042603	725.11414765	4.69039283	0.45739886	-0.3353288
0.08794	66.14892	0.00141399	0.00013235	2.99e-06	3.52e-06	0.0	0.00042557	7.272e-05	2.05e-06	660.45897814	663.23788658	725.09362593	4.68426662	0.4573806	-0.33531269
0.08799	66.1871	0.00141251	0.0001326	3e-06	3.52e-06	0.0	0.00042659	7.29e-05	2.05e-06	660.50192323	663.25536144	725.07312726	4.67815226	0.45736183	-0.3352966
0.08805	66.22527	0.00141104	0.00013285	3.02e-06	3.53e-06	-0.0	0.00042762	7.308e-05	2.05e-06	660.54479561	663.2728503	725.05265161	4.67204444	0.45734277	-0.33528053
0.0881	66.26344	0.00140956	0.0001331	3.04e-06	3.54e-06	-0.0	0.00042864	7.326e-05	2.05e-06	660.58759541	663.29035301	725.03219896	4.66594759	0.45732324	-0.33526447
0.08816	66.30161	0.00140809	0.00013335	3.05e-06	3.55e-06	0.0	0.00042966	7.344e-05	2.05e-06	660.63032291	663.30786931	725.01176925	4.65985813	0.45730338	-0.33524844
0.08821	66.33977	0.00140661	0.0001336	3.07e-06	3.55e-06	0.0	0.00043068	7.362e-05	2.05e-06	660.6729783	663.32539901	724.99136247	4.65377873	0.45728308	-0.33523242
0.08827	66.37793	0.00140513	0.00013385	3.08e-06	3.56e-06	-0.0	0.00043171	7.38e-05	2.05e-06	660.71556182	663.34294189	724.97097858	4.64770763	0.45726243	-0.33521642
0.08832	66.41609	0.00140366	0.0001341	3.1e-06	3.57e-06	-0.0	0.00043273	7.398e-05	2.05e-06	660.75807367	663.36049772	724.95061755	4.64164556	0.45724139	-0.33520044
0.08838	66.45424	0.00140218	0.00013435	3.11e-06	3.58e-06	0.0	0.00043375	7.416e-05	2.05e-06	660.80051408	663.37806632	724.93027935	4.6355928	0.45721995	-0.33518447
0.08843	66.49239	0.0014007	0.0001346	3.13e-06	3.58e-06	0.0	0.00043478	7.434e-05	2.05e-06	660.84288328	663.39564745	724.90996394	4.629548	0.45719816	-0.33516852
0.08849	66.53054	0.00139922	0.00013485	3.15e-06	3.59e-06	-0.0	0.0004358	7.452e-05	2.05e-06	660.88518146	663.41324093	724.88967129	4.62351347	0.45717594	-0.3351526
0.09855	73.44634	0.00112926	0.00017805	7.08e-06	4.85e-06	0.0	0.00062402	0.00010788	2.05e-06	667.64008753	666.68560033	721.52884988	3.65212125	0.44821134	-0.33251446
0.09861	73.48378	0.00112782	0.00017827	7.1e-06	4.86e-06	-0.0	0.00062503	0.00010806	2.05e-06	667.67266131	666.70318709	721.51225902	3.64745778	0.4481425	-0.33250143
0.09866	73.52121	0.00112638	0.00017848	7.13e-06	4.87e-06	-0.0	0.00062604	0.00010824	2.05e-06	667.70519822	666.72076653	721.49568593	3.64280091	0.4480735	-0.33248842
0.09872	73.55865	0.00112494	0.0001787	7.16e-06	4.87e-06	0.0	0.00062705	0.00010842	2.05e-06	667.73769843	666.73833861	721.47913057	3.63815039	0.44800434	-0.33247543
0.09877	73.59607	0.00112349	0.00017892	7.19e-06	4.88e-06	-0.0	0.00062806	0.0001086	2.05e-06	667.77016209	666.75590331	721.46259293	3.6335052	0.44793505	-0.33246245
0.09883	73.6335	0.00112206	0.00017914	7.21e-06	4.88e-06	-0.0	0.00062907	0.00010878	2.05e-06	667.80258933	666.77346057	721.44607298	3.6288674	0.44786559	-0.33244948
0.09888	73.67092	0.00112062	0.00017935	7.24e-06	4.89e-06	0.0	0.00063008	0.00010896	2.05e-06	667.83498033	666.79101036	721.4295707	3.62423481	0.447796	-0.33243652
0.09894	73.70833	0.00111918	0.00017957	7.27e-06	4.9e-06	0.0	0.00063108	0.00010914	2.05e-06	667.86733521	666.80855265	721.41308606	3.61960845	0.44772626	-0.33242358
0.09899	73.74575	0.00111774	0.00017978	7.3e-06	4.9e-06	-0.0	0.00063209	0.00010932	2.05e-06	667.89965412	666.8260874	721.39661905	3.61498877	0.44765636	-0.33241066
0.09905	73.78315	0.0011163	0.00018	7.32e-06	4.91e-06	0.0	0.0006331	0.0001095	2.05e-06	667.93193723	666.84361456	721.38016964	3.61037432	0.44758634	-0.33239775
0.0991	73.82056	0.00111487	0.00018022	7.35e-06	4.92e-06	0.0	0.00063411	0.00010968	2.05e-06	667.96418466	666.86113411	721.36373781	3.60576679	0.44751615	-0.33238485
0.09916	73.85796	0.00111343	0.00018043	7.38e-06	4.92e-06	-0.0	0.00063511	0.00010986	2.05e-06	667.99639657	666.87864601	721.34732353	3.601165	0.44744583	-0.33237196
0.09921	73.89536	0.00111199	0.00018065	7.41e-06	4.93e-06	0.0	0.00063612	0.00011004	2.05e-06	668.02857311	666.89615023	721.33092679	3.59656883	0.44737537	-0.33235909
0.09927	73.93275	0.00111056	0.00018086	7.44e-06	4.93e-06	0.0	0.00063712	0.00011022	2.05e-06	668.06071441	666.91364672	721.31454756	3.59197968	0.44730476	-0.33234623
0.09932	73.97014	0.00110913	0.00018108	7.46e-06	4.94e-06	-0.0	0.00063813	0.0001104	2.05e-06	668.09282064	666.93113546	721.29818582	3.58739573	0.44723402	-0.33233339
0.09938	74.00752	0.00110769	0.00018129	7.49e-06	4.95e-06	-0.0	0.00063913	0.00011058	2.05e-06	668.12489191	666.94861641	721.28184156	3.58281809	0.44716313	-0.33232056
0.09943	74.04491	0.00110626	0.00018151	7.52e-06	4.95e-06	0.0	0.00064014	0.00011076	2.05e-06	668.1569284	666.96608954	721.26551473	3.57824679	0.4470921	-0.33230774
0.09949	74.08228	0.00110483	0.00018172	7.55e-06	4.96e-06	-0.0	0.00064114	0.00011094	2.05e-06	668.18893024	666.98355481	721.24920533	3.57368068	0.44702095	-0.33229494
0.10955	80.8584	0.00085729	0.00021639	1.382e-05	5.88e-06	-0.0	0.00081542	0.00014232	2.05e-06	673.59466843	670.02785075	718.53690232	2.82802372	0.43245699	-0.33016582
0.1096	80.89508	0.00085603	0.00021656	1.386e-05	5.89e-06	0.0	0.00081632	0.00014248	2.05e-06	673.62238346	670.04360974	718.52346358	2.82438401	0.43237271	-0.33015527
0.10966	80.93176	0.00085477	0.00021672	1.39e-05	5.89e-06	0.0	0.00081721	0.00014265	2.05e-06	673.65008468	670.05935916	718.51003881	2.8207488	0.43228842	-0.33014474
0.10971	80.96843	0.00085351	0.00021688	1.394e-05	5.89e-06	-0.0	0.0008181	0.00014281	2.05e-06	673.67777219	670.07509903	718.49662801	2.81711772	0.4322041	-0.33013421
0.10977	81.0051	0.00085225	0.00021705	1.399e-05	5.9e-06	0.0	0.00081899	0.00014297	2.05e-06	673.70544608	670.09082935	718.48323115	2.81349058	0.43211978	-0.33012369
0.10982	81.04176	0.000851	0.00021721	1.403e-05	5.9e-06	0.0	0.00081987	0.00014313	2.05e-06	673.73310641	670.10655013	718.46984822	2.80986772	0.43203544	-0.33011319
0.10988	81.07842	0.00084974	0.00021737	1.407e-05	5.91e-06	-0.0	0.00082076	0.00014329	2.05e-06	673.76075328	670.12226137	718.4564792	2.80624918	0.43195108	-0.33010269
0.10993	81.11508	0.00084849	0.00021753	1.411e-05	5.91e-06	0.0	0.00082165	0.00014345	2.05e-06	673.78838678	670.13796307	718.44312409	2.80263455	0.43186672	-0.33009221
0.10999	81.15173	0.00084723	0.00021769	1.415e-05	5.91e-06	0.0	0.00082254	0.00014361	2.05e-06	673.81600697	670.15365524	718.42978285	2.79902398	0.43178234	-0.33008174
0.11004	81.18838	0.00084598	0.00021785	1.419e-05	5.92e-06	-0.0	0.00082342	0.00014377	2.05e-06	673.84361395	670.16933789	718.41645549	2.79541793	0.43169794	-0.33007127
0.1101	81.22502	0.00084473	0.00021802	1.423e-05	5.92e-06	0.0	0.00082431	0.00014393	2.05e-06	673.87120781	670.18501102	718.40314197	2.7918157	0.43161354	-0.33006082
0.11015	81.26166	0.00084348	0.00021818	1.427e-05	5.93e-06	-0.0	0.00082519	0.00014409	2.05e-06	673.89878861	670.20067464	718.3898423	2.78821744	0.43152912	-0.33005038
0.11021	81.2983	0.00084223	0.00021834	1.431e-05	5.93e-06	-0.0	0.00082607	0.00014426	2.05e-06	673.92635644	670.21632875	718.37655644	2.78462366	0.4314447	-0.33003995
0.11026	81.33493	0.00084098	0.0002185	1.435e-05	5.93e-06	0.0	0.00082696	0.00014442	2.05e-06	673.95391139	670.23197336	718.36328439	2.78103382	0.43136026	-0.33002954
0.11032	81.37156	0.00083973	0.00021866	1.44e-05	5.94e-06	-0.0	0.00082784	0.00014458	2.05e-06	673.98145353	670.24760847	718.35002614	2.77744786	0.43127581	-0.33001913
0.11037	81.40819	0.00083849	0.00021882	1.444e-05	5.94e-06	-0.0	0.00082872	0.00014474	2.05e-06	674.00898295	670.26323409	718.33678165	2.7738662	0.43119135	-0.33000873
0.11043	81.44481	0.00083724	0.00021898	1.448e-05	5.94e-06	0.0	0.0008296	0.0001449	2.05e-06	674.03649973	670.27885023	718.32355093	2.77028867	0.43110689	-0.32999835
0.11048	81.48143	0.000836	0.00021913	1.452e-05	5.95e-06	-0.0	0.00083048	0.00014506	2.05e-06	674.06400394	670.29445689	718.31033396	2.76671501	0.43102241	-0.32998797
0.12055	88.11914	0.00062758	0.00024334	2.326e-05	6.46e-06	-0.0	0.00097836	0.00017213	2.05e-06	678.95745774	672.99900857	716.10844755	2.17380233	0.41584313	-0.32825951
0.1206	88.15507	0.00062655	0.00024345	2.331e-05	6.46e-06	0.0	0.0009791	0.00017227	2.05e-06	678.98376543	673.01301071	716.09752668	2.17085958	0.41576372	-0.32825094
0.12066	88.19099	0.00062551	0.00024356	2.336e-05	6.47e-06	0.0	0.00097983	0.0001724	2.05e-06	679.01007142	673.02700499	716.08661716	2.16791969	0.41568435	-0.32824237
0.12071	88.22691	0.00062448	0.00024366	2.342e-05	6.47e-06	-0.0	0.00098057	0.00017254	2.05e-06	679.03637574	673.04099142	716.07571897	2.16498283	0.41560505	-0.32823382
0.12077	88.26282	0.00062346	0.00024377	2.347e-05	6.47e-06	0.0	0.0009813	0.00017267	2.05e-06	679.06267844	673.05497001	716.0648321	2.16204872	0.4155258	-0.32822527
0.12082	88.29873	0.00062243	0.00024387	2.353e-05	6.47e-06	-0.0	0.00098203	0.00017281	2.05e-06	679.08897954	673.06894076	716.05395654	2.15911746	0.41544661	-0.32821673
0.12088	88.33464	0.0006214	0.00024397	2.358e-05	6.47e-06	0.0	0.00098276	0.00017294	2.05e-06	679.1152791	673.08290369	716.04309227	2.15618899	0.41536748	-0.32820821
0.12093	88.37054	0.00062038	0.00024408	2.363e-05	6.47e-06	0.0	0.00098349	0.00017308	2.05e-06	679.14157715	673.09685881	716.0322393	2.1532635	0.41528841	-0.32819969
0.12099	88.40644	0.00061935	0.00024418	2.369e-05	6.48e-06	-0.0	0.00098422	0.00017321	2.05e-06	679.16787373	673.11080612	716.0213976	2.15034083	0.41520939	-0.32819118
0.12104	88.44234	0.00061833	0.00024429	2.374e-05	6.48e-06	0.0	0.00098495	0.00017335	2.05e-06	679.19416887	673.12474564	716.01056717	2.14742094	0.41513044	-0.32818267
0.1211	88.47823	0.00061731	0.00024439	2.38e-05	6.48e-06	-0.0	0.00098568	0.00017348	2.05e-06	679.22046262	673.13867738	715.999748	2.14450384	0.41505154	-0.32817418
0.12115	88.51412	0.00061629	0.00024449	2.385e-05	6.48e-06	-0.0	0.00098641	0.00017362	2.05e-06	679.24675501	673.15260133	715.98894007	2.14158962	0.4149727	-0.3281657
0.12121	88.55	0.00061527	0.0002446	2.391e-05	6.48e-06	0.0	0.00098713	0.00017375	2.05e-06	679.27304609	673.16651752	715.97814338	2.13867831	0.41489392	-0.32815722
0.12126	88.58588	0.00061425	0.0002447	2.396e-05	6.48e-06	-0.0	0.00098786	0.00017389	2.05e-06	679.29933588	673.18042595	715.9673579	2.13576972	0.4148152	-0.32814875
0.12132	88.62176	0.00061323	0.0002448	2.402e-05	6.49e-06	0.0	0.00098858	0.00017402	2.05e-06	679.32562442	673.19432663	715.95658364	2.13286391	0.41473654	-0.3281403
0.12137	88.65763	0.00061221	0.0002449	2.407e-05	6.49e-06	0.0	0.00098931	0.00017415	2.05e-06	679.35191176	673.20821958	715.94582058	2.12996089	0.41465794	-0.32813185
0.12143	88.6935	0.0006112	0.000245	2.413e-05	6.49e-06	-0.0	0.00099003	0.00017429	2.05e-06	679.37819793	673.22210479	715.93506872	2.12706081	0.4145794	-0.32812341
0.12148	88.72937	0.00061018	0.00024511	2.418e-05	6.49e-06	0.0	0.00099075	0.00017442	2.05e-06	679.40448296	673.23598228	715.92432803	2.12416345	0.41450092	-0.32811498
0.13155	95.22978	0.00044368	0.00025908	3.543e-05	6.62e-06	0.0	0.00110971	0.00019661	2.05e-06	684.22555174	675.65453776	714.13668632	1.63614507	0.40136292	-0.3267117
0.1316	95.26496	0.00044287	0.00025913	3.549e-05	6.62e-06	-0.0	0.00111029	0.00019672	2.05e-06	684.25207675	675.66713695	714.12783774	1.63368482	0.4012987	-0.32670476
0.13166	95.30014	0.00044206	0.00025919	3.556e-05	6.62e-06	0.0	0.00111087	0.00019683	2.05e-06	684.27860459	675.67972986	714.11899863	1.63122653	0.40123458	-0.32669782
0.13171	95.33531	0.00044126	0.00025924	3.563e-05	6.62e-06	-0.0	0.00111145	0.00019694	2.05e-06	684.30513526	675.6923165	714.11016898	1.62877023	0.40117055	-0.32669089
0.13177	95.37047	0.00044045	0.00025929	3.57e-05	6.62e-06	0.0	0.00111203	0.00019705	2.05e-06	684.33166877	675.70489687	714.1013488	1.62631595	0.4011066	-0.32668397
0.13182	95.40564	0.00043965	0.00025934	3.577e-05	6.62e-06	-0.0	0.0011126	0.00019716	2.05e-06	684.35820512	675.71747098	714.09253806	1.62386364	0.40104275	-0.32667705
0.13188	95.4408	0.00043884	0.00025939	3.583e-05	6.62e-06	-0.0	0.00111318	0.00019727	2.05e-06	684.38474433	675.73003884	714.08373677	1.62141333	0.40097898	-0.32667014
0.13193	95.47595	0.00043804	0.00025944	3.59e-05	6.62e-06	0.0	0.00111375	0.00019737	2.05e-06	684.41128639	675.74260045	714.07494492	1.61896504	0.40091531	-0.32666324
0.13199	95.5111	0.00043724	0.00025949	3.597e-05	6.62e-06	-0.0	0.00111433	0.00019748	2.05e-06	684.43783131	675.75515581	714.06616249	1.61651873	0.40085173	-0.32665634
0.13204	95.54625	0.00043644	0.00025954	3.604e-05	6.62e-06	0.0	0.0011149	0.00019759	2.05e-06	684.4643791	675.76770494	714.05738948	1.61407439	0.40078823	-0.32664946
0.1321	95.5814	0.00043564	0.00025959	3.611e-05	6.62e-06	-0.0	0.00111548	0.0001977	2.05e-06	684.49092977	675.78024783	714.04862588	1.61163202	0.40072483	-0.32664258
0.13215	95.61654	0.00043484	0.00025964	3.618e-05	6.62e-06	0.0	0.00111605	0.00019781	2.05e-06	684.51748331	675.7927845	714.03987169	1.60919163	0.40066152	-0.32663571
0.13221	95.65167	0.00043405	0.00025969	3.624e-05	6.62e-06	-0.0	0.00111662	0.00019791	2.05e-06	684.54403975	675.80531495	714.0311269	1.6067532	0.40059829	-0.32662884
0.13226	95.68681	0.00043325	0.00025974	3.631e-05	6.62e-06	-0.0	0.00111719	0.00019802	2.05e-06	684.57059907	675.81783919	714.02239149	1.60431674	0.40053516	-0.32662199
0.13232	95.72194	0.00043246	0.00025979	3.638e-05	6.62e-06	0.0	0.00111776	0.00019813	2.05e-06	684.5971613	675.83035722	714.01366546	1.60188229	0.40047212	-0.32661514
0.13237	95.75706	0.00043166	0.00025984	3.645e-05	6.62e-06	-0.0	0.00111833	0.00019824	2.05e-06	684.62372642	675.84286904	714.00494881	1.59944978	0.40040917	-0.32660829
0.13243	95.79218	0.00043087	0.00025989	3.652e-05	6.62e-06	0.0	0.0011189	0.00019834	2.05e-06	684.65029446	675.85537467	713.99624152	1.59701922	0.40034631	-0.32660146
0.13248	95.8273	0.00043008	0.00025993	3.659e-05	6.62e-06	-0.0	0.00111946	0.00019845	2.05e-06	684.6768654	675.86787411	713.98754359	1.59459061	0.40028355	-0.32659463
0.14255	102.19139	0.00030229	0.00026469	5.038e-05	6.44e-06	-0.0	0.00121136	0.00021598	2.05e-06	689.58656587	678.0559673	712.54592837	1.17994748	0.39036547	-0.32546301
0.1426	102.22583	0.00030168	0.0002647	5.046e-05	6.44e-06	-0.0	0.0012118	0.00021606	2.05e-06	689.61360594	678.06740324	712.53883304	1.17782945	0.39031985	-0.32545745
0.14266	102.26026	0.00030107	0.0002647	5.055e-05	6.43e-06	0.0	0.00121224	0.00021615	2.05e-06	689.64064741	678.07883371	712.53174582	1.17571289	0.39027433	-0.32545188
0.14271	102.29469	0.00030046	0.0002647	5.063e-05	6.43e-06	-0.0	0.00121268	0.00021623	2.05e-06	689.66769024	678.09025869	712.52466672	1.1735978	0.3902289	-0.32544633
0.14277	102.32911	0.00029986	0.00026471	5.071e-05	6.43e-06	0.0	0.00121311	0.00021632	2.05e-06	689.69473443	678.10167821	712.51759572	1.17148416	0.39018356	-0.32544077
0.14282	102.36353	0.00029925	0.00026471	5.079e-05	6.43e-06	-0.0	0.00121355	0.0002164	2.05e-06	689.72177994	678.11309225	712.51053282	1.16937199	0.39013831	-0.32543523
0.14288	102.39795	0.00029865	0.00026472	5.088e-05	6.43e-06	0.0	0.00121399	0.00021648	2.05e-06	689.74882676	678.12450083	712.50347802	1.16726128	0.39009315	-0.32542969
0.14293	102.43236	0.00029804	0.00026472	5.096e-05	6.43e-06	-0.0	0.00121442	0.00021657	2.05e-06	689.77587487	678.13590394	712.49643131	1.16515202	0.39004808	-0.32542416
0.14299	102.46677	0.00029744	0.00026472	5.104e-05	6.42e-06	0.0	0.00121486	0.00021665	2.05e-06	689.80292424	678.14730158	712.48939268	1.16304421	0.39000311	-0.32541864
0.14304	102.50118	0.00029684	0.00026473	5.112e-05	6.42e-06	-0.0	0.00121529	0.00021674	2.05e-06	689.82997485	678.15869376	712.48236213	1.16093786	0.38995822	-0.32541312
0.1431	102.53558	0.00029624	0.00026473	5.12e-05	6.42e-06	0.0	0.00121573	0.00021682	2.05e-06	689.85702668	678.17008048	712.47533965	1.15883295	0.38991342	-0.32540761
0.14315	102.56998	0.00029564	0.00026473	5.129e-05	6.42e-06	-0.0	0.00121616	0.0002169	2.05e-06	689.88407971	678.18146174	712.46832524	1.1567295	0.38986872	-0.3254021
0.14321	102.60437	0.00029504	0.00026473	5.137e-05	6.42e-06	0.0	0.00121659	0.00021699	2.05e-06	689.91113392	678.19283755	712.46131889	1.15462749	0.38982411	-0.3253966
0.14326	102.63876	0.00029444	0.00026474	5.145e-05	6.42e-06	-0.0	0.00121702	0.00021707	2.05e-06	689.93818928	678.2042079	712.45432059	1.15252693	0.38977958	-0.32539111
0.14332	102.67315	0.00029384	0.00026474	5.153e-05	6.41e-06	0.0	0.00121745	0.00021715	2.05e-06	689.96524577	678.2155728	712.44733035	1.15042781	0.38973515	-0.32538562
0.14337	102.70753	0.00029325	0.00026474	5.162e-05	6.41e-06	-0.0	0.00121788	0.00021724	2.05e-06	689.99230337	678.22693225	712.44034814	1.14833013	0.38969081	-0.32538014
0.14343	102.74191	0.00029265	0.00026474	5.17e-05	6.41e-06	0.0	0.00121831	0.00021732	2.05e-06	690.01936206	678.23828626	712.43337397	1.14623389	0.38964655	-0.32537467
0.14348	102.77629	0.00029206	0.00026474	5.178e-05	6.41e-06	-0.0	0.00121874	0.0002174	2.05e-06	690.04642181	678.24963481	712.42640784	1.14413909	0.38960239	-0.3253692
0.15354	109.00488	0.00019788	0.00026152	6.811e-05	5.99e-06	-0.0	0.00128689	0.00023075	2.05e-06	694.98678682	680.23615342	711.28114827	0.78352713	0.38292499	-0.32447025
0.1536	109.03858	0.00019744	0.00026148	6.821e-05	5.99e-06	0.0	0.0012872	0.00023082	2.05e-06	695.01352868	680.24652037	711.27556819	0.78167496	0.38289537	-0.32446587
0.15365	109.07227	0.000197	0.00026145	6.83e-05	5.98e-06	-0.0	0.00128752	0.00023088	2.05e-06	695.04026539	680.25688205	711.26999516	0.77982404	0.38286581	-0.3244615
0.15371	109.10596	0.00019656	0.00026141	6.84e-05	5.98e-06	0.0	0.00128784	0.00023094	2.05e-06	695.0669969	680.26723845	711.26442919	0.77797436	0.38283631	-0.32445713
0.15376	109.13965	0.00019613	0.00026137	6.849e-05	5.98e-06	-0.0	0.00128816	0.00023101	2.05e-06	695.09372317	680.27758956	711.25887026	0.77612593	0.38280688	-0.32445277
0.15382	109.17333	0.00019569	0.00026134	6.859e-05	5.98e-06	0.0	0.00128847	0.00023107	2.05e-06	695.12044416	680.2879354	711.25331838	0.77427874	0.38277751	-0.32444841
0.15387	109.20701	0.00019526	0.0002613	6.868e-05	5.97e-06	-0.0	0.00128879	0.00023113	2.05e-06	695.14715982	680.29827596	711.24777354	0.7724328	0.3827482	-0.32444406
0.15393	109.24068	0.00019482	0.00026126	6.878e-05	5.97e-06	0.0	0.00128911	0.0002312	2.05e-06	695.17387011	680.30861125	711.24223574	0.77058811	0.38271896	-0.32443971
0.15398	109.27435	0.00019439	0.00026123	6.887e-05	5.97e-06	-0.0	0.00128942	0.00023126	2.05e-06	695.200575	680.31894125	711.23670496	0.76874466	0.38268978	-0.32443537
0.15404	109.30802	0.00019395	0.00026119	6.897e-05	5.96e-06	-0.0	0.00128973	0.00023132	2.05e-06	695.22727442	680.32926598	711.23118121	0.76690246	0.38266066	-0.32443103
0.15409	109.34168	0.00019352	0.00026115	6.907e-05	5.96e-06	0.0	0.00129005	0.00023138	2.05e-06	695.25396835	680.33958543	711.22566448	0.7650615	0.3826316	-0.3244267
0.15415	109.37534	0.00019309	0.00026112	6.916e-05	5.96e-06	-0.0	0.00129036	0.00023145	2.05e-06	695.28065674	680.3498996	711.22015477	0.76322178	0.38260261	-0.32442238
0.1542	109.409	0.00019266	0.00026108	6.926e-05	5.96e-06	0.0	0.00129067	0.00023151	2.05e-06	695.30733953	680.36020849	711.21465206	0.76138331	0.38257368	-0.32441806
0.15426	109.44265	0.00019223	0.00026104	6.935e-05	5.95e-06	-0.0	0.00129099	0.00023157	2.05e-06	695.3340167	680.37051211	711.20915636	0.75954609	0.38254481	-0.32441375
0.15431	109.4763	0.0001918	0.000261	6.945e-05	5.95e-06	0.0	0.0012913	0.00023163	2.05e-06	695.36068819	680.38081044	711.20366766	0.7577101	0.382516	-0.32440944
0.15437	109.50994	0.00019137	0.00026097	6.955e-05	5.95e-06	-0.0	0.00129161	0.0002317	2.05e-06	695.38735397	680.39110351	711.19818596	0.75587537	0.38248725	-0.32440514
0.15442	109.54359	0.00019094	0.00026093	6.964e-05	5.95e-06	0.0	0.00129192	0.00023176	2.05e-06	695.41401398	680.40139129	711.19271125	0.75404187	0.38245856	-0.32440084
0.15448	109.57722	0.00019052	0.00026089	6.974e-05	5.94e-06	-0.0	0.00129223	0.00023182	2.05e-06	695.44066818	680.4116738	711.18724352	0.75220962	0.38242994	-0.32439655
0.16454	115.67102	0.00012437	0.0002511	8.835e-05	5.37e-06	-0.0	0.00134037	0.00024158	2.05e-06	700.17183786	682.20463496	710.29919198	0.43802949	0.37797095	-0.32369954
0.1646	115.70398	0.00012407	0.00025103	8.846e-05	5.36e-06	0.0	0.00134059	0.00024162	2.05e-06	700.19661285	682.21394869	710.29492642	0.43643085	0.3779494	-0.3236962
0.16465	115.73694	0.00012377	0.00025097	8.857e-05	5.36e-06	-0.0	0.0013408	0.00024167	2.05e-06	700.22137303	682.22325718	710.29066693	0.43483355	0.37792787	-0.32369285
0.16471	115.76989	0.00012347	0.0002509	8.868e-05	5.36e-06	0.0	0.00134102	0.00024171	2.05e-06	700.24611836	682.23256043	710.28641351	0.43323758	0.37790634	-0.32368951
0.16476	115.80284	0.00012317	0.00025083	8.878e-05	5.35e-06	-0.0	0.00134124	0.00024176	2.05e-06	700.27084879	682.24185845	710.28216616	0.43164294	0.37788483	-0.32368618
0.16482	115.83579	0.00012287	0.00025076	8.889e-05	5.35e-06	-0.0	0.00134146	0.0002418	2.05e-06	700.29556427	682.25115123	710.27792487	0.43004963	0.37786334	-0.32368285
0.16487	115.86873	0.00012257	0.0002507	8.9e-05	5.35e-06	0.0	0.00134168	0.00024185	2.05e-06	700.32026474	682.26043878	710.27368964	0.42845766	0.37784186	-0.32367953
0.16493	115.90167	0.00012228	0.00025063	8.91e-05	5.34e-06	-0.0	0.00134189	0.00024189	2.05e-06	700.34495017	682.26972109	710.26946046	0.42686703	0.37782039	-0.32367621
0.16498	115.93461	0.00012198	0.00025056	8.921e-05	5.34e-06	0.0	0.00134211	0.00024194	2.05e-06	700.36962049	682.27899817	710.26523732	0.42527773	0.37779893	-0.32367289
0.16504	115.96754	0.00012168	0.00025049	8.932e-05	5.34e-06	-0.0	0.00134232	0.00024198	2.05e-06	700.39427566	682.28827002	710.26102023	0.42368978	0.37777748	-0.32366958
0.16509	116.00047	0.00012139	0.00025042	8.942e-05	5.33e-06	0.0	0.00134254	0.00024203	2.05e-06	700.41891563	682.29753664	710.25680917	0.42210317	0.37775605	-0.32366628
0.16515	116.0334	0.0001211	0.00025035	8.953e-05	5.33e-06	-0.0	0.00134275	0.00024207	2.05e-06	700.44354034	682.30679803	710.25260414	0.4205179	0.37773462	-0.32366298
0.1652	116.06632	0.0001208	0.00025028	8.964e-05	5.33e-06	0.0	0.00134297	0.00024212	2.05e-06	700.46814976	682.31605418	710.24840514	0.41893396	0.37771321	-0.32365968
0.16526	116.09923	0.00012051	0.00025022	8.974e-05	5.32e-06	0.0	0.00134318	0.00024216	2.05e-06	700.49274383	682.32530511	710.24421216	0.41735137	0.37769181	-0.32365639
0.16531	116.13215	0.00012022	0.00025015	8.985e-05	5.32e-06	-0.0	0.0013434	0.0002422	2.05e-06	700.51732249	682.33455081	710.24002519	0.41577012	0.37767042	-0.32365311
0.16537	116.16506	0.00011992	0.00025008	8.996e-05	5.32e-06	0.0	0.00134361	0.00024225	2.05e-06	700.54188571	682.34379128	710.23584423	0.41419022	0.37764904	-0.32364983
0.16542	116.19797	0.00011963	0.00025001	9.007e-05	5.31e-06	-0.0	0.00134382	0.00024229	2.05e-06	700.56643342	682.35302652	710.23166928	0.41261167	0.37762767	-0.32364655
0.16548	116.23087	0.00011934	0.00024994	9.017e-05	5.31e-06	0.0	0.00134403	0.00024234	2.05e-06	700.59096559	682.36225653	710.22750033	0.41103447	0.37760631	-0.32364328
0.17554	122.19045	7.542e-05	0.00023531	0.00011045	4.66e-06	0.0	0.00137616	0.00024914	2.05e-06	704.76940499	683.96459337	709.5601612	0.14629097	0.3735677	-0.32311955
0.1756	122.22268	7.523e-05	0.00023522	0.00011056	4.66e-06	-0.0	0.0013763	0.00024917	2.05e-06	704.79028888	683.97288469	709.55700618	0.14498169	0.37354336	-0.32311707
0.17565	122.2549	7.503e-05	0.00023513	0.00011068	4.65e-06	0.0	0.00137644	0.0002492	2.05e-06	704.81114912	683.98117108	709.55385616	0.14367397	0.37351898	-0.3231146
0.17571	122.28712	7.484e-05	0.00023504	0.00011079	4.65e-06	0.0	0.00137658	0.00024923	2.05e-06	704.83198569	683.98945257	709.55071113	0.14236781	0.37349455	-0.32311213
0.17576	122.31934	7.465e-05	0.00023495	0.00011091	4.65e-06	-0.0	0.00137672	0.00024926	2.05e-06	704.85279854	683.99772914	709.5475711	0.14106322	0.37347008	-0.32310967
0.17582	122.35156	7.445e-05	0.00023486	0.00011102	4.64e-06	0.0	0.00137686	0.00024929	2.05e-06	704.87358765	684.0060008	709.54443604	0.13976022	0.37344558	-0.32310721
0.17587	122.38377	7.426e-05	0.00023477	0.00011113	4.64e-06	-0.0	0.001377	0.00024932	2.05e-06	704.89435297	684.01426756	709.54130597	0.13845878	0.37342103	-0.32310475
0.17593	122.41598	7.407e-05	0.00023468	0.00011125	4.64e-06	-0.0	0.00137714	0.00024936	2.05e-06	704.91509447	684.02252941	709.53818087	0.1371589	0.37339643	-0.3231023
0.17598	122.44818	7.388e-05	0.00023459	0.00011136	4.63e-06	0.0	0.00137728	0.00024939	2.05e-06	704.93581213	684.03078636	709.53506073	0.13586061	0.3733718	-0.32309985
0.17604	122.48038	7.369e-05	0.0002345	0.00011147	4.63e-06	-0.0	0.00137742	0.00024942	2.05e-06	704.95650589	684.03903841	709.53194555	0.13456389	0.37334712	-0.3230974
0.17609	122.51258	7.35e-05	0.00023442	0.00011159	4.63e-06	0.0	0.00137756	0.00024945	2.05e-06	704.97717574	684.04728557	709.52883533	0.13326877	0.3733224	-0.32309496
0.17615	122.54477	7.331e-05	0.00023433	0.0001117	4.62e-06	-0.0	0.0013777	0.00024948	2.05e-06	704.99782164	684.05552784	709.52573006	0.1319752	0.37329764	-0.32309253
0.1762	122.57696	7.312e-05	0.00023424	0.00011181	4.62e-06	-0.0	0.00137784	0.00024951	2.05e-06	705.01844355	684.06376521	709.52262973	0.13068321	0.37327283	-0.32309009
0.17626	122.60914	7.294e-05	0.00023415	0.00011193	4.61e-06	0.0	0.00137798	0.00024954	2.05e-06	705.03904143	684.0719977	709.51953433	0.1293928	0.37324798	-0.32308766
0.17631	122.64133	7.275e-05	0.00023406	0.00011204	4.61e-06	-0.0	0.00137811	0.00024957	2.05e-06	705.05961527	684.0802253	709.51644387	0.12810399	0.37322308	-0.32308524
0.17637	122.6735	7.256e-05	0.00023397	0.00011215	4.61e-06	0.0	0.00137825	0.0002496	2.05e-06	705.08016502	684.08844802	709.51335834	0.12681675	0.37319814	-0.32308282
0.17642	122.70568	7.237e-05	0.00023388	0.00011227	4.6e-06	0.0	0.00137839	0.00024963	2.05e-06	705.10069064	684.09666586	709.51027772	0.12553109	0.37317316	-0.3230804
0.17648	122.73785	7.219e-05	0.00023379	0.00011238	4.6e-06	-0.0	0.00137853	0.00024966	2.05e-06	705.12119212	684.10487883	709.50720202	0.12424701	0.37314813	-0.32307798
0.18654	128.56367	4.467e-05	0.0002163	0.00013329	3.95e-06	-0.0	0.00139873	0.00025419	2.05e-06	708.45589698	685.52913482	709.01945316	-0.06507577	0.3676766	-0.32269519
0.1866	128.59517	4.455e-05	0.0002162	0.00013341	3.95e-06	0.0	0.00139882	0.00025421	2.05e-06	708.47231802	685.53651074	709.01711286	-0.06602319	0.36764352	-0.32269336
0.18665	128.62667	4.443e-05	0.00021611	0.00013352	3.94e-06	0.0	0.0013989	0.00025423	2.05e-06	708.48871305	685.54388259	709.01477623	-0.06696914	0.36761038	-0.32269152
0.18671	128.65816	4.431e-05	0.00021601	0.00013364	3.94e-06	-0.0	0.00139899	0.00025425	2.05e-06	708.50508207	685.55125036	709.01244328	-0.06791362	0.36757716	-0.32268969
0.18676	128.68965	4.419e-05	0.00021591	0.00013375	3.94e-06	0.0	0.00139908	0.00025427	2.05e-06	708.52142507	685.55861405	709.01011399	-0.06885662	0.36754388	-0.32268787
0.18682	128.72114	4.408e-05	0.00021581	0.00013386	3.93e-06	0.0	0.00139916	0.00025429	2.05e-06	708.53774202	685.56597369	709.00778837	-0.06979817	0.36751052	-0.32268604
0.18687	128.75262	4.396e-05	0.00021571	0.00013398	3.93e-06	-0.0	0.00139925	0.00025431	2.05e-06	708.55403291	685.57332926	709.0054664	-0.07073824	0.36747708	-0.32268422
0.18693	128.78409	4.384e-05	0.00021561	0.00013409	3.93e-06	0.0	0.00139934	0.00025433	2.05e-06	708.57029774	685.58068077	709.00314808	-0.07167683	0.36744358	-0.3226824
0.18698	128.81557	4.373e-05	0.00021551	0.00013421	3.92e-06	-0.0	0.00139942	0.00025435	2.05e-06	708.58653648	685.58802823	709.0008334	-0.07261396	0.36741	-0.32268058
0.18704	128.84704	4.361e-05	0.00021541	0.00013432	3.92e-06	-0.0	0.00139951	0.00025437	2.05e-06	708.60274912	685.59537164	708.99852237	-0.07354962	0.36737635	-0.32267877
0.18709	128.87851	4.35e-05	0.00021531	0.00013443	3.92e-06	0.0	0.00139959	0.00025439	2.05e-06	708.61893565	685.602711	708.99621497	-0.0744838	0.36734263	-0.32267696
0.18715	128.90997	4.338e-05	0.00021521	0.00013455	3.91e-06	-0.0	0.00139968	0.00025441	2.05e-06	708.63509605	685.61004632	708.9939112	-0.07541651	0.36730884	-0.32267515
0.1872	128.94143	4.327e-05	0.00021511	0.00013466	3.91e-06	-0.0	0.00139976	0.00025443	2.05e-06	708.65123032	685.61737761	708.99161105	-0.07634775	0.36727497	-0.32267334
0.18726	128.97288	4.315e-05	0.00021501	0.00013478	3.91e-06	0.0	0.00139984	0.00025445	2.05e-06	708.66733844	685.62470485	708.98931452	-0.07727752	0.36724103	-0.32267154
0.18731	129.00434	4.304e-05	0.00021491	0.00013489	3.9e-06	-0.0	0.00139993	0.00025447	2.05e-06	708.68342038	685.63202807	708.98702161	-0.07820579	0.36720701	-0.32266974
0.18737	129.03578	4.292e-05	0.00021481	0.000135	3.9e-06	-0.0	0.00140001	0.00025449	2.05e-06	708.69947616	685.63934726	708.9847323	-0.07913262	0.36717293	-0.32266795
0.18742	129.06723	4.281e-05	0.00021471	0.00013512	3.9e-06	0.0	0.0014001	0.00025451	2.05e-06	708.71550574	685.64666242	708.9824466	-0.08005796	0.36713876	-0.32266615
0.18748	129.09867	4.27e-05	0.00021461	0.00013523	3.89e-06	-0.0	0.00140018	0.00025453	2.05e-06	708.73150912	685.65397357	708.9801645	-0.08098181	0.36710453	-0.32266436
0.19754	134.79109	2.625e-05	0.0001962	0.00015565	3.3e-06	0.0	0.00141229	0.00025745	2.05e-06	711.09146612	686.9273542	708.62823712	-0.24981953	0.35892065	-0.32238822
0.1976	134.82186	2.618e-05	0.0001961	0.00015576	3.29e-06	-0.0	0.00141234	0.00025747	2.05e-06	711.10147366	686.93397588	708.62662218	-0.250454	0.35886615	-0.32238695
0.19765	134.85263	2.611e-05	0.000196	0.00015587	3.29e-06	0.0	0.00141239	0.00025748	2.05e-06	711.11145515	686.94059414	708.62500982	-0.25108688	0.35881156	-0.32238569
0.19771	134.8834	2.604e-05	0.0001959	0.00015597	3.29e-06	0.0	0.00141244	0.00025749	2.05e-06	711.12141061	686.94720899	708.62340005	-0.2517182	0.35875689	-0.32238442
0.19776	134.91416	2.597e-05	0.0001958	0.00015608	3.28e-06	-0.0	0.0014125	0.00025751	2.05e-06	711.13134007	686.95382041	708.62179284	-0.25234791	0.35870213	-0.32238316
0.19782	134.94491	2.59e-05	0.0001957	0.00015619	3.28e-06	0.0	0.00141255	0.00025752	2.05e-06	711.14124353	686.96042843	708.6201882	-0.25297604	0.35864728	-0.3223819
0.19787	134.97567	2.583e-05	0.0001956	0.0001563	3.28e-06	0.0	0.0014126	0.00025753	2.05e-06	711.15112103	686.96703304	708.61858612	-0.25360261	0.35859235	-0.32238065
0.19793	135.00641	2.577e-05	0.0001955	0.00015641	3.28e-06	-0.0	0.00141265	0.00025754	2.05e-06	711.16097257	686.97363424	708.6169866	-0.25422758	0.35853733	-0.32237939
0.19798	135.03716	2.57e-05	0.0001954	0.00015651	3.27e-06	0.0	0.0014127	0.00025756	2.05e-06	711.17079818	686.98023205	708.61538963	-0.25485097	0.35848223	-0.32237814
0.19804	135.0679	2.563e-05	0.0001953	0.00015662	3.27e-06	0.0	0.00141275	0.00025757	2.05e-06	711.18059787	686.98682646	708.6137952	-0.25547279	0.35842705	-0.32237689
0.19809	135.09864	2.556e-05	0.0001952	0.00015673	3.27e-06	-0.0	0.0014128	0.00025758	2.05e-06	711.19037167	686.99341749	708.61220331	-0.25609303	0.35837177	-0.32237564
0.19815	135.12938	2.549e-05	0.0001951	0.00015684	3.26e-06	0.0	0.00141285	0.00025759	2.05e-06	711.2001196	687.00000512	708.61061395	-0.25671168	0.35831642	-0.32237439
0.1982	135.16011	2.543e-05	0.000195	0.00015695	3.26e-06	0.0	0.0014129	0.00025761	2.05e-06	711.20984167	687.00658938	708.60902712	-0.25732878	0.35826097	-0.32237314
0.19826	135.19083	2.536e-05	0.0001949	0.00015705	3.26e-06	-0.0	0.00141295	0.00025762	2.05e-06	711.21953791	687.01317026	708.60744281	-0.25794429	0.35820545	-0.3223719
0.19831	135.22156	2.529e-05	0.0001948	0.00015716	3.25e-06	0.0	0.00141299	0.00025763	2.05e-06	711.22920833	687.01974776	708.60586102	-0.25855822	0.35814983	-0.32237066
0.19837	135.25228	2.523e-05	0.0001947	0.00015727	3.25e-06	0.0	0.00141304	0.00025764	2.05e-06	711.23885296	687.02632189	708.60428174	-0.2591706	0.35809413	-0.32236942
0.19842	135.283	2.516e-05	0.0001946	0.00015738	3.25e-06	-0.0	0.00141309	0.00025766	2.05e-06	711.2484718	687.03289266	708.60270496	-0.2597814	0.35803835	-0.32236818
0.19848	135.31371	2.509e-05	0.0001945	0.00015749	3.24e-06	0.0	0.00141314	0.00025767	2.05e-06	711.2580649	687.03946007	708.60113069	-0.26039062	0.35798248	-0.32236695
0.20854	140.87297	1.559e-05	0.00017677	0.00017636	2.73e-06	-0.0	0.00142015	0.00025953	2.05e-06	712.60454887	688.18866617	708.34957705	-0.34691222	0.34638008	-0.32216952
0.20859	140.90302	1.555e-05	0.00017668	0.00017646	2.73e-06	-0.0	0.00142018	0.00025954	2.05e-06	712.60982255	688.19467849	708.34837326	-0.34725755	0.34630957	-0.32216858
0.20865	140.93306	1.551e-05	0.00017658	0.00017656	2.73e-06	0.0	0.00142021	0.00025955	2.05e-06	712.61507536	688.20068811	708.34717102	-0.3476016	0.34623899	-0.32216763
0.2087	140.96309	1.547e-05	0.00017649	0.00017665	2.73e-06	-0.0	0.00142024	0.00025955	2.05e-06	712.62030733	688.20669502	708.34597034	-0.34794436	0.34616833	-0.32216669
0.20876	140.99313	1.543e-05	0.0001764	0.00017675	2.72e-06	-0.0	0.00142027	0.00025956	2.05e-06	712.62551849	688.21269923	708.34477122	-0.34828586	0.34609761	-0.32216575
0.20881	141.02316	1.54e-05	0.0001763	0.00017685	2.72e-06	0.0	0.0014203	0.00025957	2.05e-06	712.63070888	688.21870074	708.34357363	-0.34862608	0.34602682	-0.32216481
0.20887	141.05318	1.536e-05	0.00017621	0.00017695	2.72e-06	-0.0	0.00142032	0.00025958	2.05e-06	712.63587852	688.22469956	708.34237759	-0.34896502	0.34595595	-0.32216387
0.20892	141.08321	1.532e-05	0.00017612	0.00017705	2.71e-06	-0.0	0.00142035	0.00025959	2.05e-06	712.64102744	688.23069569	708.34118309	-0.34930271	0.34588501	-0.32216293
0.20898	141.11322	1.528e-05	0.00017602	0.00017714	2.71e-06	0.0	0.00142038	0.00025959	2.05e-06	712.64615568	688.23668913	708.33999012	-0.34963911	0.345814	-0.322162
0.20903	141.14324	1.524e-05	0.00017593	0.00017724	2.71e-06	-0.0	0.00142041	0.0002596	2.05e-06	712.65126327	688.24267988	708.33879868	-0.34997425	0.34574293	-0.32216106
0.20909	141.17325	1.52e-05	0.00017584	0.00017734	2.71e-06	-0.0	0.00142044	0.00025961	2.05e-06	712.65635023	688.24866794	708.33760876	-0.35030814	0.34567178	-0.32216013
0.20914	141.20326	1.516e-05	0.00017575	0.00017744	2.7e-06	0.0	0.00142047	0.00025962	2.05e-06	712.6614166	688.25465333	708.33642036	-0.35064076	0.34560056	-0.3221592
0.2092	141.23326	1.512e-05	0.00017565	0.00017753	2.7e-06	-0.0	0.0014205	0.00025963	2.05e-06	712.66646241	688.26063604	708.33523348	-0.35097211	0.34552927	-0.32215826
0.20925	141.26326	1.509e-05	0.00017556	0.00017763	2.7e-06	-0.0	0.00142053	0.00025963	2.05e-06	712.67148769	688.26661608	708.3340481	-0.35130221	0.34545791	-0.32215733
0.20931	141.29326	1.505e-05	0.00017547	0.00017773	2.7e-06	0.0	0.00142055	0.00025964	2.05e-06	712.67649246	688.27259344	708.33286423	-0.35163105	0.34538647	-0.3221564
0.20936	141.32325	1.501e-05	0.00017537	0.00017783	2.69e-06	-0.0	0.00142058	0.00025965	2.05e-06	712.68147677	688.27856814	708.33168187	-0.35195863	0.34531497	-0.32215548
0.20942	141.35324	1.497e-05	0.00017528	0.00017792	2.69e-06	-0.0	0.00142061	0.00025966	2.05e-06	712.68644065	688.28454017	708.330501	-0.35228498	0.3452434	-0.32215455
0.20947	141.38323	1.493e-05	0.00017519	0.00017802	2.69e-06	0.0	0.00142064	0.00025967	2.05e-06	712.69138411	688.29050953	708.32932162	-0.35261005	0.34517176	-0.32215362
0.21954	146.80947	9.49e-06	0.00015906	0.0001948	2.27e-06	0.0	0.00142466	0.00026086	2.05e-06	713.28503729	689.34076605	708.13434793	-0.39301113	0.33100733	-0.32200057
0.21959	146.83879	9.47e-06	0.00015898	0.00019489	2.27e-06	0.0	0.00142467	0.00026086	2.05e-06	713.28675981	689.34628813	708.13337484	-0.39313847	0.33092487	-0.32199981
0.21965	146.8681	9.45e-06	0.0001589	0.00019497	2.26e-06	-0.0	0.00142469	0.00026087	2.05e-06	713.2884677	689.35180798	708.13240253	-0.39326491	0.33084237	-0.32199904
0.2197	146.89741	9.42e-06	0.00015881	0.00019506	2.26e-06	0.0	0.00142471	0.00026088	2.05e-06	713.290161	689.3573256	708.13143101	-0.39339045	0.33075981	-0.32199828
0.21976	146.92672	9.4e-06	0.00015873	0.00019514	2.26e-06	0.0	0.00142472	0.00026088	2.05e-06	713.29183972	689.36284099	708.13046028	-0.3935151	0.33067721	-0.32199752
0.21981	146.95602	9.38e-06	0.00015865	0.00019523	2.26e-06	-0.0	0.00142474	0.00026089	2.05e-06	713.29350392	689.36835416	708.12949032	-0.39363886	0.33059456	-0.32199676
0.21987	146.98532	9.36e-06	0.00015856	0.00019532	2.25e-06	0.0	0.00142476	0.00026089	2.05e-06	713.2951536	689.37386511	708.12852113	-0.39376172	0.33051186	-0.321996
0.21992	147.01462	9.33e-06	0.00015848	0.0001954	2.25e-06	0.0	0.00142477	0.0002609	2.05e-06	713.29678881	689.37937383	708.12755272	-0.3938837	0.33042912	-0.32199524
0.21998	147.04391	9.31e-06	0.0001584	0.00019549	2.25e-06	-0.0	0.00142479	0.0002609	2.05e-06	713.29840957	689.38488034	708.12658508	-0.3940048	0.33034633	-0.32199448
0.22003	147.0732	9.29e-06	0.00015831	0.00019557	2.25e-06	0.0	0.00142481	0.00026091	2.05e-06	713.30001592	689.39038462	708.1256182	-0.39412499	0.3302635	-0.32199372
0.22009	147.10248	9.27e-06	0.00015823	0.00019566	2.25e-06	0.0	0.00142482	0.00026091	2.05e-06	713.30160788	689.39588669	708.12465209	-0.39424432	0.33018062	-0.32199296
0.22014	147.13176	9.24e-06	0.00015815	0.00019574	2.24e-06	-0.0	0.00142484	0.00026092	2.05e-06	713.30318548	689.40138655	708.12368674	-0.39436277	0.33009769	-0.3219922
0.2202	147.16104	9.22e-06	0.00015807	0.00019583	2.24e-06	0.0	0.00142485	0.00026092	2.05e-06	713.30474876	689.4068842	708.12272214	-0.39448032	0.33001471	-0.32199144
0.22025	147.19032	9.2e-06	0.00015798	0.00019591	2.24e-06	0.0	0.00142487	0.00026093	2.05e-06	713.30629774	689.41237963	708.1217583	-0.39459701	0.3299317	-0.32199069
0.22031	147.21959	9.18e-06	0.0001579	0.000196	2.24e-06	-0.0	0.00142489	0.00026093	2.05e-06	713.30783246	689.41787286	708.1207952	-0.39471282	0.32984863	-0.32198993
0.22036	147.24885	9.16e-06	0.00015782	0.00019608	2.24e-06	0.0	0.0014249	0.00026094	2.05e-06	713.30935294	689.42336388	708.11983286	-0.39482775	0.32976552	-0.32198918
0.22042	147.27811	9.13e-06	0.00015774	0.00019617	2.23e-06	0.0	0.00142492	0.00026094	2.05e-06	713.31085921	689.42885269	708.11887125	-0.39494182	0.32968236	-0.32198842
0.22047	147.30737	9.11e-06	0.00015765	0.00019626	2.23e-06	-0.0	0.00142494	0.00026095	2.05e-06	713.31235131	689.4343393	708.11791039	-0.39505502	0.32959916	-0.32198767
0.23054	152.60063	5.96e-06	0.00014348	0.00021081	1.89e-06	0.0	0.00142726	0.00026173	2.05e-06	713.3762795	690.40291366	707.95164332	-0.40295879	0.31371516	-0.32185694
0.23059	152.62922	5.95e-06	0.00014341	0.00021088	1.89e-06	-0.0	0.00142727	0.00026174	2.05e-06	713.37564065	690.40802064	707.95077272	-0.40294244	0.31363048	-0.3218563
0.23065	152.65781	5.94e-06	0.00014333	0.00021096	1.89e-06	-0.0	0.00142728	0.00026174	2.05e-06	713.37499315	690.41312579	707.94990237	-0.40292251	0.31353039	-0.32185553
0.2307	152.68639	5.92e-06	0.00014326	0.00021103	1.89e-06	0.0	0.00142729	0.00026174	2.05e-06	713.37433546	690.41822877	707.94903233	-0.40290811	0.3134598	-0.32185499
0.23076	152.71497	5.91e-06	0.00014319	0.0002111	1.88e-06	0.0	0.0014273	0.00026175	2.05e-06	713.37367059	690.42333022	707.9481625	-0.40289127	0.31337915	-0.32185438
0.23081	152.74355	5.9e-06	0.00014312	0.00021118	1.88e-06	0.0	0.00142731	0.00026175	2.05e-06	713.37299755	690.42842994	707.94729291	-0.40287222	0.31329013	-0.3218537
0.23087	152.77212	5.88e-06	0.00014304	0.00021125	1.88e-06	-0.0	0.00142732	0.00026175	2.05e-06	713.3723155	690.43352773	707.94642358	-0.40285251	0.31320055	-0.32185302
0.23092	152.80069	5.87e-06	0.00014297	0.00021133	1.88e-06	-0.0	0.00142733	0.00026176	2.05e-06	713.37162443	690.43862359	707.94555452	-0.40283225	0.31311095	-0.32185233
0.23098	152.82926	5.86e-06	0.0001429	0.0002114	1.88e-06	-0.0	0.00142734	0.00026176	2.05e-06	713.37092435	690.44371752	707.94468572	-0.40280877	0.3130099	-0.32185157
0.23103	152.85782	5.84e-06	0.00014283	0.00021147	1.88e-06	-0.0	0.00142735	0.00026176	2.05e-06	713.37021414	690.44880927	707.94381722	-0.40278439	0.3129082	-0.32185079
0.23109	152.88638	5.83e-06	0.00014276	0.00021155	1.87e-06	-0.0	0.00142736	0.00026177	2.05e-06	713.36949377	690.45389884	707.94294901	-0.40276308	0.31282197	-0.32185014
0.23114	152.91493	5.82e-06	0.00014268	0.00021162	1.87e-06	-0.0	0.00142737	0.00026177	2.05e-06	713.36876482	690.45898655	707.94208104	-0.40273673	0.31271849	-0.32184935
0.2312	152.94348	5.8e-06	0.00014261	0.00021169	1.87e-06	0.0	0.00142738	0.00026178	2.05e-06	713.3680256	690.46407204	707.94121336	-0.40271896	0.31264979	-0.32184883
0.23125	152.97203	5.79e-06	0.00014254	0.00021177	1.87e-06	-0.0	0.00142739	0.00026178	2.05e-06	713.36727958	690.46915605	707.94034588	-0.40269225	0.31254867	-0.32184806
0.23131	153.00057	5.78e-06	0.00014247	0.00021184	1.87e-06	0.0	0.0014274	0.00026178	2.05e-06	713.36652359	690.4742379	707.93947868	-0.40267005	0.31246682	-0.32184744
0.23136	153.02911	5.77e-06	0.0001424	0.00021191	1.87e-06	0.0	0.00142741	0.00026179	2.05e-06	713.36575954	690.479318	707.9386117	-0.40264039	0.31235996	-0.32184663
0.23142	153.05765	5.75e-06	0.00014232	0.00021199	1.87e-06	-0.0	0.00142742	0.00026179	2.05e-06	713.36498501	690.4843958	707.93774501	-0.40262139	0.31229254	-0.32184612
0.23147	153.08618	5.74e-06	0.00014225	0.00021206	1.86e-06	-0.0	0.00142743	0.00026179	2.05e-06	713.36420389	690.48947217	707.93687851	-0.40259132	0.31218773	-0.32184533
0.24154	158.24639	3.88e-06	0.00013002	0.00022452	1.59e-06	0.0	0.0014288	0.00026233	2.05e-06	713.0957633	691.38712597	707.78066284	-0.39034546	0.29550979	-0.32172284
0.24159	158.27425	3.87e-06	0.00012995	0.00022459	1.59e-06	0.0	0.00142881	0.00026233	2.05e-06	713.09372563	691.39186562	707.77981367	-0.39024287	0.29541605	-0.32172216
0.24165	158.30211	3.86e-06	0.00012989	0.00022465	1.59e-06	0.0	0.00142881	0.00026233	2.05e-06	713.09168278	691.39660349	707.77896446	-0.39011874	0.29530297	-0.32172134
0.2417	158.32996	3.85e-06	0.00012983	0.00022471	1.59e-06	-0.0	0.00142882	0.00026233	2.05e-06	713.08963371	691.40133921	707.77811522	-0.3900099	0.29520433	-0.32172063
0.24176	158.35782	3.84e-06	0.00012977	0.00022478	1.59e-06	-0.0	0.00142883	0.00026234	2.05e-06	713.08757924	691.40607306	707.77726594	-0.38992185	0.29512464	-0.32172005
0.24181	158.38566	3.84e-06	0.0001297	0.00022484	1.58e-06	-0.0	0.00142883	0.00026234	2.05e-06	713.08552043	691.4108054	707.77641664	-0.38980652	0.29502065	-0.3217193
0.24187	158.41351	3.83e-06	0.00012964	0.0002249	1.58e-06	0.0	0.00142884	0.00026234	2.05e-06	713.08345596	691.41553576	707.77556729	-0.38971931	0.29494217	-0.32171873
0.24192	158.44135	3.82e-06	0.00012958	0.00022497	1.58e-06	0.0	0.00142884	0.00026234	2.05e-06	713.08138724	691.42026464	707.77471792	-0.38960287	0.29483774	-0.32171798
0.24198	158.46919	3.81e-06	0.00012952	0.00022503	1.58e-06	-0.0	0.00142885	0.00026235	2.05e-06	713.07931288	691.42499154	707.7738685	-0.38951291	0.29475724	-0.32171739
0.24203	158.49702	3.8e-06	0.00012946	0.00022509	1.58e-06	-0.0	0.00142886	0.00026235	2.05e-06	713.07723418	691.42971692	707.77301905	-0.38939401	0.2946512	-0.32171663
0.24209	158.52485	3.8e-06	0.00012939	0.00022515	1.58e-06	0.0	0.00142886	0.00026235	2.05e-06	713.07514979	691.43444029	707.77216955	-0.38930657	0.29457338	-0.32171606
0.24214	158.55268	3.79e-06	0.00012933	0.00022522	1.58e-06	0.0	0.00142887	0.00026235	2.05e-06	713.07306124	691.43916219	707.77132002	-0.3891898	0.29446972	-0.32171531
0.2422	158.5805	3.78e-06	0.00012927	0.00022528	1.58e-06	0.0	0.00142887	0.00026235	2.05e-06	713.07096717	691.44388213	707.77047044	-0.38909238	0.29438357	-0.32171469
0.24225	158.60832	3.77e-06	0.00012921	0.00022534	1.57e-06	-0.0	0.00142888	0.00026236	2.05e-06	713.06886851	691.44860044	707.76962083	-0.38897208	0.2942775	-0.32171392
0.24231	158.63614	3.77e-06	0.00012915	0.00022541	1.57e-06	-0.0	0.00142888	0.00026236	2.05e-06	713.06676425	691.45331675	707.76877116	-0.38888779	0.29420331	-0.32171339
0.24236	158.66395	3.76e-06	0.00012909	0.00022547	1.57e-06	-0.0	0.00142889	0.00026236	2.05e-06	713.06465607	691.45803166	707.76792146	-0.38877541	0.29410462	-0.32171267
0.24242	158.69176	3.75e-06	0.00012902	0.00022553	1.57e-06	-0.0	0.0014289	0.00026236	2.05e-06	713.0625427	691.4627447	707.7670717	-0.38867098	0.29401319	-0.32171201
0.24247	158.71956	3.74e-06	0.00012896	0.00022559	1.57e-06	-0.0	0.0014289	0.00026237	2.05e-06	713.06042454	691.46745603	707.76622191	-0.38853575	0.29389528	-0.32171116
0.25253	163.74654	2.6e-06	0.00011847	0.00023622	1.35e-06	-0.0	0.00142974	0.00026274	2.05e-06	712.60665159	692.30106156	707.60899933	-0.36544763	0.27704238	-0.32158786
0.25259	163.77368	2.6e-06	0.00011842	0.00023628	1.35e-06	-0.0	0.00142974	0.00026274	2.05e-06	712.60388557	692.30546436	707.6081266	-0.36530576	0.27695075	-0.32158718
0.25264	163.80081	2.59e-06	0.00011836	0.00023633	1.35e-06	0.0	0.00142975	0.00026275	2.05e-06	712.60111717	692.30986554	707.60725368	-0.36516376	0.27685913	-0.32158649
0.2527	163.82793	2.59e-06	0.00011831	0.00023639	1.35e-06	-0.0	0.00142975	0.00026275	2.05e-06	712.59834641	692.31426511	707.60638057	-0.36502165	0.27676752	-0.32158581
0.25275	163.85506	2.58e-06	0.00011826	0.00023644	1.35e-06	0.0	0.00142976	0.00026275	2.05e-06	712.5955733	692.31866307	707.60550728	-0.36487826	0.27667518	-0.32158512
0.25281	163.88218	2.58e-06	0.00011821	0.00023649	1.35e-06	-0.0	0.00142976	0.00026275	2.05e-06	712.59279782	692.3230594	707.6046338	-0.3647328	0.2765816	-0.32158442
0.25286	163.90929	2.58e-06	0.00011815	0.00023655	1.35e-06	0.0	0.00142976	0.00026275	2.05e-06	712.59001997	692.32745408	707.60376012	-0.36459031	0.27649001	-0.32158374
0.25292	163.93641	2.57e-06	0.0001181	0.0002366	1.34e-06	-0.0	0.00142977	0.00026275	2.05e-06	712.58723979	692.33184716	707.60288626	-0.36444769	0.27639843	-0.32158305
0.25297	163.96351	2.57e-06	0.00011805	0.00023665	1.34e-06	0.0	0.00142977	0.00026276	2.05e-06	712.5844573	692.33623862	707.60201221	-0.36430496	0.27630686	-0.32158237
0.25303	163.99062	2.56e-06	0.00011799	0.00023671	1.34e-06	-0.0	0.00142977	0.00026276	2.05e-06	712.58167251	692.34062847	707.60113798	-0.36416088	0.27621452	-0.32158168
0.25308	164.01772	2.56e-06	0.00011794	0.00023676	1.34e-06	0.0	0.00142978	0.00026276	2.05e-06	712.57888542	692.3450167	707.60026355	-0.36401742	0.27612266	-0.32158099
0.25314	164.04482	2.55e-06	0.00011789	0.00023682	1.34e-06	-0.0	0.00142978	0.00026276	2.05e-06	712.57609603	692.34940331	707.59938893	-0.36387433	0.27603111	-0.3215803
0.25319	164.07191	2.55e-06	0.00011783	0.00023687	1.34e-06	0.0	0.00142978	0.00026276	2.05e-06	712.57330438	692.35378832	707.59851412	-0.36373112	0.27593958	-0.32157962
0.25325	164.099	2.54e-06	0.00011778	0.00023692	1.34e-06	-0.0	0.00142979	0.00026276	2.05e-06	712.57051047	692.35817172	707.59763912	-0.36358742	0.27584782	-0.32157893
0.2533	164.12609	2.54e-06	0.00011773	0.00023698	1.34e-06	0.0	0.00142979	0.00026277	2.05e-06	712.56771431	692.3625535	707.59676393	-0.36344262	0.27575544	-0.32157824
0.25336	164.15318	2.53e-06	0.00011768	0.00023703	1.34e-06	-0.0	0.0014298	0.00026277	2.05e-06	712.56491589	692.36693367	707.59588854	-0.36329906	0.27566393	-0.32157755
0.25341	164.18026	2.53e-06	0.00011762	0.00023708	1.33e-06	0.0	0.0014298	0.00026277	2.05e-06	712.56211524	692.37131223	707.59501296	-0.36315539	0.27557244	-0.32157687
0.25347	164.20733	2.52e-06	0.00011757	0.00023714	1.33e-06	-0.0	0.0014298	0.00026277	2.05e-06	712.55931237	692.37568918	707.59413719	-0.36301161	0.27548095	-0.32157618
0.26353	169.1008	1.81e-06	0.00010858	0.00024621	1.16e-06	0.0	0.00143033	0.00026304	2.05e-06	712.01842965	693.15014662	707.4302305	-0.33525967	0.25887316	-0.32144741
0.26359	169.1272	1.8e-06	0.00010853	0.00024626	1.16e-06	-0.0	0.00143033	0.00026305	2.05e-06	712.01536709	693.15423669	707.42931331	-0.33510457	0.25878425	-0.3214467
0.26364	169.1536	1.8e-06	0.00010849	0.00024631	1.16e-06	0.0	0.00143034	0.00026305	2.05e-06	712.0123038	693.15832526	707.42839587	-0.33494808	0.25869458	-0.32144598
0.2637	169.18	1.8e-06	0.00010844	0.00024635	1.16e-06	-0.0	0.00143034	0.00026305	2.05e-06	712.0092398	693.16241232	707.42747819	-0.33479107	0.25860464	-0.32144525
0.26375	169.20639	1.79e-06	0.0001084	0.0002464	1.16e-06	0.0	0.00143034	0.00026305	2.05e-06	712.00617508	693.16649786	707.42656026	-0.33463592	0.25851578	-0.32144454
0.26381	169.23278	1.79e-06	0.00010835	0.00024645	1.15e-06	-0.0	0.00143034	0.00026305	2.05e-06	712.00310967	693.1705819	707.42564208	-0.33448075	0.25842695	-0.32144382
0.26386	169.25917	1.79e-06	0.00010831	0.00024649	1.15e-06	0.0	0.00143034	0.00026305	2.05e-06	712.00004356	693.17466445	707.42472366	-0.33432557	0.25833813	-0.3214431
0.26392	169.28555	1.78e-06	0.00010826	0.00024654	1.15e-06	-0.0	0.00143035	0.00026305	2.05e-06	711.99697676	693.17874549	707.42380499	-0.33417038	0.25824934	-0.32144239
0.26397	169.31193	1.78e-06	0.00010821	0.00024658	1.15e-06	-0.0	0.00143035	0.00026306	2.05e-06	711.99390929	693.18282504	707.42288607	-0.33401518	0.25816057	-0.32144167
0.26403	169.3383	1.78e-06	0.00010817	0.00024663	1.15e-06	0.0	0.00143035	0.00026306	2.05e-06	711.99084113	693.1869031	707.42196691	-0.33385632	0.25806973	-0.32144094
0.26408	169.36467	1.77e-06	0.00010812	0.00024667	1.15e-06	-0.0	0.00143035	0.00026306	2.05e-06	711.9877723	693.19097962	707.4210475	-0.3336966	0.25797842	-0.3214402
0.26414	169.39104	1.77e-06	0.00010808	0.00024672	1.15e-06	0.0	0.00143036	0.00026306	2.05e-06	711.98470278	693.19505461	707.42012783	-0.33354134	0.25788969	-0.32143948
0.26419	169.41741	1.77e-06	0.00010803	0.00024677	1.15e-06	-0.0	0.00143036	0.00026306	2.05e-06	711.9816326	693.1991281	707.41920792	-0.33338393	0.25779976	-0.32143876
0.26425	169.44377	1.76e-06	0.00010799	0.00024681	1.15e-06	0.0	0.00143036	0.00026306	2.05e-06	711.97856177	693.20320008	707.41828776	-0.33322747	0.25771039	-0.32143803
0.2643	169.47012	1.76e-06	0.00010794	0.00024686	1.15e-06	-0.0	0.00143036	0.00026306	2.05e-06	711.97549029	693.20727055	707.41736735	-0.33307217	0.25762172	-0.32143732
0.26436	169.49648	1.76e-06	0.0001079	0.0002469	1.15e-06	0.0	0.00143037	0.00026306	2.05e-06	711.97241817	693.21133953	707.41644669	-0.33291399	0.25753143	-0.32143658
0.26441	169.52282	1.76e-06	0.00010785	0.00024695	1.15e-06	-0.0	0.00143037	0.00026307	2.05e-06	711.9693454	693.21540699	707.41552578	-0.3327582	0.25744252	-0.32143586
0.26447	169.54917	1.75e-06	0.00010781	0.00024699	1.14e-06	0.0	0.00143037	0.00026307	2.05e-06	711.96627201	693.21947296	707.41460463	-0.33260287	0.2573539	-0.32143515
0.27453	174.30874	1.29e-06	0.00010008	0.00025478	1e-06	-0.0	0.00143071	0.00026327	2.05e-06	711.39864645	693.93873997	707.24177481	-0.30400467	0.24129115	-0.32129936
0.27459	174.33441	1.29e-06	0.00010004	0.00025482	1e-06	0.0	0.00143071	0.00026327	2.05e-06	711.39554212	693.94253749	707.240807	-0.30385133	0.24120563	-0.32129861
0.27464	174.36008	1.28e-06	0.0001	0.00025486	1e-06	-0.0	0.00143072	0.00026327	2.05e-06	711.39243799	693.94633361	707.23983894	-0.30369587	0.24111893	-0.32129784
0.2747	174.38574	1.28e-06	9.996e-05	0.0002549	1e-06	0.0	0.00143072	0.00026327	2.05e-06	711.38933409	693.95012829	707.23887062	-0.30354402	0.24103424	-0.32129709
0.27475	174.4114	1.28e-06	9.992e-05	0.00025494	1e-06	-0.0	0.00143072	0.00026328	2.05e-06	711.38623041	693.95392159	707.23790205	-0.30339222	0.24094957	-0.32129635
0.27481	174.43706	1.28e-06	9.988e-05	0.00025498	1e-06	-0.0	0.00143072	0.00026328	2.05e-06	711.38312694	693.9577135	707.23693324	-0.30324047	0.24086494	-0.3212956
0.27486	174.46271	1.28e-06	9.984e-05	0.00025502	1e-06	0.0	0.00143072	0.00026328	2.05e-06	711.3800237	693.96150401	707.23596418	-0.30308356	0.24077742	-0.32129482
0.27492	174.48836	1.27e-06	9.98e-05	0.00025506	1e-06	-0.0	0.00143072	0.00026328	2.05e-06	711.37692069	693.96529308	707.23499486	-0.30292488	0.24068892	-0.32129404
0.27497	174.514	1.27e-06	9.976e-05	0.0002551	1e-06	0.0	0.00143073	0.00026328	2.05e-06	711.37381793	693.96908071	707.23402528	-0.30277104	0.24060311	-0.32129328
0.27503	174.53965	1.27e-06	9.972e-05	0.00025514	1e-06	-0.0	0.00143073	0.00026328	2.05e-06	711.3707154	693.97286692	707.23305545	-0.30261663	0.24051699	-0.32129252
0.27508	174.56528	1.27e-06	9.968e-05	0.00025518	1e-06	0.0	0.00143073	0.00026328	2.05e-06	711.36761311	693.97665171	707.23208537	-0.30246277	0.24043117	-0.32129175
0.27514	174.59092	1.26e-06	9.965e-05	0.00025522	1e-06	-0.0	0.00143073	0.00026328	2.05e-06	711.36451107	693.9804351	707.23111503	-0.30230854	0.24034514	-0.32129099
0.27519	174.61655	1.26e-06	9.961e-05	0.00025526	1e-06	0.0	0.00143073	0.00026328	2.05e-06	711.36140928	693.98421708	707.23014444	-0.30215709	0.24026066	-0.32129024
0.27525	174.64218	1.26e-06	9.957e-05	0.0002553	9.9e-07	-0.0	0.00143073	0.00026328	2.05e-06	711.35830773	693.98799766	707.22917361	-0.30200569	0.24017621	-0.32128949
0.2753	174.6678	1.26e-06	9.953e-05	0.00025534	9.9e-07	-0.0	0.00143073	0.00026328	2.05e-06	711.35520643	693.99177686	707.22820253	-0.30185434	0.24009179	-0.32128874
0.27536	174.69342	1.26e-06	9.949e-05	0.00025537	9.9e-07	0.0	0.00143074	0.00026329	2.05e-06	711.35210538	693.99555468	707.22723119	-0.30169477	0.24000278	-0.32128795
0.27541	174.71904	1.25e-06	9.945e-05	0.00025541	9.9e-07	-0.0	0.00143074	0.00026329	2.05e-06	711.3490046	693.99933103	707.2262596	-0.30153938	0.23991609	-0.32128718
0.27547	174.74465	1.25e-06	9.941e-05	0.00025545	9.9e-07	0.0	0.00143074	0.00026329	2.05e-06	711.34590409	694.00310596	707.22528776	-0.30138454	0.23982972	-0.32128641
0.28553	179.36982	9.4e-07	9.273e-05	0.00026217	8.8e-07	-0.0	0.00143097	0.00026344	2.05e-06	710.78578055	694.67065438	707.04330142	-0.27403245	0.2244583	-0.32114344
0.28559	179.39475	9.4e-07	9.27e-05	0.00026221	8.8e-07	0.0	0.00143097	0.00026345	2.05e-06	710.78277262	694.67417747	707.04228501	-0.27388935	0.22437687	-0.32114265
0.28564	179.41968	9.4e-07	9.266e-05	0.00026224	8.8e-07	-0.0	0.00143097	0.00026345	2.05e-06	710.77976537	694.67769925	707.04126838	-0.27374458	0.22429448	-0.32114185
0.2857	179.44461	9.4e-07	9.263e-05	0.00026227	8.7e-07	0.0	0.00143097	0.00026345	2.05e-06	710.77675882	694.68121969	707.04025152	-0.27360469	0.22421485	-0.32114107
0.28575	179.46953	9.4e-07	9.26e-05	0.00026231	8.7e-07	-0.0	0.00143097	0.00026345	2.05e-06	710.77375295	694.68473884	707.03923443	-0.27346487	0.22413526	-0.3211403
0.28581	179.49445	9.3e-07	9.256e-05	0.00026234	8.7e-07	-0.0	0.00143097	0.00026345	2.05e-06	710.77074775	694.68825671	707.03821712	-0.27331594	0.22405046	-0.32113947
0.28586	179.51937	9.3e-07	9.253e-05	0.00026238	8.7e-07	0.0	0.00143097	0.00026345	2.05e-06	710.76774328	694.6917732	707.03719958	-0.27316909	0.22396683	-0.32113866
0.28592	179.54428	9.3e-07	9.249e-05	0.00026241	8.7e-07	-0.0	0.00143098	0.00026345	2.05e-06	710.76473952	694.69528834	707.0361818	-0.27302311	0.22388367	-0.32113785
0.28597	179.56919	9.3e-07	9.246e-05	0.00026245	8.7e-07	0.0	0.00143098	0.00026345	2.05e-06	710.76173647	694.69880213	707.03516379	-0.27288012	0.22380221	-0.32113705
0.28603	179.5941	9.3e-07	9.243e-05	0.00026248	8.7e-07	-0.0	0.00143098	0.00026345	2.05e-06	710.75873412	694.70231461	707.03414555	-0.27273745	0.22372091	-0.32113626
0.28608	179.619	9.3e-07	9.239e-05	0.00026251	8.7e-07	0.0	0.00143098	0.00026345	2.05e-06	710.75573247	694.70582578	707.03312709	-0.27259807	0.22364148	-0.32113548
0.28614	179.6439	9.3e-07	9.236e-05	0.00026255	8.7e-07	0.0	0.00143098	0.00026345	2.05e-06	710.75273151	694.70933565	707.0321084	-0.27245877	0.22356207	-0.32113471
0.28619	179.6688	9.2e-07	9.232e-05	0.00026258	8.7e-07	-0.0	0.00143098	0.00026345	2.05e-06	710.74973123	694.71284425	707.03108949	-0.27230583	0.22347488	-0.32113386
0.28625	179.69369	9.2e-07	9.229e-05	0.00026262	8.7e-07	0.0	0.00143098	0.00026345	2.05e-06	710.74673171	694.71635143	707.03007034	-0.27216196	0.22339283	-0.32113305
0.2863	179.71857	9.2e-07	9.226e-05	0.00026265	8.7e-07	-0.0	0.00143098	0.00026346	2.05e-06	710.74373291	694.71985729	707.02905096	-0.27201836	0.22331093	-0.32113225
0.28636	179.74346	9.2e-07	9.222e-05	0.00026268	8.7e-07	0.0	0.00143098	0.00026346	2.05e-06	710.74073481	694.72336182	707.02803136	-0.27187386	0.2232285	-0.32113145
0.28641	179.76834	9.2e-07	9.219e-05	0.00026272	8.7e-07	-0.0	0.00143098	0.00026346	2.05e-06	710.73773744	694.72686502	707.02701152	-0.27173367	0.22314851	-0.32113066
0.28647	179.79321	9.2e-07	9.216e-05	0.00026275	8.7e-07	0.0	0.00143099	0.00026346	2.05e-06	710.73474077	694.73036693	707.02599146	-0.27159481	0.22306927	-0.32112989
0.29653	184.28336	7e-07	8.635e-05	0.00026858	7.7e-07	0.0	0.00143114	0.00026358	2.05e-06	710.19966419	695.3493693	706.83566882	-0.24649051	0.20844795	-0.32098034
0.29659	184.30755	7e-07	8.632e-05	0.00026861	7.7e-07	-0.0	0.00143114	0.00026358	2.05e-06	710.19681853	695.3526347	706.83460987	-0.24636022	0.20837024	-0.32097951
0.29664	184.33175	7e-07	8.629e-05	0.00026864	7.7e-07	0.0	0.00143114	0.00026358	2.05e-06	710.19397377	695.35589885	706.83355072	-0.2462281	0.20829142	-0.32097867
0.2967	184.35593	7e-07	8.626e-05	0.00026867	7.7e-07	-0.0	0.00143114	0.00026358	2.05e-06	710.19112991	695.35916174	706.83249138	-0.24610404	0.20821739	-0.32097787
0.29675	184.38012	7e-07	8.623e-05	0.0002687	7.7e-07	-0.0	0.00143115	0.00026358	2.05e-06	710.1882869	695.36242344	706.83143185	-0.24597974	0.20814319	-0.32097708
0.29681	184.4043	7e-07	8.62e-05	0.00026873	7.7e-07	0.0	0.00143115	0.00026358	2.05e-06	710.18544475	695.36568396	706.83037214	-0.24583671	0.2080578	-0.32097617
0.29686	184.42848	7e-07	8.617e-05	0.00026876	7.7e-07	-0.0	0.00143115	0.00026358	2.05e-06	710.18260359	695.36894311	706.82931221	-0.24570663	0.20798011	-0.32097534
0.29692	184.45265	7e-07	8.614e-05	0.00026879	7.7e-07	0.0	0.00143115	0.00026358	2.05e-06	710.17976333	695.37220101	706.8282521	-0.24557676	0.20790251	-0.32097451
0.29697	184.47682	7e-07	8.611e-05	0.00026882	7.7e-07	-0.0	0.00143115	0.00026359	2.05e-06	710.17692396	695.37545767	706.82719179	-0.24544932	0.20782636	-0.32097369
0.29703	184.50099	7e-07	8.608e-05	0.00026885	7.7e-07	0.0	0.00143115	0.00026359	2.05e-06	710.17408547	695.37871311	706.82613129	-0.24532576	0.2077525	-0.3209729
0.29708	184.52515	6.9e-07	8.605e-05	0.00026888	7.7e-07	0.0	0.00143115	0.00026359	2.05e-06	710.17124784	695.38196737	706.8250706	-0.2451915	0.20767222	-0.32097204
0.29714	184.54931	6.9e-07	8.603e-05	0.00026891	7.7e-07	-0.0	0.00143115	0.00026359	2.05e-06	710.16841113	695.38522034	706.82400972	-0.24505679	0.20759165	-0.32097118
0.29719	184.57346	6.9e-07	8.6e-05	0.00026894	7.7e-07	0.0	0.00143115	0.00026359	2.05e-06	710.16557537	695.38847203	706.82294864	-0.24492726	0.20751415	-0.32097035
0.29725	184.59761	6.9e-07	8.597e-05	0.00026897	7.7e-07	-0.0	0.00143115	0.00026359	2.05e-06	710.1627405	695.39172247	706.82188737	-0.24479654	0.20743592	-0.32096951
0.2973	184.62176	6.9e-07	8.594e-05	0.000269	7.7e-07	0.0	0.00143115	0.00026359	2.05e-06	710.15990654	695.39497166	706.82082591	-0.2446734	0.20736221	-0.32096872
0.29736	184.64591	6.9e-07	8.591e-05	0.00026903	7.6e-07	0.0	0.00143115	0.00026359	2.05e-06	710.15707344	695.39821967	706.81976426	-0.24454808	0.20728717	-0.32096791
0.29741	184.67005	6.9e-07	8.588e-05	0.00026906	7.6e-07	-0.0	0.00143115	0.00026359	2.05e-06	710.15424121	695.40146647	706.81870243	-0.24440774	0.20720311	-0.32096701
0.29747	184.69418	6.9e-07	8.585e-05	0.00026909	7.6e-07	0.0	0.00143115	0.00026359	2.05e-06	710.15140996	695.40471194	706.81764039	-0.24427762	0.20712515	-0.32096617
0.30753	189.04856	5.4e-07	8.077e-05	0.00027418	6.9e-07	0.0	0.00143127	0.00026369	2.05e-06	709.64886304	695.97810907	706.62026749	-0.22181104	0.19328224	-0.3208112
0.30758	189.07201	5.4e-07	8.075e-05	0.00027421	6.8e-07	-0.0	0.00143127	0.00026369	2.05e-06	709.6462031	695.98113241	706.61917356	-0.22168416	0.19320165	-0.32081026
0.30764	189.09546	5.4e-07	8.072e-05	0.00027424	6.8e-07	0.0	0.00143127	0.00026369	2.05e-06	709.64354419	695.98415446	706.61807946	-0.22156812	0.19312791	-0.32080941
0.30769	189.11891	5.4e-07	8.07e-05	0.00027426	6.8e-07	-0.0	0.00143127	0.00026369	2.05e-06	709.64088623	695.98717535	706.61698521	-0.22145224	0.19305425	-0.32080855
0.30775	189.14235	5.3e-07	8.067e-05	0.00027429	6.8e-07	0.0	0.00143127	0.00026369	2.05e-06	709.63822921	695.99019506	706.6158908	-0.22134513	0.19298614	-0.32080775
0.3078	189.16578	5.3e-07	8.064e-05	0.00027431	6.8e-07	0.0	0.00143127	0.00026369	2.05e-06	709.63557305	695.99321369	706.61479625	-0.22122614	0.19291046	-0.32080687
0.30786	189.18922	5.3e-07	8.062e-05	0.00027434	6.8e-07	-0.0	0.00143127	0.00026369	2.05e-06	709.63291787	695.99623111	706.61370154	-0.22110439	0.19283299	-0.32080596
0.30791	189.21265	5.3e-07	8.059e-05	0.00027437	6.8e-07	0.0	0.00143127	0.00026369	2.05e-06	709.63026368	695.9992473	706.61260667	-0.22098871	0.19275936	-0.3208051
0.30797	189.23607	5.3e-07	8.057e-05	0.00027439	6.8e-07	-0.0	0.00143127	0.00026369	2.05e-06	709.62761043	696.00226232	706.61151164	-0.22087673	0.19268805	-0.32080427
0.30802	189.25949	5.3e-07	8.054e-05	0.00027442	6.8e-07	0.0	0.00143127	0.00026369	2.05e-06	709.6249581	696.00527621	706.61041647	-0.22077005	0.1926201	-0.32080348
0.30808	189.28291	5.3e-07	8.051e-05	0.00027444	6.8e-07	0.0	0.00143127	0.00026369	2.05e-06	709.62230663	696.00828901	706.60932115	-0.22064282	0.19253903	-0.32080253
0.30813	189.30633	5.3e-07	8.049e-05	0.00027447	6.8e-07	-0.0	0.00143127	0.00026369	2.05e-06	709.61965621	696.01130053	706.60822567	-0.22052644	0.19246486	-0.32080166
0.30819	189.32974	5.3e-07	8.046e-05	0.0002745	6.8e-07	0.0	0.00143127	0.0002637	2.05e-06	709.61700673	696.01431087	706.60713003	-0.22041113	0.19239133	-0.3208008
0.30824	189.35314	5.3e-07	8.044e-05	0.00027452	6.8e-07	-0.0	0.00143127	0.0002637	2.05e-06	709.6143582	696.01732003	706.60603423	-0.22030321	0.19232249	-0.3208
0.3083	189.37655	5.3e-07	8.041e-05	0.00027455	6.8e-07	-0.0	0.00143127	0.0002637	2.05e-06	709.61171055	696.0203281	706.6049383	-0.22018963	0.19225003	-0.32079915
0.30835	189.39995	5.3e-07	8.039e-05	0.00027457	6.8e-07	0.0	0.00143127	0.0002637	2.05e-06	709.60906383	696.02333502	706.60384221	-0.22006574	0.19217095	-0.32079822
0.30841	189.42334	5.3e-07	8.036e-05	0.0002746	6.8e-07	-0.0	0.00143127	0.0002637	2.05e-06	709.60641812	696.02634069	706.60274596	-0.21995071	0.1920975	-0.32079736
0.30846	189.44673	5.3e-07	8.033e-05	0.00027463	6.8e-07	0.0	0.00143127	0.0002637	2.05e-06	709.60377336	696.02934518	706.60164955	-0.21983762	0.19202526	-0.32079651
0.31853	193.66447	4.2e-07	7.588e-05	0.0002791	6.1e-07	0.0	0.00143135	0.00026378	2.05e-06	709.13551481	696.55987376	706.39863922	-0.19998438	0.17892665	-0.32063702
0.31858	193.68718	4.2e-07	7.585e-05	0.00027912	6.1e-07	-0.0	0.00143135	0.00026378	2.05e-06	709.13304096	696.56266929	706.39751799	-0.19988312	0.1788575	-0.32063615
0.31864	193.70987	4.2e-07	7.583e-05	0.00027914	6.1e-07	0.0	0.00143135	0.00026378	2.05e-06	709.130568	696.56546372	706.39639663	-0.19979225	0.17879544	-0.32063537
0.31869	193.73257	4.2e-07	7.581e-05	0.00027917	6.1e-07	0.0	0.00143135	0.00026378	2.05e-06	709.12809585	696.56825717	706.39527517	-0.19968072	0.17871924	-0.3206344
0.31875	193.75526	4.2e-07	7.578e-05	0.00027919	6.1e-07	-0.0	0.00143135	0.00026378	2.05e-06	709.1256247	696.57104942	706.39415358	-0.19957651	0.178648	-0.3206335
0.3188	193.77795	4.2e-07	7.576e-05	0.00027921	6.1e-07	0.0	0.00143136	0.00026378	2.05e-06	709.12315447	696.57384053	706.39303188	-0.19947513	0.17857868	-0.32063262
0.31886	193.80063	4.1e-07	7.574e-05	0.00027924	6.1e-07	-0.0	0.00143136	0.00026378	2.05e-06	709.12068514	696.57663055	706.39191005	-0.19938458	0.17851674	-0.32063184
0.31891	193.82331	4.1e-07	7.571e-05	0.00027926	6.1e-07	-0.0	0.00143136	0.00026378	2.05e-06	709.11821661	696.57941959	706.39078812	-0.19927366	0.17844084	-0.32063088
0.31897	193.84599	4.1e-07	7.569e-05	0.00027928	6.1e-07	0.0	0.00143136	0.00026378	2.05e-06	709.11574908	696.58220743	706.38966606	-0.19916961	0.17836961	-0.32062998
0.31902	193.86866	4.1e-07	7.567e-05	0.00027931	6.1e-07	-0.0	0.00143136	0.00026378	2.05e-06	709.11328247	696.58499414	706.38854389	-0.19906835	0.17830025	-0.3206291
0.31908	193.89133	4.1e-07	7.565e-05	0.00027933	6.1e-07	0.0	0.00143136	0.00026378	2.05e-06	709.11081676	696.58777975	706.3874216	-0.19897811	0.17823844	-0.32062831
0.31913	193.914	4.1e-07	7.562e-05	0.00027935	6.1e-07	0.0	0.00143136	0.00026378	2.05e-06	709.10835186	696.59056438	706.3862992	-0.19886753	0.17816266	-0.32062735
0.31919	193.93666	4.1e-07	7.56e-05	0.00027937	6.1e-07	-0.0	0.00143136	0.00026378	2.05e-06	709.10588794	696.59334781	706.38517668	-0.1987637	0.17809147	-0.32062645
0.31924	193.95931	4.1e-07	7.558e-05	0.0002794	6.1e-07	0.0	0.00143136	0.00026378	2.05e-06	709.10342495	696.59613012	706.38405404	-0.19866275	0.17802222	-0.32062557
0.3193	193.98197	4.1e-07	7.556e-05	0.00027942	6.1e-07	-0.0	0.00143136	0.00026378	2.05e-06	709.10096286	696.59891133	706.38293128	-0.19857283	0.17796053	-0.32062479
0.31935	194.00462	4.1e-07	7.553e-05	0.00027944	6.1e-07	-0.0	0.00143136	0.00026378	2.05e-06	709.09850157	696.60169157	706.38180842	-0.19846234	0.1778847	-0.32062383
0.31941	194.02726	4.1e-07	7.551e-05	0.00027947	6.1e-07	0.0	0.00143136	0.00026378	2.05e-06	709.09604127	696.6044706	706.38068544	-0.19835876	0.17781357	-0.32062292
0.31946	194.04991	4.1e-07	7.549e-05	0.00027949	6.1e-07	-0.0	0.00143136	0.00026378	2.05e-06	709.09358189	696.60724851	706.37956233	-0.19825834	0.17774459	-0.32062204
0.32953	198.12999	3.3e-07	7.155e-05	0.00028344	5.5e-07	-0.0	0.00143142	0.00026385	2.05e-06	708.65833921	697.09745519	706.17227289	-0.18085861	0.16537029	-0.32045921
0.32958	198.15194	3.3e-07	7.153e-05	0.00028346	5.5e-07	0.0	0.00143142	0.00026385	2.05e-06	708.65603975	697.10003648	706.17113147	-0.18076979	0.1653048	-0.32045831
0.32964	198.17388	3.3e-07	7.151e-05	0.00028348	5.5e-07	-0.0	0.00143142	0.00026385	2.05e-06	708.65374111	697.10261673	706.16998997	-0.1806914	0.16524697	-0.32045753
0.32969	198.19582	3.3e-07	7.149e-05	0.0002835	5.5e-07	-0.0	0.00143142	0.00026385	2.05e-06	708.65144321	697.10519608	706.1688484	-0.18059437	0.16517538	-0.32045655
0.32975	198.21776	3.3e-07	7.147e-05	0.00028352	5.5e-07	0.0	0.00143142	0.00026385	2.05e-06	708.64914621	697.10777429	706.16770673	-0.18050076	0.16510628	-0.32045561
0.3298	198.23969	3.3e-07	7.145e-05	0.00028354	5.5e-07	-0.0	0.00143142	0.00026385	2.05e-06	708.64685008	697.11035142	706.16656497	-0.18041641	0.16504397	-0.32045476
0.32986	198.26162	3.3e-07	7.143e-05	0.00028356	5.5e-07	0.0	0.00143142	0.00026385	2.05e-06	708.64455474	697.11292756	706.16542314	-0.18033429	0.16498331	-0.32045393
0.32991	198.28354	3.3e-07	7.141e-05	0.00028358	5.5e-07	0.0	0.00143142	0.00026385	2.05e-06	708.64226017	697.11550274	706.16428123	-0.18023439	0.16490948	-0.32045293
0.32997	198.30547	3.3e-07	7.139e-05	0.0002836	5.5e-07	-0.0	0.00143142	0.00026385	2.05e-06	708.63996653	697.11807677	706.16313922	-0.18014601	0.16484413	-0.32045203
0.33002	198.32738	3.3e-07	7.137e-05	0.00028362	5.5e-07	0.0	0.00143142	0.00026385	2.05e-06	708.63767371	697.12064975	706.16199714	-0.18006686	0.16478559	-0.32045123
0.33008	198.3493	3.3e-07	7.135e-05	0.00028364	5.5e-07	0.0	0.00143142	0.00026385	2.05e-06	708.63538163	697.12322182	706.16085497	-0.1799731	0.16471621	-0.32045029
0.33013	198.37121	3.3e-07	7.133e-05	0.00028366	5.5e-07	-0.0	0.00143142	0.00026385	2.05e-06	708.63309043	697.12579279	706.15971272	-0.17987936	0.16464682	-0.32044934
0.33019	198.39311	3.3e-07	7.131e-05	0.00028368	5.5e-07	0.0	0.00143142	0.00026385	2.05e-06	708.6308001	697.12836267	706.15857039	-0.17979328	0.16458307	-0.32044847
0.33024	198.41501	3.3e-07	7.129e-05	0.0002837	5.5e-07	-0.0	0.00143142	0.00026385	2.05e-06	708.62851058	697.13093154	706.15742797	-0.17971407	0.1645244	-0.32044766
0.3303	198.43691	3.3e-07	7.127e-05	0.00028372	5.5e-07	-0.0	0.00143142	0.00026385	2.05e-06	708.62622179	697.13349949	706.15628548	-0.17961318	0.16444963	-0.32044664
0.33035	198.45881	3.2e-07	7.125e-05	0.00028374	5.5e-07	0.0	0.00143142	0.00026386	2.05e-06	708.62393395	697.13606625	706.15514289	-0.17952523	0.16438442	-0.32044575
0.33041	198.4807	3.2e-07	7.123e-05	0.00028376	5.5e-07	-0.0	0.00143142	0.00026386	2.05e-06	708.62164693	697.13863199	706.15400022	-0.17944565	0.16432539	-0.32044494
0.33046	198.50259	3.2e-07	7.121e-05	0.00028378	5.5e-07	-0.0	0.00143142	0.00026386	2.05e-06	708.61936065	697.1411968	706.15285748	-0.17935439	0.16425769	-0.32044401
0.34053	202.44384	2.7e-07	6.771e-05	0.00028728	5e-07	0.0	0.00143147	0.00026391	2.05e-06	708.21443029	697.59345133	705.94250677	-0.16414923	0.15256714	-0.32027872
0.34058	202.46503	2.6e-07	6.769e-05	0.0002873	5e-07	-0.0	0.00143147	0.00026391	2.05e-06	708.21228856	697.59583091	705.94135141	-0.16408255	0.15251395	-0.32027795
0.34064	202.48621	2.6e-07	6.768e-05	0.00028732	5e-07	-0.0	0.00143147	0.00026391	2.05e-06	708.21014746	697.59820965	705.940196	-0.16399546	0.15244447	-0.32027693
0.34069	202.50739	2.6e-07	6.766e-05	0.00028734	5e-07	0.0	0.00143147	0.00026391	2.05e-06	708.2080072	697.6005873	705.93904053	-0.16391457	0.1523799	-0.32027599
0.34075	202.52856	2.6e-07	6.764e-05	0.00028736	5e-07	-0.0	0.00143147	0.00026391	2.05e-06	708.2058677	697.60296394	705.937885	-0.16384568	0.15232489	-0.32027518
0.3408	202.54974	2.6e-07	6.762e-05	0.00028737	5e-07	-0.0	0.00143147	0.00026391	2.05e-06	708.20372887	697.6053397	705.93672942	-0.16376583	0.15226111	-0.32027425
0.34086	202.5709	2.6e-07	6.76e-05	0.00028739	5e-07	0.0	0.00143147	0.00026391	2.05e-06	708.20159079	697.60771447	705.93557379	-0.16368134	0.15219358	-0.32027327
0.34091	202.59206	2.6e-07	6.759e-05	0.00028741	5e-07	-0.0	0.00143147	0.00026391	2.05e-06	708.19945352	697.61008817	705.9344181	-0.16360935	0.15213603	-0.32027242
0.34097	202.61322	2.6e-07	6.757e-05	0.00028743	5e-07	-0.0	0.00143147	0.00026391	2.05e-06	708.19731694	697.61246097	705.93326235	-0.1635352	0.15207673	-0.32027156
0.34102	202.63438	2.6e-07	6.755e-05	0.00028745	5e-07	0.0	0.00143147	0.00026391	2.05e-06	708.19518107	697.61483283	705.93210655	-0.1634499	0.15200848	-0.32027056
0.34108	202.65553	2.6e-07	6.753e-05	0.00028746	5e-07	-0.0	0.00143147	0.00026391	2.05e-06	708.19304601	697.61720362	705.9309507	-0.16337361	0.15194741	-0.32026966
0.34113	202.67668	2.6e-07	6.751e-05	0.00028748	5e-07	0.0	0.00143147	0.00026391	2.05e-06	708.19091167	697.61957345	705.92979478	-0.16330498	0.15189247	-0.32026886
0.34119	202.69782	2.6e-07	6.75e-05	0.0002875	5e-07	0.0	0.00143147	0.00026391	2.05e-06	708.188778	697.62194242	705.92863883	-0.16321671	0.15182176	-0.32026782
0.34124	202.71896	2.6e-07	6.748e-05	0.00028752	5e-07	-0.0	0.00143147	0.00026391	2.05e-06	708.18664516	697.62431027	705.9274828	-0.16314059	0.15176075	-0.32026693
0.3413	202.7401	2.6e-07	6.746e-05	0.00028754	5e-07	0.0	0.00143147	0.00026391	2.05e-06	708.18451305	697.62667716	705.92632673	-0.16307517	0.15170832	-0.32026616
0.34135	202.76123	2.6e-07	6.744e-05	0.00028755	5e-07	0.0	0.00143147	0.00026391	2.05e-06	708.18238156	697.62904323	705.92517061	-0.162984	0.15163521	-0.32026509
0.34141	202.78236	2.6e-07	6.742e-05	0.00028757	4.9e-07	-0.0	0.00143147	0.00026391	2.05e-06	708.18025095	697.63140815	705.92401443	-0.16290805	0.15157426	-0.3202642
0.34146	202.80348	2.6e-07	6.741e-05	0.00028759	4.9e-07	0.0	0.00143147	0.00026392	2.05e-06	708.17812106	697.63377211	705.92285819	-0.16284269	0.15152181	-0.32026343
0.35152	206.60458	2.2e-07	6.43e-05	0.00029071	4.5e-07	-0.0	0.0014315	0.00026396	2.05e-06	707.80027947	698.05028039	705.71049216	-0.14956846	0.14048425	-0.32009661
0.35158	206.625	2.2e-07	6.428e-05	0.00029072	4.5e-07	-0.0	0.0014315	0.00026396	2.05e-06	707.79827738	698.05247006	705.70932813	-0.14948999	0.14041661	-0.32009556
0.35163	206.64541	2.2e-07	6.426e-05	0.00029074	4.5e-07	0.0	0.0014315	0.00026396	2.05e-06	707.79627605	698.05465867	705.70816406	-0.149424	0.14035968	-0.32009467
0.35169	206.66582	2.2e-07	6.425e-05	0.00029075	4.5e-07	-0.0	0.0014315	0.00026396	2.05e-06	707.79427535	698.05684639	705.70699997	-0.14936331	0.14030731	-0.32009386
0.35174	206.68622	2.1e-07	6.423e-05	0.00029077	4.5e-07	-0.0	0.0014315	0.00026396	2.05e-06	707.79227523	698.05903328	705.70583585	-0.14928606	0.14024063	-0.32009282
0.3518	206.70662	2.1e-07	6.422e-05	0.00029079	4.5e-07	0.0	0.0014315	0.00026396	2.05e-06	707.79027585	698.06121913	705.70467169	-0.14922091	0.14018437	-0.32009194
0.35185	206.72702	2.1e-07	6.42e-05	0.0002908	4.5e-07	-0.0	0.0014315	0.00026396	2.05e-06	707.7882771	698.06340409	705.7035075	-0.14915854	0.14013049	-0.3200911
0.35191	206.74741	2.1e-07	6.418e-05	0.00029082	4.5e-07	-0.0	0.0014315	0.00026396	2.05e-06	707.78627895	698.06558821	705.70234328	-0.14908183	0.14006419	-0.32009007
0.35196	206.7678	2.1e-07	6.417e-05	0.00029083	4.5e-07	0.0	0.0014315	0.00026396	2.05e-06	707.78428154	698.06777129	705.70117902	-0.149019	0.14000986	-0.32008922
0.35202	206.78819	2.1e-07	6.415e-05	0.00029085	4.5e-07	0.0	0.0014315	0.00026396	2.05e-06	707.78228472	698.06995351	705.70001474	-0.14895415	0.13995378	-0.32008834
0.35207	206.80857	2.1e-07	6.414e-05	0.00029087	4.5e-07	-0.0	0.0014315	0.00026396	2.05e-06	707.78028853	698.07213486	705.69885043	-0.14887799	0.13988788	-0.32008732
0.35213	206.82895	2.1e-07	6.412e-05	0.00029088	4.5e-07	0.0	0.0014315	0.00026396	2.05e-06	707.77829308	698.07431517	705.69768608	-0.14881757	0.13983558	-0.3200865
0.35218	206.84932	2.1e-07	6.41e-05	0.0002909	4.5e-07	0.0	0.0014315	0.00026396	2.05e-06	707.7762982	698.07649465	705.69652171	-0.14875012	0.13977719	-0.32008559
0.35224	206.86969	2.1e-07	6.409e-05	0.00029092	4.5e-07	-0.0	0.0014315	0.00026396	2.05e-06	707.77430397	698.07867323	705.69535731	-0.14867453	0.13971171	-0.32008456
0.35229	206.89006	2.1e-07	6.407e-05	0.00029093	4.5e-07	0.0	0.0014315	0.00026396	2.05e-06	707.77231046	698.08085077	705.69419287	-0.14861662	0.13966152	-0.32008378
0.35235	206.91042	2.1e-07	6.406e-05	0.00029095	4.5e-07	0.0	0.0014315	0.00026396	2.05e-06	707.77031751	698.08302752	705.69302841	-0.14854569	0.13960004	-0.32008282
0.3524	206.93078	2.1e-07	6.404e-05	0.00029096	4.5e-07	-0.0	0.0014315	0.00026396	2.05e-06	707.76832524	698.08520332	705.69186391	-0.14847224	0.13953634	-0.32008182
0.35246	206.95113	2.1e-07	6.402e-05	0.00029098	4.5e-07	0.0	0.0014315	0.00026396	2.05e-06	707.76633368	698.08737811	705.69069938	-0.14841615	0.13948768	-0.32008106
0.36252	210.61055	1.8e-07	6.125e-05	0.00029376	4.2e-07	-0.0	0.00143153	0.000264	2.05e-06	707.41232883	698.47019515	705.4771901	-0.13679571	0.12905227	-0.3199132
0.36258	210.63019	1.8e-07	6.123e-05	0.00029378	4.2e-07	0.0	0.00143153	0.000264	2.05e-06	707.41044922	698.47220549	705.47602173	-0.13675002	0.12900978	-0.31991249
0.36263	210.64982	1.8e-07	6.122e-05	0.00029379	4.2e-07	0.0	0.00143153	0.000264	2.05e-06	707.40857006	698.47421516	705.47485337	-0.13667583	0.12894075	-0.31991135
0.36269	210.66945	1.8e-07	6.12e-05	0.00029381	4.2e-07	-0.0	0.00143153	0.000264	2.05e-06	707.4066916	698.47622375	705.47368498	-0.13661945	0.12888826	-0.31991048
0.36274	210.68908	1.8e-07	6.119e-05	0.00029382	4.1e-07	0.0	0.00143153	0.000264	2.05e-06	707.40481368	698.47823152	705.47251658	-0.13656817	0.12884052	-0.31990969
0.3628	210.7087	1.8e-07	6.117e-05	0.00029383	4.1e-07	0.0	0.00143153	0.000264	2.05e-06	707.40293626	698.48023854	705.47134818	-0.13649845	0.12877558	-0.31990862
0.36285	210.72832	1.8e-07	6.116e-05	0.00029385	4.1e-07	-0.0	0.00143153	0.00026401	2.05e-06	707.4010595	698.48224455	705.47017976	-0.13644495	0.12872572	-0.31990779
0.36291	210.74793	1.8e-07	6.115e-05	0.00029386	4.1e-07	-0.0	0.00143153	0.00026401	2.05e-06	707.39918325	698.48424977	705.46901133	-0.13638613	0.12867089	-0.31990688
0.36296	210.76755	1.8e-07	6.113e-05	0.00029388	4.1e-07	0.0	0.00143153	0.00026401	2.05e-06	707.39730756	698.48625413	705.46784289	-0.13631918	0.12860845	-0.31990585
0.36302	210.78715	1.8e-07	6.112e-05	0.00029389	4.1e-07	-0.0	0.00143153	0.00026401	2.05e-06	707.39543251	698.48825751	705.46667443	-0.13627365	0.12856598	-0.31990515
0.36307	210.80675	1.8e-07	6.11e-05	0.00029391	4.1e-07	-0.0	0.00143153	0.00026401	2.05e-06	707.3935579	698.49026023	705.46550597	-0.13620074	0.12849794	-0.31990402
0.36313	210.82635	1.8e-07	6.109e-05	0.00029392	4.1e-07	0.0	0.00143153	0.00026401	2.05e-06	707.39168399	698.49226188	705.46433749	-0.13614395	0.12844492	-0.31990314
0.36318	210.84595	1.8e-07	6.107e-05	0.00029393	4.1e-07	-0.0	0.00143153	0.00026401	2.05e-06	707.38981062	698.4942627	705.463169	-0.13609343	0.12839774	-0.31990236
0.36324	210.86554	1.8e-07	6.106e-05	0.00029395	4.1e-07	-0.0	0.00143153	0.00026401	2.05e-06	707.38793773	698.49626278	705.4620005	-0.13602388	0.12833276	-0.31990128
0.36329	210.88513	1.8e-07	6.104e-05	0.00029396	4.1e-07	0.0	0.00143153	0.00026401	2.05e-06	707.38606551	698.49826185	705.46083199	-0.13597023	0.12828261	-0.31990044
0.36335	210.90471	1.8e-07	6.103e-05	0.00029398	4.1e-07	0.0	0.00143153	0.00026401	2.05e-06	707.3841938	698.50026012	705.45966347	-0.13591243	0.12822858	-0.31989955
0.3634	210.92429	1.8e-07	6.102e-05	0.00029399	4.1e-07	-0.0	0.00143153	0.00026401	2.05e-06	707.38232264	698.50225755	705.45849493	-0.13584534	0.12816583	-0.3198985
0.36346	210.94386	1.8e-07	6.1e-05	0.00029401	4.1e-07	0.0	0.00143153	0.00026401	2.05e-06	707.38045212	698.504254	705.45732639	-0.13580007	0.12812347	-0.3198978
0.37352	214.45988	1.5e-07	5.851e-05	0.0002965	3.8e-07	0.0	0.00143155	0.00026404	2.05e-06	707.04724734	698.85529654	705.24338467	-0.12561163	0.11827033	-0.31972972
0.37358	214.47873	1.5e-07	5.85e-05	0.00029651	3.8e-07	0.0	0.00143155	0.00026404	2.05e-06	707.04547417	698.85713801	705.24221549	-0.12554883	0.11820752	-0.31972862
0.37363	214.49757	1.5e-07	5.849e-05	0.00029652	3.8e-07	-0.0	0.00143155	0.00026404	2.05e-06	707.04370159	698.8589785	705.24104632	-0.12550807	0.11816674	-0.31972791
0.37369	214.51642	1.5e-07	5.848e-05	0.00029654	3.8e-07	-0.0	0.00143155	0.00026404	2.05e-06	707.0419294	698.86081835	705.23987715	-0.12544541	0.11810403	-0.31972681
0.37374	214.53525	1.5e-07	5.846e-05	0.00029655	3.8e-07	0.0	0.00143155	0.00026404	2.05e-06	707.04015781	698.86265721	705.23870798	-0.1253948	0.11805337	-0.31972592
0.3738	214.55409	1.5e-07	5.845e-05	0.00029656	3.8e-07	-0.0	0.00143155	0.00026404	2.05e-06	707.03838669	698.86449529	705.23753882	-0.12534949	0.11800799	-0.31972512
0.37385	214.57292	1.5e-07	5.844e-05	0.00029658	3.8e-07	-0.0	0.00143155	0.00026404	2.05e-06	707.036616	698.86633265	705.23636966	-0.12528703	0.11794541	-0.31972403
0.37391	214.59174	1.5e-07	5.842e-05	0.00029659	3.8e-07	0.0	0.00143155	0.00026404	2.05e-06	707.0348459	698.86816904	705.2352005	-0.12524748	0.11790577	-0.31972333
0.37396	214.61057	1.5e-07	5.841e-05	0.0002966	3.8e-07	0.0	0.00143155	0.00026404	2.05e-06	707.03307617	698.8700048	705.23403135	-0.12518319	0.11784132	-0.3197222
0.37402	214.62938	1.5e-07	5.84e-05	0.00029661	3.8e-07	-0.0	0.00143155	0.00026404	2.05e-06	707.03130705	698.87183956	705.2328622	-0.12513406	0.11779205	-0.31972133
0.37407	214.6482	1.5e-07	5.839e-05	0.00029663	3.8e-07	0.0	0.00143155	0.00026404	2.05e-06	707.0295384	698.87367354	705.23169305	-0.1250881	0.11774594	-0.31972053
0.37413	214.66701	1.5e-07	5.837e-05	0.00029664	3.8e-07	0.0	0.00143155	0.00026404	2.05e-06	707.02777018	698.8755068	705.23052391	-0.12502603	0.11768365	-0.31971943
0.37418	214.68581	1.5e-07	5.836e-05	0.00029665	3.8e-07	-0.0	0.00143155	0.00026404	2.05e-06	707.02600255	698.87733909	705.22935478	-0.12498787	0.11764533	-0.31971876
0.37424	214.70461	1.5e-07	5.835e-05	0.00029667	3.8e-07	-0.0	0.00143155	0.00026404	2.05e-06	707.02423527	698.87917078	705.22818564	-0.12492166	0.11757885	-0.31971759
0.37429	214.72341	1.5e-07	5.833e-05	0.00029668	3.8e-07	0.0	0.00143155	0.00026404	2.05e-06	707.02246863	698.88100143	705.22701651	-0.12487424	0.1175312	-0.31971675
0.37435	214.74221	1.5e-07	5.832e-05	0.00029669	3.8e-07	-0.0	0.00143155	0.00026404	2.05e-06	707.02070243	698.88283133	705.22584739	-0.12482747	0.1174842	-0.31971593
0.3744	214.761	1.5e-07	5.831e-05	0.0002967	3.8e-07	-0.0	0.00143155	0.00026404	2.05e-06	707.01893667	698.88466049	705.22467827	-0.12476583	0.11742223	-0.31971484
0.37446	214.77978	1.5e-07	5.83e-05	0.00029672	3.8e-07	0.0	0.00143155	0.00026404	2.05e-06	707.0171715	698.88648869	705.22350916	-0.12472751	0.11738369	-0.31971416
0.38452	218.15044	1.3e-07	5.606e-05	0.00029895	3.5e-07	0.0	0.00143157	0.00026407	2.05e-06	706.70204798	699.20754748	705.00970328	-0.11574175	0.10805961	-0.31954597
0.38458	218.16849	1.3e-07	5.605e-05	0.00029896	3.5e-07	-0.0	0.00143157	0.00026407	2.05e-06	706.70036745	699.20922924	705.00853607	-0.11570816	0.10802363	-0.31954531
0.38463	218.18653	1.3e-07	5.604e-05	0.00029898	3.5e-07	-0.0	0.00143157	0.00026407	2.05e-06	706.69868723	699.21091043	705.00736887	-0.11564966	0.10796097	-0.31954415
0.38469	218.20458	1.2e-07	5.603e-05	0.00029899	3.5e-07	0.0	0.00143157	0.00026407	2.05e-06	706.69700755	699.21259065	705.00620168	-0.11561108	0.10791963	-0.31954338
0.38474	218.22261	1.2e-07	5.602e-05	0.000299	3.5e-07	0.0	0.00143157	0.00026407	2.05e-06	706.69532824	699.21427022	705.00503451	-0.11556082	0.10786575	-0.31954239
0.3848	218.24065	1.2e-07	5.6e-05	0.00029901	3.5e-07	-0.0	0.00143157	0.00026407	2.05e-06	706.69364939	699.21594894	705.00386736	-0.11551391	0.10781545	-0.31954145
0.38485	218.25868	1.2e-07	5.599e-05	0.00029902	3.5e-07	0.0	0.00143157	0.00026407	2.05e-06	706.69197098	699.21762688	705.00270022	-0.11547452	0.1077732	-0.31954067
0.38491	218.2767	1.2e-07	5.598e-05	0.00029903	3.5e-07	0.0	0.00143157	0.00026407	2.05e-06	706.69029293	699.21930416	705.0015331	-0.11541822	0.10771279	-0.31953955
0.38496	218.29473	1.2e-07	5.597e-05	0.00029905	3.5e-07	-0.0	0.00143157	0.00026407	2.05e-06	706.68861541	699.2209805	705.00036599	-0.11538444	0.10767654	-0.31953888
0.38502	218.31274	1.2e-07	5.596e-05	0.00029906	3.5e-07	-0.0	0.00143157	0.00026407	2.05e-06	706.6869382	699.22265627	704.9991989	-0.11532649	0.10761432	-0.31953773
0.38507	218.33076	1.2e-07	5.595e-05	0.00029907	3.5e-07	0.0	0.00143157	0.00026407	2.05e-06	706.68526153	699.22433107	704.99803183	-0.11529012	0.10757525	-0.319537
0.38513	218.34877	1.2e-07	5.594e-05	0.00029908	3.5e-07	0.0	0.00143157	0.00026407	2.05e-06	706.6835852	699.22600525	704.99686477	-0.11523666	0.10751782	-0.31953594
0.38518	218.36677	1.2e-07	5.592e-05	0.00029909	3.5e-07	-0.0	0.00143157	0.00026407	2.05e-06	706.68190936	699.22767854	704.99569773	-0.11519241	0.10747026	-0.31953506
0.38524	218.38477	1.2e-07	5.591e-05	0.0002991	3.5e-07	0.0	0.00143157	0.00026407	2.05e-06	706.68023394	699.22935109	704.9945307	-0.11515116	0.10742591	-0.31953423
0.38529	218.40277	1.2e-07	5.59e-05	0.00029912	3.5e-07	0.0	0.00143157	0.00026407	2.05e-06	706.6785589	699.23102294	704.99336369	-0.11509663	0.10736726	-0.31953315
0.38535	218.42077	1.2e-07	5.589e-05	0.00029913	3.5e-07	-0.0	0.00143157	0.00026407	2.05e-06	706.67688437	699.23269387	704.9921967	-0.115062	0.10733001	-0.31953245
0.3854	218.43875	1.2e-07	5.588e-05	0.00029914	3.5e-07	-0.0	0.00143157	0.00026407	2.05e-06	706.67521015	699.23436422	704.99102972	-0.11500469	0.10726834	-0.31953131
0.38546	218.45674	1.2e-07	5.587e-05	0.00029915	3.5e-07	0.0	0.00143157	0.00026407	2.05e-06	706.67353648	699.23603361	704.98986277	-0.11497098	0.10723205	-0.31953063
0.39552	221.67982	1.1e-07	5.386e-05	0.00030116	3.3e-07	-0.0	0.00143158	0.0002641	2.05e-06	706.37411943	699.52878353	704.77663858	-0.10702716	0.09842781	-0.31936312
0.39558	221.69706	1.1e-07	5.385e-05	0.00030117	3.3e-07	-0.0	0.00143158	0.0002641	2.05e-06	706.37251922	699.5303148	704.77547548	-0.10697798	0.09837169	-0.31936203
0.39563	221.71429	1.1e-07	5.384e-05	0.00030118	3.3e-07	0.0	0.00143158	0.0002641	2.05e-06	706.37091945	699.53184519	704.77431241	-0.10694125	0.09832975	-0.31936121
0.39569	221.73152	1.1e-07	5.383e-05	0.00030119	3.3e-07	0.0	0.00143158	0.0002641	2.05e-06	706.36932003	699.53337493	704.77314936	-0.1068993	0.09828185	-0.31936027
0.39574	221.74874	1.1e-07	5.382e-05	0.0003012	3.3e-07	-0.0	0.00143158	0.0002641	2.05e-06	706.36772098	699.53490392	704.77198634	-0.1068567	0.09823318	-0.31935932
0.3958	221.76597	1.1e-07	5.381e-05	0.00030121	3.3e-07	0.0	0.00143158	0.0002641	2.05e-06	706.36612232	699.53643215	704.77082335	-0.10682067	0.09819202	-0.31935852
0.39585	221.78318	1.1e-07	5.38e-05	0.00030122	3.3e-07	0.0	0.00143158	0.0002641	2.05e-06	706.36452399	699.53795974	704.76966038	-0.10677225	0.09813668	-0.31935744
0.39591	221.8004	1.1e-07	5.379e-05	0.00030123	3.3e-07	-0.0	0.00143158	0.0002641	2.05e-06	706.3629261	699.53948647	704.76849744	-0.10674085	0.09810077	-0.31935674
0.39596	221.8176	1.1e-07	5.378e-05	0.00030124	3.3e-07	-0.0	0.00143158	0.0002641	2.05e-06	706.3613285	699.54101263	704.76733452	-0.10668917	0.09804168	-0.31935559
0.39602	221.83481	1.1e-07	5.377e-05	0.00030125	3.3e-07	0.0	0.00143158	0.0002641	2.05e-06	706.35973137	699.54253787	704.76617163	-0.10665993	0.09800822	-0.31935493
0.39607	221.85201	1.1e-07	5.376e-05	0.00030126	3.3e-07	0.0	0.00143158	0.0002641	2.05e-06	706.35813451	699.54406259	704.76500875	-0.10660736	0.09794807	-0.31935376
0.39613	221.86921	1.1e-07	5.375e-05	0.00030127	3.3e-07	-0.0	0.00143158	0.0002641	2.05e-06	706.35653812	699.54558637	704.76384592	-0.1065791	0.09791571	-0.31935313
0.39618	221.8864	1.1e-07	5.373e-05	0.00030128	3.3e-07	-0.0	0.00143158	0.0002641	2.05e-06	706.35494199	699.54710964	704.76268309	-0.10652564	0.09785451	-0.31935193
0.39624	221.90359	1.1e-07	5.372e-05	0.00030129	3.3e-07	0.0	0.00143158	0.0002641	2.05e-06	706.35334635	699.54863196	704.76152031	-0.1064957	0.0978202	-0.31935126
0.39629	221.92077	1.1e-07	5.371e-05	0.0003013	3.3e-07	0.0	0.00143158	0.0002641	2.05e-06	706.35175098	699.55015374	704.76035754	-0.10644579	0.09776303	-0.31935014
0.39635	221.93795	1.1e-07	5.37e-05	0.00030132	3.3e-07	-0.0	0.00143158	0.0002641	2.05e-06	706.35015607	699.55167463	704.7591948	-0.10641026	0.0977223	-0.31934934
0.3964	221.95513	1.1e-07	5.369e-05	0.00030133	3.3e-07	-0.0	0.00143158	0.0002641	2.05e-06	706.34856148	699.55319488	704.75803209	-0.10636753	0.09767333	-0.31934839
0.39646	221.9723	1.1e-07	5.368e-05	0.00030134	3.3e-07	0.0	0.00143158	0.0002641	2.05e-06	706.34696728	699.55471437	704.7568694	-0.10632643	0.09762618	-0.31934746
0.40652	225.04528	9e-08	5.188e-05	0.00030314	3.1e-07	0.0	0.00143159	0.00026412	2.05e-06	706.06121218	699.82072435	704.54456942	-0.09926664	0.08931035	-0.31918088
0.40657	225.06169	9e-08	5.187e-05	0.00030315	3.1e-07	0.0	0.00143159	0.00026412	2.05e-06	706.05968198	699.8221133	704.54341208	-0.09921861	0.08925223	-0.31917969
0.40663	225.0781	9e-08	5.186e-05	0.00030316	3.1e-07	-0.0	0.00143159	0.00026412	2.05e-06	706.05815221	699.82350135	704.54225478	-0.09919351	0.08922187	-0.31917906
0.40668	225.0945	9e-08	5.185e-05	0.00030317	3.1e-07	-0.0	0.00143159	0.00026412	2.05e-06	706.05662266	699.82488893	704.54109751	-0.09914529	0.08916349	-0.31917787
0.40674	225.1109	9e-08	5.184e-05	0.00030318	3.1e-07	0.0	0.00143159	0.00026412	2.05e-06	706.05509354	699.8262756	704.53994028	-0.09912046	0.08913343	-0.31917725
0.40679	225.12729	9e-08	5.183e-05	0.00030319	3.1e-07	0.0	0.00143159	0.00026412	2.05e-06	706.05356465	699.8276618	704.53878307	-0.09907205	0.08907479	-0.31917605
0.40685	225.14368	9e-08	5.182e-05	0.0003032	3.1e-07	-0.0	0.00143159	0.00026412	2.05e-06	706.05203618	699.82904708	704.5376259	-0.09904748	0.08904503	-0.31917543
0.4069	225.16007	9e-08	5.181e-05	0.00030321	3.1e-07	-0.0	0.00143159	0.00026412	2.05e-06	706.05050794	699.8304319	704.53646876	-0.09899889	0.08898615	-0.31917423
0.40696	225.17645	9e-08	5.18e-05	0.00030322	3.1e-07	0.0	0.00143159	0.00026412	2.05e-06	706.04898012	699.83181579	704.53531166	-0.09897458	0.08895668	-0.31917362
0.40701	225.19282	9e-08	5.179e-05	0.00030323	3.1e-07	0.0	0.00143159	0.00026412	2.05e-06	706.04745253	699.83319923	704.53415458	-0.09892582	0.08889756	-0.31917241
0.40707	225.2092	9e-08	5.178e-05	0.00030324	3.1e-07	-0.0	0.00143159	0.00026412	2.05e-06	706.04592536	699.83458175	704.53299754	-0.09890176	0.08886837	-0.31917181
0.40712	225.22556	9e-08	5.178e-05	0.00030325	3.1e-07	-0.0	0.00143159	0.00026412	2.05e-06	706.04439842	699.83596381	704.53184053	-0.09885283	0.08880902	-0.31917059
0.40718	225.24193	9e-08	5.177e-05	0.00030326	3.1e-07	0.0	0.00143159	0.00026412	2.05e-06	706.04287191	699.83734495	704.53068356	-0.098829	0.0887801	-0.31916999
0.40723	225.25829	9e-08	5.176e-05	0.00030326	3.1e-07	0.0	0.00143159	0.00026412	2.05e-06	706.04134561	699.83872563	704.52952661	-0.09877992	0.08872053	-0.31916877
0.40729	225.27465	9e-08	5.175e-05	0.00030327	3.1e-07	-0.0	0.00143159	0.00026412	2.05e-06	706.03981974	699.84010539	704.5283697	-0.09875633	0.08869187	-0.31916818
0.40734	225.291	9e-08	5.174e-05	0.00030328	3.1e-07	-0.0	0.00143159	0.00026412	2.05e-06	706.03829409	699.8414847	704.52721282	-0.0987071	0.08863209	-0.31916695
0.4074	225.30735	9e-08	5.173e-05	0.00030329	3.1e-07	0.0	0.00143159	0.00026412	2.05e-06	706.03676888	699.84286307	704.52605597	-0.09868373	0.08860369	-0.31916636
0.40745	225.32369	9e-08	5.172e-05	0.0003033	3.1e-07	0.0	0.00143159	0.00026412	2.05e-06	706.03524387	699.84424101	704.52489915	-0.09863435	0.0885437	-0.31916513
0.41752	228.2437	8e-08	5.01e-05	0.00030493	2.9e-07	-0.0	0.0014316	0.00026414	2.05e-06	705.76140536	700.08498208	704.31377967	-0.09232147	0.08068403	-0.31899961
0.41757	228.25926	8e-08	5.009e-05	0.00030494	2.9e-07	-0.0	0.0014316	0.00026414	2.05e-06	705.75993635	700.08623651	704.3126293	-0.09227777	0.08062829	-0.31899841
0.41763	228.27483	8e-08	5.008e-05	0.00030494	2.9e-07	0.0	0.0014316	0.00026414	2.05e-06	705.75846771	700.08749006	704.31147899	-0.09225505	0.08059931	-0.31899779
0.41768	228.29038	8e-08	5.007e-05	0.00030495	2.9e-07	0.0	0.0014316	0.00026414	2.05e-06	705.75699927	700.08874317	704.3103287	-0.09221293	0.08054558	-0.31899663
0.41774	228.30594	8e-08	5.006e-05	0.00030496	2.9e-07	-0.0	0.0014316	0.00026414	2.05e-06	705.75553119	700.08999543	704.30917845	-0.09218789	0.08051362	-0.31899594
0.41779	228.32149	8e-08	5.005e-05	0.00030497	2.9e-07	-0.0	0.0014316	0.00026414	2.05e-06	705.75406333	700.0912472	704.30802824	-0.09214898	0.08046394	-0.31899487
0.41785	228.33703	8e-08	5.004e-05	0.00030498	2.9e-07	0.0	0.0014316	0.00026414	2.05e-06	705.75259581	700.0924982	704.30687807	-0.09212079	0.08042795	-0.31899409
0.4179	228.35257	8e-08	5.004e-05	0.00030499	2.9e-07	0.0	0.0014316	0.00026414	2.05e-06	705.75112854	700.09374863	704.30572793	-0.09208512	0.0803824	-0.31899311
0.41796	228.36811	8e-08	5.003e-05	0.000305	2.9e-07	0.0	0.0014316	0.00026414	2.05e-06	705.74966157	700.09499835	704.30457783	-0.09205373	0.0803423	-0.31899224
0.41801	228.38364	8e-08	5.002e-05	0.000305	2.9e-07	-0.0	0.0014316	0.00026414	2.05e-06	705.74819488	700.09624745	704.30342777	-0.09202136	0.08030093	-0.31899135
0.41807	228.39917	8e-08	5.001e-05	0.00030501	2.9e-07	-0.0	0.0014316	0.00026414	2.05e-06	705.74672847	700.0974959	704.30227774	-0.09198673	0.08025667	-0.31899039
0.41812	228.41469	8e-08	5e-05	0.00030502	2.9e-07	0.0	0.0014316	0.00026414	2.05e-06	705.74526236	700.09874366	704.30112775	-0.0919577	0.08021956	-0.31898959
0.41818	228.43021	8e-08	4.999e-05	0.00030503	2.9e-07	0.0	0.0014316	0.00026414	2.05e-06	705.7437965	700.09999085	704.2999778	-0.09191977	0.08017107	-0.31898855
0.41823	228.44573	8e-08	4.999e-05	0.00030504	2.9e-07	-0.0	0.0014316	0.00026414	2.05e-06	705.74233098	700.10123728	704.29882789	-0.09189413	0.08013827	-0.31898784
0.41829	228.46124	8e-08	4.998e-05	0.00030505	2.9e-07	-0.0	0.0014316	0.00026414	2.05e-06	705.74086567	700.10248319	704.29767801	-0.09185153	0.08008376	-0.31898666
0.41834	228.47675	8e-08	4.997e-05	0.00030505	2.9e-07	0.0	0.0014316	0.00026414	2.05e-06	705.73940073	700.10372826	704.29652818	-0.09183052	0.08005688	-0.31898608
0.4184	228.49225	8e-08	4.996e-05	0.00030506	2.9e-07	0.0	0.0014316	0.00026414	2.05e-06	705.73793598	700.10497291	704.29537838	-0.09178472	0.07999826	-0.31898481
0.41845	228.50775	8e-08	4.995e-05	0.00030507	2.9e-07	-0.0	0.0014316	0.00026414	2.05e-06	705.73647162	700.10621664	704.29422862	-0.09176513	0.07997317	-0.31898427
0.42852	231.27149	7e-08	4.849e-05	0.00030653	2.7e-07	0.0	0.00143161	0.00026416	2.05e-06	705.47306649	700.3230693	704.08447431	-0.0860685	0.07252164	-0.31881952
0.42857	231.28619	7e-08	4.848e-05	0.00030654	2.7e-07	0.0	0.00143161	0.00026416	2.05e-06	705.47165114	700.32419652	704.08333176	-0.08602701	0.07246621	-0.31881826
0.42863	231.30089	7e-08	4.848e-05	0.00030655	2.7e-07	-0.0	0.00143161	0.00026416	2.05e-06	705.47023614	700.32532288	704.08218927	-0.08600915	0.07244235	-0.31881772
0.42868	231.31559	7e-08	4.847e-05	0.00030656	2.7e-07	-0.0	0.00143161	0.00026416	2.05e-06	705.4688213	700.32644886	704.08104681	-0.085969	0.07238868	-0.31881651
0.42874	231.33028	7e-08	4.846e-05	0.00030656	2.7e-07	0.0	0.00143161	0.00026416	2.05e-06	705.46740679	700.32757402	704.0799044	-0.08594655	0.07235868	-0.31881583
0.42879	231.34496	7e-08	4.845e-05	0.00030657	2.7e-07	0.0	0.00143161	0.00026416	2.05e-06	705.46599248	700.3286987	704.07876202	-0.08591438	0.07231566	-0.31881486
0.42885	231.35965	7e-08	4.845e-05	0.00030658	2.7e-07	0.0	0.00143161	0.00026416	2.05e-06	705.46457843	700.32982271	704.07761968	-0.085884	0.07227503	-0.31881394
0.4289	231.37432	7e-08	4.844e-05	0.00030659	2.7e-07	-0.0	0.00143161	0.00026416	2.05e-06	705.46316464	700.33094609	704.07647739	-0.08585986	0.07224273	-0.31881321
0.42896	231.389	7e-08	4.843e-05	0.00030659	2.7e-07	-0.0	0.00143161	0.00026416	2.05e-06	705.46175106	700.33206897	704.07533513	-0.08581906	0.07218814	-0.31881197
0.42901	231.40367	7e-08	4.842e-05	0.0003066	2.7e-07	0.0	0.00143161	0.00026416	2.05e-06	705.46033782	700.333191	704.07419293	-0.08580155	0.07216471	-0.31881144
0.42907	231.41833	7e-08	4.842e-05	0.00030661	2.7e-07	0.0	0.00143161	0.00026416	2.05e-06	705.45892473	700.33431266	704.07305075	-0.08575954	0.07210848	-0.31881016
0.42912	231.43299	7e-08	4.841e-05	0.00030662	2.7e-07	-0.0	0.00143161	0.00026416	2.05e-06	705.457512	700.33543344	704.07190863	-0.08574249	0.07208565	-0.31880965
0.42918	231.44765	7e-08	4.84e-05	0.00030662	2.7e-07	-0.0	0.00143161	0.00026416	2.05e-06	705.45609941	700.33655388	704.07076653	-0.08570184	0.07203121	-0.31880841
0.42923	231.4623	7e-08	4.839e-05	0.00030663	2.7e-07	0.0	0.00143161	0.00026416	2.05e-06	705.45468716	700.33767346	704.06962449	-0.08568164	0.07200416	-0.3188078
0.42929	231.47694	7e-08	4.839e-05	0.00030664	2.7e-07	0.0	0.00143161	0.00026416	2.05e-06	705.45327509	700.33879262	704.06848247	-0.08564607	0.0719565	-0.31880672
0.42934	231.49159	7e-08	4.838e-05	0.00030665	2.7e-07	0.0	0.00143161	0.00026416	2.05e-06	705.45186331	700.33991104	704.06734051	-0.08561928	0.0719206	-0.31880591
0.4294	231.50622	7e-08	4.837e-05	0.00030665	2.7e-07	-0.0	0.00143161	0.00026416	2.05e-06	705.45045176	700.3410289	704.06619858	-0.08559197	0.07188399	-0.31880507
0.42945	231.52086	7e-08	4.836e-05	0.00030666	2.7e-07	-0.0	0.00143161	0.00026416	2.05e-06	705.44904044	700.34214619	704.06505669	-0.08555582	0.07183554	-0.31880398
0.43952	234.12454	6e-08	4.705e-05	0.00030797	2.6e-07	-0.0	0.00143161	0.00026418	2.05e-06	705.19481151	700.53640568	703.85679278	-0.08039889	0.06479334	-0.31864065
0.43957	234.13835	6e-08	4.705e-05	0.00030798	2.6e-07	-0.0	0.00143161	0.00026418	2.05e-06	705.19344349	700.53741254	703.85565861	-0.08036074	0.0647403	-0.31863939
0.43963	234.15217	6e-08	4.704e-05	0.00030799	2.6e-07	0.0	0.00143161	0.00026418	2.05e-06	705.19207578	700.53841858	703.85452449	-0.08034593	0.0647197	-0.3186389
0.43968	234.16598	6e-08	4.703e-05	0.00030799	2.6e-07	0.0	0.00143161	0.00026418	2.05e-06	705.19070819	700.5394243	703.85339041	-0.0803072	0.06466584	-0.31863762
0.43974	234.17978	6e-08	4.702e-05	0.000308	2.6e-07	-0.0	0.00143161	0.00026418	2.05e-06	705.18934093	700.54042917	703.85225638	-0.08029069	0.06464287	-0.31863708
0.43979	234.19358	6e-08	4.702e-05	0.00030801	2.6e-07	-0.0	0.00143161	0.00026418	2.05e-06	705.18797379	700.5414337	703.85112238	-0.08025832	0.06459784	-0.31863601
0.43985	234.20738	6e-08	4.701e-05	0.00030802	2.6e-07	-0.0	0.00143161	0.00026418	2.05e-06	705.18660692	700.54243752	703.84998843	-0.08023204	0.06456127	-0.31863514
0.4399	234.22117	6e-08	4.7e-05	0.00030802	2.6e-07	0.0	0.00143161	0.00026418	2.05e-06	705.18524027	700.54344077	703.84885452	-0.08021074	0.06453163	-0.31863444
0.43996	234.23496	6e-08	4.7e-05	0.00030803	2.6e-07	0.0	0.00143161	0.00026418	2.05e-06	705.1838738	700.54444355	703.84772065	-0.0801704	0.06447548	-0.31863311
0.44001	234.24874	6e-08	4.699e-05	0.00030804	2.6e-07	-0.0	0.00143161	0.00026418	2.05e-06	705.18250765	700.54544547	703.84658684	-0.08015744	0.06445743	-0.31863268
0.44007	234.26252	6e-08	4.698e-05	0.00030804	2.6e-07	-0.0	0.00143161	0.00026418	2.05e-06	705.18114161	700.5464471	703.84545305	-0.08011961	0.06440476	-0.31863143
0.44012	234.27629	6e-08	4.698e-05	0.00030805	2.6e-07	0.0	0.00143161	0.00026418	2.05e-06	705.17977589	700.54744792	703.84431932	-0.08010026	0.06437781	-0.31863079
0.44018	234.29006	6e-08	4.697e-05	0.00030806	2.6e-07	0.0	0.00143161	0.00026418	2.05e-06	705.17841032	700.54844831	703.84318563	-0.08007313	0.06434001	-0.31862989
0.44023	234.30382	6e-08	4.696e-05	0.00030806	2.6e-07	0.0	0.00143161	0.00026418	2.05e-06	705.17704497	700.54944812	703.84205197	-0.08003981	0.06429359	-0.31862878
0.44029	234.31758	6e-08	4.696e-05	0.00030807	2.6e-07	-0.0	0.00143161	0.00026418	2.05e-06	705.1756799	700.5504472	703.84091837	-0.08002241	0.06426934	-0.31862821
0.44034	234.33134	6e-08	4.695e-05	0.00030808	2.6e-07	-0.0	0.00143161	0.00026418	2.05e-06	705.17431497	700.55144591	703.8397848	-0.07998333	0.06421488	-0.31862691
0.4404	234.34509	6e-08	4.694e-05	0.00030808	2.6e-07	0.0	0.00143161	0.00026418	2.05e-06	705.17295036	700.55244376	703.83865129	-0.07996867	0.06419444	-0.31862643
0.44045	234.35884	6e-08	4.694e-05	0.00030809	2.6e-07	0.0	0.00143161	0.00026418	2.05e-06	705.17158587	700.5534413	703.8375178	-0.07993373	0.06414572	-0.31862527
0.45051	236.79804	6e-08	4.576e-05	0.00030927	2.4e-07	0.0	0.00143162	0.00026419	2.05e-06	704.92546929	700.72632339	703.63081981	-0.07521297	0.05746327	-0.31846282
0.45057	236.81094	6e-08	4.576e-05	0.00030927	2.4e-07	-0.0	0.00143162	0.00026419	2.05e-06	704.92414328	700.72721616	703.62969433	-0.07519463	0.05743694	-0.31846217
0.45062	236.82385	6e-08	4.575e-05	0.00030928	2.4e-07	-0.0	0.00143162	0.00026419	2.05e-06	704.92281742	700.72810852	703.62856888	-0.07517418	0.05740757	-0.31846144
0.45068	236.83674	6e-08	4.574e-05	0.00030928	2.4e-07	-0.0	0.00143162	0.00026419	2.05e-06	704.92149172	700.72900043	703.62744346	-0.07513431	0.05735029	-0.31846002
0.45073	236.84964	6e-08	4.574e-05	0.00030929	2.4e-07	0.0	0.00143162	0.00026419	2.05e-06	704.92016634	700.72989144	703.62631812	-0.07512487	0.05733673	-0.31845968
0.45079	236.86253	6e-08	4.573e-05	0.0003093	2.4e-07	0.0	0.00143162	0.00026419	2.05e-06	704.91884104	700.73078225	703.62519279	-0.07509056	0.05728743	-0.31845846
0.45084	236.87541	6e-08	4.573e-05	0.0003093	2.4e-07	0.0	0.00143162	0.00026419	2.05e-06	704.917516	700.73167228	703.62406753	-0.07506956	0.05725726	-0.31845771
0.4509	236.88829	6e-08	4.572e-05	0.00030931	2.4e-07	-0.0	0.00143162	0.00026419	2.05e-06	704.91619114	700.73256185	703.6229423	-0.07504913	0.05722791	-0.31845697
0.45095	236.90117	6e-08	4.571e-05	0.00030931	2.4e-07	-0.0	0.00143162	0.00026419	2.05e-06	704.91486643	700.73345096	703.62181711	-0.07501185	0.05717431	-0.31845564
0.45101	236.91404	6e-08	4.571e-05	0.00030932	2.4e-07	0.0	0.00143162	0.00026419	2.05e-06	704.91354203	700.73433924	703.62069198	-0.07499988	0.0571571	-0.31845521
0.45106	236.9269	6e-08	4.57e-05	0.00030933	2.4e-07	0.0	0.00143162	0.00026419	2.05e-06	704.91221772	700.73522724	703.61956688	-0.07497017	0.0571144	-0.31845415
0.45112	236.93976	6e-08	4.569e-05	0.00030933	2.4e-07	0.0	0.00143162	0.00026419	2.05e-06	704.91089365	700.73611459	703.61844183	-0.07494274	0.05707496	-0.31845317
0.45117	236.95262	6e-08	4.569e-05	0.00030934	2.4e-07	-0.0	0.00143162	0.00026419	2.05e-06	704.90956979	700.73700132	703.61731682	-0.07492615	0.05705109	-0.31845257
0.45123	236.96547	6e-08	4.568e-05	0.00030934	2.4e-07	-0.0	0.00143162	0.00026419	2.05e-06	704.90824607	700.73788768	703.61619185	-0.07488975	0.05699874	-0.31845127
0.45128	236.97832	6e-08	4.568e-05	0.00030935	2.4e-07	0.0	0.00143162	0.00026419	2.05e-06	704.90692263	700.73877322	703.61506694	-0.07487505	0.05697758	-0.31845074
0.45134	236.99116	6e-08	4.567e-05	0.00030936	2.4e-07	0.0	0.00143162	0.00026419	2.05e-06	704.90559932	700.73965844	703.61394206	-0.07485031	0.05694199	-0.31844986
0.45139	237.004	6e-08	4.566e-05	0.00030936	2.4e-07	0.0	0.00143162	0.00026419	2.05e-06	704.9042762	700.7405431	703.61281722	-0.07481589	0.05689247	-0.31844862
0.45145	237.01683	6e-08	4.566e-05	0.00030937	2.4e-07	-0.0	0.00143162	0.00026419	2.05e-06	704.90295335	700.74142699	703.61169244	-0.07480352	0.05687466	-0.31844818
0.46151	239.28636	5e-08	4.461e-05	0.00031042	2.3e-07	-0.0	0.00143162	0.0002642	2.05e-06	704.66405194	700.89407151	703.40659374	-0.07044189	0.05052572	-0.31828654
0.46157	239.29832	5e-08	4.46e-05	0.00031042	2.3e-07	0.0	0.00143162	0.0002642	2.05e-06	704.66276338	700.89485636	703.40547702	-0.07043104	0.05050977	-0.31828613
0.46162	239.31028	5e-08	4.46e-05	0.00031043	2.3e-07	0.0	0.00143162	0.0002642	2.05e-06	704.6614749	700.89564096	703.40436033	-0.07041011	0.05047898	-0.31828532
0.46168	239.32224	5e-08	4.459e-05	0.00031043	2.3e-07	0.0	0.00143162	0.0002642	2.05e-06	704.66018659	700.89642508	703.40324368	-0.07037158	0.05042231	-0.31828385
0.46173	239.33419	5e-08	4.459e-05	0.00031044	2.3e-07	-0.0	0.00143162	0.0002642	2.05e-06	704.65889856	700.89720831	703.4021271	-0.07036413	0.05041135	-0.31828357
0.46179	239.34614	5e-08	4.458e-05	0.00031045	2.3e-07	-0.0	0.00143162	0.0002642	2.05e-06	704.6576106	700.89799138	703.40101053	-0.07033562	0.0503694	-0.31828247
0.46184	239.35808	5e-08	4.458e-05	0.00031045	2.3e-07	-0.0	0.00143162	0.0002642	2.05e-06	704.65632286	700.8987738	703.39989402	-0.07030784	0.05032853	-0.31828141
0.4619	239.37002	5e-08	4.457e-05	0.00031046	2.3e-07	0.0	0.00143162	0.0002642	2.05e-06	704.65503533	700.89955557	703.39877757	-0.07029584	0.05031087	-0.31828095
0.46195	239.38195	5e-08	4.457e-05	0.00031046	2.3e-07	0.0	0.00143162	0.0002642	2.05e-06	704.65374789	700.90033708	703.39766113	-0.07026269	0.05026209	-0.31827968
0.46201	239.39388	5e-08	4.456e-05	0.00031047	2.3e-07	0.0	0.00143162	0.0002642	2.05e-06	704.65246071	700.90111782	703.39654476	-0.07024409	0.0502347	-0.31827897
0.46206	239.4058	5e-08	4.456e-05	0.00031047	2.3e-07	-0.0	0.00143162	0.0002642	2.05e-06	704.65117368	700.90189814	703.39542842	-0.07022593	0.05020798	-0.31827827
0.46212	239.41772	5e-08	4.455e-05	0.00031048	2.3e-07	-0.0	0.00143162	0.0002642	2.05e-06	704.64988678	700.90267805	703.39431212	-0.07019157	0.0501574	-0.31827695
0.46217	239.42963	5e-08	4.455e-05	0.00031048	2.3e-07	0.0	0.00143162	0.0002642	2.05e-06	704.64860015	700.90345717	703.39319589	-0.0701781	0.05013757	-0.31827643
0.46223	239.44154	5e-08	4.454e-05	0.00031049	2.3e-07	0.0	0.00143162	0.0002642	2.05e-06	704.64731362	700.90423598	703.39207968	-0.07015832	0.05010846	-0.31827567
0.46228	239.45344	5e-08	4.453e-05	0.00031049	2.3e-07	0.0	0.00143162	0.0002642	2.05e-06	704.64602724	700.90501433	703.3909635	-0.07012055	0.05005283	-0.31827422
0.46234	239.46534	5e-08	4.453e-05	0.0003105	2.3e-07	-0.0	0.00143162	0.0002642	2.05e-06	704.64474116	700.90579182	703.3898474	-0.07011133	0.05003926	-0.31827387
0.46239	239.47723	5e-08	4.452e-05	0.0003105	2.3e-07	-0.0	0.00143162	0.0002642	2.05e-06	704.64345514	700.9065691	703.38873132	-0.07008845	0.05000556	-0.31827299
0.46245	239.48912	5e-08	4.452e-05	0.00031051	2.3e-07	-0.0	0.00143162	0.0002642	2.05e-06	704.6421693	700.90734586	703.38761528	-0.07005274	0.04995297	-0.31827162
0.47251	241.58279	5e-08	4.359e-05	0.00031144	2.2e-07	0.0	0.00143163	0.00026421	2.05e-06	704.40973287	701.04081927	703.18411238	-0.06601185	0.04396	-0.31811192
0.47257	241.59378	5e-08	4.358e-05	0.00031145	2.2e-07	0.0	0.00143163	0.00026421	2.05e-06	704.40847794	701.04150202	703.18300431	-0.06599191	0.04393027	-0.31811111
0.47262	241.60476	5e-08	4.358e-05	0.00031145	2.2e-07	-0.0	0.00143163	0.00026421	2.05e-06	704.40722316	701.04218431	703.18189629	-0.06597916	0.04391125	-0.31811059
0.47268	241.61573	5e-08	4.357e-05	0.00031146	2.2e-07	-0.0	0.00143163	0.00026421	2.05e-06	704.40596847	701.0428663	703.18078829	-0.06594817	0.04386504	-0.31810934
0.47273	241.62671	5e-08	4.357e-05	0.00031146	2.2e-07	-0.0	0.00143163	0.00026421	2.05e-06	704.40471402	701.04354758	703.17968035	-0.06592653	0.04383277	-0.31810846
0.47279	241.63767	5e-08	4.356e-05	0.00031147	2.2e-07	0.0	0.00143163	0.00026421	2.05e-06	704.40345972	701.04422835	703.17857245	-0.06591526	0.04381597	-0.318108
0.47284	241.64864	5e-08	4.356e-05	0.00031147	2.2e-07	0.0	0.00143163	0.00026421	2.05e-06	704.40220551	701.04490886	703.17746458	-0.06588462	0.04377026	-0.31810676
0.4729	241.65959	5e-08	4.355e-05	0.00031147	2.2e-07	0.0	0.00143163	0.00026421	2.05e-06	704.40095153	701.04558866	703.17635676	-0.06586112	0.04373521	-0.3181058
0.47295	241.67054	5e-08	4.355e-05	0.00031148	2.2e-07	-0.0	0.00143163	0.00026421	2.05e-06	704.39969773	701.04626791	703.175249	-0.06585116	0.04372037	-0.3181054
0.47301	241.68149	5e-08	4.354e-05	0.00031148	2.2e-07	-0.0	0.00143163	0.00026421	2.05e-06	704.39844399	701.04694694	703.17414125	-0.06582149	0.04367611	-0.31810419
0.47306	241.69243	5e-08	4.354e-05	0.00031149	2.2e-07	-0.0	0.00143163	0.00026421	2.05e-06	704.39719048	701.04762527	703.17303356	-0.06579566	0.04363758	-0.31810314
0.47312	241.70337	5e-08	4.354e-05	0.00031149	2.2e-07	0.0	0.00143163	0.00026421	2.05e-06	704.39593716	701.04830301	703.17192593	-0.06578657	0.04362403	-0.31810277
0.47317	241.7143	5e-08	4.353e-05	0.0003115	2.2e-07	0.0	0.00143163	0.00026421	2.05e-06	704.39468391	701.04898054	703.17081831	-0.06575908	0.04358302	-0.31810165
0.47323	241.72523	5e-08	4.353e-05	0.0003115	2.2e-07	0.0	0.00143163	0.00026421	2.05e-06	704.39343087	701.04965742	703.16971074	-0.06573017	0.04353988	-0.31810048
0.47328	241.73615	5e-08	4.352e-05	0.00031151	2.2e-07	-0.0	0.00143163	0.00026421	2.05e-06	704.39217803	701.05033364	703.16860324	-0.06572202	0.04352772	-0.31810014
0.47334	241.74707	5e-08	4.352e-05	0.00031151	2.2e-07	-0.0	0.00143163	0.00026421	2.05e-06	704.39092526	701.05100967	703.16749575	-0.06569688	0.04349022	-0.31809912
0.47339	241.75798	5e-08	4.351e-05	0.00031152	2.2e-07	-0.0	0.00143163	0.00026421	2.05e-06	704.38967268	701.05168512	703.16638831	-0.06566464	0.04344211	-0.31809781
0.47345	241.76889	5e-08	4.351e-05	0.00031152	2.2e-07	0.0	0.00143163	0.00026421	2.05e-06	704.38842034	701.05235982	703.16528094	-0.06565749	0.04343145	-0.31809752
0.48351	243.67918	4e-08	4.269e-05	0.00031234	2.1e-07	-0.0	0.00143163	0.00026422	2.05e-06	704.16183458	701.16765764	702.96333621	-0.06184419	0.03773445	-0.31793877
0.48357	243.68914	4e-08	4.268e-05	0.00031235	2.1e-07	-0.0	0.00143163	0.00026422	2.05e-06	704.16061024	701.16824362	702.96223649	-0.06182569	0.03770685	-0.31793798
0.48362	243.6991	4e-08	4.268e-05	0.00031235	2.1e-07	-0.0	0.00143163	0.00026422	2.05e-06	704.15938604	701.16882917	702.96113681	-0.06179598	0.03766249	-0.31793672
0.48368	243.70905	4e-08	4.267e-05	0.00031235	2.1e-07	-0.0	0.00143163	0.00026422	2.05e-06	704.15816206	701.16941403	702.96003719	-0.06177526	0.03763154	-0.31793584
0.48373	243.719	4e-08	4.267e-05	0.00031236	2.1e-07	0.0	0.00143163	0.00026422	2.05e-06	704.15693822	701.16999841	702.95893761	-0.06176613	0.03761793	-0.31793545
0.48379	243.72894	4e-08	4.267e-05	0.00031236	2.1e-07	0.0	0.00143163	0.00026422	2.05e-06	704.15571445	701.17058258	702.95783805	-0.06174462	0.03758582	-0.31793454
0.48384	243.73888	4e-08	4.266e-05	0.00031237	2.1e-07	0.0	0.00143163	0.00026422	2.05e-06	704.15449084	701.17116625	702.95673854	-0.06170624	0.03752852	-0.31793291
0.4839	243.74881	4e-08	4.266e-05	0.00031237	2.1e-07	-0.0	0.00143163	0.00026422	2.05e-06	704.1532675	701.17174903	702.9556391	-0.06170326	0.03752408	-0.31793278
0.48395	243.75874	4e-08	4.265e-05	0.00031238	2.1e-07	-0.0	0.00143163	0.00026422	2.05e-06	704.15204418	701.17233174	702.95453966	-0.06168408	0.03749546	-0.31793197
0.48401	243.76866	4e-08	4.265e-05	0.00031238	2.1e-07	-0.0	0.00143163	0.00026422	2.05e-06	704.150821	701.17291401	702.95344027	-0.06164999	0.03744457	-0.31793052
0.48406	243.77858	4e-08	4.265e-05	0.00031238	2.1e-07	0.0	0.00143163	0.00026422	2.05e-06	704.14959807	701.17349548	702.95234094	-0.06163714	0.03742539	-0.31792997
0.48412	243.78849	4e-08	4.264e-05	0.00031239	2.1e-07	0.0	0.00143163	0.00026422	2.05e-06	704.14837523	701.17407666	702.95124164	-0.06162453	0.03740658	-0.31792943
0.48417	243.79839	4e-08	4.264e-05	0.00031239	2.1e-07	0.0	0.00143163	0.00026422	2.05e-06	704.14715248	701.17465754	702.95014236	-0.06159628	0.03736442	-0.31792823
0.48423	243.80829	4e-08	4.263e-05	0.0003124	2.1e-07	0.0	0.00143163	0.00026422	2.05e-06	704.14592994	701.17523777	702.94904314	-0.06156796	0.03732214	-0.31792703
0.48428	243.81819	4e-08	4.263e-05	0.0003124	2.1e-07	-0.0	0.00143163	0.00026422	2.05e-06	704.14470759	701.17581734	702.94794398	-0.06156206	0.03731335	-0.31792677
0.48434	243.82808	4e-08	4.262e-05	0.00031241	2.1e-07	-0.0	0.00143163	0.00026422	2.05e-06	704.1434853	701.17639678	702.94684483	-0.06154288	0.03728474	-0.31792596
0.48439	243.83796	4e-08	4.262e-05	0.00031241	2.1e-07	-0.0	0.00143163	0.00026422	2.05e-06	704.14226314	701.17697577	702.94574571	-0.06150464	0.03722767	-0.31792433
0.48445	243.84784	4e-08	4.262e-05	0.00031241	2.1e-07	0.0	0.00143163	0.00026422	2.05e-06	704.14104125	701.17755388	702.94464668	-0.06149868	0.03721877	-0.31792408
0.49451	245.56541	4e-08	4.19e-05	0.00031313	2.1e-07	0.0	0.00143163	0.00026423	2.05e-06	703.91983097	701.27559927	702.74418795	-0.05784456	0.03179944	-0.3177663
0.49457	245.57429	4e-08	4.19e-05	0.00031313	2.1e-07	0.0	0.00143163	0.00026423	2.05e-06	703.91863511	701.27609302	702.74309612	-0.05781814	0.03176059	-0.31776515
0.49462	245.58317	4e-08	4.19e-05	0.00031313	2.1e-07	-0.0	0.00143163	0.00026423	2.05e-06	703.91743944	701.27658618	702.74200435	-0.0578145	0.03175524	-0.31776499
0.49468	245.59204	4e-08	4.189e-05	0.00031314	2.1e-07	-0.0	0.00143163	0.00026423	2.05e-06	703.91624379	701.27707925	702.74091258	-0.0577953	0.03172706	-0.31776415
0.49473	245.60091	4e-08	4.189e-05	0.00031314	2.1e-07	-0.0	0.00143163	0.00026423	2.05e-06	703.91504828	701.27757188	702.73982084	-0.05776269	0.03167913	-0.31776273
0.49479	245.60977	4e-08	4.189e-05	0.00031314	2.1e-07	-0.0	0.00143163	0.00026423	2.05e-06	703.913853	701.27806377	702.73872917	-0.05774222	0.03164904	-0.31776183
0.49484	245.61862	4e-08	4.188e-05	0.00031315	2.1e-07	0.0	0.00143163	0.00026423	2.05e-06	703.91265787	701.27855519	702.73763754	-0.05773633	0.0316404	-0.31776157
0.4949	245.62747	4e-08	4.188e-05	0.00031315	2.1e-07	0.0	0.00143163	0.00026423	2.05e-06	703.91146277	701.27904648	702.73654592	-0.05771713	0.03161222	-0.31776074
0.49495	245.63632	4e-08	4.187e-05	0.00031316	2.1e-07	0.0	0.00143163	0.00026423	2.05e-06	703.91026781	701.27953733	702.73545434	-0.05768106	0.03155925	-0.31775916
0.49501	245.64516	4e-08	4.187e-05	0.00031316	2.1e-07	0.0	0.00143163	0.00026423	2.05e-06	703.9090731	701.28002736	702.73436283	-0.05766611	0.03153728	-0.31775851
0.49506	245.65399	4e-08	4.187e-05	0.00031316	2.1e-07	-0.0	0.00143163	0.00026423	2.05e-06	703.9078785	701.28051704	702.73327134	-0.05765815	0.03152561	-0.31775816
0.49512	245.66282	4e-08	4.186e-05	0.00031317	2.1e-07	-0.0	0.00143163	0.00026423	2.05e-06	703.90668396	701.28100654	702.73217987	-0.05763895	0.03149744	-0.31775732
0.49517	245.67164	4e-08	4.186e-05	0.00031317	2.1e-07	-0.0	0.00143163	0.00026423	2.05e-06	703.90548954	701.28149561	702.73108844	-0.05759969	0.03143981	-0.31775561
0.49523	245.68045	4e-08	4.186e-05	0.00031317	2.1e-07	0.0	0.00143163	0.00026423	2.05e-06	703.90429541	701.28198378	702.72999708	-0.05758981	0.03142529	-0.31775518
0.49528	245.68926	4e-08	4.185e-05	0.00031318	2.1e-07	0.0	0.00143163	0.00026423	2.05e-06	703.90310134	701.28247173	702.72890574	-0.05757997	0.03141087	-0.31775475
0.49534	245.69807	4e-08	4.185e-05	0.00031318	2.1e-07	0.0	0.00143163	0.00026423	2.05e-06	703.90190735	701.28295945	702.72781442	-0.05756077	0.03138271	-0.31775391
0.49539	245.70687	4e-08	4.185e-05	0.00031318	2.1e-07	0.0	0.00143163	0.00026423	2.05e-06	703.90071348	701.28344673	702.72672314	-0.05751859	0.03132083	-0.31775206
0.49545	245.71566	4e-08	4.184e-05	0.00031319	2.1e-07	-0.0	0.00143163	0.00026423	2.05e-06	703.89951992	701.28393305	702.72563194	-0.05751331	0.03131308	-0.31775183
0.50551	247.22847	4e-08	4.123e-05	0.0003138	2e-07	0.0	0.00143163	0.00026423	2.05e-06	703.68337719	701.365573	702.52654659	-0.05393709	0.02615522	-0.31759519
0.50556	247.2362	4e-08	4.123e-05	0.0003138	2e-07	0.0	0.00143163	0.00026423	2.05e-06	703.68220861	701.36597908	702.52546191	-0.05391227	0.02612022	-0.31759411
0.50562	247.24392	4e-08	4.123e-05	0.0003138	2e-07	-0.0	0.00143163	0.00026423	2.05e-06	703.68104021	701.36638461	702.52437726	-0.05386591	0.02605483	-0.31759208
0.50567	247.25164	4e-08	4.122e-05	0.00031381	2e-07	-0.0	0.00143163	0.00026423	2.05e-06	703.67987214	701.36678913	702.5232927	-0.05386591	0.02605483	-0.31759208
0.50573	247.25935	4e-08	4.122e-05	0.00031381	2e-07	-0.0	0.00143163	0.00026423	2.05e-06	703.67870406	701.36719365	702.52220813	-0.05386591	0.02605483	-0.31759208
0.50578	247.26705	4e-08	4.122e-05	0.00031381	2e-07	-0.0	0.00143163	0.00026423	2.05e-06	703.67753598	701.36759817	702.52112356	-0.05385348	0.0260373	-0.31759154
0.50584	247.27475	4e-08	4.121e-05	0.00031382	2e-07	-0.0	0.00143163	0.00026423	2.05e-06	703.67636799	701.36800242	702.52003902	-0.05383413	0.02601	-0.31759069
0.50589	247.28244	4e-08	4.121e-05	0.00031382	2e-07	-0.0	0.00143163	0.00026423	2.05e-06	703.67520013	701.36840624	702.51895451	-0.05380247	0.02596535	-0.31758931
0.50595	247.29012	4e-08	4.121e-05	0.00031382	2e-07	-0.0	0.00143163	0.00026423	2.05e-06	703.6740325	701.36880937	702.51787005	-0.05379524	0.02595517	-0.31758899
0.506	247.2978	4e-08	4.12e-05	0.00031383	2e-07	-0.0	0.00143163	0.00026423	2.05e-06	703.67286492	701.36921235	702.5167856	-0.05377767	0.02593041	-0.31758823
0.50606	247.30548	4e-08	4.12e-05	0.00031383	2e-07	-0.0	0.00143163	0.00026423	2.05e-06	703.67169745	701.36961493	702.51570119	-0.05372713	0.0258592	-0.31758602
0.50611	247.31314	4e-08	4.12e-05	0.00031383	2e-07	-0.0	0.00143163	0.00026423	2.05e-06	703.67053034	701.37001642	702.51461686	-0.05372023	0.02584948	-0.31758572
0.50617	247.32081	4e-08	4.12e-05	0.00031383	2e-07	-0.0	0.00143163	0.00026423	2.05e-06	703.66936328	701.37041775	702.51353254	-0.05370846	0.02583292	-0.3175852
0.50622	247.32846	4e-08	4.119e-05	0.00031384	2e-07	-0.0	0.00143163	0.00026423	2.05e-06	703.66819631	701.37081882	702.51244824	-0.05366878	0.02577716	-0.31758347
0.50628	247.33611	4e-08	4.119e-05	0.00031384	2e-07	-0.0	0.00143163	0.00026423	2.05e-06	703.6670296	701.37121903	702.51136401	-0.05366878	0.02577716	-0.31758347
0.50633	247.34375	4e-08	4.119e-05	0.00031384	2e-07	-0.0	0.00143163	0.00026423	2.05e-06	703.6658629	701.37161923	702.51027978	-0.05366117	0.02576645	-0.31758314
0.50639	247.35139	4e-08	4.118e-05	0.00031385	2e-07	-0.0	0.00143163	0.00026423	2.05e-06	703.66469625	701.37201927	702.50919556	-0.05363311	0.02572698	-0.31758192
0.50644	247.35902	4e-08	4.118e-05	0.00031385	2e-07	-0.0	0.00143163	0.00026423	2.05e-06	703.66352979	701.3724187	702.50811139	-0.05360351	0.02568535	-0.31758063
0.5065	247.36665	4e-08	4.118e-05	0.00031385	2e-07	-0.0	0.00143163	0.00026423	2.05e-06	703.66236355	701.37281748	702.50702726	-0.05358604	0.02566084	-0.31757986
0.51651	248.65083	4e-08	4.067e-05	0.00031436	2e-07	-0.0	0.00143163	0.00026424	2.05e-06	703.45253354	701.42069606	702.31448847	-0.04991471	0.00900072	-0.31742964
0.51656	248.6573	4e-08	4.067e-05	0.00031436	2e-07	-0.0	0.00143163	0.00026424	2.05e-06	703.45139564	701.4208358	702.31345355	-0.04989363	0.00899164	-0.31742883
0.51662	248.66376	4e-08	4.067e-05	0.00031436	2e-07	-0.0	0.00143163	0.00026424	2.05e-06	703.45025791	701.42097541	702.31241859	-0.04987255	0.00898256	-0.31742801
0.51667	248.67022	4e-08	4.067e-05	0.00031436	2e-07	-0.0	0.00143163	0.00026424	2.05e-06	703.44912035	701.42111488	702.31138359	-0.04985147	0.00897348	-0.3174272
0.51673	248.67667	4e-08	4.066e-05	0.00031437	2e-07	-0.0	0.00143163	0.00026424	2.05e-06	703.44798296	701.4212542	702.31034855	-0.04983037	0.0089644	-0.31742639
0.51678	248.68311	4e-08	4.066e-05	0.00031437	2e-07	-0.0	0.00143163	0.00026424	2.05e-06	703.44684575	701.42139338	702.30931346	-0.04980928	0.00895532	-0.31742558
0.51684	248.68955	4e-08	4.066e-05	0.00031437	2e-07	-0.0	0.00143163	0.00026424	2.05e-06	703.44570871	701.42153243	702.30827834	-0.04978818	0.00894625	-0.31742476
0.51689	248.69598	4e-08	4.066e-05	0.00031437	2e-07	0.0	0.00143163	0.00026424	2.05e-06	703.44457185	701.42167133	702.30724317	-0.04976707	0.00893717	-0.31742395
0.51695	248.7024	4e-08	4.065e-05	0.00031438	2e-07	0.0	0.00143163	0.00026424	2.05e-06	703.44343516	701.42181009	702.30620796	-0.04974597	0.0089281	-0.31742314
0.517	248.70881	4e-08	4.065e-05	0.00031438	2e-07	0.0	0.00143163	0.00026424	2.05e-06	703.44229864	701.42194871	702.3051727	-0.04972486	0.00891903	-0.31742232
0.51706	248.71522	4e-08	4.065e-05	0.00031438	2e-07	0.0	0.00143163	0.00026424	2.05e-06	703.4411623	701.42208719	702.30413741	-0.04967356	0.008897	-0.31742035
0.51711	248.72163	4e-08	4.065e-05	0.00031438	2e-07	0.0	0.00143163	0.00026424	2.05e-06	703.44002637	701.42222532	702.30310201	-0.04966928	0.00889516	-0.31742018
0.51717	248.72802	4e-08	4.064e-05	0.00031439	2e-07	-0.0	0.00143163	0.00026424	2.05e-06	703.43889048	701.42236343	702.30206661	-0.04963194	0.00887914	-0.31741875
0.51722	248.73441	4e-08	4.064e-05	0.00031439	2e-07	-0.0	0.00143163	0.00026424	2.05e-06	703.4377549	701.42250129	702.30103113	-0.0496263	0.00887672	-0.31741853
0.51728	248.74079	4e-08	4.064e-05	0.00031439	2e-07	-0.0	0.00143163	0.00026424	2.05e-06	703.43661936	701.42263911	702.29999563	-0.04960888	0.00886925	-0.31741786
0.51733	248.74717	4e-08	4.064e-05	0.00031439	2e-07	-0.0	0.00143163	0.00026424	2.05e-06	703.43548397	701.42277682	702.29896011	-0.04959251	0.00886222	-0.31741723
0.51739	248.75354	4e-08	4.063e-05	0.0003144	2e-07	-0.0	0.00143163	0.00026424	2.05e-06	703.43434871	701.42291441	702.29792455	-0.0495737	0.00885416	-0.31741651
0.51744	248.7599	4e-08	4.063e-05	0.0003144	2e-07	-0.0	0.00143163	0.00026424	2.05e-06	703.43321361	701.42305188	702.29688895	-0.04955364	0.00884556	-0.31741573
0.5175	248.76626	4e-08	4.063e-05	0.0003144	2e-07	-0.0	0.00143163	0.00026424	2.05e-06	703.43207867	701.42318922	702.29585332	-0.0495336	0.00883698	-0.31741496
0.52751	249.80716	3e-08	4.023e-05	0.0003148	1.9e-07	0.0	0.00143164	0.00026424	2.05e-06	703.22848137	701.44585393	702.10663398	-0.04554293	0.00720076	-0.31726639
0.52756	249.81221	3e-08	4.023e-05	0.0003148	1.9e-07	0.0	0.00143164	0.00026424	2.05e-06	703.22737973	701.44596572	702.10559004	-0.04551976	0.00719181	-0.31726557
0.52762	249.81726	3e-08	4.023e-05	0.00031481	1.9e-07	0.0	0.00143164	0.00026424	2.05e-06	703.22627829	701.44607738	702.10454606	-0.0454965	0.00718286	-0.31726475
0.52767	249.8223	3e-08	4.022e-05	0.00031481	1.9e-07	-0.0	0.00143164	0.00026424	2.05e-06	703.22517705	701.44618889	702.10350203	-0.04547329	0.00717391	-0.31726393
0.52773	249.82733	3e-08	4.022e-05	0.00031481	1.9e-07	-0.0	0.00143164	0.00026424	2.05e-06	703.22407601	701.44630027	702.10245795	-0.04545008	0.00716496	-0.31726311
0.52778	249.83235	3e-08	4.022e-05	0.00031481	1.9e-07	-0.0	0.00143164	0.00026424	2.05e-06	703.22297517	701.44641151	702.10141381	-0.04542685	0.00715601	-0.31726229
0.52784	249.83737	3e-08	4.022e-05	0.00031481	1.9e-07	-0.0	0.00143164	0.00026424	2.05e-06	703.22187453	701.44652261	702.10036963	-0.04540357	0.00714706	-0.31726147
0.52789	249.84238	3e-08	4.022e-05	0.00031481	1.9e-07	-0.0	0.00143164	0.00026424	2.05e-06	703.22077409	701.44663357	702.0993254	-0.04538027	0.00713811	-0.31726065
0.52795	249.84738	3e-08	4.021e-05	0.00031482	1.9e-07	-0.0	0.00143164	0.00026424	2.05e-06	703.21967386	701.44674439	702.09828111	-0.04535696	0.00712916	-0.31725983
0.528	249.85237	3e-08	4.021e-05	0.00031482	1.9e-07	-0.0	0.00143164	0.00026424	2.05e-06	703.21857382	701.44685508	702.09723677	-0.04533361	0.00712021	-0.31725901
0.52806	249.85736	3e-08	4.021e-05	0.00031482	1.9e-07	-0.0	0.00143164	0.00026424	2.05e-06	703.21747399	701.44696562	702.09619239	-0.04531023	0.00711126	-0.31725819
0.52811	249.86233	3e-08	4.021e-05	0.00031482	1.9e-07	-0.0	0.00143164	0.00026424	2.05e-06	703.21637436	701.44707602	702.09514795	-0.04528684	0.00710231	-0.31725737
0.52817	249.8673	3e-08	4.021e-05	0.00031482	1.9e-07	0.0	0.00143164	0.00026424	2.05e-06	703.21527494	701.44718629	702.09410346	-0.04526345	0.00709336	-0.31725655
0.52822	249.87226	3e-08	4.021e-05	0.00031483	1.9e-07	0.0	0.00143164	0.00026424	2.05e-06	703.21417572	701.44729642	702.09305892	-0.04523992	0.00708441	-0.31725573
0.52828	249.87722	3e-08	4.02e-05	0.00031483	1.9e-07	0.0	0.00143164	0.00026424	2.05e-06	703.2130767	701.44740641	702.09201433	-0.04521648	0.00707547	-0.31725491
0.52833	249.88216	3e-08	4.02e-05	0.00031483	1.9e-07	0.0	0.00143164	0.00026424	2.05e-06	703.21197789	701.44751625	702.09096969	-0.04519304	0.00706652	-0.31725409
0.52839	249.8871	3e-08	4.02e-05	0.00031483	1.9e-07	0.0	0.00143164	0.00026424	2.05e-06	703.21087928	701.44762596	702.089925	-0.0451696	0.00705757	-0.31725326
0.52844	249.89203	3e-08	4.02e-05	0.00031483	1.9e-07	0.0	0.00143164	0.00026424	2.05e-06	703.20978088	701.44773554	702.08888025	-0.04514606	0.00704862	-0.31725244
0.5285	249.89696	3e-08	4.02e-05	0.00031484	1.9e-07	0.0	0.00143164	0.00026424	2.05e-06	703.20868268	701.44784497	702.08783546	-0.04512255	0.00703967	-0.31725162
0.53851	250.65529	3e-08	3.991e-05	0.00031512	1.9e-07	-0.0	0.00143164	0.00026425	2.05e-06	703.01281491	701.46543723	701.89670568	-0.04022374	0.0053954	-0.31710151
0.53856	250.65864	3e-08	3.991e-05	0.00031512	1.9e-07	-0.0	0.00143164	0.00026425	2.05e-06	703.01176565	701.46552099	701.89564921	-0.04019144	0.00538616	-0.31710068
0.53862	250.66198	3e-08	3.991e-05	0.00031512	1.9e-07	-0.0	0.00143164	0.00026425	2.05e-06	703.01071677	701.46560461	701.89459266	-0.04015853	0.00537689	-0.31709985
0.53867	250.66532	3e-08	3.991e-05	0.00031512	1.9e-07	-0.0	0.00143164	0.00026425	2.05e-06	703.00966828	701.46568808	701.89353603	-0.0401261	0.00536765	-0.31709902
0.53873	250.66864	3e-08	3.991e-05	0.00031513	1.9e-07	-0.0	0.00143164	0.00026425	2.05e-06	703.00862016	701.46577141	701.89247931	-0.04009367	0.0053584	-0.31709819
0.53878	250.67195	3e-08	3.99e-05	0.00031513	1.9e-07	-0.0	0.00143164	0.00026425	2.05e-06	703.00757242	701.4658546	701.89142251	-0.04006122	0.00534915	-0.31709736
0.53884	250.67525	3e-08	3.99e-05	0.00031513	1.9e-07	-0.0	0.00143164	0.00026425	2.05e-06	703.00652506	701.46593764	701.89036562	-0.04002833	0.00533988	-0.31709653
0.53889	250.67854	3e-08	3.99e-05	0.00031513	1.9e-07	-0.0	0.00143164	0.00026425	2.05e-06	703.00547809	701.46602054	701.88930865	-0.03999548	0.00533061	-0.3170957
0.53895	250.68182	3e-08	3.99e-05	0.00031513	1.9e-07	-0.0	0.00143164	0.00026425	2.05e-06	703.0044315	701.46610329	701.8882516	-0.03996242	0.00532133	-0.31709487
0.539	250.68509	3e-08	3.99e-05	0.00031513	1.9e-07	-0.0	0.00143164	0.00026425	2.05e-06	703.0033853	701.46618591	701.88719445	-0.03992877	0.00531203	-0.31709404
0.53906	250.68835	3e-08	3.99e-05	0.00031513	1.9e-07	-0.0	0.00143164	0.00026425	2.05e-06	703.00233951	701.46626837	701.88613722	-0.03989523	0.00530273	-0.3170932
0.53911	250.69161	3e-08	3.99e-05	0.00031513	1.9e-07	-0.0	0.00143164	0.00026425	2.05e-06	703.00129412	701.4663507	701.88507991	-0.03986193	0.00529344	-0.31709237
0.53917	250.69485	3e-08	3.99e-05	0.00031514	1.9e-07	-0.0	0.00143164	0.00026425	2.05e-06	703.00024912	701.46643287	701.8840225	-0.03982862	0.00528415	-0.31709154
0.53922	250.69808	3e-08	3.989e-05	0.00031514	1.9e-07	-0.0	0.00143164	0.00026425	2.05e-06	702.99920452	701.46651491	701.88296501	-0.03979532	0.00527486	-0.31709071
0.53928	250.7013	3e-08	3.989e-05	0.00031514	1.9e-07	-0.0	0.00143164	0.00026425	2.05e-06	702.99816032	701.4665968	701.88190743	-0.03976157	0.00526555	-0.31708988
0.53933	250.70451	3e-08	3.989e-05	0.00031514	1.9e-07	-0.0	0.00143164	0.00026425	2.05e-06	702.99711652	701.46667854	701.88084977	-0.03972697	0.0052562	-0.31708905
0.53939	250.70772	3e-08	3.989e-05	0.00031514	1.9e-07	-0.0	0.00143164	0.00026425	2.05e-06	702.99607315	701.46676014	701.87979201	-0.03969317	0.00524688	-0.31708822
0.53944	250.71091	3e-08	3.989e-05	0.00031514	1.9e-07	-0.0	0.00143164	0.00026425	2.05e-06	702.99503018	701.4668416	701.87873416	-0.03965937	0.00523757	-0.31708739
0.5395	250.71409	3e-08	3.989e-05	0.00031514	1.9e-07	-0.0	0.00143164	0.00026425	2.05e-06	702.99398762	701.46692291	701.87767623	-0.03962557	0.00522826	-0.31708656
0.54951	251.09233	3e-08	3.975e-05	0.00031528	1.9e-07	0.0	0.00143164	0.00026425	2.05e-06	702.81748606	701.47907223	701.68270024	-0.02578361	0.00306826	-0.31693341
0.54956	251.0929	3e-08	3.975e-05	0.00031528	1.9e-07	0.0	0.00143164	0.00026425	2.05e-06	702.81671213	701.47911986	701.68159907	-0.02543355	0.0030385	-0.31693254
0.54962	251.09345	3e-08	3.975e-05	0.00031528	1.9e-07	0.0	0.00143164	0.00026425	2.05e-06	702.81594728	701.47916703	701.6804967	-0.02505355	0.00300673	-0.31693168
0.54967	251.09396	3e-08	3.975e-05	0.00031528	1.9e-07	0.0	0.00143164	0.00026425	2.05e-06	702.81519237	701.4792137	701.67939303	-0.02463813	0.00297257	-0.31693081
0.54973	251.09443	3e-08	3.975e-05	0.00031528	1.9e-07	0.0	0.00143164	0.00026425	2.05e-06	702.81444845	701.47925985	701.67828794	-0.02417884	0.00293544	-0.31692994
0.54978	251.09488	3e-08	3.975e-05	0.00031528	1.9e-07	0.0	0.00143164	0.00026425	2.05e-06	702.81371678	701.47930541	701.67718127	-0.02366322	0.00289448	-0.31692907
0.54984	251.09528	3e-08	3.975e-05	0.00031528	1.9e-07	0.0	0.00143164	0.00026425	2.05e-06	702.81299902	701.47935035	701.67607283	-0.02307495	0.00284858	-0.3169282
0.54989	251.09565	3e-08	3.975e-05	0.00031528	1.9e-07	0.0	0.00143164	0.00026425	2.05e-06	702.81229731	701.47939456	701.67496236	-0.02238807	0.00279592	-0.31692733
0.54995	251.09598	3e-08	3.975e-05	0.00031528	1.9e-07	0.0	0.00143164	0.00026425	2.05e-06	702.81161457	701.47943797	701.67384952	-0.02155598	0.00273328	-0.31692645
0.55	251.09626	3e-08	3.975e-05	0.00031528	1.9e-07	0.0	0.00143164	0.00026425	2.05e-06	702.81095513	701.47948039	701.67273381	1611.87783157	139.58163633	180.43745136
