# Supplementary material for: Dataset for the simulated biomass pyrolysis in rotary kilns with varying particle residence time distributions
Source: Data Brief. 2021 Nov 23;39:107603. doi: 10.1016/j.dib.2021.107603 (PMC8633881; doi:10.1016/j.dib.2021.107603)
Supplement: Supplementary Data S1 — Supplementary Raw Research Data. This is open data under the CC BY license http://creativecommons.org/licenses/by/4.0/ [file mmc1.zip › supplementary/109/logFiles/log_Pe60]

l,m	Tau,s	F_w,kg/s	F_is,kg/s	F_c,kg/s	F_rt,kg/s	F_w_wet,kg/s	F_it,kg/s	F_g,kg/s	F_H2O_g,kg/s	T_b,K	T_g,K	T_w,K	q_bed,kW/m	q_gas,kW/m	q_loss,kW/m
5e-05	0.02237	0.0	0.0	0.0	0.0	0.00205251	0.0	0.0	0.0	298.78892079	299.61319121	832.98078159	42.8819045	1.84750362	-0.41998876
0.00011	0.0671	0.0	0.0	0.0	0.0	0.00205251	0.0	0.0	0.0	299.42670827	301.0742571	832.81180057	42.82098965	1.84520032	-0.41985613
0.00016	0.11183	0.0	0.0	0.0	0.0	0.00205251	0.0	0.0	0.0	300.0633649	302.53318828	832.64305665	42.76016779	1.84288289	-0.41972369
0.00022	0.15655	0.0	0.0	0.0	0.0	0.00205251	0.0	0.0	0.0	300.69889325	303.98997496	832.47454954	42.69944639	1.84055006	-0.41959145
0.00027	0.20127	0.0	0.0	0.0	0.0	0.00205251	0.0	0.0	0.0	301.33329611	305.44460648	832.30627892	42.63880396	1.83820551	-0.41945937
0.00033	0.24598	0.0	0.0	0.0	0.0	0.00205251	0.0	0.0	0.0	301.96657563	306.89707472	832.13824453	42.57827242	1.83584371	-0.41932752
0.00038	0.29069	0.0	0.0	0.0	0.0	0.00205251	0.0	0.0	0.0	302.59873487	308.34736779	831.97044603	42.51782291	1.83346967	-0.41919582
0.00044	0.3354	0.0	0.0	0.0	0.0	0.00205251	0.0	0.0	0.0	303.22977608	309.7954772	831.80288316	42.45745948	1.83108269	-0.4190643
0.00049	0.3801	0.0	0.0	0.0	0.0	0.00205251	0.0	0.0	0.0	303.85970162	311.24139401	831.63555563	42.39718707	1.8286819	-0.41893296
0.0105	8.44232	5.1e-07	0.0	0.0	0.0	0.002052	0.0	0.0	0.0	402.19547665	529.53360238	804.82052843	32.81444979	1.20239676	-0.3978875
0.01056	8.48622	5.2e-07	0.0	0.0	0.0	0.00205199	0.0	0.0	0.0	402.65706008	530.45336444	804.69172412	32.76862731	1.19832529	-0.39778641
0.01061	8.53011	5.4e-07	0.0	0.0	0.0	0.00205197	0.0	0.0	0.0	403.11788712	531.36988962	804.56310693	32.72287176	1.19425261	-0.39768546
0.01067	8.574	5.6e-07	0.0	0.0	0.0	0.00205195	0.0	0.0	0.0	403.57795928	532.2831782	804.43467661	32.67718307	1.19017878	-0.39758467
0.01072	8.61789	5.8e-07	0.0	0.0	0.0	0.00205193	0.0	0.0	0.0	404.03727802	533.19323052	804.30643291	32.63156117	1.18610387	-0.39748402
0.01078	8.66177	6e-07	0.0	0.0	0.0	0.00205191	0.0	0.0	0.0	404.49584485	534.10004696	804.17837559	32.58600599	1.18202795	-0.39738352
0.01083	8.70564	6.2e-07	0.0	0.0	0.0	0.00205189	0.0	0.0	0.0	404.95366123	535.00362792	804.0505044	32.54051747	1.17795106	-0.39728317
0.01089	8.74952	6.4e-07	0.0	0.0	0.0	0.00205187	0.0	0.0	0.0	405.41072865	535.90397388	803.92281909	32.49509203	1.17387648	-0.39718296
0.01094	8.79338	6.6e-07	0.0	0.0	0.0	0.00205185	0.0	0.0	0.0	405.86704847	536.80108759	803.79531942	32.44973138	1.16980266	-0.39708289
0.011	8.83725	6.8e-07	0.0	0.0	0.0	0.00205183	0.0	0.0	0.0	406.3226221	537.69497071	803.66800515	32.40443887	1.16572651	-0.39698297
0.01105	8.8811	7.1e-07	0.0	0.0	0.0	0.0020518	0.0	0.0	0.0	406.77745106	538.58562276	803.54087602	32.35921211	1.16165023	-0.3968832
0.01111	8.92496	7.3e-07	0.0	0.0	0.0	0.00205178	0.0	0.0	0.0	407.23153681	539.47304478	803.4139318	32.31405097	1.15757393	-0.39678357
0.01116	8.96881	7.5e-07	0.0	0.0	0.0	0.00205176	0.0	0.0	0.0	407.68488079	540.35723788	803.28717222	32.26895533	1.15349772	-0.39668408
0.01122	9.01266	7.8e-07	0.0	0.0	0.0	0.00205173	0.0	0.0	0.0	408.13748444	541.23820328	803.16059706	32.2239251	1.14942169	-0.39658475
0.01127	9.0565	8e-07	0.0	0.0	0.0	0.00205171	0.0	0.0	0.0	408.5893492	542.11594224	803.03420606	32.17896014	1.14534595	-0.39648555
0.01133	9.10033	8.3e-07	0.0	0.0	0.0	0.00205168	0.0	0.0	0.0	409.04047649	542.99045611	802.90799897	32.13405919	1.14127176	-0.3963865
0.01138	9.14417	8.6e-07	0.0	0.0	0.0	0.00205165	0.0	0.0	0.0	409.49086771	543.86174706	802.78197556	32.08922322	1.13719814	-0.3962876
0.01144	9.18799	8.9e-07	0.0	0.0	0.0	0.00205163	0.0	0.0	0.0	409.94052427	544.72981663	802.65613556	32.04445247	1.13312484	-0.39618883
0.01149	9.23182	9.1e-07	0.0	0.0	0.0	0.0020516	0.0	0.0	0.0	410.38944761	545.5946662	802.53047875	31.99974637	1.12905241	-0.39609022
0.0215	17.1362	6.902e-05	0.0	0.0	0.0	0.00198342	0.0	0.0	7e-08	481.15284326	653.89842466	782.46281176	24.83619286	0.48922983	-0.3803406
0.02156	17.17924	7.025e-05	0.0	0.0	0.0	0.00198219	0.0	0.0	7e-08	481.48762561	654.25954225	782.36660258	24.80168433	0.48659262	-0.38026509
0.02161	17.22227	7.149e-05	0.0	0.0	0.0	0.00198095	0.0	0.0	7e-08	481.82187508	654.61856181	782.27053272	24.76722424	0.4839667	-0.3801897
0.02167	17.2653	7.276e-05	0.0	0.0	0.0	0.00197968	0.0	0.0	7e-08	482.15559248	654.97549116	782.17460194	24.73281254	0.48135207	-0.38011441
0.02172	17.30833	7.404e-05	0.0	0.0	0.0	0.0019784	0.0	0.0	7e-08	482.48877862	655.33033809	782.07881002	24.69844917	0.47874875	-0.38003923
0.02178	17.35135	7.534e-05	0.0	0.0	0.0	0.0019771	0.0	0.0	8e-08	482.82143431	655.6831104	781.98315674	24.66413406	0.47615672	-0.37996416
0.02183	17.39437	7.665e-05	0.0	0.0	0.0	0.00197578	0.0	0.0	8e-08	483.15356034	656.03381587	781.88764187	24.62986715	0.47357599	-0.37988919
0.02189	17.43739	7.799e-05	0.0	0.0	0.0	0.00197444	0.0	0.0	8e-08	483.48515752	656.3824623	781.79226519	24.59564839	0.47100656	-0.37981434
0.02194	17.4804	7.935e-05	0.0	0.0	0.0	0.00197308	0.0	0.0	8e-08	483.81622664	656.72905744	781.69702648	24.5614777	0.46844842	-0.37973959
0.022	17.5234	8.072e-05	0.0	0.0	0.0	0.00197171	0.0	0.0	8e-08	484.1467685	657.07360907	781.60192551	24.527355	0.46590163	-0.37966495
0.02205	17.56641	8.212e-05	0.0	0.0	0.0	0.00197031	0.0	0.0	8e-08	484.47678389	657.41612501	781.50696207	24.49328027	0.46336609	-0.37959042
0.02211	17.6094	8.353e-05	0.0	0.0	0.0	0.0019689	0.0	0.0	8e-08	484.80627361	657.75661297	781.41213592	24.45925344	0.46084185	-0.379516
0.02216	17.6524	8.497e-05	0.0	0.0	0.0	0.00196746	0.0	0.0	9e-08	485.13523844	658.09508071	781.31744686	24.42527444	0.45832889	-0.37944169
0.02222	17.69539	8.642e-05	0.0	0.0	0.0	0.001966	0.0	0.0	9e-08	485.46367917	658.43153596	781.22289465	24.39134321	0.45582721	-0.37936748
0.02227	17.73837	8.79e-05	0.0	0.0	0.0	0.00196453	0.0	0.0	9e-08	485.79159659	658.76598644	781.12847908	24.3574597	0.45333682	-0.37929338
0.02233	17.78135	8.939e-05	0.0	0.0	0.0	0.00196303	0.0	0.0	9e-08	486.11899146	659.09843989	781.03419992	24.32362384	0.45085769	-0.37921939
0.02238	17.82433	9.091e-05	0.0	0.0	0.0	0.00196151	0.0	0.0	9e-08	486.44586459	659.42890401	780.94005696	24.28983557	0.44838983	-0.3791455
0.02244	17.8673	9.245e-05	0.0	0.0	0.0	0.00195997	0.0	0.0	9e-08	486.77221674	659.75738651	780.84604997	24.25609484	0.44593323	-0.37907172
0.02249	17.91027	9.4e-05	0.0	0.0	0.0	0.00195841	0.0	0.0	9e-08	487.09804869	660.08389509	780.75217873	24.22240156	0.44348794	-0.37899805
0.0325	25.6604	0.00088578	9e-08	0.0	0.0	0.00116567	7e-08	1e-08	8.9e-07	538.48453711	693.94342053	765.71604926	18.82417972	0.16586971	-0.36719706
0.03256	25.7026	0.00089296	1e-07	0.0	0.0	0.00115848	7e-08	1e-08	8.9e-07	538.72758171	694.0253062	765.64360073	18.79823524	0.16510607	-0.3671402
0.03261	25.7448	0.00090016	1e-07	0.0	0.0	0.00115127	7e-08	1e-08	9e-07	538.97024645	694.10639279	765.57125238	18.77232754	0.16434846	-0.36708341
0.03267	25.78699	0.00090737	1e-07	0.0	0.0	0.00114405	7e-08	1e-08	9.1e-07	539.21253234	694.18668463	765.49900404	18.74645656	0.16359725	-0.36702671
0.03272	25.82918	0.0009146	1e-07	0.0	0.0	0.00113681	8e-08	1e-08	9.2e-07	539.45444027	694.26618585	765.42685555	18.72062222	0.16285239	-0.36697008
0.03278	25.87136	0.00092184	1e-07	0.0	0.0	0.00112955	8e-08	1e-08	9.2e-07	539.69597116	694.3449005	765.35480675	18.69482445	0.16211387	-0.36691354
0.03283	25.91354	0.0009291	1.1e-07	0.0	0.0	0.00112228	8e-08	1e-08	9.3e-07	539.93712589	694.4228326	765.28285748	18.66906319	0.16138166	-0.36685707
0.03289	25.95572	0.00093637	1.1e-07	0.0	0.0	0.001115	8e-08	1e-08	9.4e-07	540.17790538	694.49998611	765.21100758	18.64333835	0.16065572	-0.36680067
0.03294	25.99789	0.00094366	1.1e-07	0.0	0.0	0.0011077	9e-08	1e-08	9.4e-07	540.41831054	694.57636496	765.13925689	18.61764987	0.15993604	-0.36674436
0.033	26.04006	0.00095096	1.1e-07	0.0	0.0	0.00110039	9e-08	1e-08	9.5e-07	540.65834226	694.65197303	765.06760525	18.59199767	0.15922259	-0.36668812
0.03305	26.08222	0.00095827	1.2e-07	0.0	0.0	0.00109306	9e-08	1e-08	9.6e-07	540.89800146	694.72681416	764.99605249	18.56638169	0.15851533	-0.36663197
0.03311	26.12438	0.00096559	1.2e-07	0.0	0.0	0.00108573	9e-08	1e-08	9.7e-07	541.13728905	694.80089213	764.92459847	18.54080183	0.15781425	-0.36657588
0.03316	26.16653	0.00097293	1.2e-07	0.0	0.0	0.00107838	9e-08	1e-08	9.7e-07	541.37620593	694.87421067	764.85324302	18.51525804	0.15711932	-0.36651988
0.03322	26.20868	0.00098027	1.2e-07	0.0	0.0	0.00107102	1e-07	1e-08	9.8e-07	541.61475303	694.94677348	764.78198598	18.48975024	0.1564305	-0.36646395
0.03327	26.25083	0.00098763	1.3e-07	0.0	0.0	0.00106365	1e-07	1e-08	9.9e-07	541.85293126	695.01858421	764.7108272	18.46427836	0.15574785	-0.3664081
0.03333	26.29297	0.00099499	1.3e-07	0.0	0.0	0.00105628	1e-07	1e-08	1e-06	542.0907415	695.08964644	764.63976651	18.43884245	0.15507176	-0.36635233
0.03338	26.33511	0.00100237	1.3e-07	0.0	0.0	0.00104889	1e-07	1e-08	1e-06	542.32818454	695.1599637	764.56880377	18.4134422	0.15440133	-0.36629664
0.03344	26.37725	0.00100975	1.4e-07	0.0	0.0	0.00104149	1.1e-07	2e-08	1.01e-06	542.5652614	695.2295395	764.4979388	18.38807766	0.15373695	-0.36624102
0.03349	26.41938	0.00101714	1.4e-07	0.0	0.0	0.00103409	1.1e-07	2e-08	1.02e-06	542.801973	695.29837729	764.42717147	18.36274873	0.15307859	-0.36618548
0.0435	34.01838	0.00196771	2.42e-06	0.0	3e-08	7.677e-05	3.14e-06	4.7e-07	1.98e-06	580.60358527	696.81635413	753.02805935	14.27326475	0.12616031	-0.3572387
0.04356	34.05976	0.00196939	2.44e-06	0.0	3e-08	7.501e-05	3.18e-06	4.8e-07	1.98e-06	580.78541351	696.76354747	752.97282946	14.25333804	0.12653207	-0.35719535
0.04361	34.10113	0.00197104	2.47e-06	0.0	3e-08	7.328e-05	3.22e-06	4.9e-07	1.98e-06	580.96697828	696.71006483	752.91767292	14.2334375	0.12690951	-0.35715206
0.04367	34.1425	0.00197266	2.5e-06	0.0	3e-08	7.159e-05	3.26e-06	4.9e-07	1.98e-06	581.14827972	696.65590758	752.86258962	14.21356284	0.1272926	-0.35710883
0.04372	34.18387	0.00197424	2.53e-06	0.0	3e-08	6.992e-05	3.31e-06	5e-07	1.98e-06	581.32931797	696.60107712	752.80757942	14.19371373	0.12768134	-0.35706565
0.04378	34.22523	0.0019758	2.56e-06	0.0	3e-08	6.829e-05	3.35e-06	5.1e-07	1.98e-06	581.51009315	696.54557493	752.75264223	14.17389112	0.12807568	-0.35702253
0.04383	34.26659	0.00197732	2.58e-06	0.0	3e-08	6.668e-05	3.4e-06	5.2e-07	1.99e-06	581.69060542	696.48940231	752.69777791	14.15409414	0.12847561	-0.35697947
0.04389	34.30794	0.00197881	2.61e-06	0.0	3e-08	6.511e-05	3.44e-06	5.2e-07	1.99e-06	581.8708549	696.43256075	752.64298634	14.13432081	0.12888118	-0.35693647
0.04394	34.34929	0.00198027	2.64e-06	0.0	3e-08	6.356e-05	3.49e-06	5.3e-07	1.99e-06	582.0508417	696.375052	752.58826743	14.11457177	0.12929232	-0.35689352
0.044	34.39063	0.0019817	2.67e-06	0.0	3e-08	6.205e-05	3.53e-06	5.4e-07	1.99e-06	582.23056594	696.31687774	752.53362106	14.0948466	0.12970903	-0.35685063
0.04405	34.43198	0.0019831	2.7e-06	0.0	3e-08	6.056e-05	3.58e-06	5.4e-07	1.99e-06	582.41002772	696.2580397	752.47904711	14.07514488	0.13013128	-0.35680779
0.04411	34.47331	0.00198447	2.73e-06	0.0	3e-08	5.91e-05	3.63e-06	5.5e-07	1.99e-06	582.58922714	696.19853966	752.42454547	14.05546616	0.13055907	-0.35676502
0.04416	34.51464	0.00198582	2.76e-06	0.0	3e-08	5.767e-05	3.67e-06	5.6e-07	1.99e-06	582.76816431	696.13837946	752.37011605	14.03580996	0.13099238	-0.3567223
0.04422	34.55597	0.00198713	2.79e-06	0.0	3e-08	5.627e-05	3.72e-06	5.7e-07	2e-06	582.9468393	696.07756101	752.31575874	14.01617579	0.13143118	-0.35667963
0.04427	34.5973	0.00198842	2.82e-06	0.0	3e-08	5.49e-05	3.77e-06	5.7e-07	2e-06	583.12525221	696.01608627	752.26147342	13.99656313	0.13187547	-0.35663702
0.04433	34.63862	0.00198967	2.85e-06	0.0	4e-08	5.355e-05	3.82e-06	5.8e-07	2e-06	583.30340312	695.95395725	752.20726001	13.97697841	0.1323252	-0.35659447
0.04438	34.67993	0.0019909	2.88e-06	0.0	4e-08	5.223e-05	3.87e-06	5.9e-07	2e-06	583.48129217	695.89117588	752.15311837	13.95742041	0.13278037	-0.35655198
0.04444	34.72125	0.00199211	2.91e-06	0.0	4e-08	5.094e-05	3.92e-06	6e-07	2e-06	583.65891951	695.82774415	752.09904839	13.93787674	0.13324097	-0.35650954
0.04449	34.76256	0.00199328	2.94e-06	0.0	4e-08	4.968e-05	3.97e-06	6e-07	2e-06	583.83628513	695.76366439	752.04504999	13.91835382	0.13370697	-0.35646716
0.05455	42.25374	0.00200759	1.348e-05	1e-08	2.3e-07	6e-08	2.51e-05	3.99e-06	2.05e-06	612.06922374	677.33430995	743.25674876	10.75624337	0.27492676	-0.3495693
0.05461	42.2943	0.00200727	1.357e-05	1e-08	2.3e-07	6e-08	2.531e-05	4.02e-06	2.05e-06	612.20164185	677.22514855	743.21415398	10.74098224	0.27578526	-0.34953586
0.05466	42.33487	0.00200694	1.366e-05	1e-08	2.3e-07	6e-08	2.551e-05	4.05e-06	2.05e-06	612.33383619	677.11619432	743.17161322	10.72573194	0.27664253	-0.34950247
0.05472	42.37542	0.00200661	1.375e-05	1e-08	2.4e-07	5e-08	2.572e-05	4.09e-06	2.05e-06	612.46580688	677.00745109	743.12912646	10.71049135	0.27749855	-0.34946912
0.05477	42.41597	0.00200628	1.384e-05	1e-08	2.4e-07	5e-08	2.592e-05	4.12e-06	2.05e-06	612.59755401	676.89892265	743.08669365	10.6952593	0.27835329	-0.34943582
0.05483	42.45652	0.00200595	1.393e-05	1e-08	2.4e-07	5e-08	2.613e-05	4.15e-06	2.05e-06	612.72907765	676.79061278	743.04431479	10.68003455	0.27920672	-0.34940255
0.05488	42.49707	0.00200561	1.402e-05	1e-08	2.4e-07	5e-08	2.634e-05	4.19e-06	2.05e-06	612.86037788	676.68252519	743.00198983	10.66498371	0.28005879	-0.34936933
0.05494	42.53761	0.00200527	1.411e-05	1e-08	2.4e-07	4e-08	2.655e-05	4.22e-06	2.05e-06	612.9914569	676.57466352	742.95971814	10.64990182	0.28090951	-0.34933615
0.05499	42.57814	0.00200493	1.421e-05	1e-08	2.4e-07	4e-08	2.677e-05	4.26e-06	2.05e-06	613.12231428	676.46703144	742.91749984	10.63483404	0.28175885	-0.34930301
0.05505	42.61868	0.00200459	1.43e-05	1e-08	2.5e-07	4e-08	2.698e-05	4.29e-06	2.05e-06	613.25295017	676.35963256	742.87533488	10.61980372	0.28260678	-0.34926992
0.0551	42.6592	0.00200425	1.439e-05	1e-08	2.5e-07	4e-08	2.72e-05	4.33e-06	2.05e-06	613.38336503	676.25247047	742.83322312	10.60481409	0.28345329	-0.34923686
0.05516	42.69973	0.0020039	1.448e-05	1e-08	2.5e-07	4e-08	2.741e-05	4.36e-06	2.05e-06	613.51355936	676.14554868	742.79116442	10.58986861	0.28429833	-0.34920385
0.05521	42.74025	0.00200356	1.458e-05	1e-08	2.5e-07	3e-08	2.763e-05	4.4e-06	2.05e-06	613.64353368	676.03887071	742.74915862	10.57497094	0.2851419	-0.34917088
0.05527	42.78077	0.00200321	1.467e-05	1e-08	2.5e-07	3e-08	2.785e-05	4.43e-06	2.05e-06	613.7732886	675.93244002	742.70720554	10.5600573	0.28598397	-0.34913795
0.05532	42.82128	0.00200286	1.477e-05	1e-08	2.6e-07	3e-08	2.807e-05	4.47e-06	2.05e-06	613.90282386	675.82625996	742.66530525	10.54516851	0.28682451	-0.34910506
0.05538	42.86179	0.0020025	1.486e-05	1e-08	2.6e-07	3e-08	2.829e-05	4.51e-06	2.05e-06	614.03213977	675.7203339	742.62345766	10.53035493	0.28766351	-0.34907222
0.05543	42.90229	0.00200215	1.496e-05	1e-08	2.6e-07	3e-08	2.851e-05	4.54e-06	2.05e-06	614.16123725	675.6146652	742.5816625	10.51558453	0.28850094	-0.34903941
0.05549	42.94279	0.00200179	1.505e-05	1e-08	2.6e-07	3e-08	2.874e-05	4.58e-06	2.05e-06	614.29011684	675.50925714	742.53991961	10.50085909	0.28933678	-0.34900664
0.06555	50.28719	0.00189813	3.999e-05	1.2e-07	8.6e-07	-0.0	9.565e-05	1.57e-05	2.05e-06	634.4558347	662.3263288	735.70952342	8.13876118	0.40475291	-0.34364547
0.06561	50.32696	0.00189734	4.017e-05	1.2e-07	8.7e-07	-0.0	9.618e-05	1.579e-05	2.05e-06	634.54865429	662.28943962	735.67626138	8.12754715	0.40516741	-0.34361937
0.06566	50.36672	0.00189654	4.034e-05	1.2e-07	8.7e-07	-0.0	9.671e-05	1.588e-05	2.05e-06	634.64129918	662.2528923	735.64303985	8.11633213	0.40558204	-0.34359326
0.06572	50.40648	0.00189573	4.052e-05	1.2e-07	8.8e-07	0.0	9.724e-05	1.597e-05	2.05e-06	634.73376935	662.21668691	735.60985884	8.10516057	0.40599127	-0.34356724
0.06577	50.44624	0.00189493	4.07e-05	1.2e-07	8.8e-07	0.0	9.777e-05	1.606e-05	2.05e-06	634.8260654	662.18082029	735.57671821	8.09403219	0.40639513	-0.34354129
0.06583	50.48599	0.00189412	4.088e-05	1.3e-07	8.9e-07	0.0	9.83e-05	1.615e-05	2.05e-06	634.91818791	662.1452893	735.54361782	8.08286506	0.40680381	-0.34351528
0.06588	50.52574	0.00189331	4.106e-05	1.3e-07	8.9e-07	0.0	9.884e-05	1.624e-05	2.05e-06	635.01013635	662.11009674	735.51055779	8.07169793	0.40721248	-0.34348926
0.06594	50.56548	0.00189249	4.124e-05	1.3e-07	9e-07	0.0	9.937e-05	1.633e-05	2.05e-06	635.10191073	662.07524264	735.47753812	8.06064708	0.40760665	-0.34346346
0.06599	50.60522	0.00189168	4.142e-05	1.3e-07	9e-07	0.0	9.991e-05	1.642e-05	2.05e-06	635.19351263	662.0407183	735.44455843	8.04954189	0.4080076	-0.34343756
0.06605	50.64496	0.00189086	4.161e-05	1.3e-07	9e-07	0.0	0.00010045	1.651e-05	2.05e-06	635.28494131	662.00652778	735.4116189	8.03843053	0.40840932	-0.34341165
0.0661	50.68469	0.00189004	4.179e-05	1.3e-07	9.1e-07	0.0	0.00010099	1.66e-05	2.05e-06	635.3761967	661.97267155	735.37871956	8.02733722	0.40880887	-0.34338577
0.06616	50.72442	0.00188921	4.197e-05	1.3e-07	9.1e-07	0.0	0.00010154	1.669e-05	2.05e-06	635.46727902	661.93914828	735.34586033	8.01628382	0.40920362	-0.34335997
0.06621	50.76414	0.00188838	4.215e-05	1.3e-07	9.2e-07	0.0	0.00010208	1.678e-05	2.05e-06	635.55818884	661.90595509	735.31304109	8.00525503	0.40959525	-0.34333421
0.06627	50.80386	0.00188755	4.234e-05	1.4e-07	9.2e-07	0.0	0.00010263	1.688e-05	2.05e-06	635.64892649	661.87309003	735.28026176	7.99426252	0.4099824	-0.34330852
0.06632	50.84358	0.00188672	4.252e-05	1.4e-07	9.3e-07	0.0	0.00010318	1.697e-05	2.05e-06	635.73949248	661.84055029	735.24752222	7.98330396	0.41036536	-0.34328289
0.06638	50.88329	0.00188588	4.27e-05	1.4e-07	9.3e-07	0.0	0.00010373	1.706e-05	2.05e-06	635.82988727	661.80833324	735.21482236	7.97231083	0.41075259	-0.3432572
0.06643	50.923	0.00188505	4.289e-05	1.4e-07	9.4e-07	0.0	0.00010429	1.716e-05	2.05e-06	635.92011039	661.77644157	735.18216229	7.96131771	0.41113982	-0.34323151
0.06649	50.96271	0.00188421	4.307e-05	1.4e-07	9.4e-07	0.0	0.00010484	1.725e-05	2.05e-06	636.01016183	661.74487526	735.149542	7.95049298	0.41150686	-0.34320614
0.07655	58.16244	0.00168645	8.356e-05	7.1e-07	2.09e-06	-0.0	0.00023772	3.994e-05	2.05e-06	649.85292804	660.0798619	729.79395444	6.20517058	0.45414139	-0.33900208
0.07661	58.20142	0.00168515	8.381e-05	7.1e-07	2.09e-06	-0.0	0.0002386	4.009e-05	2.05e-06	649.91554456	660.086597	729.76776179	6.19692444	0.45425871	-0.33898152
0.07666	58.2404	0.00168384	8.406e-05	7.2e-07	2.1e-06	-0.0	0.00023949	4.024e-05	2.05e-06	649.97803483	660.09344233	729.74159964	6.1886911	0.45437507	-0.33896099
0.07672	58.27938	0.00168254	8.431e-05	7.3e-07	2.11e-06	-0.0	0.00024038	4.04e-05	2.05e-06	650.04039911	660.10039707	729.71546795	6.18047054	0.45449047	-0.33894047
0.07677	58.31835	0.00168123	8.457e-05	7.3e-07	2.11e-06	0.0	0.00024127	4.055e-05	2.05e-06	650.10263765	660.10746039	729.68936667	6.1722627	0.45460493	-0.33891999
0.07683	58.35731	0.00167992	8.482e-05	7.4e-07	2.12e-06	0.0	0.00024216	4.07e-05	2.05e-06	650.16475069	660.11463149	729.66329576	6.16406749	0.45471846	-0.33889952
0.07688	58.39628	0.00167861	8.507e-05	7.4e-07	2.13e-06	0.0	0.00024305	4.086e-05	2.05e-06	650.2267385	660.12190958	729.63725518	6.15588494	0.45483105	-0.33887908
0.07694	58.43523	0.00167729	8.532e-05	7.5e-07	2.14e-06	0.0	0.00024395	4.101e-05	2.05e-06	650.28860132	660.12929386	729.61124487	6.14771502	0.45494271	-0.33885866
0.07699	58.47419	0.00167597	8.558e-05	7.5e-07	2.14e-06	0.0	0.00024485	4.117e-05	2.05e-06	650.35033941	660.13678354	729.5852648	6.13955761	0.45505347	-0.33883827
0.07705	58.51314	0.00167465	8.583e-05	7.6e-07	2.15e-06	0.0	0.00024574	4.132e-05	2.05e-06	650.41195302	660.14437785	729.55931492	6.13141282	0.45516331	-0.3388179
0.0771	58.55209	0.00167333	8.608e-05	7.6e-07	2.16e-06	-0.0	0.00024664	4.148e-05	2.05e-06	650.47344241	660.152076	729.53339519	6.12328068	0.45527221	-0.33879756
0.07716	58.59103	0.00167201	8.634e-05	7.7e-07	2.17e-06	-0.0	0.00024754	4.163e-05	2.05e-06	650.53480782	660.15987721	729.50750556	6.11516118	0.45538018	-0.33877724
0.07721	58.62997	0.00167069	8.659e-05	7.7e-07	2.17e-06	-0.0	0.00024845	4.179e-05	2.05e-06	650.59604952	660.16778067	729.481646	6.10705395	0.4554873	-0.33875694
0.07727	58.66891	0.00166936	8.685e-05	7.8e-07	2.18e-06	-0.0	0.00024935	4.194e-05	2.05e-06	650.65716775	660.17578567	729.45581645	6.09895932	0.45559349	-0.33873666
0.07732	58.70784	0.00166803	8.71e-05	7.9e-07	2.19e-06	-0.0	0.00025025	4.21e-05	2.05e-06	650.71816276	660.18389142	729.43001688	6.09087733	0.45569875	-0.33871641
0.07738	58.74677	0.0016667	8.736e-05	7.9e-07	2.2e-06	-0.0	0.00025116	4.225e-05	2.05e-06	650.77903482	660.19209714	729.40424724	6.08280791	0.45580309	-0.33869618
0.07743	58.78569	0.00166536	8.761e-05	8e-07	2.2e-06	-0.0	0.00025207	4.241e-05	2.05e-06	650.83978417	660.20040203	729.37850749	6.07475062	0.4559066	-0.33867598
0.07749	58.82461	0.00166403	8.787e-05	8e-07	2.21e-06	-0.0	0.00025298	4.257e-05	2.05e-06	650.90041106	660.20880542	729.35279758	6.06670584	0.4560092	-0.3386558
0.08755	65.88155	0.00139332	0.00013686	2.52e-06	3.69e-06	-0.0	0.00043909	7.498e-05	2.05e-06	660.19496748	662.79066294	725.1083826	4.78301985	0.46302306	-0.33532414
0.08761	65.91976	0.00139174	0.00013713	2.54e-06	3.7e-06	-0.0	0.00044018	7.517e-05	2.05e-06	660.23732457	662.80793314	725.08749317	4.77692324	0.46301167	-0.33530774
0.08766	65.95796	0.00139016	0.00013741	2.55e-06	3.71e-06	-0.0	0.00044128	7.536e-05	2.05e-06	660.27960481	662.82521749	725.06662666	4.77084058	0.46299963	-0.33529136
0.08772	65.99616	0.00138858	0.00013768	2.56e-06	3.72e-06	-0.0	0.00044237	7.555e-05	2.05e-06	660.32180857	662.84251561	725.04578303	4.76476197	0.4629874	-0.335275
0.08777	66.03435	0.001387	0.00013795	2.58e-06	3.73e-06	-0.0	0.00044347	7.574e-05	2.05e-06	660.36393596	662.8598274	725.02496225	4.75869688	0.46297454	-0.33525866
0.08783	66.07255	0.00138541	0.00013822	2.59e-06	3.74e-06	0.0	0.00044456	7.594e-05	2.05e-06	660.40598732	662.87715251	725.00416428	4.75263222	0.46296167	-0.33524233
0.08788	66.11073	0.00138383	0.00013849	2.61e-06	3.74e-06	-0.0	0.00044566	7.613e-05	2.05e-06	660.44796268	662.89449094	724.98338912	4.74658728	0.46294788	-0.33522604
0.08794	66.14892	0.00138225	0.00013876	2.62e-06	3.75e-06	-0.0	0.00044676	7.632e-05	2.05e-06	660.48986255	662.91184218	724.9626367	4.74053912	0.46293425	-0.33520973
0.08799	66.1871	0.00138066	0.00013904	2.63e-06	3.76e-06	0.0	0.00044785	7.651e-05	2.05e-06	660.53168685	662.92920632	724.94190702	4.73450994	0.46291974	-0.33519347
0.08805	66.22527	0.00137908	0.00013931	2.65e-06	3.77e-06	0.0	0.00044895	7.671e-05	2.05e-06	660.57343607	662.94658287	724.92120003	4.72848094	0.46290523	-0.33517721
0.0881	66.26344	0.0013775	0.00013958	2.66e-06	3.78e-06	0.0	0.00045005	7.69e-05	2.05e-06	660.61511022	662.96397184	724.90051571	4.72246711	0.46289001	-0.33516098
0.08816	66.30161	0.00137591	0.00013985	2.68e-06	3.78e-06	0.0	0.00045115	7.709e-05	2.05e-06	660.65670969	662.98137284	724.87985402	4.71645231	0.46287484	-0.33514474
0.08821	66.33977	0.00137432	0.00014012	2.69e-06	3.79e-06	0.0	0.00045225	7.729e-05	2.05e-06	660.69823448	662.9987859	724.85921497	4.71045168	0.46285903	-0.33512854
0.08827	66.37793	0.00137274	0.00014039	2.7e-06	3.8e-06	0.0	0.00045335	7.748e-05	2.05e-06	660.73968494	663.01621067	724.83859848	4.70447007	0.46284234	-0.33511238
0.08832	66.41609	0.00137115	0.00014066	2.72e-06	3.81e-06	0.0	0.00045445	7.767e-05	2.05e-06	660.78106159	663.03364668	724.81800451	4.69848479	0.46282583	-0.3350962
0.08838	66.45424	0.00136956	0.00014094	2.73e-06	3.82e-06	0.0	0.00045555	7.787e-05	2.05e-06	660.82236432	663.05109403	724.79743307	4.69250719	0.46280897	-0.33508005
0.08843	66.49239	0.00136798	0.00014121	2.75e-06	3.83e-06	0.0	0.00045665	7.806e-05	2.05e-06	660.86359334	663.06855252	724.77688411	4.68654169	0.46279156	-0.33506391
0.08849	66.53054	0.00136639	0.00014148	2.76e-06	3.83e-06	0.0	0.00045775	7.825e-05	2.05e-06	660.90474897	663.08602187	724.75635762	4.68059665	0.46277322	-0.33504782
0.09855	73.44634	0.00107449	0.00018889	6.34e-06	5.26e-06	-0.0	0.00066122	0.00011426	2.05e-06	667.4231151	666.31277051	721.34883423	3.71765462	0.45447435	-0.33237298
0.09861	73.48378	0.00107293	0.00018913	6.36e-06	5.26e-06	0.0	0.00066232	0.00011445	2.05e-06	667.45432754	666.33000038	721.3319752	3.71299602	0.45440858	-0.33235974
0.09866	73.52121	0.00107136	0.00018937	6.39e-06	5.27e-06	0.0	0.00066342	0.00011465	2.05e-06	667.48550327	666.34722202	721.31513389	3.70834592	0.45434257	-0.33234652
0.09872	73.55865	0.00106979	0.00018962	6.41e-06	5.28e-06	0.0	0.00066451	0.00011485	2.05e-06	667.51664253	666.36443538	721.29831029	3.70370556	0.4542763	-0.33233332
0.09877	73.59607	0.00106823	0.00018986	6.44e-06	5.28e-06	0.0	0.00066561	0.00011504	2.05e-06	667.54774561	666.38164039	721.28150435	3.69906894	0.45420993	-0.33232013
0.09883	73.6335	0.00106667	0.0001901	6.46e-06	5.29e-06	-0.0	0.00066671	0.00011524	2.05e-06	667.57881263	666.39883704	721.26471606	3.6944336	0.45414352	-0.33230694
0.09888	73.67092	0.0010651	0.00019034	6.49e-06	5.3e-06	-0.0	0.0006678	0.00011543	2.05e-06	667.60984362	666.41602532	721.24794542	3.68980676	0.45407688	-0.33229377
0.09894	73.70833	0.00106354	0.00019058	6.51e-06	5.31e-06	-0.0	0.0006689	0.00011563	2.05e-06	667.64083882	666.43320517	721.23119239	3.6851915	0.45400993	-0.33228063
0.09899	73.74575	0.00106198	0.00019082	6.54e-06	5.31e-06	-0.0	0.00066999	0.00011582	2.05e-06	667.67179857	666.45037654	721.21445694	3.68057358	0.45394306	-0.33226749
0.09905	73.78315	0.00106042	0.00019106	6.56e-06	5.32e-06	0.0	0.00067109	0.00011602	2.05e-06	667.70272281	666.46753944	721.19773907	3.67596279	0.45387599	-0.33225436
0.0991	73.82056	0.00105885	0.0001913	6.59e-06	5.33e-06	0.0	0.00067218	0.00011621	2.05e-06	667.73361172	666.48469382	721.18103875	3.67136046	0.4538087	-0.33224126
0.09916	73.85796	0.00105729	0.00019154	6.62e-06	5.33e-06	0.0	0.00067327	0.00011641	2.05e-06	667.76446557	666.50183964	721.16435597	3.66676555	0.45374121	-0.33222817
0.09921	73.89536	0.00105574	0.00019177	6.64e-06	5.34e-06	-0.0	0.00067437	0.0001166	2.05e-06	667.79528457	666.51897687	721.14769068	3.66216948	0.45367376	-0.33221508
0.09927	73.93275	0.00105418	0.00019201	6.67e-06	5.35e-06	-0.0	0.00067546	0.0001168	2.05e-06	667.82606869	666.5361055	721.13104289	3.65758181	0.45360608	-0.33220201
0.09932	73.97014	0.00105262	0.00019225	6.69e-06	5.35e-06	-0.0	0.00067655	0.00011699	2.05e-06	667.85681816	666.55322549	721.11441258	3.65300428	0.45353814	-0.33218896
0.09938	74.00752	0.00105106	0.00019249	6.72e-06	5.36e-06	-0.0	0.00067764	0.00011719	2.05e-06	667.88753329	666.57033678	721.09779971	3.64842816	0.45347016	-0.33217592
0.09943	74.04491	0.0010495	0.00019273	6.75e-06	5.37e-06	0.0	0.00067873	0.00011738	2.05e-06	667.91821412	666.58743938	721.08120426	3.6438552	0.4534021	-0.33216288
0.09949	74.08228	0.00104795	0.00019297	6.77e-06	5.37e-06	0.0	0.00067982	0.00011758	2.05e-06	667.94886074	666.60453326	721.06462623	3.63929097	0.45333382	-0.33214987
0.10955	80.8584	0.00077882	0.00023174	1.265e-05	6.43e-06	0.0	0.00086921	0.00015161	2.05e-06	673.13496767	669.57065053	718.30475293	2.88577725	0.43928095	-0.3299834
0.1096	80.89508	0.00077745	0.00023192	1.269e-05	6.44e-06	0.0	0.00087017	0.00015179	2.05e-06	673.16174609	669.58595101	718.29107318	2.8820496	0.4391998	-0.32997266
0.10966	80.93176	0.00077609	0.00023211	1.272e-05	6.44e-06	0.0	0.00087114	0.00015196	2.05e-06	673.18851474	669.60124185	718.27740772	2.8783287	0.43911863	-0.32996194
0.10971	80.96843	0.00077472	0.00023229	1.276e-05	6.45e-06	0.0	0.00087211	0.00015214	2.05e-06	673.21527382	669.61652305	718.26375653	2.87460766	0.43903746	-0.32995122
0.10977	81.0051	0.00077335	0.00023247	1.28e-05	6.45e-06	-0.0	0.00087307	0.00015231	2.05e-06	673.24202332	669.63179462	718.25011961	2.87089088	0.43895629	-0.32994051
0.10982	81.04176	0.00077199	0.00023266	1.284e-05	6.45e-06	-0.0	0.00087403	0.00015249	2.05e-06	673.26876336	669.64705658	718.23649695	2.86718017	0.43887511	-0.32992983
0.10988	81.07842	0.00077063	0.00023284	1.288e-05	6.46e-06	-0.0	0.000875	0.00015266	2.05e-06	673.29549412	669.66230892	718.22288852	2.86347142	0.43879392	-0.32991914
0.10993	81.11508	0.00076926	0.00023302	1.292e-05	6.46e-06	0.0	0.00087596	0.00015284	2.05e-06	673.32221564	669.67755167	718.20929431	2.85976509	0.43871274	-0.32990847
0.10999	81.15173	0.0007679	0.0002332	1.296e-05	6.47e-06	0.0	0.00087692	0.00015301	2.05e-06	673.34892799	669.69278482	718.19571432	2.85606473	0.43863154	-0.32989781
0.11004	81.18838	0.00076654	0.00023338	1.299e-05	6.47e-06	0.0	0.00087788	0.00015318	2.05e-06	673.37563134	669.7080084	718.18214852	2.85236817	0.43855035	-0.32988716
0.1101	81.22502	0.00076519	0.00023356	1.303e-05	6.48e-06	-0.0	0.00087884	0.00015336	2.05e-06	673.40232579	669.7232224	718.1685969	2.84867225	0.43846915	-0.32987652
0.11015	81.26166	0.00076383	0.00023375	1.307e-05	6.48e-06	-0.0	0.0008798	0.00015353	2.05e-06	673.42901137	669.73842683	718.15505946	2.84498207	0.43838795	-0.32986589
0.11021	81.2983	0.00076247	0.00023393	1.311e-05	6.49e-06	-0.0	0.00088076	0.00015371	2.05e-06	673.45568823	669.75362171	718.14153617	2.84129747	0.43830675	-0.32985529
0.11026	81.33493	0.00076112	0.00023411	1.315e-05	6.49e-06	0.0	0.00088171	0.00015388	2.05e-06	673.48235653	669.76880704	718.12802702	2.83761235	0.43822555	-0.32984467
0.11032	81.37156	0.00075977	0.00023429	1.319e-05	6.49e-06	0.0	0.00088267	0.00015405	2.05e-06	673.50901625	669.78398284	718.114532	2.83393227	0.43814435	-0.32983408
0.11037	81.40819	0.00075842	0.00023447	1.323e-05	6.5e-06	0.0	0.00088362	0.00015423	2.05e-06	673.53566753	669.79914911	718.1010511	2.8302589	0.43806315	-0.3298235
0.11043	81.44481	0.00075706	0.00023464	1.327e-05	6.5e-06	0.0	0.00088458	0.0001544	2.05e-06	673.56231056	669.81430587	718.08758429	2.82658496	0.43798195	-0.32981293
0.11048	81.48143	0.00075572	0.00023482	1.331e-05	6.51e-06	-0.0	0.00088553	0.00015457	2.05e-06	673.58894532	669.82945311	718.07413157	2.8229155	0.43790075	-0.32980237
0.12055	88.11914	0.00053109	0.00026206	2.173e-05	7.08e-06	0.0	0.0010448	0.0001837	2.05e-06	678.41587933	672.45283336	715.83658982	2.2050481	0.42360028	-0.32804594
0.1206	88.15507	0.00052999	0.00026218	2.179e-05	7.08e-06	-0.0	0.00104558	0.00018384	2.05e-06	678.44243371	672.46642339	715.82552378	2.20193	0.42352776	-0.32803725
0.12066	88.19099	0.00052889	0.00026229	2.184e-05	7.08e-06	-0.0	0.00104637	0.00018399	2.05e-06	678.4689941	672.48000604	715.81446971	2.19881599	0.42345539	-0.32802858
0.12071	88.22691	0.00052779	0.00026241	2.189e-05	7.08e-06	-0.0	0.00104715	0.00018413	2.05e-06	678.49556059	672.49358133	715.80342759	2.19570383	0.42338309	-0.32801991
0.12077	88.26282	0.00052669	0.00026253	2.195e-05	7.08e-06	0.0	0.00104793	0.00018428	2.05e-06	678.52213322	672.50714925	715.79239743	2.19259335	0.42331084	-0.32801125
0.12082	88.29873	0.0005256	0.00026265	2.2e-05	7.09e-06	0.0	0.00104871	0.00018442	2.05e-06	678.54871204	672.52070982	715.78137922	2.18948687	0.42323874	-0.3280026
0.12088	88.33464	0.0005245	0.00026276	2.205e-05	7.09e-06	0.0	0.00104949	0.00018456	2.05e-06	678.57529712	672.53426305	715.77037293	2.18638194	0.42316669	-0.32799396
0.12093	88.37054	0.00052341	0.00026288	2.211e-05	7.09e-06	-0.0	0.00105027	0.00018471	2.05e-06	678.60188851	672.54780895	715.75937856	2.18327903	0.42309471	-0.32798533
0.12099	88.40644	0.00052232	0.000263	2.216e-05	7.09e-06	-0.0	0.00105105	0.00018485	2.05e-06	678.62848626	672.56134754	715.74839611	2.18018007	0.42302288	-0.32797671
0.12104	88.44234	0.00052123	0.00026311	2.221e-05	7.09e-06	-0.0	0.00105182	0.000185	2.05e-06	678.65509044	672.57487882	715.73742556	2.17708236	0.42295109	-0.3279681
0.1211	88.47823	0.00052014	0.00026323	2.227e-05	7.09e-06	0.0	0.0010526	0.00018514	2.05e-06	678.6817011	672.58840281	715.72646691	2.1739869	0.42287938	-0.32795949
0.12115	88.51412	0.00051905	0.00026334	2.232e-05	7.1e-06	0.0	0.00105337	0.00018528	2.05e-06	678.70831827	672.60191951	715.71552014	2.17089545	0.42280782	-0.3279509
0.12121	88.55	0.00051796	0.00026346	2.237e-05	7.1e-06	0.0	0.00105415	0.00018542	2.05e-06	678.73494205	672.61542895	715.70458524	2.16780493	0.42273629	-0.32794232
0.12126	88.58588	0.00051688	0.00026357	2.243e-05	7.1e-06	-0.0	0.00105492	0.00018557	2.05e-06	678.76157246	672.62893111	715.69366221	2.16471687	0.42266486	-0.32793374
0.12132	88.62176	0.00051579	0.00026369	2.248e-05	7.1e-06	-0.0	0.00105569	0.00018571	2.05e-06	678.78820955	672.64242603	715.68275103	2.16163291	0.42259358	-0.32792518
0.12137	88.65763	0.00051471	0.0002638	2.254e-05	7.1e-06	-0.0	0.00105646	0.00018585	2.05e-06	678.81485342	672.65591371	715.6718517	2.15854951	0.42252232	-0.32791662
0.12143	88.6935	0.00051363	0.00026391	2.259e-05	7.1e-06	0.0	0.00105723	0.00018599	2.05e-06	678.84150408	672.66939415	715.6609642	2.15546881	0.42245116	-0.32790807
0.12148	88.72937	0.00051255	0.00026403	2.264e-05	7.11e-06	0.0	0.001058	0.00018614	2.05e-06	678.86816158	672.68286738	715.65008853	2.15239231	0.42238017	-0.32789954
0.13155	95.22978	0.00033796	0.00027934	3.388e-05	7.19e-06	0.0	0.00118266	0.00020943	2.05e-06	683.90853948	675.03679531	713.84978202	1.6259277	0.41125695	-0.32648637
0.1316	95.26496	0.00033713	0.00027939	3.395e-05	7.19e-06	-0.0	0.00118325	0.00020955	2.05e-06	683.93717215	675.04909402	713.84093549	1.62323104	0.41120793	-0.32647943
0.13166	95.30014	0.00033631	0.00027945	3.402e-05	7.19e-06	-0.0	0.00118385	0.00020966	2.05e-06	683.96581833	675.061387	713.83209926	1.62053653	0.41115909	-0.32647249
0.13171	95.33531	0.00033548	0.0002795	3.409e-05	7.18e-06	-0.0	0.00118444	0.00020977	2.05e-06	683.99447803	675.07367427	713.82327332	1.61784444	0.41111044	-0.32646557
0.13177	95.37047	0.00033465	0.00027955	3.416e-05	7.18e-06	0.0	0.00118503	0.00020988	2.05e-06	684.02315128	675.08595581	713.81445767	1.61515288	0.41106183	-0.32645864
0.13182	95.40564	0.00033383	0.00027961	3.423e-05	7.18e-06	0.0	0.00118562	0.00021	2.05e-06	684.05183809	675.09823164	713.8056523	1.61246414	0.41101345	-0.32645173
0.13188	95.4408	0.000333	0.00027966	3.429e-05	7.18e-06	0.0	0.00118621	0.00021011	2.05e-06	684.08053848	675.11050177	713.7968572	1.60977667	0.41096518	-0.32644483
0.13193	95.47595	0.00033218	0.00027971	3.436e-05	7.18e-06	-0.0	0.0011868	0.00021022	2.05e-06	684.10925247	675.1227662	713.78807237	1.60709066	0.41091702	-0.32643793
0.13199	95.5111	0.00033136	0.00027977	3.443e-05	7.18e-06	-0.0	0.00118739	0.00021033	2.05e-06	684.13798007	675.13502493	713.77929779	1.60440746	0.4108691	-0.32643105
0.13204	95.54625	0.00033054	0.00027982	3.45e-05	7.18e-06	0.0	0.00118798	0.00021044	2.05e-06	684.1667213	675.14727797	713.77053346	1.60172474	0.41082122	-0.32642417
0.1321	95.5814	0.00032972	0.00027987	3.457e-05	7.18e-06	0.0	0.00118856	0.00021055	2.05e-06	684.19547617	675.15952532	713.76177938	1.59904439	0.41077353	-0.3264173
0.13215	95.61654	0.00032891	0.00027992	3.464e-05	7.18e-06	0.0	0.00118915	0.00021066	2.05e-06	684.22424471	675.17176699	713.75303553	1.59636611	0.41072601	-0.32641043
0.13221	95.65167	0.00032809	0.00027997	3.471e-05	7.18e-06	-0.0	0.00118973	0.00021078	2.05e-06	684.25302693	675.18400298	713.74430191	1.59368861	0.41067856	-0.32640358
0.13226	95.68681	0.00032728	0.00028002	3.478e-05	7.18e-06	-0.0	0.00119032	0.00021089	2.05e-06	684.28182283	675.1962333	713.73557852	1.59101389	0.41063134	-0.32639673
0.13232	95.72194	0.00032646	0.00028007	3.485e-05	7.18e-06	-0.0	0.0011909	0.000211	2.05e-06	684.31063246	675.20845796	713.72686534	1.5883402	0.4105842	-0.32638989
0.13237	95.75706	0.00032565	0.00028012	3.492e-05	7.17e-06	0.0	0.00119148	0.00021111	2.05e-06	684.3394558	675.22067695	713.71816236	1.58566814	0.4105372	-0.32638306
0.13243	95.79218	0.00032484	0.00028017	3.499e-05	7.17e-06	0.0	0.00119206	0.00021122	2.05e-06	684.36829288	675.23289028	713.70946959	1.58299889	0.41049044	-0.32637624
0.13248	95.8273	0.00032403	0.00028022	3.506e-05	7.17e-06	-0.0	0.00119264	0.00021133	2.05e-06	684.39714373	675.24509795	713.70078701	1.5803299	0.4104437	-0.32636942
0.14255	102.19139	0.00019724	0.00028422	4.948e-05	6.82e-06	0.0	0.00128382	0.00022888	2.05e-06	689.91342626	677.3871181	712.27664647	1.11840988	0.40447025	-0.32525159
0.1426	102.22583	0.00019666	0.00028422	4.957e-05	6.82e-06	-0.0	0.00128423	0.00022896	2.05e-06	689.94482883	677.39832984	712.26972945	1.11601691	0.40445199	-0.32524616
0.14266	102.26026	0.00019608	0.00028421	4.966e-05	6.82e-06	-0.0	0.00128465	0.00022904	2.05e-06	689.97624402	677.40953625	712.26282148	1.11362583	0.40443396	-0.32524074
0.14271	102.29469	0.0001955	0.00028421	4.975e-05	6.81e-06	-0.0	0.00128507	0.00022913	2.05e-06	690.00767179	677.42073731	712.25592254	1.11123578	0.40441605	-0.32523533
0.14277	102.32911	0.00019492	0.0002842	4.983e-05	6.81e-06	0.0	0.00128549	0.00022921	2.05e-06	690.03911211	677.43193302	712.24903264	1.10884696	0.40439829	-0.32522992
0.14282	102.36353	0.00019434	0.00028419	4.992e-05	6.81e-06	0.0	0.0012859	0.00022929	2.05e-06	690.07056496	677.4431234	712.24215176	1.1064599	0.40438075	-0.32522452
0.14288	102.39795	0.00019377	0.00028419	5.001e-05	6.81e-06	-0.0	0.00128632	0.00022937	2.05e-06	690.1020303	677.45430842	712.2352799	1.10407349	0.40436328	-0.32521912
0.14293	102.43236	0.0001932	0.00028418	5.01e-05	6.8e-06	-0.0	0.00128673	0.00022945	2.05e-06	690.13350811	677.4654881	712.22841706	1.10168908	0.40434605	-0.32521374
0.14299	102.46677	0.00019262	0.00028417	5.019e-05	6.8e-06	0.0	0.00128715	0.00022953	2.05e-06	690.16499834	677.47666243	712.22156323	1.09930532	0.4043289	-0.32520836
0.14304	102.50118	0.00019205	0.00028417	5.027e-05	6.8e-06	0.0	0.00128756	0.00022961	2.05e-06	690.19650098	677.48783141	712.21471841	1.09692334	0.40431196	-0.32520299
0.1431	102.53558	0.00019148	0.00028416	5.036e-05	6.79e-06	0.0	0.00128797	0.00022969	2.05e-06	690.22801598	677.49899504	712.20788258	1.09454247	0.40429516	-0.32519762
0.14315	102.56998	0.00019091	0.00028415	5.045e-05	6.79e-06	-0.0	0.00128838	0.00022978	2.05e-06	690.25954333	677.51015332	712.20105575	1.09216274	0.40427849	-0.32519226
0.14321	102.60437	0.00019034	0.00028414	5.054e-05	6.79e-06	-0.0	0.00128879	0.00022986	2.05e-06	690.29108298	677.52130625	712.19423791	1.08978483	0.40426205	-0.32518691
0.14326	102.63876	0.00018978	0.00028413	5.063e-05	6.79e-06	0.0	0.0012892	0.00022994	2.05e-06	690.3226349	677.53245383	712.18742905	1.0874075	0.40424567	-0.32518157
0.14332	102.67315	0.00018921	0.00028412	5.072e-05	6.78e-06	0.0	0.00128961	0.00023002	2.05e-06	690.35419907	677.54359605	712.18062917	1.08503217	0.40422954	-0.32517623
0.14337	102.70753	0.00018865	0.00028412	5.081e-05	6.78e-06	-0.0	0.00129002	0.0002301	2.05e-06	690.38577544	677.55473292	712.17383825	1.08265752	0.40421349	-0.3251709
0.14343	102.74191	0.00018808	0.00028411	5.09e-05	6.78e-06	-0.0	0.00129042	0.00023018	2.05e-06	690.417364	677.56586443	712.16705631	1.08028457	0.40419764	-0.32516558
0.14348	102.77629	0.00018752	0.0002841	5.098e-05	6.77e-06	-0.0	0.00129083	0.00023026	2.05e-06	690.44896469	677.57699058	712.16028333	1.0779128	0.40418194	-0.32516026
0.15354	109.00488	0.00010299	0.00027776	6.901e-05	6.08e-06	0.0	0.00135205	0.00024257	2.05e-06	696.38816738	679.52085979	711.06626442	0.66456294	0.40378552	-0.32430163
0.1536	109.03858	0.00010262	0.0002777	6.912e-05	6.08e-06	-0.0	0.00135231	0.00024263	2.05e-06	696.42113823	679.53096435	711.06105213	0.66241415	0.40379557	-0.32429754
0.15365	109.07227	0.00010226	0.00027764	6.923e-05	6.07e-06	-0.0	0.00135258	0.00024268	2.05e-06	696.45411024	679.54106313	711.05584787	0.66026706	0.40380577	-0.32429346
0.15371	109.10596	0.00010189	0.00027758	6.934e-05	6.07e-06	0.0	0.00135285	0.00024274	2.05e-06	696.4870833	679.55115611	711.05065162	0.6581207	0.40381605	-0.32428938
0.15376	109.13965	0.00010153	0.00027752	6.945e-05	6.06e-06	0.0	0.00135311	0.00024279	2.05e-06	696.52005734	679.5612433	711.04546338	0.655976	0.40382648	-0.32428531
0.15382	109.17333	0.00010116	0.00027746	6.956e-05	6.06e-06	-0.0	0.00135337	0.00024284	2.05e-06	696.55303226	679.5713247	711.04028314	0.65383207	0.40383698	-0.32428124
0.15387	109.20701	0.0001008	0.0002774	6.966e-05	6.05e-06	-0.0	0.00135364	0.0002429	2.05e-06	696.58600799	679.5814003	711.03511091	0.65168973	0.40384764	-0.32427718
0.15393	109.24068	0.00010044	0.00027734	6.977e-05	6.05e-06	0.0	0.0013539	0.00024295	2.05e-06	696.61898443	679.59147009	711.02994666	0.64954825	0.40385837	-0.32427313
0.15398	109.27435	0.00010008	0.00027728	6.988e-05	6.05e-06	0.0	0.00135416	0.00024301	2.05e-06	696.65196152	679.60153409	711.02479041	0.64740829	0.40386924	-0.32426908
0.15404	109.30802	9.972e-05	0.00027722	6.999e-05	6.04e-06	0.0	0.00135442	0.00024306	2.05e-06	696.68493913	679.61159227	711.01964214	0.64526926	0.4038802	-0.32426504
0.15409	109.34168	9.936e-05	0.00027716	7.01e-05	6.04e-06	-0.0	0.00135469	0.00024312	2.05e-06	696.71791722	679.62164465	711.01450185	0.64313165	0.40389129	-0.32426101
0.15415	109.37534	9.9e-05	0.0002771	7.021e-05	6.03e-06	-0.0	0.00135495	0.00024317	2.05e-06	696.75089567	679.63169122	711.00936953	0.6409951	0.40390247	-0.32425698
0.1542	109.409	9.864e-05	0.00027704	7.032e-05	6.03e-06	0.0	0.0013552	0.00024323	2.05e-06	696.78387442	679.64173197	711.00424519	0.63885984	0.40391377	-0.32425296
0.15426	109.44265	9.829e-05	0.00027698	7.043e-05	6.02e-06	0.0	0.00135546	0.00024328	2.05e-06	696.81685335	679.65176691	710.99912881	0.63672576	0.40392518	-0.32424894
0.15431	109.4763	9.793e-05	0.00027692	7.054e-05	6.02e-06	-0.0	0.00135572	0.00024333	2.05e-06	696.8498324	679.66179603	710.99402038	0.63459286	0.4039367	-0.32424493
0.15437	109.50994	9.758e-05	0.00027685	7.065e-05	6.01e-06	-0.0	0.00135598	0.00024339	2.05e-06	696.88281148	679.67181933	710.98891992	0.63246126	0.40394833	-0.32424093
0.15442	109.54359	9.723e-05	0.00027679	7.076e-05	6.01e-06	0.0	0.00135624	0.00024344	2.05e-06	696.91579049	679.68183681	710.9838274	0.63033073	0.40396006	-0.32423693
0.15448	109.57722	9.687e-05	0.00027673	7.087e-05	6e-06	0.0	0.00135649	0.00024349	2.05e-06	696.94876935	679.69184847	710.97874283	0.6282016	0.40397191	-0.32423294
0.16454	115.67102	4.694e-05	0.0002615	9.267e-05	5.09e-06	0.0	0.00139291	0.00025136	2.05e-06	702.88064321	681.42437854	710.17672895	0.26041104	0.40744557	-0.32360358
0.1646	115.70398	4.673e-05	0.00026139	9.28e-05	5.09e-06	0.0	0.00139305	0.00025139	2.05e-06	702.9119062	681.43329988	710.17301821	0.25853218	0.40746856	-0.32360067
0.16465	115.73694	4.653e-05	0.00026129	9.293e-05	5.08e-06	-0.0	0.0013932	0.00025142	2.05e-06	702.94315005	681.44221536	710.16931442	0.2566546	0.40749155	-0.32359776
0.16471	115.76989	4.633e-05	0.00026119	9.306e-05	5.08e-06	-0.0	0.00139335	0.00025146	2.05e-06	702.97437465	681.45112496	710.16561758	0.25477879	0.40751454	-0.32359486
0.16476	115.80284	4.614e-05	0.00026109	9.319e-05	5.07e-06	0.0	0.00139349	0.00025149	2.05e-06	703.00557989	681.46002871	710.16192769	0.25290447	0.40753755	-0.32359197
0.16482	115.83579	4.594e-05	0.00026098	9.331e-05	5.07e-06	0.0	0.00139364	0.00025152	2.05e-06	703.03676567	681.4689266	710.15824474	0.25103172	0.40756055	-0.32358908
0.16487	115.86873	4.574e-05	0.00026088	9.344e-05	5.06e-06	-0.0	0.00139378	0.00025156	2.05e-06	703.06793188	681.47781862	710.15456872	0.2491607	0.40758356	-0.32358619
0.16493	115.90167	4.554e-05	0.00026078	9.357e-05	5.05e-06	0.0	0.00139393	0.00025159	2.05e-06	703.0990784	681.4867048	710.15089963	0.24729102	0.40760658	-0.32358331
0.16498	115.93461	4.534e-05	0.00026067	9.37e-05	5.05e-06	0.0	0.00139407	0.00025162	2.05e-06	703.13020515	681.49558512	710.14723746	0.24542326	0.40762959	-0.32358044
0.16504	115.96754	4.515e-05	0.00026057	9.383e-05	5.04e-06	-0.0	0.00139421	0.00025166	2.05e-06	703.16131198	681.5044596	710.14358221	0.2435567	0.40765261	-0.32357757
0.16509	116.00047	4.495e-05	0.00026047	9.396e-05	5.04e-06	-0.0	0.00139436	0.00025169	2.05e-06	703.19239882	681.51332823	710.13993386	0.24169219	0.40767563	-0.32357471
0.16515	116.0334	4.476e-05	0.00026036	9.409e-05	5.03e-06	0.0	0.0013945	0.00025172	2.05e-06	703.22346554	681.52219102	710.13629242	0.2398288	0.40769865	-0.32357185
0.1652	116.06632	4.457e-05	0.00026026	9.422e-05	5.03e-06	0.0	0.00139464	0.00025175	2.05e-06	703.25451205	681.53104797	710.13265788	0.23796752	0.40772166	-0.323569
0.16526	116.09923	4.437e-05	0.00026015	9.434e-05	5.02e-06	-0.0	0.00139478	0.00025179	2.05e-06	703.28553821	681.53989909	710.12903023	0.23610741	0.40774468	-0.32356615
0.16531	116.13215	4.418e-05	0.00026005	9.447e-05	5.02e-06	-0.0	0.00139492	0.00025182	2.05e-06	703.31654395	681.54874437	710.12540947	0.23424924	0.4077677	-0.32356331
0.16537	116.16506	4.399e-05	0.00025994	9.46e-05	5.01e-06	0.0	0.00139506	0.00025185	2.05e-06	703.34752914	681.55758382	710.12179558	0.23239245	0.40779071	-0.32356048
0.16542	116.19797	4.38e-05	0.00025984	9.473e-05	5.01e-06	0.0	0.0013952	0.00025188	2.05e-06	703.37849369	681.56641745	710.11818857	0.2305374	0.40781372	-0.32355765
0.16548	116.23087	4.361e-05	0.00025973	9.486e-05	5e-06	-0.0	0.00139534	0.00025191	2.05e-06	703.40943747	681.57524525	710.11458843	0.22868398	0.40783673	-0.32355482
0.17554	122.19045	1.85e-05	0.00023796	0.0001198	4.02e-06	-0.0	0.00141376	0.00025642	2.05e-06	708.6194652	683.09771222	709.56450969	-0.06021475	0.41133594	-0.3231232
0.1756	122.22268	1.841e-05	0.00023783	0.00011994	4.01e-06	0.0	0.00141383	0.00025644	2.05e-06	708.64582133	683.10555949	709.56198619	-0.06148686	0.41135156	-0.32312123
0.17565	122.2549	1.831e-05	0.0002377	0.00012009	4.01e-06	0.0	0.00141389	0.00025646	2.05e-06	708.67215106	683.11340223	709.5594674	-0.06290278	0.41136743	-0.32311925
0.17571	122.28712	1.822e-05	0.00023756	0.00012023	4e-06	-0.0	0.00141396	0.00025648	2.05e-06	708.69844777	683.12124046	709.55695385	-0.06432388	0.41138322	-0.32311728
0.17576	122.31934	1.813e-05	0.00023743	0.00012037	4e-06	-0.0	0.00141403	0.0002565	2.05e-06	708.7247111	683.12907418	709.55444558	-0.06574725	0.41139893	-0.32311531
0.17582	122.35156	1.804e-05	0.0002373	0.00012051	3.99e-06	0.0	0.0014141	0.00025651	2.05e-06	708.75094079	683.13690341	709.55194258	-0.06716887	0.41141454	-0.32311335
0.17587	122.38377	1.795e-05	0.00023717	0.00012065	3.99e-06	-0.0	0.00141416	0.00025653	2.05e-06	708.77713674	683.14472815	709.54944485	-0.06858892	0.41143005	-0.32311139
0.17593	122.41598	1.786e-05	0.00023704	0.0001208	3.98e-06	-0.0	0.00141423	0.00025655	2.05e-06	708.80329888	683.15254842	709.54695238	-0.07000699	0.41144546	-0.32310943
0.17598	122.44818	1.777e-05	0.00023691	0.00012094	3.98e-06	0.0	0.00141429	0.00025657	2.05e-06	708.82942712	683.16036421	709.54446517	-0.07142327	0.41146077	-0.32310748
0.17604	122.48038	1.768e-05	0.00023678	0.00012108	3.97e-06	-0.0	0.00141436	0.00025659	2.05e-06	708.8555214	683.16817555	709.54198322	-0.0728379	0.41147598	-0.32310554
0.17609	122.51258	1.759e-05	0.00023665	0.00012122	3.97e-06	-0.0	0.00141442	0.0002566	2.05e-06	708.88158163	683.17598243	709.5395065	-0.07425046	0.41149108	-0.32310359
0.17615	122.54477	1.751e-05	0.00023652	0.00012136	3.96e-06	0.0	0.00141449	0.00025662	2.05e-06	708.90760775	683.18378488	709.53703503	-0.07566152	0.41150609	-0.32310165
0.1762	122.57696	1.742e-05	0.00023639	0.00012151	3.96e-06	0.0	0.00141455	0.00025664	2.05e-06	708.93359968	683.19158288	709.53456878	-0.07707042	0.41152098	-0.32309972
0.17626	122.60914	1.733e-05	0.00023625	0.00012165	3.95e-06	-0.0	0.00141462	0.00025666	2.05e-06	708.95955733	683.19937646	709.53210776	-0.07847761	0.41153578	-0.32309779
0.17631	122.64133	1.724e-05	0.00023612	0.00012179	3.95e-06	0.0	0.00141468	0.00025667	2.05e-06	708.98548064	683.20716561	709.52965196	-0.07988307	0.41155047	-0.32309586
0.17637	122.6735	1.716e-05	0.00023599	0.00012193	3.94e-06	0.0	0.00141475	0.00025669	2.05e-06	709.01136954	683.21495036	709.52720138	-0.08128639	0.41156505	-0.32309394
0.17642	122.70568	1.707e-05	0.00023586	0.00012208	3.94e-06	-0.0	0.00141481	0.00025671	2.05e-06	709.03722394	683.2227307	709.52475599	-0.08268831	0.41157954	-0.32309202
0.17648	122.73785	1.698e-05	0.00023573	0.00012222	3.93e-06	-0.0	0.00141487	0.00025673	2.05e-06	709.06304378	683.23050665	709.52231581	-0.08408796	0.4115939	-0.32309011
0.18654	128.56367	6.44e-06	0.00021061	0.00014862	3.03e-06	-0.0	0.00142265	0.00025912	2.05e-06	712.96589754	684.58693045	709.17082092	-0.33721275	0.41109348	-0.32281441
0.1866	128.59517	6.4e-06	0.00021047	0.00014876	3.02e-06	-0.0	0.00142267	0.00025913	2.05e-06	712.98297965	684.59402049	709.1693362	-0.33823089	0.41107391	-0.32281325
0.18665	128.62667	6.37e-06	0.00021033	0.00014891	3.02e-06	0.0	0.0014227	0.00025914	2.05e-06	713.00001885	684.60110752	709.16785538	-0.33924688	0.41105418	-0.32281209
0.18671	128.65816	6.33e-06	0.00021019	0.00014905	3.01e-06	0.0	0.00142273	0.00025915	2.05e-06	713.01701514	684.60819154	709.16637843	-0.34026043	0.41103427	-0.32281093
0.18676	128.68965	6.3e-06	0.00021005	0.0001492	3.01e-06	-0.0	0.00142275	0.00025915	2.05e-06	713.03396854	684.61527255	709.16490536	-0.34127124	0.41101417	-0.32280978
0.18682	128.72114	6.26e-06	0.00020992	0.00014934	3e-06	0.0	0.00142278	0.00025916	2.05e-06	713.05087905	684.62235058	709.16343615	-0.34227986	0.4109939	-0.32280862
0.18687	128.75262	6.23e-06	0.00020978	0.00014948	3e-06	0.0	0.0014228	0.00025917	2.05e-06	713.06774668	684.62942562	709.16197079	-0.34328592	0.41097346	-0.32280747
0.18693	128.78409	6.19e-06	0.00020964	0.00014963	2.99e-06	-0.0	0.00142283	0.00025918	2.05e-06	713.08457143	684.63649767	709.16050929	-0.34428939	0.41095283	-0.32280633
0.18698	128.81557	6.16e-06	0.0002095	0.00014977	2.99e-06	0.0	0.00142285	0.00025919	2.05e-06	713.10135333	684.64356676	709.15905161	-0.34529069	0.41093204	-0.32280518
0.18704	128.84704	6.12e-06	0.00020936	0.00014992	2.98e-06	0.0	0.00142288	0.0002592	2.05e-06	713.11809237	684.65063288	709.15759777	-0.34628922	0.41091105	-0.32280404
0.18709	128.87851	6.09e-06	0.00020922	0.00015006	2.98e-06	-0.0	0.0014229	0.00025921	2.05e-06	713.13478856	684.65769605	709.15614775	-0.34728538	0.41088989	-0.32280291
0.18715	128.90997	6.06e-06	0.00020908	0.0001502	2.98e-06	0.0	0.00142293	0.00025922	2.05e-06	713.15144193	684.66475627	709.15470154	-0.34827931	0.41086856	-0.32280177
0.1872	128.94143	6.02e-06	0.00020894	0.00015035	2.97e-06	0.0	0.00142295	0.00025923	2.05e-06	713.16805246	684.67181354	709.15325913	-0.34927035	0.41084703	-0.32280064
0.18726	128.97288	5.99e-06	0.0002088	0.00015049	2.97e-06	-0.0	0.00142298	0.00025924	2.05e-06	713.18462019	684.67886788	709.15182052	-0.35025923	0.41082535	-0.32279951
0.18731	129.00434	5.96e-06	0.00020866	0.00015063	2.96e-06	-0.0	0.001423	0.00025925	2.05e-06	713.20114511	684.68591929	709.1503857	-0.35124569	0.41080348	-0.32279839
0.18737	129.03578	5.92e-06	0.00020852	0.00015078	2.96e-06	0.0	0.00142303	0.00025926	2.05e-06	713.21762724	684.69296777	709.14895465	-0.35222939	0.41078142	-0.32279726
0.18742	129.06723	5.89e-06	0.00020838	0.00015092	2.95e-06	-0.0	0.00142305	0.00025927	2.05e-06	713.23406659	684.70001334	709.14752737	-0.35321091	0.4107592	-0.32279614
0.18748	129.09867	5.86e-06	0.00020824	0.00015107	2.95e-06	-0.0	0.00142307	0.00025927	2.05e-06	713.25046317	684.70705601	709.14610385	-0.35418989	0.41073679	-0.32279503
0.19754	134.79109	2.09e-06	0.00018314	0.00017663	2.21e-06	0.0	0.00142586	0.00026054	2.05e-06	715.5561279	685.95307191	708.94020044	-0.49300987	0.40363585	-0.32263353
0.1976	134.82186	2.07e-06	0.000183	0.00017676	2.21e-06	-0.0	0.00142587	0.00026054	2.05e-06	715.56512761	685.95967437	708.93932741	-0.49355767	0.40358113	-0.32263284
0.19765	134.85263	2.06e-06	0.00018287	0.00017689	2.21e-06	-0.0	0.00142588	0.00026055	2.05e-06	715.57409088	685.96627481	708.93845665	-0.49410333	0.40352624	-0.32263216
0.19771	134.88339	2.05e-06	0.00018274	0.00017703	2.2e-06	0.0	0.00142589	0.00026055	2.05e-06	715.58301776	685.97287325	708.93758813	-0.49464662	0.40347117	-0.32263148
0.19776	134.91416	2.04e-06	0.00018261	0.00017716	2.2e-06	-0.0	0.0014259	0.00026056	2.05e-06	715.59190831	685.97946969	708.93672186	-0.49518797	0.40341595	-0.3226308
0.19782	134.94491	2.03e-06	0.00018247	0.0001773	2.19e-06	-0.0	0.00142591	0.00026056	2.05e-06	715.60076258	685.98606412	708.93585783	-0.49572715	0.40336057	-0.32263012
0.19787	134.97566	2.02e-06	0.00018234	0.00017743	2.19e-06	0.0	0.00142591	0.00026057	2.05e-06	715.60958061	685.99265655	708.93499602	-0.49626403	0.40330502	-0.32262944
0.19793	135.00641	2e-06	0.00018221	0.00017756	2.19e-06	-0.0	0.00142592	0.00026057	2.05e-06	715.61836245	685.99924699	708.93413643	-0.49679894	0.40324931	-0.32262877
0.19798	135.03716	1.99e-06	0.00018208	0.0001777	2.18e-06	-0.0	0.00142593	0.00026058	2.05e-06	715.62710817	686.00583544	708.93327905	-0.49733167	0.40319344	-0.3226281
0.19804	135.0679	1.98e-06	0.00018194	0.00017783	2.18e-06	0.0	0.00142594	0.00026058	2.05e-06	715.6358178	686.01242189	708.93242388	-0.49786215	0.40313739	-0.32262743
0.19809	135.09864	1.97e-06	0.00018181	0.00017797	2.18e-06	-0.0	0.00142595	0.00026059	2.05e-06	715.6444914	686.01900636	708.93157091	-0.49839067	0.4030812	-0.32262676
0.19815	135.12938	1.96e-06	0.00018168	0.0001781	2.17e-06	-0.0	0.00142596	0.00026059	2.05e-06	715.65312903	686.02558884	708.93072012	-0.49891697	0.40302484	-0.32262609
0.1982	135.16011	1.95e-06	0.00018155	0.00017823	2.17e-06	0.0	0.00142596	0.0002606	2.05e-06	715.66173072	686.03216934	708.92987152	-0.49944106	0.40296831	-0.32262542
0.19826	135.19083	1.94e-06	0.00018141	0.00017837	2.17e-06	-0.0	0.00142597	0.0002606	2.05e-06	715.67029655	686.03874786	708.9290251	-0.49996322	0.40291163	-0.32262476
0.19831	135.22156	1.93e-06	0.00018128	0.0001785	2.16e-06	-0.0	0.00142598	0.00026061	2.05e-06	715.67882654	686.04532441	708.92818085	-0.50048311	0.40285478	-0.3226241
0.19837	135.25228	1.92e-06	0.00018115	0.00017863	2.16e-06	0.0	0.00142599	0.00026061	2.05e-06	715.68732077	686.05189898	708.92733875	-0.50100085	0.40279776	-0.32262344
0.19842	135.283	1.9e-06	0.00018102	0.00017877	2.16e-06	-0.0	0.001426	0.00026062	2.05e-06	715.69577928	686.05847157	708.92649881	-0.50151667	0.4027406	-0.32262278
0.19848	135.31371	1.89e-06	0.00018089	0.0001789	2.15e-06	-0.0	0.001426	0.00026062	2.05e-06	715.70420211	686.0650422	708.92566102	-0.50203017	0.40268327	-0.32262212
0.20854	140.87297	6.7e-07	0.00015805	0.00020189	1.6e-06	0.0	0.00142691	0.00026134	2.05e-06	716.70209936	687.23619311	708.80137165	-0.5635464	0.38973283	-0.32252461
0.20859	140.90302	6.7e-07	0.00015793	0.00020201	1.6e-06	0.0	0.00142691	0.00026134	2.05e-06	716.70490357	687.24242879	708.80081507	-0.56372311	0.3896501	-0.32252418
0.20865	140.93306	6.6e-07	0.00015781	0.00020213	1.6e-06	-0.0	0.00142692	0.00026134	2.05e-06	716.7076825	687.24866272	708.80025946	-0.56389836	0.38956728	-0.32252374
0.2087	140.96309	6.6e-07	0.0001577	0.00020225	1.59e-06	0.0	0.00142692	0.00026135	2.05e-06	716.71043623	687.25489492	708.79970481	-0.5640722	0.38948434	-0.32252331
0.20876	140.99313	6.5e-07	0.00015758	0.00020236	1.59e-06	0.0	0.00142692	0.00026135	2.05e-06	716.71316479	687.26112538	708.79915114	-0.56424431	0.38940128	-0.32252287
0.20881	141.02316	6.5e-07	0.00015746	0.00020248	1.59e-06	-0.0	0.00142692	0.00026135	2.05e-06	716.71586825	687.2673541	708.79859841	-0.56441501	0.38931812	-0.32252244
0.20887	141.05318	6.5e-07	0.00015735	0.0002026	1.59e-06	0.0	0.00142693	0.00026136	2.05e-06	716.71854666	687.27358108	708.79804664	-0.56458428	0.38923485	-0.32252201
0.20892	141.0832	6.4e-07	0.00015723	0.00020271	1.58e-06	0.0	0.00142693	0.00026136	2.05e-06	716.72120008	687.27980632	708.79749582	-0.56475182	0.38915145	-0.32252157
0.20898	141.11322	6.4e-07	0.00015711	0.00020283	1.58e-06	-0.0	0.00142693	0.00026136	2.05e-06	716.72382858	687.28602982	708.79694594	-0.564918	0.38906795	-0.32252114
0.20903	141.14324	6.4e-07	0.000157	0.00020295	1.58e-06	0.0	0.00142694	0.00026137	2.05e-06	716.72643219	687.29225159	708.79639699	-0.56508273	0.38898435	-0.32252071
0.20909	141.17325	6.3e-07	0.00015688	0.00020306	1.58e-06	0.0	0.00142694	0.00026137	2.05e-06	716.72901098	687.29847162	708.79584897	-0.56524575	0.38890062	-0.32252028
0.20914	141.20326	6.3e-07	0.00015676	0.00020318	1.57e-06	-0.0	0.00142694	0.00026137	2.05e-06	716.731565	687.30468991	708.79530188	-0.56540743	0.38881679	-0.32251985
0.2092	141.23326	6.3e-07	0.00015665	0.0002033	1.57e-06	-0.0	0.00142694	0.00026137	2.05e-06	716.73409432	687.31090647	708.79475571	-0.56556764	0.38873285	-0.32251942
0.20925	141.26326	6.2e-07	0.00015653	0.00020341	1.57e-06	0.0	0.00142695	0.00026138	2.05e-06	716.73659899	687.31712129	708.79421046	-0.56572619	0.38864879	-0.32251899
0.20931	141.29326	6.2e-07	0.00015642	0.00020353	1.57e-06	-0.0	0.00142695	0.00026138	2.05e-06	716.73907906	687.32333437	708.79366611	-0.56588339	0.38856463	-0.32251857
0.20936	141.32325	6.2e-07	0.0001563	0.00020365	1.56e-06	-0.0	0.00142695	0.00026138	2.05e-06	716.74153458	687.32954572	708.79312267	-0.56603911	0.38848037	-0.32251814
0.20942	141.35324	6.1e-07	0.00015618	0.00020376	1.56e-06	0.0	0.00142695	0.00026139	2.05e-06	716.74396563	687.33575533	708.79258013	-0.56619321	0.38839598	-0.32251772
0.20947	141.38323	6.1e-07	0.00015607	0.00020388	1.56e-06	-0.0	0.00142696	0.00026139	2.05e-06	716.74637224	687.34196321	708.79203848	-0.56634596	0.38831149	-0.32251729
0.21954	146.80947	2.2e-07	0.00013644	0.00022356	1.16e-06	0.0	0.00142724	0.00026183	2.05e-06	716.83132699	688.44882164	708.70316699	-0.57269655	0.37130236	-0.32244753
0.21959	146.83879	2.2e-07	0.00013634	0.00022366	1.16e-06	0.0	0.00142724	0.00026183	2.05e-06	716.83013848	688.45471002	708.70271393	-0.57263066	0.37120244	-0.32244717
0.21965	146.8681	2.2e-07	0.00013624	0.00022376	1.16e-06	-0.0	0.00142724	0.00026183	2.05e-06	716.82893498	688.46059664	708.70226099	-0.57256398	0.37110246	-0.32244681
0.2197	146.89741	2.2e-07	0.00013614	0.00022386	1.16e-06	-0.0	0.00142724	0.00026184	2.05e-06	716.82771651	688.46648151	708.70180817	-0.57249639	0.37100243	-0.32244646
0.21976	146.92672	2.2e-07	0.00013604	0.00022396	1.16e-06	0.0	0.00142725	0.00026184	2.05e-06	716.82648313	688.47236463	708.70135548	-0.5724278	0.37090232	-0.3224461
0.21981	146.95602	2.2e-07	0.00013594	0.00022406	1.15e-06	-0.0	0.00142725	0.00026184	2.05e-06	716.82523488	688.478246	708.70090291	-0.57235841	0.37080217	-0.32244575
0.21987	146.98532	2.2e-07	0.00013585	0.00022416	1.15e-06	-0.0	0.00142725	0.00026184	2.05e-06	716.8239718	688.48412562	708.70045046	-0.57228808	0.37070195	-0.32244539
0.21992	147.01462	2.1e-07	0.00013575	0.00022425	1.15e-06	0.0	0.00142725	0.00026184	2.05e-06	716.82269394	688.49000348	708.69999812	-0.57221681	0.37060167	-0.32244504
0.21998	147.04391	2.1e-07	0.00013565	0.00022435	1.15e-06	-0.0	0.00142725	0.00026185	2.05e-06	716.82140134	688.49587959	708.69954589	-0.57214474	0.37050134	-0.32244468
0.22003	147.0732	2.1e-07	0.00013555	0.00022445	1.15e-06	-0.0	0.00142725	0.00026185	2.05e-06	716.82009405	688.50175395	708.69909376	-0.57207169	0.37040095	-0.32244433
0.22009	147.10248	2.1e-07	0.00013545	0.00022455	1.15e-06	0.0	0.00142725	0.00026185	2.05e-06	716.81877211	688.50762656	708.69864174	-0.57199776	0.37030049	-0.32244397
0.22014	147.13176	2.1e-07	0.00013536	0.00022465	1.14e-06	-0.0	0.00142725	0.00026185	2.05e-06	716.81743556	688.51349742	708.69818982	-0.57192304	0.37019999	-0.32244362
0.2202	147.16104	2.1e-07	0.00013526	0.00022475	1.14e-06	-0.0	0.00142725	0.00026185	2.05e-06	716.81608445	688.51936652	708.697738	-0.57184729	0.37009941	-0.32244326
0.22025	147.19031	2.1e-07	0.00013516	0.00022484	1.14e-06	0.0	0.00142725	0.00026186	2.05e-06	716.81471883	688.52523387	708.69728627	-0.57177074	0.36999879	-0.32244291
0.22031	147.21958	2.1e-07	0.00013506	0.00022494	1.14e-06	-0.0	0.00142725	0.00026186	2.05e-06	716.81333873	688.53109947	708.69683464	-0.57169336	0.36989811	-0.32244255
0.22036	147.24885	2.1e-07	0.00013496	0.00022504	1.14e-06	-0.0	0.00142725	0.00026186	2.05e-06	716.81194421	688.53696331	708.69638309	-0.57161497	0.36979736	-0.3224422
0.22042	147.27811	2e-07	0.00013487	0.00022514	1.13e-06	0.0	0.00142726	0.00026186	2.05e-06	716.8105353	688.5428254	708.69593163	-0.57153581	0.36969656	-0.32244184
0.22047	147.30737	2e-07	0.00013477	0.00022523	1.13e-06	0.0	0.00142726	0.00026186	2.05e-06	716.80911204	688.54868573	708.69548025	-0.57145578	0.36959571	-0.32244149
0.23054	152.60063	8e-08	0.00011839	0.00024163	8.5e-07	0.0	0.00142735	0.00026215	2.05e-06	716.34883587	689.59138529	708.61151132	-0.54474224	0.35039943	-0.32237553
0.23059	152.62922	8e-08	0.00011831	0.00024171	8.5e-07	0.0	0.00142735	0.00026215	2.05e-06	716.34543646	689.59691964	708.61103213	-0.54454336	0.35029159	-0.32237515
0.23065	152.65781	8e-08	0.00011823	0.0002418	8.5e-07	-0.0	0.00142735	0.00026216	2.05e-06	716.34202947	689.60245221	708.6105526	-0.54434402	0.35018372	-0.32237478
0.2307	152.68639	8e-08	0.00011815	0.00024188	8.5e-07	0.0	0.00142735	0.00026216	2.05e-06	716.33861495	689.60798299	708.61007273	-0.5441443	0.35007584	-0.3223744
0.23076	152.71497	8e-08	0.00011806	0.00024196	8.5e-07	0.0	0.00142735	0.00026216	2.05e-06	716.33519293	689.61351199	708.60959252	-0.54394405	0.34996793	-0.32237402
0.23081	152.74355	8e-08	0.00011798	0.00024204	8.5e-07	-0.0	0.00142735	0.00026216	2.05e-06	716.33176342	689.6190392	708.60911197	-0.54374342	0.34986	-0.32237364
0.23087	152.77212	8e-08	0.0001179	0.00024212	8.5e-07	-0.0	0.00142735	0.00026216	2.05e-06	716.32832647	689.62456463	708.60863106	-0.54354235	0.34975205	-0.32237327
0.23092	152.80069	8e-08	0.00011782	0.0002422	8.5e-07	0.0	0.00142735	0.00026216	2.05e-06	716.3248821	689.63008828	708.60814982	-0.5433408	0.34964408	-0.32237289
0.23098	152.82926	8e-08	0.00011774	0.00024229	8.4e-07	-0.0	0.00142735	0.00026216	2.05e-06	716.32143034	689.63561014	708.60766822	-0.54313887	0.3495361	-0.32237251
0.23103	152.85782	8e-08	0.00011766	0.00024237	8.4e-07	-0.0	0.00142735	0.00026216	2.05e-06	716.31797123	689.64113021	708.60718627	-0.54293647	0.34942809	-0.32237213
0.23109	152.88638	7e-08	0.00011758	0.00024245	8.4e-07	0.0	0.00142735	0.00026217	2.05e-06	716.31450478	689.6466485	708.60670397	-0.54273364	0.34932006	-0.32237175
0.23114	152.91493	7e-08	0.0001175	0.00024253	8.4e-07	-0.0	0.00142735	0.00026217	2.05e-06	716.31103103	689.65216501	708.60622132	-0.54253043	0.34921201	-0.32237137
0.2312	152.94348	7e-08	0.00011741	0.00024261	8.4e-07	-0.0	0.00142735	0.00026217	2.05e-06	716.30755001	689.65767973	708.60573831	-0.5423267	0.34910394	-0.32237099
0.23125	152.97203	7e-08	0.00011733	0.00024269	8.4e-07	0.0	0.00142735	0.00026217	2.05e-06	716.30406175	689.66319267	708.60525495	-0.54212262	0.34899586	-0.32237061
0.23131	153.00057	7e-08	0.00011725	0.00024277	8.4e-07	0.0	0.00142735	0.00026217	2.05e-06	716.30056627	689.66870382	708.60477123	-0.5419181	0.34888775	-0.32237023
0.23136	153.02911	7e-08	0.00011717	0.00024285	8.4e-07	-0.0	0.00142735	0.00026217	2.05e-06	716.29706361	689.67421319	708.60428714	-0.54171313	0.34877962	-0.32236985
0.23142	153.05765	7e-08	0.00011709	0.00024293	8.3e-07	0.0	0.00142735	0.00026217	2.05e-06	716.2935538	689.67972077	708.6038027	-0.54150779	0.34867148	-0.32236947
0.23147	153.08618	7e-08	0.00011701	0.00024301	8.3e-07	0.0	0.00142735	0.00026218	2.05e-06	716.29003686	689.68522657	708.6033179	-0.54130198	0.34856331	-0.32236909
0.24154	158.24638	3e-08	0.0001035	0.00025653	6.4e-07	-0.0	0.00142738	0.00026237	2.05e-06	715.55326029	690.66274819	708.50721742	-0.49830421	0.32859371	-0.32229358
0.24159	158.27425	3e-08	0.00010343	0.0002566	6.4e-07	0.0	0.00142738	0.00026237	2.05e-06	715.54885529	690.66792608	708.50664635	-0.49804837	0.32848432	-0.32229313
0.24165	158.30211	3e-08	0.00010337	0.00025667	6.4e-07	0.0	0.00142738	0.00026237	2.05e-06	715.54444742	690.6731022	708.50607473	-0.49779237	0.32837493	-0.32229268
0.2417	158.32996	3e-08	0.0001033	0.00025674	6.3e-07	-0.0	0.00142739	0.00026238	2.05e-06	715.5400367	690.67827654	708.50550256	-0.49753622	0.32826554	-0.32229223
0.24176	158.35782	3e-08	0.00010323	0.0002568	6.3e-07	0.0	0.00142739	0.00026238	2.05e-06	715.53562315	690.68344911	708.50492984	-0.49727995	0.32815616	-0.32229178
0.24181	158.38566	3e-08	0.00010317	0.00025687	6.3e-07	0.0	0.00142739	0.00026238	2.05e-06	715.53120678	690.68861991	708.50435658	-0.4970235	0.32804678	-0.32229133
0.24187	158.41351	3e-08	0.0001031	0.00025694	6.3e-07	-0.0	0.00142739	0.00026238	2.05e-06	715.52678761	690.69378894	708.50378277	-0.49676693	0.32793741	-0.32229088
0.24192	158.44135	3e-08	0.00010303	0.000257	6.3e-07	-0.0	0.00142739	0.00026238	2.05e-06	715.52236566	690.6989562	708.50320841	-0.49651021	0.32782804	-0.32229043
0.24198	158.46919	3e-08	0.00010296	0.00025707	6.3e-07	0.0	0.00142739	0.00026238	2.05e-06	715.51794095	690.70412168	708.5026335	-0.49625335	0.32771867	-0.32228998
0.24203	158.49702	3e-08	0.0001029	0.00025714	6.3e-07	-0.0	0.00142739	0.00026238	2.05e-06	715.5135135	690.7092854	708.50205804	-0.49599636	0.32760931	-0.32228953
0.24209	158.52485	3e-08	0.00010283	0.0002572	6.3e-07	-0.0	0.00142739	0.00026238	2.05e-06	715.50908331	690.71444734	708.50148202	-0.49573922	0.32749995	-0.32228907
0.24214	158.55268	3e-08	0.00010276	0.00025727	6.3e-07	0.0	0.00142739	0.00026238	2.05e-06	715.50465042	690.71960752	708.50090546	-0.49548195	0.3273906	-0.32228862
0.2422	158.5805	3e-08	0.0001027	0.00025734	6.3e-07	0.0	0.00142739	0.00026238	2.05e-06	715.50021483	690.72476592	708.50032835	-0.49522453	0.32728125	-0.32228817
0.24225	158.60832	3e-08	0.00010263	0.00025741	6.3e-07	-0.0	0.00142739	0.00026238	2.05e-06	715.49577657	690.72992255	708.49975068	-0.49496699	0.32717191	-0.32228771
0.24231	158.63614	3e-08	0.00010256	0.00025747	6.2e-07	-0.0	0.00142739	0.00026239	2.05e-06	715.49133565	690.73507741	708.49917246	-0.49470932	0.32706257	-0.32228726
0.24236	158.66395	3e-08	0.0001025	0.00025754	6.2e-07	0.0	0.00142739	0.00026239	2.05e-06	715.48689209	690.74023051	708.49859368	-0.4944515	0.32695324	-0.3222868
0.24242	158.69176	3e-08	0.00010243	0.0002576	6.2e-07	-0.0	0.00142739	0.00026239	2.05e-06	715.4824459	690.74538183	708.49801435	-0.49419357	0.32684391	-0.32228635
0.24247	158.71956	3e-08	0.00010236	0.00025767	6.2e-07	-0.0	0.00142739	0.00026239	2.05e-06	715.4779971	690.75053138	708.49743447	-0.49393548	0.32673458	-0.32228589
0.25253	163.74654	1e-08	9.123e-05	0.00026881	4.8e-07	-0.0	0.0014274	0.00026253	2.05e-06	714.63548046	691.66334995	708.38161167	-0.44548943	0.30689481	-0.32219488
0.25259	163.77368	1e-08	9.117e-05	0.00026887	4.8e-07	0.0	0.0014274	0.00026253	2.05e-06	714.6307951	691.66817812	708.38092451	-0.4452227	0.30678769	-0.32219434
0.25264	163.80081	1e-08	9.112e-05	0.00026892	4.8e-07	0.0	0.0014274	0.00026253	2.05e-06	714.62610955	691.67300456	708.38023675	-0.444956	0.30668058	-0.3221938
0.2527	163.82793	1e-08	9.106e-05	0.00026898	4.8e-07	-0.0	0.0014274	0.00026253	2.05e-06	714.62142381	691.67782928	708.3795484	-0.44468932	0.3065735	-0.32219326
0.25275	163.85506	1e-08	9.101e-05	0.00026904	4.8e-07	0.0	0.0014274	0.00026253	2.05e-06	714.61673789	691.68265229	708.37885945	-0.44442266	0.30646643	-0.32219272
0.25281	163.88218	1e-08	9.095e-05	0.00026909	4.8e-07	0.0	0.0014274	0.00026253	2.05e-06	714.61205181	691.68747358	708.37816991	-0.44415603	0.30635939	-0.32219218
0.25286	163.90929	1e-08	9.089e-05	0.00026915	4.8e-07	-0.0	0.0014274	0.00026253	2.05e-06	714.60736556	691.69229315	708.37747977	-0.44388942	0.30625236	-0.32219164
0.25292	163.93641	1e-08	9.084e-05	0.0002692	4.8e-07	-0.0	0.0014274	0.00026253	2.05e-06	714.60267917	691.697111	708.37678903	-0.44362283	0.30614535	-0.3221911
0.25297	163.96351	1e-08	9.078e-05	0.00026926	4.8e-07	0.0	0.0014274	0.00026253	2.05e-06	714.59799265	691.70192714	708.3760977	-0.44335627	0.30603835	-0.32219055
0.25303	163.99062	1e-08	9.073e-05	0.00026931	4.8e-07	0.0	0.0014274	0.00026253	2.05e-06	714.59330599	691.70674156	708.37540578	-0.44308974	0.30593137	-0.32219001
0.25308	164.01772	1e-08	9.067e-05	0.00026937	4.8e-07	-0.0	0.0014274	0.00026253	2.05e-06	714.58861921	691.71155426	708.37471326	-0.44282323	0.30582442	-0.32218946
0.25314	164.04482	1e-08	9.062e-05	0.00026942	4.8e-07	0.0	0.0014274	0.00026253	2.05e-06	714.58393233	691.71636525	708.37402015	-0.44255675	0.30571747	-0.32218892
0.25319	164.07191	1e-08	9.056e-05	0.00026948	4.7e-07	0.0	0.0014274	0.00026253	2.05e-06	714.57924534	691.72117452	708.37332644	-0.4422903	0.30561055	-0.32218837
0.25325	164.09901	1e-08	9.051e-05	0.00026953	4.7e-07	-0.0	0.0014274	0.00026253	2.05e-06	714.57455826	691.72598207	708.37263213	-0.44202388	0.30550365	-0.32218783
0.2533	164.12609	1e-08	9.045e-05	0.00026959	4.7e-07	-0.0	0.0014274	0.00026254	2.05e-06	714.56987109	691.73078791	708.37193723	-0.44175748	0.30539676	-0.32218728
0.25336	164.15318	1e-08	9.04e-05	0.00026964	4.7e-07	0.0	0.0014274	0.00026254	2.05e-06	714.56518386	691.73559204	708.37124174	-0.44149112	0.3052899	-0.32218674
0.25341	164.18026	1e-08	9.034e-05	0.0002697	4.7e-07	0.0	0.0014274	0.00026254	2.05e-06	714.56049656	691.74039445	708.37054565	-0.44122478	0.30518305	-0.32218619
0.25347	164.20733	1e-08	9.029e-05	0.00026975	4.7e-07	-0.0	0.0014274	0.00026254	2.05e-06	714.5558092	691.74519515	708.36984896	-0.44095848	0.30507622	-0.32218564
0.26353	169.1008	1e-08	8.106e-05	0.00027898	3.7e-07	0.0	0.0014274	0.00026264	2.05e-06	713.70515599	692.59525587	708.23247087	-0.39324122	0.28587701	-0.3220777
0.26359	169.1272	1e-08	8.101e-05	0.00027903	3.7e-07	-0.0	0.0014274	0.00026264	2.05e-06	713.70058382	692.5997477	708.23166726	-0.3929883	0.2857742	-0.32207707
0.26364	169.1536	1e-08	8.097e-05	0.00027908	3.7e-07	-0.0	0.0014274	0.00026264	2.05e-06	713.69601282	692.60423788	708.23086309	-0.39273551	0.28567141	-0.32207644
0.2637	169.18	1e-08	8.092e-05	0.00027912	3.7e-07	0.0	0.0014274	0.00026264	2.05e-06	713.69144299	692.60872642	708.23005837	-0.39248281	0.28556865	-0.32207581
0.26375	169.20639	1e-08	8.087e-05	0.00027917	3.7e-07	0.0	0.0014274	0.00026264	2.05e-06	713.68687433	692.61321332	708.22925308	-0.39223022	0.28546592	-0.32207518
0.26381	169.23278	1e-08	8.083e-05	0.00027922	3.7e-07	-0.0	0.0014274	0.00026264	2.05e-06	713.68230685	692.61769858	708.22844723	-0.39197775	0.28536321	-0.32207454
0.26386	169.25917	1e-08	8.078e-05	0.00027926	3.7e-07	-0.0	0.0014274	0.00026264	2.05e-06	713.67774055	692.6221822	708.22764083	-0.39172536	0.28526052	-0.32207391
0.26392	169.28555	1e-08	8.074e-05	0.00027931	3.7e-07	0.0	0.0014274	0.00026264	2.05e-06	713.67317545	692.62666418	708.22683387	-0.39147311	0.28515786	-0.32207327
0.26397	169.31193	1e-08	8.069e-05	0.00027935	3.7e-07	-0.0	0.0014274	0.00026264	2.05e-06	713.66861153	692.63114453	708.22602635	-0.39122093	0.28505523	-0.32207264
0.26403	169.3383	1e-08	8.064e-05	0.0002794	3.7e-07	-0.0	0.0014274	0.00026264	2.05e-06	713.66404881	692.63562324	708.22521827	-0.39096889	0.28495262	-0.32207201
0.26408	169.36468	1e-08	8.06e-05	0.00027945	3.7e-07	0.0	0.0014274	0.00026264	2.05e-06	713.65948729	692.6401003	708.22440964	-0.39071693	0.28485003	-0.32207137
0.26414	169.39104	1e-08	8.055e-05	0.00027949	3.7e-07	0.0	0.0014274	0.00026264	2.05e-06	713.65492698	692.64457573	708.22360045	-0.39046511	0.28474747	-0.32207073
0.26419	169.41741	1e-08	8.051e-05	0.00027954	3.7e-07	-0.0	0.0014274	0.00026264	2.05e-06	713.65036788	692.64904953	708.2227907	-0.39021337	0.28464493	-0.3220701
0.26425	169.44377	1e-08	8.046e-05	0.00027958	3.7e-07	-0.0	0.0014274	0.00026264	2.05e-06	713.64580999	692.65352169	708.2219804	-0.38996176	0.28454242	-0.32206946
0.2643	169.47012	1e-08	8.041e-05	0.00027963	3.6e-07	0.0	0.0014274	0.00026264	2.05e-06	713.64125332	692.65799221	708.22116954	-0.38971024	0.28443993	-0.32206882
0.26436	169.49648	0.0	8.037e-05	0.00027968	3.6e-07	0.0	0.0014274	0.00026264	2.05e-06	713.63669787	692.6624611	708.22035813	-0.38945884	0.28433747	-0.32206819
0.26441	169.52283	0.0	8.032e-05	0.00027972	3.6e-07	-0.0	0.0014274	0.00026264	2.05e-06	713.63214365	692.66692835	708.21954616	-0.38920755	0.28423503	-0.32206755
0.26447	169.54917	0.0	8.028e-05	0.00027977	3.6e-07	-0.0	0.0014274	0.00026264	2.05e-06	713.62759066	692.67139397	708.21873363	-0.38895636	0.28413262	-0.32206691
0.27453	174.30874	0.0	7.257e-05	0.00028748	2.9e-07	0.0	0.00142741	0.00026272	2.05e-06	712.81869374	693.46153812	708.06106715	-0.34504238	0.26582687	-0.32194304
0.27459	174.33441	0.0	7.253e-05	0.00028752	2.9e-07	-0.0	0.00142741	0.00026272	2.05e-06	712.81442195	693.4657105	708.06015869	-0.34481448	0.26572929	-0.32194233
0.27464	174.36008	0.0	7.249e-05	0.00028756	2.9e-07	-0.0	0.00142741	0.00026272	2.05e-06	712.81015191	693.46988132	708.05924975	-0.34458677	0.26563174	-0.32194161
0.2747	174.38574	0.0	7.245e-05	0.00028759	2.9e-07	0.0	0.00142741	0.00026272	2.05e-06	712.80588361	693.47405059	708.05834032	-0.34435915	0.26553422	-0.3219409
0.27475	174.4114	0.0	7.241e-05	0.00028763	2.9e-07	0.0	0.00142741	0.00026272	2.05e-06	712.80161706	693.47821832	708.05743041	-0.34413172	0.26543672	-0.32194019
0.27481	174.43706	0.0	7.237e-05	0.00028767	2.9e-07	-0.0	0.00142741	0.00026272	2.05e-06	712.79735226	693.48238449	708.05652001	-0.34390437	0.26533925	-0.32193947
0.27486	174.46271	0.0	7.234e-05	0.00028771	2.9e-07	-0.0	0.00142741	0.00026272	2.05e-06	712.79308921	693.48654911	708.05560913	-0.34367721	0.26524181	-0.32193875
0.27492	174.48836	0.0	7.23e-05	0.00028775	2.9e-07	0.0	0.00142741	0.00026272	2.05e-06	712.78882791	693.49071218	708.05469777	-0.34345015	0.26514439	-0.32193804
0.27497	174.51401	0.0	7.226e-05	0.00028779	2.9e-07	0.0	0.00142741	0.00026272	2.05e-06	712.78456837	693.49487371	708.05378593	-0.34322327	0.26504701	-0.32193732
0.27503	174.53965	0.0	7.222e-05	0.00028783	2.9e-07	-0.0	0.00142741	0.00026272	2.05e-06	712.78031059	693.49903368	708.0528736	-0.34299648	0.26494964	-0.32193661
0.27508	174.56529	0.0	7.218e-05	0.00028787	2.9e-07	-0.0	0.00142741	0.00026272	2.05e-06	712.77605456	693.50319211	708.05196079	-0.34276987	0.26485231	-0.32193589
0.27514	174.59092	0.0	7.214e-05	0.0002879	2.9e-07	0.0	0.00142741	0.00026272	2.05e-06	712.77180029	693.50734898	708.0510475	-0.34254337	0.26475501	-0.32193517
0.27519	174.61655	0.0	7.21e-05	0.00028794	2.9e-07	0.0	0.00142741	0.00026272	2.05e-06	712.76754777	693.51150431	708.05013373	-0.34231704	0.26465773	-0.32193445
0.27525	174.64218	0.0	7.207e-05	0.00028798	2.9e-07	-0.0	0.00142741	0.00026272	2.05e-06	712.76329703	693.5156581	708.04921948	-0.34209082	0.26456048	-0.32193373
0.2753	174.6678	0.0	7.203e-05	0.00028802	2.9e-07	-0.0	0.00142741	0.00026272	2.05e-06	712.75904804	693.51981033	708.04830475	-0.34186476	0.26446325	-0.32193302
0.27536	174.69342	0.0	7.199e-05	0.00028806	2.8e-07	0.0	0.00142741	0.00026272	2.05e-06	712.75480082	693.52396103	708.04738954	-0.34163882	0.26436605	-0.3219323
0.27541	174.71904	0.0	7.195e-05	0.0002881	2.8e-07	0.0	0.00142741	0.00026272	2.05e-06	712.75055536	693.52811017	708.04647385	-0.34141304	0.26426889	-0.32193158
0.27547	174.74465	0.0	7.191e-05	0.00028813	2.8e-07	-0.0	0.00142741	0.00026272	2.05e-06	712.74631167	693.53225777	708.04555768	-0.34118738	0.26417174	-0.32193086
0.28553	179.36982	0.0	6.542e-05	0.00029463	2.3e-07	-0.0	0.00142741	0.00026278	2.05e-06	712.00053334	694.26573118	707.87028494	-0.30228705	0.24685791	-0.32179317
0.28559	179.39476	0.0	6.538e-05	0.00029466	2.3e-07	0.0	0.00142741	0.00026278	2.05e-06	711.99663014	694.26960228	707.86928802	-0.30208763	0.24676583	-0.32179238
0.28564	179.41969	0.0	6.535e-05	0.0002947	2.3e-07	0.0	0.00142741	0.00026278	2.05e-06	711.99272884	694.27347192	707.8682907	-0.30188842	0.24667379	-0.3217916
0.2857	179.44462	0.0	6.532e-05	0.00029473	2.3e-07	-0.0	0.00142741	0.00026278	2.05e-06	711.98882942	694.2773401	707.86729298	-0.30168929	0.24658176	-0.32179082
0.28575	179.46954	0.0	6.528e-05	0.00029476	2.3e-07	-0.0	0.00142741	0.00026278	2.05e-06	711.98493189	694.28120682	707.86629486	-0.30149036	0.24648978	-0.32179003
0.28581	179.49446	0.0	6.525e-05	0.0002948	2.3e-07	0.0	0.00142741	0.00026278	2.05e-06	711.98103626	694.28507209	707.86529634	-0.30129152	0.24639781	-0.32178925
0.28586	179.51938	0.0	6.522e-05	0.00029483	2.3e-07	0.0	0.00142741	0.00026278	2.05e-06	711.97714251	694.28893589	707.86429743	-0.30109287	0.24630588	-0.32178846
0.28592	179.54429	0.0	6.519e-05	0.00029486	2.3e-07	-0.0	0.00142741	0.00026278	2.05e-06	711.97325066	694.29279824	707.86329812	-0.30089432	0.24621397	-0.32178768
0.28597	179.5692	0.0	6.515e-05	0.00029489	2.3e-07	-0.0	0.00142741	0.00026278	2.05e-06	711.96936069	694.29665912	707.86229842	-0.30069596	0.24612209	-0.32178689
0.28603	179.59411	0.0	6.512e-05	0.00029493	2.3e-07	0.0	0.00142741	0.00026278	2.05e-06	711.96547262	694.30051855	707.86129832	-0.30049769	0.24603023	-0.32178611
0.28608	179.61901	0.0	6.509e-05	0.00029496	2.3e-07	0.0	0.00142741	0.00026278	2.05e-06	711.96158644	694.30437653	707.86029782	-0.30029962	0.24593841	-0.32178532
0.28614	179.64391	0.0	6.506e-05	0.00029499	2.3e-07	-0.0	0.00142741	0.00026278	2.05e-06	711.95770215	694.30823304	707.85929693	-0.30010164	0.24584661	-0.32178454
0.28619	179.6688	0.0	6.502e-05	0.00029502	2.3e-07	-0.0	0.00142741	0.00026278	2.05e-06	711.95381975	694.3120881	707.85829565	-0.29990385	0.24575484	-0.32178375
0.28625	179.69369	0.0	6.499e-05	0.00029506	2.3e-07	0.0	0.00142741	0.00026278	2.05e-06	711.94993924	694.31594171	707.85729397	-0.29970616	0.24566309	-0.32178296
0.2863	179.71858	0.0	6.496e-05	0.00029509	2.3e-07	0.0	0.00142741	0.00026278	2.05e-06	711.94606062	694.31979386	707.85629189	-0.29950865	0.24557138	-0.32178218
0.28636	179.74346	0.0	6.493e-05	0.00029512	2.3e-07	-0.0	0.00142741	0.00026278	2.05e-06	711.9421839	694.32364456	707.85528943	-0.29931124	0.24547969	-0.32178139
0.28641	179.76834	0.0	6.489e-05	0.00029515	2.3e-07	-0.0	0.00142741	0.00026278	2.05e-06	711.93830906	694.3274938	707.85428657	-0.29911403	0.24538803	-0.3217806
0.28647	179.79322	0.0	6.486e-05	0.00029519	2.3e-07	0.0	0.00142741	0.00026278	2.05e-06	711.93443611	694.33134159	707.85328332	-0.29891691	0.2452964	-0.32177981
0.29653	184.28337	0.0	5.934e-05	0.00030071	1.8e-07	0.0	0.00142741	0.00026282	2.05e-06	711.25727388	695.01148085	707.66352878	-0.26521292	0.22898687	-0.32163075
0.29659	184.30756	0.0	5.931e-05	0.00030074	1.8e-07	0.0	0.00142741	0.00026282	2.05e-06	711.25374379	695.01506881	707.6624606	-0.26504142	0.22890024	-0.32162991
0.29664	184.33176	0.0	5.929e-05	0.00030076	1.8e-07	-0.0	0.00142741	0.00026282	2.05e-06	711.25021552	695.01865539	707.6613921	-0.26486999	0.22881362	-0.32162908
0.2967	184.35594	0.0	5.926e-05	0.00030079	1.8e-07	-0.0	0.00142741	0.00026282	2.05e-06	711.24668906	695.02224061	707.66032328	-0.26469876	0.22872704	-0.32162824
0.29675	184.38013	0.0	5.923e-05	0.00030082	1.8e-07	0.0	0.00142741	0.00026282	2.05e-06	711.24316441	695.02582445	707.65925415	-0.26452761	0.22864047	-0.3216274
0.29681	184.40431	0.0	5.92e-05	0.00030085	1.8e-07	0.0	0.00142741	0.00026282	2.05e-06	711.23964158	695.02940692	707.65818471	-0.26435664	0.22855395	-0.32162656
0.29686	184.42849	0.0	5.917e-05	0.00030088	1.8e-07	-0.0	0.00142741	0.00026282	2.05e-06	711.23612056	695.03298802	707.65711495	-0.26418576	0.22846744	-0.32162572
0.29692	184.45266	0.0	5.915e-05	0.0003009	1.8e-07	-0.0	0.00142741	0.00026282	2.05e-06	711.23260135	695.03656776	707.65604489	-0.26401505	0.22838096	-0.32162488
0.29697	184.47683	0.0	5.912e-05	0.00030093	1.8e-07	-0.0	0.00142741	0.00026282	2.05e-06	711.22908396	695.04014612	707.65497451	-0.26384445	0.2282945	-0.32162403
0.29703	184.501	0.0	5.909e-05	0.00030096	1.8e-07	0.0	0.00142741	0.00026282	2.05e-06	711.22556837	695.04372312	707.65390381	-0.263674	0.22820808	-0.32162319
0.29708	184.52516	0.0	5.906e-05	0.00030099	1.8e-07	0.0	0.00142741	0.00026282	2.05e-06	711.22205459	695.04729875	707.65283281	-0.26350367	0.22812168	-0.32162235
0.29714	184.54932	0.0	5.903e-05	0.00030101	1.8e-07	-0.0	0.00142741	0.00026282	2.05e-06	711.21854263	695.05087301	707.6517615	-0.26333347	0.2280353	-0.32162151
0.29719	184.57347	0.0	5.901e-05	0.00030104	1.8e-07	-0.0	0.00142741	0.00026282	2.05e-06	711.21503247	695.05444591	707.65068987	-0.26316342	0.22794896	-0.32162067
0.29725	184.59762	0.0	5.898e-05	0.00030107	1.8e-07	0.0	0.00142741	0.00026282	2.05e-06	711.21152412	695.05801744	707.64961794	-0.26299348	0.22786264	-0.32161983
0.2973	184.62177	0.0	5.895e-05	0.0003011	1.8e-07	0.0	0.00142741	0.00026282	2.05e-06	711.20801757	695.0615876	707.64854569	-0.26282371	0.22777635	-0.32161898
0.29736	184.64592	0.0	5.892e-05	0.00030113	1.8e-07	-0.0	0.00142741	0.00026282	2.05e-06	711.20451284	695.0651564	707.64747314	-0.26265403	0.22769008	-0.32161814
0.29741	184.67006	0.0	5.89e-05	0.00030115	1.8e-07	-0.0	0.00142741	0.00026282	2.05e-06	711.2010099	695.06872383	707.64640027	-0.26248453	0.22760384	-0.3216173
0.29747	184.69419	0.0	5.887e-05	0.00030118	1.8e-07	0.0	0.00142741	0.00026282	2.05e-06	711.19750878	695.0722899	707.6453271	-0.2623151	0.22751762	-0.32161646
0.30753	189.04858	0.0	5.414e-05	0.00030591	1.5e-07	0.0	0.00142741	0.00026285	2.05e-06	710.58634099	695.70234874	707.44414428	-0.23347784	0.21218056	-0.32145843
0.30758	189.07203	0.0	5.412e-05	0.00030593	1.5e-07	0.0	0.00142741	0.00026285	2.05e-06	710.58315765	695.70567095	707.44302087	-0.23333164	0.21209912	-0.32145755
0.30764	189.09548	0.0	5.409e-05	0.00030596	1.5e-07	-0.0	0.00142741	0.00026285	2.05e-06	710.57997596	695.70899188	707.44189721	-0.23318554	0.21201769	-0.32145666
0.30769	189.11892	0.0	5.407e-05	0.00030598	1.5e-07	-0.0	0.00142741	0.00026285	2.05e-06	710.57679591	695.71231152	707.44077332	-0.2330396	0.2119363	-0.32145578
0.30775	189.14236	0.0	5.404e-05	0.00030601	1.5e-07	0.0	0.00142741	0.00026285	2.05e-06	710.5736175	695.71562988	707.43964919	-0.23289373	0.21185493	-0.3214549
0.3078	189.1658	0.0	5.402e-05	0.00030603	1.5e-07	0.0	0.00142741	0.00026285	2.05e-06	710.57044073	695.71894695	707.43852482	-0.23274803	0.21177359	-0.32145401
0.30786	189.18923	0.0	5.4e-05	0.00030605	1.5e-07	-0.0	0.00142741	0.00026285	2.05e-06	710.56726559	695.72226274	707.43740021	-0.23260239	0.21169226	-0.32145313
0.30791	189.21266	0.0	5.397e-05	0.00030608	1.5e-07	-0.0	0.00142741	0.00026285	2.05e-06	710.5640921	695.72557724	707.43627536	-0.23245693	0.21161097	-0.32145225
0.30797	189.23609	0.0	5.395e-05	0.0003061	1.5e-07	0.0	0.00142741	0.00026285	2.05e-06	710.56092023	695.72889046	707.43515028	-0.23231154	0.2115297	-0.32145136
0.30802	189.25951	0.0	5.392e-05	0.00030613	1.5e-07	0.0	0.00142741	0.00026285	2.05e-06	710.55775001	695.73220239	707.43402496	-0.2321663	0.21144846	-0.32145048
0.30808	189.28293	0.0	5.39e-05	0.00030615	1.5e-07	0.0	0.00142741	0.00026286	2.05e-06	710.55458141	695.73551304	707.43289941	-0.23202115	0.21136724	-0.3214496
0.30813	189.30634	0.0	5.388e-05	0.00030617	1.5e-07	-0.0	0.00142741	0.00026286	2.05e-06	710.55141445	695.73882241	707.43177362	-0.23187613	0.21128604	-0.32144871
0.30819	189.32975	0.0	5.385e-05	0.0003062	1.5e-07	-0.0	0.00142741	0.00026286	2.05e-06	710.54824912	695.7421305	707.43064759	-0.23173124	0.21120488	-0.32144783
0.30824	189.35316	0.0	5.383e-05	0.00030622	1.5e-07	0.0	0.00142741	0.00026286	2.05e-06	710.54508542	695.7454373	707.42952133	-0.23158644	0.21112373	-0.32144694
0.3083	189.37656	0.0	5.38e-05	0.00030625	1.5e-07	0.0	0.00142741	0.00026286	2.05e-06	710.54192335	695.74874282	707.42839484	-0.23144181	0.21104262	-0.32144606
0.30835	189.39996	0.0	5.378e-05	0.00030627	1.5e-07	-0.0	0.00142741	0.00026286	2.05e-06	710.53876291	695.75204706	707.42726811	-0.23129723	0.21096152	-0.32144517
0.30841	189.42336	0.0	5.376e-05	0.00030629	1.5e-07	-0.0	0.00142741	0.00026286	2.05e-06	710.5356041	695.75535002	707.42614114	-0.23115283	0.21088046	-0.32144429
0.30846	189.44675	0.0	5.373e-05	0.00030632	1.5e-07	0.0	0.00142741	0.00026286	2.05e-06	710.53244691	695.7586517	707.42501394	-0.2310085	0.21079941	-0.3214434
0.31853	193.6645	0.0	4.965e-05	0.0003104	1.2e-07	0.0	0.00142741	0.00026288	2.05e-06	709.98101007	696.34171683	707.21514661	-0.20649285	0.19638278	-0.32127856
0.31858	193.6872	0.0	4.963e-05	0.00031042	1.2e-07	-0.0	0.00142741	0.00026288	2.05e-06	709.97813476	696.34478968	707.21398199	-0.20636873	0.19630621	-0.32127764
0.31864	193.7099	0.0	4.961e-05	0.00031044	1.2e-07	-0.0	0.00142741	0.00026288	2.05e-06	709.97526088	696.34786133	707.21281721	-0.20624476	0.19622968	-0.32127673
0.31869	193.73259	0.0	4.959e-05	0.00031046	1.2e-07	-0.0	0.00142741	0.00026288	2.05e-06	709.97238844	696.35093177	707.21165225	-0.20612087	0.19615316	-0.32127581
0.31875	193.75529	0.0	4.957e-05	0.00031048	1.2e-07	0.0	0.00142741	0.00026288	2.05e-06	709.96951744	696.35400101	707.21048711	-0.20599707	0.19607667	-0.3212749
0.3188	193.77797	0.0	4.955e-05	0.0003105	1.2e-07	0.0	0.00142741	0.00026288	2.05e-06	709.96664786	696.35706903	707.2093218	-0.20587342	0.19600021	-0.32127398
0.31886	193.80066	0.0	4.953e-05	0.00031052	1.2e-07	-0.0	0.00142741	0.00026288	2.05e-06	709.96377972	696.36013586	707.20815632	-0.20574981	0.19592376	-0.32127307
0.31891	193.82334	0.0	4.951e-05	0.00031054	1.2e-07	-0.0	0.00142741	0.00026288	2.05e-06	709.96091301	696.36320147	707.20699066	-0.20562636	0.19584734	-0.32127215
0.31897	193.84601	0.0	4.949e-05	0.00031056	1.2e-07	0.0	0.00142741	0.00026288	2.05e-06	709.95804773	696.36626588	707.20582484	-0.20550296	0.19577094	-0.32127124
0.31902	193.86869	0.0	4.947e-05	0.00031058	1.2e-07	0.0	0.00142741	0.00026288	2.05e-06	709.95518388	696.36932909	707.20465884	-0.2053797	0.19569457	-0.32127032
0.31908	193.89135	0.0	4.945e-05	0.0003106	1.2e-07	0.0	0.00142741	0.00026288	2.05e-06	709.95232145	696.37239109	707.20349266	-0.20525652	0.19561822	-0.3212694
0.31913	193.91402	0.0	4.943e-05	0.00031062	1.2e-07	-0.0	0.00142741	0.00026288	2.05e-06	709.94946045	696.37545189	707.20232632	-0.20513344	0.19554189	-0.32126849
0.31919	193.93668	0.0	4.94e-05	0.00031065	1.2e-07	-0.0	0.00142741	0.00026288	2.05e-06	709.94660088	696.37851148	707.2011598	-0.20501049	0.19546559	-0.32126757
0.31924	193.95934	0.0	4.938e-05	0.00031067	1.2e-07	0.0	0.00142741	0.00026288	2.05e-06	709.94374273	696.38156987	707.19999312	-0.2048876	0.19538931	-0.32126666
0.3193	193.98199	0.0	4.936e-05	0.00031069	1.2e-07	0.0	0.00142741	0.00026288	2.05e-06	709.94088601	696.38462706	707.19882626	-0.20476486	0.19531306	-0.32126574
0.31935	194.00464	0.0	4.934e-05	0.00031071	1.2e-07	-0.0	0.00142741	0.00026288	2.05e-06	709.9380307	696.38768305	707.19765923	-0.20464217	0.19523682	-0.32126482
0.31941	194.02729	0.0	4.932e-05	0.00031073	1.2e-07	-0.0	0.00142741	0.00026288	2.05e-06	709.93517682	696.39073783	707.19649203	-0.20451962	0.19516062	-0.32126391
0.31946	194.04993	0.0	4.93e-05	0.00031075	1.2e-07	-0.0	0.00142741	0.00026288	2.05e-06	709.93232436	696.39379141	707.19532466	-0.20439715	0.19508443	-0.32126299
0.32953	198.13002	0.0	4.576e-05	0.00031429	1e-07	0.0	0.00142741	0.0002629	2.05e-06	709.43322444	696.9326962	706.97911593	-0.18360699	0.18153037	-0.32109317
0.32958	198.15197	0.0	4.574e-05	0.00031431	1e-07	0.0	0.00142741	0.0002629	2.05e-06	709.4306158	696.93553497	706.97792195	-0.18349627	0.18145462	-0.32109218
0.32964	198.17392	0.0	4.573e-05	0.00031432	1e-07	0.0	0.00142741	0.0002629	2.05e-06	709.42800845	696.93837255	706.97672783	-0.18333071	0.18134127	-0.3210907
0.32969	198.19586	0.0	4.571e-05	0.00031434	1e-07	0.0	0.00142741	0.0002629	2.05e-06	709.42540304	696.94120835	706.97553353	-0.18323596	0.18127638	-0.32108986
0.32975	198.21779	0.0	4.569e-05	0.00031436	1e-07	0.0	0.00142741	0.0002629	2.05e-06	709.42279875	696.94404313	706.97433912	-0.18315521	0.18122097	-0.32108914
0.3298	198.23972	0.0	4.567e-05	0.00031438	1e-07	0.0	0.00142741	0.0002629	2.05e-06	709.4201954	696.94687703	706.97314462	-0.18295396	0.18108297	-0.32108733
0.32986	198.26165	0.0	4.565e-05	0.0003144	1e-07	0.0	0.00142741	0.0002629	2.05e-06	709.4175944	696.94970876	706.97194988	-0.18292218	0.18106117	-0.32108705
0.32991	198.28358	0.0	4.564e-05	0.00031441	1e-07	-0.0	0.00142741	0.0002629	2.05e-06	709.41499378	696.95254015	706.97075511	-0.18273555	0.18093287	-0.32108537
0.32997	198.3055	0.0	4.562e-05	0.00031443	1e-07	-0.0	0.00142741	0.0002629	2.05e-06	709.41239534	696.95536951	706.96956013	-0.18272637	0.18092657	-0.32108529
0.33002	198.32742	0.0	4.56e-05	0.00031445	1e-07	-0.0	0.00142741	0.0002629	2.05e-06	709.40979701	696.95819878	706.96836514	-0.18260343	0.18084209	-0.32108419
0.33008	198.34933	0.0	4.558e-05	0.00031447	1e-07	-0.0	0.00142741	0.0002629	2.05e-06	709.40720012	696.96102672	706.96717001	-0.18246062	0.18074392	-0.3210829
0.33013	198.37124	0.0	4.556e-05	0.00031449	1e-07	-0.0	0.00142741	0.0002629	2.05e-06	709.4046049	696.96385311	706.96597471	-0.18236058	0.18067505	-0.321082
0.33019	198.39315	0.0	4.555e-05	0.0003145	1e-07	-0.0	0.00142741	0.0002629	2.05e-06	709.40201086	696.96667841	706.9647793	-0.18228204	0.18062099	-0.32108129
0.33024	198.41505	0.0	4.553e-05	0.00031452	1e-07	-0.0	0.00142741	0.0002629	2.05e-06	709.39941773	696.96950287	706.96358381	-0.18213109	0.18051697	-0.32107993
0.3303	198.43695	0.0	4.551e-05	0.00031454	1e-07	0.0	0.00142741	0.0002629	2.05e-06	709.39682638	696.97232568	706.96238814	-0.18209044	0.18048896	-0.32107956
0.33035	198.45884	0.0	4.549e-05	0.00031456	1e-07	0.0	0.00142741	0.0002629	2.05e-06	709.39423549	696.97514806	706.96119243	-0.18196447	0.1804021	-0.32107843
0.33041	198.48073	0.0	4.547e-05	0.00031458	1e-07	0.0	0.00142741	0.0002629	2.05e-06	709.39164609	696.97796907	706.95999657	-0.18189517	0.18035432	-0.3210778
0.33046	198.50262	0.0	4.546e-05	0.00031459	1e-07	-0.0	0.00142741	0.0002629	2.05e-06	709.3890575	696.98078932	706.95880064	-0.18182127	0.18030333	-0.32107713
0.34053	202.44389	0.0	4.237e-05	0.00031768	9e-08	0.0	0.00142741	0.00026292	2.05e-06	708.93489206	697.47821631	706.73820507	-0.16412173	0.16750703	-0.32090322
0.34058	202.46507	0.0	4.235e-05	0.0003177	8e-08	0.0	0.00142741	0.00026292	2.05e-06	708.93251182	697.48083438	706.73699136	-0.16403249	0.16743934	-0.32090227
0.34064	202.48625	0.0	4.234e-05	0.00031771	8e-08	0.0	0.00142741	0.00026292	2.05e-06	708.93013262	697.48345138	706.73577756	-0.16383978	0.16729298	-0.32090021
0.34069	202.50743	0.0	4.232e-05	0.00031773	8e-08	-0.0	0.00142741	0.00026292	2.05e-06	708.92775568	697.48606607	706.7345636	-0.16383978	0.16729298	-0.32090021
0.34075	202.52861	0.0	4.23e-05	0.00031775	8e-08	-0.0	0.00142741	0.00026292	2.05e-06	708.92537874	697.48868077	706.73334964	-0.16380665	0.16726782	-0.32089985
0.3408	202.54978	0.0	4.229e-05	0.00031776	8e-08	-0.0	0.00142741	0.00026292	2.05e-06	708.92300219	697.49129507	706.73213565	-0.16369844	0.16718561	-0.32089869
0.34086	202.57094	0.0	4.227e-05	0.00031778	8e-08	-0.0	0.00142741	0.00026292	2.05e-06	708.92062691	697.49390808	706.73092157	-0.16361297	0.16712066	-0.32089778
0.34091	202.59211	0.0	4.226e-05	0.00031779	8e-08	0.0	0.00142741	0.00026292	2.05e-06	708.91825263	697.49652007	706.72970742	-0.16354012	0.16706522	-0.320897
0.34097	202.61327	0.0	4.224e-05	0.00031781	8e-08	-0.0	0.00142741	0.00026292	2.05e-06	708.9158792	697.49913118	706.7284932	-0.16335367	0.16692337	-0.32089499
0.34102	202.63442	0.0	4.223e-05	0.00031783	8e-08	-0.0	0.00142741	0.00026292	2.05e-06	708.91350796	697.50174007	706.72727882	-0.16333511	0.16690921	-0.32089479
0.34108	202.65557	0.0	4.221e-05	0.00031784	8e-08	-0.0	0.00142741	0.00026292	2.05e-06	708.91113693	697.50434873	706.72606443	-0.16318366	0.1667937	-0.32089316
0.34113	202.67672	0.0	4.219e-05	0.00031786	8e-08	-0.0	0.00142741	0.00026292	2.05e-06	708.90876768	697.50695557	706.72484991	-0.16317565	0.1667876	-0.32089308
0.34119	202.69786	0.0	4.218e-05	0.00031787	8e-08	-0.0	0.00142741	0.00026292	2.05e-06	708.90639852	697.50956232	706.72363538	-0.16308186	0.16671609	-0.32089207
0.34124	202.719	0.0	4.216e-05	0.00031789	8e-08	-0.0	0.00142741	0.00026292	2.05e-06	708.90403046	697.51216795	706.72242077	-0.16297071	0.16663132	-0.32089087
0.3413	202.74014	0.0	4.215e-05	0.0003179	8e-08	-0.0	0.00142741	0.00026292	2.05e-06	708.9016637	697.51477224	706.72120607	-0.16279079	0.16649382	-0.32088892
0.34135	202.76127	0.0	4.213e-05	0.00031792	8e-08	0.0	0.00142741	0.00026292	2.05e-06	708.89929905	697.51737437	706.71999122	-0.16274111	0.16645585	-0.32088839
0.34141	202.7824	0.0	4.212e-05	0.00031794	8e-08	0.0	0.00142741	0.00026292	2.05e-06	708.89693498	697.5199759	706.71877632	-0.16273071	0.1664479	-0.32088827
0.34146	202.80352	0.0	4.21e-05	0.00031795	8e-08	0.0	0.00142741	0.00026292	2.05e-06	708.89457103	697.5225773	706.71756142	-0.16265325	0.1663887	-0.32088744
0.35152	206.60463	0.0	3.939e-05	0.00032066	7e-08	0.0	0.00142741	0.00026293	2.05e-06	708.47857105	697.9810423	706.49416731	-0.14758238	0.15432876	-0.32071111
0.35158	206.62504	0.0	3.938e-05	0.00032067	7e-08	0.0	0.00142741	0.00026293	2.05e-06	708.47638399	697.98345321	706.49294174	-0.14753958	0.15429287	-0.32071057
0.35163	206.64545	0.0	3.937e-05	0.00032069	7e-08	0.0	0.00142741	0.00026293	2.05e-06	708.47419743	697.98586356	706.49171613	-0.14750341	0.15426254	-0.32071011
0.35169	206.66586	0.0	3.935e-05	0.0003207	7e-08	0.0	0.00142741	0.00026293	2.05e-06	708.47201129	697.98827342	706.49049051	-0.14737896	0.15415816	-0.32070854
0.35174	206.68627	0.0	3.934e-05	0.00032071	7e-08	0.0	0.00142741	0.00026293	2.05e-06	708.4698266	697.99068165	706.48926482	-0.14730519	0.15409621	-0.3207076
0.3518	206.70667	0.0	3.932e-05	0.00032073	7e-08	0.0	0.00142741	0.00026293	2.05e-06	708.46764276	697.99308891	706.48803909	-0.14713891	0.15395645	-0.32070549
0.35185	206.72707	0.0	3.931e-05	0.00032074	7e-08	-0.0	0.00142741	0.00026293	2.05e-06	708.46546086	697.99549397	706.48681327	-0.14713891	0.15395645	-0.32070549
0.35191	206.74746	0.0	3.93e-05	0.00032076	7e-08	-0.0	0.00142741	0.00026293	2.05e-06	708.46327896	697.99789903	706.48558744	-0.14711554	0.15393681	-0.32070519
0.35196	206.76785	0.0	3.928e-05	0.00032077	7e-08	-0.0	0.00142741	0.00026293	2.05e-06	708.46109733	698.00030378	706.48436161	-0.14704029	0.15387354	-0.32070424
0.35202	206.78823	0.0	3.927e-05	0.00032078	7e-08	-0.0	0.00142741	0.00026293	2.05e-06	708.45891657	698.00270754	706.48313573	-0.14693608	0.15378588	-0.32070291
0.35207	206.80861	0.0	3.925e-05	0.0003208	7e-08	-0.0	0.00142741	0.00026293	2.05e-06	708.45673703	698.00510992	706.4819098	-0.14689539	0.1537516	-0.32070239
0.35213	206.82899	0.0	3.924e-05	0.00032081	7e-08	-0.0	0.00142741	0.00026293	2.05e-06	708.45455796	698.00751176	706.48068384	-0.14675069	0.15362976	-0.32070055
0.35218	206.84937	0.0	3.923e-05	0.00032082	7e-08	-0.0	0.00142741	0.00026293	2.05e-06	708.45238058	698.00991169	706.4794578	-0.14670364	0.15359014	-0.32069995
0.35224	206.86974	0.0	3.921e-05	0.00032084	7e-08	-0.0	0.00142741	0.00026293	2.05e-06	708.45020374	698.01231099	706.47823174	-0.14659972	0.15350241	-0.32069862
0.35229	206.8901	0.0	3.92e-05	0.00032085	7e-08	-0.0	0.00142741	0.00026293	2.05e-06	708.44802811	698.01470892	706.47700563	-0.14655349	0.15346338	-0.32069802
0.35235	206.91046	0.0	3.918e-05	0.00032087	7e-08	-0.0	0.00142741	0.00026293	2.05e-06	708.44585301	698.01710623	706.47577949	-0.14651991	0.15343505	-0.3206976
0.3524	206.93082	0.0	3.917e-05	0.00032088	7e-08	-0.0	0.00142741	0.00026293	2.05e-06	708.44367831	698.0195031	706.47455333	-0.14639777	0.15333196	-0.32069603
0.35246	206.95118	0.0	3.916e-05	0.00032089	7e-08	-0.0	0.00142741	0.00026293	2.05e-06	708.44150502	698.02189835	706.4733271	-0.14632868	0.15327357	-0.32069515
0.36252	210.61059	0.0	3.677e-05	0.00032328	6e-08	-0.0	0.00142741	0.00026294	2.05e-06	708.05777159	698.4437457	706.24840073	-0.13349152	0.14194033	-0.32051806
0.36258	210.63023	0.0	3.676e-05	0.00032329	6e-08	-0.0	0.00142741	0.00026294	2.05e-06	708.05574752	698.44596209	706.2471695	-0.1334481	0.14190023	-0.32051742
0.36263	210.64986	0.0	3.675e-05	0.0003233	6e-08	-0.0	0.00142741	0.00026294	2.05e-06	708.05372394	698.44817785	706.24593826	-0.13342481	0.14187873	-0.32051707
0.36269	210.66949	0.0	3.674e-05	0.00032331	6e-08	-0.0	0.00142741	0.00026294	2.05e-06	708.05170064	698.45039327	706.24470702	-0.13332095	0.14178282	-0.32051553
0.36274	210.68912	0.0	3.673e-05	0.00032333	6e-08	-0.0	0.00142741	0.00026294	2.05e-06	708.04967852	698.45260718	706.24347576	-0.13327542	0.14174076	-0.32051485
0.3628	210.70874	0.0	3.671e-05	0.00032334	6e-08	-0.0	0.00142741	0.00026294	2.05e-06	708.04765694	698.45482044	706.24224448	-0.1330954	0.14157413	-0.32051217
0.36285	210.72836	0.0	3.67e-05	0.00032335	6e-08	0.0	0.00142741	0.00026294	2.05e-06	708.04563741	698.45703108	706.24101316	-0.13308615	0.14156557	-0.32051203
0.36291	210.74798	0.0	3.669e-05	0.00032336	6e-08	0.0	0.00142741	0.00026294	2.05e-06	708.043618	698.45924159	706.23978184	-0.13308465	0.14156418	-0.32051201
0.36296	210.76759	0.0	3.668e-05	0.00032337	6e-08	0.0	0.00142741	0.00026294	2.05e-06	708.0415986	698.46145207	706.23855052	-0.13302453	0.14150854	-0.32051111
0.36302	210.78719	0.0	3.666e-05	0.00032339	6e-08	0.0	0.00142741	0.00026294	2.05e-06	708.03957989	698.46366168	706.23731919	-0.13294043	0.14143064	-0.32050985
0.36307	210.80679	0.0	3.665e-05	0.0003234	6e-08	0.0	0.00142741	0.00026294	2.05e-06	708.03756214	698.46587007	706.23608784	-0.13289511	0.14138865	-0.32050918
0.36313	210.82639	0.0	3.664e-05	0.00032341	6e-08	-0.0	0.00142741	0.00026294	2.05e-06	708.03554492	698.4680778	706.23485648	-0.13283513	0.14133301	-0.32050828
0.36318	210.84599	0.0	3.663e-05	0.00032342	6e-08	-0.0	0.00142741	0.00026294	2.05e-06	708.03352839	698.47028466	706.2336251	-0.13269414	0.14120226	-0.32050617
0.36324	210.86558	0.0	3.662e-05	0.00032344	6e-08	0.0	0.00142741	0.00026294	2.05e-06	708.03151347	698.47248946	706.2323937	-0.13269414	0.14120226	-0.32050617
0.36329	210.88517	0.0	3.66e-05	0.00032345	6e-08	0.0	0.00142741	0.00026294	2.05e-06	708.02949856	698.47469427	706.2311623	-0.13256366	0.14108096	-0.32050421
0.36335	210.90475	0.0	3.659e-05	0.00032346	6e-08	0.0	0.00142741	0.00026294	2.05e-06	708.02748514	698.47689717	706.22993086	-0.13256022	0.14107777	-0.32050416
0.3634	210.92433	0.0	3.658e-05	0.00032347	6e-08	0.0	0.00142741	0.00026294	2.05e-06	708.02547177	698.47910002	706.22869943	-0.13251772	0.14103828	-0.32050352
0.36346	210.9439	0.0	3.657e-05	0.00032348	6e-08	0.0	0.00142741	0.00026294	2.05e-06	708.02345887	698.48130225	706.22746799	-0.13240402	0.14093258	-0.32050181
0.37352	214.45991	0.0	3.446e-05	0.00032559	5e-08	-0.0	0.00142741	0.00026295	2.05e-06	707.66701303	698.86867633	706.00200408	-0.12140858	0.1302679	-0.32032464
0.37358	214.47876	0.0	3.445e-05	0.0003256	5e-08	-0.0	0.00142741	0.00026295	2.05e-06	707.6651268	698.87070963	706.00077204	-0.12134392	0.13020239	-0.32032352
0.37363	214.4976	0.0	3.444e-05	0.00032561	5e-08	-0.0	0.00142741	0.00026295	2.05e-06	707.66324131	698.8727419	705.99954001	-0.12123629	0.13009337	-0.32032166
0.37369	214.51644	0.0	3.443e-05	0.00032562	5e-08	0.0	0.00142741	0.00026295	2.05e-06	707.66135702	698.87477246	705.99830799	-0.12123629	0.13009337	-0.32032166
0.37374	214.53528	0.0	3.442e-05	0.00032563	5e-08	0.0	0.00142741	0.00026295	2.05e-06	707.65947274	698.87680302	705.99707597	-0.12122362	0.13008052	-0.32032144
0.3738	214.55412	0.0	3.441e-05	0.00032564	5e-08	0.0	0.00142741	0.00026295	2.05e-06	707.6575886	698.87883337	705.99584395	-0.12117065	0.13002686	-0.32032053
0.37385	214.57295	0.0	3.44e-05	0.00032565	5e-08	0.0	0.00142741	0.00026295	2.05e-06	707.65570506	698.88086289	705.99461194	-0.12108882	0.1299439	-0.32031911
0.37391	214.59177	0.0	3.439e-05	0.00032566	5e-08	0.0	0.00142741	0.00026295	2.05e-06	707.65382245	698.88289111	705.99337993	-0.12105887	0.12991352	-0.32031859
0.37396	214.61059	0.0	3.438e-05	0.00032568	5e-08	-0.0	0.00142741	0.00026295	2.05e-06	707.65194017	698.88491885	705.99214794	-0.12100014	0.1298539	-0.32031757
0.37402	214.62941	0.0	3.437e-05	0.00032569	5e-08	-0.0	0.00142741	0.00026295	2.05e-06	707.65005856	698.88694565	705.99091594	-0.12088067	0.12973265	-0.3203155
0.37407	214.64822	0.0	3.435e-05	0.0003257	5e-08	0.0	0.00142741	0.00026295	2.05e-06	707.6481783	698.88897056	705.98968397	-0.12088067	0.12973265	-0.3203155
0.37413	214.66703	0.0	3.434e-05	0.00032571	5e-08	0.0	0.00142741	0.00026295	2.05e-06	707.64629805	698.89099546	705.98845199	-0.1207692	0.12961924	-0.32031355
0.37418	214.68584	0.0	3.433e-05	0.00032572	5e-08	0.0	0.00142741	0.00026295	2.05e-06	707.64441905	698.89301859	705.98722002	-0.12075988	0.12960976	-0.32031339
0.37424	214.70464	0.0	3.432e-05	0.00032573	5e-08	0.0	0.00142741	0.00026295	2.05e-06	707.64254015	698.89504156	705.98598806	-0.12073115	0.12958054	-0.32031289
0.37429	214.72344	0.0	3.431e-05	0.00032574	5e-08	0.0	0.00142741	0.00026295	2.05e-06	707.64066158	698.89706408	705.9847561	-0.12063679	0.12948456	-0.32031125
0.37435	214.74223	0.0	3.43e-05	0.00032575	5e-08	0.0	0.00142741	0.00026295	2.05e-06	707.63878408	698.8990851	705.98352416	-0.12060443	0.12945163	-0.32031068
0.3744	214.76102	0.0	3.429e-05	0.00032576	5e-08	0.0	0.00142741	0.00026295	2.05e-06	707.63690694	698.9011056	705.98229222	-0.12044206	0.12928608	-0.32030784
0.37446	214.77981	0.0	3.428e-05	0.00032577	5e-08	-0.0	0.00142741	0.00026295	2.05e-06	707.63503164	698.9031235	705.9810603	-0.12043331	0.12927715	-0.32030769
0.38452	218.15045	0.0	3.242e-05	0.00032764	5e-08	0.0	0.00142741	0.00026296	2.05e-06	707.3017076	699.25801909	705.75583231	-0.11101902	0.11929456	-0.32013208
0.38458	218.1685	0.0	3.241e-05	0.00032765	5e-08	0.0	0.00142741	0.00026296	2.05e-06	707.29993798	699.25988042	705.75460318	-0.1109078	0.11917187	-0.32012987
0.38463	218.18654	0.0	3.24e-05	0.00032766	5e-08	-0.0	0.00142741	0.00026296	2.05e-06	707.2981696	699.26173983	705.7533741	-0.11089277	0.1191553	-0.32012957
0.38469	218.20458	0.0	3.239e-05	0.00032766	5e-08	-0.0	0.00142741	0.00026296	2.05e-06	707.29640139	699.26359898	705.75214502	-0.11082869	0.11908444	-0.32012829
0.38474	218.22262	0.0	3.238e-05	0.00032767	5e-08	-0.0	0.00142741	0.00026296	2.05e-06	707.29463388	699.26545701	705.75091597	-0.11078247	0.11903334	-0.32012737
0.3848	218.24065	0.0	3.237e-05	0.00032768	5e-08	-0.0	0.00142741	0.00026296	2.05e-06	707.29286689	699.26731425	705.74968695	-0.11077425	0.11902426	-0.3201272
0.38485	218.25868	0.0	3.236e-05	0.00032769	5e-08	-0.0	0.00142741	0.00026296	2.05e-06	707.29109999	699.26917135	705.74845793	-0.11072125	0.11896566	-0.32012615
0.38491	218.27671	0.0	3.235e-05	0.0003277	5e-08	-0.0	0.00142741	0.00026296	2.05e-06	707.28933369	699.27102753	705.74722893	-0.11064036	0.11887621	-0.32012453
0.38496	218.29473	0.0	3.234e-05	0.00032771	5e-08	-0.0	0.00142741	0.00026296	2.05e-06	707.28756828	699.2728823	705.74599998	-0.11058439	0.1188142	-0.32012341
0.38502	218.31275	0.0	3.233e-05	0.00032772	5e-08	-0.0	0.00142741	0.00026296	2.05e-06	707.28580349	699.27473611	705.74477105	-0.11048378	0.11870271	-0.32012139
0.38507	218.33076	0.0	3.232e-05	0.00032773	5e-08	0.0	0.00142741	0.00026296	2.05e-06	707.28403982	699.27658817	705.74354217	-0.11048378	0.11870271	-0.32012139
0.38513	218.34877	0.0	3.231e-05	0.00032774	5e-08	0.0	0.00142741	0.00026296	2.05e-06	707.28227615	699.27844023	705.74231328	-0.11047968	0.11869817	-0.32012131
0.38518	218.36678	0.0	3.23e-05	0.00032775	5e-08	0.0	0.00142741	0.00026296	2.05e-06	707.28051253	699.28029221	705.7410844	-0.11043321	0.11864668	-0.32012038
0.38524	218.38478	0.0	3.229e-05	0.00032776	5e-08	0.0	0.00142741	0.00026296	2.05e-06	707.27874942	699.2821434	705.73985555	-0.11037009	0.11857669	-0.32011911
0.38529	218.40278	0.0	3.228e-05	0.00032777	5e-08	0.0	0.00142741	0.00026296	2.05e-06	707.27698702	699.28399348	705.73862672	-0.11033147	0.11853386	-0.32011833
0.38535	218.42077	0.0	3.227e-05	0.00032778	5e-08	-0.0	0.00142741	0.00026296	2.05e-06	707.27522504	699.28584289	705.73739791	-0.1102937	0.11849192	-0.32011757
0.3854	218.43876	0.0	3.226e-05	0.00032779	5e-08	0.0	0.00142741	0.00026296	2.05e-06	707.27346348	699.28769165	705.73616912	-0.11019661	0.11838414	-0.32011562
0.38546	218.45674	0.0	3.225e-05	0.0003278	5e-08	0.0	0.00142741	0.00026296	2.05e-06	707.27170301	699.28953872	705.73494038	-0.11016074	0.11834431	-0.3201149
0.39552	221.67979	0.0	3.06e-05	0.00032945	4e-08	0.0	0.00142741	0.00026296	2.05e-06	706.95804683	699.61381366	705.51054132	-0.1019449	0.10887095	-0.31993898
0.39558	221.69703	0.0	3.059e-05	0.00032946	4e-08	0.0	0.00142741	0.00026296	2.05e-06	706.95637728	699.61551177	705.50931796	-0.10190888	0.10882787	-0.31993816
0.39563	221.71426	0.0	3.058e-05	0.00032947	4e-08	-0.0	0.00142741	0.00026296	2.05e-06	706.95470811	699.61720922	705.50809463	-0.10187945	0.10879261	-0.31993749
0.39569	221.73149	0.0	3.057e-05	0.00032948	4e-08	0.0	0.00142741	0.00026296	2.05e-06	706.95303927	699.61890611	705.50687132	-0.10179897	0.10869623	-0.31993566
0.39574	221.74872	0.0	3.057e-05	0.00032949	4e-08	0.0	0.00142741	0.00026296	2.05e-06	706.95137131	699.62060149	705.50564808	-0.10175102	0.10863881	-0.31993457
0.3958	221.76594	0.0	3.056e-05	0.0003295	4e-08	0.0	0.00142741	0.00026296	2.05e-06	706.94970387	699.62229598	705.50442488	-0.10173952	0.10862501	-0.3199343
0.39585	221.78315	0.0	3.055e-05	0.0003295	4e-08	0.0	0.00142741	0.00026296	2.05e-06	706.94803655	699.62399025	705.50320169	-0.10164961	0.1085171	-0.31993224
0.39591	221.80037	0.0	3.054e-05	0.00032951	4e-08	0.0	0.00142741	0.00026296	2.05e-06	706.94637022	699.62568283	705.50197857	-0.10164961	0.1085171	-0.31993224
0.39596	221.81758	0.0	3.053e-05	0.00032952	4e-08	0.0	0.00142741	0.00026296	2.05e-06	706.94470389	699.62737541	705.50075546	-0.10162952	0.108493	-0.31993179
0.39602	221.83478	0.0	3.052e-05	0.00032953	4e-08	0.0	0.00142741	0.00026296	2.05e-06	706.94303778	699.62906761	705.49953236	-0.10155993	0.10840947	-0.31993019
0.39607	221.85198	0.0	3.051e-05	0.00032954	4e-08	0.0	0.00142741	0.00026296	2.05e-06	706.94137242	699.6307585	705.49830932	-0.10151936	0.10836078	-0.31992927
0.39613	221.86918	0.0	3.051e-05	0.00032955	4e-08	0.0	0.00142741	0.00026296	2.05e-06	706.93970751	699.63244864	705.49708631	-0.10143397	0.10825807	-0.31992731
0.39618	221.88637	0.0	3.05e-05	0.00032955	4e-08	-0.0	0.00142741	0.00026296	2.05e-06	706.93804353	699.63413716	705.49586337	-0.10137623	0.10818863	-0.31992598
0.39624	221.90356	0.0	3.049e-05	0.00032956	4e-08	-0.0	0.00142741	0.00026296	2.05e-06	706.93638018	699.6358246	705.49464049	-0.10137623	0.10818863	-0.31992598
0.39629	221.92074	0.0	3.048e-05	0.00032957	4e-08	-0.0	0.00142741	0.00026296	2.05e-06	706.93471683	699.63751204	705.4934176	-0.10136997	0.1081811	-0.31992584
0.39635	221.93792	0.0	3.047e-05	0.00032958	4e-08	-0.0	0.00142741	0.00026296	2.05e-06	706.93305355	699.63919936	705.49219472	-0.10132901	0.10813183	-0.3199249
0.3964	221.9551	0.0	3.046e-05	0.00032959	4e-08	-0.0	0.00142741	0.00026296	2.05e-06	706.93139072	699.64088591	705.49097187	-0.10127325	0.10806473	-0.31992361
0.39646	221.97227	0.0	3.046e-05	0.0003296	4e-08	-0.0	0.00142741	0.00026296	2.05e-06	706.92972849	699.64257141	705.48974907	-0.10123699	0.10802107	-0.31992278
0.40652	225.0452	0.0	2.899e-05	0.00033107	4e-08	0.0	0.00142741	0.00026297	2.05e-06	706.63288491	699.93796649	705.26662567	-0.09401673	0.09902	-0.31974676
0.40657	225.06161	0.0	2.898e-05	0.00033107	4e-08	0.0	0.00142741	0.00026297	2.05e-06	706.63130119	699.93951049	705.26541023	-0.09398092	0.09897382	-0.31974584
0.40663	225.07802	0.0	2.897e-05	0.00033108	4e-08	0.0	0.00142741	0.00026297	2.05e-06	706.62971785	699.94105376	705.26419483	-0.09397571	0.09896709	-0.3197457
0.40668	225.09442	0.0	2.896e-05	0.00033109	3e-08	0.0	0.00142741	0.00026297	2.05e-06	706.62813457	699.94259692	705.26297943	-0.09388629	0.09885153	-0.31974339
0.40674	225.11082	0.0	2.896e-05	0.0003311	3e-08	0.0	0.00142741	0.00026297	2.05e-06	706.62655224	699.94413828	705.26176414	-0.09388629	0.09885153	-0.31974339
0.40679	225.12721	0.0	2.895e-05	0.0003311	3e-08	0.0	0.00142741	0.00026297	2.05e-06	706.62496992	699.94567964	705.26054885	-0.09387476	0.09883663	-0.31974309
0.40685	225.1436	0.0	2.894e-05	0.00033111	3e-08	0.0	0.00142741	0.00026297	2.05e-06	706.62338772	699.94722076	705.25933358	-0.09382776	0.0987759	-0.31974187
0.4069	225.15999	0.0	2.893e-05	0.00033112	3e-08	0.0	0.00142741	0.00026297	2.05e-06	706.62180602	699.94876094	705.25811836	-0.09376571	0.09869571	-0.31974027
0.40696	225.17637	0.0	2.893e-05	0.00033113	3e-08	0.0	0.00142741	0.00026297	2.05e-06	706.62022499	699.95029986	705.25690321	-0.09373723	0.09865882	-0.31973953
0.40701	225.19274	0.0	2.892e-05	0.00033113	3e-08	0.0	0.00142741	0.00026297	2.05e-06	706.61864426	699.9518382	705.2556881	-0.09363408	0.09852524	-0.31973685
0.40707	225.20912	0.0	2.891e-05	0.00033114	3e-08	-0.0	0.00142741	0.00026297	2.05e-06	706.61706464	699.95337446	705.25447311	-0.09363408	0.09852524	-0.31973685
0.40712	225.22548	0.0	2.89e-05	0.00033115	3e-08	-0.0	0.00142741	0.00026297	2.05e-06	706.61548501	699.95491072	705.25325812	-0.09363408	0.09852524	-0.31973685
0.40718	225.24185	0.0	2.89e-05	0.00033116	3e-08	-0.0	0.00142741	0.00026297	2.05e-06	706.61390539	699.95644697	705.25204313	-0.0936133	0.09849833	-0.31973631
0.40723	225.25821	0.0	2.889e-05	0.00033116	3e-08	-0.0	0.00142741	0.00026297	2.05e-06	706.61232599	699.95798281	705.25082817	-0.09357698	0.09845129	-0.31973536
0.40729	225.27456	0.0	2.888e-05	0.00033117	3e-08	-0.0	0.00142741	0.00026297	2.05e-06	706.61074698	699.9595179	705.24961325	-0.09351604	0.09837231	-0.31973378
0.40734	225.29092	0.0	2.887e-05	0.00033118	3e-08	-0.0	0.00142741	0.00026297	2.05e-06	706.60916863	699.96105177	705.24839841	-0.09350237	0.09835458	-0.31973342
0.4074	225.30726	0.0	2.886e-05	0.00033119	3e-08	0.0	0.00142741	0.00026297	2.05e-06	706.60759041	699.96258535	705.24718358	-0.09346899	0.09831128	-0.31973255
0.40745	225.32361	0.0	2.886e-05	0.00033119	3e-08	-0.0	0.00142741	0.00026297	2.05e-06	706.60601256	699.96411826	705.24596879	-0.09338515	0.0982025	-0.31973036
0.41752	228.24355	0.0	2.755e-05	0.0003325	3e-08	-0.0	0.00142741	0.00026297	2.05e-06	706.32363101	700.23225651	705.02445024	-0.08703196	0.08968905	-0.31955533
0.41757	228.25912	0.0	2.754e-05	0.00033251	3e-08	0.0	0.00142741	0.00026297	2.05e-06	706.32212152	700.23365461	705.02324429	-0.08703196	0.08968905	-0.31955533
0.41763	228.27468	0.0	2.754e-05	0.00033251	3e-08	0.0	0.00142741	0.00026297	2.05e-06	706.32061202	700.23505272	705.02203835	-0.08703196	0.08968905	-0.31955533
0.41768	228.29024	0.0	2.753e-05	0.00033252	3e-08	0.0	0.00142741	0.00026297	2.05e-06	706.31910253	700.23645083	705.0208324	-0.08701032	0.08965913	-0.3195547
0.41774	228.30579	0.0	2.752e-05	0.00033253	3e-08	0.0	0.00142741	0.00026297	2.05e-06	706.31759326	700.23784847	705.01962649	-0.0869779	0.08961429	-0.31955376
0.41779	228.32134	0.0	2.752e-05	0.00033254	3e-08	0.0	0.00142741	0.00026297	2.05e-06	706.31608434	700.23924541	705.01842062	-0.08692257	0.08953773	-0.31955215
0.41785	228.33689	0.0	2.751e-05	0.00033254	3e-08	0.0	0.00142741	0.00026297	2.05e-06	706.31457599	700.24064116	705.01721484	-0.08691174	0.08952274	-0.31955183
0.4179	228.35243	0.0	2.75e-05	0.00033255	3e-08	-0.0	0.00142741	0.00026297	2.05e-06	706.31306776	700.24203667	705.01600908	-0.08688144	0.08948077	-0.31955095
0.41796	228.36796	0.0	2.75e-05	0.00033256	3e-08	0.0	0.00142741	0.00026297	2.05e-06	706.31155986	700.24343152	705.01480337	-0.08681299	0.08938595	-0.31954895
0.41801	228.38349	0.0	2.749e-05	0.00033256	3e-08	0.0	0.00142741	0.00026297	2.05e-06	706.31005267	700.24482489	705.01359776	-0.08677547	0.08933398	-0.31954786
0.41807	228.39902	0.0	2.748e-05	0.00033257	3e-08	0.0	0.00142741	0.00026297	2.05e-06	706.30854587	700.24621745	705.01239221	-0.08677547	0.08933398	-0.31954786
0.41812	228.41455	0.0	2.748e-05	0.00033258	3e-08	0.0	0.00142741	0.00026297	2.05e-06	706.30703908	700.24761001	705.01118666	-0.0867022	0.08923229	-0.31954571
0.41818	228.43007	0.0	2.747e-05	0.00033258	3e-08	0.0	0.00142741	0.00026297	2.05e-06	706.30553306	700.24900098	705.00998122	-0.08668621	0.08921009	-0.31954525
0.41823	228.44558	0.0	2.746e-05	0.00033259	3e-08	0.0	0.00142741	0.00026297	2.05e-06	706.3040272	700.2503916	705.00877581	-0.08668487	0.08920823	-0.31954521
0.41829	228.46109	0.0	2.746e-05	0.0003326	3e-08	0.0	0.00142741	0.00026297	2.05e-06	706.30252136	700.2517822	705.0075704	-0.08665561	0.08916762	-0.31954435
0.41834	228.4766	0.0	2.745e-05	0.0003326	3e-08	0.0	0.00142741	0.00026297	2.05e-06	706.30101582	700.25317216	705.00636504	-0.08659571	0.08908447	-0.3195426
0.4184	228.4921	0.0	2.744e-05	0.00033261	3e-08	0.0	0.00142741	0.00026297	2.05e-06	706.29951092	700.25456081	705.00515977	-0.0865741	0.08905447	-0.31954196
0.41845	228.5076	0.0	2.744e-05	0.00033262	3e-08	0.0	0.00142741	0.00026297	2.05e-06	706.29800624	700.25594901	705.00395454	-0.08650219	0.08895446	-0.31953985
0.42852	231.27126	0.0	2.627e-05	0.00033378	3e-08	-0.0	0.00142741	0.00026297	2.05e-06	706.02814236	700.49836524	704.78427414	-0.08097404	0.08105	-0.31936934
0.42857	231.28596	0.0	2.627e-05	0.00033378	3e-08	-0.0	0.00142741	0.00026297	2.05e-06	706.02669609	700.49962837	704.78307855	-0.08094504	0.08100738	-0.3193684
0.42863	231.30066	0.0	2.626e-05	0.00033379	3e-08	-0.0	0.00142741	0.00026297	2.05e-06	706.02525011	700.50089083	704.78188302	-0.08091608	0.08096479	-0.31936746
0.42868	231.31535	0.0	2.626e-05	0.0003338	3e-08	-0.0	0.00142741	0.00026297	2.05e-06	706.02380443	700.50215263	704.78068754	-0.08088712	0.0809222	-0.31936653
0.42874	231.33004	0.0	2.625e-05	0.0003338	3e-08	-0.0	0.00142741	0.00026297	2.05e-06	706.02235905	700.50341376	704.77949211	-0.08085819	0.08087963	-0.31936559
0.42879	231.34473	0.0	2.624e-05	0.00033381	3e-08	-0.0	0.00142741	0.00026297	2.05e-06	706.02091398	700.50467423	704.77829674	-0.08082927	0.08083706	-0.31936465
0.42885	231.35941	0.0	2.624e-05	0.00033381	3e-08	-0.0	0.00142741	0.00026297	2.05e-06	706.0194692	700.50593403	704.77710142	-0.08080037	0.08079452	-0.31936371
0.4289	231.37409	0.0	2.623e-05	0.00033382	3e-08	-0.0	0.00142741	0.00026297	2.05e-06	706.01802471	700.50719317	704.77590615	-0.08077149	0.08075198	-0.31936277
0.42896	231.38876	0.0	2.623e-05	0.00033383	3e-08	-0.0	0.00142741	0.00026297	2.05e-06	706.01658053	700.50845165	704.77471095	-0.08074262	0.08070945	-0.31936183
0.42901	231.40343	0.0	2.622e-05	0.00033383	3e-08	-0.0	0.00142741	0.00026297	2.05e-06	706.01513665	700.50970946	704.77351579	-0.08071378	0.08066695	-0.31936089
0.42907	231.41809	0.0	2.621e-05	0.00033384	3e-08	-0.0	0.00142741	0.00026297	2.05e-06	706.01369306	700.5109666	704.77232069	-0.08068495	0.08062445	-0.31935995
0.42912	231.43275	0.0	2.621e-05	0.00033384	3e-08	-0.0	0.00142741	0.00026297	2.05e-06	706.01224977	700.51222308	704.77112565	-0.08065614	0.08058196	-0.31935902
0.42918	231.44741	0.0	2.62e-05	0.00033385	3e-08	0.0	0.00142741	0.00026297	2.05e-06	706.01080679	700.5134789	704.76993066	-0.08062734	0.08053948	-0.31935808
0.42923	231.46206	0.0	2.62e-05	0.00033386	3e-08	0.0	0.00142741	0.00026297	2.05e-06	706.00936409	700.51473406	704.76873572	-0.08059857	0.08049703	-0.31935714
0.42929	231.4767	0.0	2.619e-05	0.00033386	3e-08	-0.0	0.00142741	0.00026297	2.05e-06	706.0079217	700.51598855	704.76754084	-0.08056981	0.08045458	-0.3193562
0.42934	231.49134	0.0	2.618e-05	0.00033387	3e-08	-0.0	0.00142741	0.00026297	2.05e-06	706.0064796	700.51724238	704.76634602	-0.08054105	0.08041213	-0.31935526
0.4294	231.50598	0.0	2.618e-05	0.00033387	3e-08	-0.0	0.00142741	0.00026297	2.05e-06	706.0050378	700.51849554	704.76515125	-0.08051231	0.0803697	-0.31935432
0.42945	231.52062	0.0	2.617e-05	0.00033388	3e-08	-0.0	0.00142741	0.00026297	2.05e-06	706.0035963	700.51974804	704.76395653	-0.08048359	0.08032728	-0.31935339
0.43952	234.1242	0.0	2.514e-05	0.00033491	3e-08	-0.0	0.00142741	0.00026298	2.05e-06	705.74464447	700.73789176	704.54626984	-0.07548586	0.07275471	-0.31918219
0.43957	234.13801	0.0	2.513e-05	0.00033492	3e-08	-0.0	0.00142741	0.00026298	2.05e-06	705.74325446	700.73902535	704.54508545	-0.07546144	0.07271676	-0.31918131
0.43963	234.15183	0.0	2.513e-05	0.00033492	3e-08	-0.0	0.00142741	0.00026298	2.05e-06	705.74186469	700.74015836	704.54390112	-0.07543689	0.07267861	-0.31918043
0.43968	234.16564	0.0	2.512e-05	0.00033493	3e-08	-0.0	0.00142741	0.00026298	2.05e-06	705.74047517	700.74129077	704.54271685	-0.07541312	0.07264168	-0.31917958
0.43974	234.17944	0.0	2.512e-05	0.00033493	2e-08	-0.0	0.00142741	0.00026298	2.05e-06	705.73908589	700.7424226	704.54153263	-0.07538699	0.07260105	-0.31917864
0.43979	234.19324	0.0	2.511e-05	0.00033494	2e-08	-0.0	0.00142741	0.00026298	2.05e-06	705.73769688	700.74355379	704.54034846	-0.07536206	0.0725623	-0.31917774
0.43985	234.20704	0.0	2.511e-05	0.00033494	2e-08	-0.0	0.00142741	0.00026298	2.05e-06	705.73630812	700.74468439	704.53916435	-0.07532383	0.07250285	-0.31917637
0.4399	234.22083	0.0	2.51e-05	0.00033495	2e-08	-0.0	0.00142741	0.00026298	2.05e-06	705.73491975	700.74581405	704.53798032	-0.07529749	0.07246187	-0.31917542
0.43996	234.23461	0.0	2.51e-05	0.00033496	2e-08	-0.0	0.00142741	0.00026298	2.05e-06	705.73353165	700.74694307	704.53679636	-0.07526118	0.07240536	-0.31917411
0.44001	234.2484	0.0	2.509e-05	0.00033496	2e-08	-0.0	0.00142741	0.00026298	2.05e-06	705.73214392	700.74807122	704.53561247	-0.07524768	0.07238435	-0.31917363
0.44007	234.26217	0.0	2.509e-05	0.00033497	2e-08	-0.0	0.00142741	0.00026298	2.05e-06	705.73075632	700.74919903	704.53442861	-0.0752245	0.07234825	-0.31917279
0.44012	234.27595	0.0	2.508e-05	0.00033497	2e-08	-0.0	0.00142741	0.00026298	2.05e-06	705.72936896	700.75032628	704.53324481	-0.07515005	0.07223225	-0.31917011
0.44018	234.28971	0.0	2.508e-05	0.00033498	2e-08	-0.0	0.00142741	0.00026298	2.05e-06	705.72798235	700.75145172	704.53206117	-0.07513227	0.07220455	-0.31916946
0.44023	234.30348	0.0	2.507e-05	0.00033498	2e-08	0.0	0.00142741	0.00026298	2.05e-06	705.72659593	700.75257673	704.53087757	-0.07513227	0.07220455	-0.31916946
0.44029	234.31724	0.0	2.506e-05	0.00033499	2e-08	0.0	0.00142741	0.00026298	2.05e-06	705.7252095	700.75370173	704.52969396	-0.07512051	0.07218623	-0.31916904
0.44034	234.33099	0.0	2.506e-05	0.00033499	2e-08	0.0	0.00142741	0.00026298	2.05e-06	705.72382319	700.75482646	704.52851039	-0.07509576	0.07214764	-0.31916814
0.4404	234.34474	0.0	2.505e-05	0.000335	2e-08	0.0	0.00142741	0.00026298	2.05e-06	705.72243714	700.75595058	704.52732687	-0.0750202	0.07202981	-0.31916541
0.44045	234.35849	0.0	2.505e-05	0.000335	2e-08	0.0	0.00142741	0.00026298	2.05e-06	705.72105185	700.75707285	704.52614352	-0.07501716	0.07202508	-0.3191653
0.45051	236.79757	-0.0	2.413e-05	0.00033592	2e-08	0.0	0.00142741	0.00026298	2.05e-06	705.47171042	700.95224366	704.31054943	-0.07055999	0.06491917	-0.31899701
0.45057	236.81048	-0.0	2.413e-05	0.00033592	2e-08	0.0	0.00142741	0.00026298	2.05e-06	705.47037001	700.95325496	704.30937663	-0.07054119	0.06488857	-0.31899627
0.45062	236.82338	-0.0	2.412e-05	0.00033593	2e-08	0.0	0.00142741	0.00026298	2.05e-06	705.46902978	700.95426579	704.30820388	-0.07051911	0.06485263	-0.3189954
0.45068	236.83628	-0.0	2.412e-05	0.00033593	2e-08	0.0	0.00142741	0.00026298	2.05e-06	705.46768977	700.95527606	704.30703118	-0.07049612	0.06481519	-0.31899449
0.45073	236.84917	-0.0	2.411e-05	0.00033594	2e-08	0.0	0.00142741	0.00026298	2.05e-06	705.46635	700.95628575	704.30585854	-0.07047332	0.06477806	-0.31899359
0.45079	236.86206	-0.0	2.411e-05	0.00033594	2e-08	0.0	0.00142741	0.00026298	2.05e-06	705.46501045	700.95729485	704.30468596	-0.0704501	0.06474023	-0.31899268
0.45084	236.87494	0.0	2.41e-05	0.00033595	2e-08	0.0	0.00142741	0.00026298	2.05e-06	705.46367113	700.95830337	704.30351343	-0.07042682	0.06470229	-0.31899176
0.4509	236.88782	0.0	2.41e-05	0.00033595	2e-08	0.0	0.00142741	0.00026298	2.05e-06	705.46233205	700.95931129	704.30234096	-0.07040354	0.06466436	-0.31899084
0.45095	236.90069	0.0	2.409e-05	0.00033596	2e-08	0.0	0.00142741	0.00026298	2.05e-06	705.46099319	700.96031862	704.30116855	-0.07038023	0.06462636	-0.31898992
0.45101	236.91356	0.0	2.409e-05	0.00033596	2e-08	-0.0	0.00142741	0.00026298	2.05e-06	705.45965457	700.96132536	704.2999962	-0.07035693	0.06458837	-0.318989
0.45106	236.92643	0.0	2.409e-05	0.00033597	2e-08	0.0	0.00142741	0.00026298	2.05e-06	705.45831619	700.9623315	704.29882391	-0.07033363	0.06455038	-0.31898808
0.45112	236.93929	0.0	2.408e-05	0.00033597	2e-08	0.0	0.00142741	0.00026298	2.05e-06	705.45697803	700.96333706	704.29765167	-0.07031035	0.06451239	-0.31898716
0.45117	236.95214	0.0	2.408e-05	0.00033598	2e-08	-0.0	0.00142741	0.00026298	2.05e-06	705.45564011	700.96434202	704.2964795	-0.07028707	0.06447442	-0.31898624
0.45123	236.965	0.0	2.407e-05	0.00033598	2e-08	-0.0	0.00142741	0.00026298	2.05e-06	705.45430242	700.96534638	704.29530738	-0.0702638	0.06443645	-0.31898532
0.45128	236.97784	0.0	2.407e-05	0.00033599	2e-08	0.0	0.00142741	0.00026298	2.05e-06	705.45296496	700.96635016	704.29413532	-0.07024055	0.06439849	-0.3189844
0.45134	236.99068	0.0	2.406e-05	0.00033599	2e-08	0.0	0.00142741	0.00026298	2.05e-06	705.45162774	700.96735334	704.29296332	-0.07020883	0.06434672	-0.31898314
0.45139	237.00352	0.0	2.406e-05	0.000336	2e-08	0.0	0.00142741	0.00026298	2.05e-06	705.45029083	700.96835572	704.2917914	-0.07018512	0.064308	-0.3189822
0.45145	237.01635	0.0	2.405e-05	0.000336	2e-08	0.0	0.00142741	0.00026298	2.05e-06	705.44895416	700.96935749	704.29061954	-0.07012598	0.0642114	-0.31897986
0.46151	239.28574	0.0	2.324e-05	0.00033681	2e-08	0.0	0.00142741	0.00026298	2.05e-06	705.20813176	701.14282813	704.077161	-0.06605188	0.05743602	-0.31881186
0.46157	239.29771	0.0	2.324e-05	0.00033681	2e-08	0.0	0.00142741	0.00026298	2.05e-06	705.20683597	701.1437227	704.07600002	-0.06605188	0.05743602	-0.31881186
0.46162	239.30967	0.0	2.323e-05	0.00033682	2e-08	0.0	0.00142741	0.00026298	2.05e-06	705.20554017	701.14461728	704.07483905	-0.06604384	0.05742243	-0.31881151
0.46168	239.32162	0.0	2.323e-05	0.00033682	2e-08	0.0	0.00142741	0.00026298	2.05e-06	705.20424445	701.14551164	704.0736781	-0.06599354	0.05733732	-0.31880936
0.46173	239.33357	0.0	2.323e-05	0.00033683	2e-08	-0.0	0.00142741	0.00026298	2.05e-06	705.20294922	701.14640467	704.07251729	-0.06597937	0.05731335	-0.31880875
0.46179	239.34552	0.0	2.322e-05	0.00033683	2e-08	-0.0	0.00142741	0.00026298	2.05e-06	705.20165414	701.14729733	704.07135651	-0.06596519	0.05728937	-0.31880814
0.46184	239.35746	0.0	2.322e-05	0.00033684	2e-08	-0.0	0.00142741	0.00026298	2.05e-06	705.20035919	701.14818962	704.07019578	-0.06595102	0.0572654	-0.31880753
0.4619	239.3694	0.0	2.321e-05	0.00033684	2e-08	-0.0	0.00142741	0.00026298	2.05e-06	705.19906438	701.14908153	704.06903508	-0.06593685	0.05724142	-0.31880692
0.46195	239.38133	0.0	2.321e-05	0.00033684	2e-08	-0.0	0.00142741	0.00026298	2.05e-06	705.19776971	701.14997307	704.06787443	-0.06592268	0.05721745	-0.31880632
0.46201	239.39325	0.0	2.32e-05	0.00033685	2e-08	-0.0	0.00142741	0.00026298	2.05e-06	705.19647518	701.15086424	704.06671381	-0.06590735	0.05719151	-0.31880566
0.46206	239.40518	0.0	2.32e-05	0.00033685	2e-08	-0.0	0.00142741	0.00026298	2.05e-06	705.19518079	701.151755	704.06555323	-0.06588674	0.05715662	-0.31880478
0.46212	239.41709	0.0	2.32e-05	0.00033686	2e-08	-0.0	0.00142741	0.00026298	2.05e-06	705.19388662	701.15264522	704.06439271	-0.06586695	0.05712312	-0.31880393
0.46217	239.429	0.0	2.319e-05	0.00033686	2e-08	-0.0	0.00142741	0.00026298	2.05e-06	705.19259263	701.15353491	704.06323225	-0.06584604	0.05708772	-0.31880303
0.46223	239.44091	0.0	2.319e-05	0.00033686	2e-08	-0.0	0.00142741	0.00026298	2.05e-06	705.19129885	701.15442405	704.06207184	-0.06582484	0.05705181	-0.31880212
0.46228	239.45281	0.0	2.318e-05	0.00033687	2e-08	-0.0	0.00142741	0.00026298	2.05e-06	705.19000528	701.15531264	704.06091149	-0.06580375	0.05701609	-0.31880121
0.46234	239.46471	0.0	2.318e-05	0.00033687	2e-08	0.0	0.00142741	0.00026298	2.05e-06	705.18871192	701.15620066	704.0597512	-0.0657828	0.05698061	-0.31880031
0.46239	239.4766	0.0	2.318e-05	0.00033688	2e-08	0.0	0.00142741	0.00026298	2.05e-06	705.18741876	701.15708813	704.05859097	-0.06576163	0.05694473	-0.3187994
0.46245	239.48849	-0.0	2.317e-05	0.00033688	2e-08	0.0	0.00142741	0.00026298	2.05e-06	705.1861258	701.15797505	704.0574308	-0.06574049	0.05690891	-0.31879849
0.47251	241.58201	0.0	2.246e-05	0.00033759	2e-08	-0.0	0.00142741	0.00026298	2.05e-06	704.95292374	701.31096832	703.846104	-0.0619713	0.05043871	-0.31863074
0.47257	241.593	0.0	2.245e-05	0.0003376	2e-08	-0.0	0.00142741	0.00026298	2.05e-06	704.95166768	701.31175379	703.84495463	-0.0619713	0.05043871	-0.31863074
0.47262	241.60398	0.0	2.245e-05	0.0003376	2e-08	-0.0	0.00142741	0.00026298	2.05e-06	704.95041162	701.31253926	703.84380525	-0.06194105	0.05038619	-0.31862935
0.47268	241.61495	0.0	2.245e-05	0.00033761	2e-08	-0.0	0.00142741	0.00026298	2.05e-06	704.94915585	701.31332391	703.84265596	-0.06191419	0.05033954	-0.31862812
0.47273	241.62592	0.0	2.244e-05	0.00033761	2e-08	0.0	0.00142741	0.00026298	2.05e-06	704.94790034	701.31410783	703.84150674	-0.06191419	0.05033954	-0.31862812
0.47279	241.63689	0.0	2.244e-05	0.00033761	2e-08	0.0	0.00142741	0.00026298	2.05e-06	704.94664483	701.31489175	703.84035753	-0.06187887	0.05027819	-0.31862649
0.47284	241.64785	0.0	2.244e-05	0.00033762	2e-08	0.0	0.00142741	0.00026298	2.05e-06	704.94538966	701.31567471	703.83920842	-0.06185719	0.05024055	-0.31862549
0.4729	241.65881	0.0	2.243e-05	0.00033762	2e-08	0.0	0.00142741	0.00026298	2.05e-06	704.94413469	701.31645709	703.83805938	-0.06185719	0.05024055	-0.31862549
0.47295	241.66976	0.0	2.243e-05	0.00033762	2e-08	0.0	0.00142741	0.00026298	2.05e-06	704.94287973	701.31723947	703.83691034	-0.06183107	0.05019515	-0.31862429
0.47301	241.68071	0.0	2.242e-05	0.00033763	2e-08	0.0	0.00142741	0.00026298	2.05e-06	704.94162502	701.31802114	703.83576137	-0.06180922	0.05015718	-0.31862328
0.47306	241.69165	0.0	2.242e-05	0.00033763	2e-08	0.0	0.00142741	0.00026298	2.05e-06	704.94037053	701.31880222	703.83461246	-0.06179615	0.05013447	-0.31862268
0.47312	241.70258	0.0	2.242e-05	0.00033763	2e-08	0.0	0.00142741	0.00026298	2.05e-06	704.93911616	701.31958294	703.8334636	-0.06178308	0.05011176	-0.31862208
0.47317	241.71351	0.0	2.241e-05	0.00033764	2e-08	-0.0	0.00142741	0.00026298	2.05e-06	704.93786191	701.32036331	703.83231477	-0.06177002	0.05008906	-0.31862148
0.47323	241.72444	0.0	2.241e-05	0.00033764	2e-08	-0.0	0.00142741	0.00026298	2.05e-06	704.93660779	701.32114333	703.83116598	-0.06175355	0.05006045	-0.31862072
0.47328	241.73536	0.0	2.241e-05	0.00033765	2e-08	-0.0	0.00142741	0.00026298	2.05e-06	704.93535383	701.3219229	703.83001724	-0.06173501	0.05002823	-0.31861986
0.47334	241.74628	0.0	2.24e-05	0.00033765	2e-08	-0.0	0.00142741	0.00026298	2.05e-06	704.93410005	701.32270197	703.82886856	-0.06171572	0.04999469	-0.31861897
0.47339	241.75719	0.0	2.24e-05	0.00033765	2e-08	-0.0	0.00142741	0.00026298	2.05e-06	704.93284646	701.32348051	703.82771993	-0.06169614	0.04996065	-0.31861807
0.47345	241.76809	0.0	2.24e-05	0.00033766	2e-08	-0.0	0.00142741	0.00026298	2.05e-06	704.93159305	701.32425853	703.82657135	-0.06167684	0.04992709	-0.31861718
0.48351	243.67823	0.0	2.177e-05	0.00033828	2e-08	0.0	0.00142741	0.00026298	2.05e-06	704.70533208	701.4578179	703.61734493	-0.05821227	0.04386287	-0.31845286
0.48357	243.6882	0.0	2.177e-05	0.00033828	2e-08	0.0	0.00142741	0.00026298	2.05e-06	704.7041121	701.45850087	703.61620676	-0.05819389	0.04383055	-0.31845197
0.48362	243.69815	0.0	2.177e-05	0.00033829	2e-08	0.0	0.00142741	0.00026298	2.05e-06	704.7028923	701.45918334	703.61506864	-0.0581755	0.04379822	-0.31845107
0.48368	243.7081	0.0	2.176e-05	0.00033829	2e-08	-0.0	0.00142741	0.00026298	2.05e-06	704.70167267	701.45986531	703.61393058	-0.05815712	0.04376589	-0.31845018
0.48373	243.71805	0.0	2.176e-05	0.00033829	2e-08	-0.0	0.00142741	0.00026298	2.05e-06	704.70045322	701.46054677	703.61279258	-0.05813874	0.04373359	-0.31844929
0.48379	243.72799	0.0	2.176e-05	0.0003383	2e-08	-0.0	0.00142741	0.00026298	2.05e-06	704.69923394	701.46122772	703.61165463	-0.05812038	0.04370129	-0.31844839
0.48384	243.73793	0.0	2.175e-05	0.0003383	2e-08	-0.0	0.00142741	0.00026298	2.05e-06	704.69801484	701.46190818	703.61051674	-0.05810202	0.04366901	-0.3184475
0.4839	243.74786	0.0	2.175e-05	0.0003383	2e-08	-0.0	0.00142741	0.00026298	2.05e-06	704.69679591	701.46258813	703.6093789	-0.05808367	0.04363673	-0.3184466
0.48395	243.75779	0.0	2.175e-05	0.00033831	2e-08	-0.0	0.00142741	0.00026298	2.05e-06	704.69557715	701.46326757	703.60824112	-0.05806531	0.04360445	-0.31844571
0.48401	243.76771	0.0	2.174e-05	0.00033831	2e-08	0.0	0.00142741	0.00026298	2.05e-06	704.69435858	701.46394652	703.60710339	-0.05804696	0.04357218	-0.31844482
0.48406	243.77762	0.0	2.174e-05	0.00033831	2e-08	0.0	0.00142741	0.00026298	2.05e-06	704.69314018	701.46462496	703.60596572	-0.05802862	0.04353992	-0.31844392
0.48412	243.78753	0.0	2.174e-05	0.00033832	2e-08	0.0	0.00142741	0.00026298	2.05e-06	704.69192195	701.4653029	703.60482811	-0.05801028	0.04350768	-0.31844303
0.48417	243.79744	0.0	2.173e-05	0.00033832	2e-08	0.0	0.00142741	0.00026298	2.05e-06	704.6907039	701.46598033	703.60369055	-0.05799197	0.04347546	-0.31844214
0.48423	243.80734	0.0	2.173e-05	0.00033832	2e-08	0.0	0.00142741	0.00026298	2.05e-06	704.68948602	701.46665727	703.60255304	-0.05797364	0.04344323	-0.31844124
0.48428	243.81723	0.0	2.173e-05	0.00033832	2e-08	-0.0	0.00142741	0.00026298	2.05e-06	704.68826831	701.4673337	703.60141559	-0.05795532	0.043411	-0.31844035
0.48434	243.82712	0.0	2.172e-05	0.00033833	2e-08	-0.0	0.00142741	0.00026298	2.05e-06	704.68705079	701.46800963	703.6002782	-0.057937	0.04337878	-0.31843946
0.48439	243.837	0.0	2.172e-05	0.00033833	2e-08	-0.0	0.00142741	0.00026298	2.05e-06	704.68583343	701.46868506	703.59914086	-0.05791868	0.04334657	-0.31843856
0.48445	243.84688	0.0	2.172e-05	0.00033833	2e-08	-0.0	0.00142741	0.00026298	2.05e-06	704.68461625	701.46935998	703.59800357	-0.05790038	0.04331438	-0.31843767
0.49451	245.56433	0.0	2.118e-05	0.00033887	2e-08	0.0	0.00142741	0.00026298	2.05e-06	704.46476024	701.58455932	703.39079765	-0.05462582	0.03756358	-0.31827494
0.49457	245.57321	0.0	2.118e-05	0.00033888	2e-08	0.0	0.00142741	0.00026298	2.05e-06	704.46357437	701.58514414	703.3896703	-0.05460828	0.03753293	-0.31827405
0.49462	245.58209	0.0	2.117e-05	0.00033888	2e-08	0.0	0.00142741	0.00026298	2.05e-06	704.46238867	701.58572848	703.388543	-0.05459073	0.03750226	-0.31827316
0.49468	245.59096	0.0	2.117e-05	0.00033888	2e-08	-0.0	0.00142741	0.00026298	2.05e-06	704.46120314	701.58631234	703.38741575	-0.05457318	0.03747159	-0.31827228
0.49473	245.59982	0.0	2.117e-05	0.00033888	2e-08	-0.0	0.00142741	0.00026298	2.05e-06	704.46001777	701.58689573	703.38628856	-0.05455564	0.03744093	-0.31827139
0.49479	245.60868	0.0	2.117e-05	0.00033889	2e-08	-0.0	0.00142741	0.00026298	2.05e-06	704.45883257	701.58747863	703.38516141	-0.0545381	0.03741028	-0.31827051
0.49484	245.61754	0.0	2.116e-05	0.00033889	2e-08	-0.0	0.00142741	0.00026298	2.05e-06	704.45764753	701.58806106	703.38403433	-0.05452056	0.03737965	-0.31826962
0.4949	245.62639	0.0	2.116e-05	0.00033889	2e-08	-0.0	0.00142741	0.00026298	2.05e-06	704.45646267	701.58864302	703.38290729	-0.05450304	0.03734904	-0.31826874
0.49495	245.63523	0.0	2.116e-05	0.0003389	2e-08	-0.0	0.00142741	0.00026298	2.05e-06	704.45527796	701.58922449	703.3817803	-0.05448551	0.03731843	-0.31826785
0.49501	245.64407	0.0	2.115e-05	0.0003389	2e-08	-0.0	0.00142741	0.00026298	2.05e-06	704.45409343	701.58980549	703.38065337	-0.05446798	0.03728781	-0.31826697
0.49506	245.6529	0.0	2.115e-05	0.0003389	2e-08	0.0	0.00142741	0.00026298	2.05e-06	704.45290906	701.59038602	703.37952649	-0.05445045	0.0372572	-0.31826608
0.49512	245.66173	0.0	2.115e-05	0.0003389	2e-08	0.0	0.00142741	0.00026298	2.05e-06	704.45172486	701.59096606	703.37839966	-0.05443293	0.0372266	-0.3182652
0.49517	245.67055	0.0	2.115e-05	0.00033891	2e-08	0.0	0.00142741	0.00026298	2.05e-06	704.45054082	701.59154563	703.37727289	-0.05441541	0.03719601	-0.31826431
0.49523	245.67936	0.0	2.114e-05	0.00033891	2e-08	0.0	0.00142741	0.00026298	2.05e-06	704.44935695	701.59212472	703.37614617	-0.0543979	0.03716543	-0.31826343
0.49528	245.68817	0.0	2.114e-05	0.00033891	2e-08	0.0	0.00142741	0.00026298	2.05e-06	704.44817325	701.59270334	703.37501949	-0.05438039	0.03713488	-0.31826254
0.49534	245.69698	0.0	2.114e-05	0.00033891	2e-08	0.0	0.00142741	0.00026298	2.05e-06	704.44698971	701.59328148	703.37389288	-0.05436288	0.03710432	-0.31826166
0.49539	245.70578	0.0	2.114e-05	0.00033892	2e-08	0.0	0.00142741	0.00026298	2.05e-06	704.44580634	701.59385914	703.37276631	-0.05434537	0.03707376	-0.31826077
0.49545	245.71457	0.0	2.113e-05	0.00033892	2e-08	-0.0	0.00142741	0.00026298	2.05e-06	704.44462314	701.59443633	703.37163979	-0.05432786	0.03704319	-0.31825989
0.50551	247.22734	0.0	2.067e-05	0.00033938	2e-08	0.0	0.00142741	0.00026298	2.05e-06	704.23087916	701.69217291	703.1663436	-0.05115561	0.03158188	-0.31809865
0.50556	247.23506	0.0	2.067e-05	0.00033938	2e-08	0.0	0.00142741	0.00026298	2.05e-06	704.22972635	701.69266455	703.16522631	-0.05113835	0.03155275	-0.31809778
0.50562	247.24278	0.0	2.067e-05	0.00033938	2e-08	0.0	0.00142741	0.00026298	2.05e-06	704.22857369	701.69315574	703.16410906	-0.05112109	0.03152359	-0.3180969
0.50567	247.2505	0.0	2.067e-05	0.00033938	2e-08	-0.0	0.00142741	0.00026298	2.05e-06	704.22742121	701.69364647	703.16299187	-0.05110383	0.03149443	-0.31809602
0.50573	247.25821	0.0	2.067e-05	0.00033939	2e-08	-0.0	0.00142741	0.00026298	2.05e-06	704.22626889	701.69413675	703.16187472	-0.05108658	0.03146527	-0.31809514
0.50578	247.26591	0.0	2.066e-05	0.00033939	2e-08	-0.0	0.00142741	0.00026298	2.05e-06	704.22511673	701.69462658	703.16075762	-0.05106932	0.03143614	-0.31809427
0.50584	247.27361	0.0	2.066e-05	0.00033939	2e-08	-0.0	0.00142741	0.00026298	2.05e-06	704.22396474	701.69511595	703.15964056	-0.05105205	0.03140701	-0.31809339
0.50589	247.2813	0.0	2.066e-05	0.00033939	2e-08	-0.0	0.00142741	0.00026298	2.05e-06	704.22281292	701.69560487	703.15852356	-0.05103479	0.0313779	-0.31809251
0.50595	247.28899	0.0	2.066e-05	0.0003394	2e-08	-0.0	0.00142741	0.00026298	2.05e-06	704.22166126	701.69609333	703.1574066	-0.05101753	0.0313488	-0.31809163
0.506	247.29667	0.0	2.065e-05	0.0003394	2e-08	-0.0	0.00142741	0.00026298	2.05e-06	704.22050977	701.69658134	703.15628969	-0.05100027	0.03131971	-0.31809076
0.50606	247.30434	0.0	2.065e-05	0.0003394	2e-08	-0.0	0.00142741	0.00026298	2.05e-06	704.21935844	701.6970689	703.15517283	-0.05098301	0.03129061	-0.31808988
0.50611	247.31201	0.0	2.065e-05	0.0003394	2e-08	0.0	0.00142741	0.00026298	2.05e-06	704.21820728	701.69755601	703.15405601	-0.05096574	0.03126151	-0.318089
0.50617	247.31967	0.0	2.065e-05	0.00033941	2e-08	0.0	0.00142741	0.00026298	2.05e-06	704.21705628	701.69804266	703.15293925	-0.05094848	0.03123242	-0.31808813
0.50622	247.32733	0.0	2.065e-05	0.00033941	2e-08	0.0	0.00142741	0.00026298	2.05e-06	704.21590545	701.69852886	703.15182253	-0.05093122	0.03120334	-0.31808725
0.50628	247.33498	0.0	2.064e-05	0.00033941	2e-08	0.0	0.00142741	0.00026298	2.05e-06	704.21475479	701.6990146	703.15070586	-0.05091395	0.03117427	-0.31808637
0.50633	247.34262	0.0	2.064e-05	0.00033941	2e-08	0.0	0.00142741	0.00026298	2.05e-06	704.21360429	701.6994999	703.14958923	-0.05089669	0.03114521	-0.3180855
0.50639	247.35026	0.0	2.064e-05	0.00033941	2e-08	0.0	0.00142741	0.00026298	2.05e-06	704.21245396	701.69998474	703.14847265	-0.05087942	0.03111618	-0.31808462
0.50644	247.35789	0.0	2.064e-05	0.00033942	2e-08	0.0	0.00142741	0.00026298	2.05e-06	704.21130379	701.70046913	703.14735612	-0.05086215	0.03108714	-0.31808374
0.5065	247.36551	0.0	2.063e-05	0.00033942	2e-08	0.0	0.00142741	0.00026298	2.05e-06	704.21015379	701.70095306	703.14623964	-0.05084489	0.03105809	-0.31808286
0.51651	248.64977	0.0	2.026e-05	0.0003398	1e-08	0.0	0.00142741	0.00026299	2.05e-06	704.00366492	701.78160559	702.94379562	-0.04766572	0.02588597	-0.31792387
0.51656	248.65624	0.0	2.026e-05	0.0003398	1e-08	0.0	0.00142741	0.00026299	2.05e-06	704.0025462	701.78200853	702.94268723	-0.04764789	0.02585815	-0.317923
0.51662	248.66271	0.0	2.025e-05	0.0003398	1e-08	0.0	0.00142741	0.00026299	2.05e-06	704.00142766	701.78241104	702.94157889	-0.04763	0.02583037	-0.31792213
0.51667	248.66916	0.0	2.025e-05	0.0003398	1e-08	0.0	0.00142741	0.00026299	2.05e-06	704.0003093	701.78281311	702.94047059	-0.04761216	0.02580255	-0.31792126
0.51673	248.67561	0.0	2.025e-05	0.0003398	1e-08	0.0	0.00142741	0.00026299	2.05e-06	703.99919112	701.78321475	702.93936233	-0.04759431	0.02577473	-0.31792039
0.51678	248.68206	0.0	2.025e-05	0.0003398	1e-08	-0.0	0.00142741	0.00026299	2.05e-06	703.99807312	701.78361596	702.93825412	-0.04757646	0.02574692	-0.31791952
0.51684	248.68849	0.0	2.025e-05	0.00033981	1e-08	-0.0	0.00142741	0.00026299	2.05e-06	703.99695529	701.78401673	702.93714594	-0.04755861	0.02571911	-0.31791865
0.51689	248.69492	0.0	2.024e-05	0.00033981	1e-08	-0.0	0.00142741	0.00026299	2.05e-06	703.99583765	701.78441707	702.9360378	-0.04754073	0.02569132	-0.31791778
0.51695	248.70135	0.0	2.024e-05	0.00033981	1e-08	-0.0	0.00142741	0.00026299	2.05e-06	703.99472018	701.78481698	702.9349297	-0.04752286	0.02566353	-0.31791691
0.517	248.70776	0.0	2.024e-05	0.00033981	1e-08	-0.0	0.00142741	0.00026299	2.05e-06	703.9936029	701.78521645	702.93382164	-0.04750497	0.02563576	-0.31791604
0.51706	248.71417	0.0	2.024e-05	0.00033981	1e-08	-0.0	0.00142741	0.00026299	2.05e-06	703.99248579	701.7856155	702.93271363	-0.04748708	0.02560798	-0.31791516
0.51711	248.72058	0.0	2.024e-05	0.00033982	1e-08	-0.0	0.00142741	0.00026299	2.05e-06	703.99136887	701.78601411	702.93160565	-0.04746914	0.02558025	-0.31791429
0.51717	248.72697	0.0	2.023e-05	0.00033982	1e-08	-0.0	0.00142741	0.00026299	2.05e-06	703.99025212	701.78641228	702.93049771	-0.04745123	0.0255525	-0.31791342
0.51722	248.73336	0.0	2.023e-05	0.00033982	1e-08	-0.0	0.00142741	0.00026299	2.05e-06	703.98913556	701.78681003	702.92938982	-0.04743332	0.02552474	-0.31791255
0.51728	248.73975	0.0	2.023e-05	0.00033982	1e-08	0.0	0.00142741	0.00026299	2.05e-06	703.98801918	701.78720734	702.92828196	-0.04741541	0.02549698	-0.31791168
0.51733	248.74613	0.0	2.023e-05	0.00033982	1e-08	0.0	0.00142741	0.00026299	2.05e-06	703.98690297	701.78760423	702.92717414	-0.04739751	0.02546922	-0.31791081
0.51739	248.7525	0.0	2.023e-05	0.00033983	1e-08	0.0	0.00142741	0.00026299	2.05e-06	703.98578695	701.78800068	702.92606637	-0.04737957	0.02544149	-0.31790994
0.51744	248.75886	0.0	2.023e-05	0.00033983	1e-08	0.0	0.00142741	0.00026299	2.05e-06	703.98467111	701.78839669	702.92495863	-0.04736163	0.02541376	-0.31790907
0.5175	248.76522	0.0	2.022e-05	0.00033983	1e-08	0.0	0.00142741	0.00026299	2.05e-06	703.98355545	701.78879228	702.92385094	-0.04734369	0.02538603	-0.3179082
0.52751	249.80627	0.0	1.993e-05	0.00034013	1e-08	-0.0	0.00142741	0.00026299	2.05e-06	703.78384427	701.83549655	702.72721437	-0.04381262	0.0085272	-0.31775379
0.52756	249.81132	0.0	1.993e-05	0.00034013	1e-08	0.0	0.00142741	0.00026299	2.05e-06	703.78276798	701.83562928	702.72615717	-0.04379157	0.00851808	-0.31775296
0.52762	249.81637	0.0	1.992e-05	0.00034013	1e-08	0.0	0.00142741	0.00026299	2.05e-06	703.78169193	701.83576187	702.72509993	-0.04377052	0.00850895	-0.31775213
0.52767	249.82141	0.0	1.992e-05	0.00034013	1e-08	0.0	0.00142741	0.00026299	2.05e-06	703.78061614	701.83589431	702.72404265	-0.04374878	0.00849983	-0.31775129
0.52773	249.82644	-0.0	1.992e-05	0.00034013	1e-08	0.0	0.00142741	0.00026299	2.05e-06	703.77954061	701.83602661	702.72298533	-0.04372754	0.00849071	-0.31775046
0.52778	249.83147	-0.0	1.992e-05	0.00034013	1e-08	0.0	0.00142741	0.00026299	2.05e-06	703.77846534	701.83615877	702.72192796	-0.04370636	0.00848159	-0.31774963
0.52784	249.83648	-0.0	1.992e-05	0.00034013	1e-08	0.0	0.00142741	0.00026299	2.05e-06	703.77739032	701.83629079	702.72087055	-0.04368517	0.00847247	-0.3177488
0.52789	249.84149	-0.0	1.992e-05	0.00034014	1e-08	0.0	0.00142741	0.00026299	2.05e-06	703.77631556	701.83642267	702.7198131	-0.04366399	0.00846334	-0.31774797
0.52795	249.84649	-0.0	1.992e-05	0.00034014	1e-08	0.0	0.00142741	0.00026299	2.05e-06	703.77524105	701.8365544	702.71875561	-0.04364281	0.00845422	-0.31774714
0.528	249.85149	-0.0	1.991e-05	0.00034014	1e-08	0.0	0.00142741	0.00026299	2.05e-06	703.7741668	701.83668599	702.71769808	-0.04362163	0.0084451	-0.31774631
0.52806	249.85647	-0.0	1.991e-05	0.00034014	1e-08	0.0	0.00142741	0.00026299	2.05e-06	703.7730928	701.83681744	702.7166405	-0.04360045	0.00843598	-0.31774548
0.52811	249.86145	-0.0	1.991e-05	0.00034014	1e-08	0.0	0.00142741	0.00026299	2.05e-06	703.77201905	701.83694875	702.71558288	-0.04357926	0.00842685	-0.31774465
0.52817	249.86642	-0.0	1.991e-05	0.00034014	1e-08	0.0	0.00142741	0.00026299	2.05e-06	703.77094556	701.83707991	702.71452522	-0.04355808	0.00841773	-0.31774382
0.52822	249.87138	-0.0	1.991e-05	0.00034014	1e-08	0.0	0.00142741	0.00026299	2.05e-06	703.76987232	701.83721094	702.71346752	-0.04353684	0.00840861	-0.31774299
0.52828	249.87634	-0.0	1.991e-05	0.00034015	1e-08	0.0	0.00142741	0.00026299	2.05e-06	703.76879934	701.83734182	702.71240977	-0.04351545	0.00839949	-0.31774216
0.52833	249.88129	-0.0	1.991e-05	0.00034015	1e-08	0.0	0.00142741	0.00026299	2.05e-06	703.76772662	701.83747256	702.71135199	-0.04349414	0.00839037	-0.31774133
0.52839	249.88623	-0.0	1.99e-05	0.00034015	1e-08	0.0	0.00142741	0.00026299	2.05e-06	703.76665415	701.83760316	702.71029416	-0.04347275	0.00838124	-0.3177405
0.52844	249.89116	-0.0	1.99e-05	0.00034015	1e-08	0.0	0.00142741	0.00026299	2.05e-06	703.76558194	701.83773361	702.70923628	-0.04345133	0.00837212	-0.31773967
0.5285	249.89608	-0.0	1.99e-05	0.00034015	1e-08	0.0	0.00142741	0.00026299	2.05e-06	703.76450999	701.83786393	702.70817837	-0.04342994	0.008363	-0.31773883
0.53851	250.65459	0.0	1.969e-05	0.00034036	1e-08	-0.0	0.00142741	0.00026299	2.05e-06	703.57434334	701.85920682	702.51481134	-0.03895305	0.00668779	-0.31758696
0.53856	250.65794	0.0	1.969e-05	0.00034036	1e-08	-0.0	0.00142741	0.00026299	2.05e-06	703.57333069	701.85931092	702.51374347	-0.03892294	0.00667835	-0.31758612
0.53862	250.66128	0.0	1.969e-05	0.00034036	1e-08	-0.0	0.00142741	0.00026299	2.05e-06	703.57231848	701.85941486	702.51267552	-0.03889304	0.00666893	-0.31758528
0.53867	250.66462	0.0	1.969e-05	0.00034037	1e-08	-0.0	0.00142741	0.00026299	2.05e-06	703.57130672	701.85951867	702.51160749	-0.03886306	0.0066595	-0.31758444
0.53873	250.66794	0.0	1.969e-05	0.00034037	1e-08	-0.0	0.00142741	0.00026299	2.05e-06	703.57029539	701.85962232	702.5105394	-0.03883299	0.00665006	-0.31758361
0.53878	250.67125	0.0	1.969e-05	0.00034037	1e-08	-0.0	0.00142741	0.00026299	2.05e-06	703.56928451	701.85972583	702.50947122	-0.03880284	0.00664062	-0.31758277
0.53884	250.67455	0.0	1.968e-05	0.00034037	1e-08	-0.0	0.00142741	0.00026299	2.05e-06	703.56827407	701.85982919	702.50840298	-0.0387726	0.00663118	-0.31758193
0.53889	250.67784	0.0	1.968e-05	0.00034037	1e-08	-0.0	0.00142741	0.00026299	2.05e-06	703.56726408	701.8599324	702.50733466	-0.03874227	0.00662174	-0.31758109
0.53895	250.68113	0.0	1.968e-05	0.00034037	1e-08	-0.0	0.00142741	0.00026299	2.05e-06	703.56625454	701.86003547	702.50626626	-0.03871185	0.00661228	-0.31758025
0.539	250.6844	0.0	1.968e-05	0.00034037	1e-08	-0.0	0.00142741	0.00026299	2.05e-06	703.56524544	701.86013839	702.50519779	-0.03868135	0.00660283	-0.31757941
0.53906	250.68766	0.0	1.968e-05	0.00034037	1e-08	-0.0	0.00142741	0.00026299	2.05e-06	703.56423681	701.86024116	702.50412925	-0.03865076	0.00659337	-0.31757857
0.53911	250.69092	0.0	1.968e-05	0.00034037	1e-08	-0.0	0.00142741	0.00026299	2.05e-06	703.56322862	701.86034378	702.50306062	-0.03862009	0.0065839	-0.31757773
0.53917	250.69416	0.0	1.968e-05	0.00034037	1e-08	-0.0	0.00142741	0.00026299	2.05e-06	703.56222089	701.86044626	702.50199192	-0.03858933	0.00657444	-0.31757689
0.53922	250.69739	0.0	1.968e-05	0.00034037	1e-08	-0.0	0.00142741	0.00026299	2.05e-06	703.56121363	701.86054859	702.50092315	-0.03855788	0.00656492	-0.31757605
0.53928	250.70061	0.0	1.968e-05	0.00034038	1e-08	-0.0	0.00142741	0.00026299	2.05e-06	703.56020683	701.86065077	702.49985429	-0.03852676	0.00655543	-0.31757521
0.53933	250.70383	0.0	1.968e-05	0.00034038	1e-08	-0.0	0.00142741	0.00026299	2.05e-06	703.55920051	701.8607528	702.49878536	-0.03849558	0.00654594	-0.31757437
0.53939	250.70703	0.0	1.968e-05	0.00034038	1e-08	-0.0	0.00142741	0.00026299	2.05e-06	703.55819465	701.86085469	702.49771635	-0.0384643	0.00653645	-0.31757353
0.53944	250.71022	0.0	1.967e-05	0.00034038	1e-08	-0.0	0.00142741	0.00026299	2.05e-06	703.55718926	701.86095643	702.49664726	-0.03843292	0.00652694	-0.31757269
0.5395	250.71341	0.0	1.967e-05	0.00034038	1e-08	-0.0	0.00142741	0.00026299	2.05e-06	703.55618435	701.86105802	702.4955781	-0.03840145	0.00651744	-0.31757185
0.54951	251.09191	0.0	1.957e-05	0.00034048	1e-08	-0.0	0.00142741	0.00026299	2.05e-06	703.38755396	701.8768331	702.29876257	-0.02524015	0.00430134	-0.31741726
0.54956	251.09248	0.0	1.957e-05	0.00034048	1e-08	-0.0	0.00142741	0.00026299	2.05e-06	703.38682539	701.87690005	702.29765293	-0.02490248	0.00427045	-0.31741639
0.54962	251.09303	0.0	1.957e-05	0.00034048	1e-08	-0.0	0.00142741	0.00026299	2.05e-06	703.38610556	701.87696652	702.29654216	-0.02453649	0.00423749	-0.31741552
0.54967	251.09354	0.0	1.957e-05	0.00034048	1e-08	-0.0	0.00142741	0.00026299	2.05e-06	703.38539527	701.87703247	702.29543014	-0.02413569	0.004202	-0.31741464
0.54973	251.09402	0.0	1.957e-05	0.00034048	1e-08	-0.0	0.00142741	0.00026299	2.05e-06	703.3846955	701.87709788	702.29431675	-0.02369214	0.00416336	-0.31741377
0.54978	251.09447	0.0	1.957e-05	0.00034048	1e-08	-0.0	0.00142741	0.00026299	2.05e-06	703.38400746	701.87716268	702.29320186	-0.02319613	0.00412087	-0.31741289
0.54984	251.09488	0.0	1.957e-05	0.00034048	1e-08	-0.0	0.00142741	0.00026299	2.05e-06	703.38333264	701.87722682	702.29208526	-0.02263104	0.00407328	-0.31741201
0.54989	251.09525	0.0	1.957e-05	0.00034048	1e-08	-0.0	0.00142741	0.00026299	2.05e-06	703.382673	701.87729021	702.29096674	-0.02197149	0.00401867	-0.31741113
0.54995	251.09558	0.0	1.957e-05	0.00034048	1e-08	-0.0	0.00142741	0.00026299	2.05e-06	703.38203125	701.87735276	702.28984596	-0.02117695	0.00395398	-0.31741025
0.55	251.09587	0.0	1.957e-05	0.00034048	1e-08	-0.0	0.00142741	0.00026299	2.05e-06	703.38141125	701.8774143	702.28872244	1594.50021919	147.72856472	180.61693907
