# Supplementary material for: Dataset for the simulated biomass pyrolysis in rotary kilns with varying particle residence time distributions
Source: Data Brief. 2021 Nov 23;39:107603. doi: 10.1016/j.dib.2021.107603 (PMC8633881; doi:10.1016/j.dib.2021.107603)
Supplement: Supplementary Data S1 — Supplementary Raw Research Data. This is open data under the CC BY license http://creativecommons.org/licenses/by/4.0/ [file mmc1.zip › supplementary/109/logFiles/log_Pe7]

l,m	Tau,s	F_w,kg/s	F_is,kg/s	F_c,kg/s	F_rt,kg/s	F_w_wet,kg/s	F_it,kg/s	F_g,kg/s	F_H2O_g,kg/s	T_b,K	T_g,K	T_w,K	q_bed,kW/m	q_gas,kW/m	q_loss,kW/m
5e-05	0.02237	0.0	0.0	0.0	0.0	0.00205296	0.0	0.0	0.0	298.78764702	299.61319179	832.98106731	42.80579631	1.84750571	-0.4199891
0.00011	0.0671	0.0	0.0	0.0	0.0	0.00205296	0.0	0.0	0.0	299.42416529	301.07425933	832.81237113	42.74511193	1.84520396	-0.41985669
0.00016	0.11183	0.0	0.0	0.0	0.0	0.00205296	0.0	0.0	0.0	300.05955722	302.53319339	832.64391118	42.68452001	1.84288807	-0.41972448
0.00022	0.15655	0.0	0.0	0.0	0.0	0.00205296	0.0	0.0	0.0	300.69382536	303.98998416	832.47568718	42.62402943	1.84055651	-0.41959246
0.00027	0.20127	0.0	0.0	0.0	0.0	0.00205296	0.0	0.0	0.0	301.32697253	305.44462079	832.30769879	42.56361722	1.83821325	-0.4194606
0.00033	0.24598	0.0	0.0	0.0	0.0	0.00205296	0.0	0.0	0.0	301.95900086	306.89709516	832.13994577	42.50331103	1.83585346	-0.41932896
0.00038	0.29069	0.0	0.0	0.0	0.0	0.00205296	0.0	0.0	0.0	302.58991327	308.34739589	831.97242779	42.44309272	1.83348031	-0.41919749
0.00044	0.3354	0.0	0.0	0.0	0.0	0.00205296	0.0	0.0	0.0	303.21971217	309.79551372	831.80514456	42.38295775	1.83109461	-0.41906619
0.00049	0.3801	0.0	0.0	0.0	0.0	0.00205296	0.0	0.0	0.0	303.84839986	311.24143997	831.63809582	42.32291036	1.82869561	-0.41893506
0.0105	8.44232	5e-07	0.0	0.0	0.0	0.00205246	0.0	0.0	0.0	402.01977679	529.54474687	804.86137501	32.77387055	1.20248523	-0.39791964
0.01056	8.48622	5.2e-07	0.0	0.0	0.0	0.00205244	0.0	0.0	0.0	402.48073235	530.46457654	804.73272213	32.72819833	1.19841146	-0.39781868
0.01061	8.53011	5.3e-07	0.0	0.0	0.0	0.00205242	0.0	0.0	0.0	402.94093407	531.38116771	804.60425581	32.6825836	1.19434476	-0.39771784
0.01067	8.574	5.5e-07	0.0	0.0	0.0	0.0020524	0.0	0.0	0.0	403.40038311	532.29452654	804.4759758	32.63704148	1.19027135	-0.39761716
0.01072	8.61789	5.7e-07	0.0	0.0	0.0	0.00205239	0.0	0.0	0.0	403.85908116	533.20464941	804.34788188	32.59156567	1.18619696	-0.39751663
0.01078	8.66177	5.9e-07	0.0	0.0	0.0	0.00205237	0.0	0.0	0.0	404.31702969	534.11153678	804.21997377	32.54615611	1.18212166	-0.39741625
0.01083	8.70564	6.1e-07	0.0	0.0	0.0	0.00205235	0.0	0.0	0.0	404.77423018	535.01518914	804.09225126	32.50081273	1.17804551	-0.39731601
0.01089	8.74952	6.3e-07	0.0	0.0	0.0	0.00205233	0.0	0.0	0.0	405.23068408	535.91560702	803.96471408	32.45553546	1.17396857	-0.39721592
0.01094	8.79338	6.5e-07	0.0	0.0	0.0	0.0020523	0.0	0.0	0.0	405.68639288	536.81279101	803.83736199	32.41032424	1.16989089	-0.39711597
0.011	8.83725	6.7e-07	0.0	0.0	0.0	0.00205228	0.0	0.0	0.0	406.14135802	537.70674173	803.71019475	32.36517828	1.16581321	-0.39701617
0.01105	8.8811	7e-07	0.0	0.0	0.0	0.00205226	0.0	0.0	0.0	406.59558095	538.59746031	803.58321212	32.32009214	1.16174055	-0.3969165
0.01111	8.92496	7.2e-07	0.0	0.0	0.0	0.00205224	0.0	0.0	0.0	407.04906292	539.48495142	803.45641384	32.27507535	1.15766411	-0.39681699
0.01116	8.96881	7.4e-07	0.0	0.0	0.0	0.00205221	0.0	0.0	0.0	407.50180549	540.36921353	803.32979968	32.2301237	1.15358775	-0.39671762
0.01122	9.01266	7.7e-07	0.0	0.0	0.0	0.00205219	0.0	0.0	0.0	407.9538101	541.25024785	803.20336939	32.1852371	1.14951159	-0.39661839
0.01127	9.0565	7.9e-07	0.0	0.0	0.0	0.00205216	0.0	0.0	0.0	408.40507819	542.12805565	803.07712272	32.14041543	1.14543573	-0.39651931
0.01133	9.10033	8.2e-07	0.0	0.0	0.0	0.00205214	0.0	0.0	0.0	408.85561117	543.00263828	802.95105944	32.09565857	1.14136026	-0.39642038
0.01138	9.14417	8.4e-07	0.0	0.0	0.0	0.00205211	0.0	0.0	0.0	409.30541046	543.87399717	802.82517929	32.05096641	1.13728531	-0.39632158
0.01144	9.18799	8.7e-07	0.0	0.0	0.0	0.00205209	0.0	0.0	0.0	409.75447748	544.74213381	802.69948203	32.00633854	1.13321125	-0.39622293
0.01149	9.23182	9e-07	0.0	0.0	0.0	0.00205206	0.0	0.0	0.0	410.20281364	545.60704995	802.57396741	31.96177371	1.12913933	-0.39612443
0.0215	17.1362	6.759e-05	0.0	0.0	0.0	0.0019853	0.0	0.0	7e-08	480.89260729	653.92213893	782.52454204	24.8189444	0.4891892	-0.38038911
0.02156	17.17924	6.879e-05	0.0	0.0	0.0	0.0019841	0.0	0.0	7e-08	481.2271452	654.28336907	782.4283974	24.78452388	0.48655075	-0.38031365
0.02161	17.22227	7e-05	0.0	0.0	0.0	0.00198289	0.0	0.0	7e-08	481.56115188	654.64250296	782.33239173	24.75015154	0.48392359	-0.38023831
0.02167	17.2653	7.123e-05	0.0	0.0	0.0	0.00198165	0.0	0.0	7e-08	481.89462813	654.99954844	782.23652483	24.71582733	0.48130772	-0.38016307
0.02172	17.30833	7.248e-05	0.0	0.0	0.0	0.0019804	0.0	0.0	7e-08	482.22757475	655.35451335	782.14079646	24.68155117	0.47870312	-0.38008794
0.02178	17.35135	7.375e-05	0.0	0.0	0.0	0.00197913	0.0	0.0	7e-08	482.55999256	655.70740552	782.04520641	24.64732302	0.47610981	-0.38001291
0.02183	17.39437	7.504e-05	0.0	0.0	0.0	0.00197784	0.0	0.0	8e-08	482.89188236	656.05823276	781.94975446	24.6131428	0.47352778	-0.379938
0.02189	17.43739	7.634e-05	0.0	0.0	0.0	0.00197654	0.0	0.0	8e-08	483.22324495	656.40700291	781.85444037	24.57901045	0.47095703	-0.37986319
0.02194	17.4804	7.766e-05	0.0	0.0	0.0	0.00197521	0.0	0.0	8e-08	483.55408112	656.75372375	781.75926393	24.54492593	0.46839756	-0.3797885
0.022	17.5234	7.901e-05	0.0	0.0	0.0	0.00197387	0.0	0.0	8e-08	483.88439168	657.0984031	781.66422492	24.51088912	0.46584943	-0.37971391
0.02205	17.56641	8.037e-05	0.0	0.0	0.0	0.00197251	0.0	0.0	8e-08	484.21417743	657.44104884	781.56932312	24.47689999	0.46331262	-0.37963943
0.02211	17.6094	8.175e-05	0.0	0.0	0.0	0.00197113	0.0	0.0	8e-08	484.54343916	657.78166884	781.4745583	24.44295851	0.46078702	-0.37956505
0.02216	17.6524	8.314e-05	0.0	0.0	0.0	0.00196973	0.0	0.0	8e-08	484.87217765	658.12027079	781.37993024	24.40906461	0.45827268	-0.37949078
0.02222	17.69539	8.456e-05	0.0	0.0	0.0	0.00196831	0.0	0.0	8e-08	485.20039371	658.45686245	781.28543873	24.37521821	0.45576961	-0.37941662
0.02227	17.73837	8.6e-05	0.0	0.0	0.0	0.00196687	0.0	0.0	9e-08	485.52808811	658.79145162	781.19108354	24.34141926	0.45327781	-0.37934257
0.02233	17.78135	8.746e-05	0.0	0.0	0.0	0.00196541	0.0	0.0	9e-08	485.85526164	659.12404604	781.09686445	24.3076677	0.45079725	-0.37926863
0.02238	17.82433	8.893e-05	0.0	0.0	0.0	0.00196393	0.0	0.0	9e-08	486.18191509	659.45465348	781.00278125	24.27396346	0.44832795	-0.37919479
0.02244	17.8673	9.043e-05	0.0	0.0	0.0	0.00196243	0.0	0.0	9e-08	486.50804923	659.78328168	780.90883371	24.2403065	0.44586989	-0.37912105
0.02249	17.91027	9.195e-05	0.0	0.0	0.0	0.00196091	0.0	0.0	9e-08	486.83366484	660.10993838	780.81502161	24.20669675	0.44342306	-0.37904743
0.0325	25.6604	0.00084012	1e-07	0.0	0.0	0.0012118	7e-08	1e-08	8.4e-07	538.21779753	694.08852431	765.78571797	18.81899694	0.16484539	-0.36725179
0.03256	25.7026	0.00084674	1e-07	0.0	0.0	0.00120518	8e-08	1e-08	8.5e-07	538.46107538	694.17160248	765.71329247	18.79308348	0.16407207	-0.36719494
0.03261	25.7448	0.00085337	1.1e-07	0.0	0.0	0.00119853	8e-08	1e-08	8.5e-07	538.70397567	694.25388133	765.64096706	18.76720659	0.16330533	-0.36713818
0.03267	25.78699	0.00086002	1.1e-07	0.0	0.0	0.00119188	8e-08	1e-08	8.6e-07	538.94649921	694.3353648	765.56874159	18.74136613	0.16254484	-0.36708149
0.03272	25.82918	0.00086667	1.1e-07	0.0	0.0	0.00118521	8e-08	1e-08	8.7e-07	539.18864689	694.41605671	765.49661588	18.71556208	0.16179072	-0.36702488
0.03278	25.87136	0.00087334	1.1e-07	0.0	0.0	0.00117853	8e-08	1e-08	8.7e-07	539.43041956	694.49596085	765.42458979	18.68979435	0.16104295	-0.36696835
0.03283	25.91354	0.00088002	1.2e-07	0.0	0.0	0.00117184	9e-08	1e-08	8.8e-07	539.67181808	694.575081	765.35266315	18.66406288	0.16030151	-0.3669119
0.03289	25.95572	0.00088671	1.2e-07	0.0	0.0	0.00116513	9e-08	1e-08	8.9e-07	539.9128433	694.65342086	765.2808358	18.63836761	0.15956636	-0.36685553
0.03294	25.99789	0.00089342	1.2e-07	0.0	0.0	0.00115842	9e-08	1e-08	8.9e-07	540.15349608	694.73098409	765.20910759	18.61270845	0.15883749	-0.36679923
0.033	26.04006	0.00090013	1.2e-07	0.0	0.0	0.00115169	9e-08	1e-08	9e-07	540.39377726	694.80777432	765.13747834	18.58708534	0.15811487	-0.36674301
0.03305	26.08222	0.00090685	1.3e-07	0.0	0.0	0.00114496	1e-07	1e-08	9.1e-07	540.63368771	694.8837951	765.06594792	18.56149822	0.15739847	-0.36668687
0.03311	26.12438	0.00091359	1.3e-07	0.0	0.0	0.00113822	1e-07	1e-08	9.1e-07	540.87322828	694.95904996	764.99451614	18.53594701	0.15668828	-0.36663081
0.03316	26.16653	0.00092033	1.3e-07	0.0	0.0	0.00113146	1e-07	1e-08	9.2e-07	541.11239982	695.03354236	764.92318287	18.51043163	0.15598427	-0.36657482
0.03322	26.20868	0.00092708	1.3e-07	0.0	0.0	0.0011247	1e-07	1e-08	9.3e-07	541.35120319	695.10727573	764.85194794	18.48495206	0.15528647	-0.36651891
0.03327	26.25083	0.00093383	1.4e-07	0.0	0.0	0.00111793	1.1e-07	1e-08	9.4e-07	541.58963923	695.18025348	764.78081119	18.45950826	0.15459496	-0.36646308
0.03333	26.29297	0.0009406	1.4e-07	0.0	0.0	0.00111115	1.1e-07	2e-08	9.4e-07	541.82770875	695.25247907	764.70977247	18.43410003	0.15390943	-0.36640732
0.03338	26.33511	0.00094737	1.4e-07	0.0	0.0	0.00110436	1.1e-07	2e-08	9.5e-07	542.06541265	695.32395566	764.63883162	18.40872736	0.15323001	-0.36635165
0.03344	26.37725	0.00095415	1.5e-07	0.0	0.0	0.00109757	1.1e-07	2e-08	9.6e-07	542.30275176	695.39468649	764.56798848	18.38339018	0.15255666	-0.36629604
0.03349	26.41938	0.00096094	1.5e-07	0.0	0.0	0.00109077	1.2e-07	2e-08	9.6e-07	542.53972694	695.46467472	764.4972429	18.35808843	0.15188938	-0.36624052
0.0435	34.01838	0.00188973	2.39e-06	0.0	3e-08	0.00015536	3.08e-06	4.7e-07	1.9e-06	580.34027181	697.05490192	753.10209841	14.26955047	0.12434974	-0.35729686
0.04356	34.05976	0.00189203	2.42e-06	0.0	3e-08	0.00015299	3.12e-06	4.7e-07	1.9e-06	580.52170746	697.00266381	753.04688898	14.24963846	0.12471598	-0.35725353
0.04361	34.10113	0.00189429	2.44e-06	0.0	3e-08	0.00015065	3.16e-06	4.8e-07	1.9e-06	580.70287833	696.94976435	752.99175287	14.22974502	0.12508777	-0.35721025
0.04367	34.1425	0.00189653	2.47e-06	0.0	3e-08	0.00014834	3.2e-06	4.8e-07	1.9e-06	580.88378457	696.89620486	752.93668999	14.20986915	0.1254651	-0.35716703
0.04372	34.18387	0.00189873	2.5e-06	0.0	3e-08	0.00014605	3.24e-06	4.9e-07	1.91e-06	581.0644263	696.84198673	752.88170024	14.19000983	0.12584796	-0.35712387
0.04378	34.22523	0.00190091	2.52e-06	0.0	3e-08	0.00014379	3.29e-06	5e-07	1.91e-06	581.24480361	696.78711139	752.82678355	14.17019093	0.12623632	-0.35708077
0.04383	34.26659	0.00190306	2.55e-06	0.0	3e-08	0.00014157	3.33e-06	5e-07	1.91e-06	581.42491694	696.73158028	752.77193975	14.15048465	0.12663016	-0.35703772
0.04389	34.30794	0.00190518	2.58e-06	0.0	3e-08	0.00013936	3.37e-06	5.1e-07	1.91e-06	581.60476762	696.67539482	752.71716838	14.13073646	0.12702949	-0.35699473
0.04394	34.34929	0.00190728	2.61e-06	0.0	3e-08	0.00013719	3.42e-06	5.2e-07	1.92e-06	581.78435501	696.61855665	752.6624696	14.1110157	0.1274343	-0.3569518
0.044	34.39063	0.00190934	2.64e-06	0.0	3e-08	0.00013504	3.46e-06	5.3e-07	1.92e-06	581.96367936	696.56106739	752.60784327	14.09132294	0.12784456	-0.35690893
0.04405	34.43198	0.00191138	2.67e-06	0.0	3e-08	0.00013292	3.51e-06	5.3e-07	1.92e-06	582.14274091	696.50292869	752.55328926	14.07165884	0.12826025	-0.35686611
0.04411	34.47331	0.00191339	2.69e-06	0.0	3e-08	0.00013083	3.55e-06	5.4e-07	1.92e-06	582.32153992	696.44414226	752.49880746	14.05202407	0.12868136	-0.35682335
0.04416	34.51464	0.00191537	2.72e-06	0.0	3e-08	0.00012876	3.6e-06	5.5e-07	1.92e-06	582.50007667	696.38470986	752.44439773	14.03241939	0.12910788	-0.35678064
0.04422	34.55597	0.00191733	2.75e-06	0.0	3e-08	0.00012672	3.64e-06	5.5e-07	1.93e-06	582.67835142	696.32463331	752.39005994	14.01284556	0.12953979	-0.35673799
0.04427	34.5973	0.00191925	2.78e-06	0.0	3e-08	0.00012471	3.69e-06	5.6e-07	1.93e-06	582.85636447	696.26391447	752.33579395	13.99327854	0.12997705	-0.3566954
0.04433	34.63862	0.00192116	2.81e-06	0.0	3e-08	0.00012272	3.74e-06	5.7e-07	1.93e-06	583.03411578	696.20255517	752.28159972	13.97373155	0.13041967	-0.35665287
0.04438	34.67993	0.00192303	2.84e-06	0.0	3e-08	0.00012076	3.79e-06	5.8e-07	1.93e-06	583.21160551	696.14055732	752.22747715	13.95422859	0.13086763	-0.35661039
0.04444	34.72125	0.00192488	2.87e-06	0.0	4e-08	0.00011882	3.83e-06	5.8e-07	1.93e-06	583.3888341	696.07792298	752.17342606	13.93475419	0.1313209	-0.35656796
0.04449	34.76256	0.0019267	2.9e-06	0.0	4e-08	0.00011691	3.88e-06	5.9e-07	1.94e-06	583.56580181	696.0146542	752.11944631	13.91530869	0.13177946	-0.35652559
0.05455	42.25374	0.00200629	1.32e-05	1e-08	2.2e-07	2.84e-06	2.447e-05	3.88e-06	2.05e-06	611.7725552	677.75910888	743.3322829	10.76120868	0.27151248	-0.34962861
0.05461	42.2943	0.00200603	1.329e-05	1e-08	2.3e-07	2.77e-06	2.467e-05	3.92e-06	2.05e-06	611.90508543	677.65027463	743.28968208	10.74605963	0.2723674	-0.34959518
0.05466	42.33487	0.00200578	1.337e-05	1e-08	2.3e-07	2.7e-06	2.487e-05	3.95e-06	2.05e-06	612.03739474	677.54163852	743.24713489	10.73092343	0.27322112	-0.34956178
0.05472	42.37542	0.00200552	1.346e-05	1e-08	2.3e-07	2.64e-06	2.507e-05	3.98e-06	2.05e-06	612.16948325	677.43320441	743.20464128	10.71579895	0.27407363	-0.34952843
0.05477	42.41597	0.00200525	1.355e-05	1e-08	2.3e-07	2.58e-06	2.527e-05	4.01e-06	2.05e-06	612.30135107	677.32497615	743.16220121	10.70071961	0.27492494	-0.34949512
0.05483	42.45652	0.00200499	1.364e-05	1e-08	2.3e-07	2.51e-06	2.548e-05	4.05e-06	2.05e-06	612.43299875	677.21695749	743.11981452	10.68569586	0.27577502	-0.34946185
0.05488	42.49707	0.00200472	1.373e-05	1e-08	2.3e-07	2.45e-06	2.568e-05	4.08e-06	2.05e-06	612.56442694	677.10915214	743.077481	10.67066502	0.27662379	-0.34942862
0.05494	42.53761	0.00200444	1.382e-05	1e-08	2.4e-07	2.4e-06	2.589e-05	4.11e-06	2.05e-06	612.69563554	677.00156385	743.03520068	10.65565772	0.27747124	-0.34939543
0.05499	42.57814	0.00200417	1.391e-05	1e-08	2.4e-07	2.34e-06	2.609e-05	4.15e-06	2.05e-06	612.82662479	676.89419632	742.99297348	10.64067442	0.27831736	-0.34936229
0.05505	42.61868	0.00200389	1.4e-05	1e-08	2.4e-07	2.28e-06	2.63e-05	4.18e-06	2.05e-06	612.95739498	676.78705319	742.95079932	10.62571562	0.27916211	-0.34932919
0.0551	42.6592	0.00200361	1.409e-05	1e-08	2.4e-07	2.23e-06	2.651e-05	4.22e-06	2.05e-06	613.08794637	676.68013807	742.90867811	10.61077281	0.28000555	-0.34929613
0.05516	42.69973	0.00200332	1.418e-05	1e-08	2.4e-07	2.17e-06	2.672e-05	4.25e-06	2.05e-06	613.21827913	676.57345448	742.86660979	10.59585807	0.28084754	-0.34926311
0.05521	42.74025	0.00200303	1.427e-05	1e-08	2.5e-07	2.12e-06	2.694e-05	4.29e-06	2.05e-06	613.34839359	676.46700599	742.82459426	10.58096792	0.28168811	-0.34923013
0.05527	42.78077	0.00200274	1.436e-05	1e-08	2.5e-07	2.07e-06	2.715e-05	4.32e-06	2.05e-06	613.47829003	676.3607961	742.78263144	10.56610237	0.28252721	-0.34919719
0.05532	42.82128	0.00200245	1.446e-05	1e-08	2.5e-07	2.02e-06	2.736e-05	4.36e-06	2.05e-06	613.60796871	676.25482826	742.74072124	10.55126174	0.28336484	-0.3491643
0.05538	42.86179	0.00200215	1.455e-05	1e-08	2.5e-07	1.97e-06	2.758e-05	4.39e-06	2.05e-06	613.73742994	676.14910591	742.69886358	10.53642037	0.28420096	-0.34913144
0.05543	42.90229	0.00200185	1.464e-05	1e-08	2.5e-07	1.92e-06	2.78e-05	4.43e-06	2.05e-06	613.86667366	676.04363243	742.65705845	10.52146297	0.28503558	-0.34909863
0.05549	42.94279	0.00200154	1.474e-05	1e-08	2.6e-07	1.88e-06	2.802e-05	4.46e-06	2.05e-06	613.99569834	675.93841114	742.6153063	10.50659408	0.28586867	-0.34906586
0.06555	50.28719	0.00190249	3.905e-05	1.4e-07	8.4e-07	1e-08	9.31e-05	1.528e-05	2.05e-06	634.19212794	662.70640301	735.78820956	8.12942194	0.40111457	-0.34370721
0.06561	50.32696	0.00190172	3.922e-05	1.4e-07	8.4e-07	1e-08	9.361e-05	1.536e-05	2.05e-06	634.28515157	662.66906235	735.75499585	8.11812742	0.40152708	-0.34368116
0.06566	50.36672	0.00190094	3.939e-05	1.4e-07	8.4e-07	1e-08	9.412e-05	1.545e-05	2.05e-06	634.37800143	662.63206312	735.72182297	8.10683189	0.40193974	-0.3436551
0.06572	50.40648	0.00190017	3.957e-05	1.4e-07	8.5e-07	1e-08	9.463e-05	1.554e-05	2.05e-06	634.47067751	662.59540541	735.68869092	8.09555963	0.40234945	-0.34362909
0.06577	50.44624	0.00189938	3.974e-05	1.4e-07	8.5e-07	1e-08	9.515e-05	1.562e-05	2.05e-06	634.56318013	662.55908753	735.65559962	8.0843222	0.40275474	-0.34360315
0.06583	50.48599	0.0018986	3.992e-05	1.5e-07	8.6e-07	1e-08	9.566e-05	1.571e-05	2.05e-06	634.65550979	662.52310695	735.62254896	8.07307733	0.40316097	-0.34357719
0.06588	50.52574	0.00189781	4.009e-05	1.5e-07	8.6e-07	1e-08	9.618e-05	1.58e-05	2.05e-06	634.74766637	662.48746421	735.58953897	8.06185255	0.40356469	-0.34355127
0.06594	50.56548	0.00189703	4.027e-05	1.5e-07	8.7e-07	1e-08	9.67e-05	1.589e-05	2.05e-06	634.83965017	662.45215785	735.55656957	8.05065258	0.40396528	-0.3435254
0.06599	50.60522	0.00189623	4.044e-05	1.5e-07	8.7e-07	1e-08	9.722e-05	1.597e-05	2.05e-06	634.93146154	662.41718604	735.52364068	8.03947737	0.40436274	-0.34349957
0.06605	50.64496	0.00189544	4.062e-05	1.5e-07	8.8e-07	1e-08	9.775e-05	1.606e-05	2.05e-06	635.02310083	662.38254692	735.49075223	8.02829604	0.40476099	-0.34347374
0.0661	50.68469	0.00189464	4.079e-05	1.5e-07	8.8e-07	1e-08	9.827e-05	1.615e-05	2.05e-06	635.11456796	662.34824095	735.45790424	8.01713965	0.40515613	-0.34344795
0.06616	50.72442	0.00189385	4.097e-05	1.5e-07	8.9e-07	1e-08	9.88e-05	1.624e-05	2.05e-06	635.20586328	662.3142663	735.42509662	8.00601139	0.40554774	-0.34342221
0.06621	50.76414	0.00189304	4.115e-05	1.6e-07	8.9e-07	1e-08	9.933e-05	1.633e-05	2.05e-06	635.29698718	662.28062081	735.39232928	7.99489234	0.4059382	-0.34339649
0.06627	50.80386	0.00189224	4.133e-05	1.6e-07	9e-07	1e-08	9.986e-05	1.642e-05	2.05e-06	635.38793982	662.24730381	735.35960219	7.98377983	0.40632786	-0.34337079
0.06632	50.84358	0.00189143	4.15e-05	1.6e-07	9e-07	1e-08	0.00010039	1.651e-05	2.05e-06	635.47872127	662.21431479	735.32691532	7.97269525	0.40671406	-0.34334514
0.06638	50.88329	0.00189062	4.168e-05	1.6e-07	9e-07	1e-08	0.00010093	1.66e-05	2.05e-06	635.56933194	662.18165164	735.2942686	7.96163416	0.40709733	-0.34331953
0.06643	50.923	0.00188981	4.186e-05	1.6e-07	9.1e-07	1e-08	0.00010146	1.669e-05	2.05e-06	635.65977218	662.14931254	735.26166193	7.95057116	0.40748084	-0.34329392
0.06649	50.96271	0.001889	4.204e-05	1.6e-07	9.1e-07	1e-08	0.000102	1.678e-05	2.05e-06	635.75004195	662.11729765	735.22909533	7.93953162	0.40786148	-0.34326835
0.07655	58.16244	0.00169882	8.096e-05	8.1e-07	2e-06	0.0	0.00022972	3.859e-05	2.05e-06	649.65616389	660.38682156	729.88958786	6.17618607	0.45000213	-0.33907725
0.07661	58.20142	0.00169758	8.12e-05	8.1e-07	2.01e-06	0.0	0.00023057	3.874e-05	2.05e-06	649.71929677	660.39331894	729.8635189	6.16783458	0.45011602	-0.33905678
0.07666	58.2404	0.00169633	8.144e-05	8.2e-07	2.01e-06	0.0	0.00023142	3.888e-05	2.05e-06	649.78230559	660.39992821	729.83748085	6.15949867	0.45022874	-0.33903635
0.07672	58.27938	0.00169508	8.168e-05	8.3e-07	2.02e-06	0.0	0.00023226	3.903e-05	2.05e-06	649.84519067	660.40664838	729.81147366	6.15117685	0.4503404	-0.33901593
0.07677	58.31835	0.00169384	8.192e-05	8.3e-07	2.03e-06	0.0	0.00023311	3.918e-05	2.05e-06	649.9079523	660.41347856	729.78549727	6.14286336	0.45045145	-0.33899554
0.07683	58.35731	0.00169258	8.216e-05	8.4e-07	2.03e-06	0.0	0.00023396	3.932e-05	2.05e-06	649.97059064	660.42041821	729.75955165	6.13456933	0.45056105	-0.33897518
0.07688	58.39628	0.00169133	8.24e-05	8.5e-07	2.04e-06	0.0	0.00023482	3.947e-05	2.05e-06	650.0331061	660.42746612	729.73363674	6.12628039	0.45067027	-0.33895483
0.07694	58.43523	0.00169008	8.264e-05	8.5e-07	2.05e-06	0.0	0.00023567	3.962e-05	2.05e-06	650.09549877	660.43462197	729.70775253	6.11800961	0.45077816	-0.33893452
0.07699	58.47419	0.00168882	8.288e-05	8.6e-07	2.05e-06	0.0	0.00023653	3.976e-05	2.05e-06	650.15776902	660.44188462	729.68189894	6.10974963	0.45088524	-0.33891423
0.07705	58.51314	0.00168756	8.313e-05	8.6e-07	2.06e-06	0.0	0.00023738	3.991e-05	2.05e-06	650.21991708	660.4492534	729.65607594	6.10149999	0.45099157	-0.33889395
0.0771	58.55209	0.0016863	8.337e-05	8.7e-07	2.07e-06	0.0	0.00023824	4.006e-05	2.05e-06	650.28194315	660.45672767	729.63028349	6.09326961	0.45109648	-0.33887372
0.07716	58.59103	0.00168504	8.361e-05	8.8e-07	2.08e-06	0.0	0.0002391	4.021e-05	2.05e-06	650.34384763	660.46430624	729.60452153	6.08504332	0.45120109	-0.33885349
0.07721	58.62997	0.00168377	8.385e-05	8.8e-07	2.08e-06	0.0	0.00023996	4.036e-05	2.05e-06	650.40563061	660.47198886	729.57879005	6.07683657	0.45130428	-0.33883329
0.07727	58.66891	0.00168251	8.409e-05	8.9e-07	2.09e-06	0.0	0.00024082	4.051e-05	2.05e-06	650.46729248	660.47977434	729.55308897	6.068638	0.45140687	-0.33881312
0.07732	58.70784	0.00168124	8.433e-05	9e-07	2.1e-06	0.0	0.00024168	4.065e-05	2.05e-06	650.52883341	660.48766217	729.52741826	6.06045304	0.45150848	-0.33879297
0.07738	58.74677	0.00167997	8.458e-05	9e-07	2.1e-06	0.0	0.00024255	4.08e-05	2.05e-06	650.59025368	660.49565152	729.50177789	6.05228331	0.45160899	-0.33877284
0.07743	58.78569	0.0016787	8.482e-05	9.1e-07	2.11e-06	0.0	0.00024342	4.095e-05	2.05e-06	650.6515536	660.50374147	729.47616779	6.04412077	0.45170898	-0.33875274
0.07749	58.82461	0.00167742	8.506e-05	9.2e-07	2.12e-06	0.0	0.00024428	4.11e-05	2.05e-06	650.71273333	660.51193159	729.45058794	6.03597741	0.45180759	-0.33873266
0.08755	65.88155	0.00142128	0.00013119	2.83e-06	3.49e-06	-0.0	0.00042034	7.178e-05	2.05e-06	660.14946119	663.08085445	725.23630869	4.73542236	0.45811189	-0.33542468
0.08761	65.91976	0.00141979	0.00013145	2.84e-06	3.5e-06	0.0	0.00042136	7.196e-05	2.05e-06	660.19281419	663.09819384	725.21561541	4.72925081	0.45809677	-0.33540843
0.08766	65.95796	0.00141831	0.0001317	2.86e-06	3.5e-06	0.0	0.00042239	7.215e-05	2.05e-06	660.23609251	663.11554881	725.19494534	4.72308877	0.45808122	-0.33539221
0.08772	65.99616	0.00141682	0.00013195	2.87e-06	3.51e-06	-0.0	0.00042342	7.233e-05	2.05e-06	660.27929637	663.13291912	725.17429846	4.71693573	0.45806528	-0.335376
0.08777	66.03435	0.00141534	0.00013221	2.89e-06	3.52e-06	-0.0	0.00042445	7.251e-05	2.05e-06	660.32242599	663.15030455	725.15367473	4.71079139	0.45804894	-0.33535981
0.08783	66.07255	0.00141385	0.00013246	2.9e-06	3.53e-06	0.0	0.00042548	7.269e-05	2.05e-06	660.3654816	663.16770486	725.13307411	4.70465683	0.45803217	-0.33534364
0.08788	66.11073	0.00141237	0.00013271	2.92e-06	3.53e-06	0.0	0.00042651	7.287e-05	2.05e-06	660.40846344	663.18511983	725.11249658	4.69853012	0.45801505	-0.33532749
0.08794	66.14892	0.00141088	0.00013296	2.93e-06	3.54e-06	-0.0	0.00042754	7.305e-05	2.05e-06	660.45137169	663.20254925	725.0919421	4.69241392	0.45799746	-0.33531136
0.08799	66.1871	0.00140939	0.00013322	2.95e-06	3.55e-06	0.0	0.00042857	7.323e-05	2.05e-06	660.49420662	663.21999286	725.07141064	4.68630487	0.45797956	-0.33529524
0.08805	66.22527	0.00140791	0.00013347	2.96e-06	3.56e-06	0.0	0.0004296	7.341e-05	2.05e-06	660.53696842	663.23745048	725.05090217	4.68020684	0.45796118	-0.33527914
0.0881	66.26344	0.00140642	0.00013372	2.98e-06	3.56e-06	-0.0	0.00043063	7.359e-05	2.05e-06	660.57965734	663.25492186	725.03041666	4.67411546	0.4579425	-0.33526306
0.08816	66.30161	0.00140493	0.00013398	2.99e-06	3.57e-06	-0.0	0.00043166	7.377e-05	2.05e-06	660.62227355	663.27240681	725.00995407	4.66803549	0.45792332	-0.335247
0.08821	66.33977	0.00140344	0.00013423	3.01e-06	3.58e-06	0.0	0.00043269	7.396e-05	2.05e-06	660.66481735	663.28990508	724.98951437	4.66196175	0.45790387	-0.33523095
0.08827	66.37793	0.00140195	0.00013448	3.02e-06	3.59e-06	0.0	0.00043372	7.414e-05	2.05e-06	660.70728888	663.3074165	724.96909753	4.65589974	0.4578839	-0.33521493
0.08832	66.41609	0.00140046	0.00013473	3.04e-06	3.59e-06	-0.0	0.00043476	7.432e-05	2.05e-06	660.74968843	663.32494079	724.94870352	4.64984361	0.45786369	-0.33519892
0.08838	66.45424	0.00139897	0.00013499	3.06e-06	3.6e-06	-0.0	0.00043579	7.45e-05	2.05e-06	660.79201616	663.34247782	724.92833231	4.64379945	0.45784295	-0.33518293
0.08843	66.49239	0.00139748	0.00013524	3.07e-06	3.61e-06	0.0	0.00043682	7.468e-05	2.05e-06	660.83427235	663.36002731	724.90798386	4.6377612	0.45782195	-0.33516696
0.08849	66.53054	0.00139599	0.00013549	3.09e-06	3.62e-06	0.0	0.00043786	7.486e-05	2.05e-06	660.87645716	663.3775891	724.88765815	4.63173431	0.45780047	-0.335151
0.09855	73.44634	0.0011235	0.00017919	6.96e-06	4.9e-06	0.0	0.00062783	0.00010853	2.05e-06	667.6063524	666.64290173	721.52046127	3.66088912	0.4489469	-0.33250785
0.09861	73.48378	0.00112204	0.00017941	6.99e-06	4.9e-06	-0.0	0.00062885	0.00010871	2.05e-06	667.6387764	666.66044264	721.50383487	3.6562249	0.44887852	-0.3324948
0.09866	73.52121	0.00112058	0.00017963	7.02e-06	4.91e-06	0.0	0.00062987	0.00010889	2.05e-06	667.67116354	666.67797615	721.48722624	3.65156589	0.44881	-0.33248177
0.09872	73.55865	0.00111913	0.00017985	7.05e-06	4.92e-06	0.0	0.00063089	0.00010908	2.05e-06	667.70351395	666.69550224	721.47063534	3.64691364	0.44874132	-0.33246874
0.09877	73.59607	0.00111767	0.00018007	7.07e-06	4.92e-06	-0.0	0.00063191	0.00010926	2.05e-06	667.7358278	666.71302087	721.45406217	3.64226741	0.44867248	-0.33245573
0.09883	73.6335	0.00111622	0.00018029	7.1e-06	4.93e-06	0.0	0.00063293	0.00010944	2.05e-06	667.76810523	666.73053198	721.43750669	3.63762664	0.44860352	-0.33244274
0.09888	73.67092	0.00111477	0.00018051	7.13e-06	4.94e-06	0.0	0.00063395	0.00010962	2.05e-06	667.80034639	666.74803556	721.42096888	3.63299306	0.44853438	-0.33242976
0.09894	73.70833	0.00111331	0.00018073	7.15e-06	4.94e-06	-0.0	0.00063496	0.0001098	2.05e-06	667.83255143	666.76553156	721.40444873	3.62836462	0.44846511	-0.33241679
0.09899	73.74575	0.00111186	0.00018095	7.18e-06	4.95e-06	-0.0	0.00063598	0.00010999	2.05e-06	667.86472051	666.78301994	721.38794621	3.62374258	0.44839569	-0.33240383
0.09905	73.78315	0.00111041	0.00018117	7.21e-06	4.95e-06	0.0	0.000637	0.00011017	2.05e-06	667.89685376	666.80050067	721.37146129	3.61912689	0.44832611	-0.33239089
0.0991	73.82056	0.00110896	0.00018138	7.24e-06	4.96e-06	-0.0	0.00063802	0.00011035	2.05e-06	667.92895135	666.81797371	721.35499396	3.61451635	0.44825641	-0.33237797
0.09916	73.85796	0.00110751	0.0001816	7.26e-06	4.97e-06	-0.0	0.00063903	0.00011053	2.05e-06	667.96101341	666.83543903	721.33854419	3.60991303	0.44818654	-0.33236505
0.09921	73.89536	0.00110606	0.00018182	7.29e-06	4.97e-06	0.0	0.00064005	0.00011071	2.05e-06	667.99304011	666.85289659	721.32211196	3.60531488	0.44811655	-0.33235215
0.09927	73.93275	0.00110461	0.00018204	7.32e-06	4.98e-06	0.0	0.00064107	0.00011089	2.05e-06	668.02503157	666.87034636	721.30569725	3.60072277	0.44804641	-0.33233927
0.09932	73.97014	0.00110316	0.00018226	7.35e-06	4.99e-06	-0.0	0.00064208	0.00011107	2.05e-06	668.05698796	666.88778831	721.28930004	3.59613726	0.44797611	-0.3323264
0.09938	74.00752	0.00110171	0.00018247	7.37e-06	4.99e-06	0.0	0.0006431	0.00011126	2.05e-06	668.08890942	666.90522239	721.27292031	3.59155684	0.4479057	-0.33231354
0.09943	74.04491	0.00110027	0.00018269	7.4e-06	5e-06	0.0	0.00064411	0.00011144	2.05e-06	668.12079609	666.92264858	721.25655802	3.5869832	0.44783513	-0.3323007
0.09949	74.08228	0.00109882	0.00018291	7.43e-06	5e-06	-0.0	0.00064512	0.00011162	2.05e-06	668.15264813	666.94006685	721.24021317	3.58241519	0.44776442	-0.33228787
0.10955	80.8584	0.00084875	0.00021807	1.365e-05	5.94e-06	0.0	0.00082117	0.00014331	2.05e-06	673.53347226	669.97490395	718.52174843	2.83545035	0.43327515	-0.33015391
0.1096	80.89508	0.00084748	0.00021824	1.369e-05	5.95e-06	-0.0	0.00082207	0.00014348	2.05e-06	673.56107704	669.99060859	718.50827888	2.83179909	0.43319128	-0.33014334
0.10966	80.93176	0.00084621	0.00021841	1.373e-05	5.95e-06	-0.0	0.00082297	0.00014364	2.05e-06	673.58866844	670.00630367	718.49482334	2.82815187	0.4331074	-0.33013277
0.10971	80.96843	0.00084493	0.00021857	1.377e-05	5.96e-06	0.0	0.00082387	0.0001438	2.05e-06	673.61624653	670.02198919	718.48138181	2.82450923	0.43302349	-0.33012222
0.10977	81.0051	0.00084366	0.00021874	1.381e-05	5.96e-06	-0.0	0.00082477	0.00014397	2.05e-06	673.64381142	670.03766516	718.46795426	2.82087037	0.43293958	-0.33011168
0.10982	81.04176	0.00084239	0.0002189	1.385e-05	5.96e-06	0.0	0.00082567	0.00014413	2.05e-06	673.67136317	670.05333157	718.45454069	2.81723547	0.43285565	-0.33010115
0.10988	81.07842	0.00084112	0.00021907	1.389e-05	5.97e-06	0.0	0.00082657	0.00014429	2.05e-06	673.69890188	670.06898844	718.44114107	2.81360512	0.43277171	-0.33009063
0.10993	81.11508	0.00083986	0.00021923	1.393e-05	5.97e-06	-0.0	0.00082746	0.00014445	2.05e-06	673.72642763	670.08463578	718.4277554	2.80997864	0.43268776	-0.33008013
0.10999	81.15173	0.00083859	0.0002194	1.397e-05	5.98e-06	0.0	0.00082836	0.00014462	2.05e-06	673.75394051	670.10027357	718.41438365	2.80635604	0.43260379	-0.33006963
0.11004	81.18838	0.00083733	0.00021956	1.401e-05	5.98e-06	0.0	0.00082925	0.00014478	2.05e-06	673.7814406	670.11590185	718.40102581	2.80273784	0.43251981	-0.33005914
0.1101	81.22502	0.00083606	0.00021972	1.405e-05	5.98e-06	-0.0	0.00083014	0.00014494	2.05e-06	673.80892799	670.1315206	718.38768187	2.79912368	0.43243582	-0.33004867
0.11015	81.26166	0.0008348	0.00021989	1.409e-05	5.99e-06	0.0	0.00083104	0.0001451	2.05e-06	673.83640275	670.14712983	718.37435181	2.79551334	0.43235182	-0.3300382
0.11021	81.2983	0.00083354	0.00022005	1.413e-05	5.99e-06	0.0	0.00083193	0.00014526	2.05e-06	673.86386498	670.16272956	718.36103562	2.79190722	0.43226781	-0.33002775
0.11026	81.33493	0.00083228	0.00022021	1.417e-05	6e-06	-0.0	0.00083282	0.00014543	2.05e-06	673.89131476	670.17831978	718.34773328	2.78830527	0.43218379	-0.33001731
0.11032	81.37156	0.00083102	0.00022037	1.421e-05	6e-06	0.0	0.00083371	0.00014559	2.05e-06	673.91875217	670.1939005	718.33444477	2.78470714	0.43209976	-0.33000688
0.11037	81.40819	0.00082976	0.00022054	1.425e-05	6e-06	0.0	0.0008346	0.00014575	2.05e-06	673.94617729	670.20947173	718.32117008	2.78111302	0.43201573	-0.32999646
0.11043	81.44481	0.0008285	0.0002207	1.43e-05	6.01e-06	-0.0	0.00083549	0.00014591	2.05e-06	673.97359021	670.22503348	718.30790919	2.77752325	0.43193168	-0.32998605
0.11048	81.48143	0.00082724	0.00022086	1.434e-05	6.01e-06	0.0	0.00083638	0.00014607	2.05e-06	674.00099101	670.24058574	718.2946621	2.77393722	0.43184762	-0.32997565
0.12055	88.11914	0.0006169	0.00024544	2.302e-05	6.53e-06	-0.0	0.00098562	0.00017339	2.05e-06	678.88492893	672.93550713	716.08817265	2.17808315	0.41676944	-0.32824358
0.1206	88.15507	0.00061586	0.00024555	2.308e-05	6.53e-06	0.0	0.00098636	0.00017353	2.05e-06	678.91124619	672.94946	716.07723235	2.17512109	0.41669077	-0.32823499
0.12066	88.19099	0.00061482	0.00024566	2.313e-05	6.54e-06	0.0	0.0009871	0.00017367	2.05e-06	678.93756251	672.96340507	716.06630347	2.17216202	0.41661215	-0.32822641
0.12071	88.22691	0.00061378	0.00024576	2.319e-05	6.54e-06	-0.0	0.00098784	0.0001738	2.05e-06	678.96387794	672.97734233	716.05538599	2.16920573	0.4165336	-0.32821784
0.12077	88.26282	0.00061274	0.00024587	2.324e-05	6.54e-06	0.0	0.00098858	0.00017394	2.05e-06	678.99019253	672.99127181	716.04447989	2.16625224	0.41645511	-0.32820928
0.12082	88.29873	0.00061171	0.00024597	2.329e-05	6.54e-06	-0.0	0.00098931	0.00017407	2.05e-06	679.0165063	673.0051935	716.03358518	2.16330151	0.41637667	-0.32820073
0.12088	88.33464	0.00061067	0.00024608	2.335e-05	6.54e-06	-0.0	0.00099005	0.00017421	2.05e-06	679.0428193	673.01910742	716.02270184	2.16035374	0.4162983	-0.32819218
0.12093	88.37054	0.00060964	0.00024619	2.34e-05	6.54e-06	0.0	0.00099079	0.00017435	2.05e-06	679.06913157	673.03301358	716.01182986	2.15740877	0.41621999	-0.32818365
0.12099	88.40644	0.0006086	0.00024629	2.346e-05	6.55e-06	-0.0	0.00099152	0.00017448	2.05e-06	679.09544316	673.04691198	716.00096922	2.15446656	0.41614174	-0.32817512
0.12104	88.44234	0.00060757	0.0002464	2.351e-05	6.55e-06	0.0	0.00099226	0.00017462	2.05e-06	679.12175409	673.06080265	715.99011992	2.1515271	0.41606355	-0.32816661
0.1211	88.47823	0.00060654	0.0002465	2.356e-05	6.55e-06	0.0	0.00099299	0.00017475	2.05e-06	679.14806441	673.07468558	715.97928194	2.14859052	0.41598542	-0.3281581
0.12115	88.51412	0.00060551	0.00024661	2.362e-05	6.55e-06	-0.0	0.00099372	0.00017489	2.05e-06	679.17437416	673.08856078	715.96845528	2.1456568	0.41590736	-0.3281496
0.12121	88.55	0.00060449	0.00024671	2.367e-05	6.55e-06	0.0	0.00099446	0.00017502	2.05e-06	679.20068338	673.10242827	715.95763993	2.14272579	0.41582936	-0.32814111
0.12126	88.58588	0.00060346	0.00024682	2.373e-05	6.55e-06	-0.0	0.00099519	0.00017516	2.05e-06	679.2269921	673.11628806	715.94683587	2.13979752	0.41575141	-0.32813263
0.12132	88.62176	0.00060243	0.00024692	2.378e-05	6.56e-06	-0.0	0.00099592	0.0001753	2.05e-06	679.25330037	673.13014015	715.93604309	2.13687205	0.41567354	-0.32812416
0.12137	88.65763	0.00060141	0.00024702	2.384e-05	6.56e-06	0.0	0.00099665	0.00017543	2.05e-06	679.27960823	673.14398456	715.92526158	2.13394949	0.41559572	-0.32811569
0.12143	88.6935	0.00060039	0.00024713	2.389e-05	6.56e-06	-0.0	0.00099738	0.00017556	2.05e-06	679.30591571	673.15782129	715.91449134	2.1310296	0.41551797	-0.32810724
0.12148	88.72937	0.00059936	0.00024723	2.395e-05	6.56e-06	0.0	0.0009981	0.0001757	2.05e-06	679.33222285	673.17165035	715.90373234	2.12811245	0.41544028	-0.32809879
0.13155	95.22978	0.00043181	0.00026139	3.517e-05	6.69e-06	-0.0	0.00111781	0.00019803	2.05e-06	684.17213475	675.5823685	714.11401751	1.63608214	0.40250663	-0.3266939
0.1316	95.26496	0.000431	0.00026145	3.524e-05	6.69e-06	0.0	0.00111839	0.00019814	2.05e-06	684.19885032	675.59493085	714.10516494	1.63359811	0.40244391	-0.32668695
0.13166	95.30014	0.00043018	0.0002615	3.531e-05	6.69e-06	0.0	0.00111897	0.00019825	2.05e-06	684.22556974	675.60748699	714.09632194	1.6311161	0.40238129	-0.32668001
0.13171	95.33531	0.00042937	0.00026155	3.538e-05	6.69e-06	-0.0	0.00111955	0.00019836	2.05e-06	684.252293	675.62003692	714.08748848	1.62863611	0.40231877	-0.32667307
0.13177	95.37047	0.00042857	0.0002616	3.545e-05	6.69e-06	0.0	0.00112013	0.00019847	2.05e-06	684.27902011	675.63258065	714.07866457	1.62615806	0.40225633	-0.32666615
0.13182	95.40564	0.00042776	0.00026166	3.551e-05	6.69e-06	-0.0	0.00112071	0.00019858	2.05e-06	684.30575108	675.64511819	714.06985019	1.62368199	0.40219399	-0.32665923
0.13188	95.4408	0.00042695	0.00026171	3.558e-05	6.69e-06	0.0	0.00112129	0.00019869	2.05e-06	684.33248592	675.65764954	714.06104534	1.6212079	0.40213175	-0.32665232
0.13193	95.47595	0.00042615	0.00026176	3.565e-05	6.69e-06	-0.0	0.00112186	0.0001988	2.05e-06	684.35922463	675.6701747	714.05225	1.61873577	0.4020696	-0.32664541
0.13199	95.5111	0.00042534	0.00026181	3.572e-05	6.69e-06	-0.0	0.00112244	0.00019891	2.05e-06	684.38596722	675.68269369	714.04346418	1.61626562	0.40200755	-0.32663852
0.13204	95.54625	0.00042454	0.00026186	3.579e-05	6.69e-06	0.0	0.00112302	0.00019902	2.05e-06	684.41271371	675.69520651	714.03468786	1.61379747	0.40194559	-0.32663163
0.1321	95.5814	0.00042374	0.00026191	3.586e-05	6.69e-06	-0.0	0.00112359	0.00019912	2.05e-06	684.43946408	675.70771316	714.02592103	1.61133127	0.40188373	-0.32662475
0.13215	95.61654	0.00042294	0.00026196	3.592e-05	6.69e-06	0.0	0.00112417	0.00019923	2.05e-06	684.46621836	675.72021365	714.0171637	1.60886701	0.40182196	-0.32661787
0.13221	95.65167	0.00042214	0.00026201	3.599e-05	6.69e-06	-0.0	0.00112474	0.00019934	2.05e-06	684.49297654	675.73270799	714.00841584	1.60640472	0.40176028	-0.326611
0.13226	95.68681	0.00042134	0.00026206	3.606e-05	6.69e-06	0.0	0.00112531	0.00019945	2.05e-06	684.51973864	675.74519618	713.99967745	1.60394436	0.4016987	-0.32660414
0.13232	95.72194	0.00042054	0.00026211	3.613e-05	6.68e-06	0.0	0.00112588	0.00019956	2.05e-06	684.54650465	675.75767822	713.99094853	1.60148595	0.40163722	-0.32659729
0.13237	95.75706	0.00041974	0.00026216	3.62e-05	6.68e-06	-0.0	0.00112645	0.00019966	2.05e-06	684.5732746	675.77015413	713.98222907	1.59902951	0.40157584	-0.32659045
0.13243	95.79218	0.00041895	0.00026221	3.627e-05	6.68e-06	0.0	0.00112703	0.00019977	2.05e-06	684.60004847	675.78262391	713.97351905	1.59657504	0.40151455	-0.32658361
0.13248	95.8273	0.00041815	0.00026226	3.634e-05	6.68e-06	-0.0	0.0011276	0.00019988	2.05e-06	684.62682628	675.79508757	713.96481848	1.59412247	0.40145335	-0.32657678
0.14255	102.19139	0.00029023	0.00026699	5.018e-05	6.49e-06	-0.0	0.00121958	0.00021744	2.05e-06	689.59202657	677.97764467	712.52416179	1.17487654	0.39191027	-0.32544592
0.1426	102.22583	0.00028962	0.00026699	5.026e-05	6.48e-06	0.0	0.00122002	0.00021752	2.05e-06	689.61946653	677.98905516	712.51707971	1.17273232	0.3918672	-0.32544037
0.14266	102.26026	0.00028902	0.00026699	5.035e-05	6.48e-06	-0.0	0.00122046	0.00021761	2.05e-06	689.6469089	678.00046021	712.51000585	1.17058955	0.39182424	-0.32543481
0.14271	102.29469	0.00028841	0.000267	5.043e-05	6.48e-06	0.0	0.00122089	0.00021769	2.05e-06	689.67435368	678.01185982	712.50294018	1.16844824	0.39178137	-0.32542927
0.14277	102.32911	0.00028781	0.000267	5.051e-05	6.48e-06	-0.0	0.00122133	0.00021778	2.05e-06	689.70180082	678.02325401	712.49588271	1.16630837	0.39173859	-0.32542373
0.14282	102.36353	0.0002872	0.000267	5.059e-05	6.48e-06	0.0	0.00122177	0.00021786	2.05e-06	689.72925032	678.03464276	712.48883343	1.16416995	0.39169592	-0.32541819
0.14288	102.39795	0.0002866	0.00026701	5.068e-05	6.47e-06	-0.0	0.0012222	0.00021794	2.05e-06	689.75670216	678.04602609	712.48179233	1.16203299	0.39165334	-0.32541267
0.14293	102.43236	0.000286	0.00026701	5.076e-05	6.47e-06	0.0	0.00122264	0.00021803	2.05e-06	689.7841563	678.05740399	712.47475941	1.15989746	0.39161086	-0.32540715
0.14299	102.46677	0.0002854	0.00026701	5.084e-05	6.47e-06	-0.0	0.00122307	0.00021811	2.05e-06	689.81161272	678.06877647	712.46773466	1.15776338	0.39156847	-0.32540163
0.14304	102.50118	0.0002848	0.00026701	5.092e-05	6.47e-06	0.0	0.0012235	0.0002182	2.05e-06	689.83907142	678.08014352	712.46071808	1.15563075	0.39152618	-0.32539612
0.1431	102.53558	0.0002842	0.00026702	5.101e-05	6.47e-06	-0.0	0.00122393	0.00021828	2.05e-06	689.86653235	678.09150516	712.45370966	1.15349955	0.39148399	-0.32539062
0.14315	102.56998	0.0002836	0.00026702	5.109e-05	6.47e-06	0.0	0.00122437	0.00021836	2.05e-06	689.8939955	678.10286138	712.4467094	1.15136979	0.39144189	-0.32538513
0.14321	102.60437	0.000283	0.00026702	5.117e-05	6.46e-06	-0.0	0.0012248	0.00021845	2.05e-06	689.92146085	678.11421218	712.43971728	1.14924147	0.39139989	-0.32537964
0.14326	102.63876	0.00028241	0.00026702	5.126e-05	6.46e-06	-0.0	0.00122523	0.00021853	2.05e-06	689.94892837	678.12555756	712.43273331	1.14711458	0.39135798	-0.32537416
0.14332	102.67315	0.00028181	0.00026702	5.134e-05	6.46e-06	0.0	0.00122566	0.00021861	2.05e-06	689.97639804	678.13689754	712.42575748	1.14498913	0.39131617	-0.32536868
0.14337	102.70753	0.00028122	0.00026702	5.142e-05	6.46e-06	-0.0	0.00122609	0.0002187	2.05e-06	690.00386984	678.1482321	712.41878977	1.14286511	0.39127446	-0.32536321
0.14343	102.74191	0.00028062	0.00026702	5.151e-05	6.46e-06	0.0	0.00122651	0.00021878	2.05e-06	690.03134374	678.15956125	712.4118302	1.14074252	0.39123284	-0.32535775
0.14348	102.77629	0.00028003	0.00026703	5.159e-05	6.45e-06	-0.0	0.00122694	0.00021886	2.05e-06	690.05881972	678.170885	712.40487874	1.13862136	0.39119132	-0.32535229
0.15354	109.00488	0.00018656	0.00026354	6.807e-05	6.01e-06	-0.0	0.00129458	0.00023214	2.05e-06	695.09092627	680.15328249	711.26381348	0.77303556	0.3850881	-0.32445665
0.1536	109.03858	0.00018613	0.00026351	6.817e-05	6.01e-06	0.0	0.00129489	0.00023221	2.05e-06	695.11824326	680.16362788	711.25826461	0.77115554	0.38506207	-0.3244523
0.15365	109.07227	0.00018569	0.00026347	6.826e-05	6e-06	-0.0	0.00129521	0.00023227	2.05e-06	695.14555575	680.17396798	711.2527229	0.76927676	0.38503611	-0.32444795
0.15371	109.10596	0.00018526	0.00026343	6.836e-05	6e-06	0.0	0.00129552	0.00023233	2.05e-06	695.17286368	680.1843028	711.24718833	0.76739922	0.38501022	-0.3244436
0.15376	109.13965	0.00018483	0.00026339	6.846e-05	6e-06	-0.0	0.00129583	0.00023239	2.05e-06	695.20016701	680.19463234	711.2416609	0.76552293	0.3849844	-0.32443926
0.15382	109.17333	0.0001844	0.00026335	6.855e-05	6e-06	0.0	0.00129614	0.00023246	2.05e-06	695.22746571	680.2049566	711.2361406	0.76364787	0.38495865	-0.32443493
0.15387	109.20701	0.00018397	0.00026332	6.865e-05	5.99e-06	-0.0	0.00129646	0.00023252	2.05e-06	695.25475971	680.21527557	711.23062744	0.76177406	0.38493296	-0.3244306
0.15393	109.24068	0.00018354	0.00026328	6.875e-05	5.99e-06	0.0	0.00129677	0.00023258	2.05e-06	695.28204897	680.22558926	711.2251214	0.75990148	0.38490734	-0.32442628
0.15398	109.27435	0.00018311	0.00026324	6.884e-05	5.99e-06	-0.0	0.00129708	0.00023264	2.05e-06	695.30933345	680.23589767	711.21962248	0.75803015	0.38488179	-0.32442197
0.15404	109.30802	0.00018269	0.0002632	6.894e-05	5.98e-06	0.0	0.00129739	0.0002327	2.05e-06	695.3366131	680.24620079	711.21413068	0.75616006	0.3848563	-0.32441766
0.15409	109.34168	0.00018226	0.00026316	6.904e-05	5.98e-06	-0.0	0.0012977	0.00023277	2.05e-06	695.36388787	680.25649862	711.20864598	0.75429121	0.38483088	-0.32441335
0.15415	109.37534	0.00018184	0.00026312	6.913e-05	5.98e-06	0.0	0.00129801	0.00023283	2.05e-06	695.39115771	680.26679118	711.2031684	0.7524236	0.38480553	-0.32440905
0.1542	109.409	0.00018141	0.00026308	6.923e-05	5.97e-06	-0.0	0.00129832	0.00023289	2.05e-06	695.41842259	680.27707845	711.19769791	0.75055723	0.38478024	-0.32440476
0.15426	109.44265	0.00018099	0.00026304	6.933e-05	5.97e-06	0.0	0.00129862	0.00023295	2.05e-06	695.44568245	680.28736043	711.19223452	0.74869209	0.38475502	-0.32440047
0.15431	109.4763	0.00018056	0.000263	6.943e-05	5.97e-06	-0.0	0.00129893	0.00023301	2.05e-06	695.47293724	680.29763713	711.18677823	0.7468282	0.38472986	-0.32439619
0.15437	109.50994	0.00018014	0.00026296	6.952e-05	5.97e-06	0.0	0.00129924	0.00023307	2.05e-06	695.50018692	680.30790855	711.18132901	0.74496555	0.38470477	-0.32439191
0.15442	109.54359	0.00017972	0.00026292	6.962e-05	5.96e-06	-0.0	0.00129954	0.00023314	2.05e-06	695.52743144	680.31817468	711.17588688	0.74310414	0.38467974	-0.32438764
0.15448	109.57722	0.0001793	0.00026288	6.972e-05	5.96e-06	0.0	0.00129985	0.0002332	2.05e-06	695.55467075	680.32843553	711.17045183	0.74124397	0.38465478	-0.32438337
0.16454	115.67102	0.00011451	0.00025261	8.863e-05	5.35e-06	0.0	0.00134701	0.0002428	2.05e-06	700.39924007	682.11711474	710.28989623	0.4219627	0.38091931	-0.32369226
0.1646	115.70398	0.00011421	0.00025254	8.873e-05	5.35e-06	-0.0	0.00134722	0.00024284	2.05e-06	700.42464667	682.12640254	710.28567979	0.42033679	0.38090188	-0.32368895
0.16465	115.73694	0.00011392	0.00025247	8.884e-05	5.35e-06	0.0	0.00134743	0.00024289	2.05e-06	700.45003834	682.13568507	710.28146951	0.41871223	0.38088448	-0.32368565
0.16471	115.76989	0.00011363	0.0002524	8.895e-05	5.34e-06	-0.0	0.00134764	0.00024293	2.05e-06	700.47541501	682.14496233	710.2772654	0.417089	0.38086708	-0.32368235
0.16476	115.80284	0.00011334	0.00025233	8.906e-05	5.34e-06	-0.0	0.00134786	0.00024298	2.05e-06	700.50077665	682.15423432	710.27306743	0.41546712	0.3808497	-0.32367905
0.16482	115.83579	0.00011305	0.00025226	8.917e-05	5.34e-06	0.0	0.00134807	0.00024302	2.05e-06	700.52612318	682.16350104	710.26887561	0.41384659	0.38083233	-0.32367576
0.16487	115.86873	0.00011276	0.00025219	8.928e-05	5.33e-06	-0.0	0.00134828	0.00024306	2.05e-06	700.55145457	682.1727625	710.26468994	0.41222742	0.38081498	-0.32367248
0.16493	115.90167	0.00011248	0.00025212	8.939e-05	5.33e-06	0.0	0.00134849	0.00024311	2.05e-06	700.57677075	682.18201869	710.2605104	0.41060959	0.38079764	-0.3236692
0.16498	115.93461	0.00011219	0.00025204	8.95e-05	5.32e-06	-0.0	0.0013487	0.00024315	2.05e-06	700.60207167	682.19126961	710.25633699	0.40899312	0.38078031	-0.32366592
0.16504	115.96754	0.0001119	0.00025197	8.96e-05	5.32e-06	0.0	0.00134891	0.0002432	2.05e-06	700.62735727	682.20051527	710.25216971	0.407378	0.38076299	-0.32366265
0.16509	116.00047	0.00011162	0.0002519	8.971e-05	5.32e-06	-0.0	0.00134912	0.00024324	2.05e-06	700.65262751	682.20975566	710.24800856	0.40576424	0.38074569	-0.32365939
0.16515	116.0334	0.00011133	0.00025183	8.982e-05	5.31e-06	0.0	0.00134932	0.00024328	2.05e-06	700.67788232	682.21899079	710.24385352	0.40415183	0.3807284	-0.32365613
0.1652	116.06632	0.00011105	0.00025176	8.993e-05	5.31e-06	0.0	0.00134953	0.00024333	2.05e-06	700.70312166	682.22822066	710.23970459	0.40254078	0.38071111	-0.32365287
0.16526	116.09923	0.00011076	0.00025169	9.004e-05	5.31e-06	-0.0	0.00134974	0.00024337	2.05e-06	700.72834546	682.23744526	710.23556177	0.40093108	0.38069384	-0.32364962
0.16531	116.13215	0.00011048	0.00025161	9.015e-05	5.3e-06	0.0	0.00134995	0.00024341	2.05e-06	700.75355368	682.24666461	710.23142505	0.39932275	0.38067658	-0.32364637
0.16537	116.16506	0.00011019	0.00025154	9.026e-05	5.3e-06	-0.0	0.00135015	0.00024346	2.05e-06	700.77874626	682.25587869	710.22729442	0.39771577	0.38065934	-0.32364313
0.16542	116.19797	0.00010991	0.00025147	9.037e-05	5.3e-06	0.0	0.00135036	0.0002435	2.05e-06	700.80392314	682.26508751	710.22316989	0.39611016	0.3806421	-0.32363989
0.16548	116.23087	0.00010963	0.0002514	9.048e-05	5.29e-06	-0.0	0.00135057	0.00024354	2.05e-06	700.82908428	682.27429107	710.21905144	0.39450592	0.38062487	-0.32363666
0.17554	122.19045	6.743e-05	0.0002361	0.00011119	4.61e-06	-0.0	0.00138144	0.00025014	2.05e-06	705.11483577	683.87130688	709.56231306	0.12523348	0.37731768	-0.32312126
0.1756	122.22268	6.725e-05	0.00023601	0.0001113	4.61e-06	0.0	0.00138157	0.00025017	2.05e-06	705.13624058	683.87956728	709.55922281	0.1239026	0.37729706	-0.32311884
0.17565	122.2549	6.706e-05	0.00023592	0.00011142	4.6e-06	-0.0	0.0013817	0.0002502	2.05e-06	705.15762081	683.88782277	709.55613763	0.12257335	0.37727639	-0.32311642
0.17571	122.28712	6.688e-05	0.00023582	0.00011153	4.6e-06	0.0	0.00138184	0.00025023	2.05e-06	705.17897642	683.89607333	709.55305751	0.1212457	0.37725567	-0.323114
0.17576	122.31934	6.67e-05	0.00023573	0.00011165	4.6e-06	0.0	0.00138197	0.00025026	2.05e-06	705.20030738	683.90431897	709.54998244	0.11991966	0.37723491	-0.32311158
0.17582	122.35156	6.651e-05	0.00023564	0.00011177	4.59e-06	-0.0	0.00138211	0.00025029	2.05e-06	705.22161363	683.91255969	709.54691242	0.11859523	0.3772141	-0.32310918
0.17587	122.38377	6.633e-05	0.00023554	0.00011188	4.59e-06	0.0	0.00138224	0.00025032	2.05e-06	705.24289516	683.92079551	709.54384745	0.11727243	0.37719325	-0.32310677
0.17593	122.41598	6.615e-05	0.00023545	0.000112	4.58e-06	-0.0	0.00138237	0.00025035	2.05e-06	705.26415191	683.92902641	709.54078751	0.11595126	0.37717235	-0.32310437
0.17598	122.44818	6.597e-05	0.00023536	0.00011212	4.58e-06	-0.0	0.00138251	0.00025038	2.05e-06	705.28538385	683.93725241	709.53773261	0.11463168	0.3771514	-0.32310197
0.17604	122.48038	6.579e-05	0.00023526	0.00011223	4.58e-06	0.0	0.00138264	0.0002504	2.05e-06	705.30659095	683.9454735	709.53468273	0.11331373	0.3771304	-0.32309958
0.17609	122.51258	6.561e-05	0.00023517	0.00011235	4.57e-06	-0.0	0.00138277	0.00025043	2.05e-06	705.32777316	683.95368969	709.53163788	0.1119974	0.37710936	-0.32309719
0.17615	122.54477	6.543e-05	0.00023508	0.00011246	4.57e-06	0.0	0.0013829	0.00025046	2.05e-06	705.34893046	683.96190099	709.52859803	0.11068271	0.37708827	-0.3230948
0.1762	122.57696	6.525e-05	0.00023498	0.00011258	4.57e-06	-0.0	0.00138303	0.00025049	2.05e-06	705.37006279	683.97010738	709.5255632	0.10936963	0.37706713	-0.32309242
0.17626	122.60914	6.507e-05	0.00023489	0.0001127	4.56e-06	-0.0	0.00138316	0.00025052	2.05e-06	705.39117014	683.97830889	709.52253337	0.10805817	0.37704594	-0.32309004
0.17631	122.64133	6.489e-05	0.00023479	0.00011281	4.56e-06	0.0	0.00138329	0.00025055	2.05e-06	705.41225245	683.98650551	709.51950853	0.10674834	0.3770247	-0.32308767
0.17637	122.6735	6.472e-05	0.0002347	0.00011293	4.55e-06	-0.0	0.00138342	0.00025058	2.05e-06	705.4333097	683.99469724	709.51648869	0.10544015	0.37700341	-0.3230853
0.17642	122.70568	6.454e-05	0.00023461	0.00011305	4.55e-06	0.0	0.00138355	0.00025061	2.05e-06	705.45434185	684.00288409	709.51347383	0.10413359	0.37698208	-0.32308293
0.17648	122.73785	6.436e-05	0.00023451	0.00011316	4.55e-06	0.0	0.00138368	0.00025064	2.05e-06	705.47534886	684.01106606	709.51046395	0.10282864	0.37696069	-0.32308057
0.18654	128.56367	3.86e-05	0.00021628	0.0001346	3.87e-06	0.0	0.00140261	0.00025495	2.05e-06	708.90142878	685.43001022	709.03413616	-0.08839871	0.37213836	-0.32270675
0.1866	128.59517	3.849e-05	0.00021618	0.00013471	3.87e-06	-0.0	0.00140269	0.00025497	2.05e-06	708.91819932	685.43736278	709.0318664	-0.08935874	0.372108	-0.32270497
0.18665	128.62667	3.838e-05	0.00021607	0.00013483	3.86e-06	-0.0	0.00140277	0.00025499	2.05e-06	708.93494254	685.44471132	709.02960036	-0.09031727	0.37207757	-0.32270319
0.18671	128.65816	3.827e-05	0.00021597	0.00013495	3.86e-06	0.0	0.00140285	0.00025501	2.05e-06	708.95165843	685.45205583	709.02733803	-0.09127426	0.37204705	-0.32270142
0.18676	128.68965	3.816e-05	0.00021587	0.00013506	3.85e-06	-0.0	0.00140293	0.00025503	2.05e-06	708.96834698	685.45939632	709.02507941	-0.09222971	0.37201646	-0.32269965
0.18682	128.72114	3.806e-05	0.00021576	0.00013518	3.85e-06	0.0	0.00140301	0.00025504	2.05e-06	708.98500817	685.46673281	709.02282448	-0.09318365	0.37198578	-0.32269788
0.18687	128.75262	3.795e-05	0.00021566	0.0001353	3.85e-06	0.0	0.00140309	0.00025506	2.05e-06	709.00164198	685.47406528	709.02057324	-0.09413606	0.37195503	-0.32269611
0.18693	128.78409	3.784e-05	0.00021556	0.00013542	3.84e-06	-0.0	0.00140316	0.00025508	2.05e-06	709.0182484	685.48139375	709.01832568	-0.09508693	0.37192419	-0.32269435
0.18698	128.81557	3.773e-05	0.00021545	0.00013553	3.84e-06	0.0	0.00140324	0.0002551	2.05e-06	709.03482743	685.48871821	709.01608181	-0.09603628	0.37189328	-0.32269259
0.18704	128.84704	3.763e-05	0.00021535	0.00013565	3.84e-06	0.0	0.00140332	0.00025512	2.05e-06	709.05137903	685.49603868	709.01384162	-0.0969841	0.37186228	-0.32269083
0.18709	128.87851	3.752e-05	0.00021524	0.00013577	3.83e-06	-0.0	0.0014034	0.00025514	2.05e-06	709.0679032	685.50335516	709.01160509	-0.09793039	0.37183121	-0.32268907
0.18715	128.90997	3.741e-05	0.00021514	0.00013588	3.83e-06	0.0	0.00140348	0.00025516	2.05e-06	709.08439993	685.51066765	709.00937223	-0.09887513	0.37180005	-0.32268732
0.1872	128.94143	3.731e-05	0.00021504	0.000136	3.83e-06	0.0	0.00140356	0.00025518	2.05e-06	709.10086919	685.51797615	709.00714302	-0.09981836	0.37176882	-0.32268557
0.18726	128.97288	3.72e-05	0.00021493	0.00013612	3.82e-06	-0.0	0.00140363	0.00025519	2.05e-06	709.11731098	685.52528067	709.00491747	-0.10076006	0.3717375	-0.32268382
0.18731	129.00434	3.71e-05	0.00021483	0.00013623	3.82e-06	0.0	0.00140371	0.00025521	2.05e-06	709.13372528	685.53258122	709.00269557	-0.10170021	0.3717061	-0.32268208
0.18737	129.03578	3.699e-05	0.00021473	0.00013635	3.82e-06	-0.0	0.00140379	0.00025523	2.05e-06	709.15011208	685.5398778	709.00047732	-0.10263883	0.37167462	-0.32268034
0.18742	129.06723	3.689e-05	0.00021462	0.00013647	3.81e-06	-0.0	0.00140387	0.00025525	2.05e-06	709.16647137	685.5471704	708.99826269	-0.10357593	0.37164306	-0.3226786
0.18748	129.09867	3.678e-05	0.00021452	0.00013658	3.81e-06	0.0	0.00140394	0.00025527	2.05e-06	709.18280313	685.55445905	708.99605171	-0.10451148	0.37161142	-0.32267687
0.19754	134.79109	2.187e-05	0.00019538	0.00015753	3.19e-06	-0.0	0.00141493	0.000258	2.05e-06	711.5459751	686.82439111	708.66033629	-0.27464799	0.36360585	-0.32241346
0.1976	134.82186	2.181e-05	0.00019528	0.00015764	3.19e-06	0.0	0.00141498	0.00025801	2.05e-06	711.55603277	686.83100093	708.65879665	-0.27528114	0.36355228	-0.32241225
0.19765	134.85263	2.174e-05	0.00019518	0.00015775	3.19e-06	0.0	0.00141502	0.00025802	2.05e-06	711.56606325	686.83760742	708.65725958	-0.27591266	0.36349863	-0.32241105
0.19771	134.8834	2.168e-05	0.00019507	0.00015786	3.18e-06	-0.0	0.00141507	0.00025803	2.05e-06	711.57606655	686.84421061	708.65572508	-0.27654253	0.36344487	-0.32240984
0.19776	134.91416	2.162e-05	0.00019497	0.00015798	3.18e-06	0.0	0.00141511	0.00025805	2.05e-06	711.5860427	686.85081047	708.65419314	-0.27717074	0.36339103	-0.32240864
0.19782	134.94491	2.156e-05	0.00019487	0.00015809	3.18e-06	0.0	0.00141516	0.00025806	2.05e-06	711.59599171	686.85740704	708.65266377	-0.27779733	0.36333709	-0.32240744
0.19787	134.97567	2.15e-05	0.00019476	0.0001582	3.17e-06	-0.0	0.0014152	0.00025807	2.05e-06	711.6059136	686.86400029	708.65113694	-0.27842226	0.36328306	-0.32240624
0.19793	135.00641	2.144e-05	0.00019466	0.00015831	3.17e-06	0.0	0.00141525	0.00025808	2.05e-06	711.6158084	686.87059025	708.64961266	-0.27904555	0.36322893	-0.32240504
0.19798	135.03716	2.138e-05	0.00019456	0.00015842	3.17e-06	0.0	0.00141529	0.00025809	2.05e-06	711.62567613	686.87717691	708.64809091	-0.27966722	0.36317472	-0.32240385
0.19804	135.0679	2.132e-05	0.00019445	0.00015853	3.16e-06	-0.0	0.00141534	0.0002581	2.05e-06	711.6355168	686.88376029	708.64657171	-0.28028723	0.36312041	-0.32240266
0.19809	135.09864	2.126e-05	0.00019435	0.00015864	3.16e-06	0.0	0.00141538	0.00025812	2.05e-06	711.64533045	686.89034037	708.64505503	-0.2809056	0.363066	-0.32240147
0.19815	135.12938	2.12e-05	0.00019424	0.00015875	3.16e-06	0.0	0.00141542	0.00025813	2.05e-06	711.65511709	686.89691717	708.64354087	-0.28152236	0.36301151	-0.32240028
0.1982	135.16011	2.114e-05	0.00019414	0.00015886	3.16e-06	-0.0	0.00141547	0.00025814	2.05e-06	711.66487674	686.9034907	708.64202923	-0.28213747	0.36295691	-0.32239909
0.19826	135.19083	2.108e-05	0.00019404	0.00015897	3.15e-06	0.0	0.00141551	0.00025815	2.05e-06	711.67460942	686.91006095	708.6405201	-0.28275093	0.36290223	-0.32239791
0.19831	135.22156	2.102e-05	0.00019393	0.00015908	3.15e-06	0.0	0.00141556	0.00025816	2.05e-06	711.68431516	686.91662792	708.63901348	-0.28336279	0.36284746	-0.32239673
0.19837	135.25228	2.096e-05	0.00019383	0.00015919	3.15e-06	-0.0	0.0014156	0.00025817	2.05e-06	711.69399398	686.92319164	708.63750935	-0.283973	0.36279259	-0.32239555
0.19842	135.283	2.09e-05	0.00019373	0.0001593	3.14e-06	0.0	0.00141564	0.00025819	2.05e-06	711.7036459	686.92975209	708.63600772	-0.28458158	0.36273762	-0.32239437
0.19848	135.31371	2.084e-05	0.00019362	0.00015941	3.14e-06	0.0	0.00141569	0.0002582	2.05e-06	711.71327094	686.93630928	708.63450858	-0.28518854	0.36268257	-0.32239319
0.20854	140.87297	1.252e-05	0.00017529	0.00017874	2.62e-06	-0.0	0.00142182	0.0002599	2.05e-06	713.04899956	688.08541287	708.39632614	-0.3704092	0.35111105	-0.32220627
0.20859	140.90302	1.249e-05	0.0001752	0.00017885	2.61e-06	0.0	0.00142185	0.00025991	2.05e-06	713.05413687	688.09143413	708.39519244	-0.37074323	0.35104014	-0.32220538
0.20865	140.93306	1.246e-05	0.0001751	0.00017895	2.61e-06	0.0	0.00142188	0.00025991	2.05e-06	713.05925261	688.09745279	708.39406027	-0.37107596	0.35096914	-0.32220449
0.2087	140.96309	1.242e-05	0.00017501	0.00017905	2.61e-06	-0.0	0.0014219	0.00025992	2.05e-06	713.06434682	688.10346885	708.3929296	-0.37140737	0.35089807	-0.3222036
0.20876	140.99313	1.239e-05	0.00017491	0.00017915	2.61e-06	0.0	0.00142193	0.00025993	2.05e-06	713.06941953	688.1094823	708.39180045	-0.37173745	0.35082692	-0.32220271
0.20881	141.02316	1.235e-05	0.00017481	0.00017925	2.6e-06	0.0	0.00142195	0.00025994	2.05e-06	713.07447077	688.11549315	708.3906728	-0.37206625	0.3507557	-0.32220183
0.20887	141.05318	1.232e-05	0.00017472	0.00017935	2.6e-06	-0.0	0.00142198	0.00025994	2.05e-06	713.07950057	688.12150141	708.38954665	-0.37239372	0.35068439	-0.32220094
0.20892	141.08321	1.229e-05	0.00017462	0.00017945	2.6e-06	0.0	0.001422	0.00025995	2.05e-06	713.08450898	688.12750708	708.388422	-0.37271988	0.35061302	-0.32220006
0.20898	141.11322	1.225e-05	0.00017452	0.00017955	2.6e-06	0.0	0.00142202	0.00025996	2.05e-06	713.08949601	688.13351015	708.38729884	-0.37304476	0.35054156	-0.32219918
0.20903	141.14324	1.222e-05	0.00017443	0.00017965	2.59e-06	-0.0	0.00142205	0.00025997	2.05e-06	713.09446171	688.13951064	708.38617716	-0.37336831	0.35047003	-0.3221983
0.20909	141.17325	1.219e-05	0.00017433	0.00017975	2.59e-06	0.0	0.00142207	0.00025997	2.05e-06	713.09940611	688.14550854	708.38505697	-0.37369057	0.35039843	-0.32219742
0.20914	141.20326	1.215e-05	0.00017424	0.00017985	2.59e-06	0.0	0.0014221	0.00025998	2.05e-06	713.10432924	688.15150386	708.38393826	-0.37401153	0.35032674	-0.32219654
0.2092	141.23326	1.212e-05	0.00017414	0.00017995	2.59e-06	-0.0	0.00142212	0.00025999	2.05e-06	713.10923113	688.1574966	708.38282101	-0.37433119	0.35025499	-0.32219567
0.20925	141.26326	1.209e-05	0.00017405	0.00018005	2.58e-06	0.0	0.00142215	0.00025999	2.05e-06	713.11411182	688.16348676	708.38170524	-0.37464956	0.35018315	-0.32219479
0.20931	141.29326	1.206e-05	0.00017395	0.00018014	2.58e-06	0.0	0.00142217	0.00026	2.05e-06	713.11897133	688.16947435	708.38059093	-0.37496664	0.35011124	-0.32219392
0.20936	141.32325	1.202e-05	0.00017385	0.00018024	2.58e-06	-0.0	0.0014222	0.00026001	2.05e-06	713.12380972	688.17545937	708.37947808	-0.37528242	0.35003926	-0.32219304
0.20942	141.35324	1.199e-05	0.00017376	0.00018034	2.58e-06	0.0	0.00142222	0.00026002	2.05e-06	713.128627	688.18144182	708.37836668	-0.37559691	0.3499672	-0.32219217
0.20947	141.38323	1.196e-05	0.00017366	0.00018044	2.57e-06	0.0	0.00142224	0.00026002	2.05e-06	713.13342321	688.18742171	708.37725673	-0.37591012	0.34989506	-0.3221913
0.21954	146.80947	7.36e-06	0.00015708	0.00019758	2.15e-06	0.0	0.00142564	0.0002611	2.05e-06	713.69127188	689.24111408	708.1941703	-0.4136599	0.33556542	-0.32204758
0.21959	146.83879	7.34e-06	0.00015699	0.00019767	2.14e-06	0.0	0.00142565	0.0002611	2.05e-06	713.69276217	689.24666237	708.19325725	-0.4137708	0.33548172	-0.32204686
0.21965	146.8681	7.32e-06	0.00015691	0.00019775	2.14e-06	-0.0	0.00142567	0.00026111	2.05e-06	713.69423755	689.2522085	708.19234494	-0.41388079	0.33539797	-0.32204615
0.2197	146.89741	7.3e-06	0.00015682	0.00019784	2.14e-06	0.0	0.00142568	0.00026111	2.05e-06	713.69569806	689.25775247	708.19143335	-0.41398986	0.33531417	-0.32204543
0.21976	146.92672	7.29e-06	0.00015674	0.00019793	2.14e-06	0.0	0.00142569	0.00026112	2.05e-06	713.69714373	689.26329429	708.19052249	-0.41409804	0.33523032	-0.32204472
0.21981	146.95602	7.27e-06	0.00015665	0.00019802	2.14e-06	-0.0	0.00142571	0.00026112	2.05e-06	713.69857458	689.26883395	708.18961235	-0.4142053	0.33514642	-0.322044
0.21987	146.98532	7.25e-06	0.00015657	0.0001981	2.13e-06	0.0	0.00142572	0.00026113	2.05e-06	713.69999066	689.27437146	708.18870293	-0.41431165	0.33506247	-0.32204329
0.21992	147.01462	7.23e-06	0.00015648	0.00019819	2.13e-06	0.0	0.00142574	0.00026113	2.05e-06	713.70139199	689.27990682	708.18779422	-0.41441711	0.33497847	-0.32204257
0.21998	147.04391	7.21e-06	0.0001564	0.00019828	2.13e-06	-0.0	0.00142575	0.00026114	2.05e-06	713.70277861	689.28544003	708.18688623	-0.41452167	0.33489443	-0.32204186
0.22003	147.0732	7.19e-06	0.00015631	0.00019837	2.13e-06	0.0	0.00142576	0.00026114	2.05e-06	713.70415054	689.29097109	708.18597894	-0.41462531	0.33481033	-0.32204115
0.22009	147.10248	7.17e-06	0.00015623	0.00019845	2.13e-06	0.0	0.00142578	0.00026115	2.05e-06	713.70550782	689.29650001	708.18507236	-0.41472808	0.33472618	-0.32204044
0.22014	147.13176	7.16e-06	0.00015614	0.00019854	2.12e-06	-0.0	0.00142579	0.00026115	2.05e-06	713.70685049	689.30202679	708.18416648	-0.41482995	0.33464199	-0.32203973
0.2202	147.16104	7.14e-06	0.00015606	0.00019863	2.12e-06	0.0	0.0014258	0.00026116	2.05e-06	713.70817856	689.30755142	708.1832613	-0.41493091	0.33455775	-0.32203902
0.22025	147.19032	7.12e-06	0.00015597	0.00019871	2.12e-06	0.0	0.00142582	0.00026116	2.05e-06	713.70949209	689.31307391	708.18235681	-0.415031	0.33447346	-0.32203831
0.22031	147.21959	7.1e-06	0.00015589	0.0001988	2.12e-06	-0.0	0.00142583	0.00026117	2.05e-06	713.71079108	689.31859426	708.18145302	-0.41513019	0.33438912	-0.3220376
0.22036	147.24885	7.08e-06	0.0001558	0.00019889	2.12e-06	0.0	0.00142584	0.00026117	2.05e-06	713.71207559	689.32411247	708.18054992	-0.41522849	0.33430473	-0.32203689
0.22042	147.27811	7.06e-06	0.00015572	0.00019898	2.11e-06	0.0	0.00142586	0.00026117	2.05e-06	713.71334563	689.32962854	708.1796475	-0.41532592	0.33422029	-0.32203618
0.22047	147.30737	7.05e-06	0.00015563	0.00019906	2.11e-06	-0.0	0.00142587	0.00026118	2.05e-06	713.71460125	689.33514249	708.17874577	-0.41542246	0.33413581	-0.32203547
0.23054	152.60063	4.48e-06	0.00014114	0.00021387	1.77e-06	0.0	0.00142777	0.00026188	2.05e-06	713.73256369	690.30971261	708.02230206	-0.42015477	0.31799796	-0.32191258
0.23059	152.62922	4.47e-06	0.00014106	0.00021395	1.77e-06	0.0	0.00142778	0.00026188	2.05e-06	713.73166832	690.31485728	708.02147958	-0.4201164	0.31789707	-0.32191187
0.23065	152.65781	4.46e-06	0.00014099	0.00021402	1.77e-06	-0.0	0.00142779	0.00026189	2.05e-06	713.73076282	690.31999984	708.02065733	-0.42008086	0.31780511	-0.32191122
0.2307	152.68639	4.45e-06	0.00014091	0.0002141	1.77e-06	-0.0	0.00142779	0.00026189	2.05e-06	713.72984811	690.32514049	708.0198353	-0.42004153	0.31770543	-0.32191051
0.23076	152.71497	4.43e-06	0.00014084	0.00021417	1.77e-06	-0.0	0.0014278	0.00026189	2.05e-06	713.72892345	690.33027907	708.0190135	-0.42000827	0.31762207	-0.32190992
0.23081	152.74355	4.42e-06	0.00014077	0.00021425	1.76e-06	-0.0	0.00142781	0.0002619	2.05e-06	713.72799049	690.33541591	708.01819188	-0.41996819	0.31752338	-0.32190922
0.23087	152.77212	4.41e-06	0.00014069	0.00021432	1.76e-06	0.0	0.00142782	0.0002619	2.05e-06	713.72704775	690.3405507	708.01737049	-0.41993399	0.31744012	-0.32190863
0.23092	152.80069	4.4e-06	0.00014062	0.0002144	1.76e-06	0.0	0.00142782	0.0002619	2.05e-06	713.72609676	690.34568377	708.01654929	-0.41989297	0.31734192	-0.32190794
0.23098	152.82926	4.39e-06	0.00014055	0.00021447	1.76e-06	-0.0	0.00142783	0.0002619	2.05e-06	713.7251361	690.35081481	708.0157283	-0.41985746	0.31725788	-0.32190735
0.23103	152.85782	4.38e-06	0.00014047	0.00021454	1.76e-06	-0.0	0.00142784	0.00026191	2.05e-06	713.72416717	690.3559441	708.01490749	-0.41981479	0.3171585	-0.32190664
0.23109	152.88638	4.37e-06	0.0001404	0.00021462	1.76e-06	0.0	0.00142785	0.00026191	2.05e-06	713.7231885	690.36107133	708.0140869	-0.41977871	0.31707542	-0.32190606
0.23114	152.91493	4.36e-06	0.00014033	0.00021469	1.75e-06	0.0	0.00142786	0.00026191	2.05e-06	713.7222017	690.36619685	708.01326649	-0.41973523	0.31697679	-0.32190536
0.2312	152.94348	4.35e-06	0.00014025	0.00021477	1.75e-06	-0.0	0.00142786	0.00026192	2.05e-06	713.7212053	690.37132033	708.01244629	-0.41969787	0.31689296	-0.32190477
0.23125	152.97203	4.34e-06	0.00014018	0.00021484	1.75e-06	-0.0	0.00142787	0.00026192	2.05e-06	713.72020075	690.37644208	708.01162626	-0.4196525	0.31679271	-0.32190406
0.23131	153.00057	4.33e-06	0.00014011	0.00021492	1.75e-06	0.0	0.00142788	0.00026192	2.05e-06	713.7191865	690.38156176	708.01080644	-0.41961481	0.31671028	-0.32190348
0.23136	153.02911	4.32e-06	0.00014003	0.00021499	1.75e-06	0.0	0.00142789	0.00026193	2.05e-06	713.71816428	690.38667974	708.00998679	-0.41956887	0.31661124	-0.32190279
0.23142	153.05765	4.31e-06	0.00013996	0.00021507	1.75e-06	-0.0	0.00142789	0.00026193	2.05e-06	713.71713253	690.39179568	708.00916734	-0.41952972	0.31652768	-0.3219022
0.23147	153.08618	4.3e-06	0.00013989	0.00021514	1.74e-06	-0.0	0.0014279	0.00026193	2.05e-06	713.71609276	690.3969099	708.00834806	-0.41948155	0.31642637	-0.32190149
0.24154	158.24639	2.83e-06	0.00012743	0.00022778	1.48e-06	-0.0	0.00142899	0.00026241	2.05e-06	713.40141821	691.30203528	707.85978857	-0.40411547	0.29943275	-0.32178493
0.24159	158.27425	2.82e-06	0.00012737	0.00022784	1.48e-06	-0.0	0.00142899	0.00026241	2.05e-06	713.39913633	691.30681772	707.85897602	-0.40395986	0.29930827	-0.32178408
0.24165	158.30211	2.81e-06	0.0001273	0.0002279	1.47e-06	0.0	0.001429	0.00026241	2.05e-06	713.39684789	691.31159787	707.85816335	-0.4038702	0.29923669	-0.3217836
0.2417	158.32996	2.81e-06	0.00012724	0.00022797	1.47e-06	0.0	0.001429	0.00026241	2.05e-06	713.3945557	691.31637669	707.85735062	-0.4037733	0.29915947	-0.32178307
0.24176	158.35782	2.8e-06	0.00012718	0.00022803	1.47e-06	-0.0	0.00142901	0.00026241	2.05e-06	713.39225945	691.32115409	707.85653782	-0.4036438	0.29905648	-0.32178237
0.24181	158.38566	2.79e-06	0.00012712	0.00022809	1.47e-06	-0.0	0.00142901	0.00026242	2.05e-06	713.38995783	691.32592959	707.85572493	-0.40350886	0.29894943	-0.32178164
0.24187	158.41351	2.79e-06	0.00012705	0.00022816	1.47e-06	0.0	0.00142902	0.00026242	2.05e-06	713.38765064	691.33070312	707.85491193	-0.40339041	0.29885577	-0.32178101
0.24192	158.44135	2.78e-06	0.00012699	0.00022822	1.47e-06	-0.0	0.00142902	0.00026242	2.05e-06	713.3853386	691.33547492	707.85409884	-0.40327843	0.29876744	-0.32178041
0.24198	158.46919	2.78e-06	0.00012693	0.00022829	1.47e-06	0.0	0.00142903	0.00026242	2.05e-06	713.38302201	691.34024509	707.85328566	-0.40313851	0.29865736	-0.32177966
0.24203	158.49702	2.77e-06	0.00012686	0.00022835	1.46e-06	0.0	0.00142903	0.00026243	2.05e-06	713.38069975	691.34501324	707.85247238	-0.40306046	0.29859603	-0.32177924
0.24209	158.52485	2.76e-06	0.0001268	0.00022841	1.46e-06	0.0	0.00142904	0.00026243	2.05e-06	713.37837435	691.34978025	707.85165903	-0.4029394	0.29850108	-0.3217786
0.24214	158.55268	2.76e-06	0.00012674	0.00022848	1.46e-06	0.0	0.00142904	0.00026243	2.05e-06	713.37604409	691.35454552	707.85084559	-0.40279566	0.29838862	-0.32177783
0.2422	158.5805	2.75e-06	0.00012668	0.00022854	1.46e-06	0.0	0.00142904	0.00026243	2.05e-06	713.37370811	691.35930873	707.85003203	-0.40267691	0.29829597	-0.3217772
0.24225	158.60832	2.75e-06	0.00012661	0.0002286	1.46e-06	-0.0	0.00142905	0.00026243	2.05e-06	713.37136743	691.36407022	707.84921838	-0.40254892	0.2981964	-0.32177652
0.24231	158.63614	2.74e-06	0.00012655	0.00022867	1.46e-06	-0.0	0.00142905	0.00026244	2.05e-06	713.36902172	691.36882989	707.84840463	-0.40243808	0.29811029	-0.32177594
0.24236	158.66395	2.73e-06	0.00012649	0.00022873	1.46e-06	-0.0	0.00142906	0.00026244	2.05e-06	713.36667167	691.37358798	707.84759078	-0.40230838	0.29800975	-0.32177525
0.24242	158.69176	2.73e-06	0.00012643	0.00022879	1.46e-06	-0.0	0.00142906	0.00026244	2.05e-06	713.36431657	691.37834422	707.84677683	-0.40219148	0.2979194	-0.32177464
0.24247	158.71956	2.72e-06	0.00012636	0.00022886	1.45e-06	0.0	0.00142907	0.00026244	2.05e-06	713.36195696	691.38309881	707.84596278	-0.4020524	0.29781218	-0.32177391
0.25253	163.74654	1.85e-06	0.00011573	0.00023959	1.24e-06	-0.0	0.00142971	0.00026277	2.05e-06	712.8666369	692.22480537	707.69441391	-0.37619397	0.28064167	-0.32165495
0.25259	163.77368	1.84e-06	0.00011568	0.00023965	1.24e-06	0.0	0.00142971	0.00026278	2.05e-06	712.86365949	692.22925301	707.69356768	-0.37603715	0.28054781	-0.32165429
0.25264	163.80081	1.84e-06	0.00011562	0.0002397	1.24e-06	-0.0	0.00142972	0.00026278	2.05e-06	712.86067988	692.23369903	707.69272121	-0.37588126	0.28045457	-0.32165362
0.2527	163.82793	1.84e-06	0.00011557	0.00023976	1.24e-06	0.0	0.00142972	0.00026278	2.05e-06	712.85769808	692.23814344	707.69187451	-0.37572526	0.28036135	-0.32165296
0.25275	163.85506	1.83e-06	0.00011552	0.00023981	1.24e-06	-0.0	0.00142972	0.00026278	2.05e-06	712.85471411	692.24258624	707.69102757	-0.37556915	0.28026814	-0.3216523
0.25281	163.88218	1.83e-06	0.00011546	0.00023987	1.24e-06	0.0	0.00142972	0.00026278	2.05e-06	712.85172797	692.24702742	707.69018041	-0.37541146	0.28017406	-0.32165163
0.25286	163.90929	1.83e-06	0.00011541	0.00023992	1.24e-06	-0.0	0.00142973	0.00026278	2.05e-06	712.84873967	692.25146699	707.689333	-0.37525476	0.28008063	-0.32165096
0.25292	163.93641	1.82e-06	0.00011536	0.00023997	1.24e-06	0.0	0.00142973	0.00026279	2.05e-06	712.84574922	692.25590494	707.68848537	-0.37509832	0.27998745	-0.3216503
0.25297	163.96351	1.82e-06	0.0001153	0.00024003	1.23e-06	-0.0	0.00142973	0.00026279	2.05e-06	712.84275664	692.26034128	707.6876375	-0.37494178	0.27989427	-0.32164963
0.25303	163.99062	1.81e-06	0.00011525	0.00024008	1.23e-06	0.0	0.00142974	0.00026279	2.05e-06	712.83976194	692.26477601	707.68678939	-0.37478514	0.27980111	-0.32164897
0.25308	164.01772	1.81e-06	0.0001152	0.00024014	1.23e-06	-0.0	0.00142974	0.00026279	2.05e-06	712.83676513	692.26920914	707.68594105	-0.3746284	0.27970796	-0.3216483
0.25314	164.04482	1.81e-06	0.00011514	0.00024019	1.23e-06	0.0	0.00142974	0.00026279	2.05e-06	712.83376622	692.27364066	707.68509247	-0.37447155	0.27961482	-0.32164764
0.25319	164.07191	1.8e-06	0.00011509	0.00024024	1.23e-06	-0.0	0.00142974	0.00026279	2.05e-06	712.83076523	692.27807057	707.68424366	-0.3743146	0.27952169	-0.32164697
0.25325	164.099	1.8e-06	0.00011503	0.0002403	1.23e-06	-0.0	0.00142975	0.00026279	2.05e-06	712.82776215	692.28249888	707.68339461	-0.37415755	0.27942857	-0.32164631
0.2533	164.12609	1.8e-06	0.00011498	0.00024035	1.23e-06	0.0	0.00142975	0.0002628	2.05e-06	712.82475701	692.28692558	707.68254533	-0.3740004	0.27933546	-0.32164564
0.25336	164.15318	1.79e-06	0.00011493	0.00024041	1.23e-06	-0.0	0.00142975	0.0002628	2.05e-06	712.82174981	692.29135068	707.6816958	-0.37384315	0.27924236	-0.32164498
0.25341	164.18026	1.79e-06	0.00011487	0.00024046	1.23e-06	0.0	0.00142975	0.0002628	2.05e-06	712.81874057	692.29577417	707.68084604	-0.3736835	0.27914792	-0.3216443
0.25347	164.20733	1.79e-06	0.00011482	0.00024051	1.23e-06	-0.0	0.00142976	0.0002628	2.05e-06	712.81572926	692.30019604	707.67999604	-0.37352347	0.27905332	-0.32164362
0.26353	169.1008	1.25e-06	0.00010575	0.00024965	1.06e-06	0.0	0.00143015	0.00026304	2.05e-06	712.23978363	693.08285439	707.52008656	-0.34348407	0.26216779	-0.32151802
0.26359	169.1272	1.25e-06	0.0001057	0.0002497	1.06e-06	-0.0	0.00143015	0.00026304	2.05e-06	712.2365463	693.08698901	707.51918756	-0.34331687	0.26207698	-0.32151732
0.26364	169.1536	1.25e-06	0.00010566	0.00024975	1.06e-06	0.0	0.00143016	0.00026304	2.05e-06	712.23330843	693.09112213	707.51828827	-0.34314269	0.2619824	-0.32151658
0.2637	169.18	1.24e-06	0.00010561	0.00024979	1.05e-06	-0.0	0.00143016	0.00026305	2.05e-06	712.23007001	693.09525367	707.51738868	-0.34297636	0.2618921	-0.32151588
0.26375	169.20639	1.24e-06	0.00010556	0.00024984	1.05e-06	0.0	0.00143016	0.00026305	2.05e-06	712.22683106	693.0993837	707.51648882	-0.34280892	0.26180122	-0.32151518
0.26381	169.23278	1.24e-06	0.00010552	0.00024989	1.05e-06	-0.0	0.00143016	0.00026305	2.05e-06	712.22359158	693.10351222	707.51558867	-0.34264009	0.26170961	-0.32151446
0.26386	169.25917	1.24e-06	0.00010547	0.00024993	1.05e-06	0.0	0.00143016	0.00026305	2.05e-06	712.22035159	693.10763922	707.51468823	-0.34247375	0.26161937	-0.32151376
0.26392	169.28555	1.23e-06	0.00010543	0.00024998	1.05e-06	-0.0	0.00143016	0.00026305	2.05e-06	712.21711108	693.11176471	707.51378752	-0.34230549	0.26152811	-0.32151305
0.26397	169.31193	1.23e-06	0.00010538	0.00025003	1.05e-06	0.0	0.00143017	0.00026305	2.05e-06	712.21387007	693.11588869	707.51288651	-0.34213745	0.26143698	-0.32151234
0.26403	169.3383	1.23e-06	0.00010533	0.00025007	1.05e-06	-0.0	0.00143017	0.00026305	2.05e-06	712.21062856	693.12001115	707.51198522	-0.3419711	0.2613468	-0.32151164
0.26408	169.36467	1.23e-06	0.00010529	0.00025012	1.05e-06	0.0	0.00143017	0.00026305	2.05e-06	712.20738656	693.12413211	707.51108365	-0.34180476	0.26125664	-0.32151094
0.26414	169.39104	1.23e-06	0.00010524	0.00025016	1.05e-06	-0.0	0.00143017	0.00026305	2.05e-06	712.20414407	693.12825156	707.5101818	-0.34163842	0.2611665	-0.32151023
0.26419	169.41741	1.22e-06	0.0001052	0.00025021	1.05e-06	-0.0	0.00143017	0.00026306	2.05e-06	712.2009011	693.13236952	707.50927966	-0.34147209	0.26107638	-0.32150953
0.26425	169.44377	1.22e-06	0.00010515	0.00025026	1.05e-06	0.0	0.00143017	0.00026306	2.05e-06	712.19765767	693.13648598	707.50837724	-0.34130576	0.26098628	-0.32150883
0.2643	169.47012	1.22e-06	0.00010511	0.0002503	1.05e-06	-0.0	0.00143018	0.00026306	2.05e-06	712.19441376	693.14060094	707.50747454	-0.34113228	0.26089232	-0.32150809
0.26436	169.49648	1.22e-06	0.00010506	0.00025035	1.04e-06	0.0	0.00143018	0.00026306	2.05e-06	712.19116938	693.14471434	707.50657155	-0.34096406	0.26080124	-0.32150738
0.26441	169.52282	1.21e-06	0.00010501	0.00025039	1.04e-06	-0.0	0.00143018	0.00026306	2.05e-06	712.18792453	693.14882623	707.50566826	-0.34079746	0.26071105	-0.32150668
0.26447	169.54917	1.21e-06	0.00010497	0.00025044	1.04e-06	0.0	0.00143018	0.00026306	2.05e-06	712.18467924	693.15293661	707.5047647	-0.34062767	0.26061916	-0.32150596
0.27453	174.30874	8.7e-07	9.719e-05	0.00025826	9.1e-07	-0.0	0.00143043	0.00026324	2.05e-06	711.58851781	693.88020713	707.33458493	-0.31019314	0.24430481	-0.32137227
0.27459	174.33441	8.7e-07	9.715e-05	0.0002583	9.1e-07	0.0	0.00143043	0.00026324	2.05e-06	711.58527291	693.88404761	707.33362872	-0.31002804	0.24421647	-0.32137151
0.27464	174.36008	8.7e-07	9.711e-05	0.00025834	9.1e-07	-0.0	0.00143043	0.00026324	2.05e-06	711.58202838	693.88788664	707.33267224	-0.30986649	0.24413003	-0.32137077
0.2747	174.38574	8.7e-07	9.707e-05	0.00025838	9.1e-07	0.0	0.00143043	0.00026324	2.05e-06	711.57878422	693.89172427	707.33171547	-0.30970597	0.24404413	-0.32137003
0.27475	174.4114	8.7e-07	9.704e-05	0.00025842	9e-07	-0.0	0.00143044	0.00026325	2.05e-06	711.57554044	693.8955605	707.33075843	-0.3095455	0.24395825	-0.32136929
0.27481	174.43706	8.6e-07	9.7e-05	0.00025846	9e-07	-0.0	0.00143044	0.00026325	2.05e-06	711.57229704	693.89939533	707.32980111	-0.30938401	0.24387183	-0.32136855
0.27486	174.46271	8.6e-07	9.696e-05	0.0002585	9e-07	0.0	0.00143044	0.00026325	2.05e-06	711.56905402	693.90322875	707.32884352	-0.30921146	0.24377947	-0.32136775
0.27492	174.48836	8.6e-07	9.692e-05	0.00025854	9e-07	-0.0	0.00143044	0.00026325	2.05e-06	711.56581141	693.90706066	707.32788563	-0.3090504	0.24369327	-0.32136701
0.27497	174.514	8.6e-07	9.688e-05	0.00025858	9e-07	0.0	0.00143044	0.00026325	2.05e-06	711.56256919	693.91089117	707.32692745	-0.30888541	0.24360495	-0.32136625
0.27503	174.53965	8.6e-07	9.684e-05	0.00025861	9e-07	-0.0	0.00143044	0.00026325	2.05e-06	711.55932737	693.91472024	707.325969	-0.30872412	0.24351861	-0.3213655
0.27508	174.56528	8.6e-07	9.68e-05	0.00025865	9e-07	0.0	0.00143044	0.00026325	2.05e-06	711.55608594	693.9185479	707.32501027	-0.30855957	0.24343052	-0.32136474
0.27514	174.59092	8.6e-07	9.676e-05	0.00025869	9e-07	-0.0	0.00143044	0.00026325	2.05e-06	711.55284492	693.92237413	707.32405125	-0.30839949	0.24334481	-0.321364
0.27519	174.61655	8.5e-07	9.672e-05	0.00025873	9e-07	0.0	0.00143044	0.00026325	2.05e-06	711.5496043	693.92619896	707.32309196	-0.30823947	0.24325914	-0.32136326
0.27525	174.64218	8.5e-07	9.668e-05	0.00025877	9e-07	0.0	0.00143045	0.00026325	2.05e-06	711.54636408	693.9300224	707.3221324	-0.30807952	0.24317349	-0.32136252
0.2753	174.6678	8.5e-07	9.664e-05	0.00025881	9e-07	-0.0	0.00143045	0.00026325	2.05e-06	711.54312427	693.93384444	707.32117255	-0.30791257	0.24308409	-0.32136175
0.27536	174.69342	8.5e-07	9.66e-05	0.00025885	9e-07	0.0	0.00143045	0.00026325	2.05e-06	711.53988488	693.93766502	707.32021242	-0.3077463	0.24299505	-0.32136098
0.27541	174.71904	8.5e-07	9.656e-05	0.00025889	9e-07	-0.0	0.00143045	0.00026326	2.05e-06	711.53664592	693.94148416	707.31925201	-0.30758314	0.24290767	-0.32136022
0.27547	174.74465	8.5e-07	9.652e-05	0.00025893	9e-07	0.0	0.00143045	0.00026326	2.05e-06	711.53340738	693.94530187	707.31829131	-0.30742119	0.24282093	-0.32135947
0.28553	179.36982	6.2e-07	8.982e-05	0.00026566	7.9e-07	0.0	0.00143061	0.00026339	2.05e-06	710.95054199	694.62050492	707.13790854	-0.27863693	0.22722885	-0.3212178
0.28559	179.39475	6.2e-07	8.979e-05	0.00026569	7.9e-07	-0.0	0.00143061	0.0002634	2.05e-06	710.94742272	694.62406891	707.13689872	-0.27847628	0.22714042	-0.32121696
0.28564	179.41968	6.2e-07	8.976e-05	0.00026573	7.9e-07	0.0	0.00143062	0.0002634	2.05e-06	710.94430433	694.62763149	707.13588863	-0.2783249	0.22705708	-0.32121616
0.2857	179.44461	6.2e-07	8.972e-05	0.00026576	7.9e-07	-0.0	0.00143062	0.0002634	2.05e-06	710.94118677	694.63119272	707.1348783	-0.27817492	0.22697449	-0.32121538
0.28575	179.46953	6.2e-07	8.969e-05	0.0002658	7.8e-07	0.0	0.00143062	0.0002634	2.05e-06	710.93807003	694.63475262	707.13386771	-0.27802271	0.22689066	-0.32121458
0.28581	179.49445	6.2e-07	8.965e-05	0.00026583	7.8e-07	-0.0	0.00143062	0.0002634	2.05e-06	710.93495413	694.63831118	707.13285687	-0.27787648	0.2268101	-0.32121381
0.28586	179.51937	6.2e-07	8.962e-05	0.00026586	7.8e-07	0.0	0.00143062	0.0002634	2.05e-06	710.93183903	694.64186844	707.13184579	-0.27773033	0.22672957	-0.32121304
0.28592	179.54429	6.2e-07	8.959e-05	0.0002659	7.8e-07	0.0	0.00143062	0.0002634	2.05e-06	710.92872474	694.6454244	707.13083446	-0.27757429	0.22664357	-0.32121222
0.28597	179.56919	6.2e-07	8.955e-05	0.00026593	7.8e-07	-0.0	0.00143062	0.0002634	2.05e-06	710.92561132	694.64897898	707.12982288	-0.27742029	0.22655867	-0.32121141
0.28603	179.5941	6.2e-07	8.952e-05	0.00026597	7.8e-07	0.0	0.00143062	0.0002634	2.05e-06	710.92249874	694.65253219	707.12881104	-0.27726774	0.22647456	-0.3212106
0.28608	179.619	6.1e-07	8.948e-05	0.000266	7.8e-07	-0.0	0.00143062	0.0002634	2.05e-06	710.91938701	694.65608405	707.12779894	-0.27711763	0.22639177	-0.32120981
0.28614	179.6439	6.1e-07	8.945e-05	0.00026604	7.8e-07	0.0	0.00143062	0.0002634	2.05e-06	710.91627612	694.65963458	707.1267866	-0.27696894	0.22630975	-0.32120903
0.28619	179.6688	6.1e-07	8.942e-05	0.00026607	7.8e-07	-0.0	0.00143062	0.0002634	2.05e-06	710.91316606	694.66318379	707.12577401	-0.27682329	0.22622938	-0.32120826
0.28625	179.69369	6.1e-07	8.938e-05	0.0002661	7.8e-07	-0.0	0.00143062	0.0002634	2.05e-06	710.91005681	694.66673171	707.12476118	-0.2766775	0.22614893	-0.32120748
0.2863	179.71857	6.1e-07	8.935e-05	0.00026614	7.8e-07	0.0	0.00143062	0.0002634	2.05e-06	710.90694838	694.67027833	707.12374811	-0.27651471	0.22605907	-0.32120662
0.28636	179.74346	6.1e-07	8.931e-05	0.00026617	7.8e-07	-0.0	0.00143062	0.0002634	2.05e-06	710.90384086	694.67382351	707.12273477	-0.27636543	0.22597665	-0.32120583
0.28641	179.76834	6.1e-07	8.928e-05	0.00026621	7.8e-07	0.0	0.00143063	0.00026341	2.05e-06	710.90073418	694.67736736	707.12172118	-0.2762163	0.22589429	-0.32120504
0.28647	179.79321	6.1e-07	8.925e-05	0.00026624	7.8e-07	-0.0	0.00143063	0.00026341	2.05e-06	710.89762834	694.68090989	707.12070734	-0.27606416	0.22581026	-0.32120424
0.29653	184.28336	4.6e-07	8.344e-05	0.00027207	6.9e-07	-0.0	0.00143074	0.00026351	2.05e-06	710.34463536	695.30715203	706.93119512	-0.24985637	0.21099345	-0.32105536
0.29659	184.30755	4.6e-07	8.341e-05	0.0002721	6.9e-07	0.0	0.00143074	0.00026352	2.05e-06	710.34170233	695.31045591	706.93013896	-0.24972738	0.21091857	-0.32105458
0.29664	184.33175	4.6e-07	8.338e-05	0.00027213	6.9e-07	0.0	0.00143074	0.00026352	2.05e-06	710.33877025	695.31375858	706.92908259	-0.24959344	0.2108408	-0.32105376
0.2967	184.35593	4.6e-07	8.335e-05	0.00027216	6.9e-07	-0.0	0.00143074	0.00026352	2.05e-06	710.33583915	695.31706002	706.92802602	-0.2494487	0.21075672	-0.32105288
0.29675	184.38012	4.6e-07	8.332e-05	0.00027219	6.9e-07	0.0	0.00143074	0.00026352	2.05e-06	710.33290913	695.32036011	706.92696923	-0.24931151	0.21067701	-0.32105204
0.29681	184.4043	4.6e-07	8.329e-05	0.00027222	6.9e-07	-0.0	0.00143074	0.00026352	2.05e-06	710.32998012	695.32365893	706.92591222	-0.24917594	0.2105982	-0.32105121
0.29686	184.42848	4.5e-07	8.326e-05	0.00027225	6.9e-07	0.0	0.00143074	0.00026352	2.05e-06	710.32705212	695.3269565	706.92485501	-0.2490457	0.21052248	-0.32105041
0.29692	184.45265	4.5e-07	8.323e-05	0.00027227	6.9e-07	-0.0	0.00143074	0.00026352	2.05e-06	710.32412508	695.33025285	706.92379759	-0.24891727	0.21044778	-0.32104962
0.29697	184.47682	4.5e-07	8.32e-05	0.0002723	6.8e-07	-0.0	0.00143074	0.00026352	2.05e-06	710.32119899	695.33354802	706.92273997	-0.2487706	0.21036246	-0.32104872
0.29703	184.50099	4.5e-07	8.317e-05	0.00027233	6.8e-07	0.0	0.00143074	0.00026352	2.05e-06	710.31827399	695.33684182	706.92168213	-0.24863402	0.21028297	-0.32104789
0.29708	184.52515	4.5e-07	8.314e-05	0.00027236	6.8e-07	-0.0	0.00143074	0.00026352	2.05e-06	710.31535	695.34013435	706.92062408	-0.24849902	0.21020438	-0.32104706
0.29714	184.54931	4.5e-07	8.311e-05	0.00027239	6.8e-07	0.0	0.00143074	0.00026352	2.05e-06	710.31242702	695.34342563	706.91956582	-0.24836615	0.210127	-0.32104624
0.29719	184.57346	4.5e-07	8.308e-05	0.00027242	6.8e-07	-0.0	0.00143074	0.00026352	2.05e-06	710.30950503	695.34671568	706.91850736	-0.24823818	0.21005246	-0.32104545
0.29725	184.59761	4.5e-07	8.305e-05	0.00027245	6.8e-07	-0.0	0.00143074	0.00026352	2.05e-06	710.306584	695.35000454	706.9174487	-0.24809901	0.20997137	-0.3210446
0.2973	184.62176	4.5e-07	8.302e-05	0.00027248	6.8e-07	0.0	0.00143074	0.00026352	2.05e-06	710.303664	695.3532921	706.91638982	-0.24795865	0.20988955	-0.32104373
0.29736	184.64591	4.5e-07	8.3e-05	0.00027251	6.8e-07	-0.0	0.00143074	0.00026352	2.05e-06	710.30074504	695.35657836	706.91533073	-0.24782402	0.20981106	-0.3210429
0.29741	184.67005	4.5e-07	8.297e-05	0.00027254	6.8e-07	0.0	0.00143074	0.00026352	2.05e-06	710.2978271	695.35986336	706.91427143	-0.24768873	0.20973215	-0.32104207
0.29747	184.69418	4.5e-07	8.294e-05	0.00027257	6.8e-07	-0.0	0.00143074	0.00026352	2.05e-06	710.29491017	695.36314711	706.91321192	-0.24756121	0.20965775	-0.32104128
0.30753	189.04856	3.4e-07	7.787e-05	0.00027765	6.1e-07	0.0	0.00143082	0.00026361	2.05e-06	709.77832416	695.94335044	706.71606017	-0.22422743	0.1956257	-0.32088636
0.30758	189.07201	3.4e-07	7.785e-05	0.00027768	6.1e-07	-0.0	0.00143082	0.00026361	2.05e-06	709.77559592	695.94640978	706.71496623	-0.22410639	0.19555049	-0.3208855
0.30764	189.09546	3.4e-07	7.782e-05	0.0002777	6.1e-07	0.0	0.00143082	0.00026361	2.05e-06	709.77286871	695.94946792	706.71387213	-0.22398628	0.19547583	-0.32088464
0.30769	189.11891	3.4e-07	7.779e-05	0.00027773	6.1e-07	-0.0	0.00143082	0.00026361	2.05e-06	709.77014253	695.95252488	706.71277786	-0.22387446	0.1954063	-0.32088384
0.30775	189.14235	3.4e-07	7.777e-05	0.00027775	6.1e-07	-0.0	0.00143082	0.00026361	2.05e-06	709.76741731	695.95558074	706.71168343	-0.22375482	0.19533189	-0.32088298
0.3078	189.16578	3.4e-07	7.774e-05	0.00027778	6e-07	0.0	0.00143082	0.00026361	2.05e-06	709.76469311	695.95863541	706.71058884	-0.2236265	0.19525204	-0.32088206
0.30786	189.18922	3.4e-07	7.772e-05	0.00027781	6e-07	-0.0	0.00143082	0.00026361	2.05e-06	709.76197001	695.96168882	706.70949407	-0.22350668	0.19517746	-0.3208812
0.30791	189.21265	3.4e-07	7.769e-05	0.00027783	6e-07	0.0	0.00143082	0.00026361	2.05e-06	709.75924794	695.96474104	706.70839913	-0.22338986	0.19510471	-0.32088036
0.30797	189.23607	3.4e-07	7.766e-05	0.00027786	6e-07	-0.0	0.00143082	0.00026361	2.05e-06	709.75652687	695.96779211	706.70730403	-0.22327979	0.19503615	-0.32087957
0.30802	189.25949	3.4e-07	7.764e-05	0.00027788	6e-07	-0.0	0.00143082	0.00026361	2.05e-06	709.75380674	695.97084209	706.70620878	-0.22314953	0.19495498	-0.32087863
0.30808	189.28291	3.4e-07	7.761e-05	0.00027791	6e-07	0.0	0.00143082	0.00026362	2.05e-06	709.75108773	695.97389078	706.70511335	-0.22302801	0.19487923	-0.32087776
0.30813	189.30633	3.4e-07	7.759e-05	0.00027794	6e-07	-0.0	0.00143082	0.00026362	2.05e-06	709.74836976	695.97693827	706.70401775	-0.2229086	0.19480475	-0.3208769
0.30819	189.32974	3.4e-07	7.756e-05	0.00027796	6e-07	0.0	0.00143082	0.00026362	2.05e-06	709.74565282	695.97998458	706.70292199	-0.22279688	0.19473506	-0.32087609
0.30824	189.35314	3.4e-07	7.753e-05	0.00027799	6e-07	0.0	0.00143083	0.00026362	2.05e-06	709.74293684	695.98302979	706.70182607	-0.22267928	0.19466167	-0.32087524
0.3083	189.37655	3.4e-07	7.751e-05	0.00027801	6e-07	-0.0	0.00143083	0.00026362	2.05e-06	709.74022186	695.98607383	706.70072999	-0.22255087	0.19458151	-0.32087431
0.30835	189.39995	3.4e-07	7.748e-05	0.00027804	6e-07	0.0	0.00143083	0.00026362	2.05e-06	709.737508	695.98911659	706.69963373	-0.22243175	0.19450711	-0.32087345
0.30841	189.42334	3.4e-07	7.746e-05	0.00027807	6e-07	-0.0	0.00143083	0.00026362	2.05e-06	709.73479515	695.99215818	706.69853731	-0.22231531	0.19443436	-0.32087261
0.30846	189.44673	3.4e-07	7.743e-05	0.00027809	6e-07	0.0	0.00143083	0.00026362	2.05e-06	709.73208332	695.99519862	706.69744073	-0.22220606	0.19436608	-0.32087182
0.31853	193.66447	2.6e-07	7.299e-05	0.00028254	5.4e-07	-0.0	0.00143088	0.00026369	2.05e-06	709.25283835	696.53210461	706.4942216	-0.20169858	0.18110199	-0.32071209
0.31858	193.68718	2.6e-07	7.297e-05	0.00028257	5.4e-07	0.0	0.00143088	0.00026369	2.05e-06	709.25031096	696.53493394	706.49309835	-0.2015935	0.18103153	-0.32071121
0.31864	193.70988	2.6e-07	7.294e-05	0.00028259	5.4e-07	-0.0	0.00143088	0.00026369	2.05e-06	709.24778454	696.53776215	706.49197498	-0.20149929	0.18096832	-0.32071042
0.31869	193.73257	2.6e-07	7.292e-05	0.00028261	5.4e-07	-0.0	0.00143088	0.00026369	2.05e-06	709.24525899	696.54058937	706.4908515	-0.20138702	0.18089298	-0.32070948
0.31875	193.75526	2.6e-07	7.29e-05	0.00028263	5.4e-07	0.0	0.00143088	0.00026369	2.05e-06	709.24273448	696.54341539	706.48972788	-0.20127826	0.18081996	-0.32070856
0.3188	193.77795	2.6e-07	7.288e-05	0.00028266	5.4e-07	-0.0	0.00143088	0.00026369	2.05e-06	709.24021097	696.54624026	706.48860413	-0.20117348	0.18074957	-0.32070768
0.31886	193.80063	2.6e-07	7.285e-05	0.00028268	5.4e-07	0.0	0.00143088	0.00026369	2.05e-06	709.23768844	696.54906401	706.48748025	-0.20108009	0.18068683	-0.3207069
0.31891	193.82331	2.6e-07	7.283e-05	0.0002827	5.4e-07	0.0	0.00143088	0.00026369	2.05e-06	709.23516677	696.55188678	706.48635627	-0.20096681	0.18061068	-0.32070594
0.31897	193.84599	2.6e-07	7.281e-05	0.00028273	5.4e-07	-0.0	0.00143088	0.00026369	2.05e-06	709.23264615	696.55470834	706.48523215	-0.2008591	0.18053825	-0.32070503
0.31902	193.86866	2.6e-07	7.278e-05	0.00028275	5.4e-07	0.0	0.00143088	0.00026369	2.05e-06	709.23012653	696.55752876	706.4841079	-0.20075462	0.18046796	-0.32070415
0.31908	193.89133	2.6e-07	7.276e-05	0.00028277	5.4e-07	-0.0	0.00143088	0.00026369	2.05e-06	709.22760787	696.56034806	706.48298352	-0.20066216	0.18040574	-0.32070337
0.31913	193.914	2.6e-07	7.274e-05	0.00028279	5.4e-07	-0.0	0.00143088	0.00026369	2.05e-06	709.22509007	696.56316638	706.48185904	-0.2005476	0.18032861	-0.3207024
0.31919	193.93666	2.6e-07	7.272e-05	0.00028282	5.4e-07	0.0	0.00143088	0.00026369	2.05e-06	709.22257334	696.56598349	706.48073441	-0.20044041	0.18025642	-0.32070149
0.31924	193.95931	2.6e-07	7.269e-05	0.00028284	5.4e-07	-0.0	0.00143088	0.00026369	2.05e-06	709.22005759	696.56879945	706.47960966	-0.2003376	0.18018714	-0.32070062
0.3193	193.98197	2.6e-07	7.267e-05	0.00028286	5.3e-07	0.0	0.00143088	0.00026369	2.05e-06	709.21754281	696.57161432	706.47848479	-0.2002455	0.18012506	-0.32069984
0.31935	194.00462	2.6e-07	7.265e-05	0.00028289	5.3e-07	0.0	0.00143088	0.00026369	2.05e-06	709.21502887	696.5744282	706.47735981	-0.20012907	0.18004655	-0.32069886
0.31941	194.02727	2.6e-07	7.263e-05	0.00028291	5.3e-07	-0.0	0.00143088	0.00026369	2.05e-06	709.21251602	696.57724085	706.47623469	-0.2000231	0.17997506	-0.32069796
0.31946	194.04991	2.6e-07	7.26e-05	0.00028293	5.3e-07	0.0	0.00143088	0.00026369	2.05e-06	709.21000415	696.58005236	706.47510945	-0.19992187	0.17990674	-0.3206971
0.32953	198.12999	2e-07	6.869e-05	0.00028685	4.8e-07	-0.0	0.00143092	0.00026375	2.05e-06	708.76615135	697.07622469	706.2673037	-0.18204169	0.16739346	-0.32053391
0.32958	198.15194	2e-07	6.867e-05	0.00028688	4.8e-07	0.0	0.00143092	0.00026375	2.05e-06	708.76380981	697.07883767	706.26615886	-0.18194313	0.16732183	-0.32053294
0.32964	198.17388	2e-07	6.865e-05	0.0002869	4.8e-07	-0.0	0.00143092	0.00026375	2.05e-06	708.76146922	697.08144951	706.26501392	-0.18185215	0.16725568	-0.32053205
0.32969	198.19582	2e-07	6.863e-05	0.00028692	4.8e-07	0.0	0.00143092	0.00026375	2.05e-06	708.7591295	697.08406031	706.2638689	-0.18177375	0.16719865	-0.32053128
0.32975	198.21776	2e-07	6.861e-05	0.00028694	4.8e-07	0.0	0.00143092	0.00026375	2.05e-06	708.75679054	697.08667022	706.26272379	-0.18166711	0.16712106	-0.32053023
0.3298	198.23969	2e-07	6.859e-05	0.00028696	4.8e-07	-0.0	0.00143092	0.00026375	2.05e-06	708.75445261	697.0892789	706.26157858	-0.18157632	0.16705496	-0.32052934
0.32986	198.26162	2e-07	6.857e-05	0.00028698	4.8e-07	0.0	0.00143092	0.00026375	2.05e-06	708.75211555	697.09188653	706.26043328	-0.18149291	0.16699421	-0.32052852
0.32991	198.28355	2e-07	6.855e-05	0.000287	4.8e-07	0.0	0.00143092	0.00026375	2.05e-06	708.7497793	697.09449322	706.2592879	-0.18140179	0.16692783	-0.32052762
0.32997	198.30547	2e-07	6.853e-05	0.00028702	4.8e-07	-0.0	0.00143092	0.00026375	2.05e-06	708.74744392	697.09709885	706.25814243	-0.18130342	0.16685613	-0.32052665
0.33002	198.32738	2e-07	6.85e-05	0.00028704	4.8e-07	0.0	0.00143092	0.00026376	2.05e-06	708.7451095	697.09970336	706.25699687	-0.1812129	0.16679013	-0.32052575
0.33008	198.3493	2e-07	6.848e-05	0.00028706	4.8e-07	-0.0	0.00143092	0.00026376	2.05e-06	708.74277594	697.10230682	706.25585121	-0.18113499	0.1667333	-0.32052498
0.33013	198.37121	2e-07	6.846e-05	0.00028708	4.8e-07	-0.0	0.00143092	0.00026376	2.05e-06	708.74044314	697.10490939	706.25470548	-0.18102874	0.16665576	-0.32052393
0.33019	198.39311	2e-07	6.844e-05	0.0002871	4.8e-07	0.0	0.00143093	0.00026376	2.05e-06	708.73811136	697.10751074	706.25355965	-0.18093841	0.16658981	-0.32052304
0.33024	198.41501	2e-07	6.842e-05	0.00028712	4.8e-07	-0.0	0.00143093	0.00026376	2.05e-06	708.73578046	697.11011105	706.25241373	-0.18085556	0.1665293	-0.32052222
0.3303	198.43691	2e-07	6.84e-05	0.00028714	4.8e-07	-0.0	0.00143093	0.00026376	2.05e-06	708.73345035	697.1127104	706.25126773	-0.18076465	0.16646288	-0.32052132
0.33035	198.45881	2e-07	6.838e-05	0.00028716	4.8e-07	0.0	0.00143093	0.00026376	2.05e-06	708.73112113	697.11530871	706.25012164	-0.18066689	0.16639142	-0.32052035
0.33041	198.4807	2e-07	6.836e-05	0.00028718	4.8e-07	-0.0	0.00143093	0.00026376	2.05e-06	708.72879284	697.11790589	706.24897545	-0.18057684	0.16632557	-0.32051945
0.33046	198.50259	2e-07	6.834e-05	0.0002872	4.8e-07	0.0	0.00143093	0.00026376	2.05e-06	708.72646543	697.12050204	706.24782918	-0.18049899	0.16626862	-0.32051868
0.34053	202.44384	1.6e-07	6.488e-05	0.00029067	4.3e-07	-0.0	0.00143095	0.00026381	2.05e-06	708.31476515	697.57833258	706.03674763	-0.16492647	0.1544473	-0.3203528
0.34058	202.46503	1.6e-07	6.486e-05	0.00029069	4.3e-07	0.0	0.00143095	0.00026381	2.05e-06	708.31259026	697.58074177	706.03558787	-0.16483954	0.15437874	-0.32035181
0.34064	202.48621	1.6e-07	6.484e-05	0.00029071	4.3e-07	-0.0	0.00143095	0.00026381	2.05e-06	708.31041623	697.58314987	706.03442803	-0.16476619	0.15432087	-0.32035097
0.34069	202.50739	1.6e-07	6.482e-05	0.00029072	4.3e-07	-0.0	0.00143095	0.00026381	2.05e-06	708.30824291	697.58555707	706.03326815	-0.1646895	0.15426034	-0.32035009
0.34075	202.52856	1.6e-07	6.48e-05	0.00029074	4.3e-07	0.0	0.00143095	0.00026381	2.05e-06	708.30607035	697.58796331	706.0321082	-0.16460193	0.15419119	-0.32034909
0.3408	202.54974	1.6e-07	6.479e-05	0.00029076	4.3e-07	-0.0	0.00143096	0.00026381	2.05e-06	708.30389865	697.59036847	706.0309482	-0.16452477	0.15413024	-0.32034821
0.34086	202.5709	1.6e-07	6.477e-05	0.00029078	4.3e-07	0.0	0.00143096	0.00026381	2.05e-06	708.30172771	697.59277267	706.02978813	-0.16445297	0.1540735	-0.32034738
0.34091	202.59206	1.6e-07	6.475e-05	0.0002908	4.3e-07	0.0	0.00143096	0.00026381	2.05e-06	708.29955747	697.59517598	706.02862801	-0.16436333	0.15400264	-0.32034636
0.34097	202.61322	1.6e-07	6.473e-05	0.00029081	4.3e-07	-0.0	0.00143096	0.00026381	2.05e-06	708.29738811	697.59757817	706.02746782	-0.16428536	0.15394096	-0.32034546
0.34102	202.63438	1.6e-07	6.472e-05	0.00029083	4.3e-07	0.0	0.00143096	0.00026381	2.05e-06	708.29521952	697.5999794	706.02630758	-0.16421687	0.15388678	-0.32034467
0.34108	202.65553	1.6e-07	6.47e-05	0.00029085	4.3e-07	0.0	0.00143096	0.00026381	2.05e-06	708.2930516	697.60237977	706.02514729	-0.16412475	0.15381386	-0.32034361
0.34113	202.67668	1.6e-07	6.468e-05	0.00029087	4.3e-07	-0.0	0.00143096	0.00026381	2.05e-06	708.29088459	697.60477899	706.02398692	-0.16404695	0.15375225	-0.32034272
0.34119	202.69782	1.6e-07	6.466e-05	0.00029089	4.3e-07	0.0	0.00143096	0.00026381	2.05e-06	708.28871834	697.60717725	706.0228265	-0.1639812	0.15370017	-0.32034196
0.34124	202.71896	1.6e-07	6.464e-05	0.0002909	4.3e-07	0.0	0.00143096	0.00026381	2.05e-06	708.28655273	697.60957469	706.02166604	-0.16388668	0.15362526	-0.32034087
0.3413	202.7401	1.6e-07	6.463e-05	0.00029092	4.3e-07	-0.0	0.00143096	0.00026381	2.05e-06	708.28438805	697.61197095	706.0205055	-0.16380906	0.15356372	-0.32033997
0.34135	202.76123	1.6e-07	6.461e-05	0.00029094	4.3e-07	0.0	0.00143096	0.00026381	2.05e-06	708.28222414	697.61436624	706.01934491	-0.16374213	0.15351063	-0.3203392
0.34141	202.78236	1.6e-07	6.459e-05	0.00029096	4.3e-07	0.0	0.00143096	0.00026381	2.05e-06	708.28006088	697.6167607	706.01818426	-0.16365294	0.15343987	-0.32033817
0.34146	202.80348	1.6e-07	6.457e-05	0.00029097	4.3e-07	-0.0	0.00143096	0.00026381	2.05e-06	708.2778985	697.61915404	706.01702356	-0.16357167	0.15337535	-0.32033723
0.35152	206.60458	1.3e-07	6.149e-05	0.00029406	3.9e-07	-0.0	0.00143098	0.00026385	2.05e-06	707.8947109	698.04087216	705.80378217	-0.15002622	0.14222062	-0.32016974
0.35158	206.625	1.3e-07	6.147e-05	0.00029408	3.9e-07	0.0	0.00143098	0.00026385	2.05e-06	707.89268272	698.04308928	705.80261309	-0.14995909	0.14216322	-0.32016885
0.35163	206.64541	1.3e-07	6.146e-05	0.00029409	3.9e-07	-0.0	0.00143098	0.00026385	2.05e-06	707.8906552	698.0453055	705.80144397	-0.14989697	0.14211009	-0.32016803
0.35169	206.66582	1.3e-07	6.144e-05	0.00029411	3.9e-07	-0.0	0.00143098	0.00026385	2.05e-06	707.8886283	698.04752088	705.80027481	-0.14981802	0.14204254	-0.32016698
0.35174	206.68622	1.3e-07	6.143e-05	0.00029413	3.9e-07	0.0	0.00143098	0.00026385	2.05e-06	707.88660217	698.04973521	705.79910562	-0.1497527	0.14198661	-0.32016612
0.3518	206.70662	1.3e-07	6.141e-05	0.00029414	3.9e-07	0.0	0.00143098	0.00026385	2.05e-06	707.88457668	698.05194865	705.7979364	-0.14968781	0.14193105	-0.32016525
0.35185	206.72702	1.3e-07	6.139e-05	0.00029416	3.9e-07	-0.0	0.00143098	0.00026385	2.05e-06	707.88255184	698.05416123	705.79676715	-0.14960958	0.14186403	-0.32016422
0.35191	206.74741	1.3e-07	6.138e-05	0.00029417	3.9e-07	0.0	0.00143098	0.00026385	2.05e-06	707.88052777	698.05637275	705.79559786	-0.14954747	0.14181079	-0.32016339
0.35196	206.7678	1.3e-07	6.136e-05	0.00029419	3.9e-07	0.0	0.00143098	0.00026385	2.05e-06	707.8785043	698.05858343	705.79442853	-0.14947904	0.14175212	-0.32016248
0.35202	206.78819	1.3e-07	6.135e-05	0.00029421	3.9e-07	-0.0	0.00143098	0.00026385	2.05e-06	707.87648152	698.0607932	705.79325918	-0.14940155	0.14168565	-0.32016145
0.35207	206.80857	1.3e-07	6.133e-05	0.00029422	3.9e-07	0.0	0.00143098	0.00026385	2.05e-06	707.87445949	698.06300192	705.79208979	-0.14934274	0.14163519	-0.32016067
0.35213	206.82895	1.3e-07	6.131e-05	0.00029424	3.9e-07	0.0	0.00143098	0.00026385	2.05e-06	707.87243805	698.06520985	705.79092037	-0.14926956	0.14157237	-0.32015969
0.35218	206.84932	1.3e-07	6.13e-05	0.00029425	3.9e-07	-0.0	0.00143098	0.00026385	2.05e-06	707.87041733	698.0674168	705.78975091	-0.14919503	0.14150837	-0.3201587
0.35224	206.86969	1.3e-07	6.128e-05	0.00029427	3.9e-07	0.0	0.00143098	0.00026385	2.05e-06	707.86839734	698.06962274	705.78858142	-0.14913852	0.14145982	-0.32015795
0.35229	206.89006	1.3e-07	6.127e-05	0.00029429	3.9e-07	0.0	0.00143098	0.00026385	2.05e-06	707.86637791	698.07182792	705.7874119	-0.14905991	0.14139226	-0.3201569
0.35235	206.91042	1.3e-07	6.125e-05	0.0002943	3.9e-07	-0.0	0.00143098	0.00026385	2.05e-06	707.86435925	698.07403203	705.78624234	-0.14898947	0.14133169	-0.32015596
0.3524	206.93078	1.3e-07	6.124e-05	0.00029432	3.9e-07	0.0	0.00143098	0.00026385	2.05e-06	707.86234129	698.0762352	705.78507275	-0.1489348	0.14128467	-0.32015522
0.35246	206.95113	1.3e-07	6.122e-05	0.00029433	3.9e-07	0.0	0.00143098	0.00026385	2.05e-06	707.86032387	698.07843763	705.78390314	-0.14885061	0.14121223	-0.3201541
0.36252	210.61055	1.1e-07	5.847e-05	0.00029709	3.6e-07	-0.0	0.001431	0.00026389	2.05e-06	707.50207728	698.46612168	705.56942646	-0.13704093	0.13068071	-0.31998567
0.36258	210.63019	1.1e-07	5.846e-05	0.0002971	3.6e-07	0.0	0.001431	0.00026389	2.05e-06	707.50017683	698.46815783	705.56825265	-0.13698946	0.13063311	-0.31998489
0.36263	210.64982	1.1e-07	5.844e-05	0.00029712	3.6e-07	0.0	0.001431	0.00026389	2.05e-06	707.49827688	698.47019323	705.56707883	-0.13691809	0.1305671	-0.3199838
0.36269	210.66945	1.1e-07	5.843e-05	0.00029713	3.6e-07	-0.0	0.001431	0.00026389	2.05e-06	707.49637763	698.47222759	705.56590499	-0.13686337	0.13051645	-0.31998297
0.36274	210.68908	1.1e-07	5.841e-05	0.00029714	3.6e-07	-0.0	0.001431	0.00026389	2.05e-06	707.49447891	698.47426116	705.56473114	-0.13680389	0.13046138	-0.31998206
0.3628	210.7087	1.1e-07	5.84e-05	0.00029716	3.6e-07	0.0	0.001431	0.00026389	2.05e-06	707.49258078	698.47629387	705.56355728	-0.1367355	0.13039805	-0.31998102
0.36285	210.72832	1.1e-07	5.838e-05	0.00029717	3.6e-07	-0.0	0.001431	0.00026389	2.05e-06	707.49068332	698.47832558	705.56238341	-0.13668969	0.1303556	-0.31998032
0.36291	210.74793	1.1e-07	5.837e-05	0.00029719	3.6e-07	-0.0	0.001431	0.00026389	2.05e-06	707.4887863	698.48035663	705.56120952	-0.13661451	0.13028593	-0.31997917
0.36296	210.76755	1.1e-07	5.836e-05	0.0002972	3.6e-07	0.0	0.001431	0.00026389	2.05e-06	707.48689003	698.48238659	705.56003562	-0.13655743	0.13023299	-0.3199783
0.36302	210.78715	1.1e-07	5.834e-05	0.00029721	3.6e-07	-0.0	0.001431	0.00026389	2.05e-06	707.48499431	698.48441572	705.5588617	-0.13650544	0.13018477	-0.3199775
0.36307	210.80675	1.1e-07	5.833e-05	0.00029723	3.6e-07	-0.0	0.001431	0.00026389	2.05e-06	707.4830991	698.48644409	705.55768778	-0.13643462	0.13011906	-0.31997642
0.36313	210.82635	1e-07	5.831e-05	0.00029724	3.6e-07	0.0	0.001431	0.00026389	2.05e-06	707.48120459	698.48847144	705.55651383	-0.13638162	0.13006985	-0.31997561
0.36318	210.84595	1e-07	5.83e-05	0.00029726	3.6e-07	0.0	0.001431	0.00026389	2.05e-06	707.47931059	698.49049801	705.55533988	-0.13632002	0.13001265	-0.31997466
0.36324	210.86554	1e-07	5.828e-05	0.00029727	3.6e-07	-0.0	0.001431	0.00026389	2.05e-06	707.4774172	698.49252369	705.55416592	-0.13625374	0.12995107	-0.31997365
0.36329	210.88513	1e-07	5.827e-05	0.00029729	3.6e-07	0.0	0.001431	0.00026389	2.05e-06	707.47552446	698.4945484	705.55299194	-0.13620735	0.12990796	-0.31997294
0.36335	210.90471	1e-07	5.826e-05	0.0002973	3.6e-07	0.0	0.001431	0.00026389	2.05e-06	707.47363217	698.49657243	705.55181795	-0.13613321	0.12983904	-0.3199718
0.3634	210.92429	1e-07	5.824e-05	0.00029731	3.6e-07	-0.0	0.001431	0.00026389	2.05e-06	707.47174061	698.49859539	705.55064395	-0.13607674	0.12978651	-0.31997093
0.36346	210.94386	1e-07	5.823e-05	0.00029733	3.6e-07	0.0	0.001431	0.00026389	2.05e-06	707.4698496	698.50061752	705.54946993	-0.13602377	0.12973723	-0.31997012
0.37352	214.45988	9e-08	5.577e-05	0.00029979	3.3e-07	-0.0	0.00143101	0.00026392	2.05e-06	707.13326328	698.85620711	705.33450793	-0.12569211	0.11979067	-0.31980134
0.37358	214.47873	9e-08	5.576e-05	0.0002998	3.3e-07	-0.0	0.00143101	0.00026392	2.05e-06	707.13147344	698.85807271	705.33333309	-0.12562453	0.11972332	-0.31980017
0.37363	214.49757	9e-08	5.574e-05	0.00029982	3.3e-07	0.0	0.00143101	0.00026392	2.05e-06	707.12968425	698.85993726	705.33215826	-0.12557623	0.11967515	-0.31979933
0.37369	214.51642	9e-08	5.573e-05	0.00029983	3.3e-07	-0.0	0.00143101	0.00026392	2.05e-06	707.12789552	698.86180105	705.33098343	-0.12552823	0.11962728	-0.31979849
0.37374	214.53525	9e-08	5.572e-05	0.00029984	3.3e-07	-0.0	0.00143101	0.00026392	2.05e-06	707.12610726	698.86366409	705.3298086	-0.12546527	0.11956447	-0.3197974
0.3738	214.55409	9e-08	5.57e-05	0.00029985	3.3e-07	0.0	0.00143101	0.00026392	2.05e-06	707.12431961	698.86552616	705.32863378	-0.12542605	0.11952532	-0.31979672
0.37385	214.57292	9e-08	5.569e-05	0.00029987	3.3e-07	0.0	0.00143101	0.00026392	2.05e-06	707.12253234	698.8673876	705.32745896	-0.12536021	0.11945958	-0.31979557
0.37391	214.59174	9e-08	5.568e-05	0.00029988	3.3e-07	-0.0	0.00143101	0.00026392	2.05e-06	707.12074571	698.86924802	705.32628414	-0.12531211	0.11941153	-0.31979473
0.37396	214.61057	9e-08	5.567e-05	0.00029989	3.3e-07	-0.0	0.00143101	0.00026392	2.05e-06	707.11895954	698.87110769	705.32510932	-0.12526167	0.11936114	-0.31979385
0.37402	214.62938	9e-08	5.565e-05	0.00029991	3.3e-07	0.0	0.00143101	0.00026392	2.05e-06	707.11717386	698.87296657	705.32393451	-0.12520133	0.11930081	-0.3197928
0.37407	214.6482	9e-08	5.564e-05	0.00029992	3.3e-07	-0.0	0.00143101	0.00026392	2.05e-06	707.11538876	698.87482451	705.32275971	-0.12516078	0.11926027	-0.31979209
0.37413	214.66701	9e-08	5.563e-05	0.00029993	3.3e-07	-0.0	0.00143101	0.00026392	2.05e-06	707.11360406	698.87668181	705.3215849	-0.12509603	0.11919551	-0.31979096
0.37418	214.68581	9e-08	5.562e-05	0.00029994	3.3e-07	0.0	0.00143101	0.00026392	2.05e-06	707.11181998	698.8785381	705.3204101	-0.12504977	0.11914921	-0.31979015
0.37424	214.70461	9e-08	5.56e-05	0.00029996	3.3e-07	0.0	0.00143101	0.00026392	2.05e-06	707.11003635	698.88039366	705.3192353	-0.12499558	0.11909497	-0.3197892
0.37429	214.72341	9e-08	5.559e-05	0.00029997	3.3e-07	-0.0	0.00143101	0.00026392	2.05e-06	707.10825324	698.88224837	705.31806051	-0.12493854	0.11903785	-0.3197882
0.37435	214.74221	9e-08	5.558e-05	0.00029998	3.3e-07	0.0	0.00143101	0.00026392	2.05e-06	707.10647069	698.88410219	705.31688572	-0.1248963	0.11899553	-0.31978746
0.3744	214.761	9e-08	5.557e-05	0.00029999	3.3e-07	0.0	0.00143101	0.00026392	2.05e-06	707.10468854	698.88595535	705.31571094	-0.12483224	0.11893134	-0.31978634
0.37446	214.77978	9e-08	5.555e-05	0.00030001	3.3e-07	-0.0	0.00143101	0.00026392	2.05e-06	707.10290702	698.8878075	705.31453615	-0.12478897	0.11888795	-0.31978558
0.38452	218.15044	7e-08	5.335e-05	0.00030221	3e-07	-0.0	0.00143102	0.00026395	2.05e-06	706.78507686	699.21311448	705.09968619	-0.11570897	0.10948716	-0.31961685
0.38458	218.16849	7e-08	5.334e-05	0.00030222	3e-07	-0.0	0.00143102	0.00026395	2.05e-06	706.78338289	699.21481892	705.09851324	-0.11565116	0.10942533	-0.31961572
0.38463	218.18653	7e-08	5.333e-05	0.00030224	3e-07	0.0	0.00143102	0.00026395	2.05e-06	706.78168946	699.21652239	705.09734031	-0.11561746	0.10938927	-0.31961505
0.38469	218.20458	7e-08	5.331e-05	0.00030225	3e-07	0.0	0.00143102	0.00026395	2.05e-06	706.77999636	699.2182253	705.0961674	-0.11555802	0.10932566	-0.31961388
0.38474	218.22261	7e-08	5.33e-05	0.00030226	3e-07	-0.0	0.00143102	0.00026395	2.05e-06	706.77830382	699.21992721	705.0949945	-0.11551912	0.109284	-0.31961311
0.3848	218.24065	7e-08	5.329e-05	0.00030227	3e-07	-0.0	0.00143102	0.00026395	2.05e-06	706.77661165	699.22162847	705.09382162	-0.11546835	0.10922963	-0.31961211
0.38485	218.25868	7e-08	5.328e-05	0.00030228	3e-07	0.0	0.00143102	0.00026395	2.05e-06	706.77491996	699.22332888	705.09264876	-0.11542116	0.10917906	-0.31961118
0.38491	218.2767	7e-08	5.327e-05	0.00030229	3e-07	-0.0	0.00143102	0.00026395	2.05e-06	706.77322872	699.2250285	705.09147591	-0.11538117	0.1091362	-0.31961039
0.38496	218.29473	7e-08	5.326e-05	0.00030231	3e-07	-0.0	0.00143102	0.00026395	2.05e-06	706.77153786	699.22672745	705.09030307	-0.11532423	0.10907515	-0.31960926
0.38502	218.31274	7e-08	5.325e-05	0.00030232	3e-07	0.0	0.00143102	0.00026395	2.05e-06	706.76984755	699.22842545	705.08913025	-0.11529001	0.10903846	-0.31960859
0.38507	218.33076	7e-08	5.323e-05	0.00030233	3e-07	0.0	0.00143102	0.00026395	2.05e-06	706.76815756	699.23012287	705.08795745	-0.11523147	0.10897565	-0.31960743
0.38513	218.34877	7e-08	5.322e-05	0.00030234	3e-07	-0.0	0.00143102	0.00026395	2.05e-06	706.76646812	699.23181931	705.08678467	-0.11519652	0.10893814	-0.31960674
0.38518	218.36677	7e-08	5.321e-05	0.00030235	3e-07	-0.0	0.00143102	0.00026395	2.05e-06	706.76477902	699.23351517	705.0856119	-0.11513961	0.10887704	-0.31960561
0.38524	218.38477	7e-08	5.32e-05	0.00030236	3e-07	0.0	0.00143102	0.00026395	2.05e-06	706.76309046	699.23521007	705.08443914	-0.11509717	0.10883146	-0.31960477
0.38529	218.40277	7e-08	5.319e-05	0.00030237	3e-07	0.0	0.00143102	0.00026395	2.05e-06	706.7614023	699.23690425	705.08326641	-0.1150529	0.1087839	-0.31960389
0.38535	218.42077	7e-08	5.318e-05	0.00030238	3e-07	-0.0	0.00143102	0.00026395	2.05e-06	706.75971457	699.2385977	705.08209369	-0.11500051	0.10872759	-0.31960285
0.3854	218.43875	7e-08	5.317e-05	0.0003024	3e-07	0.0	0.00143102	0.00026395	2.05e-06	706.75802733	699.24029026	705.08092098	-0.11496389	0.10868823	-0.31960212
0.38546	218.45674	7e-08	5.315e-05	0.00030241	3e-07	0.0	0.00143102	0.00026395	2.05e-06	706.75634044	699.24198221	705.07974829	-0.11490634	0.10862634	-0.31960098
0.39552	221.67982	6e-08	5.118e-05	0.00030439	2.8e-07	-0.0	0.00143103	0.00026397	2.05e-06	706.45475072	699.53870154	704.86547773	-0.10689836	0.09975115	-0.31943291
0.39558	221.69706	6e-08	5.116e-05	0.0003044	2.8e-07	-0.0	0.00143103	0.00026397	2.05e-06	706.45313978	699.54025385	704.86430893	-0.10684592	0.09969125	-0.31943174
0.39563	221.71429	6e-08	5.115e-05	0.00030441	2.8e-07	0.0	0.00143103	0.00026397	2.05e-06	706.45152933	699.54180522	704.86314017	-0.10681634	0.09965745	-0.31943109
0.39569	221.73152	6e-08	5.114e-05	0.00030442	2.8e-07	0.0	0.00143103	0.00026397	2.05e-06	706.44991916	699.54335606	704.86197143	-0.10676304	0.09959654	-0.31942991
0.39574	221.74874	6e-08	5.113e-05	0.00030443	2.8e-07	-0.0	0.00143103	0.00026397	2.05e-06	706.44830948	699.54490596	704.86080272	-0.1067344	0.09956379	-0.31942927
0.3958	221.76597	6e-08	5.112e-05	0.00030444	2.8e-07	-0.0	0.00143103	0.00026397	2.05e-06	706.44670007	699.54645534	704.85963402	-0.10668026	0.09950187	-0.31942807
0.39585	221.78318	6e-08	5.111e-05	0.00030445	2.8e-07	0.0	0.00143103	0.00026397	2.05e-06	706.44509116	699.54800375	704.85846536	-0.10665105	0.09946845	-0.31942742
0.39591	221.8004	6e-08	5.11e-05	0.00030446	2.8e-07	0.0	0.00143103	0.00026397	2.05e-06	706.44348253	699.54955164	704.85729672	-0.10659876	0.09940862	-0.31942626
0.39596	221.8176	6e-08	5.109e-05	0.00030447	2.8e-07	-0.0	0.00143103	0.00026397	2.05e-06	706.44187438	699.5510986	704.85612811	-0.10656419	0.09936903	-0.31942549
0.39602	221.83481	6e-08	5.108e-05	0.00030448	2.8e-07	-0.0	0.00143103	0.00026397	2.05e-06	706.44026655	699.55264494	704.85495953	-0.10651931	0.09931765	-0.31942449
0.39607	221.85201	6e-08	5.107e-05	0.00030449	2.8e-07	0.0	0.00143103	0.00026397	2.05e-06	706.43865915	699.55419047	704.85379097	-0.10647941	0.09927193	-0.3194236
0.39613	221.86921	6e-08	5.106e-05	0.0003045	2.8e-07	0.0	0.00143103	0.00026397	2.05e-06	706.43705211	699.5557353	704.85262243	-0.10643993	0.0992267	-0.31942272
0.39618	221.8864	6e-08	5.105e-05	0.00030451	2.8e-07	-0.0	0.00143103	0.00026397	2.05e-06	706.43544545	699.55727941	704.85145392	-0.10639474	0.0991749	-0.31942171
0.39624	221.90359	6e-08	5.104e-05	0.00030452	2.8e-07	0.0	0.00143103	0.00026397	2.05e-06	706.4338392	699.55882272	704.85028544	-0.10636061	0.09913577	-0.31942095
0.39629	221.92077	6e-08	5.103e-05	0.00030453	2.8e-07	0.0	0.00143103	0.00026397	2.05e-06	706.43223327	699.56036541	704.84911698	-0.10631019	0.09907793	-0.31941982
0.39635	221.93795	6e-08	5.102e-05	0.00030454	2.8e-07	-0.0	0.00143103	0.00026397	2.05e-06	706.43062781	699.56190721	704.84794856	-0.10627968	0.09904293	-0.31941914
0.3964	221.95513	6e-08	5.101e-05	0.00030455	2.8e-07	-0.0	0.00143103	0.00026397	2.05e-06	706.42902264	699.56344845	704.84678015	-0.10622742	0.09898297	-0.31941797
0.39646	221.9723	6e-08	5.1e-05	0.00030456	2.8e-07	0.0	0.00143103	0.00026397	2.05e-06	706.42741795	699.56498876	704.84561178	-0.10619832	0.09894955	-0.31941732
0.40652	225.04528	5e-08	4.922e-05	0.00030634	2.6e-07	-0.0	0.00143103	0.00026399	2.05e-06	706.13991693	699.83470829	704.63227897	-0.09907888	0.09054729	-0.31924978
0.40657	225.06169	5e-08	4.921e-05	0.00030635	2.6e-07	-0.0	0.00143103	0.00026399	2.05e-06	706.13837811	699.83611691	704.63111604	-0.0990289	0.09048665	-0.31924854
0.40663	225.0781	5e-08	4.92e-05	0.00030636	2.6e-07	0.0	0.00143103	0.00026399	2.05e-06	706.13683975	699.83752459	704.62995316	-0.09900522	0.09045791	-0.31924796
0.40668	225.0945	5e-08	4.92e-05	0.00030637	2.6e-07	0.0	0.00143103	0.00026399	2.05e-06	706.1353016	699.83893181	704.62879029	-0.09895512	0.0903971	-0.31924672
0.40674	225.1109	5e-08	4.919e-05	0.00030638	2.6e-07	-0.0	0.00143103	0.00026399	2.05e-06	706.13376391	699.84033809	704.62762748	-0.09893163	0.09036857	-0.31924613
0.40679	225.12729	5e-08	4.918e-05	0.00030639	2.6e-07	-0.0	0.00143103	0.00026399	2.05e-06	706.13222643	699.84174392	704.62646468	-0.09888143	0.0903076	-0.31924489
0.40685	225.14368	5e-08	4.917e-05	0.0003064	2.6e-07	0.0	0.00143104	0.00026399	2.05e-06	706.13068941	699.84314881	704.62530193	-0.09885813	0.09027928	-0.31924431
0.4069	225.16006	5e-08	4.916e-05	0.00030641	2.6e-07	0.0	0.00143104	0.00026399	2.05e-06	706.12915261	699.84455325	704.6241392	-0.09880782	0.09021814	-0.31924306
0.40696	225.17645	5e-08	4.915e-05	0.00030642	2.6e-07	-0.0	0.00143104	0.00026399	2.05e-06	706.12761626	699.84595673	704.62297651	-0.09878407	0.09018926	-0.31924247
0.40701	225.19282	5e-08	4.914e-05	0.00030643	2.6e-07	-0.0	0.00143104	0.00026399	2.05e-06	706.12608012	699.84735977	704.62181385	-0.09873493	0.09012951	-0.31924125
0.40707	225.2092	5e-08	4.913e-05	0.00030643	2.6e-07	0.0	0.00143104	0.00026399	2.05e-06	706.12454444	699.84876187	704.62065123	-0.09870995	0.09009912	-0.31924062
0.40712	225.22556	5e-08	4.912e-05	0.00030644	2.6e-07	0.0	0.00143104	0.00026399	2.05e-06	706.12300898	699.8501635	704.61948864	-0.09866226	0.0900411	-0.31923944
0.40718	225.24193	5e-08	4.911e-05	0.00030645	2.6e-07	-0.0	0.00143104	0.00026399	2.05e-06	706.12147395	699.85156422	704.61832608	-0.09863596	0.09000908	-0.31923878
0.40723	225.25829	5e-08	4.91e-05	0.00030646	2.6e-07	-0.0	0.00143104	0.00026399	2.05e-06	706.11993917	699.85296444	704.61716355	-0.09858963	0.08995269	-0.31923763
0.40729	225.27464	5e-08	4.909e-05	0.00030647	2.6e-07	0.0	0.00143104	0.00026399	2.05e-06	706.11840481	699.85436379	704.61600106	-0.09856209	0.08991913	-0.31923694
0.40734	225.291	5e-08	4.908e-05	0.00030648	2.6e-07	0.0	0.00143104	0.00026399	2.05e-06	706.11687069	699.85576261	704.6148386	-0.09851705	0.08986427	-0.31923582
0.4074	225.30734	5e-08	4.908e-05	0.00030649	2.6e-07	-0.0	0.00143104	0.00026399	2.05e-06	706.11533699	699.85716057	704.61367618	-0.09848834	0.08982928	-0.3192351
0.40745	225.32369	5e-08	4.907e-05	0.0003065	2.6e-07	-0.0	0.00143104	0.00026399	2.05e-06	706.11380355	699.85855799	704.61251378	-0.09844439	0.08977573	-0.319234
0.41752	228.2437	5e-08	4.747e-05	0.0003081	2.4e-07	-0.0	0.00143104	0.00026401	2.05e-06	705.83856443	700.10276612	704.4003866	-0.09208335	0.08182521	-0.31906732
0.41757	228.25926	5e-08	4.746e-05	0.00030811	2.4e-07	0.0	0.00143104	0.00026401	2.05e-06	705.83708862	700.10403869	704.39923082	-0.09206135	0.08179703	-0.31906672
0.41763	228.27482	5e-08	4.745e-05	0.00030811	2.4e-07	0.0	0.00143104	0.00026401	2.05e-06	705.835613	700.10531082	704.39807506	-0.0920178	0.08174121	-0.31906552
0.41768	228.29038	5e-08	4.744e-05	0.00030812	2.4e-07	-0.0	0.00143104	0.00026401	2.05e-06	705.83413776	700.10658207	704.39691936	-0.09199365	0.08171026	-0.31906486
0.41774	228.30594	5e-08	4.743e-05	0.00030813	2.4e-07	-0.0	0.00143104	0.00026401	2.05e-06	705.83266275	700.10785285	704.39576368	-0.09195381	0.08165917	-0.31906376
0.41779	228.32149	5e-08	4.743e-05	0.00030814	2.4e-07	0.0	0.00143104	0.00026401	2.05e-06	705.83118808	700.10912282	704.39460804	-0.091926	0.08162351	-0.31906299
0.41785	228.33703	5e-08	4.742e-05	0.00030815	2.4e-07	0.0	0.00143104	0.00026401	2.05e-06	705.82971367	700.11039225	704.39345244	-0.09188992	0.08157721	-0.319062
0.4179	228.35257	5e-08	4.741e-05	0.00030816	2.4e-07	0.0	0.00143104	0.00026401	2.05e-06	705.82823957	700.11166095	704.39229688	-0.09185841	0.08153678	-0.31906113
0.41796	228.36811	5e-08	4.74e-05	0.00030816	2.4e-07	-0.0	0.00143104	0.00026401	2.05e-06	705.82676575	700.11292901	704.39114136	-0.09182613	0.08149534	-0.31906024
0.41801	228.38364	5e-08	4.739e-05	0.00030817	2.4e-07	-0.0	0.00143104	0.00026401	2.05e-06	705.82529222	700.11419644	704.38998588	-0.09179087	0.08145007	-0.31905927
0.41807	228.39917	5e-08	4.739e-05	0.00030818	2.4e-07	0.0	0.00143104	0.00026401	2.05e-06	705.82381901	700.11546315	704.38883044	-0.09176244	0.08141355	-0.31905848
0.41812	228.41469	5e-08	4.738e-05	0.00030819	2.4e-07	0.0	0.00143104	0.00026401	2.05e-06	705.82234604	700.1167293	704.38767503	-0.09172298	0.08136288	-0.31905739
0.41818	228.43021	5e-08	4.737e-05	0.0003082	2.4e-07	-0.0	0.00143104	0.00026401	2.05e-06	705.82087343	700.11799466	704.38651966	-0.09169924	0.08133237	-0.31905674
0.41823	228.44573	5e-08	4.736e-05	0.00030821	2.4e-07	-0.0	0.00143104	0.00026401	2.05e-06	705.81940103	700.11925954	704.38536433	-0.09165391	0.08127412	-0.31905548
0.41829	228.46124	5e-08	4.735e-05	0.00030821	2.4e-07	0.0	0.00143104	0.00026401	2.05e-06	705.81792903	700.12052352	704.38420904	-0.09163407	0.0812486	-0.31905494
0.41834	228.47675	5e-08	4.734e-05	0.00030822	2.4e-07	0.0	0.00143104	0.00026401	2.05e-06	705.8164572	700.12178709	704.38305378	-0.09158819	0.08118961	-0.31905367
0.4184	228.49225	5e-08	4.734e-05	0.00030823	2.4e-07	-0.0	0.00143104	0.00026401	2.05e-06	705.81498578	700.12304975	704.38189858	-0.09156836	0.0811641	-0.31905312
0.41845	228.50775	5e-08	4.733e-05	0.00030824	2.4e-07	-0.0	0.00143104	0.00026401	2.05e-06	705.81351454	700.12431201	704.38074339	-0.09152316	0.08110596	-0.31905187
0.42852	231.27149	4e-08	4.589e-05	0.00030968	2.3e-07	0.0	0.00143104	0.00026402	2.05e-06	705.54899211	700.34440529	704.1700149	-0.08581947	0.07360254	-0.3188867
0.42857	231.28619	4e-08	4.588e-05	0.00030968	2.3e-07	0.0	0.00143104	0.00026402	2.05e-06	705.54757128	700.34554968	704.16886712	-0.08577893	0.07354802	-0.31888547
0.42863	231.30089	4e-08	4.588e-05	0.00030969	2.3e-07	-0.0	0.00143104	0.00026402	2.05e-06	705.5461508	700.34669322	704.1677194	-0.08575687	0.07351835	-0.3188848
0.42868	231.31559	4e-08	4.587e-05	0.0003097	2.3e-07	-0.0	0.00143104	0.00026402	2.05e-06	705.54473052	700.3478363	704.16657172	-0.08572407	0.07347423	-0.31888381
0.42874	231.33028	4e-08	4.586e-05	0.00030971	2.3e-07	-0.0	0.00143104	0.00026402	2.05e-06	705.54331052	700.3489787	704.16542408	-0.08569393	0.07343368	-0.3188829
0.42879	231.34496	4e-08	4.585e-05	0.00030971	2.3e-07	0.0	0.00143104	0.00026402	2.05e-06	705.54189078	700.35012046	704.16427648	-0.0856697	0.07340107	-0.31888216
0.42885	231.35965	4e-08	4.585e-05	0.00030972	2.3e-07	0.0	0.00143104	0.00026402	2.05e-06	705.54047125	700.35126171	704.16312891	-0.08562844	0.07334552	-0.31888091
0.4289	231.37432	4e-08	4.584e-05	0.00030973	2.3e-07	-0.0	0.00143104	0.00026402	2.05e-06	705.53905207	700.3524021	704.1619814	-0.0856111	0.07332218	-0.31888038
0.42896	231.389	4e-08	4.583e-05	0.00030974	2.3e-07	-0.0	0.00143104	0.00026402	2.05e-06	705.53763305	700.35354212	704.16083392	-0.08556892	0.07326537	-0.3188791
0.42901	231.40366	4e-08	4.582e-05	0.00030974	2.3e-07	0.0	0.00143104	0.00026402	2.05e-06	705.53621439	700.35468126	704.1596865	-0.08555188	0.07324242	-0.31887858
0.42907	231.41833	4e-08	4.582e-05	0.00030975	2.3e-07	0.0	0.00143104	0.00026402	2.05e-06	705.53479588	700.35582004	704.1585391	-0.08551115	0.07318754	-0.31887735
0.42912	231.43299	4e-08	4.581e-05	0.00030976	2.3e-07	-0.0	0.00143104	0.00026402	2.05e-06	705.53337772	700.35695797	704.15739176	-0.08549029	0.07315943	-0.31887671
0.42918	231.44764	4e-08	4.58e-05	0.00030977	2.3e-07	-0.0	0.00143104	0.00026402	2.05e-06	705.53195974	700.35809545	704.15624445	-0.0854559	0.07311307	-0.31887567
0.42923	231.4623	4e-08	4.579e-05	0.00030977	2.3e-07	-0.0	0.00143104	0.00026402	2.05e-06	705.53054206	700.35923222	704.15509718	-0.08542755	0.07307484	-0.3188748
0.42929	231.47694	4e-08	4.579e-05	0.00030978	2.3e-07	0.0	0.00143104	0.00026403	2.05e-06	705.52912462	700.36036839	704.15394996	-0.08540195	0.07304032	-0.31887402
0.42934	231.49158	4e-08	4.578e-05	0.00030979	2.3e-07	0.0	0.00143104	0.00026403	2.05e-06	705.52770741	700.36150402	704.15280278	-0.0853628	0.07298751	-0.31887283
0.4294	231.50622	4e-08	4.577e-05	0.00030979	2.3e-07	-0.0	0.00143104	0.00026403	2.05e-06	705.52629053	700.36263883	704.15165564	-0.08534442	0.07296272	-0.31887227
0.42945	231.52086	4e-08	4.577e-05	0.0003098	2.3e-07	-0.0	0.00143104	0.00026403	2.05e-06	705.52487382	700.36377325	704.15050854	-0.08530218	0.07290571	-0.31887098
0.43952	234.12453	4e-08	4.448e-05	0.00031109	2.2e-07	0.0	0.00143105	0.00026404	2.05e-06	705.26976335	700.56106279	703.9413099	-0.08012761	0.06578684	-0.3187066
0.43957	234.13835	4e-08	4.447e-05	0.0003111	2.2e-07	-0.0	0.00143105	0.00026404	2.05e-06	705.26839115	700.56208543	703.94017075	-0.08011473	0.06576879	-0.31870617
0.43963	234.15217	3e-08	4.446e-05	0.0003111	2.2e-07	-0.0	0.00143105	0.00026404	2.05e-06	705.26701905	700.56310778	703.93903162	-0.08007672	0.06571551	-0.31870492
0.43968	234.16598	3e-08	4.446e-05	0.00031111	2.2e-07	0.0	0.00143105	0.00026404	2.05e-06	705.26564728	700.56412931	703.93789255	-0.08005715	0.06568808	-0.31870427
0.43974	234.17978	3e-08	4.445e-05	0.00031112	2.2e-07	0.0	0.00143105	0.00026404	2.05e-06	705.26427567	700.56515041	703.93675351	-0.08003036	0.0656505	-0.31870338
0.43979	234.19358	3e-08	4.444e-05	0.00031112	2.1e-07	0.0	0.00143105	0.00026404	2.05e-06	705.26290428	700.56617093	703.93561452	-0.07999606	0.0656024	-0.31870225
0.43985	234.20738	3e-08	4.444e-05	0.00031113	2.1e-07	-0.0	0.00143105	0.00026404	2.05e-06	705.26153318	700.56719069	703.93447558	-0.07997913	0.06557864	-0.31870168
0.4399	234.22117	3e-08	4.443e-05	0.00031114	2.1e-07	-0.0	0.00143105	0.00026404	2.05e-06	705.26016223	700.56821009	703.93333667	-0.07993995	0.06552367	-0.31870039
0.43996	234.23496	3e-08	4.442e-05	0.00031114	2.1e-07	0.0	0.00143105	0.00026404	2.05e-06	705.25879161	700.56922863	703.93219782	-0.07992477	0.06550237	-0.31869988
0.44001	234.24874	3e-08	4.442e-05	0.00031115	2.1e-07	0.0	0.00143105	0.00026404	2.05e-06	705.25742111	700.57024684	703.931059	-0.0798907	0.06545453	-0.31869875
0.44007	234.26252	3e-08	4.441e-05	0.00031116	2.1e-07	0.0	0.00143105	0.00026404	2.05e-06	705.2560509	700.5712643	703.92992023	-0.079866	0.06541987	-0.31869793
0.44012	234.27629	3e-08	4.44e-05	0.00031116	2.1e-07	-0.0	0.00143105	0.00026404	2.05e-06	705.25468089	700.57228123	703.92878151	-0.07984463	0.06538986	-0.31869722
0.44018	234.29006	3e-08	4.44e-05	0.00031117	2.1e-07	-0.0	0.00143105	0.00026404	2.05e-06	705.25331107	700.57329768	703.92764282	-0.07980355	0.06533216	-0.31869586
0.44023	234.30382	3e-08	4.439e-05	0.00031118	2.1e-07	0.0	0.00143105	0.00026404	2.05e-06	705.25194159	700.57431324	703.92650419	-0.07979102	0.06531456	-0.31869544
0.44029	234.31758	3e-08	4.438e-05	0.00031118	2.1e-07	0.0	0.00143105	0.00026404	2.05e-06	705.25057222	700.57532852	703.92536559	-0.07975309	0.06526126	-0.31869418
0.44034	234.33134	3e-08	4.438e-05	0.00031119	2.1e-07	-0.0	0.00143105	0.00026404	2.05e-06	705.24920317	700.57634298	703.92422705	-0.0797339	0.0652343	-0.31869354
0.4404	234.34509	3e-08	4.437e-05	0.0003112	2.1e-07	-0.0	0.00143105	0.00026404	2.05e-06	705.24783427	700.57735701	703.92308854	-0.07970707	0.06519658	-0.31869265
0.44045	234.35884	3e-08	4.436e-05	0.0003112	2.1e-07	-0.0	0.00143105	0.00026404	2.05e-06	705.2464656	700.57837046	703.92195007	-0.079673	0.06514869	-0.31869151
0.45051	236.79803	3e-08	4.321e-05	0.00031236	2e-07	-0.0	0.00143105	0.00026405	2.05e-06	704.99966743	700.75408609	703.71436102	-0.07496305	0.0584216	-0.31852872
0.45057	236.81094	3e-08	4.32e-05	0.00031236	2e-07	-0.0	0.00143105	0.00026405	2.05e-06	704.99833809	700.75499405	703.71323077	-0.07492871	0.0583718	-0.31852749
0.45062	236.82384	3e-08	4.32e-05	0.00031237	2e-07	0.0	0.00143105	0.00026405	2.05e-06	704.99700903	700.75590124	703.71210058	-0.07491614	0.05835358	-0.31852704
0.45068	236.83674	3e-08	4.319e-05	0.00031238	2e-07	0.0	0.00143105	0.00026405	2.05e-06	704.99568007	700.75680815	703.71097041	-0.07488043	0.05830179	-0.31852575
0.45073	236.84964	3e-08	4.319e-05	0.00031238	2e-07	-0.0	0.00143105	0.00026405	2.05e-06	704.9943514	700.75771425	703.70984031	-0.07486278	0.05827618	-0.31852512
0.45079	236.86252	3e-08	4.318e-05	0.00031239	2e-07	-0.0	0.00143105	0.00026405	2.05e-06	704.99302287	700.75861995	703.70871025	-0.07484229	0.05824646	-0.31852438
0.45084	236.87541	3e-08	4.317e-05	0.00031239	2e-07	-0.0	0.00143105	0.00026405	2.05e-06	704.99169452	700.75952519	703.70758021	-0.07480202	0.05818803	-0.31852294
0.4509	236.88829	3e-08	4.317e-05	0.0003124	2e-07	0.0	0.00143105	0.00026405	2.05e-06	704.99036649	700.76042952	703.70645026	-0.07479293	0.05817483	-0.31852261
0.45095	236.90116	3e-08	4.316e-05	0.00031241	2e-07	0.0	0.00143105	0.00026405	2.05e-06	704.98903854	700.76133365	703.70532032	-0.07475878	0.05812526	-0.31852138
0.45101	236.91403	3e-08	4.316e-05	0.00031241	2e-07	0.0	0.00143105	0.00026405	2.05e-06	704.98771086	700.762237	703.70419044	-0.07473738	0.0580942	-0.31852061
0.45106	236.9269	3e-08	4.315e-05	0.00031242	2e-07	-0.0	0.00143105	0.00026405	2.05e-06	704.98638336	700.76313987	703.7030606	-0.07471737	0.05806515	-0.31851989
0.45112	236.93976	3e-08	4.315e-05	0.00031242	2e-07	-0.0	0.00143105	0.00026405	2.05e-06	704.98505603	700.76404229	703.7019308	-0.07468027	0.05801128	-0.31851856
0.45117	236.95262	3e-08	4.314e-05	0.00031243	2e-07	0.0	0.00143105	0.00026405	2.05e-06	704.98372899	700.76494387	703.70080106	-0.07466784	0.05799323	-0.31851811
0.45123	236.96547	3e-08	4.313e-05	0.00031244	2e-07	0.0	0.00143105	0.00026405	2.05e-06	704.98240206	700.76584517	703.69967135	-0.07463969	0.05795233	-0.3185171
0.45128	236.97832	3e-08	4.313e-05	0.00031244	2e-07	0.0	0.00143105	0.00026405	2.05e-06	704.98107536	700.76674583	703.69854169	-0.07460985	0.05790899	-0.31851602
0.45134	236.99116	3e-08	4.312e-05	0.00031245	2e-07	-0.0	0.00143105	0.00026405	2.05e-06	704.9797489	700.76764581	703.69741208	-0.07459492	0.05788729	-0.31851549
0.45139	237.004	3e-08	4.312e-05	0.00031245	2e-07	-0.0	0.00143105	0.00026405	2.05e-06	704.97842256	700.76854546	703.6962825	-0.07455891	0.05783495	-0.31851419
0.45145	237.01683	3e-08	4.311e-05	0.00031246	2e-07	0.0	0.00143105	0.00026405	2.05e-06	704.97709652	700.7694443	703.69515299	-0.07454293	0.05781174	-0.31851361
0.46151	239.28636	3e-08	4.208e-05	0.00031349	1.9e-07	0.0	0.00143105	0.00026406	2.05e-06	704.73768632	700.92473956	703.4892097	-0.07020498	0.05143082	-0.31835189
0.46157	239.29832	3e-08	4.208e-05	0.00031349	1.9e-07	0.0	0.00143105	0.00026406	2.05e-06	704.73639528	700.92553873	703.48808847	-0.07018362	0.05139906	-0.31835107
0.46162	239.31028	3e-08	4.207e-05	0.0003135	1.9e-07	0.0	0.00143105	0.00026406	2.05e-06	704.73510441	700.92633742	703.48696728	-0.07014557	0.05134247	-0.3183496
0.46168	239.32224	3e-08	4.207e-05	0.0003135	1.9e-07	-0.0	0.00143105	0.00026406	2.05e-06	704.73381384	700.92713522	703.48584617	-0.07013807	0.05133131	-0.31834931
0.46173	239.33419	3e-08	4.206e-05	0.00031351	1.9e-07	-0.0	0.00143105	0.00026406	2.05e-06	704.73252333	700.92793285	703.48472507	-0.07010967	0.05128907	-0.31834822
0.46179	239.34614	3e-08	4.205e-05	0.00031351	1.9e-07	-0.0	0.00143105	0.00026406	2.05e-06	704.73123304	700.92872982	703.48360402	-0.07008159	0.05124729	-0.31834714
0.46184	239.35808	3e-08	4.205e-05	0.00031352	1.9e-07	0.0	0.00143105	0.00026406	2.05e-06	704.72994298	700.92952614	703.48248303	-0.07007003	0.05123009	-0.31834669
0.4619	239.37001	3e-08	4.204e-05	0.00031353	1.9e-07	0.0	0.00143105	0.00026406	2.05e-06	704.72865301	700.93032219	703.48136207	-0.07003705	0.05118101	-0.31834542
0.46195	239.38195	3e-08	4.204e-05	0.00031353	1.9e-07	0.0	0.00143105	0.00026406	2.05e-06	704.72736329	700.93111748	703.48024117	-0.07001761	0.05115207	-0.31834467
0.46201	239.39387	3e-08	4.203e-05	0.00031354	1.9e-07	-0.0	0.00143105	0.00026406	2.05e-06	704.72607374	700.93191232	703.4791203	-0.07000036	0.0511264	-0.318344
0.46206	239.4058	3e-08	4.203e-05	0.00031354	1.9e-07	-0.0	0.00143105	0.00026406	2.05e-06	704.72478432	700.93270676	703.47799947	-0.06996625	0.05107563	-0.31834269
0.46212	239.41771	3e-08	4.202e-05	0.00031355	1.9e-07	0.0	0.00143105	0.00026406	2.05e-06	704.72349517	700.93350041	703.47687871	-0.06995208	0.05105453	-0.31834214
0.46217	239.42963	3e-08	4.202e-05	0.00031355	1.9e-07	0.0	0.00143105	0.00026406	2.05e-06	704.72220613	700.93429374	703.47575798	-0.0699323	0.05102508	-0.31834137
0.46223	239.44153	3e-08	4.201e-05	0.00031356	1.9e-07	0.0	0.00143105	0.00026406	2.05e-06	704.72091725	700.9350866	703.47463728	-0.06989556	0.05097038	-0.31833996
0.46228	239.45344	3e-08	4.201e-05	0.00031356	1.9e-07	-0.0	0.00143105	0.00026406	2.05e-06	704.71962865	700.93587861	703.47351666	-0.06988532	0.05095513	-0.31833956
0.46234	239.46534	3e-08	4.2e-05	0.00031357	1.9e-07	-0.0	0.00143105	0.00026406	2.05e-06	704.71834014	700.93667039	703.47239606	-0.06986494	0.05092479	-0.31833877
0.46239	239.47723	3e-08	4.2e-05	0.00031357	1.9e-07	-0.0	0.00143105	0.00026406	2.05e-06	704.71705179	700.93746169	703.4712755	-0.06982557	0.05086614	-0.31833725
0.46245	239.48912	3e-08	4.199e-05	0.00031358	1.9e-07	0.0	0.00143105	0.00026406	2.05e-06	704.71576375	700.93825208	703.47015501	-0.0698186	0.05085575	-0.31833698
0.47251	241.58278	3e-08	4.108e-05	0.00031449	1.9e-07	0.0	0.00143105	0.00026407	2.05e-06	704.48297115	701.07420685	703.26585579	-0.06578283	0.04479886	-0.31817632
0.47257	241.59377	3e-08	4.107e-05	0.0003145	1.9e-07	0.0	0.00143105	0.00026407	2.05e-06	704.48171459	701.07490287	703.26474349	-0.06575283	0.04475357	-0.31817509
0.47262	241.60475	3e-08	4.107e-05	0.0003145	1.9e-07	-0.0	0.00143105	0.00026407	2.05e-06	704.48045827	701.07559818	703.26363125	-0.06574502	0.04474178	-0.31817477
0.47268	241.61573	3e-08	4.107e-05	0.0003145	1.9e-07	-0.0	0.00143105	0.00026407	2.05e-06	704.479202	701.07629331	703.26251902	-0.06572072	0.04470508	-0.31817377
0.47273	241.6267	3e-08	4.106e-05	0.00031451	1.9e-07	-0.0	0.00143105	0.00026407	2.05e-06	704.47794592	701.07698786	703.26140685	-0.0656873	0.04465462	-0.31817241
0.47279	241.63767	3e-08	4.106e-05	0.00031451	1.9e-07	0.0	0.00143105	0.00026407	2.05e-06	704.4766901	701.07768164	703.26029474	-0.06568052	0.04464438	-0.31817213
0.47284	241.64863	3e-08	4.105e-05	0.00031452	1.9e-07	0.0	0.00143105	0.00026407	2.05e-06	704.47543433	701.07837525	703.25918264	-0.06565881	0.04461159	-0.31817124
0.4729	241.65959	3e-08	4.105e-05	0.00031452	1.9e-07	0.0	0.00143105	0.00026407	2.05e-06	704.47417873	701.07906835	703.2580706	-0.06562174	0.04455559	-0.31816972
0.47295	241.67054	3e-08	4.104e-05	0.00031453	1.9e-07	-0.0	0.00143105	0.00026407	2.05e-06	704.47292341	701.07976059	703.25695862	-0.06561606	0.04454702	-0.31816949
0.47301	241.68149	3e-08	4.104e-05	0.00031453	1.9e-07	-0.0	0.00143105	0.00026407	2.05e-06	704.47166813	701.08045269	703.25584666	-0.06559672	0.04451781	-0.3181687
0.47306	241.69243	3e-08	4.103e-05	0.00031454	1.8e-07	-0.0	0.00143105	0.00026407	2.05e-06	704.470413	701.08114433	703.25473474	-0.06555652	0.04445709	-0.31816705
0.47312	241.70337	3e-08	4.103e-05	0.00031454	1.8e-07	0.0	0.00143105	0.00026407	2.05e-06	704.46915818	701.08183503	703.25362291	-0.06555163	0.0444497	-0.31816685
0.47317	241.7143	3e-08	4.102e-05	0.00031455	1.8e-07	0.0	0.00143105	0.00026407	2.05e-06	704.4679034	701.08252562	703.25251108	-0.0655323	0.0444205	-0.31816605
0.47323	241.72523	3e-08	4.102e-05	0.00031455	1.8e-07	0.0	0.00143105	0.00026407	2.05e-06	704.46664876	701.08321575	703.25139929	-0.0654938	0.04436234	-0.31816448
0.47328	241.73615	3e-08	4.101e-05	0.00031456	1.8e-07	-0.0	0.00143106	0.00026407	2.05e-06	704.46539442	701.08390498	703.25028758	-0.06548724	0.04435242	-0.31816421
0.47334	241.74706	3e-08	4.101e-05	0.00031456	1.8e-07	-0.0	0.00143106	0.00026407	2.05e-06	704.46414013	701.08459405	703.24917589	-0.06546791	0.04432322	-0.31816341
0.47339	241.75798	3e-08	4.1e-05	0.00031457	1.8e-07	-0.0	0.00143106	0.00026407	2.05e-06	704.46288599	701.08528267	703.24806423	-0.06543122	0.04426779	-0.31816191
0.47345	241.76888	3e-08	4.1e-05	0.00031457	1.8e-07	0.0	0.00143106	0.00026407	2.05e-06	704.46163213	701.08597043	703.24695266	-0.06542287	0.04425517	-0.31816156
0.48351	243.67917	2e-08	4.02e-05	0.00031537	1.8e-07	0.0	0.00143106	0.00026408	2.05e-06	704.23482882	701.20359214	703.044261	-0.06162882	0.03851159	-0.31800223
0.48357	243.68914	2e-08	4.019e-05	0.00031538	1.8e-07	0.0	0.00143106	0.00026408	2.05e-06	704.23360365	701.20419039	703.04315733	-0.06159724	0.03846378	-0.31800088
0.48362	243.6991	2e-08	4.019e-05	0.00031538	1.8e-07	-0.0	0.00143106	0.00026408	2.05e-06	704.2323787	701.2047879	703.04205373	-0.06159243	0.03845651	-0.31800067
0.48368	243.70905	2e-08	4.019e-05	0.00031539	1.8e-07	-0.0	0.00143106	0.00026408	2.05e-06	704.2311538	701.2053853	703.04095014	-0.06157332	0.03842759	-0.31799985
0.48373	243.719	2e-08	4.018e-05	0.00031539	1.8e-07	-0.0	0.00143106	0.00026408	2.05e-06	704.22992903	701.20598225	703.03984659	-0.06153672	0.0383722	-0.31799828
0.48379	243.72894	2e-08	4.018e-05	0.00031539	1.8e-07	0.0	0.00143106	0.00026408	2.05e-06	704.22870454	701.20657834	703.03874311	-0.0615282	0.03835929	-0.31799792
0.48384	243.73888	2e-08	4.017e-05	0.0003154	1.8e-07	0.0	0.00143106	0.00026408	2.05e-06	704.22748012	701.20717422	703.03763965	-0.06151237	0.03833534	-0.31799724
0.4839	243.74881	2e-08	4.017e-05	0.0003154	1.8e-07	0.0	0.00143106	0.00026408	2.05e-06	704.22625581	701.20776974	703.03653622	-0.06148355	0.03829173	-0.317996
0.48395	243.75873	2e-08	4.016e-05	0.00031541	1.8e-07	0.0	0.00143106	0.00026408	2.05e-06	704.22503171	701.20836458	703.03543286	-0.06145907	0.03825467	-0.31799495
0.48401	243.76866	2e-08	4.016e-05	0.00031541	1.8e-07	-0.0	0.00143106	0.00026408	2.05e-06	704.22380779	701.20895884	703.03432954	-0.06145174	0.03824359	-0.31799464
0.48406	243.77857	2e-08	4.016e-05	0.00031541	1.8e-07	-0.0	0.00143106	0.00026408	2.05e-06	704.22258394	701.20955292	703.03322624	-0.06143263	0.03821468	-0.31799382
0.48412	243.78848	2e-08	4.015e-05	0.00031542	1.8e-07	-0.0	0.00143106	0.00026408	2.05e-06	704.22136022	701.21014656	703.03212298	-0.06139246	0.03815389	-0.31799209
0.48417	243.79839	2e-08	4.015e-05	0.00031542	1.8e-07	0.0	0.00143106	0.00026408	2.05e-06	704.2201368	701.21073926	703.03101981	-0.0613892	0.03814896	-0.31799195
0.48423	243.80829	2e-08	4.014e-05	0.00031543	1.8e-07	0.0	0.00143106	0.00026408	2.05e-06	704.2189134	701.21133187	703.02991664	-0.0613701	0.03812006	-0.31799113
0.48428	243.81818	2e-08	4.014e-05	0.00031543	1.8e-07	0.0	0.00143106	0.00026408	2.05e-06	704.21769015	701.21192404	703.02881351	-0.06133968	0.03807402	-0.31798982
0.48434	243.82807	2e-08	4.014e-05	0.00031543	1.8e-07	0.0	0.00143106	0.00026408	2.05e-06	704.21646712	701.21251549	703.02771044	-0.06132056	0.0380451	-0.317989
0.48439	243.83796	2e-08	4.013e-05	0.00031544	1.8e-07	-0.0	0.00143106	0.00026408	2.05e-06	704.21524424	701.21310649	703.02660741	-0.06131113	0.03803084	-0.3179886
0.48445	243.84784	2e-08	4.013e-05	0.00031544	1.8e-07	-0.0	0.00143106	0.00026408	2.05e-06	704.21402142	701.21369727	703.02550441	-0.06128972	0.03799844	-0.31798768
0.49451	245.5654	2e-08	3.943e-05	0.00031614	1.7e-07	-0.0	0.00143106	0.00026408	2.05e-06	703.99272338	701.31392067	702.82434872	-0.05764499	0.03251515	-0.31782874
0.49457	245.57429	2e-08	3.943e-05	0.00031614	1.7e-07	0.0	0.00143106	0.00026408	2.05e-06	703.99152745	701.31442571	702.82325323	-0.05763974	0.03250731	-0.31782851
0.49462	245.58316	2e-08	3.942e-05	0.00031615	1.7e-07	0.0	0.00143106	0.00026408	2.05e-06	703.99033155	701.31493064	702.82215776	-0.05762811	0.03248998	-0.317828
0.49468	245.59204	2e-08	3.942e-05	0.00031615	1.7e-07	0.0	0.00143106	0.00026408	2.05e-06	703.98913574	701.31543529	702.8210623	-0.05760902	0.03246152	-0.31782716
0.49473	245.6009	2e-08	3.942e-05	0.00031616	1.7e-07	0.0	0.00143106	0.00026408	2.05e-06	703.98794006	701.3159395	702.81996689	-0.05756418	0.03239464	-0.31782518
0.49479	245.60976	2e-08	3.941e-05	0.00031616	1.7e-07	-0.0	0.00143106	0.00026408	2.05e-06	703.98674472	701.31644268	702.81887156	-0.05756381	0.03239409	-0.31782516
0.49484	245.61862	2e-08	3.941e-05	0.00031616	1.7e-07	-0.0	0.00143106	0.00026408	2.05e-06	703.98554937	701.31694584	702.81777624	-0.05755038	0.03237408	-0.31782457
0.4949	245.62747	2e-08	3.941e-05	0.00031617	1.7e-07	-0.0	0.00143106	0.00026408	2.05e-06	703.98435412	701.31744869	702.81668094	-0.05752723	0.03233958	-0.31782355
0.49495	245.63631	2e-08	3.94e-05	0.00031617	1.7e-07	-0.0	0.00143106	0.00026408	2.05e-06	703.98315904	701.31795101	702.81558569	-0.0574877	0.03228064	-0.3178218
0.49501	245.64515	2e-08	3.94e-05	0.00031617	1.7e-07	0.0	0.00143106	0.00026408	2.05e-06	703.98196425	701.31845241	702.81449052	-0.0574877	0.03228064	-0.3178218
0.49506	245.65398	2e-08	3.939e-05	0.00031618	1.7e-07	0.0	0.00143106	0.00026408	2.05e-06	703.98076946	701.31895381	702.81339535	-0.05747191	0.03225714	-0.31782111
0.49512	245.66281	2e-08	3.939e-05	0.00031618	1.7e-07	0.0	0.00143106	0.00026408	2.05e-06	703.97957478	701.31945485	702.81230021	-0.05744627	0.03221895	-0.31781997
0.49517	245.67163	2e-08	3.939e-05	0.00031618	1.7e-07	0.0	0.00143106	0.00026408	2.05e-06	703.97838028	701.31995529	702.81120512	-0.05741139	0.03216696	-0.31781843
0.49523	245.68045	2e-08	3.938e-05	0.00031619	1.7e-07	-0.0	0.00143106	0.00026408	2.05e-06	703.97718604	701.32045492	702.8101101	-0.05741139	0.03216696	-0.31781843
0.49528	245.68926	2e-08	3.938e-05	0.00031619	1.7e-07	-0.0	0.00143106	0.00026408	2.05e-06	703.9759918	701.32095456	702.80901508	-0.0573928	0.03213931	-0.31781761
0.49534	245.69806	2e-08	3.938e-05	0.00031619	1.7e-07	-0.0	0.00143106	0.00026408	2.05e-06	703.9747977	701.32145376	702.8079201	-0.05736643	0.03210003	-0.31781645
0.49539	245.70686	2e-08	3.937e-05	0.0003162	1.7e-07	-0.0	0.00143106	0.00026408	2.05e-06	703.97360378	701.32195236	702.80682517	-0.05733488	0.03205305	-0.31781506
0.49545	245.71565	2e-08	3.937e-05	0.0003162	1.7e-07	0.0	0.00143106	0.00026408	2.05e-06	703.9724101	701.32245022	702.8057303	-0.05733393	0.03205163	-0.31781501
0.50551	247.22846	2e-08	3.877e-05	0.0003168	1.7e-07	0.0	0.00143106	0.00026409	2.05e-06	703.75630582	701.40613318	702.60599816	-0.05379328	0.02686637	-0.31765825
0.50556	247.23619	2e-08	3.877e-05	0.0003168	1.7e-07	0.0	0.00143106	0.00026409	2.05e-06	703.75513766	701.40655045	702.60491004	-0.05377509	0.02684029	-0.31765744
0.50562	247.24391	2e-08	3.877e-05	0.0003168	1.7e-07	0.0	0.00143106	0.00026409	2.05e-06	703.75396964	701.40696731	702.60382195	-0.05372105	0.02676277	-0.31765505
0.50567	247.25163	2e-08	3.876e-05	0.00031681	1.7e-07	0.0	0.00143106	0.00026409	2.05e-06	703.752802	701.40738296	702.60273396	-0.05372105	0.02676277	-0.31765505
0.50573	247.25934	2e-08	3.876e-05	0.00031681	1.7e-07	0.0	0.00143106	0.00026409	2.05e-06	703.75163437	701.40779862	702.60164597	-0.05370142	0.02673467	-0.31765419
0.50578	247.26704	2e-08	3.876e-05	0.00031681	1.7e-07	0.0	0.00143106	0.00026409	2.05e-06	703.75046688	701.40821384	702.60055801	-0.05367016	0.02668996	-0.31765281
0.50584	247.27474	2e-08	3.876e-05	0.00031682	1.7e-07	0.0	0.00143106	0.00026409	2.05e-06	703.74929961	701.40862836	702.5994701	-0.05367016	0.02668996	-0.31765281
0.50589	247.28243	2e-08	3.875e-05	0.00031682	1.7e-07	0.0	0.00143106	0.00026409	2.05e-06	703.74813234	701.40904289	702.5983822	-0.05365931	0.02667441	-0.31765233
0.50595	247.29011	2e-08	3.875e-05	0.00031682	1.7e-07	0.0	0.00143106	0.00026409	2.05e-06	703.74696515	701.40945717	702.59729432	-0.05362739	0.02662871	-0.31765092
0.506	247.29779	2e-08	3.875e-05	0.00031682	1.7e-07	0.0	0.00143106	0.00026409	2.05e-06	703.74579819	701.40987074	702.59620649	-0.05360534	0.02659714	-0.31764994
0.50606	247.30547	2e-08	3.874e-05	0.00031683	1.7e-07	0.0	0.00143106	0.00026409	2.05e-06	703.74463139	701.41028383	702.5951187	-0.05357687	0.02655646	-0.31764869
0.50611	247.31313	2e-08	3.874e-05	0.00031683	1.7e-07	0.0	0.00143106	0.00026409	2.05e-06	703.74346479	701.41069628	702.59403097	-0.05353505	0.02649671	-0.31764684
0.50617	247.3208	2e-08	3.874e-05	0.00031683	1.7e-07	-0.0	0.00143106	0.00026409	2.05e-06	703.7422985	701.4111078	702.59294331	-0.05353505	0.02649671	-0.31764684
0.50622	247.32845	2e-08	3.874e-05	0.00031684	1.7e-07	-0.0	0.00143106	0.00026409	2.05e-06	703.7411322	701.41151932	702.59185564	-0.05353505	0.02649671	-0.31764684
0.50628	247.3361	2e-08	3.873e-05	0.00031684	1.7e-07	-0.0	0.00143106	0.00026409	2.05e-06	703.7399659	701.41193084	702.59076798	-0.05352147	0.02647729	-0.31764624
0.50633	247.34374	2e-08	3.873e-05	0.00031684	1.7e-07	-0.0	0.00143106	0.00026409	2.05e-06	703.73879971	701.41234206	702.58968034	-0.05350228	0.02644987	-0.3176454
0.50639	247.35138	2e-08	3.873e-05	0.00031685	1.7e-07	-0.0	0.00143106	0.00026409	2.05e-06	703.73763365	701.41275286	702.58859274	-0.05346649	0.02639874	-0.31764382
0.50644	247.35901	2e-08	3.872e-05	0.00031685	1.7e-07	-0.0	0.00143106	0.00026409	2.05e-06	703.73646785	701.41316286	702.58750519	-0.05346277	0.02639344	-0.31764365
0.5065	247.36664	2e-08	3.872e-05	0.00031685	1.7e-07	0.0	0.00143106	0.00026409	2.05e-06	703.73530208	701.41357278	702.58641766	-0.05344465	0.0263676	-0.31764285
0.51651	248.65083	2e-08	3.823e-05	0.00031734	1.6e-07	0.0	0.00143106	0.00026409	2.05e-06	703.52556229	701.46848829	702.39205924	-0.04981396	0.00918351	-0.31749056
0.51656	248.6573	2e-08	3.822e-05	0.00031735	1.6e-07	-0.0	0.00143106	0.00026409	2.05e-06	703.52442482	701.46863092	702.39102303	-0.04979297	0.0091744	-0.31748975
0.51662	248.66376	2e-08	3.822e-05	0.00031735	1.6e-07	0.0	0.00143106	0.00026409	2.05e-06	703.52328752	701.46877341	702.38998678	-0.04977205	0.00916532	-0.31748893
0.51667	248.67022	2e-08	3.822e-05	0.00031735	1.6e-07	0.0	0.00143106	0.00026409	2.05e-06	703.52215041	701.46891576	702.38895049	-0.04975105	0.00915622	-0.31748812
0.51673	248.67667	2e-08	3.822e-05	0.00031735	1.6e-07	0.0	0.00143106	0.00026409	2.05e-06	703.52101347	701.46905797	702.38791416	-0.04972564	0.00914519	-0.31748714
0.51678	248.68311	2e-08	3.822e-05	0.00031736	1.6e-07	0.0	0.00143106	0.00026409	2.05e-06	703.51987675	701.46920001	702.38687778	-0.04970287	0.00913532	-0.31748625
0.51684	248.68955	2e-08	3.821e-05	0.00031736	1.6e-07	0.0	0.00143106	0.00026409	2.05e-06	703.51874023	701.46934189	702.38584136	-0.04966153	0.00911741	-0.31748465
0.51689	248.69598	2e-08	3.821e-05	0.00031736	1.6e-07	0.0	0.00143106	0.00026409	2.05e-06	703.51760405	701.46948349	702.38480485	-0.04964741	0.0091113	-0.31748411
0.51695	248.7024	2e-08	3.821e-05	0.00031736	1.6e-07	0.0	0.00143106	0.00026409	2.05e-06	703.516468	701.469625	702.38376831	-0.04960134	0.00909135	-0.31748232
0.517	248.70882	2e-08	3.821e-05	0.00031737	1.6e-07	0.0	0.00143106	0.00026409	2.05e-06	703.51533234	701.4697662	702.38273169	-0.04960134	0.00909135	-0.31748232
0.51706	248.71523	2e-08	3.82e-05	0.00031737	1.6e-07	-0.0	0.00143106	0.00026409	2.05e-06	703.51419668	701.4699074	702.38169506	-0.04957883	0.00908162	-0.31748145
0.51711	248.72163	2e-08	3.82e-05	0.00031737	1.6e-07	-0.0	0.00143106	0.00026409	2.05e-06	703.51306121	701.47004845	702.38065839	-0.04954119	0.00906534	-0.31747999
0.51717	248.72803	2e-08	3.82e-05	0.00031737	1.6e-07	-0.0	0.00143106	0.00026409	2.05e-06	703.51192607	701.47018924	702.37962164	-0.04954119	0.00906534	-0.31747999
0.51722	248.73442	2e-08	3.82e-05	0.00031738	1.6e-07	-0.0	0.00143106	0.00026409	2.05e-06	703.51079092	701.47033004	702.3785849	-0.04953258	0.00906162	-0.31747966
0.51728	248.7408	2e-08	3.819e-05	0.00031738	1.6e-07	-0.0	0.00143106	0.00026409	2.05e-06	703.50965585	701.47047078	702.37754813	-0.04951383	0.00905351	-0.31747893
0.51733	248.74717	2e-08	3.819e-05	0.00031738	1.6e-07	-0.0	0.00143106	0.00026409	2.05e-06	703.50852093	701.47061139	702.37651133	-0.04949601	0.00904581	-0.31747825
0.51739	248.75354	2e-08	3.819e-05	0.00031738	1.6e-07	-0.0	0.00143106	0.00026409	2.05e-06	703.50738617	701.47075188	702.3754745	-0.04947604	0.00903718	-0.31747747
0.51744	248.75991	2e-08	3.819e-05	0.00031739	1.6e-07	-0.0	0.00143106	0.00026409	2.05e-06	703.50625158	701.47089224	702.37443762	-0.04945573	0.00902841	-0.31747669
0.5175	248.76626	2e-08	3.818e-05	0.00031739	1.6e-07	-0.0	0.00143106	0.00026409	2.05e-06	703.50511716	701.47103246	702.37340071	-0.04943516	0.00901953	-0.31747589
0.52751	249.80718	2e-08	3.779e-05	0.00031778	1.6e-07	0.0	0.00143106	0.0002641	2.05e-06	703.30171643	701.49421306	702.18395696	-0.04546462	0.0073778	-0.31732712
0.52756	249.81224	2e-08	3.779e-05	0.00031778	1.6e-07	0.0	0.00143106	0.0002641	2.05e-06	703.30061642	701.49432764	702.18291184	-0.04544159	0.00736883	-0.3173263
0.52762	249.81728	2e-08	3.779e-05	0.00031778	1.6e-07	-0.0	0.00143106	0.0002641	2.05e-06	703.29951662	701.49444208	702.18186668	-0.04541855	0.00735985	-0.31732548
0.52767	249.82232	2e-08	3.779e-05	0.00031778	1.6e-07	-0.0	0.00143106	0.0002641	2.05e-06	703.29841702	701.49455638	702.18082147	-0.04539547	0.00735087	-0.31732465
0.52773	249.82735	2e-08	3.779e-05	0.00031779	1.6e-07	-0.0	0.00143106	0.0002641	2.05e-06	703.29731764	701.49467055	702.1797762	-0.04537236	0.00734189	-0.31732383
0.52778	249.83238	2e-08	3.778e-05	0.00031779	1.6e-07	-0.0	0.00143106	0.0002641	2.05e-06	703.29621845	701.49478457	702.17873089	-0.0453492	0.00733291	-0.31732301
0.52784	249.83739	2e-08	3.778e-05	0.00031779	1.6e-07	-0.0	0.00143106	0.0002641	2.05e-06	703.29511948	701.49489845	702.17768552	-0.04532606	0.00732394	-0.31732219
0.52789	249.8424	2e-08	3.778e-05	0.00031779	1.6e-07	0.0	0.00143106	0.0002641	2.05e-06	703.29402071	701.4950122	702.17664011	-0.04530292	0.00731496	-0.31732137
0.52795	249.8474	2e-08	3.778e-05	0.00031779	1.6e-07	0.0	0.00143106	0.0002641	2.05e-06	703.29292215	701.4951258	702.17559465	-0.04527973	0.00730598	-0.31732055
0.528	249.8524	2e-08	3.778e-05	0.0003178	1.6e-07	0.0	0.00143106	0.0002641	2.05e-06	703.2918238	701.49523927	702.17454913	-0.04525653	0.007297	-0.31731973
0.52806	249.85738	2e-08	3.777e-05	0.0003178	1.6e-07	0.0	0.00143106	0.0002641	2.05e-06	703.29072566	701.49535259	702.17350357	-0.04523329	0.00728803	-0.31731891
0.52811	249.86236	2e-08	3.777e-05	0.0003178	1.6e-07	0.0	0.00143106	0.0002641	2.05e-06	703.28962772	701.49546578	702.17245796	-0.04521001	0.00727905	-0.31731809
0.52817	249.86733	2e-08	3.777e-05	0.0003178	1.6e-07	0.0	0.00143106	0.0002641	2.05e-06	703.28853	701.49557883	702.17141229	-0.04518676	0.00727007	-0.31731726
0.52822	249.87229	2e-08	3.777e-05	0.0003178	1.6e-07	-0.0	0.00143106	0.0002641	2.05e-06	703.28743248	701.49569173	702.17036658	-0.04516349	0.00726109	-0.31731644
0.52828	249.87724	2e-08	3.777e-05	0.0003178	1.6e-07	-0.0	0.00143106	0.0002641	2.05e-06	703.28633517	701.4958045	702.16932081	-0.04514018	0.00725212	-0.31731562
0.52833	249.88219	2e-08	3.777e-05	0.00031781	1.6e-07	-0.0	0.00143106	0.0002641	2.05e-06	703.28523808	701.49591713	702.168275	-0.04511684	0.00724314	-0.3173148
0.52839	249.88713	2e-08	3.776e-05	0.00031781	1.6e-07	-0.0	0.00143106	0.0002641	2.05e-06	703.28414119	701.49602962	702.16722913	-0.04509345	0.00723416	-0.31731398
0.52844	249.89206	2e-08	3.776e-05	0.00031781	1.6e-07	-0.0	0.00143106	0.0002641	2.05e-06	703.28304452	701.49614197	702.16618321	-0.04507006	0.00722518	-0.31731316
0.5285	249.89698	2e-08	3.776e-05	0.00031781	1.6e-07	0.0	0.00143106	0.0002641	2.05e-06	703.28194806	701.49625418	702.16513724	-0.04504669	0.0072162	-0.31731234
0.53851	250.65535	2e-08	3.748e-05	0.00031809	1.6e-07	0.0	0.00143106	0.0002641	2.05e-06	703.08649898	701.51434401	701.97380516	-0.04017555	0.00556669	-0.31716206
0.53856	250.6587	2e-08	3.748e-05	0.00031809	1.6e-07	0.0	0.00143106	0.0002641	2.05e-06	703.08545261	701.51443046	701.97274764	-0.04014343	0.00555741	-0.31716123
0.53862	250.66204	2e-08	3.748e-05	0.00031809	1.6e-07	0.0	0.00143106	0.0002641	2.05e-06	703.08440663	701.51451676	701.97169004	-0.04011131	0.00554814	-0.3171604
0.53867	250.66537	2e-08	3.748e-05	0.00031809	1.6e-07	0.0	0.00143106	0.0002641	2.05e-06	703.08336103	701.51460293	701.97063237	-0.04007919	0.00553887	-0.31715957
0.53873	250.66869	2e-08	3.748e-05	0.0003181	1.6e-07	0.0	0.00143106	0.0002641	2.05e-06	703.08231582	701.51468894	701.9695746	-0.04004665	0.00552958	-0.31715874
0.53878	250.672	2e-08	3.748e-05	0.0003181	1.6e-07	0.0	0.00143106	0.0002641	2.05e-06	703.08127099	701.51477482	701.96851676	-0.04001358	0.00552026	-0.31715791
0.53884	250.67531	2e-08	3.747e-05	0.0003181	1.6e-07	0.0	0.00143106	0.0002641	2.05e-06	703.08022656	701.51486054	701.96745883	-0.03998104	0.00551097	-0.31715707
0.53889	250.6786	2e-08	3.747e-05	0.0003181	1.6e-07	0.0	0.00143106	0.0002641	2.05e-06	703.07918253	701.51494613	701.96640081	-0.03994849	0.00550168	-0.31715624
0.53895	250.68188	2e-08	3.747e-05	0.0003181	1.6e-07	0.0	0.00143106	0.0002641	2.05e-06	703.07813888	701.51503157	701.96534271	-0.03991595	0.00549239	-0.31715541
0.539	250.68515	2e-08	3.747e-05	0.0003181	1.6e-07	0.0	0.00143106	0.0002641	2.05e-06	703.07709562	701.51511686	701.96428453	-0.03988245	0.00548305	-0.31715458
0.53906	250.68841	2e-08	3.747e-05	0.0003181	1.6e-07	0.0	0.00143106	0.0002641	2.05e-06	703.07605278	701.51520201	701.96322626	-0.03984916	0.00547372	-0.31715375
0.53911	250.69167	2e-08	3.747e-05	0.0003181	1.6e-07	-0.0	0.00143106	0.0002641	2.05e-06	703.07501034	701.51528702	701.9621679	-0.03981614	0.0054644	-0.31715292
0.53917	250.69491	2e-08	3.747e-05	0.0003181	1.6e-07	-0.0	0.00143106	0.0002641	2.05e-06	703.0739683	701.51537188	701.96110946	-0.03978312	0.00545509	-0.31715209
0.53922	250.69814	2e-08	3.747e-05	0.00031811	1.6e-07	-0.0	0.00143106	0.0002641	2.05e-06	703.07292666	701.5154566	701.96005093	-0.03974999	0.00544577	-0.31715126
0.53928	250.70136	2e-08	3.746e-05	0.00031811	1.6e-07	-0.0	0.00143106	0.0002641	2.05e-06	703.07188543	701.51554117	701.95899232	-0.03971566	0.00543639	-0.31715042
0.53933	250.70457	2e-08	3.746e-05	0.00031811	1.6e-07	-0.0	0.00143106	0.0002641	2.05e-06	703.07084462	701.51562559	701.95793362	-0.03968215	0.00542705	-0.31714959
0.53939	250.70778	2e-08	3.746e-05	0.00031811	1.6e-07	-0.0	0.00143106	0.0002641	2.05e-06	703.06980423	701.51570987	701.95687482	-0.03964864	0.00541771	-0.31714876
0.53944	250.71097	2e-08	3.746e-05	0.00031811	1.6e-07	-0.0	0.00143106	0.0002641	2.05e-06	703.06876424	701.51579401	701.95581595	-0.03961513	0.00540837	-0.31714793
0.5395	250.71415	2e-08	3.746e-05	0.00031811	1.6e-07	-0.0	0.00143106	0.0002641	2.05e-06	703.06772467	701.515878	701.95475698	-0.03958106	0.005399	-0.3171471
0.54951	251.09247	2e-08	3.732e-05	0.00031825	1.5e-07	0.0	0.00143106	0.0002641	2.05e-06	702.89187555	701.52850407	701.75960861	-0.02578783	0.00322954	-0.31699381
0.54956	251.09304	2e-08	3.732e-05	0.00031825	1.5e-07	0.0	0.00143106	0.0002641	2.05e-06	702.89110534	701.52855422	701.75850663	-0.02543904	0.00319961	-0.31699295
0.54962	251.09358	2e-08	3.732e-05	0.00031825	1.5e-07	0.0	0.00143106	0.0002641	2.05e-06	702.89034416	701.52860391	701.75740345	-0.02506105	0.0031677	-0.31699208
0.54967	251.0941	2e-08	3.732e-05	0.00031825	1.5e-07	0.0	0.00143106	0.0002641	2.05e-06	702.88959285	701.5286531	701.75629898	-0.02464761	0.00313337	-0.31699121
0.54973	251.09458	2e-08	3.732e-05	0.00031825	1.5e-07	0.0	0.00143106	0.0002641	2.05e-06	702.88885245	701.52870175	701.7551931	-0.0241902	0.00309604	-0.31699034
0.54978	251.09502	2e-08	3.732e-05	0.00031825	1.5e-07	0.0	0.00143106	0.0002641	2.05e-06	702.88812422	701.52874983	701.75408564	-0.02367726	0.0030549	-0.31698947
0.54984	251.09543	2e-08	3.732e-05	0.00031825	1.5e-07	0.0	0.00143106	0.0002641	2.05e-06	702.88740979	701.52879727	701.75297643	-0.02309329	0.00300886	-0.3169886
0.54989	251.0958	2e-08	3.732e-05	0.00031825	1.5e-07	0.0	0.00143106	0.0002641	2.05e-06	702.88671124	701.52884399	701.7518652	-0.02241085	0.00295602	-0.31698773
0.54995	251.09613	2e-08	3.732e-05	0.00031825	1.5e-07	0.0	0.00143106	0.0002641	2.05e-06	702.88603148	701.5288899	701.75075162	-0.02158664	0.00289331	-0.31698685
0.55	251.09641	2e-08	3.732e-05	0.00031825	1.5e-07	0.0	0.00143106	0.0002641	2.05e-06	702.88537471	701.52893482	701.7496352	1609.7881017	140.51858501	180.46026112
