# Supplementary material for: Dataset for the simulated biomass pyrolysis in rotary kilns with varying particle residence time distributions
Source: Data Brief. 2021 Nov 23;39:107603. doi: 10.1016/j.dib.2021.107603 (PMC8633881; doi:10.1016/j.dib.2021.107603)
Supplement: Supplementary Data S1 — Supplementary Raw Research Data. This is open data under the CC BY license http://creativecommons.org/licenses/by/4.0/ [file mmc1.zip › supplementary/109/logFiles/log_Pe70]

l,m	Tau,s	F_w,kg/s	F_is,kg/s	F_c,kg/s	F_rt,kg/s	F_w_wet,kg/s	F_it,kg/s	F_g,kg/s	F_H2O_g,kg/s	T_b,K	T_g,K	T_w,K	q_bed,kW/m	q_gas,kW/m	q_loss,kW/m
5e-05	0.02237	0.0	0.0	0.0	0.0	0.00205258	0.0	0.0	0.0	298.78890237	299.61319121	832.98078066	42.88215299	1.84750359	-0.41998876
0.00011	0.0671	0.0	0.0	0.0	0.0	0.00205258	0.0	0.0	0.0	299.42667148	301.07425706	832.81179871	42.821239	1.84520027	-0.41985613
0.00016	0.11183	0.0	0.0	0.0	0.0	0.00205258	0.0	0.0	0.0	300.0633098	302.5331882	832.64305386	42.76041801	1.84288282	-0.41972369
0.00022	0.15655	0.0	0.0	0.0	0.0	0.00205258	0.0	0.0	0.0	300.69881991	303.98997483	832.47454582	42.69969747	1.84054996	-0.41959145
0.00027	0.20127	0.0	0.0	0.0	0.0	0.00205258	0.0	0.0	0.0	301.33320457	305.44460628	832.30627425	42.63905589	1.8382054	-0.41945937
0.00033	0.24598	0.0	0.0	0.0	0.0	0.00205258	0.0	0.0	0.0	301.96646596	306.89707443	832.13823893	42.5785252	1.83584357	-0.41932751
0.00038	0.29069	0.0	0.0	0.0	0.0	0.00205258	0.0	0.0	0.0	302.59860711	308.34736739	831.97043948	42.51807655	1.83346951	-0.41919582
0.00044	0.3354	0.0	0.0	0.0	0.0	0.00205258	0.0	0.0	0.0	303.22963029	309.79547669	831.80287565	42.45771396	1.83108252	-0.41906429
0.00049	0.3801	0.0	0.0	0.0	0.0	0.00205258	0.0	0.0	0.0	303.85953787	311.24139336	831.63554717	42.3974424	1.8286817	-0.41893295
0.0105	8.44232	5.1e-07	0.0	0.0	0.0	0.00205208	0.0	0.0	0.0	402.19281848	529.53332454	804.82030535	32.8148163	1.20239332	-0.39788732
0.01056	8.48622	5.2e-07	0.0	0.0	0.0	0.00205206	0.0	0.0	0.0	402.65439174	530.45308401	804.69149969	32.76899425	1.19832182	-0.39778623
0.01061	8.53011	5.4e-07	0.0	0.0	0.0	0.00205204	0.0	0.0	0.0	403.11520864	531.36960658	804.56288113	32.72323913	1.19424911	-0.39768529
0.01067	8.574	5.6e-07	0.0	0.0	0.0	0.00205202	0.0	0.0	0.0	403.57527069	532.28289254	804.43444945	32.67755087	1.19017525	-0.39758449
0.01072	8.61789	5.8e-07	0.0	0.0	0.0	0.002052	0.0	0.0	0.0	404.03457936	533.19294222	804.30620439	32.6319294	1.18610031	-0.39748384
0.01078	8.66177	6e-07	0.0	0.0	0.0	0.00205198	0.0	0.0	0.0	404.49313615	534.09975598	804.1781457	32.58637466	1.18202434	-0.39738334
0.01083	8.70564	6.2e-07	0.0	0.0	0.0	0.00205196	0.0	0.0	0.0	404.95094252	535.00333424	804.05027314	32.54088657	1.17794742	-0.39728299
0.01089	8.74952	6.4e-07	0.0	0.0	0.0	0.00205194	0.0	0.0	0.0	405.40799997	535.90367747	803.92258647	32.49546111	1.17387322	-0.39718277
0.01094	8.79338	6.6e-07	0.0	0.0	0.0	0.00205192	0.0	0.0	0.0	405.86430983	536.80078872	803.79508544	32.45010115	1.16979911	-0.3970827
0.011	8.83725	6.8e-07	0.0	0.0	0.0	0.0020519	0.0	0.0	0.0	406.31987354	537.69466919	803.66776979	32.40480905	1.16572294	-0.39698278
0.01105	8.8811	7.1e-07	0.0	0.0	0.0	0.00205188	0.0	0.0	0.0	406.77469262	538.58531857	803.54063929	32.35958268	1.16164665	-0.39688301
0.01111	8.92496	7.3e-07	0.0	0.0	0.0	0.00205185	0.0	0.0	0.0	407.22876852	539.47273791	803.41369369	32.31442193	1.15757034	-0.39678338
0.01116	8.96881	7.5e-07	0.0	0.0	0.0	0.00205183	0.0	0.0	0.0	407.68210267	540.35692833	803.28693275	32.2693267	1.15349411	-0.3966839
0.01122	9.01266	7.8e-07	0.0	0.0	0.0	0.0020518	0.0	0.0	0.0	408.13469653	541.23789103	803.16035621	32.22429685	1.14941807	-0.39658456
0.01127	9.0565	8e-07	0.0	0.0	0.0	0.00205178	0.0	0.0	0.0	408.58655153	542.11562728	803.03396383	32.17933229	1.14534231	-0.39648536
0.01133	9.10033	8.3e-07	0.0	0.0	0.0	0.00205175	0.0	0.0	0.0	409.03766909	542.99013843	802.90775536	32.1344316	1.14126824	-0.39638631
0.01138	9.14417	8.6e-07	0.0	0.0	0.0	0.00205172	0.0	0.0	0.0	409.48805061	543.86142674	802.78173057	32.08959609	1.13719452	-0.3962874
0.01144	9.18799	8.9e-07	0.0	0.0	0.0	0.0020517	0.0	0.0	0.0	409.9376975	544.72949361	802.6558892	32.04482572	1.13312122	-0.39618864
0.01149	9.23182	9.1e-07	0.0	0.0	0.0	0.00205167	0.0	0.0	0.0	410.3866112	545.59434048	802.530231	32.00012	1.12904879	-0.39609002
0.0215	17.1362	6.902e-05	0.0	0.0	0.0	0.0019835	0.0	0.0	7e-08	481.14868796	653.89760142	782.46229482	24.83661114	0.489226	-0.3803402
0.02156	17.17924	7.024e-05	0.0	0.0	0.0	0.00198227	0.0	0.0	7e-08	481.48346507	654.25871623	782.36608409	24.80210275	0.48658878	-0.38026469
0.02161	17.22227	7.149e-05	0.0	0.0	0.0	0.00198102	0.0	0.0	7e-08	481.81770933	654.617733	782.27001268	24.76764281	0.48396286	-0.38018929
0.02167	17.2653	7.275e-05	0.0	0.0	0.0	0.00197976	0.0	0.0	7e-08	482.15142153	654.97465954	782.17408035	24.73323126	0.48134825	-0.380114
0.02172	17.30833	7.403e-05	0.0	0.0	0.0	0.00197848	0.0	0.0	7e-08	482.48460249	655.32950365	782.07828688	24.69886803	0.47874493	-0.38003882
0.02178	17.35135	7.533e-05	0.0	0.0	0.0	0.00197718	0.0	0.0	8e-08	482.817253	655.68227312	781.98263204	24.66455306	0.4761529	-0.37996374
0.02183	17.39437	7.665e-05	0.0	0.0	0.0	0.00197586	0.0	0.0	8e-08	483.14937389	656.03297575	781.88711562	24.63028629	0.47357218	-0.37988878
0.02189	17.43739	7.799e-05	0.0	0.0	0.0	0.00197452	0.0	0.0	8e-08	483.48096593	656.3816193	781.79173739	24.59606767	0.47100275	-0.37981392
0.02194	17.4804	7.934e-05	0.0	0.0	0.0	0.00197316	0.0	0.0	8e-08	483.81202993	656.72821155	781.69649712	24.56189712	0.46844462	-0.37973918
0.022	17.5234	8.072e-05	0.0	0.0	0.0	0.00197178	0.0	0.0	8e-08	484.14256669	657.07276028	781.6013946	24.52777456	0.46589783	-0.37966454
0.02205	17.56641	8.211e-05	0.0	0.0	0.0	0.00197039	0.0	0.0	8e-08	484.472577	657.4152733	781.50642961	24.49369997	0.4633623	-0.37959
0.02211	17.6094	8.353e-05	0.0	0.0	0.0	0.00196897	0.0	0.0	8e-08	484.80206164	657.75575833	781.41160191	24.45967328	0.46083806	-0.37951558
0.02216	17.6524	8.496e-05	0.0	0.0	0.0	0.00196754	0.0	0.0	9e-08	485.13102142	658.0942231	781.31691129	24.42569442	0.45832511	-0.37944126
0.02222	17.69539	8.642e-05	0.0	0.0	0.0	0.00196608	0.0	0.0	9e-08	485.45945711	658.43067537	781.22235752	24.39176333	0.45582344	-0.37936706
0.02227	17.73837	8.789e-05	0.0	0.0	0.0	0.0019646	0.0	0.0	9e-08	485.78736949	658.76512285	781.1279404	24.35787996	0.45333304	-0.37929295
0.02233	17.78135	8.939e-05	0.0	0.0	0.0	0.00196311	0.0	0.0	9e-08	486.11475936	659.09757327	781.03365968	24.32404424	0.45085393	-0.37921896
0.02238	17.82433	9.09e-05	0.0	0.0	0.0	0.00196159	0.0	0.0	9e-08	486.44162749	659.42803434	780.93951516	24.29025611	0.44838607	-0.37914507
0.02244	17.8673	9.244e-05	0.0	0.0	0.0	0.00196005	0.0	0.0	9e-08	486.76797466	659.75651377	780.84550661	24.25651551	0.44592949	-0.37907129
0.02249	17.91027	9.4e-05	0.0	0.0	0.0	0.00195849	0.0	0.0	9e-08	487.09380164	660.08301925	780.75163381	24.22282236	0.4434842	-0.37899762
0.0325	25.6604	0.00088654	9e-08	0.0	0.0	0.00116499	7e-08	1e-08	8.9e-07	538.47924436	693.94016108	765.71520754	18.82464024	0.16588083	-0.3671964
0.03256	25.7026	0.00089373	1e-07	0.0	0.0	0.00115778	7e-08	1e-08	8.9e-07	538.72227986	694.02202074	765.64275725	18.79869622	0.16511729	-0.36713953
0.03261	25.7448	0.00090094	1e-07	0.0	0.0	0.00115056	7e-08	1e-08	9e-07	538.96493547	694.10308135	765.57040714	18.77278898	0.16435997	-0.36708275
0.03267	25.78699	0.00090816	1e-07	0.0	0.0	0.00114332	7e-08	1e-08	9.1e-07	539.20721216	694.18334718	765.49815703	18.74691847	0.16360893	-0.36702604
0.03272	25.82918	0.00091541	1e-07	0.0	0.0	0.00113607	8e-08	1e-08	9.2e-07	539.44911085	694.26282241	765.42600677	18.72108461	0.16286425	-0.36696942
0.03278	25.87136	0.00092266	1e-07	0.0	0.0	0.0011288	8e-08	1e-08	9.2e-07	539.69063243	694.3415111	765.3539562	18.69528732	0.16212591	-0.36691287
0.03283	25.91354	0.00092993	1.1e-07	0.0	0.0	0.00112152	8e-08	1e-08	9.3e-07	539.93177783	694.41941727	765.28200515	18.66952653	0.16139387	-0.3668564
0.03289	25.95572	0.00093722	1.1e-07	0.0	0.0	0.00111422	8e-08	1e-08	9.4e-07	540.17254793	694.49654491	765.21015348	18.64380218	0.16066811	-0.3668
0.03294	25.99789	0.00094452	1.1e-07	0.0	0.0	0.00110691	8e-08	1e-08	9.5e-07	540.41294365	694.57289795	765.138401	18.61811419	0.15994861	-0.36674369
0.033	26.04006	0.00095183	1.1e-07	0.0	0.0	0.00109958	9e-08	1e-08	9.5e-07	540.6529659	694.64848027	765.06674758	18.59246248	0.15923533	-0.36668745
0.03305	26.08222	0.00095916	1.2e-07	0.0	0.0	0.00109225	9e-08	1e-08	9.6e-07	540.89261558	694.72329572	764.99519304	18.56684699	0.15852826	-0.36663129
0.03311	26.12438	0.0009665	1.2e-07	0.0	0.0	0.0010849	9e-08	1e-08	9.7e-07	541.13189361	694.79734808	764.92373723	18.54126763	0.15782735	-0.36657521
0.03316	26.16653	0.00097384	1.2e-07	0.0	0.0	0.00107753	9e-08	1e-08	9.8e-07	541.3708009	694.87064112	764.85237999	18.51572434	0.15713259	-0.3665192
0.03322	26.20868	0.0009812	1.2e-07	0.0	0.0	0.00107016	1e-07	1e-08	9.8e-07	541.60933836	694.94317852	764.78112116	18.49021704	0.15644395	-0.36646327
0.03327	26.25083	0.00098857	1.3e-07	0.0	0.0	0.00106278	1e-07	1e-08	9.9e-07	541.84750691	695.01496394	764.70996058	18.46474566	0.15576141	-0.36640742
0.03333	26.29297	0.00099595	1.3e-07	0.0	0.0	0.00105539	1e-07	1e-08	1e-06	542.08530745	695.08600098	764.6388981	18.43931022	0.15508536	-0.36635165
0.03338	26.33511	0.00100334	1.3e-07	0.0	0.0	0.00104798	1e-07	1e-08	1e-06	542.3227408	695.15629317	764.56793355	18.41391053	0.15441526	-0.36629595
0.03344	26.37725	0.00101074	1.3e-07	0.0	0.0	0.00104057	1.1e-07	2e-08	1.01e-06	542.55980789	695.22584404	764.49706679	18.3885465	0.15375104	-0.36624033
0.03349	26.41938	0.00101815	1.4e-07	0.0	0.0	0.00103315	1.1e-07	2e-08	1.02e-06	542.79650968	695.29465703	764.42629765	18.36321809	0.15309285	-0.36618479
0.0435	34.01838	0.00196948	2.42e-06	0.0	3e-08	7.507e-05	3.13e-06	4.7e-07	1.98e-06	580.59777773	696.81492663	753.02682166	14.27383185	0.12615241	-0.35723773
0.04356	34.05976	0.00197114	2.44e-06	0.0	3e-08	7.333e-05	3.18e-06	4.8e-07	1.98e-06	580.77961702	696.76215063	752.97158968	14.25390274	0.12652392	-0.35719438
0.04361	34.10113	0.00197278	2.47e-06	0.0	3e-08	7.162e-05	3.22e-06	4.9e-07	1.98e-06	580.96119287	696.70869837	752.91643107	14.23400041	0.12690112	-0.35715108
0.04367	34.1425	0.00197438	2.5e-06	0.0	3e-08	6.994e-05	3.26e-06	4.9e-07	1.98e-06	581.14250542	696.65457117	752.86134569	14.21412463	0.12728397	-0.35710785
0.04372	34.18387	0.00197595	2.53e-06	0.0	3e-08	6.829e-05	3.31e-06	5e-07	1.98e-06	581.32355481	696.59977044	752.80633343	14.19427514	0.12767247	-0.35706467
0.04378	34.22523	0.00197748	2.55e-06	0.0	3e-08	6.667e-05	3.35e-06	5.1e-07	1.99e-06	581.50434119	696.54429764	752.75139417	14.17445168	0.1280666	-0.35702155
0.04383	34.26659	0.00197899	2.58e-06	0.0	3e-08	6.508e-05	3.4e-06	5.1e-07	1.99e-06	581.68486468	696.48815427	752.69652779	14.15465396	0.12846635	-0.35697849
0.04389	34.30794	0.00198047	2.61e-06	0.0	3e-08	6.352e-05	3.44e-06	5.2e-07	1.99e-06	581.86512542	696.43134191	752.64173417	14.13488165	0.1288717	-0.35693548
0.04394	34.34929	0.00198191	2.64e-06	0.0	3e-08	6.2e-05	3.49e-06	5.3e-07	1.99e-06	582.04512353	696.3738622	752.5870132	14.11513642	0.12928259	-0.35689253
0.044	34.39063	0.00198332	2.67e-06	0.0	3e-08	6.05e-05	3.53e-06	5.4e-07	1.99e-06	582.22485916	696.31571647	752.53236475	14.09541556	0.12969907	-0.35684964
0.04405	34.43198	0.00198471	2.7e-06	0.0	3e-08	5.903e-05	3.58e-06	5.4e-07	1.99e-06	582.40433242	696.25690656	752.47778871	14.07571872	0.1301211	-0.3568068
0.04411	34.47331	0.00198606	2.73e-06	0.0	3e-08	5.759e-05	3.63e-06	5.5e-07	1.99e-06	582.58354341	696.19743432	752.42328497	14.05604609	0.13054868	-0.35676403
0.04416	34.51464	0.00198739	2.76e-06	0.0	3e-08	5.618e-05	3.67e-06	5.6e-07	2e-06	582.76249225	696.1373016	752.36885342	14.03639726	0.13098177	-0.3567213
0.04422	34.55597	0.00198868	2.79e-06	0.0	3e-08	5.479e-05	3.72e-06	5.7e-07	2e-06	582.94117904	696.07651028	752.31449395	14.01677183	0.13142036	-0.35667864
0.04427	34.5973	0.00198995	2.82e-06	0.0	3e-08	5.344e-05	3.77e-06	5.7e-07	2e-06	583.11960388	696.01506233	752.26020645	13.99716935	0.13186443	-0.35663603
0.04433	34.63862	0.00199119	2.85e-06	0.0	4e-08	5.211e-05	3.82e-06	5.8e-07	2e-06	583.29776685	695.95295974	752.20599081	13.97758939	0.13231397	-0.35659348
0.04438	34.67993	0.00199241	2.88e-06	0.0	4e-08	5.08e-05	3.87e-06	5.9e-07	2e-06	583.47566805	695.8902046	752.15184694	13.95803145	0.13276895	-0.35655098
0.04444	34.72125	0.00199359	2.91e-06	0.0	4e-08	4.953e-05	3.92e-06	6e-07	2e-06	583.65330756	695.82679902	752.09777471	13.93849506	0.13322935	-0.35650854
0.04449	34.76256	0.00199475	2.94e-06	0.0	4e-08	4.828e-05	3.97e-06	6e-07	2e-06	583.83068546	695.76274519	752.04377405	13.91899158	0.13369515	-0.35646615
0.05455	42.25374	0.00200768	1.348e-05	1e-08	2.3e-07	5e-08	2.51e-05	3.99e-06	2.05e-06	612.06479034	677.33436253	743.25512028	10.75629094	0.27490605	-0.34956801
0.05461	42.2943	0.00200735	1.357e-05	1e-08	2.3e-07	5e-08	2.53e-05	4.02e-06	2.05e-06	612.19720507	677.22519105	743.2125254	10.74100719	0.27576461	-0.34953458
0.05466	42.33487	0.00200702	1.366e-05	1e-08	2.3e-07	5e-08	2.551e-05	4.05e-06	2.05e-06	612.32939574	677.11622659	743.16998463	10.72572872	0.27662194	-0.34950119
0.05472	42.37542	0.0020067	1.375e-05	1e-08	2.4e-07	4e-08	2.571e-05	4.09e-06	2.05e-06	612.46136239	677.00747299	743.12749796	10.71045349	0.27747801	-0.34946784
0.05477	42.41597	0.00200636	1.384e-05	1e-08	2.4e-07	4e-08	2.592e-05	4.12e-06	2.05e-06	612.59310503	676.898934	743.08506538	10.69517933	0.2783328	-0.34943453
0.05483	42.45652	0.00200603	1.393e-05	1e-08	2.4e-07	4e-08	2.613e-05	4.15e-06	2.05e-06	612.72462363	676.79061339	743.04268689	10.6799363	0.27918628	-0.34940127
0.05488	42.49707	0.00200569	1.402e-05	1e-08	2.4e-07	4e-08	2.634e-05	4.19e-06	2.05e-06	612.85591857	676.68251486	743.00036239	10.66501721	0.28003843	-0.34936805
0.05494	42.53761	0.00200536	1.411e-05	1e-08	2.4e-07	4e-08	2.655e-05	4.22e-06	2.05e-06	612.98699401	676.57464224	742.95809065	10.64994363	0.28088921	-0.34933487
0.05499	42.57814	0.00200502	1.42e-05	1e-08	2.4e-07	3e-08	2.676e-05	4.26e-06	2.05e-06	613.11784791	676.46699907	742.91587228	10.63491668	0.28173861	-0.34930173
0.05505	42.61868	0.00200468	1.43e-05	1e-08	2.5e-07	3e-08	2.698e-05	4.29e-06	2.05e-06	613.24848084	676.35958898	742.87370709	10.61994124	0.28258661	-0.34926863
0.0551	42.6592	0.00200433	1.439e-05	1e-08	2.5e-07	3e-08	2.719e-05	4.33e-06	2.05e-06	613.37889345	676.25241554	742.8315949	10.60502248	0.28343317	-0.34923558
0.05516	42.69973	0.00200399	1.448e-05	1e-08	2.5e-07	3e-08	2.741e-05	4.36e-06	2.05e-06	613.50908643	676.14548229	742.7895355	10.59016593	0.28427828	-0.34920257
0.05521	42.74025	0.00200364	1.458e-05	1e-08	2.5e-07	3e-08	2.763e-05	4.4e-06	2.05e-06	613.63906055	676.03879274	742.74752866	10.57537744	0.28512191	-0.3491696
0.05527	42.78077	0.00200329	1.467e-05	1e-08	2.5e-07	3e-08	2.785e-05	4.43e-06	2.05e-06	613.76881667	675.93235034	742.70557414	10.56047803	0.28596405	-0.34913667
0.05532	42.82128	0.00200294	1.477e-05	1e-08	2.6e-07	2e-08	2.807e-05	4.47e-06	2.05e-06	613.89835331	675.82615839	742.66367235	10.54556038	0.28680466	-0.34910377
0.05538	42.86179	0.00200259	1.486e-05	1e-08	2.6e-07	2e-08	2.829e-05	4.5e-06	2.05e-06	614.02767022	675.72022022	742.62182338	10.53078527	0.28764373	-0.34907093
0.05543	42.90229	0.00200223	1.496e-05	1e-08	2.6e-07	2e-08	2.851e-05	4.54e-06	2.05e-06	614.15676919	675.61453921	742.58002668	10.51604779	0.28848123	-0.34903812
0.05549	42.94279	0.00200187	1.505e-05	1e-08	2.6e-07	2e-08	2.873e-05	4.58e-06	2.05e-06	614.28565069	675.50911864	742.53828214	10.50134786	0.28931714	-0.34900535
0.06555	50.28719	0.0018982	3.999e-05	1.2e-07	8.6e-07	-0.0	9.566e-05	1.57e-05	2.05e-06	634.45202593	662.32241654	735.70744151	8.1395349	0.40476331	-0.3436438
0.06561	50.32696	0.0018974	4.017e-05	1.2e-07	8.7e-07	-0.0	9.618e-05	1.579e-05	2.05e-06	634.5448488	662.28550758	735.67417654	8.12838797	0.40516975	-0.34361781
0.06566	50.36672	0.0018966	4.035e-05	1.2e-07	8.7e-07	-0.0	9.671e-05	1.588e-05	2.05e-06	634.63749783	662.24893575	735.64095186	8.11718331	0.40558348	-0.34359172
0.06572	50.40648	0.0018958	4.053e-05	1.2e-07	8.8e-07	-0.0	9.724e-05	1.597e-05	2.05e-06	634.72997226	662.21270524	735.60776767	8.10597865	0.40599721	-0.34356563
0.06577	50.44624	0.00189499	4.07e-05	1.2e-07	8.8e-07	-0.0	9.777e-05	1.606e-05	2.05e-06	634.82227208	662.17681605	735.57462396	8.09479697	0.40640812	-0.34353958
0.06583	50.48599	0.00189418	4.088e-05	1.2e-07	8.9e-07	-0.0	9.83e-05	1.615e-05	2.05e-06	634.9143976	662.14126652	735.54152066	8.08386869	0.40678791	-0.343514
0.06588	50.52574	0.00189337	4.106e-05	1.3e-07	8.9e-07	-0.0	9.884e-05	1.624e-05	2.05e-06	635.00635227	662.10603825	735.50845694	8.07273953	0.40719237	-0.34348805
0.06594	50.56548	0.00189256	4.125e-05	1.3e-07	9e-07	-0.0	9.937e-05	1.633e-05	2.05e-06	635.09813336	662.07114583	735.47543345	8.06161036	0.40759684	-0.3434621
0.06599	50.60522	0.00189174	4.143e-05	1.3e-07	9e-07	-0.0	9.991e-05	1.642e-05	2.05e-06	635.18974087	662.03658925	735.4424502	8.0504812	0.4080013	-0.34343615
0.06605	50.64496	0.00189092	4.161e-05	1.3e-07	9.1e-07	-0.0	0.00010045	1.651e-05	2.05e-06	635.28117479	662.00236851	735.40950719	8.03935203	0.40840576	-0.3434102
0.0661	50.68469	0.0018901	4.179e-05	1.3e-07	9.1e-07	-0.0	0.000101	1.66e-05	2.05e-06	635.37243513	661.96848361	735.37660441	8.02822287	0.40881022	-0.34338425
0.06616	50.72442	0.00188928	4.197e-05	1.3e-07	9.1e-07	-0.0	0.00010154	1.669e-05	2.05e-06	635.46352189	661.93493456	735.34374187	8.01711852	0.40921159	-0.34335834
0.06621	50.76414	0.00188845	4.216e-05	1.3e-07	9.2e-07	-0.0	0.00010209	1.679e-05	2.05e-06	635.55443541	661.90171948	735.31091948	8.00608704	0.40960386	-0.34333258
0.06627	50.80386	0.00188762	4.234e-05	1.4e-07	9.2e-07	-0.0	0.00010264	1.688e-05	2.05e-06	635.64517669	661.86883284	735.27813701	7.99506329	0.40999526	-0.34330682
0.06632	50.84358	0.00188678	4.252e-05	1.4e-07	9.3e-07	-0.0	0.00010319	1.697e-05	2.05e-06	635.73574583	661.8362741	735.24539443	7.98406006	0.41038416	-0.34328111
0.06638	50.88329	0.00188595	4.271e-05	1.4e-07	9.3e-07	-0.0	0.00010374	1.706e-05	2.05e-06	635.82614312	661.80404171	735.21269168	7.97312003	0.41076531	-0.34325551
0.06643	50.923	0.00188511	4.289e-05	1.4e-07	9.4e-07	-0.0	0.00010429	1.716e-05	2.05e-06	635.91636944	661.77213079	735.18002853	7.96214879	0.41115029	-0.34322985
0.06649	50.96271	0.00188427	4.308e-05	1.4e-07	9.4e-07	-0.0	0.00010485	1.725e-05	2.05e-06	636.00642435	661.74054374	735.14740511	7.95118649	0.41153419	-0.34320421
0.07655	58.16244	0.00168641	8.359e-05	7.1e-07	2.09e-06	-0.0	0.00023779	3.995e-05	2.05e-06	649.84932099	660.07271784	729.79110305	6.20637501	0.45418687	-0.33899984
0.07661	58.20142	0.00168511	8.384e-05	7.1e-07	2.09e-06	-0.0	0.00023867	4.01e-05	2.05e-06	649.91193386	660.07944301	729.76490573	6.19813119	0.45430436	-0.33897928
0.07666	58.2404	0.00168381	8.409e-05	7.2e-07	2.1e-06	-0.0	0.00023956	4.025e-05	2.05e-06	649.97442043	660.08627843	729.73873891	6.1899001	0.45442089	-0.33895874
0.07672	58.27938	0.0016825	8.434e-05	7.2e-07	2.11e-06	-0.0	0.00024045	4.041e-05	2.05e-06	650.03678093	660.0932233	729.71260253	6.18168177	0.45453647	-0.33893822
0.07677	58.31835	0.00168119	8.459e-05	7.3e-07	2.12e-06	-0.0	0.00024134	4.056e-05	2.05e-06	650.09901562	660.10027679	729.68649655	6.17347612	0.45465111	-0.33891773
0.07683	58.35731	0.00167988	8.485e-05	7.3e-07	2.12e-06	-0.0	0.00024223	4.071e-05	2.05e-06	650.16112477	660.10743811	729.66042094	6.16528313	0.45476482	-0.33889726
0.07688	58.39628	0.00167856	8.51e-05	7.4e-07	2.13e-06	-0.0	0.00024313	4.087e-05	2.05e-06	650.22310861	660.11470646	729.63437563	6.15710279	0.45487759	-0.33887682
0.07694	58.43523	0.00167725	8.535e-05	7.4e-07	2.14e-06	-0.0	0.00024402	4.102e-05	2.05e-06	650.28496741	660.12208105	729.6083606	6.14893513	0.45498943	-0.3388564
0.07699	58.47419	0.00167593	8.561e-05	7.5e-07	2.15e-06	-0.0	0.00024492	4.118e-05	2.05e-06	650.34670141	660.12956107	729.5823758	6.14078	0.45510035	-0.338836
0.07705	58.51314	0.00167461	8.586e-05	7.5e-07	2.15e-06	0.0	0.00024582	4.133e-05	2.05e-06	650.40831087	660.13714575	729.55642118	6.13263756	0.45521034	-0.33881563
0.0771	58.55209	0.00167329	8.611e-05	7.6e-07	2.16e-06	-0.0	0.00024672	4.149e-05	2.05e-06	650.46979604	660.14483429	729.5304967	6.12450767	0.45531942	-0.33879528
0.07716	58.59103	0.00167196	8.637e-05	7.7e-07	2.17e-06	-0.0	0.00024762	4.164e-05	2.05e-06	650.53115717	660.15262592	729.50460231	6.1163903	0.45542758	-0.33877495
0.07721	58.62997	0.00167064	8.662e-05	7.7e-07	2.18e-06	-0.0	0.00024852	4.18e-05	2.05e-06	650.59239452	660.16051987	729.47873798	6.10828555	0.45553482	-0.33875465
0.07727	58.66891	0.00166931	8.688e-05	7.8e-07	2.18e-06	-0.0	0.00024943	4.196e-05	2.05e-06	650.65350833	660.16851535	729.45290366	6.10019321	0.45564118	-0.33873437
0.07732	58.70784	0.00166798	8.713e-05	7.8e-07	2.19e-06	-0.0	0.00025033	4.211e-05	2.05e-06	650.71449887	660.1766116	729.4270993	6.09211343	0.45574662	-0.33871412
0.07738	58.74677	0.00166665	8.739e-05	7.9e-07	2.2e-06	-0.0	0.00025124	4.227e-05	2.05e-06	650.77536639	660.18480787	729.40132486	6.08404614	0.45585116	-0.33869389
0.07743	58.78569	0.00166531	8.764e-05	7.9e-07	2.21e-06	-0.0	0.00025215	4.242e-05	2.05e-06	650.83611113	660.19310337	729.3755803	6.07599122	0.45595481	-0.33867368
0.07749	58.82461	0.00166398	8.79e-05	8e-07	2.21e-06	-0.0	0.00025306	4.258e-05	2.05e-06	650.89673336	660.20149737	729.34986557	6.06794883	0.45605756	-0.33865349
0.08755	65.88155	0.00139298	0.00013695	2.51e-06	3.7e-06	-0.0	0.00043936	7.502e-05	2.05e-06	660.18913408	662.78204834	725.10442763	4.78466277	0.46309955	-0.33532103
0.08761	65.91976	0.0013914	0.00013723	2.53e-06	3.71e-06	-0.0	0.00044046	7.521e-05	2.05e-06	660.23147239	662.79931124	725.08353177	4.77856814	0.46308831	-0.33530462
0.08766	65.95796	0.00138982	0.0001375	2.54e-06	3.71e-06	-0.0	0.00044156	7.541e-05	2.05e-06	660.27373376	662.81658828	725.06265884	4.77248963	0.4630763	-0.33528825
0.08772	65.99616	0.00138823	0.00013777	2.55e-06	3.72e-06	-0.0	0.00044265	7.56e-05	2.05e-06	660.31591864	662.83387904	725.04180875	4.76642053	0.46306386	-0.3352719
0.08777	66.03435	0.00138665	0.00013804	2.57e-06	3.73e-06	0.0	0.00044375	7.579e-05	2.05e-06	660.35802726	662.85118326	725.0209815	4.76034455	0.46305174	-0.33525553
0.08783	66.07255	0.00138507	0.00013831	2.58e-06	3.74e-06	0.0	0.00044485	7.598e-05	2.05e-06	660.40005944	662.86850114	725.00017708	4.75428395	0.46303891	-0.33523919
0.08788	66.11073	0.00138348	0.00013859	2.6e-06	3.75e-06	0.0	0.00044594	7.618e-05	2.05e-06	660.44201559	662.88583227	724.97939546	4.74823356	0.46302561	-0.33522288
0.08794	66.14892	0.0013819	0.00013886	2.61e-06	3.76e-06	0.0	0.00044704	7.637e-05	2.05e-06	660.48389598	662.9031764	724.9586366	4.74220425	0.46301133	-0.33520661
0.08799	66.1871	0.00138031	0.00013913	2.62e-06	3.76e-06	0.0	0.00044814	7.656e-05	2.05e-06	660.52570115	662.92053299	724.93790041	4.73616993	0.46299728	-0.33519032
0.08805	66.22527	0.00137872	0.0001394	2.64e-06	3.77e-06	-0.0	0.00044924	7.676e-05	2.05e-06	660.56743099	662.93790217	724.91718693	4.73013897	0.46298308	-0.33517405
0.0881	66.26344	0.00137714	0.00013967	2.65e-06	3.78e-06	-0.0	0.00045034	7.695e-05	2.05e-06	660.60908557	662.95528385	724.89649613	4.72412287	0.4629682	-0.3351578
0.08816	66.30161	0.00137555	0.00013995	2.67e-06	3.79e-06	-0.0	0.00045144	7.714e-05	2.05e-06	660.6506653	662.97267767	724.87582796	4.71812157	0.46295264	-0.33514159
0.08821	66.33977	0.00137396	0.00014022	2.68e-06	3.8e-06	-0.0	0.00045254	7.733e-05	2.05e-06	660.69217055	662.99008326	724.85518238	4.71212978	0.46293664	-0.33512539
0.08827	66.37793	0.00137237	0.00014049	2.69e-06	3.81e-06	0.0	0.00045364	7.753e-05	2.05e-06	660.73360159	663.00750038	724.83455934	4.70613338	0.46292085	-0.33510919
0.08832	66.41609	0.00137078	0.00014076	2.71e-06	3.81e-06	0.0	0.00045474	7.772e-05	2.05e-06	660.77495829	663.02492914	724.81395886	4.70015131	0.46290442	-0.33509302
0.08838	66.45424	0.00136919	0.00014103	2.72e-06	3.82e-06	0.0	0.00045584	7.792e-05	2.05e-06	660.81624103	663.04236921	724.79338089	4.69418157	0.46288742	-0.33507687
0.08843	66.49239	0.0013676	0.00014131	2.74e-06	3.83e-06	0.0	0.00045695	7.811e-05	2.05e-06	660.85745014	663.05982027	724.77282539	4.68822829	0.46286968	-0.33506075
0.08849	66.53054	0.00136601	0.00014158	2.75e-06	3.84e-06	0.0	0.00045805	7.83e-05	2.05e-06	660.89858605	663.07728194	724.7522923	4.68226721	0.46285229	-0.33504462
0.09855	73.44634	0.00107367	0.00018908	6.32e-06	5.26e-06	-0.0	0.00066184	0.00011436	2.05e-06	667.4121667	666.30248445	721.34346303	3.71958245	0.45457292	-0.33236875
0.09861	73.48378	0.0010721	0.00018933	6.34e-06	5.27e-06	0.0	0.00066294	0.00011456	2.05e-06	667.44334832	666.3197046	721.32659643	3.71492612	0.45450719	-0.33235551
0.09866	73.52121	0.00107053	0.00018957	6.37e-06	5.28e-06	0.0	0.00066404	0.00011475	2.05e-06	667.47449325	666.33691648	721.30974755	3.71027845	0.45444121	-0.33234228
0.09872	73.55865	0.00106896	0.00018981	6.39e-06	5.29e-06	0.0	0.00066513	0.00011495	2.05e-06	667.50560174	666.35412007	721.29291636	3.70564083	0.45437497	-0.33232908
0.09877	73.59607	0.00106739	0.00019005	6.42e-06	5.29e-06	-0.0	0.00066623	0.00011515	2.05e-06	667.53667408	666.37131528	721.27610282	3.7009999	0.45430881	-0.33231588
0.09883	73.6335	0.00106582	0.00019029	6.44e-06	5.3e-06	-0.0	0.00066733	0.00011534	2.05e-06	667.56771017	666.38850214	721.25930695	3.69636733	0.45424242	-0.33230269
0.09888	73.67092	0.00106426	0.00019053	6.47e-06	5.31e-06	-0.0	0.00066843	0.00011554	2.05e-06	667.59871027	666.40568061	721.24252872	3.69174349	0.4541758	-0.33228952
0.09894	73.70833	0.00106269	0.00019077	6.49e-06	5.31e-06	-0.0	0.00066952	0.00011573	2.05e-06	667.62967463	666.42285062	721.22576809	3.68712696	0.45410899	-0.33227637
0.09899	73.74575	0.00106113	0.00019101	6.52e-06	5.32e-06	0.0	0.00067062	0.00011593	2.05e-06	667.66060346	666.44001215	721.20902504	3.68250868	0.45404222	-0.33226322
0.09905	73.78315	0.00105956	0.00019125	6.54e-06	5.33e-06	0.0	0.00067172	0.00011612	2.05e-06	667.69149671	666.45716519	721.19229957	3.67789909	0.45397522	-0.33225009
0.0991	73.82056	0.001058	0.00019149	6.57e-06	5.33e-06	0.0	0.00067281	0.00011632	2.05e-06	667.72235463	666.47430971	721.17559165	3.67329919	0.45390796	-0.33223698
0.09916	73.85796	0.00105644	0.00019173	6.59e-06	5.34e-06	0.0	0.00067391	0.00011652	2.05e-06	667.75317752	666.49144564	721.15890125	3.66870325	0.45384059	-0.33222388
0.09921	73.89536	0.00105488	0.00019197	6.62e-06	5.35e-06	-0.0	0.000675	0.00011671	2.05e-06	667.78396547	666.50857297	721.14222836	3.66410773	0.45377322	-0.33221078
0.09927	73.93275	0.00105331	0.00019221	6.65e-06	5.35e-06	-0.0	0.0006761	0.00011691	2.05e-06	667.81471852	666.52569168	721.12557296	3.65952083	0.45370561	-0.33219771
0.09932	73.97014	0.00105175	0.00019245	6.67e-06	5.36e-06	-0.0	0.00067719	0.0001171	2.05e-06	667.84543691	666.54280175	721.10893504	3.65494468	0.45363773	-0.33218466
0.09938	74.00752	0.00105019	0.00019269	6.7e-06	5.37e-06	-0.0	0.00067828	0.0001173	2.05e-06	667.87612095	666.5599031	721.09231454	3.65036877	0.45356984	-0.33217161
0.09943	74.04491	0.00104863	0.00019293	6.72e-06	5.38e-06	0.0	0.00067938	0.00011749	2.05e-06	667.90677066	666.57699574	721.07571147	3.6457962	0.45350186	-0.33215857
0.09949	74.08228	0.00104708	0.00019317	6.75e-06	5.38e-06	0.0	0.00068047	0.00011769	2.05e-06	667.93738613	666.59407965	721.05912583	3.64123178	0.45343368	-0.33214555
0.10955	80.8584	0.00077745	0.00023204	1.261e-05	6.44e-06	-0.0	0.0008702	0.00015178	2.05e-06	673.11786603	669.55819279	718.29785585	2.88765256	0.43939226	-0.32997799
0.1096	80.89508	0.00077608	0.00023223	1.265e-05	6.45e-06	-0.0	0.00087117	0.00015196	2.05e-06	673.14461684	669.57348171	718.28416868	2.88392349	0.43931117	-0.32996724
0.10966	80.93176	0.0007747	0.00023241	1.269e-05	6.45e-06	0.0	0.00087214	0.00015213	2.05e-06	673.17135796	669.58876099	718.27049582	2.88019734	0.43923007	-0.3299565
0.10971	80.96843	0.00077334	0.00023259	1.273e-05	6.46e-06	0.0	0.00087311	0.00015231	2.05e-06	673.19808945	669.60403062	718.25683724	2.87647711	0.43914896	-0.32994579
0.10977	81.0051	0.00077197	0.00023278	1.277e-05	6.46e-06	0.0	0.00087407	0.00015248	2.05e-06	673.2248115	669.61929062	718.24319292	2.87276132	0.43906784	-0.32993508
0.10982	81.04176	0.0007706	0.00023296	1.28e-05	6.47e-06	-0.0	0.00087504	0.00015266	2.05e-06	673.25152422	669.63454101	718.22956286	2.86904542	0.43898672	-0.32992437
0.10988	81.07842	0.00076923	0.00023314	1.284e-05	6.47e-06	-0.0	0.000876	0.00015283	2.05e-06	673.27822762	669.64978178	718.21594705	2.86533484	0.43890559	-0.32991368
0.10993	81.11508	0.00076787	0.00023333	1.288e-05	6.47e-06	-0.0	0.00087697	0.00015301	2.05e-06	673.30492184	669.66501295	718.20234547	2.86163134	0.43882446	-0.32990302
0.10999	81.15173	0.00076651	0.00023351	1.292e-05	6.48e-06	-0.0	0.00087793	0.00015318	2.05e-06	673.33160708	669.68023453	718.1887581	2.85792677	0.43874333	-0.32989234
0.11004	81.18838	0.00076515	0.00023369	1.296e-05	6.48e-06	0.0	0.00087889	0.00015336	2.05e-06	673.35828331	669.69544652	718.17518494	2.85422679	0.43866219	-0.32988169
0.1101	81.22502	0.00076378	0.00023387	1.3e-05	6.49e-06	0.0	0.00087985	0.00015353	2.05e-06	673.38495066	669.71064893	718.16162596	2.85053271	0.43858105	-0.32987105
0.11015	81.26166	0.00076243	0.00023405	1.304e-05	6.49e-06	0.0	0.00088081	0.00015371	2.05e-06	673.4116093	669.72584179	718.14808116	2.84684126	0.43849991	-0.32986042
0.11021	81.2983	0.00076107	0.00023424	1.308e-05	6.5e-06	-0.0	0.00088177	0.00015388	2.05e-06	673.43825929	669.74102509	718.13455051	2.84315109	0.43841877	-0.32984979
0.11026	81.33493	0.00075971	0.00023442	1.312e-05	6.5e-06	-0.0	0.00088273	0.00015405	2.05e-06	673.46490068	669.75619883	718.12103402	2.83946677	0.43833763	-0.32983918
0.11032	81.37156	0.00075835	0.0002346	1.315e-05	6.51e-06	-0.0	0.00088369	0.00015423	2.05e-06	673.49153363	669.77136304	718.10753166	2.83578797	0.43825649	-0.32982859
0.11037	81.40819	0.000757	0.00023478	1.319e-05	6.51e-06	0.0	0.00088465	0.0001544	2.05e-06	673.5181583	669.78651773	718.09404342	2.83210835	0.43817535	-0.32981799
0.11043	81.44481	0.00075565	0.00023496	1.323e-05	6.52e-06	0.0	0.0008856	0.00015457	2.05e-06	673.54477465	669.8016629	718.08056929	2.82843384	0.43809421	-0.32980741
0.11048	81.48143	0.0007543	0.00023514	1.327e-05	6.52e-06	0.0	0.00088656	0.00015475	2.05e-06	673.57138284	669.81679855	718.06710925	2.82476579	0.43801307	-0.32979686
0.12055	88.11914	0.00052926	0.00026245	2.169e-05	7.09e-06	-0.0	0.00104612	0.00018393	2.05e-06	678.39524341	672.4381136	715.82837082	2.20639726	0.42372823	-0.32803948
0.1206	88.15507	0.00052815	0.00026257	2.174e-05	7.09e-06	-0.0	0.0010469	0.00018407	2.05e-06	678.4217939	672.45169302	715.81729927	2.20327668	0.42365589	-0.32803079
0.12066	88.19099	0.00052705	0.00026269	2.179e-05	7.09e-06	0.0	0.00104769	0.00018422	2.05e-06	678.44835061	672.46526506	715.8062397	2.200157	0.42358358	-0.32802211
0.12071	88.22691	0.00052595	0.00026281	2.184e-05	7.1e-06	0.0	0.00104847	0.00018436	2.05e-06	678.47491356	672.47882974	715.79519212	2.19704146	0.42351142	-0.32801344
0.12077	88.26282	0.00052485	0.00026293	2.19e-05	7.1e-06	0.0	0.00104925	0.0001845	2.05e-06	678.50148283	672.49238706	715.78415649	2.19392853	0.42343936	-0.32800478
0.12082	88.29873	0.00052375	0.00026305	2.195e-05	7.1e-06	-0.0	0.00105004	0.00018465	2.05e-06	678.5280585	672.50593706	715.77313282	2.19081619	0.42336731	-0.32799612
0.12088	88.33464	0.00052265	0.00026316	2.2e-05	7.1e-06	-0.0	0.00105082	0.00018479	2.05e-06	678.55464057	672.51947971	715.7621211	2.18770796	0.42329542	-0.32798748
0.12093	88.37054	0.00052156	0.00026328	2.206e-05	7.1e-06	-0.0	0.0010516	0.00018494	2.05e-06	678.58122914	672.53301506	715.75112132	2.18460261	0.42322363	-0.32797885
0.12099	88.40644	0.00052046	0.0002634	2.211e-05	7.1e-06	0.0	0.00105237	0.00018508	2.05e-06	678.60782427	672.5465431	715.74013345	2.18149764	0.42315185	-0.32797022
0.12104	88.44234	0.00051937	0.00026351	2.216e-05	7.11e-06	0.0	0.00105315	0.00018522	2.05e-06	678.63442598	672.56006384	715.72915751	2.17839659	0.42308021	-0.3279616
0.1211	88.47823	0.00051828	0.00026363	2.222e-05	7.11e-06	0.0	0.00105393	0.00018537	2.05e-06	678.66103434	672.5735773	715.71819348	2.17529879	0.4230087	-0.327953
0.12115	88.51412	0.00051719	0.00026374	2.227e-05	7.11e-06	-0.0	0.0010547	0.00018551	2.05e-06	678.68764944	672.58708349	715.70724134	2.17220116	0.42293719	-0.3279444
0.12121	88.55	0.0005161	0.00026386	2.232e-05	7.11e-06	-0.0	0.00105548	0.00018565	2.05e-06	678.71427129	672.60058241	715.6963011	2.16910729	0.42286583	-0.32793581
0.12126	88.58588	0.00051501	0.00026397	2.238e-05	7.11e-06	-0.0	0.00105625	0.0001858	2.05e-06	678.74089995	672.61407408	715.68537273	2.16601697	0.42279459	-0.32792723
0.12132	88.62176	0.00051393	0.00026409	2.243e-05	7.12e-06	0.0	0.00105703	0.00018594	2.05e-06	678.76753552	672.62755852	715.67445623	2.16292664	0.42272336	-0.32791866
0.12137	88.65763	0.00051284	0.0002642	2.249e-05	7.12e-06	0.0	0.0010578	0.00018608	2.05e-06	678.794178	672.64103572	715.66355159	2.15983991	0.42265226	-0.3279101
0.12143	88.6935	0.00051176	0.00026432	2.254e-05	7.12e-06	0.0	0.00105857	0.00018623	2.05e-06	678.82082746	672.6545057	715.6526588	2.15675701	0.42258131	-0.32790156
0.12148	88.72937	0.00051068	0.00026443	2.259e-05	7.12e-06	-0.0	0.00105934	0.00018637	2.05e-06	678.84748399	672.66796848	715.64177785	2.15367396	0.42251036	-0.32789301
0.13155	95.22978	0.00033586	0.00027979	3.382e-05	7.2e-06	0.0	0.00118417	0.0002097	2.05e-06	683.89138369	675.02019386	713.84078806	1.62629555	0.41142864	-0.32647931
0.1316	95.26496	0.00033502	0.00027984	3.389e-05	7.2e-06	0.0	0.00118476	0.00020981	2.05e-06	683.9200591	675.03248445	713.83193954	1.62359351	0.41138	-0.32647236
0.13166	95.30014	0.00033419	0.0002799	3.396e-05	7.2e-06	0.0	0.00118536	0.00020992	2.05e-06	683.94874831	675.04476932	713.82310133	1.62089375	0.41133154	-0.32646543
0.13171	95.33531	0.00033337	0.00027995	3.403e-05	7.2e-06	-0.0	0.00118595	0.00021003	2.05e-06	683.97745135	675.05704848	713.81427344	1.61819446	0.41128313	-0.3264585
0.13177	95.37047	0.00033254	0.00028001	3.41e-05	7.2e-06	-0.0	0.00118654	0.00021015	2.05e-06	684.00616821	675.06932194	713.80545586	1.61549803	0.41123495	-0.32645158
0.13182	95.40564	0.00033171	0.00028006	3.417e-05	7.2e-06	-0.0	0.00118713	0.00021026	2.05e-06	684.03489893	675.0815897	713.79664858	1.61280302	0.41118688	-0.32644466
0.13188	95.4408	0.00033089	0.00028011	3.424e-05	7.2e-06	0.0	0.00118772	0.00021037	2.05e-06	684.06364352	675.09385177	713.78785159	1.61010924	0.41113892	-0.32643776
0.13193	95.47595	0.00033007	0.00028017	3.431e-05	7.2e-06	0.0	0.00118831	0.00021048	2.05e-06	684.092402	675.10610815	713.77906488	1.60741823	0.41109119	-0.32643086
0.13199	95.5111	0.00032925	0.00028022	3.438e-05	7.19e-06	0.0	0.0011889	0.00021059	2.05e-06	684.12117438	675.11835884	713.77028846	1.60472807	0.41104353	-0.32642397
0.13204	95.54625	0.00032842	0.00028027	3.445e-05	7.19e-06	-0.0	0.00118949	0.00021071	2.05e-06	684.14996069	675.13060385	713.7615223	1.60203961	0.41099601	-0.32641709
0.1321	95.5814	0.00032761	0.00028032	3.452e-05	7.19e-06	-0.0	0.00119008	0.00021082	2.05e-06	684.17876093	675.14284319	713.75276641	1.59935408	0.41094874	-0.32641022
0.13215	95.61654	0.00032679	0.00028037	3.459e-05	7.19e-06	0.0	0.00119066	0.00021093	2.05e-06	684.20757514	675.15507686	713.74402078	1.59666876	0.41090148	-0.32640335
0.13221	95.65167	0.00032597	0.00028043	3.466e-05	7.19e-06	0.0	0.00119125	0.00021104	2.05e-06	684.23640331	675.16730486	713.73528539	1.59398582	0.41085443	-0.32639649
0.13226	95.68681	0.00032516	0.00028048	3.473e-05	7.19e-06	0.0	0.00119183	0.00021115	2.05e-06	684.26524548	675.17952721	713.72656025	1.59130522	0.41080757	-0.32638965
0.13232	95.72194	0.00032434	0.00028053	3.48e-05	7.19e-06	-0.0	0.00119242	0.00021126	2.05e-06	684.29410165	675.1917439	713.71784535	1.58862504	0.41076075	-0.32638281
0.13237	95.75706	0.00032353	0.00028058	3.487e-05	7.19e-06	-0.0	0.001193	0.00021137	2.05e-06	684.32297184	675.20395493	713.70914068	1.58594765	0.41071417	-0.32637597
0.13243	95.79218	0.00032272	0.00028063	3.494e-05	7.19e-06	-0.0	0.00119358	0.00021148	2.05e-06	684.35185607	675.21616032	713.70044622	1.5832717	0.41066771	-0.32636915
0.13248	95.8273	0.00032191	0.00028068	3.501e-05	7.19e-06	0.0	0.00119416	0.00021159	2.05e-06	684.38075435	675.22836007	713.69176199	1.58059693	0.41062135	-0.32636233
0.14255	102.19139	0.00019511	0.00028467	4.943e-05	6.83e-06	0.0	0.00128534	0.00022915	2.05e-06	689.91115461	677.36906701	712.26769859	1.11744555	0.40474287	-0.32524457
0.1426	102.22583	0.00019453	0.00028467	4.952e-05	6.83e-06	0.0	0.00128576	0.00022923	2.05e-06	689.94266572	677.38027191	712.26078418	1.11504558	0.40472535	-0.32523914
0.14266	102.26026	0.00019395	0.00028466	4.961e-05	6.83e-06	-0.0	0.00128617	0.00022931	2.05e-06	689.97418978	677.39147146	712.25387885	1.11264667	0.40470796	-0.32523372
0.14271	102.29469	0.00019337	0.00028466	4.969e-05	6.82e-06	-0.0	0.00128659	0.00022939	2.05e-06	690.00572679	677.40266567	712.24698258	1.11024983	0.40469082	-0.32522831
0.14277	102.32911	0.00019279	0.00028465	4.978e-05	6.82e-06	0.0	0.00128701	0.00022947	2.05e-06	690.03727668	677.41385453	712.24009536	1.10785333	0.40467373	-0.3252229
0.14282	102.36353	0.00019222	0.00028464	4.987e-05	6.82e-06	0.0	0.00128742	0.00022956	2.05e-06	690.06883946	677.42503805	712.2332172	1.10545886	0.40465688	-0.3252175
0.14288	102.39795	0.00019164	0.00028464	4.996e-05	6.82e-06	0.0	0.00128784	0.00022964	2.05e-06	690.10041508	677.43621621	712.22634808	1.10306534	0.40464015	-0.32521211
0.14293	102.43236	0.00019107	0.00028463	5.005e-05	6.81e-06	-0.0	0.00128825	0.00022972	2.05e-06	690.13200351	677.44738903	712.21948801	1.10067301	0.40462356	-0.32520673
0.14299	102.46677	0.0001905	0.00028462	5.013e-05	6.81e-06	-0.0	0.00128866	0.0002298	2.05e-06	690.16360473	677.45855649	712.21263697	1.0982826	0.40460721	-0.32520135
0.14304	102.50118	0.00018993	0.00028462	5.022e-05	6.81e-06	0.0	0.00128908	0.00022988	2.05e-06	690.19521869	677.46971861	712.20579496	1.09589262	0.40459091	-0.32519598
0.1431	102.53558	0.00018936	0.00028461	5.031e-05	6.8e-06	0.0	0.00128949	0.00022996	2.05e-06	690.22684538	677.48087537	712.19896197	1.09350468	0.40457487	-0.32519062
0.14315	102.56998	0.00018879	0.0002846	5.04e-05	6.8e-06	0.0	0.0012899	0.00023004	2.05e-06	690.25848474	677.49202678	712.192138	1.09111757	0.40455892	-0.32518526
0.14321	102.60437	0.00018822	0.00028459	5.049e-05	6.8e-06	-0.0	0.00129031	0.00023012	2.05e-06	690.29013677	677.50317283	712.18532305	1.0887318	0.40454314	-0.32517991
0.14326	102.63876	0.00018766	0.00028458	5.058e-05	6.8e-06	-0.0	0.00129072	0.0002302	2.05e-06	690.32180142	677.51431352	712.1785171	1.08634776	0.40452758	-0.32517457
0.14332	102.67315	0.00018709	0.00028457	5.067e-05	6.79e-06	0.0	0.00129112	0.00023028	2.05e-06	690.35347865	677.52544886	712.17172016	1.08396429	0.40451208	-0.32516923
0.14337	102.70753	0.00018653	0.00028457	5.075e-05	6.79e-06	0.0	0.00129153	0.00023036	2.05e-06	690.38516845	677.53657884	712.16493221	1.08158284	0.40449683	-0.32516391
0.14343	102.74191	0.00018596	0.00028456	5.084e-05	6.79e-06	0.0	0.00129194	0.00023044	2.05e-06	690.41687077	677.54770346	712.15815325	1.07920209	0.40448167	-0.32515859
0.14348	102.77629	0.0001854	0.00028455	5.093e-05	6.78e-06	-0.0	0.00129234	0.00023052	2.05e-06	690.44858558	677.55882272	712.15138328	1.07682286	0.4044667	-0.32515327
0.15354	109.00488	0.00010111	0.00027814	6.899e-05	6.08e-06	0.0	0.00135339	0.00024281	2.05e-06	696.41412651	679.50124229	711.0583494	0.66203196	0.40423938	-0.32429542
0.1536	109.03858	0.00010075	0.00027808	6.91e-05	6.08e-06	0.0	0.00135365	0.00024287	2.05e-06	696.4472671	679.51133724	711.05314491	0.6598751	0.40425054	-0.32429133
0.15365	109.07227	0.00010038	0.00027802	6.921e-05	6.08e-06	-0.0	0.00135392	0.00024292	2.05e-06	696.48040906	679.52142638	711.04794847	0.65771961	0.40426184	-0.32428725
0.15371	109.10596	0.00010002	0.00027796	6.932e-05	6.07e-06	-0.0	0.00135418	0.00024298	2.05e-06	696.51355228	679.53150971	711.04276008	0.65556529	0.40427324	-0.32428318
0.15376	109.13965	9.966e-05	0.0002779	6.943e-05	6.07e-06	0.0	0.00135444	0.00024303	2.05e-06	696.5466967	679.54158721	711.03757971	0.65341205	0.40428476	-0.32427912
0.15382	109.17333	9.929e-05	0.00027784	6.954e-05	6.06e-06	0.0	0.00135471	0.00024308	2.05e-06	696.57984222	679.5516589	711.03240738	0.65126027	0.40429641	-0.32427506
0.15387	109.20701	9.893e-05	0.00027778	6.965e-05	6.06e-06	-0.0	0.00135497	0.00024314	2.05e-06	696.61298875	679.56172476	711.02724307	0.64910931	0.40430814	-0.324271
0.15393	109.24068	9.857e-05	0.00027772	6.976e-05	6.05e-06	-0.0	0.00135523	0.00024319	2.05e-06	696.64613622	679.5717848	711.02208679	0.64696008	0.40432003	-0.32426696
0.15398	109.27435	9.822e-05	0.00027766	6.986e-05	6.05e-06	0.0	0.00135549	0.00024325	2.05e-06	696.67928451	679.58183901	711.01693851	0.64481144	0.40433198	-0.32426292
0.15404	109.30802	9.786e-05	0.0002776	6.997e-05	6.04e-06	0.0	0.00135575	0.0002433	2.05e-06	696.71243358	679.59188738	711.01179825	0.6426646	0.40434409	-0.32425888
0.15409	109.34168	9.75e-05	0.00027754	7.008e-05	6.04e-06	-0.0	0.00135601	0.00024336	2.05e-06	696.74558328	679.60192992	711.006666	0.6405184	0.40435627	-0.32425486
0.15415	109.37534	9.715e-05	0.00027748	7.019e-05	6.03e-06	-0.0	0.00135627	0.00024341	2.05e-06	696.77873359	679.61196663	711.00154175	0.6383739	0.4043686	-0.32425083
0.1542	109.409	9.679e-05	0.00027742	7.03e-05	6.03e-06	0.0	0.00135653	0.00024346	2.05e-06	696.81188437	679.6219975	710.99642549	0.6362302	0.40438101	-0.32424682
0.15426	109.44265	9.644e-05	0.00027735	7.041e-05	6.03e-06	0.0	0.00135679	0.00024352	2.05e-06	696.84503556	679.63202252	710.99131722	0.63408803	0.40439356	-0.32424281
0.15431	109.4763	9.608e-05	0.00027729	7.052e-05	6.02e-06	0.0	0.00135704	0.00024357	2.05e-06	696.87818706	679.6420417	710.98621694	0.63194685	0.4044062	-0.32423881
0.15437	109.50994	9.573e-05	0.00027723	7.063e-05	6.02e-06	-0.0	0.0013573	0.00024362	2.05e-06	696.91133878	679.65205504	710.98112465	0.62980695	0.40441896	-0.32423481
0.15442	109.54359	9.538e-05	0.00027717	7.074e-05	6.01e-06	-0.0	0.00135755	0.00024368	2.05e-06	696.94449063	679.66206253	710.97604032	0.62766833	0.40443183	-0.32423082
0.15448	109.57722	9.503e-05	0.0002771	7.085e-05	6.01e-06	0.0	0.00135781	0.00024373	2.05e-06	696.97764253	679.67206416	710.97096397	0.62553072	0.40444479	-0.32422684
0.16454	115.67102	4.553e-05	0.00026174	9.273e-05	5.09e-06	-0.0	0.00139391	0.00025154	2.05e-06	702.94269711	681.40229018	710.17089653	0.25624881	0.40814405	-0.323599
0.1646	115.70398	4.533e-05	0.00026163	9.286e-05	5.08e-06	0.0	0.00139405	0.00025158	2.05e-06	702.97413879	681.41119648	710.16719876	0.25436173	0.4081683	-0.3235961
0.16465	115.73694	4.513e-05	0.00026153	9.299e-05	5.07e-06	0.0	0.0013942	0.00025161	2.05e-06	703.0055612	681.4200969	710.16350798	0.25247681	0.40819256	-0.32359321
0.16471	115.76989	4.493e-05	0.00026143	9.312e-05	5.07e-06	-0.0	0.00139434	0.00025164	2.05e-06	703.03696418	681.42899143	710.15982417	0.25059289	0.40821683	-0.32359032
0.16476	115.80284	4.474e-05	0.00026132	9.325e-05	5.06e-06	-0.0	0.00139448	0.00025167	2.05e-06	703.06834767	681.43788008	710.15614734	0.24871114	0.4082411	-0.32358743
0.16482	115.83579	4.454e-05	0.00026122	9.338e-05	5.06e-06	0.0	0.00139463	0.00025171	2.05e-06	703.09971152	681.44676285	710.15247746	0.24683044	0.40826538	-0.32358455
0.16487	115.86873	4.435e-05	0.00026112	9.351e-05	5.05e-06	0.0	0.00139477	0.00025174	2.05e-06	703.13105564	681.45563974	710.14881455	0.24495182	0.40828965	-0.32358168
0.16493	115.90167	4.415e-05	0.00026101	9.363e-05	5.05e-06	-0.0	0.00139491	0.00025177	2.05e-06	703.16237991	681.46451076	710.14515858	0.24307437	0.40831393	-0.32357881
0.16498	115.93461	4.396e-05	0.00026091	9.376e-05	5.04e-06	-0.0	0.00139505	0.00025181	2.05e-06	703.19368423	681.4733759	710.14150957	0.24119891	0.40833822	-0.32357595
0.16504	115.96754	4.376e-05	0.0002608	9.389e-05	5.04e-06	0.0	0.0013952	0.00025184	2.05e-06	703.22496848	681.48223518	710.13786749	0.23932471	0.4083625	-0.32357309
0.16509	116.00047	4.357e-05	0.0002607	9.402e-05	5.03e-06	0.0	0.00139534	0.00025187	2.05e-06	703.25623256	681.49108859	710.13423234	0.23745241	0.40838679	-0.32357024
0.16515	116.0334	4.338e-05	0.00026059	9.415e-05	5.03e-06	-0.0	0.00139548	0.0002519	2.05e-06	703.28747634	681.49993614	710.13060413	0.23558148	0.40841107	-0.32356739
0.1652	116.06632	4.319e-05	0.00026049	9.428e-05	5.02e-06	-0.0	0.00139562	0.00025193	2.05e-06	703.31869974	681.50877783	710.12698283	0.23371236	0.40843535	-0.32356455
0.16526	116.09923	4.3e-05	0.00026038	9.441e-05	5.02e-06	0.0	0.00139576	0.00025197	2.05e-06	703.34990263	681.51761366	710.12336845	0.23184472	0.40845964	-0.32356171
0.16531	116.13215	4.281e-05	0.00026028	9.454e-05	5.01e-06	0.0	0.00139589	0.000252	2.05e-06	703.38108491	681.52644364	710.11976098	0.22997877	0.40848392	-0.32355888
0.16537	116.16506	4.262e-05	0.00026017	9.467e-05	5e-06	-0.0	0.00139603	0.00025203	2.05e-06	703.41224646	681.53526778	710.11616042	0.22811444	0.40850819	-0.32355606
0.16542	116.19796	4.243e-05	0.00026007	9.48e-05	5e-06	-0.0	0.00139617	0.00025206	2.05e-06	703.44338718	681.54408606	710.11256675	0.22625168	0.40853247	-0.32355324
0.16548	116.23087	4.224e-05	0.00025996	9.493e-05	4.99e-06	0.0	0.00139631	0.00025209	2.05e-06	703.47450695	681.55289851	710.10897997	0.22439067	0.40855674	-0.32355042
0.17554	122.19045	1.762e-05	0.000238	0.00011999	4e-06	0.0	0.00141437	0.00025654	2.05e-06	708.71552299	683.07245219	709.56139401	-0.0652514	0.41228166	-0.32312077
0.1756	122.22268	1.753e-05	0.00023787	0.00012013	4e-06	0.0	0.00141444	0.00025656	2.05e-06	708.74201596	683.08028496	709.55888583	-0.06668531	0.41229867	-0.3231188
0.17565	122.2549	1.744e-05	0.00023774	0.00012027	3.99e-06	-0.0	0.0014145	0.00025658	2.05e-06	708.76847506	683.08811322	709.55638296	-0.06811772	0.4123156	-0.32311684
0.17571	122.28712	1.735e-05	0.00023761	0.00012042	3.99e-06	-0.0	0.00141457	0.0002566	2.05e-06	708.79490021	683.095937	709.55388539	-0.06954822	0.41233242	-0.32311488
0.17576	122.31934	1.727e-05	0.00023748	0.00012056	3.98e-06	0.0	0.00141463	0.00025662	2.05e-06	708.82129132	683.1037563	709.55139313	-0.07097678	0.41234913	-0.32311292
0.17582	122.35156	1.718e-05	0.00023734	0.0001207	3.98e-06	-0.0	0.0014147	0.00025663	2.05e-06	708.84764832	683.11157113	709.54890615	-0.0724038	0.41236576	-0.32311097
0.17587	122.38377	1.709e-05	0.00023721	0.00012084	3.97e-06	-0.0	0.00141476	0.00025665	2.05e-06	708.87397114	683.1193815	709.54642447	-0.07382863	0.41238226	-0.32310902
0.17593	122.41598	1.7e-05	0.00023708	0.00012099	3.97e-06	0.0	0.00141483	0.00025667	2.05e-06	708.90025968	683.12718741	709.54394806	-0.07525205	0.41239868	-0.32310708
0.17598	122.44818	1.691e-05	0.00023695	0.00012113	3.96e-06	0.0	0.00141489	0.00025669	2.05e-06	708.92651389	683.13498888	709.54147692	-0.07667318	0.41241498	-0.32310514
0.17604	122.48038	1.683e-05	0.00023682	0.00012127	3.95e-06	-0.0	0.00141495	0.0002567	2.05e-06	708.95273366	683.14278591	709.53901105	-0.07809279	0.41243119	-0.32310321
0.17609	122.51258	1.674e-05	0.00023668	0.00012142	3.95e-06	-0.0	0.00141502	0.00025672	2.05e-06	708.97891894	683.15057852	709.53655043	-0.07951045	0.41244728	-0.32310128
0.17615	122.54477	1.666e-05	0.00023655	0.00012156	3.94e-06	0.0	0.00141508	0.00025674	2.05e-06	709.00506965	683.15836671	709.53409508	-0.08092617	0.41246327	-0.32309935
0.1762	122.57696	1.657e-05	0.00023642	0.0001217	3.94e-06	-0.0	0.00141514	0.00025676	2.05e-06	709.0311857	683.16615049	709.53164496	-0.08234031	0.41247916	-0.32309743
0.17626	122.60914	1.649e-05	0.00023629	0.00012184	3.93e-06	-0.0	0.00141521	0.00025677	2.05e-06	709.05726703	683.17392986	709.52920009	-0.08375224	0.41249493	-0.32309551
0.17631	122.64133	1.64e-05	0.00023615	0.00012199	3.93e-06	0.0	0.00141527	0.00025679	2.05e-06	709.08331355	683.18170484	709.52676045	-0.08516273	0.41251061	-0.3230936
0.17637	122.6735	1.632e-05	0.00023602	0.00012213	3.92e-06	0.0	0.00141533	0.00025681	2.05e-06	709.1093252	683.18947544	709.52432604	-0.08657092	0.41252617	-0.32309169
0.17642	122.70568	1.623e-05	0.00023589	0.00012227	3.92e-06	-0.0	0.00141539	0.00025682	2.05e-06	709.13530189	683.19724166	709.52189684	-0.08797757	0.41254163	-0.32308978
0.17648	122.73785	1.615e-05	0.00023575	0.00012242	3.91e-06	-0.0	0.00141545	0.00025684	2.05e-06	709.16124355	683.20500352	709.51947286	-0.08938225	0.41255697	-0.32308788
0.18654	128.56367	5.98e-06	0.00021045	0.00014896	3e-06	-0.0	0.00142295	0.00025918	2.05e-06	713.07118997	684.55943561	709.17164856	-0.34318651	0.41214838	-0.32281507
0.1866	128.59517	5.95e-06	0.00021031	0.00014911	3e-06	0.0	0.00142297	0.00025919	2.05e-06	713.08829082	684.56651927	709.17018225	-0.34420514	0.41212914	-0.32281392
0.18665	128.62667	5.91e-06	0.00021017	0.00014925	2.99e-06	-0.0	0.001423	0.0002592	2.05e-06	713.10534833	684.57359997	709.16871984	-0.34522155	0.41210973	-0.32281277
0.18671	128.65816	5.88e-06	0.00021003	0.0001494	2.99e-06	-0.0	0.00142302	0.00025921	2.05e-06	713.1223625	684.58067771	709.1672613	-0.34623502	0.41209011	-0.32281163
0.18676	128.68965	5.85e-06	0.00020989	0.00014954	2.98e-06	0.0	0.00142305	0.00025922	2.05e-06	713.13933335	684.58775252	709.16580663	-0.34724638	0.41207034	-0.32281049
0.18682	128.72114	5.82e-06	0.00020975	0.00014968	2.98e-06	0.0	0.00142307	0.00025923	2.05e-06	713.15626087	684.59482438	709.16435583	-0.34825512	0.41205038	-0.32280935
0.18687	128.75262	5.78e-06	0.00020961	0.00014983	2.97e-06	-0.0	0.0014231	0.00025924	2.05e-06	713.17314509	684.60189332	709.16290888	-0.34926125	0.41203022	-0.32280822
0.18693	128.78409	5.75e-06	0.00020947	0.00014997	2.97e-06	0.0	0.00142312	0.00025925	2.05e-06	713.189986	684.60895934	709.16146578	-0.35026527	0.41200992	-0.32280709
0.18698	128.81557	5.72e-06	0.00020933	0.00015012	2.97e-06	0.0	0.00142314	0.00025926	2.05e-06	713.20678363	684.61602244	709.16002651	-0.35126628	0.41198939	-0.32280596
0.18704	128.84704	5.68e-06	0.00020919	0.00015026	2.96e-06	-0.0	0.00142317	0.00025927	2.05e-06	713.22353797	684.62308263	709.15859108	-0.35226519	0.41196871	-0.32280483
0.18709	128.87851	5.65e-06	0.00020905	0.00015041	2.96e-06	-0.0	0.00142319	0.00025928	2.05e-06	713.24024904	684.63013993	709.15715946	-0.35326156	0.41194785	-0.32280371
0.18715	128.90997	5.62e-06	0.00020891	0.00015055	2.95e-06	0.0	0.00142321	0.00025928	2.05e-06	713.25691685	684.63719433	709.15573165	-0.35425522	0.41192679	-0.32280259
0.1872	128.94143	5.59e-06	0.00020876	0.0001507	2.95e-06	-0.0	0.00142324	0.00025929	2.05e-06	713.27354142	684.64424585	709.15430765	-0.35524678	0.41190557	-0.32280147
0.18726	128.97288	5.56e-06	0.00020862	0.00015084	2.94e-06	-0.0	0.00142326	0.0002593	2.05e-06	713.29012274	684.65129448	709.15288744	-0.35623544	0.41188415	-0.32280036
0.18731	129.00434	5.53e-06	0.00020848	0.00015099	2.94e-06	0.0	0.00142328	0.00025931	2.05e-06	713.30666084	684.65834025	709.15147102	-0.35722185	0.41186256	-0.32279925
0.18737	129.03578	5.49e-06	0.00020834	0.00015113	2.93e-06	0.0	0.00142331	0.00025932	2.05e-06	713.32315573	684.66538315	709.15005837	-0.35820587	0.41184079	-0.32279814
0.18742	129.06723	5.46e-06	0.0002082	0.00015127	2.93e-06	-0.0	0.00142333	0.00025933	2.05e-06	713.33960741	684.6724232	709.14864949	-0.35918707	0.41181882	-0.32279703
0.18748	129.09867	5.43e-06	0.00020806	0.00015142	2.92e-06	0.0	0.00142335	0.00025934	2.05e-06	713.35601591	684.67946039	709.14724437	-0.36016617	0.41179669	-0.32279593
0.19754	134.79109	1.88e-06	0.0001828	0.00017711	2.19e-06	-0.0	0.00142598	0.00026057	2.05e-06	715.65787299	685.92539761	708.94462346	-0.49866186	0.40469919	-0.32263701
0.1976	134.82186	1.87e-06	0.00018267	0.00017724	2.18e-06	0.0	0.00142599	0.00026058	2.05e-06	715.66682539	685.93200423	708.9437676	-0.49920625	0.40464426	-0.32263634
0.19765	134.85263	1.86e-06	0.00018254	0.00017738	2.18e-06	-0.0	0.00142599	0.00026058	2.05e-06	715.67574113	685.93860888	708.94291399	-0.49974875	0.40458918	-0.32263567
0.19771	134.88339	1.85e-06	0.0001824	0.00017751	2.18e-06	-0.0	0.001426	0.00026059	2.05e-06	715.68462026	685.94521157	708.94206261	-0.50028882	0.40453391	-0.322635
0.19776	134.91416	1.84e-06	0.00018227	0.00017765	2.17e-06	0.0	0.00142601	0.00026059	2.05e-06	715.69346284	685.95181229	708.94121346	-0.50082682	0.40447849	-0.32263433
0.19782	134.94491	1.83e-06	0.00018214	0.00017778	2.17e-06	-0.0	0.00142602	0.0002606	2.05e-06	715.70226892	685.95841106	708.94036654	-0.50136285	0.40442292	-0.32263367
0.19787	134.97566	1.82e-06	0.000182	0.00017792	2.17e-06	-0.0	0.00142603	0.0002606	2.05e-06	715.71103855	685.96500787	708.93952184	-0.50189635	0.40436715	-0.32263301
0.19793	135.00641	1.81e-06	0.00018187	0.00017805	2.16e-06	0.0	0.00142603	0.00026061	2.05e-06	715.71977178	685.97160272	708.93867934	-0.50242798	0.40431124	-0.32263234
0.19798	135.03716	1.8e-06	0.00018174	0.00017819	2.16e-06	0.0	0.00142604	0.00026061	2.05e-06	715.72846866	685.97819563	708.93783904	-0.50295744	0.40425516	-0.32263169
0.19804	135.0679	1.79e-06	0.0001816	0.00017832	2.15e-06	-0.0	0.00142605	0.00026062	2.05e-06	715.73712925	685.98478659	708.93700094	-0.50348456	0.40419891	-0.32263103
0.19809	135.09864	1.78e-06	0.00018147	0.00017845	2.15e-06	0.0	0.00142606	0.00026062	2.05e-06	715.7457536	685.9913756	708.93616502	-0.5040098	0.40414251	-0.32263037
0.19815	135.12938	1.76e-06	0.00018134	0.00017859	2.15e-06	0.0	0.00142607	0.00026063	2.05e-06	715.75434176	685.99796267	708.93533129	-0.50453269	0.40408593	-0.32262972
0.1982	135.16011	1.75e-06	0.00018121	0.00017872	2.14e-06	-0.0	0.00142607	0.00026063	2.05e-06	715.76289379	686.0045478	708.93449972	-0.50505345	0.40402919	-0.32262907
0.19826	135.19083	1.74e-06	0.00018107	0.00017886	2.14e-06	0.0	0.00142608	0.00026064	2.05e-06	715.77140973	686.01113099	708.93367032	-0.50557232	0.4039723	-0.32262842
0.19831	135.22156	1.73e-06	0.00018094	0.00017899	2.14e-06	0.0	0.00142609	0.00026064	2.05e-06	715.77988963	686.01771225	708.93284307	-0.50608866	0.40391522	-0.32262777
0.19837	135.25228	1.72e-06	0.00018081	0.00017913	2.13e-06	-0.0	0.0014261	0.00026064	2.05e-06	715.78833356	686.02429157	708.93201798	-0.50660315	0.40385799	-0.32262712
0.19842	135.283	1.71e-06	0.00018067	0.00017926	2.13e-06	-0.0	0.0014261	0.00026065	2.05e-06	715.79674156	686.03086896	708.93119502	-0.50711553	0.40380061	-0.32262647
0.19848	135.31371	1.7e-06	0.00018054	0.00017939	2.13e-06	0.0	0.00142611	0.00026065	2.05e-06	715.80511369	686.03744442	708.9303742	-0.50762555	0.40374305	-0.32262583
0.20854	140.87297	5.8e-07	0.00015759	0.00020249	1.58e-06	-0.0	0.00142694	0.00026135	2.05e-06	716.79126523	687.21003771	708.80895925	-0.56837361	0.39072916	-0.32253058
0.20859	140.90302	5.8e-07	0.00015747	0.0002026	1.57e-06	0.0	0.00142694	0.00026136	2.05e-06	716.79399651	687.21628359	708.80841698	-0.56854569	0.39064601	-0.32253015
0.20865	140.93306	5.8e-07	0.00015736	0.00020272	1.57e-06	-0.0	0.00142694	0.00026136	2.05e-06	716.79670247	687.22252776	708.80787567	-0.56871633	0.39056275	-0.32252973
0.2087	140.96309	5.7e-07	0.00015724	0.00020284	1.57e-06	-0.0	0.00142695	0.00026136	2.05e-06	716.79938315	687.2287702	708.80733532	-0.56888521	0.39047936	-0.32252931
0.20876	140.99313	5.7e-07	0.00015712	0.00020296	1.57e-06	0.0	0.00142695	0.00026137	2.05e-06	716.80203864	687.23501092	708.8067959	-0.56905276	0.39039587	-0.32252888
0.20881	141.02316	5.7e-07	0.000157	0.00020307	1.56e-06	0.0	0.00142695	0.00026137	2.05e-06	716.80466897	687.24124991	708.80625743	-0.56921875	0.39031227	-0.32252846
0.20887	141.05318	5.6e-07	0.00015689	0.00020319	1.56e-06	-0.0	0.00142695	0.00026137	2.05e-06	716.80727421	687.24748719	708.8057199	-0.5693831	0.39022855	-0.32252804
0.20892	141.0832	5.6e-07	0.00015677	0.00020331	1.56e-06	0.0	0.00142696	0.00026138	2.05e-06	716.80985441	687.25372275	708.80518329	-0.56954614	0.39014473	-0.32252762
0.20898	141.11322	5.6e-07	0.00015665	0.00020343	1.56e-06	0.0	0.00142696	0.00026138	2.05e-06	716.81240963	687.25995658	708.80464761	-0.56970747	0.39006078	-0.3225272
0.20903	141.14324	5.5e-07	0.00015654	0.00020354	1.55e-06	-0.0	0.00142696	0.00026138	2.05e-06	716.81493992	687.2661887	708.80411285	-0.56986736	0.38997673	-0.32252678
0.20909	141.17325	5.5e-07	0.00015642	0.00020366	1.55e-06	0.0	0.00142696	0.00026138	2.05e-06	716.81744535	687.2724191	708.80357901	-0.57002587	0.38989257	-0.32252636
0.20914	141.20326	5.5e-07	0.0001563	0.00020378	1.55e-06	0.0	0.00142697	0.00026139	2.05e-06	716.81992597	687.27864777	708.80304607	-0.57018263	0.38980829	-0.32252594
0.2092	141.23326	5.5e-07	0.00015619	0.0002039	1.55e-06	-0.0	0.00142697	0.00026139	2.05e-06	716.82238184	687.28487473	708.80251404	-0.57033808	0.38972391	-0.32252552
0.20925	141.26326	5.4e-07	0.00015607	0.00020401	1.54e-06	-0.0	0.00142697	0.00026139	2.05e-06	716.82481301	687.29109997	708.80198291	-0.57049201	0.38963942	-0.3225251
0.20931	141.29326	5.4e-07	0.00015595	0.00020413	1.54e-06	0.0	0.00142697	0.0002614	2.05e-06	716.82721953	687.29732348	708.80145267	-0.57064433	0.3895548	-0.32252469
0.20936	141.32325	5.4e-07	0.00015584	0.00020425	1.54e-06	-0.0	0.00142698	0.0002614	2.05e-06	716.82960148	687.30354528	708.80092332	-0.57079535	0.3894701	-0.32252427
0.20942	141.35324	5.3e-07	0.00015572	0.00020436	1.54e-06	-0.0	0.00142698	0.0002614	2.05e-06	716.8319589	687.30976536	708.80039485	-0.57094471	0.38938527	-0.32252386
0.20947	141.38323	5.3e-07	0.0001556	0.00020448	1.53e-06	0.0	0.00142698	0.0002614	2.05e-06	716.83429185	687.31598372	708.79986726	-0.57109263	0.38930033	-0.32252344
0.21954	146.80947	1.9e-07	0.0001359	0.00022423	1.14e-06	0.0	0.00142723	0.00026184	2.05e-06	716.9055655	688.42494726	708.71329272	-0.57655885	0.37220394	-0.32245548
0.21959	146.83879	1.9e-07	0.0001358	0.00022433	1.14e-06	0.0	0.00142723	0.00026184	2.05e-06	716.90430336	688.43084773	708.7128507	-0.5764882	0.37210353	-0.32245514
0.21965	146.8681	1.9e-07	0.00013571	0.00022443	1.14e-06	-0.0	0.00142723	0.00026184	2.05e-06	716.90302625	688.43674647	708.7124088	-0.57641675	0.37200306	-0.32245479
0.2197	146.89741	1.8e-07	0.00013561	0.00022453	1.13e-06	-0.0	0.00142724	0.00026184	2.05e-06	716.90173422	688.44264345	708.71196701	-0.5763444	0.37190254	-0.32245444
0.21976	146.92672	1.8e-07	0.00013551	0.00022462	1.13e-06	0.0	0.00142724	0.00026185	2.05e-06	716.90042729	688.44853868	708.71152532	-0.57627105	0.37180195	-0.32245409
0.21981	146.95602	1.8e-07	0.00013541	0.00022472	1.13e-06	-0.0	0.00142724	0.00026185	2.05e-06	716.89910553	688.45443217	708.71108374	-0.57619693	0.3717013	-0.32245375
0.21987	146.98532	1.8e-07	0.00013531	0.00022482	1.13e-06	-0.0	0.00142724	0.00026185	2.05e-06	716.89776898	688.4603239	708.71064225	-0.57612179	0.37160059	-0.3224534
0.21992	147.01462	1.8e-07	0.00013521	0.00022492	1.13e-06	0.0	0.00142724	0.00026185	2.05e-06	716.89641768	688.46621389	708.71020087	-0.5760458	0.37149983	-0.32245305
0.21998	147.04391	1.8e-07	0.00013511	0.00022502	1.13e-06	-0.0	0.00142724	0.00026185	2.05e-06	716.89505167	688.47210213	708.70975957	-0.57596899	0.37139901	-0.32245271
0.22003	147.0732	1.8e-07	0.00013501	0.00022512	1.12e-06	-0.0	0.00142724	0.00026186	2.05e-06	716.893671	688.47798862	708.70931837	-0.57589114	0.37129812	-0.32245236
0.22009	147.10248	1.8e-07	0.00013492	0.00022522	1.12e-06	0.0	0.00142724	0.00026186	2.05e-06	716.89227571	688.48387335	708.70887726	-0.57581253	0.37119718	-0.32245201
0.22014	147.13176	1.8e-07	0.00013482	0.00022532	1.12e-06	0.0	0.00142724	0.00026186	2.05e-06	716.89086586	688.48975634	708.70843623	-0.57573299	0.37109618	-0.32245167
0.2202	147.16104	1.8e-07	0.00013472	0.00022541	1.12e-06	-0.0	0.00142724	0.00026186	2.05e-06	716.88944147	688.49563758	708.70799529	-0.57565253	0.37099512	-0.32245132
0.22025	147.19031	1.7e-07	0.00013462	0.00022551	1.12e-06	0.0	0.00142724	0.00026186	2.05e-06	716.88800261	688.50151706	708.70755442	-0.57557131	0.37089401	-0.32245098
0.22031	147.21958	1.7e-07	0.00013452	0.00022561	1.11e-06	0.0	0.00142724	0.00026186	2.05e-06	716.8865493	688.5073948	708.70711363	-0.57548904	0.37079283	-0.32245063
0.22036	147.24885	1.7e-07	0.00013443	0.00022571	1.11e-06	-0.0	0.00142724	0.00026187	2.05e-06	716.8850816	688.51327078	708.7066729	-0.57540603	0.3706916	-0.32245028
0.22042	147.27811	1.7e-07	0.00013433	0.00022581	1.11e-06	-0.0	0.00142724	0.00026187	2.05e-06	716.88359955	688.51914501	708.70623225	-0.57532213	0.37059031	-0.32244994
0.22047	147.30737	1.7e-07	0.00013423	0.0002259	1.11e-06	0.0	0.00142725	0.00026187	2.05e-06	716.88210319	688.52501749	708.70579167	-0.57523728	0.37048896	-0.32244959
0.23054	152.60063	6e-08	0.00011781	0.00024234	8.3e-07	0.0	0.00142732	0.00026215	2.05e-06	716.40920811	689.56993737	708.62354045	-0.54770589	0.35120533	-0.32238498
0.23059	152.62922	6e-08	0.00011773	0.00024242	8.3e-07	-0.0	0.00142732	0.00026216	2.05e-06	716.40574457	689.57548368	708.6230693	-0.54750284	0.35109703	-0.32238461
0.23065	152.65781	6e-08	0.00011765	0.00024251	8.3e-07	0.0	0.00142733	0.00026216	2.05e-06	716.40227353	689.5810282	708.6225978	-0.54729941	0.35098871	-0.32238424
0.2307	152.68639	6e-08	0.00011757	0.00024259	8.3e-07	0.0	0.00142733	0.00026216	2.05e-06	716.39879501	689.58657093	708.62212594	-0.54709545	0.35088036	-0.32238387
0.23076	152.71497	6e-08	0.00011748	0.00024267	8.3e-07	-0.0	0.00142733	0.00026216	2.05e-06	716.39530904	689.59211188	708.62165373	-0.54689112	0.350772	-0.3223835
0.23081	152.74355	6e-08	0.0001174	0.00024275	8.3e-07	-0.0	0.00142733	0.00026216	2.05e-06	716.39181565	689.59765104	708.62118116	-0.54668632	0.35066361	-0.32238313
0.23087	152.77212	6e-08	0.00011732	0.00024283	8.3e-07	0.0	0.00142733	0.00026216	2.05e-06	716.38831487	689.60318841	708.62070823	-0.54648109	0.35055521	-0.32238275
0.23092	152.80069	6e-08	0.00011724	0.00024291	8.2e-07	-0.0	0.00142733	0.00026216	2.05e-06	716.38480674	689.608724	708.62023494	-0.54627546	0.35044678	-0.32238238
0.23098	152.82926	6e-08	0.00011716	0.000243	8.2e-07	-0.0	0.00142733	0.00026217	2.05e-06	716.38129126	689.61425779	708.61976128	-0.54606933	0.35033833	-0.32238201
0.23103	152.85782	6e-08	0.00011708	0.00024308	8.2e-07	0.0	0.00142733	0.00026217	2.05e-06	716.3777685	689.6197898	708.61928726	-0.54586285	0.35022987	-0.32238164
0.23109	152.88638	6e-08	0.00011699	0.00024316	8.2e-07	0.0	0.00142733	0.00026217	2.05e-06	716.37423845	689.62532002	708.61881288	-0.54565588	0.35012138	-0.32238127
0.23114	152.91493	6e-08	0.00011691	0.00024324	8.2e-07	-0.0	0.00142733	0.00026217	2.05e-06	716.37070117	689.63084846	708.61833813	-0.54544851	0.35001288	-0.32238089
0.2312	152.94348	6e-08	0.00011683	0.00024332	8.2e-07	-0.0	0.00142733	0.00026217	2.05e-06	716.36715667	689.6363751	708.61786301	-0.54524074	0.34990436	-0.32238052
0.23125	152.97203	6e-08	0.00011675	0.0002434	8.2e-07	0.0	0.00142733	0.00026217	2.05e-06	716.36360499	689.64189996	708.61738752	-0.54503249	0.34979581	-0.32238015
0.23131	153.00057	6e-08	0.00011667	0.00024348	8.2e-07	-0.0	0.00142733	0.00026217	2.05e-06	716.36004615	689.64742303	708.61691166	-0.54482389	0.34968725	-0.32237977
0.23136	153.02911	6e-08	0.00011659	0.00024356	8.1e-07	-0.0	0.00142733	0.00026217	2.05e-06	716.35648019	689.65294431	708.61643543	-0.5446148	0.34957867	-0.3223794
0.23142	153.05765	6e-08	0.00011651	0.00024365	8.1e-07	0.0	0.00142733	0.00026218	2.05e-06	716.35290713	689.6584638	708.61595882	-0.54440534	0.34947007	-0.32237902
0.23147	153.08618	6e-08	0.00011643	0.00024373	8.1e-07	0.0	0.00142733	0.00026218	2.05e-06	716.349327	689.6639815	708.61548183	-0.54419547	0.34936145	-0.32237865
0.24154	158.24638	2e-08	0.0001029	0.00025727	6.2e-07	0.0	0.00142735	0.00026237	2.05e-06	715.60199105	690.64361295	708.52059624	-0.50051325	0.32931342	-0.32230409
0.24159	158.27425	2e-08	0.00010283	0.00025733	6.2e-07	-0.0	0.00142735	0.00026237	2.05e-06	715.59753385	690.64880195	708.5200307	-0.50025401	0.32920363	-0.32230365
0.24165	158.30211	2e-08	0.00010276	0.0002574	6.2e-07	0.0	0.00142735	0.00026237	2.05e-06	715.59307383	690.65398917	708.51946461	-0.49999466	0.32909384	-0.3223032
0.2417	158.32996	2e-08	0.0001027	0.00025747	6.2e-07	0.0	0.00142736	0.00026237	2.05e-06	715.58861102	690.65917461	708.51889795	-0.49973512	0.32898405	-0.32230276
0.24176	158.35782	2e-08	0.00010263	0.00025754	6.2e-07	-0.0	0.00142736	0.00026237	2.05e-06	715.58414544	690.66435828	708.51833074	-0.49947548	0.32887427	-0.32230231
0.24181	158.38566	2e-08	0.00010256	0.0002576	6.1e-07	-0.0	0.00142736	0.00026238	2.05e-06	715.5796771	690.66954017	708.51776297	-0.49921568	0.32876449	-0.32230186
0.24187	158.41351	2e-08	0.00010249	0.00025767	6.1e-07	0.0	0.00142736	0.00026238	2.05e-06	715.57520602	690.67472029	708.51719463	-0.49895574	0.32865472	-0.32230142
0.24192	158.44135	2e-08	0.00010243	0.00025774	6.1e-07	0.0	0.00142736	0.00026238	2.05e-06	715.57073222	690.67989862	708.51662574	-0.49869568	0.32854495	-0.32230097
0.24198	158.46919	2e-08	0.00010236	0.0002578	6.1e-07	-0.0	0.00142736	0.00026238	2.05e-06	715.56625572	690.68507519	708.51605629	-0.49843546	0.32843518	-0.32230052
0.24203	158.49702	2e-08	0.00010229	0.00025787	6.1e-07	0.0	0.00142736	0.00026238	2.05e-06	715.56177653	690.69024997	708.51548627	-0.49817513	0.32832542	-0.32230008
0.24209	158.52485	2e-08	0.00010223	0.00025794	6.1e-07	0.0	0.00142736	0.00026238	2.05e-06	715.55729467	690.69542298	708.51491569	-0.49791463	0.32821566	-0.32229963
0.24214	158.55268	2e-08	0.00010216	0.000258	6.1e-07	-0.0	0.00142736	0.00026238	2.05e-06	715.55281016	690.70059422	708.51434455	-0.49765403	0.32810591	-0.32229918
0.2422	158.5805	2e-08	0.00010209	0.00025807	6.1e-07	-0.0	0.00142736	0.00026238	2.05e-06	715.54832301	690.70576368	708.51377285	-0.49739328	0.32799617	-0.32229873
0.24225	158.60832	2e-08	0.00010202	0.00025814	6.1e-07	0.0	0.00142736	0.00026238	2.05e-06	715.54383325	690.71093136	708.51320058	-0.4971324	0.32788643	-0.32229828
0.24231	158.63614	2e-08	0.00010196	0.0002582	6.1e-07	0.0	0.00142736	0.00026238	2.05e-06	715.53934088	690.71609727	708.51262775	-0.4968714	0.32777669	-0.32229783
0.24236	158.66395	2e-08	0.00010189	0.00025827	6.1e-07	-0.0	0.00142736	0.00026238	2.05e-06	715.53484594	690.7212614	708.51205436	-0.49661026	0.32766696	-0.32229738
0.24242	158.69176	2e-08	0.00010183	0.00025834	6e-07	0.0	0.00142736	0.00026238	2.05e-06	715.53034843	690.72642376	708.5114804	-0.496349	0.32755723	-0.32229693
0.24247	158.71956	2e-08	0.00010176	0.0002584	6e-07	0.0	0.00142736	0.00026239	2.05e-06	715.52584836	690.73158435	708.51090588	-0.4960876	0.32744751	-0.32229648
0.25253	163.74654	1e-08	9.061e-05	0.00026955	4.7e-07	0.0	0.00142737	0.00026252	2.05e-06	714.6748991	691.64633866	708.39589268	-0.44709779	0.30754014	-0.3222061
0.25259	163.77368	1e-08	9.056e-05	0.00026961	4.7e-07	0.0	0.00142737	0.00026252	2.05e-06	714.67017262	691.65117695	708.39520908	-0.44682843	0.30743268	-0.32220556
0.25264	163.80081	1e-08	9.05e-05	0.00026967	4.7e-07	-0.0	0.00142737	0.00026252	2.05e-06	714.66544599	691.65601351	708.39452487	-0.44655909	0.30732523	-0.32220503
0.2527	163.82793	1e-08	9.045e-05	0.00026972	4.6e-07	-0.0	0.00142737	0.00026252	2.05e-06	714.66071923	691.66084835	708.39384007	-0.44628978	0.30721781	-0.32220449
0.25275	163.85506	1e-08	9.039e-05	0.00026978	4.6e-07	0.0	0.00142737	0.00026252	2.05e-06	714.65599235	691.66568147	708.39315465	-0.44602049	0.3071104	-0.32220395
0.25281	163.88218	1e-08	9.034e-05	0.00026983	4.6e-07	0.0	0.00142737	0.00026252	2.05e-06	714.65126534	691.67051286	708.39246864	-0.44575123	0.30700301	-0.32220341
0.25286	163.90929	1e-08	9.028e-05	0.00026989	4.6e-07	-0.0	0.00142737	0.00026253	2.05e-06	714.64653823	691.67534253	708.39178202	-0.445482	0.30689564	-0.32220287
0.25292	163.93641	1e-08	9.022e-05	0.00026994	4.6e-07	-0.0	0.00142737	0.00026253	2.05e-06	714.64181103	691.68017048	708.3910948	-0.44521279	0.30678828	-0.32220233
0.25297	163.96351	1e-08	9.017e-05	0.00027	4.6e-07	0.0	0.00142737	0.00026253	2.05e-06	714.63708373	691.68499671	708.39040697	-0.44494362	0.30668095	-0.32220179
0.25303	163.99062	1e-08	9.011e-05	0.00027005	4.6e-07	0.0	0.00142737	0.00026253	2.05e-06	714.63235636	691.68982121	708.38971854	-0.44467447	0.30657363	-0.32220125
0.25308	164.01772	1e-08	9.006e-05	0.00027011	4.6e-07	-0.0	0.00142737	0.00026253	2.05e-06	714.62762892	691.69464399	708.38902951	-0.44440536	0.30646633	-0.32220071
0.25314	164.04482	1e-08	9e-05	0.00027016	4.6e-07	0.0	0.00142737	0.00026253	2.05e-06	714.62290142	691.69946506	708.38833987	-0.44413627	0.30635905	-0.32220017
0.25319	164.07191	1e-08	8.995e-05	0.00027022	4.6e-07	0.0	0.00142737	0.00026253	2.05e-06	714.61817387	691.7042844	708.38764963	-0.44386722	0.30625179	-0.32219963
0.25325	164.099	1e-08	8.989e-05	0.00027027	4.6e-07	-0.0	0.00142737	0.00026253	2.05e-06	714.61344628	691.70910202	708.38695878	-0.44359819	0.30614454	-0.32219908
0.2533	164.12609	1e-08	8.984e-05	0.00027033	4.6e-07	-0.0	0.00142737	0.00026253	2.05e-06	714.60871865	691.71391792	708.38626733	-0.4433292	0.30603732	-0.32219854
0.25336	164.15318	1e-08	8.978e-05	0.00027038	4.6e-07	0.0	0.00142737	0.00026253	2.05e-06	714.603991	691.71873211	708.38557528	-0.44306024	0.30593011	-0.322198
0.25341	164.18026	1e-08	8.973e-05	0.00027044	4.6e-07	0.0	0.00142737	0.00026253	2.05e-06	714.59926334	691.72354457	708.38488263	-0.44279132	0.30582293	-0.32219745
0.25347	164.20733	1e-08	8.967e-05	0.00027049	4.6e-07	-0.0	0.00142737	0.00026253	2.05e-06	714.59453567	691.72835531	708.38418937	-0.44252243	0.30571576	-0.32219691
0.26353	169.1008	0.0	8.044e-05	0.00027973	3.6e-07	0.0	0.00142737	0.00026263	2.05e-06	713.73730404	692.5801753	708.24730784	-0.39438555	0.28645898	-0.32208936
0.26359	169.1272	0.0	8.04e-05	0.00027977	3.6e-07	0.0	0.00142737	0.00026263	2.05e-06	713.7327	692.58467632	708.24650629	-0.39413065	0.28635588	-0.32208873
0.26364	169.1536	0.0	8.035e-05	0.00027982	3.6e-07	-0.0	0.00142737	0.00026263	2.05e-06	713.72809718	692.58917569	708.24570418	-0.39387581	0.2862528	-0.3220881
0.2637	169.18	0.0	8.03e-05	0.00027987	3.6e-07	-0.0	0.00142737	0.00026263	2.05e-06	713.72349557	692.59367341	708.2449015	-0.39362112	0.28614975	-0.32208747
0.26375	169.20639	0.0	8.026e-05	0.00027991	3.6e-07	0.0	0.00142737	0.00026263	2.05e-06	713.71889517	692.59816949	708.24409825	-0.39336651	0.28604672	-0.32208684
0.26381	169.23278	0.0	8.021e-05	0.00027996	3.6e-07	0.0	0.00142737	0.00026263	2.05e-06	713.714296	692.60266393	708.24329444	-0.39311204	0.28594373	-0.3220862
0.26386	169.25917	0.0	8.017e-05	0.00028	3.5e-07	-0.0	0.00142737	0.00026263	2.05e-06	713.70969804	692.60715672	708.24249007	-0.39285764	0.28584075	-0.32208557
0.26392	169.28555	0.0	8.012e-05	0.00028005	3.5e-07	-0.0	0.00142737	0.00026263	2.05e-06	713.70510132	692.61164787	708.24168513	-0.39260339	0.2857378	-0.32208494
0.26397	169.31193	0.0	8.007e-05	0.0002801	3.5e-07	0.0	0.00142737	0.00026263	2.05e-06	713.70050583	692.61613738	708.24087963	-0.39234921	0.28563487	-0.32208431
0.26403	169.3383	0.0	8.003e-05	0.00028014	3.5e-07	0.0	0.00142737	0.00026263	2.05e-06	713.69591158	692.62062524	708.24007356	-0.39209518	0.28553197	-0.32208367
0.26408	169.36468	0.0	7.998e-05	0.00028019	3.5e-07	-0.0	0.00142737	0.00026263	2.05e-06	713.69131857	692.62511147	708.23926693	-0.39184123	0.28542909	-0.32208304
0.26414	169.39104	0.0	7.994e-05	0.00028023	3.5e-07	-0.0	0.00142737	0.00026263	2.05e-06	713.68672681	692.62959605	708.23845974	-0.39158741	0.28532624	-0.32208241
0.26419	169.41741	0.0	7.989e-05	0.00028028	3.5e-07	0.0	0.00142737	0.00026263	2.05e-06	713.68213629	692.63407899	708.23765198	-0.39133369	0.28522341	-0.32208177
0.26425	169.44377	0.0	7.984e-05	0.00028033	3.5e-07	0.0	0.00142737	0.00026263	2.05e-06	713.67754703	692.63856029	708.23684366	-0.39108009	0.28512061	-0.32208114
0.2643	169.47012	0.0	7.98e-05	0.00028037	3.5e-07	-0.0	0.00142737	0.00026264	2.05e-06	713.67295903	692.64303994	708.23603478	-0.39082659	0.28501784	-0.3220805
0.26436	169.49648	0.0	7.975e-05	0.00028042	3.5e-07	-0.0	0.00142737	0.00026264	2.05e-06	713.6683723	692.64751796	708.23522534	-0.39057321	0.28491509	-0.32207986
0.26441	169.52283	0.0	7.971e-05	0.00028046	3.5e-07	0.0	0.00142737	0.00026264	2.05e-06	713.66378683	692.65199434	708.23441533	-0.39031994	0.28481236	-0.32207923
0.26447	169.54917	0.0	7.966e-05	0.00028051	3.5e-07	0.0	0.00142737	0.00026264	2.05e-06	713.65920263	692.65646908	708.23360477	-0.39006678	0.28470966	-0.32207859
0.27453	174.30874	0.0	7.196e-05	0.00028822	2.8e-07	-0.0	0.00142737	0.00026271	2.05e-06	712.84523153	693.44821201	708.07619956	-0.34583452	0.2663548	-0.32195493
0.27459	174.33441	0.0	7.192e-05	0.00028826	2.8e-07	-0.0	0.00142737	0.00026271	2.05e-06	712.84093523	693.45239275	708.07529204	-0.34560514	0.26625698	-0.32195421
0.27464	174.36008	0.0	7.188e-05	0.00028829	2.8e-07	0.0	0.00142737	0.00026271	2.05e-06	712.83664072	693.45657193	708.07438404	-0.34537587	0.26615917	-0.3219535
0.2747	174.38574	0.0	7.184e-05	0.00028833	2.8e-07	0.0	0.00142737	0.00026271	2.05e-06	712.83234798	693.46074956	708.07347555	-0.34514677	0.2660614	-0.32195279
0.27475	174.4114	0.0	7.18e-05	0.00028837	2.8e-07	-0.0	0.00142737	0.00026271	2.05e-06	712.82805703	693.46492564	708.07256657	-0.34491778	0.26596365	-0.32195207
0.27481	174.43706	0.0	7.176e-05	0.00028841	2.8e-07	-0.0	0.00142737	0.00026271	2.05e-06	712.82376785	693.46910016	708.0716571	-0.34468896	0.26586594	-0.32195136
0.27486	174.46271	0.0	7.172e-05	0.00028845	2.8e-07	0.0	0.00142737	0.00026271	2.05e-06	712.81948046	693.47327313	708.07074714	-0.34446025	0.26576824	-0.32195064
0.27492	174.48836	0.0	7.169e-05	0.00028849	2.8e-07	0.0	0.00142737	0.00026271	2.05e-06	712.81519485	693.47744454	708.06983669	-0.34423172	0.26567058	-0.32194993
0.27497	174.51401	0.0	7.165e-05	0.00028853	2.8e-07	-0.0	0.00142737	0.00026271	2.05e-06	712.81091103	693.4816144	708.06892576	-0.34400329	0.26557294	-0.32194921
0.27503	174.53965	0.0	7.161e-05	0.00028856	2.8e-07	-0.0	0.00142737	0.00026271	2.05e-06	712.806629	693.48578271	708.06801434	-0.34377504	0.26547534	-0.3219485
0.27508	174.56529	0.0	7.157e-05	0.0002886	2.7e-07	0.0	0.00142737	0.00026271	2.05e-06	712.80234876	693.48994947	708.06710243	-0.34354689	0.26537775	-0.32194778
0.27514	174.59092	0.0	7.153e-05	0.00028864	2.7e-07	0.0	0.00142737	0.00026271	2.05e-06	712.7980703	693.49411467	708.06619004	-0.34331893	0.2652802	-0.32194706
0.27519	174.61655	0.0	7.149e-05	0.00028868	2.7e-07	-0.0	0.00142737	0.00026271	2.05e-06	712.79379364	693.49827832	708.06527716	-0.34309106	0.26518267	-0.32194635
0.27525	174.64218	0.0	7.145e-05	0.00028872	2.7e-07	-0.0	0.00142737	0.00026271	2.05e-06	712.78951878	693.50244042	708.0643638	-0.34286338	0.26508518	-0.32194563
0.2753	174.6678	0.0	7.142e-05	0.00028876	2.7e-07	0.0	0.00142737	0.00026271	2.05e-06	712.7852457	693.50660098	708.06344995	-0.34263579	0.2649877	-0.32194491
0.27536	174.69342	0.0	7.138e-05	0.0002888	2.7e-07	0.0	0.00142737	0.00026271	2.05e-06	712.78097443	693.51075998	708.06253562	-0.3424084	0.26489026	-0.32194419
0.27541	174.71904	0.0	7.134e-05	0.00028883	2.7e-07	-0.0	0.00142737	0.00026271	2.05e-06	712.77670495	693.51491743	708.0616208	-0.34218109	0.26479284	-0.32194347
0.27547	174.74465	0.0	7.13e-05	0.00028887	2.7e-07	-0.0	0.00142737	0.00026271	2.05e-06	712.77243727	693.51907333	708.0607055	-0.34195398	0.26469546	-0.32194276
0.28553	179.36982	0.0	6.481e-05	0.00029536	2.2e-07	-0.0	0.00142737	0.00026276	2.05e-06	712.02276271	694.25400414	707.88552068	-0.30281484	0.24733939	-0.32180513
0.28559	179.39476	0.0	6.478e-05	0.00029539	2.2e-07	0.0	0.00142737	0.00026276	2.05e-06	712.01884071	694.25788288	707.88452389	-0.30261432	0.2472471	-0.32180435
0.28564	179.41969	0.0	6.475e-05	0.00029543	2.2e-07	0.0	0.00142737	0.00026276	2.05e-06	712.01492062	694.26176015	707.88352669	-0.30241395	0.24715484	-0.32180357
0.2857	179.44462	0.0	6.471e-05	0.00029546	2.2e-07	-0.0	0.00142737	0.00026277	2.05e-06	712.01100245	694.26563596	707.88252909	-0.3022137	0.2470626	-0.32180278
0.28575	179.46954	0.0	6.468e-05	0.00029549	2.2e-07	-0.0	0.00142737	0.00026277	2.05e-06	712.0070862	694.26951031	707.88153109	-0.30201363	0.2469704	-0.321802
0.28581	179.49446	0.0	6.465e-05	0.00029553	2.2e-07	0.0	0.00142737	0.00026277	2.05e-06	712.00317186	694.2733832	707.88053269	-0.30181367	0.24687821	-0.32180122
0.28586	179.51938	0.0	6.462e-05	0.00029556	2.2e-07	0.0	0.00142737	0.00026277	2.05e-06	711.99925944	694.27725463	707.87953389	-0.30161389	0.24678607	-0.32180043
0.28592	179.54429	0.0	6.458e-05	0.00029559	2.2e-07	-0.0	0.00142737	0.00026277	2.05e-06	711.99534893	694.28112459	707.87853469	-0.30141421	0.24669394	-0.32179965
0.28597	179.5692	0.0	6.455e-05	0.00029562	2.2e-07	-0.0	0.00142737	0.00026277	2.05e-06	711.99144034	694.28499309	707.87753509	-0.30121473	0.24660185	-0.32179886
0.28603	179.59411	0.0	6.452e-05	0.00029566	2.2e-07	0.0	0.00142737	0.00026277	2.05e-06	711.98753367	694.28886013	707.87653509	-0.30101533	0.24650978	-0.32179808
0.28608	179.61901	0.0	6.449e-05	0.00029569	2.2e-07	0.0	0.00142737	0.00026277	2.05e-06	711.98362891	694.29272571	707.87553469	-0.30081614	0.24641774	-0.32179729
0.28614	179.64391	0.0	6.445e-05	0.00029572	2.2e-07	-0.0	0.00142737	0.00026277	2.05e-06	711.97972606	694.29658984	707.8745339	-0.30061704	0.24632572	-0.3217965
0.28619	179.6688	0.0	6.442e-05	0.00029575	2.2e-07	-0.0	0.00142737	0.00026277	2.05e-06	711.97582513	694.3004525	707.8735327	-0.30041813	0.24623374	-0.32179572
0.28625	179.69369	0.0	6.439e-05	0.00029579	2.2e-07	0.0	0.00142737	0.00026277	2.05e-06	711.97192612	694.3043137	707.87253111	-0.30021932	0.24614178	-0.32179493
0.2863	179.71858	0.0	6.436e-05	0.00029582	2.2e-07	0.0	0.00142737	0.00026277	2.05e-06	711.96802902	694.30817345	707.87152913	-0.3000207	0.24604986	-0.32179414
0.28636	179.74346	0.0	6.432e-05	0.00029585	2.2e-07	-0.0	0.00142737	0.00026277	2.05e-06	711.96413384	694.31203173	707.87052674	-0.29982218	0.24595795	-0.32179336
0.28641	179.76834	0.0	6.429e-05	0.00029588	2.2e-07	-0.0	0.00142737	0.00026277	2.05e-06	711.96024057	694.31588856	707.86952396	-0.29962385	0.24586608	-0.32179257
0.28647	179.79322	0.0	6.426e-05	0.00029592	2.1e-07	-0.0	0.00142737	0.00026277	2.05e-06	711.95634921	694.31974394	707.86852078	-0.29942563	0.24577423	-0.32179178
0.29653	184.28337	0.0	5.875e-05	0.00030143	1.8e-07	0.0	0.00142737	0.00026281	2.05e-06	711.27619679	695.00121674	707.67872866	-0.26554389	0.22942801	-0.32164269
0.29659	184.30756	0.0	5.872e-05	0.00030146	1.7e-07	0.0	0.00142737	0.00026281	2.05e-06	711.27265226	695.0048117	707.67766001	-0.26537155	0.22934119	-0.32164185
0.29664	184.33176	0.0	5.869e-05	0.00030148	1.7e-07	-0.0	0.00142737	0.00026281	2.05e-06	711.26910957	695.00840528	707.67659105	-0.26519928	0.22925438	-0.32164101
0.2967	184.35594	0.0	5.866e-05	0.00030151	1.7e-07	-0.0	0.00142737	0.00026281	2.05e-06	711.26556871	695.01199749	707.67552178	-0.26502721	0.22916761	-0.32164017
0.29675	184.38013	0.0	5.864e-05	0.00030154	1.7e-07	0.0	0.00142737	0.00026281	2.05e-06	711.26202968	695.01558832	707.67445218	-0.26485522	0.22908086	-0.32163933
0.29681	184.40431	0.0	5.861e-05	0.00030157	1.7e-07	0.0	0.00142737	0.00026281	2.05e-06	711.25849248	695.01917778	707.67338227	-0.2646834	0.22899414	-0.32163849
0.29686	184.42849	0.0	5.858e-05	0.0003016	1.7e-07	0.0	0.00142737	0.00026281	2.05e-06	711.25495712	695.02276587	707.67231205	-0.2645117	0.22890745	-0.32163765
0.29692	184.45266	0.0	5.855e-05	0.00030162	1.7e-07	-0.0	0.00142737	0.00026281	2.05e-06	711.25142359	695.02635259	707.67124151	-0.26434013	0.22882078	-0.32163681
0.29697	184.47683	0.0	5.852e-05	0.00030165	1.7e-07	-0.0	0.00142737	0.00026281	2.05e-06	711.24789188	695.02993794	707.67017065	-0.26416872	0.22873414	-0.32163597
0.29703	184.501	0.0	5.85e-05	0.00030168	1.7e-07	0.0	0.00142737	0.00026281	2.05e-06	711.24436201	695.03352191	707.66909949	-0.26399741	0.22864752	-0.32163513
0.29708	184.52516	0.0	5.847e-05	0.00030171	1.7e-07	0.0	0.00142737	0.00026281	2.05e-06	711.24083397	695.03710452	707.668028	-0.26382629	0.22856094	-0.32163429
0.29714	184.54932	0.0	5.844e-05	0.00030173	1.7e-07	-0.0	0.00142737	0.00026281	2.05e-06	711.23730775	695.04068575	707.66695621	-0.26365523	0.22847437	-0.32163344
0.29719	184.57347	0.0	5.841e-05	0.00030176	1.7e-07	-0.0	0.00142737	0.00026281	2.05e-06	711.23378336	695.04426561	707.6658841	-0.26348437	0.22838785	-0.3216326
0.29725	184.59762	0.0	5.839e-05	0.00030179	1.7e-07	0.0	0.00142737	0.00026281	2.05e-06	711.2302608	695.04784411	707.66481168	-0.26331359	0.22830133	-0.32163176
0.2973	184.62177	0.0	5.836e-05	0.00030182	1.7e-07	0.0	0.00142737	0.00026281	2.05e-06	711.22674006	695.05142124	707.66373895	-0.26314299	0.22821486	-0.32163092
0.29736	184.64592	0.0	5.833e-05	0.00030185	1.7e-07	0.0	0.00142737	0.00026281	2.05e-06	711.22322115	695.05499699	707.6626659	-0.26297249	0.2281284	-0.32163007
0.29741	184.67006	0.0	5.83e-05	0.00030187	1.7e-07	-0.0	0.00142737	0.00026281	2.05e-06	711.21970406	695.05857138	707.66159255	-0.26280214	0.22804197	-0.32162923
0.29747	184.69419	0.0	5.828e-05	0.0003019	1.7e-07	-0.0	0.00142737	0.00026281	2.05e-06	711.2161888	695.0621444	707.66051888	-0.26263193	0.22795558	-0.32162839
0.30753	189.04858	0.0	5.356e-05	0.00030662	1.4e-07	0.0	0.00142737	0.00026284	2.05e-06	710.60272178	695.6934278	707.45920928	-0.23366321	0.21258627	-0.32147026
0.30758	189.07203	0.0	5.353e-05	0.00030664	1.4e-07	0.0	0.00142737	0.00026284	2.05e-06	710.59952733	695.69675646	707.45808499	-0.2335164	0.21250466	-0.32146938
0.30764	189.09548	0.0	5.351e-05	0.00030667	1.4e-07	-0.0	0.00142737	0.00026284	2.05e-06	710.59633454	695.70008382	707.45696047	-0.23336967	0.21242307	-0.32146849
0.30769	189.11892	0.0	5.349e-05	0.00030669	1.4e-07	-0.0	0.00142737	0.00026284	2.05e-06	710.5931434	695.7034099	707.4558357	-0.23322312	0.21234151	-0.32146761
0.30775	189.14236	0.0	5.346e-05	0.00030672	1.4e-07	0.0	0.00142737	0.00026284	2.05e-06	710.58995391	695.70673469	707.4547107	-0.23307663	0.21225997	-0.32146673
0.3078	189.1658	0.0	5.344e-05	0.00030674	1.4e-07	0.0	0.00142737	0.00026284	2.05e-06	710.58676608	695.71005819	707.45358545	-0.23293031	0.21217847	-0.32146584
0.30786	189.18923	0.0	5.341e-05	0.00030676	1.4e-07	0.0	0.00142737	0.00026284	2.05e-06	710.5835799	695.7133804	707.45245996	-0.23278407	0.21209698	-0.32146496
0.30791	189.21266	0.0	5.339e-05	0.00030679	1.4e-07	-0.0	0.00142737	0.00026284	2.05e-06	710.58039537	695.71670132	707.45133424	-0.23263796	0.21201552	-0.32146407
0.30797	189.23609	0.0	5.337e-05	0.00030681	1.4e-07	-0.0	0.00142737	0.00026284	2.05e-06	710.57721249	695.72002096	707.45020828	-0.23249199	0.21193408	-0.32146319
0.30802	189.25951	0.0	5.334e-05	0.00030683	1.4e-07	0.0	0.00142737	0.00026284	2.05e-06	710.57403126	695.72333931	707.44908208	-0.23234609	0.21185267	-0.3214623
0.30808	189.28293	0.0	5.332e-05	0.00030686	1.4e-07	0.0	0.00142737	0.00026284	2.05e-06	710.57085168	695.72665638	707.44795564	-0.23220038	0.21177129	-0.32146142
0.30813	189.30634	0.0	5.329e-05	0.00030688	1.4e-07	-0.0	0.00142737	0.00026284	2.05e-06	710.56767374	695.72997216	707.44682896	-0.23205472	0.21168993	-0.32146054
0.30819	189.32975	0.0	5.327e-05	0.00030691	1.4e-07	-0.0	0.00142737	0.00026284	2.05e-06	710.56449745	695.73328666	707.44570205	-0.23190923	0.2116086	-0.32145965
0.30824	189.35316	0.0	5.325e-05	0.00030693	1.4e-07	-0.0	0.00142737	0.00026284	2.05e-06	710.56132281	695.73659987	707.4445749	-0.23176382	0.21152729	-0.32145876
0.3083	189.37656	0.0	5.322e-05	0.00030695	1.4e-07	0.0	0.00142737	0.00026284	2.05e-06	710.55814981	695.73991179	707.44344751	-0.23161855	0.211446	-0.32145788
0.30835	189.39996	0.0	5.32e-05	0.00030698	1.4e-07	0.0	0.00142737	0.00026284	2.05e-06	710.55497845	695.74322243	707.44231989	-0.23147341	0.21136475	-0.32145699
0.30841	189.42336	0.0	5.317e-05	0.000307	1.4e-07	-0.0	0.00142737	0.00026284	2.05e-06	710.55180873	695.74653179	707.44119203	-0.23132835	0.21128351	-0.32145611
0.30846	189.44675	0.0	5.315e-05	0.00030703	1.4e-07	-0.0	0.00142737	0.00026284	2.05e-06	710.54864066	695.74983987	707.44006394	-0.23118347	0.21120231	-0.32145522
0.31853	193.6645	0.0	4.908e-05	0.00031109	1.2e-07	0.0	0.00142737	0.00026287	2.05e-06	709.99543005	696.33403294	707.2300079	-0.20657129	0.19675705	-0.32129023
0.31858	193.6872	0.0	4.906e-05	0.00031111	1.2e-07	-0.0	0.00142737	0.00026287	2.05e-06	709.99254614	696.33711174	707.22884214	-0.20644672	0.19668033	-0.32128931
0.31864	193.7099	0.0	4.904e-05	0.00031113	1.2e-07	-0.0	0.00142737	0.00026287	2.05e-06	709.98966369	696.34018932	707.2276762	-0.20632229	0.19660365	-0.3212884
0.31869	193.73259	0.0	4.902e-05	0.00031116	1.2e-07	-0.0	0.00142737	0.00026287	2.05e-06	709.98678268	696.34326569	707.22651009	-0.20619795	0.19652699	-0.32128748
0.31875	193.75529	0.0	4.9e-05	0.00031118	1.2e-07	0.0	0.00142737	0.00026287	2.05e-06	709.98390311	696.34634086	707.2253438	-0.2060737	0.19645034	-0.32128657
0.3188	193.77797	0.0	4.898e-05	0.0003112	1.2e-07	0.0	0.00142737	0.00026287	2.05e-06	709.98102499	696.34941482	707.22417733	-0.2059496	0.19637374	-0.32128565
0.31886	193.80066	0.0	4.896e-05	0.00031122	1.1e-07	-0.0	0.00142737	0.00026287	2.05e-06	709.97814831	696.35248757	707.22301069	-0.20582553	0.19629714	-0.32128473
0.31891	193.82334	0.0	4.894e-05	0.00031124	1.1e-07	-0.0	0.00142737	0.00026287	2.05e-06	709.97527307	696.35555911	707.22184388	-0.20570163	0.19622057	-0.32128382
0.31897	193.84601	0.0	4.892e-05	0.00031126	1.1e-07	-0.0	0.00142737	0.00026287	2.05e-06	709.97239927	696.35862944	707.22067689	-0.20557779	0.19614403	-0.3212829
0.31902	193.86869	0.0	4.89e-05	0.00031128	1.1e-07	0.0	0.00142737	0.00026287	2.05e-06	709.96952691	696.36169857	707.21950973	-0.20545406	0.1960675	-0.32128198
0.31908	193.89135	0.0	4.888e-05	0.0003113	1.1e-07	0.0	0.00142737	0.00026287	2.05e-06	709.966656	696.36476648	707.2183424	-0.20533047	0.19599101	-0.32128107
0.31913	193.91402	0.0	4.886e-05	0.00031132	1.1e-07	-0.0	0.00142737	0.00026287	2.05e-06	709.96378651	696.3678332	707.21717489	-0.20520691	0.19591453	-0.32128015
0.31919	193.93668	0.0	4.884e-05	0.00031134	1.1e-07	-0.0	0.00142737	0.00026287	2.05e-06	709.96091847	696.3708987	707.21600721	-0.20508352	0.19583809	-0.32127923
0.31924	193.95934	0.0	4.881e-05	0.00031136	1.1e-07	-0.0	0.00142737	0.00026287	2.05e-06	709.95805186	696.373963	707.21483936	-0.20496019	0.19576166	-0.32127831
0.3193	193.98199	0.0	4.879e-05	0.00031138	1.1e-07	0.0	0.00142737	0.00026287	2.05e-06	709.95518668	696.3770261	707.21367134	-0.20483698	0.19568525	-0.3212774
0.31935	194.00464	0.0	4.877e-05	0.0003114	1.1e-07	0.0	0.00142737	0.00026287	2.05e-06	709.95232294	696.38008799	707.21250314	-0.20471388	0.19560888	-0.32127648
0.31941	194.02729	0.0	4.875e-05	0.00031142	1.1e-07	-0.0	0.00142737	0.00026287	2.05e-06	709.94946062	696.38314868	707.21133478	-0.20459085	0.19553252	-0.32127556
0.31946	194.04993	0.0	4.873e-05	0.00031144	1.1e-07	-0.0	0.00142737	0.00026287	2.05e-06	709.94659974	696.38620816	707.21016624	-0.20446797	0.19545619	-0.32127464
0.32953	198.13002	0.0	4.52e-05	0.00031497	1e-07	-0.0	0.00142737	0.00026289	2.05e-06	709.44606831	696.92620853	706.99373311	-0.18360387	0.18187534	-0.32110465
0.32958	198.15197	0.0	4.519e-05	0.00031499	1e-07	-0.0	0.00142737	0.00026289	2.05e-06	709.44345306	696.92905278	706.99253778	-0.18349833	0.18180321	-0.32110371
0.32964	198.17392	0.0	4.517e-05	0.00031501	1e-07	-0.0	0.00142737	0.00026289	2.05e-06	709.44083906	696.93189589	706.99134232	-0.18339283	0.18173109	-0.32110277
0.32969	198.19586	0.0	4.515e-05	0.00031503	1e-07	0.0	0.00142737	0.00026289	2.05e-06	709.4382263	696.93473786	706.99014675	-0.18328743	0.18165899	-0.32110183
0.32975	198.21779	0.0	4.513e-05	0.00031505	1e-07	0.0	0.00142737	0.00026289	2.05e-06	709.43561478	696.9375787	706.98895105	-0.18318215	0.18158692	-0.32110089
0.3298	198.23973	0.0	4.511e-05	0.00031506	1e-07	-0.0	0.00142737	0.00026289	2.05e-06	709.43300449	696.94041841	706.98775524	-0.1830769	0.18151487	-0.32109995
0.32986	198.26165	0.0	4.51e-05	0.00031508	9e-08	-0.0	0.00142737	0.00026289	2.05e-06	709.43039545	696.94325698	706.9865593	-0.18297179	0.18144284	-0.32109901
0.32991	198.28358	0.0	4.508e-05	0.0003151	9e-08	-0.0	0.00142737	0.00026289	2.05e-06	709.42778764	696.94609441	706.98536324	-0.18286674	0.18137084	-0.32109807
0.32997	198.3055	0.0	4.506e-05	0.00031512	9e-08	0.0	0.00142737	0.00026289	2.05e-06	709.42518106	696.94893071	706.98416706	-0.18276176	0.18129885	-0.32109713
0.33002	198.32742	0.0	4.504e-05	0.00031514	9e-08	0.0	0.00142737	0.00026289	2.05e-06	709.42257572	696.95176588	706.98297077	-0.18265692	0.18122689	-0.32109619
0.33008	198.34933	0.0	4.502e-05	0.00031515	9e-08	-0.0	0.00142737	0.00026289	2.05e-06	709.41997161	696.95459992	706.98177435	-0.1825521	0.18115494	-0.32109525
0.33013	198.37124	0.0	4.501e-05	0.00031517	9e-08	-0.0	0.00142737	0.00026289	2.05e-06	709.41736873	696.95743282	706.98057781	-0.18244742	0.18108303	-0.32109432
0.33019	198.39315	0.0	4.499e-05	0.00031519	9e-08	-0.0	0.00142737	0.00026289	2.05e-06	709.41476708	696.96026459	706.97938116	-0.1823428	0.18101113	-0.32109338
0.33024	198.41505	0.0	4.497e-05	0.00031521	9e-08	0.0	0.00142737	0.00026289	2.05e-06	709.41216667	696.96309522	706.97818438	-0.18223826	0.18093925	-0.32109244
0.3303	198.43695	0.0	4.495e-05	0.00031523	9e-08	0.0	0.00142737	0.00026289	2.05e-06	709.40956748	696.96592473	706.97698749	-0.18213385	0.18086741	-0.3210915
0.33035	198.45884	0.0	4.493e-05	0.00031524	9e-08	-0.0	0.00142737	0.00026289	2.05e-06	709.40696952	696.9687531	706.97579048	-0.18202946	0.18079557	-0.32109055
0.33041	198.48073	0.0	4.492e-05	0.00031526	9e-08	-0.0	0.00142737	0.00026289	2.05e-06	709.40437279	696.97158034	706.97459335	-0.1819252	0.18072377	-0.32108961
0.33046	198.50262	0.0	4.49e-05	0.00031528	9e-08	-0.0	0.00142737	0.00026289	2.05e-06	709.40177728	696.97440646	706.9733961	-0.18182102	0.18065198	-0.32108867
0.34053	202.44389	0.0	4.182e-05	0.00031836	8e-08	0.0	0.00142737	0.0002629	2.05e-06	708.94644914	697.47290612	706.7525505	-0.16412435	0.16787591	-0.32091522
0.34058	202.46508	0.0	4.18e-05	0.00031837	8e-08	0.0	0.00142737	0.0002629	2.05e-06	708.94406309	697.47553002	706.75133536	-0.16403475	0.16780803	-0.32091426
0.34064	202.48626	0.0	4.179e-05	0.00031839	8e-08	0.0	0.00142737	0.0002629	2.05e-06	708.9416781	697.47815286	706.75012015	-0.1639452	0.16774017	-0.32091331
0.34069	202.50744	0.0	4.177e-05	0.00031841	8e-08	-0.0	0.00142737	0.0002629	2.05e-06	708.93929416	697.48077463	706.74890486	-0.1638557	0.16767232	-0.32091235
0.34075	202.52861	0.0	4.176e-05	0.00031842	8e-08	-0.0	0.00142737	0.0002629	2.05e-06	708.93691128	697.48339533	706.7476895	-0.16376632	0.1676045	-0.3209114
0.3408	202.54978	0.0	4.174e-05	0.00031844	8e-08	0.0	0.00142737	0.0002629	2.05e-06	708.93452945	697.48601497	706.74647406	-0.16367697	0.16753669	-0.32091044
0.34086	202.57095	0.0	4.173e-05	0.00031845	8e-08	0.0	0.00142737	0.0002629	2.05e-06	708.93214866	697.48863354	706.74525854	-0.16358771	0.1674689	-0.32090949
0.34091	202.59211	0.0	4.171e-05	0.00031847	8e-08	0.0	0.00142737	0.0002629	2.05e-06	708.92976893	697.49125104	706.74404294	-0.16349854	0.16740115	-0.32090853
0.34097	202.61327	0.0	4.169e-05	0.00031848	8e-08	-0.0	0.00142737	0.0002629	2.05e-06	708.92739025	697.49386748	706.74282727	-0.1634094	0.1673334	-0.32090758
0.34102	202.63443	0.0	4.168e-05	0.0003185	8e-08	-0.0	0.00142737	0.0002629	2.05e-06	708.92501261	697.49648285	706.74161152	-0.16332037	0.16726568	-0.32090662
0.34108	202.65558	0.0	4.166e-05	0.00031852	8e-08	-0.0	0.00142737	0.0002629	2.05e-06	708.92263602	697.49909716	706.74039569	-0.1632314	0.16719798	-0.32090567
0.34113	202.67673	0.0	4.165e-05	0.00031853	8e-08	0.0	0.00142737	0.0002629	2.05e-06	708.92026047	697.5017104	706.73917979	-0.16314248	0.16713029	-0.32090471
0.34119	202.69787	0.0	4.163e-05	0.00031855	8e-08	0.0	0.00142737	0.0002629	2.05e-06	708.91788598	697.50432258	706.73796381	-0.16305368	0.16706264	-0.32090376
0.34124	202.71901	0.0	4.162e-05	0.00031856	8e-08	-0.0	0.00142737	0.0002629	2.05e-06	708.91551252	697.5069337	706.73674776	-0.16296491	0.16699499	-0.3209028
0.3413	202.74015	0.0	4.16e-05	0.00031858	8e-08	-0.0	0.00142737	0.0002629	2.05e-06	708.91314011	697.50954375	706.73553163	-0.16287622	0.16692737	-0.32090185
0.34135	202.76128	0.0	4.158e-05	0.00031859	8e-08	-0.0	0.00142737	0.0002629	2.05e-06	708.91076874	697.51215273	706.73431542	-0.16278764	0.16685978	-0.32090089
0.34141	202.78241	0.0	4.157e-05	0.00031861	8e-08	0.0	0.00142737	0.0002629	2.05e-06	708.90839841	697.51476066	706.73309914	-0.16269907	0.16679219	-0.32089994
0.34146	202.80353	0.0	4.155e-05	0.00031863	8e-08	0.0	0.00142737	0.0002629	2.05e-06	708.90602913	697.51736752	706.73188279	-0.16261061	0.16672463	-0.32089898
0.35152	206.60464	0.0	3.886e-05	0.00032132	7e-08	-0.0	0.00142737	0.00026291	2.05e-06	708.48910242	697.97686216	706.50821918	-0.14756298	0.1546969	-0.32072331
0.35158	206.62506	0.0	3.884e-05	0.00032134	7e-08	-0.0	0.00142737	0.00026291	2.05e-06	708.48691054	697.97927889	706.50699211	-0.14748664	0.15463297	-0.32072235
0.35163	206.64547	0.0	3.883e-05	0.00032135	7e-08	0.0	0.00142737	0.00026291	2.05e-06	708.48471955	697.98169462	706.50576499	-0.14741035	0.15456905	-0.32072139
0.35169	206.66588	0.0	3.881e-05	0.00032136	7e-08	0.0	0.00142737	0.00026291	2.05e-06	708.48252945	697.98410934	706.50453783	-0.14733417	0.15450517	-0.32072042
0.35174	206.68629	0.0	3.88e-05	0.00032138	7e-08	-0.0	0.00142737	0.00026291	2.05e-06	708.48034025	697.98652306	706.50331063	-0.147258	0.15444129	-0.32071946
0.3518	206.70669	0.0	3.879e-05	0.00032139	7e-08	-0.0	0.00142737	0.00026291	2.05e-06	708.47815192	697.98893578	706.50208339	-0.1471819	0.15437743	-0.32071849
0.35185	206.72709	0.0	3.877e-05	0.00032141	7e-08	-0.0	0.00142737	0.00026291	2.05e-06	708.47596449	697.99134749	706.5008561	-0.1471059	0.1543136	-0.32071753
0.35191	206.74748	0.0	3.876e-05	0.00032142	7e-08	0.0	0.00142737	0.00026291	2.05e-06	708.47377795	697.9937582	706.49962877	-0.1470299	0.15424978	-0.32071657
0.35196	206.76787	0.0	3.874e-05	0.00032143	7e-08	0.0	0.00142737	0.00026291	2.05e-06	708.47159229	697.99616791	706.4984014	-0.146954	0.15418598	-0.3207156
0.35202	206.78825	0.0	3.873e-05	0.00032145	7e-08	0.0	0.00142737	0.00026291	2.05e-06	708.46940752	697.99857661	706.49717399	-0.14687816	0.1541222	-0.32071464
0.35207	206.80863	0.0	3.872e-05	0.00032146	7e-08	-0.0	0.00142737	0.00026291	2.05e-06	708.46722363	698.00098431	706.49594653	-0.14680235	0.15405844	-0.32071367
0.35213	206.82901	0.0	3.87e-05	0.00032147	7e-08	-0.0	0.00142737	0.00026291	2.05e-06	708.46504063	698.00339101	706.49471904	-0.14672664	0.1539947	-0.32071271
0.35218	206.84939	0.0	3.869e-05	0.00032149	7e-08	-0.0	0.00142737	0.00026291	2.05e-06	708.46285851	698.00579671	706.4934915	-0.14665096	0.15393098	-0.32071175
0.35224	206.86976	0.0	3.868e-05	0.0003215	7e-08	0.0	0.00142737	0.00026291	2.05e-06	708.46067727	698.00820141	706.49226393	-0.14657534	0.15386727	-0.32071078
0.35229	206.89012	0.0	3.866e-05	0.00032152	7e-08	0.0	0.00142737	0.00026291	2.05e-06	708.45849692	698.01060511	706.49103631	-0.14649981	0.15380359	-0.32070982
0.35235	206.91048	0.0	3.865e-05	0.00032153	7e-08	0.0	0.00142737	0.00026291	2.05e-06	708.45631745	698.01300781	706.48980865	-0.1464243	0.15373992	-0.32070885
0.3524	206.93084	0.0	3.863e-05	0.00032154	7e-08	-0.0	0.00142737	0.00026291	2.05e-06	708.45413885	698.01540951	706.48858095	-0.14634886	0.15367627	-0.32070789
0.35246	206.9512	0.0	3.862e-05	0.00032156	7e-08	-0.0	0.00142737	0.00026291	2.05e-06	708.45196114	698.0178102	706.48735321	-0.14627352	0.15361265	-0.32070693
0.36252	210.61064	0.0	3.625e-05	0.00032393	6e-08	-0.0	0.00142737	0.00026292	2.05e-06	708.06751323	698.44061414	706.26214467	-0.13342902	0.14228121	-0.32053004
0.36258	210.63027	0.0	3.624e-05	0.00032394	6e-08	0.0	0.00142737	0.00026292	2.05e-06	708.06548543	698.44283591	706.26091189	-0.1333637	0.14222095	-0.32052908
0.36263	210.64991	0.0	3.622e-05	0.00032396	6e-08	0.0	0.00142737	0.00026292	2.05e-06	708.06345839	698.44505674	706.25967909	-0.13329845	0.14216072	-0.32052811
0.36269	210.66954	0.0	3.621e-05	0.00032397	6e-08	0.0	0.00142737	0.00026292	2.05e-06	708.0614321	698.44727663	706.25844628	-0.13323329	0.14210051	-0.32052714
0.36274	210.68916	0.0	3.62e-05	0.00032398	6e-08	-0.0	0.00142737	0.00026292	2.05e-06	708.05940657	698.44949557	706.25721345	-0.13315419	0.14202744	-0.32052596
0.3628	210.70879	0.0	3.619e-05	0.00032399	6e-08	-0.0	0.00142737	0.00026292	2.05e-06	708.05738194	698.45171336	706.25598061	-0.13307137	0.14195086	-0.32052473
0.36285	210.72841	0.0	3.617e-05	0.000324	6e-08	-0.0	0.00142737	0.00026292	2.05e-06	708.05535827	698.45392995	706.25474774	-0.13295987	0.14184772	-0.32052307
0.36291	210.74802	0.0	3.616e-05	0.00032402	6e-08	0.0	0.00142737	0.00026292	2.05e-06	708.05333589	698.45614492	706.25351485	-0.13292424	0.14181471	-0.32052254
0.36296	210.76763	0.0	3.615e-05	0.00032403	6e-08	0.0	0.00142737	0.00026292	2.05e-06	708.05131391	698.45835938	706.25228196	-0.13284079	0.14173741	-0.3205213
0.36302	210.78724	0.0	3.614e-05	0.00032404	6e-08	-0.0	0.00142737	0.00026292	2.05e-06	708.0492929	698.46057262	706.25104904	-0.13282692	0.14172452	-0.32052109
0.36307	210.80684	0.0	3.613e-05	0.00032405	6e-08	-0.0	0.00142737	0.00026292	2.05e-06	708.04727205	698.46278566	706.24981612	-0.13271525	0.14162098	-0.32051942
0.36313	210.82644	0.0	3.611e-05	0.00032406	6e-08	-0.0	0.00142737	0.00026292	2.05e-06	708.04525248	698.46499707	706.24858318	-0.13266021	0.14156996	-0.3205186
0.36318	210.84603	0.0	3.61e-05	0.00032408	6e-08	-0.0	0.00142737	0.00026292	2.05e-06	708.04323355	698.46720768	706.24735023	-0.13253283	0.1414516	-0.32051668
0.36324	210.86563	0.0	3.609e-05	0.00032409	6e-08	0.0	0.00142737	0.00026292	2.05e-06	708.04121608	698.46941644	706.24611725	-0.13247168	0.14139478	-0.32051577
0.36329	210.88521	0.0	3.608e-05	0.0003241	6e-08	0.0	0.00142737	0.00026292	2.05e-06	708.03919932	698.4716243	706.24488425	-0.13247168	0.14139478	-0.32051577
0.36335	210.9048	0.0	3.607e-05	0.00032411	6e-08	0.0	0.00142737	0.00026292	2.05e-06	708.03718255	698.47383217	706.24365126	-0.13243495	0.14136065	-0.32051522
0.3634	210.92437	0.0	3.605e-05	0.00032413	6e-08	0.0	0.00142737	0.00026292	2.05e-06	708.03516621	698.4760395	706.24241826	-0.13233874	0.14127121	-0.32051377
0.36346	210.94395	0.0	3.604e-05	0.00032414	6e-08	0.0	0.00142737	0.00026292	2.05e-06	708.03315098	698.47824542	706.24118524	-0.13224589	0.14118488	-0.32051238
0.37352	214.45998	0.0	3.395e-05	0.00032623	5e-08	0.0	0.00142737	0.00026293	2.05e-06	707.67622048	698.8664121	706.01543488	-0.12127162	0.13053653	-0.32033556
0.37358	214.47883	0.0	3.394e-05	0.00032624	5e-08	0.0	0.00142737	0.00026293	2.05e-06	707.67433185	698.86844965	706.01420128	-0.12111984	0.13038272	-0.32033293
0.37363	214.49768	0.0	3.393e-05	0.00032625	5e-08	-0.0	0.00142737	0.00026293	2.05e-06	707.67244494	698.87048478	706.0129677	-0.12111984	0.13038272	-0.32033293
0.37369	214.51652	0.0	3.391e-05	0.00032626	5e-08	-0.0	0.00142737	0.00026293	2.05e-06	707.67055802	698.87251991	706.01173412	-0.12111798	0.13038084	-0.3203329
0.37374	214.53536	0.0	3.39e-05	0.00032627	5e-08	-0.0	0.00142737	0.00026293	2.05e-06	707.66867113	698.87455502	706.01050054	-0.12106496	0.13032711	-0.32033198
0.3738	214.55419	0.0	3.389e-05	0.00032629	5e-08	-0.0	0.00142737	0.00026293	2.05e-06	707.66678484	698.87658928	706.00926696	-0.12099239	0.13025351	-0.32033072
0.37385	214.57302	0.0	3.388e-05	0.0003263	5e-08	-0.0	0.00142737	0.00026293	2.05e-06	707.66489938	698.87862238	706.0080334	-0.12095044	0.13021096	-0.32033
0.37391	214.59185	0.0	3.387e-05	0.00032631	5e-08	0.0	0.00142737	0.00026293	2.05e-06	707.66301439	698.88065482	706.00679983	-0.12090288	0.13016266	-0.32032917
0.37396	214.61067	0.0	3.386e-05	0.00032632	5e-08	-0.0	0.00142737	0.00026293	2.05e-06	707.66112994	698.8826865	706.00556628	-0.12077775	0.13003561	-0.320327
0.37402	214.62949	0.0	3.385e-05	0.00032633	5e-08	-0.0	0.00142737	0.00026293	2.05e-06	707.65924692	698.8847162	706.00433274	-0.12075314	0.13001063	-0.32032657
0.37407	214.6483	0.0	3.384e-05	0.00032634	5e-08	-0.0	0.00142737	0.00026293	2.05e-06	707.65736417	698.88674549	706.0030992	-0.12069073	0.12994709	-0.32032549
0.37413	214.66711	0.0	3.383e-05	0.00032635	5e-08	-0.0	0.00142737	0.00026293	2.05e-06	707.65548213	698.8887738	706.00186567	-0.12062374	0.12987889	-0.32032432
0.37418	214.68592	0.0	3.382e-05	0.00032636	5e-08	-0.0	0.00142737	0.00026293	2.05e-06	707.65360084	698.89080103	706.00063215	-0.12061875	0.12987382	-0.32032423
0.37424	214.70472	0.0	3.381e-05	0.00032637	5e-08	-0.0	0.00142737	0.00026293	2.05e-06	707.65171962	698.89282818	705.99939863	-0.12057283	0.12982709	-0.32032343
0.37429	214.72352	0.0	3.38e-05	0.00032638	5e-08	-0.0	0.00142737	0.00026293	2.05e-06	707.64983891	698.8948546	705.99816512	-0.12046206	0.12971433	-0.3203215
0.37435	214.74231	0.0	3.379e-05	0.00032639	5e-08	-0.0	0.00142737	0.00026293	2.05e-06	707.64795946	698.89687926	705.99693162	-0.12042207	0.12967353	-0.3203208
0.3744	214.7611	0.0	3.377e-05	0.0003264	5e-08	-0.0	0.00142737	0.00026293	2.05e-06	707.64608047	698.89890327	705.99569813	-0.12029036	0.12953916	-0.3203185
0.37446	214.77989	0.0	3.376e-05	0.00032641	5e-08	0.0	0.00142737	0.00026293	2.05e-06	707.64420297	698.90092518	705.99446466	-0.12029036	0.12953916	-0.3203185
0.38452	218.15056	0.0	3.191e-05	0.00032827	4e-08	0.0	0.00142737	0.00026294	2.05e-06	707.31049722	699.25656295	705.76895415	-0.11086679	0.11953985	-0.32014268
0.38458	218.16861	0.0	3.19e-05	0.00032828	4e-08	0.0	0.00142737	0.00026294	2.05e-06	707.30872577	699.25842816	705.76772348	-0.11081089	0.11947814	-0.32014157
0.38463	218.18666	0.0	3.189e-05	0.00032829	4e-08	-0.0	0.00142737	0.00026294	2.05e-06	707.30695495	699.2602924	705.76649285	-0.11075685	0.11941844	-0.32014049
0.38469	218.2047	0.0	3.188e-05	0.0003283	4e-08	-0.0	0.00142737	0.00026294	2.05e-06	707.30518473	699.2621557	705.76526224	-0.11066539	0.11931736	-0.32013867
0.38474	218.22274	0.0	3.187e-05	0.00032831	4e-08	0.0	0.00142737	0.00026294	2.05e-06	707.30341554	699.26401743	705.76403167	-0.11065377	0.11930449	-0.32013844
0.3848	218.24077	0.0	3.186e-05	0.00032832	4e-08	0.0	0.00142737	0.00026294	2.05e-06	707.30164647	699.26587895	705.76280111	-0.11060947	0.11925546	-0.32013755
0.38485	218.2588	0.0	3.185e-05	0.00032833	4e-08	0.0	0.00142737	0.00026294	2.05e-06	707.2998779	699.2677397	705.76157057	-0.11048456	0.11911712	-0.32013505
0.38491	218.27683	0.0	3.184e-05	0.00032833	4e-08	0.0	0.00142737	0.00026294	2.05e-06	707.29811072	699.26959828	705.76034009	-0.11047282	0.11910413	-0.32013482
0.38496	218.29485	0.0	3.183e-05	0.00032834	4e-08	0.0	0.00142737	0.00026294	2.05e-06	707.29634367	699.27145666	705.75910961	-0.11042985	0.11905648	-0.32013396
0.38502	218.31287	0.0	3.182e-05	0.00032835	4e-08	0.0	0.00142737	0.00026294	2.05e-06	707.2945771	699.2733143	705.75787916	-0.11034959	0.1189675	-0.32013235
0.38507	218.33088	0.0	3.182e-05	0.00032836	4e-08	0.0	0.00142737	0.00026294	2.05e-06	707.29281143	699.27517054	705.75664874	-0.11034959	0.1189675	-0.32013235
0.38513	218.34889	0.0	3.181e-05	0.00032837	4e-08	0.0	0.00142737	0.00026294	2.05e-06	707.29104575	699.27702678	705.75541832	-0.11032046	0.11893519	-0.32013176
0.38518	218.3669	0.0	3.18e-05	0.00032838	4e-08	0.0	0.00142737	0.00026294	2.05e-06	707.2892804	699.27888252	705.75418792	-0.11024271	0.11884893	-0.3201302
0.38524	218.3849	0.0	3.179e-05	0.00032839	4e-08	0.0	0.00142737	0.00026294	2.05e-06	707.28751592	699.2807369	705.75295756	-0.11019996	0.11880148	-0.32012934
0.38529	218.4029	0.0	3.178e-05	0.0003284	4e-08	0.0	0.00142737	0.00026294	2.05e-06	707.28575192	699.28259054	705.75172721	-0.11009361	0.11868323	-0.3201272
0.38535	218.42089	0.0	3.177e-05	0.00032841	4e-08	-0.0	0.00142737	0.00026294	2.05e-06	707.2839891	699.28444233	705.75049692	-0.11004484	0.118629	-0.32012622
0.3854	218.43888	0.0	3.176e-05	0.00032842	4e-08	-0.0	0.00142737	0.00026294	2.05e-06	707.28222682	699.28629327	705.74926665	-0.11004484	0.118629	-0.32012622
0.38546	218.45686	0.0	3.175e-05	0.00032843	4e-08	-0.0	0.00142737	0.00026294	2.05e-06	707.28046454	699.28814421	705.74803639	-0.11002733	0.11860953	-0.32012587
0.39552	221.67996	0.0	3.01e-05	0.00033007	4e-08	0.0	0.00142737	0.00026294	2.05e-06	706.96649426	699.61314197	705.52336057	-0.10177832	0.10908847	-0.31994916
0.39558	221.69719	0.0	3.01e-05	0.00033008	4e-08	0.0	0.00142737	0.00026294	2.05e-06	706.96482342	699.61484352	705.52213574	-0.10175186	0.10905676	-0.31994856
0.39563	221.71443	0.0	3.009e-05	0.00033009	4e-08	0.0	0.00142737	0.00026294	2.05e-06	706.96315285	699.61654458	705.52091092	-0.10167999	0.10897061	-0.31994692
0.39569	221.73166	0.0	3.008e-05	0.0003301	4e-08	0.0	0.00142737	0.00026294	2.05e-06	706.96148308	699.61824429	705.51968617	-0.10165571	0.10894151	-0.31994637
0.39574	221.74888	0.0	3.007e-05	0.00033011	4e-08	0.0	0.00142737	0.00026294	2.05e-06	706.95981358	699.61994354	705.51846143	-0.10152304	0.10878215	-0.31994333
0.3958	221.7661	0.0	3.006e-05	0.00033012	4e-08	-0.0	0.00142737	0.00026294	2.05e-06	706.95814553	699.6216403	705.51723681	-0.10151231	0.10876927	-0.31994309
0.39585	221.78332	0.0	3.005e-05	0.00033013	4e-08	-0.0	0.00142737	0.00026294	2.05e-06	706.95647759	699.62333686	705.5160122	-0.10151231	0.10876927	-0.31994309
0.39591	221.80053	0.0	3.004e-05	0.00033013	4e-08	-0.0	0.00142737	0.00026294	2.05e-06	706.95480966	699.62503342	705.51478758	-0.10149387	0.10874712	-0.31994267
0.39596	221.81774	0.0	3.004e-05	0.00033014	4e-08	-0.0	0.00142737	0.00026294	2.05e-06	706.95314192	699.62672963	705.51356298	-0.10145276	0.10869772	-0.31994173
0.39602	221.83495	0.0	3.003e-05	0.00033015	4e-08	-0.0	0.00142737	0.00026294	2.05e-06	706.95147464	699.62842507	705.51233842	-0.10138222	0.10861293	-0.31994011
0.39607	221.85215	0.0	3.002e-05	0.00033016	4e-08	-0.0	0.00142737	0.00026294	2.05e-06	706.94980813	699.63011919	705.51111391	-0.10136574	0.10859311	-0.31993973
0.39613	221.86934	0.0	3.001e-05	0.00033017	4e-08	0.0	0.00142737	0.00026294	2.05e-06	706.9481418	699.63181299	705.50988942	-0.10132725	0.10854678	-0.31993885
0.39618	221.88654	0.0	3e-05	0.00033018	4e-08	-0.0	0.00142737	0.00026294	2.05e-06	706.9464759	699.63350606	705.50866496	-0.10123668	0.10843771	-0.31993677
0.39624	221.90372	0.0	2.999e-05	0.00033018	4e-08	0.0	0.00142737	0.00026294	2.05e-06	706.94481098	699.63519743	705.50744058	-0.10119919	0.10839256	-0.31993591
0.39629	221.92091	0.0	2.999e-05	0.00033019	4e-08	0.0	0.00142737	0.00026294	2.05e-06	706.94314648	699.6368881	705.50621623	-0.10119415	0.10838648	-0.31993579
0.39635	221.93809	0.0	2.998e-05	0.0003302	4e-08	0.0	0.00142737	0.00026294	2.05e-06	706.94148203	699.63857866	705.50499189	-0.10109014	0.10826108	-0.3199334
0.3964	221.95526	0.0	2.997e-05	0.00033021	4e-08	0.0	0.00142737	0.00026294	2.05e-06	706.93981872	699.64026727	705.50376763	-0.10109014	0.10826108	-0.3199334
0.39646	221.97244	0.0	2.996e-05	0.00033022	4e-08	0.0	0.00142737	0.00026294	2.05e-06	706.93815541	699.64195587	705.50254338	-0.10107826	0.10824676	-0.31993312
0.40652	225.04543	0.0	2.85e-05	0.00033168	3e-08	0.0	0.00142737	0.00026295	2.05e-06	706.64108874	699.93799057	705.27915386	-0.09390018	0.09928638	-0.31975801
0.40657	225.06184	0.0	2.849e-05	0.00033169	3e-08	0.0	0.00142737	0.00026295	2.05e-06	706.63950352	699.93953876	705.27793694	-0.09385125	0.09922317	-0.31975674
0.40663	225.07824	0.0	2.849e-05	0.00033169	3e-08	0.0	0.00142737	0.00026295	2.05e-06	706.63791882	699.94108597	705.27672007	-0.09381243	0.09917298	-0.31975574
0.40668	225.09464	0.0	2.848e-05	0.0003317	3e-08	0.0	0.00142737	0.00026295	2.05e-06	706.63633453	699.94263238	705.27550326	-0.09371982	0.0990532	-0.31975334
0.40674	225.11104	0.0	2.847e-05	0.00033171	3e-08	0.0	0.00142737	0.00026295	2.05e-06	706.63475125	699.94417692	705.27428655	-0.09371332	0.0990448	-0.31975318
0.40679	225.12744	0.0	2.846e-05	0.00033172	3e-08	0.0	0.00142737	0.00026295	2.05e-06	706.63316803	699.94572134	705.27306986	-0.0936731	0.09899267	-0.31975213
0.40685	225.14383	0.0	2.845e-05	0.00033172	3e-08	0.0	0.00142737	0.00026295	2.05e-06	706.63158525	699.94726493	705.27185321	-0.09362176	0.09892614	-0.3197508
0.4069	225.16021	0.0	2.845e-05	0.00033173	3e-08	0.0	0.00142737	0.00026295	2.05e-06	706.63000302	699.94880749	705.27063662	-0.09362176	0.09892614	-0.3197508
0.40696	225.17659	0.0	2.844e-05	0.00033174	3e-08	0.0	0.00142737	0.00026295	2.05e-06	706.62842079	699.95035004	705.26942003	-0.09359252	0.09888826	-0.31975004
0.40701	225.19297	0.0	2.843e-05	0.00033175	3e-08	0.0	0.00142737	0.00026295	2.05e-06	706.62683887	699.95189201	705.26820348	-0.09352658	0.09880279	-0.31974832
0.40707	225.20934	0.0	2.842e-05	0.00033175	3e-08	0.0	0.00142737	0.00026295	2.05e-06	706.62525767	699.95343263	705.26698701	-0.09350585	0.09877592	-0.31974779
0.40712	225.22571	0.0	2.842e-05	0.00033176	3e-08	0.0	0.00142737	0.00026295	2.05e-06	706.62367668	699.95497284	705.26577056	-0.09340097	0.09863972	-0.31974505
0.40718	225.24207	0.0	2.841e-05	0.00033177	3e-08	0.0	0.00142737	0.00026295	2.05e-06	706.62209683	699.95651091	705.26455424	-0.09337454	0.0986054	-0.31974436
0.40723	225.25844	0.0	2.84e-05	0.00033178	3e-08	-0.0	0.00142737	0.00026295	2.05e-06	706.62051726	699.95804845	705.26333796	-0.09337454	0.0986054	-0.31974436
0.40729	225.27479	0.0	2.839e-05	0.00033178	3e-08	-0.0	0.00142737	0.00026295	2.05e-06	706.61893768	699.95958599	705.26212167	-0.09336747	0.09859622	-0.31974418
0.40734	225.29114	0.0	2.839e-05	0.00033179	3e-08	-0.0	0.00142737	0.00026295	2.05e-06	706.61735819	699.96112339	705.26090539	-0.09333122	0.09854914	-0.31974323
0.4074	225.30749	0.0	2.838e-05	0.0003318	3e-08	-0.0	0.00142737	0.00026295	2.05e-06	706.61577908	699.96266005	705.25968916	-0.09327896	0.09848123	-0.31974187
0.40745	225.32383	0.0	2.837e-05	0.00033181	3e-08	-0.0	0.00142737	0.00026295	2.05e-06	706.61420054	699.96419564	705.25847299	-0.09323819	0.09842824	-0.31974081
0.41752	228.24384	0.0	2.707e-05	0.0003331	3e-08	0.0	0.00142737	0.00026295	2.05e-06	706.33165316	700.23292552	705.03669975	-0.0869513	0.08999097	-0.31956748
0.41757	228.25941	0.0	2.707e-05	0.00033311	3e-08	0.0	0.00142737	0.00026295	2.05e-06	706.33014209	700.23432838	705.03549232	-0.08692088	0.08994884	-0.31956659
0.41763	228.27497	0.0	2.706e-05	0.00033312	3e-08	0.0	0.00142737	0.00026295	2.05e-06	706.32863135	700.23573058	705.03428494	-0.08688759	0.08990269	-0.31956562
0.41768	228.29053	0.0	2.705e-05	0.00033312	3e-08	0.0	0.00142737	0.00026295	2.05e-06	706.32712095	700.23713205	705.03307762	-0.08685622	0.08985924	-0.31956471
0.41774	228.30608	-0.0	2.705e-05	0.00033313	3e-08	0.0	0.00142737	0.00026295	2.05e-06	706.32561089	700.23853285	705.03187034	-0.08682459	0.0898154	-0.31956379
0.41779	228.32163	-0.0	2.704e-05	0.00033314	3e-08	0.0	0.00142737	0.00026295	2.05e-06	706.32410117	700.23993296	705.03066311	-0.08679227	0.08977058	-0.31956285
0.41785	228.33718	0.0	2.703e-05	0.00033315	3e-08	0.0	0.00142737	0.00026295	2.05e-06	706.32259178	700.24133237	705.02945594	-0.08675986	0.08972562	-0.3195619
0.4179	228.35272	0.0	2.703e-05	0.00033315	3e-08	0.0	0.00142737	0.00026295	2.05e-06	706.32108274	700.24273108	705.02824881	-0.08672745	0.08968066	-0.31956095
0.41796	228.36826	0.0	2.702e-05	0.00033316	3e-08	0.0	0.00142737	0.00026295	2.05e-06	706.31957404	700.24412908	705.02704173	-0.08669501	0.08963563	-0.31956001
0.41801	228.38379	0.0	2.701e-05	0.00033317	3e-08	-0.0	0.00142737	0.00026295	2.05e-06	706.31806568	700.24552639	705.02583471	-0.08666258	0.0895906	-0.31955906
0.41807	228.39932	0.0	2.701e-05	0.00033317	3e-08	-0.0	0.00142737	0.00026295	2.05e-06	706.31655767	700.24692298	705.02462773	-0.08663016	0.08954558	-0.31955811
0.41812	228.41484	0.0	2.7e-05	0.00033318	3e-08	-0.0	0.00142737	0.00026295	2.05e-06	706.31505	700.24831888	705.02342081	-0.08659775	0.08950056	-0.31955716
0.41818	228.43036	0.0	2.699e-05	0.00033319	3e-08	-0.0	0.00142737	0.00026295	2.05e-06	706.31354267	700.24971407	705.02221393	-0.08656537	0.08945555	-0.31955622
0.41823	228.44588	0.0	2.699e-05	0.00033319	3e-08	-0.0	0.00142737	0.00026295	2.05e-06	706.31203568	700.25110856	705.02100711	-0.08653302	0.08941056	-0.31955527
0.41829	228.46139	0.0	2.698e-05	0.0003332	3e-08	-0.0	0.00142737	0.00026295	2.05e-06	706.31052904	700.25250234	705.01980034	-0.08650067	0.08936558	-0.31955432
0.41834	228.47689	0.0	2.697e-05	0.00033321	3e-08	-0.0	0.00142737	0.00026295	2.05e-06	706.30902273	700.25389542	705.01859362	-0.08646834	0.0893206	-0.31955337
0.4184	228.4924	0.0	2.697e-05	0.00033321	3e-08	-0.0	0.00142737	0.00026295	2.05e-06	706.30751677	700.2552878	705.01738695	-0.08643603	0.08927565	-0.31955242
0.41845	228.50789	0.0	2.696e-05	0.00033322	3e-08	-0.0	0.00142737	0.00026295	2.05e-06	706.30601115	700.25667947	705.01618033	-0.08640376	0.08923071	-0.31955148
0.42852	231.27163	0.0	2.581e-05	0.00033437	3e-08	-0.0	0.00142737	0.00026295	2.05e-06	706.0360363	700.49962742	704.79625903	-0.08081233	0.08121863	-0.31937875
0.42857	231.28633	0.0	2.58e-05	0.00033438	3e-08	-0.0	0.00142737	0.00026295	2.05e-06	706.03458958	700.50089321	704.79506217	-0.0807834	0.08117599	-0.31937781
0.42863	231.30103	0.0	2.579e-05	0.00033438	3e-08	-0.0	0.00142737	0.00026295	2.05e-06	706.03314316	700.50215833	704.79386536	-0.08075448	0.08113335	-0.31937687
0.42868	231.31572	0.0	2.579e-05	0.00033439	3e-08	-0.0	0.00142737	0.00026295	2.05e-06	706.03169704	700.50342279	704.79266861	-0.08071719	0.08107835	-0.31937566
0.42874	231.33042	0.0	2.578e-05	0.0003344	3e-08	-0.0	0.00142737	0.00026295	2.05e-06	706.03025131	700.50468639	704.79147193	-0.08067306	0.08101322	-0.31937423
0.42879	231.3451	0.0	2.578e-05	0.0003344	3e-08	-0.0	0.00142737	0.00026295	2.05e-06	706.02880604	700.50594897	704.79027533	-0.08062706	0.08094532	-0.31937273
0.42885	231.35978	0.0	2.577e-05	0.00033441	3e-08	-0.0	0.00142737	0.00026295	2.05e-06	706.02736124	700.50721049	704.78907882	-0.08062486	0.08094207	-0.31937266
0.4289	231.37446	0.0	2.576e-05	0.00033441	3e-08	-0.0	0.00142737	0.00026295	2.05e-06	706.02591647	700.50847196	704.78788231	-0.08059667	0.0809004	-0.31937174
0.42896	231.38913	0.0	2.576e-05	0.00033442	3e-08	-0.0	0.00142737	0.00026295	2.05e-06	706.02447199	700.50973277	704.78668586	-0.08054543	0.0808247	-0.31937007
0.42901	231.4038	0.0	2.575e-05	0.00033443	3e-08	-0.0	0.00142737	0.00026295	2.05e-06	706.02302804	700.51099241	704.78548951	-0.0804912	0.08074454	-0.3193683
0.42907	231.41847	0.0	2.575e-05	0.00033443	3e-08	-0.0	0.00142737	0.00026295	2.05e-06	706.02158466	700.51225079	704.78429326	-0.0804912	0.08074454	-0.3193683
0.42912	231.43313	0.0	2.574e-05	0.00033444	3e-08	-0.0	0.00142737	0.00026295	2.05e-06	706.02014127	700.51350918	704.783097	-0.08045919	0.08069716	-0.31936725
0.42918	231.44778	0.0	2.573e-05	0.00033444	3e-08	0.0	0.00142737	0.00026295	2.05e-06	706.01869822	700.51476682	704.78190082	-0.08040514	0.08061714	-0.31936548
0.42923	231.46243	0.0	2.573e-05	0.00033445	3e-08	0.0	0.00142737	0.00026295	2.05e-06	706.01725573	700.51602321	704.78070473	-0.08040514	0.08061714	-0.31936548
0.42929	231.47708	0.0	2.572e-05	0.00033446	3e-08	0.0	0.00142737	0.00026295	2.05e-06	706.01581323	700.51727961	704.77950864	-0.0803732	0.08056984	-0.31936443
0.42934	231.49172	0.0	2.572e-05	0.00033446	3e-08	0.0	0.00142737	0.00026295	2.05e-06	706.01437107	700.51853526	704.77831262	-0.08031911	0.08048972	-0.31936266
0.4294	231.50636	0.0	2.571e-05	0.00033447	3e-08	0.0	0.00142737	0.00026295	2.05e-06	706.01292947	700.51978966	704.7771167	-0.08031911	0.08048972	-0.31936266
0.42945	231.52099	0.0	2.571e-05	0.00033447	3e-08	0.0	0.00142737	0.00026295	2.05e-06	706.01148787	700.52104407	704.77592078	-0.08031103	0.08047776	-0.3193624
0.43952	234.12465	0.0	2.468e-05	0.0003355	2e-08	0.0	0.00142737	0.00026296	2.05e-06	705.75246662	700.73966887	704.55800771	-0.07530064	0.07286252	-0.31919026
0.43957	234.13847	0.0	2.467e-05	0.0003355	2e-08	0.0	0.00142737	0.00026296	2.05e-06	705.75107666	700.74080418	704.5568222	-0.07529886	0.07285975	-0.3191902
0.43963	234.15228	0.0	2.467e-05	0.00033551	2e-08	0.0	0.00142737	0.00026296	2.05e-06	705.74968671	700.74193943	704.55563669	-0.07522486	0.07274428	-0.31918753
0.43968	234.16609	0.0	2.466e-05	0.00033552	2e-08	-0.0	0.00142737	0.00026296	2.05e-06	705.74829752	700.74307289	704.55445135	-0.07520766	0.07271745	-0.31918691
0.43974	234.1799	0.0	2.466e-05	0.00033552	2e-08	-0.0	0.00142737	0.00026296	2.05e-06	705.7469085	700.74420593	704.55326605	-0.07519046	0.07269062	-0.31918629
0.43979	234.1937	0.0	2.465e-05	0.00033553	2e-08	-0.0	0.00142737	0.00026296	2.05e-06	705.74551966	700.74533855	704.55208078	-0.07517327	0.07266379	-0.31918567
0.43985	234.20749	0.0	2.465e-05	0.00033553	2e-08	-0.0	0.00142737	0.00026296	2.05e-06	705.74413099	700.74647075	704.55089555	-0.07515607	0.07263695	-0.31918505
0.4399	234.22129	0.0	2.464e-05	0.00033554	2e-08	-0.0	0.00142737	0.00026296	2.05e-06	705.7427425	700.74760253	704.54971037	-0.07513887	0.07261012	-0.31918443
0.43996	234.23507	0.0	2.464e-05	0.00033554	2e-08	-0.0	0.00142737	0.00026296	2.05e-06	705.74135418	700.74873389	704.54852522	-0.07512168	0.07258329	-0.31918381
0.44001	234.24886	0.0	2.463e-05	0.00033555	2e-08	-0.0	0.00142737	0.00026296	2.05e-06	705.73996604	700.74986483	704.5473401	-0.0751028	0.07255383	-0.31918313
0.44007	234.26263	0.0	2.463e-05	0.00033555	2e-08	-0.0	0.00142737	0.00026296	2.05e-06	705.73857809	700.75099531	704.54615504	-0.07507737	0.07251411	-0.31918221
0.44012	234.27641	0.0	2.462e-05	0.00033556	2e-08	-0.0	0.00142737	0.00026296	2.05e-06	705.7371904	700.75212518	704.54497002	-0.07505377	0.07247726	-0.31918135
0.44018	234.29018	0.0	2.462e-05	0.00033556	2e-08	-0.0	0.00142737	0.00026296	2.05e-06	705.73580295	700.75325447	704.54378506	-0.07502818	0.07243727	-0.31918043
0.44023	234.30394	0.0	2.461e-05	0.00033557	2e-08	-0.0	0.00142737	0.00026296	2.05e-06	705.73441576	700.75438313	704.54260016	-0.07500312	0.07239812	-0.31917952
0.44029	234.3177	0.0	2.461e-05	0.00033557	2e-08	-0.0	0.00142737	0.00026296	2.05e-06	705.73302883	700.75551118	704.54141532	-0.07497747	0.07235803	-0.31917859
0.44034	234.33146	0.0	2.46e-05	0.00033558	2e-08	-0.0	0.00142737	0.00026296	2.05e-06	705.73164216	700.75663861	704.54023053	-0.07495198	0.07231817	-0.31917767
0.4404	234.34521	0.0	2.46e-05	0.00033558	2e-08	0.0	0.00142737	0.00026296	2.05e-06	705.73025575	700.75776541	704.5390458	-0.07492632	0.07227805	-0.31917674
0.44045	234.35895	-0.0	2.459e-05	0.00033559	2e-08	0.0	0.00142737	0.00026296	2.05e-06	705.7288696	700.75889159	704.53786112	-0.07490071	0.07223797	-0.31917581
0.45051	236.79812	0.0	2.368e-05	0.0003365	2e-08	0.0	0.00142737	0.00026296	2.05e-06	705.47948652	700.95451692	704.3220536	-0.07037743	0.06500335	-0.31900453
0.45057	236.81102	0.0	2.368e-05	0.0003365	2e-08	0.0	0.00142737	0.00026296	2.05e-06	705.47814637	700.95552956	704.32087977	-0.07037743	0.06500335	-0.31900453
0.45062	236.82393	-0.0	2.367e-05	0.00033651	2e-08	0.0	0.00142737	0.00026296	2.05e-06	705.47680622	700.9565422	704.31970595	-0.07036384	0.06498116	-0.31900399
0.45068	236.83682	-0.0	2.367e-05	0.00033651	2e-08	0.0	0.00142737	0.00026296	2.05e-06	705.47546621	700.9575545	704.31853215	-0.07034057	0.06494313	-0.31900307
0.45073	236.84972	0.0	2.366e-05	0.00033652	2e-08	0.0	0.00142737	0.00026296	2.05e-06	705.47412643	700.9585662	704.31735842	-0.07030303	0.06488176	-0.31900159
0.45079	236.86261	0.0	2.366e-05	0.00033652	2e-08	0.0	0.00142737	0.00026296	2.05e-06	705.47278703	700.95957694	704.31618478	-0.07027304	0.06483273	-0.3190004
0.45084	236.87549	0.0	2.365e-05	0.00033653	2e-08	0.0	0.00142737	0.00026296	2.05e-06	705.47144793	700.96058692	704.31501122	-0.07027124	0.06482979	-0.31900033
0.4509	236.88837	0.0	2.365e-05	0.00033653	2e-08	0.0	0.00142737	0.00026296	2.05e-06	705.47010884	700.96159686	704.31383766	-0.07024801	0.06479179	-0.31899941
0.45095	236.90124	0.0	2.364e-05	0.00033654	2e-08	0.0	0.00142737	0.00026296	2.05e-06	705.46876999	700.9626062	704.31266416	-0.07021781	0.06474237	-0.31899821
0.45101	236.91411	0.0	2.364e-05	0.00033654	2e-08	0.0	0.00142737	0.00026296	2.05e-06	705.46743144	700.96361477	704.31149073	-0.07013934	0.06461392	-0.3189951
0.45106	236.92698	0.0	2.363e-05	0.00033655	2e-08	-0.0	0.00142737	0.00026296	2.05e-06	705.46609368	700.96462133	704.31031751	-0.07013934	0.06461392	-0.3189951
0.45112	236.93984	0.0	2.363e-05	0.00033655	2e-08	-0.0	0.00142737	0.00026296	2.05e-06	705.46475592	700.9656279	704.30914428	-0.07013934	0.06461392	-0.3189951
0.45117	236.9527	0.0	2.362e-05	0.00033655	2e-08	-0.0	0.00142737	0.00026296	2.05e-06	705.46341816	700.96663446	704.30797105	-0.07011098	0.06456746	-0.31899397
0.45123	236.96555	0.0	2.362e-05	0.00033656	2e-08	-0.0	0.00142737	0.00026296	2.05e-06	705.46208068	700.9676403	704.3067979	-0.07005162	0.06447022	-0.31899162
0.45128	236.9784	0.0	2.361e-05	0.00033656	2e-08	-0.0	0.00142737	0.00026296	2.05e-06	705.4607438	700.96864462	704.3056249	-0.07005162	0.06447022	-0.31899162
0.45134	236.99124	0.0	2.361e-05	0.00033657	2e-08	-0.0	0.00142737	0.00026296	2.05e-06	705.45940691	700.96964895	704.30445189	-0.07005162	0.06447022	-0.31899162
0.45139	237.00408	0.0	2.361e-05	0.00033657	2e-08	-0.0	0.00142737	0.00026296	2.05e-06	705.45807003	700.97065327	704.30327889	-0.07003979	0.06445084	-0.31899114
0.45145	237.01691	0.0	2.36e-05	0.00033658	2e-08	-0.0	0.00142737	0.00026296	2.05e-06	705.45673326	700.97165729	704.30210592	-0.07001669	0.06441298	-0.31899023
0.46151	239.28639	0.0	2.28e-05	0.00033738	2e-08	-0.0	0.00142737	0.00026296	2.05e-06	705.21589785	701.14554818	704.08844804	-0.06596621	0.05765498	-0.31882279
0.46157	239.29835	0.0	2.279e-05	0.00033739	2e-08	-0.0	0.00142737	0.00026296	2.05e-06	705.21460159	701.14644618	704.08728588	-0.06594572	0.05762022	-0.31882191
0.46162	239.31031	0.0	2.279e-05	0.00033739	2e-08	-0.0	0.00142737	0.00026296	2.05e-06	705.21330554	701.14734365	704.08612378	-0.06591552	0.05756897	-0.31882062
0.46168	239.32227	0.0	2.278e-05	0.00033739	2e-08	0.0	0.00142737	0.00026296	2.05e-06	705.21200979	701.14824032	704.08496177	-0.06589306	0.05753087	-0.31881965
0.46173	239.33422	0.0	2.278e-05	0.0003374	2e-08	-0.0	0.00142737	0.00026296	2.05e-06	705.21071425	701.14913639	704.08379982	-0.06584647	0.05745177	-0.31881765
0.46179	239.34617	0.0	2.278e-05	0.0003374	2e-08	-0.0	0.00142737	0.00026296	2.05e-06	705.20941918	701.15003123	704.082638	-0.06582375	0.05741318	-0.31881667
0.46184	239.35811	0.0	2.277e-05	0.00033741	2e-08	-0.0	0.00142737	0.00026296	2.05e-06	705.20812433	701.15092547	704.08147624	-0.06582375	0.05741318	-0.31881667
0.4619	239.37004	0.0	2.277e-05	0.00033741	2e-08	-0.0	0.00142737	0.00026296	2.05e-06	705.20682948	701.1518197	704.08031448	-0.06577897	0.05733711	-0.31881475
0.46195	239.38197	0.0	2.276e-05	0.00033742	2e-08	-0.0	0.00142737	0.00026296	2.05e-06	705.20553507	701.15271275	704.07915284	-0.06576222	0.05730866	-0.31881403
0.46201	239.3939	0.0	2.276e-05	0.00033742	2e-08	0.0	0.00142737	0.00026296	2.05e-06	705.20424083	701.15360536	704.07799125	-0.06576222	0.05730866	-0.31881403
0.46206	239.40582	0.0	2.276e-05	0.00033742	2e-08	0.0	0.00142737	0.00026296	2.05e-06	705.20294659	701.15449797	704.07682966	-0.06571163	0.05722267	-0.31881184
0.46212	239.41774	0.0	2.275e-05	0.00033743	2e-08	0.0	0.00142737	0.00026296	2.05e-06	705.20165285	701.15538923	704.07566822	-0.06570084	0.05720433	-0.31881138
0.46217	239.42965	-0.0	2.275e-05	0.00033743	2e-08	0.0	0.00142737	0.00026296	2.05e-06	705.20035921	701.15628021	704.0745068	-0.06570084	0.05720433	-0.31881138
0.46223	239.44156	-0.0	2.274e-05	0.00033744	2e-08	0.0	0.00142737	0.00026296	2.05e-06	705.19906557	701.15717119	704.07334538	-0.06566421	0.05714205	-0.3188098
0.46228	239.45346	-0.0	2.274e-05	0.00033744	2e-08	0.0	0.00142737	0.00026296	2.05e-06	705.19777229	701.1580612	704.07218406	-0.06564751	0.05711366	-0.31880908
0.46234	239.46536	-0.0	2.273e-05	0.00033744	2e-08	0.0	0.00142737	0.00026296	2.05e-06	705.19647918	701.15895077	704.07102279	-0.06563341	0.05708967	-0.31880847
0.46239	239.47726	0.0	2.273e-05	0.00033745	2e-08	0.0	0.00142737	0.00026296	2.05e-06	705.19518621	701.15983996	704.06986156	-0.0656193	0.05706569	-0.31880786
0.46245	239.48914	0.0	2.273e-05	0.00033745	2e-08	-0.0	0.00142737	0.00026296	2.05e-06	705.19389337	701.16072877	704.06870037	-0.06560456	0.05704062	-0.31880723
0.47251	241.58273	0.0	2.202e-05	0.00033816	2e-08	0.0	0.00142737	0.00026296	2.05e-06	704.96073165	701.31403134	703.85719678	-0.06184755	0.05056593	-0.31863939
0.47257	241.59372	0.0	2.202e-05	0.00033816	2e-08	0.0	0.00142737	0.00026296	2.05e-06	704.95947572	701.31481881	703.85604643	-0.06184755	0.05056593	-0.31863939
0.47262	241.6047	-0.0	2.201e-05	0.00033817	2e-08	0.0	0.00142737	0.00026296	2.05e-06	704.95821979	701.31560628	703.85489608	-0.06183794	0.05054917	-0.31863894
0.47268	241.61568	-0.0	2.201e-05	0.00033817	2e-08	0.0	0.00142737	0.00026296	2.05e-06	704.95696396	701.31639348	703.85374576	-0.06181849	0.05051526	-0.31863805
0.47273	241.62665	0.0	2.2e-05	0.00033817	2e-08	0.0	0.00142737	0.00026296	2.05e-06	704.95570831	701.31718016	703.85259549	-0.06178766	0.05046151	-0.31863662
0.47279	241.63762	0.0	2.2e-05	0.00033818	2e-08	0.0	0.00142737	0.00026296	2.05e-06	704.95445297	701.317966	703.85144532	-0.06174434	0.05038595	-0.31863462
0.47284	241.64858	0.0	2.2e-05	0.00033818	2e-08	0.0	0.00142737	0.00026296	2.05e-06	704.95319804	701.31875066	703.85029527	-0.06174434	0.05038595	-0.31863462
0.4729	241.65953	0.0	2.199e-05	0.00033819	2e-08	0.0	0.00142737	0.00026296	2.05e-06	704.95194312	701.31953532	703.84914523	-0.06173337	0.05036682	-0.31863412
0.47295	241.67049	0.0	2.199e-05	0.00033819	2e-08	0.0	0.00142737	0.00026296	2.05e-06	704.9506883	701.32031969	703.84799522	-0.06168366	0.05028011	-0.31863182
0.47301	241.68143	0.0	2.199e-05	0.00033819	2e-08	0.0	0.00142737	0.00026296	2.05e-06	704.94943397	701.3211027	703.84684535	-0.06168366	0.05028011	-0.31863182
0.47306	241.69237	0.0	2.198e-05	0.0003382	2e-08	0.0	0.00142737	0.00026296	2.05e-06	704.94817963	701.32188571	703.84569548	-0.06167917	0.05027227	-0.31863161
0.47312	241.70331	0.0	2.198e-05	0.0003382	2e-08	0.0	0.00142737	0.00026296	2.05e-06	704.94692534	701.3226686	703.84454563	-0.06162305	0.05017435	-0.31862901
0.47317	241.71424	0.0	2.198e-05	0.0003382	2e-08	0.0	0.00142737	0.00026296	2.05e-06	704.94567159	701.32344996	703.84339595	-0.06162305	0.05017435	-0.31862901
0.47323	241.72517	0.0	2.197e-05	0.00033821	2e-08	-0.0	0.00142737	0.00026296	2.05e-06	704.94441785	701.32423133	703.84224626	-0.06162305	0.05017435	-0.31862901
0.47328	241.73609	0.0	2.197e-05	0.00033821	2e-08	-0.0	0.00142737	0.00026296	2.05e-06	704.9431641	701.32501269	703.84109657	-0.06156454	0.05007223	-0.3186263
0.47334	241.74701	0.0	2.196e-05	0.00033821	2e-08	-0.0	0.00142737	0.00026296	2.05e-06	704.94191092	701.32579246	703.83994706	-0.06156257	0.05006879	-0.31862621
0.47339	241.75792	0.0	2.196e-05	0.00033822	2e-08	-0.0	0.00142737	0.00026296	2.05e-06	704.94065776	701.32657218	703.83879755	-0.06156257	0.05006879	-0.31862621
0.47345	241.76882	0.0	2.196e-05	0.00033822	2e-08	-0.0	0.00142737	0.00026296	2.05e-06	704.9394046	701.32735189	703.83764805	-0.06151052	0.04997792	-0.31862379
0.48351	243.67901	0.0	2.134e-05	0.00033884	2e-08	-0.0	0.00142737	0.00026296	2.05e-06	704.7131921	701.46123043	703.62825469	-0.05809453	0.04397315	-0.31846109
0.48357	243.68897	0.0	2.134e-05	0.00033884	2e-08	-0.0	0.00142737	0.00026296	2.05e-06	704.71197243	701.46191513	703.62711563	-0.05807822	0.04394436	-0.31846029
0.48362	243.69893	0.0	2.133e-05	0.00033885	2e-08	0.0	0.00142737	0.00026296	2.05e-06	704.71075291	701.46259939	703.62597663	-0.05806192	0.04391556	-0.3184595
0.48368	243.70888	-0.0	2.133e-05	0.00033885	2e-08	0.0	0.00142737	0.00026296	2.05e-06	704.70953354	701.4632832	703.62483767	-0.05804553	0.04388663	-0.3184587
0.48373	243.71882	-0.0	2.133e-05	0.00033885	2e-08	0.0	0.00142737	0.00026296	2.05e-06	704.70831433	701.46396655	703.62369876	-0.05802753	0.04385485	-0.31845782
0.48379	243.72877	-0.0	2.132e-05	0.00033886	2e-08	0.0	0.00142737	0.00026296	2.05e-06	704.7070953	701.46464941	703.62255991	-0.05800966	0.04382329	-0.31845695
0.48384	243.7387	-0.0	2.132e-05	0.00033886	2e-08	0.0	0.00142737	0.00026296	2.05e-06	704.70587644	701.46533178	703.62142112	-0.05799147	0.04379116	-0.31845606
0.4839	243.74863	-0.0	2.132e-05	0.00033886	2e-08	0.0	0.00142737	0.00026296	2.05e-06	704.70465775	701.46601365	703.62028238	-0.05797315	0.04375881	-0.31845516
0.48395	243.75856	-0.0	2.131e-05	0.00033886	2e-08	0.0	0.00142737	0.00026296	2.05e-06	704.70343924	701.46669502	703.61914369	-0.05795493	0.04372663	-0.31845427
0.48401	243.76848	0.0	2.131e-05	0.00033887	2e-08	0.0	0.00142737	0.00026296	2.05e-06	704.7022209	701.46737588	703.61800506	-0.05793006	0.0436827	-0.31845305
0.48406	243.7784	0.0	2.131e-05	0.00033887	2e-08	0.0	0.00142737	0.00026296	2.05e-06	704.7010028	701.46805606	703.61686651	-0.05791083	0.04364875	-0.31845211
0.48412	243.78831	0.0	2.13e-05	0.00033887	2e-08	0.0	0.00142737	0.00026296	2.05e-06	704.69978488	701.46873571	703.61572802	-0.05785721	0.04355401	-0.31844949
0.48417	243.79821	0.0	2.13e-05	0.00033888	2e-08	0.0	0.00142737	0.00026296	2.05e-06	704.69856749	701.46941388	703.61458969	-0.05784958	0.04354053	-0.31844912
0.48423	243.80811	0.0	2.13e-05	0.00033888	2e-08	0.0	0.00142737	0.00026296	2.05e-06	704.69735016	701.47009184	703.61345138	-0.05784958	0.04354053	-0.31844912
0.48428	243.81801	0.0	2.13e-05	0.00033888	2e-08	0.0	0.00142737	0.00026296	2.05e-06	704.69613284	701.4707698	703.61231307	-0.05780764	0.04346646	-0.31844706
0.48434	243.82789	0.0	2.129e-05	0.00033889	2e-08	0.0	0.00142737	0.00026296	2.05e-06	704.69491591	701.47144661	703.61117489	-0.05779241	0.04343956	-0.31844632
0.48439	243.83778	0.0	2.129e-05	0.00033889	2e-08	0.0	0.00142737	0.00026296	2.05e-06	704.69369914	701.472123	703.61003676	-0.05779241	0.04343956	-0.31844632
0.48445	243.84766	0.0	2.129e-05	0.00033889	2e-08	-0.0	0.00142737	0.00026296	2.05e-06	704.69248236	701.47279939	703.60889862	-0.05775812	0.04337899	-0.31844464
0.49451	245.56511	0.0	2.075e-05	0.00033943	2e-08	-0.0	0.00142737	0.00026296	2.05e-06	704.47269619	701.58829633	703.4015388	-0.05449608	0.03762537	-0.3182818
0.49457	245.57399	0.0	2.075e-05	0.00033943	2e-08	-0.0	0.00142737	0.00026296	2.05e-06	704.47151097	701.58888212	703.40041071	-0.05448443	0.03760493	-0.31828121
0.49462	245.58287	0.0	2.075e-05	0.00033943	1e-08	-0.0	0.00142737	0.00026296	2.05e-06	704.47032586	701.5894676	703.39928265	-0.05447278	0.03758448	-0.31828062
0.49468	245.59174	0.0	2.074e-05	0.00033944	1e-08	-0.0	0.00142737	0.00026296	2.05e-06	704.46914086	701.59005276	703.39815463	-0.05446112	0.03756403	-0.31828003
0.49473	245.6006	0.0	2.074e-05	0.00033944	1e-08	-0.0	0.00142737	0.00026296	2.05e-06	704.46795598	701.5906376	703.39702664	-0.05444947	0.03754358	-0.31827944
0.49479	245.60946	0.0	2.074e-05	0.00033944	1e-08	-0.0	0.00142737	0.00026296	2.05e-06	704.4667712	701.59122212	703.39589869	-0.05443502	0.03751821	-0.31827871
0.49484	245.61832	0.0	2.074e-05	0.00033944	1e-08	-0.0	0.00142737	0.00026296	2.05e-06	704.46558656	701.59180624	703.39477078	-0.05440932	0.03747311	-0.31827741
0.4949	245.62717	0.0	2.073e-05	0.00033945	1e-08	-0.0	0.00142737	0.00026296	2.05e-06	704.46440217	701.59238966	703.39364294	-0.05439379	0.03744586	-0.31827662
0.49495	245.63601	0.0	2.073e-05	0.00033945	1e-08	-0.0	0.00142737	0.00026296	2.05e-06	704.46321793	701.59297266	703.39251516	-0.05437825	0.03741861	-0.31827583
0.49501	245.64485	0.0	2.073e-05	0.00033945	1e-08	-0.0	0.00142737	0.00026296	2.05e-06	704.46203384	701.59355523	703.39138742	-0.05436272	0.03739135	-0.31827504
0.49506	245.65368	0.0	2.072e-05	0.00033945	1e-08	-0.0	0.00142737	0.00026296	2.05e-06	704.46084989	701.59413738	703.39025973	-0.05434719	0.0373641	-0.31827426
0.49512	245.66251	0.0	2.072e-05	0.00033946	1e-08	0.0	0.00142737	0.00026296	2.05e-06	704.4596661	701.5947191	703.38913208	-0.05433166	0.03733684	-0.31827347
0.49517	245.67133	-0.0	2.072e-05	0.00033946	1e-08	0.0	0.00142737	0.00026296	2.05e-06	704.45848245	701.5953004	703.38800448	-0.05431613	0.03730959	-0.31827268
0.49523	245.68014	-0.0	2.072e-05	0.00033946	1e-08	0.0	0.00142737	0.00026296	2.05e-06	704.45729895	701.59588128	703.38687693	-0.05429907	0.03727969	-0.31827182
0.49528	245.68895	-0.0	2.071e-05	0.00033947	1e-08	0.0	0.00142737	0.00026296	2.05e-06	704.45611561	701.59646168	703.38574943	-0.05428212	0.03724999	-0.31827095
0.49534	245.69776	-0.0	2.071e-05	0.00033947	1e-08	0.0	0.00142737	0.00026296	2.05e-06	704.45493244	701.59704163	703.38462198	-0.05426471	0.03721946	-0.31827007
0.49539	245.70655	-0.0	2.071e-05	0.00033947	1e-08	0.0	0.00142737	0.00026296	2.05e-06	704.45374943	701.5976211	703.38349459	-0.05424741	0.03718914	-0.31826919
0.49545	245.71535	-0.0	2.071e-05	0.00033947	1e-08	0.0	0.00142737	0.00026296	2.05e-06	704.45256659	701.5982001	703.38236724	-0.05422989	0.03715843	-0.3182683
0.50551	247.22809	0.0	2.025e-05	0.00033993	1e-08	-0.0	0.00142737	0.00026296	2.05e-06	704.23890025	701.69625928	703.1769251	-0.05106895	0.03169117	-0.31810696
0.50556	247.23582	0.0	2.025e-05	0.00033993	1e-08	-0.0	0.00142737	0.00026296	2.05e-06	704.23774792	701.69675264	703.17580705	-0.05105175	0.03166197	-0.31810609
0.50562	247.24354	0.0	2.025e-05	0.00033993	1e-08	-0.0	0.00142737	0.00026296	2.05e-06	704.23659576	701.69724554	703.17468904	-0.05103455	0.03163278	-0.31810521
0.50567	247.25125	0.0	2.025e-05	0.00033993	1e-08	-0.0	0.00142737	0.00026296	2.05e-06	704.23544376	701.69773798	703.17357108	-0.05101736	0.0316036	-0.31810433
0.50573	247.25896	0.0	2.024e-05	0.00033994	1e-08	-0.0	0.00142737	0.00026296	2.05e-06	704.23429193	701.69822997	703.17245317	-0.05100016	0.03157443	-0.31810345
0.50578	247.26667	0.0	2.024e-05	0.00033994	1e-08	-0.0	0.00142737	0.00026296	2.05e-06	704.23314027	701.69872151	703.1713353	-0.05098296	0.03154526	-0.31810257
0.50584	247.27436	0.0	2.024e-05	0.00033994	1e-08	-0.0	0.00142737	0.00026296	2.05e-06	704.23198877	701.69921259	703.17021749	-0.05096576	0.03151611	-0.3181017
0.50589	247.28205	0.0	2.024e-05	0.00033994	1e-08	-0.0	0.00142737	0.00026296	2.05e-06	704.23083744	701.69970322	703.16909972	-0.05094856	0.03148698	-0.31810082
0.50595	247.28974	0.0	2.023e-05	0.00033995	1e-08	-0.0	0.00142737	0.00026296	2.05e-06	704.22968628	701.7001934	703.167982	-0.05093136	0.03145783	-0.31809994
0.506	247.29742	0.0	2.023e-05	0.00033995	1e-08	-0.0	0.00142737	0.00026296	2.05e-06	704.22853528	701.70068312	703.16686433	-0.05091416	0.03142868	-0.31809906
0.50606	247.30509	0.0	2.023e-05	0.00033995	1e-08	-0.0	0.00142737	0.00026296	2.05e-06	704.22738445	701.70117238	703.16574671	-0.05089696	0.03139956	-0.31809818
0.50611	247.31276	0.0	2.023e-05	0.00033995	1e-08	-0.0	0.00142737	0.00026296	2.05e-06	704.22623378	701.70166119	703.16462913	-0.05087976	0.03137045	-0.31809731
0.50617	247.32042	0.0	2.022e-05	0.00033995	1e-08	-0.0	0.00142737	0.00026296	2.05e-06	704.22508329	701.70214955	703.1635116	-0.05086256	0.03134132	-0.31809643
0.50622	247.32808	0.0	2.022e-05	0.00033996	1e-08	-0.0	0.00142737	0.00026296	2.05e-06	704.22393295	701.70263746	703.16239412	-0.05084536	0.0313122	-0.31809555
0.50628	247.33573	0.0	2.022e-05	0.00033996	1e-08	-0.0	0.00142737	0.00026296	2.05e-06	704.22278279	701.70312491	703.16127669	-0.05082815	0.03128317	-0.31809467
0.50633	247.34337	0.0	2.022e-05	0.00033996	1e-08	-0.0	0.00142737	0.00026296	2.05e-06	704.22163279	701.70361191	703.16015931	-0.05081095	0.03125407	-0.3180938
0.50639	247.35101	0.0	2.022e-05	0.00033996	1e-08	-0.0	0.00142737	0.00026296	2.05e-06	704.22048296	701.70409846	703.15904197	-0.05079375	0.03122498	-0.31809292
0.50644	247.35864	0.0	2.021e-05	0.00033997	1e-08	-0.0	0.00142737	0.00026296	2.05e-06	704.21933329	701.70458455	703.15792468	-0.05077655	0.03119588	-0.31809204
0.5065	247.36626	0.0	2.021e-05	0.00033997	1e-08	-0.0	0.00142737	0.00026296	2.05e-06	704.2181838	701.70507019	703.15680744	-0.05075934	0.03116679	-0.31809116
0.51651	248.6505	0.0	1.984e-05	0.00034034	1e-08	-0.0	0.00142737	0.00026297	2.05e-06	704.01179855	701.78602455	702.95423133	-0.04759181	0.02598913	-0.31793206
0.51656	248.65697	0.0	1.984e-05	0.00034034	1e-08	-0.0	0.00142737	0.00026297	2.05e-06	704.01068047	701.7864291	702.95312226	-0.04757405	0.02596127	-0.31793119
0.51662	248.66343	0.0	1.983e-05	0.00034035	1e-08	-0.0	0.00142737	0.00026297	2.05e-06	704.00956257	701.78683322	702.95201323	-0.04755628	0.0259334	-0.31793032
0.51667	248.66989	0.0	1.983e-05	0.00034035	1e-08	-0.0	0.00142737	0.00026297	2.05e-06	704.00844485	701.78723691	702.95090423	-0.04753852	0.02590554	-0.31792945
0.51673	248.67634	0.0	1.983e-05	0.00034035	1e-08	-0.0	0.00142737	0.00026297	2.05e-06	704.00732731	701.78764016	702.94979528	-0.04752074	0.0258777	-0.31792858
0.51678	248.68278	0.0	1.983e-05	0.00034035	1e-08	-0.0	0.00142737	0.00026297	2.05e-06	704.00620995	701.78804298	702.94868637	-0.04750294	0.02584987	-0.31792771
0.51684	248.68922	0.0	1.983e-05	0.00034035	1e-08	-0.0	0.00142737	0.00026297	2.05e-06	704.00509277	701.78844536	702.9475775	-0.04748515	0.02582203	-0.31792684
0.51689	248.69564	0.0	1.982e-05	0.00034035	1e-08	-0.0	0.00142737	0.00026297	2.05e-06	704.00397577	701.78884731	702.94646867	-0.04746734	0.02579422	-0.31792597
0.51695	248.70207	0.0	1.982e-05	0.00034036	1e-08	-0.0	0.00142737	0.00026297	2.05e-06	704.00285895	701.78924883	702.94535989	-0.04744953	0.0257664	-0.3179251
0.517	248.70848	0.0	1.982e-05	0.00034036	1e-08	-0.0	0.00142737	0.00026297	2.05e-06	704.00174231	701.78964992	702.94425114	-0.04743168	0.02573862	-0.31792423
0.51706	248.71489	0.0	1.982e-05	0.00034036	1e-08	-0.0	0.00142737	0.00026297	2.05e-06	704.00062585	701.79005057	702.94314243	-0.04741385	0.02571082	-0.31792336
0.51711	248.7213	0.0	1.982e-05	0.00034036	1e-08	-0.0	0.00142737	0.00026297	2.05e-06	703.99950957	701.79045079	702.94203377	-0.04739603	0.02568302	-0.31792248
0.51717	248.72769	0.0	1.982e-05	0.00034036	1e-08	-0.0	0.00142737	0.00026297	2.05e-06	703.99839348	701.79085058	702.94092514	-0.0473782	0.02565522	-0.31792161
0.51722	248.73408	0.0	1.981e-05	0.00034037	1e-08	-0.0	0.00142737	0.00026297	2.05e-06	703.99727756	701.79124993	702.93981656	-0.04736029	0.0256275	-0.31792074
0.51728	248.74047	0.0	1.981e-05	0.00034037	1e-08	0.0	0.00142737	0.00026297	2.05e-06	703.99616183	701.79164886	702.93870801	-0.04734242	0.02559974	-0.31791987
0.51733	248.74684	-0.0	1.981e-05	0.00034037	1e-08	0.0	0.00142737	0.00026297	2.05e-06	703.99504628	701.79204735	702.93759951	-0.04732456	0.02557196	-0.317919
0.51739	248.75321	-0.0	1.981e-05	0.00034037	1e-08	0.0	0.00142737	0.00026297	2.05e-06	703.99393091	701.79244541	702.93649104	-0.04730671	0.02554419	-0.31791813
0.51744	248.75958	-0.0	1.981e-05	0.00034037	1e-08	0.0	0.00142737	0.00026297	2.05e-06	703.99281572	701.79284303	702.93538262	-0.04728885	0.02551641	-0.31791726
0.5175	248.76593	-0.0	1.98e-05	0.00034037	1e-08	0.0	0.00142737	0.00026297	2.05e-06	703.99170071	701.79324022	702.93427423	-0.047271	0.02548864	-0.31791639
0.52751	249.80696	0.0	1.951e-05	0.00034067	1e-08	-0.0	0.00142737	0.00026297	2.05e-06	703.79210481	701.84148449	702.73721903	-0.04375763	0.00854874	-0.31776164
0.52756	249.81201	0.0	1.951e-05	0.00034067	1e-08	-0.0	0.00142737	0.00026297	2.05e-06	703.79102916	701.84161755	702.73616152	-0.04373657	0.00853962	-0.31776081
0.52762	249.81706	0.0	1.951e-05	0.00034067	1e-08	-0.0	0.00142737	0.00026297	2.05e-06	703.78995376	701.84175048	702.73510396	-0.0437155	0.00853049	-0.31775998
0.52767	249.8221	0.0	1.951e-05	0.00034067	1e-08	-0.0	0.00142737	0.00026297	2.05e-06	703.78887862	701.84188326	702.73404637	-0.04369443	0.00852136	-0.31775915
0.52773	249.82713	0.0	1.95e-05	0.00034067	1e-08	-0.0	0.00142737	0.00026297	2.05e-06	703.78780374	701.8420159	702.73298873	-0.04367337	0.00851224	-0.31775832
0.52778	249.83215	0.0	1.95e-05	0.00034068	1e-08	-0.0	0.00142737	0.00026297	2.05e-06	703.78672911	701.84214839	702.73193105	-0.0436523	0.00850311	-0.31775749
0.52784	249.83717	0.0	1.95e-05	0.00034068	1e-08	-0.0	0.00142737	0.00026297	2.05e-06	703.78565473	701.84228075	702.73087333	-0.04363123	0.00849399	-0.31775666
0.52789	249.84218	0.0	1.95e-05	0.00034068	1e-08	-0.0	0.00142737	0.00026297	2.05e-06	703.78458061	701.84241296	702.72981557	-0.04361016	0.00848486	-0.31775583
0.52795	249.84718	0.0	1.95e-05	0.00034068	1e-08	-0.0	0.00142737	0.00026297	2.05e-06	703.78350674	701.84254504	702.72875777	-0.0435891	0.00847574	-0.317755
0.528	249.85217	0.0	1.95e-05	0.00034068	1e-08	-0.0	0.00142737	0.00026297	2.05e-06	703.78243313	701.84267697	702.72769992	-0.04356803	0.00846661	-0.31775417
0.52806	249.85716	0.0	1.95e-05	0.00034068	1e-08	-0.0	0.00142737	0.00026297	2.05e-06	703.78135977	701.84280875	702.72664203	-0.0435469	0.00845749	-0.31775334
0.52811	249.86214	0.0	1.949e-05	0.00034068	1e-08	-0.0	0.00142737	0.00026297	2.05e-06	703.78028667	701.8429404	702.72558411	-0.04352562	0.00844836	-0.31775251
0.52817	249.86711	0.0	1.949e-05	0.00034069	1e-08	-0.0	0.00142737	0.00026297	2.05e-06	703.77921382	701.8430719	702.72452614	-0.04350442	0.00843924	-0.31775167
0.52822	249.87207	0.0	1.949e-05	0.00034069	1e-08	-0.0	0.00142737	0.00026297	2.05e-06	703.77814124	701.84320326	702.72346812	-0.04348316	0.00843011	-0.31775084
0.52828	249.87702	0.0	1.949e-05	0.00034069	1e-08	-0.0	0.00142737	0.00026297	2.05e-06	703.77706891	701.84333448	702.72241007	-0.04346184	0.00842099	-0.31775001
0.52833	249.88197	0.0	1.949e-05	0.00034069	1e-08	-0.0	0.00142737	0.00026297	2.05e-06	703.77599684	701.84346556	702.72135197	-0.04344056	0.00841187	-0.31774918
0.52839	249.88691	0.0	1.949e-05	0.00034069	1e-08	-0.0	0.00142737	0.00026297	2.05e-06	703.77492503	701.84359649	702.72029383	-0.04341913	0.00840274	-0.31774835
0.52844	249.89184	0.0	1.949e-05	0.00034069	1e-08	-0.0	0.00142737	0.00026297	2.05e-06	703.77385348	701.84372729	702.71923565	-0.04339774	0.00839362	-0.31774752
0.5285	249.89677	0.0	1.949e-05	0.00034069	1e-08	-0.0	0.00142737	0.00026297	2.05e-06	703.77278219	701.84385794	702.71817742	-0.04337639	0.00838449	-0.31774669
0.53851	250.65525	-0.0	1.928e-05	0.0003409	1e-08	0.0	0.00142737	0.00026297	2.05e-06	703.58275821	701.86526171	702.52475815	-0.03891104	0.00670893	-0.31759477
0.53856	250.6586	-0.0	1.927e-05	0.0003409	1e-08	0.0	0.00142737	0.00026297	2.05e-06	703.58174649	701.86536613	702.52369001	-0.03888133	0.00669951	-0.31759393
0.53862	250.66194	-0.0	1.927e-05	0.00034091	1e-08	0.0	0.00142737	0.00026297	2.05e-06	703.58073521	701.86547041	702.52262179	-0.03885154	0.00669008	-0.31759309
0.53867	250.66527	-0.0	1.927e-05	0.00034091	1e-08	0.0	0.00142737	0.00026297	2.05e-06	703.57972437	701.86557454	702.52155351	-0.03882166	0.00668065	-0.31759226
0.53873	250.66859	-0.0	1.927e-05	0.00034091	1e-08	0.0	0.00142737	0.00026297	2.05e-06	703.57871397	701.86567853	702.52048515	-0.03879169	0.00667122	-0.31759142
0.53878	250.67191	-0.0	1.927e-05	0.00034091	1e-08	0.0	0.00142737	0.00026297	2.05e-06	703.57770401	701.86578237	702.51941671	-0.03876164	0.00666178	-0.31759058
0.53884	250.67521	-0.0	1.927e-05	0.00034091	1e-08	0.0	0.00142737	0.00026297	2.05e-06	703.5766945	701.86588606	702.5183482	-0.03873151	0.00665234	-0.31758974
0.53889	250.6785	-0.0	1.927e-05	0.00034091	1e-08	0.0	0.00142737	0.00026297	2.05e-06	703.57568544	701.8659896	702.51727962	-0.03870129	0.00664289	-0.3175889
0.53895	250.68178	-0.0	1.927e-05	0.00034091	1e-08	0.0	0.00142737	0.00026297	2.05e-06	703.57467682	701.866093	702.51621096	-0.03867061	0.00663342	-0.31758806
0.539	250.68506	-0.0	1.927e-05	0.00034091	1e-08	0.0	0.00142737	0.00026297	2.05e-06	703.57366867	701.86619625	702.51514223	-0.03864011	0.00662396	-0.31758722
0.53906	250.68832	-0.0	1.927e-05	0.00034091	1e-08	0.0	0.00142737	0.00026297	2.05e-06	703.57266097	701.86629936	702.51407342	-0.03860953	0.00661449	-0.31758638
0.53911	250.69157	-0.0	1.927e-05	0.00034091	1e-08	0.0	0.00142737	0.00026297	2.05e-06	703.57165374	701.86640231	702.51300453	-0.03857885	0.00660502	-0.31758554
0.53917	250.69481	-0.0	1.926e-05	0.00034091	1e-08	0.0	0.00142737	0.00026297	2.05e-06	703.57064696	701.86650512	702.51193557	-0.03854807	0.00659554	-0.3175847
0.53922	250.69805	-0.0	1.926e-05	0.00034092	1e-08	0.0	0.00142737	0.00026297	2.05e-06	703.56964064	701.86660778	702.51086654	-0.03851721	0.00658606	-0.31758386
0.53928	250.70127	-0.0	1.926e-05	0.00034092	1e-08	0.0	0.00142737	0.00026297	2.05e-06	703.56863479	701.86671029	702.50979742	-0.03848625	0.00657658	-0.31758302
0.53933	250.70448	-0.0	1.926e-05	0.00034092	1e-08	0.0	0.00142737	0.00026297	2.05e-06	703.5676294	701.86681266	702.50872823	-0.03845519	0.00656709	-0.31758218
0.53939	250.70769	-0.0	1.926e-05	0.00034092	1e-08	0.0	0.00142737	0.00026297	2.05e-06	703.56662449	701.86691488	702.50765896	-0.03842405	0.00655759	-0.31758134
0.53944	250.71088	-0.0	1.926e-05	0.00034092	1e-08	0.0	0.00142737	0.00026297	2.05e-06	703.56562004	701.86701695	702.50658961	-0.03839281	0.00654809	-0.3175805
0.5395	250.71406	-0.0	1.926e-05	0.00034092	1e-08	0.0	0.00142737	0.00026297	2.05e-06	703.56461607	701.86711887	702.50552019	-0.03836126	0.00653858	-0.31757966
0.54951	251.09256	0.0	1.916e-05	0.00034102	1e-08	0.0	0.00142737	0.00026297	2.05e-06	703.39618396	701.88295361	702.30866307	-0.02521979	0.00432194	-0.31742504
0.54956	251.09313	0.0	1.916e-05	0.00034102	1e-08	0.0	0.00142737	0.00026297	2.05e-06	703.39545654	701.88302088	702.30755325	-0.02488212	0.004291	-0.31742416
0.54962	251.09368	0.0	1.916e-05	0.00034102	1e-08	0.0	0.00142737	0.00026297	2.05e-06	703.39473786	701.88308767	702.30644229	-0.02451595	0.00425799	-0.31742329
0.54967	251.09419	0.0	1.916e-05	0.00034102	1e-08	0.0	0.00142737	0.00026297	2.05e-06	703.39402872	701.88315395	702.30533009	-0.024116	0.00422251	-0.31742242
0.54973	251.09467	0.0	1.916e-05	0.00034102	1e-08	0.0	0.00142737	0.00026297	2.05e-06	703.39333009	701.88321967	702.30421653	-0.0236733	0.0041839	-0.31742154
0.54978	251.09512	0.0	1.916e-05	0.00034102	1e-08	0.0	0.00142737	0.00026297	2.05e-06	703.39264316	701.88328479	702.30310145	-0.02317709	0.00414133	-0.31742067
0.54984	251.09553	0.0	1.916e-05	0.00034102	1e-08	0.0	0.00142737	0.00026297	2.05e-06	703.39196946	701.88334925	702.30198469	-0.02261277	0.00409374	-0.31741979
0.54989	251.0959	0.0	1.916e-05	0.00034102	1e-08	0.0	0.00142737	0.00026297	2.05e-06	703.39131092	701.88341297	702.30086599	-0.02195408	0.00403912	-0.31741891
0.54995	251.09623	0.0	1.916e-05	0.00034102	1e-08	0.0	0.00142737	0.00026297	2.05e-06	703.39067024	701.88347584	702.29974503	-0.02115986	0.00397436	-0.31741803
0.55	251.09652	0.0	1.916e-05	0.00034102	1e-08	0.0	0.00142737	0.00026297	2.05e-06	703.3900513	701.8835377	702.29862135	1594.17404317	147.9063952	180.61983235
