# Supplementary material for: Dataset for the simulated biomass pyrolysis in rotary kilns with varying particle residence time distributions
Source: Data Brief. 2021 Nov 23;39:107603. doi: 10.1016/j.dib.2021.107603 (PMC8633881; doi:10.1016/j.dib.2021.107603)
Supplement: Supplementary Data S1 — Supplementary Raw Research Data. This is open data under the CC BY license http://creativecommons.org/licenses/by/4.0/ [file mmc1.zip › supplementary/109/logFiles/log_Pe8]

l,m	Tau,s	F_w,kg/s	F_is,kg/s	F_c,kg/s	F_rt,kg/s	F_w_wet,kg/s	F_it,kg/s	F_g,kg/s	F_H2O_g,kg/s	T_b,K	T_g,K	T_w,K	q_bed,kW/m	q_gas,kW/m	q_loss,kW/m
5e-05	0.02237	0.0	0.0	0.0	0.0	0.00205282	0.0	0.0	0.0	298.78762047	299.61319184	832.98108464	42.80117526	1.84750594	-0.41998912
0.00011	0.0671	0.0	0.0	0.0	0.0	0.00205282	0.0	0.0	0.0	299.42411229	301.07425956	832.81240575	42.74050141	1.84520428	-0.41985673
0.00016	0.11183	0.0	0.0	0.0	0.0	0.00205282	0.0	0.0	0.0	300.05947789	302.53319388	832.64396306	42.67991999	1.84288849	-0.41972452
0.00022	0.15655	0.0	0.0	0.0	0.0	0.00205282	0.0	0.0	0.0	300.69371983	303.98998498	832.47575627	42.61943943	1.8405571	-0.41959252
0.00027	0.20127	0.0	0.0	0.0	0.0	0.00205282	0.0	0.0	0.0	301.32684088	305.44462208	832.30778506	42.55903727	1.83821401	-0.41946068
0.00033	0.24598	0.0	0.0	0.0	0.0	0.00205282	0.0	0.0	0.0	301.95884321	306.89709705	832.14004919	42.49874243	1.83585416	-0.41932905
0.00038	0.29069	0.0	0.0	0.0	0.0	0.00205282	0.0	0.0	0.0	302.58972976	308.34739834	831.9725483	42.43853348	1.83348129	-0.41919759
0.00044	0.3354	0.0	0.0	0.0	0.0	0.00205282	0.0	0.0	0.0	303.21950288	309.79551694	831.80528213	42.37840856	1.83109575	-0.4190663
0.00049	0.3801	0.0	0.0	0.0	0.0	0.00205282	0.0	0.0	0.0	303.8481649	311.24144407	831.63825041	42.3183721	1.82869674	-0.41893519
0.0105	8.44232	5e-07	0.0	0.0	0.0	0.00205232	0.0	0.0	0.0	402.01638578	529.54592104	804.86405687	32.77088049	1.2024965	-0.39792176
0.01056	8.48622	5.2e-07	0.0	0.0	0.0	0.0020523	0.0	0.0	0.0	402.47733075	530.4657593	804.73541513	32.72520903	1.1984284	-0.39782079
0.01061	8.53011	5.3e-07	0.0	0.0	0.0	0.00205229	0.0	0.0	0.0	402.93752172	531.38236309	804.60695992	32.6796057	1.19435768	-0.39771997
0.01067	8.574	5.5e-07	0.0	0.0	0.0	0.00205227	0.0	0.0	0.0	403.39696023	532.29573168	804.47869101	32.63407074	1.19028409	-0.3976193
0.01072	8.61789	5.7e-07	0.0	0.0	0.0	0.00205225	0.0	0.0	0.0	403.85564781	533.20586419	804.35060815	32.58860212	1.18620949	-0.39751878
0.01078	8.66177	5.9e-07	0.0	0.0	0.0	0.00205223	0.0	0.0	0.0	404.31358594	534.11276105	804.22271108	32.54319976	1.18213394	-0.3974184
0.01083	8.70564	6.1e-07	0.0	0.0	0.0	0.00205221	0.0	0.0	0.0	404.7707761	535.01642271	804.09499957	32.4978636	1.17805751	-0.39731817
0.01089	8.74952	6.3e-07	0.0	0.0	0.0	0.00205219	0.0	0.0	0.0	405.22721975	535.91684971	803.96747338	32.45259358	1.17398025	-0.39721809
0.01094	8.79338	6.5e-07	0.0	0.0	0.0	0.00205217	0.0	0.0	0.0	405.68291835	536.81404259	803.84013225	32.40738962	1.16990223	-0.39711815
0.011	8.83725	6.7e-07	0.0	0.0	0.0	0.00205215	0.0	0.0	0.0	406.13787338	537.70800195	803.71297595	32.36224597	1.16582877	-0.39701835
0.01105	8.8811	6.9e-07	0.0	0.0	0.0	0.00205212	0.0	0.0	0.0	406.59208609	538.59873214	803.58600422	32.31716989	1.16175315	-0.3969187
0.01111	8.92496	7.2e-07	0.0	0.0	0.0	0.0020521	0.0	0.0	0.0	407.045558	539.48623278	803.45921683	32.27216	1.15767665	-0.39681919
0.01116	8.96881	7.4e-07	0.0	0.0	0.0	0.00205208	0.0	0.0	0.0	407.49829058	540.37050439	803.33261352	32.22721525	1.15360023	-0.39671983
0.01122	9.01266	7.7e-07	0.0	0.0	0.0	0.00205205	0.0	0.0	0.0	407.95028526	541.25154817	803.20619406	32.18233553	1.14952401	-0.39662062
0.01127	9.0565	7.9e-07	0.0	0.0	0.0	0.00205203	0.0	0.0	0.0	408.40154348	542.12936538	803.0799582	32.13752072	1.14544808	-0.39652154
0.01133	9.10033	8.2e-07	0.0	0.0	0.0	0.002052	0.0	0.0	0.0	408.85206664	543.00395738	802.95390569	32.09277072	1.14137255	-0.39642262
0.01138	9.14417	8.4e-07	0.0	0.0	0.0	0.00205198	0.0	0.0	0.0	409.30185619	543.8753256	802.8280363	32.0480854	1.13729752	-0.39632383
0.01144	9.18799	8.7e-07	0.0	0.0	0.0	0.00205195	0.0	0.0	0.0	409.75091352	544.74347151	802.70234976	32.00346299	1.13322474	-0.39622519
0.01149	9.23182	9e-07	0.0	0.0	0.0	0.00205192	0.0	0.0	0.0	410.19923999	545.60839777	802.57684585	31.95890575	1.12915198	-0.39612669
0.0215	17.1362	6.758e-05	0.0	0.0	0.0	0.00198517	0.0	0.0	7e-08	480.88805442	653.92500182	782.52899588	24.81710512	0.48919732	-0.38039261
0.02156	17.17924	6.878e-05	0.0	0.0	0.0	0.00198397	0.0	0.0	7e-08	481.22259022	654.28623611	782.43285808	24.78268937	0.48655886	-0.38031716
0.02161	17.22227	6.999e-05	0.0	0.0	0.0	0.00198276	0.0	0.0	7e-08	481.55659479	654.64537401	782.33685924	24.74832179	0.48393167	-0.38024182
0.02167	17.2653	7.123e-05	0.0	0.0	0.0	0.00198152	0.0	0.0	7e-08	481.89006895	655.00242336	782.24099914	24.71400233	0.48131578	-0.38016658
0.02172	17.30833	7.248e-05	0.0	0.0	0.0	0.00198027	0.0	0.0	7e-08	482.2230135	655.35739199	782.14527756	24.67973093	0.47871116	-0.38009146
0.02178	17.35135	7.375e-05	0.0	0.0	0.0	0.001979	0.0	0.0	7e-08	482.55542925	655.71028773	782.04969428	24.64550751	0.47611783	-0.38001644
0.02183	17.39437	7.503e-05	0.0	0.0	0.0	0.00197771	0.0	0.0	8e-08	482.887317	656.0611184	781.95424907	24.61133203	0.47353577	-0.37994153
0.02189	17.43739	7.634e-05	0.0	0.0	0.0	0.00197641	0.0	0.0	8e-08	483.21867755	656.4098918	781.85894172	24.57720441	0.470965	-0.37986673
0.02194	17.4804	7.766e-05	0.0	0.0	0.0	0.00197508	0.0	0.0	8e-08	483.54951171	656.75661574	781.763772	24.54312454	0.46840567	-0.37979204
0.022	17.5234	7.9e-05	0.0	0.0	0.0	0.00197374	0.0	0.0	8e-08	483.87982027	657.10129824	781.66873969	24.50909246	0.4658575	-0.37971746
0.02205	17.56641	8.036e-05	0.0	0.0	0.0	0.00197238	0.0	0.0	8e-08	484.20960403	657.44394694	781.57384456	24.47510806	0.46332061	-0.37964298
0.02211	17.6094	8.174e-05	0.0	0.0	0.0	0.00197099	0.0	0.0	8e-08	484.53886378	657.78456964	781.47908641	24.44117128	0.46079499	-0.37956861
0.02216	17.6524	8.314e-05	0.0	0.0	0.0	0.00196959	0.0	0.0	8e-08	484.86760031	658.1231741	781.384465	24.40728207	0.45828064	-0.37949435
0.02222	17.69539	8.456e-05	0.0	0.0	0.0	0.00196817	0.0	0.0	8e-08	485.1958144	658.45976812	781.28998011	24.37344036	0.45577756	-0.37942019
0.02227	17.73837	8.6e-05	0.0	0.0	0.0	0.00196673	0.0	0.0	9e-08	485.52350685	658.79435944	781.19563154	24.33964609	0.45328574	-0.37934615
0.02233	17.78135	8.746e-05	0.0	0.0	0.0	0.00196527	0.0	0.0	9e-08	485.85067844	659.12695584	781.10141904	24.3058992	0.45080518	-0.3792722
0.02238	17.82433	8.894e-05	0.0	0.0	0.0	0.00196379	0.0	0.0	9e-08	486.17732995	659.45756507	781.00734242	24.27219964	0.44833586	-0.37919837
0.02244	17.8673	9.044e-05	0.0	0.0	0.0	0.00196229	0.0	0.0	9e-08	486.50346216	659.78619485	780.91340143	24.23854734	0.44587778	-0.37912464
0.02249	17.91027	9.195e-05	0.0	0.0	0.0	0.00196077	0.0	0.0	9e-08	486.82907585	660.11285292	780.81959588	24.20494225	0.44343094	-0.37905102
0.0325	25.6604	0.00084383	1e-07	0.0	0.0	0.00120796	7e-08	1e-08	8.4e-07	538.21134972	694.08250887	765.79118626	18.81808688	0.16492065	-0.36725608
0.03256	25.7026	0.00085051	1e-07	0.0	0.0	0.00120127	8e-08	1e-08	8.5e-07	538.45460054	694.16548633	765.71876386	18.79217863	0.16414808	-0.36719924
0.03261	25.7448	0.00085719	1e-07	0.0	0.0	0.00119457	8e-08	1e-08	8.6e-07	538.69747362	694.24766476	765.64644154	18.76630693	0.16338193	-0.36714248
0.03267	25.78699	0.0008639	1.1e-07	0.0	0.0	0.00118786	8e-08	1e-08	8.6e-07	538.93996983	694.32904808	765.57421913	18.7404717	0.16262218	-0.36708579
0.03272	25.82918	0.00087061	1.1e-07	0.0	0.0	0.00118114	8e-08	1e-08	8.7e-07	539.18209002	694.40964018	765.50209647	18.71467287	0.16186879	-0.36702919
0.03278	25.87136	0.00087734	1.1e-07	0.0	0.0	0.0011744	8e-08	1e-08	8.8e-07	539.42383505	694.4894449	765.4300734	18.68891038	0.16112175	-0.36697266
0.03283	25.91354	0.00088407	1.1e-07	0.0	0.0	0.00116765	9e-08	1e-08	8.9e-07	539.66520578	694.56846603	765.35814976	18.66318416	0.16038102	-0.36691621
0.03289	25.95572	0.00089082	1.2e-07	0.0	0.0	0.00116089	9e-08	1e-08	8.9e-07	539.90620307	694.64670731	765.28632538	18.63749413	0.15964659	-0.36685984
0.03294	25.99789	0.00089759	1.2e-07	0.0	0.0	0.00115411	9e-08	1e-08	9e-07	540.14682778	694.72417245	765.21460012	18.61184023	0.15891842	-0.36680355
0.033	26.04006	0.00090436	1.2e-07	0.0	0.0	0.00114733	9e-08	1e-08	9.1e-07	540.38708077	694.80086508	765.14297381	18.58622239	0.1581965	-0.36674733
0.03305	26.08222	0.00091114	1.2e-07	0.0	0.0	0.00114053	9e-08	1e-08	9.1e-07	540.6269629	694.8767888	765.07144629	18.56064053	0.15748079	-0.36669119
0.03311	26.12438	0.00091793	1.3e-07	0.0	0.0	0.00113373	1e-07	1e-08	9.2e-07	540.86647503	694.95194717	765.0000174	18.53509468	0.15677149	-0.36663513
0.03316	26.16653	0.00092473	1.3e-07	0.0	0.0	0.00112692	1e-07	1e-08	9.3e-07	541.10561798	695.02634383	764.92868699	18.50958463	0.15606827	-0.36657914
0.03322	26.20868	0.00093154	1.3e-07	0.0	0.0	0.00112009	1e-07	1e-08	9.3e-07	541.34439262	695.09998217	764.8574549	18.48411035	0.15537117	-0.36652324
0.03327	26.25083	0.00093836	1.4e-07	0.0	0.0	0.00111326	1e-07	1e-08	9.4e-07	541.58279981	695.17286557	764.78632097	18.45867178	0.15468021	-0.36646741
0.03333	26.29297	0.00094519	1.4e-07	0.0	0.0	0.00110642	1.1e-07	2e-08	9.5e-07	541.82084043	695.2449974	764.71528504	18.43326884	0.15399537	-0.36641165
0.03338	26.33511	0.00095202	1.4e-07	0.0	0.0	0.00109958	1.1e-07	2e-08	9.5e-07	542.05851532	695.31638097	764.64434696	18.40790147	0.15331662	-0.36635598
0.03344	26.37725	0.00095886	1.4e-07	0.0	0.0	0.00109272	1.1e-07	2e-08	9.6e-07	542.29582534	695.38701955	764.57350657	18.3825696	0.15264394	-0.36630038
0.03349	26.41938	0.00096571	1.5e-07	0.0	0.0	0.00108586	1.2e-07	2e-08	9.7e-07	542.53277134	695.45691634	764.50276372	18.35727315	0.15197732	-0.36624486
0.0435	34.01838	0.00189821	2.39e-06	0.0	3e-08	0.00014675	3.07e-06	4.6e-07	1.91e-06	580.33388167	697.05558104	753.10761473	14.26987588	0.12436843	-0.35730119
0.04356	34.05976	0.00190046	2.41e-06	0.0	3e-08	0.00014443	3.11e-06	4.7e-07	1.91e-06	580.51536321	697.00344283	753.052404	14.24995139	0.12473395	-0.35725786
0.04361	34.10113	0.00190267	2.44e-06	0.0	3e-08	0.00014214	3.16e-06	4.8e-07	1.91e-06	580.69658004	696.95064226	752.99726664	14.23004305	0.12510504	-0.35721458
0.04367	34.1425	0.00190486	2.47e-06	0.0	3e-08	0.00013987	3.2e-06	4.8e-07	1.91e-06	580.87753226	696.89718065	752.94220255	14.21014968	0.12548167	-0.35717136
0.04372	34.18387	0.00190701	2.49e-06	0.0	3e-08	0.00013764	3.24e-06	4.9e-07	1.92e-06	581.05821993	696.84305937	752.88721168	14.19031142	0.12586384	-0.3571282
0.04378	34.22523	0.00190914	2.52e-06	0.0	3e-08	0.00013543	3.28e-06	5e-07	1.92e-06	581.23864367	696.78827981	752.83229379	14.1705757	0.1262515	-0.3570851
0.04383	34.26659	0.00191124	2.55e-06	0.0	3e-08	0.00013326	3.33e-06	5e-07	1.92e-06	581.41880469	696.73284333	752.77744847	14.15079837	0.12664469	-0.35704205
0.04389	34.30794	0.0019133	2.58e-06	0.0	3e-08	0.00013111	3.37e-06	5.1e-07	1.92e-06	581.59870232	696.67675151	752.72267586	14.13104864	0.12704337	-0.35699906
0.04394	34.34929	0.00191535	2.6e-06	0.0	3e-08	0.00012899	3.41e-06	5.2e-07	1.92e-06	581.77833682	696.6200059	752.66797584	14.1113272	0.12744752	-0.35695613
0.044	34.39063	0.00191736	2.63e-06	0.0	3e-08	0.00012689	3.46e-06	5.2e-07	1.93e-06	581.95770843	696.56260811	752.61334827	14.09163484	0.12785714	-0.35691325
0.04405	34.43198	0.00191934	2.66e-06	0.0	3e-08	0.00012482	3.5e-06	5.3e-07	1.93e-06	582.13681741	696.50455978	752.55879304	14.07197238	0.12827221	-0.35687043
0.04411	34.47331	0.0019213	2.69e-06	0.0	3e-08	0.00012278	3.55e-06	5.4e-07	1.93e-06	582.31566404	696.44586263	752.50431001	14.05234071	0.1286927	-0.35682767
0.04416	34.51464	0.00192323	2.72e-06	0.0	3e-08	0.00012077	3.59e-06	5.5e-07	1.93e-06	582.49424858	696.3865184	752.44989903	14.03274077	0.12911861	-0.35678496
0.04422	34.55597	0.00192513	2.75e-06	0.0	3e-08	0.00011879	3.64e-06	5.5e-07	1.93e-06	582.67257133	696.3265289	752.39555998	14.01313441	0.12954991	-0.35674231
0.04427	34.5973	0.001927	2.78e-06	0.0	3e-08	0.00011683	3.69e-06	5.6e-07	1.94e-06	582.85063208	696.26589586	752.34129286	13.99356519	0.12998658	-0.35669972
0.04433	34.63862	0.00192885	2.81e-06	0.0	3e-08	0.00011489	3.73e-06	5.7e-07	1.94e-06	583.0284312	696.20462122	752.2870975	13.97403511	0.13042862	-0.35665718
0.04438	34.67993	0.00193067	2.84e-06	0.0	3e-08	0.00011298	3.78e-06	5.7e-07	1.94e-06	583.20596906	696.14270693	752.23297374	13.95453424	0.13087601	-0.3566147
0.04444	34.72125	0.00193246	2.87e-06	0.0	4e-08	0.0001111	3.83e-06	5.8e-07	1.94e-06	583.38324593	696.080155	752.17892146	13.93506302	0.13132872	-0.35657228
0.04449	34.76256	0.00193423	2.9e-06	0.0	4e-08	0.00010925	3.88e-06	5.9e-07	1.94e-06	583.56026207	696.01696748	752.12494051	13.91562188	0.13178673	-0.35652991
0.05455	42.25374	0.00200675	1.32e-05	1e-08	2.2e-07	2.23e-06	2.447e-05	3.88e-06	2.05e-06	611.77377065	677.76097246	743.33750444	10.76412083	0.2715372	-0.34963271
0.05461	42.2943	0.00200649	1.328e-05	1e-08	2.3e-07	2.17e-06	2.467e-05	3.92e-06	2.05e-06	611.90635178	677.65208008	743.29489262	10.74828818	0.27239262	-0.34959927
0.05466	42.33487	0.00200622	1.337e-05	1e-08	2.3e-07	2.12e-06	2.487e-05	3.95e-06	2.05e-06	612.03870302	677.54338527	743.25233698	10.73273252	0.27324687	-0.34956587
0.05472	42.37542	0.00200595	1.346e-05	1e-08	2.3e-07	2.07e-06	2.507e-05	3.98e-06	2.05e-06	612.1708279	677.43489206	743.20983649	10.71809582	0.27409992	-0.34953253
0.05477	42.41597	0.00200567	1.355e-05	1e-08	2.3e-07	2.02e-06	2.527e-05	4.01e-06	2.05e-06	612.30273824	677.3266046	743.16738771	10.70265727	0.27495174	-0.34949923
0.05483	42.45652	0.0020054	1.364e-05	1e-08	2.3e-07	1.97e-06	2.548e-05	4.05e-06	2.05e-06	612.43442366	677.21852683	743.12499364	10.6870785	0.27580231	-0.34946598
0.05488	42.49707	0.00200511	1.373e-05	1e-08	2.3e-07	1.92e-06	2.568e-05	4.08e-06	2.05e-06	612.56588235	677.11066284	743.08265483	10.67171177	0.2766516	-0.34943276
0.05494	42.53761	0.00200483	1.382e-05	1e-08	2.4e-07	1.87e-06	2.589e-05	4.11e-06	2.05e-06	612.69711695	677.00301566	743.04037047	10.65648511	0.27749957	-0.34939956
0.05499	42.57814	0.00200454	1.391e-05	1e-08	2.4e-07	1.82e-06	2.61e-05	4.15e-06	2.05e-06	612.82812923	676.8955885	742.99814006	10.64127234	0.27834621	-0.3493664
0.05505	42.61868	0.00200426	1.4e-05	1e-08	2.4e-07	1.78e-06	2.631e-05	4.18e-06	2.05e-06	612.9589193	676.78838496	742.95596354	10.62623313	0.27919148	-0.34933327
0.0551	42.6592	0.00200396	1.409e-05	1e-08	2.4e-07	1.73e-06	2.652e-05	4.22e-06	2.05e-06	613.08948936	676.68140817	742.91384026	10.6110376	0.2800354	-0.34930021
0.05516	42.69973	0.00200367	1.418e-05	1e-08	2.4e-07	1.69e-06	2.673e-05	4.25e-06	2.05e-06	613.21983738	676.57466268	742.87177082	10.59603445	0.28087792	-0.34926718
0.05521	42.74025	0.00200337	1.427e-05	1e-08	2.5e-07	1.64e-06	2.694e-05	4.29e-06	2.05e-06	613.34996581	676.46815173	742.82975451	10.58121267	0.28171901	-0.34923419
0.05527	42.78077	0.00200307	1.436e-05	1e-08	2.5e-07	1.6e-06	2.715e-05	4.32e-06	2.05e-06	613.47987692	676.3618787	742.78779064	10.56654538	0.28255866	-0.34920124
0.05532	42.82128	0.00200276	1.446e-05	1e-08	2.5e-07	1.56e-06	2.737e-05	4.36e-06	2.05e-06	613.60957269	676.25584711	742.74587865	10.55163776	0.28339683	-0.34916834
0.05538	42.86179	0.00200246	1.455e-05	1e-08	2.5e-07	1.52e-06	2.758e-05	4.39e-06	2.05e-06	613.73904996	676.15006034	742.70401944	10.53691539	0.28423352	-0.34913548
0.05543	42.90229	0.00200215	1.464e-05	1e-08	2.5e-07	1.48e-06	2.78e-05	4.43e-06	2.05e-06	613.8683111	676.04452195	742.66221233	10.52220431	0.28506871	-0.34910266
0.05549	42.94279	0.00200183	1.474e-05	1e-08	2.6e-07	1.45e-06	2.802e-05	4.46e-06	2.05e-06	613.99735624	675.93923546	742.62045727	10.50750306	0.28590235	-0.34906989
0.06555	50.28719	0.00190225	3.908e-05	1.3e-07	8.4e-07	1e-08	9.318e-05	1.529e-05	2.05e-06	634.19671394	662.69279031	735.79234309	8.13179189	0.40128098	-0.34371046
0.06561	50.32696	0.00190147	3.925e-05	1.4e-07	8.4e-07	1e-08	9.369e-05	1.538e-05	2.05e-06	634.2897511	662.6553741	735.75911988	8.12049765	0.40169573	-0.34368438
0.06566	50.36672	0.00190069	3.942e-05	1.4e-07	8.5e-07	1e-08	9.42e-05	1.546e-05	2.05e-06	634.38261426	662.61830029	735.72593749	8.10922987	0.40210714	-0.34365835
0.06572	50.40648	0.00189991	3.96e-05	1.4e-07	8.5e-07	1e-08	9.471e-05	1.555e-05	2.05e-06	634.47530379	662.58156703	735.69279582	8.09796632	0.40251801	-0.34363233
0.06577	50.44624	0.00189913	3.977e-05	1.4e-07	8.6e-07	1e-08	9.523e-05	1.564e-05	2.05e-06	634.56781976	662.54517397	735.65969487	8.0867247	0.40292609	-0.34360635
0.06583	50.48599	0.00189835	3.995e-05	1.4e-07	8.6e-07	1e-08	9.574e-05	1.572e-05	2.05e-06	634.66016246	662.50911954	735.62663457	8.07549067	0.40333324	-0.34358038
0.06588	50.52574	0.00189756	4.012e-05	1.4e-07	8.6e-07	1e-08	9.626e-05	1.581e-05	2.05e-06	634.75233201	662.47340319	735.59361488	8.06428765	0.40373647	-0.34355448
0.06594	50.56548	0.00189677	4.03e-05	1.5e-07	8.7e-07	1e-08	9.678e-05	1.59e-05	2.05e-06	634.84432885	662.43802265	735.56063572	8.05309631	0.40413823	-0.34352859
0.06599	50.60522	0.00189597	4.047e-05	1.5e-07	8.7e-07	1e-08	9.731e-05	1.599e-05	2.05e-06	634.93615313	662.40297705	735.52769703	8.04196264	0.40453274	-0.34350281
0.06605	50.64496	0.00189518	4.065e-05	1.5e-07	8.8e-07	1e-08	9.783e-05	1.608e-05	2.05e-06	635.02780568	662.36826209	735.49479863	8.03079699	0.40493127	-0.34347698
0.0661	50.68469	0.00189438	4.083e-05	1.5e-07	8.8e-07	1e-08	9.836e-05	1.616e-05	2.05e-06	635.11928605	662.33388015	735.46194062	8.01963134	0.40532979	-0.34345114
0.06616	50.72442	0.00189358	4.1e-05	1.5e-07	8.9e-07	1e-08	9.889e-05	1.625e-05	2.05e-06	635.21059423	662.29983124	735.42912301	8.00849374	0.40572491	-0.34342536
0.06621	50.76414	0.00189278	4.118e-05	1.5e-07	8.9e-07	1e-08	9.942e-05	1.634e-05	2.05e-06	635.30173063	662.26611332	735.39634571	7.99738575	0.40611629	-0.34339963
0.06627	50.80386	0.00189197	4.136e-05	1.5e-07	9e-07	0.0	9.995e-05	1.643e-05	2.05e-06	635.39269566	662.23272413	735.36360861	7.98629571	0.4065054	-0.34337394
0.06632	50.84358	0.00189116	4.154e-05	1.6e-07	9e-07	0.0	0.00010048	1.652e-05	2.05e-06	635.48348958	662.1996623	735.33091165	7.97524041	0.4068902	-0.34334831
0.06638	50.88329	0.00189035	4.172e-05	1.6e-07	9.1e-07	0.0	0.00010102	1.661e-05	2.05e-06	635.5741129	662.16692516	735.29825473	7.9641694	0.40727696	-0.34332266
0.06643	50.923	0.00188954	4.19e-05	1.6e-07	9.1e-07	0.0	0.00010155	1.67e-05	2.05e-06	635.66456538	662.13451392	735.26563789	7.95314187	0.40765838	-0.34329708
0.06649	50.96271	0.00188872	4.208e-05	1.6e-07	9.2e-07	0.0	0.00010209	1.679e-05	2.05e-06	635.75484765	662.10242527	735.23306099	7.94210954	0.40804039	-0.3432715
0.07655	58.16244	0.00169795	8.113e-05	7.9e-07	2e-06	0.0	0.00023022	3.867e-05	2.05e-06	649.66049528	660.36259827	729.8908956	6.1808683	0.45033811	-0.33907826
0.07661	58.20142	0.0016967	8.137e-05	8e-07	2.01e-06	0.0	0.00023106	3.882e-05	2.05e-06	649.7236043	660.36906298	729.86480786	6.17253594	0.45045222	-0.3390578
0.07666	58.2404	0.00169545	8.161e-05	8.1e-07	2.02e-06	0.0	0.00023191	3.897e-05	2.05e-06	649.78658913	660.37563921	729.83875095	6.16420605	0.45056615	-0.33903733
0.07672	58.27938	0.0016942	8.185e-05	8.1e-07	2.03e-06	0.0	0.00023277	3.911e-05	2.05e-06	649.84944982	660.3823268	729.81272487	6.15589611	0.45067858	-0.33901691
0.07677	58.31835	0.00169295	8.209e-05	8.2e-07	2.03e-06	0.0	0.00023362	3.926e-05	2.05e-06	649.91218678	660.3891245	729.78672955	6.1475967	0.45079022	-0.33899651
0.07683	58.35731	0.00169169	8.233e-05	8.2e-07	2.04e-06	0.0	0.00023447	3.941e-05	2.05e-06	649.97480022	660.39603163	729.76076495	6.13930713	0.45090113	-0.33897612
0.07688	58.39628	0.00169043	8.258e-05	8.3e-07	2.05e-06	0.0	0.00023533	3.955e-05	2.05e-06	650.03729034	660.40304757	729.73483103	6.13103765	0.45101055	-0.33895577
0.07694	58.43523	0.00168917	8.282e-05	8.4e-07	2.05e-06	0.0	0.00023619	3.97e-05	2.05e-06	650.09965755	660.41017106	729.70892773	6.122772	0.45111969	-0.33893543
0.07699	58.47419	0.00168791	8.306e-05	8.4e-07	2.06e-06	0.0	0.00023705	3.985e-05	2.05e-06	650.16190192	660.41740186	729.68305504	6.11452468	0.45122748	-0.33891513
0.07705	58.51314	0.00168664	8.33e-05	8.5e-07	2.07e-06	0.0	0.00023791	4e-05	2.05e-06	650.22402383	660.42473884	729.65721288	6.10628917	0.45133439	-0.33889484
0.0771	58.55209	0.00168538	8.354e-05	8.5e-07	2.08e-06	0.0	0.00023877	4.015e-05	2.05e-06	650.28602352	660.43218124	729.63140123	6.0980628	0.45144063	-0.33887458
0.07716	58.59103	0.00168411	8.379e-05	8.6e-07	2.08e-06	0.0	0.00023963	4.03e-05	2.05e-06	650.34790117	660.43972852	729.60562004	6.08985614	0.45154543	-0.33885435
0.07721	58.62997	0.00168284	8.403e-05	8.7e-07	2.09e-06	0.0	0.0002405	4.045e-05	2.05e-06	650.40965719	660.44737945	729.57986925	6.08165384	0.45164991	-0.33883413
0.07727	58.66891	0.00168157	8.427e-05	8.7e-07	2.1e-06	0.0	0.00024136	4.06e-05	2.05e-06	650.47129166	660.45513377	729.55414884	6.07346902	0.45175312	-0.33881394
0.07732	58.70784	0.00168029	8.452e-05	8.8e-07	2.1e-06	0.0	0.00024223	4.075e-05	2.05e-06	650.53280495	660.4629904	729.52845875	6.0652967	0.45185542	-0.33879378
0.07738	58.74677	0.00167902	8.476e-05	8.9e-07	2.11e-06	0.0	0.0002431	4.09e-05	2.05e-06	650.59419731	660.47094858	729.50279895	6.05713295	0.45195711	-0.33877363
0.07743	58.78569	0.00167774	8.5e-05	8.9e-07	2.12e-06	0.0	0.00024397	4.105e-05	2.05e-06	650.65546892	660.4790078	729.47716939	6.0489885	0.45205739	-0.33875352
0.07749	58.82461	0.00167646	8.525e-05	9e-07	2.13e-06	0.0	0.00024484	4.12e-05	2.05e-06	650.71662018	660.48716688	729.45157002	6.04084901	0.45215732	-0.33873342
0.08755	65.88155	0.00141889	0.00013167	2.78e-06	3.51e-06	-0.0	0.00042187	7.204e-05	2.05e-06	660.14263269	663.05145117	725.23305101	4.74197334	0.4585943	-0.33542211
0.08761	65.91976	0.00141739	0.00013193	2.8e-06	3.51e-06	-0.0	0.00042291	7.223e-05	2.05e-06	660.18589737	663.0687655	725.21233142	4.73580842	0.45857981	-0.33540584
0.08766	65.95796	0.0014159	0.00013218	2.81e-06	3.52e-06	0.0	0.00042394	7.241e-05	2.05e-06	660.22908706	663.08609537	725.19163501	4.7296534	0.45856487	-0.3353896
0.08772	65.99616	0.0014144	0.00013244	2.83e-06	3.53e-06	0.0	0.00042498	7.259e-05	2.05e-06	660.272202	663.10344053	725.17096176	4.72350662	0.45854956	-0.33537337
0.08777	66.03435	0.00141291	0.00013269	2.84e-06	3.54e-06	-0.0	0.00042601	7.277e-05	2.05e-06	660.3152424	663.12080078	725.15031163	4.71736958	0.45853382	-0.33535716
0.08783	66.07255	0.00141141	0.00013295	2.86e-06	3.55e-06	-0.0	0.00042705	7.295e-05	2.05e-06	660.35820851	663.13817585	725.12968459	4.71124084	0.4585177	-0.33534097
0.08788	66.11073	0.00140992	0.00013321	2.87e-06	3.55e-06	0.0	0.00042809	7.314e-05	2.05e-06	660.40110054	663.15556556	725.10908061	4.70512174	0.45850115	-0.3353248
0.08794	66.14892	0.00140842	0.00013346	2.89e-06	3.56e-06	0.0	0.00042912	7.332e-05	2.05e-06	660.44391871	663.17296965	725.08849965	4.69901094	0.45848424	-0.33530864
0.08799	66.1871	0.00140692	0.00013371	2.9e-06	3.57e-06	-0.0	0.00043016	7.35e-05	2.05e-06	660.48666324	663.19038791	725.06794169	4.69290974	0.45846689	-0.33529251
0.08805	66.22527	0.00140543	0.00013397	2.92e-06	3.58e-06	-0.0	0.0004312	7.368e-05	2.05e-06	660.52933437	663.20782011	725.04740668	4.6868168	0.45844918	-0.33527639
0.0881	66.26344	0.00140393	0.00013422	2.93e-06	3.58e-06	0.0	0.00043224	7.386e-05	2.05e-06	660.57193231	663.22526605	725.02689461	4.68073345	0.45843104	-0.33526029
0.08816	66.30161	0.00140243	0.00013448	2.95e-06	3.59e-06	0.0	0.00043327	7.405e-05	2.05e-06	660.61445729	663.24272549	725.00640544	4.67465828	0.45841255	-0.3352442
0.08821	66.33977	0.00140093	0.00013473	2.96e-06	3.6e-06	-0.0	0.00043431	7.423e-05	2.05e-06	660.65690952	663.26019823	724.98593913	4.66859272	0.45839363	-0.33522814
0.08827	66.37793	0.00139943	0.00013499	2.98e-06	3.61e-06	-0.0	0.00043535	7.441e-05	2.05e-06	660.69928924	663.27768404	724.96549565	4.66253524	0.45837435	-0.33521209
0.08832	66.41609	0.00139793	0.00013524	2.99e-06	3.61e-06	0.0	0.00043639	7.46e-05	2.05e-06	660.74159665	663.29518272	724.94507498	4.65648743	0.45835465	-0.33519606
0.08838	66.45424	0.00139643	0.0001355	3.01e-06	3.62e-06	0.0	0.00043743	7.478e-05	2.05e-06	660.78383199	663.31269405	724.92467708	4.65044755	0.45833461	-0.33518005
0.08843	66.49239	0.00139493	0.00013575	3.02e-06	3.63e-06	-0.0	0.00043847	7.496e-05	2.05e-06	660.82599547	663.33021782	724.90430192	4.64441744	0.45831414	-0.33516406
0.08849	66.53054	0.00139343	0.00013601	3.04e-06	3.64e-06	-0.0	0.00043951	7.514e-05	2.05e-06	660.86808733	663.34775382	724.88394946	4.63839507	0.45829333	-0.33514808
0.09855	73.44634	0.00111889	0.00018011	6.87e-06	4.93e-06	-0.0	0.00063091	0.00010905	2.05e-06	667.57745156	666.60729217	721.51157215	3.66807016	0.44952835	-0.33250086
0.09861	73.48378	0.00111742	0.00018033	6.9e-06	4.94e-06	0.0	0.00063194	0.00010924	2.05e-06	667.60975237	666.62479538	721.49491673	3.66340383	0.44946038	-0.33248779
0.09866	73.52121	0.00111595	0.00018056	6.93e-06	4.95e-06	0.0	0.00063296	0.00010942	2.05e-06	667.64201628	666.64229115	721.47827908	3.65874507	0.44939221	-0.33247473
0.09872	73.55865	0.00111448	0.00018078	6.95e-06	4.95e-06	-0.0	0.00063399	0.00010961	2.05e-06	667.67424347	666.65977942	721.46165916	3.65409124	0.44932392	-0.33246168
0.09877	73.59607	0.00111302	0.000181	6.98e-06	4.96e-06	-0.0	0.00063502	0.00010979	2.05e-06	667.70643406	666.67726017	721.44505697	3.64944389	0.44925547	-0.33244865
0.09883	73.6335	0.00111155	0.00018122	7.01e-06	4.97e-06	0.0	0.00063605	0.00010997	2.05e-06	667.73858822	666.69473335	721.42847247	3.64480288	0.44918686	-0.33243563
0.09888	73.67092	0.00111009	0.00018145	7.03e-06	4.97e-06	-0.0	0.00063707	0.00011016	2.05e-06	667.77070611	666.71219893	721.41190565	3.64016703	0.44911812	-0.33242262
0.09894	73.70833	0.00110862	0.00018167	7.06e-06	4.98e-06	-0.0	0.0006381	0.00011034	2.05e-06	667.80278786	666.72965687	721.39535649	3.63553845	0.4490492	-0.33240964
0.09899	73.74575	0.00110716	0.00018189	7.09e-06	4.98e-06	0.0	0.00063913	0.00011052	2.05e-06	667.83483364	666.74710712	721.37882496	3.63091471	0.44898017	-0.33239666
0.09905	73.78315	0.00110569	0.00018211	7.12e-06	4.99e-06	0.0	0.00064015	0.00011071	2.05e-06	667.86684359	666.76454967	721.36231104	3.62629786	0.44891096	-0.33238369
0.0991	73.82056	0.00110423	0.00018233	7.14e-06	5e-06	-0.0	0.00064118	0.00011089	2.05e-06	667.89881786	666.78198447	721.34581471	3.6216866	0.44884162	-0.33237075
0.09916	73.85796	0.00110277	0.00018255	7.17e-06	5e-06	-0.0	0.0006422	0.00011107	2.05e-06	667.93075662	666.79941149	721.32933594	3.61708106	0.44877214	-0.33235781
0.09921	73.89536	0.00110131	0.00018277	7.2e-06	5.01e-06	0.0	0.00064323	0.00011125	2.05e-06	667.96265999	666.81683069	721.31287472	3.61248231	0.4487025	-0.33234489
0.09927	73.93275	0.00109985	0.00018299	7.22e-06	5.02e-06	-0.0	0.00064425	0.00011144	2.05e-06	667.99452814	666.83424204	721.29643102	3.60788835	0.44863274	-0.33233198
0.09932	73.97014	0.00109839	0.00018321	7.25e-06	5.02e-06	-0.0	0.00064528	0.00011162	2.05e-06	668.02636121	666.85164551	721.28000482	3.60330164	0.44856281	-0.33231909
0.09938	74.00752	0.00109693	0.00018343	7.28e-06	5.03e-06	0.0	0.0006463	0.0001118	2.05e-06	668.05815937	666.86904105	721.2635961	3.59871992	0.44849275	-0.33230621
0.09943	74.04491	0.00109547	0.00018365	7.31e-06	5.03e-06	0.0	0.00064732	0.00011199	2.05e-06	668.08992273	666.88642864	721.24720484	3.59414434	0.44842256	-0.33229334
0.09949	74.08228	0.00109401	0.00018387	7.34e-06	5.04e-06	-0.0	0.00064834	0.00011217	2.05e-06	668.12165147	666.90380825	721.23083102	3.58957512	0.44835221	-0.33228049
0.10955	80.8584	0.00084188	0.00021944	1.35e-05	5.99e-06	-0.0	0.00082583	0.00014412	2.05e-06	673.48189704	669.93086119	718.50730625	2.84160822	0.43392243	-0.33014256
0.1096	80.89508	0.0008406	0.00021961	1.354e-05	6e-06	-0.0	0.00082674	0.00014428	2.05e-06	673.50941037	669.9465211	718.49381127	2.83794758	0.43383889	-0.33013196
0.10966	80.93176	0.00083931	0.00021978	1.358e-05	6e-06	0.0	0.00082765	0.00014444	2.05e-06	673.53691065	669.96217145	718.48033034	2.8342915	0.43375533	-0.33012138
0.10971	80.96843	0.00083803	0.00021994	1.362e-05	6.01e-06	-0.0	0.00082855	0.00014461	2.05e-06	673.56439797	669.97781223	718.46686344	2.83063911	0.43367176	-0.33011081
0.10977	81.0051	0.00083675	0.00022011	1.366e-05	6.01e-06	-0.0	0.00082946	0.00014477	2.05e-06	673.59187242	669.99344345	718.45341057	2.8269908	0.43358817	-0.33010025
0.10982	81.04176	0.00083547	0.00022028	1.37e-05	6.01e-06	0.0	0.00083036	0.00014494	2.05e-06	673.61933408	670.00906511	718.43997171	2.82334691	0.43350457	-0.3300897
0.10988	81.07842	0.00083419	0.00022044	1.374e-05	6.02e-06	-0.0	0.00083127	0.0001451	2.05e-06	673.64678304	670.02467723	718.42654683	2.81970672	0.43342096	-0.33007916
0.10993	81.11508	0.00083291	0.00022061	1.378e-05	6.02e-06	-0.0	0.00083217	0.00014526	2.05e-06	673.67421939	670.04027981	718.41313593	2.81607065	0.43333734	-0.33006863
0.10999	81.15173	0.00083164	0.00022078	1.382e-05	6.03e-06	0.0	0.00083307	0.00014543	2.05e-06	673.70164321	670.05587285	718.399739	2.81243889	0.4332537	-0.33005812
0.11004	81.18838	0.00083036	0.00022094	1.386e-05	6.03e-06	-0.0	0.00083397	0.00014559	2.05e-06	673.72905459	670.07145636	718.38635601	2.80881084	0.43317005	-0.33004761
0.1101	81.22502	0.00082909	0.00022111	1.39e-05	6.03e-06	-0.0	0.00083488	0.00014576	2.05e-06	673.75645362	670.08703035	718.37298694	2.80518694	0.4330864	-0.33003712
0.11015	81.26166	0.00082782	0.00022127	1.394e-05	6.04e-06	0.0	0.00083578	0.00014592	2.05e-06	673.78384038	670.10259482	718.3596318	2.80156726	0.43300273	-0.33002663
0.11021	81.2983	0.00082654	0.00022144	1.399e-05	6.04e-06	-0.0	0.00083667	0.00014608	2.05e-06	673.81121495	670.11814978	718.34629055	2.79795125	0.43291905	-0.33001616
0.11026	81.33493	0.00082527	0.0002216	1.403e-05	6.05e-06	-0.0	0.00083757	0.00014625	2.05e-06	673.83857743	670.13369523	718.33296319	2.79433945	0.43283536	-0.3300057
0.11032	81.37156	0.000824	0.00022177	1.407e-05	6.05e-06	0.0	0.00083847	0.00014641	2.05e-06	673.8659279	670.14923118	718.31964971	2.79073178	0.43275167	-0.32999525
0.11037	81.40819	0.00082273	0.00022193	1.411e-05	6.05e-06	-0.0	0.00083937	0.00014657	2.05e-06	673.89326644	670.16475764	718.30635007	2.78712775	0.43266797	-0.32998481
0.11043	81.44481	0.00082147	0.0002221	1.415e-05	6.06e-06	-0.0	0.00084026	0.00014673	2.05e-06	673.92059314	670.18027461	718.29306428	2.78352797	0.43258426	-0.32997438
0.11048	81.48143	0.0008202	0.00022226	1.419e-05	6.06e-06	0.0	0.00084116	0.0001469	2.05e-06	673.94790808	670.19578211	718.27979231	2.77993224	0.43250054	-0.32996396
0.12055	88.11914	0.00060828	0.00024715	2.284e-05	6.59e-06	-0.0	0.0009915	0.00017441	2.05e-06	678.82390208	672.88277971	716.06948689	2.18168341	0.41750406	-0.3282289
0.1206	88.15507	0.00060723	0.00024725	2.289e-05	6.59e-06	0.0	0.00099225	0.00017455	2.05e-06	678.85022704	672.89669208	716.05853043	2.17870543	0.41742599	-0.32822029
0.12066	88.19099	0.00060619	0.00024736	2.294e-05	6.59e-06	0.0	0.00099299	0.00017469	2.05e-06	678.87655171	672.91059668	716.04758543	2.17573041	0.41734799	-0.3282117
0.12071	88.22691	0.00060514	0.00024747	2.3e-05	6.59e-06	-0.0	0.00099374	0.00017483	2.05e-06	678.90287613	672.92449352	716.0366519	2.1727582	0.41727005	-0.32820312
0.12077	88.26282	0.0006041	0.00024758	2.305e-05	6.6e-06	0.0	0.00099448	0.00017496	2.05e-06	678.92920035	672.93838261	716.02572981	2.16978872	0.41719217	-0.32819455
0.12082	88.29873	0.00060305	0.00024769	2.31e-05	6.6e-06	-0.0	0.00099522	0.0001751	2.05e-06	678.95552441	672.95226396	716.01481916	2.16682196	0.41711436	-0.32818598
0.12088	88.33464	0.00060201	0.00024779	2.316e-05	6.6e-06	-0.0	0.00099597	0.00017524	2.05e-06	678.98184835	672.96613758	716.00391993	2.16385822	0.41703661	-0.32817743
0.12093	88.37054	0.00060097	0.0002479	2.321e-05	6.6e-06	0.0	0.00099671	0.00017538	2.05e-06	679.0081722	672.98000349	715.99303212	2.16089717	0.41695892	-0.32816888
0.12099	88.40644	0.00059993	0.00024801	2.327e-05	6.6e-06	-0.0	0.00099745	0.00017551	2.05e-06	679.03449602	672.99386168	715.98215572	2.15793883	0.41688129	-0.32816034
0.12104	88.44234	0.00059889	0.00024812	2.332e-05	6.6e-06	-0.0	0.00099819	0.00017565	2.05e-06	679.06081985	673.00771218	715.97129071	2.15498329	0.41680373	-0.32815181
0.1211	88.47823	0.00059786	0.00024822	2.337e-05	6.61e-06	0.0	0.00099892	0.00017579	2.05e-06	679.08714371	673.02155498	715.96043709	2.15203068	0.41672623	-0.32814329
0.12115	88.51412	0.00059682	0.00024833	2.343e-05	6.61e-06	-0.0	0.00099966	0.00017592	2.05e-06	679.11346767	673.03539011	715.94959483	2.14908071	0.4166488	-0.32813478
0.12121	88.55	0.00059579	0.00024843	2.348e-05	6.61e-06	0.0	0.0010004	0.00017606	2.05e-06	679.13979174	673.04921756	715.93876394	2.14613343	0.41657143	-0.32812628
0.12126	88.58588	0.00059475	0.00024854	2.354e-05	6.61e-06	0.0	0.00100113	0.00017619	2.05e-06	679.16611599	673.06303735	715.92794441	2.14318905	0.41649413	-0.32811779
0.12132	88.62176	0.00059372	0.00024864	2.359e-05	6.61e-06	-0.0	0.00100187	0.00017633	2.05e-06	679.19244044	673.0768495	715.91713621	2.14024744	0.41641689	-0.3281093
0.12137	88.65763	0.00059269	0.00024875	2.365e-05	6.61e-06	0.0	0.0010026	0.00017647	2.05e-06	679.21876513	673.090654	715.90633934	2.1373085	0.41633972	-0.32810083
0.12143	88.6935	0.00059166	0.00024885	2.37e-05	6.62e-06	-0.0	0.00100334	0.0001766	2.05e-06	679.24509012	673.10445087	715.8955538	2.13437223	0.41626261	-0.32809236
0.12148	88.72937	0.00059063	0.00024896	2.376e-05	6.62e-06	-0.0	0.00100407	0.00017674	2.05e-06	679.27141542	673.11824011	715.88477956	2.1314389	0.41618557	-0.3280839
0.13155	95.22978	0.00042222	0.00026328	3.497e-05	6.74e-06	0.0	0.00112437	0.00019918	2.05e-06	684.12706661	675.52251842	714.09333677	1.6360665	0.40342081	-0.32667765
0.1316	95.26496	0.00042141	0.00026333	3.504e-05	6.74e-06	0.0	0.00112496	0.00019929	2.05e-06	684.153942	675.5350505	714.0844809	1.63356263	0.40335934	-0.3266707
0.13166	95.30014	0.0004206	0.00026338	3.51e-05	6.74e-06	-0.0	0.00112554	0.0001994	2.05e-06	684.18082208	675.54757642	714.07563467	1.63106076	0.40329797	-0.32666376
0.13171	95.33531	0.00041978	0.00026344	3.517e-05	6.74e-06	0.0	0.00112612	0.00019951	2.05e-06	684.20770686	675.56009619	714.06679805	1.62856082	0.4032367	-0.32665682
0.13177	95.37047	0.00041897	0.00026349	3.524e-05	6.74e-06	-0.0	0.0011267	0.00019962	2.05e-06	684.23459636	675.57260981	714.05797104	1.62606285	0.40317553	-0.32664989
0.13182	95.40564	0.00041816	0.00026354	3.531e-05	6.74e-06	0.0	0.00112728	0.00019973	2.05e-06	684.26149057	675.58511729	714.04915364	1.62356681	0.40311445	-0.32664297
0.13188	95.4408	0.00041735	0.00026359	3.538e-05	6.74e-06	0.0	0.00112786	0.00019984	2.05e-06	684.28838952	675.59761864	714.04034583	1.62107278	0.40305347	-0.32663606
0.13193	95.47595	0.00041654	0.00026364	3.545e-05	6.74e-06	-0.0	0.00112844	0.00019995	2.05e-06	684.31529319	675.61011385	714.03154762	1.61858074	0.4029926	-0.32662915
0.13199	95.5111	0.00041574	0.0002637	3.551e-05	6.74e-06	0.0	0.00112902	0.00020006	2.05e-06	684.34220161	675.62260295	714.02275898	1.61609062	0.40293182	-0.32662225
0.13204	95.54625	0.00041493	0.00026375	3.558e-05	6.74e-06	-0.0	0.0011296	0.00020017	2.05e-06	684.36911478	675.63508592	714.01397991	1.61360245	0.40287114	-0.32661536
0.1321	95.5814	0.00041413	0.0002638	3.565e-05	6.74e-06	0.0	0.00113017	0.00020028	2.05e-06	684.3960327	675.64756279	714.00521042	1.61111619	0.40281055	-0.32660848
0.13215	95.61654	0.00041332	0.00026385	3.572e-05	6.74e-06	0.0	0.00113075	0.00020039	2.05e-06	684.42295539	675.66003355	713.99645048	1.60863191	0.40275007	-0.3266016
0.13221	95.65167	0.00041252	0.0002639	3.579e-05	6.74e-06	-0.0	0.00113133	0.0002005	2.05e-06	684.44988285	675.6724982	713.98770009	1.60614963	0.40268969	-0.32659473
0.13226	95.68681	0.00041172	0.00026395	3.586e-05	6.74e-06	0.0	0.0011319	0.00020061	2.05e-06	684.47681509	675.68495677	713.97895924	1.60366924	0.40262941	-0.32658787
0.13232	95.72194	0.00041092	0.000264	3.593e-05	6.74e-06	-0.0	0.00113247	0.00020071	2.05e-06	684.50375212	675.69740924	713.97022792	1.60119078	0.40256923	-0.32658102
0.13237	95.75706	0.00041012	0.00026405	3.599e-05	6.74e-06	0.0	0.00113305	0.00020082	2.05e-06	684.53069393	675.70985563	713.96150614	1.59871423	0.40250914	-0.32657417
0.13243	95.79218	0.00040932	0.0002641	3.606e-05	6.74e-06	0.0	0.00113362	0.00020093	2.05e-06	684.55764055	675.72229594	713.95279387	1.59623961	0.40244916	-0.32656733
0.13248	95.8273	0.00040853	0.00026414	3.613e-05	6.74e-06	-0.0	0.00113419	0.00020104	2.05e-06	684.58459196	675.73473018	713.94409111	1.59376699	0.40238927	-0.3265605
0.14255	102.19139	0.00028053	0.00026885	5.002e-05	6.52e-06	0.0	0.00122623	0.00021862	2.05e-06	689.59655472	677.91271667	712.50424911	1.17064377	0.39316107	-0.32543029
0.1426	102.22583	0.00027992	0.00026886	5.01e-05	6.52e-06	-0.0	0.00122667	0.0002187	2.05e-06	689.62433255	677.92410594	712.49717825	1.16847743	0.39312016	-0.32542474
0.14266	102.26026	0.00027931	0.00026886	5.018e-05	6.52e-06	0.0	0.00122711	0.00021879	2.05e-06	689.65211367	677.9354898	712.49011568	1.16631252	0.39307935	-0.3254192
0.14271	102.29469	0.00027871	0.00026886	5.026e-05	6.52e-06	-0.0	0.00122754	0.00021887	2.05e-06	689.67989807	677.94686827	712.48306138	1.16414906	0.39303865	-0.32541366
0.14277	102.32911	0.00027811	0.00026886	5.035e-05	6.52e-06	0.0	0.00122798	0.00021896	2.05e-06	689.70768573	677.95824133	712.47601535	1.16198703	0.39299804	-0.32540813
0.14282	102.36353	0.0002775	0.00026887	5.043e-05	6.52e-06	-0.0	0.00122841	0.00021904	2.05e-06	689.73547661	677.96960899	712.46897759	1.15982645	0.39295754	-0.3254026
0.14288	102.39795	0.0002769	0.00026887	5.051e-05	6.51e-06	0.0	0.00122884	0.00021912	2.05e-06	689.7632707	677.98097126	712.46194809	1.1576673	0.39291714	-0.32539709
0.14293	102.43236	0.0002763	0.00026887	5.06e-05	6.51e-06	-0.0	0.00122928	0.00021921	2.05e-06	689.79106797	677.99232813	712.45492684	1.15550959	0.39287683	-0.32539157
0.14299	102.46677	0.0002757	0.00026887	5.068e-05	6.51e-06	-0.0	0.00122971	0.00021929	2.05e-06	689.8188684	678.00367961	712.44791383	1.15335331	0.39283664	-0.32538607
0.14304	102.50118	0.0002751	0.00026887	5.076e-05	6.51e-06	0.0	0.00123014	0.00021938	2.05e-06	689.84667197	678.01502569	712.44090907	1.15119847	0.39279654	-0.32538057
0.1431	102.53558	0.00027451	0.00026888	5.085e-05	6.51e-06	-0.0	0.00123057	0.00021946	2.05e-06	689.87447866	678.02636639	712.43391254	1.14904508	0.39275654	-0.32537508
0.14315	102.56998	0.00027391	0.00026888	5.093e-05	6.5e-06	0.0	0.001231	0.00021954	2.05e-06	689.90228844	678.0377017	712.42692424	1.14689311	0.39271665	-0.32536959
0.14321	102.60437	0.00027332	0.00026888	5.101e-05	6.5e-06	-0.0	0.00123143	0.00021963	2.05e-06	689.93010128	678.04903162	712.41994417	1.14474256	0.39267685	-0.32536412
0.14326	102.63876	0.00027272	0.00026888	5.11e-05	6.5e-06	0.0	0.00123186	0.00021971	2.05e-06	689.95791717	678.06035616	712.41297231	1.14259343	0.39263716	-0.32535864
0.14332	102.67315	0.00027213	0.00026888	5.118e-05	6.5e-06	-0.0	0.00123229	0.00021979	2.05e-06	689.98573607	678.07167531	712.40600867	1.14044573	0.39259757	-0.32535318
0.14337	102.70753	0.00027153	0.00026888	5.126e-05	6.5e-06	0.0	0.00123272	0.00021988	2.05e-06	690.01355798	678.08298908	712.39905324	1.13829946	0.39255808	-0.32534772
0.14343	102.74191	0.00027094	0.00026888	5.135e-05	6.49e-06	-0.0	0.00123315	0.00021996	2.05e-06	690.04138285	678.09429747	712.392106	1.13615459	0.39251868	-0.32534226
0.14348	102.77629	0.00027035	0.00026888	5.143e-05	6.49e-06	0.0	0.00123357	0.00022004	2.05e-06	690.06921067	678.10560048	712.38516696	1.13401115	0.39247939	-0.32533682
0.15354	109.00488	0.00017751	0.00026518	6.804e-05	6.03e-06	-0.0	0.00130076	0.00023326	2.05e-06	695.17902101	680.08447848	711.24764866	0.76421914	0.38686331	-0.32444397
0.1536	109.03858	0.00017708	0.00026514	6.813e-05	6.02e-06	0.0	0.00130107	0.00023332	2.05e-06	695.20682564	680.09480495	711.2421262	0.76231556	0.38684035	-0.32443963
0.15365	109.07227	0.00017665	0.0002651	6.823e-05	6.02e-06	-0.0	0.00130138	0.00023338	2.05e-06	695.23462631	680.10512614	711.23661096	0.76041322	0.38681745	-0.3244353
0.15371	109.10596	0.00017622	0.00026506	6.833e-05	6.02e-06	0.0	0.00130169	0.00023344	2.05e-06	695.26242297	680.11544203	711.23110294	0.75851211	0.38679463	-0.32443098
0.15376	109.13965	0.0001758	0.00026502	6.843e-05	6.01e-06	-0.0	0.001302	0.00023351	2.05e-06	695.29021558	680.12575262	711.22560214	0.75661225	0.38677188	-0.32442666
0.15382	109.17333	0.00017537	0.00026498	6.853e-05	6.01e-06	0.0	0.00130231	0.00023357	2.05e-06	695.31800409	680.13605793	711.22010855	0.75471362	0.3867492	-0.32442235
0.15387	109.20701	0.00017495	0.00026494	6.862e-05	6.01e-06	-0.0	0.00130262	0.00023363	2.05e-06	695.34578845	680.14635793	711.21462217	0.75281623	0.38672659	-0.32441804
0.15393	109.24068	0.00017453	0.0002649	6.872e-05	6e-06	0.0	0.00130292	0.00023369	2.05e-06	695.3735686	680.15665265	711.20914299	0.75092007	0.38670406	-0.32441374
0.15398	109.27435	0.0001741	0.00026486	6.882e-05	6e-06	-0.0	0.00130323	0.00023375	2.05e-06	695.40134451	680.16694207	711.20367101	0.74902515	0.38668159	-0.32440945
0.15404	109.30802	0.00017368	0.00026482	6.892e-05	6e-06	0.0	0.00130354	0.00023381	2.05e-06	695.42911611	680.1772262	711.19820622	0.74713147	0.3866592	-0.32440516
0.15409	109.34168	0.00017326	0.00026478	6.901e-05	5.99e-06	-0.0	0.00130384	0.00023388	2.05e-06	695.45688336	680.18750503	711.19274862	0.74523903	0.38663687	-0.32440088
0.15415	109.37534	0.00017284	0.00026474	6.911e-05	5.99e-06	0.0	0.00130415	0.00023394	2.05e-06	695.48464622	680.19777857	711.1872982	0.74334782	0.38661462	-0.3243966
0.1542	109.409	0.00017242	0.0002647	6.921e-05	5.99e-06	-0.0	0.00130445	0.000234	2.05e-06	695.51240463	680.20804681	711.18185496	0.74145784	0.38659243	-0.32439233
0.15426	109.44265	0.000172	0.00026466	6.931e-05	5.99e-06	0.0	0.00130476	0.00023406	2.05e-06	695.54015853	680.21830975	711.17641889	0.73956911	0.38657032	-0.32438806
0.15431	109.4763	0.00017158	0.00026462	6.941e-05	5.98e-06	-0.0	0.00130506	0.00023412	2.05e-06	695.56790789	680.2285674	711.17098999	0.7376816	0.38654827	-0.3243838
0.15437	109.50994	0.00017116	0.00026457	6.951e-05	5.98e-06	0.0	0.00130536	0.00023418	2.05e-06	695.59565265	680.23881976	711.16556825	0.73579534	0.38652629	-0.32437954
0.15442	109.54359	0.00017075	0.00026453	6.96e-05	5.98e-06	-0.0	0.00130567	0.00023424	2.05e-06	695.62339276	680.24906682	711.16015367	0.73391031	0.38650438	-0.32437529
0.15448	109.57722	0.00017033	0.00026449	6.97e-05	5.97e-06	0.0	0.00130597	0.0002343	2.05e-06	695.65112817	680.25930858	711.15474625	0.73202652	0.38648254	-0.32437105
0.16454	115.67102	0.00010671	0.00025381	8.885e-05	5.34e-06	0.0	0.00135228	0.00024377	2.05e-06	700.59172055	682.04412881	710.28052687	0.40843599	0.38336333	-0.32368492
0.1646	115.70398	0.00010643	0.00025374	8.896e-05	5.34e-06	-0.0	0.00135248	0.00024382	2.05e-06	700.61766055	682.0533929	710.27635193	0.40678708	0.38334942	-0.32368164
0.16465	115.73694	0.00010614	0.00025366	8.908e-05	5.33e-06	0.0	0.00135269	0.00024386	2.05e-06	700.64358547	682.06265168	710.27218324	0.40513954	0.38333552	-0.32367837
0.16471	115.76989	0.00010586	0.00025359	8.919e-05	5.33e-06	-0.0	0.0013529	0.0002439	2.05e-06	700.66949526	682.07190516	710.26802077	0.40349335	0.38332164	-0.3236751
0.16476	115.80284	0.00010558	0.00025352	8.93e-05	5.32e-06	0.0	0.0013531	0.00024395	2.05e-06	700.69538987	682.08115335	710.26386453	0.40184852	0.38330777	-0.32367184
0.16482	115.83579	0.0001053	0.00025344	8.941e-05	5.32e-06	-0.0	0.00135331	0.00024399	2.05e-06	700.72126923	682.09039623	710.25971451	0.40020506	0.38329392	-0.32366859
0.16487	115.86873	0.00010502	0.00025337	8.952e-05	5.32e-06	0.0	0.00135352	0.00024403	2.05e-06	700.74713329	682.09963382	710.25557071	0.39856296	0.38328008	-0.32366533
0.16493	115.90167	0.00010474	0.0002533	8.963e-05	5.31e-06	-0.0	0.00135372	0.00024407	2.05e-06	700.77298199	682.1088661	710.25143311	0.39692222	0.38326625	-0.32366209
0.16498	115.93461	0.00010446	0.00025322	8.974e-05	5.31e-06	0.0	0.00135393	0.00024412	2.05e-06	700.79881526	682.11809309	710.24730172	0.39528285	0.38325244	-0.32365884
0.16504	115.96754	0.00010418	0.00025315	8.985e-05	5.31e-06	-0.0	0.00135413	0.00024416	2.05e-06	700.82463306	682.12731478	710.24317653	0.39364485	0.38323864	-0.32365561
0.16509	116.00047	0.0001039	0.00025307	8.996e-05	5.3e-06	0.0	0.00135433	0.0002442	2.05e-06	700.85043532	682.13653118	710.23905753	0.39200821	0.38322485	-0.32365237
0.16515	116.0334	0.00010362	0.000253	9.007e-05	5.3e-06	0.0	0.00135454	0.00024425	2.05e-06	700.87622198	682.14574227	710.23494472	0.39037294	0.38321107	-0.32364915
0.1652	116.06632	0.00010334	0.00025292	9.018e-05	5.29e-06	-0.0	0.00135474	0.00024429	2.05e-06	700.90199299	682.15494808	710.2308381	0.38873904	0.3831973	-0.32364592
0.16526	116.09923	0.00010306	0.00025285	9.029e-05	5.29e-06	0.0	0.00135494	0.00024433	2.05e-06	700.92774829	682.16414859	710.22673766	0.38710651	0.38318355	-0.3236427
0.16531	116.13215	0.00010279	0.00025277	9.04e-05	5.29e-06	-0.0	0.00135514	0.00024437	2.05e-06	700.95348783	682.1733438	710.22264338	0.38547536	0.3831698	-0.32363949
0.16537	116.16506	0.00010251	0.0002527	9.051e-05	5.28e-06	0.0	0.00135534	0.00024441	2.05e-06	700.97921153	682.18253373	710.21855528	0.38384558	0.38315607	-0.32363628
0.16542	116.19797	0.00010224	0.00025262	9.062e-05	5.28e-06	-0.0	0.00135554	0.00024446	2.05e-06	701.00491935	682.19171836	710.21447334	0.38221718	0.38314235	-0.32363308
0.16548	116.23087	0.00010196	0.00025255	9.074e-05	5.28e-06	0.0	0.00135575	0.0002445	2.05e-06	701.03061123	682.2008977	710.21039756	0.38059015	0.38312863	-0.32362988
0.17554	122.19045	6.123e-05	0.0002367	0.00011181	4.57e-06	-0.0	0.00138555	0.00025092	2.05e-06	705.40630459	683.79303756	709.56260472	0.10752612	0.38044097	-0.32312151
0.1756	122.22268	6.105e-05	0.0002366	0.00011192	4.56e-06	0.0	0.00138568	0.00025095	2.05e-06	705.42814169	683.80126977	709.55956906	0.10617734	0.38042348	-0.32311913
0.17565	122.2549	6.088e-05	0.0002365	0.00011204	4.56e-06	0.0	0.00138581	0.00025098	2.05e-06	705.44995335	683.80949705	709.55653851	0.10483021	0.38040593	-0.32311675
0.17571	122.28712	6.07e-05	0.00023641	0.00011216	4.55e-06	-0.0	0.00138593	0.00025101	2.05e-06	705.47173956	683.8177194	709.55351308	0.10348474	0.38038834	-0.32311438
0.17576	122.31934	6.053e-05	0.00023631	0.00011228	4.55e-06	0.0	0.00138606	0.00025103	2.05e-06	705.49350026	683.82593683	709.55049276	0.10214092	0.38037069	-0.32311201
0.17582	122.35156	6.036e-05	0.00023621	0.0001124	4.55e-06	-0.0	0.00138619	0.00025106	2.05e-06	705.51523542	683.83414934	709.54747755	0.10079875	0.38035299	-0.32310964
0.17587	122.38377	6.018e-05	0.00023612	0.00011252	4.54e-06	0.0	0.00138632	0.00025109	2.05e-06	705.536945	683.84235694	709.54446743	0.09945825	0.38033524	-0.32310728
0.17593	122.41598	6.001e-05	0.00023602	0.00011264	4.54e-06	-0.0	0.00138644	0.00025112	2.05e-06	705.55862895	683.85055962	709.54146241	0.0981194	0.38031745	-0.32310492
0.17598	122.44818	5.984e-05	0.00023592	0.00011275	4.54e-06	-0.0	0.00138657	0.00025115	2.05e-06	705.58028724	683.8587574	709.53846247	0.09678219	0.3802996	-0.32310257
0.17604	122.48038	5.967e-05	0.00023583	0.00011287	4.53e-06	0.0	0.0013867	0.00025118	2.05e-06	705.60191983	683.86695026	709.53546762	0.09544666	0.38028169	-0.32310022
0.17609	122.51258	5.949e-05	0.00023573	0.00011299	4.53e-06	-0.0	0.00138682	0.0002512	2.05e-06	705.62352667	683.87513823	709.53247783	0.09411279	0.38026374	-0.32309787
0.17615	122.54477	5.932e-05	0.00023563	0.00011311	4.52e-06	0.0	0.00138695	0.00025123	2.05e-06	705.64510773	683.88332129	709.52949312	0.09278058	0.38024573	-0.32309553
0.1762	122.57696	5.915e-05	0.00023554	0.00011323	4.52e-06	-0.0	0.00138707	0.00025126	2.05e-06	705.66666296	683.89149946	709.52651347	0.09145004	0.38022767	-0.32309319
0.17626	122.60914	5.898e-05	0.00023544	0.00011335	4.52e-06	0.0	0.0013872	0.00025129	2.05e-06	705.68819234	683.89967274	709.52353887	0.09012115	0.38020956	-0.32309086
0.17631	122.64133	5.881e-05	0.00023534	0.00011346	4.51e-06	0.0	0.00138732	0.00025132	2.05e-06	705.70969581	683.90784113	709.52056933	0.08879394	0.3801914	-0.32308853
0.17637	122.6735	5.864e-05	0.00023524	0.00011358	4.51e-06	-0.0	0.00138745	0.00025134	2.05e-06	705.73117335	683.91600463	709.51760483	0.08746839	0.38017318	-0.3230862
0.17642	122.70568	5.847e-05	0.00023515	0.0001137	4.5e-06	0.0	0.00138757	0.00025137	2.05e-06	705.7526249	683.92416325	709.51464536	0.08614451	0.38015491	-0.32308388
0.17648	122.73785	5.83e-05	0.00023505	0.00011382	4.5e-06	-0.0	0.00138769	0.0002514	2.05e-06	705.77405044	683.93231699	709.51169093	0.08482232	0.38013658	-0.32308156
0.18654	128.56367	3.4e-05	0.00021619	0.0001357	3.8e-06	-0.0	0.00140555	0.00025553	2.05e-06	709.27540848	685.34652509	709.0449514	-0.10793805	0.37585571	-0.32271527
0.1866	128.59517	3.39e-05	0.00021608	0.00013582	3.8e-06	0.0	0.00140562	0.00025555	2.05e-06	709.29245839	685.35385678	709.04274083	-0.10890815	0.37582758	-0.32271354
0.18665	128.62667	3.38e-05	0.00021597	0.00013594	3.79e-06	-0.0	0.0014057	0.00025557	2.05e-06	709.30947983	685.3611845	709.04053401	-0.10987668	0.37579936	-0.32271181
0.18671	128.65816	3.37e-05	0.00021587	0.00013606	3.79e-06	0.0	0.00140577	0.00025559	2.05e-06	709.3264728	685.36850824	709.03833092	-0.11084362	0.37577105	-0.32271008
0.18676	128.68965	3.36e-05	0.00021576	0.00013617	3.78e-06	0.0	0.00140585	0.0002556	2.05e-06	709.34343727	685.37582803	709.03613157	-0.111809	0.37574266	-0.32270835
0.18682	128.72114	3.35e-05	0.00021565	0.00013629	3.78e-06	-0.0	0.00140592	0.00025562	2.05e-06	709.36037323	685.38314385	709.03393594	-0.11277279	0.37571418	-0.32270663
0.18687	128.75262	3.34e-05	0.00021555	0.00013641	3.78e-06	0.0	0.00140599	0.00025564	2.05e-06	709.37728068	685.39045571	709.03174403	-0.11373501	0.37568562	-0.32270491
0.18693	128.78409	3.33e-05	0.00021544	0.00013653	3.77e-06	-0.0	0.00140607	0.00025566	2.05e-06	709.39415958	685.39776362	709.02955583	-0.11469563	0.37565696	-0.32270319
0.18698	128.81557	3.32e-05	0.00021533	0.00013665	3.77e-06	-0.0	0.00140614	0.00025567	2.05e-06	709.41100993	685.40506758	709.02737134	-0.11565469	0.37562822	-0.32270148
0.18704	128.84704	3.31e-05	0.00021522	0.00013677	3.77e-06	0.0	0.00140621	0.00025569	2.05e-06	709.42783171	685.4123676	709.02519056	-0.11661217	0.3755994	-0.32269976
0.18709	128.87851	3.3e-05	0.00021512	0.00013689	3.76e-06	-0.0	0.00140629	0.00025571	2.05e-06	709.4446249	685.41966368	709.02301348	-0.11756806	0.37557048	-0.32269806
0.18715	128.90997	3.29e-05	0.00021501	0.00013701	3.76e-06	0.0	0.00140636	0.00025573	2.05e-06	709.4613895	685.42695583	709.02084009	-0.11852236	0.37554148	-0.32269635
0.1872	128.94143	3.28e-05	0.0002149	0.00013713	3.76e-06	0.0	0.00140643	0.00025575	2.05e-06	709.47812548	685.43424404	709.01867038	-0.11947509	0.37551239	-0.32269465
0.18726	128.97288	3.271e-05	0.0002148	0.00013725	3.75e-06	-0.0	0.0014065	0.00025576	2.05e-06	709.49483284	685.44152833	709.01650435	-0.12042624	0.37548321	-0.32269295
0.18731	129.00434	3.261e-05	0.00021469	0.00013737	3.75e-06	0.0	0.00140658	0.00025578	2.05e-06	709.51151156	685.44880869	709.014342	-0.1213758	0.37545395	-0.32269125
0.18737	129.03578	3.251e-05	0.00021458	0.00013749	3.74e-06	-0.0	0.00140665	0.0002558	2.05e-06	709.52816162	685.45608514	709.01218333	-0.12232376	0.37542459	-0.32268956
0.18742	129.06723	3.241e-05	0.00021447	0.00013761	3.74e-06	0.0	0.00140672	0.00025582	2.05e-06	709.54478302	685.46335768	709.01002831	-0.12327016	0.37539515	-0.32268787
0.18748	129.09867	3.232e-05	0.00021437	0.00013773	3.74e-06	0.0	0.00140679	0.00025583	2.05e-06	709.56137573	685.47062631	709.00787695	-0.12421497	0.37536562	-0.32268618
0.19754	134.79109	1.865e-05	0.00019464	0.00015912	3.11e-06	0.0	0.00141686	0.0002584	2.05e-06	711.92425883	686.73757414	708.68564342	-0.29532813	0.36749362	-0.32243336
0.1976	134.82186	1.859e-05	0.00019453	0.00015923	3.1e-06	-0.0	0.0014169	0.00025841	2.05e-06	711.93433823	686.74417491	708.68416655	-0.29595921	0.36744072	-0.3224322
0.19765	134.85263	1.854e-05	0.00019442	0.00015934	3.1e-06	0.0	0.00141694	0.00025842	2.05e-06	711.94438947	686.75077246	708.68269225	-0.29658861	0.36738772	-0.32243104
0.19771	134.8834	1.848e-05	0.00019432	0.00015946	3.1e-06	0.0	0.00141699	0.00025844	2.05e-06	711.95441258	686.75736678	708.6812205	-0.29721632	0.36733462	-0.32242989
0.19776	134.91416	1.842e-05	0.00019421	0.00015957	3.09e-06	-0.0	0.00141703	0.00025845	2.05e-06	711.96440756	686.76395789	708.67975131	-0.29784232	0.36728142	-0.32242874
0.19782	134.94491	1.837e-05	0.0001941	0.00015968	3.09e-06	0.0	0.00141707	0.00025846	2.05e-06	711.97437445	686.77054578	708.67828466	-0.29846662	0.36722811	-0.32242759
0.19787	134.97567	1.831e-05	0.000194	0.00015979	3.09e-06	0.0	0.00141711	0.00025847	2.05e-06	711.98431327	686.77713046	708.67682055	-0.29908925	0.36717471	-0.32242644
0.19793	135.00641	1.826e-05	0.00019389	0.00015991	3.08e-06	-0.0	0.00141715	0.00025848	2.05e-06	711.99422404	686.78371194	708.67535898	-0.29971018	0.36712121	-0.32242529
0.19798	135.03716	1.821e-05	0.00019378	0.00016002	3.08e-06	0.0	0.00141719	0.00025849	2.05e-06	712.00410679	686.79029021	708.67389994	-0.3003294	0.36706761	-0.32242414
0.19804	135.0679	1.815e-05	0.00019368	0.00016013	3.08e-06	-0.0	0.00141723	0.0002585	2.05e-06	712.01396153	686.79686529	708.67244342	-0.30094696	0.36701391	-0.322423
0.19809	135.09864	1.81e-05	0.00019357	0.00016025	3.07e-06	-0.0	0.00141727	0.00025851	2.05e-06	712.0237883	686.80343718	708.67098941	-0.30156283	0.36696011	-0.32242186
0.19815	135.12938	1.804e-05	0.00019346	0.00016036	3.07e-06	0.0	0.00141731	0.00025852	2.05e-06	712.0335871	686.81000587	708.66953792	-0.302177	0.36690621	-0.32242072
0.1982	135.16011	1.799e-05	0.00019336	0.00016047	3.07e-06	-0.0	0.00141735	0.00025853	2.05e-06	712.04335798	686.81657139	708.66808893	-0.30278948	0.36685221	-0.32241958
0.19826	135.19083	1.794e-05	0.00019325	0.00016059	3.06e-06	-0.0	0.00141739	0.00025854	2.05e-06	712.05310094	686.82313372	708.66664244	-0.3034003	0.36679811	-0.32241845
0.19831	135.22156	1.788e-05	0.00019314	0.0001607	3.06e-06	0.0	0.00141743	0.00025855	2.05e-06	712.06281602	686.82969287	708.66519844	-0.30400943	0.36674391	-0.32241732
0.19837	135.25228	1.783e-05	0.00019304	0.00016081	3.06e-06	-0.0	0.00141747	0.00025857	2.05e-06	712.07250324	686.83624886	708.66375693	-0.30461686	0.36668961	-0.32241619
0.19842	135.283	1.778e-05	0.00019293	0.00016092	3.05e-06	0.0	0.00141751	0.00025858	2.05e-06	712.08216262	686.84280167	708.6623179	-0.30522264	0.36663521	-0.32241506
0.19848	135.31371	1.772e-05	0.00019283	0.00016104	3.05e-06	0.0	0.00141754	0.00025859	2.05e-06	712.09179419	686.84935133	708.66088134	-0.30582673	0.36658072	-0.32241393
0.20854	140.87297	1.034e-05	0.000174	0.00018075	2.52e-06	0.0	0.001423	0.00026016	2.05e-06	713.41502646	687.99865448	708.43378478	-0.38979071	0.35501182	-0.32223571
0.20859	140.90302	1.031e-05	0.0001739	0.00018085	2.52e-06	-0.0	0.00142302	0.00026017	2.05e-06	713.42003239	688.0046852	708.43270892	-0.39011447	0.35494043	-0.32223486
0.20865	140.93306	1.028e-05	0.00017381	0.00018095	2.51e-06	-0.0	0.00142304	0.00026018	2.05e-06	713.42501619	688.0107134	708.43163453	-0.3904369	0.35486897	-0.32223402
0.2087	140.96309	1.025e-05	0.00017371	0.00018105	2.51e-06	0.0	0.00142306	0.00026019	2.05e-06	713.42997791	688.01673907	708.43056162	-0.39075797	0.35479742	-0.32223318
0.20876	140.99313	1.022e-05	0.00017361	0.00018115	2.51e-06	-0.0	0.00142308	0.00026019	2.05e-06	713.43491757	688.02276224	708.42949019	-0.39107769	0.3547258	-0.32223234
0.20881	141.02316	1.019e-05	0.00017351	0.00018126	2.51e-06	0.0	0.00142311	0.0002602	2.05e-06	713.43983521	688.02878289	708.42842022	-0.39139608	0.35465409	-0.3222315
0.20887	141.05318	1.016e-05	0.00017341	0.00018136	2.5e-06	0.0	0.00142313	0.00026021	2.05e-06	713.44473087	688.03480102	708.42735172	-0.39171313	0.3545823	-0.32223066
0.20892	141.08321	1.013e-05	0.00017331	0.00018146	2.5e-06	-0.0	0.00142315	0.00026021	2.05e-06	713.44960458	688.04081665	708.42628467	-0.39202884	0.35451043	-0.32222982
0.20898	141.11322	1.01e-05	0.00017322	0.00018156	2.5e-06	0.0	0.00142317	0.00026022	2.05e-06	713.45445637	688.04682978	708.42521908	-0.39234321	0.35443848	-0.32222899
0.20903	141.14324	1.007e-05	0.00017312	0.00018166	2.5e-06	0.0	0.00142319	0.00026023	2.05e-06	713.45928629	688.0528404	708.42415494	-0.39265627	0.35436645	-0.32222815
0.20909	141.17325	1.004e-05	0.00017302	0.00018177	2.49e-06	-0.0	0.00142321	0.00026023	2.05e-06	713.46409436	688.05884852	708.42309224	-0.39296798	0.35429433	-0.32222732
0.20914	141.20326	1.001e-05	0.00017292	0.00018187	2.49e-06	0.0	0.00142323	0.00026024	2.05e-06	713.46888062	688.06485415	708.42203098	-0.39327835	0.35422214	-0.32222648
0.2092	141.23326	9.99e-06	0.00017282	0.00018197	2.49e-06	0.0	0.00142326	0.00026025	2.05e-06	713.47364511	688.07085728	708.42097116	-0.39358742	0.35414987	-0.32222565
0.20925	141.26326	9.96e-06	0.00017272	0.00018207	2.49e-06	-0.0	0.00142328	0.00026025	2.05e-06	713.47838787	688.07685792	708.41991276	-0.39389516	0.35407752	-0.32222482
0.20931	141.29326	9.93e-06	0.00017263	0.00018217	2.48e-06	0.0	0.0014233	0.00026026	2.05e-06	713.48310892	688.08285607	708.4188558	-0.39420156	0.35400508	-0.32222399
0.20936	141.32325	9.9e-06	0.00017253	0.00018227	2.48e-06	-0.0	0.00142332	0.00026027	2.05e-06	713.4878083	688.08885173	708.41780025	-0.39450666	0.35393257	-0.32222316
0.20942	141.35324	9.87e-06	0.00017243	0.00018237	2.48e-06	-0.0	0.00142334	0.00026027	2.05e-06	713.49248605	688.09484491	708.41674612	-0.39481044	0.35385998	-0.32222234
0.20947	141.38323	9.84e-06	0.00017233	0.00018248	2.48e-06	0.0	0.00142336	0.00026028	2.05e-06	713.4971422	688.10083561	708.4156934	-0.39511289	0.35378731	-0.32222151
0.21954	146.80947	5.89e-06	0.00015538	0.0001999	2.05e-06	-0.0	0.00142628	0.00026127	2.05e-06	714.02246459	689.15778565	708.24235693	-0.43052187	0.33929937	-0.32208544
0.21959	146.83879	5.87e-06	0.00015529	0.00019999	2.05e-06	-0.0	0.00142629	0.00026127	2.05e-06	714.0237495	689.16335792	708.24149288	-0.43061851	0.33921455	-0.32208477
0.21965	146.8681	5.86e-06	0.00015521	0.00020008	2.04e-06	0.0	0.00142631	0.00026127	2.05e-06	714.0250193	689.16892809	708.24062951	-0.43071421	0.33912966	-0.32208409
0.2197	146.89741	5.84e-06	0.00015512	0.00020017	2.04e-06	-0.0	0.00142632	0.00026128	2.05e-06	714.02627403	689.17449616	708.23976681	-0.430809	0.33904473	-0.32208341
0.21976	146.92672	5.83e-06	0.00015503	0.00020026	2.04e-06	-0.0	0.00142633	0.00026128	2.05e-06	714.02751372	689.18006213	708.2389048	-0.43090288	0.33895974	-0.32208273
0.21981	146.95602	5.81e-06	0.00015495	0.00020035	2.04e-06	0.0	0.00142634	0.00026129	2.05e-06	714.02873841	689.18562601	708.23804345	-0.43099583	0.33887471	-0.32208206
0.21987	146.98532	5.79e-06	0.00015486	0.00020044	2.03e-06	-0.0	0.00142635	0.00026129	2.05e-06	714.02994812	689.19118779	708.23718277	-0.43108787	0.33878962	-0.32208138
0.21992	147.01462	5.78e-06	0.00015477	0.00020052	2.03e-06	0.0	0.00142636	0.0002613	2.05e-06	714.03114289	689.19674748	708.23632276	-0.43117899	0.33870447	-0.32208071
0.21998	147.04391	5.76e-06	0.00015469	0.00020061	2.03e-06	0.0	0.00142638	0.0002613	2.05e-06	714.03232276	689.20230507	708.23546341	-0.43126922	0.33861928	-0.32208003
0.22003	147.0732	5.75e-06	0.0001546	0.0002007	2.03e-06	-0.0	0.00142639	0.0002613	2.05e-06	714.03348775	689.20786058	708.23460472	-0.43135852	0.33853404	-0.32207936
0.22009	147.10248	5.73e-06	0.00015451	0.00020079	2.03e-06	0.0	0.0014264	0.00026131	2.05e-06	714.0346379	689.21341399	708.23374669	-0.43144692	0.33844874	-0.32207868
0.22014	147.13176	5.72e-06	0.00015443	0.00020088	2.02e-06	0.0	0.00142641	0.00026131	2.05e-06	714.03577325	689.21896532	708.23288931	-0.43153442	0.3383634	-0.32207801
0.2202	147.16104	5.7e-06	0.00015434	0.00020097	2.02e-06	-0.0	0.00142642	0.00026132	2.05e-06	714.03689382	689.22451456	708.23203258	-0.43162102	0.338278	-0.32207734
0.22025	147.19032	5.69e-06	0.00015425	0.00020106	2.02e-06	0.0	0.00142643	0.00026132	2.05e-06	714.03799965	689.23006172	708.23117649	-0.43170671	0.33819255	-0.32207667
0.22031	147.21959	5.67e-06	0.00015417	0.00020114	2.02e-06	-0.0	0.00142644	0.00026133	2.05e-06	714.03909078	689.23560679	708.23032105	-0.43179151	0.33810705	-0.322076
0.22036	147.24885	5.65e-06	0.00015408	0.00020123	2.02e-06	-0.0	0.00142646	0.00026133	2.05e-06	714.04016723	689.24114979	708.22946625	-0.43187541	0.33802151	-0.32207532
0.22042	147.27811	5.64e-06	0.00015399	0.00020132	2.01e-06	0.0	0.00142647	0.00026133	2.05e-06	714.04122904	689.2466907	708.22861208	-0.43195842	0.33793591	-0.32207465
0.22047	147.30737	5.62e-06	0.00015391	0.00020141	2.01e-06	-0.0	0.00142648	0.00026134	2.05e-06	714.04227624	689.25222953	708.22775855	-0.43204053	0.33785026	-0.32207398
0.23054	152.60063	3.48e-06	0.00013915	0.00021642	1.67e-06	0.0	0.00142806	0.00026198	2.05e-06	714.02042149	690.2321534	708.07928109	-0.43404994	0.32145615	-0.32195724
0.23059	152.62922	3.47e-06	0.00013908	0.0002165	1.67e-06	-0.0	0.00142807	0.00026198	2.05e-06	714.01930328	690.23733045	708.07849751	-0.43400236	0.32136762	-0.32195665
0.23065	152.65781	3.46e-06	0.000139	0.00021657	1.67e-06	-0.0	0.00142808	0.00026198	2.05e-06	714.01817634	690.24250572	708.07771408	-0.43396233	0.3212937	-0.32195616
0.2307	152.68639	3.45e-06	0.00013893	0.00021665	1.67e-06	-0.0	0.00142808	0.00026198	2.05e-06	714.01704212	690.2476795	708.07693077	-0.43391242	0.32120227	-0.32195555
0.23076	152.71497	3.45e-06	0.00013885	0.00021673	1.67e-06	0.0	0.00142809	0.00026199	2.05e-06	714.01589894	690.25285144	708.07614763	-0.43386143	0.3211098	-0.32195494
0.23081	152.74355	3.44e-06	0.00013878	0.0002168	1.67e-06	0.0	0.00142809	0.00026199	2.05e-06	714.0147467	690.25802151	708.07536464	-0.43380983	0.32101721	-0.32195432
0.23087	152.77212	3.43e-06	0.0001387	0.00021688	1.66e-06	-0.0	0.0014281	0.00026199	2.05e-06	714.01358542	690.26318972	708.07458181	-0.43375766	0.3209246	-0.32195371
0.23092	152.80069	3.42e-06	0.00013863	0.00021695	1.66e-06	-0.0	0.00142811	0.000262	2.05e-06	714.01241515	690.26835606	708.07379913	-0.43370179	0.32082641	-0.32195305
0.23098	152.82926	3.41e-06	0.00013855	0.00021703	1.66e-06	-0.0	0.00142811	0.000262	2.05e-06	714.01123535	690.27352043	708.07301662	-0.43363459	0.32070992	-0.32195228
0.23103	152.85782	3.4e-06	0.00013848	0.0002171	1.66e-06	0.0	0.00142812	0.000262	2.05e-06	714.01004431	690.27868247	708.07223429	-0.43358948	0.32063246	-0.32195177
0.23109	152.88638	3.39e-06	0.00013841	0.00021718	1.66e-06	0.0	0.00142813	0.000262	2.05e-06	714.00884581	690.28384295	708.07145208	-0.43354068	0.32054931	-0.32195122
0.23114	152.91493	3.39e-06	0.00013833	0.00021726	1.66e-06	0.0	0.00142813	0.00026201	2.05e-06	714.00763933	690.28900176	708.07067001	-0.43347581	0.32043982	-0.32195049
0.2312	152.94348	3.38e-06	0.00013826	0.00021733	1.66e-06	0.0	0.00142814	0.00026201	2.05e-06	714.00642237	690.29415838	708.0698881	-0.43341982	0.32034635	-0.32194987
0.23125	152.97203	3.37e-06	0.00013818	0.00021741	1.65e-06	0.0	0.00142815	0.00026201	2.05e-06	714.0051965	690.29931312	708.06910634	-0.43336123	0.32024951	-0.32194923
0.23131	153.00057	3.36e-06	0.00013811	0.00021748	1.65e-06	0.0	0.00142815	0.00026201	2.05e-06	714.00396143	690.30446593	708.06832472	-0.43330595	0.32015904	-0.32194864
0.23136	153.02911	3.35e-06	0.00013803	0.00021756	1.65e-06	0.0	0.00142816	0.00026202	2.05e-06	714.00271778	690.30961694	708.06754324	-0.43326089	0.32008589	-0.32194815
0.23142	153.05765	3.34e-06	0.00013796	0.00021763	1.65e-06	0.0	0.00142816	0.00026202	2.05e-06	714.00146722	690.31476648	708.06676186	-0.43320041	0.31998857	-0.32194751
0.23147	153.08618	3.34e-06	0.00013788	0.00021771	1.65e-06	0.0	0.00142817	0.00026202	2.05e-06	714.0002075	690.31991407	708.06598062	-0.43313202	0.31987952	-0.32194679
0.24154	158.24639	2.14e-06	0.00012526	0.00023048	1.38e-06	-0.0	0.00142905	0.00026245	2.05e-06	713.64633322	691.23148505	707.9235592	-0.41512945	0.30260536	-0.32183493
0.24159	158.27425	2.14e-06	0.0001252	0.00023054	1.38e-06	0.0	0.00142906	0.00026245	2.05e-06	713.64384594	691.23630397	707.92277581	-0.41499881	0.30251023	-0.32183431
0.24165	158.30211	2.13e-06	0.00012514	0.0002306	1.38e-06	-0.0	0.00142906	0.00026246	2.05e-06	713.64135385	691.24112116	707.92199229	-0.41487606	0.30242105	-0.32183374
0.2417	158.32996	2.13e-06	0.00012507	0.00023067	1.38e-06	-0.0	0.00142906	0.00026246	2.05e-06	713.63885727	691.24593674	707.92120865	-0.41472018	0.30230806	-0.32183301
0.24176	158.35782	2.12e-06	0.00012501	0.00023073	1.38e-06	0.0	0.00142907	0.00026246	2.05e-06	713.63635502	691.25075028	707.92042485	-0.41463596	0.30224708	-0.32183262
0.24181	158.38566	2.12e-06	0.00012494	0.0002308	1.38e-06	0.0	0.00142907	0.00026246	2.05e-06	713.63384972	691.25556272	707.91964096	-0.41450619	0.30215327	-0.32183201
0.24187	158.41351	2.11e-06	0.00012488	0.00023086	1.38e-06	0.0	0.00142907	0.00026246	2.05e-06	713.63133974	691.26037347	707.91885694	-0.41435692	0.30204558	-0.32183131
0.24192	158.44135	2.11e-06	0.00012482	0.00023093	1.37e-06	0.0	0.00142908	0.00026247	2.05e-06	713.6288244	691.26518227	707.91807277	-0.41420792	0.30193832	-0.32183062
0.24198	158.46919	2.1e-06	0.00012475	0.00023099	1.37e-06	-0.0	0.00142908	0.00026247	2.05e-06	713.62630375	691.26998914	707.91728845	-0.41406534	0.30183605	-0.32182996
0.24203	158.49702	2.1e-06	0.00012469	0.00023105	1.37e-06	-0.0	0.00142909	0.00026247	2.05e-06	713.62377807	691.27479417	707.91650397	-0.41395407	0.3017563	-0.32182945
0.24209	158.52485	2.09e-06	0.00012463	0.00023112	1.37e-06	-0.0	0.00142909	0.00026247	2.05e-06	713.62124846	691.27959776	707.91571938	-0.41380182	0.30164745	-0.32182874
0.24214	158.55268	2.09e-06	0.00012456	0.00023118	1.37e-06	0.0	0.00142909	0.00026247	2.05e-06	713.61871354	691.28439938	707.91493463	-0.41368861	0.30156662	-0.32182822
0.2422	158.5805	2.08e-06	0.0001245	0.00023125	1.37e-06	0.0	0.0014291	0.00026248	2.05e-06	713.61617467	691.28919956	707.91414976	-0.41353198	0.30145508	-0.3218275
0.24225	158.60832	2.08e-06	0.00012444	0.00023131	1.37e-06	-0.0	0.0014291	0.00026248	2.05e-06	713.61363039	691.29399772	707.91336473	-0.41342073	0.30137597	-0.32182699
0.24231	158.63614	2.07e-06	0.00012437	0.00023137	1.37e-06	-0.0	0.0014291	0.00026248	2.05e-06	713.61108227	691.29879446	707.91257957	-0.41326759	0.30126728	-0.32182628
0.24236	158.66395	2.07e-06	0.00012431	0.00023144	1.36e-06	-0.0	0.00142911	0.00026248	2.05e-06	713.60852892	691.30358925	707.91179426	-0.41314391	0.3011797	-0.32182572
0.24242	158.69176	2.06e-06	0.00012425	0.0002315	1.36e-06	-0.0	0.00142911	0.00026248	2.05e-06	713.60597135	691.30838246	707.91100881	-0.41299831	0.30107684	-0.32182505
0.24247	158.71956	2.06e-06	0.00012418	0.00023157	1.36e-06	0.0	0.00142911	0.00026249	2.05e-06	713.60340887	691.31317383	707.9102232	-0.41287417	0.30098927	-0.32182449
0.25253	163.74654	1.37e-06	0.00011345	0.00024239	1.16e-06	0.0	0.00142962	0.00026279	2.05e-06	713.07346632	692.16173398	707.76316209	-0.38471522	0.28354878	-0.32170895
0.25259	163.77368	1.36e-06	0.00011339	0.00024244	1.15e-06	-0.0	0.00142963	0.00026279	2.05e-06	713.0703139	692.1662193	707.76233666	-0.38454907	0.28345479	-0.32170831
0.25264	163.80081	1.36e-06	0.00011334	0.0002425	1.15e-06	0.0	0.00142963	0.00026279	2.05e-06	713.06715946	692.17070302	707.76151097	-0.38438284	0.28336082	-0.32170767
0.2527	163.82793	1.36e-06	0.00011329	0.00024255	1.15e-06	-0.0	0.00142963	0.00026279	2.05e-06	713.064003	692.17518513	707.760685	-0.38421651	0.28326687	-0.32170702
0.25275	163.85506	1.36e-06	0.00011323	0.0002426	1.15e-06	-0.0	0.00142963	0.00026279	2.05e-06	713.06084455	692.17966564	707.75985877	-0.3840501	0.28317292	-0.32170638
0.25281	163.88218	1.35e-06	0.00011318	0.00024266	1.15e-06	0.0	0.00142963	0.00026279	2.05e-06	713.05768411	692.18414456	707.75903227	-0.38387552	0.28307444	-0.32170571
0.25286	163.90929	1.35e-06	0.00011312	0.00024271	1.15e-06	-0.0	0.00142964	0.00026279	2.05e-06	713.05452159	692.18862179	707.75820549	-0.38370725	0.28297958	-0.32170506
0.25292	163.93641	1.35e-06	0.00011307	0.00024277	1.15e-06	0.0	0.00142964	0.0002628	2.05e-06	713.05135709	692.19309742	707.75737844	-0.38353945	0.28288506	-0.32170441
0.25297	163.96351	1.34e-06	0.00011302	0.00024282	1.15e-06	-0.0	0.00142964	0.0002628	2.05e-06	713.04819061	692.19757143	707.75655111	-0.38336983	0.28278957	-0.32170375
0.25303	163.99062	1.34e-06	0.00011296	0.00024288	1.15e-06	0.0	0.00142964	0.0002628	2.05e-06	713.04502215	692.20204381	707.75572351	-0.38320293	0.28269568	-0.32170311
0.25308	164.01772	1.34e-06	0.00011291	0.00024293	1.15e-06	-0.0	0.00142964	0.0002628	2.05e-06	713.04185176	692.2065146	707.75489564	-0.38303306	0.28260019	-0.32170245
0.25314	164.04482	1.34e-06	0.00011285	0.00024299	1.14e-06	0.0	0.00142965	0.0002628	2.05e-06	713.03867941	692.21098377	707.75406749	-0.38286493	0.28250574	-0.32170181
0.25319	164.07191	1.33e-06	0.0001128	0.00024304	1.14e-06	-0.0	0.00142965	0.0002628	2.05e-06	713.03550513	692.21545132	707.75323907	-0.38269777	0.28241188	-0.32170116
0.25325	164.099	1.33e-06	0.00011275	0.00024309	1.14e-06	0.0	0.00142965	0.0002628	2.05e-06	713.03232895	692.21991729	707.75241038	-0.38253052	0.28231804	-0.32170052
0.2533	164.12609	1.33e-06	0.00011269	0.00024315	1.14e-06	-0.0	0.00142965	0.00026281	2.05e-06	713.02915087	692.22438165	707.75158141	-0.38236319	0.28222422	-0.32169987
0.25336	164.15318	1.32e-06	0.00011264	0.0002432	1.14e-06	-0.0	0.00142966	0.00026281	2.05e-06	713.0259709	692.22884442	707.75075218	-0.38219577	0.28213041	-0.32169922
0.25341	164.18026	1.32e-06	0.00011258	0.00024326	1.14e-06	0.0	0.00142966	0.00026281	2.05e-06	713.02278906	692.2333056	707.74992267	-0.38202424	0.28203436	-0.32169856
0.25347	164.20733	1.32e-06	0.00011253	0.00024331	1.14e-06	-0.0	0.00142966	0.00026281	2.05e-06	713.01960532	692.23776514	707.74909287	-0.38185068	0.28193723	-0.32169789
0.26353	169.1008	9.1e-07	0.0001034	0.0002525	9.8e-07	-0.0	0.00142996	0.00026303	2.05e-06	712.41479662	693.02726194	707.59229408	-0.34993664	0.26481928	-0.32157474
0.26359	169.1272	9e-07	0.00010335	0.00025254	9.7e-07	0.0	0.00142997	0.00026303	2.05e-06	712.41141611	693.03143349	707.59140909	-0.34975561	0.26472486	-0.32157403
0.26364	169.1536	9e-07	0.0001033	0.00025259	9.7e-07	-0.0	0.00142997	0.00026303	2.05e-06	712.40803521	693.03560349	707.59052378	-0.34957452	0.26463042	-0.32157332
0.2637	169.18	9e-07	0.00010326	0.00025264	9.7e-07	0.0	0.00142997	0.00026303	2.05e-06	712.40465392	693.03977192	707.58963815	-0.34939725	0.264538	-0.32157262
0.26375	169.20639	9e-07	0.00010321	0.00025268	9.7e-07	-0.0	0.00142997	0.00026303	2.05e-06	712.40127225	693.04393883	707.5887522	-0.34922115	0.26444619	-0.32157193
0.26381	169.23278	9e-07	0.00010317	0.00025273	9.7e-07	0.0	0.00142997	0.00026303	2.05e-06	712.39789021	693.04810423	707.58786593	-0.34904328	0.26435348	-0.32157123
0.26386	169.25917	9e-07	0.00010312	0.00025278	9.7e-07	-0.0	0.00142997	0.00026303	2.05e-06	712.39450781	693.05226809	707.58697936	-0.3488678	0.26426203	-0.32157054
0.26392	169.28555	8.9e-07	0.00010307	0.00025282	9.7e-07	0.0	0.00142997	0.00026304	2.05e-06	712.39112505	693.05643045	707.58609247	-0.34869418	0.26417157	-0.32156985
0.26397	169.31193	8.9e-07	0.00010303	0.00025287	9.7e-07	-0.0	0.00142997	0.00026304	2.05e-06	712.38774194	693.06059131	707.58520527	-0.34852057	0.26408113	-0.32156917
0.26403	169.3383	8.9e-07	0.00010298	0.00025291	9.7e-07	-0.0	0.00142998	0.00026304	2.05e-06	712.3843585	693.06475069	707.58431776	-0.34834609	0.26399024	-0.32156848
0.26408	169.36467	8.9e-07	0.00010294	0.00025296	9.7e-07	0.0	0.00142998	0.00026304	2.05e-06	712.38097472	693.06890856	707.58342994	-0.34815844	0.26389251	-0.32156774
0.26414	169.39104	8.9e-07	0.00010289	0.00025301	9.7e-07	-0.0	0.00142998	0.00026304	2.05e-06	712.37759058	693.07306482	707.58254179	-0.34798377	0.26380156	-0.32156705
0.26419	169.41741	8.8e-07	0.00010284	0.00025305	9.7e-07	0.0	0.00142998	0.00026304	2.05e-06	712.37420613	693.07721958	707.58165333	-0.34780519	0.26370858	-0.32156635
0.26425	169.44377	8.8e-07	0.0001028	0.0002531	9.6e-07	-0.0	0.00142998	0.00026304	2.05e-06	712.37082134	693.08137281	707.58076455	-0.34762978	0.26361727	-0.32156565
0.2643	169.47012	8.8e-07	0.00010275	0.00025315	9.6e-07	0.0	0.00142998	0.00026304	2.05e-06	712.36743624	693.08552453	707.57987546	-0.34745197	0.26352473	-0.32156495
0.26436	169.49648	8.8e-07	0.00010271	0.00025319	9.6e-07	-0.0	0.00142998	0.00026304	2.05e-06	712.36405083	693.08967473	707.57898605	-0.34727846	0.26343444	-0.32156427
0.26441	169.52282	8.8e-07	0.00010266	0.00025324	9.6e-07	0.0	0.00142999	0.00026305	2.05e-06	712.36066512	693.09382344	707.57809633	-0.34710498	0.26334417	-0.32156358
0.26447	169.54917	8.8e-07	0.00010261	0.00025328	9.6e-07	0.0	0.00142999	0.00026305	2.05e-06	712.35727912	693.09797066	707.5772063	-0.34693151	0.26325393	-0.32156289
0.27453	174.30874	6.2e-07	9.481e-05	0.00026112	8.3e-07	-0.0	0.00143018	0.00026321	2.05e-06	711.73784909	693.83184403	707.40904227	-0.31500292	0.24672961	-0.32143078
0.27459	174.33441	6.2e-07	9.477e-05	0.00026116	8.3e-07	-0.0	0.00143018	0.00026321	2.05e-06	711.73448999	693.83571985	707.40809477	-0.31483161	0.24664077	-0.32143003
0.27464	174.36008	6.2e-07	9.473e-05	0.0002612	8.3e-07	0.0	0.00143018	0.00026321	2.05e-06	711.73113139	693.83959424	707.40714697	-0.31465283	0.24654805	-0.32142925
0.2747	174.38574	6.2e-07	9.469e-05	0.00026124	8.3e-07	-0.0	0.00143018	0.00026321	2.05e-06	711.72777333	693.84346712	707.40619885	-0.31448103	0.24645893	-0.3214285
0.27475	174.4114	6.2e-07	9.465e-05	0.00026128	8.3e-07	0.0	0.00143018	0.00026321	2.05e-06	711.72441579	693.84733856	707.40525043	-0.3143118	0.24637115	-0.32142776
0.27481	174.43706	6.1e-07	9.461e-05	0.00026132	8.3e-07	-0.0	0.00143018	0.00026321	2.05e-06	711.72105876	693.85120857	707.4043017	-0.31414154	0.24628281	-0.32142702
0.27486	174.46271	6.1e-07	9.457e-05	0.00026136	8.3e-07	0.0	0.00143018	0.00026321	2.05e-06	711.71770225	693.85507715	707.40335267	-0.3139767	0.24619728	-0.32142629
0.27492	174.48836	6.1e-07	9.453e-05	0.0002614	8.3e-07	-0.0	0.00143018	0.00026322	2.05e-06	711.71434625	693.85894435	707.40240334	-0.31381193	0.24611179	-0.32142557
0.27497	174.514	6.1e-07	9.449e-05	0.00026144	8.3e-07	-0.0	0.00143018	0.00026322	2.05e-06	711.71099075	693.86281016	707.40145372	-0.31363208	0.24601845	-0.32142479
0.27503	174.53965	6.1e-07	9.445e-05	0.00026148	8.3e-07	0.0	0.00143018	0.00026322	2.05e-06	711.70763582	693.86667446	707.40050378	-0.31346028	0.24592929	-0.32142403
0.27508	174.56528	6.1e-07	9.441e-05	0.00026152	8.3e-07	-0.0	0.00143018	0.00026322	2.05e-06	711.70428142	693.87053732	707.39955353	-0.31328984	0.24584082	-0.32142328
0.27514	174.59092	6.1e-07	9.437e-05	0.00026156	8.2e-07	0.0	0.00143018	0.00026322	2.05e-06	711.70092756	693.87439874	707.39860298	-0.31311861	0.24575193	-0.32142253
0.27519	174.61655	6.1e-07	9.433e-05	0.0002616	8.2e-07	-0.0	0.00143019	0.00026322	2.05e-06	711.69757424	693.87825872	707.39765212	-0.31295267	0.24566578	-0.3214218
0.27525	174.64218	6.1e-07	9.429e-05	0.00026164	8.2e-07	0.0	0.00143019	0.00026322	2.05e-06	711.69422145	693.88211731	707.39670097	-0.31278832	0.24558045	-0.32142108
0.2753	174.6678	6e-07	9.426e-05	0.00026168	8.2e-07	0.0	0.00143019	0.00026322	2.05e-06	711.69086919	693.88597451	707.39574952	-0.31261888	0.24549246	-0.32142034
0.27536	174.69342	6e-07	9.422e-05	0.00026172	8.2e-07	-0.0	0.00143019	0.00026322	2.05e-06	711.68751747	693.88983029	707.39479778	-0.31243972	0.24539942	-0.32141955
0.27541	174.71904	6e-07	9.418e-05	0.00026176	8.2e-07	0.0	0.00143019	0.00026322	2.05e-06	711.68416633	693.89368457	707.39384571	-0.31226898	0.24531074	-0.3214188
0.27547	174.74465	6e-07	9.414e-05	0.0002618	8.2e-07	-0.0	0.00143019	0.00026322	2.05e-06	711.68081575	693.8975374	707.39289334	-0.31210041	0.24522318	-0.32141805
0.28553	179.36982	4.4e-07	8.743e-05	0.00026853	7.2e-07	-0.0	0.00143031	0.00026335	2.05e-06	711.07954755	694.5790056	707.21368353	-0.28215181	0.22944367	-0.32127727
0.28559	179.39475	4.4e-07	8.739e-05	0.00026856	7.2e-07	0.0	0.00143031	0.00026335	2.05e-06	711.07633856	694.58260285	707.21267835	-0.28200312	0.22936385	-0.32127653
0.28564	179.41968	4.3e-07	8.736e-05	0.0002686	7.2e-07	0.0	0.00143031	0.00026335	2.05e-06	711.07313045	694.58619881	707.21167292	-0.28184011	0.22927632	-0.32127571
0.2857	179.44461	4.3e-07	8.733e-05	0.00026863	7.2e-07	-0.0	0.00143031	0.00026335	2.05e-06	711.06992332	694.58979338	707.21066721	-0.28167798	0.22918924	-0.32127489
0.28575	179.46953	4.3e-07	8.729e-05	0.00026866	7.1e-07	0.0	0.00143031	0.00026335	2.05e-06	711.06671716	694.59338654	707.20966122	-0.28152166	0.22910526	-0.3212741
0.28581	179.49445	4.3e-07	8.726e-05	0.0002687	7.1e-07	-0.0	0.00143031	0.00026335	2.05e-06	711.06351194	694.59697836	707.20865497	-0.28136503	0.22902109	-0.32127331
0.28586	179.51937	4.3e-07	8.722e-05	0.00026873	7.1e-07	0.0	0.00143031	0.00026335	2.05e-06	711.06030766	694.60056883	707.20764844	-0.28121681	0.22894142	-0.32127256
0.28592	179.54428	4.3e-07	8.719e-05	0.00026877	7.1e-07	0.0	0.00143031	0.00026335	2.05e-06	711.05710427	694.60415803	707.20664166	-0.2810626	0.22885851	-0.32127178
0.28597	179.56919	4.3e-07	8.716e-05	0.0002688	7.1e-07	-0.0	0.00143032	0.00026335	2.05e-06	711.05390181	694.60774589	707.20563462	-0.2808959	0.22876887	-0.32127094
0.28603	179.5941	4.3e-07	8.712e-05	0.00026883	7.1e-07	0.0	0.00143032	0.00026335	2.05e-06	711.05070036	694.61133232	707.20462729	-0.28073832	0.22868411	-0.32127014
0.28608	179.619	4.3e-07	8.709e-05	0.00026887	7.1e-07	-0.0	0.00143032	0.00026335	2.05e-06	711.04749986	694.61491739	707.2036197	-0.28058203	0.22860001	-0.32126935
0.28614	179.6439	4.3e-07	8.705e-05	0.0002689	7.1e-07	0.0	0.00143032	0.00026336	2.05e-06	711.04430031	694.61850112	707.20261183	-0.28043264	0.22851962	-0.32126859
0.28619	179.6688	4.3e-07	8.702e-05	0.00026894	7.1e-07	-0.0	0.00143032	0.00026336	2.05e-06	711.04110167	694.62208355	707.20160371	-0.28028499	0.22844014	-0.32126784
0.28625	179.69369	4.3e-07	8.699e-05	0.00026897	7.1e-07	-0.0	0.00143032	0.00026336	2.05e-06	711.03790392	694.62566471	707.20059534	-0.28011469	0.22834845	-0.32126698
0.2863	179.71857	4.3e-07	8.695e-05	0.00026901	7.1e-07	0.0	0.00143032	0.00026336	2.05e-06	711.03470722	694.6292444	707.19958668	-0.27995815	0.22826414	-0.32126618
0.28636	179.74346	4.3e-07	8.692e-05	0.00026904	7.1e-07	-0.0	0.00143032	0.00026336	2.05e-06	711.03151147	694.63282274	707.19857775	-0.27980267	0.22818038	-0.32126539
0.28641	179.76834	4.2e-07	8.688e-05	0.00026907	7.1e-07	0.0	0.00143032	0.00026336	2.05e-06	711.02831667	694.63639974	707.19756855	-0.27965063	0.22809845	-0.32126461
0.28647	179.79321	4.2e-07	8.685e-05	0.00026911	7.1e-07	-0.0	0.00143032	0.00026336	2.05e-06	711.02512281	694.63997542	707.1965591	-0.27950344	0.22801912	-0.32126387
0.29653	184.28336	3.2e-07	8.105e-05	0.00027493	6.2e-07	0.0	0.0014304	0.00026346	2.05e-06	710.45772332	695.27210837	707.00758656	-0.25239468	0.21303224	-0.32111534
0.29659	184.30755	3.1e-07	8.102e-05	0.00027496	6.2e-07	-0.0	0.0014304	0.00026346	2.05e-06	710.45472024	695.27544346	707.00653204	-0.25225438	0.21295243	-0.32111452
0.29664	184.33175	3.1e-07	8.099e-05	0.00027499	6.2e-07	0.0	0.0014304	0.00026346	2.05e-06	710.45171824	695.27877728	707.0054773	-0.25212245	0.21287735	-0.32111374
0.2967	184.35593	3.1e-07	8.096e-05	0.00027502	6.2e-07	0.0	0.0014304	0.00026346	2.05e-06	710.44871727	695.28210991	707.00442234	-0.25198602	0.21279969	-0.32111293
0.29675	184.38012	3.1e-07	8.093e-05	0.00027505	6.2e-07	-0.0	0.0014304	0.00026346	2.05e-06	710.44571736	695.2854413	707.00336717	-0.25183411	0.21271319	-0.32111203
0.29681	184.4043	3.1e-07	8.09e-05	0.00027507	6.2e-07	0.0	0.0014304	0.00026346	2.05e-06	710.44271864	695.28877131	707.00231176	-0.25169415	0.21263347	-0.3211112
0.29686	184.42848	3.1e-07	8.087e-05	0.0002751	6.2e-07	-0.0	0.0014304	0.00026346	2.05e-06	710.43972101	695.29210005	707.00125613	-0.25155643	0.21255499	-0.32111038
0.29692	184.45265	3.1e-07	8.084e-05	0.00027513	6.2e-07	0.0	0.0014304	0.00026346	2.05e-06	710.43672445	695.29542754	707.00020028	-0.25142789	0.21248173	-0.32110962
0.29697	184.47682	3.1e-07	8.081e-05	0.00027516	6.2e-07	0.0	0.0014304	0.00026346	2.05e-06	710.4337289	695.29875387	706.99914422	-0.25127877	0.2123967	-0.32110874
0.29703	184.50099	3.1e-07	8.078e-05	0.00027519	6.2e-07	-0.0	0.0014304	0.00026346	2.05e-06	710.43073451	695.30207884	706.99808793	-0.25113496	0.21231468	-0.32110788
0.29708	184.52515	3.1e-07	8.075e-05	0.00027522	6.2e-07	0.0	0.0014304	0.00026346	2.05e-06	710.42774125	695.30540251	706.99703141	-0.25099543	0.21223506	-0.32110705
0.29714	184.54931	3.1e-07	8.072e-05	0.00027525	6.2e-07	-0.0	0.0014304	0.00026346	2.05e-06	710.42474908	695.30872491	706.99597467	-0.25086374	0.2121599	-0.32110627
0.29719	184.57346	3.1e-07	8.069e-05	0.00027528	6.2e-07	-0.0	0.0014304	0.00026346	2.05e-06	710.42175794	695.31204612	706.99491772	-0.25072925	0.21208312	-0.32110547
0.29725	184.59761	3.1e-07	8.066e-05	0.00027531	6.2e-07	0.0	0.0014304	0.00026346	2.05e-06	710.41876786	695.3153661	706.99386056	-0.25057742	0.2119964	-0.32110456
0.2973	184.62176	3.1e-07	8.063e-05	0.00027534	6.2e-07	-0.0	0.00143041	0.00026346	2.05e-06	710.41577897	695.3186847	706.99280315	-0.25043822	0.21191687	-0.32110373
0.29736	184.6459	3.1e-07	8.06e-05	0.00027537	6.2e-07	0.0	0.00143041	0.00026346	2.05e-06	710.41279118	695.32200204	706.99174553	-0.25030107	0.21183848	-0.32110291
0.29741	184.67005	3.1e-07	8.057e-05	0.0002754	6.2e-07	-0.0	0.00143041	0.00026346	2.05e-06	710.40980446	695.32531813	706.99068769	-0.25017343	0.21176551	-0.32110215
0.29747	184.69418	3.1e-07	8.054e-05	0.00027543	6.2e-07	-0.0	0.00143041	0.00026347	2.05e-06	710.40681875	695.32863305	706.98962965	-0.25002533	0.21168082	-0.32110126
0.30753	189.04856	2.3e-07	7.549e-05	0.00028049	5.5e-07	-0.0	0.00143046	0.00026354	2.05e-06	709.87900495	695.91434925	706.79255093	-0.22602155	0.19750639	-0.32094642
0.30758	189.07201	2.3e-07	7.546e-05	0.00028052	5.5e-07	0.0	0.00143046	0.00026354	2.05e-06	709.87622216	695.91743777	706.79145644	-0.22591183	0.19743934	-0.32094566
0.30764	189.09546	2.3e-07	7.544e-05	0.00028054	5.5e-07	0.0	0.00143046	0.00026354	2.05e-06	709.87344034	695.92052522	706.7903618	-0.22577792	0.19735748	-0.32094472
0.30769	189.1189	2.3e-07	7.541e-05	0.00028057	5.5e-07	-0.0	0.00143046	0.00026355	2.05e-06	709.87065971	695.92361138	706.78926697	-0.22565122	0.19727998	-0.32094384
0.30775	189.14235	2.3e-07	7.539e-05	0.0002806	5.4e-07	0.0	0.00143046	0.00026355	2.05e-06	709.8678802	695.92669632	706.78817196	-0.22552856	0.19720492	-0.32094298
0.3078	189.16578	2.3e-07	7.536e-05	0.00028062	5.4e-07	-0.0	0.00143046	0.00026355	2.05e-06	709.86510178	695.92978006	706.78707677	-0.22541964	0.19713826	-0.32094222
0.30786	189.18922	2.3e-07	7.534e-05	0.00028065	5.4e-07	-0.0	0.00143046	0.00026355	2.05e-06	709.86232433	695.93286275	706.78598142	-0.2252845	0.19705551	-0.32094128
0.30791	189.21264	2.3e-07	7.531e-05	0.00028067	5.4e-07	0.0	0.00143046	0.00026355	2.05e-06	709.85954809	695.93594412	706.78488589	-0.22515834	0.19697823	-0.32094039
0.30797	189.23607	2.3e-07	7.528e-05	0.0002807	5.4e-07	-0.0	0.00143046	0.00026355	2.05e-06	709.85677296	695.93902427	706.78379017	-0.22503744	0.19690414	-0.32093954
0.30802	189.25949	2.3e-07	7.526e-05	0.00028073	5.4e-07	0.0	0.00143046	0.00026355	2.05e-06	709.85399891	695.94210325	706.78269428	-0.2249289	0.19683761	-0.32093878
0.30808	189.28291	2.3e-07	7.523e-05	0.00028075	5.4e-07	0.0	0.00143046	0.00026355	2.05e-06	709.85122583	695.94518117	706.78159824	-0.22479186	0.19675357	-0.32093782
0.30813	189.30633	2.3e-07	7.521e-05	0.00028078	5.4e-07	-0.0	0.00143046	0.00026355	2.05e-06	709.84845397	695.94825776	706.780502	-0.22466703	0.19667698	-0.32093695
0.30819	189.32974	2.3e-07	7.518e-05	0.0002808	5.4e-07	0.0	0.00143046	0.00026355	2.05e-06	709.84568322	695.95133314	706.77940559	-0.22454779	0.19660379	-0.32093611
0.30824	189.35314	2.3e-07	7.515e-05	0.00028083	5.4e-07	-0.0	0.00143046	0.00026355	2.05e-06	709.84291354	695.95440736	706.778309	-0.22443964	0.19653739	-0.32093535
0.3083	189.37655	2.3e-07	7.513e-05	0.00028086	5.4e-07	-0.0	0.00143046	0.00026355	2.05e-06	709.84014482	695.95748053	706.77721226	-0.22429981	0.19645152	-0.32093436
0.30835	189.39995	2.3e-07	7.51e-05	0.00028088	5.4e-07	0.0	0.00143046	0.00026355	2.05e-06	709.83737735	695.96055234	706.77611533	-0.2241775	0.19637636	-0.3209335
0.30841	189.42334	2.3e-07	7.508e-05	0.00028091	5.4e-07	-0.0	0.00143046	0.00026355	2.05e-06	709.83461097	695.96362295	706.77501822	-0.22405959	0.19630388	-0.32093267
0.30846	189.44673	2.3e-07	7.505e-05	0.00028093	5.4e-07	0.0	0.00143046	0.00026355	2.05e-06	709.83184564	695.96669242	706.77392094	-0.22394953	0.19623621	-0.32093189
0.31853	193.66447	1.8e-07	7.063e-05	0.00028536	4.8e-07	-0.0	0.0014305	0.00026361	2.05e-06	709.3438552	696.50874656	706.57043752	-0.20293173	0.18284171	-0.32077194
0.31858	193.68718	1.8e-07	7.061e-05	0.00028539	4.8e-07	0.0	0.0014305	0.00026361	2.05e-06	709.34128529	696.51160313	706.56931216	-0.20282481	0.18277095	-0.32077106
0.31864	193.70987	1.8e-07	7.058e-05	0.00028541	4.8e-07	-0.0	0.0014305	0.00026361	2.05e-06	709.3387164	696.51445858	706.56818666	-0.20273274	0.18271	-0.3207703
0.31869	193.73257	1.8e-07	7.056e-05	0.00028543	4.8e-07	-0.0	0.0014305	0.00026362	2.05e-06	709.33614838	696.51731306	706.56706105	-0.20260732	0.18262695	-0.32076927
0.31875	193.75526	1.7e-07	7.054e-05	0.00028546	4.8e-07	0.0	0.0014305	0.00026362	2.05e-06	709.33358156	696.52016624	706.56593529	-0.20250063	0.18255625	-0.32076839
0.3188	193.77795	1.7e-07	7.051e-05	0.00028548	4.8e-07	-0.0	0.0014305	0.00026362	2.05e-06	709.33101576	696.5230183	706.56480939	-0.20240255	0.18249124	-0.32076758
0.31886	193.80063	1.7e-07	7.049e-05	0.0002855	4.8e-07	-0.0	0.0014305	0.00026362	2.05e-06	709.32845089	696.52586933	706.56368337	-0.20229564	0.18242036	-0.3207667
0.31891	193.82331	1.7e-07	7.047e-05	0.00028552	4.8e-07	0.0	0.0014305	0.00026362	2.05e-06	709.32588704	696.52871924	706.56255722	-0.20217988	0.18234358	-0.32076575
0.31897	193.84599	1.7e-07	7.045e-05	0.00028555	4.8e-07	-0.0	0.0014305	0.00026362	2.05e-06	709.3233243	696.53156794	706.56143093	-0.20207351	0.18227298	-0.32076487
0.31902	193.86866	1.7e-07	7.042e-05	0.00028557	4.8e-07	0.0	0.0014305	0.00026362	2.05e-06	709.32076257	696.53441553	706.56030451	-0.20198215	0.18221233	-0.32076411
0.31908	193.89133	1.7e-07	7.04e-05	0.00028559	4.8e-07	0.0	0.0014305	0.00026362	2.05e-06	709.31820171	696.53726216	706.55917798	-0.20185706	0.18212925	-0.32076308
0.31913	193.914	1.7e-07	7.038e-05	0.00028561	4.8e-07	-0.0	0.0014305	0.00026362	2.05e-06	709.31564205	696.54010747	706.55805129	-0.20175091	0.18205872	-0.3207622
0.31919	193.93666	1.7e-07	7.036e-05	0.00028564	4.8e-07	0.0	0.0014305	0.00026362	2.05e-06	709.3130834	696.54295168	706.55692447	-0.20165339	0.18199389	-0.32076139
0.31924	193.95931	1.7e-07	7.033e-05	0.00028566	4.8e-07	0.0	0.0014305	0.00026362	2.05e-06	709.31052568	696.54579486	706.55579754	-0.20154695	0.18192312	-0.32076051
0.3193	193.98197	1.7e-07	7.031e-05	0.00028568	4.8e-07	-0.0	0.00143051	0.00026362	2.05e-06	709.30796898	696.54863692	706.55467047	-0.2014318	0.18184651	-0.32075955
0.31935	194.00462	1.7e-07	7.029e-05	0.0002857	4.8e-07	0.0	0.00143051	0.00026362	2.05e-06	709.30541338	696.55147777	706.55354326	-0.20132597	0.18177608	-0.32075867
0.31941	194.02726	1.7e-07	7.027e-05	0.00028573	4.8e-07	-0.0	0.00143051	0.00026362	2.05e-06	709.30285879	696.55431751	706.55241592	-0.20123482	0.18171539	-0.32075791
0.31946	194.04991	1.7e-07	7.024e-05	0.00028575	4.8e-07	-0.0	0.00143051	0.00026362	2.05e-06	709.30030507	696.55715629	706.55128848	-0.20111056	0.18163263	-0.32075688
0.32953	198.12999	1.4e-07	6.635e-05	0.00028965	4.3e-07	-0.0	0.00143053	0.00026367	2.05e-06	708.84962708	697.05813156	706.34297966	-0.18284639	0.16900085	-0.32059326
0.32958	198.15194	1.4e-07	6.633e-05	0.00028967	4.3e-07	0.0	0.00143053	0.00026367	2.05e-06	708.84725238	697.06076986	706.34183159	-0.18275449	0.16893475	-0.32059237
0.32964	198.17388	1.3e-07	6.631e-05	0.00028969	4.3e-07	-0.0	0.00143053	0.00026367	2.05e-06	708.84487858	697.06340711	706.34068343	-0.1826739	0.16887678	-0.32059159
0.32969	198.19582	1.3e-07	6.629e-05	0.00028971	4.3e-07	-0.0	0.00143053	0.00026367	2.05e-06	708.84250558	697.06604346	706.33953519	-0.18256529	0.16879861	-0.32059054
0.32975	198.21776	1.3e-07	6.627e-05	0.00028973	4.3e-07	0.0	0.00143053	0.00026367	2.05e-06	708.84013366	697.06867857	706.33838684	-0.1824736	0.16873258	-0.32058965
0.3298	198.23969	1.3e-07	6.625e-05	0.00028975	4.3e-07	-0.0	0.00143053	0.00026367	2.05e-06	708.83776264	697.07131264	706.33723839	-0.18239621	0.16867683	-0.3205889
0.32986	198.26162	1.3e-07	6.623e-05	0.00028977	4.3e-07	-0.0	0.00143053	0.00026367	2.05e-06	708.83539238	697.07394583	706.33608987	-0.18228516	0.16859681	-0.32058783
0.32991	198.28354	1.3e-07	6.621e-05	0.00028979	4.3e-07	0.0	0.00143053	0.00026367	2.05e-06	708.83302323	697.07657776	706.33494123	-0.18219333	0.1685306	-0.32058694
0.32997	198.30546	1.3e-07	6.619e-05	0.00028981	4.3e-07	-0.0	0.00143053	0.00026367	2.05e-06	708.83065498	697.07920865	706.3337925	-0.18211381	0.16847325	-0.32058617
0.33002	198.32738	1.3e-07	6.617e-05	0.00028983	4.3e-07	-0.0	0.00143053	0.00026367	2.05e-06	708.82828752	697.08183864	706.3326437	-0.18201085	0.16839896	-0.32058517
0.33008	198.3493	1.3e-07	6.615e-05	0.00028985	4.3e-07	0.0	0.00143053	0.00026367	2.05e-06	708.82592108	697.08446745	706.33149479	-0.18191367	0.1683288	-0.32058422
0.33013	198.37121	1.3e-07	6.613e-05	0.00028987	4.3e-07	-0.0	0.00143053	0.00026367	2.05e-06	708.82355559	697.08709516	706.33034578	-0.1818321	0.16826989	-0.32058343
0.33019	198.39311	1.3e-07	6.611e-05	0.00028989	4.3e-07	-0.0	0.00143053	0.00026367	2.05e-06	708.82119092	697.08972195	706.32919669	-0.18173632	0.1682007	-0.3205825
0.33024	198.41501	1.3e-07	6.609e-05	0.00028991	4.3e-07	0.0	0.00143053	0.00026368	2.05e-06	708.81882719	697.09234764	706.3280475	-0.1816353	0.16812768	-0.32058151
0.3303	198.43691	1.3e-07	6.607e-05	0.00028993	4.3e-07	-0.0	0.00143053	0.00026368	2.05e-06	708.81646447	697.09497218	706.32689821	-0.18155105	0.16806676	-0.32058069
0.33035	198.45881	1.3e-07	6.605e-05	0.00028995	4.3e-07	-0.0	0.00143053	0.00026368	2.05e-06	708.81410257	697.09759577	706.32574884	-0.18146075	0.16800144	-0.32057981
0.33041	198.4807	1.3e-07	6.603e-05	0.00028997	4.3e-07	0.0	0.00143053	0.00026368	2.05e-06	708.81174157	697.10021832	706.32459938	-0.18135903	0.16792783	-0.32057882
0.33046	198.50258	1.3e-07	6.601e-05	0.00028999	4.3e-07	-0.0	0.00143053	0.00026368	2.05e-06	708.80938158	697.10283972	706.32344981	-0.18127068	0.16786386	-0.32057795
0.34053	202.44384	1.1e-07	6.256e-05	0.00029344	3.9e-07	-0.0	0.00143055	0.00026372	2.05e-06	708.39233545	697.56515009	706.11170081	-0.16541815	0.1559403	-0.32041158
0.34058	202.46503	1.1e-07	6.255e-05	0.00029346	3.8e-07	0.0	0.00143055	0.00026372	2.05e-06	708.39013454	697.56758289	706.11053707	-0.16534135	0.15588021	-0.32041071
0.34064	202.48621	1.1e-07	6.253e-05	0.00029347	3.8e-07	0.0	0.00143055	0.00026372	2.05e-06	708.38793441	697.57001475	706.10937328	-0.1652659	0.15582117	-0.32040986
0.34069	202.50739	1.1e-07	6.251e-05	0.00029349	3.8e-07	-0.0	0.00143055	0.00026372	2.05e-06	708.38573503	697.57244568	706.10820943	-0.16517436	0.1557495	-0.32040883
0.34075	202.52856	1.1e-07	6.249e-05	0.00029351	3.8e-07	0.0	0.00143055	0.00026372	2.05e-06	708.38353657	697.57487548	706.1070455	-0.16510087	0.15569194	-0.320408
0.3408	202.54973	1.1e-07	6.248e-05	0.00029353	3.8e-07	0.0	0.00143055	0.00026372	2.05e-06	708.38133885	697.57730438	706.10588153	-0.16502182	0.15563	-0.3204071
0.34086	202.5709	1.1e-07	6.246e-05	0.00029355	3.8e-07	-0.0	0.00143055	0.00026372	2.05e-06	708.37914192	697.57973231	706.10471749	-0.16493107	0.15555886	-0.32040608
0.34091	202.59206	1e-07	6.244e-05	0.00029356	3.8e-07	0.0	0.00143055	0.00026372	2.05e-06	708.3769459	697.58215912	706.10355338	-0.164861	0.1555039	-0.32040528
0.34097	202.61322	1e-07	6.242e-05	0.00029358	3.8e-07	0.0	0.00143055	0.00026372	2.05e-06	708.37475059	697.58458506	706.10238922	-0.16477765	0.15543851	-0.32040434
0.34102	202.63438	1e-07	6.24e-05	0.0002936	3.8e-07	-0.0	0.00143056	0.00026372	2.05e-06	708.37255611	697.58700998	706.10122499	-0.16468883	0.1553688	-0.32040333
0.34108	202.65553	1e-07	6.239e-05	0.00029362	3.8e-07	0.0	0.00143056	0.00026372	2.05e-06	708.37036253	697.5894338	706.10006069	-0.16462173	0.1553161	-0.32040257
0.34113	202.67668	1e-07	6.237e-05	0.00029363	3.8e-07	0.0	0.00143056	0.00026372	2.05e-06	708.36816962	697.59185679	706.09889635	-0.1645328	0.15524625	-0.32040156
0.34119	202.69782	1e-07	6.235e-05	0.00029365	3.8e-07	-0.0	0.00143056	0.00026372	2.05e-06	708.3659776	697.59427869	706.09773194	-0.16444824	0.15517979	-0.3204006
0.34124	202.71896	1e-07	6.233e-05	0.00029367	3.8e-07	0.0	0.00143056	0.00026372	2.05e-06	708.36378643	697.59669954	706.09656746	-0.16438306	0.15512854	-0.32039986
0.3413	202.7401	1e-07	6.232e-05	0.00029369	3.8e-07	0.0	0.00143056	0.00026372	2.05e-06	708.36159592	697.59911958	706.09540293	-0.16428838	0.15505408	-0.32039878
0.34135	202.76123	1e-07	6.23e-05	0.00029371	3.8e-07	-0.0	0.00143056	0.00026372	2.05e-06	708.35940636	697.60153846	706.09423834	-0.16420819	0.15499098	-0.32039786
0.34141	202.78236	1e-07	6.228e-05	0.00029372	3.8e-07	0.0	0.00143056	0.00026372	2.05e-06	708.3572176	697.60395634	706.09307368	-0.1641433	0.15493989	-0.32039712
0.34146	202.80348	1e-07	6.226e-05	0.00029374	3.8e-07	0.0	0.00143056	0.00026372	2.05e-06	708.3550295	697.60637342	706.09190897	-0.16404606	0.15486332	-0.32039601
0.35152	206.60458	8e-08	5.92e-05	0.0002968	3.5e-07	-0.0	0.00143057	0.00026376	2.05e-06	707.96763587	698.03227011	705.87789145	-0.1502911	0.14361401	-0.32022792
0.35158	206.625	8e-08	5.919e-05	0.00029682	3.5e-07	0.0	0.00143057	0.00026376	2.05e-06	707.96558712	698.03450933	705.87671793	-0.15022486	0.1435577	-0.32022705
0.35163	206.64541	8e-08	5.917e-05	0.00029683	3.5e-07	0.0	0.00143057	0.00026376	2.05e-06	707.96353904	698.03674767	705.87554436	-0.15015934	0.14350199	-0.32022619
0.35169	206.66582	8e-08	5.916e-05	0.00029685	3.5e-07	-0.0	0.00143057	0.00026376	2.05e-06	707.96149162	698.03898513	705.87437077	-0.15007817	0.14343294	-0.32022513
0.35174	206.68622	8e-08	5.914e-05	0.00029687	3.5e-07	0.0	0.00143057	0.00026376	2.05e-06	707.95944502	698.04122151	705.87319713	-0.15002228	0.14338537	-0.3202244
0.3518	206.70662	8e-08	5.913e-05	0.00029688	3.5e-07	0.0	0.00143057	0.00026376	2.05e-06	707.95739897	698.04345715	705.87202346	-0.14994037	0.14331564	-0.32022332
0.35185	206.72702	8e-08	5.911e-05	0.0002969	3.5e-07	-0.0	0.00143057	0.00026376	2.05e-06	707.95535376	698.04569169	705.87084975	-0.14987001	0.14325571	-0.3202224
0.35191	206.74741	8e-08	5.909e-05	0.00029691	3.5e-07	0.0	0.00143057	0.00026376	2.05e-06	707.95330925	698.04792529	705.86967601	-0.14981199	0.14320627	-0.32022163
0.35196	206.7678	8e-08	5.908e-05	0.00029693	3.5e-07	0.0	0.00143057	0.00026376	2.05e-06	707.95126532	698.05015811	705.86850224	-0.14972904	0.14313557	-0.32022054
0.35202	206.78819	8e-08	5.906e-05	0.00029694	3.5e-07	-0.0	0.00143057	0.00026376	2.05e-06	707.94922223	698.05238983	705.86732842	-0.14966333	0.14307952	-0.32021968
0.35207	206.80857	8e-08	5.905e-05	0.00029696	3.5e-07	-0.0	0.00143057	0.00026376	2.05e-06	707.94717979	698.05462066	705.86615457	-0.14959802	0.14302381	-0.32021882
0.35213	206.82895	8e-08	5.903e-05	0.00029698	3.5e-07	0.0	0.00143057	0.00026376	2.05e-06	707.94513802	698.05685062	705.86498069	-0.14951727	0.14295489	-0.32021775
0.35218	206.84932	8e-08	5.902e-05	0.00029699	3.5e-07	-0.0	0.00143057	0.00026376	2.05e-06	707.94309706	698.0590795	705.86380677	-0.14946216	0.14290783	-0.32021703
0.35224	206.86969	8e-08	5.9e-05	0.00029701	3.4e-07	-0.0	0.00143057	0.00026376	2.05e-06	707.94105665	698.06130764	705.86263283	-0.14937989	0.14283757	-0.32021594
0.35229	206.89006	8e-08	5.898e-05	0.00029702	3.4e-07	0.0	0.00143057	0.00026376	2.05e-06	707.93901707	698.06353468	705.86145884	-0.14931053	0.14277829	-0.32021502
0.35235	206.91042	8e-08	5.897e-05	0.00029704	3.4e-07	-0.0	0.00143057	0.00026376	2.05e-06	707.93697819	698.06576079	705.86028481	-0.14925242	0.14272862	-0.32021425
0.3524	206.93078	8e-08	5.895e-05	0.00029705	3.4e-07	-0.0	0.00143057	0.00026376	2.05e-06	707.93493989	698.06798612	705.85911076	-0.14916998	0.14265811	-0.32021316
0.35246	206.95113	8e-08	5.894e-05	0.00029707	3.4e-07	0.0	0.00143057	0.00026376	2.05e-06	707.93290242	698.07021034	705.85793667	-0.14910554	0.14260298	-0.32021231
0.36252	210.61055	7e-08	5.621e-05	0.0002998	3.2e-07	-0.0	0.00143058	0.00026379	2.05e-06	707.57133043	698.46179293	705.64261672	-0.13714054	0.13198417	-0.32004322
0.36258	210.63019	7e-08	5.62e-05	0.00029981	3.1e-07	0.0	0.00143058	0.00026379	2.05e-06	707.56941362	698.46384978	705.64143819	-0.13707058	0.13191973	-0.32004216
0.36263	210.64982	7e-08	5.618e-05	0.00029983	3.1e-07	-0.0	0.00143058	0.00026379	2.05e-06	707.56749751	698.46590563	705.64025964	-0.13702365	0.13187647	-0.32004146
0.36269	210.66945	7e-08	5.617e-05	0.00029984	3.1e-07	-0.0	0.00143058	0.00026379	2.05e-06	707.56558186	698.4679608	705.63908109	-0.13694864	0.13180733	-0.32004032
0.36274	210.68908	7e-08	5.616e-05	0.00029985	3.1e-07	0.0	0.00143058	0.00026379	2.05e-06	707.56366697	698.47001489	705.63790251	-0.13689357	0.13175653	-0.32003949
0.3628	210.7087	7e-08	5.614e-05	0.00029987	3.1e-07	0.0	0.00143058	0.00026379	2.05e-06	707.56175262	698.47206817	705.63672392	-0.13683302	0.13170067	-0.32003857
0.36285	210.72832	7e-08	5.613e-05	0.00029988	3.1e-07	-0.0	0.00143058	0.00026379	2.05e-06	707.55983888	698.47412059	705.63554532	-0.13676499	0.13163788	-0.32003754
0.36291	210.74793	7e-08	5.611e-05	0.0002999	3.1e-07	0.0	0.00143058	0.00026379	2.05e-06	707.55792582	698.47617202	705.6343667	-0.1367172	0.13159375	-0.32003682
0.36296	210.76754	7e-08	5.61e-05	0.00029991	3.1e-07	0.0	0.00143058	0.00026379	2.05e-06	707.55601323	698.47822276	705.63318807	-0.1366427	0.13152493	-0.32003569
0.36302	210.78715	7e-08	5.609e-05	0.00029992	3.1e-07	-0.0	0.00143058	0.00026379	2.05e-06	707.55410139	698.48027242	705.63200943	-0.1365895	0.13147576	-0.32003488
0.36307	210.80675	7e-08	5.607e-05	0.00029994	3.1e-07	-0.0	0.00143058	0.0002638	2.05e-06	707.55219008	698.48232131	705.63083077	-0.13652632	0.13141736	-0.32003392
0.36313	210.82635	7e-08	5.606e-05	0.00029995	3.1e-07	0.0	0.00143058	0.0002638	2.05e-06	707.5502794	698.48436928	705.6296521	-0.13646056	0.13135654	-0.32003292
0.36318	210.84594	7e-08	5.604e-05	0.00029997	3.1e-07	-0.0	0.00143058	0.0002638	2.05e-06	707.54836938	698.48641631	705.62847341	-0.13641172	0.13131136	-0.32003218
0.36324	210.86554	7e-08	5.603e-05	0.00029998	3.1e-07	-0.0	0.00143058	0.0002638	2.05e-06	707.54645985	698.48846262	705.62729471	-0.13633778	0.13124292	-0.32003106
0.36329	210.88512	7e-08	5.602e-05	0.00029999	3.1e-07	0.0	0.00143058	0.0002638	2.05e-06	707.54455105	698.49050786	705.626116	-0.13628672	0.13119564	-0.32003028
0.36335	210.90471	7e-08	5.6e-05	0.00030001	3.1e-07	0.0	0.00143058	0.0002638	2.05e-06	707.54264277	698.49255236	705.62493727	-0.13622044	0.13113425	-0.32002927
0.3634	210.92429	7e-08	5.599e-05	0.00030002	3.1e-07	-0.0	0.00143058	0.0002638	2.05e-06	707.54073514	698.4945959	705.62375853	-0.13615727	0.13107571	-0.32002831
0.36346	210.94386	7e-08	5.597e-05	0.00030004	3.1e-07	0.0	0.00143058	0.0002638	2.05e-06	707.53882815	698.49663852	705.62257978	-0.13610719	0.13102929	-0.32002754
0.37352	214.45987	6e-08	5.354e-05	0.00030247	2.9e-07	0.0	0.00143059	0.00026382	2.05e-06	707.19960067	698.85586612	705.40673818	-0.12565001	0.12098976	-0.31985786
0.37358	214.47872	6e-08	5.353e-05	0.00030248	2.9e-07	-0.0	0.00143059	0.00026382	2.05e-06	707.19779796	698.8577508	705.40555849	-0.12560458	0.12094457	-0.31985707
0.37363	214.49757	6e-08	5.351e-05	0.0003025	2.9e-07	-0.0	0.00143059	0.00026382	2.05e-06	707.1959957	698.85963477	705.4043788	-0.12553902	0.12087934	-0.31985594
0.37369	214.51641	6e-08	5.35e-05	0.00030251	2.9e-07	0.0	0.00143059	0.00026382	2.05e-06	707.19419409	698.86151772	705.40319911	-0.12549989	0.12084038	-0.31985526
0.37374	214.53525	6e-08	5.349e-05	0.00030252	2.9e-07	0.0	0.00143059	0.00026382	2.05e-06	707.19239286	698.86340006	705.40201943	-0.12543238	0.12077315	-0.31985409
0.3738	214.55408	6e-08	5.348e-05	0.00030254	2.9e-07	-0.0	0.00143059	0.00026382	2.05e-06	707.19059229	698.86528135	705.40083974	-0.12538912	0.12073005	-0.31985335
0.37385	214.57291	6e-08	5.346e-05	0.00030255	2.9e-07	-0.0	0.00143059	0.00026382	2.05e-06	707.18879216	698.86716196	705.39966006	-0.12532861	0.12066975	-0.3198523
0.37391	214.59174	6e-08	5.345e-05	0.00030256	2.9e-07	0.0	0.00143059	0.00026382	2.05e-06	707.18699262	698.86904163	705.39848039	-0.12527593	0.12061722	-0.31985138
0.37396	214.61056	6e-08	5.344e-05	0.00030257	2.9e-07	-0.0	0.00143059	0.00026382	2.05e-06	707.1851936	698.87092048	705.39730071	-0.12522933	0.12057075	-0.31985058
0.37402	214.62938	5e-08	5.343e-05	0.00030259	2.9e-07	-0.0	0.00143059	0.00026382	2.05e-06	707.18339503	698.8727986	705.39612104	-0.12516454	0.12050611	-0.31984945
0.37407	214.64819	5e-08	5.341e-05	0.0003026	2.9e-07	0.0	0.00143059	0.00026382	2.05e-06	707.18159711	698.87467571	705.39494137	-0.12512514	0.12046678	-0.31984877
0.37413	214.667	5e-08	5.34e-05	0.00030261	2.9e-07	0.0	0.00143059	0.00026382	2.05e-06	707.17979957	698.87655221	705.39376171	-0.12505829	0.12040004	-0.31984761
0.37418	214.68581	5e-08	5.339e-05	0.00030262	2.9e-07	-0.0	0.00143059	0.00026382	2.05e-06	707.17800269	698.87842766	705.39258205	-0.12501757	0.12035937	-0.3198469
0.37424	214.70461	5e-08	5.338e-05	0.00030264	2.9e-07	-0.0	0.00143059	0.00026382	2.05e-06	707.17620622	698.88030247	705.39140239	-0.1249534	0.12029525	-0.31984578
0.37429	214.72341	5e-08	5.336e-05	0.00030265	2.9e-07	0.0	0.00143059	0.00026382	2.05e-06	707.17441037	698.88217628	705.39022273	-0.12490381	0.12024567	-0.31984492
0.37435	214.7422	5e-08	5.335e-05	0.00030266	2.9e-07	0.0	0.00143059	0.00026382	2.05e-06	707.17261502	698.88404931	705.38904308	-0.12485447	0.12019634	-0.31984406
0.3744	214.76099	5e-08	5.334e-05	0.00030267	2.9e-07	-0.0	0.00143059	0.00026382	2.05e-06	707.17082015	698.88592158	705.38786343	-0.12479296	0.12013481	-0.31984299
0.37446	214.77978	5e-08	5.333e-05	0.00030269	2.9e-07	0.0	0.00143059	0.00026382	2.05e-06	707.16902588	698.88779287	705.38668378	-0.12475198	0.1200938	-0.31984227
0.38452	218.15043	5e-08	5.115e-05	0.00030487	2.6e-07	-0.0	0.0014306	0.00026385	2.05e-06	706.84909007	699.21649557	705.17094069	-0.11558768	0.11061499	-0.31967277
0.38458	218.16848	5e-08	5.113e-05	0.00030488	2.6e-07	-0.0	0.0014306	0.00026385	2.05e-06	706.84738575	699.21821796	705.16976286	-0.1155334	0.11055695	-0.31967171
0.38463	218.18653	5e-08	5.112e-05	0.00030489	2.6e-07	0.0	0.0014306	0.00026385	2.05e-06	706.84568195	699.21993944	705.16858504	-0.11548953	0.11051001	-0.31967084
0.38469	218.20457	5e-08	5.111e-05	0.0003049	2.6e-07	0.0	0.0014306	0.00026385	2.05e-06	706.84397858	699.22166019	705.16740725	-0.11544319	0.11046042	-0.31966994
0.38474	218.22261	5e-08	5.11e-05	0.00030491	2.6e-07	-0.0	0.0014306	0.00026385	2.05e-06	706.84227566	699.22338016	705.16622946	-0.11539235	0.11040599	-0.31966894
0.3848	218.24064	5e-08	5.109e-05	0.00030492	2.6e-07	0.0	0.0014306	0.00026385	2.05e-06	706.84057323	699.22509928	705.1650517	-0.11535305	0.11036391	-0.31966816
0.38485	218.25867	5e-08	5.108e-05	0.00030493	2.6e-07	0.0	0.0014306	0.00026385	2.05e-06	706.83887118	699.22681774	705.16387395	-0.1152953	0.11030204	-0.31966703
0.38491	218.2767	5e-08	5.107e-05	0.00030495	2.6e-07	-0.0	0.0014306	0.00026385	2.05e-06	706.83716969	699.22853524	705.16269621	-0.11526052	0.11026477	-0.31966634
0.38496	218.29472	5e-08	5.106e-05	0.00030496	2.6e-07	-0.0	0.0014306	0.00026385	2.05e-06	706.83546854	699.23025215	705.16151849	-0.11520086	0.11020081	-0.31966517
0.38502	218.31274	5e-08	5.104e-05	0.00030497	2.6e-07	0.0	0.0014306	0.00026385	2.05e-06	706.83376796	699.23196806	705.16034079	-0.11516768	0.11016523	-0.31966451
0.38507	218.33075	5e-08	5.103e-05	0.00030498	2.6e-07	0.0	0.0014306	0.00026385	2.05e-06	706.83206771	699.23368341	705.15916311	-0.11510695	0.11010007	-0.31966332
0.38513	218.34876	5e-08	5.102e-05	0.00030499	2.6e-07	-0.0	0.0014306	0.00026385	2.05e-06	706.83036804	699.23539775	705.15798544	-0.11507495	0.11006573	-0.31966268
0.38518	218.36677	5e-08	5.101e-05	0.000305	2.6e-07	-0.0	0.0014306	0.00026385	2.05e-06	706.82866869	699.23711155	705.15680778	-0.11501315	0.10999939	-0.31966146
0.38524	218.38477	5e-08	5.1e-05	0.00030501	2.6e-07	0.0	0.0014306	0.00026385	2.05e-06	706.82696993	699.23882431	705.15563015	-0.11497599	0.10995948	-0.31966073
0.38529	218.40277	5e-08	5.099e-05	0.00030503	2.6e-07	0.0	0.0014306	0.00026385	2.05e-06	706.82527153	699.24053645	705.15445253	-0.11492337	0.10990296	-0.31965969
0.38535	218.42076	5e-08	5.098e-05	0.00030504	2.6e-07	-0.0	0.0014306	0.00026385	2.05e-06	706.82357364	699.24224771	705.15327492	-0.11487916	0.10985543	-0.31965881
0.3854	218.43875	5e-08	5.097e-05	0.00030505	2.6e-07	-0.0	0.0014306	0.00026385	2.05e-06	706.82187618	699.24395822	705.15209734	-0.11483371	0.10980659	-0.31965792
0.38546	218.45673	5e-08	5.095e-05	0.00030506	2.6e-07	0.0	0.0014306	0.00026385	2.05e-06	706.82017916	699.24566797	705.15091977	-0.11478287	0.1097519	-0.31965691
0.39552	221.67981	4e-08	4.9e-05	0.00030701	2.4e-07	0.0	0.0014306	0.00026387	2.05e-06	706.51690666	699.54555771	704.93575928	-0.10670527	0.10079259	-0.31948783
0.39558	221.69705	4e-08	4.899e-05	0.00030702	2.4e-07	-0.0	0.0014306	0.00026387	2.05e-06	706.51528754	699.5471266	704.93458566	-0.10667565	0.10075871	-0.31948718
0.39563	221.71428	4e-08	4.898e-05	0.00030703	2.4e-07	-0.0	0.0014306	0.00026387	2.05e-06	706.51366871	699.54869496	704.93341206	-0.10662181	0.10069709	-0.31948599
0.39569	221.73151	4e-08	4.897e-05	0.00030705	2.4e-07	0.0	0.0014306	0.00026387	2.05e-06	706.51205039	699.55026235	704.93223849	-0.10659258	0.10066363	-0.31948534
0.39574	221.74874	4e-08	4.896e-05	0.00030706	2.4e-07	0.0	0.0014306	0.00026387	2.05e-06	706.51043234	699.55182922	704.93106494	-0.10653845	0.10060165	-0.31948414
0.3958	221.76596	4e-08	4.895e-05	0.00030707	2.4e-07	-0.0	0.0014306	0.00026387	2.05e-06	706.50881481	699.55339513	704.92989142	-0.1065096	0.1005686	-0.3194835
0.39585	221.78317	4e-08	4.894e-05	0.00030708	2.4e-07	-0.0	0.0014306	0.00026387	2.05e-06	706.50719755	699.55496052	704.92871792	-0.10645519	0.10050626	-0.31948229
0.39591	221.80039	4e-08	4.893e-05	0.00030709	2.4e-07	0.0	0.0014306	0.00026387	2.05e-06	706.50558081	699.55652493	704.92754446	-0.10642672	0.10047362	-0.31948166
0.39596	221.8176	4e-08	4.892e-05	0.0003071	2.4e-07	0.0	0.0014306	0.00026387	2.05e-06	706.50396434	699.55808884	704.92637102	-0.10637204	0.10041093	-0.31948045
0.39602	221.8348	4e-08	4.891e-05	0.00030711	2.4e-07	-0.0	0.0014306	0.00026387	2.05e-06	706.50234838	699.55965176	704.9251976	-0.10634393	0.10037869	-0.31947982
0.39607	221.852	4e-08	4.89e-05	0.00030712	2.4e-07	-0.0	0.0014306	0.00026387	2.05e-06	706.5007327	699.56121418	704.92402421	-0.10628898	0.10031565	-0.3194786
0.39613	221.8692	4e-08	4.889e-05	0.00030713	2.4e-07	0.0	0.0014306	0.00026387	2.05e-06	706.49911753	699.56277562	704.92285085	-0.10626123	0.1002838	-0.31947798
0.39618	221.88639	4e-08	4.888e-05	0.00030714	2.4e-07	0.0	0.0014306	0.00026387	2.05e-06	706.49750263	699.56433656	704.92167751	-0.10620603	0.10022043	-0.31947676
0.39624	221.90358	4e-08	4.887e-05	0.00030715	2.4e-07	-0.0	0.0014306	0.00026387	2.05e-06	706.49588825	699.56589651	704.9205042	-0.10617862	0.10018895	-0.31947615
0.39629	221.92076	4e-08	4.886e-05	0.00030716	2.4e-07	-0.0	0.0014306	0.00026387	2.05e-06	706.49427413	699.56745597	704.91933092	-0.10612317	0.10012526	-0.31947491
0.39635	221.93794	4e-08	4.885e-05	0.00030717	2.4e-07	0.0	0.0014306	0.00026387	2.05e-06	706.49266054	699.56901443	704.91815766	-0.10609611	0.10009415	-0.31947431
0.3964	221.95512	4e-08	4.884e-05	0.00030718	2.4e-07	0.0	0.0014306	0.00026387	2.05e-06	706.4910472	699.57057241	704.91698443	-0.10604042	0.10003014	-0.31947306
0.39646	221.97229	4e-08	4.883e-05	0.00030719	2.4e-07	-0.0	0.0014306	0.00026387	2.05e-06	706.48943439	699.57212939	704.91581123	-0.10601369	0.0999994	-0.31947247
0.40652	225.04527	3e-08	4.707e-05	0.00030894	2.3e-07	0.0	0.00143061	0.00026389	2.05e-06	706.20058832	699.84480939	704.70160398	-0.09885633	0.09153248	-0.31930421
0.40657	225.06168	3e-08	4.706e-05	0.00030895	2.3e-07	0.0	0.00143061	0.00026389	2.05e-06	706.19904289	699.84623369	704.70043633	-0.09880525	0.09147032	-0.31930295
0.40663	225.07809	3e-08	4.706e-05	0.00030896	2.3e-07	-0.0	0.00143061	0.00026389	2.05e-06	706.19749792	699.84765702	704.69926872	-0.09878211	0.09144215	-0.31930238
0.40668	225.09449	3e-08	4.705e-05	0.00030897	2.3e-07	-0.0	0.00143061	0.00026389	2.05e-06	706.19595318	699.84907991	704.69810114	-0.09873153	0.09138055	-0.31930112
0.40674	225.11089	3e-08	4.704e-05	0.00030898	2.3e-07	0.0	0.00143061	0.00026389	2.05e-06	706.1944089	699.85050184	704.6969336	-0.09870798	0.09135186	-0.31930054
0.40679	225.12728	3e-08	4.703e-05	0.00030899	2.3e-07	0.0	0.00143061	0.00026389	2.05e-06	706.19286484	699.85192332	704.69576608	-0.0986579	0.09129084	-0.3192993
0.40685	225.14367	3e-08	4.702e-05	0.000309	2.2e-07	-0.0	0.00143061	0.00026389	2.05e-06	706.19132124	699.85334385	704.69459861	-0.09863394	0.09126163	-0.3192987
0.4069	225.16005	3e-08	4.701e-05	0.00030901	2.2e-07	-0.0	0.00143061	0.00026389	2.05e-06	706.18977787	699.85476392	704.69343116	-0.09858436	0.09120119	-0.31929747
0.40696	225.17644	3e-08	4.7e-05	0.00030901	2.2e-07	0.0	0.00143061	0.00026389	2.05e-06	706.18823495	699.85618305	704.69226376	-0.09855998	0.09117145	-0.31929686
0.40701	225.19281	3e-08	4.699e-05	0.00030902	2.2e-07	0.0	0.00143061	0.00026389	2.05e-06	706.18669227	699.85760171	704.69109637	-0.09851092	0.0911116	-0.31929564
0.40707	225.20919	3e-08	4.698e-05	0.00030903	2.2e-07	-0.0	0.00143061	0.00026389	2.05e-06	706.18515003	699.85901944	704.68992904	-0.0984861	0.09108132	-0.31929503
0.40712	225.22555	3e-08	4.697e-05	0.00030904	2.2e-07	-0.0	0.00143061	0.00026389	2.05e-06	706.18360803	699.8604367	704.68876172	-0.09843757	0.09102208	-0.31929382
0.40718	225.24192	3e-08	4.696e-05	0.00030905	2.2e-07	0.0	0.00143061	0.00026389	2.05e-06	706.18206647	699.86185303	704.68759445	-0.09841116	0.09098984	-0.31929316
0.40723	225.25828	3e-08	4.696e-05	0.00030906	2.2e-07	0.0	0.00143061	0.00026389	2.05e-06	706.18052517	699.86326886	704.68642721	-0.09836546	0.09093402	-0.31929202
0.40729	225.27463	3e-08	4.695e-05	0.00030907	2.2e-07	-0.0	0.00143061	0.00026389	2.05e-06	706.17898428	699.86468382	704.68526	-0.0983362	0.09089827	-0.31929129
0.40734	225.29099	3e-08	4.694e-05	0.00030908	2.2e-07	-0.0	0.00143061	0.00026389	2.05e-06	706.17744366	699.86609822	704.68409283	-0.09829355	0.09084615	-0.31929023
0.4074	225.30733	3e-08	4.693e-05	0.00030909	2.2e-07	0.0	0.00143061	0.00026389	2.05e-06	706.17590344	699.86751181	704.68292569	-0.0982613	0.09080672	-0.31928942
0.40745	225.32368	3e-08	4.692e-05	0.0003091	2.2e-07	0.0	0.00143061	0.00026389	2.05e-06	706.17436352	699.86892478	704.68175858	-0.09822176	0.09075837	-0.31928843
0.41752	228.24368	3e-08	4.534e-05	0.00031067	2.1e-07	0.0	0.00143061	0.0002639	2.05e-06	705.89805231	700.11589814	704.46878131	-0.09184704	0.08276017	-0.31912132
0.41757	228.25925	3e-08	4.534e-05	0.00031068	2.1e-07	0.0	0.00143061	0.0002639	2.05e-06	705.89657113	700.11718557	704.46762094	-0.09180067	0.08270049	-0.31912005
0.41763	228.27481	3e-08	4.533e-05	0.00031069	2.1e-07	-0.0	0.00143061	0.0002639	2.05e-06	705.89509038	700.11847207	704.46646063	-0.09178143	0.0826757	-0.31911952
0.41768	228.29037	3e-08	4.532e-05	0.0003107	2.1e-07	-0.0	0.00143061	0.0002639	2.05e-06	705.8936098	700.11975819	704.46530034	-0.09173466	0.08261548	-0.31911823
0.41774	228.30592	3e-08	4.531e-05	0.00031071	2.1e-07	0.0	0.00143061	0.0002639	2.05e-06	705.89212964	700.12104337	704.4641401	-0.09171524	0.08259046	-0.3191177
0.41779	228.32147	3e-08	4.53e-05	0.00031071	2.1e-07	0.0	0.00143061	0.0002639	2.05e-06	705.89064966	700.12232815	704.46297989	-0.09166978	0.08253188	-0.31911644
0.41785	228.33702	3e-08	4.529e-05	0.00031072	2.1e-07	-0.0	0.00143061	0.0002639	2.05e-06	705.88917009	700.12361202	704.46181973	-0.09164825	0.08250414	-0.31911585
0.4179	228.35256	3e-08	4.529e-05	0.00031073	2.1e-07	-0.0	0.00143061	0.0002639	2.05e-06	705.88769071	700.12489546	704.4606596	-0.09160587	0.08244949	-0.31911468
0.41796	228.3681	3e-08	4.528e-05	0.00031074	2.1e-07	0.0	0.00143061	0.0002639	2.05e-06	705.88621172	700.12617805	704.45949951	-0.091579	0.08241484	-0.31911394
0.41801	228.38363	3e-08	4.527e-05	0.00031075	2.1e-07	0.0	0.00143061	0.0002639	2.05e-06	705.88473297	700.1274601	704.45833946	-0.09154439	0.0823702	-0.31911298
0.41807	228.39916	3e-08	4.526e-05	0.00031075	2.1e-07	0.0	0.00143061	0.0002639	2.05e-06	705.88325454	700.12874145	704.45717945	-0.0915098	0.08232558	-0.31911203
0.41812	228.41468	3e-08	4.525e-05	0.00031076	2.1e-07	-0.0	0.00143061	0.0002639	2.05e-06	705.88177641	700.1300221	704.45601948	-0.09148302	0.082291	-0.31911128
0.41818	228.4302	3e-08	4.525e-05	0.00031077	2.1e-07	-0.0	0.00143061	0.0002639	2.05e-06	705.88029853	700.13130222	704.45485954	-0.09143828	0.08223326	-0.31911005
0.41823	228.44572	3e-08	4.524e-05	0.00031078	2.1e-07	0.0	0.00143061	0.0002639	2.05e-06	705.87882105	700.13258144	704.45369966	-0.09141837	0.08220754	-0.3191095
0.41829	228.46123	3e-08	4.523e-05	0.00031079	2.1e-07	0.0	0.00143061	0.0002639	2.05e-06	705.87734376	700.13386025	704.4525398	-0.09137168	0.08214725	-0.3191082
0.41834	228.47673	3e-08	4.522e-05	0.0003108	2.1e-07	-0.0	0.00143061	0.0002639	2.05e-06	705.87586688	700.13513812	704.45137999	-0.0913526	0.08212259	-0.31910767
0.4184	228.49224	3e-08	4.521e-05	0.0003108	2.1e-07	-0.0	0.00143061	0.0002639	2.05e-06	705.87439018	700.13641561	704.45022021	-0.09130726	0.082064	-0.31910642
0.41845	228.50773	3e-08	4.52e-05	0.00031081	2.1e-07	0.0	0.00143061	0.0002639	2.05e-06	705.87291389	700.13769219	704.44906048	-0.09128612	0.08203668	-0.31910583
0.42852	231.27147	2e-08	4.379e-05	0.00031223	2e-07	0.0	0.00143061	0.00026392	2.05e-06	705.60754306	700.36036917	704.2375126	-0.08554927	0.07444926	-0.31893937
0.42857	231.28618	2e-08	4.378e-05	0.00031223	2e-07	-0.0	0.00143061	0.00026392	2.05e-06	705.60611818	700.36152703	704.23636044	-0.08552985	0.07442299	-0.31893878
0.42863	231.30088	2e-08	4.378e-05	0.00031224	2e-07	-0.0	0.00143061	0.00026392	2.05e-06	705.60469348	700.36268447	704.23520832	-0.08548662	0.0743645	-0.31893747
0.42868	231.31557	2e-08	4.377e-05	0.00031225	2e-07	0.0	0.00143061	0.00026392	2.05e-06	705.60326916	700.36384101	704.23405626	-0.08547087	0.07434318	-0.31893699
0.42874	231.33026	2e-08	4.376e-05	0.00031226	2e-07	0.0	0.00143061	0.00026392	2.05e-06	705.60184497	700.36499721	704.23290421	-0.08542979	0.07428757	-0.31893574
0.42879	231.34495	2e-08	4.375e-05	0.00031226	2e-07	-0.0	0.00143061	0.00026392	2.05e-06	705.60042115	700.36615254	704.23175223	-0.08540681	0.07425646	-0.31893504
0.42885	231.35963	2e-08	4.375e-05	0.00031227	2e-07	-0.0	0.00143061	0.00026392	2.05e-06	705.59899753	700.36730739	704.23060029	-0.0853782	0.07421771	-0.31893417
0.4289	231.37431	2e-08	4.374e-05	0.00031228	2e-07	-0.0	0.00143061	0.00026392	2.05e-06	705.59757417	700.36846164	704.22944838	-0.08534052	0.07416666	-0.31893303
0.42896	231.38898	2e-08	4.373e-05	0.00031229	2e-07	0.0	0.00143061	0.00026392	2.05e-06	705.59615113	700.36961509	704.22829653	-0.08532151	0.07414091	-0.31893245
0.42901	231.40365	2e-08	4.372e-05	0.00031229	2e-07	0.0	0.00143061	0.00026392	2.05e-06	705.59472827	700.37076813	704.2271447	-0.08527848	0.0740826	-0.31893114
0.42907	231.41831	2e-08	4.372e-05	0.0003123	2e-07	-0.0	0.00143061	0.00026392	2.05e-06	705.59330578	700.37192027	704.22599294	-0.08526267	0.07406117	-0.31893066
0.42912	231.43297	2e-08	4.371e-05	0.00031231	2e-07	-0.0	0.00143061	0.00026392	2.05e-06	705.59188343	700.37307208	704.2248412	-0.08522203	0.07400606	-0.31892942
0.42918	231.44763	2e-08	4.37e-05	0.00031231	2e-07	0.0	0.00143061	0.00026392	2.05e-06	705.59046144	700.37422303	704.22368951	-0.08519859	0.07397427	-0.3189287
0.42923	231.46228	2e-08	4.37e-05	0.00031232	2e-07	0.0	0.00143061	0.00026392	2.05e-06	705.58903966	700.37537348	704.22253787	-0.08517098	0.07393682	-0.31892786
0.42929	231.47693	2e-08	4.369e-05	0.00031233	2e-07	0.0	0.00143061	0.00026392	2.05e-06	705.58761812	700.37652335	704.22138626	-0.08513202	0.07388397	-0.31892667
0.42934	231.49157	2e-08	4.368e-05	0.00031234	2e-07	-0.0	0.00143061	0.00026392	2.05e-06	705.58619692	700.37767239	704.22023471	-0.08511394	0.07385943	-0.31892612
0.4294	231.50621	2e-08	4.367e-05	0.00031234	2e-07	-0.0	0.00143061	0.00026392	2.05e-06	705.58477588	700.37882105	704.21908318	-0.08507122	0.07380143	-0.31892481
0.42945	231.52084	2e-08	4.367e-05	0.00031235	2e-07	0.0	0.00143061	0.00026392	2.05e-06	705.58335522	700.37996881	704.21793172	-0.0850548	0.07377914	-0.31892431
0.43952	234.12451	2e-08	4.24e-05	0.00031362	1.8e-07	-0.0	0.00143062	0.00026393	2.05e-06	705.3275829	700.57967275	704.00794889	-0.07986526	0.06659185	-0.31875891
0.43957	234.13833	2e-08	4.239e-05	0.00031363	1.8e-07	0.0	0.00143062	0.00026393	2.05e-06	705.32620751	700.58070817	704.00680555	-0.07985235	0.06657362	-0.31875848
0.43963	234.15215	2e-08	4.239e-05	0.00031363	1.8e-07	0.0	0.00143062	0.00026393	2.05e-06	705.32483222	700.58174331	704.00566223	-0.07981727	0.06652408	-0.31875732
0.43968	234.16596	2e-08	4.238e-05	0.00031364	1.8e-07	0.0	0.00143062	0.00026393	2.05e-06	705.32345723	700.58277767	704.00451896	-0.07979231	0.06648884	-0.31875649
0.43974	234.17976	2e-08	4.237e-05	0.00031365	1.8e-07	-0.0	0.00143062	0.00026393	2.05e-06	705.32208246	700.58381149	704.00337574	-0.07977062	0.06645819	-0.31875577
0.43979	234.19356	2e-08	4.237e-05	0.00031365	1.8e-07	-0.0	0.00143062	0.00026393	2.05e-06	705.32070787	700.58484483	704.00223256	-0.07973017	0.06640103	-0.31875442
0.43985	234.20736	2e-08	4.236e-05	0.00031366	1.8e-07	0.0	0.00143062	0.00026393	2.05e-06	705.31933363	700.58587728	704.00108944	-0.07971726	0.06638278	-0.31875399
0.4399	234.22115	2e-08	4.235e-05	0.00031367	1.8e-07	0.0	0.00143062	0.00026393	2.05e-06	705.3179595	700.58690945	703.99994634	-0.07968246	0.06633359	-0.31875283
0.43996	234.23494	2e-08	4.235e-05	0.00031367	1.8e-07	0.0	0.00143062	0.00026393	2.05e-06	705.31658567	700.58794084	703.99880331	-0.07965719	0.06629786	-0.31875199
0.44001	234.24872	2e-08	4.234e-05	0.00031368	1.8e-07	-0.0	0.00143062	0.00026393	2.05e-06	705.31521205	700.58897169	703.99766031	-0.0796358	0.06626762	-0.31875128
0.44007	234.2625	2e-08	4.233e-05	0.00031369	1.8e-07	-0.0	0.00143062	0.00026393	2.05e-06	705.31383862	700.59000206	703.99651735	-0.07959548	0.06621059	-0.31874993
0.44012	234.27627	2e-08	4.233e-05	0.00031369	1.8e-07	0.0	0.00143062	0.00026393	2.05e-06	705.31246554	700.59103154	703.99537446	-0.07958238	0.06619206	-0.3187495
0.44018	234.29004	2e-08	4.232e-05	0.0003137	1.8e-07	0.0	0.00143062	0.00026393	2.05e-06	705.31109257	700.59206073	703.99423159	-0.07954819	0.06614368	-0.31874836
0.44023	234.3038	2e-08	4.231e-05	0.0003137	1.8e-07	0.0	0.00143062	0.00026393	2.05e-06	705.30971988	700.59308918	703.99308877	-0.07952214	0.06610681	-0.31874749
0.44029	234.31756	2e-08	4.231e-05	0.00031371	1.8e-07	-0.0	0.00143062	0.00026393	2.05e-06	705.30834743	700.59411704	703.99194601	-0.07950133	0.06607736	-0.31874679
0.44034	234.33132	2e-08	4.23e-05	0.00031372	1.8e-07	-0.0	0.00143062	0.00026393	2.05e-06	705.30697515	700.59514445	703.99080327	-0.0794612	0.06602055	-0.31874545
0.4404	234.34507	2e-08	4.229e-05	0.00031372	1.8e-07	0.0	0.00143062	0.00026393	2.05e-06	705.30560321	700.59617097	703.9896606	-0.07944772	0.06600145	-0.318745
0.44045	234.35882	2e-08	4.229e-05	0.00031373	1.8e-07	0.0	0.00143062	0.00026393	2.05e-06	705.3042314	700.5971972	703.98851796	-0.07941446	0.06595435	-0.31874389
0.45051	236.79801	2e-08	4.115e-05	0.00031487	1.7e-07	0.0	0.00143062	0.00026394	2.05e-06	705.05692965	700.77516973	703.780183	-0.07470032	0.0591669	-0.31858018
0.45057	236.81092	2e-08	4.115e-05	0.00031487	1.7e-07	-0.0	0.00143062	0.00026394	2.05e-06	705.05559796	700.77608952	703.77904878	-0.07468369	0.05914258	-0.31857958
0.45062	236.82382	2e-08	4.114e-05	0.00031488	1.7e-07	-0.0	0.00143062	0.00026394	2.05e-06	705.05426641	700.77700893	703.7779146	-0.07464709	0.05908905	-0.31857826
0.45068	236.83672	2e-08	4.114e-05	0.00031488	1.7e-07	0.0	0.00143062	0.00026394	2.05e-06	705.05293517	700.77792751	703.77678048	-0.0746313	0.05906595	-0.31857769
0.45073	236.84961	2e-08	4.113e-05	0.00031489	1.7e-07	0.0	0.00143062	0.00026394	2.05e-06	705.05160406	700.77884573	703.7756464	-0.07461033	0.05903527	-0.31857694
0.45079	236.8625	2e-08	4.112e-05	0.00031489	1.7e-07	0.0	0.00143062	0.00026394	2.05e-06	705.05027312	700.77976347	703.77451235	-0.07456947	0.05897547	-0.31857546
0.45084	236.87538	2e-08	4.112e-05	0.0003149	1.7e-07	-0.0	0.00143062	0.00026394	2.05e-06	705.04894253	700.78068028	703.77337838	-0.07456016	0.05896185	-0.31857513
0.4509	236.88826	2e-08	4.111e-05	0.00031491	1.7e-07	-0.0	0.00143062	0.00026394	2.05e-06	705.04761201	700.78159688	703.77224442	-0.07453054	0.05891849	-0.31857406
0.45095	236.90114	2e-08	4.111e-05	0.00031491	1.7e-07	-0.0	0.00143062	0.00026394	2.05e-06	705.04628174	700.7825128	703.77111053	-0.07450062	0.05887468	-0.31857297
0.45101	236.91401	2e-08	4.11e-05	0.00031492	1.7e-07	0.0	0.00143062	0.00026394	2.05e-06	705.04495171	700.78342804	703.76997668	-0.0744868	0.05885444	-0.31857247
0.45106	236.92687	2e-08	4.109e-05	0.00031492	1.7e-07	0.0	0.00143062	0.00026394	2.05e-06	705.04362181	700.78434297	703.76884287	-0.07445089	0.05880185	-0.31857118
0.45112	236.93973	2e-08	4.109e-05	0.00031493	1.7e-07	-0.0	0.00143062	0.00026394	2.05e-06	705.0422922	700.78525708	703.76770912	-0.07443314	0.05877585	-0.31857053
0.45117	236.95259	2e-08	4.108e-05	0.00031494	1.7e-07	-0.0	0.00143062	0.00026394	2.05e-06	705.04096274	700.78617078	703.7665754	-0.07441221	0.05874519	-0.31856978
0.45123	236.96544	2e-08	4.108e-05	0.00031494	1.7e-07	-0.0	0.00143062	0.00026394	2.05e-06	705.03963345	700.787084	703.76544172	-0.0743736	0.05868861	-0.31856838
0.45128	236.97829	2e-08	4.107e-05	0.00031495	1.7e-07	0.0	0.00143062	0.00026394	2.05e-06	705.03830449	700.78799635	703.76430812	-0.07436215	0.05867184	-0.31856796
0.45134	236.99113	2e-08	4.107e-05	0.00031495	1.7e-07	0.0	0.00143062	0.00026394	2.05e-06	705.03697562	700.78890843	703.76317454	-0.07433667	0.05863449	-0.31856704
0.45139	237.00397	2e-08	4.106e-05	0.00031496	1.7e-07	0.0	0.00143062	0.00026394	2.05e-06	705.03564696	700.78981993	703.762041	-0.07430098	0.05858218	-0.31856575
0.45145	237.0168	2e-08	4.105e-05	0.00031496	1.7e-07	-0.0	0.00143062	0.00026394	2.05e-06	705.0343186	700.79073062	703.76090754	-0.07429075	0.05856717	-0.31856538
0.46151	239.28632	2e-08	4.004e-05	0.00031598	1.7e-07	0.0	0.00143062	0.00026395	2.05e-06	704.79454186	700.94813653	703.55425866	-0.06996099	0.05213907	-0.31840301
0.46157	239.29829	2e-08	4.004e-05	0.00031598	1.7e-07	0.0	0.00143062	0.00026395	2.05e-06	704.79324912	700.94894693	703.55313367	-0.06992718	0.0520883	-0.3184017
0.46162	239.31025	2e-08	4.003e-05	0.00031599	1.7e-07	-0.0	0.00143062	0.00026395	2.05e-06	704.79195666	700.94975653	703.55200875	-0.06991059	0.05206338	-0.31840106
0.46168	239.32221	2e-08	4.003e-05	0.00031599	1.7e-07	-0.0	0.00143062	0.00026395	2.05e-06	704.79066433	700.95056575	703.55088387	-0.06989204	0.0520355	-0.31840034
0.46173	239.33416	2e-08	4.002e-05	0.000316	1.7e-07	-0.0	0.00143062	0.00026395	2.05e-06	704.78937214	700.95137454	703.54975902	-0.0698578	0.05198406	-0.31839901
0.46179	239.3461	2e-08	4.002e-05	0.000316	1.7e-07	0.0	0.00143062	0.00026395	2.05e-06	704.78808024	700.95218252	703.54863424	-0.06984363	0.05196278	-0.31839846
0.46184	239.35805	2e-08	4.001e-05	0.00031601	1.7e-07	0.0	0.00143062	0.00026395	2.05e-06	704.78678845	700.95299018	703.54750949	-0.06982345	0.05193245	-0.31839768
0.4619	239.36998	2e-08	4.001e-05	0.00031601	1.7e-07	0.0	0.00143062	0.00026395	2.05e-06	704.78549682	700.95379736	703.54638478	-0.06978853	0.05187998	-0.31839633
0.46195	239.38191	2e-08	4e-05	0.00031602	1.7e-07	-0.0	0.00143062	0.00026395	2.05e-06	704.78420548	700.95460372	703.54526015	-0.0697759	0.05186099	-0.31839583
0.46201	239.39384	2e-08	4e-05	0.00031602	1.7e-07	-0.0	0.00143062	0.00026395	2.05e-06	704.78291423	700.95540979	703.54413553	-0.06975573	0.05183067	-0.31839505
0.46206	239.40576	2e-08	3.999e-05	0.00031603	1.7e-07	-0.0	0.00143062	0.00026395	2.05e-06	704.78162316	700.95621539	703.54301096	-0.06971939	0.05177604	-0.31839364
0.46212	239.41768	2e-08	3.999e-05	0.00031603	1.7e-07	0.0	0.00143062	0.00026395	2.05e-06	704.78033237	700.95702013	703.54188646	-0.06970821	0.05175923	-0.3183932
0.46217	239.42959	2e-08	3.998e-05	0.00031604	1.7e-07	0.0	0.00143062	0.00026395	2.05e-06	704.77904167	700.95782462	703.54076199	-0.06968805	0.05172891	-0.31839242
0.46223	239.4415	2e-08	3.998e-05	0.00031604	1.7e-07	0.0	0.00143062	0.00026395	2.05e-06	704.77775114	700.95862863	703.53963755	-0.06965038	0.05167226	-0.31839095
0.46228	239.4534	2e-08	3.997e-05	0.00031605	1.7e-07	-0.0	0.00143062	0.00026395	2.05e-06	704.77646091	700.95943177	703.5385132	-0.06964056	0.05165751	-0.31839057
0.46234	239.4653	2e-08	3.997e-05	0.00031605	1.7e-07	-0.0	0.00143062	0.00026395	2.05e-06	704.77517076	700.96023467	703.53738886	-0.06962041	0.05162719	-0.31838979
0.46239	239.4772	2e-08	3.996e-05	0.00031606	1.7e-07	-0.0	0.00143062	0.00026395	2.05e-06	704.77388078	700.9610371	703.53626456	-0.06958149	0.05156864	-0.31838827
0.46245	239.48909	2e-08	3.995e-05	0.00031606	1.7e-07	0.0	0.00143062	0.00026395	2.05e-06	704.77259111	700.96183862	703.53514035	-0.06957296	0.05155582	-0.31838794
0.47251	241.58274	2e-08	3.906e-05	0.00031696	1.6e-07	-0.0	0.00143062	0.00026395	2.05e-06	704.53955347	701.09976826	703.33017713	-0.06554278	0.04544373	-0.31822635
0.47257	241.59373	2e-08	3.905e-05	0.00031696	1.6e-07	0.0	0.00143062	0.00026395	2.05e-06	704.53829595	701.10047449	703.32906132	-0.06553483	0.04543159	-0.31822603
0.47262	241.60471	2e-08	3.905e-05	0.00031697	1.6e-07	0.0	0.00143062	0.00026395	2.05e-06	704.53703849	701.10118052	703.32794554	-0.06551519	0.04540162	-0.31822522
0.47268	241.61569	2e-08	3.905e-05	0.00031697	1.6e-07	0.0	0.00143062	0.00026395	2.05e-06	704.53578119	701.10188609	703.32682979	-0.06548233	0.04535144	-0.31822386
0.47273	241.62666	2e-08	3.904e-05	0.00031698	1.6e-07	-0.0	0.00143062	0.00026395	2.05e-06	704.53452414	701.10259087	703.32571412	-0.06546734	0.04532855	-0.31822324
0.47279	241.63763	2e-08	3.904e-05	0.00031698	1.6e-07	-0.0	0.00143062	0.00026395	2.05e-06	704.53326721	701.1032953	703.32459847	-0.06545269	0.0453062	-0.31822264
0.47284	241.64859	2e-08	3.903e-05	0.00031699	1.6e-07	-0.0	0.00143062	0.00026395	2.05e-06	704.53201039	701.10399939	703.32348286	-0.06542203	0.04525939	-0.31822137
0.4729	241.65955	2e-08	3.903e-05	0.00031699	1.6e-07	-0.0	0.00143062	0.00026395	2.05e-06	704.53075382	701.10470274	703.32236731	-0.06539905	0.04522429	-0.31822043
0.47295	241.6705	2e-08	3.902e-05	0.000317	1.6e-07	0.0	0.00143062	0.00026395	2.05e-06	704.52949742	701.10540555	703.32125182	-0.06538946	0.04520965	-0.31822003
0.47301	241.68145	2e-08	3.902e-05	0.000317	1.6e-07	0.0	0.00143062	0.00026395	2.05e-06	704.5282411	701.10610813	703.32013634	-0.06536352	0.04517003	-0.31821896
0.47306	241.69239	2e-08	3.901e-05	0.00031701	1.6e-07	0.0	0.00143062	0.00026395	2.05e-06	704.52698498	701.1068101	703.31902092	-0.06533073	0.04511994	-0.3182176
0.47312	241.70333	2e-08	3.901e-05	0.00031701	1.6e-07	-0.0	0.00143062	0.00026395	2.05e-06	704.52572912	701.10751129	703.31790556	-0.06532454	0.0451105	-0.31821735
0.47317	241.71426	2e-08	3.9e-05	0.00031702	1.6e-07	-0.0	0.00143062	0.00026395	2.05e-06	704.52447331	701.10821232	703.31679022	-0.06530492	0.04508054	-0.31821654
0.47323	241.72519	2e-08	3.9e-05	0.00031702	1.6e-07	-0.0	0.00143062	0.00026395	2.05e-06	704.52321766	701.1089129	703.31567493	-0.06526442	0.04501867	-0.31821486
0.47328	241.73611	2e-08	3.899e-05	0.00031702	1.6e-07	0.0	0.00143062	0.00026395	2.05e-06	704.52196232	701.10961251	703.31455971	-0.06525966	0.04501141	-0.31821467
0.47334	241.74702	2e-08	3.899e-05	0.00031703	1.6e-07	0.0	0.00143062	0.00026395	2.05e-06	704.52070701	701.11031201	703.31344451	-0.06524005	0.04498145	-0.31821386
0.47339	241.75794	2e-08	3.899e-05	0.00031703	1.6e-07	0.0	0.00143062	0.00026395	2.05e-06	704.51945186	701.11101104	703.31232935	-0.06520459	0.04492728	-0.31821239
0.47345	241.76884	2e-08	3.898e-05	0.00031704	1.6e-07	-0.0	0.00143062	0.00026395	2.05e-06	704.51819699	701.11170923	703.31121427	-0.06519395	0.04491102	-0.31821195
0.48351	243.67912	1e-08	3.819e-05	0.00031783	1.5e-07	-0.0	0.00143062	0.00026396	2.05e-06	704.29125947	701.23117966	703.10790095	-0.0614189	0.03913013	-0.31805212
0.48357	243.68909	1e-08	3.819e-05	0.00031783	1.5e-07	-0.0	0.00143062	0.00026396	2.05e-06	704.29003383	701.23178768	703.10679399	-0.06140651	0.03911116	-0.31805159
0.48362	243.69905	1e-08	3.819e-05	0.00031783	1.5e-07	-0.0	0.00143062	0.00026396	2.05e-06	704.28880829	701.23239541	703.10568706	-0.06138035	0.03907108	-0.31805046
0.48368	243.709	1e-08	3.818e-05	0.00031784	1.5e-07	-0.0	0.00143062	0.00026396	2.05e-06	704.28758295	701.23300252	703.10458019	-0.06134705	0.03902007	-0.31804902
0.48373	243.71895	1e-08	3.818e-05	0.00031784	1.5e-07	0.0	0.00143062	0.00026396	2.05e-06	704.28635787	701.23360883	703.10347339	-0.06134387	0.0390152	-0.31804888
0.48379	243.72889	1e-08	3.817e-05	0.00031785	1.5e-07	0.0	0.00143062	0.00026396	2.05e-06	704.2851328	701.23421507	703.10236659	-0.06132458	0.03898567	-0.31804804
0.48384	243.73883	1e-08	3.817e-05	0.00031785	1.5e-07	0.0	0.00143062	0.00026396	2.05e-06	704.28390789	701.23482085	703.10125984	-0.06129116	0.03893446	-0.3180466
0.4839	243.74876	1e-08	3.816e-05	0.00031785	1.5e-07	0.0	0.00143062	0.00026396	2.05e-06	704.28268323	701.23542583	703.10015316	-0.0612751	0.03890988	-0.3180459
0.48395	243.75868	1e-08	3.816e-05	0.00031786	1.5e-07	-0.0	0.00143062	0.00026396	2.05e-06	704.28145869	701.23603043	703.09904651	-0.06126518	0.03889469	-0.31804547
0.48401	243.76861	1e-08	3.816e-05	0.00031786	1.5e-07	-0.0	0.00143062	0.00026396	2.05e-06	704.28023423	701.2366348	703.09793989	-0.0612454	0.03886439	-0.31804462
0.48406	243.77852	1e-08	3.815e-05	0.00031787	1.5e-07	-0.0	0.00143062	0.00026396	2.05e-06	704.27900991	701.23723869	703.0968333	-0.06120307	0.03879955	-0.31804279
0.48412	243.78843	1e-08	3.815e-05	0.00031787	1.5e-07	0.0	0.00143062	0.00026396	2.05e-06	704.27778592	701.23784158	703.09572681	-0.06120262	0.03879887	-0.31804277
0.48417	243.79834	1e-08	3.814e-05	0.00031787	1.5e-07	0.0	0.00143062	0.00026396	2.05e-06	704.27656194	701.23844445	703.09462032	-0.06118334	0.03876936	-0.31804193
0.48423	243.80824	1e-08	3.814e-05	0.00031788	1.5e-07	0.0	0.00143062	0.00026396	2.05e-06	704.27533809	701.23904686	703.09351387	-0.06115405	0.0387245	-0.31804066
0.48428	243.81813	1e-08	3.814e-05	0.00031788	1.5e-07	0.0	0.00143062	0.00026396	2.05e-06	704.27411448	701.23964858	703.09240749	-0.06113094	0.0386891	-0.31803966
0.48434	243.82802	1e-08	3.813e-05	0.00031789	1.5e-07	-0.0	0.00143062	0.00026396	2.05e-06	704.27289103	701.24024975	703.09130115	-0.06112398	0.03867845	-0.31803936
0.48439	243.83791	1e-08	3.813e-05	0.00031789	1.5e-07	-0.0	0.00143062	0.00026396	2.05e-06	704.27166765	701.24085075	703.09019483	-0.0611047	0.03864894	-0.31803852
0.48445	243.84779	1e-08	3.812e-05	0.00031789	1.5e-07	-0.0	0.00143062	0.00026396	2.05e-06	704.2704444	701.24145129	703.08908855	-0.06106585	0.03858944	-0.31803684
0.49451	245.56534	1e-08	3.744e-05	0.00031858	1.5e-07	-0.0	0.00143062	0.00026397	2.05e-06	704.04911634	701.3434068	702.88735382	-0.05746848	0.03310987	-0.31787854
0.49457	245.57422	1e-08	3.744e-05	0.00031858	1.5e-07	-0.0	0.00143062	0.00026397	2.05e-06	704.04792044	701.34392122	702.88625526	-0.05744633	0.0330764	-0.31787756
0.49462	245.5831	1e-08	3.743e-05	0.00031859	1.5e-07	0.0	0.00143062	0.00026397	2.05e-06	704.04672471	701.34443512	702.88515675	-0.05744296	0.03307131	-0.31787741
0.49468	245.59197	1e-08	3.743e-05	0.00031859	1.5e-07	0.0	0.00143062	0.00026397	2.05e-06	704.045529	701.34494894	702.88405824	-0.05742384	0.03304245	-0.31787655
0.49473	245.60084	1e-08	3.743e-05	0.00031859	1.5e-07	0.0	0.00143062	0.00026397	2.05e-06	704.04433343	701.34546232	702.88295977	-0.05739297	0.03299582	-0.31787518
0.49479	245.6097	1e-08	3.742e-05	0.0003186	1.5e-07	0.0	0.00143062	0.00026397	2.05e-06	704.04313809	701.34597496	702.88186137	-0.05736706	0.03295668	-0.31787403
0.49484	245.61855	1e-08	3.742e-05	0.0003186	1.5e-07	-0.0	0.00143062	0.00026397	2.05e-06	704.04194295	701.346487	702.88076302	-0.05736526	0.03295397	-0.31787395
0.4949	245.6274	1e-08	3.742e-05	0.0003186	1.5e-07	-0.0	0.00143062	0.00026397	2.05e-06	704.04074781	701.346999	702.87966468	-0.05734615	0.03292513	-0.31787309
0.49495	245.63625	1e-08	3.741e-05	0.00031861	1.5e-07	-0.0	0.00143062	0.00026397	2.05e-06	704.03955282	701.34751055	702.87856637	-0.05731788	0.03288244	-0.31787183
0.49501	245.64508	1e-08	3.741e-05	0.00031861	1.5e-07	-0.0	0.00143062	0.00026397	2.05e-06	704.03835804	701.34802144	702.87746812	-0.05728757	0.03283669	-0.31787048
0.49506	245.65392	1e-08	3.741e-05	0.00031861	1.5e-07	0.0	0.00143062	0.00026397	2.05e-06	704.03716349	701.34853161	702.87636994	-0.05728757	0.03283669	-0.31787048
0.49512	245.66274	1e-08	3.74e-05	0.00031862	1.5e-07	0.0	0.00143062	0.00026397	2.05e-06	704.03596894	701.34904178	702.87527176	-0.05726848	0.0328079	-0.31786963
0.49517	245.67156	1e-08	3.74e-05	0.00031862	1.5e-07	0.0	0.00143062	0.00026397	2.05e-06	704.03477452	701.34955151	702.87417361	-0.0572432	0.03276975	-0.31786851
0.49523	245.68038	1e-08	3.74e-05	0.00031862	1.5e-07	0.0	0.00143062	0.00026397	2.05e-06	704.0335803	701.35006064	702.87307552	-0.05720786	0.03271642	-0.31786693
0.49528	245.68919	1e-08	3.739e-05	0.00031863	1.5e-07	-0.0	0.00143062	0.00026397	2.05e-06	704.03238634	701.35056895	702.8719775	-0.05720786	0.03271642	-0.31786693
0.49534	245.69799	1e-08	3.739e-05	0.00031863	1.5e-07	-0.0	0.00143062	0.00026397	2.05e-06	704.03119238	701.35107725	702.87087948	-0.05719267	0.03269354	-0.31786626
0.49539	245.70679	1e-08	3.738e-05	0.00031864	1.5e-07	-0.0	0.00143062	0.00026397	2.05e-06	704.02999853	701.3515852	702.86978149	-0.05716914	0.03265806	-0.31786521
0.49545	245.71559	1e-08	3.738e-05	0.00031864	1.5e-07	-0.0	0.00143062	0.00026397	2.05e-06	704.02880486	701.3520926	702.86868355	-0.05712791	0.03259587	-0.31786337
0.50551	247.22838	1e-08	3.68e-05	0.00031922	1.4e-07	-0.0	0.00143062	0.00026397	2.05e-06	703.81277041	701.43740662	702.6684145	-0.05362703	0.02740196	-0.31770684
0.50556	247.23611	1e-08	3.679e-05	0.00031923	1.4e-07	-0.0	0.00143062	0.00026397	2.05e-06	703.81160297	701.43783231	702.66732357	-0.05356711	0.02731497	-0.31770417
0.50562	247.24383	1e-08	3.679e-05	0.00031923	1.4e-07	0.0	0.00143062	0.00026397	2.05e-06	703.81043597	701.43825666	702.66623275	-0.05356711	0.02731497	-0.31770417
0.50567	247.25154	1e-08	3.679e-05	0.00031923	1.4e-07	0.0	0.00143062	0.00026397	2.05e-06	703.80926897	701.43868101	702.66514193	-0.05356711	0.02731497	-0.31770417
0.50573	247.25925	1e-08	3.678e-05	0.00031924	1.4e-07	0.0	0.00143062	0.00026397	2.05e-06	703.80810197	701.43910535	702.66405111	-0.05355834	0.02730223	-0.31770377
0.50578	247.26696	1e-08	3.678e-05	0.00031924	1.4e-07	0.0	0.00143062	0.00026397	2.05e-06	703.80693504	701.4395295	702.66296031	-0.05353929	0.02727457	-0.31770292
0.50584	247.27465	1e-08	3.678e-05	0.00031924	1.4e-07	0.0	0.00143062	0.00026397	2.05e-06	703.80576824	701.43995322	702.66186954	-0.05350019	0.02721779	-0.31770118
0.50589	247.28235	1e-08	3.678e-05	0.00031924	1.4e-07	0.0	0.00143062	0.00026397	2.05e-06	703.80460174	701.44037605	702.66077884	-0.05348525	0.0271961	-0.31770051
0.50595	247.29003	1e-08	3.677e-05	0.00031925	1.4e-07	0.0	0.00143062	0.00026397	2.05e-06	703.80343535	701.44079855	702.65968817	-0.05347406	0.02717987	-0.31770001
0.506	247.29771	1e-08	3.677e-05	0.00031925	1.4e-07	-0.0	0.00143062	0.00026397	2.05e-06	703.80226904	701.4412208	702.65859753	-0.05343833	0.02712807	-0.31769842
0.50606	247.30538	1e-08	3.677e-05	0.00031925	1.4e-07	0.0	0.00143062	0.00026397	2.05e-06	703.80110299	701.44164224	702.65750695	-0.05343833	0.02712807	-0.31769842
0.50611	247.31305	1e-08	3.676e-05	0.00031926	1.4e-07	0.0	0.00143062	0.00026397	2.05e-06	703.79993695	701.44206368	702.65641636	-0.05342683	0.02711144	-0.31769791
0.50617	247.32071	1e-08	3.676e-05	0.00031926	1.4e-07	0.0	0.00143062	0.00026397	2.05e-06	703.79877099	701.44248487	702.65532581	-0.05338767	0.02705469	-0.31769616
0.50622	247.32837	1e-08	3.676e-05	0.00031926	1.4e-07	0.0	0.00143062	0.00026397	2.05e-06	703.79760532	701.44290517	702.65423532	-0.0533675	0.02702545	-0.31769526
0.50628	247.33602	1e-08	3.676e-05	0.00031926	1.4e-07	0.0	0.00143062	0.00026397	2.05e-06	703.7964398	701.44332501	702.65314487	-0.05336238	0.02701805	-0.31769503
0.50633	247.34366	1e-08	3.675e-05	0.00031927	1.4e-07	0.0	0.00143062	0.00026397	2.05e-06	703.79527432	701.44374474	702.65205443	-0.05332012	0.02695688	-0.31769315
0.50639	247.3513	1e-08	3.675e-05	0.00031927	1.4e-07	0.0	0.00143062	0.00026397	2.05e-06	703.79410915	701.44416353	702.65096406	-0.05332012	0.02695688	-0.31769315
0.50644	247.35893	1e-08	3.675e-05	0.00031927	1.4e-07	0.0	0.00143062	0.00026397	2.05e-06	703.79294398	701.44458231	702.6498737	-0.0532897	0.02691289	-0.3176918
0.5065	247.36655	1e-08	3.674e-05	0.00031928	1.4e-07	0.0	0.00143062	0.00026397	2.05e-06	703.79177903	701.4450004	702.64878339	-0.05327273	0.02688835	-0.31769104
0.51651	248.65075	1e-08	3.626e-05	0.00031976	1.4e-07	0.0	0.00143062	0.00026398	2.05e-06	703.58217463	701.50503341	702.4530726	-0.04970584	0.00933201	-0.31753848
0.51656	248.65721	1e-08	3.626e-05	0.00031976	1.4e-07	0.0	0.00143062	0.00026398	2.05e-06	703.58103779	701.50517838	702.45203525	-0.04968494	0.00932288	-0.31753767
0.51662	248.66368	1e-08	3.626e-05	0.00031976	1.4e-07	0.0	0.00143062	0.00026398	2.05e-06	703.57990115	701.50532321	702.45099786	-0.04966404	0.00931374	-0.31753685
0.51667	248.67013	1e-08	3.625e-05	0.00031977	1.4e-07	-0.0	0.00143062	0.00026398	2.05e-06	703.57876468	701.50546791	702.44996043	-0.04964313	0.00930461	-0.31753604
0.51673	248.67658	1e-08	3.625e-05	0.00031977	1.4e-07	-0.0	0.00143062	0.00026398	2.05e-06	703.5776284	701.50561245	702.44892296	-0.04962223	0.00929548	-0.31753522
0.51678	248.68303	1e-08	3.625e-05	0.00031977	1.4e-07	-0.0	0.00143062	0.00026398	2.05e-06	703.57649231	701.50575686	702.44788545	-0.04960132	0.00928635	-0.31753441
0.51684	248.68946	1e-08	3.625e-05	0.00031977	1.4e-07	-0.0	0.00143062	0.00026398	2.05e-06	703.5753564	701.50590112	702.4468479	-0.0495804	0.00927722	-0.31753359
0.51689	248.69589	1e-08	3.624e-05	0.00031978	1.4e-07	-0.0	0.00143062	0.00026398	2.05e-06	703.57422067	701.50604525	702.44581031	-0.04955948	0.00926809	-0.31753278
0.51695	248.70231	1e-08	3.624e-05	0.00031978	1.4e-07	0.0	0.00143062	0.00026398	2.05e-06	703.57308513	701.50618923	702.44477268	-0.04953856	0.00925897	-0.31753196
0.517	248.70873	1e-08	3.624e-05	0.00031978	1.4e-07	0.0	0.00143062	0.00026398	2.05e-06	703.57194978	701.50633307	702.443735	-0.04951764	0.00924984	-0.31753115
0.51706	248.71514	1e-08	3.624e-05	0.00031978	1.4e-07	0.0	0.00143062	0.00026398	2.05e-06	703.5708146	701.50647676	702.44269729	-0.04949671	0.00924071	-0.31753033
0.51711	248.72154	1e-08	3.623e-05	0.00031979	1.4e-07	0.0	0.00143062	0.00026398	2.05e-06	703.56967961	701.50662032	702.44165953	-0.04947578	0.00923159	-0.31752952
0.51717	248.72794	1e-08	3.623e-05	0.00031979	1.4e-07	0.0	0.00143062	0.00026398	2.05e-06	703.56854481	701.50676373	702.44062173	-0.04945484	0.00922247	-0.3175287
0.51722	248.73433	1e-08	3.623e-05	0.00031979	1.4e-07	-0.0	0.00143062	0.00026398	2.05e-06	703.56741019	701.506907	702.43958389	-0.0494339	0.00921335	-0.31752789
0.51728	248.74071	1e-08	3.623e-05	0.00031979	1.4e-07	-0.0	0.00143062	0.00026398	2.05e-06	703.56627576	701.50705013	702.43854601	-0.04941296	0.00920422	-0.31752707
0.51733	248.74709	1e-08	3.622e-05	0.0003198	1.4e-07	-0.0	0.00143062	0.00026398	2.05e-06	703.56514151	701.50719312	702.43750809	-0.04939201	0.00919511	-0.31752626
0.51739	248.75346	1e-08	3.622e-05	0.0003198	1.4e-07	-0.0	0.00143062	0.00026398	2.05e-06	703.56400744	701.50733597	702.43647013	-0.04937106	0.00918599	-0.31752544
0.51744	248.75982	1e-08	3.622e-05	0.0003198	1.4e-07	0.0	0.00143062	0.00026398	2.05e-06	703.56287356	701.50747867	702.43543212	-0.0493501	0.00917687	-0.31752463
0.5175	248.76618	1e-08	3.622e-05	0.0003198	1.4e-07	0.0	0.00143062	0.00026398	2.05e-06	703.56173986	701.50762124	702.43439408	-0.04932914	0.00916775	-0.31752381
0.52751	249.80713	1e-08	3.584e-05	0.00032019	1.3e-07	0.0	0.00143062	0.00026398	2.05e-06	703.3585493	701.5312222	702.24475311	-0.04537898	0.00752168	-0.31737487
0.52756	249.81219	1e-08	3.583e-05	0.00032019	1.3e-07	0.0	0.00143062	0.00026398	2.05e-06	703.3574509	701.53133905	702.24370695	-0.04535607	0.00751268	-0.31737404
0.52762	249.81723	1e-08	3.583e-05	0.00032019	1.3e-07	-0.0	0.00143062	0.00026398	2.05e-06	703.35635271	701.53145576	702.24266075	-0.04533316	0.00750368	-0.31737322
0.52767	249.82227	1e-08	3.583e-05	0.00032019	1.3e-07	-0.0	0.00143062	0.00026398	2.05e-06	703.35525473	701.53157232	702.2416145	-0.04531022	0.00749468	-0.3173724
0.52773	249.8273	1e-08	3.583e-05	0.00032019	1.3e-07	-0.0	0.00143062	0.00026398	2.05e-06	703.35415696	701.53168875	702.2405682	-0.04528725	0.00748568	-0.31737158
0.52778	249.83233	1e-08	3.583e-05	0.00032019	1.3e-07	-0.0	0.00143062	0.00026398	2.05e-06	703.3530594	701.53180503	702.23952185	-0.04526425	0.00747668	-0.31737076
0.52784	249.83734	1e-08	3.582e-05	0.0003202	1.3e-07	-0.0	0.00143062	0.00026398	2.05e-06	703.35196205	701.53192118	702.23847546	-0.04524119	0.00746768	-0.31736994
0.52789	249.84235	1e-08	3.582e-05	0.0003202	1.3e-07	-0.0	0.00143062	0.00026398	2.05e-06	703.35086491	701.53203719	702.23742901	-0.04521817	0.00745868	-0.31736911
0.52795	249.84735	1e-08	3.582e-05	0.0003202	1.3e-07	0.0	0.00143062	0.00026398	2.05e-06	703.34976799	701.53215305	702.23638251	-0.04519515	0.00744968	-0.31736829
0.528	249.85235	1e-08	3.582e-05	0.0003202	1.3e-07	0.0	0.00143062	0.00026398	2.05e-06	703.34867128	701.53226878	702.23533596	-0.04517207	0.00744068	-0.31736747
0.52806	249.85733	1e-08	3.582e-05	0.0003202	1.3e-07	0.0	0.00143062	0.00026398	2.05e-06	703.34757479	701.53238437	702.23428937	-0.04514898	0.00743168	-0.31736665
0.52811	249.86231	1e-08	3.582e-05	0.00032021	1.3e-07	0.0	0.00143062	0.00026398	2.05e-06	703.3464785	701.53249981	702.23324272	-0.04512584	0.00742269	-0.31736583
0.52817	249.86728	1e-08	3.581e-05	0.00032021	1.3e-07	0.0	0.00143062	0.00026398	2.05e-06	703.34538243	701.53261512	702.23219603	-0.04510267	0.00741369	-0.317365
0.52822	249.87224	1e-08	3.581e-05	0.00032021	1.3e-07	0.0	0.00143062	0.00026398	2.05e-06	703.34428658	701.53273029	702.23114928	-0.04507953	0.00740469	-0.31736418
0.52828	249.8772	1e-08	3.581e-05	0.00032021	1.3e-07	-0.0	0.00143062	0.00026398	2.05e-06	703.34319094	701.53284531	702.23010248	-0.04505638	0.00739569	-0.31736336
0.52833	249.88214	1e-08	3.581e-05	0.00032021	1.3e-07	-0.0	0.00143062	0.00026398	2.05e-06	703.34209551	701.5329602	702.22905564	-0.04503318	0.00738669	-0.31736254
0.52839	249.88708	1e-08	3.581e-05	0.00032021	1.3e-07	-0.0	0.00143062	0.00026398	2.05e-06	703.3410003	701.53307495	702.22800874	-0.04500995	0.00737769	-0.31736171
0.52844	249.89201	1e-08	3.58e-05	0.00032022	1.3e-07	-0.0	0.00143062	0.00026398	2.05e-06	703.33990531	701.53318956	702.2269618	-0.04498667	0.00736869	-0.31736089
0.5285	249.89694	1e-08	3.58e-05	0.00032022	1.3e-07	-0.0	0.00143062	0.00026398	2.05e-06	703.33881053	701.53330403	702.2259148	-0.04496339	0.00735969	-0.31736007
0.53851	250.65535	1e-08	3.553e-05	0.00032049	1.3e-07	0.0	0.00143062	0.00026398	2.05e-06	703.14375044	701.55179849	702.03440598	-0.04011925	0.00570607	-0.31720965
0.53856	250.6587	1e-08	3.553e-05	0.00032049	1.3e-07	0.0	0.00143062	0.00026398	2.05e-06	703.14270669	701.55188713	702.03334755	-0.04008736	0.00569678	-0.31720882
0.53862	250.66204	1e-08	3.553e-05	0.00032049	1.3e-07	0.0	0.00143062	0.00026398	2.05e-06	703.14166332	701.55197562	702.03228905	-0.04005546	0.00568748	-0.31720799
0.53867	250.66537	1e-08	3.553e-05	0.00032049	1.3e-07	0.0	0.00143062	0.00026398	2.05e-06	703.14062033	701.55206397	702.03123046	-0.04002356	0.00567819	-0.31720716
0.53873	250.66869	1e-08	3.552e-05	0.0003205	1.3e-07	0.0	0.00143062	0.00026398	2.05e-06	703.13957773	701.55215217	702.03017179	-0.03999084	0.00566886	-0.31720633
0.53878	250.672	1e-08	3.552e-05	0.0003205	1.3e-07	0.0	0.00143062	0.00026398	2.05e-06	703.13853554	701.55224023	702.02911304	-0.03995813	0.00565953	-0.3172055
0.53884	250.6753	1e-08	3.552e-05	0.0003205	1.3e-07	-0.0	0.00143062	0.00026398	2.05e-06	703.13749375	701.55232815	702.0280542	-0.03992577	0.00565021	-0.31720467
0.53889	250.67859	1e-08	3.552e-05	0.0003205	1.3e-07	-0.0	0.00143062	0.00026398	2.05e-06	703.13645235	701.55241592	702.02699528	-0.03989341	0.0056409	-0.31720383
0.53895	250.68188	1e-08	3.552e-05	0.0003205	1.3e-07	-0.0	0.00143062	0.00026398	2.05e-06	703.13541135	701.55250354	702.02593627	-0.03986105	0.00563158	-0.317203
0.539	250.68515	1e-08	3.552e-05	0.0003205	1.3e-07	-0.0	0.00143062	0.00026398	2.05e-06	703.13437074	701.55259102	702.02487719	-0.03982749	0.00562221	-0.31720217
0.53906	250.68841	1e-08	3.552e-05	0.0003205	1.3e-07	-0.0	0.00143062	0.00026398	2.05e-06	703.13333055	701.55267836	702.02381801	-0.03979454	0.00561286	-0.31720134
0.53911	250.69166	1e-08	3.552e-05	0.0003205	1.3e-07	-0.0	0.00143062	0.00026398	2.05e-06	703.13229078	701.55276554	702.02275875	-0.03976171	0.00560352	-0.31720051
0.53917	250.69491	1e-08	3.552e-05	0.00032051	1.3e-07	-0.0	0.00143062	0.00026398	2.05e-06	703.1312514	701.55285259	702.02169941	-0.03972887	0.00559418	-0.31719967
0.53922	250.69814	1e-08	3.551e-05	0.00032051	1.3e-07	-0.0	0.00143062	0.00026398	2.05e-06	703.13021244	701.55293949	702.02063998	-0.03969589	0.00558484	-0.31719884
0.53928	250.70136	1e-08	3.551e-05	0.00032051	1.3e-07	-0.0	0.00143062	0.00026398	2.05e-06	703.12917388	701.55302624	702.01958046	-0.03966172	0.00557543	-0.31719801
0.53933	250.70457	1e-08	3.551e-05	0.00032051	1.3e-07	-0.0	0.00143062	0.00026398	2.05e-06	703.12813576	701.55311285	702.01852086	-0.03962839	0.00556607	-0.31719718
0.53939	250.70778	1e-08	3.551e-05	0.00032051	1.3e-07	-0.0	0.00143062	0.00026398	2.05e-06	703.12709805	701.55319931	702.01746117	-0.03959507	0.00555671	-0.31719635
0.53944	250.71097	1e-08	3.551e-05	0.00032051	1.3e-07	-0.0	0.00143062	0.00026398	2.05e-06	703.12606076	701.55328563	702.01640139	-0.03956174	0.00554735	-0.31719551
0.5395	250.71415	1e-08	3.551e-05	0.00032051	1.3e-07	-0.0	0.00143062	0.00026398	2.05e-06	703.12502388	701.5533718	702.01534152	-0.03952792	0.00553796	-0.31719468
0.54951	251.09254	1e-08	3.537e-05	0.00032065	1.3e-07	-0.0	0.00143062	0.00026398	2.05e-06	702.94975395	701.56638611	701.82004382	-0.02577983	0.00336103	-0.31704128
0.54956	251.09311	1e-08	3.537e-05	0.00032065	1.3e-07	-0.0	0.00143062	0.00026398	2.05e-06	702.94898703	701.56643832	701.81894113	-0.02543262	0.003331	-0.31704041
0.54962	251.09366	1e-08	3.537e-05	0.00032065	1.3e-07	-0.0	0.00143062	0.00026398	2.05e-06	702.94822908	701.56649006	701.81783726	-0.02505586	0.00329895	-0.31703954
0.54967	251.09417	1e-08	3.537e-05	0.00032065	1.3e-07	-0.0	0.00143062	0.00026398	2.05e-06	702.94748096	701.5665413	701.8167321	-0.02464358	0.00326446	-0.31703868
0.54973	251.09465	1e-08	3.537e-05	0.00032065	1.3e-07	-0.0	0.00143062	0.00026398	2.05e-06	702.9467437	701.56659201	701.81562554	-0.02418798	0.00322698	-0.31703781
0.54978	251.09509	1e-08	3.537e-05	0.00032065	1.3e-07	-0.0	0.00143062	0.00026398	2.05e-06	702.94601855	701.56664213	701.81451741	-0.02367796	0.00318573	-0.31703693
0.54984	251.0955	1e-08	3.537e-05	0.00032065	1.3e-07	-0.0	0.00143062	0.00026398	2.05e-06	702.94530708	701.56669162	701.81340753	-0.02309629	0.00313951	-0.31703606
0.54989	251.09587	1e-08	3.537e-05	0.00032065	1.3e-07	-0.0	0.00143062	0.00026398	2.05e-06	702.94461141	701.56674038	701.81229565	-0.02241813	0.00308655	-0.31703519
0.54995	251.0962	1e-08	3.537e-05	0.00032065	1.3e-07	-0.0	0.00143062	0.00026398	2.05e-06	702.94393435	701.56678833	701.81118143	-0.02159927	0.00302373	-0.31703431
0.55	251.09649	1e-08	3.537e-05	0.00032065	1.3e-07	-0.0	0.00143062	0.00026398	2.05e-06	702.94328007	701.56683529	701.81006438	1608.12539566	141.27552232	180.47809718
