# Supplementary material for: Dataset for the simulated biomass pyrolysis in rotary kilns with varying particle residence time distributions
Source: Data Brief. 2021 Nov 23;39:107603. doi: 10.1016/j.dib.2021.107603 (PMC8633881; doi:10.1016/j.dib.2021.107603)
Supplement: Supplementary Data S1 — Supplementary Raw Research Data. This is open data under the CC BY license http://creativecommons.org/licenses/by/4.0/ [file mmc1.zip › supplementary/109/logFiles/log_Pe80]

l,m	Tau,s	F_w,kg/s	F_is,kg/s	F_c,kg/s	F_rt,kg/s	F_w_wet,kg/s	F_it,kg/s	F_g,kg/s	F_H2O_g,kg/s	T_b,K	T_g,K	T_w,K	q_bed,kW/m	q_gas,kW/m	q_loss,kW/m
5e-05	0.02237	0.0	0.0	0.0	0.0	0.00205272	0.0	0.0	0.0	298.78888766	299.61319117	832.98077387	42.88396758	1.84750341	-0.41998875
0.00011	0.0671	0.0	0.0	0.0	0.0	0.00205272	0.0	0.0	0.0	299.42664212	301.07425689	832.81178512	42.82305101	1.84520007	-0.41985612
0.00016	0.11183	0.0	0.0	0.0	0.0	0.00205272	0.0	0.0	0.0	300.06326582	302.53318788	832.64303349	42.76222743	1.84288261	-0.41972367
0.00022	0.15655	0.0	0.0	0.0	0.0	0.00205272	0.0	0.0	0.0	300.69876132	303.98997434	832.47451867	42.70150527	1.84054958	-0.41959143
0.00027	0.20127	0.0	0.0	0.0	0.0	0.00205272	0.0	0.0	0.0	301.33313143	305.4446055	832.30624035	42.64086195	1.83820486	-0.41945934
0.00033	0.24598	0.0	0.0	0.0	0.0	0.00205272	0.0	0.0	0.0	301.96637832	306.89707324	832.13819826	42.58032675	1.83584336	-0.41932747
0.00038	0.29069	0.0	0.0	0.0	0.0	0.00205272	0.0	0.0	0.0	302.59850495	308.34736601	831.97039208	42.51987776	1.8334689	-0.41919578
0.00044	0.3354	0.0	0.0	0.0	0.0	0.00205272	0.0	0.0	0.0	303.22951369	309.79547483	831.80282151	42.45951333	1.83108176	-0.41906425
0.00049	0.3801	0.0	0.0	0.0	0.0	0.00205272	0.0	0.0	0.0	303.85940688	311.24139093	831.6354863	42.39923797	1.82868116	-0.4189329
0.0105	8.44232	5.1e-07	0.0	0.0	0.0	0.00205221	0.0	0.0	0.0	402.19054184	529.53265506	804.81915336	32.81625809	1.20237842	-0.39788642
0.01056	8.48622	5.2e-07	0.0	0.0	0.0	0.00205219	0.0	0.0	0.0	402.65210592	530.45240356	804.69034236	32.77042755	1.19831299	-0.39778532
0.01061	8.53011	5.4e-07	0.0	0.0	0.0	0.00205217	0.0	0.0	0.0	403.11291344	531.36891947	804.56171847	32.72467014	1.19424076	-0.39768437
0.01067	8.574	5.6e-07	0.0	0.0	0.0	0.00205216	0.0	0.0	0.0	403.5729661	532.28219911	804.43328147	32.67897958	1.19016738	-0.39758357
0.01072	8.61789	5.8e-07	0.0	0.0	0.0	0.00205214	0.0	0.0	0.0	404.03226539	533.1922428	804.30503109	32.63335575	1.18609299	-0.39748292
0.01078	8.66177	6e-07	0.0	0.0	0.0	0.00205212	0.0	0.0	0.0	404.49081279	534.09905096	804.1769671	32.58779857	1.18201764	-0.39738241
0.01083	8.70564	6.2e-07	0.0	0.0	0.0	0.0020521	0.0	0.0	0.0	404.94860978	535.00262407	804.04908924	32.54230797	1.1779414	-0.39728205
0.01089	8.74952	6.4e-07	0.0	0.0	0.0	0.00205208	0.0	0.0	0.0	405.40565783	535.90296263	803.92139728	32.49688389	1.17386433	-0.39718184
0.01094	8.79338	6.6e-07	0.0	0.0	0.0	0.00205205	0.0	0.0	0.0	405.86195842	536.80006719	803.79389095	32.45152575	1.16978695	-0.39708177
0.011	8.83725	6.8e-07	0.0	0.0	0.0	0.00205203	0.0	0.0	0.0	406.31751301	537.69393867	803.66657003	32.4062276	1.16571473	-0.39698184
0.01105	8.8811	7.1e-07	0.0	0.0	0.0	0.00205201	0.0	0.0	0.0	406.77232284	538.58458183	803.53943425	32.36099937	1.16163855	-0.39688206
0.01111	8.92496	7.3e-07	0.0	0.0	0.0	0.00205199	0.0	0.0	0.0	407.2263895	539.47199503	803.41248338	32.31583676	1.15756236	-0.39678243
0.01116	8.96881	7.5e-07	0.0	0.0	0.0	0.00205196	0.0	0.0	0.0	407.67971444	540.35617939	803.28571718	32.27073966	1.15348626	-0.39668294
0.01122	9.01266	7.8e-07	0.0	0.0	0.0	0.00205194	0.0	0.0	0.0	408.1322991	541.23713612	803.15913538	32.22570795	1.14941035	-0.39658359
0.01127	9.0565	8e-07	0.0	0.0	0.0	0.00205191	0.0	0.0	0.0	408.58414491	542.11486649	803.03273775	32.18074151	1.14533474	-0.3964844
0.01133	9.10033	8.3e-07	0.0	0.0	0.0	0.00205189	0.0	0.0	0.0	409.0352533	542.98937185	802.90652405	32.13584024	1.14125954	-0.39638534
0.01138	9.14417	8.6e-07	0.0	0.0	0.0	0.00205186	0.0	0.0	0.0	409.4856257	543.86065362	802.78049401	32.09100373	1.13718511	-0.39628643
0.01144	9.18799	8.9e-07	0.0	0.0	0.0	0.00205183	0.0	0.0	0.0	409.93526353	544.72871348	802.65464741	32.04623072	1.13311272	-0.39618766
0.01149	9.23182	9.1e-07	0.0	0.0	0.0	0.0020518	0.0	0.0	0.0	410.38416814	545.59355393	802.52898399	32.00152338	1.12904021	-0.39608904
0.0215	17.1362	6.902e-05	0.0	0.0	0.0	0.00198363	0.0	0.0	7e-08	481.14489214	653.89562782	782.46019548	24.83774016	0.48921858	-0.38033855
0.02156	17.17924	7.025e-05	0.0	0.0	0.0	0.0019824	0.0	0.0	7e-08	481.47966322	654.2567367	782.36398057	24.80323046	0.48658137	-0.38026303
0.02161	17.22227	7.149e-05	0.0	0.0	0.0	0.00198116	0.0	0.0	7e-08	481.81390145	654.61574752	782.26790497	24.76876921	0.48395546	-0.38018763
0.02167	17.2653	7.275e-05	0.0	0.0	0.0	0.00197989	0.0	0.0	7e-08	482.14760764	654.97266808	782.17196845	24.73435635	0.48134084	-0.38011234
0.02172	17.30833	7.403e-05	0.0	0.0	0.0	0.00197861	0.0	0.0	7e-08	482.4807826	655.32750619	782.07617081	24.69999182	0.47873752	-0.38003715
0.02178	17.35135	7.533e-05	0.0	0.0	0.0	0.00197731	0.0	0.0	8e-08	482.81342713	655.68026963	781.9805118	24.66567556	0.4761455	-0.37996208
0.02183	17.39437	7.665e-05	0.0	0.0	0.0	0.00197599	0.0	0.0	8e-08	483.14554202	656.03096618	781.88499121	24.63140749	0.47356476	-0.37988711
0.02189	17.43739	7.799e-05	0.0	0.0	0.0	0.00197465	0.0	0.0	8e-08	483.4771281	656.37960361	781.78960882	24.59718752	0.47099546	-0.37981225
0.02194	17.4804	7.934e-05	0.0	0.0	0.0	0.00197329	0.0	0.0	8e-08	483.80818615	656.72618988	781.69436439	24.56301566	0.46843739	-0.3797375
0.022	17.5234	8.072e-05	0.0	0.0	0.0	0.00197192	0.0	0.0	8e-08	484.13871696	657.07073267	781.59925772	24.52889182	0.46589059	-0.37966286
0.02205	17.56641	8.211e-05	0.0	0.0	0.0	0.00197052	0.0	0.0	8e-08	484.46872134	657.4132397	781.50428857	24.49481593	0.46335508	-0.37958832
0.02211	17.6094	8.353e-05	0.0	0.0	0.0	0.0019691	0.0	0.0	8e-08	484.79820007	657.75371872	781.40945673	24.46078794	0.46083086	-0.37951389
0.02216	17.6524	8.496e-05	0.0	0.0	0.0	0.00196767	0.0	0.0	9e-08	485.12715393	658.09217748	781.31476197	24.42680779	0.45831793	-0.37943957
0.02222	17.69539	8.642e-05	0.0	0.0	0.0	0.00196621	0.0	0.0	9e-08	485.45558372	658.42862372	781.22020408	24.39287542	0.45581627	-0.37936536
0.02227	17.73837	8.789e-05	0.0	0.0	0.0	0.00196473	0.0	0.0	9e-08	485.78349022	658.76306516	781.12578282	24.35899076	0.4533259	-0.37929126
0.02233	17.78135	8.939e-05	0.0	0.0	0.0	0.00196324	0.0	0.0	9e-08	486.11087421	659.09550951	781.03149798	24.32515375	0.45084679	-0.37921726
0.02238	17.82433	9.091e-05	0.0	0.0	0.0	0.00196172	0.0	0.0	9e-08	486.43773647	659.42596449	780.93734934	24.29136434	0.44837895	-0.37914337
0.02244	17.8673	9.244e-05	0.0	0.0	0.0	0.00196018	0.0	0.0	9e-08	486.76407778	659.75443778	780.84333667	24.25762247	0.44592236	-0.37906959
0.02249	17.91027	9.4e-05	0.0	0.0	0.0	0.00195862	0.0	0.0	9e-08	487.08989891	660.08093709	780.74945976	24.22392808	0.44347703	-0.37899591
0.0325	25.6604	0.00088717	9e-08	0.0	0.0	0.00116449	7e-08	1e-08	8.9e-07	538.47416706	693.93563567	765.71235181	18.82556319	0.16588794	-0.36719415
0.03256	25.7026	0.00089437	1e-07	0.0	0.0	0.00115728	7e-08	1e-08	9e-07	538.71719354	694.01747211	765.63989804	18.79961852	0.16512423	-0.36713729
0.03261	25.7448	0.00090159	1e-07	0.0	0.0	0.00115004	7e-08	1e-08	9e-07	538.95984019	694.09850968	765.56754446	18.77371065	0.16436693	-0.3670805
0.03267	25.78699	0.00090882	1e-07	0.0	0.0	0.0011428	7e-08	1e-08	9.1e-07	539.2021079	694.17875254	765.49529088	18.7478395	0.16361601	-0.36702379
0.03272	25.82918	0.00091608	1e-07	0.0	0.0	0.00113553	8e-08	1e-08	9.2e-07	539.44399759	694.25820482	765.42313716	18.72200501	0.16287146	-0.36696716
0.03278	25.87136	0.00092334	1e-07	0.0	0.0	0.00112825	8e-08	1e-08	9.2e-07	539.68551015	694.33687059	765.35108312	18.6962071	0.16213324	-0.36691061
0.03283	25.91354	0.00093063	1.1e-07	0.0	0.0	0.00112096	8e-08	1e-08	9.3e-07	539.92664649	694.41475387	765.27912862	18.67044569	0.16140132	-0.36685414
0.03289	25.95572	0.00093792	1.1e-07	0.0	0.0	0.00111365	8e-08	1e-08	9.4e-07	540.16740752	694.49185865	765.20727348	18.64472072	0.16067568	-0.36679774
0.03294	25.99789	0.00094523	1.1e-07	0.0	0.0	0.00110633	8e-08	1e-08	9.5e-07	540.40779414	694.56818888	765.13551755	18.61903212	0.15995629	-0.36674142
0.033	26.04006	0.00095256	1.1e-07	0.0	0.0	0.00109899	9e-08	1e-08	9.5e-07	540.64780726	694.64374843	765.06386067	18.59337982	0.15924322	-0.36668518
0.03305	26.08222	0.00095989	1.2e-07	0.0	0.0	0.00109165	9e-08	1e-08	9.6e-07	540.88744777	694.71854116	764.99230268	18.56776377	0.15853647	-0.36662902
0.03311	26.12438	0.00096724	1.2e-07	0.0	0.0	0.00108428	9e-08	1e-08	9.7e-07	541.12671655	694.79257084	764.92084341	18.54218383	0.15783577	-0.36657293
0.03316	26.16653	0.0009746	1.2e-07	0.0	0.0	0.00107691	9e-08	1e-08	9.8e-07	541.36561453	694.86584124	764.84948272	18.51663996	0.15714123	-0.36651693
0.03322	26.20868	0.00098197	1.2e-07	0.0	0.0	0.00106953	1e-07	1e-08	9.8e-07	541.60414264	694.93835607	764.77822044	18.49113209	0.15645283	-0.36646099
0.03327	26.25083	0.00098935	1.3e-07	0.0	0.0	0.00106213	1e-07	1e-08	9.9e-07	541.84230178	695.01011897	764.70705641	18.46566015	0.15577054	-0.36640514
0.03333	26.29297	0.00099674	1.3e-07	0.0	0.0	0.00105473	1e-07	1e-08	1e-06	542.08009286	695.08113357	764.63599048	18.44022405	0.15509434	-0.36634936
0.03338	26.33511	0.00100415	1.3e-07	0.0	0.0	0.00104732	1e-07	1e-08	1.01e-06	542.3175168	695.15140341	764.56502249	18.41482373	0.1544242	-0.36629366
0.03344	26.37725	0.00101155	1.3e-07	0.0	0.0	0.00103989	1.1e-07	2e-08	1.01e-06	542.55457451	695.22093201	764.49415228	18.38945912	0.15376009	-0.36623804
0.03349	26.41938	0.00101897	1.4e-07	0.0	0.0	0.00103246	1.1e-07	2e-08	1.02e-06	542.79126691	695.28972283	764.4233797	18.36413012	0.153102	-0.3661825
0.0435	34.01838	0.00197091	2.41e-06	0.0	3e-08	7.378e-05	3.13e-06	4.7e-07	1.98e-06	580.59196266	696.81113114	753.02329436	14.27454455	0.12614768	-0.35723495
0.04356	34.05976	0.00197256	2.44e-06	0.0	3e-08	7.205e-05	3.18e-06	4.8e-07	1.98e-06	580.77380704	696.75837521	752.96805975	14.25461403	0.12651903	-0.3571916
0.04361	34.10113	0.00197418	2.47e-06	0.0	3e-08	7.035e-05	3.22e-06	4.9e-07	1.98e-06	580.95538801	696.70494283	752.9128985	14.23471561	0.12689605	-0.35714831
0.04367	34.1425	0.00197577	2.5e-06	0.0	3e-08	6.868e-05	3.26e-06	4.9e-07	1.98e-06	581.13670579	696.65083533	752.85781047	14.21484966	0.12727874	-0.35710507
0.04372	34.18387	0.00197733	2.53e-06	0.0	3e-08	6.704e-05	3.31e-06	5e-07	1.99e-06	581.31776058	696.59605411	752.80279553	14.19501658	0.12766708	-0.35706189
0.04378	34.22523	0.00197885	2.55e-06	0.0	3e-08	6.544e-05	3.35e-06	5.1e-07	1.99e-06	581.49855262	696.54060064	752.74785352	14.17514921	0.12806101	-0.35701877
0.04383	34.26659	0.00198034	2.58e-06	0.0	3e-08	6.386e-05	3.39e-06	5.1e-07	1.99e-06	581.67908124	696.48447618	752.69298456	14.15534184	0.12846058	-0.3569757
0.04389	34.30794	0.00198181	2.61e-06	0.0	3e-08	6.232e-05	3.44e-06	5.2e-07	1.99e-06	581.85934703	696.42768242	752.6381884	14.13556615	0.12886575	-0.35693269
0.04394	34.34929	0.00198324	2.64e-06	0.0	3e-08	6.08e-05	3.48e-06	5.3e-07	1.99e-06	582.03935019	696.37022098	752.5834649	14.11581574	0.12927651	-0.35688974
0.044	34.39063	0.00198464	2.67e-06	0.0	3e-08	5.932e-05	3.53e-06	5.4e-07	1.99e-06	582.21909084	696.31209352	752.52881394	14.09608996	0.12969284	-0.35684685
0.04405	34.43198	0.00198601	2.7e-06	0.0	3e-08	5.786e-05	3.58e-06	5.4e-07	1.99e-06	582.39856908	696.25330177	752.47423541	14.0763881	0.13011473	-0.35680401
0.04411	34.47331	0.00198735	2.73e-06	0.0	3e-08	5.643e-05	3.62e-06	5.5e-07	2e-06	582.57778504	696.1938475	752.4197292	14.05670943	0.13054215	-0.35676123
0.04416	34.51464	0.00198866	2.76e-06	0.0	3e-08	5.504e-05	3.67e-06	5.6e-07	2e-06	582.75673879	696.13373255	752.3652952	14.03705313	0.13097509	-0.35671851
0.04422	34.55597	0.00198995	2.79e-06	0.0	3e-08	5.366e-05	3.72e-06	5.7e-07	2e-06	582.93543042	696.07295883	752.31093332	14.0174208	0.13141353	-0.35667584
0.04427	34.5973	0.0019912	2.82e-06	0.0	3e-08	5.232e-05	3.77e-06	5.7e-07	2e-06	583.11386004	696.01152827	752.25664342	13.9978479	0.13185745	-0.35663323
0.04433	34.63862	0.00199243	2.85e-06	0.0	4e-08	5.101e-05	3.82e-06	5.8e-07	2e-06	583.29202819	695.94944269	752.20242528	13.97827376	0.13230683	-0.35659067
0.04438	34.67993	0.00199363	2.88e-06	0.0	4e-08	4.972e-05	3.87e-06	5.9e-07	2e-06	583.46993466	695.88670428	752.14827888	13.9587229	0.13276166	-0.35654818
0.04444	34.72125	0.0019948	2.91e-06	0.0	4e-08	4.845e-05	3.92e-06	6e-07	2e-06	583.64757956	695.82331513	752.09420411	13.93919481	0.13322192	-0.35650573
0.04449	34.76256	0.00199595	2.94e-06	0.0	4e-08	4.722e-05	3.97e-06	6e-07	2.01e-06	583.82496295	695.75927743	752.04020086	13.91968896	0.13368758	-0.35646335
0.05455	42.25374	0.00200782	1.348e-05	1e-08	2.3e-07	4e-08	2.51e-05	3.99e-06	2.05e-06	612.05942422	677.33127318	743.25111174	10.75602354	0.2748914	-0.34956486
0.05461	42.2943	0.0020075	1.357e-05	1e-08	2.3e-07	4e-08	2.53e-05	4.02e-06	2.05e-06	612.19182724	677.22209512	743.20851792	10.74081382	0.27574998	-0.34953143
0.05466	42.33487	0.00200717	1.366e-05	1e-08	2.3e-07	4e-08	2.551e-05	4.05e-06	2.05e-06	612.32400715	677.11312405	743.16597795	10.72564727	0.27660733	-0.34949804
0.05472	42.37542	0.00200684	1.375e-05	1e-08	2.4e-07	4e-08	2.571e-05	4.09e-06	2.05e-06	612.45596449	677.00436379	743.12349165	10.71052762	0.27746341	-0.34946469
0.05477	42.41597	0.00200651	1.384e-05	1e-08	2.4e-07	4e-08	2.592e-05	4.12e-06	2.05e-06	612.58769982	676.89581813	743.08105886	10.6954588	0.27831822	-0.34943139
0.05483	42.45652	0.00200617	1.393e-05	1e-08	2.4e-07	3e-08	2.613e-05	4.15e-06	2.05e-06	612.71921378	676.78749082	743.03867939	10.68044499	0.2791717	-0.34939812
0.05488	42.49707	0.00200584	1.402e-05	1e-08	2.4e-07	3e-08	2.634e-05	4.19e-06	2.05e-06	612.85050705	676.67938557	742.99635305	10.66549054	0.28002386	-0.3493649
0.05494	42.53761	0.0020055	1.411e-05	1e-08	2.4e-07	3e-08	2.655e-05	4.22e-06	2.05e-06	612.98158035	676.57150605	742.95407961	10.6503559	0.28087469	-0.34933172
0.05499	42.57814	0.00200516	1.42e-05	1e-08	2.4e-07	3e-08	2.676e-05	4.26e-06	2.05e-06	613.11243133	676.46385593	742.91185976	10.63533336	0.28172413	-0.34929858
0.05505	42.61868	0.00200482	1.43e-05	1e-08	2.5e-07	3e-08	2.698e-05	4.29e-06	2.05e-06	613.24306141	676.3564388	742.86969307	10.6204039	0.28257215	-0.34926549
0.0551	42.6592	0.00200447	1.439e-05	1e-08	2.5e-07	3e-08	2.719e-05	4.33e-06	2.05e-06	613.37347177	676.24925821	742.82757921	10.60551506	0.28341875	-0.34923243
0.05516	42.69973	0.00200413	1.448e-05	1e-08	2.5e-07	2e-08	2.741e-05	4.36e-06	2.05e-06	613.50366288	676.14231768	742.78551804	10.59066791	0.28426389	-0.34919942
0.05521	42.74025	0.00200378	1.458e-05	1e-08	2.5e-07	2e-08	2.762e-05	4.4e-06	2.05e-06	613.63363526	676.0356207	742.74350939	10.57586353	0.28510756	-0.34916644
0.05527	42.78077	0.00200343	1.467e-05	1e-08	2.5e-07	2e-08	2.784e-05	4.43e-06	2.05e-06	613.76338944	675.92917071	742.70155311	10.56110303	0.28594973	-0.34913351
0.05532	42.82128	0.00200308	1.476e-05	1e-08	2.6e-07	2e-08	2.806e-05	4.47e-06	2.05e-06	613.89292594	675.82297111	742.65964905	10.54638748	0.28679038	-0.34910062
0.05538	42.86179	0.00200272	1.486e-05	1e-08	2.6e-07	2e-08	2.829e-05	4.5e-06	2.05e-06	614.02224531	675.71702527	742.61779705	10.53171798	0.28762949	-0.34906777
0.05543	42.90229	0.00200237	1.496e-05	1e-08	2.6e-07	2e-08	2.851e-05	4.54e-06	2.05e-06	614.15134812	675.61133651	742.57599693	10.51685437	0.28846702	-0.34903497
0.05549	42.94279	0.00200201	1.505e-05	1e-08	2.6e-07	2e-08	2.873e-05	4.58e-06	2.05e-06	614.28023184	675.50590819	742.53424943	10.50215097	0.28930296	-0.3490022
0.06555	50.28719	0.00189833	3.999e-05	1.2e-07	8.6e-07	0.0	9.566e-05	1.57e-05	2.05e-06	634.44686205	662.31671807	735.7029046	8.14033687	0.40476854	-0.34364018
0.06561	50.32696	0.00189753	4.017e-05	1.2e-07	8.7e-07	0.0	9.619e-05	1.579e-05	2.05e-06	634.53968627	662.27979482	735.66963662	8.12912362	0.4051836	-0.34361407
0.06566	50.36672	0.00189673	4.035e-05	1.2e-07	8.7e-07	0.0	9.671e-05	1.588e-05	2.05e-06	634.63233573	662.24321365	735.63640915	8.11792737	0.40559654	-0.34358799
0.06572	50.40648	0.00189593	4.053e-05	1.2e-07	8.8e-07	-0.0	9.724e-05	1.597e-05	2.05e-06	634.72481068	662.20697334	735.60322214	8.10674811	0.40600736	-0.34356194
0.06577	50.44624	0.00189512	4.071e-05	1.2e-07	8.8e-07	-0.0	9.777e-05	1.606e-05	2.05e-06	634.81711134	662.17107265	735.57007552	8.0955858	0.40641608	-0.34353592
0.06583	50.48599	0.00189431	4.089e-05	1.2e-07	8.9e-07	-0.0	9.831e-05	1.615e-05	2.05e-06	634.90923794	662.13551033	735.53696926	8.08444042	0.40682269	-0.34350993
0.06588	50.52574	0.0018935	4.107e-05	1.3e-07	8.9e-07	-0.0	9.884e-05	1.624e-05	2.05e-06	635.00119072	662.10028514	735.50390328	8.07331138	0.40722738	-0.34348398
0.06594	50.56548	0.00189268	4.125e-05	1.3e-07	9e-07	-0.0	9.938e-05	1.633e-05	2.05e-06	635.0929699	662.06539573	735.47087753	8.06219949	0.40762991	-0.34345806
0.06599	50.60522	0.00189187	4.143e-05	1.3e-07	9e-07	-0.0	9.992e-05	1.642e-05	2.05e-06	635.18457572	662.0308409	735.43789197	8.05110466	0.4080303	-0.34343216
0.06605	50.64496	0.00189105	4.161e-05	1.3e-07	9.1e-07	-0.0	0.00010046	1.651e-05	2.05e-06	635.2760084	661.99661943	735.40494653	8.04002676	0.40842858	-0.34340631
0.0661	50.68469	0.00189022	4.179e-05	1.3e-07	9.1e-07	-0.0	0.000101	1.66e-05	2.05e-06	635.36726819	661.96273007	735.37204116	8.02896581	0.40882476	-0.34338048
0.06616	50.72442	0.0018894	4.198e-05	1.3e-07	9.1e-07	-0.0	0.00010155	1.669e-05	2.05e-06	635.4583553	661.92917158	735.33917579	8.01792179	0.40921884	-0.34335468
0.06621	50.76414	0.00188857	4.216e-05	1.3e-07	9.2e-07	-0.0	0.00010209	1.679e-05	2.05e-06	635.54926997	661.89594272	735.30635039	8.00689472	0.40961081	-0.34332892
0.06627	50.80386	0.00188774	4.234e-05	1.4e-07	9.2e-07	-0.0	0.00010264	1.688e-05	2.05e-06	635.64001242	661.86304226	735.27356488	7.99588425	0.41000079	-0.34330318
0.06632	50.84358	0.00188691	4.253e-05	1.4e-07	9.3e-07	-0.0	0.00010319	1.697e-05	2.05e-06	635.7305829	661.83046888	735.24081923	7.98489037	0.41038876	-0.34327748
0.06638	50.88329	0.00188607	4.271e-05	1.4e-07	9.3e-07	-0.0	0.00010374	1.706e-05	2.05e-06	635.82098163	661.79822127	735.20811336	7.97391314	0.41077472	-0.34325181
0.06643	50.923	0.00188523	4.29e-05	1.4e-07	9.4e-07	-0.0	0.0001043	1.716e-05	2.05e-06	635.91120884	661.76629816	735.17544723	7.96295261	0.41115864	-0.34322617
0.06649	50.96271	0.00188439	4.308e-05	1.4e-07	9.4e-07	-0.0	0.00010485	1.725e-05	2.05e-06	636.00126477	661.73469823	735.14282077	7.95200872	0.41154056	-0.34320056
0.07655	58.16244	0.00168646	8.361e-05	7e-07	2.09e-06	-0.0	0.00023785	3.996e-05	2.05e-06	649.84404518	660.06491443	729.78587002	6.20748514	0.45421109	-0.33899576
0.07661	58.20142	0.00168516	8.386e-05	7.1e-07	2.09e-06	-0.0	0.00023873	4.011e-05	2.05e-06	649.90665515	660.07162923	729.75966847	6.19925678	0.45432764	-0.33897522
0.07666	58.2404	0.00168385	8.412e-05	7.1e-07	2.1e-06	-0.0	0.00023962	4.026e-05	2.05e-06	649.96913903	660.07845343	729.73349736	6.19102588	0.45444439	-0.33895468
0.07672	58.27938	0.00168254	8.437e-05	7.2e-07	2.11e-06	-0.0	0.00024051	4.042e-05	2.05e-06	650.03149678	660.08538717	729.70735669	6.18279114	0.45456144	-0.33893412
0.07677	58.31835	0.00168123	8.462e-05	7.3e-07	2.12e-06	-0.0	0.0002414	4.057e-05	2.05e-06	650.09372833	660.09243073	729.68124649	6.17458387	0.4546765	-0.33891362
0.07683	58.35731	0.00167992	8.487e-05	7.3e-07	2.12e-06	-0.0	0.00024229	4.072e-05	2.05e-06	650.15583422	660.09958237	729.65516664	6.16639194	0.45479039	-0.33889315
0.07688	58.39628	0.0016786	8.513e-05	7.4e-07	2.13e-06	-0.0	0.00024319	4.088e-05	2.05e-06	650.21781475	660.10684111	729.62911711	6.15823701	0.45490153	-0.33887275
0.07694	58.43523	0.00167729	8.538e-05	7.4e-07	2.14e-06	-0.0	0.00024408	4.103e-05	2.05e-06	650.27967067	660.11420461	729.60309776	6.15008471	0.45501246	-0.33885235
0.07699	58.47419	0.00167597	8.563e-05	7.5e-07	2.15e-06	-0.0	0.00024498	4.119e-05	2.05e-06	650.34140202	660.1216727	729.57710858	6.14191869	0.45512442	-0.33883193
0.07705	58.51314	0.00167465	8.589e-05	7.5e-07	2.15e-06	-0.0	0.00024588	4.134e-05	2.05e-06	650.40300854	660.12924626	729.55114963	6.133757	0.45523608	-0.33881151
0.0771	58.55209	0.00167332	8.614e-05	7.6e-07	2.16e-06	-0.0	0.00024678	4.15e-05	2.05e-06	650.4644903	660.13692502	729.52522088	6.12562536	0.45534561	-0.33879115
0.07716	58.59103	0.001672	8.639e-05	7.6e-07	2.17e-06	-0.0	0.00024768	4.165e-05	2.05e-06	650.52584791	660.14470714	729.49932222	6.11750831	0.45545402	-0.33877082
0.07721	58.62997	0.00167067	8.665e-05	7.7e-07	2.18e-06	-0.0	0.00024859	4.181e-05	2.05e-06	650.58708167	660.15259168	729.47345362	6.10941795	0.45556047	-0.33875054
0.07727	58.66891	0.00166934	8.69e-05	7.7e-07	2.18e-06	-0.0	0.00024949	4.197e-05	2.05e-06	650.64819211	660.16057701	729.44761498	6.10133802	0.45566615	-0.33873028
0.07732	58.70784	0.00166801	8.716e-05	7.8e-07	2.19e-06	-0.0	0.0002504	4.212e-05	2.05e-06	650.70917944	660.16866247	729.42180626	6.09324569	0.45577275	-0.33871
0.07738	58.74677	0.00166668	8.741e-05	7.9e-07	2.2e-06	0.0	0.00025131	4.228e-05	2.05e-06	650.77004342	660.17684883	729.3960275	6.08522926	0.45587394	-0.33868986
0.07743	58.78569	0.00166534	8.767e-05	7.9e-07	2.21e-06	0.0	0.00025222	4.244e-05	2.05e-06	650.83078557	660.1851315	729.37027844	6.07720302	0.45597584	-0.33866969
0.07749	58.82461	0.00166401	8.792e-05	8e-07	2.21e-06	0.0	0.00025313	4.259e-05	2.05e-06	650.89140571	660.19351108	729.34455912	6.06915037	0.45607962	-0.33864949
0.08755	65.88155	0.00139279	0.00013703	2.51e-06	3.7e-06	0.0	0.00043958	7.506e-05	2.05e-06	660.18217177	662.77272886	725.09822864	4.7860512	0.46315087	-0.33531618
0.08761	65.91976	0.00139121	0.0001373	2.52e-06	3.71e-06	-0.0	0.00044067	7.525e-05	2.05e-06	660.22449531	662.78998596	725.07732742	4.77994995	0.4631401	-0.33529975
0.08766	65.95796	0.00138963	0.00013757	2.53e-06	3.72e-06	-0.0	0.00044177	7.544e-05	2.05e-06	660.26674166	662.80725741	725.05644913	4.77386454	0.46312859	-0.33528336
0.08772	65.99616	0.00138804	0.00013785	2.55e-06	3.73e-06	-0.0	0.00044287	7.563e-05	2.05e-06	660.30891123	662.82454278	725.03559373	4.76778967	0.46311659	-0.33526699
0.08777	66.03435	0.00138646	0.00013812	2.56e-06	3.73e-06	-0.0	0.00044397	7.583e-05	2.05e-06	660.3510043	662.84184181	725.01476117	4.76173832	0.46310348	-0.33525066
0.08783	66.07255	0.00138487	0.00013839	2.57e-06	3.74e-06	-0.0	0.00044507	7.602e-05	2.05e-06	660.39302148	662.85915388	724.99395136	4.75567854	0.46309078	-0.33523432
0.08788	66.11073	0.00138328	0.00013866	2.59e-06	3.75e-06	0.0	0.00044616	7.621e-05	2.05e-06	660.43496256	662.87647921	724.97316435	4.74962138	0.46307795	-0.33521799
0.08794	66.14892	0.0013817	0.00013894	2.6e-06	3.76e-06	0.0	0.00044726	7.641e-05	2.05e-06	660.4768276	662.89381774	724.95240011	4.74358013	0.46306439	-0.33520168
0.08799	66.1871	0.00138011	0.00013921	2.62e-06	3.77e-06	0.0	0.00044836	7.66e-05	2.05e-06	660.51861702	662.91116906	724.9316586	4.73755061	0.46305029	-0.3351854
0.08805	66.22527	0.00137852	0.00013948	2.63e-06	3.78e-06	0.0	0.00044946	7.679e-05	2.05e-06	660.56033113	662.92853289	724.91093976	4.73154085	0.46303527	-0.33516917
0.0881	66.26344	0.00137693	0.00013975	2.64e-06	3.78e-06	0.0	0.00045056	7.699e-05	2.05e-06	660.60197045	662.94590871	724.89024354	4.72552131	0.4630207	-0.33515291
0.08816	66.30161	0.00137534	0.00014003	2.66e-06	3.79e-06	-0.0	0.00045167	7.718e-05	2.05e-06	660.64353473	662.96329678	724.86956996	4.71951038	0.46300575	-0.33513667
0.08821	66.33977	0.00137375	0.0001403	2.67e-06	3.8e-06	-0.0	0.00045277	7.737e-05	2.05e-06	660.68502419	662.98069689	724.848919	4.71351322	0.46299016	-0.33512045
0.08827	66.37793	0.00137216	0.00014057	2.69e-06	3.81e-06	-0.0	0.00045387	7.757e-05	2.05e-06	660.7264392	662.99810869	724.8282906	4.707533	0.4629738	-0.33510427
0.08832	66.41609	0.00137057	0.00014084	2.7e-06	3.82e-06	-0.0	0.00045497	7.776e-05	2.05e-06	660.7677802	663.01553176	724.8076847	4.70155773	0.46295721	-0.33508811
0.08838	66.45424	0.00136898	0.00014111	2.71e-06	3.82e-06	0.0	0.00045608	7.795e-05	2.05e-06	660.80904734	663.03296599	724.78710129	4.69557951	0.46294076	-0.33507193
0.08843	66.49239	0.00136739	0.00014139	2.73e-06	3.83e-06	0.0	0.00045718	7.815e-05	2.05e-06	660.85024052	663.05041146	724.76654038	4.6896161	0.46292364	-0.33505579
0.08849	66.53054	0.0013658	0.00014166	2.74e-06	3.84e-06	0.0	0.00045828	7.834e-05	2.05e-06	660.89136014	663.06786779	724.74600191	4.68366444	0.46290598	-0.33503967
0.09855	73.44634	0.0010731	0.00018924	6.3e-06	5.27e-06	-0.0	0.00066231	0.00011444	2.05e-06	667.40117285	666.29187801	721.33610668	3.72115644	0.45464102	-0.33236297
0.09861	73.48378	0.00107153	0.00018948	6.33e-06	5.28e-06	-0.0	0.00066341	0.00011464	2.05e-06	667.43233036	666.30909058	721.31923395	3.71650774	0.45457515	-0.33234974
0.09866	73.52121	0.00106996	0.00018972	6.35e-06	5.28e-06	0.0	0.00066451	0.00011484	2.05e-06	667.46345136	666.32629484	721.30237891	3.71185544	0.45450938	-0.3323365
0.09872	73.55865	0.00106839	0.00018997	6.38e-06	5.29e-06	0.0	0.00066561	0.00011503	2.05e-06	667.49453574	666.34349081	721.28554159	3.70721191	0.45444336	-0.33232328
0.09877	73.59607	0.00106682	0.00019021	6.4e-06	5.3e-06	0.0	0.00066671	0.00011523	2.05e-06	667.52558378	666.36067844	721.26872194	3.70257675	0.45437712	-0.33231008
0.09883	73.6335	0.00106525	0.00019045	6.43e-06	5.31e-06	0.0	0.00066781	0.00011542	2.05e-06	667.5565957	666.37785768	721.25191993	3.69795066	0.45431063	-0.3322969
0.09888	73.67092	0.00106368	0.00019069	6.45e-06	5.31e-06	-0.0	0.00066891	0.00011562	2.05e-06	667.58757178	666.39502847	721.23513554	3.69332114	0.45424424	-0.33228371
0.09894	73.70833	0.00106211	0.00019093	6.48e-06	5.32e-06	-0.0	0.00067001	0.00011582	2.05e-06	667.61851191	666.41219083	721.21836877	3.68870034	0.4541776	-0.33227055
0.09899	73.74575	0.00106054	0.00019117	6.5e-06	5.33e-06	-0.0	0.00067111	0.00011601	2.05e-06	667.64941636	666.42934473	721.20161959	3.68408795	0.45411075	-0.3322574
0.09905	73.78315	0.00105898	0.00019141	6.53e-06	5.33e-06	-0.0	0.00067221	0.00011621	2.05e-06	667.68028537	666.4464901	721.18488798	3.67948415	0.45404366	-0.33224428
0.0991	73.82056	0.00105741	0.00019165	6.55e-06	5.34e-06	0.0	0.0006733	0.0001164	2.05e-06	667.71111919	666.46362689	721.1681739	3.67487724	0.45397666	-0.33223115
0.09916	73.85796	0.00105585	0.00019189	6.58e-06	5.35e-06	0.0	0.0006744	0.0001166	2.05e-06	667.74191773	666.48075514	721.15147736	3.67027901	0.45390942	-0.33221804
0.09921	73.89536	0.00105428	0.00019213	6.6e-06	5.35e-06	0.0	0.0006755	0.00011679	2.05e-06	667.77268125	666.49787478	721.13479833	3.66568934	0.45384196	-0.33220495
0.09927	73.93275	0.00105272	0.00019237	6.63e-06	5.36e-06	0.0	0.00067659	0.00011699	2.05e-06	667.80340999	666.51498577	721.11813678	3.6611075	0.45377429	-0.33219188
0.09932	73.97014	0.00105116	0.00019261	6.66e-06	5.37e-06	-0.0	0.00067769	0.00011718	2.05e-06	667.8341042	666.53208807	721.10149268	3.65652297	0.4537067	-0.3321788
0.09938	74.00752	0.00104959	0.00019285	6.68e-06	5.37e-06	-0.0	0.00067878	0.00011738	2.05e-06	667.86476379	666.5491817	721.08486604	3.65194714	0.45363887	-0.33216575
0.09943	74.04491	0.00104803	0.00019309	6.71e-06	5.38e-06	-0.0	0.00067988	0.00011758	2.05e-06	667.89538901	666.5662666	721.06825683	3.64738005	0.45357082	-0.33215272
0.09949	74.08228	0.00104647	0.00019333	6.73e-06	5.39e-06	-0.0	0.00068097	0.00011777	2.05e-06	667.92598012	666.58334274	721.05166502	3.6428199	0.45350259	-0.3321397
0.10955	80.8584	0.00077645	0.00023228	1.259e-05	6.45e-06	0.0	0.00087097	0.00015191	2.05e-06	673.1020321	669.54588949	718.28927043	2.88917516	0.43946974	-0.32997125
0.1096	80.89508	0.00077508	0.00023247	1.262e-05	6.46e-06	-0.0	0.00087194	0.00015209	2.05e-06	673.12876096	669.56116935	718.27557729	2.88544326	0.43938869	-0.32996049
0.10966	80.93176	0.00077371	0.00023265	1.266e-05	6.46e-06	-0.0	0.00087291	0.00015227	2.05e-06	673.15548013	669.57643955	718.26189847	2.88171661	0.43930763	-0.32994975
0.10971	80.96843	0.00077234	0.00023284	1.27e-05	6.47e-06	-0.0	0.00087388	0.00015244	2.05e-06	673.18218975	669.59170012	718.24823394	2.8779961	0.43922656	-0.32993903
0.10977	81.0051	0.00077097	0.00023302	1.274e-05	6.47e-06	-0.0	0.00087485	0.00015262	2.05e-06	673.20888999	669.60695105	718.23458368	2.87427817	0.43914548	-0.32992832
0.10982	81.04176	0.0007696	0.0002332	1.278e-05	6.47e-06	0.0	0.00087582	0.00015279	2.05e-06	673.23558093	669.62219237	718.22094768	2.87056117	0.43906441	-0.3299176
0.10988	81.07842	0.00076823	0.00023339	1.282e-05	6.48e-06	0.0	0.00087678	0.00015297	2.05e-06	673.26226259	669.63742406	718.20732593	2.86684961	0.43898333	-0.32990691
0.10993	81.11508	0.00076686	0.00023357	1.286e-05	6.48e-06	0.0	0.00087775	0.00015314	2.05e-06	673.28893513	669.65264615	718.19371841	2.8631454	0.43890223	-0.32989624
0.10999	81.15173	0.0007655	0.00023375	1.289e-05	6.49e-06	0.0	0.00087871	0.00015332	2.05e-06	673.31559875	669.66785866	718.18012511	2.85943923	0.43882115	-0.32988556
0.11004	81.18838	0.00076413	0.00023394	1.293e-05	6.49e-06	-0.0	0.00087968	0.00015349	2.05e-06	673.3422534	669.68306157	718.16654602	2.85573804	0.43874005	-0.3298749
0.1101	81.22502	0.00076277	0.00023412	1.297e-05	6.5e-06	-0.0	0.00088064	0.00015367	2.05e-06	673.36889922	669.69825491	718.15298112	2.85204263	0.43865896	-0.32986426
0.11015	81.26166	0.00076141	0.0002343	1.301e-05	6.5e-06	-0.0	0.0008816	0.00015384	2.05e-06	673.39553638	669.71343868	718.1394304	2.84835064	0.43857786	-0.32985362
0.11021	81.2983	0.00076005	0.00023448	1.305e-05	6.51e-06	0.0	0.00088256	0.00015401	2.05e-06	673.42216496	669.7286129	718.12589384	2.84465895	0.43849676	-0.32984299
0.11026	81.33493	0.00075869	0.00023466	1.309e-05	6.51e-06	0.0	0.00088352	0.00015419	2.05e-06	673.44878498	669.74377756	718.11237144	2.8409726	0.43841566	-0.32983237
0.11032	81.37156	0.00075733	0.00023484	1.313e-05	6.52e-06	0.0	0.00088448	0.00015436	2.05e-06	673.47539659	669.75893268	718.09886318	2.83729341	0.43833456	-0.32982178
0.11037	81.40819	0.00075598	0.00023502	1.317e-05	6.52e-06	0.0	0.00088544	0.00015454	2.05e-06	673.50199999	669.77407829	718.08536903	2.83361286	0.43825347	-0.32981118
0.11043	81.44481	0.00075462	0.0002352	1.321e-05	6.52e-06	-0.0	0.0008864	0.00015471	2.05e-06	673.52859514	669.78921436	718.071889	2.82993677	0.43817237	-0.3298006
0.11048	81.48143	0.00075327	0.00023538	1.325e-05	6.53e-06	-0.0	0.00088736	0.00015488	2.05e-06	673.55518217	669.80434093	718.05842308	2.82626621	0.43809127	-0.32979003
0.12055	88.11914	0.0005279	0.00026277	2.165e-05	7.1e-06	-0.0	0.00104714	0.0001841	2.05e-06	678.37649601	672.42403022	715.81871765	2.20751414	0.42381788	-0.3280319
0.1206	88.15507	0.0005268	0.00026289	2.17e-05	7.1e-06	0.0	0.00104793	0.00018425	2.05e-06	678.40304224	672.43760123	715.80764162	2.2043893	0.42374559	-0.3280232
0.12066	88.19099	0.00052569	0.00026301	2.175e-05	7.1e-06	0.0	0.00104871	0.00018439	2.05e-06	678.42959479	672.45116488	715.79657758	2.20126846	0.42367344	-0.32801452
0.12071	88.22691	0.00052459	0.00026313	2.181e-05	7.11e-06	0.0	0.0010495	0.00018454	2.05e-06	678.45615375	672.46472117	715.78552552	2.19814998	0.42360138	-0.32800585
0.12077	88.26282	0.00052349	0.00026324	2.186e-05	7.11e-06	-0.0	0.00105028	0.00018468	2.05e-06	678.48271916	672.47827012	715.77448544	2.19503215	0.42352934	-0.32799717
0.12082	88.29873	0.00052239	0.00026336	2.191e-05	7.11e-06	-0.0	0.00105106	0.00018483	2.05e-06	678.50929106	672.49181174	715.76345733	2.19191836	0.42345745	-0.32798852
0.12088	88.33464	0.00052129	0.00026348	2.197e-05	7.11e-06	-0.0	0.00105185	0.00018497	2.05e-06	678.53586953	672.50534603	715.75244118	2.1888079	0.42338568	-0.32797988
0.12093	88.37054	0.00052019	0.0002636	2.202e-05	7.11e-06	0.0	0.00105263	0.00018511	2.05e-06	678.56245466	672.51887303	715.74143697	2.18569737	0.4233139	-0.32797123
0.12099	88.40644	0.0005191	0.00026371	2.207e-05	7.12e-06	0.0	0.00105341	0.00018526	2.05e-06	678.58904643	672.53239271	715.7304447	2.18259033	0.42324226	-0.3279626
0.12104	88.44234	0.000518	0.00026383	2.213e-05	7.12e-06	0.0	0.00105419	0.0001854	2.05e-06	678.61564492	672.54590512	715.71946436	2.1794878	0.42317078	-0.32795399
0.1211	88.47823	0.00051691	0.00026395	2.218e-05	7.12e-06	-0.0	0.00105496	0.00018555	2.05e-06	678.64225025	672.55941025	715.70849593	2.17638464	0.42309928	-0.32794538
0.12115	88.51412	0.00051582	0.00026406	2.223e-05	7.12e-06	-0.0	0.00105574	0.00018569	2.05e-06	678.6688624	672.57290811	715.69753942	2.17328477	0.4230279	-0.32793677
0.12121	88.55	0.00051473	0.00026418	2.229e-05	7.12e-06	-0.0	0.00105652	0.00018583	2.05e-06	678.69548144	672.58639872	715.68659481	2.1701892	0.42295668	-0.32792819
0.12126	88.58588	0.00051364	0.00026429	2.234e-05	7.12e-06	-0.0	0.00105729	0.00018598	2.05e-06	678.72210747	672.59988209	715.67566208	2.16709385	0.42288548	-0.3279196
0.12132	88.62176	0.00051255	0.00026441	2.239e-05	7.13e-06	0.0	0.00105806	0.00018612	2.05e-06	678.74874051	672.61335822	715.66474123	2.16400114	0.42281437	-0.32791103
0.12137	88.65763	0.00051147	0.00026452	2.245e-05	7.13e-06	0.0	0.00105884	0.00018626	2.05e-06	678.77538059	672.62682713	715.65383226	2.1609124	0.42274342	-0.32790247
0.12143	88.6935	0.00051038	0.00026464	2.25e-05	7.13e-06	0.0	0.00105961	0.0001864	2.05e-06	678.80202783	672.64028883	715.64293515	2.15782493	0.42267251	-0.32789391
0.12148	88.72937	0.0005093	0.00026475	2.256e-05	7.13e-06	-0.0	0.00106038	0.00018655	2.05e-06	678.82868224	672.65374334	715.63204989	2.15473919	0.42260167	-0.32788537
0.13155	95.22978	0.00033428	0.00028015	3.378e-05	7.21e-06	-0.0	0.00118534	0.0002099	2.05e-06	683.87499041	675.00461203	713.83048842	1.62665875	0.41155085	-0.32647122
0.1316	95.26496	0.00033345	0.0002802	3.385e-05	7.21e-06	-0.0	0.00118594	0.00021001	2.05e-06	683.90369677	675.01689609	713.82163811	1.6239528	0.41150251	-0.32646427
0.13166	95.30014	0.00033262	0.00028026	3.392e-05	7.21e-06	0.0	0.00118653	0.00021013	2.05e-06	683.93241716	675.02917445	713.81279814	1.62124712	0.4114542	-0.32645733
0.13171	95.33531	0.00033179	0.00028031	3.399e-05	7.21e-06	0.0	0.00118713	0.00021024	2.05e-06	683.96115158	675.04144711	713.80396849	1.6185443	0.41140612	-0.3264504
0.13177	95.37047	0.00033097	0.00028037	3.405e-05	7.21e-06	0.0	0.00118772	0.00021035	2.05e-06	683.98990006	675.05371407	713.79514917	1.61584335	0.41135819	-0.32644348
0.13182	95.40564	0.00033014	0.00028042	3.412e-05	7.21e-06	-0.0	0.00118831	0.00021046	2.05e-06	684.01866261	675.06597535	713.78634017	1.61314299	0.41131032	-0.32643656
0.13188	95.4408	0.00032931	0.00028047	3.419e-05	7.21e-06	-0.0	0.0011889	0.00021057	2.05e-06	684.04743925	675.07823094	713.77754147	1.61044551	0.41126269	-0.32642966
0.13193	95.47595	0.00032849	0.00028053	3.426e-05	7.21e-06	-0.0	0.00118949	0.00021069	2.05e-06	684.07623001	675.09048085	713.76875308	1.60774954	0.41121518	-0.32642276
0.13199	95.5111	0.00032767	0.00028058	3.433e-05	7.21e-06	0.0	0.00119008	0.0002108	2.05e-06	684.10503489	675.10272508	713.75997498	1.60505452	0.41116776	-0.32641587
0.13204	95.54625	0.00032685	0.00028063	3.44e-05	7.2e-06	0.0	0.00119067	0.00021091	2.05e-06	684.13385392	675.11496364	713.75120716	1.60236233	0.41112057	-0.32640899
0.1321	95.5814	0.00032603	0.00028068	3.447e-05	7.2e-06	0.0	0.00119126	0.00021102	2.05e-06	684.16268711	675.12719654	713.74244963	1.5996713	0.41107348	-0.32640211
0.13215	95.61654	0.00032521	0.00028074	3.454e-05	7.2e-06	-0.0	0.00119184	0.00021113	2.05e-06	684.19153448	675.13942378	713.73370237	1.59698163	0.41102651	-0.32639525
0.13221	95.65167	0.00032439	0.00028079	3.461e-05	7.2e-06	-0.0	0.00119243	0.00021124	2.05e-06	684.22039605	675.15164536	713.72496538	1.5942947	0.41097978	-0.32638839
0.13226	95.68681	0.00032358	0.00028084	3.468e-05	7.2e-06	-0.0	0.00119301	0.00021135	2.05e-06	684.24927183	675.16386129	713.71623865	1.59160863	0.41093311	-0.32638154
0.13232	95.72194	0.00032276	0.00028089	3.475e-05	7.2e-06	0.0	0.0011936	0.00021146	2.05e-06	684.27816184	675.17607157	713.70752217	1.58892417	0.41088658	-0.3263747
0.13237	95.75706	0.00032195	0.00028094	3.482e-05	7.2e-06	0.0	0.00119418	0.00021158	2.05e-06	684.3070661	675.18827621	713.69881593	1.58624253	0.4108403	-0.32636787
0.13243	95.79218	0.00032114	0.00028099	3.489e-05	7.2e-06	0.0	0.00119476	0.00021169	2.05e-06	684.33598462	675.20047521	713.69011994	1.5835614	0.41079406	-0.32636104
0.13248	95.8273	0.00032033	0.00028104	3.496e-05	7.2e-06	-0.0	0.00119534	0.0002118	2.05e-06	684.36491742	675.21266858	713.68143417	1.58088211	0.41074798	-0.32635422
0.14255	102.19139	0.00019351	0.00028504	4.939e-05	6.84e-06	0.0	0.00128653	0.00022936	2.05e-06	689.90578309	677.35231225	712.25738454	1.11678358	0.40494113	-0.32523647
0.1426	102.22583	0.00019293	0.00028503	4.948e-05	6.84e-06	0.0	0.00128695	0.00022944	2.05e-06	689.93737542	677.36351158	712.2504719	1.11437794	0.40492413	-0.32523104
0.14266	102.26026	0.00019235	0.00028502	4.957e-05	6.84e-06	-0.0	0.00128736	0.00022952	2.05e-06	689.96898098	677.37470556	712.24356835	1.11197336	0.40490727	-0.32522562
0.14271	102.29469	0.00019178	0.00028502	4.965e-05	6.83e-06	-0.0	0.00128778	0.0002296	2.05e-06	690.00059975	677.3858942	712.23667389	1.10957086	0.40489066	-0.32522021
0.14277	102.32911	0.0001912	0.00028501	4.974e-05	6.83e-06	0.0	0.0012882	0.00022968	2.05e-06	690.03223168	677.39707749	712.22978849	1.10716872	0.4048741	-0.32521481
0.14282	102.36353	0.00019063	0.00028501	4.983e-05	6.83e-06	0.0	0.00128861	0.00022976	2.05e-06	690.06387677	677.40825543	712.22291217	1.10476843	0.40485777	-0.32520941
0.14288	102.39795	0.00019005	0.000285	4.992e-05	6.82e-06	0.0	0.00128903	0.00022985	2.05e-06	690.09553496	677.41942802	712.21604492	1.10236947	0.40484161	-0.32520402
0.14293	102.43236	0.00018948	0.00028499	5.001e-05	6.82e-06	-0.0	0.00128944	0.00022993	2.05e-06	690.12720623	677.43059526	712.20918673	1.09997132	0.40482554	-0.32519864
0.14299	102.46677	0.00018891	0.00028498	5.009e-05	6.82e-06	-0.0	0.00128985	0.00023001	2.05e-06	690.15889056	677.44175714	712.20233759	1.0975752	0.40480973	-0.32519326
0.14304	102.50118	0.00018834	0.00028498	5.018e-05	6.82e-06	-0.0	0.00129026	0.00023009	2.05e-06	690.1905879	677.45291367	712.19549749	1.09517967	0.40479399	-0.32518789
0.1431	102.53558	0.00018777	0.00028497	5.027e-05	6.81e-06	0.0	0.00129068	0.00023017	2.05e-06	690.22229823	677.46406485	712.18866645	1.09278567	0.40477844	-0.32518253
0.14315	102.56998	0.0001872	0.00028496	5.036e-05	6.81e-06	0.0	0.00129109	0.00023025	2.05e-06	690.25402152	677.47521066	712.18184444	1.09039337	0.4047631	-0.32517718
0.14321	102.60437	0.00018663	0.00028495	5.045e-05	6.81e-06	-0.0	0.00129149	0.00023033	2.05e-06	690.28575772	677.48635112	712.17503146	1.08800157	0.40474783	-0.32517183
0.14326	102.63876	0.00018607	0.00028494	5.054e-05	6.8e-06	-0.0	0.0012919	0.00023041	2.05e-06	690.31750683	677.49748622	712.16822751	1.08561183	0.40473281	-0.32516649
0.14332	102.67315	0.0001855	0.00028493	5.063e-05	6.8e-06	-0.0	0.00129231	0.00023049	2.05e-06	690.34926879	677.50861596	712.16143258	1.08322287	0.40471789	-0.32516116
0.14337	102.70753	0.00018494	0.00028493	5.072e-05	6.8e-06	0.0	0.00129272	0.00023057	2.05e-06	690.38104358	677.51974034	712.15464667	1.08083516	0.40470312	-0.32515583
0.14343	102.74191	0.00018438	0.00028492	5.08e-05	6.79e-06	0.0	0.00129312	0.00023065	2.05e-06	690.41283116	677.53085936	712.14786977	1.07844942	0.40468861	-0.32515051
0.14348	102.77629	0.00018381	0.00028491	5.089e-05	6.79e-06	-0.0	0.00129353	0.00023073	2.05e-06	690.44463149	677.54197301	712.14110187	1.07606398	0.40467413	-0.3251452
0.15354	109.00488	9.97e-05	0.00027845	6.898e-05	6.09e-06	0.0	0.00135444	0.000243	2.05e-06	696.43004054	679.48321973	711.04878223	0.66016222	0.4045755	-0.32428791
0.1536	109.03858	9.934e-05	0.00027839	6.909e-05	6.08e-06	-0.0	0.00135471	0.00024305	2.05e-06	696.46330975	679.49330696	711.04358352	0.65799887	0.40458749	-0.32428382
0.15365	109.07227	9.897e-05	0.00027833	6.92e-05	6.08e-06	-0.0	0.00135497	0.00024311	2.05e-06	696.49658051	679.50338836	711.03839287	0.65583733	0.40459966	-0.32427975
0.15371	109.10596	9.861e-05	0.00027827	6.931e-05	6.07e-06	0.0	0.00135523	0.00024316	2.05e-06	696.52985269	679.51346392	711.03321027	0.65367634	0.40461189	-0.32427568
0.15376	109.13965	9.825e-05	0.00027821	6.941e-05	6.07e-06	0.0	0.0013555	0.00024322	2.05e-06	696.56312624	679.52353364	711.02803574	0.6515171	0.40462428	-0.32427162
0.15382	109.17333	9.789e-05	0.00027815	6.952e-05	6.06e-06	0.0	0.00135576	0.00024327	2.05e-06	696.59640105	679.53359753	711.02286926	0.64935867	0.40463675	-0.32426757
0.15387	109.20701	9.753e-05	0.00027809	6.963e-05	6.06e-06	-0.0	0.00135602	0.00024333	2.05e-06	696.62967705	679.54365557	711.01771082	0.64720161	0.40464935	-0.32426352
0.15393	109.24068	9.717e-05	0.00027803	6.974e-05	6.06e-06	-0.0	0.00135628	0.00024338	2.05e-06	696.66295414	679.55370776	711.01256043	0.64504582	0.40466208	-0.32425948
0.15398	109.27435	9.682e-05	0.00027797	6.985e-05	6.05e-06	0.0	0.00135654	0.00024343	2.05e-06	696.69623224	679.5637541	711.00741807	0.64289094	0.40467489	-0.32425544
0.15404	109.30802	9.646e-05	0.00027791	6.996e-05	6.05e-06	0.0	0.0013568	0.00024349	2.05e-06	696.72951126	679.5737946	711.00228374	0.64073778	0.40468786	-0.32425141
0.15409	109.34168	9.611e-05	0.00027785	7.007e-05	6.04e-06	-0.0	0.00135706	0.00024354	2.05e-06	696.76279108	679.58382924	710.99715744	0.63858518	0.40470089	-0.32424739
0.15415	109.37534	9.575e-05	0.00027778	7.018e-05	6.04e-06	-0.0	0.00135732	0.0002436	2.05e-06	696.79607166	679.59385802	710.99203916	0.6364344	0.40471409	-0.32424337
0.1542	109.409	9.54e-05	0.00027772	7.029e-05	6.03e-06	0.0	0.00135757	0.00024365	2.05e-06	696.82935288	679.60388095	710.9869289	0.63428427	0.40472735	-0.32423936
0.15426	109.44265	9.504e-05	0.00027766	7.04e-05	6.03e-06	0.0	0.00135783	0.0002437	2.05e-06	696.86263467	679.61389801	710.98182665	0.63213579	0.40474076	-0.32423536
0.15431	109.4763	9.469e-05	0.0002776	7.051e-05	6.02e-06	0.0	0.00135808	0.00024376	2.05e-06	696.89591691	679.62390921	710.9767324	0.62998825	0.40475427	-0.32423136
0.15437	109.50994	9.434e-05	0.00027753	7.062e-05	6.02e-06	-0.0	0.00135834	0.00024381	2.05e-06	696.92919954	679.63391455	710.97164616	0.62784195	0.40476788	-0.32422737
0.15442	109.54359	9.399e-05	0.00027747	7.073e-05	6.01e-06	-0.0	0.00135859	0.00024386	2.05e-06	696.96248246	679.64391401	710.96656791	0.62569706	0.40478163	-0.32422338
0.15448	109.57722	9.364e-05	0.00027741	7.084e-05	6.01e-06	0.0	0.00135885	0.00024392	2.05e-06	696.99576557	679.6539076	710.96149766	0.62355297	0.40479545	-0.3242194
0.16454	115.67102	4.447e-05	0.00026194	9.278e-05	5.08e-06	-0.0	0.00139471	0.00025169	2.05e-06	702.98605305	681.38229564	710.16288764	0.2531187	0.40866748	-0.32359272
0.1646	115.70398	4.427e-05	0.00026184	9.291e-05	5.07e-06	0.0	0.00139485	0.00025172	2.05e-06	703.01763089	681.39119001	710.15919965	0.25122563	0.4086927	-0.32358982
0.16465	115.73694	4.408e-05	0.00026173	9.304e-05	5.07e-06	0.0	0.00139499	0.00025176	2.05e-06	703.04918935	681.40007848	710.15551867	0.2493347	0.40871794	-0.32358694
0.16471	115.76989	4.388e-05	0.00026163	9.317e-05	5.06e-06	-0.0	0.00139514	0.00025179	2.05e-06	703.08072826	681.40896104	710.15184468	0.24744478	0.40874318	-0.32358405
0.16476	115.80284	4.369e-05	0.00026152	9.329e-05	5.06e-06	-0.0	0.00139528	0.00025182	2.05e-06	703.11224757	681.4178377	710.14817768	0.24555707	0.40876842	-0.32358118
0.16482	115.83579	4.349e-05	0.00026142	9.342e-05	5.05e-06	0.0	0.00139542	0.00025185	2.05e-06	703.1437471	681.42670846	710.14451766	0.24367032	0.40879367	-0.3235783
0.16487	115.86873	4.33e-05	0.00026131	9.355e-05	5.05e-06	0.0	0.00139556	0.00025189	2.05e-06	703.1752268	681.43557333	710.14086461	0.24178584	0.40881892	-0.32357544
0.16493	115.90167	4.311e-05	0.00026121	9.368e-05	5.04e-06	-0.0	0.0013957	0.00025192	2.05e-06	703.20668651	681.44443231	710.13721854	0.23990228	0.40884418	-0.32357258
0.16498	115.93461	4.292e-05	0.0002611	9.381e-05	5.04e-06	-0.0	0.00139584	0.00025195	2.05e-06	703.23812616	681.45328541	710.13357944	0.23802102	0.40886943	-0.32356972
0.16504	115.96754	4.273e-05	0.000261	9.394e-05	5.03e-06	0.0	0.00139598	0.00025198	2.05e-06	703.26954559	681.46213262	710.12994729	0.23614068	0.40889469	-0.32356687
0.16509	116.00047	4.253e-05	0.00026089	9.407e-05	5.03e-06	0.0	0.00139612	0.00025202	2.05e-06	703.30094474	681.47097394	710.12632209	0.23426264	0.40891994	-0.32356403
0.16515	116.0334	4.235e-05	0.00026079	9.42e-05	5.02e-06	-0.0	0.00139626	0.00025205	2.05e-06	703.33232346	681.47980939	710.12270384	0.23238554	0.4089452	-0.32356119
0.1652	116.06632	4.216e-05	0.00026068	9.433e-05	5.02e-06	-0.0	0.0013964	0.00025208	2.05e-06	703.36368167	681.48863897	710.11909253	0.23051074	0.40897045	-0.32355835
0.16526	116.09923	4.197e-05	0.00026058	9.446e-05	5.01e-06	0.0	0.00139654	0.00025211	2.05e-06	703.39501922	681.49746268	710.11548815	0.22863689	0.40899571	-0.32355553
0.16531	116.13215	4.178e-05	0.00026047	9.459e-05	5e-06	0.0	0.00139667	0.00025214	2.05e-06	703.42633604	681.50628051	710.11189071	0.22676534	0.40902096	-0.3235527
0.16537	116.16506	4.159e-05	0.00026036	9.472e-05	5e-06	-0.0	0.00139681	0.00025217	2.05e-06	703.45763198	681.51509249	710.10830018	0.22489475	0.40904621	-0.32354989
0.16542	116.19797	4.141e-05	0.00026026	9.485e-05	4.99e-06	-0.0	0.00139695	0.00025221	2.05e-06	703.48890697	681.5238986	710.10471657	0.22302646	0.40907145	-0.32354707
0.16548	116.23087	4.122e-05	0.00026015	9.498e-05	4.99e-06	0.0	0.00139708	0.00025224	2.05e-06	703.52016085	681.53269885	710.10113987	0.22115914	0.40909669	-0.32354427
0.17554	122.19045	1.697e-05	0.00023805	0.00012013	3.99e-06	-0.0	0.00141488	0.00025664	2.05e-06	708.78386637	683.04994756	709.55551563	-0.069145	0.41299064	-0.32311616
0.1756	122.22268	1.688e-05	0.00023792	0.00012028	3.99e-06	0.0	0.00141494	0.00025666	2.05e-06	708.81045882	683.0577687	709.55301938	-0.07058206	0.41300838	-0.3231142
0.17565	122.2549	1.679e-05	0.00023779	0.00012042	3.98e-06	0.0	0.00141501	0.00025668	2.05e-06	708.837017	683.06558536	709.55052846	-0.07201761	0.41302604	-0.32311225
0.17571	122.28712	1.671e-05	0.00023766	0.00012056	3.97e-06	0.0	0.00141507	0.0002567	2.05e-06	708.86354084	683.07339756	709.54804285	-0.07344446	0.41304321	-0.32311032
0.17576	122.31934	1.662e-05	0.00023753	0.0001207	3.97e-06	0.0	0.00141513	0.00025671	2.05e-06	708.89002998	683.08120534	709.54556252	-0.07487774	0.41306074	-0.32310837
0.17582	122.35156	1.653e-05	0.00023739	0.00012085	3.96e-06	0.0	0.0014152	0.00025673	2.05e-06	708.91648469	683.08900866	709.5430875	-0.07631102	0.41307827	-0.32310642
0.17587	122.38377	1.645e-05	0.00023726	0.00012099	3.96e-06	0.0	0.00141526	0.00025675	2.05e-06	708.94290497	683.09680753	709.54061779	-0.0777443	0.4130958	-0.32310448
0.17593	122.41598	1.636e-05	0.00023713	0.00012113	3.95e-06	0.0	0.00141532	0.00025677	2.05e-06	708.96929081	683.10460195	709.53815338	-0.07917323	0.41311309	-0.32310254
0.17598	122.44818	1.628e-05	0.00023699	0.00012128	3.95e-06	0.0	0.00141539	0.00025678	2.05e-06	708.99564204	683.11239193	709.53569426	-0.08059909	0.4131302	-0.32310061
0.17604	122.48038	1.619e-05	0.00023686	0.00012142	3.94e-06	0.0	0.00141545	0.0002568	2.05e-06	709.02195851	683.1201775	709.53324042	-0.08202273	0.41314718	-0.32309868
0.17609	122.51258	1.611e-05	0.00023673	0.00012156	3.94e-06	0.0	0.00141551	0.00025682	2.05e-06	709.04824015	683.12795865	709.53079186	-0.08344491	0.41316408	-0.32309676
0.17615	122.54477	1.602e-05	0.0002366	0.00012171	3.93e-06	0.0	0.00141557	0.00025683	2.05e-06	709.07448688	683.13573541	709.52834856	-0.08486458	0.41318083	-0.32309484
0.1762	122.57696	1.594e-05	0.00023646	0.00012185	3.93e-06	0.0	0.00141563	0.00025685	2.05e-06	709.1006986	683.14350778	709.52591051	-0.08628221	0.41319747	-0.32309293
0.17626	122.60914	1.586e-05	0.00023633	0.000122	3.92e-06	0.0	0.00141569	0.00025687	2.05e-06	709.12687523	683.15127576	709.52347772	-0.08769814	0.41321401	-0.32309102
0.17631	122.64133	1.577e-05	0.0002362	0.00012214	3.92e-06	0.0	0.00141576	0.00025689	2.05e-06	709.1530167	683.15903938	709.52105018	-0.08911225	0.41323044	-0.32308912
0.17637	122.6735	1.569e-05	0.00023606	0.00012228	3.91e-06	0.0	0.00141582	0.0002569	2.05e-06	709.17912293	683.16679863	709.51862787	-0.0905245	0.41324676	-0.32308722
0.17642	122.70568	1.561e-05	0.00023593	0.00012243	3.9e-06	-0.0	0.00141588	0.00025692	2.05e-06	709.20519386	683.17455353	709.51621079	-0.09193488	0.41326297	-0.32308532
0.17648	122.73785	1.553e-05	0.00023579	0.00012257	3.9e-06	-0.0	0.00141594	0.00025694	2.05e-06	709.2312294	683.18230409	709.51379894	-0.09334345	0.41327907	-0.32308343
0.18654	128.56367	5.65e-06	0.00021035	0.00014922	2.98e-06	0.0	0.00142322	0.00025924	2.05e-06	713.14694304	684.53514788	709.16872054	-0.34769244	0.41294318	-0.32281278
0.1866	128.59517	5.62e-06	0.00021021	0.00014937	2.98e-06	-0.0	0.00142324	0.00025925	2.05e-06	713.16405871	684.54222643	709.16726813	-0.34871148	0.41292419	-0.32281164
0.18665	128.62667	5.58e-06	0.00021007	0.00014951	2.98e-06	-0.0	0.00142327	0.00025926	2.05e-06	713.1811307	684.54930208	709.16581961	-0.34972811	0.41290503	-0.3228105
0.18671	128.65816	5.55e-06	0.00020993	0.00014966	2.97e-06	0.0	0.00142329	0.00025927	2.05e-06	713.19815902	684.55637481	709.16437497	-0.35074189	0.41288566	-0.32280937
0.18676	128.68965	5.52e-06	0.00020978	0.0001498	2.97e-06	-0.0	0.00142331	0.00025928	2.05e-06	713.21514369	684.56344465	709.1629342	-0.35175369	0.41286614	-0.32280824
0.18682	128.72114	5.49e-06	0.00020964	0.00014995	2.96e-06	-0.0	0.00142334	0.00025929	2.05e-06	713.23208471	684.5705116	709.1614973	-0.35276237	0.41284639	-0.32280711
0.18687	128.75262	5.46e-06	0.0002095	0.00015009	2.96e-06	0.0	0.00142336	0.0002593	2.05e-06	713.24898209	684.57757566	709.16006425	-0.35376902	0.4128265	-0.32280599
0.18693	128.78409	5.42e-06	0.00020936	0.00015024	2.95e-06	0.0	0.00142338	0.00025931	2.05e-06	713.26583584	684.58463685	709.15863505	-0.35477301	0.41280641	-0.32280487
0.18698	128.81557	5.39e-06	0.00020922	0.00015038	2.95e-06	-0.0	0.00142341	0.00025931	2.05e-06	713.28264598	684.59169516	709.15720968	-0.35577436	0.41278612	-0.32280375
0.18704	128.84704	5.36e-06	0.00020908	0.00015053	2.94e-06	0.0	0.00142343	0.00025932	2.05e-06	713.29941251	684.59875062	709.15578814	-0.35677359	0.41276568	-0.32280263
0.18709	128.87851	5.33e-06	0.00020894	0.00015067	2.94e-06	0.0	0.00142345	0.00025933	2.05e-06	713.31613544	684.60580321	709.15437042	-0.35776979	0.41274502	-0.32280152
0.18715	128.90997	5.3e-06	0.00020879	0.00015082	2.93e-06	-0.0	0.00142348	0.00025934	2.05e-06	713.33281479	684.61285296	709.15295651	-0.35876398	0.41272421	-0.32280041
0.1872	128.94143	5.27e-06	0.00020865	0.00015096	2.93e-06	-0.0	0.0014235	0.00025935	2.05e-06	713.34945057	684.61989987	709.15154641	-0.35975531	0.4127032	-0.32279931
0.18726	128.97288	5.24e-06	0.00020851	0.00015111	2.92e-06	0.0	0.00142352	0.00025936	2.05e-06	713.36604278	684.62694395	709.1501401	-0.36074429	0.412682	-0.3227982
0.18731	129.00434	5.21e-06	0.00020837	0.00015125	2.92e-06	0.0	0.00142354	0.00025937	2.05e-06	713.38259145	684.6339852	709.14873757	-0.36173091	0.41266064	-0.3227971
0.18737	129.03578	5.18e-06	0.00020823	0.0001514	2.92e-06	-0.0	0.00142356	0.00025938	2.05e-06	713.39909658	684.64102362	709.14733882	-0.36271466	0.41263906	-0.32279601
0.18742	129.06723	5.15e-06	0.00020809	0.00015154	2.91e-06	0.0	0.00142359	0.00025938	2.05e-06	713.4155582	684.64805924	709.14594384	-0.3636964	0.41261734	-0.32279491
0.18748	129.09867	5.12e-06	0.00020795	0.00015169	2.91e-06	0.0	0.00142361	0.00025939	2.05e-06	713.4319763	684.65509205	709.14455261	-0.36467511	0.41259539	-0.32279382
0.19754	134.79109	1.73e-06	0.00018257	0.00017748	2.17e-06	-0.0	0.00142611	0.0002606	2.05e-06	715.73104186	685.90094416	708.94441461	-0.50293687	0.40550149	-0.32263685
0.1976	134.82186	1.72e-06	0.00018244	0.00017761	2.16e-06	0.0	0.00142612	0.00026061	2.05e-06	715.73995895	685.90755386	708.94357175	-0.50347914	0.40544644	-0.32263619
0.19765	134.85263	1.71e-06	0.0001823	0.00017775	2.16e-06	0.0	0.00142613	0.00026061	2.05e-06	715.74883921	685.91416162	708.94273112	-0.50401905	0.4053912	-0.32263553
0.19771	134.88339	1.7e-06	0.00018217	0.00017788	2.16e-06	-0.0	0.00142613	0.00026062	2.05e-06	715.7576827	685.92076745	708.94189273	-0.50455675	0.40533579	-0.32263487
0.19776	134.91416	1.69e-06	0.00018203	0.00017802	2.15e-06	0.0	0.00142614	0.00026062	2.05e-06	715.76648947	685.92737136	708.94105656	-0.50509256	0.40528024	-0.32263421
0.19782	134.94491	1.68e-06	0.0001819	0.00017815	2.15e-06	0.0	0.00142615	0.00026063	2.05e-06	715.77525957	685.93397334	708.9402226	-0.50562577	0.40522449	-0.32263356
0.19787	134.97567	1.67e-06	0.00018177	0.00017829	2.15e-06	-0.0	0.00142616	0.00026063	2.05e-06	715.78399307	685.9405734	708.93939085	-0.50615717	0.4051686	-0.32263291
0.19793	135.00641	1.66e-06	0.00018163	0.00017842	2.14e-06	-0.0	0.00142616	0.00026064	2.05e-06	715.79269	685.94717153	708.9385613	-0.50668626	0.40511253	-0.32263226
0.19798	135.03716	1.65e-06	0.0001815	0.00017856	2.14e-06	0.0	0.00142617	0.00026064	2.05e-06	715.80135042	685.95376775	708.93773394	-0.50721311	0.40505629	-0.32263161
0.19804	135.0679	1.64e-06	0.00018137	0.00017869	2.13e-06	-0.0	0.00142618	0.00026065	2.05e-06	715.8099744	685.96036205	708.93690877	-0.50773811	0.40499991	-0.32263096
0.19809	135.09864	1.63e-06	0.00018123	0.00017883	2.13e-06	-0.0	0.00142619	0.00026065	2.05e-06	715.81856196	685.96695444	708.93608577	-0.50826051	0.40494333	-0.32263032
0.19815	135.12938	1.62e-06	0.0001811	0.00017896	2.13e-06	0.0	0.00142619	0.00026066	2.05e-06	715.82711319	685.97354492	708.93526495	-0.50878112	0.40488661	-0.32262967
0.1982	135.16011	1.61e-06	0.00018096	0.0001791	2.12e-06	0.0	0.0014262	0.00026066	2.05e-06	715.83562812	685.98013349	708.93444629	-0.50929945	0.40482971	-0.32262903
0.19826	135.19083	1.6e-06	0.00018083	0.00017923	2.12e-06	-0.0	0.00142621	0.00026067	2.05e-06	715.8441068	685.98672015	708.93362978	-0.50981553	0.40477264	-0.32262839
0.19831	135.22156	1.6e-06	0.0001807	0.00017937	2.12e-06	0.0	0.00142621	0.00026067	2.05e-06	715.8525493	685.99330491	708.93281542	-0.51032979	0.40471543	-0.32262775
0.19837	135.25228	1.59e-06	0.00018057	0.0001795	2.11e-06	0.0	0.00142622	0.00026068	2.05e-06	715.86095566	685.99988777	708.9320032	-0.51084145	0.40465803	-0.32262711
0.19842	135.283	1.58e-06	0.00018043	0.00017964	2.11e-06	-0.0	0.00142623	0.00026068	2.05e-06	715.86932595	686.00646873	708.93119312	-0.51135134	0.40460048	-0.32262648
0.19848	135.31371	1.57e-06	0.0001803	0.00017977	2.11e-06	-0.0	0.00142624	0.00026069	2.05e-06	715.8776602	686.01304779	708.93038516	-0.51185898	0.40454277	-0.32262584
0.20854	140.87297	5.2e-07	0.00015726	0.00020294	1.56e-06	0.0	0.00142701	0.00026137	2.05e-06	716.85503115	687.1867242	708.81115095	-0.57203457	0.39148178	-0.32253231
0.20859	140.90302	5.2e-07	0.00015715	0.00020306	1.55e-06	0.0	0.00142701	0.00026138	2.05e-06	716.85770792	687.19297776	708.81061956	-0.57220302	0.39139829	-0.32253189
0.20865	140.93306	5.2e-07	0.00015703	0.00020318	1.55e-06	-0.0	0.00142701	0.00026138	2.05e-06	716.86035933	687.19922961	708.81008912	-0.57237005	0.3913147	-0.32253147
0.2087	140.96309	5.1e-07	0.00015691	0.00020329	1.55e-06	-0.0	0.00142701	0.00026138	2.05e-06	716.86298544	687.20547976	708.80955961	-0.57253562	0.39123101	-0.32253106
0.20876	140.99313	5.1e-07	0.00015679	0.00020341	1.55e-06	0.0	0.00142702	0.00026139	2.05e-06	716.8655863	687.21172819	708.80903104	-0.57269944	0.39114718	-0.32253064
0.20881	141.02316	5.1e-07	0.00015667	0.00020353	1.54e-06	-0.0	0.00142702	0.00026139	2.05e-06	716.86816198	687.21797492	708.8085034	-0.572862	0.39106326	-0.32253023
0.20887	141.05318	5.1e-07	0.00015656	0.00020365	1.54e-06	-0.0	0.00142702	0.00026139	2.05e-06	716.87071252	687.22421995	708.80797669	-0.57302281	0.39097921	-0.32252981
0.20892	141.0832	5e-07	0.00015644	0.00020377	1.54e-06	0.0	0.00142702	0.0002614	2.05e-06	716.87323799	687.23046326	708.80745089	-0.5731822	0.39089505	-0.3225294
0.20898	141.11322	5e-07	0.00015632	0.00020388	1.54e-06	-0.0	0.00142703	0.0002614	2.05e-06	716.87573845	687.23670487	708.806926	-0.57334017	0.39081079	-0.32252899
0.20903	141.14324	5e-07	0.0001562	0.000204	1.53e-06	-0.0	0.00142703	0.0002614	2.05e-06	716.87821395	687.24294477	708.80640202	-0.5734964	0.3907264	-0.32252858
0.20909	141.17325	4.9e-07	0.00015609	0.00020412	1.53e-06	0.0	0.00142703	0.0002614	2.05e-06	716.88066455	687.24918296	708.80587895	-0.57365137	0.39064192	-0.32252817
0.20914	141.20326	4.9e-07	0.00015597	0.00020424	1.53e-06	0.0	0.00142703	0.00026141	2.05e-06	716.8830903	687.25541945	708.80535677	-0.57380464	0.39055731	-0.32252776
0.2092	141.23326	4.9e-07	0.00015585	0.00020435	1.53e-06	-0.0	0.00142703	0.00026141	2.05e-06	716.88549127	687.26165423	708.80483548	-0.57395648	0.39047259	-0.32252735
0.20925	141.26326	4.9e-07	0.00015574	0.00020447	1.52e-06	0.0	0.00142704	0.00026141	2.05e-06	716.88786751	687.2678873	708.80431508	-0.57410692	0.39038778	-0.32252694
0.20931	141.29326	4.8e-07	0.00015562	0.00020459	1.52e-06	0.0	0.00142704	0.00026142	2.05e-06	716.89021908	687.27411866	708.80379557	-0.57425564	0.39030283	-0.32252653
0.20936	141.32325	4.8e-07	0.0001555	0.0002047	1.52e-06	-0.0	0.00142704	0.00026142	2.05e-06	716.89254603	687.28034832	708.80327693	-0.57440312	0.39021779	-0.32252613
0.20942	141.35324	4.8e-07	0.00015539	0.00020482	1.52e-06	-0.0	0.00142704	0.00026142	2.05e-06	716.89484843	687.28657627	708.80275916	-0.57454891	0.39013263	-0.32252572
0.20947	141.38323	4.7e-07	0.00015527	0.00020494	1.51e-06	0.0	0.00142704	0.00026142	2.05e-06	716.89712633	687.29280252	708.80224225	-0.5746933	0.39004736	-0.32252531
0.21954	146.80947	1.6e-07	0.00013551	0.00022474	1.12e-06	-0.0	0.00142727	0.00026185	2.05e-06	716.95818108	688.40334738	708.71741696	-0.57949808	0.37288605	-0.32245872
0.21959	146.83879	1.6e-07	0.00013542	0.00022484	1.12e-06	-0.0	0.00142728	0.00026185	2.05e-06	716.95686396	688.40925694	708.71698338	-0.57942392	0.37278528	-0.32245838
0.21965	146.8681	1.6e-07	0.00013532	0.00022494	1.12e-06	0.0	0.00142728	0.00026186	2.05e-06	716.9555319	688.41516475	708.7165499	-0.57934885	0.37268445	-0.32245804
0.2197	146.89741	1.6e-07	0.00013522	0.00022504	1.12e-06	-0.0	0.00142728	0.00026186	2.05e-06	716.95418494	688.42107082	708.71611651	-0.57927298	0.37258356	-0.3224577
0.21976	146.92672	1.6e-07	0.00013512	0.00022514	1.11e-06	-0.0	0.00142728	0.00026186	2.05e-06	716.95282311	688.42697514	708.71568323	-0.57919603	0.3724826	-0.32245736
0.21981	146.95602	1.6e-07	0.00013502	0.00022523	1.11e-06	0.0	0.00142728	0.00026186	2.05e-06	716.95144647	688.43287772	708.71525003	-0.57911837	0.3723816	-0.32245702
0.21987	146.98532	1.6e-07	0.00013492	0.00022533	1.11e-06	0.0	0.00142728	0.00026186	2.05e-06	716.95005506	688.43877855	708.71481692	-0.57903965	0.37228052	-0.32245668
0.21992	147.01462	1.6e-07	0.00013482	0.00022543	1.11e-06	-0.0	0.00142728	0.00026186	2.05e-06	716.94864892	688.44467763	708.7143839	-0.57896013	0.37217939	-0.32245634
0.21998	147.04391	1.6e-07	0.00013472	0.00022553	1.11e-06	-0.0	0.00142728	0.00026187	2.05e-06	716.9472281	688.45057496	708.71395096	-0.57887973	0.3720782	-0.322456
0.22003	147.0732	1.6e-07	0.00013462	0.00022563	1.11e-06	0.0	0.00142728	0.00026187	2.05e-06	716.94579265	688.45647054	708.7135181	-0.57879834	0.37197695	-0.32245566
0.22009	147.10248	1.5e-07	0.00013452	0.00022573	1.1e-06	-0.0	0.00142728	0.00026187	2.05e-06	716.94434261	688.46236438	708.71308532	-0.57871623	0.37187565	-0.32245532
0.22014	147.13176	1.5e-07	0.00013443	0.00022583	1.1e-06	-0.0	0.00142728	0.00026187	2.05e-06	716.94287802	688.46825647	708.7126526	-0.57863304	0.37177428	-0.32245498
0.2202	147.16104	1.5e-07	0.00013433	0.00022593	1.1e-06	0.0	0.00142728	0.00026187	2.05e-06	716.94139893	688.4741468	708.71221996	-0.57854912	0.37167286	-0.32245464
0.22025	147.19031	1.5e-07	0.00013423	0.00022603	1.1e-06	0.0	0.00142728	0.00026188	2.05e-06	716.93990538	688.48003539	708.71178738	-0.57846427	0.37157138	-0.3224543
0.22031	147.21958	1.5e-07	0.00013413	0.00022612	1.1e-06	-0.0	0.00142728	0.00026188	2.05e-06	716.93839742	688.48592223	708.71135487	-0.5783785	0.37146984	-0.32245396
0.22036	147.24885	1.5e-07	0.00013403	0.00022622	1.09e-06	0.0	0.00142728	0.00026188	2.05e-06	716.93687509	688.49180732	708.71092242	-0.57829199	0.37136825	-0.32245362
0.22042	147.27811	1.5e-07	0.00013394	0.00022632	1.09e-06	0.0	0.00142729	0.00026188	2.05e-06	716.93533843	688.49769066	708.71049002	-0.57820443	0.37126659	-0.32245329
0.22047	147.30737	1.5e-07	0.00013384	0.00022642	1.09e-06	-0.0	0.00142729	0.00026188	2.05e-06	716.93378749	688.50357225	708.71005768	-0.57811616	0.37116489	-0.32245295
0.23054	152.60063	5e-08	0.00011739	0.00024289	8.2e-07	0.0	0.00142736	0.00026216	2.05e-06	716.45147192	689.55015561	708.6291218	-0.54997188	0.3518163	-0.32238937
0.23059	152.62922	5e-08	0.0001173	0.00024297	8.2e-07	-0.0	0.00142736	0.00026217	2.05e-06	716.44796051	689.55571087	708.62865683	-0.54976571	0.35170765	-0.322389
0.23065	152.65781	5e-08	0.00011722	0.00024305	8.1e-07	0.0	0.00142736	0.00026217	2.05e-06	716.44444164	689.56126434	708.6281915	-0.54955915	0.35159899	-0.32238863
0.2307	152.68639	5e-08	0.00011714	0.00024313	8.1e-07	0.0	0.00142736	0.00026217	2.05e-06	716.44091533	689.56681603	708.6277258	-0.54935208	0.35149031	-0.32238827
0.23076	152.71497	5e-08	0.00011706	0.00024321	8.1e-07	-0.0	0.00142736	0.00026217	2.05e-06	716.43738162	689.57236592	708.62725973	-0.54914467	0.3513816	-0.3223879
0.23081	152.74355	5e-08	0.00011698	0.0002433	8.1e-07	-0.0	0.00142736	0.00026217	2.05e-06	716.43384053	689.57791402	708.6267933	-0.54893671	0.35127288	-0.32238754
0.23087	152.77212	5e-08	0.00011689	0.00024338	8.1e-07	0.0	0.00142736	0.00026217	2.05e-06	716.43029209	689.58346033	708.62632649	-0.54872842	0.35116413	-0.32238717
0.23092	152.80069	5e-08	0.00011681	0.00024346	8.1e-07	0.0	0.00142736	0.00026217	2.05e-06	716.42673634	689.58900485	708.62585932	-0.54851964	0.35105537	-0.3223868
0.23098	152.82926	5e-08	0.00011673	0.00024354	8.1e-07	-0.0	0.00142736	0.00026217	2.05e-06	716.4231733	689.59454758	708.62539177	-0.54831045	0.35094658	-0.32238644
0.23103	152.85782	5e-08	0.00011665	0.00024362	8.1e-07	-0.0	0.00142736	0.00026218	2.05e-06	716.419603	689.60008853	708.62492384	-0.54810086	0.35083778	-0.32238607
0.23109	152.88638	5e-08	0.00011657	0.00024371	8e-07	0.0	0.00142736	0.00026218	2.05e-06	716.41602547	689.60562768	708.62445555	-0.54789078	0.35072895	-0.3223857
0.23114	152.91493	5e-08	0.00011649	0.00024379	8e-07	-0.0	0.00142736	0.00026218	2.05e-06	716.41244075	689.61116504	708.62398687	-0.54768037	0.35062011	-0.32238533
0.2312	152.94348	5e-08	0.00011641	0.00024387	8e-07	-0.0	0.00142736	0.00026218	2.05e-06	716.40884885	689.6167006	708.62351781	-0.54746943	0.35051124	-0.32238496
0.23125	152.97203	5e-08	0.00011632	0.00024395	8e-07	0.0	0.00142736	0.00026218	2.05e-06	716.40524981	689.62223438	708.62304838	-0.54725817	0.35040236	-0.32238459
0.23131	153.00057	5e-08	0.00011624	0.00024403	8e-07	0.0	0.00142736	0.00026218	2.05e-06	716.40164366	689.62776637	708.62257856	-0.54704642	0.35029346	-0.32238422
0.23136	153.02911	5e-08	0.00011616	0.00024411	8e-07	-0.0	0.00142736	0.00026218	2.05e-06	716.39803043	689.63329657	708.62210836	-0.5468343	0.35018454	-0.32238386
0.23142	153.05765	5e-08	0.00011608	0.00024419	8e-07	-0.0	0.00142736	0.00026218	2.05e-06	716.39441015	689.63882497	708.62163777	-0.54662176	0.35007561	-0.32238349
0.23147	153.08618	5e-08	0.000116	0.00024427	8e-07	0.0	0.00142736	0.00026219	2.05e-06	716.39078284	689.64435159	708.6211668	-0.54640877	0.34996665	-0.32238312
0.24154	158.24639	2e-08	0.00010245	0.00025783	6e-07	-0.0	0.00142738	0.00026238	2.05e-06	715.63555818	690.62556153	708.52721891	-0.50221239	0.3298603	-0.32230929
0.24159	158.27425	2e-08	0.00010238	0.0002579	6e-07	0.0	0.00142738	0.00026238	2.05e-06	715.63106194	690.63075884	708.52665767	-0.50195061	0.3297502	-0.32230885
0.24165	158.30211	2e-08	0.00010232	0.00025796	6e-07	-0.0	0.00142738	0.00026238	2.05e-06	715.62656294	690.63595437	708.52609586	-0.50168872	0.32964011	-0.32230841
0.2417	158.32996	2e-08	0.00010225	0.00025803	6e-07	-0.0	0.00142738	0.00026238	2.05e-06	715.62206119	690.64114812	708.52553348	-0.50142665	0.32953003	-0.32230797
0.24176	158.35782	2e-08	0.00010218	0.0002581	6e-07	0.0	0.00142738	0.00026238	2.05e-06	715.61755671	690.64634008	708.52497053	-0.50116448	0.32941995	-0.32230753
0.24181	158.38566	2e-08	0.00010212	0.00025817	6e-07	0.0	0.00142738	0.00026238	2.05e-06	715.61304951	690.65153027	708.52440702	-0.50090213	0.32930987	-0.32230708
0.24187	158.41351	2e-08	0.00010205	0.00025823	6e-07	-0.0	0.00142738	0.00026238	2.05e-06	715.60853963	690.65671868	708.52384294	-0.50063969	0.3291998	-0.32230664
0.24192	158.44135	2e-08	0.00010198	0.0002583	6e-07	-0.0	0.00142738	0.00026238	2.05e-06	715.60402706	690.6619053	708.52327829	-0.50037708	0.32908973	-0.3223062
0.24198	158.46919	2e-08	0.00010191	0.00025837	6e-07	0.0	0.00142738	0.00026238	2.05e-06	715.59951183	690.66709015	708.52271307	-0.50011435	0.32897967	-0.32230575
0.24203	158.49702	2e-08	0.00010185	0.00025844	6e-07	0.0	0.00142738	0.00026239	2.05e-06	715.59499396	690.67227322	708.52214728	-0.49985149	0.32886961	-0.32230531
0.24209	158.52485	2e-08	0.00010178	0.0002585	6e-07	-0.0	0.00142738	0.00026239	2.05e-06	715.59047347	690.67745451	708.52158092	-0.49958849	0.32875956	-0.32230486
0.24214	158.55268	2e-08	0.00010171	0.00025857	6e-07	-0.0	0.00142738	0.00026239	2.05e-06	715.58595036	690.68263401	708.52101399	-0.49932537	0.32864951	-0.32230442
0.2422	158.5805	2e-08	0.00010165	0.00025864	5.9e-07	0.0	0.00142738	0.00026239	2.05e-06	715.58142467	690.68781174	708.52044649	-0.4990621	0.32853947	-0.32230397
0.24225	158.60832	2e-08	0.00010158	0.0002587	5.9e-07	-0.0	0.00142738	0.00026239	2.05e-06	715.5768964	690.69298769	708.51987841	-0.49879873	0.32842943	-0.32230353
0.24231	158.63614	2e-08	0.00010151	0.00025877	5.9e-07	-0.0	0.00142738	0.00026239	2.05e-06	715.57236557	690.69816187	708.51930977	-0.49853521	0.3283194	-0.32230308
0.24236	158.66395	2e-08	0.00010145	0.00025884	5.9e-07	0.0	0.00142738	0.00026239	2.05e-06	715.56783221	690.70333426	708.51874055	-0.49827159	0.32820938	-0.32230263
0.24242	158.69176	2e-08	0.00010138	0.0002589	5.9e-07	0.0	0.00142738	0.00026239	2.05e-06	715.56329632	690.70850488	708.51817076	-0.4980078	0.32809936	-0.32230218
0.24247	158.71956	2e-08	0.00010131	0.00025897	5.9e-07	-0.0	0.00142738	0.00026239	2.05e-06	715.55875793	690.71367371	708.51760039	-0.49774393	0.32798934	-0.32230174
0.25253	163.74654	1e-08	9.016e-05	0.00027013	4.5e-07	0.0	0.00142739	0.00026253	2.05e-06	714.70149787	691.62987614	708.40321947	-0.44834421	0.30803165	-0.32221186
0.25259	163.77368	1e-08	9.01e-05	0.00027018	4.5e-07	0.0	0.00142739	0.00026253	2.05e-06	714.69674058	691.63472201	708.40253867	-0.44807285	0.30792393	-0.32221132
0.25264	163.80081	1e-08	9.005e-05	0.00027024	4.5e-07	-0.0	0.00142739	0.00026253	2.05e-06	714.69198318	691.63956614	708.40185727	-0.44780152	0.30781623	-0.32221079
0.2527	163.82793	1e-08	8.999e-05	0.00027029	4.5e-07	-0.0	0.00142739	0.00026253	2.05e-06	714.68722569	691.64440855	708.40117525	-0.44753022	0.30770855	-0.32221025
0.25275	163.85506	1e-08	8.994e-05	0.00027035	4.5e-07	0.0	0.00142739	0.00026253	2.05e-06	714.68246811	691.64924923	708.40049262	-0.44725894	0.30760089	-0.32220972
0.25281	163.88218	1e-08	8.988e-05	0.0002704	4.5e-07	0.0	0.00142739	0.00026253	2.05e-06	714.67771045	691.65408819	708.39980938	-0.4469877	0.30749324	-0.32220918
0.25286	163.90929	1e-08	8.983e-05	0.00027046	4.5e-07	-0.0	0.00142739	0.00026253	2.05e-06	714.67295272	691.65892541	708.39912554	-0.44671648	0.30738562	-0.32220864
0.25292	163.93641	1e-08	8.977e-05	0.00027052	4.5e-07	-0.0	0.00142739	0.00026253	2.05e-06	714.66819493	691.66376092	708.39844108	-0.4464453	0.30727801	-0.3222081
0.25297	163.96351	1e-08	8.972e-05	0.00027057	4.5e-07	0.0	0.00142739	0.00026253	2.05e-06	714.66343709	691.66859469	708.39775601	-0.44617415	0.30717042	-0.32220756
0.25303	163.99062	1e-08	8.966e-05	0.00027063	4.5e-07	0.0	0.00142739	0.00026253	2.05e-06	714.65867922	691.67342674	708.39707033	-0.44590303	0.30706285	-0.32220703
0.25308	164.01772	1e-08	8.96e-05	0.00027068	4.5e-07	-0.0	0.00142739	0.00026253	2.05e-06	714.65392131	691.67825707	708.39638404	-0.44563194	0.3069553	-0.32220649
0.25314	164.04482	1e-08	8.955e-05	0.00027074	4.5e-07	0.0	0.00142739	0.00026253	2.05e-06	714.64916338	691.68308567	708.39569714	-0.44536088	0.30684776	-0.32220595
0.25319	164.07191	1e-08	8.949e-05	0.00027079	4.5e-07	0.0	0.00142739	0.00026253	2.05e-06	714.64440543	691.68791255	708.39500963	-0.44508987	0.30674025	-0.32220541
0.25325	164.09901	1e-08	8.944e-05	0.00027085	4.5e-07	-0.0	0.00142739	0.00026253	2.05e-06	714.63964749	691.69273771	708.39432152	-0.44481887	0.30663275	-0.32220487
0.2533	164.12609	1e-08	8.938e-05	0.0002709	4.5e-07	-0.0	0.00142739	0.00026253	2.05e-06	714.63488954	691.69756114	708.39363279	-0.44454793	0.30652527	-0.32220432
0.25336	164.15318	1e-08	8.933e-05	0.00027096	4.5e-07	0.0	0.00142739	0.00026254	2.05e-06	714.63013161	691.70238285	708.39294345	-0.44427701	0.30641781	-0.32220378
0.25341	164.18026	1e-08	8.927e-05	0.00027101	4.4e-07	0.0	0.00142739	0.00026254	2.05e-06	714.62537371	691.70720283	708.3922535	-0.44400613	0.30631037	-0.32220324
0.25347	164.20733	1e-08	8.922e-05	0.00027107	4.4e-07	-0.0	0.00142739	0.00026254	2.05e-06	714.62061584	691.7120211	708.39156294	-0.44373528	0.30620295	-0.3222027
0.26353	169.1008	0.0	7.999e-05	0.0002803	3.5e-07	-0.0	0.00142739	0.00026263	2.05e-06	713.7584493	692.56515818	708.25507677	-0.39528082	0.28690325	-0.32209546
0.26359	169.1272	0.0	7.994e-05	0.00028035	3.5e-07	0.0	0.00142739	0.00026263	2.05e-06	713.75382134	692.56966608	708.25427688	-0.39502435	0.28679993	-0.32209483
0.26364	169.1536	0.0	7.99e-05	0.00028039	3.5e-07	0.0	0.00142739	0.00026263	2.05e-06	713.74919461	692.57417233	708.25347643	-0.39476802	0.28669664	-0.3220942
0.2637	169.18	0.0	7.985e-05	0.00028044	3.5e-07	-0.0	0.00142739	0.00026263	2.05e-06	713.74456913	692.57867694	708.2526754	-0.39451177	0.28659337	-0.32209357
0.26375	169.20639	0.0	7.98e-05	0.00028049	3.5e-07	-0.0	0.00142739	0.00026263	2.05e-06	713.73994489	692.5831799	708.25187381	-0.39425567	0.28649013	-0.32209294
0.26381	169.23278	0.0	7.976e-05	0.00028053	3.4e-07	0.0	0.00142739	0.00026263	2.05e-06	713.73532191	692.58768121	708.25107164	-0.39399964	0.28638691	-0.32209231
0.26386	169.25917	0.0	7.971e-05	0.00028058	3.4e-07	0.0	0.00142739	0.00026263	2.05e-06	713.73070017	692.59218087	708.25026891	-0.39374376	0.28628372	-0.32209168
0.26392	169.28555	0.0	7.966e-05	0.00028062	3.4e-07	-0.0	0.00142739	0.00026263	2.05e-06	713.7260797	692.59667889	708.2494656	-0.39348795	0.28618054	-0.32209105
0.26397	169.31193	0.0	7.962e-05	0.00028067	3.4e-07	-0.0	0.00142739	0.00026264	2.05e-06	713.72146049	692.60117526	708.24866173	-0.3932323	0.28607741	-0.32209042
0.26403	169.3383	0.0	7.957e-05	0.00028072	3.4e-07	0.0	0.00142739	0.00026264	2.05e-06	713.71684256	692.60566998	708.24785729	-0.39297671	0.28597428	-0.32208979
0.26408	169.36468	0.0	7.953e-05	0.00028076	3.4e-07	0.0	0.00142739	0.00026264	2.05e-06	713.71222589	692.61016306	708.24705228	-0.39272128	0.2858712	-0.32208916
0.26414	169.39104	0.0	7.948e-05	0.00028081	3.4e-07	-0.0	0.00142739	0.00026264	2.05e-06	713.7076105	692.6146545	708.2462467	-0.39246592	0.28576812	-0.32208852
0.26419	169.41741	0.0	7.943e-05	0.00028085	3.4e-07	-0.0	0.00142739	0.00026264	2.05e-06	713.70299639	692.61914429	708.24544056	-0.39221072	0.28566509	-0.32208789
0.26425	169.44377	0.0	7.939e-05	0.0002809	3.4e-07	0.0	0.00142739	0.00026264	2.05e-06	713.69838356	692.62363243	708.24463385	-0.39195559	0.28556206	-0.32208726
0.2643	169.47012	0.0	7.934e-05	0.00028095	3.4e-07	0.0	0.00142739	0.00026264	2.05e-06	713.69377203	692.62811894	708.24382657	-0.39170061	0.28545908	-0.32208662
0.26436	169.49648	0.0	7.93e-05	0.00028099	3.4e-07	-0.0	0.00142739	0.00026264	2.05e-06	713.68916178	692.6326038	708.24301872	-0.39144571	0.2853561	-0.32208599
0.26441	169.52283	0.0	7.925e-05	0.00028104	3.4e-07	-0.0	0.00142739	0.00026264	2.05e-06	713.68455284	692.63708701	708.24221031	-0.39119096	0.28525317	-0.32208535
0.26447	169.54917	0.0	7.921e-05	0.00028108	3.4e-07	0.0	0.00142739	0.00026264	2.05e-06	713.6799452	692.64156859	708.24140134	-0.39093628	0.28515025	-0.32208472
0.27453	174.30874	0.0	7.15e-05	0.00028879	2.7e-07	0.0	0.00142739	0.00026271	2.05e-06	712.86215713	693.43450995	708.0842125	-0.34646207	0.26675872	-0.32196122
0.27459	174.33441	0.0	7.146e-05	0.00028883	2.7e-07	-0.0	0.00142739	0.00026271	2.05e-06	712.85784238	693.43869696	708.0833058	-0.34623149	0.26666069	-0.32196051
0.27464	174.36008	0.0	7.143e-05	0.00028887	2.7e-07	-0.0	0.00142739	0.00026271	2.05e-06	712.85352943	693.44288242	708.08239861	-0.3460011	0.26656271	-0.3219598
0.2747	174.38574	0.0	7.139e-05	0.0002889	2.7e-07	0.0	0.00142739	0.00026271	2.05e-06	712.84921828	693.44706632	708.08149092	-0.34577081	0.26646475	-0.32195908
0.27475	174.4114	0.0	7.135e-05	0.00028894	2.7e-07	0.0	0.00142739	0.00026271	2.05e-06	712.84490894	693.45124866	708.08058274	-0.3455407	0.26636682	-0.32195837
0.27481	174.43706	0.0	7.131e-05	0.00028898	2.7e-07	0.0	0.00142739	0.00026271	2.05e-06	712.8406014	693.45542945	708.07967407	-0.3453107	0.26626891	-0.32195766
0.27486	174.46271	0.0	7.127e-05	0.00028902	2.7e-07	-0.0	0.00142739	0.00026271	2.05e-06	712.83629567	693.45960867	708.07876491	-0.34508086	0.26617104	-0.32195694
0.27492	174.48836	0.0	7.123e-05	0.00028906	2.7e-07	-0.0	0.00142739	0.00026271	2.05e-06	712.83199175	693.46378635	708.07785525	-0.34485116	0.26607319	-0.32195623
0.27497	174.51401	0.0	7.119e-05	0.0002891	2.7e-07	0.0	0.00142739	0.00026271	2.05e-06	712.82768964	693.46796246	708.07694511	-0.3446216	0.26597536	-0.32195551
0.27503	174.53965	0.0	7.116e-05	0.00028914	2.7e-07	0.0	0.00142739	0.00026271	2.05e-06	712.82338934	693.47213702	708.07603447	-0.34439219	0.26587757	-0.3219548
0.27508	174.56529	0.0	7.112e-05	0.00028917	2.7e-07	-0.0	0.00142739	0.00026271	2.05e-06	712.81909086	693.47631002	708.07512334	-0.3441629	0.2657798	-0.32195408
0.27514	174.59092	0.0	7.108e-05	0.00028921	2.7e-07	-0.0	0.00142739	0.00026271	2.05e-06	712.81479419	693.48048147	708.07421173	-0.34393379	0.26568207	-0.32195336
0.27519	174.61655	0.0	7.104e-05	0.00028925	2.7e-07	0.0	0.00142739	0.00026271	2.05e-06	712.81049933	693.48465137	708.07329963	-0.34370478	0.26558435	-0.32195265
0.27525	174.64218	0.0	7.1e-05	0.00028929	2.6e-07	0.0	0.00142739	0.00026271	2.05e-06	712.80620629	693.48881971	708.07238703	-0.34347597	0.26548667	-0.32195193
0.2753	174.6678	0.0	7.096e-05	0.00028933	2.6e-07	-0.0	0.00142739	0.00026271	2.05e-06	712.80191507	693.4929865	708.07147395	-0.34324724	0.26538901	-0.32195121
0.27536	174.69342	0.0	7.093e-05	0.00028937	2.6e-07	-0.0	0.00142739	0.00026271	2.05e-06	712.79762567	693.49715174	708.07056038	-0.34301871	0.26529139	-0.3219505
0.27541	174.71904	0.0	7.089e-05	0.0002894	2.6e-07	0.0	0.00142739	0.00026271	2.05e-06	712.7933381	693.50131542	708.06964633	-0.34279027	0.26519378	-0.32194978
0.27547	174.74465	0.0	7.085e-05	0.00028944	2.6e-07	0.0	0.00142739	0.00026271	2.05e-06	712.78905234	693.50547755	708.06873178	-0.34256203	0.26509621	-0.32194906
0.28553	179.36982	0.0	6.436e-05	0.00029593	2.1e-07	-0.0	0.0014274	0.00026276	2.05e-06	712.03643827	694.24150247	707.89363073	-0.30324045	0.24770854	-0.3218115
0.28559	179.39476	0.0	6.433e-05	0.00029596	2.1e-07	-0.0	0.0014274	0.00026276	2.05e-06	712.03250207	694.24538695	707.89263412	-0.30303908	0.24761609	-0.32181072
0.28564	179.41969	0.0	6.43e-05	0.00029599	2.1e-07	-0.0	0.0014274	0.00026276	2.05e-06	712.0285678	694.24926996	707.89163711	-0.30283782	0.24752366	-0.32180994
0.2857	179.44462	0.0	6.427e-05	0.00029603	2.1e-07	0.0	0.0014274	0.00026277	2.05e-06	712.02463546	694.2531515	707.8906397	-0.30263671	0.24743127	-0.32180915
0.28575	179.46954	0.0	6.423e-05	0.00029606	2.1e-07	0.0	0.0014274	0.00026277	2.05e-06	712.02070505	694.25703158	707.88964188	-0.30243577	0.2473389	-0.32180837
0.28581	179.49446	0.0	6.42e-05	0.00029609	2.1e-07	-0.0	0.0014274	0.00026277	2.05e-06	712.01677659	694.2609102	707.88864365	-0.30223494	0.24724656	-0.32180759
0.28586	179.51938	0.0	6.417e-05	0.00029612	2.1e-07	-0.0	0.0014274	0.00026277	2.05e-06	712.01285005	694.26478735	707.88764503	-0.30203431	0.24715425	-0.3218068
0.28592	179.54429	0.0	6.414e-05	0.00029616	2.1e-07	0.0	0.0014274	0.00026277	2.05e-06	712.00892545	694.26866304	707.886646	-0.30183375	0.24706196	-0.32180602
0.28597	179.5692	0.0	6.41e-05	0.00029619	2.1e-07	0.0	0.0014274	0.00026277	2.05e-06	712.00500278	694.27253726	707.88564657	-0.30163342	0.24696971	-0.32180523
0.28603	179.59411	0.0	6.407e-05	0.00029622	2.1e-07	-0.0	0.0014274	0.00026277	2.05e-06	712.00108205	694.27641002	707.88464673	-0.30143316	0.24687748	-0.32180445
0.28608	179.61901	0.0	6.404e-05	0.00029625	2.1e-07	-0.0	0.0014274	0.00026277	2.05e-06	711.99716325	694.28028132	707.8836465	-0.3012331	0.24678528	-0.32180366
0.28614	179.64391	0.0	6.401e-05	0.00029629	2.1e-07	-0.0	0.0014274	0.00026277	2.05e-06	711.99324638	694.28415116	707.88264586	-0.30103315	0.24669311	-0.32180287
0.28619	179.6688	0.0	6.397e-05	0.00029632	2.1e-07	0.0	0.0014274	0.00026277	2.05e-06	711.98933145	694.28801953	707.88164483	-0.30083337	0.24660096	-0.32180209
0.28625	179.69369	0.0	6.394e-05	0.00029635	2.1e-07	0.0	0.0014274	0.00026277	2.05e-06	711.98541846	694.29188644	707.88064339	-0.30063373	0.24650885	-0.3218013
0.2863	179.71858	0.0	6.391e-05	0.00029638	2.1e-07	-0.0	0.0014274	0.00026277	2.05e-06	711.98150739	694.29575189	707.87964156	-0.30043422	0.24641675	-0.32180051
0.28636	179.74346	0.0	6.388e-05	0.00029642	2.1e-07	-0.0	0.0014274	0.00026277	2.05e-06	711.97759826	694.29961588	707.87863932	-0.30023489	0.2463247	-0.32179973
0.28641	179.76834	0.0	6.384e-05	0.00029645	2.1e-07	0.0	0.0014274	0.00026277	2.05e-06	711.97369106	694.30347842	707.87763669	-0.30003565	0.24623266	-0.32179894
0.28647	179.79322	0.0	6.381e-05	0.00029648	2.1e-07	0.0	0.0014274	0.00026277	2.05e-06	711.9697858	694.30733949	707.87663366	-0.29983664	0.24614066	-0.32179815
0.29653	184.28337	0.0	5.831e-05	0.00030199	1.7e-07	-0.0	0.0014274	0.00026281	2.05e-06	711.28737058	694.98981508	707.68682867	-0.26581837	0.22976692	-0.32164905
0.29659	184.30756	0.0	5.828e-05	0.00030202	1.7e-07	-0.0	0.0014274	0.00026281	2.05e-06	711.28381511	694.9934153	707.68575976	-0.26564538	0.22967996	-0.32164821
0.29664	184.33176	0.0	5.825e-05	0.00030204	1.7e-07	0.0	0.0014274	0.00026281	2.05e-06	711.28026149	694.99701415	707.68469054	-0.26547246	0.22959301	-0.32164737
0.2967	184.35594	0.0	5.822e-05	0.00030207	1.7e-07	0.0	0.0014274	0.00026281	2.05e-06	711.27670972	695.00061163	707.68362099	-0.26529974	0.2295061	-0.32164653
0.29675	184.38013	0.0	5.819e-05	0.0003021	1.7e-07	-0.0	0.0014274	0.00026281	2.05e-06	711.27315979	695.00420772	707.68255113	-0.2651271	0.22941921	-0.32164569
0.29681	184.40431	0.0	5.817e-05	0.00030213	1.7e-07	-0.0	0.0014274	0.00026281	2.05e-06	711.26961171	695.00780245	707.68148094	-0.26495464	0.22933235	-0.32164485
0.29686	184.42849	0.0	5.814e-05	0.00030215	1.7e-07	-0.0	0.0014274	0.00026281	2.05e-06	711.26606548	695.01139579	707.68041045	-0.2647823	0.22924551	-0.32164401
0.29692	184.45266	0.0	5.811e-05	0.00030218	1.7e-07	0.0	0.0014274	0.00026281	2.05e-06	711.26252109	695.01498777	707.67933963	-0.26461008	0.2291587	-0.32164317
0.29697	184.47683	0.0	5.808e-05	0.00030221	1.7e-07	0.0	0.0014274	0.00026281	2.05e-06	711.25897854	695.01857837	707.6782685	-0.26443804	0.22907193	-0.32164233
0.29703	184.501	0.0	5.806e-05	0.00030224	1.7e-07	-0.0	0.0014274	0.00026281	2.05e-06	711.25543784	695.02216759	707.67719705	-0.26426607	0.22898516	-0.32164149
0.29708	184.52516	0.0	5.803e-05	0.00030227	1.7e-07	-0.0	0.0014274	0.00026281	2.05e-06	711.25189898	695.02575545	707.67612529	-0.26409431	0.22889844	-0.32164065
0.29714	184.54932	0.0	5.8e-05	0.00030229	1.7e-07	0.0	0.0014274	0.00026281	2.05e-06	711.24836197	695.02934193	707.67505321	-0.26392261	0.22881174	-0.3216398
0.29719	184.57347	0.0	5.797e-05	0.00030232	1.7e-07	0.0	0.0014274	0.00026281	2.05e-06	711.24482679	695.03292704	707.67398081	-0.2637511	0.22872506	-0.32163896
0.29725	184.59762	0.0	5.794e-05	0.00030235	1.7e-07	0.0	0.0014274	0.00026281	2.05e-06	711.24129345	695.03651078	707.6729081	-0.26357971	0.22863842	-0.32163812
0.2973	184.62177	0.0	5.792e-05	0.00030238	1.7e-07	-0.0	0.0014274	0.00026281	2.05e-06	711.23776196	695.04009314	707.67183508	-0.26340844	0.22855179	-0.32163728
0.29736	184.64592	0.0	5.789e-05	0.0003024	1.7e-07	-0.0	0.0014274	0.00026281	2.05e-06	711.2342323	695.04367414	707.67076174	-0.26323735	0.22846521	-0.32163643
0.29741	184.67006	0.0	5.786e-05	0.00030243	1.7e-07	0.0	0.0014274	0.00026281	2.05e-06	711.23070448	695.04725376	707.6696881	-0.26306632	0.22837863	-0.32163559
0.29747	184.69419	0.0	5.783e-05	0.00030246	1.7e-07	0.0	0.0014274	0.00026281	2.05e-06	711.2271785	695.05083202	707.66861413	-0.26289551	0.2282921	-0.32163475
0.30753	189.04858	0.0	5.312e-05	0.00030717	1.4e-07	-0.0	0.0014274	0.00026284	2.05e-06	710.61196628	695.68303787	707.46722247	-0.23382528	0.21289858	-0.32147655
0.30758	189.07203	0.0	5.31e-05	0.00030719	1.4e-07	0.0	0.0014274	0.00026284	2.05e-06	710.60876338	695.68637138	707.4660976	-0.23367795	0.21281684	-0.32147567
0.30764	189.09548	0.0	5.308e-05	0.00030722	1.4e-07	0.0	0.0014274	0.00026284	2.05e-06	710.60556214	695.6897036	707.46497249	-0.23353078	0.21273513	-0.32147479
0.30769	189.11892	0.0	5.305e-05	0.00030724	1.4e-07	0.0	0.0014274	0.00026284	2.05e-06	710.60236257	695.69303452	707.46384713	-0.23338372	0.21265344	-0.3214739
0.30775	189.14236	0.0	5.303e-05	0.00030727	1.4e-07	-0.0	0.0014274	0.00026284	2.05e-06	710.59916467	695.69636416	707.46272154	-0.23323675	0.21257178	-0.32147302
0.3078	189.1658	0.0	5.3e-05	0.00030729	1.3e-07	-0.0	0.0014274	0.00026284	2.05e-06	710.59596843	695.69969251	707.4615957	-0.23308997	0.21249015	-0.32147213
0.30786	189.18923	0.0	5.298e-05	0.00030731	1.3e-07	0.0	0.0014274	0.00026284	2.05e-06	710.59277385	695.70301956	707.46046962	-0.23294322	0.21240853	-0.32147125
0.30791	189.21266	0.0	5.296e-05	0.00030734	1.3e-07	0.0	0.0014274	0.00026284	2.05e-06	710.58958094	695.70634533	707.4593433	-0.23279666	0.21232695	-0.32147036
0.30797	189.23609	0.0	5.293e-05	0.00030736	1.3e-07	0.0	0.0014274	0.00026284	2.05e-06	710.58638968	695.70966981	707.45821675	-0.23265019	0.21224539	-0.32146948
0.30802	189.25951	0.0	5.291e-05	0.00030739	1.3e-07	-0.0	0.0014274	0.00026284	2.05e-06	710.58320009	695.712993	707.45708995	-0.23250383	0.21216385	-0.32146859
0.30808	189.28293	0.0	5.288e-05	0.00030741	1.3e-07	-0.0	0.0014274	0.00026284	2.05e-06	710.58001215	695.7163149	707.45596291	-0.23235764	0.21208235	-0.32146771
0.30813	189.30634	0.0	5.286e-05	0.00030743	1.3e-07	0.0	0.0014274	0.00026284	2.05e-06	710.57682587	695.71963552	707.45483564	-0.2322115	0.21200086	-0.32146682
0.30819	189.32975	0.0	5.284e-05	0.00030746	1.3e-07	0.0	0.0014274	0.00026284	2.05e-06	710.57364125	695.72295485	707.45370812	-0.23206555	0.21191941	-0.32146594
0.30824	189.35316	0.0	5.281e-05	0.00030748	1.3e-07	0.0	0.0014274	0.00026284	2.05e-06	710.57045828	695.72627289	707.45258037	-0.23191966	0.21183797	-0.32146505
0.3083	189.37656	0.0	5.279e-05	0.0003075	1.3e-07	-0.0	0.0014274	0.00026284	2.05e-06	710.56727697	695.72958964	707.45145238	-0.23177392	0.21175656	-0.32146417
0.30835	189.39996	0.0	5.277e-05	0.00030753	1.3e-07	-0.0	0.0014274	0.00026284	2.05e-06	710.56409731	695.73290511	707.45032415	-0.23162831	0.21167519	-0.32146328
0.30841	189.42336	0.0	5.274e-05	0.00030755	1.3e-07	0.0	0.0014274	0.00026284	2.05e-06	710.5609193	695.7362193	707.44919569	-0.23148278	0.21159382	-0.32146239
0.30846	189.44675	0.0	5.272e-05	0.00030758	1.3e-07	0.0	0.0014274	0.00026284	2.05e-06	710.55774295	695.7395322	707.44806699	-0.23133742	0.2115125	-0.32146151
0.31853	193.6645	0.0	4.866e-05	0.00031164	1.1e-07	0.0	0.0014274	0.00026286	2.05e-06	710.00318188	696.32457648	707.23788039	-0.20665021	0.1970457	-0.32129641
0.31858	193.6872	0.0	4.864e-05	0.00031166	1.1e-07	0.0	0.0014274	0.00026286	2.05e-06	710.00029143	696.32765976	707.23671382	-0.20652534	0.19696889	-0.3212955
0.31864	193.7099	0.0	4.862e-05	0.00031168	1.1e-07	-0.0	0.0014274	0.00026286	2.05e-06	709.99740243	696.33074182	707.23554707	-0.20640052	0.19689208	-0.32129458
0.31869	193.73259	0.0	4.86e-05	0.0003117	1.1e-07	-0.0	0.0014274	0.00026286	2.05e-06	709.99451488	696.33382268	707.23438015	-0.20627583	0.19681531	-0.32129366
0.31875	193.75529	0.0	4.858e-05	0.00031172	1.1e-07	-0.0	0.0014274	0.00026286	2.05e-06	709.99162879	696.33690233	707.23321305	-0.20615126	0.19673856	-0.32129275
0.3188	193.77797	0.0	4.856e-05	0.00031174	1.1e-07	0.0	0.0014274	0.00026286	2.05e-06	709.98874415	696.33998076	707.23204577	-0.20602674	0.19666183	-0.32129183
0.31886	193.80066	0.0	4.853e-05	0.00031176	1.1e-07	0.0	0.0014274	0.00026286	2.05e-06	709.98586096	696.34305799	707.23087832	-0.20590239	0.19658513	-0.32129091
0.31891	193.82334	0.0	4.851e-05	0.00031178	1.1e-07	0.0	0.0014274	0.00026286	2.05e-06	709.98297922	696.346134	707.22971069	-0.20577809	0.19650845	-0.32128999
0.31897	193.84601	0.0	4.849e-05	0.0003118	1.1e-07	-0.0	0.0014274	0.00026286	2.05e-06	709.98009893	696.34920881	707.22854289	-0.20565391	0.19643179	-0.32128908
0.31902	193.86869	0.0	4.847e-05	0.00031182	1.1e-07	-0.0	0.0014274	0.00026286	2.05e-06	709.97722008	696.35228241	707.22737492	-0.20552986	0.19635517	-0.32128816
0.31908	193.89136	0.0	4.845e-05	0.00031184	1.1e-07	0.0	0.0014274	0.00026286	2.05e-06	709.97434269	696.35535479	707.22620677	-0.20540586	0.19627855	-0.32128724
0.31913	193.91402	0.0	4.843e-05	0.00031186	1.1e-07	0.0	0.0014274	0.00026286	2.05e-06	709.97146674	696.35842597	707.22503844	-0.20528202	0.19620197	-0.32128632
0.31919	193.93668	0.0	4.841e-05	0.00031188	1.1e-07	0.0	0.0014274	0.00026286	2.05e-06	709.96859223	696.36149595	707.22386995	-0.20515824	0.19612541	-0.32128541
0.31924	193.95934	0.0	4.839e-05	0.0003119	1.1e-07	-0.0	0.0014274	0.00026286	2.05e-06	709.96571916	696.36456471	707.22270128	-0.20503456	0.19604887	-0.32128449
0.3193	193.98199	0.0	4.837e-05	0.00031193	1.1e-07	-0.0	0.0014274	0.00026286	2.05e-06	709.96284754	696.36763227	707.22153243	-0.20491104	0.19597236	-0.32128357
0.31935	194.00464	0.0	4.835e-05	0.00031195	1.1e-07	0.0	0.0014274	0.00026286	2.05e-06	709.95997736	696.37069862	707.22036342	-0.20478754	0.19589586	-0.32128265
0.31941	194.02729	0.0	4.833e-05	0.00031197	1.1e-07	0.0	0.0014274	0.00026286	2.05e-06	709.95710862	696.37376377	707.21919423	-0.20466421	0.1958194	-0.32128173
0.31946	194.04993	0.0	4.831e-05	0.00031199	1.1e-07	0.0	0.0014274	0.00026286	2.05e-06	709.95424132	696.37682771	707.21802487	-0.20454095	0.19574295	-0.32128082
0.32953	198.13002	0.0	4.479e-05	0.00031551	9e-08	-0.0	0.0014274	0.00026288	2.05e-06	709.45266074	696.91761557	707.00142819	-0.18362188	0.18214278	-0.32111069
0.32958	198.15197	0.0	4.477e-05	0.00031553	9e-08	-0.0	0.0014274	0.00026288	2.05e-06	709.4500404	696.92046397	707.0002319	-0.18351609	0.18207055	-0.32110975
0.32964	198.17392	0.0	4.475e-05	0.00031554	9e-08	0.0	0.0014274	0.00026288	2.05e-06	709.44742131	696.92331124	706.99903549	-0.18341032	0.18199833	-0.32110881
0.32969	198.19586	0.0	4.473e-05	0.00031556	9e-08	0.0	0.0014274	0.00026288	2.05e-06	709.44480346	696.92615736	706.99783896	-0.18330467	0.18192613	-0.32110787
0.32975	198.21779	0.0	4.472e-05	0.00031558	9e-08	0.0	0.0014274	0.00026288	2.05e-06	709.44218686	696.92900235	706.99664231	-0.18319913	0.18185396	-0.32110693
0.3298	198.23973	0.0	4.47e-05	0.0003156	9e-08	-0.0	0.0014274	0.00026288	2.05e-06	709.4395715	696.9318462	706.99544553	-0.18309362	0.18178181	-0.32110599
0.32986	198.26165	0.0	4.468e-05	0.00031562	9e-08	-0.0	0.0014274	0.00026288	2.05e-06	709.43695738	696.93468892	706.99424864	-0.18298826	0.18170968	-0.32110505
0.32991	198.28358	0.0	4.466e-05	0.00031563	9e-08	-0.0	0.0014274	0.00026288	2.05e-06	709.43434451	696.9375305	706.99305162	-0.18288295	0.18163757	-0.32110411
0.32997	198.3055	0.0	4.464e-05	0.00031565	9e-08	0.0	0.0014274	0.00026288	2.05e-06	709.43173287	696.94037094	706.99185448	-0.18277771	0.18156549	-0.32110317
0.33002	198.32742	0.0	4.463e-05	0.00031567	9e-08	0.0	0.0014274	0.00026288	2.05e-06	709.42912248	696.94321025	706.99065722	-0.18267262	0.18149343	-0.32110223
0.33008	198.34933	0.0	4.461e-05	0.00031569	9e-08	-0.0	0.0014274	0.00026288	2.05e-06	709.42651333	696.94604843	706.98945985	-0.18256755	0.18142138	-0.32110129
0.33013	198.37124	0.0	4.459e-05	0.00031571	9e-08	-0.0	0.0014274	0.00026288	2.05e-06	709.42390542	696.94888547	706.98826235	-0.1824626	0.18134937	-0.32110035
0.33019	198.39315	0.0	4.457e-05	0.00031572	9e-08	-0.0	0.0014274	0.00026288	2.05e-06	709.42129874	696.95172137	706.98706473	-0.18235775	0.18127737	-0.32109941
0.33024	198.41505	0.0	4.455e-05	0.00031574	9e-08	0.0	0.0014274	0.00026288	2.05e-06	709.4186933	696.95455614	706.98586699	-0.18225294	0.18120539	-0.32109847
0.3303	198.43695	0.0	4.454e-05	0.00031576	9e-08	0.0	0.0014274	0.00026288	2.05e-06	709.41608909	696.95738978	706.98466913	-0.18214826	0.18113345	-0.32109753
0.33035	198.45884	0.0	4.452e-05	0.00031578	9e-08	0.0	0.0014274	0.00026288	2.05e-06	709.41348612	696.96022229	706.98347116	-0.18204365	0.18106151	-0.32109659
0.33041	198.48073	0.0	4.45e-05	0.0003158	9e-08	-0.0	0.0014274	0.00026288	2.05e-06	709.41088438	696.96305366	706.98227306	-0.18193911	0.1809896	-0.32109565
0.33046	198.50262	0.0	4.448e-05	0.00031581	9e-08	-0.0	0.0014274	0.00026288	2.05e-06	709.40828388	696.9658839	706.98107485	-0.18183471	0.18091772	-0.3210947
0.34053	202.44389	0.0	4.141e-05	0.00031888	8e-08	0.0	0.0014274	0.0002629	2.05e-06	708.95213734	697.46511363	706.7600443	-0.16409818	0.16812417	-0.3209211
0.34058	202.46508	0.0	4.14e-05	0.0003189	8e-08	-0.0	0.0014274	0.0002629	2.05e-06	708.94974732	697.46774139	706.75882812	-0.16400836	0.16805619	-0.32092015
0.34064	202.48626	0.0	4.138e-05	0.00031891	8e-08	-0.0	0.0014274	0.0002629	2.05e-06	708.94735834	697.47036808	706.75761186	-0.16391864	0.16798824	-0.32091919
0.34069	202.50744	0.0	4.137e-05	0.00031893	8e-08	-0.0	0.0014274	0.0002629	2.05e-06	708.94497043	697.4729937	706.75639552	-0.16382897	0.1679203	-0.32091823
0.34075	202.52861	0.0	4.135e-05	0.00031895	8e-08	0.0	0.0014274	0.0002629	2.05e-06	708.94258358	697.47561825	706.75517911	-0.16373936	0.16785238	-0.32091728
0.3408	202.54978	0.0	4.133e-05	0.00031896	8e-08	0.0	0.0014274	0.0002629	2.05e-06	708.94019778	697.47824174	706.75396261	-0.16364988	0.1677845	-0.32091632
0.34086	202.57095	0.0	4.132e-05	0.00031898	8e-08	-0.0	0.0014274	0.0002629	2.05e-06	708.93781303	697.48086415	706.75274604	-0.16356041	0.16771661	-0.32091537
0.34091	202.59211	0.0	4.13e-05	0.00031899	8e-08	-0.0	0.0014274	0.0002629	2.05e-06	708.93542934	697.4834855	706.75152939	-0.16347103	0.16764876	-0.32091441
0.34097	202.61327	0.0	4.129e-05	0.00031901	8e-08	-0.0	0.0014274	0.0002629	2.05e-06	708.93304671	697.48610578	706.75031267	-0.16338176	0.16758093	-0.32091346
0.34102	202.63443	0.0	4.127e-05	0.00031902	7e-08	0.0	0.0014274	0.0002629	2.05e-06	708.93066512	697.488725	706.74909587	-0.1632925	0.16751311	-0.3209125
0.34108	202.65558	0.0	4.126e-05	0.00031904	7e-08	0.0	0.0014274	0.0002629	2.05e-06	708.92828459	697.49134315	706.74787899	-0.16320336	0.16744532	-0.32091155
0.34113	202.67673	0.0	4.124e-05	0.00031906	7e-08	0.0	0.0014274	0.0002629	2.05e-06	708.92590511	697.49396023	706.74666203	-0.16311429	0.16737755	-0.32091059
0.34119	202.69787	0.0	4.122e-05	0.00031907	7e-08	-0.0	0.0014274	0.0002629	2.05e-06	708.92352668	697.49657625	706.745445	-0.16302525	0.16730979	-0.32090963
0.34124	202.71901	0.0	4.121e-05	0.00031909	7e-08	-0.0	0.0014274	0.0002629	2.05e-06	708.9211493	697.4991912	706.7442279	-0.16293634	0.16724207	-0.32090868
0.3413	202.74015	0.0	4.119e-05	0.0003191	7e-08	-0.0	0.0014274	0.0002629	2.05e-06	708.91877296	697.50180508	706.74301071	-0.16284747	0.16717435	-0.32090772
0.34135	202.76128	0.0	4.118e-05	0.00031912	7e-08	0.0	0.0014274	0.0002629	2.05e-06	708.91639768	697.5044179	706.74179346	-0.16275866	0.16710666	-0.32090677
0.34141	202.78241	0.0	4.116e-05	0.00031913	7e-08	0.0	0.0014274	0.0002629	2.05e-06	708.91402344	697.50702966	706.74057612	-0.16266996	0.167039	-0.32090581
0.34146	202.80353	0.0	4.115e-05	0.00031915	7e-08	0.0	0.0014274	0.0002629	2.05e-06	708.91165024	697.50964035	706.73935871	-0.1625813	0.16697134	-0.32090485
0.35152	206.60465	0.0	3.846e-05	0.00032184	6e-08	-0.0	0.0014274	0.00026291	2.05e-06	708.49408279	697.96981294	706.51549739	-0.14750522	0.15492769	-0.32072903
0.35158	206.62506	0.0	3.844e-05	0.00032185	6e-08	-0.0	0.0014274	0.00026291	2.05e-06	708.49188778	697.97223326	706.51426921	-0.14742877	0.15486368	-0.32072806
0.35163	206.64547	0.0	3.843e-05	0.00032187	6e-08	-0.0	0.0014274	0.00026291	2.05e-06	708.48969367	697.97465257	706.51304099	-0.14735238	0.15479968	-0.3207271
0.35169	206.66588	0.0	3.842e-05	0.00032188	6e-08	0.0	0.0014274	0.00026291	2.05e-06	708.48750046	697.97707087	706.51181273	-0.14727601	0.1547357	-0.32072614
0.35174	206.68629	0.0	3.84e-05	0.00032189	6e-08	0.0	0.0014274	0.00026291	2.05e-06	708.48530814	697.97948816	706.51058443	-0.14719975	0.15467175	-0.32072517
0.3518	206.70669	0.0	3.839e-05	0.00032191	6e-08	0.0	0.0014274	0.00026291	2.05e-06	708.4831167	697.98190446	706.50935608	-0.14712353	0.15460781	-0.32072421
0.35185	206.72709	0.0	3.837e-05	0.00032192	6e-08	-0.0	0.0014274	0.00026291	2.05e-06	708.48092617	697.98431974	706.50812769	-0.14704735	0.15454388	-0.32072324
0.35191	206.74748	0.0	3.836e-05	0.00032194	6e-08	-0.0	0.0014274	0.00026291	2.05e-06	708.47873652	697.98673403	706.50689926	-0.14697127	0.15447999	-0.32072228
0.35196	206.76787	0.0	3.835e-05	0.00032195	6e-08	-0.0	0.0014274	0.00026291	2.05e-06	708.47654776	697.98914731	706.50567079	-0.14689522	0.15441611	-0.32072131
0.35202	206.78825	0.0	3.833e-05	0.00032196	6e-08	0.0	0.0014274	0.00026291	2.05e-06	708.47435989	697.99155958	706.50444227	-0.14681923	0.15435224	-0.32072035
0.35207	206.80864	0.0	3.832e-05	0.00032198	6e-08	0.0	0.0014274	0.00026291	2.05e-06	708.47217292	697.99397085	706.50321372	-0.14674333	0.1542884	-0.32071938
0.35213	206.82901	0.0	3.83e-05	0.00032199	6e-08	0.0	0.0014274	0.00026291	2.05e-06	708.46998683	697.99638112	706.50198512	-0.14666746	0.15422457	-0.32071842
0.35218	206.84939	0.0	3.829e-05	0.000322	6e-08	-0.0	0.0014274	0.00026291	2.05e-06	708.46780162	697.99879039	706.50075648	-0.14659165	0.15416076	-0.32071745
0.35224	206.86976	0.0	3.828e-05	0.00032202	6e-08	-0.0	0.0014274	0.00026291	2.05e-06	708.46561731	698.00119866	706.4995278	-0.14651594	0.15409699	-0.32071649
0.35229	206.89012	0.0	3.826e-05	0.00032203	6e-08	-0.0	0.0014274	0.00026291	2.05e-06	708.46343388	698.00360592	706.49829908	-0.14644024	0.15403321	-0.32071552
0.35235	206.91048	0.0	3.825e-05	0.00032205	6e-08	0.0	0.0014274	0.00026291	2.05e-06	708.46125133	698.00601218	706.49707031	-0.14636461	0.15396946	-0.32071456
0.3524	206.93084	0.0	3.824e-05	0.00032206	6e-08	0.0	0.0014274	0.00026291	2.05e-06	708.45906967	698.00841744	706.49584151	-0.14628908	0.15390574	-0.32071359
0.35246	206.9512	0.0	3.822e-05	0.00032207	6e-08	0.0	0.0014274	0.00026291	2.05e-06	708.45688889	698.0108217	706.49461267	-0.14621356	0.15384203	-0.32071263
0.36252	210.61064	0.0	3.586e-05	0.00032444	5e-08	0.0	0.0014274	0.00026292	2.05e-06	708.07193791	698.43425603	706.26920002	-0.13334929	0.14249601	-0.32053559
0.36258	210.63027	0.0	3.585e-05	0.00032445	5e-08	0.0	0.0014274	0.00026292	2.05e-06	708.06990766	698.43648113	706.26796612	-0.13328392	0.14243569	-0.32053462
0.36263	210.64991	0.0	3.583e-05	0.00032446	5e-08	0.0	0.0014274	0.00026292	2.05e-06	708.06787817	698.43870529	706.2667322	-0.13321859	0.14237538	-0.32053365
0.36269	210.66954	0.0	3.582e-05	0.00032448	5e-08	-0.0	0.0014274	0.00026292	2.05e-06	708.06584943	698.44092851	706.26549826	-0.13315329	0.14231508	-0.32053268
0.36274	210.68916	0.0	3.581e-05	0.00032449	5e-08	-0.0	0.0014274	0.00026292	2.05e-06	708.06382144	698.44315078	706.26426431	-0.13308806	0.14225481	-0.32053171
0.3628	210.70879	0.0	3.58e-05	0.0003245	5e-08	-0.0	0.0014274	0.00026292	2.05e-06	708.06179421	698.4453721	706.26303035	-0.13302289	0.14219456	-0.32053074
0.36285	210.72841	0.0	3.578e-05	0.00032451	5e-08	0.0	0.0014274	0.00026292	2.05e-06	708.05976774	698.44759247	706.26179637	-0.13295773	0.14213431	-0.32052977
0.36291	210.74802	0.0	3.577e-05	0.00032452	5e-08	0.0	0.0014274	0.00026292	2.05e-06	708.05774201	698.4498119	706.26056237	-0.13289266	0.1420741	-0.3205288
0.36296	210.76763	0.0	3.576e-05	0.00032454	5e-08	0.0	0.0014274	0.00026292	2.05e-06	708.05571704	698.45203039	706.25932836	-0.13282764	0.1420139	-0.32052783
0.36302	210.78724	0.0	3.575e-05	0.00032455	5e-08	-0.0	0.0014274	0.00026292	2.05e-06	708.05369282	698.45424793	706.25809434	-0.13276263	0.14195371	-0.32052686
0.36307	210.80684	0.0	3.574e-05	0.00032456	5e-08	-0.0	0.0014274	0.00026292	2.05e-06	708.05166935	698.45646453	706.2568603	-0.13269771	0.14189354	-0.32052589
0.36313	210.82644	0.0	3.572e-05	0.00032457	5e-08	-0.0	0.0014274	0.00026292	2.05e-06	708.04964663	698.45868018	706.25562625	-0.13263284	0.1418334	-0.32052492
0.36318	210.84603	0.0	3.571e-05	0.00032458	5e-08	0.0	0.0014274	0.00026292	2.05e-06	708.04762466	698.46089489	706.25439218	-0.13256798	0.14177326	-0.32052396
0.36324	210.86563	0.0	3.57e-05	0.0003246	5e-08	0.0	0.0014274	0.00026292	2.05e-06	708.04560344	698.46310865	706.2531581	-0.1325032	0.14171315	-0.32052299
0.36329	210.88521	0.0	3.569e-05	0.00032461	5e-08	0.0	0.0014274	0.00026292	2.05e-06	708.04358297	698.46532147	706.25192401	-0.13243849	0.14165306	-0.32052202
0.36335	210.9048	0.0	3.568e-05	0.00032462	5e-08	-0.0	0.0014274	0.00026292	2.05e-06	708.04156325	698.46753335	706.2506899	-0.13237378	0.14159297	-0.32052105
0.3634	210.92438	0.0	3.566e-05	0.00032463	5e-08	-0.0	0.0014274	0.00026292	2.05e-06	708.03954427	698.46974429	706.24945578	-0.13230914	0.14153291	-0.32052008
0.36346	210.94395	0.0	3.565e-05	0.00032465	5e-08	-0.0	0.0014274	0.00026292	2.05e-06	708.03752604	698.47195428	706.24822165	-0.13224458	0.14147288	-0.32051911
0.37352	214.45999	0.0	3.356e-05	0.00032673	5e-08	0.0	0.0014274	0.00026293	2.05e-06	707.68013458	698.86080358	706.02226498	-0.12121486	0.1307769	-0.32034164
0.37358	214.47884	0.0	3.355e-05	0.00032674	5e-08	0.0	0.0014274	0.00026293	2.05e-06	707.67824363	698.86284486	706.02103025	-0.12115866	0.13072001	-0.32034067
0.37363	214.49769	0.0	3.354e-05	0.00032675	5e-08	0.0	0.0014274	0.00026293	2.05e-06	707.67635331	698.86488525	706.01979552	-0.12110253	0.13066315	-0.3203397
0.37369	214.51653	0.0	3.353e-05	0.00032676	5e-08	-0.0	0.0014274	0.00026293	2.05e-06	707.67446364	698.86692474	706.0185608	-0.12104639	0.13060629	-0.32033873
0.37374	214.53536	0.0	3.352e-05	0.00032678	5e-08	-0.0	0.0014274	0.00026293	2.05e-06	707.6725746	698.86896334	706.01732608	-0.12099031	0.13054945	-0.32033776
0.3738	214.5542	0.0	3.351e-05	0.00032679	5e-08	-0.0	0.0014274	0.00026293	2.05e-06	707.67068621	698.87100106	706.01609138	-0.1209343	0.13049264	-0.32033679
0.37385	214.57303	0.0	3.35e-05	0.0003268	5e-08	-0.0	0.0014274	0.00026293	2.05e-06	707.66879845	698.87303788	706.01485668	-0.1208783	0.13043583	-0.32033582
0.37391	214.59185	0.0	3.349e-05	0.00032681	5e-08	0.0	0.0014274	0.00026293	2.05e-06	707.66691133	698.87507381	706.01362198	-0.12082234	0.13037904	-0.32033485
0.37396	214.61068	0.0	3.348e-05	0.00032682	5e-08	0.0	0.0014274	0.00026293	2.05e-06	707.66502484	698.87710885	706.01238729	-0.12076644	0.13032227	-0.32033389
0.37402	214.62949	0.0	3.347e-05	0.00032683	5e-08	0.0	0.0014274	0.00026293	2.05e-06	707.66313899	698.879143	706.01115261	-0.12071058	0.13026552	-0.32033292
0.37407	214.64831	0.0	3.346e-05	0.00032684	5e-08	-0.0	0.0014274	0.00026293	2.05e-06	707.66125378	698.88117626	706.00991794	-0.12065474	0.13020878	-0.32033195
0.37413	214.66712	0.0	3.345e-05	0.00032685	5e-08	-0.0	0.0014274	0.00026293	2.05e-06	707.6593692	698.88320863	706.00868327	-0.12059896	0.13015206	-0.32033098
0.37418	214.68592	0.0	3.343e-05	0.00032686	5e-08	-0.0	0.0014274	0.00026293	2.05e-06	707.65748526	698.88524011	706.00744861	-0.12054323	0.13009536	-0.32033001
0.37424	214.70473	0.0	3.342e-05	0.00032687	5e-08	0.0	0.0014274	0.00026293	2.05e-06	707.65560195	698.8872707	706.00621396	-0.12048751	0.13003866	-0.32032904
0.37429	214.72353	0.0	3.341e-05	0.00032688	5e-08	0.0	0.0014274	0.00026293	2.05e-06	707.65371928	698.88930041	706.00497931	-0.12043185	0.12998199	-0.32032807
0.37435	214.74232	0.0	3.34e-05	0.00032689	5e-08	0.0	0.0014274	0.00026293	2.05e-06	707.65183724	698.89132922	706.00374468	-0.12037626	0.12992535	-0.3203271
0.3744	214.76111	0.0	3.339e-05	0.0003269	5e-08	-0.0	0.0014274	0.00026293	2.05e-06	707.64995583	698.89335715	706.00251004	-0.12032066	0.1298687	-0.32032613
0.37446	214.7799	0.0	3.338e-05	0.00032691	5e-08	-0.0	0.0014274	0.00026293	2.05e-06	707.64807505	698.89538419	706.00127542	-0.12026511	0.12981208	-0.32032516
0.38452	218.15058	0.0	3.153e-05	0.00032876	4e-08	0.0	0.0014274	0.00026293	2.05e-06	707.3140179	699.2516519	705.77555747	-0.1107568	0.11972296	-0.32014788
0.38458	218.16863	0.0	3.153e-05	0.00032877	4e-08	-0.0	0.0014274	0.00026293	2.05e-06	707.31224508	699.25351995	705.77432569	-0.1107082	0.11966927	-0.32014691
0.38463	218.18668	0.0	3.152e-05	0.00032878	4e-08	-0.0	0.0014274	0.00026293	2.05e-06	707.31047279	699.25538715	705.77309394	-0.11065965	0.11961562	-0.32014595
0.38469	218.20472	0.0	3.151e-05	0.00032879	4e-08	-0.0	0.0014274	0.00026293	2.05e-06	707.30870106	699.25725351	705.77186221	-0.11061117	0.11956199	-0.32014498
0.38474	218.22276	0.0	3.15e-05	0.0003288	4e-08	0.0	0.0014274	0.00026293	2.05e-06	707.30692986	699.25911904	705.7706305	-0.11056267	0.11950835	-0.32014401
0.3848	218.24079	0.0	3.149e-05	0.00032881	4e-08	0.0	0.0014274	0.00026293	2.05e-06	707.30515921	699.26098372	705.76939881	-0.11051422	0.11945474	-0.32014304
0.38485	218.25882	0.0	3.148e-05	0.00032882	4e-08	0.0	0.0014274	0.00026293	2.05e-06	707.3033891	699.26284756	705.76816715	-0.11046583	0.11940115	-0.32014208
0.38491	218.27685	0.0	3.147e-05	0.00032883	4e-08	0.0	0.0014274	0.00026293	2.05e-06	707.30161953	699.26471056	705.7669355	-0.11041746	0.11934757	-0.32014111
0.38496	218.29487	0.0	3.146e-05	0.00032884	4e-08	-0.0	0.0014274	0.00026293	2.05e-06	707.2998505	699.26657273	705.76570389	-0.11036911	0.119294	-0.32014014
0.38502	218.31289	0.0	3.145e-05	0.00032885	4e-08	-0.0	0.0014274	0.00026293	2.05e-06	707.29808202	699.26843405	705.76447229	-0.11032081	0.11924045	-0.32013917
0.38507	218.3309	0.0	3.144e-05	0.00032886	4e-08	-0.0	0.0014274	0.00026293	2.05e-06	707.29631407	699.27029454	705.76324072	-0.11027256	0.11918693	-0.32013821
0.38513	218.34891	0.0	3.143e-05	0.00032887	4e-08	0.0	0.0014274	0.00026293	2.05e-06	707.29454667	699.27215419	705.76200917	-0.1102243	0.1191334	-0.32013724
0.38518	218.36692	0.0	3.142e-05	0.00032888	4e-08	0.0	0.0014274	0.00026293	2.05e-06	707.2927798	699.274013	705.76077765	-0.1101761	0.1190799	-0.32013627
0.38524	218.38492	0.0	3.141e-05	0.00032889	4e-08	0.0	0.0014274	0.00026293	2.05e-06	707.29101347	699.27587097	705.75954615	-0.11012796	0.11902642	-0.32013531
0.38529	218.40292	0.0	3.14e-05	0.00032889	4e-08	0.0	0.0014274	0.00026293	2.05e-06	707.28924769	699.2777281	705.75831467	-0.11007981	0.11897295	-0.32013434
0.38535	218.42091	0.0	3.139e-05	0.0003289	4e-08	-0.0	0.0014274	0.00026293	2.05e-06	707.28748243	699.2795844	705.75708322	-0.11003171	0.11891949	-0.32013337
0.3854	218.4389	0.0	3.138e-05	0.00032891	4e-08	-0.0	0.0014274	0.00026293	2.05e-06	707.28571772	699.28143985	705.75585179	-0.10998366	0.11886605	-0.3201324
0.38546	218.45689	0.0	3.137e-05	0.00032892	4e-08	-0.0	0.0014274	0.00026293	2.05e-06	707.28395355	699.28329448	705.75462038	-0.10993563	0.11881263	-0.32013144
0.39552	221.68	0.0	2.974e-05	0.00033056	3e-08	0.0	0.0014274	0.00026294	2.05e-06	706.96973039	699.60884857	705.52974089	-0.10169029	0.10929106	-0.31995482
0.39558	221.69724	0.0	2.973e-05	0.00033057	3e-08	0.0	0.0014274	0.00026294	2.05e-06	706.9680582	699.61055326	705.52851494	-0.10164806	0.10924041	-0.31995386
0.39563	221.71447	0.0	2.972e-05	0.00033058	3e-08	-0.0	0.0014274	0.00026294	2.05e-06	706.96638647	699.61225717	705.52728903	-0.10160583	0.10918975	-0.31995289
0.39569	221.7317	0.0	2.971e-05	0.00033059	3e-08	-0.0	0.0014274	0.00026294	2.05e-06	706.96471522	699.61396028	705.52606316	-0.10156363	0.10913911	-0.31995193
0.39574	221.74893	0.0	2.97e-05	0.00033059	3e-08	-0.0	0.0014274	0.00026294	2.05e-06	706.96304442	699.6156626	705.52483732	-0.10152148	0.1090885	-0.31995097
0.3958	221.76615	0.0	2.969e-05	0.0003306	3e-08	-0.0	0.0014274	0.00026294	2.05e-06	706.96137409	699.61736413	705.52361151	-0.10147935	0.10903789	-0.31995
0.39585	221.78337	0.0	2.968e-05	0.00033061	3e-08	0.0	0.0014274	0.00026294	2.05e-06	706.95970422	699.61906487	705.52238575	-0.10143723	0.10898729	-0.31994904
0.39591	221.80058	0.0	2.968e-05	0.00033062	3e-08	0.0	0.0014274	0.00026294	2.05e-06	706.95803482	699.62076481	705.52116001	-0.10139516	0.10893672	-0.31994808
0.39596	221.81779	0.0	2.967e-05	0.00033063	3e-08	0.0	0.0014274	0.00026294	2.05e-06	706.95636587	699.62246396	705.51993431	-0.10135313	0.10888617	-0.31994712
0.39602	221.83499	0.0	2.966e-05	0.00033064	3e-08	-0.0	0.0014274	0.00026294	2.05e-06	706.95469739	699.62416232	705.51870865	-0.1013111	0.10883561	-0.31994615
0.39607	221.85219	0.0	2.965e-05	0.00033065	3e-08	-0.0	0.0014274	0.00026294	2.05e-06	706.95302937	699.62585989	705.51748302	-0.1012691	0.10878507	-0.31994519
0.39613	221.86939	0.0	2.964e-05	0.00033065	3e-08	-0.0	0.0014274	0.00026294	2.05e-06	706.95136181	699.62755667	705.51625743	-0.10122715	0.10873456	-0.31994423
0.39618	221.88658	0.0	2.963e-05	0.00033066	3e-08	-0.0	0.0014274	0.00026294	2.05e-06	706.94969472	699.62925266	705.51503188	-0.10118523	0.10868406	-0.31994327
0.39624	221.90377	0.0	2.963e-05	0.00033067	3e-08	0.0	0.0014274	0.00026294	2.05e-06	706.94802808	699.63094786	705.51380636	-0.1011433	0.10863356	-0.3199423
0.39629	221.92096	0.0	2.962e-05	0.00033068	3e-08	0.0	0.0014274	0.00026294	2.05e-06	706.94636191	699.63264227	705.51258087	-0.10110143	0.10858308	-0.31994134
0.39635	221.93814	0.0	2.961e-05	0.00033069	3e-08	0.0	0.0014274	0.00026294	2.05e-06	706.94469619	699.63433588	705.51135542	-0.1010596	0.10853264	-0.31994038
0.3964	221.95531	0.0	2.96e-05	0.0003307	3e-08	0.0	0.0014274	0.00026294	2.05e-06	706.94303094	699.63602871	705.51013001	-0.10101777	0.10848218	-0.31993942
0.39646	221.97248	0.0	2.959e-05	0.0003307	3e-08	-0.0	0.0014274	0.00026294	2.05e-06	706.94136614	699.63772075	705.50890463	-0.10097597	0.10843175	-0.31993845
0.40652	225.04551	0.0	2.814e-05	0.00033216	3e-08	-0.0	0.0014274	0.00026294	2.05e-06	706.64408965	699.93430621	705.28531534	-0.09378107	0.0994419	-0.31976285
0.40657	225.06192	0.0	2.813e-05	0.00033217	3e-08	-0.0	0.0014274	0.00026294	2.05e-06	706.64250369	699.93585681	705.28409737	-0.09374409	0.09939405	-0.31976189
0.40663	225.07833	0.0	2.812e-05	0.00033217	3e-08	-0.0	0.0014274	0.00026294	2.05e-06	706.64091812	699.93740666	705.28287945	-0.09370715	0.09934623	-0.31976094
0.40668	225.09473	0.0	2.812e-05	0.00033218	3e-08	-0.0	0.0014274	0.00026294	2.05e-06	706.63933296	699.93895576	705.28166157	-0.09367022	0.09929842	-0.31975998
0.40674	225.11113	0.0	2.811e-05	0.00033219	3e-08	0.0	0.0014274	0.00026294	2.05e-06	706.63774819	699.94050411	705.28044374	-0.0936333	0.09925061	-0.31975902
0.40679	225.12752	0.0	2.81e-05	0.0003322	3e-08	0.0	0.0014274	0.00026294	2.05e-06	706.63616383	699.94205172	705.27922595	-0.09359642	0.09920281	-0.31975807
0.40685	225.14391	0.0	2.809e-05	0.0003322	3e-08	0.0	0.0014274	0.00026294	2.05e-06	706.63457986	699.94359857	705.2780082	-0.09355958	0.09915505	-0.31975711
0.4069	225.1603	0.0	2.809e-05	0.00033221	3e-08	0.0	0.0014274	0.00026294	2.05e-06	706.63299629	699.94514469	705.27679051	-0.09352274	0.09910728	-0.31975616
0.40696	225.17668	0.0	2.808e-05	0.00033222	3e-08	-0.0	0.0014274	0.00026294	2.05e-06	706.63141311	699.94669005	705.27557285	-0.09348592	0.09905953	-0.3197552
0.40701	225.19305	0.0	2.807e-05	0.00033223	3e-08	-0.0	0.0014274	0.00026294	2.05e-06	706.62983034	699.94823467	705.27435524	-0.09344913	0.0990118	-0.31975424
0.40707	225.20943	0.0	2.806e-05	0.00033223	3e-08	-0.0	0.0014274	0.00026294	2.05e-06	706.62824796	699.94977854	705.27313767	-0.09341239	0.09896409	-0.31975329
0.40712	225.2258	0.0	2.806e-05	0.00033224	3e-08	-0.0	0.0014274	0.00026294	2.05e-06	706.62666597	699.95132166	705.27192015	-0.09337564	0.09891637	-0.31975233
0.40718	225.24216	0.0	2.805e-05	0.00033225	3e-08	0.0	0.0014274	0.00026294	2.05e-06	706.62508439	699.95286404	705.27070267	-0.09333892	0.09886867	-0.31975137
0.40723	225.25852	0.0	2.804e-05	0.00033226	3e-08	0.0	0.0014274	0.00026294	2.05e-06	706.6235032	699.95440567	705.26948524	-0.09330223	0.098821	-0.31975042
0.40729	225.27488	0.0	2.803e-05	0.00033226	3e-08	0.0	0.0014274	0.00026294	2.05e-06	706.62192241	699.95594656	705.26826785	-0.09326558	0.09877334	-0.31974946
0.40734	225.29123	0.0	2.803e-05	0.00033227	3e-08	-0.0	0.0014274	0.00026294	2.05e-06	706.62034201	699.9574867	705.26705051	-0.09322892	0.09872568	-0.31974851
0.4074	225.30758	0.0	2.802e-05	0.00033228	3e-08	-0.0	0.0014274	0.00026294	2.05e-06	706.618762	699.9590261	705.26583321	-0.0931923	0.09867804	-0.31974755
0.40745	225.32392	0.0	2.801e-05	0.00033229	3e-08	-0.0	0.0014274	0.00026294	2.05e-06	706.6171824	699.96056475	705.26461596	-0.09315571	0.09863042	-0.31974659
0.41752	228.24398	0.0	2.672e-05	0.00033358	3e-08	0.0	0.0014274	0.00026295	2.05e-06	706.33447468	700.22981436	705.04264938	-0.08683609	0.09013935	-0.31957227
0.41757	228.25955	0.0	2.671e-05	0.00033359	3e-08	0.0	0.0014274	0.00026295	2.05e-06	706.33296308	700.23121951	705.04144095	-0.08680351	0.09009415	-0.31957132
0.41763	228.27511	0.0	2.671e-05	0.00033359	3e-08	-0.0	0.0014274	0.00026295	2.05e-06	706.33145182	700.23262396	705.04023258	-0.08677093	0.09004896	-0.31957037
0.41768	228.29067	0.0	2.67e-05	0.0003336	3e-08	-0.0	0.0014274	0.00026295	2.05e-06	706.3299409	700.2340277	705.03902425	-0.08673838	0.09000379	-0.31956942
0.41774	228.30623	0.0	2.669e-05	0.00033361	3e-08	-0.0	0.0014274	0.00026295	2.05e-06	706.32843033	700.23543073	705.03781597	-0.08670588	0.08995864	-0.31956847
0.41779	228.32178	0.0	2.668e-05	0.00033361	3e-08	-0.0	0.0014274	0.00026295	2.05e-06	706.32692011	700.23683306	705.03660775	-0.08667338	0.0899135	-0.31956752
0.41785	228.33732	0.0	2.668e-05	0.00033362	3e-08	0.0	0.0014274	0.00026295	2.05e-06	706.32541023	700.23823468	705.03539957	-0.08664088	0.08986836	-0.31956657
0.4179	228.35286	0.0	2.667e-05	0.00033363	3e-08	0.0	0.0014274	0.00026295	2.05e-06	706.32390069	700.2396356	705.03419145	-0.08660841	0.08982323	-0.31956562
0.41796	228.3684	0.0	2.666e-05	0.00033363	3e-08	0.0	0.0014274	0.00026295	2.05e-06	706.3223915	700.24103581	705.03298337	-0.08657599	0.08977814	-0.31956467
0.41801	228.38393	0.0	2.666e-05	0.00033364	3e-08	0.0	0.0014274	0.00026295	2.05e-06	706.32088265	700.24243532	705.03177535	-0.08654357	0.08973304	-0.31956372
0.41807	228.39946	0.0	2.665e-05	0.00033365	3e-08	-0.0	0.0014274	0.00026295	2.05e-06	706.31937415	700.24383412	705.03056738	-0.08651115	0.08968795	-0.31956278
0.41812	228.41499	0.0	2.665e-05	0.00033365	3e-08	-0.0	0.0014274	0.00026295	2.05e-06	706.31786599	700.24523222	705.02935946	-0.08647876	0.08964288	-0.31956183
0.41818	228.43051	0.0	2.664e-05	0.00033366	3e-08	-0.0	0.0014274	0.00026295	2.05e-06	706.31635817	700.24662961	705.02815159	-0.08644641	0.08959784	-0.31956088
0.41823	228.44602	0.0	2.663e-05	0.00033367	3e-08	-0.0	0.0014274	0.00026295	2.05e-06	706.3148507	700.2480263	705.02694377	-0.08641407	0.0895528	-0.31955993
0.41829	228.46153	0.0	2.663e-05	0.00033367	3e-08	0.0	0.0014274	0.00026295	2.05e-06	706.31334357	700.24942229	705.02573601	-0.08638174	0.08950776	-0.31955898
0.41834	228.47704	0.0	2.662e-05	0.00033368	3e-08	0.0	0.0014274	0.00026295	2.05e-06	706.31183678	700.25081757	705.02452829	-0.08634943	0.08946274	-0.31955803
0.4184	228.49254	0.0	2.661e-05	0.00033369	3e-08	0.0	0.0014274	0.00026295	2.05e-06	706.31033033	700.25221215	705.02332063	-0.08631716	0.08941774	-0.31955708
0.41845	228.50804	0.0	2.661e-05	0.00033369	3e-08	0.0	0.0014274	0.00026295	2.05e-06	706.30882423	700.25360602	705.02211301	-0.0862849	0.08937275	-0.31955614
0.42852	231.27185	0.0	2.546e-05	0.00033484	2e-08	-0.0	0.0014274	0.00026295	2.05e-06	706.03872685	700.4970495	704.80200578	-0.08069559	0.08135	-0.31938327
0.42857	231.28655	0.0	2.545e-05	0.00033485	2e-08	-0.0	0.0014274	0.00026295	2.05e-06	706.03727982	700.49831732	704.80080797	-0.08066667	0.08130729	-0.31938233
0.42863	231.30125	0.0	2.544e-05	0.00033485	2e-08	-0.0	0.0014274	0.00026295	2.05e-06	706.0358331	700.49958447	704.79961022	-0.08063778	0.08126459	-0.31938139
0.42868	231.31595	0.0	2.544e-05	0.00033486	2e-08	-0.0	0.0014274	0.00026295	2.05e-06	706.03438667	700.50085096	704.79841252	-0.08060891	0.08122192	-0.31938045
0.42874	231.33064	0.0	2.543e-05	0.00033486	2e-08	0.0	0.0014274	0.00026295	2.05e-06	706.03294055	700.50211678	704.79721488	-0.08058003	0.08117923	-0.31937951
0.42879	231.34533	0.0	2.543e-05	0.00033487	2e-08	0.0	0.0014274	0.00026295	2.05e-06	706.03149473	700.50338193	704.79601729	-0.08055118	0.08113656	-0.31937856
0.42885	231.36001	0.0	2.542e-05	0.00033488	2e-08	0.0	0.0014274	0.00026295	2.05e-06	706.03004921	700.50464642	704.79481976	-0.08052235	0.08109392	-0.31937762
0.4289	231.37469	0.0	2.541e-05	0.00033488	2e-08	0.0	0.0014274	0.00026295	2.05e-06	706.02860399	700.50591024	704.79362228	-0.08049356	0.08105129	-0.31937668
0.42896	231.38936	0.0	2.541e-05	0.00033489	2e-08	0.0	0.0014274	0.00026295	2.05e-06	706.02715907	700.5071734	704.79242486	-0.08046475	0.08100866	-0.31937574
0.42901	231.40403	0.0	2.54e-05	0.00033489	2e-08	-0.0	0.0014274	0.00026295	2.05e-06	706.02571445	700.50843589	704.79122749	-0.08043596	0.08096604	-0.3193748
0.42907	231.41869	0.0	2.54e-05	0.0003349	2e-08	-0.0	0.0014274	0.00026295	2.05e-06	706.02427013	700.50969771	704.79003018	-0.08040719	0.08092343	-0.31937386
0.42912	231.43335	0.0	2.539e-05	0.00033491	2e-08	-0.0	0.0014274	0.00026295	2.05e-06	706.02282611	700.51095887	704.78883293	-0.08037846	0.08088086	-0.31937292
0.42918	231.44801	0.0	2.539e-05	0.00033491	2e-08	-0.0	0.0014274	0.00026295	2.05e-06	706.02138238	700.51221936	704.78763573	-0.08034973	0.08083828	-0.31937198
0.42923	231.46266	0.0	2.538e-05	0.00033492	2e-08	0.0	0.0014274	0.00026295	2.05e-06	706.01993896	700.51347919	704.78643858	-0.080321	0.0807957	-0.31937104
0.42929	231.47731	0.0	2.537e-05	0.00033492	2e-08	0.0	0.0014274	0.00026295	2.05e-06	706.01849584	700.51473835	704.78524149	-0.0802923	0.08075315	-0.3193701
0.42934	231.49195	0.0	2.537e-05	0.00033493	2e-08	0.0	0.0014274	0.00026295	2.05e-06	706.01705301	700.51599685	704.78404446	-0.08026363	0.08071061	-0.31936916
0.4294	231.50659	0.0	2.536e-05	0.00033494	2e-08	0.0	0.0014274	0.00026295	2.05e-06	706.01561049	700.51725468	704.78284748	-0.08023497	0.08066809	-0.31936822
0.42945	231.52122	0.0	2.536e-05	0.00033494	2e-08	-0.0	0.0014274	0.00026295	2.05e-06	706.01416826	700.51851185	704.78165056	-0.08020631	0.08062556	-0.31936728
0.43952	234.12498	0.0	2.434e-05	0.00033596	2e-08	0.0	0.0014274	0.00026295	2.05e-06	705.75506727	700.73758353	704.56356197	-0.07522642	0.07304275	-0.319196
0.43957	234.1388	0.0	2.433e-05	0.00033597	2e-08	0.0	0.0014274	0.00026295	2.05e-06	705.75367677	700.73872163	704.56237549	-0.07520058	0.0730024	-0.31919507
0.43963	234.15262	0.0	2.432e-05	0.00033597	2e-08	0.0	0.0014274	0.00026295	2.05e-06	705.75228653	700.7398591	704.56118906	-0.07517473	0.07296202	-0.31919414
0.43968	234.16643	0.0	2.432e-05	0.00033598	2e-08	-0.0	0.0014274	0.00026295	2.05e-06	705.75089655	700.74099594	704.56000269	-0.07514889	0.07292166	-0.3191932
0.43974	234.18023	0.0	2.431e-05	0.00033598	2e-08	-0.0	0.0014274	0.00026295	2.05e-06	705.74950684	700.74213215	704.55881638	-0.07512308	0.07288132	-0.31919227
0.43979	234.19403	0.0	2.431e-05	0.00033599	2e-08	-0.0	0.0014274	0.00026295	2.05e-06	705.7481174	700.74326773	704.55763013	-0.07509729	0.072841	-0.31919134
0.43985	234.20783	0.0	2.43e-05	0.00033599	2e-08	-0.0	0.0014274	0.00026295	2.05e-06	705.74672822	700.74440267	704.55644393	-0.07507151	0.07280069	-0.31919041
0.4399	234.22162	0.0	2.43e-05	0.000336	2e-08	0.0	0.0014274	0.00026295	2.05e-06	705.7453393	700.74553699	704.55525779	-0.07504572	0.07276037	-0.31918948
0.43996	234.23541	0.0	2.429e-05	0.000336	2e-08	0.0	0.0014274	0.00026295	2.05e-06	705.74395065	700.74667068	704.55407171	-0.07501996	0.07272007	-0.31918855
0.44001	234.24919	0.0	2.429e-05	0.00033601	2e-08	0.0	0.0014274	0.00026295	2.05e-06	705.74256226	700.74780375	704.55288569	-0.07499422	0.07267979	-0.31918761
0.44007	234.26297	0.0	2.428e-05	0.00033601	2e-08	0.0	0.0014274	0.00026295	2.05e-06	705.74117413	700.74893618	704.55169973	-0.07496851	0.07263953	-0.31918668
0.44012	234.27675	0.0	2.428e-05	0.00033602	2e-08	0.0	0.0014274	0.00026295	2.05e-06	705.73978627	700.75006798	704.55051382	-0.07494278	0.07259926	-0.31918575
0.44018	234.29052	0.0	2.427e-05	0.00033602	2e-08	-0.0	0.0014274	0.00026295	2.05e-06	705.73839867	700.75119916	704.54932797	-0.07491707	0.072559	-0.31918482
0.44023	234.30428	0.0	2.427e-05	0.00033603	2e-08	-0.0	0.0014274	0.00026295	2.05e-06	705.73701133	700.7523297	704.54814218	-0.07489138	0.07251876	-0.31918389
0.44029	234.31804	0.0	2.426e-05	0.00033604	2e-08	-0.0	0.0014274	0.00026295	2.05e-06	705.73562426	700.75345962	704.54695645	-0.07486571	0.07247854	-0.31918296
0.44034	234.3318	0.0	2.426e-05	0.00033604	2e-08	-0.0	0.0014274	0.00026295	2.05e-06	705.73423745	700.75458891	704.54577078	-0.07484006	0.07243834	-0.31918203
0.4404	234.34555	0.0	2.425e-05	0.00033605	2e-08	0.0	0.0014274	0.00026295	2.05e-06	705.7328509	700.75571758	704.54458516	-0.0748144	0.07239812	-0.3191811
0.44045	234.3593	0.0	2.425e-05	0.00033605	2e-08	0.0	0.0014274	0.00026295	2.05e-06	705.73146461	700.75684561	704.5433996	-0.07478876	0.07235792	-0.31918016
0.45051	236.7986	0.0	2.334e-05	0.00033696	2e-08	0.0	0.0014274	0.00026295	2.05e-06	705.48203019	700.9528909	704.32742625	-0.07031611	0.06518841	-0.31901054
0.45057	236.8115	0.0	2.334e-05	0.00033696	2e-08	-0.0	0.0014274	0.00026295	2.05e-06	705.48068957	700.95390641	704.32625148	-0.07029278	0.06515022	-0.31900962
0.45062	236.82441	0.0	2.333e-05	0.00033697	2e-08	-0.0	0.0014274	0.00026295	2.05e-06	705.47934919	700.95492133	704.32507677	-0.07026947	0.06511204	-0.3190087
0.45068	236.83731	0.0	2.333e-05	0.00033697	2e-08	-0.0	0.0014274	0.00026295	2.05e-06	705.47800904	700.95593565	704.32390211	-0.07024618	0.06507388	-0.31900778
0.45073	236.8502	0.0	2.332e-05	0.00033697	2e-08	-0.0	0.0014274	0.00026295	2.05e-06	705.47666913	700.95694938	704.32272752	-0.07022291	0.06503574	-0.31900685
0.45079	236.86309	0.0	2.332e-05	0.00033698	2e-08	-0.0	0.0014274	0.00026295	2.05e-06	705.47532945	700.95796251	704.32155298	-0.07019965	0.06499761	-0.31900593
0.45084	236.87597	0.0	2.331e-05	0.00033698	2e-08	0.0	0.0014274	0.00026295	2.05e-06	705.47399001	700.95897505	704.32037851	-0.07017637	0.06495947	-0.31900501
0.4509	236.88885	0.0	2.331e-05	0.00033699	2e-08	0.0	0.0014274	0.00026295	2.05e-06	705.4726508	700.95998699	704.31920409	-0.07015312	0.06492135	-0.31900409
0.45095	236.90173	0.0	2.33e-05	0.00033699	2e-08	0.0	0.0014274	0.00026295	2.05e-06	705.47131182	700.96099834	704.31802973	-0.07012989	0.06488324	-0.31900316
0.45101	236.9146	0.0	2.33e-05	0.000337	2e-08	0.0	0.0014274	0.00026295	2.05e-06	705.46997308	700.96200909	704.31685543	-0.07010668	0.06484516	-0.31900224
0.45106	236.92747	0.0	2.329e-05	0.000337	2e-08	0.0	0.0014274	0.00026295	2.05e-06	705.46863457	700.96301925	704.31568119	-0.07008347	0.06480707	-0.31900132
0.45112	236.94033	0.0	2.329e-05	0.00033701	2e-08	-0.0	0.0014274	0.00026295	2.05e-06	705.46729629	700.96402881	704.31450701	-0.07006025	0.06476899	-0.3190004
0.45117	236.95318	0.0	2.329e-05	0.00033701	2e-08	-0.0	0.0014274	0.00026295	2.05e-06	705.46595825	700.96503778	704.31333289	-0.07003706	0.06473092	-0.31899947
0.45123	236.96604	0.0	2.328e-05	0.00033702	2e-08	-0.0	0.0014274	0.00026295	2.05e-06	705.46462044	700.96604616	704.31215883	-0.07001388	0.06469287	-0.31899855
0.45128	236.97889	0.0	2.328e-05	0.00033702	2e-08	-0.0	0.0014274	0.00026295	2.05e-06	705.46328287	700.96705394	704.31098482	-0.06999073	0.06465484	-0.31899763
0.45134	236.99173	0.0	2.327e-05	0.00033703	2e-08	-0.0	0.0014274	0.00026295	2.05e-06	705.46194553	700.96806113	704.30981088	-0.06996758	0.0646168	-0.31899671
0.45139	237.00457	0.0	2.327e-05	0.00033703	2e-08	0.0	0.0014274	0.00026295	2.05e-06	705.46060842	700.96906772	704.30863699	-0.06994442	0.06457877	-0.31899579
0.45145	237.0174	0.0	2.326e-05	0.00033703	2e-08	0.0	0.0014274	0.00026295	2.05e-06	705.45927154	700.97007372	704.30746317	-0.06992129	0.06454076	-0.31899486
0.46151	239.28705	0.0	2.246e-05	0.00033783	2e-08	-0.0	0.0014274	0.00026295	2.05e-06	705.21841122	701.14435432	704.09365006	-0.06586772	0.0577592	-0.31882694
0.46157	239.29902	0.0	2.246e-05	0.00033784	2e-08	0.0	0.0014274	0.00026295	2.05e-06	705.21711506	701.14525394	704.09248713	-0.06584648	0.05772307	-0.31882603
0.46162	239.31098	-0.0	2.245e-05	0.00033784	2e-08	0.0	0.0014274	0.00026295	2.05e-06	705.21581911	701.14615299	704.09132426	-0.06582526	0.05768695	-0.31882511
0.46168	239.32294	0.0	2.245e-05	0.00033785	2e-08	0.0	0.0014274	0.00026295	2.05e-06	705.21452336	701.14705149	704.09016145	-0.06580405	0.05765085	-0.3188242
0.46173	239.33489	0.0	2.245e-05	0.00033785	2e-08	0.0	0.0014274	0.00026295	2.05e-06	705.21322783	701.14794942	704.0889987	-0.06578287	0.05761478	-0.31882329
0.46179	239.34684	0.0	2.244e-05	0.00033786	2e-08	0.0	0.0014274	0.00026295	2.05e-06	705.2119325	701.14884679	704.08783601	-0.06576167	0.05757869	-0.31882237
0.46184	239.35878	0.0	2.244e-05	0.00033786	2e-08	-0.0	0.0014274	0.00026295	2.05e-06	705.21063739	701.14974359	704.08667338	-0.06574048	0.0575426	-0.31882146
0.4619	239.37072	0.0	2.243e-05	0.00033786	2e-08	-0.0	0.0014274	0.00026295	2.05e-06	705.20934249	701.15063983	704.08551081	-0.0657193	0.05750654	-0.31882055
0.46195	239.38265	0.0	2.243e-05	0.00033787	2e-08	-0.0	0.0014274	0.00026295	2.05e-06	705.20804779	701.15153551	704.08434829	-0.06569814	0.05747048	-0.31881964
0.46201	239.39458	0.0	2.243e-05	0.00033787	2e-08	-0.0	0.0014274	0.00026295	2.05e-06	705.20675331	701.15243063	704.08318584	-0.065677	0.05743445	-0.31881872
0.46206	239.4065	0.0	2.242e-05	0.00033788	2e-08	-0.0	0.0014274	0.00026295	2.05e-06	705.20545903	701.15332518	704.08202344	-0.06565586	0.05739842	-0.31881781
0.46212	239.41842	0.0	2.242e-05	0.00033788	2e-08	0.0	0.0014274	0.00026295	2.05e-06	705.20416497	701.15421918	704.0808611	-0.06563471	0.05736239	-0.3188169
0.46217	239.43033	0.0	2.241e-05	0.00033788	2e-08	0.0	0.0014274	0.00026295	2.05e-06	705.20287111	701.15511261	704.07969882	-0.06561358	0.05732637	-0.31881598
0.46223	239.44224	-0.0	2.241e-05	0.00033789	2e-08	0.0	0.0014274	0.00026295	2.05e-06	705.20157747	701.15600548	704.07853661	-0.06559246	0.05729037	-0.31881507
0.46228	239.45415	0.0	2.24e-05	0.00033789	2e-08	0.0	0.0014274	0.00026295	2.05e-06	705.20028403	701.15689779	704.07737445	-0.06557135	0.05725438	-0.31881416
0.46234	239.46605	0.0	2.24e-05	0.0003379	2e-08	0.0	0.0014274	0.00026295	2.05e-06	705.1989908	701.15778953	704.07621235	-0.06555027	0.05721841	-0.31881325
0.46239	239.47794	0.0	2.24e-05	0.0003379	2e-08	0.0	0.0014274	0.00026295	2.05e-06	705.19769778	701.15868072	704.07505031	-0.06552917	0.05718243	-0.31881233
0.46245	239.48983	0.0	2.239e-05	0.0003379	2e-08	-0.0	0.0014274	0.00026295	2.05e-06	705.19640497	701.15957135	704.07388832	-0.06550808	0.05714645	-0.31881142
0.47251	241.58366	0.0	2.169e-05	0.00033861	2e-08	-0.0	0.0014274	0.00026296	2.05e-06	704.96323005	701.3132693	703.86223691	-0.06179512	0.05072853	-0.31864519
0.47257	241.59465	0.0	2.169e-05	0.00033861	2e-08	0.0	0.0014274	0.00026296	2.05e-06	704.96197395	701.31405929	703.86108573	-0.06177555	0.05069432	-0.31864429
0.47262	241.60563	-0.0	2.168e-05	0.00033862	2e-08	0.0	0.0014274	0.00026296	2.05e-06	704.96071805	701.31484875	703.85993462	-0.061756	0.05066014	-0.31864339
0.47268	241.61661	-0.0	2.168e-05	0.00033862	2e-08	0.0	0.0014274	0.00026296	2.05e-06	704.95946234	701.31563767	703.85878355	-0.06173646	0.05062596	-0.31864248
0.47273	241.62758	-0.0	2.167e-05	0.00033862	2e-08	0.0	0.0014274	0.00026296	2.05e-06	704.95820682	701.31642606	703.85763255	-0.06171693	0.05059179	-0.31864158
0.47279	241.63855	-0.0	2.167e-05	0.00033863	2e-08	0.0	0.0014274	0.00026296	2.05e-06	704.95695148	701.31721392	703.85648161	-0.06169742	0.05055765	-0.31864067
0.47284	241.64951	0.0	2.167e-05	0.00033863	2e-08	0.0	0.0014274	0.00026296	2.05e-06	704.95569634	701.31800125	703.85533072	-0.0616779	0.0505235	-0.31863977
0.4729	241.66047	0.0	2.166e-05	0.00033863	2e-08	-0.0	0.0014274	0.00026296	2.05e-06	704.95444139	701.31878804	703.85417989	-0.06165837	0.05048934	-0.31863887
0.47295	241.67142	0.0	2.166e-05	0.00033864	2e-08	-0.0	0.0014274	0.00026296	2.05e-06	704.95318663	701.31957431	703.85302912	-0.06163887	0.05045521	-0.31863796
0.47301	241.68237	0.0	2.166e-05	0.00033864	2e-08	-0.0	0.0014274	0.00026296	2.05e-06	704.95193206	701.32036003	703.85187841	-0.06161937	0.05042109	-0.31863706
0.47306	241.69331	0.0	2.165e-05	0.00033864	2e-08	-0.0	0.0014274	0.00026296	2.05e-06	704.95067769	701.32114523	703.85072776	-0.06159989	0.05038698	-0.31863615
0.47312	241.70425	0.0	2.165e-05	0.00033865	2e-08	-0.0	0.0014274	0.00026296	2.05e-06	704.9494235	701.3219299	703.84957716	-0.06158042	0.0503529	-0.31863525
0.47317	241.71518	0.0	2.165e-05	0.00033865	2e-08	-0.0	0.0014274	0.00026296	2.05e-06	704.9481695	701.32271403	703.84842663	-0.06156094	0.05031879	-0.31863435
0.47323	241.72611	0.0	2.164e-05	0.00033866	2e-08	0.0	0.0014274	0.00026296	2.05e-06	704.94691569	701.32349764	703.84727615	-0.06154146	0.0502847	-0.31863344
0.47328	241.73704	-0.0	2.164e-05	0.00033866	2e-08	0.0	0.0014274	0.00026296	2.05e-06	704.94566207	701.32428071	703.84612572	-0.061522	0.05025062	-0.31863254
0.47334	241.74795	-0.0	2.163e-05	0.00033866	2e-08	0.0	0.0014274	0.00026296	2.05e-06	704.94440864	701.32506325	703.84497536	-0.06150254	0.05021655	-0.31863164
0.47339	241.75887	-0.0	2.163e-05	0.00033867	2e-08	0.0	0.0014274	0.00026296	2.05e-06	704.94315541	701.32584526	703.84382506	-0.06148311	0.05018251	-0.31863073
0.47345	241.76977	0.0	2.163e-05	0.00033867	2e-08	0.0	0.0014274	0.00026296	2.05e-06	704.94190236	701.32662674	703.84267481	-0.06146368	0.05014847	-0.31862983
0.48351	243.68027	-0.0	2.101e-05	0.00033928	1e-08	0.0	0.0014274	0.00026296	2.05e-06	704.71570832	701.46084719	703.63314789	-0.05801757	0.04407035	-0.31846527
0.48357	243.69024	-0.0	2.101e-05	0.00033929	1e-08	0.0	0.0014274	0.00026296	2.05e-06	704.71448889	701.4615334	703.63200817	-0.05799931	0.04403797	-0.31846438
0.48362	243.7002	0.0	2.101e-05	0.00033929	1e-08	0.0	0.0014274	0.00026296	2.05e-06	704.71326965	701.4622191	703.6308685	-0.05798103	0.04400558	-0.31846348
0.48368	243.71015	0.0	2.1e-05	0.00033929	1e-08	0.0	0.0014274	0.00026296	2.05e-06	704.71205057	701.4629043	703.62972889	-0.05796276	0.04397319	-0.31846259
0.48373	243.7201	0.0	2.1e-05	0.0003393	1e-08	-0.0	0.0014274	0.00026296	2.05e-06	704.71083168	701.463589	703.62858934	-0.05794448	0.04394081	-0.31846169
0.48379	243.73004	0.0	2.1e-05	0.0003393	1e-08	-0.0	0.0014274	0.00026296	2.05e-06	704.70961296	701.46427319	703.62744984	-0.05792622	0.04390844	-0.3184608
0.48384	243.73998	0.0	2.099e-05	0.0003393	1e-08	-0.0	0.0014274	0.00026296	2.05e-06	704.70839442	701.46495688	703.6263104	-0.05790797	0.04387609	-0.3184599
0.4839	243.74992	0.0	2.099e-05	0.00033931	1e-08	-0.0	0.0014274	0.00026296	2.05e-06	704.70717606	701.46564006	703.62517102	-0.05788972	0.04384375	-0.31845901
0.48395	243.75984	0.0	2.099e-05	0.00033931	1e-08	-0.0	0.0014274	0.00026296	2.05e-06	704.70595787	701.46632274	703.62403169	-0.05787149	0.04381143	-0.31845811
0.48401	243.76977	0.0	2.098e-05	0.00033931	1e-08	-0.0	0.0014274	0.00026296	2.05e-06	704.70473985	701.46700491	703.62289241	-0.05785325	0.04377909	-0.31845722
0.48406	243.77968	0.0	2.098e-05	0.00033932	1e-08	0.0	0.0014274	0.00026296	2.05e-06	704.70352202	701.46768658	703.6217532	-0.057835	0.04374675	-0.31845632
0.48412	243.7896	-0.0	2.098e-05	0.00033932	1e-08	0.0	0.0014274	0.00026296	2.05e-06	704.70230436	701.46836775	703.62061404	-0.05781677	0.04371444	-0.31845543
0.48417	243.7995	-0.0	2.098e-05	0.00033932	1e-08	0.0	0.0014274	0.00026296	2.05e-06	704.70108687	701.46904841	703.61947493	-0.05779855	0.04368213	-0.31845453
0.48423	243.8094	-0.0	2.097e-05	0.00033932	1e-08	0.0	0.0014274	0.00026296	2.05e-06	704.69986956	701.46972857	703.61833588	-0.05778033	0.04364984	-0.31845364
0.48428	243.8193	-0.0	2.097e-05	0.00033933	1e-08	0.0	0.0014274	0.00026296	2.05e-06	704.69865243	701.47040822	703.61719689	-0.05776213	0.04361758	-0.31845274
0.48434	243.82919	0.0	2.097e-05	0.00033933	1e-08	0.0	0.0014274	0.00026296	2.05e-06	704.69743547	701.47108738	703.61605795	-0.05774393	0.0435853	-0.31845185
0.48439	243.83908	0.0	2.096e-05	0.00033933	1e-08	0.0	0.0014274	0.00026296	2.05e-06	704.69621869	701.47176603	703.61491907	-0.05772572	0.04355302	-0.31845096
0.48445	243.84896	0.0	2.096e-05	0.00033934	1e-08	-0.0	0.0014274	0.00026296	2.05e-06	704.69500208	701.47244418	703.61378025	-0.05770751	0.04352075	-0.31845006
0.49451	245.5668	0.0	2.043e-05	0.00033987	1e-08	-0.0	0.0014274	0.00026296	2.05e-06	704.47526718	701.58821632	703.40630317	-0.05445292	0.03775856	-0.31828711
0.49457	245.57569	0.0	2.043e-05	0.00033987	1e-08	-0.0	0.0014274	0.00026296	2.05e-06	704.47408207	701.58880418	703.40517439	-0.05443548	0.03772782	-0.31828623
0.49462	245.58456	0.0	2.042e-05	0.00033987	1e-08	0.0	0.0014274	0.00026296	2.05e-06	704.47289712	701.58939157	703.40404567	-0.05441804	0.03769708	-0.31828534
0.49468	245.59344	-0.0	2.042e-05	0.00033988	1e-08	0.0	0.0014274	0.00026296	2.05e-06	704.47171235	701.58997847	703.402917	-0.0544006	0.03766635	-0.31828445
0.49473	245.60231	-0.0	2.042e-05	0.00033988	1e-08	0.0	0.0014274	0.00026296	2.05e-06	704.47052773	701.59056489	703.40178839	-0.05438317	0.03763564	-0.31828357
0.49479	245.61117	-0.0	2.042e-05	0.00033988	1e-08	0.0	0.0014274	0.00026296	2.05e-06	704.46934329	701.59115084	703.40065983	-0.05436574	0.03760493	-0.31828268
0.49484	245.62002	-0.0	2.041e-05	0.00033988	1e-08	0.0	0.0014274	0.00026296	2.05e-06	704.46815901	701.5917363	703.39953132	-0.05434832	0.03757423	-0.31828179
0.4949	245.62888	-0.0	2.041e-05	0.00033989	1e-08	0.0	0.0014274	0.00026296	2.05e-06	704.4669749	701.59232129	703.39840287	-0.05433091	0.03754358	-0.31828091
0.49495	245.63772	-0.0	2.041e-05	0.00033989	1e-08	0.0	0.0014274	0.00026296	2.05e-06	704.46579096	701.5929058	703.39727446	-0.05431349	0.0375129	-0.31828002
0.49501	245.64656	0.0	2.04e-05	0.00033989	1e-08	0.0	0.0014274	0.00026296	2.05e-06	704.46460719	701.59348984	703.39614611	-0.05429607	0.03748222	-0.31827914
0.49506	245.6554	0.0	2.04e-05	0.0003399	1e-08	-0.0	0.0014274	0.00026296	2.05e-06	704.46342358	701.59407339	703.39501782	-0.05427865	0.03745154	-0.31827825
0.49512	245.66422	0.0	2.04e-05	0.0003399	1e-08	-0.0	0.0014274	0.00026296	2.05e-06	704.46224014	701.59465647	703.39388957	-0.05426124	0.03742089	-0.31827736
0.49517	245.67305	0.0	2.04e-05	0.0003399	1e-08	-0.0	0.0014274	0.00026296	2.05e-06	704.46105687	701.59523907	703.39276138	-0.05424383	0.03739024	-0.31827648
0.49523	245.68187	0.0	2.039e-05	0.0003399	1e-08	-0.0	0.0014274	0.00026296	2.05e-06	704.45987377	701.59582119	703.39163324	-0.05422643	0.0373596	-0.31827559
0.49528	245.69068	0.0	2.039e-05	0.00033991	1e-08	-0.0	0.0014274	0.00026296	2.05e-06	704.45869083	701.59640284	703.39050516	-0.05420904	0.03732899	-0.31827471
0.49534	245.69948	0.0	2.039e-05	0.00033991	1e-08	-0.0	0.0014274	0.00026296	2.05e-06	704.45750806	701.596984	703.38937713	-0.05419164	0.03729838	-0.31827382
0.49539	245.70828	0.0	2.039e-05	0.00033991	1e-08	-0.0	0.0014274	0.00026296	2.05e-06	704.45632546	701.5975647	703.38824915	-0.05417424	0.03726776	-0.31827293
0.49545	245.71708	0.0	2.038e-05	0.00033991	1e-08	0.0	0.0014274	0.00026296	2.05e-06	704.45514302	701.59814491	703.38712122	-0.05415685	0.03723713	-0.31827205
0.50551	247.23027	0.0	1.993e-05	0.00034036	1e-08	-0.0	0.0014274	0.00026296	2.05e-06	704.24155722	701.69642014	703.18157741	-0.05100541	0.03176548	-0.31811062
0.50556	247.238	0.0	1.993e-05	0.00034037	1e-08	-0.0	0.0014274	0.00026296	2.05e-06	704.24040536	701.69691465	703.18045883	-0.05098827	0.03173627	-0.31810974
0.50562	247.24572	0.0	1.993e-05	0.00034037	1e-08	-0.0	0.0014274	0.00026296	2.05e-06	704.23925367	701.6974087	703.17934029	-0.05097113	0.03170707	-0.31810886
0.50567	247.25344	0.0	1.993e-05	0.00034037	1e-08	-0.0	0.0014274	0.00026296	2.05e-06	704.23810215	701.69790229	703.1782218	-0.05095398	0.0316779	-0.31810798
0.50573	247.26115	0.0	1.992e-05	0.00034037	1e-08	-0.0	0.0014274	0.00026296	2.05e-06	704.2369508	701.69839543	703.17710336	-0.05093684	0.0316487	-0.3181071
0.50578	247.26886	0.0	1.992e-05	0.00034038	1e-08	-0.0	0.0014274	0.00026296	2.05e-06	704.23579961	701.69888812	703.17598497	-0.0509197	0.03161951	-0.31810623
0.50584	247.27656	0.0	1.992e-05	0.00034038	1e-08	0.0	0.0014274	0.00026296	2.05e-06	704.23464859	701.69938035	703.17486663	-0.05090255	0.03159031	-0.31810535
0.50589	247.28425	-0.0	1.992e-05	0.00034038	1e-08	0.0	0.0014274	0.00026296	2.05e-06	704.23349773	701.69987213	703.17374833	-0.05088541	0.03156114	-0.31810447
0.50595	247.29194	-0.0	1.991e-05	0.00034038	1e-08	0.0	0.0014274	0.00026296	2.05e-06	704.23234704	701.70036345	703.17263008	-0.05086826	0.03153197	-0.31810359
0.506	247.29962	-0.0	1.991e-05	0.00034039	1e-08	0.0	0.0014274	0.00026296	2.05e-06	704.23119652	701.70085432	703.17151188	-0.05085112	0.03150281	-0.31810271
0.50606	247.3073	-0.0	1.991e-05	0.00034039	1e-08	0.0	0.0014274	0.00026296	2.05e-06	704.23004616	701.70134473	703.17039373	-0.05083397	0.03147366	-0.31810183
0.50611	247.31497	-0.0	1.991e-05	0.00034039	1e-08	0.0	0.0014274	0.00026296	2.05e-06	704.22889598	701.70183469	703.16927563	-0.05081682	0.03144455	-0.31810096
0.50617	247.32263	-0.0	1.991e-05	0.00034039	1e-08	0.0	0.0014274	0.00026296	2.05e-06	704.22774595	701.7023242	703.16815758	-0.05079968	0.03141542	-0.31810008
0.50622	247.33029	0.0	1.99e-05	0.00034039	1e-08	0.0	0.0014274	0.00026296	2.05e-06	704.2265961	701.70281325	703.16703957	-0.05078253	0.03138628	-0.3180992
0.50628	247.33794	0.0	1.99e-05	0.0003404	1e-08	-0.0	0.0014274	0.00026296	2.05e-06	704.22544641	701.70330185	703.16592161	-0.05076538	0.03135715	-0.31809832
0.50633	247.34559	0.0	1.99e-05	0.0003404	1e-08	-0.0	0.0014274	0.00026296	2.05e-06	704.22429689	701.70378999	703.1648037	-0.05074824	0.03132802	-0.31809744
0.50639	247.35323	0.0	1.99e-05	0.0003404	1e-08	-0.0	0.0014274	0.00026296	2.05e-06	704.22314754	701.70427769	703.16368584	-0.05073109	0.03129891	-0.31809657
0.50644	247.36086	0.0	1.989e-05	0.0003404	1e-08	-0.0	0.0014274	0.00026296	2.05e-06	704.22199835	701.70476492	703.16256803	-0.05071394	0.03126981	-0.31809569
0.5065	247.36849	0.0	1.989e-05	0.00034041	1e-08	-0.0	0.0014274	0.00026296	2.05e-06	704.22084933	701.70525171	703.16145026	-0.05069679	0.03124072	-0.31809481
0.51651	248.65321	0.0	1.952e-05	0.00034078	1e-08	-0.0	0.0014274	0.00026296	2.05e-06	704.01455777	701.78640941	702.95878335	-0.04753949	0.0260595	-0.31793564
0.51656	248.65968	0.0	1.952e-05	0.00034078	1e-08	-0.0	0.0014274	0.00026296	2.05e-06	704.01344024	701.78681505	702.9576738	-0.04752178	0.02603163	-0.31793477
0.51662	248.66615	0.0	1.952e-05	0.00034078	1e-08	-0.0	0.0014274	0.00026296	2.05e-06	704.0123229	701.78722026	702.95656429	-0.04750407	0.02600375	-0.3179339
0.51667	248.67261	0.0	1.952e-05	0.00034078	1e-08	-0.0	0.0014274	0.00026296	2.05e-06	704.01120573	701.78762504	702.95545483	-0.04748634	0.0259759	-0.31793303
0.51673	248.67906	0.0	1.951e-05	0.00034078	1e-08	-0.0	0.0014274	0.00026296	2.05e-06	704.01008874	701.78802938	702.95434541	-0.04746861	0.02594804	-0.31793215
0.51678	248.68551	0.0	1.951e-05	0.00034079	1e-08	-0.0	0.0014274	0.00026296	2.05e-06	704.00897193	701.78843329	702.95323602	-0.04745082	0.02592024	-0.31793128
0.51684	248.69195	0.0	1.951e-05	0.00034079	1e-08	-0.0	0.0014274	0.00026296	2.05e-06	704.00785531	701.78883676	702.95212668	-0.04743308	0.0258924	-0.31793041
0.51689	248.69838	0.0	1.951e-05	0.00034079	1e-08	-0.0	0.0014274	0.00026296	2.05e-06	704.00673886	701.78923981	702.95101738	-0.04741534	0.02586455	-0.31792954
0.51695	248.7048	0.0	1.951e-05	0.00034079	1e-08	0.0	0.0014274	0.00026296	2.05e-06	704.0056226	701.78964241	702.94990812	-0.0473976	0.02583671	-0.31792867
0.517	248.71122	-0.0	1.95e-05	0.00034079	1e-08	0.0	0.0014274	0.00026296	2.05e-06	704.00450651	701.79004459	702.94879891	-0.04737985	0.02580887	-0.3179278
0.51706	248.71764	-0.0	1.95e-05	0.00034079	1e-08	0.0	0.0014274	0.00026296	2.05e-06	704.00339061	701.79044633	702.94768973	-0.04736209	0.02578105	-0.31792693
0.51711	248.72404	-0.0	1.95e-05	0.0003408	1e-08	0.0	0.0014274	0.00026296	2.05e-06	704.00227489	701.79084764	702.94658059	-0.04734431	0.02575323	-0.31792606
0.51717	248.73044	-0.0	1.95e-05	0.0003408	1e-08	0.0	0.0014274	0.00026296	2.05e-06	704.00115935	701.79124851	702.9454715	-0.04732654	0.02572542	-0.31792518
0.51722	248.73684	-0.0	1.95e-05	0.0003408	1e-08	0.0	0.0014274	0.00026296	2.05e-06	704.00004399	701.79164895	702.94436244	-0.04730874	0.02569763	-0.31792431
0.51728	248.74322	-0.0	1.95e-05	0.0003408	1e-08	0.0	0.0014274	0.00026296	2.05e-06	703.99892881	701.79204896	702.94325343	-0.04729095	0.02566982	-0.31792344
0.51733	248.7496	-0.0	1.949e-05	0.0003408	1e-08	0.0	0.0014274	0.00026296	2.05e-06	703.99781382	701.79244854	702.94214445	-0.0472731	0.02564209	-0.31792257
0.51739	248.75597	-0.0	1.949e-05	0.00034081	1e-08	0.0	0.0014274	0.00026296	2.05e-06	703.99669901	701.79284768	702.94103552	-0.04725528	0.02561431	-0.3179217
0.51744	248.76234	-0.0	1.949e-05	0.00034081	1e-08	0.0	0.0014274	0.00026296	2.05e-06	703.99558438	701.7932464	702.93992663	-0.04723748	0.02558653	-0.31792083
0.5175	248.7687	0.0	1.949e-05	0.00034081	1e-08	0.0	0.0014274	0.00026296	2.05e-06	703.99446993	701.79364467	702.93881778	-0.04721967	0.02555875	-0.31791996
0.52751	249.81027	-0.0	1.92e-05	0.0003411	1e-08	0.0	0.0014274	0.00026296	2.05e-06	703.79499442	701.84120438	702.74189191	-0.04371417	0.00857701	-0.31776531
0.52756	249.81533	-0.0	1.919e-05	0.0003411	1e-08	0.0	0.0014274	0.00026296	2.05e-06	703.79391952	701.84133788	702.74083412	-0.04369316	0.00856788	-0.31776448
0.52762	249.82038	-0.0	1.919e-05	0.0003411	1e-08	0.0	0.0014274	0.00026296	2.05e-06	703.79284487	701.84147125	702.73977628	-0.04367219	0.00855876	-0.31776365
0.52767	249.82542	0.0	1.919e-05	0.00034111	1e-08	0.0	0.0014274	0.00026296	2.05e-06	703.79177048	701.84160447	702.7387184	-0.04365122	0.00854963	-0.31776282
0.52773	249.83046	0.0	1.919e-05	0.00034111	1e-08	-0.0	0.0014274	0.00026296	2.05e-06	703.79069634	701.84173754	702.73766048	-0.04363015	0.0085405	-0.31776199
0.52778	249.83548	0.0	1.919e-05	0.00034111	1e-08	-0.0	0.0014274	0.00026296	2.05e-06	703.78962246	701.84187048	702.73660252	-0.04360904	0.00853137	-0.31776116
0.52784	249.8405	0.0	1.919e-05	0.00034111	1e-08	-0.0	0.0014274	0.00026296	2.05e-06	703.78854884	701.84200327	702.73554452	-0.043588	0.00852225	-0.31776033
0.52789	249.84551	0.0	1.919e-05	0.00034111	1e-08	-0.0	0.0014274	0.00026296	2.05e-06	703.78747547	701.84213592	702.73448648	-0.04356695	0.00851312	-0.3177595
0.52795	249.85052	-0.0	1.918e-05	0.00034111	1e-08	0.0	0.0014274	0.00026296	2.05e-06	703.78640236	701.84226843	702.73342839	-0.04354584	0.00850399	-0.31775867
0.528	249.85552	-0.0	1.918e-05	0.00034111	1e-08	0.0	0.0014274	0.00026296	2.05e-06	703.7853295	701.8424008	702.73237027	-0.04352463	0.00849487	-0.31775783
0.52806	249.8605	-0.0	1.918e-05	0.00034112	1e-08	0.0	0.0014274	0.00026296	2.05e-06	703.7842569	701.84253303	702.7313121	-0.04350351	0.00848574	-0.317757
0.52811	249.86549	-0.0	1.918e-05	0.00034112	1e-08	0.0	0.0014274	0.00026296	2.05e-06	703.78318456	701.84266511	702.73025389	-0.04348239	0.00847661	-0.31775617
0.52817	249.87046	0.0	1.918e-05	0.00034112	1e-08	-0.0	0.0014274	0.00026296	2.05e-06	703.78211248	701.84279705	702.72919564	-0.04346123	0.00846749	-0.31775534
0.52822	249.87542	0.0	1.918e-05	0.00034112	1e-08	-0.0	0.0014274	0.00026296	2.05e-06	703.78104066	701.84292885	702.72813734	-0.04343992	0.00845836	-0.31775451
0.52828	249.88038	0.0	1.918e-05	0.00034112	1e-08	-0.0	0.0014274	0.00026296	2.05e-06	703.7799691	701.84306051	702.72707901	-0.04341872	0.00844923	-0.31775368
0.52833	249.88533	0.0	1.917e-05	0.00034112	1e-08	-0.0	0.0014274	0.00026296	2.05e-06	703.77889779	701.84319202	702.72602063	-0.04339751	0.00844011	-0.31775285
0.52839	249.89028	0.0	1.917e-05	0.00034112	1e-08	0.0	0.0014274	0.00026296	2.05e-06	703.77782675	701.8433234	702.72496221	-0.04337631	0.00843098	-0.31775202
0.52844	249.89521	-0.0	1.917e-05	0.00034113	1e-08	0.0	0.0014274	0.00026296	2.05e-06	703.77675596	701.84345463	702.72390374	-0.04335489	0.00842186	-0.31775119
0.5285	249.90014	-0.0	1.917e-05	0.00034113	1e-08	0.0	0.0014274	0.00026296	2.05e-06	703.77568544	701.84358572	702.72284524	-0.04333361	0.00841273	-0.31775035
0.53851	250.65925	-0.0	1.896e-05	0.00034134	1e-08	0.0	0.0014274	0.00026296	2.05e-06	703.58581135	701.86506846	702.5293789	-0.03888006	0.00673665	-0.3175984
0.53856	250.66261	-0.0	1.896e-05	0.00034134	1e-08	0.0	0.0014274	0.00026296	2.05e-06	703.58480049	701.86517332	702.52831052	-0.03885118	0.00672727	-0.31759756
0.53862	250.66595	-0.0	1.896e-05	0.00034134	1e-08	0.0	0.0014274	0.00026296	2.05e-06	703.58379005	701.86527803	702.52724208	-0.03882231	0.00671788	-0.31759672
0.53867	250.66929	0.0	1.896e-05	0.00034134	1e-08	-0.0	0.0014274	0.00026296	2.05e-06	703.58278004	701.86538259	702.52617356	-0.03879088	0.00670837	-0.31759588
0.53873	250.67261	0.0	1.896e-05	0.00034134	1e-08	-0.0	0.0014274	0.00026296	2.05e-06	703.58177051	701.86548701	702.52510497	-0.03875739	0.00669875	-0.31759504
0.53878	250.67593	0.0	1.896e-05	0.00034134	1e-08	-0.0	0.0014274	0.00026296	2.05e-06	703.5807615	701.86559127	702.52403629	-0.03872746	0.00668931	-0.3175942
0.53884	250.67923	0.0	1.896e-05	0.00034134	1e-08	-0.0	0.0014274	0.00026296	2.05e-06	703.57975293	701.86569539	702.52296754	-0.03869753	0.00667987	-0.31759336
0.53889	250.68253	0.0	1.896e-05	0.00034134	1e-08	-0.0	0.0014274	0.00026296	2.05e-06	703.57874482	701.86579937	702.52189871	-0.0386676	0.00667043	-0.31759252
0.53895	250.68582	0.0	1.895e-05	0.00034134	1e-08	-0.0	0.0014274	0.00026296	2.05e-06	703.57773714	701.86590319	702.52082981	-0.03863767	0.00666099	-0.31759168
0.539	250.68909	0.0	1.895e-05	0.00034134	1e-08	-0.0	0.0014274	0.00026296	2.05e-06	703.57672992	701.86600687	702.51976084	-0.03860774	0.00665155	-0.31759084
0.53906	250.69236	0.0	1.895e-05	0.00034134	1e-08	-0.0	0.0014274	0.00026296	2.05e-06	703.57572314	701.8661104	702.51869179	-0.03857781	0.00664211	-0.31759001
0.53911	250.69561	0.0	1.895e-05	0.00034134	1e-08	-0.0	0.0014274	0.00026296	2.05e-06	703.5747168	701.86621378	702.51762267	-0.03854788	0.00663267	-0.31758917
0.53917	250.69886	0.0	1.895e-05	0.00034135	1e-08	-0.0	0.0014274	0.00026296	2.05e-06	703.57371091	701.86631702	702.51655348	-0.03851796	0.00662323	-0.31758833
0.53922	250.7021	0.0	1.895e-05	0.00034135	1e-08	-0.0	0.0014274	0.00026296	2.05e-06	703.57270546	701.86642011	702.51548421	-0.03848803	0.00661379	-0.31758749
0.53928	250.70532	0.0	1.895e-05	0.00034135	1e-08	-0.0	0.0014274	0.00026296	2.05e-06	703.57170046	701.86652305	702.51441487	-0.0384581	0.00660435	-0.31758665
0.53933	250.70854	0.0	1.895e-05	0.00034135	1e-08	-0.0	0.0014274	0.00026296	2.05e-06	703.57069591	701.86662585	702.51334545	-0.03842617	0.00659481	-0.31758581
0.53939	250.71175	0.0	1.895e-05	0.00034135	1e-08	-0.0	0.0014274	0.00026296	2.05e-06	703.56969184	701.8667285	702.51227596	-0.03839406	0.00658525	-0.31758497
0.53944	250.71494	0.0	1.895e-05	0.00034135	1e-08	-0.0	0.0014274	0.00026296	2.05e-06	703.56868828	701.866831	702.51120638	-0.03836315	0.00657576	-0.31758413
0.5395	250.71813	0.0	1.895e-05	0.00034135	1e-08	-0.0	0.0014274	0.00026296	2.05e-06	703.56768517	701.86693335	702.51013673	-0.03833225	0.00656627	-0.31758329
0.54951	251.09751	0.0	1.884e-05	0.00034145	1e-08	-0.0	0.0014274	0.00026296	2.05e-06	703.39935142	701.8828482	702.31325343	-0.02530946	0.00435575	-0.31742864
0.54956	251.09809	0.0	1.884e-05	0.00034145	1e-08	-0.0	0.0014274	0.00026296	2.05e-06	703.39862221	701.882916	702.31214381	-0.02498095	0.00432545	-0.31742777
0.54962	251.09865	0.0	1.884e-05	0.00034145	1e-08	-0.0	0.0014274	0.00026296	2.05e-06	703.39790149	701.88298332	702.31103308	-0.02462531	0.00429316	-0.3174269
0.54967	251.09917	0.0	1.884e-05	0.00034145	1e-08	-0.0	0.0014274	0.00026296	2.05e-06	703.39719001	701.88305014	702.30992114	-0.02423732	0.00425851	-0.31742602
0.54973	251.09966	0.0	1.884e-05	0.00034145	1e-08	-0.0	0.0014274	0.00026296	2.05e-06	703.39648871	701.88311643	702.30880788	-0.02381099	0.00422104	-0.31742515
0.54978	251.10012	0.0	1.884e-05	0.00034145	1e-08	-0.0	0.0014274	0.00026296	2.05e-06	703.39579864	701.88318213	702.30769317	-0.02333526	0.00417993	-0.31742427
0.54984	251.10054	0.0	1.884e-05	0.00034145	1e-08	-0.0	0.0014274	0.00026296	2.05e-06	703.39512122	701.88324718	702.30657684	-0.0227961	0.00413413	-0.31742339
0.54989	251.10093	0.0	1.884e-05	0.00034145	1e-08	-0.0	0.0014274	0.00026296	2.05e-06	703.39445824	701.88331153	702.30545866	-0.02217403	0.00408217	-0.31742252
0.54995	251.10128	0.0	1.884e-05	0.00034145	1e-08	-0.0	0.0014274	0.00026296	2.05e-06	703.39381207	701.88337507	702.30433835	-0.0214327	0.00402128	-0.31742163
0.55	251.10158	0.0	1.884e-05	0.00034145	1e-08	-0.0	0.0014274	0.00026296	2.05e-06	703.39318612	701.88343766	702.3032155	1593.97493068	148.03712834	180.62070626
