# Supplementary material for: Dataset for the simulated biomass pyrolysis in rotary kilns with varying particle residence time distributions
Source: Data Brief. 2021 Nov 23;39:107603. doi: 10.1016/j.dib.2021.107603 (PMC8633881; doi:10.1016/j.dib.2021.107603)
Supplement: Supplementary Data S1 — Supplementary Raw Research Data. This is open data under the CC BY license http://creativecommons.org/licenses/by/4.0/ [file mmc1.zip › supplementary/109/logFiles/log_Pe9]

l,m	Tau,s	F_w,kg/s	F_is,kg/s	F_c,kg/s	F_rt,kg/s	F_w_wet,kg/s	F_it,kg/s	F_g,kg/s	F_H2O_g,kg/s	T_b,K	T_g,K	T_w,K	q_bed,kW/m	q_gas,kW/m	q_loss,kW/m
5e-05	0.02237	0.0	0.0	0.0	0.0	0.00205285	0.0	0.0	0.0	298.78761515	299.61319184	832.98108367	42.80143546	1.84750592	-0.41998911
0.00011	0.0671	0.0	0.0	0.0	0.0	0.00205285	0.0	0.0	0.0	299.42410166	301.07425954	832.81240381	42.7407615	1.84520425	-0.41985673
0.00016	0.11183	0.0	0.0	0.0	0.0	0.00205285	0.0	0.0	0.0	300.05946197	302.53319384	832.64396014	42.68017999	1.84288845	-0.41972452
0.00022	0.15655	0.0	0.0	0.0	0.0	0.00205285	0.0	0.0	0.0	300.69369863	303.98998491	832.47575238	42.61969933	1.84055705	-0.41959252
0.00027	0.20127	0.0	0.0	0.0	0.0	0.00205285	0.0	0.0	0.0	301.32681443	305.44462196	832.3077802	42.55929708	1.83821395	-0.41946067
0.00033	0.24598	0.0	0.0	0.0	0.0	0.00205285	0.0	0.0	0.0	301.95881151	306.89709688	832.14004335	42.49900214	1.83585408	-0.41932904
0.00038	0.29069	0.0	0.0	0.0	0.0	0.00205285	0.0	0.0	0.0	302.58969283	308.34739811	831.97254149	42.4387931	1.8334812	-0.41919758
0.00044	0.3354	0.0	0.0	0.0	0.0	0.00205285	0.0	0.0	0.0	303.21946074	309.79551665	831.80527435	42.37866807	1.83109565	-0.41906629
0.00049	0.3801	0.0	0.0	0.0	0.0	0.00205285	0.0	0.0	0.0	303.84811756	311.2414437	831.63824165	42.31863152	1.82869663	-0.41893518
0.0105	8.44232	5e-07	0.0	0.0	0.0	0.00205235	0.0	0.0	0.0	402.01560133	529.54577747	804.86387878	32.7711199	1.20249456	-0.39792162
0.01056	8.48622	5.2e-07	0.0	0.0	0.0	0.00205233	0.0	0.0	0.0	402.47654322	530.46561428	804.73523615	32.72544716	1.19842752	-0.39782065
0.01061	8.53011	5.3e-07	0.0	0.0	0.0	0.00205232	0.0	0.0	0.0	402.93673108	531.38221737	804.60678006	32.67984457	1.194356	-0.39771983
0.01067	8.574	5.5e-07	0.0	0.0	0.0	0.0020523	0.0	0.0	0.0	403.39616651	532.2955847	804.47851026	32.63430953	1.19028237	-0.39761916
0.01072	8.61789	5.7e-07	0.0	0.0	0.0	0.00205228	0.0	0.0	0.0	403.85485103	533.20571593	804.3504265	32.58884082	1.18620774	-0.39751864
0.01078	8.66177	5.9e-07	0.0	0.0	0.0	0.00205226	0.0	0.0	0.0	404.31278611	534.11261147	804.22252855	32.54343839	1.18213214	-0.39741826
0.01083	8.70564	6.1e-07	0.0	0.0	0.0	0.00205224	0.0	0.0	0.0	404.76997322	535.01627179	804.09481616	32.49810217	1.17805566	-0.39731803
0.01089	8.74952	6.3e-07	0.0	0.0	0.0	0.00205222	0.0	0.0	0.0	405.22641383	535.9166974	803.96728908	32.45283208	1.17397834	-0.39721794
0.01094	8.79338	6.5e-07	0.0	0.0	0.0	0.0020522	0.0	0.0	0.0	405.68210941	536.81388886	803.83994707	32.40762807	1.16990026	-0.39711801
0.011	8.83725	6.7e-07	0.0	0.0	0.0	0.00205218	0.0	0.0	0.0	406.13706142	537.70784676	803.71278988	32.36248341	1.16582762	-0.3970182
0.01105	8.8811	6.9e-07	0.0	0.0	0.0	0.00205215	0.0	0.0	0.0	406.5912711	538.59857606	803.58581727	32.31740785	1.1617514	-0.39691855
0.01111	8.92496	7.2e-07	0.0	0.0	0.0	0.00205213	0.0	0.0	0.0	407.04474001	539.48607539	803.45902899	32.27239785	1.15767489	-0.39681905
0.01116	8.96881	7.4e-07	0.0	0.0	0.0	0.00205211	0.0	0.0	0.0	407.49746959	540.37034568	803.3324248	32.22745299	1.15359846	-0.39671968
0.01122	9.01266	7.7e-07	0.0	0.0	0.0	0.00205208	0.0	0.0	0.0	407.94946129	541.25138812	803.20600446	32.18257316	1.14952222	-0.39662047
0.01127	9.0565	7.9e-07	0.0	0.0	0.0	0.00205206	0.0	0.0	0.0	408.40071653	542.129204	803.07976772	32.13775824	1.14544628	-0.3965214
0.01133	9.10033	8.2e-07	0.0	0.0	0.0	0.00205203	0.0	0.0	0.0	408.85123673	543.00379466	802.95371433	32.09300813	1.14137073	-0.39642247
0.01138	9.14417	8.4e-07	0.0	0.0	0.0	0.00205201	0.0	0.0	0.0	409.30102331	543.87516152	802.82784405	32.04832265	1.13729574	-0.39632368
0.01144	9.18799	8.7e-07	0.0	0.0	0.0	0.00205198	0.0	0.0	0.0	409.75007769	544.7433061	802.70215664	32.00369997	1.13322312	-0.39622504
0.01149	9.23182	9e-07	0.0	0.0	0.0	0.00205195	0.0	0.0	0.0	410.19840121	545.60823113	802.57665184	31.95914273	1.12915022	-0.39612654
0.0215	17.1362	6.76e-05	0.0	0.0	0.0	0.00198518	0.0	0.0	7e-08	480.88679217	653.92451077	782.52864783	24.81732843	0.48919634	-0.38039234
0.02156	17.17924	6.88e-05	0.0	0.0	0.0	0.00198398	0.0	0.0	7e-08	481.2213259	654.28574053	782.43250919	24.78291271	0.4865579	-0.38031689
0.02161	17.22227	7.002e-05	0.0	0.0	0.0	0.00198276	0.0	0.0	7e-08	481.55532839	654.6448738	782.33650952	24.74854517	0.48393074	-0.38024154
0.02167	17.2653	7.125e-05	0.0	0.0	0.0	0.00198153	0.0	0.0	7e-08	481.88880046	655.00191841	782.24064859	24.71422575	0.48131487	-0.38016631
0.02172	17.30833	7.25e-05	0.0	0.0	0.0	0.00198028	0.0	0.0	7e-08	482.22174291	655.35688219	782.14492618	24.67995439	0.47871028	-0.38009118
0.02178	17.35135	7.377e-05	0.0	0.0	0.0	0.00197901	0.0	0.0	7e-08	482.55415655	655.70977296	782.04934207	24.64573102	0.47611697	-0.38001616
0.02183	17.39437	7.506e-05	0.0	0.0	0.0	0.00197772	0.0	0.0	8e-08	482.88604218	656.06059853	781.95389603	24.61155559	0.47353494	-0.37994125
0.02189	17.43739	7.636e-05	0.0	0.0	0.0	0.00197641	0.0	0.0	8e-08	483.2174006	656.40936672	781.85858784	24.577428	0.47096425	-0.37986645
0.02194	17.4804	7.769e-05	0.0	0.0	0.0	0.00197508	0.0	0.0	8e-08	483.54823262	656.75608539	781.76341729	24.54334819	0.46840491	-0.37979176
0.022	17.5234	7.903e-05	0.0	0.0	0.0	0.00197374	0.0	0.0	8e-08	483.87853903	657.10076245	781.66838414	24.50931617	0.46585678	-0.37971718
0.02205	17.56641	8.039e-05	0.0	0.0	0.0	0.00197238	0.0	0.0	8e-08	484.20832063	657.44340558	781.57348819	24.47533183	0.46331992	-0.3796427
0.02211	17.6094	8.177e-05	0.0	0.0	0.0	0.00197099	0.0	0.0	8e-08	484.5375782	657.78402256	781.4787292	24.44139511	0.46079433	-0.37956833
0.02216	17.6524	8.318e-05	0.0	0.0	0.0	0.00196959	0.0	0.0	8e-08	484.86631254	658.12262118	781.38410695	24.40750596	0.45828002	-0.37949407
0.02222	17.69539	8.46e-05	0.0	0.0	0.0	0.00196817	0.0	0.0	8e-08	485.19452444	658.45920921	781.28962123	24.37366432	0.45577697	-0.37941991
0.02227	17.73837	8.604e-05	0.0	0.0	0.0	0.00196673	0.0	0.0	9e-08	485.52221467	658.7937944	781.19527182	24.33987012	0.45328519	-0.37934586
0.02233	17.78135	8.749e-05	0.0	0.0	0.0	0.00196527	0.0	0.0	9e-08	485.84938402	659.12638452	781.10105849	24.3061233	0.45080466	-0.37927192
0.02238	17.82433	8.897e-05	0.0	0.0	0.0	0.00196379	0.0	0.0	9e-08	486.17603328	659.4569873	781.00698103	24.27242381	0.44833538	-0.37919809
0.02244	17.8673	9.047e-05	0.0	0.0	0.0	0.00196228	0.0	0.0	9e-08	486.50216323	659.78561049	780.91303921	24.23877159	0.44587734	-0.37912436
0.02249	17.91027	9.199e-05	0.0	0.0	0.0	0.00196076	0.0	0.0	9e-08	486.82777464	660.11226181	780.81923282	24.20516658	0.44343054	-0.37905074
0.0325	25.6604	0.00084709	1e-07	0.0	0.0	0.00120473	7e-08	1e-08	8.5e-07	538.20812756	694.07317017	765.79063084	18.81844109	0.16498363	-0.36725565
0.03256	25.7026	0.00085381	1e-07	0.0	0.0	0.001198	7e-08	1e-08	8.5e-07	538.45135298	694.15605634	765.71820689	18.79253458	0.16421172	-0.3671988
0.03261	25.7448	0.00086055	1e-07	0.0	0.0	0.00119125	8e-08	1e-08	8.6e-07	538.69420052	694.23814367	765.645883	18.76666463	0.16344624	-0.36714204
0.03267	25.78699	0.0008673	1.1e-07	0.0	0.0	0.00118449	8e-08	1e-08	8.7e-07	538.93667104	694.31943612	765.57365901	18.74083116	0.16268714	-0.36708535
0.03272	25.82918	0.00087406	1.1e-07	0.0	0.0	0.00117772	8e-08	1e-08	8.8e-07	539.1787654	694.39993759	765.50153477	18.71503411	0.16193441	-0.36702875
0.03278	25.87136	0.00088083	1.1e-07	0.0	0.0	0.00117093	8e-08	1e-08	8.8e-07	539.42048447	694.47965195	765.4295101	18.68927341	0.16118802	-0.36697222
0.03283	25.91354	0.00088762	1.1e-07	0.0	0.0	0.00116413	8e-08	1e-08	8.9e-07	539.66182911	694.55858302	765.35758485	18.66354898	0.16044795	-0.36691577
0.03289	25.95572	0.00089442	1.2e-07	0.0	0.0	0.00115732	9e-08	1e-08	9e-07	539.90280019	694.63673457	765.28575886	18.63786077	0.15971416	-0.36685939
0.03294	25.99789	0.00090123	1.2e-07	0.0	0.0	0.0011505	9e-08	1e-08	9e-07	540.14339856	694.71411033	765.21403197	18.61220869	0.15898664	-0.3668031
0.033	26.04006	0.00090805	1.2e-07	0.0	0.0	0.00114366	9e-08	1e-08	9.1e-07	540.38362509	694.79071396	765.14240403	18.58659267	0.15826535	-0.36674688
0.03305	26.08222	0.00091488	1.2e-07	0.0	0.0	0.00113682	9e-08	1e-08	9.2e-07	540.62348065	694.86654909	765.07087487	18.5610127	0.1575504	-0.36669074
0.03311	26.12438	0.00092173	1.3e-07	0.0	0.0	0.00112997	1e-07	1e-08	9.2e-07	540.86296608	694.94161937	764.99944433	18.53546868	0.1568417	-0.36663468
0.03316	26.16653	0.00092858	1.3e-07	0.0	0.0	0.0011231	1e-07	1e-08	9.3e-07	541.10208222	695.01592836	764.92811226	18.50996047	0.15613908	-0.36657869
0.03322	26.20868	0.00093544	1.3e-07	0.0	0.0	0.00111623	1e-07	1e-08	9.4e-07	541.34082996	695.08947949	764.8568785	18.48448806	0.15544261	-0.36652278
0.03327	26.25083	0.00094231	1.3e-07	0.0	0.0	0.00110935	1e-07	1e-08	9.4e-07	541.57921016	695.16227621	764.78574289	18.45905136	0.15475228	-0.36646695
0.03333	26.29297	0.00094919	1.4e-07	0.0	0.0	0.00110246	1.1e-07	2e-08	9.5e-07	541.81722369	695.23432189	764.71470527	18.43365031	0.15406806	-0.3664112
0.03338	26.33511	0.00095607	1.4e-07	0.0	0.0	0.00109556	1.1e-07	2e-08	9.6e-07	542.0548714	695.30561988	764.64376549	18.40828484	0.15338992	-0.36635552
0.03344	26.37725	0.00096296	1.4e-07	0.0	0.0	0.00108865	1.1e-07	2e-08	9.6e-07	542.29215416	695.37617348	764.5729234	18.38295487	0.15271786	-0.36629992
0.03349	26.41938	0.00096986	1.5e-07	0.0	0.0	0.00108174	1.1e-07	2e-08	9.7e-07	542.52907284	695.44598591	764.50217883	18.35766033	0.15205183	-0.3662444
0.0435	34.01838	0.00190533	2.38e-06	0.0	3e-08	0.00013966	3.07e-06	4.6e-07	1.91e-06	580.32981141	697.04889069	753.10650656	14.27064236	0.12440439	-0.35730032
0.04356	34.05976	0.00190753	2.41e-06	0.0	3e-08	0.00013738	3.11e-06	4.7e-07	1.92e-06	580.51132543	696.99681299	753.05129282	14.25074066	0.12476948	-0.35725698
0.04361	34.10113	0.0019097	2.44e-06	0.0	3e-08	0.00013513	3.15e-06	4.8e-07	1.92e-06	580.69257522	696.94407204	752.99615238	14.23086757	0.12514013	-0.3572137
0.04367	34.1425	0.00191184	2.46e-06	0.0	3e-08	0.00013292	3.19e-06	4.8e-07	1.92e-06	580.87356103	696.89066915	752.94108508	14.2110238	0.12551634	-0.35717048
0.04372	34.18387	0.00191396	2.49e-06	0.0	3e-08	0.00013073	3.24e-06	4.9e-07	1.92e-06	581.05428313	696.83660568	752.88609081	14.19121008	0.1258981	-0.35712732
0.04378	34.22523	0.00191604	2.52e-06	0.0	3e-08	0.00012856	3.28e-06	5e-07	1.92e-06	581.23474179	696.78188303	752.83116942	14.17142724	0.12628538	-0.35708421
0.04383	34.26659	0.00191809	2.55e-06	0.0	3e-08	0.00012643	3.32e-06	5e-07	1.93e-06	581.41493728	696.72650266	752.7763208	14.15164519	0.12667816	-0.35704116
0.04389	34.30794	0.00192011	2.57e-06	0.0	3e-08	0.00012433	3.37e-06	5.1e-07	1.93e-06	581.59486949	696.67046595	752.7215449	14.13189669	0.12707645	-0.35699817
0.04394	34.34929	0.00192211	2.6e-06	0.0	3e-08	0.00012225	3.41e-06	5.2e-07	1.93e-06	581.77453874	696.61377448	752.66684158	14.11218635	0.12748022	-0.35695523
0.044	34.39063	0.00192408	2.63e-06	0.0	3e-08	0.0001202	3.46e-06	5.2e-07	1.93e-06	581.95394539	696.55642986	752.61221068	14.09250514	0.12788947	-0.35691235
0.04405	34.43198	0.00192601	2.66e-06	0.0	3e-08	0.00011818	3.5e-06	5.3e-07	1.93e-06	582.1330897	696.49843375	752.55765207	14.07285348	0.12830417	-0.35686953
0.04411	34.47331	0.00192792	2.69e-06	0.0	3e-08	0.00011619	3.55e-06	5.4e-07	1.94e-06	582.31197192	696.43978784	752.50316563	14.05323182	0.12872431	-0.35682677
0.04416	34.51464	0.0019298	2.72e-06	0.0	3e-08	0.00011422	3.59e-06	5.5e-07	1.94e-06	582.49059232	696.38049388	752.4487512	14.03364062	0.12914987	-0.35678406
0.04422	34.55597	0.00193166	2.74e-06	0.0	3e-08	0.00011228	3.64e-06	5.5e-07	1.94e-06	582.66895117	696.32055365	752.39440867	14.01408037	0.12958084	-0.35674141
0.04427	34.5973	0.00193349	2.77e-06	0.0	3e-08	0.00011037	3.68e-06	5.6e-07	1.94e-06	582.84704873	696.25996902	752.34013789	13.99455045	0.1300172	-0.35669881
0.04433	34.63862	0.00193529	2.8e-06	0.0	3e-08	0.00010848	3.73e-06	5.7e-07	1.94e-06	583.02488528	696.19874188	752.28593874	13.97495078	0.13045889	-0.35665627
0.04438	34.67993	0.00193706	2.83e-06	0.0	3e-08	0.00010662	3.78e-06	5.7e-07	1.95e-06	583.20245978	696.136874	752.23181144	13.95543685	0.13090596	-0.35661379
0.04444	34.72125	0.0019388	2.86e-06	0.0	4e-08	0.00010479	3.83e-06	5.8e-07	1.95e-06	583.37977321	696.07436748	752.17775567	13.93594458	0.13135836	-0.35657136
0.04449	34.76256	0.00194052	2.89e-06	0.0	4e-08	0.00010298	3.88e-06	5.9e-07	1.95e-06	583.55682573	696.01122437	752.12377132	13.91647316	0.13181608	-0.35652899
0.05455	42.25374	0.0020072	1.32e-05	1e-08	2.2e-07	1.8e-06	2.448e-05	3.89e-06	2.05e-06	611.77486481	677.75235423	743.33578084	10.76264375	0.27159543	-0.34963136
0.05461	42.2943	0.00200692	1.329e-05	1e-08	2.3e-07	1.75e-06	2.468e-05	3.92e-06	2.05e-06	611.90742718	677.64341805	743.29317434	10.74749022	0.27245121	-0.34959792
0.05466	42.33487	0.00200665	1.338e-05	1e-08	2.3e-07	1.7e-06	2.488e-05	3.95e-06	2.05e-06	612.03976829	677.53467947	743.25062147	10.73237644	0.27330581	-0.34956452
0.05472	42.37542	0.00200637	1.346e-05	1e-08	2.3e-07	1.66e-06	2.508e-05	3.98e-06	2.05e-06	612.17188862	677.42614231	743.20812209	10.71731761	0.27415922	-0.34953116
0.05477	42.41597	0.00200608	1.355e-05	1e-08	2.3e-07	1.62e-06	2.529e-05	4.02e-06	2.05e-06	612.30378883	677.31781039	743.16567601	10.70228258	0.2750114	-0.34949784
0.05483	42.45652	0.0020058	1.364e-05	1e-08	2.3e-07	1.57e-06	2.549e-05	4.05e-06	2.05e-06	612.43546918	677.20968751	743.12328313	10.6872664	0.27586232	-0.34946457
0.05488	42.49707	0.00200551	1.373e-05	1e-08	2.3e-07	1.53e-06	2.569e-05	4.08e-06	2.05e-06	612.56692989	677.10177743	743.08094339	10.67226698	0.27671197	-0.34943134
0.05494	42.53761	0.00200522	1.382e-05	1e-08	2.4e-07	1.49e-06	2.59e-05	4.12e-06	2.05e-06	612.69817113	676.99408386	743.03865674	10.65728286	0.27756032	-0.34939815
0.05499	42.57814	0.00200492	1.391e-05	1e-08	2.4e-07	1.45e-06	2.611e-05	4.15e-06	2.05e-06	612.82919306	676.8866105	742.99642312	10.64232018	0.27840734	-0.349365
0.05505	42.61868	0.00200463	1.4e-05	1e-08	2.4e-07	1.42e-06	2.632e-05	4.18e-06	2.05e-06	612.95999592	676.77936097	742.95424245	10.62737749	0.27925301	-0.34933189
0.0551	42.6592	0.00200433	1.409e-05	1e-08	2.4e-07	1.38e-06	2.653e-05	4.22e-06	2.05e-06	613.09057993	676.67233889	742.91211466	10.61245727	0.28009729	-0.34929882
0.05516	42.69973	0.00200402	1.419e-05	1e-08	2.4e-07	1.34e-06	2.674e-05	4.25e-06	2.05e-06	613.22094534	676.56554781	742.87003969	10.59755728	0.28094012	-0.3492658
0.05521	42.74025	0.00200372	1.428e-05	1e-08	2.5e-07	1.31e-06	2.695e-05	4.29e-06	2.05e-06	613.35109238	676.45899118	742.82801744	10.58268101	0.28178159	-0.34923281
0.05527	42.78077	0.00200341	1.437e-05	1e-08	2.5e-07	1.27e-06	2.716e-05	4.32e-06	2.05e-06	613.48102131	676.3526726	742.78604785	10.56782014	0.28262164	-0.34919987
0.05532	42.82128	0.0020031	1.446e-05	1e-08	2.5e-07	1.24e-06	2.738e-05	4.36e-06	2.05e-06	613.6107323	676.24659558	742.74413086	10.55290567	0.28346006	-0.34916697
0.05538	42.86179	0.00200278	1.455e-05	1e-08	2.5e-07	1.21e-06	2.76e-05	4.39e-06	2.05e-06	613.74022462	676.14076329	742.70226668	10.53802901	0.28429715	-0.34913411
0.05543	42.90229	0.00200247	1.465e-05	1e-08	2.5e-07	1.17e-06	2.781e-05	4.43e-06	2.05e-06	613.86949872	676.03517936	742.66045516	10.52315948	0.28513279	-0.34910129
0.05549	42.94279	0.00200215	1.474e-05	1e-08	2.6e-07	1.14e-06	2.803e-05	4.46e-06	2.05e-06	613.99855466	675.92984727	742.61869629	10.50838432	0.28596668	-0.34906852
0.06555	50.28719	0.00190214	3.911e-05	1.3e-07	8.4e-07	0.0	9.326e-05	1.531e-05	2.05e-06	634.19923956	662.67405018	735.7895557	8.13394478	0.40143574	-0.34370828
0.06561	50.32696	0.00190137	3.928e-05	1.3e-07	8.4e-07	0.0	9.377e-05	1.539e-05	2.05e-06	634.29228246	662.63658732	735.75632386	8.12267877	0.40184857	-0.34368223
0.06566	50.36672	0.00190059	3.946e-05	1.4e-07	8.5e-07	0.0	9.429e-05	1.548e-05	2.05e-06	634.38515159	662.59946559	735.72313274	8.11139569	0.40226357	-0.34365615
0.06572	50.40648	0.00189981	3.963e-05	1.4e-07	8.5e-07	0.0	9.48e-05	1.556e-05	2.05e-06	634.4778467	662.56268621	735.68998239	8.10015915	0.40267264	-0.34363015
0.06577	50.44624	0.00189902	3.981e-05	1.4e-07	8.6e-07	0.0	9.532e-05	1.565e-05	2.05e-06	634.57036843	662.52624581	735.65687267	8.08891395	0.40308282	-0.34360414
0.06583	50.48599	0.00189824	3.998e-05	1.4e-07	8.6e-07	0.0	9.584e-05	1.574e-05	2.05e-06	634.66271668	662.49014503	735.62380359	8.07768665	0.40349078	-0.34357817
0.06588	50.52574	0.00189745	4.016e-05	1.4e-07	8.7e-07	0.0	9.636e-05	1.583e-05	2.05e-06	634.75489169	662.45438258	735.5907751	8.06648447	0.40389557	-0.34355224
0.06594	50.56548	0.00189666	4.033e-05	1.4e-07	8.7e-07	0.0	9.688e-05	1.591e-05	2.05e-06	634.84689382	662.41895664	735.55778713	8.05531635	0.40429605	-0.34352637
0.06599	50.60522	0.00189586	4.051e-05	1.4e-07	8.7e-07	0.0	9.74e-05	1.6e-05	2.05e-06	634.93872354	662.38386468	735.52483955	8.04414499	0.40469694	-0.3435005
0.06605	50.64496	0.00189506	4.069e-05	1.5e-07	8.8e-07	0.0	9.793e-05	1.609e-05	2.05e-06	635.0303808	662.34910694	735.49193237	8.03300317	0.40509415	-0.34347469
0.0661	50.68469	0.00189427	4.086e-05	1.5e-07	8.8e-07	0.0	9.845e-05	1.618e-05	2.05e-06	635.12186604	662.31468122	735.45906551	8.02186649	0.40549071	-0.34344888
0.06616	50.72442	0.00189346	4.104e-05	1.5e-07	8.9e-07	0.0	9.898e-05	1.627e-05	2.05e-06	635.21317931	662.28058715	735.42623894	8.01075307	0.40588441	-0.34342312
0.06621	50.76414	0.00189266	4.122e-05	1.5e-07	8.9e-07	0.0	9.951e-05	1.636e-05	2.05e-06	635.30432095	662.24682298	735.39345259	7.99965266	0.40627649	-0.34339739
0.06627	50.80386	0.00189185	4.14e-05	1.5e-07	9e-07	0.0	0.00010005	1.645e-05	2.05e-06	635.39529115	662.21338775	735.36070641	7.98856845	0.40666653	-0.34337168
0.06632	50.84358	0.00189104	4.158e-05	1.5e-07	9e-07	0.0	0.00010058	1.654e-05	2.05e-06	635.48609013	662.18028021	735.32800036	7.97750476	0.407054	-0.34334602
0.06638	50.88329	0.00189023	4.176e-05	1.5e-07	9.1e-07	0.0	0.00010112	1.663e-05	2.05e-06	635.57671819	662.14749879	735.29533436	7.9664501	0.4074404	-0.34332037
0.06643	50.923	0.00188941	4.194e-05	1.6e-07	9.1e-07	0.0	0.00010166	1.672e-05	2.05e-06	635.66717546	662.11504281	735.26270838	7.9554225	0.40782347	-0.34329477
0.06649	50.96271	0.0018886	4.212e-05	1.6e-07	9.2e-07	0.0	0.0001022	1.681e-05	2.05e-06	635.75746232	662.08291022	735.23012234	7.94439773	0.40820619	-0.34326918
0.07655	58.16244	0.00169731	8.128e-05	7.8e-07	2.01e-06	0.0	0.00023066	3.875e-05	2.05e-06	649.66182008	660.33735494	729.88568229	6.18480155	0.450615	-0.33907417
0.07661	58.20142	0.00169606	8.152e-05	7.9e-07	2.02e-06	0.0	0.00023151	3.889e-05	2.05e-06	649.7249053	660.34379915	729.85957881	6.17647539	0.45072991	-0.33905368
0.07666	58.2404	0.00169481	8.177e-05	7.9e-07	2.02e-06	0.0	0.00023237	3.904e-05	2.05e-06	649.78786604	660.35035512	729.83350614	6.16815498	0.45084441	-0.33903321
0.07672	58.27938	0.00169355	8.201e-05	8e-07	2.03e-06	0.0	0.00023322	3.919e-05	2.05e-06	649.85070243	660.3570225	729.80746425	6.15985513	0.45095735	-0.33901277
0.07677	58.31835	0.00169229	8.225e-05	8.1e-07	2.04e-06	0.0	0.00023408	3.934e-05	2.05e-06	649.91341488	660.36379997	729.78145308	6.15156302	0.45106972	-0.33899235
0.07683	58.35731	0.00169103	8.249e-05	8.1e-07	2.05e-06	0.0	0.00023494	3.948e-05	2.05e-06	649.97600354	660.37068704	729.7554726	6.1432824	0.45118123	-0.33897196
0.07688	58.39628	0.00168976	8.273e-05	8.2e-07	2.05e-06	0.0	0.0002358	3.963e-05	2.05e-06	650.03846865	660.377683	729.72952278	6.13502273	0.45129119	-0.3389516
0.07694	58.43523	0.0016885	8.298e-05	8.2e-07	2.06e-06	0.0	0.00023666	3.978e-05	2.05e-06	650.10081063	660.38478651	729.70360353	6.12676517	0.45140099	-0.33893124
0.07699	58.47419	0.00168723	8.322e-05	8.3e-07	2.07e-06	0.0	0.00023752	3.993e-05	2.05e-06	650.16302953	660.39199746	729.67771485	6.11852629	0.45150941	-0.33891093
0.07705	58.51314	0.00168596	8.346e-05	8.4e-07	2.07e-06	0.0	0.00023838	4.008e-05	2.05e-06	650.22512571	660.39931467	729.65185668	6.11030096	0.45161682	-0.33889063
0.0771	58.55209	0.00168469	8.371e-05	8.4e-07	2.08e-06	0.0	0.00023925	4.023e-05	2.05e-06	650.28709947	660.40673729	729.62602897	6.10208225	0.45172376	-0.33887035
0.07716	58.59103	0.00168342	8.395e-05	8.5e-07	2.09e-06	0.0	0.00024011	4.038e-05	2.05e-06	650.34895093	660.41426493	729.60023169	6.09388368	0.45182922	-0.33885011
0.07721	58.62997	0.00168215	8.42e-05	8.5e-07	2.1e-06	0.0	0.00024098	4.053e-05	2.05e-06	650.41068051	660.42189633	729.57446478	6.08569193	0.45193418	-0.33882988
0.07727	58.66891	0.00168087	8.444e-05	8.6e-07	2.1e-06	0.0	0.00024185	4.068e-05	2.05e-06	650.47228834	660.42963108	729.54872821	6.07751276	0.45203822	-0.33880968
0.07732	58.70784	0.00167959	8.468e-05	8.7e-07	2.11e-06	0.0	0.00024272	4.083e-05	2.05e-06	650.53377468	660.4374684	729.52302194	6.06935334	0.45214083	-0.33878951
0.07738	58.74677	0.00167831	8.493e-05	8.7e-07	2.12e-06	0.0	0.00024359	4.098e-05	2.05e-06	650.59513994	660.44540709	729.4973459	6.06119609	0.45224328	-0.33876934
0.07743	58.78569	0.00167703	8.517e-05	8.8e-07	2.12e-06	0.0	0.00024446	4.113e-05	2.05e-06	650.65638416	660.45344701	729.47170008	6.0530586	0.4523443	-0.33874922
0.07749	58.82461	0.00167574	8.542e-05	8.9e-07	2.13e-06	0.0	0.00024534	4.128e-05	2.05e-06	650.71750775	660.46158697	729.44608442	6.04493169	0.45244456	-0.33872911
0.08755	65.88155	0.00141698	0.00013209	2.75e-06	3.52e-06	0.0	0.00042319	7.227e-05	2.05e-06	660.13408828	663.02270949	725.22404739	4.74741228	0.45898332	-0.33541503
0.08761	65.91976	0.00141548	0.00013235	2.76e-06	3.53e-06	-0.0	0.00042423	7.245e-05	2.05e-06	660.17727759	663.04000488	725.20330601	4.74125171	0.45896938	-0.33539875
0.08766	65.95796	0.00141397	0.0001326	2.78e-06	3.54e-06	-0.0	0.00042527	7.263e-05	2.05e-06	660.22039165	663.05731581	725.1825878	4.73510347	0.45895487	-0.33538249
0.08772	65.99616	0.00141247	0.00013286	2.79e-06	3.55e-06	0.0	0.00042631	7.281e-05	2.05e-06	660.26343075	663.07464196	725.16189272	4.72896125	0.45894009	-0.33536624
0.08777	66.03435	0.00141097	0.00013312	2.81e-06	3.55e-06	0.0	0.00042736	7.3e-05	2.05e-06	660.30639505	663.09198316	725.14122074	4.72283066	0.45892478	-0.33535002
0.08783	66.07255	0.00140946	0.00013337	2.82e-06	3.56e-06	0.0	0.0004284	7.318e-05	2.05e-06	660.34928484	663.10933912	725.12057182	4.71670678	0.45890918	-0.3353338
0.08788	66.11073	0.00140796	0.00013363	2.83e-06	3.57e-06	-0.0	0.00042944	7.336e-05	2.05e-06	660.39210029	663.12670968	725.09994595	4.71059368	0.45889309	-0.33531762
0.08794	66.14892	0.00140645	0.00013389	2.85e-06	3.58e-06	-0.0	0.00043048	7.355e-05	2.05e-06	660.43484167	663.14409456	725.07934307	4.70448819	0.45887665	-0.33530144
0.08799	66.1871	0.00140495	0.00013414	2.86e-06	3.58e-06	0.0	0.00043152	7.373e-05	2.05e-06	660.47750916	663.16149358	725.05876317	4.69839236	0.45885979	-0.33528529
0.08805	66.22527	0.00140344	0.0001344	2.88e-06	3.59e-06	0.0	0.00043257	7.391e-05	2.05e-06	660.52010302	663.17890648	725.0382062	4.69230524	0.45884254	-0.33526915
0.0881	66.26344	0.00140194	0.00013466	2.89e-06	3.6e-06	-0.0	0.00043361	7.41e-05	2.05e-06	660.56262345	663.19633306	725.01767214	4.68622668	0.45882491	-0.33525303
0.08816	66.30161	0.00140043	0.00013491	2.91e-06	3.61e-06	-0.0	0.00043466	7.428e-05	2.05e-06	660.60507069	663.21377311	724.99716096	4.68015778	0.45880684	-0.33523693
0.08821	66.33977	0.00139892	0.00013517	2.92e-06	3.62e-06	0.0	0.0004357	7.446e-05	2.05e-06	660.64744496	663.23122638	724.97667262	4.67409649	0.45878845	-0.33522085
0.08827	66.37793	0.00139742	0.00013543	2.94e-06	3.62e-06	0.0	0.00043674	7.465e-05	2.05e-06	660.68974646	663.2486927	724.9562071	4.66804569	0.45876958	-0.33520479
0.08832	66.41609	0.00139591	0.00013568	2.96e-06	3.63e-06	-0.0	0.00043779	7.483e-05	2.05e-06	660.73197546	663.26617181	724.93576435	4.66200166	0.45875042	-0.33518874
0.08838	66.45424	0.0013944	0.00013594	2.97e-06	3.64e-06	-0.0	0.00043884	7.502e-05	2.05e-06	660.77413212	663.28366354	724.91534435	4.65596883	0.45873077	-0.33517271
0.08843	66.49239	0.00139289	0.00013619	2.99e-06	3.65e-06	0.0	0.00043988	7.52e-05	2.05e-06	660.81621674	663.30116763	724.89494707	4.64994205	0.45871085	-0.3351567
0.08849	66.53054	0.00139138	0.00013645	3e-06	3.65e-06	0.0	0.00044093	7.538e-05	2.05e-06	660.85822945	663.31868394	724.87457248	4.64392712	0.45869042	-0.33514071
0.09855	73.44634	0.00111514	0.00018089	6.8e-06	4.96e-06	-0.0	0.0006335	0.0001095	2.05e-06	667.55026775	666.57358693	721.49789718	3.67406828	0.44999475	-0.33249011
0.09861	73.48378	0.00111366	0.00018112	6.83e-06	4.97e-06	0.0	0.00063454	0.00010968	2.05e-06	667.58246492	666.59105916	721.4812176	3.66940246	0.44992705	-0.33247702
0.09866	73.52121	0.00111218	0.00018134	6.86e-06	4.98e-06	0.0	0.00063557	0.00010987	2.05e-06	667.61462519	666.60852388	721.46455579	3.66474201	0.44985921	-0.33246394
0.09872	73.55865	0.0011107	0.00018157	6.88e-06	4.98e-06	-0.0	0.00063661	0.00011005	2.05e-06	667.64674869	666.62598106	721.44791172	3.6600887	0.44979119	-0.33245088
0.09877	73.59607	0.00110923	0.00018179	6.91e-06	4.99e-06	0.0	0.00063764	0.00011024	2.05e-06	667.67883561	666.64343065	721.43128538	3.65544	0.44972305	-0.33243782
0.09883	73.6335	0.00110775	0.00018202	6.94e-06	5e-06	0.0	0.00063868	0.00011042	2.05e-06	667.71088606	666.66087263	721.41467673	3.65079895	0.44965472	-0.33242479
0.09888	73.67092	0.00110628	0.00018224	6.96e-06	5e-06	-0.0	0.00063971	0.00011061	2.05e-06	667.74290025	666.67830694	721.39808576	3.64616242	0.44958628	-0.33241176
0.09894	73.70833	0.0011048	0.00018246	6.99e-06	5.01e-06	-0.0	0.00064074	0.00011079	2.05e-06	667.77487828	666.69573357	721.38151245	3.64153306	0.44951766	-0.33239875
0.09899	73.74575	0.00110333	0.00018269	7.02e-06	5.02e-06	0.0	0.00064178	0.00011097	2.05e-06	667.80682033	666.71315246	721.36495677	3.6369089	0.44944891	-0.33238576
0.09905	73.78315	0.00110185	0.00018291	7.04e-06	5.02e-06	0.0	0.00064281	0.00011116	2.05e-06	667.83872655	666.73056358	721.3484187	3.63229093	0.44938001	-0.33237277
0.0991	73.82056	0.00110038	0.00018313	7.07e-06	5.03e-06	-0.0	0.00064384	0.00011134	2.05e-06	667.87059709	666.74796691	721.33189822	3.62767928	0.44931095	-0.33235981
0.09916	73.85796	0.00109891	0.00018335	7.1e-06	5.03e-06	0.0	0.00064487	0.00011153	2.05e-06	667.90243211	666.76536239	721.31539531	3.62307273	0.44924176	-0.33234685
0.09921	73.89536	0.00109744	0.00018358	7.12e-06	5.04e-06	0.0	0.00064591	0.00011171	2.05e-06	667.93423174	666.78275001	721.29890995	3.6184733	0.44917241	-0.33233391
0.09927	73.93275	0.00109597	0.0001838	7.15e-06	5.05e-06	-0.0	0.00064694	0.0001119	2.05e-06	667.96599616	666.80012972	721.28244211	3.61387832	0.44910294	-0.33232098
0.09932	73.97014	0.0010945	0.00018402	7.18e-06	5.05e-06	-0.0	0.00064797	0.00011208	2.05e-06	667.99772548	666.81750149	721.26599177	3.60929095	0.44903329	-0.33230807
0.09938	74.00752	0.00109303	0.00018424	7.21e-06	5.06e-06	0.0	0.000649	0.00011226	2.05e-06	668.02941991	666.83486529	721.24955892	3.60470802	0.44896353	-0.33229517
0.09943	74.04491	0.00109156	0.00018446	7.23e-06	5.07e-06	0.0	0.00065003	0.00011245	2.05e-06	668.06107954	666.85222109	721.23314352	3.60013189	0.44889361	-0.33228229
0.09949	74.08228	0.00109009	0.00018468	7.26e-06	5.07e-06	-0.0	0.00065106	0.00011263	2.05e-06	668.09270456	666.86956884	721.21674556	3.59556123	0.44882356	-0.33226941
0.10955	80.8584	0.00083625	0.00022059	1.339e-05	6.04e-06	0.0	0.00082974	0.00014479	2.05e-06	673.4355989	669.89016048	718.48898835	2.84681392	0.43444076	-0.33012816
0.1096	80.89508	0.00083496	0.00022076	1.343e-05	6.04e-06	0.0	0.00083066	0.00014495	2.05e-06	673.46303476	669.9057831	718.475472	2.84314641	0.43435748	-0.33011755
0.10966	80.93176	0.00083367	0.00022093	1.347e-05	6.04e-06	-0.0	0.00083157	0.00014512	2.05e-06	673.49045786	669.92139615	718.46196972	2.83948236	0.43427418	-0.33010695
0.10971	80.96843	0.00083237	0.0002211	1.351e-05	6.05e-06	-0.0	0.00083248	0.00014528	2.05e-06	673.51786828	669.93699963	718.44848151	2.83582242	0.43419087	-0.33009636
0.10977	81.0051	0.00083109	0.00022127	1.355e-05	6.05e-06	0.0	0.00083339	0.00014545	2.05e-06	673.5452661	669.95259354	718.43500735	2.8321669	0.43410755	-0.33008579
0.10982	81.04176	0.0008298	0.00022144	1.359e-05	6.06e-06	-0.0	0.0008343	0.00014562	2.05e-06	673.57265143	669.96817789	718.42154722	2.82851491	0.43402421	-0.33007522
0.10988	81.07842	0.00082851	0.00022161	1.363e-05	6.06e-06	-0.0	0.00083521	0.00014578	2.05e-06	673.60002433	669.9837527	718.40810112	2.82486733	0.43394086	-0.33006467
0.10993	81.11508	0.00082722	0.00022177	1.367e-05	6.06e-06	0.0	0.00083612	0.00014595	2.05e-06	673.62738492	669.99931796	718.39466901	2.82122376	0.4338575	-0.33005412
0.10999	81.15173	0.00082594	0.00022194	1.371e-05	6.07e-06	-0.0	0.00083703	0.00014611	2.05e-06	673.65473326	670.01487367	718.3812509	2.81758374	0.43377413	-0.33004359
0.11004	81.18838	0.00082465	0.00022211	1.375e-05	6.07e-06	-0.0	0.00083794	0.00014627	2.05e-06	673.68206945	670.03041986	718.36784676	2.81394847	0.43369075	-0.33003307
0.1101	81.22502	0.00082337	0.00022228	1.379e-05	6.08e-06	0.0	0.00083885	0.00014644	2.05e-06	673.70939359	670.04595651	718.35445657	2.81031667	0.43360736	-0.33002256
0.11015	81.26166	0.00082209	0.00022244	1.383e-05	6.08e-06	0.0	0.00083975	0.0001466	2.05e-06	673.73670575	670.06148365	718.34108033	2.80668884	0.43352396	-0.33001206
0.11021	81.2983	0.00082081	0.00022261	1.387e-05	6.09e-06	-0.0	0.00084066	0.00014677	2.05e-06	673.76400601	670.07700127	718.32771802	2.80306543	0.43344055	-0.33000157
0.11026	81.33493	0.00081953	0.00022278	1.391e-05	6.09e-06	0.0	0.00084156	0.00014693	2.05e-06	673.79129448	670.09250939	718.31436962	2.79944551	0.43335713	-0.32999109
0.11032	81.37156	0.00081825	0.00022294	1.395e-05	6.09e-06	0.0	0.00084246	0.0001471	2.05e-06	673.81857123	670.108008	718.30103513	2.79582982	0.4332737	-0.32998062
0.11037	81.40819	0.00081697	0.00022311	1.399e-05	6.1e-06	-0.0	0.00084337	0.00014726	2.05e-06	673.84583635	670.12349712	718.28771451	2.7922182	0.43319026	-0.32997016
0.11043	81.44481	0.0008157	0.00022327	1.403e-05	6.1e-06	0.0	0.00084427	0.00014742	2.05e-06	673.87308993	670.13897674	718.27440777	2.78861005	0.43310682	-0.32995972
0.11048	81.48143	0.00081442	0.00022344	1.407e-05	6.11e-06	0.0	0.00084517	0.00014759	2.05e-06	673.90033204	670.15444689	718.26111488	2.78500647	0.43302337	-0.32994928
0.12055	88.11914	0.00060119	0.00024858	2.269e-05	6.64e-06	-0.0	0.00099644	0.00017527	2.05e-06	678.76949111	672.83482284	716.0475847	2.18478209	0.41809342	-0.32821169
0.1206	88.15507	0.00060013	0.00024869	2.274e-05	6.64e-06	0.0	0.00099719	0.00017541	2.05e-06	678.79582162	672.8487013	716.0366145	2.18179099	0.41801586	-0.32820308
0.12066	88.19099	0.00059908	0.0002488	2.279e-05	6.64e-06	-0.0	0.00099794	0.00017555	2.05e-06	678.8221524	672.86257203	716.02565581	2.17880254	0.41793836	-0.32819447
0.12071	88.22691	0.00059803	0.00024891	2.285e-05	6.64e-06	-0.0	0.00099868	0.00017569	2.05e-06	678.84848347	672.87643503	716.01470863	2.17581691	0.41786092	-0.32818588
0.12077	88.26282	0.00059698	0.00024902	2.29e-05	6.64e-06	0.0	0.00099943	0.00017582	2.05e-06	678.87481488	672.89029032	716.00377295	2.17283423	0.41778355	-0.3281773
0.12082	88.29873	0.00059593	0.00024913	2.295e-05	6.65e-06	-0.0	0.00100018	0.00017596	2.05e-06	678.90114668	672.90413791	715.99284875	2.16985416	0.41770625	-0.32816872
0.12088	88.33464	0.00059488	0.00024924	2.301e-05	6.65e-06	0.0	0.00100092	0.0001761	2.05e-06	678.9274789	672.9179778	715.98193603	2.16687677	0.417629	-0.32816015
0.12093	88.37054	0.00059384	0.00024934	2.306e-05	6.65e-06	0.0	0.00100167	0.00017624	2.05e-06	678.95381159	672.93181001	715.97103477	2.16390247	0.41755183	-0.3281516
0.12099	88.40644	0.00059279	0.00024945	2.312e-05	6.65e-06	-0.0	0.00100241	0.00017637	2.05e-06	678.98014479	672.94563455	715.96014496	2.16093072	0.41747472	-0.32814305
0.12104	88.44234	0.00059175	0.00024956	2.317e-05	6.65e-06	0.0	0.00100316	0.00017651	2.05e-06	679.00647856	672.95945142	715.9492666	2.15796163	0.41739768	-0.32813451
0.1211	88.47823	0.00059071	0.00024967	2.322e-05	6.65e-06	0.0	0.0010039	0.00017665	2.05e-06	679.03281291	672.97326064	715.93839967	2.15499551	0.4173207	-0.32812598
0.12115	88.51412	0.00058966	0.00024977	2.328e-05	6.66e-06	-0.0	0.00100464	0.00017679	2.05e-06	679.0591479	672.98706222	715.92754416	2.1520321	0.41724379	-0.32811746
0.12121	88.55	0.00058862	0.00024988	2.333e-05	6.66e-06	0.0	0.00100538	0.00017692	2.05e-06	679.08548358	673.00085616	715.91670006	2.14907127	0.41716695	-0.32810894
0.12126	88.58588	0.00058759	0.00024999	2.339e-05	6.66e-06	0.0	0.00100612	0.00017706	2.05e-06	679.11181998	673.01464247	715.90586737	2.1461133	0.41709017	-0.32810044
0.12132	88.62176	0.00058655	0.00025009	2.344e-05	6.66e-06	-0.0	0.00100686	0.0001772	2.05e-06	679.13815714	673.02842117	715.89504606	2.14315814	0.41701346	-0.32809195
0.12137	88.65763	0.00058551	0.0002502	2.35e-05	6.66e-06	0.0	0.0010076	0.00017733	2.05e-06	679.1644951	673.04219227	715.88423613	2.14020557	0.41693682	-0.32808346
0.12143	88.6935	0.00058448	0.0002503	2.355e-05	6.66e-06	0.0	0.00100833	0.00017747	2.05e-06	679.19083391	673.05595577	715.87343757	2.13725567	0.41686024	-0.32807498
0.12148	88.72937	0.00058344	0.00025041	2.36e-05	6.67e-06	-0.0	0.00100907	0.00017761	2.05e-06	679.21717361	673.06971168	715.86265037	2.13430875	0.41678374	-0.32806652
0.13155	95.22978	0.00041432	0.00026486	3.481e-05	6.79e-06	-0.0	0.00112987	0.00020015	2.05e-06	684.0859844	675.46858965	714.06972955	1.63611371	0.40416021	-0.32665911
0.1316	95.26496	0.00041351	0.00026491	3.487e-05	6.79e-06	0.0	0.00113046	0.00020026	2.05e-06	684.11299453	675.48109627	714.06087081	1.63359291	0.40409979	-0.32665216
0.13166	95.30014	0.00041269	0.00026497	3.494e-05	6.79e-06	-0.0	0.00113104	0.00020037	2.05e-06	684.1400101	675.49359678	714.05202176	1.63107403	0.40403947	-0.32664521
0.13171	95.33531	0.00041188	0.00026502	3.501e-05	6.79e-06	-0.0	0.00113163	0.00020048	2.05e-06	684.1670311	675.50609118	714.04318239	1.62855716	0.40397925	-0.32663827
0.13177	95.37047	0.00041106	0.00026507	3.508e-05	6.79e-06	0.0	0.00113221	0.00020059	2.05e-06	684.19405754	675.51857947	714.03435268	1.6260423	0.40391914	-0.32663134
0.13182	95.40564	0.00041025	0.00026512	3.515e-05	6.79e-06	-0.0	0.00113279	0.0002007	2.05e-06	684.22108944	675.53106167	714.02553264	1.62352933	0.40385913	-0.32662442
0.13188	95.4408	0.00040944	0.00026518	3.521e-05	6.78e-06	0.0	0.00113337	0.00020081	2.05e-06	684.2481268	675.54353778	714.01672226	1.62101828	0.40379922	-0.3266175
0.13193	95.47595	0.00040863	0.00026523	3.528e-05	6.78e-06	0.0	0.00113395	0.00020092	2.05e-06	684.27516963	675.55600781	714.00792153	1.61850918	0.40373941	-0.3266106
0.13199	95.5111	0.00040782	0.00026528	3.535e-05	6.78e-06	-0.0	0.00113453	0.00020103	2.05e-06	684.30221793	675.56847175	713.99913043	1.61600212	0.40367971	-0.32660369
0.13204	95.54625	0.00040701	0.00026533	3.542e-05	6.78e-06	0.0	0.00113511	0.00020114	2.05e-06	684.32927173	675.58092962	713.99034897	1.61349694	0.40362011	-0.3265968
0.1321	95.5814	0.0004062	0.00026538	3.549e-05	6.78e-06	-0.0	0.00113569	0.00020125	2.05e-06	684.35633102	675.59338143	713.98157713	1.61099367	0.40356061	-0.32658992
0.13215	95.61654	0.0004054	0.00026543	3.556e-05	6.78e-06	0.0	0.00113627	0.00020136	2.05e-06	684.38339581	675.60582717	713.97281491	1.60849231	0.40350121	-0.32658304
0.13221	95.65167	0.00040459	0.00026548	3.563e-05	6.78e-06	0.0	0.00113685	0.00020146	2.05e-06	684.41046612	675.61826686	713.9640623	1.60599296	0.40344192	-0.32657617
0.13226	95.68681	0.00040379	0.00026553	3.569e-05	6.78e-06	-0.0	0.00113742	0.00020157	2.05e-06	684.43754194	675.63070049	713.95531929	1.60349552	0.40338273	-0.3265693
0.13232	95.72194	0.00040299	0.00026558	3.576e-05	6.78e-06	0.0	0.001138	0.00020168	2.05e-06	684.46462329	675.64312808	713.94658588	1.60099998	0.40332364	-0.32656245
0.13237	95.75706	0.00040219	0.00026563	3.583e-05	6.78e-06	-0.0	0.00113857	0.00020179	2.05e-06	684.49171016	675.65554963	713.93786205	1.59850632	0.40326466	-0.3265556
0.13243	95.79218	0.00040139	0.00026568	3.59e-05	6.78e-06	-0.0	0.00113915	0.0002019	2.05e-06	684.51880258	675.66796514	713.92914781	1.59601461	0.40320577	-0.32654876
0.13248	95.8273	0.00040059	0.00026573	3.597e-05	6.78e-06	0.0	0.00113972	0.00020201	2.05e-06	684.54590055	675.68037463	713.92044313	1.59352488	0.403147	-0.32654193
0.14255	102.19139	0.00027253	0.00027042	4.989e-05	6.56e-06	0.0	0.0012318	0.00021961	2.05e-06	689.5975507	677.85448538	712.48128768	1.16708391	0.3941863	-0.32541226
0.1426	102.22583	0.00027193	0.00027042	4.997e-05	6.56e-06	-0.0	0.00123223	0.00021969	2.05e-06	689.62561629	677.86585642	712.47422638	1.16489857	0.39414723	-0.32540672
0.14266	102.26026	0.00027132	0.00027042	5.005e-05	6.55e-06	0.0	0.00123267	0.00021978	2.05e-06	689.65368593	677.87722208	712.46717342	1.16271465	0.39410826	-0.32540118
0.14271	102.29469	0.00027072	0.00027043	5.014e-05	6.55e-06	-0.0	0.0012331	0.00021986	2.05e-06	689.68175961	677.88858237	712.46012881	1.16053216	0.3940694	-0.32539565
0.14277	102.32911	0.00027012	0.00027043	5.022e-05	6.55e-06	0.0	0.00123354	0.00021994	2.05e-06	689.70983729	677.89993728	712.45309253	1.1583511	0.39403065	-0.32539013
0.14282	102.36353	0.00026952	0.00027043	5.03e-05	6.55e-06	-0.0	0.00123397	0.00022003	2.05e-06	689.73791896	677.91128681	712.44606458	1.15617147	0.393992	-0.32538461
0.14288	102.39795	0.00026892	0.00027043	5.039e-05	6.55e-06	-0.0	0.00123441	0.00022011	2.05e-06	689.7660046	677.92263097	712.43904495	1.15399327	0.39395346	-0.3253791
0.14293	102.43236	0.00026832	0.00027043	5.047e-05	6.54e-06	0.0	0.00123484	0.0002202	2.05e-06	689.79409417	677.93396975	712.43203363	1.15181652	0.39391502	-0.3253736
0.14299	102.46677	0.00026772	0.00027043	5.055e-05	6.54e-06	-0.0	0.00123527	0.00022028	2.05e-06	689.82218766	677.94530317	712.42503063	1.1496412	0.39387669	-0.3253681
0.14304	102.50118	0.00026712	0.00027044	5.064e-05	6.54e-06	0.0	0.0012357	0.00022036	2.05e-06	689.85028504	677.95663121	712.41803594	1.14746729	0.39383847	-0.32536261
0.1431	102.53558	0.00026653	0.00027044	5.072e-05	6.54e-06	-0.0	0.00123613	0.00022045	2.05e-06	689.87838628	677.96795389	712.41104954	1.1452948	0.39380035	-0.32535713
0.14315	102.56998	0.00026593	0.00027044	5.08e-05	6.54e-06	0.0	0.00123656	0.00022053	2.05e-06	689.90649138	677.9792712	712.40407144	1.14312373	0.39376233	-0.32535165
0.14321	102.60437	0.00026534	0.00027044	5.089e-05	6.53e-06	-0.0	0.00123699	0.00022061	2.05e-06	689.93460029	677.99058315	712.39710163	1.14095408	0.39372442	-0.32534618
0.14326	102.63876	0.00026474	0.00027044	5.097e-05	6.53e-06	-0.0	0.00123742	0.0002207	2.05e-06	689.96271299	678.00188973	712.3901401	1.13878585	0.39368662	-0.32534071
0.14332	102.67315	0.00026415	0.00027044	5.106e-05	6.53e-06	0.0	0.00123784	0.00022078	2.05e-06	689.99082947	678.01319095	712.38318685	1.13661905	0.39364892	-0.32533526
0.14337	102.70753	0.00026356	0.00027044	5.114e-05	6.53e-06	-0.0	0.00123827	0.00022086	2.05e-06	690.01894969	678.02448682	712.37624187	1.13445366	0.39361133	-0.32532981
0.14343	102.74191	0.00026297	0.00027044	5.122e-05	6.53e-06	0.0	0.0012387	0.00022094	2.05e-06	690.04707363	678.03577732	712.36930515	1.13228968	0.39357384	-0.32532436
0.14348	102.77629	0.00026238	0.00027044	5.131e-05	6.52e-06	-0.0	0.00123912	0.00022103	2.05e-06	690.07520127	678.04706246	712.36237669	1.1301271	0.39353646	-0.32531892
0.15354	109.00488	0.00017009	0.00026655	6.802e-05	6.04e-06	-0.0	0.00130591	0.00023419	2.05e-06	695.25137937	680.02283808	711.2278921	0.75671544	0.38833836	-0.32442846
0.1536	109.03858	0.00016966	0.00026651	6.812e-05	6.04e-06	0.0	0.00130622	0.00023425	2.05e-06	695.27960102	680.03314746	711.22239226	0.75479157	0.38831803	-0.32442414
0.15365	109.07227	0.00016924	0.00026647	6.822e-05	6.03e-06	-0.0	0.00130653	0.00023431	2.05e-06	695.30781918	680.04345154	711.21689971	0.75286894	0.38829777	-0.32441983
0.15371	109.10596	0.00016882	0.00026643	6.832e-05	6.03e-06	0.0	0.00130683	0.00023437	2.05e-06	695.3360338	680.0537503	711.21141444	0.75094754	0.38827759	-0.32441552
0.15376	109.13965	0.00016839	0.00026639	6.842e-05	6.03e-06	-0.0	0.00130714	0.00023443	2.05e-06	695.36424483	680.06404376	711.20593646	0.74902737	0.38825749	-0.32441123
0.15382	109.17333	0.00016797	0.00026635	6.851e-05	6.02e-06	0.0	0.00130745	0.0002345	2.05e-06	695.39245223	680.07433191	711.20046576	0.74710843	0.38823745	-0.32440693
0.15387	109.20701	0.00016755	0.0002663	6.861e-05	6.02e-06	-0.0	0.00130775	0.00023456	2.05e-06	695.42065594	680.08461476	711.19500233	0.74519074	0.3882175	-0.32440264
0.15393	109.24068	0.00016713	0.00026626	6.871e-05	6.02e-06	0.0	0.00130806	0.00023462	2.05e-06	695.4488559	680.0948923	711.18954617	0.74327427	0.38819761	-0.32439836
0.15398	109.27435	0.00016671	0.00026622	6.881e-05	6.01e-06	-0.0	0.00130836	0.00023468	2.05e-06	695.47705208	680.10516453	711.18409727	0.74135904	0.38817781	-0.32439408
0.15404	109.30802	0.0001663	0.00026618	6.891e-05	6.01e-06	0.0	0.00130866	0.00023474	2.05e-06	695.5052444	680.11543145	711.17865564	0.73944504	0.38815807	-0.32438981
0.15409	109.34168	0.00016588	0.00026614	6.901e-05	6.01e-06	-0.0	0.00130897	0.0002348	2.05e-06	695.53343283	680.12569306	711.17322125	0.73753227	0.38813841	-0.32438555
0.15415	109.37534	0.00016546	0.00026609	6.911e-05	6e-06	-0.0	0.00130927	0.00023486	2.05e-06	695.56161731	680.13594937	711.16779411	0.73562074	0.38811882	-0.32438129
0.1542	109.409	0.00016505	0.00026605	6.921e-05	6e-06	0.0	0.00130957	0.00023492	2.05e-06	695.58979779	680.14620036	711.16237422	0.73371044	0.38809931	-0.32437703
0.15426	109.44265	0.00016463	0.00026601	6.931e-05	6e-06	-0.0	0.00130987	0.00023498	2.05e-06	695.61797422	680.15644604	711.15696156	0.73180137	0.38807986	-0.32437279
0.15431	109.4763	0.00016422	0.00026596	6.94e-05	5.99e-06	0.0	0.00131017	0.00023504	2.05e-06	695.64614654	680.16668641	711.15155614	0.72989353	0.38806049	-0.32436854
0.15437	109.50994	0.00016381	0.00026592	6.95e-05	5.99e-06	-0.0	0.00131047	0.0002351	2.05e-06	695.6743147	680.17692148	711.14615795	0.72798693	0.3880412	-0.32436431
0.15442	109.54359	0.0001634	0.00026588	6.96e-05	5.99e-06	0.0	0.00131077	0.00023516	2.05e-06	695.70247865	680.18715123	711.14076698	0.72608157	0.38802197	-0.32436008
0.15448	109.57722	0.00016298	0.00026583	6.97e-05	5.98e-06	-0.0	0.00131107	0.00023522	2.05e-06	695.73063833	680.19737566	711.13538323	0.72417744	0.38800282	-0.32435585
0.16454	115.67102	0.00010038	0.00025481	8.906e-05	5.33e-06	-0.0	0.00135664	0.00024458	2.05e-06	700.75325749	681.97863013	710.26659892	0.39687981	0.38541444	-0.32367399
0.1646	115.70398	0.0001001	0.00025473	8.917e-05	5.32e-06	0.0	0.00135685	0.00024462	2.05e-06	700.77965198	681.98787208	710.26245961	0.39521117	0.38540355	-0.32367075
0.16465	115.73694	9.983e-05	0.00025465	8.929e-05	5.32e-06	-0.0	0.00135705	0.00024466	2.05e-06	700.80603126	681.99710869	710.25832659	0.39354391	0.38539268	-0.3236675
0.16471	115.76989	9.955e-05	0.00025458	8.94e-05	5.32e-06	0.0	0.00135725	0.0002447	2.05e-06	700.83239528	682.00633996	710.25419986	0.39187801	0.38538182	-0.32366426
0.16476	115.80284	9.927e-05	0.0002545	8.951e-05	5.31e-06	-0.0	0.00135745	0.00024475	2.05e-06	700.85874396	682.01556591	710.25007943	0.39021349	0.38537098	-0.32366103
0.16482	115.83579	9.9e-05	0.00025443	8.962e-05	5.31e-06	0.0	0.00135765	0.00024479	2.05e-06	700.88507725	682.02478652	710.24596527	0.38855034	0.38536015	-0.3236578
0.16487	115.86873	9.872e-05	0.00025435	8.973e-05	5.3e-06	-0.0	0.00135785	0.00024483	2.05e-06	700.91139509	682.03400181	710.24185739	0.38688856	0.38534933	-0.32365458
0.16493	115.90167	9.845e-05	0.00025427	8.985e-05	5.3e-06	0.0	0.00135805	0.00024487	2.05e-06	700.93769741	682.04321176	710.23775579	0.38522816	0.38533853	-0.32365136
0.16498	115.93461	9.818e-05	0.0002542	8.996e-05	5.3e-06	-0.0	0.00135825	0.00024492	2.05e-06	700.96398415	682.05241639	710.23366045	0.38356914	0.38532774	-0.32364814
0.16504	115.96754	9.79e-05	0.00025412	9.007e-05	5.29e-06	0.0	0.00135845	0.00024496	2.05e-06	700.99025526	682.06161569	710.22957137	0.3819115	0.38531697	-0.32364494
0.16509	116.00047	9.763e-05	0.00025404	9.018e-05	5.29e-06	-0.0	0.00135865	0.000245	2.05e-06	701.01651066	682.07080966	710.22548855	0.38025524	0.3853062	-0.32364173
0.16515	116.0334	9.736e-05	0.00025397	9.029e-05	5.28e-06	0.0	0.00135885	0.00024504	2.05e-06	701.0427503	682.0799983	710.22141198	0.37860036	0.38529545	-0.32363853
0.1652	116.06632	9.709e-05	0.00025389	9.041e-05	5.28e-06	-0.0	0.00135905	0.00024508	2.05e-06	701.06897411	682.08918162	710.21734166	0.37694686	0.38528471	-0.32363534
0.16526	116.09923	9.682e-05	0.00025381	9.052e-05	5.28e-06	0.0	0.00135925	0.00024512	2.05e-06	701.09518204	682.09835961	710.21327757	0.37529475	0.38527398	-0.32363215
0.16531	116.13215	9.655e-05	0.00025374	9.063e-05	5.27e-06	-0.0	0.00135944	0.00024517	2.05e-06	701.12137402	682.10753228	710.20921973	0.37364402	0.38526326	-0.32362896
0.16537	116.16506	9.628e-05	0.00025366	9.074e-05	5.27e-06	0.0	0.00135964	0.00024521	2.05e-06	701.14754999	682.11669963	710.20516811	0.37199468	0.38525255	-0.32362578
0.16542	116.19797	9.601e-05	0.00025358	9.086e-05	5.27e-06	-0.0	0.00135984	0.00024525	2.05e-06	701.1737099	682.12586165	710.20112272	0.37034673	0.38524185	-0.32362261
0.16548	116.23087	9.574e-05	0.0002535	9.097e-05	5.26e-06	-0.0	0.00136003	0.00024529	2.05e-06	701.19985367	682.13501835	710.19708354	0.36870017	0.38523116	-0.32361944
0.17554	122.19045	5.627e-05	0.00023717	0.00011235	4.53e-06	-0.0	0.00138892	0.00025156	2.05e-06	705.65162996	683.72260289	709.55696195	0.09240246	0.38307459	-0.3231171
0.1756	122.22268	5.61e-05	0.00023707	0.00011247	4.52e-06	0.0	0.00138904	0.00025159	2.05e-06	705.67382918	683.73080885	709.55397305	0.09103855	0.38305976	-0.32311475
0.17565	122.2549	5.593e-05	0.00023697	0.00011259	4.52e-06	0.0	0.00138917	0.00025162	2.05e-06	705.69600223	683.73900989	709.55098931	0.08967633	0.38304488	-0.32311241
0.17571	122.28712	5.576e-05	0.00023687	0.00011271	4.52e-06	-0.0	0.00138929	0.00025164	2.05e-06	705.71814906	683.74720599	709.54801074	0.08831579	0.38302994	-0.32311007
0.17576	122.31934	5.56e-05	0.00023677	0.00011283	4.51e-06	0.0	0.00138941	0.00025167	2.05e-06	705.74026963	683.75539717	709.54503732	0.08695695	0.38301494	-0.32310774
0.17582	122.35156	5.543e-05	0.00023668	0.00011295	4.51e-06	-0.0	0.00138953	0.0002517	2.05e-06	705.7623639	683.76358344	709.54206906	0.08559979	0.3829999	-0.32310541
0.17587	122.38377	5.526e-05	0.00023658	0.00011307	4.5e-06	0.0	0.00138966	0.00025173	2.05e-06	705.78443182	683.77176478	709.53910593	0.08424433	0.3829848	-0.32310309
0.17593	122.41598	5.51e-05	0.00023648	0.00011319	4.5e-06	-0.0	0.00138978	0.00025175	2.05e-06	705.80647335	683.77994122	709.53614795	0.08289056	0.38296964	-0.32310077
0.17598	122.44818	5.493e-05	0.00023638	0.00011331	4.5e-06	0.0	0.0013899	0.00025178	2.05e-06	705.82848845	683.78811274	709.5331951	0.08153848	0.38295443	-0.32309845
0.17604	122.48038	5.477e-05	0.00023628	0.00011343	4.49e-06	0.0	0.00139002	0.00025181	2.05e-06	705.85047708	683.79627936	709.53024738	0.0801881	0.38293916	-0.32309614
0.17609	122.51258	5.46e-05	0.00023618	0.00011355	4.49e-06	-0.0	0.00139014	0.00025184	2.05e-06	705.8724392	683.80444108	709.52730477	0.0788394	0.38292384	-0.32309383
0.17615	122.54477	5.444e-05	0.00023608	0.00011367	4.48e-06	0.0	0.00139026	0.00025186	2.05e-06	705.89437476	683.81259789	709.52436728	0.07749242	0.38290846	-0.32309152
0.1762	122.57696	5.427e-05	0.00023598	0.00011379	4.48e-06	-0.0	0.00139038	0.00025189	2.05e-06	705.91628372	683.82074982	709.5214349	0.07614713	0.38289302	-0.32308922
0.17626	122.60914	5.411e-05	0.00023588	0.00011391	4.48e-06	0.0	0.0013905	0.00025192	2.05e-06	705.93816604	683.82889685	709.51850761	0.07480354	0.38287753	-0.32308692
0.17631	122.64133	5.395e-05	0.00023578	0.00011403	4.47e-06	-0.0	0.00139062	0.00025194	2.05e-06	705.96002168	683.83703899	709.51558543	0.07346167	0.38286198	-0.32308463
0.17637	122.6735	5.379e-05	0.00023568	0.00011416	4.47e-06	0.0	0.00139074	0.00025197	2.05e-06	705.9818506	683.84517624	709.51266833	0.07212149	0.38284637	-0.32308234
0.17642	122.70568	5.362e-05	0.00023558	0.00011428	4.46e-06	-0.0	0.00139086	0.000252	2.05e-06	706.00365276	683.85330862	709.50975631	0.07078302	0.38283071	-0.32308006
0.17648	122.73785	5.346e-05	0.00023548	0.0001144	4.46e-06	-0.0	0.00139098	0.00025202	2.05e-06	706.02542811	683.86143612	709.50684938	0.06944624	0.38281499	-0.32307777
0.18654	128.56367	3.04e-05	0.00021608	0.00013665	3.74e-06	0.0	0.00140792	0.000256	2.05e-06	709.58956397	685.27130253	709.04829026	-0.12458271	0.37899271	-0.32271791
0.1866	128.59517	3.031e-05	0.00021597	0.00013677	3.74e-06	-0.0	0.00140799	0.00025602	2.05e-06	709.60683916	685.27861502	709.04613024	-0.12556099	0.37896642	-0.32271622
0.18665	128.62667	3.021e-05	0.00021586	0.00013689	3.73e-06	0.0	0.00140806	0.00025604	2.05e-06	709.62408488	685.28592359	709.04397398	-0.12653764	0.37894004	-0.32271453
0.18671	128.65816	3.012e-05	0.00021575	0.00013702	3.73e-06	-0.0	0.00140813	0.00025605	2.05e-06	709.64130112	685.29322824	709.04182149	-0.12751269	0.37891357	-0.32271284
0.18676	128.68965	3.002e-05	0.00021564	0.00013714	3.72e-06	-0.0	0.0014082	0.00025607	2.05e-06	709.65848786	685.30052898	709.03967275	-0.12848611	0.378887	-0.32271115
0.18682	128.72114	2.993e-05	0.00021553	0.00013726	3.72e-06	0.0	0.00140827	0.00025609	2.05e-06	709.67564508	685.3078258	709.03752776	-0.1294579	0.37886034	-0.32270947
0.18687	128.75262	2.984e-05	0.00021542	0.00013738	3.72e-06	-0.0	0.00140834	0.0002561	2.05e-06	709.69277277	685.31511872	709.03538651	-0.13042807	0.37883359	-0.32270779
0.18693	128.78409	2.974e-05	0.00021531	0.0001375	3.71e-06	0.0	0.00140841	0.00025612	2.05e-06	709.70987092	685.32240774	709.033249	-0.13139661	0.37880675	-0.32270611
0.18698	128.81557	2.965e-05	0.0002152	0.00013762	3.71e-06	-0.0	0.00140848	0.00025614	2.05e-06	709.7269395	685.32969286	709.03111522	-0.13236353	0.37877981	-0.32270444
0.18704	128.84704	2.956e-05	0.00021509	0.00013775	3.7e-06	-0.0	0.00140855	0.00025616	2.05e-06	709.7439785	685.33697408	709.02898517	-0.13332883	0.37875278	-0.32270277
0.18709	128.87851	2.946e-05	0.00021498	0.00013787	3.7e-06	0.0	0.00140862	0.00025617	2.05e-06	709.76098791	685.34425142	709.02685883	-0.13429251	0.37872566	-0.3227011
0.18715	128.90997	2.937e-05	0.00021487	0.00013799	3.7e-06	-0.0	0.00140868	0.00025619	2.05e-06	709.77796772	685.35152488	709.02473622	-0.13525454	0.37869844	-0.32269943
0.1872	128.94143	2.928e-05	0.00021476	0.00013811	3.69e-06	0.0	0.00140875	0.00025621	2.05e-06	709.7949179	685.35879446	709.02261731	-0.13621495	0.37867113	-0.32269777
0.18726	128.97288	2.919e-05	0.00021465	0.00013823	3.69e-06	-0.0	0.00140882	0.00025622	2.05e-06	709.81183845	685.36606017	709.0205021	-0.13717374	0.37864373	-0.32269611
0.18731	129.00434	2.909e-05	0.00021454	0.00013835	3.69e-06	-0.0	0.00140889	0.00025624	2.05e-06	709.82872935	685.373322	709.01839059	-0.13813091	0.37861623	-0.32269445
0.18737	129.03578	2.9e-05	0.00021443	0.00013847	3.68e-06	0.0	0.00140895	0.00025626	2.05e-06	709.84559058	685.38057998	709.01628277	-0.13908644	0.37858863	-0.3226928
0.18742	129.06723	2.891e-05	0.00021432	0.0001386	3.68e-06	-0.0	0.00140902	0.00025627	2.05e-06	709.86242214	685.38783409	709.01417864	-0.14004033	0.37856095	-0.32269115
0.18748	129.09867	2.882e-05	0.00021421	0.00013872	3.67e-06	0.0	0.00140909	0.00025629	2.05e-06	709.87922401	685.39508435	709.01207819	-0.14099259	0.37853316	-0.3226895
0.19754	134.79109	1.618e-05	0.00019398	0.00016048	3.03e-06	0.0	0.0014184	0.00025872	2.05e-06	712.23894054	686.65933962	708.70129759	-0.31282603	0.37076087	-0.32244568
0.1976	134.82186	1.613e-05	0.00019387	0.00016059	3.03e-06	-0.0	0.00141844	0.00025874	2.05e-06	712.24902305	686.66593283	708.69987393	-0.3134547	0.37070844	-0.32244456
0.19765	134.85263	1.608e-05	0.00019376	0.00016071	3.02e-06	0.0	0.00141848	0.00025875	2.05e-06	712.25907659	686.67252289	708.69845283	-0.31408162	0.37065591	-0.32244344
0.19771	134.8834	1.603e-05	0.00019365	0.00016083	3.02e-06	-0.0	0.00141851	0.00025876	2.05e-06	712.26910118	686.67910981	708.69703428	-0.3147068	0.37060328	-0.32244233
0.19776	134.91416	1.598e-05	0.00019354	0.00016094	3.02e-06	-0.0	0.00141855	0.00025877	2.05e-06	712.27909685	686.68569361	708.69561827	-0.31533026	0.37055054	-0.32244122
0.19782	134.94491	1.593e-05	0.00019343	0.00016106	3.01e-06	0.0	0.00141859	0.00025878	2.05e-06	712.2890636	686.69227427	708.69420479	-0.31595197	0.37049769	-0.32244011
0.19787	134.97567	1.588e-05	0.00019332	0.00016117	3.01e-06	-0.0	0.00141863	0.00025879	2.05e-06	712.29900148	686.69885181	708.69279384	-0.31657195	0.37044474	-0.322439
0.19793	135.00641	1.583e-05	0.00019321	0.00016129	3.01e-06	0.0	0.00141866	0.0002588	2.05e-06	712.30891051	686.70542623	708.69138542	-0.31719018	0.37039168	-0.3224379
0.19798	135.03716	1.578e-05	0.0001931	0.0001614	3e-06	-0.0	0.0014187	0.00025881	2.05e-06	712.3187907	686.71199753	708.68997951	-0.3178067	0.37033852	-0.32243679
0.19804	135.0679	1.573e-05	0.00019299	0.00016152	3e-06	-0.0	0.00141874	0.00025882	2.05e-06	712.32864209	686.71856572	708.68857611	-0.31842148	0.37028526	-0.32243569
0.19809	135.09864	1.568e-05	0.00019288	0.00016163	3e-06	0.0	0.00141877	0.00025883	2.05e-06	712.3384647	686.72513081	708.68717522	-0.31903454	0.37023188	-0.32243459
0.19815	135.12938	1.563e-05	0.00019278	0.00016175	2.99e-06	-0.0	0.00141881	0.00025884	2.05e-06	712.34825856	686.73169279	708.68577682	-0.31964584	0.3701784	-0.3224335
0.1982	135.16011	1.559e-05	0.00019267	0.00016186	2.99e-06	0.0	0.00141884	0.00025885	2.05e-06	712.35802368	686.73825167	708.68438092	-0.32025544	0.37012482	-0.3224324
0.19826	135.19083	1.554e-05	0.00019256	0.00016198	2.99e-06	0.0	0.00141888	0.00025886	2.05e-06	712.36776011	686.74480746	708.6829875	-0.32086332	0.37007113	-0.32243131
0.19831	135.22156	1.549e-05	0.00019245	0.00016209	2.98e-06	-0.0	0.00141892	0.00025887	2.05e-06	712.37746785	686.75136016	708.68159657	-0.32146947	0.37001734	-0.32243022
0.19837	135.25228	1.544e-05	0.00019234	0.0001622	2.98e-06	0.0	0.00141895	0.00025888	2.05e-06	712.38714693	686.75790977	708.6802081	-0.32207388	0.36996344	-0.32242913
0.19842	135.283	1.539e-05	0.00019223	0.00016232	2.98e-06	-0.0	0.00141899	0.00025889	2.05e-06	712.39679739	686.7644563	708.67882211	-0.32267658	0.36990944	-0.32242804
0.19848	135.31371	1.534e-05	0.00019212	0.00016243	2.98e-06	-0.0	0.00141902	0.0002589	2.05e-06	712.40641925	686.77099975	708.67743858	-0.32327757	0.36985533	-0.32242695
0.20854	140.87297	8.71e-06	0.00017289	0.00018246	2.44e-06	0.0	0.00142392	0.00026038	2.05e-06	713.71647375	687.92058425	708.45969683	-0.40605777	0.35827309	-0.32225608
0.20859	140.90302	8.68e-06	0.00017279	0.00018257	2.44e-06	-0.0	0.00142394	0.00026038	2.05e-06	713.72135584	687.9266239	708.45866956	-0.40637222	0.35820123	-0.32225527
0.20865	140.93306	8.66e-06	0.00017269	0.00018267	2.43e-06	0.0	0.00142396	0.00026039	2.05e-06	713.72621535	687.9326611	708.45764375	-0.40668532	0.35812928	-0.32225447
0.2087	140.96309	8.63e-06	0.00017259	0.00018277	2.43e-06	0.0	0.00142398	0.00026039	2.05e-06	713.73105233	687.93869586	708.45661937	-0.40699705	0.35805726	-0.32225366
0.20876	140.99313	8.6e-06	0.00017249	0.00018288	2.43e-06	-0.0	0.001424	0.0002604	2.05e-06	713.7358668	687.94472818	708.45559644	-0.40730741	0.35798514	-0.32225286
0.20881	141.02316	8.58e-06	0.00017239	0.00018298	2.42e-06	0.0	0.00142402	0.00026041	2.05e-06	713.74065881	687.95075806	708.45457494	-0.4076164	0.35791294	-0.32225206
0.20887	141.05318	8.55e-06	0.00017229	0.00018308	2.42e-06	-0.0	0.00142404	0.00026041	2.05e-06	713.7454284	687.9567855	708.45355487	-0.40792402	0.35784066	-0.32225126
0.20892	141.08321	8.53e-06	0.00017219	0.00018319	2.42e-06	-0.0	0.00142406	0.00026042	2.05e-06	713.75017559	687.96281051	708.45253622	-0.4082303	0.35776829	-0.32225046
0.20898	141.11322	8.5e-06	0.00017209	0.00018329	2.42e-06	0.0	0.00142408	0.00026043	2.05e-06	713.75490043	687.96883309	708.451519	-0.40853521	0.35769584	-0.32224966
0.20903	141.14324	8.47e-06	0.00017199	0.00018339	2.41e-06	-0.0	0.0014241	0.00026043	2.05e-06	713.75960296	687.97485324	708.45050319	-0.40883876	0.3576233	-0.32224886
0.20909	141.17325	8.45e-06	0.00017189	0.0001835	2.41e-06	0.0	0.00142411	0.00026044	2.05e-06	713.7642832	687.98087096	708.44948879	-0.40914095	0.35755068	-0.32224807
0.20914	141.20326	8.42e-06	0.00017179	0.0001836	2.41e-06	0.0	0.00142413	0.00026045	2.05e-06	713.7689412	687.98688626	708.4484758	-0.4094418	0.35747798	-0.32224727
0.2092	141.23326	8.4e-06	0.00017169	0.0001837	2.41e-06	-0.0	0.00142415	0.00026045	2.05e-06	713.773577	687.99289914	708.4474642	-0.4097413	0.35740519	-0.32224648
0.20925	141.26326	8.37e-06	0.00017159	0.00018381	2.4e-06	0.0	0.00142417	0.00026046	2.05e-06	713.77819063	687.9989096	708.44645401	-0.41003944	0.35733232	-0.32224569
0.20931	141.29326	8.35e-06	0.00017149	0.00018391	2.4e-06	-0.0	0.00142419	0.00026046	2.05e-06	713.78278212	688.00491765	708.4454452	-0.41033624	0.35725936	-0.32224489
0.20936	141.32325	8.32e-06	0.00017139	0.00018401	2.4e-06	-0.0	0.00142421	0.00026047	2.05e-06	713.78735152	688.01092328	708.44443779	-0.41063171	0.35718632	-0.3222441
0.20942	141.35324	8.3e-06	0.00017129	0.00018411	2.4e-06	0.0	0.00142423	0.00026048	2.05e-06	713.79189887	688.0169265	708.44343175	-0.41092582	0.3571132	-0.32224331
0.20947	141.38323	8.27e-06	0.00017119	0.00018422	2.39e-06	-0.0	0.00142425	0.00026048	2.05e-06	713.79642419	688.02292731	708.44242709	-0.4112186	0.35703999	-0.32224252
0.21954	146.80947	4.82e-06	0.00015393	0.00020189	1.96e-06	-0.0	0.00142679	0.0002614	2.05e-06	714.29237926	689.08282326	708.27724611	-0.44455855	0.34240525	-0.32211286
0.21959	146.83879	4.81e-06	0.00015384	0.00020198	1.96e-06	-0.0	0.0014268	0.0002614	2.05e-06	714.29348262	689.08841684	708.27642286	-0.44464274	0.34231941	-0.32211222
0.21965	146.8681	4.8e-06	0.00015376	0.00020207	1.96e-06	0.0	0.00142681	0.00026141	2.05e-06	714.29457073	689.09400836	708.27560026	-0.444726	0.34223351	-0.32211157
0.2197	146.89741	4.78e-06	0.00015367	0.00020216	1.96e-06	-0.0	0.00142682	0.00026141	2.05e-06	714.29564362	689.09959783	708.27477829	-0.44480833	0.34214756	-0.32211093
0.21976	146.92672	4.77e-06	0.00015358	0.00020225	1.96e-06	0.0	0.00142683	0.00026141	2.05e-06	714.29670134	689.10518526	708.27395695	-0.44488973	0.34206155	-0.32211028
0.21981	146.95602	4.75e-06	0.00015349	0.00020234	1.95e-06	0.0	0.00142684	0.00026142	2.05e-06	714.2977439	689.11077063	708.27313624	-0.44497022	0.3419755	-0.32210964
0.21987	146.98532	4.74e-06	0.0001534	0.00020243	1.95e-06	-0.0	0.00142685	0.00026142	2.05e-06	714.29877136	689.11635396	708.27231616	-0.44504978	0.34188938	-0.32210899
0.21992	147.01462	4.73e-06	0.00015331	0.00020252	1.95e-06	0.0	0.00142686	0.00026143	2.05e-06	714.29978373	689.12193524	708.2714967	-0.44512842	0.34180322	-0.32210835
0.21998	147.04391	4.71e-06	0.00015323	0.00020261	1.95e-06	-0.0	0.00142687	0.00026143	2.05e-06	714.30078106	689.12751447	708.27067785	-0.44520614	0.341717	-0.32210771
0.22003	147.0732	4.7e-06	0.00015314	0.0002027	1.95e-06	0.0	0.00142688	0.00026143	2.05e-06	714.30176338	689.13309166	708.26985963	-0.44528295	0.34163073	-0.32210706
0.22009	147.10248	4.69e-06	0.00015305	0.00020278	1.94e-06	0.0	0.00142689	0.00026144	2.05e-06	714.30273073	689.13866681	708.26904202	-0.44535885	0.3415444	-0.32210642
0.22014	147.13176	4.67e-06	0.00015296	0.00020287	1.94e-06	-0.0	0.0014269	0.00026144	2.05e-06	714.30368314	689.14423992	708.26822501	-0.44543383	0.34145802	-0.32210578
0.2202	147.16104	4.66e-06	0.00015287	0.00020296	1.94e-06	0.0	0.00142691	0.00026144	2.05e-06	714.30462064	689.14981099	708.26740862	-0.4455079	0.34137159	-0.32210514
0.22025	147.19032	4.65e-06	0.00015279	0.00020305	1.94e-06	-0.0	0.00142692	0.00026145	2.05e-06	714.30554327	689.15538002	708.26659282	-0.44558107	0.34128511	-0.3221045
0.22031	147.21959	4.63e-06	0.0001527	0.00020314	1.94e-06	-0.0	0.00142693	0.00026145	2.05e-06	714.30645106	689.16094702	708.26577763	-0.44565333	0.34119858	-0.32210386
0.22036	147.24885	4.62e-06	0.00015261	0.00020323	1.93e-06	0.0	0.00142694	0.00026146	2.05e-06	714.30734405	689.16651198	708.26496303	-0.4457247	0.34111199	-0.32210322
0.22042	147.27811	4.61e-06	0.00015252	0.00020332	1.93e-06	-0.0	0.00142695	0.00026146	2.05e-06	714.30822227	689.1720749	708.26414903	-0.44579516	0.34102535	-0.32210258
0.22047	147.30737	4.59e-06	0.00015244	0.00020341	1.93e-06	0.0	0.00142696	0.00026146	2.05e-06	714.30908576	689.1776358	708.26333561	-0.44586471	0.34093866	-0.32210194
0.23054	152.60063	2.78e-06	0.00013748	0.00021859	1.59e-06	-0.0	0.00142831	0.00026205	2.05e-06	714.25257253	690.16224095	708.12146321	-0.44553945	0.32434705	-0.32199047
0.23059	152.62922	2.77e-06	0.0001374	0.00021867	1.59e-06	-0.0	0.00142831	0.00026206	2.05e-06	714.25126524	690.16744662	708.12071169	-0.44548394	0.32426348	-0.32198994
0.23065	152.65781	2.76e-06	0.00013732	0.00021874	1.59e-06	0.0	0.00142832	0.00026206	2.05e-06	714.24994984	690.17265064	708.11996026	-0.44542181	0.32417066	-0.32198936
0.2307	152.68639	2.75e-06	0.00013725	0.00021882	1.59e-06	0.0	0.00142832	0.00026206	2.05e-06	714.24862547	690.17785285	708.11920896	-0.44535858	0.32407698	-0.32198877
0.23076	152.71497	2.75e-06	0.00013717	0.0002189	1.59e-06	0.0	0.00142833	0.00026206	2.05e-06	714.24729206	690.18305321	708.11845777	-0.44529487	0.32398323	-0.32198818
0.23081	152.74355	2.74e-06	0.0001371	0.00021897	1.59e-06	0.0	0.00142833	0.00026207	2.05e-06	714.24594963	690.18825173	708.1177067	-0.44523054	0.32388942	-0.32198759
0.23087	152.77212	2.73e-06	0.00013702	0.00021905	1.58e-06	-0.0	0.00142834	0.00026207	2.05e-06	714.2445982	690.19344841	708.11695574	-0.44515532	0.32378064	-0.32198691
0.23092	152.80069	2.73e-06	0.00013695	0.00021913	1.58e-06	-0.0	0.00142834	0.00026207	2.05e-06	714.24323639	690.19864296	708.1162049	-0.44508687	0.3236827	-0.32198629
0.23098	152.82926	2.72e-06	0.00013687	0.0002192	1.58e-06	-0.0	0.00142835	0.00026207	2.05e-06	714.24186526	690.20383559	708.11545418	-0.44502445	0.32359405	-0.32198573
0.23103	152.85782	2.71e-06	0.00013679	0.00021928	1.58e-06	0.0	0.00142836	0.00026208	2.05e-06	714.24048571	690.20902648	708.11470356	-0.44494328	0.32347975	-0.32198502
0.23109	152.88638	2.7e-06	0.00013672	0.00021936	1.58e-06	-0.0	0.00142836	0.00026208	2.05e-06	714.23909537	690.21421514	708.11395307	-0.44488956	0.32340486	-0.32198455
0.23114	152.91493	2.7e-06	0.00013664	0.00021943	1.58e-06	-0.0	0.00142837	0.00026208	2.05e-06	714.23769797	690.21940234	708.11320266	-0.44480691	0.32329046	-0.32198383
0.2312	152.94348	2.69e-06	0.00013657	0.00021951	1.57e-06	0.0	0.00142837	0.00026208	2.05e-06	714.23628983	690.2245873	708.11245237	-0.44475177	0.32321453	-0.32198335
0.23125	152.97203	2.68e-06	0.00013649	0.00021959	1.57e-06	-0.0	0.00142838	0.00026209	2.05e-06	714.23487459	690.22977078	708.11170215	-0.4446949	0.32313671	-0.32198286
0.23131	153.00057	2.68e-06	0.00013642	0.00021966	1.57e-06	0.0	0.00142838	0.00026209	2.05e-06	714.23345207	690.23495274	708.11095202	-0.444617	0.32303092	-0.3219822
0.23136	153.02911	2.67e-06	0.00013634	0.00021974	1.57e-06	-0.0	0.00142839	0.00026209	2.05e-06	714.23201971	690.24013263	708.110202	-0.44453292	0.32291788	-0.32198149
0.23142	153.05765	2.66e-06	0.00013627	0.00021981	1.57e-06	-0.0	0.00142839	0.00026209	2.05e-06	714.23057687	690.24531033	708.10945209	-0.44447073	0.32283483	-0.32198097
0.23147	153.08618	2.65e-06	0.00013619	0.00021989	1.57e-06	-0.0	0.0014284	0.0002621	2.05e-06	714.22912636	690.25048641	708.10870225	-0.44439669	0.32273663	-0.32198036
0.24154	158.24639	1.67e-06	0.00012344	0.00023277	1.31e-06	-0.0	0.00142913	0.00026249	2.05e-06	713.84184171	691.16758949	707.9713235	-0.42418815	0.30524623	-0.32187252
0.24159	158.27425	1.66e-06	0.00012337	0.00023283	1.31e-06	0.0	0.00142913	0.00026249	2.05e-06	713.83918168	691.17243987	707.97056399	-0.42404593	0.30514975	-0.32187192
0.24165	158.30211	1.66e-06	0.00012331	0.0002329	1.3e-06	0.0	0.00142913	0.0002625	2.05e-06	713.83651695	691.17728853	707.96980431	-0.42389688	0.30504881	-0.3218713
0.2417	158.32996	1.65e-06	0.00012324	0.00023296	1.3e-06	-0.0	0.00142914	0.0002625	2.05e-06	713.83384732	691.18213541	707.96904445	-0.4237572	0.3049544	-0.32187071
0.24176	158.35782	1.65e-06	0.00012318	0.00023303	1.3e-06	0.0	0.00142914	0.0002625	2.05e-06	713.83117313	691.1869806	707.96828443	-0.42361621	0.30485927	-0.32187012
0.24181	158.38566	1.65e-06	0.00012312	0.00023309	1.3e-06	0.0	0.00142914	0.0002625	2.05e-06	713.82849436	691.19182411	707.96752424	-0.4234725	0.30476248	-0.32186953
0.24187	158.41351	1.64e-06	0.00012305	0.00023316	1.3e-06	-0.0	0.00142914	0.0002625	2.05e-06	713.82581094	691.1966659	707.96676387	-0.42332329	0.30466217	-0.3218689
0.24192	158.44135	1.64e-06	0.00012299	0.00023322	1.3e-06	0.0	0.00142915	0.00026251	2.05e-06	713.82312273	691.20150591	707.96600332	-0.42318596	0.30457002	-0.32186833
0.24198	158.46919	1.63e-06	0.00012292	0.00023328	1.3e-06	-0.0	0.00142915	0.00026251	2.05e-06	713.82043013	691.20634428	707.96524261	-0.42304187	0.3044735	-0.32186774
0.24203	158.49702	1.63e-06	0.00012286	0.00023335	1.3e-06	-0.0	0.00142915	0.00026251	2.05e-06	713.81773295	691.21118095	707.96448172	-0.42289269	0.30437375	-0.32186712
0.24209	158.52485	1.63e-06	0.0001228	0.00023341	1.29e-06	0.0	0.00142916	0.00026251	2.05e-06	713.81503106	691.21601584	707.96372064	-0.42275123	0.30427932	-0.32186654
0.24214	158.55268	1.62e-06	0.00012273	0.00023348	1.29e-06	-0.0	0.00142916	0.00026251	2.05e-06	713.81232472	691.22084906	707.9629594	-0.42260664	0.30418299	-0.32186594
0.2422	158.5805	1.62e-06	0.00012267	0.00023354	1.29e-06	-0.0	0.00142916	0.00026251	2.05e-06	713.80961387	691.22568058	707.96219797	-0.42245831	0.30408432	-0.32186533
0.24225	158.60832	1.61e-06	0.0001226	0.00023361	1.29e-06	0.0	0.00142917	0.00026252	2.05e-06	713.80689841	691.23051035	707.96143636	-0.42231182	0.30398705	-0.32186473
0.24231	158.63614	1.61e-06	0.00012254	0.00023367	1.29e-06	-0.0	0.00142917	0.00026252	2.05e-06	713.80417842	691.2353384	707.96067457	-0.42217086	0.30389363	-0.32186415
0.24236	158.66395	1.61e-06	0.00012248	0.00023374	1.29e-06	-0.0	0.00142917	0.00026252	2.05e-06	713.80145411	691.2401648	707.95991261	-0.42202496	0.30379708	-0.32186355
0.24242	158.69176	1.6e-06	0.00012241	0.0002338	1.29e-06	0.0	0.00142917	0.00026252	2.05e-06	713.79872534	691.24498948	707.95915046	-0.4218734	0.30369696	-0.32186293
0.24247	158.71956	1.6e-06	0.00012235	0.00023386	1.29e-06	-0.0	0.00142918	0.00026252	2.05e-06	713.79599196	691.2498124	707.95838812	-0.42173275	0.30360421	-0.32186235
0.25253	163.74654	1.04e-06	0.00011153	0.00024475	1.08e-06	0.0	0.00142959	0.0002628	2.05e-06	713.23691988	692.10416723	707.81497856	-0.39165029	0.28594216	-0.32174965
0.25259	163.77368	1.04e-06	0.00011148	0.0002448	1.08e-06	-0.0	0.00142959	0.0002628	2.05e-06	713.233621	692.10868425	707.81416998	-0.39147663	0.28584813	-0.32174903
0.25264	163.80081	1.04e-06	0.00011143	0.00024486	1.08e-06	0.0	0.00142959	0.0002628	2.05e-06	713.23032025	692.11319968	707.8133611	-0.3913029	0.2857541	-0.3217484
0.2527	163.82793	1.04e-06	0.00011137	0.00024491	1.08e-06	0.0	0.00142959	0.0002628	2.05e-06	713.22701766	692.11771352	707.81255193	-0.39112685	0.28565889	-0.32174777
0.25275	163.85506	1.03e-06	0.00011132	0.00024497	1.08e-06	-0.0	0.0014296	0.00026281	2.05e-06	713.2237132	692.12222576	707.81174246	-0.39093917	0.28555744	-0.3217471
0.25281	163.88218	1.03e-06	0.00011126	0.00024502	1.08e-06	0.0	0.0014296	0.00026281	2.05e-06	713.22040677	692.12673629	707.81093266	-0.39076288	0.28546222	-0.32174647
0.25286	163.90929	1.03e-06	0.00011121	0.00024508	1.08e-06	-0.0	0.0014296	0.00026281	2.05e-06	713.2170985	692.13124521	707.81012257	-0.39058471	0.28536604	-0.32174583
0.25292	163.93641	1.03e-06	0.00011115	0.00024513	1.08e-06	0.0	0.0014296	0.00026281	2.05e-06	713.21378837	692.13575252	707.80931217	-0.39040682	0.28527006	-0.32174519
0.25297	163.96351	1.02e-06	0.0001111	0.00024519	1.08e-06	-0.0	0.0014296	0.00026281	2.05e-06	713.21047641	692.14025821	707.80850147	-0.39022991	0.28517468	-0.32174456
0.25303	163.99062	1.02e-06	0.00011104	0.00024524	1.07e-06	0.0	0.0014296	0.00026281	2.05e-06	713.20716264	692.14476229	707.80769046	-0.39005562	0.28508076	-0.32174394
0.25308	164.01772	1.02e-06	0.00011099	0.0002453	1.07e-06	-0.0	0.00142961	0.00026281	2.05e-06	713.20384709	692.14926478	707.80687916	-0.38988126	0.28498685	-0.32174331
0.25314	164.04482	1.02e-06	0.00011094	0.00024535	1.07e-06	-0.0	0.00142961	0.00026282	2.05e-06	713.20052977	692.1537657	707.80606756	-0.38970463	0.28489177	-0.32174268
0.25319	164.07191	1.01e-06	0.00011088	0.0002454	1.07e-06	0.0	0.00142961	0.00026282	2.05e-06	713.19721068	692.15826502	707.80525565	-0.38951605	0.28479033	-0.321742
0.25325	164.099	1.01e-06	0.00011083	0.00024546	1.07e-06	-0.0	0.00142961	0.00026282	2.05e-06	713.1938897	692.16276263	707.80444343	-0.38933904	0.28469517	-0.32174137
0.2533	164.12609	1.01e-06	0.00011077	0.00024551	1.07e-06	0.0	0.00142961	0.00026282	2.05e-06	713.19056696	692.16725864	707.80363089	-0.38916028	0.28459912	-0.32174073
0.25336	164.15318	1.01e-06	0.00011072	0.00024557	1.07e-06	-0.0	0.00142961	0.00026282	2.05e-06	713.18724246	692.17175303	707.80281805	-0.38898156	0.28450315	-0.32174009
0.25341	164.18026	1.01e-06	0.00011066	0.00024562	1.07e-06	0.0	0.00142962	0.00026282	2.05e-06	713.1839162	692.17624581	707.80200491	-0.38880418	0.28440795	-0.32173946
0.25347	164.20733	1e-06	0.00011061	0.00024568	1.07e-06	-0.0	0.00142962	0.00026282	2.05e-06	713.18058821	692.18073699	707.80119145	-0.3886293	0.28431415	-0.32173883
0.26353	169.1008	6.8e-07	0.00010143	0.0002549	9.1e-07	0.0	0.00142986	0.00026302	2.05e-06	712.55174322	692.9759606	707.64689522	-0.35514109	0.26699382	-0.32161759
0.26359	169.1272	6.8e-07	0.00010139	0.00025494	9.1e-07	-0.0	0.00142986	0.00026302	2.05e-06	712.54824394	692.98016287	707.64602141	-0.35495402	0.26689928	-0.3216169
0.26364	169.1536	6.7e-07	0.00010134	0.00025499	9.1e-07	0.0	0.00142986	0.00026303	2.05e-06	712.5447444	692.9843636	707.64514726	-0.35477573	0.26680918	-0.32161623
0.2637	169.18	6.7e-07	0.00010129	0.00025504	9.1e-07	-0.0	0.00142986	0.00026303	2.05e-06	712.54124462	692.98856284	707.64427277	-0.35459747	0.26671911	-0.32161557
0.26375	169.20639	6.7e-07	0.00010125	0.00025508	9.1e-07	-0.0	0.00142986	0.00026303	2.05e-06	712.5377446	692.99276061	707.64339796	-0.35440885	0.26662382	-0.32161487
0.26381	169.23278	6.7e-07	0.0001012	0.00025513	9.1e-07	0.0	0.00142986	0.00026303	2.05e-06	712.53424434	692.99695682	707.64252281	-0.35421861	0.26652772	-0.32161416
0.26386	169.25917	6.7e-07	0.00010115	0.00025518	9e-07	-0.0	0.00142986	0.00026303	2.05e-06	712.53074384	693.00115145	707.6416473	-0.35403163	0.26643328	-0.32161346
0.26392	169.28555	6.7e-07	0.00010111	0.00025522	9e-07	0.0	0.00142987	0.00026303	2.05e-06	712.52724311	693.00534453	707.64077145	-0.35384815	0.26634062	-0.32161278
0.26397	169.31193	6.7e-07	0.00010106	0.00025527	9e-07	-0.0	0.00142987	0.00026303	2.05e-06	712.52374217	693.0095361	707.63989526	-0.35366627	0.26624878	-0.3216121
0.26403	169.3383	6.6e-07	0.00010102	0.00025532	9e-07	0.0	0.00142987	0.00026303	2.05e-06	712.52024101	693.01372616	707.63901874	-0.35348817	0.26615886	-0.32161143
0.26408	169.36467	6.6e-07	0.00010097	0.00025536	9e-07	0.0	0.00142987	0.00026303	2.05e-06	712.51673965	693.01791474	707.63814189	-0.35330884	0.26606833	-0.32161076
0.26414	169.39104	6.6e-07	0.00010092	0.00025541	9e-07	-0.0	0.00142987	0.00026303	2.05e-06	712.5132381	693.02210185	707.63726471	-0.3531097	0.2659678	-0.32161002
0.26419	169.41741	6.6e-07	0.00010088	0.00025545	9e-07	0.0	0.00142987	0.00026304	2.05e-06	712.50973633	693.0262873	707.63638716	-0.35292598	0.26587508	-0.32160933
0.26425	169.44377	6.6e-07	0.00010083	0.0002555	9e-07	-0.0	0.00142987	0.00026304	2.05e-06	712.50623437	693.03047124	707.63550928	-0.35274279	0.26578263	-0.32160865
0.2643	169.47012	6.6e-07	0.00010078	0.00025555	9e-07	0.0	0.00142987	0.00026304	2.05e-06	712.50273223	693.03465366	707.63463106	-0.35255746	0.26568911	-0.32160795
0.26436	169.49648	6.6e-07	0.00010074	0.00025559	9e-07	-0.0	0.00142987	0.00026304	2.05e-06	712.49922991	693.03883455	707.6337525	-0.35237953	0.26559933	-0.32160729
0.26441	169.52282	6.5e-07	0.00010069	0.00025564	9e-07	0.0	0.00142987	0.00026304	2.05e-06	712.49572743	693.04301397	707.63287361	-0.35220164	0.26550958	-0.32160662
0.26447	169.54917	6.5e-07	0.00010065	0.00025569	9e-07	0.0	0.00142988	0.00026304	2.05e-06	712.49222478	693.04719192	707.63199439	-0.35200828	0.26541204	-0.3216059
0.27453	174.30874	4.5e-07	9.282e-05	0.00026354	7.7e-07	0.0	0.00143002	0.00026319	2.05e-06	711.8535671	693.7865551	707.46542642	-0.31884845	0.2487146	-0.32147503
0.27459	174.33441	4.5e-07	9.278e-05	0.00026358	7.7e-07	-0.0	0.00143002	0.00026319	2.05e-06	711.85011396	693.79046013	707.46448573	-0.31868129	0.24863	-0.32147433
0.27464	174.36008	4.5e-07	9.274e-05	0.00026362	7.7e-07	-0.0	0.00143002	0.00026319	2.05e-06	711.84666141	693.79436379	707.46354472	-0.31849822	0.24853733	-0.32147356
0.2747	174.38574	4.5e-07	9.27e-05	0.00026366	7.7e-07	0.0	0.00143002	0.00026319	2.05e-06	711.8432095	693.79826596	707.46260338	-0.31831517	0.24844466	-0.3214728
0.27475	174.4114	4.5e-07	9.266e-05	0.0002637	7.7e-07	-0.0	0.00143002	0.00026319	2.05e-06	711.83975825	693.80216663	707.46166171	-0.31813908	0.24835551	-0.32147206
0.27481	174.43706	4.5e-07	9.262e-05	0.00026374	7.7e-07	0.0	0.00143002	0.00026319	2.05e-06	711.83630763	693.80606587	707.46071971	-0.31796294	0.24826632	-0.32147132
0.27486	174.46271	4.5e-07	9.258e-05	0.00026378	7.7e-07	-0.0	0.00143003	0.0002632	2.05e-06	711.83285763	693.80996366	707.45977739	-0.31779618	0.24818187	-0.32147062
0.27492	174.48836	4.5e-07	9.254e-05	0.00026382	7.7e-07	-0.0	0.00143003	0.0002632	2.05e-06	711.82940824	693.81386009	707.45883477	-0.31762173	0.24809351	-0.32146989
0.27497	174.514	4.5e-07	9.25e-05	0.00026386	7.7e-07	0.0	0.00143003	0.0002632	2.05e-06	711.82595949	693.8177551	707.45789183	-0.31743406	0.24799845	-0.3214691
0.27503	174.53965	4.5e-07	9.246e-05	0.0002639	7.7e-07	-0.0	0.00143003	0.0002632	2.05e-06	711.82251141	693.82164857	707.45694854	-0.31725709	0.24790879	-0.32146835
0.27508	174.56528	4.5e-07	9.242e-05	0.00026394	7.6e-07	0.0	0.00143003	0.0002632	2.05e-06	711.81906399	693.8255406	707.45600493	-0.31708036	0.24781925	-0.32146761
0.27514	174.59092	4.5e-07	9.239e-05	0.00026398	7.6e-07	-0.0	0.00143003	0.0002632	2.05e-06	711.81561721	693.82943118	707.45506099	-0.31691284	0.24773436	-0.3214669
0.27519	174.61655	4.4e-07	9.235e-05	0.00026401	7.6e-07	0.0	0.00143003	0.0002632	2.05e-06	711.81217106	693.83332039	707.45411675	-0.31674641	0.24765001	-0.3214662
0.27525	174.64218	4.4e-07	9.231e-05	0.00026405	7.6e-07	0.0	0.00143003	0.0002632	2.05e-06	711.80872552	693.83720824	707.4531722	-0.31655241	0.24755167	-0.32146538
0.2753	174.6678	4.4e-07	9.227e-05	0.00026409	7.6e-07	-0.0	0.00143003	0.0002632	2.05e-06	711.8052807	693.8410945	707.4522273	-0.31637686	0.24746268	-0.32146464
0.27536	174.69342	4.4e-07	9.223e-05	0.00026413	7.6e-07	0.0	0.00143003	0.0002632	2.05e-06	711.80183655	693.84497933	707.45128208	-0.31620144	0.24737374	-0.3214639
0.27541	174.71904	4.4e-07	9.219e-05	0.00026417	7.6e-07	-0.0	0.00143003	0.0002632	2.05e-06	711.79839306	693.84886272	707.45033653	-0.3160313	0.24728746	-0.32146318
0.27547	174.74465	4.4e-07	9.215e-05	0.00026421	7.6e-07	0.0	0.00143003	0.0002632	2.05e-06	711.79495021	693.85274472	707.44939068	-0.31586544	0.24720335	-0.32146248
0.28553	179.36981	3.2e-07	8.544e-05	0.00027094	6.6e-07	-0.0	0.00143012	0.00026332	2.05e-06	711.17856868	694.53939553	707.27108403	-0.28494786	0.23126228	-0.32132233
0.28559	179.39475	3.1e-07	8.54e-05	0.00027098	6.6e-07	0.0	0.00143013	0.00026332	2.05e-06	711.17528619	694.54302024	707.27008235	-0.2847994	0.23118412	-0.3213216
0.28564	179.41968	3.1e-07	8.537e-05	0.00027101	6.6e-07	0.0	0.00143013	0.00026332	2.05e-06	711.17200464	694.5466437	707.2690804	-0.28463356	0.23109678	-0.32132079
0.2857	179.44461	3.1e-07	8.533e-05	0.00027105	6.6e-07	-0.0	0.00143013	0.00026332	2.05e-06	711.16872415	694.55026576	707.26807816	-0.28446352	0.23100722	-0.32131996
0.28575	179.46953	3.1e-07	8.53e-05	0.00027108	6.6e-07	0.0	0.00143013	0.00026332	2.05e-06	711.16544475	694.55388639	707.26707563	-0.28430228	0.23092226	-0.32131918
0.28581	179.49445	3.1e-07	8.526e-05	0.00027111	6.6e-07	-0.0	0.00143013	0.00026332	2.05e-06	711.16216638	694.55750566	707.26607281	-0.28414756	0.23084071	-0.32131842
0.28586	179.51937	3.1e-07	8.523e-05	0.00027115	6.6e-07	0.0	0.00143013	0.00026332	2.05e-06	711.158889	694.56112362	707.26506972	-0.2839985	0.23076214	-0.32131769
0.28592	179.54428	3.1e-07	8.52e-05	0.00027118	6.6e-07	0.0	0.00143013	0.00026332	2.05e-06	711.15561257	694.56474033	707.26406637	-0.28381914	0.23066756	-0.32131681
0.28597	179.56919	3.1e-07	8.516e-05	0.00027122	6.6e-07	-0.0	0.00143013	0.00026332	2.05e-06	711.1523373	694.56835553	707.26306271	-0.28365823	0.23058269	-0.32131602
0.28603	179.5941	3.1e-07	8.513e-05	0.00027125	6.6e-07	0.0	0.00143013	0.00026332	2.05e-06	711.14906307	694.57196937	707.26205876	-0.28349721	0.23049773	-0.32131524
0.28608	179.619	3.1e-07	8.509e-05	0.00027129	6.6e-07	-0.0	0.00143013	0.00026332	2.05e-06	711.14578987	694.57558186	707.26105453	-0.28334967	0.23041987	-0.32131451
0.28614	179.6439	3.1e-07	8.506e-05	0.00027132	6.5e-07	-0.0	0.00143013	0.00026332	2.05e-06	711.14251763	694.5791931	707.26005005	-0.28318461	0.23033274	-0.3213137
0.28619	179.6688	3.1e-07	8.503e-05	0.00027135	6.5e-07	0.0	0.00143013	0.00026333	2.05e-06	711.13924645	694.58280294	707.25904527	-0.28301532	0.23024336	-0.32131287
0.28625	179.69369	3.1e-07	8.499e-05	0.00027139	6.5e-07	-0.0	0.00143013	0.00026333	2.05e-06	711.13597638	694.58641136	707.2580402	-0.28285485	0.2301586	-0.32131208
0.2863	179.71857	3.1e-07	8.496e-05	0.00027142	6.5e-07	0.0	0.00143013	0.00026333	2.05e-06	711.13270734	694.59001842	707.25703485	-0.28270122	0.23007744	-0.32131132
0.28636	179.74346	3.1e-07	8.492e-05	0.00027146	6.5e-07	-0.0	0.00143013	0.00026333	2.05e-06	711.1294393	694.59362419	707.25602923	-0.28255206	0.22999862	-0.32131059
0.28641	179.76834	3.1e-07	8.489e-05	0.00027149	6.5e-07	-0.0	0.00143013	0.00026333	2.05e-06	711.12617224	694.59722869	707.25502335	-0.28237397	0.22990449	-0.32130971
0.28647	179.79321	3.1e-07	8.486e-05	0.00027152	6.5e-07	0.0	0.00143013	0.00026333	2.05e-06	711.12290634	694.60083169	707.25401716	-0.28221383	0.22981981	-0.32130892
0.29653	184.28336	2.2e-07	7.906e-05	0.00027733	5.7e-07	-0.0	0.00143019	0.00026342	2.05e-06	710.54373488	695.23781974	707.06543022	-0.25439842	0.21470863	-0.32116079
0.29659	184.30755	2.2e-07	7.903e-05	0.00027736	5.7e-07	0.0	0.00143019	0.00026342	2.05e-06	710.54067462	695.24118058	707.06437676	-0.25424976	0.21462539	-0.32115993
0.29664	184.33175	2.2e-07	7.9e-05	0.00027739	5.7e-07	-0.0	0.00143019	0.00026342	2.05e-06	710.53761557	695.24454009	707.06332305	-0.25410627	0.21454501	-0.32115911
0.2967	184.35593	2.2e-07	7.897e-05	0.00027742	5.7e-07	0.0	0.00143019	0.00026342	2.05e-06	710.53455768	695.24789833	707.06226911	-0.2539789	0.21447365	-0.32115837
0.29675	184.38012	2.2e-07	7.894e-05	0.00027745	5.7e-07	0.0	0.00143019	0.00026342	2.05e-06	710.53150082	695.25125544	707.06121497	-0.25382266	0.21438607	-0.32115747
0.29681	184.4043	2.2e-07	7.891e-05	0.00027748	5.7e-07	-0.0	0.00143019	0.00026342	2.05e-06	710.52844523	695.25461115	707.06016057	-0.25367508	0.21430333	-0.32115662
0.29686	184.42848	2.2e-07	7.888e-05	0.00027751	5.7e-07	0.0	0.00143019	0.00026342	2.05e-06	710.52539084	695.25796555	707.05910593	-0.25353309	0.21422368	-0.3211558
0.29692	184.45265	2.2e-07	7.885e-05	0.00027754	5.7e-07	-0.0	0.00143019	0.00026342	2.05e-06	710.52233759	695.26131868	707.05805106	-0.25340657	0.21415269	-0.32115507
0.29697	184.47682	2.2e-07	7.882e-05	0.00027757	5.7e-07	-0.0	0.00143019	0.00026342	2.05e-06	710.51928538	695.26467068	707.05699599	-0.25324812	0.21406376	-0.32115415
0.29703	184.50099	2.2e-07	7.879e-05	0.0002776	5.7e-07	0.0	0.00143019	0.00026342	2.05e-06	710.51623445	695.26802127	707.05594066	-0.25310134	0.21398134	-0.3211533
0.29708	184.52515	2.2e-07	7.876e-05	0.00027763	5.7e-07	-0.0	0.00143019	0.00026342	2.05e-06	710.51318472	695.27137055	707.05488509	-0.25296194	0.21390304	-0.32115249
0.29714	184.54931	2.2e-07	7.873e-05	0.00027766	5.7e-07	0.0	0.00143019	0.00026342	2.05e-06	710.51013613	695.27471859	707.0538293	-0.25283585	0.2138322	-0.32115176
0.29719	184.57346	2.2e-07	7.87e-05	0.00027769	5.7e-07	0.0	0.00143019	0.00026342	2.05e-06	710.50708856	695.2780655	707.0527733	-0.25267364	0.21374102	-0.32115082
0.29725	184.59761	2.2e-07	7.867e-05	0.00027772	5.7e-07	-0.0	0.0014302	0.00026342	2.05e-06	710.50404232	695.28141096	707.05171704	-0.25253013	0.21366033	-0.32114998
0.2973	184.62176	2.2e-07	7.864e-05	0.00027775	5.7e-07	0.0	0.0014302	0.00026343	2.05e-06	710.50099725	695.28475514	707.05066054	-0.25239241	0.21358286	-0.32114918
0.29736	184.6459	2.2e-07	7.862e-05	0.00027778	5.7e-07	-0.0	0.0014302	0.00026343	2.05e-06	710.4979533	695.28809809	707.04960383	-0.25226451	0.2135109	-0.32114844
0.29741	184.67004	2.2e-07	7.859e-05	0.00027781	5.6e-07	-0.0	0.0014302	0.00026343	2.05e-06	710.4949104	695.29143989	707.04854691	-0.2521025	0.21341971	-0.32114749
0.29747	184.69418	2.2e-07	7.856e-05	0.00027784	5.6e-07	0.0	0.0014302	0.00026343	2.05e-06	710.49186882	695.29478025	707.04748973	-0.25196038	0.21333969	-0.32114666
0.30753	189.04856	1.6e-07	7.352e-05	0.00028288	5e-07	0.0	0.00143024	0.0002635	2.05e-06	709.95491841	695.88502871	706.85041752	-0.22742831	0.19905785	-0.32099194
0.30758	189.07201	1.6e-07	7.349e-05	0.00028291	5e-07	0.0	0.00143024	0.0002635	2.05e-06	709.95209118	695.88814133	706.84932233	-0.22728785	0.19897311	-0.32099098
0.30764	189.09546	1.6e-07	7.346e-05	0.00028294	5e-07	-0.0	0.00143024	0.0002635	2.05e-06	709.94926523	695.8912526	706.84822693	-0.22716274	0.19889759	-0.32099013
0.30769	189.1189	1.6e-07	7.344e-05	0.00028296	5e-07	0.0	0.00143024	0.0002635	2.05e-06	709.94644043	695.89436268	706.84713134	-0.22705264	0.19883111	-0.32098938
0.30775	189.14234	1.6e-07	7.341e-05	0.00028299	5e-07	0.0	0.00143024	0.0002635	2.05e-06	709.94361663	695.89747171	706.8460356	-0.22691518	0.19874808	-0.32098844
0.3078	189.16578	1.6e-07	7.339e-05	0.00028301	5e-07	-0.0	0.00143024	0.0002635	2.05e-06	709.94079409	695.90057943	706.84493965	-0.22678328	0.19866837	-0.32098753
0.30786	189.18921	1.6e-07	7.336e-05	0.00028304	5e-07	0.0	0.00143024	0.0002635	2.05e-06	709.93797275	695.90368588	706.84384352	-0.22666548	0.19859715	-0.32098673
0.30791	189.21264	1.6e-07	7.334e-05	0.00028306	5e-07	-0.0	0.00143024	0.0002635	2.05e-06	709.93515249	695.90679121	706.84274721	-0.22654783	0.198526	-0.32098592
0.30797	189.23607	1.6e-07	7.331e-05	0.00028309	5e-07	-0.0	0.00143024	0.0002635	2.05e-06	709.93233331	695.90989541	706.84165073	-0.22640791	0.19844135	-0.32098496
0.30802	189.25949	1.6e-07	7.328e-05	0.00028312	5e-07	0.0	0.00143024	0.0002635	2.05e-06	709.92951542	695.91299827	706.84055405	-0.22628343	0.198366	-0.3209841
0.30808	189.28291	1.6e-07	7.326e-05	0.00028314	4.9e-07	-0.0	0.00143024	0.0002635	2.05e-06	709.92669866	695.91609993	706.83945718	-0.2261741	0.1982998	-0.32098335
0.30813	189.30632	1.6e-07	7.323e-05	0.00028317	4.9e-07	-0.0	0.00143024	0.0002635	2.05e-06	709.9238829	695.91920055	706.83836016	-0.22603667	0.19821656	-0.3209824
0.30819	189.32973	1.6e-07	7.321e-05	0.00028319	4.9e-07	0.0	0.00143024	0.0002635	2.05e-06	709.92106841	695.92229985	706.83726294	-0.2259058	0.19813725	-0.3209815
0.30824	189.35314	1.6e-07	7.318e-05	0.00028322	4.9e-07	-0.0	0.00143024	0.0002635	2.05e-06	709.91825512	695.9253979	706.83616553	-0.22578896	0.19806641	-0.3209807
0.3083	189.37655	1.6e-07	7.316e-05	0.00028324	4.9e-07	0.0	0.00143024	0.0002635	2.05e-06	709.9154429	695.92849483	706.83506795	-0.22567108	0.19799493	-0.32097988
0.30835	189.39994	1.6e-07	7.313e-05	0.00028327	4.9e-07	0.0	0.00143024	0.0002635	2.05e-06	709.91263176	695.93159062	706.8339702	-0.2255323	0.19791073	-0.32097892
0.30841	189.42334	1.6e-07	7.31e-05	0.0002833	4.9e-07	-0.0	0.00143024	0.0002635	2.05e-06	709.9098219	695.93468509	706.83287225	-0.22540845	0.19783556	-0.32097807
0.30846	189.44673	1.6e-07	7.308e-05	0.00028332	4.9e-07	0.0	0.00143024	0.0002635	2.05e-06	709.90701318	695.93777836	706.83177412	-0.2253003	0.19776989	-0.32097732
0.31853	193.66447	1.2e-07	6.867e-05	0.00028774	4.4e-07	-0.0	0.00143027	0.00026356	2.05e-06	709.41193126	696.48405723	706.62802478	-0.2038808	0.18427565	-0.32081723
0.31858	193.68717	1.2e-07	6.865e-05	0.00028776	4.4e-07	0.0	0.00143027	0.00026356	2.05e-06	709.40932683	696.48693624	706.62689743	-0.20376055	0.1841969	-0.32081625
0.31864	193.70987	1.2e-07	6.863e-05	0.00028778	4.4e-07	-0.0	0.00143027	0.00026356	2.05e-06	709.40672357	696.489814	706.62576993	-0.2036563	0.18412859	-0.32081541
0.31869	193.73257	1.2e-07	6.86e-05	0.0002878	4.4e-07	0.0	0.00143027	0.00026356	2.05e-06	709.40412133	696.49269068	706.62464229	-0.20355515	0.1840623	-0.32081459
0.31875	193.75526	1.2e-07	6.858e-05	0.00028783	4.4e-07	0.0	0.00143027	0.00026356	2.05e-06	709.40152008	696.49556632	706.62351453	-0.20343289	0.18398213	-0.3208136
0.3188	193.77795	1.2e-07	6.856e-05	0.00028785	4.4e-07	-0.0	0.00143027	0.00026356	2.05e-06	709.39892001	696.49844069	706.62238662	-0.20332549	0.18391167	-0.32081273
0.31886	193.80063	1.2e-07	6.854e-05	0.00028787	4.4e-07	0.0	0.00143027	0.00026357	2.05e-06	709.396321	696.50131395	706.62125857	-0.20323012	0.18384908	-0.32081196
0.31891	193.82331	1.2e-07	6.851e-05	0.00028789	4.4e-07	0.0	0.00143027	0.00026357	2.05e-06	709.39372292	696.50418623	706.62013041	-0.20310426	0.18376645	-0.32081093
0.31897	193.84599	1.2e-07	6.849e-05	0.00028792	4.4e-07	-0.0	0.00143027	0.00026357	2.05e-06	709.39112606	696.50705719	706.61900208	-0.2029971	0.18369606	-0.32081006
0.31902	193.86866	1.2e-07	6.847e-05	0.00028794	4.4e-07	0.0	0.00143027	0.00026357	2.05e-06	709.38853025	696.50992705	706.61787362	-0.2029057	0.183636	-0.32080932
0.31908	193.89133	1.2e-07	6.845e-05	0.00028796	4.4e-07	0.0	0.00143027	0.00026357	2.05e-06	709.38593534	696.51279596	706.61674504	-0.20277634	0.18355096	-0.32080827
0.31913	193.91399	1.2e-07	6.842e-05	0.00028798	4.4e-07	-0.0	0.00143027	0.00026357	2.05e-06	709.38334169	696.51566353	706.61561631	-0.20266944	0.18348065	-0.3208074
0.31919	193.93666	1.2e-07	6.84e-05	0.00028801	4.3e-07	0.0	0.00143027	0.00026357	2.05e-06	709.38074908	696.51852999	706.61448744	-0.20257777	0.18342033	-0.32080665
0.31924	193.95931	1.2e-07	6.838e-05	0.00028803	4.3e-07	0.0	0.00143027	0.00026357	2.05e-06	709.37815737	696.5213955	706.61335845	-0.20245327	0.18333839	-0.32080563
0.3193	193.98197	1.2e-07	6.836e-05	0.00028805	4.3e-07	-0.0	0.00143027	0.00026357	2.05e-06	709.37556687	696.52425972	706.61222931	-0.20234248	0.18326543	-0.32080473
0.31935	194.00462	1.2e-07	6.833e-05	0.00028807	4.3e-07	0.0	0.00143027	0.00026357	2.05e-06	709.37297746	696.52712278	706.61110003	-0.20224855	0.18320355	-0.32080396
0.31941	194.02726	1.2e-07	6.831e-05	0.0002881	4.3e-07	0.0	0.00143027	0.00026357	2.05e-06	709.37038897	696.52998487	706.60997064	-0.20213281	0.18312728	-0.32080301
0.31946	194.04991	1.2e-07	6.829e-05	0.00028812	4.3e-07	-0.0	0.00143027	0.00026357	2.05e-06	709.36780161	696.53284575	706.6088411	-0.20201625	0.18305042	-0.32080206
0.32953	198.12999	9e-08	6.441e-05	0.000292	3.9e-07	-0.0	0.00143029	0.00026362	2.05e-06	708.91160605	697.0377577	706.40007485	-0.18345437	0.1703299	-0.32063815
0.32958	198.15194	9e-08	6.439e-05	0.00029202	3.9e-07	0.0	0.00143029	0.00026362	2.05e-06	708.90920444	697.0404169	706.39892391	-0.18334956	0.17025513	-0.32063715
0.32964	198.17388	9e-08	6.437e-05	0.00029204	3.9e-07	-0.0	0.00143029	0.00026362	2.05e-06	708.90680389	697.04307491	706.39777287	-0.18327017	0.17019847	-0.3206364
0.32969	198.19582	9e-08	6.435e-05	0.00029206	3.9e-07	-0.0	0.00143029	0.00026362	2.05e-06	708.90440413	697.04573204	706.39662174	-0.18316651	0.17012448	-0.32063541
0.32975	198.21776	9e-08	6.433e-05	0.00029208	3.9e-07	0.0	0.00143029	0.00026362	2.05e-06	708.90200543	697.048388	706.39547051	-0.18306619	0.17005282	-0.32063445
0.3298	198.23969	9e-08	6.431e-05	0.0002921	3.9e-07	-0.0	0.00143029	0.00026362	2.05e-06	708.89960773	697.05104283	706.39431918	-0.18298885	0.16999755	-0.32063371
0.32986	198.26162	9e-08	6.429e-05	0.00029212	3.9e-07	-0.0	0.00143029	0.00026362	2.05e-06	708.89721082	697.0536968	706.39316776	-0.18287915	0.16991915	-0.32063266
0.32991	198.28354	9e-08	6.427e-05	0.00029214	3.9e-07	0.0	0.00143029	0.00026362	2.05e-06	708.89481501	697.05634953	706.39201623	-0.18278348	0.16985072	-0.32063174
0.32997	198.30546	9e-08	6.425e-05	0.00029216	3.9e-07	-0.0	0.00143029	0.00026362	2.05e-06	708.89242016	697.05900118	706.3908646	-0.18270798	0.1697967	-0.32063102
0.33002	198.32738	9e-08	6.423e-05	0.00029218	3.9e-07	-0.0	0.00143029	0.00026362	2.05e-06	708.89002608	697.06165198	706.3897129	-0.18259256	0.1697141	-0.32062991
0.33008	198.34929	9e-08	6.421e-05	0.0002922	3.9e-07	0.0	0.00143029	0.00026362	2.05e-06	708.88763316	697.06430148	706.38856107	-0.18250142	0.16964882	-0.32062904
0.33013	198.3712	9e-08	6.419e-05	0.00029222	3.9e-07	-0.0	0.00143029	0.00026362	2.05e-06	708.88524116	697.06694995	706.38740916	-0.18242338	0.16959292	-0.32062829
0.33019	198.39311	9e-08	6.417e-05	0.00029224	3.9e-07	-0.0	0.00143029	0.00026362	2.05e-06	708.88284995	697.06959754	706.38625716	-0.18231093	0.16951233	-0.32062721
0.33024	198.41501	9e-08	6.415e-05	0.00029226	3.9e-07	0.0	0.00143029	0.00026362	2.05e-06	708.88045987	697.07224387	706.38510505	-0.18222001	0.16944713	-0.32062633
0.3303	198.43691	9e-08	6.413e-05	0.00029228	3.9e-07	-0.0	0.00143029	0.00026362	2.05e-06	708.87807072	697.07488917	706.38395284	-0.18213934	0.16938927	-0.32062556
0.33035	198.4588	9e-08	6.412e-05	0.0002923	3.8e-07	-0.0	0.00143029	0.00026362	2.05e-06	708.87568237	697.07753355	706.38280055	-0.18202995	0.16931077	-0.3206245
0.33041	198.4807	9e-08	6.41e-05	0.00029232	3.8e-07	0.0	0.00143029	0.00026362	2.05e-06	708.87329513	697.0801767	706.38164815	-0.18193925	0.16924565	-0.32062363
0.33046	198.50258	9e-08	6.408e-05	0.00029234	3.8e-07	-0.0	0.00143029	0.00026362	2.05e-06	708.87090881	697.08281883	706.38049566	-0.18185587	0.16918576	-0.32062283
0.34053	202.44384	7e-08	6.065e-05	0.00029576	3.5e-07	0.0	0.0014303	0.00026366	2.05e-06	708.44955288	697.54879788	706.1681585	-0.16578017	0.15718028	-0.32045605
0.34058	202.46503	7e-08	6.064e-05	0.00029578	3.5e-07	0.0	0.0014303	0.00026366	2.05e-06	708.44733083	697.55125024	706.16699132	-0.16568382	0.15710538	-0.32045497
0.34064	202.48621	7e-08	6.062e-05	0.0002958	3.5e-07	-0.0	0.0014303	0.00026366	2.05e-06	708.44510977	697.55370143	706.16582405	-0.16561035	0.15704823	-0.32045415
0.34069	202.50739	7e-08	6.06e-05	0.00029582	3.5e-07	-0.0	0.0014303	0.00026366	2.05e-06	708.44288947	697.55615172	706.16465673	-0.16552865	0.15698467	-0.32045324
0.34075	202.52856	7e-08	6.058e-05	0.00029583	3.5e-07	0.0	0.0014303	0.00026366	2.05e-06	708.44066999	697.55860101	706.16348935	-0.16543656	0.15691297	-0.32045221
0.3408	202.54973	7e-08	6.056e-05	0.00029585	3.5e-07	-0.0	0.0014303	0.00026366	2.05e-06	708.43845146	697.56104918	706.16232189	-0.16537403	0.15686427	-0.32045151
0.34086	202.5709	7e-08	6.055e-05	0.00029587	3.5e-07	-0.0	0.0014303	0.00026366	2.05e-06	708.43623357	697.56349658	706.16115438	-0.16527268	0.15678532	-0.32045037
0.34091	202.59206	7e-08	6.053e-05	0.00029589	3.5e-07	0.0	0.0014303	0.00026366	2.05e-06	708.43401671	697.56594274	706.1599868	-0.1651948	0.1567246	-0.3204495
0.34097	202.61322	7e-08	6.051e-05	0.0002959	3.4e-07	-0.0	0.0014303	0.00026366	2.05e-06	708.43180065	697.56838795	706.15881915	-0.16512484	0.15667006	-0.32044872
0.34102	202.63437	7e-08	6.049e-05	0.00029592	3.4e-07	-0.0	0.0014303	0.00026366	2.05e-06	708.4295853	697.57083229	706.15765145	-0.16502883	0.15659516	-0.32044764
0.34108	202.65553	7e-08	6.048e-05	0.00029594	3.4e-07	0.0	0.0014303	0.00026366	2.05e-06	708.42737093	697.57327547	706.15648367	-0.16495546	0.15653789	-0.32044681
0.34113	202.67667	7e-08	6.046e-05	0.00029596	3.4e-07	0.0	0.0014303	0.00026366	2.05e-06	708.42515732	697.57571774	706.15531583	-0.16487476	0.15647489	-0.32044591
0.34119	202.69782	7e-08	6.044e-05	0.00029597	3.4e-07	-0.0	0.0014303	0.00026366	2.05e-06	708.42294452	697.57815902	706.15414794	-0.16478285	0.15640309	-0.32044487
0.34124	202.71896	7e-08	6.042e-05	0.00029599	3.4e-07	0.0	0.0014303	0.00026366	2.05e-06	708.42073267	697.58059917	706.15297997	-0.16472083	0.15635462	-0.32044417
0.3413	202.74009	7e-08	6.041e-05	0.00029601	3.4e-07	0.0	0.0014303	0.00026366	2.05e-06	708.41852145	697.58303856	706.15181195	-0.16461997	0.15627577	-0.32044304
0.34135	202.76123	7e-08	6.039e-05	0.00029603	3.4e-07	-0.0	0.0014303	0.00026366	2.05e-06	708.41631127	697.58547672	706.15064386	-0.16454263	0.15621527	-0.32044216
0.34141	202.78235	7e-08	6.037e-05	0.00029604	3.4e-07	0.0	0.0014303	0.00026366	2.05e-06	708.41410187	697.58791392	706.1494757	-0.16447296	0.15616076	-0.32044138
0.34146	202.80348	7e-08	6.035e-05	0.00029606	3.4e-07	0.0	0.00143031	0.00026366	2.05e-06	708.41189318	697.59035027	706.14830749	-0.16437745	0.156086	-0.3204403
0.35152	206.60458	6e-08	5.732e-05	0.0002991	3.1e-07	0.0	0.00143032	0.0002637	2.05e-06	708.02111715	698.01966722	705.93361649	-0.15045372	0.14475776	-0.32027166
0.35158	206.62499	6e-08	5.73e-05	0.00029912	3.1e-07	-0.0	0.00143032	0.0002637	2.05e-06	708.01905189	698.02192452	705.93243913	-0.15039717	0.1447099	-0.32027092
0.35163	206.6454	6e-08	5.729e-05	0.00029913	3.1e-07	-0.0	0.00143032	0.0002637	2.05e-06	708.0169872	698.02418108	705.93126173	-0.15031067	0.14463668	-0.3202698
0.35169	206.66581	6e-08	5.727e-05	0.00029915	3.1e-07	0.0	0.00143032	0.0002637	2.05e-06	708.01492341	698.02643648	705.93008429	-0.15024912	0.14458453	-0.320269
0.35174	206.68622	6e-08	5.725e-05	0.00029916	3.1e-07	0.0	0.00143032	0.0002637	2.05e-06	708.01286024	698.02869107	705.92890682	-0.15017477	0.14452154	-0.32026803
0.3518	206.70662	6e-08	5.724e-05	0.00029918	3.1e-07	-0.0	0.00143032	0.0002637	2.05e-06	708.01079783	698.03094467	705.92772931	-0.1500985	0.14445688	-0.32026704
0.35185	206.72702	6e-08	5.722e-05	0.00029919	3.1e-07	0.0	0.00143032	0.0002637	2.05e-06	708.0087362	698.03319725	705.92655176	-0.15004151	0.14440855	-0.32026629
0.35191	206.74741	6e-08	5.721e-05	0.00029921	3.1e-07	0.0	0.00143032	0.0002637	2.05e-06	708.00667515	698.03544908	705.92537418	-0.14995546	0.14433555	-0.32026517
0.35196	206.7678	6e-08	5.719e-05	0.00029923	3.1e-07	-0.0	0.00143032	0.0002637	2.05e-06	708.00461498	698.03769976	705.92419655	-0.1498953	0.14428448	-0.32026439
0.35202	206.78818	6e-08	5.718e-05	0.00029924	3.1e-07	-0.0	0.00143032	0.0002637	2.05e-06	708.00255543	698.03994964	705.9230189	-0.14981922	0.14421989	-0.32026339
0.35207	206.80856	6e-08	5.716e-05	0.00029926	3.1e-07	0.0	0.00143032	0.0002637	2.05e-06	708.00049665	698.04219851	705.9218412	-0.14974467	0.14415655	-0.32026242
0.35213	206.82894	6e-08	5.715e-05	0.00029927	3.1e-07	-0.0	0.00143032	0.0002637	2.05e-06	707.99843864	698.04444638	705.92066347	-0.14968701	0.14410755	-0.32026166
0.35218	206.84932	6e-08	5.713e-05	0.00029929	3.1e-07	-0.0	0.00143032	0.0002637	2.05e-06	707.99638121	698.04669348	705.9194857	-0.14960147	0.14403484	-0.32026054
0.35224	206.86969	6e-08	5.711e-05	0.0002993	3.1e-07	0.0	0.00143032	0.0002637	2.05e-06	707.99432467	698.04893944	705.91830789	-0.14954301	0.14398511	-0.32025978
0.35229	206.89005	6e-08	5.71e-05	0.00029932	3.1e-07	0.0	0.00143032	0.0002637	2.05e-06	707.99226871	698.05118463	705.91713006	-0.14946468	0.14391847	-0.32025875
0.35235	206.91041	6e-08	5.708e-05	0.00029933	3.1e-07	-0.0	0.00143032	0.0002637	2.05e-06	707.99021356	698.05342876	705.91595218	-0.1493922	0.14385676	-0.3202578
0.3524	206.93077	6e-08	5.707e-05	0.00029935	3.1e-07	0.0	0.00143032	0.0002637	2.05e-06	707.98815915	698.05567193	705.91477427	-0.14933366	0.14380691	-0.32025703
0.35246	206.95113	6e-08	5.705e-05	0.00029937	3.1e-07	0.0	0.00143032	0.0002637	2.05e-06	707.98610534	698.05791432	705.91359632	-0.1492487	0.14373453	-0.32025592
0.36252	210.61054	5e-08	5.435e-05	0.00030207	2.8e-07	-0.0	0.00143032	0.00026373	2.05e-06	707.62186579	698.45268679	705.69755126	-0.13716438	0.13304679	-0.32008629
0.36258	210.63018	4e-08	5.434e-05	0.00030208	2.8e-07	-0.0	0.00143032	0.00026373	2.05e-06	707.61993596	698.45476047	705.69636868	-0.13710804	0.13299503	-0.32008544
0.36263	210.64982	4e-08	5.432e-05	0.0003021	2.8e-07	0.0	0.00143032	0.00026373	2.05e-06	707.61800669	698.45683334	705.69518609	-0.13703514	0.13292803	-0.32008435
0.36269	210.66945	4e-08	5.431e-05	0.00030211	2.8e-07	-0.0	0.00143032	0.00026373	2.05e-06	707.61607817	698.45890516	705.69400348	-0.1369883	0.13288496	-0.32008365
0.36274	210.68907	4e-08	5.429e-05	0.00030213	2.8e-07	-0.0	0.00143032	0.00026373	2.05e-06	707.61415011	698.46097631	705.69282085	-0.13691125	0.1328141	-0.32008249
0.3628	210.70869	4e-08	5.428e-05	0.00030214	2.8e-07	0.0	0.00143032	0.00026373	2.05e-06	707.61222285	698.46304634	705.69163821	-0.13686444	0.13277102	-0.32008178
0.36285	210.72831	4e-08	5.427e-05	0.00030215	2.8e-07	0.0	0.00143032	0.00026373	2.05e-06	707.61029605	698.4651157	705.69045556	-0.13678931	0.13270187	-0.32008065
0.36291	210.74793	4e-08	5.425e-05	0.00030217	2.8e-07	-0.0	0.00143032	0.00026373	2.05e-06	707.60837002	698.46718397	705.68927289	-0.1367321	0.13264917	-0.32007979
0.36296	210.76754	4e-08	5.424e-05	0.00030218	2.8e-07	-0.0	0.00143032	0.00026373	2.05e-06	707.60644457	698.46925142	705.68809021	-0.13667508	0.13259664	-0.32007893
0.36302	210.78714	4e-08	5.422e-05	0.0003022	2.8e-07	0.0	0.00143032	0.00026373	2.05e-06	707.60451969	698.47131805	705.68690751	-0.13660351	0.13253068	-0.32007785
0.36307	210.80675	4e-08	5.421e-05	0.00030221	2.8e-07	-0.0	0.00143032	0.00026373	2.05e-06	707.60259555	698.47338364	705.68572479	-0.1365563	0.13248715	-0.32007714
0.36313	210.82635	4e-08	5.42e-05	0.00030222	2.8e-07	-0.0	0.00143032	0.00026373	2.05e-06	707.60067188	698.47544855	705.68454207	-0.13647975	0.13241655	-0.32007598
0.36318	210.84594	4e-08	5.418e-05	0.00030224	2.8e-07	0.0	0.00143032	0.00026373	2.05e-06	707.59874898	698.47751236	705.68335932	-0.13643441	0.1323747	-0.3200753
0.36324	210.86553	4e-08	5.417e-05	0.00030225	2.8e-07	0.0	0.00143032	0.00026373	2.05e-06	707.59682655	698.47957551	705.68217657	-0.13635757	0.13230378	-0.32007414
0.36329	210.88512	4e-08	5.415e-05	0.00030227	2.8e-07	-0.0	0.00143032	0.00026373	2.05e-06	707.59490489	698.48163755	705.6809938	-0.13630217	0.1322526	-0.3200733
0.36335	210.9047	4e-08	5.414e-05	0.00030228	2.8e-07	-0.0	0.00143032	0.00026373	2.05e-06	707.5929838	698.48369878	705.67981101	-0.13624377	0.13219865	-0.32007241
0.3634	210.92428	4e-08	5.413e-05	0.00030229	2.8e-07	0.0	0.00143032	0.00026373	2.05e-06	707.5910633	698.48575917	705.67862822	-0.13617422	0.13213438	-0.32007136
0.36346	210.94386	4e-08	5.411e-05	0.00030231	2.8e-07	-0.0	0.00143032	0.00026373	2.05e-06	707.5891435	698.48781856	705.6774454	-0.13612623	0.13209	-0.32007063
0.37352	214.45987	4e-08	5.17e-05	0.00030472	2.6e-07	0.0	0.00143033	0.00026375	2.05e-06	707.24780256	698.85002257	705.460852	-0.12557746	0.12198166	-0.3199003
0.37358	214.47872	4e-08	5.169e-05	0.00030473	2.6e-07	-0.0	0.00143033	0.00026375	2.05e-06	707.2459895	698.85192297	705.45966817	-0.12552969	0.12193418	-0.31989948
0.37363	214.49756	4e-08	5.168e-05	0.00030475	2.6e-07	-0.0	0.00143033	0.00026375	2.05e-06	707.24417693	698.85382262	705.45848433	-0.12547436	0.1218792	-0.31989852
0.37369	214.51641	4e-08	5.166e-05	0.00030476	2.6e-07	0.0	0.00143033	0.00026375	2.05e-06	707.24236491	698.85572141	705.4573005	-0.12541801	0.12182315	-0.31989755
0.37374	214.53524	4e-08	5.165e-05	0.00030477	2.6e-07	-0.0	0.00143033	0.00026375	2.05e-06	707.24055345	698.85761932	705.45611667	-0.12537136	0.12177676	-0.31989675
0.3738	214.55408	4e-08	5.164e-05	0.00030478	2.6e-07	-0.0	0.00143033	0.00026375	2.05e-06	707.23874246	698.85951651	705.45493285	-0.12530649	0.1217122	-0.31989563
0.37385	214.57291	4e-08	5.163e-05	0.0003048	2.5e-07	0.0	0.00143033	0.00026375	2.05e-06	707.23693212	698.86141269	705.45374902	-0.12526587	0.12167177	-0.31989493
0.37391	214.59173	4e-08	5.161e-05	0.00030481	2.5e-07	0.0	0.00143033	0.00026375	2.05e-06	707.23512218	698.86330823	705.4525652	-0.12519772	0.12160391	-0.31989375
0.37396	214.61055	4e-08	5.16e-05	0.00030482	2.5e-07	-0.0	0.00143033	0.00026375	2.05e-06	707.23331293	698.86520271	705.45138138	-0.12515953	0.12156586	-0.31989309
0.37402	214.62937	4e-08	5.159e-05	0.00030483	2.5e-07	-0.0	0.00143033	0.00026375	2.05e-06	707.23150406	698.8670966	705.45019757	-0.12509005	0.12149662	-0.31989189
0.37407	214.64819	4e-08	5.158e-05	0.00030484	2.5e-07	0.0	0.00143033	0.00026376	2.05e-06	707.22969588	698.8689894	705.44901375	-0.12505291	0.12145959	-0.31989125
0.37413	214.667	4e-08	5.156e-05	0.00030486	2.5e-07	0.0	0.00143033	0.00026376	2.05e-06	707.22788807	698.87088162	705.44782994	-0.12498289	0.12138975	-0.31989004
0.37418	214.6858	4e-08	5.155e-05	0.00030487	2.5e-07	-0.0	0.00143033	0.00026376	2.05e-06	707.22608096	698.87277275	705.44664614	-0.12493852	0.12134548	-0.31988927
0.37424	214.7046	4e-08	5.154e-05	0.00030488	2.5e-07	-0.0	0.00143033	0.00026376	2.05e-06	707.2242743	698.87466319	705.44546233	-0.12488037	0.12128745	-0.31988826
0.37429	214.7234	4e-08	5.153e-05	0.00030489	2.5e-07	0.0	0.00143033	0.00026376	2.05e-06	707.22246822	698.87655272	705.44427853	-0.12482774	0.12123489	-0.31988735
0.37435	214.7422	4e-08	5.151e-05	0.00030491	2.5e-07	0.0	0.00143033	0.00026376	2.05e-06	707.22066266	698.87844142	705.44309473	-0.12477796	0.12118516	-0.31988649
0.3744	214.76099	4e-08	5.15e-05	0.00030492	2.5e-07	-0.0	0.00143033	0.00026376	2.05e-06	707.2188576	698.88032935	705.44191094	-0.12471712	0.12112437	-0.31988543
0.37446	214.77977	4e-08	5.149e-05	0.00030493	2.5e-07	0.0	0.00143033	0.00026376	2.05e-06	707.21705315	698.88221633	705.44072715	-0.1246747	0.12108196	-0.31988469
0.38452	218.15043	3e-08	4.933e-05	0.00030709	2.3e-07	0.0	0.00143033	0.00026378	2.05e-06	706.89543694	699.21369719	705.22422393	-0.11544022	0.11153415	-0.31971444
0.38458	218.16848	3e-08	4.932e-05	0.0003071	2.3e-07	-0.0	0.00143033	0.00026378	2.05e-06	706.89372444	699.21543415	705.22304195	-0.11539984	0.11149094	-0.31971365
0.38463	218.18652	3e-08	4.931e-05	0.00030711	2.3e-07	-0.0	0.00143033	0.00026378	2.05e-06	706.89201235	699.21717043	705.22185998	-0.11534704	0.11143445	-0.31971262
0.38469	218.20456	3e-08	4.93e-05	0.00030712	2.3e-07	0.0	0.00143033	0.00026378	2.05e-06	706.89030077	699.21890582	705.22067804	-0.11530354	0.11138787	-0.31971176
0.38474	218.2226	3e-08	4.929e-05	0.00030714	2.3e-07	0.0	0.00143033	0.00026378	2.05e-06	706.88858961	699.22064049	705.2194961	-0.11525395	0.11133477	-0.31971079
0.3848	218.24064	3e-08	4.928e-05	0.00030715	2.3e-07	-0.0	0.00143033	0.00026378	2.05e-06	706.88687895	699.22237433	705.21831419	-0.11520738	0.11128488	-0.31970988
0.38485	218.25867	3e-08	4.927e-05	0.00030716	2.3e-07	-0.0	0.00143033	0.00026378	2.05e-06	706.88516874	699.22410739	705.21713229	-0.11516094	0.11123512	-0.31970897
0.38491	218.27669	3e-08	4.925e-05	0.00030717	2.3e-07	0.0	0.00143033	0.00026378	2.05e-06	706.88345899	699.22583967	705.2159504	-0.11511136	0.11118197	-0.31970799
0.38496	218.29471	3e-08	4.924e-05	0.00030718	2.3e-07	0.0	0.00143033	0.00026378	2.05e-06	706.88174973	699.22757112	705.21476854	-0.11506803	0.1111355	-0.31970714
0.38502	218.31273	3e-08	4.923e-05	0.00030719	2.3e-07	-0.0	0.00143033	0.00026378	2.05e-06	706.88004089	699.22930184	705.21358668	-0.11501549	0.11107914	-0.31970611
0.38507	218.33074	3e-08	4.922e-05	0.0003072	2.3e-07	0.0	0.00143033	0.00026378	2.05e-06	706.87833257	699.23103168	705.21240485	-0.1149752	0.1110359	-0.31970532
0.38513	218.34875	3e-08	4.921e-05	0.00030721	2.3e-07	0.0	0.00143033	0.00026378	2.05e-06	706.87662464	699.23276084	705.21122303	-0.11491976	0.11097638	-0.31970422
0.38518	218.36676	3e-08	4.92e-05	0.00030722	2.3e-07	-0.0	0.00143033	0.00026378	2.05e-06	706.87491726	699.23448908	705.21004123	-0.11488246	0.11093633	-0.31970349
0.38524	218.38476	3e-08	4.919e-05	0.00030724	2.3e-07	-0.0	0.00143033	0.00026378	2.05e-06	706.87321024	699.23621669	705.20885944	-0.11482417	0.11087371	-0.31970234
0.38529	218.40276	3e-08	4.918e-05	0.00030725	2.3e-07	0.0	0.00143033	0.00026378	2.05e-06	706.87150379	699.23794332	705.20767767	-0.11478944	0.11083638	-0.31970166
0.38535	218.42075	3e-08	4.916e-05	0.00030726	2.3e-07	0.0	0.00143033	0.00026378	2.05e-06	706.86979769	699.23966936	705.20649592	-0.11472911	0.11077152	-0.31970046
0.3854	218.43874	3e-08	4.915e-05	0.00030727	2.3e-07	-0.0	0.00143033	0.00026378	2.05e-06	706.86809218	699.24139439	705.20531418	-0.11469571	0.11073561	-0.3196998
0.38546	218.45673	3e-08	4.914e-05	0.00030728	2.3e-07	-0.0	0.00143033	0.00026378	2.05e-06	706.86638699	699.24311886	705.20413246	-0.11463497	0.11067027	-0.3196986
0.39552	221.6798	2e-08	4.721e-05	0.00030921	2.1e-07	-0.0	0.00143034	0.0002638	2.05e-06	706.56177587	699.54560243	704.98821702	-0.10652231	0.10166309	-0.31952909
0.39558	221.69704	2e-08	4.72e-05	0.00030922	2.1e-07	0.0	0.00143034	0.0002638	2.05e-06	706.56015015	699.54718512	704.9870393	-0.10648535	0.10162074	-0.31952827
0.39563	221.71427	2e-08	4.719e-05	0.00030923	2.1e-07	0.0	0.00143034	0.0002638	2.05e-06	706.55852478	699.54876713	704.9858616	-0.10643961	0.10156831	-0.31952726
0.39569	221.7315	2e-08	4.718e-05	0.00030924	2.1e-07	0.0	0.00143034	0.0002638	2.05e-06	706.55689985	699.55034833	704.98468394	-0.10640073	0.10152373	-0.3195264
0.39574	221.74873	2e-08	4.717e-05	0.00030925	2.1e-07	-0.0	0.00143034	0.0002638	2.05e-06	706.5552753	699.55192884	704.9835063	-0.10635704	0.10147362	-0.31952543
0.3958	221.76595	2e-08	4.716e-05	0.00030926	2.1e-07	-0.0	0.00143034	0.0002638	2.05e-06	706.55365116	699.55350856	704.98232868	-0.10631619	0.10142675	-0.31952453
0.39585	221.78317	2e-08	4.715e-05	0.00030927	2.1e-07	0.0	0.00143034	0.0002638	2.05e-06	706.55202742	699.55508755	704.9811511	-0.10627461	0.10137903	-0.31952361
0.39591	221.80038	2e-08	4.714e-05	0.00030928	2.1e-07	0.0	0.00143034	0.0002638	2.05e-06	706.55040408	699.55666579	704.97997354	-0.10623173	0.1013298	-0.31952266
0.39596	221.81759	2e-08	4.713e-05	0.00030929	2.1e-07	-0.0	0.00143034	0.0002638	2.05e-06	706.54878116	699.55824326	704.978796	-0.1061923	0.10128452	-0.31952178
0.39602	221.83479	2e-08	4.712e-05	0.0003093	2.1e-07	-0.0	0.00143034	0.0002638	2.05e-06	706.54715861	699.55982003	704.97761849	-0.10614735	0.10123288	-0.31952079
0.39607	221.85199	2e-08	4.711e-05	0.00030931	2.1e-07	0.0	0.00143034	0.0002638	2.05e-06	706.54553649	699.56139599	704.97644101	-0.10611013	0.10119009	-0.31951996
0.39613	221.86919	2e-08	4.71e-05	0.00030932	2.1e-07	0.0	0.00143034	0.0002638	2.05e-06	706.54391473	699.56297128	704.97526356	-0.10606305	0.10113598	-0.31951891
0.39618	221.88638	2e-08	4.709e-05	0.00030933	2.1e-07	-0.0	0.00143034	0.0002638	2.05e-06	706.54229343	699.56454573	704.97408613	-0.10602808	0.10109576	-0.31951813
0.39624	221.90357	2e-08	4.708e-05	0.00030934	2.1e-07	-0.0	0.00143034	0.0002638	2.05e-06	706.54067246	699.56611955	704.97290873	-0.10597877	0.10103903	-0.31951704
0.39629	221.92075	2e-08	4.707e-05	0.00030935	2.1e-07	0.0	0.00143034	0.0002638	2.05e-06	706.53905196	699.56769248	704.97173136	-0.10594623	0.10100159	-0.31951631
0.39635	221.93793	2e-08	4.706e-05	0.00030936	2.1e-07	0.0	0.00143034	0.0002638	2.05e-06	706.53743178	699.56926482	704.97055401	-0.10589367	0.10094108	-0.31951514
0.3964	221.95511	2e-08	4.705e-05	0.00030937	2.1e-07	-0.0	0.00143034	0.0002638	2.05e-06	706.5358121	699.57083623	704.96937669	-0.10586541	0.10090853	-0.31951451
0.39646	221.97228	2e-08	4.704e-05	0.00030938	2.1e-07	-0.0	0.00143034	0.0002638	2.05e-06	706.5341927	699.57240712	704.9681994	-0.10580862	0.10084314	-0.31951325
0.40652	225.04526	2e-08	4.531e-05	0.00031112	2e-07	0.0	0.00143034	0.00026381	2.05e-06	706.24428061	699.84750981	704.75325215	-0.0986245	0.0923238	-0.31934438
0.40657	225.06167	2e-08	4.53e-05	0.00031113	2e-07	-0.0	0.00143034	0.00026381	2.05e-06	706.24273008	699.84894665	704.75208051	-0.09860271	0.0922972	-0.31934384
0.40663	225.07807	2e-08	4.529e-05	0.00031114	2e-07	-0.0	0.00143034	0.00026381	2.05e-06	706.24117976	699.85038308	704.7509089	-0.09855039	0.09223331	-0.31934255
0.40668	225.09448	2e-08	4.528e-05	0.00031115	2e-07	0.0	0.00143034	0.00026381	2.05e-06	706.23962993	699.8518185	704.74973734	-0.09852835	0.09220639	-0.319342
0.40674	225.11087	2e-08	4.527e-05	0.00031115	2e-07	0.0	0.00143034	0.00026381	2.05e-06	706.23808031	699.85325351	704.7485658	-0.09847724	0.09214395	-0.31934073
0.40679	225.12727	2e-08	4.526e-05	0.00031116	2e-07	-0.0	0.00143034	0.00026381	2.05e-06	706.23653117	699.85468754	704.7473943	-0.09845408	0.09211564	-0.31934016
0.40685	225.14366	2e-08	4.525e-05	0.00031117	2e-07	-0.0	0.00143034	0.00026381	2.05e-06	706.23498225	699.85612113	704.74622283	-0.09840419	0.09205466	-0.31933892
0.4069	225.16004	2e-08	4.524e-05	0.00031118	2e-07	0.0	0.00143034	0.00026381	2.05e-06	706.23343379	699.85755377	704.7450514	-0.09837746	0.09202197	-0.31933825
0.40696	225.17642	2e-08	4.523e-05	0.00031119	2e-07	0.0	0.00143034	0.00026381	2.05e-06	706.23188559	699.8589859	704.74388	-0.09833367	0.09196842	-0.31933717
0.40701	225.1928	2e-08	4.522e-05	0.0003112	2e-07	0.0	0.00143034	0.00026381	2.05e-06	706.2303378	699.86041719	704.74270863	-0.09830037	0.09192768	-0.31933634
0.40707	225.20917	2e-08	4.522e-05	0.00031121	2e-07	-0.0	0.00143034	0.00026381	2.05e-06	706.22879032	699.86184785	704.7415373	-0.09826382	0.09188293	-0.31933543
0.40712	225.22554	2e-08	4.521e-05	0.00031122	2e-07	-0.0	0.00143034	0.00026381	2.05e-06	706.22724319	699.86327781	704.74036601	-0.09822336	0.09183341	-0.31933442
0.40718	225.24191	2e-08	4.52e-05	0.00031123	2e-07	0.0	0.00143034	0.00026381	2.05e-06	706.22569643	699.86470699	704.73919475	-0.09819408	0.09179755	-0.31933369
0.40723	225.25827	2e-08	4.519e-05	0.00031124	2e-07	0.0	0.00143034	0.00026381	2.05e-06	706.22414996	699.86613562	704.73802351	-0.09814391	0.09173609	-0.31933244
0.40729	225.27462	2e-08	4.518e-05	0.00031124	2e-07	-0.0	0.00143034	0.00026381	2.05e-06	706.22260395	699.86756328	704.73685233	-0.09812156	0.09170869	-0.31933188
0.40734	225.29098	2e-08	4.517e-05	0.00031125	2e-07	-0.0	0.00143034	0.00026381	2.05e-06	706.22105815	699.86899052	704.73568116	-0.09806942	0.09164479	-0.31933058
0.4074	225.30732	2e-08	4.516e-05	0.00031126	2e-07	0.0	0.00143034	0.00026381	2.05e-06	706.21951284	699.87041676	704.73451005	-0.09804777	0.09161824	-0.31933004
0.40745	225.32367	2e-08	4.515e-05	0.00031127	2e-07	0.0	0.00143034	0.00026381	2.05e-06	706.21796774	699.87184259	704.73333895	-0.0979969	0.09155585	-0.31932877
0.41752	228.24367	2e-08	4.36e-05	0.00031283	1.8e-07	0.0	0.00143034	0.00026383	2.05e-06	705.94081086	700.12107944	704.51964373	-0.09159796	0.0834978	-0.31916084
0.41757	228.25924	2e-08	4.359e-05	0.00031284	1.8e-07	-0.0	0.00143034	0.00026383	2.05e-06	705.93932568	700.12237856	704.51847952	-0.09158079	0.0834756	-0.31916036
0.41763	228.2748	2e-08	4.358e-05	0.00031284	1.8e-07	-0.0	0.00143034	0.00026383	2.05e-06	705.93784067	700.12367733	704.51731533	-0.09153402	0.08341514	-0.31915907
0.41768	228.29036	2e-08	4.357e-05	0.00031285	1.8e-07	0.0	0.00143034	0.00026383	2.05e-06	705.93635608	700.12497516	704.5161512	-0.09151321	0.08338823	-0.3191585
0.41774	228.30591	2e-08	4.357e-05	0.00031286	1.8e-07	0.0	0.00143034	0.00026383	2.05e-06	705.93487168	700.12627256	704.51498709	-0.09147184	0.08333471	-0.31915736
0.41779	228.32146	2e-08	4.356e-05	0.00031287	1.8e-07	0.0	0.00143034	0.00026383	2.05e-06	705.93338767	700.12756914	704.51382304	-0.0914423	0.08329649	-0.31915654
0.41785	228.337	2e-08	4.355e-05	0.00031288	1.8e-07	-0.0	0.00143034	0.00026383	2.05e-06	705.93190392	700.12886512	704.51265901	-0.09141318	0.0832588	-0.31915574
0.4179	228.35255	2e-08	4.354e-05	0.00031288	1.8e-07	-0.0	0.00143034	0.00026383	2.05e-06	705.93042045	700.1301605	704.51149503	-0.09136861	0.0832011	-0.31915451
0.41796	228.36808	2e-08	4.353e-05	0.00031289	1.8e-07	0.0	0.00143034	0.00026383	2.05e-06	705.92893738	700.13145499	704.51033109	-0.0913488	0.08317545	-0.31915396
0.41801	228.38361	2e-08	4.352e-05	0.0003129	1.8e-07	0.0	0.00143034	0.00026383	2.05e-06	705.92745449	700.13274908	704.50916718	-0.09130137	0.08311402	-0.31915265
0.41807	228.39914	2e-08	4.352e-05	0.00031291	1.8e-07	-0.0	0.00143034	0.00026383	2.05e-06	705.92597204	700.13404221	704.50800333	-0.09128317	0.08309043	-0.31915214
0.41812	228.41467	2e-08	4.351e-05	0.00031292	1.8e-07	-0.0	0.00143034	0.00026383	2.05e-06	705.92448976	700.13533498	704.5068395	-0.09123784	0.08303168	-0.31915089
0.41818	228.43019	2e-08	4.35e-05	0.00031292	1.8e-07	0.0	0.00143034	0.00026383	2.05e-06	705.92300789	700.13662682	704.50567572	-0.09121272	0.08299912	-0.31915019
0.41823	228.4457	2e-08	4.349e-05	0.00031293	1.8e-07	0.0	0.00143034	0.00026383	2.05e-06	705.92152625	700.13791816	704.50451198	-0.0911793	0.08295578	-0.31914926
0.41829	228.46121	2e-08	4.348e-05	0.00031294	1.8e-07	0.0	0.00143034	0.00026383	2.05e-06	705.92004492	700.13920883	704.50334827	-0.09114101	0.08290613	-0.3191482
0.41834	228.47672	2e-08	4.348e-05	0.00031295	1.8e-07	-0.0	0.00143034	0.00026383	2.05e-06	705.91856394	700.14049871	704.50218462	-0.09111771	0.08287589	-0.31914756
0.4184	228.49222	2e-08	4.347e-05	0.00031296	1.8e-07	-0.0	0.00143034	0.00026383	2.05e-06	705.91708317	700.14178813	704.50102099	-0.09106972	0.08281362	-0.31914622
0.41845	228.50772	2e-08	4.346e-05	0.00031296	1.8e-07	0.0	0.00143034	0.00026383	2.05e-06	705.91560284	700.14307658	704.49985742	-0.09105236	0.08279107	-0.31914574
0.42852	231.27146	2e-08	4.207e-05	0.00031436	1.7e-07	-0.0	0.00143035	0.00026384	2.05e-06	705.64956718	700.36786878	704.28761869	-0.08531822	0.07517132	-0.31897902
0.42857	231.28616	2e-08	4.206e-05	0.00031437	1.7e-07	-0.0	0.00143035	0.00026384	2.05e-06	705.64813898	700.36903805	704.28646282	-0.08527386	0.07511099	-0.31897767
0.42863	231.30086	2e-08	4.205e-05	0.00031438	1.7e-07	0.0	0.00143035	0.00026384	2.05e-06	705.64671118	700.37020639	704.28530702	-0.08525932	0.07509121	-0.31897722
0.42868	231.31555	2e-08	4.204e-05	0.00031438	1.7e-07	0.0	0.00143035	0.00026384	2.05e-06	705.64528351	700.37137442	704.28415124	-0.08521666	0.07503317	-0.31897593
0.42874	231.33024	2e-08	4.204e-05	0.00031439	1.7e-07	-0.0	0.00143035	0.00026384	2.05e-06	705.64385622	700.37254154	704.28299552	-0.08519651	0.07500574	-0.31897531
0.42879	231.34493	2e-08	4.203e-05	0.0003144	1.7e-07	-0.0	0.00143035	0.00026384	2.05e-06	705.64242911	700.37370824	704.28183983	-0.08516619	0.07496447	-0.31897439
0.42885	231.35961	2e-08	4.202e-05	0.0003144	1.7e-07	-0.0	0.00143035	0.00026384	2.05e-06	705.64100227	700.37487429	704.28068418	-0.08512823	0.07491279	-0.31897323
0.4289	231.37429	2e-08	4.201e-05	0.00031441	1.7e-07	0.0	0.00143035	0.00026384	2.05e-06	705.63957578	700.37603954	704.27952859	-0.08511006	0.07488804	-0.31897267
0.42896	231.38896	2e-08	4.201e-05	0.00031442	1.7e-07	0.0	0.00143035	0.00026384	2.05e-06	705.63814944	700.3772044	704.27837303	-0.08506676	0.07482906	-0.31897135
0.42901	231.40363	2e-08	4.2e-05	0.00031443	1.7e-07	-0.0	0.00143035	0.00026384	2.05e-06	705.6367235	700.37836834	704.27721753	-0.08504918	0.07480511	-0.31897082
0.42907	231.41829	2e-08	4.199e-05	0.00031443	1.7e-07	-0.0	0.00143035	0.00026384	2.05e-06	705.63529771	700.37953191	704.27606205	-0.08501474	0.07475817	-0.31896976
0.42912	231.43295	2e-08	4.199e-05	0.00031444	1.7e-07	-0.0	0.00143035	0.00026384	2.05e-06	705.63387222	700.38069475	704.27490663	-0.08498273	0.07471453	-0.31896879
0.42918	231.44761	2e-08	4.198e-05	0.00031445	1.7e-07	0.0	0.00143035	0.00026384	2.05e-06	705.63244703	700.3818569	704.27375125	-0.0849612	0.07468517	-0.31896813
0.42923	231.46226	2e-08	4.197e-05	0.00031445	1.7e-07	0.0	0.00143035	0.00026384	2.05e-06	705.63102202	700.3830186	704.27259591	-0.08491731	0.07462533	-0.31896678
0.42929	231.47691	2e-08	4.196e-05	0.00031446	1.7e-07	-0.0	0.00143035	0.00026384	2.05e-06	705.62959741	700.38417937	704.27144063	-0.08490212	0.07460461	-0.31896632
0.42934	231.49155	2e-08	4.196e-05	0.00031447	1.7e-07	-0.0	0.00143035	0.00026384	2.05e-06	705.62817294	700.38533981	704.27028537	-0.08486388	0.07455242	-0.31896515
0.4294	231.50619	2e-08	4.195e-05	0.00031448	1.7e-07	-0.0	0.00143035	0.00026384	2.05e-06	705.62674881	700.38649944	704.26913017	-0.08483694	0.07451566	-0.31896432
0.42945	231.52082	2e-08	4.194e-05	0.00031448	1.7e-07	0.0	0.00143035	0.00026384	2.05e-06	705.62532491	700.3876585	704.26797501	-0.08481315	0.07448318	-0.31896359
0.43952	234.12449	1e-08	4.069e-05	0.00031573	1.6e-07	0.0	0.00143035	0.00026385	2.05e-06	705.36903854	700.58933981	704.05733199	-0.07962652	0.06725736	-0.31879774
0.43957	234.13831	1e-08	4.069e-05	0.00031574	1.6e-07	-0.0	0.00143035	0.00026385	2.05e-06	705.36766065	700.59038575	704.05618511	-0.07960821	0.06723135	-0.31879713
0.43963	234.15212	1e-08	4.068e-05	0.00031575	1.6e-07	-0.0	0.00143035	0.00026385	2.05e-06	705.36628293	700.59143129	704.05503827	-0.07958567	0.0671993	-0.31879638
0.43968	234.16593	1e-08	4.067e-05	0.00031575	1.6e-07	-0.0	0.00143035	0.00026385	2.05e-06	705.3649054	700.59247633	704.05389147	-0.07954103	0.06713585	-0.31879489
0.43974	234.17974	1e-08	4.067e-05	0.00031576	1.6e-07	0.0	0.00143035	0.00026385	2.05e-06	705.36352826	700.59352038	704.05274474	-0.07953142	0.06712218	-0.31879457
0.43979	234.19354	1e-08	4.066e-05	0.00031577	1.6e-07	0.0	0.00143035	0.00026385	2.05e-06	705.3621512	700.59456422	704.05159803	-0.07949491	0.06707026	-0.31879335
0.43985	234.20733	1e-08	4.065e-05	0.00031577	1.6e-07	0.0	0.00143035	0.00026385	2.05e-06	705.36077446	700.59560725	704.05045138	-0.07946963	0.06703431	-0.31879251
0.4399	234.22113	1e-08	4.065e-05	0.00031578	1.6e-07	-0.0	0.00143035	0.00026385	2.05e-06	705.35939794	700.59664972	704.04930478	-0.07944929	0.06700536	-0.31879183
0.43996	234.23491	1e-08	4.064e-05	0.00031579	1.6e-07	-0.0	0.00143035	0.00026385	2.05e-06	705.35802159	700.59769174	704.04815821	-0.07940897	0.06694798	-0.31879048
0.44001	234.2487	1e-08	4.063e-05	0.00031579	1.6e-07	0.0	0.00143035	0.00026385	2.05e-06	705.3566456	700.59873286	704.0470117	-0.07939405	0.06692675	-0.31878998
0.44007	234.26247	1e-08	4.063e-05	0.0003158	1.6e-07	0.0	0.00143035	0.00026385	2.05e-06	705.35526974	700.59977365	704.04586523	-0.07936694	0.06688816	-0.31878907
0.44012	234.27625	1e-08	4.062e-05	0.00031581	1.6e-07	0.0	0.00143035	0.00026385	2.05e-06	705.35389412	700.60081384	704.0447188	-0.07932844	0.06683335	-0.31878778
0.44018	234.29002	1e-08	4.061e-05	0.00031581	1.6e-07	-0.0	0.00143035	0.00026385	2.05e-06	705.35251883	700.60185318	704.04357243	-0.07931599	0.06681561	-0.31878737
0.44023	234.30378	1e-08	4.061e-05	0.00031582	1.6e-07	-0.0	0.00143035	0.00026385	2.05e-06	705.35114365	700.60289224	704.04242609	-0.07927736	0.06676058	-0.31878607
0.44029	234.31754	1e-08	4.06e-05	0.00031582	1.6e-07	0.0	0.00143035	0.00026385	2.05e-06	705.3497688	700.60393045	704.04127981	-0.07925691	0.06673146	-0.31878539
0.44034	234.3313	1e-08	4.06e-05	0.00031583	1.6e-07	0.0	0.00143035	0.00026385	2.05e-06	705.34839413	700.6049682	704.04013357	-0.07923445	0.06669944	-0.31878463
0.4404	234.34505	1e-08	4.059e-05	0.00031584	1.6e-07	0.0	0.00143035	0.00026385	2.05e-06	705.34701966	700.60600545	704.03898737	-0.07919247	0.06663961	-0.31878323
0.44045	234.35879	1e-08	4.058e-05	0.00031584	1.6e-07	-0.0	0.00143035	0.00026385	2.05e-06	705.34564555	700.60704177	704.03784124	-0.07918044	0.06662245	-0.31878282
0.45051	236.79798	1e-08	3.946e-05	0.00031696	1.5e-07	0.0	0.00143035	0.00026386	2.05e-06	705.09795778	700.78686374	703.8288791	-0.07447548	0.05980099	-0.31861874
0.45057	236.81089	1e-08	3.946e-05	0.00031697	1.5e-07	0.0	0.00143035	0.00026386	2.05e-06	705.0966242	700.78779355	703.82774153	-0.07443305	0.05973847	-0.3186172
0.45062	236.82379	1e-08	3.945e-05	0.00031697	1.5e-07	-0.0	0.00143035	0.00026386	2.05e-06	705.09529098	700.78872238	703.82660404	-0.07442454	0.05972592	-0.3186169
0.45068	236.83669	1e-08	3.945e-05	0.00031698	1.5e-07	-0.0	0.00143035	0.00026386	2.05e-06	705.09395783	700.78965101	703.82546656	-0.07439838	0.05968736	-0.31861595
0.45073	236.84958	1e-08	3.944e-05	0.00031699	1.5e-07	-0.0	0.00143035	0.00026386	2.05e-06	705.0926249	700.79057905	703.82432913	-0.07436138	0.05963282	-0.31861461
0.45079	236.86247	1e-08	3.944e-05	0.00031699	1.5e-07	0.0	0.00143035	0.00026386	2.05e-06	705.09129228	700.79150623	703.82319177	-0.07435221	0.05961929	-0.31861427
0.45084	236.87536	1e-08	3.943e-05	0.000317	1.5e-07	0.0	0.00143035	0.00026386	2.05e-06	705.08995974	700.79243321	703.82205443	-0.07431929	0.05957075	-0.31861308
0.4509	236.88824	1e-08	3.942e-05	0.000317	1.5e-07	0.0	0.00143035	0.00026386	2.05e-06	705.08862748	700.79335943	703.82091716	-0.07429188	0.05953032	-0.31861208
0.45095	236.90111	1e-08	3.942e-05	0.00031701	1.5e-07	-0.0	0.00143035	0.00026386	2.05e-06	705.08729545	700.79428502	703.81977993	-0.07427807	0.05950994	-0.31861158
0.45101	236.91398	1e-08	3.941e-05	0.00031701	1.5e-07	-0.0	0.00143035	0.00026386	2.05e-06	705.08596354	700.79521029	703.81864274	-0.07424224	0.05945708	-0.31861028
0.45106	236.92685	1e-08	3.941e-05	0.00031702	1.5e-07	-0.0	0.00143035	0.00026386	2.05e-06	705.08463194	700.79613474	703.81750561	-0.07422239	0.05942779	-0.31860956
0.45112	236.93971	1e-08	3.94e-05	0.00031703	1.5e-07	0.0	0.00143035	0.00026386	2.05e-06	705.0833005	700.79705873	703.81636852	-0.07420313	0.05939937	-0.31860886
0.45117	236.95256	1e-08	3.94e-05	0.00031703	1.5e-07	0.0	0.00143035	0.00026386	2.05e-06	705.08196922	700.79798228	703.81523146	-0.07416623	0.05934489	-0.31860752
0.45123	236.96541	1e-08	3.939e-05	0.00031704	1.5e-07	-0.0	0.00143035	0.00026386	2.05e-06	705.08063826	700.79890498	703.81409448	-0.07415129	0.05932285	-0.31860697
0.45128	236.97826	1e-08	3.938e-05	0.00031704	1.5e-07	-0.0	0.00143035	0.00026386	2.05e-06	705.07930742	700.79982734	703.81295753	-0.07412991	0.05929128	-0.3186062
0.45134	236.9911	1e-08	3.938e-05	0.00031705	1.5e-07	-0.0	0.00143035	0.00026386	2.05e-06	705.07797677	700.80074921	703.81182061	-0.07409034	0.05923283	-0.31860476
0.45139	237.00394	1e-08	3.937e-05	0.00031705	1.5e-07	0.0	0.00143035	0.00026386	2.05e-06	705.07664645	700.80167017	703.81068377	-0.07407919	0.05921637	-0.31860435
0.45145	237.01678	1e-08	3.937e-05	0.00031706	1.5e-07	0.0	0.00143035	0.00026386	2.05e-06	705.07531622	700.80259087	703.80954696	-0.07405782	0.0591848	-0.31860357
0.46151	239.28629	1e-08	3.837e-05	0.00031806	1.4e-07	0.0	0.00143035	0.00026387	2.05e-06	704.83526467	700.96172712	703.60230552	-0.06972707	0.05270314	-0.31844028
0.46157	239.29826	1e-08	3.837e-05	0.00031806	1.4e-07	0.0	0.00143035	0.00026387	2.05e-06	704.83397078	700.96254642	703.60117741	-0.06970972	0.05267686	-0.31843961
0.46162	239.31022	1e-08	3.836e-05	0.00031807	1.4e-07	-0.0	0.00143035	0.00026387	2.05e-06	704.83267703	700.96336532	703.60004933	-0.06969327	0.05265194	-0.31843897
0.46168	239.32217	1e-08	3.836e-05	0.00031807	1.4e-07	-0.0	0.00143035	0.00026387	2.05e-06	704.83138342	700.96418382	703.59892129	-0.06965981	0.05260124	-0.31843766
0.46173	239.33412	1e-08	3.835e-05	0.00031808	1.4e-07	-0.0	0.00143035	0.00026387	2.05e-06	704.83009008	700.96500154	703.59779331	-0.06964015	0.05257146	-0.31843689
0.46179	239.34607	1e-08	3.835e-05	0.00031808	1.4e-07	0.0	0.00143035	0.00026387	2.05e-06	704.82879691	700.96581879	703.59666538	-0.06962569	0.05254954	-0.31843633
0.46184	239.35801	1e-08	3.834e-05	0.00031809	1.4e-07	0.0	0.00143035	0.00026387	2.05e-06	704.82750385	700.9666357	703.59553748	-0.06959269	0.05249953	-0.31843504
0.4619	239.36995	1e-08	3.834e-05	0.00031809	1.4e-07	0.0	0.00143035	0.00026387	2.05e-06	704.82621106	700.96745183	703.59440964	-0.06957057	0.052466	-0.31843418
0.46195	239.38188	1e-08	3.833e-05	0.0003181	1.4e-07	-0.0	0.00143035	0.00026387	2.05e-06	704.82491846	700.96826744	703.59328185	-0.06955822	0.05244728	-0.3184337
0.46201	239.39381	1e-08	3.833e-05	0.0003181	1.4e-07	-0.0	0.00143035	0.00026387	2.05e-06	704.82362596	700.96908276	703.59215409	-0.06952572	0.05239801	-0.31843243
0.46206	239.40573	1e-08	3.832e-05	0.00031811	1.4e-07	-0.0	0.00143035	0.00026387	2.05e-06	704.82233372	700.96989731	703.59102639	-0.06950097	0.05236049	-0.31843146
0.46212	239.41765	1e-08	3.832e-05	0.00031811	1.4e-07	0.0	0.00143035	0.00026387	2.05e-06	704.82104169	700.97071128	703.58989875	-0.06949046	0.05234454	-0.31843105
0.46217	239.42956	1e-08	3.831e-05	0.00031812	1.4e-07	0.0	0.00143035	0.00026387	2.05e-06	704.81974975	700.971525	703.58877113	-0.06945931	0.0522973	-0.31842983
0.46223	239.44147	1e-08	3.83e-05	0.00031812	1.4e-07	0.0	0.00143035	0.00026387	2.05e-06	704.81845806	700.97233799	703.58764357	-0.06943137	0.05225492	-0.31842874
0.46228	239.45337	1e-08	3.83e-05	0.00031813	1.4e-07	-0.0	0.00143035	0.00026387	2.05e-06	704.8171666	700.97315031	703.58651607	-0.06942203	0.05224076	-0.31842837
0.46234	239.46527	1e-08	3.829e-05	0.00031813	1.4e-07	-0.0	0.00143035	0.00026387	2.05e-06	704.81587522	700.97396242	703.58538859	-0.06939383	0.05219797	-0.31842726
0.46239	239.47716	1e-08	3.829e-05	0.00031814	1.4e-07	-0.0	0.00143035	0.00026387	2.05e-06	704.81458407	700.97477386	703.58426117	-0.06936175	0.0521493	-0.31842601
0.46245	239.48905	1e-08	3.828e-05	0.00031814	1.4e-07	0.0	0.00143035	0.00026387	2.05e-06	704.81329318	700.97558454	703.58313381	-0.06935366	0.05213702	-0.31842569
0.47251	241.5827	1e-08	3.74e-05	0.00031902	1.4e-07	-0.0	0.00143035	0.00026387	2.05e-06	704.5800797	701.11513372	703.37761363	-0.0653516	0.04601286	-0.31826424
0.47257	241.59369	1e-08	3.74e-05	0.00031903	1.4e-07	-0.0	0.00143035	0.00026387	2.05e-06	704.57882133	701.11584891	703.37649484	-0.06533168	0.04598217	-0.31826341
0.47262	241.60467	1e-08	3.739e-05	0.00031903	1.4e-07	-0.0	0.00143035	0.00026387	2.05e-06	704.57756311	701.11656362	703.37537609	-0.06529064	0.04591892	-0.31826171
0.47268	241.61565	1e-08	3.739e-05	0.00031904	1.4e-07	0.0	0.00143035	0.00026387	2.05e-06	704.57630522	701.11727734	703.37425743	-0.06528621	0.04591209	-0.31826152
0.47273	241.62662	1e-08	3.738e-05	0.00031904	1.4e-07	0.0	0.00143035	0.00026387	2.05e-06	704.57504737	701.11799097	703.37313878	-0.06526631	0.04588142	-0.3182607
0.47279	241.63759	1e-08	3.738e-05	0.00031905	1.4e-07	0.0	0.00143035	0.00026387	2.05e-06	704.57378967	701.11870411	703.37202018	-0.06523361	0.04583102	-0.31825934
0.47284	241.64855	1e-08	3.738e-05	0.00031905	1.4e-07	0.0	0.00143035	0.00026387	2.05e-06	704.57253224	701.11941647	703.37090164	-0.06521611	0.04580404	-0.31825861
0.4729	241.65951	1e-08	3.737e-05	0.00031906	1.4e-07	-0.0	0.00143035	0.00026387	2.05e-06	704.57127494	701.12012841	703.36978315	-0.06520486	0.0457867	-0.31825814
0.47295	241.67046	1e-08	3.737e-05	0.00031906	1.4e-07	-0.0	0.00143035	0.00026387	2.05e-06	704.57001774	701.12084008	703.36866468	-0.06517768	0.0457448	-0.31825701
0.47301	241.6814	1e-08	3.736e-05	0.00031907	1.4e-07	-0.0	0.00143035	0.00026387	2.05e-06	704.56876075	701.1215511	703.36754626	-0.06514489	0.04569425	-0.31825565
0.47306	241.69235	1e-08	3.736e-05	0.00031907	1.4e-07	0.0	0.00143035	0.00026387	2.05e-06	704.56750403	701.12226133	703.36642792	-0.06513957	0.04568604	-0.31825543
0.47312	241.70328	1e-08	3.735e-05	0.00031907	1.4e-07	0.0	0.00143035	0.00026387	2.05e-06	704.56624735	701.12297143	703.3653096	-0.06511968	0.04565539	-0.3182546
0.47317	241.71422	1e-08	3.735e-05	0.00031908	1.4e-07	0.0	0.00143035	0.00026387	2.05e-06	704.56499082	701.12368106	703.36419131	-0.06508095	0.04559566	-0.31825299
0.47323	241.72514	1e-08	3.734e-05	0.00031908	1.4e-07	-0.0	0.00143035	0.00026387	2.05e-06	704.56373461	701.12438976	703.36307311	-0.06507363	0.04558437	-0.31825269
0.47328	241.73606	1e-08	3.734e-05	0.00031909	1.4e-07	-0.0	0.00143035	0.00026387	2.05e-06	704.56247845	701.12509828	703.36195493	-0.06505516	0.0455559	-0.31825192
0.47334	241.74698	1e-08	3.733e-05	0.00031909	1.4e-07	-0.0	0.00143035	0.00026387	2.05e-06	704.56122245	701.12580636	703.36083678	-0.06502449	0.0455086	-0.31825064
0.47339	241.75789	1e-08	3.733e-05	0.0003191	1.4e-07	-0.0	0.00143035	0.00026387	2.05e-06	704.55996668	701.1265137	703.35971871	-0.06500232	0.04547441	-0.31824972
0.47345	241.7688	1e-08	3.733e-05	0.0003191	1.4e-07	0.0	0.00143035	0.00026387	2.05e-06	704.5587111	701.12722051	703.35860068	-0.06499311	0.0454602	-0.31824933
0.48351	243.67907	1e-08	3.655e-05	0.00031988	1.3e-07	-0.0	0.00143035	0.00026388	2.05e-06	704.33168791	701.24820867	703.15476641	-0.06121643	0.03961932	-0.31808828
0.48357	243.68903	1e-08	3.655e-05	0.00031988	1.3e-07	0.0	0.00143035	0.00026388	2.05e-06	704.33046213	701.2488244	703.15365673	-0.06121259	0.03961336	-0.31808811
0.48362	243.69899	1e-08	3.654e-05	0.00031988	1.3e-07	0.0	0.00143035	0.00026388	2.05e-06	704.32923639	701.24944004	703.15254706	-0.06119871	0.0395919	-0.31808751
0.48368	243.70894	1e-08	3.654e-05	0.00031989	1.3e-07	0.0	0.00143035	0.00026388	2.05e-06	704.32801075	701.25005534	703.15143742	-0.06117238	0.03955115	-0.31808636
0.48373	243.71889	1e-08	3.653e-05	0.00031989	1.3e-07	0.0	0.00143035	0.00026388	2.05e-06	704.32678532	701.25067001	703.15032783	-0.06113765	0.03949739	-0.31808485
0.48379	243.72883	1e-08	3.653e-05	0.0003199	1.3e-07	-0.0	0.00143035	0.00026388	2.05e-06	704.32556016	701.25128385	703.14921833	-0.06113622	0.03949518	-0.31808478
0.48384	243.73877	1e-08	3.653e-05	0.0003199	1.3e-07	-0.0	0.00143035	0.00026388	2.05e-06	704.32433501	701.25189765	703.14810883	-0.06111679	0.03946512	-0.31808394
0.4839	243.7487	1e-08	3.652e-05	0.0003199	1.3e-07	-0.0	0.00143035	0.00026388	2.05e-06	704.32311001	701.25251098	703.14699937	-0.06108697	0.03941897	-0.31808264
0.48395	243.75863	1e-08	3.652e-05	0.00031991	1.3e-07	-0.0	0.00143035	0.00026388	2.05e-06	704.32188524	701.2531236	703.14588997	-0.06106261	0.03938127	-0.31808157
0.48401	243.76855	1e-08	3.652e-05	0.00031991	1.3e-07	0.0	0.00143035	0.00026388	2.05e-06	704.32066067	701.25373562	703.14478063	-0.06105709	0.03937274	-0.31808133
0.48406	243.77847	1e-08	3.651e-05	0.00031992	1.3e-07	0.0	0.00143035	0.00026388	2.05e-06	704.31943613	701.25434752	703.14367131	-0.06103767	0.03934269	-0.31808048
0.48412	243.78838	1e-08	3.651e-05	0.00031992	1.3e-07	0.0	0.00143035	0.00026388	2.05e-06	704.31821174	701.25495895	703.14256202	-0.06100179	0.03928716	-0.31807892
0.48417	243.79828	1e-08	3.65e-05	0.00031992	1.3e-07	0.0	0.00143035	0.00026388	2.05e-06	704.31698764	701.25556951	703.14145282	-0.06098746	0.039265	-0.31807829
0.48423	243.80818	1e-08	3.65e-05	0.00031993	1.3e-07	-0.0	0.00143035	0.00026388	2.05e-06	704.31576364	701.25617973	703.14034364	-0.060978	0.03925037	-0.31807788
0.48428	243.81808	1e-08	3.65e-05	0.00031993	1.3e-07	-0.0	0.00143035	0.00026388	2.05e-06	704.31453972	701.25678973	703.13923449	-0.06095858	0.03922032	-0.31807703
0.48434	243.82797	1e-08	3.649e-05	0.00031994	1.3e-07	-0.0	0.00143035	0.00026388	2.05e-06	704.31331595	701.25739925	703.13812538	-0.06091682	0.03915571	-0.31807521
0.48439	243.83785	1e-08	3.649e-05	0.00031994	1.3e-07	0.0	0.00143035	0.00026388	2.05e-06	704.31209251	701.25800777	703.13701636	-0.06091222	0.03914858	-0.31807501
0.48445	243.84773	1e-08	3.648e-05	0.00031994	1.3e-07	0.0	0.00143035	0.00026388	2.05e-06	704.31086909	701.25861618	703.13590736	-0.06089894	0.03912805	-0.31807443
0.49451	245.56527	1e-08	3.581e-05	0.00032062	1.3e-07	-0.0	0.00143035	0.00026388	2.05e-06	704.08954089	701.36199417	702.93368801	-0.05730153	0.03358954	-0.31791488
0.49457	245.57415	1e-08	3.581e-05	0.00032062	1.3e-07	0.0	0.00143035	0.00026388	2.05e-06	704.0883452	701.36251613	702.93258689	-0.05729822	0.03358451	-0.31791473
0.49462	245.58303	1e-08	3.58e-05	0.00032062	1.3e-07	0.0	0.00143035	0.00026388	2.05e-06	704.08714954	701.36303802	702.93148578	-0.0572792	0.03355548	-0.31791387
0.49468	245.5919	1e-08	3.58e-05	0.00032063	1.3e-07	0.0	0.00143035	0.00026388	2.05e-06	704.08595402	701.36355945	702.93038472	-0.05722853	0.03347807	-0.3179116
0.49473	245.60077	1e-08	3.58e-05	0.00032063	1.3e-07	0.0	0.00143035	0.00026388	2.05e-06	704.08475889	701.36407968	702.92928376	-0.05722853	0.03347807	-0.3179116
0.49479	245.60963	1e-08	3.579e-05	0.00032063	1.3e-07	0.0	0.00143035	0.00026388	2.05e-06	704.08356376	701.36459991	702.9281828	-0.05718931	0.03341824	-0.31790984
0.49484	245.61848	1e-08	3.579e-05	0.00032064	1.3e-07	-0.0	0.00143035	0.00026388	2.05e-06	704.08236892	701.36511921	702.92708192	-0.05714853	0.03335603	-0.31790801
0.4949	245.62733	1e-08	3.579e-05	0.00032064	1.3e-07	-0.0	0.00143035	0.00026388	2.05e-06	704.08117439	701.36563754	702.92598113	-0.05714853	0.03335603	-0.31790801
0.49495	245.63618	1e-08	3.578e-05	0.00032065	1.3e-07	-0.0	0.00143035	0.00026388	2.05e-06	704.07997987	701.36615587	702.92488034	-0.05714853	0.03335603	-0.31790801
0.49501	245.64501	1e-08	3.578e-05	0.00032065	1.3e-07	-0.0	0.00143035	0.00026388	2.05e-06	704.07878534	701.3666742	702.92377956	-0.05714186	0.03334585	-0.31790771
0.49506	245.65385	1e-08	3.578e-05	0.00032065	1.3e-07	-0.0	0.00143035	0.00026388	2.05e-06	704.07759086	701.36719237	702.92267878	-0.05712264	0.03331651	-0.31790684
0.49512	245.66267	1e-08	3.577e-05	0.00032066	1.3e-07	-0.0	0.00143035	0.00026388	2.05e-06	704.07639654	701.36771009	702.92157805	-0.05710072	0.03328306	-0.31790586
0.49517	245.67149	1e-08	3.577e-05	0.00032066	1.3e-07	-0.0	0.00143035	0.00026388	2.05e-06	704.07520237	701.36822729	702.92047736	-0.0570779	0.03324824	-0.31790483
0.49523	245.68031	1e-08	3.577e-05	0.00032066	1.3e-07	0.0	0.00143035	0.00026388	2.05e-06	704.07400839	701.36874394	702.91937672	-0.05705759	0.03321728	-0.31790392
0.49528	245.68912	1e-08	3.576e-05	0.00032067	1.3e-07	0.0	0.00143035	0.00026388	2.05e-06	704.07281455	701.36926012	702.91827613	-0.05704601	0.03319963	-0.3179034
0.49534	245.69792	1e-08	3.576e-05	0.00032067	1.3e-07	0.0	0.00143035	0.00026388	2.05e-06	704.0716208	701.36977602	702.91717556	-0.05702689	0.03317045	-0.31790254
0.49539	245.70672	1e-08	3.576e-05	0.00032067	1.3e-07	0.0	0.00143035	0.00026388	2.05e-06	704.0704272	701.37029146	702.91607503	-0.05700393	0.03313545	-0.31790151
0.49545	245.71552	1e-08	3.575e-05	0.00032068	1.3e-07	0.0	0.00143035	0.00026388	2.05e-06	704.06923378	701.37080637	702.91497455	-0.05697672	0.03309395	-0.31790029
0.50551	247.22829	1e-08	3.518e-05	0.00032125	1.2e-07	-0.0	0.00143035	0.00026389	2.05e-06	703.8532794	701.45746708	702.71425613	-0.05344605	0.02779739	-0.31774107
0.50556	247.23602	1e-08	3.517e-05	0.00032125	1.2e-07	0.0	0.00143035	0.00026389	2.05e-06	703.85211292	701.45789899	702.71316292	-0.05344605	0.02779739	-0.31774107
0.50562	247.24374	1e-08	3.517e-05	0.00032126	1.2e-07	0.0	0.00143035	0.00026389	2.05e-06	703.85094644	701.45833091	702.7120697	-0.05344605	0.02779739	-0.31774107
0.50567	247.25146	1e-08	3.517e-05	0.00032126	1.2e-07	0.0	0.00143035	0.00026389	2.05e-06	703.84977996	701.45876282	702.71097648	-0.05343669	0.02778364	-0.31774065
0.50573	247.25917	1e-08	3.517e-05	0.00032126	1.2e-07	0.0	0.00143035	0.00026389	2.05e-06	703.84861355	701.45919452	702.70988329	-0.0534195	0.02775838	-0.31773988
0.50578	247.26687	1e-08	3.516e-05	0.00032127	1.2e-07	0.0	0.00143035	0.00026389	2.05e-06	703.84744727	701.45962583	702.70879012	-0.05340399	0.02773558	-0.31773918
0.50584	247.27457	1e-08	3.516e-05	0.00032127	1.2e-07	0.0	0.00143035	0.00026389	2.05e-06	703.84628111	701.46005678	702.70769698	-0.05338543	0.02770833	-0.31773834
0.50589	247.28226	1e-08	3.516e-05	0.00032127	1.2e-07	0.0	0.00143035	0.00026389	2.05e-06	703.84511508	701.46048731	702.70660388	-0.05336764	0.02768221	-0.31773754
0.50595	247.28995	1e-08	3.515e-05	0.00032127	1.2e-07	0.0	0.00143035	0.00026389	2.05e-06	703.8439492	701.46091744	702.70551082	-0.0533487	0.02765442	-0.31773669
0.506	247.29762	1e-08	3.515e-05	0.00032128	1.2e-07	-0.0	0.00143035	0.00026389	2.05e-06	703.84278345	701.46134713	702.70441779	-0.05333008	0.0276271	-0.31773585
0.50606	247.3053	1e-08	3.515e-05	0.00032128	1.2e-07	-0.0	0.00143035	0.00026389	2.05e-06	703.84161785	701.4617764	702.70332479	-0.05331104	0.02759917	-0.317735
0.50611	247.31297	1e-08	3.515e-05	0.00032128	1.2e-07	-0.0	0.00143035	0.00026389	2.05e-06	703.84045239	701.46220523	702.70223184	-0.05329213	0.02757142	-0.31773415
0.50617	247.32063	1e-08	3.514e-05	0.00032129	1.2e-07	-0.0	0.00143035	0.00026389	2.05e-06	703.83928708	701.46263363	702.70113892	-0.05327306	0.02754346	-0.31773329
0.50622	247.32828	1e-08	3.514e-05	0.00032129	1.2e-07	-0.0	0.00143035	0.00026389	2.05e-06	703.83812191	701.4630616	702.70004603	-0.05325405	0.02751559	-0.31773243
0.50628	247.33593	1e-08	3.514e-05	0.00032129	1.2e-07	-0.0	0.00143035	0.00026389	2.05e-06	703.83695689	701.46348913	702.69895318	-0.05323499	0.02748765	-0.31773158
0.50633	247.34357	1e-08	3.513e-05	0.00032129	1.2e-07	0.0	0.00143035	0.00026389	2.05e-06	703.83579201	701.46391623	702.69786037	-0.05321591	0.0274597	-0.31773072
0.50639	247.35121	1e-08	3.513e-05	0.0003213	1.2e-07	0.0	0.00143035	0.00026389	2.05e-06	703.83462727	701.4643429	702.6967676	-0.05319683	0.02743175	-0.31772986
0.50644	247.35884	1e-08	3.513e-05	0.0003213	1.2e-07	-0.0	0.00143035	0.00026389	2.05e-06	703.83346268	701.46476913	702.69567486	-0.05317774	0.0274038	-0.317729
0.5065	247.36647	1e-08	3.513e-05	0.0003213	1.2e-07	-0.0	0.00143035	0.00026389	2.05e-06	703.83229824	701.46519492	702.69458215	-0.05315865	0.02737586	-0.31772814
0.51651	248.65066	1e-08	3.465e-05	0.00032178	1.2e-07	0.0	0.00143035	0.00026389	2.05e-06	703.62283754	701.53022942	702.49756133	-0.0496104	0.00944828	-0.31757342
0.51656	248.65713	1e-08	3.465e-05	0.00032178	1.2e-07	0.0	0.00143035	0.00026389	2.05e-06	703.62170123	701.53037622	702.49652306	-0.04958958	0.00943913	-0.31757261
0.51662	248.6636	1e-08	3.465e-05	0.00032178	1.2e-07	0.0	0.00143035	0.00026389	2.05e-06	703.62056512	701.53052289	702.49548475	-0.04956774	0.00942953	-0.31757175
0.51667	248.67005	1e-08	3.464e-05	0.00032178	1.2e-07	0.0	0.00143035	0.00026389	2.05e-06	703.6194292	701.5306694	702.49444639	-0.04954254	0.00941845	-0.31757077
0.51673	248.6765	1e-08	3.464e-05	0.00032179	1.2e-07	0.0	0.00143035	0.00026389	2.05e-06	703.61829351	701.53081574	702.49340799	-0.04948415	0.00939281	-0.31756848
0.51678	248.68294	1e-08	3.464e-05	0.00032179	1.2e-07	0.0	0.00143035	0.00026389	2.05e-06	703.61715835	701.53096168	702.49236948	-0.04948341	0.00939249	-0.31756845
0.51684	248.68938	1e-08	3.464e-05	0.00032179	1.2e-07	0.0	0.00143035	0.00026389	2.05e-06	703.61602319	701.53110761	702.49133096	-0.04946172	0.00938297	-0.3175676
0.51689	248.69581	1e-08	3.463e-05	0.00032179	1.2e-07	-0.0	0.00143035	0.00026389	2.05e-06	703.61488823	701.5312534	702.4902924	-0.04942956	0.00936886	-0.31756634
0.51695	248.70223	1e-08	3.463e-05	0.0003218	1.2e-07	-0.0	0.00143035	0.00026389	2.05e-06	703.61375357	701.53139897	702.48925378	-0.04942956	0.00936886	-0.31756634
0.517	248.70865	1e-08	3.463e-05	0.0003218	1.2e-07	-0.0	0.00143035	0.00026389	2.05e-06	703.6126189	701.53154454	702.48821515	-0.04938542	0.00934951	-0.31756462
0.51706	248.71506	1e-08	3.463e-05	0.0003218	1.2e-07	-0.0	0.00143035	0.00026389	2.05e-06	703.61148463	701.53168981	702.48717644	-0.04937569	0.00934524	-0.31756424
0.51711	248.72146	1e-08	3.462e-05	0.0003218	1.2e-07	-0.0	0.00143035	0.00026389	2.05e-06	703.61035045	701.53183501	702.48613772	-0.04936975	0.00934264	-0.317564
0.51717	248.72786	1e-08	3.462e-05	0.00032181	1.2e-07	-0.0	0.00143035	0.00026389	2.05e-06	703.60921632	701.53198017	702.48509898	-0.04934192	0.00933045	-0.31756292
0.51722	248.73425	1e-08	3.462e-05	0.00032181	1.2e-07	-0.0	0.00143035	0.00026389	2.05e-06	703.60808244	701.53212515	702.48406018	-0.04932802	0.00932435	-0.31756237
0.51728	248.74063	1e-08	3.462e-05	0.00032181	1.2e-07	-0.0	0.00143035	0.00026389	2.05e-06	703.60694869	701.53227002	702.48302136	-0.04931411	0.00931826	-0.31756183
0.51733	248.74701	1e-08	3.462e-05	0.00032181	1.2e-07	0.0	0.00143035	0.00026389	2.05e-06	703.60581507	701.53241481	702.48198251	-0.04929684	0.0093107	-0.31756115
0.51739	248.75338	1e-08	3.461e-05	0.00032182	1.2e-07	0.0	0.00143035	0.00026389	2.05e-06	703.6046816	701.53255947	702.48094363	-0.04927653	0.00930181	-0.31756036
0.51744	248.75974	1e-08	3.461e-05	0.00032182	1.2e-07	0.0	0.00143035	0.00026389	2.05e-06	703.60354832	701.532704	702.47990471	-0.04925571	0.0092927	-0.31755955
0.5175	248.7661	1e-08	3.461e-05	0.00032182	1.2e-07	0.0	0.00143035	0.00026389	2.05e-06	703.60241522	701.53284838	702.47886575	-0.04923495	0.00928362	-0.31755873
0.52751	249.80704	1e-08	3.423e-05	0.0003222	1.2e-07	-0.0	0.00143035	0.0002639	2.05e-06	703.39940467	701.55677481	702.2890642	-0.04530221	0.00763439	-0.31740967
0.52756	249.81209	1e-08	3.423e-05	0.0003222	1.2e-07	-0.0	0.00143035	0.0002639	2.05e-06	703.39830763	701.55689343	702.28801721	-0.04527938	0.00762538	-0.31740885
0.52762	249.81714	1e-08	3.423e-05	0.0003222	1.2e-07	-0.0	0.00143035	0.0002639	2.05e-06	703.3972108	701.5570119	702.28697017	-0.04525653	0.00761636	-0.31740802
0.52767	249.82218	1e-08	3.423e-05	0.0003222	1.2e-07	-0.0	0.00143035	0.0002639	2.05e-06	703.39611418	701.55713024	702.28592308	-0.0452337	0.00760734	-0.3174072
0.52773	249.82721	1e-08	3.423e-05	0.0003222	1.2e-07	0.0	0.00143035	0.0002639	2.05e-06	703.39501779	701.55724843	702.28487594	-0.04521086	0.00759832	-0.31740638
0.52778	249.83223	1e-08	3.422e-05	0.0003222	1.2e-07	0.0	0.00143035	0.0002639	2.05e-06	703.3939216	701.55736649	702.28382875	-0.04518798	0.00758931	-0.31740556
0.52784	249.83725	1e-08	3.422e-05	0.00032221	1.2e-07	0.0	0.00143035	0.0002639	2.05e-06	703.39282564	701.5574844	702.28278152	-0.04516508	0.00758029	-0.31740473
0.52789	249.84226	1e-08	3.422e-05	0.00032221	1.2e-07	0.0	0.00143035	0.0002639	2.05e-06	703.39172988	701.55760218	702.28173423	-0.04514213	0.00757127	-0.31740391
0.52795	249.84726	1e-08	3.422e-05	0.00032221	1.2e-07	0.0	0.00143035	0.0002639	2.05e-06	703.39063435	701.55771981	702.2806869	-0.04511916	0.00756226	-0.31740309
0.528	249.85225	1e-08	3.422e-05	0.00032221	1.2e-07	0.0	0.00143035	0.0002639	2.05e-06	703.38953903	701.5578373	702.27963951	-0.04509621	0.00755324	-0.31740227
0.52806	249.85723	1e-08	3.421e-05	0.00032221	1.2e-07	-0.0	0.00143035	0.0002639	2.05e-06	703.38844393	701.55795466	702.27859208	-0.04507325	0.00754422	-0.31740144
0.52811	249.86221	1e-08	3.421e-05	0.00032222	1.2e-07	-0.0	0.00143035	0.0002639	2.05e-06	703.38734905	701.55807187	702.2775446	-0.04505025	0.00753521	-0.31740062
0.52817	249.86718	1e-08	3.421e-05	0.00032222	1.2e-07	-0.0	0.00143035	0.0002639	2.05e-06	703.38625439	701.55818895	702.27649707	-0.04502722	0.00752619	-0.3173998
0.52822	249.87214	1e-08	3.421e-05	0.00032222	1.2e-07	-0.0	0.00143035	0.0002639	2.05e-06	703.38515994	701.55830588	702.27544949	-0.04500414	0.00751717	-0.31739897
0.52828	249.8771	1e-08	3.421e-05	0.00032222	1.2e-07	-0.0	0.00143035	0.0002639	2.05e-06	703.38406571	701.55842267	702.27440186	-0.04498104	0.00750816	-0.31739815
0.52833	249.88205	1e-08	3.421e-05	0.00032222	1.2e-07	-0.0	0.00143035	0.0002639	2.05e-06	703.38297171	701.55853933	702.27335419	-0.04495797	0.00749914	-0.31739733
0.52839	249.88698	1e-08	3.42e-05	0.00032222	1.2e-07	0.0	0.00143035	0.0002639	2.05e-06	703.38187792	701.55865584	702.27230646	-0.04493489	0.00749012	-0.31739651
0.52844	249.89192	1e-08	3.42e-05	0.00032223	1.2e-07	0.0	0.00143035	0.0002639	2.05e-06	703.38078435	701.55877221	702.27125868	-0.04491175	0.0074811	-0.31739568
0.5285	249.89684	1e-08	3.42e-05	0.00032223	1.2e-07	0.0	0.00143035	0.0002639	2.05e-06	703.379691	701.55888845	702.27021085	-0.0448886	0.00747209	-0.31739486
0.53851	250.65523	1e-08	3.393e-05	0.0003225	1.1e-07	-0.0	0.00143035	0.0002639	2.05e-06	703.18496319	701.57769934	702.07855926	-0.04006708	0.00581531	-0.31724433
0.53856	250.65858	1e-08	3.393e-05	0.0003225	1.1e-07	-0.0	0.00143035	0.0002639	2.05e-06	703.18392167	701.57778968	702.0775001	-0.04003507	0.00580599	-0.3172435
0.53862	250.66192	1e-08	3.393e-05	0.0003225	1.1e-07	0.0	0.00143035	0.0002639	2.05e-06	703.18288054	701.57787989	702.07644086	-0.04000325	0.00579668	-0.31724267
0.53867	250.66525	1e-08	3.393e-05	0.0003225	1.1e-07	0.0	0.00143035	0.0002639	2.05e-06	703.18183981	701.57796995	702.07538154	-0.03997142	0.00578736	-0.31724184
0.53873	250.66857	1e-08	3.393e-05	0.0003225	1.1e-07	0.0	0.00143035	0.0002639	2.05e-06	703.18079947	701.57805986	702.07432213	-0.0399396	0.00577805	-0.317241
0.53878	250.67188	1e-08	3.393e-05	0.0003225	1.1e-07	0.0	0.00143035	0.0002639	2.05e-06	703.17975952	701.57814963	702.07326265	-0.03990652	0.00576867	-0.31724017
0.53884	250.67519	1e-08	3.393e-05	0.0003225	1.1e-07	0.0	0.00143035	0.0002639	2.05e-06	703.17871999	701.57823926	702.07220308	-0.03987415	0.00575933	-0.31723934
0.53889	250.67848	1e-08	3.392e-05	0.0003225	1.1e-07	0.0	0.00143035	0.0002639	2.05e-06	703.17768086	701.57832873	702.07114343	-0.03984186	0.00574999	-0.31723851
0.53895	250.68176	1e-08	3.392e-05	0.00032251	1.1e-07	0.0	0.00143035	0.0002639	2.05e-06	703.17664213	701.57841807	702.07008369	-0.03980956	0.00574066	-0.31723768
0.539	250.68503	1e-08	3.392e-05	0.00032251	1.1e-07	0.0	0.00143035	0.0002639	2.05e-06	703.1756038	701.57850726	702.06902387	-0.03977726	0.00573132	-0.31723684
0.53906	250.68829	1e-08	3.392e-05	0.00032251	1.1e-07	0.0	0.00143035	0.0002639	2.05e-06	703.17456588	701.5785963	702.06796397	-0.03974354	0.00572191	-0.31723601
0.53911	250.69155	1e-08	3.392e-05	0.00032251	1.1e-07	0.0	0.00143035	0.0002639	2.05e-06	703.17352839	701.5786852	702.06690398	-0.03971077	0.00571255	-0.31723518
0.53917	250.69479	1e-08	3.392e-05	0.00032251	1.1e-07	0.0	0.00143035	0.0002639	2.05e-06	703.17249131	701.57877395	702.06584391	-0.03967799	0.00570319	-0.31723435
0.53922	250.69802	1e-08	3.392e-05	0.00032251	1.1e-07	0.0	0.00143035	0.0002639	2.05e-06	703.17145464	701.57886256	702.06478375	-0.03964521	0.00569383	-0.31723351
0.53928	250.70124	1e-08	3.392e-05	0.00032251	1.1e-07	0.0	0.00143035	0.0002639	2.05e-06	703.17041839	701.57895102	702.06372351	-0.03961229	0.00568446	-0.31723268
0.53933	250.70446	1e-08	3.392e-05	0.00032251	1.1e-07	0.0	0.00143035	0.0002639	2.05e-06	703.16938255	701.57903933	702.06266318	-0.03957802	0.00567502	-0.31723185
0.53939	250.70766	1e-08	3.391e-05	0.00032251	1.1e-07	0.0	0.00143035	0.0002639	2.05e-06	703.16834715	701.5791275	702.06160277	-0.03954471	0.00566563	-0.31723101
0.53944	250.71085	1e-08	3.391e-05	0.00032252	1.1e-07	0.0	0.00143035	0.0002639	2.05e-06	703.16731218	701.57921553	702.06054226	-0.03951139	0.00565625	-0.31723018
0.5395	250.71403	1e-08	3.391e-05	0.00032252	1.1e-07	0.0	0.00143035	0.0002639	2.05e-06	703.16627763	701.5793034	702.05948167	-0.03947808	0.00564686	-0.31722935
0.54951	251.09238	1e-08	3.378e-05	0.00032265	1.1e-07	-0.0	0.00143035	0.0002639	2.05e-06	702.99151239	701.59262152	701.86406311	-0.02575729	0.00346351	-0.31707585
0.54956	251.09296	1e-08	3.378e-05	0.00032265	1.1e-07	-0.0	0.00143035	0.0002639	2.05e-06	702.99074862	701.59267533	701.86295982	-0.0254104	0.00343334	-0.31707498
0.54962	251.0935	1e-08	3.378e-05	0.00032265	1.1e-07	-0.0	0.00143035	0.0002639	2.05e-06	702.98999382	701.59272867	701.86185536	-0.02503371	0.00340112	-0.31707412
0.54967	251.09401	1e-08	3.378e-05	0.00032265	1.1e-07	-0.0	0.00143035	0.0002639	2.05e-06	702.98924883	701.5927815	701.86074961	-0.02462139	0.00336643	-0.31707325
0.54973	251.09449	1e-08	3.378e-05	0.00032265	1.1e-07	-0.0	0.00143035	0.0002639	2.05e-06	702.98851469	701.5928338	701.85964245	-0.02416511	0.00332869	-0.31707238
0.54978	251.09494	1e-08	3.378e-05	0.00032265	1.1e-07	-0.0	0.00143035	0.0002639	2.05e-06	702.98779266	701.59288552	701.85853372	-0.0236549	0.00328719	-0.3170715
0.54984	251.09535	1e-08	3.378e-05	0.00032265	1.1e-07	-0.0	0.00143035	0.0002639	2.05e-06	702.98708431	701.59293659	701.85742325	-0.02307268	0.00324066	-0.31707063
0.54989	251.09572	1e-08	3.378e-05	0.00032265	1.1e-07	-0.0	0.00143035	0.0002639	2.05e-06	702.98639175	701.59298693	701.85631077	-0.02239318	0.00318729	-0.31706976
0.54995	251.09605	1e-08	3.378e-05	0.00032265	1.1e-07	-0.0	0.00143035	0.0002639	2.05e-06	702.9857178	701.59303645	701.85519595	-0.02157271	0.00312397	-0.31706888
0.55	251.09633	1e-08	3.378e-05	0.00032265	1.1e-07	-0.0	0.00143035	0.0002639	2.05e-06	702.98506664	701.59308498	701.8540783	1606.83728532	141.90455398	180.49044539
