# Supplementary material for: Dataset for the simulated biomass pyrolysis in rotary kilns with varying particle residence time distributions
Source: Data Brief. 2021 Nov 23;39:107603. doi: 10.1016/j.dib.2021.107603 (PMC8633881; doi:10.1016/j.dib.2021.107603)
Supplement: Supplementary Data S1 — Supplementary Raw Research Data. This is open data under the CC BY license http://creativecommons.org/licenses/by/4.0/ [file mmc1.zip › supplementary/109/logFiles/log_Pe90]

l,m	Tau,s	F_w,kg/s	F_is,kg/s	F_c,kg/s	F_rt,kg/s	F_w_wet,kg/s	F_it,kg/s	F_g,kg/s	F_H2O_g,kg/s	T_b,K	T_g,K	T_w,K	q_bed,kW/m	q_gas,kW/m	q_loss,kW/m
5e-05	0.02237	0.0	0.0	0.0	0.0	0.00205261	0.0	0.0	0.0	298.78889918	299.6131912	832.98077921	42.88254222	1.84750353	-0.41998876
0.00011	0.0671	0.0	0.0	0.0	0.0	0.00205261	0.0	0.0	0.0	299.42666511	301.07425701	832.8117958	42.82162759	1.84520022	-0.41985613
0.00016	0.11183	0.0	0.0	0.0	0.0	0.00205261	0.0	0.0	0.0	300.06330026	302.53318811	832.64304949	42.76080595	1.84288278	-0.41972369
0.00022	0.15655	0.0	0.0	0.0	0.0	0.00205261	0.0	0.0	0.0	300.6988072	303.98997471	832.47454	42.70008526	1.84054986	-0.41959145
0.00027	0.20127	0.0	0.0	0.0	0.0	0.00205261	0.0	0.0	0.0	301.3331887	305.44460607	832.30626698	42.63944347	1.83820523	-0.41945936
0.00033	0.24598	0.0	0.0	0.0	0.0	0.00205261	0.0	0.0	0.0	301.96644695	306.8970741	832.13823021	42.57891116	1.83584359	-0.4193275
0.00038	0.29069	0.0	0.0	0.0	0.0	0.00205261	0.0	0.0	0.0	302.59858494	308.34736707	831.97042931	42.51846299	1.83346935	-0.41919581
0.00044	0.3354	0.0	0.0	0.0	0.0	0.00205261	0.0	0.0	0.0	303.229605	309.79547623	831.80286404	42.45810014	1.8310823	-0.41906428
0.00049	0.3801	0.0	0.0	0.0	0.0	0.00205261	0.0	0.0	0.0	303.85950946	311.24139274	831.63553412	42.3978273	1.82868161	-0.41893294
0.0105	8.44232	5.1e-07	0.0	0.0	0.0	0.0020521	0.0	0.0	0.0	402.1923211	529.53320005	804.82005831	32.81512685	1.20238946	-0.39788713
0.01056	8.48622	5.2e-07	0.0	0.0	0.0	0.00205209	0.0	0.0	0.0	402.6538924	530.45295669	804.6912515	32.76930222	1.19831994	-0.39778603
0.01061	8.53011	5.4e-07	0.0	0.0	0.0	0.00205207	0.0	0.0	0.0	403.11470728	531.36947783	804.5626318	32.72354648	1.19424744	-0.39768509
0.01067	8.574	5.6e-07	0.0	0.0	0.0	0.00205205	0.0	0.0	0.0	403.57476729	532.28276252	804.43419897	32.67785757	1.19017384	-0.39758429
0.01072	8.61789	5.8e-07	0.0	0.0	0.0	0.00205203	0.0	0.0	0.0	404.03407392	533.1928111	804.30595277	32.6322354	1.18609919	-0.39748364
0.01078	8.66177	6e-07	0.0	0.0	0.0	0.00205201	0.0	0.0	0.0	404.49262865	534.09962397	804.17789294	32.58667993	1.18202354	-0.39738314
0.01083	8.70564	6.2e-07	0.0	0.0	0.0	0.00205199	0.0	0.0	0.0	404.95043297	535.00320157	804.05001925	32.54119108	1.17794698	-0.39728278
0.01089	8.74952	6.4e-07	0.0	0.0	0.0	0.00205197	0.0	0.0	0.0	405.40748836	535.90354439	803.92233144	32.49576877	1.17386954	-0.39718258
0.01094	8.79338	6.6e-07	0.0	0.0	0.0	0.00205195	0.0	0.0	0.0	405.86379628	536.80065296	803.79482926	32.45040707	1.1697967	-0.3970825
0.011	8.83725	6.8e-07	0.0	0.0	0.0	0.00205193	0.0	0.0	0.0	406.319358	537.69453163	803.66751248	32.40511374	1.16572131	-0.39698258
0.01105	8.8811	7.1e-07	0.0	0.0	0.0	0.0020519	0.0	0.0	0.0	406.77417508	538.58517976	803.54038085	32.35988693	1.16164508	-0.39688281
0.01111	8.92496	7.3e-07	0.0	0.0	0.0	0.00205188	0.0	0.0	0.0	407.22824897	539.47259788	803.41343412	32.31472575	1.15756883	-0.39678318
0.01116	8.96881	7.5e-07	0.0	0.0	0.0	0.00205186	0.0	0.0	0.0	407.68158113	540.35678714	803.28667204	32.26963008	1.15349267	-0.39668369
0.01122	9.01266	7.8e-07	0.0	0.0	0.0	0.00205183	0.0	0.0	0.0	408.13417298	541.23774872	803.16009437	32.22459979	1.1494167	-0.39658435
0.01127	9.0565	8e-07	0.0	0.0	0.0	0.00205181	0.0	0.0	0.0	408.58602598	542.1154839	803.03370087	32.17963479	1.14534102	-0.39648515
0.01133	9.10033	8.3e-07	0.0	0.0	0.0	0.00205178	0.0	0.0	0.0	409.03714155	542.98999403	802.90749127	32.13473494	1.14126575	-0.3963861
0.01138	9.14417	8.6e-07	0.0	0.0	0.0	0.00205175	0.0	0.0	0.0	409.48752111	543.86128052	802.78146535	32.08989837	1.13719273	-0.39628719
0.01144	9.18799	8.9e-07	0.0	0.0	0.0	0.00205173	0.0	0.0	0.0	409.93716603	544.72934603	802.65562286	32.04512762	1.13311943	-0.39618843
0.01149	9.23182	9.1e-07	0.0	0.0	0.0	0.0020517	0.0	0.0	0.0	410.38607776	545.59419154	802.52996354	32.00042159	1.12904696	-0.39608981
0.0215	17.1362	6.902e-05	0.0	0.0	0.0	0.00198352	0.0	0.0	7e-08	481.14786082	653.89715844	782.46184355	24.83685689	0.48922455	-0.38033984
0.02156	17.17924	7.025e-05	0.0	0.0	0.0	0.00198229	0.0	0.0	7e-08	481.48263653	654.25827103	782.36563192	24.80234827	0.48658733	-0.38026433
0.02161	17.22227	7.149e-05	0.0	0.0	0.0	0.00198105	0.0	0.0	7e-08	481.81687939	654.61728553	782.26955959	24.7678881	0.48396141	-0.38018893
0.02167	17.2653	7.276e-05	0.0	0.0	0.0	0.00197978	0.0	0.0	7e-08	482.15059019	654.97420973	782.17362635	24.73347632	0.48134677	-0.38011364
0.02172	17.30833	7.404e-05	0.0	0.0	0.0	0.0019785	0.0	0.0	7e-08	482.48376974	655.32905144	782.07783197	24.69911287	0.47874343	-0.38003846
0.02178	17.35135	7.534e-05	0.0	0.0	0.0	0.0019772	0.0	0.0	8e-08	482.81641885	655.68181844	781.98217622	24.66479766	0.47615146	-0.37996338
0.02183	17.39437	7.666e-05	0.0	0.0	0.0	0.00197588	0.0	0.0	8e-08	483.14853832	656.0325186	781.88665889	24.63053064	0.47357083	-0.37988842
0.02189	17.43739	7.799e-05	0.0	0.0	0.0	0.00197454	0.0	0.0	8e-08	483.48012896	656.38115977	781.79127975	24.59631177	0.47100143	-0.37981356
0.02194	17.4804	7.935e-05	0.0	0.0	0.0	0.00197318	0.0	0.0	8e-08	483.81119156	656.72774962	781.69603858	24.56214099	0.46844332	-0.37973881
0.022	17.5234	8.073e-05	0.0	0.0	0.0	0.0019718	0.0	0.0	8e-08	484.14172691	657.07229592	781.60093515	24.52801822	0.46589651	-0.37966417
0.02205	17.56641	8.212e-05	0.0	0.0	0.0	0.00197041	0.0	0.0	8e-08	484.4717358	657.41480643	781.50596925	24.49394341	0.46336099	-0.37958964
0.02211	17.6094	8.354e-05	0.0	0.0	0.0	0.00196899	0.0	0.0	8e-08	484.80121904	657.7552889	781.41114065	24.4599165	0.46083676	-0.37951522
0.02216	17.6524	8.497e-05	0.0	0.0	0.0	0.00196755	0.0	0.0	9e-08	485.13017739	658.09375107	781.31644912	24.42593742	0.45832382	-0.3794409
0.02222	17.69539	8.643e-05	0.0	0.0	0.0	0.0019661	0.0	0.0	9e-08	485.45861166	658.43020067	781.22189445	24.39200611	0.45582215	-0.37936669
0.02227	17.73837	8.79e-05	0.0	0.0	0.0	0.00196462	0.0	0.0	9e-08	485.78652262	658.76464544	781.12747642	24.35812252	0.45333175	-0.37929259
0.02233	17.78135	8.94e-05	0.0	0.0	0.0	0.00196312	0.0	0.0	9e-08	486.11391106	659.09709308	781.03319481	24.32428659	0.45085263	-0.37921859
0.02238	17.82433	9.091e-05	0.0	0.0	0.0	0.00196161	0.0	0.0	9e-08	486.44077775	659.42755129	780.93904938	24.29049825	0.44838477	-0.37914471
0.02244	17.8673	9.245e-05	0.0	0.0	0.0	0.00196007	0.0	0.0	9e-08	486.76712348	659.75602778	780.84503993	24.2567574	0.44592827	-0.37907092
0.02249	17.91027	9.401e-05	0.0	0.0	0.0	0.00195851	0.0	0.0	9e-08	487.09294902	660.08253037	780.75116623	24.22306403	0.44348304	-0.37899725
0.0325	25.6604	0.00088769	9e-08	0.0	0.0	0.00116386	7e-08	1e-08	8.9e-07	538.47760625	693.93646288	765.71457581	18.82489176	0.16590245	-0.3671959
0.03256	25.7026	0.0008949	9e-08	0.0	0.0	0.00115664	7e-08	1e-08	9e-07	538.72063144	694.018286	765.6421245	18.79894823	0.16513884	-0.36713904
0.03261	25.7448	0.00090213	1e-07	0.0	0.0	0.0011494	7e-08	1e-08	9e-07	538.96327677	694.09931024	765.56977336	18.77304149	0.16438164	-0.36708225
0.03267	25.78699	0.00090937	1e-07	0.0	0.0	0.00114215	7e-08	1e-08	9.1e-07	539.20554314	694.17953976	765.49752222	18.74717149	0.16363082	-0.36702555
0.03272	25.82918	0.00091663	1e-07	0.0	0.0	0.00113487	8e-08	1e-08	9.2e-07	539.44743145	694.2589787	765.42537094	18.72133813	0.16288636	-0.36696892
0.03278	25.87136	0.00092391	1e-07	0.0	0.0	0.00112759	8e-08	1e-08	9.3e-07	539.6889426	694.33763112	765.35331934	18.69554136	0.16214823	-0.36691237
0.03283	25.91354	0.0009312	1.1e-07	0.0	0.0	0.00112028	8e-08	1e-08	9.3e-07	539.9300775	694.41550107	765.28136726	18.6697811	0.16141642	-0.36685589
0.03289	25.95572	0.0009385	1.1e-07	0.0	0.0	0.00111297	8e-08	1e-08	9.4e-07	540.17083705	694.49259253	765.20951455	18.64405731	0.16069111	-0.3667995
0.03294	25.99789	0.00094582	1.1e-07	0.0	0.0	0.00110564	8e-08	1e-08	9.5e-07	540.4112221	694.56890938	765.13776104	18.61836986	0.15997189	-0.36674318
0.033	26.04006	0.00095315	1.1e-07	0.0	0.0	0.00109829	9e-08	1e-08	9.5e-07	540.6512336	694.64445556	765.06610657	18.5927187	0.15925891	-0.36668695
0.03305	26.08222	0.0009605	1.2e-07	0.0	0.0	0.00109094	9e-08	1e-08	9.6e-07	540.89087246	694.71923493	764.99455098	18.56710376	0.15855214	-0.36663079
0.03311	26.12438	0.00096785	1.2e-07	0.0	0.0	0.00108357	9e-08	1e-08	9.7e-07	541.13013959	694.79325128	764.92309412	18.54152496	0.15785155	-0.3665747
0.03316	26.16653	0.00097522	1.2e-07	0.0	0.0	0.00107618	9e-08	1e-08	9.8e-07	541.3690359	694.86650838	764.85173583	18.51598224	0.15715711	-0.3665187
0.03322	26.20868	0.0009826	1.2e-07	0.0	0.0	0.00106879	1e-07	1e-08	9.8e-07	541.6075623	694.93900993	764.78047595	18.49047552	0.15646881	-0.36646277
0.03327	26.25083	0.00098999	1.3e-07	0.0	0.0	0.00106139	1e-07	1e-08	9.9e-07	541.84571971	695.01075959	764.70931431	18.46500472	0.15578662	-0.36640692
0.03333	26.29297	0.00099739	1.3e-07	0.0	0.0	0.00105398	1e-07	1e-08	1e-06	542.08350904	695.08176098	764.63825077	18.43956977	0.15511051	-0.36635114
0.03338	26.33511	0.0010048	1.3e-07	0.0	0.0	0.00104655	1e-07	1e-08	1.01e-06	542.3209312	695.15201764	764.56728516	18.41417059	0.15444046	-0.36629544
0.03344	26.37725	0.00101222	1.3e-07	0.0	0.0	0.00103912	1.1e-07	1e-08	1.01e-06	542.55798711	695.22153311	764.49641733	18.38880711	0.15377644	-0.36623982
0.03349	26.41938	0.00101965	1.4e-07	0.0	0.0	0.00103168	1.1e-07	2e-08	1.02e-06	542.79467769	695.29031084	764.42564712	18.36347929	0.15311849	-0.36618428
0.0435	34.01838	0.00197188	2.41e-06	0.0	3e-08	7.27e-05	3.13e-06	4.7e-07	1.98e-06	580.5958599	696.81213807	753.02590245	14.27433163	0.12616408	-0.357237
0.04356	34.05976	0.00197352	2.44e-06	0.0	3e-08	7.098e-05	3.18e-06	4.8e-07	1.98e-06	580.77771668	696.75938624	752.97066856	14.25440843	0.12653543	-0.35719365
0.04361	34.10113	0.00197513	2.47e-06	0.0	3e-08	6.929e-05	3.22e-06	4.9e-07	1.98e-06	580.95931014	696.70595773	752.91550801	14.23452104	0.12691247	-0.35715036
0.04367	34.1425	0.00197671	2.5e-06	0.0	3e-08	6.764e-05	3.26e-06	4.9e-07	1.98e-06	581.14064056	696.6518539	752.86042065	14.21462361	0.12729513	-0.35710712
0.04372	34.18387	0.00197825	2.53e-06	0.0	3e-08	6.601e-05	3.31e-06	5e-07	1.99e-06	581.32170759	696.59707594	752.80540648	14.19477242	0.12768345	-0.35706394
0.04378	34.22523	0.00197977	2.55e-06	0.0	3e-08	6.442e-05	3.35e-06	5.1e-07	1.99e-06	581.50251164	696.54162536	752.75046532	14.17496328	0.12807742	-0.35702082
0.04383	34.26659	0.00198125	2.58e-06	0.0	3e-08	6.285e-05	3.39e-06	5.1e-07	1.99e-06	581.68305303	696.48550369	752.69559699	14.15518661	0.128477	-0.35697775
0.04389	34.30794	0.0019827	2.61e-06	0.0	3e-08	6.132e-05	3.44e-06	5.2e-07	1.99e-06	581.86333198	696.42871248	752.64080134	14.13544267	0.12888219	-0.35693475
0.04394	34.34929	0.00198412	2.64e-06	0.0	3e-08	5.982e-05	3.48e-06	5.3e-07	1.99e-06	582.0433487	696.37125335	752.58607823	14.11573174	0.12929297	-0.35689179
0.044	34.39063	0.00198551	2.67e-06	0.0	3e-08	5.834e-05	3.53e-06	5.4e-07	1.99e-06	582.22310342	696.31312796	752.53142752	14.09605408	0.12970932	-0.3568489
0.04405	34.43198	0.00198687	2.7e-06	0.0	3e-08	5.69e-05	3.58e-06	5.4e-07	2e-06	582.40259635	696.25433804	752.47684905	14.07640993	0.13013123	-0.35680606
0.04411	34.47331	0.0019882	2.73e-06	0.0	3e-08	5.548e-05	3.62e-06	5.5e-07	2e-06	582.58182773	696.19488538	752.42234269	14.05678584	0.13055868	-0.35676328
0.04416	34.51464	0.0019895	2.76e-06	0.0	3e-08	5.409e-05	3.67e-06	5.6e-07	2e-06	582.76079759	696.13477178	752.36790834	14.03709809	0.13099163	-0.35672056
0.04422	34.55597	0.00199077	2.79e-06	0.0	3e-08	5.273e-05	3.72e-06	5.7e-07	2e-06	582.93950491	696.07399899	752.31354621	14.01749734	0.1314301	-0.35667789
0.04427	34.5973	0.00199201	2.82e-06	0.0	3e-08	5.14e-05	3.77e-06	5.7e-07	2e-06	583.11795061	696.01256905	752.25925596	13.99791759	0.13187405	-0.35663528
0.04433	34.63862	0.00199323	2.85e-06	0.0	4e-08	5.01e-05	3.82e-06	5.8e-07	2e-06	583.29613475	695.95048397	752.20503749	13.97835742	0.13232347	-0.35659273
0.04438	34.67993	0.00199442	2.88e-06	0.0	4e-08	4.882e-05	3.87e-06	5.9e-07	2e-06	583.47405736	695.8877458	752.15089071	13.95881532	0.13277833	-0.35655023
0.04444	34.72125	0.00199558	2.91e-06	0.0	4e-08	4.757e-05	3.92e-06	6e-07	2.01e-06	583.65171849	695.82435666	752.09681552	13.93928968	0.13323862	-0.35650779
0.04449	34.76256	0.00199671	2.94e-06	0.0	4e-08	4.634e-05	3.97e-06	6e-07	2.01e-06	583.82911813	695.7603187	752.04281185	13.91977881	0.13370432	-0.3564654
0.05455	42.25374	0.00200771	1.348e-05	1e-08	2.3e-07	4e-08	2.51e-05	3.99e-06	2.05e-06	612.06477599	677.33099461	743.25388069	10.75538061	0.27492387	-0.34956704
0.05461	42.2943	0.00200739	1.357e-05	1e-08	2.3e-07	4e-08	2.531e-05	4.02e-06	2.05e-06	612.1971766	677.22181222	743.21128915	10.74029344	0.27578253	-0.34953361
0.05466	42.33487	0.00200706	1.366e-05	1e-08	2.3e-07	3e-08	2.551e-05	4.05e-06	2.05e-06	612.32935567	677.11283691	743.16875098	10.72513842	0.27663995	-0.34950022
0.05472	42.37542	0.00200673	1.375e-05	1e-08	2.4e-07	3e-08	2.572e-05	4.09e-06	2.05e-06	612.46131229	677.00407248	743.12626646	10.71000439	0.27749611	-0.34946687
0.05477	42.41597	0.0020064	1.384e-05	1e-08	2.4e-07	3e-08	2.593e-05	4.12e-06	2.05e-06	612.5930467	676.89552272	743.0838355	10.69491708	0.27835098	-0.34943357
0.05483	42.45652	0.00200606	1.393e-05	1e-08	2.4e-07	3e-08	2.613e-05	4.15e-06	2.05e-06	612.72455948	676.78719138	743.04145793	10.67988008	0.27920454	-0.34940031
0.05488	42.49707	0.00200573	1.402e-05	1e-08	2.4e-07	3e-08	2.634e-05	4.19e-06	2.05e-06	612.85585124	676.67908218	742.99913357	10.66489713	0.28005677	-0.34936709
0.05494	42.53761	0.00200539	1.411e-05	1e-08	2.4e-07	3e-08	2.656e-05	4.22e-06	2.05e-06	612.98692265	676.57119877	742.95686222	10.64997217	0.28090764	-0.34933391
0.05499	42.57814	0.00200505	1.421e-05	1e-08	2.4e-07	2e-08	2.677e-05	4.26e-06	2.05e-06	613.11777442	676.4635448	742.91464367	10.63510932	0.28175712	-0.34930077
0.05505	42.61868	0.00200471	1.43e-05	1e-08	2.5e-07	2e-08	2.698e-05	4.29e-06	2.05e-06	613.24840733	676.35612385	742.87247769	10.62023055	0.2826052	-0.34926767
0.0551	42.6592	0.00200436	1.439e-05	1e-08	2.5e-07	2e-08	2.72e-05	4.33e-06	2.05e-06	613.37882114	676.2489395	742.83036435	10.60513916	0.28345187	-0.34923462
0.05516	42.69973	0.00200402	1.448e-05	1e-08	2.5e-07	2e-08	2.741e-05	4.36e-06	2.05e-06	613.50901309	676.14199531	742.78830445	10.59028357	0.28429707	-0.34920161
0.05521	42.74025	0.00200367	1.458e-05	1e-08	2.5e-07	2e-08	2.763e-05	4.4e-06	2.05e-06	613.63898617	676.03529472	742.74629711	10.57546177	0.2851408	-0.34916864
0.05527	42.78077	0.00200332	1.467e-05	1e-08	2.5e-07	2e-08	2.785e-05	4.43e-06	2.05e-06	613.7687408	675.92884117	742.7043422	10.56067323	0.28598303	-0.34913571
0.05532	42.82128	0.00200297	1.477e-05	1e-08	2.6e-07	2e-08	2.807e-05	4.47e-06	2.05e-06	613.89827737	675.82263807	742.66243962	10.5459173	0.28682373	-0.34910282
0.05538	42.86179	0.00200261	1.486e-05	1e-08	2.6e-07	2e-08	2.829e-05	4.51e-06	2.05e-06	614.02759627	675.71668879	742.62058924	10.53119324	0.2876629	-0.34906997
0.05543	42.90229	0.00200226	1.496e-05	1e-08	2.6e-07	2e-08	2.851e-05	4.54e-06	2.05e-06	614.15669789	675.61099663	742.57879095	10.51650019	0.28850049	-0.34903716
0.05549	42.94279	0.0020019	1.505e-05	1e-08	2.6e-07	2e-08	2.874e-05	4.58e-06	2.05e-06	614.28558259	675.50556488	742.53704464	10.50183721	0.2893365	-0.34900439
0.06555	50.28719	0.00189819	4e-05	1.2e-07	8.6e-07	-0.0	9.568e-05	1.571e-05	2.05e-06	634.4522393	662.31629071	735.7058509	8.14022029	0.40481112	-0.34364249
0.06561	50.32696	0.00189739	4.018e-05	1.2e-07	8.7e-07	-0.0	9.621e-05	1.58e-05	2.05e-06	634.54506303	662.2793685	735.67258319	8.1290088	0.40522622	-0.34361638
0.06566	50.36672	0.00189659	4.036e-05	1.2e-07	8.7e-07	0.0	9.674e-05	1.588e-05	2.05e-06	634.63771201	662.24278838	735.63935598	8.11781419	0.40563923	-0.3435903
0.06572	50.40648	0.00189578	4.054e-05	1.2e-07	8.8e-07	0.0	9.727e-05	1.597e-05	2.05e-06	634.73018646	662.2065491	735.60616922	8.10663666	0.4060501	-0.34356425
0.06577	50.44624	0.00189498	4.072e-05	1.2e-07	8.8e-07	-0.0	9.78e-05	1.606e-05	2.05e-06	634.82248661	662.17064946	735.57302286	8.09547607	0.40645887	-0.34353824
0.06583	50.48599	0.00189417	4.09e-05	1.2e-07	8.9e-07	-0.0	9.833e-05	1.615e-05	2.05e-06	634.91461269	662.1350882	735.53991683	8.08433237	0.40686554	-0.34351225
0.06588	50.52574	0.00189336	4.108e-05	1.3e-07	8.9e-07	-0.0	9.887e-05	1.624e-05	2.05e-06	635.00656494	662.09986408	735.50685109	8.07320567	0.4072701	-0.3434863
0.06594	50.56548	0.00189254	4.126e-05	1.3e-07	9e-07	0.0	9.94e-05	1.633e-05	2.05e-06	635.09834357	662.06497587	735.47382558	8.06209575	0.4076726	-0.34346037
0.06599	50.60522	0.00189172	4.144e-05	1.3e-07	9e-07	0.0	9.994e-05	1.642e-05	2.05e-06	635.18994883	662.03042229	735.44084023	8.05100279	0.40807299	-0.34343448
0.06605	50.64496	0.0018909	4.162e-05	1.3e-07	9.1e-07	0.0	0.00010048	1.651e-05	2.05e-06	635.28138094	661.9962021	735.407895	8.03996479	0.4084666	-0.34340869
0.0661	50.68469	0.00189008	4.18e-05	1.3e-07	9.1e-07	0.0	0.00010103	1.661e-05	2.05e-06	635.37264066	661.96231115	735.37498971	8.02893326	0.40885942	-0.34338292
0.06616	50.72442	0.00188926	4.198e-05	1.3e-07	9.2e-07	0.0	0.00010157	1.67e-05	2.05e-06	635.46372808	661.92874895	735.34212433	8.01788048	0.40925486	-0.3433571
0.06621	50.76414	0.00188843	4.217e-05	1.3e-07	9.2e-07	0.0	0.00010212	1.679e-05	2.05e-06	635.5546429	661.8955171	735.30929894	8.00682769	0.40965029	-0.34333129
0.06627	50.80386	0.0018876	4.235e-05	1.3e-07	9.2e-07	0.0	0.00010267	1.688e-05	2.05e-06	635.64538513	661.8626156	735.27651353	7.99595115	0.41002446	-0.3433058
0.06632	50.84358	0.00188676	4.254e-05	1.4e-07	9.3e-07	0.0	0.00010322	1.698e-05	2.05e-06	635.7359572	661.83003114	735.24376752	7.98500019	0.41040761	-0.34328018
0.06638	50.88329	0.00188593	4.272e-05	1.4e-07	9.3e-07	0.0	0.00010377	1.707e-05	2.05e-06	635.82635807	661.79776933	735.21106116	7.97401201	0.41079525	-0.34325448
0.06643	50.923	0.00188509	4.29e-05	1.4e-07	9.4e-07	0.0	0.00010432	1.716e-05	2.05e-06	635.91658724	661.76583299	735.17839457	7.96302383	0.41118289	-0.34322879
0.06649	50.96271	0.00188425	4.309e-05	1.4e-07	9.4e-07	0.0	0.00010488	1.726e-05	2.05e-06	636.00664471	661.73422213	735.14576775	7.95203565	0.41157054	-0.34320309
0.07655	58.16244	0.00168623	8.364e-05	7e-07	2.09e-06	0.0	0.00023793	3.997e-05	2.05e-06	649.84904905	660.06426874	729.78870515	6.20770116	0.45427174	-0.33899795
0.07661	58.20142	0.00168492	8.389e-05	7.1e-07	2.1e-06	0.0	0.00023882	4.012e-05	2.05e-06	649.91165319	660.0709873	729.76250255	6.19946045	0.45438946	-0.33897739
0.07666	58.2404	0.00168362	8.414e-05	7.1e-07	2.1e-06	-0.0	0.00023971	4.028e-05	2.05e-06	649.97413094	660.07781618	729.73633044	6.19123275	0.45450617	-0.33895684
0.07672	58.27938	0.00168231	8.439e-05	7.2e-07	2.11e-06	-0.0	0.0002406	4.043e-05	2.05e-06	650.03648254	660.0847545	729.71018876	6.18301785	0.45462192	-0.33893632
0.07677	58.31835	0.001681	8.465e-05	7.2e-07	2.12e-06	-0.0	0.00024149	4.059e-05	2.05e-06	650.09870826	660.09180145	729.68407747	6.17481555	0.45473675	-0.33891583
0.07683	58.35731	0.00167968	8.49e-05	7.3e-07	2.13e-06	-0.0	0.00024238	4.074e-05	2.05e-06	650.16080834	660.09895623	729.65799653	6.16662569	0.45485069	-0.33889536
0.07688	58.39628	0.00167837	8.515e-05	7.3e-07	2.13e-06	-0.0	0.00024328	4.089e-05	2.05e-06	650.22278304	660.1062181	729.63194589	6.15844876	0.45496365	-0.33887491
0.07694	58.43523	0.00167705	8.541e-05	7.4e-07	2.14e-06	-0.0	0.00024418	4.105e-05	2.05e-06	650.28463261	660.11358621	729.60592551	6.15028454	0.45507566	-0.33885448
0.07699	58.47419	0.00167573	8.566e-05	7.5e-07	2.15e-06	-0.0	0.00024507	4.12e-05	2.05e-06	650.3463573	660.12105975	729.57993534	6.14213281	0.45518677	-0.33883408
0.07705	58.51314	0.00167441	8.591e-05	7.5e-07	2.16e-06	-0.0	0.00024597	4.136e-05	2.05e-06	650.40795737	660.12863795	729.55397534	6.13399348	0.45529699	-0.3388137
0.0771	58.55209	0.00167309	8.617e-05	7.6e-07	2.16e-06	-0.0	0.00024687	4.151e-05	2.05e-06	650.46943306	660.13632008	729.52804546	6.12586697	0.45540625	-0.33879335
0.07716	58.59103	0.00167176	8.642e-05	7.6e-07	2.17e-06	-0.0	0.00024778	4.167e-05	2.05e-06	650.53078463	660.14410529	729.50214567	6.1177531	0.45551458	-0.33877302
0.07721	58.62997	0.00167043	8.668e-05	7.7e-07	2.18e-06	-0.0	0.00024868	4.183e-05	2.05e-06	650.59201234	660.15199281	729.47627592	6.10965161	0.45562203	-0.33875272
0.07727	58.66891	0.0016691	8.693e-05	7.7e-07	2.19e-06	-0.0	0.00024959	4.198e-05	2.05e-06	650.65311643	660.15998188	729.45043617	6.10156248	0.45572861	-0.33873243
0.07732	58.70784	0.00166777	8.719e-05	7.8e-07	2.19e-06	-0.0	0.00025049	4.214e-05	2.05e-06	650.71409716	660.16807177	729.42462636	6.09348608	0.45583423	-0.33871217
0.07738	58.74677	0.00166644	8.744e-05	7.8e-07	2.2e-06	-0.0	0.0002514	4.229e-05	2.05e-06	650.77495478	660.17626167	729.39884647	6.08542223	0.45593895	-0.33869194
0.07743	58.78569	0.0016651	8.77e-05	7.9e-07	2.21e-06	-0.0	0.00025231	4.245e-05	2.05e-06	650.83568954	660.18455081	729.37309643	6.07737086	0.45604276	-0.33867173
0.07749	58.82461	0.00166376	8.795e-05	8e-07	2.22e-06	-0.0	0.00025322	4.261e-05	2.05e-06	650.89630169	660.19293842	729.34737622	6.0693318	0.45614571	-0.33865154
0.08755	65.88155	0.00139236	0.00013709	2.5e-06	3.7e-06	-0.0	0.00043981	7.51e-05	2.05e-06	660.18530248	662.77222463	725.10070313	4.7866415	0.46322213	-0.33531812
0.08761	65.91976	0.00139077	0.00013737	2.52e-06	3.71e-06	-0.0	0.00044091	7.529e-05	2.05e-06	660.22761259	662.78948034	725.07979943	4.780542	0.4632114	-0.3353017
0.08766	65.95796	0.00138919	0.00013764	2.53e-06	3.72e-06	0.0	0.000442	7.548e-05	2.05e-06	660.26984548	662.80675036	725.05891865	4.77445534	0.46320009	-0.3352853
0.08772	65.99616	0.0013876	0.00013791	2.54e-06	3.73e-06	0.0	0.0004431	7.567e-05	2.05e-06	660.31200147	662.82403437	725.03806076	4.76838201	0.46318815	-0.33526892
0.08777	66.03435	0.00138601	0.00013819	2.56e-06	3.74e-06	0.0	0.0004442	7.587e-05	2.05e-06	660.35408091	662.84133201	725.01722571	4.76232739	0.46317533	-0.33525259
0.08783	66.07255	0.00138443	0.00013846	2.57e-06	3.74e-06	0.0	0.0004453	7.606e-05	2.05e-06	660.3960843	662.8586428	724.99641342	4.75626597	0.46316283	-0.33523624
0.08788	66.11073	0.00138284	0.00013873	2.58e-06	3.75e-06	-0.0	0.0004464	7.625e-05	2.05e-06	660.43801147	662.87596691	724.97562393	4.75025611	0.46314795	-0.33521999
0.08794	66.14892	0.00138125	0.000139	2.6e-06	3.76e-06	-0.0	0.0004475	7.645e-05	2.05e-06	660.47986376	662.89330305	724.95485705	4.74421832	0.46313436	-0.33520369
0.08799	66.1871	0.00137966	0.00013928	2.61e-06	3.77e-06	-0.0	0.0004486	7.664e-05	2.05e-06	660.52164044	662.91065192	724.93411288	4.73817867	0.46312086	-0.33518739
0.08805	66.22527	0.00137807	0.00013955	2.62e-06	3.78e-06	-0.0	0.0004497	7.683e-05	2.05e-06	660.56334147	662.92801356	724.91339142	4.73213902	0.46310736	-0.33517108
0.0881	66.26344	0.00137648	0.00013982	2.64e-06	3.79e-06	-0.0	0.0004508	7.703e-05	2.05e-06	660.60496684	662.94538798	724.89269268	4.72612968	0.46309245	-0.33515484
0.08816	66.30161	0.00137489	0.00014009	2.65e-06	3.79e-06	-0.0	0.00045191	7.722e-05	2.05e-06	660.64651735	662.96277441	724.87201655	4.72011932	0.46307759	-0.33513859
0.08821	66.33977	0.0013733	0.00014037	2.67e-06	3.8e-06	-0.0	0.00045301	7.741e-05	2.05e-06	660.68799299	662.98017288	724.85136303	4.71412716	0.46306191	-0.33512239
0.08827	66.37793	0.00137171	0.00014064	2.68e-06	3.81e-06	-0.0	0.00045411	7.761e-05	2.05e-06	660.72939422	662.99758294	724.83073206	4.70813934	0.46304602	-0.33510619
0.08832	66.41609	0.00137012	0.00014091	2.69e-06	3.82e-06	-0.0	0.00045521	7.78e-05	2.05e-06	660.77072118	663.01500447	724.81012361	4.70216067	0.46302972	-0.33509001
0.08838	66.45424	0.00136853	0.00014118	2.71e-06	3.83e-06	-0.0	0.00045632	7.799e-05	2.05e-06	660.81197409	663.03243727	724.78953767	4.69619532	0.46301281	-0.33507385
0.08843	66.49239	0.00136693	0.00014146	2.72e-06	3.84e-06	-0.0	0.00045742	7.819e-05	2.05e-06	660.85315331	663.04988101	724.76897417	4.69023157	0.46299583	-0.3350577
0.08849	66.53054	0.00136534	0.00014173	2.74e-06	3.84e-06	-0.0	0.00045853	7.838e-05	2.05e-06	660.89425888	663.06733564	724.74843312	4.68428332	0.46297815	-0.33504159
0.09855	73.44634	0.00107236	0.00018936	6.29e-06	5.27e-06	-0.0	0.00066275	0.00011452	2.05e-06	667.40099535	666.29074045	721.33798261	3.72198327	0.454722	-0.33236445
0.09861	73.48378	0.00107079	0.0001896	6.32e-06	5.28e-06	0.0	0.00066385	0.00011472	2.05e-06	667.43213441	666.30794825	721.32110648	3.71732597	0.45465642	-0.3323512
0.09866	73.52121	0.00106922	0.00018985	6.34e-06	5.29e-06	0.0	0.00066496	0.00011491	2.05e-06	667.46323669	666.32514778	721.30424807	3.71267785	0.45459059	-0.33233796
0.09872	73.55865	0.00106764	0.00019009	6.37e-06	5.3e-06	0.0	0.00066606	0.00011511	2.05e-06	667.49430245	666.34233899	721.28740736	3.70803956	0.45452449	-0.33232475
0.09877	73.59607	0.00106607	0.00019033	6.39e-06	5.3e-06	0.0	0.00066716	0.0001153	2.05e-06	667.52533199	666.35952182	721.2705843	3.70340655	0.45445824	-0.33231155
0.09883	73.6335	0.0010645	0.00019057	6.42e-06	5.31e-06	-0.0	0.00066826	0.0001155	2.05e-06	667.55632546	666.37669623	721.25377888	3.69877184	0.45439204	-0.33229835
0.09888	73.67092	0.00106293	0.00019081	6.44e-06	5.32e-06	-0.0	0.00066936	0.0001157	2.05e-06	667.58728281	666.39386223	721.23699111	3.69414634	0.45432559	-0.33228516
0.09894	73.70833	0.00106136	0.00019106	6.47e-06	5.32e-06	-0.0	0.00067046	0.00011589	2.05e-06	667.6182043	666.41101978	721.22022094	3.68952988	0.4542589	-0.33227201
0.09899	73.74575	0.00105979	0.0001913	6.49e-06	5.33e-06	-0.0	0.00067156	0.00011609	2.05e-06	667.64909022	666.42816882	721.20346835	3.68492069	0.45419201	-0.33225886
0.09905	73.78315	0.00105823	0.00019154	6.52e-06	5.34e-06	0.0	0.00067266	0.00011628	2.05e-06	667.67994077	666.44530931	721.18673331	3.6803084	0.4541252	-0.33224572
0.0991	73.82056	0.00105666	0.00019178	6.54e-06	5.35e-06	0.0	0.00067375	0.00011648	2.05e-06	667.71075586	666.46244127	721.17001583	3.67570515	0.45405815	-0.33223259
0.09916	73.85796	0.00105509	0.00019202	6.57e-06	5.35e-06	0.0	0.00067485	0.00011668	2.05e-06	667.74153576	666.47956464	721.15331588	3.67111017	0.45399089	-0.33221948
0.09921	73.89536	0.00105353	0.00019226	6.59e-06	5.36e-06	0.0	0.00067595	0.00011687	2.05e-06	667.7722807	666.49667939	721.13663343	3.66652406	0.45392338	-0.3322064
0.09927	73.93275	0.00105196	0.0001925	6.62e-06	5.37e-06	-0.0	0.00067705	0.00011707	2.05e-06	667.80299096	666.51378545	721.11996845	3.66193439	0.45385597	-0.33219331
0.09932	73.97014	0.0010504	0.00019274	6.65e-06	5.37e-06	-0.0	0.00067814	0.00011726	2.05e-06	667.83366643	666.53088286	721.10332094	3.65735336	0.45378834	-0.33218024
0.09938	74.00752	0.00104883	0.00019298	6.67e-06	5.38e-06	-0.0	0.00067924	0.00011746	2.05e-06	667.86430736	666.54797157	721.08669089	3.65278054	0.45372049	-0.33216718
0.09943	74.04491	0.00104727	0.00019322	6.7e-06	5.39e-06	-0.0	0.00068033	0.00011765	2.05e-06	667.89491399	666.56505153	721.07007825	3.64821651	0.45365241	-0.33215415
0.09949	74.08228	0.00104571	0.00019346	6.72e-06	5.39e-06	0.0	0.00068143	0.00011785	2.05e-06	667.92548659	666.58212269	721.05348299	3.64364918	0.45358441	-0.33214112
0.10955	80.8584	0.0007754	0.00023247	1.257e-05	6.46e-06	-0.0	0.00087164	0.00015203	2.05e-06	673.09837731	669.54361615	718.29044944	2.88999496	0.4395576	-0.32997217
0.1096	80.89508	0.00077402	0.00023265	1.261e-05	6.46e-06	0.0	0.00087261	0.00015221	2.05e-06	673.12509189	669.55888978	718.27675291	2.88626218	0.43947658	-0.32996141
0.10966	80.93176	0.00077265	0.00023284	1.265e-05	6.47e-06	0.0	0.00087358	0.00015238	2.05e-06	673.15179682	669.57415375	718.26307069	2.88253496	0.43939556	-0.32995067
0.10971	80.96843	0.00077128	0.00023302	1.268e-05	6.47e-06	0.0	0.00087455	0.00015256	2.05e-06	673.17849225	669.58940809	718.24940276	2.87881446	0.43931452	-0.32993995
0.10977	81.0051	0.0007699	0.00023321	1.272e-05	6.48e-06	0.0	0.00087552	0.00015273	2.05e-06	673.20517838	669.6046528	718.2357491	2.87509478	0.43923349	-0.32992923
0.10982	81.04176	0.00076853	0.00023339	1.276e-05	6.48e-06	-0.0	0.00087649	0.00015291	2.05e-06	673.23185523	669.61988788	718.22210971	2.87137717	0.43915245	-0.32991852
0.10988	81.07842	0.00076717	0.00023357	1.28e-05	6.49e-06	-0.0	0.00087745	0.00015308	2.05e-06	673.25852286	669.63511334	718.20848457	2.86766524	0.4390714	-0.32990782
0.10993	81.11508	0.0007658	0.00023376	1.284e-05	6.49e-06	-0.0	0.00087842	0.00015326	2.05e-06	673.28518143	669.6503292	718.19487368	2.86395999	0.43899035	-0.32989715
0.10999	81.15173	0.00076443	0.00023394	1.288e-05	6.5e-06	0.0	0.00087938	0.00015343	2.05e-06	673.31183114	669.66553547	718.18127699	2.86025287	0.4389093	-0.32988647
0.11004	81.18838	0.00076307	0.00023412	1.292e-05	6.5e-06	0.0	0.00088035	0.00015361	2.05e-06	673.33847192	669.68073215	718.16769452	2.85655088	0.43882824	-0.3298758
0.1101	81.22502	0.0007617	0.0002343	1.295e-05	6.5e-06	0.0	0.00088131	0.00015378	2.05e-06	673.36510393	669.69591925	718.15412624	2.8528547	0.43874718	-0.32986515
0.11015	81.26166	0.00076034	0.00023449	1.299e-05	6.51e-06	0.0	0.00088228	0.00015396	2.05e-06	673.39172732	669.71109678	718.14057215	2.849162	0.43866612	-0.32985452
0.11021	81.2983	0.00075898	0.00023467	1.303e-05	6.51e-06	-0.0	0.00088324	0.00015413	2.05e-06	673.4183422	669.72626476	718.12703222	2.84546936	0.43858506	-0.32984388
0.11026	81.33493	0.00075762	0.00023485	1.307e-05	6.52e-06	-0.0	0.0008842	0.00015431	2.05e-06	673.44494858	669.74142318	718.11350645	2.84178213	0.438504	-0.32983326
0.11032	81.37156	0.00075626	0.00023503	1.311e-05	6.52e-06	-0.0	0.00088516	0.00015448	2.05e-06	673.47154659	669.75657206	718.09999483	2.83810185	0.43842294	-0.32982267
0.11037	81.40819	0.0007549	0.00023521	1.315e-05	6.53e-06	-0.0	0.00088612	0.00015465	2.05e-06	673.49813645	669.77171142	718.08649732	2.83442104	0.43834188	-0.32981207
0.11043	81.44481	0.00075354	0.00023539	1.319e-05	6.53e-06	0.0	0.00088708	0.00015483	2.05e-06	673.52471813	669.78684126	718.07301393	2.83074357	0.43826082	-0.32980148
0.11048	81.48143	0.00075219	0.00023557	1.323e-05	6.54e-06	0.0	0.00088804	0.000155	2.05e-06	673.55129173	669.80196158	718.05954465	2.82707168	0.43817977	-0.32979091
0.12055	88.11914	0.00052659	0.000263	2.163e-05	7.11e-06	-0.0	0.00104798	0.00018425	2.05e-06	678.3714374	672.42054686	715.81930872	2.208024	0.42391733	-0.32803236
0.1206	88.15507	0.00052549	0.00026312	2.168e-05	7.11e-06	-0.0	0.00104877	0.00018439	2.05e-06	678.39798623	672.43411229	715.8082304	2.20489773	0.42384517	-0.32802367
0.12066	88.19099	0.00052438	0.00026324	2.173e-05	7.11e-06	0.0	0.00104956	0.00018454	2.05e-06	678.42454151	672.44767036	715.79716408	2.20177277	0.42377305	-0.32801498
0.12071	88.22691	0.00052328	0.00026336	2.178e-05	7.12e-06	0.0	0.00105034	0.00018468	2.05e-06	678.45110328	672.46122107	715.78610977	2.19865189	0.42370108	-0.3280063
0.12077	88.26282	0.00052217	0.00026348	2.184e-05	7.12e-06	0.0	0.00105113	0.00018483	2.05e-06	678.47767163	672.47476446	715.77506743	2.19553399	0.42362921	-0.32799764
0.12082	88.29873	0.00052107	0.00026359	2.189e-05	7.12e-06	-0.0	0.00105191	0.00018497	2.05e-06	678.50424663	672.48830052	715.76403707	2.19241613	0.42355735	-0.32798897
0.12088	88.33464	0.00051997	0.00026371	2.194e-05	7.12e-06	-0.0	0.00105269	0.00018512	2.05e-06	678.53082829	672.50182926	715.75301868	2.18930183	0.42348562	-0.32798032
0.12093	88.37054	0.00051888	0.00026383	2.2e-05	7.12e-06	-0.0	0.00105347	0.00018526	2.05e-06	678.55741668	672.51535071	715.74201224	2.18619213	0.42341406	-0.32797169
0.12099	88.40644	0.00051778	0.00026395	2.205e-05	7.12e-06	0.0	0.00105425	0.00018541	2.05e-06	678.58401192	672.52886486	715.73101774	2.18308165	0.42334247	-0.32796305
0.12104	88.44234	0.00051668	0.00026406	2.21e-05	7.13e-06	0.0	0.00105503	0.00018555	2.05e-06	678.61061398	672.54237174	715.72003519	2.17997447	0.42327101	-0.32795443
0.1211	88.47823	0.00051559	0.00026418	2.216e-05	7.13e-06	0.0	0.00105581	0.00018569	2.05e-06	678.63722295	672.55587134	715.70906456	2.17687153	0.4231997	-0.32794583
0.12115	88.51412	0.0005145	0.0002643	2.221e-05	7.13e-06	0.0	0.00105659	0.00018584	2.05e-06	678.66383891	672.56936369	715.69810585	2.17376914	0.42312841	-0.32793722
0.12121	88.55	0.00051341	0.00026441	2.226e-05	7.13e-06	-0.0	0.00105737	0.00018598	2.05e-06	678.69046189	672.58284879	715.68715905	2.17066906	0.42305722	-0.32792863
0.12126	88.58588	0.00051232	0.00026453	2.232e-05	7.13e-06	-0.0	0.00105814	0.00018612	2.05e-06	678.71709194	672.59632665	715.67622414	2.16757276	0.42298616	-0.32792004
0.12132	88.62176	0.00051123	0.00026464	2.237e-05	7.13e-06	-0.0	0.00105892	0.00018627	2.05e-06	678.74372914	672.60979729	715.66530113	2.16447866	0.42291519	-0.32791147
0.12137	88.65763	0.00051014	0.00026476	2.242e-05	7.14e-06	0.0	0.00105969	0.00018641	2.05e-06	678.77037354	672.62326072	715.65438999	2.16138523	0.42284425	-0.3279029
0.12143	88.6935	0.00050906	0.00026487	2.248e-05	7.14e-06	0.0	0.00106046	0.00018655	2.05e-06	678.79702517	672.63671694	715.64349073	2.15829575	0.42277346	-0.32789435
0.12148	88.72937	0.00050797	0.00026499	2.253e-05	7.14e-06	0.0	0.00106123	0.0001867	2.05e-06	678.8236841	672.65016597	715.63260333	2.15520968	0.42270281	-0.32788581
0.13155	95.22978	0.00033284	0.00028041	3.375e-05	7.22e-06	-0.0	0.00118628	0.00021007	2.05e-06	683.87328691	675.00016822	713.83082296	1.62656125	0.4116812	-0.32647148
0.1316	95.26496	0.00033201	0.00028046	3.382e-05	7.22e-06	-0.0	0.00118687	0.00021018	2.05e-06	683.90202673	675.01244829	713.82197253	1.62385082	0.41163303	-0.32646454
0.13166	95.30014	0.00033118	0.00028051	3.389e-05	7.22e-06	0.0	0.00118747	0.00021029	2.05e-06	683.93078075	675.02472266	713.81313244	1.62114183	0.41158498	-0.32645759
0.13171	95.33531	0.00033035	0.00028057	3.396e-05	7.22e-06	0.0	0.00118806	0.0002104	2.05e-06	683.959549	675.03699134	713.8043027	1.61843562	0.41153716	-0.32645067
0.13177	95.37047	0.00032952	0.00028062	3.403e-05	7.22e-06	0.0	0.00118865	0.00021052	2.05e-06	683.9883315	675.04925433	713.7954833	1.61573034	0.41148942	-0.32644374
0.13182	95.40564	0.0003287	0.00028068	3.41e-05	7.22e-06	-0.0	0.00118925	0.00021063	2.05e-06	684.01712826	675.06151164	713.78667422	1.61302659	0.41144181	-0.32643683
0.13188	95.4408	0.00032787	0.00028073	3.417e-05	7.21e-06	-0.0	0.00118984	0.00021074	2.05e-06	684.0459393	675.07376327	713.77787547	1.61032563	0.41139444	-0.32642992
0.13193	95.47595	0.00032705	0.00028078	3.424e-05	7.21e-06	-0.0	0.00119043	0.00021085	2.05e-06	684.07476464	675.08600923	713.76908703	1.60762549	0.41134713	-0.32642302
0.13199	95.5111	0.00032622	0.00028084	3.431e-05	7.21e-06	0.0	0.00119102	0.00021096	2.05e-06	684.10360431	675.09824952	713.7603089	1.60492694	0.41129996	-0.32641613
0.13204	95.54625	0.0003254	0.00028089	3.438e-05	7.21e-06	0.0	0.00119161	0.00021107	2.05e-06	684.1324583	675.11048415	713.75154107	1.60223122	0.41125304	-0.32640925
0.1321	95.5814	0.00032458	0.00028094	3.445e-05	7.21e-06	0.0	0.00119219	0.00021119	2.05e-06	684.16132665	675.12271312	713.74278353	1.59953616	0.41120617	-0.32640238
0.13215	95.61654	0.00032376	0.00028099	3.451e-05	7.21e-06	-0.0	0.00119278	0.0002113	2.05e-06	684.19020938	675.13493643	713.73403628	1.5968428	0.41115944	-0.32639551
0.13221	95.65167	0.00032295	0.00028104	3.458e-05	7.21e-06	-0.0	0.00119337	0.00021141	2.05e-06	684.21910648	675.14715409	713.72529931	1.5941523	0.41111296	-0.32638865
0.13226	95.68681	0.00032213	0.00028109	3.465e-05	7.21e-06	-0.0	0.00119395	0.00021152	2.05e-06	684.24801801	675.15936611	713.71657261	1.5914623	0.41106653	-0.3263818
0.13232	95.72194	0.00032132	0.00028114	3.473e-05	7.21e-06	0.0	0.00119453	0.00021163	2.05e-06	684.27694395	675.1715725	713.70785618	1.5887741	0.41102025	-0.32637496
0.13237	95.75706	0.0003205	0.0002812	3.48e-05	7.21e-06	0.0	0.00119512	0.00021174	2.05e-06	684.30588432	675.18377324	713.69915	1.58608879	0.41097422	-0.32636813
0.13243	95.79218	0.00031969	0.00028125	3.487e-05	7.21e-06	0.0	0.0011957	0.00021185	2.05e-06	684.33483916	675.19596835	713.69045408	1.58340382	0.41092823	-0.3263613
0.13248	95.8273	0.00031888	0.0002813	3.494e-05	7.21e-06	-0.0	0.00119628	0.00021196	2.05e-06	684.36380847	675.20815784	713.6817684	1.58072076	0.41088239	-0.32635448
0.14255	102.19139	0.0001921	0.00028528	4.937e-05	6.85e-06	0.0	0.00128745	0.00022952	2.05e-06	689.91485438	677.34716596	712.25797238	1.11584639	0.40514026	-0.32523693
0.1426	102.22583	0.00019152	0.00028528	4.946e-05	6.84e-06	-0.0	0.00128786	0.0002296	2.05e-06	689.94652235	677.35836192	712.25106251	1.11343587	0.40512371	-0.3252315
0.14266	102.26026	0.00019094	0.00028527	4.955e-05	6.84e-06	-0.0	0.00128828	0.00022968	2.05e-06	689.97820378	677.36955253	712.24416173	1.1110275	0.40510742	-0.32522609
0.14271	102.29469	0.00019036	0.00028526	4.963e-05	6.84e-06	0.0	0.0012887	0.00022977	2.05e-06	690.00989862	677.38073779	712.23727006	1.10861933	0.40509116	-0.32522068
0.14277	102.32911	0.00018979	0.00028526	4.972e-05	6.84e-06	0.0	0.00128911	0.00022985	2.05e-06	690.04160686	677.3919177	712.23038747	1.1062131	0.40507515	-0.32521528
0.14282	102.36353	0.00018921	0.00028525	4.981e-05	6.83e-06	0.0	0.00128953	0.00022993	2.05e-06	690.07332846	677.40309226	712.22351398	1.10380821	0.4050593	-0.32520988
0.14288	102.39795	0.00018864	0.00028524	4.99e-05	6.83e-06	-0.0	0.00128994	0.00023001	2.05e-06	690.10506339	677.41426146	712.21664956	1.10140405	0.40504354	-0.32520449
0.14293	102.43236	0.00018807	0.00028524	4.999e-05	6.83e-06	-0.0	0.00129035	0.00023009	2.05e-06	690.13681162	677.42542531	712.20979422	1.09900196	0.40502805	-0.32519912
0.14299	102.46677	0.00018749	0.00028523	5.007e-05	6.82e-06	-0.0	0.00129077	0.00023017	2.05e-06	690.16857312	677.43658381	712.20294795	1.09660052	0.40501263	-0.32519374
0.14304	102.50118	0.00018692	0.00028522	5.016e-05	6.82e-06	0.0	0.00129118	0.00023025	2.05e-06	690.20034787	677.44773694	712.19611075	1.09420043	0.40499739	-0.32518837
0.1431	102.53558	0.00018636	0.00028521	5.025e-05	6.82e-06	0.0	0.00129159	0.00023033	2.05e-06	690.23213583	677.45888472	712.1892826	1.09180232	0.40498239	-0.32518302
0.14315	102.56998	0.00018579	0.0002852	5.034e-05	6.81e-06	-0.0	0.001292	0.00023041	2.05e-06	690.26393694	677.47002713	712.18246351	1.08940447	0.40496743	-0.32517766
0.14321	102.60437	0.00018522	0.0002852	5.043e-05	6.81e-06	-0.0	0.00129241	0.00023049	2.05e-06	690.29575122	677.48116419	712.17565346	1.08700864	0.40495272	-0.32517232
0.14326	102.63876	0.00018466	0.00028519	5.052e-05	6.81e-06	-0.0	0.00129281	0.00023057	2.05e-06	690.3275786	677.49229588	712.16885246	1.0846139	0.40493815	-0.32516698
0.14332	102.67315	0.00018409	0.00028518	5.061e-05	6.81e-06	0.0	0.00129322	0.00023065	2.05e-06	690.35941906	677.50342221	712.1620605	1.08222011	0.4049237	-0.32516165
0.14337	102.70753	0.00018353	0.00028517	5.07e-05	6.8e-06	0.0	0.00129363	0.00023073	2.05e-06	690.39127257	677.51454317	712.15527757	1.07982834	0.40490951	-0.32515633
0.14343	102.74191	0.00018297	0.00028516	5.079e-05	6.8e-06	-0.0	0.00129403	0.00023081	2.05e-06	690.42313908	677.52565876	712.14850366	1.07743705	0.40489537	-0.32515101
0.14348	102.77629	0.00018241	0.00028515	5.088e-05	6.8e-06	-0.0	0.00129444	0.00023089	2.05e-06	690.45501858	677.53676899	712.14173878	1.07504735	0.40488144	-0.3251457
0.15354	109.00488	9.848e-05	0.00027864	6.899e-05	6.09e-06	-0.0	0.00135522	0.00024314	2.05e-06	696.45827459	679.47723719	711.05024338	0.658231	0.40489513	-0.32428905
0.1536	109.03858	9.812e-05	0.00027858	6.909e-05	6.08e-06	-0.0	0.00135548	0.0002432	2.05e-06	696.49165677	679.4873189	711.04505069	0.65606304	0.40490791	-0.32428498
0.15365	109.07227	9.776e-05	0.00027852	6.92e-05	6.08e-06	0.0	0.00135575	0.00024325	2.05e-06	696.52504058	679.49739475	711.03986608	0.65389563	0.40492074	-0.32428091
0.15371	109.10596	9.739e-05	0.00027846	6.931e-05	6.07e-06	0.0	0.00135601	0.00024331	2.05e-06	696.55842597	679.50746475	711.03468955	0.65173006	0.40493375	-0.32427685
0.15376	109.13965	9.703e-05	0.0002784	6.942e-05	6.07e-06	-0.0	0.00135627	0.00024336	2.05e-06	696.59181283	679.51752889	711.02952109	0.64956511	0.40494683	-0.32427279
0.15382	109.17333	9.668e-05	0.00027834	6.953e-05	6.06e-06	-0.0	0.00135653	0.00024341	2.05e-06	696.62520108	679.52758717	711.0243607	0.64740176	0.40496006	-0.32426874
0.15387	109.20701	9.632e-05	0.00027828	6.964e-05	6.06e-06	-0.0	0.00135679	0.00024347	2.05e-06	696.65859063	679.5376396	711.01920838	0.64523947	0.4049734	-0.3242647
0.15393	109.24068	9.596e-05	0.00027822	6.975e-05	6.06e-06	0.0	0.00135705	0.00024352	2.05e-06	696.69198139	679.54768615	711.01406411	0.64307821	0.40498683	-0.32426066
0.15398	109.27435	9.561e-05	0.00027816	6.986e-05	6.05e-06	0.0	0.00135731	0.00024358	2.05e-06	696.72537329	679.55772684	711.00892789	0.64091864	0.40500043	-0.32425663
0.15404	109.30802	9.525e-05	0.0002781	6.997e-05	6.05e-06	-0.0	0.00135757	0.00024363	2.05e-06	696.75876618	679.56776166	711.00379973	0.63875961	0.40501407	-0.32425261
0.15409	109.34168	9.49e-05	0.00027803	7.008e-05	6.04e-06	-0.0	0.00135783	0.00024368	2.05e-06	696.79216005	679.57779061	710.9986796	0.63660244	0.4050279	-0.32424859
0.15415	109.37534	9.454e-05	0.00027797	7.019e-05	6.04e-06	0.0	0.00135808	0.00024374	2.05e-06	696.82555475	679.58781369	710.99356752	0.63444589	0.40504178	-0.32424458
0.1542	109.409	9.419e-05	0.00027791	7.03e-05	6.03e-06	0.0	0.00135834	0.00024379	2.05e-06	696.85895022	679.59783088	710.98846346	0.63229095	0.40505582	-0.32424057
0.15426	109.44265	9.384e-05	0.00027785	7.041e-05	6.03e-06	0.0	0.00135859	0.00024384	2.05e-06	696.89234636	679.6078422	710.98336744	0.63013706	0.40506996	-0.32423657
0.15431	109.4763	9.349e-05	0.00027778	7.052e-05	6.02e-06	-0.0	0.00135885	0.0002439	2.05e-06	696.92574307	679.61784763	710.97827944	0.62798423	0.40508419	-0.32423258
0.15437	109.50994	9.314e-05	0.00027772	7.063e-05	6.02e-06	-0.0	0.0013591	0.00024395	2.05e-06	696.95914029	679.62784718	710.97319946	0.62583305	0.40509858	-0.32422859
0.15442	109.54359	9.279e-05	0.00027766	7.074e-05	6.01e-06	0.0	0.00135936	0.000244	2.05e-06	696.99253788	679.63784084	710.96812749	0.62368247	0.40511302	-0.32422461
0.15448	109.57722	9.245e-05	0.00027759	7.085e-05	6.01e-06	0.0	0.00135961	0.00024406	2.05e-06	697.0259358	679.64782861	710.96306353	0.62153373	0.40512764	-0.32422064
0.16454	115.67102	4.357e-05	0.00026203	9.284e-05	5.07e-06	0.0	0.00139525	0.00025179	2.05e-06	703.03782068	681.37481759	710.16588221	0.25016189	0.40914578	-0.32359507
0.1646	115.70398	4.338e-05	0.00026193	9.297e-05	5.07e-06	0.0	0.00139539	0.00025183	2.05e-06	703.06951242	681.38370262	710.16220349	0.24826463	0.40917182	-0.32359219
0.16465	115.73694	4.318e-05	0.00026182	9.31e-05	5.06e-06	-0.0	0.00139553	0.00025186	2.05e-06	703.1011846	681.39258173	710.15853179	0.24636827	0.40919786	-0.32358931
0.16471	115.76989	4.299e-05	0.00026172	9.323e-05	5.06e-06	-0.0	0.00139567	0.00025189	2.05e-06	703.13283716	681.40145492	710.15486709	0.24447418	0.40922391	-0.32358643
0.16476	115.80284	4.28e-05	0.00026161	9.336e-05	5.05e-06	0.0	0.00139582	0.00025192	2.05e-06	703.16446992	681.4103222	710.1512094	0.24258105	0.40924997	-0.32358356
0.16482	115.83579	4.261e-05	0.00026151	9.349e-05	5.05e-06	0.0	0.00139596	0.00025196	2.05e-06	703.19608283	681.41918357	710.14755871	0.24069015	0.40927603	-0.3235807
0.16487	115.86873	4.241e-05	0.0002614	9.362e-05	5.04e-06	-0.0	0.0013961	0.00025199	2.05e-06	703.22767572	681.42803903	710.14391501	0.23880026	0.40930208	-0.32357784
0.16493	115.90167	4.222e-05	0.0002613	9.375e-05	5.04e-06	-0.0	0.00139624	0.00025202	2.05e-06	703.25924853	681.43688858	710.14027829	0.23691254	0.40932815	-0.32357498
0.16498	115.93461	4.203e-05	0.00026119	9.388e-05	5.03e-06	0.0	0.00139637	0.00025205	2.05e-06	703.29080111	681.44573224	710.13664855	0.23502592	0.40935421	-0.32357213
0.16504	115.96754	4.184e-05	0.00026108	9.401e-05	5.03e-06	0.0	0.00139651	0.00025208	2.05e-06	703.32233337	681.45457	710.13302579	0.2331414	0.40938027	-0.32356929
0.16509	116.00047	4.166e-05	0.00026098	9.414e-05	5.02e-06	-0.0	0.00139665	0.00025212	2.05e-06	703.35384517	681.46340186	710.12941	0.23125805	0.40940633	-0.32356646
0.16515	116.0334	4.147e-05	0.00026087	9.427e-05	5.01e-06	-0.0	0.00139679	0.00025215	2.05e-06	703.38533643	681.47222783	710.12580116	0.22937674	0.4094324	-0.32356362
0.1652	116.06632	4.128e-05	0.00026077	9.44e-05	5.01e-06	-0.0	0.00139693	0.00025218	2.05e-06	703.416807	681.48104791	710.12219928	0.22749669	0.40945846	-0.3235608
0.16526	116.09923	4.109e-05	0.00026066	9.453e-05	5e-06	0.0	0.00139706	0.00025221	2.05e-06	703.44825681	681.48986211	710.11860435	0.22561859	0.40948452	-0.32355798
0.16531	116.13215	4.091e-05	0.00026055	9.466e-05	5e-06	0.0	0.0013972	0.00025224	2.05e-06	703.47968571	681.49867043	710.11501636	0.22374186	0.40951057	-0.32355516
0.16537	116.16506	4.072e-05	0.00026045	9.479e-05	4.99e-06	-0.0	0.00139733	0.00025227	2.05e-06	703.51109361	681.50747287	710.11143531	0.22186697	0.40953662	-0.32355235
0.16542	116.19796	4.054e-05	0.00026034	9.492e-05	4.99e-06	-0.0	0.00139747	0.00025231	2.05e-06	703.54248039	681.51626944	710.10786119	0.21999358	0.40956267	-0.32354955
0.16548	116.23087	4.035e-05	0.00026023	9.505e-05	4.98e-06	0.0	0.0013976	0.00025234	2.05e-06	703.57384594	681.52506014	710.10429399	0.21812191	0.40958871	-0.32354675
0.17554	122.19045	1.642e-05	0.00023801	0.00012028	3.98e-06	-0.0	0.00141516	0.0002567	2.05e-06	708.85644975	683.04050178	709.56044492	-0.07268384	0.41362236	-0.32312003
0.1756	122.22268	1.634e-05	0.00023788	0.00012042	3.97e-06	0.0	0.00141522	0.00025672	2.05e-06	708.88311971	683.04831399	709.55795954	-0.07412514	0.4136408	-0.32311808
0.17565	122.2549	1.625e-05	0.00023775	0.00012057	3.97e-06	0.0	0.00141529	0.00025674	2.05e-06	708.90975513	683.05612174	709.55547949	-0.07556443	0.41365912	-0.32311614
0.17571	122.28712	1.617e-05	0.00023762	0.00012071	3.96e-06	-0.0	0.00141535	0.00025675	2.05e-06	708.93635593	683.06392504	709.55300477	-0.07700196	0.41367734	-0.3231142
0.17576	122.31934	1.608e-05	0.00023748	0.00012085	3.96e-06	-0.0	0.00141541	0.00025677	2.05e-06	708.96292204	683.0717239	709.55053537	-0.07843767	0.41369545	-0.32311226
0.17582	122.35156	1.6e-05	0.00023735	0.000121	3.95e-06	0.0	0.00141547	0.00025679	2.05e-06	708.98945336	683.07951833	709.54807129	-0.07987136	0.41371345	-0.32311032
0.17587	122.38377	1.591e-05	0.00023722	0.00012114	3.95e-06	0.0	0.00141554	0.00025681	2.05e-06	709.01594983	683.08730833	709.54561251	-0.08130347	0.41373136	-0.3231084
0.17593	122.41598	1.583e-05	0.00023708	0.00012128	3.94e-06	-0.0	0.0014156	0.00025682	2.05e-06	709.04241136	683.09509392	709.54315903	-0.08273333	0.41374914	-0.32310647
0.17598	122.44818	1.575e-05	0.00023695	0.00012143	3.94e-06	0.0	0.00141566	0.00025684	2.05e-06	709.06883787	683.1028751	709.54071084	-0.08416179	0.41376684	-0.32310455
0.17604	122.48038	1.566e-05	0.00023682	0.00012157	3.93e-06	0.0	0.00141572	0.00025686	2.05e-06	709.09522929	683.11065188	709.53826793	-0.08558787	0.4137844	-0.32310263
0.17609	122.51258	1.558e-05	0.00023668	0.00012172	3.92e-06	-0.0	0.00141578	0.00025687	2.05e-06	709.12158553	683.11842428	709.53583031	-0.08701265	0.41380188	-0.32310072
0.17615	122.54477	1.55e-05	0.00023655	0.00012186	3.92e-06	-0.0	0.00141584	0.00025689	2.05e-06	709.14790653	683.12619229	709.53339796	-0.08843497	0.41381923	-0.32309881
0.1762	122.57696	1.542e-05	0.00023641	0.000122	3.91e-06	0.0	0.0014159	0.00025691	2.05e-06	709.17419219	683.13395594	709.53097088	-0.08985597	0.41383649	-0.32309691
0.17626	122.60914	1.533e-05	0.00023628	0.00012215	3.91e-06	0.0	0.00141596	0.00025693	2.05e-06	709.20044246	683.14171522	709.52854906	-0.09127459	0.41385361	-0.32309501
0.17631	122.64133	1.525e-05	0.00023615	0.00012229	3.9e-06	-0.0	0.00141602	0.00025694	2.05e-06	709.22665724	683.14947015	709.52613249	-0.09269172	0.41387065	-0.32309311
0.17637	122.6735	1.517e-05	0.00023601	0.00012244	3.9e-06	-0.0	0.00141608	0.00025696	2.05e-06	709.25283647	683.15722073	709.52372117	-0.09410669	0.41388755	-0.32309122
0.17642	122.70568	1.509e-05	0.00023588	0.00012258	3.89e-06	0.0	0.00141614	0.00025698	2.05e-06	709.27898006	683.16496698	709.52131508	-0.09551996	0.41390436	-0.32308933
0.17648	122.73785	1.501e-05	0.00023574	0.00012272	3.89e-06	0.0	0.0014162	0.00025699	2.05e-06	709.30508794	683.17270891	709.51891423	-0.09693125	0.41392104	-0.32308745
0.18654	128.56367	5.38e-06	0.00021018	0.00014947	2.97e-06	0.0	0.0014233	0.00025927	2.05e-06	713.22353434	684.52438274	709.17630755	-0.35163354	0.41363302	-0.32281874
0.1866	128.59517	5.35e-06	0.00021004	0.00014961	2.96e-06	-0.0	0.00142333	0.00025928	2.05e-06	713.24065294	684.53145798	709.17486729	-0.35265256	0.41361419	-0.32281761
0.18665	128.62667	5.31e-06	0.00020989	0.00014976	2.96e-06	-0.0	0.00142335	0.00025929	2.05e-06	713.25772758	684.53853035	709.17343091	-0.35366842	0.41359514	-0.32281649
0.18671	128.65816	5.28e-06	0.00020975	0.0001499	2.95e-06	0.0	0.00142337	0.00025929	2.05e-06	713.27475827	684.54559985	709.17199842	-0.35468231	0.41357594	-0.32281536
0.18676	128.68965	5.25e-06	0.00020961	0.00015005	2.95e-06	0.0	0.00142339	0.0002593	2.05e-06	713.29174502	684.55266649	709.17056979	-0.35569333	0.41355652	-0.32281424
0.18682	128.72113	5.22e-06	0.00020947	0.0001502	2.95e-06	-0.0	0.00142342	0.00025931	2.05e-06	713.30868784	684.55973027	709.16914503	-0.35670198	0.41353694	-0.32281312
0.18687	128.75262	5.19e-06	0.00020933	0.00015034	2.94e-06	-0.0	0.00142344	0.00025932	2.05e-06	713.32558675	684.56679121	709.16772411	-0.35770821	0.41351717	-0.32281201
0.18693	128.78409	5.16e-06	0.00020918	0.00015049	2.94e-06	0.0	0.00142346	0.00025933	2.05e-06	713.34244175	684.57384931	709.16630705	-0.3587116	0.4134972	-0.3228109
0.18698	128.81557	5.13e-06	0.00020904	0.00015063	2.93e-06	-0.0	0.00142348	0.00025934	2.05e-06	713.35925285	684.58090457	709.16489381	-0.35971299	0.41347708	-0.32280979
0.18704	128.84704	5.1e-06	0.0002089	0.00015078	2.93e-06	-0.0	0.00142351	0.00025935	2.05e-06	713.37602007	684.58795702	709.16348441	-0.36071123	0.41345672	-0.32280868
0.18709	128.8785	5.07e-06	0.00020876	0.00015092	2.92e-06	0.0	0.00142353	0.00025936	2.05e-06	713.39274342	684.59500664	709.16207882	-0.3617075	0.41343623	-0.32280758
0.18715	128.90997	5.04e-06	0.00020862	0.00015107	2.92e-06	0.0	0.00142355	0.00025936	2.05e-06	713.4094229	684.60205346	709.16067704	-0.36270089	0.41341551	-0.32280648
0.1872	128.94143	5.01e-06	0.00020847	0.00015122	2.91e-06	-0.0	0.00142357	0.00025937	2.05e-06	713.42605854	684.60909747	709.15927906	-0.36369193	0.41339463	-0.32280539
0.18726	128.97288	4.98e-06	0.00020833	0.00015136	2.91e-06	-0.0	0.00142359	0.00025938	2.05e-06	713.44265034	684.61613869	709.15788487	-0.36468055	0.41337357	-0.32280429
0.18731	129.00434	4.95e-06	0.00020819	0.00015151	2.9e-06	0.0	0.00142362	0.00025939	2.05e-06	713.45919832	684.62317711	709.15649446	-0.36566632	0.41335229	-0.3228032
0.18737	129.03578	4.92e-06	0.00020805	0.00015165	2.9e-06	-0.0	0.00142364	0.0002594	2.05e-06	713.47570249	684.63021276	709.15510783	-0.3666501	0.41333087	-0.32280211
0.18742	129.06723	4.9e-06	0.00020791	0.0001518	2.9e-06	-0.0	0.00142366	0.00025941	2.05e-06	713.49216287	684.63724563	709.15372496	-0.36763072	0.41330922	-0.32280103
0.18748	129.09867	4.87e-06	0.00020776	0.00015194	2.89e-06	0.0	0.00142368	0.00025942	2.05e-06	713.50857946	684.64427574	709.15234585	-0.36860938	0.41328742	-0.32279995
0.19754	134.79109	1.62e-06	0.00018229	0.00017781	2.15e-06	0.0	0.00142608	0.00026061	2.05e-06	715.80357384	685.8902333	708.9543425	-0.50657141	0.40618449	-0.32264465
0.1976	134.82186	1.61e-06	0.00018216	0.00017795	2.15e-06	-0.0	0.00142609	0.00026061	2.05e-06	715.81245235	685.8968465	708.95351065	-0.50711104	0.40612925	-0.322644
0.19765	134.85263	1.6e-06	0.00018202	0.00017808	2.14e-06	-0.0	0.0014261	0.00026062	2.05e-06	715.8212939	685.9034578	708.95268103	-0.50764854	0.40607384	-0.32264335
0.19771	134.88339	1.59e-06	0.00018189	0.00017822	2.14e-06	0.0	0.0014261	0.00026062	2.05e-06	715.83009855	685.91006719	708.95185364	-0.50818359	0.40601824	-0.3226427
0.19776	134.91415	1.58e-06	0.00018175	0.00017835	2.14e-06	-0.0	0.00142611	0.00026063	2.05e-06	715.83886636	685.91667468	708.95102846	-0.50871688	0.40596251	-0.32264205
0.19782	134.94491	1.57e-06	0.00018162	0.00017849	2.13e-06	-0.0	0.00142612	0.00026063	2.05e-06	715.84759737	685.92328027	708.95020548	-0.50924751	0.40590657	-0.3226414
0.19787	134.97566	1.56e-06	0.00018149	0.00017862	2.13e-06	0.0	0.00142612	0.00026064	2.05e-06	715.85629165	685.92988397	708.9493847	-0.50977632	0.40585049	-0.32264076
0.19793	135.00641	1.55e-06	0.00018135	0.00017876	2.12e-06	0.0	0.00142613	0.00026064	2.05e-06	715.86494923	685.93648577	708.94856612	-0.51030287	0.40579423	-0.32264012
0.19798	135.03716	1.54e-06	0.00018122	0.00017889	2.12e-06	-0.0	0.00142614	0.00026065	2.05e-06	715.87357018	685.94308568	708.94774971	-0.5108271	0.4057378	-0.32263948
0.19804	135.0679	1.53e-06	0.00018108	0.00017903	2.12e-06	0.0	0.00142614	0.00026065	2.05e-06	715.88215456	685.9496837	708.94693549	-0.51134953	0.40568123	-0.32263884
0.19809	135.09864	1.52e-06	0.00018095	0.00017917	2.11e-06	0.0	0.00142615	0.00026066	2.05e-06	715.8907024	685.95627983	708.94612343	-0.51186931	0.40562445	-0.3226382
0.19815	135.12938	1.51e-06	0.00018082	0.0001793	2.11e-06	-0.0	0.00142616	0.00026066	2.05e-06	715.89921378	685.96287408	708.94531353	-0.51238734	0.40556754	-0.32263757
0.1982	135.16011	1.5e-06	0.00018068	0.00017944	2.11e-06	-0.0	0.00142617	0.00026067	2.05e-06	715.90768874	685.96946644	708.94450579	-0.512903	0.40551045	-0.32263693
0.19826	135.19083	1.5e-06	0.00018055	0.00017957	2.1e-06	0.0	0.00142617	0.00026067	2.05e-06	715.91612733	685.97605693	708.94370019	-0.51341651	0.40545319	-0.3226363
0.19831	135.22156	1.49e-06	0.00018041	0.0001797	2.1e-06	-0.0	0.00142618	0.00026068	2.05e-06	715.92452961	685.98264554	708.94289673	-0.51392809	0.40539578	-0.32263567
0.19837	135.25228	1.48e-06	0.00018028	0.00017984	2.1e-06	-0.0	0.00142619	0.00026068	2.05e-06	715.93289564	685.98923227	708.94209541	-0.51443714	0.40533817	-0.32263504
0.19842	135.283	1.47e-06	0.00018015	0.00017997	2.09e-06	0.0	0.00142619	0.00026068	2.05e-06	715.94122547	685.99581713	708.9412962	-0.51494446	0.40528044	-0.32263442
0.19848	135.31371	1.46e-06	0.00018001	0.00018011	2.09e-06	0.0	0.0014262	0.00026069	2.05e-06	715.94951915	686.00240011	708.94049912	-0.51544929	0.40522251	-0.32263379
0.20854	140.87297	4.8e-07	0.00015691	0.00020333	1.54e-06	0.0	0.00142693	0.00026137	2.05e-06	716.91809732	687.17713117	708.82308291	-0.57505955	0.39211167	-0.32254168
0.20859	140.90302	4.8e-07	0.0001568	0.00020345	1.54e-06	-0.0	0.00142693	0.00026137	2.05e-06	716.92072166	687.18339185	708.82256045	-0.57522486	0.39202788	-0.32254127
0.20865	140.93306	4.7e-07	0.00015668	0.00020357	1.53e-06	-0.0	0.00142693	0.00026137	2.05e-06	716.92332063	687.18965083	708.82203893	-0.57538848	0.39194396	-0.32254086
0.2087	140.96309	4.7e-07	0.00015656	0.00020369	1.53e-06	0.0	0.00142693	0.00026138	2.05e-06	716.92589427	687.19590812	708.82151833	-0.57555057	0.39185993	-0.32254045
0.20876	140.99313	4.7e-07	0.00015644	0.00020381	1.53e-06	-0.0	0.00142693	0.00026138	2.05e-06	716.92844266	687.20216371	708.82099866	-0.57571129	0.3917758	-0.32254004
0.20881	141.02316	4.6e-07	0.00015632	0.00020393	1.53e-06	-0.0	0.00142694	0.00026138	2.05e-06	716.93096583	687.2084176	708.8204799	-0.57587021	0.39169154	-0.32253964
0.20887	141.05318	4.6e-07	0.00015621	0.00020405	1.52e-06	0.0	0.00142694	0.00026139	2.05e-06	716.93346386	687.2146698	708.81996205	-0.5760279	0.39160718	-0.32253923
0.20892	141.0832	4.6e-07	0.00015609	0.00020416	1.52e-06	0.0	0.00142694	0.00026139	2.05e-06	716.9359368	687.22092029	708.81944512	-0.57618381	0.39152269	-0.32253883
0.20898	141.11322	4.6e-07	0.00015597	0.00020428	1.52e-06	-0.0	0.00142694	0.00026139	2.05e-06	716.93838471	687.22716909	708.81892908	-0.57633836	0.3914381	-0.32253842
0.20903	141.14324	4.5e-07	0.00015585	0.0002044	1.52e-06	-0.0	0.00142694	0.00026139	2.05e-06	716.94080764	687.23341619	708.81841394	-0.57649142	0.3913534	-0.32253802
0.20909	141.17325	4.5e-07	0.00015574	0.00020452	1.51e-06	0.0	0.00142695	0.0002614	2.05e-06	716.94320566	687.23966159	708.81789969	-0.57664279	0.39126858	-0.32253761
0.20914	141.20326	4.5e-07	0.00015562	0.00020463	1.51e-06	-0.0	0.00142695	0.0002614	2.05e-06	716.94557882	687.2459053	708.81738633	-0.57679295	0.39118366	-0.32253721
0.2092	141.23326	4.4e-07	0.0001555	0.00020475	1.51e-06	-0.0	0.00142695	0.0002614	2.05e-06	716.94792717	687.2521473	708.81687385	-0.57694125	0.39109861	-0.32253681
0.20925	141.26326	4.4e-07	0.00015538	0.00020487	1.51e-06	0.0	0.00142695	0.00026141	2.05e-06	716.95025079	687.25838761	708.81636224	-0.57708832	0.39101346	-0.32253641
0.20931	141.29326	4.4e-07	0.00015527	0.00020499	1.5e-06	0.0	0.00142695	0.00026141	2.05e-06	716.95254972	687.26462622	708.81585151	-0.57723381	0.3909282	-0.32253601
0.20936	141.32325	4.4e-07	0.00015515	0.0002051	1.5e-06	-0.0	0.00142696	0.00026141	2.05e-06	716.95482401	687.27086314	708.81534164	-0.57737772	0.39084282	-0.32253561
0.20942	141.35324	4.3e-07	0.00015503	0.00020522	1.5e-06	0.0	0.00142696	0.00026141	2.05e-06	716.95707374	687.27709835	708.81483263	-0.57752038	0.39075735	-0.32253521
0.20947	141.38323	4.3e-07	0.00015492	0.00020534	1.5e-06	0.0	0.00142696	0.00026142	2.05e-06	716.95929895	687.28333187	708.81432447	-0.57766123	0.39067175	-0.32253481
0.21954	146.80947	1.5e-07	0.00013512	0.00022517	1.11e-06	-0.0	0.00142717	0.00026184	2.05e-06	717.01079603	688.39530323	708.73090854	-0.58185412	0.37344843	-0.32246932
0.21959	146.83879	1.4e-07	0.00013502	0.00022527	1.1e-06	-0.0	0.00142717	0.00026184	2.05e-06	717.00942848	688.40122085	708.73048163	-0.58177664	0.37334731	-0.32246899
0.21965	146.8681	1.4e-07	0.00013492	0.00022537	1.1e-06	0.0	0.00142717	0.00026184	2.05e-06	717.00804601	688.40713672	708.73005481	-0.58169844	0.37324615	-0.32246865
0.2197	146.89741	1.4e-07	0.00013482	0.00022547	1.1e-06	0.0	0.00142717	0.00026185	2.05e-06	717.00664867	688.41305085	708.72962808	-0.58161921	0.37314491	-0.32246832
0.21976	146.92672	1.4e-07	0.00013472	0.00022557	1.1e-06	-0.0	0.00142717	0.00026185	2.05e-06	717.00523649	688.41896323	708.72920143	-0.58153914	0.37304362	-0.32246798
0.21981	146.95602	1.4e-07	0.00013463	0.00022567	1.1e-06	-0.0	0.00142717	0.00026185	2.05e-06	717.00380954	688.42487387	708.72877487	-0.5814582	0.37294227	-0.32246765
0.21987	146.98532	1.4e-07	0.00013453	0.00022577	1.1e-06	0.0	0.00142717	0.00026185	2.05e-06	717.00236784	688.43078276	708.72834838	-0.58137625	0.37284085	-0.32246731
0.21992	147.01462	1.4e-07	0.00013443	0.00022587	1.09e-06	-0.0	0.00142718	0.00026185	2.05e-06	717.00091146	688.4366899	708.72792197	-0.5812936	0.37273939	-0.32246698
0.21998	147.04391	1.4e-07	0.00013433	0.00022597	1.09e-06	-0.0	0.00142718	0.00026185	2.05e-06	716.99944042	688.4425953	708.72749563	-0.58120983	0.37263786	-0.32246664
0.22003	147.0732	1.4e-07	0.00013423	0.00022607	1.09e-06	0.0	0.00142718	0.00026186	2.05e-06	716.99795478	688.44849895	708.72706935	-0.58112536	0.37253627	-0.32246631
0.22009	147.10248	1.4e-07	0.00013413	0.00022617	1.09e-06	0.0	0.00142718	0.00026186	2.05e-06	716.99645458	688.45440085	708.72664314	-0.5810399	0.37243462	-0.32246597
0.22014	147.13176	1.4e-07	0.00013403	0.00022627	1.09e-06	-0.0	0.00142718	0.00026186	2.05e-06	716.99493987	688.460301	708.72621699	-0.58095359	0.37233292	-0.32246564
0.2202	147.16104	1.4e-07	0.00013393	0.00022636	1.09e-06	-0.0	0.00142718	0.00026186	2.05e-06	716.99341068	688.4661994	708.72579091	-0.58086645	0.37223116	-0.3224653
0.22025	147.19031	1.4e-07	0.00013383	0.00022646	1.08e-06	0.0	0.00142718	0.00026186	2.05e-06	716.99186707	688.47209605	708.72536487	-0.58077831	0.37212934	-0.32246497
0.22031	147.21958	1.3e-07	0.00013374	0.00022656	1.08e-06	-0.0	0.00142718	0.00026187	2.05e-06	716.99030908	688.47799096	708.72493889	-0.58068949	0.37202747	-0.32246464
0.22036	147.24885	1.3e-07	0.00013364	0.00022666	1.08e-06	-0.0	0.00142718	0.00026187	2.05e-06	716.98873675	688.48388411	708.72451296	-0.58059956	0.37192552	-0.3224643
0.22042	147.27811	1.3e-07	0.00013354	0.00022676	1.08e-06	0.0	0.00142718	0.00026187	2.05e-06	716.98715013	688.48977552	708.72408708	-0.58050896	0.37182354	-0.32246397
0.22047	147.30737	1.3e-07	0.00013344	0.00022686	1.08e-06	0.0	0.00142718	0.00026187	2.05e-06	716.98554926	688.49566517	708.72366124	-0.5804174	0.37172149	-0.32246363
0.23054	152.60063	5e-08	0.00011697	0.00024334	8e-07	0.0	0.00142724	0.00026215	2.05e-06	716.49473664	689.54370655	708.64374254	-0.55172749	0.35231337	-0.32240085
0.23059	152.62922	5e-08	0.00011689	0.00024343	8e-07	0.0	0.00142724	0.00026215	2.05e-06	716.49118265	689.54926959	708.64328223	-0.55151854	0.35220442	-0.32240049
0.23065	152.65781	5e-08	0.00011681	0.00024351	8e-07	-0.0	0.00142724	0.00026215	2.05e-06	716.48762123	689.55483083	708.64282156	-0.55130927	0.35209545	-0.32240013
0.2307	152.68639	5e-08	0.00011672	0.00024359	8e-07	-0.0	0.00142724	0.00026215	2.05e-06	716.48405241	689.56039029	708.64236051	-0.55109946	0.35198645	-0.32239976
0.23076	152.71497	5e-08	0.00011664	0.00024367	8e-07	0.0	0.00142725	0.00026215	2.05e-06	716.48047624	689.56594795	708.64189908	-0.5508893	0.35187744	-0.3223994
0.23081	152.74355	5e-08	0.00011656	0.00024375	8e-07	0.0	0.00142725	0.00026216	2.05e-06	716.47689274	689.57150382	708.64143728	-0.55067867	0.35176841	-0.32239904
0.23087	152.77212	5e-08	0.00011648	0.00024384	8e-07	-0.0	0.00142725	0.00026216	2.05e-06	716.47330193	689.5770579	708.6409751	-0.5504676	0.35165935	-0.32239868
0.23092	152.80069	5e-08	0.0001164	0.00024392	8e-07	-0.0	0.00142725	0.00026216	2.05e-06	716.46970385	689.58261018	708.64051253	-0.55025615	0.35155028	-0.32239831
0.23098	152.82926	5e-08	0.00011631	0.000244	7.9e-07	0.0	0.00142725	0.00026216	2.05e-06	716.46609852	689.58816067	708.64004959	-0.55004421	0.35144119	-0.32239795
0.23103	152.85782	4e-08	0.00011623	0.00024408	7.9e-07	-0.0	0.00142725	0.00026216	2.05e-06	716.46248599	689.59370937	708.63958626	-0.54983193	0.35133208	-0.32239759
0.23109	152.88638	4e-08	0.00011615	0.00024416	7.9e-07	-0.0	0.00142725	0.00026216	2.05e-06	716.45886626	689.59925627	708.63912255	-0.54961912	0.35122295	-0.32239722
0.23114	152.91493	4e-08	0.00011607	0.00024424	7.9e-07	0.0	0.00142725	0.00026216	2.05e-06	716.45523938	689.60480138	708.63865845	-0.54940601	0.3511138	-0.32239686
0.2312	152.94348	4e-08	0.00011599	0.00024433	7.9e-07	0.0	0.00142725	0.00026216	2.05e-06	716.45160538	689.6103447	708.63819396	-0.54919237	0.35100463	-0.32239649
0.23125	152.97203	4e-08	0.00011591	0.00024441	7.9e-07	-0.0	0.00142725	0.00026217	2.05e-06	716.44796428	689.61588622	708.63772908	-0.5489784	0.35089544	-0.32239613
0.23131	153.00057	4e-08	0.00011583	0.00024449	7.9e-07	-0.0	0.00142725	0.00026217	2.05e-06	716.44431611	689.62142595	708.63726381	-0.54876396	0.35078623	-0.32239576
0.23136	153.02911	4e-08	0.00011575	0.00024457	7.9e-07	0.0	0.00142725	0.00026217	2.05e-06	716.4406609	689.62696389	708.63679815	-0.54854913	0.35067701	-0.32239539
0.23142	153.05765	4e-08	0.00011566	0.00024465	7.8e-07	0.0	0.00142725	0.00026217	2.05e-06	716.43699868	689.63250003	708.6363321	-0.54833391	0.35056777	-0.32239503
0.23147	153.08618	4e-08	0.00011558	0.00024473	7.8e-07	-0.0	0.00142725	0.00026217	2.05e-06	716.43332948	689.63803438	708.63586565	-0.54811822	0.3504585	-0.32239466
0.24154	158.24638	2e-08	0.00010203	0.0002583	5.9e-07	0.0	0.00142727	0.00026236	2.05e-06	715.67118022	690.62060577	708.5426051	-0.50347786	0.33030005	-0.32232138
0.24159	158.27425	2e-08	0.00010196	0.00025836	5.9e-07	-0.0	0.00142727	0.00026236	2.05e-06	715.66665012	690.62581021	708.5420469	-0.50321394	0.33018969	-0.32232094
0.24165	158.30211	2e-08	0.00010189	0.00025843	5.9e-07	-0.0	0.00142727	0.00026236	2.05e-06	715.6621173	690.63101286	708.54148813	-0.50294985	0.33007934	-0.3223205
0.2417	158.32996	2e-08	0.00010183	0.0002585	5.9e-07	0.0	0.00142727	0.00026236	2.05e-06	715.65758177	690.63621373	708.54092878	-0.50268565	0.32996899	-0.32232006
0.24176	158.35782	2e-08	0.00010176	0.00025857	5.9e-07	0.0	0.00142727	0.00026236	2.05e-06	715.65304355	690.64141281	708.54036886	-0.5024213	0.32985864	-0.32231962
0.24181	158.38566	2e-08	0.00010169	0.00025863	5.9e-07	-0.0	0.00142727	0.00026236	2.05e-06	715.64850266	690.64661011	708.53980836	-0.50215682	0.3297483	-0.32231918
0.24187	158.41351	2e-08	0.00010162	0.0002587	5.9e-07	-0.0	0.00142727	0.00026237	2.05e-06	715.64395912	690.65180563	708.53924729	-0.50189221	0.32963797	-0.32231874
0.24192	158.44135	2e-08	0.00010156	0.00025877	5.9e-07	0.0	0.00142727	0.00026237	2.05e-06	715.63941294	690.65699936	708.53868564	-0.50162746	0.32952764	-0.3223183
0.24198	158.46919	2e-08	0.00010149	0.00025883	5.9e-07	0.0	0.00142727	0.00026237	2.05e-06	715.63486414	690.66219131	708.53812342	-0.50136259	0.32941731	-0.32231786
0.24203	158.49702	2e-08	0.00010142	0.0002589	5.9e-07	-0.0	0.00142727	0.00026237	2.05e-06	715.63031274	690.66738148	708.53756062	-0.50109757	0.329307	-0.32231742
0.24209	158.52485	2e-08	0.00010135	0.00025897	5.8e-07	0.0	0.00142727	0.00026237	2.05e-06	715.62575876	690.67256986	708.53699724	-0.50083245	0.32919668	-0.32231697
0.24214	158.55268	2e-08	0.00010129	0.00025904	5.8e-07	0.0	0.00142727	0.00026237	2.05e-06	715.62120221	690.67775647	708.53643328	-0.50056717	0.32908637	-0.32231653
0.2422	158.5805	2e-08	0.00010122	0.0002591	5.8e-07	-0.0	0.00142727	0.00026237	2.05e-06	715.61664311	690.68294128	708.53586875	-0.5003018	0.32897607	-0.32231609
0.24225	158.60832	2e-08	0.00010115	0.00025917	5.8e-07	-0.0	0.00142727	0.00026237	2.05e-06	715.61208147	690.68812432	708.53530364	-0.50003627	0.32886577	-0.32231564
0.24231	158.63614	2e-08	0.00010109	0.00025924	5.8e-07	0.0	0.00142727	0.00026237	2.05e-06	715.60751733	690.69330557	708.53473794	-0.49977064	0.32875547	-0.3223152
0.24236	158.66395	2e-08	0.00010102	0.0002593	5.8e-07	0.0	0.00142727	0.00026237	2.05e-06	715.60295068	690.69848505	708.53417167	-0.49950486	0.32864519	-0.32231475
0.24242	158.69176	2e-08	0.00010095	0.00025937	5.8e-07	-0.0	0.00142727	0.00026237	2.05e-06	715.59838156	690.70366274	708.53360482	-0.49923899	0.32853491	-0.32231431
0.24247	158.71956	2e-08	0.00010089	0.00025944	5.8e-07	-0.0	0.00142727	0.00026237	2.05e-06	715.59380997	690.70883865	708.53303739	-0.49897297	0.32842463	-0.32231386
0.25253	163.74654	1e-08	8.973e-05	0.00027059	4.4e-07	0.0	0.00142727	0.00026251	2.05e-06	714.7311394	691.62627659	708.41908504	-0.44922913	0.30842282	-0.32222432
0.25259	163.77368	1e-08	8.968e-05	0.00027065	4.4e-07	-0.0	0.00142727	0.00026251	2.05e-06	714.72635597	691.63112889	708.41840604	-0.44895612	0.30831488	-0.32222379
0.25264	163.80081	1e-08	8.962e-05	0.0002707	4.4e-07	-0.0	0.00142727	0.00026251	2.05e-06	714.72157247	691.63597946	708.41772643	-0.44868314	0.30820696	-0.32222325
0.2527	163.82793	1e-08	8.957e-05	0.00027076	4.4e-07	0.0	0.00142727	0.00026251	2.05e-06	714.71678892	691.6408283	708.41704621	-0.44841018	0.30809906	-0.32222272
0.25275	163.85506	1e-08	8.951e-05	0.00027082	4.4e-07	0.0	0.00142727	0.00026251	2.05e-06	714.71200531	691.6456754	708.41636536	-0.44813727	0.30799118	-0.32222218
0.25281	163.88218	1e-08	8.946e-05	0.00027087	4.4e-07	-0.0	0.00142727	0.00026251	2.05e-06	714.70722165	691.65052078	708.41568391	-0.44786438	0.30788331	-0.32222165
0.25286	163.90929	1e-08	8.94e-05	0.00027093	4.4e-07	-0.0	0.00142727	0.00026251	2.05e-06	714.70243796	691.65536443	708.41500183	-0.44759153	0.30777546	-0.32222111
0.25292	163.93641	1e-08	8.934e-05	0.00027098	4.4e-07	0.0	0.00142727	0.00026251	2.05e-06	714.69765425	691.66020635	708.41431914	-0.4473187	0.30766763	-0.32222057
0.25297	163.96351	1e-08	8.929e-05	0.00027104	4.4e-07	0.0	0.00142727	0.00026251	2.05e-06	714.69287053	691.66504654	708.41363584	-0.44704592	0.30755982	-0.32222004
0.25303	163.99062	1e-08	8.923e-05	0.00027109	4.4e-07	-0.0	0.00142727	0.00026251	2.05e-06	714.68808679	691.669885	708.41295192	-0.44677316	0.30745203	-0.3222195
0.25308	164.01772	1e-08	8.918e-05	0.00027115	4.4e-07	-0.0	0.00142727	0.00026251	2.05e-06	714.68330306	691.67472173	708.41226738	-0.44650045	0.30734426	-0.32221896
0.25314	164.04482	1e-08	8.912e-05	0.0002712	4.4e-07	0.0	0.00142727	0.00026251	2.05e-06	714.67851935	691.67955674	708.41158223	-0.44622775	0.3072365	-0.32221842
0.25319	164.07191	1e-08	8.907e-05	0.00027126	4.4e-07	0.0	0.00142727	0.00026251	2.05e-06	714.67373565	691.68439002	708.41089647	-0.44595511	0.30712877	-0.32221788
0.25325	164.099	1e-08	8.901e-05	0.00027131	4.4e-07	-0.0	0.00142727	0.00026251	2.05e-06	714.66895199	691.68922157	708.41021009	-0.4456825	0.30702105	-0.32221735
0.2533	164.12609	1e-08	8.896e-05	0.00027137	4.4e-07	-0.0	0.00142727	0.00026252	2.05e-06	714.66416836	691.69405139	708.40952309	-0.44540993	0.30691335	-0.32221681
0.25336	164.15318	1e-08	8.89e-05	0.00027142	4.4e-07	0.0	0.00142727	0.00026252	2.05e-06	714.65938479	691.69887949	708.40883548	-0.44513739	0.30680567	-0.32221627
0.25341	164.18026	1e-08	8.885e-05	0.00027148	4.3e-07	0.0	0.00142727	0.00026252	2.05e-06	714.65460127	691.70370587	708.40814725	-0.44486489	0.30669801	-0.32221572
0.25347	164.20733	1e-08	8.879e-05	0.00027153	4.3e-07	-0.0	0.00142727	0.00026252	2.05e-06	714.64981781	691.70853051	708.40745841	-0.44459243	0.30659037	-0.32221518
0.26353	169.1008	0.0	7.957e-05	0.00028076	3.4e-07	-0.0	0.00142728	0.00026261	2.05e-06	713.78351124	692.56278196	708.27120597	-0.3958785	0.28725359	-0.32210813
0.26359	169.1272	0.0	7.952e-05	0.00028081	3.4e-07	0.0	0.00142728	0.00026261	2.05e-06	713.77886339	692.56729567	708.27040696	-0.39562079	0.28715008	-0.3221075
0.26364	169.1536	0.0	7.947e-05	0.00028086	3.4e-07	0.0	0.00142728	0.00026261	2.05e-06	713.77421682	692.57180773	708.26960738	-0.39536323	0.28704661	-0.32210687
0.2637	169.18	0.0	7.943e-05	0.0002809	3.4e-07	-0.0	0.00142728	0.00026261	2.05e-06	713.76957151	692.57631813	708.26880723	-0.39510574	0.28694315	-0.32210624
0.26375	169.20639	0.0	7.938e-05	0.00028095	3.4e-07	-0.0	0.00142728	0.00026261	2.05e-06	713.76492747	692.58082689	708.2680065	-0.39484842	0.28683973	-0.32210561
0.26381	169.23278	0.0	7.933e-05	0.000281	3.4e-07	0.0	0.00142728	0.00026261	2.05e-06	713.76028472	692.58533399	708.2672052	-0.39459116	0.28673631	-0.32210498
0.26386	169.25917	0.0	7.929e-05	0.00028104	3.4e-07	0.0	0.00142728	0.00026261	2.05e-06	713.75564325	692.58983945	708.26640332	-0.39433406	0.28663294	-0.32210435
0.26392	169.28555	0.0	7.924e-05	0.00028109	3.4e-07	-0.0	0.00142728	0.00026261	2.05e-06	713.75100306	692.59434325	708.26560087	-0.39407702	0.28652958	-0.32210372
0.26397	169.31193	0.0	7.92e-05	0.00028113	3.4e-07	-0.0	0.00142728	0.00026261	2.05e-06	713.74636417	692.59884541	708.26479785	-0.39382015	0.28642626	-0.32210309
0.26403	169.3383	0.0	7.915e-05	0.00028118	3.3e-07	0.0	0.00142728	0.00026261	2.05e-06	713.74172657	692.60334592	708.26399426	-0.39356334	0.28632295	-0.32210246
0.26408	169.36468	0.0	7.91e-05	0.00028123	3.3e-07	0.0	0.00142728	0.00026262	2.05e-06	713.73709027	692.60784478	708.26319009	-0.39330669	0.28621968	-0.32210183
0.26414	169.39104	0.0	7.906e-05	0.00028127	3.3e-07	-0.0	0.00142728	0.00026262	2.05e-06	713.73245528	692.61234199	708.26238535	-0.39305012	0.28611642	-0.3221012
0.26419	169.41741	0.0	7.901e-05	0.00028132	3.3e-07	-0.0	0.00142728	0.00026262	2.05e-06	713.72782159	692.61683755	708.26158005	-0.3927937	0.28601319	-0.32210057
0.26425	169.44377	0.0	7.897e-05	0.00028136	3.3e-07	0.0	0.00142728	0.00026262	2.05e-06	713.72318921	692.62133147	708.26077417	-0.39253736	0.28590999	-0.32209993
0.2643	169.47012	0.0	7.892e-05	0.00028141	3.3e-07	0.0	0.00142728	0.00026262	2.05e-06	713.71855816	692.62582374	708.25996771	-0.39228117	0.28580681	-0.3220993
0.26436	169.49648	0.0	7.888e-05	0.00028145	3.3e-07	-0.0	0.00142728	0.00026262	2.05e-06	713.71392842	692.63031436	708.25916069	-0.39202506	0.28570366	-0.32209866
0.26441	169.52283	0.0	7.883e-05	0.0002815	3.3e-07	-0.0	0.00142728	0.00026262	2.05e-06	713.7093	692.63480334	708.2583531	-0.3917691	0.28560054	-0.32209803
0.26447	169.54917	0.0	7.878e-05	0.00028155	3.3e-07	-0.0	0.00142728	0.00026262	2.05e-06	713.70467292	692.63929068	708.25754494	-0.39151323	0.28549743	-0.32209739
0.27453	174.30874	0.0	7.109e-05	0.00028924	2.6e-07	0.0	0.00142728	0.00026269	2.05e-06	712.88374769	693.43323882	708.1004471	-0.34684661	0.26707458	-0.32197397
0.27459	174.33441	0.0	7.105e-05	0.00028928	2.6e-07	0.0	0.00142728	0.00026269	2.05e-06	712.87941791	693.43743109	708.09954061	-0.34661516	0.26697641	-0.32197326
0.27464	174.36008	0.0	7.101e-05	0.00028932	2.6e-07	-0.0	0.00142728	0.00026269	2.05e-06	712.87508996	693.4416218	708.09863362	-0.34638382	0.26687826	-0.32197255
0.2747	174.38574	0.0	7.097e-05	0.00028936	2.6e-07	-0.0	0.00142728	0.00026269	2.05e-06	712.87076383	693.44581095	708.09772614	-0.34615267	0.26678015	-0.32197183
0.27475	174.4114	0.0	7.093e-05	0.0002894	2.6e-07	0.0	0.00142728	0.00026269	2.05e-06	712.86643952	693.44999854	708.09681816	-0.3459216	0.26668205	-0.32197112
0.27481	174.43706	0.0	7.089e-05	0.00028944	2.6e-07	0.0	0.00142728	0.00026269	2.05e-06	712.86211704	693.45418457	708.09590969	-0.34569075	0.266584	-0.32197041
0.27486	174.46271	0.0	7.086e-05	0.00028948	2.6e-07	-0.0	0.00142728	0.00026269	2.05e-06	712.85779639	693.45836904	708.09500072	-0.34545997	0.26648596	-0.32196969
0.27492	174.48836	0.0	7.082e-05	0.00028951	2.6e-07	-0.0	0.00142728	0.00026269	2.05e-06	712.85347757	693.46255195	708.09409126	-0.3452294	0.26638795	-0.32196898
0.27497	174.51401	0.0	7.078e-05	0.00028955	2.6e-07	0.0	0.00142728	0.00026269	2.05e-06	712.84916058	693.4667333	708.0931813	-0.34499891	0.26628997	-0.32196826
0.27503	174.53965	0.0	7.074e-05	0.00028959	2.6e-07	0.0	0.00142728	0.00026269	2.05e-06	712.84484542	693.47091309	708.09227085	-0.34476862	0.26619202	-0.32196755
0.27508	174.56529	0.0	7.07e-05	0.00028963	2.6e-07	0.0	0.00142728	0.00026269	2.05e-06	712.84053209	693.47509133	708.09135991	-0.34453843	0.26609409	-0.32196683
0.27514	174.59092	0.0	7.066e-05	0.00028967	2.6e-07	-0.0	0.00142728	0.00026269	2.05e-06	712.83622061	693.47926801	708.09044848	-0.34430842	0.2659962	-0.32196612
0.27519	174.61655	0.0	7.063e-05	0.00028971	2.6e-07	-0.0	0.00142728	0.00026269	2.05e-06	712.83191095	693.48344313	708.08953655	-0.34407854	0.26589833	-0.3219654
0.27525	174.64218	0.0	7.059e-05	0.00028975	2.6e-07	0.0	0.00142728	0.00026269	2.05e-06	712.82760314	693.48761669	708.08862413	-0.34384879	0.26580049	-0.32196468
0.2753	174.6678	0.0	7.055e-05	0.00028978	2.6e-07	0.0	0.00142728	0.00026269	2.05e-06	712.82329717	693.49178871	708.08771123	-0.34361922	0.26570268	-0.32196397
0.27536	174.69342	0.0	7.051e-05	0.00028982	2.6e-07	-0.0	0.00142728	0.00026269	2.05e-06	712.81899303	693.49595916	708.08679783	-0.34338975	0.26560489	-0.32196325
0.27541	174.71904	0.0	7.047e-05	0.00028986	2.6e-07	-0.0	0.00142728	0.00026269	2.05e-06	712.81469074	693.50012806	708.08588394	-0.34316047	0.26550713	-0.32196253
0.27547	174.74465	0.0	7.043e-05	0.0002899	2.6e-07	0.0	0.00142728	0.00026269	2.05e-06	712.81039029	693.50429541	708.08496956	-0.34293128	0.2654094	-0.32196181
0.28553	179.36982	0.0	6.396e-05	0.00029638	2.1e-07	0.0	0.00142728	0.00026274	2.05e-06	712.05540718	694.24123351	707.90985716	-0.30346877	0.24799502	-0.32182425
0.28559	179.39476	0.0	6.392e-05	0.00029641	2e-07	-0.0	0.00142728	0.00026274	2.05e-06	712.05145963	694.24512276	707.90886029	-0.30326667	0.24790243	-0.32182346
0.28564	179.41969	0.0	6.389e-05	0.00029644	2e-07	-0.0	0.00142728	0.00026274	2.05e-06	712.04751403	694.24901055	707.90786301	-0.30306479	0.24780987	-0.32182268
0.2857	179.44462	0.0	6.386e-05	0.00029647	2e-07	-0.0	0.00142728	0.00026274	2.05e-06	712.04357038	694.25289686	707.90686533	-0.30286301	0.24771734	-0.3218219
0.28575	179.46954	0.0	6.383e-05	0.00029651	2e-07	0.0	0.00142728	0.00026274	2.05e-06	712.03962868	694.25678171	707.90586723	-0.3026614	0.24762484	-0.32182111
0.28581	179.49446	0.0	6.379e-05	0.00029654	2e-07	0.0	0.00142728	0.00026274	2.05e-06	712.03568893	694.26066509	707.90486874	-0.30245993	0.24753236	-0.32182033
0.28586	179.51938	0.0	6.376e-05	0.00029657	2e-07	-0.0	0.00142728	0.00026274	2.05e-06	712.03175113	694.26454701	707.90386984	-0.30225859	0.24743991	-0.32181954
0.28592	179.54429	0.0	6.373e-05	0.0002966	2e-07	-0.0	0.00142728	0.00026274	2.05e-06	712.02781528	694.26842746	707.90287053	-0.30205745	0.2473475	-0.32181876
0.28597	179.5692	0.0	6.37e-05	0.00029664	2e-07	0.0	0.00142728	0.00026274	2.05e-06	712.02388138	694.27230644	707.90187082	-0.30185639	0.2472551	-0.32181797
0.28603	179.59411	0.0	6.366e-05	0.00029667	2e-07	0.0	0.00142728	0.00026274	2.05e-06	712.01994943	694.27618396	707.90087071	-0.30165554	0.24716274	-0.32181719
0.28608	179.61901	0.0	6.363e-05	0.0002967	2e-07	-0.0	0.00142728	0.00026274	2.05e-06	712.01601943	694.28006001	707.89987019	-0.30145477	0.2470704	-0.3218164
0.28614	179.64391	0.0	6.36e-05	0.00029673	2e-07	-0.0	0.00142728	0.00026274	2.05e-06	712.01209138	694.2839346	707.89886927	-0.30125421	0.2469781	-0.32181562
0.28619	179.6688	0.0	6.357e-05	0.00029677	2e-07	-0.0	0.00142728	0.00026274	2.05e-06	712.00816527	694.28780773	707.89786795	-0.30105376	0.24688581	-0.32181483
0.28625	179.69369	0.0	6.353e-05	0.0002968	2e-07	0.0	0.00142728	0.00026274	2.05e-06	712.00424112	694.29167939	707.89686622	-0.30085346	0.24679356	-0.32181404
0.2863	179.71858	0.0	6.35e-05	0.00029683	2e-07	0.0	0.00142728	0.00026274	2.05e-06	712.00031892	694.29554959	707.8958641	-0.30065333	0.24670134	-0.32181326
0.28636	179.74346	0.0	6.347e-05	0.00029686	2e-07	-0.0	0.00142728	0.00026274	2.05e-06	711.99639866	694.29941832	707.89486157	-0.3004533	0.24660914	-0.32181247
0.28641	179.76834	0.0	6.344e-05	0.0002969	2e-07	-0.0	0.00142728	0.00026275	2.05e-06	711.99248036	694.3032856	707.89385864	-0.30025349	0.24651698	-0.32181168
0.28647	179.79322	0.0	6.34e-05	0.00029693	2e-07	0.0	0.00142728	0.00026275	2.05e-06	711.988564	694.30715141	707.89285531	-0.30005374	0.24642483	-0.32181089
0.29653	184.28337	0.0	5.791e-05	0.00030243	1.6e-07	0.0	0.00142728	0.00026278	2.05e-06	711.3043593	694.99045876	707.70296713	-0.26593312	0.23002803	-0.32166173
0.29659	184.30756	0.0	5.788e-05	0.00030245	1.6e-07	-0.0	0.00142728	0.00026278	2.05e-06	711.30079525	694.99406334	707.70189762	-0.2657596	0.22994094	-0.32166089
0.29664	184.33176	0.0	5.785e-05	0.00030248	1.6e-07	-0.0	0.00142728	0.00026278	2.05e-06	711.29723307	694.99766655	707.7008278	-0.26558628	0.22985388	-0.32166005
0.2967	184.35594	0.0	5.782e-05	0.00030251	1.6e-07	0.0	0.00142728	0.00026278	2.05e-06	711.29367274	695.00126837	707.69975765	-0.26541301	0.22976684	-0.32165921
0.29675	184.38013	0.0	5.78e-05	0.00030254	1.6e-07	0.0	0.00142728	0.00026278	2.05e-06	711.29011427	695.00486882	707.69868719	-0.26523996	0.22967984	-0.32165837
0.29681	184.40431	0.0	5.777e-05	0.00030257	1.6e-07	-0.0	0.00142728	0.00026278	2.05e-06	711.28655766	695.00846789	707.69761641	-0.26506697	0.22959286	-0.32165753
0.29686	184.42849	0.0	5.774e-05	0.00030259	1.6e-07	-0.0	0.00142728	0.00026278	2.05e-06	711.28300291	695.01206559	707.69654531	-0.26489417	0.2295059	-0.32165668
0.29692	184.45266	0.0	5.771e-05	0.00030262	1.6e-07	-0.0	0.00142728	0.00026278	2.05e-06	711.27945002	695.01566191	707.69547389	-0.26472149	0.22941898	-0.32165584
0.29697	184.47683	0.0	5.769e-05	0.00030265	1.6e-07	0.0	0.00142728	0.00026278	2.05e-06	711.27589898	695.01925685	707.69440215	-0.26454892	0.22933208	-0.321655
0.29703	184.501	0.0	5.766e-05	0.00030268	1.6e-07	0.0	0.00142728	0.00026278	2.05e-06	711.27234979	695.02285042	707.6933301	-0.26437656	0.22924521	-0.32165416
0.29708	184.52516	0.0	5.763e-05	0.0003027	1.6e-07	-0.0	0.00142728	0.00026278	2.05e-06	711.26880246	695.02644262	707.69225773	-0.26420425	0.22915836	-0.32165332
0.29714	184.54932	0.0	5.76e-05	0.00030273	1.6e-07	-0.0	0.00142728	0.00026278	2.05e-06	711.26525699	695.03003344	707.69118504	-0.26403214	0.22907155	-0.32165247
0.29719	184.57347	0.0	5.758e-05	0.00030276	1.6e-07	-0.0	0.00142728	0.00026278	2.05e-06	711.26171336	695.03362288	707.69011203	-0.26386013	0.22898475	-0.32165163
0.29725	184.59762	0.0	5.755e-05	0.00030279	1.6e-07	0.0	0.00142728	0.00026279	2.05e-06	711.25817159	695.03721095	707.68903871	-0.26368826	0.22889798	-0.32165079
0.2973	184.62177	0.0	5.752e-05	0.00030281	1.6e-07	0.0	0.00142728	0.00026279	2.05e-06	711.25463168	695.04079765	707.68796508	-0.26351655	0.22881125	-0.32164994
0.29736	184.64592	0.0	5.749e-05	0.00030284	1.6e-07	-0.0	0.00142728	0.00026279	2.05e-06	711.25109361	695.04438298	707.68689113	-0.26334493	0.22872453	-0.3216491
0.29741	184.67006	0.0	5.746e-05	0.00030287	1.6e-07	-0.0	0.00142728	0.00026279	2.05e-06	711.24755739	695.04796693	707.68581686	-0.26317352	0.22863786	-0.32164826
0.29747	184.69419	0.0	5.744e-05	0.0003029	1.6e-07	0.0	0.00142728	0.00026279	2.05e-06	711.24402302	695.05154952	707.68474229	-0.26300216	0.22855119	-0.32164741
0.30753	189.04858	0.0	5.274e-05	0.0003076	1.3e-07	-0.0	0.00142728	0.00026281	2.05e-06	710.62745575	695.68451577	707.48321821	-0.23385823	0.2131375	-0.32148912
0.30758	189.07203	0.0	5.271e-05	0.00030762	1.3e-07	-0.0	0.00142728	0.00026281	2.05e-06	710.62424634	695.68785327	707.48209252	-0.23371063	0.21305567	-0.32148823
0.30764	189.09548	0.0	5.269e-05	0.00030765	1.3e-07	0.0	0.00142728	0.00026281	2.05e-06	710.62103861	695.69118947	707.48096659	-0.23356306	0.21297384	-0.32148735
0.30769	189.11892	0.0	5.266e-05	0.00030767	1.3e-07	0.0	0.00142728	0.00026281	2.05e-06	710.61783255	695.69452439	707.47984042	-0.23341568	0.21289206	-0.32148646
0.30775	189.14236	0.0	5.264e-05	0.0003077	1.3e-07	0.0	0.00142728	0.00026281	2.05e-06	710.61462817	695.69785801	707.478714	-0.23326839	0.21281029	-0.32148558
0.3078	189.1658	0.0	5.262e-05	0.00030772	1.3e-07	-0.0	0.00142728	0.00026281	2.05e-06	710.61142546	695.70119034	707.47758734	-0.2331212	0.21272855	-0.32148469
0.30786	189.18923	0.0	5.259e-05	0.00030774	1.3e-07	-0.0	0.00142728	0.00026281	2.05e-06	710.60822442	695.70452137	707.47646044	-0.2329742	0.21264684	-0.32148381
0.30791	189.21266	0.0	5.257e-05	0.00030777	1.3e-07	0.0	0.00142728	0.00026281	2.05e-06	710.60502505	695.70785112	707.4753333	-0.23282723	0.21256515	-0.32148292
0.30797	189.23609	0.0	5.254e-05	0.00030779	1.3e-07	0.0	0.00142728	0.00026282	2.05e-06	710.60182736	695.71117958	707.47420592	-0.23268046	0.21248349	-0.32148204
0.30802	189.25951	0.0	5.252e-05	0.00030781	1.3e-07	0.0	0.00142728	0.00026282	2.05e-06	710.59863133	695.71450675	707.4730783	-0.23253377	0.21240185	-0.32148115
0.30808	189.28293	0.0	5.25e-05	0.00030784	1.3e-07	-0.0	0.00142728	0.00026282	2.05e-06	710.59543696	695.71783262	707.47195044	-0.23238718	0.21232023	-0.32148027
0.30813	189.30634	0.0	5.247e-05	0.00030786	1.3e-07	-0.0	0.00142728	0.00026282	2.05e-06	710.59224427	695.72115721	707.47082233	-0.23224078	0.21223865	-0.32147938
0.30819	189.32975	0.0	5.245e-05	0.00030789	1.3e-07	0.0	0.00142728	0.00026282	2.05e-06	710.58905324	695.72448051	707.46969399	-0.23209442	0.21215708	-0.32147849
0.30824	189.35316	0.0	5.243e-05	0.00030791	1.3e-07	0.0	0.00142728	0.00026282	2.05e-06	710.58586387	695.72780252	707.46856541	-0.23194825	0.21207555	-0.32147761
0.3083	189.37656	0.0	5.24e-05	0.00030793	1.3e-07	0.0	0.00142728	0.00026282	2.05e-06	710.58267617	695.73112325	707.46743659	-0.23180215	0.21199404	-0.32147672
0.30835	189.39996	0.0	5.238e-05	0.00030796	1.3e-07	-0.0	0.00142728	0.00026282	2.05e-06	710.57949013	695.73444268	707.46630754	-0.23165617	0.21191255	-0.32147583
0.30841	189.42336	0.0	5.235e-05	0.00030798	1.3e-07	-0.0	0.00142728	0.00026282	2.05e-06	710.57630575	695.73776083	707.46517824	-0.23151037	0.2118311	-0.32147495
0.30846	189.44675	0.0	5.233e-05	0.000308	1.3e-07	0.0	0.00142728	0.00026282	2.05e-06	710.57312303	695.74107769	707.46404871	-0.23136461	0.21174966	-0.32147406
0.31853	193.6645	0.0	4.828e-05	0.00031206	1.1e-07	0.0	0.00142728	0.00026284	2.05e-06	710.01753212	696.32681926	707.25369714	-0.20662499	0.19726503	-0.32130883
0.31858	193.6872	0.0	4.826e-05	0.00031208	1.1e-07	0.0	0.00142728	0.00026284	2.05e-06	710.01463671	696.3299062	707.25252961	-0.20649985	0.19718811	-0.32130792
0.31864	193.7099	0.0	4.824e-05	0.0003121	1.1e-07	0.0	0.00142728	0.00026284	2.05e-06	710.01174277	696.33299193	707.2513619	-0.20637484	0.19711123	-0.321307
0.31869	193.73259	0.0	4.822e-05	0.00031212	1.1e-07	-0.0	0.00142728	0.00026284	2.05e-06	710.00885028	696.33607645	707.25019401	-0.20624987	0.19703435	-0.32130608
0.31875	193.75528	0.0	4.82e-05	0.00031214	1.1e-07	-0.0	0.00142728	0.00026284	2.05e-06	710.00595926	696.33915976	707.24902594	-0.20612507	0.19695752	-0.32130516
0.3188	193.77797	0.0	4.818e-05	0.00031216	1.1e-07	-0.0	0.00142728	0.00026284	2.05e-06	710.00306969	696.34224185	707.2478577	-0.20600032	0.19688069	-0.32130425
0.31886	193.80066	0.0	4.816e-05	0.00031218	1.1e-07	0.0	0.00142728	0.00026284	2.05e-06	710.00018158	696.34532273	707.24668929	-0.20587569	0.1968039	-0.32130333
0.31891	193.82334	0.0	4.814e-05	0.0003122	1.1e-07	0.0	0.00142728	0.00026284	2.05e-06	709.99729492	696.3484024	707.2455207	-0.20575121	0.19672713	-0.32130241
0.31897	193.84601	0.0	4.811e-05	0.00031222	1.1e-07	-0.0	0.00142728	0.00026284	2.05e-06	709.99440972	696.35148086	707.24435193	-0.20562675	0.19665038	-0.32130149
0.31902	193.86869	0.0	4.809e-05	0.00031224	1.1e-07	-0.0	0.00142728	0.00026284	2.05e-06	709.99152598	696.3545581	707.24318299	-0.20550246	0.19657366	-0.32130058
0.31908	193.89135	0.0	4.807e-05	0.00031226	1.1e-07	-0.0	0.00142728	0.00026284	2.05e-06	709.98864369	696.35763414	707.24201387	-0.20537825	0.19649696	-0.32129966
0.31913	193.91402	0.0	4.805e-05	0.00031228	1.1e-07	0.0	0.00142728	0.00026284	2.05e-06	709.98576285	696.36070897	707.24084458	-0.20525412	0.19642027	-0.32129874
0.31919	193.93668	0.0	4.803e-05	0.0003123	1.1e-07	0.0	0.00142728	0.00026284	2.05e-06	709.98288346	696.36378259	707.23967512	-0.20513015	0.19634363	-0.32129782
0.31924	193.95934	0.0	4.801e-05	0.00031232	1e-07	-0.0	0.00142728	0.00026284	2.05e-06	709.98000553	696.366855	707.23850548	-0.20500622	0.19626699	-0.3212969
0.3193	193.98199	0.0	4.799e-05	0.00031234	1e-07	-0.0	0.00142728	0.00026284	2.05e-06	709.97712904	696.3699262	707.23733566	-0.20488243	0.19619039	-0.32129598
0.31935	194.00464	0.0	4.797e-05	0.00031237	1e-07	-0.0	0.00142728	0.00026284	2.05e-06	709.974254	696.3729962	707.23616568	-0.20475875	0.19611381	-0.32129506
0.31941	194.02729	0.0	4.795e-05	0.00031239	1e-07	0.0	0.00142728	0.00026284	2.05e-06	709.9713804	696.37606498	707.23499552	-0.20463513	0.19603724	-0.32129414
0.31946	194.04993	0.0	4.793e-05	0.00031241	1e-07	0.0	0.00142728	0.00026284	2.05e-06	709.96850825	696.37913256	707.23382519	-0.20451167	0.19596072	-0.32129323
0.32953	198.13002	0.0	4.442e-05	0.00031592	9e-08	-0.0	0.00142728	0.00026286	2.05e-06	709.46614177	696.92056139	707.01704316	-0.18355584	0.1823446	-0.32112295
0.32958	198.15197	0.0	4.44e-05	0.00031594	9e-08	-0.0	0.00142728	0.00026286	2.05e-06	709.46351764	696.92341316	707.01584582	-0.18344988	0.18227229	-0.32112201
0.32964	198.17392	0.0	4.438e-05	0.00031595	9e-08	0.0	0.00142728	0.00026286	2.05e-06	709.46089476	696.92626379	707.01464836	-0.18334395	0.18219998	-0.32112107
0.32969	198.19586	0.0	4.436e-05	0.00031597	9e-08	0.0	0.00142728	0.00026286	2.05e-06	709.45827313	696.92911329	707.01345078	-0.18323812	0.18212771	-0.32112013
0.32975	198.21779	0.0	4.435e-05	0.00031599	9e-08	0.0	0.00142728	0.00026286	2.05e-06	709.45565276	696.93196164	707.01225308	-0.18313242	0.18205546	-0.32111919
0.3298	198.23972	0.0	4.433e-05	0.00031601	9e-08	-0.0	0.00142728	0.00026286	2.05e-06	709.45303363	696.93480886	707.01105525	-0.18302674	0.18198322	-0.32111825
0.32986	198.26165	0.0	4.431e-05	0.00031603	9e-08	-0.0	0.00142728	0.00026286	2.05e-06	709.45041575	696.93765494	707.00985731	-0.18292121	0.18191101	-0.32111731
0.32991	198.28358	0.0	4.429e-05	0.00031604	9e-08	-0.0	0.00142728	0.00026286	2.05e-06	709.44779912	696.94049988	707.00865924	-0.18281574	0.18183882	-0.32111637
0.32997	198.3055	0.0	4.427e-05	0.00031606	9e-08	0.0	0.00142728	0.00026286	2.05e-06	709.44518374	696.94334369	707.00746105	-0.18271034	0.18176665	-0.32111543
0.33002	198.32742	0.0	4.426e-05	0.00031608	9e-08	0.0	0.00142728	0.00026286	2.05e-06	709.4425696	696.94618635	707.00626274	-0.18260507	0.18169451	-0.32111449
0.33008	198.34933	0.0	4.424e-05	0.0003161	9e-08	0.0	0.00142728	0.00026286	2.05e-06	709.4399567	696.94902789	707.00506431	-0.18249984	0.18162238	-0.32111355
0.33013	198.37124	0.0	4.422e-05	0.00031612	9e-08	-0.0	0.00142728	0.00026286	2.05e-06	709.43734505	696.95186828	707.00386576	-0.18239471	0.18155028	-0.3211126
0.33019	198.39315	0.0	4.42e-05	0.00031613	9e-08	-0.0	0.00142728	0.00026286	2.05e-06	709.43473464	696.95470754	707.00266709	-0.18228972	0.18147821	-0.32111166
0.33024	198.41505	0.0	4.418e-05	0.00031615	9e-08	0.0	0.00142728	0.00026286	2.05e-06	709.43212547	696.95754567	707.0014683	-0.18218473	0.18140614	-0.32111072
0.3303	198.43695	0.0	4.417e-05	0.00031617	9e-08	0.0	0.00142728	0.00026286	2.05e-06	709.42951754	696.96038266	707.00026939	-0.18207988	0.18133411	-0.32110978
0.33035	198.45884	0.0	4.415e-05	0.00031619	9e-08	0.0	0.00142728	0.00026286	2.05e-06	709.42691086	696.96321852	706.99907036	-0.18197513	0.1812621	-0.32110884
0.33041	198.48073	0.0	4.413e-05	0.0003162	9e-08	-0.0	0.00142728	0.00026286	2.05e-06	709.4243054	696.96605324	706.99787121	-0.18187041	0.1811901	-0.3211079
0.33046	198.50262	0.0	4.411e-05	0.00031622	9e-08	-0.0	0.00142728	0.00026286	2.05e-06	709.42170119	696.96888683	706.99667195	-0.18176583	0.18111814	-0.32110695
0.34053	202.44389	0.0	4.105e-05	0.00031928	7e-08	-0.0	0.00142728	0.00026287	2.05e-06	708.96495253	697.46870685	706.77544451	-0.16400415	0.16831024	-0.3209332
0.34058	202.46508	0.0	4.104e-05	0.0003193	7e-08	-0.0	0.00142728	0.00026287	2.05e-06	708.9625596	697.47133771	706.77422723	-0.16391425	0.1682422	-0.32093224
0.34064	202.48626	0.0	4.102e-05	0.00031932	7e-08	-0.0	0.00142728	0.00026287	2.05e-06	708.96016773	697.47396751	706.77300988	-0.1638244	0.16817416	-0.32093128
0.34069	202.50744	0.0	4.1e-05	0.00031933	7e-08	0.0	0.00142728	0.00026287	2.05e-06	708.95777691	697.47659623	706.77179244	-0.1637346	0.16810615	-0.32093033
0.34075	202.52861	0.0	4.099e-05	0.00031935	7e-08	0.0	0.00142728	0.00026287	2.05e-06	708.95538716	697.47922389	706.77057493	-0.16364493	0.16803816	-0.32092937
0.3408	202.54978	0.0	4.097e-05	0.00031936	7e-08	0.0	0.00142728	0.00026287	2.05e-06	708.95299847	697.48185047	706.76935735	-0.16355528	0.16797019	-0.32092841
0.34086	202.57095	0.0	4.096e-05	0.00031938	7e-08	-0.0	0.00142728	0.00026287	2.05e-06	708.95061084	697.48447599	706.76813968	-0.16346571	0.16790224	-0.32092746
0.34091	202.59211	0.0	4.094e-05	0.00031939	7e-08	-0.0	0.00142728	0.00026287	2.05e-06	708.94822427	697.48710044	706.76692194	-0.16337626	0.16783432	-0.3209265
0.34097	202.61327	0.0	4.093e-05	0.00031941	7e-08	0.0	0.00142728	0.00026287	2.05e-06	708.94583875	697.48972382	706.76570412	-0.16328682	0.1677664	-0.32092555
0.34102	202.63443	0.0	4.091e-05	0.00031943	7e-08	0.0	0.00142728	0.00026287	2.05e-06	708.94345429	697.49234613	706.76448622	-0.16319747	0.16769851	-0.32092459
0.34108	202.65558	0.0	4.09e-05	0.00031944	7e-08	0.0	0.00142728	0.00026287	2.05e-06	708.94107088	697.49496737	706.76326825	-0.16310825	0.16763065	-0.32092363
0.34113	202.67673	0.0	4.088e-05	0.00031946	7e-08	-0.0	0.00142728	0.00026287	2.05e-06	708.93868853	697.49758755	706.7620502	-0.16301902	0.1675628	-0.32092268
0.34119	202.69787	0.0	4.086e-05	0.00031947	7e-08	-0.0	0.00142728	0.00026287	2.05e-06	708.93630724	697.50020666	706.76083207	-0.1629299	0.16749497	-0.32092172
0.34124	202.71901	0.0	4.085e-05	0.00031949	7e-08	-0.0	0.00142728	0.00026287	2.05e-06	708.93392699	697.5028247	706.75961387	-0.16284088	0.16742717	-0.32092076
0.3413	202.74015	0.0	4.083e-05	0.0003195	7e-08	0.0	0.00142728	0.00026287	2.05e-06	708.9315478	697.50544168	706.75839559	-0.16275187	0.16735938	-0.3209198
0.34135	202.76128	0.0	4.082e-05	0.00031952	7e-08	0.0	0.00142728	0.00026287	2.05e-06	708.92916966	697.50805759	706.75717724	-0.16266298	0.16729162	-0.32091885
0.34141	202.78241	0.0	4.08e-05	0.00031953	7e-08	0.0	0.00142728	0.00026287	2.05e-06	708.92679257	697.51067243	706.75595881	-0.16257416	0.16722388	-0.32091789
0.34146	202.80353	0.0	4.079e-05	0.00031955	7e-08	-0.0	0.00142728	0.00026287	2.05e-06	708.92441653	697.51328621	706.75474031	-0.16248538	0.16715615	-0.32091693
0.35152	206.60464	0.0	3.811e-05	0.00032223	6e-08	-0.0	0.00142728	0.00026288	2.05e-06	708.5063863	697.9740032	706.53067696	-0.14739277	0.1550995	-0.32074095
0.35158	206.62506	0.0	3.809e-05	0.00032225	6e-08	0.0	0.00142728	0.00026288	2.05e-06	708.50418906	697.97642638	706.52944767	-0.1473162	0.15503541	-0.32073999
0.35163	206.64547	0.0	3.808e-05	0.00032226	6e-08	0.0	0.00142728	0.00026288	2.05e-06	708.50199272	697.97884855	706.52821835	-0.14723974	0.15497135	-0.32073902
0.35169	206.66588	0.0	3.806e-05	0.00032227	6e-08	0.0	0.00142728	0.00026288	2.05e-06	708.49979727	697.98126971	706.52698898	-0.14716334	0.15490731	-0.32073805
0.35174	206.68629	0.0	3.805e-05	0.00032229	6e-08	-0.0	0.00142728	0.00026288	2.05e-06	708.49760272	697.98368987	706.52575956	-0.14708696	0.15484327	-0.32073709
0.3518	206.70669	0.0	3.804e-05	0.0003223	6e-08	-0.0	0.00142728	0.00026288	2.05e-06	708.49540906	697.98610903	706.52453011	-0.14701068	0.15477927	-0.32073612
0.35185	206.72708	0.0	3.802e-05	0.00032231	6e-08	-0.0	0.00142728	0.00026288	2.05e-06	708.4932163	697.98852718	706.52330061	-0.14693445	0.15471529	-0.32073516
0.35191	206.74748	0.0	3.801e-05	0.00032233	6e-08	0.0	0.00142728	0.00026288	2.05e-06	708.49102444	697.99094432	706.52207107	-0.14685826	0.15465131	-0.32073419
0.35196	206.76787	0.0	3.8e-05	0.00032234	6e-08	0.0	0.00142728	0.00026288	2.05e-06	708.48883346	697.99336046	706.52084149	-0.14678216	0.15458737	-0.32073323
0.35202	206.78825	0.0	3.798e-05	0.00032236	6e-08	0.0	0.00142728	0.00026288	2.05e-06	708.48664338	697.99577559	706.51961187	-0.14670612	0.15452344	-0.32073226
0.35207	206.80863	0.0	3.797e-05	0.00032237	6e-08	-0.0	0.00142728	0.00026288	2.05e-06	708.48445419	697.99818972	706.5183822	-0.14663011	0.15445952	-0.32073129
0.35213	206.82901	0.0	3.795e-05	0.00032238	6e-08	-0.0	0.00142728	0.00026288	2.05e-06	708.4822659	698.00060284	706.5171525	-0.14655419	0.15439563	-0.32073033
0.35218	206.84939	0.0	3.794e-05	0.0003224	6e-08	-0.0	0.00142728	0.00026288	2.05e-06	708.48007849	698.00301496	706.51592275	-0.14647833	0.15433176	-0.32072936
0.35224	206.86976	0.0	3.793e-05	0.00032241	6e-08	0.0	0.00142728	0.00026288	2.05e-06	708.47789197	698.00542608	706.51469296	-0.14640249	0.1542679	-0.3207284
0.35229	206.89012	0.0	3.791e-05	0.00032242	6e-08	0.0	0.00142728	0.00026288	2.05e-06	708.47570634	698.00783619	706.51346313	-0.14632676	0.15420407	-0.32072743
0.35235	206.91048	0.0	3.79e-05	0.00032244	6e-08	0.0	0.00142728	0.00026288	2.05e-06	708.4735216	698.01024531	706.51223326	-0.14625108	0.15414026	-0.32072646
0.3524	206.93084	0.0	3.789e-05	0.00032245	6e-08	-0.0	0.00142728	0.00026288	2.05e-06	708.47133774	698.01265341	706.51100334	-0.14617543	0.15407645	-0.3207255
0.35246	206.9512	0.0	3.787e-05	0.00032246	6e-08	-0.0	0.00142728	0.00026288	2.05e-06	708.46915478	698.01506052	706.50977339	-0.14609987	0.15401268	-0.32072453
0.36252	210.61064	0.0	3.551e-05	0.00032482	5e-08	-0.0	0.00142728	0.00026289	2.05e-06	708.0838475	698.43899745	706.28415822	-0.13322537	0.14265481	-0.32054733
0.36258	210.63027	0.0	3.55e-05	0.00032483	5e-08	-0.0	0.00142728	0.00026289	2.05e-06	708.08181553	698.44122521	706.28292321	-0.13315997	0.14259444	-0.32054636
0.36263	210.64991	0.0	3.549e-05	0.00032485	5e-08	-0.0	0.00142728	0.00026289	2.05e-06	708.07978432	698.44345201	706.28168819	-0.13309458	0.14253406	-0.32054539
0.36269	210.66954	0.0	3.548e-05	0.00032486	5e-08	0.0	0.00142728	0.00026289	2.05e-06	708.07775386	698.44567787	706.28045315	-0.13302924	0.1424737	-0.32054442
0.36274	210.68916	0.0	3.547e-05	0.00032487	5e-08	0.0	0.00142728	0.00026289	2.05e-06	708.07572416	698.44790278	706.2792181	-0.13296399	0.14241338	-0.32054345
0.3628	210.70879	0.0	3.545e-05	0.00032488	5e-08	0.0	0.00142728	0.00026289	2.05e-06	708.07369522	698.45012675	706.27798303	-0.13289875	0.14235305	-0.32054248
0.36285	210.7284	0.0	3.544e-05	0.0003249	5e-08	-0.0	0.00142728	0.00026289	2.05e-06	708.07166703	698.45234977	706.27674795	-0.13283356	0.14229275	-0.32054151
0.36291	210.74802	0.0	3.543e-05	0.00032491	5e-08	-0.0	0.00142728	0.00026289	2.05e-06	708.0696396	698.45457184	706.27551285	-0.13276845	0.14223247	-0.32054054
0.36296	210.76763	0.0	3.542e-05	0.00032492	5e-08	-0.0	0.00142728	0.00026289	2.05e-06	708.06761292	698.45679297	706.27427774	-0.13270337	0.14217221	-0.32053957
0.36302	210.78724	0.0	3.541e-05	0.00032493	5e-08	0.0	0.00142728	0.00026289	2.05e-06	708.06558699	698.45901315	706.27304262	-0.13263833	0.14211196	-0.3205386
0.36307	210.80684	0.0	3.539e-05	0.00032494	5e-08	0.0	0.00142728	0.00026289	2.05e-06	708.06356182	698.46123238	706.27180748	-0.13257337	0.14205173	-0.32053763
0.36313	210.82644	0.0	3.538e-05	0.00032496	5e-08	0.0	0.00142728	0.00026289	2.05e-06	708.0615374	698.46345067	706.27057232	-0.13250845	0.14199153	-0.32053666
0.36318	210.84603	0.0	3.537e-05	0.00032497	5e-08	-0.0	0.00142728	0.00026289	2.05e-06	708.05951374	698.46566801	706.26933716	-0.13244355	0.14193133	-0.32053569
0.36324	210.86562	0.0	3.536e-05	0.00032498	5e-08	-0.0	0.00142728	0.00026289	2.05e-06	708.05749082	698.46788441	706.26810198	-0.13237874	0.14187115	-0.32053472
0.36329	210.88521	0.0	3.534e-05	0.00032499	5e-08	-0.0	0.00142728	0.00026289	2.05e-06	708.05546865	698.47009987	706.26686678	-0.13231398	0.141811	-0.32053375
0.36335	210.90479	0.0	3.533e-05	0.000325	5e-08	0.0	0.00142728	0.00026289	2.05e-06	708.05344724	698.47231438	706.26563157	-0.13224923	0.14175085	-0.32053278
0.3634	210.92437	0.0	3.532e-05	0.00032502	5e-08	0.0	0.00142728	0.00026289	2.05e-06	708.05142657	698.47452795	706.26439635	-0.13218456	0.14169073	-0.32053181
0.36346	210.94395	0.0	3.531e-05	0.00032503	5e-08	0.0	0.00142728	0.00026289	2.05e-06	708.04940666	698.47674057	706.26316111	-0.13211995	0.14163064	-0.32053084
0.37352	214.45999	0.0	3.323e-05	0.00032711	4e-08	-0.0	0.00142728	0.0002629	2.05e-06	707.69174102	698.86605426	706.0370047	-0.12108474	0.13092383	-0.32035322
0.37358	214.47884	0.0	3.322e-05	0.00032712	4e-08	0.0	0.00142728	0.0002629	2.05e-06	707.68984875	698.86809798	706.03576889	-0.1210285	0.13086688	-0.32035225
0.37363	214.49768	0.0	3.321e-05	0.00032713	4e-08	0.0	0.00142728	0.0002629	2.05e-06	707.68795711	698.87014082	706.03453308	-0.12097232	0.13080995	-0.32035128
0.37369	214.51653	0.0	3.32e-05	0.00032714	4e-08	0.0	0.00142728	0.0002629	2.05e-06	707.68606612	698.87218275	706.03329728	-0.1209162	0.13075305	-0.32035031
0.37374	214.53536	0.0	3.319e-05	0.00032715	4e-08	0.0	0.00142728	0.0002629	2.05e-06	707.68417576	698.8742238	706.03206149	-0.1208601	0.13069615	-0.32034934
0.3738	214.5542	0.0	3.318e-05	0.00032716	4e-08	-0.0	0.00142728	0.0002629	2.05e-06	707.68228605	698.87626396	706.0308257	-0.12080403	0.13063927	-0.32034837
0.37385	214.57303	0.0	3.316e-05	0.00032717	4e-08	-0.0	0.00142728	0.0002629	2.05e-06	707.68039698	698.87830322	706.02958992	-0.12074804	0.13058241	-0.3203474
0.37391	214.59185	0.0	3.315e-05	0.00032718	4e-08	-0.0	0.00142728	0.0002629	2.05e-06	707.67850854	698.88034159	706.02835415	-0.12069207	0.13052557	-0.32034642
0.37396	214.61068	0.0	3.314e-05	0.00032719	4e-08	0.0	0.00142728	0.0002629	2.05e-06	707.67662074	698.88237907	706.02711838	-0.12063612	0.13046874	-0.32034545
0.37402	214.62949	0.0	3.313e-05	0.0003272	4e-08	0.0	0.00142728	0.0002629	2.05e-06	707.67473359	698.88441566	706.02588262	-0.12058024	0.13041193	-0.32034448
0.37407	214.64831	0.0	3.312e-05	0.00032722	4e-08	0.0	0.00142728	0.0002629	2.05e-06	707.67284707	698.88645136	706.02464687	-0.12052442	0.13035514	-0.32034351
0.37413	214.66712	0.0	3.311e-05	0.00032723	4e-08	-0.0	0.00142728	0.0002629	2.05e-06	707.67096118	698.88848617	706.02341112	-0.12046859	0.13029836	-0.32034254
0.37418	214.68592	0.0	3.31e-05	0.00032724	4e-08	-0.0	0.00142728	0.0002629	2.05e-06	707.66907593	698.89052008	706.02217538	-0.12041282	0.13024159	-0.32034157
0.37424	214.70473	0.0	3.309e-05	0.00032725	4e-08	-0.0	0.00142728	0.0002629	2.05e-06	707.66719132	698.89255311	706.02093965	-0.12035713	0.13018486	-0.3203406
0.37429	214.72352	0.0	3.308e-05	0.00032726	4e-08	-0.0	0.00142728	0.0002629	2.05e-06	707.66530735	698.89458525	706.01970393	-0.12030144	0.13012812	-0.32033963
0.37435	214.74232	0.0	3.307e-05	0.00032727	4e-08	0.0	0.00142728	0.0002629	2.05e-06	707.66342401	698.8966165	706.01846821	-0.12024579	0.13007141	-0.32033866
0.3744	214.76111	0.0	3.306e-05	0.00032728	4e-08	0.0	0.00142728	0.0002629	2.05e-06	707.6615413	698.89864686	706.0172325	-0.12019021	0.13001472	-0.32033769
0.37446	214.77989	0.0	3.305e-05	0.00032729	4e-08	0.0	0.00142728	0.0002629	2.05e-06	707.65965923	698.90067633	706.0159968	-0.12013465	0.12995804	-0.32033672
0.38452	218.15058	0.0	3.121e-05	0.00032913	4e-08	-0.0	0.00142728	0.00026291	2.05e-06	707.32539191	699.25737338	705.79008423	-0.11062428	0.11985897	-0.32015929
0.38458	218.16863	0.0	3.12e-05	0.00032914	4e-08	-0.0	0.00142728	0.00026291	2.05e-06	707.32361807	699.25924368	705.78885141	-0.11057569	0.11980524	-0.32015832
0.38463	218.18668	0.0	3.119e-05	0.00032915	4e-08	-0.0	0.00142728	0.00026291	2.05e-06	707.32184478	699.26111315	705.7876186	-0.11052717	0.11975154	-0.32015735
0.38469	218.20472	0.0	3.118e-05	0.00032916	4e-08	-0.0	0.00142728	0.00026291	2.05e-06	707.32007204	699.26298177	705.78638582	-0.11047864	0.11969784	-0.32015638
0.38474	218.22276	0.0	3.117e-05	0.00032917	4e-08	0.0	0.00142728	0.00026291	2.05e-06	707.31829983	699.26484955	705.78515307	-0.11043015	0.11964416	-0.32015542
0.3848	218.24079	0.0	3.116e-05	0.00032918	4e-08	0.0	0.00142728	0.00026291	2.05e-06	707.31652818	699.2667165	705.78392033	-0.11038172	0.1195905	-0.32015445
0.38485	218.25882	0.0	3.115e-05	0.00032919	4e-08	0.0	0.00142728	0.00026291	2.05e-06	707.31475706	699.2685826	705.78268762	-0.11033332	0.11953686	-0.32015348
0.38491	218.27685	0.0	3.114e-05	0.0003292	4e-08	-0.0	0.00142728	0.00026291	2.05e-06	707.31298649	699.27044786	705.78145494	-0.11028493	0.11948322	-0.32015251
0.38496	218.29487	0.0	3.113e-05	0.00032921	4e-08	-0.0	0.00142728	0.00026291	2.05e-06	707.31121646	699.27231228	705.78022227	-0.11023658	0.1194296	-0.32015154
0.38502	218.31289	0.0	3.112e-05	0.00032921	4e-08	-0.0	0.00142728	0.00026291	2.05e-06	707.30944697	699.27417586	705.77898963	-0.1101883	0.11937601	-0.32015058
0.38507	218.3309	0.0	3.111e-05	0.00032922	4e-08	-0.0	0.00142728	0.00026291	2.05e-06	707.30767803	699.2760386	705.77775701	-0.11014001	0.11932242	-0.32014961
0.38513	218.34891	0.0	3.11e-05	0.00032923	4e-08	0.0	0.00142728	0.00026291	2.05e-06	707.30590963	699.2779005	705.77652442	-0.11009177	0.11926885	-0.32014864
0.38518	218.36692	0.0	3.109e-05	0.00032924	4e-08	0.0	0.00142728	0.00026291	2.05e-06	707.30414176	699.27976156	705.77529185	-0.11004357	0.1192153	-0.32014767
0.38524	218.38492	0.0	3.108e-05	0.00032925	4e-08	0.0	0.00142728	0.00026291	2.05e-06	707.30237444	699.28162179	705.7740593	-0.10999542	0.11916177	-0.3201467
0.38529	218.40292	0.0	3.108e-05	0.00032926	4e-08	-0.0	0.00142728	0.00026291	2.05e-06	707.30060766	699.28348117	705.77282678	-0.10994726	0.11910823	-0.32014574
0.38535	218.42091	0.0	3.107e-05	0.00032927	4e-08	-0.0	0.00142728	0.00026291	2.05e-06	707.29884142	699.28533972	705.77159428	-0.10989916	0.11905473	-0.32014477
0.3854	218.4389	0.0	3.106e-05	0.00032928	4e-08	-0.0	0.00142728	0.00026291	2.05e-06	707.29707571	699.28719742	705.77036181	-0.10985112	0.11900125	-0.3201438
0.38546	218.45688	0.0	3.105e-05	0.00032929	4e-08	-0.0	0.00142728	0.00026291	2.05e-06	707.29531055	699.28905429	705.76912936	-0.10980307	0.11894776	-0.32014283
0.39552	221.68	0.0	2.942e-05	0.00033092	3e-08	-0.0	0.00142728	0.00026291	2.05e-06	706.9809277	699.61500549	705.544062	-0.10155832	0.10941706	-0.31996607
0.39558	221.69724	0.0	2.941e-05	0.00033093	3e-08	-0.0	0.00142728	0.00026291	2.05e-06	706.97925475	699.61671228	705.54283505	-0.1015161	0.10936636	-0.3199651
0.39563	221.71447	0.0	2.94e-05	0.00033094	3e-08	-0.0	0.00142728	0.00026291	2.05e-06	706.97758226	699.61841828	705.54160813	-0.10147388	0.10931566	-0.31996414
0.39569	221.7317	0.0	2.939e-05	0.00033095	3e-08	0.0	0.00142728	0.00026291	2.05e-06	706.97591024	699.62012348	705.54038125	-0.10143169	0.10926497	-0.31996318
0.39574	221.74893	0.0	2.938e-05	0.00033096	3e-08	0.0	0.00142728	0.00026291	2.05e-06	706.97423869	699.62182789	705.5391544	-0.10138954	0.1092143	-0.31996221
0.3958	221.76615	0.0	2.937e-05	0.00033096	3e-08	0.0	0.00142728	0.00026291	2.05e-06	706.9725676	699.62353151	705.53792759	-0.10134743	0.10916366	-0.31996125
0.39585	221.78336	0.0	2.937e-05	0.00033097	3e-08	-0.0	0.00142728	0.00026291	2.05e-06	706.97089697	699.62523433	705.53670081	-0.10130532	0.10911301	-0.31996028
0.39591	221.80058	0.0	2.936e-05	0.00033098	3e-08	-0.0	0.00142728	0.00026291	2.05e-06	706.96922681	699.62693637	705.53547407	-0.10126324	0.10906238	-0.31995932
0.39596	221.81779	0.0	2.935e-05	0.00033099	3e-08	-0.0	0.00142728	0.00026291	2.05e-06	706.96755711	699.62863761	705.53424737	-0.10122122	0.10901178	-0.31995836
0.39602	221.83499	0.0	2.934e-05	0.000331	3e-08	-0.0	0.00142728	0.00026291	2.05e-06	706.96588787	699.63033805	705.5330207	-0.10117922	0.10896119	-0.31995739
0.39607	221.85219	0.0	2.933e-05	0.00033101	3e-08	0.0	0.00142728	0.00026291	2.05e-06	706.9642191	699.63203771	705.53179407	-0.10113722	0.1089106	-0.31995643
0.39613	221.86939	0.0	2.932e-05	0.00033101	3e-08	0.0	0.00142728	0.00026291	2.05e-06	706.96255079	699.63373657	705.53056747	-0.10109526	0.10886003	-0.31995547
0.39618	221.88658	0.0	2.932e-05	0.00033102	3e-08	0.0	0.00142728	0.00026291	2.05e-06	706.96088294	699.63543465	705.52934091	-0.10105337	0.10880949	-0.3199545
0.39624	221.90377	0.0	2.931e-05	0.00033103	3e-08	0.0	0.00142728	0.00026291	2.05e-06	706.95921556	699.63713193	705.52811438	-0.10101146	0.10875894	-0.31995354
0.39629	221.92095	0.0	2.93e-05	0.00033104	3e-08	-0.0	0.00142728	0.00026291	2.05e-06	706.95754863	699.63882842	705.5268879	-0.10096958	0.10870842	-0.31995258
0.39635	221.93814	0.0	2.929e-05	0.00033105	3e-08	-0.0	0.00142728	0.00026291	2.05e-06	706.95588217	699.64052412	705.52566144	-0.10092775	0.10865791	-0.31995161
0.3964	221.95531	0.0	2.928e-05	0.00033106	3e-08	-0.0	0.00142728	0.00026291	2.05e-06	706.95421617	699.64221903	705.52443502	-0.10088596	0.10860743	-0.31995065
0.39646	221.97248	0.0	2.927e-05	0.00033106	3e-08	0.0	0.00142728	0.00026291	2.05e-06	706.95255062	699.64391314	705.52320864	-0.10084416	0.10855694	-0.31994969
0.40652	225.04551	0.0	2.783e-05	0.00033251	3e-08	0.0	0.00142728	0.00026291	2.05e-06	706.6551548	699.94086603	705.29943934	-0.09365179	0.09955869	-0.31977394
0.40657	225.06192	0.0	2.782e-05	0.00033252	3e-08	0.0	0.00142728	0.00026291	2.05e-06	706.65356827	699.94241856	705.29822041	-0.09361481	0.0995108	-0.31977299
0.40663	225.07833	0.0	2.781e-05	0.00033253	3e-08	-0.0	0.00142728	0.00026291	2.05e-06	706.65198215	699.94397035	705.29700153	-0.09357787	0.09946292	-0.31977203
0.40668	225.09473	0.0	2.78e-05	0.00033253	3e-08	-0.0	0.00142728	0.00026291	2.05e-06	706.65039642	699.94552139	705.29578269	-0.09354096	0.09941506	-0.31977107
0.40674	225.11113	0.0	2.78e-05	0.00033254	3e-08	-0.0	0.00142728	0.00026291	2.05e-06	706.64881109	699.94707167	705.29456389	-0.09350409	0.09936722	-0.31977011
0.40679	225.12752	0.0	2.779e-05	0.00033255	3e-08	0.0	0.00142728	0.00026291	2.05e-06	706.64722616	699.94862121	705.29334514	-0.09346721	0.09931938	-0.31976916
0.40685	225.14391	0.0	2.778e-05	0.00033256	3e-08	0.0	0.00142728	0.00026291	2.05e-06	706.64564164	699.95017001	705.29212644	-0.09343036	0.09927156	-0.3197682
0.4069	225.1603	0.0	2.777e-05	0.00033256	3e-08	0.0	0.00142728	0.00026291	2.05e-06	706.64405751	699.95171805	705.29090778	-0.09339356	0.09922376	-0.31976724
0.40696	225.17668	0.0	2.777e-05	0.00033257	3e-08	0.0	0.00142728	0.00026291	2.05e-06	706.64247378	699.95326535	705.28968916	-0.09335678	0.09917597	-0.31976629
0.40701	225.19305	0.0	2.776e-05	0.00033258	3e-08	-0.0	0.00142728	0.00026291	2.05e-06	706.64089044	699.95481189	705.28847059	-0.09331999	0.09912818	-0.31976533
0.40707	225.20943	0.0	2.775e-05	0.00033259	3e-08	-0.0	0.00142728	0.00026291	2.05e-06	706.63930751	699.95635769	705.28725206	-0.09328324	0.09908042	-0.31976437
0.40712	225.2258	0.0	2.774e-05	0.00033259	3e-08	-0.0	0.00142728	0.00026291	2.05e-06	706.63772497	699.95790275	705.28603358	-0.09324654	0.09903267	-0.31976341
0.40718	225.24216	0.0	2.774e-05	0.0003326	3e-08	-0.0	0.00142728	0.00026291	2.05e-06	706.63614283	699.95944706	705.28481514	-0.09320985	0.09898494	-0.31976246
0.40723	225.25852	0.0	2.773e-05	0.00033261	3e-08	0.0	0.00142728	0.00026291	2.05e-06	706.63456109	699.96099062	705.28359675	-0.09317316	0.09893721	-0.3197615
0.40729	225.27488	0.0	2.772e-05	0.00033262	3e-08	0.0	0.00142728	0.00026291	2.05e-06	706.63297974	699.96253343	705.2823784	-0.0931365	0.09888949	-0.31976054
0.40734	225.29123	0.0	2.771e-05	0.00033262	3e-08	0.0	0.00142728	0.00026291	2.05e-06	706.63139879	699.9640755	705.2811601	-0.09309989	0.09884181	-0.31975959
0.4074	225.30758	0.0	2.771e-05	0.00033263	3e-08	0.0	0.00142728	0.00026291	2.05e-06	706.62981824	699.96561682	705.27994184	-0.0930633	0.09879412	-0.31975863
0.40745	225.32392	0.0	2.77e-05	0.00033264	3e-08	-0.0	0.00142728	0.00026291	2.05e-06	706.62823808	699.9671574	705.27872363	-0.0930267	0.09874644	-0.31975767
0.41752	228.24398	0.0	2.641e-05	0.00033393	3e-08	-0.0	0.00142728	0.00026292	2.05e-06	706.34544378	700.23674708	705.05658564	-0.08671103	0.09024764	-0.31958321
0.41757	228.25955	0.0	2.641e-05	0.00033393	3e-08	-0.0	0.00142728	0.00026292	2.05e-06	706.34393177	700.23815403	705.05537629	-0.08667847	0.0902024	-0.31958226
0.41763	228.27511	0.0	2.64e-05	0.00033394	3e-08	-0.0	0.00142728	0.00026292	2.05e-06	706.34242011	700.23956027	705.054167	-0.08664594	0.09015718	-0.31958131
0.41768	228.29067	0.0	2.639e-05	0.00033395	3e-08	-0.0	0.00142728	0.00026292	2.05e-06	706.34090879	700.2409658	705.05295776	-0.08661343	0.09011197	-0.31958036
0.41774	228.30623	0.0	2.639e-05	0.00033395	2e-08	0.0	0.00142728	0.00026292	2.05e-06	706.33939783	700.24237062	705.05174857	-0.08658092	0.09006677	-0.31957941
0.41779	228.32178	0.0	2.638e-05	0.00033396	2e-08	0.0	0.00142728	0.00026292	2.05e-06	706.3378872	700.24377474	705.05053943	-0.08654844	0.09002158	-0.31957846
0.41785	228.33732	0.0	2.637e-05	0.00033397	2e-08	0.0	0.00142728	0.00026292	2.05e-06	706.33637693	700.24517815	705.04933034	-0.08651599	0.08997641	-0.31957751
0.4179	228.35286	0.0	2.637e-05	0.00033397	2e-08	0.0	0.00142728	0.00026292	2.05e-06	706.33486699	700.24658086	705.04812131	-0.08648356	0.08993126	-0.31957656
0.41796	228.3684	0.0	2.636e-05	0.00033398	2e-08	-0.0	0.00142728	0.00026292	2.05e-06	706.33335741	700.24798286	705.04691232	-0.08645113	0.0898861	-0.31957561
0.41801	228.38393	0.0	2.635e-05	0.00033399	2e-08	-0.0	0.00142728	0.00026292	2.05e-06	706.33184816	700.24938416	705.04570339	-0.08641873	0.08984096	-0.31957466
0.41807	228.39946	0.0	2.635e-05	0.00033399	2e-08	-0.0	0.00142728	0.00026292	2.05e-06	706.33033927	700.25078475	705.0444945	-0.08638635	0.08979584	-0.31957371
0.41812	228.41499	0.0	2.634e-05	0.000334	2e-08	-0.0	0.00142728	0.00026292	2.05e-06	706.32883071	700.25218463	705.04328567	-0.08635401	0.08975074	-0.31957276
0.41818	228.43051	0.0	2.633e-05	0.00033401	2e-08	0.0	0.00142728	0.00026292	2.05e-06	706.3273225	700.25358381	705.04207689	-0.08632166	0.08970564	-0.31957182
0.41823	228.44602	0.0	2.633e-05	0.00033401	2e-08	0.0	0.00142728	0.00026292	2.05e-06	706.32581464	700.25498228	705.04086816	-0.08628933	0.08966055	-0.31957087
0.41829	228.46153	0.0	2.632e-05	0.00033402	2e-08	0.0	0.00142728	0.00026292	2.05e-06	706.32430711	700.25638005	705.03965948	-0.08625704	0.08961548	-0.31956992
0.41834	228.47704	0.0	2.631e-05	0.00033402	2e-08	0.0	0.00142728	0.00026292	2.05e-06	706.32279993	700.25777712	705.03845086	-0.08622478	0.08957044	-0.31956897
0.4184	228.49254	0.0	2.631e-05	0.00033403	2e-08	0.0	0.00142728	0.00026292	2.05e-06	706.3212931	700.25917348	705.03724228	-0.08619251	0.08952538	-0.31956802
0.41845	228.50804	0.0	2.63e-05	0.00033404	2e-08	-0.0	0.00142728	0.00026292	2.05e-06	706.3197866	700.26056913	705.03603376	-0.08616026	0.08948034	-0.31956707
0.42852	231.27185	0.0	2.516e-05	0.00033518	2e-08	0.0	0.00142728	0.00026292	2.05e-06	706.04962967	700.50432746	704.81576414	-0.08057599	0.08145047	-0.31939407
0.42857	231.28655	0.0	2.515e-05	0.00033519	2e-08	0.0	0.00142728	0.00026292	2.05e-06	706.04818237	700.50559695	704.81456547	-0.08054712	0.08140774	-0.31939313
0.42863	231.30125	0.0	2.514e-05	0.00033519	2e-08	0.0	0.00142728	0.00026292	2.05e-06	706.04673539	700.50686576	704.81336686	-0.08051825	0.081365	-0.31939219
0.42868	231.31595	0.0	2.514e-05	0.0003352	2e-08	-0.0	0.00142728	0.00026292	2.05e-06	706.0452887	700.50813391	704.81216829	-0.08048939	0.08132227	-0.31939125
0.42874	231.33064	0.0	2.513e-05	0.00033521	2e-08	-0.0	0.00142728	0.00026292	2.05e-06	706.04384231	700.50940138	704.81096979	-0.08046055	0.08127955	-0.31939031
0.42879	231.34533	0.0	2.513e-05	0.00033521	2e-08	-0.0	0.00142728	0.00026292	2.05e-06	706.04239623	700.5106682	704.80977134	-0.08043174	0.08123686	-0.31938937
0.42885	231.36001	0.0	2.512e-05	0.00033522	2e-08	-0.0	0.00142728	0.00026292	2.05e-06	706.04095045	700.51193434	704.80857294	-0.08040295	0.08119418	-0.31938843
0.4289	231.37469	0.0	2.511e-05	0.00033522	2e-08	0.0	0.00142728	0.00026292	2.05e-06	706.03950496	700.51319982	704.80737461	-0.08037415	0.08115149	-0.31938748
0.42896	231.38936	0.0	2.511e-05	0.00033523	2e-08	0.0	0.00142728	0.00026292	2.05e-06	706.03805978	700.51446463	704.80617632	-0.08034538	0.08110883	-0.31938654
0.42901	231.40403	0.0	2.51e-05	0.00033523	2e-08	0.0	0.00142728	0.00026292	2.05e-06	706.0366149	700.51572877	704.80497809	-0.08031663	0.08106618	-0.3193856
0.42907	231.41869	0.0	2.51e-05	0.00033524	2e-08	0.0	0.00142728	0.00026292	2.05e-06	706.03517032	700.51699225	704.80377992	-0.08028792	0.08102355	-0.31938466
0.42912	231.43335	0.0	2.509e-05	0.00033525	2e-08	0.0	0.00142728	0.00026292	2.05e-06	706.03372604	700.51825507	704.8025818	-0.08025919	0.08098092	-0.31938372
0.42918	231.44801	0.0	2.509e-05	0.00033525	2e-08	-0.0	0.00142728	0.00026292	2.05e-06	706.03228206	700.51951721	704.80138374	-0.08023048	0.08093829	-0.31938278
0.42923	231.46266	0.0	2.508e-05	0.00033526	2e-08	-0.0	0.00142728	0.00026292	2.05e-06	706.03083838	700.52077869	704.80018574	-0.08020179	0.08089569	-0.31938184
0.42929	231.47731	0.0	2.507e-05	0.00033526	2e-08	-0.0	0.00142728	0.00026292	2.05e-06	706.029395	700.52203951	704.79898779	-0.08017314	0.08085311	-0.3193809
0.42934	231.49195	0.0	2.507e-05	0.00033527	2e-08	-0.0	0.00142728	0.00026292	2.05e-06	706.02795192	700.52329966	704.79778989	-0.08014449	0.08081053	-0.31937996
0.4294	231.50659	0.0	2.506e-05	0.00033528	2e-08	0.0	0.00142728	0.00026292	2.05e-06	706.02650914	700.52455914	704.79659205	-0.08011584	0.08076795	-0.31937902
0.42945	231.52122	0.0	2.506e-05	0.00033528	2e-08	0.0	0.00142728	0.00026292	2.05e-06	706.02506666	700.52581796	704.79539427	-0.08008722	0.0807254	-0.31937808
0.43952	234.12498	0.0	2.404e-05	0.0003363	2e-08	0.0	0.00142728	0.00026292	2.05e-06	705.76592886	700.74518125	704.5771526	-0.07511318	0.07313605	-0.31920667
0.43957	234.1388	0.0	2.404e-05	0.0003363	2e-08	-0.0	0.00142728	0.00026292	2.05e-06	705.7645382	700.74632089	704.5759653	-0.07508734	0.07309563	-0.31920574
0.43963	234.15262	0.0	2.403e-05	0.00033631	2e-08	-0.0	0.00142728	0.00026292	2.05e-06	705.76314781	700.7474599	704.57477806	-0.07506153	0.07305523	-0.31920481
0.43968	234.16643	0.0	2.403e-05	0.00033631	2e-08	-0.0	0.00142728	0.00026292	2.05e-06	705.76175769	700.74859827	704.57359088	-0.07503573	0.07301484	-0.31920388
0.43974	234.18023	0.0	2.402e-05	0.00033632	2e-08	-0.0	0.00142728	0.00026292	2.05e-06	705.76036783	700.74973602	704.57240375	-0.07500997	0.07297448	-0.31920294
0.43979	234.19403	0.0	2.401e-05	0.00033632	2e-08	-0.0	0.00142728	0.00026292	2.05e-06	705.75897824	700.75087313	704.57121669	-0.0749842	0.07293412	-0.31920201
0.43985	234.20783	0.0	2.401e-05	0.00033633	2e-08	0.0	0.00142728	0.00026292	2.05e-06	705.75758891	700.75200961	704.57002968	-0.07495844	0.07289375	-0.31920108
0.4399	234.22162	-0.0	2.4e-05	0.00033633	2e-08	0.0	0.00142728	0.00026292	2.05e-06	705.75619985	700.75314547	704.56884273	-0.0749327	0.07285341	-0.31920015
0.43996	234.23541	0.0	2.4e-05	0.00033634	2e-08	0.0	0.00142728	0.00026292	2.05e-06	705.75481105	700.75428069	704.56765584	-0.07490697	0.07281308	-0.31919921
0.44001	234.24919	0.0	2.399e-05	0.00033634	2e-08	0.0	0.00142728	0.00026292	2.05e-06	705.75342251	700.75541529	704.56646901	-0.07488128	0.07277278	-0.31919828
0.44007	234.26297	0.0	2.399e-05	0.00033635	2e-08	0.0	0.00142728	0.00026292	2.05e-06	705.75203424	700.75654925	704.56528223	-0.07485558	0.07273246	-0.31919735
0.44012	234.27674	0.0	2.398e-05	0.00033635	2e-08	-0.0	0.00142728	0.00026292	2.05e-06	705.75064624	700.75768259	704.56409552	-0.07482988	0.07269216	-0.31919642
0.44018	234.29051	0.0	2.398e-05	0.00033636	2e-08	-0.0	0.00142728	0.00026292	2.05e-06	705.74925849	700.7588153	704.56290886	-0.07480421	0.07265187	-0.31919549
0.44023	234.30428	0.0	2.397e-05	0.00033636	2e-08	-0.0	0.00142728	0.00026292	2.05e-06	705.74787101	700.75994737	704.56172226	-0.07477856	0.0726116	-0.31919455
0.44029	234.31804	0.0	2.397e-05	0.00033637	2e-08	-0.0	0.00142728	0.00026292	2.05e-06	705.7464838	700.76107882	704.56053572	-0.07475294	0.07257135	-0.31919362
0.44034	234.3318	0.0	2.396e-05	0.00033638	2e-08	-0.0	0.00142728	0.00026292	2.05e-06	705.74509684	700.76220964	704.55934923	-0.0747273	0.07253109	-0.31919269
0.4404	234.34555	0.0	2.396e-05	0.00033638	2e-08	0.0	0.00142728	0.00026292	2.05e-06	705.74371015	700.76333984	704.55816281	-0.07470167	0.07249085	-0.31919176
0.44045	234.35929	0.0	2.395e-05	0.00033639	2e-08	0.0	0.00142728	0.00026292	2.05e-06	705.74232373	700.7644694	704.55697644	-0.07467607	0.07245062	-0.31919083
0.45051	236.79859	0.0	2.305e-05	0.00033729	2e-08	0.0	0.00142728	0.00026292	2.05e-06	705.49287206	700.96078488	704.3408594	-0.07020984	0.06527506	-0.31902109
0.45057	236.8115	-0.0	2.305e-05	0.00033729	2e-08	0.0	0.00142728	0.00026292	2.05e-06	705.4915314	700.96180182	704.33968387	-0.07018656	0.06523684	-0.31902017
0.45062	236.82441	0.0	2.304e-05	0.0003373	2e-08	0.0	0.00142728	0.00026292	2.05e-06	705.49019097	700.96281816	704.33850839	-0.07016329	0.06519864	-0.31901925
0.45068	236.8373	-0.0	2.304e-05	0.0003373	2e-08	0.0	0.00142728	0.00026292	2.05e-06	705.48885077	700.96383391	704.33733298	-0.07014006	0.06516047	-0.31901832
0.45073	236.8502	0.0	2.303e-05	0.0003373	2e-08	0.0	0.00142728	0.00026292	2.05e-06	705.48751081	700.96484906	704.33615762	-0.07011681	0.06512228	-0.3190174
0.45079	236.86309	0.0	2.303e-05	0.00033731	2e-08	-0.0	0.00142728	0.00026292	2.05e-06	705.48617108	700.96586362	704.33498233	-0.07009356	0.0650841	-0.31901648
0.45084	236.87597	0.0	2.302e-05	0.00033731	2e-08	-0.0	0.00142728	0.00026292	2.05e-06	705.48483159	700.96687758	704.33380709	-0.07007034	0.06504594	-0.31901555
0.4509	236.88885	0.0	2.302e-05	0.00033732	2e-08	-0.0	0.00142728	0.00026292	2.05e-06	705.48349234	700.96789094	704.33263191	-0.07004713	0.06500779	-0.31901463
0.45095	236.90173	0.0	2.301e-05	0.00033732	2e-08	-0.0	0.00142728	0.00026292	2.05e-06	705.48215331	700.96890371	704.3314568	-0.07002395	0.06496967	-0.31901371
0.45101	236.9146	0.0	2.301e-05	0.00033733	2e-08	-0.0	0.00142728	0.00026292	2.05e-06	705.48081453	700.96991588	704.33028174	-0.07000076	0.06493154	-0.31901279
0.45106	236.92747	0.0	2.301e-05	0.00033733	2e-08	0.0	0.00142728	0.00026292	2.05e-06	705.47947597	700.97092746	704.32910674	-0.06997757	0.06489341	-0.31901186
0.45112	236.94033	-0.0	2.3e-05	0.00033734	2e-08	0.0	0.00142728	0.00026292	2.05e-06	705.47813765	700.97193845	704.3279318	-0.0699544	0.0648553	-0.31901094
0.45117	236.95318	0.0	2.3e-05	0.00033734	2e-08	0.0	0.00142728	0.00026292	2.05e-06	705.47679957	700.97294883	704.32675692	-0.06993125	0.0648172	-0.31901002
0.45123	236.96604	-0.0	2.299e-05	0.00033735	2e-08	0.0	0.00142728	0.00026292	2.05e-06	705.47546172	700.97395863	704.3255821	-0.06990813	0.06477914	-0.31900909
0.45128	236.97888	0.0	2.299e-05	0.00033735	2e-08	0.0	0.00142728	0.00026292	2.05e-06	705.4741241	700.97496783	704.32440734	-0.06988499	0.06474106	-0.31900817
0.45134	236.99173	0.0	2.298e-05	0.00033736	2e-08	-0.0	0.00142728	0.00026292	2.05e-06	705.47278671	700.97597644	704.32323263	-0.06986186	0.06470298	-0.31900725
0.45139	237.00457	0.0	2.298e-05	0.00033736	2e-08	-0.0	0.00142728	0.00026292	2.05e-06	705.47144956	700.97698445	704.32205799	-0.06983875	0.06466493	-0.31900633
0.45145	237.0174	0.0	2.297e-05	0.00033736	2e-08	-0.0	0.00142728	0.00026292	2.05e-06	705.47011265	700.97799187	704.32088341	-0.06981565	0.06462688	-0.3190054
0.46151	239.28705	-0.0	2.218e-05	0.00033816	2e-08	0.0	0.00142728	0.00026293	2.05e-06	705.22925236	701.15252295	704.10693602	-0.06576898	0.05783978	-0.31883738
0.46157	239.29902	-0.0	2.217e-05	0.00033816	2e-08	0.0	0.00142728	0.00026293	2.05e-06	705.22795624	701.15342389	704.10577238	-0.06574779	0.05780363	-0.31883646
0.46162	239.31098	-0.0	2.217e-05	0.00033817	2e-08	0.0	0.00142728	0.00026293	2.05e-06	705.22666032	701.15432427	704.1046088	-0.06572663	0.05776751	-0.31883555
0.46168	239.32294	0.0	2.217e-05	0.00033817	2e-08	0.0	0.00142728	0.00026293	2.05e-06	705.22536462	701.15522409	704.10344528	-0.06570545	0.05773137	-0.31883463
0.46173	239.33489	0.0	2.216e-05	0.00033818	2e-08	-0.0	0.00142728	0.00026293	2.05e-06	705.22406913	701.15612334	704.10228182	-0.06568427	0.05769523	-0.31883372
0.46179	239.34684	0.0	2.216e-05	0.00033818	2e-08	-0.0	0.00142728	0.00026293	2.05e-06	705.22277385	701.15702203	704.10111842	-0.06566312	0.05765912	-0.31883281
0.46184	239.35878	0.0	2.215e-05	0.00033818	2e-08	-0.0	0.00142728	0.00026293	2.05e-06	705.22147878	701.15792015	704.09995508	-0.06564197	0.05762302	-0.31883189
0.4619	239.37072	0.0	2.215e-05	0.00033819	2e-08	-0.0	0.00142728	0.00026293	2.05e-06	705.22018392	701.15881771	704.0987918	-0.06562085	0.05758694	-0.31883098
0.46195	239.38265	0.0	2.214e-05	0.00033819	2e-08	-0.0	0.00142728	0.00026293	2.05e-06	705.21888927	701.15971471	704.09762857	-0.06559973	0.05755086	-0.31883007
0.46201	239.39458	0.0	2.214e-05	0.0003382	2e-08	-0.0	0.00142728	0.00026293	2.05e-06	705.21759483	701.16061114	704.09646541	-0.06557861	0.05751478	-0.31882915
0.46206	239.4065	-0.0	2.214e-05	0.0003382	2e-08	0.0	0.00142728	0.00026293	2.05e-06	705.2163006	701.16150702	704.09530231	-0.06555749	0.05747871	-0.31882824
0.46212	239.41842	-0.0	2.213e-05	0.00033821	2e-08	0.0	0.00142728	0.00026293	2.05e-06	705.21500658	701.16240233	704.09413926	-0.0655364	0.05744266	-0.31882732
0.46217	239.43033	-0.0	2.213e-05	0.00033821	2e-08	0.0	0.00142728	0.00026293	2.05e-06	705.21371277	701.16329708	704.09297628	-0.06551531	0.05740662	-0.31882641
0.46223	239.44224	-0.0	2.212e-05	0.00033821	2e-08	0.0	0.00142728	0.00026293	2.05e-06	705.21241916	701.16419126	704.09181335	-0.06549425	0.0573706	-0.3188255
0.46228	239.45415	0.0	2.212e-05	0.00033822	2e-08	0.0	0.00142728	0.00026293	2.05e-06	705.21112577	701.16508489	704.09065048	-0.06547317	0.05733458	-0.31882458
0.46234	239.46605	0.0	2.212e-05	0.00033822	2e-08	-0.0	0.00142728	0.00026293	2.05e-06	705.20983259	701.16597795	704.08948768	-0.0654521	0.05729855	-0.31882367
0.46239	239.47794	0.0	2.211e-05	0.00033823	2e-08	-0.0	0.00142728	0.00026293	2.05e-06	705.20853962	701.16687045	704.08832493	-0.06543105	0.05726254	-0.31882276
0.46245	239.48983	0.0	2.211e-05	0.00033823	2e-08	-0.0	0.00142728	0.00026293	2.05e-06	705.20724685	701.16776239	704.08716224	-0.06541001	0.05722655	-0.31882185
0.47251	241.58366	0.0	2.141e-05	0.00033893	1e-08	-0.0	0.00142728	0.00026293	2.05e-06	704.97408766	701.32169273	703.8753859	-0.0617043	0.05080355	-0.31865552
0.47257	241.59464	0.0	2.141e-05	0.00033893	1e-08	-0.0	0.00142728	0.00026293	2.05e-06	704.97283169	701.32248395	703.87423406	-0.06168479	0.05076934	-0.31865462
0.47262	241.60563	0.0	2.14e-05	0.00033894	1e-08	-0.0	0.00142728	0.00026293	2.05e-06	704.97157591	701.32327464	703.87308228	-0.06166529	0.05073514	-0.31865371
0.47268	241.61661	0.0	2.14e-05	0.00033894	1e-08	-0.0	0.00142728	0.00026293	2.05e-06	704.97032032	701.32406479	703.87193056	-0.06164579	0.05070093	-0.31865281
0.47273	241.62758	-0.0	2.139e-05	0.00033894	1e-08	0.0	0.00142728	0.00026293	2.05e-06	704.96906492	701.32485441	703.8707789	-0.06162628	0.05066672	-0.3186519
0.47279	241.63855	-0.0	2.139e-05	0.00033895	1e-08	0.0	0.00142728	0.00026293	2.05e-06	704.96780972	701.32564349	703.8696273	-0.0616068	0.05063253	-0.318651
0.47284	241.64951	-0.0	2.139e-05	0.00033895	1e-08	0.0	0.00142728	0.00026293	2.05e-06	704.9665547	701.32643204	703.86847575	-0.06158732	0.05059836	-0.31865009
0.4729	241.66047	-0.0	2.138e-05	0.00033895	1e-08	0.0	0.00142728	0.00026293	2.05e-06	704.96529988	701.32722006	703.86732427	-0.06156786	0.0505642	-0.31864919
0.47295	241.67142	-0.0	2.138e-05	0.00033896	1e-08	0.0	0.00142728	0.00026293	2.05e-06	704.96404524	701.32800754	703.86617284	-0.0615484	0.05053005	-0.31864829
0.47301	241.68237	0.0	2.138e-05	0.00033896	1e-08	0.0	0.00142728	0.00026293	2.05e-06	704.9627908	701.3287945	703.86502147	-0.06152894	0.0504959	-0.31864738
0.47306	241.69331	0.0	2.137e-05	0.00033897	1e-08	-0.0	0.00142728	0.00026293	2.05e-06	704.96153655	701.32958092	703.86387016	-0.06150948	0.05046175	-0.31864648
0.47312	241.70425	0.0	2.137e-05	0.00033897	1e-08	-0.0	0.00142728	0.00026293	2.05e-06	704.96028249	701.33036681	703.86271891	-0.06149004	0.05042762	-0.31864557
0.47317	241.71518	0.0	2.137e-05	0.00033897	1e-08	-0.0	0.00142728	0.00026293	2.05e-06	704.95902862	701.33115216	703.86156771	-0.06147061	0.0503935	-0.31864467
0.47323	241.72611	0.0	2.136e-05	0.00033898	1e-08	-0.0	0.00142728	0.00026293	2.05e-06	704.95777494	701.33193699	703.86041658	-0.06145119	0.05035939	-0.31864376
0.47328	241.73703	0.0	2.136e-05	0.00033898	1e-08	-0.0	0.00142728	0.00026293	2.05e-06	704.95652145	701.33272128	703.8592655	-0.06143178	0.05032531	-0.31864286
0.47334	241.74795	0.0	2.135e-05	0.00033898	1e-08	-0.0	0.00142728	0.00026293	2.05e-06	704.95526815	701.33350504	703.85811448	-0.06141236	0.05029121	-0.31864196
0.47339	241.75887	-0.0	2.135e-05	0.00033899	1e-08	0.0	0.00142728	0.00026293	2.05e-06	704.95401504	701.33428827	703.85696352	-0.06139294	0.05025711	-0.31864105
0.47345	241.76977	-0.0	2.135e-05	0.00033899	1e-08	0.0	0.00142728	0.00026293	2.05e-06	704.95276212	701.33507097	703.85581262	-0.06137354	0.05022303	-0.31864015
0.48351	243.68027	0.0	2.074e-05	0.0003396	1e-08	-0.0	0.00142728	0.00026293	2.05e-06	704.72659854	701.46950724	703.64617002	-0.05793503	0.04414031	-0.3184755
0.48357	243.69024	0.0	2.073e-05	0.0003396	1e-08	-0.0	0.00142728	0.00026293	2.05e-06	704.72537932	701.47019459	703.64502969	-0.0579168	0.04410789	-0.3184746
0.48362	243.7002	0.0	2.073e-05	0.00033961	1e-08	-0.0	0.00142728	0.00026293	2.05e-06	704.72416027	701.47088144	703.64388941	-0.05789857	0.04407549	-0.31847371
0.48368	243.71015	0.0	2.073e-05	0.00033961	1e-08	-0.0	0.00142728	0.00026293	2.05e-06	704.72294141	701.47156778	703.6427492	-0.05788035	0.0440431	-0.31847281
0.48373	243.7201	0.0	2.072e-05	0.00033961	1e-08	-0.0	0.00142728	0.00026293	2.05e-06	704.72172272	701.47225361	703.64160903	-0.05786212	0.04401069	-0.31847192
0.48379	243.73004	0.0	2.072e-05	0.00033962	1e-08	0.0	0.00142728	0.00026293	2.05e-06	704.7205042	701.47293894	703.64046893	-0.05784389	0.04397829	-0.31847102
0.48384	243.73998	-0.0	2.072e-05	0.00033962	1e-08	0.0	0.00142728	0.00026293	2.05e-06	704.71928587	701.47362376	703.63932888	-0.05782568	0.04394591	-0.31847013
0.4839	243.74992	-0.0	2.071e-05	0.00033962	1e-08	0.0	0.00142728	0.00026293	2.05e-06	704.71806771	701.47430808	703.63818889	-0.05780747	0.04391353	-0.31846923
0.48395	243.75984	-0.0	2.071e-05	0.00033963	1e-08	0.0	0.00142728	0.00026293	2.05e-06	704.71684972	701.4749919	703.63704895	-0.05778927	0.04388117	-0.31846834
0.48401	243.76977	-0.0	2.071e-05	0.00033963	1e-08	0.0	0.00142728	0.00026293	2.05e-06	704.71563191	701.47567521	703.63590907	-0.05777109	0.04384884	-0.31846744
0.48406	243.77968	-0.0	2.071e-05	0.00033963	1e-08	0.0	0.00142728	0.00026293	2.05e-06	704.71441428	701.47635802	703.63476925	-0.0577529	0.0438165	-0.31846655
0.48412	243.7896	0.0	2.07e-05	0.00033964	1e-08	0.0	0.00142728	0.00026293	2.05e-06	704.71319683	701.47704032	703.63362948	-0.0577347	0.04378415	-0.31846565
0.48417	243.7995	0.0	2.07e-05	0.00033964	1e-08	-0.0	0.00142728	0.00026293	2.05e-06	704.71197955	701.47772212	703.63248977	-0.05771652	0.04375181	-0.31846476
0.48423	243.8094	0.0	2.07e-05	0.00033964	1e-08	-0.0	0.00142728	0.00026293	2.05e-06	704.71076245	701.47840341	703.63135011	-0.05769834	0.04371949	-0.31846386
0.48428	243.8193	0.0	2.069e-05	0.00033964	1e-08	-0.0	0.00142728	0.00026293	2.05e-06	704.70954552	701.4790842	703.63021051	-0.05768017	0.04368718	-0.31846297
0.48434	243.82919	0.0	2.069e-05	0.00033965	1e-08	-0.0	0.00142728	0.00026293	2.05e-06	704.70832877	701.47976449	703.62907097	-0.057662	0.04365488	-0.31846207
0.48439	243.83908	0.0	2.069e-05	0.00033965	1e-08	-0.0	0.00142728	0.00026293	2.05e-06	704.7071122	701.48044427	703.62793149	-0.05764386	0.04362261	-0.31846118
0.48445	243.84896	0.0	2.068e-05	0.00033965	1e-08	-0.0	0.00142728	0.00026293	2.05e-06	704.7058958	701.48112356	703.62679206	-0.0576257	0.04359033	-0.31846028
0.49451	245.5668	0.0	2.016e-05	0.00034018	1e-08	-0.0	0.00142728	0.00026293	2.05e-06	704.48620573	701.5970964	703.41920843	-0.05437896	0.03782392	-0.31829725
0.49457	245.57568	0.0	2.015e-05	0.00034018	1e-08	-0.0	0.00142728	0.00026293	2.05e-06	704.48502089	701.59768532	703.4180791	-0.05436156	0.03779315	-0.31829636
0.49462	245.58456	-0.0	2.015e-05	0.00034019	1e-08	0.0	0.00142728	0.00026293	2.05e-06	704.48383623	701.59827377	703.41694982	-0.05434416	0.03776239	-0.31829547
0.49468	245.59344	-0.0	2.015e-05	0.00034019	1e-08	0.0	0.00142728	0.00026293	2.05e-06	704.48265173	701.59886173	703.4158206	-0.05432677	0.03773165	-0.31829459
0.49473	245.6023	-0.0	2.015e-05	0.00034019	1e-08	0.0	0.00142728	0.00026293	2.05e-06	704.4814674	701.59944921	703.41469142	-0.05430938	0.03770091	-0.3182937
0.49479	245.61117	-0.0	2.014e-05	0.0003402	1e-08	0.0	0.00142728	0.00026293	2.05e-06	704.48028324	701.60003622	703.4135623	-0.054292	0.03767019	-0.31829281
0.49484	245.62002	-0.0	2.014e-05	0.0003402	1e-08	0.0	0.00142728	0.00026293	2.05e-06	704.47909925	701.60062274	703.41243324	-0.05427463	0.0376395	-0.31829193
0.4949	245.62887	-0.0	2.014e-05	0.0003402	1e-08	0.0	0.00142728	0.00026293	2.05e-06	704.47791542	701.60120879	703.41130422	-0.05425725	0.0376088	-0.31829104
0.49495	245.63772	0.0	2.013e-05	0.0003402	1e-08	0.0	0.00142728	0.00026293	2.05e-06	704.47673177	701.60179436	703.41017526	-0.05423987	0.03757809	-0.31829015
0.49501	245.64656	0.0	2.013e-05	0.00034021	1e-08	-0.0	0.00142728	0.00026293	2.05e-06	704.47554828	701.60237945	703.40904636	-0.0542225	0.03754738	-0.31828927
0.49506	245.65539	0.0	2.013e-05	0.00034021	1e-08	-0.0	0.00142728	0.00026293	2.05e-06	704.47436495	701.60296406	703.4079175	-0.05420513	0.03751669	-0.31828838
0.49512	245.66422	0.0	2.013e-05	0.00034021	1e-08	-0.0	0.00142728	0.00026293	2.05e-06	704.4731818	701.6035482	703.4067887	-0.05418776	0.03748601	-0.31828749
0.49517	245.67305	0.0	2.012e-05	0.00034021	1e-08	-0.0	0.00142728	0.00026293	2.05e-06	704.47199881	701.60413186	703.40565995	-0.0541704	0.03745535	-0.31828661
0.49523	245.68186	0.0	2.012e-05	0.00034022	1e-08	-0.0	0.00142728	0.00026293	2.05e-06	704.47081599	701.60471503	703.40453126	-0.05415304	0.03742469	-0.31828572
0.49528	245.69068	0.0	2.012e-05	0.00034022	1e-08	-0.0	0.00142728	0.00026293	2.05e-06	704.46963334	701.60529774	703.40340262	-0.05413569	0.03739406	-0.31828484
0.49534	245.69948	0.0	2.012e-05	0.00034022	1e-08	-0.0	0.00142728	0.00026293	2.05e-06	704.46845086	701.60587996	703.40227403	-0.05411833	0.03736342	-0.31828395
0.49539	245.70828	0.0	2.011e-05	0.00034022	1e-08	0.0	0.00142728	0.00026293	2.05e-06	704.46726854	701.60646171	703.40114549	-0.05410098	0.03733277	-0.31828306
0.49545	245.71708	-0.0	2.011e-05	0.00034023	1e-08	0.0	0.00142728	0.00026293	2.05e-06	704.4660864	701.60704298	703.40001701	-0.05408362	0.03730212	-0.31828218
0.50551	247.23027	-0.0	1.966e-05	0.00034068	1e-08	0.0	0.00142728	0.00026293	2.05e-06	704.25256004	701.7055052	703.1943757	-0.05094035	0.03182675	-0.31812067
0.50556	247.238	0.0	1.966e-05	0.00034068	1e-08	-0.0	0.00142728	0.00026293	2.05e-06	704.25140854	701.70600069	703.1932566	-0.05092325	0.0317975	-0.31811979
0.50562	247.24572	0.0	1.966e-05	0.00034068	1e-08	-0.0	0.00142728	0.00026293	2.05e-06	704.25025722	701.70649573	703.19213755	-0.05090615	0.03176825	-0.31811891
0.50567	247.25344	0.0	1.966e-05	0.00034068	1e-08	-0.0	0.00142728	0.00026293	2.05e-06	704.24910606	701.70699032	703.19101855	-0.05088906	0.03173904	-0.31811803
0.50573	247.26115	0.0	1.965e-05	0.00034068	1e-08	-0.0	0.00142728	0.00026293	2.05e-06	704.24795507	701.70748444	703.1898996	-0.05087196	0.03170982	-0.31811715
0.50578	247.26886	0.0	1.965e-05	0.00034069	1e-08	-0.0	0.00142728	0.00026293	2.05e-06	704.24680424	701.70797812	703.1887807	-0.05085486	0.03168062	-0.31811628
0.50584	247.27656	0.0	1.965e-05	0.00034069	1e-08	-0.0	0.00142728	0.00026293	2.05e-06	704.24565358	701.70847134	703.18766185	-0.05083776	0.03165142	-0.3181154
0.50589	247.28425	0.0	1.965e-05	0.00034069	1e-08	-0.0	0.00142728	0.00026293	2.05e-06	704.24450309	701.7089641	703.18654304	-0.05082066	0.03162227	-0.31811452
0.50595	247.29194	0.0	1.964e-05	0.00034069	1e-08	-0.0	0.00142728	0.00026293	2.05e-06	704.24335277	701.70945641	703.18542429	-0.05080356	0.03159308	-0.31811364
0.506	247.29962	0.0	1.964e-05	0.0003407	1e-08	-0.0	0.00142728	0.00026293	2.05e-06	704.24220261	701.70994827	703.18430558	-0.05078646	0.03156389	-0.31811276
0.50606	247.3073	-0.0	1.964e-05	0.0003407	1e-08	0.0	0.00142728	0.00026293	2.05e-06	704.24105263	701.71043967	703.18318692	-0.05076936	0.03153471	-0.31811188
0.50611	247.31497	-0.0	1.964e-05	0.0003407	1e-08	0.0	0.00142728	0.00026293	2.05e-06	704.23990281	701.71093061	703.18206831	-0.05075226	0.03150554	-0.318111
0.50617	247.32263	-0.0	1.964e-05	0.0003407	1e-08	0.0	0.00142728	0.00026293	2.05e-06	704.23875315	701.7114211	703.18094975	-0.05073516	0.03147638	-0.31811012
0.50622	247.33029	-0.0	1.963e-05	0.0003407	1e-08	0.0	0.00142728	0.00026293	2.05e-06	704.23760366	701.71191114	703.17983124	-0.05071806	0.03144723	-0.31810925
0.50628	247.33794	-0.0	1.963e-05	0.00034071	1e-08	0.0	0.00142728	0.00026293	2.05e-06	704.23645435	701.71240073	703.17871277	-0.05070096	0.03141809	-0.31810837
0.50633	247.34559	-0.0	1.963e-05	0.00034071	1e-08	0.0	0.00142728	0.00026293	2.05e-06	704.23530519	701.71288986	703.17759436	-0.05068385	0.03138897	-0.31810749
0.50639	247.35323	-0.0	1.963e-05	0.00034071	1e-08	0.0	0.00142728	0.00026293	2.05e-06	704.23415621	701.71337853	703.17647599	-0.05066675	0.03135987	-0.31810661
0.50644	247.36086	-0.0	1.962e-05	0.00034071	1e-08	0.0	0.00142728	0.00026293	2.05e-06	704.23300739	701.71386675	703.17535767	-0.05064964	0.03133075	-0.31810573
0.5065	247.36849	0.0	1.962e-05	0.00034072	1e-08	0.0	0.00142728	0.00026293	2.05e-06	704.23185874	701.71435452	703.17423939	-0.05063254	0.03130162	-0.31810485
0.51651	248.65321	-0.0	1.925e-05	0.00034108	1e-08	0.0	0.00142728	0.00026293	2.05e-06	704.02564188	701.79568592	702.97148442	-0.04748371	0.02611707	-0.31794561
0.51656	248.65968	-0.0	1.925e-05	0.00034109	1e-08	0.0	0.00142728	0.00026293	2.05e-06	704.0245248	701.79609249	702.97037441	-0.04746606	0.02608917	-0.31794474
0.51662	248.66615	-0.0	1.925e-05	0.00034109	1e-08	0.0	0.00142728	0.00026293	2.05e-06	704.02340791	701.79649862	702.96926445	-0.04744838	0.02606129	-0.31794387
0.51667	248.67261	-0.0	1.925e-05	0.00034109	1e-08	0.0	0.00142728	0.00026293	2.05e-06	704.02229119	701.79690432	702.96815452	-0.04743071	0.02603341	-0.317943
0.51673	248.67906	-0.0	1.925e-05	0.00034109	1e-08	0.0	0.00142728	0.00026293	2.05e-06	704.02117466	701.79730959	702.96704464	-0.04741302	0.02600555	-0.31794213
0.51678	248.68551	-0.0	1.924e-05	0.00034109	1e-08	0.0	0.00142728	0.00026293	2.05e-06	704.02005831	701.79771442	702.96593479	-0.04739528	0.02597773	-0.31794126
0.51684	248.69194	-0.0	1.924e-05	0.0003411	1e-08	0.0	0.00142728	0.00026293	2.05e-06	704.01894213	701.79811882	702.96482499	-0.04737759	0.02594986	-0.31794038
0.51689	248.69838	-0.0	1.924e-05	0.0003411	1e-08	0.0	0.00142728	0.00026293	2.05e-06	704.01782614	701.79852279	702.96371523	-0.0473599	0.025922	-0.31793951
0.51695	248.7048	0.0	1.924e-05	0.0003411	1e-08	-0.0	0.00142728	0.00026293	2.05e-06	704.01671034	701.79892632	702.96260551	-0.0473422	0.02589414	-0.31793864
0.517	248.71122	0.0	1.924e-05	0.0003411	1e-08	-0.0	0.00142728	0.00026293	2.05e-06	704.01559471	701.79932942	702.96149583	-0.04732451	0.02586628	-0.31793777
0.51706	248.71764	0.0	1.924e-05	0.0003411	1e-08	-0.0	0.00142728	0.00026293	2.05e-06	704.01447926	701.79973208	702.9603862	-0.04730679	0.02583844	-0.3179369
0.51711	248.72404	0.0	1.923e-05	0.0003411	1e-08	-0.0	0.00142728	0.00026293	2.05e-06	704.013364	701.80013432	702.9592766	-0.04728906	0.02581061	-0.31793603
0.51717	248.73044	0.0	1.923e-05	0.00034111	1e-08	-0.0	0.00142728	0.00026293	2.05e-06	704.01224891	701.80053611	702.95816705	-0.04727134	0.02578278	-0.31793516
0.51722	248.73683	0.0	1.923e-05	0.00034111	1e-08	-0.0	0.00142728	0.00026293	2.05e-06	704.01113401	701.80093748	702.95705754	-0.04725359	0.02575497	-0.31793428
0.51728	248.74322	0.0	1.923e-05	0.00034111	1e-08	-0.0	0.00142728	0.00026293	2.05e-06	704.0100193	701.80133841	702.95594806	-0.04723585	0.02572715	-0.31793341
0.51733	248.7496	0.0	1.923e-05	0.00034111	1e-08	-0.0	0.00142728	0.00026293	2.05e-06	704.00890476	701.80173891	702.95483863	-0.04721804	0.0256994	-0.31793254
0.51739	248.75597	0.0	1.922e-05	0.00034111	1e-08	-0.0	0.00142728	0.00026293	2.05e-06	704.00779041	701.80213897	702.95372924	-0.04720027	0.02567161	-0.31793167
0.51744	248.76234	0.0	1.922e-05	0.00034112	1e-08	-0.0	0.00142728	0.00026293	2.05e-06	704.00667624	701.8025386	702.95261989	-0.04718251	0.02564381	-0.3179308
0.5175	248.7687	0.0	1.922e-05	0.00034112	1e-08	-0.0	0.00142728	0.00026293	2.05e-06	704.00556225	701.8029378	702.95151058	-0.04716475	0.02561601	-0.31792993
0.52751	249.81027	-0.0	1.893e-05	0.00034141	1e-08	0.0	0.00142728	0.00026293	2.05e-06	703.80617246	701.85113267	702.75439252	-0.04367039	0.00859004	-0.31777513
0.52756	249.81533	-0.0	1.893e-05	0.00034141	1e-08	0.0	0.00142728	0.00026293	2.05e-06	703.80509805	701.85126638	702.75333448	-0.04364947	0.00858091	-0.3177743
0.52762	249.82038	-0.0	1.893e-05	0.00034141	1e-08	0.0	0.00142728	0.00026293	2.05e-06	703.80402389	701.85139996	702.75227639	-0.04362856	0.00857178	-0.31777347
0.52767	249.82542	0.0	1.893e-05	0.00034141	1e-08	-0.0	0.00142728	0.00026293	2.05e-06	703.80294999	701.85153339	702.75121827	-0.04360763	0.00856265	-0.31777264
0.52773	249.83045	0.0	1.892e-05	0.00034141	1e-08	-0.0	0.00142728	0.00026293	2.05e-06	703.80187634	701.85166668	702.7501601	-0.04358653	0.00855352	-0.31777181
0.52778	249.83548	0.0	1.892e-05	0.00034141	1e-08	-0.0	0.00142728	0.00026293	2.05e-06	703.80080296	701.85179983	702.74910189	-0.04356554	0.0085444	-0.31777098
0.52784	249.8405	0.0	1.892e-05	0.00034142	1e-08	-0.0	0.00142728	0.00026293	2.05e-06	703.79972983	701.85193283	702.74804364	-0.04354455	0.00853527	-0.31777014
0.52789	249.84551	0.0	1.892e-05	0.00034142	1e-08	-0.0	0.00142728	0.00026293	2.05e-06	703.79865695	701.8520657	702.74698535	-0.04352355	0.00852614	-0.31776931
0.52795	249.85052	-0.0	1.892e-05	0.00034142	1e-08	0.0	0.00142728	0.00026293	2.05e-06	703.79758434	701.85219842	702.74592702	-0.04350227	0.00851701	-0.31776848
0.528	249.85551	-0.0	1.892e-05	0.00034142	1e-08	0.0	0.00142728	0.00026293	2.05e-06	703.79651198	701.852331	702.74486864	-0.04348117	0.00850789	-0.31776765
0.52806	249.8605	0.0	1.892e-05	0.00034142	1e-08	-0.0	0.00142728	0.00026293	2.05e-06	703.79543988	701.85246344	702.74381023	-0.04346009	0.00849876	-0.31776682
0.52811	249.86548	0.0	1.891e-05	0.00034142	1e-08	-0.0	0.00142728	0.00026293	2.05e-06	703.79436804	701.85259573	702.74275177	-0.04343901	0.00848963	-0.31776599
0.52817	249.87046	0.0	1.891e-05	0.00034142	1e-08	-0.0	0.00142728	0.00026293	2.05e-06	703.79329646	701.85272789	702.74169327	-0.04341793	0.0084805	-0.31776516
0.52822	249.87542	0.0	1.891e-05	0.00034143	1e-08	-0.0	0.00142728	0.00026293	2.05e-06	703.79222514	701.8528599	702.74063473	-0.04339685	0.00847138	-0.31776433
0.52828	249.88038	0.0	1.891e-05	0.00034143	1e-08	-0.0	0.00142728	0.00026293	2.05e-06	703.79115407	701.85299177	702.73957614	-0.04337548	0.00846225	-0.31776349
0.52833	249.88533	0.0	1.891e-05	0.00034143	1e-08	-0.0	0.00142728	0.00026293	2.05e-06	703.79008327	701.85312349	702.73851752	-0.0433542	0.00845312	-0.31776266
0.52839	249.89027	0.0	1.891e-05	0.00034143	1e-08	-0.0	0.00142728	0.00026293	2.05e-06	703.78901274	701.85325508	702.73745885	-0.043333	0.00844399	-0.31776183
0.52844	249.89521	0.0	1.891e-05	0.00034143	1e-08	-0.0	0.00142728	0.00026293	2.05e-06	703.78794246	701.85338652	702.73640014	-0.04331181	0.00843487	-0.317761
0.5285	249.90014	0.0	1.891e-05	0.00034143	1e-08	-0.0	0.00142728	0.00026293	2.05e-06	703.78687244	701.85351782	702.73534139	-0.04329061	0.00842574	-0.31776017
0.53851	250.65926	0.0	1.87e-05	0.00034164	1e-08	-0.0	0.00142728	0.00026293	2.05e-06	703.59709902	701.87503894	702.54183401	-0.0388494	0.00674972	-0.31760818
0.53856	250.66261	0.0	1.87e-05	0.00034164	1e-08	-0.0	0.00142728	0.00026293	2.05e-06	703.59608876	701.87514401	702.54076543	-0.03881989	0.0067403	-0.31760734
0.53862	250.66596	0.0	1.87e-05	0.00034164	1e-08	-0.0	0.00142728	0.00026293	2.05e-06	703.59507893	701.87524893	702.53969678	-0.0387903	0.00673087	-0.31760651
0.53867	250.6693	-0.0	1.87e-05	0.00034164	1e-08	0.0	0.00142728	0.00026293	2.05e-06	703.59406955	701.8753537	702.53862806	-0.03876063	0.00672145	-0.31760567
0.53873	250.67262	-0.0	1.869e-05	0.00034164	1e-08	0.0	0.00142728	0.00026293	2.05e-06	703.5930606	701.87545833	702.53755927	-0.0387308	0.00671201	-0.31760483
0.53878	250.67594	-0.0	1.869e-05	0.00034164	1e-08	0.0	0.00142728	0.00026293	2.05e-06	703.5920521	701.87556281	702.53649041	-0.03870047	0.00670254	-0.31760399
0.53884	250.67924	-0.0	1.869e-05	0.00034164	1e-08	0.0	0.00142728	0.00026293	2.05e-06	703.59104406	701.87566714	702.53542147	-0.03867043	0.00669309	-0.31760315
0.53889	250.68254	-0.0	1.869e-05	0.00034165	1e-08	0.0	0.00142728	0.00026293	2.05e-06	703.59003647	701.87577133	702.53435245	-0.0386403	0.00668364	-0.31760231
0.53895	250.68583	-0.0	1.869e-05	0.00034165	1e-08	0.0	0.00142728	0.00026293	2.05e-06	703.58902933	701.87587536	702.53328337	-0.03861008	0.00667418	-0.31760147
0.539	250.6891	-0.0	1.869e-05	0.00034165	1e-08	0.0	0.00142728	0.00026293	2.05e-06	703.58802264	701.87597926	702.5322142	-0.03857976	0.00666472	-0.31760063
0.53906	250.69237	-0.0	1.869e-05	0.00034165	1e-08	0.0	0.00142728	0.00026293	2.05e-06	703.58701641	701.876083	702.53114496	-0.03854936	0.00665526	-0.31759979
0.53911	250.69563	-0.0	1.869e-05	0.00034165	1e-08	0.0	0.00142728	0.00026293	2.05e-06	703.58601064	701.8761866	702.53007565	-0.03851887	0.00664579	-0.31759895
0.53917	250.69887	-0.0	1.869e-05	0.00034165	1e-08	0.0	0.00142728	0.00026293	2.05e-06	703.58500533	701.87629004	702.52900626	-0.03848829	0.00663631	-0.31759811
0.53922	250.70211	-0.0	1.869e-05	0.00034165	1e-08	0.0	0.00142728	0.00026293	2.05e-06	703.58400048	701.87639335	702.5279368	-0.03845762	0.00662683	-0.31759727
0.53928	250.70534	-0.0	1.869e-05	0.00034165	1e-08	0.0	0.00142728	0.00026293	2.05e-06	703.5829961	701.8764965	702.52686726	-0.03842686	0.00661735	-0.31759643
0.53933	250.70855	-0.0	1.869e-05	0.00034165	1e-08	0.0	0.00142728	0.00026293	2.05e-06	703.58199218	701.87659951	702.52579764	-0.03839601	0.00660786	-0.31759559
0.53939	250.71176	-0.0	1.868e-05	0.00034165	1e-08	0.0	0.00142728	0.00026293	2.05e-06	703.58098873	701.87670236	702.52472795	-0.03836507	0.00659837	-0.31759475
0.53944	250.71496	-0.0	1.868e-05	0.00034165	1e-08	0.0	0.00142728	0.00026293	2.05e-06	703.57998575	701.87680507	702.52365818	-0.03833345	0.00658883	-0.31759391
0.5395	250.71815	-0.0	1.868e-05	0.00034166	1e-08	0.0	0.00142728	0.00026293	2.05e-06	703.57898326	701.87690764	702.52258833	-0.03830218	0.00657932	-0.31759307
0.54951	251.09766	0.0	1.858e-05	0.00034176	1e-08	-0.0	0.00142728	0.00026293	2.05e-06	703.41077336	701.89286065	702.32567361	-0.025308	0.0043696	-0.3174384
0.54956	251.09825	0.0	1.858e-05	0.00034176	1e-08	-0.0	0.00142728	0.00026293	2.05e-06	703.41004452	701.89292867	702.32456389	-0.02498081	0.00433937	-0.31743752
0.54962	251.09881	0.0	1.858e-05	0.00034176	1e-08	-0.0	0.00142728	0.00026293	2.05e-06	703.40932413	701.89299621	702.32345307	-0.02462788	0.00430726	-0.31743665
0.54967	251.09933	0.0	1.858e-05	0.00034176	1e-08	-0.0	0.00142728	0.00026293	2.05e-06	703.40861292	701.89306326	702.32234105	-0.0242425	0.00427277	-0.31743578
0.54973	251.09983	0.0	1.858e-05	0.00034176	1e-08	-0.0	0.00142728	0.00026293	2.05e-06	703.4079118	701.89312977	702.32122773	-0.02381801	0.00423541	-0.3174349
0.54978	251.10029	0.0	1.858e-05	0.00034176	1e-08	-0.0	0.00142728	0.00026293	2.05e-06	703.40722188	701.89319569	702.32011295	-0.02334525	0.00419448	-0.31743403
0.54984	251.10071	0.0	1.858e-05	0.00034176	1e-08	-0.0	0.00142728	0.00026293	2.05e-06	703.40654452	701.89326098	702.31899656	-0.0228113	0.00414903	-0.31743315
0.54989	251.1011	0.0	1.858e-05	0.00034176	1e-08	-0.0	0.00142728	0.00026293	2.05e-06	703.40588145	701.89332557	702.31787835	-0.02219418	0.00409739	-0.31743227
0.54995	251.10145	0.0	1.858e-05	0.00034176	1e-08	-0.0	0.00142728	0.00026293	2.05e-06	703.40523506	701.89338935	702.31675803	-0.02146118	0.00403708	-0.31743139
0.55	251.10175	0.0	1.858e-05	0.00034176	1e-08	-0.0	0.00142728	0.00026293	2.05e-06	703.40460864	701.89345219	702.31563519	1593.67721756	148.14801989	180.6250358
