# Supplementary material for: Dataset for the simulated biomass pyrolysis in rotary kilns with varying particle residence time distributions
Source: Data Brief. 2021 Nov 23;39:107603. doi: 10.1016/j.dib.2021.107603 (PMC8633881; doi:10.1016/j.dib.2021.107603)
Supplement: Supplementary Data S1 — Supplementary Raw Research Data. This is open data under the CC BY license http://creativecommons.org/licenses/by/4.0/ [file mmc1.zip › supplementary/10/logFiles/log_Pe10]

l,m	Tau,s	F_w,kg/s	F_is,kg/s	F_c,kg/s	F_rt,kg/s	F_w_wet,kg/s	F_it,kg/s	F_g,kg/s	F_H2O_g,kg/s	T_b,K	T_g,K	T_w,K	q_bed,kW/m	q_gas,kW/m	q_loss,kW/m
5e-05	0.19977	0.0	0.0	0.0	0.0	1.087e-05	0.0	0.0	0.0	357.97167458	726.89055993	815.46906191	18.94769627	0.42366857	-0.40064198
0.00011	0.59931	0.0	0.0	0.0	0.0	1.087e-05	0.0	0.0	0.0	408.79360115	786.16810618	801.49849743	16.51973159	-0.04465522	-0.39053935
0.00016	0.99882	1e-08	0.0	0.0	0.0	1.087e-05	0.0	0.0	0.0	452.02571788	779.93225962	789.58153959	14.37119354	-0.06800965	-0.38180152
0.00022	1.39832	5e-08	0.0	0.0	0.0	1.082e-05	0.0	0.0	0.0	488.87028451	770.37494467	779.2053781	12.48568079	-0.05952223	-0.37418688
0.00027	1.79779	2.3e-07	0.0	0.0	0.0	1.064e-05	0.0	0.0	0.0	520.3236114	761.81384108	770.16087124	10.83613254	-0.04896188	-0.36755033
0.00033	2.19724	7.7e-07	0.0	0.0	0.0	1.011e-05	0.0	0.0	0.0	547.19321419	754.34231753	762.27913468	9.39699563	-0.03796129	-0.36176713
0.00038	2.59667	1.92e-06	0.0	0.0	0.0	8.95e-06	0.0	0.0	0.0	570.14173989	747.80854556	755.41058133	8.14468461	-0.02651003	-0.35672646
0.00044	2.99608	3.77e-06	0.0	0.0	0.0	7.09e-06	0.0	0.0	0.0	589.73728657	742.04048826	749.42236007	7.05644832	-0.01345519	-0.35233009
0.00049	3.39547	6.02e-06	0.0	0.0	0.0	4.84e-06	0.0	0.0	1e-08	606.49213504	736.77114975	744.19695018	6.10994567	0.00402874	-0.34849127
0.0105	75.7276	1.3e-07	9.3e-07	6.1e-07	4.9e-07	0.0	5.86e-06	2.84e-06	1e-08	676.09147531	678.72454823	674.95215862	-0.02776583	-0.0454101	-0.2958729
0.01056	76.12306	1.3e-07	9.3e-07	6.2e-07	4.8e-07	-0.0	5.86e-06	2.84e-06	1e-08	675.93141994	678.57000824	674.79480472	-0.02768503	-0.04541705	-0.29574937
0.01061	76.51851	1.2e-07	9.3e-07	6.2e-07	4.8e-07	0.0	5.86e-06	2.85e-06	1e-08	675.7714041	678.41548185	674.63748593	-0.02760428	-0.04542371	-0.29562557
0.01067	76.91393	1.2e-07	9.3e-07	6.2e-07	4.8e-07	0.0	5.87e-06	2.85e-06	1e-08	675.61142742	678.26096926	674.48020226	-0.02752335	-0.04543011	-0.29550109
0.01072	77.30933	1.2e-07	9.3e-07	6.2e-07	4.7e-07	0.0	5.87e-06	2.85e-06	1e-08	675.45149103	678.10647071	674.32295388	-0.02744382	-0.04543612	-0.29537839
0.01078	77.70471	1.2e-07	9.2e-07	6.2e-07	4.7e-07	-0.0	5.87e-06	2.86e-06	1e-08	675.29159457	677.95198617	674.16574025	-0.02736374	-0.0454419	-0.29525441
0.01083	78.10007	1.2e-07	9.2e-07	6.2e-07	4.7e-07	0.0	5.87e-06	2.86e-06	1e-08	675.13173991	677.79751598	674.00856172	-0.02728444	-0.04544736	-0.29513122
0.01089	78.4954	1.2e-07	9.2e-07	6.3e-07	4.7e-07	0.0	5.87e-06	2.86e-06	1e-08	674.97192617	677.64306024	673.85141806	-0.02720545	-0.04545252	-0.29500805
0.01094	78.89072	1.2e-07	9.2e-07	6.3e-07	4.6e-07	0.0	5.87e-06	2.86e-06	1e-08	674.81215427	677.48861914	673.69430927	-0.0271262	-0.04545744	-0.29488403
0.011	79.28601	1.1e-07	9.2e-07	6.3e-07	4.6e-07	0.0	5.87e-06	2.87e-06	1e-08	674.65242484	677.33419299	673.5372356	-0.02704757	-0.04546205	-0.29476047
0.01105	79.68128	1.1e-07	9.2e-07	6.3e-07	4.6e-07	-0.0	5.87e-06	2.87e-06	1e-08	674.49273795	677.17978194	673.38019692	-0.02697011	-0.04546634	-0.29463828
0.01111	80.07653	1.1e-07	9.2e-07	6.3e-07	4.6e-07	-0.0	5.87e-06	2.87e-06	1e-08	674.33309412	677.02538603	673.22319288	-0.02689196	-0.04547041	-0.29451448
0.01116	80.47176	1.1e-07	9.2e-07	6.3e-07	4.6e-07	-0.0	5.87e-06	2.88e-06	1e-08	674.1734937	676.87100569	673.06622397	-0.02681479	-0.04547417	-0.29439173
0.01122	80.86697	1.1e-07	9.1e-07	6.4e-07	4.5e-07	-0.0	5.87e-06	2.88e-06	1e-08	674.01393735	676.71664101	672.90928992	-0.02673722	-0.04547769	-0.29426779
0.01127	81.26215	1.1e-07	9.1e-07	6.4e-07	4.5e-07	-0.0	5.87e-06	2.88e-06	1e-08	673.85442529	676.56229237	672.75239112	-0.02666013	-0.04548093	-0.29414409
0.01133	81.65731	1.1e-07	9.1e-07	6.4e-07	4.5e-07	-0.0	5.87e-06	2.88e-06	1e-08	673.69495811	676.40795997	672.59552755	-0.02658439	-0.04548387	-0.29402198
0.01138	82.05246	1.1e-07	9.1e-07	6.4e-07	4.5e-07	0.0	5.87e-06	2.89e-06	1e-08	673.53553545	676.25364384	672.43869882	-0.02650839	-0.04548657	-0.29389891
0.01144	82.44758	1e-07	9.1e-07	6.4e-07	4.4e-07	-0.0	5.87e-06	2.89e-06	1e-08	673.3761578	676.09934435	672.28190525	-0.02643236	-0.04548902	-0.2937752
0.01149	82.84267	1e-07	9.1e-07	6.4e-07	4.4e-07	0.0	5.88e-06	2.89e-06	1e-08	673.21682615	675.94506184	672.1251471	-0.02635704	-0.04549119	-0.29365207
0.0215	154.39041	3e-08	7.8e-07	7.8e-07	2.4e-07	-0.0	5.91e-06	3.11e-06	1e-08	645.08906812	648.38157171	644.2916202	-0.01806727	-0.0434359	-0.27179
0.02156	154.78155	3e-08	7.8e-07	7.8e-07	2.4e-07	-0.0	5.91e-06	3.11e-06	1e-08	644.93947951	648.23390809	644.14303509	-0.01804106	-0.04341768	-0.27167244
0.02161	155.17266	3e-08	7.8e-07	7.8e-07	2.4e-07	-0.0	5.91e-06	3.11e-06	1e-08	644.78994772	648.08629288	643.99450166	-0.01801497	-0.04339942	-0.27155491
0.02167	155.56375	3e-08	7.8e-07	7.9e-07	2.4e-07	0.0	5.91e-06	3.11e-06	1e-08	644.64047308	647.93872612	643.84601994	-0.01798973	-0.04338164	-0.27144066
0.02172	155.95482	3e-08	7.8e-07	7.9e-07	2.4e-07	0.0	5.91e-06	3.11e-06	1e-08	644.49105324	647.79120656	643.69758854	-0.01796417	-0.04336352	-0.27132445
0.02178	156.34586	3e-08	7.8e-07	7.9e-07	2.4e-07	0.0	5.91e-06	3.11e-06	1e-08	644.3416898	647.64373507	643.5492084	-0.01793848	-0.04334519	-0.27120714
0.02183	156.73689	3e-08	7.8e-07	7.9e-07	2.4e-07	-0.0	5.91e-06	3.11e-06	1e-08	644.19238285	647.49631219	643.40088004	-0.0179122	-0.04332633	-0.27108664
0.02189	157.12789	3e-08	7.8e-07	7.9e-07	2.4e-07	0.0	5.91e-06	3.11e-06	1e-08	644.04313504	647.34893931	643.25260492	-0.0178881	-0.0433089	-0.27097554
0.02194	157.51887	3e-08	7.8e-07	7.9e-07	2.4e-07	0.0	5.91e-06	3.11e-06	1e-08	643.89394032	647.20161262	643.10437897	-0.01786145	-0.04328952	-0.27085225
0.022	157.90983	3e-08	7.8e-07	7.9e-07	2.4e-07	0.0	5.91e-06	3.11e-06	1e-08	643.74480543	647.05433726	642.95620761	-0.01783783	-0.04327223	-0.27074241
0.02205	158.30077	3e-08	7.8e-07	7.9e-07	2.4e-07	0.0	5.91e-06	3.11e-06	1e-08	643.59572383	646.9071077	642.80808494	-0.01781253	-0.0432536	-0.27062432
0.02211	158.69168	3e-08	7.8e-07	7.9e-07	2.4e-07	-0.0	5.91e-06	3.11e-06	1e-08	643.44669919	646.75992745	642.66001468	-0.01778784	-0.0432353	-0.27050855
0.02216	159.08258	3e-08	7.8e-07	7.9e-07	2.4e-07	-0.0	5.91e-06	3.11e-06	1e-08	643.29773087	646.61279561	642.51199584	-0.01776311	-0.04321687	-0.27039213
0.02222	159.47345	3e-08	7.8e-07	7.9e-07	2.3e-07	-0.0	5.91e-06	3.11e-06	1e-08	643.14881894	646.46571253	642.36402876	-0.01773755	-0.04319769	-0.27027125
0.02227	159.8643	3e-08	7.8e-07	7.9e-07	2.3e-07	0.0	5.91e-06	3.11e-06	1e-08	642.99996597	646.31868016	642.21611549	-0.01771436	-0.04318018	-0.27016107
0.02233	160.25513	3e-08	7.8e-07	7.9e-07	2.3e-07	-0.0	5.91e-06	3.11e-06	1e-08	642.85116599	646.17169407	642.06825131	-0.01768986	-0.04316158	-0.27004422
0.02238	160.64593	3e-08	7.8e-07	7.9e-07	2.3e-07	0.0	5.91e-06	3.12e-06	1e-08	642.70242296	646.02475713	641.92043924	-0.01766557	-0.04314303	-0.26992791
0.02244	161.03672	3e-08	7.8e-07	7.9e-07	2.3e-07	0.0	5.91e-06	3.12e-06	1e-08	642.55373644	645.87786919	641.77267908	-0.01764157	-0.04312458	-0.26981245
0.02249	161.42748	3e-08	7.8e-07	7.9e-07	2.3e-07	-0.0	5.91e-06	3.12e-06	1e-08	642.40510559	645.73102996	641.62497052	-0.01761733	-0.04310585	-0.26969537
0.0325	232.18203	2e-08	7.5e-07	8.2e-07	1.9e-07	-0.0	5.92e-06	3.16e-06	1e-08	616.28610427	619.85426135	615.62409509	-0.01447709	-0.03952683	-0.24927617
0.03256	232.56879	2e-08	7.5e-07	8.2e-07	1.9e-07	0.0	5.92e-06	3.16e-06	1e-08	616.14765726	619.71683108	615.48611902	-0.01446247	-0.039504	-0.24915232
0.03261	232.95552	2e-08	7.5e-07	8.2e-07	1.9e-07	0.0	5.92e-06	3.16e-06	1e-08	616.00927272	619.57946059	615.34820402	-0.01445074	-0.03948562	-0.24905258
0.03267	233.34223	2e-08	7.5e-07	8.2e-07	1.8e-07	0.0	5.92e-06	3.17e-06	1e-08	615.87093844	619.44213827	615.2103382	-0.01443878	-0.03946685	-0.24895078
0.03272	233.72891	2e-08	7.5e-07	8.2e-07	1.8e-07	0.0	5.92e-06	3.17e-06	1e-08	615.73265559	619.30486511	615.0725226	-0.01442433	-0.03944412	-0.24882756
0.03278	234.11558	2e-08	7.5e-07	8.2e-07	1.8e-07	0.0	5.92e-06	3.17e-06	1e-08	615.59443492	619.16765149	614.93476781	-0.01441274	-0.03942584	-0.24872844
0.03283	234.50222	2e-08	7.5e-07	8.2e-07	1.8e-07	-0.0	5.92e-06	3.17e-06	1e-08	615.45626423	619.03048579	614.79706193	-0.01440065	-0.03940673	-0.24862492
0.03289	234.88884	2e-08	7.5e-07	8.2e-07	1.8e-07	0.0	5.92e-06	3.17e-06	1e-08	615.3181459	618.89337013	614.65940717	-0.01438646	-0.03938426	-0.24850316
0.03294	235.27544	2e-08	7.5e-07	8.2e-07	1.8e-07	-0.0	5.92e-06	3.17e-06	1e-08	615.18008895	618.75631336	614.52181253	-0.0143752	-0.03936636	-0.24840619
0.033	235.66202	2e-08	7.5e-07	8.2e-07	1.8e-07	-0.0	5.92e-06	3.17e-06	1e-08	615.04208096	618.61930352	614.3842658	-0.01436257	-0.03934627	-0.2482974
0.03305	236.04857	2e-08	7.5e-07	8.2e-07	1.8e-07	0.0	5.92e-06	3.17e-06	1e-08	614.90412813	618.48234633	614.24677282	-0.014349	-0.03932462	-0.2481802
0.03311	236.4351	2e-08	7.5e-07	8.2e-07	1.8e-07	-0.0	5.92e-06	3.17e-06	1e-08	614.7662342	618.34544589	614.10933778	-0.01433772	-0.03930658	-0.24808255
0.03316	236.82161	2e-08	7.5e-07	8.2e-07	1.8e-07	-0.0	5.92e-06	3.17e-06	1e-08	614.6283897	618.20859275	613.97195101	-0.01432474	-0.03928578	-0.24797003
0.03322	237.2081	2e-08	7.5e-07	8.2e-07	1.8e-07	0.0	5.92e-06	3.17e-06	1e-08	614.49060223	618.07179412	613.83461988	-0.01431245	-0.03926604	-0.24786322
0.03327	237.59457	2e-08	7.5e-07	8.2e-07	1.8e-07	-0.0	5.92e-06	3.17e-06	1e-08	614.35286833	617.93504726	613.69734159	-0.01430011	-0.03924618	-0.24775579
0.03333	237.98101	2e-08	7.5e-07	8.2e-07	1.8e-07	0.0	5.92e-06	3.17e-06	1e-08	614.21518922	617.79835249	613.56011645	-0.01428678	-0.03922466	-0.24763947
0.03338	238.36743	2e-08	7.5e-07	8.2e-07	1.8e-07	-0.0	5.92e-06	3.17e-06	1e-08	614.07756843	617.66171413	613.42294889	-0.01427638	-0.03920784	-0.24754851
0.03344	238.75383	2e-08	7.5e-07	8.2e-07	1.8e-07	-0.0	5.92e-06	3.17e-06	1e-08	613.939994	617.5251199	613.28582636	-0.01426227	-0.03918498	-0.24742499
0.03349	239.14021	2e-08	7.5e-07	8.2e-07	1.8e-07	-0.0	5.92e-06	3.17e-06	1e-08	613.80248198	617.38858562	613.14876499	-0.01425041	-0.03916571	-0.24732084
0.0435	309.09253	2e-08	7.4e-07	8.3e-07	1.7e-07	-0.0	5.92e-06	3.18e-06	1e-08	589.66712409	593.40249192	589.0819011	-0.01237823	-0.03563033	-0.228426
0.04356	309.47485	2e-08	7.4e-07	8.3e-07	1.7e-07	-0.0	5.92e-06	3.18e-06	1e-08	589.53932142	593.2753827	588.9544212	-0.0123665	-0.03560533	-0.22829295
0.04361	309.85715	2e-08	7.4e-07	8.3e-07	1.7e-07	0.0	5.92e-06	3.18e-06	1e-08	589.41158772	593.14834059	588.82700936	-0.01236072	-0.03559298	-0.22822718
0.04367	310.23943	2e-08	7.4e-07	8.3e-07	1.7e-07	0.0	5.92e-06	3.18e-06	1e-08	589.28388747	593.02133167	588.69963118	-0.01234881	-0.03556752	-0.22809162
0.04372	310.62168	2e-08	7.4e-07	8.3e-07	1.7e-07	-0.0	5.92e-06	3.18e-06	1e-08	589.15625687	592.89439114	588.57232237	-0.01234288	-0.03555485	-0.22802418
0.04378	311.00391	2e-08	7.4e-07	8.3e-07	1.7e-07	-0.0	5.92e-06	3.18e-06	1e-08	589.02866156	592.76748464	588.44504807	-0.01233147	-0.03553046	-0.22789433
0.04383	311.38612	2e-08	7.4e-07	8.3e-07	1.7e-07	0.0	5.92e-06	3.18e-06	1e-08	588.9011336	592.64064367	588.31784023	-0.01232479	-0.03551611	-0.22781797
0.04389	311.76831	2e-08	7.4e-07	8.3e-07	1.7e-07	0.0	5.92e-06	3.18e-06	1e-08	588.77364438	592.51384125	588.19067149	-0.01231438	-0.03549379	-0.22769909
0.04394	312.15048	2e-08	7.4e-07	8.3e-07	1.7e-07	-0.0	5.92e-06	3.18e-06	1e-08	588.64621634	592.38709884	588.06356362	-0.01230696	-0.03547787	-0.22761435
0.044	312.53262	2e-08	7.4e-07	8.3e-07	1.7e-07	-0.0	5.92e-06	3.18e-06	1e-08	588.5188326	592.26039922	587.93649913	-0.01229711	-0.03545674	-0.22750184
0.04405	312.91474	2e-08	7.4e-07	8.3e-07	1.7e-07	0.0	5.92e-06	3.18e-06	1e-08	588.39150714	592.1337564	587.80949226	-0.01228936	-0.03544003	-0.22741286
0.04411	313.29684	2e-08	7.4e-07	8.3e-07	1.7e-07	0.0	5.92e-06	3.18e-06	1e-08	588.264227	592.00715853	587.68253096	-0.01227984	-0.03541955	-0.22730383
0.04416	313.67892	2e-08	7.4e-07	8.3e-07	1.7e-07	-0.0	5.92e-06	3.18e-06	1e-08	588.13700306	591.88061572	587.55562551	-0.01227186	-0.03540236	-0.22721233
0.04422	314.06097	2e-08	7.4e-07	8.3e-07	1.7e-07	-0.0	5.92e-06	3.18e-06	1e-08	588.00982685	591.75411914	587.42876693	-0.01226251	-0.03538222	-0.22710509
0.04427	314.443	2e-08	7.4e-07	8.3e-07	1.7e-07	0.0	5.92e-06	3.18e-06	1e-08	587.88270618	591.62767672	587.30196329	-0.01225449	-0.03536489	-0.22701278
0.04433	314.82501	2e-08	7.4e-07	8.3e-07	1.7e-07	0.0	5.92e-06	3.18e-06	1e-08	587.75563262	591.50128096	587.17520696	-0.01224517	-0.03534476	-0.22690561
0.04438	315.207	2e-08	7.4e-07	8.3e-07	1.7e-07	-0.0	5.92e-06	3.18e-06	1e-08	587.62861432	591.37493935	587.04850555	-0.01223724	-0.03532762	-0.22681432
0.04444	315.58896	2e-08	7.4e-07	8.3e-07	1.7e-07	-0.0	5.92e-06	3.18e-06	1e-08	587.50164363	591.24864389	586.92185091	-0.01222778	-0.03530716	-0.22670538
0.04449	315.97091	2e-08	7.4e-07	8.3e-07	1.7e-07	0.0	5.92e-06	3.18e-06	1e-08	587.37472942	591.12240348	586.79525212	-0.01222013	-0.03529057	-0.22661704
0.05455	385.4895	2e-08	7.4e-07	8.3e-07	1.6e-07	-0.0	5.92e-06	3.19e-06	1e-08	564.99713568	568.85168855	564.47020884	-0.01080163	-0.03202041	-0.20912005
0.05461	385.86732	2e-08	7.4e-07	8.3e-07	1.6e-07	-0.0	5.92e-06	3.19e-06	1e-08	564.87936825	568.73442352	564.35270549	-0.01079461	-0.0320034	-0.20902841
0.05466	386.24511	2e-08	7.4e-07	8.3e-07	1.6e-07	0.0	5.92e-06	3.19e-06	1e-08	564.76164912	568.61720564	564.23524991	-0.01078761	-0.03198637	-0.20893665
0.05472	386.62288	2e-08	7.4e-07	8.3e-07	1.6e-07	0.0	5.92e-06	3.19e-06	1e-08	564.64397751	568.50003499	564.11784219	-0.01078058	-0.03196928	-0.20884454
0.05477	387.00063	2e-08	7.4e-07	8.3e-07	1.6e-07	0.0	5.92e-06	3.19e-06	1e-08	564.5263541	568.38291175	564.00048251	-0.01077355	-0.03195218	-0.20875241
0.05483	387.37836	2e-08	7.4e-07	8.3e-07	1.6e-07	-0.0	5.92e-06	3.19e-06	1e-08	564.40877871	568.26583593	563.88317088	-0.0107665	-0.03193509	-0.2086603
0.05488	387.75606	2e-08	7.4e-07	8.3e-07	1.6e-07	-0.0	5.92e-06	3.19e-06	1e-08	564.29125192	568.14880752	563.76590727	-0.01075948	-0.03191801	-0.20856823
0.05494	388.13374	2e-08	7.4e-07	8.3e-07	1.6e-07	-0.0	5.92e-06	3.19e-06	1e-08	564.17377334	568.03182651	563.64869169	-0.01075245	-0.03190094	-0.20847621
0.05499	388.5114	2e-08	7.4e-07	8.3e-07	1.6e-07	0.0	5.92e-06	3.19e-06	1e-08	564.05634326	567.91489287	563.5315241	-0.01074543	-0.03188387	-0.20838418
0.05505	388.88903	2e-08	7.4e-07	8.3e-07	1.6e-07	0.0	5.92e-06	3.19e-06	1e-08	563.93896138	567.79800661	563.41440452	-0.01073844	-0.03186681	-0.20829221
0.0551	389.26665	2e-08	7.4e-07	8.3e-07	1.6e-07	0.0	5.92e-06	3.19e-06	1e-08	563.82162727	567.68116771	563.29733293	-0.01073145	-0.03184977	-0.2082003
0.05516	389.64424	2e-08	7.4e-07	8.3e-07	1.6e-07	0.0	5.92e-06	3.19e-06	1e-08	563.70434133	567.56437614	563.18030929	-0.01072447	-0.03183273	-0.20810842
0.05521	390.0218	2e-08	7.4e-07	8.3e-07	1.6e-07	-0.0	5.92e-06	3.19e-06	1e-08	563.58710322	567.4476319	563.06333361	-0.01071746	-0.03181569	-0.20801654
0.05527	390.39935	2e-08	7.4e-07	8.3e-07	1.6e-07	-0.0	5.92e-06	3.19e-06	1e-08	563.46991356	567.33093497	562.94640586	-0.01071047	-0.03179867	-0.20792472
0.05532	390.77687	2e-08	7.4e-07	8.3e-07	1.6e-07	-0.0	5.92e-06	3.19e-06	1e-08	563.35277218	567.21428533	562.82952603	-0.01070349	-0.03178166	-0.20783297
0.05538	391.15437	2e-08	7.4e-07	8.3e-07	1.6e-07	-0.0	5.92e-06	3.19e-06	1e-08	563.23567919	567.09768295	562.71269407	-0.01069652	-0.03176465	-0.20774121
0.05543	391.53185	2e-08	7.4e-07	8.3e-07	1.6e-07	0.0	5.92e-06	3.19e-06	1e-08	563.11863432	566.98112785	562.59591	-0.01068957	-0.03174765	-0.2076495
0.05549	391.90931	2e-08	7.4e-07	8.3e-07	1.6e-07	0.0	5.92e-06	3.19e-06	1e-08	563.00163707	566.86461999	562.47917381	-0.01068263	-0.03173067	-0.20755785
0.06555	460.60222	2e-08	7.4e-07	8.3e-07	1.6e-07	-0.0	5.92e-06	3.19e-06	1e-08	542.3832357	546.322653	541.90563793	-0.00950433	-0.02876384	-0.19140277
0.06561	460.9755	2e-08	7.4e-07	8.3e-07	1.6e-07	-0.0	5.92e-06	3.19e-06	1e-08	542.27480392	546.21456837	541.79743562	-0.00949852	-0.02874839	-0.19131782
0.06566	461.34875	2e-08	7.4e-07	8.3e-07	1.6e-07	-0.0	5.92e-06	3.19e-06	1e-08	542.16641526	546.10652806	541.68927832	-0.00949247	-0.02873297	-0.19123296
0.06572	461.72199	2e-08	7.4e-07	8.3e-07	1.6e-07	-0.0	5.92e-06	3.19e-06	1e-08	542.05807268	545.998532	541.5811658	-0.00948637	-0.02871756	-0.19114814
0.06577	462.0952	2e-08	7.4e-07	8.3e-07	1.6e-07	-0.0	5.92e-06	3.19e-06	1e-08	541.94977674	545.89058019	541.47309802	-0.00948036	-0.02870213	-0.19106325
0.06583	462.46839	2e-08	7.4e-07	8.3e-07	1.6e-07	0.0	5.92e-06	3.19e-06	1e-08	541.8415264	545.78267265	541.36507507	-0.00947435	-0.0286867	-0.19097836
0.06588	462.84155	2e-08	7.4e-07	8.3e-07	1.6e-07	0.0	5.92e-06	3.19e-06	1e-08	541.73332164	545.67480938	541.25709696	-0.00946855	-0.02867129	-0.19089354
0.06594	463.21469	2e-08	7.4e-07	8.3e-07	1.6e-07	0.0	5.92e-06	3.19e-06	1e-08	541.62515999	545.56699037	541.14916379	-0.00946293	-0.02865588	-0.19080877
0.06599	463.58781	2e-08	7.4e-07	8.3e-07	1.6e-07	0.0	5.92e-06	3.19e-06	1e-08	541.51703946	545.45921559	541.04127565	-0.00945684	-0.0286405	-0.19072406
0.06605	463.96091	2e-08	7.4e-07	8.3e-07	1.6e-07	0.0	5.92e-06	3.19e-06	1e-08	541.40896556	545.351485	540.9334322	-0.00945081	-0.02862512	-0.19063937
0.0661	464.33398	2e-08	7.4e-07	8.3e-07	1.6e-07	0.0	5.92e-06	3.19e-06	1e-08	541.30093772	545.2437986	540.82563346	-0.00944521	-0.02860978	-0.19055487
0.06616	464.70704	2e-08	7.4e-07	8.3e-07	1.6e-07	0.0	5.92e-06	3.19e-06	1e-08	541.192951	545.1361563	540.71787963	-0.00943935	-0.02859441	-0.19047025
0.06621	465.08006	2e-08	7.4e-07	8.3e-07	1.6e-07	0.0	5.92e-06	3.19e-06	1e-08	541.08500833	545.02855817	540.6101706	-0.0094335	-0.02857904	-0.19038562
0.06627	465.45307	2e-08	7.4e-07	8.3e-07	1.6e-07	-0.0	5.92e-06	3.19e-06	1e-08	540.9771097	544.92100419	540.50250636	-0.00942762	-0.02856367	-0.190301
0.06632	465.82605	2e-08	7.4e-07	8.3e-07	1.6e-07	-0.0	5.92e-06	3.19e-06	1e-08	540.86925536	544.81349438	540.3948869	-0.00942119	-0.02854834	-0.19021651
0.06638	466.19901	2e-08	7.4e-07	8.3e-07	1.6e-07	-0.0	5.92e-06	3.19e-06	1e-08	540.76145191	544.70602864	540.28731177	-0.00941506	-0.028533	-0.19013201
0.06643	466.57195	2e-08	7.4e-07	8.3e-07	1.6e-07	-0.0	5.92e-06	3.19e-06	1e-08	540.65369583	544.598607	540.17978117	-0.00940951	-0.02851768	-0.19004758
0.06649	466.94486	2e-08	7.4e-07	8.3e-07	1.6e-07	-0.0	5.92e-06	3.19e-06	1e-08	540.54598046	544.49122944	540.07229548	-0.00940348	-0.02850237	-0.18996324
0.07655	534.80216	2e-08	7.4e-07	8.3e-07	1.6e-07	-0.0	5.92e-06	3.19e-06	1e-08	521.57175517	525.5669054	521.13800201	-0.0084082	-0.0258329	-0.17509528
0.07661	535.17085	2e-08	7.4e-07	8.3e-07	1.6e-07	-0.0	5.92e-06	3.19e-06	1e-08	521.47184863	525.46737224	521.03847683	-0.00838474	-0.02581918	-0.17501716
0.07666	535.53951	2e-08	7.4e-07	8.3e-07	1.6e-07	-0.0	5.92e-06	3.19e-06	1e-08	521.37220136	525.36787968	520.93898059	-0.00838066	-0.0258053	-0.17493903
0.07672	535.90816	2e-08	7.4e-07	8.3e-07	1.6e-07	-0.0	5.92e-06	3.19e-06	1e-08	521.27258332	525.26842834	520.83952686	-0.00838035	-0.0257914	-0.17486093
0.07677	536.27677	2e-08	7.4e-07	8.3e-07	1.6e-07	-0.0	5.92e-06	3.19e-06	1e-08	521.17294955	525.16901834	520.74011827	-0.00836478	-0.02577766	-0.17478299
0.07683	536.64537	2e-08	7.4e-07	8.3e-07	1.6e-07	-0.0	5.92e-06	3.19e-06	1e-08	521.0734817	525.0696491	520.64074405	-0.00835686	-0.02576384	-0.17470495
0.07688	537.01394	2e-08	7.4e-07	8.3e-07	1.6e-07	-0.0	5.92e-06	3.19e-06	1e-08	520.97408876	524.97032092	520.5414096	-0.00834893	-0.02575001	-0.17462691
0.07694	537.38249	2e-08	7.4e-07	8.3e-07	1.6e-07	-0.0	5.92e-06	3.19e-06	1e-08	520.87477074	524.8710338	520.44211492	-0.00835165	-0.0257361	-0.17454891
0.07699	537.75102	2e-08	7.4e-07	8.3e-07	1.6e-07	-0.0	5.92e-06	3.19e-06	1e-08	520.77540108	524.77178807	520.34286745	-0.00835994	-0.02572216	-0.17447094
0.07705	538.11952	2e-08	7.4e-07	8.3e-07	1.6e-07	-0.0	5.92e-06	3.19e-06	1e-08	520.67591363	524.67258389	520.24367108	-0.00834656	-0.02570842	-0.17439307
0.0771	538.488	2e-08	7.4e-07	8.3e-07	1.6e-07	-0.0	5.92e-06	3.19e-06	1e-08	520.57656611	524.57342052	520.14451058	-0.00834505	-0.02569459	-0.17431525
0.07716	538.85646	2e-08	7.4e-07	8.3e-07	1.6e-07	-0.0	5.92e-06	3.19e-06	1e-08	520.47721746	524.47429831	520.04539421	-0.00834691	-0.02568074	-0.17423746
0.07721	539.22489	2e-08	7.4e-07	8.3e-07	1.6e-07	-0.0	5.92e-06	3.19e-06	1e-08	520.3778274	524.37521736	519.94632434	-0.00834431	-0.02566692	-0.17415963
0.07727	539.5933	2e-08	7.4e-07	8.3e-07	1.6e-07	-0.0	5.92e-06	3.19e-06	1e-08	520.27844913	524.27617755	519.84729786	-0.0083417	-0.0256531	-0.17408179
0.07732	539.96169	2e-08	7.4e-07	8.3e-07	1.6e-07	-0.0	5.92e-06	3.19e-06	1e-08	520.17908267	524.17717887	519.74831477	-0.00832429	-0.02563943	-0.17400408
0.07738	540.33005	2e-08	7.4e-07	8.3e-07	1.6e-07	-0.0	5.92e-06	3.19e-06	1e-08	520.07990441	524.07822079	519.64936463	-0.00831029	-0.02562573	-0.17392638
0.07743	540.69839	2e-08	7.4e-07	8.3e-07	1.6e-07	-0.0	5.92e-06	3.19e-06	1e-08	519.98087375	523.97930341	519.55044982	-0.00831405	-0.02561189	-0.1738487
0.07749	541.06671	2e-08	7.4e-07	8.3e-07	1.6e-07	-0.0	5.92e-06	3.19e-06	1e-08	519.88177923	523.8804273	519.45158277	-0.00830404	-0.02559819	-0.17377114
0.08755	608.07813	2e-08	7.4e-07	8.3e-07	1.6e-07	-0.0	5.92e-06	3.19e-06	1e-08	502.43743053	506.46042089	502.0425414	-0.00743082	-0.02320287	-0.16010096
0.08761	608.44217	2e-08	7.4e-07	8.3e-07	1.6e-07	-0.0	5.92e-06	3.19e-06	1e-08	502.34577875	506.36883053	501.95106203	-0.00743597	-0.02319037	-0.1600292
0.08766	608.80619	2e-08	7.4e-07	8.3e-07	1.6e-07	-0.0	5.92e-06	3.19e-06	1e-08	502.25404718	506.27727869	501.85962817	-0.00743406	-0.0231779	-0.15995737
0.08772	609.17018	2e-08	7.4e-07	8.3e-07	1.6e-07	-0.0	5.92e-06	3.19e-06	1e-08	502.16232274	506.18576518	501.76823489	-0.00743215	-0.02316544	-0.15988555
0.08777	609.53415	2e-08	7.4e-07	8.3e-07	1.6e-07	-0.0	5.92e-06	3.19e-06	1e-08	502.07060545	506.09428999	501.67688222	-0.00742124	-0.02315307	-0.15981379
0.08783	609.89809	2e-08	7.4e-07	8.3e-07	1.6e-07	-0.0	5.92e-06	3.19e-06	1e-08	501.97900634	506.00285279	501.58556379	-0.00740191	-0.02314078	-0.1597421
0.08788	610.26202	2e-08	7.4e-07	8.3e-07	1.6e-07	-0.0	5.92e-06	3.19e-06	1e-08	501.88762929	505.91145326	501.49427369	-0.00740585	-0.02312831	-0.15967041
0.08794	610.62591	2e-08	7.4e-07	8.3e-07	1.6e-07	-0.0	5.92e-06	3.19e-06	1e-08	501.79618732	505.82009219	501.4030282	-0.00739954	-0.02311593	-0.15959879
0.08799	610.98979	2e-08	7.4e-07	8.3e-07	1.6e-07	-0.0	5.92e-06	3.19e-06	1e-08	501.70480691	505.72876919	501.31182011	-0.00738681	-0.02310362	-0.15952726
0.08805	611.35364	2e-08	7.4e-07	8.3e-07	1.6e-07	-0.0	5.92e-06	3.19e-06	1e-08	501.61356738	505.63748401	501.22064488	-0.00737972	-0.02309125	-0.15945565
0.0881	611.71747	2e-08	7.4e-07	8.3e-07	1.6e-07	-0.0	5.92e-06	3.19e-06	1e-08	501.52239914	505.54623688	501.12950649	-0.00737262	-0.02307888	-0.15938405
0.08816	612.08128	2e-08	7.4e-07	8.3e-07	1.6e-07	-0.0	5.92e-06	3.19e-06	1e-08	501.4313022	505.45502779	501.03840494	-0.0073796	-0.0230664	-0.15931248
0.08821	612.44506	2e-08	7.4e-07	8.3e-07	1.6e-07	-0.0	5.92e-06	3.19e-06	1e-08	501.34010278	505.3638572	500.94735007	-0.00738504	-0.02305395	-0.15924095
0.08827	612.80882	2e-08	7.4e-07	8.3e-07	1.6e-07	-0.0	5.92e-06	3.19e-06	1e-08	501.24881995	505.27272504	500.85634079	-0.00737197	-0.02304166	-0.1591695
0.08832	613.17255	2e-08	7.4e-07	8.3e-07	1.6e-07	-0.0	5.92e-06	3.19e-06	1e-08	501.15768235	505.18163064	500.76536408	-0.00737339	-0.02302927	-0.15909812
0.08838	613.53626	2e-08	7.4e-07	8.3e-07	1.6e-07	-0.0	5.92e-06	3.19e-06	1e-08	501.06651092	505.09057447	500.67443005	-0.00737474	-0.02301688	-0.15902673
0.08843	613.89995	2e-08	7.4e-07	8.3e-07	1.6e-07	-0.0	5.92e-06	3.19e-06	1e-08	500.97530656	504.99955652	500.58353867	-0.00737291	-0.02300451	-0.15895532
0.08849	614.26361	2e-08	7.4e-07	8.3e-07	1.6e-07	-0.0	5.92e-06	3.19e-06	1e-08	500.88410863	504.90857671	500.49268771	-0.0073697	-0.02299216	-0.15888391
0.09855	680.41857	2e-08	7.4e-07	8.3e-07	1.6e-07	-0.0	5.92e-06	3.19e-06	1e-08	484.85952191	488.88462814	484.49998221	-0.00659757	-0.0208457	-0.14632597
0.09861	680.7779	2e-08	7.4e-07	8.3e-07	1.6e-07	-0.0	5.92e-06	3.19e-06	1e-08	484.77528812	488.80040406	484.4159817	-0.00658612	-0.02083462	-0.14626002
0.09866	681.13721	2e-08	7.4e-07	8.3e-07	1.6e-07	-0.0	5.92e-06	3.19e-06	1e-08	484.69118642	488.71621515	484.33201189	-0.00659195	-0.02082341	-0.14619416
0.09872	681.49649	2e-08	7.4e-07	8.3e-07	1.6e-07	-0.0	5.92e-06	3.19e-06	1e-08	484.60699643	488.63206195	484.24808481	-0.00659095	-0.02081225	-0.14612824
0.09877	681.85575	2e-08	7.4e-07	8.3e-07	1.6e-07	-0.0	5.92e-06	3.19e-06	1e-08	484.52280529	488.54794427	484.16419571	-0.00658952	-0.0208011	-0.14606232
0.09883	682.21499	2e-08	7.4e-07	8.3e-07	1.6e-07	-0.0	5.92e-06	3.19e-06	1e-08	484.43861846	488.46386209	484.08034429	-0.00658294	-0.02078999	-0.14599644
0.09888	682.5742	2e-08	7.4e-07	8.3e-07	1.6e-07	-0.0	5.92e-06	3.19e-06	1e-08	484.35450162	488.37981521	483.99652694	-0.0065641	-0.02077901	-0.14593064
0.09894	682.93339	2e-08	7.4e-07	8.3e-07	1.6e-07	-0.0	5.92e-06	3.19e-06	1e-08	484.27061154	488.29580318	483.912735	-0.00656398	-0.02076787	-0.14586484
0.09899	683.29256	2e-08	7.4e-07	8.3e-07	1.6e-07	-0.0	5.92e-06	3.19e-06	1e-08	484.18670909	488.21182663	483.8289816	-0.00656189	-0.02075675	-0.14579909
0.09905	683.6517	2e-08	7.4e-07	8.3e-07	1.6e-07	-0.0	5.92e-06	3.19e-06	1e-08	484.10281957	488.12788547	483.74526532	-0.00654927	-0.02074575	-0.14573345
0.0991	684.01082	2e-08	7.4e-07	8.3e-07	1.6e-07	-0.0	5.92e-06	3.19e-06	1e-08	484.01907743	488.0439793	483.66157874	-0.0065429	-0.02073467	-0.14566772
0.09916	684.36991	2e-08	7.4e-07	8.3e-07	1.6e-07	-0.0	5.92e-06	3.19e-06	1e-08	483.93540296	487.96010836	483.57792627	-0.00653652	-0.0207236	-0.145602
0.09921	684.72898	2e-08	7.4e-07	8.3e-07	1.6e-07	-0.0	5.92e-06	3.19e-06	1e-08	483.85179615	487.87627266	483.4943079	-0.0065412	-0.02071245	-0.14553631
0.09927	685.08803	2e-08	7.4e-07	8.3e-07	1.6e-07	-0.0	5.92e-06	3.19e-06	1e-08	483.76811562	487.79247255	483.41073138	-0.00654867	-0.02070127	-0.14547065
0.09932	685.44705	2e-08	7.4e-07	8.3e-07	1.6e-07	-0.0	5.92e-06	3.19e-06	1e-08	483.68432577	487.70870812	483.32719863	-0.00653668	-0.02069028	-0.14540508
0.09938	685.80605	2e-08	7.4e-07	8.3e-07	1.6e-07	-0.0	5.92e-06	3.19e-06	1e-08	483.6006754	487.62497866	483.24369598	-0.00653713	-0.02067919	-0.14533955
0.09943	686.16503	2e-08	7.4e-07	8.3e-07	1.6e-07	-0.0	5.92e-06	3.19e-06	1e-08	483.51700553	487.54128457	483.16023211	-0.0065395	-0.02066809	-0.14527404
0.09949	686.52398	2e-08	7.4e-07	8.3e-07	1.6e-07	-0.0	5.92e-06	3.19e-06	1e-08	483.43329158	487.45762591	483.07680836	-0.00653811	-0.02065702	-0.14520849
0.10955	751.81152	2e-08	7.4e-07	8.3e-07	1.6e-07	-0.0	5.92e-06	3.19e-06	1e-08	468.72451276	472.72730679	468.39707422	-0.00585604	-0.01873488	-0.1336815
0.1096	752.16608	2e-08	7.4e-07	8.3e-07	1.6e-07	-0.0	5.92e-06	3.19e-06	1e-08	468.64731517	472.64990384	468.31999267	-0.00586248	-0.01872483	-0.13362105
0.10966	752.52062	2e-08	7.4e-07	8.3e-07	1.6e-07	-0.0	5.92e-06	3.19e-06	1e-08	468.57002082	472.57253399	468.24295129	-0.00586145	-0.01871484	-0.13356053
0.10971	752.87514	2e-08	7.4e-07	8.3e-07	1.6e-07	-0.0	5.92e-06	3.19e-06	1e-08	468.49272827	472.49519701	468.16594487	-0.00586041	-0.01870484	-0.13350002
0.10977	753.22963	2e-08	7.4e-07	8.3e-07	1.6e-07	-0.0	5.92e-06	3.19e-06	1e-08	468.41543751	472.41789291	468.08897341	-0.00585309	-0.01869491	-0.13343955
0.10982	753.5841	2e-08	7.4e-07	8.3e-07	1.6e-07	-0.0	5.92e-06	3.19e-06	1e-08	468.33823134	472.34062143	468.01203249	-0.00583556	-0.01868507	-0.13337915
0.10988	753.93854	2e-08	7.4e-07	8.3e-07	1.6e-07	-0.0	5.92e-06	3.19e-06	1e-08	468.26124458	472.2633822	467.93511491	-0.00583815	-0.01867507	-0.13331875
0.10993	754.29296	2e-08	7.4e-07	8.3e-07	1.6e-07	-0.0	5.92e-06	3.19e-06	1e-08	468.18421178	472.18617591	467.85823477	-0.00583395	-0.01866513	-0.1332584
0.10999	754.64736	2e-08	7.4e-07	8.3e-07	1.6e-07	-0.0	5.92e-06	3.19e-06	1e-08	468.10722262	472.1090023	467.78138728	-0.00582306	-0.01865527	-0.13319813
0.11004	755.00173	2e-08	7.4e-07	8.3e-07	1.6e-07	-0.0	5.92e-06	3.19e-06	1e-08	468.03036542	472.0318611	467.70456771	-0.00581725	-0.01864535	-0.1331378
0.1101	755.35608	2e-08	7.4e-07	8.3e-07	1.6e-07	-0.0	5.92e-06	3.19e-06	1e-08	467.95357301	471.95475251	467.62777967	-0.00581145	-0.01863543	-0.13307747
0.11015	755.7104	2e-08	7.4e-07	8.3e-07	1.6e-07	-0.0	5.92e-06	3.19e-06	1e-08	467.87684539	471.87767655	467.55102314	-0.00581963	-0.01862541	-0.13301717
0.11021	756.0647	2e-08	7.4e-07	8.3e-07	1.6e-07	-0.0	5.92e-06	3.19e-06	1e-08	467.79999806	471.80063366	467.47430791	-0.00582314	-0.01861543	-0.13295691
0.11026	756.41897	2e-08	7.4e-07	8.3e-07	1.6e-07	-0.0	5.92e-06	3.19e-06	1e-08	467.72309254	471.72362368	467.39763069	-0.00581215	-0.01860558	-0.13289671
0.11032	756.77323	2e-08	7.4e-07	8.3e-07	1.6e-07	-0.0	5.92e-06	3.19e-06	1e-08	467.64632035	471.64664607	467.32098129	-0.00581586	-0.01859563	-0.13283658
0.11037	757.12745	2e-08	7.4e-07	8.3e-07	1.6e-07	-0.0	5.92e-06	3.19e-06	1e-08	467.56948757	471.5697013	467.24436996	-0.00581658	-0.01858569	-0.13277642
0.11043	757.48166	2e-08	7.4e-07	8.3e-07	1.6e-07	-0.0	5.92e-06	3.19e-06	1e-08	467.49263348	471.4927893	467.16779463	-0.00581556	-0.01857577	-0.13271625
0.11048	757.83584	2e-08	7.4e-07	8.3e-07	1.6e-07	-0.0	5.92e-06	3.19e-06	1e-08	467.41578107	471.41590999	467.09125408	-0.00581106	-0.01856588	-0.13265611
0.12055	822.24464	2e-08	7.4e-07	8.3e-07	1.6e-07	-0.0	5.92e-06	3.19e-06	1e-08	453.92501628	457.88278807	453.6268169	-0.00522666	-0.01684507	-0.12208348
0.1206	822.59437	2e-08	7.4e-07	8.3e-07	1.6e-07	-0.0	5.92e-06	3.19e-06	1e-08	453.85404328	457.81169512	453.5561503	-0.00521754	-0.01683619	-0.12202797
0.12066	822.94408	2e-08	7.4e-07	8.3e-07	1.6e-07	-0.0	5.92e-06	3.19e-06	1e-08	453.78318405	457.74063227	453.48551019	-0.00520276	-0.01682736	-0.12197251
0.12071	823.29376	2e-08	7.4e-07	8.3e-07	1.6e-07	-0.0	5.92e-06	3.19e-06	1e-08	453.71251529	457.66959932	453.41489259	-0.00520697	-0.01681838	-0.12191706
0.12077	823.64342	2e-08	7.4e-07	8.3e-07	1.6e-07	-0.0	5.92e-06	3.19e-06	1e-08	453.64177932	457.59859691	453.34431081	-0.00520047	-0.0168095	-0.12186168
0.12082	823.99306	2e-08	7.4e-07	8.3e-07	1.6e-07	-0.0	5.92e-06	3.19e-06	1e-08	453.57112168	457.52762463	453.27375728	-0.00519157	-0.01680064	-0.12180633
0.12088	824.34267	2e-08	7.4e-07	8.3e-07	1.6e-07	-0.0	5.92e-06	3.19e-06	1e-08	453.5005749	457.4566824	453.20323032	-0.00518626	-0.01679175	-0.12175093
0.12093	824.69225	2e-08	7.4e-07	8.3e-07	1.6e-07	-0.0	5.92e-06	3.19e-06	1e-08	453.43009016	457.38577035	453.13273247	-0.00518193	-0.01678285	-0.12169554
0.12099	825.04182	2e-08	7.4e-07	8.3e-07	1.6e-07	-0.0	5.92e-06	3.19e-06	1e-08	453.35965421	457.31488852	453.06226441	-0.00519266	-0.01677383	-0.12164019
0.12104	825.39135	2e-08	7.4e-07	8.3e-07	1.6e-07	-0.0	5.92e-06	3.19e-06	1e-08	453.28906248	457.24403741	452.99183667	-0.00519161	-0.01676492	-0.12158487
0.1211	825.74087	2e-08	7.4e-07	8.3e-07	1.6e-07	-0.0	5.92e-06	3.19e-06	1e-08	453.21847505	457.1732166	452.92144097	-0.00518272	-0.01675608	-0.1215296
0.12115	826.09036	2e-08	7.4e-07	8.3e-07	1.6e-07	-0.0	5.92e-06	3.19e-06	1e-08	453.14799843	457.10242578	452.8510718	-0.00518886	-0.01674714	-0.12147441
0.12121	826.43982	2e-08	7.4e-07	8.3e-07	1.6e-07	-0.0	5.92e-06	3.19e-06	1e-08	453.07742844	457.03166545	452.78073965	-0.00518816	-0.01673824	-0.12141916
0.12126	826.78926	2e-08	7.4e-07	8.3e-07	1.6e-07	-0.0	5.92e-06	3.19e-06	1e-08	453.00685792	456.96093539	452.71043976	-0.00518746	-0.01672934	-0.12136392
0.12132	827.13868	2e-08	7.4e-07	8.3e-07	1.6e-07	-0.0	5.92e-06	3.19e-06	1e-08	452.93628688	456.89023561	452.64017211	-0.00517933	-0.01672051	-0.12130872
0.12137	827.48807	2e-08	7.4e-07	8.3e-07	1.6e-07	-0.0	5.92e-06	3.19e-06	1e-08	452.86581641	456.81956581	452.56993149	-0.00516374	-0.01671175	-0.12125358
0.12143	827.83744	2e-08	7.4e-07	8.3e-07	1.6e-07	-0.0	5.92e-06	3.19e-06	1e-08	452.79554803	456.74892571	452.49971263	-0.00516783	-0.01670284	-0.12119843
0.12148	828.18678	2e-08	7.4e-07	8.3e-07	1.6e-07	-0.0	5.92e-06	3.19e-06	1e-08	452.72521407	456.678316	452.42952931	-0.00516208	-0.01669401	-0.12114336
0.13155	891.70513	2e-08	7.4e-07	8.3e-07	1.6e-07	-0.0	5.92e-06	3.19e-06	1e-08	440.36015697	444.25191339	440.08842178	-0.00464112	-0.01515374	-0.11145284
0.1316	892.04997	2e-08	7.4e-07	8.3e-07	1.6e-07	-0.0	5.92e-06	3.19e-06	1e-08	440.29538353	444.18664956	440.02365781	-0.00463625	-0.01514576	-0.11140197
0.13166	892.39478	2e-08	7.4e-07	8.3e-07	1.6e-07	-0.0	5.92e-06	3.19e-06	1e-08	440.23066953	444.12141366	439.95892069	-0.0046326	-0.01513777	-0.11135111
0.13171	892.73957	2e-08	7.4e-07	8.3e-07	1.6e-07	-0.0	5.92e-06	3.19e-06	1e-08	440.16599786	444.05620573	439.89421129	-0.00464317	-0.01512967	-0.11130028
0.13177	893.08433	2e-08	7.4e-07	8.3e-07	1.6e-07	-0.0	5.92e-06	3.19e-06	1e-08	440.10117023	443.99102625	439.82953956	-0.00464171	-0.01512168	-0.11124948
0.13182	893.42907	2e-08	7.4e-07	8.3e-07	1.6e-07	-0.0	5.92e-06	3.19e-06	1e-08	440.03635439	443.92587478	439.76489703	-0.00463415	-0.01511374	-0.11119874
0.13188	893.77378	2e-08	7.4e-07	8.3e-07	1.6e-07	-0.0	5.92e-06	3.19e-06	1e-08	439.97163558	443.86075108	439.70027942	-0.00463999	-0.01510571	-0.11114805
0.13193	894.11847	2e-08	7.4e-07	8.3e-07	1.6e-07	-0.0	5.92e-06	3.19e-06	1e-08	439.90682679	443.7956556	439.63569607	-0.00463956	-0.01509772	-0.11109732
0.13199	894.46314	2e-08	7.4e-07	8.3e-07	1.6e-07	-0.0	5.92e-06	3.19e-06	1e-08	439.84201547	443.73058813	439.57114262	-0.00463914	-0.01508973	-0.11104658
0.13204	894.80778	2e-08	7.4e-07	8.3e-07	1.6e-07	-0.0	5.92e-06	3.19e-06	1e-08	439.7772016	443.66554868	439.50661907	-0.00463019	-0.01508182	-0.11099591
0.1321	895.15239	2e-08	7.4e-07	8.3e-07	1.6e-07	-0.0	5.92e-06	3.19e-06	1e-08	439.71250421	443.60053692	439.44211942	-0.00461689	-0.01507395	-0.11094527
0.13215	895.49698	2e-08	7.4e-07	8.3e-07	1.6e-07	-0.0	5.92e-06	3.19e-06	1e-08	439.64798402	443.53555267	439.37764059	-0.00462119	-0.01506594	-0.11089463
0.13221	895.84155	2e-08	7.4e-07	8.3e-07	1.6e-07	-0.0	5.92e-06	3.19e-06	1e-08	439.58339539	443.47059656	439.31319492	-0.00461451	-0.01505804	-0.11084407
0.13226	896.18609	2e-08	7.4e-07	8.3e-07	1.6e-07	-0.0	5.92e-06	3.19e-06	1e-08	439.51889169	443.40566816	439.24877466	-0.00460667	-0.01505014	-0.11079353
0.13232	896.5306	2e-08	7.4e-07	8.3e-07	1.6e-07	-0.0	5.92e-06	3.19e-06	1e-08	439.45448916	443.34076741	439.184379	-0.00460182	-0.01504222	-0.11074295
0.13237	896.8751	2e-08	7.4e-07	8.3e-07	1.6e-07	-0.0	5.92e-06	3.19e-06	1e-08	439.39014588	443.27589446	439.12001006	-0.00459887	-0.01503428	-0.11069237
0.13243	897.21956	2e-08	7.4e-07	8.3e-07	1.6e-07	-0.0	5.92e-06	3.19e-06	1e-08	439.3258354	443.21104935	439.05566916	-0.00460949	-0.01502624	-0.11064183
0.13248	897.564	2e-08	7.4e-07	8.3e-07	1.6e-07	-0.0	5.92e-06	3.19e-06	1e-08	439.26136802	443.14623254	438.99136579	-0.00460691	-0.01501831	-0.11059133
0.14255	960.17977	2e-08	7.4e-07	8.3e-07	1.6e-07	-0.0	5.92e-06	3.19e-06	1e-08	427.93536217	431.74188787	427.68722452	-0.00415864	-0.01363935	-0.10171508
0.1426	960.51964	2e-08	7.4e-07	8.3e-07	1.6e-07	-0.0	5.92e-06	3.19e-06	1e-08	427.87583388	431.68200616	427.62793013	-0.00415844	-0.01363216	-0.10166848
0.14266	960.85949	2e-08	7.4e-07	8.3e-07	1.6e-07	-0.0	5.92e-06	3.19e-06	1e-08	427.81630122	431.62215037	427.56866345	-0.00415457	-0.01362502	-0.10162191
0.14271	961.19932	2e-08	7.4e-07	8.3e-07	1.6e-07	-0.0	5.92e-06	3.19e-06	1e-08	427.75681681	431.56232037	427.50942188	-0.00413948	-0.01361797	-0.10157541
0.14277	961.53911	2e-08	7.4e-07	8.3e-07	1.6e-07	-0.0	5.92e-06	3.19e-06	1e-08	427.69754109	431.50251572	427.45019753	-0.00414031	-0.0136108	-0.10152891
0.14282	961.87889	2e-08	7.4e-07	8.3e-07	1.6e-07	-0.0	5.92e-06	3.19e-06	1e-08	427.63824639	431.44273698	427.39100156	-0.00413875	-0.01360365	-0.10148244
0.14288	962.21864	2e-08	7.4e-07	8.3e-07	1.6e-07	-0.0	5.92e-06	3.19e-06	1e-08	427.57896677	431.38298406	427.33183227	-0.00412955	-0.01359658	-0.10143604
0.14293	962.55836	2e-08	7.4e-07	8.3e-07	1.6e-07	-0.0	5.92e-06	3.19e-06	1e-08	427.51981178	431.32325664	427.27268427	-0.00412508	-0.01358946	-0.10138958
0.14299	962.89806	2e-08	7.4e-07	8.3e-07	1.6e-07	-0.0	5.92e-06	3.19e-06	1e-08	427.4607136	431.26355493	427.2135609	-0.00412061	-0.01358234	-0.10134313
0.14304	963.23773	2e-08	7.4e-07	8.3e-07	1.6e-07	-0.0	5.92e-06	3.19e-06	1e-08	427.40167223	431.20387892	427.15446217	-0.0041292	-0.01357512	-0.10129671
0.1431	963.57738	2e-08	7.4e-07	8.3e-07	1.6e-07	-0.0	5.92e-06	3.19e-06	1e-08	427.34250076	431.14422905	427.0953972	-0.0041317	-0.01356796	-0.10125031
0.14315	963.917	2e-08	7.4e-07	8.3e-07	1.6e-07	-0.0	5.92e-06	3.19e-06	1e-08	427.28328627	431.08460509	427.03636173	-0.00412289	-0.01356089	-0.10120396
0.14321	964.2566	2e-08	7.4e-07	8.3e-07	1.6e-07	-0.0	5.92e-06	3.19e-06	1e-08	427.22419081	431.02500664	426.97734779	-0.00412838	-0.01355372	-0.10115767
0.14326	964.59617	2e-08	7.4e-07	8.3e-07	1.6e-07	-0.0	5.92e-06	3.19e-06	1e-08	427.16500959	430.96543415	426.91836537	-0.00412869	-0.01354659	-0.10111134
0.14332	964.93572	2e-08	7.4e-07	8.3e-07	1.6e-07	-0.0	5.92e-06	3.19e-06	1e-08	427.10581677	430.90588746	426.85941086	-0.00412851	-0.01353946	-0.10106502
0.14337	965.27525	2e-08	7.4e-07	8.3e-07	1.6e-07	-0.0	5.92e-06	3.19e-06	1e-08	427.04661946	430.84636657	426.80048392	-0.0041224	-0.01353238	-0.10101872
0.14343	965.61475	2e-08	7.4e-07	8.3e-07	1.6e-07	-0.0	5.92e-06	3.19e-06	1e-08	426.98750253	430.78687123	426.74158037	-0.00410787	-0.01352538	-0.10097248
0.14348	965.95422	2e-08	7.4e-07	8.3e-07	1.6e-07	-0.0	5.92e-06	3.19e-06	1e-08	426.92858674	430.72740113	426.68269428	-0.00411188	-0.01351823	-0.10092624
0.15354	1027.65482	2e-08	7.4e-07	8.3e-07	1.6e-07	-0.0	5.92e-06	3.19e-06	1e-08	416.56096262	420.26607801	416.33460298	-0.00370027	-0.01228353	-0.0928007
0.1536	1027.98966	2e-08	7.4e-07	8.3e-07	1.6e-07	-0.0	5.92e-06	3.19e-06	1e-08	416.50674355	420.2111591	416.28032546	-0.00371033	-0.01227703	-0.09275807
0.15365	1028.32448	2e-08	7.4e-07	8.3e-07	1.6e-07	-0.0	5.92e-06	3.19e-06	1e-08	416.45237093	420.15626444	416.22608058	-0.00370987	-0.0122706	-0.09271546
0.15371	1028.65927	2e-08	7.4e-07	8.3e-07	1.6e-07	-0.0	5.92e-06	3.19e-06	1e-08	416.39799899	420.10139365	416.17186094	-0.00370314	-0.01226424	-0.0926729
0.15376	1028.99403	2e-08	7.4e-07	8.3e-07	1.6e-07	-0.0	5.92e-06	3.19e-06	1e-08	416.34371961	420.04654649	416.11766212	-0.00370888	-0.01225778	-0.09263038
0.15382	1029.32877	2e-08	7.4e-07	8.3e-07	1.6e-07	-0.0	5.92e-06	3.19e-06	1e-08	416.28935006	419.99172337	416.06349284	-0.00370889	-0.01225137	-0.09258783
0.15387	1029.66348	2e-08	7.4e-07	8.3e-07	1.6e-07	-0.0	5.92e-06	3.19e-06	1e-08	416.23497435	419.93692411	416.0093491	-0.00370889	-0.01224495	-0.09254527
0.15393	1029.99817	2e-08	7.4e-07	8.3e-07	1.6e-07	-0.0	5.92e-06	3.19e-06	1e-08	416.18059247	419.8821487	415.9552309	-0.00369169	-0.01223358	-0.09246893
0.15398	1030.33283	2e-08	7.4e-07	8.3e-07	1.6e-07	-0.0	5.92e-06	3.19e-06	1e-08	416.12645184	419.82741549	415.90114645	-0.00368656	-0.01222843	-0.0924345
0.15404	1030.66747	2e-08	7.4e-07	8.3e-07	1.6e-07	-0.0	5.92e-06	3.19e-06	1e-08	416.07238152	419.7727014	415.84707906	-0.00369394	-0.01222098	-0.09238548
0.15409	1031.00208	2e-08	7.4e-07	8.3e-07	1.6e-07	-0.0	5.92e-06	3.19e-06	1e-08	416.01819606	419.71801506	415.79304626	-0.00368864	-0.01220087	-0.09225181
0.15415	1031.33667	2e-08	7.4e-07	8.3e-07	1.6e-07	-0.0	5.92e-06	3.19e-06	1e-08	415.96406936	419.66340357	415.73908996	-0.00368676	-0.01219375	-0.09220446
0.1542	1031.67123	2e-08	7.4e-07	8.3e-07	1.6e-07	-0.0	5.92e-06	3.19e-06	1e-08	415.90996347	419.6088186	415.68516075	-0.00368676	-0.01219375	-0.09220446
0.15426	1032.00576	2e-08	7.4e-07	8.3e-07	1.6e-07	-0.0	5.92e-06	3.19e-06	1e-08	415.85585758	419.55423363	415.63123154	-0.00368676	-0.01219375	-0.09220446
0.15431	1032.34028	2e-08	7.4e-07	8.3e-07	1.6e-07	-0.0	5.92e-06	3.19e-06	1e-08	415.80175169	419.49964866	415.57730233	-0.00368418	-0.01218114	-0.09212062
0.15437	1032.67476	2e-08	7.4e-07	8.3e-07	1.6e-07	-0.0	5.92e-06	3.19e-06	1e-08	415.74767167	419.44511065	415.52342163	-0.00368121	-0.01216656	-0.09202373
0.15442	1033.00922	2e-08	7.4e-07	8.3e-07	1.6e-07	-0.0	5.92e-06	3.19e-06	1e-08	415.69362156	419.39062691	415.46959699	-0.00368121	-0.01216656	-0.09202373
0.15448	1033.34365	2e-08	7.4e-07	8.3e-07	1.6e-07	-0.0	5.92e-06	3.19e-06	1e-08	415.63957144	419.33614317	415.41577235	-0.00368121	-0.01216656	-0.09202373
0.16454	1094.11598	2e-08	7.4e-07	8.3e-07	1.6e-07	-0.0	5.92e-06	3.19e-06	1e-08	406.15811495	409.74829808	405.95222633	-0.00333553	-0.0110682	-0.08464177
0.1646	1094.44572	2e-08	7.4e-07	8.3e-07	1.6e-07	-0.0	5.92e-06	3.19e-06	1e-08	406.10817654	409.69795609	405.90259732	-0.00331219	-0.01106271	-0.08460367
0.16465	1094.77542	2e-08	7.4e-07	8.3e-07	1.6e-07	-0.0	5.92e-06	3.19e-06	1e-08	406.05858242	409.64763495	405.85297487	-0.00330312	-0.01105754	-0.08456832
0.16471	1095.10511	2e-08	7.4e-07	8.3e-07	1.6e-07	-0.0	5.92e-06	3.19e-06	1e-08	406.00911941	409.59733352	405.80336733	-0.003319	-0.0110517	-0.08452958
0.16476	1095.43476	2e-08	7.4e-07	8.3e-07	1.6e-07	-0.0	5.92e-06	3.19e-06	1e-08	405.95941354	409.54705451	405.75379425	-0.00331589	-0.0110461	-0.08449153
0.16482	1095.76439	2e-08	7.4e-07	8.3e-07	1.6e-07	-0.0	5.92e-06	3.19e-06	1e-08	405.90974926	409.49679689	405.70424191	-0.00329643	-0.01104048	-0.08445245
0.16487	1096.094	2e-08	7.4e-07	8.3e-07	1.6e-07	-0.0	5.92e-06	3.19e-06	1e-08	405.86037133	409.44656065	405.65469946	-0.00328794	-0.01103487	-0.08441406
0.16493	1096.42358	2e-08	7.4e-07	8.3e-07	1.6e-07	-0.0	5.92e-06	3.19e-06	1e-08	405.81111551	409.39634579	405.60517418	-0.00329252	-0.01102914	-0.08437545
0.16498	1096.75313	2e-08	7.4e-07	8.3e-07	1.6e-07	-0.0	5.92e-06	3.19e-06	1e-08	405.76178607	409.34615289	405.55567536	-0.00331896	-0.01102319	-0.08433649
0.16504	1097.08266	2e-08	7.4e-07	8.3e-07	1.6e-07	-0.0	5.92e-06	3.19e-06	1e-08	405.71205538	409.2959829	405.50621854	-0.00333063	-0.01101738	-0.08429777
0.16509	1097.41216	2e-08	7.4e-07	8.3e-07	1.6e-07	-0.0	5.92e-06	3.19e-06	1e-08	405.6621448	409.24583518	405.45679324	-0.00333311	-0.01101165	-0.08425903
0.16515	1097.74164	2e-08	7.4e-07	8.3e-07	1.6e-07	-0.0	5.92e-06	3.19e-06	1e-08	405.61219196	409.19570942	405.407393	-0.00332064	-0.01100602	-0.08422025
0.1652	1098.07109	2e-08	7.4e-07	8.3e-07	1.6e-07	-0.0	5.92e-06	3.19e-06	1e-08	405.56242085	409.14560512	405.35800738	-0.00331835	-0.01100032	-0.08418149
0.16526	1098.40051	2e-08	7.4e-07	8.3e-07	1.6e-07	-0.0	5.92e-06	3.19e-06	1e-08	405.51267906	409.09552262	405.30864349	-0.00329541	-0.01099189	-0.0841232
0.16531	1098.72991	2e-08	7.4e-07	8.3e-07	1.6e-07	-0.0	5.92e-06	3.19e-06	1e-08	405.46327338	409.04547223	405.25929863	-0.00326297	-0.01098598	-0.08408141
0.16537	1099.05929	2e-08	7.4e-07	8.3e-07	1.6e-07	-0.0	5.92e-06	3.19e-06	1e-08	405.41434845	408.9954443	405.20995619	-0.00329154	-0.01097802	-0.08402896
0.16542	1099.38864	2e-08	7.4e-07	8.3e-07	1.6e-07	-0.0	5.92e-06	3.19e-06	1e-08	405.36498841	408.94544698	405.16066539	-0.00328572	-0.01097104	-0.08398133
0.16548	1099.71796	2e-08	7.4e-07	8.3e-07	1.6e-07	-0.0	5.92e-06	3.19e-06	1e-08	405.31570952	408.89547636	405.11139919	-0.00327479	-0.01096299	-0.08392614
0.17554	1159.5484	2e-08	7.4e-07	8.3e-07	1.6e-07	-0.0	5.92e-06	3.19e-06	1e-08	396.64694465	400.1093838	396.45865754	-0.00297364	-0.00997829	-0.07717457
0.1756	1159.87295	2e-08	7.4e-07	8.3e-07	1.6e-07	-0.0	5.92e-06	3.19e-06	1e-08	396.60153228	400.06325918	396.41327891	-0.00296969	-0.00996093	-0.07705443
0.17565	1160.19748	2e-08	7.4e-07	8.3e-07	1.6e-07	-0.0	5.92e-06	3.19e-06	1e-08	396.55616567	400.01720265	396.36797012	-0.00296733	-0.00995405	-0.07700675
0.17571	1160.52198	2e-08	7.4e-07	8.3e-07	1.6e-07	-0.0	5.92e-06	3.19e-06	1e-08	396.51082937	399.97117312	396.32268849	-0.00296733	-0.00995405	-0.07700675
0.17576	1160.84645	2e-08	7.4e-07	8.3e-07	1.6e-07	-0.0	5.92e-06	3.19e-06	1e-08	396.46549307	399.92514358	396.27740686	-0.00296733	-0.00995405	-0.07700675
0.17582	1161.1709	2e-08	7.4e-07	8.3e-07	1.6e-07	-0.0	5.92e-06	3.19e-06	1e-08	396.42015678	399.87911404	396.23212523	-0.00296632	-0.00994821	-0.07696637
0.17587	1161.49532	2e-08	7.4e-07	8.3e-07	1.6e-07	-0.0	5.92e-06	3.19e-06	1e-08	396.37483115	399.83310743	396.18686728	-0.00296336	-0.00993124	-0.07684906
0.17593	1161.81971	2e-08	7.4e-07	8.3e-07	1.6e-07	-0.0	5.92e-06	3.19e-06	1e-08	396.32953655	399.78716744	396.14167814	-0.00296336	-0.00993124	-0.07684906
0.17598	1162.14408	2e-08	7.4e-07	8.3e-07	1.6e-07	-0.0	5.92e-06	3.19e-06	1e-08	396.28424195	399.74122745	396.096489	-0.00296336	-0.00993124	-0.07684906
0.17604	1162.46843	2e-08	7.4e-07	8.3e-07	1.6e-07	-0.0	5.92e-06	3.19e-06	1e-08	396.23894734	399.69528747	396.05129987	-0.00296336	-0.00993124	-0.07684906
0.17609	1162.79274	2e-08	7.4e-07	8.3e-07	1.6e-07	-0.0	5.92e-06	3.19e-06	1e-08	396.19365274	399.64934748	396.00611073	-0.00295307	-0.00991279	-0.07672108
0.17615	1163.11703	2e-08	7.4e-07	8.3e-07	1.6e-07	-0.0	5.92e-06	3.19e-06	1e-08	396.14849994	399.60347992	395.96099172	-0.00295071	-0.00990856	-0.07669171
0.1762	1163.4413	2e-08	7.4e-07	8.3e-07	1.6e-07	-0.0	5.92e-06	3.19e-06	1e-08	396.10337969	399.557629	395.91588881	-0.00295071	-0.00990856	-0.07669171
0.17626	1163.76554	2e-08	7.4e-07	8.3e-07	1.6e-07	-0.0	5.92e-06	3.19e-06	1e-08	396.05825943	399.51177807	395.87078589	-0.00295071	-0.00990856	-0.07669171
0.17631	1164.08975	2e-08	7.4e-07	8.3e-07	1.6e-07	-0.0	5.92e-06	3.19e-06	1e-08	396.01313918	399.46592714	395.82568297	-0.00295119	-0.00990362	-0.07665756
0.17637	1164.41393	2e-08	7.4e-07	8.3e-07	1.6e-07	-0.0	5.92e-06	3.19e-06	1e-08	395.96800756	399.42009564	395.78060103	-0.00295222	-0.00989289	-0.07658341
0.17642	1164.73809	2e-08	7.4e-07	8.3e-07	1.6e-07	-0.0	5.92e-06	3.19e-06	1e-08	395.92285126	399.3743063	395.73556463	-0.00295255	-0.00988948	-0.07655982
0.17648	1165.06223	2e-08	7.4e-07	8.3e-07	1.6e-07	-0.0	5.92e-06	3.19e-06	1e-08	395.87768711	399.32853038	395.69054272	-0.00295288	-0.00988607	-0.07653623
0.18654	1223.93667	2e-08	7.4e-07	8.3e-07	1.6e-07	-0.0	5.92e-06	3.19e-06	1e-08	387.95218874	391.27775871	387.78026441	-0.00267277	-0.00898833	-0.07026165
0.1866	1224.25596	2e-08	7.4e-07	8.3e-07	1.6e-07	-0.0	5.92e-06	3.19e-06	1e-08	387.91061027	391.23556602	387.73885826	-0.00267277	-0.00898833	-0.07026165
0.18665	1224.57522	2e-08	7.4e-07	8.3e-07	1.6e-07	-0.0	5.92e-06	3.19e-06	1e-08	387.86903181	391.19337334	387.69745211	-0.00267277	-0.00898833	-0.07026165
0.18671	1224.89446	2e-08	7.4e-07	8.3e-07	1.6e-07	-0.0	5.92e-06	3.19e-06	1e-08	387.82745334	391.15118066	387.65604596	-0.00267277	-0.00898833	-0.07026165
0.18676	1225.21367	2e-08	7.4e-07	8.3e-07	1.6e-07	-0.0	5.92e-06	3.19e-06	1e-08	387.78587487	391.10898797	387.61463981	-0.00265391	-0.00898241	-0.07021895
0.18682	1225.53286	2e-08	7.4e-07	8.3e-07	1.6e-07	-0.0	5.92e-06	3.19e-06	1e-08	387.74458494	391.06681904	387.57324632	-0.00265609	-0.00897885	-0.07019399
0.18687	1225.85202	2e-08	7.4e-07	8.3e-07	1.6e-07	-0.0	5.92e-06	3.19e-06	1e-08	387.7032583	391.02466446	387.53186949	-0.00266284	-0.00897472	-0.07016533
0.18693	1226.17115	2e-08	7.4e-07	8.3e-07	1.6e-07	-0.0	5.92e-06	3.19e-06	1e-08	387.66182349	390.98252651	387.49051477	-0.00265236	-0.00895808	-0.07004762
0.18698	1226.49025	2e-08	7.4e-07	8.3e-07	1.6e-07	-0.0	5.92e-06	3.19e-06	1e-08	387.62053885	390.94045551	387.44922405	-0.00265148	-0.0089567	-0.07003781
0.18704	1226.80933	2e-08	7.4e-07	8.3e-07	1.6e-07	-0.0	5.92e-06	3.19e-06	1e-08	387.57926672	390.89839009	387.40793867	-0.00265148	-0.0089567	-0.07003781
0.18709	1227.12839	2e-08	7.4e-07	8.3e-07	1.6e-07	-0.0	5.92e-06	3.19e-06	1e-08	387.53799459	390.85632467	387.36665328	-0.00265148	-0.0089567	-0.07003781
0.18715	1227.44741	2e-08	7.4e-07	8.3e-07	1.6e-07	-0.0	5.92e-06	3.19e-06	1e-08	387.49672246	390.81425925	387.3253679	-0.00265829	-0.00893866	-0.06991125
0.1872	1227.76641	2e-08	7.4e-07	8.3e-07	1.6e-07	-0.0	5.92e-06	3.19e-06	1e-08	387.45533033	390.77226653	387.28416401	-0.00265833	-0.00893858	-0.06991066
0.18726	1228.08539	2e-08	7.4e-07	8.3e-07	1.6e-07	-0.0	5.92e-06	3.19e-06	1e-08	387.41393764	390.73027415	387.2429605	-0.00265833	-0.00893858	-0.06991066
0.18731	1228.40433	2e-08	7.4e-07	8.3e-07	1.6e-07	-0.0	5.92e-06	3.19e-06	1e-08	387.37254494	390.68828177	387.20175699	-0.00265705	-0.00893811	-0.06990727
0.18737	1228.72325	2e-08	7.4e-07	8.3e-07	1.6e-07	-0.0	5.92e-06	3.19e-06	1e-08	387.33117176	390.64629129	387.16055464	-0.00263944	-0.00893159	-0.06986059
0.18742	1229.04215	2e-08	7.4e-07	8.3e-07	1.6e-07	-0.0	5.92e-06	3.19e-06	1e-08	387.29006756	390.604327	387.11936822	-0.00264422	-0.0089279	-0.06983482
0.18748	1229.36101	2e-08	7.4e-07	8.3e-07	1.6e-07	-0.0	5.92e-06	3.19e-06	1e-08	387.24888615	390.56237762	387.07820078	-0.00264876	-0.00892438	-0.06981031
0.19754	1287.26474	2e-08	7.4e-07	8.3e-07	1.6e-07	-0.0	5.92e-06	3.19e-06	1e-08	380.00891337	383.19053562	379.85205395	-0.00239493	-0.00812769	-0.06414212
0.1976	1287.57869	2e-08	7.4e-07	8.3e-07	1.6e-07	-0.0	5.92e-06	3.19e-06	1e-08	379.97103963	383.1518463	379.81416732	-0.00239342	-0.00811331	-0.06403907
0.19765	1287.89261	2e-08	7.4e-07	8.3e-07	1.6e-07	-0.0	5.92e-06	3.19e-06	1e-08	379.93317918	383.11321624	379.77634229	-0.00239305	-0.00811184	-0.06402848
0.19771	1288.2065	2e-08	7.4e-07	8.3e-07	1.6e-07	-0.0	5.92e-06	3.19e-06	1e-08	379.89532349	383.07459225	379.73852342	-0.00239305	-0.00811184	-0.06402848
0.19776	1288.52037	2e-08	7.4e-07	8.3e-07	1.6e-07	-0.0	5.92e-06	3.19e-06	1e-08	379.8574678	383.03596826	379.70070456	-0.0023895	-0.00810336	-0.06396768
0.19782	1288.83421	2e-08	7.4e-07	8.3e-07	1.6e-07	-0.0	5.92e-06	3.19e-06	1e-08	379.81966217	382.99737922	379.66292017	-0.00238076	-0.00808253	-0.06381823
0.19787	1289.14803	2e-08	7.4e-07	8.3e-07	1.6e-07	-0.0	5.92e-06	3.19e-06	1e-08	379.78197957	382.9588761	379.62522047	-0.00238076	-0.00808253	-0.06381823
0.19793	1289.46182	2e-08	7.4e-07	8.3e-07	1.6e-07	-0.0	5.92e-06	3.19e-06	1e-08	379.74429697	382.92037297	379.58752078	-0.00238076	-0.00808253	-0.06381823
0.19798	1289.77558	2e-08	7.4e-07	8.3e-07	1.6e-07	-0.0	5.92e-06	3.19e-06	1e-08	379.70661437	382.88186985	379.54982108	-0.00238076	-0.00808253	-0.06381823
0.19804	1290.08931	2e-08	7.4e-07	8.3e-07	1.6e-07	-0.0	5.92e-06	3.19e-06	1e-08	379.66893178	382.84336672	379.51212139	-0.00238076	-0.00808253	-0.06381823
0.19809	1290.40302	2e-08	7.4e-07	8.3e-07	1.6e-07	-0.0	5.92e-06	3.19e-06	1e-08	379.63124918	382.8048636	379.47442169	-0.00238076	-0.00808253	-0.06381823
0.19815	1290.71669	2e-08	7.4e-07	8.3e-07	1.6e-07	-0.0	5.92e-06	3.19e-06	1e-08	379.59356658	382.76636047	379.436722	-0.00238319	-0.00808118	-0.06380869
0.1982	1291.03035	2e-08	7.4e-07	8.3e-07	1.6e-07	-0.0	5.92e-06	3.19e-06	1e-08	379.55584461	382.72786291	379.39902981	-0.00239415	-0.00807509	-0.06376558
0.19826	1291.34397	2e-08	7.4e-07	8.3e-07	1.6e-07	-0.0	5.92e-06	3.19e-06	1e-08	379.51794477	382.68939053	379.36137152	-0.00238799	-0.00807217	-0.06374436
0.19831	1291.65757	2e-08	7.4e-07	8.3e-07	1.6e-07	-0.0	5.92e-06	3.19e-06	1e-08	379.48014025	382.65093016	379.32372181	-0.00237892	-0.00806787	-0.06371308
0.19837	1291.97114	2e-08	7.4e-07	8.3e-07	1.6e-07	-0.0	5.92e-06	3.19e-06	1e-08	379.44247621	382.61248749	379.28608475	-0.00238173	-0.00805805	-0.0636428
0.19842	1292.28469	2e-08	7.4e-07	8.3e-07	1.6e-07	-0.0	5.92e-06	3.19e-06	1e-08	379.40476046	382.57408539	379.2484924	-0.00238341	-0.00805221	-0.06360102
0.19848	1292.59821	2e-08	7.4e-07	8.3e-07	1.6e-07	-0.0	5.92e-06	3.19e-06	1e-08	379.36701397	382.53570739	379.21092663	-0.00238341	-0.00805221	-0.06360102
0.20854	1349.51587	2e-08	7.4e-07	8.3e-07	1.6e-07	-0.0	5.92e-06	3.19e-06	1e-08	372.75593328	375.78823945	372.61254855	-0.00214661	-0.0073315	-0.05838568
0.20859	1349.8244	2e-08	7.4e-07	8.3e-07	1.6e-07	-0.0	5.92e-06	3.19e-06	1e-08	372.72145488	375.75286754	372.57799129	-0.00214661	-0.0073315	-0.05838568
0.20865	1350.13289	2e-08	7.4e-07	8.3e-07	1.6e-07	-0.0	5.92e-06	3.19e-06	1e-08	372.68697647	375.71749564	372.54343403	-0.00214661	-0.0073315	-0.05838568
0.2087	1350.44136	2e-08	7.4e-07	8.3e-07	1.6e-07	-0.0	5.92e-06	3.19e-06	1e-08	372.65249807	375.68212373	372.50887678	-0.00215271	-0.0073299	-0.05837438
0.20876	1350.74979	2e-08	7.4e-07	8.3e-07	1.6e-07	-0.0	5.92e-06	3.19e-06	1e-08	372.61792074	375.64675861	372.47433068	-0.00215754	-0.00732615	-0.05834737
0.20881	1351.05821	2e-08	7.4e-07	8.3e-07	1.6e-07	-0.0	5.92e-06	3.19e-06	1e-08	372.58326328	375.61140935	372.43980443	-0.00215188	-0.00731702	-0.05828061
0.20887	1351.36659	2e-08	7.4e-07	8.3e-07	1.6e-07	-0.0	5.92e-06	3.19e-06	1e-08	372.54869056	375.57609855	372.40531491	-0.00214997	-0.00730923	-0.05822377
0.20892	1351.67495	2e-08	7.4e-07	8.3e-07	1.6e-07	-0.0	5.92e-06	3.19e-06	1e-08	372.51414322	375.5408206	372.37085868	-0.00214997	-0.00730923	-0.05822377
0.20898	1351.98327	2e-08	7.4e-07	8.3e-07	1.6e-07	-0.0	5.92e-06	3.19e-06	1e-08	372.47959588	375.50554265	372.33640246	-0.00214997	-0.00730923	-0.05822377
0.20903	1352.29158	2e-08	7.4e-07	8.3e-07	1.6e-07	-0.0	5.92e-06	3.19e-06	1e-08	372.44504854	375.4702647	372.30194624	-0.00214832	-0.00729675	-0.05813295
0.20909	1352.59985	2e-08	7.4e-07	8.3e-07	1.6e-07	-0.0	5.92e-06	3.19e-06	1e-08	372.41051915	375.43503943	372.26754422	-0.00214633	-0.00728163	-0.05802287
0.20914	1352.9081	2e-08	7.4e-07	8.3e-07	1.6e-07	-0.0	5.92e-06	3.19e-06	1e-08	372.37601151	375.39987799	372.23320787	-0.00214633	-0.00728163	-0.05802287
0.2092	1353.21632	2e-08	7.4e-07	8.3e-07	1.6e-07	-0.0	5.92e-06	3.19e-06	1e-08	372.34150387	375.36471655	372.19887153	-0.00214633	-0.00728163	-0.05802287
0.20925	1353.52451	2e-08	7.4e-07	8.3e-07	1.6e-07	-0.0	5.92e-06	3.19e-06	1e-08	372.30699623	375.32955511	372.16453519	-0.00214633	-0.00728163	-0.05802287
0.20931	1353.83268	2e-08	7.4e-07	8.3e-07	1.6e-07	-0.0	5.92e-06	3.19e-06	1e-08	372.27248859	375.29439368	372.13019884	-0.00214633	-0.00728163	-0.05802287
0.20936	1354.14081	2e-08	7.4e-07	8.3e-07	1.6e-07	-0.0	5.92e-06	3.19e-06	1e-08	372.23798095	375.25923224	372.0958625	-0.00214633	-0.00728163	-0.05802287
0.20942	1354.44892	2e-08	7.4e-07	8.3e-07	1.6e-07	-0.0	5.92e-06	3.19e-06	1e-08	372.20347331	375.2240708	372.06152616	-0.00214633	-0.00728163	-0.05802287
0.20947	1354.75701	2e-08	7.4e-07	8.3e-07	1.6e-07	-0.0	5.92e-06	3.19e-06	1e-08	372.16896568	375.18890937	372.02718981	-0.00212175	-0.00727494	-0.05797283
0.21954	1410.67258	2e-08	7.4e-07	8.3e-07	1.6e-07	-0.0	5.92e-06	3.19e-06	1e-08	366.13346436	369.01325641	366.00230605	-0.0019389	-0.00663071	-0.05323857
0.21959	1410.97559	2e-08	7.4e-07	8.3e-07	1.6e-07	-0.0	5.92e-06	3.19e-06	1e-08	366.10188473	368.98086981	365.97074373	-0.00193065	-0.00661317	-0.0531087
0.21965	1411.27856	2e-08	7.4e-07	8.3e-07	1.6e-07	-0.0	5.92e-06	3.19e-06	1e-08	366.07042842	368.94855874	365.93925493	-0.00193065	-0.00661317	-0.0531087
0.2197	1411.58151	2e-08	7.4e-07	8.3e-07	1.6e-07	-0.0	5.92e-06	3.19e-06	1e-08	366.03897211	368.91624766	365.90776614	-0.00193065	-0.00661317	-0.0531087
0.21976	1411.88443	2e-08	7.4e-07	8.3e-07	1.6e-07	-0.0	5.92e-06	3.19e-06	1e-08	366.0075158	368.88393658	365.87627735	-0.00193065	-0.00661317	-0.0531087
0.21981	1412.18732	2e-08	7.4e-07	8.3e-07	1.6e-07	-0.0	5.92e-06	3.19e-06	1e-08	365.97605949	368.8516255	365.84478856	-0.00193065	-0.00661317	-0.0531087
0.21987	1412.49019	2e-08	7.4e-07	8.3e-07	1.6e-07	-0.0	5.92e-06	3.19e-06	1e-08	365.94460318	368.81931442	365.81329977	-0.00193065	-0.00661317	-0.0531087
0.21992	1412.79303	2e-08	7.4e-07	8.3e-07	1.6e-07	-0.0	5.92e-06	3.19e-06	1e-08	365.91314687	368.78700334	365.78181098	-0.00193473	-0.00661046	-0.05308889
0.21998	1413.09583	2e-08	7.4e-07	8.3e-07	1.6e-07	-0.0	5.92e-06	3.19e-06	1e-08	365.88162236	368.75470395	365.75033716	-0.00193992	-0.00660702	-0.05306369
0.22003	1413.39862	2e-08	7.4e-07	8.3e-07	1.6e-07	-0.0	5.92e-06	3.19e-06	1e-08	365.85001107	368.72241941	365.71888239	-0.00194332	-0.00660477	-0.05304719
0.22009	1413.70137	2e-08	7.4e-07	8.3e-07	1.6e-07	-0.0	5.92e-06	3.19e-06	1e-08	365.818343	368.6901446	365.68744008	-0.00193959	-0.006602	-0.05302654
0.22014	1414.00409	2e-08	7.4e-07	8.3e-07	1.6e-07	-0.0	5.92e-06	3.19e-06	1e-08	365.78673393	368.6578817	365.65600777	-0.00192661	-0.00659857	-0.0530005
0.2202	1414.30679	2e-08	7.4e-07	8.3e-07	1.6e-07	-0.0	5.92e-06	3.19e-06	1e-08	365.75533416	368.62563355	365.62458226	-0.0019207	-0.00659564	-0.05297858
0.22025	1414.60946	2e-08	7.4e-07	8.3e-07	1.6e-07	-0.0	5.92e-06	3.19e-06	1e-08	365.72402886	368.59339799	365.593166	-0.00191976	-0.00659259	-0.05295598
0.22031	1414.9121	2e-08	7.4e-07	8.3e-07	1.6e-07	-0.0	5.92e-06	3.19e-06	1e-08	365.69273698	368.56117557	365.56176289	-0.00193989	-0.00658901	-0.0529305
0.22036	1415.21472	2e-08	7.4e-07	8.3e-07	1.6e-07	-0.0	5.92e-06	3.19e-06	1e-08	365.6611148	368.52896871	365.53038947	-0.00194735	-0.00658574	-0.05290675
0.22042	1415.5173	2e-08	7.4e-07	8.3e-07	1.6e-07	-0.0	5.92e-06	3.19e-06	1e-08	365.62936902	368.49677595	365.4990358	-0.00195463	-0.00658248	-0.05288299
0.22047	1415.81986	2e-08	7.4e-07	8.3e-07	1.6e-07	-0.0	5.92e-06	3.19e-06	1e-08	365.59750255	368.46459729	365.46770175	-0.00194351	-0.00657919	-0.05285807
0.23054	1470.71671	2e-08	7.4e-07	8.3e-07	1.6e-07	-0.0	5.92e-06	3.19e-06	1e-08	360.08806052	362.81419153	359.96833642	-0.00175236	-0.00599626	-0.04851033
0.23059	1471.0141	2e-08	7.4e-07	8.3e-07	1.6e-07	-0.0	5.92e-06	3.19e-06	1e-08	360.0591496	362.78456423	359.93953489	-0.0017504	-0.00599519	-0.04850226
0.23065	1471.31147	2e-08	7.4e-07	8.3e-07	1.6e-07	-0.0	5.92e-06	3.19e-06	1e-08	360.03027044	362.7549416	359.91073692	-0.00174091	-0.00599003	-0.04846328
0.2307	1471.60881	2e-08	7.4e-07	8.3e-07	1.6e-07	-0.0	5.92e-06	3.19e-06	1e-08	360.00154472	362.7253416	359.88195614	-0.0017415	-0.00598954	-0.04845961
0.23076	1471.90611	2e-08	7.4e-07	8.3e-07	1.6e-07	-0.0	5.92e-06	3.19e-06	1e-08	359.97280905	362.69574377	359.85317803	-0.00174845	-0.00598367	-0.04841598
0.23081	1472.20339	2e-08	7.4e-07	8.3e-07	1.6e-07	-0.0	5.92e-06	3.19e-06	1e-08	359.94395531	362.66617177	359.8244315	-0.00174845	-0.00598367	-0.04841598
0.23087	1472.50065	2e-08	7.4e-07	8.3e-07	1.6e-07	-0.0	5.92e-06	3.19e-06	1e-08	359.91510157	362.63659977	359.79568497	-0.00174062	-0.00597982	-0.04838672
0.23092	1472.79787	2e-08	7.4e-07	8.3e-07	1.6e-07	-0.0	5.92e-06	3.19e-06	1e-08	359.88637464	362.60704467	359.76695086	-0.00174229	-0.00597711	-0.04836648
0.23098	1473.09507	2e-08	7.4e-07	8.3e-07	1.6e-07	-0.0	5.92e-06	3.19e-06	1e-08	359.85761866	362.57750152	359.73823032	-0.00174173	-0.0059691	-0.04830649
0.23103	1473.39223	2e-08	7.4e-07	8.3e-07	1.6e-07	-0.0	5.92e-06	3.19e-06	1e-08	359.82886723	362.54799356	359.70954612	-0.00173892	-0.00595639	-0.04821107
0.23109	1473.68937	2e-08	7.4e-07	8.3e-07	1.6e-07	-0.0	5.92e-06	3.19e-06	1e-08	359.8001546	362.51854154	359.68091837	-0.00173892	-0.00595639	-0.04821107
0.23114	1473.98648	2e-08	7.4e-07	8.3e-07	1.6e-07	-0.0	5.92e-06	3.19e-06	1e-08	359.77144196	362.48908952	359.65229062	-0.00173892	-0.00595639	-0.04821107
0.2312	1474.28356	2e-08	7.4e-07	8.3e-07	1.6e-07	-0.0	5.92e-06	3.19e-06	1e-08	359.74272933	362.4596375	359.62366286	-0.00173892	-0.00595639	-0.04821107
0.23125	1474.58062	2e-08	7.4e-07	8.3e-07	1.6e-07	-0.0	5.92e-06	3.19e-06	1e-08	359.71401669	362.43018547	359.59503511	-0.00173892	-0.00595639	-0.04821107
0.23131	1474.87764	2e-08	7.4e-07	8.3e-07	1.6e-07	-0.0	5.92e-06	3.19e-06	1e-08	359.68530406	362.40073345	359.56640736	-0.00173892	-0.00595639	-0.04821107
0.23136	1475.17464	2e-08	7.4e-07	8.3e-07	1.6e-07	-0.0	5.92e-06	3.19e-06	1e-08	359.65659142	362.37128143	359.53777961	-0.00173135	-0.00595219	-0.0481792
0.23142	1475.47161	2e-08	7.4e-07	8.3e-07	1.6e-07	-0.0	5.92e-06	3.19e-06	1e-08	359.62800129	362.34184784	359.50916606	-0.00173141	-0.00595033	-0.04816528
0.23147	1475.76855	2e-08	7.4e-07	8.3e-07	1.6e-07	-0.0	5.92e-06	3.19e-06	1e-08	359.59940916	362.31242241	359.48056108	-0.00173458	-0.00594673	-0.04813843
0.24154	1529.62911	2e-08	7.4e-07	8.3e-07	1.6e-07	-0.0	5.92e-06	3.19e-06	1e-08	354.57328844	357.1461808	354.4642058	-0.00156644	-0.00542195	-0.04417104
0.24159	1529.92079	2e-08	7.4e-07	8.3e-07	1.6e-07	-0.0	5.92e-06	3.19e-06	1e-08	354.54713693	357.11910064	354.43793317	-0.0015645	-0.0054211	-0.04416444
0.24165	1530.21245	2e-08	7.4e-07	8.3e-07	1.6e-07	-0.0	5.92e-06	3.19e-06	1e-08	354.5210172	357.09202431	354.41166323	-0.0015645	-0.0054211	-0.04416444
0.2417	1530.50408	2e-08	7.4e-07	8.3e-07	1.6e-07	-0.0	5.92e-06	3.19e-06	1e-08	354.49489747	357.06494798	354.38539329	-0.00158274	-0.00541383	-0.04411019
0.24176	1530.79568	2e-08	7.4e-07	8.3e-07	1.6e-07	-0.0	5.92e-06	3.19e-06	1e-08	354.46846941	357.03790427	354.35916943	-0.00158546	-0.00541274	-0.04410211
0.24181	1531.08725	2e-08	7.4e-07	8.3e-07	1.6e-07	-0.0	5.92e-06	3.19e-06	1e-08	354.44199538	357.01086543	354.33295245	-0.00158546	-0.00541274	-0.04410211
0.24187	1531.37879	2e-08	7.4e-07	8.3e-07	1.6e-07	-0.0	5.92e-06	3.19e-06	1e-08	354.41552136	356.9838266	354.30673546	-0.00157975	-0.00540585	-0.04404955
0.24192	1531.6703	2e-08	7.4e-07	8.3e-07	1.6e-07	-0.0	5.92e-06	3.19e-06	1e-08	354.38913885	356.95681861	354.2805467	-0.00157871	-0.0054046	-0.04404
0.24198	1531.96178	2e-08	7.4e-07	8.3e-07	1.6e-07	-0.0	5.92e-06	3.19e-06	1e-08	354.36277297	356.92981623	354.25436308	-0.00157871	-0.0054046	-0.04404
0.24203	1532.25324	2e-08	7.4e-07	8.3e-07	1.6e-07	-0.0	5.92e-06	3.19e-06	1e-08	354.33640708	356.90281384	354.22817945	-0.00155628	-0.00540109	-0.04401219
0.24209	1532.54466	2e-08	7.4e-07	8.3e-07	1.6e-07	-0.0	5.92e-06	3.19e-06	1e-08	354.31041376	356.87582711	354.20199715	-0.00155484	-0.00539953	-0.04400023
0.24214	1532.83606	2e-08	7.4e-07	8.3e-07	1.6e-07	-0.0	5.92e-06	3.19e-06	1e-08	354.28444372	356.84884737	354.17582117	-0.00157079	-0.00539575	-0.04397232
0.2422	1533.12743	2e-08	7.4e-07	8.3e-07	1.6e-07	-0.0	5.92e-06	3.19e-06	1e-08	354.25820538	356.82188465	354.14967351	-0.00156328	-0.00539146	-0.04393933
0.24225	1533.41877	2e-08	7.4e-07	8.3e-07	1.6e-07	-0.0	5.92e-06	3.19e-06	1e-08	354.23209	356.79494114	354.12354082	-0.0015566	-0.00538764	-0.04390995
0.24231	1533.71008	2e-08	7.4e-07	8.3e-07	1.6e-07	-0.0	5.92e-06	3.19e-06	1e-08	354.20608412	356.76801474	354.09742147	-0.0015566	-0.00538764	-0.04390995
0.24236	1534.00136	2e-08	7.4e-07	8.3e-07	1.6e-07	-0.0	5.92e-06	3.19e-06	1e-08	354.18007824	356.74108834	354.07130212	-0.00156264	-0.00538601	-0.0438979
0.24242	1534.29262	2e-08	7.4e-07	8.3e-07	1.6e-07	-0.0	5.92e-06	3.19e-06	1e-08	354.15397056	356.71416926	354.04519441	-0.00156697	-0.00538339	-0.04387828
0.24247	1534.58384	2e-08	7.4e-07	8.3e-07	1.6e-07	-0.0	5.92e-06	3.19e-06	1e-08	354.12778924	356.68726193	354.01910177	-0.00156214	-0.00538013	-0.04385323
0.25253	1587.38975	2e-08	7.4e-07	8.3e-07	1.6e-07	-0.0	5.92e-06	3.19e-06	1e-08	349.54341134	351.96400314	349.44339772	-0.00141992	-0.00491063	-0.04025956
0.25259	1587.67563	2e-08	7.4e-07	8.3e-07	1.6e-07	-0.0	5.92e-06	3.19e-06	1e-08	349.5194505	351.9392329	349.41942405	-0.00142622	-0.00490695	-0.04023157
0.25264	1587.96147	2e-08	7.4e-07	8.3e-07	1.6e-07	-0.0	5.92e-06	3.19e-06	1e-08	349.49538169	351.91447948	349.39547201	-0.00142508	-0.00490658	-0.04022872
0.2527	1588.24729	2e-08	7.4e-07	8.3e-07	1.6e-07	-0.0	5.92e-06	3.19e-06	1e-08	349.47133184	351.88972772	349.37152093	-0.00141709	-0.00490402	-0.04020865
0.25275	1588.53307	2e-08	7.4e-07	8.3e-07	1.6e-07	-0.0	5.92e-06	3.19e-06	1e-08	349.44741548	351.86498761	349.34757657	-0.00142017	-0.0049013	-0.04018791
0.25281	1588.81883	2e-08	7.4e-07	8.3e-07	1.6e-07	-0.0	5.92e-06	3.19e-06	1e-08	349.42344579	351.8402599	349.32364712	-0.00141643	-0.00489133	-0.04011096
0.25286	1589.10456	2e-08	7.4e-07	8.3e-07	1.6e-07	-0.0	5.92e-06	3.19e-06	1e-08	349.39953427	351.81557769	349.29976234	-0.00141452	-0.00488679	-0.04007598
0.25292	1589.39026	2e-08	7.4e-07	8.3e-07	1.6e-07	-0.0	5.92e-06	3.19e-06	1e-08	349.37565268	351.79091616	349.27589773	-0.00141452	-0.00488679	-0.04007598
0.25297	1589.67593	2e-08	7.4e-07	8.3e-07	1.6e-07	-0.0	5.92e-06	3.19e-06	1e-08	349.35177109	351.76625463	349.25203312	-0.00141452	-0.00488679	-0.04007598
0.25303	1589.96157	2e-08	7.4e-07	8.3e-07	1.6e-07	-0.0	5.92e-06	3.19e-06	1e-08	349.32788949	351.7415931	349.22816851	-0.00141452	-0.00488679	-0.04007598
0.25308	1590.24718	2e-08	7.4e-07	8.3e-07	1.6e-07	-0.0	5.92e-06	3.19e-06	1e-08	349.3040079	351.71693157	349.20430389	-0.00141452	-0.00488679	-0.04007598
0.25314	1590.53276	2e-08	7.4e-07	8.3e-07	1.6e-07	-0.0	5.92e-06	3.19e-06	1e-08	349.28012631	351.69227004	349.18043928	-0.0014156	-0.00487481	-0.03998397
0.25319	1590.81831	2e-08	7.4e-07	8.3e-07	1.6e-07	-0.0	5.92e-06	3.19e-06	1e-08	349.25622039	351.66766319	349.15663198	-0.0014158	-0.00487258	-0.03996685
0.25325	1591.10383	2e-08	7.4e-07	8.3e-07	1.6e-07	-0.0	5.92e-06	3.19e-06	1e-08	349.23230994	351.64306652	349.13283535	-0.0014158	-0.00487258	-0.03996685
0.2533	1591.38932	2e-08	7.4e-07	8.3e-07	1.6e-07	-0.0	5.92e-06	3.19e-06	1e-08	349.20839948	351.61846984	349.10903872	-0.0014158	-0.00487258	-0.03996685
0.25336	1591.67479	2e-08	7.4e-07	8.3e-07	1.6e-07	-0.0	5.92e-06	3.19e-06	1e-08	349.18448903	351.59387317	349.08524208	-0.0014158	-0.00487258	-0.03996685
0.25341	1591.96022	2e-08	7.4e-07	8.3e-07	1.6e-07	-0.0	5.92e-06	3.19e-06	1e-08	349.16057858	351.5692765	349.06144545	-0.00141573	-0.00487255	-0.03996663
0.25347	1592.24563	2e-08	7.4e-07	8.3e-07	1.6e-07	-0.0	5.92e-06	3.19e-06	1e-08	349.13666926	351.54467995	349.0376489	-0.0014025	-0.00486718	-0.03992477
0.26353	1643.97761	2e-08	7.4e-07	8.3e-07	1.6e-07	-0.0	5.92e-06	3.19e-06	1e-08	344.95623063	347.22755183	344.86472819	-0.00128343	-0.00444648	-0.03666726
0.26359	1644.25756	2e-08	7.4e-07	8.3e-07	1.6e-07	-0.0	5.92e-06	3.19e-06	1e-08	344.93435838	347.20491472	344.84286839	-0.00128437	-0.0044371	-0.03659435
0.26364	1644.53749	2e-08	7.4e-07	8.3e-07	1.6e-07	-0.0	5.92e-06	3.19e-06	1e-08	344.91246567	347.1823211	344.82105413	-0.00128478	-0.00443301	-0.03656261
0.2637	1644.81738	2e-08	7.4e-07	8.3e-07	1.6e-07	-0.0	5.92e-06	3.19e-06	1e-08	344.89056406	347.15974642	344.79925971	-0.00128478	-0.00443301	-0.03656261
0.26375	1645.09725	2e-08	7.4e-07	8.3e-07	1.6e-07	-0.0	5.92e-06	3.19e-06	1e-08	344.86866244	347.13717175	344.77746529	-0.00128478	-0.00443301	-0.03656261
0.26381	1645.37709	2e-08	7.4e-07	8.3e-07	1.6e-07	-0.0	5.92e-06	3.19e-06	1e-08	344.84676083	347.11459707	344.75567087	-0.00128478	-0.00443301	-0.03656261
0.26386	1645.65689	2e-08	7.4e-07	8.3e-07	1.6e-07	-0.0	5.92e-06	3.19e-06	1e-08	344.82485921	347.09202239	344.73387645	-0.00128478	-0.00443301	-0.03656261
0.26392	1645.93667	2e-08	7.4e-07	8.3e-07	1.6e-07	-0.0	5.92e-06	3.19e-06	1e-08	344.8029576	347.06944771	344.71208202	-0.00127681	-0.00442997	-0.0365386
0.26397	1646.21642	2e-08	7.4e-07	8.3e-07	1.6e-07	-0.0	5.92e-06	3.19e-06	1e-08	344.78119038	347.04688714	344.69029678	-0.00127149	-0.00442793	-0.03652258
0.26403	1646.49613	2e-08	7.4e-07	8.3e-07	1.6e-07	-0.0	5.92e-06	3.19e-06	1e-08	344.75951289	347.02433599	344.66851767	-0.00127434	-0.00442666	-0.0365128
0.26408	1646.77582	2e-08	7.4e-07	8.3e-07	1.6e-07	-0.0	5.92e-06	3.19e-06	1e-08	344.73778627	347.00179076	344.64674657	-0.00128323	-0.00442267	-0.03648229
0.26414	1647.05548	2e-08	7.4e-07	8.3e-07	1.6e-07	-0.0	5.92e-06	3.19e-06	1e-08	344.71590632	346.97926404	344.6250005	-0.00128323	-0.00442267	-0.03648229
0.26419	1647.33511	2e-08	7.4e-07	8.3e-07	1.6e-07	-0.0	5.92e-06	3.19e-06	1e-08	344.69402637	346.95673732	344.60325443	-0.00127322	-0.00442055	-0.03646531
0.26425	1647.6147	2e-08	7.4e-07	8.3e-07	1.6e-07	-0.0	5.92e-06	3.19e-06	1e-08	344.67231604	346.93422041	344.58151178	-0.00127524	-0.00441838	-0.03644851
0.2643	1647.89427	2e-08	7.4e-07	8.3e-07	1.6e-07	-0.0	5.92e-06	3.19e-06	1e-08	344.65057025	346.91171358	344.5597809	-0.0012734	-0.00441077	-0.03638924
0.26436	1648.17381	2e-08	7.4e-07	8.3e-07	1.6e-07	-0.0	5.92e-06	3.19e-06	1e-08	344.62885239	346.88924205	344.53808522	-0.00127172	-0.00440672	-0.03635761
0.26441	1648.45332	2e-08	7.4e-07	8.3e-07	1.6e-07	-0.0	5.92e-06	3.19e-06	1e-08	344.6071612	346.86678932	344.51640784	-0.00127172	-0.00440672	-0.03635761
0.26447	1648.73279	2e-08	7.4e-07	8.3e-07	1.6e-07	-0.0	5.92e-06	3.19e-06	1e-08	344.58547001	346.84433659	344.49473046	-0.00127172	-0.00440672	-0.03635761
0.27453	1699.3706	2e-08	7.4e-07	8.3e-07	1.6e-07	-0.0	5.92e-06	3.19e-06	1e-08	340.77284577	342.89878922	340.68926056	-0.00116007	-0.00402628	-0.03337987
0.27459	1699.64452	2e-08	7.4e-07	8.3e-07	1.6e-07	-0.0	5.92e-06	3.19e-06	1e-08	340.75289601	342.87811463	340.6693395	-0.00115889	-0.00402487	-0.03336878
0.27464	1699.91842	2e-08	7.4e-07	8.3e-07	1.6e-07	-0.0	5.92e-06	3.19e-06	1e-08	340.73296589	342.85744666	340.64942444	-0.00115929	-0.00402323	-0.03335591
0.2747	1700.19228	2e-08	7.4e-07	8.3e-07	1.6e-07	-0.0	5.92e-06	3.19e-06	1e-08	340.71302816	342.83678642	340.62951761	-0.00116004	-0.0040202	-0.03333212
0.27475	1700.46611	2e-08	7.4e-07	8.3e-07	1.6e-07	-0.0	5.92e-06	3.19e-06	1e-08	340.69307637	342.81614048	340.60962596	-0.00116002	-0.00402017	-0.03333195
0.27481	1700.73992	2e-08	7.4e-07	8.3e-07	1.6e-07	-0.0	5.92e-06	3.19e-06	1e-08	340.67312488	342.79549464	340.58973441	-0.00115614	-0.00401556	-0.0332955
0.27486	1701.01369	2e-08	7.4e-07	8.3e-07	1.6e-07	-0.0	5.92e-06	3.19e-06	1e-08	340.65323814	342.77487054	340.5698626	-0.00115614	-0.00401556	-0.0332955
0.27492	1701.28743	2e-08	7.4e-07	8.3e-07	1.6e-07	-0.0	5.92e-06	3.19e-06	1e-08	340.63335141	342.75424643	340.5499908	-0.00115689	-0.00401249	-0.03327143
0.27497	1701.56114	2e-08	7.4e-07	8.3e-07	1.6e-07	-0.0	5.92e-06	3.19e-06	1e-08	340.61345032	342.7336368	340.53013437	-0.00115729	-0.00401089	-0.03325891
0.27503	1701.83482	2e-08	7.4e-07	8.3e-07	1.6e-07	-0.0	5.92e-06	3.19e-06	1e-08	340.59354177	342.71303469	340.51028593	-0.00115607	-0.00400945	-0.03324754
0.27508	1702.10847	2e-08	7.4e-07	8.3e-07	1.6e-07	-0.0	5.92e-06	3.19e-06	1e-08	340.57365349	342.69243935	340.49044366	-0.00115339	-0.00400626	-0.03322237
0.27514	1702.38209	2e-08	7.4e-07	8.3e-07	1.6e-07	-0.0	5.92e-06	3.19e-06	1e-08	340.55381004	342.67185903	340.47061501	-0.00115339	-0.00400626	-0.03322237
0.27519	1702.65568	2e-08	7.4e-07	8.3e-07	1.6e-07	-0.0	5.92e-06	3.19e-06	1e-08	340.53396659	342.65127871	340.45078637	-0.00115451	-0.00400177	-0.03318716
0.27525	1702.92924	2e-08	7.4e-07	8.3e-07	1.6e-07	-0.0	5.92e-06	3.19e-06	1e-08	340.51410196	342.63071956	340.43098022	-0.00115455	-0.0040016	-0.03318586
0.2753	1703.20277	2e-08	7.4e-07	8.3e-07	1.6e-07	-0.0	5.92e-06	3.19e-06	1e-08	340.49423656	342.61016119	340.4111749	-0.00115214	-0.00399875	-0.03316333
0.27536	1703.47627	2e-08	7.4e-07	8.3e-07	1.6e-07	-0.0	5.92e-06	3.19e-06	1e-08	340.47441142	342.58961625	340.39138178	-0.00115064	-0.00399699	-0.03314941
0.27541	1703.74973	2e-08	7.4e-07	8.3e-07	1.6e-07	-0.0	5.92e-06	3.19e-06	1e-08	340.45461117	342.56907962	340.3715962	-0.00115096	-0.00399573	-0.03313952
0.27547	1704.02317	2e-08	7.4e-07	8.3e-07	1.6e-07	-0.0	5.92e-06	3.19e-06	1e-08	340.43480493	342.54854894	340.35181694	-0.00115181	-0.00399234	-0.03311298
0.28553	1753.5455	2e-08	7.4e-07	8.3e-07	1.6e-07	-0.0	5.92e-06	3.19e-06	1e-08	336.9593166	338.9443636	336.88288544	-0.00105035	-0.00364795	-0.03039087
0.28559	1753.81327	2e-08	7.4e-07	8.3e-07	1.6e-07	-0.0	5.92e-06	3.19e-06	1e-08	336.94110414	338.92548283	336.8647315	-0.00105035	-0.00364795	-0.03039087
0.28564	1754.08101	2e-08	7.4e-07	8.3e-07	1.6e-07	-0.0	5.92e-06	3.19e-06	1e-08	336.92289168	338.90660206	336.84657756	-0.00104679	-0.00364414	-0.03036053
0.2857	1754.34872	2e-08	7.4e-07	8.3e-07	1.6e-07	-0.0	5.92e-06	3.19e-06	1e-08	336.90473938	338.88773947	336.82843986	-0.00104643	-0.00364375	-0.03035745
0.28575	1754.6164	2e-08	7.4e-07	8.3e-07	1.6e-07	-0.0	5.92e-06	3.19e-06	1e-08	336.88659318	338.86887872	336.8103038	-0.00104724	-0.00364138	-0.0303387
0.28581	1754.88405	2e-08	7.4e-07	8.3e-07	1.6e-07	-0.0	5.92e-06	3.19e-06	1e-08	336.86843198	338.8500293	336.79217989	-0.00104787	-0.00363953	-0.03032406
0.28586	1755.15167	2e-08	7.4e-07	8.3e-07	1.6e-07	-0.0	5.92e-06	3.19e-06	1e-08	336.85025907	338.83118873	336.77406546	-0.00104703	-0.00363863	-0.03031689
0.28592	1755.41926	2e-08	7.4e-07	8.3e-07	1.6e-07	-0.0	5.92e-06	3.19e-06	1e-08	336.83210042	338.81235245	336.75595486	-0.00104395	-0.00363535	-0.03029072
0.28597	1755.68681	2e-08	7.4e-07	8.3e-07	1.6e-07	-0.0	5.92e-06	3.19e-06	1e-08	336.81399378	338.79353186	336.73785827	-0.00104395	-0.00363535	-0.03029072
0.28603	1755.95434	2e-08	7.4e-07	8.3e-07	1.6e-07	-0.0	5.92e-06	3.19e-06	1e-08	336.79588714	338.77471126	336.71976168	-0.00104521	-0.00363169	-0.03026178
0.28608	1756.22183	2e-08	7.4e-07	8.3e-07	1.6e-07	-0.0	5.92e-06	3.19e-06	1e-08	336.77775723	338.75590816	336.70168384	-0.0010454	-0.00363114	-0.0302574
0.28614	1756.48929	2e-08	7.4e-07	8.3e-07	1.6e-07	-0.0	5.92e-06	3.19e-06	1e-08	336.7596238	338.7371077	336.68360884	-0.00104336	-0.00362896	-0.03024003
0.28619	1756.75673	2e-08	7.4e-07	8.3e-07	1.6e-07	-0.0	5.92e-06	3.19e-06	1e-08	336.74152497	338.71831765	336.66554312	-0.00104148	-0.00362696	-0.03022413
0.28625	1757.02413	2e-08	7.4e-07	8.3e-07	1.6e-07	-0.0	5.92e-06	3.19e-06	1e-08	336.72345781	338.69953713	336.64748591	-0.00104174	-0.00362623	-0.03021829
0.2863	1757.2915	2e-08	7.4e-07	8.3e-07	1.6e-07	-0.0	5.92e-06	3.19e-06	1e-08	336.70538593	338.68076013	336.62943248	-0.00104294	-0.00362276	-0.03019088
0.28636	1757.55883	2e-08	7.4e-07	8.3e-07	1.6e-07	-0.0	5.92e-06	3.19e-06	1e-08	336.68729189	338.66199971	336.61139682	-0.00104294	-0.00362276	-0.03019088
0.28641	1757.82614	2e-08	7.4e-07	8.3e-07	1.6e-07	-0.0	5.92e-06	3.19e-06	1e-08	336.66919785	338.64323928	336.59336116	-0.00103969	-0.00361931	-0.03016336
0.28647	1758.09342	2e-08	7.4e-07	8.3e-07	1.6e-07	-0.0	5.92e-06	3.19e-06	1e-08	336.65115875	338.62449535	336.57534022	-0.00103902	-0.0036186	-0.03015768
0.29653	1806.47768	2e-08	7.4e-07	8.3e-07	1.6e-07	-0.0	5.92e-06	3.19e-06	1e-08	333.48381621	335.33326135	333.4139901	-0.00094761	-0.00330735	-0.02767544
0.29659	1806.73918	2e-08	7.4e-07	8.3e-07	1.6e-07	-0.0	5.92e-06	3.19e-06	1e-08	333.46726129	335.3160182	333.39744158	-0.00094826	-0.00330583	-0.02766327
0.29664	1807.00064	2e-08	7.4e-07	8.3e-07	1.6e-07	-0.0	5.92e-06	3.19e-06	1e-08	333.45069441	335.29878244	333.38090106	-0.00094924	-0.00330353	-0.02764495
0.2967	1807.26208	2e-08	7.4e-07	8.3e-07	1.6e-07	-0.0	5.92e-06	3.19e-06	1e-08	333.43410956	335.28155781	333.36437254	-0.00094904	-0.00330334	-0.02764339
0.29675	1807.52348	2e-08	7.4e-07	8.3e-07	1.6e-07	-0.0	5.92e-06	3.19e-06	1e-08	333.41752809	335.26433412	333.34784485	-0.00094538	-0.00329974	-0.0276145
0.29681	1807.78484	2e-08	7.4e-07	8.3e-07	1.6e-07	-0.0	5.92e-06	3.19e-06	1e-08	333.40100935	335.24712781	333.33133244	-0.00094538	-0.00329974	-0.0276145
0.29686	1808.04618	2e-08	7.4e-07	8.3e-07	1.6e-07	-0.0	5.92e-06	3.19e-06	1e-08	333.38449061	335.2299215	333.31482003	-0.00094653	-0.00329706	-0.02759312
0.29692	1808.30749	2e-08	7.4e-07	8.3e-07	1.6e-07	-0.0	5.92e-06	3.19e-06	1e-08	333.36795078	335.21272818	333.29832165	-0.00094701	-0.00329593	-0.02758408
0.29697	1808.56876	2e-08	7.4e-07	8.3e-07	1.6e-07	-0.0	5.92e-06	3.19e-06	1e-08	333.35140204	335.19554036	333.2818292	-0.00094564	-0.00329459	-0.0275733
0.29703	1808.83	2e-08	7.4e-07	8.3e-07	1.6e-07	-0.0	5.92e-06	3.19e-06	1e-08	333.33487677	335.17835902	333.26534245	-0.00094315	-0.00329215	-0.0275537
0.29708	1809.09121	2e-08	7.4e-07	8.3e-07	1.6e-07	-0.0	5.92e-06	3.19e-06	1e-08	333.31839413	335.16118947	333.24886606	-0.00094316	-0.00329213	-0.0275535
0.29714	1809.35239	2e-08	7.4e-07	8.3e-07	1.6e-07	-0.0	5.92e-06	3.19e-06	1e-08	333.30191129	335.14402005	333.23238981	-0.00094479	-0.00328835	-0.02752334
0.29719	1809.61354	2e-08	7.4e-07	8.3e-07	1.6e-07	-0.0	5.92e-06	3.19e-06	1e-08	333.2853986	335.12686896	333.21593335	-0.00094479	-0.00328835	-0.02752334
0.29725	1809.87465	2e-08	7.4e-07	8.3e-07	1.6e-07	-0.0	5.92e-06	3.19e-06	1e-08	333.26888591	335.10971786	333.19947688	-0.00094225	-0.00328587	-0.02750338
0.2973	1810.13573	2e-08	7.4e-07	8.3e-07	1.6e-07	-0.0	5.92e-06	3.19e-06	1e-08	333.25241673	335.09257877	333.18303098	-0.00094093	-0.00328458	-0.02749303
0.29736	1810.39678	2e-08	7.4e-07	8.3e-07	1.6e-07	-0.0	5.92e-06	3.19e-06	1e-08	333.23597012	335.07544592	333.16659054	-0.00094144	-0.0032834	-0.02748363
0.29741	1810.6578	2e-08	7.4e-07	8.3e-07	1.6e-07	-0.0	5.92e-06	3.19e-06	1e-08	333.21951416	335.05831878	333.15015628	-0.00094258	-0.00328078	-0.02746274
0.29747	1810.91879	2e-08	7.4e-07	8.3e-07	1.6e-07	-0.0	5.92e-06	3.19e-06	1e-08	333.20303744	335.04120433	333.13373572	-0.00094258	-0.00328078	-0.02746274
0.30753	1858.14109	2e-08	7.4e-07	8.3e-07	1.6e-07	-0.0	5.92e-06	3.19e-06	1e-08	330.31702645	332.03653526	330.2531889	-0.00086022	-0.00299918	-0.02519832
0.30758	1858.39617	2e-08	7.4e-07	8.3e-07	1.6e-07	-0.0	5.92e-06	3.19e-06	1e-08	330.30189472	332.02079325	330.23811118	-0.00085759	-0.00299679	-0.02517894
0.30764	1858.65122	2e-08	7.4e-07	8.3e-07	1.6e-07	-0.0	5.92e-06	3.19e-06	1e-08	330.28680847	332.00506295	330.2230436	-0.00085644	-0.00299575	-0.02517051
0.30769	1858.90624	2e-08	7.4e-07	8.3e-07	1.6e-07	-0.0	5.92e-06	3.19e-06	1e-08	330.271742	331.98933774	330.20798044	-0.00085705	-0.00299455	-0.0251609
0.30775	1859.16123	2e-08	7.4e-07	8.3e-07	1.6e-07	-0.0	5.92e-06	3.19e-06	1e-08	330.25666439	331.9736184	330.19292365	-0.00085821	-0.00299229	-0.02514272
0.3078	1859.41618	2e-08	7.4e-07	8.3e-07	1.6e-07	-0.0	5.92e-06	3.19e-06	1e-08	330.24156572	331.95791016	330.17787892	-0.00085821	-0.00299229	-0.02514272
0.30786	1859.6711	2e-08	7.4e-07	8.3e-07	1.6e-07	-0.0	5.92e-06	3.19e-06	1e-08	330.22646704	331.94220192	330.16283419	-0.00085445	-0.00298889	-0.02511512
0.30791	1859.92599	2e-08	7.4e-07	8.3e-07	1.6e-07	-0.0	5.92e-06	3.19e-06	1e-08	330.21143325	331.92651035	330.14780391	-0.00085443	-0.00298887	-0.02511498
0.30797	1860.18085	2e-08	7.4e-07	8.3e-07	1.6e-07	-0.0	5.92e-06	3.19e-06	1e-08	330.19639981	331.91081888	330.1327737	-0.00085557	-0.00298665	-0.02509713
0.30802	1860.43567	2e-08	7.4e-07	8.3e-07	1.6e-07	-0.0	5.92e-06	3.19e-06	1e-08	330.18134561	331.8951383	330.11775534	-0.0008562	-0.00298542	-0.02508725
0.30808	1860.69046	2e-08	7.4e-07	8.3e-07	1.6e-07	-0.0	5.92e-06	3.19e-06	1e-08	330.16627992	331.87946376	330.10274353	-0.0008551	-0.00298442	-0.02507915
0.30813	1860.94522	2e-08	7.4e-07	8.3e-07	1.6e-07	-0.0	5.92e-06	3.19e-06	1e-08	330.15123329	331.86379411	330.08773596	-0.00085243	-0.002982	-0.02505956
0.30819	1861.19995	2e-08	7.4e-07	8.3e-07	1.6e-07	-0.0	5.92e-06	3.19e-06	1e-08	330.1362328	331.8481363	330.07273865	-0.00085243	-0.002982	-0.02505956
0.30824	1861.45464	2e-08	7.4e-07	8.3e-07	1.6e-07	-0.0	5.92e-06	3.19e-06	1e-08	330.12123231	331.83247849	330.05774133	-0.00085409	-0.00297876	-0.02503352
0.3083	1861.7093	2e-08	7.4e-07	8.3e-07	1.6e-07	-0.0	5.92e-06	3.19e-06	1e-08	330.10620142	331.81683659	330.0427613	-0.0008542	-0.00297856	-0.02503189
0.30835	1861.96393	2e-08	7.4e-07	8.3e-07	1.6e-07	-0.0	5.92e-06	3.19e-06	1e-08	330.09116864	331.80119568	330.02778235	-0.00085197	-0.00297655	-0.02501559
0.30841	1862.21853	2e-08	7.4e-07	8.3e-07	1.6e-07	-0.0	5.92e-06	3.19e-06	1e-08	330.07617431	331.78556462	330.01281193	-0.00085043	-0.00297516	-0.02500427
0.30846	1862.47309	2e-08	7.4e-07	8.3e-07	1.6e-07	-0.0	5.92e-06	3.19e-06	1e-08	330.0612067	331.7699404	329.99784743	-0.00085085	-0.00297434	-0.02499768
0.31853	1908.50803	2e-08	7.4e-07	8.3e-07	1.6e-07	-0.0	5.92e-06	3.19e-06	1e-08	327.43192119	329.02756928	327.37357195	-0.0007761	-0.00272013	-0.02293802
0.31858	1908.75656	2e-08	7.4e-07	8.3e-07	1.6e-07	-0.0	5.92e-06	3.19e-06	1e-08	327.41818317	329.01320302	327.35983471	-0.00077739	-0.00271795	-0.02292041
0.31864	1909.00505	2e-08	7.4e-07	8.3e-07	1.6e-07	-0.0	5.92e-06	3.19e-06	1e-08	327.40442173	328.99884757	327.34610928	-0.00077795	-0.00271699	-0.02291264
0.31869	1909.25352	2e-08	7.4e-07	8.3e-07	1.6e-07	-0.0	5.92e-06	3.19e-06	1e-08	327.39064997	328.98449689	327.33238907	-0.00077671	-0.00271594	-0.02290405
0.31875	1909.50195	2e-08	7.4e-07	8.3e-07	1.6e-07	-0.0	5.92e-06	3.19e-06	1e-08	327.37689985	328.97015141	327.3186733	-0.00077429	-0.00271389	-0.02288729
0.3188	1909.75034	2e-08	7.4e-07	8.3e-07	1.6e-07	-0.0	5.92e-06	3.19e-06	1e-08	327.36319204	328.95581611	327.30496621	-0.00077429	-0.00271389	-0.02288729
0.31886	1909.9987	2e-08	7.4e-07	8.3e-07	1.6e-07	-0.0	5.92e-06	3.19e-06	1e-08	327.34948422	328.9414808	327.29125912	-0.00077611	-0.00271081	-0.02286238
0.31891	1910.24703	2e-08	7.4e-07	8.3e-07	1.6e-07	-0.0	5.92e-06	3.19e-06	1e-08	327.3357432	328.92716078	327.27756875	-0.00077614	-0.00271075	-0.02286196
0.31897	1910.49533	2e-08	7.4e-07	8.3e-07	1.6e-07	-0.0	5.92e-06	3.19e-06	1e-08	327.32200161	328.91284102	327.26387866	-0.00077384	-0.00270881	-0.02284607
0.31902	1910.74359	2e-08	7.4e-07	8.3e-07	1.6e-07	-0.0	5.92e-06	3.19e-06	1e-08	327.30830017	328.89853089	327.25019679	-0.00077247	-0.00270766	-0.02283666
0.31908	1910.99182	2e-08	7.4e-07	8.3e-07	1.6e-07	-0.0	5.92e-06	3.19e-06	1e-08	327.2946225	328.88422648	327.2365198	-0.00077298	-0.00270681	-0.02282977
0.31913	1911.24002	2e-08	7.4e-07	8.3e-07	1.6e-07	-0.0	5.92e-06	3.19e-06	1e-08	327.28093561	328.86992629	327.22284743	-0.00077433	-0.00270453	-0.02281139
0.31919	1911.48818	2e-08	7.4e-07	8.3e-07	1.6e-07	-0.0	5.92e-06	3.19e-06	1e-08	327.26722414	328.85563738	327.2091874	-0.00077433	-0.00270453	-0.02281139
0.31924	1911.73632	2e-08	7.4e-07	8.3e-07	1.6e-07	-0.0	5.92e-06	3.19e-06	1e-08	327.25351267	328.84134848	327.19552736	-0.00077097	-0.0027017	-0.02278823
0.3193	1911.98441	2e-08	7.4e-07	8.3e-07	1.6e-07	-0.0	5.92e-06	3.19e-06	1e-08	327.2398598	328.82707362	327.18187932	-0.00077067	-0.00270145	-0.02278615
0.31935	1912.23248	2e-08	7.4e-07	8.3e-07	1.6e-07	-0.0	5.92e-06	3.19e-06	1e-08	327.22621222	328.81280003	327.16823235	-0.00077171	-0.0026997	-0.02277197
0.31941	1912.48051	2e-08	7.4e-07	8.3e-07	1.6e-07	-0.0	5.92e-06	3.19e-06	1e-08	327.21254562	328.79853513	327.1545949	-0.00077252	-0.00269833	-0.02276092
0.31946	1912.72851	2e-08	7.4e-07	8.3e-07	1.6e-07	-0.0	5.92e-06	3.19e-06	1e-08	327.1988642	328.78427702	327.14096486	-0.00077177	-0.00269769	-0.02275572
0.32953	1957.54905	2e-08	7.4e-07	8.3e-07	1.6e-07	-0.0	5.92e-06	3.19e-06	1e-08	324.80385546	326.28189786	324.75049548	-0.00070535	-0.00246718	-0.02087515
0.32958	1957.79087	2e-08	7.4e-07	8.3e-07	1.6e-07	-0.0	5.92e-06	3.19e-06	1e-08	324.79129793	326.26879273	324.7379871	-0.00070432	-0.00246636	-0.02086843
0.32964	1958.03266	2e-08	7.4e-07	8.3e-07	1.6e-07	-0.0	5.92e-06	3.19e-06	1e-08	324.77875851	326.25569169	324.72548217	-0.0007018	-0.00246436	-0.02085199
0.32969	1958.27442	2e-08	7.4e-07	8.3e-07	1.6e-07	-0.0	5.92e-06	3.19e-06	1e-08	324.76626337	326.24260066	324.71298567	-0.0007018	-0.00246436	-0.02085199
0.32975	1958.51614	2e-08	7.4e-07	8.3e-07	1.6e-07	-0.0	5.92e-06	3.19e-06	1e-08	324.75376824	326.22950963	324.70048916	-0.00070358	-0.00246172	-0.02083047
0.3298	1958.75782	2e-08	7.4e-07	8.3e-07	1.6e-07	-0.0	5.92e-06	3.19e-06	1e-08	324.74124077	326.21643187	324.68800725	-0.00070371	-0.00246152	-0.02082885
0.32986	1958.99947	2e-08	7.4e-07	8.3e-07	1.6e-07	-0.0	5.92e-06	3.19e-06	1e-08	324.72871086	326.20335511	324.67552644	-0.00070169	-0.00245992	-0.02081569
0.32991	1959.24109	2e-08	7.4e-07	8.3e-07	1.6e-07	-0.0	5.92e-06	3.19e-06	1e-08	324.71621645	326.19028635	324.66305236	-0.00070017	-0.00245871	-0.02080574
0.32997	1959.48268	2e-08	7.4e-07	8.3e-07	1.6e-07	-0.0	5.92e-06	3.19e-06	1e-08	324.70374889	326.17722366	324.65058339	-0.00070056	-0.00245812	-0.02080092
0.33002	1959.72423	2e-08	7.4e-07	8.3e-07	1.6e-07	-0.0	5.92e-06	3.19e-06	1e-08	324.69127407	326.16416394	324.63811769	-0.00070207	-0.00245587	-0.02078264
0.33008	1959.96574	2e-08	7.4e-07	8.3e-07	1.6e-07	-0.0	5.92e-06	3.19e-06	1e-08	324.67877172	326.15111549	324.62566438	-0.00070207	-0.00245587	-0.02078264
0.33013	1960.20723	2e-08	7.4e-07	8.3e-07	1.6e-07	-0.0	5.92e-06	3.19e-06	1e-08	324.66626937	326.13806703	324.61321107	-0.00069907	-0.0024535	-0.02076309
0.33019	1960.44867	2e-08	7.4e-07	8.3e-07	1.6e-07	-0.0	5.92e-06	3.19e-06	1e-08	324.65381986	326.12503049	324.60076777	-0.00069853	-0.00245307	-0.02075958
0.33024	1960.69009	2e-08	7.4e-07	8.3e-07	1.6e-07	-0.0	5.92e-06	3.19e-06	1e-08	324.64137982	326.11199608	324.58832627	-0.00069946	-0.00245169	-0.02074835
0.3303	1960.93147	2e-08	7.4e-07	8.3e-07	1.6e-07	-0.0	5.92e-06	3.19e-06	1e-08	324.62892282	326.09896859	324.57589239	-0.00070044	-0.00245024	-0.02073653
0.33035	1961.17281	2e-08	7.4e-07	8.3e-07	1.6e-07	-0.0	5.92e-06	3.19e-06	1e-08	324.61644797	326.08594839	324.56346653	-0.00069999	-0.00244989	-0.02073362
0.33041	1961.41413	2e-08	7.4e-07	8.3e-07	1.6e-07	-0.0	5.92e-06	3.19e-06	1e-08	324.603981	326.07292996	324.55104215	-0.0006969	-0.00244745	-0.02071352
0.33046	1961.65541	2e-08	7.4e-07	8.3e-07	1.6e-07	-0.0	5.92e-06	3.19e-06	1e-08	324.59156842	326.05992377	324.53862807	-0.0006969	-0.00244745	-0.02071352
0.34053	2005.23271	2e-08	7.4e-07	8.3e-07	1.6e-07	-0.0	5.92e-06	3.19e-06	1e-08	322.41016705	323.77704661	322.36141465	-0.00063703	-0.00223841	-0.0189974
0.34058	2005.46766	2e-08	7.4e-07	8.3e-07	1.6e-07	-0.0	5.92e-06	3.19e-06	1e-08	322.39876643	323.76509394	322.35002315	-0.00063619	-0.00223778	-0.01899221
0.34064	2005.70258	2e-08	7.4e-07	8.3e-07	1.6e-07	-0.0	5.92e-06	3.19e-06	1e-08	322.38738067	323.75314443	322.33863427	-0.00063694	-0.00223678	-0.01898401
0.34069	2005.93746	2e-08	7.4e-07	8.3e-07	1.6e-07	-0.0	5.92e-06	3.19e-06	1e-08	322.3759812	323.74120001	322.32725101	-0.00063813	-0.00223519	-0.01897106
0.34075	2006.17231	2e-08	7.4e-07	8.3e-07	1.6e-07	-0.0	5.92e-06	3.19e-06	1e-08	322.36456009	323.7292636	322.31587663	-0.00063806	-0.00223514	-0.01897062
0.3408	2006.40712	2e-08	7.4e-07	8.3e-07	1.6e-07	-0.0	5.92e-06	3.19e-06	1e-08	322.35314025	323.71732746	322.30450246	-0.00063471	-0.00223265	-0.01894994
0.34086	2006.6419	2e-08	7.4e-07	8.3e-07	1.6e-07	-0.0	5.92e-06	3.19e-06	1e-08	322.34177972	323.70540395	322.29313878	-0.00063471	-0.00223265	-0.01894994
0.34091	2006.87664	2e-08	7.4e-07	8.3e-07	1.6e-07	-0.0	5.92e-06	3.19e-06	1e-08	322.3304192	323.69348044	322.28177509	-0.00063598	-0.00223096	-0.01893614
0.34097	2007.11135	2e-08	7.4e-07	8.3e-07	1.6e-07	-0.0	5.92e-06	3.19e-06	1e-08	322.31903554	323.68156548	322.27042086	-0.00063665	-0.00223007	-0.01892884
0.34102	2007.34602	2e-08	7.4e-07	8.3e-07	1.6e-07	-0.0	5.92e-06	3.19e-06	1e-08	322.30763964	323.66965504	322.25907164	-0.00063566	-0.00222934	-0.01892279
0.34108	2007.58066	2e-08	7.4e-07	8.3e-07	1.6e-07	-0.0	5.92e-06	3.19e-06	1e-08	322.29626112	323.65774829	322.24772548	-0.00063323	-0.00222752	-0.01890776
0.34113	2007.81527	2e-08	7.4e-07	8.3e-07	1.6e-07	-0.0	5.92e-06	3.19e-06	1e-08	322.28492577	323.64585073	322.23638693	-0.00063323	-0.00222752	-0.01890776
0.34119	2008.04984	2e-08	7.4e-07	8.3e-07	1.6e-07	-0.0	5.92e-06	3.19e-06	1e-08	322.27359042	323.63395316	322.22504838	-0.00063501	-0.00222516	-0.01888839
0.34124	2008.28437	2e-08	7.4e-07	8.3e-07	1.6e-07	-0.0	5.92e-06	3.19e-06	1e-08	322.26222253	323.62206759	322.21372311	-0.00063517	-0.00222495	-0.0188867
0.3413	2008.51887	2e-08	7.4e-07	8.3e-07	1.6e-07	-0.0	5.92e-06	3.19e-06	1e-08	322.2508518	323.61018307	322.20239899	-0.00063328	-0.00222355	-0.01887508
0.34135	2008.75334	2e-08	7.4e-07	8.3e-07	1.6e-07	-0.0	5.92e-06	3.19e-06	1e-08	322.2395145	323.59830565	322.19108076	-0.00063175	-0.00222241	-0.01886568
0.34141	2008.98777	2e-08	7.4e-07	8.3e-07	1.6e-07	-0.0	5.92e-06	3.19e-06	1e-08	322.22820427	323.58643397	322.1797673	-0.00063211	-0.00222194	-0.01886178
0.34146	2009.22216	2e-08	7.4e-07	8.3e-07	1.6e-07	-0.0	5.92e-06	3.19e-06	1e-08	322.21688749	323.57456471	322.1684565	-0.00063369	-0.00221984	-0.01884466
0.35152	2051.5253	2e-08	7.4e-07	8.3e-07	1.6e-07	-0.0	5.92e-06	3.19e-06	1e-08	320.23029899	321.49238462	320.18570964	-0.00057675	-0.0020319	-0.01729263
0.35158	2051.75321	2e-08	7.4e-07	8.3e-07	1.6e-07	-0.0	5.92e-06	3.19e-06	1e-08	320.21992809	321.48148226	320.17533418	-0.00057726	-0.00203128	-0.01728755
0.35163	2051.98108	2e-08	7.4e-07	8.3e-07	1.6e-07	-0.0	5.92e-06	3.19e-06	1e-08	320.20954785	321.47058305	320.16496223	-0.00057869	-0.00202955	-0.0172733
0.35169	2052.20892	2e-08	7.4e-07	8.3e-07	1.6e-07	-0.0	5.92e-06	3.19e-06	1e-08	320.19914139	321.45969271	320.15460015	-0.00057869	-0.00202955	-0.0172733
0.35174	2052.43672	2e-08	7.4e-07	8.3e-07	1.6e-07	-0.0	5.92e-06	3.19e-06	1e-08	320.18873493	321.44880236	320.14423807	-0.00057577	-0.00202749	-0.01725616
0.3518	2052.66449	2e-08	7.4e-07	8.3e-07	1.6e-07	-0.0	5.92e-06	3.19e-06	1e-08	320.17838055	321.43792252	320.13388458	-0.0005754	-0.00202723	-0.017254
0.35185	2052.89222	2e-08	7.4e-07	8.3e-07	1.6e-07	-0.0	5.92e-06	3.19e-06	1e-08	320.16803273	321.427044	320.12353217	-0.0005764	-0.00202603	-0.01724409
0.35191	2053.11991	2e-08	7.4e-07	8.3e-07	1.6e-07	-0.0	5.92e-06	3.19e-06	1e-08	320.15766665	321.41617164	320.11318662	-0.00057735	-0.00202488	-0.01723471
0.35196	2053.34757	2e-08	7.4e-07	8.3e-07	1.6e-07	-0.0	5.92e-06	3.19e-06	1e-08	320.14728326	321.40530512	320.10284756	-0.00057689	-0.00202456	-0.01723203
0.35202	2053.57519	2e-08	7.4e-07	8.3e-07	1.6e-07	-0.0	5.92e-06	3.19e-06	1e-08	320.13690803	321.39444023	320.09250984	-0.00057406	-0.00202257	-0.01721545
0.35207	2053.80278	2e-08	7.4e-07	8.3e-07	1.6e-07	-0.0	5.92e-06	3.19e-06	1e-08	320.12658324	321.38358551	320.08218043	-0.00057406	-0.00202257	-0.01721545
0.35213	2054.03033	2e-08	7.4e-07	8.3e-07	1.6e-07	-0.0	5.92e-06	3.19e-06	1e-08	320.11625845	321.37273079	320.07185102	-0.00057555	-0.00202079	-0.01720074
0.35218	2054.25785	2e-08	7.4e-07	8.3e-07	1.6e-07	-0.0	5.92e-06	3.19e-06	1e-08	320.10590648	321.36188522	320.06153179	-0.000576	-0.00202023	-0.0171962
0.35224	2054.48533	2e-08	7.4e-07	8.3e-07	1.6e-07	-0.0	5.92e-06	3.19e-06	1e-08	320.09554612	321.35104246	320.0512157	-0.00057472	-0.00201934	-0.01718872
0.35229	2054.71277	2e-08	7.4e-07	8.3e-07	1.6e-07	-0.0	5.92e-06	3.19e-06	1e-08	320.08520857	321.3402043	320.04090337	-0.00057272	-0.00201793	-0.01717699
0.35235	2054.94018	2e-08	7.4e-07	8.3e-07	1.6e-07	-0.0	5.92e-06	3.19e-06	1e-08	320.07490676	321.32937333	320.03059691	-0.00057275	-0.00201789	-0.01717671
0.3524	2055.16755	2e-08	7.4e-07	8.3e-07	1.6e-07	-0.0	5.92e-06	3.19e-06	1e-08	320.06460443	321.31854253	320.02029064	-0.00057467	-0.00201559	-0.01715778
0.35246	2055.39489	2e-08	7.4e-07	8.3e-07	1.6e-07	-0.0	5.92e-06	3.19e-06	1e-08	320.05426706	321.3077235	320.00999748	-0.00057467	-0.00201559	-0.01715778
0.36252	2096.39063	2e-08	7.4e-07	8.3e-07	1.6e-07	-0.0	5.92e-06	3.19e-06	1e-08	318.24531591	319.40897188	318.20453065	-0.00052285	-0.00184471	-0.01573932
0.36258	2096.6113	2e-08	7.4e-07	8.3e-07	1.6e-07	-0.0	5.92e-06	3.19e-06	1e-08	318.23587335	319.39902995	318.1950824	-0.00052373	-0.00184374	-0.01573126
0.36263	2096.83194	2e-08	7.4e-07	8.3e-07	1.6e-07	-0.0	5.92e-06	3.19e-06	1e-08	318.22641465	319.38909305	318.18563977	-0.00052478	-0.00184258	-0.01572165
0.36269	2097.05254	2e-08	7.4e-07	8.3e-07	1.6e-07	-0.0	5.92e-06	3.19e-06	1e-08	318.2169367	319.37916214	318.17620385	-0.00052455	-0.00184242	-0.01572036
0.36274	2097.27311	2e-08	7.4e-07	8.3e-07	1.6e-07	-0.0	5.92e-06	3.19e-06	1e-08	318.20746287	319.36923203	318.16676857	-0.00052163	-0.00184047	-0.01570401
0.3628	2097.49364	2e-08	7.4e-07	8.3e-07	1.6e-07	-0.0	5.92e-06	3.19e-06	1e-08	318.19804141	319.35931197	318.1573414	-0.00052163	-0.00184047	-0.01570401
0.36285	2097.71413	2e-08	7.4e-07	8.3e-07	1.6e-07	-0.0	5.92e-06	3.19e-06	1e-08	318.18861995	319.34939191	318.14791423	-0.00052296	-0.001839	-0.01569185
0.36291	2097.93459	2e-08	7.4e-07	8.3e-07	1.6e-07	-0.0	5.92e-06	3.19e-06	1e-08	318.1791741	319.33947943	318.13849556	-0.00052356	-0.00183834	-0.01568638
0.36296	2098.15501	2e-08	7.4e-07	8.3e-07	1.6e-07	-0.0	5.92e-06	3.19e-06	1e-08	318.16971727	319.32957037	318.12908071	-0.0005226	-0.00183769	-0.01568099
0.36302	2098.37539	2e-08	7.4e-07	8.3e-07	1.6e-07	-0.0	5.92e-06	3.19e-06	1e-08	318.16027772	319.31966463	318.11966852	-0.00052041	-0.00183624	-0.01566878
0.36307	2098.59574	2e-08	7.4e-07	8.3e-07	1.6e-07	-0.0	5.92e-06	3.19e-06	1e-08	318.15087733	319.30976639	318.1102624	-0.00052041	-0.00183624	-0.01566878
0.36313	2098.81605	2e-08	7.4e-07	8.3e-07	1.6e-07	-0.0	5.92e-06	3.19e-06	1e-08	318.14147694	319.29986816	318.10085627	-0.00052219	-0.00183427	-0.01565255
0.36318	2099.03632	2e-08	7.4e-07	8.3e-07	1.6e-07	-0.0	5.92e-06	3.19e-06	1e-08	318.13204392	319.28998005	318.09146149	-0.00052234	-0.00183411	-0.01565119
0.36324	2099.25656	2e-08	7.4e-07	8.3e-07	1.6e-07	-0.0	5.92e-06	3.19e-06	1e-08	318.12260816	319.2800928	318.08206765	-0.00052065	-0.00183298	-0.01564172
0.36329	2099.47676	2e-08	7.4e-07	8.3e-07	1.6e-07	-0.0	5.92e-06	3.19e-06	1e-08	318.1132028	319.27021136	318.07267851	-0.0005192	-0.00183201	-0.01563362
0.36335	2099.69692	2e-08	7.4e-07	8.3e-07	1.6e-07	-0.0	5.92e-06	3.19e-06	1e-08	318.10382343	319.26033491	318.06329338	-0.0005195	-0.00183168	-0.01563089
0.3634	2099.91704	2e-08	7.4e-07	8.3e-07	1.6e-07	-0.0	5.92e-06	3.19e-06	1e-08	318.09443857	319.25046015	318.05391016	-0.00052113	-0.00182989	-0.01561607
0.36346	2100.13713	2e-08	7.4e-07	8.3e-07	1.6e-07	-0.0	5.92e-06	3.19e-06	1e-08	318.08502384	319.24059465	318.0445373	-0.00052113	-0.00182989	-0.01561607
0.37352	2139.78959	2e-08	7.4e-07	8.3e-07	1.6e-07	-0.0	5.92e-06	3.19e-06	1e-08	316.43795367	317.5094399	316.40065798	-0.00047395	-0.00167445	-0.01431961
0.37358	2140.00283	2e-08	7.4e-07	8.3e-07	1.6e-07	-0.0	5.92e-06	3.19e-06	1e-08	316.4293602	317.50037874	316.39205801	-0.00047395	-0.00167445	-0.01431961
0.37363	2140.21603	2e-08	7.4e-07	8.3e-07	1.6e-07	-0.0	5.92e-06	3.19e-06	1e-08	316.42076672	317.49131757	316.38345804	-0.00047559	-0.00167276	-0.01430562
0.37369	2140.4292	2e-08	7.4e-07	8.3e-07	1.6e-07	-0.0	5.92e-06	3.19e-06	1e-08	316.41214312	317.48226517	316.37486793	-0.00047584	-0.0016725	-0.01430346
0.37374	2140.64232	2e-08	7.4e-07	8.3e-07	1.6e-07	-0.0	5.92e-06	3.19e-06	1e-08	316.40351488	317.47321412	316.36627933	-0.00047442	-0.0016716	-0.01429583
0.3738	2140.85541	2e-08	7.4e-07	8.3e-07	1.6e-07	-0.0	5.92e-06	3.19e-06	1e-08	316.39491224	317.46416778	316.35769448	-0.00047284	-0.00167059	-0.01428734
0.37385	2141.06847	2e-08	7.4e-07	8.3e-07	1.6e-07	-0.0	5.92e-06	3.19e-06	1e-08	316.38633807	317.45512667	316.34911381	-0.00047299	-0.00167043	-0.01428605
0.37391	2141.28148	2e-08	7.4e-07	8.3e-07	1.6e-07	-0.0	5.92e-06	3.19e-06	1e-08	316.37776112	317.44608637	316.34053404	-0.00047474	-0.00166865	-0.01427122
0.37396	2141.49446	2e-08	7.4e-07	8.3e-07	1.6e-07	-0.0	5.92e-06	3.19e-06	1e-08	316.3691522	317.43705535	316.33196471	-0.00047474	-0.00166865	-0.01427122
0.37402	2141.7074	2e-08	7.4e-07	8.3e-07	1.6e-07	-0.0	5.92e-06	3.19e-06	1e-08	316.36054328	317.42802433	316.32339539	-0.00047268	-0.00166734	-0.01426017
0.37407	2141.9203	2e-08	7.4e-07	8.3e-07	1.6e-07	-0.0	5.92e-06	3.19e-06	1e-08	316.35197147	317.41900013	316.31483149	-0.00047174	-0.00166674	-0.01425513
0.37413	2142.13316	2e-08	7.4e-07	8.3e-07	1.6e-07	-0.0	5.92e-06	3.19e-06	1e-08	316.34341656	317.40997903	316.30627006	-0.00047229	-0.00166617	-0.01425042
0.37418	2142.34599	2e-08	7.4e-07	8.3e-07	1.6e-07	-0.0	5.92e-06	3.19e-06	1e-08	316.33485148	317.40096089	316.29771196	-0.00047363	-0.0016648	-0.01423905
0.37424	2142.55877	2e-08	7.4e-07	8.3e-07	1.6e-07	-0.0	5.92e-06	3.19e-06	1e-08	316.32626185	317.39194986	316.28916186	-0.00047363	-0.0016648	-0.01423905
0.37429	2142.77152	2e-08	7.4e-07	8.3e-07	1.6e-07	-0.0	5.92e-06	3.19e-06	1e-08	316.31767222	317.38293884	316.28061176	-0.00047093	-0.00166308	-0.01422461
0.37435	2142.98424	2e-08	7.4e-07	8.3e-07	1.6e-07	-0.0	5.92e-06	3.19e-06	1e-08	316.30913113	317.37393672	316.27206876	-0.00047063	-0.00166289	-0.014223
0.3744	2143.19691	2e-08	7.4e-07	8.3e-07	1.6e-07	-0.0	5.92e-06	3.19e-06	1e-08	316.30059545	317.36493559	316.26352654	-0.00047159	-0.00166192	-0.01421488
0.37446	2143.40955	2e-08	7.4e-07	8.3e-07	1.6e-07	-0.0	5.92e-06	3.19e-06	1e-08	316.29204221	317.35593955	316.25499004	-0.00047253	-0.00166096	-0.01420696
0.38452	2181.67979	2e-08	7.4e-07	8.3e-07	1.6e-07	-0.0	5.92e-06	3.19e-06	1e-08	314.79251492	315.77787241	314.75836935	-0.0004324	-0.00152125	-0.01303674
0.38458	2181.88538	2e-08	7.4e-07	8.3e-07	1.6e-07	-0.0	5.92e-06	3.19e-06	1e-08	314.78464659	315.76960968	314.75053824	-0.00043015	-0.00151987	-0.01302503
0.38463	2182.09092	2e-08	7.4e-07	8.3e-07	1.6e-07	-0.0	5.92e-06	3.19e-06	1e-08	314.77681896	315.76135419	314.74271282	-0.00042956	-0.00151951	-0.01302197
0.38469	2182.29643	2e-08	7.4e-07	8.3e-07	1.6e-07	-0.0	5.92e-06	3.19e-06	1e-08	314.76900197	315.7531006	314.7348889	-0.00043027	-0.00151882	-0.01301624
0.38474	2182.5019	2e-08	7.4e-07	8.3e-07	1.6e-07	-0.0	5.92e-06	3.19e-06	1e-08	314.76117191	315.7448506	314.72706904	-0.00043139	-0.00151774	-0.01300721
0.3848	2182.70733	2e-08	7.4e-07	8.3e-07	1.6e-07	-0.0	5.92e-06	3.19e-06	1e-08	314.75332131	315.73660628	314.71925559	-0.00043139	-0.00151774	-0.01300721
0.38485	2182.91272	2e-08	7.4e-07	8.3e-07	1.6e-07	-0.0	5.92e-06	3.19e-06	1e-08	314.7454707	315.72836195	314.71144213	-0.0004286	-0.00151602	-0.01299271
0.38491	2183.11807	2e-08	7.4e-07	8.3e-07	1.6e-07	-0.0	5.92e-06	3.19e-06	1e-08	314.73767055	315.7201266	314.70363574	-0.00042856	-0.00151599	-0.01299247
0.38496	2183.32338	2e-08	7.4e-07	8.3e-07	1.6e-07	-0.0	5.92e-06	3.19e-06	1e-08	314.72987121	315.71189139	314.69582947	-0.00042962	-0.00151497	-0.01298394
0.38502	2183.52865	2e-08	7.4e-07	8.3e-07	1.6e-07	-0.0	5.92e-06	3.19e-06	1e-08	314.72205241	315.70366154	314.68802925	-0.00043038	-0.00151422	-0.01297774
0.38507	2183.73389	2e-08	7.4e-07	8.3e-07	1.6e-07	-0.0	5.92e-06	3.19e-06	1e-08	314.71421949	315.69543558	314.68023342	-0.00042989	-0.00151392	-0.01297517
0.38513	2183.93908	2e-08	7.4e-07	8.3e-07	1.6e-07	-0.0	5.92e-06	3.19e-06	1e-08	314.70639554	315.68721122	314.67243885	-0.00042755	-0.00151249	-0.01296304
0.38518	2184.14424	2e-08	7.4e-07	8.3e-07	1.6e-07	-0.0	5.92e-06	3.19e-06	1e-08	314.69861382	315.67899435	314.66465018	-0.00042755	-0.00151249	-0.01296304
0.38524	2184.34936	2e-08	7.4e-07	8.3e-07	1.6e-07	-0.0	5.92e-06	3.19e-06	1e-08	314.69083209	315.67077749	314.65686152	-0.00042896	-0.00151113	-0.01295172
0.38529	2184.55444	2e-08	7.4e-07	8.3e-07	1.6e-07	-0.0	5.92e-06	3.19e-06	1e-08	314.68302453	315.66256774	314.64908089	-0.00042938	-0.00151072	-0.01294834
0.38535	2184.75948	2e-08	7.4e-07	8.3e-07	1.6e-07	-0.0	5.92e-06	3.19e-06	1e-08	314.67520926	315.65436011	314.64130265	-0.00042835	-0.00151009	-0.01294298
0.3854	2184.96448	2e-08	7.4e-07	8.3e-07	1.6e-07	-0.0	5.92e-06	3.19e-06	1e-08	314.66741268	315.6461558	314.63352702	-0.00042655	-0.00150899	-0.01293367
0.38546	2185.16944	2e-08	7.4e-07	8.3e-07	1.6e-07	-0.0	5.92e-06	3.19e-06	1e-08	314.65964853	315.63795724	314.62575593	-0.00042655	-0.00150899	-0.01293367
0.39552	2222.01517	2e-08	7.4e-07	8.3e-07	1.6e-07	-0.0	5.92e-06	3.19e-06	1e-08	313.28758601	314.25617326	313.25588119	-0.00039361	-0.00132662	-0.01186067
0.39558	2222.21286	2e-08	7.4e-07	8.3e-07	1.6e-07	-0.0	5.92e-06	3.19e-06	1e-08	313.28039998	314.24894401	313.24871613	-0.00039339	-0.00127803	-0.01185515
0.39563	2222.41051	2e-08	7.4e-07	8.3e-07	1.6e-07	-0.0	5.92e-06	3.19e-06	1e-08	313.2732178	314.24197945	313.24152047	-0.00039308	-0.00137748	-0.01184938
0.39569	2222.60812	2e-08	7.4e-07	8.3e-07	1.6e-07	-0.0	5.92e-06	3.19e-06	1e-08	313.26604118	314.2344728	313.23439895	-0.00039305	-0.00127795	-0.01184383
0.39574	2222.80568	2e-08	7.4e-07	8.3e-07	1.6e-07	-0.0	5.92e-06	3.19e-06	1e-08	313.25886501	314.22750845	313.227211	-0.00039278	-0.00127782	-0.01183824
0.3958	2223.00321	2e-08	7.4e-07	8.3e-07	1.6e-07	-0.0	5.92e-06	3.19e-06	1e-08	313.25169355	314.22054471	313.22002672	-0.00039252	-0.0013773	-0.01183249
0.39585	2223.2007	2e-08	7.4e-07	8.3e-07	1.6e-07	-0.0	5.92e-06	3.19e-06	1e-08	313.24452686	314.21303872	313.2129166	-0.00039245	-0.00127773	-0.01182703
0.39591	2223.39815	2e-08	7.4e-07	8.3e-07	1.6e-07	-0.0	5.92e-06	3.19e-06	1e-08	313.23736128	314.20607523	313.20573994	-0.00039208	-0.0012775	-0.01182133
0.39596	2223.59555	2e-08	7.4e-07	8.3e-07	1.6e-07	-0.0	5.92e-06	3.19e-06	1e-08	313.23020231	314.19911289	313.19856689	-0.00039199	-0.00137712	-0.01181566
0.39602	2223.79292	2e-08	7.4e-07	8.3e-07	1.6e-07	-0.0	5.92e-06	3.19e-06	1e-08	313.22304483	314.19160752	313.19146817	-0.00039183	-0.00127746	-0.01181024
0.39607	2223.99025	2e-08	7.4e-07	8.3e-07	1.6e-07	-0.0	5.92e-06	3.19e-06	1e-08	313.21589033	314.1846452	313.18430275	-0.00039162	-0.001338	-0.0118047
0.39613	2224.18753	2e-08	7.4e-07	8.3e-07	1.6e-07	-0.0	5.92e-06	3.19e-06	1e-08	313.20873953	314.1773528	313.17718387	-0.00039141	-0.00131272	-0.01179923
0.39618	2224.38478	2e-08	7.4e-07	8.3e-07	1.6e-07	-0.0	5.92e-06	3.19e-06	1e-08	313.20159241	314.17019809	313.17005084	-0.00039137	-0.00126354	-0.01179365
0.39624	2224.58199	2e-08	7.4e-07	8.3e-07	1.6e-07	-0.0	5.92e-06	3.19e-06	1e-08	313.19444591	314.16331131	313.16288698	-0.00039109	-0.00133783	-0.01178806
0.39629	2224.77915	2e-08	7.4e-07	8.3e-07	1.6e-07	-0.0	5.92e-06	3.19e-06	1e-08	313.18730439	314.15601948	313.15577936	-0.00039084	-0.00133772	-0.01178248
0.39635	2224.97628	2e-08	7.4e-07	8.3e-07	1.6e-07	-0.0	5.92e-06	3.19e-06	1e-08	313.18016723	314.14872819	313.14867544	-0.00039071	-0.00129879	-0.01177687
0.3964	2225.17336	2e-08	7.4e-07	8.3e-07	1.6e-07	-0.0	5.92e-06	3.19e-06	1e-08	313.17303248	314.14164896	313.14154787	-0.00039054	-0.00123801	-0.0117713
0.39646	2225.37041	2e-08	7.4e-07	8.3e-07	1.6e-07	-0.0	5.92e-06	3.19e-06	1e-08	313.16590062	314.1349009	313.13438118	-0.00039015	-0.00137637	-0.01176525
0.40652	2260.74538	2e-08	7.4e-07	8.3e-07	1.6e-07	-0.0	5.92e-06	3.19e-06	1e-08	311.91615667	312.88724722	311.88673359	-0.00035696	-0.00122842	-0.01078598
0.40657	2260.93491	2e-08	7.4e-07	8.3e-07	1.6e-07	-0.0	5.92e-06	3.19e-06	1e-08	311.90962011	312.88053314	311.8802326	-0.00035679	-0.00120098	-0.01078087
0.40663	2261.1244	2e-08	7.4e-07	8.3e-07	1.6e-07	-0.0	5.92e-06	3.19e-06	1e-08	311.90308646	312.87396896	311.87371572	-0.00035668	-0.00116546	-0.01077575
0.40668	2261.31384	2e-08	7.4e-07	8.3e-07	1.6e-07	-0.0	5.92e-06	3.19e-06	1e-08	311.89655475	312.86759885	311.86717728	-0.00035628	-0.00119937	-0.01077063
0.40674	2261.50324	2e-08	7.4e-07	8.3e-07	1.6e-07	-0.0	5.92e-06	3.19e-06	1e-08	311.89003023	312.86104328	311.86066613	-0.00035634	-0.00123047	-0.01076551
0.40679	2261.6926	2e-08	7.4e-07	8.3e-07	1.6e-07	-0.0	5.92e-06	3.19e-06	1e-08	311.88350456	312.85431766	311.85418062	-0.00035611	-0.00116531	-0.01076039
0.40685	2261.88192	2e-08	7.4e-07	8.3e-07	1.6e-07	-0.0	5.92e-06	3.19e-06	1e-08	311.87698304	312.84794807	311.84765252	-0.00035582	-0.00116509	-0.0107553
0.4069	2262.0712	2e-08	7.4e-07	8.3e-07	1.6e-07	-0.0	5.92e-06	3.19e-06	1e-08	311.8704667	312.84157961	311.84112766	-0.00035572	-0.00117329	-0.01075018
0.40696	2262.26043	2e-08	7.4e-07	8.3e-07	1.6e-07	-0.0	5.92e-06	3.19e-06	1e-08	311.86395221	312.83516622	311.83461214	-0.00035555	-0.00125611	-0.01074506
0.40701	2262.44963	2e-08	7.4e-07	8.3e-07	1.6e-07	-0.0	5.92e-06	3.19e-06	1e-08	311.85744072	312.82830003	311.82815863	-0.00035542	-0.00116499	-0.01073997
0.40707	2262.63878	2e-08	7.4e-07	8.3e-07	1.6e-07	-0.0	5.92e-06	3.19e-06	1e-08	311.8509315	312.82193186	311.82164424	-0.00035518	-0.00116494	-0.01073487
0.40712	2262.82789	2e-08	7.4e-07	8.3e-07	1.6e-07	-0.0	5.92e-06	3.19e-06	1e-08	311.84442662	312.81556387	311.81513325	-0.00035506	-0.00116489	-0.01072977
0.40718	2263.01696	2e-08	7.4e-07	8.3e-07	1.6e-07	-0.0	5.92e-06	3.19e-06	1e-08	311.83792387	312.80919605	311.80862574	-0.00035499	-0.00125046	-0.01072467
0.40723	2263.20599	2e-08	7.4e-07	8.3e-07	1.6e-07	-0.0	5.92e-06	3.19e-06	1e-08	311.83142229	312.80236036	311.80218226	-0.00035463	-0.00117843	-0.01071956
0.40729	2263.39498	2e-08	7.4e-07	8.3e-07	1.6e-07	-0.0	5.92e-06	3.19e-06	1e-08	311.8249271	312.79591834	311.79569123	-0.00035443	-0.00116465	-0.01071449
0.40734	2263.58392	2e-08	7.4e-07	8.3e-07	1.6e-07	-0.0	5.92e-06	3.19e-06	1e-08	311.81843543	312.78955155	311.78919392	-0.00035433	-0.00116461	-0.0107094
0.4074	2263.77283	2e-08	7.4e-07	8.3e-07	1.6e-07	-0.0	5.92e-06	3.19e-06	1e-08	311.81194559	312.78318488	311.7827001	-0.0003542	-0.00122545	-0.01070431
0.40745	2263.96169	2e-08	7.4e-07	8.3e-07	1.6e-07	-0.0	5.92e-06	3.19e-06	1e-08	311.80545808	312.77648553	311.77625277	-0.00035398	-0.00120291	-0.01069921
0.41752	2297.81463	2e-08	7.4e-07	8.3e-07	1.6e-07	-0.0	5.92e-06	3.19e-06	1e-08	310.668531	311.64143172	310.64125291	-0.00032386	-0.00108786	-0.00980806
0.41757	2297.99571	2e-08	7.4e-07	8.3e-07	1.6e-07	-0.0	5.92e-06	3.19e-06	1e-08	310.66258419	311.63546973	310.6353202	-0.00032368	-0.0010559	-0.00980339
0.41763	2298.17673	2e-08	7.4e-07	8.3e-07	1.6e-07	-0.0	5.92e-06	3.19e-06	1e-08	310.65664062	311.62968283	310.62936808	-0.00032342	-0.00107104	-0.00979873
0.41768	2298.35772	2e-08	7.4e-07	8.3e-07	1.6e-07	-0.0	5.92e-06	3.19e-06	1e-08	310.65070176	311.62381286	310.62342977	-0.00032342	-0.00110455	-0.00979408
0.41774	2298.53866	2e-08	7.4e-07	8.3e-07	1.6e-07	-0.0	5.92e-06	3.19e-06	1e-08	310.6447628	311.61775919	310.61751841	-0.00032321	-0.00109056	-0.00978941
0.41779	2298.71956	2e-08	7.4e-07	8.3e-07	1.6e-07	-0.0	5.92e-06	3.19e-06	1e-08	310.63882758	311.61178208	310.61160033	-0.00032306	-0.0010557	-0.00978479
0.41785	2298.90042	2e-08	7.4e-07	8.3e-07	1.6e-07	-0.0	5.92e-06	3.19e-06	1e-08	310.63289519	311.60599596	310.60566077	-0.00032276	-0.00106827	-0.00978012
0.4179	2299.08123	2e-08	7.4e-07	8.3e-07	1.6e-07	-0.0	5.92e-06	3.19e-06	1e-08	310.62696816	311.60014087	310.59973319	-0.00032275	-0.00110444	-0.00977548
0.41796	2299.262	2e-08	7.4e-07	8.3e-07	1.6e-07	-0.0	5.92e-06	3.19e-06	1e-08	310.62104126	311.59408748	310.59383443	-0.00032261	-0.00109278	-0.00977084
0.41801	2299.44273	2e-08	7.4e-07	8.3e-07	1.6e-07	-0.0	5.92e-06	3.19e-06	1e-08	310.61511683	311.58809793	310.58793061	-0.00032244	-0.00105552	-0.00976618
0.41807	2299.62341	2e-08	7.4e-07	8.3e-07	1.6e-07	-0.0	5.92e-06	3.19e-06	1e-08	310.6091954	311.5823125	310.58200363	-0.00032215	-0.00106603	-0.00976154
0.41812	2299.80405	2e-08	7.4e-07	8.3e-07	1.6e-07	-0.0	5.92e-06	3.19e-06	1e-08	310.60327935	311.57646938	310.57608716	-0.00032212	-0.00110436	-0.00975691
0.41818	2299.98465	2e-08	7.4e-07	8.3e-07	1.6e-07	-0.0	5.92e-06	3.19e-06	1e-08	310.59736367	311.57041608	310.57020102	-0.00032196	-0.00109448	-0.00975228
0.41823	2300.16521	2e-08	7.4e-07	8.3e-07	1.6e-07	-0.0	5.92e-06	3.19e-06	1e-08	310.59145088	311.56441686	310.56431106	-0.00032179	-0.00105529	-0.00974764
0.41829	2300.34572	2e-08	7.4e-07	8.3e-07	1.6e-07	-0.0	5.92e-06	3.19e-06	1e-08	310.58554108	311.55863238	310.55839657	-0.00032165	-0.00105526	-0.009743
0.41834	2300.52619	2e-08	7.4e-07	8.3e-07	1.6e-07	-0.0	5.92e-06	3.19e-06	1e-08	310.57963379	311.552848	310.55248524	-0.00032141	-0.00105514	-0.00973838
0.4184	2300.70661	2e-08	7.4e-07	8.3e-07	1.6e-07	-0.0	5.92e-06	3.19e-06	1e-08	310.57373095	311.54706424	310.5465769	-0.00032133	-0.00108345	-0.00973375
0.41845	2300.88699	2e-08	7.4e-07	8.3e-07	1.6e-07	-0.0	5.92e-06	3.19e-06	1e-08	310.56782943	311.54112517	310.54069179	-0.00032121	-0.00112559	-0.0097291
0.42852	2333.16088	2e-08	7.4e-07	8.3e-07	1.6e-07	-0.0	5.92e-06	3.19e-06	1e-08	309.5336487	310.50865449	309.508228	-0.0002938	-0.00098104	-0.00891845
0.42857	2333.33316	2e-08	7.4e-07	8.3e-07	1.6e-07	-0.0	5.92e-06	3.19e-06	1e-08	309.52824046	310.50326455	309.50282716	-0.00029375	-0.00104143	-0.00891422
0.42863	2333.50541	2e-08	7.4e-07	8.3e-07	1.6e-07	-0.0	5.92e-06	3.19e-06	1e-08	309.52283299	310.49754276	309.49747194	-0.00029353	-0.00098097	-0.00890998
0.42868	2333.67761	2e-08	7.4e-07	8.3e-07	1.6e-07	-0.0	5.92e-06	3.19e-06	1e-08	309.51742952	310.49215307	309.49207684	-0.00029334	-0.0009809	-0.00890574
0.42874	2333.84976	2e-08	7.4e-07	8.3e-07	1.6e-07	-0.0	5.92e-06	3.19e-06	1e-08	309.51202948	310.48676371	309.48668455	-0.00029325	-0.00097523	-0.00890151
0.42879	2334.02187	2e-08	7.4e-07	8.3e-07	1.6e-07	-0.0	5.92e-06	3.19e-06	1e-08	309.50663113	310.48140543	309.48129119	-0.00029332	-0.00096805	-0.0088973
0.42885	2334.19394	2e-08	7.4e-07	8.3e-07	1.6e-07	-0.0	5.92e-06	3.19e-06	1e-08	309.50123133	310.47608654	309.47589578	-0.00029312	-0.00096544	-0.00889307
0.4289	2334.36596	2e-08	7.4e-07	8.3e-07	1.6e-07	-0.0	5.92e-06	3.19e-06	1e-08	309.49583516	310.47078197	309.47050136	-0.00029286	-0.00096977	-0.00888884
0.42896	2334.53793	2e-08	7.4e-07	8.3e-07	1.6e-07	-0.0	5.92e-06	3.19e-06	1e-08	309.49044368	310.46545352	309.46511282	-0.00029292	-0.00101821	-0.00888462
0.42901	2334.70986	2e-08	7.4e-07	8.3e-07	1.6e-07	-0.0	5.92e-06	3.19e-06	1e-08	309.48505116	310.45985883	309.45976152	-0.00029243	-0.00092133	-0.00888038
0.42907	2334.88175	2e-08	7.4e-07	8.3e-07	1.6e-07	-0.0	5.92e-06	3.19e-06	1e-08	309.47966761	310.45479644	309.45434441	-0.00029259	-0.00103799	-0.00887618
0.42912	2335.05359	2e-08	7.4e-07	8.3e-07	1.6e-07	-0.0	5.92e-06	3.19e-06	1e-08	309.47428091	310.44909295	309.44901282	-0.00029209	-0.00096884	-0.00887193
0.42918	2335.22538	2e-08	7.4e-07	8.3e-07	1.6e-07	-0.0	5.92e-06	3.19e-06	1e-08	309.4689035	310.44376934	309.44363502	-0.00029202	-0.00096072	-0.00886773
0.42923	2335.39713	2e-08	7.4e-07	8.3e-07	1.6e-07	-0.0	5.92e-06	3.19e-06	1e-08	309.46352729	310.43849033	309.43825439	-0.0002922	-0.00100516	-0.00886352
0.42929	2335.56884	2e-08	7.4e-07	8.3e-07	1.6e-07	-0.0	5.92e-06	3.19e-06	1e-08	309.45814757	310.43296705	309.43290828	-0.00029168	-0.00091965	-0.0088593
0.42934	2335.7405	2e-08	7.4e-07	8.3e-07	1.6e-07	-0.0	5.92e-06	3.19e-06	1e-08	309.4527775	310.42791359	309.42750435	-0.00029193	-0.00102658	-0.0088551
0.4294	2335.91211	2e-08	7.4e-07	8.3e-07	1.6e-07	-0.0	5.92e-06	3.19e-06	1e-08	309.44740271	310.42227248	309.42217912	-0.00029141	-0.00092105	-0.00885087
0.42945	2336.08369	2e-08	7.4e-07	8.3e-07	1.6e-07	-0.0	5.92e-06	3.19e-06	1e-08	309.44203734	310.41721118	309.41678196	-0.00029155	-0.00099274	-0.00884668
0.43952	2366.7145	2e-08	7.4e-07	8.3e-07	1.6e-07	-0.0	5.92e-06	3.19e-06	1e-08	308.50133997	309.47808607	308.47766226	-0.00026667	-0.00090544	-0.00810929
0.43957	2366.87764	2e-08	7.4e-07	8.3e-07	1.6e-07	-0.0	5.92e-06	3.19e-06	1e-08	308.49641989	309.47310025	308.47276057	-0.00026659	-0.00094589	-0.00810544
0.43963	2367.04073	2e-08	7.4e-07	8.3e-07	1.6e-07	-0.0	5.92e-06	3.19e-06	1e-08	308.49150135	309.4678916	308.46789012	-0.00026639	-0.0009072	-0.00810158
0.43968	2367.20377	2e-08	7.4e-07	8.3e-07	1.6e-07	-0.0	5.92e-06	3.19e-06	1e-08	308.48658632	309.46289597	308.46299491	-0.00026625	-0.00084578	-0.00809773
0.43974	2367.36676	2e-08	7.4e-07	8.3e-07	1.6e-07	-0.0	5.92e-06	3.19e-06	1e-08	308.4816738	309.45823851	308.45805894	-0.00026606	-0.00086503	-0.00809387
0.43979	2367.52971	2e-08	7.4e-07	8.3e-07	1.6e-07	-0.0	5.92e-06	3.19e-06	1e-08	308.47676482	309.45347498	308.45313916	-0.00026597	-0.0009045	-0.00809002
0.43985	2367.69262	2e-08	7.4e-07	8.3e-07	1.6e-07	-0.0	5.92e-06	3.19e-06	1e-08	308.47185737	309.44849406	308.44824992	-0.00026592	-0.00090105	-0.00808619
0.4399	2367.85547	2e-08	7.4e-07	8.3e-07	1.6e-07	-0.0	5.92e-06	3.19e-06	1e-08	308.4669509	309.44353207	308.44336092	-0.00026575	-0.00091537	-0.00808232
0.43996	2368.01828	2e-08	7.4e-07	8.3e-07	1.6e-07	-0.0	5.92e-06	3.19e-06	1e-08	308.46204743	309.43849119	308.43848465	-0.00026559	-0.00086372	-0.0080785
0.44001	2368.18104	2e-08	7.4e-07	8.3e-07	1.6e-07	-0.0	5.92e-06	3.19e-06	1e-08	308.45714698	309.43373467	308.43357446	-0.0002654	-0.00086674	-0.00807464
0.44007	2368.34376	2e-08	7.4e-07	8.3e-07	1.6e-07	-0.0	5.92e-06	3.19e-06	1e-08	308.45224986	309.42896146	308.42866901	-0.00026543	-0.00087607	-0.00807081
0.44012	2368.50642	2e-08	7.4e-07	8.3e-07	1.6e-07	-0.0	5.92e-06	3.19e-06	1e-08	308.44735225	309.42413683	308.42377287	-0.00026517	-0.00087718	-0.00806699
0.44018	2368.66904	2e-08	7.4e-07	8.3e-07	1.6e-07	-0.0	5.92e-06	3.19e-06	1e-08	308.44245938	309.41930603	308.41888004	-0.00026521	-0.00091404	-0.00806313
0.44023	2368.83162	2e-08	7.4e-07	8.3e-07	1.6e-07	-0.0	5.92e-06	3.19e-06	1e-08	308.43756567	309.41427217	308.414016	-0.00026496	-0.00091589	-0.00805929
0.44029	2368.99415	2e-08	7.4e-07	8.3e-07	1.6e-07	-0.0	5.92e-06	3.19e-06	1e-08	308.43267644	309.40922808	308.40915582	-0.00026481	-0.00087545	-0.00805548
0.44034	2369.15663	2e-08	7.4e-07	8.3e-07	1.6e-07	-0.0	5.92e-06	3.19e-06	1e-08	308.42779005	309.40440664	308.40426964	-0.00026466	-0.00085578	-0.00805163
0.4404	2369.31906	2e-08	7.4e-07	8.3e-07	1.6e-07	-0.0	5.92e-06	3.19e-06	1e-08	308.42290633	309.39969349	308.39937218	-0.00026463	-0.00092841	-0.00804781
0.44045	2369.48145	2e-08	7.4e-07	8.3e-07	1.6e-07	-0.0	5.92e-06	3.19e-06	1e-08	308.41802313	309.39458028	308.39452872	-0.00026447	-0.00084537	-0.00804398
0.45051	2398.39659	2e-08	7.4e-07	8.3e-07	1.6e-07	-0.0	5.92e-06	3.19e-06	1e-08	307.56245019	308.54020868	307.54039154	-0.0002419	-0.00076583	-0.00737332
0.45057	2398.55016	2e-08	7.4e-07	8.3e-07	1.6e-07	-0.0	5.92e-06	3.19e-06	1e-08	307.5579779	308.53598289	307.53589372	-0.00024195	-0.00083467	-0.00736981
0.45062	2398.70367	2e-08	7.4e-07	8.3e-07	1.6e-07	-0.0	5.92e-06	3.19e-06	1e-08	307.55350474	308.53137718	307.53144705	-0.0002418	-0.0008184	-0.00736631
0.45068	2398.85713	2e-08	7.4e-07	8.3e-07	1.6e-07	-0.0	5.92e-06	3.19e-06	1e-08	307.54903429	308.52686124	307.52699126	-0.00024159	-0.00078602	-0.00736281
0.45073	2399.01055	2e-08	7.4e-07	8.3e-07	1.6e-07	-0.0	5.92e-06	3.19e-06	1e-08	307.54456773	308.52252388	307.52251492	-0.0002416	-0.00082683	-0.0073593
0.45079	2399.16391	2e-08	7.4e-07	8.3e-07	1.6e-07	-0.0	5.92e-06	3.19e-06	1e-08	307.54010082	308.51796129	307.5180699	-0.00024144	-0.00082616	-0.0073558
0.45084	2399.31723	2e-08	7.4e-07	8.3e-07	1.6e-07	-0.0	5.92e-06	3.19e-06	1e-08	307.53563687	308.5134024	307.51362676	-0.00024123	-0.00078599	-0.00735231
0.4509	2399.4705	2e-08	7.4e-07	8.3e-07	1.6e-07	-0.0	5.92e-06	3.19e-06	1e-08	307.53117681	308.50906513	307.50915755	-0.00024126	-0.00083821	-0.0073488
0.45095	2399.62371	2e-08	7.4e-07	8.3e-07	1.6e-07	-0.0	5.92e-06	3.19e-06	1e-08	307.52671601	308.50443963	307.50472775	-0.00024107	-0.00078957	-0.00734531
0.45101	2399.77688	2e-08	7.4e-07	8.3e-07	1.6e-07	-0.0	5.92e-06	3.19e-06	1e-08	307.5222587	308.50008247	307.50026592	-0.00024094	-0.00081098	-0.00734182
0.45106	2399.93	2e-08	7.4e-07	8.3e-07	1.6e-07	-0.0	5.92e-06	3.19e-06	1e-08	307.5178038	308.49560716	307.49582158	-0.00024077	-0.0007511	-0.00733832
0.45112	2400.08307	2e-08	7.4e-07	8.3e-07	1.6e-07	-0.0	5.92e-06	3.19e-06	1e-08	307.51335198	308.49146221	307.49133728	-0.00024079	-0.00084897	-0.00733483
0.45117	2400.2361	2e-08	7.4e-07	8.3e-07	1.6e-07	-0.0	5.92e-06	3.19e-06	1e-08	307.50889973	308.48677713	307.48692463	-0.0002406	-0.00079922	-0.00733135
0.45123	2400.38907	2e-08	7.4e-07	8.3e-07	1.6e-07	-0.0	5.92e-06	3.19e-06	1e-08	307.50445103	308.48236655	307.48247914	-0.00024044	-0.00078579	-0.00732786
0.45128	2400.54199	2e-08	7.4e-07	8.3e-07	1.6e-07	-0.0	5.92e-06	3.19e-06	1e-08	307.50000528	308.47803004	307.47802652	-0.00024036	-0.00078705	-0.00732438
0.45134	2400.69487	2e-08	7.4e-07	8.3e-07	1.6e-07	-0.0	5.92e-06	3.19e-06	1e-08	307.49556095	308.47368655	307.47357719	-0.00024028	-0.00084478	-0.00732088
0.45139	2400.84769	2e-08	7.4e-07	8.3e-07	1.6e-07	-0.0	5.92e-06	3.19e-06	1e-08	307.49111799	308.46902444	307.46917106	-0.00024021	-0.00082612	-0.0073174
0.45145	2401.00047	2e-08	7.4e-07	8.3e-07	1.6e-07	-0.0	5.92e-06	3.19e-06	1e-08	307.48667637	308.46446523	307.46475416	-0.00024003	-0.00078613	-0.00731392
0.46151	2428.11654	2e-08	7.4e-07	8.3e-07	1.6e-07	-0.0	5.92e-06	3.19e-06	1e-08	306.7085361	307.68777636	306.68788607	-0.00021965	-0.00074458	-0.00670395
0.46157	2428.26004	2e-08	7.4e-07	8.3e-07	1.6e-07	-0.0	5.92e-06	3.19e-06	1e-08	306.70446757	307.68366005	306.68383048	-0.00021959	-0.0007348	-0.00670075
0.46162	2428.40348	2e-08	7.4e-07	8.3e-07	1.6e-07	-0.0	5.92e-06	3.19e-06	1e-08	306.70040002	307.67959777	306.6797702	-0.00021949	-0.00075256	-0.00669757
0.46168	2428.54688	2e-08	7.4e-07	8.3e-07	1.6e-07	-0.0	5.92e-06	3.19e-06	1e-08	306.69633431	307.67543729	306.67572466	-0.00021931	-0.00068423	-0.00669439
0.46173	2428.69023	2e-08	7.4e-07	8.3e-07	1.6e-07	-0.0	5.92e-06	3.19e-06	1e-08	306.69227191	307.67165455	306.67163294	-0.00021933	-0.00078632	-0.00669119
0.46179	2428.83352	2e-08	7.4e-07	8.3e-07	1.6e-07	-0.0	5.92e-06	3.19e-06	1e-08	306.68820923	307.66730737	306.66761563	-0.00021915	-0.00070784	-0.00668802
0.46184	2428.97676	2e-08	7.4e-07	8.3e-07	1.6e-07	-0.0	5.92e-06	3.19e-06	1e-08	306.68414969	307.663394	306.66354499	-0.00021903	-0.00073755	-0.00668483
0.4619	2429.11995	2e-08	7.4e-07	8.3e-07	1.6e-07	-0.0	5.92e-06	3.19e-06	1e-08	306.68009237	307.65931636	306.65949751	-0.00021896	-0.00074409	-0.00668165
0.46195	2429.26309	2e-08	7.4e-07	8.3e-07	1.6e-07	-0.0	5.92e-06	3.19e-06	1e-08	306.67603629	307.65520253	306.65545685	-0.00021877	-0.00070409	-0.00667847
0.46201	2429.40617	2e-08	7.4e-07	8.3e-07	1.6e-07	-0.0	5.92e-06	3.19e-06	1e-08	306.67198379	307.65130978	306.65139003	-0.00021876	-0.00078358	-0.00667529
0.46206	2429.54921	2e-08	7.4e-07	8.3e-07	1.6e-07	-0.0	5.92e-06	3.19e-06	1e-08	306.66793134	307.64697754	306.64738162	-0.00021855	-0.00068412	-0.00667212
0.46212	2429.69219	2e-08	7.4e-07	8.3e-07	1.6e-07	-0.0	5.92e-06	3.19e-06	1e-08	306.66388278	307.64319516	306.64330502	-0.00021856	-0.00077216	-0.00666894
0.46217	2429.83512	2e-08	7.4e-07	8.3e-07	1.6e-07	-0.0	5.92e-06	3.19e-06	1e-08	306.65983403	307.63892601	306.63929289	-0.00021837	-0.00067568	-0.00666577
0.46223	2429.978	2e-08	7.4e-07	8.3e-07	1.6e-07	-0.0	5.92e-06	3.19e-06	1e-08	306.65578884	307.63519023	306.63521469	-0.00021836	-0.00074402	-0.0066626
0.46228	2430.12082	2e-08	7.4e-07	8.3e-07	1.6e-07	-0.0	5.92e-06	3.19e-06	1e-08	306.6517438	307.63107653	306.63118701	-0.00021814	-0.00074311	-0.00665943
0.46234	2430.2636	2e-08	7.4e-07	8.3e-07	1.6e-07	-0.0	5.92e-06	3.19e-06	1e-08	306.64770273	307.62696784	306.62716077	-0.00021815	-0.00074394	-0.00665625
0.46239	2430.40632	2e-08	7.4e-07	8.3e-07	1.6e-07	-0.0	5.92e-06	3.19e-06	1e-08	306.64366143	307.62285452	306.62313738	-0.00021792	-0.00070401	-0.00665309
0.46245	2430.54899	2e-08	7.4e-07	8.3e-07	1.6e-07	-0.0	5.92e-06	3.19e-06	1e-08	306.63962431	307.61896197	306.61908783	-0.00021792	-0.00071671	-0.00664992
0.47251	2455.76863	2e-08	7.4e-07	8.3e-07	1.6e-07	-0.0	5.92e-06	3.19e-06	1e-08	305.93194258	306.91213813	305.91263874	-0.00019942	-0.00059946	-0.00609515
0.47257	2455.90149	2e-08	7.4e-07	8.3e-07	1.6e-07	-0.0	5.92e-06	3.19e-06	1e-08	305.92824249	306.90881844	305.90889648	-0.00019938	-0.00067148	-0.00609224
0.47262	2456.0343	2e-08	7.4e-07	8.3e-07	1.6e-07	-0.0	5.92e-06	3.19e-06	1e-08	305.92454312	306.90509987	305.90520714	-0.00019921	-0.00071528	-0.00608936
0.47268	2456.16706	2e-08	7.4e-07	8.3e-07	1.6e-07	-0.0	5.92e-06	3.19e-06	1e-08	305.92084686	306.90113872	305.90155066	-0.00019908	-0.00059483	-0.00608645
0.47273	2456.29976	2e-08	7.4e-07	8.3e-07	1.6e-07	-0.0	5.92e-06	3.19e-06	1e-08	305.91715288	306.89784458	305.89781104	-0.00019912	-0.00068487	-0.00608355
0.47279	2456.4324	2e-08	7.4e-07	8.3e-07	1.6e-07	-0.0	5.92e-06	3.19e-06	1e-08	305.91345817	306.89405175	305.89413713	-0.00019895	-0.00068484	-0.00608066
0.47284	2456.56499	2e-08	7.4e-07	8.3e-07	1.6e-07	-0.0	5.92e-06	3.19e-06	1e-08	305.90976663	306.89025909	305.8904651	-0.00019885	-0.00069105	-0.00607777
0.4729	2456.69753	2e-08	7.4e-07	8.3e-07	1.6e-07	-0.0	5.92e-06	3.19e-06	1e-08	305.90607682	306.88643197	305.88679944	-0.00019873	-0.00061899	-0.00607487
0.47295	2456.83001	2e-08	7.4e-07	8.3e-07	1.6e-07	-0.0	5.92e-06	3.19e-06	1e-08	305.9023892	306.88300393	305.88308483	-0.00019872	-0.00068483	-0.00607197
0.47301	2456.96243	2e-08	7.4e-07	8.3e-07	1.6e-07	-0.0	5.92e-06	3.19e-06	1e-08	305.89870172	306.87921119	305.87941878	-0.00019853	-0.00066774	-0.0060691
0.47306	2457.0948	2e-08	7.4e-07	8.3e-07	1.6e-07	-0.0	5.92e-06	3.19e-06	1e-08	305.89501776	306.87551309	305.87574255	-0.00019853	-0.00064225	-0.0060662
0.47312	2457.22712	2e-08	7.4e-07	8.3e-07	1.6e-07	-0.0	5.92e-06	3.19e-06	1e-08	305.89133388	306.87195612	305.87205036	-0.00019838	-0.00068479	-0.00606331
0.47317	2457.35938	2e-08	7.4e-07	8.3e-07	1.6e-07	-0.0	5.92e-06	3.19e-06	1e-08	305.88765275	306.86816351	305.86839016	-0.00019828	-0.00064445	-0.00606044
0.47323	2457.49158	2e-08	7.4e-07	8.3e-07	1.6e-07	-0.0	5.92e-06	3.19e-06	1e-08	305.88397342	306.8645943	305.86470341	-0.00019821	-0.00066549	-0.00605754
0.47328	2457.62373	2e-08	7.4e-07	8.3e-07	1.6e-07	-0.0	5.92e-06	3.19e-06	1e-08	305.88029541	306.86090855	305.86103353	-0.0001981	-0.00068477	-0.00605466
0.47334	2457.75583	2e-08	7.4e-07	8.3e-07	1.6e-07	-0.0	5.92e-06	3.19e-06	1e-08	305.87661926	306.85711599	305.85737923	-0.00019793	-0.00062512	-0.0060518
0.47339	2457.88787	2e-08	7.4e-07	8.3e-07	1.6e-07	-0.0	5.92e-06	3.19e-06	1e-08	305.8729464	306.85365373	305.85368469	-0.00019796	-0.00067966	-0.00604889
0.47345	2458.01985	2e-08	7.4e-07	8.3e-07	1.6e-07	-0.0	5.92e-06	3.19e-06	1e-08	305.86927293	306.84988941	305.85003075	-0.00019782	-0.00068983	-0.00604602
0.48351	2481.22714	2e-08	7.4e-07	8.3e-07	1.6e-07	-0.0	5.92e-06	3.19e-06	1e-08	305.22575234	306.2073623	305.20755517	-0.00018106	-0.00059819	-0.00554156
0.48357	2481.34868	2e-08	7.4e-07	8.3e-07	1.6e-07	-0.0	5.92e-06	3.19e-06	1e-08	305.22238755	306.20404442	305.2041902	-0.00018099	-0.0006188	-0.00553893
0.48362	2481.47016	2e-08	7.4e-07	8.3e-07	1.6e-07	-0.0	5.92e-06	3.19e-06	1e-08	305.21902407	306.20061222	305.20084161	-0.00018094	-0.00061879	-0.00553629
0.48368	2481.59158	2e-08	7.4e-07	8.3e-07	1.6e-07	-0.0	5.92e-06	3.19e-06	1e-08	305.21566161	306.19718002	305.19749484	-0.0001809	-0.0006188	-0.00553365
0.48373	2481.71294	2e-08	7.4e-07	8.3e-07	1.6e-07	-0.0	5.92e-06	3.19e-06	1e-08	305.21229973	306.19374777	305.19414991	-0.00018069	-0.00061875	-0.00553103
0.48379	2481.83425	2e-08	7.4e-07	8.3e-07	1.6e-07	-0.0	5.92e-06	3.19e-06	1e-08	305.20894178	306.19031574	305.19080665	-0.00018068	-0.00056982	-0.00552838
0.48384	2481.95549	2e-08	7.4e-07	8.3e-07	1.6e-07	-0.0	5.92e-06	3.19e-06	1e-08	305.20558407	306.18715512	305.18743068	-0.00018051	-0.00057066	-0.00552576
0.4839	2482.07668	2e-08	7.4e-07	8.3e-07	1.6e-07	-0.0	5.92e-06	3.19e-06	1e-08	305.20222937	306.18398982	305.18405704	-0.00018047	-0.00061875	-0.00552314
0.48395	2482.1978	2e-08	7.4e-07	8.3e-07	1.6e-07	-0.0	5.92e-06	3.19e-06	1e-08	305.19887552	306.18055772	305.1807192	-0.00018036	-0.00061873	-0.00552049
0.48401	2482.31887	2e-08	7.4e-07	8.3e-07	1.6e-07	-0.0	5.92e-06	3.19e-06	1e-08	305.19552366	306.17712572	305.17738313	-0.00018037	-0.00061875	-0.00551786
0.48406	2482.43988	2e-08	7.4e-07	8.3e-07	1.6e-07	-0.0	5.92e-06	3.19e-06	1e-08	305.19217148	306.17369361	305.17404895	-0.00018015	-0.0006187	-0.00551525
0.48412	2482.56083	2e-08	7.4e-07	8.3e-07	1.6e-07	-0.0	5.92e-06	3.19e-06	1e-08	305.18882348	306.17026174	305.17071642	-0.00018016	-0.0005972	-0.00551261
0.48417	2482.68172	2e-08	7.4e-07	8.3e-07	1.6e-07	-0.0	5.92e-06	3.19e-06	1e-08	305.18547516	306.1669491	305.16737057	-0.00018	-0.00055211	-0.00550999
0.48423	2482.80256	2e-08	7.4e-07	8.3e-07	1.6e-07	-0.0	5.92e-06	3.19e-06	1e-08	305.18212984	306.16388651	305.1639946	-0.00017991	-0.00060975	-0.00550737
0.48428	2482.92333	2e-08	7.4e-07	8.3e-07	1.6e-07	-0.0	5.92e-06	3.19e-06	1e-08	305.17878613	306.16050417	305.16066116	-0.00017986	-0.00061869	-0.00550475
0.48434	2483.04405	2e-08	7.4e-07	8.3e-07	1.6e-07	-0.0	5.92e-06	3.19e-06	1e-08	305.17544336	306.15707225	305.15733584	-0.00017984	-0.00061869	-0.00550212
0.48439	2483.1647	2e-08	7.4e-07	8.3e-07	1.6e-07	-0.0	5.92e-06	3.19e-06	1e-08	305.17210095	306.15364029	305.15401236	-0.0001797	-0.00061352	-0.00549951
0.48445	2483.2853	2e-08	7.4e-07	8.3e-07	1.6e-07	-0.0	5.92e-06	3.19e-06	1e-08	305.16876105	306.15023699	305.15068698	-0.00017957	-0.00055206	-0.00549689
0.49451	2504.33866	2e-08	7.4e-07	8.3e-07	1.6e-07	-0.0	5.92e-06	3.19e-06	1e-08	304.58357042	305.56613204	304.56642792	-0.0001644	-0.00054365	-0.00503813
0.49457	2504.44802	2e-08	7.4e-07	8.3e-07	1.6e-07	-0.0	5.92e-06	3.19e-06	1e-08	304.58051095	305.56311235	304.56336836	-0.00016445	-0.00057049	-0.00503573
0.49462	2504.55731	2e-08	7.4e-07	8.3e-07	1.6e-07	-0.0	5.92e-06	3.19e-06	1e-08	304.57745063	305.55994358	304.56032949	-0.00016421	-0.00054349	-0.00503333
0.49468	2504.66654	2e-08	7.4e-07	8.3e-07	1.6e-07	-0.0	5.92e-06	3.19e-06	1e-08	304.57439474	305.55692474	304.55727307	-0.00016418	-0.00052024	-0.00503093
0.49473	2504.77571	2e-08	7.4e-07	8.3e-07	1.6e-07	-0.0	5.92e-06	3.19e-06	1e-08	304.57133934	305.55403503	304.55420191	-0.00016408	-0.00053156	-0.00502854
0.49479	2504.88481	2e-08	7.4e-07	8.3e-07	1.6e-07	-0.0	5.92e-06	3.19e-06	1e-08	304.5682858	305.55108242	304.55114035	-0.00016411	-0.00060576	-0.00502614
0.49484	2504.99385	2e-08	7.4e-07	8.3e-07	1.6e-07	-0.0	5.92e-06	3.19e-06	1e-08	304.5652316	305.54771764	304.54813295	-0.00016391	-0.00052022	-0.00502375
0.4949	2505.10283	2e-08	7.4e-07	8.3e-07	1.6e-07	-0.0	5.92e-06	3.19e-06	1e-08	304.56218121	305.54482802	304.54506664	-0.00016383	-0.0005202	-0.00502136
0.49495	2505.21174	2e-08	7.4e-07	8.3e-07	1.6e-07	-0.0	5.92e-06	3.19e-06	1e-08	304.55913225	305.54193845	304.54200196	-0.00016392	-0.00061708	-0.00501896
0.49501	2505.32059	2e-08	7.4e-07	8.3e-07	1.6e-07	-0.0	5.92e-06	3.19e-06	1e-08	304.55608159	305.53851075	304.53900748	-0.00016361	-0.00052018	-0.00501658
0.49506	2505.42937	2e-08	7.4e-07	8.3e-07	1.6e-07	-0.0	5.92e-06	3.19e-06	1e-08	304.55303665	305.53562125	304.53594601	-0.0001637	-0.00052021	-0.00501419
0.49512	2505.53809	2e-08	7.4e-07	8.3e-07	1.6e-07	-0.0	5.92e-06	3.19e-06	1e-08	304.54998995	305.53273157	304.53288631	-0.00016359	-0.00059295	-0.0050118
0.49517	2505.64675	2e-08	7.4e-07	8.3e-07	1.6e-07	-0.0	5.92e-06	3.19e-06	1e-08	304.54694544	305.52943785	304.52987961	-0.00016333	-0.00054423	-0.00500943
0.49523	2505.75534	2e-08	7.4e-07	8.3e-07	1.6e-07	-0.0	5.92e-06	3.19e-06	1e-08	304.54390564	305.52641473	304.52683998	-0.00016351	-0.00052022	-0.00500702
0.49528	2505.86388	2e-08	7.4e-07	8.3e-07	1.6e-07	-0.0	5.92e-06	3.19e-06	1e-08	304.5408624	305.52352495	304.52378522	-0.0001633	-0.00055015	-0.00500465
0.49534	2505.97234	2e-08	7.4e-07	8.3e-07	1.6e-07	-0.0	5.92e-06	3.19e-06	1e-08	304.53782311	305.5204689	304.52075313	-0.00016336	-0.00057049	-0.00500226
0.49539	2506.08074	2e-08	7.4e-07	8.3e-07	1.6e-07	-0.0	5.92e-06	3.19e-06	1e-08	304.53478275	305.51729984	304.51773714	-0.00016304	-0.00053667	-0.00499989
0.49545	2506.18908	2e-08	7.4e-07	8.3e-07	1.6e-07	-0.0	5.92e-06	3.19e-06	1e-08	304.5317482	305.51431864	304.51469871	-0.00016314	-0.00052016	-0.00499749
0.50551	2524.90944	2e-08	7.4e-07	8.3e-07	1.6e-07	-0.0	5.92e-06	3.19e-06	1e-08	303.99963772	304.98322071	303.98341503	-0.00014924	-0.00051876	-0.00458035
0.50556	2525.00551	2e-08	7.4e-07	8.3e-07	1.6e-07	-0.0	5.92e-06	3.19e-06	1e-08	303.9968568	304.98033552	303.98065063	-0.00014931	-0.00051878	-0.00457816
0.50562	2525.10152	2e-08	7.4e-07	8.3e-07	1.6e-07	-0.0	5.92e-06	3.19e-06	1e-08	303.99407465	304.97745022	303.97788784	-0.00014924	-0.00048581	-0.00457598
0.50567	2525.19745	2e-08	7.4e-07	8.3e-07	1.6e-07	-0.0	5.92e-06	3.19e-06	1e-08	303.99129368	304.97474826	303.97510325	-0.00014909	-0.00049341	-0.00457381
0.50573	2525.29331	2e-08	7.4e-07	8.3e-07	1.6e-07	-0.0	5.92e-06	3.19e-06	1e-08	303.98851562	304.97200401	303.97232545	-0.00014891	-0.00048038	-0.00457164
0.50578	2525.38911	2e-08	7.4e-07	8.3e-07	1.6e-07	-0.0	5.92e-06	3.19e-06	1e-08	303.98574082	304.96933223	303.96953986	-0.00014897	-0.00051874	-0.00456945
0.50584	2525.48483	2e-08	7.4e-07	8.3e-07	1.6e-07	-0.0	5.92e-06	3.19e-06	1e-08	303.9829648	304.9664471	303.96678296	-0.00014888	-0.00051873	-0.00456727
0.50589	2525.58049	2e-08	7.4e-07	8.3e-07	1.6e-07	-0.0	5.92e-06	3.19e-06	1e-08	303.98019047	304.96356198	303.96402752	-0.00014884	-0.00045564	-0.0045651
0.50595	2525.67607	2e-08	7.4e-07	8.3e-07	1.6e-07	-0.0	5.92e-06	3.19e-06	1e-08	303.977417	304.96102776	303.96122901	-0.0001488	-0.00048519	-0.00456291
0.506	2525.77159	2e-08	7.4e-07	8.3e-07	1.6e-07	-0.0	5.92e-06	3.19e-06	1e-08	303.97464419	304.95832919	303.9584529	-0.00014866	-0.00051871	-0.00456075
0.50606	2525.86703	2e-08	7.4e-07	8.3e-07	1.6e-07	-0.0	5.92e-06	3.19e-06	1e-08	303.97187401	304.95544414	303.9557019	-0.00014869	-0.00051872	-0.00455857
0.50611	2525.96241	2e-08	7.4e-07	8.3e-07	1.6e-07	-0.0	5.92e-06	3.19e-06	1e-08	303.96910314	304.95255903	303.95295247	-0.00014846	-0.00051866	-0.00455641
0.50617	2526.05771	2e-08	7.4e-07	8.3e-07	1.6e-07	-0.0	5.92e-06	3.19e-06	1e-08	303.96633668	304.94967422	303.95020435	-0.00014842	-0.00046456	-0.00455424
0.50622	2526.15294	2e-08	7.4e-07	8.3e-07	1.6e-07	-0.0	5.92e-06	3.19e-06	1e-08	303.96357087	304.94709031	303.94741953	-0.00014828	-0.00047615	-0.00455208
0.50628	2526.24811	2e-08	7.4e-07	8.3e-07	1.6e-07	-0.0	5.92e-06	3.19e-06	1e-08	303.9608077	304.94444192	303.94464431	-0.00014832	-0.00051866	-0.0045499
0.50633	2526.3432	2e-08	7.4e-07	8.3e-07	1.6e-07	-0.0	5.92e-06	3.19e-06	1e-08	303.95804368	304.94155704	303.94190071	-0.00014821	-0.00051865	-0.00454774
0.50639	2526.43823	2e-08	7.4e-07	8.3e-07	1.6e-07	-0.0	5.92e-06	3.19e-06	1e-08	303.95528166	304.9386722	303.93915855	-0.00014817	-0.00046012	-0.00454557
0.50644	2526.53318	2e-08	7.4e-07	8.3e-07	1.6e-07	-0.0	5.92e-06	3.19e-06	1e-08	303.95252052	304.93611293	303.93637653	-0.00014811	-0.00048055	-0.0045434
0.5065	2526.62806	2e-08	7.4e-07	8.3e-07	1.6e-07	-0.0	5.92e-06	3.19e-06	1e-08	303.94976032	304.93343999	303.93361045	-0.00014797	-0.00051862	-0.00454125
0.51651	2542.6825	2e-08	7.4e-07	8.3e-07	1.6e-07	-0.0	5.92e-06	3.19e-06	1e-08	303.46872473	304.45316557	303.45328744	-0.00013573	-0.00051161	-0.00416409
0.51656	2542.76378	2e-08	7.4e-07	8.3e-07	1.6e-07	-0.0	5.92e-06	3.19e-06	1e-08	303.46619256	304.45031679	303.45080257	-0.0001356	-0.00042008	-0.00416211
0.51662	2542.84499	2e-08	7.4e-07	8.3e-07	1.6e-07	-0.0	5.92e-06	3.19e-06	1e-08	303.46366282	304.44797764	303.44825433	-0.00013555	-0.00042053	-0.00416013
0.51667	2542.92611	2e-08	7.4e-07	8.3e-07	1.6e-07	-0.0	5.92e-06	3.19e-06	1e-08	303.46113412	304.44563599	303.44570777	-0.00013547	-0.00051709	-0.00415814
0.51673	2543.00716	2e-08	7.4e-07	8.3e-07	1.6e-07	-0.0	5.92e-06	3.19e-06	1e-08	303.45860679	304.44275668	303.44323079	-0.00013535	-0.00042065	-0.00415616
0.51678	2543.08813	2e-08	7.4e-07	8.3e-07	1.6e-07	-0.0	5.92e-06	3.19e-06	1e-08	303.45608171	304.44041432	303.44068698	-0.0001353	-0.00042065	-0.00415419
0.51684	2543.16902	2e-08	7.4e-07	8.3e-07	1.6e-07	-0.0	5.92e-06	3.19e-06	1e-08	303.45355755	304.43807195	303.43814452	-0.00013523	-0.0005171	-0.0041522
0.51689	2543.24983	2e-08	7.4e-07	8.3e-07	1.6e-07	-0.0	5.92e-06	3.19e-06	1e-08	303.45103475	304.43519253	303.43567157	-0.00013512	-0.00042063	-0.00415023
0.51695	2543.33056	2e-08	7.4e-07	8.3e-07	1.6e-07	-0.0	5.92e-06	3.19e-06	1e-08	303.44851399	304.43285027	303.43313177	-0.00013507	-0.00042062	-0.00414826
0.517	2543.41122	2e-08	7.4e-07	8.3e-07	1.6e-07	-0.0	5.92e-06	3.19e-06	1e-08	303.4459941	304.43050802	303.43059332	-0.00013499	-0.00051706	-0.00414628
0.51706	2543.49179	2e-08	7.4e-07	8.3e-07	1.6e-07	-0.0	5.92e-06	3.19e-06	1e-08	303.44347561	304.42762874	303.42812436	-0.00013489	-0.0004206	-0.0041443
0.51711	2543.57229	2e-08	7.4e-07	8.3e-07	1.6e-07	-0.0	5.92e-06	3.19e-06	1e-08	303.44095899	304.42528662	303.42558857	-0.00013485	-0.00042059	-0.00414234
0.51717	2543.6527	2e-08	7.4e-07	8.3e-07	1.6e-07	-0.0	5.92e-06	3.19e-06	1e-08	303.43844319	304.42294451	303.42305413	-0.00013471	-0.00044996	-0.00414039
0.51722	2543.73304	2e-08	7.4e-07	8.3e-07	1.6e-07	-0.0	5.92e-06	3.19e-06	1e-08	303.43592998	304.42043885	303.42054172	-0.00013474	-0.00048272	-0.00413842
0.51728	2543.81329	2e-08	7.4e-07	8.3e-07	1.6e-07	-0.0	5.92e-06	3.19e-06	1e-08	303.43341616	304.41775076	303.41805386	-0.00013457	-0.00043279	-0.00413645
0.51733	2543.89347	2e-08	7.4e-07	8.3e-07	1.6e-07	-0.0	5.92e-06	3.19e-06	1e-08	303.43090552	304.41534069	303.41553201	-0.00013474	-0.0005043	-0.00413445
0.51739	2543.97357	2e-08	7.4e-07	8.3e-07	1.6e-07	-0.0	5.92e-06	3.19e-06	1e-08	303.42839175	304.41253238	303.41306221	-0.00013458	-0.00041916	-0.00413247
0.51744	2544.05358	2e-08	7.4e-07	8.3e-07	1.6e-07	-0.0	5.92e-06	3.19e-06	1e-08	303.42588083	304.41019818	303.41053354	-0.00013451	-0.0004202	-0.00413051
0.5175	2544.13352	2e-08	7.4e-07	8.3e-07	1.6e-07	-0.0	5.92e-06	3.19e-06	1e-08	303.42337114	304.40785818	303.40800695	-0.00013444	-0.00051688	-0.00412854
0.52751	2557.28998	2e-08	7.4e-07	8.3e-07	1.6e-07	-0.0	5.92e-06	3.19e-06	1e-08	302.98606823	303.97116515	302.97126307	-0.00012306	-0.00041836	-0.00378565
0.52756	2557.35421	2e-08	7.4e-07	8.3e-07	1.6e-07	-0.0	5.92e-06	3.19e-06	1e-08	302.98376998	303.96883311	302.96897075	-0.00012317	-0.00044573	-0.00378385
0.52762	2557.41834	2e-08	7.4e-07	8.3e-07	1.6e-07	-0.0	5.92e-06	3.19e-06	1e-08	302.98146966	303.96634847	302.96669912	-0.00012307	-0.00041523	-0.00378205
0.52767	2557.48239	2e-08	7.4e-07	8.3e-07	1.6e-07	-0.0	5.92e-06	3.19e-06	1e-08	302.97917132	303.96403385	302.96440714	-0.00012288	-0.00036488	-0.00378024
0.52773	2557.54634	2e-08	7.4e-07	8.3e-07	1.6e-07	-0.0	5.92e-06	3.19e-06	1e-08	302.97687651	303.96199986	302.96208073	-0.00012284	-0.00041753	-0.00377844
0.52778	2557.61019	2e-08	7.4e-07	8.3e-07	1.6e-07	-0.0	5.92e-06	3.19e-06	1e-08	302.97458236	303.95967242	302.95979276	-0.00012294	-0.00044759	-0.00377664
0.52784	2557.67395	2e-08	7.4e-07	8.3e-07	1.6e-07	-0.0	5.92e-06	3.19e-06	1e-08	302.9722863	303.95717737	302.95752738	-0.00012283	-0.00041541	-0.00377484
0.52789	2557.73762	2e-08	7.4e-07	8.3e-07	1.6e-07	-0.0	5.92e-06	3.19e-06	1e-08	302.96999235	303.95486168	302.95524045	-0.00012263	-0.00036261	-0.00377305
0.52795	2557.8012	2e-08	7.4e-07	8.3e-07	1.6e-07	-0.0	5.92e-06	3.19e-06	1e-08	302.96770203	303.95284031	302.95291735	-0.00012259	-0.00041748	-0.00377125
0.528	2557.86468	2e-08	7.4e-07	8.3e-07	1.6e-07	-0.0	5.92e-06	3.19e-06	1e-08	302.96541244	303.95051306	302.95063425	-0.00012269	-0.00045028	-0.00376945
0.52806	2557.92806	2e-08	7.4e-07	8.3e-07	1.6e-07	-0.0	5.92e-06	3.19e-06	1e-08	302.96312101	303.94800296	302.94837568	-0.00012257	-0.00041447	-0.00376766
0.52811	2557.99136	2e-08	7.4e-07	8.3e-07	1.6e-07	-0.0	5.92e-06	3.19e-06	1e-08	302.96083177	303.94569247	302.94609298	-0.00012238	-0.00036073	-0.00376586
0.52817	2558.05456	2e-08	7.4e-07	8.3e-07	1.6e-07	-0.0	5.92e-06	3.19e-06	1e-08	302.95854614	303.94368155	302.94377345	-0.0001225	-0.00045684	-0.00376407
0.52822	2558.11766	2e-08	7.4e-07	8.3e-07	1.6e-07	-0.0	5.92e-06	3.19e-06	1e-08	302.95625835	303.94113488	302.94152316	-0.00012222	-0.00036325	-0.00376227
0.52828	2558.18067	2e-08	7.4e-07	8.3e-07	1.6e-07	-0.0	5.92e-06	3.19e-06	1e-08	302.95397571	303.9391099	302.93920783	-0.00012226	-0.00042266	-0.00376048
0.52833	2558.24359	2e-08	7.4e-07	8.3e-07	1.6e-07	-0.0	5.92e-06	3.19e-06	1e-08	302.95169228	303.93675374	302.93693576	-0.00012228	-0.00041043	-0.00375869
0.52839	2558.30641	2e-08	7.4e-07	8.3e-07	1.6e-07	-0.0	5.92e-06	3.19e-06	1e-08	302.94940844	303.93446575	302.93465634	-0.00012216	-0.00040886	-0.0037569
0.52844	2558.36913	2e-08	7.4e-07	8.3e-07	1.6e-07	-0.0	5.92e-06	3.19e-06	1e-08	302.94712678	303.93218644	302.93237699	-0.00012219	-0.00040464	-0.00375511
0.5285	2558.43176	2e-08	7.4e-07	8.3e-07	1.6e-07	-0.0	5.92e-06	3.19e-06	1e-08	302.94484467	303.9299307	302.93009594	-0.00012201	-0.00041495	-0.00375332
0.53851	2568.12711	2e-08	7.4e-07	8.3e-07	1.6e-07	-0.0	5.92e-06	3.19e-06	1e-08	302.54741097	303.53289868	302.53298646	-0.00011167	-0.00040637	-0.00344146
0.53856	2568.17017	2e-08	7.4e-07	8.3e-07	1.6e-07	-0.0	5.92e-06	3.19e-06	1e-08	302.54532353	303.53063126	302.53092082	-0.00011174	-0.00036755	-0.0034398
0.53862	2568.21311	2e-08	7.4e-07	8.3e-07	1.6e-07	-0.0	5.92e-06	3.19e-06	1e-08	302.54323478	303.52858043	302.52882896	-0.00011167	-0.00036689	-0.00343815
0.53867	2568.25592	2e-08	7.4e-07	8.3e-07	1.6e-07	-0.0	5.92e-06	3.19e-06	1e-08	302.54114723	303.52653328	302.52673776	-0.0001116	-0.00036623	-0.00343652
0.53873	2568.2986	2e-08	7.4e-07	8.3e-07	1.6e-07	-0.0	5.92e-06	3.19e-06	1e-08	302.53906097	303.52448981	302.5246472	-0.00011139	-0.00040503	-0.00343495
0.53878	2568.34117	2e-08	7.4e-07	8.3e-07	1.6e-07	-0.0	5.92e-06	3.19e-06	1e-08	302.53697859	303.52222981	302.52258502	-0.00011143	-0.00033157	-0.00343329
0.53884	2568.38361	2e-08	7.4e-07	8.3e-07	1.6e-07	-0.0	5.92e-06	3.19e-06	1e-08	302.53489559	303.52037971	302.52047213	-0.00011139	-0.00040364	-0.00343163
0.53889	2568.42592	2e-08	7.4e-07	8.3e-07	1.6e-07	-0.0	5.92e-06	3.19e-06	1e-08	302.53281322	303.51812746	302.51841131	-0.00011144	-0.00036337	-0.00342998
0.53895	2568.46811	2e-08	7.4e-07	8.3e-07	1.6e-07	-0.0	5.92e-06	3.19e-06	1e-08	302.5307299	303.51609986	302.51632324	-0.00011137	-0.00036273	-0.00342834
0.539	2568.51018	2e-08	7.4e-07	8.3e-07	1.6e-07	-0.0	5.92e-06	3.19e-06	1e-08	302.52864788	303.51407586	302.51423582	-0.0001113	-0.00036208	-0.00342672
0.53906	2568.55211	2e-08	7.4e-07	8.3e-07	1.6e-07	-0.0	5.92e-06	3.19e-06	1e-08	302.52656729	303.51205545	302.51214904	-0.00011116	-0.00036143	-0.00342513
0.53911	2568.59393	2e-08	7.4e-07	8.3e-07	1.6e-07	-0.0	5.92e-06	3.19e-06	1e-08	302.52448925	303.51003867	302.51006283	-0.00011108	-0.00037338	-0.00342349
0.53917	2568.63562	2e-08	7.4e-07	8.3e-07	1.6e-07	-0.0	5.92e-06	3.19e-06	1e-08	302.52241264	303.50795519	302.50798616	-0.00011095	-0.00040219	-0.00342189
0.53922	2568.67718	2e-08	7.4e-07	8.3e-07	1.6e-07	-0.0	5.92e-06	3.19e-06	1e-08	302.52033854	303.50571096	302.50593089	-0.00011103	-0.00037172	-0.00342024
0.53928	2568.71861	2e-08	7.4e-07	8.3e-07	1.6e-07	-0.0	5.92e-06	3.19e-06	1e-08	302.51826294	303.50363673	302.50385531	-0.00011089	-0.00039605	-0.00341863
0.53933	2568.75992	2e-08	7.4e-07	8.3e-07	1.6e-07	-0.0	5.92e-06	3.19e-06	1e-08	302.5161899	303.50142674	302.50179795	-0.00011093	-0.00033257	-0.00341697
0.53939	2568.8011	2e-08	7.4e-07	8.3e-07	1.6e-07	-0.0	5.92e-06	3.19e-06	1e-08	302.51411617	303.49957097	302.49969694	-0.00011085	-0.00043579	-0.00341538
0.53944	2568.84216	2e-08	7.4e-07	8.3e-07	1.6e-07	-0.0	5.92e-06	3.19e-06	1e-08	302.51204378	303.49713923	302.49766994	-0.00011076	-0.00033132	-0.00341372
0.5395	2568.88308	2e-08	7.4e-07	8.3e-07	1.6e-07	-0.0	5.92e-06	3.19e-06	1e-08	302.50997305	303.49529038	302.49557023	-0.00011082	-0.00035792	-0.0034121
0.54951	2573.71974	2e-08	7.4e-07	8.3e-07	1.6e-07	-0.0	5.92e-06	3.19e-06	1e-08	302.15080316	303.13544897	302.13428401	-9.737e-05	-0.00021384	-0.00312875
0.54956	2573.72575	2e-08	7.4e-07	8.3e-07	1.6e-07	-0.0	5.92e-06	3.19e-06	1e-08	302.14898129	303.13425475	302.13229318	-9.806e-05	-0.00060414	-0.00312713
0.54962	2573.73127	2e-08	7.4e-07	8.3e-07	1.6e-07	-0.0	5.92e-06	3.19e-06	1e-08	302.14714657	303.13088081	302.13057977	-9.673e-05	-0.00053844	-0.0031257
0.54967	2573.73629	2e-08	7.4e-07	8.3e-07	1.6e-07	-0.0	5.92e-06	3.19e-06	1e-08	302.14533677	303.12787376	302.12882	-9.529e-05	-0.00026008	-0.00312425
0.54973	2573.74075	2e-08	7.4e-07	8.3e-07	1.6e-07	-0.0	5.92e-06	3.19e-06	1e-08	302.14355389	303.12642125	302.12686356	-9.429e-05	-0.00062732	-0.00312274
0.54978	2573.74462	2e-08	7.4e-07	8.3e-07	1.6e-07	-0.0	5.92e-06	3.19e-06	1e-08	302.14178969	303.12291778	302.12516696	-9.215e-05	-0.00020803	-0.00312131
0.54984	2573.74781	2e-08	7.4e-07	8.3e-07	1.6e-07	-0.0	5.92e-06	3.19e-06	1e-08	302.14006545	303.12175594	302.1231736	-9.014e-05	-0.00021136	-0.00311974
0.54989	2573.75022	2e-08	7.4e-07	8.3e-07	1.6e-07	-0.0	5.92e-06	3.19e-06	1e-08	302.13837893	303.12057549	302.12118228	-8.447e-05	-0.00024102	-0.00311818
0.54995	2573.75155	2e-08	7.4e-07	8.3e-07	1.6e-07	-0.0	5.92e-06	3.19e-06	1e-08	302.1367985	303.11922945	302.11920901	-6.695e-05	-0.00042809	-0.00311657
0.55	2573.752	2e-08	7.4e-07	8.3e-07	1.6e-07	-0.0	5.92e-06	3.19e-06	1e-08	302.13554587	303.11683863	302.11735668	7.36226764	-5.12787078	39.09673305
