# Supplementary material for: Dataset for the simulated biomass pyrolysis in rotary kilns with varying particle residence time distributions
Source: Data Brief. 2021 Nov 23;39:107603. doi: 10.1016/j.dib.2021.107603 (PMC8633881; doi:10.1016/j.dib.2021.107603)
Supplement: Supplementary Data S1 — Supplementary Raw Research Data. This is open data under the CC BY license http://creativecommons.org/licenses/by/4.0/ [file mmc1.zip › supplementary/10/logFiles/log_Pe100]

l,m	Tau,s	F_w,kg/s	F_is,kg/s	F_c,kg/s	F_rt,kg/s	F_w_wet,kg/s	F_it,kg/s	F_g,kg/s	F_H2O_g,kg/s	T_b,K	T_g,K	T_w,K	q_bed,kW/m	q_gas,kW/m	q_loss,kW/m
5e-05	0.19977	0.0	0.0	0.0	0.0	1.087e-05	0.0	0.0	0.0	358.13501753	726.85473623	815.42747692	18.99139112	0.42349294	-0.40059662
0.00011	0.59931	0.0	0.0	0.0	0.0	1.087e-05	0.0	0.0	0.0	409.07044139	786.10808317	801.42619454	16.5508815	-0.04478839	-0.39047345
0.00016	0.99882	1e-08	0.0	0.0	0.0	1.087e-05	0.0	0.0	0.0	452.37892455	779.85336447	789.48736735	14.3922102	-0.06809839	-0.38172136
0.00022	1.39832	5e-08	0.0	0.0	0.0	1.082e-05	0.0	0.0	0.0	489.27186264	770.28202162	779.0964752	12.49862313	-0.05955253	-0.37409747
0.00027	1.79779	2.4e-07	0.0	0.0	0.0	1.063e-05	0.0	0.0	0.0	520.75222847	761.71093027	770.04290809	10.84276597	-0.04891178	-0.3674556
0.00033	2.19724	7.9e-07	0.0	0.0	0.0	1.008e-05	0.0	0.0	0.0	547.63214998	754.23094536	762.156516	9.39884928	-0.03778249	-0.3616701
0.00038	2.59667	1.98e-06	0.0	0.0	0.0	8.89e-06	0.0	0.0	0.0	570.57671001	747.68890052	755.28659511	8.1431301	-0.0261843	-0.35662933
0.00044	2.99608	3.94e-06	0.0	0.0	0.0	6.93e-06	0.0	0.0	0.0	590.1547158	741.91428807	749.29931072	7.05272908	-0.01303848	-0.35223432
0.00049	3.39547	6.34e-06	0.0	0.0	0.0	4.52e-06	0.0	0.0	1e-08	606.88184788	736.64408155	744.07630202	6.10497432	0.00453354	-0.34839774
0.0105	75.7276	3e-08	9.2e-07	6.4e-07	4e-07	0.0	5.92e-06	2.95e-06	1e-08	676.18311335	678.78033647	674.97470412	-0.02909482	-0.04577426	-0.29588854
0.01056	76.12306	3e-08	9.2e-07	6.4e-07	4e-07	-0.0	5.92e-06	2.96e-06	1e-08	676.02325529	678.6270089	674.81853551	-0.02898873	-0.04578247	-0.2957659
0.01061	76.51851	3e-08	9.2e-07	6.4e-07	4e-07	-0.0	5.92e-06	2.96e-06	1e-08	675.86343373	678.47367767	674.66238441	-0.02888331	-0.04579037	-0.29564325
0.01067	76.91393	3e-08	9.2e-07	6.4e-07	3.9e-07	-0.0	5.92e-06	2.96e-06	1e-08	675.70364932	678.32034318	674.50625106	-0.02877855	-0.04579795	-0.2955206
0.01072	77.30933	3e-08	9.2e-07	6.5e-07	3.9e-07	-0.0	5.92e-06	2.96e-06	1e-08	675.54390264	678.16700583	674.35013571	-0.02867448	-0.04580522	-0.29539796
0.01078	77.70471	3e-08	9.1e-07	6.5e-07	3.9e-07	-0.0	5.92e-06	2.97e-06	1e-08	675.38419427	678.01366601	674.19403862	-0.02857109	-0.04581218	-0.29527533
0.01083	78.10007	3e-08	9.1e-07	6.5e-07	3.8e-07	-0.0	5.92e-06	2.97e-06	1e-08	675.22452478	677.86032412	674.03796004	-0.0284684	-0.04581883	-0.29515271
0.01089	78.4954	3e-08	9.1e-07	6.5e-07	3.8e-07	-0.0	5.92e-06	2.97e-06	1e-08	675.06489469	677.7069806	673.88190024	-0.02836642	-0.04582517	-0.29503012
0.01094	78.89072	2e-08	9.1e-07	6.5e-07	3.8e-07	-0.0	5.92e-06	2.98e-06	1e-08	674.90530451	677.55363584	673.72585948	-0.02826514	-0.04583121	-0.29490755
0.011	79.28601	2e-08	9.1e-07	6.6e-07	3.8e-07	-0.0	5.92e-06	2.98e-06	1e-08	674.74575473	677.40029027	673.56983804	-0.02816458	-0.04583695	-0.29478501
0.01105	79.68128	2e-08	9.1e-07	6.6e-07	3.7e-07	0.0	5.92e-06	2.98e-06	1e-08	674.58624582	677.24694431	673.41383617	-0.02806473	-0.04584238	-0.29466251
0.01111	80.07653	2e-08	9e-07	6.6e-07	3.7e-07	0.0	5.92e-06	2.98e-06	1e-08	674.42677823	677.09359839	673.25785415	-0.02796562	-0.04584752	-0.29454006
0.01116	80.47176	2e-08	9e-07	6.6e-07	3.7e-07	0.0	5.92e-06	2.99e-06	1e-08	674.26735239	676.94025295	673.10189226	-0.02786703	-0.04585237	-0.29441739
0.01122	80.86696	2e-08	9e-07	6.6e-07	3.7e-07	0.0	5.92e-06	2.99e-06	1e-08	674.10796878	676.7869084	672.94595081	-0.02776919	-0.04585693	-0.2942948
0.01127	81.26215	2e-08	9e-07	6.6e-07	3.6e-07	0.0	5.92e-06	2.99e-06	1e-08	673.94862779	676.6335652	672.79003006	-0.02767224	-0.04586119	-0.29417245
0.01133	81.65731	2e-08	9e-07	6.7e-07	3.6e-07	-0.0	5.92e-06	2.99e-06	1e-08	673.78932975	676.48022378	672.63413028	-0.02757602	-0.04586517	-0.29405016
0.01138	82.05246	2e-08	9e-07	6.7e-07	3.6e-07	-0.0	5.92e-06	3e-06	1e-08	673.63007501	676.32688457	672.47825172	-0.02748013	-0.04586887	-0.2939274
0.01144	82.44758	2e-08	9e-07	6.7e-07	3.6e-07	-0.0	5.92e-06	3e-06	1e-08	673.47086413	676.17354802	672.32239477	-0.02738526	-0.04587228	-0.29380506
0.01149	82.84267	2e-08	8.9e-07	6.7e-07	3.5e-07	0.0	5.92e-06	3e-06	1e-08	673.3116973	676.02021456	672.16655963	-0.02729124	-0.0458754	-0.29368294
0.0215	154.39041	0.0	7.5e-07	8.2e-07	1.5e-07	0.0	5.93e-06	3.2e-06	1e-08	645.19923605	648.51872169	644.39647811	-0.01789931	-0.04381141	-0.27186165
0.02156	154.78155	0.0	7.5e-07	8.2e-07	1.5e-07	-0.0	5.93e-06	3.2e-06	1e-08	645.04967019	648.37113509	644.24798903	-0.01787258	-0.04379326	-0.27174693
0.02161	155.17266	0.0	7.5e-07	8.2e-07	1.5e-07	0.0	5.93e-06	3.2e-06	1e-08	644.90015982	648.22359468	644.09954929	-0.01784549	-0.04377473	-0.27163009
0.02167	155.56375	0.0	7.5e-07	8.2e-07	1.5e-07	-0.0	5.93e-06	3.2e-06	1e-08	644.75070495	648.07610141	643.95115988	-0.01781885	-0.04375639	-0.27151465
0.02172	155.95482	0.0	7.5e-07	8.2e-07	1.5e-07	0.0	5.93e-06	3.2e-06	1e-08	644.60130618	647.92865481	643.80282025	-0.01779178	-0.04373762	-0.27139675
0.02178	156.34586	0.0	7.5e-07	8.2e-07	1.5e-07	-0.0	5.93e-06	3.21e-06	1e-08	644.45196377	647.78125596	643.65453154	-0.01776518	-0.04371905	-0.27128036
0.02183	156.73689	0.0	7.5e-07	8.2e-07	1.5e-07	0.0	5.93e-06	3.21e-06	1e-08	644.30267768	647.63390434	643.50629316	-0.01773785	-0.04369985	-0.27116021
0.02189	157.12789	0.0	7.5e-07	8.2e-07	1.5e-07	-0.0	5.93e-06	3.21e-06	1e-08	644.15344912	647.48660156	643.3581068	-0.01771184	-0.04368144	-0.27104524
0.02194	157.51887	0.0	7.5e-07	8.2e-07	1.5e-07	-0.0	5.93e-06	3.21e-06	1e-08	644.004276	647.33934561	643.20997027	-0.01768597	-0.04366302	-0.27093042
0.022	157.90983	0.0	7.5e-07	8.3e-07	1.5e-07	0.0	5.93e-06	3.21e-06	1e-08	643.85515841	647.1921365	643.06188359	-0.01766012	-0.04364449	-0.2708151
0.02205	158.30077	0.0	7.5e-07	8.3e-07	1.5e-07	-0.0	5.93e-06	3.21e-06	1e-08	643.70609586	647.04497454	642.91384703	-0.01763404	-0.04362567	-0.27069825
0.02211	158.69168	0.0	7.5e-07	8.3e-07	1.5e-07	0.0	5.93e-06	3.21e-06	1e-08	643.55709034	646.89786041	642.76586131	-0.01760836	-0.04360702	-0.2705826
0.02216	159.08257	0.0	7.5e-07	8.3e-07	1.5e-07	-0.0	5.93e-06	3.21e-06	1e-08	643.40813989	646.75079373	642.61792598	-0.01758258	-0.04358818	-0.27046603
0.02222	159.47345	0.0	7.5e-07	8.3e-07	1.5e-07	0.0	5.93e-06	3.21e-06	1e-08	643.25924608	646.60377495	642.4700415	-0.01755692	-0.0435693	-0.27034942
0.02227	159.8643	0.0	7.4e-07	8.3e-07	1.5e-07	-0.0	5.93e-06	3.21e-06	1e-08	643.11040824	646.45680416	642.32220794	-0.01753171	-0.04355063	-0.27023429
0.02233	160.25512	0.0	7.4e-07	8.3e-07	1.5e-07	0.0	5.93e-06	3.21e-06	1e-08	642.9616263	646.30988084	642.17442472	-0.01750554	-0.04353113	-0.27011423
0.02238	160.64593	0.0	7.4e-07	8.3e-07	1.5e-07	-0.0	5.93e-06	3.21e-06	1e-08	642.81290196	646.16300711	642.02669405	-0.0174805	-0.04351235	-0.26999885
0.02244	161.03672	0.0	7.4e-07	8.3e-07	1.5e-07	0.0	5.93e-06	3.21e-06	1e-08	642.66423357	646.01618111	641.87901396	-0.01745557	-0.04349354	-0.26988343
0.02249	161.42748	0.0	7.4e-07	8.3e-07	1.5e-07	0.0	5.93e-06	3.21e-06	1e-08	642.5156209	645.86940294	641.73138451	-0.01743076	-0.0434747	-0.26976804
0.0325	232.18203	0.0	7.1e-07	8.6e-07	1.1e-07	-0.0	5.93e-06	3.25e-06	1e-08	616.39634594	619.99554459	615.7355495	-0.01422959	-0.03983562	-0.24932845
0.03256	232.56878	0.0	7.1e-07	8.6e-07	1.1e-07	0.0	5.93e-06	3.25e-06	1e-08	616.25789311	619.8581145	615.5975798	-0.01421759	-0.03981665	-0.24922675
0.03261	232.95551	0.0	7.1e-07	8.6e-07	1.1e-07	0.0	5.93e-06	3.25e-06	1e-08	616.11949085	619.72073337	615.45966008	-0.01420448	-0.03979596	-0.24911581
0.03267	233.34222	0.0	7.1e-07	8.6e-07	1.1e-07	-0.0	5.93e-06	3.25e-06	1e-08	615.98114455	619.58340565	615.32179487	-0.01419162	-0.03977557	-0.24900659
0.03272	233.7289	0.0	7.1e-07	8.6e-07	1.1e-07	-0.0	5.93e-06	3.25e-06	1e-08	615.84285353	619.44613056	615.18398334	-0.01417935	-0.03975611	-0.2489023
0.03278	234.11557	0.0	7.1e-07	8.6e-07	1.1e-07	0.0	5.93e-06	3.25e-06	1e-08	615.70461517	619.30890571	615.04622309	-0.0141659	-0.03973465	-0.24878737
0.03283	234.50221	0.0	7.1e-07	8.6e-07	1.1e-07	0.0	5.93e-06	3.25e-06	1e-08	615.56643425	619.17173628	614.90851937	-0.01415425	-0.03971608	-0.24868791
0.03289	234.88883	0.0	7.1e-07	8.6e-07	1.1e-07	-0.0	5.93e-06	3.25e-06	1e-08	615.42830355	619.03461479	614.77086458	-0.01414039	-0.0396939	-0.24856916
0.03294	235.27543	0.0	7.1e-07	8.6e-07	1.1e-07	0.0	5.93e-06	3.25e-06	1e-08	615.29023291	618.89755061	614.63326823	-0.01412914	-0.03967587	-0.24847265
0.033	235.66201	0.0	7.1e-07	8.6e-07	1e-07	0.0	5.93e-06	3.25e-06	1e-08	615.15221098	618.76053298	614.49571938	-0.01411514	-0.03965334	-0.24835206
0.03305	236.04856	0.0	7.1e-07	8.6e-07	1e-07	-0.0	5.93e-06	3.25e-06	1e-08	615.01424947	618.62357359	614.35822992	-0.01410404	-0.03963548	-0.24825651
0.03311	236.43509	0.0	7.1e-07	8.6e-07	1e-07	-0.0	5.93e-06	3.25e-06	1e-08	614.87633621	618.48666033	614.22078752	-0.01409012	-0.03961298	-0.24813616
0.03316	236.8216	0.0	7.1e-07	8.6e-07	1e-07	-0.0	5.93e-06	3.25e-06	1e-08	614.73848385	618.34980522	614.08340442	-0.01407894	-0.03959491	-0.24803949
0.03322	237.20809	0.0	7.1e-07	8.6e-07	1e-07	0.0	5.93e-06	3.25e-06	1e-08	614.60068034	618.21299682	613.94606896	-0.01406537	-0.03957285	-0.24792156
0.03327	237.59456	0.0	7.1e-07	8.6e-07	1e-07	0.0	5.93e-06	3.25e-06	1e-08	614.4629359	618.07624544	613.80879165	-0.01405385	-0.03955415	-0.24782159
0.03333	237.981	0.0	7.1e-07	8.6e-07	1e-07	-0.0	5.93e-06	3.25e-06	1e-08	614.32524197	617.9395424	613.67156363	-0.01404087	-0.03953296	-0.24770836
0.03338	238.36742	0.0	7.1e-07	8.6e-07	1e-07	-0.0	5.93e-06	3.25e-06	1e-08	614.18760537	617.80289416	613.53439147	-0.01402876	-0.03951322	-0.2476028
0.03344	238.75382	0.0	7.1e-07	8.6e-07	1e-07	0.0	5.93e-06	3.25e-06	1e-08	614.05002226	617.66629698	613.39727138	-0.01401666	-0.03949335	-0.24749668
0.03349	239.1402	0.0	7.1e-07	8.6e-07	1e-07	0.0	5.93e-06	3.25e-06	1e-08	613.91249217	617.5297512	613.26020369	-0.01400368	-0.03947209	-0.24738313
0.0435	309.0925	0.0	7e-07	8.7e-07	9e-08	-0.0	5.93e-06	3.26e-06	1e-08	589.77334743	593.54082329	589.19086757	-0.01213119	-0.03588714	-0.2284073
0.04356	309.47482	0.0	7e-07	8.7e-07	9e-08	-0.0	5.93e-06	3.26e-06	1e-08	589.64556025	593.41373405	589.06340779	-0.0121264	-0.03587679	-0.22835262
0.04361	309.85712	0.0	7e-07	8.7e-07	9e-08	-0.0	5.93e-06	3.26e-06	1e-08	589.51780125	593.28667237	588.93597594	-0.01211528	-0.03585257	-0.22822478
0.04367	310.2394	0.0	7e-07	8.7e-07	9e-08	-0.0	5.93e-06	3.26e-06	1e-08	589.39010792	593.15967515	588.80860945	-0.01210555	-0.03583141	-0.22811306
0.04372	310.62165	0.0	7e-07	8.7e-07	9e-08	-0.0	5.93e-06	3.26e-06	1e-08	589.26247196	593.03273426	588.68130008	-0.01209975	-0.03581879	-0.22804642
0.04378	311.00388	0.0	7e-07	8.7e-07	9e-08	-0.0	5.93e-06	3.26e-06	1e-08	589.13487022	592.90582697	588.55402477	-0.01209395	-0.03580617	-0.22797979
0.04383	311.38609	0.0	7e-07	8.7e-07	9e-08	-0.0	5.93e-06	3.26e-06	1e-08	589.00730272	592.77895328	588.42678353	-0.01208815	-0.03579355	-0.22791315
0.04389	311.76828	0.0	7e-07	8.7e-07	9e-08	-0.0	5.93e-06	3.26e-06	1e-08	588.87976944	592.65211318	588.29957637	-0.01208039	-0.03577694	-0.22782538
0.04394	312.15045	0.0	7e-07	8.7e-07	9e-08	-0.0	5.93e-06	3.26e-06	1e-08	588.75228292	592.52531733	588.172414	-0.01207211	-0.03575897	-0.22773048
0.044	312.53259	0.0	7e-07	8.7e-07	9e-08	-0.0	5.93e-06	3.26e-06	1e-08	588.62484557	592.39856932	588.04530014	-0.01206356	-0.03574029	-0.22763177
0.04405	312.91471	0.0	7e-07	8.7e-07	9e-08	-0.0	5.93e-06	3.26e-06	1e-08	588.49745894	592.2718711	587.91823678	-0.01205488	-0.03572145	-0.22753228
0.04411	313.29681	0.0	7e-07	8.7e-07	9e-08	0.0	5.93e-06	3.26e-06	1e-08	588.37012445	592.14522307	587.79122428	-0.0120463	-0.03570272	-0.22743333
0.04416	313.67888	0.0	7e-07	8.7e-07	9e-08	0.0	5.93e-06	3.26e-06	1e-08	588.24284114	592.01862495	587.66426239	-0.0120377	-0.03568386	-0.22733371
0.04422	314.06094	0.0	7e-07	8.7e-07	9e-08	0.0	5.93e-06	3.26e-06	1e-08	588.11560888	591.8920771	587.53735149	-0.01202912	-0.03566505	-0.22723438
0.04427	314.44297	0.0	7e-07	8.7e-07	9e-08	0.0	5.93e-06	3.26e-06	1e-08	587.98842738	591.76557937	587.41049143	-0.01202057	-0.03564621	-0.22713484
0.04433	314.82498	0.0	7e-07	8.7e-07	9e-08	0.0	5.93e-06	3.26e-06	1e-08	587.86129605	591.63913189	587.28368234	-0.01201197	-0.03562737	-0.22703529
0.04438	315.20697	0.0	7e-07	8.7e-07	9e-08	0.0	5.93e-06	3.26e-06	1e-08	587.73421626	591.51273465	587.1569242	-0.01200238	-0.0356063	-0.226924
0.04444	315.58893	0.0	7e-07	8.7e-07	9e-08	0.0	5.93e-06	3.26e-06	1e-08	587.60719368	591.38639359	587.03022304	-0.0119905	-0.03558025	-0.22678641
0.04449	315.97087	0.0	7e-07	8.7e-07	9e-08	0.0	5.93e-06	3.26e-06	1e-08	587.48024261	591.26012202	586.9035923	-0.01197553	-0.03554728	-0.22661222
0.05455	385.48945	0.0	7e-07	8.7e-07	9e-08	0.0	5.93e-06	3.27e-06	1e-08	565.09150314	568.9792808	564.56806463	-0.0105761	-0.03226869	-0.20919816
0.05461	385.86727	0.0	7e-07	8.7e-07	9e-08	0.0	5.93e-06	3.27e-06	1e-08	564.97369623	568.86197907	564.45052216	-0.01056931	-0.03225144	-0.20910586
0.05466	386.24506	0.0	7e-07	8.7e-07	9e-08	0.0	5.93e-06	3.27e-06	1e-08	564.8559353	568.74472481	564.33302792	-0.01056246	-0.03223419	-0.20901357
0.05472	386.62283	0.0	7e-07	8.7e-07	9e-08	0.0	5.93e-06	3.27e-06	1e-08	564.738221	568.62751803	564.21558186	-0.01055533	-0.03221696	-0.20892136
0.05477	387.00058	0.0	7e-07	8.7e-07	9e-08	0.0	5.93e-06	3.27e-06	1e-08	564.62055672	568.51035867	564.09818374	-0.01054843	-0.03219975	-0.20882924
0.05483	387.37831	0.0	7e-07	8.7e-07	9e-08	0.0	5.93e-06	3.27e-06	1e-08	564.50293998	568.39324672	563.98083368	-0.01054162	-0.03218255	-0.20873718
0.05488	387.75601	0.0	7e-07	8.7e-07	9e-08	0.0	5.93e-06	3.27e-06	1e-08	564.38536975	568.27618214	563.86353171	-0.0105347	-0.03216533	-0.20864504
0.05494	388.13369	0.0	7e-07	8.7e-07	9e-08	-0.0	5.93e-06	3.27e-06	1e-08	564.26784723	568.15916497	563.74627778	-0.01052778	-0.03214812	-0.2085529
0.05499	388.51135	0.0	7e-07	8.7e-07	9e-08	-0.0	5.93e-06	3.27e-06	1e-08	564.1503724	568.04219521	563.62907191	-0.01052071	-0.03213092	-0.20846082
0.05505	388.88898	0.0	7e-07	8.7e-07	9e-08	-0.0	5.93e-06	3.27e-06	1e-08	564.03294711	567.92527282	563.51191395	-0.01051347	-0.03211374	-0.20836882
0.0551	389.2666	0.0	7e-07	8.7e-07	9e-08	-0.0	5.93e-06	3.27e-06	1e-08	563.91557348	567.80839778	563.39480374	-0.01050662	-0.03209656	-0.20827686
0.05516	389.64419	0.0	7e-07	8.7e-07	9e-08	-0.0	5.93e-06	3.27e-06	1e-08	563.79824698	567.69157006	563.27774154	-0.01049983	-0.03207939	-0.20818492
0.05521	390.02176	0.0	7e-07	8.7e-07	9e-08	-0.0	5.93e-06	3.27e-06	1e-08	563.68096705	567.57478967	563.16072736	-0.01049263	-0.03206228	-0.20809322
0.05527	390.3993	0.0	7e-07	8.7e-07	9e-08	-0.0	5.93e-06	3.27e-06	1e-08	563.56373866	567.45805649	563.04376081	-0.01048565	-0.03204513	-0.20800136
0.05532	390.77682	0.0	7e-07	8.7e-07	9e-08	-0.0	5.93e-06	3.27e-06	1e-08	563.44655911	567.3413706	562.92684211	-0.01047867	-0.03202799	-0.2079095
0.05538	391.15432	0.0	7e-07	8.7e-07	9e-08	0.0	5.93e-06	3.27e-06	1e-08	563.32942841	567.22473199	562.80997127	-0.01047169	-0.03201084	-0.20781765
0.05543	391.5318	0.0	7e-07	8.7e-07	9e-08	0.0	5.93e-06	3.27e-06	1e-08	563.21234655	567.10814067	562.69314828	-0.0104652	-0.03199371	-0.20772592
0.05549	391.90926	0.0	7e-07	8.7e-07	9e-08	0.0	5.93e-06	3.27e-06	1e-08	563.09530812	566.99159659	562.57637342	-0.01045863	-0.03197659	-0.20763418
0.06555	460.60217	0.0	7e-07	8.7e-07	9e-08	0.0	5.93e-06	3.27e-06	1e-08	542.46891167	546.44282589	541.99553949	-0.00929316	-0.02898887	-0.19147337
0.06561	460.97545	0.0	7e-07	8.7e-07	9e-08	0.0	5.93e-06	3.27e-06	1e-08	542.36042386	546.33470327	541.88729708	-0.00927582	-0.02897344	-0.19138851
0.06566	461.3487	0.0	7e-07	8.7e-07	9e-08	0.0	5.93e-06	3.27e-06	1e-08	542.25211479	546.22662451	541.77909149	-0.00926685	-0.02895792	-0.19130353
0.06572	461.72194	0.0	7e-07	8.7e-07	9e-08	0.0	5.93e-06	3.27e-06	1e-08	542.14388652	546.11858994	541.67092863	-0.00925788	-0.0289424	-0.19121856
0.06577	462.09515	0.0	7e-07	8.7e-07	9e-08	0.0	5.93e-06	3.27e-06	1e-08	542.03573904	546.01059956	541.56280852	-0.00925892	-0.0289268	-0.19113361
0.06583	462.46834	0.0	7e-07	8.7e-07	9e-08	0.0	5.93e-06	3.27e-06	1e-08	541.92755553	545.90265369	541.45473813	-0.00927128	-0.02891111	-0.1910487
0.06588	462.8415	0.0	7e-07	8.7e-07	9e-08	0.0	5.93e-06	3.27e-06	1e-08	541.81920359	545.7947527	541.34672539	-0.00925602	-0.02889568	-0.19096391
0.06594	463.21464	0.0	7e-07	8.7e-07	9e-08	0.0	5.93e-06	3.27e-06	1e-08	541.71100626	545.6868956	541.23875088	-0.00925208	-0.02888017	-0.19087915
0.06599	463.58776	0.0	7e-07	8.7e-07	9e-08	0.0	5.93e-06	3.27e-06	1e-08	541.6028312	545.57908276	541.13082251	-0.00925527	-0.02886461	-0.19079446
0.06605	463.96086	0.0	7e-07	8.7e-07	9e-08	0.0	5.93e-06	3.27e-06	1e-08	541.49459509	545.47131439	541.02294524	-0.00925233	-0.02884909	-0.19070971
0.0661	464.33393	0.0	7e-07	8.7e-07	9e-08	0.0	5.93e-06	3.27e-06	1e-08	541.38636956	545.36359031	540.91511481	-0.00924939	-0.02883357	-0.19062496
0.06616	464.70699	0.0	7e-07	8.7e-07	9e-08	0.0	5.93e-06	3.27e-06	1e-08	541.27815463	545.25591053	540.80733122	-0.00922952	-0.02881822	-0.19054034
0.06621	465.08001	0.0	7e-07	8.7e-07	9e-08	0.0	5.93e-06	3.27e-06	1e-08	541.17014849	545.1482744	540.69958254	-0.00921533	-0.02880283	-0.19045573
0.06627	465.45302	0.0	7e-07	8.7e-07	9e-08	0.0	5.93e-06	3.27e-06	1e-08	541.06228466	545.04068213	540.59187274	-0.00921816	-0.0287873	-0.19037114
0.06632	465.826	0.0	7e-07	8.7e-07	9e-08	0.0	5.93e-06	3.27e-06	1e-08	540.95436404	544.93313428	540.48421374	-0.00920474	-0.02877194	-0.19028671
0.06638	466.19896	0.0	7e-07	8.7e-07	9e-08	0.0	5.93e-06	3.27e-06	1e-08	540.8465771	544.82563021	540.37659405	-0.0091939	-0.02875656	-0.19020224
0.06643	466.5719	0.0	7e-07	8.7e-07	9e-08	0.0	5.93e-06	3.27e-06	1e-08	540.73889351	544.71817005	540.26901553	-0.00918543	-0.02874114	-0.19011774
0.06649	466.94481	0.0	7e-07	8.7e-07	9e-08	0.0	5.93e-06	3.27e-06	1e-08	540.63128556	544.61075387	540.16147983	-0.00917835	-0.02872572	-0.19003324
0.07655	534.80211	0.0	7e-07	8.7e-07	8e-08	0.0	5.93e-06	3.27e-06	1e-08	521.64929298	525.67935779	521.21962433	-0.00820743	-0.02603775	-0.17515945
0.07661	535.1708	0.0	7e-07	8.7e-07	8e-08	0.0	5.93e-06	3.27e-06	1e-08	521.54935708	525.57978557	521.12005669	-0.008205	-0.02602373	-0.17508119
0.07666	535.53946	0.0	7e-07	8.7e-07	8e-08	0.0	5.93e-06	3.27e-06	1e-08	521.44943052	525.48025468	521.02053273	-0.00818465	-0.02600991	-0.17500307
0.07672	535.9081	0.0	7e-07	8.7e-07	8e-08	0.0	5.93e-06	3.27e-06	1e-08	521.34973175	525.38076444	520.92103983	-0.00817355	-0.02599601	-0.17492494
0.07677	536.27672	0.0	7e-07	8.7e-07	8e-08	0.0	5.93e-06	3.27e-06	1e-08	521.25014801	525.28131516	520.82158447	-0.00817707	-0.02598198	-0.17484683
0.07683	536.64532	0.0	7e-07	8.7e-07	8e-08	0.0	5.93e-06	3.27e-06	1e-08	521.15050135	525.18190734	520.72217687	-0.00816384	-0.02596813	-0.17476888
0.07688	537.01389	0.0	7e-07	8.7e-07	8e-08	0.0	5.93e-06	3.27e-06	1e-08	521.05099606	525.08254033	520.62280522	-0.008154	-0.02595425	-0.17469088
0.07694	537.38244	0.0	7e-07	8.7e-07	8e-08	0.0	5.93e-06	3.27e-06	1e-08	520.95159074	524.98321427	520.52347192	-0.00814625	-0.02594034	-0.17461285
0.07699	537.75096	0.0	7e-07	8.7e-07	8e-08	0.0	5.93e-06	3.27e-06	1e-08	520.85225987	524.88392924	520.42417844	-0.00814066	-0.02592641	-0.17453483
0.07705	538.11947	0.0	7e-07	8.7e-07	8e-08	0.0	5.93e-06	3.27e-06	1e-08	520.75297713	524.78468532	520.32492631	-0.00815222	-0.02591235	-0.17445687
0.0771	538.48795	0.0	7e-07	8.7e-07	8e-08	0.0	5.93e-06	3.27e-06	1e-08	520.65353352	524.68548307	520.22572748	-0.00814895	-0.02589842	-0.17437896
0.07716	538.8564	0.0	7e-07	8.7e-07	8e-08	0.0	5.93e-06	3.27e-06	1e-08	520.55410976	524.58632195	520.12657156	-0.00813602	-0.0258846	-0.17430111
0.07721	539.22484	0.0	7e-07	8.7e-07	8e-08	0.0	5.93e-06	3.27e-06	1e-08	520.45482388	524.48720161	520.02745175	-0.00814263	-0.02587063	-0.17422337
0.07727	539.59325	0.0	7e-07	8.7e-07	8e-08	0.0	5.93e-06	3.27e-06	1e-08	520.35543746	524.38812266	519.92838167	-0.00814032	-0.02585672	-0.17414556
0.07732	539.96163	0.0	7e-07	8.7e-07	8e-08	0.0	5.93e-06	3.27e-06	1e-08	520.25605927	524.28908483	519.82935511	-0.00813802	-0.02584281	-0.17406774
0.07738	540.33	0.0	7e-07	8.7e-07	8e-08	0.0	5.93e-06	3.27e-06	1e-08	520.15668932	524.19008813	519.73037207	-0.00813019	-0.02582896	-0.17398997
0.07743	540.69834	0.0	7e-07	8.7e-07	8e-08	0.0	5.93e-06	3.27e-06	1e-08	520.05739509	524.09113234	519.63142867	-0.00810843	-0.02581526	-0.1739123
0.07749	541.06666	0.0	7e-07	8.7e-07	8e-08	0.0	5.93e-06	3.27e-06	1e-08	519.95834673	523.99221693	519.53251509	-0.00810694	-0.02580137	-0.17383462
0.08755	608.07808	0.0	7e-07	8.7e-07	8e-08	0.0	5.93e-06	3.27e-06	1e-08	502.50634664	506.56505463	502.11594563	-0.00725357	-0.02338933	-0.16015866
0.08761	608.44212	0.0	7e-07	8.7e-07	8e-08	0.0	5.93e-06	3.27e-06	1e-08	502.41453685	506.47342551	502.02443199	-0.00725176	-0.02337678	-0.16008678
0.08766	608.80613	0.0	7e-07	8.7e-07	8e-08	0.0	5.93e-06	3.27e-06	1e-08	502.32273291	506.38183474	501.93295899	-0.00724994	-0.02336422	-0.16001489
0.08772	609.17013	0.0	7e-07	8.7e-07	8e-08	0.0	5.93e-06	3.27e-06	1e-08	502.23093483	506.2902823	501.84152663	-0.00724041	-0.02335175	-0.15994307
0.08777	609.53409	0.0	7e-07	8.7e-07	8e-08	0.0	5.93e-06	3.27e-06	1e-08	502.13924036	506.19876792	501.75012948	-0.00722075	-0.02333938	-0.15987132
0.08783	609.89804	0.0	7e-07	8.7e-07	8e-08	0.0	5.93e-06	3.27e-06	1e-08	502.0477778	506.10729118	501.65876038	-0.00722384	-0.02332681	-0.15979957
0.08788	610.26196	0.0	7e-07	8.7e-07	8e-08	0.0	5.93e-06	3.27e-06	1e-08	501.95625912	506.01585289	501.56743529	-0.00721793	-0.02331433	-0.15972789
0.08794	610.62586	0.0	7e-07	8.7e-07	8e-08	0.0	5.93e-06	3.27e-06	1e-08	501.86479839	505.92445271	501.47614785	-0.00720548	-0.02330193	-0.15965629
0.08799	610.98974	0.0	7e-07	8.7e-07	8e-08	0.0	5.93e-06	3.27e-06	1e-08	501.77347839	505.83309035	501.38489345	-0.00719849	-0.02328947	-0.15958462
0.08805	611.35359	0.0	7e-07	8.7e-07	8e-08	0.0	5.93e-06	3.27e-06	1e-08	501.68223007	505.74176606	501.29367594	-0.00719149	-0.02327701	-0.15951295
0.0881	611.71742	0.0	7e-07	8.7e-07	8e-08	0.0	5.93e-06	3.27e-06	1e-08	501.59105341	505.65047982	501.20249532	-0.00719938	-0.02326442	-0.15944132
0.08816	612.08122	0.0	7e-07	8.7e-07	8e-08	0.0	5.93e-06	3.27e-06	1e-08	501.49975983	505.55923214	501.111362	-0.00720317	-0.02325188	-0.15936973
0.08821	612.445	0.0	7e-07	8.7e-07	8e-08	0.0	5.93e-06	3.27e-06	1e-08	501.40840127	505.46802287	501.02027308	-0.00719042	-0.02323951	-0.15929822
0.08827	612.80876	0.0	7e-07	8.7e-07	8e-08	0.0	5.93e-06	3.27e-06	1e-08	501.31718748	505.37685137	500.92921693	-0.00719304	-0.02322701	-0.15922678
0.08832	613.1725	0.0	7e-07	8.7e-07	8e-08	0.0	5.93e-06	3.27e-06	1e-08	501.22592365	505.28571816	500.83820428	-0.00719366	-0.02321453	-0.15915532
0.08838	613.53621	0.0	7e-07	8.7e-07	8e-08	0.0	5.93e-06	3.27e-06	1e-08	501.13463509	505.19462318	500.74723374	-0.00719187	-0.02320207	-0.15908385
0.08843	613.8999	0.0	7e-07	8.7e-07	8e-08	0.0	5.93e-06	3.27e-06	1e-08	501.0433524	505.10356635	500.65630363	-0.00718754	-0.02318963	-0.15901239
0.08849	614.26356	0.0	7e-07	8.7e-07	8e-08	0.0	5.93e-06	3.27e-06	1e-08	500.95210771	505.01254757	500.56541217	-0.00716737	-0.02317735	-0.15894104
0.09855	680.41851	0.0	7e-07	8.7e-07	8e-08	0.0	5.93e-06	3.27e-06	1e-08	484.92012138	488.98151281	484.56540269	-0.00643024	-0.02101546	-0.14637738
0.09861	680.77784	0.0	7e-07	8.7e-07	8e-08	0.0	5.93e-06	3.27e-06	1e-08	484.83576124	488.8972506	484.48136758	-0.00642888	-0.0210042	-0.14631133
0.09866	681.13715	0.0	7e-07	8.7e-07	8e-08	0.0	5.93e-06	3.27e-06	1e-08	484.75140438	488.81302395	484.39737024	-0.00641046	-0.02099312	-0.1462454
0.09872	681.49644	0.0	7e-07	8.7e-07	8e-08	0.0	5.93e-06	3.27e-06	1e-08	484.66727471	488.72883218	484.31339862	-0.00640226	-0.02098194	-0.14617945
0.09877	681.8557	0.0	7e-07	8.7e-07	8e-08	0.0	5.93e-06	3.27e-06	1e-08	484.58323809	488.64467568	484.22945991	-0.00640606	-0.02097066	-0.14611352
0.09883	682.21493	0.0	7e-07	8.7e-07	8e-08	0.0	5.93e-06	3.27e-06	1e-08	484.49913717	488.56055486	484.1455625	-0.00639293	-0.02095957	-0.14604775
0.09888	682.57415	0.0	7e-07	8.7e-07	8e-08	0.0	5.93e-06	3.27e-06	1e-08	484.41519414	488.47646904	484.06169445	-0.00638594	-0.0209484	-0.14598191
0.09894	682.93334	0.0	7e-07	8.7e-07	8e-08	0.0	5.93e-06	3.27e-06	1e-08	484.33132842	488.39241847	483.9778601	-0.0063796	-0.02093723	-0.14591605
0.09899	683.2925	0.0	7e-07	8.7e-07	8e-08	0.0	5.93e-06	3.27e-06	1e-08	484.24753153	488.30840319	483.8940599	-0.00637886	-0.02092601	-0.14585021
0.09905	683.65164	0.0	7e-07	8.7e-07	8e-08	0.0	5.93e-06	3.27e-06	1e-08	484.16372984	488.22442338	483.81029778	-0.00638991	-0.0209147	-0.14578441
0.0991	684.01076	0.0	7e-07	8.7e-07	8e-08	0.0	5.93e-06	3.27e-06	1e-08	484.07976873	488.14047946	483.72658196	-0.00638111	-0.02090357	-0.14571868
0.09916	684.36986	0.0	7e-07	8.7e-07	8e-08	0.0	5.93e-06	3.27e-06	1e-08	483.99590882	488.05657067	483.64289851	-0.00637696	-0.02089242	-0.14565299
0.09921	684.72893	0.0	7e-07	8.7e-07	8e-08	0.0	5.93e-06	3.27e-06	1e-08	483.91208899	487.97269716	483.55925065	-0.00638125	-0.0208812	-0.14558736
0.09927	685.08798	0.0	7e-07	8.7e-07	8e-08	0.0	5.93e-06	3.27e-06	1e-08	483.82819839	487.88885921	483.47564429	-0.00637992	-0.02087002	-0.14552167
0.09932	685.447	0.0	7e-07	8.7e-07	8e-08	0.0	5.93e-06	3.27e-06	1e-08	483.74431092	487.80505664	483.39207549	-0.00637859	-0.02085884	-0.14545599
0.09938	685.806	0.0	7e-07	8.7e-07	8e-08	0.0	5.93e-06	3.27e-06	1e-08	483.66042656	487.72128945	483.30854426	-0.00636344	-0.02084781	-0.14539041
0.09943	686.16498	0.0	7e-07	8.7e-07	8e-08	0.0	5.93e-06	3.27e-06	1e-08	483.57672707	487.63755709	483.22504086	-0.00635164	-0.02083674	-0.14532484
0.09949	686.52393	0.0	7e-07	8.7e-07	8e-08	0.0	5.93e-06	3.27e-06	1e-08	483.49316829	487.55385968	483.14156765	-0.00635576	-0.02082554	-0.14525928
0.10955	751.81146	0.0	7e-07	8.7e-07	8e-08	0.0	5.93e-06	3.27e-06	1e-08	468.77729665	472.81664137	468.45488644	-0.00569973	-0.01888935	-0.13372687
0.1096	752.16603	0.0	7e-07	8.7e-07	8e-08	0.0	5.93e-06	3.27e-06	1e-08	468.69999357	472.73920152	468.37777153	-0.00568663	-0.0188794	-0.13366642
0.10966	752.52056	0.0	7e-07	8.7e-07	8e-08	0.0	5.93e-06	3.27e-06	1e-08	468.62285579	472.66179407	468.30068305	-0.00568086	-0.01886938	-0.13360589
0.10971	752.87508	0.0	7e-07	8.7e-07	8e-08	0.0	5.93e-06	3.27e-06	1e-08	468.54578402	472.58441933	468.22362618	-0.00567508	-0.01885935	-0.13354535
0.10977	753.22957	0.0	7e-07	8.7e-07	8e-08	0.0	5.93e-06	3.27e-06	1e-08	468.46877825	472.50707728	468.14660092	-0.00567655	-0.01884927	-0.13348484
0.10982	753.58404	0.0	7e-07	8.7e-07	8e-08	0.0	5.93e-06	3.27e-06	1e-08	468.39174023	472.4297682	468.06961232	-0.00568673	-0.01883911	-0.13342435
0.10988	753.93848	0.0	7e-07	8.7e-07	8e-08	0.0	5.93e-06	3.27e-06	1e-08	468.31455181	472.35249237	467.99266648	-0.00567608	-0.01882915	-0.13336395
0.10993	754.2929	0.0	7e-07	8.7e-07	8e-08	0.0	5.93e-06	3.27e-06	1e-08	468.23749559	472.27524901	467.91574877	-0.00567542	-0.01881912	-0.13330358
0.10999	754.6473	0.0	7e-07	8.7e-07	8e-08	0.0	5.93e-06	3.27e-06	1e-08	468.16043606	472.19803845	467.83886615	-0.00567873	-0.01880905	-0.13324324
0.11004	755.00167	0.0	7e-07	8.7e-07	8e-08	0.0	5.93e-06	3.27e-06	1e-08	468.08331945	472.12086084	467.76202139	-0.00567778	-0.01879902	-0.13318286
0.1101	755.35602	0.0	7e-07	8.7e-07	8e-08	0.0	5.93e-06	3.27e-06	1e-08	468.00620349	472.04371602	467.68521153	-0.00567631	-0.01878899	-0.13312249
0.11015	755.71034	0.0	7e-07	8.7e-07	8e-08	0.0	5.93e-06	3.27e-06	1e-08	467.9290951	471.96660398	467.60843621	-0.00565878	-0.01877912	-0.13306223
0.11021	756.06464	0.0	7e-07	8.7e-07	8e-08	0.0	5.93e-06	3.27e-06	1e-08	467.85221258	471.88952409	467.5316841	-0.00565267	-0.01876916	-0.13300196
0.11026	756.41892	0.0	7e-07	8.7e-07	8e-08	0.0	5.93e-06	3.27e-06	1e-08	467.77540085	471.81247676	467.45496322	-0.00565591	-0.01875911	-0.1329417
0.11032	756.77317	0.0	7e-07	8.7e-07	8e-08	0.0	5.93e-06	3.27e-06	1e-08	467.69853288	471.73546232	467.37828011	-0.00564298	-0.01874924	-0.13288159
0.11037	757.1274	0.0	7e-07	8.7e-07	8e-08	0.0	5.93e-06	3.27e-06	1e-08	467.62182846	471.65848012	467.30162336	-0.00563724	-0.01873928	-0.13282139
0.11043	757.4816	0.0	7e-07	8.7e-07	8e-08	0.0	5.93e-06	3.27e-06	1e-08	467.54518987	471.58153047	467.22499805	-0.0056315	-0.01872933	-0.1327612
0.11048	757.83578	0.0	7e-07	8.7e-07	8e-08	0.0	5.93e-06	3.27e-06	1e-08	467.46861709	471.50461334	467.14840418	-0.00563342	-0.01871931	-0.13270102
0.12055	822.24458	0.0	7e-07	8.7e-07	8e-08	0.0	5.93e-06	3.27e-06	1e-08	453.97127924	457.96486284	453.67745594	-0.00506305	-0.01698572	-0.12212324
0.1206	822.59431	0.0	7e-07	8.7e-07	8e-08	0.0	5.93e-06	3.27e-06	1e-08	453.90046499	457.89373395	453.60674502	-0.00506878	-0.01697666	-0.12206777
0.12066	822.94402	0.0	7e-07	8.7e-07	8e-08	0.0	5.93e-06	3.27e-06	1e-08	453.82956009	457.82263567	453.53607094	-0.00506855	-0.01696764	-0.12201226
0.12071	823.2937	0.0	7e-07	8.7e-07	8e-08	0.0	5.93e-06	3.27e-06	1e-08	453.75864796	457.75156781	453.46542954	-0.00506791	-0.01695862	-0.12195675
0.12077	823.64336	0.0	7e-07	8.7e-07	8e-08	0.0	5.93e-06	3.27e-06	1e-08	453.68773425	457.68053036	453.39482055	-0.00506063	-0.01694967	-0.12190128
0.12082	823.993	0.0	7e-07	8.7e-07	8e-08	0.0	5.93e-06	3.27e-06	1e-08	453.61691192	457.60952304	453.32423928	-0.00504462	-0.01694081	-0.12184587
0.12088	824.34261	0.0	7e-07	8.7e-07	8e-08	0.0	5.93e-06	3.27e-06	1e-08	453.54630315	457.53854552	453.25367958	-0.00504859	-0.01693177	-0.12179047
0.12093	824.69219	0.0	7e-07	8.7e-07	8e-08	0.0	5.93e-06	3.27e-06	1e-08	453.47562847	457.46759852	453.18315546	-0.00504288	-0.01692283	-0.12173512
0.12099	825.04176	0.0	7e-07	8.7e-07	8e-08	0.0	5.93e-06	3.27e-06	1e-08	453.40502331	457.39668165	453.11266009	-0.00503371	-0.01691393	-0.12167982
0.12104	825.3913	0.0	7e-07	8.7e-07	8e-08	0.0	5.93e-06	3.27e-06	1e-08	453.3345361	457.32579478	453.04219102	-0.00502845	-0.01690499	-0.12162447
0.1211	825.74081	0.0	7e-07	8.7e-07	8e-08	0.0	5.93e-06	3.27e-06	1e-08	453.26411208	457.25493805	452.97175104	-0.00502429	-0.01689604	-0.12156913
0.12115	826.0903	0.0	7e-07	8.7e-07	8e-08	0.0	5.93e-06	3.27e-06	1e-08	453.19373599	457.18411152	452.90134089	-0.00503504	-0.01688697	-0.12151382
0.12121	826.43976	0.0	7e-07	8.7e-07	8e-08	0.0	5.93e-06	3.27e-06	1e-08	453.12319891	457.1133157	452.830971	-0.00503347	-0.01687801	-0.12145855
0.12126	826.7892	0.0	7e-07	8.7e-07	8e-08	0.0	5.93e-06	3.27e-06	1e-08	453.05267353	457.04255014	452.76063273	-0.00502552	-0.01686912	-0.12140333
0.12132	827.13862	0.0	7e-07	8.7e-07	8e-08	0.0	5.93e-06	3.27e-06	1e-08	452.98224905	456.97181456	452.69032158	-0.00503132	-0.01686012	-0.12134817
0.12137	827.48801	0.0	7e-07	8.7e-07	8e-08	0.0	5.93e-06	3.27e-06	1e-08	452.91173306	456.90110945	452.62004714	-0.0050307	-0.01685116	-0.12129297
0.12143	827.83738	0.0	7e-07	8.7e-07	8e-08	0.0	5.93e-06	3.27e-06	1e-08	452.84121534	456.83043458	452.54980494	-0.00503009	-0.01684221	-0.12123777
0.12148	828.18672	0.0	7e-07	8.7e-07	8e-08	0.0	5.93e-06	3.27e-06	1e-08	452.7706959	456.75978997	452.47959499	-0.00501989	-0.01683335	-0.12118263
0.13155	891.70507	0.0	7e-07	8.7e-07	8e-08	0.0	5.93e-06	3.27e-06	1e-08	440.39976289	444.32708457	440.13245485	-0.00450204	-0.01528152	-0.1114874
0.1316	892.04991	0.0	7e-07	8.7e-07	8e-08	0.0	5.93e-06	3.27e-06	1e-08	440.33497693	444.26178714	440.06765846	-0.0044972	-0.01527348	-0.1114365
0.13166	892.39472	0.0	7e-07	8.7e-07	8e-08	0.0	5.93e-06	3.27e-06	1e-08	440.27025167	444.19651765	440.00288895	-0.00450118	-0.01526536	-0.11138562
0.13171	892.73951	0.0	7e-07	8.7e-07	8e-08	0.0	5.93e-06	3.27e-06	1e-08	440.20546028	444.13127641	439.93815247	-0.00450867	-0.01525723	-0.11133476
0.13177	893.08427	0.0	7e-07	8.7e-07	8e-08	0.0	5.93e-06	3.27e-06	1e-08	440.14055229	444.06606353	439.87345146	-0.00449918	-0.01524924	-0.11128397
0.13182	893.42901	0.0	7e-07	8.7e-07	8e-08	0.0	5.93e-06	3.27e-06	1e-08	440.075772	444.00087837	439.808774	-0.00450155	-0.01524117	-0.11123322
0.13188	893.77372	0.0	7e-07	8.7e-07	8e-08	0.0	5.93e-06	3.27e-06	1e-08	440.01094881	443.93572133	439.74412837	-0.0045036	-0.0152331	-0.11118246
0.13193	894.11841	0.0	7e-07	8.7e-07	8e-08	0.0	5.93e-06	3.27e-06	1e-08	439.94608726	443.87059241	439.67951435	-0.00450325	-0.01522505	-0.11113169
0.13199	894.46308	0.0	7e-07	8.7e-07	8e-08	0.0	5.93e-06	3.27e-06	1e-08	439.88122194	443.80549153	439.61493026	-0.00449936	-0.01521703	-0.11108094
0.13204	894.80772	0.0	7e-07	8.7e-07	8e-08	0.0	5.93e-06	3.27e-06	1e-08	439.81640378	443.74041854	439.55037361	-0.00448351	-0.01520912	-0.11103027
0.1321	895.15233	0.0	7e-07	8.7e-07	8e-08	0.0	5.93e-06	3.27e-06	1e-08	439.75180504	443.67537297	439.48583599	-0.00448405	-0.01520108	-0.11097959
0.13215	895.49692	0.0	7e-07	8.7e-07	8e-08	0.0	5.93e-06	3.27e-06	1e-08	439.68718982	443.61035543	439.42132887	-0.00448219	-0.01519306	-0.11092895
0.13221	895.84149	0.0	7e-07	8.7e-07	8e-08	0.0	5.93e-06	3.27e-06	1e-08	439.62259252	443.5453658	439.35685055	-0.00447258	-0.01518512	-0.11087838
0.13226	896.18603	0.0	7e-07	8.7e-07	8e-08	0.0	5.93e-06	3.27e-06	1e-08	439.558125	443.48040377	439.29239557	-0.00446777	-0.01517714	-0.11082776
0.13232	896.53054	0.0	7e-07	8.7e-07	8e-08	0.0	5.93e-06	3.27e-06	1e-08	439.49371802	443.41546954	439.22796731	-0.00446296	-0.01516915	-0.11077714
0.13237	896.87503	0.0	7e-07	8.7e-07	8e-08	0.0	5.93e-06	3.27e-06	1e-08	439.42937158	443.3505631	439.16356577	-0.00447273	-0.01516105	-0.11072656
0.13243	897.2195	0.0	7e-07	8.7e-07	8e-08	0.0	5.93e-06	3.27e-06	1e-08	439.3648756	443.28568498	439.09920116	-0.00447374	-0.01515302	-0.110676
0.13248	897.56394	0.0	7e-07	8.7e-07	8e-08	0.0	5.93e-06	3.27e-06	1e-08	439.30035623	443.22083483	439.03486732	-0.00446492	-0.01514509	-0.11062549
0.14255	960.17971	0.0	7e-07	8.7e-07	8e-08	0.0	5.93e-06	3.27e-06	1e-08	427.96870495	431.81054759	427.72521921	-0.00402513	-0.01375552	-0.10174485
0.1426	960.51958	0.0	7e-07	8.7e-07	8e-08	0.0	5.93e-06	3.27e-06	1e-08	427.9092386	431.75063415	427.66589154	-0.00401684	-0.01374837	-0.10169832
0.14266	960.85943	0.0	7e-07	8.7e-07	8e-08	0.0	5.93e-06	3.27e-06	1e-08	427.84988721	431.6907463	427.60658583	-0.00401085	-0.01374119	-0.10165177
0.14271	961.19925	0.0	7e-07	8.7e-07	8e-08	0.0	5.93e-06	3.27e-06	1e-08	427.79061681	431.63088413	427.54730371	-0.00400641	-0.013734	-0.1016052
0.14277	961.53905	0.0	7e-07	8.7e-07	8e-08	0.0	5.93e-06	3.27e-06	1e-08	427.73140461	431.57104773	427.48804627	-0.00400705	-0.01372677	-0.10155865
0.14282	961.87882	0.0	7e-07	8.7e-07	8e-08	0.0	5.93e-06	3.27e-06	1e-08	427.67217538	431.51123725	427.42881707	-0.00401737	-0.01371946	-0.10151211
0.14288	962.21857	0.0	7e-07	8.7e-07	8e-08	0.0	5.93e-06	3.27e-06	1e-08	427.61278626	431.45145305	427.36962288	-0.00400915	-0.01371232	-0.10146565
0.14293	962.5583	0.0	7e-07	8.7e-07	8e-08	0.0	5.93e-06	3.27e-06	1e-08	427.55351124	431.39169442	427.31045066	-0.00400911	-0.01370511	-0.1014192
0.14299	962.898	0.0	7e-07	8.7e-07	8e-08	0.0	5.93e-06	3.27e-06	1e-08	427.49422921	431.33196164	427.25130615	-0.00401265	-0.01369788	-0.10137278
0.14304	963.23767	0.0	7e-07	8.7e-07	8e-08	0.0	5.93e-06	3.27e-06	1e-08	427.43488742	431.27225483	427.19219183	-0.00401254	-0.01369068	-0.10132633
0.1431	963.57732	0.0	7e-07	8.7e-07	8e-08	0.0	5.93e-06	3.27e-06	1e-08	427.37553986	431.21257387	427.13310516	-0.00401088	-0.01368349	-0.1012799
0.14315	963.91694	0.0	7e-07	8.7e-07	8e-08	0.0	5.93e-06	3.27e-06	1e-08	427.3162094	431.1529187	427.07404504	-0.0039959	-0.01367642	-0.10123354
0.14321	964.25654	0.0	7e-07	8.7e-07	8e-08	0.0	5.93e-06	3.27e-06	1e-08	427.25709303	431.09328879	427.01500211	-0.00399372	-0.01366925	-0.10118717
0.14326	964.59611	0.0	7e-07	8.7e-07	8e-08	0.0	5.93e-06	3.27e-06	1e-08	427.19800141	431.03368462	426.95598533	-0.00399455	-0.01366206	-0.10114084
0.14332	964.93566	0.0	7e-07	8.7e-07	8e-08	0.0	5.93e-06	3.27e-06	1e-08	427.13889018	430.97410628	426.89699679	-0.00398483	-0.01365497	-0.10109458
0.14337	965.27518	0.0	7e-07	8.7e-07	8e-08	0.0	5.93e-06	3.27e-06	1e-08	427.07991536	430.91455333	426.83802906	-0.00398041	-0.01364783	-0.10104827
0.14343	965.61468	0.0	7e-07	8.7e-07	8e-08	0.0	5.93e-06	3.27e-06	1e-08	427.0209986	430.85502602	426.77908587	-0.00397598	-0.01364069	-0.10100197
0.14348	965.95416	0.0	7e-07	8.7e-07	8e-08	0.0	5.93e-06	3.27e-06	1e-08	426.96213988	430.79552432	426.72016724	-0.00398359	-0.01363345	-0.10095568
0.15354	1027.65475	0.0	7e-07	8.7e-07	8e-08	0.0	5.93e-06	3.27e-06	1e-08	416.59189739	420.33162983	416.37011647	-0.00359349	-0.01237529	-0.09273699
0.1536	1027.98959	0.0	7e-07	8.7e-07	8e-08	0.0	5.93e-06	3.27e-06	1e-08	416.53749134	420.27673251	416.31587336	-0.00359349	-0.01237529	-0.09273699
0.15365	1028.3244	0.0	7e-07	8.7e-07	8e-08	0.0	5.93e-06	3.27e-06	1e-08	416.48308529	420.22183518	416.26163025	-0.00359073	-0.01237304	-0.09272204
0.15371	1028.65919	0.0	7e-07	8.7e-07	8e-08	0.0	5.93e-06	3.27e-06	1e-08	416.42871882	420.16694613	416.20739417	-0.00358209	-0.01236601	-0.09267521
0.15376	1028.99395	0.0	7e-07	8.7e-07	8e-08	0.0	5.93e-06	3.27e-06	1e-08	416.3744763	420.11208299	416.15318009	-0.00357684	-0.01236174	-0.09264682
0.15382	1029.32869	0.0	7e-07	8.7e-07	8e-08	0.0	5.93e-06	3.27e-06	1e-08	416.32030895	420.05723555	416.09897935	-0.00358013	-0.01235572	-0.09260734
0.15387	1029.66341	0.0	7e-07	8.7e-07	8e-08	0.0	5.93e-06	3.27e-06	1e-08	416.26608594	420.00241037	416.04480458	-0.00358468	-0.01234944	-0.09256624
0.15393	1029.99809	0.0	7e-07	8.7e-07	8e-08	0.0	5.93e-06	3.27e-06	1e-08	416.21178798	419.9476084	415.99065762	-0.00358658	-0.01234362	-0.09252802
0.15398	1030.33276	0.0	7e-07	8.7e-07	8e-08	0.0	5.93e-06	3.27e-06	1e-08	416.15745566	419.89282792	415.93653491	-0.00358613	-0.01233655	-0.09248139
0.15404	1030.66739	0.0	7e-07	8.7e-07	8e-08	0.0	5.93e-06	3.27e-06	1e-08	416.10312319	419.83807356	415.88243983	-0.00358728	-0.01233033	-0.09244048
0.15409	1031.002	0.0	7e-07	8.7e-07	8e-08	0.0	5.93e-06	3.27e-06	1e-08	416.04876728	419.78334218	415.82837007	-0.00358842	-0.01232412	-0.09239957
0.15415	1031.33659	0.0	7e-07	8.7e-07	8e-08	0.0	5.93e-06	3.27e-06	1e-08	415.99438795	419.72863377	415.77432563	-0.00358957	-0.0123179	-0.09235866
0.1542	1031.67115	0.0	7e-07	8.7e-07	8e-08	0.0	5.93e-06	3.27e-06	1e-08	415.9399852	419.67394834	415.72030651	-0.00358503	-0.01231168	-0.09231745
0.15426	1032.00569	0.0	7e-07	8.7e-07	8e-08	0.0	5.93e-06	3.27e-06	1e-08	415.88564511	419.61928584	415.66630891	-0.00355297	-0.01230546	-0.09227476
0.15431	1032.3402	0.0	7e-07	8.7e-07	8e-08	0.0	5.93e-06	3.27e-06	1e-08	415.83178465	419.56464612	415.61231444	-0.00353637	-0.01229925	-0.09223289
0.15437	1032.67468	0.0	7e-07	8.7e-07	8e-08	0.0	5.93e-06	3.27e-06	1e-08	415.77816961	419.51002926	415.55833342	-0.00352488	-0.01229297	-0.09219092
0.15442	1033.00914	0.0	7e-07	8.7e-07	8e-08	0.0	5.93e-06	3.27e-06	1e-08	415.72472251	419.45543552	415.50436951	-0.0035351	-0.01228645	-0.09214846
0.15448	1033.34358	0.0	7e-07	8.7e-07	8e-08	0.0	5.93e-06	3.27e-06	1e-08	415.67111433	419.40086596	415.45043821	-0.00353294	-0.01228007	-0.09210628
0.16454	1094.11586	0.0	7e-07	8.7e-07	8e-08	0.0	5.93e-06	3.27e-06	1e-08	406.18619462	409.80813945	405.98265351	-0.00320225	-0.01116535	-0.08467109
0.1646	1094.4456	0.0	7e-07	8.7e-07	8e-08	0.0	5.93e-06	3.27e-06	1e-08	406.1366293	409.7577653	405.93297825	-0.00320326	-0.01115958	-0.08463242
0.16465	1094.77531	0.0	7e-07	8.7e-07	8e-08	0.0	5.93e-06	3.27e-06	1e-08	406.08704307	409.70741301	405.88332696	-0.00320256	-0.01115385	-0.08459389
0.16471	1095.10499	0.0	7e-07	8.7e-07	8e-08	0.0	5.93e-06	3.27e-06	1e-08	406.03746243	409.65708243	405.83369835	-0.00323525	-0.01114178	-0.08451446
0.16476	1095.43464	0.0	7e-07	8.7e-07	8e-08	0.0	5.93e-06	3.27e-06	1e-08	405.98736493	409.60679784	405.78414043	-0.00322509	-0.01113799	-0.08448844
0.16482	1095.76427	0.0	7e-07	8.7e-07	8e-08	0.0	5.93e-06	3.27e-06	1e-08	405.93742112	409.55652757	405.73459104	-0.00320423	-0.01113239	-0.08444967
0.16487	1096.09388	0.0	7e-07	8.7e-07	8e-08	0.0	5.93e-06	3.27e-06	1e-08	405.88779501	409.50627843	405.68505035	-0.00321157	-0.01112065	-0.08437109
0.16493	1096.42346	0.0	7e-07	8.7e-07	8e-08	0.0	5.93e-06	3.27e-06	1e-08	405.83804456	409.45607391	405.63556207	-0.00321351	-0.01111754	-0.08435029
0.16498	1096.75301	0.0	7e-07	8.7e-07	8e-08	0.0	5.93e-06	3.27e-06	1e-08	405.78826119	409.4058812	405.58608766	-0.00320949	-0.01111585	-0.08433871
0.16504	1097.08254	0.0	7e-07	8.7e-07	8e-08	0.0	5.93e-06	3.27e-06	1e-08	405.7385385	409.35569488	405.53661739	-0.00319648	-0.01111037	-0.08430126
0.16509	1097.41204	0.0	7e-07	8.7e-07	8e-08	0.0	5.93e-06	3.27e-06	1e-08	405.68901213	409.30552926	405.48716053	-0.00319995	-0.01110325	-0.08425356
0.16515	1097.74152	0.0	7e-07	8.7e-07	8e-08	0.0	5.93e-06	3.27e-06	1e-08	405.63942551	409.2553907	405.43773479	-0.00319659	-0.01108124	-0.08410541
0.1652	1098.07097	0.0	7e-07	8.7e-07	8e-08	0.0	5.93e-06	3.27e-06	1e-08	405.58987089	409.20533575	405.38839581	-0.00319514	-0.01107216	-0.08404424
0.16526	1098.40039	0.0	7e-07	8.7e-07	8e-08	0.0	5.93e-06	3.27e-06	1e-08	405.54033038	409.15531532	405.33909261	-0.00319514	-0.01107216	-0.08404424
0.16531	1098.72979	0.0	7e-07	8.7e-07	8e-08	0.0	5.93e-06	3.27e-06	1e-08	405.49078987	409.10529488	405.2897894	-0.00319514	-0.01107216	-0.08404424
0.16537	1099.05916	0.0	7e-07	8.7e-07	8e-08	0.0	5.93e-06	3.27e-06	1e-08	405.44124935	409.05527445	405.2404862	-0.00319514	-0.01107216	-0.08404424
0.16542	1099.38851	0.0	7e-07	8.7e-07	8e-08	0.0	5.93e-06	3.27e-06	1e-08	405.39170884	409.00525401	405.19118299	-0.00318637	-0.01106963	-0.08402673
0.16548	1099.71783	0.0	7e-07	8.7e-07	8e-08	0.0	5.93e-06	3.27e-06	1e-08	405.34230191	408.95524314	405.14188418	-0.00316912	-0.01106465	-0.08399231
0.17554	1159.54823	0.0	7e-07	8.7e-07	8e-08	0.0	5.93e-06	3.27e-06	1e-08	396.66750452	400.16235059	396.48313395	-0.00288795	-0.01006833	-0.07721288
0.1756	1159.87278	0.0	7e-07	8.7e-07	8e-08	0.0	5.93e-06	3.27e-06	1e-08	396.62187588	400.11618939	396.43773132	-0.00289157	-0.01006309	-0.07717719
0.17565	1160.1973	0.0	7e-07	8.7e-07	8e-08	0.0	5.93e-06	3.27e-06	1e-08	396.57618563	400.07004859	396.39235277	-0.00289354	-0.01005787	-0.07714153
0.17571	1160.5218	0.0	7e-07	8.7e-07	8e-08	0.0	5.93e-06	3.27e-06	1e-08	396.53045976	400.02392814	396.34699713	-0.00288882	-0.01005272	-0.07710598
0.17576	1160.84628	0.0	7e-07	8.7e-07	8e-08	0.0	5.93e-06	3.27e-06	1e-08	396.48480396	399.97782771	396.30165962	-0.00288878	-0.01004752	-0.07707036
0.17582	1161.17072	0.0	7e-07	8.7e-07	8e-08	0.0	5.93e-06	3.27e-06	1e-08	396.43914439	399.93174753	396.25634359	-0.00288873	-0.01004232	-0.07703473
0.17587	1161.49514	0.0	7e-07	8.7e-07	8e-08	0.0	5.93e-06	3.27e-06	1e-08	396.39348106	399.8856876	396.21104902	-0.00288407	-0.01003716	-0.07699912
0.17593	1161.81954	0.0	7e-07	8.7e-07	8e-08	0.0	5.93e-06	3.27e-06	1e-08	396.34788699	399.83964774	396.16577267	-0.00284781	-0.01003227	-0.07696363
0.17598	1162.14391	0.0	7e-07	8.7e-07	8e-08	0.0	5.93e-06	3.27e-06	1e-08	396.30286152	399.79362674	396.12049233	-0.00284085	-0.01002714	-0.07692809
0.17604	1162.46825	0.0	7e-07	8.7e-07	8e-08	0.0	5.93e-06	3.27e-06	1e-08	396.25794156	399.7476257	396.07522855	-0.00286443	-0.01002177	-0.07689251
0.17609	1162.79257	0.0	7e-07	8.7e-07	8e-08	0.0	5.93e-06	3.27e-06	1e-08	396.2126445	399.70164573	396.03000278	-0.00285261	-0.01001668	-0.07685702
0.17615	1163.11686	0.0	7e-07	8.7e-07	8e-08	0.0	5.93e-06	3.27e-06	1e-08	396.16752997	399.65568551	395.98479014	-0.00283583	-0.01001147	-0.07682039
0.1762	1163.44112	0.0	7e-07	8.7e-07	8e-08	0.0	5.93e-06	3.27e-06	1e-08	396.12267612	399.60974551	395.93958784	-0.00285385	-0.01000404	-0.07677039
0.17626	1163.76536	0.0	7e-07	8.7e-07	8e-08	0.0	5.93e-06	3.27e-06	1e-08	396.07753116	399.56383457	395.89442835	-0.00285204	-0.00999124	-0.07668239
0.17631	1164.08957	0.0	7e-07	8.7e-07	8e-08	0.0	5.93e-06	3.27e-06	1e-08	396.03240378	399.51797359	395.84932072	-0.0028551	-0.00998092	-0.07661177
0.17637	1164.41376	0.0	7e-07	8.7e-07	8e-08	0.0	5.93e-06	3.27e-06	1e-08	395.98721917	399.47215284	395.80425786	-0.0028551	-0.00998092	-0.07661177
0.17642	1164.73792	0.0	7e-07	8.7e-07	8e-08	0.0	5.93e-06	3.27e-06	1e-08	395.94203456	399.42633209	395.75919501	-0.0028551	-0.00998092	-0.07661177
0.17648	1165.06205	0.0	7e-07	8.7e-07	8e-08	0.0	5.93e-06	3.27e-06	1e-08	395.89684995	399.38051134	395.71413215	-0.00284523	-0.0099764	-0.07658031
0.18654	1223.93644	0.0	7e-07	8.7e-07	8e-08	0.0	5.93e-06	3.27e-06	1e-08	387.97072088	391.32687494	387.80182976	-0.00260512	-0.00908417	-0.07039479
0.1866	1224.25573	0.0	7e-07	8.7e-07	8e-08	0.0	5.93e-06	3.27e-06	1e-08	387.92877607	391.28459208	387.76034945	-0.00260517	-0.00907958	-0.07036278
0.18665	1224.57499	0.0	7e-07	8.7e-07	8e-08	0.0	5.93e-06	3.27e-06	1e-08	387.88682677	391.24232753	387.71888855	-0.00259669	-0.00907496	-0.07033008
0.18671	1224.89423	0.0	7e-07	8.7e-07	8e-08	0.0	5.93e-06	3.27e-06	1e-08	387.84501017	391.20008138	387.6774415	-0.00259483	-0.00907036	-0.07029791
0.18676	1225.21344	0.0	7e-07	8.7e-07	8e-08	0.0	5.93e-06	3.27e-06	1e-08	387.80321987	391.15785357	387.63601261	-0.00258702	-0.0090658	-0.07026563
0.18682	1225.53263	0.0	7e-07	8.7e-07	8e-08	0.0	5.93e-06	3.27e-06	1e-08	387.76155159	391.11564394	387.59459779	-0.00256521	-0.00906131	-0.07023309
0.18687	1225.85179	0.0	7e-07	8.7e-07	8e-08	0.0	5.93e-06	3.27e-06	1e-08	387.72023082	391.07345215	387.55318738	-0.00255247	-0.00905677	-0.07020072
0.18693	1226.17092	0.0	7e-07	8.7e-07	8e-08	0.0	5.93e-06	3.27e-06	1e-08	387.67911147	391.03127842	387.51178764	-0.00254258	-0.00905221	-0.07016834
0.18698	1226.49002	0.0	7e-07	8.7e-07	8e-08	0.0	5.93e-06	3.27e-06	1e-08	387.63814767	390.98912287	387.47040056	-0.00256009	-0.00904742	-0.07013585
0.18704	1226.8091	0.0	7e-07	8.7e-07	8e-08	0.0	5.93e-06	3.27e-06	1e-08	387.59689808	390.94698653	387.42904543	-0.0025681	-0.00904271	-0.07010338
0.18709	1227.12816	0.0	7e-07	8.7e-07	8e-08	0.0	5.93e-06	3.27e-06	1e-08	387.55551579	390.90486906	387.38771557	-0.00255131	-0.0090382	-0.07007096
0.18715	1227.44718	0.0	7e-07	8.7e-07	8e-08	0.0	5.93e-06	3.27e-06	1e-08	387.5144002	390.86276953	387.34639357	-0.00256672	-0.00903343	-0.07003849
0.1872	1227.76618	0.0	7e-07	8.7e-07	8e-08	0.0	5.93e-06	3.27e-06	1e-08	387.47303263	390.82068914	387.30510204	-0.00257238	-0.00902875	-0.07000604
0.18726	1228.08515	0.0	7e-07	8.7e-07	8e-08	0.0	5.93e-06	3.27e-06	1e-08	387.43157014	390.77862751	387.26383412	-0.00254549	-0.00902432	-0.06997369
0.18731	1228.4041	0.0	7e-07	8.7e-07	8e-08	0.0	5.93e-06	3.27e-06	1e-08	387.39053736	390.73658344	387.22256692	-0.00252567	-0.00901984	-0.06994132
0.18737	1228.72302	0.0	7e-07	8.7e-07	8e-08	0.0	5.93e-06	3.27e-06	1e-08	387.34982026	390.69455717	387.18130543	-0.00256768	-0.00901487	-0.06990887
0.18742	1229.04191	0.0	7e-07	8.7e-07	8e-08	0.0	5.93e-06	3.27e-06	1e-08	387.30842239	390.65255099	387.14009305	-0.00256891	-0.00901023	-0.0698765
0.18748	1229.36078	0.0	7e-07	8.7e-07	8e-08	0.0	5.93e-06	3.27e-06	1e-08	387.26700093	390.61056337	387.09890113	-0.00256324	-0.00900565	-0.06984416
0.19754	1287.26446	0.0	7e-07	8.7e-07	8e-08	0.0	5.93e-06	3.27e-06	1e-08	380.02365558	383.2350012	379.87003852	-0.0023096	-0.00819087	-0.0640919
0.1976	1287.5784	0.0	7e-07	8.7e-07	8e-08	0.0	5.93e-06	3.27e-06	1e-08	379.98581044	383.19632632	379.83217172	-0.00230503	-0.00818646	-0.06406032
0.19765	1287.89233	0.0	7e-07	8.7e-07	8e-08	0.0	5.93e-06	3.27e-06	1e-08	379.94803673	383.15766944	379.79432089	-0.00230503	-0.00818646	-0.06406032
0.19771	1288.20622	0.0	7e-07	8.7e-07	8e-08	0.0	5.93e-06	3.27e-06	1e-08	379.91026302	383.11901257	379.75647006	-0.00230503	-0.00818646	-0.06406032
0.19776	1288.52009	0.0	7e-07	8.7e-07	8e-08	0.0	5.93e-06	3.27e-06	1e-08	379.87248932	383.08035569	379.71861923	-0.00231761	-0.00818281	-0.06403518
0.19782	1288.83393	0.0	7e-07	8.7e-07	8e-08	0.0	5.93e-06	3.27e-06	1e-08	379.83450692	383.04171381	379.68079248	-0.00231243	-0.00817868	-0.06400556
0.19787	1289.14774	0.0	7e-07	8.7e-07	8e-08	0.0	5.93e-06	3.27e-06	1e-08	379.79660626	383.00308882	379.64298007	-0.0023081	-0.00816242	-0.06388974
0.19793	1289.46153	0.0	7e-07	8.7e-07	8e-08	0.0	5.93e-06	3.27e-06	1e-08	379.7587644	382.96453032	379.60523495	-0.00230798	-0.00816192	-0.06388616
0.19798	1289.77529	0.0	7e-07	8.7e-07	8e-08	0.0	5.93e-06	3.27e-06	1e-08	379.72092412	382.92597387	379.56749193	-0.00230798	-0.00816192	-0.06388616
0.19804	1290.08902	0.0	7e-07	8.7e-07	8e-08	0.0	5.93e-06	3.27e-06	1e-08	379.68308384	382.88741743	379.5297489	-0.0023079	-0.00816141	-0.06388255
0.19809	1290.40273	0.0	7e-07	8.7e-07	8e-08	0.0	5.93e-06	3.27e-06	1e-08	379.64524434	382.84886307	379.49200801	-0.00230383	-0.00813233	-0.06367593
0.19815	1290.71641	0.0	7e-07	8.7e-07	8e-08	0.0	5.93e-06	3.27e-06	1e-08	379.60744988	382.81042779	379.4543897	-0.00230383	-0.00813233	-0.06367593
0.1982	1291.03006	0.0	7e-07	8.7e-07	8e-08	0.0	5.93e-06	3.27e-06	1e-08	379.56965542	382.77199252	379.41677138	-0.00230383	-0.00813233	-0.06367593
0.19826	1291.34369	0.0	7e-07	8.7e-07	8e-08	0.0	5.93e-06	3.27e-06	1e-08	379.53186096	382.73355724	379.37915306	-0.00230383	-0.00813233	-0.06367593
0.19831	1291.65728	0.0	7e-07	8.7e-07	8e-08	0.0	5.93e-06	3.27e-06	1e-08	379.4940665	382.69512196	379.34153474	-0.00230383	-0.00813233	-0.06367593
0.19837	1291.97086	0.0	7e-07	8.7e-07	8e-08	0.0	5.93e-06	3.27e-06	1e-08	379.45627204	382.65668669	379.30391643	-0.00230383	-0.00813233	-0.06367593
0.19842	1292.2844	0.0	7e-07	8.7e-07	8e-08	0.0	5.93e-06	3.27e-06	1e-08	379.41847758	382.61825141	379.26629811	-0.00230383	-0.00813233	-0.06367593
0.19848	1292.59792	0.0	7e-07	8.7e-07	8e-08	0.0	5.93e-06	3.27e-06	1e-08	379.38068311	382.57981613	379.22867979	-0.00228242	-0.00812588	-0.06362885
0.20854	1349.5155	0.0	7e-07	8.7e-07	8e-08	0.0	5.93e-06	3.27e-06	1e-08	372.76820119	375.82911486	372.62804394	-0.00208137	-0.00740386	-0.058447
0.20859	1349.82402	0.0	7e-07	8.7e-07	8e-08	0.0	5.93e-06	3.27e-06	1e-08	372.73355307	375.79369383	372.59344838	-0.00206829	-0.0073958	-0.05838808
0.20865	1350.13251	0.0	7e-07	8.7e-07	8e-08	0.0	5.93e-06	3.27e-06	1e-08	372.6991168	375.75830647	372.55887952	-0.00206829	-0.0073958	-0.05838808
0.2087	1350.44098	0.0	7e-07	8.7e-07	8e-08	0.0	5.93e-06	3.27e-06	1e-08	372.66468052	375.7229191	372.52431066	-0.00206948	-0.00739558	-0.05838655
0.20876	1350.74942	0.0	7e-07	8.7e-07	8e-08	0.0	5.93e-06	3.27e-06	1e-08	372.63022443	375.68753267	372.48974356	-0.00208358	-0.00739184	-0.05836041
0.20881	1351.05783	0.0	7e-07	8.7e-07	8e-08	0.0	5.93e-06	3.27e-06	1e-08	372.59553108	375.65216193	372.45520225	-0.00207701	-0.00738344	-0.05829933
0.20887	1351.36621	0.0	7e-07	8.7e-07	8e-08	0.0	5.93e-06	3.27e-06	1e-08	372.56094121	375.61682634	372.42069353	-0.00207496	-0.00737549	-0.05824181
0.20892	1351.67457	0.0	7e-07	8.7e-07	8e-08	0.0	5.93e-06	3.27e-06	1e-08	372.52637988	375.58152398	372.38621838	-0.00207496	-0.00737549	-0.05824181
0.20898	1351.9829	0.0	7e-07	8.7e-07	8e-08	0.0	5.93e-06	3.27e-06	1e-08	372.49181855	375.54622162	372.35174323	-0.00207496	-0.00737549	-0.05824181
0.20903	1352.2912	0.0	7e-07	8.7e-07	8e-08	0.0	5.93e-06	3.27e-06	1e-08	372.45725722	375.51091926	372.31726808	-0.00207206	-0.00735688	-0.05810735
0.20909	1352.59947	0.0	7e-07	8.7e-07	8e-08	0.0	5.93e-06	3.27e-06	1e-08	372.42273108	375.47569487	372.28287274	-0.00207066	-0.00734784	-0.05804211
0.20914	1352.90772	0.0	7e-07	8.7e-07	8e-08	0.0	5.93e-06	3.27e-06	1e-08	372.38822202	375.44050831	372.24851613	-0.00207066	-0.00734784	-0.05804211
0.2092	1353.21594	0.0	7e-07	8.7e-07	8e-08	0.0	5.93e-06	3.27e-06	1e-08	372.35371296	375.40532175	372.21415951	-0.00207066	-0.00734784	-0.05804211
0.20925	1353.52413	0.0	7e-07	8.7e-07	8e-08	0.0	5.93e-06	3.27e-06	1e-08	372.3192039	375.37013519	372.1798029	-0.00207066	-0.00734784	-0.05804211
0.20931	1353.83229	0.0	7e-07	8.7e-07	8e-08	0.0	5.93e-06	3.27e-06	1e-08	372.28469483	375.33494862	372.14544628	-0.00207066	-0.00734784	-0.05804211
0.20936	1354.14043	0.0	7e-07	8.7e-07	8e-08	0.0	5.93e-06	3.27e-06	1e-08	372.25018577	375.29976206	372.11108967	-0.00207066	-0.00734784	-0.05804211
0.20942	1354.44854	0.0	7e-07	8.7e-07	8e-08	0.0	5.93e-06	3.27e-06	1e-08	372.21567671	375.2645755	372.07673305	-0.00206528	-0.00734604	-0.05802879
0.20947	1354.75662	0.0	7e-07	8.7e-07	8e-08	0.0	5.93e-06	3.27e-06	1e-08	372.18125603	375.22939646	372.04238078	-0.0020505	-0.00734109	-0.05799217
0.21954	1410.67212	0.0	7e-07	8.7e-07	8e-08	0.0	5.93e-06	3.27e-06	1e-08	366.14267135	369.04982621	366.01466677	-0.00186946	-0.00668746	-0.05322683
0.21959	1410.97512	0.0	7e-07	8.7e-07	8e-08	0.0	5.93e-06	3.27e-06	1e-08	366.11109114	369.01743287	365.98310377	-0.00186946	-0.00668746	-0.05322683
0.21965	1411.2781	0.0	7e-07	8.7e-07	8e-08	0.0	5.93e-06	3.27e-06	1e-08	366.07951092	368.98503953	365.95154078	-0.00186916	-0.00668689	-0.05322263
0.2197	1411.58105	0.0	7e-07	8.7e-07	8e-08	0.0	5.93e-06	3.27e-06	1e-08	366.04793534	368.95264863	365.91998013	-0.00185593	-0.00666138	-0.05303521
0.21976	1411.88397	0.0	7e-07	8.7e-07	8e-08	0.0	5.93e-06	3.27e-06	1e-08	366.0165668	368.92036674	365.88852454	-0.00185593	-0.00666138	-0.05303521
0.21981	1412.18686	0.0	7e-07	8.7e-07	8e-08	0.0	5.93e-06	3.27e-06	1e-08	365.98519826	368.88808485	365.85706895	-0.00185593	-0.00666138	-0.05303521
0.21987	1412.48972	0.0	7e-07	8.7e-07	8e-08	0.0	5.93e-06	3.27e-06	1e-08	365.95382972	368.85580296	365.82561336	-0.00185593	-0.00666138	-0.05303521
0.21992	1412.79256	0.0	7e-07	8.7e-07	8e-08	0.0	5.93e-06	3.27e-06	1e-08	365.92246118	368.82352107	365.79415777	-0.00185593	-0.00666138	-0.05303521
0.21998	1413.09537	0.0	7e-07	8.7e-07	8e-08	0.0	5.93e-06	3.27e-06	1e-08	365.89109264	368.79123918	365.76270218	-0.00185593	-0.00666138	-0.05303521
0.22003	1413.39815	0.0	7e-07	8.7e-07	8e-08	0.0	5.93e-06	3.27e-06	1e-08	365.8597241	368.75895728	365.73124659	-0.00185593	-0.00666138	-0.05303521
0.22009	1413.7009	0.0	7e-07	8.7e-07	8e-08	0.0	5.93e-06	3.27e-06	1e-08	365.82835556	368.72667539	365.699791	-0.00186282	-0.00665964	-0.05302281
0.22014	1414.00362	0.0	7e-07	8.7e-07	8e-08	0.0	5.93e-06	3.27e-06	1e-08	365.7968694	368.69440096	365.66834782	-0.00188262	-0.00665465	-0.05298721
0.2202	1414.30632	0.0	7e-07	8.7e-07	8e-08	0.0	5.93e-06	3.27e-06	1e-08	365.76504545	368.66214797	365.63694025	-0.00187326	-0.00665265	-0.05297204
0.22025	1414.60899	0.0	7e-07	8.7e-07	8e-08	0.0	5.93e-06	3.27e-06	1e-08	365.73337848	368.6299035	365.60553537	-0.00185311	-0.00664835	-0.0529394
0.22031	1414.91163	0.0	7e-07	8.7e-07	8e-08	0.0	5.93e-06	3.27e-06	1e-08	365.70204917	368.59767735	365.57413627	-0.00185979	-0.00664584	-0.05292139
0.22036	1415.21425	0.0	7e-07	8.7e-07	8e-08	0.0	5.93e-06	3.27e-06	1e-08	365.67060523	368.56546195	365.54275285	-0.00187087	-0.00664169	-0.05289155
0.22042	1415.51683	0.0	7e-07	8.7e-07	8e-08	0.0	5.93e-06	3.27e-06	1e-08	365.6389714	368.53326435	365.51139541	-0.00186432	-0.00664048	-0.05288234
0.22047	1415.81939	0.0	7e-07	8.7e-07	8e-08	0.0	5.93e-06	3.27e-06	1e-08	365.60744749	368.50107189	365.480039	-0.00185764	-0.00663724	-0.05285822
0.23054	1470.7161	0.0	7e-07	8.7e-07	8e-08	0.0	5.93e-06	3.27e-06	1e-08	360.0967923	362.84883411	359.97992459	-0.00169887	-0.00605272	-0.0485354
0.23059	1471.01349	0.0	7e-07	8.7e-07	8e-08	0.0	5.93e-06	3.27e-06	1e-08	360.06771176	362.81917959	359.95110745	-0.00167726	-0.00605035	-0.04851665
0.23065	1471.31086	0.0	7e-07	8.7e-07	8e-08	0.0	5.93e-06	3.27e-06	1e-08	360.0389995	362.78953535	359.92228661	-0.00168254	-0.00604727	-0.04849407
0.2307	1471.60819	0.0	7e-07	8.7e-07	8e-08	0.0	5.93e-06	3.27e-06	1e-08	360.01019504	362.75990455	359.89348327	-0.00167975	-0.00603736	-0.04842021
0.23076	1471.9055	0.0	7e-07	8.7e-07	8e-08	0.0	5.93e-06	3.27e-06	1e-08	359.98143241	362.73031696	359.86472315	-0.00167959	-0.00603692	-0.04841694
0.23081	1472.20278	0.0	7e-07	8.7e-07	8e-08	0.0	5.93e-06	3.27e-06	1e-08	359.9526723	362.70073129	359.83596492	-0.00167959	-0.00603692	-0.04841694
0.23087	1472.50003	0.0	7e-07	8.7e-07	8e-08	0.0	5.93e-06	3.27e-06	1e-08	359.92391219	362.67114561	359.80720669	-0.00168003	-0.00603324	-0.04838963
0.23092	1472.79725	0.0	7e-07	8.7e-07	8e-08	0.0	5.93e-06	3.27e-06	1e-08	359.89514224	362.64157599	359.77846546	-0.0016803	-0.00603106	-0.04837344
0.23098	1473.09445	0.0	7e-07	8.7e-07	8e-08	0.0	5.93e-06	3.27e-06	1e-08	359.86636646	362.61201589	359.74973432	-0.00167836	-0.00602699	-0.0483431
0.23103	1473.39161	0.0	7e-07	8.7e-07	8e-08	0.0	5.93e-06	3.27e-06	1e-08	359.83762143	362.58247352	359.72102038	-0.00167752	-0.00602522	-0.04832991
0.23109	1473.68875	0.0	7e-07	8.7e-07	8e-08	0.0	5.93e-06	3.27e-06	1e-08	359.80888976	362.55293886	359.6923139	-0.00166912	-0.00600823	-0.04820322
0.23114	1473.98586	0.0	7e-07	8.7e-07	8e-08	0.0	5.93e-06	3.27e-06	1e-08	359.78029162	362.52347834	359.66367901	-0.00166656	-0.00600305	-0.04816456
0.2312	1474.28294	0.0	7e-07	8.7e-07	8e-08	0.0	5.93e-06	3.27e-06	1e-08	359.75173422	362.49404043	359.63506597	-0.00166656	-0.00600305	-0.04816456
0.23125	1474.58	0.0	7e-07	8.7e-07	8e-08	0.0	5.93e-06	3.27e-06	1e-08	359.72317682	362.46460253	359.60645292	-0.00166656	-0.00600305	-0.04816456
0.23131	1474.87702	0.0	7e-07	8.7e-07	8e-08	0.0	5.93e-06	3.27e-06	1e-08	359.69461942	362.43516463	359.57783987	-0.00166656	-0.00600305	-0.04816456
0.23136	1475.17402	0.0	7e-07	8.7e-07	8e-08	0.0	5.93e-06	3.27e-06	1e-08	359.66606203	362.40572673	359.54922682	-0.00166656	-0.00600305	-0.04816456
0.23142	1475.47098	0.0	7e-07	8.7e-07	8e-08	0.0	5.93e-06	3.27e-06	1e-08	359.63750463	362.37628882	359.52061378	-0.00166656	-0.00600305	-0.04816456
0.23147	1475.76792	0.0	7e-07	8.7e-07	8e-08	0.0	5.93e-06	3.27e-06	1e-08	359.60894723	362.34685092	359.49200073	-0.00167011	-0.00599979	-0.04814049
0.24154	1529.62833	0.0	7e-07	8.7e-07	8e-08	0.0	5.93e-06	3.27e-06	1e-08	354.58081904	357.17717551	354.47331704	-0.00151374	-0.0054727	-0.0441885
0.24159	1529.92002	0.0	7e-07	8.7e-07	8e-08	0.0	5.93e-06	3.27e-06	1e-08	354.55458701	357.15007284	354.44703069	-0.00151374	-0.0054727	-0.0441885
0.24165	1530.21167	0.0	7e-07	8.7e-07	8e-08	0.0	5.93e-06	3.27e-06	1e-08	354.52835499	357.12297018	354.42074435	-0.0015194	-0.00546912	-0.04416183
0.2417	1530.5033	0.0	7e-07	8.7e-07	8e-08	0.0	5.93e-06	3.27e-06	1e-08	354.50202285	357.09588343	354.39447831	-0.00152445	-0.00546593	-0.04413804
0.24176	1530.7949	0.0	7e-07	8.7e-07	8e-08	0.0	5.93e-06	3.27e-06	1e-08	354.47560135	357.06881088	354.36823041	-0.00152738	-0.00546408	-0.04412427
0.24181	1531.08647	0.0	7e-07	8.7e-07	8e-08	0.0	5.93e-06	3.27e-06	1e-08	354.44912815	357.04174656	354.34199299	-0.0015303	-0.00546223	-0.0441105
0.24187	1531.37801	0.0	7e-07	8.7e-07	8e-08	0.0	5.93e-06	3.27e-06	1e-08	354.42260325	357.01469045	354.31576607	-0.00153323	-0.00546039	-0.04409673
0.24192	1531.66952	0.0	7e-07	8.7e-07	8e-08	0.0	5.93e-06	3.27e-06	1e-08	354.39602665	356.98764255	354.28954963	-0.00152174	-0.00545821	-0.04407979
0.24198	1531.961	0.0	7e-07	8.7e-07	8e-08	0.0	5.93e-06	3.27e-06	1e-08	354.36964781	356.96060428	354.26333552	-0.00151049	-0.0054557	-0.04406033
0.24203	1532.25246	0.0	7e-07	8.7e-07	8e-08	0.0	5.93e-06	3.27e-06	1e-08	354.34346254	356.93357712	354.23712544	-0.001515	-0.00545298	-0.04404006
0.24209	1532.54388	0.0	7e-07	8.7e-07	8e-08	0.0	5.93e-06	3.27e-06	1e-08	354.31719767	356.90656208	354.21093094	-0.00150691	-0.0054503	-0.04401944
0.24214	1532.83528	0.0	7e-07	8.7e-07	8e-08	0.0	5.93e-06	3.27e-06	1e-08	354.29107148	356.87955892	354.18474339	-0.00150315	-0.00544763	-0.04399914
0.2422	1533.12665	0.0	7e-07	8.7e-07	8e-08	0.0	5.93e-06	3.27e-06	1e-08	354.26500891	356.85256761	354.15856565	-0.0015127	-0.00544288	-0.04396379
0.24225	1533.41798	0.0	7e-07	8.7e-07	8e-08	0.0	5.93e-06	3.27e-06	1e-08	354.23877818	356.8255975	354.13241627	-0.00151116	-0.00544037	-0.04394482
0.24231	1533.70929	0.0	7e-07	8.7e-07	8e-08	0.0	5.93e-06	3.27e-06	1e-08	354.21257282	356.79863854	354.10627743	-0.00150719	-0.00543664	-0.04391648
0.24236	1534.00058	0.0	7e-07	8.7e-07	8e-08	0.0	5.93e-06	3.27e-06	1e-08	354.18643418	356.77169616	354.08015318	-0.00151008	-0.00542793	-0.043851
0.24242	1534.29183	0.0	7e-07	8.7e-07	8e-08	0.0	5.93e-06	3.27e-06	1e-08	354.16024045	356.74479252	354.05407109	-0.00151008	-0.00542793	-0.043851
0.24247	1534.58305	0.0	7e-07	8.7e-07	8e-08	0.0	5.93e-06	3.27e-06	1e-08	354.13404673	356.71788888	354.027989	-0.00151008	-0.00542793	-0.043851
0.25253	1587.38881	0.0	7e-07	8.7e-07	8e-08	0.0	5.93e-06	3.27e-06	1e-08	349.54777241	351.99171141	349.45048909	-0.00137548	-0.00494582	-0.04019127
0.25259	1587.67468	0.0	7e-07	8.7e-07	8e-08	0.0	5.93e-06	3.27e-06	1e-08	349.52366446	351.96697018	349.42655714	-0.00137548	-0.00494582	-0.04019127
0.25264	1587.96053	0.0	7e-07	8.7e-07	8e-08	0.0	5.93e-06	3.27e-06	1e-08	349.49955652	351.94222894	349.4026252	-0.00137548	-0.00494582	-0.04019127
0.2527	1588.24634	0.0	7e-07	8.7e-07	8e-08	0.0	5.93e-06	3.27e-06	1e-08	349.47544858	351.91748771	349.37869326	-0.00137548	-0.00494582	-0.04019127
0.25275	1588.53213	0.0	7e-07	8.7e-07	8e-08	0.0	5.93e-06	3.27e-06	1e-08	349.45134064	351.89274648	349.35476132	-0.00137548	-0.00494582	-0.04019127
0.25281	1588.81788	0.0	7e-07	8.7e-07	8e-08	0.0	5.93e-06	3.27e-06	1e-08	349.4272327	351.86800525	349.33082937	-0.0013653	-0.00494291	-0.04016851
0.25286	1589.10361	0.0	7e-07	8.7e-07	8e-08	0.0	5.93e-06	3.27e-06	1e-08	349.40330167	351.84327716	349.30690426	-0.0013558	-0.00494019	-0.04014728
0.25292	1589.38931	0.0	7e-07	8.7e-07	8e-08	0.0	5.93e-06	3.27e-06	1e-08	349.37953568	351.81856132	349.28298551	-0.0013502	-0.00493859	-0.04013476
0.25297	1589.67498	0.0	7e-07	8.7e-07	8e-08	0.0	5.93e-06	3.27e-06	1e-08	349.35586705	351.79385271	349.25907053	-0.00134459	-0.00493699	-0.04012223
0.25303	1589.96062	0.0	7e-07	8.7e-07	8e-08	0.0	5.93e-06	3.27e-06	1e-08	349.33229578	351.76915134	349.2351593	-0.00133925	-0.00493538	-0.04010967
0.25308	1590.24623	0.0	7e-07	8.7e-07	8e-08	0.0	5.93e-06	3.27e-06	1e-08	349.30881741	351.74445723	349.21125203	-0.00136428	-0.00493297	-0.04009265
0.25314	1590.53181	0.0	7e-07	8.7e-07	8e-08	0.0	5.93e-06	3.27e-06	1e-08	349.28489901	351.71977411	349.18737277	-0.00136334	-0.00493063	-0.04007482
0.25319	1590.81736	0.0	7e-07	8.7e-07	8e-08	0.0	5.93e-06	3.27e-06	1e-08	349.26099603	351.69510154	349.1635038	-0.00136432	-0.00492819	-0.04005623
0.25325	1591.10288	0.0	7e-07	8.7e-07	8e-08	0.0	5.93e-06	3.27e-06	1e-08	349.23707459	351.67044005	349.13964693	-0.00137007	-0.0049257	-0.04003758
0.2533	1591.38837	0.0	7e-07	8.7e-07	8e-08	0.0	5.93e-06	3.27e-06	1e-08	349.21305104	351.64578982	349.11580554	-0.00136409	-0.00492192	-0.04000842
0.25336	1591.67383	0.0	7e-07	8.7e-07	8e-08	0.0	5.93e-06	3.27e-06	1e-08	349.18913032	351.6211567	349.09197785	-0.00135807	-0.00491952	-0.03998977
0.25341	1591.95927	0.0	7e-07	8.7e-07	8e-08	0.0	5.93e-06	3.27e-06	1e-08	349.16531384	351.59653443	349.0681574	-0.00136351	-0.00491687	-0.03996985
0.25347	1592.24467	0.0	7e-07	8.7e-07	8e-08	0.0	5.93e-06	3.27e-06	1e-08	349.14140067	351.57192418	349.04435299	-0.00135423	-0.00490756	-0.03989833
0.26353	1643.97653	0.0	7e-07	8.7e-07	8e-08	0.0	5.93e-06	3.27e-06	1e-08	344.95849804	347.25142242	344.86920005	-0.00123623	-0.00448738	-0.03667169
0.26359	1644.25648	0.0	7e-07	8.7e-07	8e-08	0.0	5.93e-06	3.27e-06	1e-08	344.93661277	347.2287713	344.84733266	-0.00123698	-0.00448356	-0.0366423
0.26364	1644.53641	0.0	7e-07	8.7e-07	8e-08	0.0	5.93e-06	3.27e-06	1e-08	344.91471231	347.20613775	344.82548387	-0.00123723	-0.0044823	-0.03663258
0.2637	1644.8163	0.0	7e-07	8.7e-07	8e-08	0.0	5.93e-06	3.27e-06	1e-08	344.89280681	347.18351001	344.80364124	-0.0012354	-0.00447992	-0.03661415
0.26375	1645.09617	0.0	7e-07	8.7e-07	8e-08	0.0	5.93e-06	3.27e-06	1e-08	344.87093265	347.16089321	344.78180865	-0.00123334	-0.00447725	-0.03659352
0.26381	1645.376	0.0	7e-07	8.7e-07	8e-08	0.0	5.93e-06	3.27e-06	1e-08	344.84909359	347.13828865	344.7599873	-0.00123354	-0.00447628	-0.03658602
0.26386	1645.65581	0.0	7e-07	8.7e-07	8e-08	0.0	5.93e-06	3.27e-06	1e-08	344.8272506	347.11568858	344.7381707	-0.00123436	-0.00447218	-0.03655449
0.26392	1645.93559	0.0	7e-07	8.7e-07	8e-08	0.0	5.93e-06	3.27e-06	1e-08	344.80539111	347.09310736	344.71637407	-0.00123436	-0.00447218	-0.03655449
0.26397	1646.21533	0.0	7e-07	8.7e-07	8e-08	0.0	5.93e-06	3.27e-06	1e-08	344.78353163	347.07052614	344.69457744	-0.00123081	-0.00446759	-0.03651891
0.26403	1646.49505	0.0	7e-07	8.7e-07	8e-08	0.0	5.93e-06	3.27e-06	1e-08	344.76173285	347.04796603	344.67280018	-0.00123047	-0.00446715	-0.03651551
0.26408	1646.77474	0.0	7e-07	8.7e-07	8e-08	0.0	5.93e-06	3.27e-06	1e-08	344.73993989	347.02540794	344.65102478	-0.00123112	-0.00446395	-0.03649085
0.26414	1647.05439	0.0	7e-07	8.7e-07	8e-08	0.0	5.93e-06	3.27e-06	1e-08	344.71813388	347.00286459	344.629265	-0.00123149	-0.00446209	-0.03647656
0.26419	1647.33402	0.0	7e-07	8.7e-07	8e-08	0.0	5.93e-06	3.27e-06	1e-08	344.69632031	346.98032979	344.60751427	-0.00123012	-0.00446031	-0.0364628
0.26425	1647.61362	0.0	7e-07	8.7e-07	8e-08	0.0	5.93e-06	3.27e-06	1e-08	344.67453031	346.95780316	344.58577104	-0.0012276	-0.00445707	-0.03643767
0.2643	1647.89318	0.0	7e-07	8.7e-07	8e-08	0.0	5.93e-06	3.27e-06	1e-08	344.65278335	346.93529145	344.56404149	-0.00122767	-0.00445669	-0.03643478
0.26436	1648.17272	0.0	7e-07	8.7e-07	8e-08	0.0	5.93e-06	3.27e-06	1e-08	344.63103484	346.91278146	344.54231377	-0.00122864	-0.00445202	-0.03639881
0.26441	1648.45223	0.0	7e-07	8.7e-07	8e-08	0.0	5.93e-06	3.27e-06	1e-08	344.6092671	346.89029299	344.52060885	-0.00122864	-0.00445202	-0.03639881
0.26447	1648.73171	0.0	7e-07	8.7e-07	8e-08	0.0	5.93e-06	3.27e-06	1e-08	344.58749935	346.86780451	344.49890393	-0.00122553	-0.00444804	-0.03636795
0.27453	1699.36945	0.0	7e-07	8.7e-07	8e-08	0.0	5.93e-06	3.27e-06	1e-08	340.77350282	342.91964533	340.69193347	-0.00111595	-0.00406376	-0.03338565
0.27459	1699.64338	0.0	7e-07	8.7e-07	8e-08	0.0	5.93e-06	3.27e-06	1e-08	340.75356087	342.89895657	340.67200364	-0.00111636	-0.0040624	-0.03337512
0.27464	1699.91727	0.0	7e-07	8.7e-07	8e-08	0.0	5.93e-06	3.27e-06	1e-08	340.73361107	342.87827414	340.65208058	-0.00111733	-0.00405918	-0.03335004
0.2747	1700.19113	0.0	7e-07	8.7e-07	8e-08	0.0	5.93e-06	3.27e-06	1e-08	340.71364258	342.85760679	340.63217363	-0.00111725	-0.00405909	-0.03334937
0.27475	1700.46497	0.0	7e-07	8.7e-07	8e-08	0.0	5.93e-06	3.27e-06	1e-08	340.6936754	342.83693984	340.61226705	-0.00111337	-0.00405463	-0.03331449
0.27481	1700.73877	0.0	7e-07	8.7e-07	8e-08	0.0	5.93e-06	3.27e-06	1e-08	340.67377556	342.81629369	340.59237922	-0.00111337	-0.00405463	-0.03331449
0.27486	1701.01254	0.0	7e-07	8.7e-07	8e-08	0.0	5.93e-06	3.27e-06	1e-08	340.65387573	342.79564754	340.57249139	-0.00111439	-0.00405124	-0.03328811
0.27492	1701.28628	0.0	7e-07	8.7e-07	8e-08	0.0	5.93e-06	3.27e-06	1e-08	340.63395611	342.77501725	340.55262053	-0.00111475	-0.00405006	-0.03327896
0.27497	1701.55999	0.0	7e-07	8.7e-07	8e-08	0.0	5.93e-06	3.27e-06	1e-08	340.61402963	342.75439247	340.53275554	-0.00111291	-0.00404795	-0.03326244
0.27503	1701.83367	0.0	7e-07	8.7e-07	8e-08	0.0	5.93e-06	3.27e-06	1e-08	340.59413513	342.73377754	340.51289944	-0.00111079	-0.00404553	-0.03324348
0.27508	1702.10732	0.0	7e-07	8.7e-07	8e-08	0.0	5.93e-06	3.27e-06	1e-08	340.57427732	342.71317391	340.49305353	-0.00111106	-0.00404467	-0.03323678
0.27514	1702.38094	0.0	7e-07	8.7e-07	8e-08	0.0	5.93e-06	3.27e-06	1e-08	340.55441446	342.69257432	340.47321194	-0.00111218	-0.00404097	-0.03320803
0.27519	1702.65453	0.0	7e-07	8.7e-07	8e-08	0.0	5.93e-06	3.27e-06	1e-08	340.53452989	342.67199202	340.45338883	-0.00111218	-0.00404097	-0.03320803
0.27525	1702.92809	0.0	7e-07	8.7e-07	8e-08	0.0	5.93e-06	3.27e-06	1e-08	340.51464533	342.65140972	340.43356573	-0.00110857	-0.00403684	-0.03317573
0.2753	1703.20162	0.0	7e-07	8.7e-07	8e-08	0.0	5.93e-06	3.27e-06	1e-08	340.49482345	342.63084669	340.41375998	-0.00110822	-0.00403645	-0.03317263
0.27536	1703.47511	0.0	7e-07	8.7e-07	8e-08	0.0	5.93e-06	3.27e-06	1e-08	340.47500758	342.61028551	340.3939559	-0.00110911	-0.00403355	-0.03315013
0.27541	1703.74858	0.0	7e-07	8.7e-07	8e-08	0.0	5.93e-06	3.27e-06	1e-08	340.45517464	342.58973785	340.3741663	-0.00110961	-0.0040319	-0.03313725
0.27547	1704.02202	0.0	7e-07	8.7e-07	8e-08	0.0	5.93e-06	3.27e-06	1e-08	340.4353319	342.56919795	340.35438498	-0.00110819	-0.00403028	-0.03312456
0.28553	1753.54429	0.0	7e-07	8.7e-07	8e-08	0.0	5.93e-06	3.27e-06	1e-08	336.9589108	338.96288477	336.88439404	-0.0010081	-0.00368173	-0.03039318
0.28559	1753.81206	0.0	7e-07	8.7e-07	8e-08	0.0	5.93e-06	3.27e-06	1e-08	336.94074146	338.94399245	336.86623249	-0.0010081	-0.00368173	-0.03039318
0.28564	1754.07981	0.0	7e-07	8.7e-07	8e-08	0.0	5.93e-06	3.27e-06	1e-08	336.92257213	338.92510013	336.84807095	-0.00100968	-0.00367765	-0.03036117
0.2857	1754.34752	0.0	7e-07	8.7e-07	8e-08	0.0	5.93e-06	3.27e-06	1e-08	336.90437267	338.90622718	336.82993025	-0.0010097	-0.00367759	-0.03036074
0.28575	1754.6152	0.0	7e-07	8.7e-07	8e-08	0.0	5.93e-06	3.27e-06	1e-08	336.88617282	338.88735447	336.81178983	-0.00100692	-0.00367468	-0.03033772
0.28581	1754.88285	0.0	7e-07	8.7e-07	8e-08	0.0	5.93e-06	3.27e-06	1e-08	336.86802198	338.86849557	336.79366165	-0.00100578	-0.0036735	-0.03032835
0.28586	1755.15046	0.0	7e-07	8.7e-07	8e-08	0.0	5.93e-06	3.27e-06	1e-08	336.84989108	338.84964227	336.77553845	-0.00100648	-0.0036717	-0.03031428
0.28592	1755.41805	0.0	7e-07	8.7e-07	8e-08	0.0	5.93e-06	3.27e-06	1e-08	336.83174687	338.83079748	336.75742442	-0.00100739	-0.00366937	-0.03029599
0.28597	1755.68561	0.0	7e-07	8.7e-07	8e-08	0.0	5.93e-06	3.27e-06	1e-08	336.81358538	338.81196376	336.7393223	-0.00100677	-0.00366872	-0.03029085
0.28603	1755.95313	0.0	7e-07	8.7e-07	8e-08	0.0	5.93e-06	3.27e-06	1e-08	336.79543483	338.79313311	336.72122292	-0.00100347	-0.00366528	-0.03026366
0.28608	1756.22062	0.0	7e-07	8.7e-07	8e-08	0.0	5.93e-06	3.27e-06	1e-08	336.77734228	338.77431875	336.70313799	-0.00100347	-0.00366528	-0.03026366
0.28614	1756.48809	0.0	7e-07	8.7e-07	8e-08	0.0	5.93e-06	3.27e-06	1e-08	336.75924973	338.7555044	336.68505305	-0.00100489	-0.00366164	-0.03023515
0.28619	1756.75552	0.0	7e-07	8.7e-07	8e-08	0.0	5.93e-06	3.27e-06	1e-08	336.74113011	338.73670728	336.6669867	-0.00100508	-0.00366116	-0.03023137
0.28625	1757.02292	0.0	7e-07	8.7e-07	8e-08	0.0	5.93e-06	3.27e-06	1e-08	336.7230069	338.71791246	336.64892281	-0.0010027	-0.00365868	-0.0302118
0.2863	1757.29029	0.0	7e-07	8.7e-07	8e-08	0.0	5.93e-06	3.27e-06	1e-08	336.70492551	338.69912937	336.63086933	-0.00100116	-0.00365708	-0.03019911
0.28636	1757.55762	0.0	7e-07	8.7e-07	8e-08	0.0	5.93e-06	3.27e-06	1e-08	336.68687123	338.68035387	336.61282258	-0.0010017	-0.00365572	-0.03018846
0.28641	1757.82493	0.0	7e-07	8.7e-07	8e-08	0.0	5.93e-06	3.27e-06	1e-08	336.66880679	338.66158482	336.59478278	-0.00100277	-0.00365297	-0.03016688
0.28647	1758.09221	0.0	7e-07	8.7e-07	8e-08	0.0	5.93e-06	3.27e-06	1e-08	336.65072178	338.64282883	336.57675705	-0.00100256	-0.00365275	-0.03016513
0.29653	1806.47642	0.0	7e-07	8.7e-07	8e-08	0.0	5.93e-06	3.27e-06	1e-08	333.48259847	335.34967054	333.4145177	-0.0009114	-0.00333693	-0.02766798
0.29659	1806.73792	0.0	7e-07	8.7e-07	8e-08	0.0	5.93e-06	3.27e-06	1e-08	333.46604332	335.33242242	333.39796977	-0.00091119	-0.00333672	-0.02766635
0.29664	1806.99938	0.0	7e-07	8.7e-07	8e-08	0.0	5.93e-06	3.27e-06	1e-08	333.44949193	335.31517528	333.3814227	-0.00091236	-0.00333422	-0.0276466
0.2967	1807.26082	0.0	7e-07	8.7e-07	8e-08	0.0	5.93e-06	3.27e-06	1e-08	333.43291834	335.29794016	333.36488865	-0.00091294	-0.00333298	-0.02763679
0.29675	1807.52222	0.0	7e-07	8.7e-07	8e-08	0.0	5.93e-06	3.27e-06	1e-08	333.41633371	335.28071099	333.34836106	-0.00091144	-0.00333153	-0.02762524
0.29681	1807.78358	0.0	7e-07	8.7e-07	8e-08	0.0	5.93e-06	3.27e-06	1e-08	333.39977583	335.26348878	333.33183955	-0.00090911	-0.00332928	-0.02760727
0.29686	1808.04492	0.0	7e-07	8.7e-07	8e-08	0.0	5.93e-06	3.27e-06	1e-08	333.38325952	335.24627738	333.31532749	-0.00090931	-0.00332885	-0.0276039
0.29692	1808.30622	0.0	7e-07	8.7e-07	8e-08	0.0	5.93e-06	3.27e-06	1e-08	333.36673941	335.22906803	333.29881766	-0.00091086	-0.00332555	-0.02757777
0.29697	1808.5675	0.0	7e-07	8.7e-07	8e-08	0.0	5.93e-06	3.27e-06	1e-08	333.35018982	335.21187456	333.28232505	-0.00091086	-0.00332555	-0.02757777
0.29703	1808.82874	0.0	7e-07	8.7e-07	8e-08	0.0	5.93e-06	3.27e-06	1e-08	333.33364024	335.1946811	333.26583244	-0.00090765	-0.00332246	-0.0275531
0.29708	1809.08995	0.0	7e-07	8.7e-07	8e-08	0.0	5.93e-06	3.27e-06	1e-08	333.31714785	335.17750248	333.24935281	-0.00090703	-0.00332186	-0.02754831
0.29714	1809.35113	0.0	7e-07	8.7e-07	8e-08	0.0	5.93e-06	3.27e-06	1e-08	333.30066656	335.16032675	333.2328757	-0.00090801	-0.00331977	-0.02753181
0.29719	1809.61227	0.0	7e-07	8.7e-07	8e-08	0.0	5.93e-06	3.27e-06	1e-08	333.28416658	335.14316104	333.21640946	-0.00090878	-0.00331813	-0.02751887
0.29725	1809.87339	0.0	7e-07	8.7e-07	8e-08	0.0	5.93e-06	3.27e-06	1e-08	333.26765196	335.12600321	333.19995176	-0.0009077	-0.00331709	-0.02751054
0.2973	1810.13447	0.0	7e-07	8.7e-07	8e-08	0.0	5.93e-06	3.27e-06	1e-08	333.2511567	335.1088504	333.18349844	-0.00090495	-0.00331445	-0.02748948
0.29736	1810.39552	0.0	7e-07	8.7e-07	8e-08	0.0	5.93e-06	3.27e-06	1e-08	333.23471035	335.09171025	333.1670562	-0.00090496	-0.00331442	-0.02748928
0.29741	1810.65654	0.0	7e-07	8.7e-07	8e-08	0.0	5.93e-06	3.27e-06	1e-08	333.21826378	335.07457023	333.15061409	-0.00090671	-0.00331073	-0.0274601
0.29747	1810.91753	0.0	7e-07	8.7e-07	8e-08	0.0	5.93e-06	3.27e-06	1e-08	333.20178405	335.05744796	333.13419122	-0.00090671	-0.00331073	-0.0274601
0.30753	1858.13978	0.0	7e-07	8.7e-07	8e-08	0.0	5.93e-06	3.27e-06	1e-08	330.31513099	332.05104485	330.25290833	-0.00082585	-0.00302648	-0.02519415
0.30758	1858.39486	0.0	7e-07	8.7e-07	8e-08	0.0	5.93e-06	3.27e-06	1e-08	330.30002308	332.03529643	330.23782856	-0.00082397	-0.00302479	-0.02518061
0.30764	1858.64991	0.0	7e-07	8.7e-07	8e-08	0.0	5.93e-06	3.27e-06	1e-08	330.28494891	332.01955619	330.22275584	-0.00082438	-0.00302405	-0.02517471
0.30769	1858.90493	0.0	7e-07	8.7e-07	8e-08	0.0	5.93e-06	3.27e-06	1e-08	330.26986705	332.00381955	330.20768705	-0.00082583	-0.0030214	-0.02515366
0.30775	1859.15992	0.0	7e-07	8.7e-07	8e-08	0.0	5.93e-06	3.27e-06	1e-08	330.25475775	331.98809578	330.19263229	-0.00082583	-0.0030214	-0.02515366
0.3078	1859.41487	0.0	7e-07	8.7e-07	8e-08	0.0	5.93e-06	3.27e-06	1e-08	330.23964845	331.97237201	330.17757753	-0.00082232	-0.00301826	-0.02512836
0.30786	1859.66979	0.0	7e-07	8.7e-07	8e-08	0.0	5.93e-06	3.27e-06	1e-08	330.22460228	331.95666353	330.16253595	-0.0008221	-0.00301806	-0.02512674
0.30791	1859.92468	0.0	7e-07	8.7e-07	8e-08	0.0	5.93e-06	3.27e-06	1e-08	330.20956015	331.94095602	330.14749521	-0.00082332	-0.00301583	-0.02510897
0.30797	1860.17954	0.0	7e-07	8.7e-07	8e-08	0.0	5.93e-06	3.27e-06	1e-08	330.19449478	331.92525937	330.13246631	-0.00082395	-0.00301468	-0.02509984
0.30802	1860.43436	0.0	7e-07	8.7e-07	8e-08	0.0	5.93e-06	3.27e-06	1e-08	330.17941748	331.90956831	330.1174435	-0.00082253	-0.0030134	-0.02508959
0.30808	1860.68915	0.0	7e-07	8.7e-07	8e-08	0.0	5.93e-06	3.27e-06	1e-08	330.16436581	331.89388344	330.10242603	-0.00082022	-0.00301134	-0.02507299
0.30813	1860.94391	0.0	7e-07	8.7e-07	8e-08	0.0	5.93e-06	3.27e-06	1e-08	330.14935565	331.8782086	330.0874172	-0.00082041	-0.00301099	-0.02507023
0.30819	1861.19864	0.0	7e-07	8.7e-07	8e-08	0.0	5.93e-06	3.27e-06	1e-08	330.13434188	331.86253544	330.07241021	-0.00082208	-0.00300797	-0.02504614
0.30824	1861.45333	0.0	7e-07	8.7e-07	8e-08	0.0	5.93e-06	3.27e-06	1e-08	330.11929652	331.84687701	330.05741928	-0.00082208	-0.00300797	-0.02504614
0.3083	1861.70799	0.0	7e-07	8.7e-07	8e-08	0.0	5.93e-06	3.27e-06	1e-08	330.10425116	331.83121858	330.04242834	-0.00081901	-0.00300523	-0.02502407
0.30835	1861.96262	0.0	7e-07	8.7e-07	8e-08	0.0	5.93e-06	3.27e-06	1e-08	330.08926106	331.81557349	330.0274489	-0.00081835	-0.00300464	-0.02501934
0.30841	1862.21722	0.0	7e-07	8.7e-07	8e-08	0.0	5.93e-06	3.27e-06	1e-08	330.0742828	331.79993126	330.01247192	-0.00081937	-0.00300281	-0.02500476
0.30846	1862.47178	0.0	7e-07	8.7e-07	8e-08	0.0	5.93e-06	3.27e-06	1e-08	330.05928537	331.78429794	329.99750466	-0.00082021	-0.00300127	-0.02499256
0.31853	1908.50668	0.0	7e-07	8.7e-07	8e-08	0.0	5.93e-06	3.27e-06	1e-08	327.42950741	329.04036659	327.37262486	-0.00074899	-0.00274552	-0.02293855
0.31858	1908.75521	0.0	7e-07	8.7e-07	8e-08	0.0	5.93e-06	3.27e-06	1e-08	327.41571648	329.02599177	327.35888603	-0.00074605	-0.00274305	-0.02291857
0.31864	1909.0037	0.0	7e-07	8.7e-07	8e-08	0.0	5.93e-06	3.27e-06	1e-08	327.40197894	329.01162906	327.3451575	-0.00074537	-0.00274248	-0.02291395
0.31869	1909.25216	0.0	7e-07	8.7e-07	8e-08	0.0	5.93e-06	3.27e-06	1e-08	327.38825374	328.99726915	327.33143134	-0.00074639	-0.00274086	-0.02290093
0.31875	1909.50059	0.0	7e-07	8.7e-07	8e-08	0.0	5.93e-06	3.27e-06	1e-08	327.37450922	328.98291724	327.31771397	-0.0007473	-0.00273941	-0.02288937
0.3188	1909.74899	0.0	7e-07	8.7e-07	8e-08	0.0	5.93e-06	3.27e-06	1e-08	327.36074759	328.96857243	327.30400437	-0.0007464	-0.00273866	-0.02288329
0.31886	1909.99735	0.0	7e-07	8.7e-07	8e-08	0.0	5.93e-06	3.27e-06	1e-08	327.34700221	328.9542313	327.29029791	-0.00074367	-0.00273638	-0.02286482
0.31891	1910.24568	0.0	7e-07	8.7e-07	8e-08	0.0	5.93e-06	3.27e-06	1e-08	327.33330627	328.93990138	327.27660097	-0.00074367	-0.00273638	-0.02286482
0.31897	1910.49398	0.0	7e-07	8.7e-07	8e-08	0.0	5.93e-06	3.27e-06	1e-08	327.31961033	328.92557146	327.26290402	-0.00074554	-0.00273343	-0.02284115
0.31902	1910.74224	0.0	7e-07	8.7e-07	8e-08	0.0	5.93e-06	3.27e-06	1e-08	327.30587919	328.91125608	327.24922303	-0.0007456	-0.00273332	-0.02284029
0.31908	1910.99047	0.0	7e-07	8.7e-07	8e-08	0.0	5.93e-06	3.27e-06	1e-08	327.29214679	328.89694122	327.23554262	-0.00074313	-0.00273126	-0.02282357
0.31913	1911.23867	0.0	7e-07	8.7e-07	8e-08	0.0	5.93e-06	3.27e-06	1e-08	327.27845921	328.88263651	327.22187082	-0.00074198	-0.0027303	-0.0228158
0.31919	1911.48683	0.0	7e-07	8.7e-07	8e-08	0.0	5.93e-06	3.27e-06	1e-08	327.26479247	328.86833652	327.20820302	-0.00074276	-0.00272908	-0.022806
0.31924	1911.73496	0.0	7e-07	8.7e-07	8e-08	0.0	5.93e-06	3.27e-06	1e-08	327.25111112	328.85404254	327.19454183	-0.00074391	-0.00272725	-0.02279132
0.3193	1911.98306	0.0	7e-07	8.7e-07	8e-08	0.0	5.93e-06	3.27e-06	1e-08	327.23740789	328.83975758	327.18089054	-0.00074349	-0.00272689	-0.02278844
0.31935	1912.23112	0.0	7e-07	8.7e-07	8e-08	0.0	5.93e-06	3.27e-06	1e-08	327.22371239	328.82547436	327.16724072	-0.0007403	-0.00272423	-0.02276688
0.31941	1912.47915	0.0	7e-07	8.7e-07	8e-08	0.0	5.93e-06	3.27e-06	1e-08	327.21007478	328.81120423	327.15360201	-0.0007403	-0.00272423	-0.02276688
0.31946	1912.72715	0.0	7e-07	8.7e-07	8e-08	0.0	5.93e-06	3.27e-06	1e-08	327.19643717	328.7969341	327.1399633	-0.00074191	-0.00272169	-0.02274647
0.32953	1957.54767	0.0	7e-07	8.7e-07	8e-08	0.0	5.93e-06	3.27e-06	1e-08	324.8010214	326.29315134	324.74900304	-0.00067794	-0.0024895	-0.02086901
0.32958	1957.78949	0.0	7e-07	8.7e-07	8e-08	0.0	5.93e-06	3.27e-06	1e-08	324.78846413	326.28004218	324.73649542	-0.00067794	-0.0024895	-0.02086901
0.32964	1958.03127	0.0	7e-07	8.7e-07	8e-08	0.0	5.93e-06	3.27e-06	1e-08	324.77590686	326.26693303	324.7239878	-0.0006752	-0.00248735	-0.02085143
0.32969	1958.27303	0.0	7e-07	8.7e-07	8e-08	0.0	5.93e-06	3.27e-06	1e-08	324.76339979	326.25383458	324.71148914	-0.00067444	-0.00248676	-0.02084657
0.32975	1958.51475	0.0	7e-07	8.7e-07	8e-08	0.0	5.93e-06	3.27e-06	1e-08	324.75090658	326.24073908	324.69899295	-0.00067542	-0.00248537	-0.02083543
0.3298	1958.75643	0.0	7e-07	8.7e-07	8e-08	0.0	5.93e-06	3.27e-06	1e-08	324.73839484	326.22765046	324.68650435	-0.00067641	-0.00248397	-0.02082415
0.32986	1958.99809	0.0	7e-07	8.7e-07	8e-08	0.0	5.93e-06	3.27e-06	1e-08	324.72586434	326.2145688	324.67402344	-0.00067568	-0.0024834	-0.02081945
0.32991	1959.2397	0.0	7e-07	8.7e-07	8e-08	0.0	5.93e-06	3.27e-06	1e-08	324.71334728	326.20149	324.66154492	-0.00067291	-0.00248123	-0.02080176
0.32997	1959.48129	0.0	7e-07	8.7e-07	8e-08	0.0	5.93e-06	3.27e-06	1e-08	324.70088079	326.18842197	324.64907541	-0.00067291	-0.00248123	-0.02080176
0.33002	1959.72284	0.0	7e-07	8.7e-07	8e-08	0.0	5.93e-06	3.27e-06	1e-08	324.6884143	326.17535394	324.63660591	-0.00067473	-0.00247867	-0.0207811
0.33008	1959.96435	0.0	7e-07	8.7e-07	8e-08	0.0	5.93e-06	3.27e-06	1e-08	324.67591337	326.16229866	324.62415047	-0.00067488	-0.00247846	-0.02077938
0.33013	1960.20584	0.0	7e-07	8.7e-07	8e-08	0.0	5.93e-06	3.27e-06	1e-08	324.66340957	326.14924444	324.61169621	-0.00067266	-0.00247671	-0.02076517
0.33019	1960.44728	0.0	7e-07	8.7e-07	8e-08	0.0	5.93e-06	3.27e-06	1e-08	324.65094647	326.13619887	324.59924919	-0.00067139	-0.00247572	-0.02075704
0.33024	1960.6887	0.0	7e-07	8.7e-07	8e-08	0.0	5.93e-06	3.27e-06	1e-08	324.63850665	326.12315826	324.58680631	-0.00067207	-0.00247475	-0.02074924
0.3303	1960.93008	0.0	7e-07	8.7e-07	8e-08	0.0	5.93e-06	3.27e-06	1e-08	324.6260538	326.11012245	324.57436874	-0.00067336	-0.00247295	-0.02073471
0.33035	1961.17143	0.0	7e-07	8.7e-07	8e-08	0.0	5.93e-06	3.27e-06	1e-08	324.61357666	326.09709561	324.56194107	-0.00067314	-0.00247278	-0.02073332
0.33041	1961.41274	0.0	7e-07	8.7e-07	8e-08	0.0	5.93e-06	3.27e-06	1e-08	324.60110348	326.08406962	324.54951411	-0.00066986	-0.00247022	-0.02071241
0.33046	1961.65402	0.0	7e-07	8.7e-07	8e-08	0.0	5.93e-06	3.27e-06	1e-08	324.58869027	326.07105636	324.5370978	-0.00066986	-0.00247022	-0.02071241
0.34053	2005.23129	0.0	7e-07	8.7e-07	8e-08	0.0	5.93e-06	3.27e-06	1e-08	322.40701118	323.78692152	322.35949207	-0.00061176	-0.00225995	-0.01900155
0.34058	2005.46624	0.0	7e-07	8.7e-07	8e-08	0.0	5.93e-06	3.27e-06	1e-08	322.39561874	323.774959	322.348095	-0.00061295	-0.00225843	-0.01898923
0.34064	2005.70116	0.0	7e-07	8.7e-07	8e-08	0.0	5.93e-06	3.27e-06	1e-08	322.3842036	323.76300412	322.3367064	-0.00061375	-0.00225742	-0.01898105
0.34069	2005.93604	0.0	7e-07	8.7e-07	8e-08	0.0	5.93e-06	3.27e-06	1e-08	322.3727734	323.7510543	322.32532344	-0.00061271	-0.00225665	-0.01897473
0.34075	2006.17089	0.0	7e-07	8.7e-07	8e-08	0.0	5.93e-06	3.27e-06	1e-08	322.3613624	323.73910835	322.31394365	-0.00061037	-0.00225493	-0.01896058
0.3408	2006.4057	0.0	7e-07	8.7e-07	8e-08	0.0	5.93e-06	3.27e-06	1e-08	322.34999441	323.72717104	322.302571	-0.0006104	-0.00225489	-0.01896025
0.34086	2006.64048	0.0	7e-07	8.7e-07	8e-08	0.0	5.93e-06	3.27e-06	1e-08	322.33862581	323.71523394	322.29119858	-0.00061236	-0.0022524	-0.01894012
0.34091	2006.87523	0.0	7e-07	8.7e-07	8e-08	0.0	5.93e-06	3.27e-06	1e-08	322.32722006	323.7033093	322.27984001	-0.00061236	-0.0022524	-0.01894012
0.34097	2007.10993	0.0	7e-07	8.7e-07	8e-08	0.0	5.93e-06	3.27e-06	1e-08	322.31581431	323.69138467	322.26848144	-0.00060992	-0.0022506	-0.01892534
0.34102	2007.34461	0.0	7e-07	8.7e-07	8e-08	0.0	5.93e-06	3.27e-06	1e-08	322.30445355	323.67946907	322.25713031	-0.00060899	-0.00224992	-0.01891969
0.34108	2007.57925	0.0	7e-07	8.7e-07	8e-08	0.0	5.93e-06	3.27e-06	1e-08	322.29310997	323.66755692	322.24578203	-0.00060985	-0.00224883	-0.01891089
0.34113	2007.81385	0.0	7e-07	8.7e-07	8e-08	0.0	5.93e-06	3.27e-06	1e-08	322.28175011	323.65565023	322.23443981	-0.00061098	-0.0022474	-0.01889928
0.34119	2008.04842	0.0	7e-07	8.7e-07	8e-08	0.0	5.93e-06	3.27e-06	1e-08	322.27036876	323.64375073	322.22310559	-0.00061052	-0.00224706	-0.01889646
0.34124	2008.28296	0.0	7e-07	8.7e-07	8e-08	0.0	5.93e-06	3.27e-06	1e-08	322.25899601	323.63185296	322.21177278	-0.00060761	-0.00224492	-0.01887889
0.3413	2008.51745	0.0	7e-07	8.7e-07	8e-08	0.0	5.93e-06	3.27e-06	1e-08	322.24767679	323.61996591	322.20044883	-0.00060761	-0.00224492	-0.01887889
0.34135	2008.75192	0.0	7e-07	8.7e-07	8e-08	0.0	5.93e-06	3.27e-06	1e-08	322.23635756	323.60807887	322.18912487	-0.0006093	-0.00224279	-0.01886166
0.34141	2008.98635	0.0	7e-07	8.7e-07	8e-08	0.0	5.93e-06	3.27e-06	1e-08	322.22500639	323.59620251	322.17781278	-0.0006096	-0.00224241	-0.01885852
0.34146	2009.22075	0.0	7e-07	8.7e-07	8e-08	0.0	5.93e-06	3.27e-06	1e-08	322.21364939	323.58432809	322.16650285	-0.00060774	-0.00224104	-0.01884727
0.35152	2051.52387	0.0	7e-07	8.7e-07	8e-08	0.0	5.93e-06	3.27e-06	1e-08	320.22689394	321.50101853	320.18344365	-0.00055695	-0.00205144	-0.01729589
0.35158	2051.75177	0.0	7e-07	8.7e-07	8e-08	0.0	5.93e-06	3.27e-06	1e-08	320.21647108	321.49010747	320.17306571	-0.00055408	-0.00204944	-0.01727938
0.35163	2051.97965	0.0	7e-07	8.7e-07	8e-08	0.0	5.93e-06	3.27e-06	1e-08	320.20610138	321.47920653	320.16269599	-0.0005537	-0.00204917	-0.01727717
0.35169	2052.20748	0.0	7e-07	8.7e-07	8e-08	0.0	5.93e-06	3.27e-06	1e-08	320.19573879	321.46830694	320.15232738	-0.00055486	-0.00204784	-0.01726627
0.35174	2052.43529	0.0	7e-07	8.7e-07	8e-08	0.0	5.93e-06	3.27e-06	1e-08	320.18535412	321.45741414	320.14196635	-0.00055569	-0.00204688	-0.01725847
0.3518	2052.66305	0.0	7e-07	8.7e-07	8e-08	0.0	5.93e-06	3.27e-06	1e-08	320.17495364	321.44652619	320.13161074	-0.00055477	-0.00204624	-0.01725317
0.35185	2052.89078	0.0	7e-07	8.7e-07	8e-08	0.0	5.93e-06	3.27e-06	1e-08	320.16457024	321.43564149	320.12125777	-0.00055244	-0.00204462	-0.01723979
0.35191	2053.11847	0.0	7e-07	8.7e-07	8e-08	0.0	5.93e-06	3.27e-06	1e-08	320.15422999	321.42476499	320.11091146	-0.00055244	-0.00204462	-0.01723979
0.35196	2053.34613	0.0	7e-07	8.7e-07	8e-08	0.0	5.93e-06	3.27e-06	1e-08	320.14388974	321.4138885	320.10056516	-0.00055441	-0.00204236	-0.01722141
0.35202	2053.57376	0.0	7e-07	8.7e-07	8e-08	0.0	5.93e-06	3.27e-06	1e-08	320.1335122	321.40302343	320.09023163	-0.00055444	-0.00204233	-0.01722112
0.35207	2053.80134	0.0	7e-07	8.7e-07	8e-08	0.0	5.93e-06	3.27e-06	1e-08	320.12313406	321.39215855	320.07989831	-0.00055222	-0.00204078	-0.01720835
0.35213	2054.02889	0.0	7e-07	8.7e-07	8e-08	0.0	5.93e-06	3.27e-06	1e-08	320.11279714	321.38130149	320.06957135	-0.00055119	-0.00204007	-0.01720248
0.35218	2054.25641	0.0	7e-07	8.7e-07	8e-08	0.0	5.93e-06	3.27e-06	1e-08	320.10247918	321.37044804	320.05924731	-0.00055196	-0.00203919	-0.0171953
0.35224	2054.48389	0.0	7e-07	8.7e-07	8e-08	0.0	5.93e-06	3.27e-06	1e-08	320.09214662	321.35959905	320.04892826	-0.00055319	-0.00203778	-0.01718385
0.35229	2054.71133	0.0	7e-07	8.7e-07	8e-08	0.0	5.93e-06	3.27e-06	1e-08	320.08179077	321.34875718	320.03861718	-0.00055291	-0.00203759	-0.01718226
0.35235	2054.93874	0.0	7e-07	8.7e-07	8e-08	0.0	5.93e-06	3.27e-06	1e-08	320.07144009	321.3379163	320.02830689	-0.00054995	-0.00203553	-0.01716525
0.3524	2055.16611	0.0	7e-07	8.7e-07	8e-08	0.0	5.93e-06	3.27e-06	1e-08	320.06114438	321.32708584	320.01800507	-0.00054995	-0.00203553	-0.01716525
0.35246	2055.39345	0.0	7e-07	8.7e-07	8e-08	0.0	5.93e-06	3.27e-06	1e-08	320.05084867	321.31625538	320.00770325	-0.00055151	-0.00203374	-0.01715064
0.36252	2096.38918	0.0	7e-07	8.7e-07	8e-08	0.0	5.93e-06	3.27e-06	1e-08	318.24172646	319.41649665	318.20200165	-0.00050229	-0.00186199	-0.01573783
0.36258	2096.60986	0.0	7e-07	8.7e-07	8e-08	0.0	5.93e-06	3.27e-06	1e-08	318.23228405	319.40654935	318.19255213	-0.00050333	-0.0018609	-0.01572888
0.36263	2096.83049	0.0	7e-07	8.7e-07	8e-08	0.0	5.93e-06	3.27e-06	1e-08	318.22282192	319.39660764	318.18310889	-0.00050427	-0.0018599	-0.01572072
0.36269	2097.0511	0.0	7e-07	8.7e-07	8e-08	0.0	5.93e-06	3.27e-06	1e-08	318.21334182	319.38667103	318.17367138	-0.0005036	-0.00185946	-0.01571703
0.36274	2097.27166	0.0	7e-07	8.7e-07	8e-08	0.0	5.93e-06	3.27e-06	1e-08	318.2038743	319.37673668	318.16423569	-0.00050116	-0.00185784	-0.01570364
0.3628	2097.49219	0.0	7e-07	8.7e-07	8e-08	0.0	5.93e-06	3.27e-06	1e-08	318.19445233	319.36681057	318.15480659	-0.00050116	-0.00185784	-0.01570364
0.36285	2097.71269	0.0	7e-07	8.7e-07	8e-08	0.0	5.93e-06	3.27e-06	1e-08	318.18503036	319.35688446	318.14537749	-0.00050296	-0.00185595	-0.01568812
0.36291	2097.93314	0.0	7e-07	8.7e-07	8e-08	0.0	5.93e-06	3.27e-06	1e-08	318.17557414	319.34696804	318.13595929	-0.00050313	-0.00185576	-0.01568657
0.36296	2098.15356	0.0	7e-07	8.7e-07	8e-08	0.0	5.93e-06	3.27e-06	1e-08	318.1661145	319.33705258	318.12654218	-0.00050126	-0.00185452	-0.01567631
0.36302	2098.37395	0.0	7e-07	8.7e-07	8e-08	0.0	5.93e-06	3.27e-06	1e-08	318.15668981	319.32714344	318.11713012	-0.00050002	-0.00185371	-0.01566953
0.36307	2098.59429	0.0	7e-07	8.7e-07	8e-08	0.0	5.93e-06	3.27e-06	1e-08	318.14728825	319.31723847	318.1077214	-0.0005006	-0.00185309	-0.01566451
0.36313	2098.8146	0.0	7e-07	8.7e-07	8e-08	0.0	5.93e-06	3.27e-06	1e-08	318.13787559	319.30733664	318.0983162	-0.000502	-0.00185163	-0.01565249
0.36318	2099.03487	0.0	7e-07	8.7e-07	8e-08	0.0	5.93e-06	3.27e-06	1e-08	318.12843636	319.29744231	318.08891945	-0.000502	-0.00185163	-0.01565249
0.36324	2099.25511	0.0	7e-07	8.7e-07	8e-08	0.0	5.93e-06	3.27e-06	1e-08	318.11899713	319.28754798	318.07952269	-0.00049893	-0.0018496	-0.01563571
0.36329	2099.47531	0.0	7e-07	8.7e-07	8e-08	0.0	5.93e-06	3.27e-06	1e-08	318.10961517	319.27766398	318.0701342	-0.00049889	-0.00184958	-0.01563548
0.36335	2099.69547	0.0	7e-07	8.7e-07	8e-08	0.0	5.93e-06	3.27e-06	1e-08	318.10023396	319.26778011	318.06074582	-0.00050023	-0.00184817	-0.01562393
0.3634	2099.9156	0.0	7e-07	8.7e-07	8e-08	0.0	5.93e-06	3.27e-06	1e-08	318.09082718	319.25790346	318.05136556	-0.00050087	-0.0018475	-0.01561848
0.36346	2100.13569	0.0	7e-07	8.7e-07	8e-08	0.0	5.93e-06	3.27e-06	1e-08	318.08140831	319.24803021	318.04198912	-0.00049971	-0.00184674	-0.01561217
0.37352	2139.78814	0.0	7e-07	8.7e-07	8e-08	0.0	5.93e-06	3.27e-06	1e-08	316.43429432	317.51597542	316.39793245	-0.00045707	-0.00169021	-0.01431859
0.37358	2140.00138	0.0	7e-07	8.7e-07	8e-08	0.0	5.93e-06	3.27e-06	1e-08	316.42566677	317.50690911	316.38933241	-0.00045758	-0.00168971	-0.01431444
0.37363	2140.21458	0.0	7e-07	8.7e-07	8e-08	0.0	5.93e-06	3.27e-06	1e-08	316.41702938	317.49784541	316.38073531	-0.00045634	-0.00168892	-0.0143079
0.37369	2140.42775	0.0	7e-07	8.7e-07	8e-08	0.0	5.93e-06	3.27e-06	1e-08	316.40841537	317.48878573	316.3721414	-0.00045461	-0.00168784	-0.01429882
0.37374	2140.64088	0.0	7e-07	8.7e-07	8e-08	0.0	5.93e-06	3.27e-06	1e-08	316.3998338	317.47973166	316.36355191	-0.00045481	-0.00168764	-0.01429722
0.3738	2140.85397	0.0	7e-07	8.7e-07	8e-08	0.0	5.93e-06	3.27e-06	1e-08	316.39124843	317.47067859	316.35496355	-0.00045655	-0.00168594	-0.01428321
0.37385	2141.06702	0.0	7e-07	8.7e-07	8e-08	0.0	5.93e-06	3.27e-06	1e-08	316.38262978	317.4616343	316.34638512	-0.00045655	-0.00168594	-0.01428321
0.37391	2141.28003	0.0	7e-07	8.7e-07	8e-08	0.0	5.93e-06	3.27e-06	1e-08	316.37401112	317.45259001	316.33780669	-0.00045421	-0.00168447	-0.01427096
0.37396	2141.49301	0.0	7e-07	8.7e-07	8e-08	0.0	5.93e-06	3.27e-06	1e-08	316.36543629	317.44355328	316.32923423	-0.00045358	-0.00168407	-0.01426762
0.37402	2141.70595	0.0	7e-07	8.7e-07	8e-08	0.0	5.93e-06	3.27e-06	1e-08	316.35687339	317.43451861	316.3206634	-0.00045449	-0.00168318	-0.01426031
0.37407	2141.91885	0.0	7e-07	8.7e-07	8e-08	0.0	5.93e-06	3.27e-06	1e-08	316.34829309	317.42548852	316.31209775	-0.00045552	-0.00168217	-0.01425204
0.37413	2142.13171	0.0	7e-07	8.7e-07	8e-08	0.0	5.93e-06	3.27e-06	1e-08	316.33969312	317.41646361	316.30353796	-0.00045507	-0.00168189	-0.01424966
0.37418	2142.34454	0.0	7e-07	8.7e-07	8e-08	0.0	5.93e-06	3.27e-06	1e-08	316.33110167	317.40744017	316.29497932	-0.00045255	-0.00168031	-0.01423648
0.37424	2142.55733	0.0	7e-07	8.7e-07	8e-08	0.0	5.93e-06	3.27e-06	1e-08	316.3225574	317.39842486	316.28642711	-0.00045255	-0.00168031	-0.01423648
0.37429	2142.77008	0.0	7e-07	8.7e-07	8e-08	0.0	5.93e-06	3.27e-06	1e-08	316.31401313	317.38940954	316.27787489	-0.00045417	-0.00167873	-0.01422349
0.37435	2142.98279	0.0	7e-07	8.7e-07	8e-08	0.0	5.93e-06	3.27e-06	1e-08	316.30543789	317.38040238	316.26933189	-0.00045449	-0.00167842	-0.01422094
0.3744	2143.19546	0.0	7e-07	8.7e-07	8e-08	0.0	5.93e-06	3.27e-06	1e-08	316.29685657	317.37139681	316.26079069	-0.00045295	-0.00167745	-0.01421288
0.37446	2143.4081	0.0	7e-07	8.7e-07	8e-08	0.0	5.93e-06	3.27e-06	1e-08	316.28830415	317.36239622	316.25225342	-0.00045152	-0.00167656	-0.01420541
0.38452	2181.67836	0.0	7e-07	8.7e-07	8e-08	0.0	5.93e-06	3.27e-06	1e-08	314.78877478	315.78352449	314.7555047	-0.00041516	-0.00153472	-0.01302829
0.38458	2181.88394	0.0	7e-07	8.7e-07	8e-08	0.0	5.93e-06	3.27e-06	1e-08	314.78090906	315.77526162	314.74767689	-0.00041516	-0.00153472	-0.01302829
0.38463	2182.08949	0.0	7e-07	8.7e-07	8e-08	0.0	5.93e-06	3.27e-06	1e-08	314.77304334	315.76699876	314.73984907	-0.00041294	-0.00153339	-0.01301709
0.38469	2182.295	0.0	7e-07	8.7e-07	8e-08	0.0	5.93e-06	3.27e-06	1e-08	314.76521928	315.75874282	314.73202666	-0.00041233	-0.00153302	-0.013014
0.38474	2182.50046	0.0	7e-07	8.7e-07	8e-08	0.0	5.93e-06	3.27e-06	1e-08	314.75740674	315.75048879	314.72420574	-0.00041319	-0.00153223	-0.01300748
0.3848	2182.70589	0.0	7e-07	8.7e-07	8e-08	0.0	5.93e-06	3.27e-06	1e-08	314.74957774	315.74223886	314.71638947	-0.00041422	-0.00153129	-0.01299972
0.38485	2182.91128	0.0	7e-07	8.7e-07	8e-08	0.0	5.93e-06	3.27e-06	1e-08	314.74172917	315.73399382	314.70857875	-0.00041385	-0.00153106	-0.01299787
0.38491	2183.11663	0.0	7e-07	8.7e-07	8e-08	0.0	5.93e-06	3.27e-06	1e-08	314.7338875	315.72574991	314.70076892	-0.0004114	-0.00152958	-0.01298546
0.38496	2183.32195	0.0	7e-07	8.7e-07	8e-08	0.0	5.93e-06	3.27e-06	1e-08	314.72609204	315.71751368	314.69296507	-0.0004114	-0.00152958	-0.01298546
0.38502	2183.52722	0.0	7e-07	8.7e-07	8e-08	0.0	5.93e-06	3.27e-06	1e-08	314.71829657	315.70927745	314.68516123	-0.00041291	-0.0015282	-0.01297402
0.38507	2183.73245	0.0	7e-07	8.7e-07	8e-08	0.0	5.93e-06	3.27e-06	1e-08	314.71047221	315.70104842	314.67736556	-0.00041328	-0.00152786	-0.01297121
0.38513	2183.93765	0.0	7e-07	8.7e-07	8e-08	0.0	5.93e-06	3.27e-06	1e-08	314.70264076	315.69282115	314.66957189	-0.00041194	-0.00152705	-0.01296444
0.38518	2184.14281	0.0	7e-07	8.7e-07	8e-08	0.0	5.93e-06	3.27e-06	1e-08	314.69483454	315.68459806	314.66178149	-0.00041046	-0.00152616	-0.01295699
0.38524	2184.34792	0.0	7e-07	8.7e-07	8e-08	0.0	5.93e-06	3.27e-06	1e-08	314.68705613	315.67637959	314.65399469	-0.00041074	-0.0015259	-0.01295488
0.38529	2184.553	0.0	7e-07	8.7e-07	8e-08	0.0	5.93e-06	3.27e-06	1e-08	314.67927237	315.66816245	314.6462094	-0.00041234	-0.00152444	-0.01294277
0.38535	2184.75804	0.0	7e-07	8.7e-07	8e-08	0.0	5.93e-06	3.27e-06	1e-08	314.671458	315.65995293	314.63843276	-0.00041234	-0.00152444	-0.01294277
0.3854	2184.96304	0.0	7e-07	8.7e-07	8e-08	0.0	5.93e-06	3.27e-06	1e-08	314.66364363	315.6517434	314.63065611	-0.00041003	-0.00152305	-0.01293111
0.38546	2185.16801	0.0	7e-07	8.7e-07	8e-08	0.0	5.93e-06	3.27e-06	1e-08	314.65587276	315.64354109	314.6228851	-0.00040953	-0.00152274	-0.01292857
0.39552	2222.01373	0.0	7e-07	8.7e-07	8e-08	0.0	5.93e-06	3.27e-06	1e-08	313.28463264	314.25408018	313.25379009	-0.00037792	-0.00127749	-0.01185904
0.39558	2222.21142	0.0	7e-07	8.7e-07	8e-08	0.0	5.93e-06	3.27e-06	1e-08	313.27744812	314.24717975	313.24658038	-0.00037788	-0.00137815	-0.01185346
0.39563	2222.40906	0.0	7e-07	8.7e-07	8e-08	0.0	5.93e-06	3.27e-06	1e-08	313.2702643	314.23973547	313.23944571	-0.00037754	-0.00133361	-0.01184781
0.39569	2222.60667	0.0	7e-07	8.7e-07	8e-08	0.0	5.93e-06	3.27e-06	1e-08	313.2630868	314.23253168	313.23228332	-0.00037745	-0.00132164	-0.01184218
0.39574	2222.80424	0.0	7e-07	8.7e-07	8e-08	0.0	5.93e-06	3.27e-06	1e-08	313.2559109	314.22539247	313.22511639	-0.00037718	-0.00130518	-0.01183658
0.3958	2223.00177	0.0	7e-07	8.7e-07	8e-08	0.0	5.93e-06	3.27e-06	1e-08	313.24873996	314.21834204	313.21794159	-0.00037708	-0.00134984	-0.01183091
0.39585	2223.19925	0.0	7e-07	8.7e-07	8e-08	0.0	5.93e-06	3.27e-06	1e-08	313.24157079	314.21105027	313.21080228	-0.00037696	-0.00127727	-0.01182536
0.39591	2223.3967	0.0	7e-07	8.7e-07	8e-08	0.0	5.93e-06	3.27e-06	1e-08	313.23440381	314.2041504	313.20361553	-0.00037663	-0.0013776	-0.01181965
0.39596	2223.59411	0.0	7e-07	8.7e-07	8e-08	0.0	5.93e-06	3.27e-06	1e-08	313.22724308	314.19670841	313.19650348	-0.00037656	-0.00127706	-0.01181414
0.39602	2223.79147	0.0	7e-07	8.7e-07	8e-08	0.0	5.93e-06	3.27e-06	1e-08	313.22008347	314.18980943	313.18932423	-0.00037633	-0.00137752	-0.01180838
0.39607	2223.9888	0.0	7e-07	8.7e-07	8e-08	0.0	5.93e-06	3.27e-06	1e-08	313.21292809	314.18236765	313.18221988	-0.00037611	-0.00127689	-0.01180297
0.39613	2224.18609	0.0	7e-07	8.7e-07	8e-08	0.0	5.93e-06	3.27e-06	1e-08	313.2057768	314.17546939	313.17504808	-0.0003759	-0.00137729	-0.01179717
0.39618	2224.38333	0.0	7e-07	8.7e-07	8e-08	0.0	5.93e-06	3.27e-06	1e-08	313.1986295	314.16802865	313.16795117	-0.00037592	-0.00127696	-0.01179167
0.39624	2224.58054	0.0	7e-07	8.7e-07	8e-08	0.0	5.93e-06	3.27e-06	1e-08	313.19148171	314.16112979	313.16078727	-0.00037548	-0.00134213	-0.01178629
0.39629	2224.7777	0.0	7e-07	8.7e-07	8e-08	0.0	5.93e-06	3.27e-06	1e-08	313.18434211	314.15387873	313.15367291	-0.00037552	-0.00127246	-0.01178056
0.39635	2224.97483	0.0	7e-07	8.7e-07	8e-08	0.0	5.93e-06	3.27e-06	1e-08	313.17720159	314.14700402	313.1465134	-0.00037518	-0.00137706	-0.01177476
0.3964	2225.17192	0.0	7e-07	8.7e-07	8e-08	0.0	5.93e-06	3.27e-06	1e-08	313.17006738	314.13956402	313.13943166	-0.00037502	-0.00127658	-0.01176938
0.39646	2225.36896	0.0	7e-07	8.7e-07	8e-08	0.0	5.93e-06	3.27e-06	1e-08	313.16293609	314.13266679	313.13228262	-0.00037476	-0.00135948	-0.0117641
0.40652	2260.74391	0.0	7e-07	8.7e-07	8e-08	0.0	5.93e-06	3.27e-06	1e-08	311.91302348	312.88480961	311.88440845	-0.00034275	-0.00126464	-0.01078416
0.40657	2260.93344	0.0	7e-07	8.7e-07	8e-08	0.0	5.93e-06	3.27e-06	1e-08	311.90648734	312.87795837	311.8779243	-0.00034275	-0.0011397	-0.01077907
0.40663	2261.12293	0.0	7e-07	8.7e-07	8e-08	0.0	5.93e-06	3.27e-06	1e-08	311.89995113	312.87178387	311.87135547	-0.00034227	-0.0012395	-0.01077391
0.40668	2261.31237	0.0	7e-07	8.7e-07	8e-08	0.0	5.93e-06	3.27e-06	1e-08	311.89342384	312.86506863	311.86486046	-0.00034224	-0.00119442	-0.01076879
0.40674	2261.50177	0.0	7e-07	8.7e-07	8e-08	0.0	5.93e-06	3.27e-06	1e-08	311.88689707	312.85859753	311.85833719	-0.00034206	-0.00116415	-0.01076368
0.40679	2261.69113	0.0	7e-07	8.7e-07	8e-08	0.0	5.93e-06	3.27e-06	1e-08	311.88037357	312.85229033	311.85179602	-0.00034198	-0.00126412	-0.01075854
0.40685	2261.88045	0.0	7e-07	8.7e-07	8e-08	0.0	5.93e-06	3.27e-06	1e-08	311.87385159	312.84544142	311.84532906	-0.00034179	-0.00116391	-0.01075345
0.4069	2262.06973	0.0	7e-07	8.7e-07	8e-08	0.0	5.93e-06	3.27e-06	1e-08	311.86733322	312.83913533	311.83879475	-0.00034158	-0.0011638	-0.01074835
0.40696	2262.25897	0.0	7e-07	8.7e-07	8e-08	0.0	5.93e-06	3.27e-06	1e-08	311.86081865	312.83282975	311.83226383	-0.00034148	-0.00126387	-0.01074321
0.40701	2262.44816	0.0	7e-07	8.7e-07	8e-08	0.0	5.93e-06	3.27e-06	1e-08	311.85430599	312.82598189	311.82580717	-0.00034127	-0.00116369	-0.01073813
0.40707	2262.63731	0.0	7e-07	8.7e-07	8e-08	0.0	5.93e-06	3.27e-06	1e-08	311.84779717	312.81967673	311.81928317	-0.00034115	-0.00116404	-0.01073303
0.40712	2262.82642	0.0	7e-07	8.7e-07	8e-08	0.0	5.93e-06	3.27e-06	1e-08	311.84129051	312.81336961	311.81276294	-0.00034102	-0.00126344	-0.0107279
0.40718	2263.01549	0.0	7e-07	8.7e-07	8e-08	0.0	5.93e-06	3.27e-06	1e-08	311.83478625	312.8065238	311.80631647	-0.00034079	-0.00116355	-0.01072282
0.40723	2263.20452	0.0	7e-07	8.7e-07	8e-08	0.0	5.93e-06	3.27e-06	1e-08	311.82828631	312.80021912	311.79980284	-0.0003405	-0.00122711	-0.01071772
0.40729	2263.39351	0.0	7e-07	8.7e-07	8e-08	0.0	5.93e-06	3.27e-06	1e-08	311.82179186	312.79356998	311.79333753	-0.00034058	-0.00119991	-0.01071263
0.40734	2263.58245	0.0	7e-07	8.7e-07	8e-08	0.0	5.93e-06	3.27e-06	1e-08	311.81529561	312.78706812	311.78685665	-0.00034029	-0.00116338	-0.01070755
0.4074	2263.77136	0.0	7e-07	8.7e-07	8e-08	0.0	5.93e-06	3.27e-06	1e-08	311.80880494	312.78076411	311.78035335	-0.00034014	-0.00117035	-0.01070246
0.40745	2263.96022	0.0	7e-07	8.7e-07	8e-08	0.0	5.93e-06	3.27e-06	1e-08	311.80231697	312.77442223	311.77385846	-0.00033998	-0.00125638	-0.01069735
0.41752	2297.81314	0.0	7e-07	8.7e-07	8e-08	0.0	5.93e-06	3.27e-06	1e-08	310.66528253	311.63898795	310.6387183	-0.00031086	-0.00107861	-0.00980606
0.41757	2297.99421	0.0	7e-07	8.7e-07	8e-08	0.0	5.93e-06	3.27e-06	1e-08	310.65933775	311.63312868	310.63277127	-0.00031087	-0.00112864	-0.00980139
0.41763	2298.17524	0.0	7e-07	8.7e-07	8e-08	0.0	5.93e-06	3.27e-06	1e-08	310.65339268	311.62699759	310.62686291	-0.00031062	-0.00105373	-0.00979675
0.41768	2298.35623	0.0	7e-07	8.7e-07	8e-08	0.0	5.93e-06	3.27e-06	1e-08	310.64745216	311.62127335	310.62090472	-0.0003105	-0.00113785	-0.00979208
0.41774	2298.53717	0.0	7e-07	8.7e-07	8e-08	0.0	5.93e-06	3.27e-06	1e-08	310.64151402	311.61509206	310.61500918	-0.00031038	-0.00106916	-0.00978744
0.41779	2298.71807	0.0	7e-07	8.7e-07	8e-08	0.0	5.93e-06	3.27e-06	1e-08	310.63557804	311.60928383	310.6090683	-0.0003101	-0.00105781	-0.00978277
0.41785	2298.89892	0.0	7e-07	8.7e-07	8e-08	0.0	5.93e-06	3.27e-06	1e-08	310.62964731	311.60353718	310.6031225	-0.00031008	-0.00111334	-0.00977814
0.4179	2299.07974	0.0	7e-07	8.7e-07	8e-08	0.0	5.93e-06	3.27e-06	1e-08	310.6237169	311.59748882	310.59721919	-0.00030994	-0.00108911	-0.00977347
0.41796	2299.26051	0.0	7e-07	8.7e-07	8e-08	0.0	5.93e-06	3.27e-06	1e-08	310.61778897	311.59157202	310.59130197	-0.00030969	-0.00105341	-0.00976884
0.41801	2299.44123	0.0	7e-07	8.7e-07	8e-08	0.0	5.93e-06	3.27e-06	1e-08	310.61186583	311.5858491	310.58536261	-0.00030963	-0.00115306	-0.00976418
0.41807	2299.62192	0.0	7e-07	8.7e-07	8e-08	0.0	5.93e-06	3.27e-06	1e-08	310.60594369	311.57958469	310.57949693	-0.00030947	-0.00105339	-0.00975955
0.41812	2299.80256	0.0	7e-07	8.7e-07	8e-08	0.0	5.93e-06	3.27e-06	1e-08	310.60002455	311.57386168	310.57356397	-0.00030929	-0.00105331	-0.00975492
0.41818	2299.98316	0.0	7e-07	8.7e-07	8e-08	0.0	5.93e-06	3.27e-06	1e-08	310.59410892	311.56813908	310.56763409	-0.00030916	-0.0011529	-0.00975026
0.41823	2300.16371	0.0	7e-07	8.7e-07	8e-08	0.0	5.93e-06	3.27e-06	1e-08	310.58819565	311.5618753	310.56177779	-0.00030902	-0.00105325	-0.00974563
0.41829	2300.34422	0.0	7e-07	8.7e-07	8e-08	0.0	5.93e-06	3.27e-06	1e-08	310.58228502	311.55615286	310.55585424	-0.00030873	-0.00107804	-0.009741
0.41834	2300.52469	0.0	7e-07	8.7e-07	8e-08	0.0	5.93e-06	3.27e-06	1e-08	310.57637978	311.55029564	310.54995128	-0.00030871	-0.00111315	-0.00973638
0.4184	2300.70512	0.0	7e-07	8.7e-07	8e-08	0.0	5.93e-06	3.27e-06	1e-08	310.57047484	311.54424762	310.54407638	-0.00030854	-0.00106769	-0.00973174
0.41845	2300.8855	0.0	7e-07	8.7e-07	8e-08	0.0	5.93e-06	3.27e-06	1e-08	310.56457303	311.53844648	310.53817252	-0.0003083	-0.00105882	-0.00972712
0.42852	2333.15936	0.0	7e-07	8.7e-07	8e-08	0.0	5.93e-06	3.27e-06	1e-08	309.53032795	310.50592136	309.50557951	-0.00028207	-0.00097837	-0.00891637
0.42857	2333.33164	0.0	7e-07	8.7e-07	8e-08	0.0	5.93e-06	3.27e-06	1e-08	309.52491971	310.50059351	309.50016996	-0.00028202	-0.00105118	-0.00891213
0.42863	2333.50389	0.0	7e-07	8.7e-07	8e-08	0.0	5.93e-06	3.27e-06	1e-08	309.51951244	310.49486909	309.49481481	-0.00028177	-0.00097731	-0.00890789
0.42868	2333.67609	0.0	7e-07	8.7e-07	8e-08	0.0	5.93e-06	3.27e-06	1e-08	309.51410981	310.48954684	309.4894103	-0.00028167	-0.00100732	-0.00890365
0.42874	2333.84824	0.0	7e-07	8.7e-07	8e-08	0.0	5.93e-06	3.27e-06	1e-08	309.50870911	310.48406115	309.4840299	-0.00028155	-0.00093818	-0.00889943
0.42879	2334.02035	0.0	7e-07	8.7e-07	8e-08	0.0	5.93e-06	3.27e-06	1e-08	309.50331055	310.47895193	309.47860355	-0.00028144	-0.00097819	-0.00889518
0.42885	2334.19242	0.0	7e-07	8.7e-07	8e-08	0.0	5.93e-06	3.27e-06	1e-08	309.49791401	310.47362475	309.4732084	-0.0002813	-0.00097816	-0.00889095
0.4289	2334.36444	0.0	7e-07	8.7e-07	8e-08	0.0	5.93e-06	3.27e-06	1e-08	309.49252007	310.46829765	309.46781612	-0.00028122	-0.00106638	-0.00888672
0.42896	2334.53641	0.0	7e-07	8.7e-07	8e-08	0.0	5.93e-06	3.27e-06	1e-08	309.48712767	310.46249003	309.4624891	-0.00028094	-0.00097721	-0.0088825
0.42901	2334.70834	0.0	7e-07	8.7e-07	8e-08	0.0	5.93e-06	3.27e-06	1e-08	309.48174054	310.45716799	309.45710187	-0.0002809	-0.00097722	-0.00887827
0.42907	2334.88023	0.0	7e-07	8.7e-07	8e-08	0.0	5.93e-06	3.27e-06	1e-08	309.4763541	310.4518458	309.4517176	-0.00028075	-0.00099232	-0.00887405
0.42912	2335.05207	0.0	7e-07	8.7e-07	8e-08	0.0	5.93e-06	3.27e-06	1e-08	309.4709705	310.44644136	309.44634687	-0.0002806	-0.00094289	-0.00886985
0.42918	2335.22386	0.0	7e-07	8.7e-07	8e-08	0.0	5.93e-06	3.27e-06	1e-08	309.46558965	310.44130603	309.44094409	-0.00028046	-0.00097717	-0.00886561
0.42923	2335.39561	0.0	7e-07	8.7e-07	8e-08	0.0	5.93e-06	3.27e-06	1e-08	309.46021141	310.43598396	309.43556842	-0.00028031	-0.00097714	-0.0088614
0.42929	2335.56732	0.0	7e-07	8.7e-07	8e-08	0.0	5.93e-06	3.27e-06	1e-08	309.45483617	310.430662	309.43019559	-0.00028015	-0.00097713	-0.00885719
0.42934	2335.73898	0.0	7e-07	8.7e-07	8e-08	0.0	5.93e-06	3.27e-06	1e-08	309.44946375	310.42534004	309.42482563	-0.00028014	-0.00107585	-0.00885297
0.4294	2335.91059	0.0	7e-07	8.7e-07	8e-08	0.0	5.93e-06	3.27e-06	1e-08	309.44409151	310.41948032	309.41952839	-0.00027992	-0.00097773	-0.00884876
0.42945	2336.08216	0.0	7e-07	8.7e-07	8e-08	0.0	5.93e-06	3.27e-06	1e-08	309.43872341	310.41415494	309.41416464	-0.00027974	-0.00097768	-0.00884456
0.43952	2366.71295	0.0	7e-07	8.7e-07	8e-08	0.0	5.93e-06	3.27e-06	1e-08	308.49798667	309.47504465	308.4749527	-0.00025599	-0.00087061	-0.00810712
0.43957	2366.87609	0.0	7e-07	8.7e-07	8e-08	0.0	5.93e-06	3.27e-06	1e-08	308.49306704	309.4702929	308.47002039	-0.00025592	-0.00091319	-0.00810327
0.43963	2367.03918	0.0	7e-07	8.7e-07	8e-08	0.0	5.93e-06	3.27e-06	1e-08	308.48814867	309.46530871	308.46512083	-0.00025571	-0.00085252	-0.00809941
0.43968	2367.20222	0.0	7e-07	8.7e-07	8e-08	0.0	5.93e-06	3.27e-06	1e-08	308.48323414	309.46065563	308.46018098	-0.0002556	-0.00095272	-0.00809554
0.43974	2367.36522	0.0	7e-07	8.7e-07	8e-08	0.0	5.93e-06	3.27e-06	1e-08	308.47832185	309.4554556	308.45531458	-0.00025548	-0.00091041	-0.00809171
0.43979	2367.52817	0.0	7e-07	8.7e-07	8e-08	0.0	5.93e-06	3.27e-06	1e-08	308.47341177	309.45048645	308.45042091	-0.00025532	-0.0008546	-0.00808786
0.43985	2367.69107	0.0	7e-07	8.7e-07	8e-08	0.0	5.93e-06	3.27e-06	1e-08	308.46850464	309.44582187	308.44549042	-0.00025521	-0.00088956	-0.00808401
0.4399	2367.85392	0.0	7e-07	8.7e-07	8e-08	0.0	5.93e-06	3.27e-06	1e-08	308.46359951	309.44096637	308.44058728	-0.00025515	-0.00091592	-0.00808016
0.43996	2368.01673	0.0	7e-07	8.7e-07	8e-08	0.0	5.93e-06	3.27e-06	1e-08	308.45869548	309.43596696	308.43570543	-0.00025499	-0.00087215	-0.00807634
0.44001	2368.17949	0.0	7e-07	8.7e-07	8e-08	0.0	5.93e-06	3.27e-06	1e-08	308.45379445	309.43120642	308.43079525	-0.00025485	-0.00093149	-0.00807248
0.44007	2368.34221	0.0	7e-07	8.7e-07	8e-08	0.0	5.93e-06	3.27e-06	1e-08	308.44889618	309.42612191	308.42592962	-0.00025472	-0.00089242	-0.00806864
0.44012	2368.50487	0.0	7e-07	8.7e-07	8e-08	0.0	5.93e-06	3.27e-06	1e-08	308.44400025	309.4212506	308.42103901	-0.00025475	-0.00089401	-0.0080648
0.44018	2368.6675	0.0	7e-07	8.7e-07	8e-08	0.0	5.93e-06	3.27e-06	1e-08	308.43910376	309.41637056	308.41615225	-0.00025454	-0.0009123	-0.00806098
0.44023	2368.83007	0.0	7e-07	8.7e-07	8e-08	0.0	5.93e-06	3.27e-06	1e-08	308.43421124	309.41139063	308.41128097	-0.00025428	-0.00090991	-0.00805713
0.44029	2368.9926	0.0	7e-07	8.7e-07	8e-08	0.0	5.93e-06	3.27e-06	1e-08	308.42932362	309.40642369	308.40641054	-0.00025431	-0.00087461	-0.00805331
0.44034	2369.15508	0.0	7e-07	8.7e-07	8e-08	0.0	5.93e-06	3.27e-06	1e-08	308.42443551	309.40164941	308.40151788	-0.00025409	-0.00089326	-0.00804948
0.4404	2369.31751	0.0	7e-07	8.7e-07	8e-08	0.0	5.93e-06	3.27e-06	1e-08	308.41955158	309.39677329	308.39664094	-0.000254	-0.00089231	-0.00804565
0.44045	2369.4799	0.0	7e-07	8.7e-07	8e-08	0.0	5.93e-06	3.27e-06	1e-08	308.41466917	309.39190229	308.39176599	-0.00025393	-0.00089155	-0.0080418
0.45051	2398.39502	0.0	7e-07	8.7e-07	8e-08	0.0	5.93e-06	3.27e-06	1e-08	307.55909944	308.53731343	307.53760526	-0.00023229	-0.00078636	-0.00737113
0.45057	2398.54858	0.0	7e-07	8.7e-07	8e-08	0.0	5.93e-06	3.27e-06	1e-08	307.55462557	308.53301271	307.53311671	-0.00023215	-0.00080756	-0.00736762
0.45062	2398.70209	0.0	7e-07	8.7e-07	8e-08	0.0	5.93e-06	3.27e-06	1e-08	307.55015451	308.528596	307.52864551	-0.00023212	-0.00080924	-0.00736411
0.45068	2398.85556	0.0	7e-07	8.7e-07	8e-08	0.0	5.93e-06	3.27e-06	1e-08	307.54568388	308.52417006	307.52417796	-0.00023209	-0.00081324	-0.0073606
0.45073	2399.00897	0.0	7e-07	8.7e-07	8e-08	0.0	5.93e-06	3.27e-06	1e-08	307.54121387	308.5197222	307.5197157	-0.00023196	-0.00087512	-0.0073571
0.45079	2399.16233	0.0	7e-07	8.7e-07	8e-08	0.0	5.93e-06	3.27e-06	1e-08	307.53674629	308.51493583	307.51529954	-0.00023163	-0.00076967	-0.00735361
0.45084	2399.31565	0.0	7e-07	8.7e-07	8e-08	0.0	5.93e-06	3.27e-06	1e-08	307.53228504	308.51072619	307.5108111	-0.00023153	-0.0007915	-0.00735011
0.4509	2399.46892	0.0	7e-07	8.7e-07	8e-08	0.0	5.93e-06	3.27e-06	1e-08	307.52782563	308.50639709	307.50634049	-0.0002316	-0.00090105	-0.0073466
0.45095	2399.62214	0.0	7e-07	8.7e-07	8e-08	0.0	5.93e-06	3.27e-06	1e-08	307.52336482	308.50146877	307.50194982	-0.00023136	-0.00076296	-0.00734311
0.45101	2399.77531	0.0	7e-07	8.7e-07	8e-08	0.0	5.93e-06	3.27e-06	1e-08	307.51890862	308.49729569	307.49746387	-0.00023143	-0.00081316	-0.00733962
0.45106	2399.92843	0.0	7e-07	8.7e-07	8e-08	0.0	5.93e-06	3.27e-06	1e-08	307.51445095	308.49284798	307.49301592	-0.00023116	-0.00076285	-0.00733612
0.45112	2400.0815	0.0	7e-07	8.7e-07	8e-08	0.0	5.93e-06	3.27e-06	1e-08	307.50999849	308.48867544	307.48853469	-0.0002312	-0.00084452	-0.00733263
0.45117	2400.23452	0.0	7e-07	8.7e-07	8e-08	0.0	5.93e-06	3.27e-06	1e-08	307.50554522	308.48405611	307.48411366	-0.00023099	-0.00081072	-0.00732914
0.45123	2400.38749	0.0	7e-07	8.7e-07	8e-08	0.0	5.93e-06	3.27e-06	1e-08	307.50109584	308.47962165	307.47967107	-0.00023092	-0.00084067	-0.00732565
0.45128	2400.54041	0.0	7e-07	8.7e-07	8e-08	0.0	5.93e-06	3.27e-06	1e-08	307.49664778	308.47502332	307.47525206	-0.00023066	-0.00076464	-0.00732217
0.45134	2400.69329	0.0	7e-07	8.7e-07	8e-08	0.0	5.93e-06	3.27e-06	1e-08	307.49220474	308.47084083	307.47078159	-0.00023066	-0.00085269	-0.00731868
0.45139	2400.84611	0.0	7e-07	8.7e-07	8e-08	0.0	5.93e-06	3.27e-06	1e-08	307.4877617	308.46617664	307.46637582	-0.00023057	-0.00081307	-0.00731521
0.45145	2400.99889	0.0	7e-07	8.7e-07	8e-08	0.0	5.93e-06	3.27e-06	1e-08	307.48332025	308.46172911	307.46194444	-0.00023029	-0.00075331	-0.00731172
0.46151	2428.11493	0.0	7e-07	8.7e-07	8e-08	0.0	5.93e-06	3.27e-06	1e-08	306.7052048	307.68469043	306.6851017	-0.00021072	-0.00071214	-0.00670174
0.46157	2428.25843	0.0	7e-07	8.7e-07	8e-08	0.0	5.93e-06	3.27e-06	1e-08	306.70113861	307.68078832	306.68101844	-0.0002107	-0.00069478	-0.00669855
0.46162	2428.40188	0.0	7e-07	8.7e-07	8e-08	0.0	5.93e-06	3.27e-06	1e-08	306.69707269	307.6769813	306.67692516	-0.00021064	-0.00074493	-0.00669535
0.46168	2428.54527	0.0	7e-07	8.7e-07	8e-08	0.0	5.93e-06	3.27e-06	1e-08	306.69300785	307.67289946	306.67286953	-0.00021063	-0.0007604	-0.00669216
0.46173	2428.68862	0.0	7e-07	8.7e-07	8e-08	0.0	5.93e-06	3.27e-06	1e-08	306.68894327	307.66873278	306.66882707	-0.00021046	-0.00077936	-0.00668898
0.46179	2428.83191	0.0	7e-07	8.7e-07	8e-08	0.0	5.93e-06	3.27e-06	1e-08	306.68488188	307.66446217	306.66480014	-0.00021042	-0.00070996	-0.00668576
0.46184	2428.97515	0.0	7e-07	8.7e-07	8e-08	0.0	5.93e-06	3.27e-06	1e-08	306.68082126	307.66057184	306.66072642	-0.00021028	-0.00074037	-0.0066826
0.4619	2429.11834	0.0	7e-07	8.7e-07	8e-08	0.0	5.93e-06	3.27e-06	1e-08	306.67676336	307.65651484	306.65667631	-0.00021008	-0.00075997	-0.00667943
0.46195	2429.26148	0.0	7e-07	8.7e-07	8e-08	0.0	5.93e-06	3.27e-06	1e-08	306.67270924	307.6523504	306.65264215	-0.00021001	-0.00068939	-0.00667626
0.46201	2429.40456	0.0	7e-07	8.7e-07	8e-08	0.0	5.93e-06	3.27e-06	1e-08	306.66865635	307.64857268	306.64856032	-0.00021005	-0.00080986	-0.00667305
0.46206	2429.5476	0.0	7e-07	8.7e-07	8e-08	0.0	5.93e-06	3.27e-06	1e-08	306.66460266	307.64413478	306.64456591	-0.0002099	-0.00071059	-0.00666987
0.46212	2429.69058	0.0	7e-07	8.7e-07	8e-08	0.0	5.93e-06	3.27e-06	1e-08	306.66055191	307.64024079	306.6405035	-0.00020972	-0.00074931	-0.00666672
0.46217	2429.83351	0.0	7e-07	8.7e-07	8e-08	0.0	5.93e-06	3.27e-06	1e-08	306.65650464	307.63613457	306.63647054	-0.00020979	-0.0007513	-0.00666351
0.46223	2429.97639	0.0	7e-07	8.7e-07	8e-08	0.0	5.93e-06	3.27e-06	1e-08	306.65245592	307.63201742	306.63244131	-0.00020943	-0.00070898	-0.00666038
0.46228	2430.11921	0.0	7e-07	8.7e-07	8e-08	0.0	5.93e-06	3.27e-06	1e-08	306.64841413	307.62813214	306.62838413	-0.00020959	-0.00072619	-0.00665716
0.46234	2430.26199	0.0	7e-07	8.7e-07	8e-08	0.0	5.93e-06	3.27e-06	1e-08	306.64436925	307.62415254	306.6243415	-0.00020926	-0.00071498	-0.00665403
0.46239	2430.40471	0.0	7e-07	8.7e-07	8e-08	0.0	5.93e-06	3.27e-06	1e-08	306.64033062	307.62023432	306.62029293	-0.00020927	-0.00079161	-0.00665085
0.46245	2430.54738	0.0	7e-07	8.7e-07	8e-08	0.0	5.93e-06	3.27e-06	1e-08	306.6362918	307.61589614	306.61630075	-0.00020931	-0.00074252	-0.00664765
0.47251	2455.76699	0.0	7e-07	8.7e-07	8e-08	0.0	5.93e-06	3.27e-06	1e-08	305.92866352	306.90960022	305.90979092	-0.00019145	-0.00067894	-0.00609293
0.47257	2455.89985	0.0	7e-07	8.7e-07	8e-08	0.0	5.93e-06	3.27e-06	1e-08	305.92496253	306.90587366	305.90610076	-0.00019134	-0.00065958	-0.00609003
0.47262	2456.03266	0.0	7e-07	8.7e-07	8e-08	0.0	5.93e-06	3.27e-06	1e-08	305.92126374	306.90225332	305.90239889	-0.00019123	-0.00069013	-0.00608713
0.47268	2456.16542	0.0	7e-07	8.7e-07	8e-08	0.0	5.93e-06	3.27e-06	1e-08	305.91756704	306.89846527	305.89872058	-0.00019116	-0.00069011	-0.00608423
0.47273	2456.29811	0.0	7e-07	8.7e-07	8e-08	0.0	5.93e-06	3.27e-06	1e-08	305.91387155	306.89467731	305.89504426	-0.00019099	-0.00062995	-0.00608135
0.47279	2456.43076	0.0	7e-07	8.7e-07	8e-08	0.0	5.93e-06	3.27e-06	1e-08	305.91017929	306.89121951	305.89132734	-0.00019099	-0.00068351	-0.00607844
0.47284	2456.56335	0.0	7e-07	8.7e-07	8e-08	0.0	5.93e-06	3.27e-06	1e-08	305.90648709	306.88746772	305.88765032	-0.00019085	-0.00065711	-0.00607555
0.4729	2456.69588	0.0	7e-07	8.7e-07	8e-08	0.0	5.93e-06	3.27e-06	1e-08	305.90279749	306.88386083	305.8839566	-0.00019072	-0.00071951	-0.00607267
0.47295	2456.82836	0.0	7e-07	8.7e-07	8e-08	0.0	5.93e-06	3.27e-06	1e-08	305.8991104	306.87991137	305.88030891	-0.00019067	-0.00067878	-0.00606977
0.47301	2456.96079	0.0	7e-07	8.7e-07	8e-08	0.0	5.93e-06	3.27e-06	1e-08	305.89542424	306.87618545	305.87663445	-0.00019051	-0.00061174	-0.00606688
0.47306	2457.09316	0.0	7e-07	8.7e-07	8e-08	0.0	5.93e-06	3.27e-06	1e-08	305.89174121	306.8728275	305.87291455	-0.00019055	-0.00069006	-0.00606399
0.47312	2457.22547	0.0	7e-07	8.7e-07	8e-08	0.0	5.93e-06	3.27e-06	1e-08	305.88805736	306.86903959	305.86925207	-0.00019038	-0.00065378	-0.00606112
0.47317	2457.35773	0.0	7e-07	8.7e-07	8e-08	0.0	5.93e-06	3.27e-06	1e-08	305.88437668	306.86545078	305.86556586	-0.00019034	-0.00067876	-0.00605821
0.47323	2457.48994	0.0	7e-07	8.7e-07	8e-08	0.0	5.93e-06	3.27e-06	1e-08	305.88069677	306.86172484	305.86189932	-0.00019021	-0.00067739	-0.00605533
0.47328	2457.62209	0.0	7e-07	8.7e-07	8e-08	0.0	5.93e-06	3.27e-06	1e-08	305.87701932	306.85800641	305.85823376	-0.00019014	-0.00069002	-0.00605245
0.47334	2457.75418	0.0	7e-07	8.7e-07	8e-08	0.0	5.93e-06	3.27e-06	1e-08	305.87334332	306.85421862	305.8545791	-0.00019001	-0.00062761	-0.00604958
0.47339	2457.88622	0.0	7e-07	8.7e-07	8e-08	0.0	5.93e-06	3.27e-06	1e-08	305.86966981	306.8507734	305.85088228	-0.00018997	-0.00067869	-0.00604668
0.47345	2458.01821	0.0	7e-07	8.7e-07	8e-08	0.0	5.93e-06	3.27e-06	1e-08	305.86599703	306.84704771	305.84722358	-0.00018981	-0.00069765	-0.00604382
0.48351	2481.22547	0.0	7e-07	8.7e-07	8e-08	0.0	5.93e-06	3.27e-06	1e-08	305.22254003	306.20457963	305.20477063	-0.00017376	-0.00062346	-0.00553939
0.48357	2481.347	0.0	7e-07	8.7e-07	8e-08	0.0	5.93e-06	3.27e-06	1e-08	305.21917574	306.20115222	305.20141989	-0.00017375	-0.00062347	-0.00553673
0.48362	2481.46848	0.0	7e-07	8.7e-07	8e-08	0.0	5.93e-06	3.27e-06	1e-08	305.21581157	306.19772474	305.19807104	-0.00017359	-0.00062345	-0.00553411
0.48368	2481.5899	0.0	7e-07	8.7e-07	8e-08	0.0	5.93e-06	3.27e-06	1e-08	305.21245041	306.19429739	305.1947239	-0.00017359	-0.00058891	-0.00553146
0.48373	2481.71126	0.0	7e-07	8.7e-07	8e-08	0.0	5.93e-06	3.27e-06	1e-08	305.20908932	306.19105987	305.19135423	-0.00017341	-0.00062429	-0.00552885
0.48379	2481.83257	0.0	7e-07	8.7e-07	8e-08	0.0	5.93e-06	3.27e-06	1e-08	305.20573157	306.18762785	305.18801128	-0.00017334	-0.00055923	-0.0055262
0.48384	2481.95381	0.0	7e-07	8.7e-07	8e-08	0.0	5.93e-06	3.27e-06	1e-08	305.20237518	306.18455346	305.18462418	-0.00017328	-0.00062343	-0.00552358
0.4839	2482.075	0.0	7e-07	8.7e-07	8e-08	0.0	5.93e-06	3.27e-06	1e-08	305.19901991	306.18112609	305.18128426	-0.00017322	-0.00062342	-0.00552093
0.48395	2482.19612	0.0	7e-07	8.7e-07	8e-08	0.0	5.93e-06	3.27e-06	1e-08	305.19566582	306.17769876	305.17794615	-0.00017308	-0.00062339	-0.00551832
0.48401	2482.31719	0.0	7e-07	8.7e-07	8e-08	0.0	5.93e-06	3.27e-06	1e-08	305.1923144	306.17427154	305.17460978	-0.00017311	-0.00062341	-0.00551567
0.48406	2482.4382	0.0	7e-07	8.7e-07	8e-08	0.0	5.93e-06	3.27e-06	1e-08	305.18896229	306.17084419	305.17127531	-0.00017293	-0.00062338	-0.00551307
0.48412	2482.55915	0.0	7e-07	8.7e-07	8e-08	0.0	5.93e-06	3.27e-06	1e-08	305.18561379	306.167417	305.16794253	-0.00017286	-0.00055662	-0.00551043
0.48417	2482.68004	0.0	7e-07	8.7e-07	8e-08	0.0	5.93e-06	3.27e-06	1e-08	305.18226653	306.1643568	305.16456439	-0.00017274	-0.00059224	-0.0055078
0.48423	2482.80088	0.0	7e-07	8.7e-07	8e-08	0.0	5.93e-06	3.27e-06	1e-08	305.17892169	306.16110075	305.16121319	-0.00017266	-0.00062336	-0.00550519
0.48428	2482.92165	0.0	7e-07	8.7e-07	8e-08	0.0	5.93e-06	3.27e-06	1e-08	305.17557819	306.15767359	305.15788577	-0.00017267	-0.00062337	-0.00550255
0.48434	2483.04237	0.0	7e-07	8.7e-07	8e-08	0.0	5.93e-06	3.27e-06	1e-08	305.17223459	306.15424635	305.15456023	-0.00017249	-0.00062333	-0.00549995
0.48439	2483.16302	0.0	7e-07	8.7e-07	8e-08	0.0	5.93e-06	3.27e-06	1e-08	305.16889446	306.15081931	305.15123637	-0.00017247	-0.00060004	-0.00549732
0.48445	2483.28362	0.0	7e-07	8.7e-07	8e-08	0.0	5.93e-06	3.27e-06	1e-08	305.16555456	306.1475203	305.1478979	-0.00017233	-0.00054875	-0.0054947
0.49451	2504.33695	0.0	7e-07	8.7e-07	8e-08	0.0	5.93e-06	3.27e-06	1e-08	304.58043887	305.5632635	304.56370629	-0.00015768	-0.00055294	-0.00503599
0.49457	2504.4463	0.0	7e-07	8.7e-07	8e-08	0.0	5.93e-06	3.27e-06	1e-08	304.57738138	305.56021947	304.56065006	-0.00015768	-0.00052406	-0.00503357
0.49462	2504.5556	0.0	7e-07	8.7e-07	8e-08	0.0	5.93e-06	3.27e-06	1e-08	304.57432383	305.55733442	304.55757513	-0.00015775	-0.00052409	-0.00503118
0.49468	2504.66483	0.0	7e-07	8.7e-07	8e-08	0.0	5.93e-06	3.27e-06	1e-08	304.57126496	305.55444918	304.55450196	-0.00015765	-0.00062176	-0.00502878
0.49473	2504.77399	0.0	7e-07	8.7e-07	8e-08	0.0	5.93e-06	3.27e-06	1e-08	304.56820801	305.55102622	304.55149943	-0.00015745	-0.00052404	-0.00502639
0.49479	2504.88309	0.0	7e-07	8.7e-07	8e-08	0.0	5.93e-06	3.27e-06	1e-08	304.56515497	305.54814119	304.54842939	-0.00015743	-0.00052404	-0.00502399
0.49484	2504.99213	0.0	7e-07	8.7e-07	8e-08	0.0	5.93e-06	3.27e-06	1e-08	304.56210222	305.54525615	304.54536105	-0.00015732	-0.00062169	-0.0050216
0.4949	2505.10111	0.0	7e-07	8.7e-07	8e-08	0.0	5.93e-06	3.27e-06	1e-08	304.55905154	305.54183349	304.54236331	-0.00015714	-0.000524	-0.00501921
0.49495	2505.21002	0.0	7e-07	8.7e-07	8e-08	0.0	5.93e-06	3.27e-06	1e-08	304.5560043	305.53894862	304.5392981	-0.00015727	-0.00052404	-0.00501681
0.49501	2505.31887	0.0	7e-07	8.7e-07	8e-08	0.0	5.93e-06	3.27e-06	1e-08	304.55295451	305.53606353	304.53623472	-0.00015717	-0.00056732	-0.00501443
0.49506	2505.42766	0.0	7e-07	8.7e-07	8e-08	0.0	5.93e-06	3.27e-06	1e-08	304.54990663	305.53294014	304.53320352	-0.00015699	-0.00057838	-0.00501204
0.49512	2505.53638	0.0	7e-07	8.7e-07	8e-08	0.0	5.93e-06	3.27e-06	1e-08	304.54686229	305.52975583	304.5301817	-0.0001569	-0.00052399	-0.00500965
0.49517	2505.64503	0.0	7e-07	8.7e-07	8e-08	0.0	5.93e-06	3.27e-06	1e-08	304.54381962	305.52687099	304.52712307	-0.00015684	-0.0005715	-0.00500727
0.49523	2505.75363	0.0	7e-07	8.7e-07	8e-08	0.0	5.93e-06	3.27e-06	1e-08	304.54077811	305.52372456	304.52409965	-0.00015693	-0.00056446	-0.00500488
0.49528	2505.86216	0.0	7e-07	8.7e-07	8e-08	0.0	5.93e-06	3.27e-06	1e-08	304.53773479	305.52061682	304.52107302	-0.00015665	-0.00053367	-0.0050025
0.49534	2505.97062	0.0	7e-07	8.7e-07	8e-08	0.0	5.93e-06	3.27e-06	1e-08	304.53469704	305.51767858	304.5180261	-0.00015663	-0.00052396	-0.00500011
0.49539	2506.07903	0.0	7e-07	8.7e-07	8e-08	0.0	5.93e-06	3.27e-06	1e-08	304.53165954	305.51479381	304.51497401	-0.00015654	-0.00052395	-0.00499774
0.49545	2506.18736	0.0	7e-07	8.7e-07	8e-08	0.0	5.93e-06	3.27e-06	1e-08	304.5286239	305.51190909	304.51192351	-0.00015661	-0.00062166	-0.00499535
0.50551	2524.90768	0.0	7e-07	8.7e-07	8e-08	0.0	5.93e-06	3.27e-06	1e-08	303.99659626	304.98059335	303.98073084	-0.00014324	-0.00052257	-0.00457824
0.50556	2525.00375	0.0	7e-07	8.7e-07	8e-08	0.0	5.93e-06	3.27e-06	1e-08	303.99381497	304.97771282	303.97796638	-0.00014324	-0.00052257	-0.00457606
0.50562	2525.09976	0.0	7e-07	8.7e-07	8e-08	0.0	5.93e-06	3.27e-06	1e-08	303.99103368	304.97483226	303.97520346	-0.00014322	-0.00052258	-0.00457388
0.50567	2525.19569	0.0	7e-07	8.7e-07	8e-08	0.0	5.93e-06	3.27e-06	1e-08	303.98825282	304.97195159	303.97244209	-0.000143	-0.00049521	-0.00457171
0.50573	2525.29156	0.0	7e-07	8.7e-07	8e-08	0.0	5.93e-06	3.27e-06	1e-08	303.98547628	304.96922178	303.96966275	-0.00014294	-0.00045237	-0.00456953
0.50578	2525.38735	0.0	7e-07	8.7e-07	8e-08	0.0	5.93e-06	3.27e-06	1e-08	303.98270084	304.96672813	303.96685463	-0.00014302	-0.00052256	-0.00456734
0.50584	2525.48307	0.0	7e-07	8.7e-07	8e-08	0.0	5.93e-06	3.27e-06	1e-08	303.97992387	304.96384755	303.96409771	-0.00014282	-0.00052251	-0.00456517
0.50589	2525.57873	0.0	7e-07	8.7e-07	8e-08	0.0	5.93e-06	3.27e-06	1e-08	303.97715072	304.96096723	303.96134214	-0.00014282	-0.00052253	-0.004563
0.50595	2525.67431	0.0	7e-07	8.7e-07	8e-08	0.0	5.93e-06	3.27e-06	1e-08	303.97437753	304.95808679	303.95858813	-0.00014272	-0.00042505	-0.00456082
0.506	2525.76983	0.0	7e-07	8.7e-07	8e-08	0.0	5.93e-06	3.27e-06	1e-08	303.97160632	304.95574369	303.95576671	-0.00014262	-0.00052249	-0.00455865
0.50606	2525.86527	0.0	7e-07	8.7e-07	8e-08	0.0	5.93e-06	3.27e-06	1e-08	303.96883708	304.95286339	303.9530156	-0.0001426	-0.00052249	-0.00455648
0.50611	2525.96065	0.0	7e-07	8.7e-07	8e-08	0.0	5.93e-06	3.27e-06	1e-08	303.96606816	304.9499831	303.95026601	-0.00014251	-0.0005225	-0.00455431
0.50617	2526.05595	0.0	7e-07	8.7e-07	8e-08	0.0	5.93e-06	3.27e-06	1e-08	303.96330093	304.94710276	303.94751789	-0.00014251	-0.00046553	-0.00455213
0.50622	2526.15118	0.0	7e-07	8.7e-07	8e-08	0.0	5.93e-06	3.27e-06	1e-08	303.96053361	304.94453645	303.94473107	-0.00014233	-0.00048679	-0.00454997
0.50628	2526.24635	0.0	7e-07	8.7e-07	8e-08	0.0	5.93e-06	3.27e-06	1e-08	303.95776992	304.94185293	303.94196065	-0.00014231	-0.00051763	-0.00454779
0.50633	2526.34144	0.0	7e-07	8.7e-07	8e-08	0.0	5.93e-06	3.27e-06	1e-08	303.95500649	304.93899934	303.93921357	-0.0001422	-0.00052246	-0.00454564
0.50639	2526.43647	0.0	7e-07	8.7e-07	8e-08	0.0	5.93e-06	3.27e-06	1e-08	303.9522453	304.93611915	303.93647133	-0.00014226	-0.00051764	-0.00454347
0.50644	2526.53142	0.0	7e-07	8.7e-07	8e-08	0.0	5.93e-06	3.27e-06	1e-08	303.94948288	304.93326547	303.93372726	-0.00014216	-0.00042982	-0.00454129
0.5065	2526.6263	0.0	7e-07	8.7e-07	8e-08	0.0	5.93e-06	3.27e-06	1e-08	303.9467223	304.93089593	303.93092262	-0.00014194	-0.0005224	-0.00453915
0.51651	2542.68069	0.0	7e-07	8.7e-07	8e-08	0.0	5.93e-06	3.27e-06	1e-08	303.46577597	304.45044434	303.45069714	-0.00012999	-0.00044973	-0.00416208
0.51656	2542.76198	0.0	7e-07	8.7e-07	8e-08	0.0	5.93e-06	3.27e-06	1e-08	303.46324902	304.44796237	303.4481659	-0.00012998	-0.00048	-0.00416009
0.51662	2542.84318	0.0	7e-07	8.7e-07	8e-08	0.0	5.93e-06	3.27e-06	1e-08	303.46072218	304.44531333	303.44565746	-0.00013007	-0.00041886	-0.00415808
0.51667	2542.92431	0.0	7e-07	8.7e-07	8e-08	0.0	5.93e-06	3.27e-06	1e-08	303.45819365	304.4430017	303.4431073	-0.00013003	-0.00051953	-0.0041561
0.51673	2543.00536	0.0	7e-07	8.7e-07	8e-08	0.0	5.93e-06	3.27e-06	1e-08	303.4556658	304.44013451	303.44062963	-0.00012991	-0.00042346	-0.00415411
0.51678	2543.08633	0.0	7e-07	8.7e-07	8e-08	0.0	5.93e-06	3.27e-06	1e-08	303.45314029	304.43779747	303.43808541	-0.00012987	-0.00042357	-0.00415213
0.51684	2543.16722	0.0	7e-07	8.7e-07	8e-08	0.0	5.93e-06	3.27e-06	1e-08	303.45061554	304.43545979	303.43554264	-0.00012964	-0.00048436	-0.00415018
0.51689	2543.24803	0.0	7e-07	8.7e-07	8e-08	0.0	5.93e-06	3.27e-06	1e-08	303.44809533	304.43278665	303.43304403	-0.00012941	-0.0004841	-0.00414822
0.51695	2543.32876	0.0	7e-07	8.7e-07	8e-08	0.0	5.93e-06	3.27e-06	1e-08	303.44557961	304.4301149	303.43054646	-0.00012952	-0.00044966	-0.00414624
0.517	2543.40941	0.0	7e-07	8.7e-07	8e-08	0.0	5.93e-06	3.27e-06	1e-08	303.44306157	304.42763322	303.42802604	-0.0001296	-0.00041466	-0.00414424
0.51706	2543.48998	0.0	7e-07	8.7e-07	8e-08	0.0	5.93e-06	3.27e-06	1e-08	303.44054208	304.42534468	303.42548235	-0.00012956	-0.00051821	-0.00414226
0.51711	2543.57048	0.0	7e-07	8.7e-07	8e-08	0.0	5.93e-06	3.27e-06	1e-08	303.43802329	304.42248464	303.4230132	-0.00012944	-0.00042326	-0.00414028
0.51717	2543.65089	0.0	7e-07	8.7e-07	8e-08	0.0	5.93e-06	3.27e-06	1e-08	303.43550682	304.42014863	303.42047828	-0.0001294	-0.00042347	-0.00413831
0.51722	2543.73123	0.0	7e-07	8.7e-07	8e-08	0.0	5.93e-06	3.27e-06	1e-08	303.43299118	304.41781144	303.41794486	-0.00012935	-0.00052081	-0.00413634
0.51728	2543.81148	0.0	7e-07	8.7e-07	8e-08	0.0	5.93e-06	3.27e-06	1e-08	303.43047643	304.414937	303.41548159	-0.00012922	-0.00042352	-0.00413437
0.51733	2543.89166	0.0	7e-07	8.7e-07	8e-08	0.0	5.93e-06	3.27e-06	1e-08	303.42796417	304.41259953	303.41295087	-0.00012918	-0.00042351	-0.0041324
0.51739	2543.97176	0.0	7e-07	8.7e-07	8e-08	0.0	5.93e-06	3.27e-06	1e-08	303.42545271	304.41026205	303.41042151	-0.00012914	-0.00051022	-0.00413043
0.51744	2544.05177	0.0	7e-07	8.7e-07	8e-08	0.0	5.93e-06	3.27e-06	1e-08	303.42294204	304.40744599	303.40795478	-0.00012901	-0.00043407	-0.00412846
0.5175	2544.13171	0.0	7e-07	8.7e-07	8e-08	0.0	5.93e-06	3.27e-06	1e-08	303.42043383	304.40505025	303.40543554	-0.00012897	-0.00042349	-0.00412649
0.52751	2557.28812	0.0	7e-07	8.7e-07	8e-08	0.0	5.93e-06	3.27e-06	1e-08	302.98322558	303.96849524	302.96875801	-0.00011813	-0.0004268	-0.00378367
0.52756	2557.35235	0.0	7e-07	8.7e-07	8e-08	0.0	5.93e-06	3.27e-06	1e-08	302.98092659	303.9661373	302.96646957	-0.00011809	-0.00036734	-0.00378186
0.52762	2557.41648	0.0	7e-07	8.7e-07	8e-08	0.0	5.93e-06	3.27e-06	1e-08	302.97862848	303.96410783	302.96414037	-0.00011797	-0.00042139	-0.00378006
0.52767	2557.48052	0.0	7e-07	8.7e-07	8e-08	0.0	5.93e-06	3.27e-06	1e-08	302.97633257	303.96177975	302.96185054	-0.00011804	-0.00043729	-0.00377826
0.52773	2557.54447	0.0	7e-07	8.7e-07	8e-08	0.0	5.93e-06	3.27e-06	1e-08	302.9740353	303.95936381	302.95957328	-0.00011787	-0.00039391	-0.00377646
0.52778	2557.60833	0.0	7e-07	8.7e-07	8e-08	0.0	5.93e-06	3.27e-06	1e-08	302.97174135	303.95718754	302.95726651	-0.0001179	-0.00041294	-0.00377466
0.52784	2557.67209	0.0	7e-07	8.7e-07	8e-08	0.0	5.93e-06	3.27e-06	1e-08	302.9694469	303.9549061	302.95497448	-0.00011773	-0.00043039	-0.00377286
0.52789	2557.73576	0.0	7e-07	8.7e-07	8e-08	0.0	5.93e-06	3.27e-06	1e-08	302.96715562	303.95252827	302.95269593	-0.0001177	-0.00042047	-0.00377107
0.52795	2557.79933	0.0	7e-07	8.7e-07	8e-08	0.0	5.93e-06	3.27e-06	1e-08	302.96486487	303.95020521	302.95041162	-0.00011776	-0.00040872	-0.00376927
0.528	2557.86281	0.0	7e-07	8.7e-07	8e-08	0.0	5.93e-06	3.27e-06	1e-08	302.96257306	303.94794705	302.94812032	-0.00011756	-0.000407	-0.00376747
0.52806	2557.9262	0.0	7e-07	8.7e-07	8e-08	0.0	5.93e-06	3.27e-06	1e-08	302.96028512	303.94569837	302.94582894	-0.0001176	-0.00043642	-0.00376568
0.52811	2557.98949	0.0	7e-07	8.7e-07	8e-08	0.0	5.93e-06	3.27e-06	1e-08	302.95799645	303.94328715	302.94355963	-0.00011745	-0.00038836	-0.00376388
0.52817	2558.05269	0.0	7e-07	8.7e-07	8e-08	0.0	5.93e-06	3.27e-06	1e-08	302.95571056	303.94114144	302.94125754	-0.0001174	-0.00042601	-0.00376209
0.52822	2558.11579	0.0	7e-07	8.7e-07	8e-08	0.0	5.93e-06	3.27e-06	1e-08	302.9534257	303.9387877	302.93898328	-0.00011749	-0.00040274	-0.00376029
0.52828	2558.1788	0.0	7e-07	8.7e-07	8e-08	0.0	5.93e-06	3.27e-06	1e-08	302.951139	303.93656254	302.9366939	-0.00011728	-0.00043764	-0.0037585
0.52833	2558.24172	0.0	7e-07	8.7e-07	8e-08	0.0	5.93e-06	3.27e-06	1e-08	302.94885638	303.93414454	302.93443031	-0.0001173	-0.00042586	-0.00375671
0.52839	2558.30454	0.0	7e-07	8.7e-07	8e-08	0.0	5.93e-06	3.27e-06	1e-08	302.94657344	303.93179159	302.93215966	-0.00011718	-0.00036709	-0.00375492
0.52844	2558.36726	0.0	7e-07	8.7e-07	8e-08	0.0	5.93e-06	3.27e-06	1e-08	302.94429271	303.92976334	302.92984868	-0.00011713	-0.00042121	-0.00375313
0.5285	2558.4299	0.0	7e-07	8.7e-07	8e-08	0.0	5.93e-06	3.27e-06	1e-08	302.94201298	303.92743606	302.92757717	-0.00011723	-0.00041448	-0.00375134
0.53851	2568.12519	0.0	7e-07	8.7e-07	8e-08	0.0	5.93e-06	3.27e-06	1e-08	302.54466232	303.5303091	302.53056961	-0.00010724	-0.00039711	-0.00343953
0.53856	2568.16825	0.0	7e-07	8.7e-07	8e-08	0.0	5.93e-06	3.27e-06	1e-08	302.54257321	303.52811305	302.52849566	-0.00010717	-0.00036869	-0.00343789
0.53862	2568.21119	0.0	7e-07	8.7e-07	8e-08	0.0	5.93e-06	3.27e-06	1e-08	302.54048552	303.52607414	302.52640273	-0.00010714	-0.00036804	-0.00343625
0.53867	2568.254	0.0	7e-07	8.7e-07	8e-08	0.0	5.93e-06	3.27e-06	1e-08	302.53839842	303.52403882	302.52431049	-0.00010708	-0.00036738	-0.00343462
0.53873	2568.29668	0.0	7e-07	8.7e-07	8e-08	0.0	5.93e-06	3.27e-06	1e-08	302.53631239	303.52200713	302.52221889	-0.00010692	-0.00040647	-0.003433
0.53878	2568.33925	0.0	7e-07	8.7e-07	8e-08	0.0	5.93e-06	3.27e-06	1e-08	302.53422943	303.51975924	302.52015595	-0.00010694	-0.00036591	-0.00343135
0.53884	2568.38169	0.0	7e-07	8.7e-07	8e-08	0.0	5.93e-06	3.27e-06	1e-08	302.53214621	303.51773569	302.51806552	-0.00010691	-0.00036526	-0.00342971
0.53889	2568.424	0.0	7e-07	8.7e-07	8e-08	0.0	5.93e-06	3.27e-06	1e-08	302.53006348	303.51571569	302.51597578	-0.00010687	-0.00036462	-0.00342806
0.53895	2568.46619	0.0	7e-07	8.7e-07	8e-08	0.0	5.93e-06	3.27e-06	1e-08	302.52798155	303.51369924	302.51388671	-0.00010682	-0.00036398	-0.00342643
0.539	2568.50825	0.0	7e-07	8.7e-07	8e-08	0.0	5.93e-06	3.27e-06	1e-08	302.52590059	303.51168633	302.51179831	-0.00010676	-0.00036334	-0.00342481
0.53906	2568.55019	0.0	7e-07	8.7e-07	8e-08	0.0	5.93e-06	3.27e-06	1e-08	302.52382068	303.50967697	302.50971056	-0.0001067	-0.00043124	-0.00342318
0.53911	2568.59201	0.0	7e-07	8.7e-07	8e-08	0.0	5.93e-06	3.27e-06	1e-08	302.52174204	303.50729205	302.5076719	-0.0001066	-0.00036174	-0.00342155
0.53917	2568.63369	0.0	7e-07	8.7e-07	8e-08	0.0	5.93e-06	3.27e-06	1e-08	302.51966522	303.50529149	302.50558521	-0.00010658	-0.00036111	-0.00341991
0.53922	2568.67526	0.0	7e-07	8.7e-07	8e-08	0.0	5.93e-06	3.27e-06	1e-08	302.51758876	303.50329439	302.50349923	-0.00010654	-0.00036048	-0.00341827
0.53928	2568.71669	0.0	7e-07	8.7e-07	8e-08	0.0	5.93e-06	3.27e-06	1e-08	302.51551307	303.50130076	302.50141393	-0.00010649	-0.00037019	-0.00341666
0.53933	2568.758	0.0	7e-07	8.7e-07	8e-08	0.0	5.93e-06	3.27e-06	1e-08	302.51343841	303.49925341	302.49933659	-0.00010639	-0.00041573	-0.00341504
0.53939	2568.79918	0.0	7e-07	8.7e-07	8e-08	0.0	5.93e-06	3.27e-06	1e-08	302.51136576	303.49695421	302.4972925	-0.00010636	-0.00035829	-0.00341341
0.53944	2568.84023	0.0	7e-07	8.7e-07	8e-08	0.0	5.93e-06	3.27e-06	1e-08	302.5092937	303.49497267	302.49520896	-0.00010633	-0.00035767	-0.00341176
0.5395	2568.88116	0.0	7e-07	8.7e-07	8e-08	0.0	5.93e-06	3.27e-06	1e-08	302.50722222	303.49299454	302.49312613	-0.00010627	-0.00037828	-0.00341015
0.54951	2573.71802	0.0	7e-07	8.7e-07	8e-08	0.0	5.93e-06	3.27e-06	1e-08	302.14808036	303.13285394	302.13197623	-9.32e-05	-0.00021338	-0.00312695
0.54956	2573.72403	0.0	7e-07	8.7e-07	8e-08	0.0	5.93e-06	3.27e-06	1e-08	302.14626314	303.13167286	302.1299834	-9.407e-05	-0.00037635	-0.00312531
0.54962	2573.72956	0.0	7e-07	8.7e-07	8e-08	0.0	5.93e-06	3.27e-06	1e-08	302.14442884	303.12958976	302.12810751	-9.337e-05	-0.00072101	-0.00312382
0.54967	2573.73458	0.0	7e-07	8.7e-07	8e-08	0.0	5.93e-06	3.27e-06	1e-08	302.1426082	303.12559893	302.1264757	-9.138e-05	-0.00024351	-0.00312243
0.54973	2573.73905	0.0	7e-07	8.7e-07	8e-08	0.0	5.93e-06	3.27e-06	1e-08	302.14082637	303.12425106	302.12450607	-9.088e-05	-0.00064992	-0.00312088
0.54978	2573.74292	0.0	7e-07	8.7e-07	8e-08	0.0	5.93e-06	3.27e-06	1e-08	302.13905441	303.1206537	302.12282434	-8.859e-05	-0.00021418	-0.00311947
0.54984	2573.74612	0.0	7e-07	8.7e-07	8e-08	0.0	5.93e-06	3.27e-06	1e-08	302.13732695	303.11946818	302.12083411	-8.672e-05	-0.00021245	-0.0031179
0.54989	2573.74854	0.0	7e-07	8.7e-07	8e-08	0.0	5.93e-06	3.27e-06	1e-08	302.13563592	303.11829225	302.11884244	-8.141e-05	-0.00027784	-0.00311635
0.54995	2573.74989	0.0	7e-07	8.7e-07	8e-08	0.0	5.93e-06	3.27e-06	1e-08	302.13404848	303.11675437	302.11689433	-6.45e-05	-0.00038396	-0.00311479
0.55	2573.75035	0.0	7e-07	8.7e-07	8e-08	0.0	5.93e-06	3.27e-06	1e-08	302.13279081	303.11462907	302.11501034	7.39872571	-5.1719468	39.10453363
