# Supplementary material for: Dataset for the simulated biomass pyrolysis in rotary kilns with varying particle residence time distributions
Source: Data Brief. 2021 Nov 23;39:107603. doi: 10.1016/j.dib.2021.107603 (PMC8633881; doi:10.1016/j.dib.2021.107603)
Supplement: Supplementary Data S1 — Supplementary Raw Research Data. This is open data under the CC BY license http://creativecommons.org/licenses/by/4.0/ [file mmc1.zip › supplementary/10/logFiles/log_Pe12]

l,m	Tau,s	F_w,kg/s	F_is,kg/s	F_c,kg/s	F_rt,kg/s	F_w_wet,kg/s	F_it,kg/s	F_g,kg/s	F_H2O_g,kg/s	T_b,K	T_g,K	T_w,K	q_bed,kW/m	q_gas,kW/m	q_loss,kW/m
5e-05	0.19977	0.0	0.0	0.0	0.0	1.087e-05	0.0	0.0	0.0	357.97097244	726.88946557	815.46689916	18.95029119	0.42365796	-0.40063955
0.00011	0.59931	0.0	0.0	0.0	0.0	1.087e-05	0.0	0.0	0.0	408.79209218	786.165262	801.49451036	16.52192954	-0.04470825	-0.39053559
0.00016	0.99882	1e-08	0.0	0.0	0.0	1.087e-05	0.0	0.0	0.0	452.0233701	779.92187595	789.5760396	14.37304922	-0.06799103	-0.38179666
0.00022	1.39832	5e-08	0.0	0.0	0.0	1.083e-05	0.0	0.0	0.0	488.86707755	770.36716332	779.19855721	12.4872503	-0.05956142	-0.37418107
0.00027	1.79779	2.3e-07	0.0	0.0	0.0	1.064e-05	0.0	0.0	0.0	520.3195699	761.80048637	770.15297315	10.83745849	-0.04888129	-0.36754374
0.00033	2.19724	7.7e-07	0.0	0.0	0.0	1.011e-05	0.0	0.0	0.0	547.18831279	754.33958761	762.27024742	9.39813182	-0.03796723	-0.36175984
0.00038	2.59667	1.92e-06	0.0	0.0	0.0	8.95e-06	0.0	0.0	0.0	570.13574189	747.80288472	755.4009006	8.14568564	-0.02650899	-0.35671858
0.00044	2.99608	3.79e-06	0.0	0.0	0.0	7.08e-06	0.0	0.0	0.0	589.72948742	742.03236745	749.41197686	7.05738647	-0.01347507	-0.35232168
0.00049	3.39547	6.06e-06	0.0	0.0	0.0	4.8e-06	0.0	0.0	1e-08	606.48187779	736.76095795	744.18592408	6.11087963	0.00398435	-0.34848235
0.0105	75.7276	1.1e-07	9.3e-07	6.2e-07	4.7e-07	-0.0	5.87e-06	2.86e-06	1e-08	676.08632205	678.71544027	674.93666295	-0.02795772	-0.04547856	-0.2958609
0.01056	76.12306	1.1e-07	9.3e-07	6.2e-07	4.7e-07	0.0	5.87e-06	2.86e-06	1e-08	675.92632958	678.56109169	674.77950148	-0.0278734	-0.04548563	-0.29573729
0.01061	76.51851	1.1e-07	9.3e-07	6.2e-07	4.7e-07	-0.0	5.88e-06	2.86e-06	1e-08	675.76637481	678.40675447	674.62237278	-0.02778952	-0.04549237	-0.2956139
0.01067	76.91393	1e-07	9.3e-07	6.2e-07	4.7e-07	0.0	5.88e-06	2.87e-06	1e-08	675.6064594	678.25242875	674.46527675	-0.02770607	-0.04549881	-0.29549071
0.01072	77.30933	1e-07	9.3e-07	6.2e-07	4.6e-07	-0.0	5.88e-06	2.87e-06	1e-08	675.44658259	678.09811472	674.30821336	-0.0276227	-0.04550498	-0.29536719
0.01078	77.70471	1e-07	9.2e-07	6.3e-07	4.6e-07	0.0	5.88e-06	2.87e-06	1e-08	675.28674603	677.94381261	674.15118268	-0.02753862	-0.04551091	-0.29524214
0.01083	78.10007	1e-07	9.2e-07	6.3e-07	4.6e-07	0.0	5.88e-06	2.88e-06	1e-08	675.1269501	677.78952278	673.99418516	-0.02745721	-0.04551639	-0.29512058
0.01089	78.4954	1e-07	9.2e-07	6.3e-07	4.6e-07	-0.0	5.88e-06	2.88e-06	1e-08	674.96719428	677.6352451	673.83721987	-0.02737486	-0.04552168	-0.29499712
0.01094	78.89072	1e-07	9.2e-07	6.3e-07	4.5e-07	0.0	5.88e-06	2.88e-06	1e-08	674.80748012	677.48097998	673.68028737	-0.0272931	-0.04552666	-0.29487403
0.011	79.28601	1e-07	9.2e-07	6.3e-07	4.5e-07	-0.0	5.88e-06	2.88e-06	1e-08	674.64780716	677.32672762	673.52338759	-0.02721173	-0.04553135	-0.294751
0.01105	79.68128	1e-07	9.2e-07	6.3e-07	4.5e-07	-0.0	5.88e-06	2.89e-06	1e-08	674.48817651	677.17248823	673.36652056	-0.02713017	-0.0455358	-0.29462713
0.01111	80.07653	9e-08	9.2e-07	6.4e-07	4.5e-07	-0.0	5.88e-06	2.89e-06	1e-08	674.32858857	677.01826214	673.20968657	-0.02704846	-0.04553999	-0.29450248
0.01116	80.47176	9e-08	9.2e-07	6.4e-07	4.4e-07	0.0	5.88e-06	2.89e-06	1e-08	674.16904416	676.8640497	673.05288588	-0.02696922	-0.04554379	-0.29438102
0.01122	80.86696	9e-08	9.1e-07	6.4e-07	4.4e-07	0.0	5.88e-06	2.89e-06	1e-08	674.00954253	676.7098508	672.89611771	-0.0268892	-0.04554739	-0.29425781
0.01127	81.26215	9e-08	9.1e-07	6.4e-07	4.4e-07	0.0	5.88e-06	2.9e-06	1e-08	673.85008435	676.55566588	672.7393826	-0.02680972	-0.0455507	-0.29413483
0.01133	81.65731	9e-08	9.1e-07	6.4e-07	4.4e-07	0.0	5.88e-06	2.9e-06	1e-08	673.69067035	676.40149517	672.58268057	-0.02673014	-0.04555377	-0.29401109
0.01138	82.05246	9e-08	9.1e-07	6.4e-07	4.3e-07	0.0	5.88e-06	2.9e-06	1e-08	673.53130099	676.24733902	672.42601191	-0.02665171	-0.04555654	-0.29388854
0.01144	82.44758	9e-08	9.1e-07	6.4e-07	4.3e-07	-0.0	5.88e-06	2.91e-06	1e-08	673.37197604	676.09319757	672.26937637	-0.02657302	-0.04555907	-0.29376496
0.01149	82.84267	9e-08	9.1e-07	6.5e-07	4.3e-07	0.0	5.89e-06	2.91e-06	1e-08	673.21269666	675.9390712	672.11277435	-0.02649561	-0.04556131	-0.29364277
0.0215	154.39041	3e-08	7.8e-07	7.9e-07	2.3e-07	-0.0	5.92e-06	3.12e-06	1e-08	645.0901172	648.38773988	644.2917439	-0.01803817	-0.0435025	-0.27178956
0.02156	154.78155	3e-08	7.8e-07	7.9e-07	2.3e-07	-0.0	5.92e-06	3.12e-06	1e-08	644.94054257	648.24010058	644.1431856	-0.01801188	-0.04348431	-0.2716726
0.02161	155.17266	3e-08	7.8e-07	7.9e-07	2.3e-07	-0.0	5.92e-06	3.12e-06	1e-08	644.79102434	648.09250924	643.99467852	-0.01798538	-0.04346586	-0.27155418
0.02167	155.56375	3e-08	7.8e-07	7.9e-07	2.3e-07	0.0	5.92e-06	3.12e-06	1e-08	644.64156378	647.94496654	643.84622335	-0.01795977	-0.04344791	-0.27143917
0.02172	155.95482	3e-08	7.8e-07	7.9e-07	2.3e-07	0.0	5.92e-06	3.12e-06	1e-08	644.49215825	647.79747117	643.69781866	-0.017934	-0.04342973	-0.27132299
0.02178	156.34586	3e-08	7.8e-07	7.9e-07	2.3e-07	0.0	5.92e-06	3.12e-06	1e-08	644.34280892	647.65002369	643.54946501	-0.01790804	-0.0434113	-0.27120538
0.02183	156.73689	3e-08	7.8e-07	7.9e-07	2.3e-07	-0.0	5.92e-06	3.13e-06	1e-08	644.19351634	647.50262475	643.40116309	-0.01788244	-0.043393	-0.27108889
0.02189	157.12789	3e-08	7.8e-07	7.9e-07	2.3e-07	-0.0	5.92e-06	3.13e-06	1e-08	644.04428009	647.35527399	643.25291247	-0.01785766	-0.04337518	-0.27097564
0.02194	157.51887	3e-08	7.8e-07	7.9e-07	2.2e-07	-0.0	5.92e-06	3.13e-06	1e-08	643.89509876	647.20797012	643.10471177	-0.01783215	-0.04335672	-0.27085856
0.022	157.90983	3e-08	7.8e-07	7.9e-07	2.2e-07	-0.0	5.92e-06	3.13e-06	1e-08	643.74597397	647.06071482	642.95656272	-0.01780661	-0.04333811	-0.27074076
0.02205	158.30077	3e-08	7.8e-07	7.9e-07	2.2e-07	-0.0	5.92e-06	3.13e-06	1e-08	643.59690613	646.91350846	642.80846572	-0.01778134	-0.0433196	-0.27062376
0.02211	158.69168	3e-08	7.8e-07	7.9e-07	2.2e-07	-0.0	5.92e-06	3.13e-06	1e-08	643.44789486	646.76635079	642.66042045	-0.01775655	-0.04330131	-0.27050842
0.02216	159.08258	3e-08	7.8e-07	7.9e-07	2.2e-07	0.0	5.92e-06	3.13e-06	1e-08	643.29893988	646.61924118	642.51242624	-0.01773179	-0.04328293	-0.27039272
0.02222	159.47345	3e-08	7.8e-07	7.9e-07	2.2e-07	0.0	5.92e-06	3.13e-06	1e-08	643.1500406	646.47217986	642.3644833	-0.01770622	-0.04326384	-0.27027275
0.02227	159.8643	3e-08	7.8e-07	7.9e-07	2.2e-07	-0.0	5.92e-06	3.13e-06	1e-08	643.00119912	646.32516869	642.21659357	-0.01768159	-0.04324533	-0.27015665
0.02233	160.25513	3e-08	7.8e-07	7.9e-07	2.2e-07	0.0	5.92e-06	3.13e-06	1e-08	642.8524144	646.17820614	642.0687554	-0.01765738	-0.04322702	-0.27004201
0.02238	160.64593	3e-08	7.7e-07	7.9e-07	2.2e-07	-0.0	5.92e-06	3.13e-06	1e-08	642.70368474	646.03129165	641.92096818	-0.01763335	-0.04320875	-0.26992775
0.02244	161.03672	3e-08	7.7e-07	7.9e-07	2.2e-07	0.0	5.92e-06	3.13e-06	1e-08	642.5550108	645.88442514	641.7732318	-0.01760783	-0.04318922	-0.26980591
0.02249	161.42748	3e-08	7.7e-07	8e-07	2.2e-07	-0.0	5.92e-06	3.13e-06	1e-08	642.4063956	645.73760986	641.62554969	-0.01758323	-0.04317028	-0.26968791
0.0325	232.18203	2e-08	7.5e-07	8.3e-07	1.7e-07	0.0	5.92e-06	3.18e-06	1e-08	616.28890628	619.8630994	615.6271884	-0.0144308	-0.0395821	-0.2492681
0.03256	232.56879	2e-08	7.5e-07	8.3e-07	1.7e-07	0.0	5.92e-06	3.18e-06	1e-08	616.15046901	619.72568048	615.4892244	-0.01441889	-0.03956349	-0.24916728
0.03261	232.95552	2e-08	7.5e-07	8.3e-07	1.7e-07	-0.0	5.92e-06	3.18e-06	1e-08	616.0120823	619.5883102	615.35131006	-0.01440394	-0.03954007	-0.2490405
0.03267	233.34223	2e-08	7.5e-07	8.3e-07	1.7e-07	0.0	5.92e-06	3.18e-06	1e-08	615.87376002	619.45100109	615.21345819	-0.01439339	-0.03952348	-0.24895068
0.03272	233.72891	2e-08	7.5e-07	8.3e-07	1.7e-07	0.0	5.92e-06	3.18e-06	1e-08	615.73548257	619.31373534	615.07565061	-0.01437977	-0.03950203	-0.2488346
0.03278	234.11558	2e-08	7.5e-07	8.3e-07	1.7e-07	0.0	5.92e-06	3.18e-06	1e-08	615.59726378	619.17652565	614.93790027	-0.01436692	-0.03948175	-0.24872489
0.03283	234.50222	2e-08	7.5e-07	8.3e-07	1.7e-07	0.0	5.92e-06	3.18e-06	1e-08	615.45910039	619.03936896	614.80020403	-0.01435474	-0.03946248	-0.2486207
0.03289	234.88884	2e-08	7.5e-07	8.3e-07	1.7e-07	0.0	5.92e-06	3.18e-06	1e-08	615.32098971	618.90226261	614.66255921	-0.01434184	-0.03944202	-0.24851003
0.03294	235.27544	2e-08	7.5e-07	8.3e-07	1.7e-07	0.0	5.92e-06	3.18e-06	1e-08	615.18293464	618.76520976	614.524969	-0.01432925	-0.03942201	-0.24840185
0.033	235.66201	2e-08	7.5e-07	8.3e-07	1.7e-07	-0.0	5.92e-06	3.18e-06	1e-08	615.04493423	618.62820923	614.38743219	-0.01431707	-0.03940259	-0.24829695
0.03305	236.04857	2e-08	7.5e-07	8.3e-07	1.7e-07	0.0	5.92e-06	3.18e-06	1e-08	614.9069869	618.49125944	614.24994718	-0.0143033	-0.03938062	-0.2481782
0.03311	236.4351	2e-08	7.4e-07	8.3e-07	1.7e-07	-0.0	5.92e-06	3.18e-06	1e-08	614.76909948	618.35436711	614.11252083	-0.01429204	-0.03936258	-0.24808079
0.03316	236.82161	2e-08	7.4e-07	8.3e-07	1.7e-07	0.0	5.92e-06	3.18e-06	1e-08	614.63126133	618.21752194	613.9751426	-0.01427997	-0.03934322	-0.24797621
0.03322	237.2081	2e-08	7.4e-07	8.3e-07	1.7e-07	-0.0	5.92e-06	3.18e-06	1e-08	614.49347578	618.08072741	613.83781605	-0.01426591	-0.03932063	-0.24785421
0.03327	237.59457	2e-08	7.4e-07	8.3e-07	1.7e-07	0.0	5.92e-06	3.18e-06	1e-08	614.35575232	617.94399197	613.70054981	-0.01425544	-0.03930374	-0.24776304
0.03333	237.98101	2e-08	7.4e-07	8.3e-07	1.7e-07	0.0	5.92e-06	3.18e-06	1e-08	614.21807452	617.80730071	613.56332866	-0.01424176	-0.03928164	-0.24764379
0.03338	238.36743	2e-08	7.4e-07	8.3e-07	1.7e-07	0.0	5.92e-06	3.18e-06	1e-08	614.08045702	617.67066726	613.42616648	-0.0142308	-0.03926389	-0.24754805
0.03344	238.75383	2e-08	7.4e-07	8.3e-07	1.7e-07	-0.0	5.92e-06	3.18e-06	1e-08	613.94288784	617.53408023	613.28905167	-0.01421659	-0.03924085	-0.24742373
0.03349	239.14021	2e-08	7.4e-07	8.3e-07	1.7e-07	0.0	5.92e-06	3.18e-06	1e-08	613.80538171	617.3975535	613.15199838	-0.01420507	-0.03922212	-0.24732271
0.0435	309.09253	2e-08	7.4e-07	8.4e-07	1.6e-07	0.0	5.92e-06	3.2e-06	1e-08	589.67063131	593.41230075	589.08599218	-0.01232996	-0.03567356	-0.2283892
0.04356	309.47485	2e-08	7.4e-07	8.4e-07	1.6e-07	-0.0	5.92e-06	3.2e-06	1e-08	589.54285014	593.28521392	588.95853472	-0.01232439	-0.03566166	-0.22832595
0.04361	309.85715	2e-08	7.4e-07	8.4e-07	1.6e-07	-0.0	5.92e-06	3.2e-06	1e-08	589.41510185	593.15815898	588.83110961	-0.01231242	-0.03563604	-0.22818978
0.04367	310.23942	2e-08	7.4e-07	8.4e-07	1.6e-07	0.0	5.92e-06	3.2e-06	1e-08	589.28742395	593.03117272	588.70375415	-0.01230673	-0.03562385	-0.22812498
0.04372	310.62168	2e-08	7.4e-07	8.4e-07	1.6e-07	0.0	5.92e-06	3.2e-06	1e-08	589.15977924	592.90421915	588.57643185	-0.012295	-0.03559869	-0.22799125
0.04378	311.00391	2e-08	7.4e-07	8.4e-07	1.6e-07	-0.0	5.92e-06	3.2e-06	1e-08	589.03220343	592.77733305	588.44917797	-0.01228865	-0.03558507	-0.22791883
0.04383	311.38612	2e-08	7.4e-07	8.4e-07	1.6e-07	-0.0	5.92e-06	3.2e-06	1e-08	588.90466503	592.65048349	588.32196116	-0.01227814	-0.0355625	-0.22779884
0.04389	311.76831	2e-08	7.4e-07	8.4e-07	1.6e-07	0.0	5.92e-06	3.2e-06	1e-08	588.77718874	592.52369449	588.19480575	-0.01227054	-0.03554616	-0.22771196
0.04394	312.15047	2e-08	7.4e-07	8.4e-07	1.6e-07	0.0	5.92e-06	3.2e-06	1e-08	588.64975737	592.39694933	588.06769481	-0.01226148	-0.03552664	-0.22760821
0.044	312.53262	2e-08	7.4e-07	8.4e-07	1.6e-07	0.0	5.92e-06	3.2e-06	1e-08	588.52237915	592.27025655	587.94063698	-0.01225241	-0.03550711	-0.22750437
0.04405	312.91474	2e-08	7.4e-07	8.4e-07	1.6e-07	-0.0	5.92e-06	3.2e-06	1e-08	588.39505438	592.14361618	587.81363233	-0.012245	-0.03549114	-0.22741946
0.04411	313.29684	2e-08	7.4e-07	8.4e-07	1.6e-07	-0.0	5.92e-06	3.2e-06	1e-08	588.26777388	592.0170187	587.68667114	-0.01223376	-0.03546692	-0.22729067
0.04416	313.67891	2e-08	7.4e-07	8.4e-07	1.6e-07	0.0	5.92e-06	3.2e-06	1e-08	588.14056014	591.89048624	587.5597759	-0.01222836	-0.03545521	-0.22722846
0.04422	314.06097	2e-08	7.4e-07	8.4e-07	1.6e-07	0.0	5.92e-06	3.2e-06	1e-08	588.01337793	591.76398522	587.43291253	-0.01221562	-0.03542767	-0.22708199
0.04427	314.443	2e-08	7.4e-07	8.4e-07	1.6e-07	-0.0	5.92e-06	3.2e-06	1e-08	587.8862712	591.63755817	587.30612419	-0.01221097	-0.0354176	-0.22702849
0.04433	314.82501	2e-08	7.4e-07	8.4e-07	1.6e-07	-0.0	5.92e-06	3.2e-06	1e-08	587.75919246	591.51115815	587.17936325	-0.01219864	-0.03539091	-0.22688655
0.04438	315.207	2e-08	7.4e-07	8.4e-07	1.6e-07	0.0	5.92e-06	3.2e-06	1e-08	587.63218718	591.38482984	587.05267503	-0.01219361	-0.03538	-0.22682854
0.04444	315.58896	2e-08	7.4e-07	8.4e-07	1.6e-07	0.0	5.92e-06	3.2e-06	1e-08	587.50521157	591.25853085	586.92601653	-0.01218184	-0.03535445	-0.22669268
0.04449	315.9709	2e-08	7.4e-07	8.4e-07	1.6e-07	-0.0	5.92e-06	3.2e-06	1e-08	587.37830607	591.13230052	586.79942767	-0.01217535	-0.03534037	-0.22661781
0.05455	385.4895	2e-08	7.4e-07	8.4e-07	1.5e-07	0.0	5.92e-06	3.2e-06	1e-08	564.99997815	568.86103169	564.4737567	-0.01075902	-0.03206526	-0.2091183
0.05461	385.86731	2e-08	7.4e-07	8.4e-07	1.5e-07	0.0	5.92e-06	3.2e-06	1e-08	564.88221228	568.74376974	564.35625617	-0.01075224	-0.03204875	-0.20902943
0.05466	386.24511	2e-08	7.4e-07	8.4e-07	1.5e-07	-0.0	5.92e-06	3.2e-06	1e-08	564.76449262	568.62655352	564.23880197	-0.01074525	-0.03203172	-0.20893779
0.05472	386.62288	2e-08	7.4e-07	8.4e-07	1.5e-07	-0.0	5.92e-06	3.2e-06	1e-08	564.64682105	568.50938446	564.12139555	-0.01073827	-0.03201471	-0.20884627
0.05477	387.00063	2e-08	7.4e-07	8.4e-07	1.5e-07	-0.0	5.92e-06	3.2e-06	1e-08	564.52919746	568.3922625	564.00403684	-0.01073127	-0.03199774	-0.20875495
0.05483	387.37835	2e-08	7.4e-07	8.4e-07	1.5e-07	-0.0	5.92e-06	3.2e-06	1e-08	564.4116224	568.27518754	563.88672573	-0.01072422	-0.03198066	-0.20866301
0.05488	387.75605	2e-08	7.4e-07	8.4e-07	1.5e-07	-0.0	5.92e-06	3.2e-06	1e-08	564.29409646	568.1581599	563.76946253	-0.01071723	-0.03196356	-0.20857099
0.05494	388.13373	2e-08	7.4e-07	8.4e-07	1.5e-07	-0.0	5.92e-06	3.2e-06	1e-08	564.17661839	568.04117963	563.65224733	-0.01070968	-0.03194521	-0.20847217
0.05499	388.51139	2e-08	7.4e-07	8.4e-07	1.5e-07	-0.0	5.92e-06	3.2e-06	1e-08	564.05919262	567.92425022	563.53508365	-0.01070135	-0.03192477	-0.20836212
0.05505	388.88903	2e-08	7.4e-07	8.4e-07	1.5e-07	-0.0	5.92e-06	3.2e-06	1e-08	563.94182353	567.80737748	563.41797741	-0.01068635	-0.0318881	-0.20816464
0.0551	389.26664	2e-08	7.4e-07	8.4e-07	1.5e-07	-0.0	5.92e-06	3.2e-06	1e-08	563.82455773	567.6906064	563.30097419	-0.01068562	-0.03188631	-0.20815501
0.05516	389.64423	2e-08	7.4e-07	8.4e-07	1.5e-07	-0.0	5.92e-06	3.2e-06	1e-08	563.70729697	567.57384028	563.183976	-0.01067235	-0.03185391	-0.20798053
0.05521	390.0218	2e-08	7.4e-07	8.4e-07	1.5e-07	-0.0	5.92e-06	3.2e-06	1e-08	563.59012805	567.45716404	563.06706882	-0.01067131	-0.03185134	-0.2079667
0.05527	390.39935	2e-08	7.4e-07	8.4e-07	1.5e-07	0.0	5.92e-06	3.2e-06	1e-08	563.47296631	567.34049492	562.95016886	-0.01065885	-0.03182075	-0.20780197
0.05532	390.77687	2e-08	7.4e-07	8.4e-07	1.5e-07	-0.0	5.92e-06	3.2e-06	1e-08	563.35589017	567.22391068	562.83335488	-0.01065708	-0.03181641	-0.20777858
0.05538	391.15437	2e-08	7.4e-07	8.4e-07	1.5e-07	-0.0	5.92e-06	3.2e-06	1e-08	563.2388263	567.10733849	562.71655311	-0.01064535	-0.03178765	-0.20762371
0.05543	391.53185	2e-08	7.4e-07	8.4e-07	1.5e-07	-0.0	5.92e-06	3.2e-06	1e-08	563.12184362	566.99084615	562.59983215	-0.01064285	-0.03178152	-0.20759071
0.05549	391.9093	2e-08	7.4e-07	8.4e-07	1.5e-07	-0.0	5.92e-06	3.2e-06	1e-08	563.00487825	566.87437081	562.48312842	-0.01063185	-0.03175456	-0.20744544
0.06555	460.60221	2e-08	7.4e-07	8.4e-07	1.5e-07	0.0	5.92e-06	3.2e-06	1e-08	542.38790127	546.33386007	541.91096376	-0.00946778	-0.0288056	-0.19140728
0.06561	460.97549	2e-08	7.4e-07	8.4e-07	1.5e-07	0.0	5.92e-06	3.2e-06	1e-08	542.27943518	546.22577449	541.80276194	-0.009463	-0.0287901	-0.19132225
0.06566	461.34874	2e-08	7.4e-07	8.4e-07	1.5e-07	0.0	5.92e-06	3.2e-06	1e-08	542.17100045	546.11773329	541.69460589	-0.00945822	-0.02877461	-0.19123721
0.06572	461.72198	2e-08	7.4e-07	8.4e-07	1.5e-07	0.0	5.92e-06	3.2e-06	1e-08	542.06259708	546.00973645	541.58649558	-0.00945245	-0.02875914	-0.19115223
0.06577	462.09519	2e-08	7.4e-07	8.4e-07	1.5e-07	-0.0	5.92e-06	3.2e-06	1e-08	541.95423643	545.90178394	541.47843033	-0.00943906	-0.02874383	-0.19106769
0.06583	462.46838	2e-08	7.4e-07	8.4e-07	1.5e-07	-0.0	5.92e-06	3.2e-06	1e-08	541.84600702	545.79387531	541.37040452	-0.00943117	-0.02872841	-0.19098283
0.06588	462.84154	2e-08	7.4e-07	8.4e-07	1.5e-07	0.0	5.92e-06	3.2e-06	1e-08	541.73784501	545.68601088	541.26242221	-0.00942328	-0.02871298	-0.19089797
0.06594	463.21468	2e-08	7.4e-07	8.4e-07	1.5e-07	0.0	5.92e-06	3.2e-06	1e-08	541.6297504	545.57819064	541.15448338	-0.00941539	-0.02869756	-0.19081311
0.06599	463.5878	2e-08	7.4e-07	8.4e-07	1.5e-07	0.0	5.92e-06	3.2e-06	1e-08	541.52172319	545.4704146	541.04658803	-0.0094102	-0.02868213	-0.19072834
0.06605	463.9609	2e-08	7.4e-07	8.4e-07	1.5e-07	0.0	5.92e-06	3.2e-06	1e-08	541.41373242	545.3626828	540.93873801	-0.00941621	-0.02866669	-0.19064391
0.0661	464.33397	2e-08	7.4e-07	8.4e-07	1.5e-07	0.0	5.92e-06	3.2e-06	1e-08	541.30564931	545.25499545	540.83094099	-0.00941357	-0.02865126	-0.19055921
0.06616	464.70702	2e-08	7.4e-07	8.4e-07	1.5e-07	0.0	5.92e-06	3.2e-06	1e-08	541.19757329	545.1473524	540.72319105	-0.00941093	-0.02863583	-0.19047451
0.06621	465.08005	2e-08	7.4e-07	8.4e-07	1.5e-07	0.0	5.92e-06	3.2e-06	1e-08	541.08950438	545.03975363	540.61548818	-0.00940829	-0.02862039	-0.19038982
0.06627	465.45306	2e-08	7.4e-07	8.4e-07	1.5e-07	-0.0	5.92e-06	3.2e-06	1e-08	540.98144256	544.93219916	540.50783239	-0.00939933	-0.02860505	-0.19030526
0.06632	465.82604	2e-08	7.4e-07	8.4e-07	1.5e-07	-0.0	5.92e-06	3.2e-06	1e-08	540.87346073	544.82468871	540.40021918	-0.0093745	-0.02858991	-0.19022104
0.06638	466.199	2e-08	7.4e-07	8.4e-07	1.5e-07	-0.0	5.92e-06	3.2e-06	1e-08	540.765742	544.71722163	540.29263723	-0.00936306	-0.0285746	-0.19013654
0.06643	466.57194	2e-08	7.4e-07	8.4e-07	1.5e-07	-0.0	5.92e-06	3.2e-06	1e-08	540.65813193	544.60979846	540.18509608	-0.00935161	-0.02855928	-0.19005203
0.06649	466.94485	2e-08	7.4e-07	8.4e-07	1.5e-07	0.0	5.92e-06	3.2e-06	1e-08	540.55063053	544.50241922	540.07759574	-0.00934017	-0.02854397	-0.18996753
0.07655	534.80214	2e-08	7.4e-07	8.4e-07	1.5e-07	0.0	5.92e-06	3.2e-06	1e-08	521.57589654	525.57786153	521.14300956	-0.00836453	-0.02587088	-0.17509923
0.07661	535.17083	2e-08	7.4e-07	8.4e-07	1.5e-07	0.0	5.92e-06	3.2e-06	1e-08	521.47607092	525.47832657	521.04347758	-0.00834458	-0.02585712	-0.17502109
0.07666	535.53949	2e-08	7.4e-07	8.4e-07	1.5e-07	0.0	5.92e-06	3.2e-06	1e-08	521.37646377	525.37883232	520.94397699	-0.00834826	-0.02584316	-0.17494295
0.07672	535.90813	2e-08	7.4e-07	8.4e-07	1.5e-07	0.0	5.92e-06	3.2e-06	1e-08	521.27679329	525.27937955	520.84452434	-0.00834173	-0.0258293	-0.17486489
0.07677	536.27675	2e-08	7.4e-07	8.4e-07	1.5e-07	0.0	5.92e-06	3.2e-06	1e-08	521.17718142	525.1799679	520.74511244	-0.00832743	-0.02581553	-0.17478693
0.07683	536.64535	2e-08	7.4e-07	8.4e-07	1.5e-07	0.0	5.92e-06	3.2e-06	1e-08	521.07772093	525.08059704	520.64573579	-0.00831958	-0.02580168	-0.17470889
0.07688	537.01392	2e-08	7.4e-07	8.4e-07	1.5e-07	0.0	5.92e-06	3.2e-06	1e-08	520.97833479	524.98126725	520.54639896	-0.00831173	-0.02578783	-0.17463084
0.07694	537.38247	2e-08	7.4e-07	8.4e-07	1.5e-07	0.0	5.92e-06	3.2e-06	1e-08	520.87902301	524.88197852	520.44710194	-0.0083149	-0.02577391	-0.17455283
0.07699	537.75099	2e-08	7.4e-07	8.4e-07	1.5e-07	0.0	5.92e-06	3.2e-06	1e-08	520.77965387	524.78273119	520.34785245	-0.00832525	-0.02575992	-0.17447485
0.07705	538.1195	2e-08	7.4e-07	8.4e-07	1.5e-07	0.0	5.92e-06	3.2e-06	1e-08	520.68014174	524.68352549	520.24865549	-0.0083106	-0.02574618	-0.17439699
0.0771	538.48798	2e-08	7.4e-07	8.4e-07	1.5e-07	0.0	5.92e-06	3.2e-06	1e-08	520.58078533	524.58436054	520.14949348	-0.00830745	-0.02573234	-0.17431915
0.07716	538.85643	2e-08	7.4e-07	8.4e-07	1.5e-07	0.0	5.92e-06	3.2e-06	1e-08	520.48144728	524.48523671	520.05037447	-0.00831159	-0.02571846	-0.17424137
0.07721	539.22487	2e-08	7.4e-07	8.4e-07	1.5e-07	0.0	5.92e-06	3.2e-06	1e-08	520.38204042	524.38615421	519.95130353	-0.00830939	-0.02570462	-0.17416354
0.07727	539.59328	2e-08	7.4e-07	8.4e-07	1.5e-07	0.0	5.92e-06	3.2e-06	1e-08	520.28264058	524.28711286	519.85227625	-0.00830719	-0.02569077	-0.17408571
0.07732	539.96166	2e-08	7.4e-07	8.4e-07	1.5e-07	0.0	5.92e-06	3.2e-06	1e-08	520.18324773	524.18811265	519.75329263	-0.00829025	-0.02567708	-0.17400798
0.07738	540.33003	2e-08	7.4e-07	8.4e-07	1.5e-07	0.0	5.92e-06	3.2e-06	1e-08	520.08403831	524.08915305	519.65434228	-0.00827341	-0.02566339	-0.17393029
0.07743	540.69837	2e-08	7.4e-07	8.4e-07	1.5e-07	0.0	5.92e-06	3.2e-06	1e-08	519.98501103	523.99023404	519.55542525	-0.00827766	-0.02564953	-0.17385261
0.07749	541.06669	2e-08	7.4e-07	8.4e-07	1.5e-07	0.0	5.92e-06	3.2e-06	1e-08	519.88591369	523.89135633	519.45655633	-0.00826674	-0.02563582	-0.17377505
0.08755	608.0781	2e-08	7.4e-07	8.4e-07	1.5e-07	0.0	5.92e-06	3.21e-06	1e-08	502.44122778	506.47101483	502.04713283	-0.00740237	-0.02323733	-0.16010461
0.08761	608.44214	2e-08	7.4e-07	8.4e-07	1.5e-07	0.0	5.92e-06	3.21e-06	1e-08	502.34950524	506.37942261	501.95565512	-0.00740353	-0.02322482	-0.16003279
0.08766	608.80615	2e-08	7.4e-07	8.4e-07	1.5e-07	0.0	5.92e-06	3.21e-06	1e-08	502.25775179	506.28786881	501.86422014	-0.00740172	-0.02321234	-0.15996095
0.08772	609.17014	2e-08	7.4e-07	8.4e-07	1.5e-07	0.0	5.92e-06	3.21e-06	1e-08	502.16600419	506.19635334	501.77282583	-0.00739817	-0.02319988	-0.15988912
0.08777	609.53411	2e-08	7.4e-07	8.4e-07	1.5e-07	0.0	5.92e-06	3.21e-06	1e-08	502.07428413	506.10487613	501.68147095	-0.00737754	-0.02318758	-0.15981741
0.08783	609.89806	2e-08	7.4e-07	8.4e-07	1.5e-07	0.0	5.92e-06	3.21e-06	1e-08	501.98280322	506.01343656	501.59014348	-0.0073711	-0.02317517	-0.15974569
0.08788	610.26198	2e-08	7.4e-07	8.4e-07	1.5e-07	0.0	5.92e-06	3.21e-06	1e-08	501.89138569	505.9220351	501.49885336	-0.00737392	-0.02316268	-0.15967399
0.08794	610.62588	2e-08	7.4e-07	8.4e-07	1.5e-07	0.0	5.92e-06	3.21e-06	1e-08	501.79991676	505.83067206	501.40760707	-0.00735854	-0.02315038	-0.15960247
0.08799	610.98975	2e-08	7.4e-07	8.4e-07	1.5e-07	0.0	5.92e-06	3.21e-06	1e-08	501.70862222	505.73934674	501.31639176	-0.00735147	-0.02313799	-0.15953084
0.08805	611.35361	2e-08	7.4e-07	8.4e-07	1.5e-07	0.0	5.92e-06	3.21e-06	1e-08	501.617399	505.64805948	501.2252133	-0.0073444	-0.0231256	-0.15945922
0.0881	611.71744	2e-08	7.4e-07	8.4e-07	1.5e-07	0.0	5.92e-06	3.21e-06	1e-08	501.52624708	505.55681026	501.13407171	-0.00734336	-0.02311316	-0.15938761
0.08816	612.08124	2e-08	7.4e-07	8.4e-07	1.5e-07	0.0	5.92e-06	3.21e-06	1e-08	501.43509159	505.46559929	501.04297119	-0.00735463	-0.02310063	-0.15931604
0.08821	612.44502	2e-08	7.4e-07	8.4e-07	1.5e-07	0.0	5.92e-06	3.21e-06	1e-08	501.3437799	505.37442696	500.95192036	-0.0073457	-0.02308829	-0.15924455
0.08827	612.80878	2e-08	7.4e-07	8.4e-07	1.5e-07	0.0	5.92e-06	3.21e-06	1e-08	501.25256269	505.28329256	500.860905	-0.00733947	-0.02307593	-0.1591731
0.08832	613.17252	2e-08	7.4e-07	8.4e-07	1.5e-07	0.0	5.92e-06	3.21e-06	1e-08	501.16140651	505.19219615	500.76992699	-0.00734443	-0.0230635	-0.15910173
0.08838	613.53623	2e-08	7.4e-07	8.4e-07	1.5e-07	0.0	5.92e-06	3.21e-06	1e-08	501.07017244	505.10113808	500.67899413	-0.00734263	-0.02305111	-0.1590303
0.08843	613.89991	2e-08	7.4e-07	8.4e-07	1.5e-07	0.0	5.92e-06	3.21e-06	1e-08	500.97894439	505.01011814	500.58810172	-0.00734082	-0.02303872	-0.15895886
0.08849	614.26358	2e-08	7.4e-07	8.4e-07	1.5e-07	0.0	5.92e-06	3.21e-06	1e-08	500.88772236	504.91913635	500.49724976	-0.00732827	-0.02302644	-0.15888751
0.09855	680.41852	2e-08	7.4e-07	8.4e-07	1.5e-07	0.0	5.92e-06	3.21e-06	1e-08	484.86277204	488.89478404	484.50412196	-0.00655858	-0.02087712	-0.14632923
0.09861	680.77785	2e-08	7.4e-07	8.4e-07	1.5e-07	0.0	5.92e-06	3.21e-06	1e-08	484.77863247	488.81055736	484.42011381	-0.00656452	-0.0208659	-0.14626334
0.09866	681.13716	2e-08	7.4e-07	8.4e-07	1.5e-07	0.0	5.92e-06	3.21e-06	1e-08	484.6944027	488.72636641	484.33614849	-0.00656368	-0.02085471	-0.14619739
0.09872	681.49644	2e-08	7.4e-07	8.4e-07	1.5e-07	0.0	5.92e-06	3.21e-06	1e-08	484.61016969	488.642211	484.25222127	-0.00656232	-0.02084354	-0.14613144
0.09877	681.8557	2e-08	7.4e-07	8.4e-07	1.5e-07	0.0	5.92e-06	3.21e-06	1e-08	484.52594004	488.55809109	484.16833179	-0.00655572	-0.02083241	-0.14606553
0.09883	682.21494	2e-08	7.4e-07	8.4e-07	1.5e-07	0.0	5.92e-06	3.21e-06	1e-08	484.44178104	488.47400651	484.08447635	-0.0065365	-0.02082141	-0.1459997
0.09888	682.57415	2e-08	7.4e-07	8.4e-07	1.5e-07	0.0	5.92e-06	3.21e-06	1e-08	484.35785478	488.38995676	484.00064607	-0.00653654	-0.02081024	-0.14593387
0.09894	682.93334	2e-08	7.4e-07	8.4e-07	1.5e-07	0.0	5.92e-06	3.21e-06	1e-08	484.27391394	488.30594251	483.91685445	-0.00653435	-0.02079911	-0.14586809
0.09899	683.29251	2e-08	7.4e-07	8.4e-07	1.5e-07	0.0	5.92e-06	3.21e-06	1e-08	484.18998725	488.22196367	483.83309989	-0.00652164	-0.02078809	-0.14580242
0.09905	683.65165	2e-08	7.4e-07	8.4e-07	1.5e-07	0.0	5.92e-06	3.21e-06	1e-08	484.1062099	488.13801982	483.74937497	-0.00651521	-0.02077699	-0.14573666
0.0991	684.01077	2e-08	7.4e-07	8.4e-07	1.5e-07	0.0	5.92e-06	3.21e-06	1e-08	484.02250116	488.05411121	483.66568413	-0.00650878	-0.0207659	-0.14567091
0.09916	684.36987	2e-08	7.4e-07	8.4e-07	1.5e-07	0.0	5.92e-06	3.21e-06	1e-08	483.93886101	487.97023785	483.58202736	-0.0065142	-0.02075472	-0.14560519
0.09921	684.72894	2e-08	7.4e-07	8.4e-07	1.5e-07	0.0	5.92e-06	3.21e-06	1e-08	483.85513737	487.88640012	483.49841296	-0.00652123	-0.02074352	-0.1455395
0.09927	685.08798	2e-08	7.4e-07	8.4e-07	1.5e-07	0.0	5.92e-06	3.21e-06	1e-08	483.77130949	487.80259806	483.41484203	-0.00650913	-0.02073251	-0.1454739
0.09932	685.44701	2e-08	7.4e-07	8.4e-07	1.5e-07	0.0	5.92e-06	3.21e-06	1e-08	483.68762321	487.71883099	483.33130112	-0.00651027	-0.0207214	-0.14540834
0.09938	685.80601	2e-08	7.4e-07	8.4e-07	1.5e-07	0.0	5.92e-06	3.21e-06	1e-08	483.60390837	487.63509932	483.24779948	-0.00651236	-0.02071028	-0.1453428
0.09943	686.16498	2e-08	7.4e-07	8.4e-07	1.5e-07	0.0	5.92e-06	3.21e-06	1e-08	483.52015276	487.55140309	483.16433779	-0.00651102	-0.02069918	-0.14527722
0.09949	686.52394	2e-08	7.4e-07	8.4e-07	1.5e-07	0.0	5.92e-06	3.21e-06	1e-08	483.43640048	487.4677422	483.08091364	-0.00650853	-0.0206881	-0.14521165
0.10955	751.81146	2e-08	7.4e-07	8.4e-07	1.5e-07	0.0	5.92e-06	3.21e-06	1e-08	468.72734723	472.73697465	468.40073753	-0.00583831	-0.0187633	-0.13368444
0.1096	752.16602	2e-08	7.4e-07	8.4e-07	1.5e-07	0.0	5.92e-06	3.21e-06	1e-08	468.64999843	472.65956954	468.32366145	-0.00583733	-0.01875328	-0.13362389
0.10966	752.52056	2e-08	7.4e-07	8.4e-07	1.5e-07	0.0	5.92e-06	3.21e-06	1e-08	468.57265066	472.58219731	468.24662039	-0.00583635	-0.01874327	-0.13356333
0.10971	752.87508	2e-08	7.4e-07	8.4e-07	1.5e-07	0.0	5.92e-06	3.21e-06	1e-08	468.49530392	472.50485798	468.16961435	-0.00581854	-0.01873341	-0.13350289
0.10977	753.22957	2e-08	7.4e-07	8.4e-07	1.5e-07	0.0	5.92e-06	3.21e-06	1e-08	468.41818122	472.42755089	468.09263147	-0.00581107	-0.01872347	-0.13344243
0.10982	753.58404	2e-08	7.4e-07	8.4e-07	1.5e-07	0.0	5.92e-06	3.21e-06	1e-08	468.34114556	472.35027643	468.01567899	-0.0058151	-0.01871343	-0.13338199
0.10988	753.93848	2e-08	7.4e-07	8.4e-07	1.5e-07	0.0	5.92e-06	3.21e-06	1e-08	468.26404456	472.27303497	467.93876499	-0.00580255	-0.01870356	-0.1333217
0.10993	754.2929	2e-08	7.4e-07	8.4e-07	1.5e-07	0.0	5.92e-06	3.21e-06	1e-08	468.18709817	472.19582587	467.86187774	-0.00579611	-0.01869363	-0.13326133
0.10999	754.6473	2e-08	7.4e-07	8.4e-07	1.5e-07	0.0	5.92e-06	3.21e-06	1e-08	468.11022517	472.11864938	467.78502158	-0.00579027	-0.01868369	-0.13320096
0.11004	755.00167	2e-08	7.4e-07	8.4e-07	1.5e-07	0.0	5.92e-06	3.21e-06	1e-08	468.03341782	472.04150553	467.70819693	-0.00578992	-0.01867371	-0.1331406
0.1101	755.35602	2e-08	7.4e-07	8.4e-07	1.5e-07	0.0	5.92e-06	3.21e-06	1e-08	467.95660321	471.96439449	467.63140763	-0.00580105	-0.01866364	-0.13308027
0.11015	755.71034	2e-08	7.4e-07	8.4e-07	1.5e-07	0.0	5.92e-06	3.21e-06	1e-08	467.87962914	471.88731665	467.5546617	-0.00579279	-0.01865374	-0.13302002
0.11021	756.06464	2e-08	7.4e-07	8.4e-07	1.5e-07	0.0	5.92e-06	3.21e-06	1e-08	467.80275277	471.81027131	467.47794552	-0.00578907	-0.01864382	-0.1329598
0.11026	756.41891	2e-08	7.4e-07	8.4e-07	1.5e-07	0.0	5.92e-06	3.21e-06	1e-08	467.72591398	471.73325859	467.40126225	-0.00579362	-0.01863384	-0.13289963
0.11032	756.77317	2e-08	7.4e-07	8.4e-07	1.5e-07	0.0	5.92e-06	3.21e-06	1e-08	467.64900294	471.65627877	467.32461765	-0.00579267	-0.01862389	-0.13283941
0.11037	757.12739	2e-08	7.4e-07	8.4e-07	1.5e-07	0.0	5.92e-06	3.21e-06	1e-08	467.57209274	471.57933168	467.2480079	-0.00579171	-0.01861395	-0.1327792
0.11043	757.4816	2e-08	7.4e-07	8.4e-07	1.5e-07	0.0	5.92e-06	3.21e-06	1e-08	467.4951834	471.50241731	467.171433	-0.00577733	-0.01860413	-0.13271908
0.11048	757.83578	2e-08	7.4e-07	8.4e-07	1.5e-07	0.0	5.92e-06	3.21e-06	1e-08	467.4184532	471.42553514	467.09488347	-0.00576604	-0.01859429	-0.13265897
0.12055	822.24456	2e-08	7.4e-07	8.4e-07	1.5e-07	0.0	5.92e-06	3.21e-06	1e-08	453.92716633	457.89193962	453.6300214	-0.00518217	-0.01687112	-0.12208599
0.1206	822.5943	2e-08	7.4e-07	8.4e-07	1.5e-07	0.0	5.92e-06	3.21e-06	1e-08	453.85643333	457.82084342	453.55933999	-0.00518661	-0.01686211	-0.12203048
0.12066	822.94401	2e-08	7.4e-07	8.4e-07	1.5e-07	0.0	5.92e-06	3.21e-06	1e-08	453.78562956	457.74977779	453.48869458	-0.00517898	-0.01685322	-0.12197506
0.12071	823.29369	2e-08	7.4e-07	8.4e-07	1.5e-07	0.0	5.92e-06	3.21e-06	1e-08	453.71491989	457.67874228	453.41807665	-0.0051706	-0.01684434	-0.12191965
0.12077	823.64335	2e-08	7.4e-07	8.4e-07	1.5e-07	0.0	5.92e-06	3.21e-06	1e-08	453.64431453	457.60773686	453.34748567	-0.00516525	-0.01683542	-0.1218642
0.12082	823.99298	2e-08	7.4e-07	8.4e-07	1.5e-07	0.0	5.92e-06	3.21e-06	1e-08	453.57377204	457.53676164	453.27692379	-0.00516191	-0.01682649	-0.12180876
0.12088	824.3426	2e-08	7.4e-07	8.4e-07	1.5e-07	0.0	5.92e-06	3.21e-06	1e-08	453.50326509	457.46581669	453.20639242	-0.00517303	-0.01681745	-0.12175336
0.12093	824.69218	2e-08	7.4e-07	8.4e-07	1.5e-07	0.0	5.92e-06	3.21e-06	1e-08	453.43259622	457.39490252	453.13590166	-0.00517026	-0.01680853	-0.121698
0.12099	825.04174	2e-08	7.4e-07	8.4e-07	1.5e-07	0.0	5.92e-06	3.21e-06	1e-08	453.36195502	457.32401859	453.06544177	-0.0051628	-0.01679966	-0.12164268
0.12104	825.39128	2e-08	7.4e-07	8.4e-07	1.5e-07	0.0	5.92e-06	3.21e-06	1e-08	453.29140569	457.25316474	452.99500941	-0.00516863	-0.0167907	-0.12158743
0.1211	825.7408	2e-08	7.4e-07	8.4e-07	1.5e-07	0.0	5.92e-06	3.21e-06	1e-08	453.22076665	457.18234139	452.92461389	-0.00516799	-0.01678177	-0.12153213
0.12115	826.09029	2e-08	7.4e-07	8.4e-07	1.5e-07	0.0	5.92e-06	3.21e-06	1e-08	453.15012629	457.11154833	452.85425068	-0.00516735	-0.01677285	-0.12147683
0.12121	826.43975	2e-08	7.4e-07	8.4e-07	1.5e-07	0.0	5.92e-06	3.21e-06	1e-08	453.07948459	457.04078558	452.78391978	-0.00515726	-0.01676402	-0.1214216
0.12126	826.78919	2e-08	7.4e-07	8.4e-07	1.5e-07	0.0	5.92e-06	3.21e-06	1e-08	453.00897079	456.97005276	452.71361454	-0.00514326	-0.01675522	-0.1213664
0.12132	827.13861	2e-08	7.4e-07	8.4e-07	1.5e-07	0.0	5.92e-06	3.21e-06	1e-08	452.93863824	456.89934972	452.6433322	-0.00514769	-0.01674628	-0.12131121
0.12137	827.488	2e-08	7.4e-07	8.4e-07	1.5e-07	0.0	5.92e-06	3.21e-06	1e-08	452.86823512	456.82867711	452.57308567	-0.00514033	-0.01673745	-0.1212561
0.12143	827.83737	2e-08	7.4e-07	8.4e-07	1.5e-07	0.0	5.92e-06	3.21e-06	1e-08	452.79792264	456.75803446	452.50286664	-0.00513185	-0.01672863	-0.121201
0.12148	828.18671	2e-08	7.4e-07	8.4e-07	1.5e-07	0.0	5.92e-06	3.21e-06	1e-08	452.72771611	456.68742174	452.43267432	-0.00512654	-0.01671978	-0.12114587
0.13155	891.70505	2e-08	7.4e-07	8.4e-07	1.5e-07	0.0	5.92e-06	3.21e-06	1e-08	440.36248686	444.26053288	440.09114187	-0.00462172	-0.01517722	-0.11145492
0.1316	892.04989	2e-08	7.4e-07	8.4e-07	1.5e-07	0.0	5.92e-06	3.21e-06	1e-08	440.29764029	444.19526659	440.02637931	-0.00462721	-0.01516914	-0.11140404
0.13166	892.3947	2e-08	7.4e-07	8.4e-07	1.5e-07	0.0	5.92e-06	3.21e-06	1e-08	440.23270803	444.13002861	439.96165087	-0.00461746	-0.0151612	-0.11135323
0.13171	892.73949	2e-08	7.4e-07	8.4e-07	1.5e-07	0.0	5.92e-06	3.21e-06	1e-08	440.16790404	444.06481835	439.89694583	-0.00462103	-0.01515316	-0.11130246
0.13177	893.08425	2e-08	7.4e-07	8.4e-07	1.5e-07	0.0	5.92e-06	3.21e-06	1e-08	440.10304146	443.99963627	439.8322735	-0.00462249	-0.01514513	-0.11125168
0.13182	893.42899	2e-08	7.4e-07	8.4e-07	1.5e-07	0.0	5.92e-06	3.21e-06	1e-08	440.03814984	443.93448229	439.76763241	-0.00462211	-0.01513712	-0.11120089
0.13188	893.7737	2e-08	7.4e-07	8.4e-07	1.5e-07	0.0	5.92e-06	3.21e-06	1e-08	439.97325487	443.86935636	439.70302129	-0.00461781	-0.01512914	-0.11115012
0.13193	894.11839	2e-08	7.4e-07	8.4e-07	1.5e-07	0.0	5.92e-06	3.21e-06	1e-08	439.90841172	443.80425833	439.63843737	-0.00460167	-0.01512127	-0.11109942
0.13199	894.46305	2e-08	7.4e-07	8.4e-07	1.5e-07	0.0	5.92e-06	3.21e-06	1e-08	439.84378657	443.73918774	439.5738723	-0.00460231	-0.01511327	-0.11104872
0.13204	894.80769	2e-08	7.4e-07	8.4e-07	1.5e-07	0.0	5.92e-06	3.21e-06	1e-08	439.77914393	443.67414518	439.50933785	-0.00460068	-0.01510529	-0.11099806
0.1321	895.15231	2e-08	7.4e-07	8.4e-07	1.5e-07	0.0	5.92e-06	3.21e-06	1e-08	439.71451568	443.60913057	439.44483241	-0.00459069	-0.0150974	-0.11094748
0.13215	895.4969	2e-08	7.4e-07	8.4e-07	1.5e-07	0.0	5.92e-06	3.21e-06	1e-08	439.65001933	443.54414355	439.38035007	-0.0045858	-0.01508945	-0.11089684
0.13221	895.84146	2e-08	7.4e-07	8.4e-07	1.5e-07	0.0	5.92e-06	3.21e-06	1e-08	439.5855831	443.47918435	439.31589445	-0.00458091	-0.0150815	-0.11084619
0.13226	896.186	2e-08	7.4e-07	8.4e-07	1.5e-07	0.0	5.92e-06	3.21e-06	1e-08	439.52120699	443.41425296	439.25146554	-0.00458929	-0.01507346	-0.11079558
0.13232	896.53052	2e-08	7.4e-07	8.4e-07	1.5e-07	0.0	5.92e-06	3.21e-06	1e-08	439.45670473	443.34934983	439.18707262	-0.00459254	-0.01506546	-0.110745
0.13237	896.87501	2e-08	7.4e-07	8.4e-07	1.5e-07	0.0	5.92e-06	3.21e-06	1e-08	439.3921483	443.28447478	439.12271209	-0.00458296	-0.01505757	-0.11069447
0.13243	897.21948	2e-08	7.4e-07	8.4e-07	1.5e-07	0.0	5.92e-06	3.21e-06	1e-08	439.327718	443.21962731	439.05837492	-0.00458802	-0.01504958	-0.110644
0.13248	897.56392	2e-08	7.4e-07	8.4e-07	1.5e-07	0.0	5.92e-06	3.21e-06	1e-08	439.26320815	443.15480792	438.99407134	-0.00458858	-0.01504161	-0.1105935
0.14255	960.17967	2e-08	7.4e-07	8.4e-07	1.5e-07	0.0	5.92e-06	3.21e-06	1e-08	427.93654415	431.74997685	427.68955486	-0.00412269	-0.01366082	-0.10171686
0.1426	960.51955	2e-08	7.4e-07	8.4e-07	1.5e-07	0.0	5.92e-06	3.21e-06	1e-08	427.87720732	431.69009204	427.63024898	-0.00412713	-0.0136536	-0.10167028
0.14266	960.8594	2e-08	7.4e-07	8.4e-07	1.5e-07	0.0	5.92e-06	3.21e-06	1e-08	427.81779933	431.6302333	427.57097404	-0.00412047	-0.01364647	-0.10162378
0.14271	961.19922	2e-08	7.4e-07	8.4e-07	1.5e-07	0.0	5.92e-06	3.21e-06	1e-08	427.75847986	431.5704002	427.51172223	-0.00411327	-0.01363936	-0.10157729
0.14277	961.53902	2e-08	7.4e-07	8.4e-07	1.5e-07	0.0	5.92e-06	3.21e-06	1e-08	427.69925687	431.51059273	427.45249315	-0.00410876	-0.01363222	-0.10153077
0.14282	961.87879	2e-08	7.4e-07	8.4e-07	1.5e-07	0.0	5.92e-06	3.21e-06	1e-08	427.64009157	431.450811	427.3932887	-0.00410689	-0.01362505	-0.10148425
0.14288	962.21854	2e-08	7.4e-07	8.4e-07	1.5e-07	0.0	5.92e-06	3.21e-06	1e-08	427.58094595	431.39105508	427.33411074	-0.0041176	-0.0136178	-0.10143776
0.14293	962.55826	2e-08	7.4e-07	8.4e-07	1.5e-07	0.0	5.92e-06	3.21e-06	1e-08	427.52163887	431.33132543	427.27496807	-0.00411378	-0.01361066	-0.10139132
0.14299	962.89796	2e-08	7.4e-07	8.4e-07	1.5e-07	0.0	5.92e-06	3.21e-06	1e-08	427.46237966	431.27162148	427.21585047	-0.00410919	-0.01360354	-0.10134491
0.14304	963.23763	2e-08	7.4e-07	8.4e-07	1.5e-07	0.0	5.92e-06	3.21e-06	1e-08	427.40317926	431.21194322	427.15675739	-0.00411432	-0.01359635	-0.10129855
0.1431	963.57728	2e-08	7.4e-07	8.4e-07	1.5e-07	0.0	5.92e-06	3.21e-06	1e-08	427.34389782	431.15229094	427.09769562	-0.00411419	-0.0135892	-0.10125215
0.14315	963.91691	2e-08	7.4e-07	8.4e-07	1.5e-07	0.0	5.92e-06	3.21e-06	1e-08	427.28461108	431.09266449	427.03866148	-0.00411405	-0.01358204	-0.10120575
0.14321	964.2565	2e-08	7.4e-07	8.4e-07	1.5e-07	0.0	5.92e-06	3.21e-06	1e-08	427.22531906	431.03306386	426.97965498	-0.00410194	-0.013575	-0.10115942
0.14326	964.59608	2e-08	7.4e-07	8.4e-07	1.5e-07	0.0	5.92e-06	3.21e-06	1e-08	427.1661944	430.9734886	426.92066767	-0.00409325	-0.01356793	-0.10111311
0.14332	964.93563	2e-08	7.4e-07	8.4e-07	1.5e-07	0.0	5.92e-06	3.21e-06	1e-08	427.10718767	430.91393882	426.86170195	-0.00409766	-0.01356075	-0.10106679
0.14337	965.27515	2e-08	7.4e-07	8.4e-07	1.5e-07	0.0	5.92e-06	3.21e-06	1e-08	427.04811023	430.85441499	426.80276701	-0.00408823	-0.01355371	-0.10102059
0.14343	965.61465	2e-08	7.4e-07	8.4e-07	1.5e-07	0.0	5.92e-06	3.21e-06	1e-08	426.98916171	430.79491655	426.74385307	-0.00408274	-0.01354663	-0.10097434
0.14348	965.95412	2e-08	7.4e-07	8.4e-07	1.5e-07	0.0	5.92e-06	3.21e-06	1e-08	426.93028513	430.73544367	426.68496293	-0.00407825	-0.01353954	-0.10092808
0.15354	1027.65471	2e-08	7.4e-07	8.4e-07	1.5e-07	0.0	5.92e-06	3.21e-06	1e-08	416.56353877	420.27523018	416.3381325	-0.00368756	-0.01228259	-0.09266847
0.1536	1027.98955	2e-08	7.4e-07	8.4e-07	1.5e-07	0.0	5.92e-06	3.21e-06	1e-08	416.50918366	420.22038439	416.28393877	-0.00368756	-0.01228259	-0.09266847
0.15365	1028.32436	2e-08	7.4e-07	8.4e-07	1.5e-07	0.0	5.92e-06	3.21e-06	1e-08	416.45482854	420.16553861	416.22974503	-0.00368756	-0.01228259	-0.09266847
0.15371	1028.65915	2e-08	7.4e-07	8.4e-07	1.5e-07	0.0	5.92e-06	3.21e-06	1e-08	416.40047343	420.11069282	416.17555129	-0.00368265	-0.01227957	-0.09264822
0.15376	1028.99392	2e-08	7.4e-07	8.4e-07	1.5e-07	0.0	5.92e-06	3.21e-06	1e-08	416.34618783	420.0558582	416.12136627	-0.00367263	-0.01227342	-0.09260691
0.15382	1029.32865	2e-08	7.4e-07	8.4e-07	1.5e-07	0.0	5.92e-06	3.21e-06	1e-08	416.29204395	420.00104636	416.067199	-0.00367712	-0.01226519	-0.09255263
0.15387	1029.66337	2e-08	7.4e-07	8.4e-07	1.5e-07	0.0	5.92e-06	3.21e-06	1e-08	416.23782613	419.9462651	416.01306744	-0.00367373	-0.01224994	-0.09245145
0.15393	1029.99806	2e-08	7.4e-07	8.4e-07	1.5e-07	0.0	5.92e-06	3.21e-06	1e-08	416.1836438	419.8915405	415.95899421	-0.00366855	-0.01223156	-0.09232953
0.15398	1030.33272	2e-08	7.4e-07	8.4e-07	1.5e-07	0.0	5.92e-06	3.21e-06	1e-08	416.12952039	419.83688414	415.90499048	-0.00366855	-0.01223156	-0.09232953
0.15404	1030.66736	2e-08	7.4e-07	8.4e-07	1.5e-07	0.0	5.92e-06	3.21e-06	1e-08	416.07539697	419.78222777	415.85098675	-0.00366855	-0.01223156	-0.09232953
0.15409	1031.00197	2e-08	7.4e-07	8.4e-07	1.5e-07	0.0	5.92e-06	3.21e-06	1e-08	416.02127356	419.72757141	415.79698302	-0.00366855	-0.01223156	-0.09232953
0.15415	1031.33655	2e-08	7.4e-07	8.4e-07	1.5e-07	0.0	5.92e-06	3.21e-06	1e-08	415.96715015	419.67291504	415.74297929	-0.00366602	-0.01222036	-0.09225515
0.1542	1031.67111	2e-08	7.4e-07	8.4e-07	1.5e-07	0.0	5.92e-06	3.21e-06	1e-08	415.91305335	419.61830032	415.68901841	-0.00366124	-0.01219912	-0.09211413
0.15426	1032.00565	2e-08	7.4e-07	8.4e-07	1.5e-07	0.0	5.92e-06	3.21e-06	1e-08	415.85900702	419.56376456	415.63513879	-0.00366124	-0.01219912	-0.09211413
0.15431	1032.34016	2e-08	7.4e-07	8.4e-07	1.5e-07	0.0	5.92e-06	3.21e-06	1e-08	415.80496069	419.5092288	415.58125917	-0.00366124	-0.01219912	-0.09211413
0.15437	1032.67464	2e-08	7.4e-07	8.4e-07	1.5e-07	0.0	5.92e-06	3.21e-06	1e-08	415.75091436	419.45469304	415.52737955	-0.00366124	-0.01219912	-0.09211413
0.15442	1033.0091	2e-08	7.4e-07	8.4e-07	1.5e-07	0.0	5.92e-06	3.21e-06	1e-08	415.69686803	419.40015727	415.47349993	-0.0036564	-0.01219709	-0.09210038
0.15448	1033.34354	2e-08	7.4e-07	8.4e-07	1.5e-07	0.0	5.92e-06	3.21e-06	1e-08	415.64289111	419.34562904	415.41962517	-0.00364231	-0.01219116	-0.09206031
0.16454	1094.11582	2e-08	7.4e-07	8.4e-07	1.5e-07	0.0	5.92e-06	3.21e-06	1e-08	406.16152932	409.75786335	405.956283	-0.00330347	-0.01108654	-0.0846478
0.1646	1094.44556	2e-08	7.4e-07	8.4e-07	1.5e-07	0.0	5.92e-06	3.21e-06	1e-08	406.11178797	409.70751617	405.90664003	-0.00329397	-0.01108092	-0.08460931
0.16465	1094.77527	2e-08	7.4e-07	8.4e-07	1.5e-07	0.0	5.92e-06	3.21e-06	1e-08	406.06218453	409.65719037	405.85701359	-0.00328325	-0.01107526	-0.08457048
0.16471	1095.10495	2e-08	7.4e-07	8.4e-07	1.5e-07	0.0	5.92e-06	3.21e-06	1e-08	406.01273745	409.6068861	405.80740299	-0.00327734	-0.01106976	-0.08453297
0.16476	1095.4346	2e-08	7.4e-07	8.4e-07	1.5e-07	0.0	5.92e-06	3.21e-06	1e-08	405.96337433	409.55660279	405.75781085	-0.00328327	-0.01106405	-0.08449471
0.16482	1095.76423	2e-08	7.4e-07	8.4e-07	1.5e-07	0.0	5.92e-06	3.21e-06	1e-08	405.91391686	409.50634129	405.7082459	-0.00330336	-0.01105811	-0.08445554
0.16487	1096.09384	2e-08	7.4e-07	8.4e-07	1.5e-07	0.0	5.92e-06	3.21e-06	1e-08	405.86415169	409.4561026	405.65871862	-0.00331223	-0.01105236	-0.08441708
0.16493	1096.42342	2e-08	7.4e-07	8.4e-07	1.5e-07	0.0	5.92e-06	3.21e-06	1e-08	405.81424779	409.40588591	405.60922071	-0.00331787	-0.01104662	-0.08437855
0.16498	1096.75297	2e-08	7.4e-07	8.4e-07	1.5e-07	0.0	5.92e-06	3.21e-06	1e-08	405.76425383	409.35569118	405.55974997	-0.00330651	-0.01104095	-0.0843396
0.16504	1097.0825	2e-08	7.4e-07	8.4e-07	1.5e-07	0.0	5.92e-06	3.21e-06	1e-08	405.71442585	409.30551802	405.51029471	-0.00330523	-0.01103524	-0.0843009
0.16509	1097.412	2e-08	7.4e-07	8.4e-07	1.5e-07	0.0	5.92e-06	3.21e-06	1e-08	405.66461212	409.25536667	405.46086185	-0.00330394	-0.01102953	-0.0842622
0.16515	1097.74148	2e-08	7.4e-07	8.4e-07	1.5e-07	0.0	5.92e-06	3.21e-06	1e-08	405.61481265	409.20523711	405.41145139	-0.00327236	-0.01101816	-0.08418361
0.1652	1098.07093	2e-08	7.4e-07	8.4e-07	1.5e-07	0.0	5.92e-06	3.21e-06	1e-08	405.56547869	409.15515082	405.36206612	-0.00326725	-0.0110143	-0.08415725
0.16526	1098.40035	2e-08	7.4e-07	8.4e-07	1.5e-07	0.0	5.92e-06	3.21e-06	1e-08	405.51621836	409.10507923	405.31269313	-0.0032621	-0.01100867	-0.08411886
0.16531	1098.72975	2e-08	7.4e-07	8.4e-07	1.5e-07	0.0	5.92e-06	3.21e-06	1e-08	405.46703051	409.05502912	405.26333966	-0.00326666	-0.01100304	-0.08408095
0.16537	1099.05912	2e-08	7.4e-07	8.4e-07	1.5e-07	0.0	5.92e-06	3.21e-06	1e-08	405.41776896	409.00500058	405.21401221	-0.00326665	-0.0109976	-0.08404415
0.16542	1099.38847	2e-08	7.4e-07	8.4e-07	1.5e-07	0.0	5.92e-06	3.21e-06	1e-08	405.36850285	408.95499282	405.16470692	-0.00326606	-0.01099151	-0.08400288
0.16548	1099.71779	2e-08	7.4e-07	8.4e-07	1.5e-07	0.0	5.92e-06	3.21e-06	1e-08	405.31924013	408.90500835	405.11542607	-0.00326652	-0.01098582	-0.08396437
0.17554	1159.54819	2e-08	7.4e-07	8.4e-07	1.5e-07	0.0	5.92e-06	3.21e-06	1e-08	396.64935889	400.11736992	396.46129419	-0.00295003	-0.00997891	-0.07706902
0.1756	1159.87275	2e-08	7.4e-07	8.4e-07	1.5e-07	0.0	5.92e-06	3.21e-06	1e-08	396.6040311	400.07130329	396.41597389	-0.00294859	-0.00997548	-0.07704534
0.17565	1160.19727	2e-08	7.4e-07	8.4e-07	1.5e-07	0.0	5.92e-06	3.21e-06	1e-08	396.55872243	400.02525009	396.37066689	-0.00294716	-0.00997205	-0.07702165
0.17571	1160.52177	2e-08	7.4e-07	8.4e-07	1.5e-07	0.0	5.92e-06	3.21e-06	1e-08	396.51343289	399.97921031	396.32537319	-0.00294573	-0.00996862	-0.07699797
0.17576	1160.84624	2e-08	7.4e-07	8.4e-07	1.5e-07	0.0	5.92e-06	3.21e-06	1e-08	396.46816248	399.93318397	396.2800928	-0.0029443	-0.00996519	-0.07697428
0.17582	1161.17069	2e-08	7.4e-07	8.4e-07	1.5e-07	0.0	5.92e-06	3.21e-06	1e-08	396.4229112	399.88717106	396.23482571	-0.00294287	-0.00996176	-0.07695059
0.17587	1161.49511	2e-08	7.4e-07	8.4e-07	1.5e-07	0.0	5.92e-06	3.21e-06	1e-08	396.37767904	399.84117157	396.18957192	-0.00294143	-0.00995834	-0.07692691
0.17593	1161.81951	2e-08	7.4e-07	8.4e-07	1.5e-07	0.0	5.92e-06	3.21e-06	1e-08	396.332466	399.79518552	396.14433143	-0.00294	-0.00995491	-0.07690322
0.17598	1162.14387	2e-08	7.4e-07	8.4e-07	1.5e-07	0.0	5.92e-06	3.21e-06	1e-08	396.2872721	399.74921289	396.09910424	-0.00293857	-0.00995148	-0.07687954
0.17604	1162.46822	2e-08	7.4e-07	8.4e-07	1.5e-07	0.0	5.92e-06	3.21e-06	1e-08	396.24209732	399.7032537	396.05389035	-0.00293714	-0.00994805	-0.07685585
0.17609	1162.79253	2e-08	7.4e-07	8.4e-07	1.5e-07	0.0	5.92e-06	3.21e-06	1e-08	396.19694166	399.65730793	396.00868977	-0.00293571	-0.00994462	-0.07683217
0.17615	1163.11682	2e-08	7.4e-07	8.4e-07	1.5e-07	0.0	5.92e-06	3.21e-06	1e-08	396.15180514	399.6113756	395.96350249	-0.00294776	-0.00993913	-0.07679478
0.1762	1163.44109	2e-08	7.4e-07	8.4e-07	1.5e-07	0.0	5.92e-06	3.21e-06	1e-08	396.10647873	399.56546487	395.91834626	-0.00295658	-0.00993413	-0.07676069
0.17626	1163.76533	2e-08	7.4e-07	8.4e-07	1.5e-07	0.0	5.92e-06	3.21e-06	1e-08	396.06101267	399.5195738	395.87321682	-0.00296289	-0.00992952	-0.07672914
0.17631	1164.08954	2e-08	7.4e-07	8.4e-07	1.5e-07	0.0	5.92e-06	3.21e-06	1e-08	396.01544574	399.47370085	395.82811087	-0.00296555	-0.00992473	-0.07669619
0.17637	1164.41372	2e-08	7.4e-07	8.4e-07	1.5e-07	0.0	5.92e-06	3.21e-06	1e-08	395.96983393	399.4278467	395.78302669	-0.00295848	-0.00991947	-0.07665954
0.17642	1164.73788	2e-08	7.4e-07	8.4e-07	1.5e-07	0.0	5.92e-06	3.21e-06	1e-08	395.92432635	399.38201316	395.73795971	-0.0029581	-0.00991454	-0.07662544
0.17648	1165.06202	2e-08	7.4e-07	8.4e-07	1.5e-07	0.0	5.92e-06	3.21e-06	1e-08	395.87882043	399.33619899	395.69291306	-0.00295772	-0.0099096	-0.07659134
0.18654	1223.93641	2e-08	7.4e-07	8.4e-07	1.5e-07	0.0	5.92e-06	3.21e-06	1e-08	387.95395424	391.2855108	387.78287644	-0.00266047	-0.00901948	-0.07037912
0.1866	1224.2557	2e-08	7.4e-07	8.4e-07	1.5e-07	0.0	5.92e-06	3.21e-06	1e-08	387.91233411	391.24324908	387.7414006	-0.00266957	-0.00901495	-0.07034779
0.18665	1224.57496	2e-08	7.4e-07	8.4e-07	1.5e-07	0.0	5.92e-06	3.21e-06	1e-08	387.87056809	391.20100563	387.69995012	-0.00264597	-0.00901051	-0.07031539
0.18671	1224.8942	2e-08	7.4e-07	8.4e-07	1.5e-07	0.0	5.92e-06	3.21e-06	1e-08	387.82916759	391.15877989	387.65850273	-0.00262826	-0.00900605	-0.07028318
0.18676	1225.21341	2e-08	7.4e-07	8.4e-07	1.5e-07	0.0	5.92e-06	3.21e-06	1e-08	387.78804054	391.11657197	387.61706244	-0.00263593	-0.00900139	-0.07025084
0.18682	1225.5326	2e-08	7.4e-07	8.4e-07	1.5e-07	0.0	5.92e-06	3.21e-06	1e-08	387.74678987	391.07438282	387.57564712	-0.00266237	-0.00899656	-0.0702183
0.18687	1225.85176	2e-08	7.4e-07	8.4e-07	1.5e-07	0.0	5.92e-06	3.21e-06	1e-08	387.70512198	391.0322132	387.53427006	-0.00266799	-0.00899191	-0.0701859
0.18693	1226.17089	2e-08	7.4e-07	8.4e-07	1.5e-07	0.0	5.92e-06	3.21e-06	1e-08	387.66336257	390.99006232	387.49291658	-0.00262989	-0.00898758	-0.07015349
0.18698	1226.48999	2e-08	7.4e-07	8.4e-07	1.5e-07	0.0	5.92e-06	3.21e-06	1e-08	387.62219574	390.94792865	387.45155602	-0.00261159	-0.0089831	-0.07012109
0.18704	1226.80907	2e-08	7.4e-07	8.4e-07	1.5e-07	0.0	5.92e-06	3.21e-06	1e-08	387.58131173	390.90581288	387.41020226	-0.0026228	-0.0089784	-0.07008863
0.18709	1227.12812	2e-08	7.4e-07	8.4e-07	1.5e-07	0.0	5.92e-06	3.21e-06	1e-08	387.54024863	390.86371608	387.36887603	-0.00262843	-0.00897374	-0.07005618
0.18715	1227.44715	2e-08	7.4e-07	8.4e-07	1.5e-07	0.0	5.92e-06	3.21e-06	1e-08	387.49909376	390.82163803	387.32757343	-0.0026353	-0.00896908	-0.07002375
0.1872	1227.76615	2e-08	7.4e-07	8.4e-07	1.5e-07	0.0	5.92e-06	3.21e-06	1e-08	387.45782783	390.77957878	387.28629529	-0.00264558	-0.00896439	-0.06999132
0.18726	1228.08512	2e-08	7.4e-07	8.4e-07	1.5e-07	0.0	5.92e-06	3.21e-06	1e-08	387.41639725	390.73753845	387.24504402	-0.00265124	-0.00895974	-0.0699589
0.18731	1228.40407	2e-08	7.4e-07	8.4e-07	1.5e-07	0.0	5.92e-06	3.21e-06	1e-08	387.37487447	390.69551685	387.20381638	-0.0026413	-0.00895521	-0.06992654
0.18737	1228.72299	2e-08	7.4e-07	8.4e-07	1.5e-07	0.0	5.92e-06	3.21e-06	1e-08	387.33350376	390.65351344	387.16260137	-0.0026423	-0.0089506	-0.06989417
0.18742	1229.04188	2e-08	7.4e-07	8.4e-07	1.5e-07	0.0	5.92e-06	3.21e-06	1e-08	387.29211387	390.61152858	387.12140668	-0.00263669	-0.00894605	-0.06986185
0.18748	1229.36075	2e-08	7.4e-07	8.4e-07	1.5e-07	0.0	5.92e-06	3.21e-06	1e-08	387.25080818	390.56956201	387.08022765	-0.00263056	-0.0089415	-0.06982954
0.19754	1287.26444	2e-08	7.4e-07	8.4e-07	1.5e-07	0.0	5.92e-06	3.21e-06	1e-08	380.01047533	383.19742566	379.8539982	-0.00237998	-0.00813167	-0.06407649
0.1976	1287.57839	2e-08	7.4e-07	8.4e-07	1.5e-07	0.0	5.92e-06	3.21e-06	1e-08	379.97260394	383.15877223	379.81615019	-0.00237998	-0.00813167	-0.06407649
0.19765	1287.89231	2e-08	7.4e-07	8.4e-07	1.5e-07	0.0	5.92e-06	3.21e-06	1e-08	379.93473254	383.1201188	379.77830219	-0.00237998	-0.00813167	-0.06407649
0.19771	1288.2062	2e-08	7.4e-07	8.4e-07	1.5e-07	0.0	5.92e-06	3.21e-06	1e-08	379.89686115	383.08146537	379.74045418	-0.00238088	-0.00812559	-0.0640332
0.19776	1288.52007	2e-08	7.4e-07	8.4e-07	1.5e-07	0.0	5.92e-06	3.21e-06	1e-08	379.85897093	383.04283697	379.7026331	-0.00238046	-0.00812352	-0.06401843
0.19782	1288.83391	2e-08	7.4e-07	8.4e-07	1.5e-07	0.0	5.92e-06	3.21e-06	1e-08	379.82108599	383.00421707	379.6648207	-0.00237714	-0.00811751	-0.06397526
0.19787	1289.14773	2e-08	7.4e-07	8.4e-07	1.5e-07	0.0	5.92e-06	3.21e-06	1e-08	379.78324936	382.96562192	379.62703221	-0.0023724	-0.00810588	-0.0638919
0.19793	1289.46151	2e-08	7.4e-07	8.4e-07	1.5e-07	0.0	5.92e-06	3.21e-06	1e-08	379.74547965	382.92707465	379.58929105	-0.00236638	-0.00809109	-0.06378596
0.19798	1289.77527	2e-08	7.4e-07	8.4e-07	1.5e-07	0.0	5.92e-06	3.21e-06	1e-08	379.70779497	382.88858826	379.55161005	-0.00236638	-0.00809109	-0.06378596
0.19804	1290.08901	2e-08	7.4e-07	8.4e-07	1.5e-07	0.0	5.92e-06	3.21e-06	1e-08	379.6701103	382.85010187	379.51392904	-0.00236638	-0.00809109	-0.06378596
0.19809	1290.40271	2e-08	7.4e-07	8.4e-07	1.5e-07	0.0	5.92e-06	3.21e-06	1e-08	379.63242562	382.81161547	379.47624804	-0.00236638	-0.00809109	-0.06378596
0.19815	1290.71639	2e-08	7.4e-07	8.4e-07	1.5e-07	0.0	5.92e-06	3.21e-06	1e-08	379.59474094	382.77312908	379.43856703	-0.00236638	-0.00809109	-0.06378596
0.1982	1291.03005	2e-08	7.4e-07	8.4e-07	1.5e-07	0.0	5.92e-06	3.21e-06	1e-08	379.55705627	382.73464268	379.40088603	-0.00236653	-0.0080909	-0.06378459
0.19826	1291.34367	2e-08	7.4e-07	8.4e-07	1.5e-07	0.0	5.92e-06	3.21e-06	1e-08	379.51936912	382.69615708	379.36320596	-0.00237097	-0.00808506	-0.06374297
0.19831	1291.65727	2e-08	7.4e-07	8.4e-07	1.5e-07	0.0	5.92e-06	3.21e-06	1e-08	379.48160693	382.65769558	379.32555432	-0.00237308	-0.00808229	-0.06372324
0.19837	1291.97084	2e-08	7.4e-07	8.4e-07	1.5e-07	0.0	5.92e-06	3.21e-06	1e-08	379.44380916	382.61924551	379.28791615	-0.00237519	-0.00807952	-0.0637035
0.19842	1292.28438	2e-08	7.4e-07	8.4e-07	1.5e-07	0.0	5.92e-06	3.21e-06	1e-08	379.4059758	382.58080686	379.25029145	-0.00236652	-0.00807541	-0.06367367
0.19848	1292.5979	2e-08	7.4e-07	8.4e-07	1.5e-07	0.0	5.92e-06	3.21e-06	1e-08	379.36827756	382.54238511	379.21267881	-0.00235924	-0.00807147	-0.06364514
0.20854	1349.51552	2e-08	7.4e-07	8.4e-07	1.5e-07	0.0	5.92e-06	3.21e-06	1e-08	372.75663908	375.79464564	372.61423928	-0.00213897	-0.00735149	-0.05844437
0.20859	1349.82404	2e-08	7.4e-07	8.4e-07	1.5e-07	0.0	5.92e-06	3.21e-06	1e-08	372.7220785	375.75923809	372.57964928	-0.00212724	-0.00734828	-0.05842041
0.20865	1350.13254	2e-08	7.4e-07	8.4e-07	1.5e-07	0.0	5.92e-06	3.21e-06	1e-08	372.68770523	375.723844	372.54506565	-0.00213945	-0.0073436	-0.05838703
0.2087	1350.441	2e-08	7.4e-07	8.4e-07	1.5e-07	0.0	5.92e-06	3.21e-06	1e-08	372.65313151	375.68846967	372.51051093	-0.00214584	-0.00734115	-0.05836959
0.20876	1350.74944	2e-08	7.4e-07	8.4e-07	1.5e-07	0.0	5.92e-06	3.21e-06	1e-08	372.61845305	375.65310567	372.47597132	-0.0021308	-0.0073312	-0.05829642
0.20881	1351.05785	2e-08	7.4e-07	8.4e-07	1.5e-07	0.0	5.92e-06	3.21e-06	1e-08	372.58401076	375.61778353	372.44146574	-0.00212668	-0.00732847	-0.0582764
0.20887	1351.36624	2e-08	7.4e-07	8.4e-07	1.5e-07	0.0	5.92e-06	3.21e-06	1e-08	372.54963311	375.58247285	372.40696947	-0.00212668	-0.00732847	-0.0582764
0.20892	1351.67459	2e-08	7.4e-07	8.4e-07	1.5e-07	0.0	5.92e-06	3.21e-06	1e-08	372.51525546	375.54716216	372.3724732	-0.00213243	-0.00732732	-0.05826835
0.20898	1351.98292	2e-08	7.4e-07	8.4e-07	1.5e-07	0.0	5.92e-06	3.21e-06	1e-08	372.48078415	375.51185636	372.33798587	-0.00213988	-0.00732362	-0.05824188
0.20903	1352.29122	2e-08	7.4e-07	8.4e-07	1.5e-07	0.0	5.92e-06	3.21e-06	1e-08	372.44619	375.47656618	372.30351989	-0.00213397	-0.0073129	-0.05816364
0.20909	1352.5995	2e-08	7.4e-07	8.4e-07	1.5e-07	0.0	5.92e-06	3.21e-06	1e-08	372.41168397	375.44132112	372.26909745	-0.00213255	-0.00730753	-0.05812447
0.20914	1352.90774	2e-08	7.4e-07	8.4e-07	1.5e-07	0.0	5.92e-06	3.21e-06	1e-08	372.37719717	375.40609869	372.23469788	-0.00213255	-0.00730753	-0.05812447
0.2092	1353.21596	2e-08	7.4e-07	8.4e-07	1.5e-07	0.0	5.92e-06	3.21e-06	1e-08	372.34271036	375.37087627	372.20029832	-0.00213255	-0.00730753	-0.05812447
0.20925	1353.52415	2e-08	7.4e-07	8.4e-07	1.5e-07	0.0	5.92e-06	3.21e-06	1e-08	372.30822356	375.33565384	372.16589875	-0.0021293	-0.00728729	-0.0579773
0.20931	1353.83232	2e-08	7.4e-07	8.4e-07	1.5e-07	0.0	5.92e-06	3.21e-06	1e-08	372.27377567	375.30051675	372.13158657	-0.00212809	-0.00727981	-0.05792294
0.20936	1354.14046	2e-08	7.4e-07	8.4e-07	1.5e-07	0.0	5.92e-06	3.21e-06	1e-08	372.23934214	375.26541119	372.09730667	-0.00212809	-0.00727981	-0.05792294
0.20942	1354.44857	2e-08	7.4e-07	8.4e-07	1.5e-07	0.0	5.92e-06	3.21e-06	1e-08	372.20490862	375.23030563	372.06302678	-0.00212809	-0.00727981	-0.05792294
0.20947	1354.75665	2e-08	7.4e-07	8.4e-07	1.5e-07	0.0	5.92e-06	3.21e-06	1e-08	372.17047509	375.19520007	372.02874688	-0.00212809	-0.00727981	-0.05792294
0.21954	1410.67216	2e-08	7.4e-07	8.4e-07	1.5e-07	0.0	5.92e-06	3.21e-06	1e-08	366.13535943	369.02030136	366.00483063	-0.00192936	-0.00663722	-0.05320662
0.21959	1410.97517	2e-08	7.4e-07	8.4e-07	1.5e-07	0.0	5.92e-06	3.21e-06	1e-08	366.10373761	368.98793181	365.97328873	-0.00192936	-0.00663722	-0.05320662
0.21965	1411.27814	2e-08	7.4e-07	8.4e-07	1.5e-07	0.0	5.92e-06	3.21e-06	1e-08	366.07211578	368.95556225	365.94174683	-0.00192936	-0.00663722	-0.05320662
0.2197	1411.58109	2e-08	7.4e-07	8.4e-07	1.5e-07	0.0	5.92e-06	3.21e-06	1e-08	366.04049396	368.9231927	365.91020494	-0.00192893	-0.00662744	-0.05313451
0.21976	1411.88401	2e-08	7.4e-07	8.4e-07	1.5e-07	0.0	5.92e-06	3.21e-06	1e-08	366.00887299	368.8908652	365.87870678	-0.00192852	-0.00661809	-0.05306553
0.21981	1412.1869	2e-08	7.4e-07	8.4e-07	1.5e-07	0.0	5.92e-06	3.21e-06	1e-08	365.97725284	368.85857792	365.84725046	-0.00192852	-0.00661809	-0.05306553
0.21987	1412.48976	2e-08	7.4e-07	8.4e-07	1.5e-07	0.0	5.92e-06	3.21e-06	1e-08	365.94563269	368.82629064	365.81579415	-0.00192852	-0.00661809	-0.05306553
0.21992	1412.7926	2e-08	7.4e-07	8.4e-07	1.5e-07	0.0	5.92e-06	3.21e-06	1e-08	365.91401254	368.79400337	365.78433783	-0.00192852	-0.00661809	-0.05306553
0.21998	1413.09541	2e-08	7.4e-07	8.4e-07	1.5e-07	0.0	5.92e-06	3.21e-06	1e-08	365.88239238	368.76171609	365.75288151	-0.00192852	-0.00661809	-0.05306553
0.22003	1413.39819	2e-08	7.4e-07	8.4e-07	1.5e-07	0.0	5.92e-06	3.21e-06	1e-08	365.85077223	368.72942881	365.7214252	-0.00190869	-0.00661441	-0.0530373
0.22009	1413.70094	2e-08	7.4e-07	8.4e-07	1.5e-07	0.0	5.92e-06	3.21e-06	1e-08	365.81947462	368.6971573	365.68997222	-0.00190939	-0.00661167	-0.05301711
0.22014	1414.00367	2e-08	7.4e-07	8.4e-07	1.5e-07	0.0	5.92e-06	3.21e-06	1e-08	365.78816389	368.66489759	365.65853207	-0.00191875	-0.00660862	-0.05299505
0.2202	1414.30636	2e-08	7.4e-07	8.4e-07	1.5e-07	0.0	5.92e-06	3.21e-06	1e-08	365.75669781	368.63265105	365.62711195	-0.00190997	-0.00659821	-0.05291775
0.22025	1414.60903	2e-08	7.4e-07	8.4e-07	1.5e-07	0.0	5.92e-06	3.21e-06	1e-08	365.72536908	368.60044928	365.5957329	-0.00190947	-0.00659763	-0.05291342
0.22031	1414.91167	2e-08	7.4e-07	8.4e-07	1.5e-07	0.0	5.92e-06	3.21e-06	1e-08	365.69404806	368.56825001	365.56435615	-0.00190947	-0.00659763	-0.05291342
0.22036	1415.21429	2e-08	7.4e-07	8.4e-07	1.5e-07	0.0	5.92e-06	3.21e-06	1e-08	365.66272703	368.53605074	365.5329794	-0.00191391	-0.00659436	-0.05288957
0.22042	1415.51687	2e-08	7.4e-07	8.4e-07	1.5e-07	0.0	5.92e-06	3.21e-06	1e-08	365.63133124	368.50386556	365.50162033	-0.00191575	-0.00659193	-0.05287172
0.22047	1415.81943	2e-08	7.4e-07	8.4e-07	1.5e-07	0.0	5.92e-06	3.21e-06	1e-08	365.59990374	368.47169087	365.47027345	-0.00191046	-0.00658747	-0.05283853
0.23054	1470.71614	2e-08	7.4e-07	8.4e-07	1.5e-07	0.0	5.92e-06	3.21e-06	1e-08	360.09049324	362.82148695	359.97129327	-0.00173973	-0.00599892	-0.0484561
0.23059	1471.01353	2e-08	7.4e-07	8.4e-07	1.5e-07	0.0	5.92e-06	3.21e-06	1e-08	360.0616065	362.79188969	359.942523	-0.00173973	-0.00599892	-0.0484561
0.23065	1471.3109	2e-08	7.4e-07	8.4e-07	1.5e-07	0.0	5.92e-06	3.21e-06	1e-08	360.03271977	362.76229243	359.91375274	-0.00173973	-0.00599892	-0.0484561
0.2307	1471.60823	2e-08	7.4e-07	8.4e-07	1.5e-07	0.0	5.92e-06	3.21e-06	1e-08	360.00383303	362.73269516	359.88498248	-0.00173973	-0.00599892	-0.0484561
0.23076	1471.90554	2e-08	7.4e-07	8.4e-07	1.5e-07	0.0	5.92e-06	3.21e-06	1e-08	359.97494629	362.7030979	359.85621222	-0.0017295	-0.00599535	-0.04842885
0.23081	1472.20282	2e-08	7.4e-07	8.4e-07	1.5e-07	0.0	5.92e-06	3.21e-06	1e-08	359.94622727	362.67351626	359.82745147	-0.00172407	-0.00599346	-0.04841441
0.23087	1472.50007	2e-08	7.4e-07	8.4e-07	1.5e-07	0.0	5.92e-06	3.21e-06	1e-08	359.91759711	362.64394289	359.79869575	-0.00173307	-0.0059889	-0.04838075
0.23092	1472.79729	2e-08	7.4e-07	8.4e-07	1.5e-07	0.0	5.92e-06	3.21e-06	1e-08	359.88881501	362.61438958	359.76996694	-0.00173521	-0.00598782	-0.04837274
0.23098	1473.09449	2e-08	7.4e-07	8.4e-07	1.5e-07	0.0	5.92e-06	3.21e-06	1e-08	359.85999673	362.58484104	359.74124454	-0.00172223	-0.00597561	-0.04828065
0.23103	1473.39165	2e-08	7.4e-07	8.4e-07	1.5e-07	0.0	5.92e-06	3.21e-06	1e-08	359.83138674	362.55534606	359.71256941	-0.00172171	-0.00597512	-0.04827698
0.23109	1473.68879	2e-08	7.4e-07	8.4e-07	1.5e-07	0.0	5.92e-06	3.21e-06	1e-08	359.80278505	362.52585321	359.68389617	-0.00172171	-0.00597512	-0.04827698
0.23114	1473.9859	2e-08	7.4e-07	8.4e-07	1.5e-07	0.0	5.92e-06	3.21e-06	1e-08	359.77418336	362.49636036	359.65522292	-0.00172171	-0.00597512	-0.04827698
0.2312	1474.28298	2e-08	7.4e-07	8.4e-07	1.5e-07	0.0	5.92e-06	3.21e-06	1e-08	359.74558167	362.46686751	359.62654968	-0.00173095	-0.00597278	-0.04826001
0.23125	1474.58004	2e-08	7.4e-07	8.4e-07	1.5e-07	0.0	5.92e-06	3.21e-06	1e-08	359.71682517	362.43738499	359.5978933	-0.00172997	-0.0059698	-0.04823765
0.23131	1474.87706	2e-08	7.4e-07	8.4e-07	1.5e-07	0.0	5.92e-06	3.21e-06	1e-08	359.68808328	362.40791556	359.56924992	-0.0017261	-0.00596142	-0.04817466
0.23136	1475.17406	2e-08	7.4e-07	8.4e-07	1.5e-07	0.0	5.92e-06	3.21e-06	1e-08	359.65940065	362.37848295	359.54064239	-0.00172515	-0.00595637	-0.04813684
0.23142	1475.47103	2e-08	7.4e-07	8.4e-07	1.5e-07	0.0	5.92e-06	3.21e-06	1e-08	359.6307309	362.34907248	359.51205735	-0.00172515	-0.00595637	-0.04813684
0.23147	1475.76797	2e-08	7.4e-07	8.4e-07	1.5e-07	0.0	5.92e-06	3.21e-06	1e-08	359.60206115	362.31966201	359.48347231	-0.00172515	-0.00595637	-0.04813684
0.24154	1529.62839	2e-08	7.4e-07	8.4e-07	1.5e-07	0.0	5.92e-06	3.21e-06	1e-08	354.57598206	357.15276266	354.46665461	-0.00157039	-0.0054365	-0.04421355
0.24159	1529.92007	2e-08	7.4e-07	8.4e-07	1.5e-07	0.0	5.92e-06	3.21e-06	1e-08	354.54960151	357.12565613	354.44036501	-0.00156625	-0.00542619	-0.04413514
0.24165	1530.21173	2e-08	7.4e-07	8.4e-07	1.5e-07	0.0	5.92e-06	3.21e-06	1e-08	354.52328487	357.0985957	354.41412061	-0.00156621	-0.00542605	-0.04413412
0.2417	1530.50336	2e-08	7.4e-07	8.4e-07	1.5e-07	0.0	5.92e-06	3.21e-06	1e-08	354.49696878	357.07153587	354.38787681	-0.00156621	-0.00542605	-0.04413412
0.24176	1530.79496	2e-08	7.4e-07	8.4e-07	1.5e-07	0.0	5.92e-06	3.21e-06	1e-08	354.4706527	357.04447604	354.36163301	-0.0015656	-0.00541898	-0.04408057
0.24181	1531.08652	2e-08	7.4e-07	8.4e-07	1.5e-07	0.0	5.92e-06	3.21e-06	1e-08	354.44434312	357.01744783	354.33542162	-0.00156421	-0.00540309	-0.04396015
0.24187	1531.37807	2e-08	7.4e-07	8.4e-07	1.5e-07	0.0	5.92e-06	3.21e-06	1e-08	354.41804819	356.99049074	354.3092831	-0.00156421	-0.00540309	-0.04396015
0.24192	1531.66958	2e-08	7.4e-07	8.4e-07	1.5e-07	0.0	5.92e-06	3.21e-06	1e-08	354.39175325	356.96353365	354.28314457	-0.00156421	-0.00540309	-0.04396015
0.24198	1531.96106	2e-08	7.4e-07	8.4e-07	1.5e-07	0.0	5.92e-06	3.21e-06	1e-08	354.36545832	356.93657655	354.25700605	-0.00156421	-0.00540309	-0.04396015
0.24203	1532.25251	2e-08	7.4e-07	8.4e-07	1.5e-07	0.0	5.92e-06	3.21e-06	1e-08	354.33916338	356.90961946	354.23086753	-0.00156421	-0.00540309	-0.04396015
0.24209	1532.54394	2e-08	7.4e-07	8.4e-07	1.5e-07	0.0	5.92e-06	3.21e-06	1e-08	354.31286844	356.88266237	354.20472901	-0.00156421	-0.00540309	-0.04396015
0.24214	1532.83534	2e-08	7.4e-07	8.4e-07	1.5e-07	0.0	5.92e-06	3.21e-06	1e-08	354.28657351	356.85570528	354.17859049	-0.00156421	-0.00540309	-0.04396015
0.2422	1533.1267	2e-08	7.4e-07	8.4e-07	1.5e-07	0.0	5.92e-06	3.21e-06	1e-08	354.26027857	356.82874819	354.15245197	-0.00156421	-0.00540309	-0.04396015
0.24225	1533.41804	2e-08	7.4e-07	8.4e-07	1.5e-07	0.0	5.92e-06	3.21e-06	1e-08	354.23398363	356.80179109	354.12631345	-0.00154325	-0.00539849	-0.0439241
0.24231	1533.70935	2e-08	7.4e-07	8.4e-07	1.5e-07	0.0	5.92e-06	3.21e-06	1e-08	354.20803836	356.77485454	354.10018234	-0.00153893	-0.00539754	-0.04391667
0.24236	1534.00063	2e-08	7.4e-07	8.4e-07	1.5e-07	0.0	5.92e-06	3.21e-06	1e-08	354.1821651	356.74792221	354.07405276	-0.00155531	-0.00539336	-0.04388582
0.24242	1534.29189	2e-08	7.4e-07	8.4e-07	1.5e-07	0.0	5.92e-06	3.21e-06	1e-08	354.15601428	356.72100866	354.0479536	-0.00156202	-0.00539165	-0.04387319
0.24247	1534.58311	2e-08	7.4e-07	8.4e-07	1.5e-07	0.0	5.92e-06	3.21e-06	1e-08	354.12974986	356.69410278	354.02186689	-0.00154955	-0.00538836	-0.04384761
0.25253	1587.38886	2e-08	7.4e-07	8.4e-07	1.5e-07	0.0	5.92e-06	3.21e-06	1e-08	349.54507933	351.9706585	349.44618992	-0.00142044	-0.00491782	-0.04025223
0.25259	1587.67474	2e-08	7.4e-07	8.4e-07	1.5e-07	0.0	5.92e-06	3.21e-06	1e-08	349.52095612	351.94589133	349.42222689	-0.00141924	-0.0049175	-0.04024969
0.25264	1587.96058	2e-08	7.4e-07	8.4e-07	1.5e-07	0.0	5.92e-06	3.21e-06	1e-08	349.49685305	351.92112563	349.39826457	-0.00140582	-0.00491387	-0.04022113
0.2527	1588.2464	2e-08	7.4e-07	8.4e-07	1.5e-07	0.0	5.92e-06	3.21e-06	1e-08	349.47297604	351.8963764	349.37431039	-0.00139993	-0.00491228	-0.04020859
0.25275	1588.53218	2e-08	7.4e-07	8.4e-07	1.5e-07	0.0	5.92e-06	3.21e-06	1e-08	349.44919831	351.8716344	349.35035978	-0.00139403	-0.00491069	-0.04019605
0.25281	1588.81794	2e-08	7.4e-07	8.4e-07	1.5e-07	0.0	5.92e-06	3.21e-06	1e-08	349.42551985	351.84689964	349.32641274	-0.00139094	-0.00490868	-0.04018049
0.25286	1589.10366	2e-08	7.4e-07	8.4e-07	1.5e-07	0.0	5.92e-06	3.21e-06	1e-08	349.40189295	351.822174	349.30247309	-0.00139271	-0.00490595	-0.04015966
0.25292	1589.38936	2e-08	7.4e-07	8.4e-07	1.5e-07	0.0	5.92e-06	3.21e-06	1e-08	349.37823453	351.79746079	349.27854748	-0.00139065	-0.00490379	-0.04014298
0.25297	1589.67503	2e-08	7.4e-07	8.4e-07	1.5e-07	0.0	5.92e-06	3.21e-06	1e-08	349.35461	351.7727574	349.25463068	-0.00138859	-0.00490163	-0.0401263
0.25303	1589.96067	2e-08	7.4e-07	8.4e-07	1.5e-07	0.0	5.92e-06	3.21e-06	1e-08	349.33101937	351.74806385	349.23072268	-0.00140119	-0.00489925	-0.04010869
0.25308	1590.24628	2e-08	7.4e-07	8.4e-07	1.5e-07	0.0	5.92e-06	3.21e-06	1e-08	349.30721367	351.72338118	349.20683434	-0.00142537	-0.00489669	-0.04009024
0.25314	1590.53186	2e-08	7.4e-07	8.4e-07	1.5e-07	0.0	5.92e-06	3.21e-06	1e-08	349.28299601	351.69871026	349.18297431	-0.00140818	-0.00489438	-0.04007163
0.25319	1590.81741	2e-08	7.4e-07	8.4e-07	1.5e-07	0.0	5.92e-06	3.21e-06	1e-08	349.2590691	351.67404981	349.15911366	-0.00140961	-0.00489194	-0.04005301
0.25325	1591.10293	2e-08	7.4e-07	8.4e-07	1.5e-07	0.0	5.92e-06	3.21e-06	1e-08	349.23511665	351.64940045	349.13526545	-0.00142151	-0.00488942	-0.04003427
0.2533	1591.38842	2e-08	7.4e-07	8.4e-07	1.5e-07	0.0	5.92e-06	3.21e-06	1e-08	349.2109607	351.62476262	349.11143711	-0.00142214	-0.00488661	-0.04001271
0.25336	1591.67389	2e-08	7.4e-07	8.4e-07	1.5e-07	0.0	5.92e-06	3.21e-06	1e-08	349.18679264	351.6001376	349.08762247	-0.00139838	-0.00488349	-0.03998752
0.25341	1591.95932	2e-08	7.4e-07	8.4e-07	1.5e-07	0.0	5.92e-06	3.21e-06	1e-08	349.16302661	351.57552673	349.06380663	-0.0014084	-0.00488087	-0.03996791
0.25347	1592.24472	2e-08	7.4e-07	8.4e-07	1.5e-07	0.0	5.92e-06	3.21e-06	1e-08	349.13908908	351.55092783	349.04000987	-0.00139783	-0.00487323	-0.03990869
0.26353	1643.97657	2e-08	7.4e-07	8.4e-07	1.5e-07	0.0	5.92e-06	3.21e-06	1e-08	344.95749427	347.23304442	344.86657784	-0.00126839	-0.00445455	-0.03667137
0.26359	1644.25652	2e-08	7.4e-07	8.4e-07	1.5e-07	0.0	5.92e-06	3.21e-06	1e-08	344.93573926	347.21040297	344.8447102	-0.00127889	-0.00445009	-0.03663728
0.26364	1644.53645	2e-08	7.4e-07	8.4e-07	1.5e-07	0.0	5.92e-06	3.21e-06	1e-08	344.91380211	347.18778222	344.82287092	-0.00128071	-0.00444931	-0.03663136
0.2637	1644.81634	2e-08	7.4e-07	8.4e-07	1.5e-07	0.0	5.92e-06	3.21e-06	1e-08	344.89183328	347.16516506	344.80103656	-0.00127468	-0.00444809	-0.03662154
0.26375	1645.09621	2e-08	7.4e-07	8.4e-07	1.5e-07	0.0	5.92e-06	3.21e-06	1e-08	344.86996729	347.14255356	344.77920401	-0.001271	-0.00444593	-0.03660461
0.26381	1645.37604	2e-08	7.4e-07	8.4e-07	1.5e-07	0.0	5.92e-06	3.21e-06	1e-08	344.84816341	347.11995204	344.7573793	-0.00127227	-0.00444104	-0.0365667
0.26386	1645.65585	2e-08	7.4e-07	8.4e-07	1.5e-07	0.0	5.92e-06	3.21e-06	1e-08	344.82633547	347.09737317	344.73557882	-0.00126936	-0.00443353	-0.03650826
0.26392	1645.93563	2e-08	7.4e-07	8.4e-07	1.5e-07	0.0	5.92e-06	3.21e-06	1e-08	344.80455399	347.07482905	344.71381226	-0.00126936	-0.00443353	-0.03650826
0.26397	1646.21537	2e-08	7.4e-07	8.4e-07	1.5e-07	0.0	5.92e-06	3.21e-06	1e-08	344.78277251	347.05228493	344.69204571	-0.00126936	-0.00443353	-0.03650826
0.26403	1646.49509	2e-08	7.4e-07	8.4e-07	1.5e-07	0.0	5.92e-06	3.21e-06	1e-08	344.76099102	347.02974082	344.67027916	-0.00126936	-0.00443353	-0.03650826
0.26408	1646.77477	2e-08	7.4e-07	8.4e-07	1.5e-07	0.0	5.92e-06	3.21e-06	1e-08	344.73920954	347.0071967	344.6485126	-0.00126967	-0.00443191	-0.03649574
0.26414	1647.05443	2e-08	7.4e-07	8.4e-07	1.5e-07	0.0	5.92e-06	3.21e-06	1e-08	344.7174219	346.98466008	344.62675398	-0.0012703	-0.00442868	-0.03647074
0.26419	1647.33406	2e-08	7.4e-07	8.4e-07	1.5e-07	0.0	5.92e-06	3.21e-06	1e-08	344.69562195	346.96213844	344.60501117	-0.00126986	-0.00442806	-0.03646594
0.26425	1647.61365	2e-08	7.4e-07	8.4e-07	1.5e-07	0.0	5.92e-06	3.21e-06	1e-08	344.67382936	346.93961964	344.58327101	-0.00126681	-0.00442385	-0.03643311
0.2643	1647.89322	2e-08	7.4e-07	8.4e-07	1.5e-07	0.0	5.92e-06	3.21e-06	1e-08	344.65208708	346.91712034	344.56154892	-0.00126681	-0.00442385	-0.03643311
0.26436	1648.17276	2e-08	7.4e-07	8.4e-07	1.5e-07	0.0	5.92e-06	3.21e-06	1e-08	344.6303448	346.89462104	344.53982684	-0.00125831	-0.00440869	-0.03631504
0.26441	1648.45226	2e-08	7.4e-07	8.4e-07	1.5e-07	0.0	5.92e-06	3.21e-06	1e-08	344.60874137	346.87219199	344.51817145	-0.00125758	-0.0044074	-0.03630496
0.26447	1648.73174	2e-08	7.4e-07	8.4e-07	1.5e-07	0.0	5.92e-06	3.21e-06	1e-08	344.5871498	346.84976894	344.49652176	-0.00125758	-0.0044074	-0.03630496
0.27453	1699.3694	2e-08	7.4e-07	8.4e-07	1.5e-07	0.0	5.92e-06	3.21e-06	1e-08	340.7747485	342.90442375	340.69145371	-0.00115361	-0.00403338	-0.0333822
0.27459	1699.64332	2e-08	7.4e-07	8.4e-07	1.5e-07	0.0	5.92e-06	3.21e-06	1e-08	340.75478123	342.88374632	340.67153145	-0.00115404	-0.00403171	-0.03336919
0.27464	1699.91721	2e-08	7.4e-07	8.4e-07	1.5e-07	0.0	5.92e-06	3.21e-06	1e-08	340.73480574	342.86307672	340.65161751	-0.00115295	-0.00403047	-0.03335936
0.2747	1700.19107	2e-08	7.4e-07	8.4e-07	1.5e-07	0.0	5.92e-06	3.21e-06	1e-08	340.71484853	342.84241297	340.63170886	-0.00114998	-0.00402705	-0.03333247
0.27475	1700.46491	2e-08	7.4e-07	8.4e-07	1.5e-07	0.0	5.92e-06	3.21e-06	1e-08	340.69494133	342.82176525	340.6118147	-0.00114998	-0.00402705	-0.03333247
0.27481	1700.73871	2e-08	7.4e-07	8.4e-07	1.5e-07	0.0	5.92e-06	3.21e-06	1e-08	340.67503414	342.80111753	340.59192055	-0.00115121	-0.00402275	-0.03329883
0.27486	1701.01248	2e-08	7.4e-07	8.4e-07	1.5e-07	0.0	5.92e-06	3.21e-06	1e-08	340.65510371	342.78049004	340.572048	-0.00115132	-0.00402236	-0.03329578
0.27492	1701.28622	2e-08	7.4e-07	8.4e-07	1.5e-07	0.0	5.92e-06	3.21e-06	1e-08	340.63517116	342.75986438	340.55217741	-0.00114901	-0.00401976	-0.03327525
0.27497	1701.55993	2e-08	7.4e-07	8.4e-07	1.5e-07	0.0	5.92e-06	3.21e-06	1e-08	340.61527753	342.73925096	340.53231784	-0.00114724	-0.00401777	-0.03325952
0.27503	1701.83361	2e-08	7.4e-07	8.4e-07	1.5e-07	0.0	5.92e-06	3.21e-06	1e-08	340.59541371	342.71864691	340.51246673	-0.00114757	-0.00401665	-0.03325082
0.27508	1702.10726	2e-08	7.4e-07	8.4e-07	1.5e-07	0.0	5.92e-06	3.21e-06	1e-08	340.5755437	342.6980481	340.49262122	-0.00114861	-0.00401314	-0.0332233
0.27514	1702.38088	2e-08	7.4e-07	8.4e-07	1.5e-07	0.0	5.92e-06	3.21e-06	1e-08	340.55565414	342.67746583	340.4727934	-0.00114861	-0.00401314	-0.0332233
0.27519	1702.65447	2e-08	7.4e-07	8.4e-07	1.5e-07	0.0	5.92e-06	3.21e-06	1e-08	340.53576457	342.65688356	340.45296559	-0.0011449	-0.00400895	-0.03319032
0.27525	1702.92802	2e-08	7.4e-07	8.4e-07	1.5e-07	0.0	5.92e-06	3.21e-06	1e-08	340.5159374	342.63632096	340.4331555	-0.00114455	-0.00400856	-0.03318723
0.2753	1703.20155	2e-08	7.4e-07	8.4e-07	1.5e-07	0.0	5.92e-06	3.21e-06	1e-08	340.49611607	342.6157602	340.41334707	-0.00114536	-0.00400582	-0.03316576
0.27536	1703.47505	2e-08	7.4e-07	8.4e-07	1.5e-07	0.0	5.92e-06	3.21e-06	1e-08	340.47627967	342.59521235	340.39355244	-0.0011459	-0.00400396	-0.03315119
0.27541	1703.74852	2e-08	7.4e-07	8.4e-07	1.5e-07	0.0	5.92e-06	3.21e-06	1e-08	340.45643305	342.57467325	340.37376718	-0.00114479	-0.00400269	-0.0331412
0.27547	1704.02195	2e-08	7.4e-07	8.4e-07	1.5e-07	0.0	5.92e-06	3.21e-06	1e-08	340.43660515	342.55414012	340.35398729	-0.00114188	-0.00399938	-0.0331151
0.28553	1753.54409	2e-08	7.4e-07	8.4e-07	1.5e-07	0.0	5.92e-06	3.21e-06	1e-08	336.96090051	338.94950147	336.88479617	-0.00104137	-0.00365607	-0.0304059
0.28559	1753.81186	2e-08	7.4e-07	8.4e-07	1.5e-07	0.0	5.92e-06	3.21e-06	1e-08	336.94272634	338.9306101	336.86663101	-0.00104271	-0.00365246	-0.03037738
0.28564	1754.07961	2e-08	7.4e-07	8.4e-07	1.5e-07	0.0	5.92e-06	3.21e-06	1e-08	336.92452746	338.91173597	336.8484844	-0.00104293	-0.00365185	-0.03037263
0.2857	1754.34732	2e-08	7.4e-07	8.4e-07	1.5e-07	0.0	5.92e-06	3.21e-06	1e-08	336.90632446	338.89286471	336.83034087	-0.00104083	-0.00364967	-0.03035526
0.28575	1754.61499	2e-08	7.4e-07	8.4e-07	1.5e-07	0.0	5.92e-06	3.21e-06	1e-08	336.88815713	338.87400385	336.81220659	-0.00103892	-0.00364768	-0.0303394
0.28581	1754.88264	2e-08	7.4e-07	8.4e-07	1.5e-07	0.0	5.92e-06	3.21e-06	1e-08	336.87002239	338.85515249	336.79408076	-0.00103922	-0.00364689	-0.03033316
0.28586	1755.15026	2e-08	7.4e-07	8.4e-07	1.5e-07	0.0	5.92e-06	3.21e-06	1e-08	336.85188221	338.83630491	336.77595899	-0.00104048	-0.00364347	-0.03030619
0.28592	1755.41785	2e-08	7.4e-07	8.4e-07	1.5e-07	0.0	5.92e-06	3.21e-06	1e-08	336.83371855	338.81747362	336.75785475	-0.00104048	-0.00364347	-0.03030619
0.28597	1755.6854	2e-08	7.4e-07	8.4e-07	1.5e-07	0.0	5.92e-06	3.21e-06	1e-08	336.81555489	338.79864234	336.73975051	-0.00103706	-0.00363992	-0.0302779
0.28603	1755.95292	2e-08	7.4e-07	8.4e-07	1.5e-07	0.0	5.92e-06	3.21e-06	1e-08	336.79744948	338.779828	336.72166134	-0.00103648	-0.00363931	-0.03027304
0.28608	1756.22042	2e-08	7.4e-07	8.4e-07	1.5e-07	0.0	5.92e-06	3.21e-06	1e-08	336.77935408	338.76101658	336.70357475	-0.00103729	-0.00363713	-0.03025585
0.28614	1756.48788	2e-08	7.4e-07	8.4e-07	1.5e-07	0.0	5.92e-06	3.21e-06	1e-08	336.76124363	338.74221554	336.68549935	-0.00103804	-0.00363511	-0.0302399
0.28619	1756.75531	2e-08	7.4e-07	8.4e-07	1.5e-07	0.0	5.92e-06	3.21e-06	1e-08	336.74311923	338.72342415	336.66743432	-0.00103731	-0.00363435	-0.03023382
0.28625	1757.02271	2e-08	7.4e-07	8.4e-07	1.5e-07	0.0	5.92e-06	3.21e-06	1e-08	336.72500738	338.70463641	336.64937252	-0.00103404	-0.00363096	-0.03020682
0.2863	1757.29008	2e-08	7.4e-07	8.4e-07	1.5e-07	0.0	5.92e-06	3.21e-06	1e-08	336.70695124	338.68586483	336.63132511	-0.00103404	-0.00363096	-0.03020682
0.28636	1757.55741	2e-08	7.4e-07	8.4e-07	1.5e-07	0.0	5.92e-06	3.21e-06	1e-08	336.6888951	338.66709326	336.61327769	-0.00103537	-0.0036274	-0.03017874
0.28641	1757.82472	2e-08	7.4e-07	8.4e-07	1.5e-07	0.0	5.92e-06	3.21e-06	1e-08	336.67081426	338.64833867	336.59524854	-0.00103561	-0.00362677	-0.03017376
0.28647	1758.09199	2e-08	7.4e-07	8.4e-07	1.5e-07	0.0	5.92e-06	3.21e-06	1e-08	336.65272903	338.62958709	336.57722263	-0.00103355	-0.00362464	-0.03015677
0.29653	1806.47607	2e-08	7.4e-07	8.4e-07	1.5e-07	0.0	5.92e-06	3.21e-06	1e-08	333.4851756	335.33792844	333.41564159	-0.00094125	-0.00331256	-0.02767183
0.29659	1806.73757	2e-08	7.4e-07	8.4e-07	1.5e-07	0.0	5.92e-06	3.21e-06	1e-08	333.46862348	335.32068606	333.39909481	-0.00094128	-0.00331248	-0.02767118
0.29664	1806.99903	2e-08	7.4e-07	8.4e-07	1.5e-07	0.0	5.92e-06	3.21e-06	1e-08	333.45207067	335.30344409	333.38254846	-0.00094298	-0.00330875	-0.0276415
0.2967	1807.26046	2e-08	7.4e-07	8.4e-07	1.5e-07	0.0	5.92e-06	3.21e-06	1e-08	333.43548669	335.28622015	333.36602165	-0.00094298	-0.00330875	-0.0276415
0.29675	1807.52186	2e-08	7.4e-07	8.4e-07	1.5e-07	0.0	5.92e-06	3.21e-06	1e-08	333.41890272	335.26899621	333.34949484	-0.00094028	-0.00330616	-0.02762074
0.29681	1807.78323	2e-08	7.4e-07	8.4e-07	1.5e-07	0.0	5.92e-06	3.21e-06	1e-08	333.40236523	335.25178475	333.33297896	-0.00093904	-0.00330498	-0.02761121
0.29686	1808.04456	2e-08	7.4e-07	8.4e-07	1.5e-07	0.0	5.92e-06	3.21e-06	1e-08	333.3858491	335.23457903	333.3164681	-0.00093965	-0.00330365	-0.02760065
0.29692	1808.30587	2e-08	7.4e-07	8.4e-07	1.5e-07	0.0	5.92e-06	3.21e-06	1e-08	333.36932183	335.21737973	333.29996419	-0.00094078	-0.00330117	-0.02758094
0.29697	1808.56714	2e-08	7.4e-07	8.4e-07	1.5e-07	0.0	5.92e-06	3.21e-06	1e-08	333.3527738	335.20019241	333.28347326	-0.00094073	-0.00330113	-0.02758056
0.29703	1808.82838	2e-08	7.4e-07	8.4e-07	1.5e-07	0.0	5.92e-06	3.21e-06	1e-08	333.33622662	335.18300532	333.26698252	-0.00093684	-0.00329741	-0.02755072
0.29708	1809.08959	2e-08	7.4e-07	8.4e-07	1.5e-07	0.0	5.92e-06	3.21e-06	1e-08	333.31974641	335.16583618	333.25050751	-0.00093684	-0.00329741	-0.02755072
0.29714	1809.35077	2e-08	7.4e-07	8.4e-07	1.5e-07	0.0	5.92e-06	3.21e-06	1e-08	333.30326619	335.14866704	333.23403249	-0.00093802	-0.00329485	-0.02753029
0.29719	1809.61191	2e-08	7.4e-07	8.4e-07	1.5e-07	0.0	5.92e-06	3.21e-06	1e-08	333.28676436	335.13151031	333.21757092	-0.00093858	-0.00329362	-0.02752052
0.29725	1809.87302	2e-08	7.4e-07	8.4e-07	1.5e-07	0.0	5.92e-06	3.21e-06	1e-08	333.27025218	335.11435953	333.20111579	-0.00093724	-0.00329234	-0.02751026
0.2973	1810.13411	2e-08	7.4e-07	8.4e-07	1.5e-07	0.0	5.92e-06	3.21e-06	1e-08	333.25376306	335.09721492	333.18466606	-0.00093465	-0.00328987	-0.02749036
0.29736	1810.39516	2e-08	7.4e-07	8.4e-07	1.5e-07	0.0	5.92e-06	3.21e-06	1e-08	333.23731869	335.08008229	333.16822681	-0.00093465	-0.00328985	-0.02749025
0.29741	1810.65617	2e-08	7.4e-07	8.4e-07	1.5e-07	0.0	5.92e-06	3.21e-06	1e-08	333.22087419	335.06294972	333.15178763	-0.00093639	-0.00328608	-0.02746022
0.29747	1810.91716	2e-08	7.4e-07	8.4e-07	1.5e-07	0.0	5.92e-06	3.21e-06	1e-08	333.2043978	335.0458354	333.13536823	-0.00093639	-0.00328608	-0.02746022
0.30753	1858.13926	2e-08	7.4e-07	8.4e-07	1.5e-07	0.0	5.92e-06	3.21e-06	1e-08	330.31817991	332.0407753	330.25461863	-0.00085366	-0.00300426	-0.02519774
0.30758	1858.39435	2e-08	7.4e-07	8.4e-07	1.5e-07	0.0	5.92e-06	3.21e-06	1e-08	330.30306428	332.02503229	330.23954027	-0.0008511	-0.00300199	-0.02517931
0.30764	1858.6494	2e-08	7.4e-07	8.4e-07	1.5e-07	0.0	5.92e-06	3.21e-06	1e-08	330.28799318	332.00930041	330.22447152	-0.0008511	-0.00300199	-0.02517931
0.30769	1858.90441	2e-08	7.4e-07	8.4e-07	1.5e-07	0.0	5.92e-06	3.21e-06	1e-08	330.27292208	331.99356853	330.20940277	-0.00085294	-0.00299855	-0.0251518
0.30775	1859.1594	2e-08	7.4e-07	8.4e-07	1.5e-07	0.0	5.92e-06	3.21e-06	1e-08	330.25781722	331.97785346	330.19435234	-0.00085295	-0.00299854	-0.02515165
0.3078	1859.41435	2e-08	7.4e-07	8.4e-07	1.5e-07	0.0	5.92e-06	3.21e-06	1e-08	330.24271218	331.96213847	330.179302	-0.00085043	-0.0029963	-0.02513354
0.30786	1859.66927	2e-08	7.4e-07	8.4e-07	1.5e-07	0.0	5.92e-06	3.21e-06	1e-08	330.22765094	331.94643443	330.1642611	-0.00084911	-0.00299513	-0.02512404
0.30791	1859.92416	2e-08	7.4e-07	8.4e-07	1.5e-07	0.0	5.92e-06	3.21e-06	1e-08	330.21261271	331.93073613	330.14922516	-0.0008497	-0.00299404	-0.0251153
0.30797	1860.17902	2e-08	7.4e-07	8.4e-07	1.5e-07	0.0	5.92e-06	3.21e-06	1e-08	330.19756372	331.91504316	330.13419503	-0.00085096	-0.00299169	-0.02509644
0.30802	1860.43384	2e-08	7.4e-07	8.4e-07	1.5e-07	0.0	5.92e-06	3.21e-06	1e-08	330.18249151	331.89936172	330.11917747	-0.00085096	-0.00299169	-0.02509644
0.30808	1860.68863	2e-08	7.4e-07	8.4e-07	1.5e-07	0.0	5.92e-06	3.21e-06	1e-08	330.1674193	331.88368027	330.1041599	-0.00084721	-0.00298836	-0.0250695
0.30813	1860.94339	2e-08	7.4e-07	8.4e-07	1.5e-07	0.0	5.92e-06	3.21e-06	1e-08	330.15241235	331.8680151	330.08915637	-0.00084713	-0.00298828	-0.02506888
0.30819	1861.19811	2e-08	7.4e-07	8.4e-07	1.5e-07	0.0	5.92e-06	3.21e-06	1e-08	330.13740692	331.85235031	330.07415316	-0.00084831	-0.00298609	-0.02505131
0.30824	1861.45281	2e-08	7.4e-07	8.4e-07	1.5e-07	0.0	5.92e-06	3.21e-06	1e-08	330.12237977	331.83669625	330.05916166	-0.00084898	-0.00298485	-0.02504134
0.3083	1861.70747	2e-08	7.4e-07	8.4e-07	1.5e-07	0.0	5.92e-06	3.21e-06	1e-08	330.10734032	331.82104828	330.04417679	-0.00084784	-0.00298384	-0.02503312
0.30835	1861.9621	2e-08	7.4e-07	8.4e-07	1.5e-07	0.0	5.92e-06	3.21e-06	1e-08	330.09232082	331.80540528	330.0291962	-0.00084515	-0.00298146	-0.02501385
0.30841	1862.21669	2e-08	7.4e-07	8.4e-07	1.5e-07	0.0	5.92e-06	3.21e-06	1e-08	330.07734811	331.78977392	330.01422566	-0.00084515	-0.00298146	-0.02501385
0.30846	1862.47125	2e-08	7.4e-07	8.4e-07	1.5e-07	0.0	5.92e-06	3.21e-06	1e-08	330.0623754	331.77414256	329.99925512	-0.00084693	-0.00297817	-0.02498748
0.31853	1908.50599	2e-08	7.4e-07	8.4e-07	1.5e-07	0.0	5.92e-06	3.21e-06	1e-08	327.4329372	329.03141515	327.37480286	-0.00077355	-0.00272402	-0.02293165
0.31858	1908.75452	2e-08	7.4e-07	8.4e-07	1.5e-07	0.0	5.92e-06	3.21e-06	1e-08	327.41915313	329.01705162	327.36107106	-0.0007735	-0.00272397	-0.02293131
0.31864	1909.00302	2e-08	7.4e-07	8.4e-07	1.5e-07	0.0	5.92e-06	3.21e-06	1e-08	327.40536995	329.0026883	327.34733944	-0.00076982	-0.00272092	-0.02290641
0.31869	1909.25148	2e-08	7.4e-07	8.4e-07	1.5e-07	0.0	5.92e-06	3.21e-06	1e-08	327.39165131	328.98834008	327.33362066	-0.00076982	-0.00272092	-0.02290641
0.31875	1909.4999	2e-08	7.4e-07	8.4e-07	1.5e-07	0.0	5.92e-06	3.21e-06	1e-08	327.37793268	328.97399185	327.31990188	-0.00077112	-0.00271883	-0.0228895
0.3188	1909.7483	2e-08	7.4e-07	8.4e-07	1.5e-07	0.0	5.92e-06	3.21e-06	1e-08	327.36419033	328.95965401	327.30619448	-0.00077175	-0.0027178	-0.02288119
0.31886	1909.99666	2e-08	7.4e-07	8.4e-07	1.5e-07	0.0	5.92e-06	3.21e-06	1e-08	327.35043631	328.94532127	327.29249268	-0.00077054	-0.00271679	-0.02287295
0.31891	1910.24499	2e-08	7.4e-07	8.4e-07	1.5e-07	0.0	5.92e-06	3.21e-06	1e-08	327.3367037	328.93099352	327.27879513	-0.00076803	-0.00271471	-0.022856
0.31897	1910.49329	2e-08	7.4e-07	8.4e-07	1.5e-07	0.0	5.92e-06	3.21e-06	1e-08	327.32301508	328.91667606	327.26510631	-0.00076803	-0.00271471	-0.022856
0.31902	1910.74155	2e-08	7.4e-07	8.4e-07	1.5e-07	0.0	5.92e-06	3.21e-06	1e-08	327.30932646	328.90235859	327.25141749	-0.00076993	-0.00271165	-0.02283124
0.31908	1910.98978	2e-08	7.4e-07	8.4e-07	1.5e-07	0.0	5.92e-06	3.21e-06	1e-08	327.29560299	328.88805633	327.23774535	-0.00076996	-0.0027116	-0.02283084
0.31913	1911.23797	2e-08	7.4e-07	8.4e-07	1.5e-07	0.0	5.92e-06	3.21e-06	1e-08	327.28187897	328.87375431	327.22407348	-0.00076758	-0.00270962	-0.02281473
0.31919	1911.48614	2e-08	7.4e-07	8.4e-07	1.5e-07	0.0	5.92e-06	3.21e-06	1e-08	327.26819682	328.85946206	327.21040991	-0.00076624	-0.00270852	-0.0228057
0.31924	1911.73427	2e-08	7.4e-07	8.4e-07	1.5e-07	0.0	5.92e-06	3.21e-06	1e-08	327.25453816	328.84517529	327.19675099	-0.00076682	-0.00270759	-0.02279823
0.3193	1911.98236	2e-08	7.4e-07	8.4e-07	1.5e-07	0.0	5.92e-06	3.21e-06	1e-08	327.24086895	328.8308931	327.1830971	-0.00076818	-0.00270541	-0.02278059
0.31935	1912.23043	2e-08	7.4e-07	8.4e-07	1.5e-07	0.0	5.92e-06	3.21e-06	1e-08	327.22717485	328.81662174	327.1694551	-0.00076818	-0.00270541	-0.02278059
0.31941	1912.47846	2e-08	7.4e-07	8.4e-07	1.5e-07	0.0	5.92e-06	3.21e-06	1e-08	327.21348074	328.80235039	327.15581309	-0.00076463	-0.00270248	-0.02275666
0.31946	1912.72645	2e-08	7.4e-07	8.4e-07	1.5e-07	0.0	5.92e-06	3.21e-06	1e-08	327.19984897	328.78809355	327.14218342	-0.00076446	-0.00270234	-0.02275551
0.32953	1957.5468	2e-08	7.4e-07	8.4e-07	1.5e-07	0.0	5.92e-06	3.21e-06	1e-08	324.80467996	326.28538677	324.75155875	-0.00069809	-0.00247199	-0.02087946
0.32958	1957.78862	2e-08	7.4e-07	8.4e-07	1.5e-07	0.0	5.92e-06	3.21e-06	1e-08	324.792169	326.27227774	324.7390456	-0.00069936	-0.00247017	-0.02086463
0.32964	1958.03041	2e-08	7.4e-07	8.4e-07	1.5e-07	0.0	5.92e-06	3.21e-06	1e-08	324.77963469	326.25917785	324.72654255	-0.00070007	-0.00246915	-0.0208564
0.32969	1958.27216	2e-08	7.4e-07	8.4e-07	1.5e-07	0.0	5.92e-06	3.21e-06	1e-08	324.76708743	326.24608304	324.71404508	-0.00069901	-0.00246833	-0.02084961
0.32975	1958.51388	2e-08	7.4e-07	8.4e-07	1.5e-07	0.0	5.92e-06	3.21e-06	1e-08	324.75455899	326.23299236	324.70155108	-0.00069646	-0.00246635	-0.02083338
0.3298	1958.75556	2e-08	7.4e-07	8.4e-07	1.5e-07	0.0	5.92e-06	3.21e-06	1e-08	324.7420755	326.21991156	324.68906536	-0.00069646	-0.00246635	-0.02083338
0.32986	1958.99721	2e-08	7.4e-07	8.4e-07	1.5e-07	0.0	5.92e-06	3.21e-06	1e-08	324.72959201	326.20683075	324.67657964	-0.00069834	-0.00246367	-0.0208116
0.32991	1959.23883	2e-08	7.4e-07	8.4e-07	1.5e-07	0.0	5.92e-06	3.21e-06	1e-08	324.71707415	326.19376338	324.66410874	-0.00069845	-0.00246352	-0.02081038
0.32997	1959.48041	2e-08	7.4e-07	8.4e-07	1.5e-07	0.0	5.92e-06	3.21e-06	1e-08	324.70455434	326.18069677	324.65163867	-0.00069629	-0.00246185	-0.02079663
0.33002	1959.72196	2e-08	7.4e-07	8.4e-07	1.5e-07	0.0	5.92e-06	3.21e-06	1e-08	324.69207266	326.16763852	324.63917561	-0.00069485	-0.00246072	-0.0207874
0.33008	1959.96348	2e-08	7.4e-07	8.4e-07	1.5e-07	0.0	5.92e-06	3.21e-06	1e-08	324.67961659	326.15458589	324.62671726	-0.00069534	-0.00246002	-0.02078167
0.33013	1960.20496	2e-08	7.4e-07	8.4e-07	1.5e-07	0.0	5.92e-06	3.21e-06	1e-08	324.66715144	326.1415368	324.61426281	-0.00069683	-0.0024579	-0.02076445
0.33019	1960.44641	2e-08	7.4e-07	8.4e-07	1.5e-07	0.0	5.92e-06	3.21e-06	1e-08	324.65465903	326.12849832	324.60182008	-0.00069683	-0.0024579	-0.02076445
0.33024	1960.68782	2e-08	7.4e-07	8.4e-07	1.5e-07	0.0	5.92e-06	3.21e-06	1e-08	324.64216662	326.11545985	324.58937735	-0.00069359	-0.00245539	-0.02074378
0.3303	1960.9292	2e-08	7.4e-07	8.4e-07	1.5e-07	0.0	5.92e-06	3.21e-06	1e-08	324.62973161	326.10243396	324.57694515	-0.00069323	-0.00245511	-0.02074152
0.33035	1961.17055	2e-08	7.4e-07	8.4e-07	1.5e-07	0.0	5.92e-06	3.21e-06	1e-08	324.6173029	326.08940944	324.56451411	-0.00069433	-0.00245355	-0.02072886
0.33041	1961.41186	2e-08	7.4e-07	8.4e-07	1.5e-07	0.0	5.92e-06	3.21e-06	1e-08	324.60485408	326.07639274	324.55209169	-0.00069521	-0.00245229	-0.02071861
0.33046	1961.65313	2e-08	7.4e-07	8.4e-07	1.5e-07	0.0	5.92e-06	3.21e-06	1e-08	324.59238901	326.06338235	324.53967624	-0.00069448	-0.00245172	-0.02071394
0.34053	2005.23023	2e-08	7.4e-07	8.4e-07	1.5e-07	0.0	5.92e-06	3.21e-06	1e-08	322.41090067	323.78020779	322.36232715	-0.00063513	-0.00224326	-0.01900544
0.34058	2005.46518	2e-08	7.4e-07	8.4e-07	1.5e-07	0.0	5.92e-06	3.21e-06	1e-08	322.39945815	323.76824914	322.35093205	-0.00063239	-0.00224126	-0.01898887
0.34064	2005.7001	2e-08	7.4e-07	8.4e-07	1.5e-07	0.0	5.92e-06	3.21e-06	1e-08	322.38806442	323.75630061	322.33954531	-0.00063165	-0.00224072	-0.01898439
0.34069	2005.93498	2e-08	7.4e-07	8.4e-07	1.5e-07	0.0	5.92e-06	3.21e-06	1e-08	322.37668388	323.74435482	322.32816083	-0.00063252	-0.0022396	-0.01897529
0.34075	2006.16983	2e-08	7.4e-07	8.4e-07	1.5e-07	0.0	5.92e-06	3.21e-06	1e-08	322.36528741	323.73241466	322.31678261	-0.00063366	-0.00223814	-0.01896336
0.3408	2006.40464	2e-08	7.4e-07	8.4e-07	1.5e-07	0.0	5.92e-06	3.21e-06	1e-08	322.35387003	323.72048189	322.30541259	-0.00063339	-0.00223794	-0.01896172
0.34086	2006.63942	2e-08	7.4e-07	8.4e-07	1.5e-07	0.0	5.92e-06	3.21e-06	1e-08	322.34245748	323.70855012	322.29404339	-0.00063019	-0.0022356	-0.01894236
0.34091	2006.87416	2e-08	7.4e-07	8.4e-07	1.5e-07	0.0	5.92e-06	3.21e-06	1e-08	322.33110203	323.69663018	322.28268396	-0.00063019	-0.0022356	-0.01894236
0.34097	2007.10887	2e-08	7.4e-07	8.4e-07	1.5e-07	0.0	5.92e-06	3.21e-06	1e-08	322.31974658	323.68471024	322.27132453	-0.00063164	-0.00223374	-0.01892717
0.34102	2007.34354	2e-08	7.4e-07	8.4e-07	1.5e-07	0.0	5.92e-06	3.21e-06	1e-08	322.30836448	323.6727997	322.25997554	-0.00063219	-0.00223303	-0.01892137
0.34108	2007.57818	2e-08	7.4e-07	8.4e-07	1.5e-07	0.0	5.92e-06	3.21e-06	1e-08	322.29697218	323.66089276	322.24863055	-0.00063091	-0.0022321	-0.01891364
0.34113	2007.81278	2e-08	7.4e-07	8.4e-07	1.5e-07	0.0	5.92e-06	3.21e-06	1e-08	322.28560268	323.64899054	322.23728944	-0.00062872	-0.0022305	-0.01890041
0.34119	2008.04735	2e-08	7.4e-07	8.4e-07	1.5e-07	0.0	5.92e-06	3.21e-06	1e-08	322.27427227	323.6370964	322.22595501	-0.00062875	-0.00223046	-0.01890012
0.34124	2008.28188	2e-08	7.4e-07	8.4e-07	1.5e-07	0.0	5.92e-06	3.21e-06	1e-08	322.26294135	323.62520244	322.21462078	-0.00063073	-0.00222794	-0.01887947
0.3413	2008.51638	2e-08	7.4e-07	8.4e-07	1.5e-07	0.0	5.92e-06	3.21e-06	1e-08	322.25157408	323.61332127	322.20330075	-0.00063073	-0.00222794	-0.01887947
0.34135	2008.75085	2e-08	7.4e-07	8.4e-07	1.5e-07	0.0	5.92e-06	3.21e-06	1e-08	322.2402068	323.60144011	322.19198073	-0.00062845	-0.00222627	-0.01886569
0.34141	2008.98528	2e-08	7.4e-07	8.4e-07	1.5e-07	0.0	5.92e-06	3.21e-06	1e-08	322.22888027	323.58956736	322.18066764	-0.00062726	-0.00222541	-0.01885856
0.34146	2009.21967	2e-08	7.4e-07	8.4e-07	1.5e-07	0.0	5.92e-06	3.21e-06	1e-08	322.21757483	323.57769897	322.16935816	-0.00062787	-0.00222463	-0.01885221
0.35152	2051.5226	2e-08	7.4e-07	8.4e-07	1.5e-07	0.0	5.92e-06	3.21e-06	1e-08	320.23089273	321.49524267	320.18648887	-0.00057291	-0.0020356	-0.01729393
0.35158	2051.75051	2e-08	7.4e-07	8.4e-07	1.5e-07	0.0	5.92e-06	3.21e-06	1e-08	320.2205216	321.48433848	320.1761124	-0.00057361	-0.00203478	-0.01728725
0.35163	2051.97838	2e-08	7.4e-07	8.4e-07	1.5e-07	0.0	5.92e-06	3.21e-06	1e-08	320.21013762	321.47343843	320.16574056	-0.00057492	-0.00203325	-0.0172747
0.35169	2052.20622	2e-08	7.4e-07	8.4e-07	1.5e-07	0.0	5.92e-06	3.21e-06	1e-08	320.19972949	321.4625462	320.15537744	-0.00057492	-0.00203325	-0.0172747
0.35174	2052.43402	2e-08	7.4e-07	8.4e-07	1.5e-07	0.0	5.92e-06	3.21e-06	1e-08	320.18932135	321.45165396	320.14501432	-0.00057163	-0.00203098	-0.01725578
0.3518	2052.66178	2e-08	7.4e-07	8.4e-07	1.5e-07	0.0	5.92e-06	3.21e-06	1e-08	320.17897231	321.44077331	320.13466064	-0.00057158	-0.00203094	-0.0172555
0.35185	2052.88951	2e-08	7.4e-07	8.4e-07	1.5e-07	0.0	5.92e-06	3.21e-06	1e-08	320.16862415	321.42989284	320.12430709	-0.00057283	-0.00202949	-0.01724354
0.35191	2053.1172	2e-08	7.4e-07	8.4e-07	1.5e-07	0.0	5.92e-06	3.21e-06	1e-08	320.15825291	321.41901981	320.11396186	-0.00057359	-0.00202861	-0.01723631
0.35196	2053.34486	2e-08	7.4e-07	8.4e-07	1.5e-07	0.0	5.92e-06	3.21e-06	1e-08	320.14786774	321.40815127	320.10362164	-0.00057272	-0.00202801	-0.0172313
0.35202	2053.57248	2e-08	7.4e-07	8.4e-07	1.5e-07	0.0	5.92e-06	3.21e-06	1e-08	320.13749822	321.3972858	320.09328392	-0.00057025	-0.0020263	-0.01721715
0.35207	2053.80007	2e-08	7.4e-07	8.4e-07	1.5e-07	0.0	5.92e-06	3.21e-06	1e-08	320.12717296	321.38642901	320.08295326	-0.00057025	-0.0020263	-0.01721715
0.35213	2054.02762	2e-08	7.4e-07	8.4e-07	1.5e-07	0.0	5.92e-06	3.21e-06	1e-08	320.1168477	321.37557221	320.07262259	-0.00057206	-0.00202421	-0.01719994
0.35218	2054.25513	2e-08	7.4e-07	8.4e-07	1.5e-07	0.0	5.92e-06	3.21e-06	1e-08	320.10648918	321.36472612	320.06230389	-0.00057226	-0.00202397	-0.017198
0.35224	2054.48261	2e-08	7.4e-07	8.4e-07	1.5e-07	0.0	5.92e-06	3.21e-06	1e-08	320.09612692	321.35388123	320.05198653	-0.00057047	-0.00202274	-0.01718774
0.35229	2054.71005	2e-08	7.4e-07	8.4e-07	1.5e-07	0.0	5.92e-06	3.21e-06	1e-08	320.08579678	321.34304264	320.04167429	-0.00056893	-0.00202168	-0.01717888
0.35235	2054.93746	2e-08	7.4e-07	8.4e-07	1.5e-07	0.0	5.92e-06	3.21e-06	1e-08	320.07549439	321.33220947	320.03136646	-0.00056928	-0.00202127	-0.01717555
0.3524	2055.16483	2e-08	7.4e-07	8.4e-07	1.5e-07	0.0	5.92e-06	3.21e-06	1e-08	320.06518555	321.32137837	320.02106094	-0.00057094	-0.00201935	-0.01715977
0.35246	2055.39217	2e-08	7.4e-07	8.4e-07	1.5e-07	0.0	5.92e-06	3.21e-06	1e-08	320.05484616	321.31055709	320.01076639	-0.00057094	-0.00201935	-0.01715977
0.36252	2096.3877	2e-08	7.4e-07	8.4e-07	1.5e-07	0.0	5.92e-06	3.21e-06	1e-08	318.24583297	319.4115539	318.20519233	-0.00052081	-0.00184775	-0.01573783
0.36258	2096.60837	2e-08	7.4e-07	8.4e-07	1.5e-07	0.0	5.92e-06	3.21e-06	1e-08	318.23636373	319.40161198	318.19574583	-0.00052162	-0.00184689	-0.0157307
0.36263	2096.82901	2e-08	7.4e-07	8.4e-07	1.5e-07	0.0	5.92e-06	3.21e-06	1e-08	318.22687955	319.39167451	318.18630434	-0.0005209	-0.00184642	-0.01572677
0.36269	2097.04961	2e-08	7.4e-07	8.4e-07	1.5e-07	0.0	5.92e-06	3.21e-06	1e-08	318.21740831	319.38173946	318.17686477	-0.00051841	-0.00184479	-0.01571314
0.36274	2097.27018	2e-08	7.4e-07	8.4e-07	1.5e-07	0.0	5.92e-06	3.21e-06	1e-08	318.20798195	319.37181278	318.16743193	-0.00051841	-0.00184479	-0.01571314
0.3628	2097.49071	2e-08	7.4e-07	8.4e-07	1.5e-07	0.0	5.92e-06	3.21e-06	1e-08	318.19855559	319.36188611	318.15799909	-0.00052012	-0.00184297	-0.01569817
0.36285	2097.7112	2e-08	7.4e-07	8.4e-07	1.5e-07	0.0	5.92e-06	3.21e-06	1e-08	318.18909784	319.35196877	318.14857675	-0.00052041	-0.00184266	-0.01569559
0.36291	2097.93165	2e-08	7.4e-07	8.4e-07	1.5e-07	0.0	5.92e-06	3.21e-06	1e-08	318.17963468	319.34205305	318.13915622	-0.00051887	-0.00184165	-0.01568714
0.36296	2098.15207	2e-08	7.4e-07	8.4e-07	1.5e-07	0.0	5.92e-06	3.21e-06	1e-08	318.17019938	319.33214252	318.12973985	-0.00051721	-0.00184057	-0.01567807
0.36302	2098.37245	2e-08	7.4e-07	8.4e-07	1.5e-07	0.0	5.92e-06	3.21e-06	1e-08	318.16079399	319.32223757	318.12032795	-0.00051743	-0.00184033	-0.01567612
0.36307	2098.5928	2e-08	7.4e-07	8.4e-07	1.5e-07	0.0	5.92e-06	3.21e-06	1e-08	318.1513845	319.31233384	318.11091742	-0.00051921	-0.00183844	-0.01566056
0.36313	2098.81311	2e-08	7.4e-07	8.4e-07	1.5e-07	0.0	5.92e-06	3.21e-06	1e-08	318.14194232	319.30243982	318.10151781	-0.00051921	-0.00183844	-0.01566056
0.36318	2099.03338	2e-08	7.4e-07	8.4e-07	1.5e-07	0.0	5.92e-06	3.21e-06	1e-08	318.13250013	319.29254579	318.0921182	-0.00051684	-0.0018369	-0.01564762
0.36324	2099.25361	2e-08	7.4e-07	8.4e-07	1.5e-07	0.0	5.92e-06	3.21e-06	1e-08	318.12310069	319.28265973	318.08272496	-0.00051601	-0.00183635	-0.01564308
0.36329	2099.47381	2e-08	7.4e-07	8.4e-07	1.5e-07	0.0	5.92e-06	3.21e-06	1e-08	318.11371622	319.27277646	318.07333397	-0.00051675	-0.00183557	-0.01563663
0.36335	2099.69397	2e-08	7.4e-07	8.4e-07	1.5e-07	0.0	5.92e-06	3.21e-06	1e-08	318.10431816	319.26289722	318.0639475	-0.00051801	-0.00183424	-0.01562561
0.3634	2099.9141	2e-08	7.4e-07	8.4e-07	1.5e-07	0.0	5.92e-06	3.21e-06	1e-08	318.09489691	319.25302485	318.05456876	-0.00051801	-0.00183424	-0.01562561
0.36346	2100.13419	2e-08	7.4e-07	8.4e-07	1.5e-07	0.0	5.92e-06	3.21e-06	1e-08	318.08547566	319.24315249	318.04519002	-0.00051482	-0.00183215	-0.0156082
0.37352	2139.78642	2e-08	7.4e-07	8.4e-07	1.5e-07	0.0	5.92e-06	3.21e-06	1e-08	316.43840403	317.51177182	316.4012186	-0.00047322	-0.00167728	-0.01431887
0.37358	2139.99966	2e-08	7.4e-07	8.4e-07	1.5e-07	0.0	5.92e-06	3.21e-06	1e-08	316.42976575	317.5027103	316.39262064	-0.00047322	-0.00167728	-0.01431887
0.37363	2140.21286	2e-08	7.4e-07	8.4e-07	1.5e-07	0.0	5.92e-06	3.21e-06	1e-08	316.42112747	317.49364878	316.38402267	-0.0004711	-0.00167596	-0.01430776
0.37369	2140.42603	2e-08	7.4e-07	8.4e-07	1.5e-07	0.0	5.92e-06	3.21e-06	1e-08	316.41252755	317.48459412	316.37543013	-0.00047016	-0.00167537	-0.01430281
0.37374	2140.63916	2e-08	7.4e-07	8.4e-07	1.5e-07	0.0	5.92e-06	3.21e-06	1e-08	316.40394469	317.4755425	316.36684	-0.00047077	-0.00167477	-0.01429781
0.3738	2140.85224	2e-08	7.4e-07	8.4e-07	1.5e-07	0.0	5.92e-06	3.21e-06	1e-08	316.39535057	317.46649401	316.35825341	-0.00047212	-0.00167344	-0.01428677
0.37385	2141.0653	2e-08	7.4e-07	8.4e-07	1.5e-07	0.0	5.92e-06	3.21e-06	1e-08	316.38673153	317.45745244	316.34967464	-0.00047212	-0.00167344	-0.01428677
0.37391	2141.27831	2e-08	7.4e-07	8.4e-07	1.5e-07	0.0	5.92e-06	3.21e-06	1e-08	316.3781125	317.44841087	316.34109586	-0.00046928	-0.00167166	-0.01427185
0.37396	2141.49128	2e-08	7.4e-07	8.4e-07	1.5e-07	0.0	5.92e-06	3.21e-06	1e-08	316.36954501	317.4393785	316.33252436	-0.00046906	-0.00167153	-0.01427075
0.37402	2141.70422	2e-08	7.4e-07	8.4e-07	1.5e-07	0.0	5.92e-06	3.21e-06	1e-08	316.36098134	317.43034681	316.3239534	-0.00047014	-0.00167047	-0.01426194
0.37407	2141.91712	2e-08	7.4e-07	8.4e-07	1.5e-07	0.0	5.92e-06	3.21e-06	1e-08	316.35239777	317.42132064	316.31538868	-0.00047102	-0.0016696	-0.01425474
0.37413	2142.12998	2e-08	7.4e-07	8.4e-07	1.5e-07	0.0	5.92e-06	3.21e-06	1e-08	316.34379794	317.41229898	316.30682905	-0.00047051	-0.00166927	-0.01425203
0.37418	2142.34281	2e-08	7.4e-07	8.4e-07	1.5e-07	0.0	5.92e-06	3.21e-06	1e-08	316.33520748	317.40327899	316.29827074	-0.00046797	-0.0016677	-0.01423875
0.37424	2142.5556	2e-08	7.4e-07	8.4e-07	1.5e-07	0.0	5.92e-06	3.21e-06	1e-08	316.32666296	317.39426718	316.28971891	-0.00046797	-0.0016677	-0.01423875
0.37429	2142.76834	2e-08	7.4e-07	8.4e-07	1.5e-07	0.0	5.92e-06	3.21e-06	1e-08	316.31811843	317.38525538	316.28116708	-0.00046952	-0.00166617	-0.01422615
0.37435	2142.98106	2e-08	7.4e-07	8.4e-07	1.5e-07	0.0	5.92e-06	3.21e-06	1e-08	316.30954541	317.37625147	316.27262417	-0.00046993	-0.00166577	-0.01422277
0.3744	2143.19373	2e-08	7.4e-07	8.4e-07	1.5e-07	0.0	5.92e-06	3.21e-06	1e-08	316.30096474	317.36724967	316.26408365	-0.00046869	-0.00166499	-0.01421627
0.37446	2143.40636	2e-08	7.4e-07	8.4e-07	1.5e-07	0.0	5.92e-06	3.21e-06	1e-08	316.29240659	317.35825189	316.25554629	-0.00046689	-0.00166387	-0.01420682
0.38452	2181.67639	2e-08	7.4e-07	8.4e-07	1.5e-07	0.0	5.92e-06	3.21e-06	1e-08	314.79286218	315.77997572	314.75884275	-0.00042861	-0.00152344	-0.0130326
0.38458	2181.88198	2e-08	7.4e-07	8.4e-07	1.5e-07	0.0	5.92e-06	3.21e-06	1e-08	314.78500974	315.77171472	314.75101342	-0.00042923	-0.00152287	-0.01302785
0.38463	2182.08752	2e-08	7.4e-07	8.4e-07	1.5e-07	0.0	5.92e-06	3.21e-06	1e-08	314.77714594	315.7634567	314.74318748	-0.0004284	-0.00152237	-0.01302366
0.38469	2182.29303	2e-08	7.4e-07	8.4e-07	1.5e-07	0.0	5.92e-06	3.21e-06	1e-08	314.76929716	315.75520128	314.73536357	-0.00042633	-0.00152113	-0.01301317
0.38474	2182.49849	2e-08	7.4e-07	8.4e-07	1.5e-07	0.0	5.92e-06	3.21e-06	1e-08	314.76148604	315.74695234	314.72754473	-0.00042633	-0.00152113	-0.01301317
0.3848	2182.70392	2e-08	7.4e-07	8.4e-07	1.5e-07	0.0	5.92e-06	3.21e-06	1e-08	314.75367492	315.7387034	314.71972589	-0.00042803	-0.00151955	-0.01300005
0.38485	2182.90931	2e-08	7.4e-07	8.4e-07	1.5e-07	0.0	5.92e-06	3.21e-06	1e-08	314.74583247	315.7304627	314.7119164	-0.00042823	-0.00151936	-0.01299849
0.38491	2183.11466	2e-08	7.4e-07	8.4e-07	1.5e-07	0.0	5.92e-06	3.21e-06	1e-08	314.7379863	315.72222298	314.70410802	-0.00042678	-0.00151849	-0.01299114
0.38496	2183.31997	2e-08	7.4e-07	8.4e-07	1.5e-07	0.0	5.92e-06	3.21e-06	1e-08	314.73016653	315.71398781	314.6963032	-0.00042534	-0.00151763	-0.01298384
0.38502	2183.52524	2e-08	7.4e-07	8.4e-07	1.5e-07	0.0	5.92e-06	3.21e-06	1e-08	314.72237296	315.70575715	314.68850191	-0.00042555	-0.00151743	-0.01298223
0.38507	2183.73048	2e-08	7.4e-07	8.4e-07	1.5e-07	0.0	5.92e-06	3.21e-06	1e-08	314.71457553	315.69752751	314.68070176	-0.00042724	-0.00151587	-0.0129692
0.38513	2183.93567	2e-08	7.4e-07	8.4e-07	1.5e-07	0.0	5.92e-06	3.21e-06	1e-08	314.70674693	315.68930605	314.67291091	-0.00042724	-0.00151587	-0.0129692
0.38518	2184.14083	2e-08	7.4e-07	8.4e-07	1.5e-07	0.0	5.92e-06	3.21e-06	1e-08	314.69891834	315.68108459	314.66512005	-0.00042516	-0.00151462	-0.0129587
0.38524	2184.34594	2e-08	7.4e-07	8.4e-07	1.5e-07	0.0	5.92e-06	3.21e-06	1e-08	314.69112749	315.67286963	314.65733427	-0.00042435	-0.00151414	-0.01295458
0.38529	2184.55102	2e-08	7.4e-07	8.4e-07	1.5e-07	0.0	5.92e-06	3.21e-06	1e-08	314.68335143	315.66465721	314.64955048	-0.00042497	-0.00151356	-0.01294982
0.38535	2184.75606	2e-08	7.4e-07	8.4e-07	1.5e-07	0.0	5.92e-06	3.21e-06	1e-08	314.67556395	315.65644778	314.64177009	-0.00042624	-0.00151238	-0.01293997
0.3854	2184.96106	2e-08	7.4e-07	8.4e-07	1.5e-07	0.0	5.92e-06	3.21e-06	1e-08	314.66775291	315.64824455	314.63399673	-0.00042624	-0.00151238	-0.01293997
0.38546	2185.16602	2e-08	7.4e-07	8.4e-07	1.5e-07	0.0	5.92e-06	3.21e-06	1e-08	314.65994186	315.64004131	314.62622336	-0.00042355	-0.00151076	-0.01292635
0.39552	2222.01152	2e-08	7.4e-07	8.4e-07	1.5e-07	0.0	5.92e-06	3.21e-06	1e-08	313.28801276	314.25681237	313.25644171	-0.00039079	-0.00133117	-0.01186107
0.39558	2222.2092	2e-08	7.4e-07	8.4e-07	1.5e-07	0.0	5.92e-06	3.21e-06	1e-08	313.28082962	314.24957032	313.24927759	-0.00039083	-0.00131858	-0.01185549
0.39563	2222.40685	2e-08	7.4e-07	8.4e-07	1.5e-07	0.0	5.92e-06	3.21e-06	1e-08	313.27364557	314.24239667	313.24210855	-0.0003904	-0.00133577	-0.01185018
0.39569	2222.60446	2e-08	7.4e-07	8.4e-07	1.5e-07	0.0	5.92e-06	3.21e-06	1e-08	313.26646938	314.23512938	313.23495509	-0.0003902	-0.00131805	-0.01184473
0.39574	2222.80202	2e-08	7.4e-07	8.4e-07	1.5e-07	0.0	5.92e-06	3.21e-06	1e-08	313.2592967	314.22795837	313.22779284	-0.00039004	-0.00131797	-0.0118391
0.3958	2222.99955	2e-08	7.4e-07	8.4e-07	1.5e-07	0.0	5.92e-06	3.21e-06	1e-08	313.25212695	314.22078771	313.22063437	-0.00038986	-0.00131788	-0.01183348
0.39585	2223.19704	2e-08	7.4e-07	8.4e-07	1.5e-07	0.0	5.92e-06	3.21e-06	1e-08	313.24496035	314.2136174	313.2134797	-0.00039005	-0.00125535	-0.01182774
0.39591	2223.39448	2e-08	7.4e-07	8.4e-07	1.5e-07	0.0	5.92e-06	3.21e-06	1e-08	313.23779021	314.20678724	313.20628502	-0.00038957	-0.00137222	-0.01182166
0.39596	2223.59189	2e-08	7.4e-07	8.4e-07	1.5e-07	0.0	5.92e-06	3.21e-06	1e-08	313.23062863	314.19932106	313.19917689	-0.00038953	-0.00127136	-0.01181627
0.39602	2223.78925	2e-08	7.4e-07	8.4e-07	1.5e-07	0.0	5.92e-06	3.21e-06	1e-08	313.22346767	314.19240356	313.19200127	-0.0003891	-0.00131533	-0.01181047
0.39607	2223.98658	2e-08	7.4e-07	8.4e-07	1.5e-07	0.0	5.92e-06	3.21e-06	1e-08	313.21631459	314.18524666	313.18486052	-0.0003891	-0.00133258	-0.01180491
0.39613	2224.18386	2e-08	7.4e-07	8.4e-07	1.5e-07	0.0	5.92e-06	3.21e-06	1e-08	313.20916133	314.17799583	313.17773589	-0.00038883	-0.00127327	-0.01179941
0.39618	2224.38111	2e-08	7.4e-07	8.4e-07	1.5e-07	0.0	5.92e-06	3.21e-06	1e-08	313.20201295	314.17106763	313.17057304	-0.00038852	-0.00137488	-0.01179364
0.39624	2224.57831	2e-08	7.4e-07	8.4e-07	1.5e-07	0.0	5.92e-06	3.21e-06	1e-08	313.19487011	314.16358642	313.16348584	-0.00038847	-0.0012732	-0.01178824
0.39629	2224.77548	2e-08	7.4e-07	8.4e-07	1.5e-07	0.0	5.92e-06	3.21e-06	1e-08	313.18772819	314.15665837	313.15633057	-0.0003882	-0.00133503	-0.01178271
0.39635	2224.9726	2e-08	7.4e-07	8.4e-07	1.5e-07	0.0	5.92e-06	3.21e-06	1e-08	313.18059107	314.14939378	313.14922271	-0.00038808	-0.00133166	-0.01177729
0.3964	2225.16969	2e-08	7.4e-07	8.4e-07	1.5e-07	0.0	5.92e-06	3.21e-06	1e-08	313.17345612	314.14214741	313.14211621	-0.00038798	-0.0012365	-0.01177171
0.39646	2225.36673	2e-08	7.4e-07	8.4e-07	1.5e-07	0.0	5.92e-06	3.21e-06	1e-08	313.16632277	314.13541873	313.13494635	-0.00038772	-0.00133486	-0.0117661
0.40652	2260.74146	2e-08	7.4e-07	8.4e-07	1.5e-07	0.0	5.92e-06	3.21e-06	1e-08	311.91649162	312.88734598	311.88724548	-0.00035452	-0.00115935	-0.01078634
0.40657	2260.93099	2e-08	7.4e-07	8.4e-07	1.5e-07	0.0	5.92e-06	3.21e-06	1e-08	311.9099554	312.88101994	311.88069371	-0.00035438	-0.00115936	-0.01078124
0.40663	2261.12047	2e-08	7.4e-07	8.4e-07	1.5e-07	0.0	5.92e-06	3.21e-06	1e-08	311.90342173	312.87469374	311.87414545	-0.00035421	-0.00126061	-0.0107761
0.40668	2261.30991	2e-08	7.4e-07	8.4e-07	1.5e-07	0.0	5.92e-06	3.21e-06	1e-08	311.8968911	312.86781495	311.86767225	-0.00035407	-0.00115929	-0.01077099
0.40674	2261.49932	2e-08	7.4e-07	8.4e-07	1.5e-07	0.0	5.92e-06	3.21e-06	1e-08	311.89036289	312.86148896	311.86113097	-0.0003538	-0.00117219	-0.01076588
0.40679	2261.68867	2e-08	7.4e-07	8.4e-07	1.5e-07	0.0	5.92e-06	3.21e-06	1e-08	311.88383961	312.85509248	311.85460222	-0.00035374	-0.00124743	-0.01076074
0.40685	2261.87799	2e-08	7.4e-07	8.4e-07	1.5e-07	0.0	5.92e-06	3.21e-06	1e-08	311.87731725	312.84828535	311.84813022	-0.00035346	-0.00115897	-0.01075565
0.4069	2262.06727	2e-08	7.4e-07	8.4e-07	1.5e-07	0.0	5.92e-06	3.21e-06	1e-08	311.87080008	312.8419608	311.84159912	-0.00035339	-0.00115902	-0.01075054
0.40696	2262.2565	2e-08	7.4e-07	8.4e-07	1.5e-07	0.0	5.92e-06	3.21e-06	1e-08	311.86428408	312.83563594	311.83507162	-0.00035315	-0.0012603	-0.01074541
0.40701	2262.4457	2e-08	7.4e-07	8.4e-07	1.5e-07	0.0	5.92e-06	3.21e-06	1e-08	311.85777243	312.82875826	311.82861912	-0.00035308	-0.00115892	-0.01074032
0.40707	2262.63485	2e-08	7.4e-07	8.4e-07	1.5e-07	0.0	5.92e-06	3.21e-06	1e-08	311.85126193	312.82243376	311.82209855	-0.00035283	-0.00115887	-0.01073523
0.40712	2262.82396	2e-08	7.4e-07	8.4e-07	1.5e-07	0.0	5.92e-06	3.21e-06	1e-08	311.84475589	312.81610942	311.81558136	-0.00035262	-0.00126004	-0.01073012
0.40718	2263.01303	2e-08	7.4e-07	8.4e-07	1.5e-07	0.0	5.92e-06	3.21e-06	1e-08	311.83825379	312.80923288	311.80913912	-0.00035246	-0.0011587	-0.01072502
0.40723	2263.20205	2e-08	7.4e-07	8.4e-07	1.5e-07	0.0	5.92e-06	3.21e-06	1e-08	311.83175454	312.80290929	311.80262876	-0.00035242	-0.00115873	-0.01071994
0.40729	2263.39104	2e-08	7.4e-07	8.4e-07	1.5e-07	0.0	5.92e-06	3.21e-06	1e-08	311.8252559	312.79658545	311.79612198	-0.00035215	-0.00118737	-0.01071483
0.40734	2263.57998	2e-08	7.4e-07	8.4e-07	1.5e-07	0.0	5.92e-06	3.21e-06	1e-08	311.81876203	312.79010522	311.78963886	-0.00035193	-0.0012311	-0.01070973
0.4074	2263.76888	2e-08	7.4e-07	8.4e-07	1.5e-07	0.0	5.92e-06	3.21e-06	1e-08	311.81227219	312.78338621	311.78319009	-0.00035173	-0.00115843	-0.01070466
0.40745	2263.95774	2e-08	7.4e-07	8.4e-07	1.5e-07	0.0	5.92e-06	3.21e-06	1e-08	311.80578602	312.77706373	311.77669341	-0.0003516	-0.00115838	-0.01069958
0.41752	2297.81044	2e-08	7.4e-07	8.4e-07	1.5e-07	0.0	5.92e-06	3.21e-06	1e-08	310.66878786	311.64176297	310.64163309	-0.00032167	-0.00104773	-0.00980834
0.41757	2297.99151	2e-08	7.4e-07	8.4e-07	1.5e-07	0.0	5.92e-06	3.21e-06	1e-08	310.66284097	311.63603041	310.63567028	-0.00032145	-0.00111028	-0.00980367
0.41763	2298.17254	2e-08	7.4e-07	8.4e-07	1.5e-07	0.0	5.92e-06	3.21e-06	1e-08	310.65689806	311.62995556	310.62975481	-0.00032138	-0.00108593	-0.00979903
0.41768	2298.35352	2e-08	7.4e-07	8.4e-07	1.5e-07	0.0	5.92e-06	3.21e-06	1e-08	310.65095629	311.62401389	310.62382536	-0.00032117	-0.00104757	-0.00979437
0.41774	2298.53446	2e-08	7.4e-07	8.4e-07	1.5e-07	0.0	5.92e-06	3.21e-06	1e-08	310.64501835	311.618282	310.61787196	-0.00032101	-0.00113573	-0.0097897
0.41779	2298.71536	2e-08	7.4e-07	8.4e-07	1.5e-07	0.0	5.92e-06	3.21e-06	1e-08	310.63908341	311.61206764	310.61198403	-0.00032088	-0.00106017	-0.00978506
0.41785	2298.89621	2e-08	7.4e-07	8.4e-07	1.5e-07	0.0	5.92e-06	3.21e-06	1e-08	310.63315066	311.60626663	310.60604591	-0.0003207	-0.00104742	-0.00978041
0.4179	2299.07703	2e-08	7.4e-07	8.4e-07	1.5e-07	0.0	5.92e-06	3.21e-06	1e-08	310.62722114	311.60053534	310.60010193	-0.00032055	-0.00108075	-0.00977577
0.41796	2299.25779	2e-08	7.4e-07	8.4e-07	1.5e-07	0.0	5.92e-06	3.21e-06	1e-08	310.62129443	311.59462163	310.59418466	-0.00032045	-0.0011149	-0.0097711
0.41801	2299.43852	2e-08	7.4e-07	8.4e-07	1.5e-07	0.0	5.92e-06	3.21e-06	1e-08	310.61536943	311.58852093	310.58829477	-0.00032018	-0.00104725	-0.00976647
0.41807	2299.6192	2e-08	7.4e-07	8.4e-07	1.5e-07	0.0	5.92e-06	3.21e-06	1e-08	310.60944939	311.58279036	310.58236015	-0.00032014	-0.00110674	-0.00976183
0.41812	2299.79984	2e-08	7.4e-07	8.4e-07	1.5e-07	0.0	5.92e-06	3.21e-06	1e-08	310.60353	311.57673418	310.57647081	-0.00031995	-0.00108865	-0.0097572
0.41818	2299.98044	2e-08	7.4e-07	8.4e-07	1.5e-07	0.0	5.92e-06	3.21e-06	1e-08	310.59761401	311.57077692	310.57057183	-0.00031976	-0.00104714	-0.00975255
0.41823	2300.16099	2e-08	7.4e-07	8.4e-07	1.5e-07	0.0	5.92e-06	3.21e-06	1e-08	310.59170143	311.56504673	310.56464667	-0.00031958	-0.0010522	-0.00974793
0.41829	2300.3415	2e-08	7.4e-07	8.4e-07	1.5e-07	0.0	5.92e-06	3.21e-06	1e-08	310.58579213	311.55928877	310.55872823	-0.0003195	-0.00114282	-0.00974326
0.41834	2300.52197	2e-08	7.4e-07	8.4e-07	1.5e-07	0.0	5.92e-06	3.21e-06	1e-08	310.57988429	311.55303484	310.55287705	-0.00031937	-0.00104705	-0.00973867
0.4184	2300.70239	2e-08	7.4e-07	8.4e-07	1.5e-07	0.0	5.92e-06	3.21e-06	1e-08	310.57397883	311.54730492	310.54696135	-0.00031903	-0.00107864	-0.00973402
0.41845	2300.88277	2e-08	7.4e-07	8.4e-07	1.5e-07	0.0	5.92e-06	3.21e-06	1e-08	310.56807944	311.54140205	310.54107103	-0.00031906	-0.00111604	-0.00972941
0.42852	2333.15639	2e-08	7.4e-07	8.4e-07	1.5e-07	0.0	5.92e-06	3.21e-06	1e-08	309.53383489	310.50869366	309.50855811	-0.00029181	-0.00098568	-0.00891868
0.42857	2333.32868	2e-08	7.4e-07	8.4e-07	1.5e-07	0.0	5.92e-06	3.21e-06	1e-08	309.5284264	310.50328724	309.50315897	-0.00029165	-0.00098565	-0.00891445
0.42863	2333.50092	2e-08	7.4e-07	8.4e-07	1.5e-07	0.0	5.92e-06	3.21e-06	1e-08	309.52302094	310.49788094	309.49776269	-0.00029176	-0.00096017	-0.00891022
0.42868	2333.67312	2e-08	7.4e-07	8.4e-07	1.5e-07	0.0	5.92e-06	3.21e-06	1e-08	309.51761333	310.49261431	309.49235147	-0.0002916	-0.00095569	-0.008906
0.42874	2333.84527	2e-08	7.4e-07	8.4e-07	1.5e-07	0.0	5.92e-06	3.21e-06	1e-08	309.51220868	310.48737222	309.48693995	-0.00029116	-0.00097489	-0.00890174
0.42879	2334.01738	2e-08	7.4e-07	8.4e-07	1.5e-07	0.0	5.92e-06	3.21e-06	1e-08	309.50681204	310.48202473	309.4815447	-0.00029101	-0.00098558	-0.0088975
0.42885	2334.18944	2e-08	7.4e-07	8.4e-07	1.5e-07	0.0	5.92e-06	3.21e-06	1e-08	309.50141812	310.47661852	309.4761599	-0.00029097	-0.00105557	-0.00889327
0.4289	2334.36146	2e-08	7.4e-07	8.4e-07	1.5e-07	0.0	5.92e-06	3.21e-06	1e-08	309.49602484	310.47082835	309.47082751	-0.00029107	-0.00093358	-0.00888908
0.42896	2334.53344	2e-08	7.4e-07	8.4e-07	1.5e-07	0.0	5.92e-06	3.21e-06	1e-08	309.49062977	310.46570726	309.46541195	-0.00029074	-0.00097424	-0.00888483
0.42901	2334.70537	2e-08	7.4e-07	8.4e-07	1.5e-07	0.0	5.92e-06	3.21e-06	1e-08	309.4852406	310.46036306	309.4600279	-0.00029043	-0.00097108	-0.0088806
0.42907	2334.87725	2e-08	7.4e-07	8.4e-07	1.5e-07	0.0	5.92e-06	3.21e-06	1e-08	309.4798572	310.45503612	309.45464439	-0.00029039	-0.00103273	-0.00887639
0.42912	2335.04909	2e-08	7.4e-07	8.4e-07	1.5e-07	0.0	5.92e-06	3.21e-06	1e-08	309.47447445	310.44937097	309.44930737	-0.00029048	-0.00093417	-0.00887218
0.42918	2335.22088	2e-08	7.4e-07	8.4e-07	1.5e-07	0.0	5.92e-06	3.21e-06	1e-08	309.46909004	310.44424641	309.44390376	-0.00029018	-0.00102952	-0.00886795
0.42923	2335.39263	2e-08	7.4e-07	8.4e-07	1.5e-07	0.0	5.92e-06	3.21e-06	1e-08	309.46371116	310.43859873	309.43857029	-0.00028989	-0.00097472	-0.00886372
0.42929	2335.56433	2e-08	7.4e-07	8.4e-07	1.5e-07	0.0	5.92e-06	3.21e-06	1e-08	309.45833753	310.43325162	309.43320088	-0.00028978	-0.0009709	-0.0088595
0.42934	2335.73599	2e-08	7.4e-07	8.4e-07	1.5e-07	0.0	5.92e-06	3.21e-06	1e-08	309.45296577	310.42792538	309.42783169	-0.00028964	-0.00091003	-0.00885531
0.4294	2335.90761	2e-08	7.4e-07	8.4e-07	1.5e-07	0.0	5.92e-06	3.21e-06	1e-08	309.44759653	310.422933	309.42242235	-0.00028988	-0.00104175	-0.00885111
0.42945	2336.07918	2e-08	7.4e-07	8.4e-07	1.5e-07	0.0	5.92e-06	3.21e-06	1e-08	309.4422228	310.41721795	309.41710921	-0.00028937	-0.00092532	-0.00884688
0.43952	2366.70972	2e-08	7.4e-07	8.4e-07	1.5e-07	0.0	5.92e-06	3.21e-06	1e-08	308.50147073	309.47810161	308.47791982	-0.00026474	-0.0008642	-0.00810949
0.43957	2366.87285	2e-08	7.4e-07	8.4e-07	1.5e-07	0.0	5.92e-06	3.21e-06	1e-08	308.49655279	309.47335076	308.47298748	-0.00026477	-0.00094107	-0.0081056
0.43963	2367.03594	2e-08	7.4e-07	8.4e-07	1.5e-07	0.0	5.92e-06	3.21e-06	1e-08	308.49163428	309.4681773	308.46811223	-0.00026463	-0.00092184	-0.00810176
0.43968	2367.19898	2e-08	7.4e-07	8.4e-07	1.5e-07	0.0	5.92e-06	3.21e-06	1e-08	308.48671835	309.46310947	308.463226	-0.00026448	-0.00085163	-0.00809791
0.43974	2367.36198	2e-08	7.4e-07	8.4e-07	1.5e-07	0.0	5.92e-06	3.21e-06	1e-08	308.48180514	309.45842755	308.45829278	-0.00026434	-0.00090491	-0.00809407
0.43979	2367.52492	2e-08	7.4e-07	8.4e-07	1.5e-07	0.0	5.92e-06	3.21e-06	1e-08	308.47689454	309.45345266	308.45339982	-0.00026413	-0.00084499	-0.00809019
0.43985	2367.68782	2e-08	7.4e-07	8.4e-07	1.5e-07	0.0	5.92e-06	3.21e-06	1e-08	308.47198772	309.44880714	308.44846712	-0.00026414	-0.00093517	-0.00808634
0.4399	2367.85068	2e-08	7.4e-07	8.4e-07	1.5e-07	0.0	5.92e-06	3.21e-06	1e-08	308.4670807	309.44366582	308.44360086	-0.00026403	-0.00085578	-0.00808251
0.43996	2368.01348	2e-08	7.4e-07	8.4e-07	1.5e-07	0.0	5.92e-06	3.21e-06	1e-08	308.46217568	309.4389609	308.43868113	-0.00026376	-0.0009221	-0.00807866
0.44001	2368.17624	2e-08	7.4e-07	8.4e-07	1.5e-07	0.0	5.92e-06	3.21e-06	1e-08	308.45727556	309.4338913	308.4338108	-0.00026371	-0.00086896	-0.00807481
0.44007	2368.33896	2e-08	7.4e-07	8.4e-07	1.5e-07	0.0	5.92e-06	3.21e-06	1e-08	308.4523764	309.42911385	308.42890559	-0.00026358	-0.00090429	-0.00807099
0.44012	2368.50162	2e-08	7.4e-07	8.4e-07	1.5e-07	0.0	5.92e-06	3.21e-06	1e-08	308.4474795	309.42414209	308.42402796	-0.00026329	-0.00086319	-0.00806715
0.44018	2368.66424	2e-08	7.4e-07	8.4e-07	1.5e-07	0.0	5.92e-06	3.21e-06	1e-08	308.44258791	309.41939621	308.41912381	-0.00026337	-0.00092444	-0.00806331
0.44023	2368.82682	2e-08	7.4e-07	8.4e-07	1.5e-07	0.0	5.92e-06	3.21e-06	1e-08	308.43769479	309.41431354	308.4142657	-0.00026324	-0.00088568	-0.00805948
0.44029	2368.98934	2e-08	7.4e-07	8.4e-07	1.5e-07	0.0	5.92e-06	3.21e-06	1e-08	308.43280405	309.4094439	308.40938282	-0.00026302	-0.0008956	-0.00805566
0.44034	2369.15182	2e-08	7.4e-07	8.4e-07	1.5e-07	0.0	5.92e-06	3.21e-06	1e-08	308.4279174	309.40451969	308.40450949	-0.00026297	-0.00087296	-0.00805181
0.4404	2369.31425	2e-08	7.4e-07	8.4e-07	1.5e-07	0.0	5.92e-06	3.21e-06	1e-08	308.42303159	309.39971991	308.39962284	-0.00026277	-0.00090827	-0.00804799
0.44045	2369.47664	2e-08	7.4e-07	8.4e-07	1.5e-07	0.0	5.92e-06	3.21e-06	1e-08	308.41814946	309.39472595	308.3947637	-0.00026271	-0.00085875	-0.00804416
0.45051	2398.3915	2e-08	7.4e-07	8.4e-07	1.5e-07	0.0	5.92e-06	3.21e-06	1e-08	307.56253532	308.54057608	307.54053907	-0.00024046	-0.00087793	-0.00737345
0.45057	2398.54506	2e-08	7.4e-07	8.4e-07	1.5e-07	0.0	5.92e-06	3.21e-06	1e-08	307.55805922	308.53573976	307.53611935	-0.00024026	-0.00077644	-0.00736995
0.45062	2398.69857	2e-08	7.4e-07	8.4e-07	1.5e-07	0.0	5.92e-06	3.21e-06	1e-08	307.55358682	308.53146249	307.53163025	-0.00024015	-0.00079842	-0.00736644
0.45068	2398.85203	2e-08	7.4e-07	8.4e-07	1.5e-07	0.0	5.92e-06	3.21e-06	1e-08	307.54911628	308.52706412	307.52715908	-0.00024009	-0.00083629	-0.00736293
0.45073	2399.00544	2e-08	7.4e-07	8.4e-07	1.5e-07	0.0	5.92e-06	3.21e-06	1e-08	307.54464689	308.52245709	307.52271711	-0.00023981	-0.00076566	-0.00735944
0.45079	2399.15881	2e-08	7.4e-07	8.4e-07	1.5e-07	0.0	5.92e-06	3.21e-06	1e-08	307.54018267	308.51823911	307.5182275	-0.00023982	-0.00085957	-0.00735593
0.45084	2399.31212	2e-08	7.4e-07	8.4e-07	1.5e-07	0.0	5.92e-06	3.21e-06	1e-08	307.53571816	308.5135037	307.51380674	-0.00023969	-0.00077916	-0.00735244
0.4509	2399.46539	2e-08	7.4e-07	8.4e-07	1.5e-07	0.0	5.92e-06	3.21e-06	1e-08	307.5312561	308.50921125	307.50933153	-0.00023952	-0.00079798	-0.00734893
0.45095	2399.61861	2e-08	7.4e-07	8.4e-07	1.5e-07	0.0	5.92e-06	3.21e-06	1e-08	307.52679716	308.50481505	307.50487198	-0.00023948	-0.00084491	-0.00734544
0.45101	2399.77177	2e-08	7.4e-07	8.4e-07	1.5e-07	0.0	5.92e-06	3.21e-06	1e-08	307.5223388	308.50016026	307.50044803	-0.00023928	-0.00077619	-0.00734195
0.45106	2399.92489	2e-08	7.4e-07	8.4e-07	1.5e-07	0.0	5.92e-06	3.21e-06	1e-08	307.51788416	308.49588403	307.49597785	-0.0002392	-0.00081551	-0.00733846
0.45112	2400.07796	2e-08	7.4e-07	8.4e-07	1.5e-07	0.0	5.92e-06	3.21e-06	1e-08	307.51343109	308.49139112	307.49153786	-0.00023906	-0.00079802	-0.00733496
0.45117	2400.23098	2e-08	7.4e-07	8.4e-07	1.5e-07	0.0	5.92e-06	3.21e-06	1e-08	307.50898058	308.48699455	307.48708788	-0.00023907	-0.00083972	-0.00733147
0.45123	2400.38395	2e-08	7.4e-07	8.4e-07	1.5e-07	0.0	5.92e-06	3.21e-06	1e-08	307.50452972	308.48236819	307.48266985	-0.00023877	-0.00075619	-0.00732799
0.45128	2400.53687	2e-08	7.4e-07	8.4e-07	1.5e-07	0.0	5.92e-06	3.21e-06	1e-08	307.50008448	308.47820202	307.47819503	-0.00023879	-0.00083836	-0.0073245
0.45134	2400.68975	2e-08	7.4e-07	8.4e-07	1.5e-07	0.0	5.92e-06	3.21e-06	1e-08	307.49563887	308.47358309	307.47378075	-0.00023861	-0.00079778	-0.00732102
0.45139	2400.84257	2e-08	7.4e-07	8.4e-07	1.5e-07	0.0	5.92e-06	3.21e-06	1e-08	307.49119648	308.46918766	307.46934014	-0.00023861	-0.0008362	-0.00731753
0.45145	2400.99534	2e-08	7.4e-07	8.4e-07	1.5e-07	0.0	5.92e-06	3.21e-06	1e-08	307.48675406	308.46458049	307.46492914	-0.00023827	-0.00074317	-0.00731406
0.46151	2428.11111	2e-08	7.4e-07	8.4e-07	1.5e-07	0.0	5.92e-06	3.21e-06	1e-08	306.70857534	307.68782285	306.68801966	-0.00021811	-0.0007233	-0.00670404
0.46157	2428.25461	2e-08	7.4e-07	8.4e-07	1.5e-07	0.0	5.92e-06	3.21e-06	1e-08	306.70450747	307.68383085	306.68394788	-0.00021809	-0.00075581	-0.00670085
0.46162	2428.39805	2e-08	7.4e-07	8.4e-07	1.5e-07	0.0	5.92e-06	3.21e-06	1e-08	306.70044005	307.67965937	306.67990132	-0.0002179	-0.00069418	-0.00669767
0.46168	2428.54145	2e-08	7.4e-07	8.4e-07	1.5e-07	0.0	5.92e-06	3.21e-06	1e-08	306.69637616	307.67582803	306.67581332	-0.0002179	-0.00078037	-0.00669447
0.46173	2428.68479	2e-08	7.4e-07	8.4e-07	1.5e-07	0.0	5.92e-06	3.21e-06	1e-08	306.69231211	307.67152093	306.67178848	-0.00021776	-0.00073063	-0.0066913
0.46179	2428.82808	2e-08	7.4e-07	8.4e-07	1.5e-07	0.0	5.92e-06	3.21e-06	1e-08	306.68825063	307.66748833	306.66773065	-0.00021765	-0.00071439	-0.0066881
0.46184	2428.97132	2e-08	7.4e-07	8.4e-07	1.5e-07	0.0	5.92e-06	3.21e-06	1e-08	306.68419129	307.66354536	306.66366351	-0.00021756	-0.00071498	-0.00668493
0.4619	2429.11451	2e-08	7.4e-07	8.4e-07	1.5e-07	0.0	5.92e-06	3.21e-06	1e-08	306.68013362	307.6595991	306.65959896	-0.00021752	-0.00079344	-0.00668174
0.46195	2429.25765	2e-08	7.4e-07	8.4e-07	1.5e-07	0.0	5.92e-06	3.21e-06	1e-08	306.67607655	307.65521971	306.65559209	-0.00021734	-0.00069665	-0.00667857
0.46201	2429.40073	2e-08	7.4e-07	8.4e-07	1.5e-07	0.0	5.92e-06	3.21e-06	1e-08	306.67202277	307.65137453	306.65151893	-0.00021723	-0.00073006	-0.00667538
0.46206	2429.54376	2e-08	7.4e-07	8.4e-07	1.5e-07	0.0	5.92e-06	3.21e-06	1e-08	306.66797102	307.64734491	306.64747156	-0.00021714	-0.00073306	-0.00667221
0.46212	2429.68674	2e-08	7.4e-07	8.4e-07	1.5e-07	0.0	5.92e-06	3.21e-06	1e-08	306.66392095	307.64329866	306.64342849	-0.00021704	-0.00076093	-0.00666903
0.46217	2429.82967	2e-08	7.4e-07	8.4e-07	1.5e-07	0.0	5.92e-06	3.21e-06	1e-08	306.65987276	307.63909856	306.63940728	-0.00021693	-0.00072513	-0.00666587
0.46223	2429.97255	2e-08	7.4e-07	8.4e-07	1.5e-07	0.0	5.92e-06	3.21e-06	1e-08	306.6558265	307.63509606	306.63536294	-0.00021677	-0.00072438	-0.00666269
0.46228	2430.11537	2e-08	7.4e-07	8.4e-07	1.5e-07	0.0	5.92e-06	3.21e-06	1e-08	306.65178317	307.63109763	306.6313202	-0.00021671	-0.00074231	-0.00665952
0.46234	2430.25815	2e-08	7.4e-07	8.4e-07	1.5e-07	0.0	5.92e-06	3.21e-06	1e-08	306.64774104	307.62700021	306.62729232	-0.00021664	-0.00072718	-0.00665635
0.46239	2430.40087	2e-08	7.4e-07	8.4e-07	1.5e-07	0.0	5.92e-06	3.21e-06	1e-08	306.64370016	307.62298626	306.62325594	-0.00021646	-0.00069403	-0.00665319
0.46245	2430.54354	2e-08	7.4e-07	8.4e-07	1.5e-07	0.0	5.92e-06	3.21e-06	1e-08	306.63966254	307.61915526	306.61919825	-0.00021642	-0.00075835	-0.00665002
0.47251	2455.76285	2e-08	7.4e-07	8.4e-07	1.5e-07	0.0	5.92e-06	3.21e-06	1e-08	305.93194986	306.91270337	305.91265922	-0.00019815	-0.00069488	-0.0060952
0.47257	2455.89572	2e-08	7.4e-07	8.4e-07	1.5e-07	0.0	5.92e-06	3.21e-06	1e-08	305.928248	306.90886163	305.90898346	-0.000198	-0.00069485	-0.0060923
0.47262	2456.02852	2e-08	7.4e-07	8.4e-07	1.5e-07	0.0	5.92e-06	3.21e-06	1e-08	305.92454894	306.90502005	305.90530961	-0.0001978	-0.00063393	-0.00608943
0.47268	2456.16128	2e-08	7.4e-07	8.4e-07	1.5e-07	0.0	5.92e-06	3.21e-06	1e-08	305.9208535	306.90151526	305.90159461	-0.0001978	-0.000662	-0.00608651
0.47273	2456.29397	2e-08	7.4e-07	8.4e-07	1.5e-07	0.0	5.92e-06	3.21e-06	1e-08	305.91715814	306.8978552	305.8979015	-0.00019771	-0.00072767	-0.00608362
0.47279	2456.42662	2e-08	7.4e-07	8.4e-07	1.5e-07	0.0	5.92e-06	3.21e-06	1e-08	305.9134643	306.89383209	305.89425677	-0.00019762	-0.00066879	-0.00608071
0.47284	2456.5592	2e-08	7.4e-07	8.4e-07	1.5e-07	0.0	5.92e-06	3.21e-06	1e-08	305.90977218	306.89013446	305.89057244	-0.00019749	-0.00061986	-0.00607782
0.4729	2456.69174	2e-08	7.4e-07	8.4e-07	1.5e-07	0.0	5.92e-06	3.21e-06	1e-08	305.90608242	306.8867073	305.88685548	-0.00019746	-0.00069479	-0.00607493
0.47295	2456.82421	2e-08	7.4e-07	8.4e-07	1.5e-07	0.0	5.92e-06	3.21e-06	1e-08	305.90239323	306.88286585	305.88319349	-0.00019724	-0.00063387	-0.00607206
0.47301	2456.95664	2e-08	7.4e-07	8.4e-07	1.5e-07	0.0	5.92e-06	3.21e-06	1e-08	305.89870803	306.87936119	305.87949033	-0.00019729	-0.00065473	-0.00606914
0.47306	2457.08901	2e-08	7.4e-07	8.4e-07	1.5e-07	0.0	5.92e-06	3.21e-06	1e-08	305.89502189	306.87574119	305.875804	-0.0001971	-0.00071689	-0.00606627
0.47312	2457.22132	2e-08	7.4e-07	8.4e-07	1.5e-07	0.0	5.92e-06	3.21e-06	1e-08	305.89133937	306.87177744	305.87216348	-0.00019697	-0.00067157	-0.00606338
0.47317	2457.35358	2e-08	7.4e-07	8.4e-07	1.5e-07	0.0	5.92e-06	3.21e-06	1e-08	305.88765917	306.86806423	305.8684929	-0.00019694	-0.00059376	-0.00606049
0.47323	2457.48578	2e-08	7.4e-07	8.4e-07	1.5e-07	0.0	5.92e-06	3.21e-06	1e-08	305.88397949	306.86478122	305.86476936	-0.00019688	-0.00069474	-0.0060576
0.47328	2457.61793	2e-08	7.4e-07	8.4e-07	1.5e-07	0.0	5.92e-06	3.21e-06	1e-08	305.880301	306.86093984	305.86111916	-0.00019675	-0.0006525	-0.00605473
0.47334	2457.75002	2e-08	7.4e-07	8.4e-07	1.5e-07	0.0	5.92e-06	3.21e-06	1e-08	305.87662492	306.85733201	305.85744105	-0.00019669	-0.00066841	-0.00605184
0.47339	2457.88206	2e-08	7.4e-07	8.4e-07	1.5e-07	0.0	5.92e-06	3.21e-06	1e-08	305.87294991	306.85363618	305.85377619	-0.00019656	-0.00070236	-0.00604896
0.47345	2458.01404	2e-08	7.4e-07	8.4e-07	1.5e-07	0.0	5.92e-06	3.21e-06	1e-08	305.86927718	306.84975261	305.85013726	-0.00019639	-0.00059373	-0.00604609
0.48351	2481.22099	2e-08	7.4e-07	8.4e-07	1.5e-07	0.0	5.92e-06	3.21e-06	1e-08	305.22573037	306.20721054	305.20762756	-0.00017986	-0.00057	-0.0055416
0.48357	2481.34253	2e-08	7.4e-07	8.4e-07	1.5e-07	0.0	5.92e-06	3.21e-06	1e-08	305.22236484	306.20405431	305.2042418	-0.00017973	-0.00061342	-0.00553897
0.48362	2481.46401	2e-08	7.4e-07	8.4e-07	1.5e-07	0.0	5.92e-06	3.21e-06	1e-08	305.21900176	306.2006576	305.20088848	-0.00017964	-0.00059951	-0.00553632
0.48368	2481.58543	2e-08	7.4e-07	8.4e-07	1.5e-07	0.0	5.92e-06	3.21e-06	1e-08	305.21564036	306.19733789	305.19752715	-0.00017957	-0.00062734	-0.0055337
0.48373	2481.70679	2e-08	7.4e-07	8.4e-07	1.5e-07	0.0	5.92e-06	3.21e-06	1e-08	305.2122802	306.19386404	305.19418728	-0.0001796	-0.00062735	-0.00553105
0.48379	2481.82809	2e-08	7.4e-07	8.4e-07	1.5e-07	0.0	5.92e-06	3.21e-06	1e-08	305.20891951	306.19039013	305.19084932	-0.00017941	-0.00053992	-0.00552842
0.48384	2481.94933	2e-08	7.4e-07	8.4e-07	1.5e-07	0.0	5.92e-06	3.21e-06	1e-08	305.20556243	306.18740031	305.1874513	-0.0001793	-0.00061559	-0.0055258
0.4839	2482.07051	2e-08	7.4e-07	8.4e-07	1.5e-07	0.0	5.92e-06	3.21e-06	1e-08	305.20220724	306.18399146	305.18410852	-0.00017928	-0.00062732	-0.00552315
0.48395	2482.19164	2e-08	7.4e-07	8.4e-07	1.5e-07	0.0	5.92e-06	3.21e-06	1e-08	305.19885249	306.18051764	305.18077588	-0.00017912	-0.00062728	-0.00552054
0.48401	2482.3127	2e-08	7.4e-07	8.4e-07	1.5e-07	0.0	5.92e-06	3.21e-06	1e-08	305.19550069	306.17704399	305.17744495	-0.00017915	-0.00060315	-0.00551789
0.48406	2482.43371	2e-08	7.4e-07	8.4e-07	1.5e-07	0.0	5.92e-06	3.21e-06	1e-08	305.19214826	306.17370394	305.17409887	-0.00017892	-0.0005523	-0.00551528
0.48412	2482.55466	2e-08	7.4e-07	8.4e-07	1.5e-07	0.0	5.92e-06	3.21e-06	1e-08	305.1888002	306.17064546	305.17071854	-0.00017889	-0.00062728	-0.00551265
0.48417	2482.67555	2e-08	7.4e-07	8.4e-07	1.5e-07	0.0	5.92e-06	3.21e-06	1e-08	305.18545257	306.16717175	305.16739302	-0.00017884	-0.00062727	-0.00551002
0.48423	2482.79638	2e-08	7.4e-07	8.4e-07	1.5e-07	0.0	5.92e-06	3.21e-06	1e-08	305.18210581	306.16369808	305.16406932	-0.00017875	-0.00058702	-0.0055074
0.48428	2482.91715	2e-08	7.4e-07	8.4e-07	1.5e-07	0.0	5.92e-06	3.21e-06	1e-08	305.17876077	306.16044726	305.16071897	-0.00017862	-0.00061333	-0.00550479
0.48434	2483.03787	2e-08	7.4e-07	8.4e-07	1.5e-07	0.0	5.92e-06	3.21e-06	1e-08	305.1754182	306.15705072	305.15738895	-0.0001785	-0.00058227	-0.00550216
0.48439	2483.15852	2e-08	7.4e-07	8.4e-07	1.5e-07	0.0	5.92e-06	3.21e-06	1e-08	305.17207776	306.15382617	305.15403877	-0.00017853	-0.00062724	-0.00549953
0.48445	2483.27912	2e-08	7.4e-07	8.4e-07	1.5e-07	0.0	5.92e-06	3.21e-06	1e-08	305.16873685	306.15035253	305.15072224	-0.00017837	-0.00062721	-0.00549693
0.49451	2504.33211	2e-08	7.4e-07	8.4e-07	1.5e-07	0.0	5.92e-06	3.21e-06	1e-08	304.58352509	305.56609473	304.56645238	-0.00016332	-0.00052674	-0.00503813
0.49457	2504.44146	2e-08	7.4e-07	8.4e-07	1.5e-07	0.0	5.92e-06	3.21e-06	1e-08	304.58046484	305.56317389	304.5633801	-0.00016321	-0.00057645	-0.00503574
0.49462	2504.55076	2e-08	7.4e-07	8.4e-07	1.5e-07	0.0	5.92e-06	3.21e-06	1e-08	304.57740651	305.55997736	304.56034456	-0.00016312	-0.00053306	-0.00503334
0.49468	2504.65998	2e-08	7.4e-07	8.4e-07	1.5e-07	0.0	5.92e-06	3.21e-06	1e-08	304.57434983	305.55702144	304.55728	-0.00016313	-0.00056958	-0.00503095
0.49473	2504.76915	2e-08	7.4e-07	8.4e-07	1.5e-07	0.0	5.92e-06	3.21e-06	1e-08	304.57129304	305.55386294	304.55424294	-0.00016298	-0.0005267	-0.00502854
0.49479	2504.87825	2e-08	7.4e-07	8.4e-07	1.5e-07	0.0	5.92e-06	3.21e-06	1e-08	304.568239	305.5509422	304.55117717	-0.00016288	-0.00056235	-0.00502616
0.49484	2504.98729	2e-08	7.4e-07	8.4e-07	1.5e-07	0.0	5.92e-06	3.21e-06	1e-08	304.56518676	305.54782378	304.54813821	-0.00016292	-0.00055285	-0.00502376
0.4949	2505.09626	2e-08	7.4e-07	8.4e-07	1.5e-07	0.0	5.92e-06	3.21e-06	1e-08	304.56213376	305.54475803	304.54509426	-0.00016271	-0.0005638	-0.00502137
0.49495	2505.20517	2e-08	7.4e-07	8.4e-07	1.5e-07	0.0	5.92e-06	3.21e-06	1e-08	304.55908465	305.54163152	304.54205958	-0.00016262	-0.00052666	-0.00501898
0.49501	2505.31402	2e-08	7.4e-07	8.4e-07	1.5e-07	0.0	5.92e-06	3.21e-06	1e-08	304.55603732	305.53871093	304.53900029	-0.00016267	-0.00052669	-0.00501659
0.49506	2505.4228	2e-08	7.4e-07	8.4e-07	1.5e-07	0.0	5.92e-06	3.21e-06	1e-08	304.55298893	305.53579018	304.53594275	-0.00016255	-0.00057451	-0.0050142
0.49512	2505.53152	2e-08	7.4e-07	8.4e-07	1.5e-07	0.0	5.92e-06	3.21e-06	1e-08	304.54994276	305.53260419	304.5329206	-0.00016236	-0.00057769	-0.00501182
0.49517	2505.64017	2e-08	7.4e-07	8.4e-07	1.5e-07	0.0	5.92e-06	3.21e-06	1e-08	304.54690024	305.52940053	304.52990224	-0.00016242	-0.00052668	-0.00500943
0.49523	2505.74877	2e-08	7.4e-07	8.4e-07	1.5e-07	0.0	5.92e-06	3.21e-06	1e-08	304.54385646	305.52647977	304.52684957	-0.00016227	-0.00052664	-0.00500703
0.49528	2505.85729	2e-08	7.4e-07	8.4e-07	1.5e-07	0.0	5.92e-06	3.21e-06	1e-08	304.54081551	305.5235592	304.52379846	-0.00016216	-0.00052662	-0.00500466
0.49534	2505.96576	2e-08	7.4e-07	8.4e-07	1.5e-07	0.0	5.92e-06	3.21e-06	1e-08	304.53777665	305.52063875	304.52074893	-0.00016227	-0.00058685	-0.00500227
0.49539	2506.07416	2e-08	7.4e-07	8.4e-07	1.5e-07	0.0	5.92e-06	3.21e-06	1e-08	304.53473574	305.51738422	304.51774373	-0.00016195	-0.00056531	-0.0049999
0.49545	2506.18249	2e-08	7.4e-07	8.4e-07	1.5e-07	0.0	5.92e-06	3.21e-06	1e-08	304.53170075	305.51424916	304.51472475	-0.00016202	-0.00052664	-0.00499751
0.50551	2524.90244	2e-08	7.4e-07	8.4e-07	1.5e-07	0.0	5.92e-06	3.21e-06	1e-08	303.999571	304.98314492	303.98341681	-0.00014823	-0.00047414	-0.00458034
0.50556	2524.99852	2e-08	7.4e-07	8.4e-07	1.5e-07	0.0	5.92e-06	3.21e-06	1e-08	303.9967898	304.98051231	303.98062018	-0.00014823	-0.00052119	-0.00457815
0.50562	2525.09452	2e-08	7.4e-07	8.4e-07	1.5e-07	0.0	5.92e-06	3.21e-06	1e-08	303.99400871	304.97761845	303.97785833	-0.00014811	-0.00052521	-0.00457598
0.50567	2525.19045	2e-08	7.4e-07	8.4e-07	1.5e-07	0.0	5.92e-06	3.21e-06	1e-08	303.99122974	304.97470222	303.97510078	-0.00014816	-0.00047466	-0.00457379
0.50573	2525.28631	2e-08	7.4e-07	8.4e-07	1.5e-07	0.0	5.92e-06	3.21e-06	1e-08	303.98844977	304.97206668	303.97230909	-0.00014794	-0.00047704	-0.00457162
0.50578	2525.3821	2e-08	7.4e-07	8.4e-07	1.5e-07	0.0	5.92e-06	3.21e-06	1e-08	303.98567396	304.9694179	303.96952047	-0.00014793	-0.00052518	-0.00456944
0.50584	2525.47783	2e-08	7.4e-07	8.4e-07	1.5e-07	0.0	5.92e-06	3.21e-06	1e-08	303.98289837	304.96650183	303.96676738	-0.00014782	-0.00052518	-0.00456727
0.50589	2525.57348	2e-08	7.4e-07	8.4e-07	1.5e-07	0.0	5.92e-06	3.21e-06	1e-08	303.98012486	304.96358573	303.96401575	-0.00014785	-0.00046782	-0.00456509
0.50595	2525.66906	2e-08	7.4e-07	8.4e-07	1.5e-07	0.0	5.92e-06	3.21e-06	1e-08	303.97735071	304.9609881	303.96122516	-0.00014778	-0.00048384	-0.0045629
0.506	2525.76457	2e-08	7.4e-07	8.4e-07	1.5e-07	0.0	5.92e-06	3.21e-06	1e-08	303.97457785	304.95830148	303.95844739	-0.00014765	-0.00052517	-0.00456075
0.50606	2525.86001	2e-08	7.4e-07	8.4e-07	1.5e-07	0.0	5.92e-06	3.21e-06	1e-08	303.97180751	304.9553854	303.95570024	-0.00014757	-0.00052514	-0.00455857
0.50611	2525.95539	2e-08	7.4e-07	8.4e-07	1.5e-07	0.0	5.92e-06	3.21e-06	1e-08	303.96903861	304.95246944	303.95295455	-0.00014748	-0.00046129	-0.0045564
0.50617	2526.05069	2e-08	7.4e-07	8.4e-07	1.5e-07	0.0	5.92e-06	3.21e-06	1e-08	303.96627136	304.94990803	303.95016522	-0.00014743	-0.00049027	-0.00455422
0.50622	2526.14592	2e-08	7.4e-07	8.4e-07	1.5e-07	0.0	5.92e-06	3.21e-06	1e-08	303.963505	304.94718564	303.94739787	-0.0001473	-0.00052512	-0.00455207
0.50628	2526.24108	2e-08	7.4e-07	8.4e-07	1.5e-07	0.0	5.92e-06	3.21e-06	1e-08	303.96074104	304.94426975	303.94465658	-0.00014735	-0.00050575	-0.00454989
0.50633	2526.33617	2e-08	7.4e-07	8.4e-07	1.5e-07	0.0	5.92e-06	3.21e-06	1e-08	303.95797613	304.94146138	303.94190317	-0.00014725	-0.0004458	-0.00454772
0.50639	2526.4312	2e-08	7.4e-07	8.4e-07	1.5e-07	0.0	5.92e-06	3.21e-06	1e-08	303.95521311	304.93898592	303.93910887	-0.00014711	-0.0005251	-0.00454556
0.50644	2526.52615	2e-08	7.4e-07	8.4e-07	1.5e-07	0.0	5.92e-06	3.21e-06	1e-08	303.95245267	304.93607009	303.93637202	-0.00014716	-0.00052511	-0.0045434
0.5065	2526.62103	2e-08	7.4e-07	8.4e-07	1.5e-07	0.0	5.92e-06	3.21e-06	1e-08	303.94969136	304.9331542	303.93363674	-0.00014705	-0.0004403	-0.00454122
0.51651	2542.67501	2e-08	7.4e-07	8.4e-07	1.5e-07	0.0	5.92e-06	3.21e-06	1e-08	303.46864273	304.45299448	303.45327861	-0.00013474	-0.00042277	-0.00416408
0.51656	2542.75629	2e-08	7.4e-07	8.4e-07	1.5e-07	0.0	5.92e-06	3.21e-06	1e-08	303.46611164	304.45064434	303.45073027	-0.00013468	-0.00052291	-0.00416208
0.51662	2542.8375	2e-08	7.4e-07	8.4e-07	1.5e-07	0.0	5.92e-06	3.21e-06	1e-08	303.46358174	304.44773747	303.44825406	-0.00013456	-0.00042497	-0.0041601
0.51667	2542.91862	2e-08	7.4e-07	8.4e-07	1.5e-07	0.0	5.92e-06	3.21e-06	1e-08	303.461054	304.44537506	303.44570995	-0.00013451	-0.00042502	-0.00415812
0.51673	2542.99967	2e-08	7.4e-07	8.4e-07	1.5e-07	0.0	5.92e-06	3.21e-06	1e-08	303.45852718	304.44301236	303.44316725	-0.00013447	-0.00050318	-0.00415614
0.51678	2543.08063	2e-08	7.4e-07	8.4e-07	1.5e-07	0.0	5.92e-06	3.21e-06	1e-08	303.45600126	304.44021513	303.44068114	-0.00013434	-0.00044539	-0.00415416
0.51684	2543.16152	2e-08	7.4e-07	8.4e-07	1.5e-07	0.0	5.92e-06	3.21e-06	1e-08	303.45347762	304.43773917	303.43815551	-0.00013428	-0.00042501	-0.00415218
0.51689	2543.24233	2e-08	7.4e-07	8.4e-07	1.5e-07	0.0	5.92e-06	3.21e-06	1e-08	303.4509551	304.43537648	303.43561683	-0.00013423	-0.00043951	-0.00415021
0.51695	2543.32306	2e-08	7.4e-07	8.4e-07	1.5e-07	0.0	5.92e-06	3.21e-06	1e-08	303.44843353	304.43293317	303.43308976	-0.00013415	-0.00050901	-0.00414823
0.517	2543.40371	2e-08	7.4e-07	8.4e-07	1.5e-07	0.0	5.92e-06	3.21e-06	1e-08	303.44591345	304.43010348	303.43061314	-0.00013405	-0.00042498	-0.00414625
0.51706	2543.48428	2e-08	7.4e-07	8.4e-07	1.5e-07	0.0	5.92e-06	3.21e-06	1e-08	303.44339522	304.42774093	303.42807847	-0.000134	-0.00042497	-0.00414428
0.51711	2543.56477	2e-08	7.4e-07	8.4e-07	1.5e-07	0.0	5.92e-06	3.21e-06	1e-08	303.4408779	304.42537839	303.42554515	-0.00013396	-0.00052348	-0.00414231
0.51717	2543.64518	2e-08	7.4e-07	8.4e-07	1.5e-07	0.0	5.92e-06	3.21e-06	1e-08	303.43836145	304.42246818	303.4230828	-0.00013379	-0.00036737	-0.00414035
0.51722	2543.72552	2e-08	7.4e-07	8.4e-07	1.5e-07	0.0	5.92e-06	3.21e-06	1e-08	303.43584803	304.42042585	303.42051141	-0.00013381	-0.00044917	-0.00413839
0.51728	2543.80577	2e-08	7.4e-07	8.4e-07	1.5e-07	0.0	5.92e-06	3.21e-06	1e-08	303.43333437	304.41792873	303.41799922	-0.00013366	-0.0005006	-0.00413642
0.51733	2543.88594	2e-08	7.4e-07	8.4e-07	1.5e-07	0.0	5.92e-06	3.21e-06	1e-08	303.43082342	304.41514569	303.41552465	-0.00013377	-0.00044969	-0.00413442
0.51739	2543.96604	2e-08	7.4e-07	8.4e-07	1.5e-07	0.0	5.92e-06	3.21e-06	1e-08	303.42831046	304.41264568	303.4130156	-0.00013369	-0.00042355	-0.00413245
0.51744	2544.04605	2e-08	7.4e-07	8.4e-07	1.5e-07	0.0	5.92e-06	3.21e-06	1e-08	303.42579892	304.41029099	303.41048942	-0.00013362	-0.0004677	-0.00413048
0.5175	2544.12599	2e-08	7.4e-07	8.4e-07	1.5e-07	0.0	5.92e-06	3.21e-06	1e-08	303.4232887	304.40769084	303.40799577	-0.0001335	-0.0004802	-0.00412851
0.52751	2557.28192	2e-08	7.4e-07	8.4e-07	1.5e-07	0.0	5.92e-06	3.21e-06	1e-08	302.98597501	303.97107778	302.97122488	-0.00012224	-0.00042762	-0.00378562
0.52756	2557.34615	2e-08	7.4e-07	8.4e-07	1.5e-07	0.0	5.92e-06	3.21e-06	1e-08	302.98367626	303.96869809	302.96893855	-0.00012217	-0.00043559	-0.00378382
0.52762	2557.41028	2e-08	7.4e-07	8.4e-07	1.5e-07	0.0	5.92e-06	3.21e-06	1e-08	302.98137884	303.96627402	302.96665908	-0.00012225	-0.00039793	-0.00378201
0.52767	2557.47432	2e-08	7.4e-07	8.4e-07	1.5e-07	0.0	5.92e-06	3.21e-06	1e-08	302.97907996	303.96405953	302.96435433	-0.00012217	-0.00039636	-0.0037802
0.52773	2557.53826	2e-08	7.4e-07	8.4e-07	1.5e-07	0.0	5.92e-06	3.21e-06	1e-08	302.97678257	303.96185377	302.96204968	-0.00012199	-0.00038972	-0.00377841
0.52778	2557.60212	2e-08	7.4e-07	8.4e-07	1.5e-07	0.0	5.92e-06	3.21e-06	1e-08	302.97448858	303.95968497	302.95974149	-0.00012207	-0.00047783	-0.00377661
0.52784	2557.66588	2e-08	7.4e-07	8.4e-07	1.5e-07	0.0	5.92e-06	3.21e-06	1e-08	302.97219304	303.95702579	302.95749688	-0.000122	-0.00039632	-0.00377481
0.52789	2557.72954	2e-08	7.4e-07	8.4e-07	1.5e-07	0.0	5.92e-06	3.21e-06	1e-08	302.96989889	303.95482023	302.95519589	-0.00012182	-0.00036389	-0.00377301
0.52795	2557.79311	2e-08	7.4e-07	8.4e-07	1.5e-07	0.0	5.92e-06	3.21e-06	1e-08	302.96760805	303.95279512	302.95287315	-0.00012176	-0.00042182	-0.00377121
0.528	2557.85659	2e-08	7.4e-07	8.4e-07	1.5e-07	0.0	5.92e-06	3.21e-06	1e-08	302.96531837	303.95044764	302.95059255	-0.00012186	-0.00040438	-0.00376942
0.52806	2557.91997	2e-08	7.4e-07	8.4e-07	1.5e-07	0.0	5.92e-06	3.21e-06	1e-08	302.96302679	303.94819718	302.94830097	-0.00012174	-0.00040216	-0.00376762
0.52811	2557.98326	2e-08	7.4e-07	8.4e-07	1.5e-07	0.0	5.92e-06	3.21e-06	1e-08	302.96073733	303.94595907	302.94600902	-0.00012155	-0.00043137	-0.00376582
0.52817	2558.04646	2e-08	7.4e-07	8.4e-07	1.5e-07	0.0	5.92e-06	3.21e-06	1e-08	302.95845146	303.94355838	302.94373884	-0.00012151	-0.00042177	-0.00376403
0.52822	2558.10956	2e-08	7.4e-07	8.4e-07	1.5e-07	0.0	5.92e-06	3.21e-06	1e-08	302.95616639	303.94121109	302.94146311	-0.0001216	-0.00039625	-0.00376224
0.52828	2558.17257	2e-08	7.4e-07	8.4e-07	1.5e-07	0.0	5.92e-06	3.21e-06	1e-08	302.95387966	303.93900584	302.93917067	-0.00012149	-0.0004102	-0.00376045
0.52833	2558.23548	2e-08	7.4e-07	8.4e-07	1.5e-07	0.0	5.92e-06	3.21e-06	1e-08	302.95159494	303.93672295	302.93688929	-0.00012136	-0.0004156	-0.00375866
0.52839	2558.2983	2e-08	7.4e-07	8.4e-07	1.5e-07	0.0	5.92e-06	3.21e-06	1e-08	302.94931257	303.93440998	302.9346129	-0.00012134	-0.0004393	-0.00375686
0.52844	2558.36102	2e-08	7.4e-07	8.4e-07	1.5e-07	0.0	5.92e-06	3.21e-06	1e-08	302.94703054	303.93196512	302.9323545	-0.0001212	-0.00037111	-0.00375507
0.5285	2558.42365	2e-08	7.4e-07	8.4e-07	1.5e-07	0.0	5.92e-06	3.21e-06	1e-08	302.94475127	303.92989973	302.93004909	-0.00012116	-0.00042297	-0.00375329
0.53851	2568.11834	2e-08	7.4e-07	8.4e-07	1.5e-07	0.0	5.92e-06	3.21e-06	1e-08	302.54729835	303.53255295	302.53296595	-0.00011094	-0.00037169	-0.0034414
0.53856	2568.1614	2e-08	7.4e-07	8.4e-07	1.5e-07	0.0	5.92e-06	3.21e-06	1e-08	302.5452101	303.53048249	302.53087533	-0.00011089	-0.00036909	-0.00343976
0.53862	2568.20433	2e-08	7.4e-07	8.4e-07	1.5e-07	0.0	5.92e-06	3.21e-06	1e-08	302.54312281	303.52842652	302.528784	-0.00011085	-0.00036842	-0.00343812
0.53867	2568.24713	2e-08	7.4e-07	8.4e-07	1.5e-07	0.0	5.92e-06	3.21e-06	1e-08	302.54103626	303.52637427	302.52669332	-0.00011079	-0.00036774	-0.00343649
0.53873	2568.28982	2e-08	7.4e-07	8.4e-07	1.5e-07	0.0	5.92e-06	3.21e-06	1e-08	302.53895078	303.52432576	302.52460329	-0.00011075	-0.00036708	-0.00343483
0.53878	2568.33238	2e-08	7.4e-07	8.4e-07	1.5e-07	0.0	5.92e-06	3.21e-06	1e-08	302.53686615	303.52228096	302.52251391	-0.00011063	-0.0003664	-0.00343323
0.53884	2568.37481	2e-08	7.4e-07	8.4e-07	1.5e-07	0.0	5.92e-06	3.21e-06	1e-08	302.53478376	303.5202399	302.52042511	-0.00011059	-0.00038481	-0.00343164
0.53889	2568.41712	2e-08	7.4e-07	8.4e-07	1.5e-07	0.0	5.92e-06	3.21e-06	1e-08	302.53270205	303.51809627	302.51835042	-0.00011052	-0.00040239	-0.00342998
0.53895	2568.45931	2e-08	7.4e-07	8.4e-07	1.5e-07	0.0	5.92e-06	3.21e-06	1e-08	302.53062173	303.51585469	302.51628927	-0.00011058	-0.00036423	-0.00342831
0.539	2568.50137	2e-08	7.4e-07	8.4e-07	1.5e-07	0.0	5.92e-06	3.21e-06	1e-08	302.52854025	303.51382572	302.51420237	-0.00011032	-0.00033714	-0.00342674
0.53906	2568.5433	2e-08	7.4e-07	8.4e-07	1.5e-07	0.0	5.92e-06	3.21e-06	1e-08	302.52646359	303.5119476	302.51209727	-0.00011039	-0.00037571	-0.00342508
0.53911	2568.58511	2e-08	7.4e-07	8.4e-07	1.5e-07	0.0	5.92e-06	3.21e-06	1e-08	302.52438568	303.50985462	302.51002063	-0.00011039	-0.00036213	-0.00342344
0.53917	2568.62679	2e-08	7.4e-07	8.4e-07	1.5e-07	0.0	5.92e-06	3.21e-06	1e-08	302.52230773	303.5078373	302.50793556	-0.00011028	-0.0004425	-0.00342185
0.53922	2568.66835	2e-08	7.4e-07	8.4e-07	1.5e-07	0.0	5.92e-06	3.21e-06	1e-08	302.52023182	303.50537224	302.50590833	-0.00011025	-0.00033489	-0.00342018
0.53928	2568.70978	2e-08	7.4e-07	8.4e-07	1.5e-07	0.0	5.92e-06	3.21e-06	1e-08	302.5181564	303.50350668	302.50380621	-0.00011024	-0.00036002	-0.00341853
0.53933	2568.75109	2e-08	7.4e-07	8.4e-07	1.5e-07	0.0	5.92e-06	3.21e-06	1e-08	302.51608131	303.50150106	302.50172302	-0.00011018	-0.00037185	-0.00341693
0.53939	2568.79226	2e-08	7.4e-07	8.4e-07	1.5e-07	0.0	5.92e-06	3.21e-06	1e-08	302.5140072	303.49942956	302.49964927	-0.00011016	-0.00035858	-0.00341527
0.53944	2568.83331	2e-08	7.4e-07	8.4e-07	1.5e-07	0.0	5.92e-06	3.21e-06	1e-08	302.51193354	303.497432	302.4975673	-0.00010999	-0.00039544	-0.00341368
0.5395	2568.87424	2e-08	7.4e-07	8.4e-07	1.5e-07	0.0	5.92e-06	3.21e-06	1e-08	302.50986312	303.49522907	302.49551237	-0.00011008	-0.00033219	-0.00341204
0.54951	2573.70998	2e-08	7.4e-07	8.4e-07	1.5e-07	0.0	5.92e-06	3.21e-06	1e-08	302.15066253	303.13564529	302.13418179	-9.622e-05	-0.0003433	-0.00312873
0.54956	2573.71598	2e-08	7.4e-07	8.4e-07	1.5e-07	0.0	5.92e-06	3.21e-06	1e-08	302.14884979	303.13373124	302.13228164	-9.702e-05	-0.00073576	-0.00312712
0.54962	2573.72149	2e-08	7.4e-07	8.4e-07	1.5e-07	0.0	5.92e-06	3.21e-06	1e-08	302.14702194	303.12962908	302.1306605	-9.464e-05	-0.0002551	-0.0031258
0.54967	2573.7265	2e-08	7.4e-07	8.4e-07	1.5e-07	0.0	5.92e-06	3.21e-06	1e-08	302.14523901	303.12820679	302.12869898	-9.511e-05	-0.00020444	-0.00312417
0.54973	2573.73095	2e-08	7.4e-07	8.4e-07	1.5e-07	0.0	5.92e-06	3.21e-06	1e-08	302.14344717	303.12706692	302.12670316	-9.417e-05	-0.00021363	-0.00312264
0.54978	2573.7348	2e-08	7.4e-07	8.4e-07	1.5e-07	0.0	5.92e-06	3.21e-06	1e-08	302.14167309	303.12587583	302.12471424	-9.271e-05	-0.00076618	-0.00312112
0.54984	2573.73798	2e-08	7.4e-07	8.4e-07	1.5e-07	0.0	5.92e-06	3.21e-06	1e-08	302.13992653	303.12160399	302.12311578	-8.934e-05	-0.00021063	-0.0031197
0.54989	2573.74037	2e-08	7.4e-07	8.4e-07	1.5e-07	0.0	5.92e-06	3.21e-06	1e-08	302.13824335	303.12042962	302.12112341	-8.36e-05	-0.00023655	-0.00311813
0.54995	2573.74167	2e-08	7.4e-07	8.4e-07	1.5e-07	0.0	5.92e-06	3.21e-06	1e-08	302.13666833	303.11911072	302.11914641	-6.615e-05	-0.00046263	-0.00311656
0.55	2573.7421	2e-08	7.4e-07	8.4e-07	1.5e-07	0.0	5.92e-06	3.21e-06	1e-08	302.13542212	303.11653131	302.11731792	7.37059933	-5.13600649	39.09654008
