# Supplementary material for: Dataset for the simulated biomass pyrolysis in rotary kilns with varying particle residence time distributions
Source: Data Brief. 2021 Nov 23;39:107603. doi: 10.1016/j.dib.2021.107603 (PMC8633881; doi:10.1016/j.dib.2021.107603)
Supplement: Supplementary Data S1 — Supplementary Raw Research Data. This is open data under the CC BY license http://creativecommons.org/licenses/by/4.0/ [file mmc1.zip › supplementary/10/logFiles/log_Pe14]

l,m	Tau,s	F_w,kg/s	F_is,kg/s	F_c,kg/s	F_rt,kg/s	F_w_wet,kg/s	F_it,kg/s	F_g,kg/s	F_H2O_g,kg/s	T_b,K	T_g,K	T_w,K	q_bed,kW/m	q_gas,kW/m	q_loss,kW/m
5e-05	0.19977	0.0	0.0	0.0	0.0	1.087e-05	0.0	0.0	0.0	357.97300639	726.88970709	815.46717012	18.94989506	0.42365971	-0.40063987
0.00011	0.59931	0.0	0.0	0.0	0.0	1.087e-05	0.0	0.0	0.0	408.79564903	786.16574543	801.49505976	16.5215302	-0.04470632	-0.39053613
0.00016	0.99882	1e-08	0.0	0.0	0.0	1.087e-05	0.0	0.0	0.0	452.02805313	779.92262648	789.57686943	14.37265391	-0.06798884	-0.38179742
0.00022	1.39832	5e-08	0.0	0.0	0.0	1.083e-05	0.0	0.0	0.0	488.87258002	770.36820479	779.19966426	12.48686597	-0.05955892	-0.37418204
0.00027	1.79779	2.3e-07	0.0	0.0	0.0	1.064e-05	0.0	0.0	0.0	520.32565086	761.80177645	770.15434931	10.83709273	-0.04887696	-0.36754493
0.00033	2.19724	7.7e-07	0.0	0.0	0.0	1.01e-05	0.0	0.0	0.0	547.19474506	754.34095946	762.27187812	9.39779525	-0.03795717	-0.36176121
0.00038	2.59667	1.93e-06	0.0	0.0	0.0	8.95e-06	0.0	0.0	0.0	570.14215988	747.80398587	755.40276105	8.14539948	-0.02649175	-0.35672012
0.00044	2.99608	3.8e-06	0.0	0.0	0.0	7.06e-06	0.0	0.0	0.0	589.73520506	742.03343695	749.41402624	7.05718758	-0.01346545	-0.35232335
0.00049	3.39547	6.09e-06	0.0	0.0	0.0	4.77e-06	0.0	0.0	1e-08	606.48623703	736.76331262	744.18810602	6.11079379	0.00397273	-0.3484841
0.0105	75.7276	9e-08	9.3e-07	6.2e-07	4.7e-07	-0.0	5.88e-06	2.87e-06	1e-08	676.09772373	678.72298715	674.93984337	-0.02810713	-0.04552706	-0.29586335
0.01056	76.12306	9e-08	9.3e-07	6.2e-07	4.6e-07	-0.0	5.88e-06	2.87e-06	1e-08	675.93776293	678.56877626	674.78282002	-0.02801997	-0.04553422	-0.29573966
0.01061	76.51851	9e-08	9.3e-07	6.2e-07	4.6e-07	0.0	5.88e-06	2.88e-06	1e-08	675.77784003	678.41457488	674.62582754	-0.02793333	-0.04554107	-0.29561626
0.01067	76.91393	9e-08	9.3e-07	6.2e-07	4.6e-07	-0.0	5.88e-06	2.88e-06	1e-08	675.61795511	678.26038321	674.46886587	-0.02784746	-0.04554758	-0.29549348
0.01072	77.30933	9e-08	9.3e-07	6.3e-07	4.6e-07	-0.0	5.88e-06	2.88e-06	1e-08	675.45810899	678.1062014	674.31193489	-0.02776119	-0.04555385	-0.29536962
0.01078	77.70471	9e-08	9.2e-07	6.3e-07	4.5e-07	0.0	5.88e-06	2.89e-06	1e-08	675.29830262	677.95202977	674.15503489	-0.02767606	-0.04555977	-0.29524689
0.01083	78.10007	9e-08	9.2e-07	6.3e-07	4.5e-07	0.0	5.88e-06	2.89e-06	1e-08	675.13853561	677.79786845	673.99816564	-0.02759071	-0.04556544	-0.29512331
0.01089	78.4954	9e-08	9.2e-07	6.3e-07	4.5e-07	-0.0	5.89e-06	2.89e-06	1e-08	674.97880898	677.64371775	673.84132741	-0.0275061	-0.04557079	-0.29500027
0.01094	78.89072	9e-08	9.2e-07	6.3e-07	4.4e-07	-0.0	5.89e-06	2.89e-06	1e-08	674.81912347	677.48957788	673.68452011	-0.02742179	-0.04557586	-0.2948771
0.011	79.28601	8e-08	9.2e-07	6.3e-07	4.4e-07	0.0	5.89e-06	2.9e-06	1e-08	674.65947923	677.33544908	673.52774385	-0.02733786	-0.04558065	-0.29475393
0.01105	79.68128	8e-08	9.2e-07	6.4e-07	4.4e-07	0.0	5.89e-06	2.9e-06	1e-08	674.49987653	677.18133162	673.37099871	-0.02725438	-0.04558515	-0.29463084
0.01111	80.07653	8e-08	9.2e-07	6.4e-07	4.4e-07	-0.0	5.89e-06	2.9e-06	1e-08	674.34031593	677.02722575	673.21428473	-0.02717137	-0.04558937	-0.29450785
0.01116	80.47176	8e-08	9.1e-07	6.4e-07	4.3e-07	-0.0	5.89e-06	2.9e-06	1e-08	674.18079796	676.87313171	673.05760199	-0.02708856	-0.04559332	-0.29438454
0.01122	80.86696	8e-08	9.1e-07	6.4e-07	4.3e-07	0.0	5.89e-06	2.91e-06	1e-08	674.0213233	676.71904982	672.90095065	-0.02700637	-0.04559699	-0.29426155
0.01127	81.26215	8e-08	9.1e-07	6.4e-07	4.3e-07	0.0	5.89e-06	2.91e-06	1e-08	673.86189168	676.56498031	672.74433074	-0.02692453	-0.04560038	-0.29413844
0.01133	81.65731	8e-08	9.1e-07	6.4e-07	4.3e-07	0.0	5.89e-06	2.91e-06	1e-08	673.70250383	676.41092348	672.58774238	-0.02684285	-0.04560352	-0.29401495
0.01138	82.05246	8e-08	9.1e-07	6.5e-07	4.3e-07	-0.0	5.89e-06	2.92e-06	1e-08	673.54316016	676.25687964	672.43118578	-0.02676195	-0.04560637	-0.29389198
0.01144	82.44758	8e-08	9.1e-07	6.5e-07	4.2e-07	-0.0	5.89e-06	2.92e-06	1e-08	673.38386098	676.10284902	672.27466093	-0.02668197	-0.04560895	-0.29376977
0.01149	82.84267	8e-08	9.1e-07	6.5e-07	4.2e-07	0.0	5.89e-06	2.92e-06	1e-08	673.22460627	675.94883184	672.11816773	-0.02660135	-0.04561129	-0.2936459
0.0215	154.39041	2e-08	7.8e-07	7.9e-07	2.2e-07	-0.0	5.92e-06	3.13e-06	1e-08	645.10387262	648.40478006	644.30471654	-0.01801381	-0.04354914	-0.2717955
0.02156	154.78155	2e-08	7.8e-07	7.9e-07	2.2e-07	0.0	5.92e-06	3.13e-06	1e-08	644.95429989	648.25715007	644.15616979	-0.01798724	-0.04353083	-0.271678
0.02161	155.17266	2e-08	7.8e-07	7.9e-07	2.2e-07	-0.0	5.92e-06	3.13e-06	1e-08	644.80478364	648.10956813	644.00767435	-0.01796241	-0.04351359	-0.27156767
0.02167	155.56375	2e-08	7.8e-07	7.9e-07	2.2e-07	0.0	5.92e-06	3.13e-06	1e-08	644.65532083	647.96203139	643.85922714	-0.01793553	-0.04349483	-0.27144775
0.02172	155.95482	2e-08	7.7e-07	7.9e-07	2.2e-07	0.0	5.92e-06	3.14e-06	1e-08	644.50591598	647.81454385	643.71083241	-0.01790995	-0.04347684	-0.27133306
0.02178	156.34586	2e-08	7.7e-07	8e-07	2.2e-07	-0.0	5.92e-06	3.14e-06	1e-08	644.35656594	647.66710345	643.56248794	-0.0178842	-0.04345863	-0.27121713
0.02183	156.73689	2e-08	7.7e-07	8e-07	2.2e-07	-0.0	5.92e-06	3.14e-06	1e-08	644.20727211	647.51971078	643.41419432	-0.01785832	-0.04344019	-0.27110004
0.02189	157.12789	2e-08	7.7e-07	8e-07	2.2e-07	-0.0	5.92e-06	3.14e-06	1e-08	644.05803487	647.37236638	643.26595212	-0.01783277	-0.04342188	-0.27098395
0.02194	157.51887	2e-08	7.7e-07	8e-07	2.2e-07	-0.0	5.92e-06	3.14e-06	1e-08	643.90885392	647.22506994	643.11776095	-0.01780704	-0.04340333	-0.27086656
0.022	157.90983	2e-08	7.7e-07	8e-07	2.1e-07	-0.0	5.92e-06	3.14e-06	1e-08	643.75972955	647.07782206	642.96962145	-0.0177816	-0.04338486	-0.2707499
0.02205	158.30077	2e-08	7.7e-07	8e-07	2.1e-07	-0.0	5.92e-06	3.14e-06	1e-08	643.61066153	646.93062253	642.82153335	-0.01775607	-0.0433662	-0.27063232
0.02211	158.69168	2e-08	7.7e-07	8e-07	2.1e-07	0.0	5.92e-06	3.14e-06	1e-08	643.46165072	646.7834718	642.6734971	-0.01773136	-0.04334803	-0.27051797
0.02216	159.08258	2e-08	7.7e-07	8e-07	2.1e-07	-0.0	5.92e-06	3.14e-06	1e-08	643.31269467	646.6363686	642.52551135	-0.01770599	-0.04332927	-0.27040014
0.02222	159.47345	2e-08	7.7e-07	8e-07	2.1e-07	-0.0	5.92e-06	3.14e-06	1e-08	643.1637957	646.48931446	642.37757768	-0.0176808	-0.04331051	-0.27028256
0.02227	159.8643	2e-08	7.7e-07	8e-07	2.1e-07	0.0	5.92e-06	3.14e-06	1e-08	643.01495433	646.34230935	642.22969604	-0.0176565	-0.04329231	-0.27016864
0.02233	160.25513	2e-08	7.7e-07	8e-07	2.1e-07	-0.0	5.92e-06	3.14e-06	1e-08	642.86616725	646.19535181	642.08186486	-0.01763151	-0.04327348	-0.27005099
0.02238	160.64593	2e-08	7.7e-07	8e-07	2.1e-07	-0.0	5.92e-06	3.14e-06	1e-08	642.71743738	646.04844349	641.93408584	-0.01760627	-0.04325433	-0.26993161
0.02244	161.03672	2e-08	7.7e-07	8e-07	2.1e-07	0.0	5.92e-06	3.14e-06	1e-08	642.56876581	645.90158518	641.78635981	-0.01758335	-0.04323684	-0.26982274
0.02249	161.42748	2e-08	7.7e-07	8e-07	2.1e-07	-0.0	5.92e-06	3.14e-06	1e-08	642.42014636	645.75477254	641.63868216	-0.0175574	-0.04321693	-0.26969899
0.0325	232.18203	1e-08	7.4e-07	8.3e-07	1.6e-07	-0.0	5.92e-06	3.19e-06	1e-08	616.3020579	619.88019137	615.64047614	-0.01439564	-0.03962147	-0.24927528
0.03256	232.56879	1e-08	7.4e-07	8.3e-07	1.6e-07	-0.0	5.92e-06	3.19e-06	1e-08	616.16361659	619.74276975	615.50251003	-0.01438363	-0.03960266	-0.24917357
0.03261	232.95552	1e-08	7.4e-07	8.3e-07	1.6e-07	0.0	5.92e-06	3.19e-06	1e-08	616.02522664	619.60539718	615.36459401	-0.0143689	-0.03957957	-0.24904871
0.03267	233.34222	1e-08	7.4e-07	8.3e-07	1.6e-07	-0.0	5.92e-06	3.19e-06	1e-08	615.88689919	619.46808483	615.2267395	-0.01435845	-0.03956313	-0.24895987
0.03272	233.72891	1e-08	7.4e-07	8.3e-07	1.6e-07	-0.0	5.92e-06	3.19e-06	1e-08	615.74861715	619.33081536	615.08892875	-0.01434429	-0.03954082	-0.24883928
0.03278	234.11558	1e-08	7.4e-07	8.3e-07	1.6e-07	-0.0	5.92e-06	3.19e-06	1e-08	615.61039553	619.1936041	614.95117745	-0.01433274	-0.03952257	-0.24874069
0.03283	234.50222	1e-08	7.4e-07	8.3e-07	1.6e-07	0.0	5.92e-06	3.19e-06	1e-08	615.4722242	619.05644045	614.81347474	-0.01431935	-0.03950137	-0.24862619
0.03289	234.88884	1e-08	7.4e-07	8.3e-07	1.6e-07	0.0	5.92e-06	3.19e-06	1e-08	615.33411008	618.9193321	614.6758285	-0.01430741	-0.03948242	-0.24852387
0.03294	235.27544	1e-08	7.4e-07	8.3e-07	1.6e-07	0.0	5.92e-06	3.19e-06	1e-08	615.19604768	618.7822732	614.53823273	-0.0142937	-0.0394606	-0.24840607
0.033	235.66201	1e-08	7.4e-07	8.3e-07	1.6e-07	0.0	5.92e-06	3.19e-06	1e-08	615.05804479	618.64527124	614.40069509	-0.01428115	-0.03944059	-0.24829808
0.03305	236.04857	1e-08	7.4e-07	8.3e-07	1.6e-07	-0.0	5.92e-06	3.19e-06	1e-08	614.92009636	618.5083215	614.26321075	-0.0142695	-0.03942195	-0.24819754
0.03311	236.4351	1e-08	7.4e-07	8.3e-07	1.6e-07	0.0	5.92e-06	3.19e-06	1e-08	614.78219879	618.3714204	614.12577604	-0.01425705	-0.03940202	-0.24809001
0.03316	236.82161	1e-08	7.4e-07	8.3e-07	1.6e-07	-0.0	5.92e-06	3.19e-06	1e-08	614.64435534	618.23457133	613.98839444	-0.01424353	-0.03938031	-0.24797291
0.03322	237.2081	1e-08	7.4e-07	8.3e-07	1.6e-07	0.0	5.92e-06	3.19e-06	1e-08	614.50657131	618.09777895	613.85107069	-0.01423232	-0.03936227	-0.24787565
0.03327	237.59457	1e-08	7.4e-07	8.3e-07	1.6e-07	0.0	5.92e-06	3.19e-06	1e-08	614.36883626	617.96103366	613.71379498	-0.01421966	-0.03934184	-0.24776553
0.03333	237.98101	1e-08	7.4e-07	8.3e-07	1.6e-07	0.0	5.92e-06	3.19e-06	1e-08	614.23115665	617.82434172	613.57657371	-0.0142069	-0.03932121	-0.24765434
0.03338	238.36743	1e-08	7.4e-07	8.3e-07	1.6e-07	-0.0	5.92e-06	3.19e-06	1e-08	614.09353325	617.68770364	613.43940741	-0.01419559	-0.03930288	-0.24755557
0.03344	238.75383	1e-08	7.4e-07	8.3e-07	1.6e-07	0.0	5.92e-06	3.19e-06	1e-08	613.95595989	617.55111345	613.30228994	-0.01417996	-0.03927752	-0.24741898
0.03349	239.14021	1e-08	7.4e-07	8.3e-07	1.6e-07	0.0	5.92e-06	3.19e-06	1e-08	613.81845587	617.41458948	613.16524004	-0.01417107	-0.03926303	-0.24734094
0.0435	309.09252	1e-08	7.3e-07	8.4e-07	1.5e-07	-0.0	5.92e-06	3.21e-06	1e-08	589.68272285	593.42852156	589.09844435	-0.01229676	-0.03571106	-0.22841138
0.04356	309.47484	1e-08	7.3e-07	8.4e-07	1.5e-07	0.0	5.92e-06	3.21e-06	1e-08	589.55492893	593.30142232	588.97097426	-0.01228985	-0.0356962	-0.2283325
0.04361	309.85714	1e-08	7.3e-07	8.4e-07	1.5e-07	0.0	5.92e-06	3.21e-06	1e-08	589.42717509	593.17436287	588.84354452	-0.01227708	-0.03566883	-0.22818713
0.04367	310.23942	1e-08	7.3e-07	8.4e-07	1.5e-07	-0.0	5.92e-06	3.21e-06	1e-08	589.29949611	593.04737673	588.71618913	-0.01227252	-0.03565905	-0.22813523
0.04372	310.62168	1e-08	7.3e-07	8.4e-07	1.5e-07	-0.0	5.92e-06	3.21e-06	1e-08	589.1718443	592.92041677	588.58886029	-0.01225966	-0.03563145	-0.22798861
0.04378	311.00391	1e-08	7.3e-07	8.4e-07	1.5e-07	0.0	5.92e-06	3.21e-06	1e-08	589.0442683	592.79353077	588.46160645	-0.01225497	-0.03562133	-0.2279349
0.04383	311.38612	1e-08	7.3e-07	8.4e-07	1.5e-07	0.0	5.92e-06	3.21e-06	1e-08	588.91671968	592.66667187	588.3343801	-0.01224285	-0.03559525	-0.22779636
0.04389	311.76831	1e-08	7.3e-07	8.4e-07	1.5e-07	-0.0	5.92e-06	3.21e-06	1e-08	588.7892425	592.53988288	588.20722465	-0.01223621	-0.03558093	-0.22772034
0.04394	312.15047	1e-08	7.3e-07	8.4e-07	1.5e-07	-0.0	5.92e-06	3.21e-06	1e-08	588.66180447	592.41313224	588.0801081	-0.0122275	-0.03556214	-0.22762058
0.044	312.53261	1e-08	7.3e-07	8.4e-07	1.5e-07	-0.0	5.92e-06	3.21e-06	1e-08	588.53441818	592.28643198	587.95304261	-0.01221688	-0.03553926	-0.227499
0.04405	312.91474	1e-08	7.3e-07	8.4e-07	1.5e-07	0.0	5.92e-06	3.21e-06	1e-08	588.40709493	592.15979306	587.82603935	-0.01221136	-0.03552728	-0.22743543
0.04411	313.29683	1e-08	7.3e-07	8.4e-07	1.5e-07	0.0	5.92e-06	3.21e-06	1e-08	588.27980391	592.03318627	587.69906865	-0.01219818	-0.0354988	-0.22728412
0.04416	313.67891	1e-08	7.3e-07	8.4e-07	1.5e-07	-0.0	5.92e-06	3.21e-06	1e-08	588.15259092	591.90665585	587.57217543	-0.01219406	-0.03548988	-0.22723678
0.04422	314.06096	1e-08	7.3e-07	8.4e-07	1.5e-07	-0.0	5.92e-06	3.21e-06	1e-08	588.02540267	591.78014936	587.44530644	-0.01218177	-0.03546326	-0.22709537
0.04427	314.443	1e-08	7.3e-07	8.4e-07	1.5e-07	0.0	5.92e-06	3.21e-06	1e-08	587.89828746	591.65371428	587.31850987	-0.01217531	-0.03544927	-0.22702105
0.04433	314.82501	1e-08	7.3e-07	8.4e-07	1.5e-07	0.0	5.92e-06	3.21e-06	1e-08	587.77121075	591.52731674	587.19175137	-0.01216713	-0.03543148	-0.22692656
0.04438	315.20699	1e-08	7.3e-07	8.4e-07	1.5e-07	0.0	5.92e-06	3.21e-06	1e-08	587.64418242	591.40096694	587.06504128	-0.01215548	-0.03540619	-0.22679219
0.04444	315.58896	1e-08	7.3e-07	8.4e-07	1.5e-07	-0.0	5.92e-06	3.21e-06	1e-08	587.51722334	591.27468503	586.93840003	-0.01215079	-0.03539598	-0.226738
0.04449	315.9709	1e-08	7.3e-07	8.4e-07	1.5e-07	-0.0	5.92e-06	3.21e-06	1e-08	587.39029264	591.14843051	586.81178655	-0.01213782	-0.03536778	-0.22658816
0.05455	385.48949	1e-08	7.3e-07	8.4e-07	1.4e-07	-0.0	5.92e-06	3.21e-06	1e-08	565.01153787	568.87686334	564.48577489	-0.01071251	-0.03206225	-0.20894126
0.05461	385.86731	1e-08	7.3e-07	8.4e-07	1.4e-07	0.0	5.92e-06	3.21e-06	1e-08	564.89386274	568.75969072	564.36836446	-0.01070784	-0.03205083	-0.20887985
0.05466	386.2451	1e-08	7.3e-07	8.4e-07	1.4e-07	0.0	5.92e-06	3.21e-06	1e-08	564.77621971	568.64254973	564.25098605	-0.01070317	-0.0320394	-0.20881843
0.05472	386.62287	1e-08	7.3e-07	8.4e-07	1.4e-07	0.0	5.92e-06	3.21e-06	1e-08	564.65860879	568.52544036	564.13363966	-0.0106985	-0.03202797	-0.20875702
0.05477	387.00062	1e-08	7.3e-07	8.4e-07	1.4e-07	0.0	5.92e-06	3.21e-06	1e-08	564.54102999	568.40836262	564.01632529	-0.01069383	-0.03201654	-0.2086956
0.05483	387.37834	1e-08	7.3e-07	8.4e-07	1.4e-07	0.0	5.92e-06	3.21e-06	1e-08	564.4234833	568.29131649	563.89904294	-0.01068916	-0.03200512	-0.20863419
0.05488	387.75605	1e-08	7.3e-07	8.4e-07	1.4e-07	0.0	5.92e-06	3.21e-06	1e-08	564.30596872	568.174302	563.78179262	-0.0106841	-0.03199278	-0.20856787
0.05494	388.13373	1e-08	7.3e-07	8.4e-07	1.4e-07	0.0	5.92e-06	3.21e-06	1e-08	564.18848887	568.05732164	563.66457686	-0.01067726	-0.03197616	-0.20847838
0.05499	388.51139	1e-08	7.3e-07	8.4e-07	1.4e-07	0.0	5.92e-06	3.21e-06	1e-08	564.07105612	567.94038729	563.54740776	-0.01067074	-0.03196026	-0.20839282
0.05505	388.88902	1e-08	7.3e-07	8.4e-07	1.4e-07	0.0	5.92e-06	3.21e-06	1e-08	563.95366839	567.82349698	563.43028327	-0.01066387	-0.0319434	-0.20830212
0.0551	389.26663	1e-08	7.3e-07	8.4e-07	1.4e-07	0.0	5.92e-06	3.21e-06	1e-08	563.8363284	567.70665336	563.3132061	-0.01065693	-0.03192642	-0.20821078
0.05516	389.64422	1e-08	7.3e-07	8.4e-07	1.4e-07	0.0	5.92e-06	3.21e-06	1e-08	563.71903646	567.58985677	563.19617657	-0.01064998	-0.03190943	-0.20811934
0.05521	390.02179	1e-08	7.3e-07	8.4e-07	1.4e-07	0.0	5.92e-06	3.21e-06	1e-08	563.60179263	567.47310725	563.07919473	-0.01064309	-0.03189255	-0.20802852
0.05527	390.39934	1e-08	7.3e-07	8.4e-07	1.4e-07	0.0	5.92e-06	3.21e-06	1e-08	563.48459648	567.3564045	562.96226027	-0.01063622	-0.03187554	-0.20793698
0.05532	390.77686	1e-08	7.3e-07	8.4e-07	1.4e-07	0.0	5.92e-06	3.21e-06	1e-08	563.36744676	567.23974889	562.84537362	-0.01062924	-0.03185851	-0.20784531
0.05538	391.15436	1e-08	7.3e-07	8.4e-07	1.4e-07	0.0	5.92e-06	3.21e-06	1e-08	563.25034588	567.12314049	562.72853477	-0.01062232	-0.03184148	-0.20775362
0.05543	391.53184	1e-08	7.3e-07	8.4e-07	1.4e-07	0.0	5.92e-06	3.21e-06	1e-08	563.13329264	567.00657931	562.61174379	-0.01061399	-0.03182102	-0.2076435
0.05549	391.90929	1e-08	7.3e-07	8.4e-07	1.4e-07	0.0	5.92e-06	3.21e-06	1e-08	563.01629709	566.89007485	562.49501028	-0.01059901	-0.0317842	-0.20744524
0.06555	460.60219	1e-08	7.3e-07	8.4e-07	1.4e-07	0.0	5.92e-06	3.21e-06	1e-08	542.39687085	546.34735211	541.92057341	-0.00943769	-0.02883411	-0.19141465
0.06561	460.97547	1e-08	7.3e-07	8.4e-07	1.4e-07	-0.0	5.92e-06	3.21e-06	1e-08	542.28839558	546.23926038	541.81236527	-0.00943222	-0.02881861	-0.1913296
0.06566	461.34873	1e-08	7.3e-07	8.4e-07	1.4e-07	-0.0	5.92e-06	3.21e-06	1e-08	542.17995973	546.13121303	541.7042024	-0.00942464	-0.02880314	-0.19124463
0.06572	461.72196	1e-08	7.3e-07	8.4e-07	1.4e-07	-0.0	5.92e-06	3.21e-06	1e-08	542.07158777	546.02320992	541.59608329	-0.00941491	-0.02878771	-0.19115974
0.06577	462.09517	1e-08	7.3e-07	8.4e-07	1.4e-07	-0.0	5.92e-06	3.21e-06	1e-08	541.96330449	545.91525097	541.48800639	-0.00940895	-0.02877225	-0.19107485
0.06583	462.46836	1e-08	7.3e-07	8.4e-07	1.4e-07	-0.0	5.92e-06	3.21e-06	1e-08	541.85506648	545.80733628	541.37997432	-0.00940599	-0.02875678	-0.19099002
0.06588	462.84153	1e-08	7.3e-07	8.4e-07	1.4e-07	-0.0	5.92e-06	3.21e-06	1e-08	541.74683923	545.69946593	541.27198918	-0.00939837	-0.02874137	-0.1909053
0.06594	463.21467	1e-08	7.3e-07	8.4e-07	1.4e-07	-0.0	5.92e-06	3.21e-06	1e-08	541.63867652	545.59163972	541.16404762	-0.0093887	-0.028726	-0.19082068
0.06599	463.58779	1e-08	7.3e-07	8.4e-07	1.4e-07	-0.0	5.92e-06	3.21e-06	1e-08	541.53060209	545.48385755	541.05614817	-0.00938169	-0.02871058	-0.19073593
0.06605	463.96089	1e-08	7.3e-07	8.4e-07	1.4e-07	-0.0	5.92e-06	3.21e-06	1e-08	541.42258522	545.37611955	540.94829275	-0.00937467	-0.02869516	-0.19065118
0.0661	464.33396	1e-08	7.3e-07	8.4e-07	1.4e-07	0.0	5.92e-06	3.21e-06	1e-08	541.3146259	545.26842571	540.84048135	-0.00936766	-0.02867974	-0.19056644
0.06616	464.70701	1e-08	7.3e-07	8.4e-07	1.4e-07	0.0	5.92e-06	3.21e-06	1e-08	541.20672415	545.16077605	540.73271399	-0.00936922	-0.02866428	-0.19048181
0.06621	465.08004	1e-08	7.3e-07	8.4e-07	1.4e-07	0.0	5.92e-06	3.21e-06	1e-08	541.09878119	545.05317078	540.6249966	-0.0093701	-0.02864882	-0.19039717
0.06627	465.45304	1e-08	7.3e-07	8.4e-07	1.4e-07	0.0	5.92e-06	3.21e-06	1e-08	540.99080487	544.94560989	540.5173287	-0.00935858	-0.02863349	-0.19031266
0.06632	465.82603	1e-08	7.3e-07	8.4e-07	1.4e-07	0.0	5.92e-06	3.21e-06	1e-08	540.88293827	544.83809292	540.40970156	-0.00934885	-0.02861814	-0.19022812
0.06638	466.19899	1e-08	7.3e-07	8.4e-07	1.4e-07	0.0	5.92e-06	3.21e-06	1e-08	540.77516084	544.73061994	540.30211643	-0.00935305	-0.02860273	-0.1901438
0.06643	466.57192	1e-08	7.3e-07	8.4e-07	1.4e-07	0.0	5.92e-06	3.21e-06	1e-08	540.66731197	544.62319129	540.19458296	-0.0093501	-0.02858735	-0.19005936
0.06649	466.94484	1e-08	7.3e-07	8.4e-07	1.4e-07	0.0	5.92e-06	3.21e-06	1e-08	540.55947402	544.51580682	540.0870962	-0.00934647	-0.02857197	-0.1899749
0.07655	534.80212	1e-08	7.3e-07	8.4e-07	1.4e-07	0.0	5.92e-06	3.21e-06	1e-08	521.58367861	525.59013216	521.15132962	-0.00833231	-0.02589682	-0.17510575
0.07661	535.17081	1e-08	7.3e-07	8.4e-07	1.4e-07	0.0	5.92e-06	3.21e-06	1e-08	521.48389399	525.49059109	521.05178859	-0.00831737	-0.02588302	-0.17502772
0.07666	535.53948	1e-08	7.3e-07	8.4e-07	1.4e-07	0.0	5.92e-06	3.21e-06	1e-08	521.38426892	525.39109083	520.95228239	-0.00830842	-0.02586916	-0.1749496
0.07672	535.90812	1e-08	7.3e-07	8.4e-07	1.4e-07	0.0	5.92e-06	3.21e-06	1e-08	521.28473149	525.29163163	520.85281527	-0.00830063	-0.02585528	-0.17487147
0.07677	536.27674	1e-08	7.3e-07	8.4e-07	1.4e-07	0.0	5.92e-06	3.21e-06	1e-08	521.18526779	525.19221353	520.75338804	-0.00829514	-0.02584139	-0.17479334
0.07683	536.64533	1e-08	7.3e-07	8.4e-07	1.4e-07	0.0	5.92e-06	3.21e-06	1e-08	521.08585035	525.0928366	520.65400232	-0.00830693	-0.02582736	-0.17471528
0.07688	537.0139	1e-08	7.3e-07	8.4e-07	1.4e-07	0.0	5.92e-06	3.21e-06	1e-08	520.98627217	524.99350139	520.55467018	-0.00830402	-0.02581347	-0.17463726
0.07694	537.38245	1e-08	7.3e-07	8.4e-07	1.4e-07	0.0	5.92e-06	3.21e-06	1e-08	520.88670937	524.89420739	520.4553813	-0.00829044	-0.02579968	-0.1745593
0.07699	537.75098	1e-08	7.3e-07	8.4e-07	1.4e-07	0.0	5.92e-06	3.21e-06	1e-08	520.7872899	524.79495421	520.35612816	-0.00829652	-0.02578576	-0.17448146
0.07705	538.11948	1e-08	7.3e-07	8.4e-07	1.4e-07	0.0	5.92e-06	3.21e-06	1e-08	520.68777812	524.69574246	520.25692448	-0.00829504	-0.02577188	-0.17440355
0.0771	538.48796	1e-08	7.3e-07	8.4e-07	1.4e-07	0.0	5.92e-06	3.21e-06	1e-08	520.58826471	524.59657192	520.157765	-0.00829279	-0.025758	-0.17432563
0.07716	538.85642	1e-08	7.3e-07	8.4e-07	1.4e-07	0.0	5.92e-06	3.21e-06	1e-08	520.4887588	524.49744256	520.05864918	-0.00828678	-0.02574417	-0.17424774
0.07721	539.22485	1e-08	7.3e-07	8.4e-07	1.4e-07	0.0	5.92e-06	3.21e-06	1e-08	520.38930551	524.39835425	519.95957438	-0.00826378	-0.0257305	-0.17416997
0.07727	539.59326	1e-08	7.3e-07	8.4e-07	1.4e-07	0.0	5.92e-06	3.21e-06	1e-08	520.29010886	524.29930636	519.86052861	-0.00825912	-0.02571668	-0.17409219
0.07732	539.96165	1e-08	7.3e-07	8.4e-07	1.4e-07	0.0	5.92e-06	3.21e-06	1e-08	520.19094879	524.20029951	519.76152475	-0.00826006	-0.02570282	-0.17401444
0.07738	540.33001	1e-08	7.3e-07	8.4e-07	1.4e-07	0.0	5.92e-06	3.21e-06	1e-08	520.09175801	524.10133387	519.66256669	-0.00824375	-0.02568914	-0.17393687
0.07743	540.69835	1e-08	7.3e-07	8.4e-07	1.4e-07	0.0	5.92e-06	3.21e-06	1e-08	519.99274389	524.00240879	519.56364227	-0.00823582	-0.02567537	-0.17385918
0.07749	541.06667	1e-08	7.3e-07	8.4e-07	1.4e-07	0.0	5.92e-06	3.21e-06	1e-08	519.89380564	523.90352459	519.46475739	-0.0082279	-0.0256616	-0.1737815
0.08755	608.07808	1e-08	7.3e-07	8.4e-07	1.4e-07	0.0	5.92e-06	3.21e-06	1e-08	502.44746142	506.4821167	502.0542575	-0.00738645	-0.02326073	-0.16011012
0.08761	608.44212	1e-08	7.3e-07	8.4e-07	1.4e-07	0.0	5.92e-06	3.21e-06	1e-08	502.3556047	506.39051917	501.96278118	-0.00736934	-0.02324837	-0.1600383
0.08766	608.80614	1e-08	7.3e-07	8.4e-07	1.4e-07	0.0	5.92e-06	3.21e-06	1e-08	502.26394406	506.29895944	501.87133479	-0.00735623	-0.02323598	-0.15996649
0.08772	609.17013	1e-08	7.3e-07	8.4e-07	1.4e-07	0.0	5.92e-06	3.21e-06	1e-08	502.17242987	506.20743764	501.77992112	-0.00736038	-0.02322345	-0.1598947
0.08777	609.5341	1e-08	7.3e-07	8.4e-07	1.4e-07	0.0	5.92e-06	3.21e-06	1e-08	502.08084745	506.11595434	501.68855226	-0.00734904	-0.02321108	-0.15982304
0.08783	609.89804	1e-08	7.3e-07	8.4e-07	1.4e-07	0.0	5.92e-06	3.21e-06	1e-08	501.98938967	506.02450897	501.59721728	-0.00733933	-0.02319869	-0.15975136
0.08788	610.26197	1e-08	7.3e-07	8.4e-07	1.4e-07	0.0	5.92e-06	3.21e-06	1e-08	501.89803621	505.93310158	501.50591732	-0.00733224	-0.02318627	-0.15967964
0.08794	610.62586	1e-08	7.3e-07	8.4e-07	1.4e-07	0.0	5.92e-06	3.21e-06	1e-08	501.80675436	505.84173228	501.41465426	-0.00732729	-0.02317383	-0.15960793
0.08799	610.98974	1e-08	7.3e-07	8.4e-07	1.4e-07	0.0	5.92e-06	3.21e-06	1e-08	501.71551765	505.75040114	501.32342958	-0.00733887	-0.02316127	-0.15953628
0.08805	611.35359	1e-08	7.3e-07	8.4e-07	1.4e-07	0.0	5.92e-06	3.21e-06	1e-08	501.62412034	505.65910871	501.23225483	-0.0073358	-0.02314884	-0.15946467
0.0881	611.71742	1e-08	7.3e-07	8.4e-07	1.4e-07	0.0	5.92e-06	3.21e-06	1e-08	501.53274472	505.56785445	501.14111973	-0.0073245	-0.02313649	-0.15939312
0.08816	612.08122	1e-08	7.3e-07	8.4e-07	1.4e-07	0.0	5.92e-06	3.21e-06	1e-08	501.44149331	505.47663806	501.05001848	-0.00733093	-0.02312402	-0.15932167
0.08821	612.44501	1e-08	7.3e-07	8.4e-07	1.4e-07	0.0	5.92e-06	3.21e-06	1e-08	501.35014539	505.38546009	500.95896345	-0.00732913	-0.0231116	-0.15925014
0.08827	612.80876	1e-08	7.3e-07	8.4e-07	1.4e-07	0.0	5.92e-06	3.21e-06	1e-08	501.25880353	505.29432031	500.8679489	-0.00732732	-0.02309918	-0.15917862
0.08832	613.1725	1e-08	7.3e-07	8.4e-07	1.4e-07	0.0	5.92e-06	3.21e-06	1e-08	501.16746775	505.2032187	500.77697483	-0.00731925	-0.02308682	-0.15910715
0.08838	613.53621	1e-08	7.3e-07	8.4e-07	1.4e-07	0.0	5.92e-06	3.21e-06	1e-08	501.07621605	505.11215504	500.68603683	-0.00729905	-0.02307458	-0.15903576
0.08843	613.8999	1e-08	7.3e-07	8.4e-07	1.4e-07	0.0	5.92e-06	3.21e-06	1e-08	500.98519975	505.02112886	500.59512636	-0.00729948	-0.02306217	-0.15896437
0.08849	614.26356	1e-08	7.3e-07	8.4e-07	1.4e-07	0.0	5.92e-06	3.21e-06	1e-08	500.89416162	504.93014087	500.50425786	-0.00729658	-0.0230498	-0.15889303
0.09855	680.4185	1e-08	7.3e-07	8.4e-07	1.4e-07	0.0	5.92e-06	3.21e-06	1e-08	484.86796826	488.90478016	484.51011344	-0.00654985	-0.02089833	-0.14633394
0.09861	680.77784	1e-08	7.3e-07	8.4e-07	1.4e-07	0.0	5.92e-06	3.21e-06	1e-08	484.78362325	488.82054865	484.42611078	-0.00654244	-0.02088718	-0.14626794
0.09866	681.13714	1e-08	7.3e-07	8.4e-07	1.4e-07	0.0	5.92e-06	3.21e-06	1e-08	484.69935953	488.73635247	484.34214163	-0.00652335	-0.02087615	-0.14620203
0.09872	681.49643	1e-08	7.3e-07	8.4e-07	1.4e-07	0.0	5.92e-06	3.21e-06	1e-08	484.61532748	488.65219117	484.25819778	-0.00652466	-0.02086495	-0.14613611
0.09877	681.85569	1e-08	7.3e-07	8.4e-07	1.4e-07	0.0	5.92e-06	3.21e-06	1e-08	484.53126437	488.56806547	484.17429352	-0.00652128	-0.0208538	-0.14607024
0.09883	682.21492	1e-08	7.3e-07	8.4e-07	1.4e-07	0.0	5.92e-06	3.21e-06	1e-08	484.44723084	488.48397517	484.09042552	-0.00650893	-0.02084274	-0.14600447
0.09888	682.57414	1e-08	7.3e-07	8.4e-07	1.4e-07	0.0	5.92e-06	3.21e-06	1e-08	484.36334234	488.39991991	484.00658747	-0.0065025	-0.02083162	-0.14593863
0.09894	682.93333	1e-08	7.3e-07	8.4e-07	1.4e-07	0.0	5.92e-06	3.21e-06	1e-08	484.27952264	488.31589994	483.92278353	-0.00649607	-0.0208205	-0.14587279
0.09899	683.29249	1e-08	7.3e-07	8.4e-07	1.4e-07	0.0	5.92e-06	3.21e-06	1e-08	484.19577173	488.23191525	483.83901372	-0.00650273	-0.02080927	-0.14580698
0.09905	683.65164	1e-08	7.3e-07	8.4e-07	1.4e-07	0.0	5.92e-06	3.21e-06	1e-08	484.11192099	488.14796629	483.75528717	-0.00650844	-0.02079806	-0.14574121
0.0991	684.01075	1e-08	7.3e-07	8.4e-07	1.4e-07	0.0	5.92e-06	3.21e-06	1e-08	484.02798268	488.064053	483.67160322	-0.00649634	-0.02078702	-0.14567551
0.09916	684.36985	1e-08	7.3e-07	8.4e-07	1.4e-07	0.0	5.92e-06	3.21e-06	1e-08	483.94418631	487.98017473	483.58794933	-0.00649845	-0.02077587	-0.14560988
0.09921	684.72892	1e-08	7.3e-07	8.4e-07	1.4e-07	0.0	5.92e-06	3.21e-06	1e-08	483.86034871	487.89633194	483.50433544	-0.00649997	-0.02076473	-0.14554423
0.09927	685.08797	1e-08	7.3e-07	8.4e-07	1.4e-07	0.0	5.92e-06	3.21e-06	1e-08	483.7764776	487.81252462	483.42076113	-0.00649864	-0.0207536	-0.14547857
0.09932	685.44699	1e-08	7.3e-07	8.4e-07	1.4e-07	0.0	5.92e-06	3.21e-06	1e-08	483.69260967	487.72875267	483.33722441	-0.00649526	-0.0207425	-0.14541291
0.09938	685.80599	1e-08	7.3e-07	8.4e-07	1.4e-07	0.0	5.92e-06	3.21e-06	1e-08	483.6087713	487.64501603	483.25372385	-0.00647603	-0.02073155	-0.14534737
0.09943	686.16497	1e-08	7.3e-07	8.4e-07	1.4e-07	0.0	5.92e-06	3.21e-06	1e-08	483.52516713	487.56131408	483.17024827	-0.0064712	-0.02072048	-0.14528182
0.09949	686.52392	1e-08	7.3e-07	8.4e-07	1.4e-07	0.0	5.92e-06	3.21e-06	1e-08	483.44161129	487.47764733	483.08680778	-0.00647329	-0.02070935	-0.14521629
0.10955	751.81144	1e-08	7.3e-07	8.4e-07	1.4e-07	0.0	5.92e-06	3.21e-06	1e-08	468.7312528	472.74593703	468.40570928	-0.00580203	-0.01878276	-0.13368827
0.1096	752.16601	1e-08	7.3e-07	8.4e-07	1.4e-07	0.0	5.92e-06	3.21e-06	1e-08	468.65408272	472.66852646	468.32861861	-0.00580285	-0.01877272	-0.13362773
0.10966	752.52055	1e-08	7.3e-07	8.4e-07	1.4e-07	0.0	5.92e-06	3.21e-06	1e-08	468.57688973	472.59114885	468.2515642	-0.00580033	-0.01876272	-0.13356725
0.10971	752.87506	1e-08	7.3e-07	8.4e-07	1.4e-07	0.0	5.92e-06	3.21e-06	1e-08	468.49971828	472.51380404	468.17454369	-0.00578881	-0.01875282	-0.13350685
0.10977	753.22955	1e-08	7.3e-07	8.4e-07	1.4e-07	0.0	5.92e-06	3.21e-06	1e-08	468.4226881	472.43649167	468.09755071	-0.00578297	-0.01874285	-0.13344638
0.10982	753.58402	1e-08	7.3e-07	8.4e-07	1.4e-07	0.0	5.92e-06	3.21e-06	1e-08	468.34572376	472.35921199	468.02058929	-0.00577712	-0.01873288	-0.13338591
0.10988	753.93846	1e-08	7.3e-07	8.4e-07	1.4e-07	0.0	5.92e-06	3.21e-06	1e-08	468.26882525	472.28196498	467.94365941	-0.00578432	-0.01872281	-0.13332548
0.10993	754.29288	1e-08	7.3e-07	8.4e-07	1.4e-07	0.0	5.92e-06	3.21e-06	1e-08	468.19181899	472.20475109	467.86677021	-0.00578927	-0.01871277	-0.13326508
0.10999	754.64728	1e-08	7.3e-07	8.4e-07	1.4e-07	0.0	5.92e-06	3.21e-06	1e-08	468.11473495	472.12757022	467.78992009	-0.00577808	-0.01870287	-0.13320475
0.11004	755.00165	1e-08	7.3e-07	8.4e-07	1.4e-07	0.0	5.92e-06	3.21e-06	1e-08	468.03778792	472.05042178	467.7130977	-0.00578125	-0.01869287	-0.13314447
0.1101	755.356	1e-08	7.3e-07	8.4e-07	1.4e-07	0.0	5.92e-06	3.21e-06	1e-08	467.96078672	471.97330624	467.63631307	-0.00578247	-0.01868288	-0.13308419
0.11015	755.71032	1e-08	7.3e-07	8.4e-07	1.4e-07	0.0	5.92e-06	3.21e-06	1e-08	467.88375736	471.89622353	467.55956485	-0.00578152	-0.01867291	-0.13302388
0.11021	756.06462	1e-08	7.3e-07	8.4e-07	1.4e-07	0.0	5.92e-06	3.21e-06	1e-08	467.80672876	471.8191736	467.48285152	-0.00577736	-0.01866296	-0.1329636
0.11026	756.4189	1e-08	7.3e-07	8.4e-07	1.4e-07	0.0	5.92e-06	3.21e-06	1e-08	467.72974367	471.74215631	467.40617081	-0.00575923	-0.01865316	-0.13290341
0.11032	756.77315	1e-08	7.3e-07	8.4e-07	1.4e-07	0.0	5.92e-06	3.21e-06	1e-08	467.65298812	471.66517114	467.3295129	-0.00575723	-0.01864322	-0.13284321
0.11037	757.12738	1e-08	7.3e-07	8.4e-07	1.4e-07	0.0	5.92e-06	3.21e-06	1e-08	467.57624737	471.58821864	467.25288909	-0.00575728	-0.01863326	-0.13278304
0.11043	757.48158	1e-08	7.3e-07	8.4e-07	1.4e-07	0.0	5.92e-06	3.21e-06	1e-08	467.49949409	471.51129888	467.17630079	-0.00574505	-0.01862344	-0.132723
0.11048	757.83576	1e-08	7.3e-07	8.4e-07	1.4e-07	0.0	5.92e-06	3.21e-06	1e-08	467.42289203	471.43441136	467.09973934	-0.00573924	-0.01861354	-0.13266287
0.12055	822.24455	1e-08	7.3e-07	8.4e-07	1.4e-07	0.0	5.92e-06	3.21e-06	1e-08	453.9307943	457.89994042	453.63402371	-0.00515709	-0.01688872	-0.1220892
0.1206	822.59428	1e-08	7.3e-07	8.4e-07	1.4e-07	0.0	5.92e-06	3.21e-06	1e-08	453.86011762	457.82883942	453.56333474	-0.00515174	-0.01687978	-0.12203366
0.12066	822.94399	1e-08	7.3e-07	8.4e-07	1.4e-07	0.0	5.92e-06	3.21e-06	1e-08	453.78950404	457.75776866	453.49267493	-0.00516186	-0.01687072	-0.12197816
0.12071	823.29367	1e-08	7.3e-07	8.4e-07	1.4e-07	0.0	5.92e-06	3.21e-06	1e-08	453.71874167	457.68672869	453.42205507	-0.00516326	-0.01686174	-0.12192269
0.12077	823.64333	1e-08	7.3e-07	8.4e-07	1.4e-07	0.0	5.92e-06	3.21e-06	1e-08	453.64794995	457.61571918	453.35146906	-0.00515314	-0.01685286	-0.12186727
0.12082	823.99297	1e-08	7.3e-07	8.4e-07	1.4e-07	0.0	5.92e-06	3.21e-06	1e-08	453.5772867	457.54473969	453.28090878	-0.00515901	-0.01684386	-0.12181192
0.12088	824.34258	1e-08	7.3e-07	8.4e-07	1.4e-07	0.0	5.92e-06	3.21e-06	1e-08	453.50653294	457.47379076	453.2103854	-0.00515883	-0.01683491	-0.12175653
0.12093	824.69216	1e-08	7.3e-07	8.4e-07	1.4e-07	0.0	5.92e-06	3.21e-06	1e-08	453.43577142	457.40287219	453.1398947	-0.0051582	-0.01682596	-0.12170114
0.12099	825.04173	1e-08	7.3e-07	8.4e-07	1.4e-07	0.0	5.92e-06	3.21e-06	1e-08	453.36500846	457.33198396	453.06943638	-0.00515152	-0.01681707	-0.12164578
0.12104	825.39126	1e-08	7.3e-07	8.4e-07	1.4e-07	0.0	5.92e-06	3.21e-06	1e-08	453.29432699	457.26112585	452.99900616	-0.00513475	-0.01680827	-0.1215905
0.1211	825.74078	1e-08	7.3e-07	8.4e-07	1.4e-07	0.0	5.92e-06	3.21e-06	1e-08	453.22386538	457.19029746	452.92859694	-0.005138	-0.01679931	-0.12153521
0.12115	826.09027	1e-08	7.3e-07	8.4e-07	1.4e-07	0.0	5.92e-06	3.21e-06	1e-08	453.15334901	457.11949951	452.85822276	-0.00513358	-0.01679042	-0.12147997
0.12121	826.43973	1e-08	7.3e-07	8.4e-07	1.4e-07	0.0	5.92e-06	3.21e-06	1e-08	453.08288328	457.04873169	452.7878782	-0.00512364	-0.01678159	-0.1214248
0.12126	826.78917	1e-08	7.3e-07	8.4e-07	1.4e-07	0.0	5.92e-06	3.21e-06	1e-08	453.01254388	456.97799378	452.71755937	-0.00511832	-0.01677272	-0.12136957
0.12132	827.13859	1e-08	7.3e-07	8.4e-07	1.4e-07	0.0	5.92e-06	3.21e-06	1e-08	452.94226739	456.90728596	452.64726953	-0.005113	-0.01676384	-0.12131434
0.12137	827.48798	1e-08	7.3e-07	8.4e-07	1.4e-07	0.0	5.92e-06	3.21e-06	1e-08	452.87205383	456.83660825	452.57700868	-0.00512337	-0.01675484	-0.12125915
0.12143	827.83735	1e-08	7.3e-07	8.4e-07	1.4e-07	0.0	5.92e-06	3.21e-06	1e-08	452.8016879	456.76596117	452.50678779	-0.00512446	-0.01674592	-0.12120399
0.12148	828.18669	1e-08	7.3e-07	8.4e-07	1.4e-07	0.0	5.92e-06	3.21e-06	1e-08	452.73129695	456.69534438	452.43660035	-0.00511443	-0.01673711	-0.12114889
0.13155	891.70503	1e-08	7.3e-07	8.4e-07	1.4e-07	0.0	5.92e-06	3.21e-06	1e-08	440.36500172	444.26764998	440.0943211	-0.00461448	-0.01519305	-0.11145744
0.1316	892.04987	1e-08	7.3e-07	8.4e-07	1.4e-07	0.0	5.92e-06	3.21e-06	1e-08	440.29998552	444.20237986	440.02956283	-0.00461412	-0.01518501	-0.11140655
0.13166	892.39468	1e-08	7.3e-07	8.4e-07	1.4e-07	0.0	5.92e-06	3.21e-06	1e-08	440.23496587	444.13713785	439.96483458	-0.00460671	-0.01517703	-0.1113557
0.13171	892.73947	1e-08	7.3e-07	8.4e-07	1.4e-07	0.0	5.92e-06	3.21e-06	1e-08	440.17004193	444.07192366	439.90013138	-0.00459171	-0.01516913	-0.11130491
0.13177	893.08423	1e-08	7.3e-07	8.4e-07	1.4e-07	0.0	5.92e-06	3.21e-06	1e-08	440.10532066	444.006737	439.8354479	-0.00459595	-0.01516107	-0.11125412
0.13182	893.42897	1e-08	7.3e-07	8.4e-07	1.4e-07	0.0	5.92e-06	3.21e-06	1e-08	440.04053106	443.94157855	439.77079761	-0.0045903	-0.01515311	-0.11120339
0.13188	893.77368	1e-08	7.3e-07	8.4e-07	1.4e-07	0.0	5.92e-06	3.21e-06	1e-08	439.97581258	443.87644793	439.70617354	-0.00458174	-0.01514517	-0.11115269
0.13193	894.11837	1e-08	7.3e-07	8.4e-07	1.4e-07	0.0	5.92e-06	3.21e-06	1e-08	439.91120614	443.81134502	439.64157364	-0.00457685	-0.0151372	-0.11110195
0.13199	894.46303	1e-08	7.3e-07	8.4e-07	1.4e-07	0.0	5.92e-06	3.21e-06	1e-08	439.84666005	443.74626997	439.5770005	-0.00457318	-0.01512921	-0.11105121
0.13204	894.80767	1e-08	7.3e-07	8.4e-07	1.4e-07	0.0	5.92e-06	3.21e-06	1e-08	439.78215721	443.68122283	439.51245497	-0.00458399	-0.01512112	-0.11100051
0.1321	895.15229	1e-08	7.3e-07	8.4e-07	1.4e-07	0.0	5.92e-06	3.21e-06	1e-08	439.71749328	443.61620408	439.44794719	-0.00458253	-0.01511314	-0.11094985
0.13215	895.49688	1e-08	7.3e-07	8.4e-07	1.4e-07	0.0	5.92e-06	3.21e-06	1e-08	439.65284151	443.55121327	439.38346853	-0.00457508	-0.01510521	-0.11089923
0.13221	895.84144	1e-08	7.3e-07	8.4e-07	1.4e-07	0.0	5.92e-06	3.21e-06	1e-08	439.58828613	443.48625018	439.31901478	-0.00458101	-0.01509718	-0.11084867
0.13226	896.18598	1e-08	7.3e-07	8.4e-07	1.4e-07	0.0	5.92e-06	3.21e-06	1e-08	439.52363866	443.42131524	439.25459527	-0.00458066	-0.0150892	-0.11079806
0.13232	896.5305	1e-08	7.3e-07	8.4e-07	1.4e-07	0.0	5.92e-06	3.21e-06	1e-08	439.4589876	443.35640825	439.19020562	-0.00458031	-0.01508122	-0.11074746
0.13237	896.87499	1e-08	7.3e-07	8.4e-07	1.4e-07	0.0	5.92e-06	3.21e-06	1e-08	439.39433297	443.29152922	439.12584585	-0.00457068	-0.01507332	-0.11069691
0.13243	897.21946	1e-08	7.3e-07	8.4e-07	1.4e-07	0.0	5.92e-06	3.21e-06	1e-08	439.32980561	443.22667778	439.0615094	-0.00455792	-0.01506545	-0.1106464
0.13248	897.5639	1e-08	7.3e-07	8.4e-07	1.4e-07	0.0	5.92e-06	3.21e-06	1e-08	439.26544982	443.16185381	438.99719408	-0.00456239	-0.01505745	-0.11059589
0.14255	960.17965	1e-08	7.3e-07	8.4e-07	1.4e-07	0.0	5.92e-06	3.21e-06	1e-08	427.93874109	431.75628257	427.69197105	-0.00409916	-0.01367531	-0.10171879
0.1426	960.51953	1e-08	7.3e-07	8.4e-07	1.4e-07	0.0	5.92e-06	3.21e-06	1e-08	427.87948881	431.69639366	427.63265742	-0.00410778	-0.01366804	-0.1016722
0.14266	960.85937	1e-08	7.3e-07	8.4e-07	1.4e-07	0.0	5.92e-06	3.21e-06	1e-08	427.82010471	431.63653098	427.57337766	-0.00411052	-0.01366083	-0.10162563
0.14271	961.1992	1e-08	7.3e-07	8.4e-07	1.4e-07	0.0	5.92e-06	3.21e-06	1e-08	427.76067384	431.57669431	427.51412765	-0.00410159	-0.01365371	-0.10157911
0.14277	961.539	1e-08	7.3e-07	8.4e-07	1.4e-07	0.0	5.92e-06	3.21e-06	1e-08	427.70136474	431.51688322	427.45489916	-0.00410733	-0.01364649	-0.10153265
0.14282	961.87877	1e-08	7.3e-07	8.4e-07	1.4e-07	0.0	5.92e-06	3.21e-06	1e-08	427.64196544	431.45709819	427.39570246	-0.00410763	-0.01363931	-0.10148616
0.14288	962.21852	1e-08	7.3e-07	8.4e-07	1.4e-07	0.0	5.92e-06	3.21e-06	1e-08	427.5825544	431.39733905	427.33653375	-0.00410751	-0.01363213	-0.10143966
0.14293	962.55824	1e-08	7.3e-07	8.4e-07	1.4e-07	0.0	5.92e-06	3.21e-06	1e-08	427.52313795	431.33760579	427.27739274	-0.00410094	-0.01362501	-0.1013932
0.14299	962.89794	1e-08	7.3e-07	8.4e-07	1.4e-07	0.0	5.92e-06	3.21e-06	1e-08	427.46380922	431.27789816	427.21827488	-0.00408659	-0.01361796	-0.1013468
0.14304	963.23761	1e-08	7.3e-07	8.4e-07	1.4e-07	0.0	5.92e-06	3.21e-06	1e-08	427.40468081	431.21821585	427.15917468	-0.0040908	-0.01361076	-0.10130038
0.1431	963.57726	1e-08	7.3e-07	8.4e-07	1.4e-07	0.0	5.92e-06	3.21e-06	1e-08	427.34548416	431.15855953	427.10010518	-0.00408555	-0.01360365	-0.10125403
0.14315	963.91688	1e-08	7.3e-07	8.4e-07	1.4e-07	0.0	5.92e-06	3.21e-06	1e-08	427.2863563	431.09892883	427.04105969	-0.0040776	-0.01359657	-0.10120771
0.14321	964.25648	1e-08	7.3e-07	8.4e-07	1.4e-07	0.0	5.92e-06	3.21e-06	1e-08	427.22733632	431.03932363	426.9820363	-0.00407311	-0.01358945	-0.10116135
0.14326	964.59606	1e-08	7.3e-07	8.4e-07	1.4e-07	0.0	5.92e-06	3.21e-06	1e-08	427.16837409	430.97974409	426.92303747	-0.00407015	-0.01358232	-0.101115
0.14332	964.9356	1e-08	7.3e-07	8.4e-07	1.4e-07	0.0	5.92e-06	3.21e-06	1e-08	427.10944749	430.92019025	426.86406426	-0.00408079	-0.01357509	-0.10106867
0.14337	965.27513	1e-08	7.3e-07	8.4e-07	1.4e-07	0.0	5.92e-06	3.21e-06	1e-08	427.05035961	430.86066259	426.8051262	-0.00407878	-0.01356797	-0.10102238
0.14343	965.61463	1e-08	7.3e-07	8.4e-07	1.4e-07	0.0	5.92e-06	3.21e-06	1e-08	426.99129361	430.80116062	426.74621439	-0.00407271	-0.01356088	-0.10097614
0.14348	965.9541	1e-08	7.3e-07	8.4e-07	1.4e-07	0.0	5.92e-06	3.21e-06	1e-08	426.93230828	430.74168419	426.68732596	-0.00407829	-0.01355371	-0.10092994
0.15354	1027.65469	1e-08	7.3e-07	8.4e-07	1.4e-07	0.0	5.92e-06	3.21e-06	1e-08	416.56494314	420.28097733	416.34009152	-0.00367229	-0.01231019	-0.092766
0.1536	1027.98953	1e-08	7.3e-07	8.4e-07	1.4e-07	0.0	5.92e-06	3.21e-06	1e-08	416.51058819	420.22607411	416.28583759	-0.00366695	-0.01229117	-0.09263997
0.15365	1028.32434	1e-08	7.3e-07	8.4e-07	1.4e-07	0.0	5.92e-06	3.21e-06	1e-08	416.45629408	420.17124141	416.23165551	-0.00366319	-0.01227776	-0.09255105
0.15371	1028.65913	1e-08	7.3e-07	8.4e-07	1.4e-07	0.0	5.92e-06	3.21e-06	1e-08	416.40204288	420.11645847	416.1775241	-0.00366319	-0.01227776	-0.09255105
0.15376	1028.99389	1e-08	7.3e-07	8.4e-07	1.4e-07	0.0	5.92e-06	3.21e-06	1e-08	416.34779168	420.06167553	416.1233927	-0.00366319	-0.01227776	-0.09255105
0.15382	1029.32863	1e-08	7.3e-07	8.4e-07	1.4e-07	0.0	5.92e-06	3.21e-06	1e-08	416.29354049	420.00689259	416.06926129	-0.00366319	-0.01227776	-0.09255105
0.15387	1029.66334	1e-08	7.3e-07	8.4e-07	1.4e-07	0.0	5.92e-06	3.21e-06	1e-08	416.23928929	419.95210965	416.01512989	-0.00365933	-0.01226061	-0.09243742
0.15393	1029.99803	1e-08	7.3e-07	8.4e-07	1.4e-07	0.0	5.92e-06	3.21e-06	1e-08	416.18507888	419.89739032	415.96106394	-0.0036559	-0.0122454	-0.09233655
0.15398	1030.33269	1e-08	7.3e-07	8.4e-07	1.4e-07	0.0	5.92e-06	3.21e-06	1e-08	416.13090467	419.84272746	415.90705609	-0.0036559	-0.0122454	-0.09233655
0.15404	1030.66733	1e-08	7.3e-07	8.4e-07	1.4e-07	0.0	5.92e-06	3.21e-06	1e-08	416.07673046	419.7880646	415.85304824	-0.0036559	-0.0122454	-0.09233655
0.15409	1031.00194	1e-08	7.3e-07	8.4e-07	1.4e-07	0.0	5.92e-06	3.21e-06	1e-08	416.02255625	419.73340174	415.7990404	-0.0036559	-0.0122454	-0.09233655
0.15415	1031.33653	1e-08	7.3e-07	8.4e-07	1.4e-07	0.0	5.92e-06	3.21e-06	1e-08	415.96838204	419.67873888	415.74503255	-0.00364702	-0.01224164	-0.09231119
0.1542	1031.67109	1e-08	7.3e-07	8.4e-07	1.4e-07	0.0	5.92e-06	3.21e-06	1e-08	415.91433583	419.62408991	415.69103369	-0.00363866	-0.01223576	-0.09227175
0.15426	1032.00563	1e-08	7.3e-07	8.4e-07	1.4e-07	0.0	5.92e-06	3.21e-06	1e-08	415.86040782	419.56946273	415.63705262	-0.00364447	-0.01222931	-0.09222937
0.15431	1032.34014	1e-08	7.3e-07	8.4e-07	1.4e-07	0.0	5.92e-06	3.21e-06	1e-08	415.80638765	419.51485953	415.58310106	-0.0036352	-0.01220258	-0.09205162
0.15437	1032.67462	1e-08	7.3e-07	8.4e-07	1.4e-07	0.0	5.92e-06	3.21e-06	1e-08	415.75247931	419.4603556	415.52924966	-0.00363466	-0.01220102	-0.09204123
0.15442	1033.00908	1e-08	7.3e-07	8.4e-07	1.4e-07	0.0	5.92e-06	3.21e-06	1e-08	415.6985775	419.40585746	415.47540411	-0.00363466	-0.01220102	-0.09204123
0.15448	1033.34351	1e-08	7.3e-07	8.4e-07	1.4e-07	0.0	5.92e-06	3.21e-06	1e-08	415.6446757	419.35135933	415.42155856	-0.00363466	-0.01220102	-0.09204123
0.16454	1094.11579	1e-08	7.3e-07	8.4e-07	1.4e-07	0.0	5.92e-06	3.21e-06	1e-08	406.16349288	409.76371419	405.9584248	-0.00328375	-0.01109431	-0.08462073
0.1646	1094.44552	1e-08	7.3e-07	8.4e-07	1.4e-07	0.0	5.92e-06	3.21e-06	1e-08	406.11382188	409.71337941	405.90879252	-0.00327016	-0.01106108	-0.08439589
0.16465	1094.77523	1e-08	7.3e-07	8.4e-07	1.4e-07	0.0	5.92e-06	3.21e-06	1e-08	406.06432664	409.66317128	405.85928602	-0.00327016	-0.01106108	-0.08439589
0.16471	1095.10491	1e-08	7.3e-07	8.4e-07	1.4e-07	0.0	5.92e-06	3.21e-06	1e-08	406.0148314	409.61296314	405.80977953	-0.00327016	-0.01106108	-0.08439589
0.16476	1095.43456	1e-08	7.3e-07	8.4e-07	1.4e-07	0.0	5.92e-06	3.21e-06	1e-08	405.96533616	409.56275501	405.76027303	-0.00327016	-0.01106108	-0.08439589
0.16482	1095.76419	1e-08	7.3e-07	8.4e-07	1.4e-07	0.0	5.92e-06	3.21e-06	1e-08	405.91584091	409.51254688	405.71076653	-0.00327016	-0.01106108	-0.08439589
0.16487	1096.0938	1e-08	7.3e-07	8.4e-07	1.4e-07	0.0	5.92e-06	3.21e-06	1e-08	405.86634567	409.46233875	405.66126004	-0.00327016	-0.01106108	-0.08439589
0.16493	1096.42338	1e-08	7.3e-07	8.4e-07	1.4e-07	0.0	5.92e-06	3.21e-06	1e-08	405.81685043	409.41213062	405.61175354	-0.00328241	-0.01105312	-0.08434263
0.16498	1096.75293	1e-08	7.3e-07	8.4e-07	1.4e-07	0.0	5.92e-06	3.21e-06	1e-08	405.76716276	409.36195294	405.56228771	-0.00327909	-0.0110491	-0.08431528
0.16504	1097.08246	1e-08	7.3e-07	8.4e-07	1.4e-07	0.0	5.92e-06	3.21e-06	1e-08	405.71752168	409.31179058	405.51283602	-0.00326974	-0.01104335	-0.08427591
0.16509	1097.41196	1e-08	7.3e-07	8.4e-07	1.4e-07	0.0	5.92e-06	3.21e-06	1e-08	405.66801687	409.26165011	405.46340147	-0.00326938	-0.01102564	-0.08415613
0.16515	1097.74144	1e-08	7.3e-07	8.4e-07	1.4e-07	0.0	5.92e-06	3.21e-06	1e-08	405.61850174	409.21157721	405.4140388	-0.00326929	-0.01102119	-0.08412601
0.1652	1098.07089	1e-08	7.3e-07	8.4e-07	1.4e-07	0.0	5.92e-06	3.21e-06	1e-08	405.56898402	409.16152131	405.3646942	-0.00326929	-0.01102119	-0.08412601
0.16526	1098.40031	1e-08	7.3e-07	8.4e-07	1.4e-07	0.0	5.92e-06	3.21e-06	1e-08	405.5194663	409.1114654	405.3153496	-0.00326929	-0.01102119	-0.08412601
0.16531	1098.72971	1e-08	7.3e-07	8.4e-07	1.4e-07	0.0	5.92e-06	3.21e-06	1e-08	405.46994857	409.06140949	405.266005	-0.00325797	-0.01101277	-0.08406862
0.16537	1099.05908	1e-08	7.3e-07	8.4e-07	1.4e-07	0.0	5.92e-06	3.21e-06	1e-08	405.42059466	409.01138568	405.21668701	-0.00325829	-0.01100902	-0.08404326
0.16542	1099.38843	1e-08	7.3e-07	8.4e-07	1.4e-07	0.0	5.92e-06	3.21e-06	1e-08	405.37123248	408.9613762	405.16738451	-0.0032603	-0.0110031	-0.08400333
0.16548	1099.71775	1e-08	7.3e-07	8.4e-07	1.4e-07	0.0	5.92e-06	3.21e-06	1e-08	405.32183456	408.91138934	405.11810746	-0.00325496	-0.0109779	-0.08383266
0.17554	1159.54809	1e-08	7.3e-07	8.4e-07	1.4e-07	0.0	5.92e-06	3.21e-06	1e-08	396.65185908	400.12460208	396.46494186	-0.00294561	-0.01000536	-0.07717838
0.1756	1159.87264	1e-08	7.3e-07	8.4e-07	1.4e-07	0.0	5.92e-06	3.21e-06	1e-08	396.60640427	400.07847108	396.41955985	-0.00293431	-0.01000056	-0.07714469
0.17565	1160.19717	1e-08	7.3e-07	8.4e-07	1.4e-07	0.0	5.92e-06	3.21e-06	1e-08	396.56111973	400.03235881	396.37419028	-0.0029407	-0.00999444	-0.07710286
0.17571	1160.52167	1e-08	7.3e-07	8.4e-07	1.4e-07	0.0	5.92e-06	3.21e-06	1e-08	396.5157314	399.98627054	396.32885046	-0.00293468	-0.00997531	-0.07697069
0.17576	1160.84614	1e-08	7.3e-07	8.4e-07	1.4e-07	0.0	5.92e-06	3.21e-06	1e-08	396.47041999	399.94025711	396.28358626	-0.0029333	-0.00997097	-0.07694062
0.17582	1161.17059	1e-08	7.3e-07	8.4e-07	1.4e-07	0.0	5.92e-06	3.21e-06	1e-08	396.42512606	399.8942607	396.23833926	-0.0029333	-0.00997097	-0.07694062
0.17587	1161.49501	1e-08	7.3e-07	8.4e-07	1.4e-07	0.0	5.92e-06	3.21e-06	1e-08	396.37983214	399.84826428	396.19309226	-0.0029333	-0.00997097	-0.07694062
0.17593	1161.8194	1e-08	7.3e-07	8.4e-07	1.4e-07	0.0	5.92e-06	3.21e-06	1e-08	396.33453822	399.80226787	396.14784526	-0.00293224	-0.00996492	-0.07689895
0.17598	1162.14377	1e-08	7.3e-07	8.4e-07	1.4e-07	0.0	5.92e-06	3.21e-06	1e-08	396.2892557	399.75629513	396.10262268	-0.00292917	-0.00994754	-0.07677902
0.17604	1162.46811	1e-08	7.3e-07	8.4e-07	1.4e-07	0.0	5.92e-06	3.21e-06	1e-08	396.24400599	399.71039049	396.05747039	-0.00292917	-0.00994754	-0.07677902
0.17609	1162.79243	1e-08	7.3e-07	8.4e-07	1.4e-07	0.0	5.92e-06	3.21e-06	1e-08	396.19875628	399.66448585	396.0123181	-0.00292917	-0.00994754	-0.07677902
0.17615	1163.11672	1e-08	7.3e-07	8.4e-07	1.4e-07	0.0	5.92e-06	3.21e-06	1e-08	396.15350656	399.61858121	395.96716581	-0.00292917	-0.00994754	-0.07677902
0.1762	1163.44098	1e-08	7.3e-07	8.4e-07	1.4e-07	0.0	5.92e-06	3.21e-06	1e-08	396.10825685	399.57267657	395.92201352	-0.00292058	-0.0099312	-0.07666597
0.17626	1163.76522	1e-08	7.3e-07	8.4e-07	1.4e-07	0.0	5.92e-06	3.21e-06	1e-08	396.06312611	399.52683594	395.8769235	-0.00291691	-0.00992424	-0.07661776
0.17631	1164.08943	1e-08	7.3e-07	8.4e-07	1.4e-07	0.0	5.92e-06	3.21e-06	1e-08	396.01804609	399.48102259	395.83186003	-0.00291691	-0.00992424	-0.07661776
0.17637	1164.41362	1e-08	7.3e-07	8.4e-07	1.4e-07	0.0	5.92e-06	3.21e-06	1e-08	395.97296607	399.43520925	395.78679656	-0.00291691	-0.00992424	-0.07661776
0.17642	1164.73778	1e-08	7.3e-07	8.4e-07	1.4e-07	0.0	5.92e-06	3.21e-06	1e-08	395.92788605	399.3893959	395.74173309	-0.00291707	-0.00992229	-0.07660433
0.17648	1165.06191	1e-08	7.3e-07	8.4e-07	1.4e-07	0.0	5.92e-06	3.21e-06	1e-08	395.88280195	399.3435902	395.69667785	-0.00291818	-0.00990878	-0.07651114
0.18654	1223.93623	1e-08	7.3e-07	8.4e-07	1.4e-07	0.0	5.92e-06	3.21e-06	1e-08	387.95687373	391.29204929	387.78591418	-0.00263958	-0.0090235	-0.07033855
0.1866	1224.25552	1e-08	7.3e-07	8.4e-07	1.4e-07	0.0	5.92e-06	3.21e-06	1e-08	387.91538252	391.249808	387.74445509	-0.00263772	-0.00901969	-0.07031177
0.18665	1224.57479	1e-08	7.3e-07	8.4e-07	1.4e-07	0.0	5.92e-06	3.21e-06	1e-08	387.87391763	391.207582	387.70301092	-0.00262466	-0.00899299	-0.07012405
0.18671	1224.89403	1e-08	7.3e-07	8.4e-07	1.4e-07	0.0	5.92e-06	3.21e-06	1e-08	387.83263712	391.16546315	387.66167129	-0.00262466	-0.00899299	-0.07012405
0.18676	1225.21324	1e-08	7.3e-07	8.4e-07	1.4e-07	0.0	5.92e-06	3.21e-06	1e-08	387.7913566	391.1233443	387.62033166	-0.00262466	-0.00899299	-0.07012405
0.18682	1225.53242	1e-08	7.3e-07	8.4e-07	1.4e-07	0.0	5.92e-06	3.21e-06	1e-08	387.75007609	391.08122545	387.57899203	-0.00262466	-0.00899299	-0.07012405
0.18687	1225.85158	1e-08	7.3e-07	8.4e-07	1.4e-07	0.0	5.92e-06	3.21e-06	1e-08	387.70879558	391.0391066	387.5376524	-0.00262466	-0.00899299	-0.07012405
0.18693	1226.17071	1e-08	7.3e-07	8.4e-07	1.4e-07	0.0	5.92e-06	3.21e-06	1e-08	387.66751507	390.99698775	387.49631277	-0.00262466	-0.00899299	-0.07012405
0.18698	1226.48982	1e-08	7.3e-07	8.4e-07	1.4e-07	0.0	5.92e-06	3.21e-06	1e-08	387.62623456	390.9548689	387.45497315	-0.00263676	-0.00898902	-0.07009672
0.18704	1226.80889	1e-08	7.3e-07	8.4e-07	1.4e-07	0.0	5.92e-06	3.21e-06	1e-08	387.58476071	390.91276609	387.41365857	-0.00264846	-0.00898517	-0.0700703
0.18709	1227.12795	1e-08	7.3e-07	8.4e-07	1.4e-07	0.0	5.92e-06	3.21e-06	1e-08	387.54309992	390.87067879	387.37236821	-0.00262893	-0.0089788	-0.07002452
0.18715	1227.44697	1e-08	7.3e-07	8.4e-07	1.4e-07	0.0	5.92e-06	3.21e-06	1e-08	387.50174112	390.828617	387.33109189	-0.00262711	-0.00897486	-0.06999677
0.1872	1227.76597	1e-08	7.3e-07	8.4e-07	1.4e-07	0.0	5.92e-06	3.21e-06	1e-08	387.46040785	390.78657102	387.28983111	-0.00263313	-0.00896348	-0.06991709
0.18726	1228.08494	1e-08	7.3e-07	8.4e-07	1.4e-07	0.0	5.92e-06	3.21e-06	1e-08	387.41897096	390.74457083	387.24862285	-0.00263313	-0.00896348	-0.06991709
0.18731	1228.40389	1e-08	7.3e-07	8.4e-07	1.4e-07	0.0	5.92e-06	3.21e-06	1e-08	387.37753407	390.70257064	387.20741458	-0.00263109	-0.00896264	-0.06991112
0.18737	1228.72281	1e-08	7.3e-07	8.4e-07	1.4e-07	0.0	5.92e-06	3.21e-06	1e-08	387.33612861	390.6605738	387.1662085	-0.00261695	-0.00895685	-0.0698698
0.18742	1229.0417	1e-08	7.3e-07	8.4e-07	1.4e-07	0.0	5.92e-06	3.21e-06	1e-08	387.29494095	390.61860015	387.12501754	-0.00262077	-0.00895237	-0.06983851
0.18748	1229.36057	1e-08	7.3e-07	8.4e-07	1.4e-07	0.0	5.92e-06	3.21e-06	1e-08	387.25368971	390.57664455	387.08384822	-0.00262198	-0.00894551	-0.06979036
0.19754	1287.26417	1e-08	7.3e-07	8.4e-07	1.4e-07	0.0	5.92e-06	3.21e-06	1e-08	380.01015557	383.2030882	379.85638493	-0.00236936	-0.00815185	-0.06415715
0.1976	1287.57812	1e-08	7.3e-07	8.4e-07	1.4e-07	0.0	5.92e-06	3.21e-06	1e-08	379.97228232	383.16438588	379.81848669	-0.00236515	-0.00814771	-0.06412741
0.19765	1287.89204	1e-08	7.3e-07	8.4e-07	1.4e-07	0.0	5.92e-06	3.21e-06	1e-08	379.93447325	383.12570052	379.78060356	-0.00236104	-0.00814357	-0.06409767
0.19771	1288.20593	1e-08	7.3e-07	8.4e-07	1.4e-07	0.0	5.92e-06	3.21e-06	1e-08	379.89672681	383.08703215	379.74273562	-0.00235703	-0.00813944	-0.06406792
0.19776	1288.5198	1e-08	7.3e-07	8.4e-07	1.4e-07	0.0	5.92e-06	3.21e-06	1e-08	379.85904146	383.04838076	379.70488294	-0.00235414	-0.0081353	-0.06403819
0.19782	1288.83364	1e-08	7.3e-07	8.4e-07	1.4e-07	0.0	5.92e-06	3.21e-06	1e-08	379.8213993	383.00974639	379.66704629	-0.00235459	-0.00813113	-0.0640085
0.19787	1289.14745	1e-08	7.3e-07	8.4e-07	1.4e-07	0.0	5.92e-06	3.21e-06	1e-08	379.7837469	382.97112913	379.62922801	-0.00235475	-0.00812697	-0.06397879
0.19793	1289.46124	1e-08	7.3e-07	8.4e-07	1.4e-07	0.0	5.92e-06	3.21e-06	1e-08	379.74608878	382.93252899	379.59142789	-0.00235483	-0.00812282	-0.06394911
0.19798	1289.775	1e-08	7.3e-07	8.4e-07	1.4e-07	0.0	5.92e-06	3.21e-06	1e-08	379.70842644	382.89394594	379.55364586	-0.00235186	-0.00811869	-0.06391945
0.19804	1290.08873	1e-08	7.3e-07	8.4e-07	1.4e-07	0.0	5.92e-06	3.21e-06	1e-08	379.67080848	382.85537986	379.51587977	-0.00235038	-0.00811455	-0.0638898
0.19809	1290.40244	1e-08	7.3e-07	8.4e-07	1.4e-07	0.0	5.92e-06	3.21e-06	1e-08	379.63321127	382.81683081	379.47813066	-0.0023504	-0.0081104	-0.06386016
0.19815	1290.71612	1e-08	7.3e-07	8.4e-07	1.4e-07	0.0	5.92e-06	3.21e-06	1e-08	379.59561064	382.77829884	379.44039958	-0.00235632	-0.00810621	-0.06383052
0.1982	1291.02977	1e-08	7.3e-07	8.4e-07	1.4e-07	0.0	5.92e-06	3.21e-06	1e-08	379.55791218	382.73978413	379.40269067	-0.00235931	-0.00810204	-0.0638009
0.19826	1291.34339	1e-08	7.3e-07	8.4e-07	1.4e-07	0.0	5.92e-06	3.21e-06	1e-08	379.52016294	382.70128659	379.36500184	-0.00236259	-0.00809787	-0.0637713
0.19831	1291.65699	1e-08	7.3e-07	8.4e-07	1.4e-07	0.0	5.92e-06	3.21e-06	1e-08	379.48235819	382.66280622	379.32733331	-0.00236617	-0.00809371	-0.06374171
0.19837	1291.97056	1e-08	7.3e-07	8.4e-07	1.4e-07	0.0	5.92e-06	3.21e-06	1e-08	379.44449318	382.62434301	379.28968527	-0.00237004	-0.00808954	-0.06371214
0.19842	1292.28411	1e-08	7.3e-07	8.4e-07	1.4e-07	0.0	5.92e-06	3.21e-06	1e-08	379.40656319	382.58589697	379.25205791	-0.00236981	-0.00808541	-0.06368259
0.19848	1292.59762	1e-08	7.3e-07	8.4e-07	1.4e-07	0.0	5.92e-06	3.21e-06	1e-08	379.36863391	382.54746795	379.21444836	-0.00234281	-0.00808149	-0.06365313
0.20854	1349.5152	1e-08	7.3e-07	8.4e-07	1.4e-07	0.0	5.92e-06	3.21e-06	1e-08	372.75785167	375.79893438	372.61531808	-0.00213612	-0.00734625	-0.05834816
0.20859	1349.82372	1e-08	7.3e-07	8.4e-07	1.4e-07	0.0	5.92e-06	3.21e-06	1e-08	372.72316184	375.76358064	372.58079034	-0.00213612	-0.00734625	-0.05834816
0.20865	1350.13221	1e-08	7.3e-07	8.4e-07	1.4e-07	0.0	5.92e-06	3.21e-06	1e-08	372.68847201	375.7282269	372.5462626	-0.00213612	-0.00734625	-0.05834816
0.2087	1350.44068	1e-08	7.3e-07	8.4e-07	1.4e-07	0.0	5.92e-06	3.21e-06	1e-08	372.65378218	375.69287316	372.51173486	-0.00213612	-0.00734625	-0.05834816
0.20876	1350.74912	1e-08	7.3e-07	8.4e-07	1.4e-07	0.0	5.92e-06	3.21e-06	1e-08	372.61909235	375.65751942	372.47720712	-0.00213612	-0.00734625	-0.05834816
0.20881	1351.05753	1e-08	7.3e-07	8.4e-07	1.4e-07	0.0	5.92e-06	3.21e-06	1e-08	372.58440252	375.62216568	372.44267938	-0.00211461	-0.00733972	-0.05829964
0.20887	1351.36591	1e-08	7.3e-07	8.4e-07	1.4e-07	0.0	5.92e-06	3.21e-06	1e-08	372.55005735	375.58683927	372.40816612	-0.00211512	-0.00733881	-0.05829302
0.20892	1351.67427	1e-08	7.3e-07	8.4e-07	1.4e-07	0.0	5.92e-06	3.21e-06	1e-08	372.51570331	375.55151672	372.37365725	-0.00213012	-0.00733234	-0.05824685
0.20898	1351.9826	1e-08	7.3e-07	8.4e-07	1.4e-07	0.0	5.92e-06	3.21e-06	1e-08	372.48110138	375.51622144	372.33918702	-0.00212616	-0.00732941	-0.05822533
0.20903	1352.2909	1e-08	7.3e-07	8.4e-07	1.4e-07	0.0	5.92e-06	3.21e-06	1e-08	372.44656165	375.48093849	372.30472714	-0.00211208	-0.00731896	-0.05814866
0.20909	1352.59917	1e-08	7.3e-07	8.4e-07	1.4e-07	0.0	5.92e-06	3.21e-06	1e-08	372.41224341	375.44569946	372.2703041	-0.00211208	-0.00731896	-0.05814866
0.20914	1352.90742	1e-08	7.3e-07	8.4e-07	1.4e-07	0.0	5.92e-06	3.21e-06	1e-08	372.37792518	375.41046044	372.23588106	-0.00211208	-0.00731896	-0.05814866
0.2092	1353.21564	1e-08	7.3e-07	8.4e-07	1.4e-07	0.0	5.92e-06	3.21e-06	1e-08	372.34360695	375.37522142	372.20145802	-0.00212149	-0.0073169	-0.05813427
0.20925	1353.52383	1e-08	7.3e-07	8.4e-07	1.4e-07	0.0	5.92e-06	3.21e-06	1e-08	372.30913451	375.3399911	372.16705034	-0.00212312	-0.00731321	-0.05810754
0.20931	1353.83199	1e-08	7.3e-07	8.4e-07	1.4e-07	0.0	5.92e-06	3.21e-06	1e-08	372.27463308	375.30477634	372.13266008	-0.00211799	-0.00730095	-0.05801814
0.20936	1354.14013	1e-08	7.3e-07	8.4e-07	1.4e-07	0.0	5.92e-06	3.21e-06	1e-08	372.24020665	375.2696132	372.09832071	-0.00211716	-0.0072977	-0.05799448
0.20942	1354.44824	1e-08	7.3e-07	8.4e-07	1.4e-07	0.0	5.92e-06	3.21e-06	1e-08	372.20579143	375.23446373	372.06399517	-0.00211716	-0.0072977	-0.05799448
0.20947	1354.75632	1e-08	7.3e-07	8.4e-07	1.4e-07	0.0	5.92e-06	3.21e-06	1e-08	372.17137621	375.19931427	372.02966963	-0.00211716	-0.0072977	-0.05799448
0.21954	1410.67179	1e-08	7.3e-07	8.4e-07	1.4e-07	0.0	5.92e-06	3.21e-06	1e-08	366.13638723	369.02442151	366.00589488	-0.00192141	-0.00664844	-0.05323519
0.21959	1410.97479	1e-08	7.3e-07	8.4e-07	1.4e-07	0.0	5.92e-06	3.21e-06	1e-08	366.10474449	368.99203316	365.97433511	-0.00192141	-0.00664844	-0.05323519
0.21965	1411.27776	1e-08	7.3e-07	8.4e-07	1.4e-07	0.0	5.92e-06	3.21e-06	1e-08	366.07310174	368.95964482	365.94277535	-0.00191918	-0.00663178	-0.05311241
0.2197	1411.58071	1e-08	7.3e-07	8.4e-07	1.4e-07	0.0	5.92e-06	3.21e-06	1e-08	366.04148504	368.9273281	365.91128899	-0.00191792	-0.00662232	-0.05304269
0.21976	1411.88363	1e-08	7.3e-07	8.4e-07	1.4e-07	0.0	5.92e-06	3.21e-06	1e-08	366.00988312	368.89505204	365.87984431	-0.00191792	-0.00662232	-0.05304269
0.21981	1412.18652	1e-08	7.3e-07	8.4e-07	1.4e-07	0.0	5.92e-06	3.21e-06	1e-08	365.97828119	368.86277599	365.84839964	-0.00191792	-0.00662232	-0.05304269
0.21987	1412.48939	1e-08	7.3e-07	8.4e-07	1.4e-07	0.0	5.92e-06	3.21e-06	1e-08	365.94667927	368.83049994	365.81695496	-0.00191792	-0.00662232	-0.05304269
0.21992	1412.79222	1e-08	7.3e-07	8.4e-07	1.4e-07	0.0	5.92e-06	3.21e-06	1e-08	365.91507735	368.79822389	365.78551028	-0.00191792	-0.00662232	-0.05304269
0.21998	1413.09503	1e-08	7.3e-07	8.4e-07	1.4e-07	0.0	5.92e-06	3.21e-06	1e-08	365.88347543	368.76594784	365.75406561	-0.00191792	-0.00662232	-0.05304269
0.22003	1413.39781	1e-08	7.3e-07	8.4e-07	1.4e-07	0.0	5.92e-06	3.21e-06	1e-08	365.85187351	368.73367179	365.72262093	-0.00191792	-0.00662232	-0.05304269
0.22009	1413.70056	1e-08	7.3e-07	8.4e-07	1.4e-07	0.0	5.92e-06	3.21e-06	1e-08	365.82027158	368.70139574	365.69117625	-0.00189892	-0.00661699	-0.05300235
0.22014	1414.00329	1e-08	7.3e-07	8.4e-07	1.4e-07	0.0	5.92e-06	3.21e-06	1e-08	365.78897917	368.66914252	365.65974289	-0.00189525	-0.00661596	-0.05299456
0.2202	1414.30598	1e-08	7.3e-07	8.4e-07	1.4e-07	0.0	5.92e-06	3.21e-06	1e-08	365.75774653	368.63689371	365.62831171	-0.00191113	-0.00661005	-0.05295183
0.22025	1414.60865	1e-08	7.3e-07	8.4e-07	1.4e-07	0.0	5.92e-06	3.21e-06	1e-08	365.72624855	368.60467037	365.59691777	-0.00191313	-0.00660931	-0.05294645
0.22031	1414.91129	1e-08	7.3e-07	8.4e-07	1.4e-07	0.0	5.92e-06	3.21e-06	1e-08	365.69471717	368.57245024	365.56552852	-0.00189491	-0.00659841	-0.05286511
0.22036	1415.21391	1e-08	7.3e-07	8.4e-07	1.4e-07	0.0	5.92e-06	3.21e-06	1e-08	365.66347906	368.54027689	365.53417617	-0.00189371	-0.0065977	-0.05285976
0.22042	1415.51649	1e-08	7.3e-07	8.4e-07	1.4e-07	0.0	5.92e-06	3.21e-06	1e-08	365.63226025	368.50810663	365.50282625	-0.00189371	-0.0065977	-0.05285976
0.22047	1415.81905	1e-08	7.3e-07	8.4e-07	1.4e-07	0.0	5.92e-06	3.21e-06	1e-08	365.60104144	368.47593636	365.47147632	-0.0019012	-0.00659641	-0.05285072
0.23054	1470.71569	1e-08	7.3e-07	8.4e-07	1.4e-07	0.0	5.92e-06	3.21e-06	1e-08	360.09126594	362.82544389	359.97235485	-0.00173154	-0.00601383	-0.04851759
0.23059	1471.01308	1e-08	7.3e-07	8.4e-07	1.4e-07	0.0	5.92e-06	3.21e-06	1e-08	360.06237805	362.79580858	359.9435459	-0.00172904	-0.00601226	-0.04850574
0.23065	1471.31045	1e-08	7.3e-07	8.4e-07	1.4e-07	0.0	5.92e-06	3.21e-06	1e-08	360.03353095	362.76618014	359.91474244	-0.00172418	-0.00600922	-0.0484827
0.2307	1471.60778	1e-08	7.3e-07	8.4e-07	1.4e-07	0.0	5.92e-06	3.21e-06	1e-08	360.00476313	362.73656503	359.88594967	-0.00172676	-0.00600548	-0.0484549
0.23076	1471.90509	1e-08	7.3e-07	8.4e-07	1.4e-07	0.0	5.92e-06	3.21e-06	1e-08	359.97595	362.70696631	359.85717573	-0.00172642	-0.00599957	-0.04841074
0.23081	1472.20237	1e-08	7.3e-07	8.4e-07	1.4e-07	0.0	5.92e-06	3.21e-06	1e-08	359.9471391	362.67739351	359.82842858	-0.00172351	-0.00598509	-0.04830245
0.23087	1472.49962	1e-08	7.3e-07	8.4e-07	1.4e-07	0.0	5.92e-06	3.21e-06	1e-08	359.91836827	362.6478842	359.79974565	-0.00172351	-0.00598509	-0.04830245
0.23092	1472.79684	1e-08	7.3e-07	8.4e-07	1.4e-07	0.0	5.92e-06	3.21e-06	1e-08	359.88959744	362.61837489	359.77106273	-0.00172351	-0.00598509	-0.04830245
0.23098	1473.09404	1e-08	7.3e-07	8.4e-07	1.4e-07	0.0	5.92e-06	3.21e-06	1e-08	359.86082661	362.58886558	359.7423798	-0.00172351	-0.00598509	-0.04830245
0.23103	1473.3912	1e-08	7.3e-07	8.4e-07	1.4e-07	0.0	5.92e-06	3.21e-06	1e-08	359.83205577	362.55935627	359.71369688	-0.00172351	-0.00598509	-0.04830245
0.23109	1473.68834	1e-08	7.3e-07	8.4e-07	1.4e-07	0.0	5.92e-06	3.21e-06	1e-08	359.80328494	362.52984696	359.68501395	-0.00172351	-0.00598509	-0.04830245
0.23114	1473.98545	1e-08	7.3e-07	8.4e-07	1.4e-07	0.0	5.92e-06	3.21e-06	1e-08	359.77451411	362.50033765	359.65633103	-0.00171558	-0.00598126	-0.04827336
0.2312	1474.28253	1e-08	7.3e-07	8.4e-07	1.4e-07	0.0	5.92e-06	3.21e-06	1e-08	359.74587334	362.47084511	359.62766035	-0.00171461	-0.00597939	-0.04825933
0.23125	1474.57958	1e-08	7.3e-07	8.4e-07	1.4e-07	0.0	5.92e-06	3.21e-06	1e-08	359.7172475	362.44136077	359.59899758	-0.00171905	-0.00597541	-0.04822979
0.23131	1474.87661	1e-08	7.3e-07	8.4e-07	1.4e-07	0.0	5.92e-06	3.21e-06	1e-08	359.68854537	362.41189392	359.570356	-0.00171407	-0.00596607	-0.04815963
0.23136	1475.1736	1e-08	7.3e-07	8.4e-07	1.4e-07	0.0	5.92e-06	3.21e-06	1e-08	359.65992073	362.38246804	359.54175388	-0.00171037	-0.00595911	-0.04810732
0.23142	1475.47057	1e-08	7.3e-07	8.4e-07	1.4e-07	0.0	5.92e-06	3.21e-06	1e-08	359.63135386	362.3530727	359.51318119	-0.00171037	-0.00595911	-0.04810732
0.23147	1475.76751	1e-08	7.3e-07	8.4e-07	1.4e-07	0.0	5.92e-06	3.21e-06	1e-08	359.60278699	362.32367736	359.4846085	-0.00171037	-0.00595911	-0.04810732
0.24154	1529.62785	1e-08	7.3e-07	8.4e-07	1.4e-07	0.0	5.92e-06	3.21e-06	1e-08	354.57658061	357.15667678	354.46783201	-0.00155908	-0.0054404	-0.04419678
0.24159	1529.91953	1e-08	7.3e-07	8.4e-07	1.4e-07	0.0	5.92e-06	3.21e-06	1e-08	354.55025826	357.12957819	354.44154903	-0.00156291	-0.00543785	-0.04417771
0.24165	1530.21119	1e-08	7.3e-07	8.4e-07	1.4e-07	0.0	5.92e-06	3.21e-06	1e-08	354.52386995	357.10249099	354.41528043	-0.0015594	-0.0054366	-0.04416807
0.2417	1530.50281	1e-08	7.3e-07	8.4e-07	1.4e-07	0.0	5.92e-06	3.21e-06	1e-08	354.49754011	357.07540935	354.38901528	-0.00155404	-0.00543408	-0.04414873
0.24176	1530.79441	1e-08	7.3e-07	8.4e-07	1.4e-07	0.0	5.92e-06	3.21e-06	1e-08	354.47129937	357.04833895	354.36275823	-0.00155708	-0.00543111	-0.0441264
0.24181	1531.08598	1e-08	7.3e-07	8.4e-07	1.4e-07	0.0	5.92e-06	3.21e-06	1e-08	354.44500566	357.02128184	354.33651701	-0.00155121	-0.00541707	-0.04401964
0.24187	1531.37752	1e-08	7.3e-07	8.4e-07	1.4e-07	0.0	5.92e-06	3.21e-06	1e-08	354.41880349	356.99428746	354.31033715	-0.00155044	-0.00541524	-0.04400574
0.24192	1531.66903	1e-08	7.3e-07	8.4e-07	1.4e-07	0.0	5.92e-06	3.21e-06	1e-08	354.39261323	356.96730125	354.28416527	-0.00155044	-0.00541524	-0.04400574
0.24198	1531.96051	1e-08	7.3e-07	8.4e-07	1.4e-07	0.0	5.92e-06	3.21e-06	1e-08	354.36642297	356.94031503	354.2579934	-0.00155044	-0.00541524	-0.04400574
0.24203	1532.25197	1e-08	7.3e-07	8.4e-07	1.4e-07	0.0	5.92e-06	3.21e-06	1e-08	354.34023272	356.91332882	354.23182152	-0.00155044	-0.00541524	-0.04400574
0.24209	1532.54339	1e-08	7.3e-07	8.4e-07	1.4e-07	0.0	5.92e-06	3.21e-06	1e-08	354.31404246	356.88634261	354.20564965	-0.00155048	-0.00541477	-0.04400218
0.24214	1532.83479	1e-08	7.3e-07	8.4e-07	1.4e-07	0.0	5.92e-06	3.21e-06	1e-08	354.28785122	356.85935851	354.17947999	-0.0015519	-0.00539938	-0.0438857
0.2422	1533.12616	1e-08	7.3e-07	8.4e-07	1.4e-07	0.0	5.92e-06	3.21e-06	1e-08	354.26162759	356.83244324	354.15338275	-0.0015519	-0.00539938	-0.0438857
0.24225	1533.41749	1e-08	7.3e-07	8.4e-07	1.4e-07	0.0	5.92e-06	3.21e-06	1e-08	354.23540396	356.80552797	354.12728552	-0.0015519	-0.00539938	-0.0438857
0.24231	1533.7088	1e-08	7.3e-07	8.4e-07	1.4e-07	0.0	5.92e-06	3.21e-06	1e-08	354.20918033	356.7786127	354.10118829	-0.0015519	-0.00539938	-0.0438857
0.24236	1534.00008	1e-08	7.3e-07	8.4e-07	1.4e-07	0.0	5.92e-06	3.21e-06	1e-08	354.1829567	356.75169743	354.07509105	-0.0015519	-0.00539938	-0.0438857
0.24242	1534.29134	1e-08	7.3e-07	8.4e-07	1.4e-07	0.0	5.92e-06	3.21e-06	1e-08	354.15673308	356.72478217	354.04899382	-0.00154958	-0.00539871	-0.04388053
0.24247	1534.58256	1e-08	7.3e-07	8.4e-07	1.4e-07	0.0	5.92e-06	3.21e-06	1e-08	354.13054831	356.69786989	354.02289813	-0.0015386	-0.00539554	-0.04385605
0.25253	1587.38822	1e-08	7.3e-07	8.4e-07	1.4e-07	0.0	5.92e-06	3.21e-06	1e-08	349.54645041	351.97393707	349.44683511	-0.00141163	-0.0049178	-0.04020924
0.25259	1587.67409	1e-08	7.3e-07	8.4e-07	1.4e-07	0.0	5.92e-06	3.21e-06	1e-08	349.52235337	351.94919347	349.42289621	-0.00141354	-0.0049153	-0.04019015
0.25264	1587.95994	1e-08	7.3e-07	8.4e-07	1.4e-07	0.0	5.92e-06	3.21e-06	1e-08	349.49822241	351.92446126	349.39897038	-0.00141354	-0.0049153	-0.04019015
0.2527	1588.24575	1e-08	7.3e-07	8.4e-07	1.4e-07	0.0	5.92e-06	3.21e-06	1e-08	349.47409145	351.89972905	349.37504455	-0.00141354	-0.0049153	-0.04019015
0.25275	1588.53154	1e-08	7.3e-07	8.4e-07	1.4e-07	0.0	5.92e-06	3.21e-06	1e-08	349.4499605	351.87499684	349.35111872	-0.00141354	-0.0049153	-0.04019015
0.25281	1588.81729	1e-08	7.3e-07	8.4e-07	1.4e-07	0.0	5.92e-06	3.21e-06	1e-08	349.42582954	351.85026463	349.32719289	-0.00139559	-0.00491303	-0.04017189
0.25286	1589.10302	1e-08	7.3e-07	8.4e-07	1.4e-07	0.0	5.92e-06	3.21e-06	1e-08	349.4020038	351.82554269	349.30326567	-0.00139682	-0.00491073	-0.04015436
0.25292	1589.38872	1e-08	7.3e-07	8.4e-07	1.4e-07	0.0	5.92e-06	3.21e-06	1e-08	349.37815588	351.80083121	349.27935009	-0.00140049	-0.00490697	-0.04012573
0.25297	1589.67438	1e-08	7.3e-07	8.4e-07	1.4e-07	0.0	5.92e-06	3.21e-06	1e-08	349.35424339	351.77613685	349.25545468	-0.00139575	-0.00490101	-0.04007979
0.25303	1589.96002	1e-08	7.3e-07	8.4e-07	1.4e-07	0.0	5.92e-06	3.21e-06	1e-08	349.33040872	351.75146957	349.23158416	-0.00139575	-0.00490101	-0.04007979
0.25308	1590.24563	1e-08	7.3e-07	8.4e-07	1.4e-07	0.0	5.92e-06	3.21e-06	1e-08	349.30657405	351.72680229	349.20771365	-0.00139575	-0.00490101	-0.04007979
0.25314	1590.53121	1e-08	7.3e-07	8.4e-07	1.4e-07	0.0	5.92e-06	3.21e-06	1e-08	349.28273939	351.70213501	349.18384314	-0.00140022	-0.00489718	-0.04005062
0.25319	1590.81676	1e-08	7.3e-07	8.4e-07	1.4e-07	0.0	5.92e-06	3.21e-06	1e-08	349.2588265	351.67748522	349.15999369	-0.00139999	-0.0048961	-0.04004236
0.25325	1591.10228	1e-08	7.3e-07	8.4e-07	1.4e-07	0.0	5.92e-06	3.21e-06	1e-08	349.23491704	351.65284032	349.13614915	-0.00139551	-0.00489249	-0.04001444
0.2533	1591.38778	1e-08	7.3e-07	8.4e-07	1.4e-07	0.0	5.92e-06	3.21e-06	1e-08	349.21108227	351.62821185	349.11231862	-0.00139615	-0.00488679	-0.0399707
0.25336	1591.67324	1e-08	7.3e-07	8.4e-07	1.4e-07	0.0	5.92e-06	3.21e-06	1e-08	349.18723365	351.60360934	349.08851542	-0.00139712	-0.00487819	-0.03990479
0.25341	1591.95867	1e-08	7.3e-07	8.4e-07	1.4e-07	0.0	5.92e-06	3.21e-06	1e-08	349.16336418	351.57904595	349.0647534	-0.00139712	-0.00487819	-0.03990479
0.25347	1592.24407	1e-08	7.3e-07	8.4e-07	1.4e-07	0.0	5.92e-06	3.21e-06	1e-08	349.1394947	351.55448256	349.04099138	-0.00139712	-0.00487819	-0.03990479
0.26353	1643.97583	1e-08	7.3e-07	8.4e-07	1.4e-07	0.0	5.92e-06	3.21e-06	1e-08	344.95722077	347.23528385	344.86638105	-0.00126895	-0.00445804	-0.03665933
0.26359	1644.25579	1e-08	7.3e-07	8.4e-07	1.4e-07	0.0	5.92e-06	3.21e-06	1e-08	344.93534507	347.212648	344.84452478	-0.00126909	-0.00445722	-0.03665295
0.26364	1644.53571	1e-08	7.3e-07	8.4e-07	1.4e-07	0.0	5.92e-06	3.21e-06	1e-08	344.91346651	347.19001596	344.82267254	-0.00126984	-0.00445288	-0.03661939
0.2637	1644.81561	1e-08	7.3e-07	8.4e-07	1.4e-07	0.0	5.92e-06	3.21e-06	1e-08	344.89157299	347.16740398	344.80084148	-0.00126984	-0.00445288	-0.03661939
0.26375	1645.09547	1e-08	7.3e-07	8.4e-07	1.4e-07	0.0	5.92e-06	3.21e-06	1e-08	344.86967946	347.14479199	344.77901042	-0.00126659	-0.00444863	-0.03658626
0.26381	1645.37531	1e-08	7.3e-07	8.4e-07	1.4e-07	0.0	5.92e-06	3.21e-06	1e-08	344.84783993	347.12219967	344.75719747	-0.00126593	-0.00444776	-0.03657951
0.26386	1645.65511	1e-08	7.3e-07	8.4e-07	1.4e-07	0.0	5.92e-06	3.21e-06	1e-08	344.82601141	347.09961136	344.73538821	-0.00126638	-0.00444518	-0.0365595
0.26392	1645.93489	1e-08	7.3e-07	8.4e-07	1.4e-07	0.0	5.92e-06	3.21e-06	1e-08	344.80417383	347.077035	344.71359157	-0.00126683	-0.00444262	-0.03653966
0.26397	1646.21463	1e-08	7.3e-07	8.4e-07	1.4e-07	0.0	5.92e-06	3.21e-06	1e-08	344.78232725	347.0544705	344.69180747	-0.00126616	-0.00444173	-0.03653277
0.26403	1646.49435	1e-08	7.3e-07	8.4e-07	1.4e-07	0.0	5.92e-06	3.21e-06	1e-08	344.76049196	347.0319101	344.67002714	-0.00126292	-0.00443751	-0.03649986
0.26408	1646.77404	1e-08	7.3e-07	8.4e-07	1.4e-07	0.0	5.92e-06	3.21e-06	1e-08	344.73871052	347.00936922	344.64826478	-0.00126292	-0.00443751	-0.03649986
0.26414	1647.05369	1e-08	7.3e-07	8.4e-07	1.4e-07	0.0	5.92e-06	3.21e-06	1e-08	344.71692907	346.98682834	344.62650242	-0.0012637	-0.00443317	-0.03646628
0.26419	1647.33332	1e-08	7.3e-07	8.4e-07	1.4e-07	0.0	5.92e-06	3.21e-06	1e-08	344.6951322	346.96430754	344.60476127	-0.00126384	-0.00443237	-0.0364601
0.26425	1647.61291	1e-08	7.3e-07	8.4e-07	1.4e-07	0.0	5.92e-06	3.21e-06	1e-08	344.67333248	346.94179042	344.58302403	-0.00126182	-0.00442974	-0.03643962
0.2643	1647.89248	1e-08	7.3e-07	8.4e-07	1.4e-07	0.0	5.92e-06	3.21e-06	1e-08	344.65156642	346.91928547	344.56129797	-0.00125992	-0.00442728	-0.03642039
0.26436	1648.17202	1e-08	7.3e-07	8.4e-07	1.4e-07	0.0	5.92e-06	3.21e-06	1e-08	344.62983195	346.89679193	344.53958241	-0.00126009	-0.00442632	-0.03641296
0.26441	1648.45152	1e-08	7.3e-07	8.4e-07	1.4e-07	0.0	5.92e-06	3.21e-06	1e-08	344.60809402	346.87430284	344.51787155	-0.00126085	-0.00442215	-0.03638072
0.26447	1648.731	1e-08	7.3e-07	8.4e-07	1.4e-07	0.0	5.92e-06	3.21e-06	1e-08	344.58634106	346.85183302	344.49618107	-0.00126085	-0.00442215	-0.03638072
0.27453	1699.36865	1e-08	7.3e-07	8.4e-07	1.4e-07	0.0	5.92e-06	3.21e-06	1e-08	340.77310857	342.90531346	340.69010544	-0.00114595	-0.00403776	-0.03338012
0.27459	1699.64258	1e-08	7.3e-07	8.4e-07	1.4e-07	0.0	5.92e-06	3.21e-06	1e-08	340.75317225	342.88463551	340.67018233	-0.001146	-0.0040376	-0.03337889
0.27464	1699.91647	1e-08	7.3e-07	8.4e-07	1.4e-07	0.0	5.92e-06	3.21e-06	1e-08	340.73323509	342.8639583	340.65026002	-0.00114727	-0.00403311	-0.03334376
0.2747	1700.19033	1e-08	7.3e-07	8.4e-07	1.4e-07	0.0	5.92e-06	3.21e-06	1e-08	340.71327377	342.84330221	340.63036026	-0.00114727	-0.00403311	-0.03334376
0.27475	1700.46416	1e-08	7.3e-07	8.4e-07	1.4e-07	0.0	5.92e-06	3.21e-06	1e-08	340.69331246	342.82264611	340.61046049	-0.00114442	-0.00402984	-0.03331805
0.27481	1700.73797	1e-08	7.3e-07	8.4e-07	1.4e-07	0.0	5.92e-06	3.21e-06	1e-08	340.67339929	342.80200535	340.59057457	-0.00114325	-0.0040285	-0.03330745
0.27486	1701.01174	1e-08	7.3e-07	8.4e-07	1.4e-07	0.0	5.92e-06	3.21e-06	1e-08	340.65350598	342.7813709	340.57069436	-0.00114376	-0.00402672	-0.03329359
0.27492	1701.28548	1e-08	7.3e-07	8.4e-07	1.4e-07	0.0	5.92e-06	3.21e-06	1e-08	340.63360307	342.76074479	340.55082305	-0.00114458	-0.00402385	-0.03327117
0.27497	1701.55919	1e-08	7.3e-07	8.4e-07	1.4e-07	0.0	5.92e-06	3.21e-06	1e-08	340.61368464	342.74013216	340.53096613	-0.00114435	-0.0040236	-0.03326914
0.27503	1701.83287	1e-08	7.3e-07	8.4e-07	1.4e-07	0.0	5.92e-06	3.21e-06	1e-08	340.59377003	342.71952074	340.5111103	-0.00114055	-0.00401925	-0.03323494
0.27508	1702.10652	1e-08	7.3e-07	8.4e-07	1.4e-07	0.0	5.92e-06	3.21e-06	1e-08	340.57391964	342.69892972	340.49127289	-0.00114055	-0.00401925	-0.03323494
0.27514	1702.38014	1e-08	7.3e-07	8.4e-07	1.4e-07	0.0	5.92e-06	3.21e-06	1e-08	340.55406925	342.67833869	340.47143548	-0.00114153	-0.00401587	-0.0332085
0.27519	1702.65373	1e-08	7.3e-07	8.4e-07	1.4e-07	0.0	5.92e-06	3.21e-06	1e-08	340.53420043	342.65776356	340.45161505	-0.00114189	-0.00401462	-0.03319874
0.27525	1702.92728	1e-08	7.3e-07	8.4e-07	1.4e-07	0.0	5.92e-06	3.21e-06	1e-08	340.51432479	342.63719431	340.43180089	-0.00114026	-0.00401277	-0.03318412
0.2753	1703.20081	1e-08	7.3e-07	8.4e-07	1.4e-07	0.0	5.92e-06	3.21e-06	1e-08	340.49447668	342.61663377	340.41199459	-0.00113786	-0.00401003	-0.03316258
0.27536	1703.47431	1e-08	7.3e-07	8.4e-07	1.4e-07	0.0	5.92e-06	3.21e-06	1e-08	340.47466911	342.59608607	340.39219989	-0.00113797	-0.00400967	-0.03315975
0.27541	1703.74777	1e-08	7.3e-07	8.4e-07	1.4e-07	0.0	5.92e-06	3.21e-06	1e-08	340.45485956	342.57554008	340.372407	-0.00113921	-0.00400541	-0.03312646
0.27547	1704.02121	1e-08	7.3e-07	8.4e-07	1.4e-07	0.0	5.92e-06	3.21e-06	1e-08	340.43502664	342.55501411	340.35263551	-0.00113921	-0.00400541	-0.03312646
0.28553	1753.54338	1e-08	7.3e-07	8.4e-07	1.4e-07	0.0	5.92e-06	3.21e-06	1e-08	336.95925278	338.9501893	336.88340279	-0.00103559	-0.00365863	-0.03039285
0.28559	1753.81116	1e-08	7.3e-07	8.4e-07	1.4e-07	0.0	5.92e-06	3.21e-06	1e-08	336.94108588	338.93130426	336.86524458	-0.00103562	-0.00365856	-0.03039225
0.28564	1754.0789	1e-08	7.3e-07	8.4e-07	1.4e-07	0.0	5.92e-06	3.21e-06	1e-08	336.92291844	338.91241959	336.84708676	-0.00103717	-0.00365443	-0.03035971
0.2857	1754.34661	1e-08	7.3e-07	8.4e-07	1.4e-07	0.0	5.92e-06	3.21e-06	1e-08	336.90472221	338.89355458	336.82895011	-0.00103717	-0.00365443	-0.03035971
0.28575	1754.61429	1e-08	7.3e-07	8.4e-07	1.4e-07	0.0	5.92e-06	3.21e-06	1e-08	336.88652598	338.87468958	336.81081345	-0.00103439	-0.00365155	-0.0303368
0.28581	1754.88194	1e-08	7.3e-07	8.4e-07	1.4e-07	0.0	5.92e-06	3.21e-06	1e-08	336.86837723	338.8558383	336.79268899	-0.00103316	-0.00365027	-0.03032662
0.28586	1755.14955	1e-08	7.3e-07	8.4e-07	1.4e-07	0.0	5.92e-06	3.21e-06	1e-08	336.85024959	338.83699311	336.77456995	-0.00103374	-0.00364873	-0.0303145
0.28592	1755.41714	1e-08	7.3e-07	8.4e-07	1.4e-07	0.0	5.92e-06	3.21e-06	1e-08	336.83211118	338.81815526	336.75645879	-0.00103474	-0.00364607	-0.03029355
0.28597	1755.68469	1e-08	7.3e-07	8.4e-07	1.4e-07	0.0	5.92e-06	3.21e-06	1e-08	336.81395413	338.79933007	336.73836127	-0.00103458	-0.00364591	-0.03029221
0.28603	1755.95222	1e-08	7.3e-07	8.4e-07	1.4e-07	0.0	5.92e-06	3.21e-06	1e-08	336.79579986	338.78050568	336.72026446	-0.00103074	-0.00364192	-0.03026053
0.28608	1756.21971	1e-08	7.3e-07	8.4e-07	1.4e-07	0.0	5.92e-06	3.21e-06	1e-08	336.7777114	338.76170027	336.7021845	-0.00103074	-0.00364192	-0.03026053
0.28614	1756.48717	1e-08	7.3e-07	8.4e-07	1.4e-07	0.0	5.92e-06	3.21e-06	1e-08	336.75962294	338.74289486	336.68410455	-0.00103187	-0.00363893	-0.03023695
0.28619	1756.7546	1e-08	7.3e-07	8.4e-07	1.4e-07	0.0	5.92e-06	3.21e-06	1e-08	336.7415134	338.72410371	336.66603994	-0.00103232	-0.00363774	-0.03022753
0.28625	1757.022	1e-08	7.3e-07	8.4e-07	1.4e-07	0.0	5.92e-06	3.21e-06	1e-08	336.72339545	338.70531825	336.64798146	-0.00103077	-0.00363613	-0.03021473
0.2863	1757.28937	1e-08	7.3e-07	8.4e-07	1.4e-07	0.0	5.92e-06	3.21e-06	1e-08	336.70530416	338.68654047	336.6299298	-0.00102832	-0.0036336	-0.03019459
0.28636	1757.55671	1e-08	7.3e-07	8.4e-07	1.4e-07	0.0	5.92e-06	3.21e-06	1e-08	336.6872548	338.66777475	336.61188885	-0.00102842	-0.00363333	-0.03019252
0.28641	1757.82401	1e-08	7.3e-07	8.4e-07	1.4e-07	0.0	5.92e-06	3.21e-06	1e-08	336.66920358	338.64901028	336.59384925	-0.00102991	-0.00362942	-0.03016166
0.28647	1758.09129	1e-08	7.3e-07	8.4e-07	1.4e-07	0.0	5.92e-06	3.21e-06	1e-08	336.65112464	338.63026448	336.57582973	-0.00102991	-0.00362942	-0.03016166
0.29653	1806.4754	1e-08	7.3e-07	8.4e-07	1.4e-07	0.0	5.92e-06	3.21e-06	1e-08	333.48354308	335.33845183	333.41422658	-0.00093635	-0.00331612	-0.02766966
0.29659	1806.7369	1e-08	7.3e-07	8.4e-07	1.4e-07	0.0	5.92e-06	3.21e-06	1e-08	333.46699179	335.32120935	333.39768038	-0.00093635	-0.00331612	-0.02766966
0.29664	1806.99836	1e-08	7.3e-07	8.4e-07	1.4e-07	0.0	5.92e-06	3.21e-06	1e-08	333.45044051	335.30396688	333.38113419	-0.00093799	-0.00331255	-0.02764125
0.2967	1807.25979	1e-08	7.3e-07	8.4e-07	1.4e-07	0.0	5.92e-06	3.21e-06	1e-08	333.43385889	335.28674167	333.36460671	-0.00093809	-0.00331232	-0.02763945
0.29675	1807.52119	1e-08	7.3e-07	8.4e-07	1.4e-07	0.0	5.92e-06	3.21e-06	1e-08	333.41727535	335.26951756	333.34808041	-0.00093568	-0.00331002	-0.02762095
0.29681	1807.78256	1e-08	7.3e-07	8.4e-07	1.4e-07	0.0	5.92e-06	3.21e-06	1e-08	333.40073357	335.25230458	333.33156386	-0.00093416	-0.00330856	-0.02760928
0.29686	1808.04389	1e-08	7.3e-07	8.4e-07	1.4e-07	0.0	5.92e-06	3.21e-06	1e-08	333.38421814	335.23509862	333.31505344	-0.00093466	-0.00330748	-0.02760066
0.29692	1808.3052	1e-08	7.3e-07	8.4e-07	1.4e-07	0.0	5.92e-06	3.21e-06	1e-08	333.36769348	335.21789789	333.2985487	-0.00093591	-0.00330477	-0.02757913
0.29697	1808.56647	1e-08	7.3e-07	8.4e-07	1.4e-07	0.0	5.92e-06	3.21e-06	1e-08	333.35114574	335.20071026	333.28205815	-0.00093591	-0.00330477	-0.02757913
0.29703	1808.82771	1e-08	7.3e-07	8.4e-07	1.4e-07	0.0	5.92e-06	3.21e-06	1e-08	333.334598	335.18352263	333.2655676	-0.00093214	-0.00330117	-0.02755027
0.29708	1809.08892	1e-08	7.3e-07	8.4e-07	1.4e-07	0.0	5.92e-06	3.21e-06	1e-08	333.31811551	335.16635236	333.24909223	-0.00093198	-0.00330102	-0.02754902
0.29714	1809.3501	1e-08	7.3e-07	8.4e-07	1.4e-07	0.0	5.92e-06	3.21e-06	1e-08	333.30163587	335.14918284	333.23261753	-0.00093308	-0.00329863	-0.02753004
0.29719	1809.61124	1e-08	7.3e-07	8.4e-07	1.4e-07	0.0	5.92e-06	3.21e-06	1e-08	333.2851358	335.13202486	333.21615533	-0.00093373	-0.00329723	-0.02751893
0.29725	1809.87236	1e-08	7.3e-07	8.4e-07	1.4e-07	0.0	5.92e-06	3.21e-06	1e-08	333.26862378	335.11487363	333.19970044	-0.00093254	-0.0032961	-0.02750982
0.2973	1810.13344	1e-08	7.3e-07	8.4e-07	1.4e-07	0.0	5.92e-06	3.21e-06	1e-08	333.25213242	335.09772789	333.18325036	-0.0009298	-0.00329349	-0.02748889
0.29736	1810.39449	1e-08	7.3e-07	8.4e-07	1.4e-07	0.0	5.92e-06	3.21e-06	1e-08	333.23568848	335.08059474	333.16681128	-0.0009298	-0.00329349	-0.02748889
0.29741	1810.65551	1e-08	7.3e-07	8.4e-07	1.4e-07	0.0	5.92e-06	3.21e-06	1e-08	333.21924454	335.06346159	333.15037221	-0.00093152	-0.00328981	-0.02745959
0.29747	1810.91649	1e-08	7.3e-07	8.4e-07	1.4e-07	0.0	5.92e-06	3.21e-06	1e-08	333.20276896	335.04634625	333.13395244	-0.00093156	-0.00328971	-0.02745887
0.30753	1858.13863	1e-08	7.3e-07	8.4e-07	1.4e-07	0.0	5.92e-06	3.21e-06	1e-08	330.31653913	332.04115122	330.25319367	-0.00084696	-0.00300635	-0.02518631
0.30758	1858.39372	1e-08	7.3e-07	8.4e-07	1.4e-07	0.0	5.92e-06	3.21e-06	1e-08	330.30146346	332.02541377	330.23812014	-0.00084696	-0.00300635	-0.02518631
0.30764	1858.64877	1e-08	7.3e-07	8.4e-07	1.4e-07	0.0	5.92e-06	3.21e-06	1e-08	330.2863878	332.00967633	330.2230466	-0.00084823	-0.003004	-0.02516754
0.30769	1858.90378	1e-08	7.3e-07	8.4e-07	1.4e-07	0.0	5.92e-06	3.21e-06	1e-08	330.27128877	331.99395034	330.20798557	-0.00084882	-0.0030029	-0.02515875
0.30775	1859.15877	1e-08	7.3e-07	8.4e-07	1.4e-07	0.0	5.92e-06	3.21e-06	1e-08	330.25617881	331.97822973	330.19293039	-0.00084748	-0.00300171	-0.02514909
0.3078	1859.41372	1e-08	7.3e-07	8.4e-07	1.4e-07	0.0	5.92e-06	3.21e-06	1e-08	330.24109237	331.96251495	330.17788024	-0.00084499	-0.0029995	-0.02513123
0.30786	1859.66864	1e-08	7.3e-07	8.4e-07	1.4e-07	0.0	5.92e-06	3.21e-06	1e-08	330.22604946	331.94681097	330.16283939	-0.00084503	-0.00299943	-0.02513066
0.30791	1859.92353	1e-08	7.3e-07	8.4e-07	1.4e-07	0.0	5.92e-06	3.21e-06	1e-08	330.21100584	331.93110733	330.14779893	-0.00084686	-0.00299607	-0.02510373
0.30797	1860.17839	1e-08	7.3e-07	8.4e-07	1.4e-07	0.0	5.92e-06	3.21e-06	1e-08	330.19592858	331.91542014	330.1327764	-0.00084686	-0.00299607	-0.02510373
0.30802	1860.43321	1e-08	7.3e-07	8.4e-07	1.4e-07	0.0	5.92e-06	3.21e-06	1e-08	330.18085133	331.89973296	330.11775388	-0.00084421	-0.00299373	-0.02508477
0.30808	1860.688	1e-08	7.3e-07	8.4e-07	1.4e-07	0.0	5.92e-06	3.21e-06	1e-08	330.16582037	331.88405723	330.10274123	-0.00084303	-0.00299268	-0.02507627
0.30813	1860.94276	1e-08	7.3e-07	8.4e-07	1.4e-07	0.0	5.92e-06	3.21e-06	1e-08	330.15081014	331.86838663	330.08773301	-0.0008437	-0.00299144	-0.02506638
0.30819	1861.19748	1e-08	7.3e-07	8.4e-07	1.4e-07	0.0	5.92e-06	3.21e-06	1e-08	330.13578752	331.85272208	330.07273137	-0.00084489	-0.00298925	-0.02504883
0.30824	1861.45218	1e-08	7.3e-07	8.4e-07	1.4e-07	0.0	5.92e-06	3.21e-06	1e-08	330.12074291	331.83706825	330.05774143	-0.00084478	-0.00298915	-0.025048
0.3083	1861.70684	1e-08	7.3e-07	8.4e-07	1.4e-07	0.0	5.92e-06	3.21e-06	1e-08	330.10570033	331.82141492	330.04275193	-0.00084107	-0.00298587	-0.02502143
0.30835	1861.96147	1e-08	7.3e-07	8.4e-07	1.4e-07	0.0	5.92e-06	3.21e-06	1e-08	330.09072271	331.80577764	330.02777626	-0.00084107	-0.00298587	-0.02502143
0.30841	1862.21606	1e-08	7.3e-07	8.4e-07	1.4e-07	0.0	5.92e-06	3.21e-06	1e-08	330.0757451	331.79014037	330.01280058	-0.00084237	-0.00298347	-0.02500226
0.30846	1862.47063	1e-08	7.3e-07	8.4e-07	1.4e-07	0.0	5.92e-06	3.21e-06	1e-08	330.0607434	331.77451481	329.99783769	-0.00084293	-0.00298245	-0.02499405
0.31853	1908.5054	1e-08	7.3e-07	8.4e-07	1.4e-07	0.0	5.92e-06	3.21e-06	1e-08	327.43130239	329.03167111	327.37338934	-0.00076833	-0.00272755	-0.02293445
0.31858	1908.75393	1e-08	7.3e-07	8.4e-07	1.4e-07	0.0	5.92e-06	3.21e-06	1e-08	327.41753974	329.01730461	327.35965438	-0.00076635	-0.00272591	-0.02292107
0.31864	1909.00243	1e-08	7.3e-07	8.4e-07	1.4e-07	0.0	5.92e-06	3.21e-06	1e-08	327.40381202	329.00294622	327.34592631	-0.00076661	-0.00272549	-0.02291769
0.31869	1909.25089	1e-08	7.3e-07	8.4e-07	1.4e-07	0.0	5.92e-06	3.21e-06	1e-08	327.39007951	328.9885899	327.33220052	-0.00076829	-0.00272279	-0.02289593
0.31875	1909.49932	1e-08	7.3e-07	8.4e-07	1.4e-07	0.0	5.92e-06	3.21e-06	1e-08	327.37631608	328.97424694	327.31848939	-0.00076829	-0.00272279	-0.02289593
0.3188	1909.74771	1e-08	7.3e-07	8.4e-07	1.4e-07	0.0	5.92e-06	3.21e-06	1e-08	327.36255265	328.95990398	327.30477825	-0.00076532	-0.00272033	-0.02287584
0.31886	1909.99607	1e-08	7.3e-07	8.4e-07	1.4e-07	0.0	5.92e-06	3.21e-06	1e-08	327.34884173	328.9455732	327.29107747	-0.00076458	-0.00271971	-0.02287082
0.31891	1910.2444	1e-08	7.3e-07	8.4e-07	1.4e-07	0.0	5.92e-06	3.21e-06	1e-08	327.33514393	328.93124547	327.27737928	-0.00076548	-0.00271826	-0.02285913
0.31897	1910.4927	1e-08	7.3e-07	8.4e-07	1.4e-07	0.0	5.92e-06	3.21e-06	1e-08	327.32142947	328.91692492	327.26368896	-0.00076652	-0.0027166	-0.02284573
0.31902	1910.74096	1e-08	7.3e-07	8.4e-07	1.4e-07	0.0	5.92e-06	3.21e-06	1e-08	327.30769594	328.90261258	327.25000766	-0.00076603	-0.00271619	-0.02284243
0.31908	1910.98919	1e-08	7.3e-07	8.4e-07	1.4e-07	0.0	5.92e-06	3.21e-06	1e-08	327.29397106	328.88830226	327.23632807	-0.0007628	-0.00271353	-0.02282068
0.31913	1911.23738	1e-08	7.3e-07	8.4e-07	1.4e-07	0.0	5.92e-06	3.21e-06	1e-08	327.28030311	328.87400512	327.22265967	-0.0007628	-0.00271353	-0.02282068
0.31919	1911.48555	1e-08	7.3e-07	8.4e-07	1.4e-07	0.0	5.92e-06	3.21e-06	1e-08	327.26663517	328.85970798	327.20899128	-0.00076435	-0.00271105	-0.02280071
0.31924	1911.73368	1e-08	7.3e-07	8.4e-07	1.4e-07	0.0	5.92e-06	3.21e-06	1e-08	327.2529387	328.84542311	327.19533635	-0.00076474	-0.00271042	-0.02279565
0.3193	1911.98177	1e-08	7.3e-07	8.4e-07	1.4e-07	0.0	5.92e-06	3.21e-06	1e-08	327.23923499	328.83114134	327.18168482	-0.00076302	-0.002709	-0.02278406
0.31935	1912.22984	1e-08	7.3e-07	8.4e-07	1.4e-07	0.0	5.92e-06	3.21e-06	1e-08	327.22556167	328.8168666	327.16803927	-0.00076103	-0.00270736	-0.02277065
0.31941	1912.47787	1e-08	7.3e-07	8.4e-07	1.4e-07	0.0	5.92e-06	3.21e-06	1e-08	327.21192352	328.8026	327.15440062	-0.00076128	-0.00270696	-0.02276742
0.31946	1912.72586	1e-08	7.3e-07	8.4e-07	1.4e-07	0.0	5.92e-06	3.21e-06	1e-08	327.19828075	328.78833538	327.14076414	-0.00076298	-0.00270426	-0.02274567
0.32953	1957.54625	1e-08	7.3e-07	8.4e-07	1.4e-07	0.0	5.92e-06	3.21e-06	1e-08	324.80312397	326.28553424	324.7501593	-0.00069717	-0.00247461	-0.02087732
0.32958	1957.78807	1e-08	7.3e-07	8.4e-07	1.4e-07	0.0	5.92e-06	3.21e-06	1e-08	324.79056365	326.27242546	324.73764887	-0.00069524	-0.00247311	-0.02086497
0.32964	1958.02986	1e-08	7.3e-07	8.4e-07	1.4e-07	0.0	5.92e-06	3.21e-06	1e-08	324.77803777	326.25932421	324.72514474	-0.00069358	-0.00247182	-0.02085437
0.32969	1958.27161	1e-08	7.3e-07	8.4e-07	1.4e-07	0.0	5.92e-06	3.21e-06	1e-08	324.76554145	326.24622941	324.712646	-0.00069397	-0.00247125	-0.0208498
0.32975	1958.51333	1e-08	7.3e-07	8.4e-07	1.4e-07	0.0	5.92e-06	3.21e-06	1e-08	324.75303785	326.23313742	324.70015038	-0.00069556	-0.00246899	-0.02083143
0.3298	1958.75502	1e-08	7.3e-07	8.4e-07	1.4e-07	0.0	5.92e-06	3.21e-06	1e-08	324.7405049	326.22005677	324.68766727	-0.00069556	-0.00246899	-0.02083143
0.32986	1958.99667	1e-08	7.3e-07	8.4e-07	1.4e-07	0.0	5.92e-06	3.21e-06	1e-08	324.72797196	326.20697612	324.67518415	-0.00069247	-0.00246659	-0.02081173
0.32991	1959.23829	1e-08	7.3e-07	8.4e-07	1.4e-07	0.0	5.92e-06	3.21e-06	1e-08	324.71549401	326.19390745	324.66271107	-0.00069197	-0.0024662	-0.02080852
0.32997	1959.47987	1e-08	7.3e-07	8.4e-07	1.4e-07	0.0	5.92e-06	3.21e-06	1e-08	324.70302503	326.18084074	324.65023963	-0.00069301	-0.00246473	-0.0207966
0.33002	1959.72142	1e-08	7.3e-07	8.4e-07	1.4e-07	0.0	5.92e-06	3.21e-06	1e-08	324.69053697	326.16778138	324.63777631	-0.00069396	-0.00246338	-0.02078563
0.33008	1959.96293	1e-08	7.3e-07	8.4e-07	1.4e-07	0.0	5.92e-06	3.21e-06	1e-08	324.67803134	326.15472879	324.62532045	-0.00069331	-0.00246287	-0.02078148
0.33013	1960.20441	1e-08	7.3e-07	8.4e-07	1.4e-07	0.0	5.92e-06	3.21e-06	1e-08	324.66553731	326.14167872	324.61286671	-0.00069037	-0.00246059	-0.02076277
0.33019	1960.44586	1e-08	7.3e-07	8.4e-07	1.4e-07	0.0	5.92e-06	3.21e-06	1e-08	324.6530956	326.12864005	324.6004225	-0.00069037	-0.00246059	-0.02076277
0.33024	1960.68728	1e-08	7.3e-07	8.4e-07	1.4e-07	0.0	5.92e-06	3.21e-06	1e-08	324.64065389	326.11560137	324.58797829	-0.00069204	-0.00245822	-0.02074354
0.3303	1960.92866	1e-08	7.3e-07	8.4e-07	1.4e-07	0.0	5.92e-06	3.21e-06	1e-08	324.62818132	326.10257456	324.57554718	-0.00069236	-0.00245778	-0.02073993
0.33035	1961.17	1e-08	7.3e-07	8.4e-07	1.4e-07	0.0	5.92e-06	3.21e-06	1e-08	324.61570295	326.08954997	324.56311853	-0.00069055	-0.00245638	-0.02072847
0.33041	1961.41131	1e-08	7.3e-07	8.4e-07	1.4e-07	0.0	5.92e-06	3.21e-06	1e-08	324.60325669	326.07653237	324.55069572	-0.00068877	-0.002455	-0.02071712
0.33046	1961.65259	1e-08	7.3e-07	8.4e-07	1.4e-07	0.0	5.92e-06	3.21e-06	1e-08	324.59084221	326.06352167	324.53827869	-0.00068909	-0.00245454	-0.0207134
0.34053	2005.22973	1e-08	7.3e-07	8.4e-07	1.4e-07	0.0	5.92e-06	3.21e-06	1e-08	322.4093859	323.78026239	322.36095253	-0.0006302	-0.00224533	-0.01900066
0.34058	2005.46468	1e-08	7.3e-07	8.4e-07	1.4e-07	0.0	5.92e-06	3.21e-06	1e-08	322.39797221	323.76830557	322.34955879	-0.00063127	-0.00224395	-0.01898946
0.34064	2005.6996	1e-08	7.3e-07	8.4e-07	1.4e-07	0.0	5.92e-06	3.21e-06	1e-08	322.38653871	323.75635569	322.33817274	-0.00063085	-0.00224365	-0.01898692
0.34069	2005.93448	1e-08	7.3e-07	8.4e-07	1.4e-07	0.0	5.92e-06	3.21e-06	1e-08	322.37511274	323.74440735	322.32678798	-0.0006278	-0.00224142	-0.01896851
0.34075	2006.16933	1e-08	7.3e-07	8.4e-07	1.4e-07	0.0	5.92e-06	3.21e-06	1e-08	322.36374139	323.73247027	322.31541249	-0.0006278	-0.00224142	-0.01896851
0.3408	2006.40414	1e-08	7.3e-07	8.4e-07	1.4e-07	0.0	5.92e-06	3.21e-06	1e-08	322.35237005	323.72053318	322.304037	-0.00062936	-0.00223943	-0.01895227
0.34086	2006.63892	1e-08	7.3e-07	8.4e-07	1.4e-07	0.0	5.92e-06	3.21e-06	1e-08	322.34096989	323.70860615	322.29267269	-0.00062982	-0.00223885	-0.01894758
0.34091	2006.87366	1e-08	7.3e-07	8.4e-07	1.4e-07	0.0	5.92e-06	3.21e-06	1e-08	322.3295614	323.69668202	322.2813116	-0.00062832	-0.00223776	-0.01893858
0.34097	2007.10837	1e-08	7.3e-07	8.4e-07	1.4e-07	0.0	5.92e-06	3.21e-06	1e-08	322.31817965	323.6847634	322.26995505	-0.00062635	-0.00223632	-0.01892668
0.34102	2007.34304	1e-08	7.3e-07	8.4e-07	1.4e-07	0.0	5.92e-06	3.21e-06	1e-08	322.30683328	323.67285204	322.2586045	-0.00062652	-0.00223611	-0.0189249
0.34108	2007.57768	1e-08	7.3e-07	8.4e-07	1.4e-07	0.0	5.92e-06	3.21e-06	1e-08	322.29548376	323.66094179	322.24725517	-0.00062836	-0.00223376	-0.01890579
0.34113	2007.81228	1e-08	7.3e-07	8.4e-07	1.4e-07	0.0	5.92e-06	3.21e-06	1e-08	322.28410023	323.64904338	322.23591899	-0.00062836	-0.00223376	-0.01890579
0.34119	2008.04685	1e-08	7.3e-07	8.4e-07	1.4e-07	0.0	5.92e-06	3.21e-06	1e-08	322.27271671	323.63714496	322.22458281	-0.0006258	-0.0022319	-0.01889036
0.34124	2008.28138	1e-08	7.3e-07	8.4e-07	1.4e-07	0.0	5.92e-06	3.21e-06	1e-08	322.26137908	323.62525597	322.2132544	-0.0006249	-0.00223124	-0.01888493
0.3413	2008.51588	1e-08	7.3e-07	8.4e-07	1.4e-07	0.0	5.92e-06	3.21e-06	1e-08	322.25005763	323.6133703	322.20192873	-0.00062569	-0.00223023	-0.01887672
0.34135	2008.75035	1e-08	7.3e-07	8.4e-07	1.4e-07	0.0	5.92e-06	3.21e-06	1e-08	322.23872154	323.60148972	322.19060871	-0.00062691	-0.00222868	-0.01886408
0.34141	2008.98478	1e-08	7.3e-07	8.4e-07	1.4e-07	0.0	5.92e-06	3.21e-06	1e-08	322.22736293	323.58961696	322.17929739	-0.00062675	-0.00222856	-0.01886308
0.34146	2009.21917	1e-08	7.3e-07	8.4e-07	1.4e-07	0.0	5.92e-06	3.21e-06	1e-08	322.2160073	323.57774481	322.16798657	-0.00062345	-0.00222617	-0.01884327
0.35152	2051.52215	1e-08	7.3e-07	8.4e-07	1.4e-07	0.0	5.92e-06	3.21e-06	1e-08	320.22939454	321.49521841	320.18514754	-0.00057021	-0.00203742	-0.01728914
0.35158	2051.75005	1e-08	7.3e-07	8.4e-07	1.4e-07	0.0	5.92e-06	3.21e-06	1e-08	320.21901735	321.4843162	320.17477384	-0.00056962	-0.00203701	-0.01728573
0.35163	2051.97793	1e-08	7.3e-07	8.4e-07	1.4e-07	0.0	5.92e-06	3.21e-06	1e-08	320.20865088	321.47341608	320.16440183	-0.00057057	-0.00203591	-0.01727674
0.35169	2052.20576	1e-08	7.3e-07	8.4e-07	1.4e-07	0.0	5.92e-06	3.21e-06	1e-08	320.1982669	321.46252155	320.15403607	-0.00057164	-0.00203467	-0.01726658
0.35174	2052.43356	1e-08	7.3e-07	8.4e-07	1.4e-07	0.0	5.92e-06	3.21e-06	1e-08	320.18786313	321.45163334	320.14367737	-0.00057125	-0.0020344	-0.01726435
0.3518	2052.66133	1e-08	7.3e-07	8.4e-07	1.4e-07	0.0	5.92e-06	3.21e-06	1e-08	320.17746639	321.4407465	320.13331978	-0.0005683	-0.00203237	-0.01724747
0.35185	2052.88906	1e-08	7.3e-07	8.4e-07	1.4e-07	0.0	5.92e-06	3.21e-06	1e-08	320.16712277	321.42987001	320.1229706	-0.0005683	-0.00203237	-0.01724747
0.35191	2053.11675	1e-08	7.3e-07	8.4e-07	1.4e-07	0.0	5.92e-06	3.21e-06	1e-08	320.15677916	321.41899351	320.11262143	-0.00056984	-0.00203059	-0.01723287
0.35196	2053.34441	1e-08	7.3e-07	8.4e-07	1.4e-07	0.0	5.92e-06	3.21e-06	1e-08	320.14640706	321.4081261	320.1022824	-0.00057032	-0.00203004	-0.01722836
0.35202	2053.57203	1e-08	7.3e-07	8.4e-07	1.4e-07	0.0	5.92e-06	3.21e-06	1e-08	320.13602615	321.39726148	320.0919465	-0.00056895	-0.0020291	-0.01722052
0.35207	2053.79961	1e-08	7.3e-07	8.4e-07	1.4e-07	0.0	5.92e-06	3.21e-06	1e-08	320.12566996	321.38640168	320.08161451	-0.00056699	-0.00202775	-0.01720928
0.35213	2054.02716	1e-08	7.3e-07	8.4e-07	1.4e-07	0.0	5.92e-06	3.21e-06	1e-08	320.11534916	321.37554876	320.07128812	-0.00056711	-0.00202761	-0.01720817
0.35218	2054.25468	1e-08	7.3e-07	8.4e-07	1.4e-07	0.0	5.92e-06	3.21e-06	1e-08	320.10502619	321.36469653	320.0609625	-0.00056901	-0.00202542	-0.01719022
0.35224	2054.48216	1e-08	7.3e-07	8.4e-07	1.4e-07	0.0	5.92e-06	3.21e-06	1e-08	320.0946681	321.35385547	320.05064936	-0.00056901	-0.00202542	-0.01719022
0.35229	2054.7096	1e-08	7.3e-07	8.4e-07	1.4e-07	0.0	5.92e-06	3.21e-06	1e-08	320.08431	321.34301441	320.04033622	-0.00056666	-0.00202381	-0.01717679
0.35235	2054.93701	1e-08	7.3e-07	8.4e-07	1.4e-07	0.0	5.92e-06	3.21e-06	1e-08	320.07399426	321.33218158	320.03002977	-0.00056568	-0.00202313	-0.01717118
0.3524	2055.16438	1e-08	7.3e-07	8.4e-07	1.4e-07	0.0	5.92e-06	3.21e-06	1e-08	320.06369623	321.32135219	320.01972612	-0.00056639	-0.00202231	-0.01716448
0.35246	2055.39172	1e-08	7.3e-07	8.4e-07	1.4e-07	0.0	5.92e-06	3.21e-06	1e-08	320.05338506	321.31052696	320.00942712	-0.0005677	-0.00202081	-0.01715216
0.36252	2096.38729	1e-08	7.3e-07	8.4e-07	1.4e-07	0.0	5.92e-06	3.21e-06	1e-08	318.24439762	319.41146606	318.20389138	-0.00051784	-0.00184993	-0.01573775
0.36258	2096.60797	1e-08	7.3e-07	8.4e-07	1.4e-07	0.0	5.92e-06	3.21e-06	1e-08	318.23493231	319.40152327	318.19444438	-0.00051883	-0.00184888	-0.01572909
0.36263	2096.8286	1e-08	7.3e-07	8.4e-07	1.4e-07	0.0	5.92e-06	3.21e-06	1e-08	318.22544864	319.39158589	318.18500346	-0.00051837	-0.00184858	-0.01572657
0.36269	2097.04921	1e-08	7.3e-07	8.4e-07	1.4e-07	0.0	5.92e-06	3.21e-06	1e-08	318.21597333	319.38165006	318.17556378	-0.00051563	-0.00184679	-0.0157116
0.36274	2097.26977	1e-08	7.3e-07	8.4e-07	1.4e-07	0.0	5.92e-06	3.21e-06	1e-08	318.20654769	319.37172343	318.16613147	-0.00051563	-0.00184679	-0.0157116
0.3628	2097.4903	1e-08	7.3e-07	8.4e-07	1.4e-07	0.0	5.92e-06	3.21e-06	1e-08	318.19712204	319.3617968	318.15669917	-0.0005172	-0.00184513	-0.01569792
0.36285	2097.71079	1e-08	7.3e-07	8.4e-07	1.4e-07	0.0	5.92e-06	3.21e-06	1e-08	318.18766737	319.35187871	318.14727647	-0.00051764	-0.00184467	-0.01569412
0.36291	2097.93125	1e-08	7.3e-07	8.4e-07	1.4e-07	0.0	5.92e-06	3.21e-06	1e-08	318.17820463	319.34196299	318.13785643	-0.00051629	-0.00184379	-0.01568677
0.36296	2098.15167	1e-08	7.3e-07	8.4e-07	1.4e-07	0.0	5.92e-06	3.21e-06	1e-08	318.16876634	319.33205179	318.12844001	-0.00051444	-0.00184258	-0.01567668
0.36302	2098.37205	1e-08	7.3e-07	8.4e-07	1.4e-07	0.0	5.92e-06	3.21e-06	1e-08	318.15936158	319.32214679	318.11902857	-0.00051456	-0.00184245	-0.01567563
0.36307	2098.59239	1e-08	7.3e-07	8.4e-07	1.4e-07	0.0	5.92e-06	3.21e-06	1e-08	318.14995459	319.31224245	318.10961786	-0.00051644	-0.00184046	-0.01565924
0.36313	2098.8127	1e-08	7.3e-07	8.4e-07	1.4e-07	0.0	5.92e-06	3.21e-06	1e-08	318.14051275	319.30234835	318.10021866	-0.00051644	-0.00184046	-0.01565924
0.36318	2099.03297	1e-08	7.3e-07	8.4e-07	1.4e-07	0.0	5.92e-06	3.21e-06	1e-08	318.13107091	319.29245424	318.09081946	-0.00051421	-0.00183901	-0.01564707
0.36324	2099.25321	1e-08	7.3e-07	8.4e-07	1.4e-07	0.0	5.92e-06	3.21e-06	1e-08	318.12166953	319.28256761	318.08142624	-0.00051325	-0.00183838	-0.01564182
0.36329	2099.47341	1e-08	7.3e-07	8.4e-07	1.4e-07	0.0	5.92e-06	3.21e-06	1e-08	318.11228561	319.27268421	318.07203562	-0.00051392	-0.00183767	-0.01563596
0.36335	2099.69357	1e-08	7.3e-07	8.4e-07	1.4e-07	0.0	5.92e-06	3.21e-06	1e-08	318.10288919	319.26280448	318.06264911	-0.00051525	-0.00183627	-0.01562442
0.3634	2099.91369	1e-08	7.3e-07	8.4e-07	1.4e-07	0.0	5.92e-06	3.21e-06	1e-08	318.0934682	319.25293194	318.0532707	-0.00051525	-0.00183627	-0.01562442
0.36346	2100.13378	1e-08	7.3e-07	8.4e-07	1.4e-07	0.0	5.92e-06	3.21e-06	1e-08	318.08404721	319.2430594	318.04389229	-0.00051214	-0.00183424	-0.01560748
0.37352	2139.78607	1e-08	7.3e-07	8.4e-07	1.4e-07	0.0	5.92e-06	3.21e-06	1e-08	316.43700968	317.51163105	316.39996296	-0.00047086	-0.00167974	-0.01432274
0.37358	2139.99931	1e-08	7.3e-07	8.4e-07	1.4e-07	0.0	5.92e-06	3.21e-06	1e-08	316.42836865	317.50256628	316.39136233	-0.0004696	-0.00167896	-0.01431615
0.37363	2140.21251	1e-08	7.3e-07	8.4e-07	1.4e-07	0.0	5.92e-06	3.21e-06	1e-08	316.41975056	317.49350558	316.38276492	-0.00046781	-0.00167784	-0.01430675
0.37369	2140.42567	1e-08	7.3e-07	8.4e-07	1.4e-07	0.0	5.92e-06	3.21e-06	1e-08	316.41116518	317.48445067	316.37417209	-0.00046789	-0.00167776	-0.01430609
0.37374	2140.6388	1e-08	7.3e-07	8.4e-07	1.4e-07	0.0	5.92e-06	3.21e-06	1e-08	316.40257829	317.47539618	316.36557973	-0.00046977	-0.0016759	-0.01429076
0.3738	2140.85189	1e-08	7.3e-07	8.4e-07	1.4e-07	0.0	5.92e-06	3.21e-06	1e-08	316.39395644	317.46635128	316.35699822	-0.00046977	-0.0016759	-0.01429076
0.37385	2141.06494	1e-08	7.3e-07	8.4e-07	1.4e-07	0.0	5.92e-06	3.21e-06	1e-08	316.38533458	317.45730639	316.34841671	-0.00046773	-0.00167463	-0.01428006
0.37391	2141.27795	1e-08	7.3e-07	8.4e-07	1.4e-07	0.0	5.92e-06	3.21e-06	1e-08	316.37675	317.4482681	316.33984042	-0.00046672	-0.001674	-0.0142748
0.37396	2141.49093	1e-08	7.3e-07	8.4e-07	1.4e-07	0.0	5.92e-06	3.21e-06	1e-08	316.36818373	317.43923305	316.33126669	-0.00046731	-0.00167343	-0.01427003
0.37402	2141.70387	1e-08	7.3e-07	8.4e-07	1.4e-07	0.0	5.92e-06	3.21e-06	1e-08	316.35960656	317.43020099	316.32269634	-0.00046869	-0.00167207	-0.01425885
0.37407	2141.91677	1e-08	7.3e-07	8.4e-07	1.4e-07	0.0	5.92e-06	3.21e-06	1e-08	316.35100383	317.42117593	316.31413391	-0.00046869	-0.00167207	-0.01425885
0.37413	2142.12963	1e-08	7.3e-07	8.4e-07	1.4e-07	0.0	5.92e-06	3.21e-06	1e-08	316.34240111	317.41215087	316.30557147	-0.00046586	-0.00167031	-0.01424407
0.37418	2142.34246	1e-08	7.3e-07	8.4e-07	1.4e-07	0.0	5.92e-06	3.21e-06	1e-08	316.33384993	317.40313493	316.29701624	-0.00046564	-0.00167018	-0.01424292
0.37424	2142.55524	1e-08	7.3e-07	8.4e-07	1.4e-07	0.0	5.92e-06	3.21e-06	1e-08	316.32530274	317.39411969	316.28846157	-0.00046674	-0.00166911	-0.01423406
0.37429	2142.76799	1e-08	7.3e-07	8.4e-07	1.4e-07	0.0	5.92e-06	3.21e-06	1e-08	316.31673526	317.38511001	316.27991318	-0.00046761	-0.00166825	-0.014227
0.37435	2142.9807	1e-08	7.3e-07	8.4e-07	1.4e-07	0.0	5.92e-06	3.21e-06	1e-08	316.30815163	317.37610475	316.27136978	-0.00046704	-0.0016679	-0.01422406
0.3744	2143.19338	1e-08	7.3e-07	8.4e-07	1.4e-07	0.0	5.92e-06	3.21e-06	1e-08	316.29957829	317.3671013	316.26282782	-0.00046456	-0.00166636	-0.01421111
0.37446	2143.40601	1e-08	7.3e-07	8.4e-07	1.4e-07	0.0	5.92e-06	3.21e-06	1e-08	316.29105013	317.35810584	316.25429217	-0.00046456	-0.00166636	-0.01421111
0.38452	2181.67609	1e-08	7.3e-07	8.4e-07	1.4e-07	0.0	5.92e-06	3.21e-06	1e-08	314.7915197	315.77978882	314.75763246	-0.00042725	-0.00152569	-0.01303631
0.38458	2181.88168	1e-08	7.3e-07	8.4e-07	1.4e-07	0.0	5.92e-06	3.21e-06	1e-08	314.78365041	315.77152475	314.74980114	-0.00042489	-0.00152427	-0.01302436
0.38463	2182.08722	1e-08	7.3e-07	8.4e-07	1.4e-07	0.0	5.92e-06	3.21e-06	1e-08	314.77582437	315.76326807	314.7419756	-0.00042436	-0.00152396	-0.01302168
0.38469	2182.29273	1e-08	7.3e-07	8.4e-07	1.4e-07	0.0	5.92e-06	3.21e-06	1e-08	314.76800802	315.75501305	314.73415135	-0.00042519	-0.00152319	-0.01301531
0.38474	2182.49819	1e-08	7.3e-07	8.4e-07	1.4e-07	0.0	5.92e-06	3.21e-06	1e-08	314.76017628	315.74676202	314.72633165	-0.00042627	-0.0015222	-0.01300705
0.3848	2182.70362	1e-08	7.3e-07	8.4e-07	1.4e-07	0.0	5.92e-06	3.21e-06	1e-08	314.75232456	315.73851619	314.71851783	-0.00042611	-0.0015221	-0.01300628
0.38485	2182.90901	1e-08	7.3e-07	8.4e-07	1.4e-07	0.0	5.92e-06	3.21e-06	1e-08	314.74447566	315.73027084	314.71070439	-0.00042338	-0.00152046	-0.01299245
0.38491	2183.11436	1e-08	7.3e-07	8.4e-07	1.4e-07	0.0	5.92e-06	3.21e-06	1e-08	314.73667679	315.72203403	314.70289763	-0.00042338	-0.00152046	-0.01299245
0.38496	2183.31967	1e-08	7.3e-07	8.4e-07	1.4e-07	0.0	5.92e-06	3.21e-06	1e-08	314.72887793	315.71379723	314.69509087	-0.00042465	-0.00151929	-0.01298266
0.38502	2183.52494	1e-08	7.3e-07	8.4e-07	1.4e-07	0.0	5.92e-06	3.21e-06	1e-08	314.72105536	315.70556658	314.68729109	-0.00042528	-0.00151871	-0.01297786
0.38507	2183.73018	1e-08	7.3e-07	8.4e-07	1.4e-07	0.0	5.92e-06	3.21e-06	1e-08	314.71322116	315.69733895	314.67949475	-0.00042445	-0.00151821	-0.01297365
0.38513	2183.93537	1e-08	7.3e-07	8.4e-07	1.4e-07	0.0	5.92e-06	3.21e-06	1e-08	314.70540223	315.68911392	314.67170043	-0.0004224	-0.00151698	-0.01296329
0.38518	2184.14053	1e-08	7.3e-07	8.4e-07	1.4e-07	0.0	5.92e-06	3.21e-06	1e-08	314.69762082	315.68089529	314.66391112	-0.0004224	-0.00151698	-0.01296329
0.38524	2184.34564	1e-08	7.3e-07	8.4e-07	1.4e-07	0.0	5.92e-06	3.21e-06	1e-08	314.68983941	315.67267667	314.6561218	-0.00042412	-0.00151539	-0.01295009
0.38529	2184.55072	1e-08	7.3e-07	8.4e-07	1.4e-07	0.0	5.92e-06	3.21e-06	1e-08	314.682026	315.66446634	314.64834191	-0.00042429	-0.00151523	-0.01294873
0.38535	2184.75576	1e-08	7.3e-07	8.4e-07	1.4e-07	0.0	5.92e-06	3.21e-06	1e-08	314.6742093	315.65625687	314.64056299	-0.00042279	-0.00151432	-0.01294111
0.3854	2184.96076	1e-08	7.3e-07	8.4e-07	1.4e-07	0.0	5.92e-06	3.21e-06	1e-08	314.66642023	315.64805211	314.63278775	-0.00042142	-0.0015135	-0.01293419
0.38546	2185.16572	1e-08	7.3e-07	8.4e-07	1.4e-07	0.0	5.92e-06	3.21e-06	1e-08	314.65865624	315.63985163	314.62501585	-0.00042168	-0.00151326	-0.01293214
0.39552	2222.01127	1e-08	7.3e-07	8.4e-07	1.4e-07	0.0	5.92e-06	3.21e-06	1e-08	313.28684556	314.25552648	313.25540956	-0.00038879	-0.00129673	-0.01186045
0.39558	2222.20896	1e-08	7.3e-07	8.4e-07	1.4e-07	0.0	5.92e-06	3.21e-06	1e-08	313.27966082	314.24847954	313.24822013	-0.00038874	-0.00131321	-0.01185466
0.39563	2222.4066	1e-08	7.3e-07	8.4e-07	1.4e-07	0.0	5.92e-06	3.21e-06	1e-08	313.27247696	314.2413429	313.2410464	-0.00038832	-0.00133578	-0.01184934
0.39569	2222.60421	1e-08	7.3e-07	8.4e-07	1.4e-07	0.0	5.92e-06	3.21e-06	1e-08	313.26530081	314.23408348	313.23389208	-0.00038831	-0.00127373	-0.01184354
0.39574	2222.80178	1e-08	7.3e-07	8.4e-07	1.4e-07	0.0	5.92e-06	3.21e-06	1e-08	313.2581247	314.22716116	313.226698	-0.00038798	-0.00137549	-0.01183771
0.3958	2222.9993	1e-08	7.3e-07	8.4e-07	1.4e-07	0.0	5.92e-06	3.21e-06	1e-08	313.25095461	314.21968573	313.21957971	-0.00038797	-0.00127373	-0.01183227
0.39585	2223.19679	1e-08	7.3e-07	8.4e-07	1.4e-07	0.0	5.92e-06	3.21e-06	1e-08	313.24378458	314.21276319	313.21239336	-0.00038757	-0.00129237	-0.01182651
0.39591	2223.39424	1e-08	7.3e-07	8.4e-07	1.4e-07	0.0	5.92e-06	3.21e-06	1e-08	313.23662172	314.20573926	313.20522397	-0.0003876	-0.00135662	-0.01182089
0.39596	2223.59164	1e-08	7.3e-07	8.4e-07	1.4e-07	0.0	5.92e-06	3.21e-06	1e-08	313.22945816	314.19836602	313.19810398	-0.00038716	-0.00133535	-0.01181565
0.39602	2223.78901	1e-08	7.3e-07	8.4e-07	1.4e-07	0.0	5.92e-06	3.21e-06	1e-08	313.22230276	314.19110825	313.19097234	-0.0003871	-0.00129385	-0.01181016
0.39607	2223.98633	1e-08	7.3e-07	8.4e-07	1.4e-07	0.0	5.92e-06	3.21e-06	1e-08	313.21514829	314.18407597	313.1838152	-0.00038699	-0.00131858	-0.01180426
0.39613	2224.18362	1e-08	7.3e-07	8.4e-07	1.4e-07	0.0	5.92e-06	3.21e-06	1e-08	313.20799581	314.17690916	313.17667964	-0.00038679	-0.00126871	-0.01179858
0.39618	2224.38086	1e-08	7.3e-07	8.4e-07	1.4e-07	0.0	5.92e-06	3.21e-06	1e-08	313.20084683	314.1700133	313.16951271	-0.00038647	-0.00137421	-0.0117928
0.39624	2224.57807	1e-08	7.3e-07	8.4e-07	1.4e-07	0.0	5.92e-06	3.21e-06	1e-08	313.19370362	314.1625439	313.16242418	-0.00038643	-0.00127263	-0.0117874
0.39629	2224.77523	1e-08	7.3e-07	8.4e-07	1.4e-07	0.0	5.92e-06	3.21e-06	1e-08	313.18656113	314.15562653	313.15526766	-0.000386	-0.00129944	-0.01178165
0.39635	2224.97236	1e-08	7.3e-07	8.4e-07	1.4e-07	0.0	5.92e-06	3.21e-06	1e-08	313.17942641	314.14856329	313.14813386	-0.00038601	-0.00134813	-0.01177606
0.3964	2225.16944	1e-08	7.3e-07	8.4e-07	1.4e-07	0.0	5.92e-06	3.21e-06	1e-08	313.17229142	314.14123528	313.14103841	-0.00038579	-0.00133492	-0.01177083
0.39646	2225.36649	1e-08	7.3e-07	8.4e-07	1.4e-07	0.0	5.92e-06	3.21e-06	1e-08	313.16516047	314.133979	313.13393716	-0.00038567	-0.00123299	-0.01176529
0.40652	2260.74127	1e-08	7.3e-07	8.4e-07	1.4e-07	0.0	5.92e-06	3.21e-06	1e-08	311.91535878	312.88659858	311.88617313	-0.00035262	-0.00119575	-0.01078554
0.40657	2260.93079	1e-08	7.3e-07	8.4e-07	1.4e-07	0.0	5.92e-06	3.21e-06	1e-08	311.90882269	312.88008108	311.8796463	-0.00035251	-0.00122451	-0.01078041
0.40663	2261.12028	1e-08	7.3e-07	8.4e-07	1.4e-07	0.0	5.92e-06	3.21e-06	1e-08	311.90228857	312.87340667	311.87314334	-0.00035226	-0.00115907	-0.01077531
0.40668	2261.30972	1e-08	7.3e-07	8.4e-07	1.4e-07	0.0	5.92e-06	3.21e-06	1e-08	311.89575905	312.86708892	311.86659757	-0.00035212	-0.00124781	-0.01077016
0.40674	2261.49912	1e-08	7.3e-07	8.4e-07	1.4e-07	0.0	5.92e-06	3.21e-06	1e-08	311.88923192	312.86028735	311.86011804	-0.00035197	-0.0011717	-0.01076506
0.40679	2261.68848	1e-08	7.3e-07	8.4e-07	1.4e-07	0.0	5.92e-06	3.21e-06	1e-08	311.88270751	312.85390054	311.85358823	-0.00035182	-0.00115892	-0.01075994
0.40685	2261.8778	1e-08	7.3e-07	8.4e-07	1.4e-07	0.0	5.92e-06	3.21e-06	1e-08	311.87618582	312.84758331	311.8470529	-0.00035157	-0.00126033	-0.01075482
0.4069	2262.06708	1e-08	7.3e-07	8.4e-07	1.4e-07	0.0	5.92e-06	3.21e-06	1e-08	311.86966858	312.8407132	311.84059267	-0.00035154	-0.00115887	-0.01074972
0.40696	2262.25631	1e-08	7.3e-07	8.4e-07	1.4e-07	0.0	5.92e-06	3.21e-06	1e-08	311.86315178	312.83439606	311.83406433	-0.00035112	-0.0011601	-0.01074463
0.40701	2262.44551	1e-08	7.3e-07	8.4e-07	1.4e-07	0.0	5.92e-06	3.21e-06	1e-08	311.85664278	312.82807212	311.82754016	-0.00035121	-0.00125875	-0.0107395
0.40707	2262.63466	1e-08	7.3e-07	8.4e-07	1.4e-07	0.0	5.92e-06	3.21e-06	1e-08	311.85013194	312.82121031	311.82108938	-0.00035097	-0.00115872	-0.0107344
0.40712	2262.82377	1e-08	7.3e-07	8.4e-07	1.4e-07	0.0	5.92e-06	3.21e-06	1e-08	311.84362543	312.81489372	311.81457136	-0.00035068	-0.00115849	-0.01072933
0.40718	2263.01284	1e-08	7.3e-07	8.4e-07	1.4e-07	0.0	5.92e-06	3.21e-06	1e-08	311.83712434	312.80857832	311.80805655	-0.00035061	-0.00124486	-0.0107242
0.40723	2263.20186	1e-08	7.3e-07	8.4e-07	1.4e-07	0.0	5.92e-06	3.21e-06	1e-08	311.8306244	312.80179199	311.80160634	-0.00035057	-0.00117375	-0.01071911
0.40729	2263.39085	1e-08	7.3e-07	8.4e-07	1.4e-07	0.0	5.92e-06	3.21e-06	1e-08	311.82412506	312.79539317	311.79510946	-0.00035016	-0.00115834	-0.01071403
0.40734	2263.57979	1e-08	7.3e-07	8.4e-07	1.4e-07	0.0	5.92e-06	3.21e-06	1e-08	311.81763333	312.78907832	311.78860498	-0.00035009	-0.00123755	-0.01070894
0.4074	2263.76869	1e-08	7.3e-07	8.4e-07	1.4e-07	0.0	5.92e-06	3.21e-06	1e-08	311.81114267	312.78233153	311.78216003	-0.00034991	-0.00118062	-0.01070383
0.40745	2263.95756	1e-08	7.3e-07	8.4e-07	1.4e-07	0.0	5.92e-06	3.21e-06	1e-08	311.80465525	312.77589502	311.77567834	-0.00034986	-0.00115836	-0.01069876
0.41752	2297.8103	1e-08	7.3e-07	8.4e-07	1.4e-07	0.0	5.92e-06	3.21e-06	1e-08	310.66769276	311.64092776	310.64060535	-0.00031988	-0.00105868	-0.00980757
0.41757	2297.99137	1e-08	7.3e-07	8.4e-07	1.4e-07	0.0	5.92e-06	3.21e-06	1e-08	310.66174717	311.63514167	310.63464955	-0.0003198	-0.00113715	-0.00980287
0.41763	2298.1724	1e-08	7.3e-07	8.4e-07	1.4e-07	0.0	5.92e-06	3.21e-06	1e-08	310.65580291	311.62892662	310.62875246	-0.00031959	-0.00104734	-0.00979824
0.41768	2298.35338	1e-08	7.3e-07	8.4e-07	1.4e-07	0.0	5.92e-06	3.21e-06	1e-08	310.6498625	311.62320238	310.62279504	-0.00031948	-0.00108807	-0.00979358
0.41774	2298.53432	1e-08	7.3e-07	8.4e-07	1.4e-07	0.0	5.92e-06	3.21e-06	1e-08	310.64392413	311.61725543	310.61686961	-0.00031934	-0.00110755	-0.00978891
0.41779	2298.71522	1e-08	7.3e-07	8.4e-07	1.4e-07	0.0	5.92e-06	3.21e-06	1e-08	310.6379882	311.61120194	310.61096115	-0.00031903	-0.00104711	-0.00978428
0.41785	2298.89608	1e-08	7.3e-07	8.4e-07	1.4e-07	0.0	5.92e-06	3.21e-06	1e-08	310.63205793	311.6054787	310.60501304	-0.00031904	-0.0011177	-0.00977962
0.4179	2299.07689	1e-08	7.3e-07	8.4e-07	1.4e-07	0.0	5.92e-06	3.21e-06	1e-08	310.62612736	311.59936958	310.5991181	-0.00031886	-0.00107763	-0.00977496
0.41796	2299.25766	1e-08	7.3e-07	8.4e-07	1.4e-07	0.0	5.92e-06	3.21e-06	1e-08	310.62020019	311.59347939	310.59319801	-0.00031859	-0.00107014	-0.00977032
0.41801	2299.43839	1e-08	7.3e-07	8.4e-07	1.4e-07	0.0	5.92e-06	3.21e-06	1e-08	310.61427787	311.58763007	310.58727572	-0.0003186	-0.00112443	-0.00976569
0.41807	2299.61907	1e-08	7.3e-07	8.4e-07	1.4e-07	0.0	5.92e-06	3.21e-06	1e-08	310.60835531	311.5814839	310.58139507	-0.00031839	-0.00104747	-0.00976104
0.41812	2299.79971	1e-08	7.3e-07	8.4e-07	1.4e-07	0.0	5.92e-06	3.21e-06	1e-08	310.60243664	311.57575833	310.57546318	-0.00031818	-0.00104689	-0.00975641
0.41818	2299.9803	1e-08	7.3e-07	8.4e-07	1.4e-07	0.0	5.92e-06	3.21e-06	1e-08	310.59652177	311.57003585	310.569534	-0.00031808	-0.00114788	-0.00975175
0.41823	2300.16086	1e-08	7.3e-07	8.4e-07	1.4e-07	0.0	5.92e-06	3.21e-06	1e-08	310.59060861	311.56376126	310.56367941	-0.00031794	-0.00104686	-0.00974714
0.41829	2300.34137	1e-08	7.3e-07	8.4e-07	1.4e-07	0.0	5.92e-06	3.21e-06	1e-08	310.58469797	311.5580388	310.55775659	-0.00031762	-0.00104963	-0.0097425
0.41834	2300.52183	1e-08	7.3e-07	8.4e-07	1.4e-07	0.0	5.92e-06	3.21e-06	1e-08	310.57879322	311.55230113	310.55183878	-0.00031762	-0.00112428	-0.00973787
0.4184	2300.70226	1e-08	7.3e-07	8.4e-07	1.4e-07	0.0	5.92e-06	3.21e-06	1e-08	310.57288848	311.54615532	310.54597699	-0.00031746	-0.00106718	-0.00973324
0.41845	2300.88264	1e-08	7.3e-07	8.4e-07	1.4e-07	0.0	5.92e-06	3.21e-06	1e-08	310.56698664	311.54032159	310.540078	-0.00031724	-0.00104658	-0.00972862
0.42852	2333.15631	1e-08	7.3e-07	8.4e-07	1.4e-07	0.0	5.92e-06	3.21e-06	1e-08	309.53278238	310.50776162	309.50757962	-0.00029022	-0.00097109	-0.00891792
0.42857	2333.3286	1e-08	7.3e-07	8.4e-07	1.4e-07	0.0	5.92e-06	3.21e-06	1e-08	309.52737443	310.50244108	309.50216959	-0.00029016	-0.00097112	-0.00891368
0.42863	2333.50084	1e-08	7.3e-07	8.4e-07	1.4e-07	0.0	5.92e-06	3.21e-06	1e-08	309.52196758	310.49712033	309.49676253	-0.00029003	-0.00103279	-0.00890946
0.42868	2333.67304	1e-08	7.3e-07	8.4e-07	1.4e-07	0.0	5.92e-06	3.21e-06	1e-08	309.51656298	310.49146157	309.49140195	-0.00028983	-0.00097263	-0.0089052
0.42874	2333.84519	1e-08	7.3e-07	8.4e-07	1.4e-07	0.0	5.92e-06	3.21e-06	1e-08	309.51116214	310.48613237	309.48600171	-0.00028966	-0.00098656	-0.00890097
0.42879	2334.0173	1e-08	7.3e-07	8.4e-07	1.4e-07	0.0	5.92e-06	3.21e-06	1e-08	309.5057644	310.48072682	309.48061419	-0.00028972	-0.00093473	-0.00889676
0.42885	2334.18937	1e-08	7.3e-07	8.4e-07	1.4e-07	0.0	5.92e-06	3.21e-06	1e-08	309.50036539	310.47560518	309.47519307	-0.00028969	-0.00101294	-0.00889254
0.4289	2334.36138	1e-08	7.3e-07	8.4e-07	1.4e-07	0.0	5.92e-06	3.21e-06	1e-08	309.49496703	310.47005495	309.46983016	-0.00028916	-0.00098638	-0.00888828
0.42896	2334.53336	1e-08	7.3e-07	8.4e-07	1.4e-07	0.0	5.92e-06	3.21e-06	1e-08	309.48957834	310.4646502	309.46445113	-0.00028928	-0.00098102	-0.00888408
0.42901	2334.70529	1e-08	7.3e-07	8.4e-07	1.4e-07	0.0	5.92e-06	3.21e-06	1e-08	309.4841873	310.45927471	309.45907137	-0.00028911	-0.00095504	-0.00887986
0.42907	2334.87717	1e-08	7.3e-07	8.4e-07	1.4e-07	0.0	5.92e-06	3.21e-06	1e-08	309.47879948	310.45404152	309.45367611	-0.00028868	-0.00097073	-0.00887562
0.42912	2335.04901	1e-08	7.3e-07	8.4e-07	1.4e-07	0.0	5.92e-06	3.21e-06	1e-08	309.47341957	310.44872232	309.44829463	-0.00028861	-0.00097293	-0.00887139
0.42918	2335.22081	1e-08	7.3e-07	8.4e-07	1.4e-07	0.0	5.92e-06	3.21e-06	1e-08	309.46804083	310.44339099	309.44291764	-0.00028873	-0.00102596	-0.00886719
0.42923	2335.39255	1e-08	7.3e-07	8.4e-07	1.4e-07	0.0	5.92e-06	3.21e-06	1e-08	309.46265984	310.43776902	309.43758117	-0.00028853	-0.00098068	-0.00886297
0.42929	2335.56426	1e-08	7.3e-07	8.4e-07	1.4e-07	0.0	5.92e-06	3.21e-06	1e-08	309.45728259	310.43239509	309.43221554	-0.00028828	-0.00094711	-0.00885877
0.42934	2335.73592	1e-08	7.3e-07	8.4e-07	1.4e-07	0.0	5.92e-06	3.21e-06	1e-08	309.45190993	310.42720506	309.42682899	-0.00028828	-0.0010194	-0.00885454
0.4294	2335.90753	1e-08	7.3e-07	8.4e-07	1.4e-07	0.0	5.92e-06	3.21e-06	1e-08	309.44653713	310.42161884	309.42149651	-0.00028783	-0.00097049	-0.00885032
0.42945	2336.0791	1e-08	7.3e-07	8.4e-07	1.4e-07	0.0	5.92e-06	3.21e-06	1e-08	309.44117263	310.41630056	309.41613213	-0.00028775	-0.0009704	-0.00884611
0.43952	2366.7097	1e-08	7.3e-07	8.4e-07	1.4e-07	0.0	5.92e-06	3.21e-06	1e-08	308.50045892	309.47720926	308.47697574	-0.00026351	-0.00090003	-0.00810873
0.43957	2366.87283	1e-08	7.3e-07	8.4e-07	1.4e-07	0.0	5.92e-06	3.21e-06	1e-08	308.49553742	309.47226686	308.47206839	-0.00026326	-0.00084561	-0.00810488
0.43963	2367.03592	1e-08	7.3e-07	8.4e-07	1.4e-07	0.0	5.92e-06	3.21e-06	1e-08	308.49062045	309.46762325	308.46712514	-0.00026316	-0.00090499	-0.00810102
0.43968	2367.19896	1e-08	7.3e-07	8.4e-07	1.4e-07	0.0	5.92e-06	3.21e-06	1e-08	308.4857054	309.46265355	308.46222648	-0.00026299	-0.00090397	-0.00809716
0.43974	2367.36196	1e-08	7.3e-07	8.4e-07	1.4e-07	0.0	5.92e-06	3.21e-06	1e-08	308.48079354	309.45768936	308.45732972	-0.00026287	-0.00093117	-0.00809333
0.43979	2367.52491	1e-08	7.3e-07	8.4e-07	1.4e-07	0.0	5.92e-06	3.21e-06	1e-08	308.47588386	309.45257576	308.45245479	-0.00026287	-0.0009209	-0.00808947
0.43985	2367.68781	1e-08	7.3e-07	8.4e-07	1.4e-07	0.0	5.92e-06	3.21e-06	1e-08	308.47097399	309.4475185	308.44757535	-0.00026268	-0.00085971	-0.00808563
0.4399	2367.85066	1e-08	7.3e-07	8.4e-07	1.4e-07	0.0	5.92e-06	3.21e-06	1e-08	308.46606775	309.44279724	308.44265524	-0.00026244	-0.00084643	-0.00808176
0.43996	2368.01347	1e-08	7.3e-07	8.4e-07	1.4e-07	0.0	5.92e-06	3.21e-06	1e-08	308.46116592	309.43814886	308.43772831	-0.00026238	-0.000913	-0.00807792
0.44001	2368.17623	1e-08	7.3e-07	8.4e-07	1.4e-07	0.0	5.92e-06	3.21e-06	1e-08	308.45626511	309.43313483	308.43285109	-0.0002624	-0.00091815	-0.00807408
0.44007	2368.33894	1e-08	7.3e-07	8.4e-07	1.4e-07	0.0	5.92e-06	3.21e-06	1e-08	308.45136388	309.42809244	308.42798024	-0.00026207	-0.00088108	-0.00807024
0.44012	2368.50161	1e-08	7.3e-07	8.4e-07	1.4e-07	0.0	5.92e-06	3.21e-06	1e-08	308.44646873	309.4232536	308.42308567	-0.00026195	-0.00086732	-0.0080664
0.44018	2368.66423	1e-08	7.3e-07	8.4e-07	1.4e-07	0.0	5.92e-06	3.21e-06	1e-08	308.44157584	309.41849027	308.41818401	-0.00026195	-0.00093471	-0.00806258
0.44023	2368.8268	1e-08	7.3e-07	8.4e-07	1.4e-07	0.0	5.92e-06	3.21e-06	1e-08	308.43668281	309.41335681	308.41333267	-0.00026168	-0.00087299	-0.00805873
0.44029	2368.98933	1e-08	7.3e-07	8.4e-07	1.4e-07	0.0	5.92e-06	3.21e-06	1e-08	308.43179485	309.40856227	308.40844024	-0.00026158	-0.00086333	-0.00805492
0.44034	2369.15181	1e-08	7.3e-07	8.4e-07	1.4e-07	0.0	5.92e-06	3.21e-06	1e-08	308.42690872	309.40382069	308.40354361	-0.00026149	-0.00090777	-0.00805107
0.4404	2369.31424	1e-08	7.3e-07	8.4e-07	1.4e-07	0.0	5.92e-06	3.21e-06	1e-08	308.42202416	309.39883501	308.39868104	-0.00026135	-0.00085875	-0.00804726
0.44045	2369.47662	1e-08	7.3e-07	8.4e-07	1.4e-07	0.0	5.92e-06	3.21e-06	1e-08	308.41714223	309.39411852	308.39378642	-0.00026121	-0.00088203	-0.00804341
0.45051	2398.39154	1e-08	7.3e-07	8.4e-07	1.4e-07	0.0	5.92e-06	3.21e-06	1e-08	307.56156134	308.5393863	307.53967473	-0.00023903	-0.00075586	-0.00737275
0.45057	2398.5451	1e-08	7.3e-07	8.4e-07	1.4e-07	0.0	5.92e-06	3.21e-06	1e-08	307.55708773	308.53522703	307.53516825	-0.00023902	-0.00088367	-0.00736923
0.45062	2398.69861	1e-08	7.3e-07	8.4e-07	1.4e-07	0.0	5.92e-06	3.21e-06	1e-08	307.55261435	308.53036443	307.53075454	-0.00023884	-0.00077996	-0.00736574
0.45068	2398.85207	1e-08	7.3e-07	8.4e-07	1.4e-07	0.0	5.92e-06	3.21e-06	1e-08	307.54814421	308.52607245	307.5262699	-0.00023864	-0.00079891	-0.00736223
0.45073	2399.00549	1e-08	7.3e-07	8.4e-07	1.4e-07	0.0	5.92e-06	3.21e-06	1e-08	307.54367786	308.52167616	307.52180099	-0.0002387	-0.00084065	-0.00735872
0.45079	2399.15885	1e-08	7.3e-07	8.4e-07	1.4e-07	0.0	5.92e-06	3.21e-06	1e-08	307.53921033	308.51705017	307.51736408	-0.0002384	-0.00074104	-0.00735523
0.45084	2399.31217	1e-08	7.3e-07	8.4e-07	1.4e-07	0.0	5.92e-06	3.21e-06	1e-08	307.53474835	308.51297226	307.51285905	-0.00023838	-0.00083778	-0.00735173
0.4509	2399.46543	1e-08	7.3e-07	8.4e-07	1.4e-07	0.0	5.92e-06	3.21e-06	1e-08	307.53028665	308.50836197	307.50842484	-0.00023826	-0.000836	-0.00734823
0.45095	2399.61865	1e-08	7.3e-07	8.4e-07	1.4e-07	0.0	5.92e-06	3.21e-06	1e-08	307.52582715	308.50376143	307.50399176	-0.00023803	-0.0007626	-0.00734473
0.45101	2399.77182	1e-08	7.3e-07	8.4e-07	1.4e-07	0.0	5.92e-06	3.21e-06	1e-08	307.52137182	308.49956476	307.49950912	-0.00023809	-0.00084057	-0.00734124
0.45106	2399.92494	1e-08	7.3e-07	8.4e-07	1.4e-07	0.0	5.92e-06	3.21e-06	1e-08	307.51691541	308.49493894	307.49508409	-0.00023789	-0.0008068	-0.00733775
0.45112	2400.07801	1e-08	7.3e-07	8.4e-07	1.4e-07	0.0	5.92e-06	3.21e-06	1e-08	307.51246274	308.49049895	307.49063752	-0.00023781	-0.00079765	-0.00733426
0.45117	2400.23103	1e-08	7.3e-07	8.4e-07	1.4e-07	0.0	5.92e-06	3.21e-06	1e-08	307.50801147	308.48610923	307.4861869	-0.00023771	-0.00083406	-0.00733077
0.45123	2400.384	1e-08	7.3e-07	8.4e-07	1.4e-07	0.0	5.92e-06	3.21e-06	1e-08	307.50356211	308.48151914	307.48176439	-0.00023752	-0.00077809	-0.00732728
0.45128	2400.53692	1e-08	7.3e-07	8.4e-07	1.4e-07	0.0	5.92e-06	3.21e-06	1e-08	307.49911618	308.47723703	307.47730467	-0.00023742	-0.0007975	-0.00732379
0.45134	2400.68979	1e-08	7.3e-07	8.4e-07	1.4e-07	0.0	5.92e-06	3.21e-06	1e-08	307.4946721	308.47284802	307.47286106	-0.00023732	-0.00082191	-0.00732031
0.45139	2400.84262	1e-08	7.3e-07	8.4e-07	1.4e-07	0.0	5.92e-06	3.21e-06	1e-08	307.49022979	308.46832463	307.46843709	-0.0002373	-0.00083992	-0.00731682
0.45145	2400.99539	1e-08	7.3e-07	8.4e-07	1.4e-07	0.0	5.92e-06	3.21e-06	1e-08	307.48578785	308.46370211	307.46402829	-0.00023705	-0.00074767	-0.00731335
0.46151	2428.11122	1e-08	7.3e-07	8.4e-07	1.4e-07	0.0	5.92e-06	3.21e-06	1e-08	306.70765027	307.68691867	306.68716094	-0.00021718	-0.0007567	-0.00670332
0.46157	2428.25472	1e-08	7.3e-07	8.4e-07	1.4e-07	0.0	5.92e-06	3.21e-06	1e-08	306.70357796	307.68274696	306.68311261	-0.00021683	-0.0007023	-0.00670017
0.46162	2428.39816	1e-08	7.3e-07	8.4e-07	1.4e-07	0.0	5.92e-06	3.21e-06	1e-08	306.69951207	307.67887509	306.67902783	-0.00021682	-0.000769	-0.00669698
0.46168	2428.54156	1e-08	7.3e-07	8.4e-07	1.4e-07	0.0	5.92e-06	3.21e-06	1e-08	306.69544628	307.67463548	306.67499242	-0.00021662	-0.00071632	-0.0066938
0.46173	2428.6849	1e-08	7.3e-07	8.4e-07	1.4e-07	0.0	5.92e-06	3.21e-06	1e-08	306.69138429	307.67068628	306.67092189	-0.00021652	-0.00073336	-0.00669062
0.46179	2428.82819	1e-08	7.3e-07	8.4e-07	1.4e-07	0.0	5.92e-06	3.21e-06	1e-08	306.68732408	307.6666431	306.66686558	-0.00021647	-0.00073258	-0.00668743
0.46184	2428.97143	1e-08	7.3e-07	8.4e-07	1.4e-07	0.0	5.92e-06	3.21e-06	1e-08	306.68326481	307.66260418	306.66281094	-0.00021635	-0.00074019	-0.00668425
0.4619	2429.11462	1e-08	7.3e-07	8.4e-07	1.4e-07	0.0	5.92e-06	3.21e-06	1e-08	306.67920769	307.65852326	306.65876385	-0.00021632	-0.00074496	-0.00668107
0.46195	2429.25776	1e-08	7.3e-07	8.4e-07	1.4e-07	0.0	5.92e-06	3.21e-06	1e-08	306.67515122	307.65441602	306.65472234	-0.00021613	-0.00070606	-0.00667789
0.46201	2429.40084	1e-08	7.3e-07	8.4e-07	1.4e-07	0.0	5.92e-06	3.21e-06	1e-08	306.67109815	307.65052321	306.65065546	-0.00021611	-0.00075602	-0.00667471
0.46206	2429.54387	1e-08	7.3e-07	8.4e-07	1.4e-07	0.0	5.92e-06	3.21e-06	1e-08	306.66704548	307.64635489	306.64662612	-0.00021591	-0.00071513	-0.00667153
0.46212	2429.68686	1e-08	7.3e-07	8.4e-07	1.4e-07	0.0	5.92e-06	3.21e-06	1e-08	306.66299649	307.64241201	306.64256998	-0.00021593	-0.00077364	-0.00666836
0.46217	2429.82978	1e-08	7.3e-07	8.4e-07	1.4e-07	0.0	5.92e-06	3.21e-06	1e-08	306.65894714	307.63814649	306.63855745	-0.00021568	-0.00067729	-0.00666519
0.46223	2429.97266	1e-08	7.3e-07	8.4e-07	1.4e-07	0.0	5.92e-06	3.21e-06	1e-08	306.65490247	307.63441214	306.6344789	-0.00021568	-0.00075597	-0.00666201
0.46228	2430.11549	1e-08	7.3e-07	8.4e-07	1.4e-07	0.0	5.92e-06	3.21e-06	1e-08	306.65085777	307.63024393	306.63045818	-0.00021547	-0.00071508	-0.00665884
0.46234	2430.25826	1e-08	7.3e-07	8.4e-07	1.4e-07	0.0	5.92e-06	3.21e-06	1e-08	306.64681699	307.62630117	306.62641066	-0.0002155	-0.00079635	-0.00665567
0.46239	2430.40098	1e-08	7.3e-07	8.4e-07	1.4e-07	0.0	5.92e-06	3.21e-06	1e-08	306.64277562	307.62191024	306.62242284	-0.0002153	-0.00069878	-0.00665251
0.46245	2430.54365	1e-08	7.3e-07	8.4e-07	1.4e-07	0.0	5.92e-06	3.21e-06	1e-08	306.63873788	307.61805726	306.61836816	-0.00021524	-0.00071161	-0.00664934
0.47251	2455.76303	1e-08	7.3e-07	8.4e-07	1.4e-07	0.0	5.92e-06	3.21e-06	1e-08	305.93106502	306.91175414	305.91184918	-0.00019697	-0.00069015	-0.00609456
0.47257	2455.89589	1e-08	7.3e-07	8.4e-07	1.4e-07	0.0	5.92e-06	3.21e-06	1e-08	305.92736526	306.90794276	305.90816969	-0.00019689	-0.00066502	-0.00609167
0.47262	2456.0287	1e-08	7.3e-07	8.4e-07	1.4e-07	0.0	5.92e-06	3.21e-06	1e-08	305.92366687	306.90427012	305.90447444	-0.00019686	-0.00066504	-0.00608876
0.47268	2456.16145	1e-08	7.3e-07	8.4e-07	1.4e-07	0.0	5.92e-06	3.21e-06	1e-08	305.91996907	306.9005974	305.90078123	-0.00019669	-0.0006955	-0.00608586
0.47273	2456.29415	1e-08	7.3e-07	8.4e-07	1.4e-07	0.0	5.92e-06	3.21e-06	1e-08	305.91627441	306.8967564	305.89711147	-0.00019662	-0.00069548	-0.00608297
0.47279	2456.4268	1e-08	7.3e-07	8.4e-07	1.4e-07	0.0	5.92e-06	3.21e-06	1e-08	305.9125811	306.8929155	305.89344368	-0.0001965	-0.00059441	-0.00608007
0.47284	2456.55938	1e-08	7.3e-07	8.4e-07	1.4e-07	0.0	5.92e-06	3.21e-06	1e-08	305.90889001	306.88963275	305.88970645	-0.00019647	-0.00069546	-0.00607717
0.4729	2456.69192	1e-08	7.3e-07	8.4e-07	1.4e-07	0.0	5.92e-06	3.21e-06	1e-08	305.90519938	306.88579186	305.88604265	-0.00019626	-0.00063918	-0.0060743
0.47295	2456.8244	1e-08	7.3e-07	8.4e-07	1.4e-07	0.0	5.92e-06	3.21e-06	1e-08	305.90151262	306.88226178	305.88234096	-0.00019618	-0.0006883	-0.0060714
0.47301	2456.95682	1e-08	7.3e-07	8.4e-07	1.4e-07	0.0	5.92e-06	3.21e-06	1e-08	305.89782734	306.87846039	305.87867597	-0.00019624	-0.00065672	-0.0060685
0.47306	2457.08919	1e-08	7.3e-07	8.4e-07	1.4e-07	0.0	5.92e-06	3.21e-06	1e-08	305.89414105	306.87483339	305.87499075	-0.00019605	-0.00069543	-0.00606561
0.47312	2457.2215	1e-08	7.3e-07	8.4e-07	1.4e-07	0.0	5.92e-06	3.21e-06	1e-08	305.89045819	306.87099255	305.8713348	-0.0001959	-0.00060975	-0.00606274
0.47317	2457.35376	1e-08	7.3e-07	8.4e-07	1.4e-07	0.0	5.92e-06	3.21e-06	1e-08	305.88677812	306.86762491	305.86762023	-0.00019594	-0.00068001	-0.00605983
0.47323	2457.48596	1e-08	7.3e-07	8.4e-07	1.4e-07	0.0	5.92e-06	3.21e-06	1e-08	305.88309727	306.86386917	305.86395739	-0.00019576	-0.00069538	-0.00605695
0.47328	2457.61811	1e-08	7.3e-07	8.4e-07	1.4e-07	0.0	5.92e-06	3.21e-06	1e-08	305.87941983	306.8600285	305.86030731	-0.00019559	-0.00066776	-0.0060541
0.47334	2457.75021	1e-08	7.3e-07	8.4e-07	1.4e-07	0.0	5.92e-06	3.21e-06	1e-08	305.87574543	306.85634036	305.85663962	-0.00019563	-0.00066779	-0.00605119
0.47339	2457.88224	1e-08	7.3e-07	8.4e-07	1.4e-07	0.0	5.92e-06	3.21e-06	1e-08	305.87207029	306.85265204	305.85297403	-0.00019548	-0.00064846	-0.00604831
0.47345	2458.01423	1e-08	7.3e-07	8.4e-07	1.4e-07	0.0	5.92e-06	3.21e-06	1e-08	305.86839805	306.84907043	305.84929671	-0.00019543	-0.00069535	-0.00604543
0.48351	2481.22125	1e-08	7.3e-07	8.4e-07	1.4e-07	0.0	5.92e-06	3.21e-06	1e-08	305.22489067	306.20633366	305.20685156	-0.00017883	-0.00053393	-0.00554098
0.48357	2481.34278	1e-08	7.3e-07	8.4e-07	1.4e-07	0.0	5.92e-06	3.21e-06	1e-08	305.22152637	306.20338038	305.20344003	-0.00017876	-0.00062795	-0.00553835
0.48362	2481.46426	1e-08	7.3e-07	8.4e-07	1.4e-07	0.0	5.92e-06	3.21e-06	1e-08	305.21816328	306.19990707	305.20009673	-0.00017871	-0.00062794	-0.0055357
0.48368	2481.58568	1e-08	7.3e-07	8.4e-07	1.4e-07	0.0	5.92e-06	3.21e-06	1e-08	305.21480114	306.19643379	305.19675526	-0.00017861	-0.00062792	-0.00553308
0.48373	2481.70704	1e-08	7.3e-07	8.4e-07	1.4e-07	0.0	5.92e-06	3.21e-06	1e-08	305.21144082	306.19296057	305.19341556	-0.00017858	-0.0005862	-0.00553043
0.48379	2481.82834	1e-08	7.3e-07	8.4e-07	1.4e-07	0.0	5.92e-06	3.21e-06	1e-08	305.20808113	306.18971812	305.19004823	-0.00017838	-0.0005704	-0.0055278
0.48384	2481.94958	1e-08	7.3e-07	8.4e-07	1.4e-07	0.0	5.92e-06	3.21e-06	1e-08	305.20472508	306.18656303	305.18667146	-0.00017836	-0.00062791	-0.00552518
0.4839	2482.07077	1e-08	7.3e-07	8.4e-07	1.4e-07	0.0	5.92e-06	3.21e-06	1e-08	305.20136944	306.18308979	305.18333715	-0.00017832	-0.0006279	-0.00552253
0.48395	2482.19189	1e-08	7.3e-07	8.4e-07	1.4e-07	0.0	5.92e-06	3.21e-06	1e-08	305.19801457	306.17961659	305.18000469	-0.00017818	-0.00062788	-0.00551992
0.48401	2482.31296	1e-08	7.3e-07	8.4e-07	1.4e-07	0.0	5.92e-06	3.21e-06	1e-08	305.19466226	306.17614348	305.17667395	-0.00017808	-0.00054967	-0.00551728
0.48406	2482.43397	1e-08	7.3e-07	8.4e-07	1.4e-07	0.0	5.92e-06	3.21e-06	1e-08	305.19131178	306.17310294	305.17328975	-0.00017798	-0.00060684	-0.00551466
0.48412	2482.55492	1e-08	7.3e-07	8.4e-07	1.4e-07	0.0	5.92e-06	3.21e-06	1e-08	305.18796316	306.16974616	305.16994773	-0.00017791	-0.00062786	-0.00551204
0.48417	2482.67581	1e-08	7.3e-07	8.4e-07	1.4e-07	0.0	5.92e-06	3.21e-06	1e-08	305.18461591	306.16627308	305.16662236	-0.00017791	-0.00062303	-0.0055094
0.48423	2482.79664	1e-08	7.3e-07	8.4e-07	1.4e-07	0.0	5.92e-06	3.21e-06	1e-08	305.18126863	306.16282667	305.16329544	-0.0001777	-0.00053344	-0.00550679
0.48428	2482.91741	1e-08	7.3e-07	8.4e-07	1.4e-07	0.0	5.92e-06	3.21e-06	1e-08	305.17792521	306.15987585	305.15990692	-0.00017765	-0.00062784	-0.00550417
0.48434	2483.03812	1e-08	7.3e-07	8.4e-07	1.4e-07	0.0	5.92e-06	3.21e-06	1e-08	305.17458262	306.15640281	305.15658691	-0.00017757	-0.00062782	-0.00550154
0.48439	2483.15878	1e-08	7.3e-07	8.4e-07	1.4e-07	0.0	5.92e-06	3.21e-06	1e-08	305.17124157	306.15292985	305.15326869	-0.00017755	-0.00060173	-0.00549892
0.48445	2483.27938	1e-08	7.3e-07	8.4e-07	1.4e-07	0.0	5.92e-06	3.21e-06	1e-08	305.16790087	306.14960121	305.14993388	-0.00017739	-0.00061259	-0.00549632
0.49451	2504.33244	1e-08	7.3e-07	8.4e-07	1.4e-07	0.0	5.92e-06	3.21e-06	1e-08	304.58272963	305.56530639	304.56570812	-0.0001625	-0.00052724	-0.00503754
0.49457	2504.4418	1e-08	7.3e-07	8.4e-07	1.4e-07	0.0	5.92e-06	3.21e-06	1e-08	304.57966812	305.56238601	304.56263603	-0.00016238	-0.00052724	-0.00503515
0.49462	2504.55109	1e-08	7.3e-07	8.4e-07	1.4e-07	0.0	5.92e-06	3.21e-06	1e-08	304.5766088	305.5594656	304.55956555	-0.00016229	-0.00061901	-0.00503275
0.49468	2504.66032	1e-08	7.3e-07	8.4e-07	1.4e-07	0.0	5.92e-06	3.21e-06	1e-08	304.57355128	305.55603682	304.55656155	-0.00016205	-0.00053436	-0.00503037
0.49473	2504.76948	1e-08	7.3e-07	8.4e-07	1.4e-07	0.0	5.92e-06	3.21e-06	1e-08	304.57049825	305.5530769	304.55349925	-0.00016219	-0.00052721	-0.00502795
0.49479	2504.87858	1e-08	7.3e-07	8.4e-07	1.4e-07	0.0	5.92e-06	3.21e-06	1e-08	304.56744255	305.55015661	304.5504337	-0.00016206	-0.0005272	-0.00502557
0.49484	2504.98762	1e-08	7.3e-07	8.4e-07	1.4e-07	0.0	5.92e-06	3.21e-06	1e-08	304.5643892	305.5472363	304.54736974	-0.00016196	-0.00059982	-0.00502317
0.4949	2505.09659	1e-08	7.3e-07	8.4e-07	1.4e-07	0.0	5.92e-06	3.21e-06	1e-08	304.56133779	305.54391373	304.54435871	-0.00016174	-0.00055349	-0.00502079
0.49495	2505.2055	1e-08	7.3e-07	8.4e-07	1.4e-07	0.0	5.92e-06	3.21e-06	1e-08	304.55829043	305.5408478	304.54131647	-0.00016186	-0.00052719	-0.00501839
0.49501	2505.31435	1e-08	7.3e-07	8.4e-07	1.4e-07	0.0	5.92e-06	3.21e-06	1e-08	304.55524082	305.53792752	304.53825743	-0.00016173	-0.00052716	-0.00501599
0.49506	2505.42314	1e-08	7.3e-07	8.4e-07	1.4e-07	0.0	5.92e-06	3.21e-06	1e-08	304.55219364	305.53500739	304.53519997	-0.00016161	-0.00058069	-0.00501361
0.49512	2505.53185	1e-08	7.3e-07	8.4e-07	1.4e-07	0.0	5.92e-06	3.21e-06	1e-08	304.54914873	305.53179072	304.53218193	-0.00016164	-0.00055207	-0.00501123
0.49517	2505.64051	1e-08	7.3e-07	8.4e-07	1.4e-07	0.0	5.92e-06	3.21e-06	1e-08	304.54610322	305.52873255	304.52914538	-0.0001614	-0.00054765	-0.00500884
0.49523	2505.7491	1e-08	7.3e-07	8.4e-07	1.4e-07	0.0	5.92e-06	3.21e-06	1e-08	304.54306213	305.52569882	304.52610722	-0.00016134	-0.0005271	-0.00500645
0.49528	2505.85763	1e-08	7.3e-07	8.4e-07	1.4e-07	0.0	5.92e-06	3.21e-06	1e-08	304.54002221	305.52277893	304.52305619	-0.00016142	-0.00052715	-0.00500407
0.49534	2505.9661	1e-08	7.3e-07	8.4e-07	1.4e-07	0.0	5.92e-06	3.21e-06	1e-08	304.5369808	305.51985876	304.52000693	-0.00016125	-0.00058661	-0.00500169
0.49539	2506.0745	1e-08	7.3e-07	8.4e-07	1.4e-07	0.0	5.92e-06	3.21e-06	1e-08	304.53394256	305.51660915	304.51700125	-0.00016113	-0.00053226	-0.00499931
0.49545	2506.18283	1e-08	7.3e-07	8.4e-07	1.4e-07	0.0	5.92e-06	3.21e-06	1e-08	304.53090651	305.51366062	304.51395876	-0.0001611	-0.00056143	-0.00499693
0.50551	2524.90286	1e-08	7.3e-07	8.4e-07	1.4e-07	0.0	5.92e-06	3.21e-06	1e-08	303.99881594	304.98223073	303.98273125	-0.0001475	-0.00045063	-0.00457977
0.50556	2524.99894	1e-08	7.3e-07	8.4e-07	1.4e-07	0.0	5.92e-06	3.21e-06	1e-08	303.99603343	304.97973145	303.97991789	-0.00014738	-0.00050197	-0.0045776
0.50562	2525.09494	1e-08	7.3e-07	8.4e-07	1.4e-07	0.0	5.92e-06	3.21e-06	1e-08	303.99325323	304.97694737	303.97714225	-0.00014731	-0.00052568	-0.00457542
0.50567	2525.19087	1e-08	7.3e-07	8.4e-07	1.4e-07	0.0	5.92e-06	3.21e-06	1e-08	303.99047431	304.97403179	303.97438486	-0.00014729	-0.00052568	-0.00457324
0.50573	2525.28673	1e-08	7.3e-07	8.4e-07	1.4e-07	0.0	5.92e-06	3.21e-06	1e-08	303.98769572	304.97111621	303.97162899	-0.00014722	-0.00043855	-0.00457105
0.50578	2525.38253	1e-08	7.3e-07	8.4e-07	1.4e-07	0.0	5.92e-06	3.21e-06	1e-08	303.98491845	304.96868382	303.96881306	-0.00014709	-0.00051399	-0.00456888
0.50584	2525.47825	1e-08	7.3e-07	8.4e-07	1.4e-07	0.0	5.92e-06	3.21e-06	1e-08	303.9821435	304.96583304	303.96605187	-0.00014716	-0.00052568	-0.0045667
0.50589	2525.5739	1e-08	7.3e-07	8.4e-07	1.4e-07	0.0	5.92e-06	3.21e-06	1e-08	303.97936733	304.96291737	303.96330053	-0.00014693	-0.00052563	-0.00456454
0.50595	2525.66948	1e-08	7.3e-07	8.4e-07	1.4e-07	0.0	5.92e-06	3.21e-06	1e-08	303.97659537	304.96000199	303.96055053	-0.00014689	-0.00042683	-0.00456235
0.506	2525.765	1e-08	7.3e-07	8.4e-07	1.4e-07	0.0	5.92e-06	3.21e-06	1e-08	303.97382414	304.95763456	303.95773223	-0.00014678	-0.00052563	-0.00456019
0.50606	2525.86044	1e-08	7.3e-07	8.4e-07	1.4e-07	0.0	5.92e-06	3.21e-06	1e-08	303.97105508	304.95471913	303.95498519	-0.00014684	-0.00052564	-0.00455801
0.50611	2525.95581	1e-08	7.3e-07	8.4e-07	1.4e-07	0.0	5.92e-06	3.21e-06	1e-08	303.9682848	304.95180362	303.95223974	-0.00014676	-0.00046736	-0.00455584
0.50617	2526.05111	1e-08	7.3e-07	8.4e-07	1.4e-07	0.0	5.92e-06	3.21e-06	1e-08	303.96551602	304.94921135	303.9494546	-0.0001466	-0.00048509	-0.00455367
0.50622	2526.14635	1e-08	7.3e-07	8.4e-07	1.4e-07	0.0	5.92e-06	3.21e-06	1e-08	303.96275024	304.94652075	303.94668339	-0.00014651	-0.00052559	-0.0045515
0.50628	2526.24151	1e-08	7.3e-07	8.4e-07	1.4e-07	0.0	5.92e-06	3.21e-06	1e-08	303.95998612	304.94360548	303.94394227	-0.00014648	-0.00052558	-0.00454934
0.50633	2526.3366	1e-08	7.3e-07	8.4e-07	1.4e-07	0.0	5.92e-06	3.21e-06	1e-08	303.95722262	304.94069023	303.94120265	-0.0001464	-0.00045586	-0.00454717
0.50639	2526.43162	1e-08	7.3e-07	8.4e-07	1.4e-07	0.0	5.92e-06	3.21e-06	1e-08	303.95446051	304.93816171	303.93841524	-0.00014626	-0.00049649	-0.00454501
0.50644	2526.52657	1e-08	7.3e-07	8.4e-07	1.4e-07	0.0	5.92e-06	3.21e-06	1e-08	303.95170112	304.93540776	303.93565797	-0.00014632	-0.00052558	-0.00454284
0.5065	2526.62145	1e-08	7.3e-07	8.4e-07	1.4e-07	0.0	5.92e-06	3.21e-06	1e-08	303.94894061	304.93249249	303.93292283	-0.00014625	-0.00049667	-0.00454067
0.51651	2542.67553	1e-08	7.3e-07	8.4e-07	1.4e-07	0.0	5.92e-06	3.21e-06	1e-08	303.46792759	304.45251032	303.45258024	-0.00013394	-0.00050277	-0.00416355
0.51656	2542.75681	1e-08	7.3e-07	8.4e-07	1.4e-07	0.0	5.92e-06	3.21e-06	1e-08	303.4653979	304.44971855	303.45008823	-0.00013393	-0.00042312	-0.00416156
0.51662	2542.83801	1e-08	7.3e-07	8.4e-07	1.4e-07	0.0	5.92e-06	3.21e-06	1e-08	303.4628683	304.44736901	303.44754135	-0.00013389	-0.00049259	-0.00415958
0.51667	2542.91914	1e-08	7.3e-07	8.4e-07	1.4e-07	0.0	5.92e-06	3.21e-06	1e-08	303.46033955	304.44463371	303.44504493	-0.00013377	-0.00045612	-0.00415759
0.51673	2543.00018	1e-08	7.3e-07	8.4e-07	1.4e-07	0.0	5.92e-06	3.21e-06	1e-08	303.45781299	304.44210092	303.44252405	-0.0001337	-0.00042538	-0.00415561
0.51678	2543.08115	1e-08	7.3e-07	8.4e-07	1.4e-07	0.0	5.92e-06	3.21e-06	1e-08	303.45528771	304.43973882	303.4399828	-0.00013365	-0.00042604	-0.00415364
0.51684	2543.16204	1e-08	7.3e-07	8.4e-07	1.4e-07	0.0	5.92e-06	3.21e-06	1e-08	303.45276343	304.43737302	303.43744338	-0.00013358	-0.00052336	-0.00415165
0.51689	2543.24285	1e-08	7.3e-07	8.4e-07	1.4e-07	0.0	5.92e-06	3.21e-06	1e-08	303.45024046	304.43446681	303.43497408	-0.00013347	-0.00042537	-0.00414968
0.51695	2543.32358	1e-08	7.3e-07	8.4e-07	1.4e-07	0.0	5.92e-06	3.21e-06	1e-08	303.44771955	304.43210473	303.43243685	-0.00013342	-0.00042536	-0.0041477
0.517	2543.40423	1e-08	7.3e-07	8.4e-07	1.4e-07	0.0	5.92e-06	3.21e-06	1e-08	303.44519955	304.42974266	303.42990098	-0.00013337	-0.00050704	-0.00414573
0.51706	2543.4848	1e-08	7.3e-07	8.4e-07	1.4e-07	0.0	5.92e-06	3.21e-06	1e-08	303.44268041	304.42692701	303.42742419	-0.00013325	-0.00044228	-0.00414375
0.51711	2543.56529	1e-08	7.3e-07	8.4e-07	1.4e-07	0.0	5.92e-06	3.21e-06	1e-08	303.44016357	304.42447095	303.42490295	-0.00013319	-0.00042533	-0.00414178
0.51717	2543.6457	1e-08	7.3e-07	8.4e-07	1.4e-07	0.0	5.92e-06	3.21e-06	1e-08	303.4376478	304.42210902	303.42237109	-0.00013314	-0.00043974	-0.00413981
0.51722	2543.72604	1e-08	7.3e-07	8.4e-07	1.4e-07	0.0	5.92e-06	3.21e-06	1e-08	303.43513297	304.41966705	303.41985076	-0.0001331	-0.00047255	-0.00413784
0.51728	2543.80629	1e-08	7.3e-07	8.4e-07	1.4e-07	0.0	5.92e-06	3.21e-06	1e-08	303.432619	304.41704289	303.41735497	-0.0001329	-0.00043432	-0.0041359
0.51733	2543.88647	1e-08	7.3e-07	8.4e-07	1.4e-07	0.0	5.92e-06	3.21e-06	1e-08	303.43010881	304.41463099	303.4148334	-0.00013299	-0.00049989	-0.0041339
0.51739	2543.96656	1e-08	7.3e-07	8.4e-07	1.4e-07	0.0	5.92e-06	3.21e-06	1e-08	303.42759684	304.41185496	303.41235964	-0.00013291	-0.00042259	-0.00413192
0.51744	2544.04658	1e-08	7.3e-07	8.4e-07	1.4e-07	0.0	5.92e-06	3.21e-06	1e-08	303.42508644	304.40950816	303.4098326	-0.00013285	-0.00042461	-0.00412996
0.5175	2544.12651	1e-08	7.3e-07	8.4e-07	1.4e-07	0.0	5.92e-06	3.21e-06	1e-08	303.42257713	304.40715018	303.40730834	-0.00013279	-0.00042903	-0.00412799
0.52751	2557.28255	1e-08	7.3e-07	8.4e-07	1.4e-07	0.0	5.92e-06	3.21e-06	1e-08	302.98529321	303.97046434	302.9705841	-0.00012161	-0.00042324	-0.00378512
0.52756	2557.34677	1e-08	7.3e-07	8.4e-07	1.4e-07	0.0	5.92e-06	3.21e-06	1e-08	302.98299391	303.96811166	302.96829458	-0.0001214	-0.00043542	-0.00378332
0.52762	2557.41091	1e-08	7.3e-07	8.4e-07	1.4e-07	0.0	5.92e-06	3.21e-06	1e-08	302.98069851	303.96569124	302.9660148	-0.00012157	-0.0003889	-0.0037815
0.52767	2557.47495	1e-08	7.3e-07	8.4e-07	1.4e-07	0.0	5.92e-06	3.21e-06	1e-08	302.97839998	303.96352942	302.96370354	-0.00012146	-0.00044753	-0.00377971
0.52773	2557.53889	1e-08	7.3e-07	8.4e-07	1.4e-07	0.0	5.92e-06	3.21e-06	1e-08	302.97610341	303.96104168	302.9614349	-0.00012128	-0.00036784	-0.00377791
0.52778	2557.60275	1e-08	7.3e-07	8.4e-07	1.4e-07	0.0	5.92e-06	3.21e-06	1e-08	302.97381028	303.9589969	302.9591111	-0.00012123	-0.00042303	-0.00377611
0.52784	2557.66651	1e-08	7.3e-07	8.4e-07	1.4e-07	0.0	5.92e-06	3.21e-06	1e-08	302.97151807	303.95664531	302.95682753	-0.00012134	-0.00039676	-0.00377431
0.52789	2557.73017	1e-08	7.3e-07	8.4e-07	1.4e-07	0.0	5.92e-06	3.21e-06	1e-08	302.96922377	303.95443975	302.95452675	-0.00012124	-0.00041064	-0.00377251
0.52795	2557.79374	1e-08	7.3e-07	8.4e-07	1.4e-07	0.0	5.92e-06	3.21e-06	1e-08	302.96693137	303.95215699	302.95223698	-0.00012106	-0.00043178	-0.00377071
0.528	2557.85722	1e-08	7.3e-07	8.4e-07	1.4e-07	0.0	5.92e-06	3.21e-06	1e-08	302.96464239	303.94975672	302.94996329	-0.00012102	-0.00042217	-0.00376892
0.52806	2557.92061	1e-08	7.3e-07	8.4e-07	1.4e-07	0.0	5.92e-06	3.21e-06	1e-08	302.96235412	303.94740985	302.94768404	-0.00012111	-0.00039662	-0.00376712
0.52811	2557.9839	1e-08	7.3e-07	8.4e-07	1.4e-07	0.0	5.92e-06	3.21e-06	1e-08	302.96006413	303.94520501	302.94538808	-0.00012101	-0.00041059	-0.00376533
0.52817	2558.04709	1e-08	7.3e-07	8.4e-07	1.4e-07	0.0	5.92e-06	3.21e-06	1e-08	302.95777606	303.94292252	302.94310318	-0.00012084	-0.00043174	-0.00376353
0.52822	2558.1102	1e-08	7.3e-07	8.4e-07	1.4e-07	0.0	5.92e-06	3.21e-06	1e-08	302.95549113	303.94052243	302.94083438	-0.00012079	-0.00042213	-0.00376174
0.52828	2558.1732	1e-08	7.3e-07	8.4e-07	1.4e-07	0.0	5.92e-06	3.21e-06	1e-08	302.95320719	303.93817574	302.93856001	-0.00012085	-0.00039657	-0.00375995
0.52833	2558.23612	1e-08	7.3e-07	8.4e-07	1.4e-07	0.0	5.92e-06	3.21e-06	1e-08	302.95092215	303.93597113	302.93626889	-0.00012073	-0.00043189	-0.00375815
0.52839	2558.29893	1e-08	7.3e-07	8.4e-07	1.4e-07	0.0	5.92e-06	3.21e-06	1e-08	302.94863937	303.93357017	302.93400392	-0.00012069	-0.0003579	-0.00375636
0.52844	2558.36166	1e-08	7.3e-07	8.4e-07	1.4e-07	0.0	5.92e-06	3.21e-06	1e-08	302.94635735	303.93158052	302.93168789	-0.00012048	-0.00043729	-0.00375458
0.5285	2558.42429	1e-08	7.3e-07	8.4e-07	1.4e-07	0.0	5.92e-06	3.21e-06	1e-08	302.94407931	303.92914948	302.92942909	-0.00012064	-0.00039827	-0.00375279
0.53851	2568.11911	1e-08	7.3e-07	8.4e-07	1.4e-07	0.0	5.92e-06	3.21e-06	1e-08	302.54665806	303.53210891	302.53234344	-0.00011037	-0.00037005	-0.00344091
0.53856	2568.16216	1e-08	7.3e-07	8.4e-07	1.4e-07	0.0	5.92e-06	3.21e-06	1e-08	302.54456918	303.53004984	302.53025161	-0.00011032	-0.00036938	-0.00343927
0.53862	2568.20509	1e-08	7.3e-07	8.4e-07	1.4e-07	0.0	5.92e-06	3.21e-06	1e-08	302.54248136	303.52799452	302.52816042	-0.00011026	-0.0003687	-0.00343764
0.53867	2568.2479	1e-08	7.3e-07	8.4e-07	1.4e-07	0.0	5.92e-06	3.21e-06	1e-08	302.5403946	303.52594294	302.52606987	-0.0001102	-0.00036803	-0.00343601
0.53873	2568.29058	1e-08	7.3e-07	8.4e-07	1.4e-07	0.0	5.92e-06	3.21e-06	1e-08	302.5383089	303.52389509	302.52397996	-0.00011015	-0.00036736	-0.00343437
0.53878	2568.33314	1e-08	7.3e-07	8.4e-07	1.4e-07	0.0	5.92e-06	3.21e-06	1e-08	302.53622425	303.52185096	302.52189069	-0.00011009	-0.0004198	-0.00343274
0.53884	2568.37558	1e-08	7.3e-07	8.4e-07	1.4e-07	0.0	5.92e-06	3.21e-06	1e-08	302.53414063	303.51951501	302.5198396	-0.00010999	-0.00038352	-0.00343111
0.53889	2568.41789	1e-08	7.3e-07	8.4e-07	1.4e-07	0.0	5.92e-06	3.21e-06	1e-08	302.53205891	303.51738096	302.51776394	-0.00010995	-0.00036504	-0.00342947
0.53895	2568.46008	1e-08	7.3e-07	8.4e-07	1.4e-07	0.0	5.92e-06	3.21e-06	1e-08	302.52997792	303.51534971	302.51567636	-0.00010991	-0.00036438	-0.00342784
0.539	2568.50214	1e-08	7.3e-07	8.4e-07	1.4e-07	0.0	5.92e-06	3.21e-06	1e-08	302.52789779	303.51332211	302.51358943	-0.00010981	-0.00033749	-0.00342624
0.53906	2568.54407	1e-08	7.3e-07	8.4e-07	1.4e-07	0.0	5.92e-06	3.21e-06	1e-08	302.52581956	303.51144414	302.51148457	-0.00010964	-0.00040611	-0.00342464
0.53911	2568.58588	1e-08	7.3e-07	8.4e-07	1.4e-07	0.0	5.92e-06	3.21e-06	1e-08	302.52374447	303.50918433	302.50942919	-0.00010978	-0.00037504	-0.00342298
0.53917	2568.62757	1e-08	7.3e-07	8.4e-07	1.4e-07	0.0	5.92e-06	3.21e-06	1e-08	302.52166675	303.50709741	302.50735314	-0.0001097	-0.00036151	-0.00342132
0.53922	2568.66913	1e-08	7.3e-07	8.4e-07	1.4e-07	0.0	5.92e-06	3.21e-06	1e-08	302.51959047	303.50508576	302.50526865	-0.00010966	-0.00040336	-0.00341973
0.53928	2568.71056	1e-08	7.3e-07	8.4e-07	1.4e-07	0.0	5.92e-06	3.21e-06	1e-08	302.51751502	303.50284125	302.50321481	-0.00010947	-0.00033444	-0.00341812
0.53933	2568.75186	1e-08	7.3e-07	8.4e-07	1.4e-07	0.0	5.92e-06	3.21e-06	1e-08	302.51544316	303.50098022	302.50111328	-0.0001095	-0.00037613	-0.00341649
0.53939	2568.79304	1e-08	7.3e-07	8.4e-07	1.4e-07	0.0	5.92e-06	3.21e-06	1e-08	302.51337072	303.4988872	302.49904239	-0.00010946	-0.00039637	-0.00341484
0.53944	2568.83409	1e-08	7.3e-07	8.4e-07	1.4e-07	0.0	5.92e-06	3.21e-06	1e-08	302.51129903	303.49668153	302.49698693	-0.00010954	-0.0003329	-0.00341319
0.5395	2568.87501	1e-08	7.3e-07	8.4e-07	1.4e-07	0.0	5.92e-06	3.21e-06	1e-08	302.50922576	303.49482904	302.49488785	-0.0001094	-0.00039898	-0.00341158
0.54951	2573.71096	1e-08	7.3e-07	8.4e-07	1.4e-07	0.0	5.92e-06	3.21e-06	1e-08	302.15001181	303.1344797	302.1336918	-9.54e-05	-0.00021228	-0.0031283
0.54956	2573.71696	1e-08	7.3e-07	8.4e-07	1.4e-07	0.0	5.92e-06	3.21e-06	1e-08	302.14820474	303.13329748	302.1316988	-9.635e-05	-0.00035025	-0.00312666
0.54962	2573.72247	1e-08	7.3e-07	8.4e-07	1.4e-07	0.0	5.92e-06	3.21e-06	1e-08	302.1463796	303.13134687	302.12980511	-9.576e-05	-0.00073799	-0.00312516
0.54967	2573.72748	1e-08	7.3e-07	8.4e-07	1.4e-07	0.0	5.92e-06	3.21e-06	1e-08	302.14456566	303.12723682	302.12818605	-9.37e-05	-0.00024863	-0.00312378
0.54973	2573.73194	1e-08	7.3e-07	8.4e-07	1.4e-07	0.0	5.92e-06	3.21e-06	1e-08	302.14279082	303.12585213	302.12622072	-9.35e-05	-0.00020851	-0.00312219
0.54978	2573.73579	1e-08	7.3e-07	8.4e-07	1.4e-07	0.0	5.92e-06	3.21e-06	1e-08	302.14101965	303.12469084	302.12422804	-9.199e-05	-0.00046085	-0.00312067
0.54984	2573.73898	1e-08	7.3e-07	8.4e-07	1.4e-07	0.0	5.92e-06	3.21e-06	1e-08	302.13927718	303.12212421	302.12241365	-8.911e-05	-0.00024381	-0.0031192
0.54989	2573.74137	1e-08	7.3e-07	8.4e-07	1.4e-07	0.0	5.92e-06	3.21e-06	1e-08	302.13758929	303.12076633	302.12044491	-8.311e-05	-0.00039927	-0.00311768
0.54995	2573.74268	1e-08	7.3e-07	8.4e-07	1.4e-07	0.0	5.92e-06	3.21e-06	1e-08	302.13601492	303.11854265	302.11858285	-6.577e-05	-0.00042695	-0.00311613
0.55	2573.74311	1e-08	7.3e-07	8.4e-07	1.4e-07	0.0	5.92e-06	3.21e-06	1e-08	302.13476898	303.11616482	302.1167292	7.37570688	-5.1415517	39.09702357
