# Supplementary material for: Dataset for the simulated biomass pyrolysis in rotary kilns with varying particle residence time distributions
Source: Data Brief. 2021 Nov 23;39:107603. doi: 10.1016/j.dib.2021.107603 (PMC8633881; doi:10.1016/j.dib.2021.107603)
Supplement: Supplementary Data S1 — Supplementary Raw Research Data. This is open data under the CC BY license http://creativecommons.org/licenses/by/4.0/ [file mmc1.zip › supplementary/10/logFiles/log_Pe16]

l,m	Tau,s	F_w,kg/s	F_is,kg/s	F_c,kg/s	F_rt,kg/s	F_w_wet,kg/s	F_it,kg/s	F_g,kg/s	F_H2O_g,kg/s	T_b,K	T_g,K	T_w,K	q_bed,kW/m	q_gas,kW/m	q_loss,kW/m
5e-05	0.19977	0.0	0.0	0.0	0.0	1.087e-05	0.0	0.0	0.0	357.96795629	726.8913045	815.46903852	18.94784874	0.42366907	-0.40064193
0.00011	0.59931	0.0	0.0	0.0	0.0	1.087e-05	0.0	0.0	0.0	408.78716808	786.16863227	801.49836598	16.51998327	-0.0446705	-0.39053918
0.00016	0.99882	1e-08	0.0	0.0	0.0	1.087e-05	0.0	0.0	0.0	452.01733394	779.93046941	789.58124121	14.3715164	-0.06795661	-0.3818012
0.00022	1.39832	5e-08	0.0	0.0	0.0	1.082e-05	0.0	0.0	0.0	488.8605182	770.38055746	779.20481434	12.4860634	-0.05959737	-0.37418634
0.00027	1.79779	2.3e-07	0.0	0.0	0.0	1.064e-05	0.0	0.0	0.0	520.31292892	761.80885415	770.1600906	10.83655928	-0.04893068	-0.36754959
0.00033	2.19724	7.7e-07	0.0	0.0	0.0	1.01e-05	0.0	0.0	0.0	547.18185443	754.34057244	762.278031	9.39747784	-0.03794081	-0.36176612
0.00038	2.59667	1.93e-06	0.0	0.0	0.0	8.94e-06	0.0	0.0	0.0	570.12931892	747.80545363	755.40912316	8.14526776	-0.02647325	-0.35672515
0.00044	2.99608	3.81e-06	0.0	0.0	0.0	7.06e-06	0.0	0.0	0.0	589.72223093	742.03701112	749.4204648	7.05723258	-0.01345327	-0.3523284
0.00049	3.39547	6.11e-06	0.0	0.0	0.0	4.75e-06	0.0	0.0	1e-08	606.47280486	736.77106532	744.19450061	6.11100938	0.00394709	-0.34848908
0.0105	75.7276	8e-08	9.3e-07	6.2e-07	4.6e-07	0.0	5.89e-06	2.88e-06	1e-08	676.10670305	678.72852962	674.9421569	-0.02822492	-0.04556244	-0.29586427
0.01056	76.12306	8e-08	9.3e-07	6.2e-07	4.6e-07	-0.0	5.89e-06	2.88e-06	1e-08	675.94676408	678.57442661	674.78524112	-0.02813637	-0.04556962	-0.29574177
0.01061	76.51851	8e-08	9.3e-07	6.3e-07	4.5e-07	-0.0	5.89e-06	2.89e-06	1e-08	675.78686245	678.42033156	674.62835441	-0.02804728	-0.04557657	-0.29561802
0.01067	76.91393	8e-08	9.3e-07	6.3e-07	4.5e-07	-0.0	5.89e-06	2.89e-06	1e-08	675.62699879	678.26624479	674.47149709	-0.0279591	-0.04558318	-0.29549503
0.01072	77.30933	8e-08	9.3e-07	6.3e-07	4.5e-07	0.0	5.89e-06	2.89e-06	1e-08	675.46717373	678.11216648	674.31466905	-0.0278711	-0.04558951	-0.29537175
0.01078	77.70471	8e-08	9.2e-07	6.3e-07	4.5e-07	0.0	5.89e-06	2.9e-06	1e-08	675.30738754	677.95809688	674.1578704	-0.02778351	-0.04559554	-0.2952485
0.01083	78.10007	8e-08	9.2e-07	6.3e-07	4.4e-07	-0.0	5.89e-06	2.9e-06	1e-08	675.14764083	677.80403624	674.00110121	-0.02769616	-0.04560128	-0.29512502
0.01089	78.4954	8e-08	9.2e-07	6.3e-07	4.4e-07	0.0	5.89e-06	2.9e-06	1e-08	674.98793462	677.64998483	673.8443616	-0.0276095	-0.04560672	-0.29500195
0.01094	78.89072	8e-08	9.2e-07	6.4e-07	4.4e-07	-0.0	5.89e-06	2.9e-06	1e-08	674.82826839	677.4959429	673.68765156	-0.0275232	-0.04561186	-0.29487882
0.011	79.28601	8e-08	9.2e-07	6.4e-07	4.4e-07	0.0	5.89e-06	2.91e-06	1e-08	674.6686437	677.34191069	673.53097119	-0.0274367	-0.04561676	-0.29475476
0.01105	79.68128	7e-08	9.2e-07	6.4e-07	4.3e-07	0.0	5.89e-06	2.91e-06	1e-08	674.50906056	677.18788857	673.37432081	-0.02735223	-0.04562129	-0.29463303
0.01111	80.07653	7e-08	9.1e-07	6.4e-07	4.3e-07	0.0	5.89e-06	2.91e-06	1e-08	674.34951887	677.03387662	673.21769996	-0.02726734	-0.04562558	-0.29451008
0.01116	80.47176	7e-08	9.1e-07	6.4e-07	4.3e-07	-0.0	5.89e-06	2.91e-06	1e-08	674.19001929	676.87987522	673.06110904	-0.02718296	-0.04562959	-0.29438723
0.01122	80.86697	7e-08	9.1e-07	6.4e-07	4.3e-07	-0.0	5.89e-06	2.92e-06	1e-08	674.03056247	676.72588464	672.90454814	-0.02709911	-0.04563333	-0.29426451
0.01127	81.26215	7e-08	9.1e-07	6.5e-07	4.2e-07	-0.0	5.89e-06	2.92e-06	1e-08	673.87114891	676.57190517	672.74801733	-0.02701532	-0.0456368	-0.29414122
0.01133	81.65731	7e-08	9.1e-07	6.5e-07	4.2e-07	-0.0	5.89e-06	2.92e-06	1e-08	673.71177872	676.41793714	672.5915169	-0.02693208	-0.04564	-0.29401808
0.01138	82.05246	7e-08	9.1e-07	6.5e-07	4.2e-07	0.0	5.89e-06	2.93e-06	1e-08	673.55245264	676.26398084	672.43504691	-0.02684946	-0.04564293	-0.29389518
0.01144	82.44758	7e-08	9.1e-07	6.5e-07	4.2e-07	0.0	5.9e-06	2.93e-06	1e-08	673.39317076	676.11003656	672.27860745	-0.02676753	-0.04564558	-0.29377263
0.01149	82.84267	7e-08	9.1e-07	6.5e-07	4.1e-07	-0.0	5.9e-06	2.93e-06	1e-08	673.23393292	675.95610455	672.12219857	-0.02668487	-0.045648	-0.29364829
0.0215	154.39041	2e-08	7.7e-07	8e-07	2.1e-07	-0.0	5.92e-06	3.14e-06	1e-08	645.11436447	648.41755505	644.31443422	-0.01799671	-0.04358492	-0.27180554
0.02156	154.78155	2e-08	7.7e-07	8e-07	2.1e-07	0.0	5.92e-06	3.14e-06	1e-08	644.96479031	648.26992955	644.16589358	-0.01797029	-0.04356675	-0.2716892
0.02161	155.17266	2e-08	7.7e-07	8e-07	2.1e-07	-0.0	5.92e-06	3.14e-06	1e-08	644.81527164	648.12235153	644.01740363	-0.01794403	-0.04354858	-0.27157309
0.02167	155.56375	2e-08	7.7e-07	8e-07	2.1e-07	-0.0	5.92e-06	3.14e-06	1e-08	644.6658091	647.97482096	643.86896433	-0.01791815	-0.04353056	-0.27145814
0.02172	155.95482	2e-08	7.7e-07	8e-07	2.1e-07	-0.0	5.92e-06	3.14e-06	1e-08	644.51640217	647.82733746	643.72057523	-0.01789154	-0.0435119	-0.27133936
0.02178	156.34586	2e-08	7.7e-07	8e-07	2.1e-07	0.0	5.92e-06	3.14e-06	1e-08	644.36705256	647.67990267	643.57223807	-0.01786562	-0.04349361	-0.27122318
0.02183	156.73689	2e-08	7.7e-07	8e-07	2.1e-07	0.0	5.92e-06	3.15e-06	1e-08	644.21775885	647.53251561	643.42395176	-0.0178395	-0.04347505	-0.27110553
0.02189	157.12789	2e-08	7.7e-07	8e-07	2.1e-07	-0.0	5.92e-06	3.15e-06	1e-08	644.06852169	647.38517698	643.27571702	-0.017814	-0.04345682	-0.27099015
0.02194	157.51887	2e-08	7.7e-07	8e-07	2.1e-07	-0.0	5.92e-06	3.15e-06	1e-08	643.91934044	647.2378859	643.1275329	-0.01778796	-0.04343808	-0.27087181
0.022	157.90983	2e-08	7.7e-07	8e-07	2.1e-07	0.0	5.92e-06	3.15e-06	1e-08	643.77021663	647.09064369	642.97940076	-0.01776273	-0.04341981	-0.2707566
0.02205	158.30077	2e-08	7.7e-07	8e-07	2.1e-07	-0.0	5.92e-06	3.15e-06	1e-08	643.62114805	646.94344913	642.83131928	-0.01773768	-0.04340154	-0.27064169
0.02211	158.69168	2e-08	7.7e-07	8e-07	2.1e-07	-0.0	5.92e-06	3.15e-06	1e-08	643.47213515	646.79630216	642.68328839	-0.0177122	-0.04338286	-0.27052434
0.02216	159.08258	2e-08	7.7e-07	8e-07	2.1e-07	0.0	5.92e-06	3.15e-06	1e-08	643.32317926	646.64920389	642.53530922	-0.01768738	-0.04336455	-0.27040953
0.02222	159.47345	2e-08	7.7e-07	8e-07	2.1e-07	0.0	5.92e-06	3.15e-06	1e-08	643.17427868	646.50215333	642.38738069	-0.01766223	-0.04334586	-0.27029262
0.02227	159.8643	2e-08	7.7e-07	8e-07	2e-07	0.0	5.92e-06	3.15e-06	1e-08	643.02543474	646.35515143	642.2395038	-0.01763748	-0.04332737	-0.27017706
0.02233	160.25513	2e-08	7.7e-07	8e-07	2e-07	-0.0	5.92e-06	3.15e-06	1e-08	642.87664639	646.2081977	642.09167799	-0.01761249	-0.04330858	-0.27005991
0.02238	160.64593	2e-08	7.7e-07	8e-07	2e-07	-0.0	5.92e-06	3.15e-06	1e-08	642.72791482	646.06129288	641.94390403	-0.01758727	-0.0432895	-0.26994115
0.02244	161.03672	2e-08	7.7e-07	8e-07	2e-07	0.0	5.92e-06	3.15e-06	1e-08	642.57924112	645.91443772	641.79618269	-0.01756319	-0.04327116	-0.2698272
0.02249	161.42748	2e-08	7.7e-07	8e-07	2e-07	-0.0	5.92e-06	3.15e-06	1e-08	642.43062224	645.76763028	641.64851189	-0.01753892	-0.04325258	-0.26971192
0.0325	232.18203	1e-08	7.4e-07	8.3e-07	1.6e-07	0.0	5.92e-06	3.2e-06	1e-08	616.31207637	619.89300045	615.65043927	-0.01436748	-0.03964784	-0.24926457
0.03256	232.56879	1e-08	7.4e-07	8.3e-07	1.6e-07	0.0	5.92e-06	3.2e-06	1e-08	616.17364033	619.75558445	615.51247946	-0.01435776	-0.0396326	-0.24918224
0.03261	232.95552	1e-08	7.4e-07	8.3e-07	1.6e-07	0.0	5.92e-06	3.2e-06	1e-08	616.0352455	619.61820816	615.37456019	-0.01434432	-0.03961151	-0.24906834
0.03267	233.34222	1e-08	7.4e-07	8.3e-07	1.6e-07	0.0	5.92e-06	3.2e-06	1e-08	615.89690781	619.48088679	615.23669699	-0.01433239	-0.03959274	-0.24896699
0.03272	233.72891	1e-08	7.4e-07	8.3e-07	1.6e-07	-0.0	5.92e-06	3.2e-06	1e-08	615.75862146	619.34361431	615.09888372	-0.01431729	-0.03956895	-0.24883857
0.03278	234.11558	1e-08	7.4e-07	8.3e-07	1.6e-07	0.0	5.92e-06	3.2e-06	1e-08	615.6204003	619.2064038	614.96113371	-0.01430726	-0.03955306	-0.24875286
0.03283	234.50222	1e-08	7.4e-07	8.3e-07	1.6e-07	0.0	5.92e-06	3.2e-06	1e-08	615.48222171	619.06923467	614.82342595	-0.01429263	-0.03952989	-0.24862782
0.03289	234.88884	1e-08	7.4e-07	8.3e-07	1.6e-07	0.0	5.92e-06	3.2e-06	1e-08	615.34410642	618.93212593	614.68577983	-0.01428131	-0.03951189	-0.24853076
0.03294	235.27544	1e-08	7.4e-07	8.3e-07	1.6e-07	0.0	5.92e-06	3.2e-06	1e-08	615.20604007	618.79506408	614.54818157	-0.01426559	-0.03948688	-0.24839589
0.033	235.66201	1e-08	7.4e-07	8.3e-07	1.6e-07	0.0	5.92e-06	3.2e-06	1e-08	615.06804237	618.65806739	614.41064983	-0.0142565	-0.03947234	-0.24831751
0.03305	236.04857	1e-08	7.4e-07	8.3e-07	1.6e-07	0.0	5.92e-06	3.2e-06	1e-08	614.9300832	618.52110862	614.27315678	-0.01424303	-0.03945082	-0.2482015
0.03311	236.4351	1e-08	7.4e-07	8.3e-07	1.6e-07	0.0	5.92e-06	3.2e-06	1e-08	614.79218322	618.38420595	614.13572097	-0.01423104	-0.03943158	-0.24809783
0.03316	236.82161	1e-08	7.4e-07	8.4e-07	1.6e-07	0.0	5.92e-06	3.2e-06	1e-08	614.65433526	618.24735342	613.99833635	-0.01421839	-0.03941126	-0.24798836
0.03322	237.2081	1e-08	7.4e-07	8.4e-07	1.6e-07	-0.0	5.92e-06	3.2e-06	1e-08	614.51654258	618.11055388	613.86100578	-0.01420594	-0.0393912	-0.24788034
0.03327	237.59457	1e-08	7.4e-07	8.4e-07	1.6e-07	-0.0	5.92e-06	3.2e-06	1e-08	614.37880472	617.97380662	613.72372857	-0.01419296	-0.03937024	-0.24776747
0.03333	237.98101	1e-08	7.4e-07	8.4e-07	1.6e-07	-0.0	5.92e-06	3.2e-06	1e-08	614.24112372	617.83711403	613.58650713	-0.01418045	-0.03935001	-0.24765854
0.03338	238.36743	1e-08	7.4e-07	8.4e-07	1.6e-07	-0.0	5.92e-06	3.2e-06	1e-08	614.10349769	617.70047419	613.44933952	-0.01416907	-0.03933155	-0.24755918
0.03344	238.75383	1e-08	7.4e-07	8.4e-07	1.6e-07	-0.0	5.92e-06	3.2e-06	1e-08	613.96592208	617.56388252	613.31222103	-0.01415546	-0.03930942	-0.2474401
0.03349	239.14021	1e-08	7.4e-07	8.4e-07	1.6e-07	-0.0	5.92e-06	3.2e-06	1e-08	613.82840614	617.42734857	613.17516143	-0.0141445	-0.03929158	-0.24734414
0.0435	309.09252	1e-08	7.3e-07	8.4e-07	1.4e-07	-0.0	5.92e-06	3.21e-06	1e-08	589.69194203	593.44068059	589.10779219	-0.01227314	-0.03574115	-0.22843958
0.04356	309.47484	1e-08	7.3e-07	8.4e-07	1.4e-07	-0.0	5.92e-06	3.21e-06	1e-08	589.5641317	593.31356622	588.98030675	-0.01226142	-0.03571599	-0.22830608
0.04361	309.85714	1e-08	7.3e-07	8.4e-07	1.4e-07	-0.0	5.92e-06	3.21e-06	1e-08	589.43639028	593.18651917	588.85288957	-0.01225398	-0.03570004	-0.22822141
0.04367	310.23942	1e-08	7.3e-07	8.4e-07	1.4e-07	0.0	5.92e-06	3.21e-06	1e-08	589.30869275	593.0595148	588.72551569	-0.01224672	-0.03568438	-0.22813835
0.04372	310.62167	1e-08	7.3e-07	8.4e-07	1.4e-07	0.0	5.92e-06	3.21e-06	1e-08	589.18103756	592.93255235	588.5981843	-0.0122334	-0.03565574	-0.22798635
0.04378	311.00391	1e-08	7.3e-07	8.4e-07	1.4e-07	-0.0	5.92e-06	3.21e-06	1e-08	589.05346067	592.80566655	588.47093066	-0.01222949	-0.03564733	-0.22794175
0.04383	311.38612	1e-08	7.3e-07	8.4e-07	1.4e-07	-0.0	5.92e-06	3.21e-06	1e-08	588.92590714	592.67880326	588.34369984	-0.01221654	-0.03561942	-0.22779364
0.04389	311.7683	1e-08	7.3e-07	8.4e-07	1.4e-07	0.0	5.92e-06	3.21e-06	1e-08	588.79843012	592.5520147	588.2165448	-0.01221103	-0.03560754	-0.22773056
0.04394	312.15047	1e-08	7.3e-07	8.4e-07	1.4e-07	0.0	5.92e-06	3.21e-06	1e-08	588.67098561	592.42525797	588.08942204	-0.01220168	-0.0355873	-0.2276232
0.044	312.53261	1e-08	7.3e-07	8.4e-07	1.4e-07	0.0	5.92e-06	3.21e-06	1e-08	588.54359621	592.29855544	587.96235424	-0.01219101	-0.03556424	-0.2275008
0.04405	312.91473	1e-08	7.3e-07	8.4e-07	1.4e-07	-0.0	5.92e-06	3.21e-06	1e-08	588.41626984	592.17191466	587.83534908	-0.01218585	-0.03555308	-0.22744158
0.04411	313.29683	1e-08	7.3e-07	8.4e-07	1.4e-07	-0.0	5.92e-06	3.21e-06	1e-08	588.28897438	592.04530381	587.70837423	-0.01217247	-0.03552413	-0.22728789
0.04416	313.67891	1e-08	7.3e-07	8.4e-07	1.4e-07	0.0	5.92e-06	3.21e-06	1e-08	588.16175839	591.91877054	587.58147807	-0.01216793	-0.03551427	-0.22723562
0.04422	314.06096	1e-08	7.3e-07	8.4e-07	1.4e-07	0.0	5.92e-06	3.21e-06	1e-08	588.03456921	591.79226366	587.45460868	-0.01215768	-0.035492	-0.22711744
0.04427	314.443	1e-08	7.3e-07	8.4e-07	1.4e-07	0.0	5.92e-06	3.21e-06	1e-08	587.90744086	591.66581649	587.32779981	-0.01214799	-0.03547097	-0.22700575
0.04433	314.825	1e-08	7.3e-07	8.4e-07	1.4e-07	-0.0	5.92e-06	3.21e-06	1e-08	587.78037001	591.5394257	587.20104814	-0.01214253	-0.0354591	-0.22694279
0.04438	315.20699	1e-08	7.3e-07	8.4e-07	1.4e-07	-0.0	5.92e-06	3.21e-06	1e-08	587.65333201	591.41306675	587.07432872	-0.01212902	-0.03542972	-0.22678684
0.04444	315.58896	1e-08	7.3e-07	8.4e-07	1.4e-07	0.0	5.92e-06	3.21e-06	1e-08	587.52637469	591.28678657	586.94768919	-0.01212468	-0.03542026	-0.22673662
0.04449	315.9709	1e-08	7.3e-07	8.4e-07	1.4e-07	0.0	5.92e-06	3.21e-06	1e-08	587.39944314	591.16053177	586.82107539	-0.01211486	-0.03539883	-0.22662288
0.05455	385.48949	1e-08	7.3e-07	8.5e-07	1.3e-07	-0.0	5.93e-06	3.22e-06	1e-08	565.02054229	568.88892527	564.49499561	-0.01070317	-0.03212149	-0.2091402
0.05461	385.8673	1e-08	7.3e-07	8.5e-07	1.3e-07	-0.0	5.93e-06	3.22e-06	1e-08	564.90276086	568.77164891	564.37747986	-0.01069609	-0.03210431	-0.20904786
0.05466	386.2451	1e-08	7.3e-07	8.5e-07	1.3e-07	-0.0	5.93e-06	3.22e-06	1e-08	564.78502874	568.65442006	564.26001223	-0.01068907	-0.0320872	-0.20895596
0.05472	386.62287	1e-08	7.3e-07	8.5e-07	1.3e-07	0.0	5.93e-06	3.22e-06	1e-08	564.66734527	568.53723848	564.14259248	-0.01068215	-0.03207006	-0.20886387
0.05477	387.00061	1e-08	7.3e-07	8.5e-07	1.3e-07	0.0	5.93e-06	3.22e-06	1e-08	564.54970872	568.42010429	564.0252208	-0.01067524	-0.03205292	-0.20877175
0.05483	387.37834	1e-08	7.3e-07	8.5e-07	1.3e-07	0.0	5.93e-06	3.22e-06	1e-08	564.43211889	568.30301751	563.90789722	-0.01066828	-0.03203579	-0.20867969
0.05488	387.75604	1e-08	7.3e-07	8.5e-07	1.3e-07	-0.0	5.93e-06	3.22e-06	1e-08	564.31457651	568.18597811	563.79062166	-0.01066111	-0.03201867	-0.20858765
0.05494	388.13372	1e-08	7.3e-07	8.5e-07	1.3e-07	-0.0	5.93e-06	3.22e-06	1e-08	564.19708529	568.06898607	563.67339398	-0.01065405	-0.03200155	-0.2084956
0.05499	388.51138	1e-08	7.3e-07	8.5e-07	1.3e-07	0.0	5.93e-06	3.22e-06	1e-08	564.07964348	567.9520414	563.55621424	-0.01064706	-0.03198442	-0.20840356
0.05505	388.88902	1e-08	7.3e-07	8.5e-07	1.3e-07	0.0	5.93e-06	3.22e-06	1e-08	563.96224975	567.8351441	563.4390825	-0.01064018	-0.03196732	-0.20831158
0.0551	389.26663	1e-08	7.3e-07	8.5e-07	1.3e-07	0.0	5.93e-06	3.22e-06	1e-08	563.84490255	567.71829415	563.3219988	-0.01063323	-0.03195022	-0.20821965
0.05516	389.64422	1e-08	7.3e-07	8.5e-07	1.3e-07	0.0	5.93e-06	3.22e-06	1e-08	563.72760316	567.60149154	563.20496307	-0.01061182	-0.03189754	-0.20793644
0.05521	390.02179	1e-08	7.3e-07	8.5e-07	1.3e-07	0.0	5.93e-06	3.22e-06	1e-08	563.61045167	567.4848348	563.0880751	-0.0106114	-0.03189651	-0.20793092
0.05527	390.39933	1e-08	7.3e-07	8.5e-07	1.3e-07	-0.0	5.93e-06	3.22e-06	1e-08	563.49330306	567.3681809	562.97119001	-0.01060975	-0.03189254	-0.20790953
0.05532	390.77686	1e-08	7.3e-07	8.5e-07	1.3e-07	-0.0	5.93e-06	3.22e-06	1e-08	563.37616629	567.25153802	562.85431606	-0.01060298	-0.03187598	-0.20782045
0.05538	391.15436	1e-08	7.3e-07	8.5e-07	1.3e-07	-0.0	5.93e-06	3.22e-06	1e-08	563.25907682	567.134941	562.73748857	-0.01058844	-0.03184021	-0.20762799
0.05543	391.53183	1e-08	7.3e-07	8.5e-07	1.3e-07	-0.0	5.93e-06	3.22e-06	1e-08	563.14208806	567.0184431	562.62076153	-0.0105877	-0.03183838	-0.20761812
0.05549	391.90929	1e-08	7.3e-07	8.5e-07	1.3e-07	-0.0	5.93e-06	3.22e-06	1e-08	563.02510446	566.90195028	562.50403963	-0.0105747	-0.03180631	-0.20744563
0.06555	460.60218	1e-08	7.3e-07	8.5e-07	1.3e-07	0.0	5.93e-06	3.22e-06	1e-08	542.4063545	546.35818008	541.92840179	-0.00938442	-0.0288557	-0.19142092
0.06561	460.97546	1e-08	7.3e-07	8.5e-07	1.3e-07	0.0	5.93e-06	3.22e-06	1e-08	542.29822975	546.25008243	541.82016684	-0.00939382	-0.02884005	-0.19133584
0.06566	461.34872	1e-08	7.3e-07	8.5e-07	1.3e-07	0.0	5.93e-06	3.22e-06	1e-08	542.18997309	546.14202963	541.71198758	-0.00943159	-0.02882419	-0.19125084
0.06572	461.72195	1e-08	7.3e-07	8.5e-07	1.3e-07	0.0	5.93e-06	3.22e-06	1e-08	542.0812573	546.03402257	541.60388387	-0.0094475	-0.0288085	-0.19116582
0.06577	462.09516	1e-08	7.3e-07	8.5e-07	1.3e-07	0.0	5.93e-06	3.22e-06	1e-08	541.97233454	545.92606055	541.49584039	-0.00939108	-0.0287935	-0.19108111
0.06583	462.46835	1e-08	7.3e-07	8.5e-07	1.3e-07	0.0	5.93e-06	3.22e-06	1e-08	541.86403941	545.81814108	541.3878063	-0.00936517	-0.02877821	-0.19099627
0.06588	462.84152	1e-08	7.3e-07	8.5e-07	1.3e-07	0.0	5.93e-06	3.22e-06	1e-08	541.7560198	545.71026521	541.27980304	-0.00939092	-0.02876248	-0.19091143
0.06594	463.21466	1e-08	7.3e-07	8.5e-07	1.3e-07	0.0	5.93e-06	3.22e-06	1e-08	541.64767953	545.60243461	541.17186681	-0.00941515	-0.02874677	-0.19082659
0.06599	463.58778	1e-08	7.3e-07	8.5e-07	1.3e-07	0.0	5.93e-06	3.22e-06	1e-08	541.53903623	545.49464924	541.06399655	-0.00939914	-0.02873142	-0.19074187
0.06605	463.96088	1e-08	7.3e-07	8.5e-07	1.3e-07	0.0	5.93e-06	3.22e-06	1e-08	541.43055446	545.38690773	540.95616399	-0.00934787	-0.02871641	-0.1906573
0.0661	464.33395	1e-08	7.3e-07	8.5e-07	1.3e-07	0.0	5.93e-06	3.22e-06	1e-08	541.3226416	545.27920888	540.84834435	-0.00932804	-0.0287011	-0.19057263
0.06616	464.707	1e-08	7.3e-07	8.5e-07	1.3e-07	0.0	5.93e-06	3.22e-06	1e-08	541.21493437	545.17155375	540.74055971	-0.00937227	-0.02868526	-0.19048794
0.06621	465.08003	1e-08	7.3e-07	8.5e-07	1.3e-07	0.0	5.93e-06	3.22e-06	1e-08	541.10669292	545.06394442	540.63285497	-0.00938826	-0.02866966	-0.19040327
0.06627	465.45303	1e-08	7.3e-07	8.5e-07	1.3e-07	0.0	5.93e-06	3.22e-06	1e-08	540.99824348	544.95637997	540.52521033	-0.00933881	-0.02865466	-0.19031885
0.06632	465.82602	1e-08	7.3e-07	8.5e-07	1.3e-07	0.0	5.93e-06	3.22e-06	1e-08	540.8903425	544.84885818	540.4175798	-0.00930098	-0.02863955	-0.19023438
0.06638	466.19898	1e-08	7.3e-07	8.5e-07	1.3e-07	0.0	5.93e-06	3.22e-06	1e-08	540.78285552	544.74137943	540.30997155	-0.00930942	-0.02862405	-0.19014987
0.06643	466.57191	1e-08	7.3e-07	8.5e-07	1.3e-07	0.0	5.93e-06	3.22e-06	1e-08	540.67524775	544.63394524	540.20241803	-0.00934755	-0.02860829	-0.19006534
0.06649	466.94483	1e-08	7.3e-07	8.5e-07	1.3e-07	0.0	5.93e-06	3.22e-06	1e-08	540.567176	544.52655659	540.09494005	-0.00934944	-0.02859286	-0.18998088
0.07655	534.80211	1e-08	7.3e-07	8.5e-07	1.3e-07	0.0	5.93e-06	3.22e-06	1e-08	521.59072235	525.59999933	521.15823276	-0.00831691	-0.02591614	-0.17511131
0.07661	535.1708	1e-08	7.3e-07	8.5e-07	1.3e-07	0.0	5.93e-06	3.22e-06	1e-08	521.49086702	525.50045367	521.05869058	-0.00831512	-0.0259022	-0.17503313
0.07666	535.53946	1e-08	7.3e-07	8.5e-07	1.3e-07	0.0	5.93e-06	3.22e-06	1e-08	521.39101358	525.40094933	520.95919252	-0.0083128	-0.02588825	-0.17495494
0.07672	535.9081	1e-08	7.3e-07	8.5e-07	1.3e-07	0.0	5.93e-06	3.22e-06	1e-08	521.29116826	525.3014863	520.85973821	-0.00830777	-0.02587434	-0.17487678
0.07677	536.27672	1e-08	7.3e-07	8.5e-07	1.3e-07	0.0	5.93e-06	3.22e-06	1e-08	521.19136382	525.20206448	520.76032574	-0.00828436	-0.02586061	-0.17479875
0.07683	536.64532	1e-08	7.3e-07	8.5e-07	1.3e-07	0.0	5.93e-06	3.22e-06	1e-08	521.09182089	525.10268318	520.66094217	-0.00827772	-0.02584673	-0.1747207
0.07688	537.01389	1e-08	7.3e-07	8.5e-07	1.3e-07	0.0	5.93e-06	3.22e-06	1e-08	520.99233823	525.00334298	520.56159924	-0.00828098	-0.02583278	-0.17464267
0.07694	537.38244	1e-08	7.3e-07	8.5e-07	1.3e-07	0.0	5.93e-06	3.22e-06	1e-08	520.89279684	524.9040442	520.4623039	-0.00826359	-0.02581905	-0.17456484
0.07699	537.75096	1e-08	7.3e-07	8.5e-07	1.3e-07	0.0	5.93e-06	3.22e-06	1e-08	520.7934451	524.80478605	520.36304155	-0.00825552	-0.02580521	-0.1744869
0.07705	538.11947	1e-08	7.3e-07	8.5e-07	1.3e-07	0.0	5.93e-06	3.22e-06	1e-08	520.69417085	524.7055689	520.2638188	-0.00824745	-0.02579137	-0.17440895
0.0771	538.48794	1e-08	7.3e-07	8.5e-07	1.3e-07	0.0	5.93e-06	3.22e-06	1e-08	520.59497409	524.60639276	520.16463565	-0.00824686	-0.02577747	-0.17433103
0.07716	538.8564	1e-08	7.3e-07	8.5e-07	1.3e-07	0.0	5.93e-06	3.22e-06	1e-08	520.4957649	524.50725786	520.06549731	-0.00825903	-0.02576347	-0.17425314
0.07721	539.22483	1e-08	7.3e-07	8.5e-07	1.3e-07	0.0	5.93e-06	3.22e-06	1e-08	520.39638991	524.40816461	519.96641272	-0.00824716	-0.0257497	-0.17417535
0.07727	539.59325	1e-08	7.3e-07	8.5e-07	1.3e-07	0.0	5.93e-06	3.22e-06	1e-08	520.29713831	524.30911216	519.86736498	-0.00824304	-0.02573587	-0.1740976
0.07732	539.96163	1e-08	7.3e-07	8.5e-07	1.3e-07	0.0	5.93e-06	3.22e-06	1e-08	520.19791687	524.21010076	519.76835949	-0.00824625	-0.025722	-0.17401991
0.07738	540.33	1e-08	7.3e-07	8.5e-07	1.3e-07	0.0	5.93e-06	3.22e-06	1e-08	520.09863742	524.11113061	519.66940136	-0.00824383	-0.02570816	-0.17394217
0.07743	540.69834	1e-08	7.3e-07	8.5e-07	1.3e-07	0.0	5.93e-06	3.22e-06	1e-08	519.99936768	524.01220156	519.57048666	-0.00824141	-0.02569432	-0.17386443
0.07749	541.06666	1e-08	7.3e-07	8.5e-07	1.3e-07	0.0	5.93e-06	3.22e-06	1e-08	519.90010766	523.9133136	519.47161541	-0.00822399	-0.02568063	-0.17378681
0.08755	608.07806	1e-08	7.3e-07	8.5e-07	1.3e-07	0.0	5.93e-06	3.22e-06	1e-08	502.45344005	506.49106435	502.06021328	-0.00735564	-0.0232784	-0.16011482
0.08761	608.4421	1e-08	7.3e-07	8.5e-07	1.3e-07	0.0	5.93e-06	3.22e-06	1e-08	502.36172046	506.39946195	501.96872435	-0.00735128	-0.02326591	-0.16004297
0.08766	608.80611	1e-08	7.3e-07	8.5e-07	1.3e-07	0.0	5.93e-06	3.22e-06	1e-08	502.27003853	506.30789779	501.8772743	-0.00734128	-0.02325349	-0.15997117
0.08772	609.17011	1e-08	7.3e-07	8.5e-07	1.3e-07	0.0	5.93e-06	3.22e-06	1e-08	502.17846469	506.21637167	501.78585913	-0.00734711	-0.02324096	-0.15989947
0.08777	609.53408	1e-08	7.3e-07	8.5e-07	1.3e-07	0.0	5.93e-06	3.22e-06	1e-08	502.08680153	506.12488407	501.69448989	-0.00734524	-0.02322848	-0.1598277
0.08783	609.89802	1e-08	7.3e-07	8.5e-07	1.3e-07	0.0	5.93e-06	3.22e-06	1e-08	501.99514512	506.03343477	501.60316122	-0.00734336	-0.02321599	-0.15975593
0.08788	610.26194	1e-08	7.3e-07	8.5e-07	1.3e-07	0.0	5.93e-06	3.22e-06	1e-08	501.90349546	505.94202377	501.51187311	-0.00733417	-0.02320358	-0.15968421
0.08794	610.62584	1e-08	7.3e-07	8.5e-07	1.3e-07	0.0	5.93e-06	3.22e-06	1e-08	501.81194393	505.85065078	501.42062041	-0.0073145	-0.02319128	-0.15961258
0.08799	610.98972	1e-08	7.3e-07	8.5e-07	1.3e-07	0.0	5.93e-06	3.22e-06	1e-08	501.72062128	505.75931541	501.32939574	-0.00731649	-0.02317879	-0.15954094
0.08805	611.35357	1e-08	7.3e-07	8.5e-07	1.3e-07	0.0	5.93e-06	3.22e-06	1e-08	501.62925722	505.6680184	501.23821427	-0.00731208	-0.02316637	-0.15946936
0.0881	611.7174	1e-08	7.3e-07	8.5e-07	1.3e-07	0.0	5.93e-06	3.22e-06	1e-08	501.53793173	505.57675951	501.14707148	-0.00729883	-0.02315405	-0.15939789
0.08816	612.0812	1e-08	7.3e-07	8.5e-07	1.3e-07	0.0	5.93e-06	3.22e-06	1e-08	501.44675524	505.48553838	501.05596112	-0.00729178	-0.02314166	-0.15932634
0.08821	612.44498	1e-08	7.3e-07	8.5e-07	1.3e-07	0.0	5.93e-06	3.22e-06	1e-08	501.35565027	505.39435527	500.96488759	-0.00728473	-0.02312927	-0.15925478
0.08827	612.80874	1e-08	7.3e-07	8.5e-07	1.3e-07	0.0	5.93e-06	3.22e-06	1e-08	501.26461684	505.30321017	500.87385088	-0.00728999	-0.02311678	-0.15918327
0.08832	613.17248	1e-08	7.3e-07	8.5e-07	1.3e-07	0.0	5.93e-06	3.22e-06	1e-08	501.17350117	505.21210349	500.7828596	-0.0072974	-0.02310429	-0.15911178
0.08838	613.53619	1e-08	7.3e-07	8.5e-07	1.3e-07	0.0	5.93e-06	3.22e-06	1e-08	501.08227647	505.12103528	500.69191523	-0.00728425	-0.02309198	-0.15904039
0.08843	613.89988	1e-08	7.3e-07	8.5e-07	1.3e-07	0.0	5.93e-06	3.22e-06	1e-08	500.99119967	505.03000481	500.60100332	-0.00728444	-0.02307958	-0.15896905
0.08849	614.26354	1e-08	7.3e-07	8.5e-07	1.3e-07	0.0	5.93e-06	3.22e-06	1e-08	500.90010402	504.9390125	500.51013319	-0.00728674	-0.02306716	-0.15889772
0.09855	680.41847	1e-08	7.3e-07	8.5e-07	1.3e-07	0.0	5.93e-06	3.22e-06	1e-08	484.87296107	488.91285998	484.51518906	-0.00651896	-0.02091438	-0.14633793
0.09861	680.77781	1e-08	7.3e-07	8.5e-07	1.3e-07	0.0	5.93e-06	3.22e-06	1e-08	484.78877811	488.82862383	484.43117309	-0.00652069	-0.02090315	-0.14627193
0.09866	681.13711	1e-08	7.3e-07	8.5e-07	1.3e-07	0.0	5.93e-06	3.22e-06	1e-08	484.70455875	488.74442332	484.34719704	-0.00650889	-0.02089205	-0.14620601
0.09872	681.4964	1e-08	7.3e-07	8.5e-07	1.3e-07	0.0	5.93e-06	3.22e-06	1e-08	484.62047754	488.66025795	484.2632514	-0.00651344	-0.02088083	-0.14614016
0.09877	681.85566	1e-08	7.3e-07	8.5e-07	1.3e-07	0.0	5.93e-06	3.22e-06	1e-08	484.53632348	488.57612825	484.17934757	-0.00651337	-0.02086963	-0.14607427
0.09883	682.2149	1e-08	7.3e-07	8.5e-07	1.3e-07	0.0	5.93e-06	3.22e-06	1e-08	484.45215626	488.49203409	484.09548233	-0.006512	-0.02085845	-0.14600837
0.09888	682.57411	1e-08	7.3e-07	8.5e-07	1.3e-07	0.0	5.93e-06	3.22e-06	1e-08	484.36799252	488.40797541	484.0116548	-0.00650635	-0.02084731	-0.1459425
0.09894	682.9333	1e-08	7.3e-07	8.5e-07	1.3e-07	0.0	5.93e-06	3.22e-06	1e-08	484.28388769	488.32395205	483.92786194	-0.00648729	-0.0208363	-0.14587672
0.09899	683.29246	1e-08	7.3e-07	8.5e-07	1.3e-07	0.0	5.93e-06	3.22e-06	1e-08	484.20001502	488.23996351	483.84409431	-0.00648606	-0.02082514	-0.14581094
0.09905	683.65161	1e-08	7.3e-07	8.5e-07	1.3e-07	0.0	5.93e-06	3.22e-06	1e-08	484.11614413	488.15601041	483.7603644	-0.00648489	-0.02081399	-0.1457452
0.0991	684.01072	1e-08	7.3e-07	8.5e-07	1.3e-07	0.0	5.93e-06	3.22e-06	1e-08	484.03227434	488.07209272	483.67667225	-0.00647205	-0.02080297	-0.14567958
0.09916	684.36982	1e-08	7.3e-07	8.5e-07	1.3e-07	0.0	5.93e-06	3.22e-06	1e-08	483.94855658	487.98820998	483.59300959	-0.00646568	-0.02079187	-0.14561388
0.09921	684.72889	1e-08	7.3e-07	8.5e-07	1.3e-07	0.0	5.93e-06	3.22e-06	1e-08	483.86490712	487.90436247	483.50938102	-0.00645932	-0.02078077	-0.14554818
0.09927	685.08794	1e-08	7.3e-07	8.5e-07	1.3e-07	0.0	5.93e-06	3.22e-06	1e-08	483.78132597	487.82055018	483.42578653	-0.0064638	-0.02076959	-0.14548251
0.09932	685.44696	1e-08	7.3e-07	8.5e-07	1.3e-07	0.0	5.93e-06	3.22e-06	1e-08	483.69767284	487.73677346	483.34223371	-0.00647151	-0.02075838	-0.14541686
0.09938	685.80596	1e-08	7.3e-07	8.5e-07	1.3e-07	0.0	5.93e-06	3.22e-06	1e-08	483.61390597	487.65303243	483.2587248	-0.00645955	-0.02074736	-0.14535131
0.09943	686.16494	1e-08	7.3e-07	8.5e-07	1.3e-07	0.0	5.93e-06	3.22e-06	1e-08	483.5302798	487.56932635	483.17524597	-0.0064601	-0.02073625	-0.1452858
0.09949	686.52389	1e-08	7.3e-07	8.5e-07	1.3e-07	0.0	5.93e-06	3.22e-06	1e-08	483.44663257	487.48565564	483.09180597	-0.00646249	-0.02072512	-0.1452203
0.10955	751.81141	1e-08	7.3e-07	8.5e-07	1.3e-07	0.0	5.93e-06	3.22e-06	1e-08	468.7356276	472.75320473	468.40996286	-0.00578859	-0.0187972	-0.13369162
0.1096	752.16597	1e-08	7.3e-07	8.5e-07	1.3e-07	0.0	5.93e-06	3.22e-06	1e-08	468.65841176	472.67579037	468.33287054	-0.00579474	-0.01878713	-0.13363115
0.10966	752.52051	1e-08	7.3e-07	8.5e-07	1.3e-07	0.0	5.93e-06	3.22e-06	1e-08	468.58110203	472.59840911	468.25581816	-0.00579375	-0.0187771	-0.13357063
0.10971	752.87503	1e-08	7.3e-07	8.5e-07	1.3e-07	0.0	5.93e-06	3.22e-06	1e-08	468.50379336	472.52106073	468.17880077	-0.00579277	-0.01876707	-0.1335101
0.10977	753.22952	1e-08	7.3e-07	8.5e-07	1.3e-07	0.0	5.93e-06	3.22e-06	1e-08	468.42648575	472.44374523	468.10181837	-0.00578377	-0.01875713	-0.13344963
0.10982	753.58398	1e-08	7.3e-07	8.5e-07	1.3e-07	0.0	5.93e-06	3.22e-06	1e-08	468.34928615	472.36646229	468.0248653	-0.00576714	-0.01874725	-0.13338922
0.10988	753.93843	1e-08	7.3e-07	8.5e-07	1.3e-07	0.0	5.93e-06	3.22e-06	1e-08	468.27229641	472.28921163	467.9479362	-0.00577125	-0.01873721	-0.13332881
0.10993	754.29285	1e-08	7.3e-07	8.5e-07	1.3e-07	0.0	5.93e-06	3.22e-06	1e-08	468.19523986	472.21199396	467.87104559	-0.00576497	-0.01872727	-0.13326847
0.10999	754.64724	1e-08	7.3e-07	8.5e-07	1.3e-07	0.0	5.93e-06	3.22e-06	1e-08	468.11825526	472.1348089	467.79418615	-0.00575492	-0.01871736	-0.13320818
0.11004	755.00161	1e-08	7.3e-07	8.5e-07	1.3e-07	0.0	5.93e-06	3.22e-06	1e-08	468.0413929	472.05765627	467.71735521	-0.00574911	-0.01870741	-0.13314783
0.1101	755.35596	1e-08	7.3e-07	8.5e-07	1.3e-07	0.0	5.93e-06	3.22e-06	1e-08	467.96459608	471.98053627	467.64055578	-0.00574358	-0.01869746	-0.13308749
0.11015	755.71029	1e-08	7.3e-07	8.5e-07	1.3e-07	0.0	5.93e-06	3.22e-06	1e-08	467.88786116	471.90344889	467.56378805	-0.00575449	-0.01868739	-0.13302719
0.11021	756.06459	1e-08	7.3e-07	8.5e-07	1.3e-07	0.0	5.93e-06	3.22e-06	1e-08	467.81096868	471.8263947	467.4870635	-0.00575453	-0.0186774	-0.13296692
0.11026	756.41886	1e-08	7.3e-07	8.5e-07	1.3e-07	0.0	5.93e-06	3.22e-06	1e-08	467.73406373	471.74937329	467.41037452	-0.00574394	-0.01866752	-0.13290671
0.11032	756.77311	1e-08	7.3e-07	8.5e-07	1.3e-07	0.0	5.93e-06	3.22e-06	1e-08	467.65728838	471.67238427	467.33371362	-0.00575022	-0.01865752	-0.13284659
0.11037	757.12734	1e-08	7.3e-07	8.5e-07	1.3e-07	0.0	5.93e-06	3.22e-06	1e-08	467.58041713	471.59542819	467.25709257	-0.00574943	-0.01864757	-0.1327864
0.11043	757.48154	1e-08	7.3e-07	8.5e-07	1.3e-07	0.0	5.93e-06	3.22e-06	1e-08	467.50354462	471.51850482	467.18050646	-0.00574846	-0.01863761	-0.13272622
0.11048	757.83572	1e-08	7.3e-07	8.5e-07	1.3e-07	0.0	5.93e-06	3.22e-06	1e-08	467.42667307	471.44161416	467.10395515	-0.00574125	-0.01862772	-0.13266608
0.12055	822.2445	1e-08	7.3e-07	8.5e-07	1.3e-07	0.0	5.93e-06	3.22e-06	1e-08	453.93378814	457.90645693	453.6375749	-0.00515198	-0.01690176	-0.12209192
0.1206	822.59424	1e-08	7.3e-07	8.5e-07	1.3e-07	0.0	5.93e-06	3.22e-06	1e-08	453.86296857	457.8353527	453.56688962	-0.00514455	-0.01689283	-0.12203641
0.12066	822.94394	1e-08	7.3e-07	8.5e-07	1.3e-07	0.0	5.93e-06	3.22e-06	1e-08	453.79224081	457.76427864	453.496232	-0.00514863	-0.01688382	-0.12198091
0.12071	823.29363	1e-08	7.3e-07	8.5e-07	1.3e-07	0.0	5.93e-06	3.22e-06	1e-08	453.72144683	457.69323514	453.4256101	-0.0051369	-0.01687496	-0.12192555
0.12077	823.64329	1e-08	7.3e-07	8.5e-07	1.3e-07	0.0	5.93e-06	3.22e-06	1e-08	453.65080392	457.62222157	453.35501278	-0.00513113	-0.01686604	-0.12187012
0.12082	823.99292	1e-08	7.3e-07	8.5e-07	1.3e-07	0.0	5.93e-06	3.22e-06	1e-08	453.58023011	457.55123819	453.28444425	-0.00512582	-0.01685711	-0.12181469
0.12088	824.34253	1e-08	7.3e-07	8.5e-07	1.3e-07	0.0	5.93e-06	3.22e-06	1e-08	453.50971913	457.48028501	453.21390482	-0.00512659	-0.01684814	-0.12175927
0.12093	824.69212	1e-08	7.3e-07	8.5e-07	1.3e-07	0.0	5.93e-06	3.22e-06	1e-08	453.43918746	457.40936225	453.14339876	-0.00513725	-0.01683909	-0.12170387
0.12099	825.04168	1e-08	7.3e-07	8.5e-07	1.3e-07	0.0	5.93e-06	3.22e-06	1e-08	453.36849905	457.33847023	453.07293297	-0.00512793	-0.01683022	-0.12164856
0.12104	825.39122	1e-08	7.3e-07	8.5e-07	1.3e-07	0.0	5.93e-06	3.22e-06	1e-08	453.29792859	457.26760821	453.00249342	-0.00512659	-0.01682129	-0.12159327
0.1211	825.74073	1e-08	7.3e-07	8.5e-07	1.3e-07	0.0	5.93e-06	3.22e-06	1e-08	453.22736644	457.19677646	452.93208568	-0.00513046	-0.01681232	-0.12153801
0.12115	826.09022	1e-08	7.3e-07	8.5e-07	1.3e-07	0.0	5.93e-06	3.22e-06	1e-08	453.15674097	457.12597515	452.86171338	-0.00512981	-0.01680339	-0.12148273
0.12121	826.43969	1e-08	7.3e-07	8.5e-07	1.3e-07	0.0	5.93e-06	3.22e-06	1e-08	453.08611424	457.05520414	452.79137337	-0.00512917	-0.01679445	-0.12142744
0.12126	826.78913	1e-08	7.3e-07	8.5e-07	1.3e-07	0.0	5.93e-06	3.22e-06	1e-08	453.01548624	456.98446341	452.72106566	-0.00511271	-0.01678567	-0.12137225
0.12132	827.13855	1e-08	7.3e-07	8.5e-07	1.3e-07	0.0	5.93e-06	3.22e-06	1e-08	452.94507472	456.91375237	452.65077911	-0.00510611	-0.01677681	-0.12131706
0.12137	827.48794	1e-08	7.3e-07	8.5e-07	1.3e-07	0.0	5.93e-06	3.22e-06	1e-08	452.87474391	456.84307137	452.58052063	-0.00511009	-0.01676785	-0.12126187
0.12143	827.83731	1e-08	7.3e-07	8.5e-07	1.3e-07	0.0	5.93e-06	3.22e-06	1e-08	452.80434819	456.77242078	452.51029764	-0.00509792	-0.01675906	-0.12120683
0.12148	828.18665	1e-08	7.3e-07	8.5e-07	1.3e-07	0.0	5.93e-06	3.22e-06	1e-08	452.73411002	456.70179994	452.44009872	-0.0050925	-0.0167502	-0.12115171
0.13155	891.70498	1e-08	7.3e-07	8.5e-07	1.3e-07	0.0	5.93e-06	3.22e-06	1e-08	440.36761935	444.27347184	440.09719767	-0.0045893	-0.01520504	-0.11145967
0.1316	892.04982	1e-08	7.3e-07	8.5e-07	1.3e-07	0.0	5.93e-06	3.22e-06	1e-08	440.3027568	444.20819802	440.0324285	-0.0045939	-0.01519696	-0.11140879
0.13166	892.39463	1e-08	7.3e-07	8.5e-07	1.3e-07	0.0	5.93e-06	3.22e-06	1e-08	440.23782064	444.14295248	439.96769282	-0.00458428	-0.015189	-0.11135797
0.13171	892.73942	1e-08	7.3e-07	8.5e-07	1.3e-07	0.0	5.93e-06	3.22e-06	1e-08	440.17301171	444.07773466	439.90298064	-0.00458846	-0.01518094	-0.1113072
0.13177	893.08418	1e-08	7.3e-07	8.5e-07	1.3e-07	0.0	5.93e-06	3.22e-06	1e-08	440.10813514	444.01254505	439.83830158	-0.00458948	-0.01517291	-0.11125641
0.13182	893.42892	1e-08	7.3e-07	8.5e-07	1.3e-07	0.0	5.93e-06	3.22e-06	1e-08	440.04323553	443.94738353	439.77365346	-0.0045891	-0.01516488	-0.11120561
0.13188	893.77363	1e-08	7.3e-07	8.5e-07	1.3e-07	0.0	5.93e-06	3.22e-06	1e-08	439.97833265	443.88225007	439.70903529	-0.00458399	-0.0151569	-0.11115484
0.13193	894.11832	1e-08	7.3e-07	8.5e-07	1.3e-07	0.0	5.93e-06	3.22e-06	1e-08	439.91349334	443.81714447	439.64444374	-0.0045681	-0.01514901	-0.11110414
0.13199	894.46298	1e-08	7.3e-07	8.5e-07	1.3e-07	0.0	5.93e-06	3.22e-06	1e-08	439.84887013	443.75206632	439.57987122	-0.00457016	-0.01514099	-0.11105343
0.13204	894.80762	1e-08	7.3e-07	8.5e-07	1.3e-07	0.0	5.93e-06	3.22e-06	1e-08	439.78420928	443.68701626	439.51533031	-0.00456711	-0.01513301	-0.11100277
0.1321	895.15224	1e-08	7.3e-07	8.5e-07	1.3e-07	0.0	5.93e-06	3.22e-06	1e-08	439.71958289	443.62199409	439.45081741	-0.00455767	-0.01512509	-0.11095217
0.13215	895.49683	1e-08	7.3e-07	8.5e-07	1.3e-07	0.0	5.93e-06	3.22e-06	1e-08	439.65508151	443.55699955	439.38632799	-0.00455282	-0.01511713	-0.11090153
0.13221	895.84139	1e-08	7.3e-07	8.5e-07	1.3e-07	0.0	5.93e-06	3.22e-06	1e-08	439.59064022	443.49203282	439.32186531	-0.00454797	-0.01510917	-0.11085088
0.13226	896.18593	1e-08	7.3e-07	8.5e-07	1.3e-07	0.0	5.93e-06	3.22e-06	1e-08	439.52625902	443.42709391	439.25742936	-0.00455803	-0.0151011	-0.11080026
0.13232	896.53045	1e-08	7.3e-07	8.5e-07	1.3e-07	0.0	5.93e-06	3.22e-06	1e-08	439.4617269	443.36218333	439.19303058	-0.00455904	-0.0150931	-0.11074968
0.13237	896.87494	1e-08	7.3e-07	8.5e-07	1.3e-07	0.0	5.93e-06	3.22e-06	1e-08	439.39717181	443.29730074	439.12866261	-0.00454982	-0.0150852	-0.11069914
0.13243	897.21941	1e-08	7.3e-07	8.5e-07	1.3e-07	0.0	5.93e-06	3.22e-06	1e-08	439.3327388	443.23244576	439.06431825	-0.00455623	-0.01507718	-0.11064867
0.13248	897.56385	1e-08	7.3e-07	8.5e-07	1.3e-07	0.0	5.93e-06	3.22e-06	1e-08	439.26820651	443.1676189	439.0000084	-0.00455586	-0.01506921	-0.11059816
0.14255	960.1796	1e-08	7.3e-07	8.5e-07	1.3e-07	0.0	5.93e-06	3.22e-06	1e-08	427.94044958	431.76146921	427.69427649	-0.0040986	-0.01368601	-0.10172056
0.1426	960.51947	1e-08	7.3e-07	8.5e-07	1.3e-07	0.0	5.93e-06	3.22e-06	1e-08	427.88101624	431.70157771	427.63496878	-0.00409382	-0.01367885	-0.10167402
0.14266	960.85932	1e-08	7.3e-07	8.5e-07	1.3e-07	0.0	5.93e-06	3.22e-06	1e-08	427.82164495	431.64171194	427.57568551	-0.00408565	-0.01367173	-0.10162751
0.14271	961.19914	1e-08	7.3e-07	8.5e-07	1.3e-07	0.0	5.93e-06	3.22e-06	1e-08	427.76238471	431.58187177	427.5164243	-0.00408117	-0.01366457	-0.10158097
0.14277	961.53894	1e-08	7.3e-07	8.5e-07	1.3e-07	0.0	5.93e-06	3.22e-06	1e-08	427.70318214	431.52205734	427.45718776	-0.00407787	-0.01365741	-0.10153443
0.14282	961.87871	1e-08	7.3e-07	8.5e-07	1.3e-07	0.0	5.93e-06	3.22e-06	1e-08	427.64402015	431.4622687	427.3979767	-0.00408835	-0.01365013	-0.10148791
0.14288	962.21846	1e-08	7.3e-07	8.5e-07	1.3e-07	0.0	5.93e-06	3.22e-06	1e-08	427.58469886	431.40250633	427.33880078	-0.00408689	-0.01364296	-0.10144144
0.14293	962.55819	1e-08	7.3e-07	8.5e-07	1.3e-07	0.0	5.93e-06	3.22e-06	1e-08	427.52539151	431.34276977	427.27965159	-0.0040804	-0.01363584	-0.101395
0.14299	962.89788	1e-08	7.3e-07	8.5e-07	1.3e-07	0.0	5.93e-06	3.22e-06	1e-08	427.46617105	431.28305883	427.2205256	-0.00408604	-0.01362863	-0.10134862
0.14304	963.23756	1e-08	7.3e-07	8.5e-07	1.3e-07	0.0	5.93e-06	3.22e-06	1e-08	427.4068615	431.22337391	427.16143128	-0.0040859	-0.01362146	-0.1013022
0.1431	963.57721	1e-08	7.3e-07	8.5e-07	1.3e-07	0.0	5.93e-06	3.22e-06	1e-08	427.3475467	431.16371483	427.10236459	-0.00408576	-0.01361429	-0.10125577
0.14315	963.91683	1e-08	7.3e-07	8.5e-07	1.3e-07	0.0	5.93e-06	3.22e-06	1e-08	427.28822665	431.10408159	427.04332553	-0.00407566	-0.01360722	-0.10120941
0.14321	964.25643	1e-08	7.3e-07	8.5e-07	1.3e-07	0.0	5.93e-06	3.22e-06	1e-08	427.22904599	431.0444738	426.9843071	-0.00406503	-0.01360015	-0.10116308
0.14326	964.596	1e-08	7.3e-07	8.5e-07	1.3e-07	0.0	5.93e-06	3.22e-06	1e-08	427.17001233	430.98489143	426.9253089	-0.00406945	-0.01359296	-0.10111674
0.14332	964.93555	1e-08	7.3e-07	8.5e-07	1.3e-07	0.0	5.93e-06	3.22e-06	1e-08	427.11090724	430.92533501	426.86634148	-0.00406136	-0.01358588	-0.1010705
0.14337	965.27507	1e-08	7.3e-07	8.5e-07	1.3e-07	0.0	5.93e-06	3.22e-06	1e-08	427.05191245	430.86580406	426.80739603	-0.00405516	-0.01357879	-0.10102423
0.14343	965.61457	1e-08	7.3e-07	8.5e-07	1.3e-07	0.0	5.93e-06	3.22e-06	1e-08	426.99300049	430.80629866	426.74847388	-0.0040507	-0.01357168	-0.10097795
0.14348	965.95404	1e-08	7.3e-07	8.5e-07	1.3e-07	0.0	5.93e-06	3.22e-06	1e-08	426.93414604	430.74681886	426.68957625	-0.00405052	-0.01356454	-0.10093167
0.15354	1027.65462	1e-08	7.3e-07	8.5e-07	1.3e-07	0.0	5.93e-06	3.22e-06	1e-08	416.56624102	420.28550463	416.34179341	-0.00366317	-0.01231647	-0.09274433
0.1536	1027.98946	1e-08	7.3e-07	8.5e-07	1.3e-07	0.0	5.93e-06	3.22e-06	1e-08	416.51184015	420.23061171	416.28755278	-0.00366251	-0.01231605	-0.09274155
0.15365	1028.32428	1e-08	7.3e-07	8.5e-07	1.3e-07	0.0	5.93e-06	3.22e-06	1e-08	416.45744873	420.17572033	416.23331336	-0.00364855	-0.01230731	-0.09268297
0.15371	1028.65907	1e-08	7.3e-07	8.5e-07	1.3e-07	0.0	5.93e-06	3.22e-06	1e-08	416.40325611	420.12086125	416.17909929	-0.00365153	-0.01230168	-0.0926459
0.15376	1028.99383	1e-08	7.3e-07	8.5e-07	1.3e-07	0.0	5.93e-06	3.22e-06	1e-08	416.34901388	420.06602306	416.12490953	-0.00365198	-0.01229267	-0.09258632
0.15382	1029.32857	1e-08	7.3e-07	8.5e-07	1.3e-07	0.0	5.93e-06	3.22e-06	1e-08	416.29475627	420.0112183	416.07075583	-0.00364435	-0.01226542	-0.0924058
0.15387	1029.66328	1e-08	7.3e-07	8.5e-07	1.3e-07	0.0	5.93e-06	3.22e-06	1e-08	416.24058595	419.95651457	416.01670503	-0.00364435	-0.01226542	-0.0924058
0.15393	1029.99797	1e-08	7.3e-07	8.5e-07	1.3e-07	0.0	5.93e-06	3.22e-06	1e-08	416.18641564	419.90181084	415.96265424	-0.00364435	-0.01226542	-0.0924058
0.15398	1030.33263	1e-08	7.3e-07	8.5e-07	1.3e-07	0.0	5.93e-06	3.22e-06	1e-08	416.13224532	419.84710712	415.90860344	-0.00364435	-0.01226542	-0.0924058
0.15404	1030.66727	1e-08	7.3e-07	8.5e-07	1.3e-07	0.0	5.93e-06	3.22e-06	1e-08	416.078075	419.79240339	415.85455265	-0.00364379	-0.01226287	-0.09238895
0.15409	1031.00188	1e-08	7.3e-07	8.5e-07	1.3e-07	0.0	5.93e-06	3.22e-06	1e-08	416.02391069	419.73770909	415.80051156	-0.0036371	-0.01223291	-0.09219039
0.15415	1031.33647	1e-08	7.3e-07	8.5e-07	1.3e-07	0.0	5.93e-06	3.22e-06	1e-08	415.96981723	419.68312597	415.74658487	-0.0036371	-0.01223291	-0.09219039
0.1542	1031.67103	1e-08	7.3e-07	8.5e-07	1.3e-07	0.0	5.93e-06	3.22e-06	1e-08	415.91572376	419.62854284	415.69265818	-0.0036371	-0.01223291	-0.09219039
0.15426	1032.00556	1e-08	7.3e-07	8.5e-07	1.3e-07	0.0	5.93e-06	3.22e-06	1e-08	415.86163029	419.57395971	415.63873149	-0.0036371	-0.01223291	-0.09219039
0.15431	1032.34007	1e-08	7.3e-07	8.5e-07	1.3e-07	0.0	5.93e-06	3.22e-06	1e-08	415.80753683	419.51937658	415.5848048	-0.0036371	-0.01223291	-0.09219039
0.15437	1032.67456	1e-08	7.3e-07	8.5e-07	1.3e-07	0.0	5.93e-06	3.22e-06	1e-08	415.75344336	419.46479346	415.53087811	-0.00361843	-0.012225	-0.09213696
0.15442	1033.00902	1e-08	7.3e-07	8.5e-07	1.3e-07	0.0	5.93e-06	3.22e-06	1e-08	415.69961977	419.4102396	415.47697039	-0.00362365	-0.01221903	-0.09209775
0.15448	1033.34345	1e-08	7.3e-07	8.5e-07	1.3e-07	0.0	5.93e-06	3.22e-06	1e-08	415.64571294	419.35570791	415.42308985	-0.00362127	-0.01220413	-0.09199884
0.16454	1094.11572	1e-08	7.3e-07	8.5e-07	1.3e-07	0.0	5.93e-06	3.22e-06	1e-08	406.1631529	409.76713519	405.95912128	-0.00330076	-0.01110766	-0.08465327
0.1646	1094.44545	1e-08	7.3e-07	8.5e-07	1.3e-07	0.0	5.93e-06	3.22e-06	1e-08	406.11306191	409.71678108	405.90948745	-0.00329969	-0.01110191	-0.08461441
0.16465	1094.77516	1e-08	7.3e-07	8.5e-07	1.3e-07	0.0	5.93e-06	3.22e-06	1e-08	406.06298187	409.66644885	405.85987627	-0.00327542	-0.01109215	-0.0845473
0.16471	1095.10484	1e-08	7.3e-07	8.5e-07	1.3e-07	0.0	5.93e-06	3.22e-06	1e-08	406.01326112	409.61615364	405.81028846	-0.00325738	-0.01108783	-0.08451719
0.16476	1095.4345	1e-08	7.3e-07	8.5e-07	1.3e-07	0.0	5.93e-06	3.22e-06	1e-08	405.96381009	409.56587478	405.76070614	-0.00324766	-0.01107888	-0.08445626
0.16482	1095.76413	1e-08	7.3e-07	8.5e-07	1.3e-07	0.0	5.93e-06	3.22e-06	1e-08	405.91449863	409.51562996	405.71115367	-0.00325096	-0.01107602	-0.08443713
0.16487	1096.09374	1e-08	7.3e-07	8.5e-07	1.3e-07	0.0	5.93e-06	3.22e-06	1e-08	405.86513451	409.46539606	405.66161503	-0.00325486	-0.01107034	-0.08439895
0.16493	1096.42331	1e-08	7.3e-07	8.5e-07	1.3e-07	0.0	5.93e-06	3.22e-06	1e-08	405.81570614	409.41518386	405.6121021	-0.00325408	-0.0110643	-0.08435814
0.16498	1096.75287	1e-08	7.3e-07	8.5e-07	1.3e-07	0.0	5.93e-06	3.22e-06	1e-08	405.76628421	409.36499466	405.5626132	-0.00325554	-0.01105681	-0.0843076
0.16504	1097.0824	1e-08	7.3e-07	8.5e-07	1.3e-07	0.0	5.93e-06	3.22e-06	1e-08	405.71683344	409.31483405	405.51315574	-0.0032543	-0.01105138	-0.08427086
0.16509	1097.4119	1e-08	7.3e-07	8.5e-07	1.3e-07	0.0	5.93e-06	3.22e-06	1e-08	405.66739655	409.26469413	405.46371953	-0.00325251	-0.01104592	-0.08423392
0.16515	1097.74137	1e-08	7.3e-07	8.5e-07	1.3e-07	0.0	5.93e-06	3.22e-06	1e-08	405.61798201	409.21457502	405.4143043	-0.00323549	-0.01101235	-0.08400638
0.1652	1098.07082	1e-08	7.3e-07	8.5e-07	1.3e-07	0.0	5.93e-06	3.22e-06	1e-08	405.56879602	409.16458394	405.3650141	-0.00323549	-0.01101235	-0.08400638
0.16526	1098.40025	1e-08	7.3e-07	8.5e-07	1.3e-07	0.0	5.93e-06	3.22e-06	1e-08	405.51961003	409.11459285	405.3157239	-0.00323549	-0.01101235	-0.08400638
0.16531	1098.72965	1e-08	7.3e-07	8.5e-07	1.3e-07	0.0	5.93e-06	3.22e-06	1e-08	405.47042404	409.06460177	405.2664337	-0.00323549	-0.01101235	-0.08400638
0.16537	1099.05902	1e-08	7.3e-07	8.5e-07	1.3e-07	0.0	5.93e-06	3.22e-06	1e-08	405.42123804	409.01461068	405.2171435	-0.00323549	-0.01101235	-0.08400638
0.16542	1099.38837	1e-08	7.3e-07	8.5e-07	1.3e-07	0.0	5.93e-06	3.22e-06	1e-08	405.37205205	408.9646196	405.1678533	-0.00323549	-0.01101235	-0.08400638
0.16548	1099.71769	1e-08	7.3e-07	8.5e-07	1.3e-07	0.0	5.93e-06	3.22e-06	1e-08	405.32286606	408.91462851	405.1185631	-0.00324744	-0.01100712	-0.08397158
0.17554	1159.54806	1e-08	7.3e-07	8.5e-07	1.3e-07	0.0	5.93e-06	3.22e-06	1e-08	396.65099513	400.12636368	396.46404631	-0.00292933	-0.01000391	-0.07711306
0.1756	1159.87261	1e-08	7.3e-07	8.5e-07	1.3e-07	0.0	5.93e-06	3.22e-06	1e-08	396.60562922	400.08026756	396.41869794	-0.00292933	-0.01000391	-0.07711306
0.17565	1160.19714	1e-08	7.3e-07	8.5e-07	1.3e-07	0.0	5.93e-06	3.22e-06	1e-08	396.56026332	400.03417144	396.37334957	-0.00292966	-0.01000125	-0.07709477
0.17571	1160.52164	1e-08	7.3e-07	8.5e-07	1.3e-07	0.0	5.93e-06	3.22e-06	1e-08	396.51488996	399.98808573	396.32801248	-0.002932	-0.00998283	-0.0769681
0.17576	1160.84611	1e-08	7.3e-07	8.5e-07	1.3e-07	0.0	5.93e-06	3.22e-06	1e-08	396.46946494	399.94207214	396.28275352	-0.002932	-0.00998283	-0.0769681
0.17582	1161.17056	1e-08	7.3e-07	8.5e-07	1.3e-07	0.0	5.93e-06	3.22e-06	1e-08	396.42403991	399.89605854	396.23749456	-0.002932	-0.00998283	-0.0769681
0.17587	1161.49498	1e-08	7.3e-07	8.5e-07	1.3e-07	0.0	5.93e-06	3.22e-06	1e-08	396.37861489	399.85004495	396.19223561	-0.00293125	-0.00998242	-0.07696529
0.17593	1161.81937	1e-08	7.3e-07	8.5e-07	1.3e-07	0.0	5.93e-06	3.22e-06	1e-08	396.33320119	399.80403293	396.14697782	-0.00291662	-0.00997459	-0.07691073
0.17598	1162.14374	1e-08	7.3e-07	8.5e-07	1.3e-07	0.0	5.93e-06	3.22e-06	1e-08	396.28800739	399.7580515	396.10174272	-0.00291953	-0.009971	-0.07688614
0.17604	1162.46808	1e-08	7.3e-07	8.5e-07	1.3e-07	0.0	5.93e-06	3.22e-06	1e-08	396.24276556	399.71208415	396.0565245	-0.00292343	-0.00996618	-0.07685313
0.17609	1162.7924	1e-08	7.3e-07	8.5e-07	1.3e-07	0.0	5.93e-06	3.22e-06	1e-08	396.19745926	399.66613569	396.01132896	-0.00291914	-0.00994569	-0.07671185
0.17615	1163.11669	1e-08	7.3e-07	8.5e-07	1.3e-07	0.0	5.93e-06	3.22e-06	1e-08	396.15220211	399.62026747	395.96621574	-0.00291811	-0.00994072	-0.0766776
0.1762	1163.44095	1e-08	7.3e-07	8.5e-07	1.3e-07	0.0	5.93e-06	3.22e-06	1e-08	396.10695687	399.5744187	395.92112248	-0.00291811	-0.00994072	-0.0766776
0.17626	1163.76519	1e-08	7.3e-07	8.5e-07	1.3e-07	0.0	5.93e-06	3.22e-06	1e-08	396.06171163	399.52856993	395.87602922	-0.00291811	-0.00994072	-0.0766776
0.17631	1164.0894	1e-08	7.3e-07	8.5e-07	1.3e-07	0.0	5.93e-06	3.22e-06	1e-08	396.01646639	399.48272116	395.83093596	-0.00291811	-0.00994072	-0.0766776
0.17637	1164.41359	1e-08	7.3e-07	8.5e-07	1.3e-07	0.0	5.93e-06	3.22e-06	1e-08	395.97122115	399.43687239	395.7858427	-0.00290451	-0.00993544	-0.07664041
0.17642	1164.73775	1e-08	7.3e-07	8.5e-07	1.3e-07	0.0	5.93e-06	3.22e-06	1e-08	395.92618207	399.39104426	395.74076238	-0.00290596	-0.00993058	-0.07660704
0.17648	1165.06188	1e-08	7.3e-07	8.5e-07	1.3e-07	0.0	5.93e-06	3.22e-06	1e-08	395.88111646	399.34523515	395.69570323	-0.00290543	-0.00991934	-0.07652947
0.18654	1223.93622	1e-08	7.3e-07	8.5e-07	1.3e-07	0.0	5.93e-06	3.22e-06	1e-08	387.95664601	391.29470142	387.78600719	-0.00262305	-0.00902535	-0.07030047
0.1866	1224.25551	1e-08	7.3e-07	8.5e-07	1.3e-07	0.0	5.93e-06	3.22e-06	1e-08	387.91526722	391.25247994	387.74456463	-0.00262305	-0.00902535	-0.07030047
0.18665	1224.57477	1e-08	7.3e-07	8.5e-07	1.3e-07	0.0	5.93e-06	3.22e-06	1e-08	387.87388843	391.21025847	387.70312208	-0.00262305	-0.00902535	-0.07030047
0.18671	1224.89401	1e-08	7.3e-07	8.5e-07	1.3e-07	0.0	5.93e-06	3.22e-06	1e-08	387.83250964	391.16803699	387.66167952	-0.00263854	-0.00900878	-0.07018507
0.18676	1225.21322	1e-08	7.3e-07	8.5e-07	1.3e-07	0.0	5.93e-06	3.22e-06	1e-08	387.79087359	391.1258821	387.62031773	-0.00263937	-0.00900789	-0.07017889
0.18682	1225.53241	1e-08	7.3e-07	8.5e-07	1.3e-07	0.0	5.93e-06	3.22e-06	1e-08	387.74922377	391.08373079	387.57896027	-0.00263937	-0.00900789	-0.07017889
0.18687	1225.85156	1e-08	7.3e-07	8.5e-07	1.3e-07	0.0	5.93e-06	3.22e-06	1e-08	387.70757394	391.04157948	387.53760281	-0.00263361	-0.00900704	-0.07017262
0.18693	1226.17069	1e-08	7.3e-07	8.5e-07	1.3e-07	0.0	5.93e-06	3.22e-06	1e-08	387.66601414	390.99943157	387.49624511	-0.00261425	-0.00900258	-0.07014047
0.18698	1226.4898	1e-08	7.3e-07	8.5e-07	1.3e-07	0.0	5.93e-06	3.22e-06	1e-08	387.62475628	390.95730143	387.4548933	-0.00261921	-0.0089939	-0.07007977
0.18704	1226.80888	1e-08	7.3e-07	8.5e-07	1.3e-07	0.0	5.93e-06	3.22e-06	1e-08	387.58341338	390.91520618	387.41358175	-0.00261592	-0.00898315	-0.07000409
0.18709	1227.12793	1e-08	7.3e-07	8.5e-07	1.3e-07	0.0	5.93e-06	3.22e-06	1e-08	387.54211379	390.8731541	387.37231375	-0.00261592	-0.00898315	-0.07000409
0.18715	1227.44696	1e-08	7.3e-07	8.5e-07	1.3e-07	0.0	5.93e-06	3.22e-06	1e-08	387.5008142	390.83110201	387.33104575	-0.00261592	-0.00898315	-0.07000409
0.1872	1227.76595	1e-08	7.3e-07	8.5e-07	1.3e-07	0.0	5.93e-06	3.22e-06	1e-08	387.4595146	390.78904992	387.28977776	-0.00260437	-0.00895797	-0.06982702
0.18726	1228.08493	1e-08	7.3e-07	8.5e-07	1.3e-07	0.0	5.93e-06	3.22e-06	1e-08	387.41837768	390.74709894	387.24860893	-0.00260177	-0.00895232	-0.06978726
0.18731	1228.40387	1e-08	7.3e-07	8.5e-07	1.3e-07	0.0	5.93e-06	3.22e-06	1e-08	387.37727728	390.70517065	387.20746236	-0.00260177	-0.00895232	-0.06978726
0.18737	1228.72279	1e-08	7.3e-07	8.5e-07	1.3e-07	0.0	5.93e-06	3.22e-06	1e-08	387.33617689	390.66324237	387.1663158	-0.00260177	-0.00895232	-0.06978726
0.18742	1229.04169	1e-08	7.3e-07	8.5e-07	1.3e-07	0.0	5.93e-06	3.22e-06	1e-08	387.29507649	390.62131408	387.12516923	-0.00260177	-0.00895232	-0.06978726
0.18748	1229.36055	1e-08	7.3e-07	8.5e-07	1.3e-07	0.0	5.93e-06	3.22e-06	1e-08	387.2539761	390.5793858	387.08402267	-0.00260177	-0.00895232	-0.06978726
0.19754	1287.26415	1e-08	7.3e-07	8.5e-07	1.3e-07	0.0	5.93e-06	3.22e-06	1e-08	380.01290999	383.20644644	379.85719102	-0.00236875	-0.00813872	-0.06401718
0.1976	1287.5781	1e-08	7.3e-07	8.5e-07	1.3e-07	0.0	5.93e-06	3.22e-06	1e-08	379.97489848	383.16782355	379.81938197	-0.00236875	-0.00813872	-0.06401718
0.19765	1287.89202	1e-08	7.3e-07	8.5e-07	1.3e-07	0.0	5.93e-06	3.22e-06	1e-08	379.93688696	383.12920066	379.78157291	-0.00236875	-0.00813872	-0.06401718
0.19771	1288.20591	1e-08	7.3e-07	8.5e-07	1.3e-07	0.0	5.93e-06	3.22e-06	1e-08	379.89887545	383.09057777	379.74376385	-0.00236875	-0.00813872	-0.06401718
0.19776	1288.51978	1e-08	7.3e-07	8.5e-07	1.3e-07	0.0	5.93e-06	3.22e-06	1e-08	379.86086394	383.05195487	379.70595479	-0.00236875	-0.00813872	-0.06401718
0.19782	1288.83362	1e-08	7.3e-07	8.5e-07	1.3e-07	0.0	5.93e-06	3.22e-06	1e-08	379.82285242	383.01333198	379.66814574	-0.00234538	-0.00813317	-0.06397634
0.19787	1289.14743	1e-08	7.3e-07	8.5e-07	1.3e-07	0.0	5.93e-06	3.22e-06	1e-08	379.78521159	382.97473176	379.63034511	-0.00233821	-0.00813147	-0.0639638
0.19793	1289.46122	1e-08	7.3e-07	8.5e-07	1.3e-07	0.0	5.93e-06	3.22e-06	1e-08	379.74768453	382.9361385	379.59254707	-0.00236002	-0.00812409	-0.06391222
0.19798	1289.77498	1e-08	7.3e-07	8.5e-07	1.3e-07	0.0	5.93e-06	3.22e-06	1e-08	379.70980222	382.8975757	379.55479567	-0.00235737	-0.00812171	-0.06389513
0.19804	1290.08871	1e-08	7.3e-07	8.5e-07	1.3e-07	0.0	5.93e-06	3.22e-06	1e-08	379.67196066	382.85902266	379.5170528	-0.00234032	-0.00811116	-0.06381885
0.19809	1290.40242	1e-08	7.3e-07	8.5e-07	1.3e-07	0.0	5.93e-06	3.22e-06	1e-08	379.63438498	382.82051294	379.47934432	-0.00234032	-0.00811116	-0.06381885
0.19815	1290.7161	1e-08	7.3e-07	8.5e-07	1.3e-07	0.0	5.93e-06	3.22e-06	1e-08	379.5968093	382.78200321	379.44163583	-0.00234195	-0.00811016	-0.06381185
0.1982	1291.02975	1e-08	7.3e-07	8.5e-07	1.3e-07	0.0	5.93e-06	3.22e-06	1e-08	379.55920672	382.74349758	379.40393274	-0.00236162	-0.0080982	-0.06372743
0.19826	1291.34337	1e-08	7.3e-07	8.5e-07	1.3e-07	0.0	5.93e-06	3.22e-06	1e-08	379.52127973	382.70504127	379.36629475	-0.00236162	-0.0080982	-0.06372743
0.19831	1291.65697	1e-08	7.3e-07	8.5e-07	1.3e-07	0.0	5.93e-06	3.22e-06	1e-08	379.48335273	382.66658497	379.32865675	-0.00236162	-0.0080982	-0.06372743
0.19837	1291.97054	1e-08	7.3e-07	8.5e-07	1.3e-07	0.0	5.93e-06	3.22e-06	1e-08	379.44542573	382.62812867	379.29101876	-0.00235374	-0.00808566	-0.06363757
0.19842	1292.28409	1e-08	7.3e-07	8.5e-07	1.3e-07	0.0	5.93e-06	3.22e-06	1e-08	379.40761598	382.58972391	379.25342983	-0.00235363	-0.00808549	-0.06363632
0.19848	1292.5976	1e-08	7.3e-07	8.5e-07	1.3e-07	0.0	5.93e-06	3.22e-06	1e-08	379.36980786	382.55131988	379.21584158	-0.00235363	-0.00808549	-0.06363632
0.20854	1349.51514	1e-08	7.3e-07	8.5e-07	1.3e-07	0.0	5.93e-06	3.22e-06	1e-08	372.75794596	375.80153441	372.61553743	-0.00212439	-0.00736685	-0.05845342
0.20859	1349.82366	1e-08	7.3e-07	8.5e-07	1.3e-07	0.0	5.93e-06	3.22e-06	1e-08	372.72333307	375.76611768	372.58094159	-0.00212898	-0.00736356	-0.05842991
0.20865	1350.13216	1e-08	7.3e-07	8.5e-07	1.3e-07	0.0	5.93e-06	3.22e-06	1e-08	372.68864328	375.73071476	372.54636328	-0.00212255	-0.00735894	-0.058396
0.2087	1350.44062	1e-08	7.3e-07	8.5e-07	1.3e-07	0.0	5.93e-06	3.22e-06	1e-08	372.65405504	375.69533127	372.51180111	-0.00212244	-0.00734618	-0.05830339
0.20876	1350.74906	1e-08	7.3e-07	8.5e-07	1.3e-07	0.0	5.93e-06	3.22e-06	1e-08	372.61945982	375.6600014	372.47729528	-0.0021224	-0.00734121	-0.05826737
0.20881	1351.05747	1e-08	7.3e-07	8.5e-07	1.3e-07	0.0	5.93e-06	3.22e-06	1e-08	372.58486187	375.62469238	372.44281138	-0.0021224	-0.00734121	-0.05826737
0.20887	1351.36585	1e-08	7.3e-07	8.5e-07	1.3e-07	0.0	5.93e-06	3.22e-06	1e-08	372.55026393	375.58938337	372.40832747	-0.0021224	-0.00734121	-0.05826737
0.20892	1351.67421	1e-08	7.3e-07	8.5e-07	1.3e-07	0.0	5.93e-06	3.22e-06	1e-08	372.51566598	375.55407436	372.37384356	-0.0021224	-0.00734121	-0.05826737
0.20898	1351.98254	1e-08	7.3e-07	8.5e-07	1.3e-07	0.0	5.93e-06	3.22e-06	1e-08	372.48106804	375.51876535	372.33935966	-0.00211186	-0.00733427	-0.05821659
0.20903	1352.29084	1e-08	7.3e-07	8.5e-07	1.3e-07	0.0	5.93e-06	3.22e-06	1e-08	372.44663698	375.4834855	372.30489928	-0.00211198	-0.00733372	-0.05821259
0.20909	1352.59911	1e-08	7.3e-07	8.5e-07	1.3e-07	0.0	5.93e-06	3.22e-06	1e-08	372.41220365	375.44820798	372.27044143	-0.00211731	-0.00732693	-0.05816357
0.20914	1352.90736	1e-08	7.3e-07	8.5e-07	1.3e-07	0.0	5.93e-06	3.22e-06	1e-08	372.37767871	375.41295905	372.23601718	-0.0021171	-0.00732409	-0.05814301
0.2092	1353.21558	1e-08	7.3e-07	8.5e-07	1.3e-07	0.0	5.93e-06	3.22e-06	1e-08	372.3431553	375.37772205	372.2016053	-0.00211574	-0.00730587	-0.05801076
0.20925	1353.52377	1e-08	7.3e-07	8.5e-07	1.3e-07	0.0	5.93e-06	3.22e-06	1e-08	372.30864165	375.34256173	372.16727303	-0.00211574	-0.00730587	-0.05801076
0.20931	1353.83194	1e-08	7.3e-07	8.5e-07	1.3e-07	0.0	5.93e-06	3.22e-06	1e-08	372.27412799	375.30740141	372.13294076	-0.00211574	-0.00730587	-0.05801076
0.20936	1354.14007	1e-08	7.3e-07	8.5e-07	1.3e-07	0.0	5.93e-06	3.22e-06	1e-08	372.23961434	375.27224109	372.09860849	-0.00211574	-0.00730587	-0.05801076
0.20942	1354.44818	1e-08	7.3e-07	8.5e-07	1.3e-07	0.0	5.93e-06	3.22e-06	1e-08	372.20510069	375.23708078	372.06427622	-0.00211574	-0.00730587	-0.05801076
0.20947	1354.75626	1e-08	7.3e-07	8.5e-07	1.3e-07	0.0	5.93e-06	3.22e-06	1e-08	372.17058704	375.20192046	372.02994394	-0.00210428	-0.0073035	-0.05799294
0.21954	1410.67173	1e-08	7.3e-07	8.5e-07	1.3e-07	0.0	5.93e-06	3.22e-06	1e-08	366.13534825	369.02620766	366.00545325	-0.00191862	-0.0066563	-0.05325293
0.21959	1410.97473	1e-08	7.3e-07	8.5e-07	1.3e-07	0.0	5.93e-06	3.22e-06	1e-08	366.10363862	368.99380758	365.97388452	-0.00191163	-0.00665206	-0.05322134
0.21965	1411.27771	1e-08	7.3e-07	8.5e-07	1.3e-07	0.0	5.93e-06	3.22e-06	1e-08	366.07204167	368.96142568	365.94233019	-0.00189945	-0.00664467	-0.05316624
0.2197	1411.58065	1e-08	7.3e-07	8.5e-07	1.3e-07	0.0	5.93e-06	3.22e-06	1e-08	366.04064126	368.92907547	365.91080097	-0.00189945	-0.00664467	-0.05316624
0.21976	1411.88357	1e-08	7.3e-07	8.5e-07	1.3e-07	0.0	5.93e-06	3.22e-06	1e-08	366.00924084	368.89672525	365.87927174	-0.00189945	-0.00664467	-0.05316624
0.21981	1412.18646	1e-08	7.3e-07	8.5e-07	1.3e-07	0.0	5.93e-06	3.22e-06	1e-08	365.97784042	368.86437504	365.84774251	-0.00191459	-0.00664202	-0.05314759
0.21987	1412.48933	1e-08	7.3e-07	8.5e-07	1.3e-07	0.0	5.93e-06	3.22e-06	1e-08	365.94618825	368.83203626	365.81623528	-0.00190931	-0.00663731	-0.05311263
0.21992	1412.79216	1e-08	7.3e-07	8.5e-07	1.3e-07	0.0	5.93e-06	3.22e-06	1e-08	365.91462025	368.79971769	365.78474569	-0.00190642	-0.00662627	-0.05303108
0.21998	1413.09497	1e-08	7.3e-07	8.5e-07	1.3e-07	0.0	5.93e-06	3.22e-06	1e-08	365.88309305	368.76744654	365.75330388	-0.00190642	-0.00662627	-0.05303108
0.22003	1413.39775	1e-08	7.3e-07	8.5e-07	1.3e-07	0.0	5.93e-06	3.22e-06	1e-08	365.85156585	368.73517539	365.72186207	-0.00190642	-0.00662627	-0.05303108
0.22009	1413.70051	1e-08	7.3e-07	8.5e-07	1.3e-07	0.0	5.93e-06	3.22e-06	1e-08	365.82003866	368.70290424	365.69042026	-0.00190529	-0.00661593	-0.0529549
0.22014	1414.00323	1e-08	7.3e-07	8.5e-07	1.3e-07	0.0	5.93e-06	3.22e-06	1e-08	365.78852345	368.67067755	365.65902418	-0.00190359	-0.00660023	-0.05283929
0.2202	1414.30593	1e-08	7.3e-07	8.5e-07	1.3e-07	0.0	5.93e-06	3.22e-06	1e-08	365.75702642	368.63851833	365.62769749	-0.00190359	-0.00660023	-0.05283929
0.22025	1414.6086	1e-08	7.3e-07	8.5e-07	1.3e-07	0.0	5.93e-06	3.22e-06	1e-08	365.72552939	368.60635912	365.59637079	-0.00190359	-0.00660023	-0.05283929
0.22031	1414.91124	1e-08	7.3e-07	8.5e-07	1.3e-07	0.0	5.93e-06	3.22e-06	1e-08	365.69403236	368.5741999	365.5650441	-0.00190359	-0.00660023	-0.05283929
0.22036	1415.21385	1e-08	7.3e-07	8.5e-07	1.3e-07	0.0	5.93e-06	3.22e-06	1e-08	365.66253533	368.54204068	365.5337174	-0.00190359	-0.00660023	-0.05283929
0.22042	1415.51644	1e-08	7.3e-07	8.5e-07	1.3e-07	0.0	5.93e-06	3.22e-06	1e-08	365.6310383	368.50988147	365.50239071	-0.00190359	-0.00660023	-0.05283929
0.22047	1415.81899	1e-08	7.3e-07	8.5e-07	1.3e-07	0.0	5.93e-06	3.22e-06	1e-08	365.59954127	368.47772225	365.47106401	-0.00190359	-0.00660023	-0.05283929
0.23054	1470.71563	1e-08	7.3e-07	8.5e-07	1.3e-07	0.0	5.93e-06	3.22e-06	1e-08	360.09020367	362.82696131	359.97175115	-0.00172759	-0.00601839	-0.04851439
0.23059	1471.01303	1e-08	7.3e-07	8.5e-07	1.3e-07	0.0	5.93e-06	3.22e-06	1e-08	360.06127597	362.79732644	359.94294488	-0.00172396	-0.0060172	-0.04850528
0.23065	1471.31039	1e-08	7.3e-07	8.5e-07	1.3e-07	0.0	5.93e-06	3.22e-06	1e-08	360.03240823	362.76769679	359.91414165	-0.0017111	-0.00601296	-0.04847293
0.2307	1471.60773	1e-08	7.3e-07	8.5e-07	1.3e-07	0.0	5.93e-06	3.22e-06	1e-08	360.0037532	362.73808565	359.88534919	-0.0017157	-0.00601079	-0.04845692
0.23076	1471.90503	1e-08	7.3e-07	8.5e-07	1.3e-07	0.0	5.93e-06	3.22e-06	1e-08	359.97501996	362.70848406	359.85656976	-0.001723	-0.00600733	-0.04843148
0.23081	1472.20231	1e-08	7.3e-07	8.5e-07	1.3e-07	0.0	5.93e-06	3.22e-06	1e-08	359.94616241	362.67889765	359.82781101	-0.00171539	-0.00600059	-0.0483807
0.23087	1472.49956	1e-08	7.3e-07	8.5e-07	1.3e-07	0.0	5.93e-06	3.22e-06	1e-08	359.91742831	362.64934075	359.79907801	-0.00170923	-0.00599513	-0.04833958
0.23092	1472.79679	1e-08	7.3e-07	8.5e-07	1.3e-07	0.0	5.93e-06	3.22e-06	1e-08	359.88879417	362.61980775	359.77036584	-0.00170923	-0.00599513	-0.04833958
0.23098	1473.09398	1e-08	7.3e-07	8.5e-07	1.3e-07	0.0	5.93e-06	3.22e-06	1e-08	359.86016004	362.59027476	359.74165368	-0.00170923	-0.00599513	-0.04833958
0.23103	1473.39115	1e-08	7.3e-07	8.5e-07	1.3e-07	0.0	5.93e-06	3.22e-06	1e-08	359.8315259	362.56074176	359.71294152	-0.00171554	-0.00599361	-0.0483286
0.23109	1473.68828	1e-08	7.3e-07	8.5e-07	1.3e-07	0.0	5.93e-06	3.22e-06	1e-08	359.8027852	362.53121546	359.6842405	-0.00171914	-0.00599057	-0.04830615
0.23114	1473.98539	1e-08	7.3e-07	8.5e-07	1.3e-07	0.0	5.93e-06	3.22e-06	1e-08	359.7739824	362.50170247	359.65555574	-0.00171435	-0.00598348	-0.04825292
0.2312	1474.28247	1e-08	7.3e-07	8.5e-07	1.3e-07	0.0	5.93e-06	3.22e-06	1e-08	359.74525569	362.47222055	359.6269002	-0.00171297	-0.0059767	-0.04820211
0.23125	1474.57953	1e-08	7.3e-07	8.5e-07	1.3e-07	0.0	5.93e-06	3.22e-06	1e-08	359.71654798	362.44276837	359.5982748	-0.00171297	-0.0059767	-0.04820211
0.23131	1474.87655	1e-08	7.3e-07	8.5e-07	1.3e-07	0.0	5.93e-06	3.22e-06	1e-08	359.68784026	362.41331619	359.5696494	-0.00171297	-0.0059767	-0.04820211
0.23136	1475.17355	1e-08	7.3e-07	8.5e-07	1.3e-07	0.0	5.93e-06	3.22e-06	1e-08	359.65913255	362.38386401	359.54102399	-0.00171142	-0.00597439	-0.04818483
0.23142	1475.47052	1e-08	7.3e-07	8.5e-07	1.3e-07	0.0	5.93e-06	3.22e-06	1e-08	359.63044951	362.35442193	359.51240807	-0.0017088	-0.00597051	-0.04815571
0.23147	1475.76745	1e-08	7.3e-07	8.5e-07	1.3e-07	0.0	5.93e-06	3.22e-06	1e-08	359.60180805	362.32499689	359.48380813	-0.00170878	-0.00596864	-0.04814173
0.24154	1529.62782	1e-08	7.3e-07	8.5e-07	1.3e-07	0.0	5.93e-06	3.22e-06	1e-08	354.57520054	357.15728588	354.46643106	-0.00155472	-0.00544347	-0.04418546
0.24159	1529.9195	1e-08	7.3e-07	8.5e-07	1.3e-07	0.0	5.93e-06	3.22e-06	1e-08	354.54885399	357.1301925	354.44015517	-0.00155322	-0.00543806	-0.04414444
0.24165	1530.21116	1e-08	7.3e-07	8.5e-07	1.3e-07	0.0	5.93e-06	3.22e-06	1e-08	354.52252988	357.10312325	354.41390337	-0.00155322	-0.00543806	-0.04414444
0.2417	1530.50278	1e-08	7.3e-07	8.5e-07	1.3e-07	0.0	5.93e-06	3.22e-06	1e-08	354.49620578	357.07605401	354.38765158	-0.00155322	-0.00543806	-0.04414444
0.24176	1530.79438	1e-08	7.3e-07	8.5e-07	1.3e-07	0.0	5.93e-06	3.22e-06	1e-08	354.46988167	357.04898477	354.36139979	-0.00155163	-0.00541936	-0.04400297
0.24181	1531.08595	1e-08	7.3e-07	8.5e-07	1.3e-07	0.0	5.93e-06	3.22e-06	1e-08	354.44357416	357.02199908	354.33523362	-0.00155128	-0.00541518	-0.04397138
0.24187	1531.37749	1e-08	7.3e-07	8.5e-07	1.3e-07	0.0	5.93e-06	3.22e-06	1e-08	354.41727035	356.99503205	354.30908657	-0.00155128	-0.00541518	-0.04397138
0.24192	1531.669	1e-08	7.3e-07	8.5e-07	1.3e-07	0.0	5.93e-06	3.22e-06	1e-08	354.39096654	356.96806502	354.28293952	-0.00155128	-0.00541518	-0.04397138
0.24198	1531.96048	1e-08	7.3e-07	8.5e-07	1.3e-07	0.0	5.93e-06	3.22e-06	1e-08	354.36466273	356.94109799	354.25679247	-0.00155128	-0.00541518	-0.04397138
0.24203	1532.25194	1e-08	7.3e-07	8.5e-07	1.3e-07	0.0	5.93e-06	3.22e-06	1e-08	354.33835892	356.91413096	354.23064542	-0.00155128	-0.00541518	-0.04397138
0.24209	1532.54336	1e-08	7.3e-07	8.5e-07	1.3e-07	0.0	5.93e-06	3.22e-06	1e-08	354.31205511	356.88716393	354.20449837	-0.00155128	-0.00541518	-0.04397138
0.24214	1532.83476	1e-08	7.3e-07	8.5e-07	1.3e-07	0.0	5.93e-06	3.22e-06	1e-08	354.2857513	356.86019691	354.17835132	-0.00155128	-0.00541518	-0.04397138
0.2422	1533.12613	1e-08	7.3e-07	8.5e-07	1.3e-07	0.0	5.93e-06	3.22e-06	1e-08	354.25944749	356.83322988	354.15220427	-0.00154157	-0.00541305	-0.04395469
0.24225	1533.41746	1e-08	7.3e-07	8.5e-07	1.3e-07	0.0	5.93e-06	3.22e-06	1e-08	354.23330696	356.80627235	354.12606064	-0.00152612	-0.00540965	-0.04392813
0.24231	1533.70877	1e-08	7.3e-07	8.5e-07	1.3e-07	0.0	5.93e-06	3.22e-06	1e-08	354.20742645	356.77932995	354.09992247	-0.00153252	-0.00540802	-0.04391611
0.24236	1534.00005	1e-08	7.3e-07	8.5e-07	1.3e-07	0.0	5.93e-06	3.22e-06	1e-08	354.18143668	356.75239487	354.07379616	-0.00154913	-0.00540378	-0.04388487
0.24242	1534.29131	1e-08	7.3e-07	8.5e-07	1.3e-07	0.0	5.93e-06	3.22e-06	1e-08	354.15516291	356.7254788	354.04770066	-0.00154556	-0.00540283	-0.04387754
0.24247	1534.58253	1e-08	7.3e-07	8.5e-07	1.3e-07	0.0	5.93e-06	3.22e-06	1e-08	354.12894926	356.69856693	354.02160715	-0.00152809	-0.00539822	-0.04384174
0.25253	1587.38822	1e-08	7.3e-07	8.5e-07	1.3e-07	0.0	5.93e-06	3.22e-06	1e-08	349.54457376	351.97437912	349.44541078	-0.00139899	-0.00492338	-0.04021975
0.25259	1587.6741	1e-08	7.3e-07	8.5e-07	1.3e-07	0.0	5.93e-06	3.22e-06	1e-08	349.52060399	351.94962765	349.42145947	-0.00139899	-0.00492338	-0.04021975
0.25264	1587.95994	1e-08	7.3e-07	8.5e-07	1.3e-07	0.0	5.93e-06	3.22e-06	1e-08	349.49663421	351.92487619	349.39750815	-0.00139899	-0.00492338	-0.04021975
0.2527	1588.24576	1e-08	7.3e-07	8.5e-07	1.3e-07	0.0	5.93e-06	3.22e-06	1e-08	349.47266444	351.90012473	349.37355684	-0.00139954	-0.00492122	-0.04020324
0.25275	1588.53154	1e-08	7.3e-07	8.5e-07	1.3e-07	0.0	5.93e-06	3.22e-06	1e-08	349.4486841	351.87538311	349.34961605	-0.0014003	-0.00491824	-0.04018053
0.25281	1588.8173	1e-08	7.3e-07	8.5e-07	1.3e-07	0.0	5.93e-06	3.22e-06	1e-08	349.42468923	351.85065504	349.32568974	-0.00139901	-0.00491659	-0.04016781
0.25286	1589.10303	1e-08	7.3e-07	8.5e-07	1.3e-07	0.0	5.93e-06	3.22e-06	1e-08	349.40071568	351.82593447	349.30177034	-0.00139629	-0.00491312	-0.04014115
0.25292	1589.38872	1e-08	7.3e-07	8.5e-07	1.3e-07	0.0	5.93e-06	3.22e-06	1e-08	349.37678685	351.80122963	349.27786542	-0.00139603	-0.00490928	-0.04011168
0.25297	1589.67439	1e-08	7.3e-07	8.5e-07	1.3e-07	0.0	5.93e-06	3.22e-06	1e-08	349.35286056	351.77654226	349.25397842	-0.00139513	-0.00489605	-0.04001015
0.25303	1589.96003	1e-08	7.3e-07	8.5e-07	1.3e-07	0.0	5.93e-06	3.22e-06	1e-08	349.32894304	351.75191507	349.23015316	-0.00139513	-0.00489605	-0.04001015
0.25308	1590.24564	1e-08	7.3e-07	8.5e-07	1.3e-07	0.0	5.93e-06	3.22e-06	1e-08	349.30502552	351.72728787	349.2063279	-0.00139513	-0.00489605	-0.04001015
0.25314	1590.53122	1e-08	7.3e-07	8.5e-07	1.3e-07	0.0	5.93e-06	3.22e-06	1e-08	349.281108	351.70266067	349.18250264	-0.00139513	-0.00489605	-0.04001015
0.25319	1590.81677	1e-08	7.3e-07	8.5e-07	1.3e-07	0.0	5.93e-06	3.22e-06	1e-08	349.25719048	351.67803348	349.15867739	-0.00139513	-0.00489605	-0.04001015
0.25325	1591.10229	1e-08	7.3e-07	8.5e-07	1.3e-07	0.0	5.93e-06	3.22e-06	1e-08	349.23327295	351.65340628	349.13485213	-0.00139513	-0.00489605	-0.04001015
0.2533	1591.38778	1e-08	7.3e-07	8.5e-07	1.3e-07	0.0	5.93e-06	3.22e-06	1e-08	349.20935543	351.62877908	349.11102687	-0.0013926	-0.00489502	-0.04000223
0.25336	1591.67325	1e-08	7.3e-07	8.5e-07	1.3e-07	0.0	5.93e-06	3.22e-06	1e-08	349.18548069	351.60415654	349.08720471	-0.00138486	-0.00489189	-0.03997794
0.25341	1591.95868	1e-08	7.3e-07	8.5e-07	1.3e-07	0.0	5.93e-06	3.22e-06	1e-08	349.16173706	351.57954824	349.06339201	-0.0013881	-0.00488973	-0.03996159
0.25347	1592.24408	1e-08	7.3e-07	8.5e-07	1.3e-07	0.0	5.93e-06	3.22e-06	1e-08	349.13793671	351.55494976	349.03959164	-0.00139133	-0.00488759	-0.03994533
0.26353	1643.97585	1e-08	7.3e-07	8.5e-07	1.3e-07	0.0	5.93e-06	3.22e-06	1e-08	344.95606909	347.23639763	344.86572812	-0.00126933	-0.00446226	-0.03666304
0.26359	1644.25581	1e-08	7.3e-07	8.5e-07	1.3e-07	0.0	5.93e-06	3.22e-06	1e-08	344.93410463	347.21375857	344.84387248	-0.00126286	-0.0044596	-0.03664216
0.26364	1644.53573	1e-08	7.3e-07	8.5e-07	1.3e-07	0.0	5.93e-06	3.22e-06	1e-08	344.9122508	347.19113176	344.82202515	-0.00125341	-0.00445572	-0.03661162
0.2637	1644.81563	1e-08	7.3e-07	8.5e-07	1.3e-07	0.0	5.93e-06	3.22e-06	1e-08	344.89055871	347.16852284	344.80018998	-0.00125341	-0.00445572	-0.03661162
0.26375	1645.09549	1e-08	7.3e-07	8.5e-07	1.3e-07	0.0	5.93e-06	3.22e-06	1e-08	344.86886661	347.14591392	344.77835481	-0.00126113	-0.00445297	-0.03659067
0.26381	1645.37533	1e-08	7.3e-07	8.5e-07	1.3e-07	0.0	5.93e-06	3.22e-06	1e-08	344.84703971	347.12331777	344.75653794	-0.00127234	-0.00444896	-0.03656024
0.26386	1645.65514	1e-08	7.3e-07	8.5e-07	1.3e-07	0.0	5.93e-06	3.22e-06	1e-08	344.82501692	347.10074015	344.73474767	-0.00127234	-0.00444896	-0.03656024
0.26392	1645.93491	1e-08	7.3e-07	8.5e-07	1.3e-07	0.0	5.93e-06	3.22e-06	1e-08	344.80299413	347.07816253	344.7129574	-0.00127002	-0.00444627	-0.0365393
0.26397	1646.21466	1e-08	7.3e-07	8.5e-07	1.3e-07	0.0	5.93e-06	3.22e-06	1e-08	344.78101022	347.05559735	344.69117838	-0.00126667	-0.00444239	-0.03650906
0.26403	1646.49437	1e-08	7.3e-07	8.5e-07	1.3e-07	0.0	5.93e-06	3.22e-06	1e-08	344.75908246	347.03305012	344.66941562	-0.00126667	-0.00444239	-0.03650906
0.26408	1646.77406	1e-08	7.3e-07	8.5e-07	1.3e-07	0.0	5.93e-06	3.22e-06	1e-08	344.73715471	347.01050288	344.64765286	-0.00125649	-0.00444087	-0.03649676
0.26414	1647.05372	1e-08	7.3e-07	8.5e-07	1.3e-07	0.0	5.93e-06	3.22e-06	1e-08	344.71540241	346.98796264	344.62589053	-0.00124188	-0.00443869	-0.0364791
0.26419	1647.33334	1e-08	7.3e-07	8.5e-07	1.3e-07	0.0	5.93e-06	3.22e-06	1e-08	344.69390196	346.96543245	344.6041288	-0.00125451	-0.00443606	-0.03645944
0.26425	1647.61294	1e-08	7.3e-07	8.5e-07	1.3e-07	0.0	5.93e-06	3.22e-06	1e-08	344.67218165	346.94291441	344.58238805	-0.00126115	-0.00443469	-0.0364491
0.2643	1647.8925	1e-08	7.3e-07	8.5e-07	1.3e-07	0.0	5.93e-06	3.22e-06	1e-08	344.65034575	346.92040277	344.56065831	-0.00124722	-0.0044287	-0.03640198
0.26436	1648.17204	1e-08	7.3e-07	8.5e-07	1.3e-07	0.0	5.93e-06	3.22e-06	1e-08	344.6287481	346.89791878	344.5389478	-0.00124568	-0.00442804	-0.03639676
0.26441	1648.45155	1e-08	7.3e-07	8.5e-07	1.3e-07	0.0	5.93e-06	3.22e-06	1e-08	344.60717686	346.87543785	344.51723942	-0.00124568	-0.00442804	-0.03639676
0.26447	1648.73102	1e-08	7.3e-07	8.5e-07	1.3e-07	0.0	5.93e-06	3.22e-06	1e-08	344.58560563	346.85295692	344.49553104	-0.00126118	-0.00442233	-0.03635333
0.27453	1699.36865	1e-08	7.3e-07	8.5e-07	1.3e-07	0.0	5.93e-06	3.22e-06	1e-08	340.77252408	342.90656214	340.68967178	-0.00114473	-0.00404265	-0.03339158
0.27459	1699.64257	1e-08	7.3e-07	8.5e-07	1.3e-07	0.0	5.93e-06	3.22e-06	1e-08	340.75253424	342.88587628	340.66974317	-0.00114159	-0.00403901	-0.03336298
0.27464	1699.91646	1e-08	7.3e-07	8.5e-07	1.3e-07	0.0	5.93e-06	3.22e-06	1e-08	340.73259754	342.86520747	340.64982998	-0.00114075	-0.00403804	-0.0333553
0.2747	1700.19032	1e-08	7.3e-07	8.5e-07	1.3e-07	0.0	5.93e-06	3.22e-06	1e-08	340.7126751	342.84454323	340.62992093	-0.00114136	-0.00403586	-0.03333833
0.27475	1700.46416	1e-08	7.3e-07	8.5e-07	1.3e-07	0.0	5.93e-06	3.22e-06	1e-08	340.69274115	342.8238892	340.61002277	-0.00114204	-0.0040334	-0.03331906
0.27481	1700.73796	1e-08	7.3e-07	8.5e-07	1.3e-07	0.0	5.93e-06	3.22e-06	1e-08	340.67279415	342.80324675	340.59013696	-0.00114145	-0.00403271	-0.03331369
0.27486	1701.01173	1e-08	7.3e-07	8.5e-07	1.3e-07	0.0	5.93e-06	3.22e-06	1e-08	340.65285716	342.78260751	340.57025405	-0.00113807	-0.0040288	-0.03328287
0.27492	1701.28547	1e-08	7.3e-07	8.5e-07	1.3e-07	0.0	5.93e-06	3.22e-06	1e-08	340.63297759	342.76198664	340.55038775	-0.00113807	-0.0040288	-0.03328287
0.27497	1701.55918	1e-08	7.3e-07	8.5e-07	1.3e-07	0.0	5.93e-06	3.22e-06	1e-08	340.61309802	342.74136577	340.53052146	-0.00113914	-0.00402496	-0.03325291
0.27503	1701.83286	1e-08	7.3e-07	8.5e-07	1.3e-07	0.0	5.93e-06	3.22e-06	1e-08	340.59319801	342.72076292	340.51067438	-0.00113936	-0.00402416	-0.03324671
0.27508	1702.10651	1e-08	7.3e-07	8.5e-07	1.3e-07	0.0	5.93e-06	3.22e-06	1e-08	340.57329376	342.70016379	340.49083128	-0.00113734	-0.00402183	-0.03322835
0.27514	1702.38013	1e-08	7.3e-07	8.5e-07	1.3e-07	0.0	5.93e-06	3.22e-06	1e-08	340.55342381	342.67957562	340.47099808	-0.00113539	-0.00401958	-0.03321059
0.27519	1702.65372	1e-08	7.3e-07	8.5e-07	1.3e-07	0.0	5.93e-06	3.22e-06	1e-08	340.53358702	342.65899803	340.45117445	-0.00113563	-0.00401871	-0.03320379
0.27525	1702.92727	1e-08	7.3e-07	8.5e-07	1.3e-07	0.0	5.93e-06	3.22e-06	1e-08	340.51374556	342.63842453	340.43135518	-0.00113669	-0.00401496	-0.03317451
0.2753	1703.2008	1e-08	7.3e-07	8.5e-07	1.3e-07	0.0	5.93e-06	3.22e-06	1e-08	340.49388396	342.61786865	340.4115547	-0.00113669	-0.00401496	-0.03317451
0.27536	1703.4743	1e-08	7.3e-07	8.5e-07	1.3e-07	0.0	5.93e-06	3.22e-06	1e-08	340.47402237	342.59731276	340.39175422	-0.00113324	-0.00401098	-0.03314321
0.27541	1703.74776	1e-08	7.3e-07	8.5e-07	1.3e-07	0.0	5.93e-06	3.22e-06	1e-08	340.4542194	342.57677554	340.37197061	-0.00113272	-0.00401038	-0.03313847
0.27547	1704.0212	1e-08	7.3e-07	8.5e-07	1.3e-07	0.0	5.93e-06	3.22e-06	1e-08	340.4344253	342.55624114	340.35218955	-0.00113344	-0.00400785	-0.03311872
0.28553	1753.54334	1e-08	7.3e-07	8.5e-07	1.3e-07	0.0	5.93e-06	3.22e-06	1e-08	336.95859274	338.95125247	336.88289199	-0.00103395	-0.00366279	-0.03040103
0.28559	1753.81111	1e-08	7.3e-07	8.5e-07	1.3e-07	0.0	5.93e-06	3.22e-06	1e-08	336.94038574	338.93236148	336.86472979	-0.00103113	-0.00365983	-0.03037748
0.28564	1754.07885	1e-08	7.3e-07	8.5e-07	1.3e-07	0.0	5.93e-06	3.22e-06	1e-08	336.92222723	338.9134846	336.84658013	-0.00103113	-0.00365983	-0.03037748
0.2857	1754.34656	1e-08	7.3e-07	8.5e-07	1.3e-07	0.0	5.93e-06	3.22e-06	1e-08	336.90406872	338.89460772	336.82843047	-0.00103263	-0.00365577	-0.0303455
0.28575	1754.61424	1e-08	7.3e-07	8.5e-07	1.3e-07	0.0	5.93e-06	3.22e-06	1e-08	336.8858822	338.87575018	336.8103016	-0.00103268	-0.00365564	-0.03034444
0.28581	1754.88189	1e-08	7.3e-07	8.5e-07	1.3e-07	0.0	5.93e-06	3.22e-06	1e-08	336.86769475	338.85689327	336.79217341	-0.00103011	-0.00365295	-0.03032306
0.28586	1755.14951	1e-08	7.3e-07	8.5e-07	1.3e-07	0.0	5.93e-06	3.22e-06	1e-08	336.84955143	338.83804917	336.77405662	-0.00102872	-0.00365148	-0.03031145
0.28592	1755.41709	1e-08	7.3e-07	8.5e-07	1.3e-07	0.0	5.93e-06	3.22e-06	1e-08	336.83143207	338.81921202	336.75594602	-0.00102923	-0.00365011	-0.03030063
0.28597	1755.68465	1e-08	7.3e-07	8.5e-07	1.3e-07	0.0	5.93e-06	3.22e-06	1e-08	336.81330317	338.80038142	336.73784245	-0.00103027	-0.0036473	-0.03027849
0.28603	1755.95217	1e-08	7.3e-07	8.5e-07	1.3e-07	0.0	5.93e-06	3.22e-06	1e-08	336.79515479	338.78156421	336.71975327	-0.00103024	-0.00364727	-0.03027821
0.28608	1756.21966	1e-08	7.3e-07	8.5e-07	1.3e-07	0.0	5.93e-06	3.22e-06	1e-08	336.77700698	338.76274716	336.70166425	-0.00102631	-0.00364316	-0.03024557
0.28614	1756.48713	1e-08	7.3e-07	8.5e-07	1.3e-07	0.0	5.93e-06	3.22e-06	1e-08	336.75892668	338.74394967	336.68359261	-0.00102631	-0.00364316	-0.03024557
0.28619	1756.75456	1e-08	7.3e-07	8.5e-07	1.3e-07	0.0	5.93e-06	3.22e-06	1e-08	336.74084638	338.72515218	336.66552097	-0.00102738	-0.00364028	-0.03022292
0.28625	1757.02196	1e-08	7.3e-07	8.5e-07	1.3e-07	0.0	5.93e-06	3.22e-06	1e-08	336.72274603	338.70636839	336.64746407	-0.00102787	-0.00363898	-0.03021267
0.2863	1757.28932	1e-08	7.3e-07	8.5e-07	1.3e-07	0.0	5.93e-06	3.22e-06	1e-08	336.70463663	338.68759079	336.62941383	-0.00102641	-0.00363746	-0.03020056
0.28636	1757.55666	1e-08	7.3e-07	8.5e-07	1.3e-07	0.0	5.93e-06	3.22e-06	1e-08	336.68655233	338.66882045	336.61137003	-0.00102391	-0.00363485	-0.03017982
0.28641	1757.82397	1e-08	7.3e-07	8.5e-07	1.3e-07	0.0	5.93e-06	3.22e-06	1e-08	336.66851101	338.65006253	336.59333728	-0.00102399	-0.00363465	-0.03017822
0.28647	1758.09124	1e-08	7.3e-07	8.5e-07	1.3e-07	0.0	5.93e-06	3.22e-06	1e-08	336.65046826	338.63130558	336.57530558	-0.00102547	-0.00363069	-0.030147
0.29653	1806.47532	1e-08	7.3e-07	8.5e-07	1.3e-07	0.0	5.93e-06	3.22e-06	1e-08	333.48282525	335.33934787	333.41365546	-0.00093357	-0.00331907	-0.02767036
0.29659	1806.73681	1e-08	7.3e-07	8.5e-07	1.3e-07	0.0	5.93e-06	3.22e-06	1e-08	333.46625975	335.32210398	333.3971089	-0.00093254	-0.00331807	-0.02766239
0.29664	1806.99828	1e-08	7.3e-07	8.5e-07	1.3e-07	0.0	5.93e-06	3.22e-06	1e-08	333.44971213	335.30486488	333.38056653	-0.00093325	-0.0033165	-0.0276499
0.2967	1807.25971	1e-08	7.3e-07	8.5e-07	1.3e-07	0.0	5.93e-06	3.22e-06	1e-08	333.4331513	335.28763337	333.36403239	-0.00093426	-0.00331428	-0.02763226
0.29675	1807.52111	1e-08	7.3e-07	8.5e-07	1.3e-07	0.0	5.93e-06	3.22e-06	1e-08	333.41657181	335.27041259	333.34750984	-0.00093389	-0.00331393	-0.02762945
0.29681	1807.78247	1e-08	7.3e-07	8.5e-07	1.3e-07	0.0	5.93e-06	3.22e-06	1e-08	333.39999862	335.25319349	333.33098878	-0.00093037	-0.00331053	-0.02760217
0.29686	1808.04381	1e-08	7.3e-07	8.5e-07	1.3e-07	0.0	5.93e-06	3.22e-06	1e-08	333.38348676	335.23599081	333.3144821	-0.00093037	-0.00331053	-0.02760217
0.29692	1808.30511	1e-08	7.3e-07	8.5e-07	1.3e-07	0.0	5.93e-06	3.22e-06	1e-08	333.3669749	335.21878812	333.29797541	-0.0009317	-0.0033076	-0.02757896
0.29697	1808.56639	1e-08	7.3e-07	8.5e-07	1.3e-07	0.0	5.93e-06	3.22e-06	1e-08	333.35043838	335.20159955	333.281484	-0.00093209	-0.00330674	-0.02757211
0.29703	1808.82763	1e-08	7.3e-07	8.5e-07	1.3e-07	0.0	5.93e-06	3.22e-06	1e-08	333.33389458	335.18441514	333.26499711	-0.00093034	-0.00330505	-0.02755857
0.29708	1809.08884	1e-08	7.3e-07	8.5e-07	1.3e-07	0.0	5.93e-06	3.22e-06	1e-08	333.31738127	335.16723887	333.24851734	-0.0009282	-0.003303	-0.02754209
0.29714	1809.35001	1e-08	7.3e-07	8.5e-07	1.3e-07	0.0	5.93e-06	3.22e-06	1e-08	333.30090509	335.15007253	333.23204626	-0.00092842	-0.00330251	-0.0275382
0.29719	1809.61116	1e-08	7.3e-07	8.5e-07	1.3e-07	0.0	5.93e-06	3.22e-06	1e-08	333.28442477	335.13290854	333.21557774	-0.00092992	-0.00329922	-0.02751208
0.29725	1809.87227	1e-08	7.3e-07	8.5e-07	1.3e-07	0.0	5.93e-06	3.22e-06	1e-08	333.26791659	335.11576044	333.19912641	-0.00092992	-0.00329922	-0.02751208
0.2973	1810.13335	1e-08	7.3e-07	8.5e-07	1.3e-07	0.0	5.93e-06	3.22e-06	1e-08	333.25140842	335.09861233	333.18267508	-0.00092678	-0.0032962	-0.02748787
0.29736	1810.3944	1e-08	7.3e-07	8.5e-07	1.3e-07	0.0	5.93e-06	3.22e-06	1e-08	333.23495488	335.0814788	333.1662365	-0.00092604	-0.00329549	-0.02748213
0.29741	1810.65542	1e-08	7.3e-07	8.5e-07	1.3e-07	0.0	5.93e-06	3.22e-06	1e-08	333.21851431	335.06434872	333.14980096	-0.00092688	-0.00329365	-0.02746755
0.29747	1810.91641	1e-08	7.3e-07	8.5e-07	1.3e-07	0.0	5.93e-06	3.22e-06	1e-08	333.20205813	335.0472275	333.13337501	-0.00092777	-0.00329172	-0.02745219
0.30753	1858.13851	1e-08	7.3e-07	8.5e-07	1.3e-07	0.0	5.93e-06	3.22e-06	1e-08	330.31578905	332.04190111	330.25257905	-0.00084372	-0.0030089	-0.02518591
0.30758	1858.3936	1e-08	7.3e-07	8.5e-07	1.3e-07	0.0	5.93e-06	3.22e-06	1e-08	330.30071303	332.02616295	330.23750531	-0.00084372	-0.0030089	-0.02518591
0.30764	1858.64865	1e-08	7.3e-07	8.5e-07	1.3e-07	0.0	5.93e-06	3.22e-06	1e-08	330.28563701	332.01042479	330.22243158	-0.00084499	-0.00300654	-0.025167
0.30769	1858.90366	1e-08	7.3e-07	8.5e-07	1.3e-07	0.0	5.93e-06	3.22e-06	1e-08	330.27053765	331.99469818	330.20737043	-0.00084556	-0.00300547	-0.02515842
0.30775	1859.15865	1e-08	7.3e-07	8.5e-07	1.3e-07	0.0	5.93e-06	3.22e-06	1e-08	330.25542769	331.97897681	330.19231498	-0.00084418	-0.00300423	-0.02514843
0.3078	1859.4136	1e-08	7.3e-07	8.5e-07	1.3e-07	0.0	5.93e-06	3.22e-06	1e-08	330.24034196	331.96326148	330.17726475	-0.00084177	-0.00300207	-0.02513097
0.30786	1859.66852	1e-08	7.3e-07	8.5e-07	1.3e-07	0.0	5.93e-06	3.22e-06	1e-08	330.2252986	331.94755669	330.16222362	-0.00084184	-0.00300194	-0.02512988
0.30791	1859.92341	1e-08	7.3e-07	8.5e-07	1.3e-07	0.0	5.93e-06	3.22e-06	1e-08	330.21025389	331.93185258	330.14718322	-0.0008436	-0.00299865	-0.02510355
0.30797	1860.17826	1e-08	7.3e-07	8.5e-07	1.3e-07	0.0	5.93e-06	3.22e-06	1e-08	330.19517656	331.91616455	330.13216035	-0.0008436	-0.00299865	-0.02510355
0.30802	1860.43309	1e-08	7.3e-07	8.5e-07	1.3e-07	0.0	5.93e-06	3.22e-06	1e-08	330.18009922	331.90047652	330.11713747	-0.00084089	-0.00299622	-0.02508394
0.30808	1860.68788	1e-08	7.3e-07	8.5e-07	1.3e-07	0.0	5.93e-06	3.22e-06	1e-08	330.16506956	331.88480034	330.10212483	-0.00083981	-0.00299526	-0.02507616
0.30813	1860.94264	1e-08	7.3e-07	8.5e-07	1.3e-07	0.0	5.93e-06	3.22e-06	1e-08	330.1500588	331.86912885	330.08711623	-0.00084053	-0.00299392	-0.02506543
0.30819	1861.19736	1e-08	7.3e-07	8.5e-07	1.3e-07	0.0	5.93e-06	3.22e-06	1e-08	330.13503471	331.85346393	330.07211479	-0.00084165	-0.00299184	-0.02504879
0.30824	1861.45205	1e-08	7.3e-07	8.5e-07	1.3e-07	0.0	5.93e-06	3.22e-06	1e-08	330.11998994	331.83780917	330.05712441	-0.00084139	-0.00299161	-0.02504693
0.3083	1861.70672	1e-08	7.3e-07	8.5e-07	1.3e-07	0.0	5.93e-06	3.22e-06	1e-08	330.10494969	331.82215553	330.04213501	-0.00083786	-0.00298846	-0.02502146
0.30835	1861.96134	1e-08	7.3e-07	8.5e-07	1.3e-07	0.0	5.93e-06	3.22e-06	1e-08	330.08997146	331.80651729	330.02715889	-0.00083786	-0.00298846	-0.02502146
0.30841	1862.21594	1e-08	7.3e-07	8.5e-07	1.3e-07	0.0	5.93e-06	3.22e-06	1e-08	330.07499323	331.79087904	330.01218276	-0.00083923	-0.00298592	-0.02500114
0.30846	1862.4705	1e-08	7.3e-07	8.5e-07	1.3e-07	0.0	5.93e-06	3.22e-06	1e-08	330.05998967	331.77525321	329.99722017	-0.00083971	-0.00298505	-0.02499415
0.31853	1908.50524	1e-08	7.3e-07	8.5e-07	1.3e-07	0.0	5.93e-06	3.22e-06	1e-08	327.43051577	329.03228902	327.37274157	-0.00076361	-0.00272895	-0.02292646
0.31858	1908.75377	1e-08	7.3e-07	8.5e-07	1.3e-07	0.0	5.93e-06	3.22e-06	1e-08	327.41678428	329.01792645	327.3590099	-0.00076361	-0.00272895	-0.02292646
0.31864	1909.00227	1e-08	7.3e-07	8.5e-07	1.3e-07	0.0	5.93e-06	3.22e-06	1e-08	327.4030528	329.00356388	327.34527824	-0.00076492	-0.00272683	-0.02290936
0.31869	1909.25073	1e-08	7.3e-07	8.5e-07	1.3e-07	0.0	5.93e-06	3.22e-06	1e-08	327.38929721	328.9892118	327.33155808	-0.00076553	-0.00272584	-0.02290138
0.31875	1909.49916	1e-08	7.3e-07	8.5e-07	1.3e-07	0.0	5.93e-06	3.22e-06	1e-08	327.37553037	328.97486462	327.31784328	-0.00076422	-0.00272475	-0.02289251
0.3188	1909.74755	1e-08	7.3e-07	8.5e-07	1.3e-07	0.0	5.93e-06	3.22e-06	1e-08	327.36178662	328.96052282	327.30413307	-0.00076185	-0.00272276	-0.02287634
0.31886	1909.99591	1e-08	7.3e-07	8.5e-07	1.3e-07	0.0	5.93e-06	3.22e-06	1e-08	327.34808498	328.94619083	327.2904312	-0.0007619	-0.00272268	-0.02287568
0.31891	1910.24424	1e-08	7.3e-07	8.5e-07	1.3e-07	0.0	5.93e-06	3.22e-06	1e-08	327.33438241	328.93185924	327.27672977	-0.00076376	-0.00271965	-0.02285131
0.31897	1910.49254	1e-08	7.3e-07	8.5e-07	1.3e-07	0.0	5.93e-06	3.22e-06	1e-08	327.32064539	328.91754262	327.26304475	-0.00076376	-0.00271965	-0.02285131
0.31902	1910.7408	1e-08	7.3e-07	8.5e-07	1.3e-07	0.0	5.93e-06	3.22e-06	1e-08	327.30690837	328.90322599	327.24935972	-0.00076119	-0.00271751	-0.02283386
0.31908	1910.98903	1e-08	7.3e-07	8.5e-07	1.3e-07	0.0	5.93e-06	3.22e-06	1e-08	327.29321688	328.88891995	327.23568369	-0.00076008	-0.00271659	-0.02282632
0.31913	1911.23722	1e-08	7.3e-07	8.5e-07	1.3e-07	0.0	5.93e-06	3.22e-06	1e-08	327.27954503	328.87461848	327.22201156	-0.00076079	-0.00271544	-0.02281707
0.31919	1911.48539	1e-08	7.3e-07	8.5e-07	1.3e-07	0.0	5.93e-06	3.22e-06	1e-08	327.26586005	328.8603227	327.20834565	-0.000762	-0.00271349	-0.02280135
0.31924	1911.73352	1e-08	7.3e-07	8.5e-07	1.3e-07	0.0	5.93e-06	3.22e-06	1e-08	327.25215279	328.84603657	327.19469033	-0.00076184	-0.00271336	-0.02280028
0.3193	1911.98161	1e-08	7.3e-07	8.5e-07	1.3e-07	0.0	5.93e-06	3.22e-06	1e-08	327.23844832	328.83175108	327.18103555	-0.00075832	-0.00271043	-0.02277641
0.31935	1912.22968	1e-08	7.3e-07	8.5e-07	1.3e-07	0.0	5.93e-06	3.22e-06	1e-08	327.22480619	328.81748007	327.16739308	-0.00075832	-0.00271043	-0.02277641
0.31941	1912.47771	1e-08	7.3e-07	8.5e-07	1.3e-07	0.0	5.93e-06	3.22e-06	1e-08	327.21116406	328.80320907	327.15375062	-0.00075969	-0.00270822	-0.0227586
0.31946	1912.7257	1e-08	7.3e-07	8.5e-07	1.3e-07	0.0	5.93e-06	3.22e-06	1e-08	327.1974966	328.788949	327.14012015	-0.00076024	-0.00270734	-0.02275149
0.32953	1957.54605	1e-08	7.3e-07	8.5e-07	1.3e-07	0.0	5.93e-06	3.22e-06	1e-08	324.80231436	326.28604027	324.74949372	-0.00069259	-0.00247627	-0.02087312
0.32958	1957.78788	1e-08	7.3e-07	8.5e-07	1.3e-07	0.0	5.93e-06	3.22e-06	1e-08	324.78978781	326.27293318	324.73698419	-0.00069127	-0.00247523	-0.02086461
0.32964	1958.02966	1e-08	7.3e-07	8.5e-07	1.3e-07	0.0	5.93e-06	3.22e-06	1e-08	324.77728488	326.25983128	324.72447901	-0.00069185	-0.0024744	-0.02085784
0.32969	1958.27141	1e-08	7.3e-07	8.5e-07	1.3e-07	0.0	5.93e-06	3.22e-06	1e-08	324.76477121	326.24673355	324.71197843	-0.00069323	-0.00247241	-0.02084172
0.32975	1958.51313	1e-08	7.3e-07	8.5e-07	1.3e-07	0.0	5.93e-06	3.22e-06	1e-08	324.75223199	326.23364576	324.69948882	-0.00069323	-0.00247241	-0.02084172
0.3298	1958.75482	1e-08	7.3e-07	8.5e-07	1.3e-07	0.0	5.93e-06	3.22e-06	1e-08	324.73969277	326.22055797	324.6869992	-0.0006898	-0.00246973	-0.02081971
0.32986	1958.99647	1e-08	7.3e-07	8.5e-07	1.3e-07	0.0	5.93e-06	3.22e-06	1e-08	324.72721479	326.20748358	324.67452081	-0.00068967	-0.00246962	-0.02081887
0.32991	1959.23809	1e-08	7.3e-07	8.5e-07	1.3e-07	0.0	5.93e-06	3.22e-06	1e-08	324.71473913	326.1944097	324.66204286	-0.00069091	-0.00246785	-0.02080447
0.32997	1959.47967	1e-08	7.3e-07	8.5e-07	1.3e-07	0.0	5.93e-06	3.22e-06	1e-08	324.70224058	326.18134471	324.6495747	-0.00069164	-0.00246681	-0.02079603
0.33002	1959.72122	1e-08	7.3e-07	8.5e-07	1.3e-07	0.0	5.93e-06	3.22e-06	1e-08	324.68972862	326.16828492	324.63711228	-0.00069058	-0.00246598	-0.02078924
0.33008	1959.96273	1e-08	7.3e-07	8.5e-07	1.3e-07	0.0	5.93e-06	3.22e-06	1e-08	324.67723557	326.15522926	324.62465333	-0.00068808	-0.00246403	-0.02077322
0.33013	1960.20422	1e-08	7.3e-07	8.5e-07	1.3e-07	0.0	5.93e-06	3.22e-06	1e-08	324.66478713	326.14218336	324.61220255	-0.00068808	-0.00246403	-0.02077322
0.33019	1960.44566	1e-08	7.3e-07	8.5e-07	1.3e-07	0.0	5.93e-06	3.22e-06	1e-08	324.65233869	326.12913745	324.59975177	-0.00068997	-0.00246131	-0.02075123
0.33024	1960.68708	1e-08	7.3e-07	8.5e-07	1.3e-07	0.0	5.93e-06	3.22e-06	1e-08	324.63985521	326.11610511	324.58731595	-0.00069004	-0.00246121	-0.02075043
0.3303	1960.92846	1e-08	7.3e-07	8.5e-07	1.3e-07	0.0	5.93e-06	3.22e-06	1e-08	324.62737044	326.10307326	324.57488067	-0.0006878	-0.00245946	-0.02073605
0.33035	1961.1698	1e-08	7.3e-07	8.5e-07	1.3e-07	0.0	5.93e-06	3.22e-06	1e-08	324.6149258	326.09005017	324.56245273	-0.00068649	-0.00245844	-0.02072767
0.33041	1961.41111	1e-08	7.3e-07	8.5e-07	1.3e-07	0.0	5.93e-06	3.22e-06	1e-08	324.60250452	326.07703218	324.55002907	-0.00068708	-0.0024576	-0.02072087
0.33046	1961.65239	1e-08	7.3e-07	8.5e-07	1.3e-07	0.0	5.93e-06	3.22e-06	1e-08	324.59007237	326.06401838	324.53761003	-0.00068845	-0.00245564	-0.02070493
0.34053	2005.22949	1e-08	7.3e-07	8.5e-07	1.3e-07	0.0	5.93e-06	3.22e-06	1e-08	322.40859019	323.78067186	322.36027853	-0.00062931	-0.00224766	-0.01900367
0.34058	2005.46444	1e-08	7.3e-07	8.5e-07	1.3e-07	0.0	5.93e-06	3.22e-06	1e-08	322.39714809	323.76871246	322.34888367	-0.00062666	-0.00224571	-0.01898758
0.34064	2005.69936	1e-08	7.3e-07	8.5e-07	1.3e-07	0.0	5.93e-06	3.22e-06	1e-08	322.38575355	323.75676289	322.33749694	-0.00062587	-0.00224512	-0.01898277
0.34069	2005.93424	1e-08	7.3e-07	8.5e-07	1.3e-07	0.0	5.93e-06	3.22e-06	1e-08	322.37437323	323.74481627	322.32611264	-0.00062673	-0.00224402	-0.01897376
0.34075	2006.16909	1e-08	7.3e-07	8.5e-07	1.3e-07	0.0	5.93e-06	3.22e-06	1e-08	322.36297704	323.73287522	322.31473452	-0.00062786	-0.00224256	-0.01896188
0.3408	2006.4039	1e-08	7.3e-07	8.5e-07	1.3e-07	0.0	5.93e-06	3.22e-06	1e-08	322.35155991	323.72094153	322.30336457	-0.00062755	-0.00224233	-0.01895995
0.34086	2006.63868	1e-08	7.3e-07	8.5e-07	1.3e-07	0.0	5.93e-06	3.22e-06	1e-08	322.34014847	323.70900901	322.2919956	-0.00062443	-0.00224003	-0.01894101
0.34091	2006.87342	1e-08	7.3e-07	8.5e-07	1.3e-07	0.0	5.93e-06	3.22e-06	1e-08	322.32879307	323.69708807	322.28063618	-0.00062443	-0.00224003	-0.01894101
0.34097	2007.10813	1e-08	7.3e-07	8.5e-07	1.3e-07	0.0	5.93e-06	3.22e-06	1e-08	322.31743767	323.68516713	322.26927676	-0.00062593	-0.00223811	-0.01892531
0.34102	2007.3428	1e-08	7.3e-07	8.5e-07	1.3e-07	0.0	5.93e-06	3.22e-06	1e-08	322.30605454	323.67325591	322.25792814	-0.00062642	-0.00223748	-0.01892017
0.34108	2007.57744	1e-08	7.3e-07	8.5e-07	1.3e-07	0.0	5.93e-06	3.22e-06	1e-08	322.29466232	323.66134788	322.24658305	-0.000625	-0.00223643	-0.01891154
0.34113	2007.81204	1e-08	7.3e-07	8.5e-07	1.3e-07	0.0	5.93e-06	3.22e-06	1e-08	322.28329565	323.64944512	322.23524231	-0.00062299	-0.00223496	-0.01889935
0.34119	2008.04661	1e-08	7.3e-07	8.5e-07	1.3e-07	0.0	5.93e-06	3.22e-06	1e-08	322.27196512	323.63754981	322.22390773	-0.00062314	-0.00223476	-0.01889779
0.34124	2008.28115	1e-08	7.3e-07	8.5e-07	1.3e-07	0.0	5.93e-06	3.22e-06	1e-08	322.26063183	323.62565547	322.21257422	-0.00062498	-0.0022324	-0.01887855
0.3413	2008.51564	1e-08	7.3e-07	8.5e-07	1.3e-07	0.0	5.93e-06	3.22e-06	1e-08	322.24926447	323.61377304	322.20125393	-0.00062498	-0.0022324	-0.01887855
0.34135	2008.75011	1e-08	7.3e-07	8.5e-07	1.3e-07	0.0	5.93e-06	3.22e-06	1e-08	322.23789711	323.60189062	322.18993365	-0.00062246	-0.00223055	-0.01886326
0.34141	2008.98454	1e-08	7.3e-07	8.5e-07	1.3e-07	0.0	5.93e-06	3.22e-06	1e-08	322.22657512	323.59001754	322.17862108	-0.00062155	-0.00222989	-0.01885777
0.34146	2009.21893	1e-08	7.3e-07	8.5e-07	1.3e-07	0.0	5.93e-06	3.22e-06	1e-08	322.21526941	323.57814781	322.16731128	-0.00062234	-0.00222888	-0.01884954
0.35152	2051.52187	1e-08	7.3e-07	8.5e-07	1.3e-07	0.0	5.93e-06	3.22e-06	1e-08	320.22866307	321.49554065	320.18446788	-0.00056937	-0.00203933	-0.01729022
0.35158	2051.74978	1e-08	7.3e-07	8.5e-07	1.3e-07	0.0	5.93e-06	3.22e-06	1e-08	320.21826064	321.4846371	320.17409417	-0.00057001	-0.00203858	-0.01728408
0.35163	2051.97765	1e-08	7.3e-07	8.5e-07	1.3e-07	0.0	5.93e-06	3.22e-06	1e-08	320.20784633	321.47373737	320.16372472	-0.00056891	-0.00203782	-0.01727773
0.35169	2052.20549	1e-08	7.3e-07	8.5e-07	1.3e-07	0.0	5.93e-06	3.22e-06	1e-08	320.1974519	321.46284153	320.15335844	-0.0005667	-0.00203629	-0.017265
0.35174	2052.43329	1e-08	7.3e-07	8.5e-07	1.3e-07	0.0	5.93e-06	3.22e-06	1e-08	320.18709738	321.4519535	320.14299851	-0.0005667	-0.00203629	-0.017265
0.3518	2052.66105	1e-08	7.3e-07	8.5e-07	1.3e-07	0.0	5.93e-06	3.22e-06	1e-08	320.17674285	321.44106547	320.13263859	-0.00056867	-0.00203399	-0.01724618
0.35185	2052.88878	1e-08	7.3e-07	8.5e-07	1.3e-07	0.0	5.93e-06	3.22e-06	1e-08	320.16635186	321.43018913	320.12229173	-0.0005687	-0.00203396	-0.01724592
0.35191	2053.11647	1e-08	7.3e-07	8.5e-07	1.3e-07	0.0	5.93e-06	3.22e-06	1e-08	320.15596037	321.41931296	320.11194504	-0.00056658	-0.00203249	-0.01723373
0.35196	2053.34413	1e-08	7.3e-07	8.5e-07	1.3e-07	0.0	5.93e-06	3.22e-06	1e-08	320.14560713	321.40844426	320.10160444	-0.0005654	-0.00203167	-0.01722688
0.35202	2053.57175	1e-08	7.3e-07	8.5e-07	1.3e-07	0.0	5.93e-06	3.22e-06	1e-08	320.13527538	321.39757977	320.09126726	-0.00056598	-0.00203098	-0.01722129
0.35207	2053.79934	1e-08	7.3e-07	8.5e-07	1.3e-07	0.0	5.93e-06	3.22e-06	1e-08	320.12493276	321.38671875	320.08093396	-0.00056739	-0.00202934	-0.01720785
0.35213	2054.02689	1e-08	7.3e-07	8.5e-07	1.3e-07	0.0	5.93e-06	3.22e-06	1e-08	320.11456404	321.37586609	320.07061	-0.00056739	-0.00202934	-0.01720785
0.35218	2054.2544	1e-08	7.3e-07	8.5e-07	1.3e-07	0.0	5.93e-06	3.22e-06	1e-08	320.10419532	321.36501342	320.06028603	-0.00056427	-0.00202718	-0.01718984
0.35224	2054.48188	1e-08	7.3e-07	8.5e-07	1.3e-07	0.0	5.93e-06	3.22e-06	1e-08	320.09388316	321.3541718	320.04997105	-0.00056409	-0.00202706	-0.01718885
0.35229	2054.70932	1e-08	7.3e-07	8.5e-07	1.3e-07	0.0	5.93e-06	3.22e-06	1e-08	320.08357414	321.34333079	320.03965656	-0.00056529	-0.00202566	-0.01717743
0.35235	2054.93673	1e-08	7.3e-07	8.5e-07	1.3e-07	0.0	5.93e-06	3.22e-06	1e-08	320.07324289	321.33249688	320.02935001	-0.00056609	-0.00202474	-0.01716986
0.3524	2055.1641	1e-08	7.3e-07	8.5e-07	1.3e-07	0.0	5.93e-06	3.22e-06	1e-08	320.06289689	321.32166768	320.01904871	-0.00056525	-0.00202416	-0.01716503
0.35246	2055.39144	1e-08	7.3e-07	8.5e-07	1.3e-07	0.0	5.93e-06	3.22e-06	1e-08	320.05256608	321.31084144	320.00874982	-0.00056279	-0.00202246	-0.01715089
0.36252	2096.38698	1e-08	7.3e-07	8.5e-07	1.3e-07	0.0	5.93e-06	3.22e-06	1e-08	318.24358768	319.41171067	318.20321615	-0.00051456	-0.00185101	-0.01573305
0.36258	2096.60765	1e-08	7.3e-07	8.5e-07	1.3e-07	0.0	5.93e-06	3.22e-06	1e-08	318.23414517	319.4017701	318.19377091	-0.00051431	-0.00185085	-0.01573171
0.36263	2096.82829	1e-08	7.3e-07	8.5e-07	1.3e-07	0.0	5.93e-06	3.22e-06	1e-08	318.22470709	319.39183034	318.18432634	-0.00051544	-0.00184964	-0.01572179
0.36269	2097.04889	1e-08	7.3e-07	8.5e-07	1.3e-07	0.0	5.93e-06	3.22e-06	1e-08	318.21524811	319.38189679	318.17488872	-0.00051629	-0.00184873	-0.01571426
0.36274	2097.26946	1e-08	7.3e-07	8.5e-07	1.3e-07	0.0	5.93e-06	3.22e-06	1e-08	318.20577326	319.37196793	318.16545637	-0.00051562	-0.00184828	-0.01571053
0.3628	2097.48999	1e-08	7.3e-07	8.5e-07	1.3e-07	0.0	5.93e-06	3.22e-06	1e-08	318.19631075	319.36204136	318.15602587	-0.00051313	-0.00184664	-0.01569684
0.36285	2097.71048	1e-08	7.3e-07	8.5e-07	1.3e-07	0.0	5.93e-06	3.22e-06	1e-08	318.18689352	319.35212322	318.14660212	-0.00051313	-0.00184664	-0.01569684
0.36291	2097.93093	1e-08	7.3e-07	8.5e-07	1.3e-07	0.0	5.93e-06	3.22e-06	1e-08	318.1774763	319.34220507	318.13717837	-0.00051483	-0.00184482	-0.01568187
0.36296	2098.15135	1e-08	7.3e-07	8.5e-07	1.3e-07	0.0	5.93e-06	3.22e-06	1e-08	318.16802747	319.33229626	318.12776512	-0.00051511	-0.00184452	-0.01567942
0.36302	2098.37173	1e-08	7.3e-07	8.5e-07	1.3e-07	0.0	5.93e-06	3.22e-06	1e-08	318.15857349	319.32238899	318.11835358	-0.00051351	-0.00184347	-0.01567065
0.36307	2098.59208	1e-08	7.3e-07	8.5e-07	1.3e-07	0.0	5.93e-06	3.22e-06	1e-08	318.14914855	319.3124871	318.10894636	-0.00051194	-0.00184244	-0.01566204
0.36313	2098.81239	1e-08	7.3e-07	8.5e-07	1.3e-07	0.0	5.93e-06	3.22e-06	1e-08	318.13975213	319.30259052	318.0995434	-0.00051224	-0.00184213	-0.01565944
0.36318	2099.03266	1e-08	7.3e-07	8.5e-07	1.3e-07	0.0	5.93e-06	3.22e-06	1e-08	318.13035021	319.29269556	318.09014227	-0.00051392	-0.00184033	-0.01564467
0.36324	2099.25289	1e-08	7.3e-07	8.5e-07	1.3e-07	0.0	5.93e-06	3.22e-06	1e-08	318.12091703	319.28280982	318.08075149	-0.00051392	-0.00184033	-0.01564467
0.36329	2099.47309	1e-08	7.3e-07	8.5e-07	1.3e-07	0.0	5.93e-06	3.22e-06	1e-08	318.11148386	319.27292408	318.07136071	-0.00051141	-0.00183868	-0.01563087
0.36335	2099.69325	1e-08	7.3e-07	8.5e-07	1.3e-07	0.0	5.93e-06	3.22e-06	1e-08	318.10209641	319.26304682	318.06197673	-0.00051076	-0.00183825	-0.01562732
0.3634	2099.91338	1e-08	7.3e-07	8.5e-07	1.3e-07	0.0	5.93e-06	3.22e-06	1e-08	318.09272075	319.25317175	318.05259451	-0.00051163	-0.00183733	-0.01561969
0.36346	2100.13347	1e-08	7.3e-07	8.5e-07	1.3e-07	0.0	5.93e-06	3.22e-06	1e-08	318.08332894	319.24330144	318.04321763	-0.00051274	-0.00183615	-0.01560998
0.37352	2139.78571	1e-08	7.3e-07	8.5e-07	1.3e-07	0.0	5.93e-06	3.22e-06	1e-08	316.436263	317.5118116	316.39929578	-0.00046751	-0.00168121	-0.0143225
0.37358	2139.99895	1e-08	7.3e-07	8.5e-07	1.3e-07	0.0	5.93e-06	3.22e-06	1e-08	316.42764951	317.50274632	316.390694	-0.00046868	-0.00168005	-0.01431293
0.37363	2140.21216	1e-08	7.3e-07	8.5e-07	1.3e-07	0.0	5.93e-06	3.22e-06	1e-08	316.41901432	317.49368703	316.38209898	-0.00046857	-0.00167998	-0.01431235
0.37369	2140.42532	1e-08	7.3e-07	8.5e-07	1.3e-07	0.0	5.93e-06	3.22e-06	1e-08	316.41038113	317.4846281	316.37350425	-0.00046566	-0.00167815	-0.01429699
0.37374	2140.63845	1e-08	7.3e-07	8.5e-07	1.3e-07	0.0	5.93e-06	3.22e-06	1e-08	316.40180121	317.47557864	316.36491701	-0.00046566	-0.00167815	-0.01429699
0.3738	2140.85154	1e-08	7.3e-07	8.5e-07	1.3e-07	0.0	5.93e-06	3.22e-06	1e-08	316.39322129	317.46652919	316.35632978	-0.00046696	-0.00167686	-0.01428629
0.37385	2141.06459	1e-08	7.3e-07	8.5e-07	1.3e-07	0.0	5.93e-06	3.22e-06	1e-08	316.38461707	317.45748644	316.34775012	-0.0004676	-0.00167622	-0.01428106
0.37391	2141.2776	1e-08	7.3e-07	8.5e-07	1.3e-07	0.0	5.93e-06	3.22e-06	1e-08	316.37600098	317.44844696	316.33917416	-0.00046667	-0.00167564	-0.01427617
0.37396	2141.49058	1e-08	7.3e-07	8.5e-07	1.3e-07	0.0	5.93e-06	3.22e-06	1e-08	316.36740189	317.4394105	316.33060058	-0.00046458	-0.00167433	-0.01426515
0.37402	2141.70351	1e-08	7.3e-07	8.5e-07	1.3e-07	0.0	5.93e-06	3.22e-06	1e-08	316.35884102	317.43038084	316.32203238	-0.00046458	-0.00167433	-0.01426515
0.37407	2141.91641	1e-08	7.3e-07	8.5e-07	1.3e-07	0.0	5.93e-06	3.22e-06	1e-08	316.35028014	317.42135117	316.31346419	-0.00046641	-0.00167252	-0.01425016
0.37413	2142.12928	1e-08	7.3e-07	8.5e-07	1.3e-07	0.0	5.93e-06	3.22e-06	1e-08	316.34168518	317.4123309	316.30490659	-0.00046652	-0.00167241	-0.01424926
0.37418	2142.3421	1e-08	7.3e-07	8.5e-07	1.3e-07	0.0	5.93e-06	3.22e-06	1e-08	316.33308817	317.40331119	316.29634964	-0.00046478	-0.00167131	-0.01424007
0.37424	2142.55489	1e-08	7.3e-07	8.5e-07	1.3e-07	0.0	5.93e-06	3.22e-06	1e-08	316.32452307	317.39429714	316.28779717	-0.00046351	-0.00167051	-0.01423339
0.37429	2142.76764	1e-08	7.3e-07	8.5e-07	1.3e-07	0.0	5.93e-06	3.22e-06	1e-08	316.3159812	317.38528723	316.27924797	-0.00046392	-0.0016701	-0.01422999
0.37435	2142.98035	1e-08	7.3e-07	8.5e-07	1.3e-07	0.0	5.93e-06	3.22e-06	1e-08	316.30743161	317.37627943	316.27070117	-0.00046545	-0.0016686	-0.01421752
0.3744	2143.19302	1e-08	7.3e-07	8.5e-07	1.3e-07	0.0	5.93e-06	3.22e-06	1e-08	316.29885363	317.36727945	316.26216318	-0.00046545	-0.0016686	-0.01421752
0.37446	2143.40566	1e-08	7.3e-07	8.5e-07	1.3e-07	0.0	5.93e-06	3.22e-06	1e-08	316.29027564	317.35827948	316.2536252	-0.00046289	-0.00166699	-0.01420407
0.38452	2181.6757	1e-08	7.3e-07	8.5e-07	1.3e-07	0.0	5.93e-06	3.22e-06	1e-08	314.79080533	315.77991216	314.75697664	-0.00042538	-0.00152639	-0.01303079
0.38458	2181.88128	1e-08	7.3e-07	8.5e-07	1.3e-07	0.0	5.93e-06	3.22e-06	1e-08	314.78293933	315.77165097	314.74914839	-0.00042538	-0.00152638	-0.01303075
0.38463	2182.08683	1e-08	7.3e-07	8.5e-07	1.3e-07	0.0	5.93e-06	3.22e-06	1e-08	314.77507349	315.7633898	314.74132016	-0.00042252	-0.00152466	-0.01301621
0.38469	2182.29233	1e-08	7.3e-07	8.5e-07	1.3e-07	0.0	5.93e-06	3.22e-06	1e-08	314.76726005	315.75513762	314.73349898	-0.00042252	-0.00152466	-0.01301621
0.38474	2182.4978	1e-08	7.3e-07	8.5e-07	1.3e-07	0.0	5.93e-06	3.22e-06	1e-08	314.75944661	315.74688544	314.72567779	-0.0004237	-0.00152355	-0.01300706
0.3848	2182.70323	1e-08	7.3e-07	8.5e-07	1.3e-07	0.0	5.93e-06	3.22e-06	1e-08	314.75161118	315.73863901	314.71786313	-0.0004244	-0.0015229	-0.01300163
0.38485	2182.90862	1e-08	7.3e-07	8.5e-07	1.3e-07	0.0	5.93e-06	3.22e-06	1e-08	314.74376269	315.73039599	314.71005232	-0.00042368	-0.00152246	-0.01299795
0.38491	2183.11397	1e-08	7.3e-07	8.5e-07	1.3e-07	0.0	5.93e-06	3.22e-06	1e-08	314.73592746	315.72215525	314.7022433	-0.00042155	-0.00152117	-0.01298708
0.38496	2183.31928	1e-08	7.3e-07	8.5e-07	1.3e-07	0.0	5.93e-06	3.22e-06	1e-08	314.72813146	315.71392123	314.69443955	-0.00042155	-0.00152117	-0.01298708
0.38502	2183.52455	1e-08	7.3e-07	8.5e-07	1.3e-07	0.0	5.93e-06	3.22e-06	1e-08	314.72033546	315.70568721	314.68663579	-0.00042319	-0.00151964	-0.01297432
0.38507	2183.72978	1e-08	7.3e-07	8.5e-07	1.3e-07	0.0	5.93e-06	3.22e-06	1e-08	314.71250874	315.69746121	314.67884113	-0.00042342	-0.00151942	-0.01297253
0.38513	2183.93498	1e-08	7.3e-07	8.5e-07	1.3e-07	0.0	5.93e-06	3.22e-06	1e-08	314.70467773	315.68923634	314.67104774	-0.00042199	-0.00151856	-0.01296524
0.38518	2184.14013	1e-08	7.3e-07	8.5e-07	1.3e-07	0.0	5.93e-06	3.22e-06	1e-08	314.69687301	315.68101597	314.66325787	-0.00042057	-0.0015177	-0.01295801
0.38524	2184.34525	1e-08	7.3e-07	8.5e-07	1.3e-07	0.0	5.93e-06	3.22e-06	1e-08	314.68909441	315.67280007	314.65547151	-0.00042081	-0.00151748	-0.01295618
0.38529	2184.55033	1e-08	7.3e-07	8.5e-07	1.3e-07	0.0	5.93e-06	3.22e-06	1e-08	314.68131139	315.66458533	314.64768645	-0.00042244	-0.00151595	-0.0129435
0.38535	2184.75537	1e-08	7.3e-07	8.5e-07	1.3e-07	0.0	5.93e-06	3.22e-06	1e-08	314.67349781	315.65637856	314.63991043	-0.00042244	-0.00151595	-0.0129435
0.3854	2184.96037	1e-08	7.3e-07	8.5e-07	1.3e-07	0.0	5.93e-06	3.22e-06	1e-08	314.66568422	315.64817179	314.63213441	-0.00042031	-0.00151466	-0.01293262
0.38546	2185.16533	1e-08	7.3e-07	8.5e-07	1.3e-07	0.0	5.93e-06	3.22e-06	1e-08	314.65790993	315.63997174	314.62436366	-0.0004196	-0.00151423	-0.012929
0.39552	2222.01084	1e-08	7.3e-07	8.5e-07	1.3e-07	0.0	5.93e-06	3.22e-06	1e-08	313.28620635	314.25526098	313.25480571	-0.00038719	-0.00137678	-0.01186001
0.39558	2222.20852	1e-08	7.3e-07	8.5e-07	1.3e-07	0.0	5.93e-06	3.22e-06	1e-08	313.27902283	314.24778511	313.24767202	-0.00038707	-0.00129227	-0.01185438
0.39563	2222.40617	1e-08	7.3e-07	8.5e-07	1.3e-07	0.0	5.93e-06	3.22e-06	1e-08	313.27184142	314.240768	313.24048251	-0.00038702	-0.0013208	-0.01184858
0.39569	2222.60378	1e-08	7.3e-07	8.5e-07	1.3e-07	0.0	5.93e-06	3.22e-06	1e-08	313.26466089	314.23359586	313.23331722	-0.00038663	-0.00133711	-0.01184329
0.39574	2222.80134	1e-08	7.3e-07	8.5e-07	1.3e-07	0.0	5.93e-06	3.22e-06	1e-08	313.2574875	314.22633509	313.22616691	-0.00038658	-0.00127558	-0.01183747
0.3958	2222.99887	1e-08	7.3e-07	8.5e-07	1.3e-07	0.0	5.93e-06	3.22e-06	1e-08	313.2503149	314.21940831	313.21897721	-0.00038625	-0.00137643	-0.01183166
0.39585	2223.19636	1e-08	7.3e-07	8.5e-07	1.3e-07	0.0	5.93e-06	3.22e-06	1e-08	313.24314831	314.21193377	313.21186263	-0.00038625	-0.00127559	-0.01182615
0.39591	2223.3938	1e-08	7.3e-07	8.5e-07	1.3e-07	0.0	5.93e-06	3.22e-06	1e-08	313.23598156	314.2050067	313.20468071	-0.00038585	-0.00132325	-0.01182052
0.39596	2223.59121	1e-08	7.3e-07	8.5e-07	1.3e-07	0.0	5.93e-06	3.22e-06	1e-08	313.22882203	314.1978207	313.19753615	-0.00038569	-0.00135034	-0.01181529
0.39602	2223.78857	1e-08	7.3e-07	8.5e-07	1.3e-07	0.0	5.93e-06	3.22e-06	1e-08	313.22166544	314.19048747	313.19041432	-0.00038544	-0.00131913	-0.01180975
0.39607	2223.9859	1e-08	7.3e-07	8.5e-07	1.3e-07	0.0	5.93e-06	3.22e-06	1e-08	313.21451338	314.18332365	313.18327417	-0.00038546	-0.00128509	-0.01180409
0.39613	2224.18318	1e-08	7.3e-07	8.5e-07	1.3e-07	0.0	5.93e-06	3.22e-06	1e-08	313.20736077	314.17634457	313.17611399	-0.00038535	-0.00126604	-0.01179816
0.39618	2224.38043	1e-08	7.3e-07	8.5e-07	1.3e-07	0.0	5.93e-06	3.22e-06	1e-08	313.20021006	314.16946884	313.16894445	-0.00038499	-0.0013745	-0.01179236
0.39624	2224.57763	1e-08	7.3e-07	8.5e-07	1.3e-07	0.0	5.93e-06	3.22e-06	1e-08	313.19306597	314.16200397	313.1618554	-0.00038493	-0.00127401	-0.01178698
0.39629	2224.7748	1e-08	7.3e-07	8.5e-07	1.3e-07	0.0	5.93e-06	3.22e-06	1e-08	313.18592282	314.15508475	313.15469911	-0.00038451	-0.00130481	-0.01178119
0.39635	2224.97192	1e-08	7.3e-07	8.5e-07	1.3e-07	0.0	5.93e-06	3.22e-06	1e-08	313.17878744	314.14799814	313.14756836	-0.00038451	-0.00134561	-0.01177562
0.3964	2225.16901	1e-08	7.3e-07	8.5e-07	1.3e-07	0.0	5.93e-06	3.22e-06	1e-08	313.17165186	314.14068982	313.14047038	-0.00038426	-0.00127479	-0.01177016
0.39646	2225.36605	1e-08	7.3e-07	8.5e-07	1.3e-07	0.0	5.93e-06	3.22e-06	1e-08	313.16452089	314.13376602	313.13332605	-0.00038401	-0.00137561	-0.01176464
0.40652	2260.74079	1e-08	7.3e-07	8.5e-07	1.3e-07	0.0	5.93e-06	3.22e-06	1e-08	311.91472766	312.88605319	311.88560552	-0.00035131	-0.00120449	-0.0107851
0.40657	2260.93032	1e-08	7.3e-07	8.5e-07	1.3e-07	0.0	5.93e-06	3.22e-06	1e-08	311.90819002	312.87949341	311.87908425	-0.00035112	-0.0012202	-0.01077996
0.40663	2261.1198	1e-08	7.3e-07	8.5e-07	1.3e-07	0.0	5.93e-06	3.22e-06	1e-08	311.90165566	312.87284799	311.87257758	-0.00035084	-0.00116185	-0.01077486
0.40668	2261.30925	1e-08	7.3e-07	8.5e-07	1.3e-07	0.0	5.93e-06	3.22e-06	1e-08	311.89512644	312.86652027	311.86603309	-0.00035081	-0.00122402	-0.01076973
0.40674	2261.49865	1e-08	7.3e-07	8.5e-07	1.3e-07	0.0	5.93e-06	3.22e-06	1e-08	311.88859764	312.85985384	311.85953613	-0.00035059	-0.00120034	-0.0107646
0.40679	2261.68801	1e-08	7.3e-07	8.5e-07	1.3e-07	0.0	5.93e-06	3.22e-06	1e-08	311.88207295	312.8533163	311.85302591	-0.00035028	-0.00116164	-0.01075951
0.40685	2261.87732	1e-08	7.3e-07	8.5e-07	1.3e-07	0.0	5.93e-06	3.22e-06	1e-08	311.8755539	312.84698946	311.84649171	-0.0003503	-0.00124385	-0.01075439
0.4069	2262.0666	1e-08	7.3e-07	8.5e-07	1.3e-07	0.0	5.93e-06	3.22e-06	1e-08	311.86903445	312.84021476	311.84001924	-0.00035003	-0.0011801	-0.01074927
0.40696	2262.25584	1e-08	7.3e-07	8.5e-07	1.3e-07	0.0	5.93e-06	3.22e-06	1e-08	311.86251983	312.83378719	311.83350515	-0.00034988	-0.0011616	-0.01074418
0.40701	2262.44503	1e-08	7.3e-07	8.5e-07	1.3e-07	0.0	5.93e-06	3.22e-06	1e-08	311.85600797	312.82746025	311.82698148	-0.00034967	-0.00126201	-0.01073908
0.40707	2262.63418	1e-08	7.3e-07	8.5e-07	1.3e-07	0.0	5.93e-06	3.22e-06	1e-08	311.84949983	312.82058634	311.82053222	-0.00034955	-0.00116149	-0.01073395
0.40712	2262.82329	1e-08	7.3e-07	8.5e-07	1.3e-07	0.0	5.93e-06	3.22e-06	1e-08	311.8429939	312.81425981	311.81401547	-0.00034937	-0.00116142	-0.01072887
0.40718	2263.01236	1e-08	7.3e-07	8.5e-07	1.3e-07	0.0	5.93e-06	3.22e-06	1e-08	311.83649119	312.80793359	311.80750214	-0.00034917	-0.0011836	-0.01072377
0.40723	2263.20139	1e-08	7.3e-07	8.5e-07	1.3e-07	0.0	5.93e-06	3.22e-06	1e-08	311.82999224	312.80148646	311.80100793	-0.00034917	-0.00123968	-0.01071867
0.40729	2263.39037	1e-08	7.3e-07	8.5e-07	1.3e-07	0.0	5.93e-06	3.22e-06	1e-08	311.82349305	312.79473381	311.79455695	-0.00034882	-0.0011612	-0.01071358
0.40734	2263.57931	1e-08	7.3e-07	8.5e-07	1.3e-07	0.0	5.93e-06	3.22e-06	1e-08	311.81700036	312.78840854	311.78805387	-0.00034863	-0.00116115	-0.0107085
0.4074	2263.76822	1e-08	7.3e-07	8.5e-07	1.3e-07	0.0	5.93e-06	3.22e-06	1e-08	311.81051104	312.78208343	311.78155421	-0.00034854	-0.00122448	-0.01070339
0.40745	2263.95708	1e-08	7.3e-07	8.5e-07	1.3e-07	0.0	5.93e-06	3.22e-06	1e-08	311.80402332	312.77541326	311.77510285	-0.00034834	-0.0011983	-0.01069832
0.41752	2297.80978	1e-08	7.3e-07	8.5e-07	1.3e-07	0.0	5.93e-06	3.22e-06	1e-08	310.66707053	311.64041121	310.64003982	-0.00031859	-0.00113234	-0.00980711
0.41757	2297.99085	1e-08	7.3e-07	8.5e-07	1.3e-07	0.0	5.93e-06	3.22e-06	1e-08	310.66112524	311.63422762	310.63413549	-0.00031851	-0.00106997	-0.00980246
0.41763	2298.17188	1e-08	7.3e-07	8.5e-07	1.3e-07	0.0	5.93e-06	3.22e-06	1e-08	310.65518138	311.62838453	310.62819032	-0.00031833	-0.00105103	-0.0097978
0.41768	2298.35286	1e-08	7.3e-07	8.5e-07	1.3e-07	0.0	5.93e-06	3.22e-06	1e-08	310.6492408	311.62264484	310.62223492	-0.00031813	-0.00112916	-0.00979313
0.41774	2298.53381	1e-08	7.3e-07	8.5e-07	1.3e-07	0.0	5.93e-06	3.22e-06	1e-08	310.64330392	311.61647835	310.61633789	-0.00031809	-0.00107288	-0.00978849
0.41779	2298.7147	1e-08	7.3e-07	8.5e-07	1.3e-07	0.0	5.93e-06	3.22e-06	1e-08	310.63736765	311.61061917	310.61040435	-0.00031789	-0.00105091	-0.00978383
0.41785	2298.89556	1e-08	7.3e-07	8.5e-07	1.3e-07	0.0	5.93e-06	3.22e-06	1e-08	310.63143504	311.60487988	310.60445843	-0.00031766	-0.00112621	-0.00977917
0.4179	2299.07637	1e-08	7.3e-07	8.5e-07	1.3e-07	0.0	5.93e-06	3.22e-06	1e-08	310.62550659	311.59872929	310.59856884	-0.00031762	-0.00107555	-0.00977454
0.41796	2299.25714	1e-08	7.3e-07	8.5e-07	1.3e-07	0.0	5.93e-06	3.22e-06	1e-08	310.61957888	311.59285528	310.59264671	-0.00031741	-0.00105076	-0.00976989
0.41801	2299.43787	1e-08	7.3e-07	8.5e-07	1.3e-07	0.0	5.93e-06	3.22e-06	1e-08	310.613655	311.58711661	310.5867102	-0.00031722	-0.00112351	-0.00976523
0.41807	2299.61855	1e-08	7.3e-07	8.5e-07	1.3e-07	0.0	5.93e-06	3.22e-06	1e-08	310.60773457	311.58098049	310.58082825	-0.00031711	-0.00107794	-0.00976061
0.41812	2299.79919	1e-08	7.3e-07	8.5e-07	1.3e-07	0.0	5.93e-06	3.22e-06	1e-08	310.6018161	311.57509318	310.57491729	-0.00031696	-0.00105062	-0.00975596
0.41818	2299.97978	1e-08	7.3e-07	8.5e-07	1.3e-07	0.0	5.93e-06	3.22e-06	1e-08	310.59590042	311.56935505	310.5689902	-0.00031673	-0.00105051	-0.00975134
0.41823	2300.16034	1e-08	7.3e-07	8.5e-07	1.3e-07	0.0	5.93e-06	3.22e-06	1e-08	310.58998884	311.56361744	310.56306613	-0.00031666	-0.00115062	-0.00974667
0.41829	2300.34085	1e-08	7.3e-07	8.5e-07	1.3e-07	0.0	5.93e-06	3.22e-06	1e-08	310.58407863	311.55733295	310.55721605	-0.00031646	-0.00105046	-0.00974206
0.41834	2300.52131	1e-08	7.3e-07	8.5e-07	1.3e-07	0.0	5.93e-06	3.22e-06	1e-08	310.57817191	311.55159547	310.55129832	-0.00031629	-0.00105038	-0.00973744
0.4184	2300.70174	1e-08	7.3e-07	8.5e-07	1.3e-07	0.0	5.93e-06	3.22e-06	1e-08	310.57226839	311.54585836	310.54538367	-0.00031616	-0.00110499	-0.00973281
0.41845	2300.88212	1e-08	7.3e-07	8.5e-07	1.3e-07	0.0	5.93e-06	3.22e-06	1e-08	310.56636712	311.53982289	310.5395108	-0.00031607	-0.0010958	-0.00972816
0.42852	2333.15575	1e-08	7.3e-07	8.5e-07	1.3e-07	0.0	5.93e-06	3.22e-06	1e-08	309.5321741	310.50717878	309.50703255	-0.00028911	-0.00096718	-0.0089175
0.42857	2333.32804	1e-08	7.3e-07	8.5e-07	1.3e-07	0.0	5.93e-06	3.22e-06	1e-08	309.52676523	310.50188403	309.50161926	-0.00028896	-0.00098009	-0.00891325
0.42863	2333.50028	1e-08	7.3e-07	8.5e-07	1.3e-07	0.0	5.93e-06	3.22e-06	1e-08	309.52135911	310.4965185	309.49621801	-0.0002888	-0.00098006	-0.00890901
0.42868	2333.67248	1e-08	7.3e-07	8.5e-07	1.3e-07	0.0	5.93e-06	3.22e-06	1e-08	309.51595594	310.49115308	309.49081961	-0.00028865	-0.00098005	-0.00890477
0.42874	2333.84463	1e-08	7.3e-07	8.5e-07	1.3e-07	0.0	5.93e-06	3.22e-06	1e-08	309.51055556	310.48578766	309.48542409	-0.0002886	-0.00103041	-0.00890054
0.42879	2334.01674	1e-08	7.3e-07	8.5e-07	1.3e-07	0.0	5.93e-06	3.22e-06	1e-08	309.50515613	310.48014646	309.48006711	-0.00028836	-0.00097518	-0.00889631
0.42885	2334.1888	1e-08	7.3e-07	8.5e-07	1.3e-07	0.0	5.93e-06	3.22e-06	1e-08	309.49976102	310.47480759	309.47467393	-0.00028825	-0.00097514	-0.00889208
0.4289	2334.36082	1e-08	7.3e-07	8.5e-07	1.3e-07	0.0	5.93e-06	3.22e-06	1e-08	309.49436787	310.46946887	309.46928362	-0.00028808	-0.00097507	-0.00888785
0.42896	2334.53279	1e-08	7.3e-07	8.5e-07	1.3e-07	0.0	5.93e-06	3.22e-06	1e-08	309.48897792	310.46413047	309.46389614	-0.000288	-0.00097507	-0.00888362
0.42901	2334.70472	1e-08	7.3e-07	8.5e-07	1.3e-07	0.0	5.93e-06	3.22e-06	1e-08	309.48358943	310.45879198	309.45851158	-0.00028782	-0.00097499	-0.0088794
0.42907	2334.87661	1e-08	7.3e-07	8.5e-07	1.3e-07	0.0	5.93e-06	3.22e-06	1e-08	309.47820426	310.45345386	309.45312983	-0.00028777	-0.00103618	-0.0088752
0.42912	2335.04845	1e-08	7.3e-07	8.5e-07	1.3e-07	0.0	5.93e-06	3.22e-06	1e-08	309.47281988	310.44778068	309.44779425	-0.00028787	-0.00093843	-0.00887098
0.42918	2335.22024	1e-08	7.3e-07	8.5e-07	1.3e-07	0.0	5.93e-06	3.22e-06	1e-08	309.46743354	310.44264262	309.44239265	-0.00028743	-0.00101529	-0.00886676
0.42923	2335.39199	1e-08	7.3e-07	8.5e-07	1.3e-07	0.0	5.93e-06	3.22e-06	1e-08	309.46205549	310.43708366	309.43704803	-0.00028718	-0.00097694	-0.00886253
0.42929	2335.56369	1e-08	7.3e-07	8.5e-07	1.3e-07	0.0	5.93e-06	3.22e-06	1e-08	309.4566819	310.43173466	309.43167912	-0.0002871	-0.00093461	-0.00885833
0.42934	2335.73535	1e-08	7.3e-07	8.5e-07	1.3e-07	0.0	5.93e-06	3.22e-06	1e-08	309.45130987	310.42661734	309.42628321	-0.0002873	-0.00099974	-0.00885413
0.4294	2335.90697	1e-08	7.3e-07	8.5e-07	1.3e-07	0.0	5.93e-06	3.22e-06	1e-08	309.44593401	310.42114334	309.42093644	-0.00028679	-0.00097502	-0.00884989
0.42945	2336.07854	1e-08	7.3e-07	8.5e-07	1.3e-07	0.0	5.93e-06	3.22e-06	1e-08	309.44056759	310.41580462	309.41557483	-0.00028663	-0.00097469	-0.00884568
0.43952	2366.70909	1e-08	7.3e-07	8.5e-07	1.3e-07	0.0	5.93e-06	3.22e-06	1e-08	308.49986767	309.47661088	308.47644387	-0.00026241	-0.00091019	-0.00810832
0.43957	2366.87222	1e-08	7.3e-07	8.5e-07	1.3e-07	0.0	5.93e-06	3.22e-06	1e-08	308.49494713	309.47161683	308.47154321	-0.00026224	-0.00090916	-0.00810444
0.43963	2367.03531	1e-08	7.3e-07	8.5e-07	1.3e-07	0.0	5.93e-06	3.22e-06	1e-08	308.4900296	309.46662836	308.46664445	-0.00026209	-0.0008689	-0.00810061
0.43968	2367.19835	1e-08	7.3e-07	8.5e-07	1.3e-07	0.0	5.93e-06	3.22e-06	1e-08	308.48511492	309.46186073	308.46171984	-0.00026185	-0.00086914	-0.00809674
0.43974	2367.36135	1e-08	7.3e-07	8.5e-07	1.3e-07	0.0	5.93e-06	3.22e-06	1e-08	308.48020476	309.45709177	308.45679795	-0.000262	-0.00092985	-0.00809289
0.43979	2367.52429	1e-08	7.3e-07	8.5e-07	1.3e-07	0.0	5.93e-06	3.22e-06	1e-08	308.47529158	309.45198962	308.4519218	-0.0002617	-0.00087919	-0.00808905
0.43985	2367.68719	1e-08	7.3e-07	8.5e-07	1.3e-07	0.0	5.93e-06	3.22e-06	1e-08	308.47038396	309.44716538	308.44701235	-0.00026156	-0.0008395	-0.00808521
0.4399	2367.85005	1e-08	7.3e-07	8.5e-07	1.3e-07	0.0	5.93e-06	3.22e-06	1e-08	308.46547909	309.44255889	308.44207746	-0.00026151	-0.00094964	-0.00808134
0.43996	2368.01286	1e-08	7.3e-07	8.5e-07	1.3e-07	0.0	5.93e-06	3.22e-06	1e-08	308.46057494	309.43734796	308.43722311	-0.00026142	-0.00091426	-0.00807751
0.44001	2368.17562	1e-08	7.3e-07	8.5e-07	1.3e-07	0.0	5.93e-06	3.22e-06	1e-08	308.45567256	309.43233116	308.43234639	-0.0002612	-0.00085442	-0.00807367
0.44007	2368.33833	1e-08	7.3e-07	8.5e-07	1.3e-07	0.0	5.93e-06	3.22e-06	1e-08	308.45077412	309.42764264	308.42742995	-0.00026101	-0.00087399	-0.00806982
0.44012	2368.501	1e-08	7.3e-07	8.5e-07	1.3e-07	0.0	5.93e-06	3.22e-06	1e-08	308.44587927	309.42284668	308.42252993	-0.00026093	-0.00091399	-0.00806598
0.44018	2368.66361	1e-08	7.3e-07	8.5e-07	1.3e-07	0.0	5.93e-06	3.22e-06	1e-08	308.44098585	309.41783119	308.41766082	-0.00026086	-0.00087646	-0.00806215
0.44023	2368.82619	1e-08	7.3e-07	8.5e-07	1.3e-07	0.0	5.93e-06	3.22e-06	1e-08	308.43609366	309.41302158	308.41276785	-0.00026066	-0.00091497	-0.00805831
0.44029	2368.98871	1e-08	7.3e-07	8.5e-07	1.3e-07	0.0	5.93e-06	3.22e-06	1e-08	308.43120517	309.40800061	308.40790467	-0.0002606	-0.00087819	-0.00805447
0.44034	2369.15119	1e-08	7.3e-07	8.5e-07	1.3e-07	0.0	5.93e-06	3.22e-06	1e-08	308.42631787	309.40318139	308.40301817	-0.00026047	-0.00090848	-0.00805066
0.4404	2369.31362	1e-08	7.3e-07	8.5e-07	1.3e-07	0.0	5.93e-06	3.22e-06	1e-08	308.42143294	309.39819593	308.39815566	-0.00026033	-0.00085791	-0.00804683
0.44045	2369.47601	1e-08	7.3e-07	8.5e-07	1.3e-07	0.0	5.93e-06	3.22e-06	1e-08	308.4165506	309.39348792	308.39326003	-0.0002602	-0.00091607	-0.00804301
0.45051	2398.39088	1e-08	7.3e-07	8.5e-07	1.3e-07	0.0	5.93e-06	3.22e-06	1e-08	307.56099045	308.53915871	307.53911121	-0.00023815	-0.00083537	-0.00737233
0.45057	2398.54444	1e-08	7.3e-07	8.5e-07	1.3e-07	0.0	5.93e-06	3.22e-06	1e-08	307.55651537	308.53456573	307.53466058	-0.00023803	-0.00081998	-0.00736883
0.45062	2398.69795	1e-08	7.3e-07	8.5e-07	1.3e-07	0.0	5.93e-06	3.22e-06	1e-08	307.55204248	308.53005729	307.53020147	-0.00023787	-0.00081007	-0.00736532
0.45068	2398.85142	1e-08	7.3e-07	8.5e-07	1.3e-07	0.0	5.93e-06	3.22e-06	1e-08	307.54757257	308.52560329	307.52573772	-0.00023773	-0.0007743	-0.00736182
0.45073	2399.00483	1e-08	7.3e-07	8.5e-07	1.3e-07	0.0	5.93e-06	3.22e-06	1e-08	307.5431053	308.52134595	307.52125106	-0.00023763	-0.00085499	-0.00735831
0.45079	2399.15819	1e-08	7.3e-07	8.5e-07	1.3e-07	0.0	5.93e-06	3.22e-06	1e-08	307.53863995	308.5166449	307.51682383	-0.00023758	-0.00078909	-0.00735482
0.45084	2399.31151	1e-08	7.3e-07	8.5e-07	1.3e-07	0.0	5.93e-06	3.22e-06	1e-08	307.53417535	308.51230615	307.51235247	-0.00023735	-0.00078265	-0.00735132
0.4509	2399.46477	1e-08	7.3e-07	8.5e-07	1.3e-07	0.0	5.93e-06	3.22e-06	1e-08	307.52971509	308.50800276	307.50787887	-0.00023733	-0.0008418	-0.00734782
0.45095	2399.61799	1e-08	7.3e-07	8.5e-07	1.3e-07	0.0	5.93e-06	3.22e-06	1e-08	307.52525515	308.5033741	307.50344952	-0.00023719	-0.00082564	-0.00734432
0.45101	2399.77116	1e-08	7.3e-07	8.5e-07	1.3e-07	0.0	5.93e-06	3.22e-06	1e-08	307.5207978	308.49883424	307.49901113	-0.00023699	-0.00079394	-0.00734083
0.45106	2399.92428	1e-08	7.3e-07	8.5e-07	1.3e-07	0.0	5.93e-06	3.22e-06	1e-08	307.51634419	308.49446864	307.49455266	-0.00023703	-0.0008353	-0.00733733
0.45112	2400.07734	1e-08	7.3e-07	8.5e-07	1.3e-07	0.0	5.93e-06	3.22e-06	1e-08	307.51188985	308.48987558	307.49012591	-0.00023678	-0.00077441	-0.00733385
0.45117	2400.23036	1e-08	7.3e-07	8.5e-07	1.3e-07	0.0	5.93e-06	3.22e-06	1e-08	307.50744016	308.4856173	307.48565843	-0.00023668	-0.00081431	-0.00733036
0.45123	2400.38334	1e-08	7.3e-07	8.5e-07	1.3e-07	0.0	5.93e-06	3.22e-06	1e-08	307.50299225	308.48113959	307.48122153	-0.00023666	-0.0008347	-0.00732687
0.45128	2400.53626	1e-08	7.3e-07	8.5e-07	1.3e-07	0.0	5.93e-06	3.22e-06	1e-08	307.49854457	308.47654972	307.47680149	-0.00023647	-0.00077416	-0.00732339
0.45134	2400.68913	1e-08	7.3e-07	8.5e-07	1.3e-07	0.0	5.93e-06	3.22e-06	1e-08	307.49410051	308.47229268	307.47234101	-0.00023638	-0.00080648	-0.00731989
0.45139	2400.84195	1e-08	7.3e-07	8.5e-07	1.3e-07	0.0	5.93e-06	3.22e-06	1e-08	307.48965814	308.46785786	307.46790576	-0.00023626	-0.00080291	-0.00731642
0.45145	2400.99473	1e-08	7.3e-07	8.5e-07	1.3e-07	0.0	5.93e-06	3.22e-06	1e-08	307.4852179	308.46344265	307.46347036	-0.00023624	-0.00084102	-0.00731293
0.46151	2428.11051	1e-08	7.3e-07	8.5e-07	1.3e-07	0.0	5.93e-06	3.22e-06	1e-08	306.70709833	307.68632193	306.68666288	-0.00021609	-0.00071096	-0.00670296
0.46157	2428.25401	1e-08	7.3e-07	8.5e-07	1.3e-07	0.0	5.93e-06	3.22e-06	1e-08	306.70303009	307.68240559	306.68258172	-0.00021607	-0.00075122	-0.00669976
0.46162	2428.39745	1e-08	7.3e-07	8.5e-07	1.3e-07	0.0	5.93e-06	3.22e-06	1e-08	306.69896217	307.67826743	306.67853126	-0.00021608	-0.00075309	-0.00669655
0.46168	2428.54085	1e-08	7.3e-07	8.5e-07	1.3e-07	0.0	5.93e-06	3.22e-06	1e-08	306.69489407	307.67411895	306.67448439	-0.00021574	-0.00071057	-0.0066934
0.46173	2428.68419	1e-08	7.3e-07	8.5e-07	1.3e-07	0.0	5.93e-06	3.22e-06	1e-08	306.69083225	307.67020468	306.67040947	-0.00021591	-0.00073956	-0.00669016
0.46179	2428.82748	1e-08	7.3e-07	8.5e-07	1.3e-07	0.0	5.93e-06	3.22e-06	1e-08	306.68676736	307.66613067	306.66635743	-0.0002155	-0.00076457	-0.00668703
0.46184	2428.97072	1e-08	7.3e-07	8.5e-07	1.3e-07	0.0	5.93e-06	3.22e-06	1e-08	306.6827101	307.66191886	306.66232498	-0.00021541	-0.00067372	-0.00668385
0.4619	2429.11391	1e-08	7.3e-07	8.5e-07	1.3e-07	0.0	5.93e-06	3.22e-06	1e-08	306.67865438	307.65820748	306.65823053	-0.00021546	-0.00075931	-0.00668066
0.46195	2429.25705	1e-08	7.3e-07	8.5e-07	1.3e-07	0.0	5.93e-06	3.22e-06	1e-08	306.67459778	307.65402457	306.65419884	-0.00021523	-0.00073934	-0.00667749
0.46201	2429.40013	1e-08	7.3e-07	8.5e-07	1.3e-07	0.0	5.93e-06	3.22e-06	1e-08	306.67054548	307.64995163	306.65015512	-0.00021545	-0.00073425	-0.00667424
0.46206	2429.54316	1e-08	7.3e-07	8.5e-07	1.3e-07	0.0	5.93e-06	3.22e-06	1e-08	306.66648905	307.64590667	306.64611026	-0.00021502	-0.0007516	-0.00667113
0.46212	2429.68614	1e-08	7.3e-07	8.5e-07	1.3e-07	0.0	5.93e-06	3.22e-06	1e-08	306.66244056	307.6417661	306.64207955	-0.0002149	-0.00071083	-0.00666796
0.46217	2429.82907	1e-08	7.3e-07	8.5e-07	1.3e-07	0.0	5.93e-06	3.22e-06	1e-08	306.65839437	307.63785011	306.63802219	-0.00021482	-0.00069969	-0.00666479
0.46223	2429.97195	1e-08	7.3e-07	8.5e-07	1.3e-07	0.0	5.93e-06	3.22e-06	1e-08	306.65434957	307.63399548	306.63395913	-0.0002148	-0.00079842	-0.00666161
0.46228	2430.11477	1e-08	7.3e-07	8.5e-07	1.3e-07	0.0	5.93e-06	3.22e-06	1e-08	306.6503051	307.62959686	306.62996808	-0.00021463	-0.00069859	-0.00665845
0.46234	2430.25755	1e-08	7.3e-07	8.5e-07	1.3e-07	0.0	5.93e-06	3.22e-06	1e-08	306.64626392	307.62574817	306.6259086	-0.00021452	-0.0007393	-0.00665528
0.46239	2430.40027	1e-08	7.3e-07	8.5e-07	1.3e-07	0.0	5.93e-06	3.22e-06	1e-08	306.64222471	307.62167519	306.62188005	-0.00021444	-0.0007385	-0.00665211
0.46245	2430.54294	1e-08	7.3e-07	8.5e-07	1.3e-07	0.0	5.93e-06	3.22e-06	1e-08	306.63818697	307.61760658	306.61785311	-0.00021445	-0.00073265	-0.00664891
0.47251	2455.76227	1e-08	7.3e-07	8.5e-07	1.3e-07	0.0	5.93e-06	3.22e-06	1e-08	305.93053285	306.91126404	305.91135758	-0.00019618	-0.00069154	-0.00609417
0.47257	2455.89513	1e-08	7.3e-07	8.5e-07	1.3e-07	0.0	5.93e-06	3.22e-06	1e-08	305.92683302	306.90744813	305.90767879	-0.00019609	-0.00069152	-0.00609127
0.47262	2456.02794	1e-08	7.3e-07	8.5e-07	1.3e-07	0.0	5.93e-06	3.22e-06	1e-08	305.92313492	306.90363234	305.90400197	-0.00019591	-0.00063107	-0.00608839
0.47268	2456.16069	1e-08	7.3e-07	8.5e-07	1.3e-07	0.0	5.93e-06	3.22e-06	1e-08	305.91944011	306.90015007	305.90028435	-0.00019599	-0.00065177	-0.00608547
0.47273	2456.29339	1e-08	7.3e-07	8.5e-07	1.3e-07	0.0	5.93e-06	3.22e-06	1e-08	305.91574383	306.89655356	305.89658347	-0.00019582	-0.00073003	-0.00608259
0.47279	2456.42603	1e-08	7.3e-07	8.5e-07	1.3e-07	0.0	5.93e-06	3.22e-06	1e-08	305.91205063	306.89252514	305.89293981	-0.00019574	-0.00067461	-0.00607968
0.47284	2456.55862	1e-08	7.3e-07	8.5e-07	1.3e-07	0.0	5.93e-06	3.22e-06	1e-08	305.90835892	306.88880255	305.88925898	-0.00019556	-0.00060938	-0.00607679
0.4729	2456.69115	1e-08	7.3e-07	8.5e-07	1.3e-07	0.0	5.93e-06	3.22e-06	1e-08	305.90467057	306.88543987	305.88553398	-0.00019559	-0.00069148	-0.00607389
0.47295	2456.82363	1e-08	7.3e-07	8.5e-07	1.3e-07	0.0	5.93e-06	3.22e-06	1e-08	305.90098174	306.88162409	305.88186906	-0.00019541	-0.00064173	-0.00607102
0.47301	2456.95605	1e-08	7.3e-07	8.5e-07	1.3e-07	0.0	5.93e-06	3.22e-06	1e-08	305.89729632	306.87808282	305.87817088	-0.00019538	-0.00067453	-0.00606811
0.47306	2457.08842	1e-08	7.3e-07	8.5e-07	1.3e-07	0.0	5.93e-06	3.22e-06	1e-08	305.89361126	306.8743605	305.87449793	-0.00019528	-0.00069766	-0.00606523
0.47312	2457.22073	1e-08	7.3e-07	8.5e-07	1.3e-07	0.0	5.93e-06	3.22e-06	1e-08	305.88992809	306.87051053	305.87084328	-0.00019519	-0.00069142	-0.00606234
0.47317	2457.35299	1e-08	7.3e-07	8.5e-07	1.3e-07	0.0	5.93e-06	3.22e-06	1e-08	305.88624673	306.86669496	305.86718619	-0.00019505	-0.00059316	-0.00605946
0.47323	2457.4852	1e-08	7.3e-07	8.5e-07	1.3e-07	0.0	5.93e-06	3.22e-06	1e-08	305.88256786	306.86342159	305.86346162	-0.000195	-0.00068949	-0.00605657
0.47328	2457.61734	1e-08	7.3e-07	8.5e-07	1.3e-07	0.0	5.93e-06	3.22e-06	1e-08	305.87888987	306.85961661	305.85980712	-0.00019482	-0.00065086	-0.0060537
0.47334	2457.74944	1e-08	7.3e-07	8.5e-07	1.3e-07	0.0	5.93e-06	3.22e-06	1e-08	305.8752154	306.8560248	305.85612721	-0.00019481	-0.00072249	-0.00605082
0.47339	2457.88148	1e-08	7.3e-07	8.5e-07	1.3e-07	0.0	5.93e-06	3.22e-06	1e-08	305.87154095	306.85203764	305.85249996	-0.00019466	-0.00059958	-0.00604793
0.47345	2458.01346	1e-08	7.3e-07	8.5e-07	1.3e-07	0.0	5.93e-06	3.22e-06	1e-08	305.86786932	306.84872875	305.84878779	-0.00019467	-0.00069138	-0.00604504
0.48351	2481.22043	1e-08	7.3e-07	8.5e-07	1.3e-07	0.0	5.93e-06	3.22e-06	1e-08	305.22438174	306.20608077	305.20635049	-0.00017822	-0.00062457	-0.0055406
0.48357	2481.34196	1e-08	7.3e-07	8.5e-07	1.3e-07	0.0	5.93e-06	3.22e-06	1e-08	305.22101543	306.20262901	305.20300283	-0.00017805	-0.00062454	-0.00553798
0.48362	2481.46344	1e-08	7.3e-07	8.5e-07	1.3e-07	0.0	5.93e-06	3.22e-06	1e-08	305.2176523	306.19917739	305.19965689	-0.00017801	-0.00057441	-0.00553533
0.48368	2481.58486	1e-08	7.3e-07	8.5e-07	1.3e-07	0.0	5.93e-06	3.22e-06	1e-08	305.21428993	306.19600284	305.19627736	-0.00017785	-0.00057632	-0.0055327
0.48373	2481.70622	1e-08	7.3e-07	8.5e-07	1.3e-07	0.0	5.93e-06	3.22e-06	1e-08	305.21093056	306.19281771	305.19290092	-0.00017777	-0.00062452	-0.00553008
0.48379	2481.82752	1e-08	7.3e-07	8.5e-07	1.3e-07	0.0	5.93e-06	3.22e-06	1e-08	305.20757253	306.18936613	305.18956035	-0.00017767	-0.0006245	-0.00552744
0.48384	2481.94876	1e-08	7.3e-07	8.5e-07	1.3e-07	0.0	5.93e-06	3.22e-06	1e-08	305.20421637	306.18591464	305.18622156	-0.00017766	-0.00062452	-0.0055248
0.4839	2482.06994	1e-08	7.3e-07	8.5e-07	1.3e-07	0.0	5.93e-06	3.22e-06	1e-08	305.20086037	306.18246304	305.18288464	-0.00017758	-0.00059024	-0.00552217
0.48395	2482.19107	1e-08	7.3e-07	8.5e-07	1.3e-07	0.0	5.93e-06	3.22e-06	1e-08	305.19750592	306.17920084	305.1795253	-0.00017744	-0.0005604	-0.00551954
0.48401	2482.31214	1e-08	7.3e-07	8.5e-07	1.3e-07	0.0	5.93e-06	3.22e-06	1e-08	305.19415405	306.17610356	305.17614663	-0.00017735	-0.00062448	-0.00551693
0.48406	2482.43314	1e-08	7.3e-07	8.5e-07	1.3e-07	0.0	5.93e-06	3.22e-06	1e-08	305.19080385	306.17265209	305.17281503	-0.00017733	-0.00062449	-0.00551428
0.48412	2482.55409	1e-08	7.3e-07	8.5e-07	1.3e-07	0.0	5.93e-06	3.22e-06	1e-08	305.18745401	306.16920056	305.16948528	-0.00017716	-0.00062445	-0.00551167
0.48417	2482.67498	1e-08	7.3e-07	8.5e-07	1.3e-07	0.0	5.93e-06	3.22e-06	1e-08	305.18410747	306.16574922	305.16615722	-0.00017719	-0.00060613	-0.00550903
0.48423	2482.79581	1e-08	7.3e-07	8.5e-07	1.3e-07	0.0	5.93e-06	3.22e-06	1e-08	305.18076019	306.16239909	305.16281812	-0.00017696	-0.00054443	-0.00550642
0.48428	2482.91659	1e-08	7.3e-07	8.5e-07	1.3e-07	0.0	5.93e-06	3.22e-06	1e-08	305.1774172	306.15938996	305.1594371	-0.00017694	-0.00062444	-0.00550379
0.48434	2483.0373	1e-08	7.3e-07	8.5e-07	1.3e-07	0.0	5.93e-06	3.22e-06	1e-08	305.17407461	306.15593856	305.15611446	-0.00017686	-0.00062443	-0.00550118
0.48439	2483.15795	1e-08	7.3e-07	8.5e-07	1.3e-07	0.0	5.93e-06	3.22e-06	1e-08	305.17073362	306.15248722	305.1527936	-0.00017684	-0.00062443	-0.00549855
0.48445	2483.27855	1e-08	7.3e-07	8.5e-07	1.3e-07	0.0	5.93e-06	3.22e-06	1e-08	305.16739283	306.14903581	305.14947459	-0.00017667	-0.00062196	-0.00549595
0.49451	2504.33156	1e-08	7.3e-07	8.5e-07	1.3e-07	0.0	5.93e-06	3.22e-06	1e-08	304.58223977	305.56509008	304.56522413	-0.00016175	-0.00062225	-0.0050372
0.49457	2504.44091	1e-08	7.3e-07	8.5e-07	1.3e-07	0.0	5.93e-06	3.22e-06	1e-08	304.57918004	305.56164629	304.5622189	-0.00016153	-0.00052525	-0.0050348
0.49462	2504.55021	1e-08	7.3e-07	8.5e-07	1.3e-07	0.0	5.93e-06	3.22e-06	1e-08	304.57612458	305.5587393	304.55914665	-0.00016171	-0.00052473	-0.00503239
0.49468	2504.65943	1e-08	7.3e-07	8.5e-07	1.3e-07	0.0	5.93e-06	3.22e-06	1e-08	304.57306558	305.55583517	304.55607588	-0.00016157	-0.00053113	-0.00503
0.49473	2504.7686	1e-08	7.3e-07	8.5e-07	1.3e-07	0.0	5.93e-06	3.22e-06	1e-08	304.57000932	305.55289559	304.55301122	-0.00016144	-0.00061636	-0.00502761
0.49479	2504.8777	1e-08	7.3e-07	8.5e-07	1.3e-07	0.0	5.93e-06	3.22e-06	1e-08	304.56695554	305.54948428	304.55000837	-0.00016125	-0.00052464	-0.00502522
0.49484	2504.98674	1e-08	7.3e-07	8.5e-07	1.3e-07	0.0	5.93e-06	3.22e-06	1e-08	304.5639053	305.54658059	304.54694228	-0.0001614	-0.0005247	-0.00502281
0.4949	2505.09571	1e-08	7.3e-07	8.5e-07	1.3e-07	0.0	5.93e-06	3.22e-06	1e-08	304.56085212	305.54367654	304.54387803	-0.00016125	-0.00055369	-0.00502042
0.49495	2505.20462	1e-08	7.3e-07	8.5e-07	1.3e-07	0.0	5.93e-06	3.22e-06	1e-08	304.5578018	305.54061201	304.54083585	-0.00016108	-0.00059372	-0.00501804
0.49501	2505.31347	1e-08	7.3e-07	8.5e-07	1.3e-07	0.0	5.93e-06	3.22e-06	1e-08	304.55475468	305.53732589	304.53782352	-0.00016094	-0.00052461	-0.00501565
0.49506	2505.42225	1e-08	7.3e-07	8.5e-07	1.3e-07	0.0	5.93e-06	3.22e-06	1e-08	304.55171016	305.53442229	304.53476394	-0.00016111	-0.00052468	-0.00501325
0.49512	2505.53097	1e-08	7.3e-07	8.5e-07	1.3e-07	0.0	5.93e-06	3.22e-06	1e-08	304.54866242	305.53151828	304.53170623	-0.00016091	-0.00057631	-0.00501087
0.49517	2505.63963	1e-08	7.3e-07	8.5e-07	1.3e-07	0.0	5.93e-06	3.22e-06	1e-08	304.54561851	305.52832846	304.52868654	-0.0001607	-0.00057101	-0.00500849
0.49523	2505.74822	1e-08	7.3e-07	8.5e-07	1.3e-07	0.0	5.93e-06	3.22e-06	1e-08	304.5425784	305.52516797	304.52566464	-0.00016083	-0.00052465	-0.0050061
0.49528	2505.85675	1e-08	7.3e-07	8.5e-07	1.3e-07	0.0	5.93e-06	3.22e-06	1e-08	304.5395359	305.52226407	304.52261176	-0.00016066	-0.00052459	-0.00500371
0.49534	2505.96521	1e-08	7.3e-07	8.5e-07	1.3e-07	0.0	5.93e-06	3.22e-06	1e-08	304.5364966	305.51936045	304.51956041	-0.00016054	-0.00052457	-0.00500134
0.49539	2506.07361	1e-08	7.3e-07	8.5e-07	1.3e-07	0.0	5.93e-06	3.22e-06	1e-08	304.53345952	305.51645693	304.51651064	-0.00016064	-0.00062275	-0.00499895
0.49545	2506.18195	1e-08	7.3e-07	8.5e-07	1.3e-07	0.0	5.93e-06	3.22e-06	1e-08	304.5304206	305.51300999	304.51353199	-0.00016031	-0.00052455	-0.00499658
0.50551	2524.90192	1e-08	7.3e-07	8.5e-07	1.3e-07	0.0	5.93e-06	3.22e-06	1e-08	303.99835206	304.98201584	303.98226905	-0.00014686	-0.0005232	-0.00457945
0.50556	2524.99799	1e-08	7.3e-07	8.5e-07	1.3e-07	0.0	5.93e-06	3.22e-06	1e-08	303.99557051	304.97911643	303.97950674	-0.00014683	-0.00052319	-0.00457725
0.50562	2525.09399	1e-08	7.3e-07	8.5e-07	1.3e-07	0.0	5.93e-06	3.22e-06	1e-08	303.99278936	304.9762171	303.97674596	-0.0001467	-0.00043999	-0.00457508
0.50567	2525.18992	1e-08	7.3e-07	8.5e-07	1.3e-07	0.0	5.93e-06	3.22e-06	1e-08	303.9900108	304.97377882	303.97392782	-0.0001467	-0.00050842	-0.00457289
0.50573	2525.28578	1e-08	7.3e-07	8.5e-07	1.3e-07	0.0	5.93e-06	3.22e-06	1e-08	303.98723208	304.97096127	303.9711596	-0.00014659	-0.00052317	-0.00457073
0.50578	2525.38158	1e-08	7.3e-07	8.5e-07	1.3e-07	0.0	5.93e-06	3.22e-06	1e-08	303.98445557	304.96806196	303.96840324	-0.00014652	-0.00052315	-0.00456855
0.50584	2525.4773	1e-08	7.3e-07	8.5e-07	1.3e-07	0.0	5.93e-06	3.22e-06	1e-08	303.98168027	304.96516276	303.96564836	-0.00014645	-0.00046963	-0.00456637
0.50589	2525.57295	1e-08	7.3e-07	8.5e-07	1.3e-07	0.0	5.93e-06	3.22e-06	1e-08	303.9789063	304.96256012	303.96285716	-0.00014641	-0.00047872	-0.00456419
0.50595	2525.66853	1e-08	7.3e-07	8.5e-07	1.3e-07	0.0	5.93e-06	3.22e-06	1e-08	303.97613313	304.95990713	303.96007388	-0.00014629	-0.00052313	-0.00456202
0.506	2525.76405	1e-08	7.3e-07	8.5e-07	1.3e-07	0.0	5.93e-06	3.22e-06	1e-08	303.97336223	304.95700796	303.95732344	-0.00014635	-0.00052315	-0.00455984
0.50606	2525.85949	1e-08	7.3e-07	8.5e-07	1.3e-07	0.0	5.93e-06	3.22e-06	1e-08	303.97059019	304.95410871	303.95457458	-0.00014625	-0.00044075	-0.00455766
0.50611	2525.95486	1e-08	7.3e-07	8.5e-07	1.3e-07	0.0	5.93e-06	3.22e-06	1e-08	303.96781995	304.95166607	303.95176898	-0.00014602	-0.00050753	-0.00455551
0.50617	2526.05016	1e-08	7.3e-07	8.5e-07	1.3e-07	0.0	5.93e-06	3.22e-06	1e-08	303.96505414	304.9488533	303.94901192	-0.00014595	-0.00052309	-0.00455334
0.50622	2526.14539	1e-08	7.3e-07	8.5e-07	1.3e-07	0.0	5.93e-06	3.22e-06	1e-08	303.96228961	304.94595433	303.94626733	-0.00014601	-0.0005231	-0.00455117
0.50628	2526.24056	1e-08	7.3e-07	8.5e-07	1.3e-07	0.0	5.93e-06	3.22e-06	1e-08	303.95952388	304.94305525	303.94352434	-0.00014593	-0.00047076	-0.00454899
0.50633	2526.33565	1e-08	7.3e-07	8.5e-07	1.3e-07	0.0	5.93e-06	3.22e-06	1e-08	303.95675958	304.94044622	303.94074584	-0.00014578	-0.00047748	-0.00454684
0.50639	2526.43067	1e-08	7.3e-07	8.5e-07	1.3e-07	0.0	5.93e-06	3.22e-06	1e-08	303.95399824	304.93779995	303.93797351	-0.00014582	-0.00052308	-0.00454466
0.50644	2526.52562	1e-08	7.3e-07	8.5e-07	1.3e-07	0.0	5.93e-06	3.22e-06	1e-08	303.95123597	304.93490092	303.93523497	-0.00014575	-0.00052308	-0.0045425
0.5065	2526.6205	1e-08	7.3e-07	8.5e-07	1.3e-07	0.0	5.93e-06	3.22e-06	1e-08	303.94847514	304.9320019	303.9324979	-0.00014559	-0.00042514	-0.00454034
0.51651	2542.67451	1e-08	7.3e-07	8.5e-07	1.3e-07	0.0	5.93e-06	3.22e-06	1e-08	303.46748282	304.45183609	303.45219882	-0.00013329	-0.00041306	-0.00416324
0.51656	2542.75579	1e-08	7.3e-07	8.5e-07	1.3e-07	0.0	5.93e-06	3.22e-06	1e-08	303.46495529	304.44954433	303.4496432	-0.00013341	-0.00051627	-0.00416123
0.51662	2542.83699	1e-08	7.3e-07	8.5e-07	1.3e-07	0.0	5.93e-06	3.22e-06	1e-08	303.46242547	304.44667996	303.44716199	-0.00013331	-0.00042321	-0.00415925
0.51667	2542.91812	1e-08	7.3e-07	8.5e-07	1.3e-07	0.0	5.93e-06	3.22e-06	1e-08	303.45989752	304.44433187	303.44461636	-0.00013326	-0.00042364	-0.00415727
0.51673	2542.99916	1e-08	7.3e-07	8.5e-07	1.3e-07	0.0	5.93e-06	3.22e-06	1e-08	303.45737048	304.44198141	303.4420724	-0.0001332	-0.00052149	-0.00415529
0.51678	2543.08013	1e-08	7.3e-07	8.5e-07	1.3e-07	0.0	5.93e-06	3.22e-06	1e-08	303.45484457	304.43908801	303.43959894	-0.00013308	-0.00042375	-0.00415331
0.51684	2543.16102	1e-08	7.3e-07	8.5e-07	1.3e-07	0.0	5.93e-06	3.22e-06	1e-08	303.45232092	304.43673687	303.43705773	-0.00013303	-0.00042375	-0.00415133
0.51689	2543.24183	1e-08	7.3e-07	8.5e-07	1.3e-07	0.0	5.93e-06	3.22e-06	1e-08	303.44979813	304.43438572	303.43451788	-0.00013299	-0.00051846	-0.00414936
0.51695	2543.32255	1e-08	7.3e-07	8.5e-07	1.3e-07	0.0	5.93e-06	3.22e-06	1e-08	303.44727618	304.4315091	303.43204632	-0.00013285	-0.00042678	-0.00414738
0.517	2543.40321	1e-08	7.3e-07	8.5e-07	1.3e-07	0.0	5.93e-06	3.22e-06	1e-08	303.44475673	304.42914113	303.42951128	-0.00013281	-0.00042373	-0.0041454
0.51706	2543.48378	1e-08	7.3e-07	8.5e-07	1.3e-07	0.0	5.93e-06	3.22e-06	1e-08	303.44223813	304.42679009	303.42697545	-0.00013277	-0.00048291	-0.00414343
0.51711	2543.56427	1e-08	7.3e-07	8.5e-07	1.3e-07	0.0	5.93e-06	3.22e-06	1e-08	303.43972034	304.42411068	303.4244828	-0.00013265	-0.00046227	-0.00414145
0.51717	2543.64468	1e-08	7.3e-07	8.5e-07	1.3e-07	0.0	5.93e-06	3.22e-06	1e-08	303.43720466	304.42154573	303.42197689	-0.00013259	-0.0004237	-0.00413948
0.51722	2543.72501	1e-08	7.3e-07	8.5e-07	1.3e-07	0.0	5.93e-06	3.22e-06	1e-08	303.43469023	304.41919482	303.41944506	-0.00013254	-0.0004475	-0.00413751
0.51728	2543.80527	1e-08	7.3e-07	8.5e-07	1.3e-07	0.0	5.93e-06	3.22e-06	1e-08	303.43217665	304.41671179	303.41693142	-0.00013245	-0.00049761	-0.00413554
0.51733	2543.88544	1e-08	7.3e-07	8.5e-07	1.3e-07	0.0	5.93e-06	3.22e-06	1e-08	303.42966471	304.41395072	303.41445451	-0.00013241	-0.00038702	-0.00413358
0.51739	2543.96554	1e-08	7.3e-07	8.5e-07	1.3e-07	0.0	5.93e-06	3.22e-06	1e-08	303.42715363	304.41180328	303.41190081	-0.00013227	-0.00044994	-0.00413163
0.51744	2544.04555	1e-08	7.3e-07	8.5e-07	1.3e-07	0.0	5.93e-06	3.22e-06	1e-08	303.42464522	304.4093067	303.40939285	-0.00013225	-0.0005131	-0.00412966
0.5175	2544.12549	1e-08	7.3e-07	8.5e-07	1.3e-07	0.0	5.93e-06	3.22e-06	1e-08	303.42213718	304.40645967	303.40693089	-0.00013219	-0.00041293	-0.00412767
0.52751	2557.28145	1e-08	7.3e-07	8.5e-07	1.3e-07	0.0	5.93e-06	3.22e-06	1e-08	302.98487638	303.96990143	302.97021069	-0.0001211	-0.0004118	-0.0037848
0.52756	2557.34567	1e-08	7.3e-07	8.5e-07	1.3e-07	0.0	5.93e-06	3.22e-06	1e-08	302.98257742	303.96761421	302.96791296	-0.00012105	-0.00038155	-0.003783
0.52762	2557.40981	1e-08	7.3e-07	8.5e-07	1.3e-07	0.0	5.93e-06	3.22e-06	1e-08	302.98027953	303.96549498	302.96559508	-0.00012094	-0.00044143	-0.0037812
0.52767	2557.47384	1e-08	7.3e-07	8.5e-07	1.3e-07	0.0	5.93e-06	3.22e-06	1e-08	302.97798364	303.96304318	302.96332071	-0.00012104	-0.00040446	-0.0037794
0.52773	2557.53779	1e-08	7.3e-07	8.5e-07	1.3e-07	0.0	5.93e-06	3.22e-06	1e-08	302.9756858	303.96079671	302.96102157	-0.00012083	-0.00040585	-0.00377759
0.52778	2557.60164	1e-08	7.3e-07	8.5e-07	1.3e-07	0.0	5.93e-06	3.22e-06	1e-08	302.97339204	303.9585425	302.95872452	-0.00012084	-0.00045379	-0.0037758
0.52784	2557.6654	1e-08	7.3e-07	8.5e-07	1.3e-07	0.0	5.93e-06	3.22e-06	1e-08	302.97109808	303.95602199	302.95646263	-0.00012082	-0.00039536	-0.003774
0.52789	2557.72907	1e-08	7.3e-07	8.5e-07	1.3e-07	0.0	5.93e-06	3.22e-06	1e-08	302.96880437	303.95382602	302.95416071	-0.00012072	-0.00036312	-0.0037722
0.52795	2557.79264	1e-08	7.3e-07	8.5e-07	1.3e-07	0.0	5.93e-06	3.22e-06	1e-08	302.96651268	303.95180914	302.95183721	-0.0001206	-0.00042057	-0.0037704
0.528	2557.85612	1e-08	7.3e-07	8.5e-07	1.3e-07	0.0	5.93e-06	3.22e-06	1e-08	302.96422325	303.94947314	302.94955548	-0.0001207	-0.0004761	-0.00376861
0.52806	2557.9195	1e-08	7.3e-07	8.5e-07	1.3e-07	0.0	5.93e-06	3.22e-06	1e-08	302.96193185	303.94682866	302.94731434	-0.00012058	-0.00039522	-0.00376681
0.52811	2557.98279	1e-08	7.3e-07	8.5e-07	1.3e-07	0.0	5.93e-06	3.22e-06	1e-08	302.95964266	303.94463341	302.94501723	-0.00012041	-0.00036305	-0.00376502
0.52817	2558.04599	1e-08	7.3e-07	8.5e-07	1.3e-07	0.0	5.93e-06	3.22e-06	1e-08	302.95735676	303.94261685	302.94269854	-0.00012036	-0.00042052	-0.00376322
0.52822	2558.10909	1e-08	7.3e-07	8.5e-07	1.3e-07	0.0	5.93e-06	3.22e-06	1e-08	302.95507181	303.94028104	302.94042168	-0.00012046	-0.00041991	-0.00376143
0.52828	2558.17209	1e-08	7.3e-07	8.5e-07	1.3e-07	0.0	5.93e-06	3.22e-06	1e-08	302.95278497	303.93794866	302.93814573	-0.00012034	-0.00040277	-0.00375964
0.52833	2558.23501	1e-08	7.3e-07	8.5e-07	1.3e-07	0.0	5.93e-06	3.22e-06	1e-08	302.95050028	303.93571145	302.93585886	-0.00012015	-0.00041157	-0.00375785
0.52839	2558.29783	1e-08	7.3e-07	8.5e-07	1.3e-07	0.0	5.93e-06	3.22e-06	1e-08	302.94821922	303.93342534	302.93357933	-0.00012029	-0.00040346	-0.00375606
0.52844	2558.36055	1e-08	7.3e-07	8.5e-07	1.3e-07	0.0	5.93e-06	3.22e-06	1e-08	302.94593553	303.93118429	302.93129543	-0.00011997	-0.00042251	-0.00375427
0.5285	2558.42318	1e-08	7.3e-07	8.5e-07	1.3e-07	0.0	5.93e-06	3.22e-06	1e-08	302.94365794	303.92883738	302.92902604	-0.00012005	-0.00042577	-0.00375248
0.53851	2568.11791	1e-08	7.3e-07	8.5e-07	1.3e-07	0.0	5.93e-06	3.22e-06	1e-08	302.54625774	303.53163456	302.5319808	-0.00010992	-0.00036938	-0.00344063
0.53856	2568.16096	1e-08	7.3e-07	8.5e-07	1.3e-07	0.0	5.93e-06	3.22e-06	1e-08	302.54416906	303.52958096	302.52988838	-0.00010986	-0.00036871	-0.00343899
0.53862	2568.20389	1e-08	7.3e-07	8.5e-07	1.3e-07	0.0	5.93e-06	3.22e-06	1e-08	302.54208146	303.52753107	302.5277966	-0.00010981	-0.00036804	-0.00343735
0.53867	2568.2467	1e-08	7.3e-07	8.5e-07	1.3e-07	0.0	5.93e-06	3.22e-06	1e-08	302.5399948	303.52548487	302.52570547	-0.00010976	-0.00036738	-0.0034357
0.53873	2568.28938	1e-08	7.3e-07	8.5e-07	1.3e-07	0.0	5.93e-06	3.22e-06	1e-08	302.53790911	303.52344234	302.523615	-0.0001097	-0.00036672	-0.00343407
0.53878	2568.33194	1e-08	7.3e-07	8.5e-07	1.3e-07	0.0	5.93e-06	3.22e-06	1e-08	302.53582447	303.5214035	302.52152517	-0.00010965	-0.00036606	-0.00343244
0.53884	2568.37438	1e-08	7.3e-07	8.5e-07	1.3e-07	0.0	5.93e-06	3.22e-06	1e-08	302.5337409	303.51936831	302.51943599	-0.00010959	-0.00040191	-0.00343081
0.53889	2568.41669	1e-08	7.3e-07	8.5e-07	1.3e-07	0.0	5.93e-06	3.22e-06	1e-08	302.53165835	303.51713377	302.51737326	-0.0001095	-0.00039814	-0.00342918
0.53895	2568.45887	1e-08	7.3e-07	8.5e-07	1.3e-07	0.0	5.93e-06	3.22e-06	1e-08	302.5295776	303.51492018	302.51530895	-0.00010945	-0.00036377	-0.00342754
0.539	2568.50094	1e-08	7.3e-07	8.5e-07	1.3e-07	0.0	5.93e-06	3.22e-06	1e-08	302.52749776	303.51289769	302.51322147	-0.00010935	-0.00036312	-0.00342592
0.53906	2568.54287	1e-08	7.3e-07	8.5e-07	1.3e-07	0.0	5.93e-06	3.22e-06	1e-08	302.5254197	303.51087882	302.51113462	-0.00010931	-0.00033639	-0.00342434
0.53911	2568.58468	1e-08	7.3e-07	8.5e-07	1.3e-07	0.0	5.93e-06	3.22e-06	1e-08	302.52334252	303.50900855	302.50902995	-0.00010926	-0.00039808	-0.00342268
0.53917	2568.62636	1e-08	7.3e-07	8.5e-07	1.3e-07	0.0	5.93e-06	3.22e-06	1e-08	302.52126626	303.50679525	302.50697003	-0.00010933	-0.00040058	-0.00342102
0.53922	2568.66792	1e-08	7.3e-07	8.5e-07	1.3e-07	0.0	5.93e-06	3.22e-06	1e-08	302.51918868	303.50456808	302.50491308	-0.00010905	-0.00033986	-0.00341945
0.53928	2568.70935	1e-08	7.3e-07	8.5e-07	1.3e-07	0.0	5.93e-06	3.22e-06	1e-08	302.51711633	303.50267847	302.50281415	-0.00010909	-0.00037628	-0.00341782
0.53933	2568.75066	1e-08	7.3e-07	8.5e-07	1.3e-07	0.0	5.93e-06	3.22e-06	1e-08	302.51504328	303.50058635	302.50074213	-0.00010908	-0.0004007	-0.00341619
0.53939	2568.79183	1e-08	7.3e-07	8.5e-07	1.3e-07	0.0	5.93e-06	3.22e-06	1e-08	302.51297031	303.49835846	302.49868851	-0.00010899	-0.00033291	-0.00341457
0.53944	2568.83288	1e-08	7.3e-07	8.5e-07	1.3e-07	0.0	5.93e-06	3.22e-06	1e-08	302.51089905	303.49650746	302.49658808	-0.00010897	-0.00037399	-0.00341293
0.5395	2568.87381	1e-08	7.3e-07	8.5e-07	1.3e-07	0.0	5.93e-06	3.22e-06	1e-08	302.50882821	303.49442808	302.49451781	-0.00010888	-0.00039801	-0.00341132
0.54951	2573.70956	1e-08	7.3e-07	8.5e-07	1.3e-07	0.0	5.93e-06	3.22e-06	1e-08	302.14966814	303.13416755	302.1333296	-9.531e-05	-0.00021195	-0.00312802
0.54956	2573.71556	1e-08	7.3e-07	8.5e-07	1.3e-07	0.0	5.93e-06	3.22e-06	1e-08	302.14785541	303.13298815	302.13133649	-9.629e-05	-0.00031616	-0.00312637
0.54962	2573.72107	1e-08	7.3e-07	8.5e-07	1.3e-07	0.0	5.93e-06	3.22e-06	1e-08	302.14602409	303.13122883	302.12941888	-9.575e-05	-0.00075762	-0.00312486
0.54967	2573.72607	1e-08	7.3e-07	8.5e-07	1.3e-07	0.0	5.93e-06	3.22e-06	1e-08	302.144203	303.12701296	302.12781389	-9.358e-05	-0.000257	-0.00312349
0.54973	2573.73053	1e-08	7.3e-07	8.5e-07	1.3e-07	0.0	5.93e-06	3.22e-06	1e-08	302.14242327	303.12558283	302.12585459	-9.297e-05	-0.00020837	-0.00312194
0.54978	2573.73438	1e-08	7.3e-07	8.5e-07	1.3e-07	0.0	5.93e-06	3.22e-06	1e-08	302.14065502	303.12442331	302.12386161	-9.167e-05	-0.0004917	-0.0031204
0.54984	2573.73756	1e-08	7.3e-07	8.5e-07	1.3e-07	0.0	5.93e-06	3.22e-06	1e-08	302.13891153	303.12168715	302.12206898	-8.88e-05	-0.00024055	-0.00311893
0.54989	2573.73995	1e-08	7.3e-07	8.5e-07	1.3e-07	0.0	5.93e-06	3.22e-06	1e-08	302.13722254	303.12034853	302.12009792	-8.283e-05	-0.00038674	-0.0031174
0.54995	2573.74124	1e-08	7.3e-07	8.5e-07	1.3e-07	0.0	5.93e-06	3.22e-06	1e-08	302.13564716	303.1181964	302.11822701	-6.561e-05	-0.00034992	-0.00311581
0.55	2573.74167	1e-08	7.3e-07	8.5e-07	1.3e-07	0.0	5.93e-06	3.22e-06	1e-08	302.13439928	303.11624918	302.11631904	7.37947051	-5.14567844	39.09741861
