# Supplementary material for: Dataset for the simulated biomass pyrolysis in rotary kilns with varying particle residence time distributions
Source: Data Brief. 2021 Nov 23;39:107603. doi: 10.1016/j.dib.2021.107603 (PMC8633881; doi:10.1016/j.dib.2021.107603)
Supplement: Supplementary Data S1 — Supplementary Raw Research Data. This is open data under the CC BY license http://creativecommons.org/licenses/by/4.0/ [file mmc1.zip › supplementary/10/logFiles/log_Pe18]

l,m	Tau,s	F_w,kg/s	F_is,kg/s	F_c,kg/s	F_rt,kg/s	F_w_wet,kg/s	F_it,kg/s	F_g,kg/s	F_H2O_g,kg/s	T_b,K	T_g,K	T_w,K	q_bed,kW/m	q_gas,kW/m	q_loss,kW/m
5e-05	0.19977	0.0	0.0	0.0	0.0	1.087e-05	0.0	0.0	0.0	357.96977107	726.89135371	815.46908943	18.94772286	0.42366968	-0.400642
0.00011	0.59931	0.0	0.0	0.0	0.0	1.087e-05	0.0	0.0	0.0	408.79031536	786.16876575	801.49850535	16.51981754	-0.04466962	-0.39053933
0.00016	0.99882	1e-08	0.0	0.0	0.0	1.087e-05	0.0	0.0	0.0	452.02144396	779.93072362	789.58149695	14.37132277	-0.06795557	-0.38180146
0.00022	1.39832	5e-08	0.0	0.0	0.0	1.082e-05	0.0	0.0	0.0	488.86530717	770.3809429	779.20520599	12.48585246	-0.05959553	-0.37418671
0.00027	1.79779	2.3e-07	0.0	0.0	0.0	1.064e-05	0.0	0.0	0.0	520.31817588	761.80941818	770.16062975	10.8363411	-0.04892807	-0.36755007
0.00033	2.19724	7.7e-07	0.0	0.0	0.0	1.01e-05	0.0	0.0	0.0	547.1873636	754.34114054	762.27872212	9.39726351	-0.03793411	-0.36176672
0.00038	2.59667	1.93e-06	0.0	0.0	0.0	8.94e-06	0.0	0.0	0.0	570.1348217	747.80585438	755.40996058	8.14507425	-0.02646182	-0.35672586
0.00044	2.99608	3.82e-06	0.0	0.0	0.0	7.05e-06	0.0	0.0	0.0	589.72726622	742.03737291	749.42143037	7.05708609	-0.01344595	-0.3523292
0.00049	3.39547	6.13e-06	0.0	0.0	0.0	4.73e-06	0.0	0.0	1e-08	606.47692377	736.77221375	744.19556395	6.11092873	0.00394169	-0.34848994
0.0105	75.7276	8e-08	9.3e-07	6.2e-07	4.5e-07	0.0	5.89e-06	2.89e-06	1e-08	676.11490526	678.73392762	674.94503208	-0.02832243	-0.04559015	-0.29586677
0.01056	76.12306	8e-08	9.3e-07	6.2e-07	4.5e-07	0.0	5.89e-06	2.89e-06	1e-08	675.95498266	678.5799123	674.78820301	-0.02823162	-0.04559745	-0.2957437
0.01061	76.51851	7e-08	9.3e-07	6.3e-07	4.5e-07	0.0	5.89e-06	2.89e-06	1e-08	675.79509688	678.42590377	674.6314019	-0.02814107	-0.04560445	-0.29562046
0.01067	76.91393	7e-08	9.3e-07	6.3e-07	4.4e-07	0.0	5.89e-06	2.9e-06	1e-08	675.6352489	678.27190227	674.47462883	-0.02805086	-0.04561116	-0.29549714
0.01072	77.30933	7e-08	9.2e-07	6.3e-07	4.4e-07	0.0	5.89e-06	2.9e-06	1e-08	675.47543914	678.11790807	674.3178839	-0.02796116	-0.04561756	-0.29537394
0.01078	77.70471	7e-08	9.2e-07	6.3e-07	4.4e-07	-0.0	5.89e-06	2.9e-06	1e-08	675.31566817	677.9639214	674.16116716	-0.02787212	-0.04562364	-0.2952511
0.01083	78.10007	7e-08	9.2e-07	6.3e-07	4.4e-07	-0.0	5.89e-06	2.91e-06	1e-08	675.15593644	677.80994252	674.0044786	-0.02778335	-0.04562945	-0.29512802
0.01089	78.4954	7e-08	9.2e-07	6.4e-07	4.3e-07	-0.0	5.89e-06	2.91e-06	1e-08	674.99624457	677.6559717	673.84781838	-0.02769504	-0.04563496	-0.29500499
0.01094	78.89072	7e-08	9.2e-07	6.4e-07	4.3e-07	-0.0	5.89e-06	2.91e-06	1e-08	674.83659313	677.50200921	673.69118659	-0.02760718	-0.04564018	-0.29488198
0.011	79.28601	7e-08	9.2e-07	6.4e-07	4.3e-07	-0.0	5.9e-06	2.91e-06	1e-08	674.67698243	677.34805534	673.53458332	-0.02751969	-0.04564511	-0.29475886
0.01105	79.68128	7e-08	9.2e-07	6.4e-07	4.3e-07	-0.0	5.9e-06	2.92e-06	1e-08	674.51741294	677.19411038	673.37800872	-0.02743282	-0.04564976	-0.29463597
0.01111	80.07653	7e-08	9.1e-07	6.4e-07	4.2e-07	-0.0	5.9e-06	2.92e-06	1e-08	674.35788515	677.04017459	673.22146284	-0.02734621	-0.04565413	-0.29451282
0.01116	80.47176	7e-08	9.1e-07	6.4e-07	4.2e-07	-0.0	5.9e-06	2.92e-06	1e-08	674.19839955	676.88624831	673.06494588	-0.02726023	-0.04565821	-0.2943899
0.01122	80.86696	6e-08	9.1e-07	6.5e-07	4.2e-07	-0.0	5.9e-06	2.93e-06	1e-08	674.03895645	676.7323318	672.90845791	-0.02717474	-0.04566201	-0.29426699
0.01127	81.26215	6e-08	9.1e-07	6.5e-07	4.2e-07	0.0	5.9e-06	2.93e-06	1e-08	673.87955631	676.57842537	672.75199906	-0.02708977	-0.04566554	-0.29414418
0.01133	81.65731	6e-08	9.1e-07	6.5e-07	4.1e-07	-0.0	5.9e-06	2.93e-06	1e-08	673.72019935	676.42452933	672.59556945	-0.02700524	-0.0456688	-0.29402131
0.01138	82.05246	6e-08	9.1e-07	6.5e-07	4.1e-07	-0.0	5.9e-06	2.93e-06	1e-08	673.56088607	676.27064398	672.43916922	-0.02692118	-0.04567179	-0.29389843
0.01144	82.44758	6e-08	9.1e-07	6.5e-07	4.1e-07	0.0	5.9e-06	2.94e-06	1e-08	673.40161683	676.11676964	672.28279854	-0.02683771	-0.0456745	-0.29377571
0.01149	82.84267	6e-08	9e-07	6.5e-07	4.1e-07	-0.0	5.9e-06	2.94e-06	1e-08	673.24239181	675.96290661	672.12645751	-0.02675463	-0.04567696	-0.29365285
0.0215	154.39041	2e-08	7.7e-07	8e-07	2e-07	-0.0	5.92e-06	3.15e-06	1e-08	645.12366143	648.42872266	644.32318732	-0.01798266	-0.04361299	-0.27181135
0.02156	154.78155	2e-08	7.7e-07	8e-07	2e-07	-0.0	5.92e-06	3.15e-06	1e-08	644.97408667	648.28110157	644.17465247	-0.0179567	-0.04359519	-0.27169749
0.02161	155.17266	2e-08	7.7e-07	8e-07	2e-07	0.0	5.92e-06	3.15e-06	1e-08	644.82456701	648.13352686	644.02616716	-0.01792916	-0.04357617	-0.27157612
0.02167	155.56375	2e-08	7.7e-07	8e-07	2e-07	-0.0	5.92e-06	3.15e-06	1e-08	644.6751054	647.98600168	643.8777347	-0.01790336	-0.04355823	-0.27146192
0.02172	155.95482	2e-08	7.7e-07	8e-07	2e-07	0.0	5.92e-06	3.15e-06	1e-08	644.52569923	647.83852318	643.72935203	-0.01787743	-0.04354008	-0.27134657
0.02178	156.34586	2e-08	7.7e-07	8e-07	2e-07	0.0	5.92e-06	3.15e-06	1e-08	644.37634848	647.6910919	643.58101972	-0.01785124	-0.04352164	-0.27122956
0.02183	156.73689	2e-08	7.7e-07	8e-07	2e-07	-0.0	5.92e-06	3.15e-06	1e-08	644.22705397	647.54370863	643.43273855	-0.01782533	-0.04350327	-0.27111328
0.02189	157.12789	2e-08	7.7e-07	8e-07	2e-07	-0.0	5.92e-06	3.15e-06	1e-08	644.07781562	647.39637313	643.28450825	-0.01779839	-0.04348404	-0.2709918
0.02194	157.51887	2e-08	7.7e-07	8e-07	2e-07	0.0	5.92e-06	3.15e-06	1e-08	643.92863625	647.24908762	643.13633117	-0.0177736	-0.04346623	-0.27087946
0.022	157.90983	2e-08	7.7e-07	8e-07	2e-07	0.0	5.92e-06	3.15e-06	1e-08	643.77951091	647.10184844	642.98820336	-0.01774819	-0.04344786	-0.27076385
0.02205	158.30077	2e-08	7.7e-07	8e-07	2e-07	0.0	5.92e-06	3.15e-06	1e-08	643.63044143	646.95465699	642.84012631	-0.01772262	-0.04342926	-0.27064697
0.02211	158.69168	2e-08	7.7e-07	8e-07	2e-07	-0.0	5.92e-06	3.15e-06	1e-08	643.48142815	646.80751389	642.69210063	-0.01769746	-0.04341084	-0.27053147
0.02216	159.08258	2e-08	7.7e-07	8e-07	2e-07	-0.0	5.92e-06	3.15e-06	1e-08	643.33247078	646.66041863	642.54412577	-0.01767209	-0.04339215	-0.27041446
0.02222	159.47345	2e-08	7.7e-07	8e-07	2e-07	-0.0	5.92e-06	3.16e-06	1e-08	643.18356989	646.51337193	642.39620245	-0.01764763	-0.04337402	-0.27030117
0.02227	159.8643	2e-08	7.7e-07	8e-07	2e-07	-0.0	5.92e-06	3.16e-06	1e-08	643.03472429	646.36637231	642.2483291	-0.01762216	-0.04335502	-0.27018265
0.02233	160.25513	2e-08	7.7e-07	8e-07	2e-07	-0.0	5.92e-06	3.16e-06	1e-08	642.88593562	646.21942203	642.10050806	-0.01759608	-0.04333544	-0.27006077
0.02238	160.64593	2e-08	7.7e-07	8e-07	2e-07	0.0	5.92e-06	3.16e-06	1e-08	642.73720633	646.07252255	641.95274089	-0.01757228	-0.04331745	-0.26994894
0.02244	161.03672	2e-08	7.7e-07	8e-07	2e-07	0.0	5.92e-06	3.16e-06	1e-08	642.58853069	645.92566978	641.8050232	-0.01754802	-0.04329902	-0.26983456
0.02249	161.42748	1e-08	7.7e-07	8.1e-07	2e-07	0.0	5.92e-06	3.16e-06	1e-08	642.43991075	645.77886483	641.65735616	-0.01752372	-0.04328044	-0.26971946
0.0325	232.18203	1e-08	7.4e-07	8.4e-07	1.5e-07	-0.0	5.93e-06	3.2e-06	1e-08	616.32092644	619.90410107	615.65929934	-0.01434998	-0.03967592	-0.24929519
0.03256	232.56879	1e-08	7.4e-07	8.4e-07	1.5e-07	0.0	5.93e-06	3.2e-06	1e-08	616.18247471	619.76667076	615.52132537	-0.01433669	-0.0396551	-0.24918281
0.03261	232.95552	1e-08	7.4e-07	8.4e-07	1.5e-07	-0.0	5.93e-06	3.2e-06	1e-08	616.04407928	619.6292946	615.3834067	-0.01432348	-0.03963436	-0.24907093
0.03267	233.34222	1e-08	7.4e-07	8.4e-07	1.5e-07	0.0	5.93e-06	3.2e-06	1e-08	615.90574086	619.49197238	615.2455431	-0.01431157	-0.03961559	-0.24896966
0.03272	233.72891	1e-08	7.4e-07	8.4e-07	1.5e-07	-0.0	5.93e-06	3.2e-06	1e-08	615.76745261	619.35469901	615.10772938	-0.01429858	-0.03959511	-0.24885919
0.03278	234.11558	1e-08	7.4e-07	8.4e-07	1.5e-07	0.0	5.93e-06	3.2e-06	1e-08	615.62922072	619.21747893	614.96997007	-0.01428594	-0.03957511	-0.24875135
0.03283	234.50222	1e-08	7.4e-07	8.4e-07	1.5e-07	-0.0	5.93e-06	3.2e-06	1e-08	615.49104287	619.08031091	614.83226389	-0.01427378	-0.03955583	-0.24864744
0.03289	234.88884	1e-08	7.4e-07	8.4e-07	1.5e-07	-0.0	5.93e-06	3.2e-06	1e-08	615.35291742	618.94319305	614.69460892	-0.01426101	-0.03953555	-0.24853812
0.03294	235.27544	1e-08	7.4e-07	8.4e-07	1.5e-07	0.0	5.93e-06	3.2e-06	1e-08	615.21484752	618.80612799	614.55700784	-0.01424767	-0.03951428	-0.24842355
0.033	235.66201	1e-08	7.4e-07	8.4e-07	1.5e-07	-0.0	5.93e-06	3.2e-06	1e-08	615.07683501	618.66911829	614.41946326	-0.0142349	-0.0394939	-0.24831376
0.03305	236.04857	1e-08	7.4e-07	8.4e-07	1.5e-07	0.0	5.93e-06	3.2e-06	1e-08	614.93887836	618.53216165	614.28197283	-0.01422318	-0.03947512	-0.24821261
0.03311	236.4351	1e-08	7.3e-07	8.4e-07	1.5e-07	-0.0	5.93e-06	3.2e-06	1e-08	614.80097198	618.39525392	614.14453231	-0.0142102	-0.0394543	-0.24810055
0.03316	236.82161	1e-08	7.3e-07	8.4e-07	1.5e-07	0.0	5.93e-06	3.2e-06	1e-08	614.66312302	618.25840039	614.0071471	-0.01419763	-0.03943407	-0.24799165
0.03322	237.2081	1e-08	7.3e-07	8.4e-07	1.5e-07	-0.0	5.93e-06	3.2e-06	1e-08	614.52532834	618.12159955	613.86981565	-0.01418598	-0.03941531	-0.24789069
0.03327	237.59456	1e-08	7.3e-07	8.4e-07	1.5e-07	-0.0	5.93e-06	3.2e-06	1e-08	614.38758495	617.98484757	613.73253406	-0.01417355	-0.03939523	-0.24778265
0.03333	237.98101	1e-08	7.3e-07	8.4e-07	1.5e-07	0.0	5.93e-06	3.2e-06	1e-08	614.24989626	617.84814791	613.59530583	-0.01416063	-0.03937431	-0.24767011
0.03338	238.36743	1e-08	7.3e-07	8.4e-07	1.5e-07	-0.0	5.93e-06	3.2e-06	1e-08	614.11226411	617.71150275	613.45813321	-0.01414787	-0.03935362	-0.24755883
0.03344	238.75383	1e-08	7.3e-07	8.4e-07	1.5e-07	0.0	5.93e-06	3.2e-06	1e-08	613.97468859	617.57491151	613.32101558	-0.01413622	-0.03933464	-0.24745682
0.03349	239.14021	1e-08	7.3e-07	8.4e-07	1.5e-07	-0.0	5.93e-06	3.2e-06	1e-08	613.83716389	617.43836971	613.1839484	-0.01412341	-0.03931378	-0.24734468
0.0435	309.09252	1e-08	7.3e-07	8.5e-07	1.4e-07	0.0	5.93e-06	3.22e-06	1e-08	589.70004582	593.45114194	589.1160428	-0.012248	-0.03575063	-0.22838617
0.04356	309.47484	1e-08	7.3e-07	8.5e-07	1.4e-07	-0.0	5.93e-06	3.22e-06	1e-08	589.57226174	593.32405387	588.98858403	-0.01224453	-0.03574318	-0.22834668
0.04361	309.85714	1e-08	7.3e-07	8.5e-07	1.4e-07	-0.0	5.93e-06	3.22e-06	1e-08	589.44449828	593.19698571	588.86114544	-0.01223239	-0.03571708	-0.22820823
0.04367	310.23942	1e-08	7.3e-07	8.5e-07	1.4e-07	-0.0	5.93e-06	3.22e-06	1e-08	589.31680624	593.06998736	588.73377765	-0.01222483	-0.03570083	-0.22812208
0.04372	310.62167	1e-08	7.3e-07	8.5e-07	1.3e-07	0.0	5.93e-06	3.22e-06	1e-08	589.18915894	592.94303245	588.60645392	-0.01221812	-0.03568633	-0.22804523
0.04378	311.00391	1e-08	7.3e-07	8.5e-07	1.3e-07	0.0	5.93e-06	3.22e-06	1e-08	589.06155067	592.81611633	588.4791695	-0.01220394	-0.03565577	-0.22788312
0.04383	311.38612	1e-08	7.3e-07	8.5e-07	1.3e-07	-0.0	5.93e-06	3.22e-06	1e-08	588.93402604	592.68928197	588.35196802	-0.01220101	-0.03564943	-0.22784952
0.04389	311.7683	1e-08	7.3e-07	8.5e-07	1.3e-07	-0.0	5.93e-06	3.22e-06	1e-08	588.80651891	592.56246457	588.22478373	-0.01218674	-0.03561862	-0.22768611
0.04394	312.15047	1e-08	7.3e-07	8.5e-07	1.3e-07	-0.0	5.93e-06	3.22e-06	1e-08	588.67909623	592.43572962	588.09768305	-0.012179	-0.03560186	-0.22759722
0.044	312.53261	1e-08	7.3e-07	8.5e-07	1.3e-07	0.0	5.93e-06	3.22e-06	1e-08	588.55171946	592.30903953	587.97062786	-0.01216164	-0.03556422	-0.22739764
0.04405	312.91473	1e-08	7.3e-07	8.5e-07	1.3e-07	0.0	5.93e-06	3.22e-06	1e-08	588.42444566	592.18245025	587.84367483	-0.01216164	-0.03556422	-0.22739764
0.04411	313.29683	1e-08	7.3e-07	8.5e-07	1.3e-07	0.0	5.93e-06	3.22e-06	1e-08	588.29717186	592.05586097	587.7167218	-0.01215721	-0.03555459	-0.22734656
0.04416	313.67891	1e-08	7.3e-07	8.5e-07	1.3e-07	0.0	5.93e-06	3.22e-06	1e-08	588.16992365	591.92929746	587.58979492	-0.01214675	-0.03553192	-0.22722631
0.04422	314.06096	1e-08	7.3e-07	8.5e-07	1.3e-07	0.0	5.93e-06	3.22e-06	1e-08	588.04273793	591.80279466	587.46292961	-0.01213812	-0.03551315	-0.22712672
0.04427	314.44299	1e-08	7.3e-07	8.5e-07	1.3e-07	-0.0	5.93e-06	3.22e-06	1e-08	587.91560318	591.67634215	587.33611529	-0.0121313	-0.03549837	-0.22704833
0.04433	314.825	1e-08	7.3e-07	8.5e-07	1.3e-07	-0.0	5.93e-06	3.22e-06	1e-08	587.78850969	591.54992923	587.20934111	-0.01212076	-0.03547543	-0.22692665
0.04438	315.20699	1e-08	7.3e-07	8.5e-07	1.3e-07	-0.0	5.93e-06	3.22e-06	1e-08	587.66147898	591.42357777	587.08262925	-0.01211339	-0.03545939	-0.22684155
0.04444	315.58896	1e-08	7.3e-07	8.5e-07	1.3e-07	0.0	5.93e-06	3.22e-06	1e-08	587.5344924	591.2972693	586.95596098	-0.01210293	-0.03543656	-0.22672045
0.04449	315.9709	1e-08	7.3e-07	8.5e-07	1.3e-07	0.0	5.93e-06	3.22e-06	1e-08	587.40756795	591.17102201	586.82935476	-0.01209456	-0.03541832	-0.22662366
0.05455	385.48948	1e-08	7.3e-07	8.5e-07	1.3e-07	0.0	5.93e-06	3.22e-06	1e-08	565.02782518	568.89865874	564.50249004	-0.01067812	-0.03212471	-0.20906327
0.05461	385.8673	1e-08	7.3e-07	8.5e-07	1.3e-07	-0.0	5.93e-06	3.22e-06	1e-08	564.91008262	568.78142091	564.38501324	-0.01066868	-0.03210159	-0.20893913
0.05466	386.24509	1e-08	7.3e-07	8.5e-07	1.3e-07	-0.0	5.93e-06	3.22e-06	1e-08	564.79240506	568.66424698	564.26760114	-0.0106623	-0.03208596	-0.20885518
0.05472	386.62286	1e-08	7.3e-07	8.5e-07	1.3e-07	-0.0	5.93e-06	3.22e-06	1e-08	564.67477145	568.54711625	564.15023281	-0.01065695	-0.03207283	-0.20878466
0.05477	387.00061	1e-08	7.3e-07	8.5e-07	1.3e-07	-0.0	5.93e-06	3.22e-06	1e-08	564.55717478	568.43002182	564.03290124	-0.01064652	-0.03204725	-0.20864729
0.05483	387.37834	1e-08	7.3e-07	8.5e-07	1.3e-07	-0.0	5.93e-06	3.22e-06	1e-08	564.43965008	568.3129981	563.9156413	-0.01064591	-0.03204575	-0.20863927
0.05488	387.75604	1e-08	7.3e-07	8.5e-07	1.3e-07	-0.0	5.93e-06	3.22e-06	1e-08	564.32212961	568.1959785	563.79838553	-0.01063654	-0.03202284	-0.2085161
0.05494	388.13372	1e-08	7.3e-07	8.5e-07	1.3e-07	-0.0	5.93e-06	3.22e-06	1e-08	564.20467414	568.07902227	563.68119399	-0.01063187	-0.03201142	-0.2084547
0.05499	388.51138	1e-08	7.3e-07	8.5e-07	1.3e-07	-0.0	5.93e-06	3.22e-06	1e-08	564.08725107	567.96209763	563.56403446	-0.01062719	-0.03199999	-0.2083933
0.05505	388.88901	1e-08	7.3e-07	8.5e-07	1.3e-07	0.0	5.93e-06	3.22e-06	1e-08	563.9698604	567.84520457	563.44690694	-0.01061957	-0.03198106	-0.20829162
0.0551	389.26663	1e-08	7.3e-07	8.5e-07	1.3e-07	-0.0	5.93e-06	3.22e-06	1e-08	563.85252192	567.7283639	563.3298325	-0.01061334	-0.03196569	-0.20820903
0.05516	389.64422	1e-08	7.3e-07	8.5e-07	1.3e-07	-0.0	5.93e-06	3.22e-06	1e-08	563.73522624	567.61156576	563.21280115	-0.01060718	-0.03195049	-0.20812733
0.05521	390.02179	1e-08	7.3e-07	8.5e-07	1.3e-07	-0.0	5.93e-06	3.22e-06	1e-08	563.61797294	567.4948097	563.09581244	-0.01060005	-0.03193315	-0.20803413
0.05527	390.39933	1e-08	7.3e-07	8.5e-07	1.3e-07	-0.0	5.93e-06	3.22e-06	1e-08	563.5007699	567.37810163	562.9788723	-0.01059321	-0.03191645	-0.20794433
0.05532	390.77685	1e-08	7.3e-07	8.5e-07	1.3e-07	-0.0	5.93e-06	3.22e-06	1e-08	563.38361478	567.2614398	562.86197896	-0.01058649	-0.0319	-0.20785591
0.05538	391.15435	1e-08	7.3e-07	8.5e-07	1.3e-07	0.0	5.93e-06	3.22e-06	1e-08	563.26650664	567.14482351	562.74513173	-0.01057979	-0.03188331	-0.20776623
0.05543	391.53183	1e-08	7.3e-07	8.5e-07	1.3e-07	0.0	5.93e-06	3.22e-06	1e-08	563.14944411	567.02825341	562.62833134	-0.01057291	-0.03186631	-0.20767481
0.05549	391.90929	1e-08	7.3e-07	8.5e-07	1.3e-07	0.0	5.93e-06	3.22e-06	1e-08	563.03242903	566.91173039	562.51157868	-0.01056603	-0.03184927	-0.2075832
0.06555	460.60218	1e-08	7.3e-07	8.5e-07	1.3e-07	0.0	5.93e-06	3.23e-06	1e-08	542.41101671	546.36689563	541.93492637	-0.0093924	-0.02887229	-0.19142579
0.06561	460.97546	1e-08	7.3e-07	8.5e-07	1.3e-07	0.0	5.93e-06	3.23e-06	1e-08	542.30259301	546.25879501	541.82670534	-0.00939421	-0.02885674	-0.19134087
0.06566	461.34872	1e-08	7.3e-07	8.5e-07	1.3e-07	0.0	5.93e-06	3.23e-06	1e-08	542.19412498	546.15073893	541.71853459	-0.00939657	-0.02884118	-0.19125596
0.06572	461.72195	1e-08	7.3e-07	8.5e-07	1.3e-07	0.0	5.93e-06	3.23e-06	1e-08	542.08560621	546.0427274	541.61041453	-0.00939423	-0.02882566	-0.191171
0.06577	462.09516	1e-08	7.3e-07	8.5e-07	1.3e-07	0.0	5.93e-06	3.23e-06	1e-08	541.97709097	545.93476028	541.50234186	-0.00939117	-0.02881014	-0.19108605
0.06583	462.46835	1e-08	7.3e-07	8.5e-07	1.3e-07	0.0	5.93e-06	3.23e-06	1e-08	541.8685876	545.82683756	541.3943161	-0.0093638	-0.02879487	-0.19100126
0.06588	462.84151	1e-08	7.3e-07	8.5e-07	1.3e-07	-0.0	5.93e-06	3.23e-06	1e-08	541.7603772	545.71895836	541.28632011	-0.00935362	-0.02877944	-0.19091645
0.06594	463.21466	1e-08	7.3e-07	8.5e-07	1.3e-07	-0.0	5.93e-06	3.23e-06	1e-08	541.65226104	545.61112325	541.17836596	-0.00935559	-0.02876392	-0.19083167
0.06599	463.58778	1e-08	7.3e-07	8.5e-07	1.3e-07	-0.0	5.93e-06	3.23e-06	1e-08	541.54409876	545.50333262	541.07046214	-0.00933859	-0.0287486	-0.19074707
0.06605	463.96087	1e-08	7.3e-07	8.5e-07	1.3e-07	-0.0	5.93e-06	3.23e-06	1e-08	541.43610989	545.39558577	540.96259526	-0.00932973	-0.02873319	-0.19066236
0.0661	464.33395	1e-08	7.3e-07	8.5e-07	1.3e-07	-0.0	5.93e-06	3.23e-06	1e-08	541.32820019	545.28788302	540.85477109	-0.00932087	-0.02871778	-0.19057765
0.06616	464.707	1e-08	7.3e-07	8.5e-07	1.3e-07	-0.0	5.93e-06	3.23e-06	1e-08	541.22036965	545.18022435	540.74698962	-0.00932415	-0.02870228	-0.19049299
0.06621	465.08003	1e-08	7.3e-07	8.5e-07	1.3e-07	0.0	5.93e-06	3.23e-06	1e-08	541.11247781	545.07261015	540.63925933	-0.00932935	-0.02868677	-0.19040836
0.06627	465.45303	1e-08	7.3e-07	8.5e-07	1.3e-07	0.0	5.93e-06	3.23e-06	1e-08	541.00450256	544.96504047	540.53158156	-0.00931579	-0.02867144	-0.19032382
0.06632	465.82601	1e-08	7.3e-07	8.5e-07	1.3e-07	0.0	5.93e-06	3.23e-06	1e-08	540.89666107	544.85751464	540.42394311	-0.00931523	-0.02865601	-0.19023937
0.06638	466.19897	1e-08	7.3e-07	8.5e-07	1.3e-07	0.0	5.93e-06	3.23e-06	1e-08	540.78880284	544.75003306	540.31635303	-0.00931492	-0.02864059	-0.19015492
0.06643	466.57191	1e-08	7.3e-07	8.5e-07	1.3e-07	0.0	5.93e-06	3.23e-06	1e-08	540.68092512	544.64259573	540.20881151	-0.00931139	-0.02862519	-0.19007043
0.06649	466.94483	1e-08	7.3e-07	8.5e-07	1.3e-07	-0.0	5.93e-06	3.23e-06	1e-08	540.57306502	544.53520257	540.10131631	-0.00930787	-0.02860978	-0.18998594
0.07655	534.80211	1e-08	7.3e-07	8.5e-07	1.3e-07	0.0	5.93e-06	3.23e-06	1e-08	521.59561108	525.60795056	521.16389284	-0.00828376	-0.02593159	-0.17511576
0.07661	535.17079	1e-08	7.3e-07	8.5e-07	1.3e-07	0.0	5.93e-06	3.23e-06	1e-08	521.49595302	525.50840058	521.064335	-0.00827602	-0.02591768	-0.17503758
0.07666	535.53946	1e-08	7.3e-07	8.5e-07	1.3e-07	0.0	5.93e-06	3.23e-06	1e-08	521.39636837	525.40889173	520.96481711	-0.00826828	-0.02590378	-0.1749594
0.07672	535.9081	1e-08	7.3e-07	8.5e-07	1.3e-07	0.0	5.93e-06	3.23e-06	1e-08	521.29685712	525.309424	520.86533917	-0.00826789	-0.02588982	-0.17488124
0.07677	536.27672	1e-08	7.3e-07	8.5e-07	1.3e-07	0.0	5.93e-06	3.23e-06	1e-08	521.19733098	525.20999763	520.76590631	-0.00827819	-0.02587578	-0.17480313
0.07683	536.64531	1e-08	7.3e-07	8.5e-07	1.3e-07	0.0	5.93e-06	3.23e-06	1e-08	521.09766123	525.11061295	520.666526	-0.00826741	-0.02586194	-0.1747251
0.07688	537.01388	1e-08	7.3e-07	8.5e-07	1.3e-07	0.0	5.93e-06	3.23e-06	1e-08	520.99810167	525.01126922	520.56718342	-0.00826089	-0.02584807	-0.17464712
0.07694	537.38243	1e-08	7.3e-07	8.5e-07	1.3e-07	0.0	5.93e-06	3.23e-06	1e-08	520.89860095	524.91196656	520.46788155	-0.00826564	-0.02583413	-0.17456922
0.07699	537.75096	1e-08	7.3e-07	8.5e-07	1.3e-07	0.0	5.93e-06	3.23e-06	1e-08	520.79902356	524.81270531	520.36862821	-0.00826323	-0.02582023	-0.17449125
0.07705	538.11946	1e-08	7.3e-07	8.5e-07	1.3e-07	0.0	5.93e-06	3.23e-06	1e-08	520.6994556	524.71348526	520.26941845	-0.00826082	-0.02580633	-0.17441328
0.0771	538.48794	1e-08	7.3e-07	8.5e-07	1.3e-07	0.0	5.93e-06	3.23e-06	1e-08	520.59989706	524.61430641	520.17025226	-0.00824928	-0.02579252	-0.17433538
0.07716	538.8564	1e-08	7.3e-07	8.5e-07	1.3e-07	0.0	5.93e-06	3.23e-06	1e-08	520.50045798	524.51516842	520.0711232	-0.00822807	-0.02577882	-0.17425756
0.07721	539.22483	1e-08	7.3e-07	8.5e-07	1.3e-07	0.0	5.93e-06	3.23e-06	1e-08	520.40125498	524.41607094	519.97202445	-0.00823107	-0.02576491	-0.17417974
0.07727	539.59324	1e-08	7.3e-07	8.5e-07	1.3e-07	0.0	5.93e-06	3.23e-06	1e-08	520.30199634	524.31701476	519.87297299	-0.00822562	-0.02575108	-0.17410198
0.07732	539.96163	1e-08	7.3e-07	8.5e-07	1.3e-07	0.0	5.93e-06	3.23e-06	1e-08	520.20278406	524.21799959	519.77396284	-0.00821094	-0.02573736	-0.17402434
0.07738	540.32999	1e-08	7.3e-07	8.5e-07	1.3e-07	0.0	5.93e-06	3.23e-06	1e-08	520.10372937	524.11902505	519.67498748	-0.00820303	-0.02572356	-0.17394661
0.07743	540.69833	1e-08	7.3e-07	8.5e-07	1.3e-07	0.0	5.93e-06	3.23e-06	1e-08	520.00475071	524.02009142	519.57605171	-0.00819511	-0.02570977	-0.17386888
0.07749	541.06665	1e-08	7.3e-07	8.5e-07	1.3e-07	0.0	5.93e-06	3.23e-06	1e-08	519.90584807	523.92119869	519.47715553	-0.0082002	-0.02569587	-0.17379119
0.08755	608.07806	1e-08	7.3e-07	8.5e-07	1.3e-07	0.0	5.93e-06	3.23e-06	1e-08	502.45743619	506.49828483	502.06511968	-0.0073313	-0.02329237	-0.16011866
0.08761	608.4421	1e-08	7.3e-07	8.5e-07	1.3e-07	0.0	5.93e-06	3.23e-06	1e-08	502.36582611	506.40667855	501.97362072	-0.0073312	-0.02327985	-0.16004681
0.08766	608.80611	1e-08	7.3e-07	8.5e-07	1.3e-07	0.0	5.93e-06	3.23e-06	1e-08	502.27420056	506.31511066	501.88216361	-0.0073285	-0.02326736	-0.159975
0.08772	609.1701	1e-08	7.3e-07	8.5e-07	1.3e-07	0.0	5.93e-06	3.23e-06	1e-08	502.18259208	506.22358106	501.7907465	-0.00731483	-0.02325499	-0.15990332
0.08777	609.53407	1e-08	7.3e-07	8.5e-07	1.3e-07	0.0	5.93e-06	3.23e-06	1e-08	502.09113787	506.1320893	501.69936164	-0.00730775	-0.02324254	-0.15983155
0.08783	609.89802	1e-08	7.3e-07	8.5e-07	1.3e-07	0.0	5.93e-06	3.23e-06	1e-08	501.99975548	506.04063565	501.6080137	-0.00730067	-0.0232301	-0.15975979
0.08788	610.26194	1e-08	7.3e-07	8.5e-07	1.3e-07	0.0	5.93e-06	3.23e-06	1e-08	501.90844492	505.94922012	501.51670267	-0.00730538	-0.02321756	-0.15968805
0.08794	610.62584	1e-08	7.3e-07	8.5e-07	1.3e-07	0.0	5.93e-06	3.23e-06	1e-08	501.81705889	505.85784309	501.42543679	-0.0073129	-0.023205	-0.15961635
0.08799	610.98971	1e-08	7.3e-07	8.5e-07	1.3e-07	0.0	5.93e-06	3.23e-06	1e-08	501.72556224	505.76650465	501.33421802	-0.00729997	-0.02319265	-0.15954475
0.08805	611.35357	1e-08	7.3e-07	8.5e-07	1.3e-07	0.0	5.93e-06	3.23e-06	1e-08	501.63421075	505.67520405	501.24303197	-0.00730007	-0.02318019	-0.15947319
0.0881	611.71739	1e-08	7.3e-07	8.5e-07	1.3e-07	0.0	5.93e-06	3.23e-06	1e-08	501.54284136	505.5839417	501.15188776	-0.0073022	-0.02316771	-0.15940165
0.08816	612.0812	1e-08	7.3e-07	8.5e-07	1.3e-07	0.0	5.93e-06	3.23e-06	1e-08	501.45142879	505.49271768	501.06078678	-0.00730038	-0.02315527	-0.15933007
0.08821	612.44498	1e-08	7.3e-07	8.5e-07	1.3e-07	0.0	5.93e-06	3.23e-06	1e-08	501.36002248	505.40153187	500.9697263	-0.00729824	-0.02314282	-0.1592585
0.08827	612.80874	1e-08	7.3e-07	8.5e-07	1.3e-07	0.0	5.93e-06	3.23e-06	1e-08	501.26862638	505.31038424	500.87870609	-0.00727824	-0.02313056	-0.15918706
0.08832	613.17247	1e-08	7.3e-07	8.5e-07	1.3e-07	0.0	5.93e-06	3.23e-06	1e-08	501.17746411	505.21927413	500.78771356	-0.00726958	-0.0231182	-0.1591156
0.08838	613.53619	1e-08	7.3e-07	8.5e-07	1.3e-07	0.0	5.93e-06	3.23e-06	1e-08	501.08639374	505.12820193	500.69675667	-0.00727324	-0.02310574	-0.15904416
0.08843	613.89987	1e-08	7.3e-07	8.5e-07	1.3e-07	0.0	5.93e-06	3.23e-06	1e-08	500.99526102	505.03716805	500.60584403	-0.00725951	-0.02309346	-0.15897288
0.08849	614.26354	1e-08	7.3e-07	8.5e-07	1.3e-07	0.0	5.93e-06	3.23e-06	1e-08	500.90428391	504.94617183	500.51496338	-0.00725144	-0.02308112	-0.15890154
0.09855	680.41847	1e-08	7.3e-07	8.5e-07	1.3e-07	0.0	5.93e-06	3.23e-06	1e-08	484.87626785	488.91938784	484.51938484	-0.00649979	-0.02092705	-0.1463412
0.09861	680.7778	1e-08	7.3e-07	8.5e-07	1.3e-07	0.0	5.93e-06	3.23e-06	1e-08	484.79214634	488.83514816	484.43536196	-0.00649954	-0.02091583	-0.14627522
0.09866	681.13711	1e-08	7.3e-07	8.5e-07	1.3e-07	0.0	5.93e-06	3.23e-06	1e-08	484.70801384	488.75094404	484.35137761	-0.00649752	-0.02090464	-0.14620929
0.09872	681.4964	1e-08	7.3e-07	8.5e-07	1.3e-07	0.0	5.93e-06	3.23e-06	1e-08	484.62389331	488.6667754	484.26743051	-0.00648487	-0.02089356	-0.14614346
0.09877	681.85566	1e-08	7.3e-07	8.5e-07	1.3e-07	0.0	5.93e-06	3.23e-06	1e-08	484.53992241	488.58264182	484.18351315	-0.00647847	-0.02088241	-0.14607756
0.09883	682.21489	1e-08	7.3e-07	8.5e-07	1.3e-07	0.0	5.93e-06	3.23e-06	1e-08	484.45602016	488.49854356	484.09962996	-0.00647208	-0.02087127	-0.14601166
0.09888	682.57411	1e-08	7.3e-07	8.5e-07	1.3e-07	0.0	5.93e-06	3.23e-06	1e-08	484.37218655	488.41448061	484.01578095	-0.00647744	-0.02086003	-0.14594579
0.09894	682.9333	1e-08	7.3e-07	8.5e-07	1.3e-07	0.0	5.93e-06	3.23e-06	1e-08	484.28826929	488.33045338	483.93197432	-0.0064843	-0.02084878	-0.14587995
0.09899	683.29246	1e-08	7.3e-07	8.5e-07	1.3e-07	0.0	5.93e-06	3.23e-06	1e-08	484.2042491	488.24646189	483.84821112	-0.00647229	-0.02083771	-0.14581419
0.09905	683.6516	1e-08	7.3e-07	8.5e-07	1.3e-07	0.0	5.93e-06	3.23e-06	1e-08	484.12037043	488.16250545	483.76447807	-0.00647355	-0.02082654	-0.14574848
0.0991	684.01072	1e-08	7.3e-07	8.5e-07	1.3e-07	0.0	5.93e-06	3.23e-06	1e-08	484.03646132	488.07858449	483.68078444	-0.0064755	-0.02081537	-0.14568278
0.09916	684.36982	1e-08	7.3e-07	8.5e-07	1.3e-07	0.0	5.93e-06	3.23e-06	1e-08	483.95251287	487.99469905	483.59713072	-0.00647415	-0.02080422	-0.14561706
0.09921	684.72889	1e-08	7.3e-07	8.5e-07	1.3e-07	0.0	5.93e-06	3.23e-06	1e-08	483.86856773	487.91084901	483.51351461	-0.00647134	-0.02079308	-0.14555134
0.09927	685.08794	1e-08	7.3e-07	8.5e-07	1.3e-07	0.0	5.93e-06	3.23e-06	1e-08	483.78464498	487.82703432	483.42993508	-0.0064523	-0.02078211	-0.14548574
0.09932	685.44696	1e-08	7.3e-07	8.5e-07	1.3e-07	0.0	5.93e-06	3.23e-06	1e-08	483.70095503	487.74325436	483.34638069	-0.00644665	-0.02077102	-0.14542012
0.09938	685.80596	1e-08	7.3e-07	8.5e-07	1.3e-07	0.0	5.93e-06	3.23e-06	1e-08	483.61732426	487.65950959	483.26286084	-0.00644931	-0.02075986	-0.14535453
0.09943	686.16494	1e-08	7.3e-07	8.5e-07	1.3e-07	0.0	5.93e-06	3.23e-06	1e-08	483.53364487	487.57580032	483.17938134	-0.00643534	-0.02074888	-0.14528909
0.09949	686.52389	1e-08	7.3e-07	8.5e-07	1.3e-07	0.0	5.93e-06	3.23e-06	1e-08	483.45013276	487.49212586	483.09593044	-0.00642899	-0.02073781	-0.14522356
0.10955	751.81141	1e-08	7.3e-07	8.5e-07	1.3e-07	0.0	5.93e-06	3.23e-06	1e-08	468.73842961	472.75908268	468.41349854	-0.00577376	-0.01880869	-0.13369444
0.1096	752.16597	1e-08	7.3e-07	8.5e-07	1.3e-07	0.0	5.93e-06	3.23e-06	1e-08	468.6612339	472.6816651	468.33640187	-0.00576516	-0.01879873	-0.13363394
0.10966	752.52051	1e-08	7.3e-07	8.5e-07	1.3e-07	0.0	5.93e-06	3.23e-06	1e-08	468.58414113	472.60428011	468.25933482	-0.00575934	-0.01878873	-0.13357341
0.10971	752.87502	1e-08	7.3e-07	8.5e-07	1.3e-07	0.0	5.93e-06	3.23e-06	1e-08	468.50711408	472.52692784	468.18229937	-0.00575586	-0.01877872	-0.13351288
0.10977	753.22952	1e-08	7.3e-07	8.5e-07	1.3e-07	0.0	5.93e-06	3.23e-06	1e-08	468.43012156	472.44960835	468.10529716	-0.00576706	-0.0187686	-0.13345239
0.10982	753.58398	1e-08	7.3e-07	8.5e-07	1.3e-07	0.0	5.93e-06	3.23e-06	1e-08	468.35296724	472.37232215	468.02833844	-0.00576362	-0.0187586	-0.13339195
0.10988	753.93843	1e-08	7.3e-07	8.5e-07	1.3e-07	0.0	5.93e-06	3.23e-06	1e-08	468.27584684	472.2950687	467.95141294	-0.00575571	-0.01874866	-0.13333156
0.10993	754.29285	1e-08	7.3e-07	8.5e-07	1.3e-07	0.0	5.93e-06	3.23e-06	1e-08	468.19882024	472.21784782	467.87451749	-0.00576145	-0.01873861	-0.13327124
0.10999	754.64724	1e-08	7.3e-07	8.5e-07	1.3e-07	0.0	5.93e-06	3.23e-06	1e-08	468.12170489	472.14065995	467.79766162	-0.00576048	-0.01872861	-0.13321087
0.11004	755.00161	1e-08	7.3e-07	8.5e-07	1.3e-07	0.0	5.93e-06	3.23e-06	1e-08	468.04459048	472.06350489	467.72084066	-0.00575951	-0.01871861	-0.13315049
0.1101	755.35596	1e-08	7.3e-07	8.5e-07	1.3e-07	0.0	5.93e-06	3.23e-06	1e-08	467.96747701	471.98638263	467.64405461	-0.00574912	-0.0187087	-0.13309019
0.11015	755.71028	1e-08	7.3e-07	8.5e-07	1.3e-07	0.0	5.93e-06	3.23e-06	1e-08	467.89049073	471.9092928	467.56729682	-0.00573392	-0.01869885	-0.13302992
0.11021	756.06458	1e-08	7.3e-07	8.5e-07	1.3e-07	0.0	5.93e-06	3.23e-06	1e-08	467.81369588	471.83223522	467.49056391	-0.00573819	-0.01868883	-0.13296966
0.11026	756.41886	1e-08	7.3e-07	8.5e-07	1.3e-07	0.0	5.93e-06	3.23e-06	1e-08	467.73683187	471.75521057	467.41386952	-0.00573078	-0.01867892	-0.13290949
0.11032	756.77311	1e-08	7.3e-07	8.5e-07	1.3e-07	0.0	5.93e-06	3.23e-06	1e-08	467.6600552	471.6782184	467.33720542	-0.00572142	-0.01866904	-0.13284934
0.11037	757.12734	1e-08	7.3e-07	8.5e-07	1.3e-07	0.0	5.93e-06	3.23e-06	1e-08	467.58339198	471.60125863	467.26057021	-0.00571564	-0.01865912	-0.13278915
0.11043	757.48154	1e-08	7.3e-07	8.5e-07	1.3e-07	0.0	5.93e-06	3.23e-06	1e-08	467.50679432	471.5243314	467.18396644	-0.00571108	-0.01864919	-0.13272896
0.11048	757.83572	1e-08	7.3e-07	8.5e-07	1.3e-07	0.0	5.93e-06	3.23e-06	1e-08	467.43024575	471.44743675	467.10739497	-0.00572217	-0.01863914	-0.13266881
0.12055	822.2445	1e-08	7.3e-07	8.5e-07	1.3e-07	0.0	5.93e-06	3.23e-06	1e-08	453.93689503	457.91172848	453.64047213	-0.00514562	-0.0169121	-0.12209419
0.1206	822.59423	1e-08	7.3e-07	8.5e-07	1.3e-07	0.0	5.93e-06	3.23e-06	1e-08	453.86599373	457.84062156	453.56978806	-0.0051353	-0.0169032	-0.1220387
0.12066	822.94394	1e-08	7.3e-07	8.5e-07	1.3e-07	0.0	5.93e-06	3.23e-06	1e-08	453.7952244	457.76954469	453.49912962	-0.00513881	-0.0168942	-0.12198326
0.12071	823.29363	1e-08	7.3e-07	8.5e-07	1.3e-07	0.0	5.93e-06	3.23e-06	1e-08	453.72439645	457.69849834	453.42850647	-0.00514001	-0.01688521	-0.12192781
0.12077	823.64329	1e-08	7.3e-07	8.5e-07	1.3e-07	0.0	5.93e-06	3.23e-06	1e-08	453.65354178	457.62748243	453.35791699	-0.00513936	-0.01687624	-0.12187234
0.12082	823.99292	1e-08	7.3e-07	8.5e-07	1.3e-07	0.0	5.93e-06	3.23e-06	1e-08	453.58268584	457.55649691	453.28735991	-0.00513479	-0.0168673	-0.1218169
0.12088	824.34253	1e-08	7.3e-07	8.5e-07	1.3e-07	0.0	5.93e-06	3.23e-06	1e-08	453.51188262	457.48554162	453.21683246	-0.00511788	-0.01685848	-0.12176154
0.12093	824.69212	1e-08	7.3e-07	8.5e-07	1.3e-07	0.0	5.93e-06	3.23e-06	1e-08	453.44130223	457.41461608	453.14632594	-0.00511794	-0.01684952	-0.12170617
0.12099	825.04168	1e-08	7.3e-07	8.5e-07	1.3e-07	0.0	5.93e-06	3.23e-06	1e-08	453.37071079	457.34372089	453.07585226	-0.00511641	-0.01684058	-0.12165085
0.12104	825.39122	1e-08	7.3e-07	8.5e-07	1.3e-07	0.0	5.93e-06	3.23e-06	1e-08	453.30013039	457.27285599	453.00541027	-0.00510569	-0.01683173	-0.12159561
0.1211	825.74073	1e-08	7.3e-07	8.5e-07	1.3e-07	0.0	5.93e-06	3.23e-06	1e-08	453.2296877	457.202021	452.93499349	-0.0051004	-0.01682283	-0.12154031
0.12115	826.09022	1e-08	7.3e-07	8.5e-07	1.3e-07	0.0	5.93e-06	3.23e-06	1e-08	453.15930783	457.13121615	452.86460575	-0.0050951	-0.01681393	-0.121485
0.12121	826.43969	1e-08	7.3e-07	8.5e-07	1.3e-07	0.0	5.93e-06	3.23e-06	1e-08	453.0889908	457.06044143	452.79424705	-0.0051027	-0.01680492	-0.12142974
0.12126	826.78913	1e-08	7.3e-07	8.5e-07	1.3e-07	0.0	5.93e-06	3.23e-06	1e-08	453.01855884	456.98969729	452.72392642	-0.00510677	-0.01679595	-0.12137449
0.12132	827.13855	1e-08	7.3e-07	8.5e-07	1.3e-07	0.0	5.93e-06	3.23e-06	1e-08	452.94806056	456.91898359	452.65364135	-0.00509654	-0.01678712	-0.12131931
0.12137	827.48794	1e-08	7.3e-07	8.5e-07	1.3e-07	0.0	5.93e-06	3.23e-06	1e-08	452.87769327	456.84829979	452.58338181	-0.00510075	-0.01677817	-0.1212642
0.12143	827.8373	1e-08	7.3e-07	8.5e-07	1.3e-07	0.0	5.93e-06	3.23e-06	1e-08	452.80725784	456.77764638	452.51315786	-0.00510154	-0.01676925	-0.12120905
0.12148	828.18665	1e-08	7.3e-07	8.5e-07	1.3e-07	0.0	5.93e-06	3.23e-06	1e-08	452.73680135	456.70702323	452.44296713	-0.00510091	-0.01676034	-0.1211539
0.13155	891.70498	1e-08	7.3e-07	8.5e-07	1.3e-07	0.0	5.93e-06	3.23e-06	1e-08	440.36924118	444.27818807	440.09961033	-0.00457571	-0.0152145	-0.11146154
0.1316	892.04982	1e-08	7.3e-07	8.5e-07	1.3e-07	0.0	5.93e-06	3.23e-06	1e-08	440.30441113	444.21291149	440.03483692	-0.00457991	-0.01520642	-0.11141067
0.13166	892.39463	1e-08	7.3e-07	8.5e-07	1.3e-07	0.0	5.93e-06	3.23e-06	1e-08	440.239513	444.14766317	439.97009672	-0.00456908	-0.01519848	-0.11135992
0.13171	892.73942	1e-08	7.3e-07	8.5e-07	1.3e-07	0.0	5.93e-06	3.23e-06	1e-08	440.17475957	444.0824425	439.90537911	-0.0045637	-0.01519049	-0.1113091
0.13177	893.08418	1e-08	7.3e-07	8.5e-07	1.3e-07	0.0	5.93e-06	3.23e-06	1e-08	440.11007375	444.01724972	439.84068796	-0.00455884	-0.01518249	-0.11125829
0.13182	893.42892	1e-08	7.3e-07	8.5e-07	1.3e-07	0.0	5.93e-06	3.23e-06	1e-08	440.0454482	443.95208483	439.77602363	-0.00456021	-0.01517444	-0.11120748
0.13188	893.77363	1e-08	7.3e-07	8.5e-07	1.3e-07	0.0	5.93e-06	3.23e-06	1e-08	439.9807945	443.88694806	439.71139048	-0.00457042	-0.01516633	-0.1111567
0.13193	894.11832	1e-08	7.3e-07	8.5e-07	1.3e-07	0.0	5.93e-06	3.23e-06	1e-08	439.91598751	443.82183971	439.6467947	-0.00456115	-0.01515839	-0.111106
0.13199	894.46298	1e-08	7.3e-07	8.5e-07	1.3e-07	0.0	5.93e-06	3.23e-06	1e-08	439.85130323	443.75675904	439.58222258	-0.00456106	-0.01515038	-0.11105531
0.13204	894.80762	1e-08	7.3e-07	8.5e-07	1.3e-07	0.0	5.93e-06	3.23e-06	1e-08	439.78661162	443.69170638	439.51768055	-0.00456458	-0.01514234	-0.11100466
0.1321	895.15224	1e-08	7.3e-07	8.5e-07	1.3e-07	0.0	5.93e-06	3.23e-06	1e-08	439.7218615	443.62668184	439.45317112	-0.00456422	-0.01513433	-0.11095397
0.13215	895.49683	1e-08	7.3e-07	8.5e-07	1.3e-07	0.0	5.93e-06	3.23e-06	1e-08	439.65710795	443.56168529	439.38869159	-0.00456294	-0.01512633	-0.11090329
0.13221	895.84139	1e-08	7.3e-07	8.5e-07	1.3e-07	0.0	5.93e-06	3.23e-06	1e-08	439.5923639	443.4967167	439.32424131	-0.0045471	-0.01511847	-0.11085271
0.13226	896.18593	1e-08	7.3e-07	8.5e-07	1.3e-07	0.0	5.93e-06	3.23e-06	1e-08	439.52783598	443.4317755	439.25981002	-0.00454292	-0.01511051	-0.11080211
0.13232	896.53045	1e-08	7.3e-07	8.5e-07	1.3e-07	0.0	5.93e-06	3.23e-06	1e-08	439.46335864	443.36686212	439.19540591	-0.00454539	-0.0151025	-0.11075153
0.13237	896.87494	1e-08	7.3e-07	8.5e-07	1.3e-07	0.0	5.93e-06	3.23e-06	1e-08	439.39883779	443.30197678	439.13103362	-0.00453428	-0.01509462	-0.11070107
0.13243	897.21941	1e-08	7.3e-07	8.5e-07	1.3e-07	0.0	5.93e-06	3.23e-06	1e-08	439.33446599	443.23711893	439.06668358	-0.00452944	-0.01508668	-0.11065054
0.13248	897.56385	1e-08	7.3e-07	8.5e-07	1.3e-07	0.0	5.93e-06	3.23e-06	1e-08	439.2701543	443.17228885	439.00236021	-0.00452461	-0.01507874	-0.1106
0.14255	960.1796	1e-08	7.3e-07	8.5e-07	1.3e-07	0.0	5.93e-06	3.23e-06	1e-08	427.94243038	431.76567108	427.69617384	-0.0040928	-0.01369455	-0.1017221
0.1426	960.51947	1e-08	7.3e-07	8.5e-07	1.3e-07	0.0	5.93e-06	3.23e-06	1e-08	427.88293053	431.70577727	427.63686696	-0.00409358	-0.01368734	-0.10167553
0.14266	960.85932	1e-08	7.3e-07	8.5e-07	1.3e-07	0.0	5.93e-06	3.23e-06	1e-08	427.82341206	431.64590941	427.57758846	-0.00409343	-0.01368013	-0.10162894
0.14271	961.19914	1e-08	7.3e-07	8.5e-07	1.3e-07	0.0	5.93e-06	3.23e-06	1e-08	427.76388832	431.58606747	427.51833767	-0.00408759	-0.01367298	-0.1015824
0.14277	961.53894	1e-08	7.3e-07	8.5e-07	1.3e-07	0.0	5.93e-06	3.23e-06	1e-08	427.70444222	431.52625122	427.45911059	-0.00407281	-0.01366591	-0.1015359
0.14282	961.87871	1e-08	7.3e-07	8.5e-07	1.3e-07	0.0	5.93e-06	3.23e-06	1e-08	427.64520367	431.46646033	427.39990092	-0.00407683	-0.01365869	-0.10148941
0.14288	962.21846	1e-08	7.3e-07	8.5e-07	1.3e-07	0.0	5.93e-06	3.23e-06	1e-08	427.58589934	431.40669546	427.34072185	-0.00407206	-0.01365155	-0.10144297
0.14293	962.55818	1e-08	7.3e-07	8.5e-07	1.3e-07	0.0	5.93e-06	3.23e-06	1e-08	427.52665705	431.34695628	427.28156718	-0.00406393	-0.01364444	-0.10139656
0.14299	962.89788	1e-08	7.3e-07	8.5e-07	1.3e-07	0.0	5.93e-06	3.23e-06	1e-08	427.46752587	431.28724263	427.22243452	-0.00405946	-0.0136373	-0.10135012
0.14304	963.23756	1e-08	7.3e-07	8.5e-07	1.3e-07	0.0	5.93e-06	3.23e-06	1e-08	427.40845239	431.22755469	427.16332647	-0.00405623	-0.01363015	-0.10130368
0.1431	963.5772	1e-08	7.3e-07	8.5e-07	1.3e-07	0.0	5.93e-06	3.23e-06	1e-08	427.34941861	431.16789248	427.10424391	-0.00406671	-0.01362289	-0.10125727
0.14315	963.91683	1e-08	7.3e-07	8.5e-07	1.3e-07	0.0	5.93e-06	3.23e-06	1e-08	427.29022502	431.10825648	427.04519641	-0.00406512	-0.01361574	-0.10121089
0.14321	964.25643	1e-08	7.3e-07	8.5e-07	1.3e-07	0.0	5.93e-06	3.23e-06	1e-08	427.23104731	431.04864624	426.98617551	-0.0040588	-0.01360863	-0.10116456
0.14326	964.596	1e-08	7.3e-07	8.5e-07	1.3e-07	0.0	5.93e-06	3.23e-06	1e-08	427.17195436	430.98906158	426.92717786	-0.00406438	-0.01360144	-0.10111827
0.14332	964.93555	1e-08	7.3e-07	8.5e-07	1.3e-07	0.0	5.93e-06	3.23e-06	1e-08	427.11277289	430.92950288	426.86821177	-0.00406425	-0.01359428	-0.10107195
0.14337	965.27507	1e-08	7.3e-07	8.5e-07	1.3e-07	0.0	5.93e-06	3.23e-06	1e-08	427.05358602	430.86996998	426.80927327	-0.00406413	-0.01358713	-0.10102563
0.14343	965.61457	1e-08	7.3e-07	8.5e-07	1.3e-07	0.0	5.93e-06	3.23e-06	1e-08	426.99439376	430.81046286	426.75036235	-0.00405376	-0.01358007	-0.10097937
0.14348	965.95404	1e-08	7.3e-07	8.5e-07	1.3e-07	0.0	5.93e-06	3.23e-06	1e-08	426.93534522	430.75098113	426.6914718	-0.00404349	-0.01357301	-0.10093313
0.15354	1027.65462	1e-08	7.3e-07	8.5e-07	1.3e-07	0.0	5.93e-06	3.23e-06	1e-08	416.56783824	420.28951072	416.34355433	-0.00364865	-0.01231237	-0.09266662
0.1536	1027.98946	1e-08	7.3e-07	8.5e-07	1.3e-07	0.0	5.93e-06	3.23e-06	1e-08	416.51350054	420.23465947	416.28935546	-0.00364865	-0.01231237	-0.09266662
0.15365	1028.32428	1e-08	7.3e-07	8.5e-07	1.3e-07	0.0	5.93e-06	3.23e-06	1e-08	416.45916283	420.17980822	416.23515658	-0.00364865	-0.01231237	-0.09266662
0.15371	1028.65907	1e-08	7.3e-07	8.5e-07	1.3e-07	0.0	5.93e-06	3.23e-06	1e-08	416.40482513	420.12495698	416.1809577	-0.00364736	-0.01230665	-0.09262884
0.15376	1028.99383	1e-08	7.3e-07	8.5e-07	1.3e-07	0.0	5.93e-06	3.23e-06	1e-08	416.35050108	420.07012692	416.12678057	-0.00364206	-0.01228307	-0.09247294
0.15382	1029.32857	1e-08	7.3e-07	8.5e-07	1.3e-07	0.0	5.93e-06	3.23e-06	1e-08	416.29623341	420.01538427	416.07269319	-0.00364206	-0.01228307	-0.09247294
0.15387	1029.66328	1e-08	7.3e-07	8.5e-07	1.3e-07	0.0	5.93e-06	3.23e-06	1e-08	416.24196574	419.96064162	416.0186058	-0.00364206	-0.01228307	-0.09247294
0.15393	1029.99797	1e-08	7.3e-07	8.5e-07	1.3e-07	0.0	5.93e-06	3.23e-06	1e-08	416.18769806	419.90589897	415.96451842	-0.00364206	-0.01228307	-0.09247294
0.15398	1030.33263	1e-08	7.3e-07	8.5e-07	1.3e-07	0.0	5.93e-06	3.23e-06	1e-08	416.13343039	419.85115632	415.91043103	-0.00362961	-0.01227857	-0.09244255
0.15404	1030.66727	1e-08	7.3e-07	8.5e-07	1.3e-07	0.0	5.93e-06	3.23e-06	1e-08	416.07934383	419.79643025	415.85635314	-0.0036257	-0.01227232	-0.09240095
0.15409	1031.00188	1e-08	7.3e-07	8.5e-07	1.3e-07	0.0	5.93e-06	3.23e-06	1e-08	416.02530942	419.74172735	415.80229747	-0.00362665	-0.01225913	-0.09231372
0.15415	1031.33646	1e-08	7.3e-07	8.5e-07	1.3e-07	0.0	5.93e-06	3.23e-06	1e-08	415.97124828	419.68707337	415.74829478	-0.00362131	-0.01224112	-0.09219426
0.1542	1031.67103	1e-08	7.3e-07	8.5e-07	1.3e-07	0.0	5.93e-06	3.23e-06	1e-08	415.91724955	419.63248613	415.69436001	-0.00362131	-0.01224112	-0.09219426
0.15426	1032.00556	1e-08	7.3e-07	8.5e-07	1.3e-07	0.0	5.93e-06	3.23e-06	1e-08	415.86325082	419.57789889	415.64042524	-0.00362131	-0.01224112	-0.09219426
0.15431	1032.34007	1e-08	7.3e-07	8.5e-07	1.3e-07	0.0	5.93e-06	3.23e-06	1e-08	415.80925209	419.52331165	415.58649047	-0.00362092	-0.01223947	-0.09218331
0.15437	1032.67456	1e-08	7.3e-07	8.5e-07	1.3e-07	0.0	5.93e-06	3.23e-06	1e-08	415.75525752	419.46873053	415.53256199	-0.00361495	-0.0122138	-0.09201321
0.15442	1033.00902	1e-08	7.3e-07	8.5e-07	1.3e-07	0.0	5.93e-06	3.23e-06	1e-08	415.70132759	419.41424467	415.47873134	-0.00361495	-0.0122138	-0.09201321
0.15448	1033.34345	1e-08	7.3e-07	8.5e-07	1.3e-07	0.0	5.93e-06	3.23e-06	1e-08	415.64739765	419.3597588	415.42490069	-0.00361495	-0.0122138	-0.09201321
0.16454	1094.11573	1e-08	7.3e-07	8.5e-07	1.3e-07	0.0	5.93e-06	3.23e-06	1e-08	406.16366529	409.76948003	405.95926731	-0.0032926	-0.01111465	-0.08465368
0.1646	1094.44547	1e-08	7.3e-07	8.5e-07	1.3e-07	0.0	5.93e-06	3.23e-06	1e-08	406.11356509	409.71912411	405.90963237	-0.00328804	-0.01110891	-0.08461471
0.16465	1094.77517	1e-08	7.3e-07	8.5e-07	1.3e-07	0.0	5.93e-06	3.23e-06	1e-08	406.06352891	409.66879002	405.86001769	-0.0032874	-0.01110314	-0.08457573
0.16471	1095.10486	1e-08	7.3e-07	8.5e-07	1.3e-07	0.0	5.93e-06	3.23e-06	1e-08	406.01349723	409.6184779	405.81042602	-0.00328538	-0.01109705	-0.0845346
0.16476	1095.43451	1e-08	7.3e-07	8.5e-07	1.3e-07	0.0	5.93e-06	3.23e-06	1e-08	405.96349079	409.56818893	405.76085769	-0.00324756	-0.0110859	-0.08445739
0.16482	1095.76414	1e-08	7.3e-07	8.5e-07	1.3e-07	0.0	5.93e-06	3.23e-06	1e-08	405.91404949	409.51794219	405.71130932	-0.00324305	-0.01108177	-0.08442923
0.16487	1096.09375	1e-08	7.3e-07	8.5e-07	1.3e-07	0.0	5.93e-06	3.23e-06	1e-08	405.86467318	409.46771119	405.66177474	-0.00323773	-0.0110769	-0.08439607
0.16493	1096.42333	1e-08	7.3e-07	8.5e-07	1.3e-07	0.0	5.93e-06	3.23e-06	1e-08	405.81537337	409.41749871	405.61225638	-0.00324414	-0.01107109	-0.08435723
0.16498	1096.75288	1e-08	7.3e-07	8.5e-07	1.3e-07	0.0	5.93e-06	3.23e-06	1e-08	405.76597082	409.36730839	405.56276589	-0.00324371	-0.01106544	-0.08431906
0.16504	1097.08241	1e-08	7.3e-07	8.5e-07	1.3e-07	0.0	5.93e-06	3.23e-06	1e-08	405.71656986	409.3171396	405.51329807	-0.00324417	-0.01105832	-0.08427101
0.16509	1097.41191	1e-08	7.3e-07	8.5e-07	1.3e-07	0.0	5.93e-06	3.23e-06	1e-08	405.66715542	409.26699796	405.4638595	-0.00324456	-0.01105426	-0.08424365
0.16515	1097.74139	1e-08	7.3e-07	8.5e-07	1.3e-07	0.0	5.93e-06	3.23e-06	1e-08	405.61773141	409.21687178	405.41443768	-0.00324263	-0.01104608	-0.08418831
0.1652	1098.07084	1e-08	7.3e-07	8.5e-07	1.3e-07	0.0	5.93e-06	3.23e-06	1e-08	405.56832949	409.16677677	405.36504781	-0.00323335	-0.01102719	-0.08406037
0.16526	1098.40026	1e-08	7.3e-07	8.5e-07	1.3e-07	0.0	5.93e-06	3.23e-06	1e-08	405.51905204	409.11675378	405.31572843	-0.00322519	-0.01101059	-0.08394792
0.16531	1098.72966	1e-08	7.3e-07	8.5e-07	1.3e-07	0.0	5.93e-06	3.23e-06	1e-08	405.46988398	409.06679406	405.26647102	-0.00322519	-0.01101059	-0.08394792
0.16537	1099.05903	1e-08	7.3e-07	8.5e-07	1.3e-07	0.0	5.93e-06	3.23e-06	1e-08	405.42071591	409.01683435	405.2172136	-0.00322519	-0.01101059	-0.08394792
0.16542	1099.38838	1e-08	7.3e-07	8.5e-07	1.3e-07	0.0	5.93e-06	3.23e-06	1e-08	405.37154785	408.96687463	405.16795619	-0.00322519	-0.01101059	-0.08394792
0.16548	1099.7177	1e-08	7.3e-07	8.5e-07	1.3e-07	0.0	5.93e-06	3.23e-06	1e-08	405.32237979	408.91691492	405.11869878	-0.00322519	-0.01101059	-0.08394792
0.17554	1159.54811	1e-08	7.3e-07	8.5e-07	1.3e-07	0.0	5.93e-06	3.23e-06	1e-08	396.64931505	400.12716432	396.46276621	-0.0029301	-0.01001126	-0.07712079
0.1756	1159.87266	1e-08	7.3e-07	8.5e-07	1.3e-07	0.0	5.93e-06	3.23e-06	1e-08	396.60381491	400.08106267	396.41741812	-0.0029301	-0.01001126	-0.07712079
0.17565	1160.19719	1e-08	7.3e-07	8.5e-07	1.3e-07	0.0	5.93e-06	3.23e-06	1e-08	396.55831476	400.03496102	396.37207002	-0.00292423	-0.01000893	-0.07710444
0.17571	1160.52169	1e-08	7.3e-07	8.5e-07	1.3e-07	0.0	5.93e-06	3.23e-06	1e-08	396.51290364	399.98886844	396.32672769	-0.00291471	-0.01000418	-0.07707123
0.17576	1160.84616	1e-08	7.3e-07	8.5e-07	1.3e-07	0.0	5.93e-06	3.23e-06	1e-08	396.46763626	399.94279439	396.28139874	-0.00292052	-0.00999832	-0.07703115
0.17582	1161.17061	1e-08	7.3e-07	8.5e-07	1.3e-07	0.0	5.93e-06	3.23e-06	1e-08	396.42227375	399.89674332	396.23609807	-0.00291332	-0.00997819	-0.07689218
0.17587	1161.49503	1e-08	7.3e-07	8.5e-07	1.3e-07	0.0	5.93e-06	3.23e-06	1e-08	396.3770061	399.85077092	396.19087628	-0.00291201	-0.00997455	-0.076867
0.17593	1161.81942	1e-08	7.3e-07	8.5e-07	1.3e-07	0.0	5.93e-06	3.23e-06	1e-08	396.33175565	399.80481278	396.14566879	-0.00291201	-0.00997455	-0.076867
0.17598	1162.14379	1e-08	7.3e-07	8.5e-07	1.3e-07	0.0	5.93e-06	3.23e-06	1e-08	396.2865052	399.75885463	396.10046129	-0.00291201	-0.00997455	-0.076867
0.17604	1162.46813	1e-08	7.3e-07	8.5e-07	1.3e-07	0.0	5.93e-06	3.23e-06	1e-08	396.24125474	399.71289649	396.0552538	-0.00291144	-0.00996904	-0.07682906
0.17609	1162.79245	1e-08	7.3e-07	8.5e-07	1.3e-07	0.0	5.93e-06	3.23e-06	1e-08	396.19600855	399.66695991	396.01006881	-0.00290954	-0.0099508	-0.0767035
0.17615	1163.11674	1e-08	7.3e-07	8.5e-07	1.3e-07	0.0	5.93e-06	3.23e-06	1e-08	396.15077645	399.6210947	395.96495833	-0.00290954	-0.0099508	-0.0767035
0.1762	1163.44101	1e-08	7.3e-07	8.5e-07	1.3e-07	0.0	5.93e-06	3.23e-06	1e-08	396.10554435	399.57522949	395.91984784	-0.00290954	-0.0099508	-0.0767035
0.17626	1163.76524	1e-08	7.3e-07	8.5e-07	1.3e-07	0.0	5.93e-06	3.23e-06	1e-08	396.06031225	399.52936428	395.87473736	-0.00290954	-0.0099508	-0.0767035
0.17631	1164.08946	1e-08	7.3e-07	8.5e-07	1.3e-07	0.0	5.93e-06	3.23e-06	1e-08	396.01508015	399.48349907	395.82962688	-0.00290676	-0.0099362	-0.07660295
0.17637	1164.41364	1e-08	7.3e-07	8.5e-07	1.3e-07	0.0	5.93e-06	3.23e-06	1e-08	395.96987911	399.43769105	395.78457515	-0.00290503	-0.00992716	-0.07654067
0.17642	1164.7378	1e-08	7.3e-07	8.5e-07	1.3e-07	0.0	5.93e-06	3.23e-06	1e-08	395.9246973	399.39191845	395.73955982	-0.00290503	-0.00992716	-0.07654067
0.17648	1165.06193	1e-08	7.3e-07	8.5e-07	1.3e-07	0.0	5.93e-06	3.23e-06	1e-08	395.87951549	399.34614585	395.69454448	-0.00290503	-0.00992716	-0.07654067
0.18654	1223.93634	1e-08	7.3e-07	8.5e-07	1.3e-07	0.0	5.93e-06	3.23e-06	1e-08	387.95365868	391.29409482	387.78341956	-0.00261197	-0.00904269	-0.07038148
0.1866	1224.25563	1e-08	7.3e-07	8.5e-07	1.3e-07	0.0	5.93e-06	3.23e-06	1e-08	387.91234977	391.25182542	387.74192418	-0.00263609	-0.00903786	-0.07034887
0.18665	1224.5749	1e-08	7.3e-07	8.5e-07	1.3e-07	0.0	5.93e-06	3.23e-06	1e-08	387.87065575	391.20957552	387.70046548	-0.00264113	-0.00903319	-0.0703164
0.18671	1224.89413	1e-08	7.3e-07	8.5e-07	1.3e-07	0.0	5.93e-06	3.23e-06	1e-08	387.82887836	391.16734438	387.65902998	-0.00260958	-0.00902879	-0.07028393
0.18676	1225.21335	1e-08	7.3e-07	8.5e-07	1.3e-07	0.0	5.93e-06	3.23e-06	1e-08	387.78759623	391.1251307	387.61759203	-0.00259396	-0.00902428	-0.07025146
0.18682	1225.53253	1e-08	7.3e-07	8.5e-07	1.3e-07	0.0	5.93e-06	3.23e-06	1e-08	387.74655753	391.08293505	387.57616279	-0.00262689	-0.00901938	-0.07021889
0.18687	1225.85169	1e-08	7.3e-07	8.5e-07	1.3e-07	0.0	5.93e-06	3.23e-06	1e-08	387.70499431	391.04075918	387.53477637	-0.00264309	-0.00901462	-0.07018636
0.18693	1226.17082	1e-08	7.3e-07	8.5e-07	1.3e-07	0.0	5.93e-06	3.23e-06	1e-08	387.66317109	390.9986025	387.49342103	-0.00263642	-0.00901004	-0.07015389
0.18698	1226.48993	1e-08	7.3e-07	8.5e-07	1.3e-07	0.0	5.93e-06	3.23e-06	1e-08	387.62144977	390.95646416	387.45208067	-0.00262659	-0.00900549	-0.07012144
0.18704	1226.80901	1e-08	7.3e-07	8.5e-07	1.3e-07	0.0	5.93e-06	3.23e-06	1e-08	387.57988039	390.91434404	387.41075308	-0.00261001	-0.00899865	-0.07007265
0.18709	1227.12806	1e-08	7.3e-07	8.5e-07	1.3e-07	0.0	5.93e-06	3.23e-06	1e-08	387.53856782	390.87225124	387.36944342	-0.00260013	-0.00899383	-0.07003829
0.18715	1227.44708	1e-08	7.3e-07	8.5e-07	1.3e-07	0.0	5.93e-06	3.23e-06	1e-08	387.49740765	390.83017775	387.32814764	-0.0026093	-0.00898941	-0.07000782
0.1872	1227.76608	1e-08	7.3e-07	8.5e-07	1.3e-07	0.0	5.93e-06	3.23e-06	1e-08	387.45609899	390.78812203	387.28687677	-0.00260178	-0.00897328	-0.0698942
0.18726	1228.08506	1e-08	7.3e-07	8.5e-07	1.3e-07	0.0	5.93e-06	3.23e-06	1e-08	387.41489661	390.74613104	387.24566946	-0.00260176	-0.00897324	-0.06989388
0.18731	1228.404	1e-08	7.3e-07	8.5e-07	1.3e-07	0.0	5.93e-06	3.23e-06	1e-08	387.37369453	390.70414023	387.20446232	-0.00260176	-0.00897324	-0.06989388
0.18737	1228.72292	1e-08	7.3e-07	8.5e-07	1.3e-07	0.0	5.93e-06	3.23e-06	1e-08	387.33249245	390.66214941	387.16325519	-0.002603	-0.00896972	-0.06986934
0.18742	1229.04182	1e-08	7.3e-07	8.5e-07	1.3e-07	0.0	5.93e-06	3.23e-06	1e-08	387.29126798	390.62017272	387.12206379	-0.00260434	-0.00896593	-0.06984288
0.18748	1229.36068	1e-08	7.3e-07	8.5e-07	1.3e-07	0.0	5.93e-06	3.23e-06	1e-08	387.25001935	390.57821126	387.08088936	-0.00260048	-0.00895941	-0.0697969
0.19754	1287.26439	1e-08	7.3e-07	8.5e-07	1.3e-07	0.0	5.93e-06	3.23e-06	1e-08	380.00862412	383.20421955	379.85308451	-0.00236198	-0.00816012	-0.06413196
0.1976	1287.57834	1e-08	7.3e-07	8.5e-07	1.3e-07	0.0	5.93e-06	3.23e-06	1e-08	379.97062658	383.16552883	379.81520469	-0.00235433	-0.00815591	-0.06410167
0.19765	1287.89226	1e-08	7.3e-07	8.5e-07	1.3e-07	0.0	5.93e-06	3.23e-06	1e-08	379.93274898	383.1268554	379.77733789	-0.00235329	-0.00815231	-0.06407599
0.19771	1288.20616	1e-08	7.3e-07	8.5e-07	1.3e-07	0.0	5.93e-06	3.23e-06	1e-08	379.89488542	383.08819676	379.73948596	-0.00235542	-0.00814822	-0.06404699
0.19776	1288.52003	1e-08	7.3e-07	8.5e-07	1.3e-07	0.0	5.93e-06	3.23e-06	1e-08	379.85698451	383.0495549	379.70165314	-0.00234952	-0.00812501	-0.06388126
0.19782	1288.83387	1e-08	7.3e-07	8.5e-07	1.3e-07	0.0	5.93e-06	3.23e-06	1e-08	379.81916148	383.01100836	379.66391686	-0.00234952	-0.00812501	-0.06388126
0.19787	1289.14768	1e-08	7.3e-07	8.5e-07	1.3e-07	0.0	5.93e-06	3.23e-06	1e-08	379.78133846	382.97246183	379.62618057	-0.00234952	-0.00812501	-0.06388126
0.19793	1289.46147	1e-08	7.3e-07	8.5e-07	1.3e-07	0.0	5.93e-06	3.23e-06	1e-08	379.74351543	382.9339153	379.58844428	-0.00234952	-0.00812501	-0.06388126
0.19798	1289.77523	1e-08	7.3e-07	8.5e-07	1.3e-07	0.0	5.93e-06	3.23e-06	1e-08	379.70569241	382.89536877	379.550708	-0.00234952	-0.00812501	-0.06388126
0.19804	1290.08896	1e-08	7.3e-07	8.5e-07	1.3e-07	0.0	5.93e-06	3.23e-06	1e-08	379.66786938	382.85682224	379.51297171	-0.00234861	-0.00811814	-0.0638322
0.19809	1290.40267	1e-08	7.3e-07	8.5e-07	1.3e-07	0.0	5.93e-06	3.23e-06	1e-08	379.63005589	382.81830395	379.47526459	-0.00234639	-0.00810126	-0.06371169
0.19815	1290.71635	1e-08	7.3e-07	8.5e-07	1.3e-07	0.0	5.93e-06	3.23e-06	1e-08	379.59226579	382.77985505	379.43762912	-0.00234639	-0.00810126	-0.06371169
0.1982	1291.03	1e-08	7.3e-07	8.5e-07	1.3e-07	0.0	5.93e-06	3.23e-06	1e-08	379.55447569	382.74140614	379.39999365	-0.00234639	-0.00810126	-0.06371169
0.19826	1291.34363	1e-08	7.3e-07	8.5e-07	1.3e-07	0.0	5.93e-06	3.23e-06	1e-08	379.51668559	382.70295724	379.36235818	-0.00234639	-0.00810126	-0.06371169
0.19831	1291.65722	1e-08	7.3e-07	8.5e-07	1.3e-07	0.0	5.93e-06	3.23e-06	1e-08	379.47889549	382.66450833	379.32472271	-0.00234639	-0.00810126	-0.06371169
0.19837	1291.9708	1e-08	7.3e-07	8.5e-07	1.3e-07	0.0	5.93e-06	3.23e-06	1e-08	379.44110539	382.62605943	379.28708723	-0.0023348	-0.00809807	-0.06368825
0.19842	1292.28434	1e-08	7.3e-07	8.5e-07	1.3e-07	0.0	5.93e-06	3.23e-06	1e-08	379.40349939	382.58762361	379.24945789	-0.00232687	-0.00809477	-0.06366427
0.19848	1292.59786	1e-08	7.3e-07	8.5e-07	1.3e-07	0.0	5.93e-06	3.23e-06	1e-08	379.36601864	382.54920132	379.21183755	-0.00233722	-0.00808947	-0.06362698
0.20854	1349.5155	1e-08	7.3e-07	8.5e-07	1.3e-07	0.0	5.93e-06	3.23e-06	1e-08	372.75540801	375.80104345	372.61324413	-0.00212443	-0.00737156	-0.05845358
0.20859	1349.82402	1e-08	7.3e-07	8.5e-07	1.3e-07	0.0	5.93e-06	3.23e-06	1e-08	372.72069584	375.76562571	372.57865153	-0.0021222	-0.00735498	-0.05833335
0.20865	1350.13251	1e-08	7.3e-07	8.5e-07	1.3e-07	0.0	5.93e-06	3.23e-06	1e-08	372.68600877	375.7302776	372.5441306	-0.0021222	-0.00735498	-0.05833335
0.2087	1350.44098	1e-08	7.3e-07	8.5e-07	1.3e-07	0.0	5.93e-06	3.23e-06	1e-08	372.6513217	375.6949295	372.50960966	-0.0021222	-0.00735498	-0.05833335
0.20876	1350.74942	1e-08	7.3e-07	8.5e-07	1.3e-07	0.0	5.93e-06	3.23e-06	1e-08	372.61663463	375.65958139	372.47508872	-0.0021222	-0.00735498	-0.05833335
0.20881	1351.05783	1e-08	7.3e-07	8.5e-07	1.3e-07	0.0	5.93e-06	3.23e-06	1e-08	372.58194756	375.62423328	372.44056778	-0.00211214	-0.00735167	-0.05830881
0.20887	1351.36621	1e-08	7.3e-07	8.5e-07	1.3e-07	0.0	5.93e-06	3.23e-06	1e-08	372.54742251	375.58889904	372.40605474	-0.00210092	-0.00734798	-0.05828143
0.20892	1351.67457	1e-08	7.3e-07	8.5e-07	1.3e-07	0.0	5.93e-06	3.23e-06	1e-08	372.51307824	375.55358026	372.3715505	-0.00210955	-0.00734394	-0.05825254
0.20898	1351.9829	1e-08	7.3e-07	8.5e-07	1.3e-07	0.0	5.93e-06	3.23e-06	1e-08	372.47859015	375.51827852	372.33706992	-0.00211643	-0.00734071	-0.05822953
0.20903	1352.2912	1e-08	7.3e-07	8.5e-07	1.3e-07	0.0	5.93e-06	3.23e-06	1e-08	372.44398752	375.48299035	372.30260817	-0.00211438	-0.00733179	-0.05816474
0.20909	1352.59947	1e-08	7.3e-07	8.5e-07	1.3e-07	0.0	5.93e-06	3.23e-06	1e-08	372.40941218	375.4477397	372.26818445	-0.00211323	-0.00732679	-0.05812841
0.20914	1352.90772	1e-08	7.3e-07	8.5e-07	1.3e-07	0.0	5.93e-06	3.23e-06	1e-08	372.37485215	375.41251007	372.23378206	-0.00211323	-0.00732679	-0.05812841
0.2092	1353.21594	1e-08	7.3e-07	8.5e-07	1.3e-07	0.0	5.93e-06	3.23e-06	1e-08	372.34029212	375.37728045	372.19937967	-0.00211323	-0.00732679	-0.05812841
0.20925	1353.52413	1e-08	7.3e-07	8.5e-07	1.3e-07	0.0	5.93e-06	3.23e-06	1e-08	372.3057321	375.34205083	372.16497728	-0.00209391	-0.00732064	-0.05808283
0.20931	1353.8323	1e-08	7.3e-07	8.5e-07	1.3e-07	0.0	5.93e-06	3.23e-06	1e-08	372.27148365	375.30684694	372.13058911	-0.00209193	-0.00731983	-0.05807684
0.20936	1354.14043	1e-08	7.3e-07	8.5e-07	1.3e-07	0.0	5.93e-06	3.23e-06	1e-08	372.23726717	375.27164645	372.09620319	-0.00210753	-0.00731282	-0.05802677
0.20942	1354.44854	1e-08	7.3e-07	8.5e-07	1.3e-07	0.0	5.93e-06	3.23e-06	1e-08	372.20279073	375.23647552	372.06185872	-0.00210516	-0.00731103	-0.05801365
0.20947	1354.75663	1e-08	7.3e-07	8.5e-07	1.3e-07	0.0	5.93e-06	3.23e-06	1e-08	372.16835183	375.20131212	372.02752058	-0.00208963	-0.0072993	-0.0579277
0.21954	1410.67216	1e-08	7.3e-07	8.5e-07	1.3e-07	0.0	5.93e-06	3.23e-06	1e-08	366.13265629	369.0253667	366.00287917	-0.0019125	-0.00664371	-0.0531282
0.21959	1410.97517	1e-08	7.3e-07	8.5e-07	1.3e-07	0.0	5.93e-06	3.23e-06	1e-08	366.10094556	368.99303809	365.97138536	-0.0019125	-0.00664371	-0.0531282
0.21965	1411.27814	1e-08	7.3e-07	8.5e-07	1.3e-07	0.0	5.93e-06	3.23e-06	1e-08	366.06923483	368.96070948	365.93989155	-0.0019125	-0.00664371	-0.0531282
0.2197	1411.58109	1e-08	7.3e-07	8.5e-07	1.3e-07	0.0	5.93e-06	3.23e-06	1e-08	366.0375241	368.92838087	365.90839774	-0.0019125	-0.00664371	-0.0531282
0.21976	1411.88401	1e-08	7.3e-07	8.5e-07	1.3e-07	0.0	5.93e-06	3.23e-06	1e-08	366.00581337	368.89605226	365.87690393	-0.0019125	-0.00664371	-0.0531282
0.21981	1412.1869	1e-08	7.3e-07	8.5e-07	1.3e-07	0.0	5.93e-06	3.23e-06	1e-08	365.97410263	368.86372365	365.84541012	-0.0019125	-0.00664371	-0.0531282
0.21987	1412.48976	1e-08	7.3e-07	8.5e-07	1.3e-07	0.0	5.93e-06	3.23e-06	1e-08	365.9423919	368.83139504	365.81391631	-0.00190604	-0.00664165	-0.05311264
0.21992	1412.7926	1e-08	7.3e-07	8.5e-07	1.3e-07	0.0	5.93e-06	3.23e-06	1e-08	365.91078695	368.79907526	365.78242747	-0.00189153	-0.00663701	-0.0530777
0.21998	1413.09541	1e-08	7.3e-07	8.5e-07	1.3e-07	0.0	5.93e-06	3.23e-06	1e-08	365.8794196	368.76677534	365.75094979	-0.00188468	-0.00663482	-0.05306121
0.22003	1413.39819	1e-08	7.3e-07	8.5e-07	1.3e-07	0.0	5.93e-06	3.23e-06	1e-08	365.84816432	368.73448478	365.71947737	-0.00187784	-0.00663263	-0.05304473
0.22009	1413.70094	1e-08	7.3e-07	8.5e-07	1.3e-07	0.0	5.93e-06	3.23e-06	1e-08	365.81702109	368.70220358	365.68801022	-0.00187222	-0.00663041	-0.05302803
0.22014	1414.00367	1e-08	7.3e-07	8.5e-07	1.3e-07	0.0	5.93e-06	3.23e-06	1e-08	365.7859696	368.66993191	365.65654932	-0.00189842	-0.00662719	-0.05300573
0.2202	1414.30637	1e-08	7.3e-07	8.5e-07	1.3e-07	0.0	5.93e-06	3.23e-06	1e-08	365.75448165	368.63767419	365.62512042	-0.00189375	-0.00662399	-0.05298197
0.22025	1414.60903	1e-08	7.3e-07	8.5e-07	1.3e-07	0.0	5.93e-06	3.23e-06	1e-08	365.72306909	368.60543017	365.59370276	-0.00189875	-0.00662061	-0.05295736
0.22031	1414.91168	1e-08	7.3e-07	8.5e-07	1.3e-07	0.0	5.93e-06	3.23e-06	1e-08	365.69157159	368.57320068	365.56230362	-0.00190204	-0.00661728	-0.05293294
0.22036	1415.21429	1e-08	7.3e-07	8.5e-07	1.3e-07	0.0	5.93e-06	3.23e-06	1e-08	365.66001741	368.54098555	365.53092171	-0.00189317	-0.00661125	-0.0528881
0.22042	1415.51688	1e-08	7.3e-07	8.5e-07	1.3e-07	0.0	5.93e-06	3.23e-06	1e-08	365.62860646	368.50879625	365.49956095	-0.00189107	-0.0066086	-0.05286845
0.22047	1415.81943	1e-08	7.3e-07	8.5e-07	1.3e-07	0.0	5.93e-06	3.23e-06	1e-08	365.59722862	368.47661835	365.46821072	-0.00189516	-0.00660492	-0.05284156
0.23054	1470.71618	1e-08	7.3e-07	8.5e-07	1.3e-07	0.0	5.93e-06	3.23e-06	1e-08	360.08713574	362.82561046	359.96877722	-0.00171599	-0.00602097	-0.04850356
0.23059	1471.01357	1e-08	7.3e-07	8.5e-07	1.3e-07	0.0	5.93e-06	3.23e-06	1e-08	360.05831734	362.79598046	359.93997223	-0.00170734	-0.00601514	-0.04845958
0.23065	1471.31094	1e-08	7.3e-07	8.5e-07	1.3e-07	0.0	5.93e-06	3.23e-06	1e-08	360.02964083	362.76637595	359.91118809	-0.00170734	-0.00601514	-0.04845958
0.2307	1471.60828	1e-08	7.3e-07	8.5e-07	1.3e-07	0.0	5.93e-06	3.23e-06	1e-08	360.00096431	362.73677145	359.88240394	-0.00170734	-0.00601514	-0.04845958
0.23076	1471.90558	1e-08	7.3e-07	8.5e-07	1.3e-07	0.0	5.93e-06	3.23e-06	1e-08	359.9722878	362.70716694	359.85361979	-0.00172026	-0.00601259	-0.0484413
0.23081	1472.20286	1e-08	7.3e-07	8.5e-07	1.3e-07	0.0	5.93e-06	3.23e-06	1e-08	359.94339279	362.67757364	359.82485589	-0.0017152	-0.00600819	-0.04840815
0.23087	1472.50012	1e-08	7.3e-07	8.5e-07	1.3e-07	0.0	5.93e-06	3.23e-06	1e-08	359.91458011	362.64799962	359.79610873	-0.00171268	-0.00599763	-0.04832914
0.23092	1472.79734	1e-08	7.3e-07	8.5e-07	1.3e-07	0.0	5.93e-06	3.23e-06	1e-08	359.88580352	362.61847184	359.76740815	-0.00171268	-0.00599763	-0.04832914
0.23098	1473.09453	1e-08	7.3e-07	8.5e-07	1.3e-07	0.0	5.93e-06	3.23e-06	1e-08	359.85702693	362.58894406	359.73870757	-0.00171268	-0.00599763	-0.04832914
0.23103	1473.3917	1e-08	7.3e-07	8.5e-07	1.3e-07	0.0	5.93e-06	3.23e-06	1e-08	359.82825034	362.55941627	359.71000699	-0.00171242	-0.00599464	-0.04830685
0.23109	1473.68884	1e-08	7.3e-07	8.5e-07	1.3e-07	0.0	5.93e-06	3.23e-06	1e-08	359.79947628	362.52990158	359.68131987	-0.00171057	-0.005973	-0.04814539
0.23114	1473.98595	1e-08	7.3e-07	8.5e-07	1.3e-07	0.0	5.93e-06	3.23e-06	1e-08	359.77072055	362.50048174	359.65273024	-0.00171057	-0.005973	-0.04814539
0.2312	1474.28303	1e-08	7.3e-07	8.5e-07	1.3e-07	0.0	5.93e-06	3.23e-06	1e-08	359.74196483	362.47106189	359.6241406	-0.00171057	-0.005973	-0.04814539
0.23125	1474.58008	1e-08	7.3e-07	8.5e-07	1.3e-07	0.0	5.93e-06	3.23e-06	1e-08	359.7132091	362.44164205	359.59555097	-0.00171057	-0.005973	-0.04814539
0.23131	1474.87711	1e-08	7.3e-07	8.5e-07	1.3e-07	0.0	5.93e-06	3.23e-06	1e-08	359.68445338	362.4122222	359.56696134	-0.00171057	-0.005973	-0.04814539
0.23136	1475.1741	1e-08	7.3e-07	8.5e-07	1.3e-07	0.0	5.93e-06	3.23e-06	1e-08	359.65569765	362.38280236	359.5383717	-0.00171057	-0.005973	-0.04814539
0.23142	1475.47107	1e-08	7.3e-07	8.5e-07	1.3e-07	0.0	5.93e-06	3.23e-06	1e-08	359.62694192	362.35338251	359.50978207	-0.00171057	-0.005973	-0.04814539
0.23147	1475.76801	1e-08	7.3e-07	8.5e-07	1.3e-07	0.0	5.93e-06	3.23e-06	1e-08	359.5981862	362.32396267	359.48119243	-0.00171057	-0.005973	-0.04814539
0.24154	1529.62846	1e-08	7.3e-07	8.5e-07	1.3e-07	0.0	5.93e-06	3.23e-06	1e-08	354.57282298	357.15678691	354.46439707	-0.00154976	-0.005438	-0.04411672
0.24159	1529.92014	1e-08	7.3e-07	8.5e-07	1.3e-07	0.0	5.93e-06	3.23e-06	1e-08	354.5464779	357.12973299	354.43816237	-0.00154976	-0.005438	-0.04411672
0.24165	1530.2118	1e-08	7.3e-07	8.5e-07	1.3e-07	0.0	5.93e-06	3.23e-06	1e-08	354.52013283	357.10267906	354.41192767	-0.00154976	-0.005438	-0.04411672
0.2417	1530.50343	1e-08	7.3e-07	8.5e-07	1.3e-07	0.0	5.93e-06	3.23e-06	1e-08	354.49378775	357.07562514	354.38569297	-0.00154976	-0.005438	-0.04411672
0.24176	1530.79503	1e-08	7.3e-07	8.5e-07	1.3e-07	0.0	5.93e-06	3.23e-06	1e-08	354.46744268	357.04857121	354.35945827	-0.00154976	-0.005438	-0.04411672
0.24181	1531.08659	1e-08	7.3e-07	8.5e-07	1.3e-07	0.0	5.93e-06	3.23e-06	1e-08	354.4410976	357.02151729	354.33322357	-0.0015427	-0.00543476	-0.04409198
0.24187	1531.37814	1e-08	7.3e-07	8.5e-07	1.3e-07	0.0	5.93e-06	3.23e-06	1e-08	354.41487062	356.99447777	354.30699908	-0.00153705	-0.00543217	-0.04407213
0.24192	1531.66965	1e-08	7.3e-07	8.5e-07	1.3e-07	0.0	5.93e-06	3.23e-06	1e-08	354.38873835	356.96744981	354.28078279	-0.00154075	-0.00542992	-0.04405528
0.24198	1531.96113	1e-08	7.3e-07	8.5e-07	1.3e-07	0.0	5.93e-06	3.23e-06	1e-08	354.36254195	356.94043193	354.25457943	-0.00154689	-0.00542617	-0.0440273
0.24203	1532.25258	1e-08	7.3e-07	8.5e-07	1.3e-07	0.0	5.93e-06	3.23e-06	1e-08	354.33623913	356.91343076	354.22839754	-0.001545	-0.00542555	-0.04402249
0.24209	1532.54401	1e-08	7.3e-07	8.5e-07	1.3e-07	0.0	5.93e-06	3.23e-06	1e-08	354.30996809	356.88643238	354.20221726	-0.00153732	-0.00542299	-0.04400271
0.24214	1532.83541	1e-08	7.3e-07	8.5e-07	1.3e-07	0.0	5.93e-06	3.23e-06	1e-08	354.28382615	356.8594454	354.17604373	-0.00154087	-0.00541976	-0.04397845
0.2422	1533.12677	1e-08	7.3e-07	8.5e-07	1.3e-07	0.0	5.93e-06	3.23e-06	1e-08	354.25762215	356.83247287	354.14988756	-0.00153598	-0.00540724	-0.04388337
0.24225	1533.41811	1e-08	7.3e-07	8.5e-07	1.3e-07	0.0	5.93e-06	3.23e-06	1e-08	354.2314943	356.80555625	354.12378628	-0.0015349	-0.00540445	-0.04386221
0.24231	1533.70942	1e-08	7.3e-07	8.5e-07	1.3e-07	0.0	5.93e-06	3.23e-06	1e-08	354.20538341	356.77865206	354.0976972	-0.0015349	-0.00540445	-0.04386221
0.24236	1534.0007	1e-08	7.3e-07	8.5e-07	1.3e-07	0.0	5.93e-06	3.23e-06	1e-08	354.17927251	356.75174788	354.07160813	-0.0015349	-0.00540445	-0.04386221
0.24242	1534.29196	1e-08	7.3e-07	8.5e-07	1.3e-07	0.0	5.93e-06	3.23e-06	1e-08	354.15316161	356.72484369	354.04551906	-0.0015349	-0.00540445	-0.04386221
0.24247	1534.58318	1e-08	7.3e-07	8.5e-07	1.3e-07	0.0	5.93e-06	3.23e-06	1e-08	354.12705071	356.69793951	354.01942999	-0.00153495	-0.00540202	-0.04384385
0.25253	1587.38896	1e-08	7.3e-07	8.5e-07	1.3e-07	0.0	5.93e-06	3.23e-06	1e-08	349.54202052	351.97379358	349.44338546	-0.00140171	-0.00492144	-0.04018023
0.25259	1587.67483	1e-08	7.3e-07	8.5e-07	1.3e-07	0.0	5.93e-06	3.23e-06	1e-08	349.51792988	351.9490649	349.41946262	-0.00140171	-0.00492144	-0.04018023
0.25264	1587.96068	1e-08	7.3e-07	8.5e-07	1.3e-07	0.0	5.93e-06	3.23e-06	1e-08	349.49383923	351.92433621	349.39553978	-0.00140171	-0.00492144	-0.04018023
0.2527	1588.24649	1e-08	7.3e-07	8.5e-07	1.3e-07	0.0	5.93e-06	3.23e-06	1e-08	349.46974858	351.89960753	349.37161694	-0.00140171	-0.00492144	-0.04018023
0.25275	1588.53228	1e-08	7.3e-07	8.5e-07	1.3e-07	0.0	5.93e-06	3.23e-06	1e-08	349.44565793	351.87487884	349.3476941	-0.00140171	-0.00492144	-0.04018023
0.25281	1588.81803	1e-08	7.3e-07	8.5e-07	1.3e-07	0.0	5.93e-06	3.23e-06	1e-08	349.42156729	351.85015016	349.32377126	-0.00139672	-0.00492014	-0.04017007
0.25286	1589.10376	1e-08	7.3e-07	8.5e-07	1.3e-07	0.0	5.93e-06	3.23e-06	1e-08	349.39756172	351.82542733	349.29985116	-0.00138456	-0.004917	-0.04014532
0.25292	1589.38946	1e-08	7.3e-07	8.5e-07	1.3e-07	0.0	5.93e-06	3.23e-06	1e-08	349.37376345	351.80071875	349.27593774	-0.00137842	-0.00491541	-0.0401328
0.25297	1589.67513	1e-08	7.3e-07	8.5e-07	1.3e-07	0.0	5.93e-06	3.23e-06	1e-08	349.35007002	351.77601738	349.25202769	-0.00137227	-0.00491381	-0.04012028
0.25303	1589.96077	1e-08	7.3e-07	8.5e-07	1.3e-07	0.0	5.93e-06	3.23e-06	1e-08	349.32648143	351.75132323	349.22812102	-0.00137107	-0.00491149	-0.04010246
0.25308	1590.24638	1e-08	7.3e-07	8.5e-07	1.3e-07	0.0	5.93e-06	3.23e-06	1e-08	349.3029123	351.72663961	349.20422445	-0.0013715	-0.00490893	-0.0400829
0.25314	1590.53196	1e-08	7.3e-07	8.5e-07	1.3e-07	0.0	5.93e-06	3.23e-06	1e-08	349.27933447	351.70196763	349.1803402	-0.00136921	-0.00490677	-0.04006625
0.25319	1590.81751	1e-08	7.3e-07	8.5e-07	1.3e-07	0.0	5.93e-06	3.23e-06	1e-08	349.25579485	351.67730545	349.15646458	-0.00136693	-0.00490462	-0.04004959
0.25325	1591.10303	1e-08	7.3e-07	8.5e-07	1.3e-07	0.0	5.93e-06	3.23e-06	1e-08	349.23229345	351.65265308	349.13259758	-0.00138774	-0.00490213	-0.04003165
0.2533	1591.38852	1e-08	7.3e-07	8.5e-07	1.3e-07	0.0	5.93e-06	3.23e-06	1e-08	349.20843296	351.62801207	349.10875621	-0.00140755	-0.0048996	-0.04001328
0.25336	1591.67398	1e-08	7.3e-07	8.5e-07	1.3e-07	0.0	5.93e-06	3.23e-06	1e-08	349.18423078	351.60338263	349.08494003	-0.00138761	-0.00489731	-0.0399947
0.25341	1591.95942	1e-08	7.3e-07	8.5e-07	1.3e-07	0.0	5.93e-06	3.23e-06	1e-08	349.16037009	351.57876354	349.06112127	-0.00139228	-0.00489485	-0.0399761
0.25347	1592.24482	1e-08	7.3e-07	8.5e-07	1.3e-07	0.0	5.93e-06	3.23e-06	1e-08	349.13642794	351.55415565	349.03731722	-0.00140172	-0.00489206	-0.0399552
0.26353	1643.9767	1e-08	7.3e-07	8.5e-07	1.3e-07	0.0	5.93e-06	3.23e-06	1e-08	344.95347852	347.23497472	344.86294632	-0.00126238	-0.0044635	-0.03664915
0.26359	1644.25666	1e-08	7.3e-07	8.5e-07	1.3e-07	0.0	5.93e-06	3.23e-06	1e-08	344.93156781	347.21234278	344.84109647	-0.00126241	-0.00446334	-0.03664789
0.26364	1644.53658	1e-08	7.3e-07	8.5e-07	1.3e-07	0.0	5.93e-06	3.23e-06	1e-08	344.90965654	347.18971159	344.8192474	-0.0012599	-0.00446002	-0.03662206
0.2637	1644.81648	1e-08	7.3e-07	8.5e-07	1.3e-07	0.0	5.93e-06	3.23e-06	1e-08	344.88778728	347.16709573	344.79741247	-0.00125855	-0.00445823	-0.03660816
0.26375	1645.09635	1e-08	7.3e-07	8.5e-07	1.3e-07	0.0	5.93e-06	3.23e-06	1e-08	344.86594063	347.14448813	344.77558515	-0.00125884	-0.00445652	-0.03659498
0.26381	1645.37618	1e-08	7.3e-07	8.5e-07	1.3e-07	0.0	5.93e-06	3.23e-06	1e-08	344.84408805	347.1218884	344.75376614	-0.00125943	-0.00445309	-0.03656846
0.26386	1645.65599	1e-08	7.3e-07	8.5e-07	1.3e-07	0.0	5.93e-06	3.23e-06	1e-08	344.82222356	347.09930452	344.73196386	-0.00125938	-0.00445302	-0.0365679
0.26392	1645.93576	1e-08	7.3e-07	8.5e-07	1.3e-07	0.0	5.93e-06	3.23e-06	1e-08	344.80035998	347.07672097	344.71016189	-0.00125557	-0.004448	-0.03652882
0.26397	1646.21551	1e-08	7.3e-07	8.5e-07	1.3e-07	0.0	5.93e-06	3.23e-06	1e-08	344.77856023	347.05416062	344.68838129	-0.00125557	-0.004448	-0.03652882
0.26403	1646.49523	1e-08	7.3e-07	8.5e-07	1.3e-07	0.0	5.93e-06	3.23e-06	1e-08	344.75676048	347.03160027	344.66660069	-0.00125619	-0.00444443	-0.03650124
0.26408	1646.77491	1e-08	7.3e-07	8.5e-07	1.3e-07	0.0	5.93e-06	3.23e-06	1e-08	344.73494815	347.00905641	344.64483749	-0.00125647	-0.00444287	-0.0364892
0.26414	1647.05457	1e-08	7.3e-07	8.5e-07	1.3e-07	0.0	5.93e-06	3.23e-06	1e-08	344.71313034	346.98651974	344.6230819	-0.001255	-0.00444095	-0.03647424
0.26419	1647.3342	1e-08	7.3e-07	8.5e-07	1.3e-07	0.0	5.93e-06	3.23e-06	1e-08	344.69133706	346.96399195	344.60133448	-0.00125259	-0.00443779	-0.03644965
0.26425	1647.6138	1e-08	7.3e-07	8.5e-07	1.3e-07	0.0	5.93e-06	3.23e-06	1e-08	344.66958412	346.94147876	344.57960051	-0.00125265	-0.00443748	-0.03644726
0.2643	1647.89336	1e-08	7.3e-07	8.5e-07	1.3e-07	0.0	5.93e-06	3.23e-06	1e-08	344.64783006	346.918967	344.55786805	-0.00125351	-0.00443268	-0.03641012
0.26436	1648.1729	1e-08	7.3e-07	8.5e-07	1.3e-07	0.0	5.93e-06	3.23e-06	1e-08	344.62605883	346.89647744	344.53615903	-0.00125351	-0.00443268	-0.03641012
0.26441	1648.45241	1e-08	7.3e-07	8.5e-07	1.3e-07	0.0	5.93e-06	3.23e-06	1e-08	344.6042876	346.87398788	344.51445002	-0.00125063	-0.00442891	-0.03638081
0.26447	1648.73189	1e-08	7.3e-07	8.5e-07	1.3e-07	0.0	5.93e-06	3.23e-06	1e-08	344.58256463	346.85151572	344.49275703	-0.00124963	-0.00442761	-0.03637065
0.27453	1699.36966	1e-08	7.3e-07	8.5e-07	1.3e-07	0.0	5.93e-06	3.23e-06	1e-08	340.76946254	342.9048854	340.68675164	-0.00114103	-0.00404444	-0.03338416
0.27459	1699.64359	1e-08	7.3e-07	8.5e-07	1.3e-07	0.0	5.93e-06	3.23e-06	1e-08	340.7494765	342.88420302	340.66682692	-0.0011392	-0.00404232	-0.03336748
0.27464	1699.91748	1e-08	7.3e-07	8.5e-07	1.3e-07	0.0	5.93e-06	3.23e-06	1e-08	340.72952166	342.86353059	340.6469112	-0.00113705	-0.00403984	-0.03334798
0.2747	1700.19134	1e-08	7.3e-07	8.5e-07	1.3e-07	0.0	5.93e-06	3.23e-06	1e-08	340.70960328	342.84286979	340.62700599	-0.00113724	-0.00403916	-0.0333427
0.27475	1700.46518	1e-08	7.3e-07	8.5e-07	1.3e-07	0.0	5.93e-06	3.23e-06	1e-08	340.68968126	342.82221216	340.60710417	-0.00113836	-0.00403521	-0.03331182
0.27481	1700.73898	1e-08	7.3e-07	8.5e-07	1.3e-07	0.0	5.93e-06	3.23e-06	1e-08	340.66973796	342.80157309	340.58722216	-0.00113836	-0.00403521	-0.03331182
0.27486	1701.01275	1e-08	7.3e-07	8.5e-07	1.3e-07	0.0	5.93e-06	3.23e-06	1e-08	340.64979466	342.78093403	340.56734014	-0.00113505	-0.00403139	-0.03328181
0.27492	1701.28649	1e-08	7.3e-07	8.5e-07	1.3e-07	0.0	5.93e-06	3.23e-06	1e-08	340.62990762	342.76031285	340.5474743	-0.00113438	-0.00403062	-0.03327572
0.27497	1701.5602	1e-08	7.3e-07	8.5e-07	1.3e-07	0.0	5.93e-06	3.23e-06	1e-08	340.610032	342.73969532	340.52761174	-0.00113506	-0.00402823	-0.03325709
0.27503	1701.83388	1e-08	7.3e-07	8.5e-07	1.3e-07	0.0	5.93e-06	3.23e-06	1e-08	340.59014347	342.71908898	340.50776114	-0.0011357	-0.00402599	-0.03323964
0.27508	1702.10753	1e-08	7.3e-07	8.5e-07	1.3e-07	0.0	5.93e-06	3.23e-06	1e-08	340.57024282	342.69849314	340.48792173	-0.00113489	-0.00402507	-0.03323239
0.27514	1702.38115	1e-08	7.3e-07	8.5e-07	1.3e-07	0.0	5.93e-06	3.23e-06	1e-08	340.5503558	342.67790162	340.46808624	-0.00113172	-0.00402141	-0.03320361
0.27519	1702.65474	1e-08	7.3e-07	8.5e-07	1.3e-07	0.0	5.93e-06	3.23e-06	1e-08	340.53052287	342.65732727	340.44826624	-0.00113172	-0.00402141	-0.03320361
0.27525	1702.9283	1e-08	7.3e-07	8.5e-07	1.3e-07	0.0	5.93e-06	3.23e-06	1e-08	340.51068994	342.63675291	340.42844625	-0.00113289	-0.00401732	-0.0331717
0.2753	1703.20183	1e-08	7.3e-07	8.5e-07	1.3e-07	0.0	5.93e-06	3.23e-06	1e-08	340.49083471	342.61619775	340.40864674	-0.00113304	-0.0040168	-0.03316761
0.27536	1703.47533	1e-08	7.3e-07	8.5e-07	1.3e-07	0.0	5.93e-06	3.23e-06	1e-08	340.47097662	342.59564504	340.38884986	-0.00113076	-0.00401419	-0.03314707
0.27541	1703.74879	1e-08	7.3e-07	8.5e-07	1.3e-07	0.0	5.93e-06	3.23e-06	1e-08	340.45115724	342.57510459	340.36906404	-0.00112906	-0.00401223	-0.03313166
0.27547	1704.02223	1e-08	7.3e-07	8.5e-07	1.3e-07	0.0	5.93e-06	3.23e-06	1e-08	340.4313669	342.55457333	340.34928652	-0.0011294	-0.00401105	-0.03312244
0.28553	1753.54453	1e-08	7.3e-07	8.5e-07	1.3e-07	0.0	5.93e-06	3.23e-06	1e-08	336.95569849	338.94965607	336.88013866	-0.00103038	-0.00366476	-0.03039685
0.28559	1753.81231	1e-08	7.3e-07	8.5e-07	1.3e-07	0.0	5.93e-06	3.23e-06	1e-08	336.93749883	338.93076671	336.86197827	-0.00102799	-0.00366226	-0.03037694
0.28564	1754.08005	1e-08	7.3e-07	8.5e-07	1.3e-07	0.0	5.93e-06	3.23e-06	1e-08	336.91934037	338.91188928	336.84382849	-0.00102812	-0.00366191	-0.03037424
0.2857	1754.34776	1e-08	7.3e-07	8.5e-07	1.3e-07	0.0	5.93e-06	3.23e-06	1e-08	336.90117951	338.89301348	336.82568047	-0.00102955	-0.00365807	-0.03034398
0.28575	1754.61544	1e-08	7.3e-07	8.5e-07	1.3e-07	0.0	5.93e-06	3.23e-06	1e-08	336.88299184	338.87415597	336.80755212	-0.00102955	-0.00365807	-0.03034398
0.28581	1754.88309	1e-08	7.3e-07	8.5e-07	1.3e-07	0.0	5.93e-06	3.23e-06	1e-08	336.86480416	338.85529847	336.78942377	-0.00102651	-0.00365489	-0.03031873
0.28586	1755.15071	1e-08	7.3e-07	8.5e-07	1.3e-07	0.0	5.93e-06	3.23e-06	1e-08	336.84666886	338.83645609	336.77130887	-0.00102559	-0.00365392	-0.03031106
0.28592	1755.41829	1e-08	7.3e-07	8.5e-07	1.3e-07	0.0	5.93e-06	3.23e-06	1e-08	336.82854946	338.81761831	336.75319806	-0.0010263	-0.00365203	-0.03029618
0.28597	1755.68585	1e-08	7.3e-07	8.5e-07	1.3e-07	0.0	5.93e-06	3.23e-06	1e-08	336.8104168	338.79878952	336.73509692	-0.00102716	-0.00364975	-0.03027817
0.28603	1755.95337	1e-08	7.3e-07	8.5e-07	1.3e-07	0.0	5.93e-06	3.23e-06	1e-08	336.79226811	338.77997163	336.7170075	-0.00102661	-0.00364918	-0.03027364
0.28608	1756.22087	1e-08	7.3e-07	8.5e-07	1.3e-07	0.0	5.93e-06	3.23e-06	1e-08	336.77412881	338.76115644	336.69892049	-0.0010232	-0.00364561	-0.03024532
0.28614	1756.48833	1e-08	7.3e-07	8.5e-07	1.3e-07	0.0	5.93e-06	3.23e-06	1e-08	336.75604838	338.74235823	336.68084856	-0.0010232	-0.00364561	-0.03024532
0.28619	1756.75576	1e-08	7.3e-07	8.5e-07	1.3e-07	0.0	5.93e-06	3.23e-06	1e-08	336.73796795	338.72356001	336.66277663	-0.00102449	-0.00364218	-0.03021831
0.28625	1757.02316	1e-08	7.3e-07	8.5e-07	1.3e-07	0.0	5.93e-06	3.23e-06	1e-08	336.71986336	338.70477813	336.64472228	-0.00102477	-0.00364144	-0.0302125
0.2863	1757.29053	1e-08	7.3e-07	8.5e-07	1.3e-07	0.0	5.93e-06	3.23e-06	1e-08	336.70175356	338.68599977	336.6266717	-0.00102275	-0.00363935	-0.03019584
0.28636	1757.55787	1e-08	7.3e-07	8.5e-07	1.3e-07	0.0	5.93e-06	3.23e-06	1e-08	336.68367845	338.66723138	336.60863	-0.00102081	-0.00363732	-0.03017972
0.28641	1757.82517	1e-08	7.3e-07	8.5e-07	1.3e-07	0.0	5.93e-06	3.23e-06	1e-08	336.66563692	338.64847266	336.59059687	-0.00102111	-0.00363651	-0.03017338
0.28647	1758.09245	1e-08	7.3e-07	8.5e-07	1.3e-07	0.0	5.93e-06	3.23e-06	1e-08	336.64758969	338.62971776	336.57256787	-0.00102238	-0.00363316	-0.03014696
0.29653	1806.47669	1e-08	7.3e-07	8.5e-07	1.3e-07	0.0	5.93e-06	3.23e-06	1e-08	333.48010561	335.3378315	333.41106302	-0.00092989	-0.00332099	-0.02766756
0.29659	1806.73819	1e-08	7.3e-07	8.5e-07	1.3e-07	0.0	5.93e-06	3.23e-06	1e-08	333.46355468	335.32058846	333.39451719	-0.00092989	-0.00332099	-0.02766756
0.29664	1806.99965	1e-08	7.3e-07	8.5e-07	1.3e-07	0.0	5.93e-06	3.23e-06	1e-08	333.44700374	335.30334542	333.37797137	-0.00093156	-0.00331732	-0.02763841
0.2967	1807.26109	1e-08	7.3e-07	8.5e-07	1.3e-07	0.0	5.93e-06	3.23e-06	1e-08	333.43042168	335.28612009	333.36144472	-0.00093161	-0.0033172	-0.02763749
0.29675	1807.52249	1e-08	7.3e-07	8.5e-07	1.3e-07	0.0	5.93e-06	3.23e-06	1e-08	333.41383863	335.26889533	333.34491868	-0.00092907	-0.00331476	-0.02761787
0.29681	1807.78385	1e-08	7.3e-07	8.5e-07	1.3e-07	0.0	5.93e-06	3.23e-06	1e-08	333.39729987	335.25168236	333.32840298	-0.00092773	-0.00331346	-0.02760746
0.29686	1808.04519	1e-08	7.3e-07	8.5e-07	1.3e-07	0.0	5.93e-06	3.23e-06	1e-08	333.38078462	335.23447566	333.31189276	-0.00092831	-0.00331218	-0.02759735
0.29692	1808.3065	1e-08	7.3e-07	8.5e-07	1.3e-07	0.0	5.93e-06	3.23e-06	1e-08	333.36425852	335.21727511	333.2953892	-0.00092945	-0.00330968	-0.02757746
0.29697	1808.56777	1e-08	7.3e-07	8.5e-07	1.3e-07	0.0	5.93e-06	3.23e-06	1e-08	333.3477111	335.20008665	333.27889874	-0.00092937	-0.0033096	-0.02757683
0.29703	1808.82901	1e-08	7.3e-07	8.5e-07	1.3e-07	0.0	5.93e-06	3.23e-06	1e-08	333.3311651	335.18289856	333.2624086	-0.00092557	-0.00330594	-0.0275475
0.29708	1809.09022	1e-08	7.3e-07	8.5e-07	1.3e-07	0.0	5.93e-06	3.23e-06	1e-08	333.31468546	335.16572813	333.24593392	-0.00092557	-0.00330594	-0.0275475
0.29714	1809.3514	1e-08	7.3e-07	8.5e-07	1.3e-07	0.0	5.93e-06	3.23e-06	1e-08	333.29820582	335.1485577	333.22945924	-0.00092679	-0.00330328	-0.02752639
0.29719	1809.61254	1e-08	7.3e-07	8.5e-07	1.3e-07	0.0	5.93e-06	3.23e-06	1e-08	333.28170346	335.13140009	333.21299845	-0.0009273	-0.00330217	-0.02751756
0.29725	1809.87366	1e-08	7.3e-07	8.5e-07	1.3e-07	0.0	5.93e-06	3.23e-06	1e-08	333.26519159	335.11424786	333.19654348	-0.00092579	-0.00330072	-0.02750593
0.2973	1810.13474	1e-08	7.3e-07	8.5e-07	1.3e-07	0.0	5.93e-06	3.23e-06	1e-08	333.24870607	335.09710263	333.18009464	-0.00092342	-0.00329844	-0.02748766
0.29736	1810.39579	1e-08	7.3e-07	8.5e-07	1.3e-07	0.0	5.93e-06	3.23e-06	1e-08	333.23226196	335.07996839	333.16365542	-0.00092354	-0.00329816	-0.02748549
0.29741	1810.65681	1e-08	7.3e-07	8.5e-07	1.3e-07	0.0	5.93e-06	3.23e-06	1e-08	333.21581551	335.06283547	333.14721762	-0.00092515	-0.00329467	-0.02745778
0.29747	1810.9178	1e-08	7.3e-07	8.5e-07	1.3e-07	0.0	5.93e-06	3.23e-06	1e-08	333.19933912	335.04571939	333.13079808	-0.00092515	-0.00329467	-0.02745778
0.30753	1858.14007	1e-08	7.3e-07	8.5e-07	1.3e-07	0.0	5.93e-06	3.23e-06	1e-08	330.31326265	332.04046632	330.25014449	-0.0008415	-0.00301221	-0.02519584
0.30758	1858.39516	1e-08	7.3e-07	8.5e-07	1.3e-07	0.0	5.93e-06	3.23e-06	1e-08	330.29818049	332.02472136	330.2350645	-0.00084276	-0.00300985	-0.02517693
0.30764	1858.65021	1e-08	7.3e-07	8.5e-07	1.3e-07	0.0	5.93e-06	3.23e-06	1e-08	330.28307479	332.00898796	330.21999709	-0.00084334	-0.00300878	-0.02516841
0.30769	1858.90523	1e-08	7.3e-07	8.5e-07	1.3e-07	0.0	5.93e-06	3.23e-06	1e-08	330.26795849	331.99325976	330.20493536	-0.00084193	-0.00300752	-0.02515826
0.30775	1859.16021	1e-08	7.3e-07	8.5e-07	1.3e-07	0.0	5.93e-06	3.23e-06	1e-08	330.25286693	331.97753769	330.18987892	-0.00083955	-0.00300539	-0.02514101
0.3078	1859.41517	1e-08	7.3e-07	8.5e-07	1.3e-07	0.0	5.93e-06	3.23e-06	1e-08	330.23781738	331.96182604	330.17483148	-0.00083964	-0.00300521	-0.02513959
0.30786	1859.67009	1e-08	7.3e-07	8.5e-07	1.3e-07	0.0	5.93e-06	3.23e-06	1e-08	330.22276605	331.94611526	330.15978498	-0.00084139	-0.00300196	-0.02511364
0.30791	1859.92498	1e-08	7.3e-07	8.5e-07	1.3e-07	0.0	5.93e-06	3.23e-06	1e-08	330.20768231	331.93042034	330.14475576	-0.00084139	-0.00300196	-0.02511364
0.30797	1860.17983	1e-08	7.3e-07	8.5e-07	1.3e-07	0.0	5.93e-06	3.23e-06	1e-08	330.19259858	331.91472542	330.12972653	-0.00083861	-0.00299948	-0.02509359
0.30802	1860.43466	1e-08	7.3e-07	8.5e-07	1.3e-07	0.0	5.93e-06	3.23e-06	1e-08	330.17756377	331.89904261	330.11470776	-0.0008376	-0.00299858	-0.0250863
0.30808	1860.68945	1e-08	7.3e-07	8.5e-07	1.3e-07	0.0	5.93e-06	3.23e-06	1e-08	330.16254675	331.8833642	330.09969279	-0.00083837	-0.00299717	-0.02507498
0.30813	1860.94421	1e-08	7.3e-07	8.5e-07	1.3e-07	0.0	5.93e-06	3.23e-06	1e-08	330.14751555	331.86769271	330.08468536	-0.00083945	-0.00299517	-0.02505898
0.30819	1861.19893	1e-08	7.3e-07	8.5e-07	1.3e-07	0.0	5.93e-06	3.23e-06	1e-08	330.13246432	331.852031	330.06968858	-0.00083908	-0.00299484	-0.02505637
0.30824	1861.45363	1e-08	7.3e-07	8.5e-07	1.3e-07	0.0	5.93e-06	3.23e-06	1e-08	330.11741947	331.83637087	330.05469317	-0.00083566	-0.00299179	-0.0250317
0.3083	1861.70829	1e-08	7.3e-07	8.5e-07	1.3e-07	0.0	5.93e-06	3.23e-06	1e-08	330.10243493	331.82072564	330.0397106	-0.00083566	-0.00299179	-0.0250317
0.30835	1861.96292	1e-08	7.3e-07	8.5e-07	1.3e-07	0.0	5.93e-06	3.23e-06	1e-08	330.08745038	331.80508041	330.02472804	-0.0008371	-0.00298914	-0.02501052
0.30841	1862.21752	1e-08	7.3e-07	8.5e-07	1.3e-07	0.0	5.93e-06	3.23e-06	1e-08	330.07243922	331.78944813	330.00975959	-0.00083751	-0.00298838	-0.02500444
0.30846	1862.47208	1e-08	7.3e-07	8.5e-07	1.3e-07	0.0	5.93e-06	3.23e-06	1e-08	330.05742042	331.77381956	329.99479518	-0.00083578	-0.00298684	-0.02499197
0.31853	1908.507	1e-08	7.3e-07	8.5e-07	1.3e-07	0.0	5.93e-06	3.23e-06	1e-08	327.42815754	329.0309282	327.37045422	-0.00076201	-0.00273213	-0.02293693
0.31858	1908.75552	1e-08	7.3e-07	8.5e-07	1.3e-07	0.0	5.93e-06	3.23e-06	1e-08	327.41441273	329.01655854	327.35671628	-0.00076367	-0.00272944	-0.02291531
0.31864	1909.00402	1e-08	7.3e-07	8.5e-07	1.3e-07	0.0	5.93e-06	3.23e-06	1e-08	327.40063723	329.00220215	327.34299288	-0.00076367	-0.00272944	-0.02291531
0.31869	1909.25248	1e-08	7.3e-07	8.5e-07	1.3e-07	0.0	5.93e-06	3.23e-06	1e-08	327.38686173	328.98784576	327.32926948	-0.00076068	-0.00272694	-0.02289495
0.31875	1909.50091	1e-08	7.3e-07	8.5e-07	1.3e-07	0.0	5.93e-06	3.23e-06	1e-08	327.37313943	328.97350171	327.31555658	-0.00075999	-0.00272637	-0.02289031
0.3188	1909.74931	1e-08	7.3e-07	8.5e-07	1.3e-07	0.0	5.93e-06	3.23e-06	1e-08	327.35942927	328.95916049	327.30184608	-0.00076094	-0.00272484	-0.02287802
0.31886	1909.99767	1e-08	7.3e-07	8.5e-07	1.3e-07	0.0	5.93e-06	3.23e-06	1e-08	327.34570162	328.9448268	327.28814385	-0.00076191	-0.00272327	-0.02286532
0.31891	1910.246	1e-08	7.3e-07	8.5e-07	1.3e-07	0.0	5.93e-06	3.23e-06	1e-08	327.33195589	328.93050091	327.27445017	-0.00076129	-0.00272275	-0.0228611
0.31897	1910.4943	1e-08	7.3e-07	8.5e-07	1.3e-07	0.0	5.93e-06	3.23e-06	1e-08	327.31822122	328.91617759	327.26075867	-0.00075824	-0.0027202	-0.02284038
0.31902	1910.74256	1e-08	7.3e-07	8.5e-07	1.3e-07	0.0	5.93e-06	3.23e-06	1e-08	327.3045408	328.90186683	327.24707785	-0.00075824	-0.0027202	-0.02284038
0.31908	1910.99079	1e-08	7.3e-07	8.5e-07	1.3e-07	0.0	5.93e-06	3.23e-06	1e-08	327.29086037	328.88755608	327.23339704	-0.00075986	-0.00271758	-0.02281927
0.31913	1911.23899	1e-08	7.3e-07	8.5e-07	1.3e-07	0.0	5.93e-06	3.23e-06	1e-08	327.27714981	328.87325829	327.21973043	-0.00076016	-0.00271711	-0.02281544
0.31919	1911.48715	1e-08	7.3e-07	8.5e-07	1.3e-07	0.0	5.93e-06	3.23e-06	1e-08	327.26343379	328.85896284	327.2060664	-0.00075823	-0.0027155	-0.02280239
0.31924	1911.73528	1e-08	7.3e-07	8.5e-07	1.3e-07	0.0	5.93e-06	3.23e-06	1e-08	327.24975199	328.84467531	327.1924091	-0.00075649	-0.00271405	-0.02279055
0.3193	1911.98338	1e-08	7.3e-07	8.5e-07	1.3e-07	0.0	5.93e-06	3.23e-06	1e-08	327.23610124	328.83039497	327.17875791	-0.00075687	-0.00271343	-0.02278554
0.31935	1912.23144	1e-08	7.3e-07	8.5e-07	1.3e-07	0.0	5.93e-06	3.23e-06	1e-08	327.22244331	328.8161177	327.16511009	-0.00075841	-0.00271096	-0.02276567
0.31941	1912.47947	1e-08	7.3e-07	8.5e-07	1.3e-07	0.0	5.93e-06	3.23e-06	1e-08	327.20875694	328.80185263	327.15147565	-0.00075841	-0.00271096	-0.02276567
0.31946	1912.72747	1e-08	7.3e-07	8.5e-07	1.3e-07	0.0	5.93e-06	3.23e-06	1e-08	327.19507057	328.78758757	327.13784121	-0.00075518	-0.00270828	-0.02274384
0.32953	1957.548	1e-08	7.3e-07	8.5e-07	1.3e-07	0.0	5.93e-06	3.23e-06	1e-08	324.80009654	326.2847488	324.74734594	-0.00069014	-0.00247846	-0.02087691
0.32958	1957.78982	1e-08	7.3e-07	8.5e-07	1.3e-07	0.0	5.93e-06	3.23e-06	1e-08	324.78757554	326.27163871	324.73483355	-0.00069169	-0.00247623	-0.02085887
0.32964	1958.03161	1e-08	7.3e-07	8.5e-07	1.3e-07	0.0	5.93e-06	3.23e-06	1e-08	324.77502576	326.25853975	324.72233343	-0.00069169	-0.00247623	-0.02085887
0.32969	1958.27337	1e-08	7.3e-07	8.5e-07	1.3e-07	0.0	5.93e-06	3.23e-06	1e-08	324.76247598	326.24544079	324.7098333	-0.00068855	-0.00247377	-0.02083871
0.32975	1958.51509	1e-08	7.3e-07	8.5e-07	1.3e-07	0.0	5.93e-06	3.23e-06	1e-08	324.74998248	326.2323541	324.69734347	-0.00068814	-0.00247345	-0.02083605
0.3298	1958.75677	1e-08	7.3e-07	8.5e-07	1.3e-07	0.0	5.93e-06	3.23e-06	1e-08	324.7374964	326.21926903	324.68485499	-0.00068923	-0.00247188	-0.02082337
0.32986	1958.99842	1e-08	7.3e-07	8.5e-07	1.3e-07	0.0	5.93e-06	3.23e-06	1e-08	324.72499002	326.20619178	324.67237515	-0.00069011	-0.00247063	-0.02081325
0.32991	1959.24004	1e-08	7.3e-07	8.5e-07	1.3e-07	0.0	5.93e-06	3.23e-06	1e-08	324.71246746	326.19312078	324.65990218	-0.00068929	-0.00247	-0.02080803
0.32997	1959.48163	1e-08	7.3e-07	8.5e-07	1.3e-07	0.0	5.93e-06	3.23e-06	1e-08	324.69995946	326.18005295	324.64743188	-0.00068655	-0.00246785	-0.02079047
0.33002	1959.72318	1e-08	7.3e-07	8.5e-07	1.3e-07	0.0	5.93e-06	3.23e-06	1e-08	324.68750056	326.16699581	324.63497053	-0.00068655	-0.00246785	-0.02079047
0.33008	1959.96469	1e-08	7.3e-07	8.5e-07	1.3e-07	0.0	5.93e-06	3.23e-06	1e-08	324.67504165	326.15393867	324.62250919	-0.00068833	-0.00246532	-0.02076996
0.33013	1960.20617	1e-08	7.3e-07	8.5e-07	1.3e-07	0.0	5.93e-06	3.23e-06	1e-08	324.66254985	326.14089418	324.6100618	-0.00068852	-0.00246504	-0.02076771
0.33019	1960.44762	1e-08	7.3e-07	8.5e-07	1.3e-07	0.0	5.93e-06	3.23e-06	1e-08	324.65005445	326.12785108	324.59761594	-0.00068648	-0.00246346	-0.02075468
0.33024	1960.68904	1e-08	7.3e-07	8.5e-07	1.3e-07	0.0	5.93e-06	3.23e-06	1e-08	324.63759555	326.11481592	324.58517673	-0.00068497	-0.00246227	-0.02074499
0.3303	1960.93042	1e-08	7.3e-07	8.5e-07	1.3e-07	0.0	5.93e-06	3.23e-06	1e-08	324.62516376	326.10178665	324.57274247	-0.00068545	-0.00246158	-0.0207394
0.33035	1961.17176	1e-08	7.3e-07	8.5e-07	1.3e-07	0.0	5.93e-06	3.23e-06	1e-08	324.61272299	326.08876084	324.560312	-0.00068694	-0.00245947	-0.02072228
0.33041	1961.41308	1e-08	7.3e-07	8.5e-07	1.3e-07	0.0	5.93e-06	3.23e-06	1e-08	324.60025469	326.07574558	324.54789319	-0.00068694	-0.00245947	-0.02072228
0.33046	1961.65435	1e-08	7.3e-07	8.5e-07	1.3e-07	0.0	5.93e-06	3.23e-06	1e-08	324.58778639	326.06273032	324.53547438	-0.00068368	-0.00245693	-0.02070145
0.34053	2005.23164	1e-08	7.3e-07	8.5e-07	1.3e-07	0.0	5.93e-06	3.23e-06	1e-08	322.40648287	323.77944829	322.35826585	-0.00062461	-0.0022491	-0.01900248
0.34058	2005.46659	1e-08	7.3e-07	8.5e-07	1.3e-07	0.0	5.93e-06	3.23e-06	1e-08	322.39509062	323.76748892	322.34686953	-0.00062623	-0.00224701	-0.01898552
0.34064	2005.70151	1e-08	7.3e-07	8.5e-07	1.3e-07	0.0	5.93e-06	3.23e-06	1e-08	322.3836683	323.75554005	322.33548487	-0.0006266	-0.00224653	-0.01898162
0.34069	2005.93639	1e-08	7.3e-07	8.5e-07	1.3e-07	0.0	5.93e-06	3.23e-06	1e-08	322.37223907	323.7435936	322.32410289	-0.00062496	-0.00224532	-0.01897162
0.34075	2006.17124	1e-08	7.3e-07	8.5e-07	1.3e-07	0.0	5.93e-06	3.23e-06	1e-08	322.36083952	323.73165326	322.31272595	-0.00062317	-0.00224401	-0.01896079
0.3408	2006.40606	1e-08	7.3e-07	8.5e-07	1.3e-07	0.0	5.93e-06	3.23e-06	1e-08	322.34947217	323.71971954	322.30135449	-0.00062346	-0.00224363	-0.01895774
0.34086	2006.64083	1e-08	7.3e-07	8.5e-07	1.3e-07	0.0	5.93e-06	3.23e-06	1e-08	322.3380994	323.7077877	322.28998511	-0.00062516	-0.00224145	-0.01893996
0.34091	2006.87558	1e-08	7.3e-07	8.5e-07	1.3e-07	0.0	5.93e-06	3.23e-06	1e-08	322.32669505	323.69586688	322.27862796	-0.00062516	-0.00224145	-0.01893996
0.34097	2007.11029	1e-08	7.3e-07	8.5e-07	1.3e-07	0.0	5.93e-06	3.23e-06	1e-08	322.3152907	323.68394605	322.2672708	-0.00062238	-0.0022394	-0.01892307
0.34102	2007.34496	1e-08	7.3e-07	8.5e-07	1.3e-07	0.0	5.93e-06	3.23e-06	1e-08	322.30393661	323.67203555	322.25592217	-0.00062174	-0.00223893	-0.01891917
0.34108	2007.5796	1e-08	7.3e-07	8.5e-07	1.3e-07	0.0	5.93e-06	3.23e-06	1e-08	322.29259409	323.66012743	322.24457551	-0.00062269	-0.00223771	-0.01890922
0.34113	2007.8142	1e-08	7.3e-07	8.5e-07	1.3e-07	0.0	5.93e-06	3.23e-06	1e-08	322.28123384	323.64822548	322.23323569	-0.00062373	-0.00223638	-0.0188984
0.34119	2008.04877	1e-08	7.3e-07	8.5e-07	1.3e-07	0.0	5.93e-06	3.23e-06	1e-08	322.26985432	323.63633023	322.22190331	-0.00062323	-0.00223602	-0.01889538
0.34124	2008.28331	1e-08	7.3e-07	8.5e-07	1.3e-07	0.0	5.93e-06	3.23e-06	1e-08	322.25848379	323.62443682	322.21057245	-0.00062031	-0.00223387	-0.01887765
0.3413	2008.51781	1e-08	7.3e-07	8.5e-07	1.3e-07	0.0	5.93e-06	3.23e-06	1e-08	322.24716606	323.61255424	322.19925053	-0.00062031	-0.00223387	-0.01887765
0.34135	2008.75227	1e-08	7.3e-07	8.5e-07	1.3e-07	0.0	5.93e-06	3.23e-06	1e-08	322.23584832	323.60067167	322.18792862	-0.00062192	-0.0022318	-0.01886082
0.34141	2008.9867	1e-08	7.3e-07	8.5e-07	1.3e-07	0.0	5.93e-06	3.23e-06	1e-08	322.22450055	323.58879952	322.17661828	-0.0006223	-0.00223132	-0.01885692
0.34146	2009.2211	1e-08	7.3e-07	8.5e-07	1.3e-07	0.0	5.93e-06	3.23e-06	1e-08	322.21314581	323.57692979	322.16531062	-0.00062066	-0.00223013	-0.01884702
0.35152	2051.52423	1e-08	7.3e-07	8.5e-07	1.3e-07	0.0	5.93e-06	3.23e-06	1e-08	320.22664863	321.49438319	320.18258501	-0.00056568	-0.00204035	-0.01728676
0.35158	2051.75214	1e-08	7.3e-07	8.5e-07	1.3e-07	0.0	5.93e-06	3.23e-06	1e-08	320.21628097	321.48348114	320.17221186	-0.00056568	-0.00204035	-0.01728676
0.35163	2051.98001	1e-08	7.3e-07	8.5e-07	1.3e-07	0.0	5.93e-06	3.23e-06	1e-08	320.2059133	321.4725791	320.1618387	-0.00056737	-0.00203839	-0.0172707
0.35169	2052.20785	1e-08	7.3e-07	8.5e-07	1.3e-07	0.0	5.93e-06	3.23e-06	1e-08	320.19551431	321.46168705	320.15147671	-0.00056768	-0.00203803	-0.01726771
0.35174	2052.43565	1e-08	7.3e-07	8.5e-07	1.3e-07	0.0	5.93e-06	3.23e-06	1e-08	320.1851095	321.45079685	320.14111678	-0.00056602	-0.00203687	-0.01725815
0.3518	2052.66341	1e-08	7.3e-07	8.5e-07	1.3e-07	0.0	5.93e-06	3.23e-06	1e-08	320.17473482	321.43991252	320.13076163	-0.00056438	-0.00203573	-0.01724869
0.35185	2052.89114	1e-08	7.3e-07	8.5e-07	1.3e-07	0.0	5.93e-06	3.23e-06	1e-08	320.1643899	321.42903398	320.12041119	-0.0005647	-0.00203536	-0.01724561
0.35191	2053.11884	1e-08	7.3e-07	8.5e-07	1.3e-07	0.0	5.93e-06	3.23e-06	1e-08	320.15403896	321.41815736	320.11006289	-0.00056638	-0.00203341	-0.01722968
0.35196	2053.34649	1e-08	7.3e-07	8.5e-07	1.3e-07	0.0	5.93e-06	3.23e-06	1e-08	320.1436569	321.40729065	320.09972566	-0.00056638	-0.00203341	-0.01722968
0.35202	2053.57412	1e-08	7.3e-07	8.5e-07	1.3e-07	0.0	5.93e-06	3.23e-06	1e-08	320.13327484	321.39642393	320.08938843	-0.00056367	-0.00203153	-0.01721409
0.35207	2053.8017	1e-08	7.3e-07	8.5e-07	1.3e-07	0.0	5.93e-06	3.23e-06	1e-08	320.12294194	321.38556678	320.07905897	-0.00056308	-0.00203112	-0.0172107
0.35213	2054.02925	1e-08	7.3e-07	8.5e-07	1.3e-07	0.0	5.93e-06	3.23e-06	1e-08	320.11261972	321.3747117	320.0687312	-0.00056404	-0.00203001	-0.01720159
0.35218	2054.25677	1e-08	7.3e-07	8.5e-07	1.3e-07	0.0	5.93e-06	3.23e-06	1e-08	320.10227966	321.36386229	320.05840977	-0.00056508	-0.00202881	-0.01719173
0.35224	2054.48425	1e-08	7.3e-07	8.5e-07	1.3e-07	0.0	5.93e-06	3.23e-06	1e-08	320.0919203	321.35301902	320.04809518	-0.00056462	-0.00202849	-0.01718909
0.35229	2054.71169	1e-08	7.3e-07	8.5e-07	1.3e-07	0.0	5.93e-06	3.23e-06	1e-08	320.08156928	321.34217736	320.03778191	-0.00056179	-0.00202653	-0.01717279
0.35235	2054.9391	1e-08	7.3e-07	8.5e-07	1.3e-07	0.0	5.93e-06	3.23e-06	1e-08	320.07126972	321.3313457	320.02747677	-0.00056179	-0.00202653	-0.01717279
0.3524	2055.16648	1e-08	7.3e-07	8.5e-07	1.3e-07	0.0	5.93e-06	3.23e-06	1e-08	320.06097015	321.32051403	320.01717163	-0.00056338	-0.00202468	-0.01715767
0.35246	2055.39381	1e-08	7.3e-07	8.5e-07	1.3e-07	0.0	5.93e-06	3.23e-06	1e-08	320.05064094	321.30969177	320.00687699	-0.00056378	-0.00202421	-0.01715386
0.36252	2096.38955	1e-08	7.3e-07	8.5e-07	1.3e-07	0.0	5.93e-06	3.23e-06	1e-08	318.24178243	319.41062032	318.20145571	-0.00051548	-0.00185284	-0.01573758
0.36258	2096.61022	1e-08	7.3e-07	8.5e-07	1.3e-07	0.0	5.93e-06	3.23e-06	1e-08	318.23229335	319.40067648	318.19200921	-0.00051374	-0.0018517	-0.01572804
0.36263	2096.83086	1e-08	7.3e-07	8.5e-07	1.3e-07	0.0	5.93e-06	3.23e-06	1e-08	318.22283596	319.39073851	318.18256743	-0.00051232	-0.00185075	-0.01572018
0.36269	2097.05146	1e-08	7.3e-07	8.5e-07	1.3e-07	0.0	5.93e-06	3.23e-06	1e-08	318.21340467	319.38080537	318.17312952	-0.00051271	-0.00185033	-0.01571671
0.36274	2097.27203	1e-08	7.3e-07	8.5e-07	1.3e-07	0.0	5.93e-06	3.23e-06	1e-08	318.203966	319.3708744	318.16369405	-0.0005143	-0.00184864	-0.01570278
0.3628	2097.49256	1e-08	7.3e-07	8.5e-07	1.3e-07	0.0	5.93e-06	3.23e-06	1e-08	318.19449776	319.36095212	318.15426834	-0.0005143	-0.00184864	-0.01570278
0.36285	2097.71305	1e-08	7.3e-07	8.5e-07	1.3e-07	0.0	5.93e-06	3.23e-06	1e-08	318.18502952	319.35102984	318.14484263	-0.00051161	-0.00184687	-0.01568801
0.36291	2097.93351	1e-08	7.3e-07	8.5e-07	1.3e-07	0.0	5.93e-06	3.23e-06	1e-08	318.17561038	319.34111664	318.1354242	-0.00051114	-0.00184656	-0.01568541
0.36296	2098.15393	1e-08	7.3e-07	8.5e-07	1.3e-07	0.0	5.93e-06	3.23e-06	1e-08	318.16619987	319.33120504	318.12600706	-0.00051213	-0.0018455	-0.01567671
0.36302	2098.37431	1e-08	7.3e-07	8.5e-07	1.3e-07	0.0	5.93e-06	3.23e-06	1e-08	318.15677085	319.32129888	318.11659602	-0.00051312	-0.00184445	-0.01566805
0.36307	2098.59466	1e-08	7.3e-07	8.5e-07	1.3e-07	0.0	5.93e-06	3.23e-06	1e-08	318.14732341	319.31139811	318.10719105	-0.00051264	-0.00184413	-0.01566542
0.36313	2098.81497	1e-08	7.3e-07	8.5e-07	1.3e-07	0.0	5.93e-06	3.23e-06	1e-08	318.13788473	319.30149897	318.09778739	-0.00050996	-0.00184237	-0.01565072
0.36318	2099.03524	1e-08	7.3e-07	8.5e-07	1.3e-07	0.0	5.93e-06	3.23e-06	1e-08	318.12849497	319.29160887	318.08839097	-0.00050996	-0.00184237	-0.01565072
0.36324	2099.25548	1e-08	7.3e-07	8.5e-07	1.3e-07	0.0	5.93e-06	3.23e-06	1e-08	318.1191052	319.28171877	318.07899455	-0.00051155	-0.00184068	-0.01563682
0.36329	2099.47567	1e-08	7.3e-07	8.5e-07	1.3e-07	0.0	5.93e-06	3.23e-06	1e-08	318.10968581	319.27183735	318.06960788	-0.00051194	-0.00184026	-0.0156334
0.36335	2099.69584	1e-08	7.3e-07	8.5e-07	1.3e-07	0.0	5.93e-06	3.23e-06	1e-08	318.10025912	319.26195806	318.06022361	-0.00051051	-0.00183933	-0.01562556
0.3634	2099.91596	1e-08	7.3e-07	8.5e-07	1.3e-07	0.0	5.93e-06	3.23e-06	1e-08	318.09085854	319.25208359	318.05084321	-0.00050878	-0.00183819	-0.0156161
0.36346	2100.13605	1e-08	7.3e-07	8.5e-07	1.3e-07	0.0	5.93e-06	3.23e-06	1e-08	318.08148948	319.24221494	318.04146747	-0.00050899	-0.00183797	-0.01561432
0.37352	2139.7885	1e-08	7.3e-07	8.5e-07	1.3e-07	0.0	5.93e-06	3.23e-06	1e-08	316.43452432	317.51078061	316.39765119	-0.00046502	-0.00168228	-0.01432147
0.37358	2140.00174	1e-08	7.3e-07	8.5e-07	1.3e-07	0.0	5.93e-06	3.23e-06	1e-08	316.42592966	317.50171544	316.38904913	-0.00046598	-0.00168133	-0.01431364
0.37363	2140.21495	1e-08	7.3e-07	8.5e-07	1.3e-07	0.0	5.93e-06	3.23e-06	1e-08	316.41731711	317.49265519	316.38045261	-0.00046697	-0.00168035	-0.01430555
0.37369	2140.42811	1e-08	7.3e-07	8.5e-07	1.3e-07	0.0	5.93e-06	3.23e-06	1e-08	316.40868611	317.4836	316.3718618	-0.00046656	-0.0016801	-0.01430343
0.37374	2140.64124	1e-08	7.3e-07	8.5e-07	1.3e-07	0.0	5.93e-06	3.23e-06	1e-08	316.40006249	317.47454612	316.36327204	-0.00046395	-0.00167845	-0.01428966
0.3738	2140.85433	1e-08	7.3e-07	8.5e-07	1.3e-07	0.0	5.93e-06	3.23e-06	1e-08	316.39148686	317.46550073	316.35468899	-0.00046395	-0.00167845	-0.01428966
0.37385	2141.06738	1e-08	7.3e-07	8.5e-07	1.3e-07	0.0	5.93e-06	3.23e-06	1e-08	316.38291123	317.45645535	316.34610595	-0.00046546	-0.00167696	-0.01427735
0.37391	2141.2804	1e-08	7.3e-07	8.5e-07	1.3e-07	0.0	5.93e-06	3.23e-06	1e-08	316.37430746	317.44741767	316.33753162	-0.00046589	-0.00167653	-0.01427377
0.37396	2141.49337	1e-08	7.3e-07	8.5e-07	1.3e-07	0.0	5.93e-06	3.23e-06	1e-08	316.36569551	317.43838224	316.32895981	-0.00046464	-0.00167574	-0.01426717
0.37402	2141.70631	1e-08	7.3e-07	8.5e-07	1.3e-07	0.0	5.93e-06	3.23e-06	1e-08	316.35710657	317.42935087	316.32039123	-0.00046288	-0.00167464	-0.01425791
0.37407	2141.91921	1e-08	7.3e-07	8.5e-07	1.3e-07	0.0	5.93e-06	3.23e-06	1e-08	316.34854994	317.42032522	316.31182717	-0.00046299	-0.00167453	-0.014257
0.37413	2142.13208	1e-08	7.3e-07	8.5e-07	1.3e-07	0.0	5.93e-06	3.23e-06	1e-08	316.33999124	317.41130013	316.30326374	-0.00046482	-0.00167272	-0.01424206
0.37418	2142.3449	1e-08	7.3e-07	8.5e-07	1.3e-07	0.0	5.93e-06	3.23e-06	1e-08	316.3313983	317.40228442	316.2947109	-0.00046482	-0.00167272	-0.01424206
0.37424	2142.55769	1e-08	7.3e-07	8.5e-07	1.3e-07	0.0	5.93e-06	3.23e-06	1e-08	316.32280536	317.3932687	316.28615805	-0.00046272	-0.0016714	-0.01423101
0.37429	2142.77044	1e-08	7.3e-07	8.5e-07	1.3e-07	0.0	5.93e-06	3.23e-06	1e-08	316.314251	317.38425979	316.2776106	-0.00046181	-0.00167083	-0.01422623
0.37435	2142.98315	1e-08	7.3e-07	8.5e-07	1.3e-07	0.0	5.93e-06	3.23e-06	1e-08	316.30571332	317.37525383	316.26906548	-0.00046247	-0.00167018	-0.01422087
0.3744	2143.19583	1e-08	7.3e-07	8.5e-07	1.3e-07	0.0	5.93e-06	3.23e-06	1e-08	316.29716335	317.36625123	316.26052415	-0.00046375	-0.00166892	-0.01421041
0.37446	2143.40847	1e-08	7.3e-07	8.5e-07	1.3e-07	0.0	5.93e-06	3.23e-06	1e-08	316.28858939	317.35725519	316.25199023	-0.00046375	-0.00166892	-0.01421041
0.38452	2181.67872	1e-08	7.3e-07	8.5e-07	1.3e-07	0.0	5.93e-06	3.23e-06	1e-08	314.78920809	315.77893826	314.75543897	-0.0004238	-0.00152711	-0.01302784
0.38458	2181.8843	1e-08	7.3e-07	8.5e-07	1.3e-07	0.0	5.93e-06	3.23e-06	1e-08	314.78134644	315.77067845	314.74761221	-0.00042392	-0.001527	-0.01302691
0.38463	2182.08985	1e-08	7.3e-07	8.5e-07	1.3e-07	0.0	5.93e-06	3.23e-06	1e-08	314.77348255	315.76241922	314.73978611	-0.0004223	-0.00152602	-0.01301866
0.38469	2182.29535	1e-08	7.3e-07	8.5e-07	1.3e-07	0.0	5.93e-06	3.23e-06	1e-08	314.76564853	315.75416509	314.73196399	-0.00042106	-0.00152527	-0.01301236
0.38474	2182.50082	1e-08	7.3e-07	8.5e-07	1.3e-07	0.0	5.93e-06	3.23e-06	1e-08	314.75783732	315.74591486	314.72414493	-0.00042144	-0.00152493	-0.01300949
0.3848	2182.70625	1e-08	7.3e-07	8.5e-07	1.3e-07	0.0	5.93e-06	3.23e-06	1e-08	314.75001915	315.73766643	314.71632791	-0.00042295	-0.00152352	-0.01299782
0.38485	2182.91164	1e-08	7.3e-07	8.5e-07	1.3e-07	0.0	5.93e-06	3.23e-06	1e-08	314.74217272	315.72942533	314.70851921	-0.00042295	-0.00152352	-0.01299782
0.38491	2183.11699	1e-08	7.3e-07	8.5e-07	1.3e-07	0.0	5.93e-06	3.23e-06	1e-08	314.73432629	315.72118423	314.70071051	-0.00042058	-0.00152209	-0.0129858
0.38496	2183.3223	1e-08	7.3e-07	8.5e-07	1.3e-07	0.0	5.93e-06	3.23e-06	1e-08	314.72652342	315.71295057	314.69290762	-0.00042009	-0.0015218	-0.01298331
0.38502	2183.52758	1e-08	7.3e-07	8.5e-07	1.3e-07	0.0	5.93e-06	3.23e-06	1e-08	314.7187296	315.70471845	314.68510594	-0.00042095	-0.001521	-0.01297666
0.38507	2183.73281	1e-08	7.3e-07	8.5e-07	1.3e-07	0.0	5.93e-06	3.23e-06	1e-08	314.71091966	315.6964905	314.677309	-0.00042197	-0.00152005	-0.0129688
0.38513	2183.93801	1e-08	7.3e-07	8.5e-07	1.3e-07	0.0	5.93e-06	3.23e-06	1e-08	314.70309065	315.6882675	314.66951767	-0.00042172	-0.0015199	-0.01296752
0.38518	2184.14316	1e-08	7.3e-07	8.5e-07	1.3e-07	0.0	5.93e-06	3.23e-06	1e-08	314.69526629	315.68004529	314.66172695	-0.00041912	-0.00151833	-0.01295432
0.38524	2184.34828	1e-08	7.3e-07	8.5e-07	1.3e-07	0.0	5.93e-06	3.23e-06	1e-08	314.68748983	315.67183125	314.65394262	-0.00041912	-0.00151833	-0.01295432
0.38529	2184.55336	1e-08	7.3e-07	8.5e-07	1.3e-07	0.0	5.93e-06	3.23e-06	1e-08	314.67971336	315.66361721	314.64615828	-0.00042047	-0.00151707	-0.01294392
0.38535	2184.7584	1e-08	7.3e-07	8.5e-07	1.3e-07	0.0	5.93e-06	3.23e-06	1e-08	314.67191164	315.6554097	314.63838137	-0.000421	-0.00151658	-0.01293984
0.3854	2184.9634	1e-08	7.3e-07	8.5e-07	1.3e-07	0.0	5.93e-06	3.23e-06	1e-08	314.66410002	315.64720476	314.63060736	-0.00042001	-0.00151598	-0.01293481
0.38546	2185.16836	1e-08	7.3e-07	8.5e-07	1.3e-07	0.0	5.93e-06	3.23e-06	1e-08	314.65630668	315.63900293	314.62283579	-0.00041815	-0.00151487	-0.01292539
0.39552	2222.01409	1e-08	7.3e-07	8.5e-07	1.3e-07	0.0	5.93e-06	3.23e-06	1e-08	313.28477008	314.2536415	313.25346337	-0.00038602	-0.00127585	-0.01185891
0.39558	2222.21177	1e-08	7.3e-07	8.5e-07	1.3e-07	0.0	5.93e-06	3.23e-06	1e-08	313.27758547	314.24671818	313.24625832	-0.00038596	-0.00133736	-0.01185349
0.39563	2222.40942	1e-08	7.3e-07	8.5e-07	1.3e-07	0.0	5.93e-06	3.23e-06	1e-08	313.27040189	314.23946098	313.23910051	-0.00038555	-0.00137664	-0.01184747
0.39569	2222.60703	1e-08	7.3e-07	8.5e-07	1.3e-07	0.0	5.93e-06	3.23e-06	1e-08	313.26322574	314.23199048	313.23197442	-0.00038543	-0.00123605	-0.01184226
0.39574	2222.8046	1e-08	7.3e-07	8.5e-07	1.3e-07	0.0	5.93e-06	3.23e-06	1e-08	313.25605184	314.22528283	313.22475259	-0.0003853	-0.00137661	-0.01183621
0.3958	2223.00212	1e-08	7.3e-07	8.5e-07	1.3e-07	0.0	5.93e-06	3.23e-06	1e-08	313.24888011	314.21781227	313.21763426	-0.00038517	-0.00127558	-0.01183076
0.39585	2223.19961	1e-08	7.3e-07	8.5e-07	1.3e-07	0.0	5.93e-06	3.23e-06	1e-08	313.24171086	314.21088988	313.2104483	-0.00038484	-0.00137643	-0.01182497
0.39591	2223.39706	1e-08	7.3e-07	8.5e-07	1.3e-07	0.0	5.93e-06	3.23e-06	1e-08	313.23454759	314.20342004	313.20333746	-0.00038463	-0.0012832	-0.01181978
0.39596	2223.59447	1e-08	7.3e-07	8.5e-07	1.3e-07	0.0	5.93e-06	3.23e-06	1e-08	313.22738804	314.19645608	313.19616427	-0.00038456	-0.0013289	-0.01181378
0.39602	2223.79183	1e-08	7.3e-07	8.5e-07	1.3e-07	0.0	5.93e-06	3.23e-06	1e-08	313.22022977	314.18924398	313.18902755	-0.00038434	-0.00127523	-0.01180828
0.39607	2223.98916	1e-08	7.3e-07	8.5e-07	1.3e-07	0.0	5.93e-06	3.23e-06	1e-08	313.2130754	314.18232303	313.18185665	-0.00038406	-0.00137611	-0.01180251
0.39613	2224.18645	1e-08	7.3e-07	8.5e-07	1.3e-07	0.0	5.93e-06	3.23e-06	1e-08	313.20592607	314.17485447	313.17476091	-0.00038404	-0.00127519	-0.01179706
0.39618	2224.38369	1e-08	7.3e-07	8.5e-07	1.3e-07	0.0	5.93e-06	3.23e-06	1e-08	313.19877712	314.16793353	313.16759769	-0.00038365	-0.00127495	-0.01179137
0.39624	2224.5809	1e-08	7.3e-07	8.5e-07	1.3e-07	0.0	5.93e-06	3.23e-06	1e-08	313.1916352	314.16101378	313.16043805	-0.00038364	-0.00137604	-0.01178572
0.39629	2224.77806	1e-08	7.3e-07	8.5e-07	1.3e-07	0.0	5.93e-06	3.23e-06	1e-08	313.18449338	314.15354527	313.15335383	-0.00038343	-0.00127496	-0.01178028
0.39635	2224.97519	1e-08	7.3e-07	8.5e-07	1.3e-07	0.0	5.93e-06	3.23e-06	1e-08	313.17735535	314.14662528	313.14620187	-0.00038308	-0.00137573	-0.01177453
0.3964	2225.17227	1e-08	7.3e-07	8.5e-07	1.3e-07	0.0	5.93e-06	3.23e-06	1e-08	313.17022371	314.13915822	313.13912494	-0.00038306	-0.00127482	-0.01176902
0.39646	2225.36932	1e-08	7.3e-07	8.5e-07	1.3e-07	0.0	5.93e-06	3.23e-06	1e-08	313.16309239	314.13223878	313.13198058	-0.00038275	-0.00127463	-0.01176345
0.40652	2260.74428	1e-08	7.3e-07	8.5e-07	1.3e-07	0.0	5.93e-06	3.23e-06	1e-08	311.91338089	312.88465839	311.88432949	-0.00035011	-0.00121437	-0.01078408
0.40657	2260.93381	1e-08	7.3e-07	8.5e-07	1.3e-07	0.0	5.93e-06	3.23e-06	1e-08	311.90684465	312.87804909	311.87781508	-0.00035005	-0.00116192	-0.01077897
0.40663	2261.12329	1e-08	7.3e-07	8.5e-07	1.3e-07	0.0	5.93e-06	3.23e-06	1e-08	311.90030951	312.87172518	311.87126717	-0.0003497	-0.001232	-0.01077383
0.40668	2261.31274	1e-08	7.3e-07	8.5e-07	1.3e-07	0.0	5.93e-06	3.23e-06	1e-08	311.89378087	312.86501975	311.86477216	-0.00034962	-0.00119218	-0.01076872
0.40674	2261.50214	1e-08	7.3e-07	8.5e-07	1.3e-07	0.0	5.93e-06	3.23e-06	1e-08	311.88725363	312.85853095	311.85825257	-0.00034952	-0.00116174	-0.01076361
0.40679	2261.6915	1e-08	7.3e-07	8.5e-07	1.3e-07	0.0	5.93e-06	3.23e-06	1e-08	311.88072809	312.85220773	311.85171502	-0.00034919	-0.00125413	-0.01075848
0.40685	2261.88082	1e-08	7.3e-07	8.5e-07	1.3e-07	0.0	5.93e-06	3.23e-06	1e-08	311.8742086	312.84538157	311.84524614	-0.00034908	-0.00116969	-0.01075338
0.4069	2262.0701	1e-08	7.3e-07	8.5e-07	1.3e-07	0.0	5.93e-06	3.23e-06	1e-08	311.86769118	312.8390149	311.83872112	-0.00034895	-0.00116151	-0.01074827
0.40696	2262.25933	1e-08	7.3e-07	8.5e-07	1.3e-07	0.0	5.93e-06	3.23e-06	1e-08	311.86117598	312.83269265	311.83219384	-0.00034868	-0.00126206	-0.01074316
0.40701	2262.44853	1e-08	7.3e-07	8.5e-07	1.3e-07	0.0	5.93e-06	3.23e-06	1e-08	311.85466585	312.82582303	311.82574102	-0.00034868	-0.00116146	-0.01073806
0.40707	2262.63768	1e-08	7.3e-07	8.5e-07	1.3e-07	0.0	5.93e-06	3.23e-06	1e-08	311.84815562	312.81950089	311.81922073	-0.0003483	-0.00116124	-0.01073297
0.40712	2262.82679	1e-08	7.3e-07	8.5e-07	1.3e-07	0.0	5.93e-06	3.23e-06	1e-08	311.84165225	312.81317986	311.81270362	-0.00034829	-0.00123894	-0.01072786
0.40718	2263.01586	1e-08	7.3e-07	8.5e-07	1.3e-07	0.0	5.93e-06	3.23e-06	1e-08	311.83514907	312.80643576	311.80624501	-0.00034812	-0.00118433	-0.01072274
0.40723	2263.20489	1e-08	7.3e-07	8.5e-07	1.3e-07	0.0	5.93e-06	3.23e-06	1e-08	311.82864889	312.79998885	311.7997513	-0.00034783	-0.0011611	-0.01071768
0.40729	2263.39387	1e-08	7.3e-07	8.5e-07	1.3e-07	0.0	5.93e-06	3.23e-06	1e-08	311.82215399	312.7936683	311.79324456	-0.00034773	-0.00116116	-0.01071258
0.40734	2263.58282	1e-08	7.3e-07	8.5e-07	1.3e-07	0.0	5.93e-06	3.23e-06	1e-08	311.81566104	312.78734733	311.78674139	-0.00034757	-0.00126167	-0.01070747
0.4074	2263.77172	1e-08	7.3e-07	8.5e-07	1.3e-07	0.0	5.93e-06	3.23e-06	1e-08	311.8091709	312.78047917	311.78031273	-0.00034744	-0.00116102	-0.0107024
0.40745	2263.96058	1e-08	7.3e-07	8.5e-07	1.3e-07	0.0	5.93e-06	3.23e-06	1e-08	311.80268303	312.77415883	311.77381645	-0.0003472	-0.00116096	-0.01069732
0.41752	2297.81351	1e-08	7.3e-07	8.5e-07	1.3e-07	0.0	5.93e-06	3.23e-06	1e-08	310.66580708	311.63911815	310.6388406	-0.0003176	-0.00105096	-0.00980617
0.41757	2297.99459	1e-08	7.3e-07	8.5e-07	1.3e-07	0.0	5.93e-06	3.23e-06	1e-08	310.65986141	311.63338269	310.63287872	-0.00031748	-0.00115113	-0.00980149
0.41763	2298.17562	1e-08	7.3e-07	8.5e-07	1.3e-07	0.0	5.93e-06	3.23e-06	1e-08	310.6539178	311.62710049	310.62699085	-0.00031734	-0.00105093	-0.00979685
0.41768	2298.3566	1e-08	7.3e-07	8.5e-07	1.3e-07	0.0	5.93e-06	3.23e-06	1e-08	310.64797677	311.62136507	310.62103536	-0.00031706	-0.0010968	-0.00979218
0.41774	2298.53754	1e-08	7.3e-07	8.5e-07	1.3e-07	0.0	5.93e-06	3.23e-06	1e-08	310.64204098	311.6153792	310.61511538	-0.00031703	-0.00110495	-0.00978754
0.41779	2298.71844	1e-08	7.3e-07	8.5e-07	1.3e-07	0.0	5.93e-06	3.23e-06	1e-08	310.63610565	311.60934878	310.60920442	-0.00031686	-0.00105076	-0.00978288
0.41785	2298.8993	1e-08	7.3e-07	8.5e-07	1.3e-07	0.0	5.93e-06	3.23e-06	1e-08	310.63017331	311.60361406	310.60325834	-0.00031657	-0.00109619	-0.00977822
0.4179	2299.08011	1e-08	7.3e-07	8.5e-07	1.3e-07	0.0	5.93e-06	3.23e-06	1e-08	310.62424635	311.59763132	310.59734744	-0.00031659	-0.00110525	-0.00977359
0.41796	2299.26088	1e-08	7.3e-07	8.5e-07	1.3e-07	0.0	5.93e-06	3.23e-06	1e-08	310.61831899	311.59159902	310.59144624	-0.00031641	-0.00105062	-0.00976894
0.41801	2299.44161	1e-08	7.3e-07	8.5e-07	1.3e-07	0.0	5.93e-06	3.23e-06	1e-08	310.61239497	311.58586486	310.58550958	-0.0003161	-0.00109585	-0.00976429
0.41807	2299.62229	1e-08	7.3e-07	8.5e-07	1.3e-07	0.0	5.93e-06	3.23e-06	1e-08	310.60647657	311.57988371	310.57960797	-0.00031611	-0.00110526	-0.00975966
0.41812	2299.80293	1e-08	7.3e-07	8.5e-07	1.3e-07	0.0	5.93e-06	3.23e-06	1e-08	310.60055795	311.57385114	310.57371627	-0.00031597	-0.00105049	-0.00975502
0.41818	2299.98353	1e-08	7.3e-07	8.5e-07	1.3e-07	0.0	5.93e-06	3.23e-06	1e-08	310.59464181	311.56811745	310.56778906	-0.00031565	-0.0010958	-0.00975037
0.41823	2300.16409	1e-08	7.3e-07	8.5e-07	1.3e-07	0.0	5.93e-06	3.23e-06	1e-08	310.58873168	311.56213637	310.56189692	-0.00031565	-0.00110502	-0.00974575
0.41829	2300.3446	1e-08	7.3e-07	8.5e-07	1.3e-07	0.0	5.93e-06	3.23e-06	1e-08	310.58282149	311.55610487	310.55601455	-0.00031544	-0.00105028	-0.00974112
0.41834	2300.52506	1e-08	7.3e-07	8.5e-07	1.3e-07	0.0	5.93e-06	3.23e-06	1e-08	310.57691505	311.55037207	310.55009664	-0.00031525	-0.00105019	-0.00973649
0.4184	2300.70549	1e-08	7.3e-07	8.5e-07	1.3e-07	0.0	5.93e-06	3.23e-06	1e-08	310.5710122	311.54463972	310.5441818	-0.00031516	-0.00108293	-0.00973186
0.41845	2300.88587	1e-08	7.3e-07	8.5e-07	1.3e-07	0.0	5.93e-06	3.23e-06	1e-08	310.56511098	311.53872857	310.53829329	-0.00031503	-0.00111758	-0.00972721
0.42852	2333.15974	1e-08	7.3e-07	8.5e-07	1.3e-07	0.0	5.93e-06	3.23e-06	1e-08	309.53099191	310.50606917	309.50589525	-0.00028812	-0.00098067	-0.0089166
0.42857	2333.33203	1e-08	7.3e-07	8.5e-07	1.3e-07	0.0	5.93e-06	3.23e-06	1e-08	309.52558443	310.50070403	309.50049144	-0.00028807	-0.00100687	-0.00891235
0.42863	2333.50427	1e-08	7.3e-07	8.5e-07	1.3e-07	0.0	5.93e-06	3.23e-06	1e-08	309.52017787	310.4951955	309.49510911	-0.00028791	-0.00093517	-0.00890814
0.42868	2333.67647	1e-08	7.3e-07	8.5e-07	1.3e-07	0.0	5.93e-06	3.23e-06	1e-08	309.51477424	310.49007918	309.48967897	-0.00028767	-0.00098061	-0.00890389
0.42874	2333.84862	1e-08	7.3e-07	8.5e-07	1.3e-07	0.0	5.93e-06	3.23e-06	1e-08	309.50937496	310.48471419	309.48428378	-0.00028762	-0.00098062	-0.00889965
0.42879	2334.02073	1e-08	7.3e-07	8.5e-07	1.3e-07	0.0	5.93e-06	3.23e-06	1e-08	309.50397666	310.47934912	309.47889155	-0.0002875	-0.00106498	-0.00889542
0.42885	2334.1928	1e-08	7.3e-07	8.5e-07	1.3e-07	0.0	5.93e-06	3.23e-06	1e-08	309.49858054	310.4735224	309.47356184	-0.00028757	-0.00091408	-0.00889122
0.4289	2334.36482	1e-08	7.3e-07	8.5e-07	1.3e-07	0.0	5.93e-06	3.23e-06	1e-08	309.493183	310.46852123	309.46812852	-0.00028729	-0.00100151	-0.00888696
0.42896	2334.53679	1e-08	7.3e-07	8.5e-07	1.3e-07	0.0	5.93e-06	3.23e-06	1e-08	309.4877907	310.46304163	309.46275978	-0.00028701	-0.00101784	-0.00888276
0.42901	2334.70872	1e-08	7.3e-07	8.5e-07	1.3e-07	0.0	5.93e-06	3.23e-06	1e-08	309.48240343	310.45747264	309.45740536	-0.00028683	-0.00098052	-0.00887851
0.42907	2334.88061	1e-08	7.3e-07	8.5e-07	1.3e-07	0.0	5.93e-06	3.23e-06	1e-08	309.47701958	310.45210775	309.45202744	-0.00028666	-0.00098049	-0.00887429
0.42912	2335.05245	1e-08	7.3e-07	8.5e-07	1.3e-07	0.0	5.93e-06	3.23e-06	1e-08	309.47163883	310.44674298	309.44665236	-0.00028659	-0.00098049	-0.00887007
0.42918	2335.22424	1e-08	7.3e-07	8.5e-07	1.3e-07	0.0	5.93e-06	3.23e-06	1e-08	309.46625939	310.44137815	309.44128021	-0.00028668	-0.00095701	-0.00886587
0.42923	2335.39599	1e-08	7.3e-07	8.5e-07	1.3e-07	0.0	5.93e-06	3.23e-06	1e-08	309.4608782	310.43614175	309.4358945	-0.0002865	-0.00095907	-0.00886167
0.42929	2335.5677	1e-08	7.3e-07	8.5e-07	1.3e-07	0.0	5.93e-06	3.23e-06	1e-08	309.4555003	310.43089398	309.4305131	-0.00028606	-0.00097462	-0.00885743
0.42934	2335.73936	1e-08	7.3e-07	8.5e-07	1.3e-07	0.0	5.93e-06	3.23e-06	1e-08	309.45013059	310.42556105	309.42514536	-0.00028598	-0.00097455	-0.00885322
0.4294	2335.91098	1e-08	7.3e-07	8.5e-07	1.3e-07	0.0	5.93e-06	3.23e-06	1e-08	309.44476227	310.42022846	309.4197805	-0.00028588	-0.00097453	-0.00884901
0.42945	2336.08255	1e-08	7.3e-07	8.5e-07	1.3e-07	0.0	5.93e-06	3.23e-06	1e-08	309.43939567	310.4148959	309.41441854	-0.00028597	-0.00101632	-0.00884482
0.43952	2366.71334	1e-08	7.3e-07	8.5e-07	1.3e-07	0.0	5.93e-06	3.23e-06	1e-08	308.49876061	309.47570756	308.47536145	-0.00026148	-0.00091508	-0.00810747
0.43957	2366.87648	1e-08	7.3e-07	8.5e-07	1.3e-07	0.0	5.93e-06	3.23e-06	1e-08	308.4938417	309.47068996	308.47046419	-0.00026144	-0.00091156	-0.00810362
0.43963	2367.03957	1e-08	7.3e-07	8.5e-07	1.3e-07	0.0	5.93e-06	3.23e-06	1e-08	308.48892362	309.4656916	308.46556713	-0.00026117	-0.00084848	-0.00809976
0.43968	2367.20261	1e-08	7.3e-07	8.5e-07	1.3e-07	0.0	5.93e-06	3.23e-06	1e-08	308.48401049	309.4610391	308.46062804	-0.00026119	-0.00094588	-0.00809591
0.43974	2367.36561	1e-08	7.3e-07	8.5e-07	1.3e-07	0.0	5.93e-06	3.23e-06	1e-08	308.47909701	309.45585241	308.4557605	-0.00026093	-0.00087225	-0.00809206
0.43979	2367.52856	1e-08	7.3e-07	8.5e-07	1.3e-07	0.0	5.93e-06	3.23e-06	1e-08	308.47418836	309.45106942	308.45084347	-0.00026087	-0.00092118	-0.00808822
0.43985	2367.69146	1e-08	7.3e-07	8.5e-07	1.3e-07	0.0	5.93e-06	3.23e-06	1e-08	308.46928065	309.44601808	308.44596369	-0.00026081	-0.0008976	-0.00808437
0.4399	2367.85431	1e-08	7.3e-07	8.5e-07	1.3e-07	0.0	5.93e-06	3.23e-06	1e-08	308.46437409	309.44109598	308.44106993	-0.0002606	-0.00084898	-0.00808053
0.43996	2368.01712	1e-08	7.3e-07	8.5e-07	1.3e-07	0.0	5.93e-06	3.23e-06	1e-08	308.45947151	309.43644048	308.43614437	-0.00026053	-0.00090895	-0.00807668
0.44001	2368.17988	1e-08	7.3e-07	8.5e-07	1.3e-07	0.0	5.93e-06	3.23e-06	1e-08	308.45457014	309.43145607	308.43126386	-0.0002603	-0.0008687	-0.00807284
0.44007	2368.3426	1e-08	7.3e-07	8.5e-07	1.3e-07	0.0	5.93e-06	3.23e-06	1e-08	308.44967308	309.4266923	308.42635746	-0.00026017	-0.00091575	-0.00806901
0.44012	2368.50527	1e-08	7.3e-07	8.5e-07	1.3e-07	0.0	5.93e-06	3.23e-06	1e-08	308.4447783	309.42167047	308.42148692	-0.00026015	-0.00090214	-0.00806514
0.44018	2368.66789	1e-08	7.3e-07	8.5e-07	1.3e-07	0.0	5.93e-06	3.23e-06	1e-08	308.43988387	309.41672323	308.41660948	-0.00026001	-0.00084905	-0.00806133
0.44023	2368.83046	1e-08	7.3e-07	8.5e-07	1.3e-07	0.0	5.93e-06	3.23e-06	1e-08	308.43499205	309.41206708	308.41169713	-0.00025984	-0.0009127	-0.00805748
0.44029	2368.99299	1e-08	7.3e-07	8.5e-07	1.3e-07	0.0	5.93e-06	3.23e-06	1e-08	308.43010342	309.40706183	308.40683234	-0.00025973	-0.00090476	-0.00805366
0.44034	2369.15547	1e-08	7.3e-07	8.5e-07	1.3e-07	0.0	5.93e-06	3.23e-06	1e-08	308.42521673	309.40210005	308.40196457	-0.00025954	-0.00086754	-0.00804982
0.4404	2369.3179	1e-08	7.3e-07	8.5e-07	1.3e-07	0.0	5.93e-06	3.23e-06	1e-08	308.42033349	309.39734234	308.39707308	-0.00025944	-0.00090835	-0.00804599
0.44045	2369.48029	1e-08	7.3e-07	8.5e-07	1.3e-07	0.0	5.93e-06	3.23e-06	1e-08	308.4154522	309.39236076	308.39221307	-0.00025938	-0.00090521	-0.00804218
0.45051	2398.39542	1e-08	7.3e-07	8.5e-07	1.3e-07	0.0	5.93e-06	3.23e-06	1e-08	307.55995872	308.53796281	307.53814354	-0.00023737	-0.00080336	-0.00737156
0.45057	2398.54898	1e-08	7.3e-07	8.5e-07	1.3e-07	0.0	5.93e-06	3.23e-06	1e-08	307.55548409	308.53354873	307.53367028	-0.00023732	-0.00084092	-0.00736804
0.45062	2398.70249	1e-08	7.3e-07	8.5e-07	1.3e-07	0.0	5.93e-06	3.23e-06	1e-08	307.55101028	308.52892819	307.52922601	-0.00023704	-0.00074242	-0.00736455
0.45068	2398.85595	1e-08	7.3e-07	8.5e-07	1.3e-07	0.0	5.93e-06	3.23e-06	1e-08	307.54654175	308.52484882	307.52471442	-0.00023703	-0.0008418	-0.00736104
0.45073	2399.00937	1e-08	7.3e-07	8.5e-07	1.3e-07	0.0	5.93e-06	3.23e-06	1e-08	307.54207327	308.52022336	307.52027552	-0.00023691	-0.00082885	-0.00735753
0.45079	2399.16273	1e-08	7.3e-07	8.5e-07	1.3e-07	0.0	5.93e-06	3.23e-06	1e-08	307.53760714	308.515669	307.51582986	-0.00023676	-0.00081519	-0.00735404
0.45084	2399.31605	1e-08	7.3e-07	8.5e-07	1.3e-07	0.0	5.93e-06	3.23e-06	1e-08	307.53314383	308.51118968	307.51137691	-0.00023661	-0.00078128	-0.00735054
0.4509	2399.46932	1e-08	7.3e-07	8.5e-07	1.3e-07	0.0	5.93e-06	3.23e-06	1e-08	307.52868328	308.50689664	307.50690237	-0.00023655	-0.00082899	-0.00734704
0.45095	2399.62254	1e-08	7.3e-07	8.5e-07	1.3e-07	0.0	5.93e-06	3.23e-06	1e-08	307.52422369	308.50234142	307.50246397	-0.00023644	-0.00081482	-0.00734355
0.45101	2399.77571	1e-08	7.3e-07	8.5e-07	1.3e-07	0.0	5.93e-06	3.23e-06	1e-08	307.51976621	308.49786396	307.49801795	-0.00023619	-0.0007822	-0.00734006
0.45106	2399.92883	1e-08	7.3e-07	8.5e-07	1.3e-07	0.0	5.93e-06	3.23e-06	1e-08	307.51531331	308.49356571	307.49355117	-0.00023622	-0.00086855	-0.00733655
0.45112	2400.0819	1e-08	7.3e-07	8.5e-07	1.3e-07	0.0	5.93e-06	3.23e-06	1e-08	307.51085992	308.48879295	307.4891479	-0.00023605	-0.00077557	-0.00733308
0.45117	2400.23492	1e-08	7.3e-07	8.5e-07	1.3e-07	0.0	5.93e-06	3.23e-06	1e-08	307.5064096	308.4845311	307.48468126	-0.0002359	-0.00079426	-0.00732958
0.45123	2400.38789	1e-08	7.3e-07	8.5e-07	1.3e-07	0.0	5.93e-06	3.23e-06	1e-08	307.50196209	308.4801665	307.4802302	-0.00023587	-0.00084971	-0.00732609
0.45128	2400.54081	1e-08	7.3e-07	8.5e-07	1.3e-07	0.0	5.93e-06	3.23e-06	1e-08	307.49751511	308.47549714	307.47582076	-0.00023568	-0.0007802	-0.00732261
0.45134	2400.69369	1e-08	7.3e-07	8.5e-07	1.3e-07	0.0	5.93e-06	3.23e-06	1e-08	307.49307164	308.47120967	307.47136453	-0.00023564	-0.00080374	-0.00731912
0.45139	2400.84651	1e-08	7.3e-07	8.5e-07	1.3e-07	0.0	5.93e-06	3.23e-06	1e-08	307.48862892	308.46679282	307.46692737	-0.00023542	-0.00078578	-0.00731564
0.45145	2400.99929	1e-08	7.3e-07	8.5e-07	1.3e-07	0.0	5.93e-06	3.23e-06	1e-08	307.48419037	308.46247465	307.46247982	-0.00023547	-0.00085851	-0.00731216
0.46151	2428.11534	1e-08	7.3e-07	8.5e-07	1.3e-07	0.0	5.93e-06	3.23e-06	1e-08	306.70613358	307.68572937	306.68569083	-0.00021541	-0.00074136	-0.00670223
0.46157	2428.25884	1e-08	7.3e-07	8.5e-07	1.3e-07	0.0	5.93e-06	3.23e-06	1e-08	306.70206522	307.68164824	306.68163118	-0.00021537	-0.00075549	-0.00669905
0.46162	2428.40228	1e-08	7.3e-07	8.5e-07	1.3e-07	0.0	5.93e-06	3.23e-06	1e-08	306.69799747	307.67748933	306.67758374	-0.00021517	-0.00074763	-0.00669586
0.46168	2428.54568	1e-08	7.3e-07	8.5e-07	1.3e-07	0.0	5.93e-06	3.23e-06	1e-08	306.69393346	307.67337363	306.67353286	-0.00021536	-0.00075402	-0.00669261
0.46173	2428.68903	1e-08	7.3e-07	8.5e-07	1.3e-07	0.0	5.93e-06	3.23e-06	1e-08	306.6898658	307.66922271	306.66948892	-0.00021487	-0.00071135	-0.00668949
0.46179	2428.83232	1e-08	7.3e-07	8.5e-07	1.3e-07	0.0	5.93e-06	3.23e-06	1e-08	306.68580742	307.66530668	306.66541669	-0.00021493	-0.00074245	-0.0066863
0.46184	2428.97556	1e-08	7.3e-07	8.5e-07	1.3e-07	0.0	5.93e-06	3.23e-06	1e-08	306.68174787	307.6612194	306.66136873	-0.00021475	-0.00076065	-0.00668312
0.4619	2429.11875	1e-08	7.3e-07	8.5e-07	1.3e-07	0.0	5.93e-06	3.23e-06	1e-08	306.67769169	307.65703186	306.65733575	-0.00021469	-0.00073588	-0.00667994
0.46195	2429.26189	1e-08	7.3e-07	8.5e-07	1.3e-07	0.0	5.93e-06	3.23e-06	1e-08	306.67363654	307.65298067	306.65328748	-0.00021454	-0.00070745	-0.00667676
0.46201	2429.40497	1e-08	7.3e-07	8.5e-07	1.3e-07	0.0	5.93e-06	3.23e-06	1e-08	306.66958428	307.64908598	306.64922125	-0.00021452	-0.00075193	-0.00667358
0.46206	2429.54801	1e-08	7.3e-07	8.5e-07	1.3e-07	0.0	5.93e-06	3.23e-06	1e-08	306.66553225	307.64494636	306.64518868	-0.00021433	-0.00071137	-0.00667041
0.46212	2429.69099	1e-08	7.3e-07	8.5e-07	1.3e-07	0.0	5.93e-06	3.23e-06	1e-08	306.66148383	307.64103	306.64112957	-0.00021437	-0.00079198	-0.00666723
0.46217	2429.83392	1e-08	7.3e-07	8.5e-07	1.3e-07	0.0	5.93e-06	3.23e-06	1e-08	306.6574346	307.63666977	306.63712969	-0.0002141	-0.00065126	-0.00666406
0.46223	2429.9768	1e-08	7.3e-07	8.5e-07	1.3e-07	0.0	5.93e-06	3.23e-06	1e-08	306.65339053	307.63308425	306.63303243	-0.00021415	-0.00075747	-0.00666089
0.46228	2430.11962	1e-08	7.3e-07	8.5e-07	1.3e-07	0.0	5.93e-06	3.23e-06	1e-08	306.64934547	307.62891395	306.62901249	-0.00021393	-0.00073885	-0.00665772
0.46234	2430.2624	1e-08	7.3e-07	8.5e-07	1.3e-07	0.0	5.93e-06	3.23e-06	1e-08	306.64530453	307.62484613	306.62498147	-0.00021386	-0.00075882	-0.00665455
0.46239	2430.40512	1e-08	7.3e-07	8.5e-07	1.3e-07	0.0	5.93e-06	3.23e-06	1e-08	306.64126476	307.62066835	306.62096676	-0.00021373	-0.00069108	-0.00665139
0.46245	2430.54779	1e-08	7.3e-07	8.5e-07	1.3e-07	0.0	5.93e-06	3.23e-06	1e-08	306.63722743	307.61686351	306.61690632	-0.00021372	-0.00078461	-0.00664821
0.47251	2455.76741	1e-08	7.3e-07	8.5e-07	1.3e-07	0.0	5.93e-06	3.23e-06	1e-08	305.92963108	306.91015806	305.91051997	-0.00019551	-0.00062781	-0.0060935
0.47257	2455.90027	1e-08	7.3e-07	8.5e-07	1.3e-07	0.0	5.93e-06	3.23e-06	1e-08	305.92593203	306.90669613	305.90679614	-0.0001955	-0.0006743	-0.00609059
0.47262	2456.03308	1e-08	7.3e-07	8.5e-07	1.3e-07	0.0	5.93e-06	3.23e-06	1e-08	305.92223327	306.90297777	305.90310722	-0.00019535	-0.00067338	-0.00608769
0.47268	2456.16583	1e-08	7.3e-07	8.5e-07	1.3e-07	0.0	5.93e-06	3.23e-06	1e-08	305.91853716	306.89926444	305.8994196	-0.0001952	-0.00069417	-0.00608481
0.47273	2456.29853	1e-08	7.3e-07	8.5e-07	1.3e-07	0.0	5.93e-06	3.23e-06	1e-08	305.91484387	306.89543645	305.89574859	-0.00019523	-0.00062914	-0.00608189
0.47279	2456.43118	1e-08	7.3e-07	8.5e-07	1.3e-07	0.0	5.93e-06	3.23e-06	1e-08	305.91115009	306.89196703	305.89203371	-0.00019512	-0.00069189	-0.006079
0.47284	2456.56377	1e-08	7.3e-07	8.5e-07	1.3e-07	0.0	5.93e-06	3.23e-06	1e-08	305.90745832	306.88815156	305.88836514	-0.000195	-0.00069186	-0.00607611
0.4729	2456.6963	1e-08	7.3e-07	8.5e-07	1.3e-07	0.0	5.93e-06	3.23e-06	1e-08	305.90376869	306.88433622	305.88469851	-0.00019481	-0.00063138	-0.00607323
0.47295	2456.82878	1e-08	7.3e-07	8.5e-07	1.3e-07	0.0	5.93e-06	3.23e-06	1e-08	305.90008268	306.88085439	305.88099104	-0.00019487	-0.00065208	-0.00607032
0.47301	2456.96121	1e-08	7.3e-07	8.5e-07	1.3e-07	0.0	5.93e-06	3.23e-06	1e-08	305.89639547	306.87725835	305.8773003	-0.0001947	-0.00072664	-0.00606745
0.47306	2457.09358	1e-08	7.3e-07	8.5e-07	1.3e-07	0.0	5.93e-06	3.23e-06	1e-08	305.89271154	306.87325113	305.87366414	-0.00019461	-0.00067412	-0.00606455
0.47312	2457.22589	1e-08	7.3e-07	8.5e-07	1.3e-07	0.0	5.93e-06	3.23e-06	1e-08	305.8890292	306.86953348	305.86999287	-0.00019442	-0.00059422	-0.00606168
0.47317	2457.35815	1e-08	7.3e-07	8.5e-07	1.3e-07	0.0	5.93e-06	3.23e-06	1e-08	305.88535056	306.86625647	305.86626702	-0.00019453	-0.00067418	-0.00605877
0.47323	2457.49036	1e-08	7.3e-07	8.5e-07	1.3e-07	0.0	5.93e-06	3.23e-06	1e-08	305.88166982	306.86253847	305.86259981	-0.00019434	-0.00068863	-0.00605589
0.47328	2457.62251	1e-08	7.3e-07	8.5e-07	1.3e-07	0.0	5.93e-06	3.23e-06	1e-08	305.87799251	306.8587407	305.85894472	-0.00019424	-0.00067864	-0.00605302
0.47334	2457.7546	1e-08	7.3e-07	8.5e-07	1.3e-07	0.0	5.93e-06	3.23e-06	1e-08	305.87431711	306.85499803	305.85528451	-0.00019415	-0.00064447	-0.00605013
0.47339	2457.88664	1e-08	7.3e-07	8.5e-07	1.3e-07	0.0	5.93e-06	3.23e-06	1e-08	305.87064334	306.85144379	305.85160215	-0.00019409	-0.00069178	-0.00604725
0.47345	2458.01863	1e-08	7.3e-07	8.5e-07	1.3e-07	0.0	5.93e-06	3.23e-06	1e-08	305.86697071	306.84762857	305.84795521	-0.00019391	-0.00063129	-0.00604439
0.48351	2481.2259	1e-08	7.3e-07	8.5e-07	1.3e-07	0.0	5.93e-06	3.23e-06	1e-08	305.22354042	306.20523981	305.20554417	-0.00017753	-0.00062489	-0.00553999
0.48357	2481.34743	1e-08	7.3e-07	8.5e-07	1.3e-07	0.0	5.93e-06	3.23e-06	1e-08	305.22017635	306.20178856	305.20219668	-0.00017753	-0.00060178	-0.00553733
0.48362	2481.46891	1e-08	7.3e-07	8.5e-07	1.3e-07	0.0	5.93e-06	3.23e-06	1e-08	305.21681222	306.19846492	305.19883475	-0.00017737	-0.00061942	-0.00553471
0.48368	2481.59033	1e-08	7.3e-07	8.5e-07	1.3e-07	0.0	5.93e-06	3.23e-06	1e-08	305.2134511	306.19504382	305.19548701	-0.00017728	-0.00055505	-0.00553206
0.48373	2481.71169	1e-08	7.3e-07	8.5e-07	1.3e-07	0.0	5.93e-06	3.23e-06	1e-08	305.21009155	306.19197825	305.1920956	-0.00017717	-0.00062485	-0.00552943
0.48379	2481.833	1e-08	7.3e-07	8.5e-07	1.3e-07	0.0	5.93e-06	3.23e-06	1e-08	305.20673408	306.1885271	305.1887553	-0.00017719	-0.00062488	-0.0055268
0.48384	2481.95424	1e-08	7.3e-07	8.5e-07	1.3e-07	0.0	5.93e-06	3.23e-06	1e-08	305.20337634	306.18507579	305.18541688	-0.00017711	-0.0006138	-0.00552416
0.4839	2482.07543	1e-08	7.3e-07	8.5e-07	1.3e-07	0.0	5.93e-06	3.23e-06	1e-08	305.20002003	306.18168564	305.18207245	-0.00017692	-0.00061937	-0.00552155
0.48395	2482.19655	1e-08	7.3e-07	8.5e-07	1.3e-07	0.0	5.93e-06	3.23e-06	1e-08	305.19666732	306.17826468	305.17873366	-0.00017688	-0.00054295	-0.00551891
0.48401	2482.31762	1e-08	7.3e-07	8.5e-07	1.3e-07	0.0	5.93e-06	3.23e-06	1e-08	305.19331537	306.1752658	305.17534271	-0.00017675	-0.00062481	-0.00551628
0.48406	2482.43863	1e-08	7.3e-07	8.5e-07	1.3e-07	0.0	5.93e-06	3.23e-06	1e-08	305.18996574	306.17181475	305.17201138	-0.00017674	-0.00062483	-0.00551366
0.48412	2482.55958	1e-08	7.3e-07	8.5e-07	1.3e-07	0.0	5.93e-06	3.23e-06	1e-08	305.18661636	306.16836357	305.1686819	-0.00017668	-0.00062482	-0.00551102
0.48417	2482.68047	1e-08	7.3e-07	8.5e-07	1.3e-07	0.0	5.93e-06	3.23e-06	1e-08	305.18326805	306.16491244	305.16535423	-0.00017652	-0.0006204	-0.00550841
0.48423	2482.80131	1e-08	7.3e-07	8.5e-07	1.3e-07	0.0	5.93e-06	3.23e-06	1e-08	305.17992282	306.16148569	305.16202516	-0.00017641	-0.00054061	-0.00550578
0.48428	2482.92208	1e-08	7.3e-07	8.5e-07	1.3e-07	0.0	5.93e-06	3.23e-06	1e-08	305.17657959	306.15849965	305.1586415	-0.00017633	-0.00061495	-0.00550316
0.48434	2483.0428	1e-08	7.3e-07	8.5e-07	1.3e-07	0.0	5.93e-06	3.23e-06	1e-08	305.17323785	306.15510296	305.15531217	-0.00017624	-0.00062477	-0.00550055
0.48439	2483.16345	1e-08	7.3e-07	8.5e-07	1.3e-07	0.0	5.93e-06	3.23e-06	1e-08	305.16989771	306.15165198	305.15199156	-0.0001763	-0.00062479	-0.00549791
0.48445	2483.28405	1e-08	7.3e-07	8.5e-07	1.3e-07	0.0	5.93e-06	3.23e-06	1e-08	305.1665565	306.14820088	305.14867286	-0.00017605	-0.0005537	-0.0054953
0.49451	2504.33739	1e-08	7.3e-07	8.5e-07	1.3e-07	0.0	5.93e-06	3.23e-06	1e-08	304.5814586	305.56431948	304.56447004	-0.0001614	-0.00057077	-0.00503659
0.49457	2504.44674	1e-08	7.3e-07	8.5e-07	1.3e-07	0.0	5.93e-06	3.23e-06	1e-08	304.57839565	305.56116265	304.56142861	-0.00016113	-0.00057745	-0.0050342
0.49462	2504.55604	1e-08	7.3e-07	8.5e-07	1.3e-07	0.0	5.93e-06	3.23e-06	1e-08	304.57533792	305.55796885	304.55839339	-0.00016103	-0.00052496	-0.0050318
0.49468	2504.66527	1e-08	7.3e-07	8.5e-07	1.3e-07	0.0	5.93e-06	3.23e-06	1e-08	304.57228205	305.55506534	304.55532272	-0.00016097	-0.0005559	-0.00502941
0.49473	2504.77443	1e-08	7.3e-07	8.5e-07	1.3e-07	0.0	5.93e-06	3.23e-06	1e-08	304.56922731	305.5519907	304.55227555	-0.00016089	-0.00053961	-0.00502702
0.49479	2504.88353	1e-08	7.3e-07	8.5e-07	1.3e-07	0.0	5.93e-06	3.23e-06	1e-08	304.5661741	305.54900611	304.54921851	-0.0001609	-0.00057757	-0.00502462
0.49484	2504.99257	1e-08	7.3e-07	8.5e-07	1.3e-07	0.0	5.93e-06	3.23e-06	1e-08	304.56312061	305.54581157	304.54618998	-0.00016075	-0.00052494	-0.00502222
0.4949	2505.10155	1e-08	7.3e-07	8.5e-07	1.3e-07	0.0	5.93e-06	3.23e-06	1e-08	304.56006996	305.54290811	304.54312586	-0.00016066	-0.0005754	-0.00501984
0.49495	2505.21046	1e-08	7.3e-07	8.5e-07	1.3e-07	0.0	5.93e-06	3.23e-06	1e-08	304.55702098	305.5397255	304.54009902	-0.0001607	-0.00055928	-0.00501744
0.49501	2505.31931	1e-08	7.3e-07	8.5e-07	1.3e-07	0.0	5.93e-06	3.23e-06	1e-08	304.55397121	305.53663205	304.53706251	-0.00016046	-0.0005383	-0.00501506
0.49506	2505.4281	1e-08	7.3e-07	8.5e-07	1.3e-07	0.0	5.93e-06	3.23e-06	1e-08	304.55092608	305.5336546	304.53401268	-0.00016043	-0.0005249	-0.00501266
0.49512	2505.53682	1e-08	7.3e-07	8.5e-07	1.3e-07	0.0	5.93e-06	3.23e-06	1e-08	304.54788136	305.53075125	304.53095507	-0.00016032	-0.00052489	-0.00501028
0.49517	2505.64547	1e-08	7.3e-07	8.5e-07	1.3e-07	0.0	5.93e-06	3.23e-06	1e-08	304.54483867	305.52784797	304.52789905	-0.00016044	-0.00062313	-0.00500789
0.49523	2505.75407	1e-08	7.3e-07	8.5e-07	1.3e-07	0.0	5.93e-06	3.23e-06	1e-08	304.54179385	305.52440124	304.52491422	-0.0001601	-0.00052487	-0.00500551
0.49528	2505.8626	1e-08	7.3e-07	8.5e-07	1.3e-07	0.0	5.93e-06	3.23e-06	1e-08	304.53875538	305.52149804	304.52186139	-0.00016008	-0.00052486	-0.00500312
0.49534	2505.97106	1e-08	7.3e-07	8.5e-07	1.3e-07	0.0	5.93e-06	3.23e-06	1e-08	304.53571733	305.51859484	304.51881023	-0.00016019	-0.00053619	-0.00500074
0.49539	2506.07947	1e-08	7.3e-07	8.5e-07	1.3e-07	0.0	5.93e-06	3.23e-06	1e-08	304.53267713	305.51562898	304.51576884	-0.00015995	-0.00061177	-0.00499836
0.49545	2506.1878	1e-08	7.3e-07	8.5e-07	1.3e-07	0.0	5.93e-06	3.23e-06	1e-08	304.52964154	305.51224502	304.51278237	-0.00015996	-0.00052489	-0.00499598
0.50551	2524.90813	1e-08	7.3e-07	8.5e-07	1.3e-07	0.0	5.93e-06	3.23e-06	1e-08	303.99761914	304.98131385	303.98156424	-0.00014636	-0.00052346	-0.00457889
0.50556	2525.0042	1e-08	7.3e-07	8.5e-07	1.3e-07	0.0	5.93e-06	3.23e-06	1e-08	303.99483814	304.97841492	303.97880215	-0.00014637	-0.00052348	-0.0045767
0.50562	2525.10021	1e-08	7.3e-07	8.5e-07	1.3e-07	0.0	5.93e-06	3.23e-06	1e-08	303.99205689	304.97551585	303.97604164	-0.00014623	-0.00042547	-0.00457452
0.50567	2525.19614	1e-08	7.3e-07	8.5e-07	1.3e-07	0.0	5.93e-06	3.23e-06	1e-08	303.98927829	304.97315957	303.97321331	-0.00014614	-0.00052345	-0.00457235
0.50573	2525.29201	1e-08	7.3e-07	8.5e-07	1.3e-07	0.0	5.93e-06	3.23e-06	1e-08	303.98650124	304.97026067	303.97045569	-0.00014613	-0.00052344	-0.00457017
0.50578	2525.3878	1e-08	7.3e-07	8.5e-07	1.3e-07	0.0	5.93e-06	3.23e-06	1e-08	303.98372451	304.96736177	303.96769959	-0.00014607	-0.00052345	-0.00456799
0.50584	2525.48353	1e-08	7.3e-07	8.5e-07	1.3e-07	0.0	5.93e-06	3.23e-06	1e-08	303.98094876	304.96446279	303.964945	-0.00014598	-0.00042545	-0.00456582
0.50589	2525.57918	1e-08	7.3e-07	8.5e-07	1.3e-07	0.0	5.93e-06	3.23e-06	1e-08	303.9781748	304.96210659	303.96212263	-0.00014585	-0.00052341	-0.00456364
0.50595	2525.67476	1e-08	7.3e-07	8.5e-07	1.3e-07	0.0	5.93e-06	3.23e-06	1e-08	303.97540318	304.95920781	303.95937094	-0.00014583	-0.00052341	-0.00456147
0.506	2525.77028	1e-08	7.3e-07	8.5e-07	1.3e-07	0.0	5.93e-06	3.23e-06	1e-08	303.97263203	304.95630904	303.95662075	-0.00014575	-0.00052341	-0.00455929
0.50606	2525.86572	1e-08	7.3e-07	8.5e-07	1.3e-07	0.0	5.93e-06	3.23e-06	1e-08	303.96986233	304.95341021	303.95387205	-0.00014571	-0.00044492	-0.00455712
0.50611	2525.9611	1e-08	7.3e-07	8.5e-07	1.3e-07	0.0	5.93e-06	3.23e-06	1e-08	303.96709335	304.95094611	303.9510694	-0.00014569	-0.00050391	-0.00455494
0.50617	2526.0564	1e-08	7.3e-07	8.5e-07	1.3e-07	0.0	5.93e-06	3.23e-06	1e-08	303.96432484	304.94815527	303.94830995	-0.00014555	-0.0005234	-0.00455278
0.50622	2526.15164	1e-08	7.3e-07	8.5e-07	1.3e-07	0.0	5.93e-06	3.23e-06	1e-08	303.96155891	304.94525649	303.94556569	-0.00014538	-0.00052334	-0.00455062
0.50628	2526.2468	1e-08	7.3e-07	8.5e-07	1.3e-07	0.0	5.93e-06	3.23e-06	1e-08	303.9587962	304.942358	303.9428228	-0.00014541	-0.000472	-0.00454845
0.50633	2526.34189	1e-08	7.3e-07	8.5e-07	1.3e-07	0.0	5.93e-06	3.23e-06	1e-08	303.95603287	304.93974382	303.9400452	-0.00014535	-0.00047674	-0.00454627
0.50639	2526.43692	1e-08	7.3e-07	8.5e-07	1.3e-07	0.0	5.93e-06	3.23e-06	1e-08	303.95327069	304.93710338	303.93727244	-0.00014522	-0.00052335	-0.00454412
0.50644	2526.53187	1e-08	7.3e-07	8.5e-07	1.3e-07	0.0	5.93e-06	3.23e-06	1e-08	303.95051096	304.93420479	303.93453405	-0.00014527	-0.00052336	-0.00454195
0.5065	2526.62675	1e-08	7.3e-07	8.5e-07	1.3e-07	0.0	5.93e-06	3.23e-06	1e-08	303.94775024	304.93130613	303.93179722	-0.00014517	-0.00044042	-0.00453978
0.51651	2542.68115	1e-08	7.3e-07	8.5e-07	1.3e-07	0.0	5.93e-06	3.23e-06	1e-08	303.46679803	304.45118112	303.45154258	-0.00013301	-0.00042399	-0.00416269
0.51656	2542.76244	1e-08	7.3e-07	8.5e-07	1.3e-07	0.0	5.93e-06	3.23e-06	1e-08	303.46426765	304.44883027	303.44899485	-0.00013296	-0.00045905	-0.00416071
0.51662	2542.84364	1e-08	7.3e-07	8.5e-07	1.3e-07	0.0	5.93e-06	3.23e-06	1e-08	303.46173811	304.44628501	303.44647327	-0.00013287	-0.0004868	-0.00415873
0.51667	2542.92477	1e-08	7.3e-07	8.5e-07	1.3e-07	0.0	5.93e-06	3.23e-06	1e-08	303.45921036	304.44358588	303.44397264	-0.00013279	-0.00042401	-0.00415675
0.51673	2543.00582	1e-08	7.3e-07	8.5e-07	1.3e-07	0.0	5.93e-06	3.23e-06	1e-08	303.45668414	304.44123491	303.44142897	-0.00013274	-0.00051879	-0.00415477
0.51678	2543.08679	1e-08	7.3e-07	8.5e-07	1.3e-07	0.0	5.93e-06	3.23e-06	1e-08	303.45415881	304.43835838	303.43895364	-0.00013236	-0.00036977	-0.00415283
0.51684	2543.16768	1e-08	7.3e-07	8.5e-07	1.3e-07	0.0	5.93e-06	3.23e-06	1e-08	303.45164076	304.43630809	303.43637412	-0.00013239	-0.00046687	-0.00415085
0.51689	2543.24849	1e-08	7.3e-07	8.5e-07	1.3e-07	0.0	5.93e-06	3.23e-06	1e-08	303.44912208	304.43371945	303.43386462	-0.00013241	-0.00044826	-0.00414887
0.51695	2543.32922	1e-08	7.3e-07	8.5e-07	1.3e-07	0.0	5.93e-06	3.23e-06	1e-08	303.44660301	304.43123395	303.43134339	-0.00013236	-0.00048037	-0.00414688
0.517	2543.40987	1e-08	7.3e-07	8.5e-07	1.3e-07	0.0	5.93e-06	3.23e-06	1e-08	303.44408481	304.4285704	303.42884622	-0.00013245	-0.00043097	-0.00414489
0.51706	2543.49045	1e-08	7.3e-07	8.5e-07	1.3e-07	0.0	5.93e-06	3.23e-06	1e-08	303.44156499	304.42618073	303.42631561	-0.00013236	-0.00050848	-0.00414291
0.51711	2543.57094	1e-08	7.3e-07	8.5e-07	1.3e-07	0.0	5.93e-06	3.23e-06	1e-08	303.43904675	304.42336126	303.42384111	-0.00013226	-0.00042377	-0.00414094
0.51717	2543.65135	1e-08	7.3e-07	8.5e-07	1.3e-07	0.0	5.93e-06	3.23e-06	1e-08	303.43653047	304.42101149	303.42130807	-0.0001322	-0.00042388	-0.00413897
0.51722	2543.73169	1e-08	7.3e-07	8.5e-07	1.3e-07	0.0	5.93e-06	3.23e-06	1e-08	303.43401523	304.41866111	303.41877646	-0.00013214	-0.00052171	-0.004137
0.51728	2543.81195	1e-08	7.3e-07	8.5e-07	1.3e-07	0.0	5.93e-06	3.23e-06	1e-08	303.43150125	304.41576824	303.41631533	-0.00013202	-0.00042389	-0.00413503
0.51733	2543.89212	1e-08	7.3e-07	8.5e-07	1.3e-07	0.0	5.93e-06	3.23e-06	1e-08	303.42898953	304.41341778	303.41378638	-0.00013197	-0.00042389	-0.00413306
0.51739	2543.97222	1e-08	7.3e-07	8.5e-07	1.3e-07	0.0	5.93e-06	3.23e-06	1e-08	303.42647872	304.41106733	303.41125879	-0.00013183	-0.00045367	-0.00413112
0.51744	2544.05224	1e-08	7.3e-07	8.5e-07	1.3e-07	0.0	5.93e-06	3.23e-06	1e-08	303.42397051	304.4085517	303.40875352	-0.00013191	-0.0004869	-0.00412915
0.5175	2544.13217	1e-08	7.3e-07	8.5e-07	1.3e-07	0.0	5.93e-06	3.23e-06	1e-08	303.42146068	304.40585181	303.40627318	-0.00013168	-0.00040306	-0.00412717
0.52751	2557.28859	1e-08	7.3e-07	8.5e-07	1.3e-07	0.0	5.93e-06	3.23e-06	1e-08	302.98424105	303.96912375	302.96962098	-0.00012075	-0.00038904	-0.00378433
0.52756	2557.35282	1e-08	7.3e-07	8.5e-07	1.3e-07	0.0	5.93e-06	3.23e-06	1e-08	302.98194131	303.96696439	302.96730725	-0.00012058	-0.0003754	-0.00378252
0.52762	2557.41696	1e-08	7.3e-07	8.5e-07	1.3e-07	0.0	5.93e-06	3.23e-06	1e-08	302.97964483	303.96488072	302.96498503	-0.00012056	-0.0004209	-0.00378072
0.52767	2557.481	1e-08	7.3e-07	8.5e-07	1.3e-07	0.0	5.93e-06	3.23e-06	1e-08	302.97734877	303.96254446	302.96269623	-0.00012061	-0.00040909	-0.00377892
0.52773	2557.54495	1e-08	7.3e-07	8.5e-07	1.3e-07	0.0	5.93e-06	3.23e-06	1e-08	302.97505164	303.96027378	302.96040039	-0.00012044	-0.00042268	-0.00377712
0.52778	2557.6088	1e-08	7.3e-07	8.5e-07	1.3e-07	0.0	5.93e-06	3.23e-06	1e-08	302.97275786	303.95792762	302.9581153	-0.00012037	-0.00044111	-0.00377532
0.52784	2557.67256	1e-08	7.3e-07	8.5e-07	1.3e-07	0.0	5.93e-06	3.23e-06	1e-08	302.97046545	303.95547919	302.95584445	-0.00012042	-0.00040864	-0.00377352
0.52789	2557.73623	1e-08	7.3e-07	8.5e-07	1.3e-07	0.0	5.93e-06	3.23e-06	1e-08	302.96817204	303.95321095	302.95355197	-0.00012038	-0.00038891	-0.00377172
0.52795	2557.79981	1e-08	7.3e-07	8.5e-07	1.3e-07	0.0	5.93e-06	3.23e-06	1e-08	302.96587925	303.9510522	302.9512468	-0.0001202	-0.00039919	-0.00376992
0.528	2557.86329	1e-08	7.3e-07	8.5e-07	1.3e-07	0.0	5.93e-06	3.23e-06	1e-08	302.96359001	303.94883638	302.94895003	-0.00012013	-0.00042544	-0.00376813
0.52806	2557.92667	1e-08	7.3e-07	8.5e-07	1.3e-07	0.0	5.93e-06	3.23e-06	1e-08	302.96130203	303.94647485	302.94667302	-0.00012022	-0.00040294	-0.00376633
0.52811	2557.98997	1e-08	7.3e-07	8.5e-07	1.3e-07	0.0	5.93e-06	3.23e-06	1e-08	302.9590123	303.94423819	302.94438146	-0.00012004	-0.00042176	-0.00376454
0.52817	2558.05316	1e-08	7.3e-07	8.5e-07	1.3e-07	0.0	5.93e-06	3.23e-06	1e-08	302.95672608	303.94189706	302.94210432	-0.00011996	-0.00044091	-0.00376275
0.52822	2558.11627	1e-08	7.3e-07	8.5e-07	1.3e-07	0.0	5.93e-06	3.23e-06	1e-08	302.95444138	303.93944962	302.93984193	-0.00011999	-0.0003881	-0.00376095
0.52828	2558.17928	1e-08	7.3e-07	8.5e-07	1.3e-07	0.0	5.93e-06	3.23e-06	1e-08	302.95215604	303.9372953	302.93754352	-0.00011996	-0.00038912	-0.00375916
0.52833	2558.24219	1e-08	7.3e-07	8.5e-07	1.3e-07	0.0	5.93e-06	3.23e-06	1e-08	302.94987131	303.93513533	302.93524706	-0.00011977	-0.00041928	-0.00375737
0.52839	2558.30501	1e-08	7.3e-07	8.5e-07	1.3e-07	0.0	5.93e-06	3.23e-06	1e-08	302.94759017	303.93280794	302.93297305	-0.0001199	-0.00039297	-0.00375558
0.52844	2558.36774	1e-08	7.3e-07	8.5e-07	1.3e-07	0.0	5.93e-06	3.23e-06	1e-08	302.94530646	303.9306266	302.9306818	-0.00011959	-0.00043349	-0.00375379
0.5285	2558.43037	1e-08	7.3e-07	8.5e-07	1.3e-07	0.0	5.93e-06	3.23e-06	1e-08	302.94302865	303.9282203	302.92842023	-0.00011966	-0.00042599	-0.003752
0.53851	2568.12567	1e-08	7.3e-07	8.5e-07	1.3e-07	0.0	5.93e-06	3.23e-06	1e-08	302.54566665	303.53105022	302.53141434	-0.00010955	-0.00036947	-0.00344018
0.53856	2568.16873	1e-08	7.3e-07	8.5e-07	1.3e-07	0.0	5.93e-06	3.23e-06	1e-08	302.54357831	303.52899744	302.52932203	-0.0001095	-0.00036881	-0.00343854
0.53862	2568.21166	1e-08	7.3e-07	8.5e-07	1.3e-07	0.0	5.93e-06	3.23e-06	1e-08	302.54149082	303.52694836	302.52723037	-0.00010945	-0.00036814	-0.00343691
0.53867	2568.25447	1e-08	7.3e-07	8.5e-07	1.3e-07	0.0	5.93e-06	3.23e-06	1e-08	302.53940438	303.52490298	302.52513937	-0.0001094	-0.00036748	-0.00343526
0.53873	2568.29716	1e-08	7.3e-07	8.5e-07	1.3e-07	0.0	5.93e-06	3.23e-06	1e-08	302.53731881	303.52286126	302.52304903	-0.00010934	-0.00036682	-0.00343362
0.53878	2568.33973	1e-08	7.3e-07	8.5e-07	1.3e-07	0.0	5.93e-06	3.23e-06	1e-08	302.53523429	303.52082321	302.52095933	-0.00010929	-0.00036616	-0.00343199
0.53884	2568.38216	1e-08	7.3e-07	8.5e-07	1.3e-07	0.0	5.93e-06	3.23e-06	1e-08	302.53315084	303.51878882	302.51887029	-0.00010923	-0.00037627	-0.00343037
0.53889	2568.42448	1e-08	7.3e-07	8.5e-07	1.3e-07	0.0	5.93e-06	3.23e-06	1e-08	302.53106843	303.5166982	302.5167895	-0.00010916	-0.00042398	-0.00342873
0.53895	2568.46667	1e-08	7.3e-07	8.5e-07	1.3e-07	0.0	5.93e-06	3.23e-06	1e-08	302.5289874	303.5143425	302.51474352	-0.00010908	-0.00036386	-0.0034271
0.539	2568.50873	1e-08	7.3e-07	8.5e-07	1.3e-07	0.0	5.93e-06	3.23e-06	1e-08	302.52690796	303.51232081	302.51265616	-0.00010905	-0.00036322	-0.00342547
0.53906	2568.55067	1e-08	7.3e-07	8.5e-07	1.3e-07	0.0	5.93e-06	3.23e-06	1e-08	302.52482908	303.5103027	302.51056948	-0.00010895	-0.00036257	-0.00342384
0.53911	2568.59248	1e-08	7.3e-07	8.5e-07	1.3e-07	0.0	5.93e-06	3.23e-06	1e-08	302.52275207	303.5082882	302.50848342	-0.00010886	-0.00037869	-0.00342227
0.53917	2568.63417	1e-08	7.3e-07	8.5e-07	1.3e-07	0.0	5.93e-06	3.23e-06	1e-08	302.52067662	303.50618409	302.5064098	-0.00010885	-0.00035908	-0.00342063
0.53922	2568.67573	1e-08	7.3e-07	8.5e-07	1.3e-07	0.0	5.93e-06	3.23e-06	1e-08	302.51860152	303.50418896	302.50432346	-0.0001087	-0.00037907	-0.00341901
0.53928	2568.71717	1e-08	7.3e-07	8.5e-07	1.3e-07	0.0	5.93e-06	3.23e-06	1e-08	302.51652915	303.50208272	302.5022523	-0.00010877	-0.0003723	-0.00341735
0.53933	2568.75847	1e-08	7.3e-07	8.5e-07	1.3e-07	0.0	5.93e-06	3.23e-06	1e-08	302.51445544	303.5000141	302.50017758	-0.00010884	-0.00035905	-0.00341568
0.53939	2568.79966	1e-08	7.3e-07	8.5e-07	1.3e-07	0.0	5.93e-06	3.23e-06	1e-08	302.51238044	303.49801911	302.49809472	-0.00010869	-0.00040018	-0.0034141
0.53944	2568.84071	1e-08	7.3e-07	8.5e-07	1.3e-07	0.0	5.93e-06	3.23e-06	1e-08	302.51030834	303.49579559	302.49604193	-0.0001086	-0.0003428	-0.00341249
0.5395	2568.88164	1e-08	7.3e-07	8.5e-07	1.3e-07	0.0	5.93e-06	3.23e-06	1e-08	302.50823793	303.49389088	302.49394967	-0.00010848	-0.00038793	-0.00341087
0.54951	2573.71846	1e-08	7.3e-07	8.5e-07	1.3e-07	0.0	5.93e-06	3.23e-06	1e-08	302.14912141	303.13382	302.13277756	-9.535e-05	-0.00021365	-0.00312758
0.54956	2573.72447	1e-08	7.3e-07	8.5e-07	1.3e-07	0.0	5.93e-06	3.23e-06	1e-08	302.14730216	303.13263191	302.13078599	-9.618e-05	-0.00046278	-0.00312594
0.54962	2573.73	1e-08	7.3e-07	8.5e-07	1.3e-07	0.0	5.93e-06	3.23e-06	1e-08	302.14546696	303.13005844	302.1289722	-9.524e-05	-0.00065943	-0.00312447
0.54967	2573.73502	1e-08	7.3e-07	8.5e-07	1.3e-07	0.0	5.93e-06	3.23e-06	1e-08	302.14364969	303.12639137	302.12729774	-9.34e-05	-0.00023709	-0.00312307
0.54973	2573.73949	1e-08	7.3e-07	8.5e-07	1.3e-07	0.0	5.93e-06	3.23e-06	1e-08	302.14186759	303.12507294	302.12532455	-9.273e-05	-0.00065371	-0.00312153
0.54978	2573.74336	1e-08	7.3e-07	8.5e-07	1.3e-07	0.0	5.93e-06	3.23e-06	1e-08	302.1400983	303.12143765	302.12364635	-9.046e-05	-0.00021088	-0.00312011
0.54984	2573.74656	1e-08	7.3e-07	8.5e-07	1.3e-07	0.0	5.93e-06	3.23e-06	1e-08	302.13837221	303.12026493	302.12165465	-8.852e-05	-0.00021187	-0.00311855
0.54989	2573.74898	1e-08	7.3e-07	8.5e-07	1.3e-07	0.0	5.93e-06	3.23e-06	1e-08	302.13668319	303.11908673	302.11966338	-8.305e-05	-0.00027205	-0.00311699
0.54995	2573.75032	1e-08	7.3e-07	8.5e-07	1.3e-07	0.0	5.93e-06	3.23e-06	1e-08	302.13509848	303.11757382	302.11771188	-6.577e-05	-0.00040853	-0.00311544
0.55	2573.75078	1e-08	7.3e-07	8.5e-07	1.3e-07	0.0	5.93e-06	3.23e-06	1e-08	302.13384357	303.11530192	302.1158457	7.38234157	-5.14898116	39.0978871
