# Supplementary material for: Dataset for the simulated biomass pyrolysis in rotary kilns with varying particle residence time distributions
Source: Data Brief. 2021 Nov 23;39:107603. doi: 10.1016/j.dib.2021.107603 (PMC8633881; doi:10.1016/j.dib.2021.107603)
Supplement: Supplementary Data S1 — Supplementary Raw Research Data. This is open data under the CC BY license http://creativecommons.org/licenses/by/4.0/ [file mmc1.zip › supplementary/10/logFiles/log_Pe20]

l,m	Tau,s	F_w,kg/s	F_is,kg/s	F_c,kg/s	F_rt,kg/s	F_w_wet,kg/s	F_it,kg/s	F_g,kg/s	F_H2O_g,kg/s	T_b,K	T_g,K	T_w,K	q_bed,kW/m	q_gas,kW/m	q_loss,kW/m
5e-05	0.19977	0.0	0.0	0.0	0.0	1.087e-05	0.0	0.0	0.0	357.96782625	726.89134331	815.46908346	18.94779983	0.42366927	-0.40064198
0.00011	0.59931	0.0	0.0	0.0	0.0	1.087e-05	0.0	0.0	0.0	408.78694929	786.16869853	801.49844531	16.5199467	-0.04467034	-0.39053925
0.00016	0.99882	1e-08	0.0	0.0	0.0	1.087e-05	0.0	0.0	0.0	452.01705706	779.93055836	789.58134621	14.37149034	-0.0679565	-0.38180129
0.00022	1.39832	5e-08	0.0	0.0	0.0	1.082e-05	0.0	0.0	0.0	488.86020713	770.38065977	779.20493762	12.48604743	-0.05959704	-0.37418644
0.00027	1.79779	2.3e-07	0.0	0.0	0.0	1.064e-05	0.0	0.0	0.0	520.31260038	761.8089462	770.16022486	10.83655524	-0.04892889	-0.36754969
0.00033	2.19724	7.7e-07	0.0	0.0	0.0	1.01e-05	0.0	0.0	0.0	547.18148153	754.34046012	762.27816678	9.39749237	-0.03793302	-0.36176622
0.00038	2.59667	1.93e-06	0.0	0.0	0.0	8.94e-06	0.0	0.0	0.0	570.12867113	747.80478439	755.4092431	8.14532106	-0.02645819	-0.35672523
0.00044	2.99608	3.83e-06	0.0	0.0	0.0	7.04e-06	0.0	0.0	0.0	589.7206558	742.03609484	749.42053638	7.0573651	-0.01344891	-0.35232842
0.00049	3.39547	6.14e-06	0.0	0.0	0.0	4.72e-06	0.0	0.0	1e-08	606.46959654	736.77157392	744.19447545	6.11125135	0.00392861	-0.34848901
0.0105	75.7276	7e-08	9.3e-07	6.2e-07	4.5e-07	0.0	5.89e-06	2.89e-06	1e-08	676.11654826	678.73326538	674.94225862	-0.02840266	-0.04561241	-0.29586394
0.01056	76.12306	7e-08	9.3e-07	6.3e-07	4.5e-07	-0.0	5.89e-06	2.9e-06	1e-08	675.95664142	678.57932571	674.78550398	-0.02831055	-0.04561976	-0.29574117
0.01061	76.51851	7e-08	9.3e-07	6.3e-07	4.4e-07	0.0	5.89e-06	2.9e-06	1e-08	675.79677154	678.4253918	674.62877619	-0.02821856	-0.04562683	-0.29561802
0.01067	76.91393	7e-08	9.3e-07	6.3e-07	4.4e-07	-0.0	5.9e-06	2.9e-06	1e-08	675.63693904	678.27146393	674.47207542	-0.02812695	-0.04563361	-0.29549481
0.01072	77.30933	7e-08	9.2e-07	6.3e-07	4.4e-07	-0.0	5.9e-06	2.91e-06	1e-08	675.47714464	678.11754237	674.31540176	-0.02803584	-0.04564007	-0.2953717
0.01078	77.70471	7e-08	9.2e-07	6.3e-07	4.3e-07	-0.0	5.9e-06	2.91e-06	1e-08	675.31738885	677.96362737	674.15875528	-0.02794418	-0.04564631	-0.29524722
0.01083	78.10007	6e-08	9.2e-07	6.3e-07	4.3e-07	0.0	5.9e-06	2.91e-06	1e-08	675.15767286	677.80971929	674.00213639	-0.0278551	-0.0456521	-0.29512565
0.01089	78.4954	6e-08	9.2e-07	6.4e-07	4.3e-07	-0.0	5.9e-06	2.92e-06	1e-08	674.99799579	677.65581825	673.84554456	-0.02776525	-0.04565769	-0.29500241
0.01094	78.89072	6e-08	9.2e-07	6.4e-07	4.3e-07	-0.0	5.9e-06	2.92e-06	1e-08	674.838359	677.50192462	673.68898026	-0.02767532	-0.04566301	-0.29487842
0.011	79.28601	6e-08	9.2e-07	6.4e-07	4.2e-07	-0.0	5.9e-06	2.92e-06	1e-08	674.67876302	677.34803876	673.53244379	-0.02758771	-0.04566794	-0.294757
0.01105	79.68128	6e-08	9.2e-07	6.4e-07	4.2e-07	0.0	5.9e-06	2.92e-06	1e-08	674.51920819	677.19416079	673.37593469	-0.02749832	-0.04567271	-0.29463244
0.01111	80.07653	6e-08	9.1e-07	6.4e-07	4.2e-07	0.0	5.9e-06	2.93e-06	1e-08	674.35969515	677.04029122	673.21945382	-0.02741135	-0.04567709	-0.2945106
0.01116	80.47176	6e-08	9.1e-07	6.4e-07	4.2e-07	-0.0	5.9e-06	2.93e-06	1e-08	674.20022343	676.88643018	673.06300068	-0.02732398	-0.04568124	-0.2943875
0.01122	80.86696	6e-08	9.1e-07	6.5e-07	4.1e-07	-0.0	5.9e-06	2.93e-06	1e-08	674.04079428	676.73257807	672.90657572	-0.02723753	-0.04568509	-0.29426504
0.01127	81.26215	6e-08	9.1e-07	6.5e-07	4.1e-07	-0.0	5.9e-06	2.93e-06	1e-08	673.88140789	676.57873514	672.75017893	-0.027151	-0.04568869	-0.29414176
0.01133	81.65731	6e-08	9.1e-07	6.5e-07	4.1e-07	0.0	5.9e-06	2.94e-06	1e-08	673.7220651	676.42490179	672.59381064	-0.02706462	-0.04569203	-0.29401798
0.01138	82.05246	6e-08	9.1e-07	6.5e-07	4.1e-07	0.0	5.9e-06	2.94e-06	1e-08	673.56276564	676.27107838	672.43747115	-0.02698037	-0.04569504	-0.29389654
0.01144	82.44758	6e-08	9.1e-07	6.5e-07	4e-07	0.0	5.9e-06	2.94e-06	1e-08	673.40350982	676.11726503	672.28116005	-0.02689549	-0.04569782	-0.29377348
0.01149	82.84267	6e-08	9e-07	6.5e-07	4e-07	-0.0	5.9e-06	2.94e-06	1e-08	673.24429813	675.96346222	672.12487789	-0.026811	-0.04570033	-0.29365026
0.0215	154.39041	1e-08	7.7e-07	8e-07	2e-07	0.0	5.92e-06	3.15e-06	1e-08	645.12689253	648.4335223	644.32591501	-0.01797263	-0.04363644	-0.27181468
0.02156	154.78155	1e-08	7.7e-07	8e-07	2e-07	0.0	5.92e-06	3.16e-06	1e-08	644.97731993	648.28590737	644.17738729	-0.01794524	-0.04361768	-0.27169487
0.02161	155.17266	1e-08	7.7e-07	8e-07	2e-07	-0.0	5.92e-06	3.16e-06	1e-08	644.82780491	648.13834117	644.02891162	-0.01791966	-0.04360004	-0.27158246
0.02167	155.56375	1e-08	7.7e-07	8e-07	2e-07	0.0	5.92e-06	3.16e-06	1e-08	644.67834423	647.99082077	643.88048484	-0.01789337	-0.0435818	-0.27146643
0.02172	155.95482	1e-08	7.7e-07	8e-07	2e-07	0.0	5.92e-06	3.16e-06	1e-08	644.52893937	647.84334774	643.73210857	-0.01786669	-0.04356317	-0.27134815
0.02178	156.34586	1e-08	7.7e-07	8e-07	2e-07	0.0	5.92e-06	3.16e-06	1e-08	644.37959153	647.69592306	643.58378387	-0.01784046	-0.04354472	-0.27123129
0.02183	156.73689	1e-08	7.7e-07	8e-07	2e-07	0.0	5.92e-06	3.16e-06	1e-08	644.23030012	647.54854626	643.43551018	-0.01781474	-0.04352651	-0.27111614
0.02189	157.12789	1e-08	7.7e-07	8e-07	2e-07	0.0	5.92e-06	3.16e-06	1e-08	644.08106415	647.40121671	643.28728681	-0.01778856	-0.04350786	-0.27099842
0.02194	157.51887	1e-08	7.7e-07	8e-07	2e-07	0.0	5.92e-06	3.16e-06	1e-08	643.93188495	647.25393553	643.13911493	-0.01776299	-0.04348952	-0.27088291
0.022	157.90983	1e-08	7.7e-07	8e-07	2e-07	0.0	5.92e-06	3.16e-06	1e-08	643.7827615	647.10670192	642.99099365	-0.01773763	-0.04347122	-0.27076784
0.02205	158.30077	1e-08	7.7e-07	8e-07	1.9e-07	-0.0	5.92e-06	3.16e-06	1e-08	643.63369355	646.95951575	642.84292282	-0.01771168	-0.04345238	-0.27064959
0.02211	158.69168	1e-08	7.7e-07	8e-07	1.9e-07	-0.0	5.92e-06	3.16e-06	1e-08	643.4846828	646.81237844	642.6949039	-0.01768642	-0.04343391	-0.27053391
0.02216	159.08258	1e-08	7.7e-07	8.1e-07	1.9e-07	-0.0	5.92e-06	3.16e-06	1e-08	643.33572795	646.66528898	642.54693582	-0.01766102	-0.04341523	-0.27041709
0.02222	159.47345	1e-08	7.7e-07	8.1e-07	1.9e-07	-0.0	5.92e-06	3.16e-06	1e-08	643.18682952	646.51824794	642.39901913	-0.01763591	-0.04339664	-0.27030105
0.02227	159.8643	1e-08	7.6e-07	8.1e-07	1.9e-07	-0.0	5.92e-06	3.16e-06	1e-08	643.03798729	646.37125507	642.25115356	-0.0176107	-0.04337786	-0.27018404
0.02233	160.25513	1e-08	7.6e-07	8.1e-07	1.9e-07	-0.0	5.92e-06	3.16e-06	1e-08	642.88920155	646.22431084	642.10333958	-0.01758593	-0.04335929	-0.27006858
0.02238	160.64593	1e-08	7.6e-07	8.1e-07	1.9e-07	-0.0	5.92e-06	3.16e-06	1e-08	642.74047166	646.07741469	641.95557657	-0.0175614	-0.04334079	-0.2699537
0.02244	161.03672	1e-08	7.6e-07	8.1e-07	1.9e-07	-0.0	5.92e-06	3.16e-06	1e-08	642.5917974	645.93056646	641.80786432	-0.01753625	-0.04332171	-0.2698354
0.02249	161.42748	1e-08	7.6e-07	8.1e-07	1.9e-07	0.0	5.92e-06	3.16e-06	1e-08	642.44318042	645.78376763	641.6602044	-0.01751131	-0.04330266	-0.26971757
0.0325	232.18203	1e-08	7.3e-07	8.4e-07	1.5e-07	0.0	5.93e-06	3.21e-06	1e-08	616.32451363	619.90957174	615.6628327	-0.01433352	-0.03969407	-0.24928978
0.03256	232.56878	1e-08	7.3e-07	8.4e-07	1.5e-07	0.0	5.93e-06	3.21e-06	1e-08	616.18606571	619.77214605	615.52486375	-0.01432125	-0.03967484	-0.24918607
0.03261	232.95552	1e-08	7.3e-07	8.4e-07	1.5e-07	-0.0	5.93e-06	3.21e-06	1e-08	616.04767015	619.63477033	615.38694583	-0.01430591	-0.03965073	-0.24905606
0.03267	233.34222	1e-08	7.3e-07	8.4e-07	1.5e-07	0.0	5.93e-06	3.21e-06	1e-08	615.90934046	619.49745729	615.24909189	-0.01429528	-0.039634	-0.24896584
0.03272	233.72891	1e-08	7.3e-07	8.4e-07	1.5e-07	0.0	5.93e-06	3.21e-06	1e-08	615.77105608	619.36018774	615.11128236	-0.01428355	-0.03961544	-0.24886585
0.03278	234.11557	1e-08	7.3e-07	8.4e-07	1.5e-07	-0.0	5.93e-06	3.21e-06	1e-08	615.63282168	619.22296644	614.97352209	-0.01426977	-0.03959365	-0.24874846
0.03283	234.50222	1e-08	7.3e-07	8.4e-07	1.5e-07	0.0	5.93e-06	3.21e-06	1e-08	615.49464693	619.08580178	614.83581963	-0.01425678	-0.03957303	-0.24863739
0.03289	234.88884	1e-08	7.3e-07	8.4e-07	1.5e-07	-0.0	5.93e-06	3.21e-06	1e-08	615.35652768	618.94869074	614.6981719	-0.01424532	-0.03955482	-0.24853932
0.03294	235.27544	1e-08	7.3e-07	8.4e-07	1.5e-07	-0.0	5.93e-06	3.21e-06	1e-08	615.21845846	618.81162706	614.5605725	-0.01423288	-0.03953498	-0.2484325
0.033	235.66201	1e-08	7.3e-07	8.4e-07	1.5e-07	0.0	5.93e-06	3.21e-06	1e-08	615.08044304	618.67461499	614.42302577	-0.01421765	-0.03951064	-0.24830149
0.03305	236.04857	1e-08	7.3e-07	8.4e-07	1.5e-07	-0.0	5.93e-06	3.21e-06	1e-08	614.94249348	618.53766622	614.28554365	-0.01420726	-0.03949401	-0.24821199
0.03311	236.4351	1e-08	7.3e-07	8.4e-07	1.5e-07	-0.0	5.93e-06	3.21e-06	1e-08	614.80458924	618.40076072	614.14810568	-0.01419461	-0.03947371	-0.24810275
0.03316	236.82161	1e-08	7.3e-07	8.4e-07	1.5e-07	-0.0	5.93e-06	3.21e-06	1e-08	614.66674029	618.26390805	614.01072161	-0.01418115	-0.03945203	-0.24798616
0.03322	237.2081	1e-08	7.3e-07	8.4e-07	1.5e-07	-0.0	5.93e-06	3.21e-06	1e-08	614.52894969	618.12711178	613.87339509	-0.01417019	-0.03943436	-0.24789116
0.03327	237.59456	1e-08	7.3e-07	8.4e-07	1.4e-07	-0.0	5.93e-06	3.21e-06	1e-08	614.39120762	617.99036148	613.73611546	-0.01415806	-0.03941475	-0.24778571
0.03333	237.98101	1e-08	7.3e-07	8.4e-07	1.4e-07	0.0	5.93e-06	3.21e-06	1e-08	614.25351865	617.85366224	613.59888792	-0.01414268	-0.03938983	-0.24765176
0.03338	238.36743	1e-08	7.3e-07	8.4e-07	1.4e-07	-0.0	5.93e-06	3.21e-06	1e-08	614.11589708	617.71702786	613.46172655	-0.0141325	-0.03937332	-0.24756302
0.03344	238.75383	1e-08	7.3e-07	8.4e-07	1.4e-07	-0.0	5.93e-06	3.21e-06	1e-08	613.97832068	617.58043647	613.32460903	-0.01412028	-0.0393534	-0.24745603
0.03349	239.14021	1e-08	7.3e-07	8.4e-07	1.4e-07	-0.0	5.93e-06	3.21e-06	1e-08	613.84079797	617.44389693	613.1875444	-0.01410806	-0.03933349	-0.24734905
0.0435	309.09252	1e-08	7.3e-07	8.5e-07	1.3e-07	-0.0	5.93e-06	3.22e-06	1e-08	589.70386574	593.45693341	589.11992343	-0.01223813	-0.03577931	-0.22844939
0.04356	309.47484	1e-08	7.3e-07	8.5e-07	1.3e-07	-0.0	5.93e-06	3.22e-06	1e-08	589.57605018	593.32981448	588.99243328	-0.01222686	-0.03575508	-0.22832093
0.04361	309.85714	1e-08	7.3e-07	8.5e-07	1.3e-07	-0.0	5.93e-06	3.22e-06	1e-08	589.44830082	593.20276031	588.86500881	-0.01222085	-0.03574213	-0.22825231
0.04367	310.23942	1e-08	7.3e-07	8.5e-07	1.3e-07	0.0	5.93e-06	3.22e-06	1e-08	589.32058671	593.07574073	588.73761944	-0.01220762	-0.03571363	-0.22810119
0.04372	310.62167	1e-08	7.3e-07	8.5e-07	1.3e-07	-0.0	5.93e-06	3.22e-06	1e-08	589.19295038	592.94879735	588.61030734	-0.01220192	-0.03570135	-0.2280361
0.04378	311.0039	1e-08	7.3e-07	8.5e-07	1.3e-07	-0.0	5.93e-06	3.22e-06	1e-08	589.06534762	592.8218868	588.48302854	-0.01219381	-0.03568381	-0.2279432
0.04383	311.38611	1e-08	7.3e-07	8.5e-07	1.3e-07	-0.0	5.93e-06	3.22e-06	1e-08	588.93779279	592.69502313	588.35579726	-0.01217695	-0.03564734	-0.22774988
0.04389	311.7683	1e-08	7.3e-07	8.5e-07	1.3e-07	-0.0	5.93e-06	3.22e-06	1e-08	588.81033729	592.568257	588.22866489	-0.01217604	-0.0356454	-0.22773958
0.04394	312.15047	1e-08	7.3e-07	8.5e-07	1.3e-07	-0.0	5.93e-06	3.22e-06	1e-08	588.68288732	592.44149607	588.10153779	-0.0121662	-0.03562413	-0.22762683
0.044	312.53261	1e-08	7.3e-07	8.5e-07	1.3e-07	-0.0	5.93e-06	3.22e-06	1e-08	588.55549596	592.31479202	587.97446837	-0.01215703	-0.03560428	-0.22752156
0.04405	312.91473	1e-08	7.3e-07	8.5e-07	1.3e-07	-0.0	5.93e-06	3.22e-06	1e-08	588.42815896	592.18814109	587.84745282	-0.01215039	-0.03558985	-0.22744511
0.04411	313.29683	1e-08	7.3e-07	8.5e-07	1.3e-07	-0.0	5.93e-06	3.22e-06	1e-08	588.30086109	592.06152876	587.72047642	-0.01213294	-0.03555194	-0.22724415
0.04416	313.67891	1e-08	7.3e-07	8.5e-07	1.3e-07	0.0	5.93e-06	3.22e-06	1e-08	588.17366706	591.93501791	587.59360288	-0.01212795	-0.03554108	-0.22718661
0.04422	314.06096	1e-08	7.3e-07	8.5e-07	1.3e-07	0.0	5.93e-06	3.22e-06	1e-08	588.04650275	591.80853612	587.46675881	-0.01212562	-0.03553601	-0.22715973
0.04427	314.44299	1e-08	7.3e-07	8.5e-07	1.3e-07	0.0	5.93e-06	3.22e-06	1e-08	587.91935203	591.6820679	587.33992851	-0.01211823	-0.03551996	-0.22707461
0.04433	314.825	1e-08	7.3e-07	8.5e-07	1.3e-07	0.0	5.93e-06	3.22e-06	1e-08	587.79224537	591.55564265	587.21314178	-0.01210977	-0.0355015	-0.22697671
0.04438	315.20699	1e-08	7.3e-07	8.5e-07	1.3e-07	-0.0	5.93e-06	3.22e-06	1e-08	587.66518853	591.42926684	587.08640521	-0.01210135	-0.03548312	-0.22687924
0.04444	315.58895	1e-08	7.3e-07	8.5e-07	1.3e-07	-0.0	5.93e-06	3.22e-06	1e-08	587.53818155	591.30294027	586.95971856	-0.0120928	-0.03546448	-0.22678042
0.04449	315.9709	1e-08	7.3e-07	8.5e-07	1.3e-07	-0.0	5.93e-06	3.22e-06	1e-08	587.4112259	591.17666361	586.83308253	-0.01208419	-0.03544581	-0.2266814
0.05455	385.48948	1e-08	7.2e-07	8.5e-07	1.2e-07	-0.0	5.93e-06	3.23e-06	1e-08	565.03057543	568.90346411	564.50535983	-0.01067015	-0.03215573	-0.20914886
0.05461	385.8673	1e-08	7.2e-07	8.5e-07	1.2e-07	-0.0	5.93e-06	3.23e-06	1e-08	564.9127884	568.78618275	564.38783883	-0.01066311	-0.03213854	-0.20905659
0.05466	386.24509	1e-08	7.2e-07	8.5e-07	1.2e-07	-0.0	5.93e-06	3.23e-06	1e-08	564.79505019	568.66894886	564.27036591	-0.01065611	-0.03212136	-0.20896435
0.05472	386.62286	1e-08	7.2e-07	8.5e-07	1.2e-07	-0.0	5.93e-06	3.23e-06	1e-08	564.67736005	568.55176242	564.15294108	-0.0106491	-0.03210419	-0.20887219
0.05477	387.00061	1e-08	7.2e-07	8.5e-07	1.2e-07	-0.0	5.93e-06	3.23e-06	1e-08	564.55971847	568.43462341	564.03556428	-0.01064209	-0.03208702	-0.20878
0.05483	387.37834	1e-08	7.2e-07	8.5e-07	1.2e-07	0.0	5.93e-06	3.23e-06	1e-08	564.44212525	568.31753183	563.91823554	-0.01063512	-0.03206985	-0.20868785
0.05488	387.75604	1e-08	7.2e-07	8.5e-07	1.2e-07	0.0	5.93e-06	3.23e-06	1e-08	564.32457995	568.20048767	563.80095486	-0.01062815	-0.0320527	-0.20859575
0.05494	388.13372	1e-08	7.2e-07	8.5e-07	1.2e-07	0.0	5.93e-06	3.23e-06	1e-08	564.20708264	568.08349091	563.68372221	-0.01062118	-0.03203557	-0.20850373
0.05499	388.51138	1e-08	7.2e-07	8.5e-07	1.2e-07	0.0	5.93e-06	3.23e-06	1e-08	564.08963351	567.96654151	563.56653755	-0.01061423	-0.03201844	-0.20841173
0.05505	388.88901	1e-08	7.2e-07	8.5e-07	1.2e-07	-0.0	5.93e-06	3.23e-06	1e-08	563.97223231	567.84963947	563.44940088	-0.01060726	-0.03200131	-0.20831971
0.0551	389.26663	1e-08	7.2e-07	8.5e-07	1.2e-07	-0.0	5.93e-06	3.23e-06	1e-08	563.8548792	567.7327848	563.33231219	-0.01060027	-0.03198419	-0.20822776
0.05516	389.64422	1e-08	7.2e-07	8.5e-07	1.2e-07	-0.0	5.93e-06	3.23e-06	1e-08	563.73757487	567.61597746	563.21527145	-0.01059333	-0.03196708	-0.20813585
0.05521	390.02178	1e-08	7.2e-07	8.5e-07	1.2e-07	-0.0	5.93e-06	3.23e-06	1e-08	563.62031847	567.49921744	563.09827865	-0.01058637	-0.03194999	-0.20804404
0.05527	390.39933	1e-08	7.2e-07	8.5e-07	1.2e-07	-0.0	5.93e-06	3.23e-06	1e-08	563.50311046	567.38250469	562.98133374	-0.01057942	-0.0319329	-0.2079522
0.05532	390.77685	1e-08	7.2e-07	8.5e-07	1.2e-07	0.0	5.93e-06	3.23e-06	1e-08	563.38595074	567.26583924	562.86443673	-0.01057249	-0.03191581	-0.20786037
0.05538	391.15435	1e-08	7.2e-07	8.5e-07	1.2e-07	0.0	5.93e-06	3.23e-06	1e-08	563.26883912	567.14922107	562.74758763	-0.0105656	-0.03189874	-0.20776861
0.05543	391.53183	1e-08	7.2e-07	8.5e-07	1.2e-07	0.0	5.93e-06	3.23e-06	1e-08	563.15177495	567.03265016	562.63078643	-0.01055866	-0.03188167	-0.20767689
0.05549	391.90928	1e-08	7.2e-07	8.5e-07	1.2e-07	0.0	5.93e-06	3.23e-06	1e-08	563.03475912	566.91612648	562.51403308	-0.01055178	-0.03186463	-0.20758527
0.06555	460.60218	1e-08	7.2e-07	8.5e-07	1.2e-07	-0.0	5.93e-06	3.23e-06	1e-08	542.41305645	546.37117888	541.93725133	-0.00938999	-0.02888621	-0.19142769
0.06561	460.97546	1e-08	7.2e-07	8.5e-07	1.2e-07	-0.0	5.93e-06	3.23e-06	1e-08	542.30450487	546.26307788	541.82903709	-0.0093866	-0.02887068	-0.19134267
0.06566	461.34872	1e-08	7.2e-07	8.5e-07	1.2e-07	-0.0	5.93e-06	3.23e-06	1e-08	542.19596889	546.15502129	541.72086955	-0.00938237	-0.02885515	-0.19125766
0.06572	461.72195	1e-08	7.2e-07	8.5e-07	1.2e-07	-0.0	5.93e-06	3.23e-06	1e-08	542.08745825	546.04700907	541.61274811	-0.00936254	-0.02883979	-0.1911728
0.06577	462.09517	1e-08	7.2e-07	8.5e-07	1.2e-07	-0.0	5.93e-06	3.23e-06	1e-08	541.97915356	545.93904066	541.50466178	-0.00935278	-0.02882433	-0.19108791
0.06583	462.46835	1e-08	7.2e-07	8.5e-07	1.2e-07	-0.0	5.93e-06	3.23e-06	1e-08	541.87093829	545.83111639	541.39661761	-0.00935445	-0.02880879	-0.19100306
0.06588	462.84152	1e-08	7.2e-07	8.5e-07	1.2e-07	-0.0	5.93e-06	3.23e-06	1e-08	541.76268023	545.72323662	541.28862359	-0.0093409	-0.02879342	-0.19091838
0.06594	463.21466	1e-08	7.2e-07	8.5e-07	1.2e-07	-0.0	5.93e-06	3.23e-06	1e-08	541.65455583	545.61540076	541.18066896	-0.0093301	-0.02877802	-0.19083366
0.06599	463.58778	1e-08	7.2e-07	8.5e-07	1.2e-07	-0.0	5.93e-06	3.23e-06	1e-08	541.54653308	545.50760894	541.07275569	-0.00932178	-0.02876259	-0.1907489
0.06605	463.96088	1e-08	7.2e-07	8.5e-07	1.2e-07	-0.0	5.93e-06	3.23e-06	1e-08	541.43858328	545.39986126	540.96488552	-0.00931346	-0.02874715	-0.19066414
0.0661	464.33395	1e-08	7.2e-07	8.5e-07	1.2e-07	0.0	5.93e-06	3.23e-06	1e-08	541.33070643	545.2921577	540.85705846	-0.00931803	-0.02873162	-0.19057944
0.06616	464.707	1e-08	7.2e-07	8.5e-07	1.2e-07	0.0	5.93e-06	3.23e-06	1e-08	541.22275329	545.18449867	540.7492835	-0.00932669	-0.02871606	-0.19049475
0.06621	465.08003	1e-08	7.2e-07	8.5e-07	1.2e-07	0.0	5.93e-06	3.23e-06	1e-08	541.11467646	545.07688429	540.6415635	-0.00931041	-0.02870074	-0.19041021
0.06627	465.45304	1e-08	7.2e-07	8.5e-07	1.2e-07	0.0	5.93e-06	3.23e-06	1e-08	541.00676506	544.96931368	540.53388091	-0.00930319	-0.02868535	-0.19032566
0.06632	465.82602	1e-08	7.2e-07	8.5e-07	1.2e-07	0.0	5.93e-06	3.23e-06	1e-08	540.8989141	544.86178715	540.42624209	-0.00931024	-0.02866986	-0.19024123
0.06638	466.19898	1e-08	7.2e-07	8.5e-07	1.2e-07	0.0	5.93e-06	3.23e-06	1e-08	540.79095811	544.7543051	540.31865697	-0.00930768	-0.02865444	-0.19015671
0.06643	466.57192	1e-08	7.2e-07	8.5e-07	1.2e-07	0.0	5.93e-06	3.23e-06	1e-08	540.68300855	544.64686725	540.21111885	-0.00930512	-0.02863901	-0.1900722
0.06649	466.94483	1e-08	7.2e-07	8.5e-07	1.2e-07	0.0	5.93e-06	3.23e-06	1e-08	540.57506541	544.53947361	540.10362774	-0.00929524	-0.02862366	-0.18998774
0.07655	534.80212	1e-08	7.2e-07	8.5e-07	1.2e-07	-0.0	5.93e-06	3.23e-06	1e-08	521.59767189	525.61207287	521.16601622	-0.00826722	-0.02594436	-0.17511742
0.07661	535.1708	1e-08	7.2e-07	8.5e-07	1.2e-07	-0.0	5.93e-06	3.23e-06	1e-08	521.49806166	525.51252188	521.06645454	-0.00825931	-0.02593044	-0.1750392
0.07666	535.53947	1e-08	7.2e-07	8.5e-07	1.2e-07	-0.0	5.93e-06	3.23e-06	1e-08	521.39852698	525.41301202	520.96693271	-0.00826185	-0.02591645	-0.17496102
0.07672	535.90811	1e-08	7.2e-07	8.5e-07	1.2e-07	-0.0	5.93e-06	3.23e-06	1e-08	521.29894198	525.31354363	520.86745803	-0.00827269	-0.02590238	-0.17488286
0.07677	536.27673	1e-08	7.2e-07	8.5e-07	1.2e-07	-0.0	5.93e-06	3.23e-06	1e-08	521.19920672	525.21411697	520.76803629	-0.00825831	-0.02588856	-0.17480482
0.07683	536.64532	1e-08	7.2e-07	8.5e-07	1.2e-07	-0.0	5.93e-06	3.23e-06	1e-08	521.09962513	525.11473115	520.66864977	-0.00825549	-0.02587465	-0.1747268
0.07688	537.01389	1e-08	7.2e-07	8.5e-07	1.2e-07	-0.0	5.93e-06	3.23e-06	1e-08	521.00005786	525.01538654	520.56930656	-0.00825911	-0.0258607	-0.17464885
0.07694	537.38244	1e-08	7.2e-07	8.5e-07	1.2e-07	-0.0	5.93e-06	3.23e-06	1e-08	520.9004273	524.91608332	520.47001113	-0.00825686	-0.02584678	-0.17457084
0.07699	537.75097	1e-08	7.2e-07	8.5e-07	1.2e-07	-0.0	5.93e-06	3.23e-06	1e-08	520.8008042	524.81682133	520.37075939	-0.00825462	-0.02583287	-0.17449283
0.07705	538.11947	1e-08	7.2e-07	8.5e-07	1.2e-07	-0.0	5.93e-06	3.23e-06	1e-08	520.70118854	524.71760056	520.27155136	-0.00823611	-0.02581912	-0.17441494
0.0771	538.48795	1e-08	7.2e-07	8.5e-07	1.2e-07	-0.0	5.93e-06	3.23e-06	1e-08	520.60177663	524.61842042	520.17237557	-0.00822211	-0.02580533	-0.17433706
0.07716	538.85641	1e-08	7.2e-07	8.5e-07	1.2e-07	-0.0	5.93e-06	3.23e-06	1e-08	520.502514	524.51928103	520.07323517	-0.00822585	-0.0257914	-0.1742592
0.07721	539.22484	1e-08	7.2e-07	8.5e-07	1.2e-07	-0.0	5.93e-06	3.23e-06	1e-08	520.40318668	524.42018301	519.97414259	-0.00821346	-0.02577764	-0.17418149
0.07727	539.59325	1e-08	7.2e-07	8.5e-07	1.2e-07	-0.0	5.93e-06	3.23e-06	1e-08	520.30398951	524.32112573	519.87508645	-0.00820325	-0.02576385	-0.17410374
0.07732	539.96164	1e-08	7.2e-07	8.5e-07	1.2e-07	-0.0	5.93e-06	3.23e-06	1e-08	520.20489621	524.22210929	519.77606827	-0.00819551	-0.02575004	-0.17402596
0.07738	540.33	1e-08	7.2e-07	8.5e-07	1.2e-07	-0.0	5.93e-06	3.23e-06	1e-08	520.10587691	524.12313377	519.67708983	-0.0081901	-0.0257362	-0.17394819
0.07743	540.69835	1e-08	7.2e-07	8.5e-07	1.2e-07	-0.0	5.93e-06	3.23e-06	1e-08	520.00690343	524.02419926	519.57815273	-0.0082011	-0.02572224	-0.17387048
0.07749	541.06666	1e-08	7.2e-07	8.5e-07	1.2e-07	-0.0	5.93e-06	3.23e-06	1e-08	519.90777751	523.92530629	519.47926846	-0.00819746	-0.02570842	-0.17379282
0.08755	608.07807	1e-08	7.2e-07	8.5e-07	1.2e-07	-0.0	5.93e-06	3.23e-06	1e-08	502.45925754	506.50221822	502.0670357	-0.0073273	-0.0233039	-0.16012015
0.08761	608.44211	1e-08	7.2e-07	8.5e-07	1.2e-07	-0.0	5.93e-06	3.23e-06	1e-08	502.36755124	506.41061121	501.97554101	-0.00731684	-0.02329148	-0.16004838
0.08766	608.80613	1e-08	7.2e-07	8.5e-07	1.2e-07	-0.0	5.93e-06	3.23e-06	1e-08	502.2759592	506.3190422	501.88408085	-0.00730672	-0.02327906	-0.15997661
0.08772	609.17012	1e-08	7.2e-07	8.5e-07	1.2e-07	-0.0	5.93e-06	3.23e-06	1e-08	502.18447709	506.22751119	501.79265549	-0.00729968	-0.0232666	-0.1599048
0.08777	609.53409	1e-08	7.2e-07	8.5e-07	1.2e-07	-0.0	5.93e-06	3.23e-06	1e-08	502.09306636	506.13601832	501.70126708	-0.00729395	-0.02325413	-0.15983299
0.08783	609.89803	1e-08	7.2e-07	8.5e-07	1.2e-07	-0.0	5.93e-06	3.23e-06	1e-08	502.00171067	506.04456363	501.60991655	-0.00730535	-0.02324152	-0.15976124
0.08788	610.26196	1e-08	7.2e-07	8.5e-07	1.2e-07	-0.0	5.93e-06	3.23e-06	1e-08	501.91019554	505.95314769	501.51861588	-0.0073036	-0.02322904	-0.15968953
0.08794	610.62586	1e-08	7.2e-07	8.5e-07	1.2e-07	-0.0	5.93e-06	3.23e-06	1e-08	501.81868578	505.86177001	501.42735581	-0.00729138	-0.02321666	-0.15961787
0.08799	610.98973	1e-08	7.2e-07	8.5e-07	1.2e-07	-0.0	5.93e-06	3.23e-06	1e-08	501.72731233	505.77043022	501.33612899	-0.00729774	-0.02320414	-0.15954633
0.08805	611.35358	1e-08	7.2e-07	8.5e-07	1.2e-07	-0.0	5.93e-06	3.23e-06	1e-08	501.63584269	505.67912889	501.24494837	-0.00729615	-0.02319168	-0.15947471
0.0881	611.71741	1e-08	7.2e-07	8.5e-07	1.2e-07	-0.0	5.93e-06	3.23e-06	1e-08	501.5443763	505.5878658	501.15380843	-0.00729435	-0.02317922	-0.15940309
0.08816	612.08122	1e-08	7.2e-07	8.5e-07	1.2e-07	-0.0	5.93e-06	3.23e-06	1e-08	501.4529158	505.49664093	501.06270902	-0.00728728	-0.02316681	-0.15933151
0.08821	612.445	1e-08	7.2e-07	8.5e-07	1.2e-07	-0.0	5.93e-06	3.23e-06	1e-08	501.3615274	505.40545409	500.97164642	-0.00726691	-0.02315454	-0.15926003
0.08827	612.80876	1e-08	7.2e-07	8.5e-07	1.2e-07	-0.0	5.93e-06	3.23e-06	1e-08	501.27037777	505.31430476	500.88061126	-0.00726606	-0.0231421	-0.15918854
0.08832	613.17249	1e-08	7.2e-07	8.5e-07	1.2e-07	-0.0	5.93e-06	3.23e-06	1e-08	501.17922217	505.22319363	500.78961722	-0.00726416	-0.02312967	-0.1591171
0.08838	613.5362	1e-08	7.2e-07	8.5e-07	1.2e-07	-0.0	5.93e-06	3.23e-06	1e-08	501.08807392	505.13212063	500.69866355	-0.00725029	-0.02311738	-0.15904578
0.08843	613.89989	1e-08	7.2e-07	8.5e-07	1.2e-07	-0.0	5.93e-06	3.23e-06	1e-08	500.99708321	505.04108529	500.60774178	-0.00724325	-0.02310502	-0.15897438
0.08849	614.26355	1e-08	7.2e-07	8.5e-07	1.2e-07	-0.0	5.93e-06	3.23e-06	1e-08	500.90616427	504.9500879	500.51685675	-0.00723621	-0.02309265	-0.15890298
0.09855	680.41849	1e-08	7.2e-07	8.5e-07	1.2e-07	-0.0	5.93e-06	3.23e-06	1e-08	484.87785069	488.92311405	484.52108522	-0.00649617	-0.02093754	-0.14634252
0.09861	680.77783	1e-08	7.2e-07	8.5e-07	1.2e-07	-0.0	5.93e-06	3.23e-06	1e-08	484.79363563	488.83887356	484.43706627	-0.00648541	-0.02092643	-0.14627663
0.09866	681.13713	1e-08	7.2e-07	8.5e-07	1.2e-07	-0.0	5.93e-06	3.23e-06	1e-08	484.7095458	488.75466822	484.35307843	-0.00647679	-0.02091529	-0.14621071
0.09872	681.49642	1e-08	7.2e-07	8.5e-07	1.2e-07	-0.0	5.93e-06	3.23e-06	1e-08	484.62555354	488.67049812	484.2691232	-0.0064704	-0.02090413	-0.14614477
0.09877	681.85568	1e-08	7.2e-07	8.5e-07	1.2e-07	-0.0	5.93e-06	3.23e-06	1e-08	484.54162995	488.58636336	484.18520217	-0.00646698	-0.02089295	-0.14607883
0.09883	682.21492	1e-08	7.2e-07	8.5e-07	1.2e-07	-0.0	5.93e-06	3.23e-06	1e-08	484.45773648	488.50226403	484.10131741	-0.00647836	-0.02088164	-0.14601294
0.09888	682.57413	1e-08	7.2e-07	8.5e-07	1.2e-07	-0.0	5.93e-06	3.23e-06	1e-08	484.37368123	488.41820064	484.01747926	-0.00647387	-0.02087049	-0.1459471
0.09894	682.93332	1e-08	7.2e-07	8.5e-07	1.2e-07	-0.0	5.93e-06	3.23e-06	1e-08	484.28967003	488.3341726	483.93367658	-0.00646554	-0.02085938	-0.14588131
0.09899	683.29248	1e-08	7.2e-07	8.5e-07	1.2e-07	-0.0	5.93e-06	3.23e-06	1e-08	484.20575283	488.25017975	483.84990665	-0.00647121	-0.02084817	-0.14581559
0.09905	683.65163	1e-08	7.2e-07	8.5e-07	1.2e-07	-0.0	5.93e-06	3.23e-06	1e-08	484.12174796	488.16622254	483.76617923	-0.00646985	-0.020837	-0.14574982
0.0991	684.01074	1e-08	7.2e-07	8.5e-07	1.2e-07	-0.0	5.93e-06	3.23e-06	1e-08	484.03774647	488.08230076	483.68248944	-0.0064685	-0.02082583	-0.14568405
0.09916	684.36984	1e-08	7.2e-07	8.5e-07	1.2e-07	-0.0	5.93e-06	3.23e-06	1e-08	483.95374839	487.99841441	483.59883727	-0.00645792	-0.02081476	-0.14561835
0.09921	684.72891	1e-08	7.2e-07	8.5e-07	1.2e-07	-0.0	5.93e-06	3.23e-06	1e-08	483.86987351	487.91456313	483.51521624	-0.00644093	-0.02080376	-0.1455527
0.09927	685.08796	1e-08	7.2e-07	8.5e-07	1.2e-07	-0.0	5.93e-06	3.23e-06	1e-08	483.7862051	487.83074666	483.4316218	-0.00644505	-0.02079257	-0.14548705
0.09932	685.44698	1e-08	7.2e-07	8.5e-07	1.2e-07	-0.0	5.93e-06	3.23e-06	1e-08	483.70246909	487.74696576	483.34806876	-0.00643794	-0.0207815	-0.14542149
0.09938	685.80598	1e-08	7.2e-07	8.5e-07	1.2e-07	-0.0	5.93e-06	3.23e-06	1e-08	483.61881144	487.66321998	483.2645492	-0.00642724	-0.02077047	-0.14535597
0.09943	686.16496	1e-08	7.2e-07	8.5e-07	1.2e-07	-0.0	5.93e-06	3.23e-06	1e-08	483.53527878	487.57950917	483.18106058	-0.00642089	-0.02075939	-0.1452904
0.09949	686.52391	1e-08	7.2e-07	8.5e-07	1.2e-07	-0.0	5.93e-06	3.23e-06	1e-08	483.45181459	487.49583352	483.09760597	-0.00641457	-0.02074831	-0.14522482
0.10955	751.81143	1e-08	7.2e-07	8.5e-07	1.2e-07	-0.0	5.93e-06	3.23e-06	1e-08	468.7398184	472.76259183	468.41498242	-0.00575713	-0.01881836	-0.13369563
0.1096	752.166	1e-08	7.2e-07	8.5e-07	1.2e-07	-0.0	5.93e-06	3.23e-06	1e-08	468.66271123	472.6851729	468.33787998	-0.00575131	-0.01880836	-0.13363506
0.10966	752.52054	1e-08	7.2e-07	8.5e-07	1.2e-07	-0.0	5.93e-06	3.23e-06	1e-08	468.58566988	472.6077867	468.26080917	-0.00575814	-0.01879825	-0.13357452
0.10971	752.87505	1e-08	7.2e-07	8.5e-07	1.2e-07	-0.0	5.93e-06	3.23e-06	1e-08	468.50852499	472.53043367	468.18377881	-0.00576324	-0.01878816	-0.133514
0.10977	753.22954	1e-08	7.2e-07	8.5e-07	1.2e-07	-0.0	5.93e-06	3.23e-06	1e-08	468.43129979	472.45311372	468.10678769	-0.00575215	-0.01877823	-0.13345356
0.10982	753.58401	1e-08	7.2e-07	8.5e-07	1.2e-07	-0.0	5.93e-06	3.23e-06	1e-08	468.35421113	472.37582625	468.02982442	-0.0057552	-0.01876819	-0.13339317
0.10988	753.93845	1e-08	7.2e-07	8.5e-07	1.2e-07	-0.0	5.93e-06	3.23e-06	1e-08	468.27706949	472.29857172	467.95289887	-0.0057564	-0.01875816	-0.13333278
0.10993	754.29287	1e-08	7.2e-07	8.5e-07	1.2e-07	-0.0	5.93e-06	3.23e-06	1e-08	468.1998997	472.2213501	467.87600977	-0.00575544	-0.01874815	-0.13327236
0.10999	754.64727	1e-08	7.2e-07	8.5e-07	1.2e-07	-0.0	5.93e-06	3.23e-06	1e-08	468.12273083	472.14416129	467.7991556	-0.00575119	-0.01873817	-0.13321197
0.11004	755.00164	1e-08	7.2e-07	8.5e-07	1.2e-07	-0.0	5.93e-06	3.23e-06	1e-08	468.04560685	472.06700518	467.72233405	-0.00573323	-0.01872832	-0.13315167
0.1101	755.35599	1e-08	7.2e-07	8.5e-07	1.2e-07	-0.0	5.93e-06	3.23e-06	1e-08	467.96871151	471.98988124	467.64553546	-0.00573147	-0.01871834	-0.13309136
0.11015	755.71031	1e-08	7.2e-07	8.5e-07	1.2e-07	-0.0	5.93e-06	3.23e-06	1e-08	467.89182775	471.91279003	467.56877119	-0.00573121	-0.01870835	-0.13303108
0.11021	756.06461	1e-08	7.2e-07	8.5e-07	1.2e-07	-0.0	5.93e-06	3.23e-06	1e-08	467.81493561	471.83573161	467.49204226	-0.00571919	-0.01869848	-0.13297092
0.11026	756.41889	1e-08	7.2e-07	8.5e-07	1.2e-07	-0.0	5.93e-06	3.23e-06	1e-08	467.73819275	471.75870549	467.41534037	-0.0057134	-0.01868855	-0.13291069
0.11032	756.77314	1e-08	7.2e-07	8.5e-07	1.2e-07	-0.0	5.93e-06	3.23e-06	1e-08	467.66151549	471.68171194	467.33866994	-0.00570762	-0.01867861	-0.13285045
0.11037	757.12737	1e-08	7.2e-07	8.5e-07	1.2e-07	-0.0	5.93e-06	3.23e-06	1e-08	467.58490383	471.60475095	467.26203096	-0.00571282	-0.01866859	-0.13279025
0.11043	757.48157	1e-08	7.2e-07	8.5e-07	1.2e-07	-0.0	5.93e-06	3.23e-06	1e-08	467.50821052	471.5278229	467.18543112	-0.00571964	-0.01865856	-0.13273007
0.11048	757.83575	1e-08	7.2e-07	8.5e-07	1.2e-07	-0.0	5.93e-06	3.23e-06	1e-08	467.43141367	471.45092783	467.10887153	-0.00570858	-0.0186487	-0.13266997
0.12055	822.24454	1e-08	7.2e-07	8.5e-07	1.2e-07	-0.0	5.93e-06	3.23e-06	1e-08	453.93789455	457.91501797	453.64175796	-0.00513307	-0.01692089	-0.12209524
0.1206	822.59427	1e-08	7.2e-07	8.5e-07	1.2e-07	-0.0	5.93e-06	3.23e-06	1e-08	453.86703886	457.84390981	453.57107048	-0.00513624	-0.01691187	-0.12203976
0.12066	822.94398	1e-08	7.2e-07	8.5e-07	1.2e-07	-0.0	5.93e-06	3.23e-06	1e-08	453.79612909	457.77283218	453.50041808	-0.00513559	-0.01690288	-0.12198425
0.12071	823.29366	1e-08	7.2e-07	8.5e-07	1.2e-07	-0.0	5.93e-06	3.23e-06	1e-08	453.72521801	457.70178495	453.42979809	-0.00513396	-0.0168939	-0.12192874
0.12077	823.64332	1e-08	7.2e-07	8.5e-07	1.2e-07	-0.0	5.93e-06	3.23e-06	1e-08	453.6543192	457.63076809	453.35920983	-0.00511715	-0.01688507	-0.12187334
0.12082	823.99296	1e-08	7.2e-07	8.5e-07	1.2e-07	-0.0	5.93e-06	3.23e-06	1e-08	453.5836422	457.559781	453.28864259	-0.0051124	-0.01687613	-0.12181792
0.12088	824.34257	1e-08	7.2e-07	8.5e-07	1.2e-07	-0.0	5.93e-06	3.23e-06	1e-08	453.5130205	457.48882412	453.21810484	-0.00511503	-0.01686714	-0.12176253
0.12093	824.69215	1e-08	7.2e-07	8.5e-07	1.2e-07	-0.0	5.93e-06	3.23e-06	1e-08	453.4423523	457.41789771	453.14760174	-0.00510304	-0.0168583	-0.12170726
0.12099	825.04172	1e-08	7.2e-07	8.5e-07	1.2e-07	-0.0	5.93e-06	3.23e-06	1e-08	453.37183964	457.34700118	453.07712296	-0.00509774	-0.01684938	-0.12165191
0.12104	825.39125	1e-08	7.2e-07	8.5e-07	1.2e-07	-0.0	5.93e-06	3.23e-06	1e-08	453.3013899	457.27613481	453.00667325	-0.00509245	-0.01684046	-0.12159657
0.1211	825.74077	1e-08	7.2e-07	8.5e-07	1.2e-07	-0.0	5.93e-06	3.23e-06	1e-08	453.23100307	457.20529859	452.9362526	-0.00509562	-0.01683148	-0.12154125
0.12115	826.09026	1e-08	7.2e-07	8.5e-07	1.2e-07	-0.0	5.93e-06	3.23e-06	1e-08	453.16056223	457.13449282	452.86586694	-0.00510433	-0.01682246	-0.12148595
0.12121	826.43972	1e-08	7.2e-07	8.5e-07	1.2e-07	-0.0	5.93e-06	3.23e-06	1e-08	453.08999089	457.06371769	452.79552013	-0.00509414	-0.01681361	-0.12143073
0.12126	826.78916	1e-08	7.2e-07	8.5e-07	1.2e-07	-0.0	5.93e-06	3.23e-06	1e-08	453.01955024	456.99297247	452.72519888	-0.00509505	-0.01680467	-0.12137554
0.12132	827.13858	1e-08	7.2e-07	8.5e-07	1.2e-07	-0.0	5.93e-06	3.23e-06	1e-08	452.94908677	456.92225756	452.65491096	-0.0050978	-0.01679573	-0.12132036
0.12137	827.48797	1e-08	7.2e-07	8.5e-07	1.2e-07	-0.0	5.93e-06	3.23e-06	1e-08	452.87857519	456.851573	452.58465764	-0.00509717	-0.0167868	-0.12126517
0.12143	827.83734	1e-08	7.2e-07	8.5e-07	1.2e-07	-0.0	5.93e-06	3.23e-06	1e-08	452.80806216	456.78091869	452.51443658	-0.0050949	-0.01677789	-0.12120998
0.12148	828.18668	1e-08	7.2e-07	8.5e-07	1.2e-07	-0.0	5.93e-06	3.23e-06	1e-08	452.73757037	456.71029457	452.44424661	-0.00507806	-0.01676912	-0.12115489
0.13155	891.70502	1e-08	7.2e-07	8.5e-07	1.2e-07	-0.0	5.93e-06	3.23e-06	1e-08	440.37014541	444.28125861	440.10069574	-0.00456678	-0.01522247	-0.11146246
0.1316	892.04986	1e-08	7.2e-07	8.5e-07	1.2e-07	-0.0	5.93e-06	3.23e-06	1e-08	440.30532177	444.2159809	440.03592101	-0.00456069	-0.01521447	-0.11141161
0.13166	892.39467	1e-08	7.2e-07	8.5e-07	1.2e-07	-0.0	5.93e-06	3.23e-06	1e-08	440.24057583	444.15073107	439.97117225	-0.00455582	-0.01520646	-0.11136075
0.13171	892.73946	1e-08	7.2e-07	8.5e-07	1.2e-07	-0.0	5.93e-06	3.23e-06	1e-08	440.17589025	444.08550915	439.90645033	-0.00455608	-0.01519841	-0.1113099
0.13177	893.08422	1e-08	7.2e-07	8.5e-07	1.2e-07	-0.0	5.93e-06	3.23e-06	1e-08	440.11119231	444.02031534	439.84175883	-0.00456668	-0.01519028	-0.11125907
0.13182	893.42896	1e-08	7.2e-07	8.5e-07	1.2e-07	-0.0	5.93e-06	3.23e-06	1e-08	440.04633522	443.95514998	439.77710499	-0.00455873	-0.01518232	-0.11120832
0.13188	893.77367	1e-08	7.2e-07	8.5e-07	1.2e-07	-0.0	5.93e-06	3.23e-06	1e-08	439.98158239	443.89001239	439.71247577	-0.00455723	-0.0151743	-0.11115759
0.13193	894.11836	1e-08	7.2e-07	8.5e-07	1.2e-07	-0.0	5.93e-06	3.23e-06	1e-08	439.91684224	443.82490276	439.64787567	-0.00456123	-0.01516625	-0.11110689
0.13199	894.46302	1e-08	7.2e-07	8.5e-07	1.2e-07	-0.0	5.93e-06	3.23e-06	1e-08	439.85203656	443.7598213	439.58330853	-0.00456087	-0.01515823	-0.11105616
0.13204	894.80766	1e-08	7.2e-07	8.5e-07	1.2e-07	-0.0	5.93e-06	3.23e-06	1e-08	439.78722741	443.69476785	439.51877131	-0.00456027	-0.01515021	-0.11100544
0.1321	895.15228	1e-08	7.2e-07	8.5e-07	1.2e-07	-0.0	5.93e-06	3.23e-06	1e-08	439.72241805	443.6297424	439.45426385	-0.0045446	-0.01514234	-0.11095481
0.13215	895.49687	1e-08	7.2e-07	8.5e-07	1.2e-07	-0.0	5.93e-06	3.23e-06	1e-08	439.65782276	443.56474438	439.38977552	-0.00453923	-0.01513437	-0.11090416
0.13221	895.84143	1e-08	7.2e-07	8.5e-07	1.2e-07	-0.0	5.93e-06	3.23e-06	1e-08	439.59329512	443.49977415	439.32531356	-0.00454264	-0.01512634	-0.11085353
0.13226	896.18597	1e-08	7.2e-07	8.5e-07	1.2e-07	-0.0	5.93e-06	3.23e-06	1e-08	439.52871035	443.43483202	439.2608841	-0.00453125	-0.01511846	-0.11080303
0.13232	896.53049	1e-08	7.2e-07	8.5e-07	1.2e-07	-0.0	5.93e-06	3.23e-06	1e-08	439.46427901	443.3699174	439.19647671	-0.00452641	-0.0151105	-0.11075245
0.13237	896.87498	1e-08	7.2e-07	8.5e-07	1.2e-07	-0.0	5.93e-06	3.23e-06	1e-08	439.39990786	443.30503055	439.13209602	-0.00452157	-0.01510255	-0.11070188
0.13243	897.21945	1e-08	7.2e-07	8.5e-07	1.2e-07	-0.0	5.93e-06	3.23e-06	1e-08	439.3355969	443.24017149	439.06774202	-0.00452469	-0.01509453	-0.11065132
0.13248	897.56389	1e-08	7.2e-07	8.5e-07	1.2e-07	-0.0	5.93e-06	3.23e-06	1e-08	439.27123294	443.17534048	439.00342028	-0.00453328	-0.01508648	-0.11060079
0.14255	960.17964	1e-08	7.2e-07	8.5e-07	1.2e-07	-0.0	5.93e-06	3.23e-06	1e-08	427.94291023	431.76852837	427.69709058	-0.00409053	-0.01370173	-0.10172278
0.1426	960.51952	1e-08	7.2e-07	8.5e-07	1.2e-07	-0.0	5.93e-06	3.23e-06	1e-08	427.88332973	431.70863372	427.6377867	-0.00408313	-0.01369458	-0.10167619
0.14266	960.85936	1e-08	7.2e-07	8.5e-07	1.2e-07	-0.0	5.93e-06	3.23e-06	1e-08	427.82384972	431.64876473	427.57850545	-0.00406977	-0.01368749	-0.10162966
0.14271	961.19919	1e-08	7.2e-07	8.5e-07	1.2e-07	-0.0	5.93e-06	3.23e-06	1e-08	427.76455691	431.58892117	427.51924263	-0.00407405	-0.01368025	-0.10158311
0.14277	961.53899	1e-08	7.2e-07	8.5e-07	1.2e-07	-0.0	5.93e-06	3.23e-06	1e-08	427.70519439	431.52910366	427.46001061	-0.00406798	-0.01367311	-0.10153664
0.14282	961.87876	1e-08	7.2e-07	8.5e-07	1.2e-07	-0.0	5.93e-06	3.23e-06	1e-08	427.64591296	431.4693118	427.4008021	-0.00406058	-0.01366599	-0.10149019
0.14288	962.21851	1e-08	7.2e-07	8.5e-07	1.2e-07	-0.0	5.93e-06	3.23e-06	1e-08	427.58673208	431.40954554	427.34161614	-0.00405611	-0.01365883	-0.1014437
0.14293	962.55823	1e-08	7.2e-07	8.5e-07	1.2e-07	-0.0	5.93e-06	3.23e-06	1e-08	427.527609	431.349805	427.28245482	-0.00405407	-0.01365166	-0.10139722
0.14299	962.89793	1e-08	7.2e-07	8.5e-07	1.2e-07	-0.0	5.93e-06	3.23e-06	1e-08	427.46850832	431.29009025	427.22331983	-0.00406465	-0.01364439	-0.10135076
0.14304	963.2376	1e-08	7.2e-07	8.5e-07	1.2e-07	-0.0	5.93e-06	3.23e-06	1e-08	427.40924607	431.23040174	427.16422001	-0.00406101	-0.01363724	-0.10130435
0.1431	963.57725	1e-08	7.2e-07	8.5e-07	1.2e-07	-0.0	5.93e-06	3.23e-06	1e-08	427.35002963	431.17073894	427.10514536	-0.00405649	-0.01363011	-0.10125798
0.14315	963.91687	1e-08	7.2e-07	8.5e-07	1.2e-07	-0.0	5.93e-06	3.23e-06	1e-08	427.29087185	431.1111018	427.04609524	-0.00406151	-0.01362291	-0.10121165
0.14321	964.25647	1e-08	7.2e-07	8.5e-07	1.2e-07	-0.0	5.93e-06	3.23e-06	1e-08	427.23163361	431.05149063	426.98707632	-0.00406138	-0.01361574	-0.10116528
0.14326	964.59605	1e-08	7.2e-07	8.5e-07	1.2e-07	-0.0	5.93e-06	3.23e-06	1e-08	427.17238992	430.99190527	426.928085	-0.00406125	-0.01360858	-0.10111892
0.14332	964.93559	1e-08	7.2e-07	8.5e-07	1.2e-07	-0.0	5.93e-06	3.23e-06	1e-08	427.1131408	430.93234572	426.86912129	-0.00404876	-0.01360152	-0.10107263
0.14337	965.27512	1e-08	7.2e-07	8.5e-07	1.2e-07	-0.0	5.93e-06	3.23e-06	1e-08	427.05406669	430.8728115	426.81017647	-0.00404089	-0.01359444	-0.10102634
0.14343	965.61462	1e-08	7.2e-07	8.5e-07	1.2e-07	-0.0	5.93e-06	3.23e-06	1e-08	426.99510006	430.81330277	426.75125379	-0.00404516	-0.01358725	-0.10098006
0.14348	965.95409	1e-08	7.2e-07	8.5e-07	1.2e-07	-0.0	5.93e-06	3.23e-06	1e-08	426.93606381	430.75381997	426.69236176	-0.00403518	-0.0135802	-0.10093389
0.15354	1027.65467	1e-08	7.2e-07	8.5e-07	1.2e-07	-0.0	5.93e-06	3.23e-06	1e-08	416.5683833	420.29232787	416.34447109	-0.00364148	-0.01231276	-0.09262681
0.1536	1027.98951	1e-08	7.2e-07	8.5e-07	1.2e-07	-0.0	5.93e-06	3.23e-06	1e-08	416.5140401	420.2374985	416.29029556	-0.00364148	-0.01231276	-0.09262681
0.15365	1028.32433	1e-08	7.2e-07	8.5e-07	1.2e-07	-0.0	5.93e-06	3.23e-06	1e-08	416.45969691	420.18266913	416.23612002	-0.00364148	-0.01231276	-0.09262681
0.15371	1028.65912	1e-08	7.2e-07	8.5e-07	1.2e-07	-0.0	5.93e-06	3.23e-06	1e-08	416.40535371	420.12783976	416.18194449	-0.00364148	-0.01231276	-0.09262681
0.15376	1028.99388	1e-08	7.2e-07	8.5e-07	1.2e-07	-0.0	5.93e-06	3.23e-06	1e-08	416.35101051	420.0730104	416.12776896	-0.00363711	-0.0123109	-0.09261427
0.15382	1029.32862	1e-08	7.2e-07	8.5e-07	1.2e-07	-0.0	5.93e-06	3.23e-06	1e-08	416.29673072	420.0181879	416.07359789	-0.00362263	-0.01230473	-0.0925727
0.15387	1029.66333	1e-08	7.2e-07	8.5e-07	1.2e-07	-0.0	5.93e-06	3.23e-06	1e-08	416.24266097	419.96338815	416.01944159	-0.00362979	-0.01229682	-0.09252079
0.15393	1029.99802	1e-08	7.2e-07	8.5e-07	1.2e-07	-0.0	5.93e-06	3.23e-06	1e-08	416.18847679	419.90861777	415.96532144	-0.00362327	-0.01227714	-0.09239031
0.15398	1030.33268	1e-08	7.2e-07	8.5e-07	1.2e-07	-0.0	5.93e-06	3.23e-06	1e-08	416.13437113	419.85392024	415.91127498	-0.00362016	-0.01226834	-0.09233193
0.15404	1030.66732	1e-08	7.2e-07	8.5e-07	1.2e-07	-0.0	5.93e-06	3.23e-06	1e-08	416.0803034	419.79925531	415.85726135	-0.00362016	-0.01226834	-0.09233193
0.15409	1031.00193	1e-08	7.2e-07	8.5e-07	1.2e-07	-0.0	5.93e-06	3.23e-06	1e-08	416.02623567	419.74459039	415.80324772	-0.00362016	-0.01226834	-0.09233193
0.15415	1031.33652	1e-08	7.2e-07	8.5e-07	1.2e-07	-0.0	5.93e-06	3.23e-06	1e-08	415.97216794	419.68992546	415.7492341	-0.00361903	-0.01226007	-0.09227717
0.1542	1031.67108	1e-08	7.2e-07	8.5e-07	1.2e-07	-0.0	5.93e-06	3.23e-06	1e-08	415.91810912	419.63529121	415.69525252	-0.00361633	-0.01224023	-0.09214593
0.15426	1032.00561	1e-08	7.2e-07	8.5e-07	1.2e-07	-0.0	5.93e-06	3.23e-06	1e-08	415.86407165	419.58073052	415.64134774	-0.00361633	-0.01224023	-0.09214593
0.15431	1032.34012	1e-08	7.2e-07	8.5e-07	1.2e-07	-0.0	5.93e-06	3.23e-06	1e-08	415.81003419	419.52616982	415.58744297	-0.00361633	-0.01224023	-0.09214593
0.15437	1032.67461	1e-08	7.2e-07	8.5e-07	1.2e-07	-0.0	5.93e-06	3.23e-06	1e-08	415.75599673	419.47160912	415.53353819	-0.00361633	-0.01224023	-0.09214593
0.15442	1033.00907	1e-08	7.2e-07	8.5e-07	1.2e-07	-0.0	5.93e-06	3.23e-06	1e-08	415.70195926	419.41704842	415.47963342	-0.00361009	-0.01221499	-0.09197892
0.15448	1033.3435	1e-08	7.2e-07	8.5e-07	1.2e-07	-0.0	5.93e-06	3.23e-06	1e-08	415.64799093	419.36258136	415.42582441	-0.00360941	-0.01221223	-0.09196067
0.16454	1094.11578	1e-08	7.2e-07	8.5e-07	1.2e-07	-0.0	5.93e-06	3.23e-06	1e-08	406.16543729	409.77252258	405.96041121	-0.00325479	-0.01112063	-0.08465253
0.1646	1094.44552	1e-08	7.2e-07	8.5e-07	1.2e-07	-0.0	5.93e-06	3.23e-06	1e-08	406.11581262	409.7221655	405.91075459	-0.00327305	-0.01111464	-0.08461312
0.16465	1094.77522	1e-08	7.2e-07	8.5e-07	1.2e-07	-0.0	5.93e-06	3.23e-06	1e-08	406.0659044	409.67183132	405.86113449	-0.0032808	-0.01110901	-0.08457556
0.16471	1095.10491	1e-08	7.2e-07	8.5e-07	1.2e-07	-0.0	5.93e-06	3.23e-06	1e-08	406.01587302	409.62151861	405.81154243	-0.00325638	-0.01110088	-0.08451946
0.16476	1095.43456	1e-08	7.2e-07	8.5e-07	1.2e-07	-0.0	5.93e-06	3.23e-06	1e-08	405.96620644	409.5712367	405.76196701	-0.00325588	-0.01109496	-0.0844795
0.16482	1095.76419	1e-08	7.2e-07	8.5e-07	1.2e-07	-0.0	5.93e-06	3.23e-06	1e-08	405.91654215	409.52097732	405.71241529	-0.00324782	-0.01107846	-0.08436774
0.16487	1096.0938	1e-08	7.2e-07	8.5e-07	1.2e-07	-0.0	5.93e-06	3.23e-06	1e-08	405.8669858	409.47078071	405.66292518	-0.00324479	-0.01107412	-0.08433824
0.16493	1096.42338	1e-08	7.2e-07	8.5e-07	1.2e-07	-0.0	5.93e-06	3.23e-06	1e-08	405.81747177	409.42060063	405.61345071	-0.00324479	-0.01107412	-0.08433824
0.16498	1096.75293	1e-08	7.2e-07	8.5e-07	1.2e-07	-0.0	5.93e-06	3.23e-06	1e-08	405.76795774	409.37042055	405.56397623	-0.00324705	-0.01107126	-0.08431914
0.16504	1097.08246	1e-08	7.2e-07	8.5e-07	1.2e-07	-0.0	5.93e-06	3.23e-06	1e-08	405.71840667	409.32025136	405.51451483	-0.00325041	-0.01106606	-0.08428433
0.16509	1097.41196	1e-08	7.2e-07	8.5e-07	1.2e-07	-0.0	5.93e-06	3.23e-06	1e-08	405.66879961	409.270102	405.46507673	-0.00324352	-0.01105897	-0.08423609
0.16515	1097.74144	1e-08	7.2e-07	8.5e-07	1.2e-07	-0.0	5.93e-06	3.23e-06	1e-08	405.61929139	409.21997962	405.41566283	-0.00323854	-0.01103893	-0.08410045
0.1652	1098.07089	1e-08	7.2e-07	8.5e-07	1.2e-07	-0.0	5.93e-06	3.23e-06	1e-08	405.56984099	409.1699336	405.3663271	-0.00323678	-0.01103184	-0.0840525
0.16526	1098.40031	1e-08	7.2e-07	8.5e-07	1.2e-07	-0.0	5.93e-06	3.23e-06	1e-08	405.52041104	409.11991457	405.317019	-0.00323678	-0.01103184	-0.0840525
0.16531	1098.72971	1e-08	7.2e-07	8.5e-07	1.2e-07	-0.0	5.93e-06	3.23e-06	1e-08	405.47098109	409.06989553	405.2677109	-0.00323678	-0.01103184	-0.0840525
0.16537	1099.05908	1e-08	7.2e-07	8.5e-07	1.2e-07	-0.0	5.93e-06	3.23e-06	1e-08	405.42155114	409.0198765	405.2184028	-0.00323673	-0.01103164	-0.08405112
0.16542	1099.38843	1e-08	7.2e-07	8.5e-07	1.2e-07	-0.0	5.93e-06	3.23e-06	1e-08	405.3721218	408.96985824	405.1690955	-0.00322991	-0.01100483	-0.08387004
0.16548	1099.71775	1e-08	7.2e-07	8.5e-07	1.2e-07	-0.0	5.93e-06	3.23e-06	1e-08	405.32277257	408.91994225	405.11989237	-0.00322991	-0.01100483	-0.08387004
0.17554	1159.54816	1e-08	7.2e-07	8.5e-07	1.2e-07	-0.0	5.93e-06	3.23e-06	1e-08	396.65011101	400.1289976	396.46274941	-0.0029251	-0.01002775	-0.07719684
0.1756	1159.87271	1e-08	7.2e-07	8.5e-07	1.2e-07	-0.0	5.93e-06	3.23e-06	1e-08	396.60460492	400.08285183	396.41735569	-0.00293414	-0.01002249	-0.07716118
0.17565	1160.19724	1e-08	7.2e-07	8.5e-07	1.2e-07	-0.0	5.93e-06	3.23e-06	1e-08	396.55895376	400.03672665	396.37198985	-0.00292755	-0.01001482	-0.07710807
0.17571	1160.52174	1e-08	7.2e-07	8.5e-07	1.2e-07	-0.0	5.93e-06	3.23e-06	1e-08	396.51339859	399.99063141	396.32665145	-0.00291885	-0.01000934	-0.07706997
0.17576	1160.84621	1e-08	7.2e-07	8.5e-07	1.2e-07	-0.0	5.93e-06	3.23e-06	1e-08	396.46797399	399.94455751	396.28132996	-0.00292236	-0.01000411	-0.07703414
0.17582	1161.17066	1e-08	7.2e-07	8.5e-07	1.2e-07	-0.0	5.93e-06	3.23e-06	1e-08	396.42249046	399.8985041	396.23603256	-0.00291915	-0.00997834	-0.07685685
0.17587	1161.49508	1e-08	7.2e-07	8.5e-07	1.2e-07	-0.0	5.93e-06	3.23e-06	1e-08	396.37703497	399.85255146	396.19083997	-0.00291915	-0.00997834	-0.07685685
0.17593	1161.81948	1e-08	7.2e-07	8.5e-07	1.2e-07	-0.0	5.93e-06	3.23e-06	1e-08	396.33157948	399.80659881	396.14564737	-0.00291915	-0.00997834	-0.07685685
0.17598	1162.14384	1e-08	7.2e-07	8.5e-07	1.2e-07	-0.0	5.93e-06	3.23e-06	1e-08	396.28612399	399.76064617	396.10045477	-0.00291915	-0.00997834	-0.07685685
0.17604	1162.46819	1e-08	7.2e-07	8.5e-07	1.2e-07	-0.0	5.93e-06	3.23e-06	1e-08	396.2406685	399.71469352	396.05526217	-0.00291915	-0.00997834	-0.07685685
0.17609	1162.7925	1e-08	7.2e-07	8.5e-07	1.2e-07	-0.0	5.93e-06	3.23e-06	1e-08	396.195213	399.66874088	396.01006957	-0.00289219	-0.00997241	-0.07681464
0.17615	1163.11679	1e-08	7.2e-07	8.5e-07	1.2e-07	-0.0	5.93e-06	3.23e-06	1e-08	396.15017213	399.62281125	395.96488356	-0.00289921	-0.00996758	-0.07678175
0.1762	1163.44106	1e-08	7.2e-07	8.5e-07	1.2e-07	-0.0	5.93e-06	3.23e-06	1e-08	396.10501791	399.57690057	395.91972233	-0.00289949	-0.00995833	-0.07671809
0.17626	1163.7653	1e-08	7.2e-07	8.5e-07	1.2e-07	-0.0	5.93e-06	3.23e-06	1e-08	396.05985162	399.53102608	395.87459975	-0.00289324	-0.00994767	-0.07664433
0.17631	1164.08951	1e-08	7.2e-07	8.5e-07	1.2e-07	-0.0	5.93e-06	3.23e-06	1e-08	396.01477358	399.48519329	395.82951734	-0.00289324	-0.00994767	-0.07664433
0.17637	1164.41369	1e-08	7.2e-07	8.5e-07	1.2e-07	-0.0	5.93e-06	3.23e-06	1e-08	395.96969554	399.43936049	395.78443492	-0.00289324	-0.00994767	-0.07664433
0.17642	1164.73785	1e-08	7.2e-07	8.5e-07	1.2e-07	-0.0	5.93e-06	3.23e-06	1e-08	395.9246175	399.3935277	395.73935251	-0.00289769	-0.00994065	-0.07659635
0.17648	1165.06199	1e-08	7.2e-07	8.5e-07	1.2e-07	-0.0	5.93e-06	3.23e-06	1e-08	395.87946425	399.34772241	395.69430218	-0.00289507	-0.00993653	-0.07656787
0.18654	1223.93641	1e-08	7.2e-07	8.5e-07	1.2e-07	-0.0	5.93e-06	3.23e-06	1e-08	387.95286768	391.29497561	387.78255366	-0.00261853	-0.00904477	-0.07036194
0.1866	1224.2557	1e-08	7.2e-07	8.5e-07	1.2e-07	-0.0	5.93e-06	3.23e-06	1e-08	387.91136657	391.25271684	387.7410782	-0.00262081	-0.00903754	-0.07031142
0.18665	1224.57497	1e-08	7.2e-07	8.5e-07	1.2e-07	-0.0	5.93e-06	3.23e-06	1e-08	387.86982355	391.21048707	387.69963495	-0.00261898	-0.00902675	-0.07023581
0.18671	1224.8942	1e-08	7.2e-07	8.5e-07	1.2e-07	-0.0	5.93e-06	3.23e-06	1e-08	387.82830114	391.16830054	387.65823619	-0.00261578	-0.00900802	-0.07010455
0.18676	1225.21342	1e-08	7.2e-07	8.5e-07	1.2e-07	-0.0	5.93e-06	3.23e-06	1e-08	387.7868145	391.1261891	387.61691468	-0.00261578	-0.00900802	-0.07010455
0.18682	1225.5326	1e-08	7.2e-07	8.5e-07	1.2e-07	-0.0	5.93e-06	3.23e-06	1e-08	387.74532785	391.08407765	387.57559318	-0.00261578	-0.00900802	-0.07010455
0.18687	1225.85176	1e-08	7.2e-07	8.5e-07	1.2e-07	-0.0	5.93e-06	3.23e-06	1e-08	387.70384121	391.04196621	387.53427168	-0.00261578	-0.00900802	-0.07010455
0.18693	1226.17089	1e-08	7.2e-07	8.5e-07	1.2e-07	-0.0	5.93e-06	3.23e-06	1e-08	387.66235457	390.99985477	387.49295017	-0.00261578	-0.00900802	-0.07010455
0.18698	1226.49	1e-08	7.2e-07	8.5e-07	1.2e-07	-0.0	5.93e-06	3.23e-06	1e-08	387.62086793	390.95774333	387.45162867	-0.00261578	-0.00900802	-0.07010455
0.18704	1226.80908	1e-08	7.2e-07	8.5e-07	1.2e-07	-0.0	5.93e-06	3.23e-06	1e-08	387.57938128	390.91563189	387.41030717	-0.0025953	-0.00900087	-0.07005334
0.18709	1227.12813	1e-08	7.2e-07	8.5e-07	1.2e-07	-0.0	5.93e-06	3.23e-06	1e-08	387.5382137	390.873549	387.36900233	-0.00259987	-0.00899784	-0.07003234
0.18715	1227.44715	1e-08	7.2e-07	8.5e-07	1.2e-07	-0.0	5.93e-06	3.23e-06	1e-08	387.49697121	390.83147829	387.32771341	-0.00260711	-0.00899334	-0.07000118
0.1872	1227.76615	1e-08	7.2e-07	8.5e-07	1.2e-07	-0.0	5.93e-06	3.23e-06	1e-08	387.45561039	390.78942567	387.28644845	-0.00259648	-0.0089788	-0.0698986
0.18726	1228.08513	1e-08	7.2e-07	8.5e-07	1.2e-07	-0.0	5.93e-06	3.23e-06	1e-08	387.41440675	390.74743135	387.24523818	-0.00259387	-0.00897524	-0.06987349
0.18731	1228.40407	1e-08	7.2e-07	8.5e-07	1.2e-07	-0.0	5.93e-06	3.23e-06	1e-08	387.3732416	390.70545131	387.2040413	-0.00259387	-0.00897524	-0.06987349
0.18737	1228.72299	1e-08	7.2e-07	8.5e-07	1.2e-07	-0.0	5.93e-06	3.23e-06	1e-08	387.33207644	390.66347127	387.16284442	-0.00259387	-0.00897524	-0.06987349
0.18742	1229.04189	1e-08	7.2e-07	8.5e-07	1.2e-07	-0.0	5.93e-06	3.23e-06	1e-08	387.29091128	390.62149123	387.12164754	-0.00260284	-0.00895952	-0.06976376
0.18748	1229.36075	1e-08	7.2e-07	8.5e-07	1.2e-07	-0.0	5.93e-06	3.23e-06	1e-08	387.24959154	390.57957436	387.08052342	-0.00260428	-0.008957	-0.06974617
0.19754	1287.26448	1e-08	7.2e-07	8.5e-07	1.2e-07	-0.0	5.93e-06	3.23e-06	1e-08	380.00829203	383.20554844	379.85274494	-0.00236283	-0.00815809	-0.06408602
0.1976	1287.57843	1e-08	7.2e-07	8.5e-07	1.2e-07	-0.0	5.93e-06	3.23e-06	1e-08	379.97019555	383.16688373	379.81489675	-0.00236283	-0.00815809	-0.06408602
0.19765	1287.89235	1e-08	7.2e-07	8.5e-07	1.2e-07	-0.0	5.93e-06	3.23e-06	1e-08	379.93209906	383.12821901	379.77704856	-0.0023579	-0.0081573	-0.06408016
0.19771	1288.20625	1e-08	7.2e-07	8.5e-07	1.2e-07	-0.0	5.93e-06	3.23e-06	1e-08	379.89408151	383.08955752	379.73920047	-0.00234144	-0.00815328	-0.0640507
0.19776	1288.52012	1e-08	7.2e-07	8.5e-07	1.2e-07	-0.0	5.93e-06	3.23e-06	1e-08	379.85632614	383.05091247	379.70135873	-0.00234593	-0.00814545	-0.0639951
0.19782	1288.83396	1e-08	7.2e-07	8.5e-07	1.2e-07	-0.0	5.93e-06	3.23e-06	1e-08	379.8184927	383.01229959	379.6635539	-0.0023429	-0.0081349	-0.06391972
0.19787	1289.14777	1e-08	7.2e-07	8.5e-07	1.2e-07	-0.0	5.93e-06	3.23e-06	1e-08	379.78070026	382.97372998	379.62579275	-0.0023429	-0.0081349	-0.06391972
0.19793	1289.46156	1e-08	7.2e-07	8.5e-07	1.2e-07	-0.0	5.93e-06	3.23e-06	1e-08	379.74290782	382.93516037	379.5880316	-0.0023429	-0.0081349	-0.06391972
0.19798	1289.77532	1e-08	7.2e-07	8.5e-07	1.2e-07	-0.0	5.93e-06	3.23e-06	1e-08	379.70511538	382.89659076	379.55027044	-0.00233486	-0.00811725	-0.06379356
0.19804	1290.08905	1e-08	7.2e-07	8.5e-07	1.2e-07	-0.0	5.93e-06	3.23e-06	1e-08	379.66743962	382.85809367	379.51258028	-0.00232962	-0.00810572	-0.06371122
0.19809	1290.40276	1e-08	7.2e-07	8.5e-07	1.2e-07	-0.0	5.93e-06	3.23e-06	1e-08	379.62984002	382.8196439	379.47493644	-0.00232962	-0.00810572	-0.06371122
0.19815	1290.71644	1e-08	7.2e-07	8.5e-07	1.2e-07	-0.0	5.93e-06	3.23e-06	1e-08	379.59224041	382.78119413	379.43729261	-0.00232962	-0.00810572	-0.06371122
0.1982	1291.03009	1e-08	7.2e-07	8.5e-07	1.2e-07	-0.0	5.93e-06	3.23e-06	1e-08	379.55464081	382.74274437	379.39964877	-0.00232962	-0.00810572	-0.06371122
0.19826	1291.34372	1e-08	7.2e-07	8.5e-07	1.2e-07	-0.0	5.93e-06	3.23e-06	1e-08	379.5170412	382.7042946	379.36200494	-0.00232962	-0.00810572	-0.06371122
0.19831	1291.65732	1e-08	7.2e-07	8.5e-07	1.2e-07	-0.0	5.93e-06	3.23e-06	1e-08	379.4794416	382.66584483	379.3243611	-0.00232962	-0.00810572	-0.06371122
0.19837	1291.97089	1e-08	7.2e-07	8.5e-07	1.2e-07	-0.0	5.93e-06	3.23e-06	1e-08	379.441842	382.62739507	379.28671727	-0.00234003	-0.00810166	-0.06368275
0.19842	1292.28443	1e-08	7.2e-07	8.5e-07	1.2e-07	-0.0	5.93e-06	3.23e-06	1e-08	379.40407145	382.58896205	379.24909804	-0.00234871	-0.00809827	-0.063659
0.19848	1292.59795	1e-08	7.2e-07	8.5e-07	1.2e-07	-0.0	5.93e-06	3.23e-06	1e-08	379.36615837	382.55054299	379.21149933	-0.00233295	-0.0080927	-0.06361838
0.20854	1349.51562	1e-08	7.2e-07	8.5e-07	1.2e-07	-0.0	5.93e-06	3.23e-06	1e-08	372.75519659	375.80220356	372.61280445	-0.00210657	-0.00737262	-0.05843107
0.20859	1349.82414	1e-08	7.2e-07	8.5e-07	1.2e-07	-0.0	5.93e-06	3.23e-06	1e-08	372.72070013	375.76679771	372.57821589	-0.00210855	-0.00737198	-0.05842655
0.20865	1350.13263	1e-08	7.2e-07	8.5e-07	1.2e-07	-0.0	5.93e-06	3.23e-06	1e-08	372.68617089	375.73139455	372.54363146	-0.00212884	-0.00736544	-0.05838017
0.2087	1350.4411	1e-08	7.2e-07	8.5e-07	1.2e-07	-0.0	5.93e-06	3.23e-06	1e-08	372.65130509	375.69601896	372.50908952	-0.0021238	-0.00736396	-0.05836919
0.20876	1350.74953	1e-08	7.2e-07	8.5e-07	1.2e-07	-0.0	5.93e-06	3.23e-06	1e-08	372.6165207	375.66064956	372.47455073	-0.00210558	-0.0073586	-0.05832944
0.20881	1351.05795	1e-08	7.2e-07	8.5e-07	1.2e-07	-0.0	5.93e-06	3.23e-06	1e-08	372.58203093	375.62530256	372.44002337	-0.0021101	-0.00735457	-0.05830047
0.20887	1351.36633	1e-08	7.2e-07	8.5e-07	1.2e-07	-0.0	5.93e-06	3.23e-06	1e-08	372.54746432	375.5899725	372.40551683	-0.00211872	-0.0073469	-0.05824527
0.20892	1351.67469	1e-08	7.2e-07	8.5e-07	1.2e-07	-0.0	5.93e-06	3.23e-06	1e-08	372.51275135	375.55467472	372.37104995	-0.00211872	-0.0073469	-0.05824527
0.20898	1351.98302	1e-08	7.2e-07	8.5e-07	1.2e-07	-0.0	5.93e-06	3.23e-06	1e-08	372.47803838	375.51937694	372.33658308	-0.00211396	-0.00734583	-0.05823728
0.20903	1352.29132	1e-08	7.2e-07	8.5e-07	1.2e-07	-0.0	5.93e-06	3.23e-06	1e-08	372.44340261	375.48408363	372.30211773	-0.00209884	-0.00734242	-0.05821186
0.20909	1352.59959	1e-08	7.2e-07	8.5e-07	1.2e-07	-0.0	5.93e-06	3.23e-06	1e-08	372.40901207	375.44880456	372.26765726	-0.00210678	-0.00733775	-0.05817838
0.20914	1352.90784	1e-08	7.2e-07	8.5e-07	1.2e-07	-0.0	5.93e-06	3.23e-06	1e-08	372.37448827	375.41354516	372.23322274	-0.0020994	-0.007326	-0.05809273
0.2092	1353.21606	1e-08	7.2e-07	8.5e-07	1.2e-07	-0.0	5.93e-06	3.23e-06	1e-08	372.34007734	375.37833513	372.19883523	-0.0020971	-0.00732234	-0.05806606
0.20925	1353.52425	1e-08	7.2e-07	8.5e-07	1.2e-07	-0.0	5.93e-06	3.23e-06	1e-08	372.30570154	375.34314045	372.16446235	-0.0020971	-0.00732234	-0.05806606
0.20931	1353.83242	1e-08	7.2e-07	8.5e-07	1.2e-07	-0.0	5.93e-06	3.23e-06	1e-08	372.27132574	375.30794578	372.13008947	-0.0020971	-0.00732234	-0.05806606
0.20936	1354.14055	1e-08	7.2e-07	8.5e-07	1.2e-07	-0.0	5.93e-06	3.23e-06	1e-08	372.23694994	375.27275111	372.09571659	-0.00210066	-0.0073187	-0.05803995
0.20942	1354.44866	1e-08	7.2e-07	8.5e-07	1.2e-07	-0.0	5.93e-06	3.23e-06	1e-08	372.20251327	375.23757174	372.06136211	-0.00210287	-0.00731629	-0.05802264
0.20947	1354.75675	1e-08	7.2e-07	8.5e-07	1.2e-07	-0.0	5.93e-06	3.23e-06	1e-08	372.16803884	375.20240251	372.02701972	-0.00209586	-0.00731048	-0.05798014
0.21954	1410.67232	1e-08	7.2e-07	8.5e-07	1.2e-07	-0.0	5.93e-06	3.23e-06	1e-08	366.13216217	369.02635267	366.0023582	-0.00190414	-0.00664412	-0.05310391
0.21959	1410.97533	1e-08	7.2e-07	8.5e-07	1.2e-07	-0.0	5.93e-06	3.23e-06	1e-08	366.1005193	368.99403751	365.97087593	-0.00190414	-0.00664412	-0.05310391
0.21965	1411.2783	1e-08	7.2e-07	8.5e-07	1.2e-07	-0.0	5.93e-06	3.23e-06	1e-08	366.06887643	368.96172234	365.93939366	-0.00190414	-0.00664412	-0.05310391
0.2197	1411.58125	1e-08	7.2e-07	8.5e-07	1.2e-07	-0.0	5.93e-06	3.23e-06	1e-08	366.03723357	368.92940717	365.90791139	-0.00190414	-0.00664412	-0.05310391
0.21976	1411.88417	1e-08	7.2e-07	8.5e-07	1.2e-07	-0.0	5.93e-06	3.23e-06	1e-08	366.0055907	368.897092	365.87642912	-0.00190414	-0.00664412	-0.05310391
0.21981	1412.18706	1e-08	7.2e-07	8.5e-07	1.2e-07	-0.0	5.93e-06	3.23e-06	1e-08	365.97394783	368.86477684	365.84494685	-0.00190414	-0.00664412	-0.05310391
0.21987	1412.48993	1e-08	7.2e-07	8.5e-07	1.2e-07	-0.0	5.93e-06	3.23e-06	1e-08	365.94230496	368.83246167	365.81346458	-0.00190414	-0.00664412	-0.05310391
0.21992	1412.79276	1e-08	7.2e-07	8.5e-07	1.2e-07	-0.0	5.93e-06	3.23e-06	1e-08	365.9106621	368.8001465	365.78198231	-0.00189414	-0.00664139	-0.05308329
0.21998	1413.09557	1e-08	7.2e-07	8.5e-07	1.2e-07	-0.0	5.93e-06	3.23e-06	1e-08	365.8791835	368.767843	365.75050562	-0.00188091	-0.00663778	-0.05305596
0.22003	1413.39835	1e-08	7.2e-07	8.5e-07	1.2e-07	-0.0	5.93e-06	3.23e-06	1e-08	365.84792247	368.73555494	365.71903634	-0.00188996	-0.00663452	-0.05303249
0.22009	1413.7011	1e-08	7.2e-07	8.5e-07	1.2e-07	-0.0	5.93e-06	3.23e-06	1e-08	365.81650901	368.70328089	365.68758774	-0.00189939	-0.00663113	-0.05300802
0.22014	1414.00383	1e-08	7.2e-07	8.5e-07	1.2e-07	-0.0	5.93e-06	3.23e-06	1e-08	365.78493666	368.67102144	365.65616069	-0.00188858	-0.00662491	-0.05296163
0.2202	1414.30653	1e-08	7.2e-07	8.5e-07	1.2e-07	-0.0	5.93e-06	3.23e-06	1e-08	365.75353994	368.63878867	365.62475439	-0.00187971	-0.0066198	-0.05292353
0.22025	1414.6092	1e-08	7.2e-07	8.5e-07	1.2e-07	-0.0	5.93e-06	3.23e-06	1e-08	365.72228743	368.60657779	365.59336513	-0.00187971	-0.0066198	-0.05292353
0.22031	1414.91184	1e-08	7.2e-07	8.5e-07	1.2e-07	-0.0	5.93e-06	3.23e-06	1e-08	365.69103493	368.57436692	365.56197586	-0.00188192	-0.00661943	-0.05292094
0.22036	1415.21445	1e-08	7.2e-07	8.5e-07	1.2e-07	-0.0	5.93e-06	3.23e-06	1e-08	365.65974548	368.54215764	365.53058973	-0.00189567	-0.00661605	-0.05289689
0.22042	1415.51704	1e-08	7.2e-07	8.5e-07	1.2e-07	-0.0	5.93e-06	3.23e-06	1e-08	365.6282254	368.5099629	365.49922792	-0.00188902	-0.00660895	-0.05284424
0.22047	1415.8196	1e-08	7.2e-07	8.5e-07	1.2e-07	-0.0	5.93e-06	3.23e-06	1e-08	365.59681125	368.47779862	365.46789361	-0.00188715	-0.00660172	-0.05279083
0.23054	1470.71636	1e-08	7.2e-07	8.5e-07	1.2e-07	-0.0	5.93e-06	3.23e-06	1e-08	360.08701263	362.82698826	359.96871468	-0.00169432	-0.00602881	-0.04853599
0.23059	1471.01376	1e-08	7.2e-07	8.5e-07	1.2e-07	-0.0	5.93e-06	3.23e-06	1e-08	360.0584982	362.79733802	359.939877	-0.00170968	-0.0060261	-0.04851661
0.23065	1471.31112	1e-08	7.2e-07	8.5e-07	1.2e-07	-0.0	5.93e-06	3.23e-06	1e-08	360.02972365	362.7676997	359.91106196	-0.00171571	-0.00602317	-0.0484951
0.2307	1471.60846	1e-08	7.2e-07	8.5e-07	1.2e-07	-0.0	5.93e-06	3.23e-06	1e-08	360.00084594	362.73807423	359.88226431	-0.00171304	-0.00602019	-0.04847271
0.23076	1471.90576	1e-08	7.2e-07	8.5e-07	1.2e-07	-0.0	5.93e-06	3.23e-06	1e-08	359.97201133	362.70846179	359.85347849	-0.00171831	-0.00601712	-0.04845012
0.23081	1472.20304	1e-08	7.2e-07	8.5e-07	1.2e-07	-0.0	5.93e-06	3.23e-06	1e-08	359.94308632	362.67886279	359.82471018	-0.00171792	-0.00601341	-0.04842242
0.23087	1472.5003	1e-08	7.2e-07	8.5e-07	1.2e-07	-0.0	5.93e-06	3.23e-06	1e-08	359.91416557	362.64928002	359.79595855	-0.00170499	-0.00600848	-0.04838491
0.23092	1472.79752	1e-08	7.2e-07	8.5e-07	1.2e-07	-0.0	5.93e-06	3.23e-06	1e-08	359.88545946	362.61971881	359.76722081	-0.00170947	-0.00600563	-0.04836388
0.23098	1473.09471	1e-08	7.2e-07	8.5e-07	1.2e-07	-0.0	5.93e-06	3.23e-06	1e-08	359.85667635	362.59017009	359.73849907	-0.00171248	-0.00600327	-0.04834644
0.23103	1473.39188	1e-08	7.2e-07	8.5e-07	1.2e-07	-0.0	5.93e-06	3.23e-06	1e-08	359.82784111	362.56063172	359.70979012	-0.00171156	-0.00598966	-0.04824488
0.23109	1473.68902	1e-08	7.2e-07	8.5e-07	1.2e-07	-0.0	5.93e-06	3.23e-06	1e-08	359.7990133	362.53115294	359.68114266	-0.00171156	-0.00598966	-0.04824488
0.23114	1473.98613	1e-08	7.2e-07	8.5e-07	1.2e-07	-0.0	5.93e-06	3.23e-06	1e-08	359.77018548	362.50167416	359.65249519	-0.00171156	-0.00598966	-0.04824488
0.2312	1474.28321	1e-08	7.2e-07	8.5e-07	1.2e-07	-0.0	5.93e-06	3.23e-06	1e-08	359.74135767	362.47219538	359.62384773	-0.00171156	-0.00598966	-0.04824488
0.23125	1474.58026	1e-08	7.2e-07	8.5e-07	1.2e-07	-0.0	5.93e-06	3.23e-06	1e-08	359.71252986	362.44271661	359.59520027	-0.00170285	-0.00598733	-0.04822698
0.23131	1474.87729	1e-08	7.2e-07	8.5e-07	1.2e-07	-0.0	5.93e-06	3.23e-06	1e-08	359.68384733	362.41324802	359.56655765	-0.0016884	-0.00598345	-0.0481973
0.23136	1475.17429	1e-08	7.2e-07	8.5e-07	1.2e-07	-0.0	5.93e-06	3.23e-06	1e-08	359.65540576	362.38379635	359.53792306	-0.0016935	-0.00598176	-0.04818493
0.23142	1475.47125	1e-08	7.2e-07	8.5e-07	1.2e-07	-0.0	5.93e-06	3.23e-06	1e-08	359.62687728	362.35435211	359.50929962	-0.001708	-0.00597694	-0.04814974
0.23147	1475.76819	1e-08	7.2e-07	8.5e-07	1.2e-07	-0.0	5.93e-06	3.23e-06	1e-08	359.59810179	362.32492903	359.48070788	-0.00170752	-0.00597546	-0.04813864
0.24154	1529.62869	1e-08	7.2e-07	8.5e-07	1.2e-07	-0.0	5.93e-06	3.23e-06	1e-08	354.57211523	357.15718723	354.46343648	-0.00153973	-0.00544789	-0.044168
0.24159	1529.92037	1e-08	7.2e-07	8.5e-07	1.2e-07	-0.0	5.93e-06	3.23e-06	1e-08	354.54588621	357.13010224	354.43716544	-0.00153973	-0.00544789	-0.044168
0.24165	1530.21203	1e-08	7.2e-07	8.5e-07	1.2e-07	-0.0	5.93e-06	3.23e-06	1e-08	354.5196572	357.10301725	354.41089441	-0.00154019	-0.00544747	-0.0441649
0.2417	1530.50366	1e-08	7.2e-07	8.5e-07	1.2e-07	-0.0	5.93e-06	3.23e-06	1e-08	354.49342005	357.0759341	354.38462561	-0.00154766	-0.00544082	-0.04411495
0.24176	1530.79525	1e-08	7.2e-07	8.5e-07	1.2e-07	-0.0	5.93e-06	3.23e-06	1e-08	354.46705207	357.04888065	354.35839268	-0.00154971	-0.00543899	-0.04410119
0.24181	1531.08682	1e-08	7.2e-07	8.5e-07	1.2e-07	-0.0	5.93e-06	3.23e-06	1e-08	354.44064804	357.02183538	354.33216962	-0.00155177	-0.00543716	-0.04408743
0.24187	1531.37836	1e-08	7.2e-07	8.5e-07	1.2e-07	-0.0	5.93e-06	3.23e-06	1e-08	354.41420798	356.99479829	354.30595645	-0.00155383	-0.00543533	-0.04407367
0.24192	1531.66988	1e-08	7.2e-07	8.5e-07	1.2e-07	-0.0	5.93e-06	3.23e-06	1e-08	354.38773188	356.96776938	354.27975316	-0.00155588	-0.00543349	-0.04405991
0.24198	1531.96136	1e-08	7.2e-07	8.5e-07	1.2e-07	-0.0	5.93e-06	3.23e-06	1e-08	354.36121974	356.94074865	354.25355974	-0.00155794	-0.00543166	-0.04404616
0.24203	1532.25281	1e-08	7.2e-07	8.5e-07	1.2e-07	-0.0	5.93e-06	3.23e-06	1e-08	354.33467156	356.9137361	354.22737621	-0.00154986	-0.00542959	-0.04403009
0.24209	1532.54424	1e-08	7.2e-07	8.5e-07	1.2e-07	-0.0	5.93e-06	3.23e-06	1e-08	354.30825983	356.88673276	354.20119686	-0.00152705	-0.00542717	-0.04401067
0.24214	1532.83564	1e-08	7.2e-07	8.5e-07	1.2e-07	-0.0	5.93e-06	3.23e-06	1e-08	354.28223539	356.85974015	354.17501339	-0.00153508	-0.00542449	-0.04399081
0.2422	1533.12701	1e-08	7.2e-07	8.5e-07	1.2e-07	-0.0	5.93e-06	3.23e-06	1e-08	354.2560727	356.83275955	354.14884774	-0.00154068	-0.00542179	-0.04397072
0.24225	1533.41834	1e-08	7.2e-07	8.5e-07	1.2e-07	-0.0	5.93e-06	3.23e-06	1e-08	354.22981308	356.805791	354.12269834	-0.00152437	-0.00541918	-0.04395012
0.24231	1533.70965	1e-08	7.2e-07	8.5e-07	1.2e-07	-0.0	5.93e-06	3.23e-06	1e-08	354.20382997	356.77883404	354.09655012	-0.00151756	-0.00541655	-0.04392986
0.24236	1534.00094	1e-08	7.2e-07	8.5e-07	1.2e-07	-0.0	5.93e-06	3.23e-06	1e-08	354.17796137	356.75188881	354.07040954	-0.00153219	-0.00541258	-0.04390061
0.24242	1534.29219	1e-08	7.2e-07	8.5e-07	1.2e-07	-0.0	5.93e-06	3.23e-06	1e-08	354.15184129	356.72496136	354.04429717	-0.00153507	-0.00540967	-0.04387877
0.24247	1534.58341	1e-08	7.2e-07	8.5e-07	1.2e-07	-0.0	5.93e-06	3.23e-06	1e-08	354.12567066	356.69804689	354.01820021	-0.00153273	-0.00540363	-0.04383292
0.25253	1587.38926	1e-08	7.2e-07	8.5e-07	1.2e-07	-0.0	5.93e-06	3.23e-06	1e-08	349.54089847	351.97364504	349.44196579	-0.00139625	-0.00493502	-0.04026242
0.25259	1587.67514	1e-08	7.2e-07	8.5e-07	1.2e-07	-0.0	5.93e-06	3.23e-06	1e-08	349.51685342	351.94886679	349.41799061	-0.00139291	-0.00493111	-0.04023239
0.25264	1587.96098	1e-08	7.2e-07	8.5e-07	1.2e-07	-0.0	5.93e-06	3.23e-06	1e-08	349.49286376	351.92410625	349.39403154	-0.0013922	-0.00493027	-0.04022592
0.2527	1588.2468	1e-08	7.2e-07	8.5e-07	1.2e-07	-0.0	5.93e-06	3.23e-06	1e-08	349.46888604	351.89934952	349.37007594	-0.00139291	-0.00492606	-0.04019372
0.25275	1588.53258	1e-08	7.2e-07	8.5e-07	1.2e-07	-0.0	5.93e-06	3.23e-06	1e-08	349.44489393	351.87461192	349.34614061	-0.001393	-0.0049255	-0.04018945
0.25281	1588.81834	1e-08	7.2e-07	8.5e-07	1.2e-07	-0.0	5.93e-06	3.23e-06	1e-08	349.42089992	351.84987686	349.32220797	-0.00139236	-0.00490499	-0.04003266
0.25286	1589.10407	1e-08	7.2e-07	8.5e-07	1.2e-07	-0.0	5.93e-06	3.23e-06	1e-08	349.39690637	351.82523495	349.29837118	-0.00139233	-0.00490375	-0.04002317
0.25292	1589.38977	1e-08	7.2e-07	8.5e-07	1.2e-07	-0.0	5.93e-06	3.23e-06	1e-08	349.37291285	351.80059867	349.27454019	-0.00139233	-0.00490375	-0.04002317
0.25297	1589.67544	1e-08	7.2e-07	8.5e-07	1.2e-07	-0.0	5.93e-06	3.23e-06	1e-08	349.34891933	351.77596239	349.2507092	-0.00139233	-0.00490375	-0.04002317
0.25303	1589.96107	1e-08	7.2e-07	8.5e-07	1.2e-07	-0.0	5.93e-06	3.23e-06	1e-08	349.32492581	351.75132611	349.2268782	-0.00139233	-0.00490375	-0.04002317
0.25308	1590.24668	1e-08	7.2e-07	8.5e-07	1.2e-07	-0.0	5.93e-06	3.23e-06	1e-08	349.30093229	351.72668983	349.20304721	-0.00139233	-0.00490375	-0.04002317
0.25314	1590.53227	1e-08	7.2e-07	8.5e-07	1.2e-07	-0.0	5.93e-06	3.23e-06	1e-08	349.27693876	351.70205355	349.17921622	-0.00139233	-0.00490375	-0.04002317
0.25319	1590.81782	1e-08	7.2e-07	8.5e-07	1.2e-07	-0.0	5.93e-06	3.23e-06	1e-08	349.25294524	351.67741727	349.15538523	-0.00139233	-0.00490375	-0.04002317
0.25325	1591.10334	1e-08	7.2e-07	8.5e-07	1.2e-07	-0.0	5.93e-06	3.23e-06	1e-08	349.22895172	351.65278099	349.13155424	-0.00139165	-0.00490358	-0.04002178
0.2533	1591.38883	1e-08	7.2e-07	8.5e-07	1.2e-07	-0.0	5.93e-06	3.23e-06	1e-08	349.20496969	351.62814552	349.10772363	-0.00137782	-0.00489993	-0.03999312
0.25336	1591.6743	1e-08	7.2e-07	8.5e-07	1.2e-07	-0.0	5.93e-06	3.23e-06	1e-08	349.18122407	351.60352656	349.08390092	-0.00137181	-0.00489834	-0.03998065
0.25341	1591.95973	1e-08	7.2e-07	8.5e-07	1.2e-07	-0.0	5.93e-06	3.23e-06	1e-08	349.15758133	351.57891478	349.06008165	-0.00136579	-0.00489676	-0.03996818
0.25347	1592.24513	1e-08	7.2e-07	8.5e-07	1.2e-07	-0.0	5.93e-06	3.23e-06	1e-08	349.13404147	351.5543102	349.03626582	-0.00136266	-0.00489476	-0.03995271
0.26353	1643.97708	1e-08	7.2e-07	8.5e-07	1.2e-07	-0.0	5.93e-06	3.23e-06	1e-08	344.95263307	347.23556814	344.86235234	-0.00126231	-0.00446824	-0.03666621
0.26359	1644.25703	1e-08	7.2e-07	8.5e-07	1.2e-07	-0.0	5.93e-06	3.23e-06	1e-08	344.93067506	347.21292557	344.84049373	-0.001255	-0.00446455	-0.03663738
0.26364	1644.53696	1e-08	7.2e-07	8.5e-07	1.2e-07	-0.0	5.93e-06	3.23e-06	1e-08	344.90884247	347.19029999	344.81864771	-0.00125258	-0.00446334	-0.03662785
0.2637	1644.81685	1e-08	7.2e-07	8.5e-07	1.2e-07	-0.0	5.93e-06	3.23e-06	1e-08	344.88705132	347.16768002	344.79680586	-0.00125624	-0.00446078	-0.0366083
0.26375	1645.09672	1e-08	7.2e-07	8.5e-07	1.2e-07	-0.0	5.93e-06	3.23e-06	1e-08	344.86519531	347.14507184	344.77497861	-0.00125978	-0.00445832	-0.03658941
0.26381	1645.37656	1e-08	7.2e-07	8.5e-07	1.2e-07	-0.0	5.93e-06	3.23e-06	1e-08	344.84327659	347.12247506	344.75316547	-0.00125769	-0.00445753	-0.03658319
0.26386	1645.65636	1e-08	7.2e-07	8.5e-07	1.2e-07	-0.0	5.93e-06	3.23e-06	1e-08	344.82139389	347.09988192	344.73135468	-0.0012519	-0.00445534	-0.036566
0.26392	1645.93614	1e-08	7.2e-07	8.5e-07	1.2e-07	-0.0	5.93e-06	3.23e-06	1e-08	344.79961088	347.07729884	344.7095504	-0.00125481	-0.00445261	-0.03654499
0.26397	1646.21589	1e-08	7.2e-07	8.5e-07	1.2e-07	-0.0	5.93e-06	3.23e-06	1e-08	344.77777601	347.0547284	344.68776109	-0.00125152	-0.00444507	-0.03648645
0.26403	1646.4956	1e-08	7.2e-07	8.5e-07	1.2e-07	-0.0	5.93e-06	3.23e-06	1e-08	344.75599468	347.03219276	344.6660055	-0.00124828	-0.00443859	-0.03643615
0.26408	1646.77529	1e-08	7.2e-07	8.5e-07	1.2e-07	-0.0	5.93e-06	3.23e-06	1e-08	344.73426671	347.00968701	344.64427858	-0.00124828	-0.00443859	-0.03643615
0.26414	1647.05495	1e-08	7.2e-07	8.5e-07	1.2e-07	-0.0	5.93e-06	3.23e-06	1e-08	344.71253874	346.98718127	344.62255166	-0.00124828	-0.00443859	-0.03643615
0.26419	1647.33457	1e-08	7.2e-07	8.5e-07	1.2e-07	-0.0	5.93e-06	3.23e-06	1e-08	344.69081077	346.96467552	344.60082475	-0.00124828	-0.00443859	-0.03643615
0.26425	1647.61417	1e-08	7.2e-07	8.5e-07	1.2e-07	-0.0	5.93e-06	3.23e-06	1e-08	344.6690828	346.94216977	344.57909783	-0.00124828	-0.00443859	-0.03643615
0.2643	1647.89374	1e-08	7.2e-07	8.5e-07	1.2e-07	-0.0	5.93e-06	3.23e-06	1e-08	344.64735483	346.91966402	344.55737091	-0.00124986	-0.00443437	-0.03640359
0.26436	1648.17328	1e-08	7.2e-07	8.5e-07	1.2e-07	-0.0	5.93e-06	3.23e-06	1e-08	344.62559745	346.89717777	344.53566514	-0.0012534	-0.00442488	-0.03633032
0.26441	1648.45278	1e-08	7.2e-07	8.5e-07	1.2e-07	-0.0	5.93e-06	3.23e-06	1e-08	344.6037739	346.87473542	344.51400693	-0.0012534	-0.00442488	-0.03633032
0.26447	1648.73226	1e-08	7.2e-07	8.5e-07	1.2e-07	-0.0	5.93e-06	3.23e-06	1e-08	344.58195034	346.85229307	344.49234872	-0.0012534	-0.00442488	-0.03633032
0.27453	1699.37002	1e-08	7.2e-07	8.5e-07	1.2e-07	-0.0	5.93e-06	3.23e-06	1e-08	340.76981688	342.90650361	340.68721468	-0.00113855	-0.00404715	-0.03338724
0.27459	1699.64394	1e-08	7.2e-07	8.5e-07	1.2e-07	-0.0	5.93e-06	3.23e-06	1e-08	340.74982892	342.88581893	340.66728795	-0.00113604	-0.00404423	-0.03336427
0.27464	1699.91783	1e-08	7.2e-07	8.5e-07	1.2e-07	-0.0	5.93e-06	3.23e-06	1e-08	340.72988383	342.86514794	340.64737361	-0.00113459	-0.00404254	-0.03335104
0.2747	1700.1917	1e-08	7.2e-07	8.5e-07	1.2e-07	-0.0	5.93e-06	3.23e-06	1e-08	340.70996345	342.84448483	340.6274664	-0.00113501	-0.00404106	-0.0333395
0.27475	1700.46553	1e-08	7.2e-07	8.5e-07	1.2e-07	-0.0	5.93e-06	3.23e-06	1e-08	340.69003512	342.82382867	340.6075666	-0.00113589	-0.0040379	-0.03331487
0.27481	1700.73933	1e-08	7.2e-07	8.5e-07	1.2e-07	-0.0	5.93e-06	3.23e-06	1e-08	340.67008983	342.80318731	340.58768259	-0.00113588	-0.00403789	-0.03331475
0.27486	1701.0131	1e-08	7.2e-07	8.5e-07	1.2e-07	-0.0	5.93e-06	3.23e-06	1e-08	340.65014477	342.78254602	340.56779865	-0.00113192	-0.00403331	-0.03327876
0.27492	1701.28684	1e-08	7.2e-07	8.5e-07	1.2e-07	-0.0	5.93e-06	3.23e-06	1e-08	340.63026728	342.7619262	340.5479341	-0.00113192	-0.00403331	-0.03327876
0.27497	1701.56056	1e-08	7.2e-07	8.5e-07	1.2e-07	-0.0	5.93e-06	3.23e-06	1e-08	340.61038978	342.74130637	340.52806956	-0.00113283	-0.00403012	-0.03325392
0.27503	1701.83424	1e-08	7.2e-07	8.5e-07	1.2e-07	-0.0	5.93e-06	3.23e-06	1e-08	340.59049492	342.72070148	340.50822095	-0.00113324	-0.00402868	-0.03324268
0.27508	1702.10789	1e-08	7.2e-07	8.5e-07	1.2e-07	-0.0	5.93e-06	3.23e-06	1e-08	340.5705922	342.70010335	340.48837957	-0.00113175	-0.00402697	-0.03322924
0.27514	1702.38151	1e-08	7.2e-07	8.5e-07	1.2e-07	-0.0	5.93e-06	3.23e-06	1e-08	340.55071485	342.67951323	340.46854542	-0.00112925	-0.0040241	-0.03320668
0.27519	1702.65509	1e-08	7.2e-07	8.5e-07	1.2e-07	-0.0	5.93e-06	3.23e-06	1e-08	340.5308801	342.65893657	340.44872342	-0.00112934	-0.00402382	-0.0332045
0.27525	1702.92865	1e-08	7.2e-07	8.5e-07	1.2e-07	-0.0	5.93e-06	3.23e-06	1e-08	340.5110438	342.63836122	340.42890282	-0.00113059	-0.0040195	-0.03317072
0.2753	1703.20218	1e-08	7.2e-07	8.5e-07	1.2e-07	-0.0	5.93e-06	3.23e-06	1e-08	340.49118357	342.61780618	340.40910392	-0.00113059	-0.0040195	-0.03317072
0.27536	1703.47568	1e-08	7.2e-07	8.5e-07	1.2e-07	-0.0	5.93e-06	3.23e-06	1e-08	340.47132333	342.59725115	340.38930502	-0.00112761	-0.00401608	-0.03314387
0.27541	1703.74914	1e-08	7.2e-07	8.5e-07	1.2e-07	-0.0	5.93e-06	3.23e-06	1e-08	340.451514	342.57671212	340.36952057	-0.00112661	-0.00401493	-0.03313483
0.27547	1704.02258	1e-08	7.2e-07	8.5e-07	1.2e-07	-0.0	5.93e-06	3.23e-06	1e-08	340.4317218	342.55617849	340.34974098	-0.00112719	-0.00401292	-0.03311913
0.28553	1753.54483	1e-08	7.2e-07	8.5e-07	1.2e-07	-0.0	5.93e-06	3.23e-06	1e-08	336.95597141	338.95112749	336.88052074	-0.00102639	-0.00366579	-0.03038817
0.28559	1753.81261	1e-08	7.2e-07	8.5e-07	1.2e-07	-0.0	5.93e-06	3.23e-06	1e-08	336.93780031	338.9322428	336.86236439	-0.0010259	-0.00366529	-0.03038416
0.28564	1754.08035	1e-08	7.2e-07	8.5e-07	1.2e-07	-0.0	5.93e-06	3.23e-06	1e-08	336.91963752	338.91336051	336.84421017	-0.00102679	-0.00366291	-0.03036549
0.2857	1754.34806	1e-08	7.2e-07	8.5e-07	1.2e-07	-0.0	5.93e-06	3.23e-06	1e-08	336.90145806	338.89448951	336.8260681	-0.00102747	-0.0036611	-0.03035124
0.28575	1754.61574	1e-08	7.2e-07	8.5e-07	1.2e-07	-0.0	5.93e-06	3.23e-06	1e-08	336.88326587	338.87562712	336.80793529	-0.00102646	-0.00366004	-0.03034281
0.28581	1754.88339	1e-08	7.2e-07	8.5e-07	1.2e-07	-0.0	5.93e-06	3.23e-06	1e-08	336.86509122	338.85676978	336.78980698	-0.00102351	-0.00365696	-0.03031837
0.28586	1755.15101	1e-08	7.2e-07	8.5e-07	1.2e-07	-0.0	5.93e-06	3.23e-06	1e-08	336.84696744	338.83792709	336.77169167	-0.00102351	-0.00365696	-0.03031837
0.28592	1755.41859	1e-08	7.2e-07	8.5e-07	1.2e-07	-0.0	5.93e-06	3.23e-06	1e-08	336.82884367	338.81908439	336.75357637	-0.001025	-0.00365302	-0.03028732
0.28597	1755.68615	1e-08	7.2e-07	8.5e-07	1.2e-07	-0.0	5.93e-06	3.23e-06	1e-08	336.81069201	338.80026047	336.73548127	-0.00102508	-0.00365279	-0.03028552
0.28603	1755.95367	1e-08	7.2e-07	8.5e-07	1.2e-07	-0.0	5.93e-06	3.23e-06	1e-08	336.79253875	338.78143764	336.71738734	-0.00102257	-0.00365017	-0.03026471
0.28608	1756.22117	1e-08	7.2e-07	8.5e-07	1.2e-07	-0.0	5.93e-06	3.23e-06	1e-08	336.77442889	338.76262727	336.69930449	-0.00102112	-0.00364865	-0.03025272
0.28614	1756.48863	1e-08	7.2e-07	8.5e-07	1.2e-07	-0.0	5.93e-06	3.23e-06	1e-08	336.75634403	338.74382409	336.68122802	-0.00102163	-0.00364731	-0.03024212
0.28619	1756.75606	1e-08	7.2e-07	8.5e-07	1.2e-07	-0.0	5.93e-06	3.23e-06	1e-08	336.73824962	338.72502732	336.66315844	-0.0010227	-0.00364449	-0.03021994
0.28625	1757.02346	1e-08	7.2e-07	8.5e-07	1.2e-07	-0.0	5.93e-06	3.23e-06	1e-08	336.7201352	338.70624396	336.64510331	-0.00102265	-0.00364444	-0.03021953
0.2863	1757.29083	1e-08	7.2e-07	8.5e-07	1.2e-07	-0.0	5.93e-06	3.23e-06	1e-08	336.70202163	338.68746085	336.62704838	-0.00101874	-0.00364037	-0.03018721
0.28636	1757.55816	1e-08	7.2e-07	8.5e-07	1.2e-07	-0.0	5.93e-06	3.23e-06	1e-08	336.68397562	338.6686971	336.60901066	-0.00101874	-0.00364037	-0.03018721
0.28641	1757.82547	1e-08	7.2e-07	8.5e-07	1.2e-07	-0.0	5.93e-06	3.23e-06	1e-08	336.66592961	338.64993335	336.59097294	-0.00101985	-0.00363745	-0.03016427
0.28647	1758.09275	1e-08	7.2e-07	8.5e-07	1.2e-07	-0.0	5.93e-06	3.23e-06	1e-08	336.6478628	338.63118348	336.57295016	-0.00102032	-0.00363621	-0.0301545
0.29653	1806.47694	1e-08	7.2e-07	8.5e-07	1.2e-07	-0.0	5.93e-06	3.23e-06	1e-08	333.48035737	335.3391718	333.41138338	-0.00092813	-0.00332428	-0.02767835
0.29659	1806.73844	1e-08	7.2e-07	8.5e-07	1.2e-07	-0.0	5.93e-06	3.23e-06	1e-08	333.46379999	335.32192173	333.39483101	-0.00092949	-0.00332132	-0.02765489
0.29664	1806.9999	1e-08	7.2e-07	8.5e-07	1.2e-07	-0.0	5.93e-06	3.23e-06	1e-08	333.44721738	335.30468593	333.37829408	-0.00092987	-0.00332049	-0.02764832
0.2967	1807.26133	1e-08	7.2e-07	8.5e-07	1.2e-07	-0.0	5.93e-06	3.23e-06	1e-08	333.43062771	335.28745412	333.36176148	-0.00092804	-0.00331874	-0.02763426
0.29675	1807.52273	1e-08	7.2e-07	8.5e-07	1.2e-07	-0.0	5.93e-06	3.23e-06	1e-08	333.41406991	335.27023077	333.34523629	-0.00092598	-0.00331675	-0.02761834
0.29681	1807.7841	1e-08	7.2e-07	8.5e-07	1.2e-07	-0.0	5.93e-06	3.23e-06	1e-08	333.39754817	335.253017	333.32871948	-0.00092625	-0.00331616	-0.02761364
0.29686	1808.04544	1e-08	7.2e-07	8.5e-07	1.2e-07	-0.0	5.93e-06	3.23e-06	1e-08	333.38102135	335.23580608	333.31220577	-0.00092771	-0.00331297	-0.02758837
0.29692	1808.30674	1e-08	7.2e-07	8.5e-07	1.2e-07	-0.0	5.93e-06	3.23e-06	1e-08	333.36446727	335.21861053	333.29570869	-0.00092771	-0.00331297	-0.02758837
0.29697	1808.56802	1e-08	7.2e-07	8.5e-07	1.2e-07	-0.0	5.93e-06	3.23e-06	1e-08	333.34791318	335.20141498	333.27921161	-0.00092443	-0.00330982	-0.0275631
0.29703	1808.82926	1e-08	7.2e-07	8.5e-07	1.2e-07	-0.0	5.93e-06	3.23e-06	1e-08	333.33141645	335.18423463	333.26272785	-0.00092383	-0.00330924	-0.02755845
0.29708	1809.09047	1e-08	7.2e-07	8.5e-07	1.2e-07	-0.0	5.93e-06	3.23e-06	1e-08	333.31493027	335.16705708	333.24624653	-0.00092476	-0.00330723	-0.02754253
0.29714	1809.35164	1e-08	7.2e-07	8.5e-07	1.2e-07	-0.0	5.93e-06	3.23e-06	1e-08	333.29842685	335.14988921	333.2297757	-0.00092557	-0.00330547	-0.02752854
0.29719	1809.61279	1e-08	7.2e-07	8.5e-07	1.2e-07	-0.0	5.93e-06	3.23e-06	1e-08	333.28190828	335.13272984	333.21331407	-0.00092471	-0.00330465	-0.02752197
0.29725	1809.8739	1e-08	7.2e-07	8.5e-07	1.2e-07	-0.0	5.93e-06	3.23e-06	1e-08	333.26540464	335.11557442	333.19685591	-0.00092169	-0.00330174	-0.02749868
0.2973	1810.13499	1e-08	7.2e-07	8.5e-07	1.2e-07	-0.0	5.93e-06	3.23e-06	1e-08	333.24895395	335.09843302	333.18041001	-0.00092169	-0.00330174	-0.02749868
0.29736	1810.39604	1e-08	7.2e-07	8.5e-07	1.2e-07	-0.0	5.93e-06	3.23e-06	1e-08	333.23250326	335.08129162	333.16396411	-0.00092327	-0.00329833	-0.0274716
0.29741	1810.65706	1e-08	7.2e-07	8.5e-07	1.2e-07	-0.0	5.93e-06	3.23e-06	1e-08	333.21602312	335.06416669	333.14753605	-0.00092343	-0.00329798	-0.02746884
0.29747	1810.91804	1e-08	7.2e-07	8.5e-07	1.2e-07	-0.0	5.93e-06	3.23e-06	1e-08	333.19953998	335.04704344	333.1311098	-0.00092112	-0.00329577	-0.0274511
0.30753	1858.14027	1e-08	7.2e-07	8.5e-07	1.2e-07	-0.0	5.93e-06	3.23e-06	1e-08	330.31346612	332.04167364	330.25040082	-0.00084157	-0.00301283	-0.02518677
0.30758	1858.39535	1e-08	7.2e-07	8.5e-07	1.2e-07	-0.0	5.93e-06	3.23e-06	1e-08	330.29834719	332.02593381	330.23532773	-0.00084188	-0.00301225	-0.02518218
0.30764	1858.6504	1e-08	7.2e-07	8.5e-07	1.2e-07	-0.0	5.93e-06	3.23e-06	1e-08	330.28322253	332.01019677	330.22025769	-0.00083992	-0.0030105	-0.02516801
0.30769	1858.90542	1e-08	7.2e-07	8.5e-07	1.2e-07	-0.0	5.93e-06	3.23e-06	1e-08	330.26813252	331.9944683	330.20519504	-0.00083809	-0.00300886	-0.02515482
0.30775	1859.16041	1e-08	7.2e-07	8.5e-07	1.2e-07	-0.0	5.93e-06	3.23e-06	1e-08	330.25307472	331.97874779	330.19013927	-0.00083847	-0.00300817	-0.02514926
0.3078	1859.41536	1e-08	7.2e-07	8.5e-07	1.2e-07	-0.0	5.93e-06	3.23e-06	1e-08	330.23800995	331.96303069	330.1750872	-0.00083994	-0.00300544	-0.02512747
0.30786	1859.67028	1e-08	7.2e-07	8.5e-07	1.2e-07	-0.0	5.93e-06	3.23e-06	1e-08	330.22291782	331.94732689	330.16004963	-0.00083994	-0.00300544	-0.02512747
0.30791	1859.92517	1e-08	7.2e-07	8.5e-07	1.2e-07	-0.0	5.93e-06	3.23e-06	1e-08	330.20782569	331.9316231	330.14501207	-0.00083658	-0.00300244	-0.02510321
0.30797	1860.18002	1e-08	7.2e-07	8.5e-07	1.2e-07	-0.0	5.93e-06	3.23e-06	1e-08	330.19279295	331.91593396	330.12998715	-0.00083616	-0.00300206	-0.02510017
0.30802	1860.43485	1e-08	7.2e-07	8.5e-07	1.2e-07	-0.0	5.93e-06	3.23e-06	1e-08	330.17776766	331.90024666	330.11496382	-0.00083722	-0.0030001	-0.02508451
0.30808	1860.68964	1e-08	7.2e-07	8.5e-07	1.2e-07	-0.0	5.93e-06	3.23e-06	1e-08	330.16272265	331.88456893	330.09995091	-0.000838	-0.00299865	-0.02507288
0.30813	1860.9444	1e-08	7.2e-07	8.5e-07	1.2e-07	-0.0	5.93e-06	3.23e-06	1e-08	330.14766298	331.8688983	330.08494575	-0.00083703	-0.00299777	-0.02506583
0.30819	1861.19912	1e-08	7.2e-07	8.5e-07	1.2e-07	-0.0	5.93e-06	3.23e-06	1e-08	330.13262061	331.85323194	330.06994427	-0.00083422	-0.00299527	-0.02504563
0.30824	1861.45382	1e-08	7.2e-07	8.5e-07	1.2e-07	-0.0	5.93e-06	3.23e-06	1e-08	330.11762775	331.83757778	330.0549533	-0.00083422	-0.00299527	-0.02504563
0.3083	1861.70848	1e-08	7.2e-07	8.5e-07	1.2e-07	-0.0	5.93e-06	3.23e-06	1e-08	330.10263489	331.82192363	330.03996234	-0.00083597	-0.00299206	-0.02501993
0.30835	1861.96311	1e-08	7.2e-07	8.5e-07	1.2e-07	-0.0	5.93e-06	3.23e-06	1e-08	330.08760955	331.80628517	330.02498851	-0.00083607	-0.00299187	-0.0250184
0.30841	1862.21771	1e-08	7.2e-07	8.5e-07	1.2e-07	-0.0	5.93e-06	3.23e-06	1e-08	330.07258229	331.79064766	330.01001569	-0.0008337	-0.00298975	-0.0250013
0.30846	1862.47227	1e-08	7.2e-07	8.5e-07	1.2e-07	-0.0	5.93e-06	3.23e-06	1e-08	330.05759702	331.77502047	329.99505177	-0.00083229	-0.0029885	-0.02499121
0.31853	1908.50714	1e-08	7.2e-07	8.5e-07	1.2e-07	-0.0	5.93e-06	3.23e-06	1e-08	327.42829795	329.03202244	327.37066469	-0.00076247	-0.00273304	-0.02293147
0.31858	1908.75566	1e-08	7.2e-07	8.5e-07	1.2e-07	-0.0	5.93e-06	3.23e-06	1e-08	327.41451268	329.01765575	327.35693157	-0.00076137	-0.00273212	-0.02292402
0.31864	1909.00416	1e-08	7.2e-07	8.5e-07	1.2e-07	-0.0	5.93e-06	3.23e-06	1e-08	327.40074694	329.00329358	327.34320229	-0.00075879	-0.00272997	-0.0229065
0.31869	1909.25262	1e-08	7.2e-07	8.5e-07	1.2e-07	-0.0	5.93e-06	3.23e-06	1e-08	327.38702711	328.98894203	327.32948205	-0.00075879	-0.00272997	-0.0229065
0.31875	1909.50105	1e-08	7.2e-07	8.5e-07	1.2e-07	-0.0	5.93e-06	3.23e-06	1e-08	327.37330729	328.97459049	327.31576181	-0.00076068	-0.00272693	-0.02288204
0.3188	1909.74945	1e-08	7.2e-07	8.5e-07	1.2e-07	-0.0	5.93e-06	3.23e-06	1e-08	327.35955247	328.96025396	327.30205804	-0.00076071	-0.00272687	-0.02288154
0.31886	1909.99781	1e-08	7.2e-07	8.5e-07	1.2e-07	-0.0	5.93e-06	3.23e-06	1e-08	327.34579694	328.94591774	327.2883546	-0.00075829	-0.00272484	-0.02286505
0.31891	1910.24614	1e-08	7.2e-07	8.5e-07	1.2e-07	-0.0	5.93e-06	3.23e-06	1e-08	327.33208468	328.93159152	327.27465966	-0.00075704	-0.00272381	-0.02285661
0.31897	1910.49443	1e-08	7.2e-07	8.5e-07	1.2e-07	-0.0	5.93e-06	3.23e-06	1e-08	327.31839456	328.91727042	327.26096908	-0.0007577	-0.00272274	-0.02284807
0.31902	1910.7427	1e-08	7.2e-07	8.5e-07	1.2e-07	-0.0	5.93e-06	3.23e-06	1e-08	327.30469219	328.90295456	327.24728425	-0.00075897	-0.00272071	-0.0228317
0.31908	1910.99093	1e-08	7.2e-07	8.5e-07	1.2e-07	-0.0	5.93e-06	3.23e-06	1e-08	327.29096634	328.88864875	327.23361043	-0.00075888	-0.00272064	-0.0228311
0.31913	1911.23912	1e-08	7.2e-07	8.5e-07	1.2e-07	-0.0	5.93e-06	3.23e-06	1e-08	327.27724208	328.87434331	327.21993693	-0.0007553	-0.00271766	-0.02280683
0.31919	1911.48729	1e-08	7.2e-07	8.5e-07	1.2e-07	-0.0	5.93e-06	3.23e-06	1e-08	327.2635816	328.86005259	327.20627594	-0.0007553	-0.00271766	-0.02280683
0.31924	1911.73542	1e-08	7.2e-07	8.5e-07	1.2e-07	-0.0	5.93e-06	3.23e-06	1e-08	327.24992113	328.84576187	327.19261494	-0.00075666	-0.00271548	-0.0227893
0.3193	1911.98351	1e-08	7.2e-07	8.5e-07	1.2e-07	-0.0	5.93e-06	3.23e-06	1e-08	327.23623543	328.83148191	327.17896576	-0.00075722	-0.00271457	-0.02278198
0.31935	1912.23158	1e-08	7.2e-07	8.5e-07	1.2e-07	-0.0	5.93e-06	3.23e-06	1e-08	327.22253919	328.81720645	327.16532151	-0.0007558	-0.00271339	-0.02277238
0.31941	1912.47961	1e-08	7.2e-07	8.5e-07	1.2e-07	-0.0	5.93e-06	3.23e-06	1e-08	327.20886824	328.80293682	327.15168221	-0.00075356	-0.00271152	-0.02275716
0.31946	1912.72761	1e-08	7.2e-07	8.5e-07	1.2e-07	-0.0	5.93e-06	3.23e-06	1e-08	327.19523735	328.78867642	327.13805075	-0.00075369	-0.00271131	-0.02275547
0.32953	1957.54809	1e-08	7.2e-07	8.5e-07	1.2e-07	-0.0	5.93e-06	3.23e-06	1e-08	324.80018906	326.28573819	324.74751545	-0.00069071	-0.00247991	-0.02087694
0.32958	1957.78991	1e-08	7.2e-07	8.5e-07	1.2e-07	-0.0	5.93e-06	3.23e-06	1e-08	324.78762837	326.27262775	324.73500447	-0.00068819	-0.00247793	-0.02086074
0.32964	1958.03169	1e-08	7.2e-07	8.5e-07	1.2e-07	-0.0	5.93e-06	3.23e-06	1e-08	324.77511299	326.25952716	324.72250175	-0.00068716	-0.00247713	-0.02085414
0.32969	1958.27345	1e-08	7.2e-07	8.5e-07	1.2e-07	-0.0	5.93e-06	3.23e-06	1e-08	324.76261611	326.2464306	324.7100024	-0.00068792	-0.00247604	-0.02084532
0.32975	1958.51517	1e-08	7.2e-07	8.5e-07	1.2e-07	-0.0	5.93e-06	3.23e-06	1e-08	324.75010506	326.23333947	324.69750905	-0.00068913	-0.00247431	-0.02083135
0.3298	1958.75685	1e-08	7.2e-07	8.5e-07	1.2e-07	-0.0	5.93e-06	3.23e-06	1e-08	324.73757156	326.22025696	324.6850252	-0.0006889	-0.00247414	-0.0208299
0.32986	1958.9985	1e-08	7.2e-07	8.5e-07	1.2e-07	-0.0	5.93e-06	3.23e-06	1e-08	324.72504212	326.20717533	324.67254209	-0.00068558	-0.00247153	-0.0208086
0.32991	1959.24012	1e-08	7.2e-07	8.5e-07	1.2e-07	-0.0	5.93e-06	3.23e-06	1e-08	324.71257238	326.19410667	324.66006986	-0.00068558	-0.00247153	-0.0208086
0.32997	1959.48171	1e-08	7.2e-07	8.5e-07	1.2e-07	-0.0	5.93e-06	3.23e-06	1e-08	324.70010265	326.18103802	324.64759762	-0.00068704	-0.00246946	-0.02079177
0.33002	1959.72326	1e-08	7.2e-07	8.5e-07	1.2e-07	-0.0	5.93e-06	3.23e-06	1e-08	324.68760581	326.16797974	324.63513683	-0.00068755	-0.00246873	-0.02078586
0.33008	1959.96477	1e-08	7.2e-07	8.5e-07	1.2e-07	-0.0	5.93e-06	3.23e-06	1e-08	324.67509945	326.15492511	324.62268006	-0.00068607	-0.00246757	-0.0207764
0.33013	1960.20625	1e-08	7.2e-07	8.5e-07	1.2e-07	-0.0	5.93e-06	3.23e-06	1e-08	324.66261964	326.14187623	324.61022812	-0.000684	-0.00246596	-0.02076315
0.33019	1960.4477	1e-08	7.2e-07	8.5e-07	1.2e-07	-0.0	5.93e-06	3.23e-06	1e-08	324.650177	326.12883543	324.59778294	-0.00068418	-0.0024657	-0.02076105
0.33024	1960.68912	1e-08	7.2e-07	8.5e-07	1.2e-07	-0.0	5.93e-06	3.23e-06	1e-08	324.63773096	326.11579592	324.58533919	-0.00068597	-0.00246315	-0.02074046
0.3303	1960.9305	1e-08	7.2e-07	8.5e-07	1.2e-07	-0.0	5.93e-06	3.23e-06	1e-08	324.62525168	326.10276911	324.57290945	-0.00068597	-0.00246315	-0.02074046
0.33035	1961.17184	1e-08	7.2e-07	8.5e-07	1.2e-07	-0.0	5.93e-06	3.23e-06	1e-08	324.61277241	326.0897423	324.56047971	-0.00068324	-0.00246103	-0.02072303
0.33041	1961.41315	1e-08	7.2e-07	8.5e-07	1.2e-07	-0.0	5.93e-06	3.23e-06	1e-08	324.60034211	326.0767261	324.54805885	-0.00068243	-0.00246039	-0.0207178
0.33046	1961.65443	1e-08	7.2e-07	8.5e-07	1.2e-07	-0.0	5.93e-06	3.23e-06	1e-08	324.58792651	326.06371309	324.53564066	-0.0006833	-0.00245914	-0.02070772
0.34053	2005.23167	1e-08	7.2e-07	8.5e-07	1.2e-07	-0.0	5.93e-06	3.23e-06	1e-08	322.40655522	323.78034055	322.35839814	-0.00062581	-0.00225025	-0.01900117
0.34058	2005.46662	1e-08	7.2e-07	8.5e-07	1.2e-07	-0.0	5.93e-06	3.23e-06	1e-08	322.39511419	323.76838169	322.34700442	-0.00062357	-0.0022486	-0.01898754
0.34064	2005.70154	1e-08	7.2e-07	8.5e-07	1.2e-07	-0.0	5.93e-06	3.23e-06	1e-08	322.38371373	323.75643115	322.33561757	-0.00062238	-0.00224772	-0.01898035
0.34069	2005.93642	1e-08	7.2e-07	8.5e-07	1.2e-07	-0.0	5.93e-06	3.23e-06	1e-08	322.37233468	323.74448501	322.32423435	-0.00062303	-0.00224689	-0.01897358
0.34075	2006.17127	1e-08	7.2e-07	8.5e-07	1.2e-07	-0.0	5.93e-06	3.23e-06	1e-08	322.36094357	323.73254306	322.31285578	-0.00062438	-0.00224517	-0.01895954
0.3408	2006.40608	1e-08	7.2e-07	8.5e-07	1.2e-07	-0.0	5.93e-06	3.23e-06	1e-08	322.3495274	323.72060981	322.30148686	-0.00062438	-0.00224517	-0.01895954
0.34086	2006.64086	1e-08	7.2e-07	8.5e-07	1.2e-07	-0.0	5.93e-06	3.23e-06	1e-08	322.33811124	323.70867656	322.29011794	-0.00062097	-0.00224266	-0.01893885
0.34091	2006.8756	1e-08	7.2e-07	8.5e-07	1.2e-07	-0.0	5.93e-06	3.23e-06	1e-08	322.32675675	323.69675594	322.27875946	-0.00062095	-0.00224265	-0.01893877
0.34097	2007.11031	1e-08	7.2e-07	8.5e-07	1.2e-07	-0.0	5.93e-06	3.23e-06	1e-08	322.31540252	323.68483538	322.26740102	-0.00062228	-0.00224095	-0.01892493
0.34102	2007.34498	1e-08	7.2e-07	8.5e-07	1.2e-07	-0.0	5.93e-06	3.23e-06	1e-08	322.30402356	323.67292339	322.2560521	-0.00062295	-0.0022401	-0.018918
0.34108	2007.57962	1e-08	7.2e-07	8.5e-07	1.2e-07	-0.0	5.93e-06	3.23e-06	1e-08	322.29263221	323.66101569	322.24470794	-0.00062179	-0.00223925	-0.01891102
0.34113	2007.81423	1e-08	7.2e-07	8.5e-07	1.2e-07	-0.0	5.93e-06	3.23e-06	1e-08	322.28126169	323.64911226	322.2333673	-0.00061953	-0.00223759	-0.01889727
0.34119	2008.0488	1e-08	7.2e-07	8.5e-07	1.2e-07	-0.0	5.93e-06	3.23e-06	1e-08	322.26993223	323.63721723	322.22203359	-0.00061954	-0.00223757	-0.01889713
0.34124	2008.28333	1e-08	7.2e-07	8.5e-07	1.2e-07	-0.0	5.93e-06	3.23e-06	1e-08	322.25860251	323.62532228	322.21069999	-0.00062152	-0.00223504	-0.01887655
0.3413	2008.51783	1e-08	7.2e-07	8.5e-07	1.2e-07	-0.0	5.93e-06	3.23e-06	1e-08	322.24723592	323.61344009	322.19938053	-0.00062152	-0.00223504	-0.01887655
0.34135	2008.75229	1e-08	7.2e-07	8.5e-07	1.2e-07	-0.0	5.93e-06	3.23e-06	1e-08	322.23586933	323.60155789	322.18806108	-0.0006192	-0.00223334	-0.01886254
0.34141	2008.98672	1e-08	7.2e-07	8.5e-07	1.2e-07	-0.0	5.93e-06	3.23e-06	1e-08	322.22454462	323.58968426	322.17674868	-0.0006181	-0.00223253	-0.01885587
0.34146	2009.22112	1e-08	7.2e-07	8.5e-07	1.2e-07	-0.0	5.93e-06	3.23e-06	1e-08	322.21323988	323.5778147	322.16543966	-0.00061879	-0.00223165	-0.01884868
0.35152	2051.5242	1e-08	7.2e-07	8.5e-07	1.2e-07	-0.0	5.93e-06	3.23e-06	1e-08	320.22673438	321.49518821	320.18268573	-0.00056705	-0.00204174	-0.01728837
0.35158	2051.7521	1e-08	7.2e-07	8.5e-07	1.2e-07	-0.0	5.93e-06	3.23e-06	1e-08	320.2163171	321.48428489	320.17231339	-0.00056695	-0.00204167	-0.01728777
0.35163	2051.97998	1e-08	7.2e-07	8.5e-07	1.2e-07	-0.0	5.93e-06	3.23e-06	1e-08	320.20590174	321.47338195	320.16194136	-0.00056376	-0.00203945	-0.01726936
0.35169	2052.20781	1e-08	7.2e-07	8.5e-07	1.2e-07	-0.0	5.93e-06	3.23e-06	1e-08	320.19554447	321.46249029	320.1515785	-0.00056376	-0.00203945	-0.01726936
0.35174	2052.43561	1e-08	7.2e-07	8.5e-07	1.2e-07	-0.0	5.93e-06	3.23e-06	1e-08	320.18518719	321.45159863	320.14121565	-0.00056515	-0.00203784	-0.01725615
0.3518	2052.66338	1e-08	7.2e-07	8.5e-07	1.2e-07	-0.0	5.93e-06	3.23e-06	1e-08	320.174804	321.44071519	320.13086197	-0.00056576	-0.00203713	-0.01725036
0.35185	2052.89111	1e-08	7.2e-07	8.5e-07	1.2e-07	-0.0	5.93e-06	3.23e-06	1e-08	320.16440946	321.42983534	320.12051231	-0.00056457	-0.00203631	-0.01724356
0.35191	2053.1188	1e-08	7.2e-07	8.5e-07	1.2e-07	-0.0	5.93e-06	3.23e-06	1e-08	320.15403643	321.41895967	320.11016604	-0.00056246	-0.00203484	-0.01723139
0.35196	2053.34646	1e-08	7.2e-07	8.5e-07	1.2e-07	-0.0	5.93e-06	3.23e-06	1e-08	320.14370184	321.40809146	320.09982584	-0.00056251	-0.00203479	-0.01723098
0.35202	2053.57408	1e-08	7.2e-07	8.5e-07	1.2e-07	-0.0	5.93e-06	3.23e-06	1e-08	320.13336643	321.3972235	320.08948593	-0.00056446	-0.00203253	-0.01721243
0.35207	2053.80167	1e-08	7.2e-07	8.5e-07	1.2e-07	-0.0	5.93e-06	3.23e-06	1e-08	320.12299458	321.38636708	320.07915891	-0.00056446	-0.00203253	-0.01721243
0.35213	2054.02922	1e-08	7.2e-07	8.5e-07	1.2e-07	-0.0	5.93e-06	3.23e-06	1e-08	320.11262272	321.37551066	320.06883188	-0.00056221	-0.00203096	-0.01719946
0.35218	2054.25674	1e-08	7.2e-07	8.5e-07	1.2e-07	-0.0	5.93e-06	3.23e-06	1e-08	320.10229191	321.36466219	320.05851132	-0.00056117	-0.00203024	-0.0171935
0.35224	2054.48421	1e-08	7.2e-07	8.5e-07	1.2e-07	-0.0	5.93e-06	3.23e-06	1e-08	320.09197996	321.35381737	320.04819373	-0.00056186	-0.00202944	-0.01718691
0.35229	2054.71166	1e-08	7.2e-07	8.5e-07	1.2e-07	-0.0	5.93e-06	3.23e-06	1e-08	320.08165504	321.34297665	320.03788072	-0.00056317	-0.00202793	-0.01717458
0.35235	2054.93907	1e-08	7.2e-07	8.5e-07	1.2e-07	-0.0	5.93e-06	3.23e-06	1e-08	320.07130582	321.33214361	320.02757628	-0.00056313	-0.00202791	-0.01717437
0.3524	2055.16644	1e-08	7.2e-07	8.5e-07	1.2e-07	-0.0	5.93e-06	3.23e-06	1e-08	320.06095728	321.32131069	320.01727195	-0.00055988	-0.00202566	-0.01715569
0.35246	2055.39378	1e-08	7.2e-07	8.5e-07	1.2e-07	-0.0	5.93e-06	3.23e-06	1e-08	320.05066792	321.31048922	320.00697692	-0.00055988	-0.00202566	-0.01715569
0.36252	2096.38945	1e-08	7.2e-07	8.5e-07	1.2e-07	-0.0	5.93e-06	3.23e-06	1e-08	318.24180191	319.41134443	318.201531	-0.000512	-0.00185427	-0.01574015
0.36258	2096.61013	1e-08	7.2e-07	8.5e-07	1.2e-07	-0.0	5.93e-06	3.23e-06	1e-08	318.23235464	319.40139858	318.19208124	-0.00051381	-0.00185233	-0.01572424
0.36263	2096.83077	1e-08	7.2e-07	8.5e-07	1.2e-07	-0.0	5.93e-06	3.23e-06	1e-08	318.22287345	319.39146268	318.18264264	-0.00051381	-0.00185233	-0.01572424
0.36269	2097.05137	1e-08	7.2e-07	8.5e-07	1.2e-07	-0.0	5.93e-06	3.23e-06	1e-08	318.21339226	319.38152677	318.17320404	-0.00051147	-0.00185079	-0.01571139
0.36274	2097.27194	1e-08	7.2e-07	8.5e-07	1.2e-07	-0.0	5.93e-06	3.23e-06	1e-08	318.20395388	319.37159876	318.16377178	-0.00051065	-0.00185025	-0.01570688
0.3628	2097.49247	1e-08	7.2e-07	8.5e-07	1.2e-07	-0.0	5.93e-06	3.23e-06	1e-08	318.19453053	319.36167353	318.15434174	-0.00051144	-0.00184942	-0.01570002
0.36285	2097.71296	1e-08	7.2e-07	8.5e-07	1.2e-07	-0.0	5.93e-06	3.23e-06	1e-08	318.18509254	319.35175257	318.14491651	-0.00051264	-0.00184814	-0.01568953
0.36291	2097.93342	1e-08	7.2e-07	8.5e-07	1.2e-07	-0.0	5.93e-06	3.23e-06	1e-08	318.17563214	319.34183817	318.13549864	-0.00051248	-0.00184804	-0.01568866
0.36296	2098.15384	1e-08	7.2e-07	8.5e-07	1.2e-07	-0.0	5.93e-06	3.23e-06	1e-08	318.16617463	319.33192431	318.1260812	-0.00050948	-0.00184606	-0.0156722
0.36302	2098.37422	1e-08	7.2e-07	8.5e-07	1.2e-07	-0.0	5.93e-06	3.23e-06	1e-08	318.15677202	319.32202056	318.11667188	-0.00050948	-0.00184606	-0.0156722
0.36307	2098.59456	1e-08	7.2e-07	8.5e-07	1.2e-07	-0.0	5.93e-06	3.23e-06	1e-08	318.14736941	319.31211681	318.10726255	-0.00051088	-0.00184458	-0.01566
0.36313	2098.81487	1e-08	7.2e-07	8.5e-07	1.2e-07	-0.0	5.93e-06	3.23e-06	1e-08	318.13794068	319.30222069	318.09786179	-0.00051146	-0.00184396	-0.01565488
0.36318	2099.03515	1e-08	7.2e-07	8.5e-07	1.2e-07	-0.0	5.93e-06	3.23e-06	1e-08	318.12850102	319.29232775	318.08846461	-0.00051033	-0.00184321	-0.01564867
0.36324	2099.25538	1e-08	7.2e-07	8.5e-07	1.2e-07	-0.0	5.93e-06	3.23e-06	1e-08	318.11908213	319.28243864	318.0790705	-0.00050831	-0.00184188	-0.0156376
0.36329	2099.47558	1e-08	7.2e-07	8.5e-07	1.2e-07	-0.0	5.93e-06	3.23e-06	1e-08	318.10970021	319.27255634	318.06968184	-0.00050834	-0.00184185	-0.01563735
0.36335	2099.69574	1e-08	7.2e-07	8.5e-07	1.2e-07	-0.0	5.93e-06	3.23e-06	1e-08	318.10031777	319.26267419	318.06029336	-0.00051029	-0.00183978	-0.01562032
0.3634	2099.91587	1e-08	7.2e-07	8.5e-07	1.2e-07	-0.0	5.93e-06	3.23e-06	1e-08	318.09089881	319.25280268	318.05091683	-0.00051029	-0.00183978	-0.01562032
0.36346	2100.13596	1e-08	7.2e-07	8.5e-07	1.2e-07	-0.0	5.93e-06	3.23e-06	1e-08	318.08147985	319.24293116	318.0415403	-0.00050818	-0.0018384	-0.01560878
0.37352	2139.78835	1e-08	7.2e-07	8.5e-07	1.2e-07	-0.0	5.93e-06	3.23e-06	1e-08	316.43452061	317.51143138	316.39770397	-0.00046545	-0.00168327	-0.01432145
0.37358	2140.00159	1e-08	7.2e-07	8.5e-07	1.2e-07	-0.0	5.93e-06	3.23e-06	1e-08	316.42589753	317.50236596	316.38910293	-0.00046359	-0.0016821	-0.01431163
0.37363	2140.2148	1e-08	7.2e-07	8.5e-07	1.2e-07	-0.0	5.93e-06	3.23e-06	1e-08	316.41730876	317.49330661	316.38050668	-0.00046364	-0.00168205	-0.01431119
0.37369	2140.42796	1e-08	7.2e-07	8.5e-07	1.2e-07	-0.0	5.93e-06	3.23e-06	1e-08	316.40871899	317.48424752	316.37191074	-0.00046553	-0.00168017	-0.01429574
0.37374	2140.64109	1e-08	7.2e-07	8.5e-07	1.2e-07	-0.0	5.93e-06	3.23e-06	1e-08	316.40009376	317.47519812	316.36332573	-0.00046553	-0.00168017	-0.01429574
0.3738	2140.85418	1e-08	7.2e-07	8.5e-07	1.2e-07	-0.0	5.93e-06	3.23e-06	1e-08	316.39146853	317.46614871	316.35474072	-0.00046351	-0.0016789	-0.01428507
0.37385	2141.06723	1e-08	7.2e-07	8.5e-07	1.2e-07	-0.0	5.93e-06	3.23e-06	1e-08	316.38288062	317.45710589	316.34616092	-0.00046252	-0.00167828	-0.01427989
0.37391	2141.28024	1e-08	7.2e-07	8.5e-07	1.2e-07	-0.0	5.93e-06	3.23e-06	1e-08	316.37431084	317.44806626	316.33758365	-0.00046314	-0.00167767	-0.01427484
0.37396	2141.49322	1e-08	7.2e-07	8.5e-07	1.2e-07	-0.0	5.93e-06	3.23e-06	1e-08	316.36572946	317.43902979	316.32900995	-0.00046447	-0.00167636	-0.01426404
0.37402	2141.70616	1e-08	7.2e-07	8.5e-07	1.2e-07	-0.0	5.93e-06	3.23e-06	1e-08	316.35712324	317.4300001	316.32044389	-0.00046447	-0.00167636	-0.01426404
0.37407	2141.91906	1e-08	7.2e-07	8.5e-07	1.2e-07	-0.0	5.93e-06	3.23e-06	1e-08	316.34851702	317.4209704	316.31187784	-0.00046157	-0.00167454	-0.01424879
0.37413	2142.13192	1e-08	7.2e-07	8.5e-07	1.2e-07	-0.0	5.93e-06	3.23e-06	1e-08	316.33996418	317.4119501	316.30331922	-0.00046146	-0.00167447	-0.01424822
0.37418	2142.34475	1e-08	7.2e-07	8.5e-07	1.2e-07	-0.0	5.93e-06	3.23e-06	1e-08	316.33141335	317.40293017	316.29476088	-0.00046264	-0.00167331	-0.01423859
0.37424	2142.55754	1e-08	7.2e-07	8.5e-07	1.2e-07	-0.0	5.93e-06	3.23e-06	1e-08	316.32284035	317.39391626	316.28620936	-0.0004634	-0.00167256	-0.0142324
0.37429	2142.77029	1e-08	7.2e-07	8.5e-07	1.2e-07	-0.0	5.93e-06	3.23e-06	1e-08	316.3142531	317.38490623	316.27766222	-0.00046264	-0.00167208	-0.01422839
0.37435	2142.983	1e-08	7.2e-07	8.5e-07	1.2e-07	-0.0	5.93e-06	3.23e-06	1e-08	316.30567989	317.37589867	316.26911703	-0.00046039	-0.00167067	-0.01421661
0.3744	2143.19567	1e-08	7.2e-07	8.5e-07	1.2e-07	-0.0	5.93e-06	3.23e-06	1e-08	316.29714798	317.36689838	316.26057759	-0.00046039	-0.00167067	-0.01421661
0.37446	2143.40831	1e-08	7.2e-07	8.5e-07	1.2e-07	-0.0	5.93e-06	3.23e-06	1e-08	316.28861606	317.35789809	316.25203815	-0.00046214	-0.00166896	-0.01420243
0.38452	2181.6785	1e-08	7.2e-07	8.5e-07	1.2e-07	-0.0	5.93e-06	3.23e-06	1e-08	314.78917298	315.77952572	314.75547647	-0.00042081	-0.00152885	-0.01303461
0.38458	2181.88409	1e-08	7.2e-07	8.5e-07	1.2e-07	-0.0	5.93e-06	3.23e-06	1e-08	314.78134847	315.77126132	314.74764403	-0.00042234	-0.00152742	-0.01302275
0.38463	2182.08963	1e-08	7.2e-07	8.5e-07	1.2e-07	-0.0	5.93e-06	3.23e-06	1e-08	314.77349509	315.76300438	314.73982005	-0.00042269	-0.0015271	-0.01302008
0.38469	2182.29514	1e-08	7.2e-07	8.5e-07	1.2e-07	-0.0	5.93e-06	3.23e-06	1e-08	314.7656352	315.75474912	314.73199797	-0.0004214	-0.00152632	-0.01301354
0.38474	2182.50061	1e-08	7.2e-07	8.5e-07	1.2e-07	-0.0	5.93e-06	3.23e-06	1e-08	314.75779909	315.7464979	314.72417906	-0.00041984	-0.00152537	-0.01300556
0.3848	2182.70604	1e-08	7.2e-07	8.5e-07	1.2e-07	-0.0	5.93e-06	3.23e-06	1e-08	314.74999197	315.73825162	314.716364	-0.00042	-0.00152522	-0.01300433
0.38485	2182.91143	1e-08	7.2e-07	8.5e-07	1.2e-07	-0.0	5.93e-06	3.23e-06	1e-08	314.74218182	315.73000611	314.70854982	-0.00042172	-0.00152362	-0.01299106
0.38491	2183.11678	1e-08	7.2e-07	8.5e-07	1.2e-07	-0.0	5.93e-06	3.23e-06	1e-08	314.73433935	315.72176894	314.7007451	-0.00042172	-0.00152362	-0.01299106
0.38496	2183.32209	1e-08	7.2e-07	8.5e-07	1.2e-07	-0.0	5.93e-06	3.23e-06	1e-08	314.72649688	315.71353177	314.69294039	-0.00041967	-0.00152239	-0.01298063
0.38502	2183.52736	1e-08	7.2e-07	8.5e-07	1.2e-07	-0.0	5.93e-06	3.23e-06	1e-08	314.71869235	315.70530105	314.68514071	-0.00041887	-0.0015219	-0.01297658
0.38507	2183.7326	1e-08	7.2e-07	8.5e-07	1.2e-07	-0.0	5.93e-06	3.23e-06	1e-08	314.71090258	315.69707284	314.677343	-0.00041953	-0.00152128	-0.01297145
0.38513	2183.93779	1e-08	7.2e-07	8.5e-07	1.2e-07	-0.0	5.93e-06	3.23e-06	1e-08	314.70310029	315.68884785	314.66954895	-0.00042075	-0.00152016	-0.0129621
0.38518	2184.14295	1e-08	7.2e-07	8.5e-07	1.2e-07	-0.0	5.93e-06	3.23e-06	1e-08	314.6952752	315.68062873	314.66176156	-0.00042075	-0.00152016	-0.0129621
0.38524	2184.34807	1e-08	7.2e-07	8.5e-07	1.2e-07	-0.0	5.93e-06	3.23e-06	1e-08	314.68745011	315.67240962	314.65397417	-0.00041793	-0.00151846	-0.01294781
0.38529	2184.55314	1e-08	7.2e-07	8.5e-07	1.2e-07	-0.0	5.93e-06	3.23e-06	1e-08	314.67967706	315.66419934	314.64619368	-0.0004179	-0.00151844	-0.01294765
0.38535	2184.75818	1e-08	7.2e-07	8.5e-07	1.2e-07	-0.0	5.93e-06	3.23e-06	1e-08	314.6719046	315.65598917	314.63841328	-0.00041907	-0.00151735	-0.01293866
0.3854	2184.96318	1e-08	7.2e-07	8.5e-07	1.2e-07	-0.0	5.93e-06	3.23e-06	1e-08	314.66411017	315.64778465	314.63063929	-0.00041978	-0.0015167	-0.01293321
0.38546	2185.16815	1e-08	7.2e-07	8.5e-07	1.2e-07	-0.0	5.93e-06	3.23e-06	1e-08	314.65630243	315.63958355	314.62286919	-0.00041905	-0.00151626	-0.0129295
0.39552	2222.01381	1e-08	7.2e-07	8.5e-07	1.2e-07	-0.0	5.93e-06	3.23e-06	1e-08	313.28480116	314.25404464	313.25349855	-0.00038504	-0.00137687	-0.01185882
0.39558	2222.2115	1e-08	7.2e-07	8.5e-07	1.2e-07	-0.0	5.93e-06	3.23e-06	1e-08	313.27761763	314.24657737	313.24636424	-0.00038494	-0.00127568	-0.01185329
0.39563	2222.40914	1e-08	7.2e-07	8.5e-07	1.2e-07	-0.0	5.93e-06	3.23e-06	1e-08	313.27043584	314.23965876	313.23916228	-0.00038473	-0.00137676	-0.0118475
0.39569	2222.60675	1e-08	7.2e-07	8.5e-07	1.2e-07	-0.0	5.93e-06	3.23e-06	1e-08	313.26325798	314.23219181	313.23203568	-0.00038452	-0.00133715	-0.01184232
0.39574	2222.80432	1e-08	7.2e-07	8.5e-07	1.2e-07	-0.0	5.93e-06	3.23e-06	1e-08	313.25608394	314.22493961	313.22488459	-0.00038444	-0.00127554	-0.0118364
0.3958	2223.00185	1e-08	7.2e-07	8.5e-07	1.2e-07	-0.0	5.93e-06	3.23e-06	1e-08	313.24891114	314.21802144	313.21769411	-0.00038412	-0.00127544	-0.01183071
0.39585	2223.19933	1e-08	7.2e-07	8.5e-07	1.2e-07	-0.0	5.93e-06	3.23e-06	1e-08	313.24174417	314.21110369	313.21050735	-0.000384	-0.00137653	-0.01182521
0.39591	2223.39678	1e-08	7.2e-07	8.5e-07	1.2e-07	-0.0	5.93e-06	3.23e-06	1e-08	313.23457938	314.20363753	313.20339582	-0.00038378	-0.00133684	-0.01181964
0.39596	2223.59419	1e-08	7.2e-07	8.5e-07	1.2e-07	-0.0	5.93e-06	3.23e-06	1e-08	313.22741864	314.19638657	313.19626002	-0.00038368	-0.00127531	-0.01181399
0.39602	2223.79155	1e-08	7.2e-07	8.5e-07	1.2e-07	-0.0	5.93e-06	3.23e-06	1e-08	313.22025969	314.18946919	313.18908467	-0.00038331	-0.0013228	-0.01180819
0.39607	2223.98888	1e-08	7.2e-07	8.5e-07	1.2e-07	-0.0	5.93e-06	3.23e-06	1e-08	313.21310745	314.18229413	313.18194672	-0.00038334	-0.00132867	-0.01180262
0.39613	2224.18617	1e-08	7.2e-07	8.5e-07	1.2e-07	-0.0	5.93e-06	3.23e-06	1e-08	313.20595455	314.17508714	313.17481686	-0.00038294	-0.00127503	-0.01179713
0.39618	2224.38341	1e-08	7.2e-07	8.5e-07	1.2e-07	-0.0	5.93e-06	3.23e-06	1e-08	313.19880895	314.16817097	313.16765271	-0.00038276	-0.00139605	-0.01179186
0.39624	2224.58062	1e-08	7.2e-07	8.5e-07	1.2e-07	-0.0	5.93e-06	3.23e-06	1e-08	313.19166657	314.16059824	313.16057767	-0.00038269	-0.00129724	-0.01178628
0.39629	2224.77778	1e-08	7.2e-07	8.5e-07	1.2e-07	-0.0	5.93e-06	3.23e-06	1e-08	313.18452553	314.15356137	313.1534367	-0.00038253	-0.00131978	-0.01178036
0.39635	2224.97491	1e-08	7.2e-07	8.5e-07	1.2e-07	-0.0	5.93e-06	3.23e-06	1e-08	313.17738733	314.14640212	313.14631572	-0.00038241	-0.00127037	-0.0117747
0.3964	2225.17199	1e-08	7.2e-07	8.5e-07	1.2e-07	-0.0	5.93e-06	3.23e-06	1e-08	313.17025121	314.13951079	313.13916374	-0.00038201	-0.00127355	-0.01176904
0.39646	2225.36904	1e-08	7.2e-07	8.5e-07	1.2e-07	-0.0	5.93e-06	3.23e-06	1e-08	313.16312254	314.13260214	313.13201772	-0.00038198	-0.00137561	-0.0117634
0.40652	2260.74393	1e-08	7.2e-07	8.5e-07	1.2e-07	-0.0	5.93e-06	3.23e-06	1e-08	311.91338702	312.88483358	311.88436476	-0.0003493	-0.00123562	-0.01078411
0.40657	2260.93346	1e-08	7.2e-07	8.5e-07	1.2e-07	-0.0	5.93e-06	3.23e-06	1e-08	311.90685041	312.87811245	311.87786477	-0.00034905	-0.00116173	-0.01077901
0.40663	2261.12295	1e-08	7.2e-07	8.5e-07	1.2e-07	-0.0	5.93e-06	3.23e-06	1e-08	311.90031835	312.87179311	311.871316	-0.00034885	-0.00126238	-0.01077387
0.40668	2261.31239	1e-08	7.2e-07	8.5e-07	1.2e-07	-0.0	5.93e-06	3.23e-06	1e-08	311.89378993	312.86492622	311.86484183	-0.00034889	-0.00116176	-0.01076876
0.40674	2261.50179	1e-08	7.2e-07	8.5e-07	1.2e-07	-0.0	5.93e-06	3.23e-06	1e-08	311.88726064	312.85860656	311.8583002	-0.00034855	-0.00116158	-0.01076365
0.40679	2261.69115	1e-08	7.2e-07	8.5e-07	1.2e-07	-0.0	5.93e-06	3.23e-06	1e-08	311.88073772	312.85228782	311.85176182	-0.00034838	-0.00126224	-0.01075852
0.40685	2261.88047	1e-08	7.2e-07	8.5e-07	1.2e-07	-0.0	5.93e-06	3.23e-06	1e-08	311.87421775	312.84542137	311.84529807	-0.00034837	-0.00116158	-0.01075342
0.4069	2262.06975	1e-08	7.2e-07	8.5e-07	1.2e-07	-0.0	5.93e-06	3.23e-06	1e-08	311.86769788	312.83910242	311.8387668	-0.00034799	-0.00116136	-0.01074832
0.40696	2262.25898	1e-08	7.2e-07	8.5e-07	1.2e-07	-0.0	5.93e-06	3.23e-06	1e-08	311.86118503	312.83278455	311.8322387	-0.00034788	-0.00126206	-0.01074319
0.40701	2262.44818	1e-08	7.2e-07	8.5e-07	1.2e-07	-0.0	5.93e-06	3.23e-06	1e-08	311.85467419	312.82591879	311.8257853	-0.00034783	-0.00116136	-0.0107381
0.40707	2262.63733	1e-08	7.2e-07	8.5e-07	1.2e-07	-0.0	5.93e-06	3.23e-06	1e-08	311.84816426	312.81960077	311.81926431	-0.00034742	-0.00116381	-0.01073301
0.40712	2262.82644	1e-08	7.2e-07	8.5e-07	1.2e-07	-0.0	5.93e-06	3.23e-06	1e-08	311.84166181	312.81326934	311.81274835	-0.00034752	-0.00125928	-0.01072789
0.40718	2263.01551	1e-08	7.2e-07	8.5e-07	1.2e-07	-0.0	5.93e-06	3.23e-06	1e-08	311.83515742	312.80641839	311.80630355	-0.00034729	-0.00116124	-0.01072279
0.40723	2263.20454	1e-08	7.2e-07	8.5e-07	1.2e-07	-0.0	5.93e-06	3.23e-06	1e-08	311.82865719	312.80010073	311.79979292	-0.00034701	-0.00116102	-0.01071772
0.40729	2263.39352	1e-08	7.2e-07	8.5e-07	1.2e-07	-0.0	5.93e-06	3.23e-06	1e-08	311.82216219	312.79378418	311.79328551	-0.00034693	-0.00121052	-0.0107126
0.40734	2263.58247	1e-08	7.2e-07	8.5e-07	1.2e-07	-0.0	5.93e-06	3.23e-06	1e-08	311.81566858	312.78719826	311.78681663	-0.00034675	-0.00121226	-0.01070752
0.4074	2263.77137	1e-08	7.2e-07	8.5e-07	1.2e-07	-0.0	5.93e-06	3.23e-06	1e-08	311.80917815	312.78060279	311.78035245	-0.00034663	-0.00116095	-0.01070244
0.40745	2263.96023	1e-08	7.2e-07	8.5e-07	1.2e-07	-0.0	5.93e-06	3.23e-06	1e-08	311.80269003	312.77428635	311.77385552	-0.00034639	-0.00117523	-0.01069735
0.41752	2297.8131	1e-08	7.2e-07	8.5e-07	1.2e-07	-0.0	5.93e-06	3.23e-06	1e-08	310.66579867	311.63924894	310.63885636	-0.00031689	-0.00111639	-0.00980617
0.41757	2297.99417	1e-08	7.2e-07	8.5e-07	1.2e-07	-0.0	5.93e-06	3.23e-06	1e-08	310.65985193	311.63315987	310.63294022	-0.00031665	-0.00105075	-0.00980153
0.41763	2298.1752	1e-08	7.2e-07	8.5e-07	1.2e-07	-0.0	5.93e-06	3.23e-06	1e-08	310.65390971	311.62742873	310.62698081	-0.00031655	-0.00115098	-0.00979685
0.41768	2298.35618	1e-08	7.2e-07	8.5e-07	1.2e-07	-0.0	5.93e-06	3.23e-06	1e-08	310.64796922	311.62115085	310.62109544	-0.00031641	-0.00105072	-0.00979221
0.41774	2298.53712	1e-08	7.2e-07	8.5e-07	1.2e-07	-0.0	5.93e-06	3.23e-06	1e-08	310.64203134	311.61541974	310.61514242	-0.00031621	-0.00105061	-0.00978756
0.41779	2298.71802	1e-08	7.2e-07	8.5e-07	1.2e-07	-0.0	5.93e-06	3.23e-06	1e-08	310.63609719	311.60968912	310.60919246	-0.00031609	-0.00115082	-0.00978289
0.41785	2298.89888	1e-08	7.2e-07	8.5e-07	1.2e-07	-0.0	5.93e-06	3.23e-06	1e-08	310.63016512	311.60341182	310.60331654	-0.00031593	-0.00105055	-0.00977826
0.4179	2299.07969	1e-08	7.2e-07	8.5e-07	1.2e-07	-0.0	5.93e-06	3.23e-06	1e-08	310.6242359	311.59768139	310.59737292	-0.00031573	-0.00105044	-0.00977362
0.41796	2299.26046	1e-08	7.2e-07	8.5e-07	1.2e-07	-0.0	5.93e-06	3.23e-06	1e-08	310.6183105	311.5919515	310.59143236	-0.00031565	-0.00115069	-0.00976895
0.41801	2299.44119	1e-08	7.2e-07	8.5e-07	1.2e-07	-0.0	5.93e-06	3.23e-06	1e-08	310.6123864	311.58567467	310.58556588	-0.00031548	-0.00105041	-0.00976432
0.41807	2299.62187	1e-08	7.2e-07	8.5e-07	1.2e-07	-0.0	5.93e-06	3.23e-06	1e-08	310.60646555	311.57994479	310.57963169	-0.00031526	-0.00105029	-0.00975969
0.41812	2299.80251	1e-08	7.2e-07	8.5e-07	1.2e-07	-0.0	5.93e-06	3.23e-06	1e-08	310.60054873	311.57421551	310.57370053	-0.00031518	-0.00115052	-0.00975502
0.41818	2299.98311	1e-08	7.2e-07	8.5e-07	1.2e-07	-0.0	5.93e-06	3.23e-06	1e-08	310.59463334	311.56793936	310.56784343	-0.00031504	-0.00105029	-0.0097504
0.41823	2300.16366	1e-08	7.2e-07	8.5e-07	1.2e-07	-0.0	5.93e-06	3.23e-06	1e-08	310.5887205	311.56220994	310.56191868	-0.0003148	-0.00105016	-0.00974578
0.41829	2300.34417	1e-08	7.2e-07	8.5e-07	1.2e-07	-0.0	5.93e-06	3.23e-06	1e-08	310.58281202	311.55648115	310.55599693	-0.00031471	-0.00115037	-0.00974112
0.41834	2300.52464	1e-08	7.2e-07	8.5e-07	1.2e-07	-0.0	5.93e-06	3.23e-06	1e-08	310.57690507	311.5502056	310.55014923	-0.00031458	-0.00105013	-0.00973651
0.4184	2300.70507	1e-08	7.2e-07	8.5e-07	1.2e-07	-0.0	5.93e-06	3.23e-06	1e-08	310.5710005	311.5444768	310.54423386	-0.0003143	-0.00104998	-0.00973188
0.41845	2300.88545	1e-08	7.2e-07	8.5e-07	1.2e-07	-0.0	5.93e-06	3.23e-06	1e-08	310.5651012	311.53874875	310.53832145	-0.00031424	-0.00109599	-0.00972726
0.42852	2333.15925	1e-08	7.2e-07	8.5e-07	1.2e-07	-0.0	5.93e-06	3.23e-06	1e-08	309.53096781	310.50634525	309.50587123	-0.00028744	-0.00097895	-0.00891661
0.42857	2333.33153	1e-08	7.2e-07	8.5e-07	1.2e-07	-0.0	5.93e-06	3.23e-06	1e-08	309.5255601	310.50099255	309.50046572	-0.00028744	-0.00107262	-0.00891236
0.42863	2333.50378	1e-08	7.2e-07	8.5e-07	1.2e-07	-0.0	5.93e-06	3.23e-06	1e-08	309.52015232	310.49512766	309.49512939	-0.00028715	-0.00097492	-0.00890813
0.42868	2333.67598	1e-08	7.2e-07	8.5e-07	1.2e-07	-0.0	5.93e-06	3.23e-06	1e-08	309.51474988	310.48979687	309.48972682	-0.000287	-0.00097485	-0.00890389
0.42874	2333.84813	1e-08	7.2e-07	8.5e-07	1.2e-07	-0.0	5.93e-06	3.23e-06	1e-08	309.50935018	310.48446642	309.48432708	-0.00028695	-0.00097488	-0.00889966
0.42879	2334.02024	1e-08	7.2e-07	8.5e-07	1.2e-07	-0.0	5.93e-06	3.23e-06	1e-08	309.50395148	310.47913574	309.47893032	-0.00028681	-0.00099064	-0.00889544
0.42885	2334.1923	1e-08	7.2e-07	8.5e-07	1.2e-07	-0.0	5.93e-06	3.23e-06	1e-08	309.49855529	310.47371882	309.47354757	-0.00028664	-0.00098107	-0.0088912
0.4289	2334.36432	1e-08	7.2e-07	8.5e-07	1.2e-07	-0.0	5.93e-06	3.23e-06	1e-08	309.49316232	310.46835415	309.46816095	-0.00028646	-0.00098104	-0.00888697
0.42896	2334.5363	1e-08	7.2e-07	8.5e-07	1.2e-07	-0.0	5.93e-06	3.23e-06	1e-08	309.48777249	310.46298959	309.46277716	-0.00028658	-0.00098876	-0.00888277
0.42901	2334.70823	1e-08	7.2e-07	8.5e-07	1.2e-07	-0.0	5.93e-06	3.23e-06	1e-08	309.48238038	310.45758279	309.45740188	-0.0002864	-0.00095907	-0.00887854
0.42907	2334.88011	1e-08	7.2e-07	8.5e-07	1.2e-07	-0.0	5.93e-06	3.23e-06	1e-08	309.47699167	310.45233824	309.45200849	-0.00028598	-0.00097466	-0.0088743
0.42912	2335.05195	1e-08	7.2e-07	8.5e-07	1.2e-07	-0.0	5.93e-06	3.23e-06	1e-08	309.47161082	310.4470084	309.4466288	-0.00028609	-0.00097509	-0.00887011
0.42918	2335.22375	1e-08	7.2e-07	8.5e-07	1.2e-07	-0.0	5.93e-06	3.23e-06	1e-08	309.46622774	310.44167613	309.44125246	-0.00028593	-0.00103727	-0.00886588
0.42923	2335.3955	1e-08	7.2e-07	8.5e-07	1.2e-07	-0.0	5.93e-06	3.23e-06	1e-08	309.46084768	310.43600379	309.43592293	-0.00028551	-0.00097847	-0.00886165
0.42929	2335.5672	1e-08	7.2e-07	8.5e-07	1.2e-07	-0.0	5.93e-06	3.23e-06	1e-08	309.45547543	310.43065292	309.43055455	-0.00028544	-0.00097446	-0.00885743
0.42934	2335.73886	1e-08	7.2e-07	8.5e-07	1.2e-07	-0.0	5.93e-06	3.23e-06	1e-08	309.45010441	310.42532391	309.42518626	-0.00028527	-0.00097436	-0.00885322
0.4294	2335.91048	1e-08	7.2e-07	8.5e-07	1.2e-07	-0.0	5.93e-06	3.23e-06	1e-08	309.44473651	310.41999537	309.41982076	-0.00028519	-0.00097435	-0.00884901
0.42945	2336.08205	1e-08	7.2e-07	8.5e-07	1.2e-07	-0.0	5.93e-06	3.23e-06	1e-08	309.43937014	310.41466684	309.41445817	-0.00028511	-0.00098359	-0.00884482
0.43952	2366.71277	1e-08	7.2e-07	8.5e-07	1.2e-07	-0.0	5.93e-06	3.23e-06	1e-08	308.49872404	309.47575437	308.47534939	-0.00026083	-0.0009361	-0.00810746
0.43957	2366.87591	1e-08	7.2e-07	8.5e-07	1.2e-07	-0.0	5.93e-06	3.23e-06	1e-08	308.4938056	309.47062443	308.47046653	-0.0002607	-0.00088117	-0.00810361
0.43963	2367.039	1e-08	7.2e-07	8.5e-07	1.2e-07	-0.0	5.93e-06	3.23e-06	1e-08	308.48888947	309.46579542	308.46554749	-0.00026072	-0.00091189	-0.00809976
0.43968	2367.20204	1e-08	7.2e-07	8.5e-07	1.2e-07	-0.0	5.93e-06	3.23e-06	1e-08	308.48397307	309.46079801	308.46065288	-0.00026044	-0.00086518	-0.00809591
0.43974	2367.36504	1e-08	7.2e-07	8.5e-07	1.2e-07	-0.0	5.93e-06	3.23e-06	1e-08	308.47906175	309.45605655	308.4557278	-0.00026036	-0.00086703	-0.00809206
0.43979	2367.52798	1e-08	7.2e-07	8.5e-07	1.2e-07	-0.0	5.93e-06	3.23e-06	1e-08	308.47415198	309.45130487	308.45080668	-0.00026029	-0.00091583	-0.00808821
0.43985	2367.69089	1e-08	7.2e-07	8.5e-07	1.2e-07	-0.0	5.93e-06	3.23e-06	1e-08	308.46924347	309.44628571	308.44592272	-0.00026005	-0.00088351	-0.00808436
0.4399	2367.85374	1e-08	7.2e-07	8.5e-07	1.2e-07	-0.0	5.93e-06	3.23e-06	1e-08	308.46433942	309.44144364	308.44101847	-0.00025999	-0.00095107	-0.00808053
0.43996	2368.01655	1e-08	7.2e-07	8.5e-07	1.2e-07	-0.0	5.93e-06	3.23e-06	1e-08	308.45943637	309.43623125	308.43616462	-0.00025997	-0.00091588	-0.00807667
0.44001	2368.17931	1e-08	7.2e-07	8.5e-07	1.2e-07	-0.0	5.93e-06	3.23e-06	1e-08	308.45453377	309.43121167	308.43128862	-0.00025977	-0.00085516	-0.00807283
0.44007	2368.34202	1e-08	7.2e-07	8.5e-07	1.2e-07	-0.0	5.93e-06	3.23e-06	1e-08	308.44963484	309.42652482	308.42637228	-0.00025955	-0.00085349	-0.00806898
0.44012	2368.50469	1e-08	7.2e-07	8.5e-07	1.2e-07	-0.0	5.93e-06	3.23e-06	1e-08	308.44474006	309.42184708	308.42145733	-0.00025953	-0.0009375	-0.00806515
0.44018	2368.66731	1e-08	7.2e-07	8.5e-07	1.2e-07	-0.0	5.93e-06	3.23e-06	1e-08	308.43984561	309.41670885	308.41660442	-0.00025931	-0.00087482	-0.00806131
0.44023	2368.82989	1e-08	7.2e-07	8.5e-07	1.2e-07	-0.0	5.93e-06	3.23e-06	1e-08	308.43495511	309.4119141	308.4117098	-0.0002593	-0.00089498	-0.00805748
0.44029	2368.99241	1e-08	7.2e-07	8.5e-07	1.2e-07	-0.0	5.93e-06	3.23e-06	1e-08	308.43006488	309.40700878	308.40683212	-0.00025912	-0.00090954	-0.00805364
0.44034	2369.15489	1e-08	7.2e-07	8.5e-07	1.2e-07	-0.0	5.93e-06	3.23e-06	1e-08	308.42517802	309.40202363	308.4019673	-0.00025893	-0.00084309	-0.00804983
0.4404	2369.31733	1e-08	7.2e-07	8.5e-07	1.2e-07	-0.0	5.93e-06	3.23e-06	1e-08	308.42029469	309.39740266	308.39705809	-0.00025878	-0.00087666	-0.00804599
0.44045	2369.47971	1e-08	7.2e-07	8.5e-07	1.2e-07	-0.0	5.93e-06	3.23e-06	1e-08	308.41541411	309.39259761	308.39217521	-0.0002587	-0.00093674	-0.00804216
0.45051	2398.39477	1e-08	7.2e-07	8.5e-07	1.2e-07	-0.0	5.93e-06	3.23e-06	1e-08	307.55991036	308.5380773	307.53810844	-0.00023684	-0.00083566	-0.00737154
0.45057	2398.54833	1e-08	7.2e-07	8.5e-07	1.2e-07	-0.0	5.93e-06	3.23e-06	1e-08	307.55543495	308.53348831	307.53365764	-0.00023666	-0.00080397	-0.00736804
0.45062	2398.70184	1e-08	7.2e-07	8.5e-07	1.2e-07	-0.0	5.93e-06	3.23e-06	1e-08	307.55096278	308.52907332	307.52918681	-0.00023645	-0.00078214	-0.00736453
0.45068	2398.8553	1e-08	7.2e-07	8.5e-07	1.2e-07	-0.0	5.93e-06	3.23e-06	1e-08	307.54649458	308.52477817	307.52470287	-0.00023645	-0.00084138	-0.00736102
0.45073	2399.00872	1e-08	7.2e-07	8.5e-07	1.2e-07	-0.0	5.93e-06	3.23e-06	1e-08	307.54202632	308.52015764	307.52026328	-0.00023633	-0.00081564	-0.00735752
0.45079	2399.16208	1e-08	7.2e-07	8.5e-07	1.2e-07	-0.0	5.93e-06	3.23e-06	1e-08	307.53756042	308.51567843	307.51580788	-0.00023614	-0.00079484	-0.00735402
0.45084	2399.3154	1e-08	7.2e-07	8.5e-07	1.2e-07	-0.0	5.93e-06	3.23e-06	1e-08	307.53309795	308.51131337	307.51134013	-0.00023612	-0.00081424	-0.00735053
0.4509	2399.46866	1e-08	7.2e-07	8.5e-07	1.2e-07	-0.0	5.93e-06	3.23e-06	1e-08	307.52863587	308.50684174	307.50688854	-0.00023595	-0.00080281	-0.00734702
0.45095	2399.62188	1e-08	7.2e-07	8.5e-07	1.2e-07	-0.0	5.93e-06	3.23e-06	1e-08	307.52417697	308.50243284	307.50243123	-0.00023589	-0.00084145	-0.00734353
0.45101	2399.77505	1e-08	7.2e-07	8.5e-07	1.2e-07	-0.0	5.93e-06	3.23e-06	1e-08	307.5197191	308.49781167	307.49800365	-0.00023572	-0.00078427	-0.00734004
0.45106	2399.92817	1e-08	7.2e-07	8.5e-07	1.2e-07	-0.0	5.93e-06	3.23e-06	1e-08	307.5152645	308.49350453	307.49353801	-0.00023564	-0.00085898	-0.00733654
0.45112	2400.08124	1e-08	7.2e-07	8.5e-07	1.2e-07	-0.0	5.93e-06	3.23e-06	1e-08	307.51081131	308.48878702	307.48912757	-0.00023546	-0.00078086	-0.00733306
0.45117	2400.23426	1e-08	7.2e-07	8.5e-07	1.2e-07	-0.0	5.93e-06	3.23e-06	1e-08	307.50636154	308.48449852	307.48466427	-0.00023536	-0.00080267	-0.00732957
0.45123	2400.38723	1e-08	7.2e-07	8.5e-07	1.2e-07	-0.0	5.93e-06	3.23e-06	1e-08	307.50191361	308.48009016	307.48021878	-0.00023527	-0.0008198	-0.00732608
0.45128	2400.54016	1e-08	7.2e-07	8.5e-07	1.2e-07	-0.0	5.93e-06	3.23e-06	1e-08	307.49746732	308.47558769	307.47578779	-0.00023515	-0.00079501	-0.00732259
0.45134	2400.69303	1e-08	7.2e-07	8.5e-07	1.2e-07	-0.0	5.93e-06	3.23e-06	1e-08	307.49302322	308.47122134	307.47134166	-0.00023506	-0.00080994	-0.00731911
0.45139	2400.84585	1e-08	7.2e-07	8.5e-07	1.2e-07	-0.0	5.93e-06	3.23e-06	1e-08	307.4885807	308.46677293	307.46690849	-0.00023489	-0.00080228	-0.00731563
0.45145	2400.99863	1e-08	7.2e-07	8.5e-07	1.2e-07	-0.0	5.93e-06	3.23e-06	1e-08	307.48414145	308.46236655	307.46247224	-0.0002349	-0.00084048	-0.00731214
0.46151	2428.1146	1e-08	7.2e-07	8.5e-07	1.2e-07	-0.0	5.93e-06	3.23e-06	1e-08	306.70607657	307.68565986	306.68566765	-0.0002149	-0.0007582	-0.00670221
0.46157	2428.2581	1e-08	7.2e-07	8.5e-07	1.2e-07	-0.0	5.93e-06	3.23e-06	1e-08	306.70200802	307.68148839	306.68161956	-0.00021483	-0.00076287	-0.00669902
0.46162	2428.40155	1e-08	7.2e-07	8.5e-07	1.2e-07	-0.0	5.93e-06	3.23e-06	1e-08	306.69794077	307.67729124	306.67757696	-0.00021459	-0.00071181	-0.00669584
0.46168	2428.54494	1e-08	7.2e-07	8.5e-07	1.2e-07	-0.0	5.93e-06	3.23e-06	1e-08	306.69387795	307.67337496	306.67350038	-0.00021467	-0.00079247	-0.00669265
0.46173	2428.68829	1e-08	7.2e-07	8.5e-07	1.2e-07	-0.0	5.93e-06	3.23e-06	1e-08	306.6898135	307.66901485	306.6694831	-0.00021457	-0.00070652	-0.00668943
0.46179	2428.83158	1e-08	7.2e-07	8.5e-07	1.2e-07	-0.0	5.93e-06	3.23e-06	1e-08	306.68575093	307.66512759	306.66540729	-0.00021433	-0.00069832	-0.00668627
0.46184	2428.97482	1e-08	7.2e-07	8.5e-07	1.2e-07	-0.0	5.93e-06	3.23e-06	1e-08	306.68169295	307.66128544	306.66132775	-0.00021434	-0.00077897	-0.00668309
0.4619	2429.11801	1e-08	7.2e-07	8.5e-07	1.2e-07	-0.0	5.93e-06	3.23e-06	1e-08	306.67763462	307.6569995	306.65730745	-0.00021411	-0.00073871	-0.00667992
0.46195	2429.26115	1e-08	7.2e-07	8.5e-07	1.2e-07	-0.0	5.93e-06	3.23e-06	1e-08	306.67358068	307.65293501	306.65326078	-0.00021429	-0.00073838	-0.00667668
0.46201	2429.40423	1e-08	7.2e-07	8.5e-07	1.2e-07	-0.0	5.93e-06	3.23e-06	1e-08	306.66952326	307.64887232	306.64921629	-0.00021382	-0.00069894	-0.00667357
0.46206	2429.54727	1e-08	7.2e-07	8.5e-07	1.2e-07	-0.0	5.93e-06	3.23e-06	1e-08	306.66547479	307.64502662	306.6451458	-0.00021387	-0.00076681	-0.00667038
0.46212	2429.69025	1e-08	7.2e-07	8.5e-07	1.2e-07	-0.0	5.93e-06	3.23e-06	1e-08	306.66142535	307.64080741	306.64112555	-0.00021371	-0.0007116	-0.00666721
0.46217	2429.83318	1e-08	7.2e-07	8.5e-07	1.2e-07	-0.0	5.93e-06	3.23e-06	1e-08	306.65737883	307.63689198	306.63706842	-0.00021363	-0.00069634	-0.00666404
0.46223	2429.97606	1e-08	7.2e-07	8.5e-07	1.2e-07	-0.0	5.93e-06	3.23e-06	1e-08	306.65333384	307.63306048	306.63300269	-0.00021361	-0.00079786	-0.00666086
0.46228	2430.11888	1e-08	7.2e-07	8.5e-07	1.2e-07	-0.0	5.93e-06	3.23e-06	1e-08	306.64928912	307.6286703	306.62901093	-0.00021344	-0.00070209	-0.0066577
0.46234	2430.26166	1e-08	7.2e-07	8.5e-07	1.2e-07	-0.0	5.93e-06	3.23e-06	1e-08	306.64524769	307.6248071	306.62495361	-0.00021333	-0.00073452	-0.00665453
0.46239	2430.40438	1e-08	7.2e-07	8.5e-07	1.2e-07	-0.0	5.93e-06	3.23e-06	1e-08	306.6412083	307.62076538	306.62092137	-0.00021324	-0.00073788	-0.00665136
0.46245	2430.54705	1e-08	7.2e-07	8.5e-07	1.2e-07	-0.0	5.93e-06	3.23e-06	1e-08	306.63717046	307.61670513	306.61689368	-0.00021311	-0.00074274	-0.00664819
0.47251	2455.76658	1e-08	7.2e-07	8.5e-07	1.2e-07	-0.0	5.93e-06	3.23e-06	1e-08	305.92956965	306.91035832	305.91045261	-0.00019505	-0.00071709	-0.00609347
0.47257	2455.89944	1e-08	7.2e-07	8.5e-07	1.2e-07	-0.0	5.93e-06	3.23e-06	1e-08	305.92587035	306.90640629	305.90679157	-0.000195	-0.00068976	-0.00609056
0.47262	2456.03225	1e-08	7.2e-07	8.5e-07	1.2e-07	-0.0	5.93e-06	3.23e-06	1e-08	305.92217204	306.90260488	305.90311323	-0.00019482	-0.00059441	-0.00608766
0.47268	2456.16501	1e-08	7.2e-07	8.5e-07	1.2e-07	-0.0	5.93e-06	3.23e-06	1e-08	305.9184771	306.8993289	305.89936945	-0.0001948	-0.00069224	-0.00608476
0.47273	2456.2977	1e-08	7.2e-07	8.5e-07	1.2e-07	-0.0	5.93e-06	3.23e-06	1e-08	305.91478255	306.89551374	305.89569682	-0.00019472	-0.0006539	-0.00608188
0.47279	2456.43035	1e-08	7.2e-07	8.5e-07	1.2e-07	-0.0	5.93e-06	3.23e-06	1e-08	305.9110894	306.89190986	305.89199909	-0.00019468	-0.00067394	-0.00607897
0.47284	2456.56294	1e-08	7.2e-07	8.5e-07	1.2e-07	-0.0	5.93e-06	3.23e-06	1e-08	305.90739712	306.88819549	305.88831754	-0.00019454	-0.00067388	-0.00607608
0.4729	2456.69547	1e-08	7.2e-07	8.5e-07	1.2e-07	-0.0	5.93e-06	3.23e-06	1e-08	305.90370734	306.88448141	305.8846379	-0.00019438	-0.00070662	-0.0060732
0.47295	2456.82795	1e-08	7.2e-07	8.5e-07	1.2e-07	-0.0	5.93e-06	3.23e-06	1e-08	305.90002068	306.88058685	305.88098331	-0.00019426	-0.00059962	-0.00607031
0.47301	2456.96038	1e-08	7.2e-07	8.5e-07	1.2e-07	-0.0	5.93e-06	3.23e-06	1e-08	305.89633624	306.877282	305.87725508	-0.00019432	-0.00068444	-0.0060674
0.47306	2457.09274	1e-08	7.2e-07	8.5e-07	1.2e-07	-0.0	5.93e-06	3.23e-06	1e-08	305.89265055	306.87350964	305.87358887	-0.00019415	-0.00069215	-0.00606452
0.47312	2457.22506	1e-08	7.2e-07	8.5e-07	1.2e-07	-0.0	5.93e-06	3.23e-06	1e-08	305.88896804	306.86969473	305.86993004	-0.00019405	-0.000664	-0.00606165
0.47317	2457.35732	1e-08	7.2e-07	8.5e-07	1.2e-07	-0.0	5.93e-06	3.23e-06	1e-08	305.88528737	306.86603494	305.86625327	-0.00019399	-0.0006598	-0.00605875
0.47323	2457.48952	1e-08	7.2e-07	8.5e-07	1.2e-07	-0.0	5.93e-06	3.23e-06	1e-08	305.8816078	306.86239827	305.86257554	-0.00019383	-0.00069213	-0.00605587
0.47328	2457.62167	1e-08	7.2e-07	8.5e-07	1.2e-07	-0.0	5.93e-06	3.23e-06	1e-08	305.87793133	306.85858338	305.85892258	-0.00019377	-0.00062801	-0.00605299
0.47334	2457.75377	1e-08	7.2e-07	8.5e-07	1.2e-07	-0.0	5.93e-06	3.23e-06	1e-08	305.87425589	306.85512189	305.85522629	-0.00019371	-0.00067375	-0.00605009
0.47339	2457.88581	1e-08	7.2e-07	8.5e-07	1.2e-07	-0.0	5.93e-06	3.23e-06	1e-08	305.87058154	306.85140826	305.85156434	-0.00019353	-0.00065426	-0.00604723
0.47345	2458.01779	1e-08	7.2e-07	8.5e-07	1.2e-07	-0.0	5.93e-06	3.23e-06	1e-08	305.86691064	306.84780202	305.8478905	-0.00019352	-0.00071108	-0.00604435
0.48351	2481.22497	1e-08	7.2e-07	8.5e-07	1.2e-07	-0.0	5.93e-06	3.23e-06	1e-08	305.22347492	306.20528797	305.20548871	-0.00017716	-0.00062521	-0.00553993
0.48357	2481.34651	1e-08	7.2e-07	8.5e-07	1.2e-07	-0.0	5.93e-06	3.23e-06	1e-08	305.22010959	306.20183692	305.20214123	-0.00017701	-0.00062518	-0.00553731
0.48362	2481.46799	1e-08	7.2e-07	8.5e-07	1.2e-07	-0.0	5.93e-06	3.23e-06	1e-08	305.21674707	306.19838599	305.19879548	-0.00017701	-0.00059859	-0.00553466
0.48368	2481.58941	1e-08	7.2e-07	8.5e-07	1.2e-07	-0.0	5.93e-06	3.23e-06	1e-08	305.21338457	306.19508181	305.19543281	-0.00017686	-0.00061907	-0.00553204
0.48373	2481.71077	1e-08	7.2e-07	8.5e-07	1.2e-07	-0.0	5.93e-06	3.23e-06	1e-08	305.21002502	306.1916646	305.19208635	-0.00017677	-0.00055941	-0.0055294
0.48379	2481.83207	1e-08	7.2e-07	8.5e-07	1.2e-07	-0.0	5.93e-06	3.23e-06	1e-08	305.20666703	306.18857666	305.18869955	-0.00017666	-0.00062514	-0.00552677
0.48384	2481.95332	1e-08	7.2e-07	8.5e-07	1.2e-07	-0.0	5.93e-06	3.23e-06	1e-08	305.20331116	306.18512584	305.18536097	-0.00017668	-0.00062517	-0.00552413
0.4839	2482.0745	1e-08	7.2e-07	8.5e-07	1.2e-07	-0.0	5.93e-06	3.23e-06	1e-08	305.19995487	306.18167485	305.18202429	-0.00017659	-0.00060739	-0.0055215
0.48395	2482.19563	1e-08	7.2e-07	8.5e-07	1.2e-07	-0.0	5.93e-06	3.23e-06	1e-08	305.1966003	306.17832201	305.17867684	-0.00017641	-0.00061902	-0.00551889
0.48401	2482.31669	1e-08	7.2e-07	8.5e-07	1.2e-07	-0.0	5.93e-06	3.23e-06	1e-08	305.19324916	306.17490494	305.17533932	-0.00017637	-0.00055054	-0.00551624
0.48406	2482.4377	1e-08	7.2e-07	8.5e-07	1.2e-07	-0.0	5.93e-06	3.23e-06	1e-08	305.18989877	306.17186584	305.17195525	-0.00017624	-0.0006251	-0.00551362
0.48412	2482.55865	1e-08	7.2e-07	8.5e-07	1.2e-07	-0.0	5.93e-06	3.23e-06	1e-08	305.18655074	306.16841513	305.16862564	-0.00017619	-0.00062511	-0.005511
0.48417	2482.67954	1e-08	7.2e-07	8.5e-07	1.2e-07	-0.0	5.93e-06	3.23e-06	1e-08	305.18320371	306.16496436	305.16529784	-0.00017617	-0.00061618	-0.00550836
0.48423	2482.80038	1e-08	7.2e-07	8.5e-07	1.2e-07	-0.0	5.93e-06	3.23e-06	1e-08	305.17985697	306.16156285	305.16196559	-0.00017601	-0.000619	-0.00550576
0.48428	2482.92115	1e-08	7.2e-07	8.5e-07	1.2e-07	-0.0	5.93e-06	3.23e-06	1e-08	305.17651316	306.15814576	305.15863706	-0.00017591	-0.00054165	-0.00550313
0.48434	2483.04186	1e-08	7.2e-07	8.5e-07	1.2e-07	-0.0	5.93e-06	3.23e-06	1e-08	305.17317139	306.15515565	305.15525565	-0.00017583	-0.00062506	-0.0055005
0.48439	2483.16252	1e-08	7.2e-07	8.5e-07	1.2e-07	-0.0	5.93e-06	3.23e-06	1e-08	305.16983111	306.15170503	305.15193498	-0.00017575	-0.00062507	-0.00549789
0.48445	2483.28312	1e-08	7.2e-07	8.5e-07	1.2e-07	-0.0	5.93e-06	3.23e-06	1e-08	305.1664922	306.14825437	305.14861611	-0.00017579	-0.00062501	-0.00549526
0.49451	2504.33636	1e-08	7.2e-07	8.5e-07	1.2e-07	-0.0	5.93e-06	3.23e-06	1e-08	304.58138546	305.56418686	304.56443206	-0.00016083	-0.00057987	-0.00503656
0.49457	2504.44572	1e-08	7.2e-07	8.5e-07	1.2e-07	-0.0	5.93e-06	3.23e-06	1e-08	304.57832603	305.56098155	304.56139667	-0.00016073	-0.00052522	-0.00503416
0.49462	2504.55501	1e-08	7.2e-07	8.5e-07	1.2e-07	-0.0	5.93e-06	3.23e-06	1e-08	304.57526855	305.5580783	304.5583243	-0.00016067	-0.00055211	-0.00503177
0.49468	2504.66424	1e-08	7.2e-07	8.5e-07	1.2e-07	-0.0	5.93e-06	3.23e-06	1e-08	304.57221213	305.55502638	304.55527257	-0.00016053	-0.00059654	-0.00502937
0.49473	2504.7734	1e-08	7.2e-07	8.5e-07	1.2e-07	-0.0	5.93e-06	3.23e-06	1e-08	304.56915837	305.55172884	304.55225383	-0.00016059	-0.00052523	-0.00502698
0.49479	2504.88251	1e-08	7.2e-07	8.5e-07	1.2e-07	-0.0	5.93e-06	3.23e-06	1e-08	304.56610337	305.54882544	304.54918645	-0.00016047	-0.0005252	-0.00502457
0.49484	2504.99154	1e-08	7.2e-07	8.5e-07	1.2e-07	-0.0	5.93e-06	3.23e-06	1e-08	304.56305075	305.54592218	304.54612065	-0.00016038	-0.00056902	-0.00502219
0.4949	2505.10052	1e-08	7.2e-07	8.5e-07	1.2e-07	-0.0	5.93e-06	3.23e-06	1e-08	304.55999979	305.54277667	304.54308744	-0.0001602	-0.00057956	-0.0050198
0.49495	2505.20943	1e-08	7.2e-07	8.5e-07	1.2e-07	-0.0	5.93e-06	3.23e-06	1e-08	304.55695216	305.5395729	304.54006324	-0.00016025	-0.00052518	-0.0050174
0.49501	2505.31828	1e-08	7.2e-07	8.5e-07	1.2e-07	-0.0	5.93e-06	3.23e-06	1e-08	304.55390364	305.53666971	304.53700234	-0.00016016	-0.00052519	-0.00501502
0.49506	2505.42706	1e-08	7.2e-07	8.5e-07	1.2e-07	-0.0	5.93e-06	3.23e-06	1e-08	304.55085671	305.53376647	304.53394307	-0.00016006	-0.00058599	-0.00501263
0.49512	2505.53578	1e-08	7.2e-07	8.5e-07	1.2e-07	-0.0	5.93e-06	3.23e-06	1e-08	304.54781166	305.53052708	304.53092838	-0.00015985	-0.00056251	-0.00501025
0.49517	2505.64444	1e-08	7.2e-07	8.5e-07	1.2e-07	-0.0	5.93e-06	3.23e-06	1e-08	304.54477053	305.52741744	304.52789864	-0.00016001	-0.00052519	-0.00500785
0.49523	2505.75303	1e-08	7.2e-07	8.5e-07	1.2e-07	-0.0	5.93e-06	3.23e-06	1e-08	304.54172652	305.52451415	304.52484432	-0.00015983	-0.00052513	-0.00500546
0.49528	2505.86156	1e-08	7.2e-07	8.5e-07	1.2e-07	-0.0	5.93e-06	3.23e-06	1e-08	304.53868584	305.52161114	304.52179152	-0.00015971	-0.00060304	-0.00500309
0.49534	2505.97003	1e-08	7.2e-07	8.5e-07	1.2e-07	-0.0	5.93e-06	3.23e-06	1e-08	304.53564731	305.51827744	304.51879537	-0.00015977	-0.00054547	-0.0050007
0.49539	2506.07843	1e-08	7.2e-07	8.5e-07	1.2e-07	-0.0	5.93e-06	3.23e-06	1e-08	304.53260766	305.51526196	304.51576027	-0.0001595	-0.00052509	-0.00499833
0.49545	2506.18677	1e-08	7.2e-07	8.5e-07	1.2e-07	-0.0	5.93e-06	3.23e-06	1e-08	304.52957325	305.5123591	304.51271226	-0.00015946	-0.00052508	-0.00499594
0.50551	2524.90699	1e-08	7.2e-07	8.5e-07	1.2e-07	-0.0	5.93e-06	3.23e-06	1e-08	303.99754968	304.98129147	303.98150754	-0.0001461	-0.00048912	-0.00457883
0.50556	2525.00306	1e-08	7.2e-07	8.5e-07	1.2e-07	-0.0	5.93e-06	3.23e-06	1e-08	303.99476673	304.97858427	303.97872106	-0.0001459	-0.00052369	-0.00457667
0.50562	2525.09907	1e-08	7.2e-07	8.5e-07	1.2e-07	-0.0	5.93e-06	3.23e-06	1e-08	303.99198766	304.97568572	303.97596038	-0.00014584	-0.0005237	-0.00457449
0.50567	2525.195	1e-08	7.2e-07	8.5e-07	1.2e-07	-0.0	5.93e-06	3.23e-06	1e-08	303.98920962	304.97278709	303.97320121	-0.00014591	-0.00048417	-0.0045723
0.50573	2525.29086	1e-08	7.2e-07	8.5e-07	1.2e-07	-0.0	5.93e-06	3.23e-06	1e-08	303.98643029	304.9701072	303.9704157	-0.00014584	-0.0004652	-0.00457011
0.50578	2525.38666	1e-08	7.2e-07	8.5e-07	1.2e-07	-0.0	5.93e-06	3.23e-06	1e-08	303.98365227	304.96753232	303.96761829	-0.00014563	-0.00052366	-0.00456795
0.50584	2525.48238	1e-08	7.2e-07	8.5e-07	1.2e-07	-0.0	5.93e-06	3.23e-06	1e-08	303.98087833	304.96463387	303.96486356	-0.00014556	-0.00052367	-0.00456578
0.50589	2525.57804	1e-08	7.2e-07	8.5e-07	1.2e-07	-0.0	5.93e-06	3.23e-06	1e-08	303.97810557	304.96173534	303.96211032	-0.00014563	-0.0005083	-0.0045636
0.50595	2525.67362	1e-08	7.2e-07	8.5e-07	1.2e-07	-0.0	5.93e-06	3.23e-06	1e-08	303.97533149	304.95892185	303.95934782	-0.00014554	-0.00044101	-0.00456141
0.506	2525.76913	1e-08	7.2e-07	8.5e-07	1.2e-07	-0.0	5.93e-06	3.23e-06	1e-08	303.97255907	304.95648079	303.95653925	-0.00014533	-0.00052362	-0.00455926
0.50606	2525.86458	1e-08	7.2e-07	8.5e-07	1.2e-07	-0.0	5.93e-06	3.23e-06	1e-08	303.96979075	304.95358246	303.95379042	-0.00014526	-0.00052363	-0.00455709
0.50611	2525.95995	1e-08	7.2e-07	8.5e-07	1.2e-07	-0.0	5.93e-06	3.23e-06	1e-08	303.96702366	304.95068406	303.95104309	-0.00014533	-0.00052365	-0.00455491
0.50617	2526.05525	1e-08	7.2e-07	8.5e-07	1.2e-07	-0.0	5.93e-06	3.23e-06	1e-08	303.96425522	304.94778556	303.94829735	-0.00014524	-0.00043083	-0.00455273
0.50622	2526.15049	1e-08	7.2e-07	8.5e-07	1.2e-07	-0.0	5.93e-06	3.23e-06	1e-08	303.96148852	304.94540081	303.94548751	-0.00014511	-0.00051839	-0.00455057
0.50628	2526.24565	1e-08	7.2e-07	8.5e-07	1.2e-07	-0.0	5.93e-06	3.23e-06	1e-08	303.95872429	304.94253138	303.94274097	-0.00014516	-0.00052363	-0.0045484
0.50633	2526.34074	1e-08	7.2e-07	8.5e-07	1.2e-07	-0.0	5.93e-06	3.23e-06	1e-08	303.95595911	304.93963289	303.93999971	-0.00014493	-0.00052358	-0.00454625
0.50639	2526.43577	1e-08	7.2e-07	8.5e-07	1.2e-07	-0.0	5.93e-06	3.23e-06	1e-08	303.95319829	304.9367347	303.93725976	-0.0001449	-0.00045544	-0.00454407
0.50644	2526.53072	1e-08	7.2e-07	8.5e-07	1.2e-07	-0.0	5.93e-06	3.23e-06	1e-08	303.95043808	304.93421364	303.93447319	-0.00014476	-0.00049368	-0.00454192
0.5065	2526.6256	1e-08	7.2e-07	8.5e-07	1.2e-07	-0.0	5.93e-06	3.23e-06	1e-08	303.94768044	304.93148091	303.93171505	-0.00014482	-0.00052359	-0.00453974
0.51651	2542.67989	1e-08	7.2e-07	8.5e-07	1.2e-07	-0.0	5.93e-06	3.23e-06	1e-08	303.46672511	304.45132884	303.4514611	-0.00013273	-0.00048081	-0.00416265
0.51656	2542.76117	1e-08	7.2e-07	8.5e-07	1.2e-07	-0.0	5.93e-06	3.23e-06	1e-08	303.46419384	304.44866449	303.44895335	-0.00013245	-0.00042873	-0.00416069
0.51662	2542.84238	1e-08	7.2e-07	8.5e-07	1.2e-07	-0.0	5.93e-06	3.23e-06	1e-08	303.46166797	304.44628872	303.44641	-0.00013222	-0.00048507	-0.00415872
0.51667	2542.9235	1e-08	7.2e-07	8.5e-07	1.2e-07	-0.0	5.93e-06	3.23e-06	1e-08	303.45914637	304.44360074	303.44390768	-0.00013236	-0.00045043	-0.00415674
0.51673	2543.00455	1e-08	7.2e-07	8.5e-07	1.2e-07	-0.0	5.93e-06	3.23e-06	1e-08	303.45662222	304.4411047	303.44138239	-0.00013227	-0.00044651	-0.00415476
0.51678	2543.08552	1e-08	7.2e-07	8.5e-07	1.2e-07	-0.0	5.93e-06	3.23e-06	1e-08	303.45409963	304.43863036	303.43885566	-0.00013245	-0.000468	-0.00415276
0.51684	2543.16641	1e-08	7.2e-07	8.5e-07	1.2e-07	-0.0	5.93e-06	3.23e-06	1e-08	303.45157358	304.43603694	303.43634566	-0.00013234	-0.00046588	-0.00415077
0.51689	2543.24722	1e-08	7.2e-07	8.5e-07	1.2e-07	-0.0	5.93e-06	3.23e-06	1e-08	303.44904967	304.43345523	303.43383549	-0.00013226	-0.00042385	-0.00414879
0.51695	2543.32795	1e-08	7.2e-07	8.5e-07	1.2e-07	-0.0	5.93e-06	3.23e-06	1e-08	303.4465273	304.4311064	303.43129697	-0.0001322	-0.00044752	-0.00414682
0.517	2543.4086	1e-08	7.2e-07	8.5e-07	1.2e-07	-0.0	5.93e-06	3.23e-06	1e-08	303.44400606	304.42862642	303.42877652	-0.0001321	-0.00049855	-0.00414484
0.51706	2543.48917	1e-08	7.2e-07	8.5e-07	1.2e-07	-0.0	5.93e-06	3.23e-06	1e-08	303.44148665	304.42586361	303.42629345	-0.00013201	-0.00042413	-0.00414286
0.51711	2543.56967	1e-08	7.2e-07	8.5e-07	1.2e-07	-0.0	5.93e-06	3.23e-06	1e-08	303.4389691	304.42351322	303.42375913	-0.00013195	-0.00042412	-0.0041409
0.51717	2543.65008	1e-08	7.2e-07	8.5e-07	1.2e-07	-0.0	5.93e-06	3.23e-06	1e-08	303.43645255	304.42116284	303.42122616	-0.00013188	-0.00052199	-0.00413892
0.51722	2543.73042	1e-08	7.2e-07	8.5e-07	1.2e-07	-0.0	5.93e-06	3.23e-06	1e-08	303.43393728	304.41827012	303.41876368	-0.00013177	-0.0004241	-0.00413695
0.51728	2543.81067	1e-08	7.2e-07	8.5e-07	1.2e-07	-0.0	5.93e-06	3.23e-06	1e-08	303.4314242	304.41591985	303.41623335	-0.00013172	-0.00042409	-0.00413498
0.51733	2543.89085	1e-08	7.2e-07	8.5e-07	1.2e-07	-0.0	5.93e-06	3.23e-06	1e-08	303.42891202	304.41356959	303.41370437	-0.00013167	-0.00052195	-0.00413301
0.51739	2543.97094	1e-08	7.2e-07	8.5e-07	1.2e-07	-0.0	5.93e-06	3.23e-06	1e-08	303.42640072	304.41067699	303.4112459	-0.00013154	-0.00042407	-0.00413104
0.51744	2544.05096	1e-08	7.2e-07	8.5e-07	1.2e-07	-0.0	5.93e-06	3.23e-06	1e-08	303.42389194	304.40832687	303.40871956	-0.0001315	-0.00042406	-0.00412907
0.5175	2544.1309	1e-08	7.2e-07	8.5e-07	1.2e-07	-0.0	5.93e-06	3.23e-06	1e-08	303.42138399	304.40597676	303.40619457	-0.00013145	-0.00042405	-0.00412711
0.52751	2557.28718	1e-08	7.2e-07	8.5e-07	1.2e-07	-0.0	5.93e-06	3.23e-06	1e-08	302.98416919	303.96935481	302.96952684	-0.00012037	-0.00042193	-0.00378428
0.52756	2557.35141	1e-08	7.2e-07	8.5e-07	1.2e-07	-0.0	5.93e-06	3.23e-06	1e-08	302.9818712	303.96701419	302.96723611	-0.00012048	-0.0003958	-0.00378248
0.52762	2557.41554	1e-08	7.2e-07	8.5e-07	1.2e-07	-0.0	5.93e-06	3.23e-06	1e-08	302.97957114	303.96481852	302.96492828	-0.00012023	-0.00043718	-0.00378067
0.52767	2557.47959	1e-08	7.2e-07	8.5e-07	1.2e-07	-0.0	5.93e-06	3.23e-06	1e-08	302.97727577	303.96239327	302.96265078	-0.00012034	-0.00040438	-0.00377887
0.52773	2557.54353	1e-08	7.2e-07	8.5e-07	1.2e-07	-0.0	5.93e-06	3.23e-06	1e-08	302.97497835	303.96015	302.96035145	-0.00012013	-0.00043024	-0.00377707
0.52778	2557.60739	1e-08	7.2e-07	8.5e-07	1.2e-07	-0.0	5.93e-06	3.23e-06	1e-08	302.97268487	303.95776324	302.95807152	-0.00012011	-0.00043015	-0.00377528
0.52784	2557.67115	1e-08	7.2e-07	8.5e-07	1.2e-07	-0.0	5.93e-06	3.23e-06	1e-08	302.9703918	303.95537699	302.95579277	-0.00012014	-0.00039573	-0.00377348
0.52789	2557.73482	1e-08	7.2e-07	8.5e-07	1.2e-07	-0.0	5.93e-06	3.23e-06	1e-08	302.96809821	303.95318164	302.953491	-0.00012005	-0.00037579	-0.00377168
0.52795	2557.79839	1e-08	7.2e-07	8.5e-07	1.2e-07	-0.0	5.93e-06	3.23e-06	1e-08	302.96580622	303.95109693	302.95117635	-0.00011991	-0.00040864	-0.00376988
0.528	2557.86187	1e-08	7.2e-07	8.5e-07	1.2e-07	-0.0	5.93e-06	3.23e-06	1e-08	302.96351697	303.94882997	302.94888608	-0.00011999	-0.00047657	-0.00376808
0.52806	2557.92526	1e-08	7.2e-07	8.5e-07	1.2e-07	-0.0	5.93e-06	3.23e-06	1e-08	302.96122612	303.94618613	302.94664514	-0.0001199	-0.0003956	-0.00376629
0.52811	2557.98855	1e-08	7.2e-07	8.5e-07	1.2e-07	-0.0	5.93e-06	3.23e-06	1e-08	302.95893696	303.94399149	302.94434819	-0.00011974	-0.00036339	-0.00376449
0.52817	2558.05174	1e-08	7.2e-07	8.5e-07	1.2e-07	-0.0	5.93e-06	3.23e-06	1e-08	302.95665081	303.94197551	302.94202964	-0.00011967	-0.00042093	-0.0037627
0.52822	2558.11485	1e-08	7.2e-07	8.5e-07	1.2e-07	-0.0	5.93e-06	3.23e-06	1e-08	302.95436598	303.93964031	302.93975296	-0.00011978	-0.00043173	-0.00376091
0.52828	2558.17786	1e-08	7.2e-07	8.5e-07	1.2e-07	-0.0	5.93e-06	3.23e-06	1e-08	302.95207917	303.93724521	302.93748525	-0.00011966	-0.00040175	-0.00375912
0.52833	2558.24077	1e-08	7.2e-07	8.5e-07	1.2e-07	-0.0	5.93e-06	3.23e-06	1e-08	302.94979454	303.93501638	302.93519754	-0.00011947	-0.00040196	-0.00375732
0.52839	2558.30359	1e-08	7.2e-07	8.5e-07	1.2e-07	-0.0	5.93e-06	3.23e-06	1e-08	302.94751358	303.93278642	302.93291111	-0.00011943	-0.00042089	-0.00375553
0.52844	2558.36632	1e-08	7.2e-07	8.5e-07	1.2e-07	-0.0	5.93e-06	3.23e-06	1e-08	302.94523339	303.93045142	302.93063929	-0.00011952	-0.00039553	-0.00375374
0.5285	2558.42895	1e-08	7.2e-07	8.5e-07	1.2e-07	-0.0	5.93e-06	3.23e-06	1e-08	302.94295143	303.92825706	302.92835089	-0.00011941	-0.00040939	-0.00375196
0.53851	2568.12409	1e-08	7.2e-07	8.5e-07	1.2e-07	-0.0	5.93e-06	3.23e-06	1e-08	302.54559494	303.53110447	302.53134131	-0.00010931	-0.00036965	-0.00344013
0.53856	2568.16714	1e-08	7.2e-07	8.5e-07	1.2e-07	-0.0	5.93e-06	3.23e-06	1e-08	302.54350606	303.5290519	302.52924899	-0.00010925	-0.00036898	-0.00343849
0.53862	2568.21008	1e-08	7.2e-07	8.5e-07	1.2e-07	-0.0	5.93e-06	3.23e-06	1e-08	302.54141825	303.52700304	302.52715732	-0.0001092	-0.00036831	-0.00343686
0.53867	2568.25289	1e-08	7.2e-07	8.5e-07	1.2e-07	-0.0	5.93e-06	3.23e-06	1e-08	302.5393315	303.52495787	302.5250663	-0.00010914	-0.00036765	-0.00343522
0.53873	2568.29557	1e-08	7.2e-07	8.5e-07	1.2e-07	-0.0	5.93e-06	3.23e-06	1e-08	302.53724581	303.52291637	302.52297592	-0.00010909	-0.00040177	-0.00343359
0.53878	2568.33814	1e-08	7.2e-07	8.5e-07	1.2e-07	-0.0	5.93e-06	3.23e-06	1e-08	302.53516116	303.5206854	302.52091076	-0.000109	-0.00040214	-0.00343196
0.53884	2568.38057	1e-08	7.2e-07	8.5e-07	1.2e-07	-0.0	5.93e-06	3.23e-06	1e-08	302.53307813	303.51845235	302.51884696	-0.00010894	-0.00036534	-0.00343032
0.53889	2568.42289	1e-08	7.2e-07	8.5e-07	1.2e-07	-0.0	5.93e-06	3.23e-06	1e-08	302.53099631	303.51642363	302.51675827	-0.0001089	-0.00036469	-0.00342869
0.53895	2568.46507	1e-08	7.2e-07	8.5e-07	1.2e-07	-0.0	5.93e-06	3.23e-06	1e-08	302.52891519	303.51439852	302.51467025	-0.00010886	-0.00036404	-0.00342703
0.539	2568.50714	1e-08	7.2e-07	8.5e-07	1.2e-07	-0.0	5.93e-06	3.23e-06	1e-08	302.52683482	303.512377	302.51258291	-0.00010874	-0.00036338	-0.00342544
0.53906	2568.54908	1e-08	7.2e-07	8.5e-07	1.2e-07	-0.0	5.93e-06	3.23e-06	1e-08	302.52475674	303.51035913	302.51049614	-0.00010863	-0.00037959	-0.00342386
0.53911	2568.59089	1e-08	7.2e-07	8.5e-07	1.2e-07	-0.0	5.93e-06	3.23e-06	1e-08	302.52268083	303.50825127	302.50842187	-0.00010867	-0.00040452	-0.00342221
0.53917	2568.63257	1e-08	7.2e-07	8.5e-07	1.2e-07	-0.0	5.93e-06	3.23e-06	1e-08	302.52060413	303.50600497	302.50636639	-0.00010851	-0.00033535	-0.00342059
0.53922	2568.67413	1e-08	7.2e-07	8.5e-07	1.2e-07	-0.0	5.93e-06	3.23e-06	1e-08	302.51853036	303.50414276	302.50426308	-0.00010853	-0.00037726	-0.00341896
0.53928	2568.71557	1e-08	7.2e-07	8.5e-07	1.2e-07	-0.0	5.93e-06	3.23e-06	1e-08	302.51645626	303.50204779	302.50219055	-0.00010851	-0.0004018	-0.00341733
0.53933	2568.75687	1e-08	7.2e-07	8.5e-07	1.2e-07	-0.0	5.93e-06	3.23e-06	1e-08	302.51438255	303.49981651	302.50013651	-0.00010844	-0.00033367	-0.0034157
0.53939	2568.79806	1e-08	7.2e-07	8.5e-07	1.2e-07	-0.0	5.93e-06	3.23e-06	1e-08	302.51231005	303.49796358	302.49803542	-0.00010841	-0.00037496	-0.00341407
0.53944	2568.83911	1e-08	7.2e-07	8.5e-07	1.2e-07	-0.0	5.93e-06	3.23e-06	1e-08	302.51023822	303.49588138	302.49596463	-0.00010837	-0.00039912	-0.00341244
0.5395	2568.88003	1e-08	7.2e-07	8.5e-07	1.2e-07	-0.0	5.93e-06	3.23e-06	1e-08	302.50816718	303.49366497	302.49391204	-0.00010838	-0.00034282	-0.0034108
0.54951	2573.71635	1e-08	7.2e-07	8.5e-07	1.2e-07	-0.0	5.93e-06	3.23e-06	1e-08	302.14902715	303.13007562	302.13318971	-9.425e-05	-0.00022082	-0.00312764
0.54956	2573.72236	1e-08	7.2e-07	8.5e-07	1.2e-07	-0.0	5.93e-06	3.23e-06	1e-08	302.14722453	303.12884834	302.13120239	-9.475e-05	-0.00022372	-0.00312604
0.54962	2573.72788	1e-08	7.2e-07	8.5e-07	1.2e-07	-0.0	5.93e-06	3.23e-06	1e-08	302.14541218	303.12760493	302.12921861	-9.461e-05	-0.00021454	-0.00312449
0.54967	2573.73289	1e-08	7.2e-07	8.5e-07	1.2e-07	-0.0	5.93e-06	3.23e-06	1e-08	302.14360255	303.12641254	302.12722935	-9.423e-05	-0.00021279	-0.00312293
0.54973	2573.73735	1e-08	7.2e-07	8.5e-07	1.2e-07	-0.0	5.93e-06	3.23e-06	1e-08	302.14180017	303.12522989	302.12523968	-9.254e-05	-0.00021382	-0.00312148
0.54978	2573.74121	1e-08	7.2e-07	8.5e-07	1.2e-07	-0.0	5.93e-06	3.23e-06	1e-08	302.14003013	303.12404152	302.12325056	-9.117e-05	-0.00056796	-0.00311996
0.54984	2573.7444	1e-08	7.2e-07	8.5e-07	1.2e-07	-0.0	5.93e-06	3.23e-06	1e-08	302.13828635	303.1208849	302.12151177	-8.827e-05	-0.00027363	-0.00311849
0.54989	2573.7468	1e-08	7.2e-07	8.5e-07	1.2e-07	-0.0	5.93e-06	3.23e-06	1e-08	302.13659797	303.11936411	302.11956401	-8.264e-05	-0.00030922	-0.00311694
0.54995	2573.74813	1e-08	7.2e-07	8.5e-07	1.2e-07	-0.0	5.93e-06	3.23e-06	1e-08	302.13501721	303.11764546	302.11763852	-6.553e-05	-0.00035697	-0.00311534
0.55	2573.74857	1e-08	7.2e-07	8.5e-07	1.2e-07	-0.0	5.93e-06	3.23e-06	1e-08	302.13376386	303.11566146	302.1157358	7.3849387	-5.15175608	39.09807345
