# Supplementary material for: Dataset for the simulated biomass pyrolysis in rotary kilns with varying particle residence time distributions
Source: Data Brief. 2021 Nov 23;39:107603. doi: 10.1016/j.dib.2021.107603 (PMC8633881; doi:10.1016/j.dib.2021.107603)
Supplement: Supplementary Data S1 — Supplementary Raw Research Data. This is open data under the CC BY license http://creativecommons.org/licenses/by/4.0/ [file mmc1.zip › supplementary/10/logFiles/log_Pe30]

l,m	Tau,s	F_w,kg/s	F_is,kg/s	F_c,kg/s	F_rt,kg/s	F_w_wet,kg/s	F_it,kg/s	F_g,kg/s	F_H2O_g,kg/s	T_b,K	T_g,K	T_w,K	q_bed,kW/m	q_gas,kW/m	q_loss,kW/m
5e-05	0.19977	0.0	0.0	0.0	0.0	1.087e-05	0.0	0.0	0.0	358.13281728	726.85500541	815.42687508	18.99217851	0.42349069	-0.40059593
0.00011	0.59931	0.0	0.0	0.0	0.0	1.087e-05	0.0	0.0	0.0	409.06655678	786.10775104	801.42503842	16.55161512	-0.04483831	-0.39047233
0.00016	0.99882	1e-08	0.0	0.0	0.0	1.087e-05	0.0	0.0	0.0	452.37376179	779.84585841	789.48572893	14.39288601	-0.06805693	-0.38171987
0.00022	1.39832	5e-08	0.0	0.0	0.0	1.082e-05	0.0	0.0	0.0	489.26571407	770.28033542	779.09433103	12.49924504	-0.05958745	-0.3740956
0.00027	1.79779	2.4e-07	0.0	0.0	0.0	1.064e-05	0.0	0.0	0.0	520.74535591	761.70453135	770.04035047	10.84332496	-0.04889363	-0.36745342
0.00033	2.19724	7.9e-07	0.0	0.0	0.0	1.009e-05	0.0	0.0	0.0	547.62483614	754.22812614	762.15355212	9.39933269	-0.03778166	-0.36166764
0.00038	2.59667	1.97e-06	0.0	0.0	0.0	8.9e-06	0.0	0.0	0.0	570.56963432	747.68993864	755.28329082	8.14349375	-0.02623655	-0.35662664
0.00044	2.99608	3.91e-06	0.0	0.0	0.0	6.96e-06	0.0	0.0	0.0	590.1494558	741.91340952	749.2957883	7.05288341	-0.01306458	-0.35223151
0.00049	3.39547	6.27e-06	0.0	0.0	0.0	4.59e-06	0.0	0.0	1e-08	606.88018195	736.63854485	744.07269098	6.10485028	0.00457342	-0.34839491
0.0105	75.7276	5e-08	9.3e-07	6.3e-07	4.3e-07	-0.0	5.9e-06	2.92e-06	1e-08	676.14712607	678.75846977	674.96067644	-0.0286949	-0.0456916	-0.29587815
0.01056	76.12306	5e-08	9.2e-07	6.3e-07	4.3e-07	0.0	5.9e-06	2.92e-06	1e-08	675.98725405	678.60478909	674.8041742	-0.02859655	-0.04569928	-0.29575479
0.01061	76.51851	5e-08	9.2e-07	6.4e-07	4.2e-07	0.0	5.91e-06	2.93e-06	1e-08	675.82741873	678.45111028	674.64769505	-0.0284995	-0.04570659	-0.29563243
0.01067	76.91393	5e-08	9.2e-07	6.4e-07	4.2e-07	-0.0	5.91e-06	2.93e-06	1e-08	675.66762017	678.29743364	674.49123896	-0.02840188	-0.04571368	-0.29550868
0.01072	77.30933	5e-08	9.2e-07	6.4e-07	4.2e-07	-0.0	5.91e-06	2.93e-06	1e-08	675.50785997	678.14375949	674.33480634	-0.0283062	-0.04572036	-0.29538672
0.01078	77.70471	5e-08	9.2e-07	6.4e-07	4.1e-07	0.0	5.91e-06	2.94e-06	1e-08	675.34813826	677.99008814	674.17839701	-0.02820969	-0.04572684	-0.29526302
0.01083	78.10007	5e-08	9.2e-07	6.4e-07	4.1e-07	0.0	5.91e-06	2.94e-06	1e-08	675.18845558	677.83641996	674.02201146	-0.02811505	-0.04573292	-0.29514102
0.01089	78.4954	5e-08	9.1e-07	6.4e-07	4.1e-07	-0.0	5.91e-06	2.94e-06	1e-08	675.02881202	677.68275523	673.86564955	-0.02801973	-0.04573879	-0.29501743
0.01094	78.89072	5e-08	9.1e-07	6.5e-07	4.1e-07	-0.0	5.91e-06	2.94e-06	1e-08	674.86920887	677.52909434	673.70931176	-0.02792592	-0.0457443	-0.29489508
0.011	79.28601	4e-08	9.1e-07	6.5e-07	4e-07	0.0	5.91e-06	2.95e-06	1e-08	674.70964626	677.3754376	673.55299803	-0.02783254	-0.04574953	-0.29477257
0.01105	79.68128	4e-08	9.1e-07	6.5e-07	4e-07	-0.0	5.91e-06	2.95e-06	1e-08	674.55012407	677.22178536	673.39670858	-0.02773883	-0.04575452	-0.29464889
0.01111	80.07653	4e-08	9.1e-07	6.5e-07	4e-07	-0.0	5.91e-06	2.95e-06	1e-08	674.39064388	677.06813803	673.24044383	-0.02764709	-0.04575914	-0.29452705
0.01116	80.47176	4e-08	9.1e-07	6.5e-07	4e-07	0.0	5.91e-06	2.95e-06	1e-08	674.23120537	676.91449589	673.08420362	-0.02755497	-0.04576353	-0.29440395
0.01122	80.86696	4e-08	9.1e-07	6.6e-07	3.9e-07	-0.0	5.91e-06	2.96e-06	1e-08	674.07180899	676.76085935	672.92798839	-0.02746347	-0.04576763	-0.29428093
0.01127	81.26215	4e-08	9e-07	6.6e-07	3.9e-07	-0.0	5.91e-06	2.96e-06	1e-08	673.91245541	676.60722878	672.77179833	-0.02737328	-0.04577142	-0.29415889
0.01133	81.65731	4e-08	9e-07	6.6e-07	3.9e-07	0.0	5.91e-06	2.96e-06	1e-08	673.75314491	676.4536045	672.61563346	-0.02728306	-0.04577495	-0.29403603
0.01138	82.05246	4e-08	9e-07	6.6e-07	3.9e-07	-0.0	5.91e-06	2.97e-06	1e-08	673.59387758	676.29998691	672.45949414	-0.02719308	-0.04577822	-0.29391271
0.01144	82.44758	4e-08	9e-07	6.6e-07	3.8e-07	-0.0	5.91e-06	2.97e-06	1e-08	673.43465438	676.14637643	672.30338068	-0.02710475	-0.04578118	-0.29379087
0.01149	82.84267	4e-08	9e-07	6.6e-07	3.8e-07	0.0	5.91e-06	2.97e-06	1e-08	673.27547527	675.99277334	672.147293	-0.02701647	-0.04578388	-0.29366831
0.0215	154.39041	1e-08	7.6e-07	8.1e-07	1.8e-07	0.0	5.93e-06	3.18e-06	1e-08	645.16168711	648.47548382	644.3615417	-0.01794832	-0.04371439	-0.27183783
0.02156	154.78155	1e-08	7.6e-07	8.1e-07	1.8e-07	-0.0	5.93e-06	3.18e-06	1e-08	645.01212461	648.32788542	644.21303553	-0.01792219	-0.04369656	-0.27172449
0.02161	155.17266	1e-08	7.6e-07	8.1e-07	1.8e-07	0.0	5.93e-06	3.18e-06	1e-08	644.8626171	648.18033293	644.06457837	-0.01789573	-0.04367837	-0.27160917
0.02167	155.56375	1e-08	7.6e-07	8.1e-07	1.8e-07	-0.0	5.93e-06	3.18e-06	1e-08	644.71316459	648.03282723	643.91617116	-0.01786782	-0.04365907	-0.27148697
0.02172	155.95482	1e-08	7.6e-07	8.1e-07	1.8e-07	0.0	5.93e-06	3.18e-06	1e-08	644.5637713	647.8853712	643.76781693	-0.01784151	-0.04364073	-0.27137117
0.02178	156.34586	1e-08	7.6e-07	8.1e-07	1.8e-07	-0.0	5.93e-06	3.18e-06	1e-08	644.41443337	647.73796233	643.61951297	-0.01781593	-0.04362279	-0.27125808
0.02183	156.73689	1e-08	7.6e-07	8.1e-07	1.8e-07	0.0	5.93e-06	3.18e-06	1e-08	644.26515035	647.5905996	643.47125818	-0.01779	-0.04360448	-0.2711429
0.02189	157.12789	1e-08	7.6e-07	8.1e-07	1.8e-07	-0.0	5.93e-06	3.18e-06	1e-08	644.11592235	647.44328395	643.32305351	-0.01776262	-0.04358504	-0.27102078
0.02194	157.51887	1e-08	7.6e-07	8.1e-07	1.8e-07	0.0	5.93e-06	3.18e-06	1e-08	643.96675363	647.29601828	643.17490204	-0.01773692	-0.04356665	-0.2709055
0.022	157.90983	1e-08	7.6e-07	8.1e-07	1.8e-07	-0.0	5.93e-06	3.18e-06	1e-08	643.81764005	647.1487999	643.02680087	-0.0177116	-0.04354842	-0.27079148
0.02205	158.30077	1e-08	7.6e-07	8.2e-07	1.8e-07	0.0	5.93e-06	3.18e-06	1e-08	643.66858183	647.00162837	642.87874949	-0.01768621	-0.04353002	-0.27067655
0.02211	158.69168	1e-08	7.6e-07	8.2e-07	1.8e-07	-0.0	5.93e-06	3.18e-06	1e-08	643.51957866	646.85450413	642.73074838	-0.01765958	-0.04351061	-0.27055556
0.02216	159.08258	1e-08	7.6e-07	8.2e-07	1.7e-07	-0.0	5.93e-06	3.18e-06	1e-08	643.3706341	646.70742976	642.58280023	-0.01763447	-0.04349217	-0.27044086
0.02222	159.47345	1e-08	7.6e-07	8.2e-07	1.7e-07	-0.0	5.93e-06	3.18e-06	1e-08	643.22174487	646.56040276	642.43490236	-0.01760971	-0.04347388	-0.27032726
0.02227	159.8643	1e-08	7.5e-07	8.2e-07	1.7e-07	0.0	5.93e-06	3.18e-06	1e-08	643.07291058	646.41342274	642.28705433	-0.01758402	-0.04345479	-0.27020886
0.02233	160.25513	1e-08	7.5e-07	8.2e-07	1.7e-07	-0.0	5.93e-06	3.18e-06	1e-08	642.92413323	646.26649178	642.13925832	-0.01755941	-0.04343638	-0.27009494
0.02238	160.64593	1e-08	7.5e-07	8.2e-07	1.7e-07	-0.0	5.93e-06	3.18e-06	1e-08	642.77541117	646.11960808	641.99151241	-0.0175347	-0.04341779	-0.26998008
0.02244	161.03672	1e-08	7.5e-07	8.2e-07	1.7e-07	0.0	5.93e-06	3.18e-06	1e-08	642.62674457	645.97277212	641.84381707	-0.01750886	-0.04339823	-0.26985938
0.02249	161.42748	1e-08	7.5e-07	8.2e-07	1.7e-07	0.0	5.93e-06	3.18e-06	1e-08	642.47813628	645.8259864	641.69617492	-0.01748509	-0.04338011	-0.26974782
0.0325	232.18203	1e-08	7.2e-07	8.5e-07	1.3e-07	0.0	5.93e-06	3.23e-06	1e-08	616.35991737	619.95236942	615.69991514	-0.01429738	-0.03976034	-0.24932786
0.03256	232.56878	1e-08	7.2e-07	8.5e-07	1.3e-07	0.0	5.93e-06	3.23e-06	1e-08	616.22146289	619.81493673	615.56194057	-0.01428307	-0.03973786	-0.24920693
0.03261	232.95551	1e-08	7.2e-07	8.5e-07	1.3e-07	-0.0	5.93e-06	3.23e-06	1e-08	616.08306901	619.67756228	615.42402546	-0.01427019	-0.03971759	-0.24909794
0.03267	233.34222	1e-08	7.2e-07	8.5e-07	1.3e-07	0.0	5.93e-06	3.23e-06	1e-08	615.94473057	619.54024033	615.28616393	-0.01425826	-0.03969874	-0.24899655
0.03272	233.72891	1e-08	7.2e-07	8.5e-07	1.3e-07	0.0	5.93e-06	3.23e-06	1e-08	615.80644268	619.40296725	615.14835229	-0.01424605	-0.03967944	-0.24889282
0.03278	234.11557	1e-08	7.2e-07	8.5e-07	1.3e-07	-0.0	5.93e-06	3.23e-06	1e-08	615.66820714	619.26574418	615.01059169	-0.01423203	-0.03965721	-0.24877334
0.03283	234.50222	1e-08	7.2e-07	8.5e-07	1.3e-07	0.0	5.93e-06	3.23e-06	1e-08	615.53003223	619.12857873	614.87288988	-0.01421934	-0.03963702	-0.24866488
0.03289	234.88884	1e-08	7.2e-07	8.5e-07	1.3e-07	-0.0	5.93e-06	3.23e-06	1e-08	615.39191137	618.99146562	614.73524149	-0.01420794	-0.03961886	-0.2485673
0.03294	235.27543	1e-08	7.2e-07	8.5e-07	1.3e-07	-0.0	5.93e-06	3.23e-06	1e-08	615.2538401	618.8543996	614.59764115	-0.01419494	-0.0395981	-0.24845585
0.033	235.66201	1e-08	7.2e-07	8.5e-07	1.3e-07	0.0	5.93e-06	3.23e-06	1e-08	615.11582508	618.71738739	614.46009572	-0.0141816	-0.03957674	-0.24834112
0.03305	236.04856	1e-08	7.2e-07	8.5e-07	1.3e-07	-0.0	5.93e-06	3.23e-06	1e-08	614.97786747	618.58043058	614.32260682	-0.01416908	-0.03955665	-0.24823331
0.03311	236.4351	1e-08	7.2e-07	8.5e-07	1.3e-07	0.0	5.93e-06	3.23e-06	1e-08	614.83996486	618.44352588	614.18517106	-0.01415836	-0.03953941	-0.2481408
0.03316	236.82161	1e-08	7.2e-07	8.5e-07	1.3e-07	0.0	5.93e-06	3.23e-06	1e-08	614.70210863	618.30666589	614.04778092	-0.01414382	-0.03951597	-0.24801502
0.03322	237.2081	1e-08	7.2e-07	8.5e-07	1.3e-07	-0.0	5.93e-06	3.23e-06	1e-08	614.56431558	618.1698667	613.91045281	-0.01413143	-0.03949596	-0.24790768
0.03327	237.59456	1e-08	7.2e-07	8.5e-07	1.3e-07	0.0	5.93e-06	3.23e-06	1e-08	614.42657723	618.03311944	613.77317766	-0.0141202	-0.03947774	-0.24780997
0.03333	237.98101	1e-08	7.2e-07	8.5e-07	1.3e-07	0.0	5.93e-06	3.23e-06	1e-08	614.28888773	617.89641946	613.63595073	-0.01410764	-0.03945737	-0.24770073
0.03338	238.36743	1e-08	7.2e-07	8.5e-07	1.3e-07	-0.0	5.93e-06	3.23e-06	1e-08	614.1512534	617.75977234	613.49877772	-0.0140943	-0.03943568	-0.24758448
0.03344	238.75383	1e-08	7.2e-07	8.5e-07	1.3e-07	0.0	5.93e-06	3.23e-06	1e-08	614.01367823	617.62318151	613.36166211	-0.01408233	-0.03941612	-0.24747964
0.03349	239.14021	1e-08	7.2e-07	8.5e-07	1.3e-07	-0.0	5.93e-06	3.23e-06	1e-08	613.8761553	617.48664147	613.22459829	-0.01407132	-0.03939814	-0.24738331
0.0435	309.09251	0.0	7.1e-07	8.6e-07	1.1e-07	0.0	5.93e-06	3.24e-06	1e-08	589.7387876	593.49923271	589.15661818	-0.01220347	-0.03584111	-0.22850594
0.04356	309.47483	0.0	7.1e-07	8.6e-07	1.1e-07	0.0	5.93e-06	3.24e-06	1e-08	589.61095067	593.37209329	589.02910724	-0.01219371	-0.03582008	-0.22839463
0.04361	309.85713	0.0	7.1e-07	8.6e-07	1.1e-07	0.0	5.93e-06	3.24e-06	1e-08	589.48317086	593.24500996	588.9016532	-0.01217698	-0.03578395	-0.22820348
0.04367	310.23941	0.0	7.1e-07	8.6e-07	1.1e-07	-0.0	5.93e-06	3.24e-06	1e-08	589.35548948	593.11802299	588.77429687	-0.0121711	-0.03577125	-0.22813627
0.04372	310.62167	0.0	7.1e-07	8.6e-07	1.1e-07	-0.0	5.93e-06	3.24e-06	1e-08	589.22784262	592.99106992	588.6469749	-0.01216647	-0.0357613	-0.22808361
0.04378	311.0039	0.0	7.1e-07	8.6e-07	1.1e-07	-0.0	5.93e-06	3.24e-06	1e-08	589.10022363	592.86414338	588.51967983	-0.01215186	-0.03572972	-0.22791646
0.04383	311.38611	0.0	7.1e-07	8.6e-07	1.1e-07	-0.0	5.93e-06	3.24e-06	1e-08	588.9726909	592.73730112	588.39247024	-0.012141	-0.03570615	-0.22779176
0.04389	311.7683	0.0	7.1e-07	8.6e-07	1.1e-07	0.0	5.93e-06	3.24e-06	1e-08	588.84522248	592.61052179	588.26532443	-0.01212935	-0.03568085	-0.22765794
0.04394	312.15046	0.0	7.1e-07	8.6e-07	1.1e-07	0.0	5.93e-06	3.24e-06	1e-08	588.71782306	592.48380999	588.13824707	-0.01212927	-0.03568068	-0.22765702
0.044	312.5326	0.0	7.1e-07	8.6e-07	1.1e-07	0.0	5.93e-06	3.24e-06	1e-08	588.5904241	592.35709866	588.01117018	-0.01212193	-0.03566472	-0.22757253
0.04405	312.91473	0.0	7.1e-07	8.6e-07	1.1e-07	0.0	5.93e-06	3.24e-06	1e-08	588.46306785	592.23042995	587.88413653	-0.01211111	-0.03564123	-0.22744819
0.04411	313.29682	0.0	7.1e-07	8.6e-07	1.1e-07	0.0	5.93e-06	3.24e-06	1e-08	588.33577598	592.10382396	587.75716649	-0.01210544	-0.03562891	-0.22738298
0.04416	313.6789	0.0	7.1e-07	8.6e-07	1.1e-07	0.0	5.93e-06	3.24e-06	1e-08	588.20851799	591.97725089	587.63022981	-0.01208902	-0.03559311	-0.22719356
0.04422	314.06095	0.0	7.1e-07	8.6e-07	1.1e-07	-0.0	5.93e-06	3.24e-06	1e-08	588.08135753	591.85077346	587.50339008	-0.01208466	-0.0355836	-0.22714323
0.04427	314.44299	0.0	7.1e-07	8.6e-07	1.1e-07	-0.0	5.93e-06	3.24e-06	1e-08	587.95422298	591.72432144	587.37657612	-0.01207964	-0.0355727	-0.22708553
0.04433	314.82499	0.0	7.1e-07	8.6e-07	1.1e-07	-0.0	5.93e-06	3.24e-06	1e-08	587.82711871	591.59789854	587.24979168	-0.01206217	-0.03553457	-0.22688362
0.04438	315.20698	0.0	7.1e-07	8.6e-07	1.1e-07	-0.0	5.93e-06	3.24e-06	1e-08	587.70011871	591.47157756	587.12311061	-0.01205948	-0.0355287	-0.22685254
0.04444	315.58895	0.0	7.1e-07	8.6e-07	1.1e-07	-0.0	5.93e-06	3.24e-06	1e-08	587.57313474	591.34527228	586.99644546	-0.0120451	-0.03549718	-0.22668568
0.04449	315.97089	0.0	7.1e-07	8.6e-07	1.1e-07	-0.0	5.93e-06	3.24e-06	1e-08	587.44623656	591.21905129	586.86986576	-0.01204112	-0.03548848	-0.22663966
0.05455	385.48947	0.0	7.1e-07	8.6e-07	1.1e-07	-0.0	5.93e-06	3.25e-06	1e-08	565.06356226	568.94394214	564.5401452	-0.01062459	-0.0321831	-0.20905004
0.05461	385.86728	0.0	7.1e-07	8.6e-07	1.1e-07	-0.0	5.93e-06	3.25e-06	1e-08	564.94583044	568.82671771	564.42268118	-0.01061993	-0.03217162	-0.20898853
0.05466	386.24508	0.0	7.1e-07	8.6e-07	1.1e-07	-0.0	5.93e-06	3.25e-06	1e-08	564.82813063	568.70952493	564.30524921	-0.01061527	-0.03216013	-0.20892702
0.05472	386.62285	0.0	7.1e-07	8.6e-07	1.1e-07	-0.0	5.93e-06	3.25e-06	1e-08	564.71046284	568.59236382	564.18784929	-0.01061061	-0.03214865	-0.20886551
0.05477	387.0006	0.0	7.1e-07	8.6e-07	1.1e-07	-0.0	5.93e-06	3.25e-06	1e-08	564.59282704	568.47523437	564.07048143	-0.01060494	-0.032135	-0.20879232
0.05483	387.37832	0.0	7.1e-07	8.6e-07	1.1e-07	-0.0	5.93e-06	3.25e-06	1e-08	564.47523091	568.35814254	563.95315164	-0.01059749	-0.03211751	-0.20869832
0.05488	387.75603	0.0	7.1e-07	8.6e-07	1.1e-07	-0.0	5.93e-06	3.25e-06	1e-08	564.35768806	568.24109895	563.83587063	-0.01059107	-0.03210225	-0.2086164
0.05494	388.13371	0.0	7.1e-07	8.6e-07	1.1e-07	-0.0	5.93e-06	3.25e-06	1e-08	564.24019057	568.12409742	563.7186322	-0.01058424	-0.03208519	-0.20852493
0.05499	388.51136	0.0	7.1e-07	8.6e-07	1.1e-07	-0.0	5.93e-06	3.25e-06	1e-08	564.12273991	568.00714299	563.60144152	-0.01057747	-0.03206843	-0.20843502
0.05505	388.889	0.0	7.1e-07	8.6e-07	1.1e-07	0.0	5.93e-06	3.25e-06	1e-08	564.00533583	567.89023482	563.48429774	-0.01057075	-0.03205174	-0.20834548
0.0551	389.26661	0.0	7.1e-07	8.6e-07	1.1e-07	0.0	5.93e-06	3.25e-06	1e-08	563.88797788	567.77337272	563.36720069	-0.01056402	-0.03203454	-0.20825323
0.05516	389.6442	0.0	7.1e-07	8.6e-07	1.1e-07	0.0	5.93e-06	3.25e-06	1e-08	563.77066527	567.65655811	563.2501519	-0.01055729	-0.03201761	-0.20816241
0.05521	390.02177	0.0	7.1e-07	8.6e-07	1.1e-07	0.0	5.93e-06	3.25e-06	1e-08	563.65339842	567.53979024	563.13315058	-0.01055038	-0.03200062	-0.20807122
0.05527	390.39932	0.0	7.1e-07	8.6e-07	1.1e-07	-0.0	5.93e-06	3.25e-06	1e-08	563.53617955	567.42306931	563.0161968	-0.01054331	-0.03198353	-0.20797956
0.05532	390.77684	0.0	7.1e-07	8.6e-07	1.1e-07	-0.0	5.93e-06	3.25e-06	1e-08	563.41901069	567.30639555	562.89929072	-0.0105365	-0.03196644	-0.20788781
0.05538	391.15434	0.0	7.1e-07	8.6e-07	1.1e-07	-0.0	5.93e-06	3.25e-06	1e-08	563.3018884	567.18976904	562.78243257	-0.01052948	-0.03194934	-0.20779604
0.05543	391.53182	0.0	7.1e-07	8.6e-07	1.1e-07	-0.0	5.93e-06	3.25e-06	1e-08	563.18481548	567.07318976	562.66562223	-0.01052255	-0.03193225	-0.20770429
0.05549	391.90927	0.0	7.1e-07	8.6e-07	1.1e-07	-0.0	5.93e-06	3.25e-06	1e-08	563.0677908	566.95665773	562.54885974	-0.01051581	-0.03191517	-0.20761261
0.06555	460.60216	0.0	7.1e-07	8.6e-07	1.1e-07	0.0	5.93e-06	3.25e-06	1e-08	542.44637771	546.4104967	541.97063028	-0.00936135	-0.02893274	-0.19145407
0.06561	460.97544	0.0	7.1e-07	8.6e-07	1.1e-07	0.0	5.93e-06	3.25e-06	1e-08	542.33774041	546.30238616	541.86241004	-0.00935347	-0.02891721	-0.191369
0.06566	461.3487	0.0	7.1e-07	8.6e-07	1.1e-07	0.0	5.93e-06	3.25e-06	1e-08	542.22917076	546.1943199	541.75423336	-0.00934798	-0.02890167	-0.19128401
0.06572	461.72193	0.0	7.1e-07	8.6e-07	1.1e-07	0.0	5.93e-06	3.25e-06	1e-08	542.12064104	546.08629796	541.64610189	-0.00934746	-0.02888614	-0.1911992
0.06577	462.09515	0.0	7.1e-07	8.6e-07	1.1e-07	0.0	5.93e-06	3.25e-06	1e-08	542.01209367	545.97832042	541.538019	-0.00934333	-0.02887061	-0.19111425
0.06583	462.46833	0.0	7.1e-07	8.6e-07	1.1e-07	0.0	5.93e-06	3.25e-06	1e-08	541.90357056	545.87038722	541.42998223	-0.00933919	-0.02885508	-0.19102931
0.06588	462.8415	0.0	7.1e-07	8.6e-07	1.1e-07	0.0	5.93e-06	3.25e-06	1e-08	541.79507171	545.76249836	541.32199159	-0.00932479	-0.02883967	-0.19094452
0.06594	463.21464	0.0	7.1e-07	8.6e-07	1.1e-07	0.0	5.93e-06	3.25e-06	1e-08	541.68671663	545.65465343	541.21403979	-0.00930926	-0.02882428	-0.19085974
0.06599	463.58776	0.0	7.1e-07	8.6e-07	1.1e-07	0.0	5.93e-06	3.25e-06	1e-08	541.57851838	545.5468524	541.10612605	-0.00930643	-0.02880878	-0.190775
0.06605	463.96086	0.0	7.1e-07	8.6e-07	1.1e-07	0.0	5.93e-06	3.25e-06	1e-08	541.47032936	545.43909567	540.99825924	-0.0093046	-0.02879328	-0.19069026
0.0661	464.33393	0.0	7.1e-07	8.6e-07	1.1e-07	0.0	5.93e-06	3.25e-06	1e-08	541.36213804	545.33138325	540.89044005	-0.00928788	-0.02877796	-0.19060578
0.06616	464.70698	0.0	7.1e-07	8.6e-07	1.1e-07	0.0	5.93e-06	3.25e-06	1e-08	541.2541179	545.22371456	540.78265791	-0.00927544	-0.02876259	-0.19052122
0.06621	465.08001	0.0	7.1e-07	8.6e-07	1.1e-07	0.0	5.93e-06	3.25e-06	1e-08	541.14621904	545.11608976	540.67491589	-0.00926579	-0.02874718	-0.19043659
0.06627	465.45302	0.0	7.1e-07	8.6e-07	1.1e-07	0.0	5.93e-06	3.25e-06	1e-08	541.03840894	545.00850898	540.56721594	-0.00925614	-0.02873177	-0.19035197
0.06632	465.826	0.0	7.1e-07	8.6e-07	1.1e-07	0.0	5.93e-06	3.25e-06	1e-08	540.93068759	544.90097222	540.45955809	-0.00924732	-0.02871635	-0.19026735
0.06638	466.19896	0.0	7.1e-07	8.6e-07	1.1e-07	0.0	5.93e-06	3.25e-06	1e-08	540.82304541	544.7934795	540.3519429	-0.00926427	-0.02870074	-0.19018282
0.06643	466.57189	0.0	7.1e-07	8.6e-07	1.1e-07	0.0	5.93e-06	3.25e-06	1e-08	540.71518236	544.68603162	540.24438837	-0.00926863	-0.02868523	-0.1900983
0.06649	466.94481	0.0	7.1e-07	8.6e-07	1.1e-07	0.0	5.93e-06	3.25e-06	1e-08	540.60724507	544.57862818	540.1368857	-0.00924581	-0.02867	-0.19001393
0.07655	534.80209	0.0	7.1e-07	8.6e-07	1.1e-07	-0.0	5.93e-06	3.25e-06	1e-08	521.62696827	525.64936694	521.19732711	-0.00823796	-0.02598689	-0.17514189
0.07661	535.17078	0.0	7.1e-07	8.6e-07	1.1e-07	-0.0	5.93e-06	3.25e-06	1e-08	521.52729141	525.54980565	521.09775752	-0.00824273	-0.02597285	-0.17506369
0.07666	535.53944	0.0	7.1e-07	8.6e-07	1.1e-07	-0.0	5.93e-06	3.25e-06	1e-08	521.427537	525.45028589	520.99823663	-0.00823054	-0.02595899	-0.17498563
0.07672	535.90808	0.0	7.1e-07	8.6e-07	1.1e-07	-0.0	5.93e-06	3.25e-06	1e-08	521.32791023	525.35080705	520.8987525	-0.00821915	-0.02594512	-0.17490756
0.07677	536.2767	0.0	7.1e-07	8.6e-07	1.1e-07	-0.0	5.93e-06	3.25e-06	1e-08	521.22840148	525.25136914	520.79930568	-0.00821107	-0.02593122	-0.17482945
0.07683	536.64529	0.0	7.1e-07	8.6e-07	1.1e-07	-0.0	5.93e-06	3.25e-06	1e-08	521.12897064	525.1519723	520.69989853	-0.00820548	-0.02591729	-0.17475134
0.07688	537.01387	0.0	7.1e-07	8.6e-07	1.1e-07	-0.0	5.93e-06	3.25e-06	1e-08	521.02958761	525.05261661	520.60053277	-0.00821817	-0.02590322	-0.17467329
0.07694	537.38242	0.0	7.1e-07	8.6e-07	1.1e-07	-0.0	5.93e-06	3.25e-06	1e-08	520.93003113	524.95330266	520.50122118	-0.00821384	-0.02588931	-0.17459529
0.07699	537.75094	0.0	7.1e-07	8.6e-07	1.1e-07	-0.0	5.93e-06	3.25e-06	1e-08	520.83050738	524.85402986	520.40195182	-0.00820315	-0.02587546	-0.17451735
0.07705	538.11944	0.0	7.1e-07	8.6e-07	1.1e-07	-0.0	5.93e-06	3.25e-06	1e-08	520.73109332	524.75479795	520.30272018	-0.00820839	-0.0258615	-0.17443951
0.0771	538.48792	0.0	7.1e-07	8.6e-07	1.1e-07	-0.0	5.93e-06	3.25e-06	1e-08	520.63159607	524.65560744	520.20353739	-0.008206	-0.0258476	-0.1743616
0.07716	538.85638	0.0	7.1e-07	8.6e-07	1.1e-07	-0.0	5.93e-06	3.25e-06	1e-08	520.53210794	524.55645809	520.10439813	-0.00820362	-0.02583369	-0.1742837
0.07721	539.22481	0.0	7.1e-07	8.6e-07	1.1e-07	-0.0	5.93e-06	3.25e-06	1e-08	520.43262893	524.45734991	520.00530242	-0.00819164	-0.02581988	-0.17420586
0.07727	539.59322	0.0	7.1e-07	8.6e-07	1.1e-07	-0.0	5.93e-06	3.25e-06	1e-08	520.33327536	524.35828254	519.90624347	-0.00817269	-0.02580614	-0.17412809
0.07732	539.96161	0.0	7.1e-07	8.6e-07	1.1e-07	-0.0	5.93e-06	3.25e-06	1e-08	520.2341319	524.25925571	519.80721639	-0.00817584	-0.02579222	-0.17405033
0.07738	540.32998	0.0	7.1e-07	8.6e-07	1.1e-07	-0.0	5.93e-06	3.25e-06	1e-08	520.1349306	524.16027016	519.70823664	-0.00816807	-0.02577841	-0.17397265
0.07743	540.69832	0.0	7.1e-07	8.6e-07	1.1e-07	-0.0	5.93e-06	3.25e-06	1e-08	520.03580399	524.06132549	519.60929652	-0.00815532	-0.02576467	-0.17389505
0.07749	541.06663	0.0	7.1e-07	8.6e-07	1.1e-07	-0.0	5.93e-06	3.25e-06	1e-08	519.93681247	523.96242149	519.51039252	-0.00814771	-0.02575085	-0.17381737
0.08755	608.07804	0.0	7.1e-07	8.6e-07	1.1e-07	-0.0	5.93e-06	3.25e-06	1e-08	502.48658213	506.53735909	502.09605019	-0.00730435	-0.02334278	-0.16014292
0.08761	608.44208	0.0	7.1e-07	8.6e-07	1.1e-07	-0.0	5.93e-06	3.25e-06	1e-08	502.3947446	506.44574146	502.00455066	-0.0072841	-0.02333042	-0.1600711
0.08766	608.80609	0.0	7.1e-07	8.6e-07	1.1e-07	-0.0	5.93e-06	3.25e-06	1e-08	502.3031446	506.3541615	501.91307884	-0.00728125	-0.0233179	-0.15999927
0.08772	609.17008	0.0	7.1e-07	8.6e-07	1.1e-07	-0.0	5.93e-06	3.25e-06	1e-08	502.21156364	506.26261983	501.82164691	-0.00728115	-0.02330537	-0.15992747
0.08777	609.53405	0.0	7.1e-07	8.6e-07	1.1e-07	-0.0	5.93e-06	3.25e-06	1e-08	502.11996706	506.17111652	501.73025679	-0.00726663	-0.023293	-0.15985582
0.08783	609.898	0.0	7.1e-07	8.6e-07	1.1e-07	-0.0	5.93e-06	3.25e-06	1e-08	502.02853629	506.079651	501.6388983	-0.00725957	-0.02328054	-0.15978408
0.08788	610.26192	0.0	7.1e-07	8.6e-07	1.1e-07	-0.0	5.93e-06	3.25e-06	1e-08	501.93717752	505.98822357	501.5475767	-0.00725251	-0.02326808	-0.15971234
0.08794	610.62582	0.0	7.1e-07	8.6e-07	1.1e-07	-0.0	5.93e-06	3.25e-06	1e-08	501.84589073	505.89683424	501.456292	-0.0072544	-0.02325555	-0.15964062
0.08799	610.98969	0.0	7.1e-07	8.6e-07	1.1e-07	-0.0	5.93e-06	3.25e-06	1e-08	501.75456338	505.8054833	501.36505046	-0.007265	-0.02324295	-0.15956893
0.08805	611.35355	0.0	7.1e-07	8.6e-07	1.1e-07	-0.0	5.93e-06	3.25e-06	1e-08	501.66308579	505.71417105	501.27385816	-0.00725216	-0.02323057	-0.15949735
0.0881	611.71737	0.0	7.1e-07	8.6e-07	1.1e-07	-0.0	5.93e-06	3.25e-06	1e-08	501.5717531	505.62289661	501.18269861	-0.00725009	-0.02321811	-0.1594258
0.08816	612.08118	0.0	7.1e-07	8.6e-07	1.1e-07	-0.0	5.93e-06	3.25e-06	1e-08	501.48042967	505.53166035	501.09157937	-0.00725368	-0.02320561	-0.15935429
0.08821	612.44496	0.0	7.1e-07	8.6e-07	1.1e-07	-0.0	5.93e-06	3.25e-06	1e-08	501.38904429	505.44046245	501.00050436	-0.00725195	-0.02319315	-0.15928274
0.08827	612.80872	0.0	7.1e-07	8.6e-07	1.1e-07	-0.0	5.93e-06	3.25e-06	1e-08	501.29766399	505.34930273	500.90946987	-0.00725021	-0.02318069	-0.15921119
0.08832	613.17245	0.0	7.1e-07	8.6e-07	1.1e-07	-0.0	5.93e-06	3.25e-06	1e-08	501.20628878	505.25818121	500.8184759	-0.00723222	-0.02316839	-0.15913975
0.08838	613.53617	0.0	7.1e-07	8.6e-07	1.1e-07	-0.0	5.93e-06	3.25e-06	1e-08	501.11512356	505.16709725	500.72751101	-0.00722058	-0.02315604	-0.15906832
0.08843	613.89985	0.0	7.1e-07	8.6e-07	1.1e-07	-0.0	5.93e-06	3.25e-06	1e-08	501.02408832	505.07605107	500.63657964	-0.00722459	-0.02314356	-0.15899691
0.08849	614.26352	0.0	7.1e-07	8.6e-07	1.1e-07	-0.0	5.93e-06	3.25e-06	1e-08	500.93298579	504.98504322	500.54569275	-0.00721221	-0.02313126	-0.15892564
0.09855	680.41845	0.0	7.1e-07	8.6e-07	1.1e-07	-0.0	5.93e-06	3.25e-06	1e-08	484.90278061	488.9560436	484.54780093	-0.00645856	-0.02097322	-0.14636352
0.09861	680.77778	0.0	7.1e-07	8.6e-07	1.1e-07	-0.0	5.93e-06	3.25e-06	1e-08	484.81864146	488.87179175	484.46376578	-0.00645754	-0.02096199	-0.14629753
0.09866	681.13709	0.0	7.1e-07	8.6e-07	1.1e-07	-0.0	5.93e-06	3.25e-06	1e-08	484.73450124	488.78757544	484.3797686	-0.00645604	-0.02095077	-0.14623158
0.09872	681.49637	0.0	7.1e-07	8.6e-07	1.1e-07	-0.0	5.93e-06	3.25e-06	1e-08	484.65036616	488.70339463	484.29580904	-0.00644332	-0.02093968	-0.14616574
0.09877	681.85563	0.0	7.1e-07	8.6e-07	1.1e-07	-0.0	5.93e-06	3.25e-06	1e-08	484.56638254	488.61924887	484.21187917	-0.00643694	-0.02092851	-0.14609983
0.09883	682.21487	0.0	7.1e-07	8.6e-07	1.1e-07	-0.0	5.93e-06	3.25e-06	1e-08	484.48246779	488.53513843	484.12798347	-0.00643055	-0.02091734	-0.14603392
0.09888	682.57408	0.0	7.1e-07	8.6e-07	1.1e-07	-0.0	5.93e-06	3.25e-06	1e-08	484.39862193	488.4510633	484.04412194	-0.00643593	-0.02090608	-0.14596804
0.09894	682.93327	0.0	7.1e-07	8.6e-07	1.1e-07	-0.0	5.93e-06	3.25e-06	1e-08	484.31469164	488.36702388	483.9603028	-0.00644265	-0.02089481	-0.14590219
0.09899	683.29244	0.0	7.1e-07	8.6e-07	1.1e-07	-0.0	5.93e-06	3.25e-06	1e-08	484.23065943	488.28302021	483.87652697	-0.00643067	-0.02088372	-0.14583642
0.09905	683.65158	0.0	7.1e-07	8.6e-07	1.1e-07	-0.0	5.93e-06	3.25e-06	1e-08	484.14676915	488.19905158	483.79278132	-0.00643216	-0.02087253	-0.14577071
0.0991	684.0107	0.0	7.1e-07	8.6e-07	1.1e-07	-0.0	5.93e-06	3.25e-06	1e-08	484.06284516	488.11511845	483.70907524	-0.006434	-0.02086134	-0.145705
0.09916	684.3698	0.0	7.1e-07	8.6e-07	1.1e-07	-0.0	5.93e-06	3.25e-06	1e-08	483.97888296	488.03122083	483.62540899	-0.00643268	-0.02085016	-0.14563926
0.09921	684.72887	0.0	7.1e-07	8.6e-07	1.1e-07	-0.0	5.93e-06	3.25e-06	1e-08	483.89492374	487.94735861	483.54178035	-0.00642954	-0.02083901	-0.14557354
0.09927	685.08791	0.0	7.1e-07	8.6e-07	1.1e-07	-0.0	5.93e-06	3.25e-06	1e-08	483.81099113	487.86353173	483.45818806	-0.00641042	-0.02082802	-0.14550792
0.09932	685.44694	0.0	7.1e-07	8.6e-07	1.1e-07	-0.0	5.93e-06	3.25e-06	1e-08	483.72729383	487.77973957	483.37462084	-0.00640544	-0.0208169	-0.1454423
0.09938	685.80594	0.0	7.1e-07	8.6e-07	1.1e-07	-0.0	5.93e-06	3.25e-06	1e-08	483.64364727	487.69598263	483.29108863	-0.00640751	-0.02080573	-0.1453767
0.09943	686.16491	0.0	7.1e-07	8.6e-07	1.1e-07	-0.0	5.93e-06	3.25e-06	1e-08	483.55995949	487.61226116	483.20759634	-0.00639373	-0.02079472	-0.14531124
0.09949	686.52387	0.0	7.1e-07	8.6e-07	1.1e-07	-0.0	5.93e-06	3.25e-06	1e-08	483.47643763	487.52857451	483.12413278	-0.00638736	-0.02078364	-0.1452457
0.10955	751.81138	0.0	7.1e-07	8.6e-07	1.1e-07	-0.0	5.93e-06	3.25e-06	1e-08	468.76256919	472.79330324	468.43942139	-0.00572904	-0.01885088	-0.13371483
0.1096	752.16594	0.0	7.1e-07	8.6e-07	1.1e-07	-0.0	5.93e-06	3.25e-06	1e-08	468.68543681	472.71587331	468.36230851	-0.00572321	-0.01884086	-0.13365426
0.10966	752.52048	0.0	7.1e-07	8.6e-07	1.1e-07	-0.0	5.93e-06	3.25e-06	1e-08	468.60837059	472.6384761	468.28522724	-0.005722	-0.01883081	-0.1335937
0.10971	752.875	0.0	7.1e-07	8.6e-07	1.1e-07	-0.0	5.93e-06	3.25e-06	1e-08	468.53130854	472.56111178	468.20818079	-0.00573315	-0.01882065	-0.13353317
0.10977	753.22949	0.0	7.1e-07	8.6e-07	1.1e-07	-0.0	5.93e-06	3.25e-06	1e-08	468.45408409	472.48378077	468.13117782	-0.00572594	-0.01881067	-0.13347271
0.10982	753.58396	0.0	7.1e-07	8.6e-07	1.1e-07	-0.0	5.93e-06	3.25e-06	1e-08	468.37694456	472.40648237	468.05420543	-0.00572157	-0.01880067	-0.13341229
0.10988	753.9384	0.0	7.1e-07	8.6e-07	1.1e-07	-0.0	5.93e-06	3.25e-06	1e-08	468.29985179	472.32921668	467.97726557	-0.0057262	-0.01879061	-0.13335192
0.10993	754.29282	0.0	7.1e-07	8.6e-07	1.1e-07	-0.0	5.93e-06	3.25e-06	1e-08	468.22268444	472.25198398	467.90036453	-0.00572526	-0.01878058	-0.1332915
0.10999	754.64722	0.0	7.1e-07	8.6e-07	1.1e-07	-0.0	5.93e-06	3.25e-06	1e-08	468.14551766	472.1747841	467.82349842	-0.00572431	-0.01877055	-0.13323109
0.11004	755.00159	0.0	7.1e-07	8.6e-07	1.1e-07	-0.0	5.93e-06	3.25e-06	1e-08	468.06835144	472.09761705	467.74666725	-0.0057098	-0.01876066	-0.13317077
0.1101	755.35594	0.0	7.1e-07	8.6e-07	1.1e-07	-0.0	5.93e-06	3.25e-06	1e-08	467.99136868	472.02048228	467.66986146	-0.00569906	-0.01875074	-0.13311046
0.11015	755.71026	0.0	7.1e-07	8.6e-07	1.1e-07	-0.0	5.93e-06	3.25e-06	1e-08	467.91451844	471.94337994	467.59308369	-0.00570333	-0.0187407	-0.13305016
0.11021	756.06456	0.0	7.1e-07	8.6e-07	1.1e-07	-0.0	5.93e-06	3.25e-06	1e-08	467.83759854	471.86631054	467.51634444	-0.00569262	-0.0187308	-0.13298998
0.11026	756.41883	0.0	7.1e-07	8.6e-07	1.1e-07	-0.0	5.93e-06	3.25e-06	1e-08	467.760811	471.7892735	467.43963315	-0.00568524	-0.01872087	-0.13292977
0.11032	756.77309	0.0	7.1e-07	8.6e-07	1.1e-07	-0.0	5.93e-06	3.25e-06	1e-08	467.68411096	471.71226896	467.36295218	-0.00567945	-0.01871093	-0.13286953
0.11037	757.12731	0.0	7.1e-07	8.6e-07	1.1e-07	-0.0	5.93e-06	3.25e-06	1e-08	467.60747688	471.63529697	467.28630265	-0.00567809	-0.01870095	-0.13280931
0.11043	757.48152	0.0	7.1e-07	8.6e-07	1.1e-07	-0.0	5.93e-06	3.25e-06	1e-08	467.53084909	471.55835769	467.20968766	-0.00568926	-0.01869086	-0.13274912
0.11048	757.8357	0.0	7.1e-07	8.6e-07	1.1e-07	-0.0	5.93e-06	3.25e-06	1e-08	467.45405853	471.48145155	467.13311596	-0.00568234	-0.01868095	-0.132689
0.12055	822.24447	0.0	7.1e-07	8.6e-07	1.1e-07	-0.0	5.93e-06	3.25e-06	1e-08	453.95856957	457.94354515	453.66399231	-0.00511097	-0.01695052	-0.12211273
0.1206	822.59421	0.0	7.1e-07	8.6e-07	1.1e-07	-0.0	5.93e-06	3.25e-06	1e-08	453.88762899	457.87242639	453.5932978	-0.00511034	-0.01694151	-0.12205719
0.12066	822.94392	0.0	7.1e-07	8.6e-07	1.1e-07	-0.0	5.93e-06	3.25e-06	1e-08	453.81668673	457.80133804	453.52263572	-0.00510971	-0.01693251	-0.12200166
0.12071	823.2936	0.0	7.1e-07	8.6e-07	1.1e-07	-0.0	5.93e-06	3.25e-06	1e-08	453.74574279	457.7302801	453.45200608	-0.00509797	-0.01692361	-0.1219462
0.12077	823.64326	0.0	7.1e-07	8.6e-07	1.1e-07	-0.0	5.93e-06	3.25e-06	1e-08	453.67495148	457.65925215	453.38140104	-0.00508604	-0.01691472	-0.12189076
0.12082	823.99289	0.0	7.1e-07	8.6e-07	1.1e-07	-0.0	5.93e-06	3.25e-06	1e-08	453.6043154	457.58825416	453.31082046	-0.00509043	-0.01690569	-0.12183533
0.12088	824.34251	0.0	7.1e-07	8.6e-07	1.1e-07	-0.0	5.93e-06	3.25e-06	1e-08	453.53360801	457.51728671	453.24027577	-0.00508138	-0.0168968	-0.12178
0.12093	824.69209	0.0	7.1e-07	8.6e-07	1.1e-07	-0.0	5.93e-06	3.25e-06	1e-08	453.46301605	457.44634927	453.1697575	-0.00507402	-0.01688789	-0.12172465
0.12099	825.04165	0.0	7.1e-07	8.6e-07	1.1e-07	-0.0	5.93e-06	3.25e-06	1e-08	453.3925161	457.37544191	453.09926683	-0.00506872	-0.01687895	-0.12166928
0.12104	825.39119	0.0	7.1e-07	8.6e-07	1.1e-07	-0.0	5.93e-06	3.25e-06	1e-08	453.32207946	457.30456472	453.02880523	-0.00506732	-0.01686999	-0.12161392
0.1211	825.74071	0.0	7.1e-07	8.6e-07	1.1e-07	-0.0	5.93e-06	3.25e-06	1e-08	453.2516519	457.23371783	452.95837542	-0.00507833	-0.01686093	-0.1215586
0.12115	826.0902	0.0	7.1e-07	8.6e-07	1.1e-07	-0.0	5.93e-06	3.25e-06	1e-08	453.18106109	457.16290167	452.88798609	-0.00507219	-0.01685202	-0.12150333
0.12121	826.43966	0.0	7.1e-07	8.6e-07	1.1e-07	-0.0	5.93e-06	3.25e-06	1e-08	453.11054533	457.09211559	452.81762518	-0.0050681	-0.01684311	-0.1214481
0.12126	826.7891	0.0	7.1e-07	8.6e-07	1.1e-07	-0.0	5.93e-06	3.25e-06	1e-08	453.04007621	457.02135965	452.7472941	-0.00507279	-0.01683413	-0.12139291
0.12132	827.13852	0.0	7.1e-07	8.6e-07	1.1e-07	-0.0	5.93e-06	3.25e-06	1e-08	452.96953157	456.95063415	452.67699899	-0.00507218	-0.01682519	-0.12133768
0.12137	827.48791	0.0	7.1e-07	8.6e-07	1.1e-07	-0.0	5.93e-06	3.25e-06	1e-08	452.89898511	456.8799389	452.60673615	-0.00507158	-0.01681625	-0.12128246
0.12143	827.83728	0.0	7.1e-07	8.6e-07	1.1e-07	-0.0	5.93e-06	3.25e-06	1e-08	452.82843683	456.80927392	452.53650558	-0.0050572	-0.01680744	-0.12122733
0.12148	828.18662	0.0	7.1e-07	8.6e-07	1.1e-07	-0.0	5.93e-06	3.25e-06	1e-08	452.75807816	456.73863866	452.4662976	-0.00504832	-0.01679858	-0.1211722
0.13155	891.70495	0.0	7.1e-07	8.6e-07	1.1e-07	-0.0	5.93e-06	3.25e-06	1e-08	440.38896217	444.30766471	440.12082207	-0.00453576	-0.01524956	-0.11147826
0.1316	892.04979	0.0	7.1e-07	8.6e-07	1.1e-07	-0.0	5.93e-06	3.25e-06	1e-08	440.32420523	444.2423764	440.0560334	-0.00453377	-0.01524151	-0.11142736
0.13166	892.3946	0.0	7.1e-07	8.6e-07	1.1e-07	-0.0	5.93e-06	3.25e-06	1e-08	440.25946795	444.17711614	439.99127359	-0.00454462	-0.01523335	-0.11137648
0.13171	892.73939	0.0	7.1e-07	8.6e-07	1.1e-07	-0.0	5.93e-06	3.25e-06	1e-08	440.19456695	444.11188438	439.92655164	-0.00454011	-0.01522534	-0.11132566
0.13177	893.08415	0.0	7.1e-07	8.6e-07	1.1e-07	-0.0	5.93e-06	3.25e-06	1e-08	440.12972157	444.04668052	439.86185674	-0.00453556	-0.01521733	-0.11127488
0.13182	893.42889	0.0	7.1e-07	8.6e-07	1.1e-07	-0.0	5.93e-06	3.25e-06	1e-08	440.06493248	443.98150456	439.79718886	-0.0045405	-0.01520925	-0.11122414
0.13188	893.7736	0.0	7.1e-07	8.6e-07	1.1e-07	-0.0	5.93e-06	3.25e-06	1e-08	440.00006411	443.91635681	439.7325546	-0.00454015	-0.01520121	-0.11117336
0.13193	894.11829	0.0	7.1e-07	8.6e-07	1.1e-07	-0.0	5.93e-06	3.25e-06	1e-08	439.93519189	443.85123709	439.6679503	-0.00453981	-0.01519317	-0.11112258
0.13199	894.46295	0.0	7.1e-07	8.6e-07	1.1e-07	-0.0	5.93e-06	3.25e-06	1e-08	439.87031582	443.78614542	439.60337596	-0.00452635	-0.01518525	-0.11107189
0.13204	894.80759	0.0	7.1e-07	8.6e-07	1.1e-07	-0.0	5.93e-06	3.25e-06	1e-08	439.80562327	443.72108127	439.53882233	-0.00451809	-0.01517729	-0.1110212
0.1321	895.15221	0.0	7.1e-07	8.6e-07	1.1e-07	-0.0	5.93e-06	3.25e-06	1e-08	439.74104008	443.65604484	439.47429305	-0.00452234	-0.01516923	-0.11097052
0.13215	895.4968	0.0	7.1e-07	8.6e-07	1.1e-07	-0.0	5.93e-06	3.25e-06	1e-08	439.67638735	443.59103656	439.4097969	-0.00451169	-0.01516131	-0.11091995
0.13221	895.84136	0.0	7.1e-07	8.6e-07	1.1e-07	-0.0	5.93e-06	3.25e-06	1e-08	439.61187823	443.52605584	439.34532335	-0.00450625	-0.01515334	-0.11086933
0.13226	896.1859	0.0	7.1e-07	8.6e-07	1.1e-07	-0.0	5.93e-06	3.25e-06	1e-08	439.54743817	443.4611029	439.2808761	-0.0045014	-0.01514537	-0.11081871
0.13232	896.53042	0.0	7.1e-07	8.6e-07	1.1e-07	-0.0	5.93e-06	3.25e-06	1e-08	439.48305873	443.39617776	439.21645556	-0.00450306	-0.01513734	-0.11076809
0.13237	896.87491	0.0	7.1e-07	8.6e-07	1.1e-07	-0.0	5.93e-06	3.25e-06	1e-08	439.41864684	443.33128064	439.15206629	-0.00451298	-0.01512926	-0.11071751
0.13243	897.21938	0.0	7.1e-07	8.6e-07	1.1e-07	-0.0	5.93e-06	3.25e-06	1e-08	439.35408448	443.26641184	439.08771405	-0.00450369	-0.01512134	-0.11066699
0.13248	897.56382	0.0	7.1e-07	8.6e-07	1.1e-07	-0.0	5.93e-06	3.25e-06	1e-08	439.28964626	443.20157063	439.02338535	-0.00450411	-0.01511335	-0.1106165
0.14255	960.17956	0.0	7.1e-07	8.6e-07	1.1e-07	-0.0	5.93e-06	3.25e-06	1e-08	427.95949861	431.7928987	427.71525419	-0.00405718	-0.01372644	-0.10173703
0.1426	960.51944	0.0	7.1e-07	8.6e-07	1.1e-07	-0.0	5.93e-06	3.25e-06	1e-08	427.90004598	431.73299377	427.65593414	-0.0040505	-0.01371929	-0.10169049
0.14266	960.85929	0.0	7.1e-07	8.6e-07	1.1e-07	-0.0	5.93e-06	3.25e-06	1e-08	427.84068395	431.6731145	427.59663719	-0.00404344	-0.01371213	-0.10164396
0.14271	961.19911	0.0	7.1e-07	8.6e-07	1.1e-07	-0.0	5.93e-06	3.25e-06	1e-08	427.78141784	431.61326087	427.53736309	-0.00403896	-0.01370496	-0.1015974
0.14277	961.53891	0.0	7.1e-07	8.6e-07	1.1e-07	-0.0	5.93e-06	3.25e-06	1e-08	427.72220998	431.55343299	427.47811364	-0.00403777	-0.01369775	-0.10155085
0.14282	961.87868	0.0	7.1e-07	8.6e-07	1.1e-07	-0.0	5.93e-06	3.25e-06	1e-08	427.66301226	431.49363098	427.41889115	-0.0040484	-0.01369046	-0.10150433
0.14288	962.21843	0.0	7.1e-07	8.6e-07	1.1e-07	-0.0	5.93e-06	3.25e-06	1e-08	427.60365123	431.43385524	427.35970389	-0.00404321	-0.0136833	-0.10145785
0.14293	962.55815	0.0	7.1e-07	8.6e-07	1.1e-07	-0.0	5.93e-06	3.25e-06	1e-08	427.54435894	431.37410518	427.30054075	-0.0040402	-0.01367614	-0.10141141
0.14299	962.89785	0.0	7.1e-07	8.6e-07	1.1e-07	-0.0	5.93e-06	3.25e-06	1e-08	427.4851034	431.31438087	427.24140322	-0.00404475	-0.01366891	-0.10136501
0.14304	963.23752	0.0	7.1e-07	8.6e-07	1.1e-07	-0.0	5.93e-06	3.25e-06	1e-08	427.42577383	431.25468255	427.1822966	-0.00404464	-0.01366172	-0.10131857
0.1431	963.57717	0.0	7.1e-07	8.6e-07	1.1e-07	-0.0	5.93e-06	3.25e-06	1e-08	427.36643845	431.19501008	427.12321764	-0.00404453	-0.01365453	-0.10127213
0.14315	963.9168	0.0	7.1e-07	8.6e-07	1.1e-07	-0.0	5.93e-06	3.25e-06	1e-08	427.30709724	431.13536346	427.06416633	-0.00402982	-0.01364748	-0.10122579
0.14321	964.25639	0.0	7.1e-07	8.6e-07	1.1e-07	-0.0	5.93e-06	3.25e-06	1e-08	427.24796451	431.07574211	427.00513238	-0.00402464	-0.01364034	-0.10117943
0.14326	964.59597	0.0	7.1e-07	8.6e-07	1.1e-07	-0.0	5.93e-06	3.25e-06	1e-08	427.18890042	431.01614638	426.94612249	-0.00402801	-0.01363314	-0.10113308
0.14332	964.93552	0.0	7.1e-07	8.6e-07	1.1e-07	-0.0	5.93e-06	3.25e-06	1e-08	427.12977947	430.95657657	426.88714265	-0.00401738	-0.01362608	-0.10108685
0.14337	965.27504	0.0	7.1e-07	8.6e-07	1.1e-07	-0.0	5.93e-06	3.25e-06	1e-08	427.07080732	430.89703213	426.82818296	-0.00401292	-0.01361895	-0.10104055
0.14343	965.61454	0.0	7.1e-07	8.6e-07	1.1e-07	-0.0	5.93e-06	3.25e-06	1e-08	427.01189327	430.83751331	426.7692478	-0.00400846	-0.01361182	-0.10099425
0.14348	965.95401	0.0	7.1e-07	8.6e-07	1.1e-07	-0.0	5.93e-06	3.25e-06	1e-08	426.95303732	430.77802011	426.71033717	-0.00401277	-0.01360462	-0.10094797
0.15354	1027.65458	0.0	7.1e-07	8.6e-07	1.1e-07	-0.0	5.93e-06	3.25e-06	1e-08	416.58419349	420.31557886	416.361601	-0.00362132	-0.01234303	-0.0926918
0.1536	1027.98942	0.0	7.1e-07	8.6e-07	1.1e-07	-0.0	5.93e-06	3.25e-06	1e-08	416.52981875	420.26071096	416.30738669	-0.00362132	-0.01234303	-0.0926918
0.15365	1028.32424	0.0	7.1e-07	8.6e-07	1.1e-07	-0.0	5.93e-06	3.25e-06	1e-08	416.47544401	420.20584307	416.25317239	-0.00362132	-0.01234303	-0.0926918
0.15371	1028.65903	0.0	7.1e-07	8.6e-07	1.1e-07	-0.0	5.93e-06	3.25e-06	1e-08	416.42106927	420.15097518	416.19895808	-0.00361776	-0.01234004	-0.09267188
0.15376	1028.99379	0.0	7.1e-07	8.6e-07	1.1e-07	-0.0	5.93e-06	3.25e-06	1e-08	416.36674514	420.09611832	416.14475321	-0.00360965	-0.01233325	-0.09262658
0.15382	1029.32853	0.0	7.1e-07	8.6e-07	1.1e-07	-0.0	5.93e-06	3.25e-06	1e-08	416.31253611	420.04128653	416.09056982	-0.00360457	-0.01232899	-0.0925982
0.15387	1029.66324	0.0	7.1e-07	8.6e-07	1.1e-07	-0.0	5.93e-06	3.25e-06	1e-08	416.25839919	419.98647046	416.03639989	-0.00360842	-0.01232284	-0.09255782
0.15393	1029.99793	0.0	7.1e-07	8.6e-07	1.1e-07	-0.0	5.93e-06	3.25e-06	1e-08	416.20419849	419.93167716	415.98225686	-0.00361257	-0.01231663	-0.09251704
0.15398	1030.33259	0.0	7.1e-07	8.6e-07	1.1e-07	-0.0	5.93e-06	3.25e-06	1e-08	416.14992955	419.87690688	415.92814119	-0.00361443	-0.01231084	-0.09247898
0.15404	1030.66723	0.0	7.1e-07	8.6e-07	1.1e-07	-0.0	5.93e-06	3.25e-06	1e-08	416.09562708	419.82215799	415.87404964	-0.00361427	-0.01230375	-0.09243212
0.15409	1031.00184	0.0	7.1e-07	8.6e-07	1.1e-07	-0.0	5.93e-06	3.25e-06	1e-08	416.04132017	419.76743538	415.81998608	-0.00361548	-0.01229754	-0.09239123
0.15415	1031.33643	0.0	7.1e-07	8.6e-07	1.1e-07	-0.0	5.93e-06	3.25e-06	1e-08	415.98698906	419.71273573	415.76594787	-0.00361669	-0.01229134	-0.09235035
0.1542	1031.67099	0.0	7.1e-07	8.6e-07	1.1e-07	-0.0	5.93e-06	3.25e-06	1e-08	415.93263375	419.65805903	415.71193503	-0.0036179	-0.01228514	-0.09230947
0.15426	1032.00552	0.0	7.1e-07	8.6e-07	1.1e-07	-0.0	5.93e-06	3.25e-06	1e-08	415.87825423	419.6034053	415.65794755	-0.00361723	-0.01227894	-0.09226848
0.15431	1032.34003	0.0	7.1e-07	8.6e-07	1.1e-07	-0.0	5.93e-06	3.25e-06	1e-08	415.82387881	419.54877453	415.60398417	-0.00358154	-0.01227274	-0.09222564
0.15437	1032.67452	0.0	7.1e-07	8.6e-07	1.1e-07	-0.0	5.93e-06	3.25e-06	1e-08	415.77003362	419.49416649	415.55002146	-0.00356484	-0.01226654	-0.0921838
0.15442	1033.00898	0.0	7.1e-07	8.6e-07	1.1e-07	-0.0	5.93e-06	3.25e-06	1e-08	415.71643335	419.4395813	415.49607213	-0.00354814	-0.01226033	-0.09214197
0.15448	1033.34341	0.0	7.1e-07	8.6e-07	1.1e-07	-0.0	5.93e-06	3.25e-06	1e-08	415.66307798	419.38501897	415.44213618	-0.00355589	-0.01225386	-0.09209959
0.16454	1094.11567	0.0	7.1e-07	8.6e-07	1.1e-07	-0.0	5.93e-06	3.25e-06	1e-08	406.17845138	409.79310253	405.97499407	-0.00324783	-0.01113794	-0.0846435
0.1646	1094.44541	0.0	7.1e-07	8.6e-07	1.1e-07	-0.0	5.93e-06	3.25e-06	1e-08	406.12860822	409.74274843	405.92535116	-0.00323646	-0.01113221	-0.08460432
0.16465	1094.77511	0.0	7.1e-07	8.6e-07	1.1e-07	-0.0	5.93e-06	3.25e-06	1e-08	406.07893427	409.69241605	405.87572383	-0.00323847	-0.01111401	-0.08448186
0.16471	1095.1048	0.0	7.1e-07	8.6e-07	1.1e-07	-0.0	5.93e-06	3.25e-06	1e-08	406.02921289	409.64215282	405.8261716	-0.00323847	-0.01111401	-0.08448186
0.16476	1095.43445	0.0	7.1e-07	8.6e-07	1.1e-07	-0.0	5.93e-06	3.25e-06	1e-08	405.97949151	409.5918896	405.77661938	-0.00323847	-0.01111401	-0.08448186
0.16482	1095.76408	0.0	7.1e-07	8.6e-07	1.1e-07	-0.0	5.93e-06	3.25e-06	1e-08	405.92977013	409.54162638	405.72706715	-0.00322908	-0.01110718	-0.08443546
0.16487	1096.09369	0.0	7.1e-07	8.6e-07	1.1e-07	-0.0	5.93e-06	3.25e-06	1e-08	405.88018658	409.49138906	405.67753625	-0.00322712	-0.01110314	-0.08440813
0.16493	1096.42327	0.0	7.1e-07	8.6e-07	1.1e-07	-0.0	5.93e-06	3.25e-06	1e-08	405.83062949	409.44116712	405.62802041	-0.00322969	-0.01109625	-0.08436191
0.16498	1096.75282	0.0	7.1e-07	8.6e-07	1.1e-07	-0.0	5.93e-06	3.25e-06	1e-08	405.78102673	409.39097137	405.57853418	-0.00322483	-0.01107393	-0.08421134
0.16504	1097.08235	0.0	7.1e-07	8.6e-07	1.1e-07	-0.0	5.93e-06	3.25e-06	1e-08	405.73147835	409.34086055	405.52913513	-0.0032226	-0.01106369	-0.08414232
0.16509	1097.41185	0.0	7.1e-07	8.6e-07	1.1e-07	-0.0	5.93e-06	3.25e-06	1e-08	405.6819549	409.29078867	405.47977605	-0.0032226	-0.01106369	-0.08414232
0.16515	1097.74132	0.0	7.1e-07	8.6e-07	1.1e-07	-0.0	5.93e-06	3.25e-06	1e-08	405.63243144	409.24071678	405.43041696	-0.0032226	-0.01106369	-0.08414232
0.1652	1098.07078	0.0	7.1e-07	8.6e-07	1.1e-07	-0.0	5.93e-06	3.25e-06	1e-08	405.58290799	409.1906449	405.38105788	-0.0032226	-0.01106369	-0.08414232
0.16526	1098.4002	0.0	7.1e-07	8.6e-07	1.1e-07	-0.0	5.93e-06	3.25e-06	1e-08	405.53338454	409.14057301	405.33169879	-0.00322225	-0.01106353	-0.08414119
0.16531	1098.7296	0.0	7.1e-07	8.6e-07	1.1e-07	-0.0	5.93e-06	3.25e-06	1e-08	405.48386632	409.09050175	405.28234014	-0.00320552	-0.01105569	-0.08408743
0.16537	1099.05897	0.0	7.1e-07	8.6e-07	1.1e-07	-0.0	5.93e-06	3.25e-06	1e-08	405.43459791	409.04046021	405.23300211	-0.00320995	-0.01105074	-0.08405429
0.16542	1099.38832	0.0	7.1e-07	8.6e-07	1.1e-07	-0.0	5.93e-06	3.25e-06	1e-08	405.38525693	408.99043755	405.18368714	-0.00321153	-0.01104256	-0.08399927
0.16548	1099.71764	0.0	7.1e-07	8.6e-07	1.1e-07	-0.0	5.93e-06	3.25e-06	1e-08	405.33588433	408.94044603	405.13440638	-0.0032058	-0.01102126	-0.08385538
0.17554	1159.54802	0.0	7.1e-07	8.6e-07	1.1e-07	-0.0	5.93e-06	3.25e-06	1e-08	396.66307559	400.14975801	396.47768437	-0.00289951	-0.01001876	-0.07701791
0.1756	1159.87257	0.0	7.1e-07	8.6e-07	1.1e-07	-0.0	5.93e-06	3.25e-06	1e-08	396.61764195	400.10371149	396.43239264	-0.00289936	-0.01001807	-0.07701314
0.17565	1160.1971	0.0	7.1e-07	8.6e-07	1.1e-07	-0.0	5.93e-06	3.25e-06	1e-08	396.57221007	400.05766768	396.38710369	-0.00289936	-0.01001807	-0.07701314
0.17571	1160.5216	0.0	7.1e-07	8.6e-07	1.1e-07	-0.0	5.93e-06	3.25e-06	1e-08	396.52677818	400.01162386	396.34181474	-0.00289936	-0.01001807	-0.07701314
0.17576	1160.84607	0.0	7.1e-07	8.6e-07	1.1e-07	-0.0	5.93e-06	3.25e-06	1e-08	396.48134629	399.96558005	396.29652579	-0.00289936	-0.01001807	-0.07701314
0.17582	1161.17052	0.0	7.1e-07	8.6e-07	1.1e-07	-0.0	5.93e-06	3.25e-06	1e-08	396.43591441	399.91953624	396.25123684	-0.00289927	-0.01001802	-0.07701284
0.17587	1161.49494	0.0	7.1e-07	8.6e-07	1.1e-07	-0.0	5.93e-06	3.25e-06	1e-08	396.39048386	399.8734926	396.20594801	-0.00288397	-0.01001046	-0.07696006
0.17593	1161.81933	0.0	7.1e-07	8.6e-07	1.1e-07	-0.0	5.93e-06	3.25e-06	1e-08	396.34528639	399.82747837	396.16068033	-0.00288765	-0.01000647	-0.07693286
0.17598	1162.1437	0.0	7.1e-07	8.6e-07	1.1e-07	-0.0	5.93e-06	3.25e-06	1e-08	396.300028	399.78147974	396.11543164	-0.00289102	-0.0100022	-0.07690369
0.17604	1162.46804	0.0	7.1e-07	8.6e-07	1.1e-07	-0.0	5.93e-06	3.25e-06	1e-08	396.25471318	399.73549781	396.07020293	-0.0028851	-0.00997837	-0.0767397
0.17609	1162.79236	0.0	7.1e-07	8.6e-07	1.1e-07	-0.0	5.93e-06	3.25e-06	1e-08	396.20947085	399.68960896	396.02506906	-0.0028851	-0.00997837	-0.0767397
0.17615	1163.11665	0.0	7.1e-07	8.6e-07	1.1e-07	-0.0	5.93e-06	3.25e-06	1e-08	396.16422852	399.64372011	395.9799352	-0.0028851	-0.00997837	-0.0767397
0.1762	1163.44091	0.0	7.1e-07	8.6e-07	1.1e-07	-0.0	5.93e-06	3.25e-06	1e-08	396.11898619	399.59783127	395.93480134	-0.0028851	-0.00997837	-0.0767397
0.17626	1163.76515	0.0	7.1e-07	8.6e-07	1.1e-07	-0.0	5.93e-06	3.25e-06	1e-08	396.07374386	399.55194242	395.88966747	-0.00288383	-0.00997111	-0.07668975
0.17631	1164.08936	0.0	7.1e-07	8.6e-07	1.1e-07	-0.0	5.93e-06	3.25e-06	1e-08	396.0285152	399.50608194	395.84456288	-0.00288087	-0.00995409	-0.0765727
0.17637	1164.41355	0.0	7.1e-07	8.6e-07	1.1e-07	-0.0	5.93e-06	3.25e-06	1e-08	395.98331855	399.46028794	395.79952687	-0.00288087	-0.00995409	-0.0765727
0.17642	1164.73771	0.0	7.1e-07	8.6e-07	1.1e-07	-0.0	5.93e-06	3.25e-06	1e-08	395.93812189	399.41449394	395.75449087	-0.00288087	-0.00995409	-0.0765727
0.17648	1165.06184	0.0	7.1e-07	8.6e-07	1.1e-07	-0.0	5.93e-06	3.25e-06	1e-08	395.89292524	399.36869993	395.70945486	-0.00288087	-0.00995409	-0.0765727
0.18654	1223.9362	0.0	7.1e-07	8.6e-07	1.1e-07	-0.0	5.93e-06	3.25e-06	1e-08	387.96577867	391.31471111	387.79658234	-0.00259221	-0.00905128	-0.07029796
0.1866	1224.25549	0.0	7.1e-07	8.6e-07	1.1e-07	-0.0	5.93e-06	3.25e-06	1e-08	387.92440371	391.2724861	387.75513809	-0.00259221	-0.00905128	-0.07029796
0.18665	1224.57475	0.0	7.1e-07	8.6e-07	1.1e-07	-0.0	5.93e-06	3.25e-06	1e-08	387.88302874	391.23026108	387.71369384	-0.00259221	-0.00905128	-0.07029796
0.18671	1224.89399	0.0	7.1e-07	8.6e-07	1.1e-07	-0.0	5.93e-06	3.25e-06	1e-08	387.84165377	391.18803607	387.67224959	-0.00260403	-0.0090413	-0.07022881
0.18676	1225.2132	0.0	7.1e-07	8.6e-07	1.1e-07	-0.0	5.93e-06	3.25e-06	1e-08	387.80008234	391.14585106	387.6308555	-0.0026114	-0.00903508	-0.07018567
0.18682	1225.53239	0.0	7.1e-07	8.6e-07	1.1e-07	-0.0	5.93e-06	3.25e-06	1e-08	387.75838833	391.10369101	387.5894927	-0.0026114	-0.00903508	-0.07018567
0.18687	1225.85155	0.0	7.1e-07	8.6e-07	1.1e-07	-0.0	5.93e-06	3.25e-06	1e-08	387.71669433	391.06153096	387.5481299	-0.00260677	-0.00903447	-0.07018117
0.18693	1226.17068	0.0	7.1e-07	8.6e-07	1.1e-07	-0.0	5.93e-06	3.25e-06	1e-08	387.67507378	391.01937333	387.50676657	-0.00258529	-0.00903009	-0.07014947
0.18698	1226.48978	0.0	7.1e-07	8.6e-07	1.1e-07	-0.0	5.93e-06	3.25e-06	1e-08	387.63379248	390.97723313	387.46540737	-0.00258918	-0.00902024	-0.07008074
0.18704	1226.80886	0.0	7.1e-07	8.6e-07	1.1e-07	-0.0	5.93e-06	3.25e-06	1e-08	387.59244123	390.93513239	387.42409253	-0.00258642	-0.00901114	-0.07001692
0.18709	1227.12791	0.0	7.1e-07	8.6e-07	1.1e-07	-0.0	5.93e-06	3.25e-06	1e-08	387.55112675	390.89306805	387.38281441	-0.00258642	-0.00901114	-0.07001692
0.18715	1227.44694	0.0	7.1e-07	8.6e-07	1.1e-07	-0.0	5.93e-06	3.25e-06	1e-08	387.50981227	390.85100371	387.34153628	-0.00258642	-0.00901114	-0.07001692
0.1872	1227.76594	0.0	7.1e-07	8.6e-07	1.1e-07	-0.0	5.93e-06	3.25e-06	1e-08	387.46849779	390.80893937	387.30025816	-0.00257337	-0.00898153	-0.06980922
0.18726	1228.08491	0.0	7.1e-07	8.6e-07	1.1e-07	-0.0	5.93e-06	3.25e-06	1e-08	387.42736828	390.76699364	387.25909665	-0.0025728	-0.00898024	-0.06980016
0.18731	1228.40386	0.0	7.1e-07	8.6e-07	1.1e-07	-0.0	5.93e-06	3.25e-06	1e-08	387.38624684	390.72505309	387.21794023	-0.0025728	-0.00898024	-0.06980016
0.18737	1228.72278	0.0	7.1e-07	8.6e-07	1.1e-07	-0.0	5.93e-06	3.25e-06	1e-08	387.3451254	390.68311253	387.1767838	-0.0025728	-0.00898024	-0.06980016
0.18742	1229.04167	0.0	7.1e-07	8.6e-07	1.1e-07	-0.0	5.93e-06	3.25e-06	1e-08	387.30400395	390.64117198	387.13562738	-0.0025728	-0.00898024	-0.06980016
0.18748	1229.36054	0.0	7.1e-07	8.6e-07	1.1e-07	-0.0	5.93e-06	3.25e-06	1e-08	387.26288251	390.59923143	387.09447095	-0.0025728	-0.00898024	-0.06980016
0.19754	1287.26418	0.0	7.1e-07	8.6e-07	1.1e-07	-0.0	5.93e-06	3.25e-06	1e-08	380.02119711	383.2248425	379.86650402	-0.00233229	-0.00817388	-0.0640968
0.1976	1287.57813	0.0	7.1e-07	8.6e-07	1.1e-07	-0.0	5.93e-06	3.25e-06	1e-08	379.98332829	383.18616876	379.82863779	-0.00233229	-0.00817388	-0.0640968
0.19765	1287.89205	0.0	7.1e-07	8.6e-07	1.1e-07	-0.0	5.93e-06	3.25e-06	1e-08	379.94545947	383.14749503	379.79077156	-0.00233415	-0.00817236	-0.06408605
0.19771	1288.20595	0.0	7.1e-07	8.6e-07	1.1e-07	-0.0	5.93e-06	3.25e-06	1e-08	379.90755937	383.10882754	379.75291317	-0.00234149	-0.00816635	-0.06404357
0.19776	1288.51981	0.0	7.1e-07	8.6e-07	1.1e-07	-0.0	5.93e-06	3.25e-06	1e-08	379.86953572	383.07018473	379.71508573	-0.00233657	-0.0081633	-0.06402165
0.19782	1288.83365	0.0	7.1e-07	8.6e-07	1.1e-07	-0.0	5.93e-06	3.25e-06	1e-08	379.83158966	383.03155438	379.67726815	-0.00232957	-0.00815897	-0.06399047
0.19787	1289.14747	0.0	7.1e-07	8.6e-07	1.1e-07	-0.0	5.93e-06	3.25e-06	1e-08	379.79375397	382.99294173	379.63946459	-0.00233106	-0.00814794	-0.06391192
0.19793	1289.46125	0.0	7.1e-07	8.6e-07	1.1e-07	-0.0	5.93e-06	3.25e-06	1e-08	379.75588577	382.95437435	379.60170979	-0.00233197	-0.00814127	-0.06386451
0.19798	1289.77501	0.0	7.1e-07	8.6e-07	1.1e-07	-0.0	5.93e-06	3.25e-06	1e-08	379.71799793	382.91583428	379.56398443	-0.00233197	-0.00814127	-0.06386451
0.19804	1290.08875	0.0	7.1e-07	8.6e-07	1.1e-07	-0.0	5.93e-06	3.25e-06	1e-08	379.68011009	382.87729422	379.52625906	-0.00233197	-0.00814127	-0.06386451
0.19809	1290.40245	0.0	7.1e-07	8.6e-07	1.1e-07	-0.0	5.93e-06	3.25e-06	1e-08	379.64222225	382.83875415	379.48853369	-0.0023265	-0.0081385	-0.0638445
0.19815	1290.71613	0.0	7.1e-07	8.6e-07	1.1e-07	-0.0	5.93e-06	3.25e-06	1e-08	379.60442114	382.80022546	379.45081664	-0.00231759	-0.00813397	-0.06381189
0.1982	1291.02978	0.0	7.1e-07	8.6e-07	1.1e-07	-0.0	5.93e-06	3.25e-06	1e-08	379.56676135	382.76171528	379.41311314	-0.00232202	-0.00812952	-0.06378044
0.19826	1291.34341	0.0	7.1e-07	8.6e-07	1.1e-07	-0.0	5.93e-06	3.25e-06	1e-08	379.52902631	382.72322338	379.37543185	-0.00232503	-0.0081265	-0.06375907
0.19831	1291.65701	0.0	7.1e-07	8.6e-07	1.1e-07	-0.0	5.93e-06	3.25e-06	1e-08	379.49124015	382.68474389	379.33776564	-0.0023232	-0.0081098	-0.06364005
0.19837	1291.97058	0.0	7.1e-07	8.6e-07	1.1e-07	-0.0	5.93e-06	3.25e-06	1e-08	379.45347135	382.64633296	379.30017044	-0.00232277	-0.00810589	-0.06361224
0.19842	1292.28412	0.0	7.1e-07	8.6e-07	1.1e-07	-0.0	5.93e-06	3.25e-06	1e-08	379.41570661	382.60793804	379.26259182	-0.00232277	-0.00810589	-0.06361224
0.19848	1292.59764	0.0	7.1e-07	8.6e-07	1.1e-07	-0.0	5.93e-06	3.25e-06	1e-08	379.37794186	382.56954313	379.22501321	-0.00232277	-0.00810589	-0.06361224
0.20854	1349.51522	0.0	7.1e-07	8.6e-07	1.1e-07	-0.0	5.93e-06	3.25e-06	1e-08	372.76550883	375.81883005	372.62412035	-0.00210769	-0.00739022	-0.05846512
0.20859	1349.82374	0.0	7.1e-07	8.6e-07	1.1e-07	-0.0	5.93e-06	3.25e-06	1e-08	372.73074842	375.78340242	372.58952095	-0.00210099	-0.00738311	-0.05841332
0.20865	1350.13223	0.0	7.1e-07	8.6e-07	1.1e-07	-0.0	5.93e-06	3.25e-06	1e-08	372.69609355	375.74800455	372.55494838	-0.00209858	-0.00737319	-0.05834142
0.2087	1350.4407	0.0	7.1e-07	8.6e-07	1.1e-07	-0.0	5.93e-06	3.25e-06	1e-08	372.66147146	375.71264823	372.52041792	-0.00209858	-0.00737319	-0.05834142
0.20876	1350.74914	0.0	7.1e-07	8.6e-07	1.1e-07	-0.0	5.93e-06	3.25e-06	1e-08	372.62684937	375.67729192	372.48588745	-0.00209858	-0.00737319	-0.05834142
0.20881	1351.05755	0.0	7.1e-07	8.6e-07	1.1e-07	-0.0	5.93e-06	3.25e-06	1e-08	372.59222729	375.6419356	372.45135699	-0.00209706	-0.00736025	-0.05824779
0.20887	1351.36593	0.0	7.1e-07	8.6e-07	1.1e-07	-0.0	5.93e-06	3.25e-06	1e-08	372.55762133	375.60663358	372.41688246	-0.0020953	-0.00734527	-0.0581395
0.20892	1351.67429	0.0	7.1e-07	8.6e-07	1.1e-07	-0.0	5.93e-06	3.25e-06	1e-08	372.52303403	375.57139437	372.38247262	-0.0020953	-0.00734527	-0.0581395
0.20898	1351.98262	0.0	7.1e-07	8.6e-07	1.1e-07	-0.0	5.93e-06	3.25e-06	1e-08	372.48844672	375.53615516	372.34806278	-0.0020953	-0.00734527	-0.0581395
0.20903	1352.29092	0.0	7.1e-07	8.6e-07	1.1e-07	-0.0	5.93e-06	3.25e-06	1e-08	372.45385942	375.50091595	372.31365295	-0.0020953	-0.00734527	-0.0581395
0.20909	1352.59919	0.0	7.1e-07	8.6e-07	1.1e-07	-0.0	5.93e-06	3.25e-06	1e-08	372.41927211	375.46567675	372.27924311	-0.0020953	-0.00734527	-0.0581395
0.20914	1352.90744	0.0	7.1e-07	8.6e-07	1.1e-07	-0.0	5.93e-06	3.25e-06	1e-08	372.38468481	375.43043754	372.24483327	-0.0020953	-0.00734527	-0.0581395
0.2092	1353.21566	0.0	7.1e-07	8.6e-07	1.1e-07	-0.0	5.93e-06	3.25e-06	1e-08	372.35009751	375.39519833	372.21042344	-0.0020953	-0.00734527	-0.0581395
0.20925	1353.52385	0.0	7.1e-07	8.6e-07	1.1e-07	-0.0	5.93e-06	3.25e-06	1e-08	372.3155102	375.35995912	372.1760136	-0.0020699	-0.00733859	-0.05808969
0.20931	1353.83201	0.0	7.1e-07	8.6e-07	1.1e-07	-0.0	5.93e-06	3.25e-06	1e-08	372.28133728	375.32474784	372.14161628	-0.00207189	-0.00733766	-0.05808309
0.20936	1354.14015	0.0	7.1e-07	8.6e-07	1.1e-07	-0.0	5.93e-06	3.25e-06	1e-08	372.24713096	375.28954047	372.10722438	-0.00208941	-0.00733138	-0.05803853
0.20942	1354.44826	0.0	7.1e-07	8.6e-07	1.1e-07	-0.0	5.93e-06	3.25e-06	1e-08	372.21263111	375.25435954	372.07287191	-0.00208444	-0.00732839	-0.05801659
0.20947	1354.75634	0.0	7.1e-07	8.6e-07	1.1e-07	-0.0	5.93e-06	3.25e-06	1e-08	372.17821118	375.21919114	372.03852931	-0.00206939	-0.00731932	-0.05795009
0.21954	1410.67183	0.0	7.1e-07	8.6e-07	1.1e-07	-0.0	5.93e-06	3.25e-06	1e-08	366.14018483	369.04117278	366.01212306	-0.00189054	-0.00667964	-0.05327759
0.21959	1410.97483	0.0	7.1e-07	8.6e-07	1.1e-07	-0.0	5.93e-06	3.25e-06	1e-08	366.10855221	369.00875359	365.98053357	-0.00187801	-0.00667698	-0.05325733
0.21965	1411.27781	0.0	7.1e-07	8.6e-07	1.1e-07	-0.0	5.93e-06	3.25e-06	1e-08	366.07712734	368.97634575	365.94894765	-0.0018864	-0.00667368	-0.05323355
0.2197	1411.58076	0.0	7.1e-07	8.6e-07	1.1e-07	-0.0	5.93e-06	3.25e-06	1e-08	366.04555997	368.94395208	365.91738214	-0.00188628	-0.00667054	-0.05321047
0.21976	1411.88368	0.0	7.1e-07	8.6e-07	1.1e-07	-0.0	5.93e-06	3.25e-06	1e-08	366.01399265	368.91157185	365.88583063	-0.00187608	-0.00666716	-0.05318512
0.21981	1412.18657	0.0	7.1e-07	8.6e-07	1.1e-07	-0.0	5.93e-06	3.25e-06	1e-08	365.98259383	368.87920604	365.85428743	-0.0018723	-0.00666394	-0.05316128
0.21987	1412.48943	0.0	7.1e-07	8.6e-07	1.1e-07	-0.0	5.93e-06	3.25e-06	1e-08	365.9512561	368.84685401	365.82275614	-0.00187376	-0.00665988	-0.05313155
0.21992	1412.79227	0.0	7.1e-07	8.6e-07	1.1e-07	-0.0	5.93e-06	3.25e-06	1e-08	365.91989136	368.81451936	365.79124402	-0.00189455	-0.00665501	-0.05309681
0.21998	1413.09508	0.0	7.1e-07	8.6e-07	1.1e-07	-0.0	5.93e-06	3.25e-06	1e-08	365.88817564	368.78220568	365.75976768	-0.00188063	-0.00665128	-0.0530687
0.22003	1413.39786	0.0	7.1e-07	8.6e-07	1.1e-07	-0.0	5.93e-06	3.25e-06	1e-08	365.85669052	368.74990792	365.72829874	-0.00188168	-0.00664535	-0.05302518
0.22009	1413.70061	0.0	7.1e-07	8.6e-07	1.1e-07	-0.0	5.93e-06	3.25e-06	1e-08	365.82518388	368.71763557	365.6968571	-0.0018851	-0.00664025	-0.05298787
0.22014	1414.00333	0.0	7.1e-07	8.6e-07	1.1e-07	-0.0	5.93e-06	3.25e-06	1e-08	365.79361669	368.68538509	365.66544065	-0.0018851	-0.00664025	-0.05298787
0.2202	1414.30603	0.0	7.1e-07	8.6e-07	1.1e-07	-0.0	5.93e-06	3.25e-06	1e-08	365.76204949	368.65313461	365.63402419	-0.0018795	-0.00663801	-0.05297117
0.22025	1414.6087	0.0	7.1e-07	8.6e-07	1.1e-07	-0.0	5.93e-06	3.25e-06	1e-08	365.73057462	368.62089369	365.60261399	-0.00187235	-0.00663516	-0.05294984
0.22031	1414.91134	0.0	7.1e-07	8.6e-07	1.1e-07	-0.0	5.93e-06	3.25e-06	1e-08	365.69921769	368.58866498	365.5712118	-0.00187783	-0.00663049	-0.0529158
0.22036	1415.21396	0.0	7.1e-07	8.6e-07	1.1e-07	-0.0	5.93e-06	3.25e-06	1e-08	365.66776601	368.55645632	365.53983422	-0.00187469	-0.00662409	-0.05286856
0.22042	1415.51654	0.0	7.1e-07	8.6e-07	1.1e-07	-0.0	5.93e-06	3.25e-06	1e-08	365.63636277	368.52427509	365.50848328	-0.00186753	-0.00661308	-0.05278721
0.22047	1415.8191	0.0	7.1e-07	8.6e-07	1.1e-07	-0.0	5.93e-06	3.25e-06	1e-08	365.60507227	368.49214103	365.47717699	-0.00186753	-0.00661308	-0.05278721
0.23054	1470.71582	0.0	7.1e-07	8.6e-07	1.1e-07	-0.0	5.93e-06	3.25e-06	1e-08	360.09407545	362.83985706	359.97676176	-0.00170647	-0.0060282	-0.04845216
0.23059	1471.01322	0.0	7.1e-07	8.6e-07	1.1e-07	-0.0	5.93e-06	3.25e-06	1e-08	360.06513515	362.81025444	359.94799147	-0.00170647	-0.0060282	-0.04845216
0.23065	1471.31058	0.0	7.1e-07	8.6e-07	1.1e-07	-0.0	5.93e-06	3.25e-06	1e-08	360.03619485	362.78065182	359.91922118	-0.00170647	-0.0060282	-0.04845216
0.2307	1471.60792	0.0	7.1e-07	8.6e-07	1.1e-07	-0.0	5.93e-06	3.25e-06	1e-08	360.00725454	362.7510492	359.89045089	-0.00170647	-0.0060282	-0.04845216
0.23076	1471.90523	0.0	7.1e-07	8.6e-07	1.1e-07	-0.0	5.93e-06	3.25e-06	1e-08	359.97831424	362.72144658	359.8616806	-0.00170335	-0.00602749	-0.04844673
0.23081	1472.2025	0.0	7.1e-07	8.6e-07	1.1e-07	-0.0	5.93e-06	3.25e-06	1e-08	359.94942631	362.69184704	359.83291144	-0.00169016	-0.0060245	-0.04842374
0.23087	1472.49976	0.0	7.1e-07	8.6e-07	1.1e-07	-0.0	5.93e-06	3.25e-06	1e-08	359.92076027	362.6622605	359.80414709	-0.00168305	-0.00602246	-0.04840815
0.23092	1472.79698	0.0	7.1e-07	8.6e-07	1.1e-07	-0.0	5.93e-06	3.25e-06	1e-08	359.89221353	362.63268285	359.7753873	-0.00169679	-0.00601928	-0.04838515
0.23098	1473.09417	0.0	7.1e-07	8.6e-07	1.1e-07	-0.0	5.93e-06	3.25e-06	1e-08	359.86343193	362.60311918	359.74665122	-0.00170228	-0.00601654	-0.04836508
0.23103	1473.39134	0.0	7.1e-07	8.6e-07	1.1e-07	-0.0	5.93e-06	3.25e-06	1e-08	359.83455564	362.57356747	359.71793126	-0.00168446	-0.00601355	-0.04834187
0.23109	1473.68848	0.0	7.1e-07	8.6e-07	1.1e-07	-0.0	5.93e-06	3.25e-06	1e-08	359.8059797	362.54402877	359.68921301	-0.00167585	-0.00601067	-0.0483199
0.23114	1473.98559	0.0	7.1e-07	8.6e-07	1.1e-07	-0.0	5.93e-06	3.25e-06	1e-08	359.77754807	362.51450265	359.66050215	-0.00166925	-0.0060078	-0.0482982
0.2312	1474.28267	0.0	7.1e-07	8.6e-07	1.1e-07	-0.0	5.93e-06	3.25e-06	1e-08	359.74922672	362.48498903	359.63179993	-0.0016693	-0.00600482	-0.04827596
0.23125	1474.57972	0.0	7.1e-07	8.6e-07	1.1e-07	-0.0	5.93e-06	3.25e-06	1e-08	359.72090262	362.45548846	359.60311136	-0.00167414	-0.00600175	-0.04825334
0.23131	1474.87675	0.0	7.1e-07	8.6e-07	1.1e-07	-0.0	5.93e-06	3.25e-06	1e-08	359.69249462	362.42600134	359.57444002	-0.00167423	-0.00599876	-0.04823111
0.23136	1475.17374	0.0	7.1e-07	8.6e-07	1.1e-07	-0.0	5.93e-06	3.25e-06	1e-08	359.66408332	362.39652726	359.54578235	-0.00167654	-0.00599576	-0.04820883
0.23142	1475.47071	0.0	7.1e-07	8.6e-07	1.1e-07	-0.0	5.93e-06	3.25e-06	1e-08	359.63563105	362.36706634	359.51713993	-0.00169844	-0.00599257	-0.04818623
0.23147	1475.76765	0.0	7.1e-07	8.6e-07	1.1e-07	-0.0	5.93e-06	3.25e-06	1e-08	359.60680535	362.33761943	359.4885267	-0.00170891	-0.00598949	-0.04816382
0.24154	1529.62814	0.0	7.1e-07	8.6e-07	1.1e-07	-0.0	5.93e-06	3.25e-06	1e-08	354.57710232	357.167873	354.46957477	-0.00153358	-0.00546348	-0.04421117
0.24159	1529.91982	0.0	7.1e-07	8.6e-07	1.1e-07	-0.0	5.93e-06	3.25e-06	1e-08	354.55078288	357.14076015	354.44327992	-0.00153445	-0.00545838	-0.04417278
0.24165	1530.21148	0.0	7.1e-07	8.6e-07	1.1e-07	-0.0	5.93e-06	3.25e-06	1e-08	354.52444583	357.11367002	354.41700919	-0.0015345	-0.00545803	-0.04417021
0.2417	1530.5031	0.0	7.1e-07	8.6e-07	1.1e-07	-0.0	5.93e-06	3.25e-06	1e-08	354.4981076	357.08658142	354.39074008	-0.00153102	-0.00545291	-0.04413139
0.24176	1530.7947	0.0	7.1e-07	8.6e-07	1.1e-07	-0.0	5.93e-06	3.25e-06	1e-08	354.47182634	357.05951561	354.36449231	-0.00153082	-0.00545262	-0.04412916
0.24181	1531.08627	0.0	7.1e-07	8.6e-07	1.1e-07	-0.0	5.93e-06	3.25e-06	1e-08	354.44554834	357.0324511	354.33824577	-0.00152243	-0.0054345	-0.0439921
0.24187	1531.37781	0.0	7.1e-07	8.6e-07	1.1e-07	-0.0	5.93e-06	3.25e-06	1e-08	354.41940416	357.00546728	354.31207735	-0.00152203	-0.00543363	-0.04398552
0.24192	1531.66933	0.0	7.1e-07	8.6e-07	1.1e-07	-0.0	5.93e-06	3.25e-06	1e-08	354.39326641	356.97848734	354.28591268	-0.00152203	-0.00543363	-0.04398552
0.24198	1531.96081	0.0	7.1e-07	8.6e-07	1.1e-07	-0.0	5.93e-06	3.25e-06	1e-08	354.36712865	356.95150739	354.25974801	-0.00152203	-0.00543363	-0.04398552
0.24203	1532.25226	0.0	7.1e-07	8.6e-07	1.1e-07	-0.0	5.93e-06	3.25e-06	1e-08	354.3409909	356.92452745	354.23358334	-0.00152203	-0.00543363	-0.04398552
0.24209	1532.54369	0.0	7.1e-07	8.6e-07	1.1e-07	-0.0	5.93e-06	3.25e-06	1e-08	354.31485314	356.89754751	354.20741867	-0.00152203	-0.00543363	-0.04398552
0.24214	1532.83509	0.0	7.1e-07	8.6e-07	1.1e-07	-0.0	5.93e-06	3.25e-06	1e-08	354.28871539	356.87056756	354.181254	-0.00152203	-0.00543363	-0.04398552
0.2422	1533.12645	0.0	7.1e-07	8.6e-07	1.1e-07	-0.0	5.93e-06	3.25e-06	1e-08	354.26257763	356.84358762	354.15508933	-0.00152804	-0.00542996	-0.0439581
0.24225	1533.41779	0.0	7.1e-07	8.6e-07	1.1e-07	-0.0	5.93e-06	3.25e-06	1e-08	354.23633477	356.81662405	354.12894568	-0.00153122	-0.00542801	-0.04394355
0.24231	1533.7091	0.0	7.1e-07	8.6e-07	1.1e-07	-0.0	5.93e-06	3.25e-06	1e-08	354.21003615	356.78966918	354.10281319	-0.00153422	-0.00542618	-0.04392984
0.24236	1534.00039	0.0	7.1e-07	8.6e-07	1.1e-07	-0.0	5.93e-06	3.25e-06	1e-08	354.18368501	356.76272249	354.07669121	-0.00152481	-0.00542353	-0.04390937
0.24242	1534.29164	0.0	7.1e-07	8.6e-07	1.1e-07	-0.0	5.93e-06	3.25e-06	1e-08	354.15749402	356.73578757	354.05057518	-0.00151658	-0.00542096	-0.04388953
0.24247	1534.58286	0.0	7.1e-07	8.6e-07	1.1e-07	-0.0	5.93e-06	3.25e-06	1e-08	354.13144294	356.70886407	354.02446552	-0.00151131	-0.00541858	-0.04387132
0.25253	1587.38877	0.0	7.1e-07	8.6e-07	1.1e-07	-0.0	5.93e-06	3.25e-06	1e-08	349.54440264	351.98219647	349.44623688	-0.00138855	-0.00494395	-0.04026179
0.25259	1587.67464	0.0	7.1e-07	8.6e-07	1.1e-07	-0.0	5.93e-06	3.25e-06	1e-08	349.52030625	351.95741628	349.42226302	-0.00138276	-0.00494222	-0.04024832
0.25264	1587.96049	0.0	7.1e-07	8.6e-07	1.1e-07	-0.0	5.93e-06	3.25e-06	1e-08	349.49630934	351.93264389	349.39829336	-0.00138067	-0.00493985	-0.04023007
0.2527	1588.2463	0.0	7.1e-07	8.6e-07	1.1e-07	-0.0	5.93e-06	3.25e-06	1e-08	349.47234748	351.90788226	349.37433345	-0.00138113	-0.0049345	-0.04018925
0.25275	1588.53209	0.0	7.1e-07	8.6e-07	1.1e-07	-0.0	5.93e-06	3.25e-06	1e-08	349.4483749	351.88314486	349.35039893	-0.00137701	-0.00492447	-0.0401124
0.25281	1588.81785	0.0	7.1e-07	8.6e-07	1.1e-07	-0.0	5.93e-06	3.25e-06	1e-08	349.4244686	351.8584529	349.32650871	-0.00137701	-0.00492447	-0.0401124
0.25286	1589.10357	0.0	7.1e-07	8.6e-07	1.1e-07	-0.0	5.93e-06	3.25e-06	1e-08	349.40056231	351.83376094	349.30261849	-0.00137701	-0.00492447	-0.0401124
0.25292	1589.38927	0.0	7.1e-07	8.6e-07	1.1e-07	-0.0	5.93e-06	3.25e-06	1e-08	349.37665601	351.80906897	349.27872827	-0.00137701	-0.00492447	-0.0401124
0.25297	1589.67494	0.0	7.1e-07	8.6e-07	1.1e-07	-0.0	5.93e-06	3.25e-06	1e-08	349.35274972	351.78437701	349.25483806	-0.00137701	-0.00492447	-0.0401124
0.25303	1589.96058	0.0	7.1e-07	8.6e-07	1.1e-07	-0.0	5.93e-06	3.25e-06	1e-08	349.32884343	351.75968505	349.23094784	-0.00137787	-0.00491529	-0.04004229
0.25308	1590.24619	0.0	7.1e-07	8.6e-07	1.1e-07	-0.0	5.93e-06	3.25e-06	1e-08	349.30491749	351.73503476	349.20710127	-0.0013783	-0.00491073	-0.04000756
0.25314	1590.53177	0.0	7.1e-07	8.6e-07	1.1e-07	-0.0	5.93e-06	3.25e-06	1e-08	349.28098182	351.71040512	349.18327634	-0.0013783	-0.00491073	-0.04000756
0.25319	1590.81733	0.0	7.1e-07	8.6e-07	1.1e-07	-0.0	5.93e-06	3.25e-06	1e-08	349.25704615	351.68577548	349.1594514	-0.0013783	-0.00491073	-0.04000756
0.25325	1591.10285	0.0	7.1e-07	8.6e-07	1.1e-07	-0.0	5.93e-06	3.25e-06	1e-08	349.23311049	351.66114584	349.13562646	-0.0013783	-0.00491073	-0.04000756
0.2533	1591.38834	0.0	7.1e-07	8.6e-07	1.1e-07	-0.0	5.93e-06	3.25e-06	1e-08	349.20917482	351.6365162	349.11180153	-0.00137746	-0.00491037	-0.04000473
0.25336	1591.67381	0.0	7.1e-07	8.6e-07	1.1e-07	-0.0	5.93e-06	3.25e-06	1e-08	349.18525355	351.61188821	349.08797773	-0.00136572	-0.00490527	-0.03996528
0.25341	1591.95924	0.0	7.1e-07	8.6e-07	1.1e-07	-0.0	5.93e-06	3.25e-06	1e-08	349.16153346	351.58728331	349.06416993	-0.00136572	-0.00490527	-0.03996528
0.25347	1592.24464	0.0	7.1e-07	8.6e-07	1.1e-07	-0.0	5.93e-06	3.25e-06	1e-08	349.13781336	351.56267841	349.04036212	-0.00137402	-0.00490081	-0.03993161
0.26353	1643.97665	0.0	7.1e-07	8.6e-07	1.1e-07	-0.0	5.93e-06	3.25e-06	1e-08	344.95545579	347.24298052	344.86573477	-0.00124768	-0.00447461	-0.03665161
0.26359	1644.25661	0.0	7.1e-07	8.6e-07	1.1e-07	-0.0	5.93e-06	3.25e-06	1e-08	344.93358245	347.22034424	344.84388063	-0.00124758	-0.00447448	-0.03665059
0.26364	1644.53654	0.0	7.1e-07	8.6e-07	1.1e-07	-0.0	5.93e-06	3.25e-06	1e-08	344.91171084	347.19770857	344.82202705	-0.00124826	-0.00447101	-0.03662385
0.2637	1644.81643	0.0	7.1e-07	8.6e-07	1.1e-07	-0.0	5.93e-06	3.25e-06	1e-08	344.88982561	347.17508887	344.8001904	-0.00124858	-0.00446937	-0.03661124
0.26375	1645.0963	0.0	7.1e-07	8.6e-07	1.1e-07	-0.0	5.93e-06	3.25e-06	1e-08	344.86793395	347.15247672	344.77836173	-0.00124707	-0.00446742	-0.03659611
0.26381	1645.37614	0.0	7.1e-07	8.6e-07	1.1e-07	-0.0	5.93e-06	3.25e-06	1e-08	344.84606791	347.12987354	344.7565413	-0.00124465	-0.00446431	-0.03657195
0.26386	1645.65594	0.0	7.1e-07	8.6e-07	1.1e-07	-0.0	5.93e-06	3.25e-06	1e-08	344.82424277	347.1072847	344.73473403	-0.00124474	-0.00446385	-0.03656839
0.26392	1645.93572	0.0	7.1e-07	8.6e-07	1.1e-07	-0.0	5.93e-06	3.25e-06	1e-08	344.80241579	347.084698	344.71292902	-0.00124566	-0.00445922	-0.0365327
0.26397	1646.21547	0.0	7.1e-07	8.6e-07	1.1e-07	-0.0	5.93e-06	3.25e-06	1e-08	344.78057041	347.06213262	344.69114661	-0.00124566	-0.00445922	-0.0365327
0.26403	1646.49519	0.0	7.1e-07	8.6e-07	1.1e-07	-0.0	5.93e-06	3.25e-06	1e-08	344.75872504	347.03956725	344.6693642	-0.00124253	-0.0044552	-0.03650147
0.26408	1646.77487	0.0	7.1e-07	8.6e-07	1.1e-07	-0.0	5.93e-06	3.25e-06	1e-08	344.73693271	347.01702042	344.6475988	-0.00124173	-0.00445417	-0.03649349
0.26414	1647.05453	0.0	7.1e-07	8.6e-07	1.1e-07	-0.0	5.93e-06	3.25e-06	1e-08	344.71515394	346.99447831	344.62583774	-0.00124225	-0.00445162	-0.03647381
0.26419	1647.33416	0.0	7.1e-07	8.6e-07	1.1e-07	-0.0	5.93e-06	3.25e-06	1e-08	344.69336491	346.97194798	344.60408915	-0.00124276	-0.00444909	-0.03645432
0.26425	1647.61376	0.0	7.1e-07	8.6e-07	1.1e-07	-0.0	5.93e-06	3.25e-06	1e-08	344.6715657	346.94942929	344.58235291	-0.00124194	-0.00444804	-0.03644618
0.2643	1647.89332	0.0	7.1e-07	8.6e-07	1.1e-07	-0.0	5.93e-06	3.25e-06	1e-08	344.64978039	346.92691545	344.56062111	-0.00123882	-0.00444406	-0.0364152
0.26436	1648.17286	0.0	7.1e-07	8.6e-07	1.1e-07	-0.0	5.93e-06	3.25e-06	1e-08	344.62804789	346.90441999	344.53890616	-0.00123882	-0.00444406	-0.0364152
0.26441	1648.45237	0.0	7.1e-07	8.6e-07	1.1e-07	-0.0	5.93e-06	3.25e-06	1e-08	344.60631539	346.88192452	344.51719122	-0.00123977	-0.00443942	-0.03637947
0.26447	1648.73185	0.0	7.1e-07	8.6e-07	1.1e-07	-0.0	5.93e-06	3.25e-06	1e-08	344.58456404	346.85945043	344.49549892	-0.00123986	-0.00443899	-0.03637612
0.27453	1699.36975	0.0	7.1e-07	8.6e-07	1.1e-07	-0.0	5.93e-06	3.25e-06	1e-08	340.77105793	342.91208151	340.68904359	-0.00112955	-0.004054	-0.03338203
0.27459	1699.64368	0.0	7.1e-07	8.6e-07	1.1e-07	-0.0	5.93e-06	3.25e-06	1e-08	340.75107164	342.89139773	340.66911903	-0.00112871	-0.00405304	-0.03337452
0.27464	1699.91757	0.0	7.1e-07	8.6e-07	1.1e-07	-0.0	5.93e-06	3.25e-06	1e-08	340.73109976	342.87071843	340.6491985	-0.00112555	-0.00404943	-0.03334621
0.2747	1700.19144	0.0	7.1e-07	8.6e-07	1.1e-07	-0.0	5.93e-06	3.25e-06	1e-08	340.71118226	342.85005601	340.62929319	-0.00112555	-0.00404943	-0.03334621
0.27475	1700.46527	0.0	7.1e-07	8.6e-07	1.1e-07	-0.0	5.93e-06	3.25e-06	1e-08	340.69126476	342.82939359	340.60938788	-0.00112682	-0.00404521	-0.03331335
0.27481	1700.73907	0.0	7.1e-07	8.6e-07	1.1e-07	-0.0	5.93e-06	3.25e-06	1e-08	340.67132295	342.80875093	340.5895037	-0.00112693	-0.00404484	-0.03331042
0.27486	1701.01285	0.0	7.1e-07	8.6e-07	1.1e-07	-0.0	5.93e-06	3.25e-06	1e-08	340.65137897	342.78811003	340.56962141	-0.00112443	-0.00404198	-0.03328803
0.27492	1701.28659	0.0	7.1e-07	8.6e-07	1.1e-07	-0.0	5.93e-06	3.25e-06	1e-08	340.63147809	342.76748248	340.54975114	-0.00112293	-0.00404028	-0.03327467
0.27497	1701.5603	0.0	7.1e-07	8.6e-07	1.1e-07	-0.0	5.93e-06	3.25e-06	1e-08	340.61160292	342.7468629	340.52988806	-0.00112339	-0.00403874	-0.03326272
0.27503	1701.83398	0.0	7.1e-07	8.6e-07	1.1e-07	-0.0	5.93e-06	3.25e-06	1e-08	340.59171886	342.7262505	340.51003267	-0.00112432	-0.00403569	-0.03323896
0.27508	1702.10763	0.0	7.1e-07	8.6e-07	1.1e-07	-0.0	5.93e-06	3.25e-06	1e-08	340.57181711	342.7056524	340.49019256	-0.00112415	-0.0040355	-0.03323742
0.27514	1702.38125	0.0	7.1e-07	8.6e-07	1.1e-07	-0.0	5.93e-06	3.25e-06	1e-08	340.55191831	342.68505521	340.47035328	-0.00112032	-0.00403115	-0.03320329
0.27519	1702.65484	0.0	7.1e-07	8.6e-07	1.1e-07	-0.0	5.93e-06	3.25e-06	1e-08	340.5320854	342.66447838	340.45053234	-0.00112032	-0.00403115	-0.03320329
0.27525	1702.9284	0.0	7.1e-07	8.6e-07	1.1e-07	-0.0	5.93e-06	3.25e-06	1e-08	340.51225249	342.64390155	340.43071139	-0.00112136	-0.00402771	-0.03317651
0.2753	1703.20193	0.0	7.1e-07	8.6e-07	1.1e-07	-0.0	5.93e-06	3.25e-06	1e-08	340.49239951	342.62334082	340.41090768	-0.00112171	-0.00402657	-0.03316765
0.27536	1703.47543	0.0	7.1e-07	8.6e-07	1.1e-07	-0.0	5.93e-06	3.25e-06	1e-08	340.4725399	342.60278543	340.39110967	-0.00111987	-0.00402449	-0.03315128
0.27541	1703.7489	0.0	7.1e-07	8.6e-07	1.1e-07	-0.0	5.93e-06	3.25e-06	1e-08	340.45271195	342.5822398	340.37132045	-0.00111771	-0.00402204	-0.03313206
0.27547	1704.02234	0.0	7.1e-07	8.6e-07	1.1e-07	-0.0	5.93e-06	3.25e-06	1e-08	340.4329212	342.56170563	340.35154156	-0.00111794	-0.00402127	-0.03312608
0.28553	1753.54477	0.0	7.1e-07	8.6e-07	1.1e-07	-0.0	5.93e-06	3.25e-06	1e-08	336.95692949	338.95611625	336.88200412	-0.00101853	-0.00367462	-0.03040378
0.28559	1753.81254	0.0	7.1e-07	8.6e-07	1.1e-07	-0.0	5.93e-06	3.25e-06	1e-08	336.93875488	338.93722012	336.86383742	-0.00101992	-0.00367103	-0.03037561
0.28564	1754.08029	0.0	7.1e-07	8.6e-07	1.1e-07	-0.0	5.93e-06	3.25e-06	1e-08	336.92055402	338.91834103	336.84568908	-0.00102014	-0.00367046	-0.03037112
0.2857	1754.348	0.0	7.1e-07	8.6e-07	1.1e-07	-0.0	5.93e-06	3.25e-06	1e-08	336.90234898	338.89946465	336.82754365	-0.00101788	-0.0036681	-0.03035249
0.28575	1754.61568	0.0	7.1e-07	8.6e-07	1.1e-07	-0.0	5.93e-06	3.25e-06	1e-08	336.88418342	338.88059943	336.80940813	-0.00101618	-0.00366634	-0.03033851
0.28581	1754.88333	0.0	7.1e-07	8.6e-07	1.1e-07	-0.0	5.93e-06	3.25e-06	1e-08	336.86604751	338.86174258	336.79128005	-0.00101663	-0.00366518	-0.03032938
0.28586	1755.15095	0.0	7.1e-07	8.6e-07	1.1e-07	-0.0	5.93e-06	3.25e-06	1e-08	336.84790306	338.84289125	336.7731579	-0.00101779	-0.00366219	-0.03030591
0.28592	1755.41854	0.0	7.1e-07	8.6e-07	1.1e-07	-0.0	5.93e-06	3.25e-06	1e-08	336.82973664	338.82405412	336.75505105	-0.00101779	-0.00366219	-0.03030591
0.28597	1755.68609	0.0	7.1e-07	8.6e-07	1.1e-07	-0.0	5.93e-06	3.25e-06	1e-08	336.81157022	338.80521699	336.7369442	-0.00101387	-0.00365813	-0.03027374
0.28603	1755.95362	0.0	7.1e-07	8.6e-07	1.1e-07	-0.0	5.93e-06	3.25e-06	1e-08	336.79347213	338.78639913	336.71885445	-0.00101382	-0.00365808	-0.03027337
0.28608	1756.22111	0.0	7.1e-07	8.6e-07	1.1e-07	-0.0	5.93e-06	3.25e-06	1e-08	336.77537484	338.76758149	336.70076489	-0.00101495	-0.0036552	-0.03025069
0.28614	1756.48857	0.0	7.1e-07	8.6e-07	1.1e-07	-0.0	5.93e-06	3.25e-06	1e-08	336.75725622	338.74877757	336.68269011	-0.00101544	-0.00365394	-0.03024085
0.28619	1756.75601	0.0	7.1e-07	8.6e-07	1.1e-07	-0.0	5.93e-06	3.25e-06	1e-08	336.73912834	338.7299796	336.66462175	-0.00101383	-0.00365228	-0.03022766
0.28625	1757.02341	0.0	7.1e-07	8.6e-07	1.1e-07	-0.0	5.93e-06	3.25e-06	1e-08	336.72102853	338.71118954	336.6465604	-0.00101148	-0.00364984	-0.03020837
0.2863	1757.29078	0.0	7.1e-07	8.6e-07	1.1e-07	-0.0	5.93e-06	3.25e-06	1e-08	336.70296977	338.69241103	336.62850929	-0.00101167	-0.00364937	-0.03020465
0.28636	1757.55812	0.0	7.1e-07	8.6e-07	1.1e-07	-0.0	5.93e-06	3.25e-06	1e-08	336.6849075	338.67363477	336.61046061	-0.0010131	-0.00364571	-0.03017591
0.28641	1757.82542	0.0	7.1e-07	8.6e-07	1.1e-07	-0.0	5.93e-06	3.25e-06	1e-08	336.66681809	338.6548759	336.59243066	-0.0010131	-0.00364571	-0.03017591
0.28647	1758.0927	0.0	7.1e-07	8.6e-07	1.1e-07	-0.0	5.93e-06	3.25e-06	1e-08	336.64872868	338.63611702	336.57440071	-0.00100984	-0.00364235	-0.03014923
0.29653	1806.47708	0.0	7.1e-07	8.6e-07	1.1e-07	-0.0	5.93e-06	3.25e-06	1e-08	333.48100801	335.34361874	333.41255728	-0.00092207	-0.00332996	-0.027674
0.29659	1806.73858	0.0	7.1e-07	8.6e-07	1.1e-07	-0.0	5.93e-06	3.25e-06	1e-08	333.46442674	335.32636944	333.39600771	-0.00092006	-0.00332804	-0.02765862
0.29664	1807.00004	0.0	7.1e-07	8.6e-07	1.1e-07	-0.0	5.93e-06	3.25e-06	1e-08	333.44788086	335.30912939	333.37946624	-0.0009204	-0.00332732	-0.02765294
0.2967	1807.26148	0.0	7.1e-07	8.6e-07	1.1e-07	-0.0	5.93e-06	3.25e-06	1e-08	333.43132865	335.2918928	333.3629285	-0.00092183	-0.00332428	-0.02762887
0.29675	1807.52288	0.0	7.1e-07	8.6e-07	1.1e-07	-0.0	5.93e-06	3.25e-06	1e-08	333.41474957	335.27467085	333.34640664	-0.00092183	-0.00332428	-0.02762887
0.29681	1807.78425	0.0	7.1e-07	8.6e-07	1.1e-07	-0.0	5.93e-06	3.25e-06	1e-08	333.3981705	335.25744889	333.32988478	-0.00091833	-0.00332094	-0.02760217
0.29686	1808.04558	0.0	7.1e-07	8.6e-07	1.1e-07	-0.0	5.93e-06	3.25e-06	1e-08	333.38165299	335.240243	333.31337696	-0.00091794	-0.00332056	-0.02759915
0.29692	1808.30689	0.0	7.1e-07	8.6e-07	1.1e-07	-0.0	5.93e-06	3.25e-06	1e-08	333.36514243	335.22303891	333.29687072	-0.00091901	-0.00331829	-0.02758116
0.29697	1808.56816	0.0	7.1e-07	8.6e-07	1.1e-07	-0.0	5.93e-06	3.25e-06	1e-08	333.34861171	335.20584578	333.28037635	-0.00091971	-0.00331681	-0.02756946
0.29703	1808.82941	0.0	7.1e-07	8.6e-07	1.1e-07	-0.0	5.93e-06	3.25e-06	1e-08	333.33206789	335.18865975	333.26388969	-0.00091849	-0.00331565	-0.02756016
0.29708	1809.09062	0.0	7.1e-07	8.6e-07	1.1e-07	-0.0	5.93e-06	3.25e-06	1e-08	333.31554556	335.17147932	333.24740792	-0.00091583	-0.00331311	-0.02753981
0.29714	1809.35179	0.0	7.1e-07	8.6e-07	1.1e-07	-0.0	5.93e-06	3.25e-06	1e-08	333.29907024	335.15431113	333.23093685	-0.00091586	-0.00331303	-0.02753918
0.29719	1809.61294	0.0	7.1e-07	8.6e-07	1.1e-07	-0.0	5.93e-06	3.25e-06	1e-08	333.2825942	335.13714332	333.21446619	-0.0009176	-0.00330937	-0.02751019
0.29725	1809.87406	0.0	7.1e-07	8.6e-07	1.1e-07	-0.0	5.93e-06	3.25e-06	1e-08	333.26608557	335.11999315	333.19801466	-0.0009176	-0.00330937	-0.02751019
0.2973	1810.13514	0.0	7.1e-07	8.6e-07	1.1e-07	-0.0	5.93e-06	3.25e-06	1e-08	333.24957694	335.10284298	333.18156313	-0.00091477	-0.00330667	-0.02748862
0.29736	1810.39619	0.0	7.1e-07	8.6e-07	1.1e-07	-0.0	5.93e-06	3.25e-06	1e-08	333.23311822	335.08570578	333.16512294	-0.00091372	-0.00330567	-0.0274806
0.29741	1810.65721	0.0	7.1e-07	8.6e-07	1.1e-07	-0.0	5.93e-06	3.25e-06	1e-08	333.21667806	335.06857342	333.14868696	-0.00091449	-0.00330404	-0.0274677
0.29747	1810.9182	0.0	7.1e-07	8.6e-07	1.1e-07	-0.0	5.93e-06	3.25e-06	1e-08	333.20022334	335.05144889	333.13225949	-0.0009155	-0.00330193	-0.02745103
0.30753	1858.14062	0.0	7.1e-07	8.6e-07	1.1e-07	-0.0	5.93e-06	3.25e-06	1e-08	330.31391205	332.04563551	330.2513113	-0.00083518	-0.00301839	-0.0251858
0.30758	1858.3957	0.0	7.1e-07	8.6e-07	1.1e-07	-0.0	5.93e-06	3.25e-06	1e-08	330.29878669	332.02989447	330.2362383	-0.00083526	-0.00301824	-0.02518458
0.30764	1858.65075	0.0	7.1e-07	8.6e-07	1.1e-07	-0.0	5.93e-06	3.25e-06	1e-08	330.28365975	332.01415417	330.22116612	-0.00083276	-0.00301601	-0.02516667
0.30769	1858.90577	0.0	7.1e-07	8.6e-07	1.1e-07	-0.0	5.93e-06	3.25e-06	1e-08	330.26857729	331.9984247	330.20610326	-0.00083147	-0.00301487	-0.02515745
0.30775	1859.16076	0.0	7.1e-07	8.6e-07	1.1e-07	-0.0	5.93e-06	3.25e-06	1e-08	330.25351774	331.98270079	330.1910452	-0.00083216	-0.00301363	-0.02514754
0.3078	1859.41571	0.0	7.1e-07	8.6e-07	1.1e-07	-0.0	5.93e-06	3.25e-06	1e-08	330.23844534	331.96698294	330.17599374	-0.00083335	-0.00301147	-0.02513033
0.30786	1859.67064	0.0	7.1e-07	8.6e-07	1.1e-07	-0.0	5.93e-06	3.25e-06	1e-08	330.22335065	331.95127561	330.16095376	-0.00083308	-0.00301123	-0.02512842
0.30791	1859.92553	0.0	7.1e-07	8.6e-07	1.1e-07	-0.0	5.93e-06	3.25e-06	1e-08	330.20826073	331.93556943	330.14591478	-0.00082957	-0.00300811	-0.02510326
0.30797	1860.18038	0.0	7.1e-07	8.6e-07	1.1e-07	-0.0	5.93e-06	3.25e-06	1e-08	330.1932334	331.91987845	330.13088888	-0.00082957	-0.00300811	-0.02510326
0.30802	1860.43521	0.0	7.1e-07	8.6e-07	1.1e-07	-0.0	5.93e-06	3.25e-06	1e-08	330.17820607	331.90418748	330.11586298	-0.00083102	-0.00300548	-0.02508227
0.30808	1860.69	0.0	7.1e-07	8.6e-07	1.1e-07	-0.0	5.93e-06	3.25e-06	1e-08	330.16315145	331.88850933	330.10085109	-0.00083145	-0.00300472	-0.0250762
0.30813	1860.94476	0.0	7.1e-07	8.6e-07	1.1e-07	-0.0	5.93e-06	3.25e-06	1e-08	330.14808895	331.87283489	330.08584324	-0.00082963	-0.00300311	-0.02506321
0.30819	1861.19949	0.0	7.1e-07	8.6e-07	1.1e-07	-0.0	5.93e-06	3.25e-06	1e-08	330.13305884	331.8571683	330.07084215	-0.00082766	-0.00300137	-0.02504918
0.30824	1861.45418	0.0	7.1e-07	8.6e-07	1.1e-07	-0.0	5.93e-06	3.25e-06	1e-08	330.11806367	331.84151018	330.05584835	-0.00082801	-0.00300074	-0.02504416
0.3083	1861.70884	0.0	7.1e-07	8.6e-07	1.1e-07	-0.0	5.93e-06	3.25e-06	1e-08	330.10306195	331.82585514	330.04085791	-0.00082954	-0.00299799	-0.02502219
0.30835	1861.96347	0.0	7.1e-07	8.6e-07	1.1e-07	-0.0	5.93e-06	3.25e-06	1e-08	330.08803157	331.81021352	330.02588212	-0.00082954	-0.00299799	-0.02502219
0.30841	1862.21807	0.0	7.1e-07	8.6e-07	1.1e-07	-0.0	5.93e-06	3.25e-06	1e-08	330.0730012	331.79457191	330.01090634	-0.00082618	-0.00299501	-0.02499816
0.30846	1862.47264	0.0	7.1e-07	8.6e-07	1.1e-07	-0.0	5.93e-06	3.25e-06	1e-08	330.0580308	331.77894481	329.99594305	-0.00082577	-0.00299464	-0.02499522
0.31853	1908.5077	0.0	7.1e-07	8.6e-07	1.1e-07	-0.0	5.93e-06	3.25e-06	1e-08	327.42851163	329.03554302	327.3713491	-0.0007534	-0.00273774	-0.02292743
0.31858	1908.75623	0.0	7.1e-07	8.6e-07	1.1e-07	-0.0	5.93e-06	3.25e-06	1e-08	327.41477916	329.02117701	327.35761576	-0.0007534	-0.00273774	-0.02292743
0.31864	1909.00473	0.0	7.1e-07	8.6e-07	1.1e-07	-0.0	5.93e-06	3.25e-06	1e-08	327.4010467	329.00681099	327.34388241	-0.0007551	-0.00273505	-0.02290581
0.31869	1909.25319	0.0	7.1e-07	8.6e-07	1.1e-07	-0.0	5.93e-06	3.25e-06	1e-08	327.38728243	328.99245825	327.33016363	-0.00075535	-0.00273466	-0.02290266
0.31875	1909.50162	0.0	7.1e-07	8.6e-07	1.1e-07	-0.0	5.93e-06	3.25e-06	1e-08	327.37351353	328.97810745	327.31644698	-0.00075324	-0.00273291	-0.02288845
0.3188	1909.75002	0.0	7.1e-07	8.6e-07	1.1e-07	-0.0	5.93e-06	3.25e-06	1e-08	327.3597825	328.96376526	327.30273764	-0.00075168	-0.00273161	-0.02287793
0.31886	1909.99838	0.0	7.1e-07	8.6e-07	1.1e-07	-0.0	5.93e-06	3.25e-06	1e-08	327.34607951	328.94942945	327.28903372	-0.00075222	-0.00273076	-0.0228711
0.31891	1910.24671	0.0	7.1e-07	8.6e-07	1.1e-07	-0.0	5.93e-06	3.25e-06	1e-08	327.33236646	328.93509784	327.2753344	-0.00075363	-0.00272854	-0.02285322
0.31897	1910.49501	0.0	7.1e-07	8.6e-07	1.1e-07	-0.0	5.93e-06	3.25e-06	1e-08	327.31862701	328.92077721	327.26164714	-0.00075363	-0.00272854	-0.02285322
0.31902	1910.74327	0.0	7.1e-07	8.6e-07	1.1e-07	-0.0	5.93e-06	3.25e-06	1e-08	327.30488756	328.90645658	327.24795989	-0.00075004	-0.00272557	-0.02282909
0.31908	1910.9915	0.0	7.1e-07	8.6e-07	1.1e-07	-0.0	5.93e-06	3.25e-06	1e-08	327.29121252	328.89215058	327.23428505	-0.00074996	-0.0027255	-0.02282854
0.31913	1911.2397	0.0	7.1e-07	8.6e-07	1.1e-07	-0.0	5.93e-06	3.25e-06	1e-08	327.27753895	328.87784492	327.22061049	-0.00075128	-0.00272341	-0.02281178
0.31919	1911.48787	0.0	7.1e-07	8.6e-07	1.1e-07	-0.0	5.93e-06	3.25e-06	1e-08	327.26384059	328.86354955	327.20694723	-0.00075191	-0.00272243	-0.02280387
0.31924	1911.736	0.0	7.1e-07	8.6e-07	1.1e-07	-0.0	5.93e-06	3.25e-06	1e-08	327.25013054	328.84925904	327.19328931	-0.00075051	-0.00272127	-0.0227945
0.3193	1911.9841	0.0	7.1e-07	8.6e-07	1.1e-07	-0.0	5.93e-06	3.25e-06	1e-08	327.23644555	328.83497422	327.17963621	-0.00074824	-0.0027194	-0.02277925
0.31935	1912.23216	0.0	7.1e-07	8.6e-07	1.1e-07	-0.0	5.93e-06	3.25e-06	1e-08	327.22280133	328.82069864	327.16599095	-0.00074841	-0.00271914	-0.02277722
0.31941	1912.48019	0.0	7.1e-07	8.6e-07	1.1e-07	-0.0	5.93e-06	3.25e-06	1e-08	327.20915411	328.80642431	327.15234707	-0.00075019	-0.00271633	-0.02275464
0.31946	1912.72819	0.0	7.1e-07	8.6e-07	1.1e-07	-0.0	5.93e-06	3.25e-06	1e-08	327.19547338	328.79216385	327.13871842	-0.00075019	-0.00271633	-0.02275464
0.32953	1957.54887	0.0	7.1e-07	8.6e-07	1.1e-07	-0.0	5.93e-06	3.25e-06	1e-08	324.80030615	326.28885919	324.74800229	-0.00068482	-0.0024835	-0.02086767
0.32958	1957.7907	0.0	7.1e-07	8.6e-07	1.1e-07	-0.0	5.93e-06	3.25e-06	1e-08	324.78775027	326.27575283	324.73549622	-0.00068482	-0.0024835	-0.02086767
0.32964	1958.03249	0.0	7.1e-07	8.6e-07	1.1e-07	-0.0	5.93e-06	3.25e-06	1e-08	324.77519438	326.26264647	324.72299016	-0.00068224	-0.00248149	-0.02085124
0.32969	1958.27424	0.0	7.1e-07	8.6e-07	1.1e-07	-0.0	5.93e-06	3.25e-06	1e-08	324.76268522	326.24955011	324.71049246	-0.00068127	-0.00248073	-0.02084508
0.32975	1958.51596	0.0	7.1e-07	8.6e-07	1.1e-07	-0.0	5.93e-06	3.25e-06	1e-08	324.75019358	326.23645751	324.6979979	-0.00068211	-0.00247955	-0.0208355
0.3298	1958.75765	0.0	7.1e-07	8.6e-07	1.1e-07	-0.0	5.93e-06	3.25e-06	1e-08	324.73768613	326.22337082	324.68550986	-0.00068326	-0.00247794	-0.0208225
0.32986	1958.9993	0.0	7.1e-07	8.6e-07	1.1e-07	-0.0	5.93e-06	3.25e-06	1e-08	324.72515719	326.21029214	324.67303069	-0.00068283	-0.00247761	-0.02081977
0.32991	1959.24092	0.0	7.1e-07	8.6e-07	1.1e-07	-0.0	5.93e-06	3.25e-06	1e-08	324.71263603	326.19721513	324.6605529	-0.00067971	-0.00247518	-0.02079995
0.32997	1959.48251	0.0	7.1e-07	8.6e-07	1.1e-07	-0.0	5.93e-06	3.25e-06	1e-08	324.7001713	326.18415018	324.6480852	-0.00067971	-0.00247518	-0.02079995
0.33002	1959.72406	0.0	7.1e-07	8.6e-07	1.1e-07	-0.0	5.93e-06	3.25e-06	1e-08	324.68770657	326.17108523	324.63561751	-0.00068134	-0.0024729	-0.02078152
0.33008	1959.96557	0.0	7.1e-07	8.6e-07	1.1e-07	-0.0	5.93e-06	3.25e-06	1e-08	324.67521132	326.15803165	324.62316237	-0.0006817	-0.00247239	-0.02077742
0.33013	1960.20706	0.0	7.1e-07	8.6e-07	1.1e-07	-0.0	5.93e-06	3.25e-06	1e-08	324.66270927	326.14498061	324.61071003	-0.00067988	-0.00247098	-0.02076584
0.33019	1960.44851	0.0	7.1e-07	8.6e-07	1.1e-07	-0.0	5.93e-06	3.25e-06	1e-08	324.65024026	326.13193661	324.59826359	-0.00067816	-0.00246964	-0.02075492
0.33024	1960.68992	0.0	7.1e-07	8.6e-07	1.1e-07	-0.0	5.93e-06	3.25e-06	1e-08	324.63780238	326.11889926	324.5858227	-0.00067858	-0.00246906	-0.02075017
0.3303	1960.9313	0.0	7.1e-07	8.6e-07	1.1e-07	-0.0	5.93e-06	3.25e-06	1e-08	324.62535661	326.10586485	324.57338505	-0.00068015	-0.00246686	-0.02073244
0.33035	1961.17265	0.0	7.1e-07	8.6e-07	1.1e-07	-0.0	5.93e-06	3.25e-06	1e-08	324.6128814	326.09284137	324.56095949	-0.00068015	-0.00246686	-0.02073244
0.33041	1961.41396	0.0	7.1e-07	8.6e-07	1.1e-07	-0.0	5.93e-06	3.25e-06	1e-08	324.60040619	326.07981789	324.54853393	-0.00067694	-0.00246437	-0.02071205
0.33046	1961.65524	0.0	7.1e-07	8.6e-07	1.1e-07	-0.0	5.93e-06	3.25e-06	1e-08	324.58798922	326.06680684	324.53611875	-0.00067661	-0.00246412	-0.02070999
0.34053	2005.23269	0.0	7.1e-07	8.6e-07	1.1e-07	-0.0	5.93e-06	3.25e-06	1e-08	322.40649788	323.78310536	322.35872479	-0.0006195	-0.00225436	-0.01899946
0.34058	2005.46764	0.0	7.1e-07	8.6e-07	1.1e-07	-0.0	5.93e-06	3.25e-06	1e-08	322.39507882	323.77114602	322.34733071	-0.00061755	-0.00225293	-0.01898773
0.34064	2005.70256	0.0	7.1e-07	8.6e-07	1.1e-07	-0.0	5.93e-06	3.25e-06	1e-08	322.38369524	323.75919385	322.33594254	-0.0006178	-0.00225262	-0.0189852
0.34069	2005.93744	0.0	7.1e-07	8.6e-07	1.1e-07	-0.0	5.93e-06	3.25e-06	1e-08	322.37230703	323.74724325	322.32455611	-0.00061957	-0.00225039	-0.0189671
0.34075	2006.17229	0.0	7.1e-07	8.6e-07	1.1e-07	-0.0	5.93e-06	3.25e-06	1e-08	322.36088568	323.73530386	322.31318214	-0.00061957	-0.00225039	-0.0189671
0.3408	2006.40711	0.0	7.1e-07	8.6e-07	1.1e-07	-0.0	5.93e-06	3.25e-06	1e-08	322.34946433	323.72336447	322.30180817	-0.00061678	-0.00224835	-0.01895033
0.34086	2006.64189	0.0	7.1e-07	8.6e-07	1.1e-07	-0.0	5.93e-06	3.25e-06	1e-08	322.33809376	323.71143532	322.29044265	-0.00061614	-0.00224789	-0.0189465
0.34091	2006.87663	0.0	7.1e-07	8.6e-07	1.1e-07	-0.0	5.93e-06	3.25e-06	1e-08	322.3267348	323.69950852	322.27907905	-0.00061716	-0.00224661	-0.0189361
0.34097	2007.11134	0.0	7.1e-07	8.6e-07	1.1e-07	-0.0	5.93e-06	3.25e-06	1e-08	322.31535675	323.68758815	322.26772261	-0.00061816	-0.00224535	-0.01892591
0.34102	2007.34602	0.0	7.1e-07	8.6e-07	1.1e-07	-0.0	5.93e-06	3.25e-06	1e-08	322.30396001	323.6756741	322.2563732	-0.00061749	-0.00224487	-0.01892188
0.34108	2007.58066	0.0	7.1e-07	8.6e-07	1.1e-07	-0.0	5.93e-06	3.25e-06	1e-08	322.29257549	323.66376252	322.24502581	-0.00061474	-0.00224286	-0.01890535
0.34113	2007.81526	0.0	7.1e-07	8.6e-07	1.1e-07	-0.0	5.93e-06	3.25e-06	1e-08	322.28124108	323.65186103	322.23368674	-0.00061474	-0.00224286	-0.01890535
0.34119	2008.04983	0.0	7.1e-07	8.6e-07	1.1e-07	-0.0	5.93e-06	3.25e-06	1e-08	322.26990668	323.63995954	322.22234767	-0.00061653	-0.00224062	-0.01888713
0.34124	2008.28437	0.0	7.1e-07	8.6e-07	1.1e-07	-0.0	5.93e-06	3.25e-06	1e-08	322.25853876	323.62806935	322.21102115	-0.00061675	-0.00224033	-0.01888481
0.3413	2008.51887	0.0	7.1e-07	8.6e-07	1.1e-07	-0.0	5.93e-06	3.25e-06	1e-08	322.24716657	323.61618059	322.19969623	-0.00061478	-0.00223889	-0.01887295
0.34135	2008.75333	0.0	7.1e-07	8.6e-07	1.1e-07	-0.0	5.93e-06	3.25e-06	1e-08	322.23583038	323.60429908	322.18837728	-0.00061334	-0.00223784	-0.01886429
0.34141	2008.98776	0.0	7.1e-07	8.6e-07	1.1e-07	-0.0	5.93e-06	3.25e-06	1e-08	322.22452049	323.59242286	322.17706268	-0.00061388	-0.00223716	-0.01885879
0.34146	2009.22216	0.0	7.1e-07	8.6e-07	1.1e-07	-0.0	5.93e-06	3.25e-06	1e-08	322.21320045	323.58055005	322.16575188	-0.00061535	-0.00223532	-0.01884379
0.35152	2051.52546	0.0	7.1e-07	8.6e-07	1.1e-07	-0.0	5.93e-06	3.25e-06	1e-08	320.22655447	321.49763117	320.18287525	-0.00055984	-0.00204594	-0.0172905
0.35158	2051.75337	0.0	7.1e-07	8.6e-07	1.1e-07	-0.0	5.93e-06	3.25e-06	1e-08	320.21618448	321.48672507	320.17249928	-0.0005604	-0.00204531	-0.01728533
0.35163	2051.98124	0.0	7.1e-07	8.6e-07	1.1e-07	-0.0	5.93e-06	3.25e-06	1e-08	320.20580409	321.47582219	320.16212691	-0.00056186	-0.00204363	-0.01727164
0.35169	2052.20908	0.0	7.1e-07	8.6e-07	1.1e-07	-0.0	5.93e-06	3.25e-06	1e-08	320.19539619	321.46492781	320.15176405	-0.00056186	-0.00204363	-0.01727164
0.35174	2052.43688	0.0	7.1e-07	8.6e-07	1.1e-07	-0.0	5.93e-06	3.25e-06	1e-08	320.18498829	321.45403344	320.1414012	-0.0005587	-0.00204145	-0.0172536
0.3518	2052.66465	0.0	7.1e-07	8.6e-07	1.1e-07	-0.0	5.93e-06	3.25e-06	1e-08	320.1746383	321.44315013	320.13104733	-0.00055857	-0.00204136	-0.01725282
0.35185	2052.89238	0.0	7.1e-07	8.6e-07	1.1e-07	-0.0	5.93e-06	3.25e-06	1e-08	320.16429083	321.43226729	320.12069384	-0.00055986	-0.00203988	-0.01724073
0.35191	2053.12007	0.0	7.1e-07	8.6e-07	1.1e-07	-0.0	5.93e-06	3.25e-06	1e-08	320.15391899	321.42139198	320.11034877	-0.00056058	-0.00203906	-0.017234
0.35196	2053.34773	0.0	7.1e-07	8.6e-07	1.1e-07	-0.0	5.93e-06	3.25e-06	1e-08	320.1435336	321.41052085	320.10000837	-0.00055951	-0.00203832	-0.01722787
0.35202	2053.57535	0.0	7.1e-07	8.6e-07	1.1e-07	-0.0	5.93e-06	3.25e-06	1e-08	320.13316794	321.39965348	320.08967103	-0.00055729	-0.00203679	-0.01721522
0.35207	2053.80294	0.0	7.1e-07	8.6e-07	1.1e-07	-0.0	5.93e-06	3.25e-06	1e-08	320.12284293	321.38879387	320.07933999	-0.00055731	-0.00203676	-0.01721502
0.35213	2054.03049	0.0	7.1e-07	8.6e-07	1.1e-07	-0.0	5.93e-06	3.25e-06	1e-08	320.11251752	321.37793438	320.06900908	-0.00055931	-0.00203449	-0.01719644
0.35218	2054.25801	0.0	7.1e-07	8.6e-07	1.1e-07	-0.0	5.93e-06	3.25e-06	1e-08	320.1021546	321.36708645	320.0586911	-0.00055931	-0.00203449	-0.01719644
0.35224	2054.48549	0.0	7.1e-07	8.6e-07	1.1e-07	-0.0	5.93e-06	3.25e-06	1e-08	320.09179168	321.35623852	320.04837312	-0.00055703	-0.00203292	-0.01718342
0.35229	2054.71294	0.0	7.1e-07	8.6e-07	1.1e-07	-0.0	5.93e-06	3.25e-06	1e-08	320.08147066	321.34539857	320.03806162	-0.00055602	-0.00203223	-0.0171777
0.35235	2054.94035	0.0	7.1e-07	8.6e-07	1.1e-07	-0.0	5.93e-06	3.25e-06	1e-08	320.07116807	321.33456213	320.02775296	-0.00055679	-0.00203136	-0.01717061
0.3524	2055.16772	0.0	7.1e-07	8.6e-07	1.1e-07	-0.0	5.93e-06	3.25e-06	1e-08	320.06085114	321.3237301	320.01744924	-0.00055804	-0.00202993	-0.01715896
0.35246	2055.39506	0.0	7.1e-07	8.6e-07	1.1e-07	-0.0	5.93e-06	3.25e-06	1e-08	320.05051065	321.31290532	320.00715363	-0.00055784	-0.00202979	-0.0171578
0.36252	2096.39096	0.0	7.1e-07	8.6e-07	1.1e-07	-0.0	5.93e-06	3.25e-06	1e-08	318.24155729	319.4134958	318.20160191	-0.00050753	-0.00185776	-0.01573941
0.36258	2096.61164	0.0	7.1e-07	8.6e-07	1.1e-07	-0.0	5.93e-06	3.25e-06	1e-08	318.23211443	319.40354911	318.19215198	-0.00050909	-0.00185612	-0.015726
0.36263	2096.83228	0.0	7.1e-07	8.6e-07	1.1e-07	-0.0	5.93e-06	3.25e-06	1e-08	318.22264224	319.3936108	318.18271148	-0.00050953	-0.00185566	-0.01572218
0.36269	2097.05289	0.0	7.1e-07	8.6e-07	1.1e-07	-0.0	5.93e-06	3.25e-06	1e-08	318.21316169	319.38367488	318.17327366	-0.0005081	-0.00185472	-0.01571436
0.36274	2097.27345	0.0	7.1e-07	8.6e-07	1.1e-07	-0.0	5.93e-06	3.25e-06	1e-08	318.20370762	319.37374376	318.16383968	-0.00050637	-0.00185359	-0.01570497
0.3628	2097.49398	0.0	7.1e-07	8.6e-07	1.1e-07	-0.0	5.93e-06	3.25e-06	1e-08	318.19428536	319.36381842	318.15441033	-0.00050663	-0.00185332	-0.01570273
0.36285	2097.71448	0.0	7.1e-07	8.6e-07	1.1e-07	-0.0	5.93e-06	3.25e-06	1e-08	318.1848582	319.35389447	318.14498254	-0.00050837	-0.00185149	-0.01568777
0.36291	2097.93494	0.0	7.1e-07	8.6e-07	1.1e-07	-0.0	5.93e-06	3.25e-06	1e-08	318.17539825	319.34397986	318.13556527	-0.00050837	-0.00185149	-0.01568777
0.36296	2098.15536	0.0	7.1e-07	8.6e-07	1.1e-07	-0.0	5.93e-06	3.25e-06	1e-08	318.1659383	319.33406526	318.126148	-0.00050583	-0.00184983	-0.01567393
0.36302	2098.37574	0.0	7.1e-07	8.6e-07	1.1e-07	-0.0	5.93e-06	3.25e-06	1e-08	318.15652529	319.32415916	318.11673753	-0.00050522	-0.00184943	-0.0156706
0.36307	2098.59609	0.0	7.1e-07	8.6e-07	1.1e-07	-0.0	5.93e-06	3.25e-06	1e-08	318.14712359	319.31425511	318.10732871	-0.00050618	-0.00184842	-0.01566234
0.36313	2098.8164	0.0	7.1e-07	8.6e-07	1.1e-07	-0.0	5.93e-06	3.25e-06	1e-08	318.13770372	319.30435623	318.09792569	-0.00050722	-0.00184734	-0.01565344
0.36318	2099.03667	0.0	7.1e-07	8.6e-07	1.1e-07	-0.0	5.93e-06	3.25e-06	1e-08	318.12826433	319.29446289	318.08852893	-0.00050672	-0.00184702	-0.01565075
0.36324	2099.25691	0.0	7.1e-07	8.6e-07	1.1e-07	-0.0	5.93e-06	3.25e-06	1e-08	318.11883411	319.28457122	318.07913349	-0.00050407	-0.00184528	-0.01563631
0.36329	2099.47711	0.0	7.1e-07	8.6e-07	1.1e-07	-0.0	5.93e-06	3.25e-06	1e-08	318.10945291	319.27468843	318.06974514	-0.00050407	-0.00184528	-0.01563631
0.36335	2099.69727	0.0	7.1e-07	8.6e-07	1.1e-07	-0.0	5.93e-06	3.25e-06	1e-08	318.1000717	319.26480563	318.0603568	-0.00050573	-0.00184354	-0.01562205
0.3634	2099.9174	0.0	7.1e-07	8.6e-07	1.1e-07	-0.0	5.93e-06	3.25e-06	1e-08	318.09065912	319.25493174	318.05097849	-0.00050607	-0.0018432	-0.01561919
0.36346	2100.13749	0.0	7.1e-07	8.6e-07	1.1e-07	-0.0	5.93e-06	3.25e-06	1e-08	318.08124025	319.24505964	318.04160219	-0.00050447	-0.00184215	-0.01561049
0.37352	2139.79012	0.0	7.1e-07	8.6e-07	1.1e-07	-0.0	5.93e-06	3.25e-06	1e-08	316.43421696	317.51332198	316.39767715	-0.00046008	-0.00168657	-0.01432175
0.37358	2140.00336	0.0	7.1e-07	8.6e-07	1.1e-07	-0.0	5.93e-06	3.25e-06	1e-08	316.42562212	317.50425513	316.38907443	-0.00046112	-0.00168556	-0.0143134
0.37363	2140.21657	0.0	7.1e-07	8.6e-07	1.1e-07	-0.0	5.93e-06	3.25e-06	1e-08	316.4170076	317.49519351	316.38047764	-0.00046204	-0.00168466	-0.014306
0.37369	2140.42973	0.0	7.1e-07	8.6e-07	1.1e-07	-0.0	5.93e-06	3.25e-06	1e-08	316.40837565	317.48613653	316.37188609	-0.00046145	-0.00168429	-0.0143029
0.37374	2140.64286	0.0	7.1e-07	8.6e-07	1.1e-07	-0.0	5.93e-06	3.25e-06	1e-08	316.39975472	317.47708146	316.36329605	-0.00045903	-0.00168278	-0.01429027
0.3738	2140.85595	0.0	7.1e-07	8.6e-07	1.1e-07	-0.0	5.93e-06	3.25e-06	1e-08	316.39117871	317.46803418	316.35471216	-0.00045903	-0.00168278	-0.01429027
0.37385	2141.06901	0.0	7.1e-07	8.6e-07	1.1e-07	-0.0	5.93e-06	3.25e-06	1e-08	316.38260271	317.45898689	316.34612826	-0.00046073	-0.00168113	-0.0142767
0.37391	2141.28202	0.0	7.1e-07	8.6e-07	1.1e-07	-0.0	5.93e-06	3.25e-06	1e-08	316.37399467	317.44994811	316.33755399	-0.00046099	-0.00168087	-0.01427455
0.37396	2141.495	0.0	7.1e-07	8.6e-07	1.1e-07	-0.0	5.93e-06	3.25e-06	1e-08	316.36538158	317.44091068	316.32898124	-0.0004594	-0.00167988	-0.01426624
0.37402	2141.70794	0.0	7.1e-07	8.6e-07	1.1e-07	-0.0	5.93e-06	3.25e-06	1e-08	316.3567981	317.43187838	316.32041254	-0.00045798	-0.001679	-0.01425886
0.37407	2141.92084	0.0	7.1e-07	8.6e-07	1.1e-07	-0.0	5.93e-06	3.25e-06	1e-08	316.34824089	317.42285062	316.31184742	-0.00045837	-0.00167862	-0.01425578
0.37413	2142.13371	0.0	7.1e-07	8.6e-07	1.1e-07	-0.0	5.93e-06	3.25e-06	1e-08	316.3396764	317.41382479	316.30328449	-0.00045995	-0.00167709	-0.01424318
0.37418	2142.34653	0.0	7.1e-07	8.6e-07	1.1e-07	-0.0	5.93e-06	3.25e-06	1e-08	316.33108212	317.40480687	316.2947305	-0.00045995	-0.00167709	-0.01424318
0.37424	2142.55932	0.0	7.1e-07	8.6e-07	1.1e-07	-0.0	5.93e-06	3.25e-06	1e-08	316.32248784	317.39578894	316.28617651	-0.00045735	-0.00167548	-0.01422967
0.37429	2142.77207	0.0	7.1e-07	8.6e-07	1.1e-07	-0.0	5.93e-06	3.25e-06	1e-08	316.31394171	317.38677935	316.27762909	-0.00045694	-0.00167522	-0.01422752
0.37435	2142.98479	0.0	7.1e-07	8.6e-07	1.1e-07	-0.0	5.93e-06	3.25e-06	1e-08	316.30540326	317.37777108	316.26908271	-0.00045797	-0.00167422	-0.01421924
0.3744	2143.19746	0.0	7.1e-07	8.6e-07	1.1e-07	-0.0	5.93e-06	3.25e-06	1e-08	316.29684521	317.368768	316.26054221	-0.0004589	-0.00167332	-0.01421186
0.37446	2143.4101	0.0	7.1e-07	8.6e-07	1.1e-07	-0.0	5.93e-06	3.25e-06	1e-08	316.28826971	317.35976954	316.25200694	-0.00045831	-0.00167296	-0.01420882
0.38452	2181.68054	0.0	7.1e-07	8.6e-07	1.1e-07	-0.0	5.93e-06	3.25e-06	1e-08	314.78878284	315.78118038	314.75536804	-0.00041768	-0.00153119	-0.01302934
0.38458	2181.88613	0.0	7.1e-07	8.6e-07	1.1e-07	-0.0	5.93e-06	3.25e-06	1e-08	314.78095104	315.77291817	314.74753877	-0.00041701	-0.00153078	-0.01302596
0.38463	2182.09168	0.0	7.1e-07	8.6e-07	1.1e-07	-0.0	5.93e-06	3.25e-06	1e-08	314.77313173	315.76465805	314.73971112	-0.00041782	-0.00153005	-0.01301989
0.38469	2182.29718	0.0	7.1e-07	8.6e-07	1.1e-07	-0.0	5.93e-06	3.25e-06	1e-08	314.76529722	315.75640175	314.73188782	-0.00041892	-0.00152904	-0.01301156
0.38474	2182.50265	0.0	7.1e-07	8.6e-07	1.1e-07	-0.0	5.93e-06	3.25e-06	1e-08	314.75744188	315.74815068	314.72407046	-0.00041869	-0.00152891	-0.01301044
0.3848	2182.70808	0.0	7.1e-07	8.6e-07	1.1e-07	-0.0	5.93e-06	3.25e-06	1e-08	314.74959069	315.73990031	314.71625365	-0.00041606	-0.00152733	-0.01299719
0.38485	2182.91347	0.0	7.1e-07	8.6e-07	1.1e-07	-0.0	5.93e-06	3.25e-06	1e-08	314.74178861	315.73165812	314.70844322	-0.00041606	-0.00152733	-0.01299719
0.38491	2183.11883	0.0	7.1e-07	8.6e-07	1.1e-07	-0.0	5.93e-06	3.25e-06	1e-08	314.73398652	315.72341594	314.7006328	-0.00041746	-0.00152606	-0.01298665
0.38496	2183.32414	0.0	7.1e-07	8.6e-07	1.1e-07	-0.0	5.93e-06	3.25e-06	1e-08	314.72615802	315.71518039	314.6928299	-0.00041796	-0.0015256	-0.01298282
0.38502	2183.52941	0.0	7.1e-07	8.6e-07	1.1e-07	-0.0	5.93e-06	3.25e-06	1e-08	314.71831993	315.70694724	314.68502975	-0.00041685	-0.00152493	-0.01297724
0.38507	2183.73465	0.0	7.1e-07	8.6e-07	1.1e-07	-0.0	5.93e-06	3.25e-06	1e-08	314.71050257	315.69871755	314.67723228	-0.00041511	-0.00152389	-0.01296848
0.38513	2183.93985	0.0	7.1e-07	8.6e-07	1.1e-07	-0.0	5.93e-06	3.25e-06	1e-08	314.70271767	315.69049328	314.66943903	-0.00041519	-0.00152381	-0.01296783
0.38518	2184.145	0.0	7.1e-07	8.6e-07	1.1e-07	-0.0	5.93e-06	3.25e-06	1e-08	314.69493115	315.68226941	314.66164625	-0.00041701	-0.00152215	-0.01295414
0.38524	2184.35012	0.0	7.1e-07	8.6e-07	1.1e-07	-0.0	5.93e-06	3.25e-06	1e-08	314.68711028	315.67405414	314.65386325	-0.00041701	-0.00152215	-0.01295414
0.38529	2184.5552	0.0	7.1e-07	8.6e-07	1.1e-07	-0.0	5.93e-06	3.25e-06	1e-08	314.67928942	315.66583888	314.64608026	-0.00041501	-0.00152096	-0.01294411
0.38535	2184.76024	0.0	7.1e-07	8.6e-07	1.1e-07	-0.0	5.93e-06	3.25e-06	1e-08	314.67150577	315.65762982	314.63830209	-0.00041416	-0.00152045	-0.01293983
0.3854	2184.96525	0.0	7.1e-07	8.6e-07	1.1e-07	-0.0	5.93e-06	3.25e-06	1e-08	314.66373802	315.64942342	314.63052599	-0.00041484	-0.00151984	-0.01293474
0.38546	2185.17021	0.0	7.1e-07	8.6e-07	1.1e-07	-0.0	5.93e-06	3.25e-06	1e-08	314.65595748	315.64122021	314.62275354	-0.00041606	-0.00151872	-0.01292552
0.39552	2222.01613	0.0	7.1e-07	8.6e-07	1.1e-07	-0.0	5.93e-06	3.25e-06	1e-08	313.28455634	314.25398388	313.25350707	-0.00038189	-0.00137693	-0.01185877
0.39558	2222.21381	0.0	7.1e-07	8.6e-07	1.1e-07	-0.0	5.93e-06	3.25e-06	1e-08	313.27737158	314.2465297	313.24637062	-0.00038173	-0.00127565	-0.01185334
0.39563	2222.41146	0.0	7.1e-07	8.6e-07	1.1e-07	-0.0	5.93e-06	3.25e-06	1e-08	313.27018981	314.2396237	313.23916633	-0.00038149	-0.00137676	-0.01184751
0.39569	2222.60907	0.0	7.1e-07	8.6e-07	1.1e-07	-0.0	5.93e-06	3.25e-06	1e-08	313.26301232	314.23217023	313.23203743	-0.00038149	-0.00127563	-0.01184208
0.39574	2222.80664	0.0	7.1e-07	8.6e-07	1.1e-07	-0.0	5.93e-06	3.25e-06	1e-08	313.25583475	314.22526416	313.22484091	-0.00038101	-0.0013766	-0.01183626
0.3958	2223.00417	0.0	7.1e-07	8.6e-07	1.1e-07	-0.0	5.93e-06	3.25e-06	1e-08	313.24866607	314.2178113	313.21771951	-0.00038107	-0.0012754	-0.01183084
0.39585	2223.20166	0.0	7.1e-07	8.6e-07	1.1e-07	-0.0	5.93e-06	3.25e-06	1e-08	313.24149619	314.21090627	313.21053047	-0.00038073	-0.00137653	-0.01182502
0.39591	2223.39911	0.0	7.1e-07	8.6e-07	1.1e-07	-0.0	5.93e-06	3.25e-06	1e-08	313.23433259	314.2034536	313.20341676	-0.00038056	-0.00123897	-0.01181984
0.39596	2223.59651	0.0	7.1e-07	8.6e-07	1.1e-07	-0.0	5.93e-06	3.25e-06	1e-08	313.227172	314.19674561	313.19620939	-0.00038051	-0.00137313	-0.0118138
0.39602	2223.79388	0.0	7.1e-07	8.6e-07	1.1e-07	-0.0	5.93e-06	3.25e-06	1e-08	313.22001219	314.18931112	313.18910105	-0.00038033	-0.00127521	-0.01180834
0.39607	2223.99121	0.0	7.1e-07	8.6e-07	1.1e-07	-0.0	5.93e-06	3.25e-06	1e-08	313.21285583	314.18240665	313.18192725	-0.00037995	-0.00137625	-0.01180278
0.39613	2224.1885	0.0	7.1e-07	8.6e-07	1.1e-07	-0.0	5.93e-06	3.25e-06	1e-08	313.20570636	314.17495505	313.17482851	-0.00037982	-0.00132466	-0.01179719
0.39618	2224.38574	0.0	7.1e-07	8.6e-07	1.1e-07	-0.0	5.93e-06	3.25e-06	1e-08	313.19855927	314.16778266	313.16769717	-0.00037975	-0.00128688	-0.01179144
0.39624	2224.58295	0.0	7.1e-07	8.6e-07	1.1e-07	-0.0	5.93e-06	3.25e-06	1e-08	313.19141335	314.16081469	313.16054315	-0.0003795	-0.00127488	-0.01178589
0.39629	2224.78012	0.0	7.1e-07	8.6e-07	1.1e-07	-0.0	5.93e-06	3.25e-06	1e-08	313.18427212	314.1539116	313.1533844	-0.0003793	-0.00137605	-0.01178015
0.39635	2224.97724	0.0	7.1e-07	8.6e-07	1.1e-07	-0.0	5.93e-06	3.25e-06	1e-08	313.17713454	314.14646059	313.14630104	-0.00037923	-0.00127487	-0.01177476
0.3964	2225.17433	0.0	7.1e-07	8.6e-07	1.1e-07	-0.0	5.93e-06	3.25e-06	1e-08	313.1699981	314.13955734	313.13914995	-0.00037884	-0.00131973	-0.01176898
0.39646	2225.37138	0.0	7.1e-07	8.6e-07	1.1e-07	-0.0	5.93e-06	3.25e-06	1e-08	313.16286896	314.13241107	313.13203437	-0.00037885	-0.00133086	-0.01176343
0.40652	2260.74653	0.0	7.1e-07	8.6e-07	1.1e-07	-0.0	5.93e-06	3.25e-06	1e-08	311.91307065	312.8848378	311.88426245	-0.00034638	-0.00126255	-0.01078404
0.40657	2260.93606	0.0	7.1e-07	8.6e-07	1.1e-07	-0.0	5.93e-06	3.25e-06	1e-08	311.90653385	312.87798255	311.87777947	-0.00034619	-0.00116155	-0.01077893
0.40663	2261.12555	0.0	7.1e-07	8.6e-07	1.1e-07	-0.0	5.93e-06	3.25e-06	1e-08	311.90000043	312.87167561	311.87122861	-0.00034606	-0.0012624	-0.01077381
0.40668	2261.31499	0.0	7.1e-07	8.6e-07	1.1e-07	-0.0	5.93e-06	3.25e-06	1e-08	311.89346949	312.86482097	311.86475253	-0.00034587	-0.00116145	-0.01076868
0.40674	2261.5044	0.0	7.1e-07	8.6e-07	1.1e-07	-0.0	5.93e-06	3.25e-06	1e-08	311.88694196	312.85851443	311.85820861	-0.00034565	-0.00116133	-0.01076358
0.40679	2261.69376	0.0	7.1e-07	8.6e-07	1.1e-07	-0.0	5.93e-06	3.25e-06	1e-08	311.88041846	312.85220842	311.85166806	-0.00034552	-0.00126216	-0.01075845
0.40685	2261.88308	0.0	7.1e-07	8.6e-07	1.1e-07	-0.0	5.93e-06	3.25e-06	1e-08	311.87389732	312.84535483	311.84520228	-0.00034532	-0.0011612	-0.01075335
0.4069	2262.07236	0.0	7.1e-07	8.6e-07	1.1e-07	-0.0	5.93e-06	3.25e-06	1e-08	311.86737993	312.83904934	311.83866863	-0.00034519	-0.00116123	-0.01074825
0.40696	2262.26159	0.0	7.1e-07	8.6e-07	1.1e-07	-0.0	5.93e-06	3.25e-06	1e-08	311.86086482	312.83274359	311.83213852	-0.00034506	-0.00126202	-0.01074311
0.40701	2262.45079	0.0	7.1e-07	8.6e-07	1.1e-07	-0.0	5.93e-06	3.25e-06	1e-08	311.85435219	312.82589047	311.82568315	-0.00034482	-0.00116103	-0.01073803
0.40707	2262.63994	0.0	7.1e-07	8.6e-07	1.1e-07	-0.0	5.93e-06	3.25e-06	1e-08	311.84784402	312.81958563	311.81915984	-0.00034469	-0.0011885	-0.01073292
0.40712	2262.82906	0.0	7.1e-07	8.6e-07	1.1e-07	-0.0	5.93e-06	3.25e-06	1e-08	311.84133811	312.81313157	311.81265947	-0.00034453	-0.00123438	-0.01072781
0.40718	2263.01813	0.0	7.1e-07	8.6e-07	1.1e-07	-0.0	5.93e-06	3.25e-06	1e-08	311.83483514	312.80642822	311.80619501	-0.00034438	-0.00116098	-0.01072272
0.40723	2263.20716	0.0	7.1e-07	8.6e-07	1.1e-07	-0.0	5.93e-06	3.25e-06	1e-08	311.82833495	312.8001234	311.79968218	-0.00034415	-0.0012199	-0.01071763
0.40729	2263.39614	0.0	7.1e-07	8.6e-07	1.1e-07	-0.0	5.93e-06	3.25e-06	1e-08	311.82183905	312.79349851	311.79321441	-0.00034406	-0.00120264	-0.01071252
0.40734	2263.58509	0.0	7.1e-07	8.6e-07	1.1e-07	-0.0	5.93e-06	3.25e-06	1e-08	311.81534466	312.78696726	311.786738	-0.00034379	-0.00116069	-0.01070745
0.4074	2263.77399	0.0	7.1e-07	8.6e-07	1.1e-07	-0.0	5.93e-06	3.25e-06	1e-08	311.80885536	312.78066377	311.78023533	-0.00034368	-0.00125164	-0.01070236
0.40745	2263.96286	0.0	7.1e-07	8.6e-07	1.1e-07	-0.0	5.93e-06	3.25e-06	1e-08	311.80236793	312.77386623	311.77380045	-0.00034345	-0.00117048	-0.01069726
0.41752	2297.81599	0.0	7.1e-07	8.6e-07	1.1e-07	-0.0	5.93e-06	3.25e-06	1e-08	310.66542238	311.63910847	310.6386871	-0.00031417	-0.00112731	-0.00980604
0.41757	2297.99706	0.0	7.1e-07	8.6e-07	1.1e-07	-0.0	5.93e-06	3.25e-06	1e-08	310.65947669	311.63297092	310.63277685	-0.00031406	-0.00107388	-0.00980139
0.41763	2298.17809	0.0	7.1e-07	8.6e-07	1.1e-07	-0.0	5.93e-06	3.25e-06	1e-08	310.65353308	311.6271242	310.62683205	-0.0003138	-0.00106534	-0.00979674
0.41768	2298.35908	0.0	7.1e-07	8.6e-07	1.1e-07	-0.0	5.93e-06	3.25e-06	1e-08	310.64759426	311.62132391	310.62088432	-0.00031379	-0.00113561	-0.00979206
0.41774	2298.54002	0.0	7.1e-07	8.6e-07	1.1e-07	-0.0	5.93e-06	3.25e-06	1e-08	310.64165555	311.61514096	310.61498953	-0.00031356	-0.0010502	-0.00978743
0.41779	2298.72092	0.0	7.1e-07	8.6e-07	1.1e-07	-0.0	5.93e-06	3.25e-06	1e-08	310.63572112	311.60942294	310.60903752	-0.00031345	-0.00107317	-0.00978278
0.41785	2298.90178	0.0	7.1e-07	8.6e-07	1.1e-07	-0.0	5.93e-06	3.25e-06	1e-08	310.6297887	311.60357981	310.60310493	-0.00031335	-0.00112761	-0.0097781
0.4179	2299.0826	0.0	7.1e-07	8.6e-07	1.1e-07	-0.0	5.93e-06	3.25e-06	1e-08	310.62385803	311.59744019	310.59721405	-0.0003131	-0.00105007	-0.00977348
0.41796	2299.26337	0.0	7.1e-07	8.6e-07	1.1e-07	-0.0	5.93e-06	3.25e-06	1e-08	310.61793208	311.5917227	310.59127147	-0.00031298	-0.00115043	-0.00976882
0.41801	2299.44409	0.0	7.1e-07	8.6e-07	1.1e-07	-0.0	5.93e-06	3.25e-06	1e-08	310.61200839	311.58545865	310.585403	-0.00031284	-0.00105001	-0.00976419
0.41807	2299.62478	0.0	7.1e-07	8.6e-07	1.1e-07	-0.0	5.93e-06	3.25e-06	1e-08	310.60608726	311.57974133	310.57946676	-0.00031262	-0.00104989	-0.00975955
0.41812	2299.80542	0.0	7.1e-07	8.6e-07	1.1e-07	-0.0	5.93e-06	3.25e-06	1e-08	310.60017009	311.57402459	310.57353355	-0.00031251	-0.00115026	-0.00975489
0.41818	2299.98602	0.0	7.1e-07	8.6e-07	1.1e-07	-0.0	5.93e-06	3.25e-06	1e-08	310.59425504	311.56776124	310.56767447	-0.00031239	-0.00104986	-0.00975027
0.41823	2300.16658	0.0	7.1e-07	8.6e-07	1.1e-07	-0.0	5.93e-06	3.25e-06	1e-08	310.58834206	311.56204451	310.56174765	-0.00031217	-0.00104974	-0.00974564
0.41829	2300.34709	0.0	7.1e-07	8.6e-07	1.1e-07	-0.0	5.93e-06	3.25e-06	1e-08	310.5824332	311.55632834	310.55582385	-0.00031205	-0.0011501	-0.00974099
0.41834	2300.52756	0.0	7.1e-07	8.6e-07	1.1e-07	-0.0	5.93e-06	3.25e-06	1e-08	310.5765265	311.55006559	310.54997416	-0.00031191	-0.00104968	-0.00973637
0.4184	2300.70798	0.0	7.1e-07	8.6e-07	1.1e-07	-0.0	5.93e-06	3.25e-06	1e-08	310.57062244	311.54434961	310.54405669	-0.00031174	-0.00104961	-0.00973175
0.41845	2300.88837	0.0	7.1e-07	8.6e-07	1.1e-07	-0.0	5.93e-06	3.25e-06	1e-08	310.56472143	311.53863394	310.53814231	-0.00031164	-0.00110687	-0.00972712
0.42852	2333.16244	0.0	7.1e-07	8.6e-07	1.1e-07	-0.0	5.93e-06	3.25e-06	1e-08	309.5305493	310.50571787	309.50569513	-0.00028506	-0.00097444	-0.00891643
0.42857	2333.33473	0.0	7.1e-07	8.6e-07	1.1e-07	-0.0	5.93e-06	3.25e-06	1e-08	309.52514076	310.50039947	309.50028488	-0.00028497	-0.00097448	-0.00891218
0.42863	2333.50698	0.0	7.1e-07	8.6e-07	1.1e-07	-0.0	5.93e-06	3.25e-06	1e-08	309.51973382	310.49508081	309.49487759	-0.00028479	-0.00097439	-0.00890795
0.42868	2333.67918	0.0	7.1e-07	8.6e-07	1.1e-07	-0.0	5.93e-06	3.25e-06	1e-08	309.51433029	310.48976256	309.48947311	-0.0002847	-0.00103238	-0.00890373
0.42874	2333.85133	0.0	7.1e-07	8.6e-07	1.1e-07	-0.0	5.93e-06	3.25e-06	1e-08	309.50892839	310.48412774	309.48411251	-0.00028443	-0.00097758	-0.00889948
0.42879	2334.02345	0.0	7.1e-07	8.6e-07	1.1e-07	-0.0	5.93e-06	3.25e-06	1e-08	309.50353155	310.47879196	309.478716	-0.00028439	-0.00097427	-0.00889524
0.42885	2334.19551	0.0	7.1e-07	8.6e-07	1.1e-07	-0.0	5.93e-06	3.25e-06	1e-08	309.49813545	310.47347421	309.47332012	-0.00028422	-0.00099619	-0.00889102
0.4289	2334.36753	0.0	7.1e-07	8.6e-07	1.1e-07	-0.0	5.93e-06	3.25e-06	1e-08	309.49274241	310.46803673	309.4679426	-0.00028411	-0.00095222	-0.00888681
0.42896	2334.53951	0.0	7.1e-07	8.6e-07	1.1e-07	-0.0	5.93e-06	3.25e-06	1e-08	309.4873515	310.4628392	309.4625369	-0.0002843	-0.00100952	-0.00888259
0.42901	2334.71144	0.0	7.1e-07	8.6e-07	1.1e-07	-0.0	5.93e-06	3.25e-06	1e-08	309.48195688	310.45732887	309.4571748	-0.00028385	-0.00094643	-0.00887835
0.42907	2334.88333	0.0	7.1e-07	8.6e-07	1.1e-07	-0.0	5.93e-06	3.25e-06	1e-08	309.47657066	310.45216284	309.4517708	-0.00028362	-0.00103669	-0.00887413
0.42912	2335.05517	0.0	7.1e-07	8.6e-07	1.1e-07	-0.0	5.93e-06	3.25e-06	1e-08	309.47118875	310.44650405	309.4464334	-0.00028375	-0.0009361	-0.00886992
0.42918	2335.22696	0.0	7.1e-07	8.6e-07	1.1e-07	-0.0	5.93e-06	3.25e-06	1e-08	309.46580439	310.4413943	309.44102798	-0.00028342	-0.00101665	-0.00886569
0.42923	2335.39872	0.0	7.1e-07	8.6e-07	1.1e-07	-0.0	5.93e-06	3.25e-06	1e-08	309.46042619	310.43584476	309.43568225	-0.00028317	-0.00096953	-0.00886148
0.42929	2335.57042	0.0	7.1e-07	8.6e-07	1.1e-07	-0.0	5.93e-06	3.25e-06	1e-08	309.45505266	310.43055238	309.43030601	-0.00028302	-0.00098254	-0.00885725
0.42934	2335.74208	0.0	7.1e-07	8.6e-07	1.1e-07	-0.0	5.93e-06	3.25e-06	1e-08	309.44968189	310.42518893	309.42494185	-0.00028302	-0.00097053	-0.00885305
0.4294	2335.9137	0.0	7.1e-07	8.6e-07	1.1e-07	-0.0	5.93e-06	3.25e-06	1e-08	309.44431098	310.41989096	309.41957217	-0.00028307	-0.00099965	-0.00884886
0.42945	2336.08527	0.0	7.1e-07	8.6e-07	1.1e-07	-0.0	5.93e-06	3.25e-06	1e-08	309.43893917	310.41443398	309.41422607	-0.00028261	-0.00097406	-0.00884462
0.43952	2366.71629	0.0	7.1e-07	8.6e-07	1.1e-07	-0.0	5.93e-06	3.25e-06	1e-08	308.49827152	309.47515211	308.47511394	-0.00025864	-0.00088727	-0.00810725
0.43957	2366.87943	0.0	7.1e-07	8.6e-07	1.1e-07	-0.0	5.93e-06	3.25e-06	1e-08	308.49335279	309.47029858	308.47019517	-0.00025867	-0.00089662	-0.0081034
0.43963	2367.04252	0.0	7.1e-07	8.6e-07	1.1e-07	-0.0	5.93e-06	3.25e-06	1e-08	308.48843347	309.46539385	308.46528575	-0.00025836	-0.00089754	-0.00809953
0.43968	2367.20556	0.0	7.1e-07	8.6e-07	1.1e-07	-0.0	5.93e-06	3.25e-06	1e-08	308.48351993	309.46048405	308.4603795	-0.00025826	-0.00087672	-0.00809568
0.43974	2367.36856	0.0	7.1e-07	8.6e-07	1.1e-07	-0.0	5.93e-06	3.25e-06	1e-08	308.47860832	309.45568807	308.45546118	-0.00025828	-0.00089657	-0.00809184
0.43979	2367.53151	0.0	7.1e-07	8.6e-07	1.1e-07	-0.0	5.93e-06	3.25e-06	1e-08	308.47369616	309.45078342	308.45055963	-0.00025798	-0.00091636	-0.00808799
0.43985	2367.69441	0.0	7.1e-07	8.6e-07	1.1e-07	-0.0	5.93e-06	3.25e-06	1e-08	308.46878963	309.44577049	308.44567457	-0.00025803	-0.00088839	-0.00808414
0.4399	2367.85727	0.0	7.1e-07	8.6e-07	1.1e-07	-0.0	5.93e-06	3.25e-06	1e-08	308.46388223	309.4409105	308.44077249	-0.00025771	-0.00090842	-0.00808029
0.43996	2368.02008	0.0	7.1e-07	8.6e-07	1.1e-07	-0.0	5.93e-06	3.25e-06	1e-08	308.45898087	309.43594087	308.43588706	-0.00025772	-0.0008767	-0.00807646
0.44001	2368.18284	0.0	7.1e-07	8.6e-07	1.1e-07	-0.0	5.93e-06	3.25e-06	1e-08	308.45407922	309.43114473	308.43098193	-0.00025751	-0.00089826	-0.00807262
0.44007	2368.34556	0.0	7.1e-07	8.6e-07	1.1e-07	-0.0	5.93e-06	3.25e-06	1e-08	308.4491815	309.42623061	308.42609461	-0.00025747	-0.00090846	-0.00806878
0.44012	2368.50823	0.0	7.1e-07	8.6e-07	1.1e-07	-0.0	5.93e-06	3.25e-06	1e-08	308.44428456	309.42126063	308.42121716	-0.00025731	-0.00090771	-0.00806492
0.44018	2368.67085	0.0	7.1e-07	8.6e-07	1.1e-07	-0.0	5.93e-06	3.25e-06	1e-08	308.4393906	309.4162947	308.41634181	-0.00025715	-0.00085828	-0.00806111
0.44023	2368.83342	0.0	7.1e-07	8.6e-07	1.1e-07	-0.0	5.93e-06	3.25e-06	1e-08	308.43449952	309.41159914	308.41143411	-0.000257	-0.00085618	-0.00805725
0.44029	2368.99595	0.0	7.1e-07	8.6e-07	1.1e-07	-0.0	5.93e-06	3.25e-06	1e-08	308.42961119	309.40691501	308.40652755	-0.00025698	-0.00093778	-0.00805343
0.44034	2369.15843	0.0	7.1e-07	8.6e-07	1.1e-07	-0.0	5.93e-06	3.25e-06	1e-08	308.42472327	309.40178437	308.40168133	-0.00025677	-0.00087619	-0.00804959
0.4404	2369.32087	0.0	7.1e-07	8.6e-07	1.1e-07	-0.0	5.93e-06	3.25e-06	1e-08	308.41983932	309.39699065	308.39679416	-0.00025675	-0.00089639	-0.00804577
0.44045	2369.48325	0.0	7.1e-07	8.6e-07	1.1e-07	-0.0	5.93e-06	3.25e-06	1e-08	308.41495566	309.39208638	308.39192395	-0.00025656	-0.00090344	-0.00804193
0.45051	2398.39861	0.0	7.1e-07	8.6e-07	1.1e-07	-0.0	5.93e-06	3.25e-06	1e-08	307.55943385	308.5378587	307.53777954	-0.00023479	-0.00085559	-0.00737129
0.45057	2398.55218	0.0	7.1e-07	8.6e-07	1.1e-07	-0.0	5.93e-06	3.25e-06	1e-08	307.55495917	308.53316884	307.53334156	-0.00023475	-0.00081741	-0.00736779
0.45062	2398.70569	0.0	7.1e-07	8.6e-07	1.1e-07	-0.0	5.93e-06	3.25e-06	1e-08	307.55048518	308.52868816	307.52887905	-0.00023454	-0.00080999	-0.00736428
0.45068	2398.85916	0.0	7.1e-07	8.6e-07	1.1e-07	-0.0	5.93e-06	3.25e-06	1e-08	307.54601525	308.52424813	307.52441362	-0.00023441	-0.00078023	-0.00736078
0.45073	2399.01257	0.0	7.1e-07	8.6e-07	1.1e-07	-0.0	5.93e-06	3.25e-06	1e-08	307.5415477	308.51997122	307.51992955	-0.00023429	-0.00084071	-0.00735727
0.45079	2399.16594	0.0	7.1e-07	8.6e-07	1.1e-07	-0.0	5.93e-06	3.25e-06	1e-08	307.53708236	308.51536274	307.5154906	-0.00023427	-0.00081736	-0.00735377
0.45084	2399.31926	0.0	7.1e-07	8.6e-07	1.1e-07	-0.0	5.93e-06	3.25e-06	1e-08	307.53261738	308.51088216	307.51103762	-0.000234	-0.00076491	-0.00735027
0.4509	2399.47252	0.0	7.1e-07	8.6e-07	1.1e-07	-0.0	5.93e-06	3.25e-06	1e-08	307.52815747	308.5066891	307.50654986	-0.00023405	-0.0008398	-0.00734677
0.45095	2399.62574	0.0	7.1e-07	8.6e-07	1.1e-07	-0.0	5.93e-06	3.25e-06	1e-08	307.52369671	308.50208543	307.50211751	-0.00023386	-0.0008258	-0.00734328
0.45101	2399.77891	0.0	7.1e-07	8.6e-07	1.1e-07	-0.0	5.93e-06	3.25e-06	1e-08	307.51923937	308.49755845	307.49767762	-0.00023377	-0.00081585	-0.00733979
0.45106	2399.93203	0.0	7.1e-07	8.6e-07	1.1e-07	-0.0	5.93e-06	3.25e-06	1e-08	307.51478383	308.49308601	307.4932331	-0.00023353	-0.00078105	-0.0073363
0.45112	2400.08511	0.0	7.1e-07	8.6e-07	1.1e-07	-0.0	5.93e-06	3.25e-06	1e-08	307.51033273	308.48880429	307.48876628	-0.00023357	-0.00087384	-0.0073328
0.45117	2400.23813	0.0	7.1e-07	8.6e-07	1.1e-07	-0.0	5.93e-06	3.25e-06	1e-08	307.50588082	308.48401386	307.48436753	-0.00023341	-0.00077718	-0.00732932
0.45123	2400.3911	0.0	7.1e-07	8.6e-07	1.1e-07	-0.0	5.93e-06	3.25e-06	1e-08	307.50143205	308.47975327	307.47990282	-0.00023326	-0.00079592	-0.00732582
0.45128	2400.54403	0.0	7.1e-07	8.6e-07	1.1e-07	-0.0	5.93e-06	3.25e-06	1e-08	307.49698593	308.47538992	307.47545371	-0.00023321	-0.0008376	-0.00732234
0.45134	2400.6969	0.0	7.1e-07	8.6e-07	1.1e-07	-0.0	5.93e-06	3.25e-06	1e-08	307.49254072	308.47079802	307.47103649	-0.00023298	-0.00077925	-0.00731886
0.45139	2400.84973	0.0	7.1e-07	8.6e-07	1.1e-07	-0.0	5.93e-06	3.25e-06	1e-08	307.4880999	308.46652596	307.46658033	-0.00023289	-0.00081361	-0.00731538
0.45145	2401.00251	0.0	7.1e-07	8.6e-07	1.1e-07	-0.0	5.93e-06	3.25e-06	1e-08	307.48366084	308.46206549	307.46215085	-0.00023288	-0.00083689	-0.00731189
0.46151	2428.1188	0.0	7.1e-07	8.6e-07	1.1e-07	-0.0	5.93e-06	3.25e-06	1e-08	306.70557777	307.68523121	306.68533237	-0.00021307	-0.00079677	-0.00670194
0.46157	2428.2623	0.0	7.1e-07	8.6e-07	1.1e-07	-0.0	5.93e-06	3.25e-06	1e-08	306.7015093	307.68085554	306.68131043	-0.00021283	-0.00065275	-0.00669875
0.46162	2428.40575	0.0	7.1e-07	8.6e-07	1.1e-07	-0.0	5.93e-06	3.25e-06	1e-08	306.69744538	307.67727077	306.6771888	-0.00021292	-0.00078283	-0.00669556
0.46168	2428.54915	0.0	7.1e-07	8.6e-07	1.1e-07	-0.0	5.93e-06	3.25e-06	1e-08	306.69337965	307.67297159	306.67316141	-0.00021276	-0.00073721	-0.00669237
0.46173	2428.69249	0.0	7.1e-07	8.6e-07	1.1e-07	-0.0	5.93e-06	3.25e-06	1e-08	306.68931686	307.66892289	306.66910393	-0.00021262	-0.00072045	-0.0066892
0.46179	2428.83579	0.0	7.1e-07	8.6e-07	1.1e-07	-0.0	5.93e-06	3.25e-06	1e-08	306.68525687	307.66496619	306.66503674	-0.00021263	-0.00077381	-0.006686
0.46184	2428.97903	0.0	7.1e-07	8.6e-07	1.1e-07	-0.0	5.93e-06	3.25e-06	1e-08	306.68119662	307.66071641	306.66100953	-0.00021241	-0.00073779	-0.00668283
0.4619	2429.12222	0.0	7.1e-07	8.6e-07	1.1e-07	-0.0	5.93e-06	3.25e-06	1e-08	306.6771405	307.65666442	306.65695895	-0.0002126	-0.00073747	-0.00667959
0.46195	2429.26536	0.0	7.1e-07	8.6e-07	1.1e-07	-0.0	5.93e-06	3.25e-06	1e-08	306.67308064	307.65261415	306.65291057	-0.00021213	-0.00069797	-0.00667647
0.46201	2429.40844	0.0	7.1e-07	8.6e-07	1.1e-07	-0.0	5.93e-06	3.25e-06	1e-08	306.66902978	307.64878081	306.64883615	-0.00021232	-0.00074157	-0.00667323
0.46206	2429.55148	0.0	7.1e-07	8.6e-07	1.1e-07	-0.0	5.93e-06	3.25e-06	1e-08	306.66497519	307.64470797	306.64479496	-0.00021196	-0.00075358	-0.00667012
0.46212	2429.69446	0.0	7.1e-07	8.6e-07	1.1e-07	-0.0	5.93e-06	3.25e-06	1e-08	306.66092743	307.6405691	306.64076421	-0.0002119	-0.00071831	-0.00666694
0.46217	2429.8374	0.0	7.1e-07	8.6e-07	1.1e-07	-0.0	5.93e-06	3.25e-06	1e-08	306.65688092	307.63662395	306.63671073	-0.00021184	-0.00073704	-0.00666376
0.46223	2429.98028	0.0	7.1e-07	8.6e-07	1.1e-07	-0.0	5.93e-06	3.25e-06	1e-08	306.65283554	307.63257586	306.63267269	-0.00021176	-0.00076344	-0.00666059
0.46228	2430.1231	0.0	7.1e-07	8.6e-07	1.1e-07	-0.0	5.93e-06	3.25e-06	1e-08	306.6487916	307.62838272	306.62865549	-0.00021181	-0.00071157	-0.00665737
0.46234	2430.26588	0.0	7.1e-07	8.6e-07	1.1e-07	-0.0	5.93e-06	3.25e-06	1e-08	306.64474667	307.62447442	306.62460395	-0.00021148	-0.00071736	-0.00665424
0.46239	2430.4086	0.0	7.1e-07	8.6e-07	1.1e-07	-0.0	5.93e-06	3.25e-06	1e-08	306.64070806	307.62053434	306.62055847	-0.00021146	-0.00075764	-0.00665108
0.46245	2430.55128	0.0	7.1e-07	8.6e-07	1.1e-07	-0.0	5.93e-06	3.25e-06	1e-08	306.63666975	307.61637299	306.61654368	-0.00021124	-0.00072742	-0.00664792
0.47251	2455.77115	0.0	7.1e-07	8.6e-07	1.1e-07	-0.0	5.93e-06	3.25e-06	1e-08	305.92906292	306.90971119	305.91012087	-0.00019338	-0.0006015	-0.00609318
0.47257	2455.90401	0.0	7.1e-07	8.6e-07	1.1e-07	-0.0	5.93e-06	3.25e-06	1e-08	305.92536381	306.90640225	305.90637718	-0.00019339	-0.00068472	-0.00609027
0.47262	2456.03682	0.0	7.1e-07	8.6e-07	1.1e-07	-0.0	5.93e-06	3.25e-06	1e-08	305.92166459	306.90263544	305.90269436	-0.00019325	-0.00069333	-0.00608737
0.47268	2456.16958	0.0	7.1e-07	8.6e-07	1.1e-07	-0.0	5.93e-06	3.25e-06	1e-08	305.9179679	306.89882124	305.89901958	-0.00019309	-0.00065985	-0.00608449
0.47273	2456.30228	0.0	7.1e-07	8.6e-07	1.1e-07	-0.0	5.93e-06	3.25e-06	1e-08	305.9142743	306.89519122	305.89532305	-0.00019307	-0.00067288	-0.00608158
0.47279	2456.43492	0.0	7.1e-07	8.6e-07	1.1e-07	-0.0	5.93e-06	3.25e-06	1e-08	305.91058111	306.89148948	305.89163778	-0.00019296	-0.00067283	-0.00607868
0.47284	2456.56751	0.0	7.1e-07	8.6e-07	1.1e-07	-0.0	5.93e-06	3.25e-06	1e-08	305.90689001	306.88778796	305.88795443	-0.00019281	-0.00070706	-0.0060758
0.4729	2456.70005	0.0	7.1e-07	8.6e-07	1.1e-07	-0.0	5.93e-06	3.25e-06	1e-08	305.90320175	306.88389813	305.88429721	-0.0001927	-0.00059705	-0.00607291
0.47295	2456.83253	0.0	7.1e-07	8.6e-07	1.1e-07	-0.0	5.93e-06	3.25e-06	1e-08	305.89951549	306.88061349	305.88056422	-0.00019278	-0.00068904	-0.00607
0.47301	2456.96496	0.0	7.1e-07	8.6e-07	1.1e-07	-0.0	5.93e-06	3.25e-06	1e-08	305.89582775	306.87682273	305.87689833	-0.00019262	-0.00069326	-0.00606711
0.47306	2457.09733	0.0	7.1e-07	8.6e-07	1.1e-07	-0.0	5.93e-06	3.25e-06	1e-08	305.89214305	306.87300872	305.87323736	-0.00019243	-0.00065524	-0.00606425
0.47312	2457.22965	0.0	7.1e-07	8.6e-07	1.1e-07	-0.0	5.93e-06	3.25e-06	1e-08	305.88846186	306.86940381	305.86955142	-0.00019242	-0.00067064	-0.00606134
0.47317	2457.36191	0.0	7.1e-07	8.6e-07	1.1e-07	-0.0	5.93e-06	3.25e-06	1e-08	305.8847809	306.86571417	305.8658784	-0.00019233	-0.00069324	-0.00605846
0.47323	2457.49411	0.0	7.1e-07	8.6e-07	1.1e-07	-0.0	5.93e-06	3.25e-06	1e-08	305.88110153	306.86190015	305.86222333	-0.00019224	-0.00069322	-0.00605557
0.47328	2457.62627	0.0	7.1e-07	8.6e-07	1.1e-07	-0.0	5.93e-06	3.25e-06	1e-08	305.87742383	306.85808624	305.85857021	-0.00019212	-0.00059275	-0.00605269
0.47334	2457.75836	0.0	7.1e-07	8.6e-07	1.1e-07	-0.0	5.93e-06	3.25e-06	1e-08	305.87374851	306.85482502	305.85484806	-0.00019208	-0.0006932	-0.0060498
0.47339	2457.8904	0.0	7.1e-07	8.6e-07	1.1e-07	-0.0	5.93e-06	3.25e-06	1e-08	305.87007395	306.85101113	305.85119889	-0.00019188	-0.00067096	-0.00604695
0.47345	2458.02239	0.0	7.1e-07	8.6e-07	1.1e-07	-0.0	5.93e-06	3.25e-06	1e-08	305.86640311	306.8473196	305.84753589	-0.00019191	-0.00065482	-0.00604405
0.48351	2481.22993	0.0	7.1e-07	8.6e-07	1.1e-07	-0.0	5.93e-06	3.25e-06	1e-08	305.22296394	306.2050013	305.20509372	-0.00017561	-0.00062618	-0.00553965
0.48357	2481.35147	0.0	7.1e-07	8.6e-07	1.1e-07	-0.0	5.93e-06	3.25e-06	1e-08	305.21959946	306.20155122	305.20174603	-0.00017552	-0.00062616	-0.00553701
0.48362	2481.47295	0.0	7.1e-07	8.6e-07	1.1e-07	-0.0	5.93e-06	3.25e-06	1e-08	305.21623659	306.1981012	305.19840013	-0.00017554	-0.00062618	-0.00553436
0.48368	2481.59437	0.0	7.1e-07	8.6e-07	1.1e-07	-0.0	5.93e-06	3.25e-06	1e-08	305.21287334	306.19465105	305.19505613	-0.00017533	-0.00062613	-0.00553174
0.48373	2481.71574	0.0	7.1e-07	8.6e-07	1.1e-07	-0.0	5.93e-06	3.25e-06	1e-08	305.20951419	306.19120115	305.19171379	-0.00017529	-0.00056814	-0.00552909
0.48379	2481.83704	0.0	7.1e-07	8.6e-07	1.1e-07	-0.0	5.93e-06	3.25e-06	1e-08	305.20615571	306.18807071	305.18833233	-0.00017515	-0.00058547	-0.00552646
0.48384	2481.95829	0.0	7.1e-07	8.6e-07	1.1e-07	-0.0	5.93e-06	3.25e-06	1e-08	305.20279994	306.18484477	305.18496487	-0.00017509	-0.00062612	-0.00552384
0.4839	2482.07947	0.0	7.1e-07	8.6e-07	1.1e-07	-0.0	5.93e-06	3.25e-06	1e-08	305.1994453	306.18139484	305.18162794	-0.00017511	-0.00062613	-0.00552119
0.48395	2482.2006	0.0	7.1e-07	8.6e-07	1.1e-07	-0.0	5.93e-06	3.25e-06	1e-08	305.19609016	306.17794481	305.1782929	-0.00017493	-0.00062609	-0.00551858
0.48401	2482.32167	0.0	7.1e-07	8.6e-07	1.1e-07	-0.0	5.93e-06	3.25e-06	1e-08	305.19273849	306.17449497	305.17495956	-0.00017487	-0.00056644	-0.00551594
0.48406	2482.44268	0.0	7.1e-07	8.6e-07	1.1e-07	-0.0	5.93e-06	3.25e-06	1e-08	305.18938796	306.17137382	305.17158588	-0.00017475	-0.00061787	-0.00551333
0.48412	2482.56363	0.0	7.1e-07	8.6e-07	1.1e-07	-0.0	5.93e-06	3.25e-06	1e-08	305.18603968	306.16796927	305.16825031	-0.00017467	-0.00059532	-0.00551069
0.48417	2482.68453	0.0	7.1e-07	8.6e-07	1.1e-07	-0.0	5.93e-06	3.25e-06	1e-08	305.18269301	306.16468896	305.1649006	-0.00017458	-0.00062606	-0.00550808
0.48423	2482.80536	0.0	7.1e-07	8.6e-07	1.1e-07	-0.0	5.93e-06	3.25e-06	1e-08	305.1793479	306.1612392	305.16157441	-0.0001746	-0.00062608	-0.00550544
0.48428	2482.92614	0.0	7.1e-07	8.6e-07	1.1e-07	-0.0	5.93e-06	3.25e-06	1e-08	305.17600254	306.15778933	305.1582501	-0.00017445	-0.00056475	-0.00550282
0.48434	2483.04685	0.0	7.1e-07	8.6e-07	1.1e-07	-0.0	5.93e-06	3.25e-06	1e-08	305.17266	306.15467735	305.15488421	-0.00017434	-0.00058871	-0.0055002
0.48439	2483.16751	0.0	7.1e-07	8.6e-07	1.1e-07	-0.0	5.93e-06	3.25e-06	1e-08	305.16931949	306.15143334	305.15153702	-0.00017425	-0.00062603	-0.00549759
0.48445	2483.28811	0.0	7.1e-07	8.6e-07	1.1e-07	-0.0	5.93e-06	3.25e-06	1e-08	305.16598068	306.14798363	305.14821798	-0.00017425	-0.00062604	-0.00549496
0.49451	2504.34174	0.0	7.1e-07	8.6e-07	1.1e-07	-0.0	5.93e-06	3.25e-06	1e-08	304.58087635	305.56378623	304.56404083	-0.00015951	-0.00052705	-0.00503625
0.49457	2504.4511	0.0	7.1e-07	8.6e-07	1.1e-07	-0.0	5.93e-06	3.25e-06	1e-08	304.57781595	305.56087816	304.56096742	-0.0001594	-0.00062341	-0.00503385
0.49462	2504.56039	0.0	7.1e-07	8.6e-07	1.1e-07	-0.0	5.93e-06	3.25e-06	1e-08	304.57475755	305.55743841	304.5579637	-0.0001592	-0.00052599	-0.00503146
0.49468	2504.66962	0.0	7.1e-07	8.6e-07	1.1e-07	-0.0	5.93e-06	3.25e-06	1e-08	304.57170292	305.55453619	304.5548927	-0.0001592	-0.00052599	-0.00502906
0.49473	2504.77879	0.0	7.1e-07	8.6e-07	1.1e-07	-0.0	5.93e-06	3.25e-06	1e-08	304.56864831	305.55163394	304.55182339	-0.00015912	-0.00052598	-0.00502667
0.49479	2504.8879	0.0	7.1e-07	8.6e-07	1.1e-07	-0.0	5.93e-06	3.25e-06	1e-08	304.56559521	305.54873174	304.54875571	-0.00015923	-0.00062446	-0.00502427
0.49484	2504.99694	0.0	7.1e-07	8.6e-07	1.1e-07	-0.0	5.93e-06	3.25e-06	1e-08	304.56253998	305.54528608	304.5457594	-0.00015895	-0.00052597	-0.00502188
0.4949	2505.10592	0.0	7.1e-07	8.6e-07	1.1e-07	-0.0	5.93e-06	3.25e-06	1e-08	304.55949023	305.54238389	304.54269497	-0.00015892	-0.00052596	-0.00501949
0.49495	2505.21483	0.0	7.1e-07	8.6e-07	1.1e-07	-0.0	5.93e-06	3.25e-06	1e-08	304.556441	305.53948171	304.53963221	-0.00015883	-0.00062287	-0.0050171
0.49501	2505.32368	0.0	7.1e-07	8.6e-07	1.1e-07	-0.0	5.93e-06	3.25e-06	1e-08	304.55339351	305.5360448	304.53663954	-0.00015883	-0.00052748	-0.00501471
0.49506	2505.43247	0.0	7.1e-07	8.6e-07	1.1e-07	-0.0	5.93e-06	3.25e-06	1e-08	304.55034582	305.53313417	304.53358117	-0.00015866	-0.00052595	-0.00501232
0.49512	2505.54119	0.0	7.1e-07	8.6e-07	1.1e-07	-0.0	5.93e-06	3.25e-06	1e-08	304.54730151	305.53023201	304.53052329	-0.00015861	-0.00052593	-0.00500993
0.49517	2505.64985	0.0	7.1e-07	8.6e-07	1.1e-07	-0.0	5.93e-06	3.25e-06	1e-08	304.54425808	305.52732991	304.52746704	-0.0001585	-0.00062433	-0.00500755
0.49523	2505.75844	0.0	7.1e-07	8.6e-07	1.1e-07	-0.0	5.93e-06	3.25e-06	1e-08	304.54121669	305.52388485	304.52448192	-0.00015855	-0.00052597	-0.00500516
0.49528	2505.86697	0.0	7.1e-07	8.6e-07	1.1e-07	-0.0	5.93e-06	3.25e-06	1e-08	304.5381743	305.52098252	304.52142903	-0.00015833	-0.00052591	-0.00500278
0.49534	2505.97544	0.0	7.1e-07	8.6e-07	1.1e-07	-0.0	5.93e-06	3.25e-06	1e-08	304.53513613	305.5180805	304.51837763	-0.00015828	-0.00052982	-0.0050004
0.49539	2506.08385	0.0	7.1e-07	8.6e-07	1.1e-07	-0.0	5.93e-06	3.25e-06	1e-08	304.53209906	305.51515688	304.51533063	-0.00015835	-0.00055764	-0.00499801
0.49545	2506.19219	0.0	7.1e-07	8.6e-07	1.1e-07	-0.0	5.93e-06	3.25e-06	1e-08	304.52906043	305.51207971	304.51230503	-0.00015812	-0.00058868	-0.00499563
0.50551	2524.91283	0.0	7.1e-07	8.6e-07	1.1e-07	-0.0	5.93e-06	3.25e-06	1e-08	303.99704061	304.98084885	303.98111657	-0.00014472	-0.00049203	-0.00457854
0.50556	2525.00891	0.0	7.1e-07	8.6e-07	1.1e-07	-0.0	5.93e-06	3.25e-06	1e-08	303.99426033	304.9781305	303.97833137	-0.00014481	-0.00052452	-0.00457634
0.50562	2525.10491	0.0	7.1e-07	8.6e-07	1.1e-07	-0.0	5.93e-06	3.25e-06	1e-08	303.99147825	304.97523262	303.97557074	-0.00014461	-0.00052448	-0.00457418
0.50567	2525.20085	0.0	7.1e-07	8.6e-07	1.1e-07	-0.0	5.93e-06	3.25e-06	1e-08	303.9887	304.97233498	303.97281147	-0.00014461	-0.00047435	-0.00457199
0.50573	2525.29671	0.0	7.1e-07	8.6e-07	1.1e-07	-0.0	5.93e-06	3.25e-06	1e-08	303.9859217	304.96971427	303.97001833	-0.00014448	-0.0004764	-0.00456982
0.50578	2525.39251	0.0	7.1e-07	8.6e-07	1.1e-07	-0.0	5.93e-06	3.25e-06	1e-08	303.98314588	304.96708221	303.96722808	-0.00014442	-0.00052446	-0.00456764
0.50584	2525.48824	0.0	7.1e-07	8.6e-07	1.1e-07	-0.0	5.93e-06	3.25e-06	1e-08	303.98037125	304.96418458	303.96447328	-0.0001444	-0.00052446	-0.00456546
0.50589	2525.58389	0.0	7.1e-07	8.6e-07	1.1e-07	-0.0	5.93e-06	3.25e-06	1e-08	303.97759689	304.96128696	303.96172001	-0.00014436	-0.00049012	-0.00456328
0.50595	2525.67948	0.0	7.1e-07	8.6e-07	1.1e-07	-0.0	5.93e-06	3.25e-06	1e-08	303.97482333	304.95857904	303.95894399	-0.00014421	-0.00047933	-0.00456112
0.506	2525.775	0.0	7.1e-07	8.6e-07	1.1e-07	-0.0	5.93e-06	3.25e-06	1e-08	303.97205261	304.95593072	303.95616177	-0.00014405	-0.00050565	-0.00455895
0.50606	2525.87044	0.0	7.1e-07	8.6e-07	1.1e-07	-0.0	5.93e-06	3.25e-06	1e-08	303.96928494	304.95313699	303.95339956	-0.00014414	-0.00052444	-0.00455677
0.50611	2525.96582	0.0	7.1e-07	8.6e-07	1.1e-07	-0.0	5.93e-06	3.25e-06	1e-08	303.96651564	304.95023942	303.95065223	-0.00014409	-0.00050603	-0.0045546
0.50617	2526.06112	0.0	7.1e-07	8.6e-07	1.1e-07	-0.0	5.93e-06	3.25e-06	1e-08	303.96374717	304.94744353	303.94789339	-0.00014393	-0.00044461	-0.00455243
0.50622	2526.15636	0.0	7.1e-07	8.6e-07	1.1e-07	-0.0	5.93e-06	3.25e-06	1e-08	303.96098185	304.94498701	303.94509257	-0.00014384	-0.00052439	-0.00455026
0.50628	2526.25153	0.0	7.1e-07	8.6e-07	1.1e-07	-0.0	5.93e-06	3.25e-06	1e-08	303.95821808	304.94208963	303.9423496	-0.00014382	-0.00052439	-0.00454809
0.50633	2526.34662	0.0	7.1e-07	8.6e-07	1.1e-07	-0.0	5.93e-06	3.25e-06	1e-08	303.95545474	304.93919227	303.93960814	-0.00014379	-0.00052216	-0.00454593
0.50639	2526.44165	0.0	7.1e-07	8.6e-07	1.1e-07	-0.0	5.93e-06	3.25e-06	1e-08	303.95269206	304.93630719	303.93686661	-0.00014361	-0.0004284	-0.00454377
0.50644	2526.5366	0.0	7.1e-07	8.6e-07	1.1e-07	-0.0	5.93e-06	3.25e-06	1e-08	303.94993266	304.93394016	303.93406024	-0.00014367	-0.00052439	-0.0045416
0.5065	2526.63149	0.0	7.1e-07	8.6e-07	1.1e-07	-0.0	5.93e-06	3.25e-06	1e-08	303.9471722	304.93104275	303.93132326	-0.00014357	-0.00052438	-0.00453943
0.51651	2542.68624	0.0	7.1e-07	8.6e-07	1.1e-07	-0.0	5.93e-06	3.25e-06	1e-08	303.46623026	304.45099277	303.45105553	-0.00013152	-0.00049938	-0.00416235
0.51656	2542.76753	0.0	7.1e-07	8.6e-07	1.1e-07	-0.0	5.93e-06	3.25e-06	1e-08	303.46370042	304.44823054	303.44856027	-0.00013152	-0.0004224	-0.00416036
0.51662	2542.84874	0.0	7.1e-07	8.6e-07	1.1e-07	-0.0	5.93e-06	3.25e-06	1e-08	303.46117056	304.44589412	303.44601202	-0.00013148	-0.00051781	-0.00415838
0.51667	2542.92986	0.0	7.1e-07	8.6e-07	1.1e-07	-0.0	5.93e-06	3.25e-06	1e-08	303.45864148	304.44302993	303.44353256	-0.00013135	-0.00042908	-0.00415639
0.51673	2543.01091	0.0	7.1e-07	8.6e-07	1.1e-07	-0.0	5.93e-06	3.25e-06	1e-08	303.4561149	304.44065655	303.44099171	-0.0001313	-0.00042478	-0.00415441
0.51678	2543.09188	0.0	7.1e-07	8.6e-07	1.1e-07	-0.0	5.93e-06	3.25e-06	1e-08	303.45358921	304.43830693	303.4384492	-0.00013126	-0.00047259	-0.00415243
0.51684	2543.17278	0.0	7.1e-07	8.6e-07	1.1e-07	-0.0	5.93e-06	3.25e-06	1e-08	303.4510644	304.43569283	303.43594183	-0.00013115	-0.00047503	-0.00415045
0.51689	2543.25359	0.0	7.1e-07	8.6e-07	1.1e-07	-0.0	5.93e-06	3.25e-06	1e-08	303.44854156	304.4330652	303.43343751	-0.00013108	-0.00042478	-0.00414848
0.51695	2543.33432	0.0	7.1e-07	8.6e-07	1.1e-07	-0.0	5.93e-06	3.25e-06	1e-08	303.44602014	304.43071555	303.43089903	-0.00013071	-0.00046543	-0.00414654
0.517	2543.41498	0.0	7.1e-07	8.6e-07	1.1e-07	-0.0	5.93e-06	3.25e-06	1e-08	303.44350578	304.42814102	303.42839037	-0.00013078	-0.00046775	-0.00414456
0.51706	2543.49555	0.0	7.1e-07	8.6e-07	1.1e-07	-0.0	5.93e-06	3.25e-06	1e-08	303.44099002	304.42555365	303.42588481	-0.00013076	-0.00044909	-0.00414259
0.51711	2543.57605	0.0	7.1e-07	8.6e-07	1.1e-07	-0.0	5.93e-06	3.25e-06	1e-08	303.43847471	304.42306947	303.42336744	-0.00013073	-0.00048128	-0.00414061
0.51717	2543.65647	0.0	7.1e-07	8.6e-07	1.1e-07	-0.0	5.93e-06	3.25e-06	1e-08	303.43596005	304.42040723	303.42087418	-0.00013078	-0.00041988	-0.00413861
0.51722	2543.7368	0.0	7.1e-07	8.6e-07	1.1e-07	-0.0	5.93e-06	3.25e-06	1e-08	303.43344429	304.4180846	303.418339	-0.00013073	-0.00043046	-0.00413664
0.51728	2543.81706	0.0	7.1e-07	8.6e-07	1.1e-07	-0.0	5.93e-06	3.25e-06	1e-08	303.43092942	304.41570342	303.41581265	-0.00013065	-0.00051542	-0.00413467
0.51733	2543.89724	0.0	7.1e-07	8.6e-07	1.1e-07	-0.0	5.93e-06	3.25e-06	1e-08	303.42841614	304.41285226	303.41334767	-0.00013054	-0.00042465	-0.0041327
0.51739	2543.97734	0.0	7.1e-07	8.6e-07	1.1e-07	-0.0	5.93e-06	3.25e-06	1e-08	303.42590492	304.4105032	303.41081987	-0.00013049	-0.00042467	-0.00413073
0.51744	2544.05736	0.0	7.1e-07	8.6e-07	1.1e-07	-0.0	5.93e-06	3.25e-06	1e-08	303.42339472	304.408154	303.40829343	-0.00013043	-0.00052271	-0.00412876
0.5175	2544.1373	0.0	7.1e-07	8.6e-07	1.1e-07	-0.0	5.93e-06	3.25e-06	1e-08	303.42088561	304.40526246	303.40583762	-0.00013031	-0.00042466	-0.0041268
0.52751	2557.29412	0.0	7.1e-07	8.6e-07	1.1e-07	-0.0	5.93e-06	3.25e-06	1e-08	302.98367421	303.96875802	302.96915801	-0.0001193	-0.00037061	-0.00378397
0.52756	2557.35835	0.0	7.1e-07	8.6e-07	1.1e-07	-0.0	5.93e-06	3.25e-06	1e-08	302.98137693	303.96670589	302.96683048	-0.0001193	-0.00042246	-0.00378217
0.52762	2557.42249	0.0	7.1e-07	8.6e-07	1.1e-07	-0.0	5.93e-06	3.25e-06	1e-08	302.97907975	303.96436662	302.96454086	-0.00011936	-0.00040996	-0.00378036
0.52767	2557.48654	0.0	7.1e-07	8.6e-07	1.1e-07	-0.0	5.93e-06	3.25e-06	1e-08	302.97678138	303.96209654	302.96224373	-0.00011919	-0.00042351	-0.00377856
0.52773	2557.55049	0.0	7.1e-07	8.6e-07	1.1e-07	-0.0	5.93e-06	3.25e-06	1e-08	302.97448629	303.95975145	302.95995732	-0.0001192	-0.00041406	-0.00377676
0.52778	2557.61435	0.0	7.1e-07	8.6e-07	1.1e-07	-0.0	5.93e-06	3.25e-06	1e-08	302.97219084	303.95745864	302.95766552	-0.00011907	-0.00043165	-0.00377496
0.52784	2557.67811	0.0	7.1e-07	8.6e-07	1.1e-07	-0.0	5.93e-06	3.25e-06	1e-08	302.96989798	303.95506844	302.95538733	-0.00011903	-0.00042166	-0.00377317
0.52789	2557.74178	0.0	7.1e-07	8.6e-07	1.1e-07	-0.0	5.93e-06	3.25e-06	1e-08	302.96760595	303.95273357	302.95310331	-0.00011903	-0.00035884	-0.00377136
0.52795	2557.80536	0.0	7.1e-07	8.6e-07	1.1e-07	-0.0	5.93e-06	3.25e-06	1e-08	302.96531382	303.95074651	302.95077618	-0.000119	-0.00047442	-0.00376957
0.528	2557.86884	0.0	7.1e-07	8.6e-07	1.1e-07	-0.0	5.93e-06	3.25e-06	1e-08	302.96302225	303.94811942	302.94853197	-0.00011872	-0.00036747	-0.00376777
0.52806	2557.93223	0.0	7.1e-07	8.6e-07	1.1e-07	-0.0	5.93e-06	3.25e-06	1e-08	302.96073612	303.94608459	302.94621325	-0.0001188	-0.00042714	-0.00376598
0.52811	2557.99553	0.0	7.1e-07	8.6e-07	1.1e-07	-0.0	5.93e-06	3.25e-06	1e-08	302.95844843	303.94371928	302.94393803	-0.00011885	-0.00041449	-0.00376418
0.52817	2558.05873	0.0	7.1e-07	8.6e-07	1.1e-07	-0.0	5.93e-06	3.25e-06	1e-08	302.95615976	303.94142404	302.94165517	-0.00011867	-0.00039539	-0.00376239
0.52822	2558.12183	0.0	7.1e-07	8.6e-07	1.1e-07	-0.0	5.93e-06	3.25e-06	1e-08	302.95387454	303.93923455	302.93935996	-0.00011868	-0.00045784	-0.0037606
0.52828	2558.18484	0.0	7.1e-07	8.6e-07	1.1e-07	-0.0	5.93e-06	3.25e-06	1e-08	302.95158905	303.9366992	302.93711014	-0.00011857	-0.00035659	-0.0037588
0.52833	2558.24776	0.0	7.1e-07	8.6e-07	1.1e-07	-0.0	5.93e-06	3.25e-06	1e-08	302.94930578	303.93472452	302.93478998	-0.00011862	-0.00047233	-0.00375701
0.52839	2558.31059	0.0	7.1e-07	8.6e-07	1.1e-07	-0.0	5.93e-06	3.25e-06	1e-08	302.94702145	303.93210893	302.93255289	-0.0001184	-0.00035629	-0.00375522
0.52844	2558.37331	0.0	7.1e-07	8.6e-07	1.1e-07	-0.0	5.93e-06	3.25e-06	1e-08	302.9447414	303.93013592	302.93023491	-0.00011848	-0.00041378	-0.00375344
0.5285	2558.43595	0.0	7.1e-07	8.6e-07	1.1e-07	-0.0	5.93e-06	3.25e-06	1e-08	302.94245972	303.92784454	302.92795889	-0.00011829	-0.00041359	-0.00375165
0.53851	2568.13176	0.0	7.1e-07	8.6e-07	1.1e-07	-0.0	5.93e-06	3.25e-06	1e-08	302.54510834	303.5305837	302.5309691	-0.00010835	-0.0003698	-0.00343983
0.53856	2568.17482	0.0	7.1e-07	8.6e-07	1.1e-07	-0.0	5.93e-06	3.25e-06	1e-08	302.54301995	303.52853403	302.52887642	-0.0001082	-0.00040962	-0.00343823
0.53862	2568.21776	0.0	7.1e-07	8.6e-07	1.1e-07	-0.0	5.93e-06	3.25e-06	1e-08	302.54093428	303.52626364	302.52681291	-0.00010825	-0.00029671	-0.00343653
0.53867	2568.26057	0.0	7.1e-07	8.6e-07	1.1e-07	-0.0	5.93e-06	3.25e-06	1e-08	302.53884764	303.52461906	302.52467086	-0.00010822	-0.00040233	-0.00343492
0.53873	2568.30326	0.0	7.1e-07	8.6e-07	1.1e-07	-0.0	5.93e-06	3.25e-06	1e-08	302.53676168	303.52238909	302.52260454	-0.00010814	-0.00040389	-0.00343329
0.53878	2568.34583	0.0	7.1e-07	8.6e-07	1.1e-07	-0.0	5.93e-06	3.25e-06	1e-08	302.53467727	303.52015042	302.52054043	-0.00010807	-0.00036632	-0.00343165
0.53884	2568.38827	0.0	7.1e-07	8.6e-07	1.1e-07	-0.0	5.93e-06	3.25e-06	1e-08	302.5325942	303.51812002	302.51845088	-0.00010803	-0.00036566	-0.00343001
0.53889	2568.43059	0.0	7.1e-07	8.6e-07	1.1e-07	-0.0	5.93e-06	3.25e-06	1e-08	302.53051176	303.51609322	302.516362	-0.00010799	-0.00036501	-0.00342837
0.53895	2568.47278	0.0	7.1e-07	8.6e-07	1.1e-07	-0.0	5.93e-06	3.25e-06	1e-08	302.52843015	303.51407002	302.51427379	-0.00010794	-0.00036436	-0.00342673
0.539	2568.51485	0.0	7.1e-07	8.6e-07	1.1e-07	-0.0	5.93e-06	3.25e-06	1e-08	302.52634951	303.51205042	302.51218624	-0.00010789	-0.00036371	-0.00342511
0.53906	2568.55679	0.0	7.1e-07	8.6e-07	1.1e-07	-0.0	5.93e-06	3.25e-06	1e-08	302.52426992	303.51003441	302.51009934	-0.00010783	-0.00042399	-0.00342348
0.53911	2568.59861	0.0	7.1e-07	8.6e-07	1.1e-07	-0.0	5.93e-06	3.25e-06	1e-08	302.52219133	303.50768427	302.50805614	-0.00010772	-0.00037006	-0.00342186
0.53917	2568.6403	0.0	7.1e-07	8.6e-07	1.1e-07	-0.0	5.93e-06	3.25e-06	1e-08	302.52011497	303.50563305	302.5059759	-0.0001077	-0.00036146	-0.00342022
0.53922	2568.68186	0.0	7.1e-07	8.6e-07	1.1e-07	-0.0	5.93e-06	3.25e-06	1e-08	302.51803895	303.50362948	302.50389073	-0.00010766	-0.00036083	-0.00341857
0.53928	2568.7233	0.0	7.1e-07	8.6e-07	1.1e-07	-0.0	5.93e-06	3.25e-06	1e-08	302.51596358	303.50162943	302.50180626	-0.00010754	-0.00036018	-0.00341699
0.53933	2568.76461	0.0	7.1e-07	8.6e-07	1.1e-07	-0.0	5.93e-06	3.25e-06	1e-08	302.51389053	303.49963295	302.49972235	-0.00010745	-0.00040132	-0.00341537
0.53939	2568.8058	0.0	7.1e-07	8.6e-07	1.1e-07	-0.0	5.93e-06	3.25e-06	1e-08	302.51181925	303.49740843	302.4976686	-0.00010753	-0.00033343	-0.00341374
0.53944	2568.84685	0.0	7.1e-07	8.6e-07	1.1e-07	-0.0	5.93e-06	3.25e-06	1e-08	302.50974645	303.49556023	302.49556808	-0.00010736	-0.00039957	-0.00341212
0.5395	2568.88778	0.0	7.1e-07	8.6e-07	1.1e-07	-0.0	5.93e-06	3.25e-06	1e-08	302.50767693	303.49334538	302.49351532	-0.00010734	-0.00039851	-0.00341051
0.54951	2573.7255	0.0	7.1e-07	8.6e-07	1.1e-07	-0.0	5.93e-06	3.25e-06	1e-08	302.14855263	303.13351813	302.13232104	-9.454e-05	-0.0002146	-0.00312722
0.54956	2573.73152	0.0	7.1e-07	8.6e-07	1.1e-07	-0.0	5.93e-06	3.25e-06	1e-08	302.14672879	303.13232764	302.13032983	-9.531e-05	-0.00055938	-0.00312559
0.54962	2573.73706	0.0	7.1e-07	8.6e-07	1.1e-07	-0.0	5.93e-06	3.25e-06	1e-08	302.14489006	303.1292244	302.12858394	-9.413e-05	-0.00058387	-0.00312414
0.54967	2573.7421	0.0	7.1e-07	8.6e-07	1.1e-07	-0.0	5.93e-06	3.25e-06	1e-08	302.14307397	303.1259853	302.12685554	-9.251e-05	-0.00022272	-0.00312272
0.54973	2573.74658	0.0	7.1e-07	8.6e-07	1.1e-07	-0.0	5.93e-06	3.25e-06	1e-08	302.14128921	303.12474973	302.12487182	-9.172e-05	-0.00021001	-0.00312119
0.54978	2573.75047	0.0	7.1e-07	8.6e-07	1.1e-07	-0.0	5.93e-06	3.25e-06	1e-08	302.13951963	303.12358464	302.12287964	-9.058e-05	-0.00050951	-0.00311965
0.54984	2573.75369	0.0	7.1e-07	8.6e-07	1.1e-07	-0.0	5.93e-06	3.25e-06	1e-08	302.1377721	303.12075801	302.12109937	-8.786e-05	-0.00024669	-0.00311817
0.54989	2573.75612	0.0	7.1e-07	8.6e-07	1.1e-07	-0.0	5.93e-06	3.25e-06	1e-08	302.1360771	303.11938944	302.11913251	-8.238e-05	-0.00040806	-0.00311664
0.54995	2573.7575	0.0	7.1e-07	8.6e-07	1.1e-07	-0.0	5.93e-06	3.25e-06	1e-08	302.13448779	303.11712562	302.11727688	-6.536e-05	-0.00038053	-0.00311506
0.55	2573.75799	0.0	7.1e-07	8.6e-07	1.1e-07	-0.0	5.93e-06	3.25e-06	1e-08	302.13322676	303.11501454	302.11539089	7.39021752	-5.16088938	39.10195476
