# Supplementary material for: Dataset for the simulated biomass pyrolysis in rotary kilns with varying particle residence time distributions
Source: Data Brief. 2021 Nov 23;39:107603. doi: 10.1016/j.dib.2021.107603 (PMC8633881; doi:10.1016/j.dib.2021.107603)
Supplement: Supplementary Data S1 — Supplementary Raw Research Data. This is open data under the CC BY license http://creativecommons.org/licenses/by/4.0/ [file mmc1.zip › supplementary/10/logFiles/log_Pe40]

l,m	Tau,s	F_w,kg/s	F_is,kg/s	F_c,kg/s	F_rt,kg/s	F_w_wet,kg/s	F_it,kg/s	F_g,kg/s	F_H2O_g,kg/s	T_b,K	T_g,K	T_w,K	q_bed,kW/m	q_gas,kW/m	q_loss,kW/m
5e-05	0.19977	0.0	0.0	0.0	0.0	1.087e-05	0.0	0.0	0.0	358.1325322	726.85489255	815.42674644	18.99234209	0.42348999	-0.40059578
0.00011	0.59931	0.0	0.0	0.0	0.0	1.087e-05	0.0	0.0	0.0	409.06604593	786.10754182	801.4247948	16.5517616	-0.044839	-0.3904721
0.00016	0.99882	1e-08	0.0	0.0	0.0	1.087e-05	0.0	0.0	0.0	452.37307352	779.8455535	789.48538246	14.3930174	-0.06805762	-0.38171956
0.00022	1.39832	5e-08	0.0	0.0	0.0	1.082e-05	0.0	0.0	0.0	489.26488757	770.27993248	779.09389241	12.49936394	-0.05958791	-0.37409522
0.00027	1.79779	2.4e-07	0.0	0.0	0.0	1.064e-05	0.0	0.0	0.0	520.74442148	761.704022	770.03982844	10.84343525	-0.0488929	-0.36745298
0.00033	2.19724	7.9e-07	0.0	0.0	0.0	1.009e-05	0.0	0.0	0.0	547.62378915	754.2273879	762.15295196	9.39944153	-0.03777652	-0.36166714
0.00038	2.59667	1.98e-06	0.0	0.0	0.0	8.89e-06	0.0	0.0	0.0	570.56831615	747.68871791	755.28261047	8.14361835	-0.02622626	-0.35662607
0.00044	2.99608	3.92e-06	0.0	0.0	0.0	6.95e-06	0.0	0.0	0.0	590.14738198	741.91192051	749.29501304	7.0530565	-0.01306273	-0.35223085
0.00049	3.39547	6.29e-06	0.0	0.0	0.0	4.57e-06	0.0	0.0	1e-08	606.87680151	736.63809026	744.07179257	6.1050968	0.00455249	-0.34839414
0.0105	75.7276	4e-08	9.2e-07	6.3e-07	4.2e-07	-0.0	5.91e-06	2.93e-06	1e-08	676.15540529	678.76222469	674.96150145	-0.02883063	-0.04572231	-0.29587772
0.01056	76.12306	4e-08	9.2e-07	6.4e-07	4.2e-07	-0.0	5.91e-06	2.93e-06	1e-08	675.99554568	678.60866715	674.80511711	-0.02873026	-0.04573011	-0.29575527
0.01061	76.51851	4e-08	9.2e-07	6.4e-07	4.1e-07	0.0	5.91e-06	2.94e-06	1e-08	675.83572282	678.45510965	674.6487539	-0.0286301	-0.04573763	-0.29563239
0.01067	76.91393	4e-08	9.2e-07	6.4e-07	4.1e-07	-0.0	5.91e-06	2.94e-06	1e-08	675.67593661	678.30155253	674.49241204	-0.02853061	-0.04574483	-0.29550963
0.01072	77.30933	4e-08	9.2e-07	6.4e-07	4.1e-07	0.0	5.91e-06	2.94e-06	1e-08	675.51618855	678.14799613	674.33609172	-0.02843166	-0.04575172	-0.29538683
0.01078	77.70471	4e-08	9.2e-07	6.4e-07	4.1e-07	-0.0	5.91e-06	2.95e-06	1e-08	675.35647854	677.9944408	674.17979312	-0.02833297	-0.04575833	-0.29526361
0.01083	78.10007	4e-08	9.2e-07	6.5e-07	4e-07	0.0	5.91e-06	2.95e-06	1e-08	675.19680782	677.84088689	674.02351652	-0.02823522	-0.04576462	-0.29514083
0.01089	78.4954	4e-08	9.1e-07	6.5e-07	4e-07	0.0	5.91e-06	2.95e-06	1e-08	675.03717634	677.68733478	673.86726204	-0.02813822	-0.04577059	-0.29501826
0.01094	78.89072	4e-08	9.1e-07	6.5e-07	4e-07	-0.0	5.91e-06	2.96e-06	1e-08	674.87758467	677.53378481	673.71102986	-0.0280418	-0.04577627	-0.29489567
0.011	79.28601	4e-08	9.1e-07	6.5e-07	3.9e-07	0.0	5.91e-06	2.96e-06	1e-08	674.71803362	677.38023735	673.55482018	-0.02794596	-0.04578166	-0.29477305
0.01105	79.68128	4e-08	9.1e-07	6.5e-07	3.9e-07	-0.0	5.91e-06	2.96e-06	1e-08	674.55852294	677.22669279	673.39863323	-0.0278507	-0.04578676	-0.29465041
0.01111	80.07653	4e-08	9.1e-07	6.5e-07	3.9e-07	0.0	5.91e-06	2.96e-06	1e-08	674.3990542	677.07315149	673.24246923	-0.02775593	-0.04579157	-0.2945276
0.01116	80.47176	4e-08	9.1e-07	6.6e-07	3.9e-07	-0.0	5.91e-06	2.97e-06	1e-08	674.23962654	676.91961385	673.08632844	-0.0276619	-0.04579608	-0.29440498
0.01122	80.86696	3e-08	9e-07	6.6e-07	3.8e-07	0.0	5.91e-06	2.97e-06	1e-08	674.08024168	676.76608025	672.93021104	-0.02756849	-0.04580031	-0.29428236
0.01127	81.26215	3e-08	9e-07	6.6e-07	3.8e-07	-0.0	5.91e-06	2.97e-06	1e-08	673.92089888	676.61255106	672.77411727	-0.02747569	-0.04580426	-0.29415974
0.01133	81.65731	3e-08	9e-07	6.6e-07	3.8e-07	0.0	5.91e-06	2.97e-06	1e-08	673.76159945	676.45902669	672.61804736	-0.02738351	-0.04580792	-0.29403713
0.01138	82.05246	3e-08	9e-07	6.6e-07	3.8e-07	-0.0	5.91e-06	2.98e-06	1e-08	673.60234303	676.30550752	672.46200153	-0.02729195	-0.04581131	-0.29391453
0.01144	82.44758	3e-08	9e-07	6.6e-07	3.7e-07	0.0	5.91e-06	2.98e-06	1e-08	673.4431306	676.15199396	672.30598003	-0.02720102	-0.04581441	-0.29379195
0.01149	82.84267	3e-08	9e-07	6.7e-07	3.7e-07	-0.0	5.91e-06	2.98e-06	1e-08	673.28396194	675.99848638	672.1499831	-0.02711072	-0.04581725	-0.29366939
0.0215	154.39041	1e-08	7.6e-07	8.2e-07	1.7e-07	-0.0	5.93e-06	3.19e-06	1e-08	645.17130478	648.48724881	644.37027729	-0.0179329	-0.04374972	-0.27184766
0.02156	154.78155	1e-08	7.6e-07	8.2e-07	1.7e-07	0.0	5.93e-06	3.19e-06	1e-08	645.02174216	648.33965589	644.22177824	-0.01790394	-0.04373	-0.27172256
0.02161	155.17266	1e-08	7.6e-07	8.2e-07	1.7e-07	-0.0	5.93e-06	3.19e-06	1e-08	644.87223952	648.19211352	644.07333319	-0.01787896	-0.04371285	-0.27161404
0.02167	155.56375	1e-08	7.6e-07	8.2e-07	1.7e-07	-0.0	5.93e-06	3.19e-06	1e-08	644.72278913	648.04461511	643.92493505	-0.0178513	-0.04369375	-0.2714934
0.02172	155.95482	1e-08	7.5e-07	8.2e-07	1.7e-07	-0.0	5.93e-06	3.19e-06	1e-08	644.57339665	647.89716563	643.77658911	-0.01782524	-0.04367563	-0.27137914
0.02178	156.34586	1e-08	7.5e-07	8.2e-07	1.7e-07	0.0	5.93e-06	3.19e-06	1e-08	644.42405948	647.7497626	643.62829268	-0.01779953	-0.04365764	-0.27126595
0.02183	156.73689	1e-08	7.5e-07	8.2e-07	1.7e-07	0.0	5.93e-06	3.19e-06	1e-08	644.27477662	647.60240565	643.48004535	-0.01777136	-0.0436378	-0.27114135
0.02189	157.12789	1e-08	7.5e-07	8.2e-07	1.7e-07	0.0	5.93e-06	3.19e-06	1e-08	644.12555372	647.45509952	643.33185215	-0.01774657	-0.0436202	-0.27103109
0.02194	157.51887	1e-08	7.5e-07	8.2e-07	1.7e-07	0.0	5.93e-06	3.19e-06	1e-08	643.97638405	647.30783845	643.1837069	-0.01771933	-0.04360076	-0.27090944
0.022	157.90983	1e-08	7.5e-07	8.2e-07	1.7e-07	0.0	5.93e-06	3.19e-06	1e-08	643.82727297	647.16062718	643.03561463	-0.01769491	-0.04358321	-0.27079983
0.02205	158.30077	1e-08	7.5e-07	8.2e-07	1.7e-07	0.0	5.93e-06	3.19e-06	1e-08	643.67821453	647.01346086	642.88757014	-0.01766786	-0.04356365	-0.27067791
0.02211	158.69168	1e-08	7.5e-07	8.2e-07	1.7e-07	0.0	5.93e-06	3.19e-06	1e-08	643.52921522	646.86634462	642.73957886	-0.01764185	-0.0435447	-0.27056004
0.02216	159.08258	1e-08	7.5e-07	8.2e-07	1.7e-07	0.0	5.93e-06	3.19e-06	1e-08	643.38027254	646.71927688	642.5916391	-0.01761815	-0.04352734	-0.27045221
0.02222	159.47345	1e-08	7.5e-07	8.2e-07	1.7e-07	0.0	5.93e-06	3.19e-06	1e-08	643.23138169	646.57225359	642.44374652	-0.01759016	-0.0435067	-0.27032429
0.02227	159.8643	1e-08	7.5e-07	8.2e-07	1.7e-07	0.0	5.93e-06	3.19e-06	1e-08	643.08255296	646.42528311	642.29590997	-0.01756701	-0.04348952	-0.27021794
0.02233	160.25513	1e-08	7.5e-07	8.2e-07	1.6e-07	0.0	5.93e-06	3.19e-06	1e-08	642.9337752	646.27835662	642.14812007	-0.01754209	-0.04347091	-0.270103
0.02238	160.64593	1e-08	7.5e-07	8.2e-07	1.6e-07	-0.0	5.93e-06	3.19e-06	1e-08	642.785053	646.13147773	642.00038063	-0.01751521	-0.04345072	-0.26997847
0.02244	161.03672	1e-08	7.5e-07	8.2e-07	1.6e-07	0.0	5.93e-06	3.19e-06	1e-08	642.63639122	645.98465052	641.85269592	-0.01749121	-0.04343256	-0.26986669
0.02249	161.42748	1e-08	7.5e-07	8.2e-07	1.6e-07	0.0	5.93e-06	3.19e-06	1e-08	642.48778329	645.83786976	641.7050604	-0.01746603	-0.0434134	-0.2697489
0.0325	232.18203	0.0	7.2e-07	8.5e-07	1.2e-07	-0.0	5.93e-06	3.23e-06	1e-08	616.3695977	619.96460684	615.70937071	-0.01427267	-0.03978608	-0.2493178
0.03256	232.56878	0.0	7.2e-07	8.5e-07	1.2e-07	0.0	5.93e-06	3.23e-06	1e-08	616.2311501	619.82718118	615.57140398	-0.01426174	-0.03976888	-0.24922536
0.03261	232.95551	0.0	7.2e-07	8.5e-07	1.2e-07	0.0	5.93e-06	3.23e-06	1e-08	616.09274867	619.68980002	615.43348269	-0.01424747	-0.0397464	-0.24910459
0.03267	233.34222	0.0	7.2e-07	8.5e-07	1.2e-07	-0.0	5.93e-06	3.23e-06	1e-08	615.95440798	619.55247703	615.29562076	-0.01423416	-0.03972538	-0.24899169
0.03272	233.72891	0.0	7.2e-07	8.5e-07	1.2e-07	0.0	5.93e-06	3.24e-06	1e-08	615.81612461	619.41520844	615.15781435	-0.01422333	-0.0397082	-0.2488995
0.03278	234.11557	0.0	7.2e-07	8.5e-07	1.2e-07	0.0	5.93e-06	3.24e-06	1e-08	615.6778873	619.27798429	615.0200533	-0.01420945	-0.03968618	-0.24878128
0.03283	234.50221	0.0	7.2e-07	8.5e-07	1.2e-07	-0.0	5.93e-06	3.24e-06	1e-08	615.53970951	619.14081714	614.88235041	-0.01419592	-0.03966464	-0.24866568
0.03289	234.88883	0.0	7.2e-07	8.5e-07	1.2e-07	0.0	5.93e-06	3.24e-06	1e-08	615.4015904	619.00370575	614.74470442	-0.01418545	-0.03964792	-0.24857597
0.03294	235.27543	0.0	7.2e-07	8.5e-07	1.2e-07	0.0	5.93e-06	3.24e-06	1e-08	615.26351614	618.86663766	614.6071026	-0.01417132	-0.03962534	-0.24845482
0.033	235.66201	0.0	7.2e-07	8.5e-07	1.2e-07	-0.0	5.93e-06	3.24e-06	1e-08	615.12550286	618.72962804	614.46956045	-0.01415819	-0.03960429	-0.24834194
0.03305	236.04856	0.0	7.2e-07	8.5e-07	1.2e-07	0.0	5.93e-06	3.24e-06	1e-08	614.98754695	618.59267293	614.3320739	-0.01414802	-0.03958795	-0.24825434
0.03311	236.4351	0.0	7.2e-07	8.5e-07	1.2e-07	0.0	5.93e-06	3.24e-06	1e-08	614.84963489	618.45576015	614.19463053	-0.01413321	-0.03956411	-0.2481265
0.03316	236.82161	0.0	7.2e-07	8.6e-07	1.2e-07	-0.0	5.93e-06	3.24e-06	1e-08	614.71178712	618.31890913	614.05725016	-0.01412077	-0.03954403	-0.24801892
0.03322	237.20809	0.0	7.2e-07	8.6e-07	1.2e-07	0.0	5.93e-06	3.24e-06	1e-08	614.57399411	618.18211012	613.91992284	-0.0141107	-0.03952773	-0.24793159
0.03327	237.59456	0.0	7.2e-07	8.6e-07	1.2e-07	0.0	5.93e-06	3.24e-06	1e-08	614.4362449	618.04535335	613.7826386	-0.01409563	-0.03950329	-0.24780063
0.03333	237.981	0.0	7.2e-07	8.6e-07	1.2e-07	-0.0	5.93e-06	3.24e-06	1e-08	614.29856147	617.90865991	613.64541896	-0.01408374	-0.03948396	-0.24769712
0.03338	238.36743	0.0	7.2e-07	8.6e-07	1.2e-07	0.0	5.93e-06	3.24e-06	1e-08	614.16093082	617.77201658	613.50825041	-0.01407309	-0.03946662	-0.24760424
0.03344	238.75383	0.0	7.2e-07	8.6e-07	1.2e-07	0.0	5.93e-06	3.24e-06	1e-08	614.02334683	617.6354182	613.3711277	-0.01405866	-0.03944306	-0.24747811
0.03349	239.1402	0.0	7.2e-07	8.6e-07	1.2e-07	-0.0	5.93e-06	3.24e-06	1e-08	613.88582616	617.4988809	613.23406728	-0.01404736	-0.03942456	-0.24737913
0.0435	309.09251	0.0	7.1e-07	8.6e-07	1.1e-07	0.0	5.93e-06	3.25e-06	1e-08	589.74849648	593.51160569	589.16627284	-0.01217847	-0.03585933	-0.22847582
0.04356	309.47483	0.0	7.1e-07	8.6e-07	1.1e-07	0.0	5.93e-06	3.25e-06	1e-08	589.62067537	593.38448253	589.03877839	-0.01217182	-0.03584498	-0.22839995
0.04361	309.85713	0.0	7.1e-07	8.6e-07	1.1e-07	-0.0	5.93e-06	3.25e-06	1e-08	589.49289319	593.2573976	588.91132272	-0.0121633	-0.03582655	-0.22830251
0.04367	310.23941	0.0	7.1e-07	8.6e-07	1.1e-07	-0.0	5.93e-06	3.25e-06	1e-08	589.36516098	593.13036178	588.78391685	-0.01215525	-0.0358092	-0.22821075
0.04372	310.62166	0.0	7.1e-07	8.6e-07	1.1e-07	-0.0	5.93e-06	3.25e-06	1e-08	589.23747663	593.00337222	588.65655788	-0.01214665	-0.03579062	-0.22811253
0.04378	311.00389	0.0	7.1e-07	8.6e-07	1.1e-07	-0.0	5.93e-06	3.25e-06	1e-08	589.10984351	592.87643216	588.52924909	-0.01213797	-0.03577182	-0.22801312
0.04383	311.3861	0.0	7.1e-07	8.6e-07	1.1e-07	-0.0	5.93e-06	3.25e-06	1e-08	588.98226145	592.74954222	588.40199114	-0.01212927	-0.03575296	-0.22791336
0.04389	311.76829	0.0	7.1e-07	8.6e-07	1.1e-07	-0.0	5.93e-06	3.25e-06	1e-08	588.85473078	592.62270258	588.2747842	-0.01212056	-0.03573408	-0.22781352
0.04394	312.15046	0.0	7.1e-07	8.6e-07	1.1e-07	-0.0	5.93e-06	3.25e-06	1e-08	588.72725182	592.49591329	588.14762831	-0.01211185	-0.03571521	-0.22771369
0.044	312.5326	0.0	7.1e-07	8.6e-07	1.1e-07	0.0	5.93e-06	3.25e-06	1e-08	588.5998249	592.36917434	588.02052347	-0.0121032	-0.03569634	-0.22761389
0.04405	312.91472	0.0	7.1e-07	8.6e-07	1.1e-07	0.0	5.93e-06	3.25e-06	1e-08	588.47244837	592.24248574	587.8934697	-0.01209453	-0.03567747	-0.22751412
0.04411	313.29682	0.0	7.1e-07	8.6e-07	1.1e-07	0.0	5.93e-06	3.25e-06	1e-08	588.34512315	592.11584747	587.76646698	-0.01208587	-0.03565862	-0.22741441
0.04416	313.6789	0.0	7.1e-07	8.6e-07	1.1e-07	0.0	5.93e-06	3.25e-06	1e-08	588.21784965	591.98925951	587.63951526	-0.01207721	-0.03563978	-0.22731472
0.04422	314.06095	0.0	7.1e-07	8.6e-07	1.1e-07	0.0	5.93e-06	3.25e-06	1e-08	588.09062788	591.86272185	587.51261455	-0.01206859	-0.03562094	-0.22721506
0.04427	314.44298	0.0	7.1e-07	8.6e-07	1.1e-07	0.0	5.93e-06	3.25e-06	1e-08	587.96345694	591.73623449	587.38576486	-0.01205997	-0.03560211	-0.22711546
0.04433	314.82499	0.0	7.1e-07	8.6e-07	1.1e-07	0.0	5.93e-06	3.25e-06	1e-08	587.83633737	591.60979741	587.25896614	-0.01205023	-0.03558082	-0.22700284
0.04438	315.20698	0.0	7.1e-07	8.6e-07	1.1e-07	-0.0	5.93e-06	3.25e-06	1e-08	587.70927592	591.48341718	587.13222508	-0.012039	-0.03555629	-0.2268731
0.04444	315.58894	0.0	7.1e-07	8.6e-07	1.1e-07	-0.0	5.93e-06	3.25e-06	1e-08	587.58228181	591.35710245	587.00555042	-0.01202679	-0.03552956	-0.22673166
0.04449	315.97088	0.0	7.1e-07	8.6e-07	1.1e-07	0.0	5.93e-06	3.25e-06	1e-08	587.4553609	591.23085914	586.87894819	-0.0120233	-0.03552185	-0.22669093
0.05455	385.48946	0.0	7.1e-07	8.7e-07	1e-07	-0.0	5.93e-06	3.25e-06	1e-08	565.07194646	568.95512098	564.54856939	-0.01061346	-0.03222939	-0.20918286
0.05461	385.86727	0.0	7.1e-07	8.7e-07	1e-07	-0.0	5.93e-06	3.25e-06	1e-08	564.95414858	568.83782834	564.43103636	-0.01060647	-0.03221216	-0.20909058
0.05466	386.24507	0.0	7.1e-07	8.7e-07	1e-07	0.0	5.93e-06	3.25e-06	1e-08	564.83639886	568.72058315	564.31355142	-0.01059946	-0.03219493	-0.20899829
0.05472	386.62284	0.0	7.1e-07	8.7e-07	1e-07	0.0	5.93e-06	3.25e-06	1e-08	564.71869749	568.60338544	564.19611457	-0.01059259	-0.03217773	-0.20890614
0.05477	387.00059	0.0	7.1e-07	8.7e-07	1e-07	0.0	5.93e-06	3.25e-06	1e-08	564.60104279	568.48623514	564.07872582	-0.01058566	-0.03216052	-0.20881393
0.05483	387.37831	0.0	7.1e-07	8.7e-07	1e-07	0.0	5.93e-06	3.25e-06	1e-08	564.48343554	568.36913229	563.96138517	-0.01057869	-0.03214332	-0.20872175
0.05488	387.75602	0.0	7.1e-07	8.7e-07	1e-07	-0.0	5.93e-06	3.25e-06	1e-08	564.36587643	568.25207685	563.84409257	-0.01057162	-0.03212613	-0.20862966
0.05494	388.1337	0.0	7.1e-07	8.7e-07	1e-07	-0.0	5.93e-06	3.25e-06	1e-08	564.24836679	568.1350688	563.7268479	-0.01056456	-0.03210895	-0.20853756
0.05499	388.51135	0.0	7.1e-07	8.7e-07	1e-07	0.0	5.93e-06	3.25e-06	1e-08	564.1309067	568.01810813	563.60965117	-0.01055771	-0.03209177	-0.20844553
0.05505	388.88899	0.0	7.1e-07	8.7e-07	1e-07	0.0	5.93e-06	3.25e-06	1e-08	564.01349325	567.90119483	563.4925025	-0.01055089	-0.03207461	-0.20835353
0.0551	389.2666	0.0	7.1e-07	8.7e-07	1e-07	-0.0	5.93e-06	3.25e-06	1e-08	563.89612607	567.78432888	563.37540189	-0.01054405	-0.03205745	-0.20826158
0.05516	389.64419	0.0	7.1e-07	8.7e-07	1e-07	-0.0	5.93e-06	3.25e-06	1e-08	563.77880555	567.66751026	563.2583493	-0.01053703	-0.03204031	-0.20816966
0.05521	390.02176	0.0	7.1e-07	8.7e-07	1e-07	-0.0	5.93e-06	3.25e-06	1e-08	563.66153433	567.55073896	563.14134457	-0.01053006	-0.03202318	-0.20807778
0.05527	390.39931	0.0	7.1e-07	8.7e-07	1e-07	-0.0	5.93e-06	3.25e-06	1e-08	563.54431175	567.43401495	563.02438774	-0.01052307	-0.03200605	-0.20798594
0.05532	390.77683	0.0	7.1e-07	8.7e-07	1e-07	-0.0	5.93e-06	3.25e-06	1e-08	563.42713809	567.31733822	562.90747876	-0.01051607	-0.03198893	-0.20789414
0.05538	391.15433	0.0	7.1e-07	8.7e-07	1e-07	-0.0	5.93e-06	3.25e-06	1e-08	563.31001363	567.20070875	562.7906176	-0.01050905	-0.03197182	-0.20780238
0.05543	391.53181	0.0	7.1e-07	8.7e-07	1e-07	-0.0	5.93e-06	3.25e-06	1e-08	563.19293869	567.08412652	562.67380423	-0.01050214	-0.03195472	-0.20771065
0.05549	391.90926	0.0	7.1e-07	8.7e-07	1e-07	-0.0	5.93e-06	3.25e-06	1e-08	563.07591185	566.96759153	562.55703871	-0.01049524	-0.03193763	-0.20761896
0.06555	460.60216	0.0	7.1e-07	8.7e-07	1e-07	-0.0	5.93e-06	3.26e-06	1e-08	542.45149405	546.42045676	541.97790915	-0.00932989	-0.02895326	-0.1914595
0.06561	460.97544	0.0	7.1e-07	8.7e-07	1e-07	-0.0	5.93e-06	3.26e-06	1e-08	542.34299569	546.31234309	541.86967733	-0.00931661	-0.02893781	-0.19137463
0.06566	461.34869	0.0	7.1e-07	8.7e-07	1e-07	-0.0	5.93e-06	3.26e-06	1e-08	542.2346281	546.20427343	541.76148519	-0.00930657	-0.02892233	-0.19128971
0.06572	461.72193	0.0	7.1e-07	8.7e-07	1e-07	-0.0	5.93e-06	3.26e-06	1e-08	542.12635363	546.0962479	541.65333502	-0.00929831	-0.02890682	-0.19120476
0.06577	462.09514	0.0	7.1e-07	8.7e-07	1e-07	-0.0	5.93e-06	3.26e-06	1e-08	542.01815152	545.98826658	541.54522807	-0.00929084	-0.02889131	-0.19111981
0.06583	462.46833	0.0	7.1e-07	8.7e-07	1e-07	-0.0	5.93e-06	3.26e-06	1e-08	541.9100125	545.88032949	541.43716491	-0.00929935	-0.02887568	-0.19103495
0.06588	462.84149	0.0	7.1e-07	8.7e-07	1e-07	-0.0	5.93e-06	3.26e-06	1e-08	541.80175072	545.77243712	541.32915668	-0.00929839	-0.02886013	-0.1909501
0.06594	463.21463	0.0	7.1e-07	8.7e-07	1e-07	-0.0	5.93e-06	3.26e-06	1e-08	541.69347629	545.66458916	541.22119675	-0.00928362	-0.02884472	-0.19086534
0.06599	463.58775	0.0	7.1e-07	8.7e-07	1e-07	-0.0	5.93e-06	3.26e-06	1e-08	541.58535029	545.5567851	541.11327538	-0.00928338	-0.02882921	-0.19078067
0.06605	463.96085	0.0	7.1e-07	8.7e-07	1e-07	-0.0	5.93e-06	3.26e-06	1e-08	541.47720349	545.44902538	541.00540271	-0.00928506	-0.02881369	-0.19069601
0.0661	464.33392	0.0	7.1e-07	8.7e-07	1e-07	-0.0	5.93e-06	3.26e-06	1e-08	541.3690135	545.34131007	540.89758007	-0.00928193	-0.0287982	-0.1906113
0.06616	464.70698	0.0	7.1e-07	8.7e-07	1e-07	-0.0	5.93e-06	3.26e-06	1e-08	541.26083625	545.23363902	540.78980413	-0.00927881	-0.0287827	-0.1905266
0.06621	465.08	0.0	7.1e-07	8.7e-07	1e-07	-0.0	5.93e-06	3.26e-06	1e-08	541.15267175	545.12601224	540.68207489	-0.00926516	-0.02876732	-0.19044197
0.06627	465.45301	0.0	7.1e-07	8.7e-07	1e-07	-0.0	5.93e-06	3.26e-06	1e-08	541.04464283	545.01842935	540.57438492	-0.0092408	-0.02875204	-0.19035743
0.06632	465.82599	0.0	7.1e-07	8.7e-07	1e-07	-0.0	5.93e-06	3.26e-06	1e-08	540.93687443	544.91088994	540.46672669	-0.00924282	-0.02873654	-0.19027289
0.06638	466.19895	0.0	7.1e-07	8.7e-07	1e-07	-0.0	5.93e-06	3.26e-06	1e-08	540.82905901	544.80339489	540.35911867	-0.00924028	-0.02872109	-0.19018839
0.06643	466.57189	0.0	7.1e-07	8.7e-07	1e-07	-0.0	5.93e-06	3.26e-06	1e-08	540.72124969	544.69594404	540.25155764	-0.00922134	-0.02870582	-0.19010406
0.06649	466.9448	0.0	7.1e-07	8.7e-07	1e-07	-0.0	5.93e-06	3.26e-06	1e-08	540.61363807	544.58853676	540.14403203	-0.00921199	-0.02869045	-0.19001962
0.07655	534.80208	0.0	7.1e-07	8.7e-07	1e-07	0.0	5.93e-06	3.26e-06	1e-08	521.63389794	525.65874367	521.20383436	-0.00823743	-0.02600539	-0.17514711
0.07661	535.17077	0.0	7.1e-07	8.7e-07	1e-07	0.0	5.93e-06	3.26e-06	1e-08	521.53400655	525.55917999	521.10427378	-0.00823519	-0.0259914	-0.1750689
0.07666	535.53944	0.0	7.1e-07	8.7e-07	1e-07	0.0	5.93e-06	3.26e-06	1e-08	521.43412228	525.45965762	521.004757	-0.00823296	-0.02597742	-0.17499069
0.07672	535.90808	0.0	7.1e-07	8.7e-07	1e-07	0.0	5.93e-06	3.26e-06	1e-08	521.33424514	525.36017655	520.90528402	-0.00822018	-0.02596354	-0.17491255
0.07677	536.2767	0.0	7.1e-07	8.7e-07	1e-07	0.0	5.93e-06	3.26e-06	1e-08	521.23450308	525.26073641	520.80584741	-0.00819947	-0.02594974	-0.17483449
0.07683	536.64529	0.0	7.1e-07	8.7e-07	1e-07	0.0	5.93e-06	3.26e-06	1e-08	521.13499231	525.16133687	520.70644159	-0.00820346	-0.02593574	-0.17475643
0.07688	537.01386	0.0	7.1e-07	8.7e-07	1e-07	0.0	5.93e-06	3.26e-06	1e-08	521.03541319	525.06197879	520.60708384	-0.00819526	-0.02592186	-0.17467845
0.07694	537.38241	0.0	7.1e-07	8.7e-07	1e-07	0.0	5.93e-06	3.26e-06	1e-08	520.93591383	524.96266171	520.50776558	-0.00818224	-0.02590803	-0.17460054
0.07699	537.75094	0.0	7.1e-07	8.7e-07	1e-07	0.0	5.93e-06	3.26e-06	1e-08	520.83655271	524.86338543	520.40848341	-0.00817437	-0.02589415	-0.17452256
0.07705	538.11944	0.0	7.1e-07	8.7e-07	1e-07	0.0	5.93e-06	3.26e-06	1e-08	520.7372673	524.76415016	520.30924096	-0.0081665	-0.02588026	-0.17444459
0.0771	538.48792	0.0	7.1e-07	8.7e-07	1e-07	0.0	5.93e-06	3.26e-06	1e-08	520.63805761	524.66495589	520.21003824	-0.00817683	-0.02586623	-0.17436667
0.07716	538.85638	0.0	7.1e-07	8.7e-07	1e-07	0.0	5.93e-06	3.26e-06	1e-08	520.53870262	524.56580324	520.11088796	-0.00817765	-0.02585229	-0.17428878
0.07721	539.22481	0.0	7.1e-07	8.7e-07	1e-07	0.0	5.93e-06	3.26e-06	1e-08	520.43931786	524.46669185	520.01178344	-0.0081642	-0.0258385	-0.17421097
0.07727	539.59322	0.0	7.1e-07	8.7e-07	1e-07	0.0	5.93e-06	3.26e-06	1e-08	520.34007676	524.3676212	519.91271465	-0.00816799	-0.02582457	-0.17413326
0.07732	539.96161	0.0	7.1e-07	8.7e-07	1e-07	0.0	5.93e-06	3.26e-06	1e-08	520.24076981	524.26859183	519.81369361	-0.00816706	-0.02581068	-0.1740555
0.07738	540.32997	0.0	7.1e-07	8.7e-07	1e-07	0.0	5.93e-06	3.26e-06	1e-08	520.14145443	524.16960361	519.71471704	-0.00816464	-0.02579679	-0.17397773
0.07743	540.69831	0.0	7.1e-07	8.7e-07	1e-07	0.0	5.93e-06	3.26e-06	1e-08	520.04214874	524.07065648	519.6157839	-0.00815903	-0.02578294	-0.17389999
0.07749	541.06663	0.0	7.1e-07	8.7e-07	1e-07	0.0	5.93e-06	3.26e-06	1e-08	519.9428915	523.97175034	519.51689194	-0.00813789	-0.02576925	-0.17382236
0.08755	608.07804	0.0	7.1e-07	8.7e-07	1e-07	0.0	5.93e-06	3.26e-06	1e-08	502.49261308	506.54614191	502.10194088	-0.00727419	-0.02335989	-0.16014758
0.08761	608.44208	0.0	7.1e-07	8.7e-07	1e-07	0.0	5.93e-06	3.26e-06	1e-08	502.40094037	506.45452081	502.01042883	-0.007276	-0.02334733	-0.16007578
0.08766	608.80609	0.0	7.1e-07	8.7e-07	1e-07	0.0	5.93e-06	3.26e-06	1e-08	502.30922788	506.36293815	501.91895993	-0.00727717	-0.02333478	-0.16000397
0.08772	609.17008	0.0	7.1e-07	8.7e-07	1e-07	0.0	5.93e-06	3.26e-06	1e-08	502.21748373	506.27139389	501.82753373	-0.00727536	-0.02332225	-0.15993214
0.08777	609.53405	0.0	7.1e-07	8.7e-07	1e-07	0.0	5.93e-06	3.26e-06	1e-08	502.12574547	506.17988796	501.73614814	-0.00727192	-0.02330973	-0.15986031
0.08783	609.898	0.0	7.1e-07	8.7e-07	1e-07	0.0	5.93e-06	3.26e-06	1e-08	502.0340336	506.08842029	501.64480203	-0.0072515	-0.02329739	-0.15978862
0.08788	610.26192	0.0	7.1e-07	8.7e-07	1e-07	0.0	5.93e-06	3.26e-06	1e-08	501.94256232	505.99699022	501.55348343	-0.00724504	-0.02328492	-0.1597169
0.08794	610.62582	0.0	7.1e-07	8.7e-07	1e-07	0.0	5.93e-06	3.26e-06	1e-08	501.85115557	505.90559825	501.46220214	-0.00724798	-0.02327238	-0.15964521
0.08799	610.98969	0.0	7.1e-07	8.7e-07	1e-07	0.0	5.93e-06	3.26e-06	1e-08	501.75969488	505.8142447	501.37096472	-0.00723261	-0.02326004	-0.15957369
0.08805	611.35355	0.0	7.1e-07	8.7e-07	1e-07	0.0	5.93e-06	3.26e-06	1e-08	501.66841143	505.72292884	501.27975824	-0.00722555	-0.0232476	-0.15950207
0.0881	611.71738	0.0	7.1e-07	8.7e-07	1e-07	0.0	5.93e-06	3.26e-06	1e-08	501.57720019	505.63165102	501.18858859	-0.00721849	-0.02323516	-0.15943045
0.08816	612.08118	0.0	7.1e-07	8.7e-07	1e-07	0.0	5.93e-06	3.26e-06	1e-08	501.48606117	505.54041123	501.09745577	-0.00721799	-0.02322267	-0.15935885
0.08821	612.44496	0.0	7.1e-07	8.7e-07	1e-07	0.0	5.93e-06	3.26e-06	1e-08	501.39491168	505.4492097	501.00636436	-0.0072294	-0.02321008	-0.15928729
0.08827	612.80872	0.0	7.1e-07	8.7e-07	1e-07	0.0	5.93e-06	3.26e-06	1e-08	501.30360133	505.35804682	500.91532269	-0.00721932	-0.0231977	-0.15921581
0.08832	613.17245	0.0	7.1e-07	8.7e-07	1e-07	0.0	5.93e-06	3.26e-06	1e-08	501.21240155	505.2669218	500.82431565	-0.00721461	-0.02318528	-0.15914437
0.08838	613.53617	0.0	7.1e-07	8.7e-07	1e-07	0.0	5.93e-06	3.26e-06	1e-08	501.12124444	505.17583482	500.73334698	-0.00721896	-0.0231728	-0.159073
0.08843	613.89985	0.0	7.1e-07	8.7e-07	1e-07	0.0	5.93e-06	3.26e-06	1e-08	501.03001572	505.08478615	500.642423	-0.00721721	-0.02316036	-0.15900157
0.08849	614.26352	0.0	7.1e-07	8.7e-07	1e-07	0.0	5.93e-06	3.26e-06	1e-08	500.93879234	504.99377561	500.55153946	-0.00721546	-0.02314791	-0.15893014
0.09855	680.41845	0.0	7.1e-07	8.7e-07	1e-07	0.0	5.93e-06	3.26e-06	1e-08	484.90832819	488.96422923	484.55306514	-0.00645418	-0.02098862	-0.14636773
0.09861	680.77779	0.0	7.1e-07	8.7e-07	1e-07	0.0	5.93e-06	3.26e-06	1e-08	484.82403922	488.87997478	484.4690348	-0.00645369	-0.02097737	-0.14630173
0.09866	681.13709	0.0	7.1e-07	8.7e-07	1e-07	0.0	5.93e-06	3.26e-06	1e-08	484.73974228	488.79575589	484.3850428	-0.00645235	-0.02096614	-0.14623573
0.09872	681.49638	0.0	7.1e-07	8.7e-07	1e-07	0.0	5.93e-06	3.26e-06	1e-08	484.65544841	488.71157253	484.30108855	-0.00644573	-0.02095495	-0.14616977
0.09877	681.85564	0.0	7.1e-07	8.7e-07	1e-07	0.0	5.93e-06	3.26e-06	1e-08	484.57122657	488.6274245	484.21716833	-0.00642677	-0.0209439	-0.14610389
0.09883	682.21488	0.0	7.1e-07	8.7e-07	1e-07	0.0	5.93e-06	3.26e-06	1e-08	484.48723797	488.54331132	484.13327345	-0.00642728	-0.02093267	-0.14603801
0.09888	682.57409	0.0	7.1e-07	8.7e-07	1e-07	0.0	5.93e-06	3.26e-06	1e-08	484.40322828	488.45923368	484.04941754	-0.00642442	-0.02092148	-0.14597218
0.09894	682.93328	0.0	7.1e-07	8.7e-07	1e-07	0.0	5.93e-06	3.26e-06	1e-08	484.3192417	488.37519144	483.96559823	-0.00641214	-0.0209104	-0.14590645
0.09899	683.29244	0.0	7.1e-07	8.7e-07	1e-07	0.0	5.93e-06	3.26e-06	1e-08	484.23540136	488.29118421	483.88180884	-0.00640577	-0.02089925	-0.14584065
0.09905	683.65159	0.0	7.1e-07	8.7e-07	1e-07	0.0	5.93e-06	3.26e-06	1e-08	484.15162997	488.20721225	483.79805358	-0.00639939	-0.0208881	-0.14577484
0.0991	684.0107	0.0	7.1e-07	8.7e-07	1e-07	0.0	5.93e-06	3.26e-06	1e-08	484.06792754	488.12327554	483.71433242	-0.00640618	-0.02087684	-0.14570908
0.09916	684.3698	0.0	7.1e-07	8.7e-07	1e-07	0.0	5.93e-06	3.26e-06	1e-08	483.98412201	488.03937454	483.63065458	-0.00641142	-0.0208656	-0.14564334
0.09921	684.72887	0.0	7.1e-07	8.7e-07	1e-07	0.0	5.93e-06	3.26e-06	1e-08	483.90023371	487.95550918	483.54701895	-0.00639948	-0.02085453	-0.14557768
0.09927	685.08792	0.0	7.1e-07	8.7e-07	1e-07	0.0	5.93e-06	3.26e-06	1e-08	483.81648733	487.87167881	483.46341345	-0.00640206	-0.02084335	-0.14551209
0.09932	685.44694	0.0	7.1e-07	8.7e-07	1e-07	0.0	5.93e-06	3.26e-06	1e-08	483.73269288	487.78788392	483.37984823	-0.00640326	-0.02083218	-0.14544648
0.09938	685.80594	0.0	7.1e-07	8.7e-07	1e-07	0.0	5.93e-06	3.26e-06	1e-08	483.64886855	487.70412446	483.29632231	-0.00640195	-0.02082102	-0.14538085
0.09943	686.16492	0.0	7.1e-07	8.7e-07	1e-07	0.0	5.93e-06	3.26e-06	1e-08	483.56504702	487.62040036	483.21283396	-0.00639781	-0.02080989	-0.14531524
0.09949	686.52387	0.0	7.1e-07	8.7e-07	1e-07	0.0	5.93e-06	3.26e-06	1e-08	483.48126545	487.53671151	483.12938118	-0.00637869	-0.02079892	-0.14524973
0.10955	751.81139	0.0	7.1e-07	8.7e-07	1e-07	0.0	5.93e-06	3.26e-06	1e-08	468.76687094	472.80090314	468.44412637	-0.00572119	-0.01886491	-0.13371844
0.1096	752.16595	0.0	7.1e-07	8.7e-07	1e-07	0.0	5.93e-06	3.26e-06	1e-08	468.68964624	472.72347058	468.36701531	-0.00571716	-0.01885487	-0.13365788
0.10966	752.52049	0.0	7.1e-07	8.7e-07	1e-07	0.0	5.93e-06	3.26e-06	1e-08	468.61246355	472.64607081	468.2899371	-0.00571873	-0.01884479	-0.13359735
0.10971	752.87501	0.0	7.1e-07	8.7e-07	1e-07	0.0	5.93e-06	3.26e-06	1e-08	468.53524748	472.568704	468.21289564	-0.00570615	-0.01883486	-0.13353696
0.10977	753.2295	0.0	7.1e-07	8.7e-07	1e-07	0.0	5.93e-06	3.26e-06	1e-08	468.45818907	472.49136959	468.13588096	-0.00570034	-0.01882486	-0.13347648
0.10982	753.58397	0.0	7.1e-07	8.7e-07	1e-07	0.0	5.93e-06	3.26e-06	1e-08	468.38119682	472.41406786	468.05889784	-0.00569454	-0.01881485	-0.133416
0.10988	753.93841	0.0	7.1e-07	8.7e-07	1e-07	0.0	5.93e-06	3.26e-06	1e-08	468.30427075	472.3367988	467.98194628	-0.0056983	-0.01880477	-0.13335555
0.10993	754.29283	0.0	7.1e-07	8.7e-07	1e-07	0.0	5.93e-06	3.26e-06	1e-08	468.22728167	472.25956275	467.90503297	-0.00570654	-0.01879466	-0.13329512
0.10999	754.64722	0.0	7.1e-07	8.7e-07	1e-07	0.0	5.93e-06	3.26e-06	1e-08	468.15016914	472.18235986	467.82816103	-0.00569552	-0.01878473	-0.13323477
0.11004	755.0016	0.0	7.1e-07	8.7e-07	1e-07	0.0	5.93e-06	3.26e-06	1e-08	468.07319321	472.10518939	467.75131693	-0.00569657	-0.0187747	-0.13317447
0.1101	755.35594	0.0	7.1e-07	8.7e-07	1e-07	0.0	5.93e-06	3.26e-06	1e-08	467.99619089	472.02805176	467.67450909	-0.00569899	-0.01876467	-0.13311418
0.11015	755.71027	0.0	7.1e-07	8.7e-07	1e-07	0.0	5.93e-06	3.26e-06	1e-08	467.91914377	471.95094701	467.59773848	-0.00569806	-0.01875465	-0.13305386
0.11021	756.06457	0.0	7.1e-07	8.7e-07	1e-07	0.0	5.93e-06	3.26e-06	1e-08	467.84209707	471.87387503	467.52100275	-0.00569531	-0.01874466	-0.13299355
0.11026	756.41884	0.0	7.1e-07	8.7e-07	1e-07	0.0	5.93e-06	3.26e-06	1e-08	467.76507536	471.79683576	467.44430064	-0.0056774	-0.01873482	-0.13293335
0.11032	756.77309	0.0	7.1e-07	8.7e-07	1e-07	0.0	5.93e-06	3.26e-06	1e-08	467.68828369	471.71982859	467.36762144	-0.00567343	-0.01872485	-0.13287313
0.11037	757.12732	0.0	7.1e-07	8.7e-07	1e-07	0.0	5.93e-06	3.26e-06	1e-08	467.61153348	471.64285404	467.29097496	-0.00567498	-0.01871485	-0.13281294
0.11043	757.48152	0.0	7.1e-07	8.7e-07	1e-07	0.0	5.93e-06	3.26e-06	1e-08	467.53475018	471.56591229	467.21436503	-0.00566247	-0.01870499	-0.13275288
0.11048	757.8357	0.0	7.1e-07	8.7e-07	1e-07	0.0	5.93e-06	3.26e-06	1e-08	467.45812415	471.48900276	467.13778173	-0.00565669	-0.01869505	-0.13269274
0.12055	822.24449	0.0	7.1e-07	8.7e-07	1e-07	0.0	5.93e-06	3.26e-06	1e-08	453.96243849	457.95057511	453.66813139	-0.00508634	-0.01696344	-0.12211593
0.1206	822.59422	0.0	7.1e-07	8.7e-07	1e-07	0.0	5.93e-06	3.26e-06	1e-08	453.8916509	457.87945317	453.59742634	-0.00509282	-0.01695437	-0.12206039
0.12066	822.94393	0.0	7.1e-07	8.7e-07	1e-07	0.0	5.93e-06	3.26e-06	1e-08	453.82076279	457.80836191	453.52675871	-0.00508251	-0.01694545	-0.12200491
0.12071	823.29361	0.0	7.1e-07	8.7e-07	1e-07	0.0	5.93e-06	3.26e-06	1e-08	453.7500078	457.73730069	453.4561167	-0.00508533	-0.01693643	-0.12194948
0.12077	823.64327	0.0	7.1e-07	8.7e-07	1e-07	0.0	5.93e-06	3.26e-06	1e-08	453.67920322	457.66626995	453.38550946	-0.00508697	-0.01692742	-0.12189405
0.12082	823.99291	0.0	7.1e-07	8.7e-07	1e-07	0.0	5.93e-06	3.26e-06	1e-08	453.60836542	457.59526966	453.31493619	-0.00508635	-0.01691842	-0.12183859
0.12088	824.34252	0.0	7.1e-07	8.7e-07	1e-07	0.0	5.93e-06	3.26e-06	1e-08	453.53752582	457.52429975	453.24439531	-0.0050821	-0.01690946	-0.12178316
0.12093	824.6921	0.0	7.1e-07	8.7e-07	1e-07	0.0	5.93e-06	3.26e-06	1e-08	453.46673508	457.45336006	453.17388426	-0.00506516	-0.01690063	-0.12172782
0.12099	825.04167	0.0	7.1e-07	8.7e-07	1e-07	0.0	5.93e-06	3.26e-06	1e-08	453.39616984	457.38245012	453.10339411	-0.00506501	-0.01689165	-0.12167246
0.12104	825.39121	0.0	7.1e-07	8.7e-07	1e-07	0.0	5.93e-06	3.26e-06	1e-08	453.32559639	457.31157051	453.03293661	-0.00506354	-0.01688269	-0.12161715
0.1211	825.74072	0.0	7.1e-07	8.7e-07	1e-07	0.0	5.93e-06	3.26e-06	1e-08	453.2550331	457.24072118	452.96251083	-0.00505287	-0.01687383	-0.12156192
0.12115	826.09021	0.0	7.1e-07	8.7e-07	1e-07	0.0	5.93e-06	3.26e-06	1e-08	453.18460821	457.16990175	452.89211027	-0.00504758	-0.01686491	-0.12150663
0.12121	826.43967	0.0	7.1e-07	8.7e-07	1e-07	0.0	5.93e-06	3.26e-06	1e-08	453.11424666	457.09911244	452.82173874	-0.00504229	-0.01685598	-0.12145134
0.12126	826.78911	0.0	7.1e-07	8.7e-07	1e-07	0.0	5.93e-06	3.26e-06	1e-08	453.04394845	457.02835326	452.75139623	-0.00505053	-0.01684696	-0.12139609
0.12132	827.13853	0.0	7.1e-07	8.7e-07	1e-07	0.0	5.93e-06	3.26e-06	1e-08	452.97352515	456.95762468	452.68109221	-0.00505379	-0.01683797	-0.12134086
0.12137	827.48792	0.0	7.1e-07	8.7e-07	1e-07	0.0	5.93e-06	3.26e-06	1e-08	452.90304613	456.88692649	452.61082317	-0.00504366	-0.01682912	-0.12128569
0.12143	827.83729	0.0	7.1e-07	8.7e-07	1e-07	0.0	5.93e-06	3.26e-06	1e-08	452.832698	456.8162582	452.54057969	-0.00504867	-0.01682015	-0.12123059
0.12148	828.18663	0.0	7.1e-07	8.7e-07	1e-07	0.0	5.93e-06	3.26e-06	1e-08	452.76226979	456.74562031	452.47037235	-0.005049	-0.01681121	-0.12117545
0.13155	891.70497	0.0	7.1e-07	8.7e-07	1e-07	0.0	5.93e-06	3.26e-06	1e-08	440.39215049	444.31414935	440.1244497	-0.00453423	-0.01526114	-0.11148105
0.1316	892.0498	0.0	7.1e-07	8.7e-07	1e-07	0.0	5.93e-06	3.26e-06	1e-08	440.32723636	444.24885881	440.05966616	-0.00452987	-0.01525312	-0.1114302
0.13166	892.39461	0.0	7.1e-07	8.7e-07	1e-07	0.0	5.93e-06	3.26e-06	1e-08	440.2623758	444.18359619	439.99490979	-0.00452088	-0.01524514	-0.11137941
0.13171	892.7394	0.0	7.1e-07	8.7e-07	1e-07	0.0	5.93e-06	3.26e-06	1e-08	440.19763515	444.11836131	439.93017733	-0.00451602	-0.01523711	-0.11132857
0.13177	893.08416	0.0	7.1e-07	8.7e-07	1e-07	0.0	5.93e-06	3.26e-06	1e-08	440.13295532	444.05315434	439.86547168	-0.00451198	-0.01522909	-0.11127773
0.13182	893.4289	0.0	7.1e-07	8.7e-07	1e-07	0.0	5.93e-06	3.26e-06	1e-08	440.06832458	443.9879753	439.80079343	-0.00452263	-0.01522094	-0.11122692
0.13188	893.77362	0.0	7.1e-07	8.7e-07	1e-07	0.0	5.93e-06	3.26e-06	1e-08	440.00353245	443.92282471	439.73615285	-0.00452161	-0.0152129	-0.11117615
0.13193	894.1183	0.0	7.1e-07	8.7e-07	1e-07	0.0	5.93e-06	3.26e-06	1e-08	439.93874617	443.85770214	439.67154174	-0.0045141	-0.01520493	-0.11112543
0.13199	894.46297	0.0	7.1e-07	8.7e-07	1e-07	0.0	5.93e-06	3.26e-06	1e-08	439.87405875	443.79260732	439.60695553	-0.00451996	-0.01519685	-0.11107476
0.13204	894.80761	0.0	7.1e-07	8.7e-07	1e-07	0.0	5.93e-06	3.26e-06	1e-08	439.80927871	443.72754071	439.54240355	-0.00451962	-0.01518882	-0.11102405
0.1321	895.15222	0.0	7.1e-07	8.7e-07	1e-07	0.0	5.93e-06	3.26e-06	1e-08	439.7444947	443.6625021	439.47788148	-0.00451929	-0.01518078	-0.11097334
0.13215	895.49681	0.0	7.1e-07	8.7e-07	1e-07	0.0	5.93e-06	3.26e-06	1e-08	439.67970673	443.5974915	439.41338933	-0.00450916	-0.01517284	-0.1109227
0.13221	895.84138	0.0	7.1e-07	8.7e-07	1e-07	0.0	5.93e-06	3.26e-06	1e-08	439.61505519	443.53250851	439.3489202	-0.00449728	-0.01516492	-0.11087208
0.13226	896.18592	0.0	7.1e-07	8.7e-07	1e-07	0.0	5.93e-06	3.26e-06	1e-08	439.55056511	443.46755307	439.28447285	-0.0045017	-0.01515687	-0.11082147
0.13232	896.53044	0.0	7.1e-07	8.7e-07	1e-07	0.0	5.93e-06	3.26e-06	1e-08	439.48600303	443.40262576	439.22005869	-0.00449348	-0.01514894	-0.11077095
0.13237	896.87493	0.0	7.1e-07	8.7e-07	1e-07	0.0	5.93e-06	3.26e-06	1e-08	439.42155005	443.33772607	439.15566882	-0.00448659	-0.01514099	-0.11072041
0.13243	897.21939	0.0	7.1e-07	8.7e-07	1e-07	0.0	5.93e-06	3.26e-06	1e-08	439.35718725	443.27285407	439.09130417	-0.00448175	-0.01513303	-0.11066985
0.13248	897.56384	0.0	7.1e-07	8.7e-07	1e-07	0.0	5.93e-06	3.26e-06	1e-08	439.29288511	443.20800983	439.0269662	-0.00448103	-0.01512503	-0.1106193
0.14255	960.17958	0.0	7.1e-07	8.7e-07	1e-07	0.0	5.93e-06	3.26e-06	1e-08	427.96249871	431.79886432	427.71839117	-0.0040555	-0.013737	-0.10173949
0.1426	960.51946	0.0	7.1e-07	8.7e-07	1e-07	0.0	5.93e-06	3.26e-06	1e-08	427.9029013	431.73895722	427.65907564	-0.00404582	-0.01372985	-0.10169291
0.14266	960.85931	0.0	7.1e-07	8.7e-07	1e-07	0.0	5.93e-06	3.26e-06	1e-08	427.84343871	431.6790757	427.59978114	-0.00403485	-0.01372272	-0.10164636
0.14271	961.19913	0.0	7.1e-07	8.7e-07	1e-07	0.0	5.93e-06	3.26e-06	1e-08	427.78412975	431.61921968	427.54050675	-0.00403928	-0.01371547	-0.10159981
0.14277	961.53893	0.0	7.1e-07	8.7e-07	1e-07	0.0	5.93e-06	3.26e-06	1e-08	427.72474835	431.55938974	427.48126325	-0.00403114	-0.01370833	-0.10155335
0.14282	961.8787	0.0	7.1e-07	8.7e-07	1e-07	0.0	5.93e-06	3.26e-06	1e-08	427.6654791	431.49958537	427.4220418	-0.00402497	-0.01370118	-0.10150686
0.14288	962.21845	0.0	7.1e-07	8.7e-07	1e-07	0.0	5.93e-06	3.26e-06	1e-08	427.60629317	431.43980664	427.36284377	-0.0040205	-0.01369401	-0.10146036
0.14293	962.55817	0.0	7.1e-07	8.7e-07	1e-07	0.0	5.93e-06	3.26e-06	1e-08	427.54716556	431.38005363	427.30367036	-0.00402083	-0.0136868	-0.10141387
0.14299	962.89787	0.0	7.1e-07	8.7e-07	1e-07	0.0	5.93e-06	3.26e-06	1e-08	427.48802568	431.32032652	427.24452495	-0.00403132	-0.01367951	-0.1013674
0.14304	963.23754	0.0	7.1e-07	8.7e-07	1e-07	0.0	5.93e-06	3.26e-06	1e-08	427.4287241	431.26062564	427.18541464	-0.00402364	-0.01367238	-0.101321
0.1431	963.57719	0.0	7.1e-07	8.7e-07	1e-07	0.0	5.93e-06	3.26e-06	1e-08	427.36952807	431.20095033	427.12632666	-0.004023	-0.0136652	-0.10127462
0.14315	963.91682	0.0	7.1e-07	8.7e-07	1e-07	0.0	5.93e-06	3.26e-06	1e-08	427.31033407	431.1413008	427.06726591	-0.00402681	-0.01365799	-0.10122827
0.14321	964.25641	0.0	7.1e-07	8.7e-07	1e-07	0.0	5.93e-06	3.26e-06	1e-08	427.25107669	431.08167723	427.00823552	-0.00402671	-0.01365081	-0.10118189
0.14326	964.59599	0.0	7.1e-07	8.7e-07	1e-07	0.0	5.93e-06	3.26e-06	1e-08	427.19181336	431.02207946	426.94923275	-0.00402546	-0.01364364	-0.10113552
0.14332	964.93554	0.0	7.1e-07	8.7e-07	1e-07	0.0	5.93e-06	3.26e-06	1e-08	427.13256107	430.96250747	426.8902568	-0.0040104	-0.01363659	-0.10108923
0.14337	965.27506	0.0	7.1e-07	8.7e-07	1e-07	0.0	5.93e-06	3.26e-06	1e-08	427.07352307	430.90296071	426.83129793	-0.00400745	-0.01362945	-0.10104293
0.14343	965.61456	0.0	7.1e-07	8.7e-07	1e-07	0.0	5.93e-06	3.26e-06	1e-08	427.01452108	430.84343962	426.77236465	-0.00400901	-0.01362227	-0.10099665
0.14348	965.95403	0.0	7.1e-07	8.7e-07	1e-07	0.0	5.93e-06	3.26e-06	1e-08	426.95548885	430.78394436	426.71346009	-0.00399897	-0.0136152	-0.10095047
0.15354	1027.6546	0.0	7.1e-07	8.7e-07	1e-07	0.0	5.93e-06	3.26e-06	1e-08	416.58781992	420.32141684	416.36463444	-0.00360347	-0.01236659	-0.09278512
0.1536	1027.98944	0.0	7.1e-07	8.7e-07	1e-07	0.0	5.93e-06	3.26e-06	1e-08	416.53356808	420.26649521	416.31035822	-0.00360162	-0.01236229	-0.09275672
0.15365	1028.32426	0.0	7.1e-07	8.7e-07	1e-07	0.0	5.93e-06	3.26e-06	1e-08	416.47933986	420.21158944	416.25609773	-0.00359977	-0.01235799	-0.09272831
0.15371	1028.65905	0.0	7.1e-07	8.7e-07	1e-07	0.0	5.93e-06	3.26e-06	1e-08	416.42513525	420.15669954	416.20185296	-0.00360903	-0.01235203	-0.09268945
0.15376	1028.99381	0.0	7.1e-07	8.7e-07	1e-07	0.0	5.93e-06	3.26e-06	1e-08	416.37078548	420.10183174	416.14763798	-0.0036198	-0.01234583	-0.09264917
0.15382	1029.32855	0.0	7.1e-07	8.7e-07	1e-07	0.0	5.93e-06	3.26e-06	1e-08	416.31626767	420.04698689	416.0934547	-0.00361552	-0.0123398	-0.09260915
0.15387	1029.66326	0.0	7.1e-07	8.7e-07	1e-07	0.0	5.93e-06	3.26e-06	1e-08	416.26180842	419.9921643	416.03929241	-0.00359817	-0.01233353	-0.09256688
0.15393	1029.99795	0.0	7.1e-07	8.7e-07	1e-07	0.0	5.93e-06	3.26e-06	1e-08	416.20760427	419.93736477	415.98514329	-0.00359601	-0.01232726	-0.09252541
0.15398	1030.33261	0.0	7.1e-07	8.7e-07	1e-07	0.0	5.93e-06	3.26e-06	1e-08	416.15342648	419.88258841	415.93101752	-0.00361559	-0.01232059	-0.09248241
0.15404	1030.66725	0.0	7.1e-07	8.7e-07	1e-07	0.0	5.93e-06	3.26e-06	1e-08	416.09894744	419.82783686	415.87693125	-0.00362066	-0.01231418	-0.09244043
0.15409	1031.00186	0.0	7.1e-07	8.7e-07	1e-07	0.0	5.93e-06	3.26e-06	1e-08	416.04438583	419.77310902	415.8228737	-0.00362573	-0.01230777	-0.09239844
0.15415	1031.33645	0.0	7.1e-07	8.7e-07	1e-07	0.0	5.93e-06	3.26e-06	1e-08	415.98974165	419.71840489	415.76884487	-0.00361575	-0.01230142	-0.09235597
0.1542	1031.67101	0.0	7.1e-07	8.7e-07	1e-07	0.0	5.93e-06	3.26e-06	1e-08	415.93524152	419.66372421	415.71483451	-0.00361022	-0.01229505	-0.09231364
0.15426	1032.00554	0.0	7.1e-07	8.7e-07	1e-07	0.0	5.93e-06	3.26e-06	1e-08	415.88081859	419.60906706	415.66084566	-0.0036069	-0.01228867	-0.09227138
0.15431	1032.34005	0.0	7.1e-07	8.7e-07	1e-07	0.0	5.93e-06	3.26e-06	1e-08	415.82643949	419.55443348	415.6068798	-0.00359445	-0.01228236	-0.0922291
0.15437	1032.67454	0.0	7.1e-07	8.7e-07	1e-07	0.0	5.93e-06	3.26e-06	1e-08	415.77224174	419.49982315	415.55293058	-0.00356932	-0.01227616	-0.09218678
0.15442	1033.009	0.0	7.1e-07	8.7e-07	1e-07	0.0	5.93e-06	3.26e-06	1e-08	415.7184168	419.44523565	415.4989891	-0.00355419	-0.01226987	-0.09214449
0.15448	1033.34343	0.0	7.1e-07	8.7e-07	1e-07	0.0	5.93e-06	3.26e-06	1e-08	415.6648137	419.39067131	415.44506238	-0.00353906	-0.01226359	-0.0921022
0.16454	1094.1157	0.0	7.1e-07	8.7e-07	1e-07	0.0	5.93e-06	3.26e-06	1e-08	406.1805011	409.79882935	405.9780656	-0.00322411	-0.01114974	-0.0846652
0.1646	1094.44543	0.0	7.1e-07	8.7e-07	1e-07	0.0	5.93e-06	3.26e-06	1e-08	406.13087599	409.74846162	405.92839892	-0.00321401	-0.01114408	-0.08462659
0.16465	1094.77514	0.0	7.1e-07	8.7e-07	1e-07	0.0	5.93e-06	3.26e-06	1e-08	406.08140116	409.69811531	405.87874839	-0.00320791	-0.01113855	-0.08458905
0.16471	1095.10482	0.0	7.1e-07	8.7e-07	1e-07	0.0	5.93e-06	3.26e-06	1e-08	406.03201513	409.64778997	405.82911616	-0.0032156	-0.01113278	-0.08455067
0.16476	1095.43448	0.0	7.1e-07	8.7e-07	1e-07	0.0	5.93e-06	3.26e-06	1e-08	405.98250551	409.59748656	405.77951241	-0.00323626	-0.0111268	-0.0845115
0.16482	1095.76411	0.0	7.1e-07	8.7e-07	1e-07	0.0	5.93e-06	3.26e-06	1e-08	405.93267253	409.547206	405.72994672	-0.00324568	-0.01112101	-0.08447301
0.16487	1096.09371	0.0	7.1e-07	8.7e-07	1e-07	0.0	5.93e-06	3.26e-06	1e-08	405.88268928	409.49694749	405.68041078	-0.00325153	-0.01111523	-0.08443444
0.16493	1096.42329	0.0	7.1e-07	8.7e-07	1e-07	0.0	5.93e-06	3.26e-06	1e-08	405.83261081	409.44671096	405.63090214	-0.00324001	-0.01110953	-0.08439546
0.16498	1096.75285	0.0	7.1e-07	8.7e-07	1e-07	0.0	5.93e-06	3.26e-06	1e-08	405.78270434	409.39649601	405.58140888	-0.00323893	-0.01110379	-0.08435673
0.16504	1097.08237	0.0	7.1e-07	8.7e-07	1e-07	0.0	5.93e-06	3.26e-06	1e-08	405.73280921	409.34630289	405.53193817	-0.00323785	-0.01109804	-0.084318
0.16509	1097.41188	0.0	7.1e-07	8.7e-07	1e-07	0.0	5.93e-06	3.26e-06	1e-08	405.6829254	409.29613159	405.48249	-0.00320349	-0.01108669	-0.08423974
0.16515	1097.74135	0.0	7.1e-07	8.7e-07	1e-07	0.0	5.93e-06	3.26e-06	1e-08	405.63356031	409.24600324	405.43306483	-0.00319723	-0.01108283	-0.08421337
0.1652	1098.0708	0.0	7.1e-07	8.7e-07	1e-07	0.0	5.93e-06	3.26e-06	1e-08	405.5842881	409.19588956	405.38365114	-0.00319116	-0.011077	-0.08417378
0.16526	1098.40023	0.0	7.1e-07	8.7e-07	1e-07	0.0	5.93e-06	3.26e-06	1e-08	405.53510413	409.14579799	405.33425701	-0.0031966	-0.0110718	-0.08413904
0.16531	1098.72963	0.0	7.1e-07	8.7e-07	1e-07	0.0	5.93e-06	3.26e-06	1e-08	405.48583166	409.09572624	405.2848876	-0.003197	-0.01106617	-0.08410114
0.16537	1099.059	0.0	7.1e-07	8.7e-07	1e-07	0.0	5.93e-06	3.26e-06	1e-08	405.43654792	409.04567591	405.23554127	-0.003197	-0.01105944	-0.08405583
0.16542	1099.38835	0.0	7.1e-07	8.7e-07	1e-07	0.0	5.93e-06	3.26e-06	1e-08	405.38725812	408.99565116	405.18622221	-0.00319769	-0.01105487	-0.08402508
0.16548	1099.71767	0.0	7.1e-07	8.7e-07	1e-07	0.0	5.93e-06	3.26e-06	1e-08	405.33795355	408.94564379	405.13692213	-0.00319568	-0.01104654	-0.08396881
0.17554	1159.54805	0.0	7.1e-07	8.7e-07	1e-07	0.0	5.93e-06	3.26e-06	1e-08	396.6651791	400.15419132	396.47947461	-0.00289937	-0.01005088	-0.07718528
0.1756	1159.8726	0.0	7.1e-07	8.7e-07	1e-07	0.0	5.93e-06	3.26e-06	1e-08	396.61962873	400.10804866	396.43408723	-0.0029025	-0.01004739	-0.07716148
0.17565	1160.19713	0.0	7.1e-07	8.7e-07	1e-07	0.0	5.93e-06	3.26e-06	1e-08	396.57402622	400.06191962	396.38871641	-0.00289865	-0.0100431	-0.07713184
0.17571	1160.52163	0.0	7.1e-07	8.7e-07	1e-07	0.0	5.93e-06	3.26e-06	1e-08	396.52848055	400.01580729	396.34336079	-0.00288568	-0.01003776	-0.07709455
0.17576	1160.8461	0.0	7.1e-07	8.7e-07	1e-07	0.0	5.93e-06	3.26e-06	1e-08	396.48313396	399.9697157	396.29801857	-0.00287945	-0.0100332	-0.07706291
0.17582	1161.17055	0.0	7.1e-07	8.7e-07	1e-07	0.0	5.93e-06	3.26e-06	1e-08	396.43788129	399.92364187	396.25269109	-0.00288069	-0.01002835	-0.07702973
0.17587	1161.49497	0.0	7.1e-07	8.7e-07	1e-07	0.0	5.93e-06	3.26e-06	1e-08	396.39260505	399.87758694	396.2073845	-0.00289721	-0.01002293	-0.07699338
0.17593	1161.81936	0.0	7.1e-07	8.7e-07	1e-07	0.0	5.93e-06	3.26e-06	1e-08	396.34706475	399.83155326	396.16211143	-0.00290365	-0.01001789	-0.07695912
0.17598	1162.14373	0.0	7.1e-07	8.7e-07	1e-07	0.0	5.93e-06	3.26e-06	1e-08	396.30141899	399.78553928	396.11686356	-0.00290631	-0.01001282	-0.0769245
0.17604	1162.46807	0.0	7.1e-07	8.7e-07	1e-07	0.0	5.93e-06	3.26e-06	1e-08	396.25572702	399.73954508	396.07163846	-0.00289673	-0.01000769	-0.07688871
0.17609	1162.79239	0.0	7.1e-07	8.7e-07	1e-07	0.0	5.93e-06	3.26e-06	1e-08	396.21018124	399.69357088	396.02642824	-0.00289457	-0.01000259	-0.07685363
0.17615	1163.11668	0.0	7.1e-07	8.7e-07	1e-07	0.0	5.93e-06	3.26e-06	1e-08	396.16466498	399.64761654	395.98123769	-0.0028895	-0.00999751	-0.07681844
0.1762	1163.44094	0.0	7.1e-07	8.7e-07	1e-07	0.0	5.93e-06	3.26e-06	1e-08	396.1192241	399.60168201	395.93606482	-0.00287029	-0.00999246	-0.07678277
0.17626	1163.76518	0.0	7.1e-07	8.7e-07	1e-07	0.0	5.93e-06	3.26e-06	1e-08	396.07408086	399.55576708	395.89090002	-0.00286159	-0.00998739	-0.07674746
0.17631	1164.08939	0.0	7.1e-07	8.7e-07	1e-07	0.0	5.93e-06	3.26e-06	1e-08	396.02907005	399.50987192	395.84575044	-0.00285289	-0.00998232	-0.07671215
0.17637	1164.41358	0.0	7.1e-07	8.7e-07	1e-07	0.0	5.93e-06	3.26e-06	1e-08	395.98419166	399.46399651	395.80061607	-0.00284419	-0.00997724	-0.07667684
0.17642	1164.73774	0.0	7.1e-07	8.7e-07	1e-07	0.0	5.93e-06	3.26e-06	1e-08	395.93944569	399.41814086	395.75549693	-0.0028483	-0.00997206	-0.07664149
0.17648	1165.06187	0.0	7.1e-07	8.7e-07	1e-07	0.0	5.93e-06	3.26e-06	1e-08	395.89463074	399.37230545	395.710402	-0.00287534	-0.0099667	-0.07660606
0.18654	1223.93626	0.0	7.1e-07	8.7e-07	1e-07	0.0	5.93e-06	3.26e-06	1e-08	387.96668986	391.31847907	387.79783894	-0.00259497	-0.00905213	-0.07025524
0.1866	1224.25555	0.0	7.1e-07	8.7e-07	1e-07	0.0	5.93e-06	3.26e-06	1e-08	387.92513623	391.27627793	387.75642742	-0.00259494	-0.00905197	-0.07025411
0.18665	1224.57481	0.0	7.1e-07	8.7e-07	1e-07	0.0	5.93e-06	3.26e-06	1e-08	387.88358295	391.23407744	387.71501657	-0.00259494	-0.00905197	-0.07025411
0.18671	1224.89405	0.0	7.1e-07	8.7e-07	1e-07	0.0	5.93e-06	3.26e-06	1e-08	387.84202968	391.19187694	387.67360571	-0.00259494	-0.00905197	-0.07025411
0.18676	1225.21326	0.0	7.1e-07	8.7e-07	1e-07	0.0	5.93e-06	3.26e-06	1e-08	387.80047641	391.14967645	387.63219486	-0.0025913	-0.00905072	-0.07024518
0.18682	1225.53245	0.0	7.1e-07	8.7e-07	1e-07	0.0	5.93e-06	3.26e-06	1e-08	387.75898036	391.10748093	387.59078686	-0.00257944	-0.00904633	-0.07021386
0.18687	1225.85161	0.0	7.1e-07	8.7e-07	1e-07	0.0	5.93e-06	3.26e-06	1e-08	387.71767065	391.06530289	387.54938951	-0.00258577	-0.00904097	-0.07017672
0.18693	1226.17074	0.0	7.1e-07	8.7e-07	1e-07	0.0	5.93e-06	3.26e-06	1e-08	387.67625534	391.02314634	387.50801909	-0.00258015	-0.00902341	-0.07005355
0.18698	1226.48984	0.0	7.1e-07	8.7e-07	1e-07	0.0	5.93e-06	3.26e-06	1e-08	387.63491601	390.98106	387.46671932	-0.00257915	-0.00902031	-0.07003177
0.18704	1226.80892	0.0	7.1e-07	8.7e-07	1e-07	0.0	5.93e-06	3.26e-06	1e-08	387.59359012	390.93898609	387.42543205	-0.00257915	-0.00902031	-0.07003177
0.18709	1227.12797	0.0	7.1e-07	8.7e-07	1e-07	0.0	5.93e-06	3.26e-06	1e-08	387.55226423	390.89691218	387.38414477	-0.00257915	-0.00902031	-0.07003177
0.18715	1227.447	0.0	7.1e-07	8.7e-07	1e-07	0.0	5.93e-06	3.26e-06	1e-08	387.51093835	390.85483826	387.34285749	-0.00257805	-0.0090123	-0.06997575
0.1872	1227.766	0.0	7.1e-07	8.7e-07	1e-07	0.0	5.93e-06	3.26e-06	1e-08	387.46962373	390.81279639	387.30160336	-0.00257631	-0.00899967	-0.06988738
0.18726	1228.08497	0.0	7.1e-07	8.7e-07	1e-07	0.0	5.93e-06	3.26e-06	1e-08	387.42832691	390.77080507	387.26040152	-0.00257631	-0.00899967	-0.06988738
0.18731	1228.40392	0.0	7.1e-07	8.7e-07	1e-07	0.0	5.93e-06	3.26e-06	1e-08	387.38703008	390.72881375	387.21919968	-0.00257631	-0.00899967	-0.06988738
0.18737	1228.72284	0.0	7.1e-07	8.7e-07	1e-07	0.0	5.93e-06	3.26e-06	1e-08	387.34573326	390.68682242	387.17799784	-0.00257631	-0.00899967	-0.06988738
0.18742	1229.04173	0.0	7.1e-07	8.7e-07	1e-07	0.0	5.93e-06	3.26e-06	1e-08	387.30443643	390.6448311	387.136796	-0.00257335	-0.00896987	-0.069679
0.18748	1229.3606	0.0	7.1e-07	8.7e-07	1e-07	0.0	5.93e-06	3.26e-06	1e-08	387.26316336	390.60295919	387.09571825	-0.00257311	-0.0089675	-0.06966238
0.19754	1287.26425	0.0	7.1e-07	8.7e-07	1e-07	0.0	5.93e-06	3.26e-06	1e-08	380.02213366	383.22841209	379.8676346	-0.00233006	-0.00817583	-0.06406465
0.1976	1287.57819	0.0	7.1e-07	8.7e-07	1e-07	0.0	5.93e-06	3.26e-06	1e-08	379.98417714	383.18975571	379.82979089	-0.00233006	-0.00817583	-0.06406465
0.19765	1287.89212	0.0	7.1e-07	8.7e-07	1e-07	0.0	5.93e-06	3.26e-06	1e-08	379.94622062	383.15109934	379.79194718	-0.00233006	-0.00817583	-0.06406465
0.19771	1288.20601	0.0	7.1e-07	8.7e-07	1e-07	0.0	5.93e-06	3.26e-06	1e-08	379.9082641	383.11244297	379.75410347	-0.00232948	-0.00817509	-0.06405939
0.19776	1288.51988	0.0	7.1e-07	8.7e-07	1e-07	0.0	5.93e-06	3.26e-06	1e-08	379.87031655	383.07378961	379.71626254	-0.00232411	-0.00816834	-0.06401123
0.19782	1288.83372	0.0	7.1e-07	8.7e-07	1e-07	0.0	5.93e-06	3.26e-06	1e-08	379.83245125	383.03516389	379.67844708	-0.0023242	-0.00816614	-0.06399557
0.19787	1289.14753	0.0	7.1e-07	8.7e-07	1e-07	0.0	5.93e-06	3.26e-06	1e-08	379.79458291	382.99654718	379.64064119	-0.00232441	-0.0081608	-0.06395762
0.19793	1289.46132	0.0	7.1e-07	8.7e-07	1e-07	0.0	5.93e-06	3.26e-06	1e-08	379.75670725	382.95795234	379.60285849	-0.00232221	-0.00814607	-0.06385278
0.19798	1289.77508	0.0	7.1e-07	8.7e-07	1e-07	0.0	5.93e-06	3.26e-06	1e-08	379.7188563	382.91941788	379.56513791	-0.0023199	-0.00813048	-0.06374184
0.19804	1290.08881	0.0	7.1e-07	8.7e-07	1e-07	0.0	5.93e-06	3.26e-06	1e-08	379.6810315	382.88094732	379.52748307	-0.0023199	-0.00813048	-0.06374184
0.19809	1290.40252	0.0	7.1e-07	8.7e-07	1e-07	0.0	5.93e-06	3.26e-06	1e-08	379.64320671	382.84247676	379.48982823	-0.0023199	-0.00813048	-0.06374184
0.19815	1290.7162	0.0	7.1e-07	8.7e-07	1e-07	0.0	5.93e-06	3.26e-06	1e-08	379.60538191	382.8040062	379.45217338	-0.0023199	-0.00813048	-0.06374184
0.1982	1291.02985	0.0	7.1e-07	8.7e-07	1e-07	0.0	5.93e-06	3.26e-06	1e-08	379.56755712	382.76553564	379.41451854	-0.0023199	-0.00813048	-0.06374184
0.19826	1291.34347	0.0	7.1e-07	8.7e-07	1e-07	0.0	5.93e-06	3.26e-06	1e-08	379.52973233	382.72706508	379.3768637	-0.0023199	-0.00813048	-0.06374184
0.19831	1291.65707	0.0	7.1e-07	8.7e-07	1e-07	0.0	5.93e-06	3.26e-06	1e-08	379.49190753	382.68859452	379.33920885	-0.00231807	-0.00812963	-0.06373572
0.19837	1291.97064	0.0	7.1e-07	8.7e-07	1e-07	0.0	5.93e-06	3.26e-06	1e-08	379.45411182	382.65012742	379.30155645	-0.00230675	-0.00812439	-0.06369774
0.19842	1292.28419	0.0	7.1e-07	8.7e-07	1e-07	0.0	5.93e-06	3.26e-06	1e-08	379.41649667	382.61168176	379.26391917	-0.00230088	-0.00812167	-0.06367803
0.19848	1292.5977	0.0	7.1e-07	8.7e-07	1e-07	0.0	5.93e-06	3.26e-06	1e-08	379.37897523	382.57324724	379.22628975	-0.00229661	-0.0081188	-0.06365736
0.20854	1349.5153	0.0	7.1e-07	8.7e-07	1e-07	0.0	5.93e-06	3.26e-06	1e-08	372.7651337	375.82207431	372.62507946	-0.00207656	-0.0073931	-0.05844206
0.20859	1349.82382	0.0	7.1e-07	8.7e-07	1e-07	0.0	5.93e-06	3.26e-06	1e-08	372.73077345	375.78665807	372.5904764	-0.00207892	-0.00739215	-0.05843531
0.20865	1350.13232	0.0	7.1e-07	8.7e-07	1e-07	0.0	5.93e-06	3.26e-06	1e-08	372.69637364	375.75124582	372.5558791	-0.0020974	-0.00738587	-0.05839086
0.2087	1350.44078	0.0	7.1e-07	8.7e-07	1e-07	0.0	5.93e-06	3.26e-06	1e-08	372.66166384	375.71585998	372.52132183	-0.00209207	-0.00738284	-0.05836869
0.20876	1350.74922	0.0	7.1e-07	8.7e-07	1e-07	0.0	5.93e-06	3.26e-06	1e-08	372.62703997	375.6804868	372.48677432	-0.00207667	-0.00737408	-0.05830452
0.20881	1351.05763	0.0	7.1e-07	8.7e-07	1e-07	0.0	5.93e-06	3.26e-06	1e-08	372.5926648	375.64515026	372.45225507	-0.00207667	-0.00737408	-0.05830452
0.20887	1351.36601	0.0	7.1e-07	8.7e-07	1e-07	0.0	5.93e-06	3.26e-06	1e-08	372.55828962	375.60981371	372.41773583	-0.00207823	-0.0073732	-0.05829823
0.20892	1351.67437	0.0	7.1e-07	8.7e-07	1e-07	0.0	5.93e-06	3.26e-06	1e-08	372.52388809	375.57448086	372.38322151	-0.002098	-0.007362	-0.05821842
0.20898	1351.9827	0.0	7.1e-07	8.7e-07	1e-07	0.0	5.93e-06	3.26e-06	1e-08	372.48915162	375.53919502	372.34876964	-0.002098	-0.007362	-0.05821842
0.20903	1352.291	0.0	7.1e-07	8.7e-07	1e-07	0.0	5.93e-06	3.26e-06	1e-08	372.45441515	375.50390918	372.31431777	-0.002098	-0.007362	-0.05821842
0.20909	1352.59927	0.0	7.1e-07	8.7e-07	1e-07	0.0	5.93e-06	3.26e-06	1e-08	372.41967868	375.46862334	372.2798659	-0.00207675	-0.00735924	-0.0581973
0.20914	1352.90752	0.0	7.1e-07	8.7e-07	1e-07	0.0	5.93e-06	3.26e-06	1e-08	372.38529189	375.433349	372.24541199	-0.00207965	-0.00735224	-0.05814677
0.2092	1353.21574	0.0	7.1e-07	8.7e-07	1e-07	0.0	5.93e-06	3.26e-06	1e-08	372.35085229	375.39810402	372.21099088	-0.00207776	-0.0073429	-0.05807913
0.20925	1353.52393	0.0	7.1e-07	8.7e-07	1e-07	0.0	5.93e-06	3.26e-06	1e-08	372.31643762	375.36289817	372.17660963	-0.00207776	-0.0073429	-0.05807913
0.20931	1353.8321	0.0	7.1e-07	8.7e-07	1e-07	0.0	5.93e-06	3.26e-06	1e-08	372.28202295	375.32769231	372.14222838	-0.00207776	-0.0073429	-0.05807913
0.20936	1354.14023	0.0	7.1e-07	8.7e-07	1e-07	0.0	5.93e-06	3.26e-06	1e-08	372.24760828	375.29248646	372.10784714	-0.00206938	-0.00732217	-0.05792883
0.20942	1354.44834	0.0	7.1e-07	8.7e-07	1e-07	0.0	5.93e-06	3.26e-06	1e-08	372.21331801	375.25736758	372.07355151	-0.00206641	-0.00731481	-0.05787552
0.20947	1354.75643	0.0	7.1e-07	8.7e-07	1e-07	0.0	5.93e-06	3.26e-06	1e-08	372.17907186	375.22227955	372.03928626	-0.00206641	-0.00731481	-0.05787552
0.21954	1410.67194	0.0	7.1e-07	8.7e-07	1e-07	0.0	5.93e-06	3.26e-06	1e-08	366.14061599	369.04370755	366.0124283	-0.00187146	-0.00668467	-0.05327419
0.21959	1410.97494	0.0	7.1e-07	8.7e-07	1e-07	0.0	5.93e-06	3.26e-06	1e-08	366.10919945	369.01128874	365.98083128	-0.00188609	-0.00667877	-0.05323172
0.21965	1411.27791	0.0	7.1e-07	8.7e-07	1e-07	0.0	5.93e-06	3.26e-06	1e-08	366.07753368	368.9788952	365.94927044	-0.00188194	-0.00667532	-0.05320612
0.2197	1411.58086	0.0	7.1e-07	8.7e-07	1e-07	0.0	5.93e-06	3.26e-06	1e-08	366.04593531	368.94651644	365.91772231	-0.00187167	-0.00666676	-0.05314275
0.21976	1411.88378	0.0	7.1e-07	8.7e-07	1e-07	0.0	5.93e-06	3.26e-06	1e-08	366.01450376	368.91417426	365.88620565	-0.00187167	-0.00666676	-0.05314275
0.21981	1412.18667	0.0	7.1e-07	8.7e-07	1e-07	0.0	5.93e-06	3.26e-06	1e-08	365.98307222	368.88183208	365.85468899	-0.00187167	-0.00666676	-0.05314275
0.21987	1412.48954	0.0	7.1e-07	8.7e-07	1e-07	0.0	5.93e-06	3.26e-06	1e-08	365.95164067	368.84948989	365.82317233	-0.001883	-0.00665825	-0.05308091
0.21992	1412.79237	0.0	7.1e-07	8.7e-07	1e-07	0.0	5.93e-06	3.26e-06	1e-08	365.92001347	368.81718419	365.79170136	-0.00188793	-0.00665455	-0.05305399
0.21998	1413.09518	0.0	7.1e-07	8.7e-07	1e-07	0.0	5.93e-06	3.26e-06	1e-08	365.88830108	368.78489436	365.76025028	-0.00188793	-0.00665455	-0.05305399
0.22003	1413.39796	0.0	7.1e-07	8.7e-07	1e-07	0.0	5.93e-06	3.26e-06	1e-08	365.85658869	368.75260454	365.7287992	-0.00188534	-0.00665425	-0.05305166
0.22009	1413.70072	0.0	7.1e-07	8.7e-07	1e-07	0.0	5.93e-06	3.26e-06	1e-08	365.82491953	368.72031599	365.69734772	-0.00186518	-0.00665107	-0.05302739
0.22014	1414.00344	0.0	7.1e-07	8.7e-07	1e-07	0.0	5.93e-06	3.26e-06	1e-08	365.79358685	368.68804093	365.66589691	-0.00187086	-0.00664505	-0.05298345
0.2202	1414.30614	0.0	7.1e-07	8.7e-07	1e-07	0.0	5.93e-06	3.26e-06	1e-08	365.76215497	368.65579169	365.6344769	-0.00186874	-0.00663709	-0.0529248
0.22025	1414.60881	0.0	7.1e-07	8.7e-07	1e-07	0.0	5.93e-06	3.26e-06	1e-08	365.73075348	368.62357657	365.60309121	-0.00186874	-0.00663709	-0.0529248
0.22031	1414.91145	0.0	7.1e-07	8.7e-07	1e-07	0.0	5.93e-06	3.26e-06	1e-08	365.69935199	368.59136144	365.57170551	-0.00186874	-0.00663709	-0.0529248
0.22036	1415.21406	0.0	7.1e-07	8.7e-07	1e-07	0.0	5.93e-06	3.26e-06	1e-08	365.66795051	368.55914632	365.54031981	-0.00186798	-0.00663145	-0.05288342
0.22042	1415.51665	0.0	7.1e-07	8.7e-07	1e-07	0.0	5.93e-06	3.26e-06	1e-08	365.63655818	368.52695534	365.50895884	-0.00186786	-0.00663058	-0.05287704
0.22047	1415.81921	0.0	7.1e-07	8.7e-07	1e-07	0.0	5.93e-06	3.26e-06	1e-08	365.60516728	368.49476809	365.47760168	-0.00186628	-0.00662458	-0.0528329
0.23054	1470.71596	0.0	7.1e-07	8.7e-07	1e-07	0.0	5.93e-06	3.26e-06	1e-08	360.09461608	362.84234243	359.9771293	-0.00169231	-0.0060385	-0.04849178
0.23059	1471.01335	0.0	7.1e-07	8.7e-07	1e-07	0.0	5.93e-06	3.26e-06	1e-08	360.06582372	362.81271515	359.94832829	-0.00169231	-0.0060385	-0.04849178
0.23065	1471.31071	0.0	7.1e-07	8.7e-07	1e-07	0.0	5.93e-06	3.26e-06	1e-08	360.03703136	362.78308787	359.91952728	-0.00169259	-0.00603785	-0.04848698
0.2307	1471.60805	0.0	7.1e-07	8.7e-07	1e-07	0.0	5.93e-06	3.26e-06	1e-08	360.0082338	362.75346341	359.89072939	-0.0016989	-0.00602343	-0.04838002
0.23076	1471.90536	0.0	7.1e-07	8.7e-07	1e-07	0.0	5.93e-06	3.26e-06	1e-08	359.97932036	362.72390196	359.86200135	-0.0016989	-0.00602343	-0.04838002
0.23081	1472.20264	0.0	7.1e-07	8.7e-07	1e-07	0.0	5.93e-06	3.26e-06	1e-08	359.95040692	362.69434051	359.83327331	-0.0016989	-0.00602343	-0.04838002
0.23087	1472.49989	0.0	7.1e-07	8.7e-07	1e-07	0.0	5.93e-06	3.26e-06	1e-08	359.92149348	362.66477906	359.80454527	-0.0016989	-0.00602343	-0.04838002
0.23092	1472.79711	0.0	7.1e-07	8.7e-07	1e-07	0.0	5.93e-06	3.26e-06	1e-08	359.89258003	362.63521761	359.77581723	-0.00169711	-0.0060231	-0.04837749
0.23098	1473.09431	0.0	7.1e-07	8.7e-07	1e-07	0.0	5.93e-06	3.26e-06	1e-08	359.86369681	362.60565759	359.74708948	-0.00167938	-0.00601983	-0.04835238
0.23103	1473.39147	0.0	7.1e-07	8.7e-07	1e-07	0.0	5.93e-06	3.26e-06	1e-08	359.83511325	362.57611176	359.71836464	-0.00168747	-0.00601658	-0.04832854
0.23109	1473.68861	0.0	7.1e-07	8.7e-07	1e-07	0.0	5.93e-06	3.26e-06	1e-08	359.80639013	362.5465802	359.68966006	-0.00168475	-0.00600908	-0.04827254
0.23114	1473.98572	0.0	7.1e-07	8.7e-07	1e-07	0.0	5.93e-06	3.26e-06	1e-08	359.77770872	362.51708139	359.66098783	-0.00168219	-0.00600475	-0.04824017
0.2312	1474.2828	0.0	7.1e-07	8.7e-07	1e-07	0.0	5.93e-06	3.26e-06	1e-08	359.74906823	362.48760147	359.63233361	-0.00168219	-0.00600475	-0.04824017
0.23125	1474.57986	0.0	7.1e-07	8.7e-07	1e-07	0.0	5.93e-06	3.26e-06	1e-08	359.72042773	362.45812155	359.60367939	-0.00168219	-0.00600475	-0.04824017
0.23131	1474.87688	0.0	7.1e-07	8.7e-07	1e-07	0.0	5.93e-06	3.26e-06	1e-08	359.69178723	362.42864164	359.57502517	-0.00168572	-0.00600009	-0.04820572
0.23136	1475.17388	0.0	7.1e-07	8.7e-07	1e-07	0.0	5.93e-06	3.26e-06	1e-08	359.66308396	362.39918209	359.54639449	-0.00168557	-0.00599879	-0.04819603
0.23142	1475.47085	0.0	7.1e-07	8.7e-07	1e-07	0.0	5.93e-06	3.26e-06	1e-08	359.63438239	362.36972824	359.51776963	-0.00168093	-0.00599418	-0.04816144
0.23147	1475.76779	0.0	7.1e-07	8.7e-07	1e-07	0.0	5.93e-06	3.26e-06	1e-08	359.60575711	362.34029452	359.48916268	-0.00168096	-0.00598771	-0.04811322
0.24154	1529.62824	0.0	7.1e-07	8.7e-07	1e-07	0.0	5.93e-06	3.26e-06	1e-08	354.57853852	357.17150934	354.47118298	-0.00152827	-0.00546771	-0.04420945
0.24159	1529.91992	0.0	7.1e-07	8.7e-07	1e-07	0.0	5.93e-06	3.26e-06	1e-08	354.55222215	357.14439658	354.44488857	-0.00152842	-0.00545578	-0.04411953
0.24165	1530.21158	0.0	7.1e-07	8.7e-07	1e-07	0.0	5.93e-06	3.26e-06	1e-08	354.52589643	357.11733691	354.41864937	-0.00152846	-0.00545276	-0.0440968
0.2417	1530.50321	0.0	7.1e-07	8.7e-07	1e-07	0.0	5.93e-06	3.26e-06	1e-08	354.49956834	357.09029067	354.39242414	-0.00152846	-0.00545276	-0.0440968
0.24176	1530.7948	0.0	7.1e-07	8.7e-07	1e-07	0.0	5.93e-06	3.26e-06	1e-08	354.47324025	357.06324443	354.3661989	-0.00152846	-0.00545276	-0.0440968
0.24181	1531.08637	0.0	7.1e-07	8.7e-07	1e-07	0.0	5.93e-06	3.26e-06	1e-08	354.44691216	357.03619819	354.33997367	-0.00152846	-0.00545276	-0.0440968
0.24187	1531.37791	0.0	7.1e-07	8.7e-07	1e-07	0.0	5.93e-06	3.26e-06	1e-08	354.42058407	357.00915196	354.31374843	-0.00152488	-0.00545081	-0.04408194
0.24192	1531.66943	0.0	7.1e-07	8.7e-07	1e-07	0.0	5.93e-06	3.26e-06	1e-08	354.39431654	356.98211439	354.28752979	-0.0015176	-0.00544684	-0.04405171
0.24198	1531.96091	0.0	7.1e-07	8.7e-07	1e-07	0.0	5.93e-06	3.26e-06	1e-08	354.36817227	356.95509446	354.26132455	-0.00151861	-0.00544608	-0.044046
0.24203	1532.25236	0.0	7.1e-07	8.7e-07	1e-07	0.0	5.93e-06	3.26e-06	1e-08	354.34201014	356.92807794	354.23512352	-0.00152563	-0.00544078	-0.04400639
0.24209	1532.54379	0.0	7.1e-07	8.7e-07	1e-07	0.0	5.93e-06	3.26e-06	1e-08	354.31572423	356.90108504	354.20895169	-0.00152563	-0.00544078	-0.04400639
0.24214	1532.83519	0.0	7.1e-07	8.7e-07	1e-07	0.0	5.93e-06	3.26e-06	1e-08	354.28943831	356.87409214	354.18277986	-0.00151763	-0.00543757	-0.04398181
0.2422	1533.12655	0.0	7.1e-07	8.7e-07	1e-07	0.0	5.93e-06	3.26e-06	1e-08	354.26328835	356.84711347	354.15661749	-0.00151906	-0.00543508	-0.04396311
0.24225	1533.41789	0.0	7.1e-07	8.7e-07	1e-07	0.0	5.93e-06	3.26e-06	1e-08	354.23711236	356.8201459	354.13046758	-0.00151803	-0.0054285	-0.04391335
0.24231	1533.7092	0.0	7.1e-07	8.7e-07	1e-07	0.0	5.93e-06	3.26e-06	1e-08	354.21095038	356.79320764	354.10434745	-0.00151326	-0.00541758	-0.04383067
0.24236	1534.00048	0.0	7.1e-07	8.7e-07	1e-07	0.0	5.93e-06	3.26e-06	1e-08	354.18486462	356.76631799	354.07827466	-0.00151326	-0.00541758	-0.04383067
0.24242	1534.29174	0.0	7.1e-07	8.7e-07	1e-07	0.0	5.93e-06	3.26e-06	1e-08	354.15877886	356.73942833	354.05220187	-0.00151326	-0.00541758	-0.04383067
0.24247	1534.58296	0.0	7.1e-07	8.7e-07	1e-07	0.0	5.93e-06	3.26e-06	1e-08	354.13269311	356.71253868	354.02612908	-0.00151326	-0.00541758	-0.04383067
0.25253	1587.38876	0.0	7.1e-07	8.7e-07	1e-07	0.0	5.93e-06	3.26e-06	1e-08	349.54641937	351.98628416	349.44836791	-0.00137841	-0.00494743	-0.04025691
0.25259	1587.67463	0.0	7.1e-07	8.7e-07	1e-07	0.0	5.93e-06	3.26e-06	1e-08	349.52241741	351.9615057	349.42439279	-0.00137849	-0.00494594	-0.04024557
0.25264	1587.96048	0.0	7.1e-07	8.7e-07	1e-07	0.0	5.93e-06	3.26e-06	1e-08	349.49841325	351.93673397	349.40042469	-0.00137872	-0.00494179	-0.04021391
0.2527	1588.24629	0.0	7.1e-07	8.7e-07	1e-07	0.0	5.93e-06	3.26e-06	1e-08	349.47440296	351.91198105	349.37647619	-0.00137872	-0.00494179	-0.04021391
0.25275	1588.53208	0.0	7.1e-07	8.7e-07	1e-07	0.0	5.93e-06	3.26e-06	1e-08	349.45039268	351.88722812	349.35252769	-0.00137525	-0.0049363	-0.04017186
0.25281	1588.81784	0.0	7.1e-07	8.7e-07	1e-07	0.0	5.93e-06	3.26e-06	1e-08	349.42644002	351.86250003	349.32860258	-0.00137517	-0.00493618	-0.04017092
0.25286	1589.10356	0.0	7.1e-07	8.7e-07	1e-07	0.0	5.93e-06	3.26e-06	1e-08	349.40248865	351.8377725	349.30467798	-0.00137539	-0.0049323	-0.04014129
0.25292	1589.38926	0.0	7.1e-07	8.7e-07	1e-07	0.0	5.93e-06	3.26e-06	1e-08	349.37853154	351.81306257	349.28077173	-0.00137548	-0.00493055	-0.04012796
0.25297	1589.67493	0.0	7.1e-07	8.7e-07	1e-07	0.0	5.93e-06	3.26e-06	1e-08	349.35457186	351.78836055	349.25687373	-0.00137406	-0.0049283	-0.04011072
0.25303	1589.96057	0.0	7.1e-07	8.7e-07	1e-07	0.0	5.93e-06	3.26e-06	1e-08	349.33063582	351.76366872	349.23298531	-0.00137193	-0.00492495	-0.04008502
0.25308	1590.24618	0.0	7.1e-07	8.7e-07	1e-07	0.0	5.93e-06	3.26e-06	1e-08	349.30673503	351.73899207	349.20911119	-0.00137197	-0.00492432	-0.04008026
0.25314	1590.53176	0.0	7.1e-07	8.7e-07	1e-07	0.0	5.93e-06	3.26e-06	1e-08	349.28283332	351.71431825	349.18524001	-0.00137225	-0.00491932	-0.04004211
0.25319	1590.81731	0.0	7.1e-07	8.7e-07	1e-07	0.0	5.93e-06	3.26e-06	1e-08	349.25892413	351.68966709	349.16139245	-0.00137225	-0.00491932	-0.04004211
0.25325	1591.10283	0.0	7.1e-07	8.7e-07	1e-07	0.0	5.93e-06	3.26e-06	1e-08	349.23501495	351.66501593	349.1375449	-0.00136934	-0.00491474	-0.04000693
0.2533	1591.38833	0.0	7.1e-07	8.7e-07	1e-07	0.0	5.93e-06	3.26e-06	1e-08	349.21115413	351.64038556	349.1137169	-0.0013687	-0.00491373	-0.03999922
0.25336	1591.67379	0.0	7.1e-07	8.7e-07	1e-07	0.0	5.93e-06	3.26e-06	1e-08	349.18730391	351.61575975	349.08989319	-0.00136887	-0.00491077	-0.03997661
0.25341	1591.95922	0.0	7.1e-07	8.7e-07	1e-07	0.0	5.93e-06	3.26e-06	1e-08	349.16344918	351.59114737	349.06608348	-0.00136902	-0.00490811	-0.03995637
0.25347	1592.24463	0.0	7.1e-07	8.7e-07	1e-07	0.0	5.93e-06	3.26e-06	1e-08	349.1395904	351.56654701	349.04228631	-0.00136819	-0.0049068	-0.03994629
0.26353	1643.97659	0.0	7.1e-07	8.7e-07	1e-07	0.0	5.93e-06	3.26e-06	1e-08	344.95648117	347.24596072	344.86689398	-0.00124655	-0.00448079	-0.03667071
0.26359	1644.25654	0.0	7.1e-07	8.7e-07	1e-07	0.0	5.93e-06	3.26e-06	1e-08	344.93455396	347.2233122	344.84502992	-0.0012434	-0.00447674	-0.03663931
0.26364	1644.53647	0.0	7.1e-07	8.7e-07	1e-07	0.0	5.93e-06	3.26e-06	1e-08	344.91268019	347.20068231	344.82318296	-0.00124262	-0.00447573	-0.03663144
0.2637	1644.81636	0.0	7.1e-07	8.7e-07	1e-07	0.0	5.93e-06	3.26e-06	1e-08	344.89081981	347.17805709	344.80134029	-0.00124314	-0.00447313	-0.03661141
0.26375	1645.09623	0.0	7.1e-07	8.7e-07	1e-07	0.0	5.93e-06	3.26e-06	1e-08	344.86894891	347.15544384	344.77951031	-0.00124365	-0.00447063	-0.03659221
0.26381	1645.37607	0.0	7.1e-07	8.7e-07	1e-07	0.0	5.93e-06	3.26e-06	1e-08	344.84706794	347.13284206	344.75769248	-0.00124277	-0.00446951	-0.03658353
0.26386	1645.65587	0.0	7.1e-07	8.7e-07	1e-07	0.0	5.93e-06	3.26e-06	1e-08	344.8252018	347.11024545	344.73587939	-0.00123971	-0.00446558	-0.03655304
0.26392	1645.93565	0.0	7.1e-07	8.7e-07	1e-07	0.0	5.93e-06	3.26e-06	1e-08	344.80338776	347.08766693	344.71408289	-0.00123971	-0.00446558	-0.03655304
0.26397	1646.2154	0.0	7.1e-07	8.7e-07	1e-07	0.0	5.93e-06	3.26e-06	1e-08	344.78157371	347.0650884	344.69228639	-0.00124068	-0.00446084	-0.03651652
0.26403	1646.49512	0.0	7.1e-07	8.7e-07	1e-07	0.0	5.93e-06	3.26e-06	1e-08	344.75974028	347.04253171	344.67051304	-0.00124075	-0.0044605	-0.03651389
0.26408	1646.7748	0.0	7.1e-07	8.7e-07	1e-07	0.0	5.93e-06	3.26e-06	1e-08	344.73790546	347.0199766	344.64874135	-0.00123821	-0.00445726	-0.03648872
0.26414	1647.05446	0.0	7.1e-07	8.7e-07	1e-07	0.0	5.93e-06	3.26e-06	1e-08	344.71611379	346.99743642	344.62698336	-0.0012368	-0.00445546	-0.0364748
0.26419	1647.33409	0.0	7.1e-07	8.7e-07	1e-07	0.0	5.93e-06	3.26e-06	1e-08	344.69434598	346.97490451	344.60523294	-0.00123718	-0.00445366	-0.03646093
0.26425	1647.61369	0.0	7.1e-07	8.7e-07	1e-07	0.0	5.93e-06	3.26e-06	1e-08	344.67257072	346.95238089	344.58349132	-0.00123786	-0.0044504	-0.03643574
0.2643	1647.89325	0.0	7.1e-07	8.7e-07	1e-07	0.0	5.93e-06	3.26e-06	1e-08	344.65078195	346.92987233	344.56176567	-0.0012376	-0.00445006	-0.03643315
0.26436	1648.17279	0.0	7.1e-07	8.7e-07	1e-07	0.0	5.93e-06	3.26e-06	1e-08	344.62899763	346.90736531	344.54004143	-0.00123391	-0.00444537	-0.03639673
0.26441	1648.4523	0.0	7.1e-07	8.7e-07	1e-07	0.0	5.93e-06	3.26e-06	1e-08	344.60727596	346.88487991	344.518337	-0.00123391	-0.00444537	-0.03639673
0.26447	1648.73178	0.0	7.1e-07	8.7e-07	1e-07	0.0	5.93e-06	3.26e-06	1e-08	344.58555428	346.86239451	344.49663257	-0.00123474	-0.00444144	-0.03636642
0.27453	1699.36964	0.0	7.1e-07	8.7e-07	1e-07	0.0	5.93e-06	3.26e-06	1e-08	340.7718942	342.9147663	340.69002146	-0.00112504	-0.00405703	-0.03337916
0.27459	1699.64356	0.0	7.1e-07	8.7e-07	1e-07	0.0	5.93e-06	3.26e-06	1e-08	340.75191896	342.89408335	340.67009787	-0.00112532	-0.00405609	-0.03337184
0.27464	1699.91745	0.0	7.1e-07	8.7e-07	1e-07	0.0	5.93e-06	3.26e-06	1e-08	340.73193825	342.87340479	340.65017898	-0.00112328	-0.00405377	-0.03335365
0.2747	1700.19132	0.0	7.1e-07	8.7e-07	1e-07	0.0	5.93e-06	3.26e-06	1e-08	340.71199271	342.85273708	340.63026988	-0.00112132	-0.00405153	-0.03333612
0.27475	1700.46515	0.0	7.1e-07	8.7e-07	1e-07	0.0	5.93e-06	3.26e-06	1e-08	340.69208105	342.83207983	340.61037019	-0.00112163	-0.00405051	-0.03332816
0.27481	1700.73895	0.0	7.1e-07	8.7e-07	1e-07	0.0	5.93e-06	3.26e-06	1e-08	340.67216341	342.81142737	340.59047562	-0.00112272	-0.00404694	-0.03330042
0.27486	1701.01273	0.0	7.1e-07	8.7e-07	1e-07	0.0	5.93e-06	3.26e-06	1e-08	340.65222491	342.79079158	340.5705989	-0.00112272	-0.00404694	-0.03330042
0.27492	1701.28647	0.0	7.1e-07	8.7e-07	1e-07	0.0	5.93e-06	3.26e-06	1e-08	340.63228641	342.7701558	340.55072218	-0.00111897	-0.00404268	-0.03326703
0.27497	1701.56018	0.0	7.1e-07	8.7e-07	1e-07	0.0	5.93e-06	3.26e-06	1e-08	340.61241261	342.74953992	340.5308634	-0.00111871	-0.00404239	-0.03326477
0.27503	1701.83386	0.0	7.1e-07	8.7e-07	1e-07	0.0	5.93e-06	3.26e-06	1e-08	340.59254318	342.7289254	340.51100583	-0.00111963	-0.00403941	-0.0332416
0.27508	1702.10751	0.0	7.1e-07	8.7e-07	1e-07	0.0	5.93e-06	3.26e-06	1e-08	340.57265622	342.70832481	340.49116317	-0.00112012	-0.00403781	-0.03322915
0.27514	1702.38113	0.0	7.1e-07	8.7e-07	1e-07	0.0	5.93e-06	3.26e-06	1e-08	340.55275984	342.68773171	340.47132852	-0.00111866	-0.00403616	-0.03321619
0.27519	1702.65472	0.0	7.1e-07	8.7e-07	1e-07	0.0	5.93e-06	3.26e-06	1e-08	340.53288862	342.66714633	340.45150084	-0.00111612	-0.00403328	-0.03319357
0.27525	1702.92828	0.0	7.1e-07	8.7e-07	1e-07	0.0	5.93e-06	3.26e-06	1e-08	340.51306133	342.64657445	340.43168529	-0.00111623	-0.00403292	-0.0331908
0.2753	1703.20181	0.0	7.1e-07	8.7e-07	1e-07	0.0	5.93e-06	3.26e-06	1e-08	340.49323193	342.62600423	340.41187154	-0.00111753	-0.00402871	-0.03315803
0.27536	1703.47531	0.0	7.1e-07	8.7e-07	1e-07	0.0	5.93e-06	3.26e-06	1e-08	340.47337758	342.60545373	340.39207888	-0.00111753	-0.00402871	-0.03315803
0.27541	1703.74878	0.0	7.1e-07	8.7e-07	1e-07	0.0	5.93e-06	3.26e-06	1e-08	340.45352323	342.58490323	340.37228622	-0.00111436	-0.00402513	-0.03312992
0.27547	1704.02221	0.0	7.1e-07	8.7e-07	1e-07	0.0	5.93e-06	3.26e-06	1e-08	340.4337236	342.56436949	340.35250866	-0.00111352	-0.00402418	-0.03312253
0.28553	1753.5446	0.0	7.1e-07	8.7e-07	1e-07	0.0	5.93e-06	3.26e-06	1e-08	336.95761367	338.95854327	336.88283267	-0.00101492	-0.00367738	-0.03040117
0.28559	1753.81238	0.0	7.1e-07	8.7e-07	1e-07	0.0	5.93e-06	3.26e-06	1e-08	336.93944048	338.93964789	336.86466722	-0.00101595	-0.00367475	-0.03038053
0.28564	1754.08012	0.0	7.1e-07	8.7e-07	1e-07	0.0	5.93e-06	3.26e-06	1e-08	336.92124784	338.92076499	336.84651522	-0.00101654	-0.00367322	-0.03036859
0.2857	1754.34783	0.0	7.1e-07	8.7e-07	1e-07	0.0	5.93e-06	3.26e-06	1e-08	336.90304393	338.90188931	336.828371	-0.00101516	-0.00367179	-0.03035728
0.28575	1754.61551	0.0	7.1e-07	8.7e-07	1e-07	0.0	5.93e-06	3.26e-06	1e-08	336.88486411	338.88302041	336.81023278	-0.00101258	-0.00366911	-0.03033605
0.28581	1754.88316	0.0	7.1e-07	8.7e-07	1e-07	0.0	5.93e-06	3.26e-06	1e-08	336.86672953	338.86416422	336.79210585	-0.00101268	-0.00366886	-0.03033404
0.28586	1755.15078	0.0	7.1e-07	8.7e-07	1e-07	0.0	5.93e-06	3.26e-06	1e-08	336.84859305	338.84530924	336.77398022	-0.0010142	-0.00366497	-0.03030354
0.28592	1755.41836	0.0	7.1e-07	8.7e-07	1e-07	0.0	5.93e-06	3.26e-06	1e-08	336.83042767	338.82647272	336.75587448	-0.0010142	-0.00366497	-0.03030354
0.28597	1755.68592	0.0	7.1e-07	8.7e-07	1e-07	0.0	5.93e-06	3.26e-06	1e-08	336.81226229	338.80763619	336.73776874	-0.00101113	-0.00366179	-0.03027835
0.28603	1755.95345	0.0	7.1e-07	8.7e-07	1e-07	0.0	5.93e-06	3.26e-06	1e-08	336.79415069	338.78881476	336.71967637	-0.00101024	-0.00366087	-0.03027107
0.28608	1756.22094	0.0	7.1e-07	8.7e-07	1e-07	0.0	5.93e-06	3.26e-06	1e-08	336.77605464	338.76999768	336.70158787	-0.00101104	-0.00365884	-0.03025517
0.28614	1756.4884	0.0	7.1e-07	8.7e-07	1e-07	0.0	5.93e-06	3.26e-06	1e-08	336.75794345	338.75119022	336.68350974	-0.00101187	-0.00365674	-0.03023863
0.28619	1756.75583	0.0	7.1e-07	8.7e-07	1e-07	0.0	5.93e-06	3.26e-06	1e-08	336.73981652	338.73239277	336.6654424	-0.00101106	-0.0036559	-0.03023201
0.28625	1757.02323	0.0	7.1e-07	8.7e-07	1e-07	0.0	5.93e-06	3.26e-06	1e-08	336.72170374	338.71359928	336.64737857	-0.00100791	-0.00365265	-0.03020623
0.2863	1757.2906	0.0	7.1e-07	8.7e-07	1e-07	0.0	5.93e-06	3.26e-06	1e-08	336.70364613	338.69482124	336.62932843	-0.00100791	-0.00365265	-0.03020623
0.28636	1757.55794	0.0	7.1e-07	8.7e-07	1e-07	0.0	5.93e-06	3.26e-06	1e-08	336.68558852	338.6760432	336.61127828	-0.00100941	-0.00364886	-0.0301765
0.28641	1757.82525	0.0	7.1e-07	8.7e-07	1e-07	0.0	5.93e-06	3.26e-06	1e-08	336.66750249	338.65728314	336.59324753	-0.00100954	-0.00364852	-0.03017385
0.28647	1758.09253	0.0	7.1e-07	8.7e-07	1e-07	0.0	5.93e-06	3.26e-06	1e-08	336.64941393	338.63852468	336.57521851	-0.00100704	-0.00364594	-0.03015341
0.29653	1806.47686	0.0	7.1e-07	8.7e-07	1e-07	0.0	5.93e-06	3.26e-06	1e-08	333.48156837	335.3458077	333.41325249	-0.00091804	-0.00333233	-0.02767042
0.29659	1806.73836	0.0	7.1e-07	8.7e-07	1e-07	0.0	5.93e-06	3.26e-06	1e-08	333.46500169	335.32855977	333.39670428	-0.000917	-0.00333134	-0.02766247
0.29664	1806.99982	0.0	7.1e-07	8.7e-07	1e-07	0.0	5.93e-06	3.26e-06	1e-08	333.44845342	335.31131661	333.38016025	-0.00091779	-0.00332967	-0.02764925
0.2967	1807.26125	0.0	7.1e-07	8.7e-07	1e-07	0.0	5.93e-06	3.26e-06	1e-08	333.43189025	335.2940815	333.36362493	-0.00091877	-0.00332759	-0.02763278
0.29675	1807.52265	0.0	7.1e-07	8.7e-07	1e-07	0.0	5.93e-06	3.26e-06	1e-08	333.41530853	335.2768564	333.34710048	-0.00091816	-0.003327	-0.02762808
0.29681	1807.78402	0.0	7.1e-07	8.7e-07	1e-07	0.0	5.93e-06	3.26e-06	1e-08	333.39873769	335.25963412	333.3305785	-0.00091489	-0.00332387	-0.02760314
0.29686	1808.04536	0.0	7.1e-07	8.7e-07	1e-07	0.0	5.93e-06	3.26e-06	1e-08	333.38222464	335.24242686	333.31406963	-0.00091489	-0.00332387	-0.02760314
0.29692	1808.30667	0.0	7.1e-07	8.7e-07	1e-07	0.0	5.93e-06	3.26e-06	1e-08	333.3657116	335.22521959	333.29756076	-0.00091644	-0.00332061	-0.02757732
0.29697	1808.56794	0.0	7.1e-07	8.7e-07	1e-07	0.0	5.93e-06	3.26e-06	1e-08	333.34916936	335.20802802	333.28106893	-0.00091667	-0.00332013	-0.02757351
0.29703	1808.82918	0.0	7.1e-07	8.7e-07	1e-07	0.0	5.93e-06	3.26e-06	1e-08	333.33262282	335.19083877	333.2645796	-0.0009144	-0.00331797	-0.02755622
0.29708	1809.09039	0.0	7.1e-07	8.7e-07	1e-07	0.0	5.93e-06	3.26e-06	1e-08	333.31611642	335.17365992	333.24809936	-0.00091279	-0.00331643	-0.02754393
0.29714	1809.35157	0.0	7.1e-07	8.7e-07	1e-07	0.0	5.93e-06	3.26e-06	1e-08	333.29963853	335.15648847	333.23162558	-0.00091332	-0.00331532	-0.02753513
0.29719	1809.61272	0.0	7.1e-07	8.7e-07	1e-07	0.0	5.93e-06	3.26e-06	1e-08	333.28315066	335.13932237	333.21515761	-0.00091457	-0.00331269	-0.02751437
0.29725	1809.87383	0.0	7.1e-07	8.7e-07	1e-07	0.0	5.93e-06	3.26e-06	1e-08	333.26663922	335.12216889	333.19870333	-0.00091453	-0.00331265	-0.02751405
0.2973	1810.13492	0.0	7.1e-07	8.7e-07	1e-07	0.0	5.93e-06	3.26e-06	1e-08	333.25012853	335.10501561	333.18224922	-0.00091069	-0.003309	-0.02748485
0.29736	1810.39597	0.0	7.1e-07	8.7e-07	1e-07	0.0	5.93e-06	3.26e-06	1e-08	333.23368573	335.08787989	333.16581046	-0.00091069	-0.003309	-0.02748485
0.29741	1810.65699	0.0	7.1e-07	8.7e-07	1e-07	0.0	5.93e-06	3.26e-06	1e-08	333.21724293	335.07074418	333.14937169	-0.00091198	-0.0033063	-0.0274635
0.29747	1810.91798	0.0	7.1e-07	8.7e-07	1e-07	0.0	5.93e-06	3.26e-06	1e-08	333.20077581	335.05362145	333.13294701	-0.00091247	-0.00330527	-0.02745535
0.30753	1858.14034	0.0	7.1e-07	8.7e-07	1e-07	0.0	5.93e-06	3.26e-06	1e-08	330.31436193	332.04761371	330.2518971	-0.00083267	-0.00302195	-0.02519379
0.30758	1858.39543	0.0	7.1e-07	8.7e-07	1e-07	0.0	5.93e-06	3.26e-06	1e-08	330.29922922	332.03186708	330.23681921	-0.00083116	-0.00302061	-0.02518296
0.30764	1858.65048	0.0	7.1e-07	8.7e-07	1e-07	0.0	5.93e-06	3.26e-06	1e-08	330.28412352	332.016127	330.22174695	-0.00082889	-0.00301859	-0.02516671
0.30769	1858.9055	0.0	7.1e-07	8.7e-07	1e-07	0.0	5.93e-06	3.26e-06	1e-08	330.26905835	332.00039674	330.20668315	-0.0008291	-0.00301822	-0.02516372
0.30775	1859.16049	0.0	7.1e-07	8.7e-07	1e-07	0.0	5.93e-06	3.26e-06	1e-08	330.25398926	331.9846683	330.19162134	-0.00083077	-0.0030152	-0.02513966
0.3078	1859.41544	0.0	7.1e-07	8.7e-07	1e-07	0.0	5.93e-06	3.26e-06	1e-08	330.23888874	331.96895457	330.17657558	-0.00083077	-0.0030152	-0.02513966
0.30786	1859.67036	0.0	7.1e-07	8.7e-07	1e-07	0.0	5.93e-06	3.26e-06	1e-08	330.22378822	331.95324084	330.16152982	-0.00082767	-0.00301244	-0.02511746
0.30791	1859.92525	0.0	7.1e-07	8.7e-07	1e-07	0.0	5.93e-06	3.26e-06	1e-08	330.20874317	331.93754052	330.14649561	-0.00082699	-0.00301184	-0.02511264
0.30797	1860.18011	0.0	7.1e-07	8.7e-07	1e-07	0.0	5.93e-06	3.26e-06	1e-08	330.19371016	331.92184312	330.1314639	-0.000828	-0.00301004	-0.02509826
0.30802	1860.43493	0.0	7.1e-07	8.7e-07	1e-07	0.0	5.93e-06	3.26e-06	1e-08	330.17865831	331.9061545	330.11644179	-0.00082888	-0.00300846	-0.02508564
0.30808	1860.68972	0.0	7.1e-07	8.7e-07	1e-07	0.0	5.93e-06	3.26e-06	1e-08	330.16358991	331.89047359	330.1014281	-0.00082796	-0.00300764	-0.02507908
0.30813	1860.94448	0.0	7.1e-07	8.7e-07	1e-07	0.0	5.93e-06	3.26e-06	1e-08	330.14853793	331.87479665	330.08641782	-0.0008251	-0.00300511	-0.02505868
0.30819	1861.19921	0.0	7.1e-07	8.7e-07	1e-07	0.0	5.93e-06	3.26e-06	1e-08	330.13353701	331.85913204	330.07141814	-0.0008251	-0.00300511	-0.02505868
0.30824	1861.45391	0.0	7.1e-07	8.7e-07	1e-07	0.0	5.93e-06	3.26e-06	1e-08	330.11853609	331.84346742	330.05641847	-0.0008269	-0.00300189	-0.02503297
0.3083	1861.70857	0.0	7.1e-07	8.7e-07	1e-07	0.0	5.93e-06	3.26e-06	1e-08	330.10350138	331.82781852	330.04143595	-0.00082699	-0.00300173	-0.02503173
0.30835	1861.9632	0.0	7.1e-07	8.7e-07	1e-07	0.0	5.93e-06	3.26e-06	1e-08	330.08846505	331.81217038	330.02645426	-0.00082448	-0.00299951	-0.02501385
0.30841	1862.2178	0.0	7.1e-07	8.7e-07	1e-07	0.0	5.93e-06	3.26e-06	1e-08	330.07347354	331.79653304	330.01148187	-0.00082321	-0.00299839	-0.02500483
0.30846	1862.47236	0.0	7.1e-07	8.7e-07	1e-07	0.0	5.93e-06	3.26e-06	1e-08	330.05850465	331.78090115	329.99651416	-0.00082392	-0.00299713	-0.02499473
0.31853	1908.50738	0.0	7.1e-07	8.7e-07	1e-07	0.0	5.93e-06	3.26e-06	1e-08	327.42891833	329.03732389	327.37183294	-0.00075143	-0.00274145	-0.02293848
0.31858	1908.7559	0.0	7.1e-07	8.7e-07	1e-07	0.0	5.93e-06	3.26e-06	1e-08	327.41517375	329.02295045	327.35809301	-0.00075318	-0.0027387	-0.02291638
0.31864	1909.0044	0.0	7.1e-07	8.7e-07	1e-07	0.0	5.93e-06	3.26e-06	1e-08	327.40139642	329.00859059	327.34436798	-0.00075318	-0.0027387	-0.02291638
0.31869	1909.25286	0.0	7.1e-07	8.7e-07	1e-07	0.0	5.93e-06	3.26e-06	1e-08	327.38761909	328.99423072	327.33064295	-0.0007502	-0.00273622	-0.0228963
0.31875	1909.50129	0.0	7.1e-07	8.7e-07	1e-07	0.0	5.93e-06	3.26e-06	1e-08	327.37389548	328.97988303	327.31692825	-0.00074951	-0.00273565	-0.0228917
0.3188	1909.74969	0.0	7.1e-07	8.7e-07	1e-07	0.0	5.93e-06	3.26e-06	1e-08	327.36018421	328.96553813	327.30321593	-0.00075053	-0.00273405	-0.02287885
0.31886	1909.99805	0.0	7.1e-07	8.7e-07	1e-07	0.0	5.93e-06	3.26e-06	1e-08	327.34645384	328.95120113	327.28951227	-0.00075146	-0.00273258	-0.02286703
0.31891	1910.24638	0.0	7.1e-07	8.7e-07	1e-07	0.0	5.93e-06	3.26e-06	1e-08	327.3327059	328.93687138	327.27581658	-0.00075063	-0.00273189	-0.02286141
0.31897	1910.49468	0.0	7.1e-07	8.7e-07	1e-07	0.0	5.93e-06	3.26e-06	1e-08	327.31897303	328.92254504	327.26212378	-0.0007478	-0.00272955	-0.0228424
0.31902	1910.74294	0.0	7.1e-07	8.7e-07	1e-07	0.0	5.93e-06	3.26e-06	1e-08	327.30529111	328.90823024	327.24844076	-0.0007478	-0.00272955	-0.0228424
0.31908	1910.99117	0.0	7.1e-07	8.7e-07	1e-07	0.0	5.93e-06	3.26e-06	1e-08	327.29160919	328.89391543	327.23475775	-0.00074963	-0.00272668	-0.02281937
0.31913	1911.23937	0.0	7.1e-07	8.7e-07	1e-07	0.0	5.93e-06	3.26e-06	1e-08	327.27789296	328.87961476	327.22109027	-0.00074976	-0.00272648	-0.02281778
0.31919	1911.48754	0.0	7.1e-07	8.7e-07	1e-07	0.0	5.93e-06	3.26e-06	1e-08	327.26417436	328.86531508	327.20742386	-0.0007474	-0.00272453	-0.02280199
0.31924	1911.73567	0.0	7.1e-07	8.7e-07	1e-07	0.0	5.93e-06	3.26e-06	1e-08	327.25049816	328.85102497	327.19376557	-0.0007461	-0.00272345	-0.0227932
0.3193	1911.98377	0.0	7.1e-07	8.7e-07	1e-07	0.0	5.93e-06	3.26e-06	1e-08	327.23684554	328.8367402	327.18011181	-0.00074678	-0.00272238	-0.02278461
0.31935	1912.23183	0.0	7.1e-07	8.7e-07	1e-07	0.0	5.93e-06	3.26e-06	1e-08	327.22318009	328.8224607	327.16646384	-0.00074805	-0.00272039	-0.02276864
0.31941	1912.47986	0.0	7.1e-07	8.7e-07	1e-07	0.0	5.93e-06	3.26e-06	1e-08	327.20949076	328.80819101	327.15282665	-0.00074784	-0.00272022	-0.02276724
0.31946	1912.72786	0.0	7.1e-07	8.7e-07	1e-07	0.0	5.93e-06	3.26e-06	1e-08	327.19580519	328.79392217	327.13919017	-0.00074439	-0.00271737	-0.02274411
0.32953	1957.5485	0.0	7.1e-07	8.7e-07	1e-07	0.0	5.93e-06	3.26e-06	1e-08	324.80055944	326.29046116	324.74840281	-0.00068136	-0.00248649	-0.0208746
0.32958	1957.79032	0.0	7.1e-07	8.7e-07	1e-07	0.0	5.93e-06	3.26e-06	1e-08	324.78802272	326.27734987	324.73589153	-0.00067946	-0.002485	-0.02086247
0.32964	1958.03211	0.0	7.1e-07	8.7e-07	1e-07	0.0	5.93e-06	3.26e-06	1e-08	324.77552064	326.26424597	324.72338642	-0.00067979	-0.00248454	-0.02085875
0.32969	1958.27386	0.0	7.1e-07	8.7e-07	1e-07	0.0	5.93e-06	3.26e-06	1e-08	324.76301239	326.25114436	324.71088384	-0.00068145	-0.00248221	-0.02083992
0.32975	1958.51558	0.0	7.1e-07	8.7e-07	1e-07	0.0	5.93e-06	3.26e-06	1e-08	324.75047282	326.23805436	324.6983941	-0.00068145	-0.00248221	-0.02083992
0.3298	1958.75727	0.0	7.1e-07	8.7e-07	1e-07	0.0	5.93e-06	3.26e-06	1e-08	324.73793325	326.22496436	324.68590435	-0.00067838	-0.00247982	-0.0208204
0.32986	1958.99892	0.0	7.1e-07	8.7e-07	1e-07	0.0	5.93e-06	3.26e-06	1e-08	324.72544951	326.21188626	324.67342454	-0.00067791	-0.00247946	-0.02081742
0.32991	1959.24054	0.0	7.1e-07	8.7e-07	1e-07	0.0	5.93e-06	3.26e-06	1e-08	324.7129743	326.19880996	324.66094625	-0.00067905	-0.00247787	-0.02080459
0.32997	1959.48212	0.0	7.1e-07	8.7e-07	1e-07	0.0	5.93e-06	3.26e-06	1e-08	324.70047769	326.18574158	324.64847671	-0.00067991	-0.00247667	-0.02079492
0.33002	1959.72367	0.0	7.1e-07	8.7e-07	1e-07	0.0	5.93e-06	3.26e-06	1e-08	324.68796497	326.17267916	324.63601375	-0.00067894	-0.00247592	-0.02078879
0.33008	1959.96519	0.0	7.1e-07	8.7e-07	1e-07	0.0	5.93e-06	3.26e-06	1e-08	324.67546979	326.15962048	324.62355392	-0.00067637	-0.00247392	-0.02077246
0.33013	1960.20667	0.0	7.1e-07	8.7e-07	1e-07	0.0	5.93e-06	3.26e-06	1e-08	324.66302138	326.14657174	324.61110239	-0.00067637	-0.00247392	-0.02077246
0.33019	1960.44812	0.0	7.1e-07	8.7e-07	1e-07	0.0	5.93e-06	3.26e-06	1e-08	324.65057297	326.133523	324.59865087	-0.00067831	-0.00247121	-0.02075057
0.33024	1960.68954	0.0	7.1e-07	8.7e-07	1e-07	0.0	5.93e-06	3.26e-06	1e-08	324.63808796	326.12048777	324.58621427	-0.00067836	-0.00247114	-0.02075001
0.3303	1960.93092	0.0	7.1e-07	8.7e-07	1e-07	0.0	5.93e-06	3.26e-06	1e-08	324.62560203	326.10745288	324.57377805	-0.00067597	-0.00246929	-0.02073482
0.33035	1961.17227	0.0	7.1e-07	8.7e-07	1e-07	0.0	5.93e-06	3.26e-06	1e-08	324.61315967	326.09442724	324.56134956	-0.00067483	-0.0024684	-0.0207276
0.33041	1961.41358	0.0	7.1e-07	8.7e-07	1e-07	0.0	5.93e-06	3.26e-06	1e-08	324.60073801	326.081406	324.54892475	-0.00067559	-0.00246735	-0.02071908
0.33046	1961.65486	0.0	7.1e-07	8.7e-07	1e-07	0.0	5.93e-06	3.26e-06	1e-08	324.58830207	326.06839001	324.53650574	-0.00067682	-0.00246563	-0.0207052
0.34053	2005.23226	0.0	7.1e-07	8.7e-07	1e-07	0.0	5.93e-06	3.26e-06	1e-08	322.40675421	323.78454236	322.35904612	-0.00061679	-0.00225643	-0.01900048
0.34058	2005.46721	0.0	7.1e-07	8.7e-07	1e-07	0.0	5.93e-06	3.26e-06	1e-08	322.39534448	323.77258178	322.34765087	-0.00061807	-0.00225482	-0.01898746
0.34064	2005.70213	0.0	7.1e-07	8.7e-07	1e-07	0.0	5.93e-06	3.26e-06	1e-08	322.38391074	323.76062926	322.33626459	-0.00061785	-0.00225466	-0.01898612
0.34069	2005.93701	0.0	7.1e-07	8.7e-07	1e-07	0.0	5.93e-06	3.26e-06	1e-08	322.37248108	323.74867756	322.32487898	-0.00061465	-0.00225232	-0.01896689
0.34075	2006.17186	0.0	7.1e-07	8.7e-07	1e-07	0.0	5.93e-06	3.26e-06	1e-08	322.36110988	323.7367376	322.31350305	-0.00061465	-0.00225232	-0.01896689
0.3408	2006.40667	0.0	7.1e-07	8.7e-07	1e-07	0.0	5.93e-06	3.26e-06	1e-08	322.34973869	323.72479765	322.30212712	-0.00061619	-0.00225039	-0.01895123
0.34086	2006.64145	0.0	7.1e-07	8.7e-07	1e-07	0.0	5.93e-06	3.26e-06	1e-08	322.33833856	323.7128674	322.29076199	-0.00061667	-0.00224979	-0.01894633
0.34091	2006.8762	0.0	7.1e-07	8.7e-07	1e-07	0.0	5.93e-06	3.26e-06	1e-08	322.3269294	323.70094019	322.27940022	-0.0006151	-0.00224865	-0.01893691
0.34097	2007.1109	0.0	7.1e-07	8.7e-07	1e-07	0.0	5.93e-06	3.26e-06	1e-08	322.31554891	323.68901873	322.26804319	-0.00061325	-0.0022473	-0.01892581
0.34102	2007.34558	0.0	7.1e-07	8.7e-07	1e-07	0.0	5.93e-06	3.26e-06	1e-08	322.30420224	323.67710406	322.25669175	-0.00061357	-0.0022469	-0.01892261
0.34108	2007.58022	0.0	7.1e-07	8.7e-07	1e-07	0.0	5.93e-06	3.26e-06	1e-08	322.29284966	323.66519137	322.24534251	-0.00061527	-0.00224477	-0.01890529
0.34113	2007.81482	0.0	7.1e-07	8.7e-07	1e-07	0.0	5.93e-06	3.26e-06	1e-08	322.28146501	323.6532894	322.23400521	-0.00061527	-0.00224477	-0.01890529
0.34119	2008.04939	0.0	7.1e-07	8.7e-07	1e-07	0.0	5.93e-06	3.26e-06	1e-08	322.27008037	323.64138744	322.22266791	-0.00061236	-0.00224265	-0.01888783
0.34124	2008.28393	0.0	7.1e-07	8.7e-07	1e-07	0.0	5.93e-06	3.26e-06	1e-08	322.25874896	323.62949615	322.21133939	-0.00061186	-0.00224228	-0.01888481
0.3413	2008.51843	0.0	7.1e-07	8.7e-07	1e-07	0.0	5.93e-06	3.26e-06	1e-08	322.24742677	323.61760671	322.20001239	-0.00061297	-0.00224089	-0.01887356
0.34135	2008.7529	0.0	7.1e-07	8.7e-07	1e-07	0.0	5.93e-06	3.26e-06	1e-08	322.23608371	323.60572423	322.18869314	-0.00061387	-0.00223976	-0.01886433
0.34141	2008.98733	0.0	7.1e-07	8.7e-07	1e-07	0.0	5.93e-06	3.26e-06	1e-08	322.22472353	323.59384748	322.17738025	-0.00061304	-0.00223915	-0.01885931
0.34146	2009.22172	0.0	7.1e-07	8.7e-07	1e-07	0.0	5.93e-06	3.26e-06	1e-08	322.2133787	323.58197379	322.16606989	-0.00061047	-0.00223727	-0.01884389
0.35152	2051.52497	0.0	7.1e-07	8.7e-07	1e-07	0.0	5.93e-06	3.26e-06	1e-08	320.22674417	321.49892143	320.18313388	-0.00056063	-0.00204817	-0.01729435
0.35158	2051.75288	0.0	7.1e-07	8.7e-07	1e-07	0.0	5.93e-06	3.26e-06	1e-08	320.21632249	321.48801248	320.17275732	-0.00055825	-0.00204652	-0.01728076
0.35163	2051.98075	0.0	7.1e-07	8.7e-07	1e-07	0.0	5.93e-06	3.26e-06	1e-08	320.20594459	321.47711185	320.16238752	-0.00055734	-0.00204589	-0.01727555
0.35169	2052.20859	0.0	7.1e-07	8.7e-07	1e-07	0.0	5.93e-06	3.26e-06	1e-08	320.19558348	321.46621442	320.15202031	-0.00055818	-0.00204494	-0.01726779
0.35174	2052.43639	0.0	7.1e-07	8.7e-07	1e-07	0.0	5.93e-06	3.26e-06	1e-08	320.18520665	321.45532182	320.1416585	-0.00055936	-0.00204359	-0.01725676
0.3518	2052.66416	0.0	7.1e-07	8.7e-07	1e-07	0.0	5.93e-06	3.26e-06	1e-08	320.17480745	321.44443608	320.13130437	-0.00055902	-0.00204336	-0.01725483
0.35185	2052.89189	0.0	7.1e-07	8.7e-07	1e-07	0.0	5.93e-06	3.26e-06	1e-08	320.16441449	321.43355152	320.1209512	-0.00055608	-0.00204132	-0.017238
0.35191	2053.11958	0.0	7.1e-07	8.7e-07	1e-07	0.0	5.93e-06	3.26e-06	1e-08	320.15407582	321.42267728	320.11060641	-0.00055608	-0.00204132	-0.017238
0.35196	2053.34724	0.0	7.1e-07	8.7e-07	1e-07	0.0	5.93e-06	3.26e-06	1e-08	320.14373715	321.41180305	320.10026161	-0.00055768	-0.0020395	-0.01722313
0.35202	2053.57486	0.0	7.1e-07	8.7e-07	1e-07	0.0	5.93e-06	3.26e-06	1e-08	320.13336829	321.40093806	320.08992716	-0.00055809	-0.00203903	-0.01721924
0.35207	2053.80245	0.0	7.1e-07	8.7e-07	1e-07	0.0	5.93e-06	3.26e-06	1e-08	320.12299153	321.39007548	320.07959542	-0.00055651	-0.00203793	-0.0172102
0.35213	2054.03	0.0	7.1e-07	8.7e-07	1e-07	0.0	5.93e-06	3.26e-06	1e-08	320.11264397	321.37921845	320.06926817	-0.00055481	-0.00203676	-0.01720052
0.35218	2054.25752	0.0	7.1e-07	8.7e-07	1e-07	0.0	5.93e-06	3.26e-06	1e-08	320.1023277	321.36836736	320.05894573	-0.00055516	-0.00203637	-0.01719729
0.35224	2054.485	0.0	7.1e-07	8.7e-07	1e-07	0.0	5.93e-06	3.26e-06	1e-08	320.09200485	321.35751827	320.04862555	-0.00055683	-0.00203447	-0.01718181
0.35229	2054.71245	0.0	7.1e-07	8.7e-07	1e-07	0.0	5.93e-06	3.26e-06	1e-08	320.08165049	321.34667882	320.03831614	-0.00055683	-0.00203447	-0.01718181
0.35235	2054.93985	0.0	7.1e-07	8.7e-07	1e-07	0.0	5.93e-06	3.26e-06	1e-08	320.07129612	321.33583937	320.02800674	-0.000554	-0.00203252	-0.0171657
0.3524	2055.16723	0.0	7.1e-07	8.7e-07	1e-07	0.0	5.93e-06	3.26e-06	1e-08	320.06099387	321.3250098	320.01770534	-0.00055355	-0.00203221	-0.01716312
0.35246	2055.39456	0.0	7.1e-07	8.7e-07	1e-07	0.0	5.93e-06	3.26e-06	1e-08	320.05069994	321.3141818	320.00740523	-0.00055466	-0.00203095	-0.01715282
0.36252	2096.39042	0.0	7.1e-07	8.7e-07	1e-07	0.0	5.93e-06	3.26e-06	1e-08	318.24165936	319.41464998	318.20180486	-0.0005062	-0.00185871	-0.01573397
0.36258	2096.6111	0.0	7.1e-07	8.7e-07	1e-07	0.0	5.93e-06	3.26e-06	1e-08	318.23220725	319.40470616	318.19235851	-0.00050538	-0.00185817	-0.01572952
0.36263	2096.83174	0.0	7.1e-07	8.7e-07	1e-07	0.0	5.93e-06	3.26e-06	1e-08	318.22277028	319.39476509	318.18291435	-0.00050623	-0.00185729	-0.01572225
0.36269	2097.05234	0.0	7.1e-07	8.7e-07	1e-07	0.0	5.93e-06	3.26e-06	1e-08	318.21331728	319.38482854	318.17347529	-0.00050739	-0.00185608	-0.01571234
0.36274	2097.27291	0.0	7.1e-07	8.7e-07	1e-07	0.0	5.93e-06	3.26e-06	1e-08	318.20384243	319.37489819	318.1640432	-0.00050706	-0.00185586	-0.01571054
0.3628	2097.49344	0.0	7.1e-07	8.7e-07	1e-07	0.0	5.93e-06	3.26e-06	1e-08	318.19437371	319.36496895	318.154612	-0.00050423	-0.00185402	-0.01569519
0.36285	2097.71393	0.0	7.1e-07	8.7e-07	1e-07	0.0	5.93e-06	3.26e-06	1e-08	318.18495727	319.35504914	318.14518834	-0.00050423	-0.00185402	-0.01569519
0.36291	2097.93439	0.0	7.1e-07	8.7e-07	1e-07	0.0	5.93e-06	3.26e-06	1e-08	318.17554083	319.34512934	318.13576469	-0.00050581	-0.00185237	-0.0156817
0.36296	2098.15481	0.0	7.1e-07	8.7e-07	1e-07	0.0	5.93e-06	3.26e-06	1e-08	318.16609459	319.33521796	318.12635051	-0.00050624	-0.00185192	-0.01567805
0.36302	2098.37519	0.0	7.1e-07	8.7e-07	1e-07	0.0	5.93e-06	3.26e-06	1e-08	318.15664027	319.32530886	318.11693891	-0.00050476	-0.00185096	-0.01567003
0.36307	2098.59554	0.0	7.1e-07	8.7e-07	1e-07	0.0	5.93e-06	3.26e-06	1e-08	318.14721331	319.31540469	318.10753125	-0.00050309	-0.00184987	-0.01566093
0.36313	2098.81585	0.0	7.1e-07	8.7e-07	1e-07	0.0	5.93e-06	3.26e-06	1e-08	318.13781735	319.30550612	318.09812805	-0.00050339	-0.00184955	-0.01565836
0.36318	2099.03612	0.0	7.1e-07	8.7e-07	1e-07	0.0	5.93e-06	3.26e-06	1e-08	318.1284157	319.29560915	318.08872667	-0.00050509	-0.00184778	-0.01564383
0.36324	2099.25636	0.0	7.1e-07	8.7e-07	1e-07	0.0	5.93e-06	3.26e-06	1e-08	318.11898189	319.28572126	318.07933551	-0.00050509	-0.00184778	-0.01564383
0.36329	2099.47656	0.0	7.1e-07	8.7e-07	1e-07	0.0	5.93e-06	3.26e-06	1e-08	318.10954807	319.27583337	318.06994434	-0.00050247	-0.00184607	-0.01562962
0.36335	2099.69672	0.0	7.1e-07	8.7e-07	1e-07	0.0	5.93e-06	3.26e-06	1e-08	318.10016276	319.26595421	318.06056016	-0.00050194	-0.00184573	-0.01562675
0.3634	2099.91685	0.0	7.1e-07	8.7e-07	1e-07	0.0	5.93e-06	3.26e-06	1e-08	318.09078724	319.25607683	318.05117739	-0.00050297	-0.00184466	-0.01561798
0.36346	2100.13694	0.0	7.1e-07	8.7e-07	1e-07	0.0	5.93e-06	3.26e-06	1e-08	318.0813923	319.24620491	318.04180079	-0.00050395	-0.00184365	-0.01560968
0.37352	2139.78952	0.0	7.1e-07	8.7e-07	1e-07	0.0	5.93e-06	3.26e-06	1e-08	316.43427843	317.51435458	316.3978328	-0.00045824	-0.00168737	-0.01431619
0.37358	2140.00276	0.0	7.1e-07	8.7e-07	1e-07	0.0	5.93e-06	3.26e-06	1e-08	316.42568689	317.5052907	316.38923328	-0.00045824	-0.00168737	-0.01431619
0.37363	2140.21597	0.0	7.1e-07	8.7e-07	1e-07	0.0	5.93e-06	3.26e-06	1e-08	316.41709536	317.49622682	316.38063376	-0.0004596	-0.00168606	-0.01430538
0.37369	2140.42913	0.0	7.1e-07	8.7e-07	1e-07	0.0	5.93e-06	3.26e-06	1e-08	316.40847815	317.48716972	316.37204191	-0.00046021	-0.00168547	-0.01430048
0.37374	2140.64226	0.0	7.1e-07	8.7e-07	1e-07	0.0	5.93e-06	3.26e-06	1e-08	316.39984933	317.47811568	316.36345353	-0.00045912	-0.00168479	-0.01429482
0.3738	2140.85535	0.0	7.1e-07	8.7e-07	1e-07	0.0	5.93e-06	3.26e-06	1e-08	316.39124076	317.46906513	316.3548679	-0.0004572	-0.00168359	-0.01428481
0.37385	2141.06841	0.0	7.1e-07	8.7e-07	1e-07	0.0	5.93e-06	3.26e-06	1e-08	316.38266801	317.46002076	316.34628715	-0.00045727	-0.00168353	-0.01428428
0.37391	2141.28142	0.0	7.1e-07	8.7e-07	1e-07	0.0	5.93e-06	3.26e-06	1e-08	316.374094	317.45097673	316.33770677	-0.00045917	-0.00168169	-0.01426913
0.37396	2141.4944	0.0	7.1e-07	8.7e-07	1e-07	0.0	5.93e-06	3.26e-06	1e-08	316.36548397	317.44194218	316.32913713	-0.00045917	-0.00168169	-0.01426913
0.37402	2141.70734	0.0	7.1e-07	8.7e-07	1e-07	0.0	5.93e-06	3.26e-06	1e-08	316.35687395	317.43290763	316.32056749	-0.00045704	-0.00168036	-0.01425808
0.37407	2141.92024	0.0	7.1e-07	8.7e-07	1e-07	0.0	5.93e-06	3.26e-06	1e-08	316.34830349	317.4238799	316.31200323	-0.00045616	-0.00167981	-0.01425349
0.37413	2142.13311	0.0	7.1e-07	8.7e-07	1e-07	0.0	5.93e-06	3.26e-06	1e-08	316.33974947	317.414855	316.3034412	-0.0004569	-0.00167909	-0.01424757
0.37418	2142.34593	0.0	7.1e-07	8.7e-07	1e-07	0.0	5.93e-06	3.26e-06	1e-08	316.33118135	317.40583382	316.29488337	-0.00045812	-0.00167791	-0.01423785
0.37424	2142.55872	0.0	7.1e-07	8.7e-07	1e-07	0.0	5.93e-06	3.26e-06	1e-08	316.32259009	317.39681872	316.28633244	-0.00045797	-0.00167782	-0.01423705
0.37429	2142.77147	0.0	7.1e-07	8.7e-07	1e-07	0.0	5.93e-06	3.26e-06	1e-08	316.31400167	317.38780411	316.27778189	-0.00045512	-0.00167605	-0.01422223
0.37435	2142.98418	0.0	7.1e-07	8.7e-07	1e-07	0.0	5.93e-06	3.26e-06	1e-08	316.30546636	317.37879865	316.26923855	-0.00045512	-0.00167605	-0.01422223
0.3744	2143.19686	0.0	7.1e-07	8.7e-07	1e-07	0.0	5.93e-06	3.26e-06	1e-08	316.29693105	317.36979318	316.26069521	-0.00045654	-0.00167468	-0.01421095
0.37446	2143.4095	0.0	7.1e-07	8.7e-07	1e-07	0.0	5.93e-06	3.26e-06	1e-08	316.28836882	317.36079479	316.25215987	-0.00045709	-0.00167415	-0.01420663
0.38452	2181.67989	0.0	7.1e-07	8.7e-07	1e-07	0.0	5.93e-06	3.26e-06	1e-08	314.78884088	315.78210721	314.75548644	-0.00041705	-0.00153286	-0.01303214
0.38458	2181.88547	0.0	7.1e-07	8.7e-07	1e-07	0.0	5.93e-06	3.26e-06	1e-08	314.78099269	315.77384282	314.74765592	-0.00041545	-0.0015319	-0.01302408
0.38463	2182.09102	0.0	7.1e-07	8.7e-07	1e-07	0.0	5.93e-06	3.26e-06	1e-08	314.7731745	315.76558343	314.73982928	-0.00041564	-0.00153172	-0.01302263
0.38469	2182.29653	0.0	7.1e-07	8.7e-07	1e-07	0.0	5.93e-06	3.26e-06	1e-08	314.76535265	315.75732494	314.73200368	-0.00041736	-0.00153016	-0.01300972
0.38474	2182.502	0.0	7.1e-07	8.7e-07	1e-07	0.0	5.93e-06	3.26e-06	1e-08	314.75749824	315.74907457	314.72418731	-0.00041736	-0.00153016	-0.01300972
0.3848	2182.70742	0.0	7.1e-07	8.7e-07	1e-07	0.0	5.93e-06	3.26e-06	1e-08	314.74964384	315.7408242	314.71637094	-0.00041518	-0.00152886	-0.01299878
0.38485	2182.91282	0.0	7.1e-07	8.7e-07	1e-07	0.0	5.93e-06	3.26e-06	1e-08	314.74183018	315.73258059	314.70855984	-0.0004145	-0.00152845	-0.01299539
0.38491	2183.11817	0.0	7.1e-07	8.7e-07	1e-07	0.0	5.93e-06	3.26e-06	1e-08	314.73402917	315.72433908	314.70075038	-0.00041531	-0.00152771	-0.0129893
0.38496	2183.32348	0.0	7.1e-07	8.7e-07	1e-07	0.0	5.93e-06	3.26e-06	1e-08	314.72621277	315.71610141	314.69294527	-0.00041641	-0.00152672	-0.01298106
0.38502	2183.52876	0.0	7.1e-07	8.7e-07	1e-07	0.0	5.93e-06	3.26e-06	1e-08	314.71837557	315.70786891	314.68514605	-0.00041616	-0.00152657	-0.01297982
0.38507	2183.73399	0.0	7.1e-07	8.7e-07	1e-07	0.0	5.93e-06	3.26e-06	1e-08	314.71054301	315.69963718	314.67734743	-0.00041356	-0.00152501	-0.01296676
0.38513	2183.93919	0.0	7.1e-07	8.7e-07	1e-07	0.0	5.93e-06	3.26e-06	1e-08	314.70275914	315.69141353	314.6695551	-0.00041356	-0.00152501	-0.01296676
0.38518	2184.14434	0.0	7.1e-07	8.7e-07	1e-07	0.0	5.93e-06	3.26e-06	1e-08	314.69497527	315.68318988	314.66176277	-0.00041498	-0.00152372	-0.01295605
0.38524	2184.34946	0.0	7.1e-07	8.7e-07	1e-07	0.0	5.93e-06	3.26e-06	1e-08	314.68716433	315.67497296	314.65397809	-0.00041546	-0.00152328	-0.01295246
0.38529	2184.55454	0.0	7.1e-07	8.7e-07	1e-07	0.0	5.93e-06	3.26e-06	1e-08	314.6793443	315.6667583	314.64619599	-0.00041429	-0.00152259	-0.0129466
0.38535	2184.75958	0.0	7.1e-07	8.7e-07	1e-07	0.0	5.93e-06	3.26e-06	1e-08	314.67154613	315.65854727	314.63841671	-0.00041261	-0.00152158	-0.01293818
0.3854	2184.96458	0.0	7.1e-07	8.7e-07	1e-07	0.0	5.93e-06	3.26e-06	1e-08	314.66377937	315.65034144	314.63064148	-0.00041275	-0.00152146	-0.01293716
0.38546	2185.16955	0.0	7.1e-07	8.7e-07	1e-07	0.0	5.93e-06	3.26e-06	1e-08	314.65601001	315.64213625	314.62286698	-0.00041452	-0.00151986	-0.01292392
0.39552	2222.01541	0.0	7.1e-07	8.7e-07	1e-07	0.0	5.93e-06	3.26e-06	1e-08	313.28465522	314.25379884	313.2537181	-0.00038054	-0.00127561	-0.01185909
0.39558	2222.2131	0.0	7.1e-07	8.7e-07	1e-07	0.0	5.93e-06	3.26e-06	1e-08	313.27746998	314.24689884	313.24650888	-0.00038031	-0.00137693	-0.01185327
0.39563	2222.41075	0.0	7.1e-07	8.7e-07	1e-07	0.0	5.93e-06	3.26e-06	1e-08	313.2702888	314.23945069	313.23937519	-0.00038017	-0.00127549	-0.01184783
0.39569	2222.60835	0.0	7.1e-07	8.7e-07	1e-07	0.0	5.93e-06	3.26e-06	1e-08	313.26311027	314.23255111	313.23217358	-0.00037993	-0.00135524	-0.01184202
0.39574	2222.80592	0.0	7.1e-07	8.7e-07	1e-07	0.0	5.93e-06	3.26e-06	1e-08	313.25593609	314.22522004	313.22503225	-0.00037988	-0.00129704	-0.01183657
0.3958	2223.00345	0.0	7.1e-07	8.7e-07	1e-07	0.0	5.93e-06	3.26e-06	1e-08	313.24876286	314.2182037	313.21785361	-0.00037951	-0.00134743	-0.01183077
0.39585	2223.20094	0.0	7.1e-07	8.7e-07	1e-07	0.0	5.93e-06	3.26e-06	1e-08	313.24159636	314.21091464	313.21071442	-0.00037958	-0.00130454	-0.01182521
0.39591	2223.39839	0.0	7.1e-07	8.7e-07	1e-07	0.0	5.93e-06	3.26e-06	1e-08	313.23442847	314.20385751	313.20354889	-0.00037906	-0.00133968	-0.01181966
0.39596	2223.59579	0.0	7.1e-07	8.7e-07	1e-07	0.0	5.93e-06	3.26e-06	1e-08	313.22727025	314.19661017	313.19641176	-0.00037915	-0.0013119	-0.01181398
0.39602	2223.79316	0.0	7.1e-07	8.7e-07	1e-07	0.0	5.93e-06	3.26e-06	1e-08	313.22011027	314.18951299	313.18925907	-0.00037895	-0.00127516	-0.01180845
0.39607	2223.99049	0.0	7.1e-07	8.7e-07	1e-07	0.0	5.93e-06	3.26e-06	1e-08	313.21295402	314.18261448	313.18208418	-0.00037863	-0.00137632	-0.01180289
0.39613	2224.18778	0.0	7.1e-07	8.7e-07	1e-07	0.0	5.93e-06	3.26e-06	1e-08	313.2058037	314.17516856	313.17498448	-0.00037849	-0.00133661	-0.01179732
0.39618	2224.38502	0.0	7.1e-07	8.7e-07	1e-07	0.0	5.93e-06	3.26e-06	1e-08	313.19865582	314.16793738	313.16786055	-0.00037842	-0.00127496	-0.01179163
0.39624	2224.58223	0.0	7.1e-07	8.7e-07	1e-07	0.0	5.93e-06	3.26e-06	1e-08	313.19150924	314.16103961	313.16069703	-0.00037806	-0.00127479	-0.01178595
0.39629	2224.7794	0.0	7.1e-07	8.7e-07	1e-07	0.0	5.93e-06	3.26e-06	1e-08	313.18436919	314.15414265	313.15353716	-0.00037797	-0.00137613	-0.01178047
0.39635	2224.97652	0.0	7.1e-07	8.7e-07	1e-07	0.0	5.93e-06	3.26e-06	1e-08	313.17723081	314.14669729	313.1464527	-0.00037762	-0.00131875	-0.01177524
0.3964	2225.17361	0.0	7.1e-07	8.7e-07	1e-07	0.0	5.93e-06	3.26e-06	1e-08	313.17009894	314.13956232	313.13933114	-0.00037747	-0.00131867	-0.01176965
0.39646	2225.37065	0.0	7.1e-07	8.7e-07	1e-07	0.0	5.93e-06	3.26e-06	1e-08	313.16296975	314.13242767	313.13221336	-0.0003773	-0.00131858	-0.01176406
0.40652	2260.74575	0.0	7.1e-07	8.7e-07	1e-07	0.0	5.93e-06	3.26e-06	1e-08	311.91312491	312.8846384	311.88442043	-0.00034514	-0.00116153	-0.01078415
0.40657	2260.93528	0.0	7.1e-07	8.7e-07	1e-07	0.0	5.93e-06	3.26e-06	1e-08	311.9065879	312.87833686	311.87786511	-0.00034504	-0.0012318	-0.01077906
0.40663	2261.12477	0.0	7.1e-07	8.7e-07	1e-07	0.0	5.93e-06	3.26e-06	1e-08	311.90005263	312.87165397	311.87136298	-0.00034481	-0.00117162	-0.01077391
0.40668	2261.31421	0.0	7.1e-07	8.7e-07	1e-07	0.0	5.93e-06	3.26e-06	1e-08	311.89352156	312.86529747	311.86482181	-0.0003445	-0.00124415	-0.01076877
0.40674	2261.50361	0.0	7.1e-07	8.7e-07	1e-07	0.0	5.93e-06	3.26e-06	1e-08	311.88699631	312.85854742	311.85833529	-0.00034445	-0.00118085	-0.01076367
0.40679	2261.69298	0.0	7.1e-07	8.7e-07	1e-07	0.0	5.93e-06	3.26e-06	1e-08	311.88047191	312.85214071	311.85180762	-0.00034425	-0.00119038	-0.01075855
0.40685	2261.8823	0.0	7.1e-07	8.7e-07	1e-07	0.0	5.93e-06	3.26e-06	1e-08	311.8739512	312.8456822	311.84529015	-0.00034413	-0.001233	-0.01075342
0.4069	2262.07157	0.0	7.1e-07	8.7e-07	1e-07	0.0	5.93e-06	3.26e-06	1e-08	311.86743267	312.83899233	311.83880634	-0.00034391	-0.00116106	-0.01074833
0.40696	2262.26081	0.0	7.1e-07	8.7e-07	1e-07	0.0	5.93e-06	3.26e-06	1e-08	311.86091828	312.83269272	311.83227513	-0.00034372	-0.0012244	-0.01074323
0.40701	2262.45001	0.0	7.1e-07	8.7e-07	1e-07	0.0	5.93e-06	3.26e-06	1e-08	311.85440726	312.82604934	311.82579216	-0.00034367	-0.00119857	-0.0107381
0.40707	2262.63916	0.0	7.1e-07	8.7e-07	1e-07	0.0	5.93e-06	3.26e-06	1e-08	311.84789712	312.819546	311.81929452	-0.00034342	-0.0011609	-0.01073302
0.40712	2262.82827	0.0	7.1e-07	8.7e-07	1e-07	0.0	5.93e-06	3.26e-06	1e-08	311.84139158	312.81324697	311.81277369	-0.00034325	-0.00125868	-0.01072792
0.40718	2263.01734	0.0	7.1e-07	8.7e-07	1e-07	0.0	5.93e-06	3.26e-06	1e-08	311.83488932	312.80641728	311.80632542	-0.00034315	-0.00116394	-0.0107228
0.40723	2263.20637	0.0	7.1e-07	8.7e-07	1e-07	0.0	5.93e-06	3.26e-06	1e-08	311.82838874	312.80010159	311.79981376	-0.0003429	-0.0011607	-0.01071773
0.40729	2263.39536	0.0	7.1e-07	8.7e-07	1e-07	0.0	5.93e-06	3.26e-06	1e-08	311.82189291	312.79380339	311.7933032	-0.00034273	-0.00126153	-0.01071263
0.40734	2263.5843	0.0	7.1e-07	8.7e-07	1e-07	0.0	5.93e-06	3.26e-06	1e-08	311.81540018	312.78695795	311.78686739	-0.00034261	-0.00116065	-0.01070753
0.4074	2263.77321	0.0	7.1e-07	8.7e-07	1e-07	0.0	5.93e-06	3.26e-06	1e-08	311.80890955	312.78065981	311.78036381	-0.00034235	-0.00116045	-0.01070246
0.40745	2263.96207	0.0	7.1e-07	8.7e-07	1e-07	0.0	5.93e-06	3.26e-06	1e-08	311.8024238	312.77436268	311.77386349	-0.0003423	-0.00122727	-0.01069735
0.41752	2297.81514	0.0	7.1e-07	8.7e-07	1e-07	0.0	5.93e-06	3.26e-06	1e-08	310.66544505	311.63906865	310.63877891	-0.00031304	-0.0010502	-0.00980613
0.41757	2297.99622	0.0	7.1e-07	8.7e-07	1e-07	0.0	5.93e-06	3.26e-06	1e-08	310.65949912	311.63335567	310.63281331	-0.00031293	-0.00115069	-0.00980144
0.41763	2298.17725	0.0	7.1e-07	8.7e-07	1e-07	0.0	5.93e-06	3.26e-06	1e-08	310.6535553	311.62709594	310.62692195	-0.00031278	-0.00105013	-0.0097968
0.41768	2298.35823	0.0	7.1e-07	8.7e-07	1e-07	0.0	5.93e-06	3.26e-06	1e-08	310.64761424	311.62138317	310.62096271	-0.00031259	-0.00112528	-0.00979213
0.41774	2298.53918	0.0	7.1e-07	8.7e-07	1e-07	0.0	5.93e-06	3.26e-06	1e-08	310.64167674	311.61526151	310.61505973	-0.00031247	-0.00107531	-0.00978748
0.41779	2298.72008	0.0	7.1e-07	8.7e-07	1e-07	0.0	5.93e-06	3.26e-06	1e-08	310.63574137	311.60941163	310.60912465	-0.00031221	-0.00106538	-0.00978283
0.41785	2298.90093	0.0	7.1e-07	8.7e-07	1e-07	0.0	5.93e-06	3.26e-06	1e-08	310.6298109	311.60361569	310.60318564	-0.0003122	-0.00113494	-0.00977816
0.4179	2299.08175	0.0	7.1e-07	8.7e-07	1e-07	0.0	5.93e-06	3.26e-06	1e-08	310.62388062	311.59744122	310.59729908	-0.00031196	-0.00104984	-0.00977354
0.41796	2299.26252	0.0	7.1e-07	8.7e-07	1e-07	0.0	5.93e-06	3.26e-06	1e-08	310.61795473	311.59172966	310.59135549	-0.00031185	-0.00107642	-0.0097689
0.41801	2299.44325	0.0	7.1e-07	8.7e-07	1e-07	0.0	5.93e-06	3.26e-06	1e-08	310.61203078	311.58587343	310.58543388	-0.00031175	-0.00112369	-0.00976423
0.41807	2299.62393	0.0	7.1e-07	8.7e-07	1e-07	0.0	5.93e-06	3.26e-06	1e-08	310.60610868	311.57975992	310.57954891	-0.00031149	-0.00104968	-0.00975961
0.41812	2299.80457	0.0	7.1e-07	8.7e-07	1e-07	0.0	5.93e-06	3.26e-06	1e-08	310.60019145	311.574049	310.57361471	-0.00031138	-0.00115013	-0.00975495
0.41818	2299.98517	0.0	7.1e-07	8.7e-07	1e-07	0.0	5.93e-06	3.26e-06	1e-08	310.59427622	311.56779151	310.56775471	-0.0003113	-0.00104966	-0.00975033
0.41823	2300.16573	0.0	7.1e-07	8.7e-07	1e-07	0.0	5.93e-06	3.26e-06	1e-08	310.58836246	311.56208054	310.56182692	-0.00031105	-0.00104954	-0.00974569
0.41829	2300.34624	0.0	7.1e-07	8.7e-07	1e-07	0.0	5.93e-06	3.26e-06	1e-08	310.58245348	311.55637014	310.55590215	-0.00031095	-0.00115	-0.00974104
0.41834	2300.52671	0.0	7.1e-07	8.7e-07	1e-07	0.0	5.93e-06	3.26e-06	1e-08	310.57654631	311.55011312	310.55005157	-0.00031084	-0.00104951	-0.00973644
0.4184	2300.70713	0.0	7.1e-07	8.7e-07	1e-07	0.0	5.93e-06	3.26e-06	1e-08	310.57064113	311.54440274	310.54413317	-0.00031056	-0.00104937	-0.0097318
0.41845	2300.88751	0.0	7.1e-07	8.7e-07	1e-07	0.0	5.93e-06	3.26e-06	1e-08	310.56474117	311.53869307	310.53821775	-0.0003105	-0.00111094	-0.00972718
0.42852	2333.16153	0.0	7.1e-07	8.7e-07	1e-07	0.0	5.93e-06	3.26e-06	1e-08	309.53054156	310.50581141	309.50573143	-0.00028407	-0.00097709	-0.00891646
0.42857	2333.33382	0.0	7.1e-07	8.7e-07	1e-07	0.0	5.93e-06	3.26e-06	1e-08	309.52513208	310.50048299	309.50032233	-0.00028392	-0.0009899	-0.00891221
0.42863	2333.50607	0.0	7.1e-07	8.7e-07	1e-07	0.0	5.93e-06	3.26e-06	1e-08	309.51972543	310.49508462	309.49492517	-0.0002838	-0.00095853	-0.00890798
0.42868	2333.67827	0.0	7.1e-07	8.7e-07	1e-07	0.0	5.93e-06	3.26e-06	1e-08	309.51432096	310.48985728	309.48950875	-0.00028359	-0.00097409	-0.00890375
0.42874	2333.85042	0.0	7.1e-07	8.7e-07	1e-07	0.0	5.93e-06	3.26e-06	1e-08	309.50892052	310.48454501	309.48410617	-0.00028351	-0.00105985	-0.00889952
0.42879	2334.02253	0.0	7.1e-07	8.7e-07	1e-07	0.0	5.93e-06	3.26e-06	1e-08	309.5035214	310.47876499	309.47876712	-0.00028328	-0.00090264	-0.0088953
0.42885	2334.1946	0.0	7.1e-07	8.7e-07	1e-07	0.0	5.93e-06	3.26e-06	1e-08	309.49812657	310.47384227	309.4733198	-0.00028359	-0.00102637	-0.00889107
0.4289	2334.36662	0.0	7.1e-07	8.7e-07	1e-07	0.0	5.93e-06	3.26e-06	1e-08	309.49272597	310.46824466	309.46796312	-0.00028308	-0.00101665	-0.00888683
0.42896	2334.53859	0.0	7.1e-07	8.7e-07	1e-07	0.0	5.93e-06	3.26e-06	1e-08	309.48733495	310.46270003	309.4626022	-0.00028287	-0.00094079	-0.00888261
0.42901	2334.71052	0.0	7.1e-07	8.7e-07	1e-07	0.0	5.93e-06	3.26e-06	1e-08	309.4819479	310.45756907	309.45719051	-0.00028265	-0.00098333	-0.00887837
0.42907	2334.88241	0.0	7.1e-07	8.7e-07	1e-07	0.0	5.93e-06	3.26e-06	1e-08	309.47656485	310.45220603	309.45181173	-0.00028262	-0.00098334	-0.00887415
0.42912	2335.05425	0.0	7.1e-07	8.7e-07	1e-07	0.0	5.93e-06	3.26e-06	1e-08	309.47118242	310.4468429	309.4464359	-0.0002825	-0.00104928	-0.00886993
0.42918	2335.22605	0.0	7.1e-07	8.7e-07	1e-07	0.0	5.93e-06	3.26e-06	1e-08	309.46580223	310.44112002	309.44110958	-0.00028262	-0.00093527	-0.00886574
0.42923	2335.3978	0.0	7.1e-07	8.7e-07	1e-07	0.0	5.93e-06	3.26e-06	1e-08	309.46041966	310.43601891	309.43570573	-0.00028235	-0.00101983	-0.00886151
0.42929	2335.5695	0.0	7.1e-07	8.7e-07	1e-07	0.0	5.93e-06	3.26e-06	1e-08	309.45504221	310.43045657	309.43036443	-0.00028195	-0.00097367	-0.00885728
0.42934	2335.74117	0.0	7.1e-07	8.7e-07	1e-07	0.0	5.93e-06	3.26e-06	1e-08	309.44967225	310.42514591	309.42499322	-0.0002819	-0.00097362	-0.00885307
0.4294	2335.91278	0.0	7.1e-07	8.7e-07	1e-07	0.0	5.93e-06	3.26e-06	1e-08	309.4443032	310.41983547	309.41962492	-0.00028174	-0.00097354	-0.00884886
0.42945	2336.08435	0.0	7.1e-07	8.7e-07	1e-07	0.0	5.93e-06	3.26e-06	1e-08	309.43893706	310.4145254	309.41425942	-0.0002817	-0.00101233	-0.00884467
0.43952	2366.71531	0.0	7.1e-07	8.7e-07	1e-07	0.0	5.93e-06	3.26e-06	1e-08	308.49823828	309.47530489	308.47511076	-0.00025771	-0.00089392	-0.00810725
0.43957	2366.87844	0.0	7.1e-07	8.7e-07	1e-07	0.0	5.93e-06	3.26e-06	1e-08	308.49331932	309.47041902	308.47019603	-0.00025764	-0.00090294	-0.00810339
0.43963	2367.04153	0.0	7.1e-07	8.7e-07	1e-07	0.0	5.93e-06	3.26e-06	1e-08	308.48840167	309.46548378	308.46529036	-0.00025751	-0.00090848	-0.00809955
0.43968	2367.20458	0.0	7.1e-07	8.7e-07	1e-07	0.0	5.93e-06	3.26e-06	1e-08	308.48348649	309.4605182	308.46039122	-0.0002573	-0.00084728	-0.00809569
0.43974	2367.36757	0.0	7.1e-07	8.7e-07	1e-07	0.0	5.93e-06	3.26e-06	1e-08	308.47857513	309.45588706	308.45545143	-0.00025723	-0.00091041	-0.00809184
0.43979	2367.53052	0.0	7.1e-07	8.7e-07	1e-07	0.0	5.93e-06	3.26e-06	1e-08	308.47366512	309.4509108	308.45055891	-0.00025719	-0.00091799	-0.008088
0.43985	2367.69343	0.0	7.1e-07	8.7e-07	1e-07	0.0	5.93e-06	3.26e-06	1e-08	308.46875592	309.44589306	308.44567443	-0.00025692	-0.00087604	-0.00808414
0.4399	2367.85628	0.0	7.1e-07	8.7e-07	1e-07	0.0	5.93e-06	3.26e-06	1e-08	308.46385165	309.44110459	308.44076285	-0.00025688	-0.00090732	-0.00808031
0.43996	2368.01909	0.0	7.1e-07	8.7e-07	1e-07	0.0	5.93e-06	3.26e-06	1e-08	308.45894813	309.43614508	308.43587605	-0.00025669	-0.00089259	-0.00807648
0.44001	2368.18185	0.0	7.1e-07	8.7e-07	1e-07	0.0	5.93e-06	3.26e-06	1e-08	308.45404827	309.43126605	308.4309814	-0.00025664	-0.00092249	-0.00807261
0.44007	2368.34457	0.0	7.1e-07	8.7e-07	1e-07	0.0	5.93e-06	3.26e-06	1e-08	308.44914917	309.42622354	308.42611059	-0.00025652	-0.00090843	-0.00806879
0.44012	2368.50724	0.0	7.1e-07	8.7e-07	1e-07	0.0	5.93e-06	3.26e-06	1e-08	308.44425235	309.4212578	308.42123245	-0.00025647	-0.00090894	-0.00806494
0.44018	2368.66986	0.0	7.1e-07	8.7e-07	1e-07	0.0	5.93e-06	3.26e-06	1e-08	308.43935651	309.41628925	308.41635736	-0.00025626	-0.00087072	-0.00806111
0.44023	2368.83243	0.0	7.1e-07	8.7e-07	1e-07	0.0	5.93e-06	3.26e-06	1e-08	308.43446465	309.41152954	308.41145782	-0.00025609	-0.00085823	-0.00805728
0.44029	2368.99496	0.0	7.1e-07	8.7e-07	1e-07	0.0	5.93e-06	3.26e-06	1e-08	308.4295759	309.40683805	308.40655204	-0.000256	-0.00087376	-0.00805344
0.44034	2369.15744	0.0	7.1e-07	8.7e-07	1e-07	0.0	5.93e-06	3.26e-06	1e-08	308.42468888	309.40206163	308.40165989	-0.00025584	-0.0009079	-0.00804962
0.4404	2369.31988	0.0	7.1e-07	8.7e-07	1e-07	0.0	5.93e-06	3.26e-06	1e-08	308.41980484	309.39709855	308.39679444	-0.00025569	-0.00087121	-0.00804577
0.44045	2369.48226	0.0	7.1e-07	8.7e-07	1e-07	0.0	5.93e-06	3.26e-06	1e-08	308.41492364	309.392336	308.39190568	-0.00025575	-0.00092595	-0.00804195
0.45051	2398.39756	0.0	7.1e-07	8.7e-07	1e-07	0.0	5.93e-06	3.26e-06	1e-08	307.55938385	308.5377732	307.53778053	-0.00023402	-0.00081821	-0.00737129
0.45057	2398.55112	0.0	7.1e-07	8.7e-07	1e-07	0.0	5.93e-06	3.26e-06	1e-08	307.5549075	308.53329193	307.53331559	-0.00023386	-0.00085796	-0.00736777
0.45062	2398.70463	0.0	7.1e-07	8.7e-07	1e-07	0.0	5.93e-06	3.26e-06	1e-08	307.55043421	308.52859287	307.52888112	-0.00023357	-0.00078455	-0.00736428
0.45068	2398.8581	0.0	7.1e-07	8.7e-07	1e-07	0.0	5.93e-06	3.26e-06	1e-08	307.54596646	308.52429584	307.52439703	-0.0002336	-0.00080944	-0.00736077
0.45073	2399.01151	0.0	7.1e-07	8.7e-07	1e-07	0.0	5.93e-06	3.26e-06	1e-08	307.54149804	308.51986247	307.51993303	-0.00023354	-0.00083177	-0.00735726
0.45079	2399.16488	0.0	7.1e-07	8.7e-07	1e-07	0.0	5.93e-06	3.26e-06	1e-08	307.53703071	308.51530676	307.51548724	-0.0002333	-0.00078082	-0.00735377
0.45084	2399.31819	0.0	7.1e-07	8.7e-07	1e-07	0.0	5.93e-06	3.26e-06	1e-08	307.53256791	308.51103004	307.51100775	-0.0002333	-0.00084022	-0.00735026
0.4509	2399.47146	0.0	7.1e-07	8.7e-07	1e-07	0.0	5.93e-06	3.26e-06	1e-08	307.52810518	308.50642795	307.50657271	-0.00023317	-0.00080088	-0.00734677
0.45095	2399.62468	0.0	7.1e-07	8.7e-07	1e-07	0.0	5.93e-06	3.26e-06	1e-08	307.52364492	308.50204128	307.50211225	-0.00023302	-0.00083475	-0.00734327
0.45101	2399.77785	0.0	7.1e-07	8.7e-07	1e-07	0.0	5.93e-06	3.26e-06	1e-08	307.51918745	308.49746906	307.49767808	-0.00023287	-0.00077685	-0.00733978
0.45106	2399.93097	0.0	7.1e-07	8.7e-07	1e-07	0.0	5.93e-06	3.26e-06	1e-08	307.5147327	308.49321393	307.49320537	-0.0002328	-0.00085784	-0.00733628
0.45112	2400.08404	0.0	7.1e-07	8.7e-07	1e-07	0.0	5.93e-06	3.26e-06	1e-08	307.51027936	308.48851512	307.48879231	-0.00023269	-0.00079147	-0.0073328
0.45117	2400.23707	0.0	7.1e-07	8.7e-07	1e-07	0.0	5.93e-06	3.26e-06	1e-08	307.50582808	308.4841798	307.48433473	-0.00023245	-0.00078288	-0.00732931
0.45123	2400.39004	0.0	7.1e-07	8.7e-07	1e-07	0.0	5.93e-06	3.26e-06	1e-08	307.50138134	308.4798915	307.47987338	-0.00023251	-0.00083811	-0.00732582
0.45128	2400.54296	0.0	7.1e-07	8.7e-07	1e-07	0.0	5.93e-06	3.26e-06	1e-08	307.49693344	308.47530061	307.47545356	-0.00023231	-0.00080026	-0.00732233
0.45134	2400.69584	0.0	7.1e-07	8.7e-07	1e-07	0.0	5.93e-06	3.26e-06	1e-08	307.49248927	308.47091704	307.47100932	-0.00023217	-0.00080112	-0.00731885
0.45139	2400.84866	0.0	7.1e-07	8.7e-07	1e-07	0.0	5.93e-06	3.26e-06	1e-08	307.48804762	308.46652868	307.46656806	-0.00023219	-0.00083944	-0.00731536
0.45145	2401.00144	0.0	7.1e-07	8.7e-07	1e-07	0.0	5.93e-06	3.26e-06	1e-08	307.48360557	308.46193042	307.46215634	-0.0002319	-0.00076749	-0.00731189
0.46151	2428.11766	0.0	7.1e-07	8.7e-07	1e-07	0.0	5.93e-06	3.26e-06	1e-08	306.70551029	307.68502556	306.68532687	-0.00021217	-0.00071336	-0.00670192
0.46157	2428.26116	0.0	7.1e-07	8.7e-07	1e-07	0.0	5.93e-06	3.26e-06	1e-08	306.70144418	307.68111121	306.68124536	-0.00021215	-0.00072422	-0.00669873
0.46162	2428.40461	0.0	7.1e-07	8.7e-07	1e-07	0.0	5.93e-06	3.26e-06	1e-08	306.69737829	307.67713723	306.67717377	-0.00021206	-0.00073609	-0.00669554
0.46168	2428.54801	0.0	7.1e-07	8.7e-07	1e-07	0.0	5.93e-06	3.26e-06	1e-08	306.69331418	307.67309808	306.67311276	-0.00021205	-0.00075744	-0.00669235
0.46173	2428.69135	0.0	7.1e-07	8.7e-07	1e-07	0.0	5.93e-06	3.26e-06	1e-08	306.68925014	307.66894174	306.66906908	-0.00021188	-0.00077606	-0.00668917
0.46179	2428.83465	0.0	7.1e-07	8.7e-07	1e-07	0.0	5.93e-06	3.26e-06	1e-08	306.68518936	307.66468319	306.66504069	-0.00021176	-0.00071561	-0.00668598
0.46184	2428.97789	0.0	7.1e-07	8.7e-07	1e-07	0.0	5.93e-06	3.26e-06	1e-08	306.6811308	307.66075632	306.66097175	-0.00021173	-0.0007537	-0.00668279
0.4619	2429.12108	0.0	7.1e-07	8.7e-07	1e-07	0.0	5.93e-06	3.26e-06	1e-08	306.67707289	307.65662037	306.65693196	-0.00021178	-0.00075558	-0.00667958
0.46195	2429.26422	0.0	7.1e-07	8.7e-07	1e-07	0.0	5.93e-06	3.26e-06	1e-08	306.67301389	307.65247406	306.6528958	-0.00021134	-0.00068362	-0.00667645
0.46201	2429.4073	0.0	7.1e-07	8.7e-07	1e-07	0.0	5.93e-06	3.26e-06	1e-08	306.66896321	307.64872262	306.6488107	-0.00021141	-0.00075729	-0.00667326
0.46206	2429.55034	0.0	7.1e-07	8.7e-07	1e-07	0.0	5.93e-06	3.26e-06	1e-08	306.66491135	307.64456685	306.64477995	-0.00021121	-0.00071934	-0.00667009
0.46212	2429.69332	0.0	7.1e-07	8.7e-07	1e-07	0.0	5.93e-06	3.26e-06	1e-08	306.66086323	307.64061932	306.64072449	-0.00021118	-0.00075444	-0.00666691
0.46217	2429.83625	0.0	7.1e-07	8.7e-07	1e-07	0.0	5.93e-06	3.26e-06	1e-08	306.65681559	307.63647912	306.63669605	-0.00021127	-0.00075458	-0.00666369
0.46223	2429.97913	0.0	7.1e-07	8.7e-07	1e-07	0.0	5.93e-06	3.26e-06	1e-08	306.6527662	307.63233815	306.63267005	-0.00021092	-0.00071975	-0.00666056
0.46228	2430.12196	0.0	7.1e-07	8.7e-07	1e-07	0.0	5.93e-06	3.26e-06	1e-08	306.64872356	307.62838825	306.6286214	-0.00021086	-0.00074752	-0.0066574
0.46234	2430.26474	0.0	7.1e-07	8.7e-07	1e-07	0.0	5.93e-06	3.26e-06	1e-08	306.64468194	307.62428591	306.62459458	-0.00021069	-0.00068634	-0.00665424
0.46239	2430.40746	0.0	7.1e-07	8.7e-07	1e-07	0.0	5.93e-06	3.26e-06	1e-08	306.64064357	307.6205193	306.62052663	-0.0002107	-0.00075664	-0.00665106
0.46245	2430.55013	0.0	7.1e-07	8.7e-07	1e-07	0.0	5.93e-06	3.26e-06	1e-08	306.63660489	307.61636687	306.61651061	-0.00021059	-0.00075826	-0.0066479
0.47251	2455.76993	0.0	7.1e-07	8.7e-07	1e-07	0.0	5.93e-06	3.26e-06	1e-08	305.92898725	306.90997286	305.91003715	-0.00019275	-0.00069385	-0.00609314
0.47257	2455.90279	0.0	7.1e-07	8.7e-07	1e-07	0.0	5.93e-06	3.26e-06	1e-08	305.92528682	306.90615902	305.9063583	-0.00019265	-0.00069383	-0.00609024
0.47262	2456.0356	0.0	7.1e-07	8.7e-07	1e-07	0.0	5.93e-06	3.26e-06	1e-08	305.92158819	306.90234528	305.90268141	-0.00019248	-0.00063315	-0.00608736
0.47268	2456.16836	0.0	7.1e-07	8.7e-07	1e-07	0.0	5.93e-06	3.26e-06	1e-08	305.91789276	306.89886502	305.89896357	-0.00019249	-0.0006899	-0.00608444
0.47273	2456.30106	0.0	7.1e-07	8.7e-07	1e-07	0.0	5.93e-06	3.26e-06	1e-08	305.91419722	306.89507283	305.89528788	-0.00019235	-0.00065781	-0.00608154
0.47279	2456.4337	0.0	7.1e-07	8.7e-07	1e-07	0.0	5.93e-06	3.26e-06	1e-08	305.91050434	306.89145698	305.89159147	-0.00019221	-0.00070602	-0.00607866
0.47284	2456.56629	0.0	7.1e-07	8.7e-07	1e-07	0.0	5.93e-06	3.26e-06	1e-08	305.90681407	306.88757608	305.88793107	-0.00019223	-0.0006209	-0.00607575
0.4729	2456.69883	0.0	7.1e-07	8.7e-07	1e-07	0.0	5.93e-06	3.26e-06	1e-08	305.90312337	306.88416308	305.88421259	-0.00019214	-0.00069379	-0.00607286
0.47295	2456.83131	0.0	7.1e-07	8.7e-07	1e-07	0.0	5.93e-06	3.26e-06	1e-08	305.89943441	306.88034936	305.88054759	-0.00019202	-0.00069376	-0.00606997
0.47301	2456.96374	0.0	7.1e-07	8.7e-07	1e-07	0.0	5.93e-06	3.26e-06	1e-08	305.89574763	306.87653577	305.87688453	-0.00019183	-0.00063309	-0.0060671
0.47306	2457.09611	0.0	7.1e-07	8.7e-07	1e-07	0.0	5.93e-06	3.26e-06	1e-08	305.89206444	306.87305565	305.8731805	-0.00019181	-0.00067868	-0.00606419
0.47312	2457.22842	0.0	7.1e-07	8.7e-07	1e-07	0.0	5.93e-06	3.26e-06	1e-08	305.88838159	306.8693249	305.86951072	-0.00019166	-0.00069141	-0.00606132
0.47317	2457.36068	0.0	7.1e-07	8.7e-07	1e-07	0.0	5.93e-06	3.26e-06	1e-08	305.88470159	306.86552415	305.86585186	-0.00019168	-0.0006723	-0.00605842
0.47323	2457.49289	0.0	7.1e-07	8.7e-07	1e-07	0.0	5.93e-06	3.26e-06	1e-08	305.88102134	306.86182838	305.86218156	-0.0001915	-0.00063197	-0.00605554
0.47328	2457.62504	0.0	7.1e-07	8.7e-07	1e-07	0.0	5.93e-06	3.26e-06	1e-08	305.87734434	306.85835432	305.85848467	-0.0001914	-0.0006937	-0.00605266
0.47334	2457.75714	0.0	7.1e-07	8.7e-07	1e-07	0.0	5.93e-06	3.26e-06	1e-08	305.87366937	306.85454085	305.85483336	-0.00019133	-0.00063305	-0.00604979
0.47339	2457.88918	0.0	7.1e-07	8.7e-07	1e-07	0.0	5.93e-06	3.26e-06	1e-08	305.86999561	306.85106081	305.85114118	-0.00019129	-0.00068869	-0.00604689
0.47345	2458.02116	0.0	7.1e-07	8.7e-07	1e-07	0.0	5.93e-06	3.26e-06	1e-08	305.86632262	306.84727484	305.84749033	-0.00019112	-0.00069133	-0.00604403
0.48351	2481.22862	0.0	7.1e-07	8.7e-07	1e-07	0.0	5.93e-06	3.26e-06	1e-08	305.22287488	306.20469083	305.20506912	-0.00017505	-0.00061972	-0.00553959
0.48357	2481.35016	0.0	7.1e-07	8.7e-07	1e-07	0.0	5.93e-06	3.26e-06	1e-08	305.21950884	306.20127915	305.20171651	-0.00017488	-0.00061742	-0.00553697
0.48362	2481.47164	0.0	7.1e-07	8.7e-07	1e-07	0.0	5.93e-06	3.26e-06	1e-08	305.21614606	306.19788007	305.19836401	-0.00017481	-0.00054395	-0.00553432
0.48368	2481.59306	0.0	7.1e-07	8.7e-07	1e-07	0.0	5.93e-06	3.26e-06	1e-08	305.21278459	306.19488547	305.19496142	-0.00017469	-0.00062657	-0.0055317
0.48373	2481.71443	0.0	7.1e-07	8.7e-07	1e-07	0.0	5.93e-06	3.26e-06	1e-08	305.20942529	306.19143597	305.19161898	-0.00017465	-0.00062658	-0.00552904
0.48379	2481.83573	0.0	7.1e-07	8.7e-07	1e-07	0.0	5.93e-06	3.26e-06	1e-08	305.20606676	306.18798642	305.18827839	-0.00017452	-0.00062655	-0.00552643
0.48384	2481.95698	0.0	7.1e-07	8.7e-07	1e-07	0.0	5.93e-06	3.26e-06	1e-08	305.20271077	306.18453699	305.18493953	-0.00017453	-0.0006041	-0.00552378
0.4839	2482.07816	0.0	7.1e-07	8.7e-07	1e-07	0.0	5.93e-06	3.26e-06	1e-08	305.19935457	306.18121116	305.18158668	-0.00017437	-0.00061737	-0.00552117
0.48395	2482.19929	0.0	7.1e-07	8.7e-07	1e-07	0.0	5.93e-06	3.26e-06	1e-08	305.19600148	306.17781227	305.17824494	-0.00017429	-0.00055947	-0.00551853
0.48401	2482.32036	0.0	7.1e-07	8.7e-07	1e-07	0.0	5.93e-06	3.26e-06	1e-08	305.19264989	306.17473207	305.17486411	-0.00017418	-0.00062652	-0.0055159
0.48406	2482.44137	0.0	7.1e-07	8.7e-07	1e-07	0.0	5.93e-06	3.26e-06	1e-08	305.1893004	306.17128274	305.17153242	-0.00017421	-0.00062654	-0.00551327
0.48412	2482.56232	0.0	7.1e-07	8.7e-07	1e-07	0.0	5.93e-06	3.26e-06	1e-08	305.18595026	306.16783323	305.16820264	-0.0001741	-0.00059764	-0.00551064
0.48417	2482.68321	0.0	7.1e-07	8.7e-07	1e-07	0.0	5.93e-06	3.26e-06	1e-08	305.18260222	306.16454283	305.16485421	-0.00017393	-0.00061732	-0.00550804
0.48423	2482.80405	0.0	7.1e-07	8.7e-07	1e-07	0.0	5.93e-06	3.26e-06	1e-08	305.17925738	306.16114404	305.16152141	-0.00017389	-0.00056585	-0.0055054
0.48428	2482.92482	0.0	7.1e-07	8.7e-07	1e-07	0.0	5.93e-06	3.26e-06	1e-08	305.17591323	306.15802864	305.15815407	-0.00017376	-0.00062647	-0.00550278
0.48434	2483.04554	0.0	7.1e-07	8.7e-07	1e-07	0.0	5.93e-06	3.26e-06	1e-08	305.17257154	306.15457941	305.15483134	-0.00017374	-0.00062648	-0.00550016
0.48439	2483.1662	0.0	7.1e-07	8.7e-07	1e-07	0.0	5.93e-06	3.26e-06	1e-08	305.16923028	306.1511301	305.15151044	-0.00017367	-0.00059121	-0.00549754
0.48445	2483.2868	0.0	7.1e-07	8.7e-07	1e-07	0.0	5.93e-06	3.26e-06	1e-08	305.1658904	306.147875	305.14816642	-0.00017355	-0.00061731	-0.00549493
0.49451	2504.34034	0.0	7.1e-07	8.7e-07	1e-07	0.0	5.93e-06	3.26e-06	1e-08	304.58077487	305.56356342	304.56399379	-0.0001588	-0.00052637	-0.0050362
0.49457	2504.4497	0.0	7.1e-07	8.7e-07	1e-07	0.0	5.93e-06	3.26e-06	1e-08	304.57771685	305.56066152	304.56091943	-0.00015876	-0.00054654	-0.0050338
0.49462	2504.55899	0.0	7.1e-07	8.7e-07	1e-07	0.0	5.93e-06	3.26e-06	1e-08	304.57465949	305.55764843	304.55786099	-0.00015865	-0.00060468	-0.00503141
0.49468	2504.66822	0.0	7.1e-07	8.7e-07	1e-07	0.0	5.93e-06	3.26e-06	1e-08	304.57160424	305.55431474	304.55484524	-0.00015851	-0.00052633	-0.00502901
0.49473	2504.77739	0.0	7.1e-07	8.7e-07	1e-07	0.0	5.93e-06	3.26e-06	1e-08	304.56855163	305.55141301	304.55177572	-0.00015868	-0.00052639	-0.00502661
0.49479	2504.88649	0.0	7.1e-07	8.7e-07	1e-07	0.0	5.93e-06	3.26e-06	1e-08	304.56549575	305.54851093	304.54870807	-0.00015855	-0.00055124	-0.00502422
0.49484	2504.99553	0.0	7.1e-07	8.7e-07	1e-07	0.0	5.93e-06	3.26e-06	1e-08	304.5624425	305.54547182	304.54565956	-0.0001584	-0.00059995	-0.00502183
0.4949	2505.10451	0.0	7.1e-07	8.7e-07	1e-07	0.0	5.93e-06	3.26e-06	1e-08	304.55939202	305.54216417	304.54264706	-0.00015825	-0.00052631	-0.00501944
0.49495	2505.21342	0.0	7.1e-07	8.7e-07	1e-07	0.0	5.93e-06	3.26e-06	1e-08	304.55634437	305.53926249	304.53958411	-0.00015822	-0.0005263	-0.00501705
0.49501	2505.32227	0.0	7.1e-07	8.7e-07	1e-07	0.0	5.93e-06	3.26e-06	1e-08	304.55329731	305.5363608	304.53652282	-0.00015832	-0.0005561	-0.00501465
0.49506	2505.43106	0.0	7.1e-07	8.7e-07	1e-07	0.0	5.93e-06	3.26e-06	1e-08	304.55024834	305.53329483	304.53348435	-0.00015811	-0.00059506	-0.00501227
0.49512	2505.53978	0.0	7.1e-07	8.7e-07	1e-07	0.0	5.93e-06	3.26e-06	1e-08	304.54720332	305.53001402	304.53047495	-0.00015796	-0.00052628	-0.00500988
0.49517	2505.64844	0.0	7.1e-07	8.7e-07	1e-07	0.0	5.93e-06	3.26e-06	1e-08	304.54416117	305.52711241	304.52741853	-0.00015792	-0.00053024	-0.0050075
0.49523	2505.75703	0.0	7.1e-07	8.7e-07	1e-07	0.0	5.93e-06	3.26e-06	1e-08	304.54111989	305.52418896	304.52436655	-0.00015801	-0.00055708	-0.0050051
0.49528	2505.86557	0.0	7.1e-07	8.7e-07	1e-07	0.0	5.93e-06	3.26e-06	1e-08	304.53807685	305.5211175	304.5213353	-0.00015779	-0.00059005	-0.00500273
0.49534	2505.97403	0.0	7.1e-07	8.7e-07	1e-07	0.0	5.93e-06	3.26e-06	1e-08	304.53503801	305.51786425	304.51832887	-0.00015764	-0.00052624	-0.00500034
0.49539	2506.08244	0.0	7.1e-07	8.7e-07	1e-07	0.0	5.93e-06	3.26e-06	1e-08	304.5320019	305.51496275	304.51527893	-0.00015773	-0.00052628	-0.00499796
0.49545	2506.19078	0.0	7.1e-07	8.7e-07	1e-07	0.0	5.93e-06	3.26e-06	1e-08	304.52896413	305.51206107	304.51223077	-0.00015761	-0.00056606	-0.00499558
0.50551	2524.91133	0.0	7.1e-07	8.7e-07	1e-07	0.0	5.93e-06	3.26e-06	1e-08	303.99694086	304.9808928	303.98102624	-0.00014429	-0.00052487	-0.00457847
0.50556	2525.0074	0.0	7.1e-07	8.7e-07	1e-07	0.0	5.93e-06	3.26e-06	1e-08	303.99415857	304.97799546	303.97826399	-0.00014421	-0.00052487	-0.00457629
0.50562	2525.10341	0.0	7.1e-07	8.7e-07	1e-07	0.0	5.93e-06	3.26e-06	1e-08	303.99137771	304.97509805	303.97550322	-0.00014418	-0.00052486	-0.00457411
0.50567	2525.19934	0.0	7.1e-07	8.7e-07	1e-07	0.0	5.93e-06	3.26e-06	1e-08	303.98859751	304.97220071	303.97274397	-0.000144	-0.00042652	-0.00457194
0.50573	2525.29521	0.0	7.1e-07	8.7e-07	1e-07	0.0	5.93e-06	3.26e-06	1e-08	303.98582072	304.96984619	303.96991664	-0.00014405	-0.00052485	-0.00456975
0.50578	2525.391	0.0	7.1e-07	8.7e-07	1e-07	0.0	5.93e-06	3.26e-06	1e-08	303.98304293	304.96694885	303.96716037	-0.00014385	-0.0005248	-0.00456759
0.50584	2525.48673	0.0	7.1e-07	8.7e-07	1e-07	0.0	5.93e-06	3.26e-06	1e-08	303.98026905	304.96405175	303.96440545	-0.00014385	-0.00052482	-0.0045654
0.50589	2525.58239	0.0	7.1e-07	8.7e-07	1e-07	0.0	5.93e-06	3.26e-06	1e-08	303.97749514	304.96115453	303.96165208	-0.00014378	-0.00042651	-0.00456323
0.50595	2525.67797	0.0	7.1e-07	8.7e-07	1e-07	0.0	5.93e-06	3.26e-06	1e-08	303.9747226	304.9588	303.95883074	-0.0001438	-0.00052483	-0.00456104
0.506	2525.77349	0.0	7.1e-07	8.7e-07	1e-07	0.0	5.93e-06	3.26e-06	1e-08	303.97194966	304.95590273	303.95608042	-0.00014358	-0.00052477	-0.00455889
0.50606	2525.86893	0.0	7.1e-07	8.7e-07	1e-07	0.0	5.93e-06	3.26e-06	1e-08	303.96918091	304.95300573	303.95333143	-0.00014356	-0.00052479	-0.00455671
0.50611	2525.96431	0.0	7.1e-07	8.7e-07	1e-07	0.0	5.93e-06	3.26e-06	1e-08	303.96641246	304.95010862	303.95058399	-0.00014351	-0.00043316	-0.00455454
0.50617	2526.05961	0.0	7.1e-07	8.7e-07	1e-07	0.0	5.93e-06	3.26e-06	1e-08	303.96364501	304.94771737	303.94777329	-0.00014351	-0.00051812	-0.00455236
0.50622	2526.15485	0.0	7.1e-07	8.7e-07	1e-07	0.0	5.93e-06	3.26e-06	1e-08	303.96087759	304.94485702	303.94502417	-0.00014328	-0.00052474	-0.00455021
0.50628	2526.25001	0.0	7.1e-07	8.7e-07	1e-07	0.0	5.93e-06	3.26e-06	1e-08	303.95811445	304.94196016	303.94228108	-0.00014325	-0.00052475	-0.00454804
0.50633	2526.34511	0.0	7.1e-07	8.7e-07	1e-07	0.0	5.93e-06	3.26e-06	1e-08	303.9553519	304.93906319	303.93953951	-0.00014323	-0.00044556	-0.00454587
0.50639	2526.44013	0.0	7.1e-07	8.7e-07	1e-07	0.0	5.93e-06	3.26e-06	1e-08	303.95258982	304.9366034	303.93674351	-0.0001432	-0.00050565	-0.00454369
0.50644	2526.53509	0.0	7.1e-07	8.7e-07	1e-07	0.0	5.93e-06	3.26e-06	1e-08	303.94982817	304.93381186	303.93399148	-0.00014307	-0.00052474	-0.00454154
0.5065	2526.62997	0.0	7.1e-07	8.7e-07	1e-07	0.0	5.93e-06	3.26e-06	1e-08	303.94706906	304.93091491	303.93125437	-0.00014301	-0.00052471	-0.00453938
0.51651	2542.68462	0.0	7.1e-07	8.7e-07	1e-07	0.0	5.93e-06	3.26e-06	1e-08	303.4661236	304.4507591	303.45099416	-0.00013113	-0.00042389	-0.00416228
0.51656	2542.76591	0.0	7.1e-07	8.7e-07	1e-07	0.0	5.93e-06	3.26e-06	1e-08	303.46359198	304.44841638	303.44844533	-0.00013106	-0.00052288	-0.00416029
0.51662	2542.84711	0.0	7.1e-07	8.7e-07	1e-07	0.0	5.93e-06	3.26e-06	1e-08	303.46106165	304.44552655	303.44596781	-0.00013096	-0.00042505	-0.00415831
0.51667	2542.92824	0.0	7.1e-07	8.7e-07	1e-07	0.0	5.93e-06	3.26e-06	1e-08	303.45853339	304.4431774	303.44342248	-0.00013062	-0.00046578	-0.00415637
0.51673	2543.00929	0.0	7.1e-07	8.7e-07	1e-07	0.0	5.93e-06	3.26e-06	1e-08	303.45601158	304.44060314	303.44090707	-0.00013063	-0.0004206	-0.00415438
0.51678	2543.09026	0.0	7.1e-07	8.7e-07	1e-07	0.0	5.93e-06	3.26e-06	1e-08	303.45348951	304.43827857	303.43836115	-0.00013064	-0.00053149	-0.00415241
0.51684	2543.17115	0.0	7.1e-07	8.7e-07	1e-07	0.0	5.93e-06	3.26e-06	1e-08	303.4509674	304.4353411	303.43589498	-0.00013067	-0.0004205	-0.0041504
0.51689	2543.25197	0.0	7.1e-07	8.7e-07	1e-07	0.0	5.93e-06	3.26e-06	1e-08	303.44844456	304.43301707	303.43335182	-0.00013064	-0.00042389	-0.00414842
0.51695	2543.3327	0.0	7.1e-07	8.7e-07	1e-07	0.0	5.93e-06	3.26e-06	1e-08	303.44592238	304.43067425	303.43081244	-0.00013059	-0.00051465	-0.00414644
0.517	2543.41335	0.0	7.1e-07	8.7e-07	1e-07	0.0	5.93e-06	3.26e-06	1e-08	303.44340106	304.42782983	303.42833855	-0.00013046	-0.00043317	-0.00414447
0.51706	2543.49393	0.0	7.1e-07	8.7e-07	1e-07	0.0	5.93e-06	3.26e-06	1e-08	303.44088223	304.42543573	303.42580839	-0.00013041	-0.00042501	-0.00414249
0.51711	2543.57442	0.0	7.1e-07	8.7e-07	1e-07	0.0	5.93e-06	3.26e-06	1e-08	303.43836436	304.42308672	303.42327383	-0.00013037	-0.00046622	-0.00414052
0.51717	2543.65484	0.0	7.1e-07	8.7e-07	1e-07	0.0	5.93e-06	3.26e-06	1e-08	303.43584738	304.42050993	303.42076975	-0.00013027	-0.00048192	-0.00413854
0.51722	2543.73518	0.0	7.1e-07	8.7e-07	1e-07	0.0	5.93e-06	3.26e-06	1e-08	303.43333228	304.41784635	303.41827808	-0.00013019	-0.00042499	-0.00413657
0.51728	2543.81543	0.0	7.1e-07	8.7e-07	1e-07	0.0	5.93e-06	3.26e-06	1e-08	303.43081871	304.4154974	303.41574753	-0.00013014	-0.00042498	-0.00413461
0.51733	2543.89561	0.0	7.1e-07	8.7e-07	1e-07	0.0	5.93e-06	3.26e-06	1e-08	303.42830605	304.41314846	303.41321833	-0.00013007	-0.0005231	-0.00413263
0.51739	2543.97571	0.0	7.1e-07	8.7e-07	1e-07	0.0	5.93e-06	3.26e-06	1e-08	303.42579464	304.41025723	303.4107598	-0.00012997	-0.00042496	-0.00413066
0.51744	2544.05573	0.0	7.1e-07	8.7e-07	1e-07	0.0	5.93e-06	3.26e-06	1e-08	303.4232853	304.4079084	303.40823324	-0.00012992	-0.00042495	-0.0041287
0.5175	2544.13567	0.0	7.1e-07	8.7e-07	1e-07	0.0	5.93e-06	3.26e-06	1e-08	303.42077681	304.4055596	303.40570804	-0.00012988	-0.00052271	-0.00412674
0.52751	2557.29237	0.0	7.1e-07	8.7e-07	1e-07	0.0	5.93e-06	3.26e-06	1e-08	302.98356957	303.96877543	302.96905982	-0.00011907	-0.00039664	-0.0037839
0.52756	2557.3566	0.0	7.1e-07	8.7e-07	1e-07	0.0	5.93e-06	3.26e-06	1e-08	302.98126821	303.96658099	302.96675058	-0.00011885	-0.00043813	-0.0037821
0.52762	2557.42074	0.0	7.1e-07	8.7e-07	1e-07	0.0	5.93e-06	3.26e-06	1e-08	302.97897114	303.964157	302.96447176	-0.00011887	-0.00043675	-0.00378029
0.52767	2557.48478	0.0	7.1e-07	8.7e-07	1e-07	0.0	5.93e-06	3.26e-06	1e-08	302.97667363	303.96174061	302.96219326	-0.00011885	-0.00039818	-0.0037785
0.52773	2557.54873	0.0	7.1e-07	8.7e-07	1e-07	0.0	5.93e-06	3.26e-06	1e-08	302.97437658	303.9595376	302.95988876	-0.00011871	-0.00036444	-0.0037767
0.52778	2557.61259	0.0	7.1e-07	8.7e-07	1e-07	0.0	5.93e-06	3.26e-06	1e-08	302.97208227	303.95752127	302.95756159	-0.00011863	-0.00042194	-0.0037749
0.52784	2557.67636	0.0	7.1e-07	8.7e-07	1e-07	0.0	5.93e-06	3.26e-06	1e-08	302.96978947	303.95518677	302.95527627	-0.00011869	-0.00041009	-0.0037731
0.52789	2557.74003	0.0	7.1e-07	8.7e-07	1e-07	0.0	5.93e-06	3.26e-06	1e-08	302.96749547	303.95291783	302.9529839	-0.00011844	-0.00044022	-0.0037713
0.52795	2557.8036	0.0	7.1e-07	8.7e-07	1e-07	0.0	5.93e-06	3.26e-06	1e-08	302.96520623	303.95048219	302.9507139	-0.00011843	-0.00042273	-0.00376951
0.528	2557.86708	0.0	7.1e-07	8.7e-07	1e-07	0.0	5.93e-06	3.26e-06	1e-08	302.96291731	303.94814328	302.9484328	-0.00011853	-0.00039653	-0.00376771
0.52806	2557.93047	0.0	7.1e-07	8.7e-07	1e-07	0.0	5.93e-06	3.26e-06	1e-08	302.96062645	303.94594931	302.94613454	-0.00011844	-0.00041034	-0.00376591
0.52811	2557.99377	0.0	7.1e-07	8.7e-07	1e-07	0.0	5.93e-06	3.26e-06	1e-08	302.95833732	303.94367893	302.94384723	-0.00011827	-0.00043138	-0.00376412
0.52817	2558.05697	0.0	7.1e-07	8.7e-07	1e-07	0.0	5.93e-06	3.26e-06	1e-08	302.95605131	303.94129216	302.94157594	-0.00011822	-0.00042181	-0.00376233
0.52822	2558.12007	0.0	7.1e-07	8.7e-07	1e-07	0.0	5.93e-06	3.26e-06	1e-08	302.95376633	303.93895828	302.93929913	-0.00011828	-0.00038921	-0.00376052
0.52828	2558.18308	0.0	7.1e-07	8.7e-07	1e-07	0.0	5.93e-06	3.26e-06	1e-08	302.95148013	303.93680481	302.93700058	-0.00011817	-0.00044446	-0.00375874
0.52833	2558.246	0.0	7.1e-07	8.7e-07	1e-07	0.0	5.93e-06	3.26e-06	1e-08	302.94919614	303.9343456	302.93474227	-0.00011809	-0.00035123	-0.00375695
0.52839	2558.30882	0.0	7.1e-07	8.7e-07	1e-07	0.0	5.93e-06	3.26e-06	1e-08	302.94691367	303.93240225	302.93241928	-0.00011793	-0.00043488	-0.00375516
0.52844	2558.37155	0.0	7.1e-07	8.7e-07	1e-07	0.0	5.93e-06	3.26e-06	1e-08	302.94463421	303.92999601	302.93015656	-0.00011799	-0.00041163	-0.00375337
0.5285	2558.43418	0.0	7.1e-07	8.7e-07	1e-07	0.0	5.93e-06	3.26e-06	1e-08	302.9423536	303.92771843	302.92787871	-0.00011789	-0.00043943	-0.00375158
0.53851	2568.12985	0.0	7.1e-07	8.7e-07	1e-07	0.0	5.93e-06	3.26e-06	1e-08	302.54500015	303.5305916	302.53086854	-0.00010799	-0.00037	-0.00343976
0.53856	2568.17291	0.0	7.1e-07	8.7e-07	1e-07	0.0	5.93e-06	3.26e-06	1e-08	302.54291099	303.52854253	302.5287758	-0.00010794	-0.00036933	-0.00343811
0.53862	2568.21585	0.0	7.1e-07	8.7e-07	1e-07	0.0	5.93e-06	3.26e-06	1e-08	302.54082274	303.52649715	302.52668372	-0.00010788	-0.00036867	-0.00343648
0.53867	2568.25866	0.0	7.1e-07	8.7e-07	1e-07	0.0	5.93e-06	3.26e-06	1e-08	302.53873557	303.52445543	302.52459229	-0.00010783	-0.00036801	-0.00343484
0.53873	2568.30135	0.0	7.1e-07	8.7e-07	1e-07	0.0	5.93e-06	3.26e-06	1e-08	302.53664946	303.52241738	302.52250151	-0.00010777	-0.00036734	-0.00343321
0.53878	2568.34392	0.0	7.1e-07	8.7e-07	1e-07	0.0	5.93e-06	3.26e-06	1e-08	302.53456441	303.52038298	302.52041137	-0.00010772	-0.00040866	-0.00343158
0.53884	2568.38636	0.0	7.1e-07	8.7e-07	1e-07	0.0	5.93e-06	3.26e-06	1e-08	302.5324804	303.51811974	302.51835154	-0.00010762	-0.00039432	-0.00342995
0.53889	2568.42868	0.0	7.1e-07	8.7e-07	1e-07	0.0	5.93e-06	3.26e-06	1e-08	302.53039821	303.51593592	302.51628266	-0.00010758	-0.00036505	-0.00342831
0.53895	2568.47087	0.0	7.1e-07	8.7e-07	1e-07	0.0	5.93e-06	3.26e-06	1e-08	302.52831692	303.51391418	302.51419423	-0.00010754	-0.0003644	-0.00342667
0.539	2568.51293	0.0	7.1e-07	8.7e-07	1e-07	0.0	5.93e-06	3.26e-06	1e-08	302.5262364	303.51189603	302.51210647	-0.0001075	-0.00036376	-0.00342502
0.53906	2568.55488	0.0	7.1e-07	8.7e-07	1e-07	0.0	5.93e-06	3.26e-06	1e-08	302.52415667	303.50988144	302.51001939	-0.00010744	-0.00036311	-0.0034234
0.53911	2568.59669	0.0	7.1e-07	8.7e-07	1e-07	0.0	5.93e-06	3.26e-06	1e-08	302.52207799	303.50787042	302.50793295	-0.00010739	-0.00039494	-0.00342178
0.53917	2568.63838	0.0	7.1e-07	8.7e-07	1e-07	0.0	5.93e-06	3.26e-06	1e-08	302.52000033	303.50568314	302.50587011	-0.00010728	-0.00039758	-0.00342016
0.53922	2568.67994	0.0	7.1e-07	8.7e-07	1e-07	0.0	5.93e-06	3.26e-06	1e-08	302.51792474	303.50348124	302.50381021	-0.00010725	-0.00036087	-0.00341852
0.53928	2568.72138	0.0	7.1e-07	8.7e-07	1e-07	0.0	5.93e-06	3.26e-06	1e-08	302.51584966	303.5014826	302.50172551	-0.00010722	-0.00036024	-0.00341687
0.53933	2568.76269	0.0	7.1e-07	8.7e-07	1e-07	0.0	5.93e-06	3.26e-06	1e-08	302.51377526	303.49948746	302.4996415	-0.00010717	-0.0003596	-0.00341526
0.53939	2568.80388	0.0	7.1e-07	8.7e-07	1e-07	0.0	5.93e-06	3.26e-06	1e-08	302.51170184	303.49749583	302.49755815	-0.00010711	-0.00042581	-0.00341364
0.53944	2568.84493	0.0	7.1e-07	8.7e-07	1e-07	0.0	5.93e-06	3.26e-06	1e-08	302.50962959	303.49513751	302.49552268	-0.000107	-0.00035803	-0.00341201
0.5395	2568.88586	0.0	7.1e-07	8.7e-07	1e-07	0.0	5.93e-06	3.26e-06	1e-08	302.50755936	303.49315459	302.49344039	-0.00010699	-0.00035741	-0.00341037
0.54951	2573.72317	0.0	7.1e-07	8.7e-07	1e-07	0.0	5.93e-06	3.26e-06	1e-08	302.14847278	303.13173342	302.13244706	-9.581e-05	-0.00072431	-0.00312702
0.54956	2573.72919	0.0	7.1e-07	8.7e-07	1e-07	0.0	5.93e-06	3.26e-06	1e-08	302.14661751	303.12771858	302.13081704	-9.321e-05	-0.00054827	-0.00312575
0.54962	2573.73472	0.0	7.1e-07	8.7e-07	1e-07	0.0	5.93e-06	3.26e-06	1e-08	302.1448126	303.12467952	302.1290617	-9.142e-05	-0.00020493	-0.00312437
0.54967	2573.73975	0.0	7.1e-07	8.7e-07	1e-07	0.0	5.93e-06	3.26e-06	1e-08	302.14304239	303.12354359	302.12706346	-9.151e-05	-0.00020631	-0.0031228
0.54973	2573.74422	0.0	7.1e-07	8.7e-07	1e-07	0.0	5.93e-06	3.26e-06	1e-08	302.14127031	303.12240002	302.12506738	-9.117e-05	-0.00021389	-0.00312123
0.54978	2573.7481	0.0	7.1e-07	8.7e-07	1e-07	0.0	5.93e-06	3.26e-06	1e-08	302.13950481	303.12121439	302.12307753	-9.018e-05	-0.00021329	-0.00311967
0.54984	2573.75131	0.0	7.1e-07	8.7e-07	1e-07	0.0	5.93e-06	3.26e-06	1e-08	302.13775861	303.12003209	302.12108765	-8.811e-05	-0.00021245	-0.0031181
0.54989	2573.75373	0.0	7.1e-07	8.7e-07	1e-07	0.0	5.93e-06	3.26e-06	1e-08	302.13605248	303.11885446	302.11909682	-8.249e-05	-0.00030889	-0.00311657
0.54995	2573.75509	0.0	7.1e-07	8.7e-07	1e-07	0.0	5.93e-06	3.26e-06	1e-08	302.13445508	303.11714225	302.11717125	-6.539e-05	-0.00037755	-0.00311497
0.55	2573.75556	0.0	7.1e-07	8.7e-07	1e-07	0.0	5.93e-06	3.26e-06	1e-08	302.13318886	303.11504944	302.11528324	7.39357195	-5.16492489	39.10264423
