# Supplementary material for: Dataset for the simulated biomass pyrolysis in rotary kilns with varying particle residence time distributions
Source: Data Brief. 2021 Nov 23;39:107603. doi: 10.1016/j.dib.2021.107603 (PMC8633881; doi:10.1016/j.dib.2021.107603)
Supplement: Supplementary Data S1 — Supplementary Raw Research Data. This is open data under the CC BY license http://creativecommons.org/licenses/by/4.0/ [file mmc1.zip › supplementary/10/logFiles/log_Pe5]

l,m	Tau,s	F_w,kg/s	F_is,kg/s	F_c,kg/s	F_rt,kg/s	F_w_wet,kg/s	F_it,kg/s	F_g,kg/s	F_H2O_g,kg/s	T_b,K	T_g,K	T_w,K	q_bed,kW/m	q_gas,kW/m	q_loss,kW/m
5e-05	0.19977	0.0	0.0	0.0	0.0	1.089e-05	0.0	0.0	0.0	358.03776787	726.8609737	815.4339592	18.98715484	0.42356201	-0.40060307
0.00011	0.59931	0.0	0.0	0.0	0.0	1.089e-05	0.0	0.0	0.0	408.90310687	786.12247925	801.43561675	16.55058038	-0.04488014	-0.3904811
0.00016	0.99882	1e-08	0.0	0.0	0.0	1.088e-05	0.0	0.0	0.0	452.16212417	779.85498803	789.49706175	14.3949287	-0.06809395	-0.38172833
0.00022	1.39832	5e-08	0.0	0.0	0.0	1.084e-05	0.0	0.0	0.0	489.02128968	770.28521305	779.10424069	12.50358787	-0.05959473	-0.3741023
0.00027	1.79779	2.3e-07	0.0	0.0	0.0	1.065e-05	0.0	0.0	0.0	520.48006779	761.71177951	770.04719199	10.84928914	-0.0490338	-0.36745726
0.00033	2.19724	7.7e-07	0.0	0.0	0.0	1.011e-05	0.0	0.0	0.0	547.34846221	754.22736927	762.15627579	9.40628383	-0.03797216	-0.36166792
0.00038	2.59667	1.91e-06	0.0	0.0	0.0	8.97e-06	0.0	0.0	0.0	570.29194381	747.69185558	755.28123733	8.15077438	-0.02653463	-0.35662308
0.00044	2.99608	3.72e-06	0.0	0.0	0.0	7.16e-06	0.0	0.0	0.0	589.88266337	741.91779264	749.28880357	7.05973881	-0.01334028	-0.35222418
0.00049	3.39547	5.87e-06	0.0	0.0	0.0	5e-06	0.0	0.0	1e-08	606.63425657	736.63154626	744.06106232	6.11076917	0.00441616	-0.34838415
0.0105	75.7276	2.4e-07	9.3e-07	6e-07	5.3e-07	-0.0	5.81e-06	2.76e-06	1e-08	675.9798336	678.62913785	674.88905437	-0.02694515	-0.04503342	-0.29582153
0.01056	76.12306	2.3e-07	9.3e-07	6e-07	5.3e-07	0.0	5.81e-06	2.77e-06	1e-08	675.81954434	678.47381607	674.73089073	-0.02687934	-0.04504022	-0.29569772
0.01061	76.51851	2.3e-07	9.3e-07	6e-07	5.3e-07	0.0	5.81e-06	2.77e-06	1e-08	675.65929792	678.31851789	674.57277288	-0.02681304	-0.04504678	-0.29557292
0.01067	76.91393	2.3e-07	9.3e-07	6e-07	5.3e-07	-0.0	5.81e-06	2.77e-06	1e-08	675.49909513	678.16324355	674.414701	-0.02674735	-0.04505299	-0.29544918
0.01072	77.30933	2.3e-07	9.3e-07	6.1e-07	5.2e-07	0.0	5.81e-06	2.78e-06	1e-08	675.33893646	678.00799291	674.25667453	-0.02668145	-0.04505893	-0.29532491
0.01078	77.70471	2.2e-07	9.3e-07	6.1e-07	5.2e-07	0.0	5.82e-06	2.78e-06	1e-08	675.17882203	677.85276615	674.09869349	-0.02661536	-0.04506459	-0.29520014
0.01083	78.10007	2.2e-07	9.3e-07	6.1e-07	5.2e-07	-0.0	5.82e-06	2.78e-06	1e-08	675.0187525	677.69756346	673.94075792	-0.0265502	-0.0450699	-0.29507698
0.01089	78.4954	2.2e-07	9.2e-07	6.1e-07	5.2e-07	0.0	5.82e-06	2.79e-06	1e-08	674.8587281	677.54238461	673.78286708	-0.0264843	-0.04507499	-0.29495222
0.01094	78.89072	2.2e-07	9.2e-07	6.1e-07	5.1e-07	-0.0	5.82e-06	2.79e-06	1e-08	674.69874935	677.38723	673.62502142	-0.02641937	-0.04507973	-0.29482909
0.011	79.28601	2.2e-07	9.2e-07	6.1e-07	5.1e-07	0.0	5.82e-06	2.79e-06	1e-08	674.53881628	677.23209942	673.46722025	-0.02635403	-0.04508423	-0.29470494
0.01105	79.68128	2.1e-07	9.2e-07	6.2e-07	5.1e-07	0.0	5.82e-06	2.79e-06	1e-08	674.37892958	677.07699319	673.3094638	-0.02628866	-0.04508847	-0.29458047
0.01111	80.07653	2.1e-07	9.2e-07	6.2e-07	5.1e-07	0.0	5.82e-06	2.8e-06	1e-08	674.21908931	676.92191147	673.1517521	-0.02622417	-0.04509238	-0.29445742
0.01116	80.47176	2.1e-07	9.2e-07	6.2e-07	5.1e-07	0.0	5.82e-06	2.8e-06	1e-08	674.05929583	676.76685412	672.99408454	-0.02615953	-0.04509604	-0.2943338
0.01122	80.86696	2.1e-07	9.2e-07	6.2e-07	5e-07	-0.0	5.82e-06	2.8e-06	1e-08	673.89954931	676.61182136	672.83646125	-0.02609458	-0.04509945	-0.29420927
0.01127	81.26215	2.1e-07	9.2e-07	6.2e-07	5e-07	0.0	5.82e-06	2.8e-06	1e-08	673.73985066	676.45681351	672.67888246	-0.02603033	-0.04510257	-0.29408578
0.01133	81.65731	2.1e-07	9.1e-07	6.2e-07	5e-07	0.0	5.83e-06	2.81e-06	1e-08	673.58019963	676.30183051	672.52134775	-0.02596566	-0.04510546	-0.29396113
0.01138	82.05246	2e-07	9.1e-07	6.2e-07	5e-07	-0.0	5.83e-06	2.81e-06	1e-08	673.42059686	676.14687272	672.36385745	-0.02590228	-0.04510803	-0.29383861
0.01144	82.44758	2e-07	9.1e-07	6.3e-07	4.9e-07	0.0	5.83e-06	2.81e-06	1e-08	673.26104206	675.99193986	672.20641077	-0.02583855	-0.04511038	-0.29371505
0.01149	82.84267	2e-07	9.1e-07	6.3e-07	4.9e-07	0.0	5.83e-06	2.81e-06	1e-08	673.10153579	675.83703228	672.049008	-0.02577457	-0.04511248	-0.29359062
0.0215	154.39041	8e-08	8e-07	7.6e-07	3e-07	0.0	5.89e-06	3.04e-06	1e-08	644.96710123	648.23476855	644.17366753	-0.01827661	-0.04309414	-0.27169361
0.02156	154.78155	8e-08	8e-07	7.6e-07	3e-07	-0.0	5.89e-06	3.04e-06	1e-08	644.81755598	648.08709327	644.02505696	-0.0182519	-0.04307647	-0.2715777
0.02161	155.17266	8e-08	8e-07	7.6e-07	3e-07	0.0	5.89e-06	3.04e-06	1e-08	644.66806751	647.93946665	643.87649836	-0.01822734	-0.04305881	-0.27146201
0.02167	155.56375	8e-08	8e-07	7.6e-07	3e-07	0.0	5.89e-06	3.04e-06	1e-08	644.5186351	647.79188866	643.72799166	-0.01820257	-0.04304089	-0.27134489
0.02172	155.95482	8e-08	8e-07	7.6e-07	3e-07	-0.0	5.89e-06	3.04e-06	1e-08	644.36925946	647.64435997	643.57953755	-0.0181778	-0.04302285	-0.27122726
0.02178	156.34586	8e-08	8e-07	7.6e-07	3e-07	0.0	5.89e-06	3.04e-06	1e-08	644.21994138	647.49688087	643.43113631	-0.01815389	-0.04300533	-0.27111324
0.02183	156.73689	8e-08	8e-07	7.6e-07	3e-07	0.0	5.89e-06	3.04e-06	1e-08	644.07067873	647.3494499	643.28278636	-0.01812948	-0.04298734	-0.27099639
0.02189	157.12789	8e-08	8e-07	7.6e-07	3e-07	-0.0	5.89e-06	3.04e-06	1e-08	643.92147281	647.20206832	643.13448902	-0.01810513	-0.04296928	-0.27087933
0.02194	157.51887	8e-08	8e-07	7.6e-07	3e-07	0.0	5.89e-06	3.04e-06	1e-08	643.77232407	647.05473628	642.98624443	-0.01808094	-0.04295124	-0.27076259
0.022	157.90983	8e-08	8e-07	7.6e-07	2.9e-07	-0.0	5.89e-06	3.04e-06	1e-08	643.62323209	646.90745372	642.83805248	-0.01805669	-0.04293304	-0.27064506
0.02205	158.30077	8e-08	8e-07	7.6e-07	2.9e-07	-0.0	5.89e-06	3.04e-06	1e-08	643.47419748	646.76022104	642.68991358	-0.01803323	-0.04291532	-0.27053088
0.02211	158.69168	8e-08	8e-07	7.6e-07	2.9e-07	0.0	5.89e-06	3.04e-06	1e-08	643.32521858	646.61303688	642.54182626	-0.01800898	-0.0428969	-0.27041241
0.02216	159.08258	8e-08	8e-07	7.6e-07	2.9e-07	0.0	5.89e-06	3.04e-06	1e-08	643.17629736	646.46590313	642.3937925	-0.01798587	-0.04287924	-0.27029906
0.02222	159.47345	8e-08	8e-07	7.6e-07	2.9e-07	0.0	5.89e-06	3.04e-06	1e-08	643.02743127	646.31881767	642.24581003	-0.01796198	-0.04286088	-0.27018138
0.02227	159.8643	8e-08	8e-07	7.7e-07	2.9e-07	-0.0	5.89e-06	3.04e-06	1e-08	642.87862258	646.17178241	642.09788085	-0.01793818	-0.04284248	-0.27006373
0.02233	160.25513	8e-08	8e-07	7.7e-07	2.9e-07	-0.0	5.89e-06	3.05e-06	1e-08	642.72987137	646.02479741	641.95000499	-0.01791503	-0.04282448	-0.26994881
0.02238	160.64593	8e-08	8e-07	7.7e-07	2.9e-07	-0.0	5.89e-06	3.05e-06	1e-08	642.58117639	645.87786155	641.80218125	-0.01789121	-0.04280585	-0.26983005
0.02244	161.03672	8e-08	8e-07	7.7e-07	2.9e-07	-0.0	5.89e-06	3.05e-06	1e-08	642.43253919	645.73097655	641.65441143	-0.01786869	-0.04278813	-0.26971736
0.02249	161.42748	8e-08	8e-07	7.7e-07	2.9e-07	0.0	5.89e-06	3.05e-06	1e-08	642.28395724	645.58413987	641.5066928	-0.01784542	-0.04276972	-0.26960045
0.0325	232.18203	6e-08	7.7e-07	8e-07	2.4e-07	0.0	5.9e-06	3.1e-06	1e-08	616.17747654	619.71573232	615.51289616	-0.01477106	-0.03923445	-0.24917924
0.03256	232.56878	6e-08	7.7e-07	8e-07	2.4e-07	-0.0	5.9e-06	3.1e-06	1e-08	616.03911299	619.57837429	615.37498971	-0.01475691	-0.03921245	-0.24905867
0.03261	232.95552	6e-08	7.7e-07	8e-07	2.4e-07	0.0	5.9e-06	3.1e-06	1e-08	615.9008107	619.44107462	615.23714292	-0.01474584	-0.03919519	-0.2489641
0.03267	233.34222	6e-08	7.7e-07	8e-07	2.4e-07	0.0	5.9e-06	3.1e-06	1e-08	615.76255603	619.30382075	615.09934292	-0.0147328	-0.0391748	-0.24885247
0.03272	233.72891	6e-08	7.7e-07	8e-07	2.4e-07	0.0	5.9e-06	3.1e-06	1e-08	615.6243576	619.16662094	614.96159818	-0.01471992	-0.03915464	-0.24874211
0.03278	234.11558	6e-08	7.7e-07	8e-07	2.4e-07	0.0	5.9e-06	3.1e-06	1e-08	615.48621503	619.02947461	614.82390809	-0.01470738	-0.03913495	-0.24863431
0.03283	234.50222	6e-08	7.7e-07	8e-07	2.4e-07	-0.0	5.9e-06	3.1e-06	1e-08	615.34812699	618.89238054	614.68627138	-0.01469547	-0.03911621	-0.24853176
0.03289	234.88884	6e-08	7.7e-07	8e-07	2.4e-07	-0.0	5.9e-06	3.1e-06	1e-08	615.21009086	618.75533618	614.54868547	-0.0146796	-0.03909121	-0.24839499
0.03294	235.27544	6e-08	7.7e-07	8e-07	2.4e-07	0.0	5.9e-06	3.1e-06	1e-08	615.07212423	618.61835815	614.41116732	-0.01467044	-0.03907671	-0.24831569
0.033	235.66201	6e-08	7.7e-07	8e-07	2.4e-07	0.0	5.9e-06	3.1e-06	1e-08	614.93419722	618.48141861	614.27368848	-0.01465789	-0.03905683	-0.24820703
0.03305	236.04857	6e-08	7.7e-07	8e-07	2.4e-07	-0.0	5.9e-06	3.1e-06	1e-08	614.79632517	618.3445318	614.13626352	-0.01464529	-0.03903684	-0.24809779
0.03311	236.4351	6e-08	7.7e-07	8e-07	2.4e-07	0.0	5.9e-06	3.1e-06	1e-08	614.6585087	618.20769802	613.99889272	-0.01463281	-0.03901698	-0.24798925
0.03316	236.82161	6e-08	7.7e-07	8e-07	2.4e-07	-0.0	5.9e-06	3.1e-06	1e-08	614.52074676	618.07091695	613.86157575	-0.01462048	-0.03899733	-0.2478819
0.03322	237.2081	6e-08	7.7e-07	8e-07	2.4e-07	0.0	5.9e-06	3.1e-06	1e-08	614.38303952	617.93418803	613.72431204	-0.01460754	-0.03897665	-0.24776894
0.03327	237.59456	6e-08	7.7e-07	8e-07	2.4e-07	-0.0	5.9e-06	3.1e-06	1e-08	614.24538911	617.797514	613.58710439	-0.01459574	-0.03895778	-0.24766589
0.03333	237.98101	6e-08	7.7e-07	8e-07	2.4e-07	0.0	5.9e-06	3.1e-06	1e-08	614.10779157	617.66089006	613.44994788	-0.01458338	-0.03893792	-0.24755749
0.03338	238.36743	6e-08	7.7e-07	8e-07	2.4e-07	-0.0	5.9e-06	3.1e-06	1e-08	613.97024801	617.52431884	613.3128452	-0.01457077	-0.03891766	-0.24744695
0.03344	238.75383	6e-08	7.7e-07	8e-07	2.4e-07	0.0	5.9e-06	3.1e-06	1e-08	613.83276115	617.38780137	613.17579741	-0.01455919	-0.03889898	-0.24734502
0.03349	239.14021	6e-08	7.7e-07	8e-07	2.4e-07	0.0	5.9e-06	3.1e-06	1e-08	613.69532551	617.2513335	613.03880024	-0.01454699	-0.03887928	-0.24723758
0.0435	309.09252	6e-08	7.7e-07	8e-07	2.2e-07	0.0	5.9e-06	3.12e-06	1e-08	589.57545164	593.27932747	588.98603481	-0.01266499	-0.03536375	-0.22829495
0.04356	309.47484	6e-08	7.7e-07	8e-07	2.2e-07	-0.0	5.9e-06	3.12e-06	1e-08	589.44776029	593.15232322	588.85866176	-0.01266037	-0.03535407	-0.22824305
0.04361	309.85714	6e-08	7.7e-07	8e-07	2.2e-07	-0.0	5.9e-06	3.12e-06	1e-08	589.32009594	593.02534516	588.73131529	-0.01264874	-0.03532961	-0.2281119
0.04367	310.23942	6e-08	7.7e-07	8e-07	2.2e-07	-0.0	5.9e-06	3.12e-06	1e-08	589.19249934	592.89843332	588.60403598	-0.01264092	-0.0353132	-0.22802385
0.04372	310.62167	6e-08	7.7e-07	8e-07	2.2e-07	0.0	5.9e-06	3.12e-06	1e-08	589.06494844	592.77156591	588.47680175	-0.01263409	-0.03529878	-0.22794658
0.04378	311.00391	6e-08	7.7e-07	8e-07	2.2e-07	0.0	5.9e-06	3.12e-06	1e-08	588.9374369	592.64473755	588.34960712	-0.0126198	-0.03526868	-0.22778515
0.04383	311.38612	6e-08	7.7e-07	8e-07	2.2e-07	-0.0	5.9e-06	3.12e-06	1e-08	588.81000861	592.51799069	588.22249519	-0.01261642	-0.03526155	-0.22774694
0.04389	311.7683	6e-08	7.7e-07	8e-07	2.2e-07	-0.0	5.9e-06	3.12e-06	1e-08	588.68260039	592.39126314	588.09540283	-0.01260353	-0.03523435	-0.22760106
0.04394	312.15047	6e-08	7.7e-07	8e-07	2.2e-07	0.0	5.9e-06	3.12e-06	1e-08	588.55526754	592.26460927	587.96838521	-0.01259729	-0.03522118	-0.22753044
0.044	312.53261	6e-08	7.7e-07	8e-07	2.2e-07	0.0	5.9e-06	3.12e-06	1e-08	588.42797126	592.13799108	587.84140379	-0.01258929	-0.03520422	-0.22743953
0.04405	312.91473	6e-08	7.7e-07	8e-07	2.2e-07	0.0	5.9e-06	3.12e-06	1e-08	588.30072155	592.01141884	587.71446896	-0.01257628	-0.03517671	-0.22729191
0.04411	313.29683	6e-08	7.7e-07	8e-07	2.2e-07	-0.0	5.9e-06	3.12e-06	1e-08	588.17354795	591.88492117	587.5876098	-0.01257239	-0.03516847	-0.22724778
0.04416	313.67891	6e-08	7.7e-07	8e-07	2.2e-07	-0.0	5.9e-06	3.12e-06	1e-08	588.04639749	591.75844583	587.46077325	-0.01255928	-0.03514068	-0.22709872
0.04422	314.06096	6e-08	7.7e-07	8e-07	2.2e-07	0.0	5.9e-06	3.12e-06	1e-08	587.91932409	591.63204581	587.33401313	-0.0125535	-0.03512842	-0.22703299
0.04427	314.44299	6e-08	7.7e-07	8e-07	2.2e-07	0.0	5.9e-06	3.12e-06	1e-08	587.79228471	591.50567903	587.20728671	-0.01254547	-0.03511133	-0.22694137
0.04433	314.825	6e-08	7.7e-07	8e-07	2.2e-07	0.0	5.9e-06	3.12e-06	1e-08	587.6652923	591.37935858	587.08060728	-0.01253223	-0.03508321	-0.22679052
0.04438	315.20699	6e-08	7.7e-07	8e-07	2.2e-07	-0.0	5.9e-06	3.12e-06	1e-08	587.53837771	591.25311439	586.95400521	-0.01252872	-0.03507573	-0.22675041
0.04444	315.58896	6e-08	7.7e-07	8e-07	2.2e-07	-0.0	5.9e-06	3.12e-06	1e-08	587.41148419	591.1268905	586.82742372	-0.01251571	-0.03504805	-0.22660192
0.04449	315.9709	6e-08	7.7e-07	8e-07	2.2e-07	0.0	5.9e-06	3.12e-06	1e-08	587.28466743	591.00074171	586.70091839	-0.01250955	-0.03503493	-0.22653155
0.05455	385.48949	6e-08	7.7e-07	8.1e-07	2.2e-07	0.0	5.9e-06	3.13e-06	1e-08	564.92240829	568.74441546	564.39067819	-0.01106556	-0.03176485	-0.2089158
0.05461	385.8673	6e-08	7.7e-07	8.1e-07	2.2e-07	0.0	5.9e-06	3.13e-06	1e-08	564.80479246	568.62729743	564.27332506	-0.0110608	-0.03175351	-0.20885437
0.05466	386.2451	6e-08	7.7e-07	8.1e-07	2.2e-07	0.0	5.9e-06	3.13e-06	1e-08	564.68720871	568.51021104	564.15600398	-0.01105604	-0.03174217	-0.20879293
0.05472	386.62287	6e-08	7.7e-07	8.1e-07	2.2e-07	0.0	5.9e-06	3.13e-06	1e-08	564.56965705	568.3931563	564.03871493	-0.01105128	-0.03173083	-0.20873149
0.05477	387.00062	6e-08	7.7e-07	8.1e-07	2.2e-07	0.0	5.9e-06	3.13e-06	1e-08	564.45213748	568.2761332	563.92145791	-0.01104653	-0.03171949	-0.20867005
0.05483	387.37834	6e-08	7.7e-07	8.1e-07	2.2e-07	0.0	5.9e-06	3.13e-06	1e-08	564.33464999	568.15914175	563.80423294	-0.01103948	-0.03170302	-0.20858054
0.05488	387.75604	6e-08	7.7e-07	8.1e-07	2.2e-07	0.0	5.9e-06	3.13e-06	1e-08	564.21721041	568.04219629	563.68705459	-0.01103274	-0.03168725	-0.20849488
0.05494	388.13373	6e-08	7.7e-07	8.1e-07	2.2e-07	0.0	5.9e-06	3.13e-06	1e-08	564.09981656	567.92529485	563.56992088	-0.0110261	-0.03167152	-0.20840945
0.05499	388.51138	6e-08	7.7e-07	8.1e-07	2.2e-07	0.0	5.9e-06	3.13e-06	1e-08	563.98246772	567.80843735	563.45283171	-0.01101903	-0.03165449	-0.20831709
0.05505	388.88902	6e-08	7.7e-07	8.1e-07	2.2e-07	-0.0	5.9e-06	3.13e-06	1e-08	563.86516666	567.69162744	563.33579077	-0.01101219	-0.03163818	-0.20822855
0.0551	389.26663	6e-08	7.7e-07	8.1e-07	2.2e-07	-0.0	5.9e-06	3.13e-06	1e-08	563.74791185	567.57486311	563.21879604	-0.01100521	-0.03162152	-0.20813811
0.05516	389.64422	6e-08	7.7e-07	8.1e-07	2.2e-07	-0.0	5.9e-06	3.13e-06	1e-08	563.63070503	567.45814534	563.10184851	-0.01099819	-0.03160466	-0.20804662
0.05521	390.02179	6e-08	7.7e-07	8.1e-07	2.2e-07	-0.0	5.9e-06	3.13e-06	1e-08	563.51354566	567.34147469	562.98494875	-0.0109911	-0.03158777	-0.20795489
0.05527	390.39934	6e-08	7.7e-07	8.1e-07	2.2e-07	-0.0	5.9e-06	3.13e-06	1e-08	563.39643477	567.22485128	562.86809686	-0.01098267	-0.03156759	-0.20784536
0.05532	390.77686	6e-08	7.7e-07	8.1e-07	2.2e-07	-0.0	5.9e-06	3.13e-06	1e-08	563.27938095	567.10828429	562.75130214	-0.01097321	-0.03154493	-0.20772232
0.05538	391.15436	6e-08	7.7e-07	8.1e-07	2.2e-07	-0.0	5.9e-06	3.13e-06	1e-08	563.16239127	566.9917807	562.63457168	-0.01095699	-0.03150609	-0.20751149
0.05543	391.53184	6e-08	7.7e-07	8.1e-07	2.2e-07	-0.0	5.9e-06	3.13e-06	1e-08	563.04551209	566.87538577	562.51795127	-0.01095699	-0.03150609	-0.20751149
0.05549	391.90929	6e-08	7.7e-07	8.1e-07	2.2e-07	0.0	5.9e-06	3.13e-06	1e-08	562.92863291	566.75899085	562.40133086	-0.01094554	-0.03147866	-0.20736253
0.06555	460.60219	6e-08	7.7e-07	8.1e-07	2.1e-07	0.0	5.9e-06	3.13e-06	1e-08	542.32432826	546.23037559	541.84159096	-0.00976769	-0.02855725	-0.19135268
0.06561	460.97547	6e-08	7.7e-07	8.1e-07	2.1e-07	0.0	5.9e-06	3.13e-06	1e-08	542.215885	546.12235916	541.73346415	-0.0097631	-0.02854188	-0.19126771
0.06566	461.34872	6e-08	7.7e-07	8.1e-07	2.1e-07	-0.0	5.9e-06	3.13e-06	1e-08	542.10747025	546.01438708	541.62538328	-0.00975851	-0.02852652	-0.19118275
0.06572	461.72196	6e-08	7.7e-07	8.1e-07	2.1e-07	-0.0	5.9e-06	3.13e-06	1e-08	541.99908401	545.90645935	541.51734835	-0.00974438	-0.02851126	-0.19109791
0.06577	462.09517	6e-08	7.7e-07	8.1e-07	2.1e-07	-0.0	5.9e-06	3.13e-06	1e-08	541.89083243	545.79857563	541.4093526	-0.00972866	-0.02849601	-0.1910131
0.06583	462.46835	6e-08	7.7e-07	8.1e-07	2.1e-07	-0.0	5.9e-06	3.13e-06	1e-08	541.78273333	545.69073587	541.30139488	-0.00972842	-0.02848066	-0.19092834
0.06588	462.84152	6e-08	7.7e-07	8.1e-07	2.1e-07	-0.0	5.9e-06	3.13e-06	1e-08	541.67461458	545.58294049	541.19348604	-0.00972752	-0.02846531	-0.19084356
0.06594	463.21466	6e-08	7.7e-07	8.1e-07	2.1e-07	-0.0	5.9e-06	3.13e-06	1e-08	541.56648346	545.47518948	541.08562563	-0.0097097	-0.02845016	-0.19075906
0.06599	463.58778	6e-08	7.7e-07	8.1e-07	2.1e-07	-0.0	5.9e-06	3.13e-06	1e-08	541.45852847	545.36748223	540.97780162	-0.00970031	-0.0284349	-0.19067441
0.06605	463.96088	6e-08	7.7e-07	8.1e-07	2.1e-07	-0.0	5.9e-06	3.13e-06	1e-08	541.35065574	545.25981905	540.87002001	-0.00969162	-0.02841964	-0.19058974
0.0661	464.33395	6e-08	7.7e-07	8.1e-07	2.1e-07	-0.0	5.9e-06	3.13e-06	1e-08	541.24285741	545.15219996	540.7622813	-0.00968293	-0.02840437	-0.19050508
0.06616	464.707	6e-08	7.7e-07	8.1e-07	2.1e-07	0.0	5.9e-06	3.13e-06	1e-08	541.1351335	545.04462496	540.65458549	-0.00968879	-0.02838901	-0.19042047
0.06621	465.08003	6e-08	7.7e-07	8.1e-07	2.1e-07	0.0	5.9e-06	3.13e-06	1e-08	541.02732221	544.93709446	540.54694274	-0.00969935	-0.02837362	-0.19033589
0.06627	465.45304	6e-08	7.7e-07	8.1e-07	2.1e-07	0.0	5.9e-06	3.13e-06	1e-08	540.9193712	544.82960858	540.43935634	-0.00968145	-0.02835848	-0.19025145
0.06632	465.82602	6e-08	7.7e-07	8.1e-07	2.1e-07	0.0	5.9e-06	3.13e-06	1e-08	540.81159736	544.72216643	540.33180626	-0.0096753	-0.02834325	-0.190167
0.06638	466.19898	6e-08	7.7e-07	8.1e-07	2.1e-07	0.0	5.9e-06	3.13e-06	1e-08	540.70386986	544.61476834	540.22430074	-0.00968183	-0.02832794	-0.19008266
0.06643	466.57192	6e-08	7.7e-07	8.1e-07	2.1e-07	0.0	5.9e-06	3.13e-06	1e-08	540.59604752	544.50741464	540.11684862	-0.0096793	-0.02831269	-0.18999825
0.06649	466.94483	6e-08	7.7e-07	8.1e-07	2.1e-07	0.0	5.9e-06	3.13e-06	1e-08	540.48823132	544.40010511	540.00944358	-0.00967676	-0.02829744	-0.18991383
0.07655	534.80211	6e-08	7.7e-07	8.1e-07	2.1e-07	0.0	5.9e-06	3.13e-06	1e-08	521.52619991	525.48766177	521.08740495	-0.00862369	-0.02564662	-0.1750556
0.07661	535.1708	6e-08	7.7e-07	8.1e-07	2.1e-07	0.0	5.9e-06	3.13e-06	1e-08	521.42661232	525.38819012	520.98792845	-0.00862546	-0.02563278	-0.17497748
0.07666	535.53946	6e-08	7.7e-07	8.1e-07	2.1e-07	0.0	5.9e-06	3.13e-06	1e-08	521.32698563	525.28875986	520.88849862	-0.00862163	-0.025619	-0.17489942
0.07672	535.9081	6e-08	7.7e-07	8.1e-07	2.1e-07	0.0	5.9e-06	3.13e-06	1e-08	521.22738445	525.1893708	520.78911151	-0.00860574	-0.02560534	-0.1748215
0.07677	536.27672	6e-08	7.7e-07	8.1e-07	2.1e-07	0.0	5.9e-06	3.13e-06	1e-08	521.12794816	525.0900225	520.68975857	-0.00859761	-0.0255916	-0.17474347
0.07683	536.64532	6e-08	7.7e-07	8.1e-07	2.1e-07	0.0	5.9e-06	3.13e-06	1e-08	521.02858719	524.99071526	520.59044532	-0.00858947	-0.02557786	-0.17466545
0.07688	537.01389	6e-08	7.7e-07	8.1e-07	2.1e-07	0.0	5.9e-06	3.13e-06	1e-08	520.92930153	524.89144905	520.49117173	-0.00859113	-0.02556405	-0.17458745
0.07694	537.38244	6e-08	7.7e-07	8.1e-07	2.1e-07	0.0	5.9e-06	3.13e-06	1e-08	520.82997802	524.79222419	520.39194467	-0.00860298	-0.02555018	-0.17450949
0.07699	537.75097	6e-08	7.7e-07	8.1e-07	2.1e-07	0.0	5.9e-06	3.13e-06	1e-08	520.7304989	524.69304095	520.29277127	-0.0085891	-0.02553652	-0.17443164
0.07705	538.11947	6e-08	7.7e-07	8.1e-07	2.1e-07	0.0	5.9e-06	3.13e-06	1e-08	520.63116164	524.5938985	520.19363341	-0.00858493	-0.0255228	-0.17435382
0.0771	538.48795	6e-08	7.7e-07	8.1e-07	2.1e-07	0.0	5.9e-06	3.13e-06	1e-08	520.53185391	524.49479713	520.0945379	-0.00858907	-0.02550903	-0.17427607
0.07716	538.8564	6e-08	7.7e-07	8.1e-07	2.1e-07	0.0	5.9e-06	3.13e-06	1e-08	520.43247985	524.39573705	519.99549053	-0.00858668	-0.02549529	-0.17419825
0.07721	539.22484	6e-08	7.7e-07	8.1e-07	2.1e-07	0.0	5.9e-06	3.13e-06	1e-08	520.33311474	524.2967181	519.89648674	-0.0085843	-0.02548156	-0.17412044
0.07727	539.59325	6e-08	7.7e-07	8.1e-07	2.1e-07	0.0	5.9e-06	3.13e-06	1e-08	520.23375858	524.19774027	519.79752655	-0.00856863	-0.02546795	-0.17404273
0.07732	539.96164	6e-08	7.7e-07	8.1e-07	2.1e-07	0.0	5.9e-06	3.13e-06	1e-08	520.13456517	524.09880311	519.69860058	-0.00855084	-0.02545436	-0.17396506
0.07738	540.33	6e-08	7.7e-07	8.1e-07	2.1e-07	0.0	5.9e-06	3.13e-06	1e-08	520.03555915	523.99990654	519.59970731	-0.00855474	-0.02544061	-0.1738874
0.07743	540.69834	6e-08	7.7e-07	8.1e-07	2.1e-07	0.0	5.9e-06	3.13e-06	1e-08	519.9364894	523.90105122	519.50086197	-0.00854537	-0.02542699	-0.17380984
0.07749	541.06666	6e-08	7.7e-07	8.1e-07	2.1e-07	0.0	5.9e-06	3.13e-06	1e-08	519.83750981	523.80223668	519.40205518	-0.00853283	-0.0254134	-0.17373233
0.08755	608.07806	6e-08	7.7e-07	8.1e-07	2.1e-07	0.0	5.9e-06	3.13e-06	1e-08	502.40427604	506.39303476	502.00404097	-0.00765812	-0.02303443	-0.16007071
0.08761	608.4421	6e-08	7.7e-07	8.1e-07	2.1e-07	0.0	5.9e-06	3.13e-06	1e-08	502.31258332	506.30150104	501.91262456	-0.00764465	-0.02302215	-0.15999895
0.08766	608.80612	6e-08	7.7e-07	8.1e-07	2.1e-07	0.0	5.9e-06	3.13e-06	1e-08	502.22103599	506.21000523	501.82124066	-0.00764538	-0.02300977	-0.15992724
0.08772	609.17011	6e-08	7.7e-07	8.1e-07	2.1e-07	0.0	5.9e-06	3.13e-06	1e-08	502.12946411	506.11854776	501.72989919	-0.00764728	-0.02299738	-0.15985554
0.08777	609.53408	6e-08	7.7e-07	8.1e-07	2.1e-07	0.0	5.9e-06	3.13e-06	1e-08	502.03785361	506.02712867	501.63860098	-0.00764536	-0.02298502	-0.15978381
0.08783	609.89802	6e-08	7.7e-07	8.1e-07	2.1e-07	0.0	5.9e-06	3.13e-06	1e-08	501.94625017	505.93574784	501.54734336	-0.00764345	-0.02297265	-0.15971208
0.08788	610.26195	6e-08	7.7e-07	8.1e-07	2.1e-07	0.0	5.9e-06	3.13e-06	1e-08	501.85465381	505.84440528	501.45612633	-0.00762317	-0.02296046	-0.15964048
0.08794	610.62585	6e-08	7.7e-07	8.1e-07	2.1e-07	0.0	5.9e-06	3.13e-06	1e-08	501.76328459	505.75310035	501.36493695	-0.00761285	-0.02294819	-0.15956887
0.08799	610.98972	6e-08	7.7e-07	8.1e-07	2.1e-07	0.0	5.9e-06	3.13e-06	1e-08	501.67202317	505.66183336	501.2737822	-0.00761691	-0.02293581	-0.15949728
0.08805	611.35357	6e-08	7.7e-07	8.1e-07	2.1e-07	0.0	5.9e-06	3.13e-06	1e-08	501.58069723	505.57060476	501.18267217	-0.00760448	-0.02292359	-0.15942583
0.0881	611.7174	6e-08	7.7e-07	8.1e-07	2.1e-07	0.0	5.9e-06	3.13e-06	1e-08	501.48950462	505.47941395	501.09159519	-0.00759502	-0.02291134	-0.15935435
0.08816	612.08121	6e-08	7.7e-07	8.1e-07	2.1e-07	0.0	5.9e-06	3.13e-06	1e-08	501.39840969	505.38826106	501.00055339	-0.00758782	-0.02289907	-0.15928284
0.08821	612.44499	6e-08	7.7e-07	8.1e-07	2.1e-07	0.0	5.9e-06	3.13e-06	1e-08	501.30738528	505.29714617	500.90954836	-0.00758217	-0.02288678	-0.15921133
0.08827	612.80875	6e-08	7.7e-07	8.1e-07	2.1e-07	0.0	5.9e-06	3.13e-06	1e-08	501.21641291	505.20606932	500.81858118	-0.00759407	-0.02287437	-0.15913988
0.08832	613.17248	6e-08	7.7e-07	8.1e-07	2.1e-07	0.0	5.9e-06	3.13e-06	1e-08	501.12528209	505.11503104	500.72766412	-0.0075925	-0.02286208	-0.15906846
0.08838	613.53619	6e-08	7.7e-07	8.1e-07	2.1e-07	0.0	5.9e-06	3.13e-06	1e-08	501.03415436	505.02403089	500.63678773	-0.00757981	-0.02284988	-0.15899711
0.08843	613.89988	6e-08	7.7e-07	8.1e-07	2.1e-07	0.0	5.9e-06	3.13e-06	1e-08	500.94316318	504.93306848	500.54594417	-0.00758563	-0.02283757	-0.15892587
0.08849	614.26354	6e-08	7.7e-07	8.1e-07	2.1e-07	0.0	5.9e-06	3.13e-06	1e-08	500.85208651	504.84214436	500.45514637	-0.00758456	-0.02282529	-0.15885456
0.09855	680.41848	6e-08	7.7e-07	8.1e-07	2.1e-07	0.0	5.9e-06	3.13e-06	1e-08	484.83654741	488.82794718	484.47230271	-0.0067865	-0.0206938	-0.14630436
0.09861	680.77781	6e-08	7.7e-07	8.1e-07	2.1e-07	0.0	5.9e-06	3.13e-06	1e-08	484.75252772	488.7437733	484.38834365	-0.00677993	-0.02068275	-0.14623843
0.09866	681.13712	6e-08	7.7e-07	8.1e-07	2.1e-07	0.0	5.9e-06	3.13e-06	1e-08	484.66857575	488.65963473	484.30441873	-0.00677337	-0.0206717	-0.14617249
0.09872	681.4964	6e-08	7.7e-07	8.1e-07	2.1e-07	0.0	5.9e-06	3.13e-06	1e-08	484.5846915	488.5755315	484.22052795	-0.00677414	-0.0206606	-0.14610658
0.09877	681.85566	6e-08	7.7e-07	8.1e-07	2.1e-07	0.0	5.9e-06	3.13e-06	1e-08	484.50078426	488.49146382	484.13667643	-0.0067853	-0.02064943	-0.14604071
0.09883	682.2149	6e-08	7.7e-07	8.1e-07	2.1e-07	0.0	5.9e-06	3.13e-06	1e-08	484.41672532	488.40743202	484.05287146	-0.00677499	-0.02063844	-0.14597492
0.09888	682.57411	6e-08	7.7e-07	8.1e-07	2.1e-07	0.0	5.9e-06	3.13e-06	1e-08	484.33278062	488.32343536	483.96909792	-0.00677096	-0.0206274	-0.14590915
0.09894	682.9333	6e-08	7.7e-07	8.1e-07	2.1e-07	0.0	5.9e-06	3.13e-06	1e-08	484.24887233	488.23947402	483.88536021	-0.00677561	-0.02061632	-0.14584345
0.09899	683.29247	6e-08	7.7e-07	8.1e-07	2.1e-07	0.0	5.9e-06	3.13e-06	1e-08	484.16489303	488.15554826	483.80166437	-0.00677419	-0.02060527	-0.1457777
0.09905	683.65161	6e-08	7.7e-07	8.1e-07	2.1e-07	0.0	5.9e-06	3.13e-06	1e-08	484.08091795	488.07165791	483.71800618	-0.00677276	-0.02059422	-0.14571195
0.0991	684.01073	6e-08	7.7e-07	8.1e-07	2.1e-07	0.0	5.9e-06	3.13e-06	1e-08	483.99694711	487.98780297	483.63438563	-0.00675952	-0.02058328	-0.14564628
0.09916	684.36982	6e-08	7.7e-07	8.1e-07	2.1e-07	0.0	5.9e-06	3.13e-06	1e-08	483.91312688	487.90398301	483.55079439	-0.00674387	-0.02057236	-0.14558065
0.09921	684.7289	6e-08	7.7e-07	8.1e-07	2.1e-07	0.0	5.9e-06	3.13e-06	1e-08	483.82948721	487.82019793	483.46723076	-0.00674834	-0.02056129	-0.14551503
0.09927	685.08794	6e-08	7.7e-07	8.1e-07	2.1e-07	0.0	5.9e-06	3.13e-06	1e-08	483.7457788	487.7364484	483.38370883	-0.00674026	-0.02055034	-0.1454495
0.09932	685.44697	6e-08	7.7e-07	8.1e-07	2.1e-07	0.0	5.9e-06	3.13e-06	1e-08	483.66215724	487.65273394	483.30021976	-0.0067296	-0.02053942	-0.145384
0.09938	685.80597	6e-08	7.7e-07	8.1e-07	2.1e-07	0.0	5.9e-06	3.13e-06	1e-08	483.57865453	487.56905448	483.21676172	-0.00672309	-0.02052845	-0.14531845
0.09943	686.16494	6e-08	7.7e-07	8.1e-07	2.1e-07	0.0	5.9e-06	3.13e-06	1e-08	483.49521926	487.48541015	483.13333764	-0.00671657	-0.02051748	-0.1452529
0.09949	686.52389	6e-08	7.7e-07	8.1e-07	2.1e-07	0.0	5.9e-06	3.13e-06	1e-08	483.41185142	487.40180098	483.04994753	-0.00672716	-0.0205064	-0.1451874
0.10955	751.81141	6e-08	7.7e-07	8.1e-07	2.1e-07	0.0	5.9e-06	3.13e-06	1e-08	468.71096669	472.68022094	468.37889926	-0.00603929	-0.01859764	-0.13366723
0.1096	752.16598	6e-08	7.7e-07	8.1e-07	2.1e-07	0.0	5.9e-06	3.13e-06	1e-08	468.63384496	472.60286319	468.30186029	-0.00604344	-0.01858767	-0.13360673
0.10966	752.52052	6e-08	7.7e-07	8.1e-07	2.1e-07	0.0	5.9e-06	3.13e-06	1e-08	468.55665878	472.52553848	468.22485997	-0.00603134	-0.01857785	-0.13354636
0.10971	752.87503	6e-08	7.7e-07	8.1e-07	2.1e-07	0.0	5.9e-06	3.13e-06	1e-08	468.47961567	472.44824618	468.14788681	-0.00602428	-0.01856798	-0.13348593
0.10977	753.22952	6e-08	7.7e-07	8.1e-07	2.1e-07	0.0	5.9e-06	3.13e-06	1e-08	468.40265128	472.37098651	468.07094439	-0.00601832	-0.0185581	-0.13342549
0.10982	753.58399	6e-08	7.7e-07	8.1e-07	2.1e-07	0.0	5.9e-06	3.13e-06	1e-08	468.3257515	472.2937595	467.99403348	-0.00601614	-0.0185482	-0.13336506
0.10988	753.93843	6e-08	7.7e-07	8.1e-07	2.1e-07	0.0	5.9e-06	3.13e-06	1e-08	468.24886808	472.21656527	467.91715673	-0.00602758	-0.0185382	-0.13330467
0.10993	754.29285	6e-08	7.7e-07	8.1e-07	2.1e-07	0.0	5.9e-06	3.13e-06	1e-08	468.17182706	472.13940425	467.84032367	-0.00602252	-0.01852833	-0.13324434
0.10999	754.64725	6e-08	7.7e-07	8.1e-07	2.1e-07	0.0	5.9e-06	3.13e-06	1e-08	468.09483935	472.06227587	467.7635227	-0.00601513	-0.01851849	-0.13318404
0.11004	755.00162	6e-08	7.7e-07	8.1e-07	2.1e-07	0.0	5.9e-06	3.13e-06	1e-08	468.01793461	471.98518004	467.68675216	-0.00602096	-0.01850857	-0.13312382
0.1101	755.35597	6e-08	7.7e-07	8.1e-07	2.1e-07	0.0	5.9e-06	3.13e-06	1e-08	467.94094401	471.90811714	467.61002127	-0.00601991	-0.01849869	-0.13306355
0.11015	755.71029	6e-08	7.7e-07	8.1e-07	2.1e-07	0.0	5.9e-06	3.13e-06	1e-08	467.86395533	471.83108699	467.53332525	-0.00601887	-0.01848881	-0.13300327
0.11021	756.06459	6e-08	7.7e-07	8.1e-07	2.1e-07	0.0	5.9e-06	3.13e-06	1e-08	467.78696856	471.75408958	467.45666411	-0.00600927	-0.018479	-0.13294306
0.11026	756.41887	6e-08	7.7e-07	8.1e-07	2.1e-07	0.0	5.9e-06	3.13e-06	1e-08	467.71009317	471.6771246	467.3800318	-0.00599218	-0.01846927	-0.1328829
0.11032	756.77312	6e-08	7.7e-07	8.1e-07	2.1e-07	0.0	5.9e-06	3.13e-06	1e-08	467.63342491	471.60019179	467.30342304	-0.00599649	-0.01845937	-0.13282274
0.11037	757.12735	6e-08	7.7e-07	8.1e-07	2.1e-07	0.0	5.9e-06	3.13e-06	1e-08	467.55669019	471.52329183	467.22685284	-0.0059907	-0.01844956	-0.13276264
0.11043	757.48155	6e-08	7.7e-07	8.1e-07	2.1e-07	0.0	5.9e-06	3.13e-06	1e-08	467.48001824	471.44642437	467.15031409	-0.00597994	-0.01843981	-0.13270261
0.11048	757.83573	6e-08	7.7e-07	8.1e-07	2.1e-07	0.0	5.9e-06	3.13e-06	1e-08	467.4034726	471.36958921	467.07380325	-0.00597402	-0.01843	-0.13264252
0.12055	822.24451	6e-08	7.7e-07	8.1e-07	2.1e-07	0.0	5.9e-06	3.13e-06	1e-08	453.9197976	457.84425006	453.61692159	-0.00537907	-0.01672129	-0.12207572
0.1206	822.59424	6e-08	7.7e-07	8.1e-07	2.1e-07	0.0	5.9e-06	3.13e-06	1e-08	453.84910735	457.7731967	453.54628071	-0.00538348	-0.01671236	-0.12202024
0.12066	822.94395	6e-08	7.7e-07	8.1e-07	2.1e-07	0.0	5.9e-06	3.13e-06	1e-08	453.77834945	457.70217389	453.47567582	-0.0053776	-0.01670353	-0.12196484
0.12071	823.29363	6e-08	7.7e-07	8.1e-07	2.1e-07	0.0	5.9e-06	3.13e-06	1e-08	453.70765911	457.63118125	453.40509969	-0.00536789	-0.01669473	-0.12190948
0.12077	823.64329	6e-08	7.7e-07	8.1e-07	2.1e-07	0.0	5.9e-06	3.13e-06	1e-08	453.63708664	457.56021863	453.3345496	-0.00536246	-0.01668589	-0.12185407
0.12082	823.99293	6e-08	7.7e-07	8.1e-07	2.1e-07	0.0	5.9e-06	3.13e-06	1e-08	453.56657591	457.4892862	453.26402857	-0.00535702	-0.01667705	-0.12179866
0.12088	824.34254	6e-08	7.7e-07	8.1e-07	2.1e-07	0.0	5.9e-06	3.13e-06	1e-08	453.49612692	457.41838395	453.19353661	-0.00536717	-0.0166681	-0.12174329
0.12093	824.69213	6e-08	7.7e-07	8.1e-07	2.1e-07	0.0	5.9e-06	3.13e-06	1e-08	453.42553479	457.34751238	453.12308462	-0.00536913	-0.01665922	-0.12168794
0.12099	825.04169	6e-08	7.7e-07	8.1e-07	2.1e-07	0.0	5.9e-06	3.13e-06	1e-08	453.35490725	457.27667122	453.05266684	-0.00535866	-0.01665044	-0.12163266
0.12104	825.39123	6e-08	7.7e-07	8.1e-07	2.1e-07	0.0	5.9e-06	3.13e-06	1e-08	453.2844076	457.20586001	452.98227453	-0.00536348	-0.01664157	-0.12157744
0.1211	825.74074	6e-08	7.7e-07	8.1e-07	2.1e-07	0.0	5.9e-06	3.13e-06	1e-08	453.21383497	457.13507922	452.91191836	-0.00536399	-0.01663271	-0.12152219
0.12115	826.09023	6e-08	7.7e-07	8.1e-07	2.1e-07	0.0	5.9e-06	3.13e-06	1e-08	453.14324591	457.06432875	452.84159534	-0.00536327	-0.01662387	-0.12146693
0.12121	826.4397	6e-08	7.7e-07	8.1e-07	2.1e-07	0.0	5.9e-06	3.13e-06	1e-08	453.07265662	456.99360853	452.77130461	-0.00535877	-0.01661506	-0.12141169
0.12126	826.78914	6e-08	7.7e-07	8.1e-07	2.1e-07	0.0	5.9e-06	3.13e-06	1e-08	453.00211689	456.92291845	452.7010435	-0.00534144	-0.01660636	-0.12135655
0.12132	827.13855	6e-08	7.7e-07	8.1e-07	2.1e-07	0.0	5.9e-06	3.13e-06	1e-08	452.9317955	456.85225803	452.63080297	-0.0053404	-0.01659754	-0.12130139
0.12137	827.48795	6e-08	7.7e-07	8.1e-07	2.1e-07	0.0	5.9e-06	3.13e-06	1e-08	452.86147811	456.78162782	452.56059444	-0.00534038	-0.01658872	-0.12124626
0.12143	827.83731	6e-08	7.7e-07	8.1e-07	2.1e-07	0.0	5.9e-06	3.13e-06	1e-08	452.79115147	456.71102783	452.49041862	-0.00532871	-0.01658	-0.12119124
0.12148	828.18666	6e-08	7.7e-07	8.1e-07	2.1e-07	0.0	5.9e-06	3.13e-06	1e-08	452.72096879	456.64045762	452.42026727	-0.00532331	-0.01657123	-0.12113615
0.13155	891.70499	6e-08	7.7e-07	8.1e-07	2.1e-07	0.0	5.9e-06	3.13e-06	1e-08	440.36212581	444.22094658	440.08566758	-0.00480746	-0.01504175	-0.1114506
0.1316	892.04982	6e-08	7.7e-07	8.1e-07	2.1e-07	0.0	5.9e-06	3.13e-06	1e-08	440.29724828	444.15571867	440.02094359	-0.00479814	-0.01503388	-0.11139985
0.13166	892.39464	6e-08	7.7e-07	8.1e-07	2.1e-07	0.0	5.9e-06	3.13e-06	1e-08	440.23248827	444.09051848	439.95624331	-0.00479141	-0.01502598	-0.11134907
0.13171	892.73942	6e-08	7.7e-07	8.1e-07	2.1e-07	0.0	5.9e-06	3.13e-06	1e-08	440.16781083	444.0253461	439.89156857	-0.00478642	-0.01501806	-0.11129827
0.13177	893.08419	6e-08	7.7e-07	8.1e-07	2.1e-07	0.0	5.9e-06	3.13e-06	1e-08	440.10319241	443.96020162	439.82692062	-0.0047846	-0.01501012	-0.11124747
0.13182	893.42892	6e-08	7.7e-07	8.1e-07	2.1e-07	0.0	5.9e-06	3.13e-06	1e-08	440.03859033	443.89508512	439.76230165	-0.00479561	-0.01500209	-0.11119671
0.13188	893.77364	6e-08	7.7e-07	8.1e-07	2.1e-07	0.0	5.9e-06	3.13e-06	1e-08	439.97383143	443.82999702	439.69772067	-0.00479149	-0.01499418	-0.11114599
0.13193	894.11833	6e-08	7.7e-07	8.1e-07	2.1e-07	0.0	5.9e-06	3.13e-06	1e-08	439.90911989	443.7649368	439.63316702	-0.00478556	-0.0149863	-0.11109532
0.13199	894.46299	6e-08	7.7e-07	8.1e-07	2.1e-07	0.0	5.9e-06	3.13e-06	1e-08	439.84448024	443.69990437	439.56863941	-0.00479117	-0.01497834	-0.1110447
0.13204	894.80763	6e-08	7.7e-07	8.1e-07	2.1e-07	0.0	5.9e-06	3.13e-06	1e-08	439.77975668	443.63490009	439.50414591	-0.00479072	-0.01497041	-0.11099403
0.1321	895.15224	6e-08	7.7e-07	8.1e-07	2.1e-07	0.0	5.9e-06	3.13e-06	1e-08	439.71503089	443.56992378	439.43968229	-0.00479028	-0.01496249	-0.11094337
0.13215	895.49683	6e-08	7.7e-07	8.1e-07	2.1e-07	0.0	5.9e-06	3.13e-06	1e-08	439.65030288	443.50497544	439.37524856	-0.00478046	-0.01495465	-0.11089276
0.13221	895.8414	6e-08	7.7e-07	8.1e-07	2.1e-07	0.0	5.9e-06	3.13e-06	1e-08	439.58569929	443.44005473	439.31083811	-0.00476702	-0.01494684	-0.1108422
0.13226	896.18594	6e-08	7.7e-07	8.1e-07	2.1e-07	0.0	5.9e-06	3.13e-06	1e-08	439.52126905	443.3751615	439.24644838	-0.00477157	-0.0149389	-0.11079163
0.13232	896.53046	6e-08	7.7e-07	8.1e-07	2.1e-07	0.0	5.9e-06	3.13e-06	1e-08	439.45676915	443.31029636	439.18209198	-0.00476499	-0.01493106	-0.11074114
0.13237	896.87495	6e-08	7.7e-07	8.1e-07	2.1e-07	0.0	5.9e-06	3.13e-06	1e-08	439.39235008	443.2454589	439.11776106	-0.00475669	-0.01492323	-0.11069067
0.13243	897.21942	6e-08	7.7e-07	8.1e-07	2.1e-07	0.0	5.9e-06	3.13e-06	1e-08	439.32803512	443.18064905	439.05345441	-0.00475173	-0.01491537	-0.11064016
0.13248	897.56386	6e-08	7.7e-07	8.1e-07	2.1e-07	0.0	5.9e-06	3.13e-06	1e-08	439.26377901	443.11586694	438.98917438	-0.00474767	-0.0149075	-0.11058965
0.14255	960.17961	6e-08	7.7e-07	8.1e-07	2.1e-07	0.0	5.9e-06	3.13e-06	1e-08	427.94305681	431.71759173	427.69058125	-0.00428401	-0.01353844	-0.10171774
0.1426	960.51948	6e-08	7.7e-07	8.1e-07	2.1e-07	0.0	5.9e-06	3.13e-06	1e-08	427.88380804	431.65774061	427.63130226	-0.00427995	-0.01353134	-0.10167116
0.14266	960.85933	6e-08	7.7e-07	8.1e-07	2.1e-07	0.0	5.9e-06	3.13e-06	1e-08	427.82460834	431.59791526	427.5720483	-0.00429055	-0.01352414	-0.10162462
0.14271	961.19915	6e-08	7.7e-07	8.1e-07	2.1e-07	0.0	5.9e-06	3.13e-06	1e-08	427.76525508	431.53811617	427.51282963	-0.00429076	-0.01351702	-0.1015781
0.14277	961.53895	6e-08	7.7e-07	8.1e-07	2.1e-07	0.0	5.9e-06	3.13e-06	1e-08	427.70589205	431.47834296	427.45363894	-0.00428207	-0.01350997	-0.10153163
0.14282	961.87872	6e-08	7.7e-07	8.1e-07	2.1e-07	0.0	5.9e-06	3.13e-06	1e-08	427.64664226	431.41859531	427.39446996	-0.0042886	-0.01350282	-0.10148522
0.14288	962.21847	6e-08	7.7e-07	8.1e-07	2.1e-07	0.0	5.9e-06	3.13e-06	1e-08	427.58729516	431.35887371	427.33533334	-0.00428839	-0.01349571	-0.10143877
0.14293	962.55819	6e-08	7.7e-07	8.1e-07	2.1e-07	0.0	5.9e-06	3.13e-06	1e-08	427.52794401	431.29917795	427.27622437	-0.00428818	-0.01348861	-0.10139232
0.14299	962.89789	6e-08	7.7e-07	8.1e-07	2.1e-07	0.0	5.9e-06	3.13e-06	1e-08	427.46858882	431.23950802	427.21714306	-0.00428187	-0.01348155	-0.10134591
0.14304	963.23757	6e-08	7.7e-07	8.1e-07	2.1e-07	0.0	5.9e-06	3.13e-06	1e-08	427.40931398	431.17986371	427.1580851	-0.00426671	-0.01347458	-0.10129955
0.1431	963.57721	6e-08	7.7e-07	8.1e-07	2.1e-07	0.0	5.9e-06	3.13e-06	1e-08	427.35024194	431.1202447	427.09904425	-0.00427057	-0.01346746	-0.10125318
0.14315	963.91684	6e-08	7.7e-07	8.1e-07	2.1e-07	0.0	5.9e-06	3.13e-06	1e-08	427.29110957	431.06065161	427.04003386	-0.0042666	-0.01346041	-0.10120687
0.14321	964.25644	6e-08	7.7e-07	8.1e-07	2.1e-07	0.0	5.9e-06	3.13e-06	1e-08	427.23202523	431.00108417	426.98104841	-0.00425772	-0.0134534	-0.10116061
0.14326	964.59601	6e-08	7.7e-07	8.1e-07	2.1e-07	0.0	5.9e-06	3.13e-06	1e-08	427.17305695	430.94154218	426.92208442	-0.00425316	-0.01344635	-0.1011143
0.14332	964.93556	6e-08	7.7e-07	8.1e-07	2.1e-07	0.0	5.9e-06	3.13e-06	1e-08	427.11414498	430.88202581	426.86314495	-0.00424859	-0.01343931	-0.10106799
0.14337	965.27508	6e-08	7.7e-07	8.1e-07	2.1e-07	0.0	5.9e-06	3.13e-06	1e-08	427.0552893	430.82253506	426.80422999	-0.00425812	-0.01343216	-0.10102171
0.14343	965.61458	6e-08	7.7e-07	8.1e-07	2.1e-07	0.0	5.9e-06	3.13e-06	1e-08	426.99629476	430.76307039	426.74534942	-0.00426035	-0.01342508	-0.10097546
0.14348	965.95405	6e-08	7.7e-07	8.1e-07	2.1e-07	0.0	5.9e-06	3.13e-06	1e-08	426.93726253	430.70363154	426.68649809	-0.00425124	-0.01341808	-0.10092925
0.15354	1027.65464	6e-08	7.7e-07	8.1e-07	2.1e-07	0.0	5.9e-06	3.13e-06	1e-08	416.5738495	420.24762623	416.34309063	-0.00384022	-0.0121922	-0.09280736
0.1536	1027.98948	6e-08	7.7e-07	8.1e-07	2.1e-07	0.0	5.9e-06	3.13e-06	1e-08	416.5195231	420.19273492	416.28884275	-0.00384635	-0.01218578	-0.09276481
0.15365	1028.32429	6e-08	7.7e-07	8.1e-07	2.1e-07	0.0	5.9e-06	3.13e-06	1e-08	416.46510406	420.13786766	416.23462475	-0.00384634	-0.0121794	-0.09272222
0.15371	1028.65908	6e-08	7.7e-07	8.1e-07	2.1e-07	0.0	5.9e-06	3.13e-06	1e-08	416.41067931	420.08302427	416.18043232	-0.00384632	-0.01217302	-0.09267963
0.15376	1028.99384	6e-08	7.7e-07	8.1e-07	2.1e-07	0.0	5.9e-06	3.13e-06	1e-08	416.35624887	420.02820475	416.12626546	-0.00383899	-0.0121667	-0.09263708
0.15382	1029.32858	6e-08	7.7e-07	8.1e-07	2.1e-07	0.0	5.9e-06	3.13e-06	1e-08	416.30191626	419.97340882	416.07211903	-0.00382581	-0.01216044	-0.09259458
0.15387	1029.6633	6e-08	7.7e-07	8.1e-07	2.1e-07	0.0	5.9e-06	3.13e-06	1e-08	416.24776433	419.91863627	416.01798888	-0.00383024	-0.01215404	-0.09255207
0.15393	1029.99798	6e-08	7.7e-07	8.1e-07	2.1e-07	0.0	5.9e-06	3.13e-06	1e-08	416.19354376	419.8638877	415.96388738	-0.00382511	-0.01214772	-0.09250962
0.15398	1030.33265	6e-08	7.7e-07	8.1e-07	2.1e-07	0.0	5.9e-06	3.13e-06	1e-08	416.13938994	419.80916274	415.90980779	-0.00381751	-0.01214143	-0.09246719
0.15404	1030.66728	6e-08	7.7e-07	8.1e-07	2.1e-07	0.0	5.9e-06	3.13e-06	1e-08	416.0853379	419.75446131	415.85574836	-0.00381329	-0.01213511	-0.09242473
0.15409	1031.00189	6e-08	7.7e-07	8.1e-07	2.1e-07	0.0	5.9e-06	3.13e-06	1e-08	416.03133978	419.69978354	415.80171148	-0.00380991	-0.01212878	-0.09238228
0.15415	1031.33648	6e-08	7.7e-07	8.1e-07	2.1e-07	0.0	5.9e-06	3.13e-06	1e-08	415.97738357	419.64512945	415.74769773	-0.00382035	-0.01212235	-0.09233985
0.1542	1031.67104	6e-08	7.7e-07	8.1e-07	2.1e-07	0.0	5.9e-06	3.13e-06	1e-08	415.92327376	419.59049949	415.69371681	-0.00382004	-0.01211601	-0.09229745
0.15426	1032.00558	6e-08	7.7e-07	8.1e-07	2.1e-07	0.0	5.9e-06	3.13e-06	1e-08	415.86916248	419.53589329	415.63976114	-0.00381258	-0.01210973	-0.09225509
0.15431	1032.34009	6e-08	7.7e-07	8.1e-07	2.1e-07	0.0	5.9e-06	3.13e-06	1e-08	415.81515103	419.48131058	415.58582569	-0.0038188	-0.01210335	-0.09221278
0.15437	1032.67457	6e-08	7.7e-07	8.1e-07	2.1e-07	0.0	5.9e-06	3.13e-06	1e-08	415.76104571	419.42675181	415.53192003	-0.0038188	-0.01209702	-0.09217044
0.15442	1033.00903	6e-08	7.7e-07	8.1e-07	2.1e-07	0.0	5.9e-06	3.13e-06	1e-08	415.70693458	419.37221677	415.47803981	-0.0038188	-0.01209069	-0.09212809
0.15448	1033.34347	6e-08	7.7e-07	8.1e-07	2.1e-07	0.0	5.9e-06	3.13e-06	1e-08	415.65281765	419.31770547	415.42418503	-0.00381179	-0.01208441	-0.09208579
0.16454	1094.11578	6e-08	7.7e-07	8.1e-07	2.1e-07	0.0	5.9e-06	3.13e-06	1e-08	406.17576446	409.73552449	405.9655702	-0.00344014	-0.01098336	-0.08463532
0.1646	1094.44551	6e-08	7.7e-07	8.1e-07	2.1e-07	0.0	5.9e-06	3.13e-06	1e-08	406.12606998	409.68521537	405.91595972	-0.00343056	-0.01097811	-0.08459899
0.16465	1094.77522	6e-08	7.7e-07	8.1e-07	2.1e-07	0.0	5.9e-06	3.13e-06	1e-08	406.07650927	409.63492641	405.86636443	-0.00343561	-0.01097176	-0.08455594
0.16471	1095.1049	6e-08	7.7e-07	8.1e-07	2.1e-07	0.0	5.9e-06	3.13e-06	1e-08	406.02687013	409.58466191	405.81679864	-0.0034279	-0.01094766	-0.08439132
0.16476	1095.43456	6e-08	7.7e-07	8.1e-07	2.1e-07	0.0	5.9e-06	3.13e-06	1e-08	405.97732139	409.53449011	405.76732669	-0.00342668	-0.01094383	-0.08436521
0.16482	1095.76419	6e-08	7.7e-07	8.1e-07	2.1e-07	0.0	5.9e-06	3.13e-06	1e-08	405.92778699	409.48433302	405.71786963	-0.00342668	-0.01094383	-0.08436521
0.16487	1096.09379	6e-08	7.7e-07	8.1e-07	2.1e-07	0.0	5.9e-06	3.13e-06	1e-08	405.8782526	409.43417593	405.66841257	-0.00342668	-0.01094383	-0.08436521
0.16493	1096.42337	6e-08	7.7e-07	8.1e-07	2.1e-07	0.0	5.9e-06	3.13e-06	1e-08	405.8287182	409.38401884	405.6189555	-0.00342668	-0.01094383	-0.08436521
0.16498	1096.75293	6e-08	7.7e-07	8.1e-07	2.1e-07	0.0	5.9e-06	3.13e-06	1e-08	405.7791838	409.33386175	405.56949844	-0.00341792	-0.01091733	-0.08418402
0.16504	1097.08246	6e-08	7.7e-07	8.1e-07	2.1e-07	0.0	5.9e-06	3.13e-06	1e-08	405.72975303	409.28380668	405.52014449	-0.00341748	-0.01091599	-0.08417486
0.16509	1097.41196	6e-08	7.7e-07	8.1e-07	2.1e-07	0.0	5.9e-06	3.13e-06	1e-08	405.68032751	409.23375677	405.47079575	-0.00341748	-0.01091599	-0.08417486
0.16515	1097.74143	6e-08	7.7e-07	8.1e-07	2.1e-07	0.0	5.9e-06	3.13e-06	1e-08	405.63090198	409.18370685	405.42144701	-0.00341748	-0.01091599	-0.08417486
0.1652	1098.07088	6e-08	7.7e-07	8.1e-07	2.1e-07	0.0	5.9e-06	3.13e-06	1e-08	405.58147645	409.13365693	405.37209827	-0.00341708	-0.01091486	-0.08416713
0.16526	1098.40031	6e-08	7.7e-07	8.1e-07	2.1e-07	0.0	5.9e-06	3.13e-06	1e-08	405.53205566	409.08361137	405.32275391	-0.00340776	-0.01088823	-0.08398493
0.16531	1098.72971	6e-08	7.7e-07	8.1e-07	2.1e-07	0.0	5.9e-06	3.13e-06	1e-08	405.4827466	409.03366839	405.27351289	-0.00340776	-0.01088823	-0.08398493
0.16537	1099.05908	6e-08	7.7e-07	8.1e-07	2.1e-07	0.0	5.9e-06	3.13e-06	1e-08	405.43343754	408.98372541	405.22427187	-0.00340776	-0.01088823	-0.08398493
0.16542	1099.38843	6e-08	7.7e-07	8.1e-07	2.1e-07	0.0	5.9e-06	3.13e-06	1e-08	405.38412848	408.93378243	405.17503085	-0.00340776	-0.01088823	-0.08398493
0.16548	1099.71775	6e-08	7.7e-07	8.1e-07	2.1e-07	0.0	5.9e-06	3.13e-06	1e-08	405.33481942	408.88383945	405.12578983	-0.00340758	-0.01088692	-0.08397597
0.17554	1159.54816	6e-08	7.7e-07	8.1e-07	2.1e-07	0.0	5.9e-06	3.13e-06	1e-08	396.66849675	400.10152397	396.47598289	-0.00308498	-0.00989671	-0.07713825
0.1756	1159.87271	6e-08	7.7e-07	8.1e-07	2.1e-07	0.0	5.9e-06	3.13e-06	1e-08	396.62306431	400.05544786	396.43065095	-0.00308092	-0.00988122	-0.07703022
0.17565	1160.19724	6e-08	7.7e-07	8.1e-07	2.1e-07	0.0	5.9e-06	3.13e-06	1e-08	396.57767905	400.00943292	396.38538153	-0.00308092	-0.00988122	-0.07703022
0.17571	1160.52173	6e-08	7.7e-07	8.1e-07	2.1e-07	0.0	5.9e-06	3.13e-06	1e-08	396.53229379	399.96341798	396.3401121	-0.00308092	-0.00988122	-0.07703022
0.17576	1160.84621	6e-08	7.7e-07	8.1e-07	2.1e-07	0.0	5.9e-06	3.13e-06	1e-08	396.48690853	399.91740305	396.29484268	-0.00308092	-0.00988122	-0.07703022
0.17582	1161.17065	6e-08	7.7e-07	8.1e-07	2.1e-07	0.0	5.9e-06	3.13e-06	1e-08	396.44152326	399.87138811	396.24957326	-0.00307742	-0.0098681	-0.07693896
0.17587	1161.49508	6e-08	7.7e-07	8.1e-07	2.1e-07	0.0	5.9e-06	3.13e-06	1e-08	396.39617886	399.82542502	396.20435657	-0.00307435	-0.00985658	-0.07685884
0.17593	1161.81947	6e-08	7.7e-07	8.1e-07	2.1e-07	0.0	5.9e-06	3.13e-06	1e-08	396.35087034	399.77950745	396.1591862	-0.00307435	-0.00985658	-0.07685884
0.17598	1162.14384	6e-08	7.7e-07	8.1e-07	2.1e-07	0.0	5.9e-06	3.13e-06	1e-08	396.30556182	399.73358989	396.11401582	-0.00307435	-0.00985658	-0.07685884
0.17604	1162.46818	6e-08	7.7e-07	8.1e-07	2.1e-07	0.0	5.9e-06	3.13e-06	1e-08	396.2602533	399.68767232	396.06884545	-0.00307435	-0.00985658	-0.07685884
0.17609	1162.7925	6e-08	7.7e-07	8.1e-07	2.1e-07	0.0	5.9e-06	3.13e-06	1e-08	396.21494477	399.64175476	396.02367507	-0.00307152	-0.00983957	-0.07674036
0.17615	1163.11679	6e-08	7.7e-07	8.1e-07	2.1e-07	0.0	5.9e-06	3.13e-06	1e-08	396.16966412	399.59590445	395.9785744	-0.00307025	-0.00983198	-0.07668744
0.1762	1163.44105	6e-08	7.7e-07	8.1e-07	2.1e-07	0.0	5.9e-06	3.13e-06	1e-08	396.1243959	399.55008419	395.93350485	-0.00307025	-0.00983198	-0.07668744
0.17626	1163.76529	6e-08	7.7e-07	8.1e-07	2.1e-07	0.0	5.9e-06	3.13e-06	1e-08	396.07912769	399.50426392	395.8884353	-0.00307025	-0.00983198	-0.07668744
0.17631	1164.0895	6e-08	7.7e-07	8.1e-07	2.1e-07	0.0	5.9e-06	3.13e-06	1e-08	396.03385948	399.45844365	395.84336575	-0.00307025	-0.00983198	-0.07668744
0.17637	1164.41369	6e-08	7.7e-07	8.1e-07	2.1e-07	0.0	5.9e-06	3.13e-06	1e-08	395.98859127	399.41262339	395.7982962	-0.00305845	-0.00982644	-0.07664826
0.17642	1164.73785	6e-08	7.7e-07	8.1e-07	2.1e-07	0.0	5.9e-06	3.13e-06	1e-08	395.9434925	399.36682497	395.75324209	-0.0030498	-0.00982238	-0.07661952
0.17648	1165.06198	6e-08	7.7e-07	8.1e-07	2.1e-07	0.0	5.9e-06	3.13e-06	1e-08	395.89851798	399.32104258	395.7081993	-0.00304269	-0.00981904	-0.07659593
0.18654	1223.93637	6e-08	7.7e-07	8.1e-07	2.1e-07	0.0	5.9e-06	3.13e-06	1e-08	387.97660875	391.27478825	387.80150522	-0.00275673	-0.0089356	-0.07037876
0.1866	1224.25566	6e-08	7.7e-07	8.1e-07	2.1e-07	0.0	5.9e-06	3.13e-06	1e-08	387.9352935	391.23255436	387.76003838	-0.0027667	-0.00893016	-0.07034071
0.18665	1224.57492	6e-08	7.7e-07	8.1e-07	2.1e-07	0.0	5.9e-06	3.13e-06	1e-08	387.89382469	391.19034255	387.71860163	-0.00276167	-0.00891627	-0.07024203
0.18671	1224.89416	6e-08	7.7e-07	8.1e-07	2.1e-07	0.0	5.9e-06	3.13e-06	1e-08	387.85242071	391.14818696	387.67722125	-0.00276016	-0.00891235	-0.07021413
0.18676	1225.21337	6e-08	7.7e-07	8.1e-07	2.1e-07	0.0	5.9e-06	3.13e-06	1e-08	387.81103634	391.10604726	387.63585674	-0.00276016	-0.00891235	-0.07021413
0.18682	1225.53256	6e-08	7.7e-07	8.1e-07	2.1e-07	0.0	5.9e-06	3.13e-06	1e-08	387.76965197	391.06390756	387.59449222	-0.00276016	-0.00891235	-0.07021413
0.18687	1225.85172	6e-08	7.7e-07	8.1e-07	2.1e-07	0.0	5.9e-06	3.13e-06	1e-08	387.72826759	391.02176786	387.55312771	-0.00274525	-0.00888464	-0.07001727
0.18693	1226.17085	6e-08	7.7e-07	8.1e-07	2.1e-07	0.0	5.9e-06	3.13e-06	1e-08	387.6870858	390.97974044	387.51187218	-0.00274389	-0.00888213	-0.06999938
0.18698	1226.48995	6e-08	7.7e-07	8.1e-07	2.1e-07	0.0	5.9e-06	3.13e-06	1e-08	387.64592242	390.93772323	387.47062655	-0.00274389	-0.00888213	-0.06999938
0.18704	1226.80903	6e-08	7.7e-07	8.1e-07	2.1e-07	0.0	5.9e-06	3.13e-06	1e-08	387.60475904	390.89570602	387.42938092	-0.00274389	-0.00888213	-0.06999938
0.18709	1227.12808	6e-08	7.7e-07	8.1e-07	2.1e-07	0.0	5.9e-06	3.13e-06	1e-08	387.56359566	390.8536888	387.3881353	-0.00274389	-0.00888213	-0.06999938
0.18715	1227.44711	6e-08	7.7e-07	8.1e-07	2.1e-07	0.0	5.9e-06	3.13e-06	1e-08	387.52243228	390.81167159	387.34688967	-0.00274389	-0.00888213	-0.06999938
0.1872	1227.76611	6e-08	7.7e-07	8.1e-07	2.1e-07	0.0	5.9e-06	3.13e-06	1e-08	387.4812689	390.76965438	387.30564404	-0.00275183	-0.00887996	-0.06998436
0.18726	1228.08508	6e-08	7.7e-07	8.1e-07	2.1e-07	0.0	5.9e-06	3.13e-06	1e-08	387.43998491	390.727646	387.2644131	-0.00277232	-0.00887435	-0.06994557
0.18731	1228.40403	6e-08	7.7e-07	8.1e-07	2.1e-07	0.0	5.9e-06	3.13e-06	1e-08	387.39838934	390.68566047	387.22322008	-0.00275633	-0.00886978	-0.06991234
0.18737	1228.72295	6e-08	7.7e-07	8.1e-07	2.1e-07	0.0	5.9e-06	3.13e-06	1e-08	387.35703003	390.64369341	387.18203602	-0.00274652	-0.00886697	-0.06989195
0.18742	1229.04184	6e-08	7.7e-07	8.1e-07	2.1e-07	0.0	5.9e-06	3.13e-06	1e-08	387.31581571	390.60173769	387.14085745	-0.00275462	-0.00885388	-0.06979944
0.18748	1229.36071	6e-08	7.7e-07	8.1e-07	2.1e-07	0.0	5.9e-06	3.13e-06	1e-08	387.27446994	390.55983513	387.09974072	-0.00275496	-0.00885334	-0.06979562
0.19754	1287.26436	6e-08	7.7e-07	8.1e-07	2.1e-07	0.0	5.9e-06	3.13e-06	1e-08	380.03635021	383.19085736	379.87547104	-0.00248752	-0.00806826	-0.06416953
0.1976	1287.57831	6e-08	7.7e-07	8.1e-07	2.1e-07	0.0	5.9e-06	3.13e-06	1e-08	379.99846213	383.15217705	379.83758847	-0.00249399	-0.00806432	-0.06414148
0.19765	1287.89223	6e-08	7.7e-07	8.1e-07	2.1e-07	0.0	5.9e-06	3.13e-06	1e-08	379.96047266	383.11351313	379.79972752	-0.0024875	-0.0080603	-0.06411216
0.19771	1288.20612	6e-08	7.7e-07	8.1e-07	2.1e-07	0.0	5.9e-06	3.13e-06	1e-08	379.92257914	383.07486586	379.76187985	-0.00249504	-0.00805612	-0.06408237
0.19776	1288.51999	6e-08	7.7e-07	8.1e-07	2.1e-07	0.0	5.9e-06	3.13e-06	1e-08	379.88456787	383.03623599	379.72405561	-0.0024976	-0.00805203	-0.06405302
0.19782	1288.83383	6e-08	7.7e-07	8.1e-07	2.1e-07	0.0	5.9e-06	3.13e-06	1e-08	379.8465148	382.99762309	379.68625102	-0.00248059	-0.00804423	-0.06399596
0.19787	1289.14765	6e-08	7.7e-07	8.1e-07	2.1e-07	0.0	5.9e-06	3.13e-06	1e-08	379.80871512	382.95904247	379.64846923	-0.00248095	-0.00804113	-0.06397358
0.19793	1289.46143	6e-08	7.7e-07	8.1e-07	2.1e-07	0.0	5.9e-06	3.13e-06	1e-08	379.77090777	382.92047473	379.6107013	-0.00248628	-0.00803718	-0.06394535
0.19798	1289.77519	6e-08	7.7e-07	8.1e-07	2.1e-07	0.0	5.9e-06	3.13e-06	1e-08	379.73301641	382.88192343	379.5729543	-0.0024833	-0.00802096	-0.06382824
0.19804	1290.08893	6e-08	7.7e-07	8.1e-07	2.1e-07	0.0	5.9e-06	3.13e-06	1e-08	379.69515897	382.84343948	379.53527648	-0.00248282	-0.00801839	-0.0638097
0.19809	1290.40263	6e-08	7.7e-07	8.1e-07	2.1e-07	0.0	5.9e-06	3.13e-06	1e-08	379.6573069	382.80496621	379.49760961	-0.00248282	-0.00801839	-0.0638097
0.19815	1290.71631	6e-08	7.7e-07	8.1e-07	2.1e-07	0.0	5.9e-06	3.13e-06	1e-08	379.61945483	382.76649293	379.45994273	-0.00248282	-0.00801839	-0.0638097
0.1982	1291.02996	6e-08	7.7e-07	8.1e-07	2.1e-07	0.0	5.9e-06	3.13e-06	1e-08	379.58160276	382.72801965	379.42227586	-0.00247677	-0.00801634	-0.06379461
0.19826	1291.34359	6e-08	7.7e-07	8.1e-07	2.1e-07	0.0	5.9e-06	3.13e-06	1e-08	379.54384142	382.68955486	379.38461393	-0.00246104	-0.00801101	-0.06375537
0.19831	1291.65719	6e-08	7.7e-07	8.1e-07	2.1e-07	0.0	5.9e-06	3.13e-06	1e-08	379.50631598	382.65111211	379.34696485	-0.002467	-0.00800766	-0.06373146
0.19837	1291.97076	6e-08	7.7e-07	8.1e-07	2.1e-07	0.0	5.9e-06	3.13e-06	1e-08	379.46869742	382.61268333	379.3093345	-0.00247457	-0.00800339	-0.06370106
0.19842	1292.2843	6e-08	7.7e-07	8.1e-07	2.1e-07	0.0	5.9e-06	3.13e-06	1e-08	379.4309604	382.57427231	379.27172797	-0.00246404	-0.00799342	-0.06362847
0.19848	1292.59782	6e-08	7.7e-07	8.1e-07	2.1e-07	0.0	5.9e-06	3.13e-06	1e-08	379.39337697	382.53590271	379.23415823	-0.00245708	-0.00798683	-0.06358059
0.20854	1349.5154	6e-08	7.7e-07	8.1e-07	2.1e-07	0.0	5.9e-06	3.13e-06	1e-08	372.78365795	375.79086126	372.6371813	-0.00224482	-0.00726934	-0.05835206
0.20859	1349.82392	6e-08	7.7e-07	8.1e-07	2.1e-07	0.0	5.9e-06	3.13e-06	1e-08	372.74894222	375.75553256	372.60267327	-0.00224482	-0.00726934	-0.05835206
0.20865	1350.13242	6e-08	7.7e-07	8.1e-07	2.1e-07	0.0	5.9e-06	3.13e-06	1e-08	372.71422649	375.72020387	372.56816523	-0.00224482	-0.00726934	-0.05835206
0.2087	1350.44088	6e-08	7.7e-07	8.1e-07	2.1e-07	0.0	5.9e-06	3.13e-06	1e-08	372.67951076	375.68487517	372.5336572	-0.00224482	-0.00726934	-0.05835206
0.20876	1350.74932	6e-08	7.7e-07	8.1e-07	2.1e-07	0.0	5.9e-06	3.13e-06	1e-08	372.64479502	375.64954648	372.49914917	-0.00224482	-0.00726934	-0.05835206
0.20881	1351.05773	6e-08	7.7e-07	8.1e-07	2.1e-07	0.0	5.9e-06	3.13e-06	1e-08	372.61007929	375.61421778	372.46464113	-0.00222888	-0.00726617	-0.058328
0.20887	1351.36611	6e-08	7.7e-07	8.1e-07	2.1e-07	0.0	5.9e-06	3.13e-06	1e-08	372.57560779	375.57890248	372.4301366	-0.00221064	-0.00726254	-0.05830045
0.20892	1351.67447	6e-08	7.7e-07	8.1e-07	2.1e-07	0.0	5.9e-06	3.13e-06	1e-08	372.54141587	375.5436025	372.39563608	-0.00222556	-0.0072585	-0.05827153
0.20898	1351.9828	6e-08	7.7e-07	8.1e-07	2.1e-07	0.0	5.9e-06	3.13e-06	1e-08	372.50699064	375.50831978	372.36116368	-0.00223728	-0.00725532	-0.05824881
0.20903	1352.2911	6e-08	7.7e-07	8.1e-07	2.1e-07	0.0	5.9e-06	3.13e-06	1e-08	372.47238206	375.4730506	372.32671337	-0.00222201	-0.00724821	-0.05819588
0.20909	1352.59937	6e-08	7.7e-07	8.1e-07	2.1e-07	0.0	5.9e-06	3.13e-06	1e-08	372.43800489	375.43781156	372.29228464	-0.00221392	-0.00724444	-0.05816785
0.20914	1352.90762	6e-08	7.7e-07	8.1e-07	2.1e-07	0.0	5.9e-06	3.13e-06	1e-08	372.40375032	375.4025885	372.25786735	-0.00221392	-0.00724444	-0.05816785
0.2092	1353.21584	6e-08	7.7e-07	8.1e-07	2.1e-07	0.0	5.9e-06	3.13e-06	1e-08	372.36949575	375.36736544	372.22345005	-0.00221487	-0.00723718	-0.05811468
0.20925	1353.52403	6e-08	7.7e-07	8.1e-07	2.1e-07	0.0	5.9e-06	3.13e-06	1e-08	372.3352218	375.33217325	372.18906586	-0.00221536	-0.00723341	-0.05808712
0.20931	1353.8322	6e-08	7.7e-07	8.1e-07	2.1e-07	0.0	5.9e-06	3.13e-06	1e-08	372.3009378	375.29699705	372.15469883	-0.00221536	-0.00723341	-0.05808712
0.20936	1354.14033	6e-08	7.7e-07	8.1e-07	2.1e-07	0.0	5.9e-06	3.13e-06	1e-08	372.2666538	375.26182086	372.12033179	-0.00222966	-0.00722867	-0.05805301
0.20942	1354.44844	6e-08	7.7e-07	8.1e-07	2.1e-07	0.0	5.9e-06	3.13e-06	1e-08	372.23214533	375.22666489	372.08599562	-0.00223692	-0.00722627	-0.05803572
0.20947	1354.75653	6e-08	7.7e-07	8.1e-07	2.1e-07	0.0	5.9e-06	3.13e-06	1e-08	372.19752306	375.19151917	372.05167509	-0.00221994	-0.00722107	-0.05799675
0.21954	1410.67204	6e-08	7.7e-07	8.1e-07	2.1e-07	0.0	5.9e-06	3.13e-06	1e-08	366.16251224	369.0184928	366.02842374	-0.0020168	-0.00656929	-0.05317115
0.21959	1410.97504	6e-08	7.7e-07	8.1e-07	2.1e-07	0.0	5.9e-06	3.13e-06	1e-08	366.13089512	368.98616736	365.9969207	-0.0020168	-0.00656929	-0.05317115
0.21965	1411.27802	6e-08	7.7e-07	8.1e-07	2.1e-07	0.0	5.9e-06	3.13e-06	1e-08	366.09927801	368.95384192	365.96541765	-0.0020168	-0.00656929	-0.05317115
0.2197	1411.58096	6e-08	7.7e-07	8.1e-07	2.1e-07	0.0	5.9e-06	3.13e-06	1e-08	366.06766089	368.92151647	365.93391461	-0.0020168	-0.00656929	-0.05317115
0.21976	1411.88388	6e-08	7.7e-07	8.1e-07	2.1e-07	0.0	5.9e-06	3.13e-06	1e-08	366.03604378	368.88919103	365.90241156	-0.0020168	-0.00656929	-0.05317115
0.21981	1412.18678	6e-08	7.7e-07	8.1e-07	2.1e-07	0.0	5.9e-06	3.13e-06	1e-08	366.00442667	368.85686558	365.87090852	-0.00201263	-0.00656772	-0.05315927
0.21987	1412.48964	6e-08	7.7e-07	8.1e-07	2.1e-07	0.0	5.9e-06	3.13e-06	1e-08	365.97287402	368.82454698	365.83940981	-0.00200452	-0.00656465	-0.05313617
0.21992	1412.79248	6e-08	7.7e-07	8.1e-07	2.1e-07	0.0	5.9e-06	3.13e-06	1e-08	365.94144661	368.79224165	365.80791952	-0.00200972	-0.00656029	-0.053104
0.21998	1413.09528	6e-08	7.7e-07	8.1e-07	2.1e-07	0.0	5.9e-06	3.13e-06	1e-08	365.90993497	368.75995524	365.77645256	-0.00200644	-0.00655156	-0.05303877
0.22003	1413.39806	6e-08	7.7e-07	8.1e-07	2.1e-07	0.0	5.9e-06	3.13e-06	1e-08	365.87846942	368.72770671	365.74502319	-0.00200234	-0.0065426	-0.05297178
0.22009	1413.70082	6e-08	7.7e-07	8.1e-07	2.1e-07	0.0	5.9e-06	3.13e-06	1e-08	365.84706256	368.69549705	365.71363194	-0.00200234	-0.0065426	-0.05297178
0.22014	1414.00354	6e-08	7.7e-07	8.1e-07	2.1e-07	0.0	5.9e-06	3.13e-06	1e-08	365.81565569	368.6632874	365.68224069	-0.00200234	-0.0065426	-0.05297178
0.2202	1414.30624	6e-08	7.7e-07	8.1e-07	2.1e-07	0.0	5.9e-06	3.13e-06	1e-08	365.78424883	368.63107774	365.65084943	-0.00200234	-0.0065426	-0.05297178
0.22025	1414.60891	6e-08	7.7e-07	8.1e-07	2.1e-07	0.0	5.9e-06	3.13e-06	1e-08	365.75284197	368.59886809	365.61945818	-0.00200283	-0.00653815	-0.05293869
0.22031	1414.91155	6e-08	7.7e-07	8.1e-07	2.1e-07	0.0	5.9e-06	3.13e-06	1e-08	365.72142462	368.56667776	365.58808751	-0.00200426	-0.00652533	-0.0528433
0.22036	1415.21416	6e-08	7.7e-07	8.1e-07	2.1e-07	0.0	5.9e-06	3.13e-06	1e-08	365.68997704	368.53454311	365.55677619	-0.00200426	-0.00652533	-0.0528433
0.22042	1415.51675	6e-08	7.7e-07	8.1e-07	2.1e-07	0.0	5.9e-06	3.13e-06	1e-08	365.65852945	368.50240847	365.52546487	-0.00200426	-0.00652533	-0.0528433
0.22047	1415.81931	6e-08	7.7e-07	8.1e-07	2.1e-07	0.0	5.9e-06	3.13e-06	1e-08	365.62708187	368.47027382	365.49415356	-0.00200426	-0.00652533	-0.0528433
0.23054	1470.71599	6e-08	7.7e-07	8.1e-07	2.1e-07	0.0	5.9e-06	3.13e-06	1e-08	360.11968886	362.82327948	359.9970946	-0.00180833	-0.00593492	-0.04840678
0.23059	1471.01339	6e-08	7.7e-07	8.1e-07	2.1e-07	0.0	5.9e-06	3.13e-06	1e-08	360.09098126	362.79373316	359.96836244	-0.00180833	-0.00593492	-0.04840678
0.23065	1471.31075	6e-08	7.7e-07	8.1e-07	2.1e-07	0.0	5.9e-06	3.13e-06	1e-08	360.06227365	362.76418683	359.93963028	-0.00180833	-0.00593492	-0.04840678
0.2307	1471.60809	6e-08	7.7e-07	8.1e-07	2.1e-07	0.0	5.9e-06	3.13e-06	1e-08	360.03356605	362.73464051	359.91089812	-0.00180833	-0.00593492	-0.04840678
0.23076	1471.90539	6e-08	7.7e-07	8.1e-07	2.1e-07	0.0	5.9e-06	3.13e-06	1e-08	360.00485844	362.70509419	359.88216596	-0.00180833	-0.00593492	-0.04840678
0.23081	1472.20267	6e-08	7.7e-07	8.1e-07	2.1e-07	0.0	5.9e-06	3.13e-06	1e-08	359.97615084	362.67554786	359.85343379	-0.00180833	-0.00593492	-0.04840678
0.23087	1472.49992	6e-08	7.7e-07	8.1e-07	2.1e-07	0.0	5.9e-06	3.13e-06	1e-08	359.94744323	362.64600154	359.82470163	-0.00180833	-0.00593492	-0.04840678
0.23092	1472.79715	6e-08	7.7e-07	8.1e-07	2.1e-07	0.0	5.9e-06	3.13e-06	1e-08	359.91873563	362.61645522	359.79596947	-0.00181171	-0.00593242	-0.04838809
0.23098	1473.09434	6e-08	7.7e-07	8.1e-07	2.1e-07	0.0	5.9e-06	3.13e-06	1e-08	359.889973	362.58691995	359.76725114	-0.00181646	-0.00592891	-0.04836178
0.23103	1473.39151	6e-08	7.7e-07	8.1e-07	2.1e-07	0.0	5.9e-06	3.13e-06	1e-08	359.86113291	362.55740024	359.73855228	-0.00181918	-0.0059269	-0.04834673
0.23109	1473.68864	6e-08	7.7e-07	8.1e-07	2.1e-07	0.0	5.9e-06	3.13e-06	1e-08	359.83224853	362.52788944	359.70986456	-0.0018219	-0.00592489	-0.04833168
0.23114	1473.98575	6e-08	7.7e-07	8.1e-07	2.1e-07	0.0	5.9e-06	3.13e-06	1e-08	359.80331985	362.49838754	359.68118797	-0.00181066	-0.00592192	-0.04830867
0.2312	1474.28284	6e-08	7.7e-07	8.1e-07	2.1e-07	0.0	5.9e-06	3.13e-06	1e-08	359.7745679	362.46889877	359.65251759	-0.00180015	-0.005919	-0.04828609
0.23125	1474.57989	6e-08	7.7e-07	8.1e-07	2.1e-07	0.0	5.9e-06	3.13e-06	1e-08	359.74598106	362.4394229	359.62385369	-0.0017942	-0.00591639	-0.04826609
0.23131	1474.87691	6e-08	7.7e-07	8.1e-07	2.1e-07	0.0	5.9e-06	3.13e-06	1e-08	359.71748726	362.40995856	359.59519786	-0.00178824	-0.00591378	-0.0482461
0.23136	1475.17391	6e-08	7.7e-07	8.1e-07	2.1e-07	0.0	5.9e-06	3.13e-06	1e-08	359.68908652	362.38050575	359.5665501	-0.00179097	-0.00591069	-0.04822283
0.23142	1475.47088	6e-08	7.7e-07	8.1e-07	2.1e-07	0.0	5.9e-06	3.13e-06	1e-08	359.6606408	362.35106668	359.53791853	-0.00179057	-0.00590776	-0.04820073
0.23147	1475.76782	6e-08	7.7e-07	8.1e-07	2.1e-07	0.0	5.9e-06	3.13e-06	1e-08	359.63219965	362.32164055	359.50930023	-0.00178896	-0.00590491	-0.04817909
0.24154	1529.6282	6e-08	7.7e-07	8.1e-07	2.1e-07	0.0	5.9e-06	3.13e-06	1e-08	354.60485075	357.15641468	354.49295361	-0.00163463	-0.00538219	-0.0441989
0.24159	1529.91988	6e-08	7.7e-07	8.1e-07	2.1e-07	0.0	5.9e-06	3.13e-06	1e-08	354.57860995	357.1293374	354.46668138	-0.00163463	-0.00538219	-0.0441989
0.24165	1530.21154	6e-08	7.7e-07	8.1e-07	2.1e-07	0.0	5.9e-06	3.13e-06	1e-08	354.55236915	357.10226011	354.44040916	-0.00163741	-0.00538011	-0.04418316
0.2417	1530.50317	6e-08	7.7e-07	8.1e-07	2.1e-07	0.0	5.9e-06	3.13e-06	1e-08	354.52608267	357.07519221	354.41414855	-0.00164081	-0.00537757	-0.0441639
0.24176	1530.79476	6e-08	7.7e-07	8.1e-07	2.1e-07	0.0	5.9e-06	3.13e-06	1e-08	354.4997403	357.04813581	354.38790215	-0.00163611	-0.00537417	-0.0441377
0.24181	1531.08633	6e-08	7.7e-07	8.1e-07	2.1e-07	0.0	5.9e-06	3.13e-06	1e-08	354.4734716	357.0210947	354.36166854	-0.00163455	-0.00537236	-0.04412376
0.24187	1531.37787	6e-08	7.7e-07	8.1e-07	2.1e-07	0.0	5.9e-06	3.13e-06	1e-08	354.44722684	356.99406175	354.33544241	-0.00163541	-0.00535815	-0.04401502
0.24192	1531.66939	6e-08	7.7e-07	8.1e-07	2.1e-07	0.0	5.9e-06	3.13e-06	1e-08	354.42096078	356.96709292	354.30928368	-0.00163541	-0.00535815	-0.04401502
0.24198	1531.96087	6e-08	7.7e-07	8.1e-07	2.1e-07	0.0	5.9e-06	3.13e-06	1e-08	354.39469473	356.94012408	354.28312495	-0.00163541	-0.00535815	-0.04401502
0.24203	1532.25232	6e-08	7.7e-07	8.1e-07	2.1e-07	0.0	5.9e-06	3.13e-06	1e-08	354.36842867	356.91315525	354.25696622	-0.00163541	-0.00535815	-0.04401502
0.24209	1532.54375	6e-08	7.7e-07	8.1e-07	2.1e-07	0.0	5.9e-06	3.13e-06	1e-08	354.34216262	356.88618641	354.23080748	-0.00163541	-0.00535815	-0.04401502
0.24214	1532.83514	6e-08	7.7e-07	8.1e-07	2.1e-07	0.0	5.9e-06	3.13e-06	1e-08	354.31589656	356.85921758	354.20464875	-0.00162898	-0.00535513	-0.04399162
0.2422	1533.12651	6e-08	7.7e-07	8.1e-07	2.1e-07	0.0	5.9e-06	3.13e-06	1e-08	354.28973212	356.83226238	354.17849987	-0.00162301	-0.00535232	-0.04396989
0.24225	1533.41785	6e-08	7.7e-07	8.1e-07	2.1e-07	0.0	5.9e-06	3.13e-06	1e-08	354.26366206	356.80531985	354.15236015	-0.00162576	-0.00535048	-0.04395597
0.24231	1533.70916	6e-08	7.7e-07	8.1e-07	2.1e-07	0.0	5.9e-06	3.13e-06	1e-08	354.23754685	356.77838561	354.1262309	-0.00163197	-0.00534633	-0.04392452
0.24236	1534.00044	6e-08	7.7e-07	8.1e-07	2.1e-07	0.0	5.9e-06	3.13e-06	1e-08	354.21132967	356.75147014	354.10012534	-0.00163112	-0.00534601	-0.043922
0.24242	1534.29169	6e-08	7.7e-07	8.1e-07	2.1e-07	0.0	5.9e-06	3.13e-06	1e-08	354.18512607	356.72455611	354.07402072	-0.00162297	-0.00534294	-0.04389811
0.24247	1534.58292	6e-08	7.7e-07	8.1e-07	2.1e-07	0.0	5.9e-06	3.13e-06	1e-08	354.15905162	356.69765593	354.04792506	-0.0016256	-0.00534015	-0.04387684
0.25253	1587.38862	6e-08	7.7e-07	8.1e-07	2.1e-07	0.0	5.9e-06	3.13e-06	1e-08	349.57480152	351.97565744	349.47242353	-0.0014783	-0.00487296	-0.04027386
0.25259	1587.6745	6e-08	7.7e-07	8.1e-07	2.1e-07	0.0	5.9e-06	3.13e-06	1e-08	349.55082155	351.95089666	349.4484544	-0.00147843	-0.00487053	-0.04025505
0.25264	1587.96034	6e-08	7.7e-07	8.1e-07	2.1e-07	0.0	5.9e-06	3.13e-06	1e-08	349.52683833	351.92614703	349.42449693	-0.0014791	-0.0048577	-0.0401557
0.2527	1588.24616	6e-08	7.7e-07	8.1e-07	2.1e-07	0.0	5.9e-06	3.13e-06	1e-08	349.50283791	351.90145628	349.40060107	-0.0014791	-0.0048577	-0.0401557
0.25275	1588.53194	6e-08	7.7e-07	8.1e-07	2.1e-07	0.0	5.9e-06	3.13e-06	1e-08	349.4788375	351.87676554	349.37670521	-0.0014791	-0.0048577	-0.0401557
0.25281	1588.8177	6e-08	7.7e-07	8.1e-07	2.1e-07	0.0	5.9e-06	3.13e-06	1e-08	349.45483708	351.85207479	349.35280935	-0.0014791	-0.0048577	-0.0401557
0.25286	1589.10343	6e-08	7.7e-07	8.1e-07	2.1e-07	0.0	5.9e-06	3.13e-06	1e-08	349.43083666	351.82738405	349.32891349	-0.0014791	-0.0048577	-0.0401557
0.25292	1589.38912	6e-08	7.7e-07	8.1e-07	2.1e-07	0.0	5.9e-06	3.13e-06	1e-08	349.40683624	351.8026933	349.30501763	-0.0014791	-0.0048577	-0.0401557
0.25297	1589.67479	6e-08	7.7e-07	8.1e-07	2.1e-07	0.0	5.9e-06	3.13e-06	1e-08	349.38283583	351.77800255	349.28112178	-0.00146826	-0.00485444	-0.04013006
0.25303	1589.96043	6e-08	7.7e-07	8.1e-07	2.1e-07	0.0	5.9e-06	3.13e-06	1e-08	349.35900964	351.75332676	349.25723407	-0.00146898	-0.00485281	-0.04011743
0.25308	1590.24604	6e-08	7.7e-07	8.1e-07	2.1e-07	0.0	5.9e-06	3.13e-06	1e-08	349.33517103	351.72865849	349.23335464	-0.00147377	-0.00485016	-0.04009717
0.25314	1590.53162	6e-08	7.7e-07	8.1e-07	2.1e-07	0.0	5.9e-06	3.13e-06	1e-08	349.31125328	351.70400238	349.20949105	-0.00146789	-0.00484135	-0.04002854
0.25319	1590.81717	6e-08	7.7e-07	8.1e-07	2.1e-07	0.0	5.9e-06	3.13e-06	1e-08	349.28742665	351.67938677	349.18566556	-0.00146585	-0.00483829	-0.04000473
0.25325	1591.10269	6e-08	7.7e-07	8.1e-07	2.1e-07	0.0	5.9e-06	3.13e-06	1e-08	349.26363162	351.65478521	349.1618533	-0.00146585	-0.00483829	-0.04000473
0.2533	1591.38818	6e-08	7.7e-07	8.1e-07	2.1e-07	0.0	5.9e-06	3.13e-06	1e-08	349.23983659	351.63018364	349.13804103	-0.00146585	-0.00483829	-0.04000473
0.25336	1591.67365	6e-08	7.7e-07	8.1e-07	2.1e-07	0.0	5.9e-06	3.13e-06	1e-08	349.21604156	351.60558208	349.11422877	-0.00146585	-0.00483829	-0.04000473
0.25341	1591.95908	6e-08	7.7e-07	8.1e-07	2.1e-07	0.0	5.9e-06	3.13e-06	1e-08	349.19224653	351.58098051	349.09041651	-0.00147093	-0.00483456	-0.0399762
0.25347	1592.24448	6e-08	7.7e-07	8.1e-07	2.1e-07	0.0	5.9e-06	3.13e-06	1e-08	349.16836733	351.55639609	349.06662535	-0.00147213	-0.00483368	-0.03996944
0.26353	1643.97624	6e-08	7.7e-07	8.1e-07	2.1e-07	0.0	5.9e-06	3.13e-06	1e-08	344.98728001	347.24006391	344.89348046	-0.00133923	-0.00441228	-0.03668129
0.26359	1644.2562	6e-08	7.7e-07	8.1e-07	2.1e-07	0.0	5.9e-06	3.13e-06	1e-08	344.96534707	347.21743519	344.871626	-0.00133845	-0.00441122	-0.03667298
0.26364	1644.53612	6e-08	7.7e-07	8.1e-07	2.1e-07	0.0	5.9e-06	3.13e-06	1e-08	344.94342641	347.19481141	344.84977612	-0.00133532	-0.00440698	-0.03663963
0.2637	1644.81602	6e-08	7.7e-07	8.1e-07	2.1e-07	0.0	5.9e-06	3.13e-06	1e-08	344.92155502	347.17220741	344.82794459	-0.00133532	-0.00440698	-0.03663963
0.26375	1645.09588	6e-08	7.7e-07	8.1e-07	2.1e-07	0.0	5.9e-06	3.13e-06	1e-08	344.89968363	347.14960342	344.80611307	-0.00133529	-0.00440289	-0.0366076
0.26381	1645.37572	6e-08	7.7e-07	8.1e-07	2.1e-07	0.0	5.9e-06	3.13e-06	1e-08	344.87781094	347.12701851	344.78430126	-0.00133528	-0.00440167	-0.036598
0.26386	1645.65552	6e-08	7.7e-07	8.1e-07	2.1e-07	0.0	5.9e-06	3.13e-06	1e-08	344.85593787	347.10443934	344.76249536	-0.00133402	-0.00439987	-0.03658389
0.26392	1645.9353	6e-08	7.7e-07	8.1e-07	2.1e-07	0.0	5.9e-06	3.13e-06	1e-08	344.83408462	347.08186854	344.74069727	-0.00133156	-0.00439637	-0.03655637
0.26397	1646.21505	6e-08	7.7e-07	8.1e-07	2.1e-07	0.0	5.9e-06	3.13e-06	1e-08	344.81226999	347.05931407	344.71891442	-0.00133156	-0.00439637	-0.03655637
0.26403	1646.49476	6e-08	7.7e-07	8.1e-07	2.1e-07	0.0	5.9e-06	3.13e-06	1e-08	344.79045537	347.0367596	344.69713157	-0.00133169	-0.00439156	-0.03651871
0.26408	1646.77445	6e-08	7.7e-07	8.1e-07	2.1e-07	0.0	5.9e-06	3.13e-06	1e-08	344.76863637	347.0142276	344.67537202	-0.00133171	-0.00439106	-0.03651479
0.26414	1647.0541	6e-08	7.7e-07	8.1e-07	2.1e-07	0.0	5.9e-06	3.13e-06	1e-08	344.74681692	346.99169793	344.65361491	-0.00132998	-0.00438857	-0.03649521
0.26419	1647.33373	6e-08	7.7e-07	8.1e-07	2.1e-07	0.0	5.9e-06	3.13e-06	1e-08	344.72502458	346.96917989	344.63186865	-0.00132806	-0.00438579	-0.03647334
0.26425	1647.61333	6e-08	7.7e-07	8.1e-07	2.1e-07	0.0	5.9e-06	3.13e-06	1e-08	344.7032625	346.94667483	344.61013451	-0.00132807	-0.00438556	-0.03647152
0.2643	1647.89289	6e-08	7.7e-07	8.1e-07	2.1e-07	0.0	5.9e-06	3.13e-06	1e-08	344.68150014	346.92417086	344.58840151	-0.00132832	-0.00438051	-0.03643193
0.26436	1648.17243	6e-08	7.7e-07	8.1e-07	2.1e-07	0.0	5.9e-06	3.13e-06	1e-08	344.65973144	346.90169051	344.56669309	-0.00132832	-0.00438051	-0.03643193
0.26441	1648.45193	6e-08	7.7e-07	8.1e-07	2.1e-07	0.0	5.9e-06	3.13e-06	1e-08	344.63796273	346.87921016	344.54498466	-0.00132608	-0.00437728	-0.03640652
0.26447	1648.73141	6e-08	7.7e-07	8.1e-07	2.1e-07	0.0	5.9e-06	3.13e-06	1e-08	344.61622917	346.8567449	344.52329033	-0.00132469	-0.00437526	-0.03639064
0.27453	1699.36902	6e-08	7.7e-07	8.1e-07	2.1e-07	0.0	5.9e-06	3.13e-06	1e-08	340.80274201	342.91151567	340.71715456	-0.00120716	-0.00399574	-0.03339731
0.27459	1699.64295	6e-08	7.7e-07	8.1e-07	2.1e-07	0.0	5.9e-06	3.13e-06	1e-08	340.78279775	342.89084613	340.69723287	-0.00120663	-0.00399511	-0.03339225
0.27464	1699.91684	6e-08	7.7e-07	8.1e-07	2.1e-07	0.0	5.9e-06	3.13e-06	1e-08	340.76286205	342.87017961	340.67731393	-0.0012071	-0.00399295	-0.03337522
0.2747	1700.1907	6e-08	7.7e-07	8.1e-07	2.1e-07	0.0	5.9e-06	3.13e-06	1e-08	340.74291766	342.84952331	340.65740583	-0.00120767	-0.00399033	-0.03335451
0.27475	1700.46453	6e-08	7.7e-07	8.1e-07	2.1e-07	0.0	5.9e-06	3.13e-06	1e-08	340.72296272	342.82887945	340.63751091	-0.00120753	-0.00399016	-0.03335314
0.27481	1700.73834	6e-08	7.7e-07	8.1e-07	2.1e-07	0.0	5.9e-06	3.13e-06	1e-08	340.7030101	342.80823641	340.61761675	-0.00120368	-0.00398559	-0.03331683
0.27486	1701.01211	6e-08	7.7e-07	8.1e-07	2.1e-07	0.0	5.9e-06	3.13e-06	1e-08	340.68311903	342.78761501	340.59774229	-0.00120368	-0.00398559	-0.03331683
0.27492	1701.28585	6e-08	7.7e-07	8.1e-07	2.1e-07	0.0	5.9e-06	3.13e-06	1e-08	340.66322797	342.76699362	340.57786784	-0.00120434	-0.00398263	-0.03329342
0.27497	1701.55956	6e-08	7.7e-07	8.1e-07	2.1e-07	0.0	5.9e-06	3.13e-06	1e-08	340.64332483	342.74638628	340.5580083	-0.00120474	-0.00398082	-0.03327917
0.27503	1701.83324	6e-08	7.7e-07	8.1e-07	2.1e-07	0.0	5.9e-06	3.13e-06	1e-08	340.62341434	342.7257875	340.53815783	-0.00120391	-0.00397984	-0.03327139
0.27508	1702.10689	6e-08	7.7e-07	8.1e-07	2.1e-07	0.0	5.9e-06	3.13e-06	1e-08	340.6035171	342.70519335	340.51831159	-0.00120075	-0.0039761	-0.03324157
0.27514	1702.38051	6e-08	7.7e-07	8.1e-07	2.1e-07	0.0	5.9e-06	3.13e-06	1e-08	340.58367057	342.68461699	340.49848153	-0.00120075	-0.0039761	-0.03324157
0.27519	1702.65409	6e-08	7.7e-07	8.1e-07	2.1e-07	0.0	5.9e-06	3.13e-06	1e-08	340.56382405	342.66404062	340.47865146	-0.00120159	-0.00397233	-0.0332118
0.27525	1702.92765	6e-08	7.7e-07	8.1e-07	2.1e-07	0.0	5.9e-06	3.13e-06	1e-08	340.54396199	342.64348213	340.45884037	-0.00120181	-0.00397134	-0.033204
0.2753	1703.20118	6e-08	7.7e-07	8.1e-07	2.1e-07	0.0	5.9e-06	3.13e-06	1e-08	340.52409587	342.62292833	340.43903425	-0.0012003	-0.00396956	-0.03318983
0.27536	1703.47468	6e-08	7.7e-07	8.1e-07	2.1e-07	0.0	5.9e-06	3.13e-06	1e-08	340.50425394	342.60238297	340.41923581	-0.00119782	-0.00396663	-0.03316649
0.27541	1703.74814	6e-08	7.7e-07	8.1e-07	2.1e-07	0.0	5.9e-06	3.13e-06	1e-08	340.48445185	342.58185154	340.39945004	-0.00119782	-0.00396663	-0.03316649
0.27547	1704.02158	6e-08	7.7e-07	8.1e-07	2.1e-07	0.0	5.9e-06	3.13e-06	1e-08	340.46464977	342.5613201	340.37966427	-0.00119885	-0.00396206	-0.03313039
0.28553	1753.54371	6e-08	7.7e-07	8.1e-07	2.1e-07	0.0	5.9e-06	3.13e-06	1e-08	336.98845967	338.95754796	336.91018199	-0.00109257	-0.00362161	-0.03041859
0.28559	1753.81148	6e-08	7.7e-07	8.1e-07	2.1e-07	0.0	5.9e-06	3.13e-06	1e-08	336.97026414	338.93866491	336.89201969	-0.00109332	-0.00361928	-0.03040001
0.28564	1754.07922	6e-08	7.7e-07	8.1e-07	2.1e-07	0.0	5.9e-06	3.13e-06	1e-08	336.95205512	338.91979308	336.8738694	-0.00109314	-0.00361908	-0.03039845
0.2857	1754.34693	6e-08	7.7e-07	8.1e-07	2.1e-07	0.0	5.9e-06	3.13e-06	1e-08	336.93384909	338.90092218	336.85571995	-0.00108927	-0.003615	-0.03036562
0.28575	1754.61461	6e-08	7.7e-07	8.1e-07	2.1e-07	0.0	5.9e-06	3.13e-06	1e-08	336.91570583	338.88207094	336.83758808	-0.00108927	-0.003615	-0.03036562
0.28581	1754.88226	6e-08	7.7e-07	8.1e-07	2.1e-07	0.0	5.9e-06	3.13e-06	1e-08	336.89756257	338.8632197	336.8194562	-0.00109016	-0.00361228	-0.03034396
0.28586	1755.14987	6e-08	7.7e-07	8.1e-07	2.1e-07	0.0	5.9e-06	3.13e-06	1e-08	336.8794035	338.84438154	336.80133833	-0.00109068	-0.00361069	-0.03033127
0.28592	1755.41746	6e-08	7.7e-07	8.1e-07	2.1e-07	0.0	5.9e-06	3.13e-06	1e-08	336.86123516	338.82555104	336.78322868	-0.00108981	-0.00360976	-0.03032387
0.28597	1755.68501	6e-08	7.7e-07	8.1e-07	2.1e-07	0.0	5.9e-06	3.13e-06	1e-08	336.843081	338.80672498	336.76512298	-0.00108663	-0.00360642	-0.03029696
0.28603	1755.95254	6e-08	7.7e-07	8.1e-07	2.1e-07	0.0	5.9e-06	3.13e-06	1e-08	336.82497843	338.78791503	336.74703169	-0.00108663	-0.00360642	-0.03029696
0.28608	1756.22003	6e-08	7.7e-07	8.1e-07	2.1e-07	0.0	5.9e-06	3.13e-06	1e-08	336.80687586	338.76910507	336.7289404	-0.00108776	-0.00360297	-0.03026951
0.28614	1756.48749	6e-08	7.7e-07	8.1e-07	2.1e-07	0.0	5.9e-06	3.13e-06	1e-08	336.78875313	338.7503117	336.71086686	-0.00108804	-0.00360212	-0.03026268
0.28619	1756.75492	6e-08	7.7e-07	8.1e-07	2.1e-07	0.0	5.9e-06	3.13e-06	1e-08	336.77062537	338.73152245	336.69279775	-0.00108648	-0.00360047	-0.03024948
0.28625	1757.02232	6e-08	7.7e-07	8.1e-07	2.1e-07	0.0	5.9e-06	3.13e-06	1e-08	336.752523	338.71274111	336.6747357	-0.00108399	-0.00359786	-0.03022846
0.2863	1757.28969	6e-08	7.7e-07	8.1e-07	2.1e-07	0.0	5.9e-06	3.13e-06	1e-08	336.73446104	338.69397236	336.65668491	-0.00108399	-0.00359786	-0.03022846
0.28636	1757.55702	6e-08	7.7e-07	8.1e-07	2.1e-07	0.0	5.9e-06	3.13e-06	1e-08	336.71639907	338.67520361	336.63863411	-0.00108537	-0.00359369	-0.03019525
0.28641	1757.82433	6e-08	7.7e-07	8.1e-07	2.1e-07	0.0	5.9e-06	3.13e-06	1e-08	336.69831255	338.65645492	336.6206048	-0.00108541	-0.00359357	-0.03019425
0.28647	1758.0916	6e-08	7.7e-07	8.1e-07	2.1e-07	0.0	5.9e-06	3.13e-06	1e-08	336.68022529	338.63770683	336.60257614	-0.00108316	-0.0035912	-0.03017526
0.29653	1806.47566	6e-08	7.7e-07	8.1e-07	2.1e-07	0.0	5.9e-06	3.13e-06	1e-08	333.51210408	335.34673616	333.44056074	-0.00099022	-0.00328365	-0.02770341
0.29659	1806.73716	6e-08	7.7e-07	8.1e-07	2.1e-07	0.0	5.9e-06	3.13e-06	1e-08	333.49549246	335.32948962	333.42400583	-0.00098642	-0.00327998	-0.02767369
0.29664	1806.99862	6e-08	7.7e-07	8.1e-07	2.1e-07	0.0	5.9e-06	3.13e-06	1e-08	333.47894322	335.31226095	333.40746663	-0.00098621	-0.00327978	-0.02767202
0.2967	1807.26005	6e-08	7.7e-07	8.1e-07	2.1e-07	0.0	5.9e-06	3.13e-06	1e-08	333.4623975	335.29503328	333.39092833	-0.00098707	-0.00327771	-0.02765541
0.29675	1807.52145	6e-08	7.7e-07	8.1e-07	2.1e-07	0.0	5.9e-06	3.13e-06	1e-08	333.44583659	335.2778157	333.3744009	-0.00098783	-0.00327587	-0.02764065
0.29681	1807.78282	6e-08	7.7e-07	8.1e-07	2.1e-07	0.0	5.9e-06	3.13e-06	1e-08	333.42926218	335.26060707	333.35788315	-0.00098738	-0.00327544	-0.02763713
0.29686	1808.04415	6e-08	7.7e-07	8.1e-07	2.1e-07	0.0	5.9e-06	3.13e-06	1e-08	333.41269517	335.24340056	333.34136726	-0.00098382	-0.00327201	-0.02760933
0.29692	1808.30546	6e-08	7.7e-07	8.1e-07	2.1e-07	0.0	5.9e-06	3.13e-06	1e-08	333.39618666	335.22621077	333.32486607	-0.00098382	-0.00327201	-0.02760933
0.29697	1808.56673	6e-08	7.7e-07	8.1e-07	2.1e-07	0.0	5.9e-06	3.13e-06	1e-08	333.37967814	335.20902098	333.30836489	-0.00098496	-0.0032693	-0.02758758
0.29703	1808.82797	6e-08	7.7e-07	8.1e-07	2.1e-07	0.0	5.9e-06	3.13e-06	1e-08	333.36314964	335.1918444	333.29187796	-0.00098545	-0.00326812	-0.02757804
0.29708	1809.08918	6e-08	7.7e-07	8.1e-07	2.1e-07	0.0	5.9e-06	3.13e-06	1e-08	333.34661236	335.17467361	333.27539729	-0.00098434	-0.00326705	-0.02756935
0.29714	1809.35036	6e-08	7.7e-07	8.1e-07	2.1e-07	0.0	5.9e-06	3.13e-06	1e-08	333.3300934	335.15750805	333.25892121	-0.00098145	-0.00326426	-0.02754679
0.29719	1809.6115	6e-08	7.7e-07	8.1e-07	2.1e-07	0.0	5.9e-06	3.13e-06	1e-08	333.31362201	335.14035606	333.24245706	-0.00098145	-0.00326426	-0.02754679
0.29725	1809.87261	6e-08	7.7e-07	8.1e-07	2.1e-07	0.0	5.9e-06	3.13e-06	1e-08	333.29715062	335.12320406	333.22599291	-0.00098285	-0.00326092	-0.02751991
0.2973	1810.1337	6e-08	7.7e-07	8.1e-07	2.1e-07	0.0	5.9e-06	3.13e-06	1e-08	333.28065442	335.10606839	333.20954639	-0.00098308	-0.00326038	-0.02751556
0.29736	1810.39475	6e-08	7.7e-07	8.1e-07	2.1e-07	0.0	5.9e-06	3.13e-06	1e-08	333.2641542	335.08893536	333.19310271	-0.0009813	-0.00325867	-0.02750174
0.29741	1810.65576	6e-08	7.7e-07	8.1e-07	2.1e-07	0.0	5.9e-06	3.13e-06	1e-08	333.24768318	335.07181064	333.17666635	-0.00097907	-0.00325653	-0.02748438
0.29747	1810.91675	6e-08	7.7e-07	8.1e-07	2.1e-07	0.0	5.9e-06	3.13e-06	1e-08	333.23124883	335.05469637	333.16023916	-0.00097912	-0.00325643	-0.02748357
0.30753	1858.13883	6e-08	7.7e-07	8.1e-07	2.1e-07	0.0	5.9e-06	3.13e-06	1e-08	330.34433529	332.050159	330.27893831	-0.0008932	-0.0029762	-0.02521247
0.30758	1858.39391	6e-08	7.7e-07	8.1e-07	2.1e-07	0.0	5.9e-06	3.13e-06	1e-08	330.32925043	332.03442077	330.26385767	-0.00089353	-0.00297555	-0.0252072
0.30764	1858.64896	6e-08	7.7e-07	8.1e-07	2.1e-07	0.0	5.9e-06	3.13e-06	1e-08	330.31415983	332.01868576	330.24878052	-0.00089498	-0.00297267	-0.02518383
0.30769	1858.90398	6e-08	7.7e-07	8.1e-07	2.1e-07	0.0	5.9e-06	3.13e-06	1e-08	330.29904382	332.002965	330.23371886	-0.00089498	-0.00297267	-0.02518383
0.30775	1859.15896	6e-08	7.7e-07	8.1e-07	2.1e-07	0.0	5.9e-06	3.13e-06	1e-08	330.28392781	331.98724424	330.21865721	-0.00089198	-0.00297	-0.025162
0.3078	1859.41391	6e-08	7.7e-07	8.1e-07	2.1e-07	0.0	5.9e-06	3.13e-06	1e-08	330.26886154	331.97153667	330.20360698	-0.00089105	-0.00296917	-0.02515523
0.30786	1859.66883	6e-08	7.7e-07	8.1e-07	2.1e-07	0.0	5.9e-06	3.13e-06	1e-08	330.25381071	331.95583319	330.18856029	-0.00089166	-0.00296796	-0.02514544
0.30791	1859.92372	6e-08	7.7e-07	8.1e-07	2.1e-07	0.0	5.9e-06	3.13e-06	1e-08	330.23874919	331.94013567	330.17352009	-0.00089283	-0.00296564	-0.02512665
0.30797	1860.17858	6e-08	7.7e-07	8.1e-07	2.1e-07	0.0	5.9e-06	3.13e-06	1e-08	330.22366715	331.92444963	330.15849235	-0.00089283	-0.00296564	-0.02512665
0.30802	1860.4334	6e-08	7.7e-07	8.1e-07	2.1e-07	0.0	5.9e-06	3.13e-06	1e-08	330.20858512	331.90876358	330.14346462	-0.00088921	-0.00296242	-0.02510035
0.30808	1860.68819	6e-08	7.7e-07	8.1e-07	2.1e-07	0.0	5.9e-06	3.13e-06	1e-08	330.19356312	331.89309342	330.12845064	-0.00088891	-0.00296215	-0.02509811
0.30813	1860.94295	6e-08	7.7e-07	8.1e-07	2.1e-07	0.0	5.9e-06	3.13e-06	1e-08	330.17854624	331.87742461	330.11343783	-0.0008898	-0.00296038	-0.02508383
0.30819	1861.19767	6e-08	7.7e-07	8.1e-07	2.1e-07	0.0	5.9e-06	3.13e-06	1e-08	330.16351371	331.86176451	330.09843449	-0.00089069	-0.00295863	-0.02506959
0.30824	1861.45237	6e-08	7.7e-07	8.1e-07	2.1e-07	0.0	5.9e-06	3.13e-06	1e-08	330.14846558	331.84611311	330.08344061	-0.00089037	-0.00295835	-0.02506732
0.3083	1861.70703	6e-08	7.7e-07	8.1e-07	2.1e-07	0.0	5.9e-06	3.13e-06	1e-08	330.13342263	331.83046307	330.0684479	-0.00088676	-0.00295514	-0.02504112
0.30835	1861.96165	6e-08	7.7e-07	8.1e-07	2.1e-07	0.0	5.9e-06	3.13e-06	1e-08	330.11843962	331.81482886	330.0534689	-0.00088676	-0.00295514	-0.02504112
0.30841	1862.21625	6e-08	7.7e-07	8.1e-07	2.1e-07	0.0	5.9e-06	3.13e-06	1e-08	330.10345662	331.79919465	330.0384899	-0.00088794	-0.00295283	-0.02502238
0.30846	1862.47081	6e-08	7.7e-07	8.1e-07	2.1e-07	0.0	5.9e-06	3.13e-06	1e-08	330.088453	331.78357188	330.02352334	-0.00088855	-0.00295163	-0.02501266
0.31853	1908.50552	6e-08	7.7e-07	8.1e-07	2.1e-07	0.0	5.9e-06	3.13e-06	1e-08	327.45825153	329.04122298	327.39842644	-0.0008101	-0.00269947	-0.0229533
0.31858	1908.75404	6e-08	7.7e-07	8.1e-07	2.1e-07	0.0	5.9e-06	3.13e-06	1e-08	327.44448662	329.026859	327.38468783	-0.00081106	-0.00269783	-0.02293997
0.31864	1909.00254	6e-08	7.7e-07	8.1e-07	2.1e-07	0.0	5.9e-06	3.13e-06	1e-08	327.43070498	329.01250319	327.37095816	-0.00081081	-0.00269762	-0.02293827
0.31869	1909.251	6e-08	7.7e-07	8.1e-07	2.1e-07	0.0	5.9e-06	3.13e-06	1e-08	327.41692751	328.99814841	327.35722936	-0.00080724	-0.00269466	-0.02291385
0.31875	1909.49943	6e-08	7.7e-07	8.1e-07	2.1e-07	0.0	5.9e-06	3.13e-06	1e-08	327.40320983	328.98380844	327.3435132	-0.00080724	-0.00269466	-0.02291385
0.3188	1909.74782	6e-08	7.7e-07	8.1e-07	2.1e-07	0.0	5.9e-06	3.13e-06	1e-08	327.38949216	328.96946847	327.32979705	-0.00080844	-0.00269261	-0.02289716
0.31886	1909.99618	6e-08	7.7e-07	8.1e-07	2.1e-07	0.0	5.9e-06	3.13e-06	1e-08	327.37575346	328.95513873	327.31609208	-0.00080911	-0.00269146	-0.02288774
0.31891	1910.24451	6e-08	7.7e-07	8.1e-07	2.1e-07	0.0	5.9e-06	3.13e-06	1e-08	327.36200291	328.94081476	327.30239344	-0.0008083	-0.00269078	-0.02288217
0.31897	1910.49281	6e-08	7.7e-07	8.1e-07	2.1e-07	0.0	5.9e-06	3.13e-06	1e-08	327.34826602	328.92649417	327.28869767	-0.00080529	-0.00268829	-0.02286168
0.31902	1910.74107	6e-08	7.7e-07	8.1e-07	2.1e-07	0.0	5.9e-06	3.13e-06	1e-08	327.3345794	328.912186	327.27501251	-0.00080529	-0.00268829	-0.02286168
0.31908	1910.9893	6e-08	7.7e-07	8.1e-07	2.1e-07	0.0	5.9e-06	3.13e-06	1e-08	327.32089278	328.89787784	327.26132734	-0.00080678	-0.00268578	-0.02284115
0.31913	1911.23749	6e-08	7.7e-07	8.1e-07	2.1e-07	0.0	5.9e-06	3.13e-06	1e-08	327.30718022	328.88358226	327.24765595	-0.00080717	-0.0026851	-0.02283563
0.31919	1911.48566	6e-08	7.7e-07	8.1e-07	2.1e-07	0.0	5.9e-06	3.13e-06	1e-08	327.29346069	328.86929006	327.23398826	-0.00080579	-0.00268396	-0.02282621
0.31924	1911.73379	6e-08	7.7e-07	8.1e-07	2.1e-07	0.0	5.9e-06	3.13e-06	1e-08	327.27976429	328.85500358	327.22032545	-0.00080336	-0.00268194	-0.02280962
0.3193	1911.98188	6e-08	7.7e-07	8.1e-07	2.1e-07	0.0	5.9e-06	3.13e-06	1e-08	327.26610865	328.84072716	327.20667121	-0.00080336	-0.00268194	-0.02280962
0.31935	1912.22994	6e-08	7.7e-07	8.1e-07	2.1e-07	0.0	5.9e-06	3.13e-06	1e-08	327.25245302	328.82645074	327.19301697	-0.00080512	-0.00267896	-0.02278529
0.31941	1912.47797	6e-08	7.7e-07	8.1e-07	2.1e-07	0.0	5.9e-06	3.13e-06	1e-08	327.23876654	328.81218923	327.17937906	-0.00080524	-0.00267876	-0.02278363
0.31946	1912.72597	6e-08	7.7e-07	8.1e-07	2.1e-07	0.0	5.9e-06	3.13e-06	1e-08	327.22507796	328.79792875	327.16574227	-0.0008033	-0.00267715	-0.02277039
0.32953	1957.54627	6e-08	7.7e-07	8.1e-07	2.1e-07	0.0	5.9e-06	3.13e-06	1e-08	324.82911404	326.29547992	324.77440492	-0.00073513	-0.00244852	-0.02089032
0.32958	1957.78809	6e-08	7.7e-07	8.1e-07	2.1e-07	0.0	5.9e-06	3.13e-06	1e-08	324.81655326	326.28237619	324.76189368	-0.00073513	-0.00244852	-0.02089032
0.32964	1958.02988	6e-08	7.7e-07	8.1e-07	2.1e-07	0.0	5.9e-06	3.13e-06	1e-08	324.80399248	326.26927247	324.74938245	-0.00073172	-0.00244586	-0.02086829
0.32969	1958.27163	6e-08	7.7e-07	8.1e-07	2.1e-07	0.0	5.9e-06	3.13e-06	1e-08	324.79148932	326.25618215	324.73688249	-0.00073143	-0.00244564	-0.02086645
0.32975	1958.51335	6e-08	7.7e-07	8.1e-07	2.1e-07	0.0	5.9e-06	3.13e-06	1e-08	324.77899097	326.24309294	324.72438347	-0.00073238	-0.00244421	-0.02085474
0.3298	1958.75504	6e-08	7.7e-07	8.1e-07	2.1e-07	0.0	5.9e-06	3.13e-06	1e-08	324.76647594	326.23001095	324.71189239	-0.00073337	-0.00244273	-0.0208426
0.32986	1958.99669	6e-08	7.7e-07	8.1e-07	2.1e-07	0.0	5.9e-06	3.13e-06	1e-08	324.7539436	326.21693644	324.69940954	-0.00073315	-0.00244256	-0.02084119
0.32991	1959.2383	6e-08	7.7e-07	8.1e-07	2.1e-07	0.0	5.9e-06	3.13e-06	1e-08	324.74141496	326.20386278	324.68692742	-0.00072967	-0.00243986	-0.02081879
0.32997	1959.47989	6e-08	7.7e-07	8.1e-07	2.1e-07	0.0	5.9e-06	3.13e-06	1e-08	324.72894502	326.19080276	324.67445675	-0.00072967	-0.00243986	-0.02081879
0.33002	1959.72144	6e-08	7.7e-07	8.1e-07	2.1e-07	0.0	5.9e-06	3.13e-06	1e-08	324.71647508	326.17774273	324.66198609	-0.00073089	-0.00243804	-0.02080386
0.33008	1959.96295	6e-08	7.7e-07	8.1e-07	2.1e-07	0.0	5.9e-06	3.13e-06	1e-08	324.70398379	326.1646919	324.64952555	-0.00073162	-0.00243696	-0.020795
0.33013	1960.20443	6e-08	7.7e-07	8.1e-07	2.1e-07	0.0	5.9e-06	3.13e-06	1e-08	324.69147984	326.15164653	324.63707102	-0.00073089	-0.0024364	-0.02079035
0.33019	1960.44588	6e-08	7.7e-07	8.1e-07	2.1e-07	0.0	5.9e-06	3.13e-06	1e-08	324.67898807	326.13860399	324.62461887	-0.00072792	-0.0024341	-0.02077124
0.33024	1960.68729	6e-08	7.7e-07	8.1e-07	2.1e-07	0.0	5.9e-06	3.13e-06	1e-08	324.66654647	326.12557308	324.61217649	-0.00072792	-0.0024341	-0.02077124
0.3303	1960.92867	6e-08	7.7e-07	8.1e-07	2.1e-07	0.0	5.9e-06	3.13e-06	1e-08	324.65410487	326.11254217	324.59973412	-0.00072941	-0.00243189	-0.02075311
0.33035	1961.17002	6e-08	7.7e-07	8.1e-07	2.1e-07	0.0	5.9e-06	3.13e-06	1e-08	324.64163728	326.09952243	324.58730404	-0.00072987	-0.00243121	-0.0207475
0.33041	1961.41133	6e-08	7.7e-07	8.1e-07	2.1e-07	0.0	5.9e-06	3.13e-06	1e-08	324.62916164	326.08650615	324.57487777	-0.00072864	-0.00243026	-0.02073964
0.33046	1961.6526	6e-08	7.7e-07	8.1e-07	2.1e-07	0.0	5.9e-06	3.13e-06	1e-08	324.61670665	326.07349465	324.56245552	-0.00072617	-0.00242835	-0.02072379
0.34053	2005.22965	6e-08	7.7e-07	8.1e-07	2.1e-07	0.0	5.9e-06	3.13e-06	1e-08	322.43436928	323.79047377	322.38434465	-0.00066638	-0.0022222	-0.01901786
0.34058	2005.4646	6e-08	7.7e-07	8.1e-07	2.1e-07	0.0	5.9e-06	3.13e-06	1e-08	322.42292546	323.77851847	322.37294798	-0.00066551	-0.00222156	-0.01901255
0.34064	2005.69952	6e-08	7.7e-07	8.1e-07	2.1e-07	0.0	5.9e-06	3.13e-06	1e-08	322.4114964	323.76656641	322.36155399	-0.00066281	-0.00221959	-0.01899605
0.34069	2005.9344	6e-08	7.7e-07	8.1e-07	2.1e-07	0.0	5.9e-06	3.13e-06	1e-08	322.40011326	323.75462443	322.35016835	-0.00066281	-0.00221959	-0.01899605
0.34075	2006.16924	6e-08	7.7e-07	8.1e-07	2.1e-07	0.0	5.9e-06	3.13e-06	1e-08	322.38873011	323.74268244	322.33878271	-0.0006644	-0.00221746	-0.01897853
0.3408	2006.40405	6e-08	7.7e-07	8.1e-07	2.1e-07	0.0	5.9e-06	3.13e-06	1e-08	322.3773191	323.7307513	322.32740907	-0.00066479	-0.00221694	-0.01897427
0.34086	2006.63883	6e-08	7.7e-07	8.1e-07	2.1e-07	0.0	5.9e-06	3.13e-06	1e-08	322.36590131	323.71882279	322.31603836	-0.00066348	-0.00221599	-0.01896632
0.34091	2006.87357	6e-08	7.7e-07	8.1e-07	2.1e-07	0.0	5.9e-06	3.13e-06	1e-08	322.35450567	323.70689913	322.30467167	-0.00066122	-0.00221434	-0.01895251
0.34097	2007.10828	6e-08	7.7e-07	8.1e-07	2.1e-07	0.0	5.9e-06	3.13e-06	1e-08	322.3431485	323.69498391	322.29331196	-0.00066122	-0.00221434	-0.01895251
0.34102	2007.34295	6e-08	7.7e-07	8.1e-07	2.1e-07	0.0	5.9e-06	3.13e-06	1e-08	322.33179133	323.68306868	322.28195226	-0.00066305	-0.0022119	-0.01893237
0.34108	2007.57759	6e-08	7.7e-07	8.1e-07	2.1e-07	0.0	5.9e-06	3.13e-06	1e-08	322.32040205	323.67116591	322.27060635	-0.0006632	-0.0022117	-0.01893077
0.34113	2007.81219	6e-08	7.7e-07	8.1e-07	2.1e-07	0.0	5.9e-06	3.13e-06	1e-08	322.30901022	323.65926414	322.25926155	-0.00066146	-0.00221044	-0.0189202
0.34119	2008.04676	6e-08	7.7e-07	8.1e-07	2.1e-07	0.0	5.9e-06	3.13e-06	1e-08	322.29764792	323.64736882	322.24792209	-0.00065963	-0.00220911	-0.01890907
0.34124	2008.2813	6e-08	7.7e-07	8.1e-07	2.1e-07	0.0	5.9e-06	3.13e-06	1e-08	322.28631666	323.6354803	322.23658826	-0.00065972	-0.00220898	-0.01890802
0.3413	2008.51579	6e-08	7.7e-07	8.1e-07	2.1e-07	0.0	5.9e-06	3.13e-06	1e-08	322.27498375	323.62359242	322.22525515	-0.00066161	-0.00220648	-0.01888738
0.34135	2008.75026	6e-08	7.7e-07	8.1e-07	2.1e-07	0.0	5.9e-06	3.13e-06	1e-08	322.26361783	323.61171732	322.21393619	-0.00066161	-0.00220648	-0.01888738
0.34141	2008.98469	6e-08	7.7e-07	8.1e-07	2.1e-07	0.0	5.9e-06	3.13e-06	1e-08	322.25225191	323.59984221	322.20261724	-0.00065944	-0.0022049	-0.01887419
0.34146	2009.21908	6e-08	7.7e-07	8.1e-07	2.1e-07	0.0	5.9e-06	3.13e-06	1e-08	322.24092284	323.58797517	322.19130495	-0.00065805	-0.00220388	-0.01886572
0.35152	2051.52195	6e-08	7.7e-07	8.1e-07	2.1e-07	0.0	5.9e-06	3.13e-06	1e-08	320.25339623	321.50557962	320.20763472	-0.00060407	-0.00201663	-0.01730715
0.35158	2051.74986	6e-08	7.7e-07	8.1e-07	2.1e-07	0.0	5.9e-06	3.13e-06	1e-08	320.2429743	321.49467751	320.19725753	-0.00060407	-0.00201663	-0.01730715
0.35163	2051.97773	6e-08	7.7e-07	8.1e-07	2.1e-07	0.0	5.9e-06	3.13e-06	1e-08	320.23255236	321.48377541	320.18688033	-0.00060087	-0.00201442	-0.01728857
0.35169	2052.20556	6e-08	7.7e-07	8.1e-07	2.1e-07	0.0	5.9e-06	3.13e-06	1e-08	320.22218515	321.47288468	320.17651243	-0.00060064	-0.00201426	-0.01728723
0.35174	2052.43336	6e-08	7.7e-07	8.1e-07	2.1e-07	0.0	5.9e-06	3.13e-06	1e-08	320.2118219	321.46199478	320.16614521	-0.0006016	-0.00201309	-0.01727757
0.3518	2052.66113	6e-08	7.7e-07	8.1e-07	2.1e-07	0.0	5.9e-06	3.13e-06	1e-08	320.20144173	321.45111087	320.15578467	-0.00060263	-0.00201186	-0.01726732
0.35185	2052.88885	6e-08	7.7e-07	8.1e-07	2.1e-07	0.0	5.9e-06	3.13e-06	1e-08	320.1910436	321.44023333	320.14543122	-0.0006025	-0.00201176	-0.01726656
0.35191	2053.11655	6e-08	7.7e-07	8.1e-07	2.1e-07	0.0	5.9e-06	3.13e-06	1e-08	320.18064771	321.42935625	320.13507815	-0.0005992	-0.00200949	-0.01724745
0.35196	2053.3442	6e-08	7.7e-07	8.1e-07	2.1e-07	0.0	5.9e-06	3.13e-06	1e-08	320.17030821	321.41849089	320.12473464	-0.0005992	-0.00200949	-0.01724745
0.35202	2053.57182	6e-08	7.7e-07	8.1e-07	2.1e-07	0.0	5.9e-06	3.13e-06	1e-08	320.15996872	321.40762553	320.11439114	-0.00060037	-0.00200807	-0.01723571
0.35207	2053.79941	6e-08	7.7e-07	8.1e-07	2.1e-07	0.0	5.9e-06	3.13e-06	1e-08	320.14960862	321.39676745	320.10405576	-0.00060118	-0.00200709	-0.01722759
0.35213	2054.02696	6e-08	7.7e-07	8.1e-07	2.1e-07	0.0	5.9e-06	3.13e-06	1e-08	320.13923424	321.38591442	320.09372601	-0.00060069	-0.00200676	-0.01722474
0.35218	2054.25447	6e-08	7.7e-07	8.1e-07	2.1e-07	0.0	5.9e-06	3.13e-06	1e-08	320.12886827	321.37506313	320.08339768	-0.00059776	-0.00200473	-0.01720776
0.35224	2054.48195	6e-08	7.7e-07	8.1e-07	2.1e-07	0.0	5.9e-06	3.13e-06	1e-08	320.11855248	321.36422226	320.07307784	-0.00059776	-0.00200473	-0.01720776
0.35229	2054.70939	6e-08	7.7e-07	8.1e-07	2.1e-07	0.0	5.9e-06	3.13e-06	1e-08	320.10823669	321.35338138	320.06275801	-0.00059914	-0.00200307	-0.01719396
0.35235	2054.9368	6e-08	7.7e-07	8.1e-07	2.1e-07	0.0	5.9e-06	3.13e-06	1e-08	320.09789663	321.34254906	320.05244773	-0.00059975	-0.00200234	-0.01718794
0.3524	2055.16417	6e-08	7.7e-07	8.1e-07	2.1e-07	0.0	5.9e-06	3.13e-06	1e-08	320.08754595	321.3317205	320.04214162	-0.0005989	-0.00200176	-0.01718302
0.35246	2055.39151	6e-08	7.7e-07	8.1e-07	2.1e-07	0.0	5.9e-06	3.13e-06	1e-08	320.07720981	321.32089494	320.03183796	-0.00059632	-0.00199999	-0.01716815
0.36252	2096.38696	6e-08	7.7e-07	8.1e-07	2.1e-07	0.0	5.9e-06	3.13e-06	1e-08	318.26730105	319.42187897	318.2254453	-0.00054628	-0.00183122	-0.01575598
0.36258	2096.60763	6e-08	7.7e-07	8.1e-07	2.1e-07	0.0	5.9e-06	3.13e-06	1e-08	318.2578365	319.41193518	318.2159923	-0.00054756	-0.0018298	-0.01574415
0.36263	2096.82827	6e-08	7.7e-07	8.1e-07	2.1e-07	0.0	5.9e-06	3.13e-06	1e-08	318.24834942	319.40199876	318.20654755	-0.00054756	-0.0018298	-0.01574415
0.36269	2097.04887	6e-08	7.7e-07	8.1e-07	2.1e-07	0.0	5.9e-06	3.13e-06	1e-08	318.23886235	319.39206235	318.19710281	-0.00054462	-0.00182788	-0.01572787
0.36274	2097.26944	6e-08	7.7e-07	8.1e-07	2.1e-07	0.0	5.9e-06	3.13e-06	1e-08	318.2294258	319.38213593	318.18766613	-0.00054427	-0.00182765	-0.01572595
0.3628	2097.48997	6e-08	7.7e-07	8.1e-07	2.1e-07	0.0	5.9e-06	3.13e-06	1e-08	318.2199952	319.3722107	318.17823039	-0.00054514	-0.00182669	-0.01571799
0.36285	2097.71046	6e-08	7.7e-07	8.1e-07	2.1e-07	0.0	5.9e-06	3.13e-06	1e-08	318.2105494	319.36229043	318.16880023	-0.00054625	-0.00182547	-0.01570776
0.36291	2097.93091	6e-08	7.7e-07	8.1e-07	2.1e-07	0.0	5.9e-06	3.13e-06	1e-08	318.20108411	319.35237653	318.1593772	-0.00054625	-0.00182547	-0.01570776
0.36296	2098.15133	6e-08	7.7e-07	8.1e-07	2.1e-07	0.0	5.9e-06	3.13e-06	1e-08	318.19161881	319.34246263	318.14995418	-0.00054303	-0.00182336	-0.01568994
0.36302	2098.37171	6e-08	7.7e-07	8.1e-07	2.1e-07	0.0	5.9e-06	3.13e-06	1e-08	318.18220888	319.33255969	318.14053997	-0.00054297	-0.00182332	-0.01568961
0.36307	2098.59206	6e-08	7.7e-07	8.1e-07	2.1e-07	0.0	5.9e-06	3.13e-06	1e-08	318.1728	319.32265695	318.13112594	-0.000544	-0.00182217	-0.01568009
0.36313	2098.81236	6e-08	7.7e-07	8.1e-07	2.1e-07	0.0	5.9e-06	3.13e-06	1e-08	318.16337293	319.31276015	318.12171855	-0.00054494	-0.00182114	-0.01567146
0.36318	2099.03263	6e-08	7.7e-07	8.1e-07	2.1e-07	0.0	5.9e-06	3.13e-06	1e-08	318.15392937	319.30286872	318.1123172	-0.00054472	-0.00182099	-0.01567023
0.36324	2099.25287	6e-08	7.7e-07	8.1e-07	2.1e-07	0.0	5.9e-06	3.13e-06	1e-08	318.14448961	319.29297805	318.10291645	-0.00054166	-0.00181899	-0.01565334
0.36329	2099.47307	6e-08	7.7e-07	8.1e-07	2.1e-07	0.0	5.9e-06	3.13e-06	1e-08	318.1351024	319.28309777	318.09352407	-0.00054166	-0.00181899	-0.01565334
0.36335	2099.69323	6e-08	7.7e-07	8.1e-07	2.1e-07	0.0	5.9e-06	3.13e-06	1e-08	318.1257152	319.27321748	318.08413168	-0.00054287	-0.00181767	-0.01564229
0.3634	2099.91335	6e-08	7.7e-07	8.1e-07	2.1e-07	0.0	5.9e-06	3.13e-06	1e-08	318.11630683	319.26334408	318.07474702	-0.00054364	-0.00181682	-0.01563523
0.36346	2100.13344	6e-08	7.7e-07	8.1e-07	2.1e-07	0.0	5.9e-06	3.13e-06	1e-08	318.10688494	319.25347509	318.06536729	-0.00054314	-0.00181649	-0.01563246
0.37352	2139.78559	6e-08	7.7e-07	8.1e-07	2.1e-07	0.0	5.9e-06	3.13e-06	1e-08	316.45881826	317.52201011	316.4205628	-0.00049445	-0.001662	-0.01433334
0.37358	2139.99883	6e-08	7.7e-07	8.1e-07	2.1e-07	0.0	5.9e-06	3.13e-06	1e-08	316.45021855	317.51294819	316.41195882	-0.00049434	-0.00166193	-0.01433274
0.37363	2140.21203	6e-08	7.7e-07	8.1e-07	2.1e-07	0.0	5.9e-06	3.13e-06	1e-08	316.44162079	317.50388664	316.40335513	-0.0004953	-0.00166094	-0.01432446
0.37369	2140.42519	6e-08	7.7e-07	8.1e-07	2.1e-07	0.0	5.9e-06	3.13e-06	1e-08	316.4330061	317.49483026	316.39475727	-0.00049627	-0.00165993	-0.01431608
0.37374	2140.63832	6e-08	7.7e-07	8.1e-07	2.1e-07	0.0	5.9e-06	3.13e-06	1e-08	316.42437427	317.48577913	316.38616531	-0.00049618	-0.00165988	-0.01431559
0.3738	2140.85141	6e-08	7.7e-07	8.1e-07	2.1e-07	0.0	5.9e-06	3.13e-06	1e-08	316.41574405	317.4767283	316.37757359	-0.00049315	-0.00165798	-0.01429945
0.37385	2141.06446	6e-08	7.7e-07	8.1e-07	2.1e-07	0.0	5.9e-06	3.13e-06	1e-08	316.40716619	317.46768741	316.36898979	-0.00049315	-0.00165798	-0.01429945
0.37391	2141.27747	6e-08	7.7e-07	8.1e-07	2.1e-07	0.0	5.9e-06	3.13e-06	1e-08	316.39858833	317.45864653	316.36040598	-0.00049424	-0.00165686	-0.01429011
0.37396	2141.49044	6e-08	7.7e-07	8.1e-07	2.1e-07	0.0	5.9e-06	3.13e-06	1e-08	316.38999132	317.44961148	316.35182876	-0.00049508	-0.00165599	-0.01428283
0.37402	2141.70338	6e-08	7.7e-07	8.1e-07	2.1e-07	0.0	5.9e-06	3.13e-06	1e-08	316.38137942	317.44058099	316.34325667	-0.00049479	-0.0016558	-0.01428126
0.37407	2141.91628	6e-08	7.7e-07	8.1e-07	2.1e-07	0.0	5.9e-06	3.13e-06	1e-08	316.37277263	317.43155147	316.33468534	-0.00049196	-0.00165404	-0.01426624
0.37413	2142.12914	6e-08	7.7e-07	8.1e-07	2.1e-07	0.0	5.9e-06	3.13e-06	1e-08	316.36421463	317.42253121	316.32612138	-0.00049196	-0.00165404	-0.01426624
0.37418	2142.34197	6e-08	7.7e-07	8.1e-07	2.1e-07	0.0	5.9e-06	3.13e-06	1e-08	316.35565663	317.41351095	316.31755742	-0.00049317	-0.00165279	-0.01425584
0.37424	2142.55475	6e-08	7.7e-07	8.1e-07	2.1e-07	0.0	5.9e-06	3.13e-06	1e-08	316.34707728	317.40449719	316.30900079	-0.0004939	-0.00165205	-0.01424966
0.37429	2142.7675	6e-08	7.7e-07	8.1e-07	2.1e-07	0.0	5.9e-06	3.13e-06	1e-08	316.33848526	317.3954873	316.30044851	-0.0004934	-0.00165174	-0.01424702
0.37435	2142.98021	6e-08	7.7e-07	8.1e-07	2.1e-07	0.0	5.9e-06	3.13e-06	1e-08	316.32990183	317.38647904	316.29189753	-0.00049078	-0.0016501	-0.01423311
0.3744	2143.19288	6e-08	7.7e-07	8.1e-07	2.1e-07	0.0	5.9e-06	3.13e-06	1e-08	316.32136364	317.37747935	316.28335337	-0.00049078	-0.0016501	-0.01423311
0.37446	2143.40552	6e-08	7.7e-07	8.1e-07	2.1e-07	0.0	5.9e-06	3.13e-06	1e-08	316.31282545	317.36847967	316.27480921	-0.00049212	-0.00164874	-0.01422166
0.38452	2181.67544	6e-08	7.7e-07	8.1e-07	2.1e-07	0.0	5.9e-06	3.13e-06	1e-08	314.8123267	315.79006797	314.77727197	-0.00045016	-0.00150962	-0.01304676
0.38458	2181.88102	6e-08	7.7e-07	8.1e-07	2.1e-07	0.0	5.9e-06	3.13e-06	1e-08	314.80446988	315.78180613	314.7694381	-0.00045078	-0.00150902	-0.01304174
0.38463	2182.08657	6e-08	7.7e-07	8.1e-07	2.1e-07	0.0	5.9e-06	3.13e-06	1e-08	314.79660223	315.77354744	314.76160778	-0.00045021	-0.00150867	-0.01303881
0.38469	2182.29207	6e-08	7.7e-07	8.1e-07	2.1e-07	0.0	5.9e-06	3.13e-06	1e-08	314.78874438	315.76529055	314.75377889	-0.00044783	-0.00150723	-0.01302651
0.38474	2182.49754	6e-08	7.7e-07	8.1e-07	2.1e-07	0.0	5.9e-06	3.13e-06	1e-08	314.78092783	315.75704127	314.745956	-0.00044783	-0.00150723	-0.01302651
0.3848	2182.70297	6e-08	7.7e-07	8.1e-07	2.1e-07	0.0	5.9e-06	3.13e-06	1e-08	314.77311128	315.74879199	314.7381331	-0.00044916	-0.00150594	-0.01301566
0.38485	2182.90835	6e-08	7.7e-07	8.1e-07	2.1e-07	0.0	5.9e-06	3.13e-06	1e-08	314.76527132	315.74054951	314.73031789	-0.00044969	-0.00150542	-0.01301129
0.38491	2183.1137	6e-08	7.7e-07	8.1e-07	2.1e-07	0.0	5.9e-06	3.13e-06	1e-08	314.75742194	315.73230978	314.72250578	-0.000449	-0.001505	-0.01300774
0.38496	2183.31901	6e-08	7.7e-07	8.1e-07	2.1e-07	0.0	5.9e-06	3.13e-06	1e-08	314.74958449	315.72407224	314.7146954	-0.00044675	-0.00150364	-0.0129961
0.38502	2183.52429	6e-08	7.7e-07	8.1e-07	2.1e-07	0.0	5.9e-06	3.13e-06	1e-08	314.74178612	315.7158419	314.70689068	-0.00044675	-0.00150364	-0.0129961
0.38507	2183.72952	6e-08	7.7e-07	8.1e-07	2.1e-07	0.0	5.9e-06	3.13e-06	1e-08	314.73398776	315.70761156	314.69908597	-0.00044815	-0.00150227	-0.01298465
0.38513	2183.93471	6e-08	7.7e-07	8.1e-07	2.1e-07	0.0	5.9e-06	3.13e-06	1e-08	314.72616466	315.6993884	314.69128938	-0.00044861	-0.00150183	-0.01298092
0.38518	2184.13987	6e-08	7.7e-07	8.1e-07	2.1e-07	0.0	5.9e-06	3.13e-06	1e-08	314.71833351	315.69116759	314.68349543	-0.0004478	-0.00150134	-0.01297675
0.38524	2184.34498	6e-08	7.7e-07	8.1e-07	2.1e-07	0.0	5.9e-06	3.13e-06	1e-08	314.71051636	315.68294935	314.67570351	-0.00044567	-0.00150005	-0.01296576
0.38529	2184.55006	6e-08	7.7e-07	8.1e-07	2.1e-07	0.0	5.9e-06	3.13e-06	1e-08	314.70273614	315.67473791	314.66791694	-0.00044567	-0.00150005	-0.01296576
0.38535	2184.7551	6e-08	7.7e-07	8.1e-07	2.1e-07	0.0	5.9e-06	3.13e-06	1e-08	314.69495593	315.66652646	314.66013037	-0.00044715	-0.00149862	-0.01295371
0.3854	2184.9601	6e-08	7.7e-07	8.1e-07	2.1e-07	0.0	5.9e-06	3.13e-06	1e-08	314.68714967	315.65832258	314.65235235	-0.00044753	-0.00149825	-0.01295061
0.38546	2185.16506	6e-08	7.7e-07	8.1e-07	2.1e-07	0.0	5.9e-06	3.13e-06	1e-08	314.67933671	315.65012064	314.64457652	-0.00044661	-0.00149769	-0.01294584
0.39552	2222.01047	6e-08	7.7e-07	8.1e-07	2.1e-07	0.0	5.9e-06	3.13e-06	1e-08	313.30569145	314.27322951	313.27317266	-0.00041067	-0.00123296	-0.01187441
0.39558	2222.20816	6e-08	7.7e-07	8.1e-07	2.1e-07	0.0	5.9e-06	3.13e-06	1e-08	313.29850106	314.26645967	313.26594376	-0.00041035	-0.00137443	-0.01186875
0.39563	2222.40581	6e-08	7.7e-07	8.1e-07	2.1e-07	0.0	5.9e-06	3.13e-06	1e-08	313.29131606	314.25891294	313.2588186	-0.00041025	-0.00129485	-0.01186337
0.39569	2222.60341	6e-08	7.7e-07	8.1e-07	2.1e-07	0.0	5.9e-06	3.13e-06	1e-08	313.28413281	314.25180305	313.25164093	-0.00040997	-0.00124089	-0.01185774
0.39574	2222.80098	6e-08	7.7e-07	8.1e-07	2.1e-07	0.0	5.9e-06	3.13e-06	1e-08	313.2769543	314.24498934	313.24442893	-0.00040986	-0.00136604	-0.01185185
0.3958	2222.9985	6e-08	7.7e-07	8.1e-07	2.1e-07	0.0	5.9e-06	3.13e-06	1e-08	313.26977757	314.23748831	313.23730944	-0.00040956	-0.00131241	-0.0118465
0.39585	2223.19599	6e-08	7.7e-07	8.1e-07	2.1e-07	0.0	5.9e-06	3.13e-06	1e-08	313.262606	314.23028168	313.23015562	-0.00040947	-0.0012545	-0.01184062
0.39591	2223.39344	6e-08	7.7e-07	8.1e-07	2.1e-07	0.0	5.9e-06	3.13e-06	1e-08	313.25543597	314.22339295	313.22296497	-0.0004092	-0.00133425	-0.01183523
0.39596	2223.59084	6e-08	7.7e-07	8.1e-07	2.1e-07	0.0	5.9e-06	3.13e-06	1e-08	313.24827042	314.21606616	313.21583429	-0.00040891	-0.00133246	-0.01182968
0.39602	2223.78821	6e-08	7.7e-07	8.1e-07	2.1e-07	0.0	5.9e-06	3.13e-06	1e-08	313.24110989	314.20874909	313.20870606	-0.00040877	-0.00127278	-0.01182406
0.39607	2223.98553	6e-08	7.7e-07	8.1e-07	2.1e-07	0.0	5.9e-06	3.13e-06	1e-08	313.23395178	314.20175964	313.20153953	-0.00040841	-0.00127324	-0.01181848
0.39613	2224.18282	6e-08	7.7e-07	8.1e-07	2.1e-07	0.0	5.9e-06	3.13e-06	1e-08	313.22679973	314.19476753	313.19437702	-0.00040841	-0.00133487	-0.01181283
0.39618	2224.38006	6e-08	7.7e-07	8.1e-07	2.1e-07	0.0	5.9e-06	3.13e-06	1e-08	313.2196476	314.1874369	313.18726205	-0.0004082	-0.00131349	-0.01180723
0.39624	2224.57726	6e-08	7.7e-07	8.1e-07	2.1e-07	0.0	5.9e-06	3.13e-06	1e-08	313.21249904	314.18022355	313.18013578	-0.00040799	-0.00127104	-0.01180163
0.39629	2224.77443	6e-08	7.7e-07	8.1e-07	2.1e-07	0.0	5.9e-06	3.13e-06	1e-08	313.20535419	314.17324322	313.17298331	-0.00040782	-0.00131609	-0.01179602
0.39635	2224.97155	6e-08	7.7e-07	8.1e-07	2.1e-07	0.0	5.9e-06	3.13e-06	1e-08	313.19821211	314.16601536	313.16586653	-0.00040762	-0.00131038	-0.01179042
0.3964	2225.16864	6e-08	7.7e-07	8.1e-07	2.1e-07	0.0	5.9e-06	3.13e-06	1e-08	313.19107351	314.15881876	313.15874952	-0.00040741	-0.00127015	-0.01178484
0.39646	2225.36568	6e-08	7.7e-07	8.1e-07	2.1e-07	0.0	5.9e-06	3.13e-06	1e-08	313.18393835	314.151843	313.15160789	-0.00040722	-0.00131019	-0.01177923
0.40652	2260.74034	6e-08	7.7e-07	8.1e-07	2.1e-07	0.0	5.9e-06	3.13e-06	1e-08	311.93338801	312.90364144	311.9032017	-0.00037241	-0.00119603	-0.01079891
0.40657	2260.92986	6e-08	7.7e-07	8.1e-07	2.1e-07	0.0	5.9e-06	3.13e-06	1e-08	311.9268484	312.89705474	311.8966796	-0.00037237	-0.00122143	-0.01079379
0.40663	2261.11934	6e-08	7.7e-07	8.1e-07	2.1e-07	0.0	5.9e-06	3.13e-06	1e-08	311.92030932	312.89032803	311.89017905	-0.00037208	-0.00115795	-0.01078867
0.40668	2261.30879	6e-08	7.7e-07	8.1e-07	2.1e-07	0.0	5.9e-06	3.13e-06	1e-08	311.91377525	312.88395086	311.88363706	-0.00037197	-0.0011579	-0.01078354
0.40674	2261.49819	6e-08	7.7e-07	8.1e-07	2.1e-07	0.0	5.9e-06	3.13e-06	1e-08	311.90724306	312.87757384	311.87709857	-0.00037175	-0.00121443	-0.01077842
0.40679	2261.68755	6e-08	7.7e-07	8.1e-07	2.1e-07	0.0	5.9e-06	3.13e-06	1e-08	311.9007147	312.8708854	311.87060349	-0.00037155	-0.0012026	-0.01077329
0.40685	2261.87686	6e-08	7.7e-07	8.1e-07	2.1e-07	0.0	5.9e-06	3.13e-06	1e-08	311.89418966	312.86426205	311.86410353	-0.00037146	-0.00115777	-0.01076819
0.4069	2262.06614	6e-08	7.7e-07	8.1e-07	2.1e-07	0.0	5.9e-06	3.13e-06	1e-08	311.88766619	312.85788551	311.85757544	-0.00037114	-0.00115763	-0.01076309
0.40696	2262.25537	6e-08	7.7e-07	8.1e-07	2.1e-07	0.0	5.9e-06	3.13e-06	1e-08	311.88114821	312.85150961	311.85105063	-0.00037097	-0.00119275	-0.01075797
0.40701	2262.44457	6e-08	7.7e-07	8.1e-07	2.1e-07	0.0	5.9e-06	3.13e-06	1e-08	311.87463318	312.84494024	311.84455413	-0.0003709	-0.00122376	-0.01075286
0.40707	2262.63372	6e-08	7.7e-07	8.1e-07	2.1e-07	0.0	5.9e-06	3.13e-06	1e-08	311.8681193	312.83819995	311.8380831	-0.00037058	-0.00115742	-0.01074776
0.40712	2262.82283	6e-08	7.7e-07	8.1e-07	2.1e-07	0.0	5.9e-06	3.13e-06	1e-08	311.86161093	312.83182495	311.83156857	-0.00037057	-0.00115752	-0.01074265
0.40718	2263.01189	6e-08	7.7e-07	8.1e-07	2.1e-07	0.0	5.9e-06	3.13e-06	1e-08	311.85510253	312.8254493	311.82505772	-0.00037034	-0.0011574	-0.01073755
0.40723	2263.20092	6e-08	7.7e-07	8.1e-07	2.1e-07	0.0	5.9e-06	3.13e-06	1e-08	311.8485982	312.81907424	311.81855022	-0.00037014	-0.00124236	-0.01073246
0.40729	2263.38991	6e-08	7.7e-07	8.1e-07	2.1e-07	0.0	5.9e-06	3.13e-06	1e-08	311.84209721	312.81223111	311.81210622	-0.00036986	-0.00117357	-0.01072735
0.40734	2263.57885	6e-08	7.7e-07	8.1e-07	2.1e-07	0.0	5.9e-06	3.13e-06	1e-08	311.835601	312.80576679	311.80561702	-0.00036975	-0.00115715	-0.01072227
0.4074	2263.76775	6e-08	7.7e-07	8.1e-07	2.1e-07	0.0	5.9e-06	3.13e-06	1e-08	311.82910675	312.79939284	311.79911973	-0.00036967	-0.00115725	-0.01071718
0.40745	2263.95661	6e-08	7.7e-07	8.1e-07	2.1e-07	0.0	5.9e-06	3.13e-06	1e-08	311.8226137	312.79301825	311.79262605	-0.00036931	-0.0011609	-0.0107121
0.41752	2297.80922	6e-08	7.7e-07	8.1e-07	2.1e-07	0.0	5.9e-06	3.13e-06	1e-08	310.68489659	311.65716756	310.65690331	-0.00033799	-0.00109481	-0.00982035
0.41757	2297.99029	6e-08	7.7e-07	8.1e-07	2.1e-07	0.0	5.9e-06	3.13e-06	1e-08	310.67894563	311.65112181	310.6509768	-0.00033777	-0.00104628	-0.00981568
0.41763	2298.17132	6e-08	7.7e-07	8.1e-07	2.1e-07	0.0	5.9e-06	3.13e-06	1e-08	310.67299832	311.64534399	310.64501915	-0.0003376	-0.00104622	-0.00981103
0.41768	2298.35231	6e-08	7.7e-07	8.1e-07	2.1e-07	0.0	5.9e-06	3.13e-06	1e-08	310.667054	311.63956641	310.63906463	-0.00033751	-0.00112062	-0.00980636
0.41774	2298.53325	6e-08	7.7e-07	8.1e-07	2.1e-07	0.0	5.9e-06	3.13e-06	1e-08	310.66111123	311.6333779	310.6331659	-0.00033731	-0.00107272	-0.00980171
0.41779	2298.71414	6e-08	7.7e-07	8.1e-07	2.1e-07	0.0	5.9e-06	3.13e-06	1e-08	310.65517183	311.62745381	310.62723649	-0.00033712	-0.00104609	-0.00979705
0.41785	2298.895	6e-08	7.7e-07	8.1e-07	2.1e-07	0.0	5.9e-06	3.13e-06	1e-08	310.64923571	311.62167673	310.62129141	-0.00033698	-0.0010665	-0.0097924
0.4179	2299.07581	6e-08	7.7e-07	8.1e-07	2.1e-07	0.0	5.9e-06	3.13e-06	1e-08	310.64330207	311.61578683	310.61536394	-0.00033679	-0.00112229	-0.00978776
0.41796	2299.25658	6e-08	7.7e-07	8.1e-07	2.1e-07	0.0	5.9e-06	3.13e-06	1e-08	310.63737163	311.60958877	310.60947903	-0.00033663	-0.00105013	-0.0097831
0.41801	2299.4373	6e-08	7.7e-07	8.1e-07	2.1e-07	0.0	5.9e-06	3.13e-06	1e-08	310.63144387	311.60378915	310.60354633	-0.00033642	-0.00104584	-0.00977846
0.41807	2299.61799	6e-08	7.7e-07	8.1e-07	2.1e-07	0.0	5.9e-06	3.13e-06	1e-08	310.62551984	311.59801315	310.59761371	-0.00033632	-0.00108909	-0.00977381
0.41812	2299.79862	6e-08	7.7e-07	8.1e-07	2.1e-07	0.0	5.9e-06	3.13e-06	1e-08	310.61959753	311.59199822	310.59171487	-0.0003362	-0.0011035	-0.00976917
0.41818	2299.97922	6e-08	7.7e-07	8.1e-07	2.1e-07	0.0	5.9e-06	3.13e-06	1e-08	310.61367723	311.5859036	310.5858294	-0.00033602	-0.00104578	-0.00976453
0.41823	2300.15977	6e-08	7.7e-07	8.1e-07	2.1e-07	0.0	5.9e-06	3.13e-06	1e-08	310.60775996	311.58012772	310.5799063	-0.00033584	-0.00104571	-0.00975991
0.41829	2300.34028	6e-08	7.7e-07	8.1e-07	2.1e-07	0.0	5.9e-06	3.13e-06	1e-08	310.60184582	311.57435211	310.5739863	-0.00033558	-0.00104558	-0.00975526
0.41834	2300.52075	6e-08	7.7e-07	8.1e-07	2.1e-07	0.0	5.9e-06	3.13e-06	1e-08	310.59593612	311.56857716	310.5680693	-0.0003355	-0.00110789	-0.00975062
0.4184	2300.70117	6e-08	7.7e-07	8.1e-07	2.1e-07	0.0	5.9e-06	3.13e-06	1e-08	310.59002788	311.56245796	310.56219955	-0.00033533	-0.00108415	-0.00974599
0.41845	2300.88155	6e-08	7.7e-07	8.1e-07	2.1e-07	0.0	5.9e-06	3.13e-06	1e-08	310.58412246	311.55646984	310.55631618	-0.00033526	-0.00104556	-0.00974137
0.42852	2333.15509	6e-08	7.7e-07	8.1e-07	2.1e-07	0.0	5.9e-06	3.13e-06	1e-08	309.54915669	310.5236087	309.52308782	-0.00030694	-0.00103636	-0.00893015
0.42857	2333.32738	6e-08	7.7e-07	8.1e-07	2.1e-07	0.0	5.9e-06	3.13e-06	1e-08	309.54373919	310.51787145	309.51772708	-0.00030636	-0.0009706	-0.00892588
0.42863	2333.49962	6e-08	7.7e-07	8.1e-07	2.1e-07	0.0	5.9e-06	3.13e-06	1e-08	309.53833186	310.51249818	309.51232248	-0.00030625	-0.00096998	-0.00892164
0.42868	2333.67182	6e-08	7.7e-07	8.1e-07	2.1e-07	0.0	5.9e-06	3.13e-06	1e-08	309.53292645	310.50712826	309.50692036	-0.00030613	-0.00096993	-0.0089174
0.42874	2333.84397	6e-08	7.7e-07	8.1e-07	2.1e-07	0.0	5.9e-06	3.13e-06	1e-08	309.52752318	310.50175856	309.50152111	-0.00030599	-0.00096988	-0.00891317
0.42879	2334.01608	6e-08	7.7e-07	8.1e-07	2.1e-07	0.0	5.9e-06	3.13e-06	1e-08	309.5221222	310.49638908	309.49612473	-0.00030585	-0.00096982	-0.00890894
0.42885	2334.18814	6e-08	7.7e-07	8.1e-07	2.1e-07	0.0	5.9e-06	3.13e-06	1e-08	309.51672363	310.49101984	309.4907312	-0.000306	-0.00095245	-0.00890474
0.4289	2334.36016	6e-08	7.7e-07	8.1e-07	2.1e-07	0.0	5.9e-06	3.13e-06	1e-08	309.51132245	310.48574674	309.48532846	-0.00030569	-0.0010126	-0.00890047
0.42896	2334.53213	6e-08	7.7e-07	8.1e-07	2.1e-07	0.0	5.9e-06	3.13e-06	1e-08	309.50592656	310.48014056	309.47997101	-0.00030565	-0.00095238	-0.00889628
0.42901	2334.70406	6e-08	7.7e-07	8.1e-07	2.1e-07	0.0	5.9e-06	3.13e-06	1e-08	309.50053142	310.47486773	309.47457395	-0.00030528	-0.00100074	-0.00889203
0.42907	2334.87594	6e-08	7.7e-07	8.1e-07	2.1e-07	0.0	5.9e-06	3.13e-06	1e-08	309.49514277	310.46932705	309.46921381	-0.00030526	-0.0009219	-0.00888781
0.42912	2335.04778	6e-08	7.7e-07	8.1e-07	2.1e-07	0.0	5.9e-06	3.13e-06	1e-08	309.48975435	310.46422284	309.46380092	-0.00030512	-0.00101392	-0.00888359
0.42918	2335.21957	6e-08	7.7e-07	8.1e-07	2.1e-07	0.0	5.9e-06	3.13e-06	1e-08	309.48436837	310.45860908	309.45845593	-0.0003048	-0.00090879	-0.00887936
0.42923	2335.39132	6e-08	7.7e-07	8.1e-07	2.1e-07	0.0	5.9e-06	3.13e-06	1e-08	309.47898795	310.45357732	309.45303943	-0.000305	-0.00104483	-0.00887516
0.42929	2335.56303	6e-08	7.7e-07	8.1e-07	2.1e-07	0.0	5.9e-06	3.13e-06	1e-08	309.47360389	310.4477923	309.44772216	-0.00030443	-0.00098047	-0.00887091
0.42934	2335.73468	6e-08	7.7e-07	8.1e-07	2.1e-07	0.0	5.9e-06	3.13e-06	1e-08	309.46822985	310.44236353	309.44236202	-0.0003046	-0.0009326	-0.00886672
0.4294	2335.9063	6e-08	7.7e-07	8.1e-07	2.1e-07	0.0	5.9e-06	3.13e-06	1e-08	309.46285276	310.43719974	309.43697113	-0.00030414	-0.00096996	-0.00886248
0.42945	2336.07787	6e-08	7.7e-07	8.1e-07	2.1e-07	0.0	5.9e-06	3.13e-06	1e-08	309.45748381	310.43182904	309.43160931	-0.00030426	-0.00095199	-0.00885831
0.43952	2366.70832	6e-08	7.7e-07	8.1e-07	2.1e-07	0.0	5.9e-06	3.13e-06	1e-08	308.5160248	309.49193848	308.4917876	-0.00027832	-0.00087769	-0.00812034
0.43957	2366.87146	6e-08	7.7e-07	8.1e-07	2.1e-07	0.0	5.9e-06	3.13e-06	1e-08	308.51110158	309.48706856	308.48686672	-0.0002783	-0.00092074	-0.0081165
0.43963	2367.03454	6e-08	7.7e-07	8.1e-07	2.1e-07	0.0	5.9e-06	3.13e-06	1e-08	308.50617877	309.4819597	308.48197896	-0.0002781	-0.00085805	-0.00811264
0.43968	2367.19758	6e-08	7.7e-07	8.1e-07	2.1e-07	0.0	5.9e-06	3.13e-06	1e-08	308.50125947	309.47719863	308.47704949	-0.00027792	-0.00087738	-0.00810877
0.43974	2367.36058	6e-08	7.7e-07	8.1e-07	2.1e-07	0.0	5.9e-06	3.13e-06	1e-08	308.49634322	309.47233025	308.47213628	-0.00027788	-0.00092069	-0.00810493
0.43979	2367.52353	6e-08	7.7e-07	8.1e-07	2.1e-07	0.0	5.9e-06	3.13e-06	1e-08	308.49142758	309.46722149	308.46725637	-0.00027767	-0.00085801	-0.00810108
0.43985	2367.68643	6e-08	7.7e-07	8.1e-07	2.1e-07	0.0	5.9e-06	3.13e-06	1e-08	308.48651561	309.4624605	308.46233473	-0.00027749	-0.00087734	-0.00809722
0.4399	2367.84928	6e-08	7.7e-07	8.1e-07	2.1e-07	0.0	5.9e-06	3.13e-06	1e-08	308.48160674	309.45759222	308.45742936	-0.00027745	-0.00092064	-0.00809339
0.43996	2368.01208	6e-08	7.7e-07	8.1e-07	2.1e-07	0.0	5.9e-06	3.13e-06	1e-08	308.47669858	309.45248357	308.45255726	-0.00027716	-0.00084304	-0.00808955
0.44001	2368.17484	6e-08	7.7e-07	8.1e-07	2.1e-07	0.0	5.9e-06	3.13e-06	1e-08	308.47179547	309.4478055	308.44763284	-0.00027717	-0.00084337	-0.00808569
0.44007	2368.33756	6e-08	7.7e-07	8.1e-07	2.1e-07	0.0	5.9e-06	3.13e-06	1e-08	308.46689222	309.44312556	308.44271138	-0.00027709	-0.00088877	-0.00808184
0.44012	2368.50022	6e-08	7.7e-07	8.1e-07	2.1e-07	0.0	5.9e-06	3.13e-06	1e-08	308.46199034	309.43819364	308.43782466	-0.0002769	-0.00093751	-0.00807798
0.44018	2368.66284	6e-08	7.7e-07	8.1e-07	2.1e-07	0.0	5.9e-06	3.13e-06	1e-08	308.45709163	309.4329912	308.43297497	-0.00027672	-0.00085923	-0.00807417
0.44023	2368.82541	6e-08	7.7e-07	8.1e-07	2.1e-07	0.0	5.9e-06	3.13e-06	1e-08	308.45219621	309.42822306	308.42807254	-0.00027648	-0.0008794	-0.00807032
0.44029	2368.98794	6e-08	7.7e-07	8.1e-07	2.1e-07	0.0	5.9e-06	3.13e-06	1e-08	308.44730486	309.42334296	308.42318691	-0.00027648	-0.00089954	-0.00806648
0.44034	2369.15042	6e-08	7.7e-07	8.1e-07	2.1e-07	0.0	5.9e-06	3.13e-06	1e-08	308.44241354	309.41835102	308.41831823	-0.00027621	-0.00083354	-0.00806265
0.4404	2369.31285	6e-08	7.7e-07	8.1e-07	2.1e-07	0.0	5.9e-06	3.13e-06	1e-08	308.43752685	309.41372532	308.41340543	-0.00027631	-0.00090301	-0.00805883
0.44045	2369.47523	6e-08	7.7e-07	8.1e-07	2.1e-07	0.0	5.9e-06	3.13e-06	1e-08	308.43263835	309.40871402	308.40854449	-0.00027614	-0.00084394	-0.00805499
0.45051	2398.39	6e-08	7.7e-07	8.1e-07	2.1e-07	0.0	5.9e-06	3.13e-06	1e-08	307.5763296	308.55380742	307.55369423	-0.00025279	-0.0008883	-0.00738379
0.45057	2398.54356	6e-08	7.7e-07	8.1e-07	2.1e-07	0.0	5.9e-06	3.13e-06	1e-08	307.57184902	308.54886838	307.54928325	-0.00025252	-0.00077497	-0.00738028
0.45062	2398.69707	6e-08	7.7e-07	8.1e-07	2.1e-07	0.0	5.9e-06	3.13e-06	1e-08	307.56737316	308.5445594	307.54479448	-0.00025237	-0.0007969	-0.00737678
0.45068	2398.85054	6e-08	7.7e-07	8.1e-07	2.1e-07	0.0	5.9e-06	3.13e-06	1e-08	307.56290003	308.54012846	307.54032356	-0.00025221	-0.00077023	-0.00737327
0.45073	2399.00395	6e-08	7.7e-07	8.1e-07	2.1e-07	0.0	5.9e-06	3.13e-06	1e-08	307.5584297	308.53584576	307.53583618	-0.00025225	-0.0008625	-0.00736976
0.45079	2399.15731	6e-08	7.7e-07	8.1e-07	2.1e-07	0.0	5.9e-06	3.13e-06	1e-08	307.55395851	308.53105001	307.53141649	-0.000252	-0.0007729	-0.00736626
0.45084	2399.31063	6e-08	7.7e-07	8.1e-07	2.1e-07	0.0	5.9e-06	3.13e-06	1e-08	307.54949178	308.52675237	307.52693579	-0.00025192	-0.00079785	-0.00736276
0.4509	2399.46389	6e-08	7.7e-07	8.1e-07	2.1e-07	0.0	5.9e-06	3.13e-06	1e-08	307.54502635	308.522316	307.52247514	-0.0002518	-0.00079767	-0.00735925
0.45095	2399.61711	6e-08	7.7e-07	8.1e-07	2.1e-07	0.0	5.9e-06	3.13e-06	1e-08	307.54056297	308.51788054	307.51801676	-0.00025164	-0.00077585	-0.00735576
0.45101	2399.77027	6e-08	7.7e-07	8.1e-07	2.1e-07	0.0	5.9e-06	3.13e-06	1e-08	307.53610244	308.51356637	307.51354531	-0.00025157	-0.00079673	-0.00735226
0.45106	2399.92339	6e-08	7.7e-07	8.1e-07	2.1e-07	0.0	5.9e-06	3.13e-06	1e-08	307.53164304	308.50913609	307.50909104	-0.00025144	-0.0008383	-0.00734876
0.45112	2400.07646	6e-08	7.7e-07	8.1e-07	2.1e-07	0.0	5.9e-06	3.13e-06	1e-08	307.52718596	308.5044746	307.50466852	-0.00025137	-0.00083429	-0.00734527
0.45117	2400.22948	6e-08	7.7e-07	8.1e-07	2.1e-07	0.0	5.9e-06	3.13e-06	1e-08	307.52273012	308.49983535	307.50024558	-0.00025115	-0.0007602	-0.00734179
0.45123	2400.38245	6e-08	7.7e-07	8.1e-07	2.1e-07	0.0	5.9e-06	3.13e-06	1e-08	307.51827808	308.49560807	307.4957726	-0.00025107	-0.00079715	-0.00733829
0.45128	2400.53537	6e-08	7.7e-07	8.1e-07	2.1e-07	0.0	5.9e-06	3.13e-06	1e-08	307.51382748	308.49117527	307.49132815	-0.00025092	-0.00079657	-0.00733481
0.45134	2400.68824	6e-08	7.7e-07	8.1e-07	2.1e-07	0.0	5.9e-06	3.13e-06	1e-08	307.50937951	308.48674563	307.48688564	-0.00025087	-0.00081164	-0.00733131
0.45139	2400.84107	6e-08	7.7e-07	8.1e-07	2.1e-07	0.0	5.9e-06	3.13e-06	1e-08	307.5049324	308.48223216	307.48245621	-0.00025076	-0.00079561	-0.00732783
0.45145	2400.99384	6e-08	7.7e-07	8.1e-07	2.1e-07	0.0	5.9e-06	3.13e-06	1e-08	307.50048706	308.47780779	307.47801784	-0.00025057	-0.00080406	-0.00732434
0.46151	2428.10951	6e-08	7.7e-07	8.1e-07	2.1e-07	0.0	5.9e-06	3.13e-06	1e-08	306.72163186	307.70028339	306.7004976	-0.00022942	-0.00074737	-0.00671384
0.46157	2428.25301	6e-08	7.7e-07	8.1e-07	2.1e-07	0.0	5.9e-06	3.13e-06	1e-08	306.71755803	307.69612007	306.6964439	-0.00022919	-0.00067681	-0.00671065
0.46162	2428.39646	6e-08	7.7e-07	8.1e-07	2.1e-07	0.0	5.9e-06	3.13e-06	1e-08	306.71348837	307.69234976	306.69234243	-0.00022917	-0.00075193	-0.00670746
0.46168	2428.53985	6e-08	7.7e-07	8.1e-07	2.1e-07	0.0	5.9e-06	3.13e-06	1e-08	306.70941898	307.68816094	306.68829628	-0.00022904	-0.00073159	-0.00670427
0.46173	2428.68319	6e-08	7.7e-07	8.1e-07	2.1e-07	0.0	5.9e-06	3.13e-06	1e-08	306.70535189	307.68408539	306.68423792	-0.00022894	-0.00075463	-0.00670107
0.46179	2428.82648	6e-08	7.7e-07	8.1e-07	2.1e-07	0.0	5.9e-06	3.13e-06	1e-08	306.70128648	307.67988148	306.68019803	-0.00022884	-0.00071285	-0.00669789
0.46184	2428.96972	6e-08	7.7e-07	8.1e-07	2.1e-07	0.0	5.9e-06	3.13e-06	1e-08	306.6972229	307.6759103	306.67613079	-0.00022877	-0.00074921	-0.00669471
0.4619	2429.11291	6e-08	7.7e-07	8.1e-07	2.1e-07	0.0	5.9e-06	3.13e-06	1e-08	306.69316043	307.67173649	306.67209145	-0.00022856	-0.0006924	-0.00669152
0.46195	2429.25605	6e-08	7.7e-07	8.1e-07	2.1e-07	0.0	5.9e-06	3.13e-06	1e-08	306.68910162	307.66787913	306.66801407	-0.00022853	-0.00075985	-0.00668834
0.46201	2429.39913	6e-08	7.7e-07	8.1e-07	2.1e-07	0.0	5.9e-06	3.13e-06	1e-08	306.68504339	307.66364599	306.66398657	-0.00022832	-0.00071317	-0.00668516
0.46206	2429.54216	6e-08	7.7e-07	8.1e-07	2.1e-07	0.0	5.9e-06	3.13e-06	1e-08	306.68098889	307.65967284	306.65992819	-0.00022827	-0.00069289	-0.00668199
0.46212	2429.68514	6e-08	7.7e-07	8.1e-07	2.1e-07	0.0	5.9e-06	3.13e-06	1e-08	306.67693526	307.65581267	306.65585768	-0.0002282	-0.00078188	-0.0066788
0.46217	2429.82807	6e-08	7.7e-07	8.1e-07	2.1e-07	0.0	5.9e-06	3.13e-06	1e-08	306.67288282	307.65145666	306.65185226	-0.00022803	-0.00069233	-0.00667563
0.46223	2429.97095	6e-08	7.7e-07	8.1e-07	2.1e-07	0.0	5.9e-06	3.13e-06	1e-08	306.66883334	307.64759952	306.64778568	-0.00022796	-0.00074697	-0.00667246
0.46228	2430.11377	6e-08	7.7e-07	8.1e-07	2.1e-07	0.0	5.9e-06	3.13e-06	1e-08	306.664785	307.64343792	306.64375991	-0.00022775	-0.00071311	-0.00666928
0.46234	2430.25654	6e-08	7.7e-07	8.1e-07	2.1e-07	0.0	5.9e-06	3.13e-06	1e-08	306.66074044	307.63946492	306.63971231	-0.00022774	-0.00071273	-0.00666611
0.46239	2430.39927	6e-08	7.7e-07	8.1e-07	2.1e-07	0.0	5.9e-06	3.13e-06	1e-08	306.65669603	307.63549402	306.63566667	-0.00022764	-0.00069274	-0.00666294
0.46245	2430.54193	6e-08	7.7e-07	8.1e-07	2.1e-07	0.0	5.9e-06	3.13e-06	1e-08	306.65265332	307.63163447	306.63160907	-0.00022754	-0.00077407	-0.00665977
0.47251	2455.76115	6e-08	7.7e-07	8.1e-07	2.1e-07	0.0	5.9e-06	3.13e-06	1e-08	305.94428481	306.92430961	305.92448979	-0.00020832	-0.00066719	-0.00610448
0.47257	2455.89401	6e-08	7.7e-07	8.1e-07	2.1e-07	0.0	5.9e-06	3.13e-06	1e-08	305.94057958	306.92058652	305.92079509	-0.00020815	-0.00067467	-0.00610158
0.47262	2456.02682	6e-08	7.7e-07	8.1e-07	2.1e-07	0.0	5.9e-06	3.13e-06	1e-08	305.93687727	306.91682164	305.91710761	-0.00020809	-0.00069367	-0.00609867
0.47268	2456.15957	6e-08	7.7e-07	8.1e-07	2.1e-07	0.0	5.9e-06	3.13e-06	1e-08	305.93317594	306.9129507	305.91343557	-0.00020793	-0.00059267	-0.00609578
0.47273	2456.29227	6e-08	7.7e-07	8.1e-07	2.1e-07	0.0	5.9e-06	3.13e-06	1e-08	305.92947751	306.90964336	305.90969409	-0.00020786	-0.00069365	-0.00609287
0.47279	2456.42491	6e-08	7.7e-07	8.1e-07	2.1e-07	0.0	5.9e-06	3.13e-06	1e-08	305.9257803	306.9057725	305.90602596	-0.00020768	-0.00067893	-0.00609
0.47284	2456.5575	6e-08	7.7e-07	8.1e-07	2.1e-07	0.0	5.9e-06	3.13e-06	1e-08	305.92208629	306.90198376	305.90234932	-0.00020766	-0.0006063	-0.00608708
0.4729	2456.69003	6e-08	7.7e-07	8.1e-07	2.1e-07	0.0	5.9e-06	3.13e-06	1e-08	305.91839252	306.8986003	305.89862343	-0.00020762	-0.00069364	-0.00608418
0.47295	2456.82251	6e-08	7.7e-07	8.1e-07	2.1e-07	0.0	5.9e-06	3.13e-06	1e-08	305.91469957	306.89472937	305.89496127	-0.00020739	-0.00063269	-0.00608131
0.47301	2456.95493	6e-08	7.7e-07	8.1e-07	2.1e-07	0.0	5.9e-06	3.13e-06	1e-08	305.91101065	306.89119859	305.8912579	-0.0002074	-0.00065378	-0.00607839
0.47306	2457.0873	6e-08	7.7e-07	8.1e-07	2.1e-07	0.0	5.9e-06	3.13e-06	1e-08	305.9073215	306.88755006	305.88757151	-0.00020725	-0.00072633	-0.00607552
0.47312	2457.21961	6e-08	7.7e-07	8.1e-07	2.1e-07	0.0	5.9e-06	3.13e-06	1e-08	305.90363488	306.88349664	305.8839383	-0.00020717	-0.0005997	-0.00607261
0.47317	2457.35187	6e-08	7.7e-07	8.1e-07	2.1e-07	0.0	5.9e-06	3.13e-06	1e-08	305.89994983	306.88014983	305.88021762	-0.00020712	-0.0006936	-0.00606972
0.47323	2457.48407	6e-08	7.7e-07	8.1e-07	2.1e-07	0.0	5.9e-06	3.13e-06	1e-08	305.8962656	306.876279	305.87656528	-0.00020696	-0.00063266	-0.00606685
0.47328	2457.61622	6e-08	7.7e-07	8.1e-07	2.1e-07	0.0	5.9e-06	3.13e-06	1e-08	305.8925842	306.87274821	305.87287181	-0.00020687	-0.00069357	-0.00606396
0.47334	2457.74831	6e-08	7.7e-07	8.1e-07	2.1e-07	0.0	5.9e-06	3.13e-06	1e-08	305.88890438	306.86887745	305.86922335	-0.00020672	-0.00059255	-0.00606107
0.47339	2457.88035	6e-08	7.7e-07	8.1e-07	2.1e-07	0.0	5.9e-06	3.13e-06	1e-08	305.88522708	306.86557045	305.86550545	-0.00020671	-0.00069356	-0.00605818
0.47345	2458.01233	6e-08	7.7e-07	8.1e-07	2.1e-07	0.0	5.9e-06	3.13e-06	1e-08	305.88154996	306.86169972	305.86186096	-0.00020653	-0.00065893	-0.00605532
0.48351	2481.21917	6e-08	7.7e-07	8.1e-07	2.1e-07	0.0	5.9e-06	3.13e-06	1e-08	305.23736696	306.21836108	305.21878025	-0.0001891	-0.00062617	-0.00555037
0.48357	2481.34071	6e-08	7.7e-07	8.1e-07	2.1e-07	0.0	5.9e-06	3.13e-06	1e-08	305.23399849	306.21486136	305.21543451	-0.00018897	-0.0005383	-0.00554772
0.48362	2481.46219	6e-08	7.7e-07	8.1e-07	2.1e-07	0.0	5.9e-06	3.13e-06	1e-08	305.23063232	306.21185273	305.21202847	-0.00018893	-0.00061488	-0.00554507
0.48368	2481.5836	6e-08	7.7e-07	8.1e-07	2.1e-07	0.0	5.9e-06	3.13e-06	1e-08	305.22726675	306.20841608	305.20867838	-0.00018882	-0.00062615	-0.00554245
0.48373	2481.70496	6e-08	7.7e-07	8.1e-07	2.1e-07	0.0	5.9e-06	3.13e-06	1e-08	305.22390322	306.20491643	305.20533802	-0.00018879	-0.00061453	-0.0055398
0.48379	2481.82626	6e-08	7.7e-07	8.1e-07	2.1e-07	0.0	5.9e-06	3.13e-06	1e-08	305.22054011	306.2014817	305.2019913	-0.00018863	-0.00053862	-0.00553717
0.48384	2481.94751	6e-08	7.7e-07	8.1e-07	2.1e-07	0.0	5.9e-06	3.13e-06	1e-08	305.21717989	306.19847123	305.19859269	-0.0001886	-0.00062614	-0.00553452
0.4839	2482.06869	6e-08	7.7e-07	8.1e-07	2.1e-07	0.0	5.9e-06	3.13e-06	1e-08	305.21382009	306.19497153	305.19525778	-0.00018846	-0.00062611	-0.00553191
0.48395	2482.18981	6e-08	7.7e-07	8.1e-07	2.1e-07	0.0	5.9e-06	3.13e-06	1e-08	305.21046284	306.19147198	305.19192459	-0.0001884	-0.00059718	-0.00552926
0.48401	2482.31088	6e-08	7.7e-07	8.1e-07	2.1e-07	0.0	5.9e-06	3.13e-06	1e-08	305.20710664	306.18813411	305.18857278	-0.00018825	-0.0005559	-0.00552664
0.48406	2482.43189	6e-08	7.7e-07	8.1e-07	2.1e-07	0.0	5.9e-06	3.13e-06	1e-08	305.20375299	306.18502698	305.18519355	-0.00018824	-0.00062611	-0.005524
0.48412	2482.55283	6e-08	7.7e-07	8.1e-07	2.1e-07	0.0	5.9e-06	3.13e-06	1e-08	305.20039962	306.18152738	305.18186579	-0.00018817	-0.00059408	-0.00552137
0.48417	2482.67372	6e-08	7.7e-07	8.1e-07	2.1e-07	0.0	5.9e-06	3.13e-06	1e-08	305.19704748	306.17820677	305.17851721	-0.00018801	-0.00055895	-0.00551875
0.48423	2482.79455	6e-08	7.7e-07	8.1e-07	2.1e-07	0.0	5.9e-06	3.13e-06	1e-08	305.19369815	306.17508248	305.17514554	-0.00018793	-0.00062608	-0.00551613
0.48428	2482.91532	6e-08	7.7e-07	8.1e-07	2.1e-07	0.0	5.9e-06	3.13e-06	1e-08	305.19035013	306.17158295	305.1718231	-0.00018791	-0.00062608	-0.0055135
0.48434	2483.03604	6e-08	7.7e-07	8.1e-07	2.1e-07	0.0	5.9e-06	3.13e-06	1e-08	305.18700253	306.16808339	305.16850251	-0.0001877	-0.0005768	-0.00551088
0.48439	2483.15669	6e-08	7.7e-07	8.1e-07	2.1e-07	0.0	5.9e-06	3.13e-06	1e-08	305.18365869	306.16485926	305.1651488	-0.00018757	-0.00057613	-0.00550826
0.48445	2483.27729	6e-08	7.7e-07	8.1e-07	2.1e-07	0.0	5.9e-06	3.13e-06	1e-08	305.18031701	306.16163888	305.16179637	-0.0001875	-0.00062603	-0.00550565
0.49451	2504.33016	6e-08	7.7e-07	8.1e-07	2.1e-07	0.0	5.9e-06	3.13e-06	1e-08	304.59449073	305.57668739	304.5769646	-0.00017176	-0.00056532	-0.0050464
0.49457	2504.43952	6e-08	7.7e-07	8.1e-07	2.1e-07	0.0	5.9e-06	3.13e-06	1e-08	304.59142686	305.57352327	304.57391971	-0.0001716	-0.00052551	-0.00504399
0.49462	2504.54881	6e-08	7.7e-07	8.1e-07	2.1e-07	0.0	5.9e-06	3.13e-06	1e-08	304.58836583	305.57058196	304.57084827	-0.00017163	-0.00052553	-0.0050416
0.49468	2504.65804	6e-08	7.7e-07	8.1e-07	2.1e-07	0.0	5.9e-06	3.13e-06	1e-08	304.58530435	305.56764051	304.56777856	-0.0001715	-0.00058913	-0.0050392
0.49473	2504.7672	6e-08	7.7e-07	8.1e-07	2.1e-07	0.0	5.9e-06	3.13e-06	1e-08	304.58224513	305.56434303	304.5647554	-0.00017137	-0.00053157	-0.0050368
0.49479	2504.8763	6e-08	7.7e-07	8.1e-07	2.1e-07	0.0	5.9e-06	3.13e-06	1e-08	304.57918816	305.56136773	304.56169316	-0.00017132	-0.00055476	-0.00503441
0.49484	2504.98534	6e-08	7.7e-07	8.1e-07	2.1e-07	0.0	5.9e-06	3.13e-06	1e-08	304.57613198	305.55826261	304.55864897	-0.00017118	-0.00052547	-0.005032
0.4949	2505.09431	6e-08	7.7e-07	8.1e-07	2.1e-07	0.0	5.9e-06	3.13e-06	1e-08	304.57307832	305.55532143	304.55558568	-0.00017127	-0.00052552	-0.00502961
0.49495	2505.20322	6e-08	7.7e-07	8.1e-07	2.1e-07	0.0	5.9e-06	3.13e-06	1e-08	304.57002299	305.5523799	304.55252419	-0.00017104	-0.00059973	-0.00502722
0.49501	2505.31206	6e-08	7.7e-07	8.1e-07	2.1e-07	0.0	5.9e-06	3.13e-06	1e-08	304.56697182	305.54902297	304.54951666	-0.00017109	-0.00055015	-0.00502483
0.49506	2505.42085	6e-08	7.7e-07	8.1e-07	2.1e-07	0.0	5.9e-06	3.13e-06	1e-08	304.5639198	305.54594355	304.54647581	-0.00017075	-0.00052542	-0.00502245
0.49512	2505.52957	6e-08	7.7e-07	8.1e-07	2.1e-07	0.0	5.9e-06	3.13e-06	1e-08	304.56087369	305.54300251	304.54341895	-0.00017089	-0.00052547	-0.00502004
0.49517	2505.63822	6e-08	7.7e-07	8.1e-07	2.1e-07	0.0	5.9e-06	3.13e-06	1e-08	304.55782514	305.54006118	304.54036391	-0.0001707	-0.00052543	-0.00501766
0.49523	2505.74681	6e-08	7.7e-07	8.1e-07	2.1e-07	0.0	5.9e-06	3.13e-06	1e-08	304.55477995	305.53712006	304.5373104	-0.00017074	-0.00053135	-0.00501527
0.49528	2505.85534	6e-08	7.7e-07	8.1e-07	2.1e-07	0.0	5.9e-06	3.13e-06	1e-08	304.55173405	305.53414581	304.53426277	-0.00017053	-0.00061845	-0.00501289
0.49534	2505.9638	6e-08	7.7e-07	8.1e-07	2.1e-07	0.0	5.9e-06	3.13e-06	1e-08	304.54869191	305.530684	304.53127823	-0.00017055	-0.00052545	-0.0050105
0.49539	2506.0722	6e-08	7.7e-07	8.1e-07	2.1e-07	0.0	5.9e-06	3.13e-06	1e-08	304.54564939	305.52774272	304.52822967	-0.00017028	-0.00052538	-0.00500812
0.49545	2506.18054	6e-08	7.7e-07	8.1e-07	2.1e-07	0.0	5.9e-06	3.13e-06	1e-08	304.54261171	305.52480183	304.52518256	-0.00017041	-0.00052544	-0.00500573
0.50551	2524.90036	6e-08	7.7e-07	8.1e-07	2.1e-07	0.0	5.9e-06	3.13e-06	1e-08	304.00989446	304.99304029	303.99333143	-0.00015593	-0.00052401	-0.00458813
0.50556	2524.99643	6e-08	7.7e-07	8.1e-07	2.1e-07	0.0	5.9e-06	3.13e-06	1e-08	304.00710954	304.99010354	303.99056997	-0.00015587	-0.00047839	-0.00458594
0.50562	2525.09243	6e-08	7.7e-07	8.1e-07	2.1e-07	0.0	5.9e-06	3.13e-06	1e-08	304.00432569	304.98742242	303.98777778	-0.00015579	-0.00047087	-0.00458375
0.50567	2525.18836	6e-08	7.7e-07	8.1e-07	2.1e-07	0.0	5.9e-06	3.13e-06	1e-08	304.00154321	304.98478344	303.98498177	-0.00015566	-0.00052399	-0.00458158
0.50573	2525.28423	6e-08	7.7e-07	8.1e-07	2.1e-07	0.0	5.9e-06	3.13e-06	1e-08	303.99876309	304.98184675	303.98222473	-0.00015571	-0.00052156	-0.0045794
0.50578	2525.38002	6e-08	7.7e-07	8.1e-07	2.1e-07	0.0	5.9e-06	3.13e-06	1e-08	303.99598201	304.97892365	303.97946755	-0.00015559	-0.00042769	-0.00457721
0.50584	2525.47574	6e-08	7.7e-07	8.1e-07	2.1e-07	0.0	5.9e-06	3.13e-06	1e-08	303.99320298	304.97652667	303.97664551	-0.00015545	-0.00052397	-0.00457504
0.50589	2525.57139	6e-08	7.7e-07	8.1e-07	2.1e-07	0.0	5.9e-06	3.13e-06	1e-08	303.99042646	304.97359005	303.97389293	-0.00015549	-0.00052397	-0.00457286
0.50595	2525.66697	6e-08	7.7e-07	8.1e-07	2.1e-07	0.0	5.9e-06	3.13e-06	1e-08	303.98764919	304.97065337	303.97114193	-0.00015539	-0.00045428	-0.00457068
0.506	2525.76248	6e-08	7.7e-07	8.1e-07	2.1e-07	0.0	5.9e-06	3.13e-06	1e-08	303.98487378	304.96810729	303.96834314	-0.00015522	-0.00049489	-0.00456851
0.50606	2525.85793	6e-08	7.7e-07	8.1e-07	2.1e-07	0.0	5.9e-06	3.13e-06	1e-08	303.98210139	304.96533356	303.96557447	-0.00015526	-0.00052395	-0.00456633
0.50611	2525.9533	6e-08	7.7e-07	8.1e-07	2.1e-07	0.0	5.9e-06	3.13e-06	1e-08	303.9793283	304.96239698	303.96282789	-0.00015517	-0.00049777	-0.00456416
0.50617	2526.0486	6e-08	7.7e-07	8.1e-07	2.1e-07	0.0	5.9e-06	3.13e-06	1e-08	303.97655673	304.95960712	303.96006429	-0.00015497	-0.00045136	-0.00456199
0.50622	2526.14383	6e-08	7.7e-07	8.1e-07	2.1e-07	0.0	5.9e-06	3.13e-06	1e-08	303.97378868	304.95707735	303.95726929	-0.00015501	-0.00052392	-0.00455981
0.50628	2526.23899	6e-08	7.7e-07	8.1e-07	2.1e-07	0.0	5.9e-06	3.13e-06	1e-08	303.97101997	304.95414088	303.95452712	-0.00015492	-0.00052391	-0.00455765
0.50633	2526.33408	6e-08	7.7e-07	8.1e-07	2.1e-07	0.0	5.9e-06	3.13e-06	1e-08	303.96825278	304.95120444	303.95178641	-0.00015475	-0.00042516	-0.00455548
0.50639	2526.4291	6e-08	7.7e-07	8.1e-07	2.1e-07	0.0	5.9e-06	3.13e-06	1e-08	303.96548871	304.94882146	303.94897734	-0.00015476	-0.00052388	-0.00455331
0.50644	2526.52405	6e-08	7.7e-07	8.1e-07	2.1e-07	0.0	5.9e-06	3.13e-06	1e-08	303.96272446	304.94588512	303.94623956	-0.00015482	-0.00048627	-0.00455113
0.5065	2526.61893	6e-08	7.7e-07	8.1e-07	2.1e-07	0.0	5.9e-06	3.13e-06	1e-08	303.95995914	304.94315961	303.94347679	-0.00015468	-0.00046283	-0.00454896
0.51651	2542.67278	6e-08	7.7e-07	8.1e-07	2.1e-07	0.0	5.9e-06	3.13e-06	1e-08	303.47834637	304.46239692	303.46259639	-0.00014164	-0.00042382	-0.0041714
0.51656	2542.75406	6e-08	7.7e-07	8.1e-07	2.1e-07	0.0	5.9e-06	3.13e-06	1e-08	303.47581379	304.46001884	303.46004849	-0.00014147	-0.00045383	-0.00416944
0.51662	2542.83526	6e-08	7.7e-07	8.1e-07	2.1e-07	0.0	5.9e-06	3.13e-06	1e-08	303.47328415	304.45747236	303.45752307	-0.0001415	-0.00048731	-0.00416746
0.51667	2542.91638	6e-08	7.7e-07	8.1e-07	2.1e-07	0.0	5.9e-06	3.13e-06	1e-08	303.47075398	304.45473803	303.45502271	-0.00014138	-0.0004618	-0.00416546
0.51673	2542.99743	6e-08	7.7e-07	8.1e-07	2.1e-07	0.0	5.9e-06	3.13e-06	1e-08	303.46822594	304.45214679	303.45250567	-0.00014144	-0.000457	-0.00416346
0.51678	2543.07839	6e-08	7.7e-07	8.1e-07	2.1e-07	0.0	5.9e-06	3.13e-06	1e-08	303.46569693	304.44958249	303.44998669	-0.00014134	-0.00042309	-0.00416147
0.51684	2543.15928	6e-08	7.7e-07	8.1e-07	2.1e-07	0.0	5.9e-06	3.13e-06	1e-08	303.46316955	304.44720843	303.44744508	-0.00014127	-0.00044061	-0.0041595
0.51689	2543.24009	6e-08	7.7e-07	8.1e-07	2.1e-07	0.0	5.9e-06	3.13e-06	1e-08	303.46064352	304.44473607	303.44491719	-0.00014116	-0.00050526	-0.00415751
0.51695	2543.32082	6e-08	7.7e-07	8.1e-07	2.1e-07	0.0	5.9e-06	3.13e-06	1e-08	303.45811934	304.4419009	303.44243632	-0.00014104	-0.00041185	-0.00415556
0.517	2543.40146	6e-08	7.7e-07	8.1e-07	2.1e-07	0.0	5.9e-06	3.13e-06	1e-08	303.4555974	304.43958988	303.43989073	-0.00014095	-0.00044778	-0.00415359
0.51706	2543.48203	6e-08	7.7e-07	8.1e-07	2.1e-07	0.0	5.9e-06	3.13e-06	1e-08	303.45307699	304.43707723	303.43737186	-0.00014096	-0.00041873	-0.00415161
0.51711	2543.56253	6e-08	7.7e-07	8.1e-07	2.1e-07	0.0	5.9e-06	3.13e-06	1e-08	303.45055637	304.4347276	303.43483387	-0.0001409	-0.00046029	-0.00414964
0.51717	2543.64294	6e-08	7.7e-07	8.1e-07	2.1e-07	0.0	5.9e-06	3.13e-06	1e-08	303.44803688	304.43214471	303.43232659	-0.00014073	-0.0004357	-0.00414766
0.51722	2543.72327	6e-08	7.7e-07	8.1e-07	2.1e-07	0.0	5.9e-06	3.13e-06	1e-08	303.44552036	304.42969984	303.42980322	-0.00014086	-0.00050918	-0.00414566
0.51728	2543.80352	6e-08	7.7e-07	8.1e-07	2.1e-07	0.0	5.9e-06	3.13e-06	1e-08	303.44300147	304.42684259	303.42733328	-0.00014072	-0.00042227	-0.00414368
0.51733	2543.8837	6e-08	7.7e-07	8.1e-07	2.1e-07	0.0	5.9e-06	3.13e-06	1e-08	303.44048511	304.42447302	303.42480322	-0.00014063	-0.00042334	-0.00414171
0.51739	2543.96379	6e-08	7.7e-07	8.1e-07	2.1e-07	0.0	5.9e-06	3.13e-06	1e-08	303.43797028	304.42209746	303.42227525	-0.00014046	-0.00045363	-0.00413977
0.51744	2544.0438	6e-08	7.7e-07	8.1e-07	2.1e-07	0.0	5.9e-06	3.13e-06	1e-08	303.43545854	304.41955191	303.41976993	-0.00014041	-0.00044662	-0.0041378
0.5175	2544.12374	6e-08	7.7e-07	8.1e-07	2.1e-07	0.0	5.9e-06	3.13e-06	1e-08	303.43294768	304.41704567	303.41726102	-0.00014036	-0.00044576	-0.00413583
0.52751	2557.27951	6e-08	7.7e-07	8.1e-07	2.1e-07	0.0	5.9e-06	3.13e-06	1e-08	302.99509698	303.97992253	302.97998079	-0.00012855	-0.0004303	-0.0037925
0.52756	2557.34373	6e-08	7.7e-07	8.1e-07	2.1e-07	0.0	5.9e-06	3.13e-06	1e-08	302.99279599	303.97750548	302.97769595	-0.00012851	-0.00042067	-0.0037907
0.52762	2557.40787	6e-08	7.7e-07	8.1e-07	2.1e-07	0.0	5.9e-06	3.13e-06	1e-08	302.99049584	303.97514254	302.97540554	-0.00012859	-0.00039513	-0.00378889
0.52767	2557.4719	6e-08	7.7e-07	8.1e-07	2.1e-07	0.0	5.9e-06	3.13e-06	1e-08	302.98819418	303.97292302	302.97309842	-0.00012848	-0.00040908	-0.00378709
0.52773	2557.53585	6e-08	7.7e-07	8.1e-07	2.1e-07	0.0	5.9e-06	3.13e-06	1e-08	302.98589451	303.97062511	302.97080237	-0.00012835	-0.00041449	-0.00378528
0.52778	2557.5997	6e-08	7.7e-07	8.1e-07	2.1e-07	0.0	5.9e-06	3.13e-06	1e-08	302.98359716	303.96829682	302.96851131	-0.00012832	-0.00042645	-0.00378348
0.52784	2557.66346	6e-08	7.7e-07	8.1e-07	2.1e-07	0.0	5.9e-06	3.13e-06	1e-08	302.98130024	303.96590131	302.96622996	-0.00012817	-0.00038172	-0.00378168
0.52789	2557.72712	6e-08	7.7e-07	8.1e-07	2.1e-07	0.0	5.9e-06	3.13e-06	1e-08	302.97900597	303.96375706	302.96391817	-0.00012814	-0.00042186	-0.00377988
0.52795	2557.79069	6e-08	7.7e-07	8.1e-07	2.1e-07	0.0	5.9e-06	3.13e-06	1e-08	302.97671236	303.96138735	302.96163599	-0.0001282	-0.00040891	-0.00377808
0.528	2557.85417	6e-08	7.7e-07	8.1e-07	2.1e-07	0.0	5.9e-06	3.13e-06	1e-08	302.97441767	303.95909033	302.95934598	-0.00012799	-0.00038208	-0.00377628
0.52806	2557.91755	6e-08	7.7e-07	8.1e-07	2.1e-07	0.0	5.9e-06	3.13e-06	1e-08	302.97212667	303.95694403	302.95703813	-0.00012815	-0.00043591	-0.00377449
0.52811	2557.98084	6e-08	7.7e-07	8.1e-07	2.1e-07	0.0	5.9e-06	3.13e-06	1e-08	302.96983277	303.95449533	302.9547697	-0.00012802	-0.00038676	-0.00377268
0.52817	2558.04404	6e-08	7.7e-07	8.1e-07	2.1e-07	0.0	5.9e-06	3.13e-06	1e-08	302.96754126	303.95232275	302.95246771	-0.00012782	-0.00039343	-0.00377089
0.52822	2558.10714	6e-08	7.7e-07	8.1e-07	2.1e-07	0.0	5.9e-06	3.13e-06	1e-08	302.96525319	303.95011264	302.95017158	-0.00012791	-0.00041702	-0.0037691
0.52828	2558.17014	6e-08	7.7e-07	8.1e-07	2.1e-07	0.0	5.9e-06	3.13e-06	1e-08	302.96296349	303.94777003	302.94789344	-0.00012779	-0.00044857	-0.0037673
0.52833	2558.23305	6e-08	7.7e-07	8.1e-07	2.1e-07	0.0	5.9e-06	3.13e-06	1e-08	302.96067595	303.94525018	302.94563878	-0.00012769	-0.0003494	-0.00376551
0.52839	2558.29587	6e-08	7.7e-07	8.1e-07	2.1e-07	0.0	5.9e-06	3.13e-06	1e-08	302.95839031	303.94328739	302.94331524	-0.0001277	-0.00040528	-0.00376371
0.52844	2558.35859	6e-08	7.7e-07	8.1e-07	2.1e-07	0.0	5.9e-06	3.13e-06	1e-08	302.95610442	303.9410107	302.94103246	-0.0001275	-0.0004142	-0.00376192
0.5285	2558.42122	6e-08	7.7e-07	8.1e-07	2.1e-07	0.0	5.9e-06	3.13e-06	1e-08	302.95382209	303.9386839	302.9387571	-0.00012758	-0.00040468	-0.00376013
0.53851	2568.11571	6e-08	7.7e-07	8.1e-07	2.1e-07	0.0	5.9e-06	3.13e-06	1e-08	302.55588587	303.5408718	302.54118357	-0.00011669	-0.00041008	-0.0034479
0.53856	2568.15876	6e-08	7.7e-07	8.1e-07	2.1e-07	0.0	5.9e-06	3.13e-06	1e-08	302.55379525	303.53856604	302.53911955	-0.00011677	-0.00029577	-0.00344619
0.53862	2568.20169	6e-08	7.7e-07	8.1e-07	2.1e-07	0.0	5.9e-06	3.13e-06	1e-08	302.55170319	303.53690299	302.53697603	-0.00011672	-0.00036805	-0.00344458
0.53867	2568.24449	6e-08	7.7e-07	8.1e-07	2.1e-07	0.0	5.9e-06	3.13e-06	1e-08	302.54961207	303.53483357	302.53488467	-0.00011663	-0.00039211	-0.00344294
0.53873	2568.28718	6e-08	7.7e-07	8.1e-07	2.1e-07	0.0	5.9e-06	3.13e-06	1e-08	302.54752254	303.53262882	302.53281142	-0.00011655	-0.00035323	-0.0034413
0.53878	2568.32973	6e-08	7.7e-07	8.1e-07	2.1e-07	0.0	5.9e-06	3.13e-06	1e-08	302.54543447	303.53064266	302.53071179	-0.0001163	-0.00039459	-0.0034397
0.53884	2568.37217	6e-08	7.7e-07	8.1e-07	2.1e-07	0.0	5.9e-06	3.13e-06	1e-08	302.54335087	303.52842396	302.52864234	-0.00011637	-0.00034024	-0.0034381
0.53889	2568.41448	6e-08	7.7e-07	8.1e-07	2.1e-07	0.0	5.9e-06	3.13e-06	1e-08	302.54126601	303.52651082	302.52653567	-0.00011623	-0.00044202	-0.00343642
0.53895	2568.45666	6e-08	7.7e-07	8.1e-07	2.1e-07	0.0	5.9e-06	3.13e-06	1e-08	302.53918366	303.52402538	302.524502	-0.00011624	-0.00033708	-0.00343479
0.539	2568.49872	6e-08	7.7e-07	8.1e-07	2.1e-07	0.0	5.9e-06	3.13e-06	1e-08	302.53710107	303.52213002	302.52239534	-0.00011626	-0.00033219	-0.00343316
0.53906	2568.54065	6e-08	7.7e-07	8.1e-07	2.1e-07	0.0	5.9e-06	3.13e-06	1e-08	302.5350181	303.52026212	302.5202864	-0.00011615	-0.00037559	-0.00343152
0.53911	2568.58246	6e-08	7.7e-07	8.1e-07	2.1e-07	0.0	5.9e-06	3.13e-06	1e-08	302.53293713	303.51815021	302.5182092	-0.00011603	-0.00040037	-0.00342989
0.53917	2568.62414	6e-08	7.7e-07	8.1e-07	2.1e-07	0.0	5.9e-06	3.13e-06	1e-08	302.53085815	303.51589896	302.51615058	-0.00011611	-0.00033083	-0.00342826
0.53922	2568.6657	6e-08	7.7e-07	8.1e-07	2.1e-07	0.0	5.9e-06	3.13e-06	1e-08	302.52877776	303.51403869	302.51404403	-0.000116	-0.00037329	-0.00342662
0.53928	2568.70713	6e-08	7.7e-07	8.1e-07	2.1e-07	0.0	5.9e-06	3.13e-06	1e-08	302.52669947	303.51193966	302.51196857	-0.00011588	-0.0003977	-0.00342499
0.53933	2568.74843	6e-08	7.7e-07	8.1e-07	2.1e-07	0.0	5.9e-06	3.13e-06	1e-08	302.52462332	303.50970335	302.50991141	-0.00011597	-0.00038965	-0.00342336
0.53939	2568.7896	6e-08	7.7e-07	8.1e-07	2.1e-07	0.0	5.9e-06	3.13e-06	1e-08	302.52254553	303.50751234	302.50784978	-0.00011583	-0.00036322	-0.00342173
0.53944	2568.83065	6e-08	7.7e-07	8.1e-07	2.1e-07	0.0	5.9e-06	3.13e-06	1e-08	302.52047014	303.50546992	302.50577053	-0.0001157	-0.00034242	-0.0034201
0.5395	2568.87157	6e-08	7.7e-07	8.1e-07	2.1e-07	0.0	5.9e-06	3.13e-06	1e-08	302.51839709	303.50354447	302.50367764	-0.00011574	-0.00043202	-0.00341848
0.54951	2573.70687	6e-08	7.7e-07	8.1e-07	2.1e-07	0.0	5.9e-06	3.13e-06	1e-08	302.15878451	303.14156232	302.14212066	-0.00010154	-0.00020573	-0.00313475
0.54956	2573.71286	6e-08	7.7e-07	8.1e-07	2.1e-07	0.0	5.9e-06	3.13e-06	1e-08	302.15696374	303.1404045	302.14012282	-0.00010053	-0.00021098	-0.00313329
0.54962	2573.71837	6e-08	7.7e-07	8.1e-07	2.1e-07	0.0	5.9e-06	3.13e-06	1e-08	302.1551611	303.13921716	302.138129	-0.00010075	-0.00037829	-0.0031317
0.54967	2573.72336	6e-08	7.7e-07	8.1e-07	2.1e-07	0.0	5.9e-06	3.13e-06	1e-08	302.15335453	303.13708822	302.13625468	-9.984e-05	-0.00058936	-0.0031302
0.54973	2573.7278	6e-08	7.7e-07	8.1e-07	2.1e-07	0.0	5.9e-06	3.13e-06	1e-08	302.15156431	303.1337714	302.13452991	-9.814e-05	-0.00021519	-0.00312875
0.54978	2573.73165	6e-08	7.7e-07	8.1e-07	2.1e-07	0.0	5.9e-06	3.13e-06	1e-08	302.14980456	303.13256036	302.13254058	-9.698e-05	-0.00035752	-0.00312718
0.54984	2573.73482	6e-08	7.7e-07	8.1e-07	2.1e-07	0.0	5.9e-06	3.13e-06	1e-08	302.1480656	303.13054827	302.1306521	-9.406e-05	-0.00028204	-0.00312568
0.54989	2573.73719	6e-08	7.7e-07	8.1e-07	2.1e-07	0.0	5.9e-06	3.13e-06	1e-08	302.14637892	303.12896097	302.1287093	-8.741e-05	-0.00038703	-0.00312416
0.54995	2573.73847	6e-08	7.7e-07	8.1e-07	2.1e-07	0.0	5.9e-06	3.13e-06	1e-08	302.14481152	303.12678279	302.12683705	-6.917e-05	-0.00037051	-0.00312255
0.55	2573.73888	6e-08	7.7e-07	8.1e-07	2.1e-07	0.0	5.9e-06	3.13e-06	1e-08	302.14357111	303.12469761	302.12494138	7.32239994	-5.08821021	39.09634986
