# Supplementary material for: Dataset for the simulated biomass pyrolysis in rotary kilns with varying particle residence time distributions
Source: Data Brief. 2021 Nov 23;39:107603. doi: 10.1016/j.dib.2021.107603 (PMC8633881; doi:10.1016/j.dib.2021.107603)
Supplement: Supplementary Data S1 — Supplementary Raw Research Data. This is open data under the CC BY license http://creativecommons.org/licenses/by/4.0/ [file mmc1.zip › supplementary/10/logFiles/log_Pe50]

l,m	Tau,s	F_w,kg/s	F_is,kg/s	F_c,kg/s	F_rt,kg/s	F_w_wet,kg/s	F_it,kg/s	F_g,kg/s	F_H2O_g,kg/s	T_b,K	T_g,K	T_w,K	q_bed,kW/m	q_gas,kW/m	q_loss,kW/m
5e-05	0.19977	0.0	0.0	0.0	0.0	1.087e-05	0.0	0.0	0.0	358.13384489	726.85496539	815.42682601	18.99219997	0.42349065	-0.40059588
0.00011	0.59931	0.0	0.0	0.0	0.0	1.087e-05	0.0	0.0	0.0	409.06832739	786.10770514	801.42497425	16.55159891	-0.04483818	-0.39047228
0.00016	0.99882	1e-08	0.0	0.0	0.0	1.087e-05	0.0	0.0	0.0	452.37605935	779.84583044	789.48567615	14.39284158	-0.0680566	-0.38171984
0.00022	1.39832	5e-08	0.0	0.0	0.0	1.082e-05	0.0	0.0	0.0	489.2683745	770.28034146	779.09430942	12.49918167	-0.05958667	-0.3740956
0.00027	1.79779	2.4e-07	0.0	0.0	0.0	1.064e-05	0.0	0.0	0.0	520.74825089	761.70454543	770.0403731	10.84325306	-0.04889064	-0.36745346
0.00033	2.19724	7.9e-07	0.0	0.0	0.0	1.008e-05	0.0	0.0	0.0	547.62781787	754.227944	762.15362342	9.39926713	-0.03777119	-0.36166771
0.00038	2.59667	1.98e-06	0.0	0.0	0.0	8.89e-06	0.0	0.0	0.0	570.57233566	747.68913584	755.28340098	8.14346477	-0.02621725	-0.35662673
0.00044	2.99608	3.93e-06	0.0	0.0	0.0	6.94e-06	0.0	0.0	0.0	590.15101007	741.91228471	749.29590524	7.05294539	-0.01305765	-0.35223158
0.00049	3.39547	6.31e-06	0.0	0.0	0.0	4.55e-06	0.0	0.0	1e-08	606.87963797	736.63911822	744.07275918	6.10504401	0.00454627	-0.34839492
0.0105	75.7276	4e-08	9.2e-07	6.4e-07	4.1e-07	0.0	5.91e-06	2.94e-06	1e-08	676.16400443	678.76781577	674.96543421	-0.02891552	-0.04573999	-0.29588038
0.01056	76.12306	4e-08	9.2e-07	6.4e-07	4.1e-07	-0.0	5.91e-06	2.94e-06	1e-08	676.00414751	678.61433276	674.80912046	-0.02881313	-0.04574793	-0.29575762
0.01061	76.51851	4e-08	9.2e-07	6.4e-07	4.1e-07	0.0	5.91e-06	2.94e-06	1e-08	675.84432749	678.46084861	674.65282673	-0.02871138	-0.04575555	-0.2956349
0.01067	76.91393	4e-08	9.2e-07	6.4e-07	4.1e-07	-0.0	5.91e-06	2.95e-06	1e-08	675.68454428	678.3073637	674.4965532	-0.02861026	-0.04576286	-0.29551222
0.01072	77.30933	4e-08	9.2e-07	6.4e-07	4e-07	0.0	5.91e-06	2.95e-06	1e-08	675.52479897	678.15387838	674.34030006	-0.02850979	-0.04576986	-0.29538959
0.01078	77.70471	4e-08	9.2e-07	6.5e-07	4e-07	0.0	5.91e-06	2.95e-06	1e-08	675.36509184	678.00039301	674.18406753	-0.02840997	-0.04577655	-0.29526701
0.01083	78.10007	3e-08	9.1e-07	6.5e-07	4e-07	-0.0	5.91e-06	2.96e-06	1e-08	675.20542344	677.84690796	674.0278558	-0.02831052	-0.04578295	-0.29514412
0.01089	78.4954	3e-08	9.1e-07	6.5e-07	3.9e-07	0.0	5.91e-06	2.96e-06	1e-08	675.04579467	677.6934236	673.87166516	-0.0282116	-0.04578905	-0.29502111
0.01094	78.89072	3e-08	9.1e-07	6.5e-07	3.9e-07	-0.0	5.91e-06	2.96e-06	1e-08	674.88620564	677.53994033	673.71549585	-0.02811359	-0.04579484	-0.29489846
0.011	79.28601	3e-08	9.1e-07	6.5e-07	3.9e-07	0.0	5.91e-06	2.96e-06	1e-08	674.72665719	677.38645853	673.55934804	-0.02801618	-0.04580033	-0.29477577
0.01105	79.68128	3e-08	9.1e-07	6.5e-07	3.9e-07	-0.0	5.91e-06	2.97e-06	1e-08	674.56714931	677.23297858	673.40322198	-0.0279194	-0.04580553	-0.29465309
0.01111	80.07653	3e-08	9.1e-07	6.6e-07	3.8e-07	0.0	5.91e-06	2.97e-06	1e-08	674.40768317	677.07950089	673.24711789	-0.0278234	-0.04581043	-0.29453058
0.01116	80.47176	3e-08	9e-07	6.6e-07	3.8e-07	-0.0	5.92e-06	2.97e-06	1e-08	674.2482583	676.92602584	673.09103599	-0.02772824	-0.04581503	-0.29440835
0.01122	80.86696	3e-08	9e-07	6.6e-07	3.8e-07	-0.0	5.92e-06	2.98e-06	1e-08	674.08887564	676.77255382	672.93497647	-0.02763359	-0.04581935	-0.29428596
0.01127	81.26215	3e-08	9e-07	6.6e-07	3.8e-07	0.0	5.92e-06	2.98e-06	1e-08	673.92953556	676.61908524	672.77893961	-0.02753891	-0.04582341	-0.2941627
0.01133	81.65731	3e-08	9e-07	6.6e-07	3.7e-07	-0.0	5.92e-06	2.98e-06	1e-08	673.77023844	676.46562053	672.62292581	-0.02744534	-0.04582717	-0.29404005
0.01138	82.05246	3e-08	9e-07	6.6e-07	3.7e-07	0.0	5.92e-06	2.98e-06	1e-08	673.61098499	676.31216008	672.46693521	-0.0273525	-0.04583064	-0.29391751
0.01144	82.44758	3e-08	9e-07	6.7e-07	3.7e-07	-0.0	5.92e-06	2.99e-06	1e-08	673.45177477	676.15870431	672.31096805	-0.02726071	-0.04583382	-0.29379554
0.01149	82.84267	3e-08	9e-07	6.7e-07	3.7e-07	-0.0	5.92e-06	2.99e-06	1e-08	673.29260868	676.00525358	672.15502447	-0.02716926	-0.04583674	-0.29367317
0.0215	154.39041	1e-08	7.5e-07	8.2e-07	1.7e-07	-0.0	5.93e-06	3.19e-06	1e-08	645.18016374	648.49730239	644.37858879	-0.01792119	-0.04376944	-0.27184808
0.02156	154.78155	1e-08	7.5e-07	8.2e-07	1.7e-07	-0.0	5.93e-06	3.19e-06	1e-08	645.03060203	648.34971356	644.2300951	-0.01789476	-0.04375144	-0.27173409
0.02161	155.17266	1e-08	7.5e-07	8.2e-07	1.6e-07	-0.0	5.93e-06	3.19e-06	1e-08	644.88109543	648.20217075	644.08165056	-0.01786689	-0.04373234	-0.27161337
0.02167	155.56375	1e-08	7.5e-07	8.2e-07	1.6e-07	-0.0	5.93e-06	3.19e-06	1e-08	644.73164653	648.05467676	643.93325814	-0.0178414	-0.04371476	-0.27150242
0.02172	155.95482	1e-08	7.5e-07	8.2e-07	1.6e-07	-0.0	5.93e-06	3.19e-06	1e-08	644.58225135	647.90722774	643.78491368	-0.01781418	-0.04369585	-0.27138337
0.02178	156.34586	1e-08	7.5e-07	8.2e-07	1.6e-07	0.0	5.93e-06	3.19e-06	1e-08	644.43291333	647.75982704	643.63662074	-0.0177868	-0.0436767	-0.27126303
0.02183	156.73689	0.0	7.5e-07	8.2e-07	1.6e-07	-0.0	5.93e-06	3.19e-06	1e-08	644.28363309	647.61247529	643.48837995	-0.01776228	-0.04365944	-0.27115478
0.02189	157.12789	0.0	7.5e-07	8.2e-07	1.6e-07	-0.0	5.93e-06	3.19e-06	1e-08	644.13440503	647.46516764	643.34018614	-0.01773469	-0.04363989	-0.27103239
0.02194	157.51887	0.0	7.5e-07	8.2e-07	1.6e-07	0.0	5.93e-06	3.19e-06	1e-08	643.98523607	647.31790995	643.19204549	-0.01770815	-0.04362096	-0.27091408
0.022	157.90983	0.0	7.5e-07	8.2e-07	1.6e-07	-0.0	5.93e-06	3.19e-06	1e-08	643.83612366	647.17070063	643.0439563	-0.01768423	-0.04360379	-0.27080699
0.02205	158.30077	0.0	7.5e-07	8.2e-07	1.6e-07	0.0	5.93e-06	3.2e-06	1e-08	643.68706365	647.02353519	642.89591376	-0.01765663	-0.04358384	-0.2706828
0.02211	158.69168	0.0	7.5e-07	8.2e-07	1.6e-07	-0.0	5.93e-06	3.2e-06	1e-08	643.53806284	646.8764207	642.74792536	-0.01763196	-0.04356589	-0.27057127
0.02216	159.08257	0.0	7.5e-07	8.2e-07	1.6e-07	0.0	5.93e-06	3.2e-06	1e-08	643.38911601	646.72935206	642.59998566	-0.01760468	-0.04354594	-0.27044747
0.02222	159.47345	0.0	7.5e-07	8.2e-07	1.6e-07	0.0	5.93e-06	3.2e-06	1e-08	643.24022911	646.58233438	642.45210006	-0.01758089	-0.0435284	-0.27033887
0.02227	159.8643	0.0	7.5e-07	8.2e-07	1.6e-07	0.0	5.93e-06	3.2e-06	1e-08	643.0913943	646.43536151	642.30426199	-0.01755411	-0.04350854	-0.27021613
0.02233	160.25513	0.0	7.5e-07	8.2e-07	1.6e-07	0.0	5.93e-06	3.2e-06	1e-08	642.94261893	646.28843935	642.15647769	-0.01753092	-0.04349124	-0.27010937
0.02238	160.64593	0.0	7.5e-07	8.2e-07	1.6e-07	0.0	5.93e-06	3.2e-06	1e-08	642.79389496	646.14156136	642.00874022	-0.01750379	-0.04347088	-0.2699839
0.02244	161.03672	0.0	7.5e-07	8.2e-07	1.6e-07	-0.0	5.93e-06	3.2e-06	1e-08	642.64523156	645.99473537	641.86105784	-0.01748122	-0.04345382	-0.269879
0.02249	161.42748	0.0	7.5e-07	8.2e-07	1.6e-07	-0.0	5.93e-06	3.2e-06	1e-08	642.49661886	645.84795294	641.71342158	-0.01745271	-0.04343216	-0.26974601
0.0325	232.18203	0.0	7.2e-07	8.6e-07	1.2e-07	-0.0	5.93e-06	3.24e-06	1e-08	616.37804119	619.97447549	615.71765796	-0.01426075	-0.03980619	-0.24934089
0.03256	232.56878	0.0	7.2e-07	8.6e-07	1.2e-07	-0.0	5.93e-06	3.24e-06	1e-08	616.23958175	619.83703903	615.5796807	-0.01424561	-0.03978239	-0.24921309
0.03261	232.95551	0.0	7.2e-07	8.6e-07	1.2e-07	0.0	5.93e-06	3.24e-06	1e-08	616.10118697	619.69966409	615.44176623	-0.01423284	-0.03976221	-0.24910477
0.03267	233.34222	0.0	7.2e-07	8.6e-07	1.2e-07	-0.0	5.93e-06	3.24e-06	1e-08	615.96284617	619.56234132	615.30390502	-0.01422234	-0.03974562	-0.24901573
0.03272	233.72891	0.0	7.2e-07	8.6e-07	1.2e-07	-0.0	5.93e-06	3.24e-06	1e-08	615.82455042	619.42506145	615.16608757	-0.01420709	-0.03972147	-0.24888613
0.03278	234.11557	0.0	7.2e-07	8.6e-07	1.2e-07	0.0	5.93e-06	3.24e-06	1e-08	615.68632044	619.28784404	615.02833386	-0.01419537	-0.03970279	-0.24878598
0.03283	234.50221	0.0	7.2e-07	8.6e-07	1.2e-07	0.0	5.93e-06	3.24e-06	1e-08	615.54814019	619.15067492	614.89062944	-0.01418347	-0.03968386	-0.24868444
0.03289	234.88883	0.0	7.2e-07	8.6e-07	1.2e-07	-0.0	5.93e-06	3.24e-06	1e-08	615.41001134	619.01355477	614.75297497	-0.01416872	-0.03966031	-0.24855817
0.03294	235.27543	0.0	7.2e-07	8.6e-07	1.2e-07	0.0	5.93e-06	3.24e-06	1e-08	615.27194642	618.87649554	614.61538267	-0.01415943	-0.03964543	-0.24847841
0.033	235.66201	0.0	7.2e-07	8.6e-07	1.2e-07	0.0	5.93e-06	3.24e-06	1e-08	615.13392141	618.73947482	614.47782964	-0.01414358	-0.03962002	-0.24834218
0.03305	236.04856	0.0	7.2e-07	8.6e-07	1.2e-07	-0.0	5.93e-06	3.24e-06	1e-08	614.99596485	618.60251986	614.34034371	-0.01413188	-0.0396012	-0.24824136
0.03311	236.43509	0.0	7.2e-07	8.6e-07	1.2e-07	0.0	5.93e-06	3.24e-06	1e-08	614.85805965	618.46561362	614.20290746	-0.01412094	-0.03958357	-0.24814691
0.03316	236.8216	0.0	7.2e-07	8.6e-07	1.2e-07	0.0	5.93e-06	3.24e-06	1e-08	614.72020189	618.328753	614.06551776	-0.01410601	-0.03955945	-0.24801775
0.03322	237.20809	0.0	7.2e-07	8.6e-07	1.1e-07	-0.0	5.93e-06	3.24e-06	1e-08	614.58240901	618.19195481	613.92819173	-0.01409655	-0.03954413	-0.24793571
0.03327	237.59456	0.0	7.2e-07	8.6e-07	1.1e-07	-0.0	5.93e-06	3.24e-06	1e-08	614.44465776	618.05519631	613.79090616	-0.0140814	-0.03951957	-0.24780422
0.03333	237.981	0.0	7.2e-07	8.6e-07	1.1e-07	0.0	5.93e-06	3.24e-06	1e-08	614.3069732	617.91850138	613.65368544	-0.01406959	-0.03950031	-0.24770113
0.03338	238.36742	0.0	7.2e-07	8.6e-07	1.1e-07	-0.0	5.93e-06	3.24e-06	1e-08	614.16934003	617.78185635	613.5165156	-0.01405885	-0.03948281	-0.24760753
0.03344	238.75382	0.0	7.2e-07	8.6e-07	1.1e-07	-0.0	5.93e-06	3.24e-06	1e-08	614.03175431	617.64525663	613.37939195	-0.01404395	-0.03945848	-0.24747735
0.03349	239.1402	0.0	7.2e-07	8.6e-07	1.1e-07	0.0	5.93e-06	3.24e-06	1e-08	613.89423461	617.50871993	613.24233257	-0.01403516	-0.03944405	-0.24740018
0.0435	309.0925	0.0	7.1e-07	8.7e-07	1e-07	0.0	5.93e-06	3.25e-06	1e-08	589.75615094	593.52075124	589.17387496	-0.01216635	-0.03587651	-0.22849467
0.04356	309.47483	0.0	7.1e-07	8.7e-07	1e-07	0.0	5.93e-06	3.25e-06	1e-08	589.62831984	593.39361834	589.04637077	-0.01215149	-0.03584445	-0.22832518
0.04361	309.85713	0.0	7.1e-07	8.7e-07	1e-07	0.0	5.93e-06	3.25e-06	1e-08	589.50057619	593.26657082	588.91895319	-0.01214656	-0.0358338	-0.22826888
0.04367	310.2394	0.0	7.1e-07	8.7e-07	1e-07	0.0	5.93e-06	3.25e-06	1e-08	589.37286157	593.13955168	588.79156439	-0.01213213	-0.03580254	-0.22810367
0.04372	310.62166	0.0	7.1e-07	8.7e-07	1e-07	0.0	5.93e-06	3.25e-06	1e-08	589.2452322	593.01261583	588.66426003	-0.01212715	-0.03579173	-0.22804656
0.04378	311.00389	0.0	7.1e-07	8.7e-07	1e-07	0.0	5.93e-06	3.25e-06	1e-08	589.11763216	592.88570878	588.53698487	-0.01211766	-0.03577112	-0.22793765
0.04383	311.3861	0.0	7.1e-07	8.7e-07	1e-07	-0.0	5.93e-06	3.25e-06	1e-08	588.99008803	592.75885665	588.4097654	-0.01211122	-0.03575715	-0.22786377
0.04389	311.76829	0.0	7.1e-07	8.7e-07	1e-07	-0.0	5.93e-06	3.25e-06	1e-08	588.86258225	592.63204178	588.2825837	-0.01210333	-0.03574005	-0.22777339
0.04394	312.15045	0.0	7.1e-07	8.7e-07	1e-07	0.0	5.93e-06	3.25e-06	1e-08	588.73512338	592.50527249	588.15544822	-0.01209745	-0.03572728	-0.22770586
0.044	312.5326	0.0	7.1e-07	8.7e-07	1e-07	0.0	5.93e-06	3.25e-06	1e-08	588.60769948	592.37853725	588.02834726	-0.01208983	-0.03571059	-0.22761773
0.04405	312.91472	0.0	7.1e-07	8.7e-07	1e-07	0.0	5.93e-06	3.25e-06	1e-08	588.4803203	592.25184651	587.9012914	-0.01208127	-0.03569195	-0.22751916
0.04411	313.29682	0.0	7.1e-07	8.7e-07	1e-07	0.0	5.93e-06	3.25e-06	1e-08	588.35299185	592.12520551	587.77428596	-0.01207268	-0.03567323	-0.22742023
0.04416	313.67889	0.0	7.1e-07	8.7e-07	1e-07	-0.0	5.93e-06	3.25e-06	1e-08	588.22571442	591.99861442	587.64733114	-0.01206405	-0.03565442	-0.22732079
0.04422	314.06095	0.0	7.1e-07	8.7e-07	1e-07	-0.0	5.93e-06	3.25e-06	1e-08	588.09848864	591.87207351	587.52042718	-0.01205541	-0.03563558	-0.22722117
0.04427	314.44298	0.0	7.1e-07	8.7e-07	1e-07	0.0	5.93e-06	3.25e-06	1e-08	587.97131454	591.74558288	587.3935742	-0.01204679	-0.03561674	-0.22712158
0.04433	314.82499	0.0	7.1e-07	8.7e-07	1e-07	0.0	5.93e-06	3.25e-06	1e-08	587.84419166	591.61914252	587.2667722	-0.01203819	-0.03559791	-0.22702201
0.04438	315.20697	0.0	7.1e-07	8.7e-07	1e-07	0.0	5.93e-06	3.25e-06	1e-08	587.71712004	591.49275242	587.14002116	-0.01202961	-0.0355791	-0.2269225
0.04444	315.58894	0.0	7.1e-07	8.7e-07	1e-07	-0.0	5.93e-06	3.25e-06	1e-08	587.5900995	591.36641256	587.01332107	-0.01202101	-0.03556028	-0.226823
0.04449	315.97088	0.0	7.1e-07	8.7e-07	1e-07	-0.0	5.93e-06	3.25e-06	1e-08	587.46313048	591.24012295	586.88667191	-0.01201242	-0.03554147	-0.22672354
0.05455	385.48947	0.0	7.1e-07	8.7e-07	1e-07	-0.0	5.93e-06	3.26e-06	1e-08	565.07522517	568.959982	564.55186468	-0.01060089	-0.03224207	-0.2091855
0.05461	385.86728	0.0	7.1e-07	8.7e-07	1e-07	-0.0	5.93e-06	3.26e-06	1e-08	564.95742426	568.84268756	564.43432987	-0.01059387	-0.03222484	-0.20909321
0.05466	386.24508	0.0	7.1e-07	8.7e-07	1e-07	0.0	5.93e-06	3.26e-06	1e-08	564.83967188	568.72544059	564.31684313	-0.01058685	-0.0322076	-0.2090009
0.05472	386.62285	0.0	7.1e-07	8.7e-07	1e-07	0.0	5.93e-06	3.26e-06	1e-08	564.72196798	568.60824109	564.19940447	-0.01057989	-0.03219037	-0.20890865
0.05477	387.0006	0.0	7.1e-07	8.7e-07	1e-07	0.0	5.93e-06	3.26e-06	1e-08	564.60431192	568.49108905	564.08201391	-0.01057297	-0.03217315	-0.20881646
0.05483	387.37832	0.0	7.1e-07	8.7e-07	1e-07	0.0	5.93e-06	3.26e-06	1e-08	564.48670333	568.37398444	563.96467143	-0.01056596	-0.03215595	-0.20872432
0.05488	387.75603	0.0	7.1e-07	8.7e-07	1e-07	0.0	5.93e-06	3.26e-06	1e-08	564.36914349	568.25692723	563.84737694	-0.01055904	-0.03213878	-0.2086323
0.05494	388.13371	0.0	7.1e-07	8.7e-07	1e-07	0.0	5.93e-06	3.26e-06	1e-08	564.25163141	568.13991739	563.73013045	-0.01055211	-0.0321216	-0.20854025
0.05499	388.51137	0.0	7.1e-07	8.7e-07	1e-07	0.0	5.93e-06	3.26e-06	1e-08	564.13416716	568.02295491	563.61293196	-0.01054516	-0.03210441	-0.20844818
0.05505	388.889	0.0	7.1e-07	8.7e-07	1e-07	-0.0	5.93e-06	3.26e-06	1e-08	564.01675093	567.90603981	563.49578147	-0.01053819	-0.03208723	-0.20835614
0.0551	389.26661	0.0	7.1e-07	8.7e-07	1e-07	-0.0	5.93e-06	3.26e-06	1e-08	563.89938308	567.78917208	563.37867895	-0.01053116	-0.03207007	-0.20826418
0.05516	389.6442	0.0	7.1e-07	8.7e-07	1e-07	-0.0	5.93e-06	3.26e-06	1e-08	563.78206448	567.67235167	563.26162432	-0.01052426	-0.03205292	-0.20817227
0.05521	390.02177	0.0	7.1e-07	8.7e-07	1e-07	-0.0	5.93e-06	3.26e-06	1e-08	563.66479358	567.55557858	563.14461764	-0.01051733	-0.03203579	-0.20808043
0.05527	390.39932	0.0	7.1e-07	8.7e-07	1e-07	-0.0	5.93e-06	3.26e-06	1e-08	563.54757086	567.43885277	563.02765885	-0.01051037	-0.03201867	-0.20798866
0.05532	390.77684	0.0	7.1e-07	8.7e-07	1e-07	-0.0	5.93e-06	3.26e-06	1e-08	563.4303968	567.32217421	562.91074789	-0.01050344	-0.03200154	-0.20789683
0.05538	391.15434	0.0	7.1e-07	8.7e-07	1e-07	0.0	5.93e-06	3.26e-06	1e-08	563.31327104	567.20554293	562.79388481	-0.0104965	-0.0319844	-0.20780499
0.05543	391.53182	0.0	7.1e-07	8.7e-07	1e-07	0.0	5.93e-06	3.26e-06	1e-08	563.19619357	567.08895892	562.67706962	-0.01048969	-0.0319673	-0.20771327
0.05549	391.90927	0.0	7.1e-07	8.7e-07	1e-07	0.0	5.93e-06	3.26e-06	1e-08	563.07916293	566.97242216	562.56030233	-0.01048281	-0.03195019	-0.20762156
0.06555	460.60219	0.0	7.1e-07	8.7e-07	9e-08	0.0	5.93e-06	3.26e-06	1e-08	542.4542571	546.42497118	541.98084079	-0.00931724	-0.02896474	-0.19146181
0.06561	460.97547	0.0	7.1e-07	8.7e-07	9e-08	0.0	5.93e-06	3.26e-06	1e-08	542.34576587	546.31685572	541.87260652	-0.00930047	-0.02894932	-0.19137695
0.06566	461.34873	0.0	7.1e-07	8.7e-07	9e-08	0.0	5.93e-06	3.26e-06	1e-08	542.23744623	546.20878414	541.76440947	-0.00929171	-0.02893381	-0.19129198
0.06572	461.72196	0.0	7.1e-07	8.7e-07	9e-08	0.0	5.93e-06	3.26e-06	1e-08	542.12920486	546.10075676	541.6562553	-0.00928294	-0.02891829	-0.19120702
0.06577	462.09518	0.0	7.1e-07	8.7e-07	9e-08	0.0	5.93e-06	3.26e-06	1e-08	542.02104175	545.99277358	541.54814401	-0.00928457	-0.0289027	-0.19112209
0.06583	462.46836	0.0	7.1e-07	8.7e-07	9e-08	0.0	5.93e-06	3.26e-06	1e-08	541.91283581	545.88483491	541.44008287	-0.00929259	-0.02888706	-0.19103719
0.06588	462.84153	0.0	7.1e-07	8.7e-07	9e-08	0.0	5.93e-06	3.26e-06	1e-08	541.80451263	545.77694097	541.33207632	-0.00927837	-0.02887164	-0.19095241
0.06594	463.21467	0.0	7.1e-07	8.7e-07	9e-08	0.0	5.93e-06	3.26e-06	1e-08	541.69633152	545.66909097	541.22410874	-0.0092755	-0.02885613	-0.19086767
0.06599	463.58779	0.0	7.1e-07	8.7e-07	9e-08	0.0	5.93e-06	3.26e-06	1e-08	541.58816018	545.56128525	541.11618805	-0.00927732	-0.0288406	-0.19078299
0.06605	463.96089	0.0	7.1e-07	8.7e-07	9e-08	-0.0	5.93e-06	3.26e-06	1e-08	541.47994397	545.45352395	541.0083175	-0.00927399	-0.02882509	-0.19069824
0.0661	464.33396	0.0	7.1e-07	8.7e-07	9e-08	-0.0	5.93e-06	3.26e-06	1e-08	541.37174289	545.34580692	540.90049352	-0.00927066	-0.02880958	-0.1906135
0.06616	464.70701	0.0	7.1e-07	8.7e-07	9e-08	-0.0	5.93e-06	3.26e-06	1e-08	541.26355695	545.23813417	540.79271611	-0.00925534	-0.02879421	-0.19052886
0.06621	465.08004	0.0	7.1e-07	8.7e-07	9e-08	-0.0	5.93e-06	3.26e-06	1e-08	541.15552615	545.13050525	540.68497681	-0.0092359	-0.02877887	-0.19044427
0.06627	465.45305	0.0	7.1e-07	8.7e-07	9e-08	-0.0	5.93e-06	3.26e-06	1e-08	541.04769872	545.02292001	540.57727272	-0.0092397	-0.02876335	-0.19035969
0.06632	465.82603	0.0	7.1e-07	8.7e-07	9e-08	-0.0	5.93e-06	3.26e-06	1e-08	540.93980334	544.9153792	540.46962009	-0.00923259	-0.02874793	-0.19027519
0.06638	466.19899	0.0	7.1e-07	8.7e-07	9e-08	-0.0	5.93e-06	3.26e-06	1e-08	540.83196744	544.80788243	540.36201127	-0.00921655	-0.02873262	-0.19019081
0.06643	466.57193	0.0	7.1e-07	8.7e-07	9e-08	-0.0	5.93e-06	3.26e-06	1e-08	540.72429557	544.70042935	540.2544399	-0.00920779	-0.02871722	-0.19010633
0.06649	466.94484	0.0	7.1e-07	8.7e-07	9e-08	-0.0	5.93e-06	3.26e-06	1e-08	540.61670251	544.59302025	540.14691116	-0.00919903	-0.02870182	-0.19002185
0.07655	534.80215	0.0	7.1e-07	8.7e-07	9e-08	-0.0	5.93e-06	3.26e-06	1e-08	521.6362162	525.66290464	521.20638774	-0.00822859	-0.02601581	-0.17514908
0.07661	535.17083	0.0	7.1e-07	8.7e-07	9e-08	-0.0	5.93e-06	3.26e-06	1e-08	521.53629494	525.56333928	521.10682688	-0.00822622	-0.02600181	-0.17507084
0.07666	535.5395	0.0	7.1e-07	8.7e-07	9e-08	-0.0	5.93e-06	3.26e-06	1e-08	521.43638243	525.46381523	521.00730974	-0.00821456	-0.02598791	-0.17499267
0.07672	535.90814	0.0	7.1e-07	8.7e-07	9e-08	-0.0	5.93e-06	3.26e-06	1e-08	521.33659157	525.36433216	520.90782977	-0.00819335	-0.02597411	-0.17491457
0.07677	536.27676	0.0	7.1e-07	8.7e-07	9e-08	-0.0	5.93e-06	3.26e-06	1e-08	521.23703829	525.2648897	520.80838025	-0.00819697	-0.02596009	-0.17483647
0.07683	536.64535	0.0	7.1e-07	8.7e-07	9e-08	-0.0	5.93e-06	3.26e-06	1e-08	521.13742104	525.16548869	520.70897856	-0.00819043	-0.02594618	-0.17475845
0.07688	537.01393	0.0	7.1e-07	8.7e-07	9e-08	-0.0	5.93e-06	3.26e-06	1e-08	521.03786345	525.06612876	520.60961755	-0.00817633	-0.02593235	-0.17468052
0.07694	537.38248	0.0	7.1e-07	8.7e-07	9e-08	-0.0	5.93e-06	3.26e-06	1e-08	520.93845738	524.9668096	520.51029188	-0.00816844	-0.02591846	-0.17460252
0.07699	537.751	0.0	7.1e-07	8.7e-07	9e-08	-0.0	5.93e-06	3.26e-06	1e-08	520.83912728	524.86753147	520.41100593	-0.00816055	-0.02590456	-0.17452451
0.07705	538.11951	0.0	7.1e-07	8.7e-07	9e-08	-0.0	5.93e-06	3.26e-06	1e-08	520.73987315	524.76829435	520.3117597	-0.00816714	-0.02589055	-0.17444655
0.0771	538.48799	0.0	7.1e-07	8.7e-07	9e-08	-0.0	5.93e-06	3.26e-06	1e-08	520.64051898	524.66909874	520.21256332	-0.00817308	-0.02587655	-0.17436862
0.07716	538.85644	0.0	7.1e-07	8.7e-07	9e-08	-0.0	5.93e-06	3.26e-06	1e-08	520.54107277	524.56994458	520.11341631	-0.00815892	-0.02586275	-0.17429078
0.07721	539.22488	0.0	7.1e-07	8.7e-07	9e-08	-0.0	5.93e-06	3.26e-06	1e-08	520.44177896	524.47083115	520.01430454	-0.00815981	-0.02584883	-0.17421301
0.07727	539.59329	0.0	7.1e-07	8.7e-07	9e-08	-0.0	5.93e-06	3.26e-06	1e-08	520.34245455	524.37175893	519.91523851	-0.00816098	-0.02583491	-0.17413524
0.07732	539.96167	0.0	7.1e-07	8.7e-07	9e-08	-0.0	5.93e-06	3.26e-06	1e-08	520.24309612	524.27272794	519.81621842	-0.00815867	-0.02582102	-0.17405744
0.07738	540.33004	0.0	7.1e-07	8.7e-07	9e-08	-0.0	5.93e-06	3.26e-06	1e-08	520.14374601	524.17373806	519.71724185	-0.00815507	-0.02580713	-0.17397965
0.07743	540.69838	0.0	7.1e-07	8.7e-07	9e-08	-0.0	5.93e-06	3.26e-06	1e-08	520.04441984	524.07478925	519.6183079	-0.00813357	-0.02579344	-0.173902
0.07749	541.0667	0.0	7.1e-07	8.7e-07	9e-08	-0.0	5.93e-06	3.26e-06	1e-08	519.9453358	523.97588082	519.51940395	-0.00812559	-0.02577962	-0.17382433
0.08755	608.07813	0.0	7.1e-07	8.7e-07	9e-08	-0.0	5.93e-06	3.26e-06	1e-08	502.49468335	506.54995093	502.10411328	-0.00726947	-0.02336937	-0.16014934
0.08761	608.44217	0.0	7.1e-07	8.7e-07	9e-08	-0.0	5.93e-06	3.26e-06	1e-08	502.40293716	506.45832827	502.01260335	-0.00727107	-0.0233568	-0.1600775
0.08766	608.80618	0.0	7.1e-07	8.7e-07	9e-08	-0.0	5.93e-06	3.26e-06	1e-08	502.31115384	506.36674404	501.92113644	-0.00726926	-0.02334426	-0.16000564
0.08772	609.17017	0.0	7.1e-07	8.7e-07	9e-08	-0.0	5.93e-06	3.26e-06	1e-08	502.21937636	506.27519816	501.82971016	-0.0072662	-0.02333172	-0.15993378
0.08777	609.53414	0.0	7.1e-07	8.7e-07	9e-08	-0.0	5.93e-06	3.26e-06	1e-08	502.12762047	506.18369055	501.73832364	-0.00724593	-0.02331937	-0.15986205
0.08783	609.89809	0.0	7.1e-07	8.7e-07	9e-08	-0.0	5.93e-06	3.26e-06	1e-08	502.03610357	506.09222058	501.64696475	-0.00723892	-0.0233069	-0.15979031
0.08788	610.26201	0.0	7.1e-07	8.7e-07	9e-08	-0.0	5.93e-06	3.26e-06	1e-08	501.94465813	506.00078869	501.55564279	-0.00724219	-0.02329434	-0.15971858
0.08794	610.62591	0.0	7.1e-07	8.7e-07	9e-08	-0.0	5.93e-06	3.26e-06	1e-08	501.85315462	505.90939526	501.46436495	-0.00722679	-0.02328199	-0.15964703
0.08799	610.98979	0.0	7.1e-07	8.7e-07	9e-08	-0.0	5.93e-06	3.26e-06	1e-08	501.76182879	505.81803953	501.37311805	-0.00721976	-0.02326954	-0.15957538
0.08805	611.35364	0.0	7.1e-07	8.7e-07	9e-08	-0.0	5.93e-06	3.26e-06	1e-08	501.67057491	505.72672184	501.28190801	-0.00721273	-0.02325709	-0.15950373
0.0881	611.71747	0.0	7.1e-07	8.7e-07	9e-08	-0.0	5.93e-06	3.26e-06	1e-08	501.57939299	505.63544221	501.19073484	-0.00721174	-0.02324459	-0.1594321
0.08816	612.08127	0.0	7.1e-07	8.7e-07	9e-08	-0.0	5.93e-06	3.26e-06	1e-08	501.48820664	505.54420083	501.09960275	-0.0072231	-0.02323199	-0.1593605
0.08821	612.44505	0.0	7.1e-07	8.7e-07	9e-08	-0.0	5.93e-06	3.26e-06	1e-08	501.39685993	505.45299812	501.00852037	-0.00721381	-0.02321959	-0.15928899
0.08827	612.80881	0.0	7.1e-07	8.7e-07	9e-08	-0.0	5.93e-06	3.26e-06	1e-08	501.30561378	505.36183332	500.9174732	-0.00720829	-0.02320717	-0.15921752
0.08832	613.17255	0.0	7.1e-07	8.7e-07	9e-08	-0.0	5.93e-06	3.26e-06	1e-08	501.21442066	505.27070653	500.82646385	-0.00721293	-0.02319467	-0.15914612
0.08838	613.53626	0.0	7.1e-07	8.7e-07	9e-08	-0.0	5.93e-06	3.26e-06	1e-08	501.12315215	505.17961808	500.7354994	-0.00721118	-0.02318222	-0.15907466
0.08843	613.89995	0.0	7.1e-07	8.7e-07	9e-08	-0.0	5.93e-06	3.26e-06	1e-08	501.03188896	505.08856777	500.6445754	-0.00720943	-0.02316977	-0.1590032
0.08849	614.26361	0.0	7.1e-07	8.7e-07	9e-08	-0.0	5.93e-06	3.26e-06	1e-08	500.94063112	504.99755561	500.55369186	-0.00719509	-0.02315744	-0.15893183
0.09855	680.41857	0.0	7.1e-07	8.7e-07	9e-08	-0.0	5.93e-06	3.26e-06	1e-08	484.90991093	488.96769548	484.55488798	-0.00644796	-0.02099726	-0.14636915
0.09861	680.7779	0.0	7.1e-07	8.7e-07	9e-08	-0.0	5.93e-06	3.26e-06	1e-08	484.82557483	488.88343947	484.47085835	-0.00644662	-0.02098601	-0.14630312
0.09866	681.13721	0.0	7.1e-07	8.7e-07	9e-08	-0.0	5.93e-06	3.26e-06	1e-08	484.74124171	488.79921901	484.38686648	-0.00643952	-0.02097482	-0.14623713
0.09872	681.4965	0.0	7.1e-07	8.7e-07	9e-08	-0.0	5.93e-06	3.26e-06	1e-08	484.656987	488.71503388	484.30290832	-0.00642061	-0.02096375	-0.14617122
0.09877	681.85576	0.0	7.1e-07	8.7e-07	9e-08	-0.0	5.93e-06	3.26e-06	1e-08	484.57296518	488.6308836	484.21897554	-0.00642189	-0.02095251	-0.14610531
0.09883	682.21499	0.0	7.1e-07	8.7e-07	9e-08	-0.0	5.93e-06	3.26e-06	1e-08	484.4889122	488.54676891	484.13508229	-0.00641829	-0.02094132	-0.14603945
0.09888	682.57421	0.0	7.1e-07	8.7e-07	9e-08	-0.0	5.93e-06	3.26e-06	1e-08	484.40489195	488.46268961	484.05122513	-0.00640625	-0.02093022	-0.14597369
0.09894	682.9334	0.0	7.1e-07	8.7e-07	9e-08	-0.0	5.93e-06	3.26e-06	1e-08	484.32101501	488.37864534	483.96739808	-0.00639987	-0.02091906	-0.14590785
0.09899	683.29256	0.0	7.1e-07	8.7e-07	9e-08	-0.0	5.93e-06	3.26e-06	1e-08	484.23720708	488.29463634	483.88360517	-0.0063935	-0.0209079	-0.14584202
0.09905	683.6517	0.0	7.1e-07	8.7e-07	9e-08	-0.0	5.93e-06	3.26e-06	1e-08	484.15346817	488.21066262	483.79984638	-0.0064011	-0.02089663	-0.14577622
0.0991	684.01082	0.0	7.1e-07	8.7e-07	9e-08	-0.0	5.93e-06	3.26e-06	1e-08	484.06961541	488.12672465	483.71613148	-0.0064054	-0.02088539	-0.14571046
0.09916	684.36992	0.0	7.1e-07	8.7e-07	9e-08	-0.0	5.93e-06	3.26e-06	1e-08	483.98569201	488.0428223	483.63245815	-0.00639352	-0.02087431	-0.14564477
0.09921	684.72899	0.0	7.1e-07	8.7e-07	9e-08	-0.0	5.93e-06	3.26e-06	1e-08	483.9019099	487.95895496	483.54881502	-0.00639673	-0.02086311	-0.14557915
0.09927	685.08804	0.0	7.1e-07	8.7e-07	9e-08	-0.0	5.93e-06	3.26e-06	1e-08	483.81807142	487.87512313	483.4652126	-0.00639753	-0.02085193	-0.14551351
0.09932	685.44706	0.0	7.1e-07	8.7e-07	9e-08	-0.0	5.93e-06	3.26e-06	1e-08	483.73420821	487.79132674	483.38164923	-0.00639622	-0.02084076	-0.14544785
0.09938	685.80606	0.0	7.1e-07	8.7e-07	9e-08	-0.0	5.93e-06	3.26e-06	1e-08	483.65034785	487.70756571	483.29812344	-0.0063915	-0.02082963	-0.14538221
0.09943	686.16504	0.0	7.1e-07	8.7e-07	9e-08	-0.0	5.93e-06	3.26e-06	1e-08	483.56653503	487.62383993	483.21463283	-0.00637242	-0.02081864	-0.14531667
0.09949	686.52399	0.0	7.1e-07	8.7e-07	9e-08	-0.0	5.93e-06	3.26e-06	1e-08	483.482958	487.54014881	483.13116728	-0.00637011	-0.02080751	-0.14525113
0.10955	751.81153	0.0	7.1e-07	8.7e-07	9e-08	-0.0	5.93e-06	3.26e-06	1e-08	468.76824776	472.80403981	468.44560933	-0.00571286	-0.0188728	-0.1337196
0.1096	752.1661	0.0	7.1e-07	8.7e-07	9e-08	-0.0	5.93e-06	3.26e-06	1e-08	468.69101243	472.72660568	468.36849714	-0.00571209	-0.01886273	-0.13365905
0.10966	752.52064	0.0	7.1e-07	8.7e-07	9e-08	-0.0	5.93e-06	3.26e-06	1e-08	468.61377523	472.64920444	468.29142008	-0.00570024	-0.01885279	-0.13359862
0.10971	752.87515	0.0	7.1e-07	8.7e-07	9e-08	-0.0	5.93e-06	3.26e-06	1e-08	468.5366861	472.57183564	468.21437031	-0.00569443	-0.01884277	-0.13353811
0.10977	753.22964	0.0	7.1e-07	8.7e-07	9e-08	-0.0	5.93e-06	3.26e-06	1e-08	468.45966321	472.49449953	468.13735212	-0.00568862	-0.01883276	-0.1334776
0.10982	753.58411	0.0	7.1e-07	8.7e-07	9e-08	-0.0	5.93e-06	3.26e-06	1e-08	468.38270657	472.41719611	468.06036551	-0.0056949	-0.01882265	-0.13341712
0.10988	753.93855	0.0	7.1e-07	8.7e-07	9e-08	-0.0	5.93e-06	3.26e-06	1e-08	468.30565278	472.33992581	467.98341892	-0.00570051	-0.01881255	-0.13335667
0.10993	754.29297	0.0	7.1e-07	8.7e-07	9e-08	-0.0	5.93e-06	3.26e-06	1e-08	468.22851084	472.26268858	467.90651187	-0.00568946	-0.01880261	-0.1332963
0.10999	754.64737	0.0	7.1e-07	8.7e-07	9e-08	-0.0	5.93e-06	3.26e-06	1e-08	468.15150629	472.18548378	467.82963265	-0.00569242	-0.01879256	-0.13323598
0.11004	755.00174	0.0	7.1e-07	8.7e-07	9e-08	-0.0	5.93e-06	3.26e-06	1e-08	468.07444941	472.1083119	467.75279104	-0.0056937	-0.01878252	-0.13317564
0.1101	755.35609	0.0	7.1e-07	8.7e-07	9e-08	-0.0	5.93e-06	3.26e-06	1e-08	467.99736299	472.03117288	467.67598587	-0.00569277	-0.0187725	-0.13311529
0.11015	755.71041	0.0	7.1e-07	8.7e-07	9e-08	-0.0	5.93e-06	3.26e-06	1e-08	467.92027698	471.95406665	467.59921561	-0.0056883	-0.01876251	-0.13305497
0.11021	756.06471	0.0	7.1e-07	8.7e-07	9e-08	-0.0	5.93e-06	3.26e-06	1e-08	467.84323928	471.87699306	467.52247775	-0.00567037	-0.01875266	-0.13299473
0.11026	756.41899	0.0	7.1e-07	8.7e-07	9e-08	-0.0	5.93e-06	3.26e-06	1e-08	467.76643221	471.7999516	467.44576282	-0.00566923	-0.01874266	-0.13293449
0.11032	756.77324	0.0	7.1e-07	8.7e-07	9e-08	-0.0	5.93e-06	3.26e-06	1e-08	467.6896283	471.72294287	467.3690826	-0.00566829	-0.01873267	-0.13287429
0.11037	757.12747	0.0	7.1e-07	8.7e-07	9e-08	-0.0	5.93e-06	3.26e-06	1e-08	467.61282498	471.64596685	467.29243719	-0.00565656	-0.01872279	-0.13281419
0.11043	757.48167	0.0	7.1e-07	8.7e-07	9e-08	-0.0	5.93e-06	3.26e-06	1e-08	467.5361686	471.56902311	467.21581897	-0.00565078	-0.01871285	-0.13275401
0.11048	757.83585	0.0	7.1e-07	8.7e-07	9e-08	-0.0	5.93e-06	3.26e-06	1e-08	467.45957827	471.4921119	467.13923217	-0.00564501	-0.01870291	-0.13269384
0.12055	822.24466	0.0	7.1e-07	8.7e-07	9e-08	-0.0	5.93e-06	3.26e-06	1e-08	453.9634875	457.95340019	453.66930982	-0.00508624	-0.01697056	-0.12211683
0.1206	822.59439	0.0	7.1e-07	8.7e-07	9e-08	-0.0	5.93e-06	3.26e-06	1e-08	453.89258398	457.88227705	453.5986091	-0.00507632	-0.01696163	-0.12206132
0.12066	822.9441	0.0	7.1e-07	8.7e-07	9e-08	-0.0	5.93e-06	3.26e-06	1e-08	453.8218083	457.81118398	453.52793428	-0.00508276	-0.01695257	-0.12200589
0.12071	823.29378	0.0	7.1e-07	8.7e-07	9e-08	-0.0	5.93e-06	3.26e-06	1e-08	453.7509324	457.74012153	453.45729678	-0.00508217	-0.01694357	-0.12195041
0.12077	823.64344	0.0	7.1e-07	8.7e-07	9e-08	-0.0	5.93e-06	3.26e-06	1e-08	453.68005432	457.66908947	453.38669171	-0.00508156	-0.01693456	-0.12189492
0.12082	823.99308	0.0	7.1e-07	8.7e-07	9e-08	-0.0	5.93e-06	3.26e-06	1e-08	453.60917442	457.59808781	453.31611904	-0.00507365	-0.01692563	-0.12183949
0.12088	824.34269	0.0	7.1e-07	8.7e-07	9e-08	-0.0	5.93e-06	3.26e-06	1e-08	453.53839442	457.52711624	453.24557364	-0.00505798	-0.01691677	-0.1217841
0.12093	824.69228	0.0	7.1e-07	8.7e-07	9e-08	-0.0	5.93e-06	3.26e-06	1e-08	453.46782245	457.45617447	453.17505005	-0.00506212	-0.01690775	-0.12172872
0.12099	825.04184	0.0	7.1e-07	8.7e-07	9e-08	-0.0	5.93e-06	3.26e-06	1e-08	453.39718236	457.38526321	453.10456214	-0.00505596	-0.01689883	-0.12167341
0.12104	825.39138	0.0	7.1e-07	8.7e-07	9e-08	-0.0	5.93e-06	3.26e-06	1e-08	453.32661797	457.31438206	453.03410266	-0.00504695	-0.01688994	-0.12161813
0.1211	825.74089	0.0	7.1e-07	8.7e-07	9e-08	-0.0	5.93e-06	3.26e-06	1e-08	453.25616895	457.24353088	452.96366958	-0.00504166	-0.01688101	-0.12156281
0.12115	826.09038	0.0	7.1e-07	8.7e-07	9e-08	-0.0	5.93e-06	3.26e-06	1e-08	453.18578334	457.17270985	452.89326554	-0.00503779	-0.01687206	-0.1215075
0.12121	826.43985	0.0	7.1e-07	8.7e-07	9e-08	-0.0	5.93e-06	3.26e-06	1e-08	453.1154415	457.10191901	452.82289154	-0.00504874	-0.016863	-0.12145222
0.12126	826.78929	0.0	7.1e-07	8.7e-07	9e-08	-0.0	5.93e-06	3.26e-06	1e-08	453.0449365	457.03115887	452.75255792	-0.00504667	-0.01685406	-0.12139698
0.12132	827.1387	0.0	7.1e-07	8.7e-07	9e-08	-0.0	5.93e-06	3.26e-06	1e-08	452.97445	456.96042895	452.68225557	-0.00503906	-0.01684518	-0.12134179
0.12137	827.4881	0.0	7.1e-07	8.7e-07	9e-08	-0.0	5.93e-06	3.26e-06	1e-08	452.90405947	456.88972903	452.61198055	-0.00504483	-0.01683619	-0.12128666
0.12143	827.83746	0.0	7.1e-07	8.7e-07	9e-08	-0.0	5.93e-06	3.26e-06	1e-08	452.83357805	456.81905954	452.54174222	-0.00504424	-0.01682725	-0.12123148
0.12148	828.18681	0.0	7.1e-07	8.7e-07	9e-08	-0.0	5.93e-06	3.26e-06	1e-08	452.76309466	456.74842029	452.47153613	-0.00504364	-0.01681831	-0.12117631
0.13155	891.70517	0.0	7.1e-07	8.7e-07	9e-08	-0.0	5.93e-06	3.26e-06	1e-08	440.39286153	444.3166829	440.12535485	-0.0045211	-0.01526775	-0.11148182
0.1316	892.05	0.0	7.1e-07	8.7e-07	9e-08	-0.0	5.93e-06	3.26e-06	1e-08	440.32802424	444.25139072	440.06056614	-0.00451497	-0.01525973	-0.11143096
0.13166	892.39481	0.0	7.1e-07	8.7e-07	9e-08	-0.0	5.93e-06	3.26e-06	1e-08	440.26326593	444.18612641	439.99580339	-0.00451011	-0.0152517	-0.11138009
0.13171	892.7396	0.0	7.1e-07	8.7e-07	9e-08	-0.0	5.93e-06	3.26e-06	1e-08	440.19856853	444.12089003	439.93106746	-0.00451071	-0.01524362	-0.11132923
0.13177	893.08437	0.0	7.1e-07	8.7e-07	9e-08	-0.0	5.93e-06	3.26e-06	1e-08	440.13385373	444.05568176	439.86636219	-0.00452132	-0.01523547	-0.11127839
0.13182	893.4291	0.0	7.1e-07	8.7e-07	9e-08	-0.0	5.93e-06	3.26e-06	1e-08	440.06897796	443.99050195	439.80169458	-0.00451262	-0.01522749	-0.11122763
0.13188	893.77382	0.0	7.1e-07	8.7e-07	9e-08	-0.0	5.93e-06	3.26e-06	1e-08	440.0042181	443.92534988	439.73705106	-0.00451202	-0.01521945	-0.11117689
0.13193	894.11851	0.0	7.1e-07	8.7e-07	9e-08	-0.0	5.93e-06	3.26e-06	1e-08	439.93945815	443.86022582	439.67243728	-0.00451573	-0.01521138	-0.11112617
0.13199	894.46317	0.0	7.1e-07	8.7e-07	9e-08	-0.0	5.93e-06	3.26e-06	1e-08	439.87463616	443.79512991	439.60785625	-0.0045154	-0.01520334	-0.11107543
0.13204	894.80781	0.0	7.1e-07	8.7e-07	9e-08	-0.0	5.93e-06	3.26e-06	1e-08	439.80981016	443.73006202	439.54330516	-0.0045141	-0.0151953	-0.1110247
0.1321	895.15242	0.0	7.1e-07	8.7e-07	9e-08	-0.0	5.93e-06	3.26e-06	1e-08	439.74499399	443.66502211	439.47878332	-0.00449824	-0.01518741	-0.11097406
0.13215	895.49701	0.0	7.1e-07	8.7e-07	9e-08	-0.0	5.93e-06	3.26e-06	1e-08	439.68039665	443.60000962	439.41428048	-0.00449436	-0.01517941	-0.1109234
0.13221	895.84158	0.0	7.1e-07	8.7e-07	9e-08	-0.0	5.93e-06	3.26e-06	1e-08	439.61584628	443.53502497	439.34980504	-0.00449644	-0.01517137	-0.11087277
0.13226	896.18612	0.0	7.1e-07	8.7e-07	9e-08	-0.0	5.93e-06	3.26e-06	1e-08	439.55125738	443.47006838	439.28536116	-0.00448552	-0.01516346	-0.11082225
0.13232	896.53064	0.0	7.1e-07	8.7e-07	9e-08	-0.0	5.93e-06	3.26e-06	1e-08	439.48681663	443.40513932	439.22093968	-0.00448068	-0.01515549	-0.11077166
0.13237	896.87513	0.0	7.1e-07	8.7e-07	9e-08	-0.0	5.93e-06	3.26e-06	1e-08	439.42243663	443.34023804	439.15654488	-0.00447584	-0.01514751	-0.11072107
0.13243	897.2196	0.0	7.1e-07	8.7e-07	9e-08	-0.0	5.93e-06	3.26e-06	1e-08	439.35811736	443.27536454	439.09217678	-0.00448118	-0.01513946	-0.1106705
0.13248	897.56404	0.0	7.1e-07	8.7e-07	9e-08	-0.0	5.93e-06	3.26e-06	1e-08	439.29371271	443.21051918	439.02784249	-0.00448745	-0.0151314	-0.11061996
0.14255	960.17981	0.0	7.1e-07	8.7e-07	9e-08	-0.0	5.93e-06	3.26e-06	1e-08	427.9627647	431.80112773	427.71905942	-0.00403407	-0.01374307	-0.10174002
0.1426	960.51969	0.0	7.1e-07	8.7e-07	9e-08	-0.0	5.93e-06	3.26e-06	1e-08	427.90337706	431.74121881	427.65973267	-0.00403348	-0.01373585	-0.10169343
0.14266	960.85954	0.0	7.1e-07	8.7e-07	9e-08	-0.0	5.93e-06	3.26e-06	1e-08	427.84399061	431.68133579	427.60043332	-0.00403296	-0.01372863	-0.10164688
0.14271	961.19936	0.0	7.1e-07	8.7e-07	9e-08	-0.0	5.93e-06	3.26e-06	1e-08	427.78460447	431.62147867	427.5411614	-0.00402353	-0.0137215	-0.1016004
0.14277	961.53916	0.0	7.1e-07	8.7e-07	9e-08	-0.0	5.93e-06	3.26e-06	1e-08	427.72534965	431.56164707	427.48191062	-0.00401906	-0.01371432	-0.10155387
0.14282	961.87893	0.0	7.1e-07	8.7e-07	9e-08	-0.0	5.93e-06	3.26e-06	1e-08	427.66615323	431.50184121	427.42268449	-0.00401459	-0.01370714	-0.10150733
0.14288	962.21868	0.0	7.1e-07	8.7e-07	9e-08	-0.0	5.93e-06	3.26e-06	1e-08	427.60701519	431.44206109	427.363483	-0.00402375	-0.01369985	-0.10146083
0.14293	962.5584	0.0	7.1e-07	8.7e-07	9e-08	-0.0	5.93e-06	3.26e-06	1e-08	427.54773491	431.38230718	427.3043157	-0.00402551	-0.01369263	-0.10141435
0.14299	962.8981	0.0	7.1e-07	8.7e-07	9e-08	-0.0	5.93e-06	3.26e-06	1e-08	427.48842123	431.32257921	427.24517737	-0.00401703	-0.0136855	-0.10136792
0.14304	963.23777	0.0	7.1e-07	8.7e-07	9e-08	-0.0	5.93e-06	3.26e-06	1e-08	427.42922498	431.26287677	427.18606083	-0.00402328	-0.01367827	-0.10132155
0.1431	963.57742	0.0	7.1e-07	8.7e-07	9e-08	-0.0	5.93e-06	3.26e-06	1e-08	427.3699293	431.20320038	427.12697636	-0.00402318	-0.01367107	-0.10127514
0.14315	963.91705	0.0	7.1e-07	8.7e-07	9e-08	-0.0	5.93e-06	3.26e-06	1e-08	427.31062763	431.14354982	427.06791953	-0.00402309	-0.01366388	-0.10122873
0.14321	964.25664	0.0	7.1e-07	8.7e-07	9e-08	-0.0	5.93e-06	3.26e-06	1e-08	427.25131999	431.08392509	427.00889033	-0.00401483	-0.01365677	-0.10118237
0.14326	964.59622	0.0	7.1e-07	8.7e-07	9e-08	-0.0	5.93e-06	3.26e-06	1e-08	427.19212659	431.02432587	426.94988304	-0.0040025	-0.01364969	-0.10113604
0.14332	964.93577	0.0	7.1e-07	8.7e-07	9e-08	-0.0	5.93e-06	3.26e-06	1e-08	427.13310761	430.964752	426.89089477	-0.00400688	-0.01364248	-0.10108972
0.14337	965.27529	0.0	7.1e-07	8.7e-07	9e-08	-0.0	5.93e-06	3.26e-06	1e-08	427.07401672	430.90520408	426.83193722	-0.00399982	-0.01363537	-0.10104347
0.14343	965.61479	0.0	7.1e-07	8.7e-07	9e-08	-0.0	5.93e-06	3.26e-06	1e-08	427.01502256	430.84568166	426.77300235	-0.00399306	-0.01362826	-0.10099722
0.14348	965.95426	0.0	7.1e-07	8.7e-07	9e-08	-0.0	5.93e-06	3.26e-06	1e-08	426.95612068	430.78618475	426.71409035	-0.00398861	-0.01362113	-0.10095095
0.15354	1027.65486	0.0	7.1e-07	8.7e-07	9e-08	-0.0	5.93e-06	3.26e-06	1e-08	416.58832584	420.32345712	416.36509188	-0.00359728	-0.01237565	-0.09280948
0.1536	1027.9897	0.0	7.1e-07	8.7e-07	9e-08	-0.0	5.93e-06	3.26e-06	1e-08	416.53407198	420.26852086	416.31080047	-0.00360122	-0.01237047	-0.09277559
0.15365	1028.32452	0.0	7.1e-07	8.7e-07	9e-08	-0.0	5.93e-06	3.26e-06	1e-08	416.47975368	420.21360373	416.25653213	-0.00361415	-0.01236394	-0.09273321
0.15371	1028.6593	0.0	7.1e-07	8.7e-07	9e-08	-0.0	5.93e-06	3.26e-06	1e-08	416.42523412	420.1587108	416.20229827	-0.00361803	-0.01235804	-0.09269457
0.15376	1028.99407	0.0	7.1e-07	8.7e-07	9e-08	-0.0	5.93e-06	3.26e-06	1e-08	416.37065035	420.10383964	416.14809028	-0.00359808	-0.01235172	-0.09265182
0.15382	1029.32881	0.0	7.1e-07	8.7e-07	9e-08	-0.0	5.93e-06	3.26e-06	1e-08	416.31636126	420.04899174	416.09389393	-0.00358839	-0.01234558	-0.09261084
0.15387	1029.66352	0.0	7.1e-07	8.7e-07	9e-08	-0.0	5.93e-06	3.26e-06	1e-08	416.26221227	419.99416644	416.03971535	-0.00361001	-0.01233886	-0.09256767
0.15393	1029.99821	0.0	7.1e-07	8.7e-07	9e-08	-0.0	5.93e-06	3.26e-06	1e-08	416.20773066	419.93936612	415.98557781	-0.003616	-0.01233243	-0.09252559
0.15398	1030.33287	0.0	7.1e-07	8.7e-07	9e-08	-0.0	5.93e-06	3.26e-06	1e-08	416.15315244	419.8845896	415.93146969	-0.00362108	-0.01232601	-0.09248357
0.15404	1030.66751	0.0	7.1e-07	8.7e-07	9e-08	-0.0	5.93e-06	3.26e-06	1e-08	416.09849138	419.82983681	415.87739031	-0.0036174	-0.01231963	-0.09244127
0.15409	1031.00212	0.0	7.1e-07	8.7e-07	9e-08	-0.0	5.93e-06	3.26e-06	1e-08	416.04387962	419.7751076	415.82333371	-0.00360821	-0.01231326	-0.09239879
0.15415	1031.3367	0.0	7.1e-07	8.7e-07	9e-08	-0.0	5.93e-06	3.26e-06	1e-08	415.98940028	419.72040187	415.76929614	-0.0036049	-0.01230687	-0.0923565
0.1542	1031.67127	0.0	7.1e-07	8.7e-07	9e-08	-0.0	5.93e-06	3.26e-06	1e-08	415.93496465	419.66571972	415.71528159	-0.0035997	-0.0123005	-0.0923142
0.15426	1032.0058	0.0	7.1e-07	8.7e-07	9e-08	-0.0	5.93e-06	3.26e-06	1e-08	415.88060121	419.6110611	415.66128876	-0.00357089	-0.01229432	-0.09227184
0.15431	1032.34031	0.0	7.1e-07	8.7e-07	9e-08	-0.0	5.93e-06	3.26e-06	1e-08	415.82666666	419.55642518	415.60730113	-0.00355572	-0.01228802	-0.09222952
0.15437	1032.6748	0.0	7.1e-07	8.7e-07	9e-08	-0.0	5.93e-06	3.26e-06	1e-08	415.77295501	419.50181245	415.55332823	-0.00354055	-0.01228173	-0.0921872
0.15442	1033.00926	0.0	7.1e-07	8.7e-07	9e-08	-0.0	5.93e-06	3.26e-06	1e-08	415.71946625	419.44722289	415.49937007	-0.00354252	-0.01227529	-0.09214485
0.15448	1033.34369	0.0	7.1e-07	8.7e-07	9e-08	-0.0	5.93e-06	3.26e-06	1e-08	415.66594147	419.39265714	415.44543868	-0.00356928	-0.01226866	-0.09210246
0.16454	1094.11599	0.0	7.1e-07	8.7e-07	9e-08	-0.0	5.93e-06	3.26e-06	1e-08	406.17960829	409.79971974	405.97742751	-0.00324667	-0.01115483	-0.08466784
0.1646	1094.44573	0.0	7.1e-07	8.7e-07	9e-08	-0.0	5.93e-06	3.26e-06	1e-08	406.12954306	409.74935041	405.92777851	-0.00324553	-0.01114905	-0.08462888
0.16465	1094.77544	0.0	7.1e-07	8.7e-07	9e-08	-0.0	5.93e-06	3.26e-06	1e-08	406.0794901	409.69900304	405.87815214	-0.00324175	-0.01114264	-0.08458561
0.16471	1095.10512	0.0	7.1e-07	8.7e-07	9e-08	-0.0	5.93e-06	3.26e-06	1e-08	406.02948948	409.64867994	405.82854916	-0.00320751	-0.01113205	-0.08451254
0.16476	1095.43477	0.0	7.1e-07	8.7e-07	9e-08	-0.0	5.93e-06	3.26e-06	1e-08	405.98000693	409.59839686	405.77896612	-0.0032028	-0.01112747	-0.08448146
0.16482	1095.7644	0.0	7.1e-07	8.7e-07	9e-08	-0.0	5.93e-06	3.26e-06	1e-08	405.93059284	409.54813115	405.72939848	-0.0031983	-0.01112309	-0.08445176
0.16487	1096.09401	0.0	7.1e-07	8.7e-07	9e-08	-0.0	5.93e-06	3.26e-06	1e-08	405.88124417	409.49788204	405.67984554	-0.00320475	-0.01111672	-0.08440923
0.16493	1096.42359	0.0	7.1e-07	8.7e-07	9e-08	-0.0	5.93e-06	3.26e-06	1e-08	405.83179021	409.44765717	405.63032272	-0.00320365	-0.01111108	-0.08437125
0.16498	1096.75314	0.0	7.1e-07	8.7e-07	9e-08	-0.0	5.93e-06	3.26e-06	1e-08	405.7823481	409.39745371	405.58082198	-0.0032041	-0.01110399	-0.08432353
0.16504	1097.08267	0.0	7.1e-07	8.7e-07	9e-08	-0.0	5.93e-06	3.26e-06	1e-08	405.73289264	409.3472772	405.53135025	-0.00320431	-0.01109989	-0.08429595
0.16509	1097.41217	0.0	7.1e-07	8.7e-07	9e-08	-0.0	5.93e-06	3.26e-06	1e-08	405.68343022	409.29711627	405.48189526	-0.00320241	-0.01109199	-0.08424273
0.16515	1097.74165	0.0	7.1e-07	8.7e-07	9e-08	-0.0	5.93e-06	3.26e-06	1e-08	405.63398998	409.24698532	405.43247096	-0.00319267	-0.01107172	-0.08410584
0.1652	1098.0711	0.0	7.1e-07	8.7e-07	9e-08	-0.0	5.93e-06	3.26e-06	1e-08	405.58468166	409.1969314	405.38312218	-0.00318532	-0.01105643	-0.08400262
0.16526	1098.40052	0.0	7.1e-07	8.7e-07	9e-08	-0.0	5.93e-06	3.26e-06	1e-08	405.53547283	409.14693558	405.33383033	-0.00318532	-0.01105643	-0.08400262
0.16531	1098.72992	0.0	7.1e-07	8.7e-07	9e-08	-0.0	5.93e-06	3.26e-06	1e-08	405.486264	409.09693975	405.28453849	-0.00318532	-0.01105643	-0.08400262
0.16537	1099.0593	0.0	7.1e-07	8.7e-07	9e-08	-0.0	5.93e-06	3.26e-06	1e-08	405.43705518	409.04694393	405.23524664	-0.00318532	-0.01105643	-0.08400262
0.16542	1099.38864	0.0	7.1e-07	8.7e-07	9e-08	-0.0	5.93e-06	3.26e-06	1e-08	405.38784635	408.9969481	405.1859548	-0.00318532	-0.01105643	-0.08400262
0.16548	1099.71796	0.0	7.1e-07	8.7e-07	9e-08	-0.0	5.93e-06	3.26e-06	1e-08	405.33863752	408.94695228	405.13666296	-0.00318926	-0.01105438	-0.08398896
0.17554	1159.54838	0.0	7.1e-07	8.7e-07	9e-08	-0.0	5.93e-06	3.26e-06	1e-08	396.66436599	400.15560159	396.47942826	-0.00288708	-0.01003445	-0.07704179
0.1756	1159.87294	0.0	7.1e-07	8.7e-07	9e-08	-0.0	5.93e-06	3.26e-06	1e-08	396.6189043	400.10953942	396.43412196	-0.00288708	-0.01003445	-0.07704179
0.17565	1160.19746	0.0	7.1e-07	8.7e-07	9e-08	-0.0	5.93e-06	3.26e-06	1e-08	396.5734426	400.06347725	396.38881567	-0.00288708	-0.01003445	-0.07704179
0.17571	1160.52196	0.0	7.1e-07	8.7e-07	9e-08	-0.0	5.93e-06	3.26e-06	1e-08	396.52798091	400.01741508	396.34350938	-0.00288708	-0.01003445	-0.07704179
0.17576	1160.84643	0.0	7.1e-07	8.7e-07	9e-08	-0.0	5.93e-06	3.26e-06	1e-08	396.48251922	399.97135291	396.29820308	-0.00288708	-0.01003445	-0.07704179
0.17582	1161.17088	0.0	7.1e-07	8.7e-07	9e-08	-0.0	5.93e-06	3.26e-06	1e-08	396.43705752	399.92529074	396.25289679	-0.002874	-0.01002924	-0.07700533
0.17587	1161.4953	0.0	7.1e-07	8.7e-07	9e-08	-0.0	5.93e-06	3.26e-06	1e-08	396.39179719	399.87924881	396.20760334	-0.00287355	-0.0100246	-0.07697349
0.17593	1161.8197	0.0	7.1e-07	8.7e-07	9e-08	-0.0	5.93e-06	3.26e-06	1e-08	396.34653993	399.83322495	396.1623288	-0.00287644	-0.01001788	-0.07692748
0.17598	1162.14407	0.0	7.1e-07	8.7e-07	9e-08	-0.0	5.93e-06	3.26e-06	1e-08	396.30123152	399.78722733	396.11708405	-0.00286826	-0.00999786	-0.07678957
0.17604	1162.46841	0.0	7.1e-07	8.7e-07	9e-08	-0.0	5.93e-06	3.26e-06	1e-08	396.25603479	399.74130775	396.07191682	-0.00286826	-0.00999786	-0.07678957
0.17609	1162.79273	0.0	7.1e-07	8.7e-07	9e-08	-0.0	5.93e-06	3.26e-06	1e-08	396.21083805	399.69538818	396.02674959	-0.00286826	-0.00999786	-0.07678957
0.17615	1163.11702	0.0	7.1e-07	8.7e-07	9e-08	-0.0	5.93e-06	3.26e-06	1e-08	396.16564132	399.6494686	395.98158237	-0.00286826	-0.00999786	-0.07678957
0.1762	1163.44128	0.0	7.1e-07	8.7e-07	9e-08	-0.0	5.93e-06	3.26e-06	1e-08	396.12044459	399.60354902	395.93641514	-0.00286842	-0.00998228	-0.07668264
0.17626	1163.76552	0.0	7.1e-07	8.7e-07	9e-08	-0.0	5.93e-06	3.26e-06	1e-08	396.07523199	399.55769028	395.89131257	-0.0028685	-0.0099749	-0.07663206
0.17631	1164.08973	0.0	7.1e-07	8.7e-07	9e-08	-0.0	5.93e-06	3.26e-06	1e-08	396.03001189	399.51186031	395.84624059	-0.0028685	-0.0099749	-0.07663206
0.17637	1164.41392	0.0	7.1e-07	8.7e-07	9e-08	-0.0	5.93e-06	3.26e-06	1e-08	395.98479179	399.46603035	395.8011686	-0.0028685	-0.0099749	-0.07663206
0.17642	1164.73808	0.0	7.1e-07	8.7e-07	9e-08	-0.0	5.93e-06	3.26e-06	1e-08	395.93957169	399.42020038	395.75609661	-0.00286776	-0.00996965	-0.07659596
0.17648	1165.06221	0.0	7.1e-07	8.7e-07	9e-08	-0.0	5.93e-06	3.26e-06	1e-08	395.89435868	399.37439096	395.7110459	-0.00286531	-0.00995205	-0.07647519
0.18654	1223.93662	0.0	7.1e-07	8.7e-07	9e-08	-0.0	5.93e-06	3.26e-06	1e-08	387.96550792	391.31906834	387.79699461	-0.00259062	-0.00907588	-0.07039232
0.1866	1224.25591	0.0	7.1e-07	8.7e-07	9e-08	-0.0	5.93e-06	3.26e-06	1e-08	387.92395886	391.27678759	387.75549995	-0.00259726	-0.00907116	-0.0703597
0.18665	1224.57518	0.0	7.1e-07	8.7e-07	9e-08	-0.0	5.93e-06	3.26e-06	1e-08	387.88229971	391.23452572	387.71402969	-0.00257897	-0.00906665	-0.07032721
0.18671	1224.89441	0.0	7.1e-07	8.7e-07	9e-08	-0.0	5.93e-06	3.26e-06	1e-08	387.84093018	391.1922818	387.67256627	-0.00256958	-0.00906207	-0.07029467
0.18676	1225.21363	0.0	7.1e-07	8.7e-07	9e-08	-0.0	5.93e-06	3.26e-06	1e-08	387.79970746	391.15005617	387.63111598	-0.00256233	-0.00905746	-0.07026212
0.18682	1225.53281	0.0	7.1e-07	8.7e-07	9e-08	-0.0	5.93e-06	3.26e-06	1e-08	387.75859733	391.10784889	387.5896803	-0.00256361	-0.0090528	-0.0702296
0.18687	1225.85197	0.0	7.1e-07	8.7e-07	9e-08	-0.0	5.93e-06	3.26e-06	1e-08	387.7174629	391.06566027	387.54826521	-0.00256762	-0.00904812	-0.0701971
0.18693	1226.1711	0.0	7.1e-07	8.7e-07	9e-08	-0.0	5.93e-06	3.26e-06	1e-08	387.67626042	391.02349039	387.50687262	-0.00256757	-0.00904346	-0.07016459
0.18698	1226.49021	0.0	7.1e-07	8.7e-07	9e-08	-0.0	5.93e-06	3.26e-06	1e-08	387.63505516	390.98133911	387.46549967	-0.00257263	-0.00903878	-0.07013211
0.18704	1226.80929	0.0	7.1e-07	8.7e-07	9e-08	-0.0	5.93e-06	3.26e-06	1e-08	387.59376494	390.93920659	387.42414993	-0.00258711	-0.00903403	-0.0700997
0.18709	1227.12834	0.0	7.1e-07	8.7e-07	9e-08	-0.0	5.93e-06	3.26e-06	1e-08	387.55223851	390.89709315	387.38282998	-0.00259291	-0.00902934	-0.07006723
0.18715	1227.44737	0.0	7.1e-07	8.7e-07	9e-08	-0.0	5.93e-06	3.26e-06	1e-08	387.51061531	390.85499849	387.34153376	-0.00259871	-0.00902465	-0.07003475
0.1872	1227.76637	0.0	7.1e-07	8.7e-07	9e-08	-0.0	5.93e-06	3.26e-06	1e-08	387.46889534	390.81292262	387.30026126	-0.00260451	-0.00901996	-0.07000228
0.18726	1228.08534	0.0	7.1e-07	8.7e-07	9e-08	-0.0	5.93e-06	3.26e-06	1e-08	387.42707861	390.77086554	387.25901249	-0.00260334	-0.00901533	-0.06996983
0.18731	1228.40428	0.0	7.1e-07	8.7e-07	9e-08	-0.0	5.93e-06	3.26e-06	1e-08	387.38527688	390.72882699	387.21778255	-0.0025666	-0.00901098	-0.0699375
0.18737	1228.7232	0.0	7.1e-07	8.7e-07	9e-08	-0.0	5.93e-06	3.26e-06	1e-08	387.3440613	390.68680564	387.17654643	-0.00257573	-0.00900628	-0.0699051
0.18742	1229.0421	0.0	7.1e-07	8.7e-07	9e-08	-0.0	5.93e-06	3.26e-06	1e-08	387.30269544	390.64480315	387.13533633	-0.00256796	-0.00900172	-0.06987276
0.18748	1229.36097	0.0	7.1e-07	8.7e-07	9e-08	-0.0	5.93e-06	3.26e-06	1e-08	387.26145062	390.6028189	387.09414036	-0.0025573	-0.00899718	-0.06984043
0.19754	1287.26469	0.0	7.1e-07	8.7e-07	9e-08	-0.0	5.93e-06	3.26e-06	1e-08	380.02126704	383.22825934	379.86609868	-0.00230926	-0.00819352	-0.06416321
0.1976	1287.57863	0.0	7.1e-07	8.7e-07	9e-08	-0.0	5.93e-06	3.26e-06	1e-08	379.98358518	383.18954485	379.82818313	-0.00230508	-0.00818951	-0.06413453
0.19765	1287.89256	0.0	7.1e-07	8.7e-07	9e-08	-0.0	5.93e-06	3.26e-06	1e-08	379.94596843	383.15084672	379.79028206	-0.00233494	-0.00818509	-0.06410466
0.19771	1288.20645	0.0	7.1e-07	8.7e-07	9e-08	-0.0	5.93e-06	3.26e-06	1e-08	379.90786136	383.11216684	379.75242006	-0.00235277	-0.00818081	-0.06407521
0.19776	1288.52032	0.0	7.1e-07	8.7e-07	9e-08	-0.0	5.93e-06	3.26e-06	1e-08	379.86946021	383.07350455	379.71458846	-0.0023529	-0.00817665	-0.06404564
0.19782	1288.83416	0.0	7.1e-07	8.7e-07	9e-08	-0.0	5.93e-06	3.26e-06	1e-08	379.83105377	383.03485929	379.6767749	-0.00234349	-0.00817255	-0.06401597
0.19787	1289.14797	0.0	7.1e-07	8.7e-07	9e-08	-0.0	5.93e-06	3.26e-06	1e-08	379.79279773	382.99623078	379.63897276	-0.00233829	-0.00816842	-0.06398637
0.19793	1289.46176	0.0	7.1e-07	8.7e-07	9e-08	-0.0	5.93e-06	3.26e-06	1e-08	379.75462343	382.95761913	379.60118494	-0.00231917	-0.0081644	-0.06395673
0.19798	1289.77552	0.0	7.1e-07	8.7e-07	9e-08	-0.0	5.93e-06	3.26e-06	1e-08	379.7167581	382.91902387	379.56340172	-0.00230657	-0.00816033	-0.06392711
0.19804	1290.08926	0.0	7.1e-07	8.7e-07	9e-08	-0.0	5.93e-06	3.26e-06	1e-08	379.67909533	382.88044522	379.52562764	-0.0023249	-0.00815602	-0.06389745
0.19809	1290.40296	0.0	7.1e-07	8.7e-07	9e-08	-0.0	5.93e-06	3.26e-06	1e-08	379.64113029	382.8418843	379.48788443	-0.00233082	-0.00815181	-0.06386781
0.19815	1290.71664	0.0	7.1e-07	8.7e-07	9e-08	-0.0	5.93e-06	3.26e-06	1e-08	379.60306538	382.80334066	379.45016337	-0.00233304	-0.00814763	-0.06383817
0.1982	1291.03029	0.0	7.1e-07	8.7e-07	9e-08	-0.0	5.93e-06	3.26e-06	1e-08	379.56496113	382.76481417	379.41246187	-0.00233526	-0.00814344	-0.06380853
0.19826	1291.34392	0.0	7.1e-07	8.7e-07	9e-08	-0.0	5.93e-06	3.26e-06	1e-08	379.52681753	382.72630482	379.37477992	-0.00232848	-0.00813935	-0.06377899
0.19831	1291.65752	0.0	7.1e-07	8.7e-07	9e-08	-0.0	5.93e-06	3.26e-06	1e-08	379.48878157	382.68781225	379.33711115	-0.0023262	-0.0081352	-0.06374941
0.19837	1291.97109	0.0	7.1e-07	8.7e-07	9e-08	-0.0	5.93e-06	3.26e-06	1e-08	379.45077974	382.64933664	379.29945875	-0.00232444	-0.00813106	-0.06371982
0.19842	1292.28463	0.0	7.1e-07	8.7e-07	9e-08	-0.0	5.93e-06	3.26e-06	1e-08	379.41280341	382.61087801	379.26182309	-0.00232269	-0.00812691	-0.06369022
0.19848	1292.59815	0.0	7.1e-07	8.7e-07	9e-08	-0.0	5.93e-06	3.26e-06	1e-08	379.37485257	382.57243636	379.22420417	-0.00228787	-0.00811816	-0.06362612
0.20854	1349.51583	0.0	7.1e-07	8.7e-07	9e-08	-0.0	5.93e-06	3.26e-06	1e-08	372.76388763	375.82139991	372.62308818	-0.00209017	-0.00738643	-0.05837011
0.20859	1349.82435	0.0	7.1e-07	8.7e-07	9e-08	-0.0	5.93e-06	3.26e-06	1e-08	372.72922589	375.78602507	372.58854085	-0.00209024	-0.00738322	-0.05834699
0.20865	1350.13284	0.0	7.1e-07	8.7e-07	9e-08	-0.0	5.93e-06	3.26e-06	1e-08	372.69456064	375.75066364	372.55400765	-0.00209024	-0.00738322	-0.05834699
0.2087	1350.44131	0.0	7.1e-07	8.7e-07	9e-08	-0.0	5.93e-06	3.26e-06	1e-08	372.65989539	375.71530221	372.51947445	-0.00209024	-0.00738322	-0.05834699
0.20876	1350.74975	0.0	7.1e-07	8.7e-07	9e-08	-0.0	5.93e-06	3.26e-06	1e-08	372.62523013	375.67994078	372.48494125	-0.00209024	-0.00738322	-0.05834699
0.20881	1351.05816	0.0	7.1e-07	8.7e-07	9e-08	-0.0	5.93e-06	3.26e-06	1e-08	372.59056488	375.64457935	372.45040805	-0.00208182	-0.00737992	-0.05832279
0.20887	1351.36654	0.0	7.1e-07	8.7e-07	9e-08	-0.0	5.93e-06	3.26e-06	1e-08	372.55603692	375.60923173	372.41588366	-0.00208034	-0.00737649	-0.05829795
0.20892	1351.6749	0.0	7.1e-07	8.7e-07	9e-08	-0.0	5.93e-06	3.26e-06	1e-08	372.52153123	375.57389848	372.38137335	-0.00208217	-0.00737107	-0.05825887
0.20898	1351.98323	0.0	7.1e-07	8.7e-07	9e-08	-0.0	5.93e-06	3.26e-06	1e-08	372.48699133	375.53858793	372.34688812	-0.00207558	-0.00735461	-0.05813944
0.20903	1352.29153	0.0	7.1e-07	8.7e-07	9e-08	-0.0	5.93e-06	3.26e-06	1e-08	372.45254931	375.50334632	372.31247099	-0.00207558	-0.00735461	-0.05813944
0.20909	1352.5998	0.0	7.1e-07	8.7e-07	9e-08	-0.0	5.93e-06	3.26e-06	1e-08	372.41810728	375.4681047	372.27805386	-0.00207558	-0.00735461	-0.05813944
0.20914	1352.90805	0.0	7.1e-07	8.7e-07	9e-08	-0.0	5.93e-06	3.26e-06	1e-08	372.38366525	375.43286308	372.24363673	-0.00207558	-0.00735461	-0.05813944
0.2092	1353.21627	0.0	7.1e-07	8.7e-07	9e-08	-0.0	5.93e-06	3.26e-06	1e-08	372.34922323	375.39762146	372.2092196	-0.0020756	-0.00735404	-0.0581353
0.20925	1353.52446	0.0	7.1e-07	8.7e-07	9e-08	-0.0	5.93e-06	3.26e-06	1e-08	372.31478049	375.36238225	372.174805	-0.00207619	-0.00733555	-0.05800172
0.20931	1353.83263	0.0	7.1e-07	8.7e-07	9e-08	-0.0	5.93e-06	3.26e-06	1e-08	372.28031505	375.32722055	372.14047215	-0.00207619	-0.00733555	-0.05800172
0.20936	1354.14077	0.0	7.1e-07	8.7e-07	9e-08	-0.0	5.93e-06	3.26e-06	1e-08	372.24584961	375.29205884	372.1061393	-0.00207619	-0.00733555	-0.05800172
0.20942	1354.44888	0.0	7.1e-07	8.7e-07	9e-08	-0.0	5.93e-06	3.26e-06	1e-08	372.21138416	375.25689714	372.07180644	-0.00207619	-0.00733555	-0.05800172
0.20947	1354.75696	0.0	7.1e-07	8.7e-07	9e-08	-0.0	5.93e-06	3.26e-06	1e-08	372.17691872	375.22173543	372.03747359	-0.00207619	-0.00733555	-0.05800172
0.21954	1410.67254	0.0	7.1e-07	8.7e-07	9e-08	-0.0	5.93e-06	3.26e-06	1e-08	366.14005899	369.04450065	366.01198307	-0.00188533	-0.00667806	-0.05320435
0.21959	1410.97554	0.0	7.1e-07	8.7e-07	9e-08	-0.0	5.93e-06	3.26e-06	1e-08	366.10833894	369.01212263	365.98044053	-0.00188533	-0.00667806	-0.05320435
0.21965	1411.27851	0.0	7.1e-07	8.7e-07	9e-08	-0.0	5.93e-06	3.26e-06	1e-08	366.0766189	368.97974461	365.94889798	-0.00188533	-0.00667806	-0.05320435
0.2197	1411.58146	0.0	7.1e-07	8.7e-07	9e-08	-0.0	5.93e-06	3.26e-06	1e-08	366.04489885	368.94736659	365.91735544	-0.00187992	-0.00667682	-0.05319493
0.21976	1411.88438	0.0	7.1e-07	8.7e-07	9e-08	-0.0	5.93e-06	3.26e-06	1e-08	366.01326898	368.91499387	365.88581486	-0.00185747	-0.00667166	-0.05315582
0.21981	1412.18727	0.0	7.1e-07	8.7e-07	9e-08	-0.0	5.93e-06	3.26e-06	1e-08	365.98201334	368.88264314	365.8542824	-0.001863	-0.00667007	-0.05314449
0.21987	1412.49014	0.0	7.1e-07	8.7e-07	9e-08	-0.0	5.93e-06	3.26e-06	1e-08	365.95066375	368.8502992	365.82276073	-0.00188113	-0.00666487	-0.05310728
0.21992	1412.79298	0.0	7.1e-07	8.7e-07	9e-08	-0.0	5.93e-06	3.26e-06	1e-08	365.91900579	368.8179776	365.79127448	-0.00187966	-0.00666209	-0.0530868
0.21998	1413.09578	0.0	7.1e-07	8.7e-07	9e-08	-0.0	5.93e-06	3.26e-06	1e-08	365.88737079	368.7856679	365.75979971	-0.00187573	-0.00665468	-0.05303222
0.22003	1413.39856	0.0	7.1e-07	8.7e-07	9e-08	-0.0	5.93e-06	3.26e-06	1e-08	365.855797	368.75338991	365.72835548	-0.00187573	-0.00665468	-0.05303222
0.22009	1413.70132	0.0	7.1e-07	8.7e-07	9e-08	-0.0	5.93e-06	3.26e-06	1e-08	365.82422321	368.72111192	365.69691126	-0.00187121	-0.00665336	-0.0530223
0.22014	1414.00404	0.0	7.1e-07	8.7e-07	9e-08	-0.0	5.93e-06	3.26e-06	1e-08	365.79272463	368.68883955	365.66546992	-0.00185624	-0.00664899	-0.05298943
0.2202	1414.30674	0.0	7.1e-07	8.7e-07	9e-08	-0.0	5.93e-06	3.26e-06	1e-08	365.76147514	368.65658582	365.63403814	-0.00186327	-0.00664604	-0.05296812
0.22025	1414.60941	0.0	7.1e-07	8.7e-07	9e-08	-0.0	5.93e-06	3.26e-06	1e-08	365.7301054	368.62434476	365.6026243	-0.00187036	-0.00664306	-0.05294664
0.22031	1414.91205	0.0	7.1e-07	8.7e-07	9e-08	-0.0	5.93e-06	3.26e-06	1e-08	365.69861445	368.59211648	365.57122854	-0.00185981	-0.00663374	-0.0528776
0.22036	1415.21467	0.0	7.1e-07	8.7e-07	9e-08	-0.0	5.93e-06	3.26e-06	1e-08	365.66729511	368.55992809	365.53986752	-0.00185655	-0.00663086	-0.05285628
0.22042	1415.51725	0.0	7.1e-07	8.7e-07	9e-08	-0.0	5.93e-06	3.26e-06	1e-08	365.63602877	368.52775201	365.50851723	-0.00185655	-0.00663086	-0.05285628
0.22047	1415.81981	0.0	7.1e-07	8.7e-07	9e-08	-0.0	5.93e-06	3.26e-06	1e-08	365.60476242	368.49557593	365.47716693	-0.0018581	-0.00662965	-0.05284749
0.23054	1470.71658	0.0	7.1e-07	8.7e-07	9e-08	-0.0	5.93e-06	3.26e-06	1e-08	360.09406574	362.84336439	359.97696133	-0.00169256	-0.00604544	-0.04852279
0.23059	1471.01397	0.0	7.1e-07	8.7e-07	9e-08	-0.0	5.93e-06	3.26e-06	1e-08	360.06521222	362.81371838	359.94814348	-0.00168598	-0.00603746	-0.048463
0.23065	1471.31134	0.0	7.1e-07	8.7e-07	9e-08	-0.0	5.93e-06	3.26e-06	1e-08	360.03646603	362.7841072	359.9193576	-0.00168598	-0.00603746	-0.048463
0.2307	1471.60868	0.0	7.1e-07	8.7e-07	9e-08	-0.0	5.93e-06	3.26e-06	1e-08	360.00771983	362.75449602	359.89057171	-0.00168598	-0.00603746	-0.048463
0.23076	1471.90598	0.0	7.1e-07	8.7e-07	9e-08	-0.0	5.93e-06	3.26e-06	1e-08	359.97897364	362.72488484	359.86178583	-0.00169107	-0.00603376	-0.04843579
0.23081	1472.20326	0.0	7.1e-07	8.7e-07	9e-08	-0.0	5.93e-06	3.26e-06	1e-08	359.95013839	362.69528983	359.83302016	-0.00169134	-0.0060317	-0.04842054
0.23087	1472.50052	0.0	7.1e-07	8.7e-07	9e-08	-0.0	5.93e-06	3.26e-06	1e-08	359.92129742	362.66570378	359.80426399	-0.0016863	-0.00602793	-0.04839223
0.23092	1472.79774	0.0	7.1e-07	8.7e-07	9e-08	-0.0	5.93e-06	3.26e-06	1e-08	359.89253999	362.63613416	359.77552161	-0.00168687	-0.00601806	-0.04831873
0.23098	1473.09493	0.0	7.1e-07	8.7e-07	9e-08	-0.0	5.93e-06	3.26e-06	1e-08	359.86376689	362.60660766	359.74682459	-0.00168721	-0.0060123	-0.04827583
0.23103	1473.3921	0.0	7.1e-07	8.7e-07	9e-08	-0.0	5.93e-06	3.26e-06	1e-08	359.83498464	362.57710632	359.71815405	-0.00168721	-0.0060123	-0.04827583
0.23109	1473.68924	0.0	7.1e-07	8.7e-07	9e-08	-0.0	5.93e-06	3.26e-06	1e-08	359.80620239	362.54760498	359.6894835	-0.00168721	-0.0060123	-0.04827583
0.23114	1473.98635	0.0	7.1e-07	8.7e-07	9e-08	-0.0	5.93e-06	3.26e-06	1e-08	359.77742015	362.51810365	359.66081296	-0.00168721	-0.0060123	-0.04827583
0.2312	1474.28343	0.0	7.1e-07	8.7e-07	9e-08	-0.0	5.93e-06	3.26e-06	1e-08	359.7486379	362.48860231	359.63214241	-0.00168151	-0.00600935	-0.04825362
0.23125	1474.58048	0.0	7.1e-07	8.7e-07	9e-08	-0.0	5.93e-06	3.26e-06	1e-08	359.71995103	362.45911385	359.60348145	-0.00167519	-0.00600607	-0.04822899
0.23131	1474.87751	0.0	7.1e-07	8.7e-07	9e-08	-0.0	5.93e-06	3.26e-06	1e-08	359.69136989	362.42963966	359.57483112	-0.00167845	-0.00600364	-0.04821105
0.23136	1475.1745	0.0	7.1e-07	8.7e-07	9e-08	-0.0	5.93e-06	3.26e-06	1e-08	359.66273177	362.40017612	359.54619404	-0.00168374	-0.00599969	-0.04818192
0.23142	1475.47147	0.0	7.1e-07	8.7e-07	9e-08	-0.0	5.93e-06	3.26e-06	1e-08	359.63400114	362.37072986	359.51757849	-0.00168124	-0.00599863	-0.0481739
0.23147	1475.76841	0.0	7.1e-07	8.7e-07	9e-08	-0.0	5.93e-06	3.26e-06	1e-08	359.60531244	362.34128822	359.48896609	-0.00167521	-0.00599583	-0.04815278
0.24154	1529.62888	0.0	7.1e-07	8.7e-07	9e-08	-0.0	5.93e-06	3.26e-06	1e-08	354.57833836	357.1726373	354.47117268	-0.00152791	-0.00546429	-0.04416451
0.24159	1529.92056	0.0	7.1e-07	8.7e-07	9e-08	-0.0	5.93e-06	3.26e-06	1e-08	354.55196994	357.14555049	354.44490736	-0.00152791	-0.00546429	-0.04416451
0.24165	1530.21222	0.0	7.1e-07	8.7e-07	9e-08	-0.0	5.93e-06	3.26e-06	1e-08	354.52560153	357.11846369	354.41864203	-0.00152791	-0.00546429	-0.04416451
0.2417	1530.50384	0.0	7.1e-07	8.7e-07	9e-08	-0.0	5.93e-06	3.26e-06	1e-08	354.49923311	357.09137688	354.39237671	-0.00152123	-0.00546063	-0.04413659
0.24176	1530.79544	0.0	7.1e-07	8.7e-07	9e-08	-0.0	5.93e-06	3.26e-06	1e-08	354.47297788	357.06430637	354.3661238	-0.00151711	-0.00545837	-0.04411941
0.24181	1531.08701	0.0	7.1e-07	8.7e-07	9e-08	-0.0	5.93e-06	3.26e-06	1e-08	354.44679235	357.03724588	354.33987853	-0.00152043	-0.00545583	-0.04410044
0.24187	1531.37855	0.0	7.1e-07	8.7e-07	9e-08	-0.0	5.93e-06	3.26e-06	1e-08	354.4205481	357.01019671	354.31364722	-0.00152505	-0.0054523	-0.04407408
0.24192	1531.67007	0.0	7.1e-07	8.7e-07	9e-08	-0.0	5.93e-06	3.26e-06	1e-08	354.39422228	356.98316324	354.2874353	-0.00152317	-0.00545154	-0.04406824
0.24198	1531.96155	0.0	7.1e-07	8.7e-07	9e-08	-0.0	5.93e-06	3.26e-06	1e-08	354.36792841	356.95613316	354.26122563	-0.00151644	-0.0054488	-0.0440473
0.24203	1532.253	0.0	7.1e-07	8.7e-07	9e-08	-0.0	5.93e-06	3.26e-06	1e-08	354.34174919	356.92911521	354.23502408	-0.0015195	-0.00544553	-0.04402278
0.24209	1532.54443	0.0	7.1e-07	8.7e-07	9e-08	-0.0	5.93e-06	3.26e-06	1e-08	354.31551533	356.90211184	354.20883971	-0.00151543	-0.00543531	-0.04394542
0.24214	1532.83582	0.0	7.1e-07	8.7e-07	9e-08	-0.0	5.93e-06	3.26e-06	1e-08	354.28934597	356.87515395	354.18269989	-0.00151266	-0.00542898	-0.04389751
0.2422	1533.12719	0.0	7.1e-07	8.7e-07	9e-08	-0.0	5.93e-06	3.26e-06	1e-08	354.26322105	356.84822422	354.1565875	-0.00151266	-0.00542898	-0.04389751
0.24225	1533.41853	0.0	7.1e-07	8.7e-07	9e-08	-0.0	5.93e-06	3.26e-06	1e-08	354.23709613	356.82129448	354.1304751	-0.00151266	-0.00542898	-0.04389751
0.24231	1533.70984	0.0	7.1e-07	8.7e-07	9e-08	-0.0	5.93e-06	3.26e-06	1e-08	354.21097121	356.79436475	354.10436271	-0.00151266	-0.00542898	-0.04389751
0.24236	1534.00112	0.0	7.1e-07	8.7e-07	9e-08	-0.0	5.93e-06	3.26e-06	1e-08	354.18484629	356.76743501	354.07825031	-0.00151266	-0.00542898	-0.04389751
0.24242	1534.29238	0.0	7.1e-07	8.7e-07	9e-08	-0.0	5.93e-06	3.26e-06	1e-08	354.15872137	356.74050528	354.05213792	-0.00151455	-0.00541875	-0.04382048
0.24247	1534.5836	0.0	7.1e-07	8.7e-07	9e-08	-0.0	5.93e-06	3.26e-06	1e-08	354.1325581	356.71362112	354.02607406	-0.00151566	-0.00541273	-0.04377519
0.25253	1587.3894	0.0	7.1e-07	8.7e-07	9e-08	-0.0	5.93e-06	3.26e-06	1e-08	349.54635785	351.98784109	349.44885131	-0.00138025	-0.00494168	-0.04019561
0.25259	1587.67527	0.0	7.1e-07	8.7e-07	9e-08	-0.0	5.93e-06	3.26e-06	1e-08	349.522269	351.96309864	349.42491674	-0.00138025	-0.00494168	-0.04019561
0.25264	1587.96112	0.0	7.1e-07	8.7e-07	9e-08	-0.0	5.93e-06	3.26e-06	1e-08	349.49818016	351.9383562	349.40098218	-0.00138025	-0.00494168	-0.04019561
0.2527	1588.24693	0.0	7.1e-07	8.7e-07	9e-08	-0.0	5.93e-06	3.26e-06	1e-08	349.47409131	351.91361375	349.37704761	-0.00138025	-0.00494168	-0.04019561
0.25275	1588.53272	0.0	7.1e-07	8.7e-07	9e-08	-0.0	5.93e-06	3.26e-06	1e-08	349.45000246	351.88887131	349.35311304	-0.00138025	-0.00494168	-0.04019561
0.25281	1588.81847	0.0	7.1e-07	8.7e-07	9e-08	-0.0	5.93e-06	3.26e-06	1e-08	349.42591361	351.86412887	349.32917848	-0.00136656	-0.00493968	-0.04017959
0.25286	1589.1042	0.0	7.1e-07	8.7e-07	9e-08	-0.0	5.93e-06	3.26e-06	1e-08	349.40206259	351.83939544	349.30524414	-0.00136089	-0.00493786	-0.04016543
0.25292	1589.3899	0.0	7.1e-07	8.7e-07	9e-08	-0.0	5.93e-06	3.26e-06	1e-08	349.37830954	351.81467021	349.28131452	-0.00137031	-0.00493543	-0.04014739
0.25297	1589.67557	0.0	7.1e-07	8.7e-07	9e-08	-0.0	5.93e-06	3.26e-06	1e-08	349.3543909	351.78995602	349.25740259	-0.00136437	-0.00493305	-0.04012891
0.25303	1589.96121	0.0	7.1e-07	8.7e-07	9e-08	-0.0	5.93e-06	3.26e-06	1e-08	349.33057477	351.76525258	349.23349783	-0.00135772	-0.00493066	-0.04011033
0.25308	1590.24682	0.0	7.1e-07	8.7e-07	9e-08	-0.0	5.93e-06	3.26e-06	1e-08	349.30687331	351.74055994	349.20959982	-0.00135418	-0.00492832	-0.04009226
0.25314	1590.5324	0.0	7.1e-07	8.7e-07	9e-08	-0.0	5.93e-06	3.26e-06	1e-08	349.2832325	351.71587791	349.18571042	-0.00137206	-0.00492398	-0.04006011
0.25319	1590.81795	0.0	7.1e-07	8.7e-07	9e-08	-0.0	5.93e-06	3.26e-06	1e-08	349.25927732	351.69121556	349.16185331	-0.0013715	-0.00492176	-0.04004311
0.25325	1591.10347	0.0	7.1e-07	8.7e-07	9e-08	-0.0	5.93e-06	3.26e-06	1e-08	349.23533094	351.66656329	349.13800623	-0.00136343	-0.0049193	-0.04002393
0.2533	1591.38896	0.0	7.1e-07	8.7e-07	9e-08	-0.0	5.93e-06	3.26e-06	1e-08	349.21152403	351.64192212	349.11416528	-0.00137081	-0.00491241	-0.03997165
0.25336	1591.67443	0.0	7.1e-07	8.7e-07	9e-08	-0.0	5.93e-06	3.26e-06	1e-08	349.18758477	351.61731224	349.0903616	-0.00137081	-0.00491241	-0.03997165
0.25341	1591.95986	0.0	7.1e-07	8.7e-07	9e-08	-0.0	5.93e-06	3.26e-06	1e-08	349.16364552	351.59270235	349.06655793	-0.00137037	-0.00491228	-0.03997066
0.25347	1592.24527	0.0	7.1e-07	8.7e-07	9e-08	-0.0	5.93e-06	3.26e-06	1e-08	349.13971388	351.56809304	349.04275455	-0.00135853	-0.00490887	-0.03994408
0.26353	1643.97719	0.0	7.1e-07	8.7e-07	9e-08	-0.0	5.93e-06	3.26e-06	1e-08	344.95662947	347.24724116	344.86714004	-0.00124154	-0.0044833	-0.03667334
0.26359	1644.25715	0.0	7.1e-07	8.7e-07	9e-08	-0.0	5.93e-06	3.26e-06	1e-08	344.93474416	347.22459031	344.84527236	-0.00124252	-0.0044785	-0.03663641
0.26364	1644.53707	0.0	7.1e-07	8.7e-07	9e-08	-0.0	5.93e-06	3.26e-06	1e-08	344.91283929	347.20196154	344.82342806	-0.00124258	-0.0044782	-0.03663412
0.2637	1644.81697	0.0	7.1e-07	8.7e-07	9e-08	-0.0	5.93e-06	3.26e-06	1e-08	344.89093319	347.17933414	344.80158523	-0.00123999	-0.00447489	-0.03660844
0.26375	1645.09684	0.0	7.1e-07	8.7e-07	9e-08	-0.0	5.93e-06	3.26e-06	1e-08	344.8690711	347.15672198	344.77975636	-0.00123863	-0.00447315	-0.03659495
0.26381	1645.37667	0.0	7.1e-07	8.7e-07	9e-08	-0.0	5.93e-06	3.26e-06	1e-08	344.84723212	347.13411782	344.75793484	-0.00123902	-0.00447127	-0.03658047
0.26386	1645.65648	0.0	7.1e-07	8.7e-07	9e-08	-0.0	5.93e-06	3.26e-06	1e-08	344.82538537	347.11152233	344.7361225	-0.00123969	-0.00446807	-0.03655582
0.26392	1645.93626	0.0	7.1e-07	8.7e-07	9e-08	-0.0	5.93e-06	3.26e-06	1e-08	344.80352542	347.08894157	344.71432578	-0.00123935	-0.00446764	-0.03655252
0.26397	1646.216	0.0	7.1e-07	8.7e-07	9e-08	-0.0	5.93e-06	3.26e-06	1e-08	344.78167112	347.06636277	344.69253086	-0.00123574	-0.00446303	-0.03651673
0.26403	1646.49572	0.0	7.1e-07	8.7e-07	9e-08	-0.0	5.93e-06	3.26e-06	1e-08	344.75987836	347.0438052	344.67075541	-0.00123574	-0.00446303	-0.03651673
0.26408	1646.77541	0.0	7.1e-07	8.7e-07	9e-08	-0.0	5.93e-06	3.26e-06	1e-08	344.7380856	347.02124764	344.64897996	-0.00123659	-0.00445898	-0.03648554
0.26414	1647.05506	0.0	7.1e-07	8.7e-07	9e-08	-0.0	5.93e-06	3.26e-06	1e-08	344.71627594	346.99870873	344.62722428	-0.0012368	-0.00445796	-0.03647768
0.26419	1647.33469	0.0	7.1e-07	8.7e-07	9e-08	-0.0	5.93e-06	3.26e-06	1e-08	344.69446202	346.97617452	344.60547359	-0.00123477	-0.00445538	-0.03645767
0.26425	1647.61429	0.0	7.1e-07	8.7e-07	9e-08	-0.0	5.93e-06	3.26e-06	1e-08	344.67268263	346.95365219	344.58373378	-0.00123285	-0.00445293	-0.03643869
0.2643	1647.89386	0.0	7.1e-07	8.7e-07	9e-08	-0.0	5.93e-06	3.26e-06	1e-08	344.65093599	346.93114113	344.5620043	-0.0012331	-0.00445178	-0.03642981
0.26436	1648.17339	0.0	7.1e-07	8.7e-07	9e-08	-0.0	5.93e-06	3.26e-06	1e-08	344.6291845	346.90863537	344.54028045	-0.00123392	-0.00444787	-0.03639972
0.26441	1648.4529	0.0	7.1e-07	8.7e-07	9e-08	-0.0	5.93e-06	3.26e-06	1e-08	344.60741652	346.88614761	344.51857569	-0.00123392	-0.00444787	-0.03639972
0.26447	1648.73238	0.0	7.1e-07	8.7e-07	9e-08	-0.0	5.93e-06	3.26e-06	1e-08	344.58564855	346.86365985	344.49687092	-0.0012302	-0.00444314	-0.03636305
0.27453	1699.37022	0.0	7.1e-07	8.7e-07	9e-08	-0.0	5.93e-06	3.26e-06	1e-08	340.77191815	342.91589631	340.69018338	-0.00112048	-0.00405894	-0.0333787
0.27459	1699.64414	0.0	7.1e-07	8.7e-07	9e-08	-0.0	5.93e-06	3.26e-06	1e-08	340.75198112	342.89521294	340.67025825	-0.00112048	-0.00405894	-0.0333787
0.27464	1699.91804	0.0	7.1e-07	8.7e-07	9e-08	-0.0	5.93e-06	3.26e-06	1e-08	340.73204408	342.87452957	340.65033312	-0.0011218	-0.00405463	-0.03334517
0.2747	1700.1919	0.0	7.1e-07	8.7e-07	9e-08	-0.0	5.93e-06	3.26e-06	1e-08	340.71208169	342.85386636	340.63042956	-0.00112188	-0.00405435	-0.03334301
0.27475	1700.46573	0.0	7.1e-07	8.7e-07	9e-08	-0.0	5.93e-06	3.26e-06	1e-08	340.69211766	342.83320446	340.6105274	-0.00111926	-0.00405136	-0.03331961
0.27481	1700.73954	0.0	7.1e-07	8.7e-07	9e-08	-0.0	5.93e-06	3.26e-06	1e-08	340.67219905	342.8125565	340.5906378	-0.00111788	-0.0040498	-0.03330736
0.27486	1701.01331	0.0	7.1e-07	8.7e-07	9e-08	-0.0	5.93e-06	3.26e-06	1e-08	340.65230424	342.79191585	340.57075477	-0.00111841	-0.00404809	-0.03329407
0.27492	1701.28705	0.0	7.1e-07	8.7e-07	9e-08	-0.0	5.93e-06	3.26e-06	1e-08	340.6323993	342.77128319	340.55088031	-0.00111929	-0.00404522	-0.03327175
0.27497	1701.56076	0.0	7.1e-07	8.7e-07	9e-08	-0.0	5.93e-06	3.26e-06	1e-08	340.61247738	342.75066396	340.53102022	-0.00111893	-0.00404481	-0.03326853
0.27503	1701.83444	0.0	7.1e-07	8.7e-07	9e-08	-0.0	5.93e-06	3.26e-06	1e-08	340.59256171	342.73004665	340.51116185	-0.00111529	-0.00404068	-0.03323618
0.27508	1702.10809	0.0	7.1e-07	8.7e-07	9e-08	-0.0	5.93e-06	3.26e-06	1e-08	340.57270903	342.70944863	340.49132085	-0.00111529	-0.00404068	-0.03323618
0.27514	1702.38171	0.0	7.1e-07	8.7e-07	9e-08	-0.0	5.93e-06	3.26e-06	1e-08	340.55285635	342.68885061	340.47147985	-0.00111643	-0.00403699	-0.03320748
0.27519	1702.6553	0.0	7.1e-07	8.7e-07	9e-08	-0.0	5.93e-06	3.26e-06	1e-08	340.5329817	342.66826985	340.45165733	-0.0011167	-0.00403611	-0.03320064
0.27525	1702.92886	0.0	7.1e-07	8.7e-07	9e-08	-0.0	5.93e-06	3.26e-06	1e-08	340.5131018	342.64769321	340.43183922	-0.0011146	-0.00403374	-0.03318202
0.2753	1703.20239	0.0	7.1e-07	8.7e-07	9e-08	-0.0	5.93e-06	3.26e-06	1e-08	340.49325823	342.62712767	340.41203109	-0.0011127	-0.00403158	-0.03316514
0.27536	1703.47589	0.0	7.1e-07	8.7e-07	9e-08	-0.0	5.93e-06	3.26e-06	1e-08	340.47344759	342.60657219	340.39223203	-0.00111304	-0.00403048	-0.03315658
0.27541	1703.74935	0.0	7.1e-07	8.7e-07	9e-08	-0.0	5.93e-06	3.26e-06	1e-08	340.45363035	342.58602187	340.37243848	-0.00111412	-0.00402702	-0.03312968
0.27547	1704.02279	0.0	7.1e-07	8.7e-07	9e-08	-0.0	5.93e-06	3.26e-06	1e-08	340.43379239	342.56548774	340.35266226	-0.00111412	-0.00402702	-0.03312968
0.28553	1753.54516	0.0	7.1e-07	8.7e-07	9e-08	-0.0	5.93e-06	3.26e-06	1e-08	336.95760845	338.95953758	336.88291963	-0.00101451	-0.00367901	-0.03040004
0.28559	1753.81293	0.0	7.1e-07	8.7e-07	9e-08	-0.0	5.93e-06	3.26e-06	1e-08	336.93940322	338.94064236	336.86475584	-0.00101194	-0.00367634	-0.03037893
0.28564	1754.08067	0.0	7.1e-07	8.7e-07	9e-08	-0.0	5.93e-06	3.26e-06	1e-08	336.92124304	338.92175978	336.84660326	-0.00101205	-0.00367605	-0.0303767
0.2857	1754.34839	0.0	7.1e-07	8.7e-07	9e-08	-0.0	5.93e-06	3.26e-06	1e-08	336.90308074	338.90287855	336.82845213	-0.00101357	-0.00367219	-0.03034642
0.28575	1754.61607	0.0	7.1e-07	8.7e-07	9e-08	-0.0	5.93e-06	3.26e-06	1e-08	336.88488964	338.88401563	336.81032075	-0.00101357	-0.00367219	-0.03034642
0.28581	1754.88372	0.0	7.1e-07	8.7e-07	9e-08	-0.0	5.93e-06	3.26e-06	1e-08	336.86669854	338.86515271	336.79218937	-0.00101046	-0.00366897	-0.0303209
0.28586	1755.15133	0.0	7.1e-07	8.7e-07	9e-08	-0.0	5.93e-06	3.26e-06	1e-08	336.84856204	338.84630508	336.77407154	-0.00100961	-0.00366809	-0.03031396
0.28592	1755.41892	0.0	7.1e-07	8.7e-07	9e-08	-0.0	5.93e-06	3.26e-06	1e-08	336.83044039	338.82746161	336.75595739	-0.00101043	-0.00366601	-0.03029762
0.28597	1755.68648	0.0	7.1e-07	8.7e-07	9e-08	-0.0	5.93e-06	3.26e-06	1e-08	336.81230312	338.80862802	336.7378539	-0.00101124	-0.00366396	-0.03028151
0.28603	1755.954	0.0	7.1e-07	8.7e-07	9e-08	-0.0	5.93e-06	3.26e-06	1e-08	336.79415047	338.78980417	336.71976092	-0.00101037	-0.00366305	-0.03027435
0.28608	1756.2215	0.0	7.1e-07	8.7e-07	9e-08	-0.0	5.93e-06	3.26e-06	1e-08	336.77601317	338.77098462	336.70167173	-0.00100728	-0.00365986	-0.03024912
0.28614	1756.48896	0.0	7.1e-07	8.7e-07	9e-08	-0.0	5.93e-06	3.26e-06	1e-08	336.75792996	338.75218018	336.68359594	-0.00100728	-0.00365986	-0.03024912
0.28619	1756.75639	0.0	7.1e-07	8.7e-07	9e-08	-0.0	5.93e-06	3.26e-06	1e-08	336.73984675	338.73337573	336.66552016	-0.00100882	-0.00365599	-0.03021873
0.28625	1757.02379	0.0	7.1e-07	8.7e-07	9e-08	-0.0	5.93e-06	3.26e-06	1e-08	336.72173438	338.71458968	336.64746419	-0.00100892	-0.00365574	-0.03021674
0.2863	1757.29116	0.0	7.1e-07	8.7e-07	9e-08	-0.0	5.93e-06	3.26e-06	1e-08	336.70362009	338.69580482	336.62940952	-0.00100632	-0.00365306	-0.03019553
0.28636	1757.5585	0.0	7.1e-07	8.7e-07	9e-08	-0.0	5.93e-06	3.26e-06	1e-08	336.68555137	338.67703267	336.6113661	-0.00100496	-0.00365165	-0.03018441
0.28641	1757.8258	0.0	7.1e-07	8.7e-07	9e-08	-0.0	5.93e-06	3.26e-06	1e-08	336.66750652	338.65826718	336.59332859	-0.00100557	-0.00365012	-0.03017235
0.28647	1758.09308	0.0	7.1e-07	8.7e-07	9e-08	-0.0	5.93e-06	3.26e-06	1e-08	336.64945003	338.63950899	336.57529895	-0.0010066	-0.00364754	-0.03015211
0.29653	1806.47739	0.0	7.1e-07	8.7e-07	9e-08	-0.0	5.93e-06	3.26e-06	1e-08	333.48155129	335.34668438	333.41328054	-0.00091831	-0.00333461	-0.02767565
0.29659	1806.73889	0.0	7.1e-07	8.7e-07	9e-08	-0.0	5.93e-06	3.26e-06	1e-08	333.46494384	335.32943281	333.39673044	-0.00091653	-0.0033329	-0.02766204
0.29664	1807.00035	0.0	7.1e-07	8.7e-07	9e-08	-0.0	5.93e-06	3.26e-06	1e-08	333.44836796	335.31218942	333.38018748	-0.00091443	-0.00333089	-0.027646
0.2967	1807.26179	0.0	7.1e-07	8.7e-07	9e-08	-0.0	5.93e-06	3.26e-06	1e-08	333.43182931	335.29495568	333.36365296	-0.00091474	-0.00333024	-0.0276408
0.29675	1807.52319	0.0	7.1e-07	8.7e-07	9e-08	-0.0	5.93e-06	3.26e-06	1e-08	333.41528475	335.2777251	333.34712187	-0.00091621	-0.00332715	-0.02761638
0.29681	1807.78456	0.0	7.1e-07	8.7e-07	9e-08	-0.0	5.93e-06	3.26e-06	1e-08	333.39871248	335.26050938	333.33060689	-0.00091621	-0.00332715	-0.02761638
0.29686	1808.04589	0.0	7.1e-07	8.7e-07	9e-08	-0.0	5.93e-06	3.26e-06	1e-08	333.38214021	335.24329365	333.31409191	-0.00091275	-0.00332384	-0.02758999
0.29692	1808.3072	0.0	7.1e-07	8.7e-07	9e-08	-0.0	5.93e-06	3.26e-06	1e-08	333.3656293	335.22609381	333.2975908	-0.00091233	-0.00332344	-0.02758679
0.29697	1808.56847	0.0	7.1e-07	8.7e-07	9e-08	-0.0	5.93e-06	3.26e-06	1e-08	333.3491258	335.20889588	333.28109136	-0.00091342	-0.00332117	-0.0275688
0.29703	1808.82971	0.0	7.1e-07	8.7e-07	9e-08	-0.0	5.93e-06	3.26e-06	1e-08	333.33260182	335.19170889	333.2646038	-0.00091412	-0.0033197	-0.02755723
0.29708	1809.09092	0.0	7.1e-07	8.7e-07	9e-08	-0.0	5.93e-06	3.26e-06	1e-08	333.31606466	335.17452895	333.24812388	-0.00091286	-0.0033185	-0.02754764
0.29714	1809.3521	0.0	7.1e-07	8.7e-07	9e-08	-0.0	5.93e-06	3.26e-06	1e-08	333.29954985	335.15735477	333.23164899	-0.00091024	-0.00331601	-0.02752771
0.29719	1809.61325	0.0	7.1e-07	8.7e-07	9e-08	-0.0	5.93e-06	3.26e-06	1e-08	333.28308144	335.14019259	333.21518457	-0.00091031	-0.00331585	-0.02752649
0.29725	1809.87436	0.0	7.1e-07	8.7e-07	9e-08	-0.0	5.93e-06	3.26e-06	1e-08	333.26661164	335.12303115	333.19872096	-0.00091203	-0.00331228	-0.02749821
0.2973	1810.13545	0.0	7.1e-07	8.7e-07	9e-08	-0.0	5.93e-06	3.26e-06	1e-08	333.25010951	335.1058869	333.18227602	-0.00091203	-0.00331228	-0.02749821
0.29736	1810.3965	0.0	7.1e-07	8.7e-07	9e-08	-0.0	5.93e-06	3.26e-06	1e-08	333.23360739	335.08874266	333.16583107	-0.00090909	-0.00330948	-0.02747588
0.29741	1810.65752	0.0	7.1e-07	8.7e-07	9e-08	-0.0	5.93e-06	3.26e-06	1e-08	333.21715736	335.07161185	333.14939786	-0.00090815	-0.00330859	-0.02746875
0.29747	1810.91851	0.0	7.1e-07	8.7e-07	9e-08	-0.0	5.93e-06	3.26e-06	1e-08	333.20072397	335.05448534	333.13296838	-0.000909	-0.00330683	-0.02745478
0.30753	1858.14085	0.0	7.1e-07	8.7e-07	9e-08	-0.0	5.93e-06	3.26e-06	1e-08	330.31427412	332.04837794	330.25187177	-0.00082992	-0.00302298	-0.02519005
0.30758	1858.39594	0.0	7.1e-07	8.7e-07	9e-08	-0.0	5.93e-06	3.26e-06	1e-08	330.29915825	332.03263305	330.2367953	-0.00083046	-0.003022	-0.02518224
0.30764	1858.65099	0.0	7.1e-07	8.7e-07	9e-08	-0.0	5.93e-06	3.26e-06	1e-08	330.28403215	332.01689294	330.22172404	-0.00082886	-0.00302057	-0.02517074
0.30769	1858.90601	0.0	7.1e-07	8.7e-07	9e-08	-0.0	5.93e-06	3.26e-06	1e-08	330.26893484	332.00115977	330.20665876	-0.00082669	-0.00301864	-0.02515522
0.30775	1859.16099	0.0	7.1e-07	8.7e-07	9e-08	-0.0	5.93e-06	3.26e-06	1e-08	330.25387637	331.98543598	330.19160155	-0.00082695	-0.00301817	-0.02515144
0.3078	1859.41595	0.0	7.1e-07	8.7e-07	9e-08	-0.0	5.93e-06	3.26e-06	1e-08	330.23881293	331.9697145	330.17654686	-0.00082857	-0.00301525	-0.02512821
0.30786	1859.67087	0.0	7.1e-07	8.7e-07	9e-08	-0.0	5.93e-06	3.26e-06	1e-08	330.22371896	331.95400721	330.16150767	-0.00082857	-0.00301525	-0.02512821
0.30791	1859.92576	0.0	7.1e-07	8.7e-07	9e-08	-0.0	5.93e-06	3.26e-06	1e-08	330.20862499	331.93829992	330.14646848	-0.00082535	-0.00301239	-0.02510518
0.30797	1860.18062	0.0	7.1e-07	8.7e-07	9e-08	-0.0	5.93e-06	3.26e-06	1e-08	330.19358876	331.92260655	330.13144127	-0.0008248	-0.0030119	-0.02510125
0.30802	1860.43544	0.0	7.1e-07	8.7e-07	9e-08	-0.0	5.93e-06	3.26e-06	1e-08	330.17856238	331.90691556	330.1164161	-0.00082587	-0.00300998	-0.02508593
0.30808	1860.69023	0.0	7.1e-07	8.7e-07	9e-08	-0.0	5.93e-06	3.26e-06	1e-08	330.16351581	331.89123393	330.10140115	-0.00082668	-0.00300852	-0.0250743
0.30813	1860.94499	0.0	7.1e-07	8.7e-07	9e-08	-0.0	5.93e-06	3.26e-06	1e-08	330.1484539	331.87555941	330.08639397	-0.00082562	-0.00300757	-0.02506669
0.30819	1861.19972	0.0	7.1e-07	8.7e-07	9e-08	-0.0	5.93e-06	3.26e-06	1e-08	330.13341109	331.85988948	330.07139074	-0.00082291	-0.00300518	-0.02504739
0.30824	1861.45441	0.0	7.1e-07	8.7e-07	9e-08	-0.0	5.93e-06	3.26e-06	1e-08	330.11841675	331.84423122	330.05639754	-0.00082291	-0.00300518	-0.02504739
0.3083	1861.70908	0.0	7.1e-07	8.7e-07	9e-08	-0.0	5.93e-06	3.26e-06	1e-08	330.10342241	331.82857296	330.04140435	-0.00082479	-0.00300181	-0.02502058
0.30835	1861.9637	0.0	7.1e-07	8.7e-07	9e-08	-0.0	5.93e-06	3.26e-06	1e-08	330.08839261	331.81293108	330.02642905	-0.0008248	-0.0030018	-0.0250205
0.30841	1862.2183	0.0	7.1e-07	8.7e-07	9e-08	-0.0	5.93e-06	3.26e-06	1e-08	330.0733627	331.79728926	330.0114538	-0.00082212	-0.00299943	-0.0250014
0.30846	1862.47287	0.0	7.1e-07	8.7e-07	9e-08	-0.0	5.93e-06	3.26e-06	1e-08	330.05838081	331.78165897	329.99648848	-0.00082103	-0.00299847	-0.02499364
0.31853	1908.50786	0.0	7.1e-07	8.7e-07	9e-08	-0.0	5.93e-06	3.26e-06	1e-08	327.4287687	329.03799284	327.37176909	-0.00074933	-0.00274222	-0.02293378
0.31858	1908.75639	0.0	7.1e-07	8.7e-07	9e-08	-0.0	5.93e-06	3.26e-06	1e-08	327.41503224	329.02362179	327.35803155	-0.00075017	-0.0027409	-0.02292313
0.31864	1909.00489	0.0	7.1e-07	8.7e-07	9e-08	-0.0	5.93e-06	3.26e-06	1e-08	327.40127993	329.00925727	327.34430118	-0.00075128	-0.00273915	-0.0229091
0.31869	1909.25335	0.0	7.1e-07	8.7e-07	9e-08	-0.0	5.93e-06	3.26e-06	1e-08	327.3875067	328.99490137	327.33058028	-0.00075076	-0.00273871	-0.0229056
0.31875	1909.50178	0.0	7.1e-07	8.7e-07	9e-08	-0.0	5.93e-06	3.26e-06	1e-08	327.37374288	328.9805476	327.31686118	-0.00074762	-0.00273611	-0.02288446
0.3188	1909.75017	0.0	7.1e-07	8.7e-07	9e-08	-0.0	5.93e-06	3.26e-06	1e-08	327.36003579	328.96620664	327.30315296	-0.00074762	-0.00273611	-0.02288446
0.31886	1909.99854	0.0	7.1e-07	8.7e-07	9e-08	-0.0	5.93e-06	3.26e-06	1e-08	327.3463287	328.95186569	327.28944473	-0.00074929	-0.00273349	-0.02286346
0.31891	1910.24687	0.0	7.1e-07	8.7e-07	9e-08	-0.0	5.93e-06	3.26e-06	1e-08	327.33259022	328.93753763	327.27575067	-0.00074958	-0.00273304	-0.02285984
0.31897	1910.49516	0.0	7.1e-07	8.7e-07	9e-08	-0.0	5.93e-06	3.26e-06	1e-08	327.31884634	328.9232118	327.26205906	-0.00074752	-0.00273133	-0.02284597
0.31902	1910.74343	0.0	7.1e-07	8.7e-07	9e-08	-0.0	5.93e-06	3.26e-06	1e-08	327.30513973	328.90889437	327.24837457	-0.00074592	-0.00273001	-0.02283525
0.31908	1910.99166	0.0	7.1e-07	8.7e-07	9e-08	-0.0	5.93e-06	3.26e-06	1e-08	327.29146194	328.89458346	327.2346956	-0.00074646	-0.00272917	-0.0228285
0.31913	1911.23986	0.0	7.1e-07	8.7e-07	9e-08	-0.0	5.93e-06	3.26e-06	1e-08	327.27777405	328.88027668	327.22102119	-0.00074788	-0.00272694	-0.02281068
0.31919	1911.48802	0.0	7.1e-07	8.7e-07	9e-08	-0.0	5.93e-06	3.26e-06	1e-08	327.26405945	328.86598086	327.2073588	-0.00074788	-0.00272694	-0.02281068
0.31924	1911.73615	0.0	7.1e-07	8.7e-07	9e-08	-0.0	5.93e-06	3.26e-06	1e-08	327.25034486	328.85168503	327.19369641	-0.00074427	-0.00272397	-0.0227865
0.3193	1911.98425	0.0	7.1e-07	8.7e-07	9e-08	-0.0	5.93e-06	3.26e-06	1e-08	327.23669535	328.83740387	327.18004645	-0.00074422	-0.00272392	-0.02278614
0.31935	1912.23231	0.0	7.1e-07	8.7e-07	9e-08	-0.0	5.93e-06	3.26e-06	1e-08	327.22304681	328.82312293	327.16639668	-0.00074558	-0.00272179	-0.02276908
0.31941	1912.48034	0.0	7.1e-07	8.7e-07	9e-08	-0.0	5.93e-06	3.26e-06	1e-08	327.20937264	328.80885247	327.15275843	-0.00074618	-0.00272086	-0.02276162
0.31946	1912.72834	0.0	7.1e-07	8.7e-07	9e-08	-0.0	5.93e-06	3.26e-06	1e-08	327.19568726	328.79458659	327.13912521	-0.00074469	-0.00271964	-0.02275167
0.32953	1957.54896	0.0	7.1e-07	8.7e-07	9e-08	-0.0	5.93e-06	3.26e-06	1e-08	324.80040985	326.2910449	324.74830602	-0.00068106	-0.00248829	-0.02087924
0.32958	1957.79078	0.0	7.1e-07	8.7e-07	9e-08	-0.0	5.93e-06	3.26e-06	1e-08	324.78785128	326.27793035	324.73579251	-0.00067784	-0.00248578	-0.02085879
0.32964	1958.03257	0.0	7.1e-07	8.7e-07	9e-08	-0.0	5.93e-06	3.26e-06	1e-08	324.77535129	326.26482826	324.7232894	-0.00067784	-0.00248578	-0.02085879
0.32969	1958.27432	0.0	7.1e-07	8.7e-07	9e-08	-0.0	5.93e-06	3.26e-06	1e-08	324.7628513	326.25172617	324.7107863	-0.00067943	-0.00248356	-0.02084083
0.32975	1958.51604	0.0	7.1e-07	8.7e-07	9e-08	-0.0	5.93e-06	3.26e-06	1e-08	324.7503213	326.23863515	324.69829544	-0.00067984	-0.002483	-0.02083628
0.3298	1958.75773	0.0	7.1e-07	8.7e-07	9e-08	-0.0	5.93e-06	3.26e-06	1e-08	324.73778369	326.22554694	324.68580768	-0.00067805	-0.00248161	-0.02082496
0.32986	1958.99938	0.0	7.1e-07	8.7e-07	9e-08	-0.0	5.93e-06	3.26e-06	1e-08	324.72527856	326.21246563	324.67332568	-0.0006763	-0.00248025	-0.02081381
0.32991	1959.241	0.0	7.1e-07	8.7e-07	9e-08	-0.0	5.93e-06	3.26e-06	1e-08	324.71280539	326.1993911	324.66084935	-0.00067672	-0.00247966	-0.02080909
0.32997	1959.48258	0.0	7.1e-07	8.7e-07	9e-08	-0.0	5.93e-06	3.26e-06	1e-08	324.7003243	326.18631948	324.64837624	-0.00067829	-0.00247746	-0.02079136
0.33002	1959.72413	0.0	7.1e-07	8.7e-07	9e-08	-0.0	5.93e-06	3.26e-06	1e-08	324.68781349	326.17325881	324.63591523	-0.00067829	-0.00247746	-0.02079136
0.33008	1959.96565	0.0	7.1e-07	8.7e-07	9e-08	-0.0	5.93e-06	3.26e-06	1e-08	324.67530269	326.16019813	324.62345421	-0.00067506	-0.00247495	-0.02077081
0.33013	1960.20713	0.0	7.1e-07	8.7e-07	9e-08	-0.0	5.93e-06	3.26e-06	1e-08	324.66285089	326.14714997	324.61100365	-0.00067476	-0.00247472	-0.02076893
0.33019	1960.44858	0.0	7.1e-07	8.7e-07	9e-08	-0.0	5.93e-06	3.26e-06	1e-08	324.65040448	326.13410295	324.59855404	-0.000676	-0.00247299	-0.02075498
0.33024	1960.69	0.0	7.1e-07	8.7e-07	9e-08	-0.0	5.93e-06	3.26e-06	1e-08	324.63793463	326.12106453	324.58611395	-0.00067676	-0.00247194	-0.02074652
0.3303	1960.93138	0.0	7.1e-07	8.7e-07	9e-08	-0.0	5.93e-06	3.26e-06	1e-08	324.62545057	326.10803134	324.57367962	-0.0006756	-0.00247104	-0.02073917
0.33035	1961.17272	0.0	7.1e-07	8.7e-07	9e-08	-0.0	5.93e-06	3.26e-06	1e-08	324.61298765	326.09500262	324.56124904	-0.00067323	-0.0024692	-0.02072415
0.33041	1961.41404	0.0	7.1e-07	8.7e-07	9e-08	-0.0	5.93e-06	3.26e-06	1e-08	324.60056794	326.08198305	324.54882609	-0.00067329	-0.00246911	-0.02072338
0.33046	1961.65532	0.0	7.1e-07	8.7e-07	9e-08	-0.0	5.93e-06	3.26e-06	1e-08	324.58814694	326.06896396	324.53640367	-0.00067522	-0.00246643	-0.02070179
0.34053	2005.23269	0.0	7.1e-07	8.7e-07	9e-08	-0.0	5.93e-06	3.26e-06	1e-08	322.40657107	323.78504822	322.3589225	-0.00061529	-0.00225763	-0.01900112
0.34058	2005.46764	0.0	7.1e-07	8.7e-07	9e-08	-0.0	5.93e-06	3.26e-06	1e-08	322.39516395	323.77308682	322.34752659	-0.00061669	-0.00225587	-0.01898684
0.34064	2005.70256	0.0	7.1e-07	8.7e-07	9e-08	-0.0	5.93e-06	3.26e-06	1e-08	322.38373039	323.76113427	322.33614051	-0.00061667	-0.00225586	-0.01898671
0.34069	2005.93745	0.0	7.1e-07	8.7e-07	9e-08	-0.0	5.93e-06	3.26e-06	1e-08	322.37229725	323.7491818	322.3247545	-0.00061327	-0.00225337	-0.0189663
0.34075	2006.17229	0.0	7.1e-07	8.7e-07	9e-08	-0.0	5.93e-06	3.26e-06	1e-08	322.36092631	323.7372418	322.31337876	-0.00061327	-0.00225337	-0.0189663
0.3408	2006.40711	0.0	7.1e-07	8.7e-07	9e-08	-0.0	5.93e-06	3.26e-06	1e-08	322.34955537	323.7253018	322.30200301	-0.0006147	-0.00225158	-0.01895179
0.34086	2006.64189	0.0	7.1e-07	8.7e-07	9e-08	-0.0	5.93e-06	3.26e-06	1e-08	322.33815751	323.71337079	322.29063727	-0.00061529	-0.00225084	-0.01894578
0.34091	2006.87663	0.0	7.1e-07	8.7e-07	9e-08	-0.0	5.93e-06	3.26e-06	1e-08	322.32674848	323.7014435	322.27927567	-0.0006139	-0.00224983	-0.01893742
0.34097	2007.11134	0.0	7.1e-07	8.7e-07	9e-08	-0.0	5.93e-06	3.26e-06	1e-08	322.31536497	323.68952132	322.26791827	-0.00061188	-0.00224835	-0.01892528
0.34102	2007.34601	0.0	7.1e-07	8.7e-07	9e-08	-0.0	5.93e-06	3.26e-06	1e-08	322.30401852	323.67760656	322.25656698	-0.0006121	-0.00224808	-0.01892307
0.34108	2007.58065	0.0	7.1e-07	8.7e-07	9e-08	-0.0	5.93e-06	3.26e-06	1e-08	322.29266795	323.66569316	322.24521721	-0.0006139	-0.00224583	-0.0189048
0.34113	2007.81526	0.0	7.1e-07	8.7e-07	9e-08	-0.0	5.93e-06	3.26e-06	1e-08	322.28128341	323.65379109	322.23388004	-0.0006139	-0.00224583	-0.0189048
0.34119	2008.04983	0.0	7.1e-07	8.7e-07	9e-08	-0.0	5.93e-06	3.26e-06	1e-08	322.26989886	323.64188902	322.22254286	-0.00061114	-0.00224382	-0.01888827
0.34124	2008.28436	0.0	7.1e-07	8.7e-07	9e-08	-0.0	5.93e-06	3.26e-06	1e-08	322.25856487	323.62999705	322.211214	-0.00061049	-0.00224334	-0.01888435
0.3413	2008.51886	0.0	7.1e-07	8.7e-07	9e-08	-0.0	5.93e-06	3.26e-06	1e-08	322.24724285	323.61810748	322.19988711	-0.00061152	-0.00224206	-0.01887395
0.34135	2008.75333	0.0	7.1e-07	8.7e-07	9e-08	-0.0	5.93e-06	3.26e-06	1e-08	322.23590146	323.60622435	322.18856739	-0.00061251	-0.00224082	-0.01886391
0.34141	2008.98776	0.0	7.1e-07	8.7e-07	9e-08	-0.0	5.93e-06	3.26e-06	1e-08	322.22454135	323.59434745	322.17725459	-0.0006118	-0.0022403	-0.01885964
0.34146	2009.22216	0.0	7.1e-07	8.7e-07	9e-08	-0.0	5.93e-06	3.26e-06	1e-08	322.21319429	323.58247314	322.16594393	-0.00060911	-0.00223834	-0.0188435
0.35152	2051.52538	0.0	7.1e-07	8.7e-07	9e-08	-0.0	5.93e-06	3.26e-06	1e-08	320.22653997	321.49935849	320.18298954	-0.00055946	-0.00204943	-0.01729628
0.35158	2051.75329	0.0	7.1e-07	8.7e-07	9e-08	-0.0	5.93e-06	3.26e-06	1e-08	320.21611696	321.48844796	320.17261168	-0.00055626	-0.00204722	-0.017278
0.35163	2051.98116	0.0	7.1e-07	8.7e-07	9e-08	-0.0	5.93e-06	3.26e-06	1e-08	320.20575303	321.47754863	320.16224291	-0.00055617	-0.00204716	-0.01727751
0.35169	2052.209	0.0	7.1e-07	8.7e-07	9e-08	-0.0	5.93e-06	3.26e-06	1e-08	320.19539068	321.46664961	320.15187438	-0.00055752	-0.00204562	-0.01726498
0.35174	2052.4368	0.0	7.1e-07	8.7e-07	9e-08	-0.0	5.93e-06	3.26e-06	1e-08	320.1850028	321.45575838	320.14151458	-0.00055819	-0.00204486	-0.01725875
0.3518	2052.66457	0.0	7.1e-07	8.7e-07	9e-08	-0.0	5.93e-06	3.26e-06	1e-08	320.17460224	321.44487103	320.13115911	-0.00055701	-0.00204404	-0.01725197
0.35185	2052.8923	0.0	7.1e-07	8.7e-07	9e-08	-0.0	5.93e-06	3.26e-06	1e-08	320.1642236	321.43398783	320.12080701	-0.00055491	-0.00204259	-0.01724001
0.35191	2053.11999	0.0	7.1e-07	8.7e-07	9e-08	-0.0	5.93e-06	3.26e-06	1e-08	320.15388364	321.42311196	320.11046086	-0.00055502	-0.00204246	-0.01723898
0.35196	2053.34765	0.0	7.1e-07	8.7e-07	9e-08	-0.0	5.93e-06	3.26e-06	1e-08	320.14354159	321.41223674	320.10011543	-0.00055693	-0.00204029	-0.01722129
0.35202	2053.57527	0.0	7.1e-07	8.7e-07	9e-08	-0.0	5.93e-06	3.26e-06	1e-08	320.13316343	321.40137252	320.08978232	-0.00055693	-0.00204029	-0.01722129
0.35207	2053.80286	0.0	7.1e-07	8.7e-07	9e-08	-0.0	5.93e-06	3.26e-06	1e-08	320.12278528	321.3905083	320.07944921	-0.00055448	-0.0020386	-0.01720729
0.35213	2054.03041	0.0	7.1e-07	8.7e-07	9e-08	-0.0	5.93e-06	3.26e-06	1e-08	320.11245246	321.37965267	320.06912306	-0.00055365	-0.00203803	-0.01720259
0.35218	2054.25793	0.0	7.1e-07	8.7e-07	9e-08	-0.0	5.93e-06	3.26e-06	1e-08	320.10213487	321.36879991	320.05879924	-0.00055454	-0.00203702	-0.01719433
0.35224	2054.48541	0.0	7.1e-07	8.7e-07	9e-08	-0.0	5.93e-06	3.26e-06	1e-08	320.09180039	321.3579523	320.04848117	-0.00055567	-0.00203574	-0.0171839
0.35229	2054.71285	0.0	7.1e-07	8.7e-07	9e-08	-0.0	5.93e-06	3.26e-06	1e-08	320.0814446	321.34711117	320.03817037	-0.00055523	-0.00203544	-0.01718138
0.35235	2054.94026	0.0	7.1e-07	8.7e-07	9e-08	-0.0	5.93e-06	3.26e-06	1e-08	320.071097	321.33627159	320.02786082	-0.00055239	-0.00203349	-0.01716525
0.3524	2055.16764	0.0	7.1e-07	8.7e-07	9e-08	-0.0	5.93e-06	3.26e-06	1e-08	320.06080173	321.3254419	320.01755929	-0.00055239	-0.00203349	-0.01716525
0.35246	2055.39497	0.0	7.1e-07	8.7e-07	9e-08	-0.0	5.93e-06	3.26e-06	1e-08	320.05050645	321.31461221	320.00725776	-0.00055407	-0.00203159	-0.0171498
0.36252	2096.39081	0.0	7.1e-07	8.7e-07	9e-08	-0.0	5.93e-06	3.26e-06	1e-08	318.24145099	319.41502626	318.20164464	-0.0005044	-0.0018596	-0.01573362
0.36258	2096.61148	0.0	7.1e-07	8.7e-07	9e-08	-0.0	5.93e-06	3.26e-06	1e-08	318.2320115	319.40508229	318.1921979	-0.0005044	-0.0018596	-0.01573362
0.36263	2096.83212	0.0	7.1e-07	8.7e-07	9e-08	-0.0	5.93e-06	3.26e-06	1e-08	318.22257201	319.39513832	318.18275115	-0.00050639	-0.00185752	-0.01571659
0.36269	2097.05273	0.0	7.1e-07	8.7e-07	9e-08	-0.0	5.93e-06	3.26e-06	1e-08	318.21309481	319.38520498	318.17331638	-0.0005064	-0.00185751	-0.01571646
0.36274	2097.27329	0.0	7.1e-07	8.7e-07	9e-08	-0.0	5.93e-06	3.26e-06	1e-08	318.20361732	319.37527172	318.16388169	-0.00050426	-0.00185611	-0.01570484
0.3628	2097.49382	0.0	7.1e-07	8.7e-07	9e-08	-0.0	5.93e-06	3.26e-06	1e-08	318.19417953	319.3653456	318.15445272	-0.00050325	-0.00185545	-0.01569933
0.36285	2097.71432	0.0	7.1e-07	8.7e-07	9e-08	-0.0	5.93e-06	3.26e-06	1e-08	318.18476054	319.35542287	318.14502646	-0.00050398	-0.00185469	-0.0156931
0.36291	2097.93477	0.0	7.1e-07	8.7e-07	9e-08	-0.0	5.93e-06	3.26e-06	1e-08	318.17532773	319.34550404	318.13560457	-0.00050526	-0.00185336	-0.01568221
0.36296	2098.15519	0.0	7.1e-07	8.7e-07	9e-08	-0.0	5.93e-06	3.26e-06	1e-08	318.16587076	319.335592	318.12619034	-0.0005051	-0.00185326	-0.01568137
0.36302	2098.37558	0.0	7.1e-07	8.7e-07	9e-08	-0.0	5.93e-06	3.26e-06	1e-08	318.15641668	319.32568048	318.11677653	-0.00050211	-0.0018513	-0.01566512
0.36307	2098.59593	0.0	7.1e-07	8.7e-07	9e-08	-0.0	5.93e-06	3.26e-06	1e-08	318.14701815	319.31577896	318.1073707	-0.00050211	-0.0018513	-0.01566512
0.36313	2098.81624	0.0	7.1e-07	8.7e-07	9e-08	-0.0	5.93e-06	3.26e-06	1e-08	318.13761962	319.30587743	318.09796487	-0.00050358	-0.00184977	-0.01565257
0.36318	2099.03651	0.0	7.1e-07	8.7e-07	9e-08	-0.0	5.93e-06	3.26e-06	1e-08	318.12819319	319.29598375	318.08856788	-0.00050411	-0.00184922	-0.01564804
0.36324	2099.25674	0.0	7.1e-07	8.7e-07	9e-08	-0.0	5.93e-06	3.26e-06	1e-08	318.11875669	319.28609289	318.07917406	-0.00050279	-0.00184836	-0.01564087
0.36329	2099.47694	0.0	7.1e-07	8.7e-07	9e-08	-0.0	5.93e-06	3.26e-06	1e-08	318.10934472	319.27620644	318.06978377	-0.00050097	-0.00184717	-0.01563098
0.36335	2099.69711	0.0	7.1e-07	8.7e-07	9e-08	-0.0	5.93e-06	3.26e-06	1e-08	318.09996661	319.26632608	318.06039834	-0.00050118	-0.00184695	-0.01562918
0.3634	2099.91723	0.0	7.1e-07	8.7e-07	9e-08	-0.0	5.93e-06	3.26e-06	1e-08	318.0905845	319.25644684	318.05101417	-0.00050297	-0.00184509	-0.01561393
0.36346	2100.13732	0.0	7.1e-07	8.7e-07	9e-08	-0.0	5.93e-06	3.26e-06	1e-08	318.08116842	319.24657712	318.04164073	-0.00050297	-0.00184509	-0.01561393
0.37352	2139.78988	0.0	7.1e-07	8.7e-07	9e-08	-0.0	5.93e-06	3.26e-06	1e-08	316.43408415	317.51467922	316.39766257	-0.00045741	-0.00168893	-0.01432206
0.37358	2140.00312	0.0	7.1e-07	8.7e-07	9e-08	-0.0	5.93e-06	3.26e-06	1e-08	316.42548905	317.50561136	316.38905942	-0.00045855	-0.00168783	-0.01431299
0.37363	2140.21633	0.0	7.1e-07	8.7e-07	9e-08	-0.0	5.93e-06	3.26e-06	1e-08	316.41687232	317.49654919	316.3804627	-0.00045938	-0.00168703	-0.01430637
0.37369	2140.42949	0.0	7.1e-07	8.7e-07	9e-08	-0.0	5.93e-06	3.26e-06	1e-08	316.40823981	317.48749116	316.37187067	-0.00045862	-0.00168655	-0.01430239
0.37374	2140.64262	0.0	7.1e-07	8.7e-07	9e-08	-0.0	5.93e-06	3.26e-06	1e-08	316.39962161	317.47843559	316.36328059	-0.00045637	-0.00168515	-0.01429071
0.3738	2140.85571	0.0	7.1e-07	8.7e-07	9e-08	-0.0	5.93e-06	3.26e-06	1e-08	316.39104527	317.46938721	316.35469618	-0.00045637	-0.00168515	-0.01429071
0.37385	2141.06877	0.0	7.1e-07	8.7e-07	9e-08	-0.0	5.93e-06	3.26e-06	1e-08	316.38246892	317.46033884	316.34611177	-0.00045821	-0.00168338	-0.01427614
0.37391	2141.28178	0.0	7.1e-07	8.7e-07	9e-08	-0.0	5.93e-06	3.26e-06	1e-08	316.37385777	317.4512996	316.3375377	-0.00045834	-0.00168325	-0.01427506
0.37396	2141.49476	0.0	7.1e-07	8.7e-07	9e-08	-0.0	5.93e-06	3.26e-06	1e-08	316.36524404	317.44226104	316.3289644	-0.00045652	-0.00168211	-0.01426557
0.37402	2141.7077	0.0	7.1e-07	8.7e-07	9e-08	-0.0	5.93e-06	3.26e-06	1e-08	316.35666438	317.43322833	316.32039571	-0.00045534	-0.00168138	-0.01425943
0.37407	2141.9206	0.0	7.1e-07	8.7e-07	9e-08	-0.0	5.93e-06	3.26e-06	1e-08	316.34810676	317.42419941	316.31183	-0.0004559	-0.00168084	-0.01425501
0.37413	2142.13346	0.0	7.1e-07	8.7e-07	9e-08	-0.0	5.93e-06	3.26e-06	1e-08	316.33953854	317.41517326	316.30326744	-0.00045731	-0.00167948	-0.01424381
0.37418	2142.34629	0.0	7.1e-07	8.7e-07	9e-08	-0.0	5.93e-06	3.26e-06	1e-08	316.33094355	317.40615412	316.29471282	-0.00045731	-0.00167948	-0.01424381
0.37424	2142.55908	0.0	7.1e-07	8.7e-07	9e-08	-0.0	5.93e-06	3.26e-06	1e-08	316.32234855	317.39713499	316.2861582	-0.00045442	-0.00167769	-0.01422885
0.37429	2142.77183	0.0	7.1e-07	8.7e-07	9e-08	-0.0	5.93e-06	3.26e-06	1e-08	316.31380733	317.38812509	316.27761085	-0.0004543	-0.00167761	-0.01422822
0.37435	2142.98454	0.0	7.1e-07	8.7e-07	9e-08	-0.0	5.93e-06	3.26e-06	1e-08	316.30526839	317.37911557	316.26906381	-0.00045555	-0.00167641	-0.01421832
0.3744	2143.19722	0.0	7.1e-07	8.7e-07	9e-08	-0.0	5.93e-06	3.26e-06	1e-08	316.29670572	317.37011227	316.26052379	-0.00045627	-0.00167572	-0.01421263
0.37446	2143.40986	0.0	7.1e-07	8.7e-07	9e-08	-0.0	5.93e-06	3.26e-06	1e-08	316.28812942	317.36111252	316.25198782	-0.00045534	-0.00167514	-0.01420779
0.38452	2181.68022	0.0	7.1e-07	8.7e-07	9e-08	-0.0	5.93e-06	3.26e-06	1e-08	314.78862099	315.78238166	314.7553065	-0.00041476	-0.00153355	-0.01303141
0.38458	2181.88581	0.0	7.1e-07	8.7e-07	9e-08	-0.0	5.93e-06	3.26e-06	1e-08	314.78079837	315.77411739	314.74747537	-0.00041536	-0.001533	-0.01302687
0.38463	2182.09135	0.0	7.1e-07	8.7e-07	9e-08	-0.0	5.93e-06	3.26e-06	1e-08	314.77296427	315.76585596	314.73964749	-0.00041667	-0.00153181	-0.01301706
0.38469	2182.29686	0.0	7.1e-07	8.7e-07	9e-08	-0.0	5.93e-06	3.26e-06	1e-08	314.76510531	315.75760071	314.73182662	-0.00041667	-0.00153181	-0.01301706
0.38474	2182.50233	0.0	7.1e-07	8.7e-07	9e-08	-0.0	5.93e-06	3.26e-06	1e-08	314.75724635	315.74934546	314.72400574	-0.00041387	-0.00153014	-0.013003
0.3848	2182.70776	0.0	7.1e-07	8.7e-07	9e-08	-0.0	5.93e-06	3.26e-06	1e-08	314.74943994	315.7410989	314.71619164	-0.00041381	-0.00153011	-0.01300275
0.38485	2182.91315	0.0	7.1e-07	8.7e-07	9e-08	-0.0	5.93e-06	3.26e-06	1e-08	314.74163448	315.7328525	314.70837767	-0.00041505	-0.00152899	-0.01299347
0.38491	2183.1185	0.0	7.1e-07	8.7e-07	9e-08	-0.0	5.93e-06	3.26e-06	1e-08	314.7338055	315.72461194	314.70057032	-0.00041572	-0.00152837	-0.01298843
0.38496	2183.32381	0.0	7.1e-07	8.7e-07	9e-08	-0.0	5.93e-06	3.26e-06	1e-08	314.72596373	315.71637454	314.69276658	-0.00041483	-0.00152784	-0.01298395
0.38502	2183.52909	0.0	7.1e-07	8.7e-07	9e-08	-0.0	5.93e-06	3.26e-06	1e-08	314.71813872	315.70813991	314.684965	-0.00041287	-0.00152667	-0.01297414
0.38507	2183.73432	0.0	7.1e-07	8.7e-07	9e-08	-0.0	5.93e-06	3.26e-06	1e-08	314.71035038	315.69991135	314.67716814	-0.00041287	-0.00152667	-0.01297414
0.38513	2183.93952	0.0	7.1e-07	8.7e-07	9e-08	-0.0	5.93e-06	3.26e-06	1e-08	314.70256205	315.69168279	314.66937128	-0.00041474	-0.00152498	-0.01296016
0.38518	2184.14468	0.0	7.1e-07	8.7e-07	9e-08	-0.0	5.93e-06	3.26e-06	1e-08	314.69473819	315.68346302	314.66158443	-0.00041478	-0.00152494	-0.01295986
0.38524	2184.3498	0.0	7.1e-07	8.7e-07	9e-08	-0.0	5.93e-06	3.26e-06	1e-08	314.68691358	315.67524344	314.65379778	-0.00041294	-0.00152385	-0.01295067
0.38529	2184.55488	0.0	7.1e-07	8.7e-07	9e-08	-0.0	5.93e-06	3.26e-06	1e-08	314.67912336	315.66702955	314.64601557	-0.00041193	-0.00152324	-0.0129456
0.38535	2184.75992	0.0	7.1e-07	8.7e-07	9e-08	-0.0	5.93e-06	3.26e-06	1e-08	314.67135211	315.65881879	314.63823579	-0.00041252	-0.00152271	-0.01294119
0.3854	2184.96492	0.0	7.1e-07	8.7e-07	9e-08	-0.0	5.93e-06	3.26e-06	1e-08	314.66356964	315.65061081	314.63045917	-0.00041384	-0.00152152	-0.01293135
0.38546	2185.16988	0.0	7.1e-07	8.7e-07	9e-08	-0.0	5.93e-06	3.26e-06	1e-08	314.65576215	315.64240901	314.62268959	-0.00041384	-0.00152152	-0.01293135
0.39552	2222.01572	0.0	7.1e-07	8.7e-07	9e-08	-0.0	5.93e-06	3.26e-06	1e-08	313.28447544	314.25399609	313.2535364	-0.00037958	-0.001377	-0.0118588
0.39558	2222.2134	0.0	7.1e-07	8.7e-07	9e-08	-0.0	5.93e-06	3.26e-06	1e-08	313.27729207	314.24655114	313.24639834	-0.00037962	-0.00127565	-0.01185334
0.39563	2222.41105	0.0	7.1e-07	8.7e-07	9e-08	-0.0	5.93e-06	3.26e-06	1e-08	313.27010782	314.23965408	313.23919256	-0.0003792	-0.00137686	-0.01184754
0.39569	2222.60866	0.0	7.1e-07	8.7e-07	9e-08	-0.0	5.93e-06	3.26e-06	1e-08	313.26293135	314.23220966	313.23206209	-0.00037924	-0.00127551	-0.01184209
0.39574	2222.80623	0.0	7.1e-07	8.7e-07	9e-08	-0.0	5.93e-06	3.26e-06	1e-08	313.25575406	314.22531314	313.22486389	-0.00037881	-0.0013767	-0.01183629
0.3958	2223.00376	0.0	7.1e-07	8.7e-07	9e-08	-0.0	5.93e-06	3.26e-06	1e-08	313.24858478	314.21786937	313.21774099	-0.00037885	-0.00127534	-0.01183084
0.39585	2223.20124	0.0	7.1e-07	8.7e-07	9e-08	-0.0	5.93e-06	3.26e-06	1e-08	313.24141465	314.21097351	313.21055034	-0.00037848	-0.00137657	-0.01182526
0.39591	2223.39869	0.0	7.1e-07	8.7e-07	9e-08	-0.0	5.93e-06	3.26e-06	1e-08	313.23425142	314.2035302	313.2034349	-0.00037838	-0.00127823	-0.01181964
0.39596	2223.5961	0.0	7.1e-07	8.7e-07	9e-08	-0.0	5.93e-06	3.26e-06	1e-08	313.22708987	314.1966185	313.19625388	-0.00037835	-0.00133392	-0.01181385
0.39602	2223.79347	0.0	7.1e-07	8.7e-07	9e-08	-0.0	5.93e-06	3.26e-06	1e-08	313.21992883	314.18940557	313.18911628	-0.00037783	-0.00131134	-0.01180835
0.39607	2223.99079	0.0	7.1e-07	8.7e-07	9e-08	-0.0	5.93e-06	3.26e-06	1e-08	313.21277763	314.18231463	313.18196624	-0.00037792	-0.00133996	-0.01180263
0.39613	2224.18808	0.0	7.1e-07	8.7e-07	9e-08	-0.0	5.93e-06	3.26e-06	1e-08	313.20562458	314.17506885	313.17484053	-0.00037772	-0.001275	-0.01179713
0.39618	2224.38533	0.0	7.1e-07	8.7e-07	9e-08	-0.0	5.93e-06	3.26e-06	1e-08	313.1984751	314.1681742	313.16767266	-0.00037738	-0.00137618	-0.01179158
0.39624	2224.58254	0.0	7.1e-07	8.7e-07	9e-08	-0.0	5.93e-06	3.26e-06	1e-08	313.19133194	314.16073229	313.16057997	-0.00037725	-0.00133645	-0.01178601
0.39629	2224.7797	0.0	7.1e-07	8.7e-07	9e-08	-0.0	5.93e-06	3.26e-06	1e-08	313.18419117	314.15350512	313.15346305	-0.00037718	-0.00127478	-0.0117803
0.39635	2224.97683	0.0	7.1e-07	8.7e-07	9e-08	-0.0	5.93e-06	3.26e-06	1e-08	313.17705162	314.14661135	313.14630654	-0.00037686	-0.00127464	-0.01177467
0.3964	2225.17391	0.0	7.1e-07	8.7e-07	9e-08	-0.0	5.93e-06	3.26e-06	1e-08	313.16991793	314.13971825	313.13915368	-0.00037679	-0.00137605	-0.01176899
0.39646	2225.37096	0.0	7.1e-07	8.7e-07	9e-08	-0.0	5.93e-06	3.26e-06	1e-08	313.16278548	314.13227662	313.13207643	-0.00037665	-0.00127467	-0.01176358
0.40652	2260.74603	0.0	7.1e-07	8.7e-07	9e-08	-0.0	5.93e-06	3.26e-06	1e-08	311.9129383	312.88433464	311.88428904	-0.00034437	-0.00116146	-0.01078401
0.40657	2260.93556	0.0	7.1e-07	8.7e-07	9e-08	-0.0	5.93e-06	3.26e-06	1e-08	311.90640098	312.87803644	311.87773324	-0.00034415	-0.00121322	-0.01077893
0.40663	2261.12504	0.0	7.1e-07	8.7e-07	9e-08	-0.0	5.93e-06	3.26e-06	1e-08	311.89986779	312.87145742	311.87121745	-0.00034419	-0.00118564	-0.0107738
0.40668	2261.31449	0.0	7.1e-07	8.7e-07	9e-08	-0.0	5.93e-06	3.26e-06	1e-08	311.89333379	312.86502789	311.86468581	-0.0003438	-0.00116644	-0.01076867
0.40674	2261.50389	0.0	7.1e-07	8.7e-07	9e-08	-0.0	5.93e-06	3.26e-06	1e-08	311.8868071	312.85870239	311.85814396	-0.00034368	-0.00126277	-0.01076354
0.40679	2261.69325	0.0	7.1e-07	8.7e-07	9e-08	-0.0	5.93e-06	3.26e-06	1e-08	311.88028255	312.8518544	311.85167372	-0.00034349	-0.00116131	-0.01075842
0.40685	2261.88257	0.0	7.1e-07	8.7e-07	9e-08	-0.0	5.93e-06	3.26e-06	1e-08	311.87376146	312.84555657	311.84513527	-0.00034321	-0.00121369	-0.01075331
0.4069	2262.07185	0.0	7.1e-07	8.7e-07	9e-08	-0.0	5.93e-06	3.26e-06	1e-08	311.86724557	312.83897454	311.83863724	-0.00034317	-0.00120937	-0.01074821
0.40696	2262.26109	0.0	7.1e-07	8.7e-07	9e-08	-0.0	5.93e-06	3.26e-06	1e-08	311.86073036	312.83241586	311.83213975	-0.00034295	-0.00116347	-0.01074311
0.40701	2262.45028	0.0	7.1e-07	8.7e-07	9e-08	-0.0	5.93e-06	3.26e-06	1e-08	311.85421922	312.82610601	311.82561326	-0.00034284	-0.00125933	-0.01073798
0.40707	2262.63944	0.0	7.1e-07	8.7e-07	9e-08	-0.0	5.93e-06	3.26e-06	1e-08	311.84771011	312.8192762	311.81915805	-0.00034261	-0.00116077	-0.0107329
0.40712	2262.82855	0.0	7.1e-07	8.7e-07	9e-08	-0.0	5.93e-06	3.26e-06	1e-08	311.8412052	312.81298084	311.81263664	-0.00034251	-0.00119961	-0.01072779
0.40718	2263.01762	0.0	7.1e-07	8.7e-07	9e-08	-0.0	5.93e-06	3.26e-06	1e-08	311.83470223	312.80647474	311.80614619	-0.00034235	-0.00122289	-0.01072268
0.40723	2263.20665	0.0	7.1e-07	8.7e-07	9e-08	-0.0	5.93e-06	3.26e-06	1e-08	311.82820213	312.79984226	311.7996757	-0.0003422	-0.00116072	-0.0107176
0.40729	2263.39563	0.0	7.1e-07	8.7e-07	9e-08	-0.0	5.93e-06	3.26e-06	1e-08	311.82170481	312.79354691	311.79316477	-0.00034199	-0.00123585	-0.01071251
0.40734	2263.58458	0.0	7.1e-07	8.7e-07	9e-08	-0.0	5.93e-06	3.26e-06	1e-08	311.81521138	312.78684397	311.78671036	-0.0003418	-0.00118623	-0.0107074
0.4074	2263.77348	0.0	7.1e-07	8.7e-07	9e-08	-0.0	5.93e-06	3.26e-06	1e-08	311.80872148	312.78041009	311.78022437	-0.00034165	-0.00116048	-0.01070233
0.40745	2263.96235	0.0	7.1e-07	8.7e-07	9e-08	-0.0	5.93e-06	3.26e-06	1e-08	311.80223432	312.77411575	311.77372366	-0.00034146	-0.00117152	-0.01069725
0.41752	2297.81539	0.0	7.1e-07	8.7e-07	9e-08	-0.0	5.93e-06	3.26e-06	1e-08	310.66524971	311.63888816	310.63862023	-0.00031232	-0.00105007	-0.00980599
0.41757	2297.99646	0.0	7.1e-07	8.7e-07	9e-08	-0.0	5.93e-06	3.26e-06	1e-08	310.65930416	311.63317854	310.63265412	-0.00031225	-0.00115063	-0.00980131
0.41763	2298.17749	0.0	7.1e-07	8.7e-07	9e-08	-0.0	5.93e-06	3.26e-06	1e-08	310.65335981	311.62692204	310.62676233	-0.00031207	-0.00105003	-0.00979667
0.41768	2298.35848	0.0	7.1e-07	8.7e-07	9e-08	-0.0	5.93e-06	3.26e-06	1e-08	310.64741876	311.62121249	310.62080261	-0.00031185	-0.00113535	-0.009792
0.41774	2298.53942	0.0	7.1e-07	8.7e-07	9e-08	-0.0	5.93e-06	3.26e-06	1e-08	310.64148177	311.61503894	310.61490632	-0.00031179	-0.00106505	-0.00978735
0.41779	2298.72032	0.0	7.1e-07	8.7e-07	9e-08	-0.0	5.93e-06	3.26e-06	1e-08	310.6355459	311.60924758	310.60896359	-0.00031153	-0.00107657	-0.0097827
0.41785	2298.90118	0.0	7.1e-07	8.7e-07	9e-08	-0.0	5.93e-06	3.26e-06	1e-08	310.62961499	311.60339353	310.60303211	-0.00031151	-0.00112364	-0.00977804
0.4179	2299.08199	0.0	7.1e-07	8.7e-07	9e-08	-0.0	5.93e-06	3.26e-06	1e-08	310.62368439	311.59728344	310.59713716	-0.00031121	-0.00104969	-0.00977341
0.41796	2299.26276	0.0	7.1e-07	8.7e-07	9e-08	-0.0	5.93e-06	3.26e-06	1e-08	310.61775938	311.59157535	310.59119302	-0.00031114	-0.00108924	-0.00976877
0.41801	2299.44349	0.0	7.1e-07	8.7e-07	9e-08	-0.0	5.93e-06	3.26e-06	1e-08	310.61183551	311.58565213	310.58528007	-0.00031104	-0.00111067	-0.0097641
0.41807	2299.62418	0.0	7.1e-07	8.7e-07	9e-08	-0.0	5.93e-06	3.26e-06	1e-08	310.60591364	311.57961234	310.57938547	-0.00031077	-0.00104954	-0.00975948
0.41812	2299.80482	0.0	7.1e-07	8.7e-07	9e-08	-0.0	5.93e-06	3.26e-06	1e-08	310.5999968	311.57390486	310.57345075	-0.00031072	-0.00110221	-0.00975484
0.41818	2299.98542	0.0	7.1e-07	8.7e-07	9e-08	-0.0	5.93e-06	3.26e-06	1e-08	310.5940808	311.5679109	310.5675565	-0.00031062	-0.00109746	-0.00975018
0.41823	2300.16597	0.0	7.1e-07	8.7e-07	9e-08	-0.0	5.93e-06	3.26e-06	1e-08	310.58816651	311.56194268	310.56166211	-0.00031032	-0.00104942	-0.00974557
0.41829	2300.34648	0.0	7.1e-07	8.7e-07	9e-08	-0.0	5.93e-06	3.26e-06	1e-08	310.58225795	311.55623566	310.55573683	-0.00031026	-0.00114995	-0.00974091
0.41834	2300.52695	0.0	7.1e-07	8.7e-07	9e-08	-0.0	5.93e-06	3.26e-06	1e-08	310.57635038	311.54998183	310.54988583	-0.00031014	-0.00104941	-0.00973631
0.4184	2300.70738	0.0	7.1e-07	8.7e-07	9e-08	-0.0	5.93e-06	3.26e-06	1e-08	310.57044514	311.54427472	310.54396694	-0.00030985	-0.00105719	-0.00973167
0.41845	2300.88776	0.0	7.1e-07	8.7e-07	9e-08	-0.0	5.93e-06	3.26e-06	1e-08	310.56454521	311.53852521	310.53805664	-0.00030982	-0.00112087	-0.00972705
0.42852	2333.16175	0.0	7.1e-07	8.7e-07	9e-08	-0.0	5.93e-06	3.26e-06	1e-08	309.53034175	310.50589703	309.50553049	-0.00028332	-0.0009839	-0.00891633
0.42857	2333.33403	0.0	7.1e-07	8.7e-07	9e-08	-0.0	5.93e-06	3.26e-06	1e-08	309.52493434	310.50053397	309.50012576	-0.0002833	-0.00098391	-0.00891208
0.42863	2333.50628	0.0	7.1e-07	8.7e-07	9e-08	-0.0	5.93e-06	3.26e-06	1e-08	309.5195272	310.49517079	309.49472402	-0.0002832	-0.00105239	-0.00890784
0.42868	2333.67848	0.0	7.1e-07	8.7e-07	9e-08	-0.0	5.93e-06	3.26e-06	1e-08	309.51412197	310.48943425	309.4893736	-0.00028297	-0.00097398	-0.00890361
0.42874	2333.85063	0.0	7.1e-07	8.7e-07	9e-08	-0.0	5.93e-06	3.26e-06	1e-08	309.50872106	310.48412507	309.4839706	-0.00028281	-0.00097391	-0.00889938
0.42879	2334.02274	0.0	7.1e-07	8.7e-07	9e-08	-0.0	5.93e-06	3.26e-06	1e-08	309.50332303	310.47881623	309.47857043	-0.00028273	-0.00101769	-0.00889517
0.42885	2334.19481	0.0	7.1e-07	8.7e-07	9e-08	-0.0	5.93e-06	3.26e-06	1e-08	309.49792659	310.47326868	309.47320411	-0.00028259	-0.00093087	-0.00889093
0.4289	2334.36683	0.0	7.1e-07	8.7e-07	9e-08	-0.0	5.93e-06	3.26e-06	1e-08	309.49253275	310.46819431	309.46777934	-0.00028276	-0.00103979	-0.00888672
0.42896	2334.53881	0.0	7.1e-07	8.7e-07	9e-08	-0.0	5.93e-06	3.26e-06	1e-08	309.48713563	310.46252614	309.46243462	-0.00028228	-0.00097606	-0.00888247
0.42901	2334.71074	0.0	7.1e-07	8.7e-07	9e-08	-0.0	5.93e-06	3.26e-06	1e-08	309.48174761	310.4572053	309.45704754	-0.00028207	-0.00097374	-0.00887824
0.42907	2334.88262	0.0	7.1e-07	8.7e-07	9e-08	-0.0	5.93e-06	3.26e-06	1e-08	309.47636349	310.45189704	309.45166166	-0.00028188	-0.00097361	-0.00887402
0.42912	2335.05446	0.0	7.1e-07	8.7e-07	9e-08	-0.0	5.93e-06	3.26e-06	1e-08	309.47098289	310.44658944	309.44627854	-0.00028184	-0.00097364	-0.0088698
0.42918	2335.22626	0.0	7.1e-07	8.7e-07	9e-08	-0.0	5.93e-06	3.26e-06	1e-08	309.46560296	310.44128164	309.44089839	-0.00028174	-0.00103502	-0.00886559
0.42923	2335.39801	0.0	7.1e-07	8.7e-07	9e-08	-0.0	5.93e-06	3.26e-06	1e-08	309.460225	310.43563916	309.43556451	-0.00028185	-0.00093685	-0.00886139
0.42929	2335.56972	0.0	7.1e-07	8.7e-07	9e-08	-0.0	5.93e-06	3.26e-06	1e-08	309.45484472	310.43053178	309.43016432	-0.00028151	-0.00101624	-0.00885716
0.42934	2335.74138	0.0	7.1e-07	8.7e-07	9e-08	-0.0	5.93e-06	3.26e-06	1e-08	309.44947086	310.42499156	309.42482297	-0.00028126	-0.00097039	-0.00885295
0.4294	2335.91299	0.0	7.1e-07	8.7e-07	9e-08	-0.0	5.93e-06	3.26e-06	1e-08	309.44410176	310.4197012	309.41945202	-0.00028111	-0.00098364	-0.00884873
0.42945	2336.08457	0.0	7.1e-07	8.7e-07	9e-08	-0.0	5.93e-06	3.26e-06	1e-08	309.43873551	310.41433854	309.41409331	-0.00028094	-0.00098361	-0.00884452
0.43952	2366.71549	0.0	7.1e-07	8.7e-07	9e-08	-0.0	5.93e-06	3.26e-06	1e-08	308.49803853	309.47501227	308.47495392	-0.00025711	-0.00084812	-0.00810712
0.43957	2366.87862	0.0	7.1e-07	8.7e-07	9e-08	-0.0	5.93e-06	3.26e-06	1e-08	308.49311989	309.4703789	308.4700065	-0.0002571	-0.0009374	-0.00810325
0.43963	2367.04171	0.0	7.1e-07	8.7e-07	9e-08	-0.0	5.93e-06	3.26e-06	1e-08	308.48820129	309.46525772	308.46512489	-0.00025689	-0.00087749	-0.00809941
0.43968	2367.20476	0.0	7.1e-07	8.7e-07	9e-08	-0.0	5.93e-06	3.26e-06	1e-08	308.48328675	309.46046377	308.46020353	-0.00025673	-0.00088886	-0.00809555
0.43974	2367.36775	0.0	7.1e-07	8.7e-07	9e-08	-0.0	5.93e-06	3.26e-06	1e-08	308.47837512	309.45560767	308.45529281	-0.00025661	-0.00094684	-0.0080917
0.43979	2367.5307	0.0	7.1e-07	8.7e-07	9e-08	-0.0	5.93e-06	3.26e-06	1e-08	308.47346577	309.45043477	308.45042569	-0.00025661	-0.00086852	-0.00808787
0.43985	2367.69361	0.0	7.1e-07	8.7e-07	9e-08	-0.0	5.93e-06	3.26e-06	1e-08	308.46855638	309.44568971	308.44550593	-0.00025642	-0.00090713	-0.00808402
0.4399	2367.85646	0.0	7.1e-07	8.7e-07	9e-08	-0.0	5.93e-06	3.26e-06	1e-08	308.46365065	309.44073366	308.44061604	-0.00025628	-0.00088153	-0.00808016
0.43996	2368.01927	0.0	7.1e-07	8.7e-07	9e-08	-0.0	5.93e-06	3.26e-06	1e-08	308.45874751	309.43591742	308.43571068	-0.00025612	-0.00087326	-0.00807632
0.44001	2368.18203	0.0	7.1e-07	8.7e-07	9e-08	-0.0	5.93e-06	3.26e-06	1e-08	308.45384726	309.43114632	308.43080209	-0.0002561	-0.00092278	-0.00807249
0.44007	2368.34475	0.0	7.1e-07	8.7e-07	9e-08	-0.0	5.93e-06	3.26e-06	1e-08	308.44894747	309.42610461	308.42593118	-0.00025586	-0.00089232	-0.00806864
0.44012	2368.50742	0.0	7.1e-07	8.7e-07	9e-08	-0.0	5.93e-06	3.26e-06	1e-08	308.44405208	309.42122926	308.4210413	-0.0002558	-0.00090682	-0.00806481
0.44018	2368.67004	0.0	7.1e-07	8.7e-07	9e-08	-0.0	5.93e-06	3.26e-06	1e-08	308.43915791	309.41627462	308.41616433	-0.00025561	-0.00087843	-0.00806097
0.44023	2368.83261	0.0	7.1e-07	8.7e-07	9e-08	-0.0	5.93e-06	3.26e-06	1e-08	308.43426725	309.41147503	308.41126988	-0.00025557	-0.00089567	-0.00805714
0.44029	2368.99514	0.0	7.1e-07	8.7e-07	9e-08	-0.0	5.93e-06	3.26e-06	1e-08	308.42937737	309.40658121	308.40639029	-0.00025545	-0.00090723	-0.00805331
0.44034	2369.15762	0.0	7.1e-07	8.7e-07	9e-08	-0.0	5.93e-06	3.26e-06	1e-08	308.42448965	309.40162418	308.40152148	-0.00025523	-0.00083424	-0.00804948
0.4404	2369.32006	0.0	7.1e-07	8.7e-07	9e-08	-0.0	5.93e-06	3.26e-06	1e-08	308.41960612	309.39706589	308.39660366	-0.00025521	-0.00094062	-0.00804565
0.44045	2369.48244	0.0	7.1e-07	8.7e-07	9e-08	-0.0	5.93e-06	3.26e-06	1e-08	308.41472299	309.39192627	308.39176369	-0.00025502	-0.00089877	-0.00804182
0.45051	2398.3977	0.0	7.1e-07	8.7e-07	9e-08	-0.0	5.93e-06	3.26e-06	1e-08	307.55918321	308.53751273	307.53761704	-0.00023334	-0.0008339	-0.00737115
0.45057	2398.55126	0.0	7.1e-07	8.7e-07	9e-08	-0.0	5.93e-06	3.26e-06	1e-08	307.55470975	308.53294764	307.53316281	-0.00023326	-0.00079705	-0.00736764
0.45062	2398.70478	0.0	7.1e-07	8.7e-07	9e-08	-0.0	5.93e-06	3.26e-06	1e-08	307.55023779	308.52858427	307.52868495	-0.00023323	-0.00079079	-0.00736413
0.45068	2398.85824	0.0	7.1e-07	8.7e-07	9e-08	-0.0	5.93e-06	3.26e-06	1e-08	307.54576627	308.5242551	307.52420514	-0.00023313	-0.00088601	-0.00736063
0.45073	2399.01166	0.0	7.1e-07	8.7e-07	9e-08	-0.0	5.93e-06	3.26e-06	1e-08	307.54129672	308.51940459	307.51979502	-0.00023297	-0.00077816	-0.00735713
0.45079	2399.16502	0.0	7.1e-07	8.7e-07	9e-08	-0.0	5.93e-06	3.26e-06	1e-08	307.5368302	308.51514451	307.51531104	-0.00023277	-0.00081793	-0.00735363
0.45084	2399.31834	0.0	7.1e-07	8.7e-07	9e-08	-0.0	5.93e-06	3.26e-06	1e-08	307.53236747	308.51066666	307.5108575	-0.00023268	-0.00083676	-0.00735013
0.4509	2399.47161	0.0	7.1e-07	8.7e-07	9e-08	-0.0	5.93e-06	3.26e-06	1e-08	307.52790648	308.50608569	307.50641966	-0.00023258	-0.00074429	-0.00734663
0.45095	2399.62483	0.0	7.1e-07	8.7e-07	9e-08	-0.0	5.93e-06	3.26e-06	1e-08	307.5234473	308.50201088	307.5019189	-0.00023258	-0.00089112	-0.00734313
0.45101	2399.778	0.0	7.1e-07	8.7e-07	9e-08	-0.0	5.93e-06	3.26e-06	1e-08	307.51898803	308.49713216	307.49752436	-0.00023239	-0.0007781	-0.00733964
0.45106	2399.93112	0.0	7.1e-07	8.7e-07	9e-08	-0.0	5.93e-06	3.26e-06	1e-08	307.5145323	308.49287219	307.49305229	-0.00023219	-0.00079696	-0.00733615
0.45112	2400.08419	0.0	7.1e-07	8.7e-07	9e-08	-0.0	5.93e-06	3.26e-06	1e-08	307.51008039	308.48850892	307.48859587	-0.00023216	-0.00079389	-0.00733266
0.45117	2400.23721	0.0	7.1e-07	8.7e-07	9e-08	-0.0	5.93e-06	3.26e-06	1e-08	307.50562914	308.48416239	307.48413973	-0.000232	-0.00080124	-0.00732917
0.45123	2400.39018	0.0	7.1e-07	8.7e-07	9e-08	-0.0	5.93e-06	3.26e-06	1e-08	307.50118088	308.47977558	307.47969114	-0.00023196	-0.00084002	-0.00732568
0.45128	2400.54311	0.0	7.1e-07	8.7e-07	9e-08	-0.0	5.93e-06	3.26e-06	1e-08	307.49673329	308.47517644	307.47527238	-0.00023182	-0.00081627	-0.00732219
0.45134	2400.69598	0.0	7.1e-07	8.7e-07	9e-08	-0.0	5.93e-06	3.26e-06	1e-08	307.49228841	308.47070727	307.4708392	-0.00023168	-0.00082398	-0.00731871
0.45139	2400.84881	0.0	7.1e-07	8.7e-07	9e-08	-0.0	5.93e-06	3.26e-06	1e-08	307.48784611	308.46619583	307.46641384	-0.00023152	-0.00077923	-0.00731523
0.45145	2401.00158	0.0	7.1e-07	8.7e-07	9e-08	-0.0	5.93e-06	3.26e-06	1e-08	307.48340688	308.46192937	307.4619592	-0.00023146	-0.00082971	-0.00731175
0.46151	2428.11777	0.0	7.1e-07	8.7e-07	9e-08	-0.0	5.93e-06	3.26e-06	1e-08	306.70531505	307.68497668	306.6851355	-0.0002118	-0.00073453	-0.00670178
0.46157	2428.26127	0.0	7.1e-07	8.7e-07	9e-08	-0.0	5.93e-06	3.26e-06	1e-08	306.70124671	307.68094806	306.6810688	-0.00021171	-0.00077389	-0.00669859
0.46162	2428.40472	0.0	7.1e-07	8.7e-07	9e-08	-0.0	5.93e-06	3.26e-06	1e-08	306.69718008	307.67670352	306.6770321	-0.00021177	-0.00075499	-0.00669537
0.46168	2428.54812	0.0	7.1e-07	8.7e-07	9e-08	-0.0	5.93e-06	3.26e-06	1e-08	306.69311228	307.67256258	306.67298436	-0.00021147	-0.00068168	-0.0066922
0.46173	2428.69146	0.0	7.1e-07	8.7e-07	9e-08	-0.0	5.93e-06	3.26e-06	1e-08	306.68905017	307.66882372	306.66888685	-0.0002114	-0.00078655	-0.00668903
0.46179	2428.83476	0.0	7.1e-07	8.7e-07	9e-08	-0.0	5.93e-06	3.26e-06	1e-08	306.68498934	307.66450963	306.66486563	-0.0002113	-0.00070642	-0.00668585
0.46184	2428.978	0.0	7.1e-07	8.7e-07	9e-08	-0.0	5.93e-06	3.26e-06	1e-08	306.68093037	307.66063499	306.66078997	-0.00021112	-0.00073707	-0.00668267
0.4619	2429.12119	0.0	7.1e-07	8.7e-07	9e-08	-0.0	5.93e-06	3.26e-06	1e-08	306.67687476	307.65659221	306.65673809	-0.00021111	-0.00075934	-0.00667948
0.46195	2429.26433	0.0	7.1e-07	8.7e-07	9e-08	-0.0	5.93e-06	3.26e-06	1e-08	306.6728193	307.65242724	306.65270419	-0.00021118	-0.00075493	-0.00667626
0.46201	2429.40741	0.0	7.1e-07	8.7e-07	9e-08	-0.0	5.93e-06	3.26e-06	1e-08	306.66876253	307.64828644	306.64866949	-0.00021085	-0.00069609	-0.00667312
0.46206	2429.55045	0.0	7.1e-07	8.7e-07	9e-08	-0.0	5.93e-06	3.26e-06	1e-08	306.66471201	307.64446832	306.64459521	-0.00021087	-0.0007724	-0.00666992
0.46212	2429.69343	0.0	7.1e-07	8.7e-07	9e-08	-0.0	5.93e-06	3.26e-06	1e-08	306.66066112	307.64023161	306.64057712	-0.0002107	-0.00071474	-0.00666675
0.46217	2429.83636	0.0	7.1e-07	8.7e-07	9e-08	-0.0	5.93e-06	3.26e-06	1e-08	306.6566134	307.63631115	306.63652041	-0.00021052	-0.00069322	-0.00666361
0.46223	2429.97924	0.0	7.1e-07	8.7e-07	9e-08	-0.0	5.93e-06	3.26e-06	1e-08	306.65256912	307.63250868	306.63245058	-0.00021054	-0.00078762	-0.00666042
0.46228	2430.12207	0.0	7.1e-07	8.7e-07	9e-08	-0.0	5.93e-06	3.26e-06	1e-08	306.64852454	307.62818835	306.62844972	-0.00021054	-0.00071728	-0.00665721
0.46234	2430.26484	0.0	7.1e-07	8.7e-07	9e-08	-0.0	5.93e-06	3.26e-06	1e-08	306.64447978	307.62425385	306.62440144	-0.00021019	-0.00075677	-0.00665409
0.46239	2430.40757	0.0	7.1e-07	8.7e-07	9e-08	-0.0	5.93e-06	3.26e-06	1e-08	306.64044171	307.62010267	306.62038301	-0.00021011	-0.00071563	-0.00665093
0.46245	2430.55024	0.0	7.1e-07	8.7e-07	9e-08	-0.0	5.93e-06	3.26e-06	1e-08	306.63640528	307.61617712	306.61633769	-0.00021009	-0.00075426	-0.00664776
0.47251	2455.77	0.0	7.1e-07	8.7e-07	9e-08	-0.0	5.93e-06	3.26e-06	1e-08	305.92879126	306.9095692	305.90989278	-0.00019234	-0.00069412	-0.006093
0.47257	2455.90286	0.0	7.1e-07	8.7e-07	9e-08	-0.0	5.93e-06	3.26e-06	1e-08	305.92509023	306.90575566	305.90621392	-0.00019216	-0.00059349	-0.0060901
0.47262	2456.03567	0.0	7.1e-07	8.7e-07	9e-08	-0.0	5.93e-06	3.26e-06	1e-08	305.92139264	306.90249497	305.90246589	-0.00019216	-0.00069412	-0.0060872
0.47268	2456.16843	0.0	7.1e-07	8.7e-07	9e-08	-0.0	5.93e-06	3.26e-06	1e-08	305.91769502	306.89868138	305.89879101	-0.00019203	-0.00069409	-0.0060843
0.47273	2456.30113	0.0	7.1e-07	8.7e-07	9e-08	-0.0	5.93e-06	3.26e-06	1e-08	305.91399981	306.89486793	305.89511806	-0.00019186	-0.00063992	-0.00608143
0.47279	2456.43377	0.0	7.1e-07	8.7e-07	9e-08	-0.0	5.93e-06	3.26e-06	1e-08	305.91030787	306.89135209	305.89140875	-0.00019186	-0.00068756	-0.00607851
0.47284	2456.56636	0.0	7.1e-07	8.7e-07	9e-08	-0.0	5.93e-06	3.26e-06	1e-08	305.90661595	306.88757448	305.88773516	-0.00019173	-0.00065663	-0.00607562
0.4729	2456.6989	0.0	7.1e-07	8.7e-07	9e-08	-0.0	5.93e-06	3.26e-06	1e-08	305.90292648	306.88396678	305.88404166	-0.00019159	-0.00073112	-0.00607274
0.47295	2456.83138	0.0	7.1e-07	8.7e-07	9e-08	-0.0	5.93e-06	3.26e-06	1e-08	305.89923967	306.87994974	305.88040274	-0.00019149	-0.00059379	-0.00606984
0.47301	2456.9638	0.0	7.1e-07	8.7e-07	9e-08	-0.0	5.93e-06	3.26e-06	1e-08	305.89555466	306.87668721	305.87666877	-0.00019154	-0.00069406	-0.00606694
0.47306	2457.09617	0.0	7.1e-07	8.7e-07	9e-08	-0.0	5.93e-06	3.26e-06	1e-08	305.89186866	306.87287376	305.87300772	-0.0001914	-0.00069402	-0.00606405
0.47312	2457.22849	0.0	7.1e-07	8.7e-07	9e-08	-0.0	5.93e-06	3.26e-06	1e-08	305.88818536	306.86906047	305.86934859	-0.00019121	-0.00063333	-0.00606119
0.47317	2457.36075	0.0	7.1e-07	8.7e-07	9e-08	-0.0	5.93e-06	3.26e-06	1e-08	305.88450578	306.86558064	305.86564846	-0.00019119	-0.00069401	-0.00605828
0.47323	2457.49296	0.0	7.1e-07	8.7e-07	9e-08	-0.0	5.93e-06	3.26e-06	1e-08	305.8808264	306.86176737	305.86199325	-0.00019105	-0.000694	-0.00605541
0.47328	2457.62511	0.0	7.1e-07	8.7e-07	9e-08	-0.0	5.93e-06	3.26e-06	1e-08	305.87714982	306.85795411	305.85833995	-0.00019105	-0.00067851	-0.00605251
0.47334	2457.7572	0.0	7.1e-07	8.7e-07	9e-08	-0.0	5.93e-06	3.26e-06	1e-08	305.87347323	306.85422594	305.85467776	-0.00019085	-0.00060884	-0.00604964
0.47339	2457.88924	0.0	7.1e-07	8.7e-07	9e-08	-0.0	5.93e-06	3.26e-06	1e-08	305.86980031	306.85088052	305.85096824	-0.00019087	-0.00069398	-0.00604675
0.47345	2458.02123	0.0	7.1e-07	8.7e-07	9e-08	-0.0	5.93e-06	3.26e-06	1e-08	305.86612709	306.84706726	305.84732093	-0.00019068	-0.00063328	-0.0060439
0.48351	2481.22865	0.0	7.1e-07	8.7e-07	9e-08	-0.0	5.93e-06	3.26e-06	1e-08	305.22268311	306.20440349	305.20491251	-0.00017458	-0.00054566	-0.00553946
0.48357	2481.35019	0.0	7.1e-07	8.7e-07	9e-08	-0.0	5.93e-06	3.26e-06	1e-08	305.21931847	306.20140096	305.20150733	-0.00017446	-0.00061712	-0.00553683
0.48362	2481.47167	0.0	7.1e-07	8.7e-07	9e-08	-0.0	5.93e-06	3.26e-06	1e-08	305.21595607	306.1980052	305.1981544	-0.00017439	-0.000619	-0.00553418
0.48368	2481.59309	0.0	7.1e-07	8.7e-07	9e-08	-0.0	5.93e-06	3.26e-06	1e-08	305.21259489	306.19459904	305.19480464	-0.00017436	-0.00062685	-0.00553155
0.48373	2481.71445	0.0	7.1e-07	8.7e-07	9e-08	-0.0	5.93e-06	3.26e-06	1e-08	305.20923439	306.19114966	305.19146226	-0.00017433	-0.00062527	-0.00552891
0.48379	2481.83576	0.0	7.1e-07	8.7e-07	9e-08	-0.0	5.93e-06	3.26e-06	1e-08	305.20587429	306.18770896	305.18812062	-0.00017414	-0.00061711	-0.00552629
0.48384	2481.957	0.0	7.1e-07	8.7e-07	9e-08	-0.0	5.93e-06	3.26e-06	1e-08	305.20251791	306.18431314	305.18477491	-0.00017401	-0.00053931	-0.00552365
0.4839	2482.07819	0.0	7.1e-07	8.7e-07	9e-08	-0.0	5.93e-06	3.26e-06	1e-08	305.19916394	306.18134543	305.18137601	-0.00017396	-0.0006268	-0.00552103
0.48395	2482.19932	0.0	7.1e-07	8.7e-07	9e-08	-0.0	5.93e-06	3.26e-06	1e-08	305.19581109	306.17789622	305.17804074	-0.00017387	-0.00062678	-0.00551839
0.48401	2482.32039	0.0	7.1e-07	8.7e-07	9e-08	-0.0	5.93e-06	3.26e-06	1e-08	305.19245978	306.17444709	305.17470727	-0.00017385	-0.00062679	-0.00551577
0.48406	2482.4414	0.0	7.1e-07	8.7e-07	9e-08	-0.0	5.93e-06	3.26e-06	1e-08	305.18910892	306.17099787	305.17137564	-0.00017382	-0.00060636	-0.00551313
0.48412	2482.56235	0.0	7.1e-07	8.7e-07	9e-08	-0.0	5.93e-06	3.26e-06	1e-08	305.18575863	306.1676611	305.16803142	-0.00017364	-0.00061705	-0.00551052
0.48417	2482.68324	0.0	7.1e-07	8.7e-07	9e-08	-0.0	5.93e-06	3.26e-06	1e-08	305.18241176	306.16426544	305.16469646	-0.00017355	-0.00055814	-0.00550789
0.48423	2482.80407	0.0	7.1e-07	8.7e-07	9e-08	-0.0	5.93e-06	3.26e-06	1e-08	305.17906657	306.16119392	305.16132169	-0.00017343	-0.00062673	-0.00550527
0.48428	2482.92485	0.0	7.1e-07	8.7e-07	9e-08	-0.0	5.93e-06	3.26e-06	1e-08	305.17572361	306.15774494	305.15799714	-0.00017346	-0.00062676	-0.00550264
0.48434	2483.04557	0.0	7.1e-07	8.7e-07	9e-08	-0.0	5.93e-06	3.26e-06	1e-08	305.1723801	306.15429578	305.15467449	-0.00017335	-0.00059718	-0.00550002
0.48439	2483.16622	0.0	7.1e-07	8.7e-07	9e-08	-0.0	5.93e-06	3.26e-06	1e-08	305.16903876	306.15100938	305.15133271	-0.00017323	-0.00061701	-0.00549742
0.48445	2483.28682	0.0	7.1e-07	8.7e-07	9e-08	-0.0	5.93e-06	3.26e-06	1e-08	305.16569975	306.1476138	305.1480067	-0.00017313	-0.00056722	-0.00549479
0.49451	2504.34032	0.0	7.1e-07	8.7e-07	9e-08	-0.0	5.93e-06	3.26e-06	1e-08	304.58059205	305.56332713	304.56383421	-0.00015841	-0.00052656	-0.00503607
0.49457	2504.44968	0.0	7.1e-07	8.7e-07	9e-08	-0.0	5.93e-06	3.26e-06	1e-08	304.5775345	305.56042554	304.5607598	-0.0001584	-0.00052656	-0.00503367
0.49462	2504.55897	0.0	7.1e-07	8.7e-07	9e-08	-0.0	5.93e-06	3.26e-06	1e-08	304.5744771	305.55752393	304.55768708	-0.00015833	-0.0006251	-0.00503128
0.49468	2504.6682	0.0	7.1e-07	8.7e-07	9e-08	-0.0	5.93e-06	3.26e-06	1e-08	304.57142108	305.55407931	304.55468562	-0.0001584	-0.00052661	-0.00502887
0.49473	2504.77737	0.0	7.1e-07	8.7e-07	9e-08	-0.0	5.93e-06	3.26e-06	1e-08	304.56836365	305.5511774	304.55161633	-0.00015819	-0.00052655	-0.00502648
0.49479	2504.88648	0.0	7.1e-07	8.7e-07	9e-08	-0.0	5.93e-06	3.26e-06	1e-08	304.56531027	305.5482758	304.54854853	-0.00015815	-0.00052655	-0.00502408
0.49484	2504.99552	0.0	7.1e-07	8.7e-07	9e-08	-0.0	5.93e-06	3.26e-06	1e-08	304.56225761	305.54537421	304.54548239	-0.00015806	-0.00062508	-0.00502169
0.4949	2505.10449	0.0	7.1e-07	8.7e-07	9e-08	-0.0	5.93e-06	3.26e-06	1e-08	304.55920679	305.54192964	304.5424875	-0.00015784	-0.0005265	-0.00501931
0.49495	2505.21341	0.0	7.1e-07	8.7e-07	9e-08	-0.0	5.93e-06	3.26e-06	1e-08	304.55616007	305.53902826	304.53942449	-0.00015799	-0.00052654	-0.0050169
0.49501	2505.32225	0.0	7.1e-07	8.7e-07	9e-08	-0.0	5.93e-06	3.26e-06	1e-08	304.55311046	305.53612663	304.53636331	-0.00015788	-0.00052654	-0.00501453
0.49506	2505.43104	0.0	7.1e-07	8.7e-07	9e-08	-0.0	5.93e-06	3.26e-06	1e-08	304.55006303	305.53322498	304.53330373	-0.00015777	-0.00062505	-0.00501213
0.49512	2505.53976	0.0	7.1e-07	8.7e-07	9e-08	-0.0	5.93e-06	3.26e-06	1e-08	304.54701763	305.52978047	304.53031537	-0.00015755	-0.00052647	-0.00500975
0.49517	2505.64842	0.0	7.1e-07	8.7e-07	9e-08	-0.0	5.93e-06	3.26e-06	1e-08	304.54397645	305.52687916	304.52725888	-0.00015754	-0.00052647	-0.00500736
0.49523	2505.75702	0.0	7.1e-07	8.7e-07	9e-08	-0.0	5.93e-06	3.26e-06	1e-08	304.54093537	305.52397783	304.52420408	-0.00015767	-0.00052762	-0.00500497
0.49528	2505.86555	0.0	7.1e-07	8.7e-07	9e-08	-0.0	5.93e-06	3.26e-06	1e-08	304.53789186	305.52107016	304.52115187	-0.00015746	-0.00062393	-0.00500259
0.49534	2505.97401	0.0	7.1e-07	8.7e-07	9e-08	-0.0	5.93e-06	3.26e-06	1e-08	304.53485242	305.51763172	304.51816924	-0.00015724	-0.00052644	-0.00500022
0.49539	2506.08242	0.0	7.1e-07	8.7e-07	9e-08	-0.0	5.93e-06	3.26e-06	1e-08	304.5318172	305.51473052	304.51511925	-0.0001574	-0.0005265	-0.00499782
0.49545	2506.19076	0.0	7.1e-07	8.7e-07	9e-08	-0.0	5.93e-06	3.26e-06	1e-08	304.52877887	305.51182897	304.5120711	-0.00015724	-0.00053044	-0.00499545
0.50551	2524.91126	0.0	7.1e-07	8.7e-07	9e-08	-0.0	5.93e-06	3.26e-06	1e-08	303.99675944	304.98070668	303.98086512	-0.00014394	-0.00052509	-0.00457835
0.50556	2525.00734	0.0	7.1e-07	8.7e-07	9e-08	-0.0	5.93e-06	3.26e-06	1e-08	303.99397759	304.9778095	303.97810286	-0.00014379	-0.00052503	-0.00457617
0.50562	2525.10334	0.0	7.1e-07	8.7e-07	9e-08	-0.0	5.93e-06	3.26e-06	1e-08	303.99119855	304.97491258	303.975342	-0.00014386	-0.00047648	-0.00457398
0.50567	2525.19928	0.0	7.1e-07	8.7e-07	9e-08	-0.0	5.93e-06	3.26e-06	1e-08	303.98841809	304.97228353	303.97254843	-0.00014367	-0.0004783	-0.00457181
0.50573	2525.29514	0.0	7.1e-07	8.7e-07	9e-08	-0.0	5.93e-06	3.26e-06	1e-08	303.9856414	304.96964442	303.96975754	-0.00014367	-0.000522	-0.00456962
0.50578	2525.39094	0.0	7.1e-07	8.7e-07	9e-08	-0.0	5.93e-06	3.26e-06	1e-08	303.98286461	304.96676419	303.96699907	-0.00014357	-0.00052504	-0.00456746
0.50584	2525.48666	0.0	7.1e-07	8.7e-07	9e-08	-0.0	5.93e-06	3.26e-06	1e-08	303.98008981	304.96386718	303.96424421	-0.00014354	-0.00052502	-0.00456527
0.50589	2525.58232	0.0	7.1e-07	8.7e-07	9e-08	-0.0	5.93e-06	3.26e-06	1e-08	303.97731543	304.96097023	303.96149086	-0.00014342	-0.00043948	-0.0045631
0.50595	2525.6779	0.0	7.1e-07	8.7e-07	9e-08	-0.0	5.93e-06	3.26e-06	1e-08	303.97454353	304.95854525	303.95867852	-0.00014342	-0.00051219	-0.00456092
0.506	2525.77342	0.0	7.1e-07	8.7e-07	9e-08	-0.0	5.93e-06	3.26e-06	1e-08	303.97177148	304.95571909	303.95591909	-0.00014331	-0.00052501	-0.00455876
0.50606	2525.86887	0.0	7.1e-07	8.7e-07	9e-08	-0.0	5.93e-06	3.26e-06	1e-08	303.96900166	304.95282217	303.95317017	-0.00014326	-0.00052499	-0.00455658
0.50611	2525.96424	0.0	7.1e-07	8.7e-07	9e-08	-0.0	5.93e-06	3.26e-06	1e-08	303.96623267	304.94992533	303.95042275	-0.00014315	-0.00044952	-0.00455441
0.50617	2526.05955	0.0	7.1e-07	8.7e-07	9e-08	-0.0	5.93e-06	3.26e-06	1e-08	303.96346583	304.94744492	303.94762344	-0.00014314	-0.00050209	-0.00455223
0.50622	2526.15478	0.0	7.1e-07	8.7e-07	9e-08	-0.0	5.93e-06	3.26e-06	1e-08	303.96069926	304.94467439	303.94486282	-0.00014301	-0.00052497	-0.00455008
0.50628	2526.24995	0.0	7.1e-07	8.7e-07	9e-08	-0.0	5.93e-06	3.26e-06	1e-08	303.957935	304.94177758	303.94211981	-0.00014296	-0.00052495	-0.00454791
0.50633	2526.34504	0.0	7.1e-07	8.7e-07	9e-08	-0.0	5.93e-06	3.26e-06	1e-08	303.95517186	304.93888088	303.93937826	-0.00014287	-0.00045974	-0.00454574
0.50639	2526.44006	0.0	7.1e-07	8.7e-07	9e-08	-0.0	5.93e-06	3.26e-06	1e-08	303.95241043	304.93634403	303.93659211	-0.00014283	-0.00049181	-0.00454357
0.50644	2526.53502	0.0	7.1e-07	8.7e-07	9e-08	-0.0	5.93e-06	3.26e-06	1e-08	303.9496496	304.9336302	303.93383013	-0.00014271	-0.00052493	-0.00454142
0.5065	2526.6299	0.0	7.1e-07	8.7e-07	9e-08	-0.0	5.93e-06	3.26e-06	1e-08	303.9468911	304.93073354	303.93109299	-0.00014277	-0.00051666	-0.00453925
0.51651	2542.6845	0.0	7.1e-07	8.7e-07	9e-08	-0.0	5.93e-06	3.26e-06	1e-08	303.4659504	304.45064519	303.45082918	-0.00013081	-0.00049209	-0.00416215
0.51656	2542.76579	0.0	7.1e-07	8.7e-07	9e-08	-0.0	5.93e-06	3.26e-06	1e-08	303.46341918	304.44792684	303.44832841	-0.00013074	-0.00042404	-0.00416017
0.51662	2542.847	0.0	7.1e-07	8.7e-07	9e-08	-0.0	5.93e-06	3.26e-06	1e-08	303.46088928	304.4455844	303.44578091	-0.0001307	-0.00043336	-0.00415819
0.51667	2542.92812	0.0	7.1e-07	8.7e-07	9e-08	-0.0	5.93e-06	3.26e-06	1e-08	303.45836026	304.44319049	303.44324135	-0.00013048	-0.0005149	-0.00415621
0.51673	2543.00917	0.0	7.1e-07	8.7e-07	9e-08	-0.0	5.93e-06	3.26e-06	1e-08	303.45583532	304.44034613	303.44076066	-0.00013036	-0.00045509	-0.00415426
0.51678	2543.09014	0.0	7.1e-07	8.7e-07	9e-08	-0.0	5.93e-06	3.26e-06	1e-08	303.45331286	304.43783212	303.43823899	-0.0001303	-0.00044113	-0.00415228
0.51684	2543.17103	0.0	7.1e-07	8.7e-07	9e-08	-0.0	5.93e-06	3.26e-06	1e-08	303.45079138	304.43539525	303.43570882	-0.00013023	-0.00042402	-0.00415029
0.51689	2543.25185	0.0	7.1e-07	8.7e-07	9e-08	-0.0	5.93e-06	3.26e-06	1e-08	303.44827136	304.43305288	303.43316792	-0.00013035	-0.00051806	-0.00414829
0.51695	2543.33258	0.0	7.1e-07	8.7e-07	9e-08	-0.0	5.93e-06	3.26e-06	1e-08	303.44574887	304.43019095	303.43069496	-0.00013025	-0.00042461	-0.00414632
0.517	2543.41323	0.0	7.1e-07	8.7e-07	9e-08	-0.0	5.93e-06	3.26e-06	1e-08	303.44322844	304.42784527	303.4281573	-0.0001302	-0.00042504	-0.00414434
0.51706	2543.49381	0.0	7.1e-07	8.7e-07	9e-08	-0.0	5.93e-06	3.26e-06	1e-08	303.44070891	304.4254972	303.4256213	-0.00013015	-0.0005221	-0.00414237
0.51711	2543.5743	0.0	7.1e-07	8.7e-07	9e-08	-0.0	5.93e-06	3.26e-06	1e-08	303.43819027	304.42261295	303.42315524	-0.00013002	-0.00042637	-0.00414039
0.51717	2543.65472	0.0	7.1e-07	8.7e-07	9e-08	-0.0	5.93e-06	3.26e-06	1e-08	303.43567418	304.42025751	303.42062285	-0.00012998	-0.00042516	-0.00413842
0.51722	2543.73505	0.0	7.1e-07	8.7e-07	9e-08	-0.0	5.93e-06	3.26e-06	1e-08	303.43315896	304.41790875	303.41809096	-0.00012993	-0.00047164	-0.00413645
0.51728	2543.81531	0.0	7.1e-07	8.7e-07	9e-08	-0.0	5.93e-06	3.26e-06	1e-08	303.43064461	304.4153032	303.41559327	-0.00012983	-0.00047682	-0.00413448
0.51733	2543.89549	0.0	7.1e-07	8.7e-07	9e-08	-0.0	5.93e-06	3.26e-06	1e-08	303.42813221	304.412669	303.41310057	-0.00012975	-0.00042513	-0.00413251
0.51739	2543.97559	0.0	7.1e-07	8.7e-07	9e-08	-0.0	5.93e-06	3.26e-06	1e-08	303.42562125	304.41032036	303.41057268	-0.0001297	-0.00042512	-0.00413054
0.51744	2544.05561	0.0	7.1e-07	8.7e-07	9e-08	-0.0	5.93e-06	3.26e-06	1e-08	303.42311122	304.40797174	303.40804614	-0.00012964	-0.00052328	-0.00412857
0.5175	2544.13554	0.0	7.1e-07	8.7e-07	9e-08	-0.0	5.93e-06	3.26e-06	1e-08	303.42060245	304.40508083	303.40559031	-0.00012953	-0.0004251	-0.00412661
0.52751	2557.29219	0.0	7.1e-07	8.7e-07	9e-08	-0.0	5.93e-06	3.26e-06	1e-08	302.98339839	303.96864447	302.96890319	-0.00011863	-0.00037805	-0.00378378
0.52756	2557.35642	0.0	7.1e-07	8.7e-07	9e-08	-0.0	5.93e-06	3.26e-06	1e-08	302.98110042	303.96655386	302.96658058	-0.0001187	-0.00047275	-0.00378198
0.52762	2557.42056	0.0	7.1e-07	8.7e-07	9e-08	-0.0	5.93e-06	3.26e-06	1e-08	302.97880099	303.96393956	302.9643262	-0.00011853	-0.00037668	-0.00378018
0.52767	2557.4846	0.0	7.1e-07	8.7e-07	9e-08	-0.0	5.93e-06	3.26e-06	1e-08	302.97650493	303.9618565	302.9620051	-0.00011855	-0.00039942	-0.00377838
0.52773	2557.54855	0.0	7.1e-07	8.7e-07	9e-08	-0.0	5.93e-06	3.26e-06	1e-08	302.97420832	303.95964767	302.95970136	-0.00011839	-0.0004321	-0.00377657
0.52778	2557.61241	0.0	7.1e-07	8.7e-07	9e-08	-0.0	5.93e-06	3.26e-06	1e-08	302.97191489	303.95725812	302.95742186	-0.00011834	-0.00042672	-0.00377478
0.52784	2557.67617	0.0	7.1e-07	8.7e-07	9e-08	-0.0	5.93e-06	3.26e-06	1e-08	302.96962249	303.9548983	302.95513979	-0.00011827	-0.00043557	-0.00377298
0.52789	2557.73984	0.0	7.1e-07	8.7e-07	9e-08	-0.0	5.93e-06	3.26e-06	1e-08	302.9673314	303.95248954	302.9528652	-0.00011836	-0.00039815	-0.00377118
0.52795	2557.80342	0.0	7.1e-07	8.7e-07	9e-08	-0.0	5.93e-06	3.26e-06	1e-08	302.96503858	303.95028772	302.9505655	-0.00011829	-0.00041015	-0.00376938
0.528	2557.8669	0.0	7.1e-07	8.7e-07	9e-08	-0.0	5.93e-06	3.26e-06	1e-08	302.96274695	303.94801952	302.94827551	-0.00011811	-0.00037958	-0.00376759
0.52806	2557.93029	0.0	7.1e-07	8.7e-07	9e-08	-0.0	5.93e-06	3.26e-06	1e-08	302.96045888	303.94592035	302.94596506	-0.00011817	-0.00047461	-0.00376579
0.52811	2557.99358	0.0	7.1e-07	8.7e-07	9e-08	-0.0	5.93e-06	3.26e-06	1e-08	302.95816972	303.94329561	302.94372306	-0.00011801	-0.00035696	-0.003764
0.52817	2558.05678	0.0	7.1e-07	8.7e-07	9e-08	-0.0	5.93e-06	3.26e-06	1e-08	302.95588357	303.94132149	302.94139909	-0.00011807	-0.00043008	-0.0037622
0.52822	2558.11988	0.0	7.1e-07	8.7e-07	9e-08	-0.0	5.93e-06	3.26e-06	1e-08	302.95359615	303.93894303	302.9391281	-0.00011789	-0.00039834	-0.00376041
0.52828	2558.1829	0.0	7.1e-07	8.7e-07	9e-08	-0.0	5.93e-06	3.26e-06	1e-08	302.95131236	303.93674009	302.93683581	-0.0001179	-0.00041429	-0.00375862
0.52833	2558.24581	0.0	7.1e-07	8.7e-07	9e-08	-0.0	5.93e-06	3.26e-06	1e-08	302.94902829	303.93444893	302.93455607	-0.00011779	-0.00041625	-0.00375683
0.52839	2558.30863	0.0	7.1e-07	8.7e-07	9e-08	-0.0	5.93e-06	3.26e-06	1e-08	302.94674632	303.9321469	302.9322789	-0.0001178	-0.00041333	-0.00375504
0.52844	2558.37136	0.0	7.1e-07	8.7e-07	9e-08	-0.0	5.93e-06	3.26e-06	1e-08	302.94446427	303.92986099	302.93000094	-0.00011762	-0.00043183	-0.00375325
0.5285	2558.43399	0.0	7.1e-07	8.7e-07	9e-08	-0.0	5.93e-06	3.26e-06	1e-08	302.94218557	303.92747277	302.92773719	-0.00011775	-0.00039152	-0.00375146
0.53851	2568.12959	0.0	7.1e-07	8.7e-07	9e-08	-0.0	5.93e-06	3.26e-06	1e-08	302.54483827	303.53042826	302.53072241	-0.00010774	-0.00037005	-0.00343965
0.53856	2568.17265	0.0	7.1e-07	8.7e-07	9e-08	-0.0	5.93e-06	3.26e-06	1e-08	302.5427491	303.5283799	302.52862961	-0.00010769	-0.00036938	-0.003438
0.53862	2568.21558	0.0	7.1e-07	8.7e-07	9e-08	-0.0	5.93e-06	3.26e-06	1e-08	302.54066086	303.5263352	302.52653748	-0.00010764	-0.00036872	-0.00343636
0.53867	2568.2584	0.0	7.1e-07	8.7e-07	9e-08	-0.0	5.93e-06	3.26e-06	1e-08	302.53857363	303.52429418	302.52444599	-0.00010758	-0.00036806	-0.00343472
0.53873	2568.30109	0.0	7.1e-07	8.7e-07	9e-08	-0.0	5.93e-06	3.26e-06	1e-08	302.53648748	303.52225681	302.52235515	-0.00010736	-0.00040734	-0.00343314
0.53878	2568.34365	0.0	7.1e-07	8.7e-07	9e-08	-0.0	5.93e-06	3.26e-06	1e-08	302.53440573	303.52000201	302.52029303	-0.00010738	-0.00033577	-0.0034315
0.53884	2568.38609	0.0	7.1e-07	8.7e-07	9e-08	-0.0	5.93e-06	3.26e-06	1e-08	302.53232354	303.51814336	302.51818151	-0.00010727	-0.00038336	-0.00342989
0.53889	2568.42841	0.0	7.1e-07	8.7e-07	9e-08	-0.0	5.93e-06	3.26e-06	1e-08	302.53024342	303.51602126	302.51610468	-0.00010738	-0.00041281	-0.0034282
0.53895	2568.4706	0.0	7.1e-07	8.7e-07	9e-08	-0.0	5.93e-06	3.26e-06	1e-08	302.52816115	303.51373612	302.51404993	-0.00010727	-0.00038667	-0.00342657
0.539	2568.51267	0.0	7.1e-07	8.7e-07	9e-08	-0.0	5.93e-06	3.26e-06	1e-08	302.52608101	303.51159564	302.51197779	-0.00010723	-0.00036371	-0.00342493
0.53906	2568.55461	0.0	7.1e-07	8.7e-07	9e-08	-0.0	5.93e-06	3.26e-06	1e-08	302.52400173	303.50958227	302.50989055	-0.00010716	-0.00033698	-0.00342333
0.53911	2568.59642	0.0	7.1e-07	8.7e-07	9e-08	-0.0	5.93e-06	3.26e-06	1e-08	302.52192368	303.50771687	302.5077855	-0.00010716	-0.00043109	-0.00342167
0.53917	2568.63811	0.0	7.1e-07	8.7e-07	9e-08	-0.0	5.93e-06	3.26e-06	1e-08	302.51984561	303.50533049	302.50574813	-0.00010697	-0.00033587	-0.00342008
0.53922	2568.67967	0.0	7.1e-07	8.7e-07	9e-08	-0.0	5.93e-06	3.26e-06	1e-08	302.51777119	303.50347122	302.50364447	-0.00010708	-0.00036097	-0.0034184
0.53928	2568.72111	0.0	7.1e-07	8.7e-07	9e-08	-0.0	5.93e-06	3.26e-06	1e-08	302.51569477	303.50147301	302.50155979	-0.00010695	-0.00039684	-0.00341682
0.53933	2568.76242	0.0	7.1e-07	8.7e-07	9e-08	-0.0	5.93e-06	3.26e-06	1e-08	302.5136208	303.49927621	302.4995015	-0.0001069	-0.00036516	-0.00341516
0.53939	2568.8036	0.0	7.1e-07	8.7e-07	9e-08	-0.0	5.93e-06	3.26e-06	1e-08	302.51154782	303.49725474	302.49742196	-0.00010685	-0.00035896	-0.00341355
0.53944	2568.84466	0.0	7.1e-07	8.7e-07	9e-08	-0.0	5.93e-06	3.26e-06	1e-08	302.50947583	303.4952676	302.49533913	-0.0001068	-0.00039969	-0.00341192
0.5395	2568.88559	0.0	7.1e-07	8.7e-07	9e-08	-0.0	5.93e-06	3.26e-06	1e-08	302.50740471	303.493055	302.4932862	-0.00010673	-0.00039862	-0.00341031
0.54951	2573.723	0.0	7.1e-07	8.7e-07	9e-08	-0.0	5.93e-06	3.26e-06	1e-08	302.14823294	303.12916327	302.13261686	-9.224e-05	-0.0002083	-0.00312721
0.54956	2573.72902	0.0	7.1e-07	8.7e-07	9e-08	-0.0	5.93e-06	3.26e-06	1e-08	302.14644278	303.12800919	302.13061958	-9.313e-05	-0.00022652	-0.00312559
0.54962	2573.73456	0.0	7.1e-07	8.7e-07	9e-08	-0.0	5.93e-06	3.26e-06	1e-08	302.14463537	303.12675419	302.12863695	-9.313e-05	-0.00021748	-0.00312403
0.54967	2573.73959	0.0	7.1e-07	8.7e-07	9e-08	-0.0	5.93e-06	3.26e-06	1e-08	302.14282782	303.12554929	302.12664904	-9.278e-05	-0.00021275	-0.00312247
0.54973	2573.74407	0.0	7.1e-07	8.7e-07	9e-08	-0.0	5.93e-06	3.26e-06	1e-08	302.14102704	303.12437055	302.12465864	-9.166e-05	-0.00021389	-0.00312097
0.54978	2573.74796	0.0	7.1e-07	8.7e-07	9e-08	-0.0	5.93e-06	3.26e-06	1e-08	302.13924813	303.12318551	302.12266931	-8.984e-05	-0.00040094	-0.00311949
0.54984	2573.75117	0.0	7.1e-07	8.7e-07	9e-08	-0.0	5.93e-06	3.26e-06	1e-08	302.13750441	303.12096412	302.12081191	-8.732e-05	-0.00040901	-0.003118
0.54989	2573.75361	0.0	7.1e-07	8.7e-07	9e-08	-0.0	5.93e-06	3.26e-06	1e-08	302.13580956	303.11869802	302.11895948	-8.198e-05	-0.00030025	-0.00311646
0.54995	2573.75498	0.0	7.1e-07	8.7e-07	9e-08	-0.0	5.93e-06	3.26e-06	1e-08	302.1342185	303.11703448	302.11702752	-6.565e-05	-0.00026621	-0.00311482
0.55	2573.75546	0.0	7.1e-07	8.7e-07	9e-08	-0.0	5.93e-06	3.26e-06	1e-08	302.13294436	303.11555952	302.11506113	7.39532334	-5.16727147	39.10325671
