# Supplementary material for: Dataset for the simulated biomass pyrolysis in rotary kilns with varying particle residence time distributions
Source: Data Brief. 2021 Nov 23;39:107603. doi: 10.1016/j.dib.2021.107603 (PMC8633881; doi:10.1016/j.dib.2021.107603)
Supplement: Supplementary Data S1 — Supplementary Raw Research Data. This is open data under the CC BY license http://creativecommons.org/licenses/by/4.0/ [file mmc1.zip › supplementary/10/logFiles/log_Pe6]

l,m	Tau,s	F_w,kg/s	F_is,kg/s	F_c,kg/s	F_rt,kg/s	F_w_wet,kg/s	F_it,kg/s	F_g,kg/s	F_H2O_g,kg/s	T_b,K	T_g,K	T_w,K	q_bed,kW/m	q_gas,kW/m	q_loss,kW/m
5e-05	0.19977	0.0	0.0	0.0	0.0	1.088e-05	0.0	0.0	0.0	357.98249003	726.88621115	815.46309572	18.9544086	0.42369833	-0.40063535
0.00011	0.59931	0.0	0.0	0.0	0.0	1.087e-05	0.0	0.0	0.0	408.81148705	786.16649418	801.48777207	16.52499888	-0.04476612	-0.39052942
0.00016	0.99882	1e-08	0.0	0.0	0.0	1.087e-05	0.0	0.0	0.0	452.04796665	779.91504141	789.56717782	14.37525713	-0.06800328	-0.38178906
0.00022	1.39832	5e-08	0.0	0.0	0.0	1.083e-05	0.0	0.0	0.0	488.89485078	770.35862037	779.18814938	12.48875604	-0.05953353	-0.37417247
0.00027	1.79779	2.3e-07	0.0	0.0	0.0	1.064e-05	0.0	0.0	0.0	520.34903251	761.795809	770.14148776	10.83838765	-0.04899378	-0.36753448
0.00033	2.19724	7.7e-07	0.0	0.0	0.0	1.011e-05	0.0	0.0	0.0	547.21858973	754.32107698	762.25819152	9.39854506	-0.03797393	-0.36175022
0.00038	2.59667	1.9e-06	0.0	0.0	0.0	8.97e-06	0.0	0.0	0.0	570.16712281	747.79088981	755.38856424	8.14558289	-0.02656208	-0.35670891
0.00044	2.99608	3.72e-06	0.0	0.0	0.0	7.15e-06	0.0	0.0	0.0	589.76468848	742.02264426	749.39975746	7.05663928	-0.01344835	-0.35231227
0.00049	3.39547	5.9e-06	0.0	0.0	0.0	4.97e-06	0.0	0.0	1e-08	606.52364486	736.74643661	744.17422041	6.10938693	0.0041595	-0.34847351
0.0105	75.7276	2e-07	9.3e-07	6e-07	5.2e-07	-0.0	5.82e-06	2.79e-06	1e-08	676.05889243	678.70271709	674.95377232	-0.02715876	-0.04514482	-0.29587386
0.01056	76.12306	2e-07	9.3e-07	6e-07	5.2e-07	0.0	5.82e-06	2.79e-06	1e-08	675.89863721	678.54757601	674.79580136	-0.02708862	-0.04515164	-0.29574972
0.01061	76.51851	2e-07	9.3e-07	6.1e-07	5.1e-07	-0.0	5.83e-06	2.79e-06	1e-08	675.73842332	678.39245586	674.63787336	-0.02701876	-0.04515813	-0.29562594
0.01067	76.91393	1.9e-07	9.3e-07	6.1e-07	5.1e-07	0.0	5.83e-06	2.79e-06	1e-08	675.57825201	678.23735667	674.47998806	-0.0269489	-0.04516434	-0.29550196
0.01072	77.30933	1.9e-07	9.3e-07	6.1e-07	5.1e-07	0.0	5.83e-06	2.8e-06	1e-08	675.4181232	678.08227856	674.32214538	-0.02687915	-0.04517025	-0.29537798
0.01078	77.70471	1.9e-07	9.3e-07	6.1e-07	5.1e-07	0.0	5.83e-06	2.8e-06	1e-08	675.25803758	677.92722163	674.1643452	-0.02680959	-0.04517587	-0.29525412
0.01083	78.10007	1.9e-07	9.2e-07	6.1e-07	5.1e-07	-0.0	5.83e-06	2.8e-06	1e-08	675.0979951	677.77218598	674.00658737	-0.02674011	-0.04518121	-0.29513014
0.01089	78.4954	1.9e-07	9.2e-07	6.1e-07	5e-07	-0.0	5.83e-06	2.81e-06	1e-08	674.93799709	677.61717174	673.8488718	-0.02667071	-0.04518626	-0.29500604
0.01094	78.89072	1.9e-07	9.2e-07	6.2e-07	5e-07	0.0	5.83e-06	2.81e-06	1e-08	674.77804349	677.46217905	673.69119845	-0.02660199	-0.04519099	-0.29488289
0.011	79.28601	1.8e-07	9.2e-07	6.2e-07	5e-07	0.0	5.83e-06	2.81e-06	1e-08	674.61813432	677.30720787	673.53356691	-0.02653321	-0.04519547	-0.29475931
0.01105	79.68128	1.8e-07	9.2e-07	6.2e-07	5e-07	-0.0	5.83e-06	2.81e-06	1e-08	674.45827002	677.15225842	673.37597725	-0.02646465	-0.04519966	-0.29463581
0.01111	80.07653	1.8e-07	9.2e-07	6.2e-07	4.9e-07	-0.0	5.83e-06	2.82e-06	1e-08	674.29845117	676.99733082	673.21842936	-0.02639613	-0.04520359	-0.29451205
0.01116	80.47176	1.8e-07	9.2e-07	6.2e-07	4.9e-07	-0.0	5.84e-06	2.82e-06	1e-08	674.13867814	676.84242526	673.06092329	-0.02632784	-0.04520724	-0.29438834
0.01122	80.86697	1.8e-07	9.2e-07	6.2e-07	4.9e-07	-0.0	5.84e-06	2.82e-06	1e-08	673.97895117	676.68754189	672.90345896	-0.02625922	-0.04521065	-0.29426366
0.01127	81.26215	1.8e-07	9.1e-07	6.3e-07	4.9e-07	0.0	5.84e-06	2.83e-06	1e-08	673.81927139	676.53268104	672.74603666	-0.02619162	-0.04521375	-0.29414043
0.01133	81.65731	1.7e-07	9.1e-07	6.3e-07	4.8e-07	0.0	5.84e-06	2.83e-06	1e-08	673.65963827	676.3778426	672.58865584	-0.0261238	-0.04521661	-0.29401641
0.01138	82.05246	1.7e-07	9.1e-07	6.3e-07	4.8e-07	0.0	5.84e-06	2.83e-06	1e-08	673.5000515	676.22302691	672.43131676	-0.02605638	-0.0452192	-0.29389271
0.01144	82.44758	1.7e-07	9.1e-07	6.3e-07	4.8e-07	0.0	5.84e-06	2.83e-06	1e-08	673.34051259	676.06823405	672.27401928	-0.02598932	-0.04522152	-0.29376922
0.01149	82.84267	1.7e-07	9.1e-07	6.3e-07	4.8e-07	-0.0	5.84e-06	2.84e-06	1e-08	673.1810207	675.91346417	672.11676331	-0.02592277	-0.04522358	-0.29364625
0.0215	154.39041	7e-08	8e-07	7.7e-07	2.8e-07	-0.0	5.89e-06	3.06e-06	1e-08	645.04143628	648.31515586	644.24651229	-0.01819776	-0.04319182	-0.27175573
0.02156	154.78155	7e-08	8e-07	7.7e-07	2.8e-07	0.0	5.89e-06	3.06e-06	1e-08	644.89183942	648.16744552	644.09787114	-0.01817267	-0.04317402	-0.27163955
0.02161	155.17266	7e-08	8e-07	7.7e-07	2.8e-07	0.0	5.89e-06	3.06e-06	1e-08	644.74229884	648.01978368	643.94928177	-0.01814761	-0.04315615	-0.27152309
0.02167	155.56375	7e-08	8e-07	7.7e-07	2.8e-07	0.0	5.89e-06	3.06e-06	1e-08	644.59281477	647.87217053	643.80074437	-0.01812278	-0.04313833	-0.27140717
0.02172	155.95482	7e-08	8e-07	7.7e-07	2.8e-07	-0.0	5.89e-06	3.06e-06	1e-08	644.44338676	647.72460591	643.65225872	-0.01809769	-0.04312021	-0.27128957
0.02178	156.34586	7e-08	8e-07	7.7e-07	2.8e-07	-0.0	5.89e-06	3.06e-06	1e-08	644.29401604	647.57709059	643.50382564	-0.01807283	-0.04310214	-0.27117255
0.02183	156.73689	7e-08	8e-07	7.7e-07	2.8e-07	-0.0	5.89e-06	3.06e-06	1e-08	644.14470227	647.42962441	643.35544491	-0.01804762	-0.0430837	-0.27105338
0.02189	157.12789	7e-08	8e-07	7.7e-07	2.8e-07	-0.0	5.89e-06	3.06e-06	1e-08	643.99544643	647.28220834	643.20711754	-0.01802372	-0.0430661	-0.27093989
0.02194	157.51887	7e-08	7.9e-07	7.7e-07	2.8e-07	-0.0	5.89e-06	3.06e-06	1e-08	643.84624561	647.13484006	643.05884104	-0.01799928	-0.04304801	-0.27082341
0.022	157.90983	7e-08	7.9e-07	7.7e-07	2.8e-07	0.0	5.89e-06	3.06e-06	1e-08	643.69710164	646.9875209	642.91061679	-0.01797516	-0.04303004	-0.27070798
0.02205	158.30077	7e-08	7.9e-07	7.7e-07	2.8e-07	0.0	5.89e-06	3.06e-06	1e-08	643.54801365	646.84025047	642.76244437	-0.01795104	-0.04301196	-0.27059202
0.02211	158.69168	7e-08	7.9e-07	7.7e-07	2.8e-07	-0.0	5.89e-06	3.06e-06	1e-08	643.39898198	646.69302908	642.61432406	-0.01792678	-0.04299368	-0.27047497
0.02216	159.08258	7e-08	7.9e-07	7.7e-07	2.8e-07	0.0	5.89e-06	3.06e-06	1e-08	643.25000761	646.54585724	642.4662564	-0.01790276	-0.04297546	-0.27035855
0.02222	159.47345	7e-08	7.9e-07	7.7e-07	2.8e-07	-0.0	5.9e-06	3.06e-06	1e-08	643.10108945	646.39873477	642.31824115	-0.01787886	-0.04295722	-0.27024229
0.02227	159.8643	7e-08	7.9e-07	7.7e-07	2.8e-07	-0.0	5.9e-06	3.06e-06	1e-08	642.95222835	646.25166165	642.17027828	-0.01785512	-0.042939	-0.27012629
0.02233	160.25513	6e-08	7.9e-07	7.7e-07	2.8e-07	-0.0	5.9e-06	3.06e-06	1e-08	642.80342352	646.10463784	642.02236772	-0.01783042	-0.04291993	-0.27000514
0.02238	160.64593	6e-08	7.9e-07	7.7e-07	2.7e-07	0.0	5.9e-06	3.06e-06	1e-08	642.65467806	645.95766561	641.87451184	-0.01780784	-0.04290239	-0.26989386
0.02244	161.03672	6e-08	7.9e-07	7.7e-07	2.7e-07	-0.0	5.9e-06	3.07e-06	1e-08	642.50598618	645.8107408	641.72670623	-0.01778341	-0.0428833	-0.26977304
0.02249	161.42748	6e-08	7.9e-07	7.7e-07	2.7e-07	0.0	5.9e-06	3.07e-06	1e-08	642.35735383	645.66386757	641.57895525	-0.01776107	-0.04286574	-0.26966207
0.0325	232.18204	5e-08	7.7e-07	8e-07	2.3e-07	0.0	5.9e-06	3.12e-06	1e-08	616.24040712	619.78633728	615.57643875	-0.01466667	-0.03931659	-0.24923308
0.03256	232.56879	5e-08	7.7e-07	8e-07	2.3e-07	0.0	5.9e-06	3.12e-06	1e-08	616.10198528	619.64892465	615.43847854	-0.01465401	-0.03929687	-0.24912529
0.03261	232.95552	5e-08	7.7e-07	8e-07	2.2e-07	0.0	5.9e-06	3.12e-06	1e-08	615.96361796	619.51156417	615.30057162	-0.01464151	-0.03927735	-0.24901865
0.03267	233.34223	5e-08	7.7e-07	8e-07	2.2e-07	0.0	5.9e-06	3.12e-06	1e-08	615.82530448	619.37425528	615.16271742	-0.01462847	-0.03925694	-0.2489072
0.03272	233.72892	5e-08	7.7e-07	8e-07	2.2e-07	0.0	5.9e-06	3.12e-06	1e-08	615.68704746	619.23700034	615.02491834	-0.01461644	-0.03923807	-0.24880414
0.03278	234.11558	5e-08	7.7e-07	8e-07	2.2e-07	0.0	5.9e-06	3.12e-06	1e-08	615.54884241	619.0997953	614.88717024	-0.01460302	-0.03921697	-0.24868898
0.03283	234.50222	5e-08	7.7e-07	8e-07	2.2e-07	0.0	5.9e-06	3.12e-06	1e-08	615.41069561	618.96264605	614.74947912	-0.01459138	-0.03919862	-0.24858885
0.03289	234.88884	5e-08	7.7e-07	8e-07	2.2e-07	0.0	5.9e-06	3.12e-06	1e-08	615.27259939	618.8255453	614.61183756	-0.01457744	-0.03917661	-0.24846874
0.03294	235.27544	5e-08	7.7e-07	8e-07	2.2e-07	0.0	5.9e-06	3.12e-06	1e-08	615.13456384	618.68850277	614.47425547	-0.01456594	-0.03915839	-0.24836938
0.033	235.66202	5e-08	7.7e-07	8e-07	2.2e-07	-0.0	5.9e-06	3.12e-06	1e-08	614.99657838	618.55150842	614.33672258	-0.01455296	-0.03913781	-0.24825715
0.03305	236.04857	5e-08	7.7e-07	8e-07	2.2e-07	-0.0	5.9e-06	3.12e-06	1e-08	614.85864988	618.4145685	614.19924527	-0.01454067	-0.03911826	-0.24815058
0.03311	236.4351	5e-08	7.7e-07	8e-07	2.2e-07	-0.0	5.9e-06	3.12e-06	1e-08	614.72077525	618.27768029	614.06182077	-0.01452854	-0.03909894	-0.24804528
0.03316	236.82161	5e-08	7.7e-07	8e-07	2.2e-07	0.0	5.9e-06	3.12e-06	1e-08	614.58295439	618.14084317	613.92444845	-0.01451634	-0.03907945	-0.24793907
0.03322	237.2081	5e-08	7.7e-07	8e-07	2.2e-07	0.0	5.9e-06	3.12e-06	1e-08	614.44518659	618.00405762	613.78712879	-0.01450322	-0.03905845	-0.24782471
0.03327	237.59457	5e-08	7.7e-07	8e-07	2.2e-07	0.0	5.9e-06	3.12e-06	1e-08	614.30747686	617.86732761	613.64986582	-0.01449153	-0.03903969	-0.24772256
0.03333	237.98101	5e-08	7.7e-07	8e-07	2.2e-07	-0.0	5.9e-06	3.12e-06	1e-08	614.16981844	617.73064722	613.51265352	-0.01447868	-0.03901903	-0.24761007
0.03338	238.36744	5e-08	7.7e-07	8e-07	2.2e-07	-0.0	5.9e-06	3.12e-06	1e-08	614.03221742	617.59402149	613.37549702	-0.01446656	-0.0389995	-0.24750375
0.03344	238.75384	5e-08	7.7e-07	8e-07	2.2e-07	0.0	5.9e-06	3.12e-06	1e-08	613.8946703	617.45744744	613.23839328	-0.01445417	-0.0389795	-0.2473949
0.03349	239.14021	5e-08	7.7e-07	8e-07	2.2e-07	-0.0	5.9e-06	3.12e-06	1e-08	613.75717806	617.32092632	613.10134356	-0.0144425	-0.0389606	-0.24729212
0.0435	309.09253	5e-08	7.6e-07	8.1e-07	2.1e-07	0.0	5.9e-06	3.14e-06	1e-08	589.62648391	593.33857785	589.03822795	-0.01256701	-0.03544487	-0.22839043
0.04356	309.47485	5e-08	7.6e-07	8.1e-07	2.1e-07	0.0	5.9e-06	3.14e-06	1e-08	589.4987117	593.21149503	588.91077553	-0.01255649	-0.03542266	-0.22827157
0.04361	309.85715	5e-08	7.6e-07	8.1e-07	2.1e-07	-0.0	5.9e-06	3.14e-06	1e-08	589.37100045	593.08447219	588.78338397	-0.01254887	-0.03540658	-0.22818554
0.04367	310.23943	5e-08	7.6e-07	8.1e-07	2.1e-07	-0.0	5.9e-06	3.14e-06	1e-08	589.2433341	592.95749279	588.65603645	-0.01253932	-0.03538641	-0.22807755
0.04372	310.62169	5e-08	7.6e-07	8.1e-07	2.1e-07	0.0	5.9e-06	3.14e-06	1e-08	589.11572356	592.8305679	588.52874423	-0.01253009	-0.03536684	-0.22797281
0.04378	311.00392	5e-08	7.6e-07	8.1e-07	2.1e-07	-0.0	5.9e-06	3.14e-06	1e-08	588.9881666	592.70369589	588.40150566	-0.01252291	-0.03535164	-0.22789146
0.04383	311.38613	5e-08	7.6e-07	8.1e-07	2.1e-07	-0.0	5.9e-06	3.14e-06	1e-08	588.86065186	592.57686497	588.27430876	-0.01251224	-0.03532904	-0.22777054
0.04389	311.76832	5e-08	7.6e-07	8.1e-07	2.1e-07	0.0	5.9e-06	3.14e-06	1e-08	588.73319996	592.45009511	588.1471738	-0.01250477	-0.03531316	-0.22768553
0.04394	312.15048	5e-08	7.6e-07	8.1e-07	2.1e-07	0.0	5.9e-06	3.14e-06	1e-08	588.60579138	592.32336821	588.02008241	-0.01249521	-0.03529286	-0.22757689
0.044	312.53263	5e-08	7.6e-07	8.1e-07	2.1e-07	-0.0	5.9e-06	3.14e-06	1e-08	588.47843884	592.19669617	587.89304668	-0.01248613	-0.03527357	-0.22747364
0.04405	312.91475	5e-08	7.6e-07	8.1e-07	2.1e-07	0.0	5.9e-06	3.14e-06	1e-08	588.35114011	592.07007631	587.76606386	-0.01247887	-0.03525813	-0.22739097
0.04411	313.29684	5e-08	7.6e-07	8.1e-07	2.1e-07	0.0	5.9e-06	3.14e-06	1e-08	588.22388385	591.94349823	587.63912341	-0.01246824	-0.03523546	-0.22726968
0.04416	313.67892	5e-08	7.6e-07	8.1e-07	2.1e-07	-0.0	5.9e-06	3.14e-06	1e-08	588.09668992	591.81698144	587.51224515	-0.01246159	-0.0352213	-0.22719389
0.04422	314.06098	5e-08	7.6e-07	8.1e-07	2.1e-07	-0.0	5.9e-06	3.14e-06	1e-08	587.9695355	591.69050296	587.38540572	-0.01245082	-0.03519835	-0.22707103
0.04427	314.44301	5e-08	7.6e-07	8.1e-07	2.1e-07	0.0	5.9e-06	3.14e-06	1e-08	587.84244488	591.56408658	587.25862929	-0.0124428	-0.03518118	-0.22697911
0.04433	314.82502	5e-08	7.6e-07	8.1e-07	2.1e-07	0.0	5.9e-06	3.14e-06	1e-08	587.71540109	591.43771668	587.13189999	-0.01243485	-0.03516421	-0.22688827
0.04438	315.207	5e-08	7.6e-07	8.1e-07	2.1e-07	-0.0	5.9e-06	3.14e-06	1e-08	587.58840441	591.3113927	587.00521728	-0.01242458	-0.03514224	-0.22677068
0.04444	315.58897	5e-08	7.6e-07	8.1e-07	2.1e-07	0.0	5.9e-06	3.14e-06	1e-08	587.46146878	591.18512819	586.87859487	-0.01241807	-0.03512829	-0.22669602
0.04449	315.97091	5e-08	7.6e-07	8.1e-07	2.1e-07	0.0	5.9e-06	3.14e-06	1e-08	587.3345715	591.05890145	586.75201076	-0.01240713	-0.03510485	-0.2265705
0.05455	385.48951	5e-08	7.6e-07	8.1e-07	2e-07	-0.0	5.9e-06	3.14e-06	1e-08	564.96225485	568.79283767	564.43190018	-0.01097816	-0.0318497	-0.20906738
0.05461	385.86733	5e-08	7.6e-07	8.1e-07	2e-07	-0.0	5.9e-06	3.14e-06	1e-08	564.8445302	568.67561197	564.31443815	-0.01096159	-0.03181001	-0.20885248
0.05466	386.24512	5e-08	7.6e-07	8.1e-07	2e-07	-0.0	5.9e-06	3.14e-06	1e-08	564.72691802	568.55849688	564.19708822	-0.01096115	-0.03180894	-0.2088467
0.05472	386.62289	5e-08	7.6e-07	8.1e-07	2e-07	-0.0	5.9e-06	3.14e-06	1e-08	564.60930886	568.44138477	564.07974131	-0.01094838	-0.03177829	-0.20868077
0.05477	387.00064	5e-08	7.6e-07	8.1e-07	2e-07	-0.0	5.9e-06	3.14e-06	1e-08	564.49178644	568.32435811	563.96248096	-0.01094612	-0.03177287	-0.2086514
0.05483	387.37836	5e-08	7.6e-07	8.1e-07	2e-07	-0.0	5.9e-06	3.14e-06	1e-08	564.37427937	568.20734658	563.84523592	-0.01093517	-0.03174661	-0.2085092
0.05488	387.75607	5e-08	7.6e-07	8.1e-07	2e-07	-0.0	5.9e-06	3.14e-06	1e-08	564.25684698	568.09040831	563.72806508	-0.01093109	-0.03173683	-0.20845628
0.05494	388.13375	5e-08	7.6e-07	8.1e-07	2e-07	0.0	5.9e-06	3.14e-06	1e-08	564.13944238	567.97349729	563.61092184	-0.01092497	-0.03172211	-0.20837654
0.05499	388.51141	5e-08	7.6e-07	8.1e-07	2e-07	0.0	5.9e-06	3.14e-06	1e-08	564.02207942	567.85662733	563.49382022	-0.01091724	-0.03170353	-0.20827583
0.05505	388.88904	5e-08	7.6e-07	8.1e-07	2e-07	-0.0	5.9e-06	3.14e-06	1e-08	563.90476903	567.73980925	563.37677117	-0.01091253	-0.03169221	-0.20821452
0.0551	389.26666	5e-08	7.6e-07	8.1e-07	2e-07	-0.0	5.9e-06	3.14e-06	1e-08	563.78749065	567.62302273	563.25975411	-0.01090783	-0.0316809	-0.20815321
0.05516	389.64425	5e-08	7.6e-07	8.1e-07	2e-07	-0.0	5.9e-06	3.14e-06	1e-08	563.67024427	567.50626779	563.14276905	-0.01090176	-0.03166632	-0.20807437
0.05521	390.02181	5e-08	7.6e-07	8.1e-07	2e-07	-0.0	5.9e-06	3.14e-06	1e-08	563.55303985	567.38955353	563.02582512	-0.01089495	-0.03164991	-0.20798549
0.05527	390.39936	5e-08	7.6e-07	8.1e-07	2e-07	-0.0	5.9e-06	3.14e-06	1e-08	563.43588163	567.27288509	562.90892758	-0.01088792	-0.03163305	-0.20789411
0.05532	390.77688	5e-08	7.6e-07	8.1e-07	2e-07	0.0	5.9e-06	3.14e-06	1e-08	563.31877203	567.15626374	562.79207773	-0.01088096	-0.03161626	-0.20780313
0.05538	391.15438	5e-08	7.6e-07	8.1e-07	2e-07	0.0	5.9e-06	3.14e-06	1e-08	563.20170985	567.03968926	562.67527538	-0.010874	-0.03159937	-0.20771158
0.05543	391.53186	5e-08	7.6e-07	8.1e-07	2e-07	-0.0	5.9e-06	3.14e-06	1e-08	563.08469426	566.92316197	562.55852086	-0.01086699	-0.03158248	-0.20762003
0.05549	391.90932	5e-08	7.6e-07	8.1e-07	2e-07	-0.0	5.9e-06	3.14e-06	1e-08	562.96772661	566.80668186	562.44181414	-0.0108592	-0.03156375	-0.20751851
0.06555	460.60222	4e-08	7.6e-07	8.1e-07	2e-07	0.0	5.9e-06	3.15e-06	1e-08	542.35692301	546.27182028	541.87570119	-0.00967088	-0.02861358	-0.19137928
0.06561	460.9755	4e-08	7.6e-07	8.1e-07	2e-07	0.0	5.9e-06	3.15e-06	1e-08	542.24851877	546.1637621	541.76752699	-0.00966492	-0.02859821	-0.19129432
0.06566	461.34875	4e-08	7.6e-07	8.1e-07	2e-07	0.0	5.9e-06	3.15e-06	1e-08	542.14015864	546.05574824	541.65939774	-0.00965884	-0.02858284	-0.19120942
0.06572	461.72199	4e-08	7.6e-07	8.1e-07	2e-07	0.0	5.9e-06	3.15e-06	1e-08	542.03184417	545.94777867	541.55131334	-0.00965286	-0.0285675	-0.19112462
0.06577	462.0952	4e-08	7.6e-07	8.1e-07	2e-07	0.0	5.9e-06	3.15e-06	1e-08	541.92357421	545.83985334	541.44327379	-0.00964688	-0.02855216	-0.19103981
0.06583	462.46839	4e-08	7.6e-07	8.1e-07	2e-07	0.0	5.9e-06	3.15e-06	1e-08	541.81534876	545.73197226	541.3352791	-0.00964088	-0.02853682	-0.19095497
0.06588	462.84155	4e-08	7.6e-07	8.1e-07	2e-07	-0.0	5.9e-06	3.15e-06	1e-08	541.70716807	545.62413544	541.22732927	-0.00963486	-0.02852147	-0.19087015
0.06594	463.2147	4e-08	7.6e-07	8.1e-07	2e-07	-0.0	5.9e-06	3.15e-06	1e-08	541.59903242	545.51634287	541.11942427	-0.00962875	-0.02850615	-0.19078542
0.06599	463.58781	4e-08	7.6e-07	8.1e-07	2e-07	-0.0	5.9e-06	3.15e-06	1e-08	541.49094302	545.4085945	541.011564	-0.00962275	-0.02849084	-0.19070072
0.06605	463.96091	4e-08	7.6e-07	8.1e-07	2e-07	-0.0	5.9e-06	3.15e-06	1e-08	541.3828984	545.30089034	540.90374852	-0.00961679	-0.02847553	-0.19061607
0.0661	464.33399	4e-08	7.6e-07	8.1e-07	2e-07	-0.0	5.9e-06	3.15e-06	1e-08	541.27489835	545.19323035	540.79597783	-0.00961074	-0.02846026	-0.19053155
0.06616	464.70704	4e-08	7.6e-07	8.1e-07	2e-07	-0.0	5.9e-06	3.15e-06	1e-08	541.16694402	545.08561448	540.68825179	-0.00960473	-0.02844496	-0.19044694
0.06621	465.08006	4e-08	7.6e-07	8.1e-07	2e-07	0.0	5.9e-06	3.15e-06	1e-08	541.05903481	544.97804276	540.58057048	-0.00959872	-0.02842967	-0.19036233
0.06627	465.45307	4e-08	7.6e-07	8.1e-07	2e-07	0.0	5.9e-06	3.15e-06	1e-08	540.95117071	544.8705152	540.4729339	-0.0095928	-0.02841439	-0.19027778
0.06632	465.82605	4e-08	7.6e-07	8.1e-07	2e-07	0.0	5.9e-06	3.15e-06	1e-08	540.84335069	544.76303177	540.36534208	-0.00958692	-0.02839911	-0.19019328
0.06638	466.19901	4e-08	7.6e-07	8.1e-07	2e-07	0.0	5.9e-06	3.15e-06	1e-08	540.73557427	544.65559246	540.25779503	-0.00958088	-0.02838386	-0.19010884
0.06643	466.57195	4e-08	7.6e-07	8.1e-07	2e-07	0.0	5.9e-06	3.15e-06	1e-08	540.6278435	544.54819722	540.15029259	-0.00957496	-0.02836862	-0.19002447
0.06649	466.94486	4e-08	7.6e-07	8.1e-07	2e-07	0.0	5.9e-06	3.15e-06	1e-08	540.52015713	544.44084602	540.04283481	-0.00956907	-0.02835339	-0.18994016
0.07655	534.80215	4e-08	7.6e-07	8.1e-07	2e-07	-0.0	5.9e-06	3.15e-06	1e-08	521.55106346	525.52126934	521.11353806	-0.00853742	-0.02569707	-0.17507624
0.07661	535.17084	4e-08	7.6e-07	8.1e-07	2e-07	-0.0	5.9e-06	3.15e-06	1e-08	521.45148176	525.42176074	521.01402167	-0.00852966	-0.02568327	-0.17499805
0.07666	535.5395	4e-08	7.6e-07	8.1e-07	2e-07	-0.0	5.9e-06	3.15e-06	1e-08	521.35197158	525.32229328	520.91454529	-0.00852854	-0.02566942	-0.1749199
0.07672	535.90814	4e-08	7.6e-07	8.1e-07	2e-07	-0.0	5.9e-06	3.15e-06	1e-08	521.25245549	525.22286716	520.81511356	-0.0085395	-0.02565549	-0.17484179
0.07677	536.27676	4e-08	7.6e-07	8.1e-07	2e-07	-0.0	5.9e-06	3.15e-06	1e-08	521.15279262	525.12348273	520.71573492	-0.00853113	-0.02564173	-0.17476375
0.07683	536.64536	4e-08	7.6e-07	8.1e-07	2e-07	-0.0	5.9e-06	3.15e-06	1e-08	521.05320859	525.02413935	520.61639579	-0.0085199	-0.025628	-0.17468575
0.07688	537.01393	4e-08	7.6e-07	8.1e-07	2e-07	-0.0	5.9e-06	3.15e-06	1e-08	520.95373673	524.92483692	520.51709413	-0.00852736	-0.02561416	-0.17460788
0.07694	537.38248	4e-08	7.6e-07	8.1e-07	2e-07	-0.0	5.9e-06	3.15e-06	1e-08	520.85415898	524.82557596	520.41784298	-0.00852513	-0.02560036	-0.17452992
0.07699	537.751	4e-08	7.6e-07	8.1e-07	2e-07	-0.0	5.9e-06	3.15e-06	1e-08	520.75458844	524.72635621	520.3186356	-0.0085229	-0.02558657	-0.17445196
0.07705	538.11951	4e-08	7.6e-07	8.1e-07	2e-07	-0.0	5.9e-06	3.15e-06	1e-08	520.65502511	524.62717767	520.21947198	-0.00851615	-0.02557282	-0.17437403
0.0771	538.48799	4e-08	7.6e-07	8.1e-07	2e-07	-0.0	5.9e-06	3.15e-06	1e-08	520.55552173	524.52804018	520.12034894	-0.00849178	-0.02555924	-0.17429623
0.07716	538.85644	4e-08	7.6e-07	8.1e-07	2e-07	-0.0	5.9e-06	3.15e-06	1e-08	520.45628423	524.42894313	520.02125406	-0.00848743	-0.0255455	-0.17421841
0.07721	539.22488	4e-08	7.6e-07	8.1e-07	2e-07	-0.0	5.9e-06	3.15e-06	1e-08	520.3570788	524.32988716	519.92220138	-0.00848875	-0.02553172	-0.17414061
0.07727	539.59329	4e-08	7.6e-07	8.1e-07	2e-07	-0.0	5.9e-06	3.15e-06	1e-08	520.25783912	524.23087243	519.82319486	-0.0084717	-0.02551812	-0.174063
0.07732	539.96167	4e-08	7.6e-07	8.1e-07	2e-07	-0.0	5.9e-06	3.15e-06	1e-08	520.15878018	524.13189828	519.72422153	-0.00846351	-0.02550443	-0.17398528
0.07738	540.33004	4e-08	7.6e-07	8.1e-07	2e-07	-0.0	5.9e-06	3.15e-06	1e-08	520.05979818	524.03296504	519.62528766	-0.00845533	-0.02549074	-0.17390756
0.07743	540.69838	4e-08	7.6e-07	8.1e-07	2e-07	-0.0	5.9e-06	3.15e-06	1e-08	519.96089312	523.93407272	519.52639325	-0.00845665	-0.02547699	-0.17382986
0.07749	541.0667	4e-08	7.6e-07	8.1e-07	2e-07	-0.0	5.9e-06	3.15e-06	1e-08	519.86195387	523.83522159	519.42754495	-0.00846793	-0.02546316	-0.1737522
0.08755	608.07811	4e-08	7.6e-07	8.1e-07	2e-07	-0.0	5.9e-06	3.15e-06	1e-08	502.42161448	506.41974111	502.02322408	-0.00758895	-0.0230795	-0.16008579
0.08761	608.44215	4e-08	7.6e-07	8.1e-07	2e-07	-0.0	5.9e-06	3.15e-06	1e-08	502.3298038	506.32817531	501.93177999	-0.00758067	-0.02306714	-0.16001394
0.08766	608.80616	4e-08	7.6e-07	8.1e-07	2e-07	-0.0	5.9e-06	3.15e-06	1e-08	502.23807725	506.23664763	501.84037207	-0.00755978	-0.0230549	-0.15994219
0.08772	609.17015	4e-08	7.6e-07	8.1e-07	2e-07	-0.0	5.9e-06	3.15e-06	1e-08	502.1465873	506.14515763	501.74899145	-0.00756008	-0.0230425	-0.15987043
0.08777	609.53412	4e-08	7.6e-07	8.1e-07	2e-07	-0.0	5.9e-06	3.15e-06	1e-08	502.05507769	506.05370599	501.65765298	-0.00755711	-0.02303013	-0.15979872
0.08783	609.89807	4e-08	7.6e-07	8.1e-07	2e-07	-0.0	5.9e-06	3.15e-06	1e-08	501.96358802	505.96229258	501.56635433	-0.00754324	-0.02301787	-0.15972713
0.08788	610.26199	4e-08	7.6e-07	8.1e-07	2e-07	-0.0	5.9e-06	3.15e-06	1e-08	501.87225036	505.870917	501.47508781	-0.00753606	-0.02300554	-0.15965546
0.08794	610.62589	4e-08	7.6e-07	8.1e-07	2e-07	-0.0	5.9e-06	3.15e-06	1e-08	501.78098356	505.7795795	501.38385815	-0.00752889	-0.02299321	-0.15958378
0.08799	610.98976	4e-08	7.6e-07	8.1e-07	2e-07	-0.0	5.9e-06	3.15e-06	1e-08	501.68978762	505.68828008	501.29266535	-0.0075327	-0.0229808	-0.15951214
0.08805	611.35362	4e-08	7.6e-07	8.1e-07	2e-07	-0.0	5.9e-06	3.15e-06	1e-08	501.59852956	505.59701908	501.20151709	-0.00754143	-0.02296836	-0.15944053
0.0881	611.71744	4e-08	7.6e-07	8.1e-07	2e-07	-0.0	5.9e-06	3.15e-06	1e-08	501.50714986	505.50579664	501.11041682	-0.0075283	-0.02295612	-0.15936902
0.08816	612.08125	4e-08	7.6e-07	8.1e-07	2e-07	-0.0	5.9e-06	3.15e-06	1e-08	501.41591318	505.41461201	501.01934914	-0.00752692	-0.02294378	-0.15929755
0.08821	612.44503	4e-08	7.6e-07	8.1e-07	2e-07	-0.0	5.9e-06	3.15e-06	1e-08	501.32467734	505.32346556	500.92832228	-0.00753003	-0.02293143	-0.15922611
0.08827	612.80879	4e-08	7.6e-07	8.1e-07	2e-07	-0.0	5.9e-06	3.15e-06	1e-08	501.23338795	505.23235741	500.83733936	-0.00752813	-0.0229191	-0.15915463
0.08832	613.17252	4e-08	7.6e-07	8.1e-07	2e-07	-0.0	5.9e-06	3.15e-06	1e-08	501.14210565	505.14128741	500.7463969	-0.00752623	-0.02290677	-0.15908315
0.08838	613.53624	4e-08	7.6e-07	8.1e-07	2e-07	-0.0	5.9e-06	3.15e-06	1e-08	501.05083042	505.05025558	500.65549489	-0.00750971	-0.02289459	-0.15901178
0.08843	613.89992	4e-08	7.6e-07	8.1e-07	2e-07	-0.0	5.9e-06	3.15e-06	1e-08	500.95973966	504.95926138	500.56462302	-0.00749538	-0.02288239	-0.15894043
0.08849	614.26359	4e-08	7.6e-07	8.1e-07	2e-07	-0.0	5.9e-06	3.15e-06	1e-08	500.86880671	504.86830487	500.47378282	-0.00749984	-0.02287004	-0.15886909
0.09855	680.41853	4e-08	7.6e-07	8.1e-07	2e-07	-0.0	5.9e-06	3.15e-06	1e-08	484.84851506	488.84860774	484.48537353	-0.00672284	-0.02073413	-0.14631452
0.09861	680.77786	4e-08	7.6e-07	8.1e-07	2e-07	-0.0	5.9e-06	3.15e-06	1e-08	484.76438831	488.76440592	484.4013908	-0.00672473	-0.020723	-0.14624862
0.09866	681.13717	4e-08	7.6e-07	8.1e-07	2e-07	-0.0	5.9e-06	3.15e-06	1e-08	484.6802243	488.6802397	484.31744811	-0.00672645	-0.02071188	-0.14618273
0.09872	681.49645	4e-08	7.6e-07	8.1e-07	2e-07	-0.0	5.9e-06	3.15e-06	1e-08	484.59602519	488.59610906	484.23354534	-0.00672504	-0.02070077	-0.1461168
0.09877	681.85571	4e-08	7.6e-07	8.1e-07	2e-07	-0.0	5.9e-06	3.15e-06	1e-08	484.5118301	488.51201393	484.1496803	-0.00672264	-0.02068968	-0.14605088
0.09883	682.21495	4e-08	7.6e-07	8.1e-07	2e-07	-0.0	5.9e-06	3.15e-06	1e-08	484.42765139	488.42795426	484.0658523	-0.00670307	-0.02067874	-0.14598509
0.09888	682.57416	4e-08	7.6e-07	8.1e-07	2e-07	-0.0	5.9e-06	3.15e-06	1e-08	484.34370404	488.34392943	483.98204923	-0.00669592	-0.02066771	-0.14591928
0.09894	682.93335	4e-08	7.6e-07	8.1e-07	2e-07	-0.0	5.9e-06	3.15e-06	1e-08	484.25983257	488.25993986	483.89827982	-0.00669974	-0.02065659	-0.14585348
0.09899	683.29252	4e-08	7.6e-07	8.1e-07	2e-07	-0.0	5.9e-06	3.15e-06	1e-08	484.17589967	488.17598589	483.81455174	-0.00668577	-0.02064565	-0.14578785
0.09905	683.65166	4e-08	7.6e-07	8.1e-07	2e-07	-0.0	5.9e-06	3.15e-06	1e-08	484.09212819	488.09206688	483.73085244	-0.00667873	-0.02063463	-0.14572214
0.0991	684.01078	4e-08	7.6e-07	8.1e-07	2e-07	-0.0	5.9e-06	3.15e-06	1e-08	484.00843142	488.00818307	483.6471868	-0.00667221	-0.02062361	-0.14565641
0.09916	684.36987	4e-08	7.6e-07	8.1e-07	2e-07	-0.0	5.9e-06	3.15e-06	1e-08	483.92480271	487.9243345	483.56355522	-0.00667035	-0.02061255	-0.1455907
0.09921	684.72894	4e-08	7.6e-07	8.1e-07	2e-07	-0.0	5.9e-06	3.15e-06	1e-08	483.84118368	487.84052131	483.47996094	-0.00668199	-0.0206014	-0.14552503
0.09927	685.08799	4e-08	7.6e-07	8.1e-07	2e-07	-0.0	5.9e-06	3.15e-06	1e-08	483.75740538	487.75674393	483.39641339	-0.00667543	-0.0205904	-0.14545943
0.09932	685.44702	4e-08	7.6e-07	8.1e-07	2e-07	-0.0	5.9e-06	3.15e-06	1e-08	483.6736957	487.67300173	483.31289981	-0.00666825	-0.02057942	-0.14539387
0.09938	685.80602	4e-08	7.6e-07	8.1e-07	2e-07	-0.0	5.9e-06	3.15e-06	1e-08	483.59006253	487.58929466	483.22941971	-0.0066738	-0.02056836	-0.14532838
0.09943	686.16499	4e-08	7.6e-07	8.1e-07	2e-07	-0.0	5.9e-06	3.15e-06	1e-08	483.50634638	487.50562311	483.14598199	-0.00667241	-0.02055733	-0.14526284
0.09949	686.52394	4e-08	7.6e-07	8.1e-07	2e-07	-0.0	5.9e-06	3.15e-06	1e-08	483.42263412	487.42198687	483.06258181	-0.00667102	-0.02054631	-0.14519729
0.10955	751.81147	4e-08	7.6e-07	8.1e-07	2e-07	-0.0	5.9e-06	3.15e-06	1e-08	468.71783922	472.69561964	468.38672555	-0.005987	-0.01863372	-0.13367337
0.1096	752.16603	4e-08	7.6e-07	8.1e-07	2e-07	-0.0	5.9e-06	3.15e-06	1e-08	468.64053891	472.61823784	468.30967081	-0.00597581	-0.01862386	-0.13361288
0.10966	752.52057	4e-08	7.6e-07	8.1e-07	2e-07	-0.0	5.9e-06	3.15e-06	1e-08	468.56337145	472.54088856	468.23264392	-0.00597454	-0.01861392	-0.13355242
0.10971	752.87508	4e-08	7.6e-07	8.1e-07	2e-07	-0.0	5.9e-06	3.15e-06	1e-08	468.4862088	472.46357211	468.15565184	-0.00597839	-0.01860396	-0.133492
0.10977	753.22958	4e-08	7.6e-07	8.1e-07	2e-07	-0.0	5.9e-06	3.15e-06	1e-08	468.40898492	472.38628864	468.07869812	-0.00597736	-0.01859402	-0.13343155
0.10982	753.58404	4e-08	7.6e-07	8.1e-07	2e-07	-0.0	5.9e-06	3.15e-06	1e-08	468.33176274	472.30903802	468.00177937	-0.00597633	-0.01858408	-0.13337109
0.10988	753.93849	4e-08	7.6e-07	8.1e-07	2e-07	-0.0	5.9e-06	3.15e-06	1e-08	468.25454225	472.23182024	467.9248956	-0.00596058	-0.01857428	-0.13331073
0.10993	754.29291	4e-08	7.6e-07	8.1e-07	2e-07	-0.0	5.9e-06	3.15e-06	1e-08	468.17751364	472.15463476	467.84803642	-0.00595004	-0.01856444	-0.13325038
0.10999	754.6473	4e-08	7.6e-07	8.1e-07	2e-07	-0.0	5.9e-06	3.15e-06	1e-08	468.10060967	472.07748175	467.77120548	-0.00595445	-0.01855449	-0.13319004
0.11004	755.00167	4e-08	7.6e-07	8.1e-07	2e-07	-0.0	5.9e-06	3.15e-06	1e-08	468.02363708	472.00036171	467.69441326	-0.00594401	-0.01854468	-0.13312982
0.1101	755.35602	4e-08	7.6e-07	8.1e-07	2e-07	-0.0	5.9e-06	3.15e-06	1e-08	467.94678801	471.92327407	467.61764928	-0.00593604	-0.01853484	-0.13306957
0.11015	755.71035	4e-08	7.6e-07	8.1e-07	2e-07	-0.0	5.9e-06	3.15e-06	1e-08	467.87003044	471.84621895	467.54091529	-0.00593013	-0.01852498	-0.13300929
0.11021	756.06464	4e-08	7.6e-07	8.1e-07	2e-07	-0.0	5.9e-06	3.15e-06	1e-08	467.79333775	471.76919641	467.46421274	-0.00592689	-0.0185151	-0.13294903
0.11026	756.41892	4e-08	7.6e-07	8.1e-07	2e-07	-0.0	5.9e-06	3.15e-06	1e-08	467.71667539	471.69220654	467.38754351	-0.00593837	-0.01850511	-0.1328888
0.11032	756.77317	4e-08	7.6e-07	8.1e-07	2e-07	-0.0	5.9e-06	3.15e-06	1e-08	467.63985316	471.61524983	467.31091789	-0.0059349	-0.01849525	-0.13282862
0.11037	757.1274	4e-08	7.6e-07	8.1e-07	2e-07	-0.0	5.9e-06	3.15e-06	1e-08	467.56306434	471.53832573	467.23432537	-0.00592635	-0.01848545	-0.13276849
0.11043	757.4816	4e-08	7.6e-07	8.1e-07	2e-07	-0.0	5.9e-06	3.15e-06	1e-08	467.48637463	471.46143406	467.15776237	-0.00593251	-0.01847554	-0.13270844
0.11048	757.83578	4e-08	7.6e-07	8.1e-07	2e-07	-0.0	5.9e-06	3.15e-06	1e-08	467.40959375	471.38457528	467.08123915	-0.00593151	-0.01846567	-0.13264833
0.12055	822.24457	4e-08	7.6e-07	8.1e-07	2e-07	-0.0	5.9e-06	3.15e-06	1e-08	453.92219124	457.85509513	453.62026955	-0.0053294	-0.01675363	-0.12207834
0.1206	822.5943	4e-08	7.6e-07	8.1e-07	2e-07	-0.0	5.9e-06	3.15e-06	1e-08	453.85135818	457.78402098	453.54961455	-0.00532211	-0.01674478	-0.12202287
0.12066	822.94401	4e-08	7.6e-07	8.1e-07	2e-07	-0.0	5.9e-06	3.15e-06	1e-08	453.78061204	457.712977	453.47898735	-0.005328	-0.01673584	-0.12196747
0.12071	823.29369	4e-08	7.6e-07	8.1e-07	2e-07	-0.0	5.9e-06	3.15e-06	1e-08	453.7097778	457.64196358	453.40839714	-0.0053273	-0.01672694	-0.12191202
0.12077	823.64335	4e-08	7.6e-07	8.1e-07	2e-07	-0.0	5.9e-06	3.15e-06	1e-08	453.63894305	457.57098053	453.33783933	-0.0053266	-0.01671804	-0.12185657
0.12082	823.99299	4e-08	7.6e-07	8.1e-07	2e-07	-0.0	5.9e-06	3.15e-06	1e-08	453.56810778	457.50002785	453.26731391	-0.00531717	-0.01670922	-0.12180118
0.12088	824.3426	4e-08	7.6e-07	8.1e-07	2e-07	-0.0	5.9e-06	3.15e-06	1e-08	453.49738801	457.42910523	453.19681475	-0.00530187	-0.01670046	-0.12174583
0.12093	824.69219	4e-08	7.6e-07	8.1e-07	2e-07	-0.0	5.9e-06	3.15e-06	1e-08	453.42686187	457.35821243	453.12633768	-0.00530629	-0.01669154	-0.12169048
0.12099	825.04175	4e-08	7.6e-07	8.1e-07	2e-07	-0.0	5.9e-06	3.15e-06	1e-08	453.3562671	457.28735012	453.05589655	-0.00530008	-0.01668272	-0.12163521
0.12104	825.39129	4e-08	7.6e-07	8.1e-07	2e-07	-0.0	5.9e-06	3.15e-06	1e-08	453.28574521	457.2165179	452.98548384	-0.00529067	-0.01667393	-0.12157997
0.1211	825.7408	4e-08	7.6e-07	8.1e-07	2e-07	-0.0	5.9e-06	3.15e-06	1e-08	453.21533869	457.14571566	452.91509732	-0.00528528	-0.01666511	-0.12152469
0.12115	826.09029	4e-08	7.6e-07	8.1e-07	2e-07	-0.0	5.9e-06	3.15e-06	1e-08	453.1449942	457.07494355	452.8447398	-0.00528004	-0.01665628	-0.12146941
0.12121	826.43976	4e-08	7.6e-07	8.1e-07	2e-07	-0.0	5.9e-06	3.15e-06	1e-08	453.0747096	457.00420157	452.77441141	-0.00529097	-0.01664733	-0.12141417
0.12126	826.7892	4e-08	7.6e-07	8.1e-07	2e-07	-0.0	5.9e-06	3.15e-06	1e-08	453.00426973	456.93349025	452.70412345	-0.00529165	-0.01663847	-0.12135895
0.12132	827.13861	4e-08	7.6e-07	8.1e-07	2e-07	-0.0	5.9e-06	3.15e-06	1e-08	452.93381111	456.86280923	452.63386872	-0.00528145	-0.01662971	-0.1213038
0.12137	827.488	4e-08	7.6e-07	8.1e-07	2e-07	-0.0	5.9e-06	3.15e-06	1e-08	452.86347856	456.79215812	452.56363957	-0.00528731	-0.01662083	-0.12124871
0.12143	827.83737	4e-08	7.6e-07	8.1e-07	2e-07	-0.0	5.9e-06	3.15e-06	1e-08	452.7930583	456.72153742	452.4934472	-0.00528718	-0.01661199	-0.12119358
0.12148	828.18672	4e-08	7.6e-07	8.1e-07	2e-07	-0.0	5.9e-06	3.15e-06	1e-08	452.72263001	456.65094694	452.42328746	-0.0052865	-0.01660316	-0.12113845
0.13155	891.70505	4e-08	7.6e-07	8.1e-07	2e-07	-0.0	5.9e-06	3.15e-06	1e-08	440.36062269	444.22787487	440.08522628	-0.00475968	-0.01507076	-0.11145032
0.1316	892.04989	4e-08	7.6e-07	8.1e-07	2e-07	-0.0	5.9e-06	3.15e-06	1e-08	440.29564288	444.16262904	440.02048922	-0.00475925	-0.01506278	-0.11139946
0.13166	892.3947	4e-08	7.6e-07	8.1e-07	2e-07	-0.0	5.9e-06	3.15e-06	1e-08	440.23066055	444.09741129	439.95578217	-0.00475821	-0.01505481	-0.1113486
0.13171	892.73949	4e-08	7.6e-07	8.1e-07	2e-07	-0.0	5.9e-06	3.15e-06	1e-08	440.16568405	444.03222159	439.89110468	-0.004742	-0.01504697	-0.11129783
0.13177	893.08425	4e-08	7.6e-07	8.1e-07	2e-07	-0.0	5.9e-06	3.15e-06	1e-08	440.10092057	443.96705939	439.82644607	-0.00473668	-0.01503905	-0.11124706
0.13182	893.42899	4e-08	7.6e-07	8.1e-07	2e-07	-0.0	5.9e-06	3.15e-06	1e-08	440.03622142	443.90192505	439.76181398	-0.00474049	-0.01503106	-0.11119629
0.13188	893.7737	4e-08	7.6e-07	8.1e-07	2e-07	-0.0	5.9e-06	3.15e-06	1e-08	439.97146189	443.83681889	439.69721481	-0.00472854	-0.01502322	-0.11114566
0.13193	894.11839	4e-08	7.6e-07	8.1e-07	2e-07	-0.0	5.9e-06	3.15e-06	1e-08	439.90685725	443.7717403	439.63263743	-0.00472359	-0.01501531	-0.11109495
0.13199	894.46306	4e-08	7.6e-07	8.1e-07	2e-07	-0.0	5.9e-06	3.15e-06	1e-08	439.84231197	443.70668955	439.56808679	-0.00471864	-0.01500739	-0.11104424
0.13204	894.8077	4e-08	7.6e-07	8.1e-07	2e-07	-0.0	5.9e-06	3.15e-06	1e-08	439.77782604	443.64166666	439.50356289	-0.00472001	-0.01499944	-0.11099355
0.1321	895.15231	4e-08	7.6e-07	8.1e-07	2e-07	-0.0	5.9e-06	3.15e-06	1e-08	439.71331305	443.57667181	439.43907016	-0.00473058	-0.01499141	-0.11094288
0.13215	895.4969	4e-08	7.6e-07	8.1e-07	2e-07	-0.0	5.9e-06	3.15e-06	1e-08	439.64864732	443.51170533	439.37461503	-0.00472147	-0.01498356	-0.11089228
0.13221	895.84147	4e-08	7.6e-07	8.1e-07	2e-07	-0.0	5.9e-06	3.15e-06	1e-08	439.58409787	443.44676649	439.31018366	-0.00472037	-0.01497564	-0.11084171
0.13226	896.18601	4e-08	7.6e-07	8.1e-07	2e-07	-0.0	5.9e-06	3.15e-06	1e-08	439.51955525	443.38185556	439.24578166	-0.00472447	-0.01496769	-0.11079117
0.13232	896.53052	4e-08	7.6e-07	8.1e-07	2e-07	-0.0	5.9e-06	3.15e-06	1e-08	439.45494822	443.3169727	439.18141265	-0.00472406	-0.01495978	-0.1107406
0.13237	896.87501	4e-08	7.6e-07	8.1e-07	2e-07	-0.0	5.9e-06	3.15e-06	1e-08	439.39033855	443.25211778	439.11707349	-0.00472365	-0.01495186	-0.11069002
0.13243	897.21948	4e-08	7.6e-07	8.1e-07	2e-07	-0.0	5.9e-06	3.15e-06	1e-08	439.32572624	443.18729078	439.05276418	-0.00470879	-0.01494407	-0.11063955
0.13248	897.56392	4e-08	7.6e-07	8.1e-07	2e-07	-0.0	5.9e-06	3.15e-06	1e-08	439.26130888	443.12249118	438.98847453	-0.0047011	-0.01493622	-0.11058906
0.14255	960.17968	4e-08	7.6e-07	8.1e-07	2e-07	-0.0	5.9e-06	3.15e-06	1e-08	427.93790724	431.72117362	427.6869812	-0.00424038	-0.01356442	-0.10171484
0.1426	960.51955	4e-08	7.6e-07	8.1e-07	2e-07	-0.0	5.9e-06	3.15e-06	1e-08	427.87856524	431.66130731	427.62769178	-0.00424455	-0.01355725	-0.10166827
0.14266	960.8594	4e-08	7.6e-07	8.1e-07	2e-07	-0.0	5.9e-06	3.15e-06	1e-08	427.81915775	431.60146705	427.56843316	-0.00423354	-0.01355021	-0.10162182
0.14271	961.19922	4e-08	7.6e-07	8.1e-07	2e-07	-0.0	5.9e-06	3.15e-06	1e-08	427.75989743	431.54165227	427.50919459	-0.00422879	-0.01354311	-0.10157531
0.14277	961.53902	4e-08	7.6e-07	8.1e-07	2e-07	-0.0	5.9e-06	3.15e-06	1e-08	427.70069652	431.48186321	427.44998053	-0.00422422	-0.01353602	-0.1015288
0.14282	961.87879	4e-08	7.6e-07	8.1e-07	2e-07	-0.0	5.9e-06	3.15e-06	1e-08	427.64155244	431.42209988	427.39079109	-0.00422558	-0.01352888	-0.10148229
0.14288	962.21854	4e-08	7.6e-07	8.1e-07	2e-07	-0.0	5.9e-06	3.15e-06	1e-08	427.58238238	431.36236248	427.33163042	-0.00423599	-0.01352167	-0.10143581
0.14293	962.55826	4e-08	7.6e-07	8.1e-07	2e-07	-0.0	5.9e-06	3.15e-06	1e-08	427.52305948	431.30265131	427.27250486	-0.00422747	-0.01351462	-0.1013894
0.14299	962.89796	4e-08	7.6e-07	8.1e-07	2e-07	-0.0	5.9e-06	3.15e-06	1e-08	427.46384887	431.24296567	427.2134011	-0.00422673	-0.01350752	-0.10134301
0.14304	963.23764	4e-08	7.6e-07	8.1e-07	2e-07	-0.0	5.9e-06	3.15e-06	1e-08	427.40464162	431.18330584	427.15432458	-0.0042308	-0.01350039	-0.10129664
0.1431	963.57728	4e-08	7.6e-07	8.1e-07	2e-07	-0.0	5.9e-06	3.15e-06	1e-08	427.34537041	431.12367195	427.09527864	-0.00423062	-0.01349328	-0.10125025
0.14315	963.91691	4e-08	7.6e-07	8.1e-07	2e-07	-0.0	5.9e-06	3.15e-06	1e-08	427.28609474	431.06406388	427.03626034	-0.00423043	-0.01348617	-0.10120386
0.14321	964.25651	4e-08	7.6e-07	8.1e-07	2e-07	-0.0	5.9e-06	3.15e-06	1e-08	427.22681461	431.00448162	426.97726967	-0.00421562	-0.0134792	-0.10115756
0.14326	964.59608	4e-08	7.6e-07	8.1e-07	2e-07	-0.0	5.9e-06	3.15e-06	1e-08	427.167735	430.94492464	426.91829631	-0.00420944	-0.01347215	-0.10111125
0.14332	964.93563	4e-08	7.6e-07	8.1e-07	2e-07	-0.0	5.9e-06	3.15e-06	1e-08	427.10873497	430.88539323	426.85934633	-0.00421369	-0.01346503	-0.10106495
0.14337	965.27515	4e-08	7.6e-07	8.1e-07	2e-07	-0.0	5.9e-06	3.15e-06	1e-08	427.04966851	430.82588774	426.80042703	-0.00420301	-0.01345804	-0.10101876
0.14343	965.61465	4e-08	7.6e-07	8.1e-07	2e-07	-0.0	5.9e-06	3.15e-06	1e-08	426.99074482	430.7664076	426.74152788	-0.0041981	-0.013451	-0.10097252
0.14348	965.95412	4e-08	7.6e-07	8.1e-07	2e-07	-0.0	5.9e-06	3.15e-06	1e-08	426.93188297	430.70695304	426.68265296	-0.00419356	-0.01344395	-0.10092627
0.15354	1027.65471	4e-08	7.6e-07	8.1e-07	2e-07	-0.0	5.9e-06	3.15e-06	1e-08	416.56633928	420.24836684	416.33683966	-0.00379434	-0.01221555	-0.09280246
0.1536	1027.98955	4e-08	7.6e-07	8.1e-07	2e-07	-0.0	5.9e-06	3.15e-06	1e-08	416.51201189	420.19346248	416.28257934	-0.00379971	-0.01220911	-0.09275983
0.15365	1028.32437	4e-08	7.6e-07	8.1e-07	2e-07	-0.0	5.9e-06	3.15e-06	1e-08	416.45760173	420.13858219	416.22834838	-0.00379096	-0.01220279	-0.09271725
0.15371	1028.65916	4e-08	7.6e-07	8.1e-07	2e-07	-0.0	5.9e-06	3.15e-06	1e-08	416.40331097	420.08372546	416.17413685	-0.00379467	-0.01219638	-0.09267472
0.15376	1028.99392	4e-08	7.6e-07	8.1e-07	2e-07	-0.0	5.9e-06	3.15e-06	1e-08	416.34896112	420.02889271	416.11995347	-0.00379639	-0.01218998	-0.09263217
0.15382	1029.32866	4e-08	7.6e-07	8.1e-07	2e-07	-0.0	5.9e-06	3.15e-06	1e-08	416.29458064	419.97408386	416.06579684	-0.0037964	-0.0121836	-0.09258962
0.15387	1029.66337	4e-08	7.6e-07	8.1e-07	2e-07	-0.0	5.9e-06	3.15e-06	1e-08	416.24019406	419.91929887	416.01166579	-0.00378792	-0.01217442	-0.09252802
0.15393	1029.99806	4e-08	7.6e-07	8.1e-07	2e-07	-0.0	5.9e-06	3.15e-06	1e-08	416.18592041	419.86454811	415.95756578	-0.0037711	-0.01216678	-0.09247618
0.15398	1030.33272	4e-08	7.6e-07	8.1e-07	2e-07	-0.0	5.9e-06	3.15e-06	1e-08	416.13188049	419.80982584	415.90348511	-0.00377926	-0.01215875	-0.09242309
0.15404	1030.66736	4e-08	7.6e-07	8.1e-07	2e-07	-0.0	5.9e-06	3.15e-06	1e-08	416.07771621	419.75513362	415.84944206	-0.00377849	-0.01214813	-0.09235222
0.15409	1031.00197	4e-08	7.6e-07	8.1e-07	2e-07	-0.0	5.9e-06	3.15e-06	1e-08	416.02355312	419.70048115	415.79544102	-0.00377349	-0.01212961	-0.09222855
0.15415	1031.33656	4e-08	7.6e-07	8.1e-07	2e-07	-0.0	5.9e-06	3.15e-06	1e-08	415.96944445	419.64589792	415.74151076	-0.00377349	-0.01212961	-0.09222855
0.1542	1031.67112	4e-08	7.6e-07	8.1e-07	2e-07	-0.0	5.9e-06	3.15e-06	1e-08	415.91533578	419.59131468	415.6875805	-0.00377349	-0.01212961	-0.09222855
0.15426	1032.00565	4e-08	7.6e-07	8.1e-07	2e-07	-0.0	5.9e-06	3.15e-06	1e-08	415.8612271	419.53673145	415.63365023	-0.00377349	-0.01212961	-0.09222855
0.15431	1032.34016	4e-08	7.6e-07	8.1e-07	2e-07	-0.0	5.9e-06	3.15e-06	1e-08	415.80711843	419.48214821	415.57971997	-0.00376782	-0.01210249	-0.09204731
0.15437	1032.67465	4e-08	7.6e-07	8.1e-07	2e-07	-0.0	5.9e-06	3.15e-06	1e-08	415.75306587	419.42766649	415.52589459	-0.00376775	-0.01210216	-0.0920451
0.15442	1033.00911	4e-08	7.6e-07	8.1e-07	2e-07	-0.0	5.9e-06	3.15e-06	1e-08	415.69901399	419.373186	415.4720705	-0.00376775	-0.01210216	-0.0920451
0.15448	1033.34354	4e-08	7.6e-07	8.1e-07	2e-07	-0.0	5.9e-06	3.15e-06	1e-08	415.64496212	419.31870552	415.4182464	-0.00376775	-0.01210216	-0.0920451
0.16454	1094.11585	4e-08	7.6e-07	8.1e-07	2e-07	-0.0	5.9e-06	3.15e-06	1e-08	406.16720516	409.73462761	405.95789303	-0.00341722	-0.01100765	-0.0846525
0.1646	1094.44558	4e-08	7.6e-07	8.1e-07	2e-07	-0.0	5.9e-06	3.15e-06	1e-08	406.11723694	409.68429479	405.90827137	-0.00339065	-0.01099722	-0.08458016
0.16465	1094.77529	4e-08	7.6e-07	8.1e-07	2e-07	-0.0	5.9e-06	3.15e-06	1e-08	406.06764771	409.63400188	405.85867469	-0.00338647	-0.01099284	-0.08455017
0.16471	1095.10497	4e-08	7.6e-07	8.1e-07	2e-07	-0.0	5.9e-06	3.15e-06	1e-08	406.01811578	409.58372574	405.80909315	-0.00339898	-0.01098634	-0.0845065
0.16476	1095.43463	4e-08	7.6e-07	8.1e-07	2e-07	-0.0	5.9e-06	3.15e-06	1e-08	405.96839527	409.53347468	405.75954672	-0.00338441	-0.01097153	-0.08440491
0.16482	1095.76426	4e-08	7.6e-07	8.1e-07	2e-07	-0.0	5.9e-06	3.15e-06	1e-08	405.91887488	409.48328043	405.7100513	-0.00337952	-0.01096655	-0.08437079
0.16487	1096.09386	4e-08	7.6e-07	8.1e-07	2e-07	-0.0	5.9e-06	3.15e-06	1e-08	405.86942171	409.43310527	405.66057303	-0.00337952	-0.01096655	-0.08437079
0.16493	1096.42344	4e-08	7.6e-07	8.1e-07	2e-07	-0.0	5.9e-06	3.15e-06	1e-08	405.81996853	409.3829301	405.61109475	-0.00338298	-0.01096137	-0.08433564
0.16498	1096.753	4e-08	7.6e-07	8.1e-07	2e-07	-0.0	5.9e-06	3.15e-06	1e-08	405.77046023	409.3327749	405.56164008	-0.00339284	-0.01094657	-0.08423539
0.16504	1097.08252	4e-08	7.6e-07	8.1e-07	2e-07	-0.0	5.9e-06	3.15e-06	1e-08	405.72079475	409.28267665	405.51225277	-0.00339284	-0.01094657	-0.08423539
0.16509	1097.41203	4e-08	7.6e-07	8.1e-07	2e-07	-0.0	5.9e-06	3.15e-06	1e-08	405.67112926	409.23257839	405.46286545	-0.00339284	-0.01094657	-0.08423539
0.16515	1097.7415	4e-08	7.6e-07	8.1e-07	2e-07	-0.0	5.9e-06	3.15e-06	1e-08	405.62146377	409.18248014	405.41347814	-0.00338675	-0.01093133	-0.08413141
0.1652	1098.07095	4e-08	7.6e-07	8.1e-07	2e-07	-0.0	5.9e-06	3.15e-06	1e-08	405.57187403	409.13244048	405.36414922	-0.00338494	-0.01092679	-0.08410046
0.16526	1098.40038	4e-08	7.6e-07	8.1e-07	2e-07	-0.0	5.9e-06	3.15e-06	1e-08	405.52230684	409.08241825	405.3148377	-0.00338494	-0.01092679	-0.08410046
0.16531	1098.72978	4e-08	7.6e-07	8.1e-07	2e-07	-0.0	5.9e-06	3.15e-06	1e-08	405.47273964	409.03239603	405.26552617	-0.00337523	-0.01092446	-0.08408403
0.16537	1099.05915	4e-08	7.6e-07	8.1e-07	2e-07	-0.0	5.9e-06	3.15e-06	1e-08	405.4233125	408.98238275	405.21621773	-0.00335046	-0.01091849	-0.08404212
0.16542	1099.3885	4e-08	7.6e-07	8.1e-07	2e-07	-0.0	5.9e-06	3.15e-06	1e-08	405.37424261	408.93239227	405.1669172	-0.00336514	-0.01091176	-0.08399695
0.16548	1099.71782	4e-08	7.6e-07	8.1e-07	2e-07	-0.0	5.9e-06	3.15e-06	1e-08	405.32495207	408.88242779	405.11765419	-0.00336529	-0.01090483	-0.08394974
0.17554	1159.54822	4e-08	7.6e-07	8.1e-07	2e-07	-0.0	5.9e-06	3.15e-06	1e-08	396.65714242	400.09828577	396.46625591	-0.00305115	-0.00992044	-0.0771647
0.1756	1159.87277	4e-08	7.6e-07	8.1e-07	2e-07	-0.0	5.9e-06	3.15e-06	1e-08	396.61165009	400.05218104	396.42089815	-0.00304357	-0.00991609	-0.07713416
0.17565	1160.19729	4e-08	7.6e-07	8.1e-07	2e-07	-0.0	5.9e-06	3.15e-06	1e-08	396.56626711	400.00609346	396.37555353	-0.0030368	-0.00991219	-0.07710687
0.17571	1160.52179	4e-08	7.6e-07	8.1e-07	2e-07	-0.0	5.9e-06	3.15e-06	1e-08	396.52098184	399.9600212	396.33022067	-0.00304251	-0.00990465	-0.0770548
0.17576	1160.84627	4e-08	7.6e-07	8.1e-07	2e-07	-0.0	5.9e-06	3.15e-06	1e-08	396.47560532	399.91397872	396.2849233	-0.00304142	-0.00989675	-0.07699994
0.17582	1161.17071	4e-08	7.6e-07	8.1e-07	2e-07	-0.0	5.9e-06	3.15e-06	1e-08	396.43023853	399.86796741	396.23965835	-0.00303662	-0.00987735	-0.07686507
0.17587	1161.49513	4e-08	7.6e-07	8.1e-07	2e-07	-0.0	5.9e-06	3.15e-06	1e-08	396.38492747	399.82203264	396.19447159	-0.00303662	-0.00987735	-0.07686507
0.17593	1161.81953	4e-08	7.6e-07	8.1e-07	2e-07	-0.0	5.9e-06	3.15e-06	1e-08	396.3396164	399.77609788	396.14928482	-0.00303662	-0.00987735	-0.07686507
0.17598	1162.1439	4e-08	7.6e-07	8.1e-07	2e-07	-0.0	5.9e-06	3.15e-06	1e-08	396.29430534	399.73016312	396.10409806	-0.00303662	-0.00987735	-0.07686507
0.17604	1162.46824	4e-08	7.6e-07	8.1e-07	2e-07	-0.0	5.9e-06	3.15e-06	1e-08	396.24899427	399.68422835	396.0589113	-0.00303635	-0.00987505	-0.07684906
0.17609	1162.79256	4e-08	7.6e-07	8.1e-07	2e-07	-0.0	5.9e-06	3.15e-06	1e-08	396.20368532	399.63830269	396.01373403	-0.00303355	-0.00985096	-0.07668169
0.17615	1163.11685	4e-08	7.6e-07	8.1e-07	2e-07	-0.0	5.9e-06	3.15e-06	1e-08	396.1583984	399.59247211	395.96865604	-0.00303355	-0.00985096	-0.07668169
0.1762	1163.44111	4e-08	7.6e-07	8.1e-07	2e-07	-0.0	5.9e-06	3.15e-06	1e-08	396.11311148	399.54664153	395.92357804	-0.00303355	-0.00985096	-0.07668169
0.17626	1163.76535	4e-08	7.6e-07	8.1e-07	2e-07	-0.0	5.9e-06	3.15e-06	1e-08	396.06782456	399.50081096	395.87850004	-0.00303355	-0.00985096	-0.07668169
0.17631	1164.08956	4e-08	7.6e-07	8.1e-07	2e-07	-0.0	5.9e-06	3.15e-06	1e-08	396.02253765	399.45498038	395.83342205	-0.00303355	-0.00985096	-0.07668169
0.17637	1164.41375	4e-08	7.6e-07	8.1e-07	2e-07	-0.0	5.9e-06	3.15e-06	1e-08	395.97725073	399.40914981	395.78834405	-0.00300541	-0.00984519	-0.07664009
0.17642	1164.73791	4e-08	7.6e-07	8.1e-07	2e-07	-0.0	5.9e-06	3.15e-06	1e-08	395.932379	399.3633419	395.74327148	-0.00301213	-0.00984049	-0.07660777
0.17648	1165.06204	4e-08	7.6e-07	8.1e-07	2e-07	-0.0	5.9e-06	3.15e-06	1e-08	395.8874031	399.31755258	395.69822317	-0.00301536	-0.00983252	-0.07655253
0.18654	1223.93641	4e-08	7.6e-07	8.1e-07	2e-07	-0.0	5.9e-06	3.15e-06	1e-08	387.96534489	391.27048638	387.79096074	-0.00273362	-0.00894766	-0.07033633
0.1866	1224.2557	4e-08	7.6e-07	8.1e-07	2e-07	-0.0	5.9e-06	3.15e-06	1e-08	387.92385273	391.22826457	387.74951608	-0.00272781	-0.00893365	-0.07023693
0.18665	1224.57497	4e-08	7.6e-07	8.1e-07	2e-07	-0.0	5.9e-06	3.15e-06	1e-08	387.88243789	391.18609936	387.70812764	-0.00272781	-0.00893365	-0.07023693
0.18671	1224.89421	4e-08	7.6e-07	8.1e-07	2e-07	-0.0	5.9e-06	3.15e-06	1e-08	387.84102305	391.14393414	387.66673921	-0.00272781	-0.00893365	-0.07023693
0.18676	1225.21342	4e-08	7.6e-07	8.1e-07	2e-07	-0.0	5.9e-06	3.15e-06	1e-08	387.79960821	391.10176893	387.62535078	-0.00272781	-0.00893365	-0.07023693
0.18682	1225.5326	4e-08	7.6e-07	8.1e-07	2e-07	-0.0	5.9e-06	3.15e-06	1e-08	387.75819337	391.05960372	387.58396235	-0.00272771	-0.00891584	-0.07011095
0.18687	1225.85176	4e-08	7.6e-07	8.1e-07	2e-07	-0.0	5.9e-06	3.15e-06	1e-08	387.7167664	391.01751061	387.54265028	-0.0027277	-0.0089133	-0.07009299
0.18693	1226.17089	4e-08	7.6e-07	8.1e-07	2e-07	-0.0	5.9e-06	3.15e-06	1e-08	387.67533771	390.97542778	387.50134909	-0.0027277	-0.0089133	-0.07009299
0.18698	1226.49	4e-08	7.6e-07	8.1e-07	2e-07	-0.0	5.9e-06	3.15e-06	1e-08	387.63390902	390.93334495	387.4600479	-0.0027277	-0.0089133	-0.07009299
0.18704	1226.80907	4e-08	7.6e-07	8.1e-07	2e-07	-0.0	5.9e-06	3.15e-06	1e-08	387.59248033	390.89126212	387.4187467	-0.0027225	-0.0089098	-0.07006803
0.18709	1227.12813	4e-08	7.6e-07	8.1e-07	2e-07	-0.0	5.9e-06	3.15e-06	1e-08	387.5511278	390.84919343	387.37745701	-0.00271585	-0.00890532	-0.07003608
0.18715	1227.44715	4e-08	7.6e-07	8.1e-07	2e-07	-0.0	5.9e-06	3.15e-06	1e-08	387.50987278	390.80714286	387.33618202	-0.00271919	-0.00889985	-0.06999753
0.1872	1227.76615	4e-08	7.6e-07	8.1e-07	2e-07	-0.0	5.9e-06	3.15e-06	1e-08	387.46856295	390.76511445	387.29493277	-0.0027208	-0.00889721	-0.06997893
0.18726	1228.08512	4e-08	7.6e-07	8.1e-07	2e-07	-0.0	5.9e-06	3.15e-06	1e-08	387.42722669	390.72309673	387.25369593	-0.00271622	-0.00887333	-0.06980976
0.18731	1228.40407	4e-08	7.6e-07	8.1e-07	2e-07	-0.0	5.9e-06	3.15e-06	1e-08	387.38594165	390.68117575	387.21255852	-0.00271577	-0.00887099	-0.06979317
0.18737	1228.72299	4e-08	7.6e-07	8.1e-07	2e-07	-0.0	5.9e-06	3.15e-06	1e-08	387.34466164	390.63926425	387.17143085	-0.00271577	-0.00887099	-0.06979317
0.18742	1229.04188	4e-08	7.6e-07	8.1e-07	2e-07	-0.0	5.9e-06	3.15e-06	1e-08	387.30338162	390.59735276	387.13030319	-0.00271577	-0.00887099	-0.06979317
0.18748	1229.36075	4e-08	7.6e-07	8.1e-07	2e-07	-0.0	5.9e-06	3.15e-06	1e-08	387.26210161	390.55544126	387.08917553	-0.00271577	-0.00887099	-0.06979317
0.19754	1287.26437	4e-08	7.6e-07	8.1e-07	2e-07	-0.0	5.9e-06	3.15e-06	1e-08	380.02342458	383.1851815	379.86386607	-0.00246422	-0.00807331	-0.06408731
0.1976	1287.57832	4e-08	7.6e-07	8.1e-07	2e-07	-0.0	5.9e-06	3.15e-06	1e-08	379.98540195	383.14653709	379.82602871	-0.00246315	-0.00806492	-0.06402692
0.19765	1287.89224	4e-08	7.6e-07	8.1e-07	2e-07	-0.0	5.9e-06	3.15e-06	1e-08	379.94738993	383.10792744	379.78822732	-0.00246315	-0.00806492	-0.06402692
0.19771	1288.20614	4e-08	7.6e-07	8.1e-07	2e-07	-0.0	5.9e-06	3.15e-06	1e-08	379.9093779	383.06931778	379.75042594	-0.00246315	-0.00806492	-0.06402692
0.19776	1288.52	4e-08	7.6e-07	8.1e-07	2e-07	-0.0	5.9e-06	3.15e-06	1e-08	379.87136587	383.03070813	379.71262455	-0.00246315	-0.00806492	-0.06402692
0.19782	1288.83384	4e-08	7.6e-07	8.1e-07	2e-07	-0.0	5.9e-06	3.15e-06	1e-08	379.83335384	382.99209847	379.67482317	-0.00243773	-0.00805812	-0.06397669
0.19787	1289.14766	4e-08	7.6e-07	8.1e-07	2e-07	-0.0	5.9e-06	3.15e-06	1e-08	379.79572899	382.95351686	379.63703452	-0.00243671	-0.00805697	-0.06396835
0.19793	1289.46144	4e-08	7.6e-07	8.1e-07	2e-07	-0.0	5.9e-06	3.15e-06	1e-08	379.75811901	382.91494002	379.59925022	-0.00245447	-0.00804975	-0.06391728
0.19798	1289.7752	4e-08	7.6e-07	8.1e-07	2e-07	-0.0	5.9e-06	3.15e-06	1e-08	379.72022994	382.87639318	379.56150946	-0.00245005	-0.00804662	-0.06389453
0.19804	1290.08894	4e-08	7.6e-07	8.1e-07	2e-07	-0.0	5.9e-06	3.15e-06	1e-08	379.68240686	382.83785929	379.52377944	-0.00243441	-0.00803557	-0.06381408
0.19809	1290.40264	4e-08	7.6e-07	8.1e-07	2e-07	-0.0	5.9e-06	3.15e-06	1e-08	379.64481711	382.79937118	379.4860874	-0.00243441	-0.00803557	-0.06381408
0.19815	1290.71632	4e-08	7.6e-07	8.1e-07	2e-07	-0.0	5.9e-06	3.15e-06	1e-08	379.60722736	382.76088307	379.44839536	-0.00243441	-0.00803557	-0.06381408
0.1982	1291.02997	4e-08	7.6e-07	8.1e-07	2e-07	-0.0	5.9e-06	3.15e-06	1e-08	379.56963761	382.72239495	379.41070332	-0.00244906	-0.00802493	-0.06373832
0.19826	1291.3436	4e-08	7.6e-07	8.1e-07	2e-07	-0.0	5.9e-06	3.15e-06	1e-08	379.53181414	382.68395103	379.37306766	-0.0024543	-0.00802113	-0.06371125
0.19831	1291.6572	4e-08	7.6e-07	8.1e-07	2e-07	-0.0	5.9e-06	3.15e-06	1e-08	379.49390716	382.64552289	379.33545213	-0.0024543	-0.00802113	-0.06371125
0.19837	1291.97077	4e-08	7.6e-07	8.1e-07	2e-07	-0.0	5.9e-06	3.15e-06	1e-08	379.45600019	382.60709475	379.2978366	-0.00244747	-0.00802028	-0.06370475
0.19842	1292.28431	4e-08	7.6e-07	8.1e-07	2e-07	-0.0	5.9e-06	3.15e-06	1e-08	379.41819802	382.56867012	379.26022023	-0.00243039	-0.00801637	-0.06367573
0.19848	1292.59783	4e-08	7.6e-07	8.1e-07	2e-07	-0.0	5.9e-06	3.15e-06	1e-08	379.3806567	382.53026163	379.22260955	-0.00243338	-0.00800647	-0.06360449
0.20854	1349.5154	4e-08	7.6e-07	8.1e-07	2e-07	-0.0	5.9e-06	3.15e-06	1e-08	372.77004125	375.78412435	372.62483769	-0.00221765	-0.00729372	-0.05842076
0.20859	1349.82392	4e-08	7.6e-07	8.1e-07	2e-07	-0.0	5.9e-06	3.15e-06	1e-08	372.73530727	375.74874513	372.59027915	-0.00221765	-0.00729372	-0.05842076
0.20865	1350.13241	4e-08	7.6e-07	8.1e-07	2e-07	-0.0	5.9e-06	3.15e-06	1e-08	372.70057329	375.71336592	372.55572061	-0.00220798	-0.00729182	-0.05840636
0.2087	1350.44087	4e-08	7.6e-07	8.1e-07	2e-07	-0.0	5.9e-06	3.15e-06	1e-08	372.66598936	375.67799471	372.52116407	-0.00219094	-0.00728848	-0.05838098
0.20876	1350.74931	4e-08	7.6e-07	8.1e-07	2e-07	-0.0	5.9e-06	3.15e-06	1e-08	372.63166991	375.64263761	372.48661106	-0.00220516	-0.00728351	-0.05834536
0.20881	1351.05772	4e-08	7.6e-07	8.1e-07	2e-07	-0.0	5.9e-06	3.15e-06	1e-08	372.59712459	375.60730163	372.45208975	-0.00220237	-0.00727763	-0.05830218
0.20887	1351.36611	4e-08	7.6e-07	8.1e-07	2e-07	-0.0	5.9e-06	3.15e-06	1e-08	372.56261896	375.57199056	372.41759283	-0.00219641	-0.00727055	-0.05825001
0.20892	1351.67446	4e-08	7.6e-07	8.1e-07	2e-07	-0.0	5.9e-06	3.15e-06	1e-08	372.52820197	375.5367095	372.38312356	-0.00219641	-0.00727055	-0.05825001
0.20898	1351.98279	4e-08	7.6e-07	8.1e-07	2e-07	-0.0	5.9e-06	3.15e-06	1e-08	372.49378498	375.50142844	372.34865428	-0.00219688	-0.00727019	-0.05824745
0.20903	1352.29109	4e-08	7.6e-07	8.1e-07	2e-07	-0.0	5.9e-06	3.15e-06	1e-08	372.45936048	375.46614887	372.31418689	-0.00220372	-0.00726499	-0.05820978
0.20909	1352.59937	4e-08	7.6e-07	8.1e-07	2e-07	-0.0	5.9e-06	3.15e-06	1e-08	372.42482528	375.43089141	372.27974728	-0.00220016	-0.00726186	-0.0581867
0.20914	1352.90761	4e-08	7.6e-07	8.1e-07	2e-07	-0.0	5.9e-06	3.15e-06	1e-08	372.39034381	375.3956472	372.24531925	-0.00219747	-0.00725792	-0.05815768
0.2092	1353.21583	4e-08	7.6e-07	8.1e-07	2e-07	-0.0	5.9e-06	3.15e-06	1e-08	372.35590185	375.36041972	372.21090704	-0.0021971	-0.00723991	-0.05802572
0.20925	1353.52402	4e-08	7.6e-07	8.1e-07	2e-07	-0.0	5.9e-06	3.15e-06	1e-08	372.32145363	375.32526862	372.17657508	-0.0021971	-0.00723991	-0.05802572
0.20931	1353.83219	4e-08	7.6e-07	8.1e-07	2e-07	-0.0	5.9e-06	3.15e-06	1e-08	372.28700542	375.29011752	372.14224313	-0.0021971	-0.00723991	-0.05802572
0.20936	1354.14033	4e-08	7.6e-07	8.1e-07	2e-07	-0.0	5.9e-06	3.15e-06	1e-08	372.25255721	375.25496642	372.10791117	-0.0021971	-0.00723991	-0.05802572
0.20942	1354.44844	4e-08	7.6e-07	8.1e-07	2e-07	-0.0	5.9e-06	3.15e-06	1e-08	372.218109	375.21981532	372.07357921	-0.0021971	-0.00723991	-0.05802572
0.20947	1354.75652	4e-08	7.6e-07	8.1e-07	2e-07	-0.0	5.9e-06	3.15e-06	1e-08	372.18366079	375.18466422	372.03924726	-0.00218858	-0.00723625	-0.05799864
0.21954	1410.67199	4e-08	7.6e-07	8.1e-07	2e-07	-0.0	5.9e-06	3.15e-06	1e-08	366.14904113	369.01170091	366.01633108	-0.00199779	-0.00659665	-0.05327355
0.21959	1410.97499	4e-08	7.6e-07	8.1e-07	2e-07	-0.0	5.9e-06	3.15e-06	1e-08	366.11732053	368.97930624	365.98476157	-0.00197941	-0.00659123	-0.05323232
0.21965	1411.27796	4e-08	7.6e-07	8.1e-07	2e-07	-0.0	5.9e-06	3.15e-06	1e-08	366.08588825	368.94693496	365.95320438	-0.00197616	-0.00659027	-0.05322505
0.2197	1411.58091	4e-08	7.6e-07	8.1e-07	2e-07	-0.0	5.9e-06	3.15e-06	1e-08	366.05450682	368.9145678	365.92164936	-0.00199069	-0.00658435	-0.05318176
0.21976	1411.88383	4e-08	7.6e-07	8.1e-07	2e-07	-0.0	5.9e-06	3.15e-06	1e-08	366.02289115	368.88222635	365.890131	-0.00199243	-0.00658364	-0.05317657
0.21981	1412.18672	4e-08	7.6e-07	8.1e-07	2e-07	-0.0	5.9e-06	3.15e-06	1e-08	365.99124741	368.84988799	365.85861704	-0.00197534	-0.00657202	-0.05308936
0.21987	1412.48959	4e-08	7.6e-07	8.1e-07	2e-07	-0.0	5.9e-06	3.15e-06	1e-08	365.95986786	368.81759988	365.82714442	-0.00197416	-0.00657122	-0.05308339
0.21992	1412.79242	4e-08	7.6e-07	8.1e-07	2e-07	-0.0	5.9e-06	3.15e-06	1e-08	365.92850643	368.7853152	365.79567462	-0.00197416	-0.00657122	-0.05308339
0.21998	1413.09523	4e-08	7.6e-07	8.1e-07	2e-07	-0.0	5.9e-06	3.15e-06	1e-08	365.89714499	368.75303052	365.76420483	-0.00197698	-0.00657068	-0.05307949
0.22003	1413.39801	4e-08	7.6e-07	8.1e-07	2e-07	-0.0	5.9e-06	3.15e-06	1e-08	365.86573856	368.72074822	365.73273939	-0.00198915	-0.00656729	-0.05305497
0.22009	1413.70076	4e-08	7.6e-07	8.1e-07	2e-07	-0.0	5.9e-06	3.15e-06	1e-08	365.83413671	368.68848067	365.70129748	-0.00198235	-0.00656123	-0.05300956
0.22014	1414.00349	4e-08	7.6e-07	8.1e-07	2e-07	-0.0	5.9e-06	3.15e-06	1e-08	365.80263915	368.65623935	365.66987857	-0.00197996	-0.00655198	-0.05294062
0.2202	1414.30618	4e-08	7.6e-07	8.1e-07	2e-07	-0.0	5.9e-06	3.15e-06	1e-08	365.77117375	368.62403811	365.63850014	-0.00197996	-0.00655198	-0.05294062
0.22025	1414.60885	4e-08	7.6e-07	8.1e-07	2e-07	-0.0	5.9e-06	3.15e-06	1e-08	365.73970835	368.59183687	365.60712172	-0.00197996	-0.00655198	-0.05294062
0.22031	1414.91149	4e-08	7.6e-07	8.1e-07	2e-07	-0.0	5.9e-06	3.15e-06	1e-08	365.70824294	368.55963564	365.57574329	-0.00197886	-0.00654204	-0.05286675
0.22036	1415.21411	4e-08	7.6e-07	8.1e-07	2e-07	-0.0	5.9e-06	3.15e-06	1e-08	365.67678891	368.52747751	365.54440926	-0.00197706	-0.00652588	-0.05274666
0.22042	1415.51669	4e-08	7.6e-07	8.1e-07	2e-07	-0.0	5.9e-06	3.15e-06	1e-08	365.64535336	368.49538946	365.5131474	-0.00197706	-0.00652588	-0.05274666
0.22047	1415.81925	4e-08	7.6e-07	8.1e-07	2e-07	-0.0	5.9e-06	3.15e-06	1e-08	365.61391781	368.46330141	365.48188553	-0.00197706	-0.00652588	-0.05274666
0.23054	1470.7159	4e-08	7.6e-07	8.1e-07	2e-07	-0.0	5.9e-06	3.15e-06	1e-08	360.10537973	362.81504691	359.98387499	-0.00179116	-0.00595908	-0.04849527
0.23059	1471.01329	4e-08	7.6e-07	8.1e-07	2e-07	-0.0	5.9e-06	3.15e-06	1e-08	360.07657568	362.7854395	359.95508525	-0.00179116	-0.00595908	-0.04849527
0.23065	1471.31065	4e-08	7.6e-07	8.1e-07	2e-07	-0.0	5.9e-06	3.15e-06	1e-08	360.04777163	362.75583208	359.9262955	-0.00179116	-0.00595908	-0.04849527
0.2307	1471.60799	4e-08	7.6e-07	8.1e-07	2e-07	-0.0	5.9e-06	3.15e-06	1e-08	360.01896758	362.72622467	359.89750576	-0.00179034	-0.00595323	-0.04845115
0.23076	1471.9053	4e-08	7.6e-07	8.1e-07	2e-07	-0.0	5.9e-06	3.15e-06	1e-08	359.99017327	362.69664313	359.86874247	-0.0017903	-0.00595296	-0.04844917
0.23081	1472.20257	4e-08	7.6e-07	8.1e-07	2e-07	-0.0	5.9e-06	3.15e-06	1e-08	359.9613794	362.66706275	359.83998037	-0.00178874	-0.00594739	-0.04840707
0.23087	1472.49982	4e-08	7.6e-07	8.1e-07	2e-07	-0.0	5.9e-06	3.15e-06	1e-08	359.93260745	362.63750701	359.81124297	-0.00178859	-0.00594685	-0.04840303
0.23092	1472.79705	4e-08	7.6e-07	8.1e-07	2e-07	-0.0	5.9e-06	3.15e-06	1e-08	359.9038376	362.60795364	359.78250794	-0.00177914	-0.0059257	-0.04824326
0.23098	1473.09424	4e-08	7.6e-07	8.1e-07	2e-07	-0.0	5.9e-06	3.15e-06	1e-08	359.87520756	362.57849379	359.75386418	-0.0017777	-0.00592247	-0.04821888
0.23103	1473.39141	4e-08	7.6e-07	8.1e-07	2e-07	-0.0	5.9e-06	3.15e-06	1e-08	359.84659884	362.54904819	359.72523434	-0.0017777	-0.00592247	-0.04821888
0.23109	1473.68855	4e-08	7.6e-07	8.1e-07	2e-07	-0.0	5.9e-06	3.15e-06	1e-08	359.81799013	362.5196026	359.69660451	-0.0017777	-0.00592247	-0.04821888
0.23114	1473.98565	4e-08	7.6e-07	8.1e-07	2e-07	-0.0	5.9e-06	3.15e-06	1e-08	359.78938141	362.490157	359.66797467	-0.0017777	-0.00592247	-0.04821888
0.2312	1474.28274	4e-08	7.6e-07	8.1e-07	2e-07	-0.0	5.9e-06	3.15e-06	1e-08	359.76077269	362.46071141	359.63934483	-0.0017777	-0.00592247	-0.04821888
0.23125	1474.57979	4e-08	7.6e-07	8.1e-07	2e-07	-0.0	5.9e-06	3.15e-06	1e-08	359.73216398	362.43126582	359.610715	-0.0017777	-0.00592247	-0.04821888
0.23131	1474.87681	4e-08	7.6e-07	8.1e-07	2e-07	-0.0	5.9e-06	3.15e-06	1e-08	359.70355526	362.40182022	359.58208516	-0.0017777	-0.00592247	-0.04821888
0.23136	1475.17381	4e-08	7.6e-07	8.1e-07	2e-07	-0.0	5.9e-06	3.15e-06	1e-08	359.67494654	362.37237463	359.55345532	-0.0017816	-0.00591949	-0.04819661
0.23142	1475.47078	4e-08	7.6e-07	8.1e-07	2e-07	-0.0	5.9e-06	3.15e-06	1e-08	359.64627326	362.34294222	359.52484188	-0.00178569	-0.00591638	-0.04817333
0.23147	1475.76771	4e-08	7.6e-07	8.1e-07	2e-07	-0.0	5.9e-06	3.15e-06	1e-08	359.61753249	362.31352358	359.49624557	-0.00178832	-0.00591438	-0.04815834
0.24154	1529.62809	4e-08	7.6e-07	8.1e-07	2e-07	-0.0	5.9e-06	3.15e-06	1e-08	354.59021088	357.14683293	354.47869761	-0.00161678	-0.00539545	-0.04421346
0.24159	1529.91978	4e-08	7.6e-07	8.1e-07	2e-07	-0.0	5.9e-06	3.15e-06	1e-08	354.56391168	357.11973849	354.45241186	-0.00162031	-0.00538494	-0.04413346
0.24165	1530.21143	4e-08	7.6e-07	8.1e-07	2e-07	-0.0	5.9e-06	3.15e-06	1e-08	354.53754957	357.09269139	354.42617769	-0.00162177	-0.00538055	-0.04410008
0.2417	1530.50306	4e-08	7.6e-07	8.1e-07	2e-07	-0.0	5.9e-06	3.15e-06	1e-08	354.51116121	357.06566404	354.39996505	-0.00162177	-0.00538055	-0.04410008
0.24176	1530.79466	4e-08	7.6e-07	8.1e-07	2e-07	-0.0	5.9e-06	3.15e-06	1e-08	354.48477285	357.03863669	354.37375241	-0.00162177	-0.00538055	-0.04410008
0.24181	1531.08623	4e-08	7.6e-07	8.1e-07	2e-07	-0.0	5.9e-06	3.15e-06	1e-08	354.45838449	357.01160934	354.34753977	-0.00162177	-0.00538055	-0.04410008
0.24187	1531.37777	4e-08	7.6e-07	8.1e-07	2e-07	-0.0	5.9e-06	3.15e-06	1e-08	354.43199613	356.98458199	354.32132713	-0.00161804	-0.00537984	-0.04409447
0.24192	1531.66928	4e-08	7.6e-07	8.1e-07	2e-07	-0.0	5.9e-06	3.15e-06	1e-08	354.40566814	356.95755785	354.29511532	-0.00160312	-0.00537699	-0.04407206
0.24198	1531.96076	4e-08	7.6e-07	8.1e-07	2e-07	-0.0	5.9e-06	3.15e-06	1e-08	354.37958125	356.9305465	354.26890678	-0.00161091	-0.00537388	-0.04404872
0.24203	1532.25222	4e-08	7.6e-07	8.1e-07	2e-07	-0.0	5.9e-06	3.15e-06	1e-08	354.35336604	356.90354917	354.24271803	-0.00160901	-0.00536837	-0.04400654
0.24209	1532.54364	4e-08	7.6e-07	8.1e-07	2e-07	-0.0	5.9e-06	3.15e-06	1e-08	354.32717879	356.87657665	354.21655386	-0.00160461	-0.0053624	-0.04396065
0.24214	1532.83504	4e-08	7.6e-07	8.1e-07	2e-07	-0.0	5.9e-06	3.15e-06	1e-08	354.30105989	356.84963105	354.19041478	-0.00160461	-0.0053624	-0.04396065
0.2422	1533.12641	4e-08	7.6e-07	8.1e-07	2e-07	-0.0	5.9e-06	3.15e-06	1e-08	354.274941	356.82268545	354.16427571	-0.00160461	-0.0053624	-0.04396065
0.24225	1533.41774	4e-08	7.6e-07	8.1e-07	2e-07	-0.0	5.9e-06	3.15e-06	1e-08	354.2488221	356.79573984	354.13813663	-0.00160695	-0.00536047	-0.04394604
0.24231	1533.70905	4e-08	7.6e-07	8.1e-07	2e-07	-0.0	5.9e-06	3.15e-06	1e-08	354.22266411	356.76880296	354.11200817	-0.00161037	-0.00535764	-0.04392469
0.24236	1534.00033	4e-08	7.6e-07	8.1e-07	2e-07	-0.0	5.9e-06	3.15e-06	1e-08	354.19644901	356.74187881	354.0858952	-0.00160616	-0.00535462	-0.04390135
0.24242	1534.29159	4e-08	7.6e-07	8.1e-07	2e-07	-0.0	5.9e-06	3.15e-06	1e-08	354.17030079	356.71496829	354.05979362	-0.00160387	-0.00535297	-0.04388866
0.24247	1534.58281	4e-08	7.6e-07	8.1e-07	2e-07	-0.0	5.9e-06	3.15e-06	1e-08	354.14418891	356.68806518	354.03369823	-0.0016047	-0.00533987	-0.04378853
0.25253	1587.38853	4e-08	7.6e-07	8.1e-07	2e-07	-0.0	5.9e-06	3.15e-06	1e-08	349.56007506	351.96582762	349.45824849	-0.00145964	-0.00488293	-0.04027099
0.25259	1587.6744	4e-08	7.6e-07	8.1e-07	2e-07	-0.0	5.9e-06	3.15e-06	1e-08	349.53607969	351.94106059	349.43427524	-0.00146202	-0.00486928	-0.04016567
0.25264	1587.96025	4e-08	7.6e-07	8.1e-07	2e-07	-0.0	5.9e-06	3.15e-06	1e-08	349.51203845	351.91635615	349.41036845	-0.00146202	-0.00486928	-0.04016567
0.2527	1588.24606	4e-08	7.6e-07	8.1e-07	2e-07	-0.0	5.9e-06	3.15e-06	1e-08	349.48799721	351.89165171	349.38646165	-0.00146202	-0.00486928	-0.04016567
0.25275	1588.53185	4e-08	7.6e-07	8.1e-07	2e-07	-0.0	5.9e-06	3.15e-06	1e-08	349.46395597	351.86694728	349.36255486	-0.00146202	-0.00486928	-0.04016567
0.25281	1588.8176	4e-08	7.6e-07	8.1e-07	2e-07	-0.0	5.9e-06	3.15e-06	1e-08	349.43991473	351.84224284	349.33864807	-0.00146202	-0.00486928	-0.04016567
0.25286	1589.10333	4e-08	7.6e-07	8.1e-07	2e-07	-0.0	5.9e-06	3.15e-06	1e-08	349.41587349	351.8175384	349.31474127	-0.00146194	-0.00486926	-0.04016553
0.25292	1589.38903	4e-08	7.6e-07	8.1e-07	2e-07	-0.0	5.9e-06	3.15e-06	1e-08	349.39183348	351.79283404	349.29083451	-0.00144669	-0.00486572	-0.04013751
0.25297	1589.6747	4e-08	7.6e-07	8.1e-07	2e-07	-0.0	5.9e-06	3.15e-06	1e-08	349.3680425	351.76814589	349.26693427	-0.00145093	-0.00486389	-0.04012364
0.25303	1589.96033	4e-08	7.6e-07	8.1e-07	2e-07	-0.0	5.9e-06	3.15e-06	1e-08	349.34418089	351.74346612	349.24304553	-0.00145539	-0.00486198	-0.04010903
0.25308	1590.24594	4e-08	7.6e-07	8.1e-07	2e-07	-0.0	5.9e-06	3.15e-06	1e-08	349.3202449	351.71879515	349.21916892	-0.00144727	-0.00485179	-0.04002979
0.25314	1590.53152	4e-08	7.6e-07	8.1e-07	2e-07	-0.0	5.9e-06	3.15e-06	1e-08	349.2964375	351.6941709	349.19533535	-0.00144701	-0.00485146	-0.04002727
0.25319	1590.81707	4e-08	7.6e-07	8.1e-07	2e-07	-0.0	5.9e-06	3.15e-06	1e-08	349.27263418	351.66954813	349.17150316	-0.00144701	-0.00485146	-0.04002727
0.25325	1591.1026	4e-08	7.6e-07	8.1e-07	2e-07	-0.0	5.9e-06	3.15e-06	1e-08	349.24883086	351.64492537	349.14767096	-0.00144701	-0.00485146	-0.04002727
0.2533	1591.38809	4e-08	7.6e-07	8.1e-07	2e-07	-0.0	5.9e-06	3.15e-06	1e-08	349.22502754	351.6203026	349.12383876	-0.00145132	-0.00484882	-0.04000708
0.25336	1591.67355	4e-08	7.6e-07	8.1e-07	2e-07	-0.0	5.9e-06	3.15e-06	1e-08	349.20115202	351.59569198	349.100022	-0.0014541	-0.00484711	-0.03999407
0.25341	1591.95898	4e-08	7.6e-07	8.1e-07	2e-07	-0.0	5.9e-06	3.15e-06	1e-08	349.17723	351.57108919	349.0762152	-0.00144789	-0.0048436	-0.03996657
0.25347	1592.24439	4e-08	7.6e-07	8.1e-07	2e-07	-0.0	5.9e-06	3.15e-06	1e-08	349.15340837	351.54650252	349.05242096	-0.00144668	-0.00484231	-0.03995656
0.26353	1643.97616	4e-08	7.6e-07	8.1e-07	2e-07	-0.0	5.9e-06	3.15e-06	1e-08	344.97204302	347.23016849	344.87957529	-0.0013236	-0.00441411	-0.0366223
0.26359	1644.25611	4e-08	7.6e-07	8.1e-07	2e-07	-0.0	5.9e-06	3.15e-06	1e-08	344.95006949	347.20756781	344.85775277	-0.0013236	-0.00441411	-0.0366223
0.26364	1644.53604	4e-08	7.6e-07	8.1e-07	2e-07	-0.0	5.9e-06	3.15e-06	1e-08	344.92809596	347.18496713	344.83593024	-0.0013236	-0.00441411	-0.0366223
0.2637	1644.81593	4e-08	7.6e-07	8.1e-07	2e-07	-0.0	5.9e-06	3.15e-06	1e-08	344.90612242	347.16236645	344.81410772	-0.0013236	-0.00441411	-0.0366223
0.26375	1645.0958	4e-08	7.6e-07	8.1e-07	2e-07	-0.0	5.9e-06	3.15e-06	1e-08	344.88414889	347.13976577	344.79228519	-0.001319	-0.00441297	-0.03661316
0.26381	1645.37563	4e-08	7.6e-07	8.1e-07	2e-07	-0.0	5.9e-06	3.15e-06	1e-08	344.86225124	347.11717039	344.77046507	-0.00130785	-0.00441022	-0.03659102
0.26386	1645.65544	4e-08	7.6e-07	8.1e-07	2e-07	-0.0	5.9e-06	3.15e-06	1e-08	344.84053736	347.09458783	344.74865076	-0.0013021	-0.00440879	-0.0365796
0.26392	1645.93521	4e-08	7.6e-07	8.1e-07	2e-07	-0.0	5.9e-06	3.15e-06	1e-08	344.81891827	347.07201188	344.72683946	-0.00129635	-0.00440737	-0.03656818
0.26397	1646.21496	4e-08	7.6e-07	8.1e-07	2e-07	-0.0	5.9e-06	3.15e-06	1e-08	344.79739397	347.04944254	344.70503115	-0.00129674	-0.00440517	-0.03655099
0.26403	1646.49467	4e-08	7.6e-07	8.1e-07	2e-07	-0.0	5.9e-06	3.15e-06	1e-08	344.77586218	347.02688348	344.68323371	-0.00129707	-0.00440297	-0.03653386
0.26408	1646.77436	4e-08	7.6e-07	8.1e-07	2e-07	-0.0	5.9e-06	3.15e-06	1e-08	344.75432395	347.00433466	344.66144706	-0.00129533	-0.00440104	-0.03651866
0.26414	1647.05402	4e-08	7.6e-07	8.1e-07	2e-07	-0.0	5.9e-06	3.15e-06	1e-08	344.73281366	346.98179484	344.63966855	-0.00129362	-0.00439911	-0.03650347
0.26419	1647.33364	4e-08	7.6e-07	8.1e-07	2e-07	-0.0	5.9e-06	3.15e-06	1e-08	344.71133089	346.95926403	344.6178982	-0.00131677	-0.00439681	-0.03648664
0.26425	1647.61324	4e-08	7.6e-07	8.1e-07	2e-07	-0.0	5.9e-06	3.15e-06	1e-08	344.68946265	346.93674402	344.59615448	-0.00132285	-0.00439464	-0.03646998
0.2643	1647.8928	4e-08	7.6e-07	8.1e-07	2e-07	-0.0	5.9e-06	3.15e-06	1e-08	344.6674925	346.91423414	344.5744253	-0.00130906	-0.00439256	-0.03645304
0.26436	1648.17234	4e-08	7.6e-07	8.1e-07	2e-07	-0.0	5.9e-06	3.15e-06	1e-08	344.64575035	346.89173391	344.55269687	-0.00131997	-0.00439031	-0.03643595
0.26441	1648.45185	4e-08	7.6e-07	8.1e-07	2e-07	-0.0	5.9e-06	3.15e-06	1e-08	344.62382612	346.86924424	344.53098663	-0.00132478	-0.0043881	-0.03641894
0.26447	1648.73132	4e-08	7.6e-07	8.1e-07	2e-07	-0.0	5.9e-06	3.15e-06	1e-08	344.6018209	346.84676487	344.50929025	-0.00131577	-0.00438494	-0.03639375
0.27453	1699.3689	4e-08	7.6e-07	8.1e-07	2e-07	-0.0	5.9e-06	3.15e-06	1e-08	340.78904007	342.90250959	340.70439438	-0.00119547	-0.00400259	-0.03338394
0.27459	1699.64282	4e-08	7.6e-07	8.1e-07	2e-07	-0.0	5.9e-06	3.15e-06	1e-08	340.76901963	342.88184149	340.68447872	-0.00119547	-0.00400259	-0.03338394
0.27464	1699.91671	4e-08	7.6e-07	8.1e-07	2e-07	-0.0	5.9e-06	3.15e-06	1e-08	340.74899919	342.86117338	340.66456305	-0.00118664	-0.00400054	-0.03336743
0.2747	1700.19058	4e-08	7.6e-07	8.1e-07	2e-07	-0.0	5.9e-06	3.15e-06	1e-08	340.72912567	342.84051496	340.64465136	-0.00118036	-0.00399909	-0.03335568
0.27475	1700.46441	4e-08	7.6e-07	8.1e-07	2e-07	-0.0	5.9e-06	3.15e-06	1e-08	340.70935667	342.81986341	340.62474251	-0.00118883	-0.00399631	-0.03333416
0.27481	1700.73821	4e-08	7.6e-07	8.1e-07	2e-07	-0.0	5.9e-06	3.15e-06	1e-08	340.68944469	342.79922505	340.60485289	-0.00119164	-0.00399539	-0.03332703
0.27486	1701.01198	4e-08	7.6e-07	8.1e-07	2e-07	-0.0	5.9e-06	3.15e-06	1e-08	340.66948533	342.77859105	340.58496964	-0.00118122	-0.00398791	-0.03326748
0.27492	1701.28572	4e-08	7.6e-07	8.1e-07	2e-07	-0.0	5.9e-06	3.15e-06	1e-08	340.64969725	342.75799241	340.56511582	-0.00118029	-0.00398725	-0.03326216
0.27497	1701.55943	4e-08	7.6e-07	8.1e-07	2e-07	-0.0	5.9e-06	3.15e-06	1e-08	340.62992446	342.73739692	340.54526464	-0.00118029	-0.00398725	-0.03326216
0.27503	1701.83311	4e-08	7.6e-07	8.1e-07	2e-07	-0.0	5.9e-06	3.15e-06	1e-08	340.61015167	342.71680143	340.52541345	-0.00118029	-0.00398725	-0.03326216
0.27508	1702.10676	4e-08	7.6e-07	8.1e-07	2e-07	-0.0	5.9e-06	3.15e-06	1e-08	340.59037888	342.69620595	340.50556227	-0.0011891	-0.00398564	-0.0332499
0.27514	1702.38038	4e-08	7.6e-07	8.1e-07	2e-07	-0.0	5.9e-06	3.15e-06	1e-08	340.57045785	342.67561812	340.48572483	-0.0011877	-0.00398368	-0.03323438
0.27519	1702.65396	4e-08	7.6e-07	8.1e-07	2e-07	-0.0	5.9e-06	3.15e-06	1e-08	340.55055943	342.65503957	340.46589599	-0.00118498	-0.00397716	-0.03318277
0.27525	1702.92752	4e-08	7.6e-07	8.1e-07	2e-07	-0.0	5.9e-06	3.15e-06	1e-08	340.5307038	342.63449186	340.44609709	-0.00118446	-0.00397441	-0.03316095
0.2753	1703.20105	4e-08	7.6e-07	8.1e-07	2e-07	-0.0	5.9e-06	3.15e-06	1e-08	340.51085573	342.61395721	340.42631129	-0.00118446	-0.00397441	-0.03316095
0.27536	1703.47454	4e-08	7.6e-07	8.1e-07	2e-07	-0.0	5.9e-06	3.15e-06	1e-08	340.49100765	342.59342257	340.4065255	-0.00118446	-0.00397441	-0.03316095
0.27541	1703.74801	4e-08	7.6e-07	8.1e-07	2e-07	-0.0	5.9e-06	3.15e-06	1e-08	340.47115958	342.57288792	340.3867397	-0.00118351	-0.00397316	-0.03315106
0.27547	1704.02145	4e-08	7.6e-07	8.1e-07	2e-07	-0.0	5.9e-06	3.15e-06	1e-08	340.45132687	342.55235918	340.36695934	-0.00118076	-0.00396953	-0.03312231
0.28553	1753.54349	4e-08	7.6e-07	8.1e-07	2e-07	-0.0	5.9e-06	3.15e-06	1e-08	336.97532444	338.94849178	336.89763399	-0.00107652	-0.00362843	-0.03041068
0.28559	1753.81126	4e-08	7.6e-07	8.1e-07	2e-07	-0.0	5.9e-06	3.15e-06	1e-08	336.9571505	338.92960724	336.87947075	-0.00107723	-0.00362635	-0.03039412
0.28564	1754.079	4e-08	7.6e-07	8.1e-07	2e-07	-0.0	5.9e-06	3.15e-06	1e-08	336.93896382	338.91073272	336.86131825	-0.00107797	-0.00362414	-0.03037657
0.2857	1754.34671	4e-08	7.6e-07	8.1e-07	2e-07	-0.0	5.9e-06	3.15e-06	1e-08	336.92076365	338.89186879	336.84317712	-0.0010776	-0.00362375	-0.03037344
0.28575	1754.61439	4e-08	7.6e-07	8.1e-07	2e-07	-0.0	5.9e-06	3.15e-06	1e-08	336.90256958	338.87300673	336.82503766	-0.00107393	-0.00361989	-0.0303425
0.28581	1754.88203	4e-08	7.6e-07	8.1e-07	2e-07	-0.0	5.9e-06	3.15e-06	1e-08	336.88443606	338.8541632	336.80691474	-0.00107393	-0.00361989	-0.0303425
0.28586	1755.14965	4e-08	7.6e-07	8.1e-07	2e-07	-0.0	5.9e-06	3.15e-06	1e-08	336.86630254	338.83531968	336.78879182	-0.00107495	-0.00361691	-0.03031875
0.28592	1755.41723	4e-08	7.6e-07	8.1e-07	2e-07	-0.0	5.9e-06	3.15e-06	1e-08	336.84815064	338.8164905	336.77068429	-0.00107539	-0.00361561	-0.03030846
0.28597	1755.68479	4e-08	7.6e-07	8.1e-07	2e-07	-0.0	5.9e-06	3.15e-06	1e-08	336.82999078	338.79766754	336.75258343	-0.00107416	-0.00361433	-0.03029813
0.28603	1755.95231	4e-08	7.6e-07	8.1e-07	2e-07	-0.0	5.9e-06	3.15e-06	1e-08	336.81185118	338.77885077	336.73448808	-0.00107134	-0.00361137	-0.03027447
0.28608	1756.2198	4e-08	7.6e-07	8.1e-07	2e-07	-0.0	5.9e-06	3.15e-06	1e-08	336.79375799	338.76004817	336.71640539	-0.00107134	-0.00361137	-0.03027447
0.28614	1756.48727	4e-08	7.6e-07	8.1e-07	2e-07	-0.0	5.9e-06	3.15e-06	1e-08	336.77566479	338.74124557	336.69832269	-0.00107268	-0.00360749	-0.03024356
0.28619	1756.75469	4e-08	7.6e-07	8.1e-07	2e-07	-0.0	5.9e-06	3.15e-06	1e-08	336.75754755	338.72246164	336.68026003	-0.00107281	-0.00360711	-0.0302405
0.28625	1757.02209	4e-08	7.6e-07	8.1e-07	2e-07	-0.0	5.9e-06	3.15e-06	1e-08	336.73942791	338.70367956	336.66219935	-0.00107072	-0.00360492	-0.030223
0.2863	1757.28946	4e-08	7.6e-07	8.1e-07	2e-07	-0.0	5.9e-06	3.15e-06	1e-08	336.72134269	338.68490797	336.64414802	-0.00106876	-0.00360288	-0.03020659
0.28636	1757.5568	4e-08	7.6e-07	8.1e-07	2e-07	-0.0	5.9e-06	3.15e-06	1e-08	336.70328974	338.6661462	336.62610546	-0.00106894	-0.00360236	-0.03020245
0.28641	1757.8241	4e-08	7.6e-07	8.1e-07	2e-07	-0.0	5.9e-06	3.15e-06	1e-08	336.68523355	338.64738694	336.60806558	-0.00107024	-0.00359862	-0.0301727
0.28647	1758.09138	4e-08	7.6e-07	8.1e-07	2e-07	-0.0	5.9e-06	3.15e-06	1e-08	336.66715406	338.62864566	336.59004499	-0.00107024	-0.00359862	-0.0301727
0.29653	1806.47535	4e-08	7.6e-07	8.1e-07	2e-07	-0.0	5.9e-06	3.15e-06	1e-08	333.49925109	335.33764262	333.42824797	-0.0009742	-0.00328805	-0.02768144
0.29659	1806.73684	4e-08	7.6e-07	8.1e-07	2e-07	-0.0	5.9e-06	3.15e-06	1e-08	333.48268248	335.32040356	333.41170037	-0.00097307	-0.00328696	-0.02767262
0.29664	1806.9983	4e-08	7.6e-07	8.1e-07	2e-07	-0.0	5.9e-06	3.15e-06	1e-08	333.46613275	335.3031698	333.39515742	-0.0009736	-0.00328572	-0.02766265
0.2967	1807.25974	4e-08	7.6e-07	8.1e-07	2e-07	-0.0	5.9e-06	3.15e-06	1e-08	333.4495735	335.2859421	333.37862102	-0.00097473	-0.00328308	-0.02764152
0.29675	1807.52113	4e-08	7.6e-07	8.1e-07	2e-07	-0.0	5.9e-06	3.15e-06	1e-08	333.43299407	335.26872723	333.36209849	-0.00097473	-0.00328308	-0.02764152
0.29681	1807.7825	4e-08	7.6e-07	8.1e-07	2e-07	-0.0	5.9e-06	3.15e-06	1e-08	333.41641464	335.25151236	333.34557595	-0.00097103	-0.00327953	-0.02761281
0.29686	1808.04384	4e-08	7.6e-07	8.1e-07	2e-07	-0.0	5.9e-06	3.15e-06	1e-08	333.39989678	335.23431476	333.32906859	-0.00097073	-0.00327924	-0.02761047
0.29692	1808.30514	4e-08	7.6e-07	8.1e-07	2e-07	-0.0	5.9e-06	3.15e-06	1e-08	333.38338395	335.21711857	333.31256246	-0.00097161	-0.0032772	-0.02759407
0.29697	1808.56641	4e-08	7.6e-07	8.1e-07	2e-07	-0.0	5.9e-06	3.15e-06	1e-08	333.36685539	335.19993234	333.29606709	-0.0009724	-0.00327537	-0.02757944
0.29703	1808.82765	4e-08	7.6e-07	8.1e-07	2e-07	-0.0	5.9e-06	3.15e-06	1e-08	333.35031279	335.182755	333.27958134	-0.00097187	-0.00327487	-0.02757533
0.29708	1809.08886	4e-08	7.6e-07	8.1e-07	2e-07	-0.0	5.9e-06	3.15e-06	1e-08	333.33377901	335.16558013	333.26309775	-0.0009684	-0.00327154	-0.02754845
0.29714	1809.35004	4e-08	7.6e-07	8.1e-07	2e-07	-0.0	5.9e-06	3.15e-06	1e-08	333.317303	335.14842142	333.24662836	-0.0009684	-0.00327154	-0.02754845
0.29719	1809.61118	4e-08	7.6e-07	8.1e-07	2e-07	-0.0	5.9e-06	3.15e-06	1e-08	333.30082699	335.13126272	333.23015896	-0.00096964	-0.0032687	-0.02752565
0.29725	1809.87229	4e-08	7.6e-07	8.1e-07	2e-07	-0.0	5.9e-06	3.15e-06	1e-08	333.28432901	335.11411787	333.21370454	-0.00097008	-0.00326768	-0.02751749
0.2973	1810.13337	4e-08	7.6e-07	8.1e-07	2e-07	-0.0	5.9e-06	3.15e-06	1e-08	333.26782317	335.09697798	333.19725548	-0.00096872	-0.00326638	-0.02750697
0.29736	1810.39442	4e-08	7.6e-07	8.1e-07	2e-07	-0.0	5.9e-06	3.15e-06	1e-08	333.25133996	335.07984442	333.18081198	-0.00096608	-0.00326386	-0.02748657
0.29741	1810.65544	4e-08	7.6e-07	8.1e-07	2e-07	-0.0	5.9e-06	3.15e-06	1e-08	333.23490069	335.06272313	333.16437924	-0.00096608	-0.00326386	-0.02748657
0.29747	1810.91643	4e-08	7.6e-07	8.1e-07	2e-07	-0.0	5.9e-06	3.15e-06	1e-08	333.21846142	335.04560184	333.14794651	-0.00096767	-0.00326023	-0.02745741
0.30753	1858.13842	4e-08	7.6e-07	8.1e-07	2e-07	-0.0	5.9e-06	3.15e-06	1e-08	330.33187152	332.04110994	330.26692844	-0.00088379	-0.0029817	-0.02520461
0.30758	1858.3935	4e-08	7.6e-07	8.1e-07	2e-07	-0.0	5.9e-06	3.15e-06	1e-08	330.31673908	332.0253713	330.25185058	-0.00088255	-0.00298059	-0.02519561
0.30764	1858.64855	4e-08	7.6e-07	8.1e-07	2e-07	-0.0	5.9e-06	3.15e-06	1e-08	330.30162751	332.00963809	330.23677742	-0.00087988	-0.00297822	-0.02517623
0.30769	1858.90356	4e-08	7.6e-07	8.1e-07	2e-07	-0.0	5.9e-06	3.15e-06	1e-08	330.28656087	331.99391658	330.22171439	-0.00087988	-0.00297822	-0.02517623
0.30775	1859.15855	4e-08	7.6e-07	8.1e-07	2e-07	-0.0	5.9e-06	3.15e-06	1e-08	330.27149422	331.97819507	330.20665136	-0.00088154	-0.002975	-0.02515021
0.3078	1859.4135	4e-08	7.6e-07	8.1e-07	2e-07	-0.0	5.9e-06	3.15e-06	1e-08	330.25639815	331.96248945	330.19160562	-0.00088169	-0.00297471	-0.02514787
0.30786	1859.66842	4e-08	7.6e-07	8.1e-07	2e-07	-0.0	5.9e-06	3.15e-06	1e-08	330.24129943	331.94678525	330.17656142	-0.00087966	-0.00297291	-0.0251332
0.30791	1859.92331	4e-08	7.6e-07	8.1e-07	2e-07	-0.0	5.9e-06	3.15e-06	1e-08	330.2262348	331.93108992	330.16152489	-0.00087778	-0.00297124	-0.02511956
0.30797	1860.17816	4e-08	7.6e-07	8.1e-07	2e-07	-0.0	5.9e-06	3.15e-06	1e-08	330.21120185	331.91540283	330.14649549	-0.00087799	-0.00297082	-0.0251162
0.30802	1860.43298	4e-08	7.6e-07	8.1e-07	2e-07	-0.0	5.9e-06	3.15e-06	1e-08	330.19616509	331.89971778	330.13146831	-0.00087959	-0.00296774	-0.02509126
0.30808	1860.68777	4e-08	7.6e-07	8.1e-07	2e-07	-0.0	5.9e-06	3.15e-06	1e-08	330.18110003	331.88404796	330.11645771	-0.00087959	-0.00296774	-0.02509126
0.30813	1860.94253	4e-08	7.6e-07	8.1e-07	2e-07	-0.0	5.9e-06	3.15e-06	1e-08	330.16603496	331.86837815	330.10144711	-0.00087678	-0.00296525	-0.02507094
0.30819	1861.19726	4e-08	7.6e-07	8.1e-07	2e-07	-0.0	5.9e-06	3.15e-06	1e-08	330.15101716	331.8527206	330.08644711	-0.00087568	-0.00296427	-0.025063
0.30824	1861.45195	4e-08	7.6e-07	8.1e-07	2e-07	-0.0	5.9e-06	3.15e-06	1e-08	330.13601784	331.83706785	330.07145127	-0.00087626	-0.00296316	-0.02505399
0.3083	1861.70661	4e-08	7.6e-07	8.1e-07	2e-07	-0.0	5.9e-06	3.15e-06	1e-08	330.12100824	331.82142061	330.05646141	-0.00087749	-0.00296078	-0.02503477
0.30835	1861.96124	4e-08	7.6e-07	8.1e-07	2e-07	-0.0	5.9e-06	3.15e-06	1e-08	330.10597676	331.8057851	330.04148433	-0.00087749	-0.00296078	-0.02503477
0.30841	1862.21583	4e-08	7.6e-07	8.1e-07	2e-07	-0.0	5.9e-06	3.15e-06	1e-08	330.09094527	331.79014959	330.02650724	-0.0008739	-0.0029576	-0.02500884
0.30846	1862.4704	4e-08	7.6e-07	8.1e-07	2e-07	-0.0	5.9e-06	3.15e-06	1e-08	330.07597421	331.77452974	330.01154369	-0.00087359	-0.00295733	-0.02500658
0.31853	1908.50501	4e-08	7.6e-07	8.1e-07	2e-07	-0.0	5.9e-06	3.15e-06	1e-08	327.44613576	329.03227812	327.38676826	-0.00079775	-0.00270515	-0.02295145
0.31858	1908.75354	4e-08	7.6e-07	8.1e-07	2e-07	-0.0	5.9e-06	3.15e-06	1e-08	327.43239269	329.01791037	327.37302624	-0.0007996	-0.00270203	-0.0229261
0.31864	1909.00203	4e-08	7.6e-07	8.1e-07	2e-07	-0.0	5.9e-06	3.15e-06	1e-08	327.4186167	329.00355816	327.35930125	-0.00079964	-0.00270196	-0.02292553
0.31869	1909.25049	4e-08	7.6e-07	8.1e-07	2e-07	-0.0	5.9e-06	3.15e-06	1e-08	327.40483997	328.98920631	327.34557663	-0.00079746	-0.00270015	-0.02291067
0.31875	1909.49892	4e-08	7.6e-07	8.1e-07	2e-07	-0.0	5.9e-06	3.15e-06	1e-08	327.39110025	328.97486346	327.3318597	-0.00079584	-0.00269881	-0.02289964
0.3188	1909.74731	4e-08	7.6e-07	8.1e-07	2e-07	-0.0	5.9e-06	3.15e-06	1e-08	327.37738802	328.96052729	327.31814846	-0.00079617	-0.00269827	-0.02289526
0.31886	1909.99568	4e-08	7.6e-07	8.1e-07	2e-07	-0.0	5.9e-06	3.15e-06	1e-08	327.36367008	328.94619382	327.30444017	-0.00079774	-0.00269563	-0.02287378
0.31891	1910.244	4e-08	7.6e-07	8.1e-07	2e-07	-0.0	5.9e-06	3.15e-06	1e-08	327.34992415	328.93187353	327.29074631	-0.00079774	-0.00269563	-0.02287378
0.31897	1910.4923	4e-08	7.6e-07	8.1e-07	2e-07	-0.0	5.9e-06	3.15e-06	1e-08	327.33617823	328.91755323	327.27705245	-0.00079484	-0.00269323	-0.02285401
0.31902	1910.74056	4e-08	7.6e-07	8.1e-07	2e-07	-0.0	5.9e-06	3.15e-06	1e-08	327.32248165	328.90324492	327.2633688	-0.00079395	-0.00269249	-0.02284795
0.31908	1910.98879	4e-08	7.6e-07	8.1e-07	2e-07	-0.0	5.9e-06	3.15e-06	1e-08	327.30880019	328.88894029	327.24968828	-0.00079463	-0.00269135	-0.02283863
0.31913	1911.23698	4e-08	7.6e-07	8.1e-07	2e-07	-0.0	5.9e-06	3.15e-06	1e-08	327.29510656	328.87464137	327.23601403	-0.00079585	-0.00268932	-0.02282214
0.31919	1911.48515	4e-08	7.6e-07	8.1e-07	2e-07	-0.0	5.9e-06	3.15e-06	1e-08	327.28139138	328.86035256	327.22235085	-0.00079585	-0.00268932	-0.02282214
0.31924	1911.73327	4e-08	7.6e-07	8.1e-07	2e-07	-0.0	5.9e-06	3.15e-06	1e-08	327.2676762	328.84606376	327.20868767	-0.00079222	-0.00268632	-0.02279749
0.3193	1911.98137	4e-08	7.6e-07	8.1e-07	2e-07	-0.0	5.9e-06	3.15e-06	1e-08	327.25402266	328.83178991	327.19503723	-0.00079205	-0.00268619	-0.02279637
0.31935	1912.22943	4e-08	7.6e-07	8.1e-07	2e-07	-0.0	5.9e-06	3.15e-06	1e-08	327.24037192	328.81751674	327.18138736	-0.0007931	-0.00268444	-0.02278215
0.31941	1912.47746	4e-08	7.6e-07	8.1e-07	2e-07	-0.0	5.9e-06	3.15e-06	1e-08	327.22670253	328.80325229	327.16774705	-0.00079396	-0.00268302	-0.02277062
0.31946	1912.72546	4e-08	7.6e-07	8.1e-07	2e-07	-0.0	5.9e-06	3.15e-06	1e-08	327.21301802	328.78899491	327.15411449	-0.00079339	-0.00268256	-0.02276682
0.32953	1957.54567	4e-08	7.6e-07	8.1e-07	2e-07	-0.0	5.9e-06	3.15e-06	1e-08	324.81740024	326.2866898	324.76313337	-0.00072461	-0.00245376	-0.02088919
0.32958	1957.78749	4e-08	7.6e-07	8.1e-07	2e-07	-0.0	5.9e-06	3.15e-06	1e-08	324.80484685	326.27358228	324.7506192	-0.00072169	-0.00245149	-0.02087041
0.32964	1958.02928	4e-08	7.6e-07	8.1e-07	2e-07	-0.0	5.9e-06	3.15e-06	1e-08	324.79234342	326.26048619	324.73811463	-0.00072169	-0.00245149	-0.02087041
0.32969	1958.27103	4e-08	7.6e-07	8.1e-07	2e-07	-0.0	5.9e-06	3.15e-06	1e-08	324.77983999	326.24739009	324.72561006	-0.00072325	-0.00244919	-0.02085158
0.32975	1958.51275	4e-08	7.6e-07	8.1e-07	2e-07	-0.0	5.9e-06	3.15e-06	1e-08	324.76730889	326.2343056	324.71311828	-0.00072364	-0.0024486	-0.02084677
0.3298	1958.75443	4e-08	7.6e-07	8.1e-07	2e-07	-0.0	5.9e-06	3.15e-06	1e-08	324.75477072	326.22122408	324.70062976	-0.00072222	-0.0024475	-0.02083764
0.32986	1958.99608	4e-08	7.6e-07	8.1e-07	2e-07	-0.0	5.9e-06	3.15e-06	1e-08	324.74225686	326.20814811	324.6881459	-0.00071997	-0.00244575	-0.02082316
0.32991	1959.2377	4e-08	7.6e-07	8.1e-07	2e-07	-0.0	5.9e-06	3.15e-06	1e-08	324.7297816	326.19508095	324.67566945	-0.00071997	-0.00244575	-0.02082316
0.32997	1959.47928	4e-08	7.6e-07	8.1e-07	2e-07	-0.0	5.9e-06	3.15e-06	1e-08	324.71730633	326.1820138	324.663193	-0.00072188	-0.00244293	-0.02080012
0.33002	1959.72083	4e-08	7.6e-07	8.1e-07	2e-07	-0.0	5.9e-06	3.15e-06	1e-08	324.70479713	326.16896084	324.65073219	-0.00072193	-0.00244286	-0.02079956
0.33008	1959.96235	4e-08	7.6e-07	8.1e-07	2e-07	-0.0	5.9e-06	3.15e-06	1e-08	324.69228711	326.15590822	324.63827176	-0.00071985	-0.00244125	-0.02078623
0.33013	1960.20383	4e-08	7.6e-07	8.1e-07	2e-07	-0.0	5.9e-06	3.15e-06	1e-08	324.67981268	326.14286373	324.62581815	-0.00071825	-0.00244002	-0.02077601
0.33019	1960.44527	4e-08	7.6e-07	8.1e-07	2e-07	-0.0	5.9e-06	3.15e-06	1e-08	324.66736552	326.12982545	324.61336975	-0.00071856	-0.00243957	-0.02077234
0.33024	1960.68669	4e-08	7.6e-07	8.1e-07	2e-07	-0.0	5.9e-06	3.15e-06	1e-08	324.65491294	326.11678944	324.60092386	-0.00072021	-0.00243714	-0.02075247
0.3303	1960.92806	4e-08	7.6e-07	8.1e-07	2e-07	-0.0	5.9e-06	3.15e-06	1e-08	324.642431	326.10376567	324.58849145	-0.00072021	-0.00243714	-0.02075247
0.33035	1961.16941	4e-08	7.6e-07	8.1e-07	2e-07	-0.0	5.9e-06	3.15e-06	1e-08	324.62994906	326.0907419	324.57605905	-0.00071748	-0.00243503	-0.02073494
0.33041	1961.41072	4e-08	7.6e-07	8.1e-07	2e-07	-0.0	5.9e-06	3.15e-06	1e-08	324.61751397	326.0777288	324.5636356	-0.00071654	-0.00243431	-0.02072896
0.33046	1961.652	4e-08	7.6e-07	8.1e-07	2e-07	-0.0	5.9e-06	3.15e-06	1e-08	324.60509486	326.06471934	324.55121521	-0.0007172	-0.00243335	-0.02072108
0.34053	2005.22895	4e-08	7.6e-07	8.1e-07	2e-07	-0.0	5.9e-06	3.15e-06	1e-08	322.42311981	323.78187906	322.37348405	-0.00065451	-0.0022268	-0.01901528
0.34058	2005.4639	4e-08	7.6e-07	8.1e-07	2e-07	-0.0	5.9e-06	3.15e-06	1e-08	322.41172273	323.76992115	322.36208406	-0.00065632	-0.00222441	-0.01899566
0.34064	2005.69882	4e-08	7.6e-07	8.1e-07	2e-07	-0.0	5.9e-06	3.15e-06	1e-08	322.40029357	323.75797538	322.35069752	-0.0006565	-0.00222417	-0.01899366
0.34069	2005.9337	4e-08	7.6e-07	8.1e-07	2e-07	-0.0	5.9e-06	3.15e-06	1e-08	322.38886114	323.74603085	322.33931235	-0.00065476	-0.0022229	-0.01898307
0.34075	2006.16855	4e-08	7.6e-07	8.1e-07	2e-07	-0.0	5.9e-06	3.15e-06	1e-08	322.37745872	323.73409279	322.32793254	-0.00065295	-0.00222158	-0.01897208
0.3408	2006.40336	4e-08	7.6e-07	8.1e-07	2e-07	-0.0	5.9e-06	3.15e-06	1e-08	322.36608743	323.72216144	322.31655829	-0.0006531	-0.00222139	-0.01897048
0.34086	2006.63813	4e-08	7.6e-07	8.1e-07	2e-07	-0.0	5.9e-06	3.15e-06	1e-08	322.35471352	323.71023108	322.30518513	-0.00065494	-0.00221896	-0.01895051
0.34091	2006.87288	4e-08	7.6e-07	8.1e-07	2e-07	-0.0	5.9e-06	3.15e-06	1e-08	322.34330686	323.69831308	322.29382567	-0.00065494	-0.00221896	-0.01895051
0.34097	2007.10758	4e-08	7.6e-07	8.1e-07	2e-07	-0.0	5.9e-06	3.15e-06	1e-08	322.3319002	323.68639508	322.28246622	-0.00065261	-0.00221726	-0.01893636
0.34102	2007.34225	4e-08	7.6e-07	8.1e-07	2e-07	-0.0	5.9e-06	3.15e-06	1e-08	322.32053367	323.67448572	322.27111391	-0.0006514	-0.00221637	-0.01892897
0.34108	2007.57689	4e-08	7.6e-07	8.1e-07	2e-07	-0.0	5.9e-06	3.15e-06	1e-08	322.3091881	323.66258087	322.25976534	-0.00065187	-0.00221575	-0.01892381
0.34113	2007.81149	4e-08	7.6e-07	8.1e-07	2e-07	-0.0	5.9e-06	3.15e-06	1e-08	322.29783404	323.65067922	322.24842031	-0.00065339	-0.00221376	-0.01890745
0.34119	2008.04606	4e-08	7.6e-07	8.1e-07	2e-07	-0.0	5.9e-06	3.15e-06	1e-08	322.2864531	323.63878769	322.23708651	-0.00065339	-0.00221376	-0.01890745
0.34124	2008.28059	4e-08	7.6e-07	8.1e-07	2e-07	-0.0	5.9e-06	3.15e-06	1e-08	322.27507215	323.62689617	322.22575271	-0.00065047	-0.00221164	-0.01888977
0.3413	2008.51509	4e-08	7.6e-07	8.1e-07	2e-07	-0.0	5.9e-06	3.15e-06	1e-08	322.26374142	323.61501544	322.21442784	-0.00064985	-0.00221118	-0.01888596
0.34135	2008.74956	4e-08	7.6e-07	8.1e-07	2e-07	-0.0	5.9e-06	3.15e-06	1e-08	322.25242151	323.60313704	322.2031049	-0.00065065	-0.00221013	-0.01887725
0.34141	2008.98398	4e-08	7.6e-07	8.1e-07	2e-07	-0.0	5.9e-06	3.15e-06	1e-08	322.24108727	323.59126403	322.19178794	-0.00065184	-0.00220857	-0.01886448
0.34146	2009.21838	4e-08	7.6e-07	8.1e-07	2e-07	-0.0	5.9e-06	3.15e-06	1e-08	322.22973198	323.57939892	322.18047974	-0.00065184	-0.00220857	-0.01886448
0.35152	2051.52116	4e-08	7.6e-07	8.1e-07	2e-07	-0.0	5.9e-06	3.15e-06	1e-08	320.24261637	321.49721431	320.19720476	-0.0005956	-0.00202015	-0.0172994
0.35158	2051.74907	4e-08	7.6e-07	8.1e-07	2e-07	-0.0	5.9e-06	3.15e-06	1e-08	320.23219627	321.48631321	320.18682955	-0.0005956	-0.00202015	-0.0172994
0.35163	2051.97694	4e-08	7.6e-07	8.1e-07	2e-07	-0.0	5.9e-06	3.15e-06	1e-08	320.22177617	321.47541211	320.17645433	-0.00059224	-0.00201783	-0.01727993
0.35169	2052.20477	4e-08	7.6e-07	8.1e-07	2e-07	-0.0	5.9e-06	3.15e-06	1e-08	320.21141444	321.46452294	320.16608885	-0.00059219	-0.0020178	-0.01727967
0.35174	2052.43257	4e-08	7.6e-07	8.1e-07	2e-07	-0.0	5.9e-06	3.15e-06	1e-08	320.2010535	321.45363394	320.15572351	-0.00059331	-0.00201646	-0.01726859
0.3518	2052.66033	4e-08	7.6e-07	8.1e-07	2e-07	-0.0	5.9e-06	3.15e-06	1e-08	320.19067259	321.44275181	320.14536584	-0.00059419	-0.00201541	-0.01725994
0.35185	2052.88806	4e-08	7.6e-07	8.1e-07	2e-07	-0.0	5.9e-06	3.15e-06	1e-08	320.18027608	321.43187506	320.13501416	-0.00059373	-0.00201509	-0.01725725
0.35191	2053.11575	4e-08	7.6e-07	8.1e-07	2e-07	-0.0	5.9e-06	3.15e-06	1e-08	320.16988764	321.42099995	320.12466382	-0.00059078	-0.00201307	-0.01724025
0.35196	2053.34341	4e-08	7.6e-07	8.1e-07	2e-07	-0.0	5.9e-06	3.15e-06	1e-08	320.15955025	321.41013526	320.11432198	-0.00059078	-0.00201307	-0.01724025
0.35202	2053.57103	4e-08	7.6e-07	8.1e-07	2e-07	-0.0	5.9e-06	3.15e-06	1e-08	320.14921285	321.39927058	320.10398015	-0.0005922	-0.00201137	-0.01722625
0.35207	2053.79862	4e-08	7.6e-07	8.1e-07	2e-07	-0.0	5.9e-06	3.15e-06	1e-08	320.13885014	321.38841459	320.09364802	-0.00059278	-0.00201069	-0.01722057
0.35213	2054.02616	4e-08	7.6e-07	8.1e-07	2e-07	-0.0	5.9e-06	3.15e-06	1e-08	320.12847717	321.37756213	320.08331982	-0.00059181	-0.00201002	-0.01721495
0.35218	2054.25368	4e-08	7.6e-07	8.1e-07	2e-07	-0.0	5.9e-06	3.15e-06	1e-08	320.11812111	321.36671312	320.07299443	-0.00058938	-0.00200834	-0.01720093
0.35224	2054.48116	4e-08	7.6e-07	8.1e-07	2e-07	-0.0	5.9e-06	3.15e-06	1e-08	320.10780721	321.3558727	320.06267605	-0.00058938	-0.00200834	-0.01720093
0.35229	2054.7086	4e-08	7.6e-07	8.1e-07	2e-07	-0.0	5.9e-06	3.15e-06	1e-08	320.0974933	321.34503228	320.05235768	-0.0005911	-0.0020063	-0.01718402
0.35235	2054.936	4e-08	7.6e-07	8.1e-07	2e-07	-0.0	5.9e-06	3.15e-06	1e-08	320.08714877	321.33420237	320.04205102	-0.00059138	-0.00200597	-0.01718129
0.3524	2055.16337	4e-08	7.6e-07	8.1e-07	2e-07	-0.0	5.9e-06	3.15e-06	1e-08	320.07679929	321.32337415	320.03174625	-0.00058989	-0.00200495	-0.01717275
0.35246	2055.39071	4e-08	7.6e-07	8.1e-07	2e-07	-0.0	5.9e-06	3.15e-06	1e-08	320.06647551	321.31255117	320.02144576	-0.00058797	-0.00200363	-0.01716168
0.36252	2096.38607	4e-08	7.6e-07	8.1e-07	2e-07	-0.0	5.9e-06	3.15e-06	1e-08	318.25698005	319.41377065	318.21545989	-0.00054034	-0.00183459	-0.01575029
0.36258	2096.60675	4e-08	7.6e-07	8.1e-07	2e-07	-0.0	5.9e-06	3.15e-06	1e-08	318.24748673	319.40382697	318.20600909	-0.00053779	-0.00183292	-0.01573623
0.36263	2096.82739	4e-08	7.6e-07	8.1e-07	2e-07	-0.0	5.9e-06	3.15e-06	1e-08	318.2380378	319.39389193	318.19656524	-0.00053707	-0.00183245	-0.01573224
0.36269	2097.04799	4e-08	7.6e-07	8.1e-07	2e-07	-0.0	5.9e-06	3.15e-06	1e-08	318.22860147	319.38395934	318.18712336	-0.00053775	-0.0018317	-0.01572603
0.36274	2097.26855	4e-08	7.6e-07	8.1e-07	2e-07	-0.0	5.9e-06	3.15e-06	1e-08	318.21915294	319.37403063	318.17768584	-0.00053905	-0.00183028	-0.01571421
0.3628	2097.48908	4e-08	7.6e-07	8.1e-07	2e-07	-0.0	5.9e-06	3.15e-06	1e-08	318.20968122	319.36410928	318.16825657	-0.00053905	-0.00183028	-0.01571421
0.36285	2097.70957	4e-08	7.6e-07	8.1e-07	2e-07	-0.0	5.9e-06	3.15e-06	1e-08	318.2002095	319.35418794	318.15882731	-0.00053608	-0.00182834	-0.01569781
0.36291	2097.93002	4e-08	7.6e-07	8.1e-07	2e-07	-0.0	5.9e-06	3.15e-06	1e-08	318.19078963	319.34427668	318.14940616	-0.00053579	-0.00182815	-0.01569621
0.36296	2098.15044	4e-08	7.6e-07	8.1e-07	2e-07	-0.0	5.9e-06	3.15e-06	1e-08	318.18137484	319.3343664	318.1399858	-0.00053673	-0.00182711	-0.01568764
0.36302	2098.37082	4e-08	7.6e-07	8.1e-07	2e-07	-0.0	5.9e-06	3.15e-06	1e-08	318.1719432	319.32446147	318.13057144	-0.00053777	-0.00182598	-0.01567821
0.36307	2098.59117	4e-08	7.6e-07	8.1e-07	2e-07	-0.0	5.9e-06	3.15e-06	1e-08	318.16249303	319.31456241	318.12116367	-0.00053764	-0.00182589	-0.01567746
0.36313	2098.81147	4e-08	7.6e-07	8.1e-07	2e-07	-0.0	5.9e-06	3.15e-06	1e-08	318.15304525	319.30466382	318.11175627	-0.00053451	-0.00182385	-0.01566025
0.36318	2099.03174	4e-08	7.6e-07	8.1e-07	2e-07	-0.0	5.9e-06	3.15e-06	1e-08	318.14365195	319.29477581	318.10235738	-0.00053451	-0.00182385	-0.01566025
0.36324	2099.25198	4e-08	7.6e-07	8.1e-07	2e-07	-0.0	5.9e-06	3.15e-06	1e-08	318.13425866	319.2848878	318.0929585	-0.00053572	-0.00182254	-0.01564934
0.36329	2099.47218	4e-08	7.6e-07	8.1e-07	2e-07	-0.0	5.9e-06	3.15e-06	1e-08	318.12484389	319.27500659	318.08356724	-0.0005365	-0.00182169	-0.01564229
0.36335	2099.69234	4e-08	7.6e-07	8.1e-07	2e-07	-0.0	5.9e-06	3.15e-06	1e-08	318.11541523	319.26512978	318.07418092	-0.00053593	-0.00182132	-0.0156392
0.3634	2099.91246	4e-08	7.6e-07	8.1e-07	2e-07	-0.0	5.9e-06	3.15e-06	1e-08	318.10599637	319.25525487	318.06479612	-0.00053324	-0.00181956	-0.01562436
0.36346	2100.13255	4e-08	7.6e-07	8.1e-07	2e-07	-0.0	5.9e-06	3.15e-06	1e-08	318.09662452	319.24538908	318.05541866	-0.00053324	-0.00181956	-0.01562436
0.37352	2139.78461	4e-08	7.6e-07	8.1e-07	2e-07	-0.0	5.9e-06	3.15e-06	1e-08	316.44901371	317.51418043	316.41102753	-0.00049014	-0.00166574	-0.01433384
0.37358	2139.99785	4e-08	7.6e-07	8.1e-07	2e-07	-0.0	5.9e-06	3.15e-06	1e-08	316.44036887	317.50511509	316.40242278	-0.00048774	-0.00166424	-0.01432114
0.37363	2140.21105	4e-08	7.6e-07	8.1e-07	2e-07	-0.0	5.9e-06	3.15e-06	1e-08	316.43176599	317.49605758	316.39382426	-0.00048702	-0.00166379	-0.01431734
0.37369	2140.42421	4e-08	7.6e-07	8.1e-07	2e-07	-0.0	5.9e-06	3.15e-06	1e-08	316.42317568	317.48700241	316.3852276	-0.00048766	-0.00166315	-0.01431198
0.37374	2140.63734	4e-08	7.6e-07	8.1e-07	2e-07	-0.0	5.9e-06	3.15e-06	1e-08	316.41457408	317.47795059	316.37663471	-0.00048897	-0.00166181	-0.01430085
0.3738	2140.85042	4e-08	7.6e-07	8.1e-07	2e-07	-0.0	5.9e-06	3.15e-06	1e-08	316.40594901	317.46890574	316.36804968	-0.00048897	-0.00166181	-0.01430085
0.37385	2141.06347	4e-08	7.6e-07	8.1e-07	2e-07	-0.0	5.9e-06	3.15e-06	1e-08	316.39732395	317.45986089	316.35946465	-0.00048623	-0.0016601	-0.01428636
0.37391	2141.27649	4e-08	7.6e-07	8.1e-07	2e-07	-0.0	5.9e-06	3.15e-06	1e-08	316.38874684	317.45082498	316.35088672	-0.00048586	-0.00165987	-0.01428439
0.37396	2141.48946	4e-08	7.6e-07	8.1e-07	2e-07	-0.0	5.9e-06	3.15e-06	1e-08	316.38017623	317.44179028	316.34230975	-0.00048671	-0.00165901	-0.01427722
0.37402	2141.7024	4e-08	7.6e-07	8.1e-07	2e-07	-0.0	5.9e-06	3.15e-06	1e-08	316.3715905	317.43276006	316.33373784	-0.00048781	-0.0016579	-0.01426794
0.37407	2141.9153	4e-08	7.6e-07	8.1e-07	2e-07	-0.0	5.9e-06	3.15e-06	1e-08	316.36298517	317.42373566	316.32517248	-0.00048781	-0.0016579	-0.01426794
0.37413	2142.12816	4e-08	7.6e-07	8.1e-07	2e-07	-0.0	5.9e-06	3.15e-06	1e-08	316.35437984	317.41471126	316.31660712	-0.00048473	-0.00165598	-0.01425166
0.37418	2142.34098	4e-08	7.6e-07	8.1e-07	2e-07	-0.0	5.9e-06	3.15e-06	1e-08	316.3458284	317.40569689	316.30804973	-0.0004847	-0.00165596	-0.01425151
0.37424	2142.55377	4e-08	7.6e-07	8.1e-07	2e-07	-0.0	5.9e-06	3.15e-06	1e-08	316.33727746	317.39668261	316.29949242	-0.00048577	-0.00165489	-0.01424255
0.37429	2142.76652	4e-08	7.6e-07	8.1e-07	2e-07	-0.0	5.9e-06	3.15e-06	1e-08	316.32870759	317.38767394	316.29094142	-0.00048665	-0.00165399	-0.01423509
0.37435	2142.97923	4e-08	7.6e-07	8.1e-07	2e-07	-0.0	5.9e-06	3.15e-06	1e-08	316.32012194	317.37866994	316.28239569	-0.00048634	-0.0016538	-0.01423344
0.3744	2143.1919	4e-08	7.6e-07	8.1e-07	2e-07	-0.0	5.9e-06	3.15e-06	1e-08	316.31154176	317.36966696	316.27385077	-0.00048355	-0.00165206	-0.0142187
0.37446	2143.40453	4e-08	7.6e-07	8.1e-07	2e-07	-0.0	5.9e-06	3.15e-06	1e-08	316.30301045	317.36067307	316.26531306	-0.00048355	-0.00165206	-0.0142187
0.38452	2181.67437	4e-08	7.6e-07	8.1e-07	2e-07	-0.0	5.9e-06	3.15e-06	1e-08	314.80296698	315.78252648	314.76818568	-0.00044451	-0.00151202	-0.01303869
0.38458	2181.87995	4e-08	7.6e-07	8.1e-07	2e-07	-0.0	5.9e-06	3.15e-06	1e-08	314.79509897	315.77426678	314.76035522	-0.00044451	-0.00151202	-0.01303869
0.38463	2182.0855	4e-08	7.6e-07	8.1e-07	2e-07	-0.0	5.9e-06	3.15e-06	1e-08	314.78723096	315.76600707	314.75252476	-0.000442	-0.0015105	-0.01302577
0.38469	2182.291	4e-08	7.6e-07	8.1e-07	2e-07	-0.0	5.9e-06	3.15e-06	1e-08	314.77940717	315.75775535	314.74470057	-0.00044158	-0.00151025	-0.0130236
0.38474	2182.49647	4e-08	7.6e-07	8.1e-07	2e-07	-0.0	5.9e-06	3.15e-06	1e-08	314.77159081	315.74950497	314.73687744	-0.00044233	-0.00150953	-0.01301757
0.3848	2182.70189	4e-08	7.6e-07	8.1e-07	2e-07	-0.0	5.9e-06	3.15e-06	1e-08	314.76376103	315.74125837	314.72905859	-0.00044345	-0.00150845	-0.01300852
0.38485	2182.90728	4e-08	7.6e-07	8.1e-07	2e-07	-0.0	5.9e-06	3.15e-06	1e-08	314.75591112	315.73301745	314.72124617	-0.00044345	-0.00150845	-0.01300852
0.38491	2183.11263	4e-08	7.6e-07	8.1e-07	2e-07	-0.0	5.9e-06	3.15e-06	1e-08	314.74806121	315.72477654	314.71343375	-0.00044069	-0.00150678	-0.01299432
0.38496	2183.31794	4e-08	7.6e-07	8.1e-07	2e-07	-0.0	5.9e-06	3.15e-06	1e-08	314.74025998	315.71654441	314.70562823	-0.00044052	-0.00150668	-0.01299347
0.38502	2183.52321	4e-08	7.6e-07	8.1e-07	2e-07	-0.0	5.9e-06	3.15e-06	1e-08	314.73246165	315.7083128	314.69782312	-0.00044144	-0.0015058	-0.01298614
0.38507	2183.72844	4e-08	7.6e-07	8.1e-07	2e-07	-0.0	5.9e-06	3.15e-06	1e-08	314.72464699	315.70008579	314.69002322	-0.0004424	-0.00150488	-0.01297843
0.38513	2183.93364	4e-08	7.6e-07	8.1e-07	2e-07	-0.0	5.9e-06	3.15e-06	1e-08	314.71681515	315.69186363	314.6822288	-0.00044231	-0.00150483	-0.01297797
0.38518	2184.13879	4e-08	7.6e-07	8.1e-07	2e-07	-0.0	5.9e-06	3.15e-06	1e-08	314.70898488	315.68364175	314.6744346	-0.00043947	-0.00150312	-0.01296341
0.38524	2184.34391	4e-08	7.6e-07	8.1e-07	2e-07	-0.0	5.9e-06	3.15e-06	1e-08	314.70120454	315.67542887	314.66664748	-0.00043947	-0.00150312	-0.01296341
0.38529	2184.54898	4e-08	7.6e-07	8.1e-07	2e-07	-0.0	5.9e-06	3.15e-06	1e-08	314.6934242	315.66721599	314.65886035	-0.00044054	-0.00150209	-0.01295479
0.38535	2184.75402	4e-08	7.6e-07	8.1e-07	2e-07	-0.0	5.9e-06	3.15e-06	1e-08	314.68562465	315.65900852	314.65107935	-0.00044134	-0.00150133	-0.0129484
0.3854	2184.95902	4e-08	7.6e-07	8.1e-07	2e-07	-0.0	5.9e-06	3.15e-06	1e-08	314.67781083	315.65080507	314.64330289	-0.000441	-0.00150112	-0.01294664
0.38546	2185.16398	4e-08	7.6e-07	8.1e-07	2e-07	-0.0	5.9e-06	3.15e-06	1e-08	314.67000303	315.64260271	314.63552728	-0.00043842	-0.00149957	-0.01293341
0.39552	2222.0093	4e-08	7.6e-07	8.1e-07	2e-07	-0.0	5.9e-06	3.15e-06	1e-08	313.29694443	314.26478838	313.26467663	-0.00040475	-0.00127249	-0.01186771
0.39558	2222.20699	4e-08	7.6e-07	8.1e-07	2e-07	-0.0	5.9e-06	3.15e-06	1e-08	313.28975722	314.25781443	313.25747621	-0.00040458	-0.0013346	-0.01186232
0.39563	2222.40463	4e-08	7.6e-07	8.1e-07	2e-07	-0.0	5.9e-06	3.15e-06	1e-08	313.28257289	314.25049998	313.25032337	-0.00040434	-0.0013238	-0.01185671
0.39569	2222.60224	4e-08	7.6e-07	8.1e-07	2e-07	-0.0	5.9e-06	3.15e-06	1e-08	313.27539273	314.24324461	313.2431667	-0.00040421	-0.00130533	-0.01185105
0.39574	2222.7998	4e-08	7.6e-07	8.1e-07	2e-07	-0.0	5.9e-06	3.15e-06	1e-08	313.2682147	314.23609036	313.23600088	-0.00040389	-0.00123538	-0.01184544
0.3958	2222.99733	4e-08	7.6e-07	8.1e-07	2e-07	-0.0	5.9e-06	3.15e-06	1e-08	313.26104232	314.22931937	313.22878937	-0.00040394	-0.00133136	-0.0118398
0.39585	2223.19482	4e-08	7.6e-07	8.1e-07	2e-07	-0.0	5.9e-06	3.15e-06	1e-08	313.25386899	314.22202223	313.2216497	-0.00040333	-0.00130675	-0.01183376
0.39591	2223.39226	4e-08	7.6e-07	8.1e-07	2e-07	-0.0	5.9e-06	3.15e-06	1e-08	313.24670629	314.21485987	313.21449648	-0.00040354	-0.00129952	-0.01182858
0.39596	2223.58966	4e-08	7.6e-07	8.1e-07	2e-07	-0.0	5.9e-06	3.15e-06	1e-08	313.2395398	314.20773703	313.20734195	-0.00040307	-0.00133405	-0.01182276
0.39602	2223.78703	4e-08	7.6e-07	8.1e-07	2e-07	-0.0	5.9e-06	3.15e-06	1e-08	313.23238155	314.2004248	313.20021561	-0.00040299	-0.00128884	-0.01181736
0.39607	2223.98435	4e-08	7.6e-07	8.1e-07	2e-07	-0.0	5.9e-06	3.15e-06	1e-08	313.22522467	314.19336025	313.19306108	-0.00040281	-0.00131704	-0.01181149
0.39613	2224.18164	4e-08	7.6e-07	8.1e-07	2e-07	-0.0	5.9e-06	3.15e-06	1e-08	313.21807086	314.18614102	313.18593049	-0.0004025	-0.00132076	-0.01180594
0.39618	2224.37888	4e-08	7.6e-07	8.1e-07	2e-07	-0.0	5.9e-06	3.15e-06	1e-08	313.2109223	314.17890127	313.17880625	-0.00040253	-0.00124504	-0.01180053
0.39624	2224.57609	4e-08	7.6e-07	8.1e-07	2e-07	-0.0	5.9e-06	3.15e-06	1e-08	313.20377322	314.1720765	313.17163234	-0.00040205	-0.0013559	-0.01179473
0.39629	2224.77325	4e-08	7.6e-07	8.1e-07	2e-07	-0.0	5.9e-06	3.15e-06	1e-08	313.19663251	314.16464393	313.16454052	-0.00040204	-0.00124937	-0.01178909
0.39635	2224.97037	4e-08	7.6e-07	8.1e-07	2e-07	-0.0	5.9e-06	3.15e-06	1e-08	313.18949195	314.1577952	313.1573774	-0.00040175	-0.00133196	-0.01178378
0.3964	2225.16746	4e-08	7.6e-07	8.1e-07	2e-07	-0.0	5.9e-06	3.15e-06	1e-08	313.1823564	314.15049366	313.15027618	-0.00040155	-0.00131242	-0.01177819
0.39646	2225.3645	4e-08	7.6e-07	8.1e-07	2e-07	-0.0	5.9e-06	3.15e-06	1e-08	313.17522432	314.14329907	313.14316498	-0.00040132	-0.00126928	-0.01177262
0.40652	2260.73906	4e-08	7.6e-07	8.1e-07	2e-07	-0.0	5.9e-06	3.15e-06	1e-08	311.9250672	312.89535173	311.89514315	-0.00036711	-0.00119364	-0.01079255
0.40657	2260.92858	4e-08	7.6e-07	8.1e-07	2e-07	-0.0	5.9e-06	3.15e-06	1e-08	311.91852916	312.8887904	311.88862011	-0.00036705	-0.0011577	-0.01078744
0.40663	2261.11807	4e-08	7.6e-07	8.1e-07	2e-07	-0.0	5.9e-06	3.15e-06	1e-08	311.91199197	312.88242651	311.88207526	-0.00036677	-0.00115761	-0.01078232
0.40668	2261.30751	4e-08	7.6e-07	8.1e-07	2e-07	-0.0	5.9e-06	3.15e-06	1e-08	311.90545977	312.87606306	311.87553375	-0.00036663	-0.00121061	-0.01077719
0.40674	2261.49691	4e-08	7.6e-07	8.1e-07	2e-07	-0.0	5.9e-06	3.15e-06	1e-08	311.89892996	312.86940817	311.86903322	-0.00036641	-0.00120603	-0.01077208
0.40679	2261.68627	4e-08	7.6e-07	8.1e-07	2e-07	-0.0	5.9e-06	3.15e-06	1e-08	311.89240401	312.86277833	311.86253291	-0.00036622	-0.00115733	-0.01076697
0.40685	2261.87558	4e-08	7.6e-07	8.1e-07	2e-07	-0.0	5.9e-06	3.15e-06	1e-08	311.88588138	312.85641611	311.85600166	-0.00036599	-0.00120654	-0.01076185
0.4069	2262.06486	4e-08	7.6e-07	8.1e-07	2e-07	-0.0	5.9e-06	3.15e-06	1e-08	311.87936264	312.84978326	311.84950865	-0.00036584	-0.00120956	-0.01075673
0.40696	2262.25409	4e-08	7.6e-07	8.1e-07	2e-07	-0.0	5.9e-06	3.15e-06	1e-08	311.87284658	312.84313375	311.84302127	-0.00036576	-0.00115723	-0.01075163
0.40701	2262.44328	4e-08	7.6e-07	8.1e-07	2e-07	-0.0	5.9e-06	3.15e-06	1e-08	311.86633184	312.83677183	311.83650047	-0.00036545	-0.0011571	-0.01074654
0.40707	2262.63243	4e-08	7.6e-07	8.1e-07	2e-07	-0.0	5.9e-06	3.15e-06	1e-08	311.85982242	312.83041053	311.82998295	-0.00036529	-0.00119487	-0.01074142
0.40712	2262.82154	4e-08	7.6e-07	8.1e-07	2e-07	-0.0	5.9e-06	3.15e-06	1e-08	311.85331578	312.82384149	311.82349563	-0.00036523	-0.00118983	-0.01073632
0.40718	2263.01061	4e-08	7.6e-07	8.1e-07	2e-07	-0.0	5.9e-06	3.15e-06	1e-08	311.84681016	312.81730009	311.8170083	-0.00036518	-0.00118812	-0.01073122
0.40723	2263.19964	4e-08	7.6e-07	8.1e-07	2e-07	-0.0	5.9e-06	3.15e-06	1e-08	311.8403054	312.81076795	311.81052334	-0.00036482	-0.00115698	-0.01072612
0.40729	2263.38862	4e-08	7.6e-07	8.1e-07	2e-07	-0.0	5.9e-06	3.15e-06	1e-08	311.83380681	312.80440693	311.80401973	-0.00036464	-0.00115687	-0.01072103
0.40734	2263.57756	4e-08	7.6e-07	8.1e-07	2e-07	-0.0	5.9e-06	3.15e-06	1e-08	311.82731146	312.79804646	311.7975195	-0.00036449	-0.00125682	-0.01071594
0.4074	2263.76646	4e-08	7.6e-07	8.1e-07	2e-07	-0.0	5.9e-06	3.15e-06	1e-08	311.82081869	312.79113632	311.79109339	-0.0003642	-0.00115831	-0.01071084
0.40745	2263.95532	4e-08	7.6e-07	8.1e-07	2e-07	-0.0	5.9e-06	3.15e-06	1e-08	311.81433094	312.78476775	311.78460107	-0.0003642	-0.00115682	-0.01070577
0.41752	2297.80784	4e-08	7.6e-07	8.1e-07	2e-07	-0.0	5.9e-06	3.15e-06	1e-08	310.67699634	311.64951204	310.64921627	-0.00033307	-0.00104576	-0.00981433
0.41757	2297.98891	4e-08	7.6e-07	8.1e-07	2e-07	-0.0	5.9e-06	3.15e-06	1e-08	310.67104852	311.64374789	310.64325589	-0.0003329	-0.00114684	-0.00980964
0.41763	2298.16993	4e-08	7.6e-07	8.1e-07	2e-07	-0.0	5.9e-06	3.15e-06	1e-08	310.66510359	311.6374265	310.63737013	-0.00033282	-0.00104573	-0.009805
0.41768	2298.35092	4e-08	7.6e-07	8.1e-07	2e-07	-0.0	5.9e-06	3.15e-06	1e-08	310.65916001	311.63166237	310.63141615	-0.00033254	-0.0010456	-0.00980034
0.41774	2298.53186	4e-08	7.6e-07	8.1e-07	2e-07	-0.0	5.9e-06	3.15e-06	1e-08	310.65322146	311.62589891	310.62546516	-0.00033248	-0.00111399	-0.00979568
0.41779	2298.71275	4e-08	7.6e-07	8.1e-07	2e-07	-0.0	5.9e-06	3.15e-06	1e-08	310.64728387	311.61975834	310.61956575	-0.00033236	-0.00107835	-0.00979103
0.41785	2298.89361	4e-08	7.6e-07	8.1e-07	2e-07	-0.0	5.9e-06	3.15e-06	1e-08	310.6413483	311.61381417	310.61364437	-0.00033205	-0.00104545	-0.00978637
0.4179	2299.07442	4e-08	7.6e-07	8.1e-07	2e-07	-0.0	5.9e-06	3.15e-06	1e-08	310.63541816	311.60805128	310.6077028	-0.00033193	-0.00106694	-0.00978173
0.41796	2299.25519	4e-08	7.6e-07	8.1e-07	2e-07	-0.0	5.9e-06	3.15e-06	1e-08	310.62949012	311.60216984	310.60177962	-0.00033188	-0.00112427	-0.00977708
0.41801	2299.43591	4e-08	7.6e-07	8.1e-07	2e-07	-0.0	5.9e-06	3.15e-06	1e-08	310.62356298	311.59597232	310.59590018	-0.00033165	-0.00104615	-0.00977243
0.41807	2299.61659	4e-08	7.6e-07	8.1e-07	2e-07	-0.0	5.9e-06	3.15e-06	1e-08	310.61763983	311.59020535	310.58996868	-0.00033138	-0.00104521	-0.0097678
0.41812	2299.79723	4e-08	7.6e-07	8.1e-07	2e-07	-0.0	5.9e-06	3.15e-06	1e-08	310.61172138	311.58444347	310.5840396	-0.00033132	-0.00109912	-0.00976315
0.41818	2299.97783	4e-08	7.6e-07	8.1e-07	2e-07	-0.0	5.9e-06	3.15e-06	1e-08	310.60580402	311.57838434	310.57815185	-0.0003312	-0.00109244	-0.00975851
0.41823	2300.15838	4e-08	7.6e-07	8.1e-07	2e-07	-0.0	5.9e-06	3.15e-06	1e-08	310.5998887	311.57236196	310.57226256	-0.00033104	-0.00104518	-0.00975388
0.41829	2300.33889	4e-08	7.6e-07	8.1e-07	2e-07	-0.0	5.9e-06	3.15e-06	1e-08	310.59397621	311.56660005	310.56634304	-0.00033084	-0.0010451	-0.00974926
0.41834	2300.51935	4e-08	7.6e-07	8.1e-07	2e-07	-0.0	5.9e-06	3.15e-06	1e-08	310.58806714	311.56083849	310.5604266	-0.00033062	-0.00105085	-0.00974462
0.4184	2300.69978	4e-08	7.6e-07	8.1e-07	2e-07	-0.0	5.9e-06	3.15e-06	1e-08	310.58216194	311.55504516	310.55451734	-0.00033055	-0.00112409	-0.00973998
0.41845	2300.88016	4e-08	7.6e-07	8.1e-07	2e-07	-0.0	5.9e-06	3.15e-06	1e-08	310.57625786	311.548848	310.54866306	-0.00033037	-0.00106117	-0.00973535
0.42852	2333.15359	4e-08	7.6e-07	8.1e-07	2e-07	-0.0	5.9e-06	3.15e-06	1e-08	309.54167387	310.51607912	309.51583038	-0.00030228	-0.00096545	-0.00892442
0.42857	2333.32588	4e-08	7.6e-07	8.1e-07	2e-07	-0.0	5.9e-06	3.15e-06	1e-08	309.53626262	310.5107444	309.5104203	-0.0003023	-0.00096273	-0.0089202
0.42863	2333.49812	4e-08	7.6e-07	8.1e-07	2e-07	-0.0	5.9e-06	3.15e-06	1e-08	309.53085103	310.50542461	309.50501129	-0.00030181	-0.00098611	-0.00891592
0.42868	2333.67031	4e-08	7.6e-07	8.1e-07	2e-07	-0.0	5.9e-06	3.15e-06	1e-08	309.52544815	310.49997556	309.49962147	-0.0003017	-0.00098624	-0.00891169
0.42874	2333.84247	4e-08	7.6e-07	8.1e-07	2e-07	-0.0	5.9e-06	3.15e-06	1e-08	309.52004707	310.49452574	309.49423466	-0.00030159	-0.00098622	-0.00890745
0.42879	2334.01457	4e-08	7.6e-07	8.1e-07	2e-07	-0.0	5.9e-06	3.15e-06	1e-08	309.51464804	310.48907595	309.48885075	-0.00030146	-0.0009862	-0.00890322
0.42885	2334.18664	4e-08	7.6e-07	8.1e-07	2e-07	-0.0	5.9e-06	3.15e-06	1e-08	309.50925124	310.4836262	309.48346973	-0.00030144	-0.0009333	-0.008899
0.4289	2334.35865	4e-08	7.6e-07	8.1e-07	2e-07	-0.0	5.9e-06	3.15e-06	1e-08	309.50385474	310.47846872	309.4780543	-0.00030151	-0.00099468	-0.00889479
0.42896	2334.53063	4e-08	7.6e-07	8.1e-07	2e-07	-0.0	5.9e-06	3.15e-06	1e-08	309.49845687	310.47297198	309.47268526	-0.0003011	-0.00096903	-0.00889054
0.42901	2334.70255	4e-08	7.6e-07	8.1e-07	2e-07	-0.0	5.9e-06	3.15e-06	1e-08	309.49306622	310.46761695	309.46730081	-0.00030109	-0.00095874	-0.00888634
0.42907	2334.87444	4e-08	7.6e-07	8.1e-07	2e-07	-0.0	5.9e-06	3.15e-06	1e-08	309.4876758	310.46231873	309.46191204	-0.00030067	-0.00098599	-0.00888208
0.42912	2335.04627	4e-08	7.6e-07	8.1e-07	2e-07	-0.0	5.9e-06	3.15e-06	1e-08	309.48229274	310.45686984	309.45654525	-0.00030053	-0.0009861	-0.00887786
0.42918	2335.21807	4e-08	7.6e-07	8.1e-07	2e-07	-0.0	5.9e-06	3.15e-06	1e-08	309.47691213	310.45142028	309.45118142	-0.00030076	-0.00099449	-0.00887367
0.42923	2335.38981	4e-08	7.6e-07	8.1e-07	2e-07	-0.0	5.9e-06	3.15e-06	1e-08	309.47152735	310.4459243	309.44582664	-0.00030023	-0.00096943	-0.00886942
0.42929	2335.56152	4e-08	7.6e-07	8.1e-07	2e-07	-0.0	5.9e-06	3.15e-06	1e-08	309.46615209	310.44056675	309.44045677	-0.00030008	-0.00096879	-0.00886521
0.42934	2335.73318	4e-08	7.6e-07	8.1e-07	2e-07	-0.0	5.9e-06	3.15e-06	1e-08	309.46077947	310.43521265	309.43508933	-0.00030027	-0.00095142	-0.00886103
0.4294	2335.90479	4e-08	7.6e-07	8.1e-07	2e-07	-0.0	5.9e-06	3.15e-06	1e-08	309.45540323	310.42995451	309.4297127	-0.00029983	-0.00097655	-0.0088568
0.42945	2336.07636	4e-08	7.6e-07	8.1e-07	2e-07	-0.0	5.9e-06	3.15e-06	1e-08	309.45003489	310.42455739	309.42435651	-0.00029985	-0.00094412	-0.00885259
0.43952	2366.7067	4e-08	7.6e-07	8.1e-07	2e-07	-0.0	5.9e-06	3.15e-06	1e-08	308.50894275	309.48521665	308.48486386	-0.00027424	-0.00088109	-0.00811493
0.43957	2366.86984	4e-08	7.6e-07	8.1e-07	2e-07	-0.0	5.9e-06	3.15e-06	1e-08	308.50402259	309.48033698	308.47994632	-0.00027427	-0.00089031	-0.00811108
0.43963	2367.03292	4e-08	7.6e-07	8.1e-07	2e-07	-0.0	5.9e-06	3.15e-06	1e-08	308.49910189	309.47540618	308.47503804	-0.00027405	-0.00091057	-0.00810722
0.43968	2367.19596	4e-08	7.6e-07	8.1e-07	2e-07	-0.0	5.9e-06	3.15e-06	1e-08	308.49418501	309.47036314	308.47014665	-0.00027391	-0.00089493	-0.00810337
0.43974	2367.35896	4e-08	7.6e-07	8.1e-07	2e-07	-0.0	5.9e-06	3.15e-06	1e-08	308.48927064	309.46540665	308.46524683	-0.0002738	-0.00090342	-0.00809951
0.43979	2367.5219	4e-08	7.6e-07	8.1e-07	2e-07	-0.0	5.9e-06	3.15e-06	1e-08	308.48435807	309.46040309	308.46035566	-0.00027372	-0.00090238	-0.00809566
0.43985	2367.6848	4e-08	7.6e-07	8.1e-07	2e-07	-0.0	5.9e-06	3.15e-06	1e-08	308.47944702	309.45540522	308.45546641	-0.0002735	-0.00084204	-0.00809182
0.4399	2367.84766	4e-08	7.6e-07	8.1e-07	2e-07	-0.0	5.9e-06	3.15e-06	1e-08	308.47453977	309.45074153	308.45053709	-0.0002734	-0.00090365	-0.00808796
0.43996	2368.01046	4e-08	7.6e-07	8.1e-07	2e-07	-0.0	5.9e-06	3.15e-06	1e-08	308.46963421	309.44573657	308.44565396	-0.0002733	-0.00090228	-0.00808413
0.44001	2368.17322	4e-08	7.6e-07	8.1e-07	2e-07	-0.0	5.9e-06	3.15e-06	1e-08	308.46473051	309.44073913	308.44077249	-0.00027308	-0.00084192	-0.00808029
0.44007	2368.33593	4e-08	7.6e-07	8.1e-07	2e-07	-0.0	5.9e-06	3.15e-06	1e-08	308.45983072	309.43607594	308.43585093	-0.00027307	-0.00084295	-0.00807644
0.44012	2368.4986	4e-08	7.6e-07	8.1e-07	2e-07	-0.0	5.9e-06	3.15e-06	1e-08	308.45493106	309.43140699	308.43093282	-0.00027285	-0.00094337	-0.00807259
0.44018	2368.66122	4e-08	7.6e-07	8.1e-07	2e-07	-0.0	5.9e-06	3.15e-06	1e-08	308.4500352	309.4261818	308.42608822	-0.00027269	-0.00088711	-0.00806878
0.44023	2368.82379	4e-08	7.6e-07	8.1e-07	2e-07	-0.0	5.9e-06	3.15e-06	1e-08	308.44514224	309.42126817	308.42120645	-0.00027252	-0.0008551	-0.00806494
0.44029	2368.98631	4e-08	7.6e-07	8.1e-07	2e-07	-0.0	5.9e-06	3.15e-06	1e-08	308.44025231	309.41653177	308.41630465	-0.00027244	-0.00086744	-0.0080611
0.44034	2369.14879	4e-08	7.6e-07	8.1e-07	2e-07	-0.0	5.9e-06	3.15e-06	1e-08	308.43536375	309.411727	308.41141423	-0.00027247	-0.00091857	-0.00805725
0.4404	2369.31122	4e-08	7.6e-07	8.1e-07	2e-07	-0.0	5.9e-06	3.15e-06	1e-08	308.43047447	309.40663893	308.40656268	-0.00027228	-0.00084278	-0.00805343
0.44045	2369.4736	4e-08	7.6e-07	8.1e-07	2e-07	-0.0	5.9e-06	3.15e-06	1e-08	308.4255887	309.40197063	308.40166015	-0.0002721	-0.00087413	-0.0080496
0.45051	2398.38826	4e-08	7.6e-07	8.1e-07	2e-07	-0.0	5.9e-06	3.15e-06	1e-08	307.56963949	308.54700271	307.54720641	-0.00024896	-0.00077929	-0.00737867
0.45057	2398.54182	4e-08	7.6e-07	8.1e-07	2e-07	-0.0	5.9e-06	3.15e-06	1e-08	307.56516387	308.54267789	307.5427193	-0.00024882	-0.00081836	-0.00737516
0.45062	2398.69533	4e-08	7.6e-07	8.1e-07	2e-07	-0.0	5.9e-06	3.15e-06	1e-08	307.56069057	308.53813616	307.53826219	-0.00024881	-0.00083958	-0.00737165
0.45068	2398.84879	4e-08	7.6e-07	8.1e-07	2e-07	-0.0	5.9e-06	3.15e-06	1e-08	307.55621756	308.53347666	307.53382254	-0.00024866	-0.00079863	-0.00736815
0.45073	2399.0022	4e-08	7.6e-07	8.1e-07	2e-07	-0.0	5.9e-06	3.15e-06	1e-08	307.55174715	308.52904436	307.52935633	-0.00024843	-0.00074421	-0.00736465
0.45079	2399.15557	4e-08	7.6e-07	8.1e-07	2e-07	-0.0	5.9e-06	3.15e-06	1e-08	307.54728083	308.52491408	307.52485397	-0.00024844	-0.00083629	-0.00736113
0.45084	2399.30888	4e-08	7.6e-07	8.1e-07	2e-07	-0.0	5.9e-06	3.15e-06	1e-08	307.5428143	308.52027271	307.52041916	-0.00024825	-0.00079561	-0.00735764
0.4509	2399.46215	4e-08	7.6e-07	8.1e-07	2e-07	-0.0	5.9e-06	3.15e-06	1e-08	307.53835103	308.51585704	307.51595795	-0.00024821	-0.00081879	-0.00735414
0.45095	2399.61536	4e-08	7.6e-07	8.1e-07	2e-07	-0.0	5.9e-06	3.15e-06	1e-08	307.53388854	308.51131269	307.51151556	-0.00024805	-0.00079857	-0.00735064
0.45101	2399.76853	4e-08	7.6e-07	8.1e-07	2e-07	-0.0	5.9e-06	3.15e-06	1e-08	307.52942894	308.50688053	307.50706125	-0.00024788	-0.00078738	-0.00734715
0.45106	2399.92164	4e-08	7.6e-07	8.1e-07	2e-07	-0.0	5.9e-06	3.15e-06	1e-08	307.52497235	308.50251044	307.50260136	-0.00024779	-0.00080978	-0.00734366
0.45112	2400.07471	4e-08	7.6e-07	8.1e-07	2e-07	-0.0	5.9e-06	3.15e-06	1e-08	307.52051724	308.49801593	307.49815972	-0.00024761	-0.00079822	-0.00734017
0.45117	2400.22773	4e-08	7.6e-07	8.1e-07	2e-07	-0.0	5.9e-06	3.15e-06	1e-08	307.51606534	308.49358555	307.49371225	-0.00024758	-0.00081815	-0.00733667
0.45123	2400.3807	4e-08	7.6e-07	8.1e-07	2e-07	-0.0	5.9e-06	3.15e-06	1e-08	307.51161392	308.4890445	307.48928131	-0.00024744	-0.00083606	-0.00733318
0.45128	2400.53362	4e-08	7.6e-07	8.1e-07	2e-07	-0.0	5.9e-06	3.15e-06	1e-08	307.50716501	308.484404	307.48486539	-0.00024726	-0.00074144	-0.0073297
0.45134	2400.68649	4e-08	7.6e-07	8.1e-07	2e-07	-0.0	5.9e-06	3.15e-06	1e-08	307.5027193	308.48028868	307.48038495	-0.00024721	-0.00082877	-0.00732621
0.45139	2400.83931	4e-08	7.6e-07	8.1e-07	2e-07	-0.0	5.9e-06	3.15e-06	1e-08	307.49827438	308.47568858	307.47596864	-0.00024711	-0.00079463	-0.00732273
0.45145	2400.99209	4e-08	7.6e-07	8.1e-07	2e-07	-0.0	5.9e-06	3.15e-06	1e-08	307.49383123	308.4712779	307.4715306	-0.00024692	-0.00079199	-0.00731924
0.46151	2428.10764	4e-08	7.6e-07	8.1e-07	2e-07	-0.0	5.9e-06	3.15e-06	1e-08	306.71532262	307.69415839	306.69433565	-0.000226	-0.00073149	-0.006709
0.46157	2428.25114	4e-08	7.6e-07	8.1e-07	2e-07	-0.0	5.9e-06	3.15e-06	1e-08	306.71125219	307.69009114	306.69027173	-0.0002259	-0.00073068	-0.00670581
0.46162	2428.39458	4e-08	7.6e-07	8.1e-07	2e-07	-0.0	5.9e-06	3.15e-06	1e-08	306.70718347	307.68602839	306.68620942	-0.00022592	-0.00075514	-0.00670259
0.46168	2428.53798	4e-08	7.6e-07	8.1e-07	2e-07	-0.0	5.9e-06	3.15e-06	1e-08	306.70311434	307.6818296	306.68216669	-0.00022597	-0.00069677	-0.00669937
0.46173	2428.68132	4e-08	7.6e-07	8.1e-07	2e-07	-0.0	5.9e-06	3.15e-06	1e-08	306.69904431	307.67795533	306.67808501	-0.0002255	-0.00076204	-0.00669625
0.46179	2428.82461	4e-08	7.6e-07	8.1e-07	2e-07	-0.0	5.9e-06	3.15e-06	1e-08	306.69498271	307.6737181	306.67405133	-0.00022539	-0.0006913	-0.00669307
0.46184	2428.96785	4e-08	7.6e-07	8.1e-07	2e-07	-0.0	5.9e-06	3.15e-06	1e-08	306.69092302	307.66987415	306.66996985	-0.0002254	-0.00077077	-0.00668988
0.4619	2429.11103	4e-08	7.6e-07	8.1e-07	2e-07	-0.0	5.9e-06	3.15e-06	1e-08	306.68686321	307.66558827	306.66594677	-0.00022521	-0.00071548	-0.0066867
0.46195	2429.25417	4e-08	7.6e-07	8.1e-07	2e-07	-0.0	5.9e-06	3.15e-06	1e-08	306.68280683	307.6616098	306.66188674	-0.00022531	-0.00075598	-0.00668348
0.46201	2429.39725	4e-08	7.6e-07	8.1e-07	2e-07	-0.0	5.9e-06	3.15e-06	1e-08	306.67874849	307.65740609	306.65785767	-0.00022529	-0.00066171	-0.00668027
0.46206	2429.54028	4e-08	7.6e-07	8.1e-07	2e-07	-0.0	5.9e-06	3.15e-06	1e-08	306.6746906	307.65372655	306.65376425	-0.00022488	-0.00075041	-0.00667714
0.46212	2429.68326	4e-08	7.6e-07	8.1e-07	2e-07	-0.0	5.9e-06	3.15e-06	1e-08	306.67063991	307.64955374	306.64973542	-0.00022475	-0.00075186	-0.00667398
0.46217	2429.82619	4e-08	7.6e-07	8.1e-07	2e-07	-0.0	5.9e-06	3.15e-06	1e-08	306.66659168	307.64537281	306.64570975	-0.00022465	-0.00071777	-0.00667081
0.46223	2429.96907	4e-08	7.6e-07	8.1e-07	2e-07	-0.0	5.9e-06	3.15e-06	1e-08	306.66254522	307.64138144	306.64166216	-0.00022448	-0.00069403	-0.00666765
0.46228	2430.11189	4e-08	7.6e-07	8.1e-07	2e-07	-0.0	5.9e-06	3.15e-06	1e-08	306.65850174	307.63752203	306.63759992	-0.00022454	-0.00076082	-0.00666446
0.46234	2430.25466	4e-08	7.6e-07	8.1e-07	2e-07	-0.0	5.9e-06	3.15e-06	1e-08	306.65445713	307.63329121	306.63358716	-0.00022435	-0.00070864	-0.0066613
0.46239	2430.39738	4e-08	7.6e-07	8.1e-07	2e-07	-0.0	5.9e-06	3.15e-06	1e-08	306.65041587	307.62935052	306.62953963	-0.00022427	-0.00075293	-0.00665813
0.46245	2430.54005	4e-08	7.6e-07	8.1e-07	2e-07	-0.0	5.9e-06	3.15e-06	1e-08	306.64637608	307.62516348	306.62552558	-0.00022414	-0.00071664	-0.00665496
0.47251	2455.75914	4e-08	7.6e-07	8.1e-07	2e-07	-0.0	5.9e-06	3.15e-06	1e-08	305.93834229	306.91837095	305.91870244	-0.00020527	-0.00069485	-0.00609992
0.47257	2455.892	4e-08	7.6e-07	8.1e-07	2e-07	-0.0	5.9e-06	3.15e-06	1e-08	305.93463896	306.91450081	305.91502835	-0.00020512	-0.00062625	-0.00609701
0.47262	2456.02481	4e-08	7.6e-07	8.1e-07	2e-07	-0.0	5.9e-06	3.15e-06	1e-08	305.93093835	306.9110127	305.91130773	-0.00020494	-0.00062544	-0.00609413
0.47268	2456.15756	4e-08	7.6e-07	8.1e-07	2e-07	-0.0	5.9e-06	3.15e-06	1e-08	305.92724097	306.90752908	305.90758845	-0.00020495	-0.00069037	-0.00609121
0.47273	2456.29025	4e-08	7.6e-07	8.1e-07	2e-07	-0.0	5.9e-06	3.15e-06	1e-08	305.92354347	306.9036838	305.90391711	-0.00020481	-0.00066072	-0.00608833
0.47279	2456.42289	4e-08	7.6e-07	8.1e-07	2e-07	-0.0	5.9e-06	3.15e-06	1e-08	305.91984833	306.90000359	305.90022677	-0.00020474	-0.00062769	-0.00608542
0.47284	2456.55548	4e-08	7.6e-07	8.1e-07	2e-07	-0.0	5.9e-06	3.15e-06	1e-08	305.91615449	306.89650735	305.89651509	-0.00020457	-0.00069373	-0.00608254
0.4729	2456.68801	4e-08	7.6e-07	8.1e-07	2e-07	-0.0	5.9e-06	3.15e-06	1e-08	305.91246363	306.89264322	305.892852	-0.00020456	-0.00069477	-0.00607963
0.47295	2456.82049	4e-08	7.6e-07	8.1e-07	2e-07	-0.0	5.9e-06	3.15e-06	1e-08	305.90877296	306.88877328	305.88919168	-0.00020433	-0.0006064	-0.00607677
0.47301	2456.95291	4e-08	7.6e-07	8.1e-07	2e-07	-0.0	5.9e-06	3.15e-06	1e-08	305.90508646	306.88539552	305.88547079	-0.00020441	-0.00066585	-0.00607385
0.47306	2457.08528	4e-08	7.6e-07	8.1e-07	2e-07	-0.0	5.9e-06	3.15e-06	1e-08	305.9013985	306.88168663	305.88179402	-0.00020426	-0.00070978	-0.00607097
0.47312	2457.21759	4e-08	7.6e-07	8.1e-07	2e-07	-0.0	5.9e-06	3.15e-06	1e-08	305.8977132	306.87773297	305.87815022	-0.00020408	-0.00065353	-0.00606808
0.47317	2457.34985	4e-08	7.6e-07	8.1e-07	2e-07	-0.0	5.9e-06	3.15e-06	1e-08	305.89403109	306.87409262	305.87446859	-0.00020402	-0.00061287	-0.0060652
0.47323	2457.48205	4e-08	7.6e-07	8.1e-07	2e-07	-0.0	5.9e-06	3.15e-06	1e-08	305.89035002	306.87067874	305.87076022	-0.00020401	-0.00067538	-0.00606229
0.47328	2457.6142	4e-08	7.6e-07	8.1e-07	2e-07	-0.0	5.9e-06	3.15e-06	1e-08	305.88666901	306.86691659	305.86709808	-0.00020385	-0.00067545	-0.00605943
0.47334	2457.74629	4e-08	7.6e-07	8.1e-07	2e-07	-0.0	5.9e-06	3.15e-06	1e-08	305.88299089	306.86315405	305.86343789	-0.00020375	-0.00065295	-0.00605653
0.47339	2457.87833	4e-08	7.6e-07	8.1e-07	2e-07	-0.0	5.9e-06	3.15e-06	1e-08	305.87931458	306.85951682	305.85976378	-0.00020362	-0.00063366	-0.00605366
0.47345	2458.01031	4e-08	7.6e-07	8.1e-07	2e-07	-0.0	5.9e-06	3.15e-06	1e-08	305.87564056	306.85598704	305.85607797	-0.0002036	-0.00065454	-0.00605076
0.48351	2481.21702	4e-08	7.6e-07	8.1e-07	2e-07	-0.0	5.9e-06	3.15e-06	1e-08	305.23177663	306.21285466	305.21332146	-0.0001863	-0.00054663	-0.00554607
0.48357	2481.33855	4e-08	7.6e-07	8.1e-07	2e-07	-0.0	5.9e-06	3.15e-06	1e-08	305.22841041	306.20980525	305.20992059	-0.00018625	-0.00060842	-0.00554342
0.48362	2481.46003	4e-08	7.6e-07	8.1e-07	2e-07	-0.0	5.9e-06	3.15e-06	1e-08	305.22504511	306.20641114	305.2065652	-0.00018616	-0.00062719	-0.00554079
0.48368	2481.58144	4e-08	7.6e-07	8.1e-07	2e-07	-0.0	5.9e-06	3.15e-06	1e-08	305.2216814	306.20291228	305.20322486	-0.00018614	-0.00061621	-0.00553815
0.48373	2481.7028	4e-08	7.6e-07	8.1e-07	2e-07	-0.0	5.9e-06	3.15e-06	1e-08	305.21831803	306.19947463	305.19987863	-0.00018595	-0.00061063	-0.00553553
0.48379	2481.8241	4e-08	7.6e-07	8.1e-07	2e-07	-0.0	5.9e-06	3.15e-06	1e-08	305.21495799	306.1960681	305.19653018	-0.00018583	-0.00055533	-0.00553288
0.48384	2481.94534	4e-08	7.6e-07	8.1e-07	2e-07	-0.0	5.9e-06	3.15e-06	1e-08	305.21160014	306.19297006	305.19314443	-0.00018584	-0.00062717	-0.00553024
0.4839	2482.06653	4e-08	7.6e-07	8.1e-07	2e-07	-0.0	5.9e-06	3.15e-06	1e-08	305.20824215	306.18947123	305.18981131	-0.00018578	-0.00058971	-0.00552761
0.48395	2482.18765	4e-08	7.6e-07	8.1e-07	2e-07	-0.0	5.9e-06	3.15e-06	1e-08	305.20488526	306.18618135	305.18645354	-0.00018556	-0.00061058	-0.005525
0.48401	2482.30871	4e-08	7.6e-07	8.1e-07	2e-07	-0.0	5.9e-06	3.15e-06	1e-08	305.2015322	306.18277501	305.18311221	-0.00018549	-0.00058178	-0.00552236
0.48406	2482.42972	4e-08	7.6e-07	8.1e-07	2e-07	-0.0	5.9e-06	3.15e-06	1e-08	305.19818037	306.17952929	305.17975235	-0.00018551	-0.00062713	-0.00551972
0.48412	2482.55067	4e-08	7.6e-07	8.1e-07	2e-07	-0.0	5.9e-06	3.15e-06	1e-08	305.19482829	306.17603054	305.17642641	-0.00018538	-0.00056318	-0.0055171
0.48417	2482.67156	4e-08	7.6e-07	8.1e-07	2e-07	-0.0	5.9e-06	3.15e-06	1e-08	305.19147855	306.17288855	305.17305703	-0.00018527	-0.0005917	-0.00551447
0.48423	2482.79239	4e-08	7.6e-07	8.1e-07	2e-07	-0.0	5.9e-06	3.15e-06	1e-08	305.18813075	306.1695874	305.1697096	-0.00018514	-0.00062709	-0.00551186
0.48428	2482.91316	4e-08	7.6e-07	8.1e-07	2e-07	-0.0	5.9e-06	3.15e-06	1e-08	305.18478526	306.16608883	305.16638891	-0.00018513	-0.00062709	-0.00550922
0.48434	2483.03387	4e-08	7.6e-07	8.1e-07	2e-07	-0.0	5.9e-06	3.15e-06	1e-08	305.18143992	306.16259021	305.16307009	-0.00018494	-0.00053666	-0.00550661
0.48439	2483.15452	4e-08	7.6e-07	8.1e-07	2e-07	-0.0	5.9e-06	3.15e-06	1e-08	305.17809794	306.15959611	305.15968908	-0.00018487	-0.00061814	-0.00550399
0.48445	2483.27512	4e-08	7.6e-07	8.1e-07	2e-07	-0.0	5.9e-06	3.15e-06	1e-08	305.17475718	306.15614738	305.15636745	-0.00018482	-0.00062706	-0.00550137
0.49451	2504.32785	4e-08	7.6e-07	8.1e-07	2e-07	-0.0	5.9e-06	3.15e-06	1e-08	304.58923796	305.57160235	304.5718201	-0.00016929	-0.00054997	-0.00504236
0.49457	2504.4372	4e-08	7.6e-07	8.1e-07	2e-07	-0.0	5.9e-06	3.15e-06	1e-08	304.58617483	305.56852994	304.56876547	-0.00016911	-0.00058648	-0.00503997
0.49462	2504.54649	4e-08	7.6e-07	8.1e-07	2e-07	-0.0	5.9e-06	3.15e-06	1e-08	304.583115	305.56525354	304.5657382	-0.00016894	-0.00052632	-0.00503757
0.49468	2504.65572	4e-08	7.6e-07	8.1e-07	2e-07	-0.0	5.9e-06	3.15e-06	1e-08	304.58005819	305.56231321	304.56267	-0.00016906	-0.00052637	-0.00503517
0.49473	2504.76488	4e-08	7.6e-07	8.1e-07	2e-07	-0.0	5.9e-06	3.15e-06	1e-08	304.57699927	305.55937256	304.55960361	-0.00016888	-0.00054089	-0.00503277
0.49479	2504.87398	4e-08	7.6e-07	8.1e-07	2e-07	-0.0	5.9e-06	3.15e-06	1e-08	304.57394351	305.55635075	304.55654906	-0.00016876	-0.00053011	-0.00503038
0.49484	2504.98302	4e-08	7.6e-07	8.1e-07	2e-07	-0.0	5.9e-06	3.15e-06	1e-08	304.57088998	305.55338917	304.55348848	-0.0001688	-0.0006071	-0.00502798
0.4949	2505.09199	4e-08	7.6e-07	8.1e-07	2e-07	-0.0	5.9e-06	3.15e-06	1e-08	304.56783566	305.54999744	304.55048404	-0.00016853	-0.00052628	-0.00502559
0.49495	2505.2009	4e-08	7.6e-07	8.1e-07	2e-07	-0.0	5.9e-06	3.15e-06	1e-08	304.56478622	305.54705722	304.54742398	-0.00016868	-0.00052634	-0.00502319
0.49501	2505.30974	4e-08	7.6e-07	8.1e-07	2e-07	-0.0	5.9e-06	3.15e-06	1e-08	304.56173405	305.54411662	304.54436577	-0.00016844	-0.00054012	-0.00502081
0.49506	2505.41852	4e-08	7.6e-07	8.1e-07	2e-07	-0.0	5.9e-06	3.15e-06	1e-08	304.55868609	305.54109901	304.54131881	-0.0001685	-0.00054996	-0.00501841
0.49512	2505.52724	4e-08	7.6e-07	8.1e-07	2e-07	-0.0	5.9e-06	3.15e-06	1e-08	304.55563715	305.53802642	304.53828054	-0.00016825	-0.00058789	-0.00501603
0.49517	2505.63589	4e-08	7.6e-07	8.1e-07	2e-07	-0.0	5.9e-06	3.15e-06	1e-08	304.5525927	305.53474191	304.53527057	-0.00016828	-0.00052629	-0.00501364
0.49523	2505.74449	4e-08	7.6e-07	8.1e-07	2e-07	-0.0	5.9e-06	3.15e-06	1e-08	304.54954771	305.53180151	304.53221879	-0.00016809	-0.00052625	-0.00501125
0.49528	2505.85301	4e-08	7.6e-07	8.1e-07	2e-07	-0.0	5.9e-06	3.15e-06	1e-08	304.54650615	305.52886133	304.52916853	-0.00016815	-0.00052629	-0.00500887
0.49534	2505.96147	4e-08	7.6e-07	8.1e-07	2e-07	-0.0	5.9e-06	3.15e-06	1e-08	304.54346333	305.52592093	304.52612003	-0.00016796	-0.00056319	-0.00500648
0.49539	2506.06987	4e-08	7.6e-07	8.1e-07	2e-07	-0.0	5.9e-06	3.15e-06	1e-08	304.540424	305.52277434	304.52309915	-0.000168	-0.00054995	-0.0050041
0.49545	2506.17821	4e-08	7.6e-07	8.1e-07	2e-07	-0.0	5.9e-06	3.15e-06	1e-08	304.53738393	305.51970169	304.52007063	-0.00016771	-0.00056469	-0.00500173
0.50551	2524.89787	4e-08	7.6e-07	8.1e-07	2e-07	-0.0	5.9e-06	3.15e-06	1e-08	304.00496381	304.98814455	303.98851478	-0.00015358	-0.00047172	-0.00458434
0.50556	2524.99394	4e-08	7.6e-07	8.1e-07	2e-07	-0.0	5.9e-06	3.15e-06	1e-08	304.00218148	304.98550583	303.98571739	-0.00015364	-0.00052485	-0.00458215
0.50562	2525.08994	4e-08	7.6e-07	8.1e-07	2e-07	-0.0	5.9e-06	3.15e-06	1e-08	303.99939795	304.98256987	303.98295914	-0.00015359	-0.00051544	-0.00457997
0.50567	2525.18587	4e-08	7.6e-07	8.1e-07	2e-07	-0.0	5.9e-06	3.15e-06	1e-08	303.99661548	304.97968652	303.98019574	-0.00015339	-0.00043531	-0.00457779
0.50573	2525.28173	4e-08	7.6e-07	8.1e-07	2e-07	-0.0	5.9e-06	3.15e-06	1e-08	303.99383647	304.97725145	303.97737711	-0.00015344	-0.00052483	-0.0045756
0.50578	2525.37752	4e-08	7.6e-07	8.1e-07	2e-07	-0.0	5.9e-06	3.15e-06	1e-08	303.99105662	304.97431555	303.97462332	-0.00015336	-0.00052483	-0.00457342
0.50584	2525.47325	4e-08	7.6e-07	8.1e-07	2e-07	-0.0	5.9e-06	3.15e-06	1e-08	303.98827823	304.97137965	303.97187102	-0.00015321	-0.00042589	-0.00457125
0.50589	2525.5689	4e-08	7.6e-07	8.1e-07	2e-07	-0.0	5.9e-06	3.15e-06	1e-08	303.98550251	304.96899722	303.96905023	-0.00015321	-0.00052481	-0.00456907
0.50595	2525.66448	4e-08	7.6e-07	8.1e-07	2e-07	-0.0	5.9e-06	3.15e-06	1e-08	303.98272673	304.96606138	303.96630088	-0.00015309	-0.0005248	-0.0045669
0.506	2525.75999	4e-08	7.6e-07	8.1e-07	2e-07	-0.0	5.9e-06	3.15e-06	1e-08	303.9799531	304.96312559	303.96355297	-0.00015302	-0.00043629	-0.00456472
0.50606	2525.85543	4e-08	7.6e-07	8.1e-07	2e-07	-0.0	5.9e-06	3.15e-06	1e-08	303.9771807	304.9606849	303.96074402	-0.00015297	-0.00051437	-0.00456254
0.50611	2525.9508	4e-08	7.6e-07	8.1e-07	2e-07	-0.0	5.9e-06	3.15e-06	1e-08	303.97440917	304.95780743	303.95799174	-0.00015282	-0.00052477	-0.00456039
0.50617	2526.0461	4e-08	7.6e-07	8.1e-07	2e-07	-0.0	5.9e-06	3.15e-06	1e-08	303.9716405	304.95487175	303.95524822	-0.00015283	-0.00047329	-0.0045582
0.50622	2526.14133	4e-08	7.6e-07	8.1e-07	2e-07	-0.0	5.9e-06	3.15e-06	1e-08	303.96887151	304.95222407	303.95246987	-0.00015273	-0.00047733	-0.00455603
0.50628	2526.23649	4e-08	7.6e-07	8.1e-07	2e-07	-0.0	5.9e-06	3.15e-06	1e-08	303.96610442	304.94955373	303.94969585	-0.00015257	-0.00052474	-0.00455388
0.50633	2526.33158	4e-08	7.6e-07	8.1e-07	2e-07	-0.0	5.9e-06	3.15e-06	1e-08	303.96334013	304.94661816	303.94695674	-0.0001526	-0.00051035	-0.0045517
0.50639	2526.4266	4e-08	7.6e-07	8.1e-07	2e-07	-0.0	5.9e-06	3.15e-06	1e-08	303.96057529	304.94376307	303.94420901	-0.00015248	-0.00044021	-0.00454953
0.50644	2526.52155	4e-08	7.6e-07	8.1e-07	2e-07	-0.0	5.9e-06	3.15e-06	1e-08	303.95781267	304.94130035	303.94141318	-0.00015232	-0.00052471	-0.00454737
0.5065	2526.61643	4e-08	7.6e-07	8.1e-07	2e-07	-0.0	5.9e-06	3.15e-06	1e-08	303.95505281	304.93836491	303.93867846	-0.00015236	-0.00052471	-0.00454521
0.51651	2542.6701	4e-08	7.6e-07	8.1e-07	2e-07	-0.0	5.9e-06	3.15e-06	1e-08	303.4737127	304.457655	303.45809656	-0.00013951	-0.00044268	-0.00416783
0.51656	2542.75138	4e-08	7.6e-07	8.1e-07	2e-07	-0.0	5.9e-06	3.15e-06	1e-08	303.47118233	304.45517581	303.455563	-0.00013945	-0.00042446	-0.00416585
0.51662	2542.83258	4e-08	7.6e-07	8.1e-07	2e-07	-0.0	5.9e-06	3.15e-06	1e-08	303.46865305	304.45279859	303.45301794	-0.0001394	-0.00043327	-0.00416387
0.51667	2542.9137	4e-08	7.6e-07	8.1e-07	2e-07	-0.0	5.9e-06	3.15e-06	1e-08	303.46612473	304.45037204	303.45048045	-0.00013932	-0.00051438	-0.00416189
0.51673	2542.99474	4e-08	7.6e-07	8.1e-07	2e-07	-0.0	5.9e-06	3.15e-06	1e-08	303.46359781	304.44749124	303.44800163	-0.00013921	-0.00042443	-0.00415991
0.51678	2543.07571	4e-08	7.6e-07	8.1e-07	2e-07	-0.0	5.9e-06	3.15e-06	1e-08	303.46107279	304.44511418	303.44546056	-0.00013916	-0.00042442	-0.00415793
0.51684	2543.15659	4e-08	7.6e-07	8.1e-07	2e-07	-0.0	5.9e-06	3.15e-06	1e-08	303.45854869	304.44273716	303.44292086	-0.00013911	-0.00042441	-0.00415595
0.51689	2543.2374	4e-08	7.6e-07	8.1e-07	2e-07	-0.0	5.9e-06	3.15e-06	1e-08	303.45602546	304.44036016	303.44038251	-0.00013895	-0.00045448	-0.004154
0.51695	2543.31813	4e-08	7.6e-07	8.1e-07	2e-07	-0.0	5.9e-06	3.15e-06	1e-08	303.4535052	304.43781478	303.43786667	-0.00013893	-0.00050619	-0.00415202
0.517	2543.39878	4e-08	7.6e-07	8.1e-07	2e-07	-0.0	5.9e-06	3.15e-06	1e-08	303.45098529	304.43497973	303.43538876	-0.00013894	-0.00045316	-0.00415002
0.51706	2543.47934	4e-08	7.6e-07	8.1e-07	2e-07	-0.0	5.9e-06	3.15e-06	1e-08	303.44846508	304.4324417	303.4328748	-0.00013887	-0.00042316	-0.00414804
0.51711	2543.55983	4e-08	7.6e-07	8.1e-07	2e-07	-0.0	5.9e-06	3.15e-06	1e-08	303.44594617	304.43007169	303.43034098	-0.00013872	-0.00045419	-0.00414609
0.51717	2543.64024	4e-08	7.6e-07	8.1e-07	2e-07	-0.0	5.9e-06	3.15e-06	1e-08	303.44342993	304.42752786	303.42783037	-0.00013868	-0.00044733	-0.00414412
0.51722	2543.72058	4e-08	7.6e-07	8.1e-07	2e-07	-0.0	5.9e-06	3.15e-06	1e-08	303.44091444	304.42502245	303.42531626	-0.00013864	-0.00044648	-0.00414215
0.51728	2543.80083	4e-08	7.6e-07	8.1e-07	2e-07	-0.0	5.9e-06	3.15e-06	1e-08	303.43839975	304.42252175	303.42280293	-0.0001387	-0.00041401	-0.00414018
0.51733	2543.881	4e-08	7.6e-07	8.1e-07	2e-07	-0.0	5.9e-06	3.15e-06	1e-08	303.43588384	304.42020291	303.42026809	-0.00013849	-0.00047626	-0.00413819
0.51739	2543.96109	4e-08	7.6e-07	8.1e-07	2e-07	-0.0	5.9e-06	3.15e-06	1e-08	303.43337185	304.41753541	303.41777848	-0.00013855	-0.00046121	-0.00413621
0.51744	2544.04111	4e-08	7.6e-07	8.1e-07	2e-07	-0.0	5.9e-06	3.15e-06	1e-08	303.43085867	304.4149522	303.41527969	-0.00013836	-0.00042155	-0.00413425
0.5175	2544.12104	4e-08	7.6e-07	8.1e-07	2e-07	-0.0	5.9e-06	3.15e-06	1e-08	303.42834886	304.41259108	303.41275413	-0.00013829	-0.00044843	-0.00413229
0.52751	2557.27661	4e-08	7.6e-07	8.1e-07	2e-07	-0.0	5.9e-06	3.15e-06	1e-08	302.990763	303.97552906	302.97575648	-0.00012667	-0.00042131	-0.00378917
0.52756	2557.34083	4e-08	7.6e-07	8.1e-07	2e-07	-0.0	5.9e-06	3.15e-06	1e-08	302.98846316	303.97316697	302.97346631	-0.00012675	-0.00039573	-0.00378736
0.52762	2557.40496	4e-08	7.6e-07	8.1e-07	2e-07	-0.0	5.9e-06	3.15e-06	1e-08	302.98616177	303.97094831	302.9711594	-0.00012665	-0.00040971	-0.00378556
0.52767	2557.469	4e-08	7.6e-07	8.1e-07	2e-07	-0.0	5.9e-06	3.15e-06	1e-08	302.98386229	303.96865124	302.96886357	-0.00012649	-0.00043089	-0.00378376
0.52773	2557.53294	4e-08	7.6e-07	8.1e-07	2e-07	-0.0	5.9e-06	3.15e-06	1e-08	302.98156568	303.9662354	302.96658386	-0.00012655	-0.00039066	-0.00378196
0.52778	2557.59679	4e-08	7.6e-07	8.1e-07	2e-07	-0.0	5.9e-06	3.15e-06	1e-08	302.97926796	303.9640451	302.96427705	-0.00012635	-0.00037999	-0.00378015
0.52784	2557.66055	4e-08	7.6e-07	8.1e-07	2e-07	-0.0	5.9e-06	3.15e-06	1e-08	302.9769739	303.96191464	302.96196383	-0.00012637	-0.00041063	-0.00377836
0.52789	2557.72421	4e-08	7.6e-07	8.1e-07	2e-07	-0.0	5.9e-06	3.15e-06	1e-08	302.97467937	303.95961235	302.95967354	-0.00012622	-0.00043991	-0.00377655
0.52795	2557.78778	4e-08	7.6e-07	8.1e-07	2e-07	-0.0	5.9e-06	3.15e-06	1e-08	302.97238759	303.9571459	302.95740511	-0.00012638	-0.00037953	-0.00377476
0.528	2557.85126	4e-08	7.6e-07	8.1e-07	2e-07	-0.0	5.9e-06	3.15e-06	1e-08	302.97009293	303.95501794	302.9550954	-0.0001261	-0.00043465	-0.00377296
0.52806	2557.91464	4e-08	7.6e-07	8.1e-07	2e-07	-0.0	5.9e-06	3.15e-06	1e-08	302.96780323	303.95258095	302.95282571	-0.00012623	-0.00039094	-0.00377116
0.52811	2557.97793	4e-08	7.6e-07	8.1e-07	2e-07	-0.0	5.9e-06	3.15e-06	1e-08	302.96551131	303.95038903	302.95052649	-0.00012611	-0.00040887	-0.00376936
0.52817	2558.04112	4e-08	7.6e-07	8.1e-07	2e-07	-0.0	5.9e-06	3.15e-06	1e-08	302.96322157	303.94809658	302.94824113	-0.0001259	-0.0004307	-0.00376757
0.52822	2558.10422	4e-08	7.6e-07	8.1e-07	2e-07	-0.0	5.9e-06	3.15e-06	1e-08	302.96093548	303.94568172	302.94597231	-0.00012604	-0.00037872	-0.00376578
0.52828	2558.16722	4e-08	7.6e-07	8.1e-07	2e-07	-0.0	5.9e-06	3.15e-06	1e-08	302.95864683	303.94355828	302.94366813	-0.00012593	-0.00040677	-0.00376398
0.52833	2558.23013	4e-08	7.6e-07	8.1e-07	2e-07	-0.0	5.9e-06	3.15e-06	1e-08	302.95636023	303.94127755	302.94138496	-0.00012572	-0.0004304	-0.00376219
0.52839	2558.29295	4e-08	7.6e-07	8.1e-07	2e-07	-0.0	5.9e-06	3.15e-06	1e-08	302.9540774	303.9388643	302.93911961	-0.00012583	-0.00039051	-0.0037604
0.52844	2558.35567	4e-08	7.6e-07	8.1e-07	2e-07	-0.0	5.9e-06	3.15e-06	1e-08	302.95179265	303.9366747	302.93682742	-0.00012562	-0.00042028	-0.00375861
0.5285	2558.41829	4e-08	7.6e-07	8.1e-07	2e-07	-0.0	5.9e-06	3.15e-06	1e-08	302.94951159	303.9343182	302.93455737	-0.00012568	-0.00040253	-0.00375682
0.53851	2568.11253	4e-08	7.6e-07	8.1e-07	2e-07	-0.0	5.9e-06	3.15e-06	1e-08	302.55182292	303.53674759	302.53722936	-0.00011513	-0.00030677	-0.00344471
0.53856	2568.15558	4e-08	7.6e-07	8.1e-07	2e-07	-0.0	5.9e-06	3.15e-06	1e-08	302.54973051	303.53502599	302.5350935	-0.00011504	-0.00041255	-0.0034431
0.53862	2568.1985	4e-08	7.6e-07	8.1e-07	2e-07	-0.0	5.9e-06	3.15e-06	1e-08	302.54763986	303.5327107	302.53303345	-0.00011493	-0.00038682	-0.00344146
0.53867	2568.24131	4e-08	7.6e-07	8.1e-07	2e-07	-0.0	5.9e-06	3.15e-06	1e-08	302.54555121	303.53053983	302.53095629	-0.00011483	-0.00036734	-0.00343983
0.53873	2568.28399	4e-08	7.6e-07	8.1e-07	2e-07	-0.0	5.9e-06	3.15e-06	1e-08	302.54346424	303.52847827	302.52886647	-0.00011478	-0.00040669	-0.00343822
0.53878	2568.32654	4e-08	7.6e-07	8.1e-07	2e-07	-0.0	5.9e-06	3.15e-06	1e-08	302.54137826	303.52619588	302.52680554	-0.00011467	-0.00033886	-0.00343658
0.53884	2568.36898	4e-08	7.6e-07	8.1e-07	2e-07	-0.0	5.9e-06	3.15e-06	1e-08	302.53929434	303.52429414	302.52469776	-0.00011453	-0.0003341	-0.00343495
0.53889	2568.41128	4e-08	7.6e-07	8.1e-07	2e-07	-0.0	5.9e-06	3.15e-06	1e-08	302.53721295	303.5224191	302.52258767	-0.00011459	-0.00037802	-0.00343332
0.53895	2568.45347	4e-08	7.6e-07	8.1e-07	2e-07	-0.0	5.9e-06	3.15e-06	1e-08	302.53513035	303.52029754	302.52050982	-0.00011447	-0.00040314	-0.0034317
0.539	2568.49552	4e-08	7.6e-07	8.1e-07	2e-07	-0.0	5.9e-06	3.15e-06	1e-08	302.53304988	303.51803501	302.51845077	-0.00011449	-0.00033679	-0.00343004
0.53906	2568.53745	4e-08	7.6e-07	8.1e-07	2e-07	-0.0	5.9e-06	3.15e-06	1e-08	302.53096914	303.51614485	302.51634603	-0.00011451	-0.00038857	-0.00342841
0.53911	2568.57926	4e-08	7.6e-07	8.1e-07	2e-07	-0.0	5.9e-06	3.15e-06	1e-08	302.52888796	303.51396407	302.51427904	-0.00011438	-0.00034254	-0.00342678
0.53917	2568.62094	4e-08	7.6e-07	8.1e-07	2e-07	-0.0	5.9e-06	3.15e-06	1e-08	302.52680916	303.5120416	302.51218059	-0.00011426	-0.0003757	-0.00342515
0.53922	2568.6625	4e-08	7.6e-07	8.1e-07	2e-07	-0.0	5.9e-06	3.15e-06	1e-08	302.52473256	303.50993305	302.51010663	-0.00011433	-0.0004125	-0.00342354
0.53928	2568.70392	4e-08	7.6e-07	8.1e-07	2e-07	-0.0	5.9e-06	3.15e-06	1e-08	302.5226547	303.50761793	302.50805986	-0.00011414	-0.00035869	-0.00342188
0.53933	2568.74522	4e-08	7.6e-07	8.1e-07	2e-07	-0.0	5.9e-06	3.15e-06	1e-08	302.52058031	303.50560482	302.50597611	-0.00011419	-0.00033336	-0.00342026
0.53939	2568.7864	4e-08	7.6e-07	8.1e-07	2e-07	-0.0	5.9e-06	3.15e-06	1e-08	302.51850502	303.50373387	302.50387564	-0.00011416	-0.00043417	-0.00341863
0.53944	2568.82744	4e-08	7.6e-07	8.1e-07	2e-07	-0.0	5.9e-06	3.15e-06	1e-08	302.51643026	303.5012971	302.50184753	-0.00011402	-0.0003281	-0.00341698
0.5395	2568.86836	4e-08	7.6e-07	8.1e-07	2e-07	-0.0	5.9e-06	3.15e-06	1e-08	302.51435786	303.49945563	302.49974555	-0.00011403	-0.00033168	-0.00341539
0.54951	2573.70311	4e-08	7.6e-07	8.1e-07	2e-07	-0.0	5.9e-06	3.15e-06	1e-08	302.15493861	303.13887502	302.13827832	-9.914e-05	-0.00021021	-0.0031319
0.54956	2573.70909	4e-08	7.6e-07	8.1e-07	2e-07	-0.0	5.9e-06	3.15e-06	1e-08	302.15313534	303.13769422	302.13628395	-0.00010007	-0.000292	-0.00313026
0.54962	2573.71459	4e-08	7.6e-07	8.1e-07	2e-07	-0.0	5.9e-06	3.15e-06	1e-08	302.15131515	303.13605402	302.13434919	-9.964e-05	-0.00076762	-0.00312874
0.54967	2573.71958	4e-08	7.6e-07	8.1e-07	2e-07	-0.0	5.9e-06	3.15e-06	1e-08	302.14950286	303.13174216	302.13275127	-9.741e-05	-0.00026292	-0.00312737
0.54973	2573.72401	4e-08	7.6e-07	8.1e-07	2e-07	-0.0	5.9e-06	3.15e-06	1e-08	302.14773108	303.13026532	302.13079612	-9.717e-05	-0.00020698	-0.00312577
0.54978	2573.72784	4e-08	7.6e-07	8.1e-07	2e-07	-0.0	5.9e-06	3.15e-06	1e-08	302.14596361	303.12910269	302.12880241	-9.551e-05	-0.00045318	-0.00312426
0.54984	2573.731	4e-08	7.6e-07	8.1e-07	2e-07	-0.0	5.9e-06	3.15e-06	1e-08	302.14422625	303.12655706	302.12698256	-9.254e-05	-0.00040449	-0.00312278
0.54989	2573.73336	4e-08	7.6e-07	8.1e-07	2e-07	-0.0	5.9e-06	3.15e-06	1e-08	302.14254295	303.12428496	302.12512725	-8.575e-05	-0.00020512	-0.00312127
0.54995	2573.73462	4e-08	7.6e-07	8.1e-07	2e-07	-0.0	5.9e-06	3.15e-06	1e-08	302.1409832	303.12313272	302.12312734	-6.793e-05	-0.00044804	-0.00311963
0.55	2573.73501	4e-08	7.6e-07	8.1e-07	2e-07	-0.0	5.9e-06	3.15e-06	1e-08	302.13974754	303.12061595	302.12128764	7.33258138	-5.09872148	39.09696406
