# Supplementary material for: Dataset for the simulated biomass pyrolysis in rotary kilns with varying particle residence time distributions
Source: Data Brief. 2021 Nov 23;39:107603. doi: 10.1016/j.dib.2021.107603 (PMC8633881; doi:10.1016/j.dib.2021.107603)
Supplement: Supplementary Data S1 — Supplementary Raw Research Data. This is open data under the CC BY license http://creativecommons.org/licenses/by/4.0/ [file mmc1.zip › supplementary/10/logFiles/log_Pe60]

l,m	Tau,s	F_w,kg/s	F_is,kg/s	F_c,kg/s	F_rt,kg/s	F_w_wet,kg/s	F_it,kg/s	F_g,kg/s	F_H2O_g,kg/s	T_b,K	T_g,K	T_w,K	q_bed,kW/m	q_gas,kW/m	q_loss,kW/m
5e-05	0.19977	0.0	0.0	0.0	0.0	1.087e-05	0.0	0.0	0.0	358.13570589	726.8552331	815.42801348	18.99072489	0.4235334	-0.40059722
0.00011	0.59931	0.0	0.0	0.0	0.0	1.087e-05	0.0	0.0	0.0	409.07170092	786.11393349	801.42717284	16.55030512	-0.04486905	-0.39047439
0.00016	0.99882	1e-08	0.0	0.0	0.0	1.087e-05	0.0	0.0	0.0	452.38066928	779.84777199	789.48880923	14.39170323	-0.06803303	-0.38172262
0.00022	1.39832	5e-08	0.0	0.0	0.0	1.082e-05	0.0	0.0	0.0	489.27398836	770.28555328	779.09822822	12.49818395	-0.0595812	-0.37409897
0.00027	1.79779	2.4e-07	0.0	0.0	0.0	1.063e-05	0.0	0.0	0.0	520.75469932	761.71051547	770.04499062	10.84237904	-0.04889919	-0.36745735
0.00033	2.19724	7.9e-07	0.0	0.0	0.0	1.008e-05	0.0	0.0	0.0	547.63495421	754.23263864	762.15886179	9.39850189	-0.03778089	-0.36167205
0.00038	2.59667	1.98e-06	0.0	0.0	0.0	8.89e-06	0.0	0.0	0.0	570.57994637	747.69175427	755.28918385	8.14280193	-0.02619029	-0.35663146
0.00044	2.99608	3.93e-06	0.0	0.0	0.0	6.94e-06	0.0	0.0	0.0	590.15875363	741.91741244	749.30213407	7.05238897	-0.01303632	-0.35223664
0.00049	3.39547	6.32e-06	0.0	0.0	0.0	4.54e-06	0.0	0.0	1e-08	606.88713794	736.6465436	744.07936252	6.10459626	0.00455473	-0.34840024
0.0105	75.7276	4e-08	9.2e-07	6.4e-07	4.1e-07	-0.0	5.91e-06	2.94e-06	1e-08	676.17783052	678.77929716	674.97600195	-0.02897319	-0.04575076	-0.29588885
0.01056	76.12306	3e-08	9.2e-07	6.4e-07	4.1e-07	-0.0	5.91e-06	2.95e-06	1e-08	676.01796774	678.62585928	674.81973058	-0.02886928	-0.0457588	-0.29576576
0.01061	76.51851	3e-08	9.2e-07	6.4e-07	4e-07	0.0	5.91e-06	2.95e-06	1e-08	675.85814169	678.47241944	674.66347846	-0.02876599	-0.04576653	-0.29564265
0.01067	76.91393	3e-08	9.2e-07	6.4e-07	4e-07	-0.0	5.91e-06	2.95e-06	1e-08	675.69835261	678.31897801	674.50724579	-0.02866363	-0.04577392	-0.29551992
0.01072	77.30933	3e-08	9.2e-07	6.4e-07	4e-07	0.0	5.91e-06	2.96e-06	1e-08	675.53860164	678.16553536	674.35103275	-0.02856197	-0.045781	-0.29539725
0.01078	77.70471	3e-08	9.2e-07	6.5e-07	4e-07	-0.0	5.91e-06	2.96e-06	1e-08	675.37888847	678.01209189	674.19483954	-0.02846151	-0.04578773	-0.29527529
0.01083	78.10007	3e-08	9.1e-07	6.5e-07	3.9e-07	-0.0	5.91e-06	2.96e-06	1e-08	675.21921415	677.85864795	674.03866629	-0.02836074	-0.04579423	-0.29515217
0.01089	78.4954	3e-08	9.1e-07	6.5e-07	3.9e-07	0.0	5.91e-06	2.96e-06	1e-08	675.05957946	677.70520395	673.88251341	-0.02826064	-0.04580041	-0.29502908
0.01094	78.89072	3e-08	9.1e-07	6.5e-07	3.9e-07	-0.0	5.92e-06	2.97e-06	1e-08	674.89998449	677.55176028	673.72638115	-0.02816154	-0.04580627	-0.29490643
0.011	79.28601	3e-08	9.1e-07	6.5e-07	3.8e-07	0.0	5.92e-06	2.97e-06	1e-08	674.74043033	677.39831733	673.57026968	-0.02806376	-0.0458118	-0.29478461
0.01105	79.68128	3e-08	9.1e-07	6.5e-07	3.8e-07	0.0	5.92e-06	2.97e-06	1e-08	674.58091647	677.24487549	673.4141791	-0.02796575	-0.04581708	-0.29466169
0.01111	80.07653	3e-08	9.1e-07	6.6e-07	3.8e-07	-0.0	5.92e-06	2.97e-06	1e-08	674.42144398	677.09143519	673.25810984	-0.02786824	-0.04582207	-0.29453858
0.01116	80.47176	3e-08	9e-07	6.6e-07	3.8e-07	0.0	5.92e-06	2.98e-06	1e-08	674.26201374	676.93799683	673.1020622	-0.02777185	-0.04582675	-0.29441605
0.01122	80.86696	3e-08	9e-07	6.6e-07	3.7e-07	-0.0	5.92e-06	2.98e-06	1e-08	674.10262518	676.78456082	672.94603634	-0.02767693	-0.0458311	-0.29429458
0.01127	81.26215	3e-08	9e-07	6.6e-07	3.7e-07	-0.0	5.92e-06	2.98e-06	1e-08	673.94327899	676.63112754	672.79003231	-0.02758081	-0.04583525	-0.29417072
0.01133	81.65731	3e-08	9e-07	6.6e-07	3.7e-07	0.0	5.92e-06	2.99e-06	1e-08	673.78397649	676.47769747	672.63405082	-0.02748647	-0.04583907	-0.2940483
0.01138	82.05246	3e-08	9e-07	6.6e-07	3.7e-07	-0.0	5.92e-06	2.99e-06	1e-08	673.62471688	676.324271	672.47809186	-0.02739377	-0.04584257	-0.29392717
0.01144	82.44758	3e-08	9e-07	6.7e-07	3.6e-07	-0.0	5.92e-06	2.99e-06	1e-08	673.46550065	676.17084848	672.32215546	-0.02729944	-0.04584587	-0.29380307
0.01149	82.84267	3e-08	9e-07	6.7e-07	3.6e-07	0.0	5.92e-06	2.99e-06	1e-08	673.30632928	676.01743046	672.16624244	-0.02720719	-0.04584884	-0.29368081
0.0215	154.39041	0.0	7.5e-07	8.2e-07	1.6e-07	0.0	5.93e-06	3.19e-06	1e-08	645.19291693	648.51060404	644.39095197	-0.01791448	-0.04378303	-0.27186385
0.02156	154.78155	0.0	7.5e-07	8.2e-07	1.6e-07	0.0	5.93e-06	3.2e-06	1e-08	645.04334575	648.3630082	644.242452	-0.01788581	-0.04376353	-0.27174042
0.02161	155.17266	0.0	7.5e-07	8.2e-07	1.6e-07	-0.0	5.93e-06	3.2e-06	1e-08	644.89383376	648.21546215	644.09400521	-0.01785777	-0.04374433	-0.27161916
0.02167	155.56375	0.0	7.5e-07	8.2e-07	1.6e-07	0.0	5.93e-06	3.2e-06	1e-08	644.74438063	648.06796511	643.94561072	-0.01783388	-0.04372784	-0.27151526
0.02172	155.95482	0.0	7.5e-07	8.2e-07	1.6e-07	0.0	5.93e-06	3.2e-06	1e-08	644.59497675	647.92051014	643.79726112	-0.01780552	-0.04370816	-0.27139142
0.02178	156.34586	0.0	7.5e-07	8.2e-07	1.6e-07	0.0	5.93e-06	3.2e-06	1e-08	644.4456329	647.7731054	643.64896507	-0.0177799	-0.04369026	-0.27127899
0.02183	156.73689	0.0	7.5e-07	8.2e-07	1.6e-07	-0.0	5.93e-06	3.2e-06	1e-08	644.29634281	647.62574636	643.50071771	-0.01775112	-0.04367002	-0.27115211
0.02189	157.12789	0.0	7.5e-07	8.2e-07	1.6e-07	0.0	5.93e-06	3.2e-06	1e-08	644.14711424	647.47843897	643.35252535	-0.01772719	-0.04365305	-0.271046
0.02194	157.51887	0.0	7.5e-07	8.2e-07	1.6e-07	0.0	5.93e-06	3.2e-06	1e-08	643.99793644	647.33117488	643.20437908	-0.01770087	-0.04363429	-0.27092889
0.022	157.90983	0.0	7.5e-07	8.2e-07	1.6e-07	0.0	5.93e-06	3.2e-06	1e-08	643.84881513	647.18395864	643.05628371	-0.01767287	-0.04361421	-0.27080372
0.02205	158.30077	0.0	7.5e-07	8.2e-07	1.6e-07	0.0	5.93e-06	3.2e-06	1e-08	643.69975447	647.03679362	642.90824281	-0.01764842	-0.04359652	-0.27069373
0.02211	158.69168	0.0	7.5e-07	8.2e-07	1.6e-07	0.0	5.93e-06	3.2e-06	1e-08	643.55074637	646.88967373	642.76024985	-0.01762287	-0.04357795	-0.27057839
0.02216	159.08257	0.0	7.5e-07	8.2e-07	1.6e-07	-0.0	5.93e-06	3.2e-06	1e-08	643.40179389	646.74260121	642.61230721	-0.01759825	-0.04355994	-0.27046676
0.02222	159.47345	0.0	7.5e-07	8.2e-07	1.6e-07	0.0	5.93e-06	3.2e-06	1e-08	643.25289551	646.59557463	642.46441332	-0.01757156	-0.04354029	-0.2703452
0.02227	159.8643	0.0	7.5e-07	8.2e-07	1.6e-07	-0.0	5.93e-06	3.2e-06	1e-08	643.10405556	646.44859814	642.3165726	-0.01754666	-0.04352184	-0.27023121
0.02233	160.25512	0.0	7.5e-07	8.2e-07	1.6e-07	0.0	5.93e-06	3.2e-06	1e-08	642.95527101	646.30166873	642.16878178	-0.01751941	-0.04350152	-0.27010591
0.02238	160.64593	0.0	7.5e-07	8.2e-07	1.5e-07	-0.0	5.93e-06	3.2e-06	1e-08	642.80654655	646.15479112	642.02104587	-0.01749619	-0.04348406	-0.26999852
0.02244	161.03672	0.0	7.5e-07	8.2e-07	1.5e-07	-0.0	5.93e-06	3.2e-06	1e-08	642.65787429	646.00795801	641.87335711	-0.01747127	-0.04346525	-0.26988291
0.02249	161.42748	0.0	7.5e-07	8.3e-07	1.5e-07	0.0	5.93e-06	3.2e-06	1e-08	642.50925781	645.86117287	641.72571914	-0.01744404	-0.04344456	-0.26975597
0.0325	232.18203	0.0	7.1e-07	8.6e-07	1.1e-07	-0.0	5.93e-06	3.24e-06	1e-08	616.38950225	619.98661714	615.72898822	-0.01425059	-0.03981614	-0.24934933
0.03256	232.56878	0.0	7.1e-07	8.6e-07	1.1e-07	-0.0	5.93e-06	3.24e-06	1e-08	616.25103611	619.84917422	615.59100485	-0.01423481	-0.03979133	-0.24921612
0.03261	232.95551	0.0	7.1e-07	8.6e-07	1.1e-07	0.0	5.93e-06	3.24e-06	1e-08	616.11263748	619.71179543	615.45308692	-0.0142238	-0.0397739	-0.24912266
0.03267	233.34222	0.0	7.1e-07	8.6e-07	1.1e-07	0.0	5.93e-06	3.24e-06	1e-08	615.97428528	619.57446165	615.31521494	-0.01421052	-0.03975292	-0.24901005
0.03272	233.7289	0.0	7.1e-07	8.6e-07	1.1e-07	-0.0	5.93e-06	3.24e-06	1e-08	615.83598989	619.43718212	615.17739831	-0.01419672	-0.03973102	-0.24889264
0.03278	234.11557	0.0	7.1e-07	8.6e-07	1.1e-07	0.0	5.93e-06	3.24e-06	1e-08	615.69775399	619.29995918	615.03963943	-0.01418666	-0.03971501	-0.24880679
0.03283	234.50221	0.0	7.1e-07	8.6e-07	1.1e-07	0.0	5.93e-06	3.24e-06	1e-08	615.55956113	619.16277763	614.90192278	-0.01417099	-0.03969004	-0.24867292
0.03289	234.88883	0.0	7.1e-07	8.6e-07	1.1e-07	-0.0	5.93e-06	3.24e-06	1e-08	615.42143548	619.02566064	614.764272	-0.014161	-0.03967407	-0.24858736
0.03294	235.27543	0.0	7.1e-07	8.6e-07	1.1e-07	-0.0	5.93e-06	3.24e-06	1e-08	615.28335328	618.88858493	614.62666334	-0.01414641	-0.03965073	-0.24846226
0.033	235.66201	0.0	7.1e-07	8.6e-07	1.1e-07	0.0	5.93e-06	3.24e-06	1e-08	615.14533439	618.7515696	614.48911627	-0.01413399	-0.03963076	-0.2483553
0.03305	236.04856	0.0	7.1e-07	8.6e-07	1.1e-07	-0.0	5.93e-06	3.24e-06	1e-08	615.00736886	618.61460592	614.35162189	-0.01412325	-0.03961349	-0.24826279
0.03311	236.43509	0.0	7.1e-07	8.6e-07	1.1e-07	-0.0	5.93e-06	3.24e-06	1e-08	614.86945017	618.47768692	614.21417308	-0.01410793	-0.03958879	-0.24813054
0.03316	236.8216	0.0	7.1e-07	8.6e-07	1.1e-07	0.0	5.93e-06	3.24e-06	1e-08	614.73159845	618.34083181	614.07678944	-0.01409902	-0.03957437	-0.24805337
0.03322	237.20809	0.0	7.1e-07	8.6e-07	1.1e-07	0.0	5.93e-06	3.24e-06	1e-08	614.59378534	618.20401402	613.93944385	-0.01408306	-0.03954852	-0.24791499
0.03327	237.59456	0.0	7.1e-07	8.6e-07	1.1e-07	-0.0	5.93e-06	3.24e-06	1e-08	614.45604181	618.06726312	613.80216649	-0.0140729	-0.03953201	-0.24782663
0.03333	237.981	0.0	7.1e-07	8.6e-07	1.1e-07	-0.0	5.93e-06	3.24e-06	1e-08	614.31834327	617.93055496	613.66493271	-0.01405933	-0.03950995	-0.2477086
0.03338	238.36742	0.0	7.1e-07	8.6e-07	1.1e-07	0.0	5.93e-06	3.24e-06	1e-08	614.18070446	617.79390391	613.52775716	-0.01404678	-0.03948944	-0.24759891
0.03344	238.75382	0.0	7.1e-07	8.6e-07	1.1e-07	-0.0	5.93e-06	3.24e-06	1e-08	614.04312049	617.65730596	613.39063576	-0.01403633	-0.03947236	-0.24750758
0.03349	239.1402	0.0	7.1e-07	8.6e-07	1.1e-07	-0.0	5.93e-06	3.25e-06	1e-08	613.90558281	617.52075222	613.25355944	-0.0140211	-0.03944741	-0.24737419
0.0435	309.0925	0.0	7.1e-07	8.7e-07	1e-07	-0.0	5.93e-06	3.26e-06	1e-08	589.76618871	593.53151075	589.1838551	-0.01215895	-0.03588974	-0.22852737
0.04356	309.47482	0.0	7.1e-07	8.7e-07	1e-07	-0.0	5.93e-06	3.26e-06	1e-08	589.63833888	593.40435898	589.05633194	-0.01215009	-0.0358708	-0.22842724
0.04361	309.85712	0.0	7.1e-07	8.7e-07	1e-07	0.0	5.93e-06	3.26e-06	1e-08	589.51054319	593.27725766	588.92885987	-0.01214146	-0.03585185	-0.22832714
0.04367	310.2394	0.0	7.1e-07	8.7e-07	1e-07	0.0	5.93e-06	3.26e-06	1e-08	589.3827959	593.15020679	588.80143904	-0.01213274	-0.03583292	-0.2282271
0.04372	310.62166	0.0	7.1e-07	8.7e-07	1e-07	0.0	5.93e-06	3.26e-06	1e-08	589.2550993	593.02320634	588.67406937	-0.01212402	-0.03581399	-0.22812709
0.04378	311.00389	0.0	7.1e-07	8.7e-07	1e-07	-0.0	5.93e-06	3.26e-06	1e-08	589.12745396	592.89625631	588.54675083	-0.01211527	-0.03579507	-0.22802711
0.04383	311.3861	0.0	7.1e-07	8.7e-07	1e-07	-0.0	5.93e-06	3.26e-06	1e-08	588.99986088	592.76935668	588.41948338	-0.01210652	-0.03577616	-0.22792718
0.04389	311.76829	0.0	7.1e-07	8.7e-07	1e-07	-0.0	5.93e-06	3.26e-06	1e-08	588.87232054	592.64250744	588.29226699	-0.01209782	-0.03575726	-0.22782727
0.04394	312.15045	0.0	7.1e-07	8.7e-07	1e-07	-0.0	5.93e-06	3.26e-06	1e-08	588.74483162	592.51570857	588.16510169	-0.01208914	-0.03573837	-0.22772743
0.044	312.53259	0.0	7.1e-07	8.7e-07	1e-07	-0.0	5.93e-06	3.26e-06	1e-08	588.61739387	592.38896007	588.03798747	-0.01208049	-0.03571948	-0.22762763
0.04405	312.91471	0.0	7.1e-07	8.7e-07	1e-07	-0.0	5.93e-06	3.26e-06	1e-08	588.49000724	592.26226191	587.91092429	-0.01207185	-0.03570061	-0.2275279
0.04411	313.29681	0.0	7.1e-07	8.7e-07	1e-07	-0.0	5.93e-06	3.26e-06	1e-08	588.36267178	592.13561407	587.78391215	-0.01206319	-0.03568173	-0.22742812
0.04416	313.67889	0.0	7.1e-07	8.7e-07	1e-07	-0.0	5.93e-06	3.26e-06	1e-08	588.23538751	592.00901657	587.65695106	-0.0120545	-0.03566287	-0.2273284
0.04422	314.06094	0.0	7.1e-07	8.7e-07	1e-07	-0.0	5.93e-06	3.26e-06	1e-08	588.10815592	591.88246939	587.53004095	-0.01204586	-0.03564401	-0.22722874
0.04427	314.44298	0.0	7.1e-07	8.7e-07	1e-07	-0.0	5.93e-06	3.26e-06	1e-08	587.98097587	591.7559725	587.40318183	-0.01203556	-0.03562147	-0.22710958
0.04433	314.82498	0.0	7.1e-07	8.7e-07	1e-07	-0.0	5.93e-06	3.26e-06	1e-08	587.85385709	591.62953576	587.27638371	-0.01201995	-0.03558723	-0.22692862
0.04438	315.20697	0.0	7.1e-07	8.7e-07	1e-07	-0.0	5.93e-06	3.26e-06	1e-08	587.72683156	591.5031904	587.14967822	-0.01201166	-0.03556903	-0.22683246
0.04444	315.58894	0.0	7.1e-07	8.7e-07	1e-07	0.0	5.93e-06	3.26e-06	1e-08	587.59985559	591.37689362	587.02302196	-0.01200936	-0.03556398	-0.22680574
0.04449	315.97088	0.0	7.1e-07	8.7e-07	1e-07	0.0	5.93e-06	3.26e-06	1e-08	587.47289314	591.25061034	586.89637939	-0.01199441	-0.03553112	-0.22663205
0.05455	385.48946	0.0	7e-07	8.7e-07	9e-08	0.0	5.93e-06	3.26e-06	1e-08	565.08592746	568.97144158	564.56254507	-0.01059216	-0.03224987	-0.20919391
0.05461	385.86727	0.0	7e-07	8.7e-07	9e-08	0.0	5.93e-06	3.26e-06	1e-08	564.96811867	568.85414059	564.44500365	-0.01058517	-0.03223262	-0.20910158
0.05466	386.24507	0.0	7e-07	8.7e-07	9e-08	-0.0	5.93e-06	3.26e-06	1e-08	564.850358	568.73688708	564.32751035	-0.01057818	-0.03221538	-0.20900926
0.05472	386.62284	0.0	7e-07	8.7e-07	9e-08	-0.0	5.93e-06	3.26e-06	1e-08	564.73264544	568.61968106	564.21006516	-0.01057113	-0.03219815	-0.20891703
0.05477	387.00059	0.0	7e-07	8.7e-07	9e-08	-0.0	5.93e-06	3.26e-06	1e-08	564.61498205	568.50252248	564.09266797	-0.0105641	-0.03218093	-0.20882483
0.05483	387.37831	0.0	7e-07	8.7e-07	9e-08	-0.0	5.93e-06	3.26e-06	1e-08	564.49736747	568.38541133	563.97531881	-0.01055718	-0.03216372	-0.20873268
0.05488	387.75601	0.0	7e-07	8.7e-07	9e-08	-0.0	5.93e-06	3.26e-06	1e-08	564.3798005	568.2683476	563.85801771	-0.01055018	-0.03214655	-0.20864068
0.05494	388.1337	0.0	7e-07	8.7e-07	9e-08	-0.0	5.93e-06	3.26e-06	1e-08	564.26228242	568.15133121	563.74076453	-0.0105432	-0.03212936	-0.20854861
0.05499	388.51135	0.0	7e-07	8.7e-07	9e-08	-0.0	5.93e-06	3.26e-06	1e-08	564.14481282	568.0343622	563.62355932	-0.01053622	-0.03211217	-0.20845653
0.05505	388.88899	0.0	7e-07	8.7e-07	9e-08	0.0	5.93e-06	3.26e-06	1e-08	564.02739163	567.91744057	563.50640211	-0.01052929	-0.03209499	-0.20836448
0.0551	389.2666	0.0	7e-07	8.7e-07	9e-08	0.0	5.93e-06	3.26e-06	1e-08	563.91001835	567.80056631	563.38929289	-0.01052245	-0.03207782	-0.20827252
0.05516	389.64419	0.0	7e-07	8.7e-07	9e-08	0.0	5.93e-06	3.26e-06	1e-08	563.79269198	567.68373939	563.27223169	-0.01051548	-0.03206066	-0.2081806
0.05521	390.02176	0.0	7e-07	8.7e-07	9e-08	0.0	5.93e-06	3.26e-06	1e-08	563.67541416	567.56695978	563.15521839	-0.01050855	-0.03204352	-0.20808874
0.05527	390.39931	0.0	7e-07	8.7e-07	9e-08	0.0	5.93e-06	3.26e-06	1e-08	563.55818454	567.45022746	563.03825299	-0.01050172	-0.03202641	-0.207997
0.05532	390.77683	0.0	7e-07	8.7e-07	9e-08	0.0	5.93e-06	3.26e-06	1e-08	563.44100215	567.33354239	562.9213355	-0.01049482	-0.03200927	-0.20790517
0.05538	391.15433	0.0	7e-07	8.7e-07	9e-08	-0.0	5.93e-06	3.26e-06	1e-08	563.32386762	567.21690459	562.80446591	-0.01048792	-0.03199214	-0.20781333
0.05543	391.53181	0.0	7e-07	8.7e-07	9e-08	-0.0	5.93e-06	3.26e-06	1e-08	563.20678094	567.10031408	562.68764422	-0.01048095	-0.03197502	-0.20772157
0.05549	391.90926	0.0	7e-07	8.7e-07	9e-08	-0.0	5.93e-06	3.26e-06	1e-08	563.08974308	566.98377081	562.57087035	-0.01047394	-0.03195791	-0.20762986
0.06555	460.60217	0.0	7e-07	8.7e-07	9e-08	-0.0	5.93e-06	3.26e-06	1e-08	542.46407539	546.43517398	541.99021673	-0.00930817	-0.02897175	-0.1914692
0.06561	460.97545	0.0	7e-07	8.7e-07	9e-08	-0.0	5.93e-06	3.26e-06	1e-08	542.3555867	546.32705248	541.88197578	-0.00929951	-0.02895624	-0.19138422
0.06566	461.3487	0.0	7e-07	8.7e-07	9e-08	-0.0	5.93e-06	3.26e-06	1e-08	542.24717504	546.21897519	541.7737778	-0.00930461	-0.02894063	-0.19129936
0.06572	461.72194	0.0	7e-07	8.7e-07	9e-08	-0.0	5.93e-06	3.26e-06	1e-08	542.13868018	546.1109425	541.66563235	-0.00930144	-0.02892507	-0.19121441
0.06577	462.09515	0.0	7e-07	8.7e-07	9e-08	-0.0	5.93e-06	3.26e-06	1e-08	542.03019837	546.00295419	541.5575337	-0.00929827	-0.02890951	-0.19112946
0.06583	462.46834	0.0	7e-07	8.7e-07	9e-08	-0.0	5.93e-06	3.26e-06	1e-08	541.92172963	545.89501026	541.44948183	-0.00928984	-0.02889401	-0.19104456
0.06588	462.8415	0.0	7e-07	8.7e-07	9e-08	-0.0	5.93e-06	3.26e-06	1e-08	541.81333535	545.7871105	541.34147305	-0.00926584	-0.02887867	-0.19095978
0.06594	463.21464	0.0	7e-07	8.7e-07	9e-08	-0.0	5.93e-06	3.26e-06	1e-08	541.70519743	545.67925435	541.23349638	-0.00926135	-0.02886316	-0.19087498
0.06599	463.58776	0.0	7e-07	8.7e-07	9e-08	0.0	5.93e-06	3.26e-06	1e-08	541.59708813	545.57144247	541.12556549	-0.00926275	-0.0288476	-0.19079021
0.06605	463.96086	0.0	7e-07	8.7e-07	9e-08	0.0	5.93e-06	3.26e-06	1e-08	541.48893877	545.46367503	541.0176845	-0.00924402	-0.02883227	-0.19070565
0.0661	464.33394	0.0	7e-07	8.7e-07	9e-08	0.0	5.93e-06	3.26e-06	1e-08	541.38098466	545.35595126	540.90983918	-0.00923505	-0.02881682	-0.19062096
0.06616	464.70699	0.0	7e-07	8.7e-07	9e-08	0.0	5.93e-06	3.26e-06	1e-08	541.27311165	545.24827157	540.80203646	-0.00922608	-0.02880138	-0.19053628
0.06621	465.08001	0.0	7e-07	8.7e-07	9e-08	0.0	5.93e-06	3.26e-06	1e-08	541.16531973	545.14063593	540.69427631	-0.00922413	-0.02878588	-0.19045161
0.06627	465.45302	0.0	7e-07	8.7e-07	9e-08	0.0	5.93e-06	3.26e-06	1e-08	541.05752691	545.03304459	540.58656366	-0.009237	-0.02877026	-0.19036699
0.06632	465.826	0.0	7e-07	8.7e-07	9e-08	0.0	5.93e-06	3.26e-06	1e-08	540.94955995	544.925498	540.47890886	-0.0092257	-0.02875487	-0.19028246
0.06638	466.19896	0.0	7e-07	8.7e-07	9e-08	0.0	5.93e-06	3.26e-06	1e-08	540.84170157	544.81799532	540.37129493	-0.00921883	-0.02873945	-0.19019799
0.06643	466.5719	0.0	7e-07	8.7e-07	9e-08	0.0	5.93e-06	3.26e-06	1e-08	540.73389995	544.71053669	540.26372493	-0.00922246	-0.02872396	-0.19011358
0.06649	466.94481	0.0	7e-07	8.7e-07	9e-08	0.0	5.93e-06	3.26e-06	1e-08	540.62603234	544.6031224	540.1562062	-0.00921945	-0.02870852	-0.19002912
0.07655	534.80211	0.0	7e-07	8.7e-07	9e-08	0.0	5.93e-06	3.26e-06	1e-08	521.64406882	525.67195934	521.21463368	-0.00819986	-0.02602234	-0.1751556
0.07661	535.17079	0.0	7e-07	8.7e-07	9e-08	0.0	5.93e-06	3.26e-06	1e-08	521.54439586	525.57238773	521.11505253	-0.00819204	-0.0260084	-0.1750774
0.07666	535.53946	0.0	7e-07	8.7e-07	9e-08	0.0	5.93e-06	3.26e-06	1e-08	521.44479782	525.47285724	521.01551126	-0.00818423	-0.02599445	-0.17499919
0.07672	535.9081	0.0	7e-07	8.7e-07	9e-08	0.0	5.93e-06	3.26e-06	1e-08	521.34527471	525.37336787	520.91600988	-0.00818733	-0.02598042	-0.17492102
0.07677	536.27672	0.0	7e-07	8.7e-07	9e-08	0.0	5.93e-06	3.26e-06	1e-08	521.2456938	525.27391998	520.81655601	-0.00819576	-0.02596635	-0.17484289
0.07683	536.64531	0.0	7e-07	8.7e-07	9e-08	0.0	5.93e-06	3.26e-06	1e-08	521.14599042	525.17451373	520.71715337	-0.00818207	-0.0259525	-0.17476486
0.07688	537.01389	0.0	7e-07	8.7e-07	9e-08	0.0	5.93e-06	3.26e-06	1e-08	521.04643361	525.07514831	520.61778639	-0.00818057	-0.02593855	-0.17468687
0.07694	537.38244	0.0	7e-07	8.7e-07	9e-08	0.0	5.93e-06	3.26e-06	1e-08	520.94687512	524.97582412	520.5184636	-0.0081828	-0.02592458	-0.17460892
0.07699	537.75096	0.0	7e-07	8.7e-07	9e-08	0.0	5.93e-06	3.26e-06	1e-08	520.84726956	524.87654127	520.4191876	-0.00818036	-0.02591063	-0.17453093
0.07705	538.11946	0.0	7e-07	8.7e-07	9e-08	0.0	5.93e-06	3.26e-06	1e-08	520.74767376	524.77729964	520.31995513	-0.00817792	-0.02589669	-0.17445293
0.0771	538.48794	0.0	7e-07	8.7e-07	9e-08	0.0	5.93e-06	3.26e-06	1e-08	520.64808773	524.6780992	520.22076619	-0.00815889	-0.02588292	-0.17437507
0.07716	538.8564	0.0	7e-07	8.7e-07	9e-08	0.0	5.93e-06	3.26e-06	1e-08	520.54871358	524.57893934	520.12160909	-0.00814658	-0.0258691	-0.1742972
0.07721	539.22483	0.0	7e-07	8.7e-07	9e-08	0.0	5.93e-06	3.26e-06	1e-08	520.44946942	524.47982028	520.02248855	-0.00815018	-0.02585514	-0.17421935
0.07727	539.59324	0.0	7e-07	8.7e-07	9e-08	0.0	5.93e-06	3.26e-06	1e-08	520.35016153	524.38074256	519.92341569	-0.00813792	-0.02584135	-0.17414166
0.07732	539.96163	0.0	7e-07	8.7e-07	9e-08	0.0	5.93e-06	3.26e-06	1e-08	520.25098326	524.28170557	519.82437932	-0.00812757	-0.02582754	-0.17406393
0.07738	540.33	0.0	7e-07	8.7e-07	9e-08	0.0	5.93e-06	3.26e-06	1e-08	520.15191133	524.18270939	519.72538081	-0.00811986	-0.02581369	-0.17398617
0.07743	540.69834	0.0	7e-07	8.7e-07	9e-08	0.0	5.93e-06	3.26e-06	1e-08	520.05291352	524.08375412	519.62642201	-0.00811353	-0.02579984	-0.17390841
0.07749	541.06665	0.0	7e-07	8.7e-07	9e-08	0.0	5.93e-06	3.26e-06	1e-08	519.95397309	523.98483981	519.52750389	-0.00812499	-0.02578584	-0.17383071
0.08755	608.07807	0.0	7e-07	8.7e-07	9e-08	0.0	5.93e-06	3.26e-06	1e-08	502.50136012	506.55795533	502.11129068	-0.00726043	-0.02337511	-0.1601549
0.08761	608.44211	0.0	7e-07	8.7e-07	9e-08	0.0	5.93e-06	3.26e-06	1e-08	502.4096299	506.46632763	502.0197745	-0.00724918	-0.02336267	-0.16008312
0.08766	608.80613	0.0	7e-07	8.7e-07	9e-08	0.0	5.93e-06	3.26e-06	1e-08	502.31802496	506.37473789	501.9282923	-0.00723966	-0.0233502	-0.16001132
0.08772	609.17012	0.0	7e-07	8.7e-07	9e-08	0.0	5.93e-06	3.26e-06	1e-08	502.22652323	506.28318618	501.83684529	-0.00723265	-0.02333771	-0.15993949
0.08777	609.53409	0.0	7e-07	8.7e-07	9e-08	0.0	5.93e-06	3.26e-06	1e-08	502.13509309	506.1916726	501.74543526	-0.00722804	-0.0233252	-0.15986767
0.08783	609.89803	0.0	7e-07	8.7e-07	9e-08	0.0	5.93e-06	3.26e-06	1e-08	502.04370421	506.10019725	501.65406388	-0.00723941	-0.02331256	-0.1597959
0.08788	610.26196	0.0	7e-07	8.7e-07	9e-08	0.0	5.93e-06	3.26e-06	1e-08	501.95215476	506.00876064	501.56274231	-0.00723561	-0.02330006	-0.15972418
0.08794	610.62585	0.0	7e-07	8.7e-07	9e-08	0.0	5.93e-06	3.26e-06	1e-08	501.86063641	505.91736224	501.47145991	-0.00722534	-0.02328763	-0.15965251
0.08799	610.98973	0.0	7e-07	8.7e-07	9e-08	0.0	5.93e-06	3.26e-06	1e-08	501.76923096	505.82600177	501.3802121	-0.00723119	-0.02327509	-0.15958094
0.08805	611.35358	0.0	7e-07	8.7e-07	9e-08	0.0	5.93e-06	3.26e-06	1e-08	501.67773467	505.73467977	501.28901014	-0.00722937	-0.02326259	-0.1595093
0.0881	611.71741	0.0	7e-07	8.7e-07	9e-08	0.0	5.93e-06	3.26e-06	1e-08	501.58624451	505.643396	501.19784867	-0.00722755	-0.0232501	-0.15943766
0.08816	612.08121	0.0	7e-07	8.7e-07	9e-08	0.0	5.93e-06	3.26e-06	1e-08	501.49476048	505.55215046	501.10672772	-0.00721781	-0.02323769	-0.15936608
0.08821	612.445	0.0	7e-07	8.7e-07	9e-08	0.0	5.93e-06	3.26e-06	1e-08	501.40338282	505.46094284	501.01564168	-0.00719842	-0.02322537	-0.15929457
0.08827	612.80875	0.0	7e-07	8.7e-07	9e-08	0.0	5.93e-06	3.26e-06	1e-08	501.31223366	505.36977276	500.92458377	-0.00720187	-0.02321286	-0.15922307
0.08832	613.17249	0.0	7e-07	8.7e-07	9e-08	0.0	5.93e-06	3.26e-06	1e-08	501.22102394	505.27864103	500.83356999	-0.00719557	-0.02320045	-0.15915163
0.08838	613.5362	0.0	7e-07	8.7e-07	9e-08	0.0	5.93e-06	3.26e-06	1e-08	501.1298772	505.18754727	500.74259346	-0.00718337	-0.02318811	-0.15908028
0.08843	613.89989	0.0	7e-07	8.7e-07	9e-08	0.0	5.93e-06	3.26e-06	1e-08	501.03886821	505.09649124	500.65165002	-0.00717643	-0.02317571	-0.15900885
0.08849	614.26355	0.0	7e-07	8.7e-07	9e-08	0.0	5.93e-06	3.26e-06	1e-08	500.94793036	505.00547316	500.56074337	-0.00716948	-0.02316331	-0.15893742
0.09855	680.4185	0.0	7e-07	8.7e-07	9e-08	0.0	5.93e-06	3.26e-06	1e-08	484.91566094	488.97474447	484.5610893	-0.00642327	-0.02100262	-0.14637405
0.09861	680.77783	0.0	7e-07	8.7e-07	9e-08	0.0	5.93e-06	3.26e-06	1e-08	484.83155309	488.89048326	484.47704256	-0.00641694	-0.02099142	-0.14630805
0.09866	681.13714	0.0	7e-07	8.7e-07	9e-08	0.0	5.93e-06	3.26e-06	1e-08	484.74751372	488.80625741	484.39303006	-0.0064106	-0.02098022	-0.14624205
0.09872	681.49642	0.0	7e-07	8.7e-07	9e-08	0.0	5.93e-06	3.26e-06	1e-08	484.66354282	488.72206691	484.3090518	-0.00641295	-0.02096895	-0.14617607
0.09877	681.85569	0.0	7e-07	8.7e-07	9e-08	0.0	5.93e-06	3.26e-06	1e-08	484.5795267	488.63791206	484.22511386	-0.00642229	-0.02095763	-0.14611013
0.09883	682.21492	0.0	7e-07	8.7e-07	9e-08	0.0	5.93e-06	3.26e-06	1e-08	484.49537391	488.55379311	484.14122111	-0.00641067	-0.02094651	-0.14604427
0.09888	682.57414	0.0	7e-07	8.7e-07	9e-08	0.0	5.93e-06	3.26e-06	1e-08	484.41135888	488.46970925	484.05735883	-0.00641	-0.0209353	-0.14597845
0.09894	682.93333	0.0	7e-07	8.7e-07	9e-08	0.0	5.93e-06	3.26e-06	1e-08	484.32733821	488.38566086	483.97353466	-0.0064129	-0.02092407	-0.14591266
0.09899	683.29249	0.0	7e-07	8.7e-07	9e-08	0.0	5.93e-06	3.26e-06	1e-08	484.24326513	488.30164806	483.88975108	-0.00641153	-0.02091286	-0.14584684
0.09905	683.65163	0.0	7e-07	8.7e-07	9e-08	0.0	5.93e-06	3.26e-06	1e-08	484.15919558	488.2176707	483.80600514	-0.0064099	-0.02090166	-0.14578101
0.0991	684.01075	0.0	7e-07	8.7e-07	9e-08	0.0	5.93e-06	3.26e-06	1e-08	484.0751331	488.13372878	483.72229663	-0.00639138	-0.02089063	-0.14571531
0.09916	684.36985	0.0	7e-07	8.7e-07	9e-08	0.0	5.93e-06	3.26e-06	1e-08	483.99129903	488.04982164	483.63861367	-0.00638394	-0.0208795	-0.14564959
0.09921	684.72892	0.0	7e-07	8.7e-07	9e-08	0.0	5.93e-06	3.26e-06	1e-08	483.90754808	487.96594968	483.55496403	-0.00638755	-0.02086828	-0.14558389
0.09927	685.08796	0.0	7e-07	8.7e-07	9e-08	0.0	5.93e-06	3.26e-06	1e-08	483.82373549	487.88211328	483.47135543	-0.00637398	-0.02085725	-0.14551835
0.09932	685.44699	0.0	7e-07	8.7e-07	9e-08	0.0	5.93e-06	3.26e-06	1e-08	483.7400867	487.79831176	483.38777576	-0.00636739	-0.02084613	-0.14545272
0.09938	685.80599	0.0	7e-07	8.7e-07	9e-08	0.0	5.93e-06	3.26e-06	1e-08	483.65650994	487.7145454	483.30422995	-0.0063611	-0.02083501	-0.14538709
0.09943	686.16496	0.0	7e-07	8.7e-07	9e-08	0.0	5.93e-06	3.26e-06	1e-08	483.57300151	487.63081422	483.2207182	-0.0063609	-0.02082385	-0.14532148
0.09949	686.52392	0.0	7e-07	8.7e-07	9e-08	0.0	5.93e-06	3.26e-06	1e-08	483.48948132	487.54711843	483.13724479	-0.0063717	-0.02081259	-0.1452559
0.10955	751.81145	0.0	7e-07	8.7e-07	9e-08	0.0	5.93e-06	3.27e-06	1e-08	468.77394454	472.81022162	468.45089108	-0.0057148	-0.01887743	-0.13372374
0.1096	752.16601	0.0	7e-07	8.7e-07	9e-08	0.0	5.93e-06	3.27e-06	1e-08	468.69659213	472.73278369	468.37378061	-0.00570418	-0.01886745	-0.13366321
0.10966	752.52055	0.0	7e-07	8.7e-07	9e-08	0.0	5.93e-06	3.27e-06	1e-08	468.61937112	472.6553783	468.29669835	-0.00570352	-0.01885739	-0.13360271
0.10971	752.87507	0.0	7e-07	8.7e-07	9e-08	0.0	5.93e-06	3.27e-06	1e-08	468.54214679	472.57800578	468.21965127	-0.00570673	-0.01884731	-0.13354224
0.10977	753.22956	0.0	7e-07	8.7e-07	9e-08	0.0	5.93e-06	3.27e-06	1e-08	468.46486665	472.50066626	468.14264206	-0.00570574	-0.01883725	-0.13348174
0.10982	753.58402	0.0	7e-07	8.7e-07	9e-08	0.0	5.93e-06	3.27e-06	1e-08	468.38758762	472.42335959	468.06566779	-0.00570427	-0.0188272	-0.13342124
0.10988	753.93847	0.0	7e-07	8.7e-07	9e-08	0.0	5.93e-06	3.27e-06	1e-08	468.31031632	472.34608578	467.98872813	-0.00568683	-0.01881731	-0.13336085
0.10993	754.29289	0.0	7e-07	8.7e-07	9e-08	0.0	5.93e-06	3.27e-06	1e-08	468.23326882	472.26884418	467.91181183	-0.00568068	-0.01880732	-0.13330044
0.10999	754.64728	0.0	7e-07	8.7e-07	9e-08	0.0	5.93e-06	3.27e-06	1e-08	468.15629241	472.1916352	467.8349268	-0.00568392	-0.01879725	-0.13324006
0.11004	755.00166	0.0	7e-07	8.7e-07	9e-08	0.0	5.93e-06	3.27e-06	1e-08	468.07925992	472.11445918	467.75807962	-0.00567102	-0.01878736	-0.13317982
0.1101	755.356	0.0	7e-07	8.7e-07	9e-08	0.0	5.93e-06	3.27e-06	1e-08	468.00239003	472.03731547	467.68125889	-0.00566528	-0.01877738	-0.13311949
0.11015	755.71033	0.0	7e-07	8.7e-07	9e-08	0.0	5.93e-06	3.27e-06	1e-08	467.92558566	471.96020436	467.60446969	-0.00565955	-0.0187674	-0.13305917
0.11021	756.06463	0.0	7e-07	8.7e-07	9e-08	0.0	5.93e-06	3.27e-06	1e-08	467.84884681	471.88312586	467.527712	-0.00566127	-0.01875736	-0.13299887
0.11026	756.4189	0.0	7e-07	8.7e-07	9e-08	0.0	5.93e-06	3.27e-06	1e-08	467.77207237	471.80608021	467.45099106	-0.00567106	-0.01874726	-0.13293859
0.11032	756.77315	0.0	7e-07	8.7e-07	9e-08	0.0	5.93e-06	3.27e-06	1e-08	467.69515309	471.72906771	467.37431248	-0.00566045	-0.01873736	-0.1328784
0.11037	757.12738	0.0	7e-07	8.7e-07	9e-08	0.0	5.93e-06	3.27e-06	1e-08	467.61836546	471.65208757	467.29766193	-0.00566001	-0.01872737	-0.13281824
0.11043	757.48158	0.0	7e-07	8.7e-07	9e-08	0.0	5.93e-06	3.27e-06	1e-08	467.54157175	471.57514014	467.22104652	-0.00566312	-0.01871736	-0.13275811
0.11048	757.83576	0.0	7e-07	8.7e-07	9e-08	0.0	5.93e-06	3.27e-06	1e-08	467.46472362	471.49822554	467.14446873	-0.00566216	-0.01870737	-0.13269794
0.12055	822.24456	0.0	7e-07	8.7e-07	9e-08	0.0	5.93e-06	3.27e-06	1e-08	453.96740377	457.95880502	453.67385789	-0.00507153	-0.0169749	-0.12212041
0.1206	822.59429	0.0	7e-07	8.7e-07	9e-08	0.0	5.93e-06	3.27e-06	1e-08	453.89661868	457.88767786	453.60314731	-0.00507164	-0.01696588	-0.12206488
0.12066	822.944	0.0	7e-07	8.7e-07	9e-08	0.0	5.93e-06	3.27e-06	1e-08	453.82582164	457.81658114	453.53246968	-0.00506982	-0.01695688	-0.12200939
0.12071	823.29368	0.0	7e-07	8.7e-07	9e-08	0.0	5.93e-06	3.27e-06	1e-08	453.75503955	457.74551477	453.4618236	-0.00505939	-0.01694798	-0.12195399
0.12077	823.64334	0.0	7e-07	8.7e-07	9e-08	0.0	5.93e-06	3.27e-06	1e-08	453.68439265	457.67447839	453.39120302	-0.00505414	-0.01693901	-0.12189853
0.12082	823.99298	0.0	7e-07	8.7e-07	9e-08	0.0	5.93e-06	3.27e-06	1e-08	453.61380862	457.60347223	453.32061157	-0.00504889	-0.01693005	-0.12184307
0.12088	824.34259	0.0	7e-07	8.7e-07	9e-08	0.0	5.93e-06	3.27e-06	1e-08	453.54328747	457.53249627	453.25004928	-0.0050573	-0.01692098	-0.12178764
0.12093	824.69218	0.0	7e-07	8.7e-07	9e-08	0.0	5.93e-06	3.27e-06	1e-08	453.47263856	457.46155101	453.17952568	-0.00505996	-0.01691196	-0.12173224
0.12099	825.04174	0.0	7e-07	8.7e-07	9e-08	0.0	5.93e-06	3.27e-06	1e-08	453.40194209	457.39063622	453.10903673	-0.00505001	-0.01690307	-0.1216769
0.12104	825.39128	0.0	7e-07	8.7e-07	9e-08	0.0	5.93e-06	3.27e-06	1e-08	453.33137421	457.3197514	453.03857357	-0.00505518	-0.01689405	-0.12162163
0.1211	825.74079	0.0	7e-07	8.7e-07	9e-08	0.0	5.93e-06	3.27e-06	1e-08	453.26072384	457.24889708	452.96814675	-0.00505523	-0.01688508	-0.12156631
0.12115	826.09028	0.0	7e-07	8.7e-07	9e-08	0.0	5.93e-06	3.27e-06	1e-08	453.19006232	457.17807309	452.8977527	-0.00505458	-0.01687611	-0.121511
0.12121	826.43974	0.0	7e-07	8.7e-07	9e-08	0.0	5.93e-06	3.27e-06	1e-08	453.1193995	457.10727941	452.82739095	-0.00504788	-0.0168672	-0.12145572
0.12126	826.78919	0.0	7e-07	8.7e-07	9e-08	0.0	5.93e-06	3.27e-06	1e-08	453.04881994	457.03651579	452.75705722	-0.00503159	-0.01685838	-0.12140051
0.12132	827.1386	0.0	7e-07	8.7e-07	9e-08	0.0	5.93e-06	3.27e-06	1e-08	452.9784578	456.96578187	452.68674476	-0.00503534	-0.01684939	-0.12134529
0.12137	827.48799	0.0	7e-07	8.7e-07	9e-08	0.0	5.93e-06	3.27e-06	1e-08	452.90803283	456.89507835	452.61646761	-0.00503013	-0.01684049	-0.12129014
0.12143	827.83736	0.0	7e-07	8.7e-07	9e-08	0.0	5.93e-06	3.27e-06	1e-08	452.83767043	456.8244049	452.54621947	-0.0050208	-0.01683164	-0.12123503
0.12148	828.18671	0.0	7e-07	8.7e-07	9e-08	0.0	5.93e-06	3.27e-06	1e-08	452.76742827	456.75376133	452.47599742	-0.00501558	-0.01682274	-0.12117988
0.13155	891.70505	0.0	7e-07	8.7e-07	9e-08	0.0	5.93e-06	3.27e-06	1e-08	440.39695715	444.3213853	440.12916058	-0.00452049	-0.01527155	-0.11148477
0.1316	892.04989	0.0	7e-07	8.7e-07	9e-08	0.0	5.93e-06	3.27e-06	1e-08	440.33204629	444.25609001	440.06437206	-0.00452523	-0.01526345	-0.11143393
0.13166	892.3947	0.0	7e-07	8.7e-07	9e-08	0.0	5.93e-06	3.27e-06	1e-08	440.26705848	444.19082298	439.99961708	-0.00452485	-0.01525538	-0.11138306
0.13171	892.73949	0.0	7e-07	8.7e-07	9e-08	0.0	5.93e-06	3.27e-06	1e-08	440.20206734	444.12558403	439.93489207	-0.00452446	-0.01524731	-0.11133219
0.13177	893.08425	0.0	7e-07	8.7e-07	9e-08	0.0	5.93e-06	3.27e-06	1e-08	440.13707286	444.06037317	439.87019703	-0.00451095	-0.01523936	-0.1112814
0.13182	893.42899	0.0	7e-07	8.7e-07	9e-08	0.0	5.93e-06	3.27e-06	1e-08	440.07226362	443.99518988	439.80552272	-0.00450318	-0.01523137	-0.11123062
0.13188	893.7737	0.0	7e-07	8.7e-07	9e-08	0.0	5.93e-06	3.27e-06	1e-08	440.00755714	443.93003436	439.74087315	-0.00450726	-0.01522328	-0.11117984
0.13193	894.11839	0.0	7e-07	8.7e-07	9e-08	0.0	5.93e-06	3.27e-06	1e-08	439.94278331	443.86490704	439.67625663	-0.00449647	-0.01521534	-0.11112918
0.13199	894.46305	0.0	7e-07	8.7e-07	9e-08	0.0	5.93e-06	3.27e-06	1e-08	439.87815572	443.79980732	439.61166267	-0.00449129	-0.01520734	-0.11107847
0.13204	894.80769	0.0	7e-07	8.7e-07	9e-08	0.0	5.93e-06	3.27e-06	1e-08	439.81359381	443.73473544	439.54709523	-0.00448649	-0.01519934	-0.11102775
0.1321	895.15231	0.0	7e-07	8.7e-07	9e-08	0.0	5.93e-06	3.27e-06	1e-08	439.74909212	443.6696914	439.48255458	-0.00448852	-0.01519128	-0.11097704
0.13215	895.4969	0.0	7e-07	8.7e-07	9e-08	0.0	5.93e-06	3.27e-06	1e-08	439.68455247	443.60467546	439.4180455	-0.00449774	-0.01518317	-0.11092636
0.13221	895.84146	0.0	7e-07	8.7e-07	9e-08	0.0	5.93e-06	3.27e-06	1e-08	439.61987155	443.53968786	439.35357301	-0.00448852	-0.01517523	-0.11087575
0.13226	896.186	0.0	7e-07	8.7e-07	9e-08	0.0	5.93e-06	3.27e-06	1e-08	439.55531437	443.47472789	439.28912416	-0.00448932	-0.01516721	-0.11082517
0.13232	896.53052	0.0	7e-07	8.7e-07	9e-08	0.0	5.93e-06	3.27e-06	1e-08	439.49073688	443.4097959	439.22470595	-0.00449221	-0.01515917	-0.1107746
0.13237	896.87501	0.0	7e-07	8.7e-07	9e-08	0.0	5.93e-06	3.27e-06	1e-08	439.42610912	443.34489196	439.16031983	-0.00449184	-0.01515116	-0.11072401
0.13243	897.21948	0.0	7e-07	8.7e-07	9e-08	0.0	5.93e-06	3.27e-06	1e-08	439.36147789	443.28001597	439.09596353	-0.00448941	-0.01514316	-0.11067344
0.13248	897.56392	0.0	7e-07	8.7e-07	9e-08	0.0	5.93e-06	3.27e-06	1e-08	439.29687288	443.21516784	439.0316356	-0.00447372	-0.0151353	-0.11062294
0.14255	960.17968	0.0	7e-07	8.7e-07	9e-08	0.0	5.93e-06	3.27e-06	1e-08	427.96631335	431.80520357	427.7222433	-0.00403013	-0.01374655	-0.10174254
0.1426	960.51955	0.0	7e-07	8.7e-07	9e-08	0.0	5.93e-06	3.27e-06	1e-08	427.906906	431.74529173	427.66291445	-0.00403475	-0.01373928	-0.10169593
0.14266	960.8594	0.0	7e-07	8.7e-07	9e-08	0.0	5.93e-06	3.27e-06	1e-08	427.84742317	431.685406	427.60361666	-0.00402593	-0.01373213	-0.10164938
0.14271	961.19923	0.0	7e-07	8.7e-07	9e-08	0.0	5.93e-06	3.27e-06	1e-08	427.78806283	431.62554586	427.54434048	-0.00403052	-0.01372488	-0.10160288
0.14277	961.53902	0.0	7e-07	8.7e-07	9e-08	0.0	5.93e-06	3.27e-06	1e-08	427.72862734	431.56571176	427.48509527	-0.00403135	-0.01371766	-0.10155635
0.14282	961.8788	0.0	7e-07	8.7e-07	9e-08	0.0	5.93e-06	3.27e-06	1e-08	427.66917223	431.50590359	427.42587842	-0.0040312	-0.01371044	-0.10150981
0.14288	962.21855	0.0	7e-07	8.7e-07	9e-08	0.0	5.93e-06	3.27e-06	1e-08	427.60971179	431.44612132	427.36668925	-0.0040251	-0.01370328	-0.10146332
0.14293	962.55827	0.0	7e-07	8.7e-07	9e-08	0.0	5.93e-06	3.27e-06	1e-08	427.5503339	431.38636471	427.30752356	-0.00401103	-0.01369619	-0.10141687
0.14299	962.89797	0.0	7e-07	8.7e-07	9e-08	0.0	5.93e-06	3.27e-06	1e-08	427.49115611	431.32663344	427.24837574	-0.00401502	-0.01368895	-0.10137042
0.14304	963.23764	0.0	7e-07	8.7e-07	9e-08	0.0	5.93e-06	3.27e-06	1e-08	427.43191202	431.26692817	427.18925845	-0.00400969	-0.01368181	-0.10132404
0.1431	963.57729	0.0	7e-07	8.7e-07	9e-08	0.0	5.93e-06	3.27e-06	1e-08	427.37273916	431.20724853	427.13016511	-0.00400207	-0.01367468	-0.10127767
0.14315	963.91691	0.0	7e-07	8.7e-07	9e-08	0.0	5.93e-06	3.27e-06	1e-08	427.31367132	431.14759443	427.07109412	-0.00399766	-0.01366753	-0.10123128
0.14321	964.25651	0.0	7e-07	8.7e-07	9e-08	0.0	5.93e-06	3.27e-06	1e-08	427.25466119	431.087966	427.01204774	-0.00399542	-0.01366036	-0.10118489
0.14326	964.59608	0.0	7e-07	8.7e-07	9e-08	0.0	5.93e-06	3.27e-06	1e-08	427.19567667	431.02836331	426.95302749	-0.00400578	-0.01365309	-0.10113852
0.14332	964.93563	0.0	7e-07	8.7e-07	9e-08	0.0	5.93e-06	3.27e-06	1e-08	427.13653181	430.96878681	426.89404218	-0.00400233	-0.01364594	-0.1010922
0.14337	965.27516	0.0	7e-07	8.7e-07	9e-08	0.0	5.93e-06	3.27e-06	1e-08	427.07743052	430.90923598	426.83508211	-0.00399793	-0.0136388	-0.10104592
0.14343	965.61465	0.0	7e-07	8.7e-07	9e-08	0.0	5.93e-06	3.27e-06	1e-08	427.01838676	430.84971076	426.7761466	-0.00400277	-0.0136316	-0.10099968
0.14348	965.95413	0.0	7e-07	8.7e-07	9e-08	0.0	5.93e-06	3.27e-06	1e-08	426.95926425	430.79021146	426.71724209	-0.00400264	-0.01362443	-0.1009534
0.15354	1027.65472	0.0	7e-07	8.7e-07	9e-08	0.0	5.93e-06	3.27e-06	1e-08	416.58850652	420.32558939	416.36641006	-0.00359846	-0.01236575	-0.09272565
0.1536	1027.98956	0.0	7e-07	8.7e-07	9e-08	0.0	5.93e-06	3.27e-06	1e-08	416.53414902	420.27069867	416.31217173	-0.00359846	-0.01236575	-0.09272565
0.15365	1028.32438	0.0	7e-07	8.7e-07	9e-08	0.0	5.93e-06	3.27e-06	1e-08	416.47979152	420.21580796	416.2579334	-0.00359737	-0.0123608	-0.09269302
0.15371	1028.65917	0.0	7e-07	8.7e-07	9e-08	0.0	5.93e-06	3.27e-06	1e-08	416.42544564	420.1609355	416.20371385	-0.00359134	-0.01233338	-0.09251213
0.15376	1028.99393	0.0	7e-07	8.7e-07	9e-08	0.0	5.93e-06	3.27e-06	1e-08	416.37116426	420.1061643	416.14959849	-0.00359134	-0.01233338	-0.09251213
0.15382	1029.32867	0.0	7e-07	8.7e-07	9e-08	0.0	5.93e-06	3.27e-06	1e-08	416.31688287	420.05139309	416.09548313	-0.00359134	-0.01233338	-0.09251213
0.15387	1029.66338	0.0	7e-07	8.7e-07	9e-08	0.0	5.93e-06	3.27e-06	1e-08	416.26260148	419.99662188	416.04136776	-0.00359134	-0.01233338	-0.09251213
0.15393	1029.99807	0.0	7e-07	8.7e-07	9e-08	0.0	5.93e-06	3.27e-06	1e-08	416.2083201	419.94185068	415.9872524	-0.00358896	-0.01233236	-0.09250523
0.15398	1030.33273	0.0	7e-07	8.7e-07	9e-08	0.0	5.93e-06	3.27e-06	1e-08	416.15407361	419.88708325	415.9331395	-0.00357296	-0.01232544	-0.09245878
0.15404	1030.66737	0.0	7e-07	8.7e-07	9e-08	0.0	5.93e-06	3.27e-06	1e-08	416.10006196	419.83234126	415.87904324	-0.00357929	-0.01231833	-0.09241219
0.15409	1031.00198	0.0	7e-07	8.7e-07	9e-08	0.0	5.93e-06	3.27e-06	1e-08	416.04594793	419.77762562	415.82497934	-0.00357423	-0.01230003	-0.0922912
0.15415	1031.33657	0.0	7e-07	8.7e-07	9e-08	0.0	5.93e-06	3.27e-06	1e-08	415.99189259	419.72297758	415.77098443	-0.00357053	-0.01228934	-0.09222048
0.1542	1031.67113	0.0	7e-07	8.7e-07	9e-08	0.0	5.93e-06	3.27e-06	1e-08	415.93788277	419.66836903	415.71702932	-0.00357053	-0.01228934	-0.09222048
0.15426	1032.00566	0.0	7e-07	8.7e-07	9e-08	0.0	5.93e-06	3.27e-06	1e-08	415.88387294	419.61376048	415.66307421	-0.00357053	-0.01228934	-0.09222048
0.15431	1032.34017	0.0	7e-07	8.7e-07	9e-08	0.0	5.93e-06	3.27e-06	1e-08	415.82986312	419.55915192	415.6091191	-0.00356951	-0.01228207	-0.09217248
0.15437	1032.67466	0.0	7e-07	8.7e-07	9e-08	0.0	5.93e-06	3.27e-06	1e-08	415.77586166	419.50457027	415.55519204	-0.00356662	-0.01226142	-0.09203619
0.15442	1033.00912	0.0	7e-07	8.7e-07	9e-08	0.0	5.93e-06	3.27e-06	1e-08	415.72188397	419.45006499	415.50134465	-0.00356662	-0.01226142	-0.09203619
0.15448	1033.34355	0.0	7e-07	8.7e-07	9e-08	0.0	5.93e-06	3.27e-06	1e-08	415.66790628	419.39555972	415.44749726	-0.00356662	-0.01226142	-0.09203619
0.16454	1094.11584	0.0	7e-07	8.7e-07	9e-08	0.0	5.93e-06	3.27e-06	1e-08	406.18167126	409.80272391	405.9795868	-0.00321718	-0.01115789	-0.08466954
0.1646	1094.44557	0.0	7e-07	8.7e-07	9e-08	0.0	5.93e-06	3.27e-06	1e-08	406.13199215	409.7523513	405.92991793	-0.00321432	-0.01115212	-0.08463059
0.16465	1094.77528	0.0	7e-07	8.7e-07	9e-08	0.0	5.93e-06	3.27e-06	1e-08	406.08235192	409.70200056	405.88027048	-0.00320747	-0.01114639	-0.08459164
0.16471	1095.10496	0.0	7e-07	8.7e-07	9e-08	0.0	5.93e-06	3.27e-06	1e-08	406.03281221	409.65167156	405.83064166	-0.00320674	-0.01113906	-0.08454234
0.16476	1095.43462	0.0	7e-07	8.7e-07	9e-08	0.0	5.93e-06	3.27e-06	1e-08	405.98327703	409.60137036	405.78104198	-0.00321707	-0.01113159	-0.08449262
0.16482	1095.76425	0.0	7e-07	8.7e-07	9e-08	0.0	5.93e-06	3.27e-06	1e-08	405.93357553	409.55109759	405.73147945	-0.00320794	-0.01112461	-0.08444523
0.16487	1096.09385	0.0	7e-07	8.7e-07	9e-08	0.0	5.93e-06	3.27e-06	1e-08	405.8840086	409.50085124	405.68193902	-0.00320784	-0.01110792	-0.08433281
0.16493	1096.42343	0.0	7e-07	8.7e-07	9e-08	0.0	5.93e-06	3.27e-06	1e-08	405.834428	409.45066831	405.63246616	-0.00320798	-0.01110041	-0.08428231
0.16498	1096.75298	0.0	7e-07	8.7e-07	9e-08	0.0	5.93e-06	3.27e-06	1e-08	405.78483845	409.40051387	405.58302378	-0.00320798	-0.01110041	-0.08428231
0.16504	1097.08251	0.0	7e-07	8.7e-07	9e-08	0.0	5.93e-06	3.27e-06	1e-08	405.7352489	409.35035944	405.53358139	-0.00320798	-0.01110041	-0.08428231
0.16509	1097.41201	0.0	7e-07	8.7e-07	9e-08	0.0	5.93e-06	3.27e-06	1e-08	405.68565934	409.300205	405.48413901	-0.00320062	-0.01109553	-0.08424915
0.16515	1097.74149	0.0	7e-07	8.7e-07	9e-08	0.0	5.93e-06	3.27e-06	1e-08	405.63617903	409.2500691	405.43471141	-0.00319464	-0.01109156	-0.08422219
0.1652	1098.07094	0.0	7e-07	8.7e-07	9e-08	0.0	5.93e-06	3.27e-06	1e-08	405.5867875	409.19994825	405.38529582	-0.00319971	-0.01108259	-0.0841621
0.16526	1098.40036	0.0	7e-07	8.7e-07	9e-08	0.0	5.93e-06	3.27e-06	1e-08	405.53730949	409.14986151	405.33591994	-0.00319661	-0.01106951	-0.08407393
0.16531	1098.72976	0.0	7e-07	8.7e-07	9e-08	0.0	5.93e-06	3.27e-06	1e-08	405.48786743	409.0998245	405.28659492	-0.00319263	-0.01105285	-0.08396166
0.16537	1099.05914	0.0	7e-07	8.7e-07	9e-08	0.0	5.93e-06	3.27e-06	1e-08	405.43847182	409.04985081	405.23733465	-0.00319263	-0.01105285	-0.08396166
0.16542	1099.38848	0.0	7e-07	8.7e-07	9e-08	0.0	5.93e-06	3.27e-06	1e-08	405.3890762	408.99987712	405.18807438	-0.00319263	-0.01105285	-0.08396166
0.16548	1099.71781	0.0	7e-07	8.7e-07	9e-08	0.0	5.93e-06	3.27e-06	1e-08	405.33968059	408.94990343	405.1388141	-0.00319263	-0.01105285	-0.08396166
0.17554	1159.54821	0.0	7e-07	8.7e-07	9e-08	0.0	5.93e-06	3.27e-06	1e-08	396.66539976	400.15750359	396.48051582	-0.00288013	-0.0100581	-0.07718715
0.1756	1159.87277	0.0	7e-07	8.7e-07	9e-08	0.0	5.93e-06	3.27e-06	1e-08	396.62000142	400.11135717	396.43511862	-0.00288436	-0.01005175	-0.07714397
0.17565	1160.19729	0.0	7e-07	8.7e-07	9e-08	0.0	5.93e-06	3.27e-06	1e-08	396.57453104	400.06523553	396.38975044	-0.00288266	-0.01004759	-0.07711534
0.17571	1160.52179	0.0	7e-07	8.7e-07	9e-08	0.0	5.93e-06	3.27e-06	1e-08	396.5290838	400.01913011	396.34439834	-0.00287897	-0.01004314	-0.07708463
0.17576	1160.84626	0.0	7e-07	8.7e-07	9e-08	0.0	5.93e-06	3.27e-06	1e-08	396.48369089	399.97304201	396.29906218	-0.00286947	-0.01001778	-0.07691031
0.17582	1161.17071	0.0	7e-07	8.7e-07	9e-08	0.0	5.93e-06	3.27e-06	1e-08	396.43842607	399.92705273	396.25382457	-0.00286907	-0.01001671	-0.076903
0.17587	1161.49513	0.0	7e-07	8.7e-07	9e-08	0.0	5.93e-06	3.27e-06	1e-08	396.39316661	399.88106761	396.20859108	-0.00286907	-0.01001671	-0.076903
0.17593	1161.81953	0.0	7e-07	8.7e-07	9e-08	0.0	5.93e-06	3.27e-06	1e-08	396.34790716	399.83508248	396.1633576	-0.00286907	-0.01001671	-0.076903
0.17598	1162.1439	0.0	7e-07	8.7e-07	9e-08	0.0	5.93e-06	3.27e-06	1e-08	396.3026477	399.78909735	396.11812412	-0.00286907	-0.01001671	-0.076903
0.17604	1162.46824	0.0	7e-07	8.7e-07	9e-08	0.0	5.93e-06	3.27e-06	1e-08	396.25738825	399.74311223	396.07289063	-0.0028704	-0.01000418	-0.07681697
0.17609	1162.79256	0.0	7e-07	8.7e-07	9e-08	0.0	5.93e-06	3.27e-06	1e-08	396.21209699	399.69717598	396.02771003	-0.00287099	-0.00999872	-0.07677944
0.17615	1163.11685	0.0	7e-07	8.7e-07	9e-08	0.0	5.93e-06	3.27e-06	1e-08	396.16679187	399.65126106	395.9825525	-0.00287135	-0.00999527	-0.07675575
0.1762	1163.44111	0.0	7e-07	8.7e-07	9e-08	0.0	5.93e-06	3.27e-06	1e-08	396.12147799	399.6053596	395.93740953	-0.00287172	-0.00999182	-0.07673207
0.17626	1163.76535	0.0	7e-07	8.7e-07	9e-08	0.0	5.93e-06	3.27e-06	1e-08	396.07615536	399.55947159	395.89228111	-0.00287209	-0.00998837	-0.07670838
0.17631	1164.08956	0.0	7e-07	8.7e-07	9e-08	0.0	5.93e-06	3.27e-06	1e-08	396.03082398	399.51359705	395.84716725	-0.00287246	-0.00998492	-0.0766847
0.17637	1164.41375	0.0	7e-07	8.7e-07	9e-08	0.0	5.93e-06	3.27e-06	1e-08	395.98548384	399.46773595	395.80206795	-0.00287282	-0.00998147	-0.07666101
0.17642	1164.73791	0.0	7e-07	8.7e-07	9e-08	0.0	5.93e-06	3.27e-06	1e-08	395.94013495	399.42188832	395.75698321	-0.00287188	-0.00997791	-0.07663652
0.17648	1165.06204	0.0	7e-07	8.7e-07	9e-08	0.0	5.93e-06	3.27e-06	1e-08	395.89479785	399.37605457	395.7119126	-0.0028542	-0.00997296	-0.07660175
0.18654	1223.93644	0.0	7e-07	8.7e-07	9e-08	0.0	5.93e-06	3.27e-06	1e-08	387.96791099	391.32276232	387.79992398	-0.00256853	-0.00907818	-0.07039281
0.1866	1224.25573	0.0	7e-07	8.7e-07	9e-08	0.0	5.93e-06	3.27e-06	1e-08	387.92665677	391.28047984	387.75841499	-0.00259015	-0.00907333	-0.07036001
0.18665	1224.57499	0.0	7e-07	8.7e-07	9e-08	0.0	5.93e-06	3.27e-06	1e-08	387.88505163	391.23821687	387.71694101	-0.00259872	-0.00906877	-0.07032869
0.18671	1224.89423	0.0	7e-07	8.7e-07	9e-08	0.0	5.93e-06	3.27e-06	1e-08	387.84330529	391.19597216	387.67549201	-0.0025745	-0.0090643	-0.0702962
0.18676	1225.21344	0.0	7e-07	8.7e-07	9e-08	0.0	5.93e-06	3.27e-06	1e-08	387.80194428	391.15374517	387.63404568	-0.00255993	-0.00905981	-0.07026405
0.18682	1225.53263	0.0	7e-07	8.7e-07	9e-08	0.0	5.93e-06	3.27e-06	1e-08	387.76081353	391.11153606	387.59260861	-0.00257464	-0.00905506	-0.07023162
0.18687	1225.85179	0.0	7e-07	8.7e-07	9e-08	0.0	5.93e-06	3.27e-06	1e-08	387.71944268	391.06934602	387.55120148	-0.00259375	-0.00905026	-0.07019914
0.18693	1226.17092	0.0	7e-07	8.7e-07	9e-08	0.0	5.93e-06	3.27e-06	1e-08	387.67776126	391.02717525	387.50982742	-0.00258586	-0.00904569	-0.07016673
0.18698	1226.49002	0.0	7e-07	8.7e-07	9e-08	0.0	5.93e-06	3.27e-06	1e-08	387.63620283	390.98502274	387.46846745	-0.0025584	-0.00904126	-0.07013431
0.18704	1226.8091	0.0	7e-07	8.7e-07	9e-08	0.0	5.93e-06	3.27e-06	1e-08	387.59508189	390.9428878	387.42710786	-0.00255511	-0.00903664	-0.07010188
0.18709	1227.12815	0.0	7e-07	8.7e-07	9e-08	0.0	5.93e-06	3.27e-06	1e-08	387.55401009	390.9007713	387.3857656	-0.0025872	-0.00903175	-0.07006937
0.18715	1227.44718	0.0	7e-07	8.7e-07	9e-08	0.0	5.93e-06	3.27e-06	1e-08	387.51241896	390.85867453	387.34446551	-0.00260039	-0.009027	-0.07003691
0.1872	1227.76618	0.0	7e-07	8.7e-07	9e-08	0.0	5.93e-06	3.27e-06	1e-08	387.4706121	390.81659682	387.30319434	-0.0025837	-0.0090225	-0.07000453
0.18726	1228.08515	0.0	7e-07	8.7e-07	9e-08	0.0	5.93e-06	3.27e-06	1e-08	387.42906972	390.77453703	387.26193107	-0.002579	-0.0090179	-0.06997212
0.18731	1228.4041	0.0	7e-07	8.7e-07	9e-08	0.0	5.93e-06	3.27e-06	1e-08	387.3875992	390.73249562	387.22068412	-0.00255391	-0.00901022	-0.06991708
0.18737	1228.72302	0.0	7e-07	8.7e-07	9e-08	0.0	5.93e-06	3.27e-06	1e-08	387.34652577	390.6904848	387.17945292	-0.00255936	-0.00900577	-0.06988624
0.18742	1229.04191	0.0	7e-07	8.7e-07	9e-08	0.0	5.93e-06	3.27e-06	1e-08	387.30536115	390.64849183	387.13824421	-0.00256036	-0.008997	-0.06982495
0.18748	1229.36078	0.0	7e-07	8.7e-07	9e-08	0.0	5.93e-06	3.27e-06	1e-08	387.26417348	390.60653396	387.09707332	-0.00255624	-0.00898806	-0.06976216
0.19754	1287.26445	0.0	7e-07	8.7e-07	9e-08	0.0	5.93e-06	3.27e-06	1e-08	380.02236679	383.23124247	379.86834346	-0.00232117	-0.00819373	-0.0641515
0.1976	1287.5784	0.0	7e-07	8.7e-07	9e-08	0.0	5.93e-06	3.27e-06	1e-08	379.98443368	383.1925342	379.83044475	-0.00231943	-0.00817141	-0.06399262
0.19765	1287.89232	0.0	7e-07	8.7e-07	9e-08	0.0	5.93e-06	3.27e-06	1e-08	379.94651221	383.15391727	379.7926413	-0.00231943	-0.0081713	-0.06399186
0.19771	1288.20622	0.0	7e-07	8.7e-07	9e-08	0.0	5.93e-06	3.27e-06	1e-08	379.9085908	383.11530077	379.7548383	-0.00231943	-0.0081713	-0.06399186
0.19776	1288.52009	0.0	7e-07	8.7e-07	9e-08	0.0	5.93e-06	3.27e-06	1e-08	379.87066939	383.07668428	379.71703531	-0.00231943	-0.0081713	-0.06399186
0.19782	1288.83393	0.0	7e-07	8.7e-07	9e-08	0.0	5.93e-06	3.27e-06	1e-08	379.83274798	383.03806779	379.67923231	-0.00231943	-0.0081713	-0.06399186
0.19787	1289.14774	0.0	7e-07	8.7e-07	9e-08	0.0	5.93e-06	3.27e-06	1e-08	379.79482657	382.99945129	379.64142932	-0.00231288	-0.00816783	-0.06396699
0.19793	1289.46153	0.0	7e-07	8.7e-07	9e-08	0.0	5.93e-06	3.27e-06	1e-08	379.75700953	382.96084899	379.60363682	-0.00231021	-0.00816417	-0.06394091
0.19798	1289.77529	0.0	7e-07	8.7e-07	9e-08	0.0	5.93e-06	3.27e-06	1e-08	379.71923344	382.92226166	379.56585828	-0.00231303	-0.00816018	-0.06391267
0.19804	1290.08902	0.0	7e-07	8.7e-07	9e-08	0.0	5.93e-06	3.27e-06	1e-08	379.68140824	382.8836907	379.52809887	-0.00230755	-0.0081384	-0.0637576
0.19809	1290.40273	0.0	7e-07	8.7e-07	9e-08	0.0	5.93e-06	3.27e-06	1e-08	379.64365644	382.84520893	379.49042975	-0.00230725	-0.00813723	-0.06374927
0.19815	1290.71641	0.0	7e-07	8.7e-07	9e-08	0.0	5.93e-06	3.27e-06	1e-08	379.60590858	382.80673196	379.45276549	-0.00230725	-0.00813723	-0.06374927
0.1982	1291.03006	0.0	7e-07	8.7e-07	9e-08	0.0	5.93e-06	3.27e-06	1e-08	379.56816073	382.76825498	379.41510123	-0.00230725	-0.00813723	-0.06374927
0.19826	1291.34368	0.0	7e-07	8.7e-07	9e-08	0.0	5.93e-06	3.27e-06	1e-08	379.53041287	382.72977801	379.37743697	-0.00230725	-0.00813723	-0.06374927
0.19831	1291.65728	0.0	7e-07	8.7e-07	9e-08	0.0	5.93e-06	3.27e-06	1e-08	379.49266501	382.69130103	379.33977271	-0.00230581	-0.00812751	-0.06368003
0.19837	1291.97085	0.0	7e-07	8.7e-07	9e-08	0.0	5.93e-06	3.27e-06	1e-08	379.4549334	382.65286392	379.30214948	-0.00230387	-0.00811434	-0.06358626
0.19842	1292.2844	0.0	7e-07	8.7e-07	9e-08	0.0	5.93e-06	3.27e-06	1e-08	379.41722381	382.61448079	379.26458184	-0.00230387	-0.00811434	-0.06358626
0.19848	1292.59791	0.0	7e-07	8.7e-07	9e-08	0.0	5.93e-06	3.27e-06	1e-08	379.37951421	382.57609766	379.22701419	-0.00230387	-0.00811434	-0.06358626
0.20854	1349.51551	0.0	7e-07	8.7e-07	9e-08	0.0	5.93e-06	3.27e-06	1e-08	372.76573165	375.82440952	372.62533838	-0.00208121	-0.0074015	-0.05846551
0.20859	1349.82403	0.0	7e-07	8.7e-07	9e-08	0.0	5.93e-06	3.27e-06	1e-08	372.73117611	375.78897813	372.59072797	-0.00208654	-0.00739651	-0.05842973
0.20865	1350.13252	0.0	7e-07	8.7e-07	9e-08	0.0	5.93e-06	3.27e-06	1e-08	372.6965286	375.75356766	372.55614307	-0.00208108	-0.00738387	-0.05833806
0.2087	1350.44099	0.0	7e-07	8.7e-07	9e-08	0.0	5.93e-06	3.27e-06	1e-08	372.66196291	375.71821008	372.52161017	-0.00207852	-0.00737792	-0.05829495
0.20876	1350.74943	0.0	7e-07	8.7e-07	9e-08	0.0	5.93e-06	3.27e-06	1e-08	372.62743569	375.68287737	372.4871017	-0.00207852	-0.00737792	-0.05829495
0.20881	1351.05784	0.0	7e-07	8.7e-07	9e-08	0.0	5.93e-06	3.27e-06	1e-08	372.59290847	375.64754466	372.45259323	-0.00207852	-0.00737792	-0.05829495
0.20887	1351.36622	0.0	7e-07	8.7e-07	9e-08	0.0	5.93e-06	3.27e-06	1e-08	372.55838126	375.61221195	372.41808477	-0.00207852	-0.00737792	-0.05829495
0.20892	1351.67458	0.0	7e-07	8.7e-07	9e-08	0.0	5.93e-06	3.27e-06	1e-08	372.52385404	375.57687924	372.3835763	-0.00207987	-0.00736459	-0.05819869
0.20898	1351.98291	0.0	7e-07	8.7e-07	9e-08	0.0	5.93e-06	3.27e-06	1e-08	372.48929511	375.54160241	372.34912739	-0.0020804	-0.00735933	-0.05816074
0.20903	1352.29121	0.0	7e-07	8.7e-07	9e-08	0.0	5.93e-06	3.27e-06	1e-08	372.45472369	375.50634762	372.31470194	-0.0020804	-0.00735933	-0.05816074
0.20909	1352.59948	0.0	7e-07	8.7e-07	9e-08	0.0	5.93e-06	3.27e-06	1e-08	372.42015227	375.47109282	372.2802765	-0.0020804	-0.00735933	-0.05816074
0.20914	1352.90773	0.0	7e-07	8.7e-07	9e-08	0.0	5.93e-06	3.27e-06	1e-08	372.38558085	375.43583802	372.24585105	-0.0020804	-0.00735933	-0.05816074
0.2092	1353.21595	0.0	7e-07	8.7e-07	9e-08	0.0	5.93e-06	3.27e-06	1e-08	372.35100943	375.40058323	372.21142561	-0.00206895	-0.00735415	-0.05812281
0.20925	1353.52414	0.0	7e-07	8.7e-07	9e-08	0.0	5.93e-06	3.27e-06	1e-08	372.31662458	375.36535009	372.17701522	-0.00206522	-0.00735246	-0.05811046
0.20931	1353.83231	0.0	7e-07	8.7e-07	9e-08	0.0	5.93e-06	3.27e-06	1e-08	372.2823005	375.33012401	372.14260973	-0.00207367	-0.00734623	-0.05806584
0.20936	1354.14044	0.0	7e-07	8.7e-07	9e-08	0.0	5.93e-06	3.27e-06	1e-08	372.2478317	375.29492409	372.10823733	-0.00207478	-0.00734522	-0.05805858
0.20942	1354.44855	0.0	7e-07	8.7e-07	9e-08	0.0	5.93e-06	3.27e-06	1e-08	372.21334384	375.25972841	372.07387012	-0.00207305	-0.0073286	-0.05793844
0.20947	1354.75664	0.0	7e-07	8.7e-07	9e-08	0.0	5.93e-06	3.27e-06	1e-08	372.17887302	375.22460239	372.03957486	-0.00207305	-0.0073286	-0.05793844
0.21954	1410.67215	0.0	7e-07	8.7e-07	9e-08	0.0	5.93e-06	3.27e-06	1e-08	366.14086393	369.04647066	366.01323997	-0.00186065	-0.00669122	-0.05328715
0.21959	1410.97516	0.0	7e-07	8.7e-07	9e-08	0.0	5.93e-06	3.27e-06	1e-08	366.10951903	369.01404244	365.98163078	-0.00185396	-0.0066879	-0.05326243
0.21965	1411.27813	0.0	7e-07	8.7e-07	9e-08	0.0	5.93e-06	3.27e-06	1e-08	366.07828467	368.98162839	365.95003197	-0.0018845	-0.00668429	-0.05323758
0.2197	1411.58108	0.0	7e-07	8.7e-07	9e-08	0.0	5.93e-06	3.27e-06	1e-08	366.04653365	368.9492299	365.91846976	-0.00189832	-0.00668081	-0.05321278
0.21976	1411.884	0.0	7e-07	8.7e-07	9e-08	0.0	5.93e-06	3.27e-06	1e-08	366.01454755	368.91684636	365.88693238	-0.00188375	-0.00667754	-0.05318805
0.21981	1412.18689	0.0	7e-07	8.7e-07	9e-08	0.0	5.93e-06	3.27e-06	1e-08	365.98280473	368.88447672	365.85539987	-0.00187998	-0.00667419	-0.05316329
0.21987	1412.48976	0.0	7e-07	8.7e-07	9e-08	0.0	5.93e-06	3.27e-06	1e-08	365.95112323	368.85212139	365.82387982	-0.00185921	-0.00666839	-0.05311962
0.21992	1412.79259	0.0	7e-07	8.7e-07	9e-08	0.0	5.93e-06	3.27e-06	1e-08	365.9197879	368.81979079	365.79237186	-0.00186285	-0.0066653	-0.05309718
0.21998	1413.0954	0.0	7e-07	8.7e-07	9e-08	0.0	5.93e-06	3.27e-06	1e-08	365.88838918	368.7874734	365.76088014	-0.00186728	-0.00666076	-0.05306411
0.22003	1413.39818	0.0	7e-07	8.7e-07	9e-08	0.0	5.93e-06	3.27e-06	1e-08	365.85691288	368.75517546	365.72941171	-0.00186217	-0.00665189	-0.0529987
0.22009	1413.70093	0.0	7e-07	8.7e-07	9e-08	0.0	5.93e-06	3.27e-06	1e-08	365.82551694	368.72291546	365.69797962	-0.00186217	-0.00665189	-0.0529987
0.22014	1414.00366	0.0	7e-07	8.7e-07	9e-08	0.0	5.93e-06	3.27e-06	1e-08	365.79412099	368.69065547	365.66654753	-0.00186217	-0.00665189	-0.0529987
0.2202	1414.30636	0.0	7e-07	8.7e-07	9e-08	0.0	5.93e-06	3.27e-06	1e-08	365.76272505	368.65839547	365.63511544	-0.00186562	-0.00664711	-0.05296387
0.22025	1414.60903	0.0	7e-07	8.7e-07	9e-08	0.0	5.93e-06	3.27e-06	1e-08	365.73126796	368.62615595	365.60370702	-0.00186549	-0.0066453	-0.05295055
0.22031	1414.91167	0.0	7e-07	8.7e-07	9e-08	0.0	5.93e-06	3.27e-06	1e-08	365.69981181	368.59392419	365.57230664	-0.00186164	-0.00664062	-0.05291606
0.22036	1415.21428	0.0	7e-07	8.7e-07	9e-08	0.0	5.93e-06	3.27e-06	1e-08	365.6684175	368.56171242	365.5409246	-0.00186169	-0.00663082	-0.05284403
0.22042	1415.51687	0.0	7e-07	8.7e-07	9e-08	0.0	5.93e-06	3.27e-06	1e-08	365.63701615	368.52954264	365.50958657	-0.00186173	-0.00662054	-0.05276851
0.22047	1415.81942	0.0	7e-07	8.7e-07	9e-08	0.0	5.93e-06	3.27e-06	1e-08	365.60560741	368.49741688	365.47829466	-0.00186173	-0.00662054	-0.05276851
0.23054	1470.71616	0.0	7e-07	8.7e-07	9e-08	0.0	5.93e-06	3.27e-06	1e-08	360.0949975	362.84400035	359.97687887	-0.00170396	-0.00605024	-0.0485474
0.23059	1471.01355	0.0	7e-07	8.7e-07	9e-08	0.0	5.93e-06	3.27e-06	1e-08	360.0659072	362.81433921	359.94805508	-0.00169361	-0.00604727	-0.04852478
0.23065	1471.31091	0.0	7e-07	8.7e-07	9e-08	0.0	5.93e-06	3.27e-06	1e-08	360.03699178	362.78469097	359.91923786	-0.00169765	-0.00604419	-0.04850215
0.2307	1471.60825	0.0	7e-07	8.7e-07	9e-08	0.0	5.93e-06	3.27e-06	1e-08	360.00800544	362.75505616	359.89043732	-0.00170159	-0.00604112	-0.04847952
0.23076	1471.90556	0.0	7e-07	8.7e-07	9e-08	0.0	5.93e-06	3.27e-06	1e-08	359.97894995	362.72543475	359.86165339	-0.00169239	-0.00603614	-0.04844198
0.23081	1472.20284	0.0	7e-07	8.7e-07	9e-08	0.0	5.93e-06	3.27e-06	1e-08	359.95004856	362.69583505	359.83288595	-0.00168085	-0.00603327	-0.04842
0.23087	1472.50009	0.0	7e-07	8.7e-07	9e-08	0.0	5.93e-06	3.27e-06	1e-08	359.92134245	362.66624784	359.80412386	-0.00169078	-0.00602895	-0.04838842
0.23092	1472.79731	0.0	7e-07	8.7e-07	9e-08	0.0	5.93e-06	3.27e-06	1e-08	359.89246417	362.63667951	359.77538806	-0.00169186	-0.00602537	-0.04836185
0.23098	1473.09451	0.0	7e-07	8.7e-07	9e-08	0.0	5.93e-06	3.27e-06	1e-08	359.86356531	362.60712683	359.74666926	-0.0016905	-0.0060167	-0.04829728
0.23103	1473.39167	0.0	7e-07	8.7e-07	9e-08	0.0	5.93e-06	3.27e-06	1e-08	359.83468441	362.577612	359.717989	-0.0016905	-0.0060167	-0.04829728
0.23109	1473.68881	0.0	7e-07	8.7e-07	9e-08	0.0	5.93e-06	3.27e-06	1e-08	359.80580352	362.54809718	359.68930873	-0.0016905	-0.0060167	-0.04829728
0.23114	1473.98592	0.0	7e-07	8.7e-07	9e-08	0.0	5.93e-06	3.27e-06	1e-08	359.77692263	362.51858236	359.66062846	-0.00168051	-0.00601412	-0.04827761
0.2312	1474.283	0.0	7e-07	8.7e-07	9e-08	0.0	5.93e-06	3.27e-06	1e-08	359.74821084	362.48907873	359.63195322	-0.00166682	-0.0060106	-0.04825067
0.23125	1474.58006	0.0	7e-07	8.7e-07	9e-08	0.0	5.93e-06	3.27e-06	1e-08	359.71973066	362.45959043	359.60328486	-0.00167367	-0.00600835	-0.0482343
0.23131	1474.87708	0.0	7e-07	8.7e-07	9e-08	0.0	5.93e-06	3.27e-06	1e-08	359.69113209	362.43011197	359.57463131	-0.00168634	-0.0060042	-0.04820405
0.23136	1475.17408	0.0	7e-07	8.7e-07	9e-08	0.0	5.93e-06	3.27e-06	1e-08	359.66231464	362.40065172	359.54600515	-0.00168537	-0.00600138	-0.04818303
0.23142	1475.47105	0.0	7e-07	8.7e-07	9e-08	0.0	5.93e-06	3.27e-06	1e-08	359.63351207	362.37120378	359.51739117	-0.00168288	-0.00599413	-0.04812896
0.23147	1475.76799	0.0	7e-07	8.7e-07	9e-08	0.0	5.93e-06	3.27e-06	1e-08	359.60474775	362.34178751	359.4888085	-0.00168288	-0.00599413	-0.04812896
0.24154	1529.62847	0.0	7e-07	8.7e-07	9e-08	0.0	5.93e-06	3.27e-06	1e-08	354.57778965	357.1727513	354.47067305	-0.00152486	-0.0054619	-0.04413585
0.24159	1529.92016	0.0	7e-07	8.7e-07	9e-08	0.0	5.93e-06	3.27e-06	1e-08	354.55143089	357.14568046	354.44442414	-0.00152486	-0.0054619	-0.04413585
0.24165	1530.21181	0.0	7e-07	8.7e-07	9e-08	0.0	5.93e-06	3.27e-06	1e-08	354.52507213	357.11860961	354.41817522	-0.00152486	-0.0054619	-0.04413585
0.2417	1530.50344	0.0	7e-07	8.7e-07	9e-08	0.0	5.93e-06	3.27e-06	1e-08	354.49871336	357.09153877	354.3919263	-0.00152486	-0.0054619	-0.04413585
0.24176	1530.79504	0.0	7e-07	8.7e-07	9e-08	0.0	5.93e-06	3.27e-06	1e-08	354.4723546	357.06446793	354.36567739	-0.00152176	-0.00546047	-0.04412496
0.24181	1531.08661	0.0	7e-07	8.7e-07	9e-08	0.0	5.93e-06	3.27e-06	1e-08	354.44604868	357.03740343	354.33943297	-0.00151228	-0.00545611	-0.04409167
0.24187	1531.37815	0.0	7e-07	8.7e-07	9e-08	0.0	5.93e-06	3.27e-06	1e-08	354.41990415	357.01035831	354.31320228	-0.00151315	-0.00545558	-0.04408773
0.24192	1531.66966	0.0	7e-07	8.7e-07	9e-08	0.0	5.93e-06	3.27e-06	1e-08	354.39374418	356.98331555	354.28697463	-0.00152214	-0.00545015	-0.04404725
0.24198	1531.96114	0.0	7e-07	8.7e-07	9e-08	0.0	5.93e-06	3.27e-06	1e-08	354.3674259	356.956297	354.26077809	-0.00152214	-0.00545015	-0.04404725
0.24203	1532.2526	0.0	7e-07	8.7e-07	9e-08	0.0	5.93e-06	3.27e-06	1e-08	354.34110762	356.92927844	354.23458155	-0.00151323	-0.00544726	-0.04402503
0.24209	1532.54402	0.0	7e-07	8.7e-07	9e-08	0.0	5.93e-06	3.27e-06	1e-08	354.31494171	356.9022727	354.20839237	-0.00151531	-0.00544459	-0.04400502
0.24214	1532.83542	0.0	7e-07	8.7e-07	9e-08	0.0	5.93e-06	3.27e-06	1e-08	354.28873828	356.87527884	354.18221692	-0.00151269	-0.00543478	-0.04393084
0.2422	1533.12679	0.0	7e-07	8.7e-07	9e-08	0.0	5.93e-06	3.27e-06	1e-08	354.26257483	356.84832865	354.15608509	-0.00151043	-0.00542886	-0.04388611
0.24225	1533.41813	0.0	7e-07	8.7e-07	9e-08	0.0	5.93e-06	3.27e-06	1e-08	354.23644703	356.82140475	354.12997909	-0.00151043	-0.00542886	-0.04388611
0.24231	1533.70944	0.0	7e-07	8.7e-07	9e-08	0.0	5.93e-06	3.27e-06	1e-08	354.21031923	356.79448086	354.1038731	-0.00151043	-0.00542886	-0.04388611
0.24236	1534.00072	0.0	7e-07	8.7e-07	9e-08	0.0	5.93e-06	3.27e-06	1e-08	354.18419143	356.76755697	354.0777671	-0.00151043	-0.00542886	-0.04388611
0.24242	1534.29197	0.0	7e-07	8.7e-07	9e-08	0.0	5.93e-06	3.27e-06	1e-08	354.15806363	356.74063307	354.05166111	-0.00151046	-0.00542752	-0.04387599
0.24247	1534.5832	0.0	7e-07	8.7e-07	9e-08	0.0	5.93e-06	3.27e-06	1e-08	354.13193468	356.71371516	354.02556133	-0.00151069	-0.00541389	-0.04377331
0.25253	1587.38902	0.0	7e-07	8.7e-07	9e-08	0.0	5.93e-06	3.27e-06	1e-08	349.54598892	351.98753339	349.44795549	-0.00137496	-0.00494757	-0.0402304
0.25259	1587.67489	0.0	7e-07	8.7e-07	9e-08	0.0	5.93e-06	3.27e-06	1e-08	349.52195726	351.96276926	349.42399676	-0.00137479	-0.00494357	-0.04019993
0.25264	1587.96074	0.0	7e-07	8.7e-07	9e-08	0.0	5.93e-06	3.27e-06	1e-08	349.4979264	351.9380232	349.40005662	-0.00137479	-0.00494357	-0.04019993
0.2527	1588.24655	0.0	7e-07	8.7e-07	9e-08	0.0	5.93e-06	3.27e-06	1e-08	349.47389554	351.91327714	349.37611648	-0.00137479	-0.00494357	-0.04019993
0.25275	1588.53234	0.0	7e-07	8.7e-07	9e-08	0.0	5.93e-06	3.27e-06	1e-08	349.44986469	351.88853107	349.35217635	-0.00137308	-0.00494215	-0.04018899
0.25281	1588.8181	0.0	7e-07	8.7e-07	9e-08	0.0	5.93e-06	3.27e-06	1e-08	349.42586304	351.86379146	349.32824172	-0.00136809	-0.004938	-0.04015715
0.25286	1589.10382	0.0	7e-07	8.7e-07	9e-08	0.0	5.93e-06	3.27e-06	1e-08	349.40194637	351.8390706	349.30432314	-0.00136809	-0.004938	-0.04015715
0.25292	1589.38952	0.0	7e-07	8.7e-07	9e-08	0.0	5.93e-06	3.27e-06	1e-08	349.37802971	351.81434975	349.28040456	-0.00137147	-0.00493252	-0.0401155
0.25297	1589.67519	0.0	7e-07	8.7e-07	9e-08	0.0	5.93e-06	3.27e-06	1e-08	349.35405117	351.78965373	349.25651392	-0.00137157	-0.00493235	-0.04011427
0.25303	1589.96083	0.0	7e-07	8.7e-07	9e-08	0.0	5.93e-06	3.27e-06	1e-08	349.33007081	351.76495844	349.23262411	-0.00136747	-0.00492938	-0.04009138
0.25308	1590.24644	0.0	7e-07	8.7e-07	9e-08	0.0	5.93e-06	3.27e-06	1e-08	349.30616059	351.74027661	349.20874547	-0.0013656	-0.00492802	-0.04008094
0.25314	1590.53202	0.0	7e-07	8.7e-07	9e-08	0.0	5.93e-06	3.27e-06	1e-08	349.28228238	351.71560091	349.18487192	-0.00136771	-0.00492404	-0.04005068
0.25319	1590.81757	0.0	7e-07	8.7e-07	9e-08	0.0	5.93e-06	3.27e-06	1e-08	349.2583652	351.69094325	349.16101844	-0.00136742	-0.00492306	-0.04004314
0.25325	1591.10309	0.0	7e-07	8.7e-07	9e-08	0.0	5.93e-06	3.27e-06	1e-08	349.23445255	351.66629006	349.13716938	-0.001364	-0.00491911	-0.04001284
0.2533	1591.38859	0.0	7e-07	8.7e-07	9e-08	0.0	5.93e-06	3.27e-06	1e-08	349.21059775	351.64165473	349.11333652	-0.00136421	-0.00491787	-0.04000342
0.25336	1591.67405	0.0	7e-07	8.7e-07	9e-08	0.0	5.93e-06	3.27e-06	1e-08	349.18673863	351.61702501	349.08950959	-0.00136478	-0.00491455	-0.03997811
0.25341	1591.95949	0.0	7e-07	8.7e-07	9e-08	0.0	5.93e-06	3.27e-06	1e-08	349.16286788	351.59241034	349.06569861	-0.00136441	-0.00490565	-0.03991025
0.25347	1592.24489	0.0	7e-07	8.7e-07	9e-08	0.0	5.93e-06	3.27e-06	1e-08	349.13899888	351.56783599	349.04192903	-0.0013639	-0.00489306	-0.03981423
0.26353	1643.97682	0.0	7e-07	8.7e-07	9e-08	0.0	5.93e-06	3.27e-06	1e-08	344.95694401	347.24811728	344.86746368	-0.00123295	-0.00447028	-0.036564
0.26359	1644.25678	0.0	7e-07	8.7e-07	9e-08	0.0	5.93e-06	3.27e-06	1e-08	344.93516907	347.22553095	344.84565798	-0.00123295	-0.00447028	-0.036564
0.26364	1644.5367	0.0	7e-07	8.7e-07	9e-08	0.0	5.93e-06	3.27e-06	1e-08	344.91339412	347.20294462	344.82385228	-0.00123295	-0.00447028	-0.036564
0.2637	1644.8166	0.0	7e-07	8.7e-07	9e-08	0.0	5.93e-06	3.27e-06	1e-08	344.89161918	347.1803583	344.80204658	-0.00123295	-0.00447028	-0.036564
0.26375	1645.09647	0.0	7e-07	8.7e-07	9e-08	0.0	5.93e-06	3.27e-06	1e-08	344.86984423	347.15777197	344.78024088	-0.00123295	-0.00447028	-0.036564
0.26381	1645.3763	0.0	7e-07	8.7e-07	9e-08	0.0	5.93e-06	3.27e-06	1e-08	344.84806929	347.13518564	344.75843518	-0.00123295	-0.00447028	-0.036564
0.26386	1645.65611	0.0	7e-07	8.7e-07	9e-08	0.0	5.93e-06	3.27e-06	1e-08	344.82629434	347.11259931	344.73662947	-0.00123295	-0.00447028	-0.036564
0.26392	1645.93589	0.0	7e-07	8.7e-07	9e-08	0.0	5.93e-06	3.27e-06	1e-08	344.8045194	347.09001298	344.71482377	-0.00123609	-0.00446785	-0.03654536
0.26397	1646.21563	0.0	7e-07	8.7e-07	9e-08	0.0	5.93e-06	3.27e-06	1e-08	344.78268784	347.06743788	344.69303174	-0.00124028	-0.00446459	-0.03652044
0.26403	1646.49535	0.0	7e-07	8.7e-07	9e-08	0.0	5.93e-06	3.27e-06	1e-08	344.7607806	347.04487777	344.67125799	-0.00124221	-0.0044631	-0.03650902
0.26408	1646.77504	0.0	7e-07	8.7e-07	9e-08	0.0	5.93e-06	3.27e-06	1e-08	344.73883868	347.02232454	344.64949261	-0.00124413	-0.00446161	-0.0364976
0.26414	1647.05469	0.0	7e-07	8.7e-07	9e-08	0.0	5.93e-06	3.27e-06	1e-08	344.71686209	346.99977819	344.62773561	-0.00124606	-0.00446011	-0.03648618
0.26419	1647.33432	0.0	7e-07	8.7e-07	9e-08	0.0	5.93e-06	3.27e-06	1e-08	344.69485081	346.97723871	344.60598698	-0.00124798	-0.00445862	-0.03647475
0.26425	1647.61392	0.0	7e-07	8.7e-07	9e-08	0.0	5.93e-06	3.27e-06	1e-08	344.67280486	346.95470611	344.58424672	-0.00123227	-0.00445669	-0.03645909
0.2643	1647.89348	0.0	7e-07	8.7e-07	9e-08	0.0	5.93e-06	3.27e-06	1e-08	344.65103542	346.93218234	344.56250507	-0.00122845	-0.00445465	-0.03644317
0.26436	1648.17302	0.0	7e-07	8.7e-07	9e-08	0.0	5.93e-06	3.27e-06	1e-08	344.62933237	346.90966796	344.54077053	-0.00123322	-0.00445244	-0.03642637
0.26441	1648.45253	0.0	7e-07	8.7e-07	9e-08	0.0	5.93e-06	3.27e-06	1e-08	344.60754406	346.88716377	344.51904967	-0.0012244	-0.00445028	-0.03640923
0.26447	1648.73201	0.0	7e-07	8.7e-07	9e-08	0.0	5.93e-06	3.27e-06	1e-08	344.58591057	346.8646695	344.49733316	-0.00122079	-0.00444812	-0.0363924
0.27453	1699.36977	0.0	7e-07	8.7e-07	9e-08	0.0	5.93e-06	3.27e-06	1e-08	340.77246755	342.91704777	340.69079392	-0.00111937	-0.00406015	-0.03337995
0.27459	1699.6437	0.0	7e-07	8.7e-07	9e-08	0.0	5.93e-06	3.27e-06	1e-08	340.7525187	342.89636304	340.67086797	-0.00111854	-0.00405919	-0.03337244
0.27464	1699.91759	0.0	7e-07	8.7e-07	9e-08	0.0	5.93e-06	3.27e-06	1e-08	340.73258408	342.87568278	340.65094608	-0.00111921	-0.00405686	-0.03335431
0.2747	1700.19145	0.0	7e-07	8.7e-07	9e-08	0.0	5.93e-06	3.27e-06	1e-08	340.71263655	342.85501343	340.63103581	-0.00111986	-0.00405461	-0.03333678
0.27475	1700.46529	0.0	7e-07	8.7e-07	9e-08	0.0	5.93e-06	3.27e-06	1e-08	340.69267653	342.83435461	340.61113679	-0.00111897	-0.00405357	-0.03332868
0.27481	1700.73909	0.0	7e-07	8.7e-07	9e-08	0.0	5.93e-06	3.27e-06	1e-08	340.67273189	342.81370063	340.59124214	-0.00111595	-0.00405006	-0.03330118
0.27486	1701.01286	0.0	7e-07	8.7e-07	9e-08	0.0	5.93e-06	3.27e-06	1e-08	340.65283945	342.79306305	340.5713623	-0.00111595	-0.00405006	-0.03330118
0.27492	1701.2866	0.0	7e-07	8.7e-07	9e-08	0.0	5.93e-06	3.27e-06	1e-08	340.63294701	342.77242547	340.55148247	-0.0011172	-0.00404573	-0.0332675
0.27497	1701.56031	0.0	7e-07	8.7e-07	9e-08	0.0	5.93e-06	3.27e-06	1e-08	340.61303043	342.75180814	340.53162426	-0.00111727	-0.00404548	-0.0332656
0.27503	1701.83399	0.0	7e-07	8.7e-07	9e-08	0.0	5.93e-06	3.27e-06	1e-08	340.59311248	342.73119195	340.51176727	-0.00111467	-0.00404247	-0.03324195
0.27508	1702.10764	0.0	7e-07	8.7e-07	9e-08	0.0	5.93e-06	3.27e-06	1e-08	340.57323953	342.71058987	340.49192301	-0.00111336	-0.00404095	-0.03323007
0.27514	1702.38126	0.0	7e-07	8.7e-07	9e-08	0.0	5.93e-06	3.27e-06	1e-08	340.55338918	342.68999488	340.47208516	-0.00111387	-0.00403919	-0.03321641
0.27519	1702.65485	0.0	7e-07	8.7e-07	9e-08	0.0	5.93e-06	3.27e-06	1e-08	340.53352898	342.6694081	340.45225608	-0.00111469	-0.00403638	-0.03319456
0.27525	1702.92841	0.0	7e-07	8.7e-07	9e-08	0.0	5.93e-06	3.27e-06	1e-08	340.51365301	342.64883446	340.43244103	-0.00111428	-0.00403591	-0.03319088
0.2753	1703.20194	0.0	7e-07	8.7e-07	9e-08	0.0	5.93e-06	3.27e-06	1e-08	340.49378406	342.62826302	340.41262796	-0.00111078	-0.00403186	-0.03315911
0.27536	1703.47544	0.0	7e-07	8.7e-07	9e-08	0.0	5.93e-06	3.27e-06	1e-08	340.47397572	342.60771053	340.392832	-0.00111078	-0.00403186	-0.03315911
0.27541	1703.74891	0.0	7e-07	8.7e-07	9e-08	0.0	5.93e-06	3.27e-06	1e-08	340.45416738	342.58715804	340.37303604	-0.00111188	-0.00402811	-0.03312995
0.27547	1704.02234	0.0	7e-07	8.7e-07	9e-08	0.0	5.93e-06	3.27e-06	1e-08	340.43433785	342.56662308	340.35325881	-0.00111212	-0.0040273	-0.03312368
0.28553	1753.54463	0.0	7e-07	8.7e-07	9e-08	0.0	5.93e-06	3.27e-06	1e-08	336.95802326	338.9605118	336.88338527	-0.00101374	-0.00368059	-0.03040489
0.28559	1753.81241	0.0	7e-07	8.7e-07	9e-08	0.0	5.93e-06	3.27e-06	1e-08	336.93980299	338.94161307	336.86521863	-0.00101027	-0.00367691	-0.03037584
0.28564	1754.08015	0.0	7e-07	8.7e-07	9e-08	0.0	5.93e-06	3.27e-06	1e-08	336.92164352	338.92273174	336.84706747	-0.00101027	-0.00367691	-0.03037584
0.2857	1754.34786	0.0	7e-07	8.7e-07	9e-08	0.0	5.93e-06	3.27e-06	1e-08	336.90348406	338.90385041	336.8289163	-0.00101155	-0.00367349	-0.03034902
0.28575	1754.61554	0.0	7e-07	8.7e-07	9e-08	0.0	5.93e-06	3.27e-06	1e-08	336.8853002	338.8849853	336.81078258	-0.00101182	-0.00367277	-0.03034336
0.28581	1754.88319	0.0	7e-07	8.7e-07	9e-08	0.0	5.93e-06	3.27e-06	1e-08	336.86711118	338.86612361	336.79265253	-0.00100971	-0.00367054	-0.03032567
0.28586	1755.15081	0.0	7e-07	8.7e-07	9e-08	0.0	5.93e-06	3.27e-06	1e-08	336.84895929	338.84727252	336.77453191	-0.00100795	-0.00366867	-0.03031093
0.28592	1755.41839	0.0	7e-07	8.7e-07	9e-08	0.0	5.93e-06	3.27e-06	1e-08	336.83083831	338.82843026	336.75641915	-0.00100836	-0.00366758	-0.03030233
0.28597	1755.68595	0.0	7e-07	8.7e-07	9e-08	0.0	5.93e-06	3.27e-06	1e-08	336.81270947	338.8095932	336.73831197	-0.0010095	-0.00366454	-0.03027852
0.28603	1755.95347	0.0	7e-07	8.7e-07	9e-08	0.0	5.93e-06	3.27e-06	1e-08	336.79455887	338.79077054	336.72022028	-0.0010095	-0.00366454	-0.03027852
0.28608	1756.22097	0.0	7e-07	8.7e-07	9e-08	0.0	5.93e-06	3.27e-06	1e-08	336.77640826	338.77194788	336.70212859	-0.00100568	-0.00366051	-0.03024664
0.28614	1756.48843	0.0	7e-07	8.7e-07	9e-08	0.0	5.93e-06	3.27e-06	1e-08	336.75832467	338.75314432	336.68405388	-0.00100562	-0.00366045	-0.03024616
0.28619	1756.75586	0.0	7e-07	8.7e-07	9e-08	0.0	5.93e-06	3.27e-06	1e-08	336.74024209	338.73434105	336.66597943	-0.00100672	-0.00365755	-0.03022337
0.28625	1757.02326	0.0	7e-07	8.7e-07	9e-08	0.0	5.93e-06	3.27e-06	1e-08	336.72213859	338.71555156	336.6479198	-0.00100718	-0.00365633	-0.03021382
0.2863	1757.29063	0.0	7e-07	8.7e-07	9e-08	0.0	5.93e-06	3.27e-06	1e-08	336.70402632	338.69676785	336.62986639	-0.00100554	-0.0036546	-0.03020011
0.28636	1757.55797	0.0	7e-07	8.7e-07	9e-08	0.0	5.93e-06	3.27e-06	1e-08	336.6859429	338.67799236	336.61182028	-0.00100331	-0.00365225	-0.03018152
0.28641	1757.82527	0.0	7e-07	8.7e-07	9e-08	0.0	5.93e-06	3.27e-06	1e-08	336.66789866	338.659228	336.59378406	-0.00100353	-0.00365166	-0.03017687
0.28647	1758.09255	0.0	7e-07	8.7e-07	9e-08	0.0	5.93e-06	3.27e-06	1e-08	336.64985012	338.64046646	336.57575087	-0.00100487	-0.00364814	-0.03014925
0.29653	1806.47678	0.0	7e-07	8.7e-07	9e-08	0.0	5.93e-06	3.27e-06	1e-08	333.48183988	335.34749915	333.41362153	-0.00091681	-0.00333545	-0.0276753
0.29659	1806.73828	0.0	7e-07	8.7e-07	9e-08	0.0	5.93e-06	3.27e-06	1e-08	333.46523288	335.33024722	333.3970712	-0.00091524	-0.00333392	-0.02766312
0.29664	1806.99974	0.0	7e-07	8.7e-07	9e-08	0.0	5.93e-06	3.27e-06	1e-08	333.44865365	335.31300262	333.3805273	-0.000913	-0.00333174	-0.02764568
0.2967	1807.26118	0.0	7e-07	8.7e-07	9e-08	0.0	5.93e-06	3.27e-06	1e-08	333.43211418	335.2957685	333.36399259	-0.00091322	-0.00333125	-0.02764183
0.29675	1807.52258	0.0	7e-07	8.7e-07	9e-08	0.0	5.93e-06	3.27e-06	1e-08	333.41557049	335.27853673	333.34746042	-0.00091471	-0.00332799	-0.02761608
0.29681	1807.78394	0.0	7e-07	8.7e-07	9e-08	0.0	5.93e-06	3.27e-06	1e-08	333.39899865	335.26132061	333.33094518	-0.00091471	-0.00332799	-0.02761608
0.29686	1808.04528	0.0	7e-07	8.7e-07	9e-08	0.0	5.93e-06	3.27e-06	1e-08	333.3824268	335.24410449	333.31442995	-0.00091148	-0.00332485	-0.027591
0.29692	1808.30659	0.0	7e-07	8.7e-07	9e-08	0.0	5.93e-06	3.27e-06	1e-08	333.36591224	335.22690347	333.29792794	-0.00091091	-0.00332429	-0.02758653
0.29697	1808.56786	0.0	7e-07	8.7e-07	9e-08	0.0	5.93e-06	3.27e-06	1e-08	333.3494079	335.20970514	333.28142829	-0.00091188	-0.00332217	-0.02756977
0.29703	1808.8291	0.0	7e-07	8.7e-07	9e-08	0.0	5.93e-06	3.27e-06	1e-08	333.33288515	335.192517	333.26493967	-0.00091262	-0.00332056	-0.02755699
0.29708	1809.09031	0.0	7e-07	8.7e-07	9e-08	0.0	5.93e-06	3.27e-06	1e-08	333.31634837	335.17533662	333.24845946	-0.00091153	-0.0033195	-0.02754855
0.29714	1809.35149	0.0	7e-07	8.7e-07	9e-08	0.0	5.93e-06	3.27e-06	1e-08	333.29983092	335.15816133	333.2319837	-0.00090882	-0.00331686	-0.0275275
0.29719	1809.61263	0.0	7e-07	8.7e-07	9e-08	0.0	5.93e-06	3.27e-06	1e-08	333.28336163	335.1409987	333.21551903	-0.00090883	-0.00331684	-0.02752735
0.29725	1809.87375	0.0	7e-07	8.7e-07	9e-08	0.0	5.93e-06	3.27e-06	1e-08	333.26689218	335.12383616	333.19905446	-0.00091054	-0.00331314	-0.02749803
0.2973	1810.13483	0.0	7e-07	8.7e-07	9e-08	0.0	5.93e-06	3.27e-06	1e-08	333.2503904	335.10669146	333.18260919	-0.00091054	-0.00331314	-0.02749803
0.29736	1810.39588	0.0	7e-07	8.7e-07	9e-08	0.0	5.93e-06	3.27e-06	1e-08	333.23388863	335.08954676	333.16616393	-0.00090779	-0.00331047	-0.02747673
0.29741	1810.6569	0.0	7e-07	8.7e-07	9e-08	0.0	5.93e-06	3.27e-06	1e-08	333.21743569	335.07241487	333.14972988	-0.00090674	-0.00330945	-0.0274686
0.29747	1810.91789	0.0	7e-07	8.7e-07	9e-08	0.0	5.93e-06	3.27e-06	1e-08	333.20100138	335.05528788	333.13330013	-0.0009075	-0.00330781	-0.02745558
0.30753	1858.14016	0.0	7e-07	8.7e-07	9e-08	0.0	5.93e-06	3.27e-06	1e-08	330.31446277	332.04905284	330.25210656	-0.00082893	-0.00302352	-0.02518793
0.30758	1858.39524	0.0	7e-07	8.7e-07	9e-08	0.0	5.93e-06	3.27e-06	1e-08	330.29934036	332.03330872	330.23703127	-0.00082918	-0.00302306	-0.02518427
0.30764	1858.65029	0.0	7e-07	8.7e-07	9e-08	0.0	5.93e-06	3.27e-06	1e-08	330.28421329	332.01756684	330.22195842	-0.00082702	-0.00302111	-0.02516858
0.30769	1858.90531	0.0	7e-07	8.7e-07	9e-08	0.0	5.93e-06	3.27e-06	1e-08	330.26912484	332.00183445	330.20689375	-0.00082547	-0.0030197	-0.02515727
0.30775	1859.1603	0.0	7e-07	8.7e-07	9e-08	0.0	5.93e-06	3.27e-06	1e-08	330.25406421	331.98610889	330.19183499	-0.00082601	-0.00301869	-0.02514923
0.3078	1859.41525	0.0	7e-07	8.7e-07	9e-08	0.0	5.93e-06	3.27e-06	1e-08	330.23899337	331.97038823	330.17678157	-0.00082729	-0.00301631	-0.02513029
0.30786	1859.67017	0.0	7e-07	8.7e-07	9e-08	0.0	5.93e-06	3.27e-06	1e-08	330.2238984	331.95467916	330.16174076	-0.00082723	-0.00301627	-0.0251299
0.30791	1859.92506	0.0	7e-07	8.7e-07	9e-08	0.0	5.93e-06	3.27e-06	1e-08	330.20880439	331.93897032	330.14670015	-0.00082358	-0.00301297	-0.02510334
0.30797	1860.17992	0.0	7e-07	8.7e-07	9e-08	0.0	5.93e-06	3.27e-06	1e-08	330.19377584	331.92327752	330.1316734	-0.00082358	-0.00301297	-0.02510334
0.30802	1860.43474	0.0	7e-07	8.7e-07	9e-08	0.0	5.93e-06	3.27e-06	1e-08	330.17874729	331.90758473	330.11664664	-0.00082492	-0.0030105	-0.02508367
0.30808	1860.68953	0.0	7e-07	8.7e-07	9e-08	0.0	5.93e-06	3.27e-06	1e-08	330.16369361	331.89190396	330.10163299	-0.0008254	-0.00300959	-0.02507642
0.30813	1860.94429	0.0	7e-07	8.7e-07	9e-08	0.0	5.93e-06	3.27e-06	1e-08	330.14863068	331.87622762	330.08662415	-0.00082375	-0.00300809	-0.02506439
0.30819	1861.19902	0.0	7e-07	8.7e-07	9e-08	0.0	5.93e-06	3.27e-06	1e-08	330.13359745	331.86055855	330.0716216	-0.0008217	-0.00300625	-0.02504953
0.30824	1861.45371	0.0	7e-07	8.7e-07	9e-08	0.0	5.93e-06	3.27e-06	1e-08	330.1186009	331.84489846	330.05662679	-0.000822	-0.0030057	-0.02504513
0.3083	1861.70837	0.0	7e-07	8.7e-07	9e-08	0.0	5.93e-06	3.27e-06	1e-08	330.10359871	331.82924106	330.04163491	-0.00082353	-0.00300288	-0.02502267
0.30835	1861.963	0.0	7e-07	8.7e-07	9e-08	0.0	5.93e-06	3.27e-06	1e-08	330.08856775	331.81359739	330.02665799	-0.00082353	-0.00300288	-0.02502267
0.30841	1862.2176	0.0	7e-07	8.7e-07	9e-08	0.0	5.93e-06	3.27e-06	1e-08	330.07353679	331.79795372	330.01168107	-0.00082027	-0.00299994	-0.02499905
0.30846	1862.47216	0.0	7e-07	8.7e-07	9e-08	0.0	5.93e-06	3.27e-06	1e-08	330.05856424	331.78232433	329.99671646	-0.00081983	-0.00299954	-0.02499584
0.31853	1908.50708	0.0	7e-07	8.7e-07	9e-08	0.0	5.93e-06	3.27e-06	1e-08	327.42887953	329.03854792	327.37191626	-0.0007483	-0.00274346	-0.02293779
0.31858	1908.75561	0.0	7e-07	8.7e-07	9e-08	0.0	5.93e-06	3.27e-06	1e-08	327.41513981	329.02417393	327.35817602	-0.00074979	-0.00274102	-0.02291824
0.31864	1909.0041	0.0	7e-07	8.7e-07	9e-08	0.0	5.93e-06	3.27e-06	1e-08	327.40137182	329.00981194	327.34444893	-0.00075019	-0.00274038	-0.02291313
0.31869	1909.25256	0.0	7e-07	8.7e-07	9e-08	0.0	5.93e-06	3.27e-06	1e-08	327.38759644	328.99545309	327.33072527	-0.00074837	-0.00273885	-0.02290068
0.31875	1909.50099	0.0	7e-07	8.7e-07	9e-08	0.0	5.93e-06	3.27e-06	1e-08	327.37385395	328.9811018	327.31700805	-0.00074659	-0.00273735	-0.02288852
0.3188	1909.74939	0.0	7e-07	8.7e-07	9e-08	0.0	5.93e-06	3.27e-06	1e-08	327.36014357	328.96675789	327.30329711	-0.00074701	-0.00273667	-0.02288312
0.31886	1909.99775	0.0	7e-07	8.7e-07	9e-08	0.0	5.93e-06	3.27e-06	1e-08	327.34642537	328.95241728	327.28958979	-0.00074848	-0.00273428	-0.02286391
0.31891	1910.24608	0.0	7e-07	8.7e-07	9e-08	0.0	5.93e-06	3.27e-06	1e-08	327.33267931	328.93808847	327.2758954	-0.00074848	-0.00273428	-0.02286391
0.31897	1910.49438	0.0	7e-07	8.7e-07	9e-08	0.0	5.93e-06	3.27e-06	1e-08	327.31893324	328.92375967	327.26220101	-0.00074514	-0.00273145	-0.02284101
0.31902	1910.74264	0.0	7e-07	8.7e-07	9e-08	0.0	5.93e-06	3.27e-06	1e-08	327.30524776	328.90944476	327.24851844	-0.00074489	-0.00273125	-0.02283935
0.31908	1910.99087	0.0	7e-07	8.7e-07	9e-08	0.0	5.93e-06	3.27e-06	1e-08	327.29156667	328.89513085	327.23483673	-0.00074612	-0.00272927	-0.0228235
0.31913	1911.23907	0.0	7e-07	8.7e-07	9e-08	0.0	5.93e-06	3.27e-06	1e-08	327.27786252	328.88082668	327.22116569	-0.00074679	-0.00272819	-0.02281479
0.31919	1911.48723	0.0	7e-07	8.7e-07	9e-08	0.0	5.93e-06	3.27e-06	1e-08	327.26414571	328.86652786	327.2075005	-0.0007455	-0.0027271	-0.022806
0.31924	1911.73536	0.0	7e-07	8.7e-07	9e-08	0.0	5.93e-06	3.27e-06	1e-08	327.2504522	328.85223437	327.19383985	-0.0007432	-0.00272517	-0.02279028
0.3193	1911.98346	0.0	7e-07	8.7e-07	9e-08	0.0	5.93e-06	3.27e-06	1e-08	327.23680033	328.83795041	327.18018731	-0.00074333	-0.00272495	-0.02278852
0.31935	1912.23152	0.0	7e-07	8.7e-07	9e-08	0.0	5.93e-06	3.27e-06	1e-08	327.2231459	328.82366754	327.16653595	-0.00074509	-0.00272211	-0.02276578
0.31941	1912.47955	0.0	7e-07	8.7e-07	9e-08	0.0	5.93e-06	3.27e-06	1e-08	327.20945829	328.80939864	327.15289991	-0.00074509	-0.00272211	-0.02276578
0.31946	1912.72755	0.0	7e-07	8.7e-07	9e-08	0.0	5.93e-06	3.27e-06	1e-08	327.19577068	328.79512973	327.13926386	-0.00074228	-0.00271975	-0.02274658
0.32953	1957.54808	0.0	7e-07	8.7e-07	9e-08	0.0	5.93e-06	3.27e-06	1e-08	324.80042359	326.29149197	324.74837705	-0.00067814	-0.00248809	-0.02087206
0.32958	1957.7899	0.0	7e-07	8.7e-07	9e-08	0.0	5.93e-06	3.27e-06	1e-08	324.78789804	326.27838133	324.73586641	-0.00067697	-0.00248716	-0.02086448
0.32964	1958.03169	0.0	7e-07	8.7e-07	9e-08	0.0	5.93e-06	3.27e-06	1e-08	324.77539383	326.2652753	324.72335964	-0.00067769	-0.00248612	-0.02085611
0.32969	1958.27345	0.0	7e-07	8.7e-07	9e-08	0.0	5.93e-06	3.27e-06	1e-08	324.76287603	326.25217443	324.71085856	-0.0006789	-0.00248437	-0.02084199
0.32975	1958.51517	0.0	7e-07	8.7e-07	9e-08	0.0	5.93e-06	3.27e-06	1e-08	324.75033527	326.23908227	324.69836708	-0.00067862	-0.00248415	-0.02084018
0.3298	1958.75685	0.0	7e-07	8.7e-07	9e-08	0.0	5.93e-06	3.27e-06	1e-08	324.73779962	326.22599121	324.68587652	-0.00067543	-0.00248162	-0.02081954
0.32986	1958.9985	0.0	7e-07	8.7e-07	9e-08	0.0	5.93e-06	3.27e-06	1e-08	324.72532221	326.21291273	324.67339651	-0.00067543	-0.00248162	-0.02081954
0.32991	1959.24012	0.0	7e-07	8.7e-07	9e-08	0.0	5.93e-06	3.27e-06	1e-08	324.7128448	326.19983424	324.6609165	-0.00067696	-0.00247943	-0.02080183
0.32997	1959.48171	0.0	7e-07	8.7e-07	9e-08	0.0	5.93e-06	3.27e-06	1e-08	324.70033853	326.18676668	324.64844852	-0.00067737	-0.00247884	-0.0207971
0.33002	1959.72326	0.0	7e-07	8.7e-07	9e-08	0.0	5.93e-06	3.27e-06	1e-08	324.68782455	326.17370203	324.63598377	-0.00067564	-0.00247747	-0.02078594
0.33008	1959.96477	0.0	7e-07	8.7e-07	9e-08	0.0	5.93e-06	3.27e-06	1e-08	324.67534209	326.16064418	324.62352471	-0.0006739	-0.0024761	-0.02077469
0.33013	1960.20626	0.0	7e-07	8.7e-07	9e-08	0.0	5.93e-06	3.27e-06	1e-08	324.66289143	326.14759318	324.61107139	-0.0006743	-0.00247552	-0.02077007
0.33019	1960.4477	0.0	7e-07	8.7e-07	9e-08	0.0	5.93e-06	3.27e-06	1e-08	324.65043321	326.13454503	324.59862122	-0.00067583	-0.00247332	-0.0207523
0.33024	1960.68912	0.0	7e-07	8.7e-07	9e-08	0.0	5.93e-06	3.27e-06	1e-08	324.63794595	326.12150785	324.58618314	-0.00067583	-0.00247332	-0.0207523
0.3303	1960.9305	0.0	7e-07	8.7e-07	9e-08	0.0	5.93e-06	3.27e-06	1e-08	324.6254587	326.10847066	324.57374505	-0.00067266	-0.00247082	-0.02073184
0.33035	1961.17184	0.0	7e-07	8.7e-07	9e-08	0.0	5.93e-06	3.27e-06	1e-08	324.61302934	326.09544594	324.56131741	-0.00067237	-0.00247059	-0.02072994
0.33041	1961.41316	0.0	7e-07	8.7e-07	9e-08	0.0	5.93e-06	3.27e-06	1e-08	324.60060536	326.08242237	324.54889074	-0.00067357	-0.00246886	-0.02071601
0.33046	1961.65444	0.0	7e-07	8.7e-07	9e-08	0.0	5.93e-06	3.27e-06	1e-08	324.58815856	326.0694074	324.53647354	-0.0006743	-0.00246782	-0.0207076
0.34053	2005.23173	0.0	7e-07	8.7e-07	9e-08	0.0	5.93e-06	3.27e-06	1e-08	322.40655368	323.78540284	322.35892945	-0.0006159	-0.00225735	-0.0189939
0.34058	2005.46668	0.0	7e-07	8.7e-07	9e-08	0.0	5.93e-06	3.27e-06	1e-08	322.39511617	323.77344552	322.34753887	-0.0006159	-0.00225735	-0.0189939
0.34064	2005.7016	0.0	7e-07	8.7e-07	9e-08	0.0	5.93e-06	3.27e-06	1e-08	322.38367866	323.76148821	322.33614829	-0.00061323	-0.00225536	-0.01897757
0.34069	2005.93648	0.0	7e-07	8.7e-07	9e-08	0.0	5.93e-06	3.27e-06	1e-08	322.37229014	323.74954088	322.32476596	-0.00061255	-0.00225485	-0.01897338
0.34075	2006.17133	0.0	7e-07	8.7e-07	9e-08	0.0	5.93e-06	3.27e-06	1e-08	322.3609142	323.73759611	322.31338575	-0.00061352	-0.00225359	-0.01896315
0.3408	2006.40614	0.0	7e-07	8.7e-07	9e-08	0.0	5.93e-06	3.27e-06	1e-08	322.34951979	323.72565767	322.30201257	-0.00061451	-0.00225232	-0.01895287
0.34086	2006.64092	0.0	7e-07	8.7e-07	9e-08	0.0	5.93e-06	3.27e-06	1e-08	322.33810679	323.71372561	322.29064645	-0.00061383	-0.00225182	-0.01894874
0.34091	2006.87566	0.0	7e-07	8.7e-07	9e-08	0.0	5.93e-06	3.27e-06	1e-08	322.3267062	323.70179607	322.27928241	-0.00061116	-0.00224983	-0.01893239
0.34097	2007.11037	0.0	7e-07	8.7e-07	9e-08	0.0	5.93e-06	3.27e-06	1e-08	322.31535473	323.68987653	322.26792663	-0.00061116	-0.00224983	-0.01893239
0.34102	2007.34505	0.0	7e-07	8.7e-07	9e-08	0.0	5.93e-06	3.27e-06	1e-08	322.30400327	323.67795698	322.25657086	-0.00061293	-0.00224755	-0.01891387
0.34108	2007.57968	0.0	7e-07	8.7e-07	9e-08	0.0	5.93e-06	3.27e-06	1e-08	322.29261828	323.6660489	322.24522781	-0.00061312	-0.00224731	-0.01891192
0.34113	2007.81429	0.0	7e-07	8.7e-07	9e-08	0.0	5.93e-06	3.27e-06	1e-08	322.28122974	323.65414204	322.23388609	-0.00061108	-0.0022458	-0.0188995
0.34119	2008.04886	0.0	7e-07	8.7e-07	9e-08	0.0	5.93e-06	3.27e-06	1e-08	322.26987856	323.64224276	322.22255065	-0.00060977	-0.00224482	-0.01889148
0.34124	2008.28339	0.0	7e-07	8.7e-07	9e-08	0.0	5.93e-06	3.27e-06	1e-08	322.25855151	323.63034839	322.21121926	-0.00061038	-0.00224404	-0.01888514
0.3413	2008.51789	0.0	7e-07	8.7e-07	9e-08	0.0	5.93e-06	3.27e-06	1e-08	322.24721297	323.61845794	322.19989222	-0.00061173	-0.00224231	-0.01887105
0.34135	2008.75236	0.0	7e-07	8.7e-07	9e-08	0.0	5.93e-06	3.27e-06	1e-08	322.23584885	323.60657622	322.18857487	-0.00061169	-0.00224227	-0.01887079
0.34141	2008.98679	0.0	7e-07	8.7e-07	9e-08	0.0	5.93e-06	3.27e-06	1e-08	322.22448552	323.59469467	322.17725765	-0.00060839	-0.00223983	-0.01885066
0.34146	2009.22118	0.0	7e-07	8.7e-07	9e-08	0.0	5.93e-06	3.27e-06	1e-08	322.21318284	323.58282542	322.1659506	-0.00060839	-0.00223983	-0.01885066
0.35152	2051.52432	0.0	7e-07	8.7e-07	9e-08	0.0	5.93e-06	3.27e-06	1e-08	320.2264345	321.49963319	320.18294576	-0.00055563	-0.00204876	-0.01728606
0.35158	2051.75223	0.0	7e-07	8.7e-07	9e-08	0.0	5.93e-06	3.27e-06	1e-08	320.21606532	321.4887285	320.17257194	-0.00055557	-0.00204871	-0.01728568
0.35163	2051.9801	0.0	7e-07	8.7e-07	9e-08	0.0	5.93e-06	3.27e-06	1e-08	320.20569734	321.47782405	320.16219831	-0.0005569	-0.00204716	-0.01727301
0.35169	2052.20794	0.0	7e-07	8.7e-07	9e-08	0.0	5.93e-06	3.27e-06	1e-08	320.1953042	321.46692748	320.15183348	-0.00055753	-0.00204641	-0.01726693
0.35174	2052.43574	0.0	7e-07	8.7e-07	9e-08	0.0	5.93e-06	3.27e-06	1e-08	320.18489902	321.45603469	320.14147286	-0.00055633	-0.00204557	-0.01725996
0.3518	2052.66351	0.0	7e-07	8.7e-07	9e-08	0.0	5.93e-06	3.27e-06	1e-08	320.17451602	321.44514618	320.13111572	-0.00055431	-0.00204415	-0.01724821
0.35185	2052.89124	0.0	7e-07	8.7e-07	9e-08	0.0	5.93e-06	3.27e-06	1e-08	320.16417044	321.43426487	320.12076446	-0.00055444	-0.00204399	-0.01724693
0.35191	2053.11893	0.0	7e-07	8.7e-07	9e-08	0.0	5.93e-06	3.27e-06	1e-08	320.15382231	321.42338436	320.11041408	-0.00055627	-0.00204185	-0.01722949
0.35196	2053.34659	0.0	7e-07	8.7e-07	9e-08	0.0	5.93e-06	3.27e-06	1e-08	320.14343952	321.41251469	320.1000758	-0.00055627	-0.00204185	-0.01722949
0.35202	2053.57421	0.0	7e-07	8.7e-07	9e-08	0.0	5.93e-06	3.27e-06	1e-08	320.13305673	321.40164502	320.08973753	-0.00055381	-0.00204012	-0.01721521
0.35207	2053.8018	0.0	7e-07	8.7e-07	9e-08	0.0	5.93e-06	3.27e-06	1e-08	320.12271946	321.39078411	320.07940638	-0.00055305	-0.00203959	-0.01721081
0.35213	2054.02935	0.0	7e-07	8.7e-07	9e-08	0.0	5.93e-06	3.27e-06	1e-08	320.11239622	321.3799259	320.06907744	-0.00055396	-0.00203854	-0.01720221
0.35218	2054.25687	0.0	7e-07	8.7e-07	9e-08	0.0	5.93e-06	3.27e-06	1e-08	320.10205585	321.36907304	320.05875446	-0.00055502	-0.0020373	-0.01719213
0.35224	2054.48435	0.0	7e-07	8.7e-07	9e-08	0.0	5.93e-06	3.27e-06	1e-08	320.09169541	321.35822645	320.04843848	-0.00055451	-0.00203695	-0.01718922
0.35229	2054.71179	0.0	7e-07	8.7e-07	9e-08	0.0	5.93e-06	3.27e-06	1e-08	320.08134427	321.34738164	320.03812395	-0.0005518	-0.00203505	-0.01717349
0.35235	2054.9392	0.0	7e-07	8.7e-07	9e-08	0.0	5.93e-06	3.27e-06	1e-08	320.07104333	321.33654648	320.02781727	-0.0005518	-0.00203505	-0.01717349
0.3524	2055.16657	0.0	7e-07	8.7e-07	9e-08	0.0	5.93e-06	3.27e-06	1e-08	320.06074239	321.32571132	320.0175106	-0.00055347	-0.0020331	-0.01715761
0.35246	2055.39391	0.0	7e-07	8.7e-07	9e-08	0.0	5.93e-06	3.27e-06	1e-08	320.05040976	321.31488604	320.00721495	-0.00055376	-0.00203276	-0.01715485
0.36252	2096.38965	0.0	7e-07	8.7e-07	9e-08	0.0	5.93e-06	3.27e-06	1e-08	318.24136411	319.41523706	318.20156098	-0.00050433	-0.00186075	-0.01573886
0.36258	2096.61033	0.0	7e-07	8.7e-07	9e-08	0.0	5.93e-06	3.27e-06	1e-08	318.23191028	319.4052895	318.19211129	-0.00050585	-0.00185912	-0.01572552
0.36263	2096.83097	0.0	7e-07	8.7e-07	9e-08	0.0	5.93e-06	3.27e-06	1e-08	318.22242766	319.39535028	318.18267095	-0.00050585	-0.00185912	-0.01572552
0.36269	2097.05157	0.0	7e-07	8.7e-07	9e-08	0.0	5.93e-06	3.27e-06	1e-08	318.21294504	319.38541105	318.17323061	-0.00050303	-0.00185724	-0.01570994
0.36274	2097.27214	0.0	7e-07	8.7e-07	9e-08	0.0	5.93e-06	3.27e-06	1e-08	318.20351477	319.37548141	318.16379796	-0.00050276	-0.00185706	-0.0157084
0.3628	2097.49267	0.0	7e-07	8.7e-07	9e-08	0.0	5.93e-06	3.27e-06	1e-08	318.19408965	319.36555271	318.15436608	-0.00050392	-0.00185581	-0.01569816
0.36285	2097.71316	0.0	7e-07	8.7e-07	9e-08	0.0	5.93e-06	3.27e-06	1e-08	318.18464239	319.3556304	318.14494137	-0.00050471	-0.00185497	-0.01569129
0.36291	2097.93362	0.0	7e-07	8.7e-07	9e-08	0.0	5.93e-06	3.27e-06	1e-08	318.17518027	319.34571239	318.13552147	-0.00050382	-0.00185438	-0.0156864
0.36296	2098.15404	0.0	7e-07	8.7e-07	9e-08	0.0	5.93e-06	3.27e-06	1e-08	318.16573461	319.33579738	318.126104	-0.00050162	-0.00185291	-0.01567421
0.36302	2098.37442	0.0	7e-07	8.7e-07	9e-08	0.0	5.93e-06	3.27e-06	1e-08	318.15632994	319.32588988	318.11669254	-0.00050162	-0.00185291	-0.01567421
0.36307	2098.59477	0.0	7e-07	8.7e-07	9e-08	0.0	5.93e-06	3.27e-06	1e-08	318.14692527	319.31598237	318.10728108	-0.00050352	-0.00185088	-0.01565757
0.36313	2098.81508	0.0	7e-07	8.7e-07	9e-08	0.0	5.93e-06	3.27e-06	1e-08	318.13748455	319.30608526	318.09788128	-0.00050357	-0.00185083	-0.01565713
0.36318	2099.03535	0.0	7e-07	8.7e-07	9e-08	0.0	5.93e-06	3.27e-06	1e-08	318.12804289	319.29618841	318.08848179	-0.00050152	-0.00184947	-0.01564584
0.36324	2099.25559	0.0	7e-07	8.7e-07	9e-08	0.0	5.93e-06	3.27e-06	1e-08	318.11863925	319.28629851	318.07908788	-0.00050048	-0.00184878	-0.01564009
0.36329	2099.47579	0.0	7e-07	8.7e-07	9e-08	0.0	5.93e-06	3.27e-06	1e-08	318.10925499	319.27641216	318.06969681	-0.00050116	-0.00184805	-0.01563412
0.36335	2099.69595	0.0	7e-07	8.7e-07	9e-08	0.0	5.93e-06	3.27e-06	1e-08	318.09985777	319.26652953	318.06030992	-0.00050243	-0.0018467	-0.01562305
0.3634	2099.91607	0.0	7e-07	8.7e-07	9e-08	0.0	5.93e-06	3.27e-06	1e-08	318.09043653	319.25665381	318.05093079	-0.00050231	-0.00184662	-0.0156224
0.36346	2100.13616	0.0	7e-07	8.7e-07	9e-08	0.0	5.93e-06	3.27e-06	1e-08	318.08101746	319.24677849	318.04155198	-0.00049934	-0.00184465	-0.01560603
0.37352	2139.78863	0.0	7e-07	8.7e-07	9e-08	0.0	5.93e-06	3.27e-06	1e-08	316.4339644	317.51482754	316.39754094	-0.00045893	-0.00168867	-0.01431612
0.37358	2140.00187	0.0	7e-07	8.7e-07	9e-08	0.0	5.93e-06	3.27e-06	1e-08	316.42532635	317.50576313	316.38894287	-0.00045893	-0.00168867	-0.01431612
0.37363	2140.21508	0.0	7e-07	8.7e-07	9e-08	0.0	5.93e-06	3.27e-06	1e-08	316.41668831	317.49669872	316.38034479	-0.00045682	-0.00168733	-0.01430496
0.37369	2140.42824	0.0	7e-07	8.7e-07	9e-08	0.0	5.93e-06	3.27e-06	1e-08	316.40808958	317.48764119	316.37175217	-0.00045598	-0.00168679	-0.01430046
0.37374	2140.64137	0.0	7e-07	8.7e-07	9e-08	0.0	5.93e-06	3.27e-06	1e-08	316.39950672	317.47858643	316.36316175	-0.00045672	-0.00168605	-0.01429434
0.3738	2140.85446	0.0	7e-07	8.7e-07	9e-08	0.0	5.93e-06	3.27e-06	1e-08	316.3909096	317.46953551	316.35457566	-0.00045789	-0.00168489	-0.01428482
0.37385	2141.06751	0.0	7e-07	8.7e-07	9e-08	0.0	5.93e-06	3.27e-06	1e-08	316.38229032	317.46049056	316.3459963	-0.00045768	-0.00168476	-0.01428372
0.37391	2141.28053	0.0	7e-07	8.7e-07	9e-08	0.0	5.93e-06	3.27e-06	1e-08	316.37367493	317.45144629	316.33741748	-0.00045494	-0.00168302	-0.0142692
0.37396	2141.4935	0.0	7e-07	8.7e-07	9e-08	0.0	5.93e-06	3.27e-06	1e-08	316.36511078	317.44241097	316.32884575	-0.00045494	-0.00168302	-0.0142692
0.37402	2141.70644	0.0	7e-07	8.7e-07	9e-08	0.0	5.93e-06	3.27e-06	1e-08	316.35654662	317.43337565	316.32027403	-0.00045637	-0.0016816	-0.0142575
0.37407	2141.91934	0.0	7e-07	8.7e-07	9e-08	0.0	5.93e-06	3.27e-06	1e-08	316.3479552	317.42434767	316.31171057	-0.00045685	-0.00168112	-0.01425358
0.37413	2142.13221	0.0	7e-07	8.7e-07	9e-08	0.0	5.93e-06	3.27e-06	1e-08	316.33935466	317.41532214	316.30314989	-0.00045559	-0.00168032	-0.01424691
0.37418	2142.34503	0.0	7e-07	8.7e-07	9e-08	0.0	5.93e-06	3.27e-06	1e-08	316.33077767	317.40630072	316.29459246	-0.00045391	-0.00167926	-0.014238
0.37424	2142.55782	0.0	7e-07	8.7e-07	9e-08	0.0	5.93e-06	3.27e-06	1e-08	316.32223219	317.39728481	316.28603939	-0.00045411	-0.00167905	-0.01423634
0.37429	2142.77057	0.0	7e-07	8.7e-07	9e-08	0.0	5.93e-06	3.27e-06	1e-08	316.31368284	317.38826993	316.27748749	-0.00045582	-0.00167736	-0.01422241
0.37435	2142.98328	0.0	7e-07	8.7e-07	9e-08	0.0	5.93e-06	3.27e-06	1e-08	316.30510098	317.37926378	316.26894545	-0.00045582	-0.00167736	-0.01422241
0.3744	2143.19596	0.0	7e-07	8.7e-07	9e-08	0.0	5.93e-06	3.27e-06	1e-08	316.29651913	317.37025763	316.2604034	-0.00045351	-0.0016759	-0.0142102
0.37446	2143.4086	0.0	7e-07	8.7e-07	9e-08	0.0	5.93e-06	3.27e-06	1e-08	316.28798044	317.36125902	316.25186731	-0.00045288	-0.0016755	-0.01420686
0.38452	2181.67887	0.0	7e-07	8.7e-07	9e-08	0.0	5.93e-06	3.27e-06	1e-08	314.78848208	315.78248036	314.75515788	-0.00041629	-0.00153347	-0.01302733
0.38458	2181.88446	0.0	7e-07	8.7e-07	9e-08	0.0	5.93e-06	3.27e-06	1e-08	314.78061729	315.77421841	314.74733067	-0.00041629	-0.00153347	-0.01302733
0.38463	2182.09	0.0	7e-07	8.7e-07	9e-08	0.0	5.93e-06	3.27e-06	1e-08	314.7727525	315.76595646	314.73950345	-0.00041442	-0.00153233	-0.01301772
0.38469	2182.29551	0.0	7e-07	8.7e-07	9e-08	0.0	5.93e-06	3.27e-06	1e-08	314.76492296	315.75770045	314.73168089	-0.0004135	-0.00153176	-0.01301301
0.38474	2182.50098	0.0	7e-07	8.7e-07	9e-08	0.0	5.93e-06	3.27e-06	1e-08	314.75711068	315.74944736	314.72386061	-0.00041413	-0.00153118	-0.01300815
0.3848	2182.70641	0.0	7e-07	8.7e-07	9e-08	0.0	5.93e-06	3.27e-06	1e-08	314.74928641	315.74119732	314.71604379	-0.00041535	-0.00153003	-0.0129987
0.38485	2182.9118	0.0	7e-07	8.7e-07	9e-08	0.0	5.93e-06	3.27e-06	1e-08	314.7414388	315.73295322	314.7082337	-0.00041533	-0.00153002	-0.01299859
0.38491	2183.11715	0.0	7e-07	8.7e-07	9e-08	0.0	5.93e-06	3.27e-06	1e-08	314.73359162	315.72470919	314.70042366	-0.00041256	-0.00152833	-0.01298442
0.38496	2183.32246	0.0	7e-07	8.7e-07	9e-08	0.0	5.93e-06	3.27e-06	1e-08	314.72579646	315.71647393	314.69262049	-0.00041256	-0.00152833	-0.01298442
0.38502	2183.52773	0.0	7e-07	8.7e-07	9e-08	0.0	5.93e-06	3.27e-06	1e-08	314.7180013	315.70823866	314.68481732	-0.00041381	-0.00152716	-0.01297476
0.38507	2183.73297	0.0	7e-07	8.7e-07	9e-08	0.0	5.93e-06	3.27e-06	1e-08	314.71018227	315.70000947	314.67702103	-0.00041441	-0.0015266	-0.01297014
0.38513	2183.93816	0.0	7e-07	8.7e-07	9e-08	0.0	5.93e-06	3.27e-06	1e-08	314.70235181	315.69178318	314.66922803	-0.00041345	-0.00152601	-0.01296523
0.38518	2184.14332	0.0	7e-07	8.7e-07	9e-08	0.0	5.93e-06	3.27e-06	1e-08	314.6945394	315.68355993	314.66143741	-0.00041162	-0.0015249	-0.01295589
0.38524	2184.34844	0.0	7e-07	8.7e-07	9e-08	0.0	5.93e-06	3.27e-06	1e-08	314.68676132	315.67534247	314.65365132	-0.00041164	-0.00152488	-0.01295571
0.38529	2184.55352	0.0	7e-07	8.7e-07	9e-08	0.0	5.93e-06	3.27e-06	1e-08	314.6789828	315.66712511	314.64586535	-0.00041347	-0.00152318	-0.01294164
0.38535	2184.75856	0.0	7e-07	8.7e-07	9e-08	0.0	5.93e-06	3.27e-06	1e-08	314.67116946	315.6589166	314.63808941	-0.00041347	-0.00152318	-0.01294164
0.3854	2184.96356	0.0	7e-07	8.7e-07	9e-08	0.0	5.93e-06	3.27e-06	1e-08	314.66335611	315.65070809	314.63031346	-0.00041157	-0.00152202	-0.01293196
0.38546	2185.16852	0.0	7e-07	8.7e-07	9e-08	0.0	5.93e-06	3.27e-06	1e-08	314.65557837	315.64250557	314.62254221	-0.00041068	-0.00152148	-0.01292741
0.39552	2222.01426	0.0	7e-07	8.7e-07	9e-08	0.0	5.93e-06	3.27e-06	1e-08	313.28430751	314.25360243	313.25342558	-0.00037906	-0.00127965	-0.01185888
0.39558	2222.21195	0.0	7e-07	8.7e-07	9e-08	0.0	5.93e-06	3.27e-06	1e-08	313.27712198	314.2466855	313.24621831	-0.00037886	-0.00137895	-0.01185306
0.39563	2222.4096	0.0	7e-07	8.7e-07	9e-08	0.0	5.93e-06	3.27e-06	1e-08	313.26994007	314.23923169	313.23908518	-0.00037872	-0.00127955	-0.01184763
0.39569	2222.60721	0.0	7e-07	8.7e-07	9e-08	0.0	5.93e-06	3.27e-06	1e-08	313.26276076	314.23231508	313.23188555	-0.00037846	-0.00137878	-0.0118418
0.39574	2222.80477	0.0	7e-07	8.7e-07	9e-08	0.0	5.93e-06	3.27e-06	1e-08	313.25558622	314.22486194	313.22475997	-0.00037835	-0.00127942	-0.01183637
0.3958	2223.0023	0.0	7e-07	8.7e-07	9e-08	0.0	5.93e-06	3.27e-06	1e-08	313.2484136	314.21794582	313.21756795	-0.00037805	-0.0013786	-0.01183057
0.39585	2223.19979	0.0	7e-07	8.7e-07	9e-08	0.0	5.93e-06	3.27e-06	1e-08	313.24124658	314.21049343	313.21044989	-0.00037809	-0.00127937	-0.01182502
0.39591	2223.39723	0.0	7e-07	8.7e-07	9e-08	0.0	5.93e-06	3.27e-06	1e-08	313.23407867	314.20357735	313.20326567	-0.0003776	-0.00133116	-0.01181945
0.39596	2223.59464	0.0	7e-07	8.7e-07	9e-08	0.0	5.93e-06	3.27e-06	1e-08	313.22692006	314.19638117	313.19612163	-0.00037768	-0.00132644	-0.01181375
0.39602	2223.79201	0.0	7e-07	8.7e-07	9e-08	0.0	5.93e-06	3.27e-06	1e-08	313.21975977	314.18921042	313.18897834	-0.00037735	-0.00127903	-0.01180826
0.39607	2223.98934	0.0	7e-07	8.7e-07	9e-08	0.0	5.93e-06	3.27e-06	1e-08	313.21260561	314.18229585	313.18180519	-0.00037734	-0.00133959	-0.0118029
0.39613	2224.18662	0.0	7e-07	8.7e-07	9e-08	0.0	5.93e-06	3.27e-06	1e-08	313.20545159	314.17505383	313.17467861	-0.00037694	-0.0013246	-0.0117969
0.39618	2224.38387	0.0	7e-07	8.7e-07	9e-08	0.0	5.93e-06	3.27e-06	1e-08	313.19830505	314.16789269	313.1675454	-0.00037688	-0.00133253	-0.01179147
0.39624	2224.58107	0.0	7e-07	8.7e-07	9e-08	0.0	5.93e-06	3.27e-06	1e-08	313.19115952	314.16068856	313.16042159	-0.00037665	-0.00133927	-0.01178592
0.39629	2224.77824	0.0	7e-07	8.7e-07	9e-08	0.0	5.93e-06	3.27e-06	1e-08	313.18401812	314.15344792	313.1533063	-0.00037654	-0.00127876	-0.01178027
0.39635	2224.97537	0.0	7e-07	8.7e-07	9e-08	0.0	5.93e-06	3.27e-06	1e-08	313.17687882	314.14653431	313.14615216	-0.00037619	-0.00131836	-0.0117745
0.3964	2225.17245	0.0	7e-07	8.7e-07	9e-08	0.0	5.93e-06	3.27e-06	1e-08	313.16974589	314.1394065	313.13902984	-0.00037622	-0.00133834	-0.01176892
0.39646	2225.3695	0.0	7e-07	8.7e-07	9e-08	0.0	5.93e-06	3.27e-06	1e-08	313.16261238	314.13217052	313.1319256	-0.00037585	-0.00127852	-0.01176347
0.40652	2260.74447	0.0	7e-07	8.7e-07	9e-08	0.0	5.93e-06	3.27e-06	1e-08	311.91274404	312.88450737	311.8840796	-0.00034368	-0.00124901	-0.0107839
0.40657	2260.934	0.0	7e-07	8.7e-07	9e-08	0.0	5.93e-06	3.27e-06	1e-08	311.90620886	312.87773604	311.87758525	-0.00034354	-0.00116857	-0.01077878
0.40663	2261.12348	0.0	7e-07	8.7e-07	9e-08	0.0	5.93e-06	3.27e-06	1e-08	311.89967633	312.8714007	311.87103758	-0.0003434	-0.00122046	-0.01077366
0.40668	2261.31293	0.0	7e-07	8.7e-07	9e-08	0.0	5.93e-06	3.27e-06	1e-08	311.89314629	312.86478396	311.86453009	-0.00034328	-0.00121323	-0.01076852
0.40674	2261.50233	0.0	7e-07	8.7e-07	9e-08	0.0	5.93e-06	3.27e-06	1e-08	311.88661844	312.85820632	311.85802104	-0.00034309	-0.00116715	-0.01076342
0.40679	2261.69169	0.0	7e-07	8.7e-07	9e-08	0.0	5.93e-06	3.27e-06	1e-08	311.88009412	312.85187843	311.85148289	-0.0003429	-0.00118299	-0.01075831
0.40685	2261.88101	0.0	7e-07	8.7e-07	9e-08	0.0	5.93e-06	3.27e-06	1e-08	311.87357331	312.84546455	311.84495942	-0.00034279	-0.00125011	-0.01075318
0.4069	2262.07029	0.0	7e-07	8.7e-07	9e-08	0.0	5.93e-06	3.27e-06	1e-08	311.86705461	312.83868667	311.83848692	-0.00034258	-0.00116694	-0.01074808
0.40696	2262.25952	0.0	7e-07	8.7e-07	9e-08	0.0	5.93e-06	3.27e-06	1e-08	311.86053969	312.83235962	311.83195911	-0.0003423	-0.00120557	-0.01074297
0.40701	2262.44872	0.0	7e-07	8.7e-07	9e-08	0.0	5.93e-06	3.27e-06	1e-08	311.85402999	312.82582306	311.82546201	-0.00034241	-0.00122722	-0.01073787
0.40707	2262.63787	0.0	7e-07	8.7e-07	9e-08	0.0	5.93e-06	3.27e-06	1e-08	311.84751816	312.81916902	311.81898389	-0.00034214	-0.00116868	-0.01073281
0.40712	2262.82698	0.0	7e-07	8.7e-07	9e-08	0.0	5.93e-06	3.27e-06	1e-08	311.84101132	312.81283229	311.81246778	-0.00034196	-0.00124383	-0.01072768
0.40718	2263.01605	0.0	7e-07	8.7e-07	9e-08	0.0	5.93e-06	3.27e-06	1e-08	311.83450794	312.80608799	311.80600828	-0.00034179	-0.00116805	-0.01072255
0.40723	2263.20508	0.0	7e-07	8.7e-07	9e-08	0.0	5.93e-06	3.27e-06	1e-08	311.82800756	312.79975448	311.79949873	-0.00034156	-0.00116677	-0.01071748
0.40729	2263.39407	0.0	7e-07	8.7e-07	9e-08	0.0	5.93e-06	3.27e-06	1e-08	311.82151152	312.79342785	311.7929917	-0.00034137	-0.00122695	-0.01071239
0.40734	2263.58301	0.0	7e-07	8.7e-07	9e-08	0.0	5.93e-06	3.27e-06	1e-08	311.81501907	312.78677479	311.78653066	-0.00034129	-0.00120513	-0.01070728
0.4074	2263.77191	0.0	7e-07	8.7e-07	9e-08	0.0	5.93e-06	3.27e-06	1e-08	311.80852793	312.78023995	311.78005775	-0.00034105	-0.0011664	-0.01070221
0.40745	2263.96077	0.0	7e-07	8.7e-07	9e-08	0.0	5.93e-06	3.27e-06	1e-08	311.80204137	312.77391507	311.77356088	-0.00034091	-0.00119081	-0.01069712
0.41752	2297.81372	0.0	7e-07	8.7e-07	9e-08	0.0	5.93e-06	3.27e-06	1e-08	310.66504461	311.63869943	310.63843824	-0.00031175	-0.00106177	-0.00980585
0.41757	2297.99479	0.0	7e-07	8.7e-07	9e-08	0.0	5.93e-06	3.27e-06	1e-08	310.65909986	311.63292757	310.6324801	-0.00031175	-0.00115272	-0.00980117
0.41763	2298.17582	0.0	7e-07	8.7e-07	9e-08	0.0	5.93e-06	3.27e-06	1e-08	310.65315496	311.62666124	310.62658953	-0.00031156	-0.00105792	-0.00979653
0.41768	2298.35681	0.0	7e-07	8.7e-07	9e-08	0.0	5.93e-06	3.27e-06	1e-08	310.64721374	311.62091017	310.62063512	-0.0003113	-0.00108125	-0.00979186
0.41774	2298.53775	0.0	7e-07	8.7e-07	9e-08	0.0	5.93e-06	3.27e-06	1e-08	310.64127724	311.61503219	310.61470031	-0.00031127	-0.00110387	-0.00978723
0.41779	2298.71865	0.0	7e-07	8.7e-07	9e-08	0.0	5.93e-06	3.27e-06	1e-08	310.63534142	311.6090312	310.60878474	-0.00031113	-0.00108685	-0.00978255
0.41785	2298.8995	0.0	7e-07	8.7e-07	9e-08	0.0	5.93e-06	3.27e-06	1e-08	310.62940802	311.60312267	310.60286034	-0.00031091	-0.00105769	-0.00977792
0.4179	2299.08032	0.0	7e-07	8.7e-07	9e-08	0.0	5.93e-06	3.27e-06	1e-08	310.62347889	311.59737257	310.59691846	-0.00031075	-0.00114713	-0.00977326
0.41796	2299.26109	0.0	7e-07	8.7e-07	9e-08	0.0	5.93e-06	3.27e-06	1e-08	310.61755272	311.59113618	310.59104294	-0.00031063	-0.00106666	-0.00976861
0.41801	2299.44182	0.0	7e-07	8.7e-07	9e-08	0.0	5.93e-06	3.27e-06	1e-08	310.61162868	311.58533713	310.58511378	-0.00031038	-0.00105747	-0.00976398
0.41807	2299.6225	0.0	7e-07	8.7e-07	9e-08	0.0	5.93e-06	3.27e-06	1e-08	310.60570937	311.57958803	310.57918121	-0.00031034	-0.00108848	-0.00975934
0.41812	2299.80314	0.0	7e-07	8.7e-07	9e-08	0.0	5.93e-06	3.27e-06	1e-08	310.59979075	311.57367024	310.57327381	-0.0003102	-0.00112504	-0.00975468
0.41818	2299.98374	0.0	7e-07	8.7e-07	9e-08	0.0	5.93e-06	3.27e-06	1e-08	310.5938746	311.56755363	310.56739543	-0.00031	-0.00105737	-0.00975006
0.41823	2300.16429	0.0	7e-07	8.7e-07	9e-08	0.0	5.93e-06	3.27e-06	1e-08	310.5879623	311.56180482	310.56147236	-0.00030989	-0.00105736	-0.00974543
0.41829	2300.3448	0.0	7e-07	8.7e-07	9e-08	0.0	5.93e-06	3.27e-06	1e-08	310.58205197	311.55605601	310.55555248	-0.00030974	-0.00115521	-0.00974078
0.41834	2300.52527	0.0	7e-07	8.7e-07	9e-08	0.0	5.93e-06	3.27e-06	1e-08	310.57614443	311.54977512	310.54970492	-0.00030959	-0.00105793	-0.00973616
0.4184	2300.7057	0.0	7e-07	8.7e-07	9e-08	0.0	5.93e-06	3.27e-06	1e-08	310.57023978	311.54402305	310.54379177	-0.00030946	-0.00105725	-0.00973153
0.41845	2300.88608	0.0	7e-07	8.7e-07	9e-08	0.0	5.93e-06	3.27e-06	1e-08	310.56433736	311.53827463	310.53788133	-0.00030919	-0.00109704	-0.0097269
0.42852	2333.15996	0.0	7e-07	8.7e-07	9e-08	0.0	5.93e-06	3.27e-06	1e-08	309.53012545	310.50552356	309.50535816	-0.00028288	-0.00100209	-0.00891618
0.42857	2333.33225	0.0	7e-07	8.7e-07	9e-08	0.0	5.93e-06	3.27e-06	1e-08	309.52471727	310.5000627	309.49996608	-0.00028278	-0.00096435	-0.00891194
0.42863	2333.50449	0.0	7e-07	8.7e-07	9e-08	0.0	5.93e-06	3.27e-06	1e-08	309.51931105	310.49480742	309.49455025	-0.00028259	-0.00098311	-0.0089077
0.42868	2333.67669	0.0	7e-07	8.7e-07	9e-08	0.0	5.93e-06	3.27e-06	1e-08	309.51390837	310.48944986	309.48915054	-0.00028256	-0.00098317	-0.00890346
0.42874	2333.84885	0.0	7e-07	8.7e-07	9e-08	0.0	5.93e-06	3.27e-06	1e-08	309.50850614	310.48409191	309.48375385	-0.00028246	-0.00102738	-0.00889924
0.42879	2334.02096	0.0	7e-07	8.7e-07	9e-08	0.0	5.93e-06	3.27e-06	1e-08	309.50310576	310.47849293	309.47839131	-0.00028219	-0.00096921	-0.008895
0.42885	2334.19302	0.0	7e-07	8.7e-07	9e-08	0.0	5.93e-06	3.27e-06	1e-08	309.49771042	310.47321089	309.47299048	-0.00028208	-0.00101282	-0.00889077
0.4289	2334.36504	0.0	7e-07	8.7e-07	9e-08	0.0	5.93e-06	3.27e-06	1e-08	309.49231721	310.46769115	309.46762337	-0.00028194	-0.00094624	-0.00888656
0.42896	2334.53702	0.0	7e-07	8.7e-07	9e-08	0.0	5.93e-06	3.27e-06	1e-08	309.48692664	310.4625342	309.46221209	-0.00028215	-0.0009853	-0.00888233
0.42901	2334.70895	0.0	7e-07	8.7e-07	9e-08	0.0	5.93e-06	3.27e-06	1e-08	309.48153193	310.45716432	309.45683154	-0.00028171	-0.00102479	-0.0088781
0.42907	2334.88083	0.0	7e-07	8.7e-07	9e-08	0.0	5.93e-06	3.27e-06	1e-08	309.47614556	310.45157917	309.45148157	-0.00028147	-0.00094327	-0.00887388
0.42912	2335.05267	0.0	7e-07	8.7e-07	9e-08	0.0	5.93e-06	3.27e-06	1e-08	309.47076369	310.44643823	309.44607682	-0.00028145	-0.00101547	-0.00886966
0.42918	2335.22447	0.0	7e-07	8.7e-07	9e-08	0.0	5.93e-06	3.27e-06	1e-08	309.46538226	310.44090371	309.44072604	-0.00028144	-0.00095698	-0.00886545
0.42923	2335.39622	0.0	7e-07	8.7e-07	9e-08	0.0	5.93e-06	3.27e-06	1e-08	309.46000087	310.43568793	309.43533691	-0.00028113	-0.00103428	-0.00886123
0.42929	2335.56792	0.0	7e-07	8.7e-07	9e-08	0.0	5.93e-06	3.27e-06	1e-08	309.45462537	310.43005079	309.43000516	-0.00028093	-0.00093263	-0.00885701
0.42934	2335.73958	0.0	7e-07	8.7e-07	9e-08	0.0	5.93e-06	3.27e-06	1e-08	309.44925369	310.4249676	309.42460443	-0.00028105	-0.001008	-0.00885282
0.4294	2335.9112	0.0	7e-07	8.7e-07	9e-08	0.0	5.93e-06	3.27e-06	1e-08	309.44387955	310.41947357	309.41925999	-0.00028061	-0.00098289	-0.00884857
0.42945	2336.08277	0.0	7e-07	8.7e-07	9e-08	0.0	5.93e-06	3.27e-06	1e-08	309.43851381	310.41411634	309.4139005	-0.00028057	-0.00094728	-0.0088444
0.43952	2366.71358	0.0	7e-07	8.7e-07	9e-08	0.0	5.93e-06	3.27e-06	1e-08	308.49781583	309.47518792	308.47470032	-0.00025681	-0.00095794	-0.00810696
0.43957	2366.87672	0.0	7e-07	8.7e-07	9e-08	0.0	5.93e-06	3.27e-06	1e-08	308.49289463	309.46995586	308.46983041	-0.00025655	-0.00085955	-0.0081031
0.43963	2367.03981	0.0	7e-07	8.7e-07	9e-08	0.0	5.93e-06	3.27e-06	1e-08	308.48797826	309.46526115	308.46489351	-0.00025654	-0.00092114	-0.00809924
0.43968	2367.20285	0.0	7e-07	8.7e-07	9e-08	0.0	5.93e-06	3.27e-06	1e-08	308.48306218	309.46022998	308.46000284	-0.00025632	-0.00086494	-0.0080954
0.43974	2367.36585	0.0	7e-07	8.7e-07	9e-08	0.0	5.93e-06	3.27e-06	1e-08	308.47815025	309.4555057	308.45507503	-0.00025618	-0.00094881	-0.00809153
0.43979	2367.5288	0.0	7e-07	8.7e-07	9e-08	0.0	5.93e-06	3.27e-06	1e-08	308.47324088	309.45032327	308.45020912	-0.00025606	-0.00089963	-0.0080877
0.43985	2367.6917	0.0	7e-07	8.7e-07	9e-08	0.0	5.93e-06	3.27e-06	1e-08	308.46833384	309.44540941	308.44531108	-0.00025607	-0.00088464	-0.00808386
0.4399	2367.85455	0.0	7e-07	8.7e-07	9e-08	0.0	5.93e-06	3.27e-06	1e-08	308.46342652	309.44057739	308.44040517	-0.00025578	-0.00091138	-0.00808001
0.43996	2368.01736	0.0	7e-07	8.7e-07	9e-08	0.0	5.93e-06	3.27e-06	1e-08	308.45852457	309.43559925	308.43552067	-0.00025583	-0.00089826	-0.00807617
0.44001	2368.18012	0.0	7e-07	8.7e-07	9e-08	0.0	5.93e-06	3.27e-06	1e-08	308.45362177	309.43069274	308.43062964	-0.00025551	-0.00088551	-0.00807232
0.44007	2368.34284	0.0	7e-07	8.7e-07	9e-08	0.0	5.93e-06	3.27e-06	1e-08	308.44872496	309.4258558	308.4257321	-0.00025557	-0.00089189	-0.00806849
0.44012	2368.50551	0.0	7e-07	8.7e-07	9e-08	0.0	5.93e-06	3.27e-06	1e-08	308.44382693	309.42098396	308.42084182	-0.00025529	-0.00083882	-0.00806466
0.44018	2368.66813	0.0	7e-07	8.7e-07	9e-08	0.0	5.93e-06	3.27e-06	1e-08	308.43893419	309.41640194	308.41591655	-0.00025526	-0.00090504	-0.00806082
0.44023	2368.8307	0.0	7e-07	8.7e-07	9e-08	0.0	5.93e-06	3.27e-06	1e-08	308.43404211	309.41145816	308.41104076	-0.00025507	-0.00091095	-0.00805697
0.44029	2368.99323	0.0	7e-07	8.7e-07	9e-08	0.0	5.93e-06	3.27e-06	1e-08	308.42915352	309.40648206	308.40617173	-0.00025492	-0.00090178	-0.00805316
0.44034	2369.15571	0.0	7e-07	8.7e-07	9e-08	0.0	5.93e-06	3.27e-06	1e-08	308.42426783	309.401556	308.4012988	-0.00025492	-0.000924	-0.0080493
0.4404	2369.31814	0.0	7e-07	8.7e-07	9e-08	0.0	5.93e-06	3.27e-06	1e-08	308.41938201	309.39650849	308.39644431	-0.00025483	-0.00086862	-0.00804549
0.44045	2369.48053	0.0	7e-07	8.7e-07	9e-08	0.0	5.93e-06	3.27e-06	1e-08	308.41449784	309.39176343	308.39155332	-0.00025454	-0.00086186	-0.00804167
0.45051	2398.39567	0.0	7e-07	8.7e-07	9e-08	0.0	5.93e-06	3.27e-06	1e-08	307.5589553	308.53720533	307.53741973	-0.000233	-0.00081284	-0.00737099
0.45057	2398.54924	0.0	7e-07	8.7e-07	9e-08	0.0	5.93e-06	3.27e-06	1e-08	307.55448084	308.53275665	307.53295048	-0.00023287	-0.00076925	-0.00736748
0.45062	2398.70275	0.0	7e-07	8.7e-07	9e-08	0.0	5.93e-06	3.27e-06	1e-08	307.55000886	308.5285465	307.52845282	-0.00023288	-0.00086708	-0.00736397
0.45068	2398.85621	0.0	7e-07	8.7e-07	9e-08	0.0	5.93e-06	3.27e-06	1e-08	307.5455366	308.52380085	307.52402678	-0.00023264	-0.00078596	-0.00736047
0.45073	2399.00963	0.0	7e-07	8.7e-07	9e-08	0.0	5.93e-06	3.27e-06	1e-08	307.54106882	308.51949912	307.51954573	-0.00023256	-0.00080719	-0.00735697
0.45079	2399.16299	0.0	7e-07	8.7e-07	9e-08	0.0	5.93e-06	3.27e-06	1e-08	307.53660259	308.51508115	307.51508209	-0.00023245	-0.00083291	-0.00735346
0.45084	2399.31631	0.0	7e-07	8.7e-07	9e-08	0.0	5.93e-06	3.27e-06	1e-08	307.53213841	308.51052237	307.51063903	-0.00023236	-0.00081134	-0.00734997
0.4509	2399.46958	0.0	7e-07	8.7e-07	9e-08	0.0	5.93e-06	3.27e-06	1e-08	307.52767592	308.50608163	307.50618313	-0.00023215	-0.00079316	-0.00734647
0.45095	2399.62279	0.0	7e-07	8.7e-07	9e-08	0.0	5.93e-06	3.27e-06	1e-08	307.52321744	308.50174032	307.50171671	-0.00023214	-0.00085061	-0.00734297
0.45101	2399.77596	0.0	7e-07	8.7e-07	9e-08	0.0	5.93e-06	3.27e-06	1e-08	307.51875915	308.49708454	307.49729334	-0.00023193	-0.00080375	-0.00733948
0.45106	2399.92908	0.0	7e-07	8.7e-07	9e-08	0.0	5.93e-06	3.27e-06	1e-08	307.51430489	308.49268518	307.49283919	-0.00023189	-0.00082202	-0.00733598
0.45112	2400.08215	0.0	7e-07	8.7e-07	9e-08	0.0	5.93e-06	3.27e-06	1e-08	307.50985137	308.48818582	307.48840037	-0.00023175	-0.00079206	-0.00733249
0.45117	2400.23518	0.0	7e-07	8.7e-07	9e-08	0.0	5.93e-06	3.27e-06	1e-08	307.50540035	308.48385041	307.48394276	-0.00023159	-0.00081319	-0.00732901
0.45123	2400.38815	0.0	7e-07	8.7e-07	9e-08	0.0	5.93e-06	3.27e-06	1e-08	307.50095249	308.47939928	307.47950243	-0.00023152	-0.00079093	-0.00732552
0.45128	2400.54107	0.0	7e-07	8.7e-07	9e-08	0.0	5.93e-06	3.27e-06	1e-08	307.49650593	308.47506997	307.47504878	-0.00023138	-0.00081338	-0.00732203
0.45134	2400.69395	0.0	7e-07	8.7e-07	9e-08	0.0	5.93e-06	3.27e-06	1e-08	307.49206195	308.47061769	307.47061337	-0.00023133	-0.00085138	-0.00731855
0.45139	2400.84677	0.0	7e-07	8.7e-07	9e-08	0.0	5.93e-06	3.27e-06	1e-08	307.48761886	308.46595737	307.46620724	-0.00023113	-0.000762	-0.00731507
0.45145	2400.99955	0.0	7e-07	8.7e-07	9e-08	0.0	5.93e-06	3.27e-06	1e-08	307.48317964	308.4617863	307.46174025	-0.00023106	-0.00080391	-0.00731159
0.46151	2428.11561	0.0	7e-07	8.7e-07	9e-08	0.0	5.93e-06	3.27e-06	1e-08	306.7050848	307.68468116	306.68493363	-0.00021149	-0.00070878	-0.0067016
0.46157	2428.25911	0.0	7e-07	8.7e-07	9e-08	0.0	5.93e-06	3.27e-06	1e-08	306.70101546	307.6807947	306.68084864	-0.00021133	-0.0007804	-0.00669842
0.46162	2428.40256	0.0	7e-07	8.7e-07	9e-08	0.0	5.93e-06	3.27e-06	1e-08	306.69694927	307.6765155	306.67681639	-0.0002114	-0.00074482	-0.00669519
0.46168	2428.54596	0.0	7e-07	8.7e-07	9e-08	0.0	5.93e-06	3.27e-06	1e-08	306.69288167	307.67243133	306.67276133	-0.00021113	-0.00072553	-0.00669204
0.46173	2428.6893	0.0	7e-07	8.7e-07	9e-08	0.0	5.93e-06	3.27e-06	1e-08	306.68881927	307.66845294	306.66869467	-0.00021095	-0.00072317	-0.00668887
0.46179	2428.8326	0.0	7e-07	8.7e-07	9e-08	0.0	5.93e-06	3.27e-06	1e-08	306.6847602	307.66448743	306.66462846	-0.00021102	-0.00078367	-0.00668568
0.46184	2428.97584	0.0	7e-07	8.7e-07	9e-08	0.0	5.93e-06	3.27e-06	1e-08	306.68069981	307.66019012	306.66060731	-0.00021071	-0.00066424	-0.00668251
0.4619	2429.11903	0.0	7e-07	8.7e-07	9e-08	0.0	5.93e-06	3.27e-06	1e-08	306.67664522	307.65654769	306.65650379	-0.00021076	-0.00076471	-0.00667932
0.46195	2429.26216	0.0	7e-07	8.7e-07	9e-08	0.0	5.93e-06	3.27e-06	1e-08	306.67258975	307.65235427	306.65247355	-0.00021065	-0.0007442	-0.00667614
0.46201	2429.40525	0.0	7e-07	8.7e-07	9e-08	0.0	5.93e-06	3.27e-06	1e-08	306.66853627	307.64827332	306.64843098	-0.0002105	-0.00074329	-0.00667296
0.46206	2429.54828	0.0	7e-07	8.7e-07	9e-08	0.0	5.93e-06	3.27e-06	1e-08	306.66448566	307.6441973	306.64438992	-0.00021068	-0.00074617	-0.00666973
0.46212	2429.69127	0.0	7e-07	8.7e-07	9e-08	0.0	5.93e-06	3.27e-06	1e-08	306.66043166	307.64010547	306.64035329	-0.00021021	-0.00070418	-0.00666662
0.46217	2429.8342	0.0	7e-07	8.7e-07	9e-08	0.0	5.93e-06	3.27e-06	1e-08	306.6563866	307.63624384	306.63628886	-0.00021028	-0.00077801	-0.00666343
0.46223	2429.97708	0.0	7e-07	8.7e-07	9e-08	0.0	5.93e-06	3.27e-06	1e-08	306.6523401	307.63197732	306.63227891	-0.00021002	-0.00070946	-0.00666027
0.46228	2430.1199	0.0	7e-07	8.7e-07	9e-08	0.0	5.93e-06	3.27e-06	1e-08	306.64829863	307.62808669	306.62822256	-0.00021008	-0.00078356	-0.00665709
0.46234	2430.26268	0.0	7e-07	8.7e-07	9e-08	0.0	5.93e-06	3.27e-06	1e-08	306.64425605	307.62378966	306.62422085	-0.00020987	-0.00067747	-0.00665393
0.46239	2430.4054	0.0	7e-07	8.7e-07	9e-08	0.0	5.93e-06	3.27e-06	1e-08	306.64021745	307.62007437	306.62014628	-0.00020991	-0.00076988	-0.00665075
0.46245	2430.54807	0.0	7e-07	8.7e-07	9e-08	0.0	5.93e-06	3.27e-06	1e-08	306.63617792	307.6158523	306.61613927	-0.00020965	-0.00068507	-0.0066476
0.47251	2455.76771	0.0	7e-07	8.7e-07	9e-08	0.0	5.93e-06	3.27e-06	1e-08	305.9285625	306.909392	305.90967478	-0.000192	-0.00068513	-0.00609283
0.47257	2455.90057	0.0	7e-07	8.7e-07	9e-08	0.0	5.93e-06	3.27e-06	1e-08	305.92486171	306.90562879	305.90598945	-0.00019183	-0.00062562	-0.00608995
0.47262	2456.03338	0.0	7e-07	8.7e-07	9e-08	0.0	5.93e-06	3.27e-06	1e-08	305.92116414	306.90219245	305.90226399	-0.00019183	-0.00068512	-0.00608703
0.47268	2456.16613	0.0	7e-07	8.7e-07	9e-08	0.0	5.93e-06	3.27e-06	1e-08	305.91746662	306.89842923	305.89858264	-0.0001917	-0.00066428	-0.00608414
0.47273	2456.29883	0.0	7e-07	8.7e-07	9e-08	0.0	5.93e-06	3.27e-06	1e-08	305.91377144	306.89478047	305.89488851	-0.00019157	-0.00070592	-0.00608125
0.47279	2456.43148	0.0	7e-07	8.7e-07	9e-08	0.0	5.93e-06	3.27e-06	1e-08	305.91007885	306.89090293	305.89122576	-0.00019151	-0.00068508	-0.00607834
0.47284	2456.56407	0.0	7e-07	8.7e-07	9e-08	0.0	5.93e-06	3.27e-06	1e-08	305.90638731	306.88713986	305.88755029	-0.00019134	-0.00062557	-0.00607547
0.4729	2456.6966	0.0	7e-07	8.7e-07	9e-08	0.0	5.93e-06	3.27e-06	1e-08	305.90269907	306.88370365	305.88383468	-0.00019133	-0.00068507	-0.00607256
0.47295	2456.82908	0.0	7e-07	8.7e-07	9e-08	0.0	5.93e-06	3.27e-06	1e-08	305.899011	306.87994059	305.88016315	-0.00019119	-0.00065138	-0.00606967
0.47301	2456.96151	0.0	7e-07	8.7e-07	9e-08	0.0	5.93e-06	3.27e-06	1e-08	305.89532549	306.87636255	305.87646977	-0.00019115	-0.00071872	-0.00606679
0.47306	2457.09388	0.0	7e-07	8.7e-07	9e-08	0.0	5.93e-06	3.27e-06	1e-08	305.89164088	306.87241456	305.87282598	-0.00019102	-0.00061366	-0.0060639
0.47312	2457.22619	0.0	7e-07	8.7e-07	9e-08	0.0	5.93e-06	3.27e-06	1e-08	305.88795865	306.86904362	305.86910991	-0.00019099	-0.00068653	-0.006061
0.47317	2457.35845	0.0	7e-07	8.7e-07	9e-08	0.0	5.93e-06	3.27e-06	1e-08	305.88427692	306.86527239	305.86544735	-0.00019084	-0.00065624	-0.00605812
0.47323	2457.49066	0.0	7e-07	8.7e-07	9e-08	0.0	5.93e-06	3.27e-06	1e-08	305.88059815	306.86166751	305.86176532	-0.00019078	-0.00072415	-0.00605524
0.47328	2457.62281	0.0	7e-07	8.7e-07	9e-08	0.0	5.93e-06	3.27e-06	1e-08	305.87692049	306.85768954	305.85813326	-0.00019064	-0.00059921	-0.00605236
0.47334	2457.7549	0.0	7e-07	8.7e-07	9e-08	0.0	5.93e-06	3.27e-06	1e-08	305.8732455	306.85439791	305.85441486	-0.00019061	-0.00068646	-0.00604947
0.47339	2457.88694	0.0	7e-07	8.7e-07	9e-08	0.0	5.93e-06	3.27e-06	1e-08	305.86957104	306.85062695	305.85076013	-0.00019045	-0.0007052	-0.00604661
0.47345	2458.01893	0.0	7e-07	8.7e-07	9e-08	0.0	5.93e-06	3.27e-06	1e-08	305.86589959	306.84675298	305.84712056	-0.00019045	-0.00068645	-0.00604371
0.48351	2481.22622	0.0	7e-07	8.7e-07	9e-08	0.0	5.93e-06	3.27e-06	1e-08	305.22245855	306.20440329	305.20467318	-0.00017432	-0.00061918	-0.0055393
0.48357	2481.34775	0.0	7e-07	8.7e-07	9e-08	0.0	5.93e-06	3.27e-06	1e-08	305.2190932	306.200997	305.20131989	-0.00017427	-0.00061918	-0.00553665
0.48362	2481.46923	0.0	7e-07	8.7e-07	9e-08	0.0	5.93e-06	3.27e-06	1e-08	305.21572865	306.19759073	305.19796842	-0.0001741	-0.00061915	-0.00553403
0.48368	2481.59065	0.0	7e-07	8.7e-07	9e-08	0.0	5.93e-06	3.27e-06	1e-08	305.21236748	306.1941846	305.19461866	-0.00017404	-0.00058505	-0.00553138
0.48373	2481.71202	0.0	7e-07	8.7e-07	9e-08	0.0	5.93e-06	3.27e-06	1e-08	305.20900741	306.190966	305.19124664	-0.00017393	-0.00063259	-0.00552876
0.48379	2481.83332	0.0	7e-07	8.7e-07	9e-08	0.0	5.93e-06	3.27e-06	1e-08	305.20564939	306.18748584	305.18790999	-0.00017385	-0.00055512	-0.00552612
0.48384	2481.95456	0.0	7e-07	8.7e-07	9e-08	0.0	5.93e-06	3.27e-06	1e-08	305.20229284	306.18443185	305.18452041	-0.00017379	-0.0006326	-0.00552349
0.4839	2482.07575	0.0	7e-07	8.7e-07	9e-08	0.0	5.93e-06	3.27e-06	1e-08	305.19893756	306.18095162	305.18118738	-0.0001737	-0.00059344	-0.00552085
0.48395	2482.19688	0.0	7e-07	8.7e-07	9e-08	0.0	5.93e-06	3.27e-06	1e-08	305.19558385	306.17768677	305.1778285	-0.00017359	-0.00061909	-0.00551823
0.48401	2482.31794	0.0	7e-07	8.7e-07	9e-08	0.0	5.93e-06	3.27e-06	1e-08	305.19223233	306.17428078	305.17448951	-0.00017354	-0.0006191	-0.0055156
0.48406	2482.43895	0.0	7e-07	8.7e-07	9e-08	0.0	5.93e-06	3.27e-06	1e-08	305.18888171	306.17087472	305.17115234	-0.0001734	-0.00061908	-0.00551299
0.48412	2482.5599	0.0	7e-07	8.7e-07	9e-08	0.0	5.93e-06	3.27e-06	1e-08	305.18553373	306.16746878	305.16781691	-0.00017343	-0.00061909	-0.00551034
0.48417	2482.6808	0.0	7e-07	8.7e-07	9e-08	0.0	5.93e-06	3.27e-06	1e-08	305.18218523	306.16406271	305.16448339	-0.00017328	-0.00058996	-0.00550772
0.48423	2482.80163	0.0	7e-07	8.7e-07	9e-08	0.0	5.93e-06	3.27e-06	1e-08	305.17883967	306.16081689	305.16113101	-0.00017319	-0.00063253	-0.00550511
0.48428	2482.9224	0.0	7e-07	8.7e-07	9e-08	0.0	5.93e-06	3.27e-06	1e-08	305.17549568	306.15733683	305.15781051	-0.0001731	-0.00055505	-0.00550248
0.48434	2483.04312	0.0	7e-07	8.7e-07	9e-08	0.0	5.93e-06	3.27e-06	1e-08	305.17215353	306.15428302	305.15443705	-0.00017298	-0.00060183	-0.00549986
0.48439	2483.16377	0.0	7e-07	8.7e-07	9e-08	0.0	5.93e-06	3.27e-06	1e-08	305.16881364	306.15097182	305.15109841	-0.00017295	-0.00061904	-0.00549725
0.48445	2483.28437	0.0	7e-07	8.7e-07	9e-08	0.0	5.93e-06	3.27e-06	1e-08	305.16547436	306.1475659	305.14777375	-0.00017286	-0.00061903	-0.00549462
0.49451	2504.33773	0.0	7e-07	8.7e-07	9e-08	0.0	5.93e-06	3.27e-06	1e-08	304.58036559	305.56341139	304.56358755	-0.00015817	-0.00059423	-0.00503591
0.49457	2504.44709	0.0	7e-07	8.7e-07	9e-08	0.0	5.93e-06	3.27e-06	1e-08	304.57730742	305.56013775	304.5605609	-0.0001581	-0.00052082	-0.0050335
0.49462	2504.55638	0.0	7e-07	8.7e-07	9e-08	0.0	5.93e-06	3.27e-06	1e-08	304.57425076	305.55726848	304.55748402	-0.00015807	-0.00058587	-0.00503111
0.49468	2504.66561	0.0	7e-07	8.7e-07	9e-08	0.0	5.93e-06	3.27e-06	1e-08	304.57119465	305.55404082	304.55445478	-0.00015787	-0.00055236	-0.00502872
0.49473	2504.77478	0.0	7e-07	8.7e-07	9e-08	0.0	5.93e-06	3.27e-06	1e-08	304.56814232	305.55099778	304.5514034	-0.00015789	-0.00052079	-0.00502632
0.49479	2504.88388	0.0	7e-07	8.7e-07	9e-08	0.0	5.93e-06	3.27e-06	1e-08	304.56508965	305.54812862	304.54833144	-0.00015799	-0.00055029	-0.00502392
0.49484	2504.99292	0.0	7e-07	8.7e-07	9e-08	0.0	5.93e-06	3.27e-06	1e-08	304.56203494	305.54509691	304.54528208	-0.00015778	-0.00058797	-0.00502153
0.4949	2505.1019	0.0	7e-07	8.7e-07	9e-08	0.0	5.93e-06	3.27e-06	1e-08	304.55898437	305.54185762	304.54226088	-0.00015768	-0.00052078	-0.00501913
0.49495	2505.21081	0.0	7e-07	8.7e-07	9e-08	0.0	5.93e-06	3.27e-06	1e-08	304.55593552	305.53898848	304.53919383	-0.00015763	-0.00059214	-0.00501675
0.49501	2505.31966	0.0	7e-07	8.7e-07	9e-08	0.0	5.93e-06	3.27e-06	1e-08	304.55288775	305.53572616	304.53617886	-0.00015741	-0.00054598	-0.00501437
0.49506	2505.42844	0.0	7e-07	8.7e-07	9e-08	0.0	5.93e-06	3.27e-06	1e-08	304.54984409	305.53271811	304.5331328	-0.00015763	-0.00052082	-0.00501196
0.49512	2505.53717	0.0	7e-07	8.7e-07	9e-08	0.0	5.93e-06	3.27e-06	1e-08	304.54679628	305.5298487	304.53007081	-0.00015744	-0.00055672	-0.00500958
0.49517	2505.64582	0.0	7e-07	8.7e-07	9e-08	0.0	5.93e-06	3.27e-06	1e-08	304.54375203	305.52678148	304.52703573	-0.00015725	-0.00058139	-0.0050072
0.49523	2505.75442	0.0	7e-07	8.7e-07	9e-08	0.0	5.93e-06	3.27e-06	1e-08	304.54071143	305.52357832	304.52401964	-0.00015718	-0.00052072	-0.00500481
0.49528	2505.86295	0.0	7e-07	8.7e-07	9e-08	0.0	5.93e-06	3.27e-06	1e-08	304.53767223	305.52070939	304.52096232	-0.00015732	-0.00052138	-0.00500243
0.49534	2505.97141	0.0	7e-07	8.7e-07	9e-08	0.0	5.93e-06	3.27e-06	1e-08	304.5346302	305.51783681	304.51790724	-0.00015709	-0.00061674	-0.00500005
0.49539	2506.07982	0.0	7e-07	8.7e-07	9e-08	0.0	5.93e-06	3.27e-06	1e-08	304.53159263	305.51443881	304.51492107	-0.00015692	-0.00052069	-0.00499767
0.49545	2506.18815	0.0	7e-07	8.7e-07	9e-08	0.0	5.93e-06	3.27e-06	1e-08	304.52855828	305.51156995	304.5118686	-0.00015706	-0.00052075	-0.00499528
0.50551	2524.90851	0.0	7e-07	8.7e-07	9e-08	0.0	5.93e-06	3.27e-06	1e-08	303.99654316	304.98052653	303.98065672	-0.00014366	-0.00051933	-0.00457819
0.50556	2525.00458	0.0	7e-07	8.7e-07	9e-08	0.0	5.93e-06	3.27e-06	1e-08	303.99376185	304.9776618	303.97789031	-0.00014366	-0.00051933	-0.004576
0.50562	2525.10059	0.0	7e-07	8.7e-07	9e-08	0.0	5.93e-06	3.27e-06	1e-08	303.99098066	304.97479706	303.97512544	-0.0001436	-0.00051934	-0.00457382
0.50567	2525.19652	0.0	7e-07	8.7e-07	9e-08	0.0	5.93e-06	3.27e-06	1e-08	303.98820057	304.97193224	303.97236208	-0.00014343	-0.00051929	-0.00457165
0.50573	2525.29238	0.0	7e-07	8.7e-07	9e-08	0.0	5.93e-06	3.27e-06	1e-08	303.98542375	304.9690677	303.96960009	-0.00014338	-0.00042373	-0.00456947
0.50578	2525.38818	0.0	7e-07	8.7e-07	9e-08	0.0	5.93e-06	3.27e-06	1e-08	303.98264786	304.96673025	303.96677209	-0.00014343	-0.00051846	-0.00456728
0.50584	2525.4839	0.0	7e-07	8.7e-07	9e-08	0.0	5.93e-06	3.27e-06	1e-08	303.97987108	304.96387023	303.96401261	-0.00014322	-0.00051927	-0.00456512
0.50589	2525.57956	0.0	7e-07	8.7e-07	9e-08	0.0	5.93e-06	3.27e-06	1e-08	303.97709831	304.96100574	303.96125507	-0.00014316	-0.00051928	-0.00456295
0.50595	2525.67514	0.0	7e-07	8.7e-07	9e-08	0.0	5.93e-06	3.27e-06	1e-08	303.97432667	304.95814118	303.95849904	-0.00014323	-0.0005193	-0.00456076
0.506	2525.77066	0.0	7e-07	8.7e-07	9e-08	0.0	5.93e-06	3.27e-06	1e-08	303.97155361	304.95527651	303.95574461	-0.00014301	-0.00050237	-0.0045586
0.50606	2525.8661	0.0	7e-07	8.7e-07	9e-08	0.0	5.93e-06	3.27e-06	1e-08	303.96878471	304.95250516	303.9529796	-0.00014299	-0.0004397	-0.00455642
0.50611	2525.96148	0.0	7e-07	8.7e-07	9e-08	0.0	5.93e-06	3.27e-06	1e-08	303.96601621	304.95007952	303.95017184	-0.00014289	-0.00051925	-0.00455425
0.50617	2526.05678	0.0	7e-07	8.7e-07	9e-08	0.0	5.93e-06	3.27e-06	1e-08	303.96324974	304.94721504	303.94742174	-0.00014295	-0.00051926	-0.00455208
0.50622	2526.15202	0.0	7e-07	8.7e-07	9e-08	0.0	5.93e-06	3.27e-06	1e-08	303.96048213	304.94435048	303.94467322	-0.00014273	-0.00051921	-0.00454992
0.50628	2526.24718	0.0	7e-07	8.7e-07	9e-08	0.0	5.93e-06	3.27e-06	1e-08	303.95771864	304.94148619	303.94192604	-0.00014274	-0.00051923	-0.00454775
0.50633	2526.34227	0.0	7e-07	8.7e-07	9e-08	0.0	5.93e-06	3.27e-06	1e-08	303.95495507	304.93862178	303.93918041	-0.00014259	-0.00042279	-0.00454558
0.50639	2526.4373	0.0	7e-07	8.7e-07	9e-08	0.0	5.93e-06	3.27e-06	1e-08	303.95219429	304.93628936	303.93636807	-0.00014264	-0.00051922	-0.00454341
0.50644	2526.53225	0.0	7e-07	8.7e-07	9e-08	0.0	5.93e-06	3.27e-06	1e-08	303.94943249	304.93342494	303.93362544	-0.00014251	-0.00051921	-0.00454125
0.5065	2526.62713	0.0	7e-07	8.7e-07	9e-08	0.0	5.93e-06	3.27e-06	1e-08	303.94667325	304.93056058	303.93088422	-0.00014242	-0.00051918	-0.00453909
0.51651	2542.68157	0.0	7e-07	8.7e-07	9e-08	0.0	5.93e-06	3.27e-06	1e-08	303.46573982	304.45040557	303.45063405	-0.00013062	-0.00046797	-0.004162
0.51656	2542.76285	0.0	7e-07	8.7e-07	9e-08	0.0	5.93e-06	3.27e-06	1e-08	303.46320804	304.44782109	303.44811621	-0.00013052	-0.00046509	-0.00416001
0.51662	2542.84406	0.0	7e-07	8.7e-07	9e-08	0.0	5.93e-06	3.27e-06	1e-08	303.46067821	304.44525255	303.44559765	-0.00013045	-0.0004213	-0.00415803
0.51667	2542.92518	0.0	7e-07	8.7e-07	9e-08	0.0	5.93e-06	3.27e-06	1e-08	303.45814958	304.44292583	303.44304952	-0.00013023	-0.00048151	-0.00415607
0.51673	2543.00623	0.0	7e-07	8.7e-07	9e-08	0.0	5.93e-06	3.27e-06	1e-08	303.45562523	304.44026654	303.44054515	-0.00013	-0.00048129	-0.00415411
0.51678	2543.0872	0.0	7e-07	8.7e-07	9e-08	0.0	5.93e-06	3.27e-06	1e-08	303.45310535	304.43760848	303.43804186	-0.0001301	-0.00044722	-0.00415213
0.51684	2543.16809	0.0	7e-07	8.7e-07	9e-08	0.0	5.93e-06	3.27e-06	1e-08	303.45058343	304.43513856	303.43551596	-0.00013018	-0.00041259	-0.00415012
0.51689	2543.2489	0.0	7e-07	8.7e-07	9e-08	0.0	5.93e-06	3.27e-06	1e-08	303.44806001	304.43285986	303.43296707	-0.00013013	-0.00051503	-0.00414814
0.51695	2543.32963	0.0	7e-07	8.7e-07	9e-08	0.0	5.93e-06	3.27e-06	1e-08	303.44553753	304.43001537	303.43049193	-0.00013003	-0.0004211	-0.00414616
0.517	2543.41029	0.0	7e-07	8.7e-07	9e-08	0.0	5.93e-06	3.27e-06	1e-08	303.4430171	304.42768965	303.42795174	-0.00012998	-0.00042131	-0.00414419
0.51706	2543.49086	0.0	7e-07	8.7e-07	9e-08	0.0	5.93e-06	3.27e-06	1e-08	303.44049749	304.42536275	303.42541306	-0.00012991	-0.0005176	-0.00414221
0.51711	2543.57136	0.0	7e-07	8.7e-07	9e-08	0.0	5.93e-06	3.27e-06	1e-08	303.4379793	304.42250402	303.42294377	-0.00012981	-0.00042136	-0.00414024
0.51717	2543.65177	0.0	7e-07	8.7e-07	9e-08	0.0	5.93e-06	3.27e-06	1e-08	303.43546298	304.42017684	303.4204078	-0.00012977	-0.00043958	-0.00413827
0.51722	2543.73211	0.0	7e-07	8.7e-07	9e-08	0.0	5.93e-06	3.27e-06	1e-08	303.43294743	304.417749	303.41788606	-0.00012969	-0.00049937	-0.00413629
0.51728	2543.81236	0.0	7e-07	8.7e-07	9e-08	0.0	5.93e-06	3.27e-06	1e-08	303.43043352	304.41499092	303.41540791	-0.0001296	-0.00042134	-0.00413432
0.51733	2543.89254	0.0	7e-07	8.7e-07	9e-08	0.0	5.93e-06	3.27e-06	1e-08	303.42792123	304.41266382	303.41287595	-0.00012956	-0.00045913	-0.00413236
0.51739	2543.97264	0.0	7e-07	8.7e-07	9e-08	0.0	5.93e-06	3.27e-06	1e-08	303.42540967	304.41012796	303.41037206	-0.00012947	-0.00047977	-0.00413038
0.51744	2544.05265	0.0	7e-07	8.7e-07	9e-08	0.0	5.93e-06	3.27e-06	1e-08	303.42289999	304.40747812	303.40788407	-0.00012939	-0.00042131	-0.00412842
0.5175	2544.13259	0.0	7e-07	8.7e-07	9e-08	0.0	5.93e-06	3.27e-06	1e-08	303.42039168	304.40515114	303.40535612	-0.00012936	-0.00047885	-0.00412645
0.52751	2557.28905	0.0	7e-07	8.7e-07	9e-08	0.0	5.93e-06	3.27e-06	1e-08	302.9831937	303.96840563	302.96871468	-0.00011844	-0.00038887	-0.00378363
0.52756	2557.35328	0.0	7e-07	8.7e-07	9e-08	0.0	5.93e-06	3.27e-06	1e-08	302.98089552	303.96625571	302.96639968	-0.00011847	-0.00040586	-0.00378183
0.52762	2557.41741	0.0	7e-07	8.7e-07	9e-08	0.0	5.93e-06	3.27e-06	1e-08	302.97859673	303.96401184	302.96409799	-0.00011831	-0.00042101	-0.00378003
0.52767	2557.48145	0.0	7e-07	8.7e-07	9e-08	0.0	5.93e-06	3.27e-06	1e-08	302.97630102	303.96168421	302.96180816	-0.00011828	-0.00041835	-0.00377822
0.52773	2557.5454	0.0	7e-07	8.7e-07	9e-08	0.0	5.93e-06	3.27e-06	1e-08	302.97400576	303.95937128	302.95951771	-0.00011834	-0.00040672	-0.00377642
0.52778	2557.60926	0.0	7e-07	8.7e-07	9e-08	0.0	5.93e-06	3.27e-06	1e-08	302.97170941	303.95712262	302.95722035	-0.0001181	-0.00043628	-0.00377462
0.52784	2557.67302	0.0	7e-07	8.7e-07	9e-08	0.0	5.93e-06	3.27e-06	1e-08	302.96941761	303.95471055	302.95494498	-0.00011808	-0.00041912	-0.00377283
0.52789	2557.73669	0.0	7e-07	8.7e-07	9e-08	0.0	5.93e-06	3.27e-06	1e-08	302.9671262	303.95239329	302.95265875	-0.00011818	-0.00039343	-0.00377103
0.52795	2557.80026	0.0	7e-07	8.7e-07	9e-08	0.0	5.93e-06	3.27e-06	1e-08	302.96483289	303.9502181	302.95035569	-0.00011795	-0.00043412	-0.00376923
0.528	2557.86375	0.0	7e-07	8.7e-07	9e-08	0.0	5.93e-06	3.27e-06	1e-08	302.96254411	303.9478179	302.9480825	-0.00011804	-0.00040186	-0.00376743
0.52806	2557.92713	0.0	7e-07	8.7e-07	9e-08	0.0	5.93e-06	3.27e-06	1e-08	302.96025341	303.94559606	302.94578785	-0.00011785	-0.00039713	-0.00376564
0.52811	2557.99043	0.0	7e-07	8.7e-07	9e-08	0.0	5.93e-06	3.27e-06	1e-08	302.95796652	303.94340037	302.94349099	-0.00011788	-0.00044717	-0.00376385
0.52817	2558.05362	0.0	7e-07	8.7e-07	9e-08	0.0	5.93e-06	3.27e-06	1e-08	302.95567893	303.94092801	302.94123077	-0.00011774	-0.00038044	-0.00376205
0.52822	2558.11673	0.0	7e-07	8.7e-07	9e-08	0.0	5.93e-06	3.27e-06	1e-08	302.95339418	303.93882459	302.93892457	-0.00011783	-0.00041808	-0.00376026
0.52828	2558.17974	0.0	7e-07	8.7e-07	9e-08	0.0	5.93e-06	3.27e-06	1e-08	302.95110753	303.93651305	302.9366463	-0.00011764	-0.0004054	-0.00375846
0.52833	2558.24265	0.0	7e-07	8.7e-07	9e-08	0.0	5.93e-06	3.27e-06	1e-08	302.94882468	303.93427157	302.93436021	-0.00011757	-0.00042254	-0.00375668
0.52839	2558.30547	0.0	7e-07	8.7e-07	9e-08	0.0	5.93e-06	3.27e-06	1e-08	302.9465432	303.93193532	302.93208743	-0.00011765	-0.0004006	-0.00375488
0.52844	2558.3682	0.0	7e-07	8.7e-07	9e-08	0.0	5.93e-06	3.27e-06	1e-08	302.94425998	303.92972038	302.92980048	-0.00011738	-0.00043522	-0.0037531
0.5285	2558.43083	0.0	7e-07	8.7e-07	9e-08	0.0	5.93e-06	3.27e-06	1e-08	302.94198199	303.92731399	302.92753907	-0.00011743	-0.00042359	-0.00375131
0.53851	2568.1262	0.0	7e-07	8.7e-07	9e-08	0.0	5.93e-06	3.27e-06	1e-08	302.54464043	303.53033883	302.53052201	-0.00010756	-0.00036871	-0.00343949
0.53856	2568.16926	0.0	7e-07	8.7e-07	9e-08	0.0	5.93e-06	3.27e-06	1e-08	302.54255113	303.52829836	302.52842825	-0.00010751	-0.00036806	-0.00343786
0.53862	2568.21219	0.0	7e-07	8.7e-07	9e-08	0.0	5.93e-06	3.27e-06	1e-08	302.54046291	303.52626149	302.52633515	-0.00010745	-0.00036741	-0.00343622
0.53867	2568.255	0.0	7e-07	8.7e-07	9e-08	0.0	5.93e-06	3.27e-06	1e-08	302.53837575	303.52422822	302.5242427	-0.0001074	-0.00043376	-0.00343459
0.53873	2568.29769	0.0	7e-07	8.7e-07	9e-08	0.0	5.93e-06	3.27e-06	1e-08	302.53628961	303.52182774	302.52219825	-0.00010728	-0.00036935	-0.00343295
0.53878	2568.34025	0.0	7e-07	8.7e-07	9e-08	0.0	5.93e-06	3.27e-06	1e-08	302.5342057	303.51978369	302.52010937	-0.00010727	-0.00036515	-0.00343131
0.53884	2568.38269	0.0	7e-07	8.7e-07	9e-08	0.0	5.93e-06	3.27e-06	1e-08	302.53212209	303.5177629	302.51801866	-0.00010722	-0.00036451	-0.00342967
0.53889	2568.42501	0.0	7e-07	8.7e-07	9e-08	0.0	5.93e-06	3.27e-06	1e-08	302.53003936	303.51574564	302.51592863	-0.00010718	-0.00036387	-0.00342803
0.53895	2568.4672	0.0	7e-07	8.7e-07	9e-08	0.0	5.93e-06	3.27e-06	1e-08	302.52795754	303.5137319	302.51383928	-0.00010712	-0.00036323	-0.00342641
0.539	2568.50926	0.0	7e-07	8.7e-07	9e-08	0.0	5.93e-06	3.27e-06	1e-08	302.52587677	303.51172168	302.51175058	-0.00010706	-0.00043114	-0.00342478
0.53906	2568.5512	0.0	7e-07	8.7e-07	9e-08	0.0	5.93e-06	3.27e-06	1e-08	302.52379709	303.50933566	302.50971097	-0.00010695	-0.00036165	-0.00342315
0.53911	2568.59302	0.0	7e-07	8.7e-07	9e-08	0.0	5.93e-06	3.27e-06	1e-08	302.52171956	303.50733421	302.50762333	-0.00010694	-0.00036102	-0.00342151
0.53917	2568.6347	0.0	7e-07	8.7e-07	9e-08	0.0	5.93e-06	3.27e-06	1e-08	302.51964229	303.5053362	302.5055364	-0.0001069	-0.0003604	-0.00341987
0.53922	2568.67627	0.0	7e-07	8.7e-07	9e-08	0.0	5.93e-06	3.27e-06	1e-08	302.51756575	303.50334164	302.50345016	-0.00010685	-0.00036391	-0.00341826
0.53928	2568.7177	0.0	7e-07	8.7e-07	9e-08	0.0	5.93e-06	3.27e-06	1e-08	302.51549026	303.50132763	302.50136751	-0.00010674	-0.00042186	-0.00341664
0.53933	2568.75901	0.0	7e-07	8.7e-07	9e-08	0.0	5.93e-06	3.27e-06	1e-08	302.51341673	303.49899289	302.49932687	-0.00010671	-0.00035822	-0.003415
0.53939	2568.80019	0.0	7e-07	8.7e-07	9e-08	0.0	5.93e-06	3.27e-06	1e-08	302.51134386	303.49701036	302.4972424	-0.00010668	-0.0003576	-0.00341335
0.53944	2568.84125	0.0	7e-07	8.7e-07	9e-08	0.0	5.93e-06	3.27e-06	1e-08	302.50927154	303.49503122	302.49515864	-0.00010663	-0.00037766	-0.00341175
0.5395	2568.88217	0.0	7e-07	8.7e-07	9e-08	0.0	5.93e-06	3.27e-06	1e-08	302.50720025	303.49294106	302.49309014	-0.00010652	-0.0004012	-0.00341013
0.54951	2573.71915	0.0	7e-07	8.7e-07	9e-08	0.0	5.93e-06	3.27e-06	1e-08	302.14805087	303.13248582	302.13199022	-9.303e-05	-0.00020932	-0.00312696
0.54956	2573.72516	0.0	7e-07	8.7e-07	9e-08	0.0	5.93e-06	3.27e-06	1e-08	302.1462423	303.13132643	302.12999439	-9.362e-05	-0.00037543	-0.00312535
0.54962	2573.73069	0.0	7e-07	8.7e-07	9e-08	0.0	5.93e-06	3.27e-06	1e-08	302.14442209	303.1292469	302.1281175	-9.34e-05	-0.0006843	-0.00312382
0.54967	2573.73571	0.0	7e-07	8.7e-07	9e-08	0.0	5.93e-06	3.27e-06	1e-08	302.14260621	303.12545655	302.12645978	-9.109e-05	-0.00023466	-0.00312248
0.54973	2573.74018	0.0	7e-07	8.7e-07	9e-08	0.0	5.93e-06	3.27e-06	1e-08	302.14083522	303.12415677	302.12448366	-9.144e-05	-0.00021171	-0.00312083
0.54978	2573.74406	0.0	7e-07	8.7e-07	9e-08	0.0	5.93e-06	3.27e-06	1e-08	302.13905753	303.12298408	302.12249273	-8.982e-05	-0.0004753	-0.00311933
0.54984	2573.74726	0.0	7e-07	8.7e-07	9e-08	0.0	5.93e-06	3.27e-06	1e-08	302.13731131	303.12035136	302.12068796	-8.723e-05	-0.00022993	-0.00311784
0.54989	2573.74968	0.0	7e-07	8.7e-07	9e-08	0.0	5.93e-06	3.27e-06	1e-08	302.13561532	303.11907778	302.11870905	-8.165e-05	-0.00039629	-0.00311631
0.54995	2573.75104	0.0	7e-07	8.7e-07	9e-08	0.0	5.93e-06	3.27e-06	1e-08	302.13402792	303.11688266	302.11684482	-6.476e-05	-0.00036927	-0.00311472
0.55	2573.7515	0.0	7e-07	8.7e-07	9e-08	0.0	5.93e-06	3.27e-06	1e-08	302.1327689	303.11483719	302.11495069	7.39594789	-5.16855385	39.10392314
