# Supplementary material for: Dataset for the simulated biomass pyrolysis in rotary kilns with varying particle residence time distributions
Source: Data Brief. 2021 Nov 23;39:107603. doi: 10.1016/j.dib.2021.107603 (PMC8633881; doi:10.1016/j.dib.2021.107603)
Supplement: Supplementary Data S1 — Supplementary Raw Research Data. This is open data under the CC BY license http://creativecommons.org/licenses/by/4.0/ [file mmc1.zip › supplementary/10/logFiles/log_Pe7]

l,m	Tau,s	F_w,kg/s	F_is,kg/s	F_c,kg/s	F_rt,kg/s	F_w_wet,kg/s	F_it,kg/s	F_g,kg/s	F_H2O_g,kg/s	T_b,K	T_g,K	T_w,K	q_bed,kW/m	q_gas,kW/m	q_loss,kW/m
5e-05	0.19977	0.0	0.0	0.0	0.0	1.087e-05	0.0	0.0	0.0	357.97356764	726.88923634	815.4666281	18.95052112	0.42365711	-0.40063927
0.00011	0.59931	0.0	0.0	0.0	0.0	1.087e-05	0.0	0.0	0.0	408.79654536	786.16491627	801.49407764	16.52203555	-0.04470856	-0.39053521
0.00016	0.99882	1e-08	0.0	0.0	0.0	1.087e-05	0.0	0.0	0.0	452.02912327	779.92148241	789.57553247	14.3730563	-0.06799088	-0.38179625
0.00022	1.39832	5e-08	0.0	0.0	0.0	1.083e-05	0.0	0.0	0.0	488.87370212	770.36678347	779.19804526	12.48717492	-0.05956138	-0.37418068
0.00027	1.79779	2.3e-07	0.0	0.0	0.0	1.064e-05	0.0	0.0	0.0	520.32674204	761.80029141	770.1525147	10.83730565	-0.04888743	-0.36754342
0.00033	2.19724	7.7e-07	0.0	0.0	0.0	1.011e-05	0.0	0.0	0.0	547.19594219	754.34025882	762.26990153	9.39788579	-0.03799607	-0.36175964
0.00038	2.59667	1.91e-06	0.0	0.0	0.0	8.96e-06	0.0	0.0	0.0	570.14458679	747.80587312	755.40074907	8.14527694	-0.02656438	-0.35671858
0.00044	2.99608	3.74e-06	0.0	0.0	0.0	7.13e-06	0.0	0.0	0.0	589.74188725	742.03629285	749.41215326	7.05667082	-0.01348638	-0.35232201
0.00049	3.39547	5.93e-06	0.0	0.0	0.0	4.93e-06	0.0	0.0	1e-08	606.50011124	736.75955072	744.18661391	6.10970387	0.00408279	-0.34848317
0.0105	75.7276	1.7e-07	9.3e-07	6.1e-07	5.1e-07	0.0	5.84e-06	2.8e-06	1e-08	676.06851674	678.70951965	674.95243889	-0.0273494	-0.04523753	-0.29587256
0.01056	76.12306	1.7e-07	9.3e-07	6.1e-07	5.1e-07	-0.0	5.84e-06	2.81e-06	1e-08	675.90833209	678.55457303	674.79466905	-0.0272767	-0.04524429	-0.29574995
0.01061	76.51851	1.7e-07	9.3e-07	6.1e-07	5e-07	0.0	5.84e-06	2.81e-06	1e-08	675.74818818	678.39964485	674.63693925	-0.02720338	-0.04525082	-0.29562606
0.01067	76.91393	1.7e-07	9.3e-07	6.1e-07	5e-07	-0.0	5.84e-06	2.81e-06	1e-08	675.58808515	678.24473539	674.4792498	-0.02713016	-0.04525706	-0.2955021
0.01072	77.30933	1.7e-07	9.3e-07	6.1e-07	5e-07	-0.0	5.84e-06	2.82e-06	1e-08	675.42802403	678.08984479	674.32160062	-0.02705659	-0.04526304	-0.29537728
0.01078	77.70471	1.7e-07	9.3e-07	6.1e-07	5e-07	0.0	5.84e-06	2.82e-06	1e-08	675.26800566	677.9349733	674.16399187	-0.02698432	-0.04526864	-0.29525438
0.01083	78.10007	1.6e-07	9.2e-07	6.2e-07	4.9e-07	0.0	5.84e-06	2.82e-06	1e-08	675.10802925	677.78012076	674.00642285	-0.02691175	-0.04527399	-0.29513066
0.01089	78.4954	1.6e-07	9.2e-07	6.2e-07	4.9e-07	0.0	5.84e-06	2.82e-06	1e-08	674.94809628	677.62528744	673.84889376	-0.02683902	-0.04527908	-0.29500635
0.01094	78.89072	1.6e-07	9.2e-07	6.2e-07	4.9e-07	-0.0	5.84e-06	2.83e-06	1e-08	674.78820653	677.47047356	673.69140471	-0.02676681	-0.04528386	-0.29488256
0.011	79.28601	1.6e-07	9.2e-07	6.2e-07	4.9e-07	-0.0	5.85e-06	2.83e-06	1e-08	674.62836079	677.31567921	673.53395548	-0.02669531	-0.04528834	-0.29475965
0.01105	79.68128	1.6e-07	9.2e-07	6.2e-07	4.8e-07	0.0	5.85e-06	2.83e-06	1e-08	674.46855939	677.16090439	673.37654573	-0.02662324	-0.04529258	-0.29463538
0.01111	80.07653	1.6e-07	9.2e-07	6.2e-07	4.8e-07	-0.0	5.85e-06	2.84e-06	1e-08	674.30880243	677.0061495	673.21917587	-0.02655075	-0.04529657	-0.29450996
0.01116	80.47176	1.5e-07	9.2e-07	6.3e-07	4.8e-07	0.0	5.85e-06	2.84e-06	1e-08	674.14909152	676.85141487	673.06184622	-0.02648082	-0.04530017	-0.29438859
0.01122	80.86696	1.5e-07	9.2e-07	6.3e-07	4.8e-07	0.0	5.85e-06	2.84e-06	1e-08	673.98942481	676.69670004	672.90455547	-0.0264102	-0.04530356	-0.2942656
0.01127	81.26215	1.5e-07	9.1e-07	6.3e-07	4.8e-07	-0.0	5.85e-06	2.84e-06	1e-08	673.82980358	676.54200545	672.74730412	-0.02633923	-0.0453067	-0.29414155
0.01133	81.65731	1.5e-07	9.1e-07	6.3e-07	4.7e-07	-0.0	5.85e-06	2.85e-06	1e-08	673.67022856	676.38733144	672.5900925	-0.02626916	-0.04530956	-0.29401862
0.01138	82.05246	1.5e-07	9.1e-07	6.3e-07	4.7e-07	-0.0	5.85e-06	2.85e-06	1e-08	673.51069962	676.23267802	672.43292023	-0.02619904	-0.04531216	-0.29389515
0.01144	82.44758	1.5e-07	9.1e-07	6.3e-07	4.7e-07	-0.0	5.85e-06	2.85e-06	1e-08	673.35121734	676.07804547	672.2757875	-0.02612921	-0.04531451	-0.29377172
0.01149	82.84267	1.5e-07	9.1e-07	6.3e-07	4.7e-07	-0.0	5.85e-06	2.85e-06	1e-08	673.19178197	675.92343399	672.11869431	-0.02605941	-0.0453166	-0.29364785
0.0215	154.39041	6e-08	7.9e-07	7.7e-07	2.7e-07	0.0	5.9e-06	3.07e-06	1e-08	645.0562802	648.33661587	644.26061186	-0.01815129	-0.04327616	-0.27176814
0.02156	154.78155	6e-08	7.9e-07	7.7e-07	2.7e-07	-0.0	5.9e-06	3.07e-06	1e-08	644.90668486	648.18892055	644.11198871	-0.01812583	-0.04325824	-0.27165154
0.02161	155.17266	5e-08	7.9e-07	7.7e-07	2.7e-07	0.0	5.9e-06	3.07e-06	1e-08	644.75714668	648.04127367	643.96341728	-0.01810049	-0.04324028	-0.27153502
0.02167	155.56375	5e-08	7.9e-07	7.7e-07	2.7e-07	0.0	5.9e-06	3.07e-06	1e-08	644.60766467	647.89367528	643.81489759	-0.01807528	-0.04322231	-0.27141858
0.02172	155.95482	5e-08	7.9e-07	7.7e-07	2.7e-07	-0.0	5.9e-06	3.08e-06	1e-08	644.45823901	647.74612542	643.66642967	-0.01804997	-0.04320414	-0.27130117
0.02178	156.34586	5e-08	7.9e-07	7.7e-07	2.7e-07	0.0	5.9e-06	3.08e-06	1e-08	644.30887069	647.59862456	643.51801398	-0.01802495	-0.04318607	-0.27118461
0.02183	156.73689	5e-08	7.9e-07	7.7e-07	2.7e-07	-0.0	5.9e-06	3.08e-06	1e-08	644.15955843	647.45117243	643.36965021	-0.01800003	-0.04316796	-0.27106803
0.02189	157.12789	5e-08	7.9e-07	7.7e-07	2.7e-07	0.0	5.9e-06	3.08e-06	1e-08	644.01030348	647.30376911	643.22133841	-0.01797516	-0.04314977	-0.27095116
0.02194	157.51887	5e-08	7.9e-07	7.7e-07	2.7e-07	0.0	5.9e-06	3.08e-06	1e-08	643.86110468	647.15641478	643.07307876	-0.01794997	-0.04313123	-0.27083228
0.022	157.90983	5e-08	7.9e-07	7.8e-07	2.6e-07	-0.0	5.9e-06	3.08e-06	1e-08	643.71196317	647.00911036	642.92487221	-0.01792532	-0.04311298	-0.27071546
0.02205	158.30077	5e-08	7.9e-07	7.8e-07	2.6e-07	0.0	5.9e-06	3.08e-06	1e-08	643.56287947	646.86185506	642.77671789	-0.01790158	-0.04309529	-0.27060246
0.02211	158.69168	5e-08	7.9e-07	7.8e-07	2.6e-07	-0.0	5.9e-06	3.08e-06	1e-08	643.41384974	646.71464735	642.62861414	-0.01787733	-0.04307712	-0.27048658
0.02216	159.08258	5e-08	7.9e-07	7.8e-07	2.6e-07	-0.0	5.9e-06	3.08e-06	1e-08	643.26487662	646.5674885	642.48056228	-0.01785308	-0.04305883	-0.27037023
0.02222	159.47345	5e-08	7.9e-07	7.8e-07	2.6e-07	0.0	5.9e-06	3.08e-06	1e-08	643.11596025	646.42037877	642.33256259	-0.01782883	-0.04304044	-0.2702534
0.02227	159.8643	5e-08	7.9e-07	7.8e-07	2.6e-07	-0.0	5.9e-06	3.08e-06	1e-08	642.96710026	646.27331844	642.18461532	-0.01780481	-0.04302211	-0.27013718
0.02233	160.25513	5e-08	7.9e-07	7.8e-07	2.6e-07	-0.0	5.9e-06	3.08e-06	1e-08	642.8182972	646.12630732	642.03672025	-0.01778091	-0.04300377	-0.27002104
0.02238	160.64593	5e-08	7.9e-07	7.8e-07	2.6e-07	-0.0	5.9e-06	3.08e-06	1e-08	642.66955041	645.97934544	641.88887738	-0.01775656	-0.04298497	-0.26990227
0.02244	161.03672	5e-08	7.9e-07	7.8e-07	2.6e-07	0.0	5.9e-06	3.08e-06	1e-08	642.52086174	645.83243398	641.74108794	-0.01773273	-0.04296645	-0.2697855
0.02249	161.42748	5e-08	7.9e-07	7.8e-07	2.6e-07	-0.0	5.9e-06	3.08e-06	1e-08	642.37222955	645.68557216	641.5933511	-0.01770964	-0.04294841	-0.26967193
0.0325	232.18204	4e-08	7.6e-07	8.1e-07	2.1e-07	0.0	5.91e-06	3.13e-06	1e-08	616.2544966	619.80823903	615.59130405	-0.01459907	-0.03938858	-0.24924286
0.03256	232.56879	4e-08	7.6e-07	8.1e-07	2.1e-07	-0.0	5.91e-06	3.13e-06	1e-08	616.1160676	619.67082205	615.45334003	-0.01458658	-0.03936912	-0.24913674
0.03261	232.95552	4e-08	7.6e-07	8.1e-07	2.1e-07	-0.0	5.91e-06	3.13e-06	1e-08	615.97769249	619.53345637	615.31542842	-0.01457383	-0.03934919	-0.24902811
0.03267	233.34223	4e-08	7.6e-07	8.1e-07	2.1e-07	-0.0	5.91e-06	3.13e-06	1e-08	615.83937211	619.39614321	615.17757047	-0.01456163	-0.03933008	-0.24892399
0.03272	233.72891	4e-08	7.6e-07	8.1e-07	2.1e-07	-0.0	5.91e-06	3.13e-06	1e-08	615.70110443	619.25888041	615.03976397	-0.01454813	-0.03930888	-0.24880854
0.03278	234.11558	4e-08	7.6e-07	8.1e-07	2.1e-07	0.0	5.91e-06	3.13e-06	1e-08	615.56289517	619.12167348	614.90201454	-0.01453617	-0.03929006	-0.24870601
0.03283	234.50222	4e-08	7.6e-07	8.1e-07	2.1e-07	-0.0	5.91e-06	3.13e-06	1e-08	615.42473732	618.98451617	614.76431579	-0.01452364	-0.03927031	-0.24859849
0.03289	234.88884	4e-08	7.6e-07	8.1e-07	2.1e-07	0.0	5.91e-06	3.13e-06	1e-08	615.28663436	618.84741092	614.62667021	-0.01451035	-0.03924928	-0.24848405
0.03294	235.27544	4e-08	7.6e-07	8.1e-07	2.1e-07	-0.0	5.91e-06	3.13e-06	1e-08	615.14858869	618.71036109	614.48908124	-0.01449825	-0.03923012	-0.24837978
0.033	235.66202	4e-08	7.6e-07	8.1e-07	2.1e-07	0.0	5.91e-06	3.13e-06	1e-08	615.01059638	618.57336178	614.35154386	-0.01448602	-0.03921068	-0.24827404
0.03305	236.04857	4e-08	7.6e-07	8.1e-07	2.1e-07	0.0	5.91e-06	3.13e-06	1e-08	614.8726568	618.43641373	614.21405882	-0.01447279	-0.03918964	-0.24815957
0.03311	236.4351	4e-08	7.6e-07	8.1e-07	2.1e-07	0.0	5.91e-06	3.13e-06	1e-08	614.73477548	618.29952116	614.07663044	-0.01446127	-0.03917124	-0.24805957
0.03316	236.82161	4e-08	7.6e-07	8.1e-07	2.1e-07	0.0	5.91e-06	3.13e-06	1e-08	614.5969445	618.1626771	613.93925157	-0.01444754	-0.03914931	-0.24794033
0.03322	237.2081	4e-08	7.6e-07	8.1e-07	2.1e-07	0.0	5.91e-06	3.14e-06	1e-08	614.45917387	618.02589088	613.80193177	-0.0144367	-0.03913193	-0.2478459
0.03327	237.59457	4e-08	7.6e-07	8.1e-07	2.1e-07	-0.0	5.91e-06	3.14e-06	1e-08	614.32145097	617.88915049	613.66465875	-0.01442284	-0.03910967	-0.24772492
0.03333	237.98101	4e-08	7.6e-07	8.1e-07	2.1e-07	-0.0	5.91e-06	3.14e-06	1e-08	614.18378936	617.75246883	613.52744569	-0.01441123	-0.03909097	-0.24762339
0.03338	238.36744	4e-08	7.6e-07	8.1e-07	2.1e-07	-0.0	5.91e-06	3.14e-06	1e-08	614.04617905	617.61583647	613.39028295	-0.01439916	-0.03907152	-0.24751776
0.03344	238.75384	4e-08	7.6e-07	8.1e-07	2.1e-07	0.0	5.91e-06	3.14e-06	1e-08	613.90862275	617.47925543	613.25317258	-0.01438694	-0.03905175	-0.24741043
0.03349	239.14021	4e-08	7.6e-07	8.1e-07	2.1e-07	0.0	5.91e-06	3.14e-06	1e-08	613.77112004	617.34272654	613.11611544	-0.01437421	-0.03903112	-0.24729847
0.0435	309.09253	4e-08	7.5e-07	8.2e-07	1.9e-07	0.0	5.91e-06	3.15e-06	1e-08	589.63871965	593.35899717	589.05160414	-0.01249977	-0.03550838	-0.22839757
0.04356	309.47485	4e-08	7.5e-07	8.2e-07	1.9e-07	-0.0	5.91e-06	3.15e-06	1e-08	589.51093869	593.23190706	588.92414404	-0.01248926	-0.03548614	-0.22827875
0.04361	309.85715	4e-08	7.5e-07	8.2e-07	1.9e-07	0.0	5.91e-06	3.15e-06	1e-08	589.38321936	593.1048769	588.79674476	-0.01248281	-0.03547244	-0.22820554
0.04367	310.23943	4e-08	7.5e-07	8.2e-07	1.9e-07	0.0	5.91e-06	3.15e-06	1e-08	589.25553751	592.97788369	588.66938296	-0.01247172	-0.0354489	-0.22807982
0.04372	310.62169	4e-08	7.5e-07	8.2e-07	1.9e-07	-0.0	5.91e-06	3.15e-06	1e-08	589.12792018	592.85095394	588.54208553	-0.01246358	-0.03543164	-0.2279876
0.04378	311.00392	4e-08	7.5e-07	8.2e-07	1.9e-07	0.0	5.91e-06	3.15e-06	1e-08	589.00035111	592.72407074	588.41483531	-0.01245567	-0.0354148	-0.22789765
0.04383	311.38613	4e-08	7.5e-07	8.2e-07	1.9e-07	0.0	5.91e-06	3.15e-06	1e-08	588.87282827	592.59723296	588.28763116	-0.01244513	-0.03539238	-0.22777784
0.04389	311.76832	4e-08	7.5e-07	8.2e-07	1.9e-07	-0.0	5.91e-06	3.15e-06	1e-08	588.74536699	592.47045567	588.16048837	-0.01243871	-0.03537871	-0.22770484
0.04394	312.15048	4e-08	7.5e-07	8.2e-07	1.9e-07	-0.0	5.91e-06	3.15e-06	1e-08	588.61794363	592.34371525	588.03338298	-0.01242779	-0.03535545	-0.22758053
0.044	312.53262	4e-08	7.5e-07	8.2e-07	1.9e-07	0.0	5.91e-06	3.15e-06	1e-08	588.4905849	592.21703761	587.90634126	-0.01241988	-0.03533854	-0.22749023
0.04405	312.91475	4e-08	7.5e-07	8.2e-07	1.9e-07	0.0	5.91e-06	3.15e-06	1e-08	588.36327205	592.09040559	587.77934581	-0.01241137	-0.03532039	-0.22739322
0.04411	313.29684	4e-08	7.5e-07	8.2e-07	1.9e-07	-0.0	5.91e-06	3.15e-06	1e-08	588.23600944	591.96382258	587.65240007	-0.01240152	-0.03529933	-0.22728071
0.04416	313.67892	4e-08	7.5e-07	8.2e-07	1.9e-07	0.0	5.91e-06	3.15e-06	1e-08	588.10880528	591.83729642	587.52551199	-0.01239472	-0.03528478	-0.22720298
0.04422	314.06097	4e-08	7.5e-07	8.2e-07	1.9e-07	0.0	5.91e-06	3.15e-06	1e-08	587.98164105	591.71080954	587.39866374	-0.01238396	-0.03526172	-0.22707978
0.04427	314.44301	4e-08	7.5e-07	8.2e-07	1.9e-07	-0.0	5.91e-06	3.15e-06	1e-08	587.85454013	591.58438492	587.27187865	-0.01237735	-0.03524757	-0.22700417
0.04433	314.82502	4e-08	7.5e-07	8.2e-07	1.9e-07	-0.0	5.91e-06	3.15e-06	1e-08	587.72747868	591.45799853	587.14513232	-0.01236675	-0.03522485	-0.22688276
0.04438	315.207	4e-08	7.5e-07	8.2e-07	1.9e-07	0.0	5.91e-06	3.15e-06	1e-08	587.60048025	591.33167351	587.01844823	-0.01235867	-0.03520746	-0.22678984
0.04444	315.58897	4e-08	7.5e-07	8.2e-07	1.9e-07	0.0	5.91e-06	3.15e-06	1e-08	587.47352919	591.20539547	586.89181179	-0.01235064	-0.03519022	-0.22669776
0.04449	315.97091	4e-08	7.5e-07	8.2e-07	1.9e-07	-0.0	5.91e-06	3.15e-06	1e-08	587.34662585	591.079164	586.76522257	-0.01234062	-0.03516868	-0.22658263
0.05455	385.48951	4e-08	7.5e-07	8.2e-07	1.9e-07	0.0	5.91e-06	3.16e-06	1e-08	564.97251623	568.8115159	564.44342791	-0.01090976	-0.03189469	-0.20900792
0.05461	385.86733	4e-08	7.5e-07	8.2e-07	1.9e-07	0.0	5.91e-06	3.16e-06	1e-08	564.85481698	568.69431589	564.32599135	-0.01090726	-0.03188862	-0.20897515
0.05466	386.24512	4e-08	7.5e-07	8.2e-07	1.9e-07	0.0	5.91e-06	3.16e-06	1e-08	564.73713424	568.57713274	564.2085719	-0.0109	-0.03187117	-0.20888079
0.05472	386.62289	4e-08	7.5e-07	8.2e-07	1.9e-07	0.0	5.91e-06	3.16e-06	1e-08	564.619501	568.45999816	564.09120167	-0.0108896	-0.0318461	-0.20874527
0.05477	387.00064	4e-08	7.5e-07	8.2e-07	1.9e-07	0.0	5.91e-06	3.16e-06	1e-08	564.5019385	568.34293334	563.97390212	-0.01088662	-0.03183893	-0.20870655
0.05483	387.37836	4e-08	7.5e-07	8.2e-07	1.9e-07	0.0	5.91e-06	3.16e-06	1e-08	564.38439662	568.22588846	563.85662276	-0.01087398	-0.03180844	-0.2085417
0.05488	387.75607	4e-08	7.5e-07	8.2e-07	1.9e-07	-0.0	5.91e-06	3.16e-06	1e-08	564.26694097	568.1089285	563.73942941	-0.01086464	-0.03178591	-0.20841992
0.05494	388.13375	4e-08	7.5e-07	8.2e-07	1.9e-07	-0.0	5.91e-06	3.16e-06	1e-08	564.14954903	567.99203126	563.62229959	-0.01086418	-0.03178479	-0.20841387
0.05499	388.51141	4e-08	7.5e-07	8.2e-07	1.9e-07	-0.0	5.91e-06	3.16e-06	1e-08	564.03216032	567.87513715	563.50517292	-0.01085836	-0.03177081	-0.20833823
0.05505	388.88904	4e-08	7.5e-07	8.2e-07	1.9e-07	-0.0	5.91e-06	3.16e-06	1e-08	563.91481163	567.75828197	563.38808572	-0.01084151	-0.03173012	-0.20811813
0.0551	389.26665	4e-08	7.5e-07	8.2e-07	1.9e-07	-0.0	5.91e-06	3.16e-06	1e-08	563.79757822	567.64154013	563.27111337	-0.01084083	-0.03172848	-0.20810924
0.05516	389.64425	4e-08	7.5e-07	8.2e-07	1.9e-07	-0.0	5.91e-06	3.16e-06	1e-08	563.68034947	567.52480287	563.15414566	-0.01082939	-0.03170078	-0.20795951
0.05521	390.02181	4e-08	7.5e-07	8.2e-07	1.9e-07	0.0	5.91e-06	3.16e-06	1e-08	563.56319913	567.40814281	563.03725609	-0.01082526	-0.0316908	-0.20790554
0.05527	390.39936	4e-08	7.5e-07	8.2e-07	1.9e-07	0.0	5.91e-06	3.16e-06	1e-08	563.44607704	567.29151058	562.92039469	-0.01081727	-0.03167146	-0.20780091
0.05532	390.77688	4e-08	7.5e-07	8.2e-07	1.9e-07	0.0	5.91e-06	3.16e-06	1e-08	563.32900985	567.17493227	562.80358791	-0.0108097	-0.03165315	-0.20770184
0.05538	391.15438	4e-08	7.5e-07	8.2e-07	1.9e-07	0.0	5.91e-06	3.16e-06	1e-08	563.21199462	567.05840502	562.68683284	-0.01080838	-0.03164993	-0.20768443
0.05543	391.53186	4e-08	7.5e-07	8.2e-07	1.9e-07	0.0	5.91e-06	3.16e-06	1e-08	563.09498843	566.94188674	562.57008686	-0.01080215	-0.03163484	-0.20760276
0.05549	391.90931	4e-08	7.5e-07	8.2e-07	1.9e-07	0.0	5.91e-06	3.16e-06	1e-08	562.97802461	566.82541053	562.45338354	-0.01079635	-0.03162082	-0.20752685
0.06555	460.60222	4e-08	7.5e-07	8.2e-07	1.9e-07	0.0	5.91e-06	3.16e-06	1e-08	542.36436758	546.28786251	541.88447277	-0.00961179	-0.02866562	-0.1913862
0.06561	460.9755	4e-08	7.5e-07	8.2e-07	1.9e-07	0.0	5.91e-06	3.16e-06	1e-08	542.25595624	546.17979516	541.7762887	-0.00960592	-0.02865023	-0.19130128
0.06566	461.34876	4e-08	7.5e-07	8.2e-07	1.9e-07	0.0	5.91e-06	3.16e-06	1e-08	542.1475881	546.07177211	541.66814962	-0.00960011	-0.02863484	-0.19121639
0.06572	461.72199	4e-08	7.5e-07	8.2e-07	1.8e-07	0.0	5.91e-06	3.16e-06	1e-08	542.03926259	545.96379335	541.56005553	-0.00959422	-0.02861945	-0.19113145
0.06577	462.0952	4e-08	7.5e-07	8.2e-07	1.8e-07	0.0	5.91e-06	3.16e-06	1e-08	541.93098061	545.85585889	541.45200643	-0.00958804	-0.02860408	-0.19104664
0.06583	462.46839	4e-08	7.5e-07	8.2e-07	1.8e-07	0.0	5.91e-06	3.16e-06	1e-08	541.82274602	545.74796867	541.34400202	-0.00958181	-0.02858873	-0.19096185
0.06588	462.84156	4e-08	7.5e-07	8.2e-07	1.8e-07	0.0	5.91e-06	3.16e-06	1e-08	541.71455931	545.64012268	541.23604226	-0.00957568	-0.02857336	-0.19087702
0.06594	463.2147	4e-08	7.5e-07	8.2e-07	1.8e-07	0.0	5.91e-06	3.16e-06	1e-08	541.6064192	545.53232093	541.12812726	-0.00956972	-0.02855802	-0.19079233
0.06599	463.58782	4e-08	7.5e-07	8.2e-07	1.8e-07	0.0	5.91e-06	3.16e-06	1e-08	541.49832378	545.42456339	541.02025705	-0.00956376	-0.02854268	-0.19070764
0.06605	463.96091	4e-08	7.5e-07	8.2e-07	1.8e-07	0.0	5.91e-06	3.16e-06	1e-08	541.39027299	545.31685003	540.91243164	-0.00955775	-0.02852733	-0.19062291
0.0661	464.33399	4e-08	7.5e-07	8.2e-07	1.8e-07	0.0	5.91e-06	3.16e-06	1e-08	541.28226737	545.20918088	540.804651	-0.00955213	-0.02851202	-0.19053833
0.06616	464.70704	4e-08	7.5e-07	8.2e-07	1.8e-07	0.0	5.91e-06	3.16e-06	1e-08	541.17430254	545.10155589	540.69691533	-0.00954649	-0.0284967	-0.19045373
0.06621	465.08007	4e-08	7.5e-07	8.2e-07	1.8e-07	0.0	5.91e-06	3.16e-06	1e-08	541.0663788	544.99397505	540.58922463	-0.00954076	-0.02848138	-0.19036911
0.06627	465.45307	4e-08	7.5e-07	8.2e-07	1.8e-07	0.0	5.91e-06	3.16e-06	1e-08	540.95849716	544.88643839	540.48157884	-0.00953452	-0.02846607	-0.19028456
0.06632	465.82606	4e-08	7.5e-07	8.2e-07	1.8e-07	0.0	5.91e-06	3.16e-06	1e-08	540.85066364	544.77894584	540.37397757	-0.00952832	-0.02845078	-0.19020005
0.06638	466.19902	4e-08	7.5e-07	8.2e-07	1.8e-07	0.0	5.91e-06	3.16e-06	1e-08	540.74287778	544.67149739	540.26642083	-0.00952252	-0.0284355	-0.1901156
0.06643	466.57195	4e-08	7.5e-07	8.2e-07	1.8e-07	0.0	5.91e-06	3.16e-06	1e-08	540.63513506	544.56409303	540.15890886	-0.00951633	-0.02842024	-0.19003127
0.06649	466.94487	4e-08	7.5e-07	8.2e-07	1.8e-07	0.0	5.91e-06	3.16e-06	1e-08	540.52744011	544.4567327	540.05144133	-0.00951031	-0.02840497	-0.18994687
0.07655	534.80216	4e-08	7.5e-07	8.2e-07	1.8e-07	0.0	5.91e-06	3.16e-06	1e-08	521.55680485	525.53551784	521.12041173	-0.00850484	-0.02574396	-0.17508159
0.07661	535.17084	4e-08	7.5e-07	8.2e-07	1.8e-07	0.0	5.91e-06	3.16e-06	1e-08	521.45695675	525.43600123	521.02090166	-0.00850219	-0.0257301	-0.1750034
0.07666	535.53951	4e-08	7.5e-07	8.2e-07	1.8e-07	0.0	5.91e-06	3.16e-06	1e-08	521.35712064	525.33652591	520.92143518	-0.00849545	-0.02571627	-0.17492524
0.07672	535.90815	4e-08	7.5e-07	8.2e-07	1.8e-07	0.0	5.91e-06	3.16e-06	1e-08	521.25734458	525.23709176	520.8220094	-0.00847434	-0.02570259	-0.17484719
0.07677	536.27677	4e-08	7.5e-07	8.2e-07	1.8e-07	0.0	5.91e-06	3.16e-06	1e-08	521.15779731	525.13769826	520.72261418	-0.00846935	-0.02568878	-0.17476914
0.07683	536.64536	4e-08	7.5e-07	8.2e-07	1.8e-07	0.0	5.91e-06	3.16e-06	1e-08	521.05828955	525.03834592	520.62326083	-0.00847177	-0.02567491	-0.1746911
0.07688	537.01394	4e-08	7.5e-07	8.2e-07	1.8e-07	0.0	5.91e-06	3.16e-06	1e-08	520.95873435	524.93903497	520.52395453	-0.00845429	-0.02566125	-0.17461328
0.07694	537.38248	4e-08	7.5e-07	8.2e-07	1.8e-07	0.0	5.91e-06	3.16e-06	1e-08	520.85936573	524.83976469	520.42468122	-0.0084463	-0.02564749	-0.17453533
0.07699	537.75101	4e-08	7.5e-07	8.2e-07	1.8e-07	0.0	5.91e-06	3.16e-06	1e-08	520.76007209	524.74053542	520.32544761	-0.00843835	-0.02563372	-0.17445737
0.07705	538.11951	4e-08	7.5e-07	8.2e-07	1.8e-07	0.0	5.91e-06	3.16e-06	1e-08	520.66085286	524.64134718	520.22625373	-0.00843311	-0.02561993	-0.17437943
0.0771	538.48799	4e-08	7.5e-07	8.2e-07	1.8e-07	0.0	5.91e-06	3.16e-06	1e-08	520.56167621	524.54220005	520.12710149	-0.00844609	-0.02560602	-0.17430155
0.07716	538.85645	4e-08	7.5e-07	8.2e-07	1.8e-07	0.0	5.91e-06	3.16e-06	1e-08	520.46232808	524.44309457	520.02800362	-0.00844292	-0.02559224	-0.17422371
0.07721	539.22488	4e-08	7.5e-07	8.2e-07	1.8e-07	0.0	5.91e-06	3.16e-06	1e-08	520.36299823	524.34403021	519.92894877	-0.00842894	-0.02557856	-0.17414594
0.07727	539.59329	4e-08	7.5e-07	8.2e-07	1.8e-07	0.0	5.91e-06	3.16e-06	1e-08	520.26381398	524.2450066	519.82992933	-0.0084357	-0.02556474	-0.17406827
0.07732	539.96168	4e-08	7.5e-07	8.2e-07	1.8e-07	0.0	5.91e-06	3.16e-06	1e-08	520.16453134	524.14602435	519.73095978	-0.00843403	-0.02555098	-0.17399054
0.07738	540.33005	4e-08	7.5e-07	8.2e-07	1.8e-07	0.0	5.91e-06	3.16e-06	1e-08	520.06524946	524.04708322	519.63203424	-0.00843186	-0.02553722	-0.1739128
0.07743	540.69839	4e-08	7.5e-07	8.2e-07	1.8e-07	0.0	5.91e-06	3.16e-06	1e-08	519.96597425	523.94818319	519.53315238	-0.00842444	-0.0255235	-0.17383511
0.07749	541.0667	4e-08	7.5e-07	8.2e-07	1.8e-07	0.0	5.91e-06	3.16e-06	1e-08	519.86676746	523.84932409	519.43431049	-0.00840134	-0.02550994	-0.17375752
0.08755	608.07812	4e-08	7.5e-07	8.2e-07	1.8e-07	0.0	5.91e-06	3.16e-06	1e-08	502.42549416	506.43229503	502.02835474	-0.0075092	-0.02312235	-0.16008985
0.08761	608.44216	4e-08	7.5e-07	8.2e-07	1.8e-07	0.0	5.91e-06	3.16e-06	1e-08	502.33403107	506.34072006	501.9368817	-0.00751877	-0.02310982	-0.160018
0.08766	608.80617	4e-08	7.5e-07	8.2e-07	1.8e-07	0.0	5.91e-06	3.16e-06	1e-08	502.2424353	506.2491838	501.84545734	-0.00752186	-0.02309736	-0.15994617
0.08772	609.17016	4e-08	7.5e-07	8.2e-07	1.8e-07	0.0	5.91e-06	3.16e-06	1e-08	502.15078567	506.15768602	501.75407712	-0.00750864	-0.02308505	-0.15987444
0.08777	609.53413	4e-08	7.5e-07	8.2e-07	1.8e-07	0.0	5.91e-06	3.16e-06	1e-08	502.05928089	506.06622616	501.66272953	-0.00751151	-0.02307262	-0.15980277
0.08783	609.89808	4e-08	7.5e-07	8.2e-07	1.8e-07	0.0	5.91e-06	3.16e-06	1e-08	501.96772512	505.9748047	501.57142583	-0.00751209	-0.02306021	-0.15973108
0.08788	610.262	4e-08	7.5e-07	8.2e-07	1.8e-07	0.0	5.91e-06	3.16e-06	1e-08	501.87614612	505.88342158	501.48016443	-0.00751023	-0.02304781	-0.15965938
0.08794	610.6259	4e-08	7.5e-07	8.2e-07	1.8e-07	0.0	5.91e-06	3.16e-06	1e-08	501.78457362	505.79207673	501.38894361	-0.00750622	-0.02303543	-0.15958768
0.08799	610.98978	4e-08	7.5e-07	8.2e-07	1.8e-07	0.0	5.91e-06	3.16e-06	1e-08	501.69303388	505.70077007	501.29776188	-0.00748561	-0.02302321	-0.15951612
0.08805	611.35363	4e-08	7.5e-07	8.2e-07	1.8e-07	0.0	5.91e-06	3.16e-06	1e-08	501.60172938	505.60950099	501.20660751	-0.00747956	-0.02301088	-0.15944453
0.0881	611.71746	4e-08	7.5e-07	8.2e-07	1.8e-07	0.0	5.91e-06	3.16e-06	1e-08	501.51048246	505.51826999	501.11549074	-0.00748218	-0.02299847	-0.15937297
0.08816	612.08126	4e-08	7.5e-07	8.2e-07	1.8e-07	0.0	5.91e-06	3.16e-06	1e-08	501.41918762	505.42707734	501.02441762	-0.00746676	-0.02298626	-0.15930159
0.08821	612.44504	4e-08	7.5e-07	8.2e-07	1.8e-07	0.0	5.91e-06	3.16e-06	1e-08	501.32806495	505.33592236	500.9333754	-0.00745967	-0.02297395	-0.15923009
0.08827	612.8088	4e-08	7.5e-07	8.2e-07	1.8e-07	0.0	5.91e-06	3.16e-06	1e-08	501.2370127	505.24480536	500.84237	-0.00745259	-0.02296164	-0.1591586
0.08832	613.17254	4e-08	7.5e-07	8.2e-07	1.8e-07	0.0	5.91e-06	3.16e-06	1e-08	501.14603088	505.15372637	500.75140141	-0.00745093	-0.02294929	-0.15908713
0.08838	613.53625	4e-08	7.5e-07	8.2e-07	1.8e-07	0.0	5.91e-06	3.16e-06	1e-08	501.05505317	505.06268554	500.66047343	-0.00746223	-0.02293685	-0.1590157
0.08843	613.89994	4e-08	7.5e-07	8.2e-07	1.8e-07	0.0	5.91e-06	3.16e-06	1e-08	500.96392165	504.97168327	500.5695951	-0.0074545	-0.02292458	-0.15894434
0.08849	614.2636	4e-08	7.5e-07	8.2e-07	1.8e-07	0.0	5.91e-06	3.16e-06	1e-08	500.87286853	504.88071892	500.47875307	-0.00744675	-0.02291231	-0.15887302
0.09855	680.41854	4e-08	7.5e-07	8.2e-07	1.8e-07	0.0	5.91e-06	3.16e-06	1e-08	484.8503257	488.85958156	484.48893701	-0.00667135	-0.02077275	-0.14631739
0.09861	680.77788	4e-08	7.5e-07	8.2e-07	1.8e-07	0.0	5.91e-06	3.16e-06	1e-08	484.76625488	488.77537192	484.40494316	-0.00666413	-0.02076167	-0.14625145
0.09866	681.13718	4e-08	7.5e-07	8.2e-07	1.8e-07	0.0	5.91e-06	3.16e-06	1e-08	484.68226125	488.69119759	484.32098296	-0.00665764	-0.02075058	-0.1461855
0.09872	681.49647	4e-08	7.5e-07	8.2e-07	1.8e-07	0.0	5.91e-06	3.16e-06	1e-08	484.59833556	488.60705861	484.23705696	-0.00665551	-0.02073945	-0.14611955
0.09877	681.85573	4e-08	7.5e-07	8.2e-07	1.8e-07	0.0	5.91e-06	3.16e-06	1e-08	484.51442306	488.52295511	484.15316817	-0.006667	-0.02072823	-0.14605365
0.09883	682.21497	4e-08	7.5e-07	8.2e-07	1.8e-07	0.0	5.91e-06	3.16e-06	1e-08	484.43035198	488.43888754	484.06932614	-0.00666083	-0.02071717	-0.14598782
0.09888	682.57418	4e-08	7.5e-07	8.2e-07	1.8e-07	0.0	5.91e-06	3.16e-06	1e-08	484.34634498	488.35485527	483.98551846	-0.00665333	-0.02070612	-0.14592202
0.09894	682.93337	4e-08	7.5e-07	8.2e-07	1.8e-07	0.0	5.91e-06	3.16e-06	1e-08	484.26241886	488.27085823	483.90174415	-0.00665893	-0.02069498	-0.14585631
0.09899	683.29253	4e-08	7.5e-07	8.2e-07	1.8e-07	0.0	5.91e-06	3.16e-06	1e-08	484.17840841	488.18689682	483.81801237	-0.00665754	-0.02068389	-0.14579053
0.09905	683.65168	4e-08	7.5e-07	8.2e-07	1.8e-07	0.0	5.91e-06	3.16e-06	1e-08	484.09440188	488.10297085	483.73431824	-0.00665614	-0.0206728	-0.14572476
0.0991	684.01079	4e-08	7.5e-07	8.2e-07	1.8e-07	0.0	5.91e-06	3.16e-06	1e-08	484.01039924	488.0190803	483.65066177	-0.00664551	-0.0206618	-0.14565905
0.09916	684.36989	4e-08	7.5e-07	8.2e-07	1.8e-07	0.0	5.91e-06	3.16e-06	1e-08	483.92651705	487.93522485	483.56703644	-0.00662779	-0.02065086	-0.1455934
0.09921	684.72896	4e-08	7.5e-07	8.2e-07	1.8e-07	0.0	5.91e-06	3.16e-06	1e-08	483.84284481	487.85140421	483.48343724	-0.00663198	-0.02063976	-0.14552775
0.09927	685.08801	4e-08	7.5e-07	8.2e-07	1.8e-07	0.0	5.91e-06	3.16e-06	1e-08	483.75910599	487.76761914	483.39987955	-0.00662541	-0.02062875	-0.14546217
0.09932	685.44703	4e-08	7.5e-07	8.2e-07	1.8e-07	0.0	5.91e-06	3.16e-06	1e-08	483.6754366	487.68386922	483.31635578	-0.00661411	-0.02061779	-0.14539666
0.09938	685.80603	4e-08	7.5e-07	8.2e-07	1.8e-07	0.0	5.91e-06	3.16e-06	1e-08	483.59189633	487.60015427	483.23286256	-0.00660766	-0.02060679	-0.14533108
0.09943	686.16501	4e-08	7.5e-07	8.2e-07	1.8e-07	0.0	5.91e-06	3.16e-06	1e-08	483.50842388	487.51647448	483.14940335	-0.00660121	-0.02059578	-0.14526551
0.09949	686.52396	4e-08	7.5e-07	8.2e-07	1.8e-07	0.0	5.91e-06	3.16e-06	1e-08	483.42501926	487.43282986	483.06597813	-0.00661028	-0.02058466	-0.14519998
0.10955	751.81149	4e-08	7.5e-07	8.2e-07	1.8e-07	0.0	5.91e-06	3.16e-06	1e-08	468.7181967	472.70513335	468.38886012	-0.00593588	-0.01866868	-0.13367508
0.1096	752.16605	4e-08	7.5e-07	8.2e-07	1.8e-07	0.0	5.91e-06	3.16e-06	1e-08	468.64099786	472.62774426	468.31179275	-0.00592536	-0.01865881	-0.13361463
0.10966	752.52059	4e-08	7.5e-07	8.2e-07	1.8e-07	0.0	5.91e-06	3.16e-06	1e-08	468.5639242	472.55038767	468.23475367	-0.00591946	-0.01864888	-0.13355412
0.10971	752.87511	4e-08	7.5e-07	8.2e-07	1.8e-07	0.0	5.91e-06	3.16e-06	1e-08	468.48691552	472.47306379	468.15774617	-0.00591356	-0.01863896	-0.13349361
0.10977	753.2296	4e-08	7.5e-07	8.2e-07	1.8e-07	0.0	5.91e-06	3.16e-06	1e-08	468.40997182	472.39577261	468.08077024	-0.00592315	-0.01862892	-0.13343315
0.10982	753.58406	4e-08	7.5e-07	8.2e-07	1.8e-07	0.0	5.91e-06	3.16e-06	1e-08	468.33289177	472.31851464	468.00383672	-0.00592559	-0.01861894	-0.13337271
0.10988	753.93851	4e-08	7.5e-07	8.2e-07	1.8e-07	0.0	5.91e-06	3.16e-06	1e-08	468.25576837	472.24128962	467.92694057	-0.00591444	-0.01860909	-0.13331234
0.10993	754.29293	4e-08	7.5e-07	8.2e-07	1.8e-07	0.0	5.91e-06	3.16e-06	1e-08	468.1787784	472.16409705	467.85007223	-0.00591872	-0.01859913	-0.13325204
0.10999	754.64732	4e-08	7.5e-07	8.2e-07	1.8e-07	0.0	5.91e-06	3.16e-06	1e-08	468.10172103	472.08693743	467.7732425	-0.00591923	-0.01858919	-0.13319171
0.11004	755.00169	4e-08	7.5e-07	8.2e-07	1.8e-07	0.0	5.91e-06	3.16e-06	1e-08	468.02464551	472.00981064	467.69644872	-0.0059182	-0.01857926	-0.13313137
0.1101	755.35604	4e-08	7.5e-07	8.2e-07	1.8e-07	0.0	5.91e-06	3.16e-06	1e-08	467.94757163	471.93271664	467.61968985	-0.00591363	-0.01856936	-0.13307105
0.11015	755.71037	4e-08	7.5e-07	8.2e-07	1.8e-07	0.0	5.91e-06	3.16e-06	1e-08	467.87054572	471.85565529	467.54296336	-0.00589542	-0.0185596	-0.13301083
0.11021	756.06467	4e-08	7.5e-07	8.2e-07	1.8e-07	0.0	5.91e-06	3.16e-06	1e-08	467.79374521	471.77862609	467.46625967	-0.00589354	-0.0185497	-0.13295059
0.11026	756.41894	4e-08	7.5e-07	8.2e-07	1.8e-07	0.0	5.91e-06	3.16e-06	1e-08	467.71695759	471.70162959	467.38959022	-0.00589371	-0.01853979	-0.13289039
0.11032	756.77319	4e-08	7.5e-07	8.2e-07	1.8e-07	0.0	5.91e-06	3.16e-06	1e-08	467.6401563	471.62466584	467.31295641	-0.00588124	-0.01853	-0.13283031
0.11037	757.12742	4e-08	7.5e-07	8.2e-07	1.8e-07	0.0	5.91e-06	3.16e-06	1e-08	467.5635059	471.54773437	467.23634934	-0.00587538	-0.01852015	-0.13277015
0.11043	757.48162	4e-08	7.5e-07	8.2e-07	1.8e-07	0.0	5.91e-06	3.16e-06	1e-08	467.48692033	471.47083543	467.15977367	-0.00586951	-0.0185103	-0.13270999
0.11048	757.8358	4e-08	7.5e-07	8.2e-07	1.8e-07	0.0	5.91e-06	3.16e-06	1e-08	467.41039959	471.39396902	467.08322941	-0.00587309	-0.01850038	-0.13264986
0.12055	822.24459	4e-08	7.5e-07	8.2e-07	1.8e-07	0.0	5.91e-06	3.16e-06	1e-08	453.92146121	457.86327174	453.62113001	-0.00527782	-0.0167853	-0.12207909
0.1206	822.59433	4e-08	7.5e-07	8.2e-07	1.8e-07	0.0	5.91e-06	3.16e-06	1e-08	453.85078679	457.79219075	453.55046042	-0.00527244	-0.01677641	-0.12202358
0.12066	822.94403	4e-08	7.5e-07	8.2e-07	1.8e-07	0.0	5.91e-06	3.16e-06	1e-08	453.78017455	457.72114001	453.47981998	-0.0052737	-0.01676747	-0.12196808
0.12071	823.29372	4e-08	7.5e-07	8.2e-07	1.8e-07	0.0	5.91e-06	3.16e-06	1e-08	453.7095355	457.65011973	453.40921332	-0.00528434	-0.01675847	-0.1219126
0.12077	823.64338	4e-08	7.5e-07	8.2e-07	1.8e-07	0.0	5.91e-06	3.16e-06	1e-08	453.63874406	457.57913023	453.33864701	-0.00527462	-0.01674964	-0.12185721
0.12082	823.99301	4e-08	7.5e-07	8.2e-07	1.8e-07	0.0	5.91e-06	3.16e-06	1e-08	453.56807289	457.50817076	453.26810674	-0.00527314	-0.01674074	-0.12180184
0.12088	824.34262	4e-08	7.5e-07	8.2e-07	1.8e-07	0.0	5.91e-06	3.16e-06	1e-08	453.49741159	457.43724159	453.19759826	-0.00527718	-0.01673182	-0.12174651
0.12093	824.69221	4e-08	7.5e-07	8.2e-07	1.8e-07	0.0	5.91e-06	3.16e-06	1e-08	453.42668638	457.3663429	453.12712543	-0.00527648	-0.01672292	-0.12169114
0.12099	825.04177	4e-08	7.5e-07	8.2e-07	1.8e-07	0.0	5.91e-06	3.16e-06	1e-08	453.35596062	457.29547454	453.05668493	-0.00527578	-0.01671402	-0.12163578
0.12104	825.39131	4e-08	7.5e-07	8.2e-07	1.8e-07	0.0	5.91e-06	3.16e-06	1e-08	453.28523432	457.22463651	452.98627678	-0.00526057	-0.01670526	-0.12158051
0.1211	825.74083	4e-08	7.5e-07	8.2e-07	1.8e-07	0.0	5.91e-06	3.16e-06	1e-08	453.21470201	457.15382827	452.91589074	-0.00525177	-0.01669645	-0.12152524
0.12115	826.09032	4e-08	7.5e-07	8.2e-07	1.8e-07	0.0	5.91e-06	3.16e-06	1e-08	453.14427775	457.08305004	452.84553132	-0.00525608	-0.01668754	-0.12146998
0.12121	826.43978	4e-08	7.5e-07	8.2e-07	1.8e-07	0.0	5.91e-06	3.16e-06	1e-08	453.07378597	457.01230225	452.77520768	-0.00524545	-0.01667876	-0.12141484
0.12126	826.78922	4e-08	7.5e-07	8.2e-07	1.8e-07	0.0	5.91e-06	3.16e-06	1e-08	453.00342696	456.94158434	452.70490929	-0.00523881	-0.01666995	-0.12135965
0.12132	827.13864	4e-08	7.5e-07	8.2e-07	1.8e-07	0.0	5.91e-06	3.16e-06	1e-08	452.93314705	456.87089647	452.63463898	-0.00523346	-0.01666113	-0.12130446
0.12137	827.48803	4e-08	7.5e-07	8.2e-07	1.8e-07	0.0	5.91e-06	3.16e-06	1e-08	452.86292913	456.80023868	452.56439765	-0.00523224	-0.01665227	-0.12124927
0.12143	827.8374	4e-08	7.5e-07	8.2e-07	1.8e-07	0.0	5.91e-06	3.16e-06	1e-08	452.79271775	456.72961112	452.4941882	-0.00524327	-0.01664332	-0.12119411
0.12148	828.18674	4e-08	7.5e-07	8.2e-07	1.8e-07	0.0	5.91e-06	3.16e-06	1e-08	452.7223486	456.65901419	452.42401919	-0.00523736	-0.01663452	-0.12113902
0.13155	891.70508	4e-08	7.5e-07	8.2e-07	1.8e-07	0.0	5.91e-06	3.16e-06	1e-08	440.35926777	444.23483564	440.08495927	-0.00472087	-0.01509931	-0.11145005
0.1316	892.04992	4e-08	7.5e-07	8.2e-07	1.8e-07	0.0	5.91e-06	3.16e-06	1e-08	440.2943206	444.16958398	440.02021517	-0.00471104	-0.0150914	-0.11139922
0.13166	892.39473	4e-08	7.5e-07	8.2e-07	1.8e-07	0.0	5.91e-06	3.16e-06	1e-08	440.22950023	444.10436005	439.95549444	-0.00471459	-0.0150834	-0.11134844
0.13171	892.73952	4e-08	7.5e-07	8.2e-07	1.8e-07	0.0	5.91e-06	3.16e-06	1e-08	440.16462265	444.0391643	439.89080644	-0.00471603	-0.01507541	-0.11129765
0.13177	893.08428	4e-08	7.5e-07	8.2e-07	1.8e-07	0.0	5.91e-06	3.16e-06	1e-08	440.09971682	443.97399666	439.8261497	-0.0047156	-0.01506743	-0.11124684
0.13182	893.42902	4e-08	7.5e-07	8.2e-07	1.8e-07	0.0	5.91e-06	3.16e-06	1e-08	440.03480843	443.90885706	439.76152293	-0.00471182	-0.01505948	-0.11119606
0.13188	893.77373	4e-08	7.5e-07	8.2e-07	1.8e-07	0.0	5.91e-06	3.16e-06	1e-08	439.9699437	443.8437454	439.69692375	-0.0046956	-0.01505165	-0.11114535
0.13193	894.11842	4e-08	7.5e-07	8.2e-07	1.8e-07	0.0	5.91e-06	3.16e-06	1e-08	439.90529388	443.77866119	439.63234339	-0.00469496	-0.01504369	-0.11109464
0.13199	894.46308	4e-08	7.5e-07	8.2e-07	1.8e-07	0.0	5.91e-06	3.16e-06	1e-08	439.84064443	443.71360497	439.5677928	-0.00469467	-0.01503573	-0.11104396
0.13204	894.80772	4e-08	7.5e-07	8.2e-07	1.8e-07	0.0	5.91e-06	3.16e-06	1e-08	439.77599067	443.64857675	439.50327219	-0.00468412	-0.01502787	-0.11099337
0.1321	895.15234	4e-08	7.5e-07	8.2e-07	1.8e-07	0.0	5.91e-06	3.16e-06	1e-08	439.71147382	443.58357613	439.43877432	-0.00467921	-0.01501996	-0.11094272
0.13215	895.49693	4e-08	7.5e-07	8.2e-07	1.8e-07	0.0	5.91e-06	3.16e-06	1e-08	439.64701632	443.51860332	439.37430317	-0.00467429	-0.01501205	-0.11089207
0.13221	895.84149	4e-08	7.5e-07	8.2e-07	1.8e-07	0.0	5.91e-06	3.16e-06	1e-08	439.58261815	443.45365834	439.30985875	-0.00468027	-0.01500405	-0.11084144
0.13226	896.18604	4e-08	7.5e-07	8.2e-07	1.8e-07	0.0	5.91e-06	3.16e-06	1e-08	439.5181293	443.38874153	439.24544867	-0.00468635	-0.01499606	-0.11079084
0.13232	896.53055	4e-08	7.5e-07	8.2e-07	1.8e-07	0.0	5.91e-06	3.16e-06	1e-08	439.45354842	443.32385289	439.181073	-0.00467653	-0.01498821	-0.1107403
0.13237	896.87504	4e-08	7.5e-07	8.2e-07	1.8e-07	0.0	5.91e-06	3.16e-06	1e-08	439.38909449	443.25899185	439.11672056	-0.00467933	-0.01498027	-0.11068981
0.13243	897.21951	4e-08	7.5e-07	8.2e-07	1.8e-07	0.0	5.91e-06	3.16e-06	1e-08	439.32459363	443.19415881	439.05240015	-0.00468124	-0.01497233	-0.11063931
0.13248	897.56395	4e-08	7.5e-07	8.2e-07	1.8e-07	0.0	5.91e-06	3.16e-06	1e-08	439.2600582	443.12935375	438.98811117	-0.00468083	-0.01496441	-0.1105888
0.14255	960.17971	4e-08	7.5e-07	8.2e-07	1.8e-07	0.0	5.91e-06	3.16e-06	1e-08	427.93569586	431.72703742	427.68576114	-0.00422173	-0.01359014	-0.10171386
0.1426	960.51958	4e-08	7.5e-07	8.2e-07	1.8e-07	0.0	5.91e-06	3.16e-06	1e-08	427.87614799	431.66716641	427.62647742	-0.00420632	-0.01358311	-0.10166733
0.14266	960.85943	4e-08	7.5e-07	8.2e-07	1.8e-07	0.0	5.91e-06	3.16e-06	1e-08	427.81681033	431.60732077	427.56721071	-0.00420441	-0.01357597	-0.10162079
0.14271	961.19925	4e-08	7.5e-07	8.2e-07	1.8e-07	0.0	5.91e-06	3.16e-06	1e-08	427.75749249	431.54750096	427.5079705	-0.00420551	-0.01356882	-0.10157428
0.14277	961.53905	4e-08	7.5e-07	8.2e-07	1.8e-07	0.0	5.91e-06	3.16e-06	1e-08	427.69815207	431.48770708	427.44875888	-0.00419525	-0.01356177	-0.10152785
0.14282	961.87883	4e-08	7.5e-07	8.2e-07	1.8e-07	0.0	5.91e-06	3.16e-06	1e-08	427.63894924	431.42793868	427.38956784	-0.00419072	-0.01355467	-0.10148137
0.14288	962.21857	4e-08	7.5e-07	8.2e-07	1.8e-07	0.0	5.91e-06	3.16e-06	1e-08	427.57980325	431.368196	427.33040141	-0.00418619	-0.01354757	-0.10143489
0.14293	962.5583	4e-08	7.5e-07	8.2e-07	1.8e-07	0.0	5.91e-06	3.16e-06	1e-08	427.52071409	431.30847904	427.27125962	-0.00419144	-0.01354039	-0.10138843
0.14299	962.898	4e-08	7.5e-07	8.2e-07	1.8e-07	0.0	5.91e-06	3.16e-06	1e-08	427.46154378	431.24878812	427.21214929	-0.00419811	-0.01353321	-0.10134199
0.14304	963.23767	4e-08	7.5e-07	8.2e-07	1.8e-07	0.0	5.91e-06	3.16e-06	1e-08	427.40227233	431.18912327	427.15307141	-0.0041889	-0.01352616	-0.10129561
0.1431	963.57732	4e-08	7.5e-07	8.2e-07	1.8e-07	0.0	5.91e-06	3.16e-06	1e-08	427.34312384	431.12948392	427.09401481	-0.00419155	-0.01351903	-0.10124927
0.14315	963.91694	4e-08	7.5e-07	8.2e-07	1.8e-07	0.0	5.91e-06	3.16e-06	1e-08	427.28393083	431.06987047	427.03498779	-0.00419372	-0.0135119	-0.10120293
0.14321	964.25654	4e-08	7.5e-07	8.2e-07	1.8e-07	0.0	5.91e-06	3.16e-06	1e-08	427.22470023	431.01028288	426.97599001	-0.00419353	-0.01350479	-0.10115657
0.14326	964.59611	4e-08	7.5e-07	8.2e-07	1.8e-07	0.0	5.91e-06	3.16e-06	1e-08	427.16546515	430.9507211	426.91701983	-0.00419065	-0.0134977	-0.10111023
0.14332	964.93566	4e-08	7.5e-07	8.2e-07	1.8e-07	0.0	5.91e-06	3.16e-06	1e-08	427.10626371	430.89118502	426.85807535	-0.00417529	-0.01349072	-0.10106396
0.14337	965.27518	4e-08	7.5e-07	8.2e-07	1.8e-07	0.0	5.91e-06	3.16e-06	1e-08	427.04727224	430.83167417	426.79914777	-0.00417425	-0.01348363	-0.10101769
0.14343	965.61468	4e-08	7.5e-07	8.2e-07	1.8e-07	0.0	5.91e-06	3.16e-06	1e-08	426.98828832	430.77218905	426.74024715	-0.0041746	-0.01347654	-0.10097144
0.14348	965.95416	4e-08	7.5e-07	8.2e-07	1.8e-07	0.0	5.91e-06	3.16e-06	1e-08	426.92929252	430.71272969	426.68137444	-0.00416462	-0.01346954	-0.10092528
0.15354	1027.65475	4e-08	7.5e-07	8.2e-07	1.8e-07	0.0	5.91e-06	3.16e-06	1e-08	416.56313236	420.25324627	416.33482532	-0.00375562	-0.01223899	-0.09280088
0.1536	1027.98959	4e-08	7.5e-07	8.2e-07	1.8e-07	0.0	5.91e-06	3.16e-06	1e-08	416.50892506	420.19833695	416.28055531	-0.00376586	-0.0122325	-0.09275825
0.15365	1028.3244	4e-08	7.5e-07	8.2e-07	1.8e-07	0.0	5.91e-06	3.16e-06	1e-08	416.45456408	420.14345187	416.22631807	-0.00376604	-0.0122261	-0.09271565
0.15371	1028.65919	4e-08	7.5e-07	8.2e-07	1.8e-07	0.0	5.91e-06	3.16e-06	1e-08	416.40019446	420.08859068	416.17210654	-0.00375848	-0.01221976	-0.09267309
0.15376	1028.99396	4e-08	7.5e-07	8.2e-07	1.8e-07	0.0	5.91e-06	3.16e-06	1e-08	416.34592794	420.03375309	416.11791526	-0.00376463	-0.01221332	-0.09263058
0.15382	1029.3287	4e-08	7.5e-07	8.2e-07	1.8e-07	0.0	5.91e-06	3.16e-06	1e-08	416.29156674	419.97893954	416.06375381	-0.00376464	-0.01220693	-0.09258804
0.15387	1029.66341	4e-08	7.5e-07	8.2e-07	1.8e-07	0.0	5.91e-06	3.16e-06	1e-08	416.23719939	419.92414984	416.00961792	-0.00376465	-0.01220054	-0.09254549
0.15393	1029.9981	4e-08	7.5e-07	8.2e-07	1.8e-07	0.0	5.91e-06	3.16e-06	1e-08	416.18282588	419.86938399	415.95550757	-0.0037493	-0.0121896	-0.09247193
0.15398	1030.33276	4e-08	7.5e-07	8.2e-07	1.8e-07	0.0	5.91e-06	3.16e-06	1e-08	416.12866371	419.81465885	415.90143063	-0.00374077	-0.01218439	-0.09243681
0.15404	1030.6674	4e-08	7.5e-07	8.2e-07	1.8e-07	0.0	5.91e-06	3.16e-06	1e-08	416.07461977	419.7599531	415.8473688	-0.00374935	-0.01217589	-0.09238065
0.15409	1031.00201	4e-08	7.5e-07	8.2e-07	1.8e-07	0.0	5.91e-06	3.16e-06	1e-08	416.020444	419.70527915	415.79334671	-0.00374482	-0.01215893	-0.09226752
0.15415	1031.3366	4e-08	7.5e-07	8.2e-07	1.8e-07	0.0	5.91e-06	3.16e-06	1e-08	415.96631796	419.65066854	415.73938936	-0.00374202	-0.01214848	-0.0921979
0.1542	1031.67116	4e-08	7.5e-07	8.2e-07	1.8e-07	0.0	5.91e-06	3.16e-06	1e-08	415.91222253	419.59609691	415.68547185	-0.00374202	-0.01214848	-0.0921979
0.15426	1032.00569	4e-08	7.5e-07	8.2e-07	1.8e-07	0.0	5.91e-06	3.16e-06	1e-08	415.85812709	419.54152528	415.63155434	-0.00374202	-0.01214848	-0.0921979
0.15431	1032.3402	4e-08	7.5e-07	8.2e-07	1.8e-07	0.0	5.91e-06	3.16e-06	1e-08	415.80403165	419.48695365	415.57763683	-0.00374031	-0.0121402	-0.09214266
0.15437	1032.67469	4e-08	7.5e-07	8.2e-07	1.8e-07	0.0	5.91e-06	3.16e-06	1e-08	415.74995327	419.43241296	415.52375129	-0.00373636	-0.01212113	-0.09201545
0.15442	1033.00915	4e-08	7.5e-07	8.2e-07	1.8e-07	0.0	5.91e-06	3.16e-06	1e-08	415.69591416	419.37794353	415.46993937	-0.00373636	-0.01212113	-0.09201545
0.15448	1033.34358	4e-08	7.5e-07	8.2e-07	1.8e-07	0.0	5.91e-06	3.16e-06	1e-08	415.64187504	419.32347409	415.41612745	-0.00373636	-0.01212113	-0.09201545
0.16454	1094.1159	4e-08	7.5e-07	8.2e-07	1.8e-07	0.0	5.91e-06	3.16e-06	1e-08	406.1615929	409.73684677	405.9534324	-0.00337086	-0.01102877	-0.08464884
0.1646	1094.44564	4e-08	7.5e-07	8.2e-07	1.8e-07	0.0	5.91e-06	3.16e-06	1e-08	406.11189632	409.68650981	405.9037955	-0.0033645	-0.01102307	-0.0846098
0.16465	1094.77534	4e-08	7.5e-07	8.2e-07	1.8e-07	0.0	5.91e-06	3.16e-06	1e-08	406.06228841	409.63619465	405.85417767	-0.00336147	-0.01101738	-0.08457099
0.16471	1095.10503	4e-08	7.5e-07	8.2e-07	1.8e-07	0.0	5.91e-06	3.16e-06	1e-08	406.0127202	409.58590129	405.80458109	-0.00335843	-0.01101169	-0.08453219
0.16476	1095.43468	4e-08	7.5e-07	8.2e-07	1.8e-07	0.0	5.91e-06	3.16e-06	1e-08	405.96319172	409.53562973	405.75500577	-0.00336457	-0.01100592	-0.08449329
0.16482	1095.76431	4e-08	7.5e-07	8.2e-07	1.8e-07	0.0	5.91e-06	3.16e-06	1e-08	405.91356767	409.48538033	405.70545819	-0.0033685	-0.01100017	-0.0844544
0.16487	1096.09392	4e-08	7.5e-07	8.2e-07	1.8e-07	0.0	5.91e-06	3.16e-06	1e-08	405.86388062	409.43515301	405.6559368	-0.00336058	-0.01099451	-0.08441554
0.16493	1096.4235	4e-08	7.5e-07	8.2e-07	1.8e-07	0.0	5.91e-06	3.16e-06	1e-08	405.81430537	409.38494736	405.60643328	-0.0033624	-0.01098878	-0.08437669
0.16498	1096.75305	4e-08	7.5e-07	8.2e-07	1.8e-07	0.0	5.91e-06	3.16e-06	1e-08	405.76469827	409.3347637	405.55695444	-0.00336575	-0.01098304	-0.08433786
0.16504	1097.08258	4e-08	7.5e-07	8.2e-07	1.8e-07	0.0	5.91e-06	3.16e-06	1e-08	405.71503676	409.28460208	405.50750136	-0.00336594	-0.01097733	-0.08429901
0.16509	1097.41208	4e-08	7.5e-07	8.2e-07	1.8e-07	0.0	5.91e-06	3.16e-06	1e-08	405.66536732	409.23446239	405.45807182	-0.00336614	-0.01097161	-0.08426016
0.16515	1097.74156	4e-08	7.5e-07	8.2e-07	1.8e-07	0.0	5.91e-06	3.16e-06	1e-08	405.61568995	409.18434464	405.40866584	-0.00334321	-0.01096049	-0.08418334
0.1652	1098.07101	4e-08	7.5e-07	8.2e-07	1.8e-07	0.0	5.91e-06	3.16e-06	1e-08	405.56634095	409.13426946	405.35929007	-0.0033426	-0.01095663	-0.08415706
0.16526	1098.40043	4e-08	7.5e-07	8.2e-07	1.8e-07	0.0	5.91e-06	3.16e-06	1e-08	405.51699759	409.08420909	405.30992971	-0.00335168	-0.01095003	-0.08411266
0.16531	1098.72983	4e-08	7.5e-07	8.2e-07	1.8e-07	0.0	5.91e-06	3.16e-06	1e-08	405.46751455	409.03417412	405.26060248	-0.00334732	-0.01093423	-0.08400505
0.16537	1099.05921	4e-08	7.5e-07	8.2e-07	1.8e-07	0.0	5.91e-06	3.16e-06	1e-08	405.418082	408.98419981	405.21133704	-0.00334542	-0.01092735	-0.08395816
0.16542	1099.38856	4e-08	7.5e-07	8.2e-07	1.8e-07	0.0	5.91e-06	3.16e-06	1e-08	405.36867145	408.93425193	405.16209852	-0.00334542	-0.01092735	-0.08395816
0.16548	1099.71788	4e-08	7.5e-07	8.2e-07	1.8e-07	0.0	5.91e-06	3.16e-06	1e-08	405.31926091	408.88430405	405.11286	-0.00334542	-0.01092735	-0.08395816
0.17554	1159.54831	4e-08	7.5e-07	8.2e-07	1.8e-07	0.0	5.91e-06	3.16e-06	1e-08	396.65195792	400.1006144	396.46215264	-0.00302466	-0.00993053	-0.07709975
0.1756	1159.87286	4e-08	7.5e-07	8.2e-07	1.8e-07	0.0	5.91e-06	3.16e-06	1e-08	396.60647506	400.05454167	396.41682919	-0.00302466	-0.00993053	-0.07709975
0.17565	1160.19739	4e-08	7.5e-07	8.2e-07	1.8e-07	0.0	5.91e-06	3.16e-06	1e-08	396.5609922	400.00846895	396.37150573	-0.00302466	-0.00993053	-0.07709975
0.17571	1160.52189	4e-08	7.5e-07	8.2e-07	1.8e-07	0.0	5.91e-06	3.16e-06	1e-08	396.51550933	399.96239622	396.32618228	-0.0030083	-0.0099256	-0.07706472
0.17576	1160.84636	4e-08	7.5e-07	8.2e-07	1.8e-07	0.0	5.91e-06	3.16e-06	1e-08	396.47026834	399.91634281	396.28086852	-0.00300881	-0.00992079	-0.07703142
0.17582	1161.17081	4e-08	7.5e-07	8.2e-07	1.8e-07	0.0	5.91e-06	3.16e-06	1e-08	396.42501565	399.87030835	396.23557527	-0.00301104	-0.0099119	-0.07696984
0.17587	1161.49523	4e-08	7.5e-07	8.2e-07	1.8e-07	0.0	5.91e-06	3.16e-06	1e-08	396.3797222	399.82430894	396.19032081	-0.00300566	-0.00989692	-0.07686566
0.17593	1161.81962	4e-08	7.5e-07	8.2e-07	1.8e-07	0.0	5.91e-06	3.16e-06	1e-08	396.33449727	399.77836849	396.14512558	-0.00300566	-0.00989692	-0.07686566
0.17598	1162.14399	4e-08	7.5e-07	8.2e-07	1.8e-07	0.0	5.91e-06	3.16e-06	1e-08	396.28927235	399.73242805	396.09993035	-0.00300566	-0.00989692	-0.07686566
0.17604	1162.46834	4e-08	7.5e-07	8.2e-07	1.8e-07	0.0	5.91e-06	3.16e-06	1e-08	396.24404742	399.68648761	396.05473512	-0.00300246	-0.00989034	-0.07681997
0.17609	1162.79265	4e-08	7.5e-07	8.2e-07	1.8e-07	0.0	5.91e-06	3.16e-06	1e-08	396.19886519	399.64057308	396.00956527	-0.00298995	-0.00986461	-0.07664113
0.17615	1163.11694	4e-08	7.5e-07	8.2e-07	1.8e-07	0.0	5.91e-06	3.16e-06	1e-08	396.15385005	399.59475995	395.96449476	-0.00298995	-0.00986461	-0.07664113
0.1762	1163.44121	4e-08	7.5e-07	8.2e-07	1.8e-07	0.0	5.91e-06	3.16e-06	1e-08	396.10883491	399.54894683	395.91942425	-0.00298995	-0.00986461	-0.07664113
0.17626	1163.76544	4e-08	7.5e-07	8.2e-07	1.8e-07	0.0	5.91e-06	3.16e-06	1e-08	396.06381978	399.50313371	395.87435373	-0.00298995	-0.00986461	-0.07664113
0.17631	1164.08966	4e-08	7.5e-07	8.2e-07	1.8e-07	0.0	5.91e-06	3.16e-06	1e-08	396.01880464	399.45732058	395.82928322	-0.00298995	-0.00986461	-0.07664113
0.17637	1164.41384	4e-08	7.5e-07	8.2e-07	1.8e-07	0.0	5.91e-06	3.16e-06	1e-08	395.9737895	399.41150746	395.78421271	-0.00298995	-0.00986461	-0.07664113
0.17642	1164.738	4e-08	7.5e-07	8.2e-07	1.8e-07	0.0	5.91e-06	3.16e-06	1e-08	395.92877436	399.36569434	395.7391422	-0.00300981	-0.00985757	-0.07659321
0.17648	1165.06214	4e-08	7.5e-07	8.2e-07	1.8e-07	0.0	5.91e-06	3.16e-06	1e-08	395.88345466	399.31990909	395.6941146	-0.00300763	-0.00985425	-0.07657008
0.18654	1223.93652	4e-08	7.5e-07	8.2e-07	1.8e-07	0.0	5.91e-06	3.16e-06	1e-08	387.9581806	391.27170535	387.78602668	-0.00272957	-0.00897202	-0.07038366
0.1866	1224.25581	4e-08	7.5e-07	8.2e-07	1.8e-07	0.0	5.91e-06	3.16e-06	1e-08	387.9164026	391.22945197	387.74456293	-0.00272774	-0.00896741	-0.07035108
0.18665	1224.57508	4e-08	7.5e-07	8.2e-07	1.8e-07	0.0	5.91e-06	3.16e-06	1e-08	387.874649	391.18721717	387.70311765	-0.0027246	-0.00896283	-0.07031853
0.18671	1224.89431	4e-08	7.5e-07	8.2e-07	1.8e-07	0.0	5.91e-06	3.16e-06	1e-08	387.83294001	391.14500087	387.6616899	-0.00271893	-0.00895827	-0.07028608
0.18676	1225.21353	4e-08	7.5e-07	8.2e-07	1.8e-07	0.0	5.91e-06	3.16e-06	1e-08	387.79131419	391.10280294	387.62027787	-0.00271543	-0.00895369	-0.07025354
0.18682	1225.53271	4e-08	7.5e-07	8.2e-07	1.8e-07	0.0	5.91e-06	3.16e-06	1e-08	387.7497384	391.0606235	387.57888311	-0.00271193	-0.00894911	-0.07022101
0.18687	1225.85187	4e-08	7.5e-07	8.2e-07	1.8e-07	0.0	5.91e-06	3.16e-06	1e-08	387.70821265	391.01846255	387.53750562	-0.00270842	-0.00894452	-0.07018848
0.18693	1226.171	4e-08	7.5e-07	8.2e-07	1.8e-07	0.0	5.91e-06	3.16e-06	1e-08	387.66673692	390.97632008	387.4961454	-0.00270327	-0.00894001	-0.07015631
0.18698	1226.49011	4e-08	7.5e-07	8.2e-07	1.8e-07	0.0	5.91e-06	3.16e-06	1e-08	387.62533672	390.93419586	387.4548011	-0.00269904	-0.00893546	-0.07012394
0.18704	1226.80919	4e-08	7.5e-07	8.2e-07	1.8e-07	0.0	5.91e-06	3.16e-06	1e-08	387.58399793	390.89209001	387.41347345	-0.00269514	-0.00893089	-0.07009149
0.18709	1227.12824	4e-08	7.5e-07	8.2e-07	1.8e-07	0.0	5.91e-06	3.16e-06	1e-08	387.54271534	390.85000259	387.37216275	-0.00269123	-0.00892633	-0.07005905
0.18715	1227.44726	4e-08	7.5e-07	8.2e-07	1.8e-07	0.0	5.91e-06	3.16e-06	1e-08	387.50148895	390.8079336	387.33086899	-0.00268733	-0.00892176	-0.0700266
0.1872	1227.76626	4e-08	7.5e-07	8.2e-07	1.8e-07	0.0	5.91e-06	3.16e-06	1e-08	387.46031876	390.76588304	387.28959217	-0.00268343	-0.0089172	-0.06999416
0.18726	1228.08524	4e-08	7.5e-07	8.2e-07	1.8e-07	0.0	5.91e-06	3.16e-06	1e-08	387.41920477	390.72385091	387.2483323	-0.00267953	-0.00891263	-0.06996171
0.18731	1228.40418	4e-08	7.5e-07	8.2e-07	1.8e-07	0.0	5.91e-06	3.16e-06	1e-08	387.37814697	390.6818372	387.20708937	-0.00267563	-0.00890807	-0.06992927
0.18737	1228.7231	4e-08	7.5e-07	8.2e-07	1.8e-07	0.0	5.91e-06	3.16e-06	1e-08	387.33714538	390.63984193	387.16586338	-0.00267173	-0.0089035	-0.06989682
0.18742	1229.042	4e-08	7.5e-07	8.2e-07	1.8e-07	0.0	5.91e-06	3.16e-06	1e-08	387.29619998	390.59786508	387.12465433	-0.00267857	-0.00889888	-0.06986448
0.18748	1229.36086	4e-08	7.5e-07	8.2e-07	1.8e-07	0.0	5.91e-06	3.16e-06	1e-08	387.25514626	390.55590697	387.0834697	-0.00269222	-0.00889421	-0.0698322
0.19754	1287.26455	4e-08	7.5e-07	8.2e-07	1.8e-07	0.0	5.91e-06	3.16e-06	1e-08	380.01700239	383.18535222	379.85812566	-0.00243029	-0.00808397	-0.0640475
0.1976	1287.5785	4e-08	7.5e-07	8.2e-07	1.8e-07	0.0	5.91e-06	3.16e-06	1e-08	379.97917569	383.1467257	379.82029998	-0.00243029	-0.00808397	-0.0640475
0.19765	1287.89242	4e-08	7.5e-07	8.2e-07	1.8e-07	0.0	5.91e-06	3.16e-06	1e-08	379.94134899	383.10809917	379.7824743	-0.00243029	-0.00808397	-0.0640475
0.19771	1288.20631	4e-08	7.5e-07	8.2e-07	1.8e-07	0.0	5.91e-06	3.16e-06	1e-08	379.9035223	383.06947265	379.74464862	-0.00243029	-0.00808397	-0.0640475
0.19776	1288.52018	4e-08	7.5e-07	8.2e-07	1.8e-07	0.0	5.91e-06	3.16e-06	1e-08	379.8656956	383.03084612	379.70682294	-0.00243383	-0.00808019	-0.06402049
0.19782	1288.83402	4e-08	7.5e-07	8.2e-07	1.8e-07	0.0	5.91e-06	3.16e-06	1e-08	379.8278111	382.99223526	379.66901617	-0.00243723	-0.00807656	-0.06399455
0.19787	1289.14784	4e-08	7.5e-07	8.2e-07	1.8e-07	0.0	5.91e-06	3.16e-06	1e-08	379.78987111	382.95363942	379.63122757	-0.00243982	-0.00807378	-0.06397474
0.19793	1289.46162	4e-08	7.5e-07	8.2e-07	1.8e-07	0.0	5.91e-06	3.16e-06	1e-08	379.75188873	382.91505506	379.59345284	-0.00242969	-0.00806949	-0.06394341
0.19798	1289.77538	4e-08	7.5e-07	8.2e-07	1.8e-07	0.0	5.91e-06	3.16e-06	1e-08	379.71406089	382.87648842	379.55569006	-0.00242445	-0.00806579	-0.0639165
0.19804	1290.08912	4e-08	7.5e-07	8.2e-07	1.8e-07	0.0	5.91e-06	3.16e-06	1e-08	379.67631195	382.83793709	379.51793997	-0.00242002	-0.00806207	-0.06388954
0.19809	1290.40282	4e-08	7.5e-07	8.2e-07	1.8e-07	0.0	5.91e-06	3.16e-06	1e-08	379.63862921	382.79940114	379.48020317	-0.0024173	-0.00805759	-0.06385724
0.19815	1290.7165	4e-08	7.5e-07	8.2e-07	1.8e-07	0.0	5.91e-06	3.16e-06	1e-08	379.60098576	382.76088369	379.44248411	-0.00241336	-0.00805365	-0.06382873
0.1982	1291.03015	4e-08	7.5e-07	8.2e-07	1.8e-07	0.0	5.91e-06	3.16e-06	1e-08	379.56340071	382.72238253	379.40477963	-0.00240943	-0.00804972	-0.06380022
0.19826	1291.34378	4e-08	7.5e-07	8.2e-07	1.8e-07	0.0	5.91e-06	3.16e-06	1e-08	379.52587406	382.68389765	379.36708973	-0.0024055	-0.00804578	-0.06377172
0.19831	1291.65738	4e-08	7.5e-07	8.2e-07	1.8e-07	0.0	5.91e-06	3.16e-06	1e-08	379.48840582	382.64542905	379.32941441	-0.00240869	-0.00804175	-0.06374289
0.19837	1291.97095	4e-08	7.5e-07	8.2e-07	1.8e-07	0.0	5.91e-06	3.16e-06	1e-08	379.45088491	382.60697716	379.29175887	-0.00243476	-0.00803741	-0.06371304
0.19842	1292.28449	4e-08	7.5e-07	8.2e-07	1.8e-07	0.0	5.91e-06	3.16e-06	1e-08	379.41295502	382.56854334	379.25413977	-0.00244694	-0.00803326	-0.06368382
0.19848	1292.59801	4e-08	7.5e-07	8.2e-07	1.8e-07	0.0	5.91e-06	3.16e-06	1e-08	379.37483248	382.53012676	379.216547	-0.00245514	-0.00802913	-0.06365454
0.20854	1349.51566	4e-08	7.5e-07	8.2e-07	1.8e-07	0.0	5.91e-06	3.16e-06	1e-08	372.76307241	375.78294502	372.61801879	-0.00218445	-0.00729844	-0.05834727
0.20859	1349.82418	4e-08	7.5e-07	8.2e-07	1.8e-07	0.0	5.91e-06	3.16e-06	1e-08	372.7285525	375.74760346	372.58349205	-0.00218445	-0.00729844	-0.05834727
0.20865	1350.13268	4e-08	7.5e-07	8.2e-07	1.8e-07	0.0	5.91e-06	3.16e-06	1e-08	372.69403259	375.71226189	372.5489653	-0.00218445	-0.00729844	-0.05834727
0.2087	1350.44114	4e-08	7.5e-07	8.2e-07	1.8e-07	0.0	5.91e-06	3.16e-06	1e-08	372.65951267	375.67692032	372.51443856	-0.00218445	-0.00729844	-0.05834727
0.20876	1350.74958	4e-08	7.5e-07	8.2e-07	1.8e-07	0.0	5.91e-06	3.16e-06	1e-08	372.62499276	375.64157875	372.47991181	-0.00218445	-0.00729844	-0.05834727
0.20881	1351.05799	4e-08	7.5e-07	8.2e-07	1.8e-07	0.0	5.91e-06	3.16e-06	1e-08	372.59047284	375.60623719	372.44538507	-0.00219346	-0.00729245	-0.05830395
0.20887	1351.36638	4e-08	7.5e-07	8.2e-07	1.8e-07	0.0	5.91e-06	3.16e-06	1e-08	372.5558066	375.57092099	372.41089107	-0.00219511	-0.00729135	-0.05829598
0.20892	1351.67473	4e-08	7.5e-07	8.2e-07	1.8e-07	0.0	5.91e-06	3.16e-06	1e-08	372.52111345	375.53560946	372.37640309	-0.00218231	-0.00728476	-0.05824718
0.20898	1351.98306	4e-08	7.5e-07	8.2e-07	1.8e-07	0.0	5.91e-06	3.16e-06	1e-08	372.48661811	375.50032577	372.3419359	-0.00218197	-0.00728346	-0.05823769
0.20903	1352.29136	4e-08	7.5e-07	8.2e-07	1.8e-07	0.0	5.91e-06	3.16e-06	1e-08	372.45212731	375.46504757	372.30747425	-0.00218603	-0.007269	-0.05813218
0.20909	1352.59964	4e-08	7.5e-07	8.2e-07	1.8e-07	0.0	5.91e-06	3.16e-06	1e-08	372.41756261	375.42983062	372.2730798	-0.00218603	-0.007269	-0.05813218
0.20914	1352.90789	4e-08	7.5e-07	8.2e-07	1.8e-07	0.0	5.91e-06	3.16e-06	1e-08	372.3829979	375.39461366	372.23868535	-0.00218603	-0.007269	-0.05813218
0.2092	1353.21611	4e-08	7.5e-07	8.2e-07	1.8e-07	0.0	5.91e-06	3.16e-06	1e-08	372.3484332	375.3593967	372.2042909	-0.00218603	-0.007269	-0.05813218
0.20925	1353.5243	4e-08	7.5e-07	8.2e-07	1.8e-07	0.0	5.91e-06	3.16e-06	1e-08	372.3138685	375.32417974	372.16989645	-0.00217176	-0.00726314	-0.0580887
0.20931	1353.83246	4e-08	7.5e-07	8.2e-07	1.8e-07	0.0	5.91e-06	3.16e-06	1e-08	372.27952541	375.28898756	372.1355185	-0.0021711	-0.00726178	-0.05807879
0.20936	1354.1406	4e-08	7.5e-07	8.2e-07	1.8e-07	0.0	5.91e-06	3.16e-06	1e-08	372.24519187	375.25380111	372.10114612	-0.00217874	-0.0072558	-0.05803549
0.20942	1354.44871	4e-08	7.5e-07	8.2e-07	1.8e-07	0.0	5.91e-06	3.16e-06	1e-08	372.21073351	375.21864002	372.06680552	-0.00217805	-0.0072503	-0.05799521
0.20947	1354.75679	4e-08	7.5e-07	8.2e-07	1.8e-07	0.0	5.91e-06	3.16e-06	1e-08	372.1762824	375.18350227	372.032489	-0.00217652	-0.00723809	-0.05790597
0.21954	1410.67234	4e-08	7.5e-07	8.2e-07	1.8e-07	0.0	5.91e-06	3.16e-06	1e-08	366.14230637	369.01038229	366.00965533	-0.00197571	-0.0066071	-0.05325156
0.21959	1410.97535	4e-08	7.5e-07	8.2e-07	1.8e-07	0.0	5.91e-06	3.16e-06	1e-08	366.11065703	368.97799595	365.97809315	-0.0019752	-0.0066024	-0.05321669
0.21965	1411.27832	4e-08	7.5e-07	8.2e-07	1.8e-07	0.0	5.91e-06	3.16e-06	1e-08	366.07901295	368.94562994	365.94655192	-0.00197286	-0.00658096	-0.05305786
0.2197	1411.58127	4e-08	7.5e-07	8.2e-07	1.8e-07	0.0	5.91e-06	3.16e-06	1e-08	366.04739282	368.9133566	365.91510613	-0.00197286	-0.00658096	-0.05305786
0.21976	1411.88419	4e-08	7.5e-07	8.2e-07	1.8e-07	0.0	5.91e-06	3.16e-06	1e-08	366.0157727	368.88108325	365.88366034	-0.00197286	-0.00658096	-0.05305786
0.21981	1412.18708	4e-08	7.5e-07	8.2e-07	1.8e-07	0.0	5.91e-06	3.16e-06	1e-08	365.98415257	368.84880991	365.85221455	-0.00197286	-0.00658096	-0.05305786
0.21987	1412.48995	4e-08	7.5e-07	8.2e-07	1.8e-07	0.0	5.91e-06	3.16e-06	1e-08	365.95253245	368.81653656	365.82076875	-0.00197286	-0.00658096	-0.05305786
0.21992	1412.79278	4e-08	7.5e-07	8.2e-07	1.8e-07	0.0	5.91e-06	3.16e-06	1e-08	365.92091232	368.78426322	365.78932296	-0.00197286	-0.00658096	-0.05305786
0.21998	1413.09559	4e-08	7.5e-07	8.2e-07	1.8e-07	0.0	5.91e-06	3.16e-06	1e-08	365.8892922	368.75198987	365.75787717	-0.00197286	-0.00658096	-0.05305786
0.22003	1413.39837	4e-08	7.5e-07	8.2e-07	1.8e-07	0.0	5.91e-06	3.16e-06	1e-08	365.85767207	368.71971653	365.72643138	-0.00196396	-0.00657886	-0.0530418
0.22009	1413.70112	4e-08	7.5e-07	8.2e-07	1.8e-07	0.0	5.91e-06	3.16e-06	1e-08	365.82619325	368.68745223	365.69498916	-0.00194602	-0.00657463	-0.05300944
0.22014	1414.00385	4e-08	7.5e-07	8.2e-07	1.8e-07	0.0	5.91e-06	3.16e-06	1e-08	365.79499923	368.65520617	365.66355413	-0.00195395	-0.00657216	-0.05299155
0.2202	1414.30655	4e-08	7.5e-07	8.2e-07	1.8e-07	0.0	5.91e-06	3.16e-06	1e-08	365.76367668	368.62297081	365.63213561	-0.00196747	-0.00656796	-0.05296101
0.22025	1414.60922	4e-08	7.5e-07	8.2e-07	1.8e-07	0.0	5.91e-06	3.16e-06	1e-08	365.7321348	368.59075371	365.60074524	-0.0019588	-0.00656358	-0.05292812
0.22031	1414.91186	4e-08	7.5e-07	8.2e-07	1.8e-07	0.0	5.91e-06	3.16e-06	1e-08	365.70072908	368.55855549	365.56936891	-0.0019462	-0.00655722	-0.05288027
0.22036	1415.21447	4e-08	7.5e-07	8.2e-07	1.8e-07	0.0	5.91e-06	3.16e-06	1e-08	365.6695214	368.52638474	365.53801298	-0.0019462	-0.00655722	-0.05288027
0.22042	1415.51706	4e-08	7.5e-07	8.2e-07	1.8e-07	0.0	5.91e-06	3.16e-06	1e-08	365.63831373	368.49421399	365.50665706	-0.00194909	-0.0065558	-0.05286984
0.22047	1415.81961	4e-08	7.5e-07	8.2e-07	1.8e-07	0.0	5.91e-06	3.16e-06	1e-08	365.60705886	368.46204943	365.47530953	-0.00196849	-0.00654622	-0.05279976
0.23054	1470.71635	4e-08	7.5e-07	8.2e-07	1.8e-07	0.0	5.91e-06	3.16e-06	1e-08	360.0980169	362.81299775	359.97677596	-0.00178043	-0.00597514	-0.04852481
0.23059	1471.01374	4e-08	7.5e-07	8.2e-07	1.8e-07	0.0	5.91e-06	3.16e-06	1e-08	360.06913186	362.78336911	359.9479691	-0.00177803	-0.00597159	-0.048498
0.23065	1471.31111	4e-08	7.5e-07	8.2e-07	1.8e-07	0.0	5.91e-06	3.16e-06	1e-08	360.04028369	362.75375611	359.91917699	-0.00177783	-0.00596955	-0.04848263
0.2307	1471.60844	4e-08	7.5e-07	8.2e-07	1.8e-07	0.0	5.91e-06	3.16e-06	1e-08	360.01143758	362.72415213	359.89039415	-0.0017774	-0.00596523	-0.04845011
0.23076	1471.90575	4e-08	7.5e-07	8.2e-07	1.8e-07	0.0	5.91e-06	3.16e-06	1e-08	359.98259582	362.6945672	359.86163094	-0.00177699	-0.00596013	-0.04841175
0.23081	1472.20303	4e-08	7.5e-07	8.2e-07	1.8e-07	0.0	5.91e-06	3.16e-06	1e-08	359.95375785	362.6650048	359.83289093	-0.00177533	-0.00593987	-0.04825948
0.23087	1472.50028	4e-08	7.5e-07	8.2e-07	1.8e-07	0.0	5.91e-06	3.16e-06	1e-08	359.92493494	362.63553176	359.80424304	-0.00177533	-0.00593987	-0.04825948
0.23092	1472.79751	4e-08	7.5e-07	8.2e-07	1.8e-07	0.0	5.91e-06	3.16e-06	1e-08	359.89611202	362.60605873	359.77559514	-0.00177533	-0.00593987	-0.04825948
0.23098	1473.0947	4e-08	7.5e-07	8.2e-07	1.8e-07	0.0	5.91e-06	3.16e-06	1e-08	359.86728911	362.5765857	359.74694724	-0.00177533	-0.00593987	-0.04825948
0.23103	1473.39187	4e-08	7.5e-07	8.2e-07	1.8e-07	0.0	5.91e-06	3.16e-06	1e-08	359.8384662	362.54711267	359.71829934	-0.00177533	-0.00593987	-0.04825948
0.23109	1473.689	4e-08	7.5e-07	8.2e-07	1.8e-07	0.0	5.91e-06	3.16e-06	1e-08	359.80964328	362.51763964	359.68965144	-0.00177533	-0.00593987	-0.04825948
0.23114	1473.98611	4e-08	7.5e-07	8.2e-07	1.8e-07	0.0	5.91e-06	3.16e-06	1e-08	359.78082037	362.48816661	359.66100355	-0.00177533	-0.00593987	-0.04825948
0.2312	1474.2832	4e-08	7.5e-07	8.2e-07	1.8e-07	0.0	5.91e-06	3.16e-06	1e-08	359.75199746	362.45869358	359.63235565	-0.00177533	-0.00593987	-0.04825948
0.23125	1474.58025	4e-08	7.5e-07	8.2e-07	1.8e-07	0.0	5.91e-06	3.16e-06	1e-08	359.72317454	362.42922055	359.60370775	-0.00176564	-0.00593795	-0.04824452
0.23131	1474.87727	4e-08	7.5e-07	8.2e-07	1.8e-07	0.0	5.91e-06	3.16e-06	1e-08	359.69450774	362.39975596	359.57506223	-0.00175365	-0.00593558	-0.04822599
0.23136	1475.17427	4e-08	7.5e-07	8.2e-07	1.8e-07	0.0	5.91e-06	3.16e-06	1e-08	359.66603416	362.37030182	359.54641964	-0.00175839	-0.0059329	-0.04820612
0.23142	1475.47124	4e-08	7.5e-07	8.2e-07	1.8e-07	0.0	5.91e-06	3.16e-06	1e-08	359.63748216	362.34085949	359.51779255	-0.00176708	-0.00593003	-0.0481849
0.23147	1475.76818	4e-08	7.5e-07	8.2e-07	1.8e-07	0.0	5.91e-06	3.16e-06	1e-08	359.60878751	362.3114299	359.48918456	-0.0017574	-0.00592713	-0.04816262
0.24154	1529.62865	4e-08	7.5e-07	8.2e-07	1.8e-07	0.0	5.91e-06	3.16e-06	1e-08	354.58294597	357.14501905	354.47213757	-0.00160383	-0.00540038	-0.04416681
0.24159	1529.92033	4e-08	7.5e-07	8.2e-07	1.8e-07	0.0	5.91e-06	3.16e-06	1e-08	354.55661881	357.11794844	354.44587911	-0.00160304	-0.00539658	-0.04413786
0.24165	1530.21199	4e-08	7.5e-07	8.2e-07	1.8e-07	0.0	5.91e-06	3.16e-06	1e-08	354.53030259	357.09089487	354.41963786	-0.00160304	-0.00539658	-0.04413786
0.2417	1530.50361	4e-08	7.5e-07	8.2e-07	1.8e-07	0.0	5.91e-06	3.16e-06	1e-08	354.50398637	357.0638413	354.39339661	-0.00160304	-0.00539658	-0.04413786
0.24176	1530.79521	4e-08	7.5e-07	8.2e-07	1.8e-07	0.0	5.91e-06	3.16e-06	1e-08	354.47767015	357.03678773	354.36715537	-0.00160188	-0.00539494	-0.04412531
0.24181	1531.08678	4e-08	7.5e-07	8.2e-07	1.8e-07	0.0	5.91e-06	3.16e-06	1e-08	354.45137203	357.00974154	354.34092101	-0.00159893	-0.00539076	-0.04409333
0.24187	1531.37832	4e-08	7.5e-07	8.2e-07	1.8e-07	0.0	5.91e-06	3.16e-06	1e-08	354.4251201	356.98271415	354.31470421	-0.00159895	-0.0053901	-0.04408833
0.24192	1531.66983	4e-08	7.5e-07	8.2e-07	1.8e-07	0.0	5.91e-06	3.16e-06	1e-08	354.39886754	356.95568972	354.28849049	-0.00159908	-0.0053849	-0.04404869
0.24198	1531.96132	4e-08	7.5e-07	8.2e-07	1.8e-07	0.0	5.91e-06	3.16e-06	1e-08	354.37261007	356.92868868	354.26230119	-0.00159908	-0.0053849	-0.04404869
0.24203	1532.25277	4e-08	7.5e-07	8.2e-07	1.8e-07	0.0	5.91e-06	3.16e-06	1e-08	354.3463526	356.90168764	354.23611189	-0.00159763	-0.00536248	-0.04387789
0.24209	1532.5442	4e-08	7.5e-07	8.2e-07	1.8e-07	0.0	5.91e-06	3.16e-06	1e-08	354.32010692	356.87478746	354.21002641	-0.00159754	-0.0053611	-0.04386739
0.24214	1532.83559	4e-08	7.5e-07	8.2e-07	1.8e-07	0.0	5.91e-06	3.16e-06	1e-08	354.29386195	356.84789349	354.18394731	-0.00159754	-0.0053611	-0.04386739
0.2422	1533.12696	4e-08	7.5e-07	8.2e-07	1.8e-07	0.0	5.91e-06	3.16e-06	1e-08	354.26761699	356.82099951	354.15786822	-0.00159754	-0.0053611	-0.04386739
0.24225	1533.4183	4e-08	7.5e-07	8.2e-07	1.8e-07	0.0	5.91e-06	3.16e-06	1e-08	354.24137203	356.79410554	354.13178912	-0.00159754	-0.0053611	-0.04386739
0.24231	1533.70961	4e-08	7.5e-07	8.2e-07	1.8e-07	0.0	5.91e-06	3.16e-06	1e-08	354.21512707	356.76721157	354.10571003	-0.00159754	-0.0053611	-0.04386739
0.24236	1534.00089	4e-08	7.5e-07	8.2e-07	1.8e-07	0.0	5.91e-06	3.16e-06	1e-08	354.18888211	356.7403176	354.07963093	-0.00159754	-0.0053611	-0.04386739
0.24242	1534.29215	4e-08	7.5e-07	8.2e-07	1.8e-07	0.0	5.91e-06	3.16e-06	1e-08	354.16263714	356.71342362	354.05355184	-0.00159754	-0.0053611	-0.04386739
0.24247	1534.58337	4e-08	7.5e-07	8.2e-07	1.8e-07	0.0	5.91e-06	3.16e-06	1e-08	354.13639218	356.68652965	354.02747274	-0.00159641	-0.00536072	-0.04386439
0.25253	1587.38919	4e-08	7.5e-07	8.2e-07	1.8e-07	0.0	5.91e-06	3.16e-06	1e-08	349.55283761	351.96359769	349.4515627	-0.00144768	-0.00489057	-0.04025231
0.25259	1587.67506	4e-08	7.5e-07	8.2e-07	1.8e-07	0.0	5.91e-06	3.16e-06	1e-08	349.52882113	351.93883827	349.4275996	-0.0014469	-0.00488233	-0.04018873
0.25264	1587.96091	4e-08	7.5e-07	8.2e-07	1.8e-07	0.0	5.91e-06	3.16e-06	1e-08	349.50481343	351.91411651	349.40367506	-0.0014469	-0.00488233	-0.04018873
0.2527	1588.24672	4e-08	7.5e-07	8.2e-07	1.8e-07	0.0	5.91e-06	3.16e-06	1e-08	349.48080573	351.88939476	349.37975051	-0.0014469	-0.00488233	-0.04018873
0.25275	1588.53251	4e-08	7.5e-07	8.2e-07	1.8e-07	0.0	5.91e-06	3.16e-06	1e-08	349.45679803	351.864673	349.35582597	-0.0014469	-0.00488233	-0.04018873
0.25281	1588.81827	4e-08	7.5e-07	8.2e-07	1.8e-07	0.0	5.91e-06	3.16e-06	1e-08	349.43279032	351.83995125	349.33190143	-0.00144365	-0.0048795	-0.04016674
0.25286	1589.10399	4e-08	7.5e-07	8.2e-07	1.8e-07	0.0	5.91e-06	3.16e-06	1e-08	349.40883522	351.81524246	349.30798812	-0.0014405	-0.00487676	-0.04014546
0.25292	1589.38969	4e-08	7.5e-07	8.2e-07	1.8e-07	0.0	5.91e-06	3.16e-06	1e-08	349.38493102	351.79054621	349.28408568	-0.00144108	-0.00487565	-0.040137
0.25297	1589.67536	4e-08	7.5e-07	8.2e-07	1.8e-07	0.0	5.91e-06	3.16e-06	1e-08	349.36101661	351.765855	349.26018885	-0.00144348	-0.00487111	-0.04010208
0.25303	1589.961	4e-08	7.5e-07	8.2e-07	1.8e-07	0.0	5.91e-06	3.16e-06	1e-08	349.33706008	351.74118459	349.23631518	-0.00144348	-0.00487111	-0.04010208
0.25308	1590.24661	4e-08	7.5e-07	8.2e-07	1.8e-07	0.0	5.91e-06	3.16e-06	1e-08	349.31310356	351.71651418	349.21244152	-0.00143852	-0.00486704	-0.04007043
0.25314	1590.53219	4e-08	7.5e-07	8.2e-07	1.8e-07	0.0	5.91e-06	3.16e-06	1e-08	349.2892273	351.69186239	349.18858383	-0.00143785	-0.0048665	-0.04006619
0.25319	1590.81774	4e-08	7.5e-07	8.2e-07	1.8e-07	0.0	5.91e-06	3.16e-06	1e-08	349.2653618	351.6672131	349.16472829	-0.00143974	-0.004862	-0.04003156
0.25325	1591.10326	4e-08	7.5e-07	8.2e-07	1.8e-07	0.0	5.91e-06	3.16e-06	1e-08	349.24146278	351.64258441	349.14089537	-0.00143982	-0.00486089	-0.04002303
0.2533	1591.38876	4e-08	7.5e-07	8.2e-07	1.8e-07	0.0	5.91e-06	3.16e-06	1e-08	349.21756194	351.6179608	349.11706774	-0.00143998	-0.00484229	-0.03987962
0.25336	1591.67422	4e-08	7.5e-07	8.2e-07	1.8e-07	0.0	5.91e-06	3.16e-06	1e-08	349.19364918	351.59342238	349.09332842	-0.00143998	-0.00484229	-0.03987962
0.25341	1591.95965	4e-08	7.5e-07	8.2e-07	1.8e-07	0.0	5.91e-06	3.16e-06	1e-08	349.16973642	351.56888397	349.0695891	-0.00143998	-0.00484229	-0.03987962
0.25347	1592.24506	4e-08	7.5e-07	8.2e-07	1.8e-07	0.0	5.91e-06	3.16e-06	1e-08	349.14582366	351.54434555	349.04584978	-0.00143998	-0.00484229	-0.03987962
0.26353	1643.97695	4e-08	7.5e-07	8.2e-07	1.8e-07	0.0	5.91e-06	3.16e-06	1e-08	344.96471761	347.22712488	344.872358	-0.00131715	-0.0044283	-0.03666155
0.26359	1644.25691	4e-08	7.5e-07	8.2e-07	1.8e-07	0.0	5.91e-06	3.16e-06	1e-08	344.94265298	347.20449747	344.85051321	-0.00131671	-0.00442821	-0.03666085
0.26364	1644.53683	4e-08	7.5e-07	8.2e-07	1.8e-07	0.0	5.91e-06	3.16e-06	1e-08	344.92059564	347.18187045	344.82866854	-0.0012911	-0.00442318	-0.03662032
0.2637	1644.81673	4e-08	7.5e-07	8.2e-07	1.8e-07	0.0	5.91e-06	3.16e-06	1e-08	344.89896491	347.15926678	344.80683086	-0.0012911	-0.00442318	-0.03662032
0.26375	1645.09659	4e-08	7.5e-07	8.2e-07	1.8e-07	0.0	5.91e-06	3.16e-06	1e-08	344.87733417	347.13666311	344.78499318	-0.00130605	-0.00441986	-0.03659518
0.26381	1645.37643	4e-08	7.5e-07	8.2e-07	1.8e-07	0.0	5.91e-06	3.16e-06	1e-08	344.8554515	347.11407493	344.76318149	-0.00131566	-0.00441773	-0.03657903
0.26386	1645.65624	4e-08	7.5e-07	8.2e-07	1.8e-07	0.0	5.91e-06	3.16e-06	1e-08	344.83340697	347.09149669	344.74138648	-0.00131366	-0.00441668	-0.03657077
0.26392	1645.93601	4e-08	7.5e-07	8.2e-07	1.8e-07	0.0	5.91e-06	3.16e-06	1e-08	344.81139537	347.06892333	344.71959516	-0.00130573	-0.00441252	-0.0365379
0.26397	1646.21576	4e-08	7.5e-07	8.2e-07	1.8e-07	0.0	5.91e-06	3.16e-06	1e-08	344.78951478	347.04636932	344.69781851	-0.00130573	-0.00441252	-0.0365379
0.26403	1646.49548	4e-08	7.5e-07	8.2e-07	1.8e-07	0.0	5.91e-06	3.16e-06	1e-08	344.76763419	347.02381532	344.67604186	-0.00129471	-0.00441037	-0.03652063
0.26408	1646.77516	4e-08	7.5e-07	8.2e-07	1.8e-07	0.0	5.91e-06	3.16e-06	1e-08	344.74593709	347.00127125	344.65426812	-0.00129557	-0.00440834	-0.03650483
0.26414	1647.05482	4e-08	7.5e-07	8.2e-07	1.8e-07	0.0	5.91e-06	3.16e-06	1e-08	344.72422469	346.97873664	344.63250472	-0.00129807	-0.00440469	-0.03647642
0.26419	1647.33445	4e-08	7.5e-07	8.2e-07	1.8e-07	0.0	5.91e-06	3.16e-06	1e-08	344.70246871	346.95621906	344.61076057	-0.00129502	-0.00439755	-0.03642056
0.26425	1647.61404	4e-08	7.5e-07	8.2e-07	1.8e-07	0.0	5.91e-06	3.16e-06	1e-08	344.68076068	346.93373468	344.58904869	-0.00129502	-0.00439755	-0.03642056
0.2643	1647.89361	4e-08	7.5e-07	8.2e-07	1.8e-07	0.0	5.91e-06	3.16e-06	1e-08	344.65905264	346.91125031	344.56733681	-0.00129502	-0.00439755	-0.03642056
0.26436	1648.17315	4e-08	7.5e-07	8.2e-07	1.8e-07	0.0	5.91e-06	3.16e-06	1e-08	344.63734461	346.88876593	344.54562493	-0.00129502	-0.00439755	-0.03642056
0.26441	1648.45266	4e-08	7.5e-07	8.2e-07	1.8e-07	0.0	5.91e-06	3.16e-06	1e-08	344.61563657	346.86628156	344.52391304	-0.00129648	-0.00439315	-0.03638631
0.26447	1648.73213	4e-08	7.5e-07	8.2e-07	1.8e-07	0.0	5.91e-06	3.16e-06	1e-08	344.59390202	346.84381771	344.50222329	-0.0012966	-0.00439279	-0.03638353
0.27453	1699.36988	4e-08	7.5e-07	8.2e-07	1.8e-07	0.0	5.91e-06	3.16e-06	1e-08	340.78136729	342.89883121	340.69684198	-0.00118108	-0.00401167	-0.03338953
0.27459	1699.64381	4e-08	7.5e-07	8.2e-07	1.8e-07	0.0	5.91e-06	3.16e-06	1e-08	340.76140546	342.8781565	340.67691861	-0.00118164	-0.00400935	-0.03337132
0.27464	1699.9177	4e-08	7.5e-07	8.2e-07	1.8e-07	0.0	5.91e-06	3.16e-06	1e-08	340.74143325	342.85749273	340.65700687	-0.00118111	-0.00400873	-0.03336639
0.2747	1700.19156	4e-08	7.5e-07	8.2e-07	1.8e-07	0.0	5.91e-06	3.16e-06	1e-08	340.72146971	342.83683191	340.6370978	-0.00117766	-0.00400467	-0.03333419
0.27475	1700.4654	4e-08	7.5e-07	8.2e-07	1.8e-07	0.0	5.91e-06	3.16e-06	1e-08	340.70156268	342.81619028	340.61720617	-0.00117766	-0.00400467	-0.03333419
0.27481	1700.7392	4e-08	7.5e-07	8.2e-07	1.8e-07	0.0	5.91e-06	3.16e-06	1e-08	340.68165566	342.79554865	340.59731454	-0.00117852	-0.0040011	-0.03330615
0.27486	1701.01297	4e-08	7.5e-07	8.2e-07	1.8e-07	0.0	5.91e-06	3.16e-06	1e-08	340.6617325	342.77492386	340.57744082	-0.0011788	-0.00399995	-0.03329708
0.27492	1701.28671	4e-08	7.5e-07	8.2e-07	1.8e-07	0.0	5.91e-06	3.16e-06	1e-08	340.64180413	342.75430452	340.55757288	-0.0011773	-0.00399818	-0.03328307
0.27497	1701.56042	4e-08	7.5e-07	8.2e-07	1.8e-07	0.0	5.91e-06	3.16e-06	1e-08	340.62190043	342.73369354	340.53771254	-0.00117483	-0.00399527	-0.03326003
0.27503	1701.8341	4e-08	7.5e-07	8.2e-07	1.8e-07	0.0	5.91e-06	3.16e-06	1e-08	340.60203731	342.7130963	340.51786467	-0.00117483	-0.00399527	-0.03325999
0.27508	1702.10775	4e-08	7.5e-07	8.2e-07	1.8e-07	0.0	5.91e-06	3.16e-06	1e-08	340.58217416	342.69249908	340.49801682	-0.00117598	-0.00399057	-0.03322301
0.27514	1702.38137	4e-08	7.5e-07	8.2e-07	1.8e-07	0.0	5.91e-06	3.16e-06	1e-08	340.56228952	342.67192408	340.4781926	-0.00117598	-0.00399057	-0.03322301
0.27519	1702.65496	4e-08	7.5e-07	8.2e-07	1.8e-07	0.0	5.91e-06	3.16e-06	1e-08	340.54240488	342.65134908	340.45836838	-0.0011735	-0.00398766	-0.03319995
0.27525	1702.92852	4e-08	7.5e-07	8.2e-07	1.8e-07	0.0	5.91e-06	3.16e-06	1e-08	340.52256099	342.63078784	340.43855664	-0.001172	-0.0039859	-0.03318604
0.2753	1703.20205	4e-08	7.5e-07	8.2e-07	1.8e-07	0.0	5.91e-06	3.16e-06	1e-08	340.50274166	342.61023489	340.41875243	-0.00117229	-0.00398475	-0.03317694
0.27536	1703.47554	4e-08	7.5e-07	8.2e-07	1.8e-07	0.0	5.91e-06	3.16e-06	1e-08	340.48291699	342.58968741	340.39895404	-0.00117316	-0.00398121	-0.03314911
0.27541	1703.74901	4e-08	7.5e-07	8.2e-07	1.8e-07	0.0	5.91e-06	3.16e-06	1e-08	340.463076	342.56915666	340.37917344	-0.00117316	-0.00398121	-0.03314911
0.27547	1704.02245	4e-08	7.5e-07	8.2e-07	1.8e-07	0.0	5.91e-06	3.16e-06	1e-08	340.443235	342.54862591	340.35939284	-0.0011697	-0.00397717	-0.03311704
0.28553	1753.54471	4e-08	7.5e-07	8.2e-07	1.8e-07	0.0	5.91e-06	3.16e-06	1e-08	336.96764018	338.94481401	336.89037109	-0.00106841	-0.00363418	-0.03039599
0.28559	1753.81248	4e-08	7.5e-07	8.2e-07	1.8e-07	0.0	5.91e-06	3.16e-06	1e-08	336.9494349	338.92593544	336.87221657	-0.00106865	-0.00363346	-0.03039028
0.28564	1754.08023	4e-08	7.5e-07	8.2e-07	1.8e-07	0.0	5.91e-06	3.16e-06	1e-08	336.93122518	338.90706031	336.85406574	-0.00106683	-0.00363154	-0.0303749
0.2857	1754.34794	4e-08	7.5e-07	8.2e-07	1.8e-07	0.0	5.91e-06	3.16e-06	1e-08	336.91304571	338.8881944	336.83592314	-0.00106465	-0.00362923	-0.03035643
0.28575	1754.61562	4e-08	7.5e-07	8.2e-07	1.8e-07	0.0	5.91e-06	3.16e-06	1e-08	336.89490255	338.86933955	336.81779041	-0.00106476	-0.0036289	-0.03035383
0.28581	1754.88326	4e-08	7.5e-07	8.2e-07	1.8e-07	0.0	5.91e-06	3.16e-06	1e-08	336.87675735	338.85048627	336.79965937	-0.0010661	-0.00362497	-0.03032261
0.28586	1755.15088	4e-08	7.5e-07	8.2e-07	1.8e-07	0.0	5.91e-06	3.16e-06	1e-08	336.85858769	338.83165185	336.78154856	-0.0010661	-0.00362497	-0.03032261
0.28592	1755.41847	4e-08	7.5e-07	8.2e-07	1.8e-07	0.0	5.91e-06	3.16e-06	1e-08	336.84041804	338.81281744	336.76343774	-0.0010633	-0.00362201	-0.03029898
0.28597	1755.68602	4e-08	7.5e-07	8.2e-07	1.8e-07	0.0	5.91e-06	3.16e-06	1e-08	336.82229495	338.79399718	336.74533956	-0.0010621	-0.00362074	-0.03028883
0.28603	1755.95355	4e-08	7.5e-07	8.2e-07	1.8e-07	0.0	5.91e-06	3.16e-06	1e-08	336.80419187	338.77518299	336.72724681	-0.00106257	-0.00361938	-0.03027796
0.28608	1756.22104	4e-08	7.5e-07	8.2e-07	1.8e-07	0.0	5.91e-06	3.16e-06	1e-08	336.78608022	338.75637538	336.7091611	-0.00106356	-0.00361649	-0.03025508
0.28614	1756.4885	4e-08	7.5e-07	8.2e-07	1.8e-07	0.0	5.91e-06	3.16e-06	1e-08	336.76795053	338.73758159	336.69109022	-0.00106356	-0.00361649	-0.03025508
0.28619	1756.75593	4e-08	7.5e-07	8.2e-07	1.8e-07	0.0	5.91e-06	3.16e-06	1e-08	336.74982085	338.7187878	336.67301933	-0.00105978	-0.00361252	-0.03022324
0.28625	1757.02333	4e-08	7.5e-07	8.2e-07	1.8e-07	0.0	5.91e-06	3.16e-06	1e-08	336.73175408	338.70001309	336.65496547	-0.00105956	-0.00361228	-0.03022138
0.2863	1757.2907	4e-08	7.5e-07	8.2e-07	1.8e-07	0.0	5.91e-06	3.16e-06	1e-08	336.71369098	338.68123949	336.6369126	-0.00106039	-0.00360988	-0.03020228
0.28636	1757.55804	4e-08	7.5e-07	8.2e-07	1.8e-07	0.0	5.91e-06	3.16e-06	1e-08	336.69561274	338.66247744	336.61887211	-0.00106103	-0.00360804	-0.03018771
0.28641	1757.82535	4e-08	7.5e-07	8.2e-07	1.8e-07	0.0	5.91e-06	3.16e-06	1e-08	336.67752295	338.64372419	336.60084108	-0.00106027	-0.00360724	-0.03018132
0.28647	1758.09262	4e-08	7.5e-07	8.2e-07	1.8e-07	0.0	5.91e-06	3.16e-06	1e-08	336.65944581	338.62497477	336.58281345	-0.00105702	-0.00360384	-0.03015408
0.29653	1806.47682	4e-08	7.5e-07	8.2e-07	1.8e-07	0.0	5.91e-06	3.16e-06	1e-08	333.49196597	335.33405535	333.42133015	-0.00096691	-0.00329377	-0.0276719
0.29659	1806.73832	4e-08	7.5e-07	8.2e-07	1.8e-07	0.0	5.91e-06	3.16e-06	1e-08	333.47536725	335.31681937	333.40478817	-0.00096691	-0.00329377	-0.0276719
0.29664	1806.99978	4e-08	7.5e-07	8.2e-07	1.8e-07	0.0	5.91e-06	3.16e-06	1e-08	333.45876853	335.2995834	333.3882462	-0.00096421	-0.00329115	-0.0276508
0.2967	1807.26121	4e-08	7.5e-07	8.2e-07	1.8e-07	0.0	5.91e-06	3.16e-06	1e-08	333.44221524	335.28236012	333.37171538	-0.00096296	-0.00328994	-0.02764103
0.29675	1807.52261	4e-08	7.5e-07	8.2e-07	1.8e-07	0.0	5.91e-06	3.16e-06	1e-08	333.425683	335.26514271	333.35518972	-0.00096346	-0.00328877	-0.02763165
0.29681	1807.78398	4e-08	7.5e-07	8.2e-07	1.8e-07	0.0	5.91e-06	3.16e-06	1e-08	333.40914167	335.24793101	333.33867022	-0.00096461	-0.00328609	-0.02761018
0.29686	1808.04532	4e-08	7.5e-07	8.2e-07	1.8e-07	0.0	5.91e-06	3.16e-06	1e-08	333.39257957	335.23073235	333.32216481	-0.00096461	-0.00328609	-0.02761018
0.29692	1808.30662	4e-08	7.5e-07	8.2e-07	1.8e-07	0.0	5.91e-06	3.16e-06	1e-08	333.37601747	335.21353368	333.30565941	-0.00096096	-0.00328256	-0.02758169
0.29697	1808.5679	4e-08	7.5e-07	8.2e-07	1.8e-07	0.0	5.91e-06	3.16e-06	1e-08	333.35951683	335.19635216	333.28916905	-0.00096066	-0.00328227	-0.02757937
0.29703	1808.82914	4e-08	7.5e-07	8.2e-07	1.8e-07	0.0	5.91e-06	3.16e-06	1e-08	333.34302119	335.17917203	333.27267992	-0.00096157	-0.00328018	-0.02756258
0.29708	1809.09035	4e-08	7.5e-07	8.2e-07	1.8e-07	0.0	5.91e-06	3.16e-06	1e-08	333.32650924	335.1620021	333.25620182	-0.00096232	-0.00327843	-0.02754859
0.29714	1809.35152	4e-08	7.5e-07	8.2e-07	1.8e-07	0.0	5.91e-06	3.16e-06	1e-08	333.30998368	335.14484068	333.2397329	-0.00096167	-0.0032778	-0.02754348
0.29719	1809.61267	4e-08	7.5e-07	8.2e-07	1.8e-07	0.0	5.91e-06	3.16e-06	1e-08	333.29346915	335.12768232	333.22326667	-0.00095837	-0.00327462	-0.02751785
0.29725	1809.87378	4e-08	7.5e-07	8.2e-07	1.8e-07	0.0	5.91e-06	3.16e-06	1e-08	333.27701004	335.11053939	333.20681399	-0.00095837	-0.00327462	-0.02751785
0.2973	1810.13487	4e-08	7.5e-07	8.2e-07	1.8e-07	0.0	5.91e-06	3.16e-06	1e-08	333.26055093	335.09339646	333.19036131	-0.00095968	-0.0032716	-0.02749369
0.29736	1810.39592	4e-08	7.5e-07	8.2e-07	1.8e-07	0.0	5.91e-06	3.16e-06	1e-08	333.24406824	335.0762682	333.17392449	-0.00096004	-0.00327078	-0.02748713
0.29741	1810.65694	4e-08	7.5e-07	8.2e-07	1.8e-07	0.0	5.91e-06	3.16e-06	1e-08	333.22757915	335.05914393	333.15749198	-0.00095843	-0.00326924	-0.02747464
0.29747	1810.91792	4e-08	7.5e-07	8.2e-07	1.8e-07	0.0	5.91e-06	3.16e-06	1e-08	333.21111709	335.04202718	333.14106607	-0.00095609	-0.00326699	-0.02745646
0.30753	1858.14015	4e-08	7.5e-07	8.2e-07	1.8e-07	0.0	5.91e-06	3.16e-06	1e-08	330.32492511	332.03761936	330.26035161	-0.00087517	-0.00298644	-0.02519205
0.30758	1858.39523	4e-08	7.5e-07	8.2e-07	1.8e-07	0.0	5.91e-06	3.16e-06	1e-08	330.30979901	332.02188578	330.24527989	-0.00087517	-0.00298644	-0.02519205
0.30764	1858.65028	4e-08	7.5e-07	8.2e-07	1.8e-07	0.0	5.91e-06	3.16e-06	1e-08	330.2946729	332.00615221	330.23020817	-0.0008725	-0.00298405	-0.02517257
0.30769	1858.9053	4e-08	7.5e-07	8.2e-07	1.8e-07	0.0	5.91e-06	3.16e-06	1e-08	330.27959218	331.99043039	330.21514663	-0.00087131	-0.00298298	-0.02516388
0.30775	1859.16028	4e-08	7.5e-07	8.2e-07	1.8e-07	0.0	5.91e-06	3.16e-06	1e-08	330.26453171	331.97471383	330.20008964	-0.00087186	-0.00298191	-0.02515519
0.3078	1859.41524	4e-08	7.5e-07	8.2e-07	1.8e-07	0.0	5.91e-06	3.16e-06	1e-08	330.24946132	331.95900258	330.18503842	-0.0008731	-0.00297949	-0.02513573
0.30786	1859.67016	4e-08	7.5e-07	8.2e-07	1.8e-07	0.0	5.91e-06	3.16e-06	1e-08	330.23436869	331.9433032	330.17000012	-0.0008731	-0.00297949	-0.02513573
0.30791	1859.92505	4e-08	7.5e-07	8.2e-07	1.8e-07	0.0	5.91e-06	3.16e-06	1e-08	330.21927606	331.92760382	330.15496182	-0.00086953	-0.0029763	-0.0251097
0.30797	1860.1799	4e-08	7.5e-07	8.2e-07	1.8e-07	0.0	5.91e-06	3.16e-06	1e-08	330.20424419	331.91192017	330.13993712	-0.00086924	-0.00297604	-0.02510762
0.30802	1860.43473	4e-08	7.5e-07	8.2e-07	1.8e-07	0.0	5.91e-06	3.16e-06	1e-08	330.18921718	331.89623777	330.12491351	-0.00087022	-0.00297415	-0.02509236
0.30808	1860.68952	4e-08	7.5e-07	8.2e-07	1.8e-07	0.0	5.91e-06	3.16e-06	1e-08	330.17417266	331.8805647	330.10990004	-0.00087104	-0.00297256	-0.02507953
0.30813	1860.94428	4e-08	7.5e-07	8.2e-07	1.8e-07	0.0	5.91e-06	3.16e-06	1e-08	330.15911344	331.86489945	330.09489508	-0.00087042	-0.00297201	-0.02507503
0.30819	1861.199	4e-08	7.5e-07	8.2e-07	1.8e-07	0.0	5.91e-06	3.16e-06	1e-08	330.14406474	331.84923692	330.07989248	-0.00086718	-0.00296912	-0.02505149
0.30824	1861.4537	4e-08	7.5e-07	8.2e-07	1.8e-07	0.0	5.91e-06	3.16e-06	1e-08	330.1290711	331.83358862	330.06490218	-0.00086718	-0.00296912	-0.02505149
0.3083	1861.70836	4e-08	7.5e-07	8.2e-07	1.8e-07	0.0	5.91e-06	3.16e-06	1e-08	330.11407747	331.81794032	330.04991189	-0.00086857	-0.00296641	-0.02502969
0.30835	1861.96299	4e-08	7.5e-07	8.2e-07	1.8e-07	0.0	5.91e-06	3.16e-06	1e-08	330.09905874	331.80230533	330.03493607	-0.00086897	-0.00296564	-0.02502346
0.30841	1862.21758	4e-08	7.5e-07	8.2e-07	1.8e-07	0.0	5.91e-06	3.16e-06	1e-08	330.08403285	331.78667414	330.01996439	-0.00086745	-0.00296428	-0.02501241
0.30846	1862.47215	4e-08	7.5e-07	8.2e-07	1.8e-07	0.0	5.91e-06	3.16e-06	1e-08	330.06903285	331.77104963	330.00499848	-0.00086512	-0.00296221	-0.02499548
0.31853	1908.50701	4e-08	7.5e-07	8.2e-07	1.8e-07	0.0	5.91e-06	3.16e-06	1e-08	327.43956104	329.02889447	327.38052918	-0.00079191	-0.00270891	-0.02293543
0.31858	1908.75553	4e-08	7.5e-07	8.2e-07	1.8e-07	0.0	5.91e-06	3.16e-06	1e-08	327.42578921	329.01453417	327.366797	-0.00079236	-0.00270814	-0.02292924
0.31864	1909.00403	4e-08	7.5e-07	8.2e-07	1.8e-07	0.0	5.91e-06	3.16e-06	1e-08	327.41200925	329.00017767	327.35306899	-0.00079096	-0.00270698	-0.02291967
0.31869	1909.25249	4e-08	7.5e-07	8.2e-07	1.8e-07	0.0	5.91e-06	3.16e-06	1e-08	327.39825324	328.98582697	327.33934593	-0.00078861	-0.00270501	-0.02290353
0.31875	1909.50092	4e-08	7.5e-07	8.2e-07	1.8e-07	0.0	5.91e-06	3.16e-06	1e-08	327.38453763	328.97148606	327.32563122	-0.00078861	-0.00270501	-0.02290353
0.3188	1909.74932	4e-08	7.5e-07	8.2e-07	1.8e-07	0.0	5.91e-06	3.16e-06	1e-08	327.37082202	328.95714515	327.3119165	-0.00079046	-0.00270189	-0.02287823
0.31886	1909.99768	4e-08	7.5e-07	8.2e-07	1.8e-07	0.0	5.91e-06	3.16e-06	1e-08	327.35707317	328.94281976	327.29821878	-0.00079049	-0.00270185	-0.02287784
0.31891	1910.24601	4e-08	7.5e-07	8.2e-07	1.8e-07	0.0	5.91e-06	3.16e-06	1e-08	327.34332381	328.92849461	327.28452131	-0.00078825	-0.00269998	-0.02286251
0.31897	1910.4943	4e-08	7.5e-07	8.2e-07	1.8e-07	0.0	5.91e-06	3.16e-06	1e-08	327.3296129	328.91417875	327.27083177	-0.00078674	-0.00269872	-0.02285219
0.31902	1910.74257	4e-08	7.5e-07	8.2e-07	1.8e-07	0.0	5.91e-06	3.16e-06	1e-08	327.31592786	328.89986916	327.25714757	-0.00078714	-0.00269806	-0.02284679
0.31908	1910.9908	4e-08	7.5e-07	8.2e-07	1.8e-07	0.0	5.91e-06	3.16e-06	1e-08	327.30223571	328.88556287	327.24346699	-0.00078862	-0.00269556	-0.02282656
0.31913	1911.23899	4e-08	7.5e-07	8.2e-07	1.8e-07	0.0	5.91e-06	3.16e-06	1e-08	327.28851689	328.871269	327.2298	-0.00078862	-0.00269556	-0.02282656
0.31919	1911.48716	4e-08	7.5e-07	8.2e-07	1.8e-07	0.0	5.91e-06	3.16e-06	1e-08	327.27479806	328.85697513	327.21613301	-0.00078554	-0.002693	-0.02280549
0.31924	1911.73529	4e-08	7.5e-07	8.2e-07	1.8e-07	0.0	5.91e-06	3.16e-06	1e-08	327.26113216	328.84269405	327.20247691	-0.00078487	-0.00269245	-0.02280096
0.3193	1911.98338	4e-08	7.5e-07	8.2e-07	1.8e-07	0.0	5.91e-06	3.16e-06	1e-08	327.24747762	328.8284157	327.18882315	-0.0007857	-0.00269107	-0.02278982
0.31935	1912.23145	4e-08	7.5e-07	8.2e-07	1.8e-07	0.0	5.91e-06	3.16e-06	1e-08	327.23380834	328.81414419	327.17517688	-0.00078676	-0.0026893	-0.02277539
0.31941	1912.47948	4e-08	7.5e-07	8.2e-07	1.8e-07	0.0	5.91e-06	3.16e-06	1e-08	327.22011999	328.79988154	327.1615403	-0.00078658	-0.00268914	-0.02277415
0.31946	1912.72747	4e-08	7.5e-07	8.2e-07	1.8e-07	0.0	5.91e-06	3.16e-06	1e-08	327.20643475	328.78561964	327.14790436	-0.00078301	-0.00268618	-0.02274985
0.32953	1957.54794	4e-08	7.5e-07	8.2e-07	1.8e-07	0.0	5.91e-06	3.16e-06	1e-08	324.81118387	326.28342141	324.75722831	-0.00071563	-0.00245874	-0.02088714
0.32958	1957.78976	4e-08	7.5e-07	8.2e-07	1.8e-07	0.0	5.91e-06	3.16e-06	1e-08	324.79866852	326.27031286	324.74471276	-0.00071753	-0.00245592	-0.02086411
0.32964	1958.03155	4e-08	7.5e-07	8.2e-07	1.8e-07	0.0	5.91e-06	3.16e-06	1e-08	324.78611909	326.2572185	324.73221284	-0.00071753	-0.00245592	-0.02086411
0.32969	1958.2733	4e-08	7.5e-07	8.2e-07	1.8e-07	0.0	5.91e-06	3.16e-06	1e-08	324.77356966	326.24412414	324.71971292	-0.00071525	-0.00245414	-0.0208494
0.32975	1958.51502	4e-08	7.5e-07	8.2e-07	1.8e-07	0.0	5.91e-06	3.16e-06	1e-08	324.7610596	326.23103874	324.70722052	-0.00071389	-0.00245308	-0.02084065
0.3298	1958.75671	4e-08	7.5e-07	8.2e-07	1.8e-07	0.0	5.91e-06	3.16e-06	1e-08	324.74857294	326.21795866	324.6947326	-0.00071435	-0.00245241	-0.02083516
0.32986	1958.99836	4e-08	7.5e-07	8.2e-07	1.8e-07	0.0	5.91e-06	3.16e-06	1e-08	324.73607813	326.20488197	324.68224841	-0.00071584	-0.00245021	-0.02081721
0.32991	1959.23998	4e-08	7.5e-07	8.2e-07	1.8e-07	0.0	5.91e-06	3.16e-06	1e-08	324.72355667	326.19181634	324.6697764	-0.00071584	-0.00245021	-0.02081721
0.32997	1959.48156	4e-08	7.5e-07	8.2e-07	1.8e-07	0.0	5.91e-06	3.16e-06	1e-08	324.71103521	326.17875071	324.65730439	-0.00071278	-0.00244783	-0.0207975
0.33002	1959.72311	4e-08	7.5e-07	8.2e-07	1.8e-07	0.0	5.91e-06	3.16e-06	1e-08	324.69856655	326.16569707	324.64484246	-0.00071221	-0.00244738	-0.0207938
0.33008	1959.96463	4e-08	7.5e-07	8.2e-07	1.8e-07	0.0	5.91e-06	3.16e-06	1e-08	324.68610782	326.15264569	324.63238242	-0.00071308	-0.00244609	-0.0207833
0.33013	1960.20611	4e-08	7.5e-07	8.2e-07	1.8e-07	0.0	5.91e-06	3.16e-06	1e-08	324.67363347	326.13960078	324.61992951	-0.00071415	-0.00244451	-0.0207704
0.33019	1960.44756	4e-08	7.5e-07	8.2e-07	1.8e-07	0.0	5.91e-06	3.16e-06	1e-08	324.66113993	326.12656382	324.60748535	-0.00071395	-0.00244436	-0.0207691
0.33024	1960.68897	4e-08	7.5e-07	8.2e-07	1.8e-07	0.0	5.91e-06	3.16e-06	1e-08	324.64864987	326.11352765	324.59504186	-0.00071052	-0.00244169	-0.02074704
0.3303	1960.93035	4e-08	7.5e-07	8.2e-07	1.8e-07	0.0	5.91e-06	3.16e-06	1e-08	324.63621902	326.10050492	324.58260965	-0.00071052	-0.00244169	-0.02074704
0.33035	1961.1717	4e-08	7.5e-07	8.2e-07	1.8e-07	0.0	5.91e-06	3.16e-06	1e-08	324.62378816	326.08748218	324.57017744	-0.00071181	-0.00243979	-0.02073157
0.33041	1961.41301	4e-08	7.5e-07	8.2e-07	1.8e-07	0.0	5.91e-06	3.16e-06	1e-08	324.61133423	326.07446897	324.55775574	-0.00071247	-0.00243883	-0.0207237
0.33046	1961.65428	4e-08	7.5e-07	8.2e-07	1.8e-07	0.0	5.91e-06	3.16e-06	1e-08	324.59886853	326.06146062	324.54533938	-0.00071149	-0.00243807	-0.02071742
0.34053	2005.2315	4e-08	7.5e-07	8.2e-07	1.8e-07	0.0	5.91e-06	3.16e-06	1e-08	322.41720562	323.77872382	322.36790017	-0.00064787	-0.00222978	-0.01900062
0.34058	2005.46645	4e-08	7.5e-07	8.2e-07	1.8e-07	0.0	5.91e-06	3.16e-06	1e-08	322.40581641	323.76677287	322.35650795	-0.00064787	-0.00222978	-0.01900062
0.34064	2005.70137	4e-08	7.5e-07	8.2e-07	1.8e-07	0.0	5.91e-06	3.16e-06	1e-08	322.39442719	323.75482192	322.34511572	-0.00064937	-0.00222779	-0.01898434
0.34069	2005.93625	4e-08	7.5e-07	8.2e-07	1.8e-07	0.0	5.91e-06	3.16e-06	1e-08	322.38301112	323.74288104	322.33373466	-0.00064984	-0.00222716	-0.01897918
0.34075	2006.1711	4e-08	7.5e-07	8.2e-07	1.8e-07	0.0	5.91e-06	3.16e-06	1e-08	322.37158652	323.73094336	322.32235714	-0.00064858	-0.00222624	-0.01897147
0.3408	2006.40591	4e-08	7.5e-07	8.2e-07	1.8e-07	0.0	5.91e-06	3.16e-06	1e-08	322.36018384	323.71901039	322.31098352	-0.00064634	-0.00222459	-0.01895776
0.34086	2006.64069	4e-08	7.5e-07	8.2e-07	1.8e-07	0.0	5.91e-06	3.16e-06	1e-08	322.34882021	323.70708579	322.29961683	-0.00064634	-0.00222459	-0.01895776
0.34091	2006.87543	4e-08	7.5e-07	8.2e-07	1.8e-07	0.0	5.91e-06	3.16e-06	1e-08	322.33745658	323.69516119	322.28825015	-0.00064823	-0.00222209	-0.01893721
0.34097	2007.11014	4e-08	7.5e-07	8.2e-07	1.8e-07	0.0	5.91e-06	3.16e-06	1e-08	322.32605896	323.68324931	322.27689755	-0.00064831	-0.00222198	-0.01893636
0.34102	2007.34481	4e-08	7.5e-07	8.2e-07	1.8e-07	0.0	5.91e-06	3.16e-06	1e-08	322.31465993	323.67133796	322.26554555	-0.00064635	-0.00222054	-0.01892438
0.34108	2007.57945	4e-08	7.5e-07	8.2e-07	1.8e-07	0.0	5.91e-06	3.16e-06	1e-08	322.30329504	323.65943392	322.2541996	-0.00064481	-0.00221942	-0.01891499
0.34113	2007.81405	4e-08	7.5e-07	8.2e-07	1.8e-07	0.0	5.91e-06	3.16e-06	1e-08	322.29195693	323.64753562	322.2428584	-0.00064513	-0.002219	-0.01891156
0.34119	2008.04862	4e-08	7.5e-07	8.2e-07	1.8e-07	0.0	5.91e-06	3.16e-06	1e-08	322.28061313	323.63563945	322.23151955	-0.00064678	-0.00221682	-0.01889363
0.34124	2008.28316	4e-08	7.5e-07	8.2e-07	1.8e-07	0.0	5.91e-06	3.16e-06	1e-08	322.26923961	323.62375437	322.220193	-0.00064678	-0.00221682	-0.01889363
0.3413	2008.51766	4e-08	7.5e-07	8.2e-07	1.8e-07	0.0	5.91e-06	3.16e-06	1e-08	322.2578661	323.61186929	322.20886645	-0.00064412	-0.00221487	-0.01887741
0.34135	2008.75212	4e-08	7.5e-07	8.2e-07	1.8e-07	0.0	5.91e-06	3.16e-06	1e-08	322.24653889	323.59999412	322.1975481	-0.00064328	-0.00221425	-0.01887231
0.34141	2008.98655	4e-08	7.5e-07	8.2e-07	1.8e-07	0.0	5.91e-06	3.16e-06	1e-08	322.23522625	323.58812207	322.18623234	-0.000644	-0.00221332	-0.01886462
0.34146	2009.22095	4e-08	7.5e-07	8.2e-07	1.8e-07	0.0	5.91e-06	3.16e-06	1e-08	322.22390084	323.57625477	322.17492184	-0.00064526	-0.00221166	-0.018851
0.35152	2051.52399	4e-08	7.5e-07	8.2e-07	1.8e-07	0.0	5.91e-06	3.16e-06	1e-08	320.23706418	321.49418241	320.19193711	-0.00058995	-0.00202427	-0.01729771
0.35158	2051.7519	4e-08	7.5e-07	8.2e-07	1.8e-07	0.0	5.91e-06	3.16e-06	1e-08	320.22664435	321.48328045	320.18156201	-0.00058899	-0.0020236	-0.0172921
0.35163	2051.97977	4e-08	7.5e-07	8.2e-07	1.8e-07	0.0	5.91e-06	3.16e-06	1e-08	320.21624142	321.47238193	320.17118973	-0.00058658	-0.00202193	-0.01727812
0.35169	2052.20761	4e-08	7.5e-07	8.2e-07	1.8e-07	0.0	5.91e-06	3.16e-06	1e-08	320.20588061	321.46149197	320.16082443	-0.00058658	-0.00202193	-0.01727812
0.35174	2052.43541	4e-08	7.5e-07	8.2e-07	1.8e-07	0.0	5.91e-06	3.16e-06	1e-08	320.1955198	321.45060202	320.15045914	-0.00058833	-0.00201985	-0.0172609
0.3518	2052.66318	4e-08	7.5e-07	8.2e-07	1.8e-07	0.0	5.91e-06	3.16e-06	1e-08	320.18512769	321.43972276	320.14010577	-0.00058857	-0.00201956	-0.01725854
0.35185	2052.8909	4e-08	7.5e-07	8.2e-07	1.8e-07	0.0	5.91e-06	3.16e-06	1e-08	320.17473128	321.42884497	320.12975403	-0.00058698	-0.00201846	-0.01724932
0.35191	2053.1186	4e-08	7.5e-07	8.2e-07	1.8e-07	0.0	5.91e-06	3.16e-06	1e-08	320.16436269	321.41797284	320.11940692	-0.00058519	-0.00201722	-0.01723899
0.35196	2053.34626	4e-08	7.5e-07	8.2e-07	1.8e-07	0.0	5.91e-06	3.16e-06	1e-08	320.15402524	321.40710703	320.10906496	-0.00058532	-0.00201707	-0.01723774
0.35202	2053.57388	4e-08	7.5e-07	8.2e-07	1.8e-07	0.0	5.91e-06	3.16e-06	1e-08	320.14368552	321.396242	320.09872388	-0.00058718	-0.00201486	-0.01721945
0.35207	2053.80146	4e-08	7.5e-07	8.2e-07	1.8e-07	0.0	5.91e-06	3.16e-06	1e-08	320.13331248	321.38538834	320.08839546	-0.00058718	-0.00201486	-0.01721945
0.35213	2054.02902	4e-08	7.5e-07	8.2e-07	1.8e-07	0.0	5.91e-06	3.16e-06	1e-08	320.12293945	321.37453468	320.07806705	-0.00058497	-0.00201333	-0.01720665
0.35218	2054.25653	4e-08	7.5e-07	8.2e-07	1.8e-07	0.0	5.91e-06	3.16e-06	1e-08	320.11260509	321.36368886	320.06774503	-0.00058381	-0.00201253	-0.01719994
0.35224	2054.48401	4e-08	7.5e-07	8.2e-07	1.8e-07	0.0	5.91e-06	3.16e-06	1e-08	320.10229097	321.35284715	320.05742637	-0.00058431	-0.00201194	-0.0171951
0.35229	2054.71145	4e-08	7.5e-07	8.2e-07	1.8e-07	0.0	5.91e-06	3.16e-06	1e-08	320.091968	321.34200846	320.04711107	-0.0005858	-0.00201017	-0.01718045
0.35235	2054.93886	4e-08	7.5e-07	8.2e-07	1.8e-07	0.0	5.91e-06	3.16e-06	1e-08	320.08161828	321.33117886	320.03680592	-0.0005858	-0.00201017	-0.01718045
0.3524	2055.16623	4e-08	7.5e-07	8.2e-07	1.8e-07	0.0	5.91e-06	3.16e-06	1e-08	320.07126857	321.32034927	320.02650077	-0.00058297	-0.00200821	-0.01716408
0.35246	2055.39357	4e-08	7.5e-07	8.2e-07	1.8e-07	0.0	5.91e-06	3.16e-06	1e-08	320.06096835	321.30952971	320.0162038	-0.00058243	-0.00200784	-0.01716099
0.36252	2096.38921	4e-08	7.5e-07	8.2e-07	1.8e-07	0.0	5.91e-06	3.16e-06	1e-08	318.251742	319.41085813	318.21049353	-0.00053234	-0.00183749	-0.01574145
0.36258	2096.60988	4e-08	7.5e-07	8.2e-07	1.8e-07	0.0	5.91e-06	3.16e-06	1e-08	318.24229944	319.40091808	318.20104537	-0.00053256	-0.00183724	-0.01573944
0.36263	2096.83052	4e-08	7.5e-07	8.2e-07	1.8e-07	0.0	5.91e-06	3.16e-06	1e-08	318.23285289	319.39097928	318.19159861	-0.00053431	-0.00183533	-0.01572354
0.36269	2097.05113	4e-08	7.5e-07	8.2e-07	1.8e-07	0.0	5.91e-06	3.16e-06	1e-08	318.22337492	319.3810504	318.18216297	-0.00053431	-0.00183533	-0.01572354
0.36274	2097.27169	4e-08	7.5e-07	8.2e-07	1.8e-07	0.0	5.91e-06	3.16e-06	1e-08	318.21389694	319.37112152	318.17272733	-0.00053206	-0.00183385	-0.01571109
0.3628	2097.49222	4e-08	7.5e-07	8.2e-07	1.8e-07	0.0	5.91e-06	3.16e-06	1e-08	318.20445852	319.3612003	318.16329785	-0.00053108	-0.0018332	-0.01570565
0.36285	2097.71271	4e-08	7.5e-07	8.2e-07	1.8e-07	0.0	5.91e-06	3.16e-06	1e-08	318.19503736	319.35128241	318.15387106	-0.00053163	-0.0018326	-0.01570066
0.36291	2097.93317	4e-08	7.5e-07	8.2e-07	1.8e-07	0.0	5.91e-06	3.16e-06	1e-08	318.1856063	319.34136765	318.14444777	-0.00053305	-0.00183105	-0.01568778
0.36296	2098.15359	4e-08	7.5e-07	8.2e-07	1.8e-07	0.0	5.91e-06	3.16e-06	1e-08	318.17614974	319.33146091	318.13503348	-0.00053305	-0.00183105	-0.01568778
0.36302	2098.37397	4e-08	7.5e-07	8.2e-07	1.8e-07	0.0	5.91e-06	3.16e-06	1e-08	318.16669317	319.32155418	318.12561919	-0.00053026	-0.00182922	-0.01567238
0.36307	2098.59432	4e-08	7.5e-07	8.2e-07	1.8e-07	0.0	5.91e-06	3.16e-06	1e-08	318.15728559	319.31165691	318.11621252	-0.00052982	-0.00182893	-0.01566993
0.36313	2098.81462	4e-08	7.5e-07	8.2e-07	1.8e-07	0.0	5.91e-06	3.16e-06	1e-08	318.14788579	319.30176115	318.10680707	-0.0005307	-0.00182797	-0.01566197
0.36318	2099.0349	4e-08	7.5e-07	8.2e-07	1.8e-07	0.0	5.91e-06	3.16e-06	1e-08	318.13847019	319.29187035	318.09740718	-0.00053179	-0.00182678	-0.0156521
0.36324	2099.25513	4e-08	7.5e-07	8.2e-07	1.8e-07	0.0	5.91e-06	3.16e-06	1e-08	318.12903499	319.28198571	318.08801419	-0.0005317	-0.00182671	-0.01565157
0.36329	2099.47533	4e-08	7.5e-07	8.2e-07	1.8e-07	0.0	5.91e-06	3.16e-06	1e-08	318.11960145	319.2721014	318.07862147	-0.00052857	-0.00182466	-0.01563429
0.36335	2099.69549	4e-08	7.5e-07	8.2e-07	1.8e-07	0.0	5.91e-06	3.16e-06	1e-08	318.11022296	319.26222771	318.0692373	-0.00052857	-0.00182466	-0.01563429
0.3634	2099.91562	4e-08	7.5e-07	8.2e-07	1.8e-07	0.0	5.91e-06	3.16e-06	1e-08	318.10084446	319.25235402	318.05985313	-0.00052977	-0.00182335	-0.01562339
0.36346	2100.13571	4e-08	7.5e-07	8.2e-07	1.8e-07	0.0	5.91e-06	3.16e-06	1e-08	318.0914443	319.24248714	318.05047658	-0.00053054	-0.00182251	-0.01561649
0.37352	2139.78805	4e-08	7.5e-07	8.2e-07	1.8e-07	0.0	5.91e-06	3.16e-06	1e-08	316.44412044	317.51138995	316.40635143	-0.00048415	-0.00166843	-0.0143263
0.37358	2140.00129	4e-08	7.5e-07	8.2e-07	1.8e-07	0.0	5.91e-06	3.16e-06	1e-08	316.43549899	317.50232763	316.39774968	-0.000485	-0.00166757	-0.01431915
0.37363	2140.2145	4e-08	7.5e-07	8.2e-07	1.8e-07	0.0	5.91e-06	3.16e-06	1e-08	316.42686234	317.49326979	316.38915298	-0.00048458	-0.00166731	-0.01431691
0.37369	2140.42766	4e-08	7.5e-07	8.2e-07	1.8e-07	0.0	5.91e-06	3.16e-06	1e-08	316.41823314	317.48421333	316.38055738	-0.00048192	-0.00166564	-0.01430278
0.37374	2140.64079	4e-08	7.5e-07	8.2e-07	1.8e-07	0.0	5.91e-06	3.16e-06	1e-08	316.40965088	317.47516557	316.3719687	-0.00048192	-0.00166564	-0.01430278
0.3738	2140.85388	4e-08	7.5e-07	8.2e-07	1.8e-07	0.0	5.91e-06	3.16e-06	1e-08	316.40106863	317.46611782	316.36338003	-0.00048329	-0.00166424	-0.01429117
0.37385	2141.06693	4e-08	7.5e-07	8.2e-07	1.8e-07	0.0	5.91e-06	3.16e-06	1e-08	316.39246168	317.45707733	316.35479954	-0.00048385	-0.00166367	-0.01428643
0.37391	2141.27994	4e-08	7.5e-07	8.2e-07	1.8e-07	0.0	5.91e-06	3.16e-06	1e-08	316.38384465	317.44803982	316.34622239	-0.00048298	-0.00166312	-0.0142818
0.37396	2141.49292	4e-08	7.5e-07	8.2e-07	1.8e-07	0.0	5.91e-06	3.16e-06	1e-08	316.375243	317.43900515	316.33764751	-0.00048078	-0.00166174	-0.0142701
0.37402	2141.70586	4e-08	7.5e-07	8.2e-07	1.8e-07	0.0	5.91e-06	3.16e-06	1e-08	316.3666803	317.4299777	316.32907837	-0.00048078	-0.00166174	-0.0142701
0.37407	2141.91876	4e-08	7.5e-07	8.2e-07	1.8e-07	0.0	5.91e-06	3.16e-06	1e-08	316.35811759	317.42095025	316.32050923	-0.00048243	-0.00166006	-0.01425613
0.37413	2142.13162	4e-08	7.5e-07	8.2e-07	1.8e-07	0.0	5.91e-06	3.16e-06	1e-08	316.34952513	317.41193155	316.31194994	-0.00048271	-0.00165978	-0.01425378
0.37418	2142.34445	4e-08	7.5e-07	8.2e-07	1.8e-07	0.0	5.91e-06	3.16e-06	1e-08	316.34092767	317.40291432	316.3033923	-0.00048139	-0.00165895	-0.01424679
0.37424	2142.55723	4e-08	7.5e-07	8.2e-07	1.8e-07	0.0	5.91e-06	3.16e-06	1e-08	316.3323535	317.3939014	316.2948381	-0.00047964	-0.00165785	-0.01423749
0.37429	2142.76998	4e-08	7.5e-07	8.2e-07	1.8e-07	0.0	5.91e-06	3.16e-06	1e-08	316.3238103	317.38489421	316.28628845	-0.00047964	-0.00165785	-0.01423746
0.37435	2142.98269	4e-08	7.5e-07	8.2e-07	1.8e-07	0.0	5.91e-06	3.16e-06	1e-08	316.31526703	317.37588704	316.27773882	-0.00048157	-0.0016559	-0.01422121
0.3744	2143.19537	4e-08	7.5e-07	8.2e-07	1.8e-07	0.0	5.91e-06	3.16e-06	1e-08	316.3066891	317.36689005	316.26920065	-0.00048157	-0.0016559	-0.01422121
0.37446	2143.408	4e-08	7.5e-07	8.2e-07	1.8e-07	0.0	5.91e-06	3.16e-06	1e-08	316.29811117	317.35789305	316.26066249	-0.00047981	-0.0016548	-0.01421187
0.38452	2181.67814	4e-08	7.5e-07	8.2e-07	1.8e-07	0.0	5.91e-06	3.16e-06	1e-08	314.79835959	315.77985896	314.76379079	-0.00044015	-0.00151475	-0.01303423
0.38458	2181.88372	4e-08	7.5e-07	8.2e-07	1.8e-07	0.0	5.91e-06	3.16e-06	1e-08	314.79049369	315.77160053	314.75596232	-0.00044015	-0.00151475	-0.01303423
0.38463	2182.08927	4e-08	7.5e-07	8.2e-07	1.8e-07	0.0	5.91e-06	3.16e-06	1e-08	314.78262778	315.76334209	314.74813386	-0.00043814	-0.00151353	-0.01302386
0.38469	2182.29477	4e-08	7.5e-07	8.2e-07	1.8e-07	0.0	5.91e-06	3.16e-06	1e-08	314.77479759	315.75509007	314.74031043	-0.00043725	-0.00151299	-0.01301926
0.38474	2182.50024	4e-08	7.5e-07	8.2e-07	1.8e-07	0.0	5.91e-06	3.16e-06	1e-08	314.76698325	315.74684089	314.73248925	-0.00043772	-0.00151253	-0.01301546
0.3848	2182.70567	4e-08	7.5e-07	8.2e-07	1.8e-07	0.0	5.91e-06	3.16e-06	1e-08	314.75916036	315.7385941	314.72467077	-0.00043911	-0.0015112	-0.0130043
0.38485	2182.91106	4e-08	7.5e-07	8.2e-07	1.8e-07	0.0	5.91e-06	3.16e-06	1e-08	314.75131242	315.73035432	314.71686021	-0.00043911	-0.0015112	-0.0130043
0.38491	2183.11641	4e-08	7.5e-07	8.2e-07	1.8e-07	0.0	5.91e-06	3.16e-06	1e-08	314.74346448	315.72211453	314.70904964	-0.00043674	-0.00150976	-0.01299211
0.38496	2183.32172	4e-08	7.5e-07	8.2e-07	1.8e-07	0.0	5.91e-06	3.16e-06	1e-08	314.73565857	315.71388229	314.70124501	-0.00043621	-0.00150944	-0.01298936
0.38502	2183.52699	4e-08	7.5e-07	8.2e-07	1.8e-07	0.0	5.91e-06	3.16e-06	1e-08	314.72786212	315.70565174	314.69344171	-0.00043691	-0.00150877	-0.01298372
0.38507	2183.73222	4e-08	7.5e-07	8.2e-07	1.8e-07	0.0	5.91e-06	3.16e-06	1e-08	314.72005299	315.69742474	314.68564242	-0.00043807	-0.00150766	-0.01297443
0.38513	2183.93742	4e-08	7.5e-07	8.2e-07	1.8e-07	0.0	5.91e-06	3.16e-06	1e-08	314.71222298	315.68920357	314.67784973	-0.00043807	-0.00150766	-0.01297443
0.38518	2184.14258	4e-08	7.5e-07	8.2e-07	1.8e-07	0.0	5.91e-06	3.16e-06	1e-08	314.70439297	315.6809824	314.67005703	-0.00043535	-0.00150601	-0.01296043
0.38524	2184.34769	4e-08	7.5e-07	8.2e-07	1.8e-07	0.0	5.91e-06	3.16e-06	1e-08	314.69661126	315.67276988	314.66227114	-0.00043518	-0.0015059	-0.01295952
0.38529	2184.55277	4e-08	7.5e-07	8.2e-07	1.8e-07	0.0	5.91e-06	3.16e-06	1e-08	314.68883266	315.66455793	314.6544857	-0.00043611	-0.00150501	-0.01295207
0.38535	2184.75781	4e-08	7.5e-07	8.2e-07	1.8e-07	0.0	5.91e-06	3.16e-06	1e-08	314.68103729	315.65635066	314.64670554	-0.00043703	-0.00150412	-0.01294463
0.3854	2184.96281	4e-08	7.5e-07	8.2e-07	1.8e-07	0.0	5.91e-06	3.16e-06	1e-08	314.67322517	315.64814806	314.63893068	-0.00043686	-0.00150401	-0.01294371
0.38546	2185.16777	4e-08	7.5e-07	8.2e-07	1.8e-07	0.0	5.91e-06	3.16e-06	1e-08	314.66541622	315.63994603	314.63115626	-0.00043414	-0.00150237	-0.01292975
0.39552	2222.01339	4e-08	7.5e-07	8.2e-07	1.8e-07	0.0	5.91e-06	3.16e-06	1e-08	313.29279962	314.26084661	313.26073612	-0.00040089	-0.0012743	-0.01186457
0.39558	2222.21108	4e-08	7.5e-07	8.2e-07	1.8e-07	0.0	5.91e-06	3.16e-06	1e-08	313.28561225	314.25387644	313.25353648	-0.00040046	-0.00127413	-0.01185884
0.39563	2222.40872	4e-08	7.5e-07	8.2e-07	1.8e-07	0.0	5.91e-06	3.16e-06	1e-08	313.27843233	314.24690709	313.24634046	-0.00040044	-0.00137545	-0.01185317
0.39569	2222.60633	4e-08	7.5e-07	8.2e-07	1.8e-07	0.0	5.91e-06	3.16e-06	1e-08	313.27125277	314.23938343	313.23922002	-0.00040022	-0.0013191	-0.01184795
0.39574	2222.8039	4e-08	7.5e-07	8.2e-07	1.8e-07	0.0	5.91e-06	3.16e-06	1e-08	313.26407706	314.23216787	313.23206331	-0.00040017	-0.00125124	-0.01184234
0.3958	2223.00143	4e-08	7.5e-07	8.2e-07	1.8e-07	0.0	5.91e-06	3.16e-06	1e-08	313.25690217	314.22532344	313.22486256	-0.00039974	-0.00137511	-0.01183651
0.39585	2223.19891	4e-08	7.5e-07	8.2e-07	1.8e-07	0.0	5.91e-06	3.16e-06	1e-08	313.24973472	314.21780125	313.21775317	-0.0003997	-0.00129606	-0.01183111
0.39591	2223.39636	4e-08	7.5e-07	8.2e-07	1.8e-07	0.0	5.91e-06	3.16e-06	1e-08	313.24256791	314.21071141	313.2105917	-0.00039947	-0.00123423	-0.0118255
0.39596	2223.59377	4e-08	7.5e-07	8.2e-07	1.8e-07	0.0	5.91e-06	3.16e-06	1e-08	313.23540518	314.20395966	313.20339035	-0.0003992	-0.00137497	-0.01181943
0.39602	2223.79113	4e-08	7.5e-07	8.2e-07	1.8e-07	0.0	5.91e-06	3.16e-06	1e-08	313.22824715	314.19643793	313.19629254	-0.00039901	-0.0012828	-0.01181425
0.39607	2223.98846	4e-08	7.5e-07	8.2e-07	1.8e-07	0.0	5.91e-06	3.16e-06	1e-08	313.22109245	314.18942028	313.18913312	-0.00039902	-0.00128673	-0.01180866
0.39613	2224.18574	4e-08	7.5e-07	8.2e-07	1.8e-07	0.0	5.91e-06	3.16e-06	1e-08	313.21393738	314.18238104	313.18198045	-0.00039845	-0.00133526	-0.01180261
0.39618	2224.38299	4e-08	7.5e-07	8.2e-07	1.8e-07	0.0	5.91e-06	3.16e-06	1e-08	313.20679252	314.17507615	313.17486593	-0.00039841	-0.00129929	-0.0117975
0.39624	2224.58019	4e-08	7.5e-07	8.2e-07	1.8e-07	0.0	5.91e-06	3.16e-06	1e-08	313.1996482	314.16796798	313.16772959	-0.00039826	-0.00131164	-0.0117919
0.39629	2224.77736	4e-08	7.5e-07	8.2e-07	1.8e-07	0.0	5.91e-06	3.16e-06	1e-08	313.19250653	314.16079211	313.16060581	-0.00039805	-0.00132031	-0.0117863
0.39635	2224.97448	4e-08	7.5e-07	8.2e-07	1.8e-07	0.0	5.91e-06	3.16e-06	1e-08	313.18536841	314.1535687	313.15349198	-0.00039789	-0.00127292	-0.01178071
0.3964	2225.17157	4e-08	7.5e-07	8.2e-07	1.8e-07	0.0	5.91e-06	3.16e-06	1e-08	313.17823302	314.14660448	313.14634849	-0.00039756	-0.0012834	-0.01177514
0.39646	2225.36861	4e-08	7.5e-07	8.2e-07	1.8e-07	0.0	5.91e-06	3.16e-06	1e-08	313.17110359	314.13958281	313.13921611	-0.00039749	-0.00133834	-0.01176953
0.40652	2260.74347	4e-08	7.5e-07	8.2e-07	1.8e-07	0.0	5.91e-06	3.16e-06	1e-08	311.92115149	312.89160491	311.8914184	-0.00036352	-0.00116023	-0.01078964
0.40657	2260.933	4e-08	7.5e-07	8.2e-07	1.8e-07	0.0	5.91e-06	3.16e-06	1e-08	311.91461459	312.88523973	311.88487128	-0.00036344	-0.00116023	-0.01078451
0.40663	2261.12248	4e-08	7.5e-07	8.2e-07	1.8e-07	0.0	5.91e-06	3.16e-06	1e-08	311.90807914	312.87887447	311.87832772	-0.00036314	-0.00126093	-0.01077938
0.40668	2261.31193	4e-08	7.5e-07	8.2e-07	1.8e-07	0.0	5.91e-06	3.16e-06	1e-08	311.901549	312.87195663	311.87185873	-0.00036307	-0.00116007	-0.01077427
0.40674	2261.50133	4e-08	7.5e-07	8.2e-07	1.8e-07	0.0	5.91e-06	3.16e-06	1e-08	311.89501995	312.86559206	311.86532204	-0.00036281	-0.00116001	-0.01076916
0.40679	2261.69069	4e-08	7.5e-07	8.2e-07	1.8e-07	0.0	5.91e-06	3.16e-06	1e-08	311.88849548	312.85922775	311.85878873	-0.00036266	-0.00115994	-0.01076405
0.40685	2261.88001	4e-08	7.5e-07	8.2e-07	1.8e-07	0.0	5.91e-06	3.16e-06	1e-08	311.88197361	312.85286373	311.85225888	-0.00036264	-0.00126087	-0.01075892
0.4069	2262.06928	4e-08	7.5e-07	8.2e-07	1.8e-07	0.0	5.91e-06	3.16e-06	1e-08	311.87545209	312.84594586	311.84580395	-0.00036224	-0.00115977	-0.01075381
0.40696	2262.25852	4e-08	7.5e-07	8.2e-07	1.8e-07	0.0	5.91e-06	3.16e-06	1e-08	311.86893761	312.8395826	311.83928092	-0.00036203	-0.00115969	-0.01074873
0.40701	2262.44771	4e-08	7.5e-07	8.2e-07	1.8e-07	0.0	5.91e-06	3.16e-06	1e-08	311.86242688	312.83321968	311.83276127	-0.00036191	-0.00121167	-0.0107436
0.40707	2262.63687	4e-08	7.5e-07	8.2e-07	1.8e-07	0.0	5.91e-06	3.16e-06	1e-08	311.85591823	312.82657148	311.82628188	-0.00036185	-0.00120848	-0.01073851
0.40712	2262.82598	4e-08	7.5e-07	8.2e-07	1.8e-07	0.0	5.91e-06	3.16e-06	1e-08	311.84941044	312.81994064	311.81980381	-0.00036156	-0.00115957	-0.01073341
0.40718	2263.01505	4e-08	7.5e-07	8.2e-07	1.8e-07	0.0	5.91e-06	3.16e-06	1e-08	311.84290775	312.81357811	311.81329457	-0.00036146	-0.00115952	-0.01072831
0.40723	2263.20407	4e-08	7.5e-07	8.2e-07	1.8e-07	0.0	5.91e-06	3.16e-06	1e-08	311.83640689	312.80721575	311.80678882	-0.00036122	-0.00120383	-0.01072322
0.40729	2263.39306	4e-08	7.5e-07	8.2e-07	1.8e-07	0.0	5.91e-06	3.16e-06	1e-08	311.82991022	312.80061019	311.80031782	-0.00036104	-0.00121579	-0.01071811
0.40734	2263.582	4e-08	7.5e-07	8.2e-07	1.8e-07	0.0	5.91e-06	3.16e-06	1e-08	311.8234167	312.79393889	311.79385874	-0.00036095	-0.00115935	-0.01071303
0.4074	2263.77091	4e-08	7.5e-07	8.2e-07	1.8e-07	0.0	5.91e-06	3.16e-06	1e-08	311.81692478	312.78757719	311.78736331	-0.00036089	-0.00115948	-0.01070793
0.40745	2263.95977	4e-08	7.5e-07	8.2e-07	1.8e-07	0.0	5.91e-06	3.16e-06	1e-08	311.81043371	312.78121468	311.78087154	-0.00036055	-0.00115929	-0.01070286
0.41752	2297.81259	4e-08	7.5e-07	8.2e-07	1.8e-07	0.0	5.91e-06	3.16e-06	1e-08	310.67330481	311.64599311	310.64569581	-0.00032983	-0.00104909	-0.00981156
0.41757	2297.99366	4e-08	7.5e-07	8.2e-07	1.8e-07	0.0	5.91e-06	3.16e-06	1e-08	310.66735771	311.640222	310.63973745	-0.00032969	-0.00109804	-0.00980689
0.41763	2298.17469	4e-08	7.5e-07	8.2e-07	1.8e-07	0.0	5.91e-06	3.16e-06	1e-08	310.66141309	311.63418151	310.63381687	-0.00032954	-0.00110041	-0.00980222
0.41768	2298.35568	4e-08	7.5e-07	8.2e-07	1.8e-07	0.0	5.91e-06	3.16e-06	1e-08	310.65547102	311.62812789	310.62790118	-0.00032941	-0.00104899	-0.00979759
0.41774	2298.53662	4e-08	7.5e-07	8.2e-07	1.8e-07	0.0	5.91e-06	3.16e-06	1e-08	310.64953134	311.62235708	310.62195232	-0.0003291	-0.00110387	-0.0097929
0.41779	2298.71752	4e-08	7.5e-07	8.2e-07	1.8e-07	0.0	5.91e-06	3.16e-06	1e-08	310.64359713	311.61628427	310.61604533	-0.00032911	-0.00109423	-0.00978827
0.41785	2298.89837	4e-08	7.5e-07	8.2e-07	1.8e-07	0.0	5.91e-06	3.16e-06	1e-08	310.63766273	311.61026446	310.61013481	-0.00032885	-0.0010488	-0.00978362
0.4179	2299.07919	4e-08	7.5e-07	8.2e-07	1.8e-07	0.0	5.91e-06	3.16e-06	1e-08	310.63173291	311.6044945	310.60419529	-0.00032869	-0.00104873	-0.00977897
0.41796	2299.25996	4e-08	7.5e-07	8.2e-07	1.8e-07	0.0	5.91e-06	3.16e-06	1e-08	310.62580593	311.59872484	310.59825889	-0.00032852	-0.00109887	-0.00977433
0.41801	2299.44068	4e-08	7.5e-07	8.2e-07	1.8e-07	0.0	5.91e-06	3.16e-06	1e-08	310.61988179	311.59267922	310.59236109	-0.00032843	-0.00109883	-0.00976968
0.41807	2299.62137	4e-08	7.5e-07	8.2e-07	1.8e-07	0.0	5.91e-06	3.16e-06	1e-08	310.61395922	311.58663378	310.58646647	-0.00032828	-0.00104864	-0.00976503
0.41812	2299.80201	4e-08	7.5e-07	8.2e-07	1.8e-07	0.0	5.91e-06	3.16e-06	1e-08	310.60803933	311.58086436	310.58053958	-0.00032798	-0.00104846	-0.0097604
0.41818	2299.9826	4e-08	7.5e-07	8.2e-07	1.8e-07	0.0	5.91e-06	3.16e-06	1e-08	310.60212484	311.57509586	310.57461561	-0.00032791	-0.00109438	-0.00975576
0.41823	2300.16316	4e-08	7.5e-07	8.2e-07	1.8e-07	0.0	5.91e-06	3.16e-06	1e-08	310.59621139	311.56907464	310.56872733	-0.0003278	-0.00110294	-0.00975113
0.41829	2300.34367	4e-08	7.5e-07	8.2e-07	1.8e-07	0.0	5.91e-06	3.16e-06	1e-08	310.59029983	311.56300628	310.56284828	-0.00032764	-0.00104844	-0.00974649
0.41834	2300.52413	4e-08	7.5e-07	8.2e-07	1.8e-07	0.0	5.91e-06	3.16e-06	1e-08	310.58439121	311.55723768	310.55693389	-0.00032742	-0.00104835	-0.00974186
0.4184	2300.70456	4e-08	7.5e-07	8.2e-07	1.8e-07	0.0	5.91e-06	3.16e-06	1e-08	310.57848644	311.5514695	310.55102255	-0.00032732	-0.00109032	-0.00973723
0.41845	2300.88494	4e-08	7.5e-07	8.2e-07	1.8e-07	0.0	5.91e-06	3.16e-06	1e-08	310.57258342	311.54547034	310.54514407	-0.00032713	-0.00110667	-0.00973261
0.42852	2333.1587	4e-08	7.5e-07	8.2e-07	1.8e-07	0.0	5.91e-06	3.16e-06	1e-08	309.53820024	310.51298781	309.51248087	-0.0002996	-0.00105052	-0.00892183
0.42857	2333.33099	4e-08	7.5e-07	8.2e-07	1.8e-07	0.0	5.91e-06	3.16e-06	1e-08	309.53278489	310.50719442	309.50713083	-0.00029909	-0.00092154	-0.00891757
0.42863	2333.50323	4e-08	7.5e-07	8.2e-07	1.8e-07	0.0	5.91e-06	3.16e-06	1e-08	309.52737861	310.50211229	309.50169231	-0.00029923	-0.00103457	-0.00891335
0.42868	2333.67543	4e-08	7.5e-07	8.2e-07	1.8e-07	0.0	5.91e-06	3.16e-06	1e-08	309.5219698	310.49640677	309.49633672	-0.00029872	-0.00097805	-0.00890908
0.42874	2333.84758	4e-08	7.5e-07	8.2e-07	1.8e-07	0.0	5.91e-06	3.16e-06	1e-08	309.51657014	310.49101286	309.49094386	-0.00029862	-0.00093273	-0.00890486
0.42879	2334.01969	4e-08	7.5e-07	8.2e-07	1.8e-07	0.0	5.91e-06	3.16e-06	1e-08	309.51117221	310.48586885	309.48552189	-0.00029882	-0.00099802	-0.00890064
0.42885	2334.19175	4e-08	7.5e-07	8.2e-07	1.8e-07	0.0	5.91e-06	3.16e-06	1e-08	309.50577069	310.48036467	309.48014917	-0.00029834	-0.00097325	-0.0088964
0.4289	2334.36377	4e-08	7.5e-07	8.2e-07	1.8e-07	0.0	5.91e-06	3.16e-06	1e-08	309.50037772	310.47499702	309.47476161	-0.00029845	-0.00097362	-0.00889218
0.42896	2334.53575	4e-08	7.5e-07	8.2e-07	1.8e-07	0.0	5.91e-06	3.16e-06	1e-08	309.49498264	310.46962725	309.46937737	-0.00029801	-0.00093777	-0.00888794
0.42901	2334.70768	4e-08	7.5e-07	8.2e-07	1.8e-07	0.0	5.91e-06	3.16e-06	1e-08	309.48959554	310.46445518	309.46397049	-0.00029783	-0.00097281	-0.00888371
0.42907	2334.87956	4e-08	7.5e-07	8.2e-07	1.8e-07	0.0	5.91e-06	3.16e-06	1e-08	309.48421159	310.45908978	309.45859122	-0.00029771	-0.00097276	-0.00887949
0.42912	2335.0514	4e-08	7.5e-07	8.2e-07	1.8e-07	0.0	5.91e-06	3.16e-06	1e-08	309.4788297	310.45372462	309.45321482	-0.00029759	-0.00097739	-0.00887526
0.42918	2335.2232	4e-08	7.5e-07	8.2e-07	1.8e-07	0.0	5.91e-06	3.16e-06	1e-08	309.47345003	310.44833385	309.44784459	-0.00029774	-0.00101996	-0.00887106
0.42923	2335.39495	4e-08	7.5e-07	8.2e-07	1.8e-07	0.0	5.91e-06	3.16e-06	1e-08	309.46806755	310.44270821	309.44250751	-0.00029745	-0.000946	-0.00886684
0.42929	2335.56665	4e-08	7.5e-07	8.2e-07	1.8e-07	0.0	5.91e-06	3.16e-06	1e-08	309.4626903	310.43749041	309.43712095	-0.00029735	-0.00097113	-0.00886265
0.42934	2335.73831	4e-08	7.5e-07	8.2e-07	1.8e-07	0.0	5.91e-06	3.16e-06	1e-08	309.45731473	310.43213397	309.43175504	-0.0002971	-0.00099929	-0.00885841
0.4294	2335.90993	4e-08	7.5e-07	8.2e-07	1.8e-07	0.0	5.91e-06	3.16e-06	1e-08	309.45194359	310.42662214	309.42641185	-0.00029699	-0.00093881	-0.00885422
0.42945	2336.0815	4e-08	7.5e-07	8.2e-07	1.8e-07	0.0	5.91e-06	3.16e-06	1e-08	309.44657438	310.42144383	309.42102881	-0.00029694	-0.00103146	-0.00885
0.43952	2366.71218	4e-08	7.5e-07	8.2e-07	1.8e-07	0.0	5.91e-06	3.16e-06	1e-08	308.50567132	309.4820181	308.48174564	-0.00027152	-0.00087434	-0.00811248
0.43957	2366.87531	4e-08	7.5e-07	8.2e-07	1.8e-07	0.0	5.91e-06	3.16e-06	1e-08	308.50075258	309.47718536	308.47682315	-0.00027162	-0.0009576	-0.00810863
0.43963	2367.0384	4e-08	7.5e-07	8.2e-07	1.8e-07	0.0	5.91e-06	3.16e-06	1e-08	308.49583198	309.47189237	308.47196227	-0.00027128	-0.00084723	-0.00810476
0.43968	2367.20145	4e-08	7.5e-07	8.2e-07	1.8e-07	0.0	5.91e-06	3.16e-06	1e-08	308.49091737	309.46720935	308.46702591	-0.00027118	-0.0008664	-0.00810093
0.43974	2367.36444	4e-08	7.5e-07	8.2e-07	1.8e-07	0.0	5.91e-06	3.16e-06	1e-08	308.48600461	309.46242038	308.46210572	-0.00027111	-0.00091569	-0.00809705
0.43979	2367.52739	4e-08	7.5e-07	8.2e-07	1.8e-07	0.0	5.91e-06	3.16e-06	1e-08	308.48109311	309.45735886	308.45722305	-0.00027094	-0.00085672	-0.00809323
0.43985	2367.69029	4e-08	7.5e-07	8.2e-07	1.8e-07	0.0	5.91e-06	3.16e-06	1e-08	308.47618456	309.45262324	308.4523013	-0.0002708	-0.00087434	-0.00808936
0.4399	2367.85314	4e-08	7.5e-07	8.2e-07	1.8e-07	0.0	5.91e-06	3.16e-06	1e-08	308.47127857	309.44779018	308.44739463	-0.00027075	-0.00093943	-0.00808553
0.43996	2368.01595	4e-08	7.5e-07	8.2e-07	1.8e-07	0.0	5.91e-06	3.16e-06	1e-08	308.46637329	309.44259728	308.44253663	-0.00027064	-0.00084722	-0.00808168
0.44001	2368.17871	4e-08	7.5e-07	8.2e-07	1.8e-07	0.0	5.91e-06	3.16e-06	1e-08	308.46146997	309.43791406	308.43761611	-0.00027039	-0.00085983	-0.00807782
0.44007	2368.34143	4e-08	7.5e-07	8.2e-07	1.8e-07	0.0	5.91e-06	3.16e-06	1e-08	308.45657113	309.43316105	308.43270706	-0.00027035	-0.00095386	-0.008074
0.44012	2368.50409	4e-08	7.5e-07	8.2e-07	1.8e-07	0.0	5.91e-06	3.16e-06	1e-08	308.451673	309.4278882	308.42786712	-0.00027023	-0.00084712	-0.00807015
0.44018	2368.66671	4e-08	7.5e-07	8.2e-07	1.8e-07	0.0	5.91e-06	3.16e-06	1e-08	308.44677694	309.42320537	308.42295438	-0.00026997	-0.00084687	-0.00806631
0.44023	2368.82929	4e-08	7.5e-07	8.2e-07	1.8e-07	0.0	5.91e-06	3.16e-06	1e-08	308.4418856	309.41852384	308.41804401	-0.00026994	-0.0009264	-0.00806249
0.44029	2368.99181	4e-08	7.5e-07	8.2e-07	1.8e-07	0.0	5.91e-06	3.16e-06	1e-08	308.4369948	309.41340265	308.4131925	-0.00026977	-0.00090596	-0.00805865
0.44034	2369.15429	4e-08	7.5e-07	8.2e-07	1.8e-07	0.0	5.91e-06	3.16e-06	1e-08	308.43210691	309.4083944	308.40832914	-0.00026975	-0.00084715	-0.00805482
0.4404	2369.31673	4e-08	7.5e-07	8.2e-07	1.8e-07	0.0	5.91e-06	3.16e-06	1e-08	308.42721943	309.40371118	308.40342693	-0.00026956	-0.00086174	-0.00805099
0.44045	2369.47911	4e-08	7.5e-07	8.2e-07	1.8e-07	0.0	5.91e-06	3.16e-06	1e-08	308.42233529	309.3989473	308.39853759	-0.00026935	-0.0009145	-0.00804715
0.45051	2398.39412	4e-08	7.5e-07	8.2e-07	1.8e-07	0.0	5.91e-06	3.16e-06	1e-08	307.56656533	308.54425559	307.54423952	-0.00024656	-0.00083926	-0.00737636
0.45057	2398.54768	4e-08	7.5e-07	8.2e-07	1.8e-07	0.0	5.91e-06	3.16e-06	1e-08	307.56208964	308.53960714	307.53979473	-0.00024642	-0.00083556	-0.00737285
0.45062	2398.7012	4e-08	7.5e-07	8.2e-07	1.8e-07	0.0	5.91e-06	3.16e-06	1e-08	307.55761632	308.53497916	307.53534971	-0.0002463	-0.00079465	-0.00736935
0.45068	2398.85466	4e-08	7.5e-07	8.2e-07	1.8e-07	0.0	5.91e-06	3.16e-06	1e-08	307.55314515	308.53057772	307.53087817	-0.0002461	-0.00075126	-0.00736585
0.45073	2399.00807	4e-08	7.5e-07	8.2e-07	1.8e-07	0.0	5.91e-06	3.16e-06	1e-08	307.54867755	308.52641653	307.52637831	-0.00024603	-0.00083832	-0.00736234
0.45079	2399.16144	4e-08	7.5e-07	8.2e-07	1.8e-07	0.0	5.91e-06	3.16e-06	1e-08	307.54421128	308.5217731	307.52194239	-0.000246	-0.00083524	-0.00735883
0.45084	2399.31475	4e-08	7.5e-07	8.2e-07	1.8e-07	0.0	5.91e-06	3.16e-06	1e-08	307.5397455	308.51714671	307.51750675	-0.00024584	-0.0007946	-0.00735534
0.4509	2399.46802	4e-08	7.5e-07	8.2e-07	1.8e-07	0.0	5.91e-06	3.16e-06	1e-08	307.53528247	308.51274536	307.51304475	-0.00024563	-0.00075211	-0.00735184
0.45095	2399.62124	4e-08	7.5e-07	8.2e-07	1.8e-07	0.0	5.91e-06	3.16e-06	1e-08	307.53082327	308.50857935	307.50855505	-0.00024564	-0.00083712	-0.00734834
0.45101	2399.7744	4e-08	7.5e-07	8.2e-07	1.8e-07	0.0	5.91e-06	3.16e-06	1e-08	307.52636397	308.5039424	307.50412789	-0.00024544	-0.00079426	-0.00734485
0.45106	2399.92752	4e-08	7.5e-07	8.2e-07	1.8e-07	0.0	5.91e-06	3.16e-06	1e-08	307.52190817	308.49954278	307.49967278	-0.00024541	-0.00080971	-0.00734135
0.45112	2400.08059	4e-08	7.5e-07	8.2e-07	1.8e-07	0.0	5.91e-06	3.16e-06	1e-08	307.51745289	308.49505754	307.49523104	-0.00024521	-0.0007801	-0.00733786
0.45117	2400.23361	4e-08	7.5e-07	8.2e-07	1.8e-07	0.0	5.91e-06	3.16e-06	1e-08	307.51300125	308.49073629	307.49077069	-0.00024514	-0.00083504	-0.00733437
0.45123	2400.38659	4e-08	7.5e-07	8.2e-07	1.8e-07	0.0	5.91e-06	3.16e-06	1e-08	307.50855076	308.48611069	307.48635159	-0.00024496	-0.00079412	-0.00733089
0.45128	2400.53951	4e-08	7.5e-07	8.2e-07	1.8e-07	0.0	5.91e-06	3.16e-06	1e-08	307.50410353	308.48171168	307.4819059	-0.00024478	-0.00075414	-0.0073274
0.45134	2400.69238	4e-08	7.5e-07	8.2e-07	1.8e-07	0.0	5.91e-06	3.16e-06	1e-08	307.4996595	308.47753412	307.4774343	-0.00024485	-0.0008953	-0.00732391
0.45139	2400.84521	4e-08	7.5e-07	8.2e-07	1.8e-07	0.0	5.91e-06	3.16e-06	1e-08	307.49521422	308.47257454	307.47306496	-0.00024455	-0.00075398	-0.00732043
0.45145	2400.99798	4e-08	7.5e-07	8.2e-07	1.8e-07	0.0	5.91e-06	3.16e-06	1e-08	307.49077435	308.46839776	307.46859801	-0.00024458	-0.00082773	-0.00731695
0.46151	2428.11391	4e-08	7.5e-07	8.2e-07	1.8e-07	0.0	5.91e-06	3.16e-06	1e-08	306.71243724	307.69126916	306.69158674	-0.00022377	-0.00069093	-0.00670684
0.46157	2428.25741	4e-08	7.5e-07	8.2e-07	1.8e-07	0.0	5.91e-06	3.16e-06	1e-08	306.70836757	307.68743502	306.68749412	-0.00022376	-0.00077073	-0.00670364
0.46162	2428.40085	4e-08	7.5e-07	8.2e-07	1.8e-07	0.0	5.91e-06	3.16e-06	1e-08	306.70429806	307.68315805	306.68346014	-0.00022349	-0.00069207	-0.00670046
0.46168	2428.54425	4e-08	7.5e-07	8.2e-07	1.8e-07	0.0	5.91e-06	3.16e-06	1e-08	306.7002335	307.67931752	306.67937263	-0.00022346	-0.00075222	-0.00669727
0.46173	2428.68759	4e-08	7.5e-07	8.2e-07	1.8e-07	0.0	5.91e-06	3.16e-06	1e-08	306.6961694	307.67514316	306.67532986	-0.00022337	-0.00072518	-0.00669408
0.46179	2428.83088	4e-08	7.5e-07	8.2e-07	1.8e-07	0.0	5.91e-06	3.16e-06	1e-08	306.69210685	307.67111884	306.67127017	-0.00022352	-0.00077657	-0.00669084
0.46184	2428.97412	4e-08	7.5e-07	8.2e-07	1.8e-07	0.0	5.91e-06	3.16e-06	1e-08	306.68804153	307.66680931	306.66724918	-0.00022322	-0.00071475	-0.00668767
0.4619	2429.11731	4e-08	7.5e-07	8.2e-07	1.8e-07	0.0	5.91e-06	3.16e-06	1e-08	306.68398179	307.66284278	306.66318653	-0.0002229	-0.00067827	-0.00668454
0.46195	2429.26045	4e-08	7.5e-07	8.2e-07	1.8e-07	0.0	5.91e-06	3.16e-06	1e-08	306.67992786	307.65907869	306.6591001	-0.000223	-0.00075669	-0.00668135
0.46201	2429.40354	4e-08	7.5e-07	8.2e-07	1.8e-07	0.0	5.91e-06	3.16e-06	1e-08	306.6758719	307.65487935	306.65507141	-0.00022274	-0.00071841	-0.00667818
0.46206	2429.54657	4e-08	7.5e-07	8.2e-07	1.8e-07	0.0	5.91e-06	3.16e-06	1e-08	306.67182069	307.6508924	306.65101773	-0.00022266	-0.00075214	-0.006675
0.46212	2429.68955	4e-08	7.5e-07	8.2e-07	1.8e-07	0.0	5.91e-06	3.16e-06	1e-08	306.66777089	307.64671822	306.64699007	-0.00022258	-0.0007106	-0.00667182
0.46217	2429.83248	4e-08	7.5e-07	8.2e-07	1.8e-07	0.0	5.91e-06	3.16e-06	1e-08	306.66372249	307.64277454	306.64293525	-0.00022256	-0.00078317	-0.00666865
0.46223	2429.97536	4e-08	7.5e-07	8.2e-07	1.8e-07	0.0	5.91e-06	3.16e-06	1e-08	306.65967439	307.63842807	306.63893393	-0.00022234	-0.00069682	-0.00666548
0.46228	2430.11818	4e-08	7.5e-07	8.2e-07	1.8e-07	0.0	5.91e-06	3.16e-06	1e-08	306.65563026	307.63456082	306.63487368	-0.00022229	-0.00073711	-0.0066623
0.46234	2430.26096	4e-08	7.5e-07	8.2e-07	1.8e-07	0.0	5.91e-06	3.16e-06	1e-08	306.65158713	307.63046994	306.63084411	-0.00022243	-0.0006898	-0.00665906
0.46239	2430.40368	4e-08	7.5e-07	8.2e-07	1.8e-07	0.0	5.91e-06	3.16e-06	1e-08	306.64754131	307.62664158	306.62678349	-0.00022231	-0.00074215	-0.00665591
0.46245	2430.54635	4e-08	7.5e-07	8.2e-07	1.8e-07	0.0	5.91e-06	3.16e-06	1e-08	306.64349765	307.62252264	306.62276202	-0.00022185	-0.00070312	-0.00665279
0.47251	2455.76583	4e-08	7.5e-07	8.2e-07	1.8e-07	0.0	5.91e-06	3.16e-06	1e-08	305.93563573	306.91569913	305.91611664	-0.00020311	-0.00059117	-0.00609789
0.47257	2455.89869	4e-08	7.5e-07	8.2e-07	1.8e-07	0.0	5.91e-06	3.16e-06	1e-08	305.93193558	306.91241294	305.9123692	-0.00020316	-0.00069163	-0.00609497
0.47262	2456.0315	4e-08	7.5e-07	8.2e-07	1.8e-07	0.0	5.91e-06	3.16e-06	1e-08	305.92823461	306.90856828	305.90869484	-0.00020295	-0.00066681	-0.0060921
0.47268	2456.16426	4e-08	7.5e-07	8.2e-07	1.8e-07	0.0	5.91e-06	3.16e-06	1e-08	305.9245374	306.9048616	305.90500482	-0.00020295	-0.00067182	-0.00608918
0.47273	2456.29696	4e-08	7.5e-07	8.2e-07	1.8e-07	0.0	5.91e-06	3.16e-06	1e-08	305.92084009	306.90112701	305.90132041	-0.00020279	-0.00067559	-0.00608629
0.47279	2456.4296	4e-08	7.5e-07	8.2e-07	1.8e-07	0.0	5.91e-06	3.16e-06	1e-08	305.91714565	306.89737142	305.89764059	-0.00020274	-0.00069157	-0.00608339
0.47284	2456.56219	4e-08	7.5e-07	8.2e-07	1.8e-07	0.0	5.91e-06	3.16e-06	1e-08	305.91345214	306.89352697	305.89397408	-0.00020259	-0.00060669	-0.0060805
0.4729	2456.69472	4e-08	7.5e-07	8.2e-07	1.8e-07	0.0	5.91e-06	3.16e-06	1e-08	305.90976138	306.89015435	305.89024952	-0.00020251	-0.00067601	-0.0060776
0.47295	2456.8272	4e-08	7.5e-07	8.2e-07	1.8e-07	0.0	5.91e-06	3.16e-06	1e-08	305.90607194	306.88639637	305.88657594	-0.00020239	-0.00068657	-0.00607472
0.47301	2456.95962	4e-08	7.5e-07	8.2e-07	1.8e-07	0.0	5.91e-06	3.16e-06	1e-08	305.90238466	306.88257964	305.88291177	-0.00020232	-0.00063183	-0.00607182
0.47306	2457.09199	4e-08	7.5e-07	8.2e-07	1.8e-07	0.0	5.91e-06	3.16e-06	1e-08	305.89869875	306.87906716	305.87921093	-0.00020214	-0.00065474	-0.00606894
0.47312	2457.22431	4e-08	7.5e-07	8.2e-07	1.8e-07	0.0	5.91e-06	3.16e-06	1e-08	305.89501609	306.87542732	305.87552817	-0.00020212	-0.0006915	-0.00606604
0.47317	2457.35657	4e-08	7.5e-07	8.2e-07	1.8e-07	0.0	5.91e-06	3.16e-06	1e-08	305.89133364	306.87158306	305.87187343	-0.00020193	-0.00066806	-0.00606318
0.47323	2457.48877	4e-08	7.5e-07	8.2e-07	1.8e-07	0.0	5.91e-06	3.16e-06	1e-08	305.88765465	306.86786907	305.86820401	-0.00020192	-0.00061346	-0.00606027
0.47328	2457.62092	4e-08	7.5e-07	8.2e-07	1.8e-07	0.0	5.91e-06	3.16e-06	1e-08	305.88397578	306.86445863	305.86449806	-0.00020187	-0.0006915	-0.00605738
0.47334	2457.75301	4e-08	7.5e-07	8.2e-07	1.8e-07	0.0	5.91e-06	3.16e-06	1e-08	305.88029791	306.86061431	305.86084925	-0.00020172	-0.00063091	-0.00605452
0.47339	2457.88505	4e-08	7.5e-07	8.2e-07	1.8e-07	0.0	5.91e-06	3.16e-06	1e-08	305.8766227	306.85710681	305.85715955	-0.00020158	-0.00068965	-0.00605163
0.47345	2458.01704	4e-08	7.5e-07	8.2e-07	1.8e-07	0.0	5.91e-06	3.16e-06	1e-08	305.87295007	306.85327273	305.85351329	-0.00020157	-0.00065237	-0.00604874
0.48351	2481.22417	4e-08	7.5e-07	8.2e-07	1.8e-07	0.0	5.91e-06	3.16e-06	1e-08	305.22924275	306.21053592	305.21087273	-0.00018457	-0.0006245	-0.00554415
0.48357	2481.3457	4e-08	7.5e-07	8.2e-07	1.8e-07	0.0	5.91e-06	3.16e-06	1e-08	305.22587522	306.20705902	305.20752701	-0.00018438	-0.00054656	-0.00554152
0.48362	2481.46718	4e-08	7.5e-07	8.2e-07	1.8e-07	0.0	5.91e-06	3.16e-06	1e-08	305.22251114	306.20401603	305.20412794	-0.00018431	-0.00061691	-0.00553889
0.48368	2481.5886	4e-08	7.5e-07	8.2e-07	1.8e-07	0.0	5.91e-06	3.16e-06	1e-08	305.21914823	306.20058132	305.20078038	-0.0001842	-0.00061134	-0.00553624
0.48373	2481.70996	4e-08	7.5e-07	8.2e-07	1.8e-07	0.0	5.91e-06	3.16e-06	1e-08	305.21578731	306.19717759	305.19743069	-0.00018424	-0.00062448	-0.0055336
0.48379	2481.83126	4e-08	7.5e-07	8.2e-07	1.8e-07	0.0	5.91e-06	3.16e-06	1e-08	305.21242579	306.19370072	305.19409217	-0.00018401	-0.00062443	-0.00553099
0.48384	2481.95251	4e-08	7.5e-07	8.2e-07	1.8e-07	0.0	5.91e-06	3.16e-06	1e-08	305.20906844	306.19022408	305.19075529	-0.00018395	-0.00054807	-0.00552834
0.4839	2482.07369	4e-08	7.5e-07	8.2e-07	1.8e-07	0.0	5.91e-06	3.16e-06	1e-08	305.20571212	306.18717259	305.18736629	-0.00018383	-0.0006022	-0.00552571
0.48395	2482.19482	4e-08	7.5e-07	8.2e-07	1.8e-07	0.0	5.91e-06	3.16e-06	1e-08	305.20235784	306.18381967	305.18401731	-0.00018374	-0.00062441	-0.00552309
0.48401	2482.31589	4e-08	7.5e-07	8.2e-07	1.8e-07	0.0	5.91e-06	3.16e-06	1e-08	305.19900535	306.18034304	305.18068581	-0.00018377	-0.00062443	-0.00552044
0.48406	2482.43689	4e-08	7.5e-07	8.2e-07	1.8e-07	0.0	5.91e-06	3.16e-06	1e-08	305.19565212	306.1768663	305.17735622	-0.00018363	-0.00055713	-0.00551782
0.48412	2482.55784	4e-08	7.5e-07	8.2e-07	1.8e-07	0.0	5.91e-06	3.16e-06	1e-08	305.19230147	306.17376425	305.17398084	-0.00018344	-0.00059307	-0.0055152
0.48417	2482.67873	4e-08	7.5e-07	8.2e-07	1.8e-07	0.0	5.91e-06	3.16e-06	1e-08	305.18895423	306.17046208	305.17063256	-0.00018339	-0.00062438	-0.00551258
0.48423	2482.79957	4e-08	7.5e-07	8.2e-07	1.8e-07	0.0	5.91e-06	3.16e-06	1e-08	305.1856079	306.16698553	305.16730822	-0.00018341	-0.00062439	-0.00550994
0.48428	2482.92034	4e-08	7.5e-07	8.2e-07	1.8e-07	0.0	5.91e-06	3.16e-06	1e-08	305.18226123	306.1635089	305.16398576	-0.00018328	-0.00056617	-0.00550732
0.48434	2483.04105	4e-08	7.5e-07	8.2e-07	1.8e-07	0.0	5.91e-06	3.16e-06	1e-08	305.1789169	306.16035643	305.16062393	-0.00018318	-0.000584	-0.0055047
0.48439	2483.16171	4e-08	7.5e-07	8.2e-07	1.8e-07	0.0	5.91e-06	3.16e-06	1e-08	305.17557444	306.15710467	305.15727647	-0.00018304	-0.00062434	-0.00550209
0.48445	2483.28231	4e-08	7.5e-07	8.2e-07	1.8e-07	0.0	5.91e-06	3.16e-06	1e-08	305.17223442	306.15362826	305.15395926	-0.00018299	-0.00062434	-0.00549947
0.49451	2504.33549	4e-08	7.5e-07	8.2e-07	1.8e-07	0.0	5.91e-06	3.16e-06	1e-08	304.58686489	305.56932837	304.5695387	-0.00016765	-0.00055666	-0.00504057
0.49457	2504.44485	4e-08	7.5e-07	8.2e-07	1.8e-07	0.0	5.91e-06	3.16e-06	1e-08	304.5838018	305.56622472	304.5664889	-0.00016741	-0.00058008	-0.00503818
0.49462	2504.55414	4e-08	7.5e-07	8.2e-07	1.8e-07	0.0	5.91e-06	3.16e-06	1e-08	304.58074315	305.56299051	304.56345717	-0.00016728	-0.00052435	-0.00503578
0.49468	2504.66337	4e-08	7.5e-07	8.2e-07	1.8e-07	0.0	5.91e-06	3.16e-06	1e-08	304.57768686	305.56006694	304.56038767	-0.00016742	-0.00052442	-0.00503337
0.49473	2504.77253	4e-08	7.5e-07	8.2e-07	1.8e-07	0.0	5.91e-06	3.16e-06	1e-08	304.57462784	305.55714298	304.55732002	-0.00016721	-0.00057814	-0.00503098
0.49479	2504.88163	4e-08	7.5e-07	8.2e-07	1.8e-07	0.0	5.91e-06	3.16e-06	1e-08	304.57157275	305.55391949	304.55429186	-0.00016709	-0.00053696	-0.00502859
0.49484	2504.99067	4e-08	7.5e-07	8.2e-07	1.8e-07	0.0	5.91e-06	3.16e-06	1e-08	304.56851973	305.55092558	304.55123622	-0.00016705	-0.00055635	-0.0050262
0.4949	2505.09965	4e-08	7.5e-07	8.2e-07	1.8e-07	0.0	5.91e-06	3.16e-06	1e-08	304.56546741	305.54782353	304.54819594	-0.00016693	-0.00052433	-0.0050238
0.49495	2505.20856	4e-08	7.5e-07	8.2e-07	1.8e-07	0.0	5.91e-06	3.16e-06	1e-08	304.56241738	305.54490002	304.54513464	-0.00016698	-0.00052437	-0.00502141
0.49501	2505.31741	4e-08	7.5e-07	8.2e-07	1.8e-07	0.0	5.91e-06	3.16e-06	1e-08	304.55936636	305.54197625	304.54207509	-0.00016681	-0.00062155	-0.00501902
0.49506	2505.42619	4e-08	7.5e-07	8.2e-07	1.8e-07	0.0	5.91e-06	3.16e-06	1e-08	304.5563185	305.53851058	304.53908578	-0.00016668	-0.00052545	-0.00501663
0.49512	2505.53491	4e-08	7.5e-07	8.2e-07	1.8e-07	0.0	5.91e-06	3.16e-06	1e-08	304.55327292	305.53558072	304.53603016	-0.00016662	-0.00052432	-0.00501424
0.49517	2505.64357	4e-08	7.5e-07	8.2e-07	1.8e-07	0.0	5.91e-06	3.16e-06	1e-08	304.55022837	305.53265716	304.53297539	-0.0001665	-0.00052428	-0.00501186
0.49523	2505.75216	4e-08	7.5e-07	8.2e-07	1.8e-07	0.0	5.91e-06	3.16e-06	1e-08	304.54718608	305.5297338	304.52992219	-0.0001666	-0.00055407	-0.00500947
0.49528	2505.86069	4e-08	7.5e-07	8.2e-07	1.8e-07	0.0	5.91e-06	3.16e-06	1e-08	304.54414196	305.52664434	304.52689179	-0.00016637	-0.00053695	-0.00500709
0.49534	2505.96915	4e-08	7.5e-07	8.2e-07	1.8e-07	0.0	5.91e-06	3.16e-06	1e-08	304.54110196	305.52365031	304.52385083	-0.00016635	-0.00058027	-0.0050047
0.49539	2506.07756	4e-08	7.5e-07	8.2e-07	1.8e-07	0.0	5.91e-06	3.16e-06	1e-08	304.53806234	305.52041468	304.52084214	-0.00016615	-0.00052425	-0.00500232
0.49545	2506.18589	4e-08	7.5e-07	8.2e-07	1.8e-07	0.0	5.91e-06	3.16e-06	1e-08	304.53502632	305.51749143	304.51779541	-0.00016626	-0.00052431	-0.00499994
0.50551	2524.90605	4e-08	7.5e-07	8.2e-07	1.8e-07	0.0	5.91e-06	3.16e-06	1e-08	304.0027445	304.98616401	303.98636041	-0.0001522	-0.0005229	-0.00458265
0.50556	2525.00213	4e-08	7.5e-07	8.2e-07	1.8e-07	0.0	5.91e-06	3.16e-06	1e-08	303.99996016	304.98324479	303.9835994	-0.00015214	-0.0005229	-0.00458047
0.50562	2525.09813	4e-08	7.5e-07	8.2e-07	1.8e-07	0.0	5.91e-06	3.16e-06	1e-08	303.99717696	304.98032555	303.98083989	-0.00015197	-0.0004247	-0.00457829
0.50567	2525.19406	4e-08	7.5e-07	8.2e-07	1.8e-07	0.0	5.91e-06	3.16e-06	1e-08	303.9943967	304.97795455	303.97801241	-0.000152	-0.00052289	-0.00457611
0.50573	2525.28992	4e-08	7.5e-07	8.2e-07	1.8e-07	0.0	5.91e-06	3.16e-06	1e-08	303.99161594	304.97503536	303.97525587	-0.00015177	-0.00052283	-0.00457394
0.50578	2525.38572	4e-08	7.5e-07	8.2e-07	1.8e-07	0.0	5.91e-06	3.16e-06	1e-08	303.98883948	304.97211647	303.97250066	-0.00015174	-0.00052284	-0.00457176
0.50584	2525.48144	4e-08	7.5e-07	8.2e-07	1.8e-07	0.0	5.91e-06	3.16e-06	1e-08	303.98606341	304.96919748	303.96974699	-0.00015163	-0.00042466	-0.00456959
0.50589	2525.57709	4e-08	7.5e-07	8.2e-07	1.8e-07	0.0	5.91e-06	3.16e-06	1e-08	303.9832894	304.96682664	303.96692539	-0.00015164	-0.00052284	-0.0045674
0.50595	2525.67268	4e-08	7.5e-07	8.2e-07	1.8e-07	0.0	5.91e-06	3.16e-06	1e-08	303.98051512	304.96390765	303.96417472	-0.0001515	-0.00052282	-0.00456524
0.506	2525.76819	4e-08	7.5e-07	8.2e-07	1.8e-07	0.0	5.91e-06	3.16e-06	1e-08	303.97774336	304.96098873	303.96142546	-0.00015152	-0.00047448	-0.00456305
0.50606	2525.86364	4e-08	7.5e-07	8.2e-07	1.8e-07	0.0	5.91e-06	3.16e-06	1e-08	303.97497122	304.95833968	303.95864361	-0.00015143	-0.00047299	-0.00456088
0.50611	2525.95901	4e-08	7.5e-07	8.2e-07	1.8e-07	0.0	5.91e-06	3.16e-06	1e-08	303.97220073	304.95569895	303.95586218	-0.00015129	-0.0005228	-0.00455872
0.50617	2526.05431	4e-08	7.5e-07	8.2e-07	1.8e-07	0.0	5.91e-06	3.16e-06	1e-08	303.96943292	304.95278011	303.95311736	-0.00015132	-0.0005228	-0.00455654
0.50622	2526.14955	4e-08	7.5e-07	8.2e-07	1.8e-07	0.0	5.91e-06	3.16e-06	1e-08	303.96666439	304.94986122	303.95037411	-0.00015121	-0.00043415	-0.00455437
0.50628	2526.24471	4e-08	7.5e-07	8.2e-07	1.8e-07	0.0	5.91e-06	3.16e-06	1e-08	303.96389799	304.94743727	303.94756968	-0.00015105	-0.00051324	-0.00455221
0.50633	2526.3398	4e-08	7.5e-07	8.2e-07	1.8e-07	0.0	5.91e-06	3.16e-06	1e-08	303.96113441	304.94457173	303.94482255	-0.00015109	-0.00052278	-0.00455003
0.50639	2526.43482	4e-08	7.5e-07	8.2e-07	1.8e-07	0.0	5.91e-06	3.16e-06	1e-08	303.9583702	304.94165294	303.94208371	-0.000151	-0.00049731	-0.00454787
0.50644	2526.52977	4e-08	7.5e-07	8.2e-07	1.8e-07	0.0	5.91e-06	3.16e-06	1e-08	303.95560756	304.93887633	303.93932835	-0.00015081	-0.00045004	-0.00454571
0.5065	2526.62466	4e-08	7.5e-07	8.2e-07	1.8e-07	0.0	5.91e-06	3.16e-06	1e-08	303.95284844	304.93636363	303.93654097	-0.00015084	-0.00052274	-0.00454354
0.51651	2542.67887	4e-08	7.5e-07	8.2e-07	1.8e-07	0.0	5.91e-06	3.16e-06	1e-08	303.47163934	304.4555925	303.45610802	-0.00013813	-0.00042997	-0.00416627
0.51656	2542.76016	4e-08	7.5e-07	8.2e-07	1.8e-07	0.0	5.91e-06	3.16e-06	1e-08	303.46910943	304.45318925	303.45356561	-0.00013808	-0.00042325	-0.00416428
0.51662	2542.84136	4e-08	7.5e-07	8.2e-07	1.8e-07	0.0	5.91e-06	3.16e-06	1e-08	303.46658042	304.45082355	303.45101982	-0.00013803	-0.00046977	-0.00416231
0.51667	2542.92249	4e-08	7.5e-07	8.2e-07	1.8e-07	0.0	5.91e-06	3.16e-06	1e-08	303.46405228	304.44819778	303.44850828	-0.00013793	-0.00047469	-0.00416032
0.51673	2543.00353	4e-08	7.5e-07	8.2e-07	1.8e-07	0.0	5.91e-06	3.16e-06	1e-08	303.46152604	304.4455445	303.44600153	-0.00013785	-0.00042321	-0.00415834
0.51678	2543.0845	4e-08	7.5e-07	8.2e-07	1.8e-07	0.0	5.91e-06	3.16e-06	1e-08	303.45900123	304.44317895	303.44345976	-0.0001378	-0.00042511	-0.00415637
0.51684	2543.16539	4e-08	7.5e-07	8.2e-07	1.8e-07	0.0	5.91e-06	3.16e-06	1e-08	303.45647733	304.44080281	303.44092068	-0.00013776	-0.00048021	-0.00415439
0.51689	2543.2462	4e-08	7.5e-07	8.2e-07	1.8e-07	0.0	5.91e-06	3.16e-06	1e-08	303.45395419	304.43811863	303.4384219	-0.00013758	-0.00044019	-0.00415243
0.51695	2543.32693	4e-08	7.5e-07	8.2e-07	1.8e-07	0.0	5.91e-06	3.16e-06	1e-08	303.45143423	304.43565816	303.43589611	-0.00013759	-0.00044025	-0.00415046
0.517	2543.40758	4e-08	7.5e-07	8.2e-07	1.8e-07	0.0	5.91e-06	3.16e-06	1e-08	303.44891408	304.43319731	303.43337176	-0.00013749	-0.00049672	-0.00414846
0.51706	2543.48815	4e-08	7.5e-07	8.2e-07	1.8e-07	0.0	5.91e-06	3.16e-06	1e-08	303.44639576	304.43042084	303.43088865	-0.00013754	-0.00042043	-0.00414647
0.51711	2543.56865	4e-08	7.5e-07	8.2e-07	1.8e-07	0.0	5.91e-06	3.16e-06	1e-08	303.44387652	304.42807079	303.42835307	-0.00013747	-0.00042247	-0.0041445
0.51717	2543.64906	4e-08	7.5e-07	8.2e-07	1.8e-07	0.0	5.91e-06	3.16e-06	1e-08	303.44135857	304.42570928	303.42582028	-0.00013738	-0.00052094	-0.00414253
0.51722	2543.7294	4e-08	7.5e-07	8.2e-07	1.8e-07	0.0	5.91e-06	3.16e-06	1e-08	303.43884219	304.42279735	303.4233584	-0.00013723	-0.00038943	-0.00414058
0.51728	2543.80965	4e-08	7.5e-07	8.2e-07	1.8e-07	0.0	5.91e-06	3.16e-06	1e-08	303.43632857	304.42062052	303.42080487	-0.00013716	-0.00045373	-0.00413861
0.51733	2543.88983	4e-08	7.5e-07	8.2e-07	1.8e-07	0.0	5.91e-06	3.16e-06	1e-08	303.43381627	304.41808424	303.41829811	-0.00013717	-0.00042483	-0.00413664
0.51739	2543.96992	4e-08	7.5e-07	8.2e-07	1.8e-07	0.0	5.91e-06	3.16e-06	1e-08	303.43130379	304.4157095	303.41577233	-0.00013711	-0.00046793	-0.00413468
0.51744	2544.04994	4e-08	7.5e-07	8.2e-07	1.8e-07	0.0	5.91e-06	3.16e-06	1e-08	303.42879246	304.41309384	303.41327835	-0.00013694	-0.00043501	-0.00413271
0.5175	2544.12987	4e-08	7.5e-07	8.2e-07	1.8e-07	0.0	5.91e-06	3.16e-06	1e-08	303.42628414	304.41066217	303.41076238	-0.00013707	-0.00050808	-0.0041307
0.52751	2557.28608	4e-08	7.5e-07	8.2e-07	1.8e-07	0.0	5.91e-06	3.16e-06	1e-08	302.98882023	303.97341924	302.97392139	-0.0001255	-0.00039472	-0.0037877
0.52756	2557.3503	4e-08	7.5e-07	8.2e-07	1.8e-07	0.0	5.91e-06	3.16e-06	1e-08	302.98651921	303.97121061	302.97161265	-0.00012532	-0.00036246	-0.0037859
0.52762	2557.41444	4e-08	7.5e-07	8.2e-07	1.8e-07	0.0	5.91e-06	3.16e-06	1e-08	302.98422152	303.96918247	302.96928225	-0.00012528	-0.00042008	-0.0037841
0.52767	2557.47848	4e-08	7.5e-07	8.2e-07	1.8e-07	0.0	5.91e-06	3.16e-06	1e-08	302.98192465	303.96683191	302.96699382	-0.00012537	-0.00040605	-0.00378229
0.52773	2557.54243	4e-08	7.5e-07	8.2e-07	1.8e-07	0.0	5.91e-06	3.16e-06	1e-08	302.97962595	303.96455986	302.96469681	-0.00012526	-0.00039899	-0.00378049
0.52778	2557.60628	4e-08	7.5e-07	8.2e-07	1.8e-07	0.0	5.91e-06	3.16e-06	1e-08	302.97732934	303.96232732	302.962396	-0.00012513	-0.00041218	-0.00377869
0.52784	2557.67004	4e-08	7.5e-07	8.2e-07	1.8e-07	0.0	5.91e-06	3.16e-06	1e-08	302.97503502	303.96002096	302.96010569	-0.00012513	-0.0004114	-0.00377689
0.52789	2557.73371	4e-08	7.5e-07	8.2e-07	1.8e-07	0.0	5.91e-06	3.16e-06	1e-08	302.97274083	303.95771892	302.95781611	-0.000125	-0.00041425	-0.00377509
0.52795	2557.79728	4e-08	7.5e-07	8.2e-07	1.8e-07	0.0	5.91e-06	3.16e-06	1e-08	302.97044889	303.95540095	302.95552972	-0.00012489	-0.00043229	-0.00377329
0.528	2557.86076	4e-08	7.5e-07	8.2e-07	1.8e-07	0.0	5.91e-06	3.16e-06	1e-08	302.96815898	303.95298201	302.95325727	-0.00012496	-0.00044179	-0.00377149
0.52806	2557.92415	4e-08	7.5e-07	8.2e-07	1.8e-07	0.0	5.91e-06	3.16e-06	1e-08	302.96586788	303.95050993	302.95099284	-0.00012493	-0.00039706	-0.0037697
0.52811	2557.98744	4e-08	7.5e-07	8.2e-07	1.8e-07	0.0	5.91e-06	3.16e-06	1e-08	302.96357724	303.94828809	302.94869807	-0.00012465	-0.0003627	-0.00376791
0.52817	2558.05063	4e-08	7.5e-07	8.2e-07	1.8e-07	0.0	5.91e-06	3.16e-06	1e-08	302.96129164	303.94625853	302.94638008	-0.00012471	-0.0004247	-0.00376611
0.52822	2558.11374	4e-08	7.5e-07	8.2e-07	1.8e-07	0.0	5.91e-06	3.16e-06	1e-08	302.95900497	303.94388202	302.94410722	-0.00012473	-0.0004128	-0.00376432
0.52828	2558.17675	4e-08	7.5e-07	8.2e-07	1.8e-07	0.0	5.91e-06	3.16e-06	1e-08	302.95671791	303.9415721	302.94182722	-0.0001246	-0.00041128	-0.00376252
0.52833	2558.23966	4e-08	7.5e-07	8.2e-07	1.8e-07	0.0	5.91e-06	3.16e-06	1e-08	302.95443331	303.93927066	302.93954733	-0.00012466	-0.00039351	-0.00376073
0.52839	2558.30248	4e-08	7.5e-07	8.2e-07	1.8e-07	0.0	5.91e-06	3.16e-06	1e-08	302.95214748	303.93706862	302.9372562	-0.00012454	-0.00040828	-0.00375894
0.52844	2558.3652	4e-08	7.5e-07	8.2e-07	1.8e-07	0.0	5.91e-06	3.16e-06	1e-08	302.9498639	303.93478394	302.93497667	-0.0001244	-0.0004138	-0.00375715
0.5285	2558.42783	4e-08	7.5e-07	8.2e-07	1.8e-07	0.0	5.91e-06	3.16e-06	1e-08	302.94758292	303.93246836	302.93270222	-0.00012445	-0.00040087	-0.00375536
0.53851	2568.12286	4e-08	7.5e-07	8.2e-07	1.8e-07	0.0	5.91e-06	3.16e-06	1e-08	302.55000567	303.53527801	302.53545225	-0.00011392	-0.00036923	-0.00344337
0.53856	2568.16592	4e-08	7.5e-07	8.2e-07	1.8e-07	0.0	5.91e-06	3.16e-06	1e-08	302.54791504	303.53320996	302.53336061	-0.00011377	-0.00036855	-0.00344177
0.53862	2568.20885	4e-08	7.5e-07	8.2e-07	1.8e-07	0.0	5.91e-06	3.16e-06	1e-08	302.54582709	303.53114576	302.53126951	-0.00011374	-0.00040811	-0.00344011
0.53867	2568.25166	4e-08	7.5e-07	8.2e-07	1.8e-07	0.0	5.91e-06	3.16e-06	1e-08	302.5437397	303.52885997	302.52920752	-0.00011377	-0.00036699	-0.00343845
0.53873	2568.29435	4e-08	7.5e-07	8.2e-07	1.8e-07	0.0	5.91e-06	3.16e-06	1e-08	302.54165169	303.52680448	302.52711766	-0.00011369	-0.00036632	-0.00343682
0.53878	2568.33691	4e-08	7.5e-07	8.2e-07	1.8e-07	0.0	5.91e-06	3.16e-06	1e-08	302.53956518	303.52475273	302.52502843	-0.00011362	-0.00036565	-0.00343517
0.53884	2568.37935	4e-08	7.5e-07	8.2e-07	1.8e-07	0.0	5.91e-06	3.16e-06	1e-08	302.53747998	303.52270472	302.52293984	-0.00011348	-0.00036497	-0.00343356
0.53889	2568.42166	4e-08	7.5e-07	8.2e-07	1.8e-07	0.0	5.91e-06	3.16e-06	1e-08	302.53539726	303.52066047	302.52085182	-0.00011343	-0.00037726	-0.00343195
0.53895	2568.46385	4e-08	7.5e-07	8.2e-07	1.8e-07	0.0	5.91e-06	3.16e-06	1e-08	302.53331561	303.5185474	302.51877357	-0.00011329	-0.00040257	-0.00343034
0.539	2568.50591	4e-08	7.5e-07	8.2e-07	1.8e-07	0.0	5.91e-06	3.16e-06	1e-08	302.53123645	303.51629257	302.51671424	-0.00011332	-0.00033653	-0.00342868
0.53906	2568.54785	4e-08	7.5e-07	8.2e-07	1.8e-07	0.0	5.91e-06	3.16e-06	1e-08	302.52915672	303.51440761	302.51460945	-0.0001133	-0.00037497	-0.00342705
0.53911	2568.58966	4e-08	7.5e-07	8.2e-07	1.8e-07	0.0	5.91e-06	3.16e-06	1e-08	302.52707732	303.51230735	302.51253296	-0.00011316	-0.0003999	-0.00342544
0.53917	2568.63134	4e-08	7.5e-07	8.2e-07	1.8e-07	0.0	5.91e-06	3.16e-06	1e-08	302.52500055	303.51006744	302.51047512	-0.00011318	-0.00033482	-0.00342378
0.53922	2568.6729	4e-08	7.5e-07	8.2e-07	1.8e-07	0.0	5.91e-06	3.16e-06	1e-08	302.52292329	303.50819203	302.50837248	-0.00011313	-0.00037269	-0.00342216
0.53928	2568.71433	4e-08	7.5e-07	8.2e-07	1.8e-07	0.0	5.91e-06	3.16e-06	1e-08	302.52084704	303.50610449	302.50629771	-0.00011304	-0.00039726	-0.00342054
0.53933	2568.75564	4e-08	7.5e-07	8.2e-07	1.8e-07	0.0	5.91e-06	3.16e-06	1e-08	302.51877247	303.50387933	302.50424138	-0.00011308	-0.00032912	-0.00341887
0.53939	2568.79682	4e-08	7.5e-07	8.2e-07	1.8e-07	0.0	5.91e-06	3.16e-06	1e-08	302.51669712	303.50203581	302.50213812	-0.00011295	-0.00043749	-0.0034173
0.53944	2568.83787	4e-08	7.5e-07	8.2e-07	1.8e-07	0.0	5.91e-06	3.16e-06	1e-08	302.51462407	303.49958531	302.50011245	-0.00011288	-0.00033187	-0.00341564
0.5395	2568.8788	4e-08	7.5e-07	8.2e-07	1.8e-07	0.0	5.91e-06	3.16e-06	1e-08	302.51255226	303.49772639	302.49801327	-0.00011292	-0.00032724	-0.00341401
0.54951	2573.71507	4e-08	7.5e-07	8.2e-07	1.8e-07	0.0	5.91e-06	3.16e-06	1e-08	302.15326105	303.13802869	302.13655264	-9.874e-05	-0.00039339	-0.00313059
0.54956	2573.72108	4e-08	7.5e-07	8.2e-07	1.8e-07	0.0	5.91e-06	3.16e-06	1e-08	302.15144746	303.13582338	302.13468835	-9.936e-05	-0.00070085	-0.003129
0.54962	2573.7266	4e-08	7.5e-07	8.2e-07	1.8e-07	0.0	5.91e-06	3.16e-06	1e-08	302.14962241	303.13189445	302.13304287	-9.769e-05	-0.00024427	-0.00312759
0.54967	2573.73161	4e-08	7.5e-07	8.2e-07	1.8e-07	0.0	5.91e-06	3.16e-06	1e-08	302.14782806	303.13052506	302.13107459	-9.763e-05	-0.00020461	-0.00312601
0.54973	2573.73607	4e-08	7.5e-07	8.2e-07	1.8e-07	0.0	5.91e-06	3.16e-06	1e-08	302.14603474	303.12937804	302.12907936	-9.635e-05	-0.00021293	-0.00312451
0.54978	2573.73993	4e-08	7.5e-07	8.2e-07	1.8e-07	0.0	5.91e-06	3.16e-06	1e-08	302.14426504	303.12818434	302.12709017	-9.487e-05	-0.00077246	-0.00312299
0.54984	2573.74312	4e-08	7.5e-07	8.2e-07	1.8e-07	0.0	5.91e-06	3.16e-06	1e-08	302.14252248	303.12385387	302.12549636	-9.146e-05	-0.00020925	-0.00312157
0.54989	2573.74552	4e-08	7.5e-07	8.2e-07	1.8e-07	0.0	5.91e-06	3.16e-06	1e-08	302.14084249	303.1226808	302.12350319	-8.569e-05	-0.0002091	-0.00312
0.54995	2573.74684	4e-08	7.5e-07	8.2e-07	1.8e-07	0.0	5.91e-06	3.16e-06	1e-08	302.13926852	303.12150858	302.12150694	-6.794e-05	-0.00038116	-0.00311838
0.55	2573.74728	4e-08	7.5e-07	8.2e-07	1.8e-07	0.0	5.91e-06	3.16e-06	1e-08	302.13802058	303.11937176	302.11962087	7.34314692	-5.10878844	39.0965952
