# Supplementary material for: Dataset for the simulated biomass pyrolysis in rotary kilns with varying particle residence time distributions
Source: Data Brief. 2021 Nov 23;39:107603. doi: 10.1016/j.dib.2021.107603 (PMC8633881; doi:10.1016/j.dib.2021.107603)
Supplement: Supplementary Data S1 — Supplementary Raw Research Data. This is open data under the CC BY license http://creativecommons.org/licenses/by/4.0/ [file mmc1.zip › supplementary/10/logFiles/log_Pe70]

l,m	Tau,s	F_w,kg/s	F_is,kg/s	F_c,kg/s	F_rt,kg/s	F_w_wet,kg/s	F_it,kg/s	F_g,kg/s	F_H2O_g,kg/s	T_b,K	T_g,K	T_w,K	q_bed,kW/m	q_gas,kW/m	q_loss,kW/m
5e-05	0.19977	0.0	0.0	0.0	0.0	1.087e-05	0.0	0.0	0.0	358.13429565	726.85510175	815.42786732	18.99094988	0.42353239	-0.40059705
0.00011	0.59931	0.0	0.0	0.0	0.0	1.087e-05	0.0	0.0	0.0	409.06924153	786.11366272	801.42686854	16.55054048	-0.04487021	-0.39047408
0.00016	0.99882	1e-08	0.0	0.0	0.0	1.087e-05	0.0	0.0	0.0	452.37743991	779.8473413	789.48833967	14.39194304	-0.06803437	-0.38172218
0.00022	1.39832	5e-08	0.0	0.0	0.0	1.082e-05	0.0	0.0	0.0	489.27020492	770.28494328	779.09759046	12.4984236	-0.05958261	-0.37409841
0.00027	1.79779	2.4e-07	0.0	0.0	0.0	1.063e-05	0.0	0.0	0.0	520.75052978	761.70972765	770.04418492	10.84261527	-0.0489005	-0.36745665
0.00033	2.19724	7.9e-07	0.0	0.0	0.0	1.008e-05	0.0	0.0	0.0	547.63052287	754.23164275	762.1578906	9.39873328	-0.03778122	-0.36167123
0.00038	2.59667	1.98e-06	0.0	0.0	0.0	8.89e-06	0.0	0.0	0.0	570.57530462	747.69048519	755.28804998	8.14303099	-0.02618949	-0.35663051
0.00044	2.99608	3.93e-06	0.0	0.0	0.0	6.93e-06	0.0	0.0	0.0	590.15382587	741.915973	749.30083846	7.05262415	-0.01303923	-0.35223556
0.00049	3.39547	6.33e-06	0.0	0.0	0.0	4.53e-06	0.0	0.0	1e-08	606.88179288	736.64541103	744.07790355	6.10484504	0.00454213	-0.34839903
0.0105	75.7276	3e-08	9.2e-07	6.4e-07	4.1e-07	-0.0	5.91e-06	2.95e-06	1e-08	676.17811643	678.77814499	674.97397627	-0.0290145	-0.04575947	-0.29588598
0.01056	76.12306	3e-08	9.2e-07	6.4e-07	4e-07	0.0	5.91e-06	2.95e-06	1e-08	676.01825753	678.62474672	674.81774228	-0.02891011	-0.04576754	-0.29576334
0.01061	76.51851	3e-08	9.2e-07	6.4e-07	4e-07	-0.0	5.91e-06	2.95e-06	1e-08	675.85843466	678.47134593	674.66152689	-0.02880734	-0.04577523	-0.29564187
0.01067	76.91393	3e-08	9.2e-07	6.4e-07	4e-07	-0.0	5.91e-06	2.96e-06	1e-08	675.69864869	678.31794299	674.50533013	-0.02870291	-0.04578277	-0.29551769
0.01072	77.30933	3e-08	9.2e-07	6.4e-07	4e-07	0.0	5.92e-06	2.96e-06	1e-08	675.53890113	678.16453825	674.34915266	-0.02860053	-0.0457899	-0.29539517
0.01078	77.70471	3e-08	9.1e-07	6.5e-07	3.9e-07	-0.0	5.92e-06	2.96e-06	1e-08	675.37919142	678.01113211	674.19299446	-0.02849979	-0.04579666	-0.29527385
0.01083	78.10007	3e-08	9.1e-07	6.5e-07	3.9e-07	-0.0	5.92e-06	2.96e-06	1e-08	675.21952029	677.85772498	674.03685558	-0.02839732	-0.04580327	-0.29514965
0.01089	78.4954	3e-08	9.1e-07	6.5e-07	3.9e-07	0.0	5.92e-06	2.97e-06	1e-08	675.05988929	677.70431724	673.88073673	-0.02829704	-0.04580947	-0.2950273
0.01094	78.89072	3e-08	9.1e-07	6.5e-07	3.8e-07	-0.0	5.92e-06	2.97e-06	1e-08	674.90029768	677.55090929	673.72463785	-0.028198	-0.04581535	-0.29490567
0.011	79.28601	3e-08	9.1e-07	6.5e-07	3.8e-07	-0.0	5.92e-06	2.97e-06	1e-08	674.74074627	677.39750153	673.56855908	-0.02809781	-0.04582102	-0.29478181
0.01105	79.68128	3e-08	9.1e-07	6.6e-07	3.8e-07	0.0	5.92e-06	2.98e-06	1e-08	674.5812364	677.24409439	673.41250105	-0.02800002	-0.0458263	-0.29466009
0.01111	80.07653	3e-08	9.1e-07	6.6e-07	3.8e-07	0.0	5.92e-06	2.98e-06	1e-08	674.42176717	677.09068825	673.25646366	-0.02790193	-0.04583135	-0.29453718
0.01116	80.47176	3e-08	9e-07	6.6e-07	3.7e-07	-0.0	5.92e-06	2.98e-06	1e-08	674.26233982	676.93728356	673.10044737	-0.02780443	-0.0458361	-0.29441416
0.01122	80.86696	3e-08	9e-07	6.6e-07	3.7e-07	0.0	5.92e-06	2.98e-06	1e-08	674.10295507	676.78388072	672.94445247	-0.02770894	-0.0458405	-0.29429284
0.01127	81.26215	3e-08	9e-07	6.6e-07	3.7e-07	0.0	5.92e-06	2.99e-06	1e-08	673.94361233	676.63048014	672.78847892	-0.02761204	-0.0458447	-0.29416888
0.01133	81.65731	3e-08	9e-07	6.6e-07	3.7e-07	-0.0	5.92e-06	2.99e-06	1e-08	673.78431287	676.47708228	672.63252747	-0.02751828	-0.04584852	-0.29404808
0.01138	82.05246	2e-08	9e-07	6.7e-07	3.6e-07	-0.0	5.92e-06	2.99e-06	1e-08	673.62505636	676.3236875	672.47659782	-0.02742251	-0.04585216	-0.29392385
0.01144	82.44758	2e-08	9e-07	6.7e-07	3.6e-07	0.0	5.92e-06	2.99e-06	1e-08	673.46584445	676.17029631	672.32069086	-0.02732956	-0.04585543	-0.29380238
0.01149	82.84267	2e-08	8.9e-07	6.7e-07	3.6e-07	0.0	5.92e-06	3e-06	1e-08	673.30667579	676.01690906	672.16480636	-0.02723609	-0.04585848	-0.29367938
0.0215	154.39041	0.0	7.5e-07	8.2e-07	1.6e-07	-0.0	5.93e-06	3.2e-06	1e-08	645.19383284	648.5121879	644.39157769	-0.0179081	-0.04379242	-0.27185676
0.02156	154.78155	0.0	7.5e-07	8.2e-07	1.6e-07	-0.0	5.93e-06	3.2e-06	1e-08	645.04426713	648.36459852	644.24308486	-0.01788198	-0.04377467	-0.27174448
0.02161	155.17266	0.0	7.5e-07	8.2e-07	1.6e-07	0.0	5.93e-06	3.2e-06	1e-08	644.89475557	648.2170544	644.09464037	-0.01785535	-0.04375644	-0.27162937
0.02167	155.56375	0.0	7.5e-07	8.2e-07	1.6e-07	-0.0	5.93e-06	3.2e-06	1e-08	644.74529889	648.06955677	643.94624551	-0.0178282	-0.04373774	-0.27151154
0.02172	155.95482	0.0	7.5e-07	8.2e-07	1.6e-07	0.0	5.93e-06	3.2e-06	1e-08	644.59589929	647.92210682	643.79790151	-0.01780059	-0.04371859	-0.27139109
0.02178	156.34586	0.0	7.5e-07	8.2e-07	1.6e-07	0.0	5.93e-06	3.2e-06	1e-08	644.44655741	647.77470571	643.64960958	-0.01777461	-0.04370044	-0.27127718
0.02183	156.73689	0.0	7.5e-07	8.2e-07	1.6e-07	-0.0	5.93e-06	3.2e-06	1e-08	644.29727022	647.62735086	643.50136695	-0.01774881	-0.0436823	-0.27116357
0.02189	157.12789	0.0	7.5e-07	8.2e-07	1.6e-07	0.0	5.93e-06	3.2e-06	1e-08	644.14803821	647.48004223	643.35317355	-0.01772228	-0.04366352	-0.27104613
0.02194	157.51887	0.0	7.5e-07	8.2e-07	1.6e-07	-0.0	5.93e-06	3.2e-06	1e-08	643.9988623	647.33278148	643.20503111	-0.01769528	-0.04364428	-0.27092609
0.022	157.90983	0.0	7.5e-07	8.2e-07	1.6e-07	0.0	5.93e-06	3.2e-06	1e-08	643.84974454	647.18556976	643.05694083	-0.01766944	-0.04362575	-0.27081065
0.02205	158.30077	0.0	7.5e-07	8.2e-07	1.5e-07	0.0	5.93e-06	3.2e-06	1e-08	643.70068237	647.03840526	642.90890075	-0.01764407	-0.04360742	-0.27069674
0.02211	158.69168	0.0	7.5e-07	8.2e-07	1.5e-07	-0.0	5.93e-06	3.2e-06	1e-08	643.55167466	646.89128744	642.76091029	-0.01761852	-0.04358886	-0.27058154
0.02216	159.08257	0.0	7.5e-07	8.2e-07	1.5e-07	0.0	5.93e-06	3.2e-06	1e-08	643.40272311	646.74421693	642.61297007	-0.01759271	-0.04356999	-0.2704646
0.02222	159.47345	0.0	7.5e-07	8.2e-07	1.5e-07	-0.0	5.93e-06	3.2e-06	1e-08	643.25382753	646.5971945	642.46508089	-0.01756601	-0.04355034	-0.27034309
0.02227	159.8643	0.0	7.5e-07	8.3e-07	1.5e-07	0.0	5.93e-06	3.2e-06	1e-08	643.10499088	646.45022213	642.31724483	-0.01754131	-0.04353203	-0.2702301
0.02233	160.25512	0.0	7.5e-07	8.3e-07	1.5e-07	0.0	5.93e-06	3.2e-06	1e-08	642.95620879	646.30329639	642.16945821	-0.01751644	-0.04351349	-0.27011583
0.02238	160.64593	0.0	7.5e-07	8.3e-07	1.5e-07	-0.0	5.93e-06	3.2e-06	1e-08	642.80748134	646.15641788	642.02172166	-0.0174915	-0.04349478	-0.27000074
0.02244	161.03672	0.0	7.5e-07	8.3e-07	1.5e-07	0.0	5.93e-06	3.2e-06	1e-08	642.65881009	646.00958702	641.87403559	-0.01746617	-0.04347567	-0.26988333
0.02249	161.42748	0.0	7.5e-07	8.3e-07	1.5e-07	-0.0	5.93e-06	3.21e-06	1e-08	642.51019515	645.86280486	641.72640108	-0.01744058	-0.04345623	-0.26976414
0.0325	232.18203	0.0	7.1e-07	8.6e-07	1.1e-07	-0.0	5.93e-06	3.25e-06	1e-08	616.39074451	619.98863925	615.73012608	-0.01424285	-0.03982265	-0.24933768
0.03256	232.56878	0.0	7.1e-07	8.6e-07	1.1e-07	-0.0	5.93e-06	3.25e-06	1e-08	616.25228566	619.85120338	615.59215006	-0.01422949	-0.03980162	-0.24922486
0.03261	232.95551	0.0	7.1e-07	8.6e-07	1.1e-07	0.0	5.93e-06	3.25e-06	1e-08	616.11388371	619.7138218	615.45422947	-0.01421591	-0.03978014	-0.24910966
0.03267	233.34222	0.0	7.1e-07	8.6e-07	1.1e-07	-0.0	5.93e-06	3.25e-06	1e-08	615.97553932	619.57649571	615.31636551	-0.01420547	-0.03976363	-0.24902108
0.03272	233.7289	0.0	7.1e-07	8.6e-07	1.1e-07	-0.0	5.93e-06	3.25e-06	1e-08	615.83723973	619.43921228	615.17854508	-0.01418959	-0.03973845	-0.2488861
0.03278	234.11557	0.0	7.1e-07	8.6e-07	1.1e-07	0.0	5.93e-06	3.25e-06	1e-08	615.69900841	619.3019939	615.04079103	-0.01418067	-0.03972423	-0.24880993
0.03283	234.50221	0.0	7.1e-07	8.6e-07	1.1e-07	0.0	5.93e-06	3.25e-06	1e-08	615.56081513	619.16481225	614.90307445	-0.0141642	-0.03969799	-0.24866927
0.03289	234.88883	0.0	7.1e-07	8.6e-07	1.1e-07	-0.0	5.93e-06	3.25e-06	1e-08	615.42269254	619.02769843	614.76542707	-0.0141545	-0.03968246	-0.24858607
0.03294	235.27543	0.0	7.1e-07	8.6e-07	1.1e-07	-0.0	5.93e-06	3.25e-06	1e-08	615.28461222	618.89062475	614.62782065	-0.01413978	-0.03965892	-0.24845995
0.033	235.66201	0.0	7.1e-07	8.6e-07	1.1e-07	0.0	5.93e-06	3.25e-06	1e-08	615.14659576	618.75361194	614.49027632	-0.01412785	-0.03963971	-0.24835714
0.03305	236.04856	0.0	7.1e-07	8.6e-07	1.1e-07	0.0	5.93e-06	3.25e-06	1e-08	615.00863051	618.61664877	614.35278262	-0.01411612	-0.03962085	-0.24825613
0.03311	236.43509	0.0	7.1e-07	8.6e-07	1.1e-07	-0.0	5.93e-06	3.25e-06	1e-08	614.87071634	618.47973438	614.21533869	-0.01410182	-0.03959777	-0.2481326
0.03316	236.8216	0.0	7.1e-07	8.6e-07	1.1e-07	0.0	5.93e-06	3.25e-06	1e-08	614.73286474	618.34287967	614.07795562	-0.01409212	-0.03958208	-0.24804865
0.03322	237.20809	0.0	7.1e-07	8.6e-07	1.1e-07	0.0	5.93e-06	3.25e-06	1e-08	614.59505529	618.20606554	613.94061393	-0.01407628	-0.0395564	-0.24791126
0.03327	237.59456	0.0	7.1e-07	8.6e-07	1.1e-07	-0.0	5.93e-06	3.25e-06	1e-08	614.45731499	618.06931784	613.80333999	-0.01406765	-0.03954238	-0.24783623
0.03333	237.981	0.0	7.1e-07	8.6e-07	1.1e-07	-0.0	5.93e-06	3.25e-06	1e-08	614.31961269	617.93260643	613.66610306	-0.01405136	-0.03951587	-0.24769444
0.03338	238.36742	0.0	7.1e-07	8.6e-07	1.1e-07	0.0	5.93e-06	3.25e-06	1e-08	614.18198229	617.79596361	613.52893607	-0.01404325	-0.0395026	-0.2476235
0.03344	238.75382	0.0	7.1e-07	8.6e-07	1.1e-07	0.0	5.93e-06	3.25e-06	1e-08	614.04438721	617.65935513	613.39180409	-0.01402655	-0.0394753	-0.24747756
0.03349	239.1402	0.0	7.1e-07	8.6e-07	1.1e-07	-0.0	5.93e-06	3.25e-06	1e-08	613.90686565	617.52281731	613.25474415	-0.01401783	-0.03946098	-0.24740104
0.0435	309.0925	0.0	7.1e-07	8.7e-07	1e-07	0.0	5.93e-06	3.26e-06	1e-08	589.76794515	593.53406939	589.1855543	-0.01215289	-0.03589699	-0.22852603
0.04356	309.47482	0.0	7.1e-07	8.7e-07	1e-07	0.0	5.93e-06	3.26e-06	1e-08	589.64009578	593.40691943	589.05803291	-0.01214423	-0.03587835	-0.22842756
0.04361	309.85712	0.0	7.1e-07	8.7e-07	1e-07	0.0	5.93e-06	3.26e-06	1e-08	589.51229797	593.27981909	588.93056182	-0.0121355	-0.03585952	-0.22832809
0.04367	310.2394	0.0	7.1e-07	8.7e-07	1e-07	0.0	5.93e-06	3.26e-06	1e-08	589.38455234	593.15276887	588.80314153	-0.01212654	-0.0358401	-0.22822545
0.04372	310.62165	0.0	7.1e-07	8.7e-07	1e-07	0.0	5.93e-06	3.26e-06	1e-08	589.25685912	593.02577037	588.67577371	-0.01211534	-0.0358157	-0.2280966
0.04378	311.00389	0.0	7e-07	8.7e-07	1e-07	0.0	5.93e-06	3.26e-06	1e-08	589.12923108	592.89883683	588.54847179	-0.01210285	-0.03578863	-0.22795352
0.04383	311.3861	0.0	7e-07	8.7e-07	1e-07	0.0	5.93e-06	3.26e-06	1e-08	589.00167721	592.77197541	588.421243	-0.01208957	-0.03575969	-0.22780069
0.04389	311.76828	0.0	7e-07	8.7e-07	1e-07	0.0	5.93e-06	3.26e-06	1e-08	588.87420178	592.6451911	588.29409238	-0.01208052	-0.03573995	-0.22769645
0.04394	312.15045	0.0	7e-07	8.7e-07	1e-07	-0.0	5.93e-06	3.26e-06	1e-08	588.74677985	592.51845939	588.16699507	-0.0120796	-0.03573798	-0.22768603
0.044	312.53259	0.0	7e-07	8.7e-07	1e-07	-0.0	5.93e-06	3.26e-06	1e-08	588.61936359	592.39173293	588.03990307	-0.01207229	-0.03572216	-0.22760244
0.04405	312.91471	0.0	7e-07	8.7e-07	1e-07	-0.0	5.93e-06	3.26e-06	1e-08	588.49199137	592.26504863	587.9128538	-0.01205754	-0.03568998	-0.22743235
0.04411	313.29681	0.0	7e-07	8.7e-07	1e-07	-0.0	5.93e-06	3.26e-06	1e-08	588.36470684	592.13845012	587.78589155	-0.01204693	-0.03566675	-0.22730966
0.04416	313.67889	0.0	7e-07	8.7e-07	1e-07	0.0	5.93e-06	3.26e-06	1e-08	588.23748549	592.01191357	587.65899207	-0.01203656	-0.03564404	-0.22718973
0.04422	314.06094	0.0	7e-07	8.7e-07	1e-07	0.0	5.93e-06	3.26e-06	1e-08	588.11032592	591.88543758	587.53215397	-0.01203608	-0.035643	-0.22718423
0.04427	314.44297	0.0	7e-07	8.7e-07	1e-07	0.0	5.93e-06	3.26e-06	1e-08	587.98316911	591.75896436	587.40531868	-0.01202884	-0.03562714	-0.2271004
0.04433	314.82498	0.0	7e-07	8.7e-07	1e-07	0.0	5.93e-06	3.26e-06	1e-08	587.8560551	591.63253345	587.2785263	-0.01201326	-0.03559303	-0.2269201
0.04438	315.20697	0.0	7e-07	8.7e-07	1e-07	0.0	5.93e-06	3.26e-06	1e-08	587.7290344	591.50619354	587.15182621	-0.01200881	-0.03558327	-0.22686854
0.04444	315.58893	0.0	7e-07	8.7e-07	1e-07	0.0	5.93e-06	3.26e-06	1e-08	587.60204032	591.37987967	587.02515251	-0.01199711	-0.03555757	-0.22673271
0.04449	315.97088	0.0	7e-07	8.7e-07	1e-07	0.0	5.93e-06	3.26e-06	1e-08	587.47511646	591.25363441	586.89854836	-0.01198988	-0.03554166	-0.22664861
0.05455	385.48945	0.0	7e-07	8.7e-07	9e-08	0.0	5.93e-06	3.26e-06	1e-08	565.08768997	568.97402968	564.56426495	-0.01058647	-0.03225687	-0.20919531
0.05461	385.86727	0.0	7e-07	8.7e-07	9e-08	0.0	5.93e-06	3.26e-06	1e-08	564.96988377	568.85672881	564.44672347	-0.0105795	-0.0322396	-0.20910293
0.05466	386.24506	0.0	7e-07	8.7e-07	9e-08	0.0	5.93e-06	3.26e-06	1e-08	564.8521253	568.73947545	564.32923014	-0.01057266	-0.03222237	-0.20901072
0.05472	386.62283	0.0	7e-07	8.7e-07	9e-08	0.0	5.93e-06	3.26e-06	1e-08	564.73441346	568.62226953	564.21178496	-0.01056585	-0.03220516	-0.20891857
0.05477	387.00058	0.0	7e-07	8.7e-07	9e-08	0.0	5.93e-06	3.26e-06	1e-08	564.6167479	568.50511103	564.09438791	-0.01055898	-0.03218793	-0.20882632
0.05483	387.37831	0.0	7e-07	8.7e-07	9e-08	0.0	5.93e-06	3.26e-06	1e-08	564.49912921	568.38799998	563.97703901	-0.0105521	-0.03217069	-0.20873408
0.05488	387.75601	0.0	7e-07	8.7e-07	9e-08	0.0	5.93e-06	3.26e-06	1e-08	564.38155739	568.27093638	563.85973826	-0.01054493	-0.03215349	-0.20864196
0.05494	388.13369	0.0	7e-07	8.7e-07	9e-08	0.0	5.93e-06	3.26e-06	1e-08	564.26403626	568.15392018	563.74248537	-0.01053783	-0.03213629	-0.20854986
0.05499	388.51135	0.0	7e-07	8.7e-07	9e-08	0.0	5.93e-06	3.26e-06	1e-08	564.14656507	568.03695136	563.62528039	-0.01053102	-0.03211911	-0.20845784
0.05505	388.88898	0.0	7e-07	8.7e-07	9e-08	0.0	5.93e-06	3.26e-06	1e-08	564.02914041	567.9200299	563.50812347	-0.010524	-0.03210194	-0.20836588
0.0551	389.2666	0.0	7e-07	8.7e-07	9e-08	0.0	5.93e-06	3.26e-06	1e-08	563.91176489	567.80315577	563.39101445	-0.0105169	-0.03208479	-0.20827399
0.05516	389.64419	0.0	7e-07	8.7e-07	9e-08	0.0	5.93e-06	3.26e-06	1e-08	563.79443958	567.68632894	563.27395321	-0.01050988	-0.03206763	-0.20818203
0.05521	390.02175	0.0	7e-07	8.7e-07	9e-08	0.0	5.93e-06	3.26e-06	1e-08	563.67716335	567.56954943	563.15693987	-0.0105029	-0.03205046	-0.20809009
0.05527	390.3993	0.0	7e-07	8.7e-07	9e-08	0.0	5.93e-06	3.26e-06	1e-08	563.55993591	567.45281725	563.03997443	-0.01049637	-0.03203335	-0.20799838
0.05532	390.77682	0.0	7e-07	8.7e-07	9e-08	0.0	5.93e-06	3.26e-06	1e-08	563.44275218	567.3361323	562.92305708	-0.01048957	-0.03201621	-0.20790654
0.05538	391.15432	0.0	7e-07	8.7e-07	9e-08	0.0	5.93e-06	3.26e-06	1e-08	563.32561507	567.21949464	562.80618771	-0.01048278	-0.03199907	-0.2078147
0.05543	391.5318	0.0	7e-07	8.7e-07	9e-08	-0.0	5.93e-06	3.26e-06	1e-08	563.20852458	567.10290427	562.68936632	-0.01047585	-0.03198196	-0.20772301
0.05549	391.90925	0.0	7e-07	8.7e-07	9e-08	-0.0	5.93e-06	3.26e-06	1e-08	563.0914826	566.98636111	562.57259274	-0.01046888	-0.03196487	-0.20763137
0.06555	460.60216	0.0	7e-07	8.7e-07	9e-08	0.0	5.93e-06	3.27e-06	1e-08	542.46595755	546.43777142	541.99192494	-0.00930695	-0.02897807	-0.19147055
0.06561	460.97544	0.0	7e-07	8.7e-07	9e-08	0.0	5.93e-06	3.27e-06	1e-08	542.35742287	546.32965002	541.88368664	-0.00930143	-0.02896251	-0.19138554
0.06566	461.34869	0.0	7e-07	8.7e-07	9e-08	0.0	5.93e-06	3.27e-06	1e-08	542.24892875	546.22157294	541.77549352	-0.00928652	-0.02894705	-0.19130059
0.06572	461.72193	0.0	7e-07	8.7e-07	9e-08	0.0	5.93e-06	3.27e-06	1e-08	542.1405846	546.11353985	541.66733896	-0.00929333	-0.02893143	-0.19121576
0.06577	462.09514	0.0	7e-07	8.7e-07	9e-08	0.0	5.93e-06	3.27e-06	1e-08	542.03213717	546.0055514	541.55923812	-0.00929128	-0.02891587	-0.19113086
0.06583	462.46833	0.0	7e-07	8.7e-07	9e-08	0.0	5.93e-06	3.27e-06	1e-08	541.9236898	545.89760735	541.45118483	-0.00928856	-0.02890032	-0.19104595
0.06588	462.84149	0.0	7e-07	8.7e-07	9e-08	0.0	5.93e-06	3.27e-06	1e-08	541.81525027	545.78970767	541.34317861	-0.00928133	-0.02888481	-0.19096108
0.06594	463.21464	0.0	7e-07	8.7e-07	9e-08	0.0	5.93e-06	3.27e-06	1e-08	541.7068714	545.68185219	541.2352163	-0.00925565	-0.02886949	-0.19087633
0.06599	463.58776	0.0	7e-07	8.7e-07	9e-08	0.0	5.93e-06	3.27e-06	1e-08	541.59876869	545.57404024	541.1272849	-0.0092514	-0.02885398	-0.19079157
0.06605	463.96085	0.0	7e-07	8.7e-07	9e-08	0.0	5.93e-06	3.27e-06	1e-08	541.49069184	545.46627255	541.01939943	-0.00924994	-0.02883846	-0.19070686
0.0661	464.33393	0.0	7e-07	8.7e-07	9e-08	0.0	5.93e-06	3.27e-06	1e-08	541.38260839	545.35854917	540.91156182	-0.00923354	-0.02882311	-0.1906223
0.06616	464.70698	0.0	7e-07	8.7e-07	9e-08	0.0	5.93e-06	3.27e-06	1e-08	541.27469301	545.25086956	540.80376151	-0.00922476	-0.02880767	-0.19053764
0.06621	465.08001	0.0	7e-07	8.7e-07	9e-08	0.0	5.93e-06	3.27e-06	1e-08	541.16685659	545.143234	540.69600391	-0.00921598	-0.02879222	-0.19045299
0.06627	465.45301	0.0	7e-07	8.7e-07	9e-08	0.0	5.93e-06	3.27e-06	1e-08	541.05909915	545.0356425	540.58828901	-0.00922002	-0.02877668	-0.19036837
0.06632	465.82599	0.0	7e-07	8.7e-07	9e-08	0.0	5.93e-06	3.27e-06	1e-08	540.95127069	544.92809546	540.48062578	-0.00922581	-0.02876112	-0.19028379
0.06638	466.19895	0.0	7e-07	8.7e-07	9e-08	0.0	5.93e-06	3.27e-06	1e-08	540.84335093	544.82059292	540.3730154	-0.00921165	-0.02874577	-0.19019931
0.06643	466.57189	0.0	7e-07	8.7e-07	9e-08	0.0	5.93e-06	3.27e-06	1e-08	540.73557322	544.71313418	540.26544386	-0.00921111	-0.02873031	-0.19011491
0.06649	466.9448	0.0	7e-07	8.7e-07	9e-08	0.0	5.93e-06	3.27e-06	1e-08	540.62777831	544.60571965	540.15792066	-0.00921126	-0.02871485	-0.19003051
0.07655	534.80209	0.0	7e-07	8.7e-07	9e-08	0.0	5.93e-06	3.27e-06	1e-08	521.64575162	525.67453527	521.21631567	-0.00820367	-0.02602804	-0.17515682
0.07661	535.17078	0.0	7e-07	8.7e-07	9e-08	0.0	5.93e-06	3.27e-06	1e-08	521.54597335	525.57496382	521.11674038	-0.00818992	-0.02601417	-0.17507873
0.07666	535.53945	0.0	7e-07	8.7e-07	9e-08	0.0	5.93e-06	3.27e-06	1e-08	521.4463424	525.47543323	521.01720074	-0.0081822	-0.02600023	-0.17500056
0.07672	535.90809	0.0	7e-07	8.7e-07	9e-08	0.0	5.93e-06	3.27e-06	1e-08	521.34678529	525.37594375	520.91770104	-0.00817448	-0.02598629	-0.17492238
0.07677	536.27671	0.0	7e-07	8.7e-07	9e-08	0.0	5.93e-06	3.27e-06	1e-08	521.247302	525.27649538	520.81824128	-0.00817954	-0.02597225	-0.17484425
0.07683	536.6453	0.0	7e-07	8.7e-07	9e-08	0.0	5.93e-06	3.27e-06	1e-08	521.14773716	525.17708853	520.71883036	-0.00818575	-0.0259582	-0.17476615
0.07688	537.01387	0.0	7e-07	8.7e-07	9e-08	0.0	5.93e-06	3.27e-06	1e-08	521.04807677	525.07772323	520.6194691	-0.00817193	-0.02594435	-0.17468815
0.07694	537.38242	0.0	7e-07	8.7e-07	9e-08	0.0	5.93e-06	3.27e-06	1e-08	520.94856462	524.97839874	520.5201434	-0.00817138	-0.0259304	-0.17461021
0.07699	537.75095	0.0	7e-07	8.7e-07	9e-08	0.0	5.93e-06	3.27e-06	1e-08	520.84903926	524.8791155	520.42086253	-0.00817322	-0.02591644	-0.17453228
0.07705	538.11945	0.0	7e-07	8.7e-07	9e-08	0.0	5.93e-06	3.27e-06	1e-08	520.74947157	524.77987357	520.32162815	-0.00817079	-0.0259025	-0.17445432
0.0771	538.48793	0.0	7e-07	8.7e-07	9e-08	0.0	5.93e-06	3.27e-06	1e-08	520.64991345	524.68067284	520.2224373	-0.00816837	-0.02588856	-0.17437636
0.07716	538.85639	0.0	7e-07	8.7e-07	9e-08	0.0	5.93e-06	3.27e-06	1e-08	520.55036489	524.58151329	520.12328998	-0.00814875	-0.0258748	-0.17429853
0.07721	539.22482	0.0	7e-07	8.7e-07	9e-08	0.0	5.93e-06	3.27e-06	1e-08	520.45103552	524.48239428	520.02417406	-0.00813645	-0.02586098	-0.17422069
0.07727	539.59323	0.0	7e-07	8.7e-07	9e-08	0.0	5.93e-06	3.27e-06	1e-08	520.35183616	524.38331606	519.92509469	-0.00814033	-0.02584702	-0.17414288
0.07732	539.96162	0.0	7e-07	8.7e-07	9e-08	0.0	5.93e-06	3.27e-06	1e-08	520.25256968	524.28427917	519.82606317	-0.00812792	-0.02583324	-0.17406521
0.07738	540.32998	0.0	7e-07	8.7e-07	9e-08	0.0	5.93e-06	3.27e-06	1e-08	520.15343472	524.18528299	519.72706803	-0.00811745	-0.02581944	-0.17398752
0.07743	540.69832	0.0	7e-07	8.7e-07	9e-08	0.0	5.93e-06	3.27e-06	1e-08	520.05440775	524.08632759	519.62811063	-0.00810966	-0.0258056	-0.17390979
0.07749	541.06664	0.0	7e-07	8.7e-07	9e-08	0.0	5.93e-06	3.27e-06	1e-08	519.95545587	523.98741309	519.52919287	-0.0081037	-0.02579175	-0.17383206
0.08755	608.07806	0.0	7e-07	8.7e-07	9e-08	0.0	5.93e-06	3.27e-06	1e-08	502.50287408	506.56048277	502.11291899	-0.00724804	-0.02338048	-0.16015619
0.08761	608.44209	0.0	7e-07	8.7e-07	9e-08	0.0	5.93e-06	3.27e-06	1e-08	502.41124314	506.46885449	502.02139694	-0.00725183	-0.02336788	-0.16008431
0.08766	608.80611	0.0	7e-07	8.7e-07	9e-08	0.0	5.93e-06	3.27e-06	1e-08	502.31954728	506.37726474	501.92991945	-0.00723914	-0.02335545	-0.16001258
0.08772	609.1701	0.0	7e-07	8.7e-07	9e-08	0.0	5.93e-06	3.27e-06	1e-08	502.22799501	506.28571288	501.8384749	-0.00723054	-0.02334298	-0.1599408
0.08777	609.53407	0.0	7e-07	8.7e-07	9e-08	0.0	5.93e-06	3.27e-06	1e-08	502.13653447	506.19419907	501.74706618	-0.00722353	-0.0233305	-0.15986899
0.08783	609.89802	0.0	7e-07	8.7e-07	9e-08	0.0	5.93e-06	3.27e-06	1e-08	502.04514553	506.10272339	501.65569442	-0.00722035	-0.02331798	-0.1597972
0.08788	610.26194	0.0	7e-07	8.7e-07	9e-08	0.0	5.93e-06	3.27e-06	1e-08	501.95377987	506.01128596	501.56436229	-0.00723161	-0.02330534	-0.15972546
0.08794	610.62584	0.0	7e-07	8.7e-07	9e-08	0.0	5.93e-06	3.27e-06	1e-08	501.86225476	505.91988726	501.47307989	-0.00722554	-0.02329287	-0.15965377
0.08799	610.98971	0.0	7e-07	8.7e-07	9e-08	0.0	5.93e-06	3.27e-06	1e-08	501.77078963	505.82852666	501.38183503	-0.00721734	-0.02328043	-0.15958214
0.08805	611.35357	0.0	7e-07	8.7e-07	9e-08	0.0	5.93e-06	3.27e-06	1e-08	501.67941126	505.73720407	501.2906262	-0.00722251	-0.02326789	-0.15951059
0.0881	611.71739	0.0	7e-07	8.7e-07	9e-08	0.0	5.93e-06	3.27e-06	1e-08	501.58795064	505.6459199	501.19946272	-0.00722067	-0.0232554	-0.15943898
0.08816	612.0812	0.0	7e-07	8.7e-07	9e-08	0.0	5.93e-06	3.27e-06	1e-08	501.49649634	505.55467394	501.10833972	-0.00721884	-0.02324291	-0.15936737
0.08821	612.44498	0.0	7e-07	8.7e-07	9e-08	0.0	5.93e-06	3.27e-06	1e-08	501.40504837	505.4634662	501.0172572	-0.0072072	-0.02323052	-0.15929583
0.08827	612.80874	0.0	7e-07	8.7e-07	9e-08	0.0	5.93e-06	3.27e-06	1e-08	501.31373086	505.37229629	500.92620824	-0.00718959	-0.0232182	-0.15922435
0.08832	613.17247	0.0	7e-07	8.7e-07	9e-08	0.0	5.93e-06	3.27e-06	1e-08	501.22261952	505.28116398	500.83518865	-0.00719342	-0.02320569	-0.15915287
0.08838	613.53619	0.0	7e-07	8.7e-07	9e-08	0.0	5.93e-06	3.27e-06	1e-08	501.13144286	505.19007002	500.74421342	-0.00718571	-0.0231933	-0.15908148
0.08843	613.89987	0.0	7e-07	8.7e-07	9e-08	0.0	5.93e-06	3.27e-06	1e-08	501.04034712	505.09901395	500.65327444	-0.00717426	-0.02318095	-0.15901014
0.08849	614.26354	0.0	7e-07	8.7e-07	9e-08	0.0	5.93e-06	3.27e-06	1e-08	500.94937968	505.00799563	500.56236905	-0.00716732	-0.02316855	-0.15893874
0.09855	680.41848	0.0	7e-07	8.7e-07	9e-08	0.0	5.93e-06	3.27e-06	1e-08	484.91718388	488.97720253	484.56263719	-0.0064276	-0.02100737	-0.14637517
0.09861	680.77781	0.0	7e-07	8.7e-07	9e-08	0.0	5.93e-06	3.27e-06	1e-08	484.83296402	488.89294129	484.47859606	-0.0064149	-0.02099624	-0.14630927
0.09866	681.13712	0.0	7e-07	8.7e-07	9e-08	0.0	5.93e-06	3.27e-06	1e-08	484.7488961	488.80871512	484.39458466	-0.00640856	-0.02098505	-0.1462433
0.09872	681.49641	0.0	7e-07	8.7e-07	9e-08	0.0	5.93e-06	3.27e-06	1e-08	484.6648967	488.72452429	484.31060749	-0.00640223	-0.02097385	-0.14617732
0.09877	681.85567	0.0	7e-07	8.7e-07	9e-08	0.0	5.93e-06	3.27e-06	1e-08	484.58096582	488.64036881	484.22666455	-0.00640708	-0.02096256	-0.14611138
0.09883	682.2149	0.0	7e-07	8.7e-07	9e-08	0.0	5.93e-06	3.27e-06	1e-08	484.49695691	488.55624905	484.14276365	-0.00641395	-0.02095126	-0.14604546
0.09888	682.57412	0.0	7e-07	8.7e-07	9e-08	0.0	5.93e-06	3.27e-06	1e-08	484.41284347	488.47216509	484.05890621	-0.00640216	-0.02094015	-0.14597963
0.09894	682.93331	0.0	7e-07	8.7e-07	9e-08	0.0	5.93e-06	3.27e-06	1e-08	484.32887024	488.38811619	483.97507909	-0.0064034	-0.02092893	-0.14591385
0.09899	683.29247	0.0	7e-07	8.7e-07	9e-08	0.0	5.93e-06	3.27e-06	1e-08	484.24486635	488.30410282	483.8912914	-0.0064052	-0.02091771	-0.14584808
0.09905	683.65161	0.0	7e-07	8.7e-07	9e-08	0.0	5.93e-06	3.27e-06	1e-08	484.16082451	488.22012498	483.80754352	-0.00640383	-0.0209065	-0.14578228
0.0991	684.01073	0.0	7e-07	8.7e-07	9e-08	0.0	5.93e-06	3.27e-06	1e-08	484.07678616	488.13618258	483.72383326	-0.00640065	-0.02089532	-0.14571649
0.09916	684.36983	0.0	7e-07	8.7e-07	9e-08	0.0	5.93e-06	3.27e-06	1e-08	483.99277516	488.05227555	483.64015933	-0.00638189	-0.0208843	-0.14565081
0.09921	684.7289	0.0	7e-07	8.7e-07	9e-08	0.0	5.93e-06	3.27e-06	1e-08	483.9089959	487.96840327	483.55651077	-0.00637709	-0.02087315	-0.14558512
0.09927	685.08795	0.0	7e-07	8.7e-07	9e-08	0.0	5.93e-06	3.27e-06	1e-08	483.82526524	487.88456624	483.47289735	-0.00637882	-0.02086195	-0.14551946
0.09932	685.44697	0.0	7e-07	8.7e-07	9e-08	0.0	5.93e-06	3.27e-06	1e-08	483.74149752	487.8007647	483.38932364	-0.00636538	-0.02085092	-0.14545394
0.09938	685.80597	0.0	7e-07	8.7e-07	9e-08	0.0	5.93e-06	3.27e-06	1e-08	483.65789214	487.71699803	483.30577893	-0.00635908	-0.02083981	-0.14538833
0.09943	686.16495	0.0	7e-07	8.7e-07	9e-08	0.0	5.93e-06	3.27e-06	1e-08	483.57435504	487.63326652	483.22226827	-0.00635279	-0.02082869	-0.14532273
0.09949	686.5239	0.0	7e-07	8.7e-07	9e-08	0.0	5.93e-06	3.27e-06	1e-08	483.49088624	487.54957017	483.13879167	-0.00635495	-0.02081751	-0.14525715
0.10955	751.81142	0.0	7e-07	8.7e-07	9e-08	0.0	5.93e-06	3.27e-06	1e-08	468.77529031	472.81259603	468.45235814	-0.00570034	-0.01888195	-0.13372492
0.1096	752.16599	0.0	7e-07	8.7e-07	9e-08	0.0	5.93e-06	3.27e-06	1e-08	468.69808042	472.73515727	468.3752398	-0.0057072	-0.0188718	-0.13366434
0.10966	752.52053	0.0	7e-07	8.7e-07	9e-08	0.0	5.93e-06	3.27e-06	1e-08	468.62076526	472.65775168	468.29816196	-0.00569629	-0.01886183	-0.13360383
0.10971	752.87504	0.0	7e-07	8.7e-07	9e-08	0.0	5.93e-06	3.27e-06	1e-08	468.54358568	472.58037861	468.22111211	-0.00569811	-0.01885176	-0.13354337
0.10977	753.22953	0.0	7e-07	8.7e-07	9e-08	0.0	5.93e-06	3.27e-06	1e-08	468.46636903	472.50303847	468.14409915	-0.0056999	-0.01884168	-0.13348291
0.10982	753.584	0.0	7e-07	8.7e-07	9e-08	0.0	5.93e-06	3.27e-06	1e-08	468.38911593	472.42573128	468.06712306	-0.00569891	-0.01883163	-0.13342243
0.10988	753.93845	0.0	7e-07	8.7e-07	9e-08	0.0	5.93e-06	3.27e-06	1e-08	468.31186389	472.34845694	467.9901819	-0.00569536	-0.0188216	-0.13336196
0.10993	754.29287	0.0	7e-07	8.7e-07	9e-08	0.0	5.93e-06	3.27e-06	1e-08	468.2346478	472.27121535	467.91327386	-0.00567768	-0.01881172	-0.1333016
0.10999	754.64726	0.0	7e-07	8.7e-07	9e-08	0.0	5.93e-06	3.27e-06	1e-08	468.15765902	472.19400595	467.83638901	-0.00567506	-0.0188017	-0.13324122
0.11004	755.00163	0.0	7e-07	8.7e-07	9e-08	0.0	5.93e-06	3.27e-06	1e-08	468.08069354	472.1168293	467.75953788	-0.00567533	-0.01879166	-0.13318088
0.1101	755.35598	0.0	7e-07	8.7e-07	9e-08	0.0	5.93e-06	3.27e-06	1e-08	468.00371213	472.03968548	467.6827225	-0.00566336	-0.01878176	-0.13312065
0.11015	755.7103	0.0	7e-07	8.7e-07	9e-08	0.0	5.93e-06	3.27e-06	1e-08	467.92688087	471.96257398	467.60593422	-0.00565763	-0.01877178	-0.13306034
0.11021	756.0646	0.0	7e-07	8.7e-07	9e-08	0.0	5.93e-06	3.27e-06	1e-08	467.85011515	471.88549508	467.52917744	-0.0056519	-0.01876181	-0.13300004
0.11026	756.41888	0.0	7e-07	8.7e-07	9e-08	0.0	5.93e-06	3.27e-06	1e-08	467.77341495	471.80844877	467.45245218	-0.00565693	-0.01875175	-0.13293977
0.11032	756.77313	0.0	7e-07	8.7e-07	9e-08	0.0	5.93e-06	3.27e-06	1e-08	467.69663424	471.73143543	467.37576595	-0.00566346	-0.01874168	-0.13287952
0.11037	757.12736	0.0	7e-07	8.7e-07	9e-08	0.0	5.93e-06	3.27e-06	1e-08	467.61975273	471.6544551	467.2991198	-0.00565259	-0.01873178	-0.13281935
0.11043	757.48156	0.0	7e-07	8.7e-07	9e-08	0.0	5.93e-06	3.27e-06	1e-08	467.54300655	471.5775071	467.22250148	-0.00565471	-0.01872177	-0.13275923
0.11048	757.83574	0.0	7e-07	8.7e-07	9e-08	0.0	5.93e-06	3.27e-06	1e-08	467.46621956	471.5005919	467.14592007	-0.00565634	-0.01871177	-0.13269911
0.12055	822.24453	0.0	7e-07	8.7e-07	9e-08	0.0	5.93e-06	3.27e-06	1e-08	453.96880756	457.96108495	453.67522646	-0.00507866	-0.01697883	-0.12212147
0.1206	822.59426	0.0	7e-07	8.7e-07	9e-08	0.0	5.93e-06	3.27e-06	1e-08	453.89787217	457.8899577	453.60452296	-0.00506334	-0.01696995	-0.12206596
0.12066	822.94397	0.0	7e-07	8.7e-07	9e-08	0.0	5.93e-06	3.27e-06	1e-08	453.82714024	457.81886031	453.53384157	-0.00506735	-0.0169609	-0.12201046
0.12071	823.29366	0.0	7e-07	8.7e-07	9e-08	0.0	5.93e-06	3.27e-06	1e-08	453.75634188	457.7477935	453.46319584	-0.00506115	-0.01695194	-0.12195502
0.12077	823.64332	0.0	7e-07	8.7e-07	9e-08	0.0	5.93e-06	3.27e-06	1e-08	453.68561977	457.67675685	453.39257856	-0.00505231	-0.01694302	-0.12189962
0.12082	823.99295	0.0	7e-07	8.7e-07	9e-08	0.0	5.93e-06	3.27e-06	1e-08	453.61501078	457.60575025	453.32198789	-0.00504706	-0.01693406	-0.12184417
0.12088	824.34256	0.0	7e-07	8.7e-07	9e-08	0.0	5.93e-06	3.27e-06	1e-08	453.54446467	457.53477386	453.25142635	-0.00504329	-0.01692509	-0.12178873
0.12093	824.69215	0.0	7e-07	8.7e-07	9e-08	0.0	5.93e-06	3.27e-06	1e-08	453.4739608	457.46382772	453.18089498	-0.00505398	-0.016916	-0.12173333
0.12099	825.04171	0.0	7e-07	8.7e-07	9e-08	0.0	5.93e-06	3.27e-06	1e-08	453.4032972	457.39291234	453.11040389	-0.00505171	-0.01690704	-0.12167797
0.12104	825.39125	0.0	7e-07	8.7e-07	9e-08	0.0	5.93e-06	3.27e-06	1e-08	453.33265488	457.32202723	453.03994399	-0.00504435	-0.01689812	-0.12162265
0.1211	825.74076	0.0	7e-07	8.7e-07	9e-08	0.0	5.93e-06	3.27e-06	1e-08	453.26210515	457.25117218	452.96951166	-0.00504989	-0.01688911	-0.1215674
0.12115	826.09025	0.0	7e-07	8.7e-07	9e-08	0.0	5.93e-06	3.27e-06	1e-08	453.19146756	457.18034763	452.89911592	-0.00504924	-0.01688014	-0.1215121
0.12121	826.43972	0.0	7e-07	8.7e-07	9e-08	0.0	5.93e-06	3.27e-06	1e-08	453.12082865	457.10955338	452.82875246	-0.0050486	-0.01687117	-0.1214568
0.12126	826.78916	0.0	7e-07	8.7e-07	9e-08	0.0	5.93e-06	3.27e-06	1e-08	453.05018842	457.03878942	452.75842127	-0.00503788	-0.0168623	-0.12140157
0.12132	827.13858	0.0	7e-07	8.7e-07	9e-08	0.0	5.93e-06	3.27e-06	1e-08	452.97968778	456.96805537	452.68811527	-0.00502542	-0.01685345	-0.12134637
0.12137	827.48797	0.0	7e-07	8.7e-07	9e-08	0.0	5.93e-06	3.27e-06	1e-08	452.90935103	456.89735113	452.61783322	-0.00502966	-0.01684446	-0.12129118
0.12143	827.83734	0.0	7e-07	8.7e-07	9e-08	0.0	5.93e-06	3.27e-06	1e-08	452.83894468	456.82667732	452.54758682	-0.00502125	-0.0168356	-0.12123608
0.12148	828.18668	0.0	7e-07	8.7e-07	9e-08	0.0	5.93e-06	3.27e-06	1e-08	452.76864568	456.75603342	452.47736714	-0.00501375	-0.01682673	-0.12118097
0.13155	891.70502	0.0	7e-07	8.7e-07	9e-08	0.0	5.93e-06	3.27e-06	1e-08	440.39816843	444.32356484	440.13044156	-0.00451626	-0.01527523	-0.11148576
0.1316	892.04986	0.0	7e-07	8.7e-07	9e-08	0.0	5.93e-06	3.27e-06	1e-08	440.33327006	444.25826901	440.06565195	-0.00451713	-0.01526716	-0.11143492
0.13166	892.39467	0.0	7e-07	8.7e-07	9e-08	0.0	5.93e-06	3.27e-06	1e-08	440.2683504	444.1930013	440.00089317	-0.00451997	-0.01525907	-0.11138408
0.13171	892.73946	0.0	7e-07	8.7e-07	9e-08	0.0	5.93e-06	3.27e-06	1e-08	440.20338109	444.12776177	439.93616659	-0.00451959	-0.015251	-0.11133323
0.13177	893.08422	0.0	7e-07	8.7e-07	9e-08	0.0	5.93e-06	3.27e-06	1e-08	440.13840842	444.06255032	439.87146998	-0.00451708	-0.01524295	-0.11128238
0.13182	893.42896	0.0	7e-07	8.7e-07	9e-08	0.0	5.93e-06	3.27e-06	1e-08	440.07346287	443.99736687	439.80680184	-0.00450134	-0.01523503	-0.11123163
0.13188	893.77367	0.0	7e-07	8.7e-07	9e-08	0.0	5.93e-06	3.27e-06	1e-08	440.0087348	443.93221088	439.74215284	-0.00449952	-0.01522699	-0.11118086
0.13193	894.11836	0.0	7e-07	8.7e-07	9e-08	0.0	5.93e-06	3.27e-06	1e-08	439.94402402	443.86708288	439.67753275	-0.00449974	-0.01521894	-0.11113012
0.13199	894.46302	0.0	7e-07	8.7e-07	9e-08	0.0	5.93e-06	3.27e-06	1e-08	439.87930129	443.80198292	439.61294298	-0.00448953	-0.01521099	-0.11107947
0.13204	894.80766	0.0	7e-07	8.7e-07	9e-08	0.0	5.93e-06	3.27e-06	1e-08	439.81471666	443.73691058	439.54837617	-0.00448473	-0.01520299	-0.11102877
0.1321	895.15228	0.0	7e-07	8.7e-07	9e-08	0.0	5.93e-06	3.27e-06	1e-08	439.75019225	443.67186607	439.48383613	-0.00447993	-0.01519499	-0.11097806
0.13215	895.49687	0.0	7e-07	8.7e-07	9e-08	0.0	5.93e-06	3.27e-06	1e-08	439.68572807	443.60684941	439.41932289	-0.0044872	-0.01518689	-0.11092738
0.13221	895.84143	0.0	7e-07	8.7e-07	9e-08	0.0	5.93e-06	3.27e-06	1e-08	439.62115051	443.54186102	439.35484486	-0.00449098	-0.01517883	-0.11087673
0.13226	896.18597	0.0	7e-07	8.7e-07	9e-08	0.0	5.93e-06	3.27e-06	1e-08	439.55650988	443.47690075	439.2903996	-0.00448165	-0.01517089	-0.11082614
0.13232	896.53049	0.0	7e-07	8.7e-07	9e-08	0.0	5.93e-06	3.27e-06	1e-08	439.49199477	443.4119681	439.22597788	-0.00448652	-0.01516284	-0.1107756
0.13237	896.87498	0.0	7e-07	8.7e-07	9e-08	0.0	5.93e-06	3.27e-06	1e-08	439.42740086	443.34706356	439.16158962	-0.00448699	-0.01515482	-0.11072503
0.13243	897.21945	0.0	7e-07	8.7e-07	9e-08	0.0	5.93e-06	3.27e-06	1e-08	439.36279131	443.28218699	439.09723177	-0.00448663	-0.01514681	-0.11067446
0.13248	897.56389	0.0	7e-07	8.7e-07	9e-08	0.0	5.93e-06	3.27e-06	1e-08	439.29817827	443.21733835	439.03290373	-0.00448021	-0.01513886	-0.11062392
0.14255	960.17965	0.0	7e-07	8.7e-07	9e-08	0.0	5.93e-06	3.27e-06	1e-08	427.96733143	431.80727894	427.72343728	-0.00401934	-0.01374997	-0.10174349
0.1426	960.51952	0.0	7e-07	8.7e-07	9e-08	0.0	5.93e-06	3.27e-06	1e-08	427.90803769	431.74736629	427.66410254	-0.00402968	-0.01374265	-0.10169688
0.14266	960.85937	0.0	7e-07	8.7e-07	9e-08	0.0	5.93e-06	3.27e-06	1e-08	427.84858399	431.68747995	427.60480288	-0.004027	-0.01373544	-0.10165031
0.14271	961.19919	0.0	7e-07	8.7e-07	9e-08	0.0	5.93e-06	3.27e-06	1e-08	427.78916232	431.62761943	427.54552914	-0.00402188	-0.01372827	-0.10160378
0.14277	961.53899	0.0	7e-07	8.7e-07	9e-08	0.0	5.93e-06	3.27e-06	1e-08	427.72980867	431.56778462	427.48627959	-0.00402694	-0.01372101	-0.10155729
0.14282	961.87876	0.0	7e-07	8.7e-07	9e-08	0.0	5.93e-06	3.27e-06	1e-08	427.67037301	431.50797587	427.42706133	-0.00402679	-0.0137138	-0.10151077
0.14288	962.21851	0.0	7e-07	8.7e-07	9e-08	0.0	5.93e-06	3.27e-06	1e-08	427.61093201	431.44819301	427.36787075	-0.00402665	-0.01370658	-0.10146425
0.14293	962.55824	0.0	7e-07	8.7e-07	9e-08	0.0	5.93e-06	3.27e-06	1e-08	427.55148565	431.38843604	427.30870783	-0.00401439	-0.01369948	-0.1014178
0.14299	962.89793	0.0	7e-07	8.7e-07	9e-08	0.0	5.93e-06	3.27e-06	1e-08	427.49221277	431.32870447	427.24956405	-0.00400673	-0.01369234	-0.10137136
0.14304	963.23761	0.0	7e-07	8.7e-07	9e-08	0.0	5.93e-06	3.27e-06	1e-08	427.43304559	431.26899848	427.19044263	-0.00401086	-0.0136851	-0.10132492
0.1431	963.57726	0.0	7e-07	8.7e-07	9e-08	0.0	5.93e-06	3.27e-06	1e-08	427.37380994	431.20931849	427.13135183	-0.00400071	-0.01367801	-0.1012786
0.14315	963.91688	0.0	7e-07	8.7e-07	9e-08	0.0	5.93e-06	3.27e-06	1e-08	427.31471677	431.14966393	427.07228157	-0.00399596	-0.01367086	-0.10123222
0.14321	964.25648	0.0	7e-07	8.7e-07	9e-08	0.0	5.93e-06	3.27e-06	1e-08	427.25568634	431.09003501	427.01323567	-0.00399155	-0.0136637	-0.10118584
0.14326	964.59605	0.0	7e-07	8.7e-07	9e-08	0.0	5.93e-06	3.27e-06	1e-08	427.19671364	431.03043175	426.95421438	-0.00399424	-0.01365649	-0.10113947
0.14332	964.9356	0.0	7e-07	8.7e-07	9e-08	0.0	5.93e-06	3.27e-06	1e-08	427.13769385	430.97085441	426.89522265	-0.00400268	-0.01364924	-0.10109312
0.14337	965.27512	0.0	7e-07	8.7e-07	9e-08	0.0	5.93e-06	3.27e-06	1e-08	427.07854197	430.91130318	426.83626451	-0.00399398	-0.01364214	-0.10104684
0.14343	965.61462	0.0	7e-07	8.7e-07	9e-08	0.0	5.93e-06	3.27e-06	1e-08	427.0195112	430.8517774	426.77732791	-0.00399572	-0.01363496	-0.10100059
0.14348	965.95409	0.0	7e-07	8.7e-07	9e-08	0.0	5.93e-06	3.27e-06	1e-08	426.9604473	430.79227744	426.71842015	-0.00399825	-0.01362777	-0.10095434
0.15354	1027.65468	0.0	7e-07	8.7e-07	9e-08	0.0	5.93e-06	3.27e-06	1e-08	416.58950423	420.32751452	416.36746528	-0.00359456	-0.0123653	-0.09270337
0.1536	1027.98952	0.0	7e-07	8.7e-07	9e-08	0.0	5.93e-06	3.27e-06	1e-08	416.53515943	420.27263621	416.31323962	-0.00359456	-0.0123653	-0.09270337
0.15365	1028.32434	0.0	7e-07	8.7e-07	9e-08	0.0	5.93e-06	3.27e-06	1e-08	416.48081464	420.2177579	416.25901395	-0.00359456	-0.0123653	-0.09270337
0.15371	1028.65913	0.0	7e-07	8.7e-07	9e-08	0.0	5.93e-06	3.27e-06	1e-08	416.42646984	420.16287959	416.20478829	-0.00359022	-0.01234563	-0.09257362
0.15376	1028.99389	0.0	7e-07	8.7e-07	9e-08	0.0	5.93e-06	3.27e-06	1e-08	416.37217137	420.1080739	416.15063734	-0.00358745	-0.01233302	-0.09249045
0.15382	1029.32863	0.0	7e-07	8.7e-07	9e-08	0.0	5.93e-06	3.27e-06	1e-08	416.31790261	420.05331476	416.09653428	-0.00358745	-0.01233302	-0.09249045
0.15387	1029.66334	0.0	7e-07	8.7e-07	9e-08	0.0	5.93e-06	3.27e-06	1e-08	416.26363384	419.99855562	416.04243123	-0.00358745	-0.01233302	-0.09249045
0.15393	1029.99803	0.0	7e-07	8.7e-07	9e-08	0.0	5.93e-06	3.27e-06	1e-08	416.20936507	419.94379648	415.98832817	-0.00358745	-0.01233302	-0.09249045
0.15398	1030.33269	0.0	7e-07	8.7e-07	9e-08	0.0	5.93e-06	3.27e-06	1e-08	416.1550963	419.88903734	415.93422512	-0.00357648	-0.01232827	-0.09245858
0.15404	1030.66733	0.0	7e-07	8.7e-07	9e-08	0.0	5.93e-06	3.27e-06	1e-08	416.10098869	419.83429565	415.88013348	-0.00357164	-0.01232228	-0.09241882
0.15409	1031.00194	0.0	7e-07	8.7e-07	9e-08	0.0	5.93e-06	3.27e-06	1e-08	416.04694848	419.77957606	415.82606229	-0.00357543	-0.01231434	-0.09236666
0.15415	1031.33653	0.0	7e-07	8.7e-07	9e-08	0.0	5.93e-06	3.27e-06	1e-08	415.99284323	419.72488586	415.77202501	-0.00356671	-0.01228899	-0.09219896
0.1542	1031.67109	0.0	7e-07	8.7e-07	9e-08	0.0	5.93e-06	3.27e-06	1e-08	415.93884517	419.67028928	415.71808216	-0.00356671	-0.01228899	-0.09219896
0.15426	1032.00562	0.0	7e-07	8.7e-07	9e-08	0.0	5.93e-06	3.27e-06	1e-08	415.88484712	419.61569271	415.66413932	-0.00356671	-0.01228899	-0.09219896
0.15431	1032.34014	0.0	7e-07	8.7e-07	9e-08	0.0	5.93e-06	3.27e-06	1e-08	415.83084907	419.56109614	415.61019647	-0.00356671	-0.01228899	-0.09219896
0.15437	1032.67462	0.0	7e-07	8.7e-07	9e-08	0.0	5.93e-06	3.27e-06	1e-08	415.77685102	419.50649957	415.55625362	-0.00356377	-0.01226853	-0.09206389
0.15442	1033.00908	0.0	7e-07	8.7e-07	9e-08	0.0	5.93e-06	3.27e-06	1e-08	415.72287764	419.4519787	415.50238967	-0.0035627	-0.01226105	-0.09201453
0.15448	1033.34351	0.0	7e-07	8.7e-07	9e-08	0.0	5.93e-06	3.27e-06	1e-08	415.66891328	419.39748548	415.44855456	-0.0035627	-0.01226105	-0.09201453
0.16454	1094.1158	0.0	7e-07	8.7e-07	9e-08	0.0	5.93e-06	3.27e-06	1e-08	406.18293195	409.80460885	405.98061475	-0.00322167	-0.01115176	-0.08461088
0.1646	1094.44553	0.0	7e-07	8.7e-07	9e-08	0.0	5.93e-06	3.27e-06	1e-08	406.13313522	409.7542696	405.93098616	-0.00322167	-0.01115176	-0.08461088
0.16465	1094.77524	0.0	7e-07	8.7e-07	9e-08	0.0	5.93e-06	3.27e-06	1e-08	406.08333849	409.70393035	405.88135757	-0.0032119	-0.01114497	-0.08456464
0.16471	1095.10492	0.0	7e-07	8.7e-07	9e-08	0.0	5.93e-06	3.27e-06	1e-08	406.03368638	409.65361682	405.83174995	-0.00320621	-0.011141	-0.08453768
0.16476	1095.43458	0.0	7e-07	8.7e-07	9e-08	0.0	5.93e-06	3.27e-06	1e-08	405.98411862	409.6033183	405.78215456	-0.0032041	-0.01113663	-0.08450812
0.16482	1095.76421	0.0	7e-07	8.7e-07	9e-08	0.0	5.93e-06	3.27e-06	1e-08	405.93457936	409.55303638	405.73257547	-0.00321256	-0.0111305	-0.0844674
0.16487	1096.09381	0.0	7e-07	8.7e-07	9e-08	0.0	5.93e-06	3.27e-06	1e-08	405.88490394	409.50277775	405.6830268	-0.00321522	-0.01112534	-0.08443281
0.16493	1096.42339	0.0	7e-07	8.7e-07	9e-08	0.0	5.93e-06	3.27e-06	1e-08	405.83518267	409.45253875	405.6335008	-0.00321589	-0.01111954	-0.08439388
0.16498	1096.75295	0.0	7e-07	8.7e-07	9e-08	0.0	5.93e-06	3.27e-06	1e-08	405.78544565	409.40232176	405.58399869	-0.00321613	-0.01111361	-0.084354
0.16504	1097.08247	0.0	7e-07	8.7e-07	9e-08	0.0	5.93e-06	3.27e-06	1e-08	405.73569958	409.35212729	405.53452074	-0.00321749	-0.01110804	-0.08431657
0.16509	1097.41197	0.0	7e-07	8.7e-07	9e-08	0.0	5.93e-06	3.27e-06	1e-08	405.68592736	409.301954	405.48506626	-0.00321885	-0.01110246	-0.08427914
0.16515	1097.74145	0.0	7e-07	8.7e-07	9e-08	0.0	5.93e-06	3.27e-06	1e-08	405.63612899	409.25180188	405.43563524	-0.00322021	-0.01109689	-0.08424171
0.1652	1098.0709	0.0	7e-07	8.7e-07	9e-08	0.0	5.93e-06	3.27e-06	1e-08	405.58630447	409.20167095	405.3862277	-0.00318838	-0.01109136	-0.08420281
0.16526	1098.40033	0.0	7e-07	8.7e-07	9e-08	0.0	5.93e-06	3.27e-06	1e-08	405.53696703	409.15156084	405.33682125	-0.0031694	-0.01108582	-0.08416448
0.16531	1098.72972	0.0	7e-07	8.7e-07	9e-08	0.0	5.93e-06	3.27e-06	1e-08	405.48791811	409.10147168	405.28742455	-0.00316225	-0.01108015	-0.08412598
0.16537	1099.0591	0.0	7e-07	8.7e-07	9e-08	0.0	5.93e-06	3.27e-06	1e-08	405.43897452	409.051404	405.238046	-0.00317054	-0.01107433	-0.0840872
0.16542	1099.38845	0.0	7e-07	8.7e-07	9e-08	0.0	5.93e-06	3.27e-06	1e-08	405.38989748	409.00135851	405.18869659	-0.00316938	-0.0110686	-0.0840486
0.16548	1099.71777	0.0	7e-07	8.7e-07	9e-08	0.0	5.93e-06	3.27e-06	1e-08	405.34083316	408.95133478	405.1393696	-0.00318535	-0.01106272	-0.08400986
0.17554	1159.54818	0.0	7e-07	8.7e-07	9e-08	0.0	5.93e-06	3.27e-06	1e-08	396.66665991	400.15978296	396.48198251	-0.00289037	-0.01006301	-0.07720525
0.1756	1159.87274	0.0	7e-07	8.7e-07	9e-08	0.0	5.93e-06	3.27e-06	1e-08	396.62106466	400.11362687	396.43658323	-0.00289438	-0.01005836	-0.07717354
0.17565	1160.19726	0.0	7e-07	8.7e-07	9e-08	0.0	5.93e-06	3.27e-06	1e-08	396.57540217	400.06748895	396.3912059	-0.00287621	-0.01005328	-0.07713776
0.17571	1160.52176	0.0	7e-07	8.7e-07	9e-08	0.0	5.93e-06	3.27e-06	1e-08	396.53002183	400.02137071	396.34583742	-0.00286265	-0.01004829	-0.07710283
0.17576	1160.84623	0.0	7e-07	8.7e-07	9e-08	0.0	5.93e-06	3.27e-06	1e-08	396.48485101	399.97527183	396.30048052	-0.00285262	-0.01004337	-0.07706854
0.17582	1161.17068	0.0	7e-07	8.7e-07	9e-08	0.0	5.93e-06	3.27e-06	1e-08	396.43983417	399.92919208	396.25513728	-0.00285702	-0.01003814	-0.07703293
0.17587	1161.4951	0.0	7e-07	8.7e-07	9e-08	0.0	5.93e-06	3.27e-06	1e-08	396.39474344	399.88313272	396.20981862	-0.00285886	-0.01003297	-0.07699756
0.17593	1161.8195	0.0	7e-07	8.7e-07	9e-08	0.0	5.93e-06	3.27e-06	1e-08	396.34961939	399.83709353	396.1645226	-0.00285816	-0.01002785	-0.07696242
0.17598	1162.14387	0.0	7e-07	8.7e-07	9e-08	0.0	5.93e-06	3.27e-06	1e-08	396.30450188	399.79107428	396.1192473	-0.00287123	-0.01002255	-0.07692674
0.17604	1162.46821	0.0	7e-07	8.7e-07	9e-08	0.0	5.93e-06	3.27e-06	1e-08	396.25917368	399.74507578	396.0740027	-0.00287993	-0.01001731	-0.07689122
0.17609	1162.79253	0.0	7e-07	8.7e-07	9e-08	0.0	5.93e-06	3.27e-06	1e-08	396.21370361	399.69909778	396.02878564	-0.00288574	-0.0100121	-0.07685583
0.17615	1163.11682	0.0	7e-07	8.7e-07	9e-08	0.0	5.93e-06	3.27e-06	1e-08	396.16813748	399.6531401	395.98359401	-0.00289155	-0.0100069	-0.07682043
0.1762	1163.44108	0.0	7e-07	8.7e-07	9e-08	0.0	5.93e-06	3.27e-06	1e-08	396.12247528	399.60720274	395.93842782	-0.00289123	-0.01000174	-0.07678504
0.17626	1163.76532	0.0	7e-07	8.7e-07	9e-08	0.0	5.93e-06	3.27e-06	1e-08	396.07681372	399.56128549	395.89328277	-0.00285973	-0.00999683	-0.07674965
0.17631	1164.08953	0.0	7e-07	8.7e-07	9e-08	0.0	5.93e-06	3.27e-06	1e-08	396.03164504	399.51538721	395.84813699	-0.00286617	-0.00999161	-0.0767142
0.17637	1164.41372	0.0	7e-07	8.7e-07	9e-08	0.0	5.93e-06	3.27e-06	1e-08	395.98637027	399.46950933	395.80301713	-0.00285549	-0.00998654	-0.07667881
0.17642	1164.73788	0.0	7e-07	8.7e-07	9e-08	0.0	5.93e-06	3.27e-06	1e-08	395.94125966	399.42365117	395.75791115	-0.00284953	-0.00998143	-0.07664339
0.17648	1165.06201	0.0	7e-07	8.7e-07	9e-08	0.0	5.93e-06	3.27e-06	1e-08	395.89623879	399.37781294	395.71282237	-0.00285683	-0.00997317	-0.07658704
0.18654	1223.93638	0.0	7e-07	8.7e-07	9e-08	0.0	5.93e-06	3.27e-06	1e-08	387.96977358	391.32504373	387.80137015	-0.00257671	-0.00907732	-0.07037177
0.1866	1224.25567	0.0	7e-07	8.7e-07	9e-08	0.0	5.93e-06	3.27e-06	1e-08	387.9283506	391.28277347	387.75988119	-0.00258243	-0.00907132	-0.07033015
0.18665	1224.57494	0.0	7e-07	8.7e-07	9e-08	0.0	5.93e-06	3.27e-06	1e-08	387.88683095	391.24052723	387.71842143	-0.00258376	-0.00906733	-0.07030238
0.18671	1224.89418	0.0	7e-07	8.7e-07	9e-08	0.0	5.93e-06	3.27e-06	1e-08	387.84528667	391.19829694	387.67697943	-0.00257989	-0.00904725	-0.07016201
0.18676	1225.21339	0.0	7e-07	8.7e-07	9e-08	0.0	5.93e-06	3.27e-06	1e-08	387.80378857	391.15614688	387.63561968	-0.00257989	-0.00904725	-0.07016201
0.18682	1225.53257	0.0	7e-07	8.7e-07	9e-08	0.0	5.93e-06	3.27e-06	1e-08	387.76229048	391.11399683	387.59425993	-0.00257989	-0.00904725	-0.07016201
0.18687	1225.85173	0.0	7e-07	8.7e-07	9e-08	0.0	5.93e-06	3.27e-06	1e-08	387.72079238	391.07184677	387.55290018	-0.00257989	-0.00904725	-0.07016201
0.18693	1226.17086	0.0	7e-07	8.7e-07	9e-08	0.0	5.93e-06	3.27e-06	1e-08	387.67929428	391.02969672	387.51154043	-0.0025752	-0.00904555	-0.0701499
0.18698	1226.48997	0.0	7e-07	8.7e-07	9e-08	0.0	5.93e-06	3.27e-06	1e-08	387.63787011	390.98755341	387.47018473	-0.00256558	-0.00904116	-0.07011869
0.18704	1226.80905	0.0	7e-07	8.7e-07	9e-08	0.0	5.93e-06	3.27e-06	1e-08	387.59659713	390.94542761	387.42884117	-0.0025711	-0.0090362	-0.07008433
0.18709	1227.1281	0.0	7e-07	8.7e-07	9e-08	0.0	5.93e-06	3.27e-06	1e-08	387.55523151	390.90332167	387.38752229	-0.00256495	-0.00901699	-0.06994963
0.18715	1227.44712	0.0	7e-07	8.7e-07	9e-08	0.0	5.93e-06	3.27e-06	1e-08	387.51394936	390.86129253	387.34628067	-0.00256441	-0.00901529	-0.06993777
0.1872	1227.76612	0.0	7e-07	8.7e-07	9e-08	0.0	5.93e-06	3.27e-06	1e-08	387.47267455	390.81927015	387.30504584	-0.00256441	-0.00901529	-0.06993777
0.18726	1228.0851	0.0	7e-07	8.7e-07	9e-08	0.0	5.93e-06	3.27e-06	1e-08	387.43139975	390.77724778	387.26381102	-0.00256441	-0.00901529	-0.06993777
0.18731	1228.40404	0.0	7e-07	8.7e-07	9e-08	0.0	5.93e-06	3.27e-06	1e-08	387.39012494	390.7352254	387.2225762	-0.00256323	-0.00900691	-0.06987909
0.18737	1228.72296	0.0	7e-07	8.7e-07	9e-08	0.0	5.93e-06	3.27e-06	1e-08	387.3488624	390.69323659	387.18137608	-0.00256148	-0.00899442	-0.06979178
0.18742	1229.04185	0.0	7e-07	8.7e-07	9e-08	0.0	5.93e-06	3.27e-06	1e-08	387.3076181	390.65129772	387.1402276	-0.00256148	-0.00899442	-0.06979178
0.18748	1229.36072	0.0	7e-07	8.7e-07	9e-08	0.0	5.93e-06	3.27e-06	1e-08	387.26637381	390.60935885	387.09907911	-0.00256148	-0.00899442	-0.06979178
0.19754	1287.26436	0.0	7e-07	8.7e-07	9e-08	0.0	5.93e-06	3.27e-06	1e-08	380.02381357	383.23376135	379.87007483	-0.00231621	-0.00819447	-0.06414209
0.1976	1287.5783	0.0	7e-07	8.7e-07	9e-08	0.0	5.93e-06	3.27e-06	1e-08	379.9859279	383.19505816	379.83217979	-0.00232194	-0.00819039	-0.06411337
0.19765	1287.89222	0.0	7e-07	8.7e-07	9e-08	0.0	5.93e-06	3.27e-06	1e-08	379.94794552	383.15637171	379.7943062	-0.00231209	-0.00817854	-0.06402865
0.19771	1288.20612	0.0	7e-07	8.7e-07	9e-08	0.0	5.93e-06	3.27e-06	1e-08	379.91011533	383.11773367	379.75647715	-0.00230721	-0.00817267	-0.06398664
0.19776	1288.51999	0.0	7e-07	8.7e-07	9e-08	0.0	5.93e-06	3.27e-06	1e-08	379.87236062	383.07911964	379.71867018	-0.00230721	-0.00817267	-0.06398664
0.19782	1288.83383	0.0	7e-07	8.7e-07	9e-08	0.0	5.93e-06	3.27e-06	1e-08	379.83460591	383.0405056	379.68086321	-0.00230721	-0.00817267	-0.06398664
0.19787	1289.14764	0.0	7e-07	8.7e-07	9e-08	0.0	5.93e-06	3.27e-06	1e-08	379.7968512	383.00189157	379.64305624	-0.00231227	-0.00817083	-0.06397388
0.19793	1289.46143	0.0	7e-07	8.7e-07	9e-08	0.0	5.93e-06	3.27e-06	1e-08	379.75901231	382.9632851	379.60526056	-0.00231709	-0.00816664	-0.06394446
0.19798	1289.77519	0.0	7e-07	8.7e-07	9e-08	0.0	5.93e-06	3.27e-06	1e-08	379.72109143	382.92469581	379.56748612	-0.00231112	-0.0081591	-0.06389051
0.19804	1290.08892	0.0	7e-07	8.7e-07	9e-08	0.0	5.93e-06	3.27e-06	1e-08	379.68326253	382.88613736	379.52974025	-0.00230857	-0.00814685	-0.06380319
0.19809	1290.40263	0.0	7e-07	8.7e-07	9e-08	0.0	5.93e-06	3.27e-06	1e-08	379.6454663	382.84762908	379.49204561	-0.00230857	-0.00814685	-0.06380319
0.19815	1290.71631	0.0	7e-07	8.7e-07	9e-08	0.0	5.93e-06	3.27e-06	1e-08	379.60767007	382.8091208	379.45435098	-0.00230857	-0.00814685	-0.06380319
0.1982	1291.02996	0.0	7e-07	8.7e-07	9e-08	0.0	5.93e-06	3.27e-06	1e-08	379.56987384	382.77061252	379.41665634	-0.00230795	-0.0081405	-0.06375809
0.19826	1291.34358	0.0	7e-07	8.7e-07	9e-08	0.0	5.93e-06	3.27e-06	1e-08	379.53208296	382.73213024	379.37898866	-0.00230569	-0.0081172	-0.06359251
0.19831	1291.65718	0.0	7e-07	8.7e-07	9e-08	0.0	5.93e-06	3.27e-06	1e-08	379.4943117	382.69374345	379.3414199	-0.00230569	-0.0081172	-0.06359251
0.19837	1291.97075	0.0	7e-07	8.7e-07	9e-08	0.0	5.93e-06	3.27e-06	1e-08	379.45654044	382.65535666	379.30385115	-0.00230569	-0.0081172	-0.06359251
0.19842	1292.2843	0.0	7e-07	8.7e-07	9e-08	0.0	5.93e-06	3.27e-06	1e-08	379.41876918	382.61696986	379.2662824	-0.00230569	-0.0081172	-0.06359251
0.19848	1292.59781	0.0	7e-07	8.7e-07	9e-08	0.0	5.93e-06	3.27e-06	1e-08	379.38099792	382.57858307	379.22871365	-0.00230569	-0.0081172	-0.06359251
0.20854	1349.51538	0.0	7e-07	8.7e-07	9e-08	0.0	5.93e-06	3.27e-06	1e-08	372.76704098	375.82704692	372.62723123	-0.0020751	-0.00740534	-0.05847966
0.20859	1349.8239	0.0	7e-07	8.7e-07	9e-08	0.0	5.93e-06	3.27e-06	1e-08	372.73255818	375.79160704	372.59260921	-0.00206525	-0.00740169	-0.05845282
0.20865	1350.13239	0.0	7e-07	8.7e-07	9e-08	0.0	5.93e-06	3.27e-06	1e-08	372.69823652	375.75618236	372.55799662	-0.00205539	-0.00739805	-0.05842598
0.2087	1350.44086	0.0	7e-07	8.7e-07	9e-08	0.0	5.93e-06	3.27e-06	1e-08	372.66407601	375.72077288	372.52339345	-0.00205198	-0.00739435	-0.05839911
0.20876	1350.74929	0.0	7e-07	8.7e-07	9e-08	0.0	5.93e-06	3.27e-06	1e-08	372.6299696	375.68537885	372.48880425	-0.00209137	-0.0073903	-0.05837196
0.20881	1351.0577	0.0	7e-07	8.7e-07	9e-08	0.0	5.93e-06	3.27e-06	1e-08	372.59520601	375.65000194	372.4542592	-0.00208068	-0.00738663	-0.05834488
0.20887	1351.36609	0.0	7e-07	8.7e-07	9e-08	0.0	5.93e-06	3.27e-06	1e-08	372.56061744	375.61464035	372.41972314	-0.00208965	-0.00738281	-0.05831775
0.20892	1351.67444	0.0	7e-07	8.7e-07	9e-08	0.0	5.93e-06	3.27e-06	1e-08	372.52587716	375.57929479	372.38520989	-0.00208972	-0.00737814	-0.05828401
0.20898	1351.98277	0.0	7e-07	8.7e-07	9e-08	0.0	5.93e-06	3.27e-06	1e-08	372.49113252	375.54396879	372.35071722	-0.00207674	-0.0073735	-0.05824979
0.20903	1352.29107	0.0	7e-07	8.7e-07	9e-08	0.0	5.93e-06	3.27e-06	1e-08	372.45660024	375.50866215	372.31623629	-0.00208159	-0.0073689	-0.05821684
0.20909	1352.59935	0.0	7e-07	8.7e-07	9e-08	0.0	5.93e-06	3.27e-06	1e-08	372.42198416	375.47337479	372.28177882	-0.0020809	-0.00735461	-0.05811356
0.20914	1352.90759	0.0	7e-07	8.7e-07	9e-08	0.0	5.93e-06	3.27e-06	1e-08	372.38736963	375.43814732	372.24738373	-0.00208067	-0.00735021	-0.05808176
0.2092	1353.21581	0.0	7e-07	8.7e-07	9e-08	0.0	5.93e-06	3.27e-06	1e-08	372.35275582	375.40293828	372.21300784	-0.00208067	-0.00735021	-0.05808176
0.20925	1353.52401	0.0	7e-07	8.7e-07	9e-08	0.0	5.93e-06	3.27e-06	1e-08	372.318142	375.36772925	372.17863195	-0.00208067	-0.00735021	-0.05808176
0.20931	1353.83217	0.0	7e-07	8.7e-07	9e-08	0.0	5.93e-06	3.27e-06	1e-08	372.28352819	375.33252021	372.14425606	-0.00208067	-0.00735021	-0.05808176
0.20936	1354.14031	0.0	7e-07	8.7e-07	9e-08	0.0	5.93e-06	3.27e-06	1e-08	372.24891437	375.29731118	372.10988017	-0.00205832	-0.00734487	-0.05804194
0.20942	1354.44842	0.0	7e-07	8.7e-07	9e-08	0.0	5.93e-06	3.27e-06	1e-08	372.21466839	375.26212443	372.07551285	-0.00205173	-0.00734329	-0.05803019
0.20947	1354.7565	0.0	7e-07	8.7e-07	9e-08	0.0	5.93e-06	3.27e-06	1e-08	372.18053096	375.22694425	372.04114807	-0.00207068	-0.00733701	-0.05798581
0.21954	1410.672	0.0	7e-07	8.7e-07	9e-08	0.0	5.93e-06	3.27e-06	1e-08	366.14301336	369.04846625	366.01448185	-0.00187666	-0.00668552	-0.05323397
0.21959	1410.975	0.0	7e-07	8.7e-07	9e-08	0.0	5.93e-06	3.27e-06	1e-08	366.1113661	369.0160695	365.98291752	-0.00187666	-0.00668552	-0.05323397
0.21965	1411.27797	0.0	7e-07	8.7e-07	9e-08	0.0	5.93e-06	3.27e-06	1e-08	366.07971885	368.98367275	365.95135318	-0.00187565	-0.00667731	-0.05317383
0.2197	1411.58092	0.0	7e-07	8.7e-07	9e-08	0.0	5.93e-06	3.27e-06	1e-08	366.04808321	368.95131109	365.91982483	-0.00187348	-0.00665962	-0.05304419
0.21976	1411.88384	0.0	7e-07	8.7e-07	9e-08	0.0	5.93e-06	3.27e-06	1e-08	366.01647261	368.91902508	365.88837406	-0.00187348	-0.00665962	-0.05304419
0.21981	1412.18673	0.0	7e-07	8.7e-07	9e-08	0.0	5.93e-06	3.27e-06	1e-08	365.984862	368.88673907	365.85692329	-0.00187348	-0.00665962	-0.05304419
0.21987	1412.4896	0.0	7e-07	8.7e-07	9e-08	0.0	5.93e-06	3.27e-06	1e-08	365.9532514	368.85445305	365.82547251	-0.00187348	-0.00665962	-0.05304419
0.21992	1412.79243	0.0	7e-07	8.7e-07	9e-08	0.0	5.93e-06	3.27e-06	1e-08	365.9216408	368.82216704	365.79402174	-0.00187348	-0.00665962	-0.05304419
0.21998	1413.09524	0.0	7e-07	8.7e-07	9e-08	0.0	5.93e-06	3.27e-06	1e-08	365.89003019	368.78988103	365.76257097	-0.00187348	-0.00665962	-0.05304419
0.22003	1413.39802	0.0	7e-07	8.7e-07	9e-08	0.0	5.93e-06	3.27e-06	1e-08	365.85841959	368.75759501	365.73112019	-0.00187348	-0.00665962	-0.05304419
0.22009	1413.70077	0.0	7e-07	8.7e-07	9e-08	0.0	5.93e-06	3.27e-06	1e-08	365.82680898	368.725309	365.69966942	-0.0018591	-0.00665567	-0.05301435
0.22014	1414.0035	0.0	7e-07	8.7e-07	9e-08	0.0	5.93e-06	3.27e-06	1e-08	365.79543838	368.69303986	365.66822677	-0.00185062	-0.00665333	-0.05299674
0.2202	1414.3062	0.0	7e-07	8.7e-07	9e-08	0.0	5.93e-06	3.27e-06	1e-08	365.7642094	368.66078067	365.63678891	-0.00186355	-0.00664867	-0.05296321
0.22025	1414.60887	0.0	7e-07	8.7e-07	9e-08	0.0	5.93e-06	3.27e-06	1e-08	365.73275931	368.6285415	365.60538059	-0.00186891	-0.00664673	-0.05294931
0.22031	1414.91151	0.0	7e-07	8.7e-07	9e-08	0.0	5.93e-06	3.27e-06	1e-08	365.70121756	368.59631063	365.57398452	-0.00185365	-0.00663797	-0.05288415
0.22036	1415.21412	0.0	7e-07	8.7e-07	9e-08	0.0	5.93e-06	3.27e-06	1e-08	365.66992757	368.56411722	365.5426175	-0.00184946	-0.00663556	-0.0528663
0.22042	1415.51671	0.0	7e-07	8.7e-07	9e-08	0.0	5.93e-06	3.27e-06	1e-08	365.63870658	368.53193407	365.51125845	-0.00184946	-0.00663556	-0.0528663
0.22047	1415.81926	0.0	7e-07	8.7e-07	9e-08	0.0	5.93e-06	3.27e-06	1e-08	365.60748558	368.49975092	365.4798994	-0.00185682	-0.00663434	-0.05285771
0.23054	1470.71595	0.0	7e-07	8.7e-07	9e-08	0.0	5.93e-06	3.27e-06	1e-08	360.09693859	362.84683562	359.97902231	-0.0016945	-0.00604943	-0.04852989
0.23059	1471.01335	0.0	7e-07	8.7e-07	9e-08	0.0	5.93e-06	3.27e-06	1e-08	360.06798238	362.81718449	359.95020364	-0.00169845	-0.00604737	-0.04851478
0.23065	1471.31071	0.0	7e-07	8.7e-07	9e-08	0.0	5.93e-06	3.27e-06	1e-08	360.03895749	362.78754236	359.92139698	-0.00170239	-0.00604531	-0.04849967
0.2307	1471.60805	0.0	7e-07	8.7e-07	9e-08	0.0	5.93e-06	3.27e-06	1e-08	360.00986391	362.75790923	359.89260233	-0.0016848	-0.00604206	-0.04847453
0.23076	1471.90536	0.0	7e-07	8.7e-07	9e-08	0.0	5.93e-06	3.27e-06	1e-08	359.98106894	362.72829023	359.86381071	-0.00167737	-0.00603936	-0.04845412
0.23081	1472.20263	0.0	7e-07	8.7e-07	9e-08	0.0	5.93e-06	3.27e-06	1e-08	359.95239928	362.69868296	359.83502637	-0.00167065	-0.00603671	-0.04843404
0.23087	1472.49989	0.0	7e-07	8.7e-07	9e-08	0.0	5.93e-06	3.27e-06	1e-08	359.92384287	362.66908723	359.80624958	-0.00167227	-0.00603369	-0.04841164
0.23092	1472.79711	0.0	7e-07	8.7e-07	9e-08	0.0	5.93e-06	3.27e-06	1e-08	359.89525696	362.6395047	359.77748763	-0.0016741	-0.00603065	-0.04838919
0.23098	1473.0943	0.0	7e-07	8.7e-07	9e-08	0.0	5.93e-06	3.27e-06	1e-08	359.86663797	362.60993541	359.7487407	-0.00167334	-0.00602774	-0.04836745
0.23103	1473.39147	0.0	7e-07	8.7e-07	9e-08	0.0	5.93e-06	3.27e-06	1e-08	359.83803019	362.58037885	359.72000653	-0.00167876	-0.00602225	-0.04832696
0.23109	1473.68861	0.0	7e-07	8.7e-07	9e-08	0.0	5.93e-06	3.27e-06	1e-08	359.80932643	362.55084623	359.69130093	-0.00168597	-0.00601838	-0.04829855
0.23114	1473.98572	0.0	7e-07	8.7e-07	9e-08	0.0	5.93e-06	3.27e-06	1e-08	359.78049719	362.52133055	359.66261776	-0.00168942	-0.00601584	-0.04827979
0.2312	1474.2828	0.0	7e-07	8.7e-07	9e-08	0.0	5.93e-06	3.27e-06	1e-08	359.75160749	362.49182599	359.63394848	-0.00169445	-0.00601212	-0.04825238
0.23125	1474.57985	0.0	7e-07	8.7e-07	9e-08	0.0	5.93e-06	3.27e-06	1e-08	359.72262945	362.46233768	359.6052995	-0.0016899	-0.00601083	-0.04824257
0.23131	1474.87688	0.0	7e-07	8.7e-07	9e-08	0.0	5.93e-06	3.27e-06	1e-08	359.69372842	362.43285498	359.57665332	-0.00168197	-0.00600801	-0.0482212
0.23136	1475.17387	0.0	7e-07	8.7e-07	9e-08	0.0	5.93e-06	3.27e-06	1e-08	359.66496122	362.40338455	359.54801466	-0.00168343	-0.00600482	-0.04819753
0.23142	1475.47084	0.0	7e-07	8.7e-07	9e-08	0.0	5.93e-06	3.27e-06	1e-08	359.63616716	362.37392805	359.51939149	-0.00167798	-0.00599997	-0.04816109
0.23147	1475.76778	0.0	7e-07	8.7e-07	9e-08	0.0	5.93e-06	3.27e-06	1e-08	359.60746337	362.34449276	359.49078679	-0.00167743	-0.00599873	-0.04815187
0.24154	1529.62821	0.0	7e-07	8.7e-07	9e-08	0.0	5.93e-06	3.27e-06	1e-08	354.57906529	357.1747333	354.47198983	-0.00152646	-0.00547119	-0.04419547
0.24159	1529.9199	0.0	7e-07	8.7e-07	9e-08	0.0	5.93e-06	3.27e-06	1e-08	354.55265937	357.14762725	354.44570648	-0.00152573	-0.00547094	-0.04419359
0.24165	1530.21155	0.0	7e-07	8.7e-07	9e-08	0.0	5.93e-06	3.27e-06	1e-08	354.52626591	357.12052228	354.41942376	-0.0015172	-0.00546808	-0.0441716
0.2417	1530.50318	0.0	7e-07	8.7e-07	9e-08	0.0	5.93e-06	3.27e-06	1e-08	354.50001838	357.09342999	354.39314854	-0.00152027	-0.00546514	-0.04414961
0.24176	1530.79478	0.0	7e-07	8.7e-07	9e-08	0.0	5.93e-06	3.27e-06	1e-08	354.47371611	357.0663508	354.36688894	-0.00151603	-0.00545314	-0.04405892
0.24181	1531.08635	0.0	7e-07	8.7e-07	9e-08	0.0	5.93e-06	3.27e-06	1e-08	354.44748055	357.03932493	354.34068195	-0.00151461	-0.00544945	-0.04403104
0.24187	1531.37789	0.0	7e-07	8.7e-07	9e-08	0.0	5.93e-06	3.27e-06	1e-08	354.42126744	357.01231546	354.31449106	-0.00151461	-0.00544945	-0.04403104
0.24192	1531.6694	0.0	7e-07	8.7e-07	9e-08	0.0	5.93e-06	3.27e-06	1e-08	354.39505434	356.98530599	354.28830016	-0.00151461	-0.00544945	-0.04403104
0.24198	1531.96088	0.0	7e-07	8.7e-07	9e-08	0.0	5.93e-06	3.27e-06	1e-08	354.36884123	356.95829653	354.26210926	-0.00151461	-0.00544945	-0.04403104
0.24203	1532.25234	0.0	7e-07	8.7e-07	9e-08	0.0	5.93e-06	3.27e-06	1e-08	354.34262813	356.93128706	354.23591837	-0.00151465	-0.00544786	-0.04401902
0.24209	1532.54376	0.0	7e-07	8.7e-07	9e-08	0.0	5.93e-06	3.27e-06	1e-08	354.31641344	356.90428468	354.20973486	-0.001515	-0.00543404	-0.04391496
0.24214	1532.83516	0.0	7e-07	8.7e-07	9e-08	0.0	5.93e-06	3.27e-06	1e-08	354.29018506	356.8773438	354.18361536	-0.001515	-0.00543404	-0.04391496
0.2422	1533.12653	0.0	7e-07	8.7e-07	9e-08	0.0	5.93e-06	3.27e-06	1e-08	354.26395667	356.85040291	354.15749587	-0.001515	-0.00543404	-0.04391496
0.24225	1533.41786	0.0	7e-07	8.7e-07	9e-08	0.0	5.93e-06	3.27e-06	1e-08	354.23772828	356.82346202	354.13137637	-0.001515	-0.00543404	-0.04391496
0.24231	1533.70917	0.0	7e-07	8.7e-07	9e-08	0.0	5.93e-06	3.27e-06	1e-08	354.2114999	356.79652113	354.10525687	-0.001515	-0.00543404	-0.04391496
0.24236	1534.00046	0.0	7e-07	8.7e-07	9e-08	0.0	5.93e-06	3.27e-06	1e-08	354.18527151	356.76958024	354.07913738	-0.00150973	-0.00543144	-0.04389513
0.24242	1534.29171	0.0	7e-07	8.7e-07	9e-08	0.0	5.93e-06	3.27e-06	1e-08	354.15913275	356.74265092	354.05302633	-0.0015032	-0.0054282	-0.0438705
0.24247	1534.58293	0.0	7e-07	8.7e-07	9e-08	0.0	5.93e-06	3.27e-06	1e-08	354.13310531	356.71573595	354.02692579	-0.00150557	-0.00542663	-0.04385873
0.25253	1587.38875	0.0	7e-07	8.7e-07	9e-08	0.0	5.93e-06	3.27e-06	1e-08	349.54610322	351.98859874	349.44843024	-0.00136576	-0.00495396	-0.04026905
0.25259	1587.67463	0.0	7e-07	8.7e-07	9e-08	0.0	5.93e-06	3.27e-06	1e-08	349.52221296	351.96381126	349.42444223	-0.00137765	-0.00494885	-0.04023073
0.25264	1587.96047	0.0	7e-07	8.7e-07	9e-08	0.0	5.93e-06	3.27e-06	1e-08	349.49811217	351.93904693	349.40048608	-0.00137765	-0.00494885	-0.04023073
0.2527	1588.24629	0.0	7e-07	8.7e-07	9e-08	0.0	5.93e-06	3.27e-06	1e-08	349.47401138	351.9142826	349.37652993	-0.00136746	-0.00494671	-0.0402139
0.25275	1588.53207	0.0	7e-07	8.7e-07	9e-08	0.0	5.93e-06	3.27e-06	1e-08	349.4500878	351.88952792	349.35257695	-0.00136949	-0.00494423	-0.04019512
0.25281	1588.81783	0.0	7e-07	8.7e-07	9e-08	0.0	5.93e-06	3.27e-06	1e-08	349.42612735	351.86478446	349.32863693	-0.00136678	-0.00493417	-0.04011818
0.25286	1589.10356	0.0	7e-07	8.7e-07	9e-08	0.0	5.93e-06	3.27e-06	1e-08	349.40220915	351.84008653	349.30474224	-0.00136598	-0.0049319	-0.04010082
0.25292	1589.38926	0.0	7e-07	8.7e-07	9e-08	0.0	5.93e-06	3.27e-06	1e-08	349.37830371	351.81539888	349.28085766	-0.00136598	-0.0049319	-0.04010082
0.25297	1589.67493	0.0	7e-07	8.7e-07	9e-08	0.0	5.93e-06	3.27e-06	1e-08	349.35439828	351.79071123	349.25697307	-0.00136598	-0.0049319	-0.04010082
0.25303	1589.96057	0.0	7e-07	8.7e-07	9e-08	0.0	5.93e-06	3.27e-06	1e-08	349.33049284	351.76602358	349.23308849	-0.00136598	-0.0049319	-0.04010082
0.25308	1590.24618	0.0	7e-07	8.7e-07	9e-08	0.0	5.93e-06	3.27e-06	1e-08	349.3065874	351.74133593	349.2092039	-0.00136636	-0.00492694	-0.04006311
0.25314	1590.53176	0.0	7e-07	8.7e-07	9e-08	0.0	5.93e-06	3.27e-06	1e-08	349.28267283	351.71667073	349.18534272	-0.00136637	-0.00492672	-0.04006147
0.25319	1590.81731	0.0	7e-07	8.7e-07	9e-08	0.0	5.93e-06	3.27e-06	1e-08	349.25875786	351.6920065	349.16148256	-0.00136383	-0.00492234	-0.04002793
0.25325	1591.10283	0.0	7e-07	8.7e-07	9e-08	0.0	5.93e-06	3.27e-06	1e-08	349.23488517	351.66736211	349.13764121	-0.00136338	-0.00492157	-0.040022
0.2533	1591.38832	0.0	7e-07	8.7e-07	9e-08	0.0	5.93e-06	3.27e-06	1e-08	349.21101995	351.64272122	349.11380318	-0.0013568	-0.0049079	-0.03991748
0.25336	1591.67379	0.0	7e-07	8.7e-07	9e-08	0.0	5.93e-06	3.27e-06	1e-08	349.18726291	351.61814222	349.0900247	-0.0013545	-0.00490314	-0.03988106
0.25341	1591.95922	0.0	7e-07	8.7e-07	9e-08	0.0	5.93e-06	3.27e-06	1e-08	349.16354356	351.59358479	349.06626696	-0.0013545	-0.00490314	-0.03988106
0.25347	1592.24463	0.0	7e-07	8.7e-07	9e-08	0.0	5.93e-06	3.27e-06	1e-08	349.1398242	351.56902735	349.04250922	-0.0013545	-0.00490314	-0.03988106
0.26353	1643.97659	0.0	7e-07	8.7e-07	9e-08	0.0	5.93e-06	3.27e-06	1e-08	344.95644844	347.24827158	344.86706914	-0.00124079	-0.00448526	-0.03667075
0.26359	1644.25654	0.0	7e-07	8.7e-07	9e-08	0.0	5.93e-06	3.27e-06	1e-08	344.9345213	347.22562152	344.84520415	-0.00123777	-0.00448125	-0.03663965
0.26364	1644.53647	0.0	7e-07	8.7e-07	9e-08	0.0	5.93e-06	3.27e-06	1e-08	344.91264576	347.20298991	344.82335615	-0.00123698	-0.00448021	-0.03663159
0.2637	1644.81637	0.0	7e-07	8.7e-07	9e-08	0.0	5.93e-06	3.27e-06	1e-08	344.89078359	347.1803631	344.80151255	-0.00123746	-0.00447761	-0.03661158
0.26375	1645.09623	0.0	7e-07	8.7e-07	9e-08	0.0	5.93e-06	3.27e-06	1e-08	344.86891177	347.15774824	344.7796816	-0.00123791	-0.00447512	-0.03659247
0.26381	1645.37607	0.0	7e-07	8.7e-07	9e-08	0.0	5.93e-06	3.27e-06	1e-08	344.84703075	347.1351448	344.75786271	-0.00123704	-0.00447397	-0.03658353
0.26386	1645.65588	0.0	7e-07	8.7e-07	9e-08	0.0	5.93e-06	3.27e-06	1e-08	344.82516461	347.11254667	344.73604871	-0.00123409	-0.00447008	-0.0365534
0.26392	1645.93565	0.0	7e-07	8.7e-07	9e-08	0.0	5.93e-06	3.27e-06	1e-08	344.80334866	347.08996643	344.71425117	-0.00123409	-0.00447008	-0.0365534
0.26397	1646.2154	0.0	7e-07	8.7e-07	9e-08	0.0	5.93e-06	3.27e-06	1e-08	344.78153271	347.06738619	344.69245363	-0.00123498	-0.00446528	-0.03651646
0.26403	1646.49512	0.0	7e-07	8.7e-07	9e-08	0.0	5.93e-06	3.27e-06	1e-08	344.75969873	347.04482803	344.67067943	-0.00123503	-0.00446501	-0.03651436
0.26408	1646.7748	0.0	7e-07	8.7e-07	9e-08	0.0	5.93e-06	3.27e-06	1e-08	344.73786373	347.02227113	344.64890655	-0.00123249	-0.00446167	-0.03648849
0.26414	1647.05446	0.0	7e-07	8.7e-07	9e-08	0.0	5.93e-06	3.27e-06	1e-08	344.71607197	346.99972958	344.62714781	-0.00123121	-0.00445998	-0.03647537
0.26419	1647.33409	0.0	7e-07	8.7e-07	9e-08	0.0	5.93e-06	3.27e-06	1e-08	344.69430213	346.97719583	344.60539623	-0.00123157	-0.00445805	-0.03646053
0.26425	1647.61369	0.0	7e-07	8.7e-07	9e-08	0.0	5.93e-06	3.27e-06	1e-08	344.67252497	346.95467094	344.58365403	-0.00123216	-0.00445492	-0.03643641
0.2643	1647.89325	0.0	7e-07	8.7e-07	9e-08	0.0	5.93e-06	3.27e-06	1e-08	344.65073589	346.93216048	344.56192707	-0.00123178	-0.00445443	-0.03643258
0.26436	1648.17279	0.0	7e-07	8.7e-07	9e-08	0.0	5.93e-06	3.27e-06	1e-08	344.62895323	346.90965228	344.54020221	-0.00122833	-0.0044499	-0.03639751
0.26441	1648.4523	0.0	7e-07	8.7e-07	9e-08	0.0	5.93e-06	3.27e-06	1e-08	344.60722943	346.88716491	344.51849649	-0.00122833	-0.0044499	-0.03639751
0.26447	1648.73178	0.0	7e-07	8.7e-07	9e-08	0.0	5.93e-06	3.27e-06	1e-08	344.58550562	346.86467755	344.49679077	-0.00122912	-0.00444578	-0.03636579
0.27453	1699.36963	0.0	7e-07	8.7e-07	9e-08	0.0	5.93e-06	3.27e-06	1e-08	340.77169252	342.91676881	340.69001807	-0.00112041	-0.00406131	-0.03338077
0.27459	1699.64356	0.0	7e-07	8.7e-07	9e-08	0.0	5.93e-06	3.27e-06	1e-08	340.7517065	342.89608347	340.6700931	-0.0011201	-0.00406094	-0.03337791
0.27464	1699.91745	0.0	7e-07	8.7e-07	9e-08	0.0	5.93e-06	3.27e-06	1e-08	340.73172591	342.87539983	340.65016967	-0.00111651	-0.00405676	-0.03334514
0.2747	1700.19132	0.0	7e-07	8.7e-07	9e-08	0.0	5.93e-06	3.27e-06	1e-08	340.71180752	342.85473574	340.6302639	-0.00111651	-0.00405676	-0.03334514
0.27475	1700.46515	0.0	7e-07	8.7e-07	9e-08	0.0	5.93e-06	3.27e-06	1e-08	340.69188913	342.83407165	340.61035813	-0.00111756	-0.00405309	-0.03331663
0.27481	1700.73895	0.0	7e-07	8.7e-07	9e-08	0.0	5.93e-06	3.27e-06	1e-08	340.67195029	342.8134247	340.59047066	-0.00111782	-0.00405218	-0.03330953
0.27486	1701.01273	0.0	7e-07	8.7e-07	9e-08	0.0	5.93e-06	3.27e-06	1e-08	340.65200636	342.79278202	340.57058774	-0.00111579	-0.00404981	-0.033291
0.27492	1701.28647	0.0	7e-07	8.7e-07	9e-08	0.0	5.93e-06	3.27e-06	1e-08	340.6320977	342.7721504	340.55071481	-0.00111392	-0.00404764	-0.03327398
0.27497	1701.56018	0.0	7e-07	8.7e-07	9e-08	0.0	5.93e-06	3.27e-06	1e-08	340.61222143	342.75152892	340.53085104	-0.00111424	-0.00404653	-0.03326539
0.27503	1701.83386	0.0	7e-07	8.7e-07	9e-08	0.0	5.93e-06	3.27e-06	1e-08	340.59233896	342.73091261	340.5109928	-0.00111524	-0.00404306	-0.03323845
0.27508	1702.10751	0.0	7e-07	8.7e-07	9e-08	0.0	5.93e-06	3.27e-06	1e-08	340.57243704	342.7103125	340.49115184	-0.00111524	-0.00404306	-0.03323845
0.27514	1702.38113	0.0	7e-07	8.7e-07	9e-08	0.0	5.93e-06	3.27e-06	1e-08	340.55253512	342.68971239	340.47131089	-0.00111149	-0.00403871	-0.03320431
0.27519	1702.65472	0.0	7e-07	8.7e-07	9e-08	0.0	5.93e-06	3.27e-06	1e-08	340.53269833	342.66913265	340.45148833	-0.00111134	-0.00403854	-0.03320297
0.27525	1702.92828	0.0	7e-07	8.7e-07	9e-08	0.0	5.93e-06	3.27e-06	1e-08	340.51286409	342.6485537	340.43166649	-0.00111225	-0.00403542	-0.03317876
0.2753	1703.20181	0.0	7e-07	8.7e-07	9e-08	0.0	5.93e-06	3.27e-06	1e-08	340.49301226	342.62798932	340.41186019	-0.00111267	-0.00403398	-0.03316752
0.27536	1703.47531	0.0	7e-07	8.7e-07	9e-08	0.0	5.93e-06	3.27e-06	1e-08	340.47315226	342.6074317	340.39206112	-0.00111109	-0.00403215	-0.03315324
0.27541	1703.74877	0.0	7e-07	8.7e-07	9e-08	0.0	5.93e-06	3.27e-06	1e-08	340.45331957	342.58688259	340.37226973	-0.00110876	-0.00402946	-0.03313211
0.27547	1704.02221	0.0	7e-07	8.7e-07	9e-08	0.0	5.93e-06	3.27e-06	1e-08	340.43352727	342.56634609	340.35248972	-0.00110893	-0.00402889	-0.03312773
0.28553	1753.5446	0.0	7e-07	8.7e-07	9e-08	0.0	5.93e-06	3.27e-06	1e-08	336.95730528	338.96026341	336.88267477	-0.00101207	-0.00367987	-0.03039165
0.28559	1753.81237	0.0	7e-07	8.7e-07	9e-08	0.0	5.93e-06	3.27e-06	1e-08	336.93909732	338.94137248	336.86451579	-0.00101237	-0.00367905	-0.03038521
0.28564	1754.08011	0.0	7e-07	8.7e-07	9e-08	0.0	5.93e-06	3.27e-06	1e-08	336.92088351	338.92248545	336.84636099	-0.00101035	-0.0036769	-0.03036824
0.2857	1754.34782	0.0	7e-07	8.7e-07	9e-08	0.0	5.93e-06	3.27e-06	1e-08	336.90270531	338.90360858	336.82821524	-0.0010085	-0.00367495	-0.03035276
0.28575	1754.61551	0.0	7e-07	8.7e-07	9e-08	0.0	5.93e-06	3.27e-06	1e-08	336.88455959	338.88474099	336.81007774	-0.00100887	-0.00367394	-0.03034484
0.28581	1754.88315	0.0	7e-07	8.7e-07	9e-08	0.0	5.93e-06	3.27e-06	1e-08	336.86640663	338.86587819	336.79194539	-0.00101005	-0.00367081	-0.03032032
0.28586	1755.15077	0.0	7e-07	8.7e-07	9e-08	0.0	5.93e-06	3.27e-06	1e-08	336.84823125	338.84703021	336.77382898	-0.00101005	-0.00367081	-0.03032032
0.28592	1755.41836	0.0	7e-07	8.7e-07	9e-08	0.0	5.93e-06	3.27e-06	1e-08	336.83005587	338.82818223	336.75571257	-0.00100631	-0.00366686	-0.03028906
0.28597	1755.68592	0.0	7e-07	8.7e-07	9e-08	0.0	5.93e-06	3.27e-06	1e-08	336.81194621	338.80935298	336.73761281	-0.00100617	-0.00366672	-0.03028794
0.28603	1755.95344	0.0	7e-07	8.7e-07	9e-08	0.0	5.93e-06	3.27e-06	1e-08	336.79383892	338.7905244	336.71951365	-0.00100724	-0.00366388	-0.03026572
0.28608	1756.22093	0.0	7e-07	8.7e-07	9e-08	0.0	5.93e-06	3.27e-06	1e-08	336.77571123	338.77170926	336.70142895	-0.00100773	-0.00366259	-0.03025557
0.28614	1756.4884	0.0	7e-07	8.7e-07	9e-08	0.0	5.93e-06	3.27e-06	1e-08	336.7575742	338.75290026	336.68335084	-0.00100615	-0.00366092	-0.0302424
0.28619	1756.75583	0.0	7e-07	8.7e-07	9e-08	0.0	5.93e-06	3.27e-06	1e-08	336.73946493	338.73409915	336.66527975	-0.00100386	-0.0036585	-0.03022325
0.28625	1757.02323	0.0	7e-07	8.7e-07	9e-08	0.0	5.93e-06	3.27e-06	1e-08	336.72139599	338.71530952	336.64721886	-0.00100406	-0.00365797	-0.0302191
0.2863	1757.2906	0.0	7e-07	8.7e-07	9e-08	0.0	5.93e-06	3.27e-06	1e-08	336.70332322	338.6965224	336.62916067	-0.00100542	-0.00365439	-0.03019096
0.28636	1757.55794	0.0	7e-07	8.7e-07	9e-08	0.0	5.93e-06	3.27e-06	1e-08	336.68522447	338.6777523	336.61112079	-0.00100542	-0.00365439	-0.03019096
0.28641	1757.82525	0.0	7e-07	8.7e-07	9e-08	0.0	5.93e-06	3.27e-06	1e-08	336.66712573	338.6589822	336.59308091	-0.00100213	-0.00365092	-0.03016355
0.28647	1758.09252	0.0	7e-07	8.7e-07	9e-08	0.0	5.93e-06	3.27e-06	1e-08	336.64908483	338.64022852	336.57505562	-0.00100155	-0.00365031	-0.03015871
0.29653	1806.47686	0.0	7e-07	8.7e-07	9e-08	0.0	5.93e-06	3.27e-06	1e-08	333.48116085	335.34728724	333.41297928	-0.00091395	-0.00333675	-0.02767855
0.29659	1806.73835	0.0	7e-07	8.7e-07	9e-08	0.0	5.93e-06	3.27e-06	1e-08	333.46459018	335.33003312	333.39642556	-0.00091525	-0.00333388	-0.02765588
0.29664	1806.99982	0.0	7e-07	8.7e-07	9e-08	0.0	5.93e-06	3.27e-06	1e-08	333.4479947	335.31279279	333.37988675	-0.00091525	-0.00333388	-0.02765588
0.2967	1807.26125	0.0	7e-07	8.7e-07	9e-08	0.0	5.93e-06	3.27e-06	1e-08	333.43139923	335.29555246	333.36334795	-0.00091162	-0.00333034	-0.02762764
0.29675	1807.52265	0.0	7e-07	8.7e-07	9e-08	0.0	5.93e-06	3.27e-06	1e-08	333.41486826	335.27832912	333.34682403	-0.00091145	-0.00333017	-0.0276263
0.29681	1807.78402	0.0	7e-07	8.7e-07	9e-08	0.0	5.93e-06	3.27e-06	1e-08	333.39834034	335.26110658	333.33030081	-0.00091261	-0.00332765	-0.02760635
0.29686	1808.04535	0.0	7e-07	8.7e-07	9e-08	0.0	5.93e-06	3.27e-06	1e-08	333.38179052	335.24389617	333.31379073	-0.00091316	-0.00332644	-0.02759674
0.29692	1808.30666	0.0	7e-07	8.7e-07	9e-08	0.0	5.93e-06	3.27e-06	1e-08	333.36523014	335.22669161	333.29728697	-0.00091166	-0.00332497	-0.02758507
0.29697	1808.56793	0.0	7e-07	8.7e-07	9e-08	0.0	5.93e-06	3.27e-06	1e-08	333.34869647	335.20949406	333.28078936	-0.00090936	-0.00332274	-0.02756723
0.29703	1808.82918	0.0	7e-07	8.7e-07	9e-08	0.0	5.93e-06	3.27e-06	1e-08	333.33220364	335.19230726	333.26430116	-0.00090956	-0.00332231	-0.02756382
0.29708	1809.09039	0.0	7e-07	8.7e-07	9e-08	0.0	5.93e-06	3.27e-06	1e-08	333.31570704	335.17512253	333.2478152	-0.00091108	-0.00331901	-0.02753773
0.29714	1809.35156	0.0	7e-07	8.7e-07	9e-08	0.0	5.93e-06	3.27e-06	1e-08	333.2991817	335.15795366	333.23134641	-0.00091108	-0.00331901	-0.02753773
0.29719	1809.61271	0.0	7e-07	8.7e-07	9e-08	0.0	5.93e-06	3.27e-06	1e-08	333.28265635	335.14078479	333.21487762	-0.0009079	-0.00331592	-0.02751311
0.29725	1809.87383	0.0	7e-07	8.7e-07	9e-08	0.0	5.93e-06	3.27e-06	1e-08	333.26618744	335.12363073	333.19842181	-0.00090728	-0.00331532	-0.02750828
0.2973	1810.13491	0.0	7e-07	8.7e-07	9e-08	0.0	5.93e-06	3.27e-06	1e-08	333.24972961	335.10647959	333.18196854	-0.00090824	-0.00331325	-0.02749191
0.29736	1810.39596	0.0	7e-07	8.7e-07	9e-08	0.0	5.93e-06	3.27e-06	1e-08	333.23325368	335.0893384	333.16552605	-0.000909	-0.00331159	-0.02747885
0.29741	1810.65698	0.0	7e-07	8.7e-07	9e-08	0.0	5.93e-06	3.27e-06	1e-08	333.2167633	335.07220515	333.14909216	-0.00090795	-0.00331058	-0.02747073
0.29747	1810.91797	0.0	7e-07	8.7e-07	9e-08	0.0	5.93e-06	3.27e-06	1e-08	333.20029155	335.0550768	333.13266255	-0.0009052	-0.00330791	-0.02744945
0.30753	1858.14034	0.0	7e-07	8.7e-07	9e-08	0.0	5.93e-06	3.27e-06	1e-08	330.31381544	332.04887262	330.25152636	-0.000826	-0.00302523	-0.0251951
0.30758	1858.39542	0.0	7e-07	8.7e-07	9e-08	0.0	5.93e-06	3.27e-06	1e-08	330.29873236	332.03312393	330.23644514	-0.00082698	-0.00302342	-0.02518066
0.30764	1858.65047	0.0	7e-07	8.7e-07	9e-08	0.0	5.93e-06	3.27e-06	1e-08	330.2836309	332.01738407	330.22137354	-0.00082782	-0.00302184	-0.0251681
0.30769	1858.90549	0.0	7e-07	8.7e-07	9e-08	0.0	5.93e-06	3.27e-06	1e-08	330.26851345	332.00165187	330.20631029	-0.00082689	-0.00302099	-0.02516128
0.30775	1859.16048	0.0	7e-07	8.7e-07	9e-08	0.0	5.93e-06	3.27e-06	1e-08	330.25341281	331.98592381	330.19125061	-0.00082412	-0.00301849	-0.02514113
0.3078	1859.41543	0.0	7e-07	8.7e-07	9e-08	0.0	5.93e-06	3.27e-06	1e-08	330.23836183	331.97020791	330.17620143	-0.00082412	-0.00301849	-0.02514113
0.30786	1859.67035	0.0	7e-07	8.7e-07	9e-08	0.0	5.93e-06	3.27e-06	1e-08	330.22331085	331.95449201	330.16115225	-0.00082589	-0.0030152	-0.02511497
0.30791	1859.92524	0.0	7e-07	8.7e-07	9e-08	0.0	5.93e-06	3.27e-06	1e-08	330.20822645	331.9387921	330.14612049	-0.00082594	-0.0030151	-0.02511419
0.30797	1860.1801	0.0	7e-07	8.7e-07	9e-08	0.0	5.93e-06	3.27e-06	1e-08	330.19314106	331.92309267	330.13108925	-0.00082339	-0.0030128	-0.02509564
0.30802	1860.43493	0.0	7e-07	8.7e-07	9e-08	0.0	5.93e-06	3.27e-06	1e-08	330.17810145	331.90740444	330.11606768	-0.00082224	-0.00301176	-0.02508728
0.30808	1860.68972	0.0	7e-07	8.7e-07	9e-08	0.0	5.93e-06	3.27e-06	1e-08	330.1630825	331.89172127	330.10105047	-0.00082298	-0.00301038	-0.02507633
0.30813	1860.94448	0.0	7e-07	8.7e-07	9e-08	0.0	5.93e-06	3.27e-06	1e-08	330.14804952	331.87604479	330.08604055	-0.00082406	-0.00300838	-0.02506039
0.30819	1861.1992	0.0	7e-07	8.7e-07	9e-08	0.0	5.93e-06	3.27e-06	1e-08	330.13299612	331.86037806	330.07104124	-0.0008236	-0.00300797	-0.02505703
0.30824	1861.4539	0.0	7e-07	8.7e-07	9e-08	0.0	5.93e-06	3.27e-06	1e-08	330.11795104	331.84471335	330.05604369	-0.00082036	-0.00300505	-0.02503354
0.3083	1861.70856	0.0	7e-07	8.7e-07	9e-08	0.0	5.93e-06	3.27e-06	1e-08	330.10296405	331.82906284	330.04105839	-0.00082036	-0.00300505	-0.02503354
0.30835	1861.96319	0.0	7e-07	8.7e-07	9e-08	0.0	5.93e-06	3.27e-06	1e-08	330.08797706	331.81341233	330.02607308	-0.0008219	-0.00300221	-0.02501091
0.30841	1862.21779	0.0	7e-07	8.7e-07	9e-08	0.0	5.93e-06	3.27e-06	1e-08	330.072961	331.79777565	330.01110284	-0.00082219	-0.00300168	-0.0250067
0.30846	1862.47235	0.0	7e-07	8.7e-07	9e-08	0.0	5.93e-06	3.27e-06	1e-08	330.05793952	331.78214155	329.99613541	-0.00082011	-0.00299981	-0.02499167
0.31853	1908.50737	0.0	7e-07	8.7e-07	9e-08	0.0	5.93e-06	3.27e-06	1e-08	327.42829037	329.03838591	327.37138203	-0.00074756	-0.0027429	-0.02292744
0.31858	1908.7559	0.0	7e-07	8.7e-07	9e-08	0.0	5.93e-06	3.27e-06	1e-08	327.4145507	329.02401811	327.35764819	-0.00074712	-0.00274253	-0.02292443
0.31864	1909.00439	0.0	7e-07	8.7e-07	9e-08	0.0	5.93e-06	3.27e-06	1e-08	327.40081898	329.00965214	327.34391591	-0.00074824	-0.00274071	-0.02290984
0.31869	1909.25286	0.0	7e-07	8.7e-07	9e-08	0.0	5.93e-06	3.27e-06	1e-08	327.38706608	328.99529513	327.33019344	-0.00074901	-0.00273946	-0.02289981
0.31875	1909.50129	0.0	7e-07	8.7e-07	9e-08	0.0	5.93e-06	3.27e-06	1e-08	327.37329863	328.98094428	327.31647771	-0.0007479	-0.00273853	-0.02289225
0.3188	1909.74968	0.0	7e-07	8.7e-07	9e-08	0.0	5.93e-06	3.27e-06	1e-08	327.35955118	328.96659802	327.30276589	-0.00074542	-0.00273643	-0.02287522
0.31886	1909.99805	0.0	7e-07	8.7e-07	9e-08	0.0	5.93e-06	3.27e-06	1e-08	327.34584877	328.95226209	327.28906286	-0.00074546	-0.00273636	-0.02287467
0.31891	1910.24638	0.0	7e-07	8.7e-07	9e-08	0.0	5.93e-06	3.27e-06	1e-08	327.33214556	328.93792649	327.2753602	-0.00074731	-0.00273336	-0.02285065
0.31897	1910.49467	0.0	7e-07	8.7e-07	9e-08	0.0	5.93e-06	3.27e-06	1e-08	327.31840739	328.92360564	327.2616737	-0.00074731	-0.00273336	-0.02285065
0.31902	1910.74294	0.0	7e-07	8.7e-07	9e-08	0.0	5.93e-06	3.27e-06	1e-08	327.30466922	328.9092848	327.24798721	-0.00074467	-0.00273113	-0.02283257
0.31908	1910.99117	0.0	7e-07	8.7e-07	9e-08	0.0	5.93e-06	3.27e-06	1e-08	327.29097896	328.89497492	327.23431004	-0.00074372	-0.00273034	-0.02282611
0.31913	1911.23936	0.0	7e-07	8.7e-07	9e-08	0.0	5.93e-06	3.27e-06	1e-08	327.27730579	328.88066896	327.22063621	-0.00074458	-0.00272895	-0.02281504
0.31919	1911.48753	0.0	7e-07	8.7e-07	9e-08	0.0	5.93e-06	3.27e-06	1e-08	327.26361647	328.8663698	327.20696983	-0.00074562	-0.00272728	-0.02280159
0.31924	1911.73566	0.0	7e-07	8.7e-07	9e-08	0.0	5.93e-06	3.27e-06	1e-08	327.24990753	328.85207891	327.1933125	-0.00074502	-0.00272678	-0.02279752
0.3193	1911.98376	0.0	7e-07	8.7e-07	9e-08	0.0	5.93e-06	3.27e-06	1e-08	327.23620938	328.83779048	327.17965727	-0.00074203	-0.00272426	-0.02277711
0.31935	1912.23182	0.0	7e-07	8.7e-07	9e-08	0.0	5.93e-06	3.27e-06	1e-08	327.2225654	328.82351443	327.16601258	-0.00074203	-0.00272426	-0.02277711
0.31941	1912.47985	0.0	7e-07	8.7e-07	9e-08	0.0	5.93e-06	3.27e-06	1e-08	327.20892142	328.80923839	327.15236788	-0.0007437	-0.00272157	-0.02275555
0.31946	1912.72785	0.0	7e-07	8.7e-07	9e-08	0.0	5.93e-06	3.27e-06	1e-08	327.19524591	328.79497559	327.13873769	-0.00074393	-0.00272121	-0.02275264
0.32953	1957.54849	0.0	7e-07	8.7e-07	9e-08	0.0	5.93e-06	3.27e-06	1e-08	324.79994087	326.29135666	324.7478942	-0.00067942	-0.00248924	-0.02087608
0.32958	1957.79031	0.0	7e-07	8.7e-07	9e-08	0.0	5.93e-06	3.27e-06	1e-08	324.78737977	326.27824348	324.73538243	-0.00067736	-0.0024876	-0.02086276
0.32964	1958.0321	0.0	7e-07	8.7e-07	9e-08	0.0	5.93e-06	3.27e-06	1e-08	324.77485628	326.26513841	324.72287747	-0.00067594	-0.00248648	-0.02085361
0.32969	1958.27385	0.0	7e-07	8.7e-07	9e-08	0.0	5.93e-06	3.27e-06	1e-08	324.7623586	326.25203892	324.71037718	-0.00067653	-0.00248564	-0.0208468
0.32975	1958.51557	0.0	7e-07	8.7e-07	9e-08	0.0	5.93e-06	3.27e-06	1e-08	324.74984981	326.23894362	324.69788152	-0.00067788	-0.0024837	-0.02083115
0.3298	1958.75726	0.0	7e-07	8.7e-07	9e-08	0.0	5.93e-06	3.27e-06	1e-08	324.73731551	326.22585798	324.6853965	-0.00067783	-0.00248366	-0.02083085
0.32986	1958.99891	0.0	7e-07	8.7e-07	9e-08	0.0	5.93e-06	3.27e-06	1e-08	324.72478207	326.21277252	324.67291164	-0.00067441	-0.00248095	-0.02080873
0.32991	1959.24053	0.0	7e-07	8.7e-07	9e-08	0.0	5.93e-06	3.27e-06	1e-08	324.71231116	326.19970054	324.66043807	-0.00067441	-0.00248095	-0.02080873
0.32997	1959.48212	0.0	7e-07	8.7e-07	9e-08	0.0	5.93e-06	3.27e-06	1e-08	324.69984024	326.18662855	324.6479645	-0.00067581	-0.00247894	-0.02079251
0.33002	1959.72367	0.0	7e-07	8.7e-07	9e-08	0.0	5.93e-06	3.27e-06	1e-08	324.68734281	326.17356657	324.63550197	-0.00067635	-0.00247817	-0.02078631
0.33008	1959.96518	0.0	7e-07	8.7e-07	9e-08	0.0	5.93e-06	3.27e-06	1e-08	324.67483526	326.16050841	324.62304364	-0.00067484	-0.00247698	-0.0207766
0.33013	1960.20667	0.0	7e-07	8.7e-07	9e-08	0.0	5.93e-06	3.27e-06	1e-08	324.6623552	326.14745617	324.61059028	-0.00067288	-0.00247543	-0.02076393
0.33019	1960.44812	0.0	7e-07	8.7e-07	9e-08	0.0	5.93e-06	3.27e-06	1e-08	324.64991099	326.13441164	324.59814338	-0.00067316	-0.00247503	-0.02076072
0.33024	1960.68953	0.0	7e-07	8.7e-07	9e-08	0.0	5.93e-06	3.27e-06	1e-08	324.63746151	326.12136909	324.58569867	-0.00067482	-0.00247266	-0.02074157
0.3303	1960.93091	0.0	7e-07	8.7e-07	9e-08	0.0	5.93e-06	3.27e-06	1e-08	324.62498066	326.10833836	324.57326698	-0.00067482	-0.00247266	-0.02074157
0.33035	1961.17226	0.0	7e-07	8.7e-07	9e-08	0.0	5.93e-06	3.27e-06	1e-08	324.6124998	326.09530763	324.5608353	-0.00067186	-0.00247033	-0.0207225
0.33041	1961.41357	0.0	7e-07	8.7e-07	9e-08	0.0	5.93e-06	3.27e-06	1e-08	324.600073	326.08228851	324.54841335	-0.00067135	-0.00246993	-0.02071923
0.33046	1961.65485	0.0	7e-07	8.7e-07	9e-08	0.0	5.93e-06	3.27e-06	1e-08	324.58765545	326.06927138	324.53599306	-0.00067244	-0.00246837	-0.02070665
0.34053	2005.23225	0.0	7e-07	8.7e-07	9e-08	0.0	5.93e-06	3.27e-06	1e-08	322.40607278	323.78528742	322.3584934	-0.00061335	-0.00225903	-0.01900255
0.34058	2005.4672	0.0	7e-07	8.7e-07	9e-08	0.0	5.93e-06	3.27e-06	1e-08	322.39467188	323.77332459	322.3470961	-0.00061501	-0.00225689	-0.01898518
0.34064	2005.70212	0.0	7e-07	8.7e-07	9e-08	0.0	5.93e-06	3.27e-06	1e-08	322.38323958	323.76137253	322.33571072	-0.00061501	-0.00225689	-0.01898518
0.34069	2005.937	0.0	7e-07	8.7e-07	9e-08	0.0	5.93e-06	3.27e-06	1e-08	322.37180728	323.74942046	322.32432535	-0.00061213	-0.00225475	-0.01896758
0.34075	2006.17185	0.0	7e-07	8.7e-07	9e-08	0.0	5.93e-06	3.27e-06	1e-08	322.36042785	323.73747915	322.31294887	-0.00061166	-0.00225439	-0.01896468
0.3408	2006.40667	0.0	7e-07	8.7e-07	9e-08	0.0	5.93e-06	3.27e-06	1e-08	322.34905715	323.72553961	322.30157385	-0.00061276	-0.00225297	-0.01895314
0.34086	2006.64145	0.0	7e-07	8.7e-07	9e-08	0.0	5.93e-06	3.27e-06	1e-08	322.33766555	323.71360722	322.29020676	-0.00061362	-0.00225187	-0.01894419
0.34091	2006.87619	0.0	7e-07	8.7e-07	9e-08	0.0	5.93e-06	3.27e-06	1e-08	322.32625774	323.70168038	322.27884582	-0.00061272	-0.0022512	-0.01893872
0.34097	2007.1109	0.0	7e-07	8.7e-07	9e-08	0.0	5.93e-06	3.27e-06	1e-08	322.31486639	323.68975688	322.26748765	-0.00061027	-0.00224938	-0.01892373
0.34102	2007.34557	0.0	7e-07	8.7e-07	9e-08	0.0	5.93e-06	3.27e-06	1e-08	322.30352013	323.67784253	322.25613704	-0.00061027	-0.00224938	-0.01892373
0.34108	2007.58021	0.0	7e-07	8.7e-07	9e-08	0.0	5.93e-06	3.27e-06	1e-08	322.29217387	323.66592819	322.24478643	-0.00061218	-0.00224693	-0.01890386
0.34113	2007.81482	0.0	7e-07	8.7e-07	9e-08	0.0	5.93e-06	3.27e-06	1e-08	322.28079153	323.65402616	322.23344948	-0.00061223	-0.00224686	-0.01890329
0.34119	2008.04939	0.0	7e-07	8.7e-07	9e-08	0.0	5.93e-06	3.27e-06	1e-08	322.26940815	323.64212449	322.22211292	-0.00060997	-0.00224518	-0.01888948
0.34124	2008.28392	0.0	7e-07	8.7e-07	9e-08	0.0	5.93e-06	3.27e-06	1e-08	322.25806638	323.63023126	322.21078334	-0.00060889	-0.00224437	-0.01888287
0.3413	2008.51842	0.0	7e-07	8.7e-07	9e-08	0.0	5.93e-06	3.27e-06	1e-08	322.24674451	323.61834206	322.19945709	-0.00060964	-0.00224341	-0.01887511
0.34135	2008.75289	0.0	7e-07	8.7e-07	9e-08	0.0	5.93e-06	3.27e-06	1e-08	322.23540851	323.60645767	322.18813617	-0.00061085	-0.00224186	-0.01886247
0.34141	2008.98732	0.0	7e-07	8.7e-07	9e-08	0.0	5.93e-06	3.27e-06	1e-08	322.22404952	323.59458112	322.17682395	-0.00061057	-0.00224165	-0.01886074
0.34146	2009.22172	0.0	7e-07	8.7e-07	9e-08	0.0	5.93e-06	3.27e-06	1e-08	322.21269574	323.58270562	322.1655126	-0.00060751	-0.00223938	-0.01884209
0.35152	2051.52497	0.0	7e-07	8.7e-07	9e-08	0.0	5.93e-06	3.27e-06	1e-08	320.226034	321.4995341	320.18254858	-0.00055746	-0.0020503	-0.0172943
0.35158	2051.75287	0.0	7e-07	8.7e-07	9e-08	0.0	5.93e-06	3.27e-06	1e-08	320.21562089	321.48862428	320.17217132	-0.0005548	-0.00204843	-0.01727883
0.35163	2051.98075	0.0	7e-07	8.7e-07	9e-08	0.0	5.93e-06	3.27e-06	1e-08	320.20525704	321.47772394	320.16180179	-0.0005548	-0.00204843	-0.01727883
0.35169	2052.20859	0.0	7e-07	8.7e-07	9e-08	0.0	5.93e-06	3.27e-06	1e-08	320.1948932	321.46682361	320.15143227	-0.00055651	-0.00204642	-0.01726249
0.35174	2052.43639	0.0	7e-07	8.7e-07	9e-08	0.0	5.93e-06	3.27e-06	1e-08	320.18449687	321.45593344	320.14107407	-0.00055676	-0.00204613	-0.01726009
0.3518	2052.66415	0.0	7e-07	8.7e-07	9e-08	0.0	5.93e-06	3.27e-06	1e-08	320.17409577	321.44504476	320.13071755	-0.00055493	-0.00204484	-0.01724943
0.35185	2052.89188	0.0	7e-07	8.7e-07	9e-08	0.0	5.93e-06	3.27e-06	1e-08	320.16372865	321.43416262	320.12036634	-0.00055354	-0.00204387	-0.01724139
0.35191	2053.11958	0.0	7e-07	8.7e-07	9e-08	0.0	5.93e-06	3.27e-06	1e-08	320.15338718	321.4232854	320.11001915	-0.00055407	-0.00204325	-0.01723639
0.35196	2053.34724	0.0	7e-07	8.7e-07	9e-08	0.0	5.93e-06	3.27e-06	1e-08	320.14303574	321.4124113	320.09967544	-0.00055551	-0.00204157	-0.0172227
0.35202	2053.57486	0.0	7e-07	8.7e-07	9e-08	0.0	5.93e-06	3.27e-06	1e-08	320.13265701	321.40154572	320.08934122	-0.00055551	-0.00204157	-0.0172227
0.35207	2053.80245	0.0	7e-07	8.7e-07	9e-08	0.0	5.93e-06	3.27e-06	1e-08	320.12227828	321.39068014	320.07900701	-0.0005524	-0.00203939	-0.01720468
0.35213	2054.03	0.0	7e-07	8.7e-07	9e-08	0.0	5.93e-06	3.27e-06	1e-08	320.11195706	321.3798256	320.0686818	-0.00055229	-0.00203932	-0.01720403
0.35218	2054.25752	0.0	7e-07	8.7e-07	9e-08	0.0	5.93e-06	3.27e-06	1e-08	320.10163791	321.36897146	320.0583569	-0.00055359	-0.0020378	-0.01719167
0.35224	2054.485	0.0	7e-07	8.7e-07	9e-08	0.0	5.93e-06	3.27e-06	1e-08	320.09129407	321.35812501	320.04804059	-0.00055425	-0.00203703	-0.01718538
0.35229	2054.71244	0.0	7e-07	8.7e-07	9e-08	0.0	5.93e-06	3.27e-06	1e-08	320.08093767	321.34728248	320.03772865	-0.00055309	-0.00203622	-0.01717867
0.35235	2054.93985	0.0	7e-07	8.7e-07	9e-08	0.0	5.93e-06	3.27e-06	1e-08	320.0706027	321.33644406	320.02742006	-0.00055104	-0.00203477	-0.01716675
0.3524	2055.16722	0.0	7e-07	8.7e-07	9e-08	0.0	5.93e-06	3.27e-06	1e-08	320.06030583	321.32561295	320.01711741	-0.00055115	-0.00203464	-0.01716568
0.35246	2055.39456	0.0	7e-07	8.7e-07	9e-08	0.0	5.93e-06	3.27e-06	1e-08	320.05000682	321.31478251	320.00681551	-0.000553	-0.00203249	-0.01714813
0.36252	2096.39042	0.0	7e-07	8.7e-07	9e-08	0.0	5.93e-06	3.27e-06	1e-08	318.24096395	319.41514928	318.20119904	-0.00050323	-0.00186108	-0.01573741
0.36258	2096.6111	0.0	7e-07	8.7e-07	9e-08	0.0	5.93e-06	3.27e-06	1e-08	318.23152152	319.4052025	318.19174984	-0.00050431	-0.00185992	-0.01572796
0.36263	2096.83174	0.0	7e-07	8.7e-07	9e-08	0.0	5.93e-06	3.27e-06	1e-08	318.22205865	319.39526162	318.18230725	-0.00050518	-0.00185898	-0.01572028
0.36269	2097.05234	0.0	7e-07	8.7e-07	9e-08	0.0	5.93e-06	3.27e-06	1e-08	318.21257917	319.38532553	318.17287005	-0.00050444	-0.00185849	-0.01571615
0.36274	2097.27291	0.0	7e-07	8.7e-07	9e-08	0.0	5.93e-06	3.27e-06	1e-08	318.20311357	319.37539198	318.16343489	-0.00050209	-0.00185693	-0.01570318
0.3628	2097.49344	0.0	7e-07	8.7e-07	9e-08	0.0	5.93e-06	3.27e-06	1e-08	318.19369161	319.36546641	318.15400613	-0.00050209	-0.00185693	-0.01570318
0.36285	2097.71393	0.0	7e-07	8.7e-07	9e-08	0.0	5.93e-06	3.27e-06	1e-08	318.18426965	319.35554085	318.14457737	-0.00050391	-0.00185498	-0.01568726
0.36291	2097.93439	0.0	7e-07	8.7e-07	9e-08	0.0	5.93e-06	3.27e-06	1e-08	318.1748132	319.34562522	318.13515977	-0.00050404	-0.00185484	-0.01568609
0.36296	2098.15481	0.0	7e-07	8.7e-07	9e-08	0.0	5.93e-06	3.27e-06	1e-08	318.1653542	319.33571032	318.12574299	-0.00050213	-0.00185356	-0.01567549
0.36302	2098.37519	0.0	7e-07	8.7e-07	9e-08	0.0	5.93e-06	3.27e-06	1e-08	318.15593087	319.32580194	318.11633145	-0.00050095	-0.00185279	-0.01566902
0.36307	2098.59554	0.0	7e-07	8.7e-07	9e-08	0.0	5.93e-06	3.27e-06	1e-08	318.14652934	319.31589755	318.1069231	-0.00050156	-0.00185214	-0.01566373
0.36313	2098.81585	0.0	7e-07	8.7e-07	9e-08	0.0	5.93e-06	3.27e-06	1e-08	318.13711632	319.30599645	318.09751846	-0.0005029	-0.0018507	-0.01565196
0.36318	2099.03612	0.0	7e-07	8.7e-07	9e-08	0.0	5.93e-06	3.27e-06	1e-08	318.12767775	319.29610271	318.08812207	-0.0005029	-0.0018507	-0.01565196
0.36324	2099.25636	0.0	7e-07	8.7e-07	9e-08	0.0	5.93e-06	3.27e-06	1e-08	318.11823918	319.28620896	318.07872568	-0.00049982	-0.00184865	-0.01563493
0.36329	2099.47656	0.0	7e-07	8.7e-07	9e-08	0.0	5.93e-06	3.27e-06	1e-08	318.10885803	319.27632569	318.06933769	-0.00049982	-0.00184865	-0.01563493
0.36335	2099.69672	0.0	7e-07	8.7e-07	9e-08	0.0	5.93e-06	3.27e-06	1e-08	318.09947688	319.26644242	318.0599497	-0.00050116	-0.00184722	-0.0156232
0.3634	2099.91685	0.0	7e-07	8.7e-07	9e-08	0.0	5.93e-06	3.27e-06	1e-08	318.09007022	319.25656648	318.05056994	-0.00050177	-0.00184657	-0.01561791
0.36346	2100.13694	0.0	7e-07	8.7e-07	9e-08	0.0	5.93e-06	3.27e-06	1e-08	318.08065205	319.24669384	318.04119389	-0.0005006	-0.0018458	-0.01561148
0.37352	2139.78953	0.0	7e-07	8.7e-07	9e-08	0.0	5.93e-06	3.27e-06	1e-08	316.43360601	317.51475357	316.39721377	-0.00045739	-0.00168961	-0.01432012
0.37358	2140.00277	0.0	7e-07	8.7e-07	9e-08	0.0	5.93e-06	3.27e-06	1e-08	316.42498858	317.50568653	316.38861246	-0.00045835	-0.00168866	-0.01431226
0.37363	2140.21597	0.0	7e-07	8.7e-07	9e-08	0.0	5.93e-06	3.27e-06	1e-08	316.41635285	317.49662442	316.3800167	-0.00045782	-0.00168832	-0.01430946
0.37369	2140.42914	0.0	7e-07	8.7e-07	9e-08	0.0	5.93e-06	3.27e-06	1e-08	316.40772699	317.48756403	316.37142231	-0.0004554	-0.00168679	-0.01429662
0.37374	2140.64227	0.0	7e-07	8.7e-07	9e-08	0.0	5.93e-06	3.27e-06	1e-08	316.39914646	317.47851157	316.36283419	-0.0004554	-0.00168679	-0.01429662
0.3738	2140.85536	0.0	7e-07	8.7e-07	9e-08	0.0	5.93e-06	3.27e-06	1e-08	316.39056594	317.4694591	316.35424608	-0.00045705	-0.00168515	-0.01428319
0.37385	2141.06841	0.0	7e-07	8.7e-07	9e-08	0.0	5.93e-06	3.27e-06	1e-08	316.38195408	317.46041505	316.34566746	-0.00045732	-0.00168488	-0.01428099
0.37391	2141.28143	0.0	7e-07	8.7e-07	9e-08	0.0	5.93e-06	3.27e-06	1e-08	316.37333709	317.45137238	316.3370904	-0.00045572	-0.00168388	-0.01427256
0.37396	2141.4944	0.0	7e-07	8.7e-07	9e-08	0.0	5.93e-06	3.27e-06	1e-08	316.36474989	317.44233491	316.32851746	-0.00045437	-0.00168302	-0.01426538
0.37402	2141.70734	0.0	7e-07	8.7e-07	9e-08	0.0	5.93e-06	3.27e-06	1e-08	316.35618805	317.43330186	316.31994802	-0.00045479	-0.0016826	-0.01426195
0.37407	2141.92025	0.0	7e-07	8.7e-07	9e-08	0.0	5.93e-06	3.27e-06	1e-08	316.34761819	317.42427097	316.31138101	-0.00045628	-0.00168112	-0.01424978
0.37413	2142.13311	0.0	7e-07	8.7e-07	9e-08	0.0	5.93e-06	3.27e-06	1e-08	316.33901992	317.41524771	316.30282261	-0.00045628	-0.00168112	-0.01424978
0.37418	2142.34594	0.0	7e-07	8.7e-07	9e-08	0.0	5.93e-06	3.27e-06	1e-08	316.33042165	317.40622444	316.29426421	-0.00045363	-0.00167944	-0.01423576
0.37424	2142.55872	0.0	7e-07	8.7e-07	9e-08	0.0	5.93e-06	3.27e-06	1e-08	316.32187299	317.39720982	316.28571265	-0.00045334	-0.00167925	-0.01423421
0.37429	2142.77148	0.0	7e-07	8.7e-07	9e-08	0.0	5.93e-06	3.27e-06	1e-08	316.31332981	317.38819616	316.27716185	-0.00045445	-0.00167815	-0.01422517
0.37435	2142.98419	0.0	7e-07	8.7e-07	9e-08	0.0	5.93e-06	3.27e-06	1e-08	316.30476548	317.37918816	316.26861745	-0.00045525	-0.00167736	-0.01421864
0.3744	2143.19686	0.0	7e-07	8.7e-07	9e-08	0.0	5.93e-06	3.27e-06	1e-08	316.29618588	317.37018426	316.26007767	-0.00045448	-0.00167688	-0.01421459
0.37446	2143.4095	0.0	7e-07	8.7e-07	9e-08	0.0	5.93e-06	3.27e-06	1e-08	316.28762063	317.36118286	316.25153986	-0.00045231	-0.0016755	-0.0142031
0.38452	2181.6799	0.0	7e-07	8.7e-07	9e-08	0.0	5.93e-06	3.27e-06	1e-08	314.78815747	315.78241663	314.75486075	-0.00041507	-0.00153425	-0.01303032
0.38458	2181.88548	0.0	7e-07	8.7e-07	9e-08	0.0	5.93e-06	3.27e-06	1e-08	314.78030829	315.77415269	314.74703111	-0.0004158	-0.00153357	-0.01302465
0.38463	2182.09103	0.0	7e-07	8.7e-07	9e-08	0.0	5.93e-06	3.27e-06	1e-08	314.77244509	315.76589231	314.7392055	-0.00041503	-0.0015331	-0.01302073
0.38469	2182.29654	0.0	7e-07	8.7e-07	9e-08	0.0	5.93e-06	3.27e-06	1e-08	314.76459633	315.75763436	314.73138179	-0.000413	-0.00153186	-0.01301035
0.38474	2182.50201	0.0	7e-07	8.7e-07	9e-08	0.0	5.93e-06	3.27e-06	1e-08	314.75678568	315.74938283	314.7235631	-0.000413	-0.00153186	-0.01301035
0.3848	2182.70743	0.0	7e-07	8.7e-07	9e-08	0.0	5.93e-06	3.27e-06	1e-08	314.74897504	315.7411313	314.71574442	-0.00041476	-0.00153023	-0.01299685
0.38485	2182.91283	0.0	7e-07	8.7e-07	9e-08	0.0	5.93e-06	3.27e-06	1e-08	314.74113096	315.73288826	314.70793536	-0.00041486	-0.00153013	-0.01299606
0.38491	2183.11818	0.0	7e-07	8.7e-07	9e-08	0.0	5.93e-06	3.27e-06	1e-08	314.73328494	315.72464571	314.70012686	-0.00041314	-0.00152908	-0.01298728
0.38496	2183.32349	0.0	7e-07	8.7e-07	9e-08	0.0	5.93e-06	3.27e-06	1e-08	314.72547118	315.7164086	314.69232261	-0.00041207	-0.00152843	-0.01298179
0.38502	2183.52877	0.0	7e-07	8.7e-07	9e-08	0.0	5.93e-06	3.27e-06	1e-08	314.71767763	315.70817488	314.68452102	-0.00041259	-0.00152794	-0.01297773
0.38507	2183.734	0.0	7e-07	8.7e-07	9e-08	0.0	5.93e-06	3.27e-06	1e-08	314.70987403	315.69994372	314.67672233	-0.00041392	-0.0015267	-0.01296752
0.38513	2183.9392	0.0	7e-07	8.7e-07	9e-08	0.0	5.93e-06	3.27e-06	1e-08	314.70204513	315.69171897	314.6689309	-0.00041392	-0.0015267	-0.01296752
0.38518	2184.14435	0.0	7e-07	8.7e-07	9e-08	0.0	5.93e-06	3.27e-06	1e-08	314.69421624	315.68349422	314.66113948	-0.00041126	-0.00152508	-0.01295393
0.38524	2184.34947	0.0	7e-07	8.7e-07	9e-08	0.0	5.93e-06	3.27e-06	1e-08	314.68643737	315.67527789	314.65335464	-0.00041113	-0.001525	-0.01295328
0.38529	2184.55455	0.0	7e-07	8.7e-07	9e-08	0.0	5.93e-06	3.27e-06	1e-08	314.6786609	315.66706195	314.64557011	-0.00041228	-0.00152393	-0.0129444
0.38535	2184.75959	0.0	7e-07	8.7e-07	9e-08	0.0	5.93e-06	3.27e-06	1e-08	314.67086238	315.6588516	314.63779191	-0.00041298	-0.00152328	-0.01293904
0.3854	2184.96459	0.0	7e-07	8.7e-07	9e-08	0.0	5.93e-06	3.27e-06	1e-08	314.66305058	315.65064461	314.63001753	-0.00041216	-0.00152278	-0.01293487
0.38546	2185.16956	0.0	7e-07	8.7e-07	9e-08	0.0	5.93e-06	3.27e-06	1e-08	314.65525416	315.64244021	314.62224517	-0.0004102	-0.00152158	-0.01292483
0.39552	2222.01543	0.0	7e-07	8.7e-07	9e-08	0.0	5.93e-06	3.27e-06	1e-08	313.2840263	314.25341376	313.25315112	-0.00037882	-0.00132676	-0.01185853
0.39558	2222.21311	0.0	7e-07	8.7e-07	9e-08	0.0	5.93e-06	3.27e-06	1e-08	313.27683824	314.24624403	313.24597722	-0.00037835	-0.0012794	-0.01185302
0.39563	2222.41076	0.0	7e-07	8.7e-07	9e-08	0.0	5.93e-06	3.27e-06	1e-08	313.26965903	314.23933012	313.23877341	-0.00037846	-0.00137909	-0.01184723
0.39569	2222.60837	0.0	7e-07	8.7e-07	9e-08	0.0	5.93e-06	3.27e-06	1e-08	313.26247753	314.23187739	313.23164422	-0.00037805	-0.00127934	-0.01184178
0.39574	2222.80594	0.0	7e-07	8.7e-07	9e-08	0.0	5.93e-06	3.27e-06	1e-08	313.25530377	314.22496363	313.22444809	-0.00037801	-0.00137888	-0.01183597
0.3958	2223.00347	0.0	7e-07	8.7e-07	9e-08	0.0	5.93e-06	3.27e-06	1e-08	313.24813068	314.21751181	313.21732638	-0.00037772	-0.00127924	-0.01183055
0.39585	2223.20096	0.0	7e-07	8.7e-07	9e-08	0.0	5.93e-06	3.27e-06	1e-08	313.24096288	314.21059837	313.21013789	-0.00037755	-0.00137865	-0.01182472
0.39591	2223.3984	0.0	7e-07	8.7e-07	9e-08	0.0	5.93e-06	3.27e-06	1e-08	313.2337982	314.20314754	313.20302365	-0.00037736	-0.001338	-0.01181955
0.39596	2223.59581	0.0	7e-07	8.7e-07	9e-08	0.0	5.93e-06	3.27e-06	1e-08	313.22663702	314.19591629	313.1958842	-0.00037731	-0.00128085	-0.01181357
0.39602	2223.79318	0.0	7e-07	8.7e-07	9e-08	0.0	5.93e-06	3.27e-06	1e-08	313.21947673	314.18899381	313.18870856	-0.00037695	-0.00133954	-0.01180825
0.39607	2223.99051	0.0	7e-07	8.7e-07	9e-08	0.0	5.93e-06	3.27e-06	1e-08	313.21232323	314.18175404	313.18157789	-0.00037693	-0.00127899	-0.01180247
0.39613	2224.18779	0.0	7e-07	8.7e-07	9e-08	0.0	5.93e-06	3.27e-06	1e-08	313.20516995	314.17484139	313.17440851	-0.0003766	-0.00137831	-0.01179669
0.39618	2224.38504	0.0	7e-07	8.7e-07	9e-08	0.0	5.93e-06	3.27e-06	1e-08	313.19802269	314.16739184	313.16731316	-0.00037641	-0.00126951	-0.0117915
0.39624	2224.58225	0.0	7e-07	8.7e-07	9e-08	0.0	5.93e-06	3.27e-06	1e-08	313.19087905	314.16053021	313.16014447	-0.00037635	-0.00134862	-0.0117855
0.39629	2224.77942	0.0	7e-07	8.7e-07	9e-08	0.0	5.93e-06	3.27e-06	1e-08	313.18373639	314.15324092	313.15303587	-0.00037617	-0.00127879	-0.01178004
0.39635	2224.97654	0.0	7e-07	8.7e-07	9e-08	0.0	5.93e-06	3.27e-06	1e-08	313.17659701	314.14632893	313.14588166	-0.00037586	-0.00137804	-0.01177429
0.3964	2225.17363	0.0	7e-07	8.7e-07	9e-08	0.0	5.93e-06	3.27e-06	1e-08	313.16946333	314.13888034	313.13880143	-0.00037565	-0.00126451	-0.01176911
0.39646	2225.37067	0.0	7e-07	8.7e-07	9e-08	0.0	5.93e-06	3.27e-06	1e-08	313.16233356	314.13204531	313.13164449	-0.00037558	-0.00135304	-0.01176312
0.40652	2260.74578	0.0	7e-07	8.7e-07	9e-08	0.0	5.93e-06	3.27e-06	1e-08	311.91248709	312.88409072	311.88385829	-0.00034344	-0.00116736	-0.01078371
0.40657	2260.93531	0.0	7e-07	8.7e-07	9e-08	0.0	5.93e-06	3.27e-06	1e-08	311.90595016	312.8777637	311.8773062	-0.00034337	-0.00123634	-0.01077862
0.40663	2261.1248	0.0	7e-07	8.7e-07	9e-08	0.0	5.93e-06	3.27e-06	1e-08	311.89941442	312.87106272	311.8708064	-0.00034312	-0.00117727	-0.01077346
0.40668	2261.31424	0.0	7e-07	8.7e-07	9e-08	0.0	5.93e-06	3.27e-06	1e-08	311.8928834	312.86468179	311.86426834	-0.00034299	-0.00123712	-0.01076838
0.40674	2261.50364	0.0	7e-07	8.7e-07	9e-08	0.0	5.93e-06	3.27e-06	1e-08	311.88635462	312.85797637	311.85777606	-0.00034276	-0.00117731	-0.01076323
0.40679	2261.69301	0.0	7e-07	8.7e-07	9e-08	0.0	5.93e-06	3.27e-06	1e-08	311.87983018	312.85159505	311.851245	-0.00034248	-0.0011683	-0.01075812
0.40685	2261.88233	0.0	7e-07	8.7e-07	9e-08	0.0	5.93e-06	3.27e-06	1e-08	311.87331107	312.84526249	311.84471098	-0.00034239	-0.00126622	-0.01075299
0.4069	2262.0716	0.0	7e-07	8.7e-07	9e-08	0.0	5.93e-06	3.27e-06	1e-08	311.86679353	312.83839905	311.83824972	-0.00034224	-0.00116699	-0.01074789
0.40696	2262.26084	0.0	7e-07	8.7e-07	9e-08	0.0	5.93e-06	3.27e-06	1e-08	311.86027876	312.8320734	311.83172183	-0.00034205	-0.00119959	-0.01074279
0.40701	2262.45004	0.0	7e-07	8.7e-07	9e-08	0.0	5.93e-06	3.27e-06	1e-08	311.85376741	312.82557097	311.82522045	-0.00034192	-0.00123315	-0.01073767
0.40707	2262.63919	0.0	7e-07	8.7e-07	9e-08	0.0	5.93e-06	3.27e-06	1e-08	311.84725844	312.81888649	311.81874632	-0.00034171	-0.00116671	-0.01073258
0.40712	2262.8283	0.0	7e-07	8.7e-07	9e-08	0.0	5.93e-06	3.27e-06	1e-08	311.84075339	312.81256205	311.81222869	-0.00034159	-0.00116673	-0.01072748
0.40718	2263.01737	0.0	7e-07	8.7e-07	9e-08	0.0	5.93e-06	3.27e-06	1e-08	311.83425054	312.80623747	311.80571458	-0.00034145	-0.00126572	-0.01072236
0.40723	2263.2064	0.0	7e-07	8.7e-07	9e-08	0.0	5.93e-06	3.27e-06	1e-08	311.82775023	312.79937618	311.79927394	-0.00034122	-0.00116655	-0.01071728
0.40729	2263.39539	0.0	7e-07	8.7e-07	9e-08	0.0	5.93e-06	3.27e-06	1e-08	311.82125418	312.79305237	311.79276666	-0.00034109	-0.00116655	-0.01071219
0.40734	2263.58433	0.0	7e-07	8.7e-07	9e-08	0.0	5.93e-06	3.27e-06	1e-08	311.81476057	312.78672848	311.78626288	-0.00034092	-0.0012655	-0.0107071
0.4074	2263.77324	0.0	7e-07	8.7e-07	9e-08	0.0	5.93e-06	3.27e-06	1e-08	311.80827005	312.77986807	311.7798325	-0.0003407	-0.00116634	-0.01070201
0.40745	2263.9621	0.0	7e-07	8.7e-07	9e-08	0.0	5.93e-06	3.27e-06	1e-08	311.80178366	312.77354511	311.7733355	-0.00034056	-0.00116633	-0.01069693
0.41752	2297.81519	0.0	7e-07	8.7e-07	9e-08	0.0	5.93e-06	3.27e-06	1e-08	310.66480603	311.63867386	310.63818796	-0.00031157	-0.00115657	-0.00980566
0.41757	2297.99626	0.0	7e-07	8.7e-07	9e-08	0.0	5.93e-06	3.27e-06	1e-08	310.6588588	311.63238831	310.63229682	-0.00031139	-0.0010579	-0.00980101
0.41763	2298.17729	0.0	7e-07	8.7e-07	9e-08	0.0	5.93e-06	3.27e-06	1e-08	310.65291506	311.62663893	310.6263391	-0.00031115	-0.00107585	-0.00979635
0.41768	2298.35828	0.0	7e-07	8.7e-07	9e-08	0.0	5.93e-06	3.27e-06	1e-08	310.64697581	311.62079193	310.6203972	-0.00031109	-0.00113831	-0.00979168
0.41774	2298.53922	0.0	7e-07	8.7e-07	9e-08	0.0	5.93e-06	3.27e-06	1e-08	310.64103754	311.61460539	310.61450269	-0.00031093	-0.00105775	-0.00978705
0.41779	2298.72012	0.0	7e-07	8.7e-07	9e-08	0.0	5.93e-06	3.27e-06	1e-08	310.63510221	311.60885662	310.60855441	-0.00031071	-0.00109647	-0.00978238
0.41785	2298.90098	0.0	7e-07	8.7e-07	9e-08	0.0	5.93e-06	3.27e-06	1e-08	310.62917112	311.60289733	310.60263664	-0.00031064	-0.00110408	-0.00977775
0.4179	2299.08179	0.0	7e-07	8.7e-07	9e-08	0.0	5.93e-06	3.27e-06	1e-08	310.62324118	311.59689659	310.59672746	-0.00031051	-0.00107093	-0.00977308
0.41796	2299.26256	0.0	7e-07	8.7e-07	9e-08	0.0	5.93e-06	3.27e-06	1e-08	310.61731376	311.59107593	310.59079807	-0.00031026	-0.00105749	-0.00976845
0.41801	2299.44329	0.0	7e-07	8.7e-07	9e-08	0.0	5.93e-06	3.27e-06	1e-08	310.611391	311.58532828	310.58486228	-0.00031019	-0.00115609	-0.00976379
0.41807	2299.62397	0.0	7e-07	8.7e-07	9e-08	0.0	5.93e-06	3.27e-06	1e-08	310.60546949	311.57904465	310.5789994	-0.00031004	-0.00105747	-0.00975916
0.41812	2299.80462	0.0	7e-07	8.7e-07	9e-08	0.0	5.93e-06	3.27e-06	1e-08	310.59955071	311.57329695	310.57307	-0.00030988	-0.00105741	-0.00975452
0.41818	2299.98521	0.0	7e-07	8.7e-07	9e-08	0.0	5.93e-06	3.27e-06	1e-08	310.59363486	311.56754951	310.56714372	-0.00030965	-0.00110619	-0.00974987
0.41823	2300.16577	0.0	7e-07	8.7e-07	9e-08	0.0	5.93e-06	3.27e-06	1e-08	310.58772334	311.56153687	310.56125503	-0.00030957	-0.00110699	-0.00974524
0.41829	2300.34628	0.0	7e-07	8.7e-07	9e-08	0.0	5.93e-06	3.27e-06	1e-08	310.58181324	311.55551979	310.55537013	-0.00030945	-0.00105727	-0.00974063
0.41834	2300.52675	0.0	7e-07	8.7e-07	9e-08	0.0	5.93e-06	3.27e-06	1e-08	310.57590536	311.54977287	310.54945327	-0.00030919	-0.00105715	-0.00973598
0.4184	2300.70718	0.0	7e-07	8.7e-07	9e-08	0.0	5.93e-06	3.27e-06	1e-08	310.57000237	311.54402656	310.54353943	-0.00030912	-0.00115573	-0.00973134
0.41845	2300.88756	0.0	7e-07	8.7e-07	9e-08	0.0	5.93e-06	3.27e-06	1e-08	310.5641007	311.53774432	310.53769846	-0.000309	-0.00105713	-0.00972674
0.42852	2333.16159	0.0	7e-07	8.7e-07	9e-08	0.0	5.93e-06	3.27e-06	1e-08	309.5299058	310.50520785	309.50516586	-0.00028263	-0.00094355	-0.00891603
0.42857	2333.33388	0.0	7e-07	8.7e-07	9e-08	0.0	5.93e-06	3.27e-06	1e-08	309.52449705	310.50006732	309.49973235	-0.00028245	-0.00098308	-0.00891177
0.42863	2333.50612	0.0	7e-07	8.7e-07	9e-08	0.0	5.93e-06	3.27e-06	1e-08	309.51909179	310.49471138	309.49432964	-0.00028239	-0.00104332	-0.00890755
0.42868	2333.67832	0.0	7e-07	8.7e-07	9e-08	0.0	5.93e-06	3.27e-06	1e-08	309.51368765	310.48902715	309.48897244	-0.00028224	-0.00098304	-0.0089033
0.42874	2333.85048	0.0	7e-07	8.7e-07	9e-08	0.0	5.93e-06	3.27e-06	1e-08	309.50828628	310.4836713	309.48357554	-0.0002821	-0.00098303	-0.00889907
0.42879	2334.02259	0.0	7e-07	8.7e-07	9e-08	0.0	5.93e-06	3.27e-06	1e-08	309.50288743	310.47831544	309.47818153	-0.00028195	-0.00098297	-0.00889483
0.42885	2334.19465	0.0	7e-07	8.7e-07	9e-08	0.0	5.93e-06	3.27e-06	1e-08	309.49749148	310.47295983	309.47279036	-0.00028181	-0.00098295	-0.0088906
0.4289	2334.36667	0.0	7e-07	8.7e-07	9e-08	0.0	5.93e-06	3.27e-06	1e-08	309.492098	310.46760429	309.46740207	-0.00028162	-0.00098283	-0.00888638
0.42896	2334.53865	0.0	7e-07	8.7e-07	9e-08	0.0	5.93e-06	3.27e-06	1e-08	309.48670824	310.46224931	309.46201655	-0.00028157	-0.00098287	-0.00888215
0.42901	2334.71058	0.0	7e-07	8.7e-07	9e-08	0.0	5.93e-06	3.27e-06	1e-08	309.48131925	310.45689405	309.45663401	-0.00028145	-0.00099934	-0.00887794
0.42907	2334.88247	0.0	7e-07	8.7e-07	9e-08	0.0	5.93e-06	3.27e-06	1e-08	309.47593257	310.45144901	309.45126598	-0.00028119	-0.00096935	-0.00887371
0.42912	2335.05431	0.0	7e-07	8.7e-07	9e-08	0.0	5.93e-06	3.27e-06	1e-08	309.47055083	310.44616733	309.44587958	-0.00028114	-0.00096935	-0.00886948
0.42918	2335.2261	0.0	7e-07	8.7e-07	9e-08	0.0	5.93e-06	3.27e-06	1e-08	309.46516999	310.44088555	309.44049613	-0.00028102	-0.00105317	-0.00886527
0.42923	2335.39785	0.0	7e-07	8.7e-07	9e-08	0.0	5.93e-06	3.27e-06	1e-08	309.45979125	310.435147	309.4351748	-0.00028084	-0.00098262	-0.00886105
0.42929	2335.56956	0.0	7e-07	8.7e-07	9e-08	0.0	5.93e-06	3.27e-06	1e-08	309.4544159	310.4297928	309.42980647	-0.00028067	-0.00097203	-0.00885684
0.42934	2335.74122	0.0	7e-07	8.7e-07	9e-08	0.0	5.93e-06	3.27e-06	1e-08	309.44904384	310.42449625	309.42443351	-0.00028075	-0.00093501	-0.00885265
0.4294	2335.91284	0.0	7e-07	8.7e-07	9e-08	0.0	5.93e-06	3.27e-06	1e-08	309.44367017	310.41940136	309.41903741	-0.00028066	-0.0009787	-0.00884845
0.42945	2336.08441	0.0	7e-07	8.7e-07	9e-08	0.0	5.93e-06	3.27e-06	1e-08	309.43829811	310.41406832	309.4136751	-0.00028019	-0.00097102	-0.00884421
0.43952	2366.71538	0.0	7e-07	8.7e-07	9e-08	0.0	5.93e-06	3.27e-06	1e-08	308.49761307	309.47463765	308.47455713	-0.00025643	-0.00085946	-0.00810681
0.43957	2366.87851	0.0	7e-07	8.7e-07	9e-08	0.0	5.93e-06	3.27e-06	1e-08	308.49269428	309.46994468	308.46961747	-0.0002564	-0.00091855	-0.00810295
0.43963	2367.0416	0.0	7e-07	8.7e-07	9e-08	0.0	5.93e-06	3.27e-06	1e-08	308.48777598	309.46492903	308.46472226	-0.00025619	-0.0008585	-0.0080991
0.43968	2367.20465	0.0	7e-07	8.7e-07	9e-08	0.0	5.93e-06	3.27e-06	1e-08	308.48286175	309.46024124	308.45978719	-0.00025606	-0.00095764	-0.00809523
0.43974	2367.36764	0.0	7e-07	8.7e-07	9e-08	0.0	5.93e-06	3.27e-06	1e-08	308.47794988	309.45501202	308.45492481	-0.00025593	-0.00088989	-0.0080914
0.43979	2367.53059	0.0	7e-07	8.7e-07	9e-08	0.0	5.93e-06	3.27e-06	1e-08	308.47304039	309.45015271	308.45001718	-0.00025581	-0.00088643	-0.00808755
0.43985	2367.6935	0.0	7e-07	8.7e-07	9e-08	0.0	5.93e-06	3.27e-06	1e-08	308.46813323	309.44531222	308.44510974	-0.0002558	-0.00088593	-0.00808371
0.4399	2367.85635	0.0	7e-07	8.7e-07	9e-08	0.0	5.93e-06	3.27e-06	1e-08	308.46322609	309.44047439	308.44020466	-0.00025558	-0.00090968	-0.00807986
0.43996	2368.01916	0.0	7e-07	8.7e-07	9e-08	0.0	5.93e-06	3.27e-06	1e-08	308.45832326	309.43550683	308.43531892	-0.00025545	-0.00091798	-0.00807602
0.44001	2368.18192	0.0	7e-07	8.7e-07	9e-08	0.0	5.93e-06	3.27e-06	1e-08	308.45342277	309.43049388	308.43044168	-0.00025545	-0.00088794	-0.00807218
0.44007	2368.34464	0.0	7e-07	8.7e-07	9e-08	0.0	5.93e-06	3.27e-06	1e-08	308.44852231	309.42564495	308.42554591	-0.00025514	-0.00088907	-0.00806833
0.44012	2368.50731	0.0	7e-07	8.7e-07	9e-08	0.0	5.93e-06	3.27e-06	1e-08	308.44362773	309.42078977	308.42065344	-0.00025519	-0.00089829	-0.0080645
0.44018	2368.66993	0.0	7e-07	8.7e-07	9e-08	0.0	5.93e-06	3.27e-06	1e-08	308.43873204	309.41588419	308.41577024	-0.00025491	-0.00082941	-0.00806067
0.44023	2368.83251	0.0	7e-07	8.7e-07	9e-08	0.0	5.93e-06	3.27e-06	1e-08	308.43384173	309.41135471	308.41084087	-0.00025487	-0.00090798	-0.00805683
0.44029	2368.99503	0.0	7e-07	8.7e-07	9e-08	0.0	5.93e-06	3.27e-06	1e-08	308.42895205	309.40639613	308.4059697	-0.00025478	-0.00094206	-0.008053
0.44034	2369.15751	0.0	7e-07	8.7e-07	9e-08	0.0	5.93e-06	3.27e-06	1e-08	308.42406409	309.40125136	308.40112526	-0.00025458	-0.00088536	-0.00804917
0.4404	2369.31995	0.0	7e-07	8.7e-07	9e-08	0.0	5.93e-06	3.27e-06	1e-08	308.41918003	309.39641619	308.39624331	-0.00025453	-0.00090515	-0.00804534
0.44045	2369.48234	0.0	7e-07	8.7e-07	9e-08	0.0	5.93e-06	3.27e-06	1e-08	308.4142968	309.39147292	308.39137801	-0.00025437	-0.00084545	-0.00804151
0.45051	2398.39764	0.0	7e-07	8.7e-07	9e-08	0.0	5.93e-06	3.27e-06	1e-08	307.55876943	308.53707261	307.53723972	-0.0002327	-0.00082998	-0.00737085
0.45057	2398.5512	0.0	7e-07	8.7e-07	9e-08	0.0	5.93e-06	3.27e-06	1e-08	307.55429625	308.53253131	307.53278247	-0.0002327	-0.00082645	-0.00736734
0.45062	2398.70472	0.0	7e-07	8.7e-07	9e-08	0.0	5.93e-06	3.27e-06	1e-08	307.54982299	308.52800929	307.52832521	-0.00023256	-0.00076287	-0.00736384
0.45068	2398.85818	0.0	7e-07	8.7e-07	9e-08	0.0	5.93e-06	3.27e-06	1e-08	307.54535252	308.52383512	307.52382539	-0.00023247	-0.00083089	-0.00736033
0.45073	2399.0116	0.0	7e-07	8.7e-07	9e-08	0.0	5.93e-06	3.27e-06	1e-08	307.54088357	308.51928868	307.51937607	-0.00023237	-0.00082647	-0.00735683
0.45079	2399.16496	0.0	7e-07	8.7e-07	9e-08	0.0	5.93e-06	3.27e-06	1e-08	307.53641661	308.51476639	307.51492601	-0.00023223	-0.00082707	-0.00735332
0.45084	2399.31828	0.0	7e-07	8.7e-07	9e-08	0.0	5.93e-06	3.27e-06	1e-08	307.53195227	308.51024078	307.51047876	-0.00023205	-0.00078409	-0.00734983
0.4509	2399.47155	0.0	7e-07	8.7e-07	9e-08	0.0	5.93e-06	3.27e-06	1e-08	307.52749137	308.50595031	307.50600349	-0.000232	-0.00085147	-0.00734633
0.45095	2399.62477	0.0	7e-07	8.7e-07	9e-08	0.0	5.93e-06	3.27e-06	1e-08	307.52303136	308.50129106	307.50157826	-0.00023181	-0.00075271	-0.00734284
0.45101	2399.77794	0.0	7e-07	8.7e-07	9e-08	0.0	5.93e-06	3.27e-06	1e-08	307.51857491	308.49717223	307.49708558	-0.00023179	-0.00087766	-0.00733933
0.45106	2399.93106	0.0	7e-07	8.7e-07	9e-08	0.0	5.93e-06	3.27e-06	1e-08	307.51411879	308.4923696	307.49268365	-0.00023165	-0.00078628	-0.00733585
0.45112	2400.08413	0.0	7e-07	8.7e-07	9e-08	0.0	5.93e-06	3.27e-06	1e-08	307.50966542	308.48806695	307.48821951	-0.00023142	-0.00076751	-0.00733236
0.45117	2400.23715	0.0	7e-07	8.7e-07	9e-08	0.0	5.93e-06	3.27e-06	1e-08	307.50521644	308.48386699	307.48374442	-0.00023146	-0.00083643	-0.00732887
0.45123	2400.39013	0.0	7e-07	8.7e-07	9e-08	0.0	5.93e-06	3.27e-06	1e-08	307.50076661	308.47928985	307.47932052	-0.00023128	-0.00081666	-0.00732538
0.45128	2400.54305	0.0	7e-07	8.7e-07	9e-08	0.0	5.93e-06	3.27e-06	1e-08	307.49632024	308.47482087	307.47488498	-0.00023119	-0.00082655	-0.0073219
0.45134	2400.69593	0.0	7e-07	8.7e-07	9e-08	0.0	5.93e-06	3.27e-06	1e-08	307.49187557	308.47029768	307.47045883	-0.00023103	-0.00077393	-0.00731841
0.45139	2400.84875	0.0	7e-07	8.7e-07	9e-08	0.0	5.93e-06	3.27e-06	1e-08	307.48743377	308.4660624	307.46599786	-0.0002309	-0.00083887	-0.00731493
0.45145	2401.00153	0.0	7e-07	8.7e-07	9e-08	0.0	5.93e-06	3.27e-06	1e-08	307.48299442	308.46147174	307.46158514	-0.0002309	-0.00082462	-0.00731145
0.46151	2428.11776	0.0	7e-07	8.7e-07	9e-08	0.0	5.93e-06	3.27e-06	1e-08	306.70491482	307.68442659	306.68478502	-0.00021122	-0.00074409	-0.00670148
0.46157	2428.26126	0.0	7e-07	8.7e-07	9e-08	0.0	5.93e-06	3.27e-06	1e-08	306.70084663	307.68034759	306.68072487	-0.00021118	-0.00070547	-0.00669828
0.46162	2428.40471	0.0	7e-07	8.7e-07	9e-08	0.0	5.93e-06	3.27e-06	1e-08	306.69677933	307.67648024	306.67663968	-0.00021105	-0.00078388	-0.00669511
0.46168	2428.54811	0.0	7e-07	8.7e-07	9e-08	0.0	5.93e-06	3.27e-06	1e-08	306.69271442	307.67218306	306.67261202	-0.00021088	-0.00067767	-0.00669193
0.46173	2428.69146	0.0	7e-07	8.7e-07	9e-08	0.0	5.93e-06	3.27e-06	1e-08	306.68865267	307.66846805	306.66851146	-0.00021086	-0.0007694	-0.00668874
0.46179	2428.83475	0.0	7e-07	8.7e-07	9e-08	0.0	5.93e-06	3.27e-06	1e-08	306.68459135	307.66425015	306.66447794	-0.00021076	-0.00072666	-0.00668556
0.46184	2428.97799	0.0	7e-07	8.7e-07	9e-08	0.0	5.93e-06	3.27e-06	1e-08	306.68053187	307.66026654	306.6604164	-0.00021058	-0.000734	-0.00668238
0.4619	2429.12118	0.0	7e-07	8.7e-07	9e-08	0.0	5.93e-06	3.27e-06	1e-08	306.67647583	307.65624264	306.65636218	-0.00021055	-0.00075431	-0.00667919
0.46195	2429.26432	0.0	7e-07	8.7e-07	9e-08	0.0	5.93e-06	3.27e-06	1e-08	306.67242038	307.65210738	306.65232452	-0.0002104	-0.00070519	-0.00667602
0.46201	2429.40741	0.0	7e-07	8.7e-07	9e-08	0.0	5.93e-06	3.27e-06	1e-08	306.66836773	307.64824137	306.6482543	-0.00021038	-0.00078272	-0.00667283
0.46206	2429.55044	0.0	7e-07	8.7e-07	9e-08	0.0	5.93e-06	3.27e-06	1e-08	306.66431539	307.64395028	306.6442411	-0.00021042	-0.00071753	-0.00666961
0.46212	2429.69343	0.0	7e-07	8.7e-07	9e-08	0.0	5.93e-06	3.27e-06	1e-08	306.66026227	307.64001655	306.64018414	-0.00021006	-0.00077216	-0.00666649
0.46217	2429.83636	0.0	7e-07	8.7e-07	9e-08	0.0	5.93e-06	3.27e-06	1e-08	306.65621612	307.63578326	306.63616773	-0.00020998	-0.0006845	-0.00666332
0.46223	2429.97924	0.0	7e-07	8.7e-07	9e-08	0.0	5.93e-06	3.27e-06	1e-08	306.65217141	307.63203055	306.63209156	-0.00020992	-0.00077312	-0.00666014
0.46228	2430.12207	0.0	7e-07	8.7e-07	9e-08	0.0	5.93e-06	3.27e-06	1e-08	306.64812779	307.62779192	306.62808022	-0.0002098	-0.00071581	-0.00665698
0.46234	2430.26484	0.0	7e-07	8.7e-07	9e-08	0.0	5.93e-06	3.27e-06	1e-08	306.64408652	307.62386744	306.62403054	-0.00020971	-0.00074336	-0.0066538
0.46239	2430.40757	0.0	7e-07	8.7e-07	9e-08	0.0	5.93e-06	3.27e-06	1e-08	306.64004699	307.6197919	306.62000249	-0.00020965	-0.00074427	-0.00665063
0.46245	2430.55024	0.0	7e-07	8.7e-07	9e-08	0.0	5.93e-06	3.27e-06	1e-08	306.63600849	307.61571131	306.6159773	-0.00020947	-0.00070436	-0.00664747
0.47251	2455.77005	0.0	7e-07	8.7e-07	9e-08	0.0	5.93e-06	3.27e-06	1e-08	305.92840563	306.90905852	305.90955112	-0.0001917	-0.0005965	-0.00609273
0.47257	2455.90291	0.0	7e-07	8.7e-07	9e-08	0.0	5.93e-06	3.27e-06	1e-08	305.92470698	306.90578301	305.90580303	-0.00019172	-0.00068651	-0.00608982
0.47262	2456.03572	0.0	7e-07	8.7e-07	9e-08	0.0	5.93e-06	3.27e-06	1e-08	305.92100796	306.90201317	305.90212061	-0.00019159	-0.00067413	-0.00608692
0.47268	2456.16848	0.0	7e-07	8.7e-07	9e-08	0.0	5.93e-06	3.27e-06	1e-08	305.91731137	306.8983113	305.8984314	-0.00019146	-0.00071761	-0.00608404
0.47273	2456.30118	0.0	7e-07	8.7e-07	9e-08	0.0	5.93e-06	3.27e-06	1e-08	305.91361718	306.89437065	305.89477485	-0.00019142	-0.00068645	-0.00608113
0.47279	2456.43382	0.0	7e-07	8.7e-07	9e-08	0.0	5.93e-06	3.27e-06	1e-08	305.90992382	306.89060106	305.89109832	-0.00019123	-0.00059214	-0.00607824
0.47284	2456.56641	0.0	7e-07	8.7e-07	9e-08	0.0	5.93e-06	3.27e-06	1e-08	305.90623395	306.88734933	305.88735706	-0.00019124	-0.00068523	-0.00607534
0.4729	2456.69895	0.0	7e-07	8.7e-07	9e-08	0.0	5.93e-06	3.27e-06	1e-08	305.90254401	306.88358637	305.88368363	-0.0001911	-0.00070196	-0.00607246
0.47295	2456.83143	0.0	7e-07	8.7e-07	9e-08	0.0	5.93e-06	3.27e-06	1e-08	305.89885669	306.87973153	305.88002395	-0.00019112	-0.00068646	-0.00606955
0.47301	2456.96386	0.0	7e-07	8.7e-07	9e-08	0.0	5.93e-06	3.27e-06	1e-08	305.8951689	306.87596177	305.8763554	-0.00019093	-0.00060769	-0.00606667
0.47306	2457.09623	0.0	7e-07	8.7e-07	9e-08	0.0	5.93e-06	3.27e-06	1e-08	305.89148487	306.87262455	305.87263308	-0.00019088	-0.0006852	-0.00606377
0.47312	2457.22854	0.0	7e-07	8.7e-07	9e-08	0.0	5.93e-06	3.27e-06	1e-08	305.88780166	306.86886165	305.86896755	-0.00019075	-0.00068517	-0.00606089
0.47317	2457.36081	0.0	7e-07	8.7e-07	9e-08	0.0	5.93e-06	3.27e-06	1e-08	305.88412103	306.8650989	305.86530393	-0.00019067	-0.00068758	-0.00605802
0.47323	2457.49301	0.0	7e-07	8.7e-07	9e-08	0.0	5.93e-06	3.27e-06	1e-08	305.88044181	306.86132287	305.861644	-0.00019058	-0.00062325	-0.00605512
0.47328	2457.62516	0.0	7e-07	8.7e-07	9e-08	0.0	5.93e-06	3.27e-06	1e-08	305.87676443	306.85790011	305.85794058	-0.0001905	-0.00068516	-0.00605223
0.47334	2457.75726	0.0	7e-07	8.7e-07	9e-08	0.0	5.93e-06	3.27e-06	1e-08	305.87308854	306.85413731	305.8542829	-0.00019036	-0.00068513	-0.00604936
0.47339	2457.8893	0.0	7e-07	8.7e-07	9e-08	0.0	5.93e-06	3.27e-06	1e-08	305.86941515	306.85037465	305.85062714	-0.00019028	-0.00067186	-0.00604649
0.47345	2458.02129	0.0	7e-07	8.7e-07	9e-08	0.0	5.93e-06	3.27e-06	1e-08	305.86574342	306.84668485	305.84696396	-0.0001902	-0.00063889	-0.0060436
0.48351	2481.22877	0.0	7e-07	8.7e-07	9e-08	0.0	5.93e-06	3.27e-06	1e-08	305.22231377	306.20429129	305.20453448	-0.00017409	-0.0006193	-0.00553919
0.48357	2481.3503	0.0	7e-07	8.7e-07	9e-08	0.0	5.93e-06	3.27e-06	1e-08	305.21894943	306.20088525	305.20118117	-0.0001741	-0.00061932	-0.00553655
0.48362	2481.47178	0.0	7e-07	8.7e-07	9e-08	0.0	5.93e-06	3.27e-06	1e-08	305.21558496	306.19747909	305.19782976	-0.00017389	-0.00061927	-0.00553393
0.48368	2481.59321	0.0	7e-07	8.7e-07	9e-08	0.0	5.93e-06	3.27e-06	1e-08	305.21222441	306.19407317	305.19448002	-0.00017394	-0.0006193	-0.00553127
0.48373	2481.71457	0.0	7e-07	8.7e-07	9e-08	0.0	5.93e-06	3.27e-06	1e-08	305.20886295	306.19066705	305.1911322	-0.00017376	-0.00056253	-0.00552864
0.48379	2481.83587	0.0	7e-07	8.7e-07	9e-08	0.0	5.93e-06	3.27e-06	1e-08	305.20550485	306.18757315	305.18774601	-0.00017368	-0.00063244	-0.00552602
0.48384	2481.95712	0.0	7e-07	8.7e-07	9e-08	0.0	5.93e-06	3.27e-06	1e-08	305.20214826	306.18409472	305.18441101	-0.00017356	-0.00056594	-0.00552338
0.4839	2482.07831	0.0	7e-07	8.7e-07	9e-08	0.0	5.93e-06	3.27e-06	1e-08	305.19879412	306.180982	305.1810308	-0.00017349	-0.00062135	-0.00552076
0.48395	2482.19943	0.0	7e-07	8.7e-07	9e-08	0.0	5.93e-06	3.27e-06	1e-08	305.19544116	306.1775645	305.17769155	-0.00017341	-0.00061712	-0.00551812
0.48401	2482.3205	0.0	7e-07	8.7e-07	9e-08	0.0	5.93e-06	3.27e-06	1e-08	305.19208969	306.17417025	305.17435112	-0.00017335	-0.00061924	-0.0055155
0.48406	2482.44151	0.0	7e-07	8.7e-07	9e-08	0.0	5.93e-06	3.27e-06	1e-08	305.18873948	306.17076435	305.17101399	-0.00017329	-0.00061922	-0.00551286
0.48412	2482.56246	0.0	7e-07	8.7e-07	9e-08	0.0	5.93e-06	3.27e-06	1e-08	305.18539031	306.16735848	305.16767867	-0.00017317	-0.00061921	-0.00551025
0.48417	2482.68336	0.0	7e-07	8.7e-07	9e-08	0.0	5.93e-06	3.27e-06	1e-08	305.18204352	306.1639527	305.1643451	-0.00017319	-0.00061922	-0.00550761
0.48423	2482.80419	0.0	7e-07	8.7e-07	9e-08	0.0	5.93e-06	3.27e-06	1e-08	305.17869633	306.16054679	305.16101342	-0.000173	-0.00056464	-0.00550499
0.48428	2482.92497	0.0	7e-07	8.7e-07	9e-08	0.0	5.93e-06	3.27e-06	1e-08	305.17535284	306.15744108	305.15764489	-0.0001729	-0.00063233	-0.00550239
0.48434	2483.04568	0.0	7e-07	8.7e-07	9e-08	0.0	5.93e-06	3.27e-06	1e-08	305.17201123	306.15396303	305.15432595	-0.00017285	-0.00056373	-0.00549975
0.48439	2483.16634	0.0	7e-07	8.7e-07	9e-08	0.0	5.93e-06	3.27e-06	1e-08	305.16867042	306.15086227	305.15096038	-0.00017273	-0.00061915	-0.00549713
0.48445	2483.28694	0.0	7e-07	8.7e-07	9e-08	0.0	5.93e-06	3.27e-06	1e-08	305.16533196	306.14745664	305.14763573	-0.0001727	-0.00061917	-0.00549452
0.49451	2504.3405	0.0	7e-07	8.7e-07	9e-08	0.0	5.93e-06	3.27e-06	1e-08	304.58023801	305.5630075	304.56349833	-0.00015796	-0.0005357	-0.00503582
0.49457	2504.44986	0.0	7e-07	8.7e-07	9e-08	0.0	5.93e-06	3.27e-06	1e-08	304.57718088	305.56005708	304.56043023	-0.00015798	-0.00052093	-0.00503341
0.49462	2504.55916	0.0	7e-07	8.7e-07	9e-08	0.0	5.93e-06	3.27e-06	1e-08	304.57412335	305.55718798	304.55735342	-0.00015792	-0.00054691	-0.00503102
0.49468	2504.66839	0.0	7e-07	8.7e-07	9e-08	0.0	5.93e-06	3.27e-06	1e-08	304.57106696	305.55417576	304.55429661	-0.00015796	-0.00059163	-0.00502862
0.49473	2504.77755	0.0	7e-07	8.7e-07	9e-08	0.0	5.93e-06	3.27e-06	1e-08	304.5680099	305.5509172	304.55127313	-0.00015781	-0.00052092	-0.00502621
0.49479	2504.88666	0.0	7e-07	8.7e-07	9e-08	0.0	5.93e-06	3.27e-06	1e-08	304.56495558	305.54804808	304.54820128	-0.00015774	-0.0006072	-0.00502383
0.49484	2504.9957	0.0	7e-07	8.7e-07	9e-08	0.0	5.93e-06	3.27e-06	1e-08	304.56190268	305.54470376	304.54519202	-0.00015752	-0.00053124	-0.00502144
0.4949	2505.10468	0.0	7e-07	8.7e-07	9e-08	0.0	5.93e-06	3.27e-06	1e-08	304.55885405	305.54177777	304.54213062	-0.00015752	-0.00052088	-0.00501904
0.49495	2505.21359	0.0	7e-07	8.7e-07	9e-08	0.0	5.93e-06	3.27e-06	1e-08	304.55580528	305.5389088	304.5390636	-0.00015758	-0.00057079	-0.00501665
0.49501	2505.32244	0.0	7e-07	8.7e-07	9e-08	0.0	5.93e-06	3.27e-06	1e-08	304.55275537	305.53576493	304.53603358	-0.00015738	-0.00056766	-0.00501427
0.49506	2505.43122	0.0	7e-07	8.7e-07	9e-08	0.0	5.93e-06	3.27e-06	1e-08	304.5497094	305.53263829	304.53300288	-0.00015733	-0.00052087	-0.00501187
0.49512	2505.53995	0.0	7e-07	8.7e-07	9e-08	0.0	5.93e-06	3.27e-06	1e-08	304.5466644	305.52976934	304.52994078	-0.00015724	-0.0006118	-0.00500949
0.49517	2505.64861	0.0	7e-07	8.7e-07	9e-08	0.0	5.93e-06	3.27e-06	1e-08	304.54362097	305.52639954	304.52694455	-0.00015716	-0.00052656	-0.0050071
0.49523	2505.7572	0.0	7e-07	8.7e-07	9e-08	0.0	5.93e-06	3.27e-06	1e-08	304.5405792	305.52349921	304.52388972	-0.00015713	-0.00052088	-0.00500471
0.49528	2505.86573	0.0	7e-07	8.7e-07	9e-08	0.0	5.93e-06	3.27e-06	1e-08	304.53753791	305.52063017	304.52083255	-0.00015704	-0.00057553	-0.00500233
0.49534	2505.9742	0.0	7e-07	8.7e-07	9e-08	0.0	5.93e-06	3.27e-06	1e-08	304.53449841	305.51746006	304.51781561	-0.00015682	-0.00056275	-0.00499996
0.49539	2506.0826	0.0	7e-07	8.7e-07	9e-08	0.0	5.93e-06	3.27e-06	1e-08	304.53146306	305.51436031	304.51479116	-0.00015696	-0.00052086	-0.00499756
0.49545	2506.19094	0.0	7e-07	8.7e-07	9e-08	0.0	5.93e-06	3.27e-06	1e-08	304.52842504	305.51149128	304.5117389	-0.00015682	-0.00053931	-0.00499518
0.50551	2524.91152	0.0	7e-07	8.7e-07	9e-08	0.0	5.93e-06	3.27e-06	1e-08	303.99641977	304.98037577	303.98054659	-0.00014351	-0.00050186	-0.0045781
0.50556	2525.00759	0.0	7e-07	8.7e-07	9e-08	0.0	5.93e-06	3.27e-06	1e-08	303.99363873	304.97760815	303.97776779	-0.00014345	-0.00051943	-0.00457591
0.50562	2525.1036	0.0	7e-07	8.7e-07	9e-08	0.0	5.93e-06	3.27e-06	1e-08	303.99085874	304.97474359	303.97500291	-0.00014344	-0.00051943	-0.00457373
0.50567	2525.19953	0.0	7e-07	8.7e-07	9e-08	0.0	5.93e-06	3.27e-06	1e-08	303.98807894	304.97187901	303.97223956	-0.0001434	-0.00051945	-0.00457155
0.50573	2525.2954	0.0	7e-07	8.7e-07	9e-08	0.0	5.93e-06	3.27e-06	1e-08	303.98529986	304.96901434	303.96947774	-0.00014321	-0.00051742	-0.00456938
0.50578	2525.3912	0.0	7e-07	8.7e-07	9e-08	0.0	5.93e-06	3.27e-06	1e-08	303.9825245	304.96616083	303.96671588	-0.00014313	-0.00042492	-0.0045672
0.50584	2525.48692	0.0	7e-07	8.7e-07	9e-08	0.0	5.93e-06	3.27e-06	1e-08	303.97975061	304.96381743	303.96389015	-0.00014321	-0.00051942	-0.00456502
0.50589	2525.58258	0.0	7e-07	8.7e-07	9e-08	0.0	5.93e-06	3.27e-06	1e-08	303.97697527	304.96095285	303.96113279	-0.000143	-0.00051937	-0.00456286
0.50595	2525.67816	0.0	7e-07	8.7e-07	9e-08	0.0	5.93e-06	3.27e-06	1e-08	303.97420393	304.95808853	303.95837677	-0.00014294	-0.00051938	-0.00456068
0.506	2525.77368	0.0	7e-07	8.7e-07	9e-08	0.0	5.93e-06	3.27e-06	1e-08	303.97143372	304.95522414	303.95562226	-0.00014301	-0.00049814	-0.0045585
0.50606	2525.86913	0.0	7e-07	8.7e-07	9e-08	0.0	5.93e-06	3.27e-06	1e-08	303.96866223	304.95247686	303.95285432	-0.0001428	-0.00049627	-0.00455634
0.50611	2525.9645	0.0	7e-07	8.7e-07	9e-08	0.0	5.93e-06	3.27e-06	1e-08	303.96589481	304.94973987	303.95008645	-0.00014278	-0.00046724	-0.00455416
0.50617	2526.05981	0.0	7e-07	8.7e-07	9e-08	0.0	5.93e-06	3.27e-06	1e-08	303.96312769	304.947163	303.94729959	-0.00014267	-0.00051935	-0.004552
0.50622	2526.15504	0.0	7e-07	8.7e-07	9e-08	0.0	5.93e-06	3.27e-06	1e-08	303.96036265	304.94429869	303.944551	-0.00014273	-0.00051936	-0.00454982
0.50628	2526.25021	0.0	7e-07	8.7e-07	9e-08	0.0	5.93e-06	3.27e-06	1e-08	303.95759645	304.9414343	303.941804	-0.00014268	-0.00051773	-0.00454765
0.50633	2526.3453	0.0	7e-07	8.7e-07	9e-08	0.0	5.93e-06	3.27e-06	1e-08	303.95483123	304.93857892	303.93905734	-0.00014242	-0.00049629	-0.00454549
0.50639	2526.44033	0.0	7e-07	8.7e-07	9e-08	0.0	5.93e-06	3.27e-06	1e-08	303.95207099	304.93584176	303.93629687	-0.00014235	-0.00044751	-0.00454333
0.50644	2526.53528	0.0	7e-07	8.7e-07	9e-08	0.0	5.93e-06	3.27e-06	1e-08	303.94931205	304.93337362	303.93350341	-0.00014241	-0.00051932	-0.00454116
0.5065	2526.63017	0.0	7e-07	8.7e-07	9e-08	0.0	5.93e-06	3.27e-06	1e-08	303.94655194	304.93050939	303.93076228	-0.00014228	-0.00051931	-0.004539
0.51651	2542.68485	0.0	7e-07	8.7e-07	9e-08	0.0	5.93e-06	3.27e-06	1e-08	303.46562363	304.45018457	303.45054365	-0.00013034	-0.00042092	-0.00416193
0.51656	2542.76613	0.0	7e-07	8.7e-07	9e-08	0.0	5.93e-06	3.27e-06	1e-08	303.46309474	304.44786056	303.44799241	-0.00013017	-0.00045069	-0.00415997
0.51662	2542.84734	0.0	7e-07	8.7e-07	9e-08	0.0	5.93e-06	3.27e-06	1e-08	303.4605691	304.44537219	303.44546347	-0.00013019	-0.00051262	-0.00415798
0.51667	2542.92847	0.0	7e-07	8.7e-07	9e-08	0.0	5.93e-06	3.27e-06	1e-08	303.45804306	304.44254186	303.44297971	-0.00013022	-0.0004382	-0.00415597
0.51673	2543.00952	0.0	7e-07	8.7e-07	9e-08	0.0	5.93e-06	3.27e-06	1e-08	303.45551637	304.44012241	303.44044481	-0.00013019	-0.00042032	-0.00415399
0.51678	2543.09049	0.0	7e-07	8.7e-07	9e-08	0.0	5.93e-06	3.27e-06	1e-08	303.45299031	304.43780167	303.43789865	-0.00013014	-0.00051744	-0.00415201
0.51684	2543.17138	0.0	7e-07	8.7e-07	9e-08	0.0	5.93e-06	3.27e-06	1e-08	303.45046521	304.43494468	303.43542248	-0.00013002	-0.00042145	-0.00415003
0.51689	2543.25219	0.0	7e-07	8.7e-07	9e-08	0.0	5.93e-06	3.27e-06	1e-08	303.44794239	304.43261764	303.4328798	-0.00012998	-0.00042148	-0.00414805
0.51695	2543.33292	0.0	7e-07	8.7e-07	9e-08	0.0	5.93e-06	3.27e-06	1e-08	303.44542034	304.43029044	303.43033851	-0.00012992	-0.00051776	-0.00414607
0.517	2543.41358	0.0	7e-07	8.7e-07	9e-08	0.0	5.93e-06	3.27e-06	1e-08	303.44289944	304.42743163	303.42786661	-0.00012981	-0.00042147	-0.0041441
0.51706	2543.49415	0.0	7e-07	8.7e-07	9e-08	0.0	5.93e-06	3.27e-06	1e-08	303.44038065	304.42510446	303.42532799	-0.00012977	-0.00042147	-0.00414213
0.51711	2543.57465	0.0	7e-07	8.7e-07	9e-08	0.0	5.93e-06	3.27e-06	1e-08	303.43786263	304.42277729	303.42279073	-0.00012953	-0.00048158	-0.00414017
0.51717	2543.65507	0.0	7e-07	8.7e-07	9e-08	0.0	5.93e-06	3.27e-06	1e-08	303.43534935	304.4201182	303.42029715	-0.0001293	-0.00048132	-0.00413821
0.51722	2543.7354	0.0	7e-07	8.7e-07	9e-08	0.0	5.93e-06	3.27e-06	1e-08	303.43284046	304.41746055	303.4178046	-0.00012942	-0.00044724	-0.00413625
0.51728	2543.81566	0.0	7e-07	8.7e-07	9e-08	0.0	5.93e-06	3.27e-06	1e-08	303.43032916	304.41499106	303.41528946	-0.00012942	-0.00044341	-0.00413427
0.51733	2543.89584	0.0	7e-07	8.7e-07	9e-08	0.0	5.93e-06	3.27e-06	1e-08	303.42781796	304.41254267	303.41277301	-0.0001295	-0.00050429	-0.00413228
0.51739	2543.97594	0.0	7e-07	8.7e-07	9e-08	0.0	5.93e-06	3.27e-06	1e-08	303.42530514	304.40975814	303.41030103	-0.00012937	-0.00042263	-0.0041303
0.51744	2544.05596	0.0	7e-07	8.7e-07	9e-08	0.0	5.93e-06	3.27e-06	1e-08	303.42279481	304.40742446	303.40777267	-0.00012932	-0.00042109	-0.00412834
0.5175	2544.1359	0.0	7e-07	8.7e-07	9e-08	0.0	5.93e-06	3.27e-06	1e-08	303.42028539	304.40509928	303.40524457	-0.00012926	-0.00051757	-0.00412637
0.52751	2557.29263	0.0	7e-07	8.7e-07	9e-08	0.0	5.93e-06	3.27e-06	1e-08	302.98309182	303.96835624	302.96861164	-0.00011833	-0.00042301	-0.00378356
0.52756	2557.35687	0.0	7e-07	8.7e-07	9e-08	0.0	5.93e-06	3.27e-06	1e-08	302.9807934	303.96601821	302.96632074	-0.00011835	-0.00040022	-0.00378175
0.52762	2557.421	0.0	7e-07	8.7e-07	9e-08	0.0	5.93e-06	3.27e-06	1e-08	302.97849455	303.9638061	302.96401504	-0.0001182	-0.00039698	-0.00377995
0.52767	2557.48505	0.0	7e-07	8.7e-07	9e-08	0.0	5.93e-06	3.27e-06	1e-08	302.97619865	303.96161188	302.96170821	-0.00011822	-0.00046086	-0.00377815
0.52773	2557.549	0.0	7e-07	8.7e-07	9e-08	0.0	5.93e-06	3.27e-06	1e-08	302.97390236	303.95906458	302.9594478	-0.00011816	-0.00035462	-0.00377635
0.52778	2557.61286	0.0	7e-07	8.7e-07	9e-08	0.0	5.93e-06	3.27e-06	1e-08	302.97160727	303.9571045	302.95711355	-0.00011799	-0.00043289	-0.00377455
0.52784	2557.67662	0.0	7e-07	8.7e-07	9e-08	0.0	5.93e-06	3.27e-06	1e-08	302.96931542	303.95471179	302.95483576	-0.00011812	-0.00045727	-0.00377275
0.52789	2557.74029	0.0	7e-07	8.7e-07	9e-08	0.0	5.93e-06	3.27e-06	1e-08	302.96702105	303.9521843	302.95257656	-0.00011801	-0.00041111	-0.00377095
0.52795	2557.80387	0.0	7e-07	8.7e-07	9e-08	0.0	5.93e-06	3.27e-06	1e-08	302.96472869	303.94991192	302.95028594	-0.00011785	-0.00037972	-0.00376915
0.528	2557.86735	0.0	7e-07	8.7e-07	9e-08	0.0	5.93e-06	3.27e-06	1e-08	302.96243949	303.94781307	302.94797429	-0.00011778	-0.00040486	-0.00376736
0.52806	2557.93074	0.0	7e-07	8.7e-07	9e-08	0.0	5.93e-06	3.27e-06	1e-08	302.96015156	303.94557526	302.94568163	-0.00011771	-0.00043157	-0.00376556
0.52811	2557.99403	0.0	7e-07	8.7e-07	9e-08	0.0	5.93e-06	3.27e-06	1e-08	302.95786515	303.94318978	302.94340905	-0.00011775	-0.0004084	-0.00376377
0.52817	2558.05723	0.0	7e-07	8.7e-07	9e-08	0.0	5.93e-06	3.27e-06	1e-08	302.95557778	303.94093234	302.94112141	-0.00011767	-0.00041259	-0.00376197
0.52822	2558.12034	0.0	7e-07	8.7e-07	9e-08	0.0	5.93e-06	3.27e-06	1e-08	302.95329208	303.93865175	302.93883793	-0.00011769	-0.00041626	-0.00376018
0.52828	2558.18335	0.0	7e-07	8.7e-07	9e-08	0.0	5.93e-06	3.27e-06	1e-08	302.95100584	303.93635084	302.93655834	-0.00011754	-0.00040553	-0.00375839
0.52833	2558.24627	0.0	7e-07	8.7e-07	9e-08	0.0	5.93e-06	3.27e-06	1e-08	302.94872266	303.93410924	302.93427231	-0.00011753	-0.00044847	-0.0037566
0.52839	2558.30909	0.0	7e-07	8.7e-07	9e-08	0.0	5.93e-06	3.27e-06	1e-08	302.94643969	303.93163027	302.93201789	-0.00011745	-0.00035991	-0.00375481
0.52844	2558.37182	0.0	7e-07	8.7e-07	9e-08	0.0	5.93e-06	3.27e-06	1e-08	302.94415814	303.9296408	302.9297021	-0.00011729	-0.00042052	-0.00375302
0.5285	2558.43445	0.0	7e-07	8.7e-07	9e-08	0.0	5.93e-06	3.27e-06	1e-08	302.94187963	303.92731632	302.92743029	-0.00011735	-0.00040829	-0.00375124
0.53851	2568.13016	0.0	7e-07	8.7e-07	9e-08	0.0	5.93e-06	3.27e-06	1e-08	302.5445449	303.53017307	302.53044311	-0.00010745	-0.0003687	-0.00343943
0.53856	2568.17322	0.0	7e-07	8.7e-07	9e-08	0.0	5.93e-06	3.27e-06	1e-08	302.54245577	303.52813323	302.5283493	-0.00010739	-0.00036804	-0.0034378
0.53862	2568.21616	0.0	7e-07	8.7e-07	9e-08	0.0	5.93e-06	3.27e-06	1e-08	302.54036779	303.52609701	302.52625614	-0.0001072	-0.00040733	-0.00343617
0.53867	2568.25898	0.0	7e-07	8.7e-07	9e-08	0.0	5.93e-06	3.27e-06	1e-08	302.53828355	303.52384343	302.52419175	-0.00010727	-0.00036657	-0.00343452
0.53873	2568.30167	0.0	7e-07	8.7e-07	9e-08	0.0	5.93e-06	3.27e-06	1e-08	302.5361978	303.52181531	302.52209979	-0.00010722	-0.00036593	-0.00343288
0.53878	2568.34423	0.0	7e-07	8.7e-07	9e-08	0.0	5.93e-06	3.27e-06	1e-08	302.53411299	303.51979076	302.5200085	-0.00010718	-0.00036528	-0.00343123
0.53884	2568.38667	0.0	7e-07	8.7e-07	9e-08	0.0	5.93e-06	3.27e-06	1e-08	302.53202905	303.51776975	302.51791789	-0.00010712	-0.00036464	-0.0034296
0.53889	2568.42899	0.0	7e-07	8.7e-07	9e-08	0.0	5.93e-06	3.27e-06	1e-08	302.52994617	303.51575228	302.51582793	-0.00010707	-0.0003896	-0.00342798
0.53895	2568.47118	0.0	7e-07	8.7e-07	9e-08	0.0	5.93e-06	3.27e-06	1e-08	302.52786432	303.51359672	302.51375671	-0.00010697	-0.00040665	-0.00342635
0.539	2568.51325	0.0	7e-07	8.7e-07	9e-08	0.0	5.93e-06	3.27e-06	1e-08	302.52578436	303.51134679	302.51169863	-0.00010693	-0.00036241	-0.00342471
0.53906	2568.55519	0.0	7e-07	8.7e-07	9e-08	0.0	5.93e-06	3.27e-06	1e-08	302.52370521	303.50934163	302.50961042	-0.0001069	-0.00036178	-0.00342307
0.53911	2568.59701	0.0	7e-07	8.7e-07	9e-08	0.0	5.93e-06	3.27e-06	1e-08	302.52162671	303.50733993	302.5075229	-0.00010685	-0.00036116	-0.00342144
0.53917	2568.6387	0.0	7e-07	8.7e-07	9e-08	0.0	5.93e-06	3.27e-06	1e-08	302.51954911	303.50534171	302.50543605	-0.0001068	-0.0003928	-0.00341982
0.53922	2568.68026	0.0	7e-07	8.7e-07	9e-08	0.0	5.93e-06	3.27e-06	1e-08	302.51747254	303.50316837	302.50337268	-0.00010669	-0.00039482	-0.0034182
0.53928	2568.7217	0.0	7e-07	8.7e-07	9e-08	0.0	5.93e-06	3.27e-06	1e-08	302.51539809	303.50098385	302.5013118	-0.00010666	-0.00035897	-0.00341656
0.53933	2568.76301	0.0	7e-07	8.7e-07	9e-08	0.0	5.93e-06	3.27e-06	1e-08	302.51332407	303.49899769	302.49922672	-0.00010663	-0.00035835	-0.00341492
0.53939	2568.80419	0.0	7e-07	8.7e-07	9e-08	0.0	5.93e-06	3.27e-06	1e-08	302.51125069	303.49701494	302.49714235	-0.00010658	-0.00038417	-0.00341331
0.53944	2568.84525	0.0	7e-07	8.7e-07	9e-08	0.0	5.93e-06	3.27e-06	1e-08	302.50917834	303.49488936	302.49507731	-0.00010647	-0.00039653	-0.00341169
0.5395	2568.88618	0.0	7e-07	8.7e-07	9e-08	0.0	5.93e-06	3.27e-06	1e-08	302.5071081	303.49269535	302.49302208	-0.00010639	-0.00035619	-0.00341006
0.54951	2573.72372	0.0	7e-07	8.7e-07	9e-08	0.0	5.93e-06	3.27e-06	1e-08	302.14798311	303.13298818	302.13183315	-9.362e-05	-0.00021448	-0.00312683
0.54956	2573.72974	0.0	7e-07	8.7e-07	9e-08	0.0	5.93e-06	3.27e-06	1e-08	302.14616114	303.13180049	302.12984148	-9.442e-05	-0.00050487	-0.0031252
0.54962	2573.73528	0.0	7e-07	8.7e-07	9e-08	0.0	5.93e-06	3.27e-06	1e-08	302.14432356	303.12900478	302.12805672	-9.339e-05	-0.0006247	-0.00312374
0.54967	2573.74031	0.0	7e-07	8.7e-07	9e-08	0.0	5.93e-06	3.27e-06	1e-08	302.14250609	303.12554549	302.12635692	-9.169e-05	-0.00022629	-0.00312233
0.54973	2573.74479	0.0	7e-07	8.7e-07	9e-08	0.0	5.93e-06	3.27e-06	1e-08	302.14072169	303.1242924	302.12437542	-9.094e-05	-0.00021007	-0.0031208
0.54978	2573.74867	0.0	7e-07	8.7e-07	9e-08	0.0	5.93e-06	3.27e-06	1e-08	302.13895184	303.1231291	302.122383	-8.98e-05	-0.00047373	-0.00311925
0.54984	2573.75189	0.0	7e-07	8.7e-07	9e-08	0.0	5.93e-06	3.27e-06	1e-08	302.13720414	303.12050575	302.12057718	-8.716e-05	-0.00037034	-0.00311777
0.54989	2573.75432	0.0	7e-07	8.7e-07	9e-08	0.0	5.93e-06	3.27e-06	1e-08	302.13550796	303.11845495	302.11869747	-8.158e-05	-0.00031028	-0.00311626
0.54995	2573.75569	0.0	7e-07	8.7e-07	9e-08	0.0	5.93e-06	3.27e-06	1e-08	302.13392021	303.11673672	302.11677247	-6.481e-05	-0.00042685	-0.00311466
0.55	2573.75617	0.0	7e-07	8.7e-07	9e-08	0.0	5.93e-06	3.27e-06	1e-08	302.13265897	303.11437298	302.1149191	7.3970491	-5.16980385	39.10407438
