# Supplementary material for: Dataset for the simulated biomass pyrolysis in rotary kilns with varying particle residence time distributions
Source: Data Brief. 2021 Nov 23;39:107603. doi: 10.1016/j.dib.2021.107603 (PMC8633881; doi:10.1016/j.dib.2021.107603)
Supplement: Supplementary Data S1 — Supplementary Raw Research Data. This is open data under the CC BY license http://creativecommons.org/licenses/by/4.0/ [file mmc1.zip › supplementary/10/logFiles/log_Pe8]

l,m	Tau,s	F_w,kg/s	F_is,kg/s	F_c,kg/s	F_rt,kg/s	F_w_wet,kg/s	F_it,kg/s	F_g,kg/s	F_H2O_g,kg/s	T_b,K	T_g,K	T_w,K	q_bed,kW/m	q_gas,kW/m	q_loss,kW/m
5e-05	0.19977	0.0	0.0	0.0	0.0	1.087e-05	0.0	0.0	0.0	357.96818147	726.89131563	815.4690506	18.94782623	0.42366918	-0.40064195
0.00011	0.59931	0.0	0.0	0.0	0.0	1.087e-05	0.0	0.0	0.0	408.78755936	786.16865783	801.49839388	16.51995662	-0.04467037	-0.39053921
0.00016	0.99882	1e-08	0.0	0.0	0.0	1.087e-05	0.0	0.0	0.0	452.01784511	779.930514	789.58128783	14.37148493	-0.0679565	-0.38180125
0.00022	1.39832	5e-08	0.0	0.0	0.0	1.082e-05	0.0	0.0	0.0	488.86110978	770.38063205	779.2048831	12.48602137	-0.05959805	-0.37418641
0.00027	1.79779	2.3e-07	0.0	0.0	0.0	1.064e-05	0.0	0.0	0.0	520.3135765	761.8091055	770.1601895	10.83649192	-0.04893872	-0.36754968
0.00033	2.19724	7.7e-07	0.0	0.0	0.0	1.011e-05	0.0	0.0	0.0	547.18271758	754.34177944	762.27818311	9.39735044	-0.03797557	-0.36176628
0.00038	2.59667	1.91e-06	0.0	0.0	0.0	8.96e-06	0.0	0.0	0.0	570.13144569	747.80917482	755.40938974	8.14498805	-0.02653959	-0.35672544
0.00044	2.99608	3.75e-06	0.0	0.0	0.0	7.12e-06	0.0	0.0	0.0	589.72842397	742.04176355	749.42097568	7.05662573	-0.01347291	-0.35232896
0.00049	3.39547	5.97e-06	0.0	0.0	0.0	4.89e-06	0.0	0.0	1e-08	606.48585074	736.76982023	744.19545376	6.10994119	0.00404876	-0.34849008
0.0105	75.7276	1.5e-07	9.3e-07	6.1e-07	5e-07	-0.0	5.85e-06	2.82e-06	1e-08	676.07802171	678.71612062	674.95280765	-0.02751087	-0.04530808	-0.29587419
0.01056	76.12306	1.5e-07	9.3e-07	6.1e-07	5e-07	-0.0	5.85e-06	2.82e-06	1e-08	675.91788974	678.56133256	674.7952006	-0.02743459	-0.04531494	-0.29575045
0.01061	76.51851	1.5e-07	9.3e-07	6.1e-07	4.9e-07	0.0	5.85e-06	2.82e-06	1e-08	675.75779778	678.40656118	674.63763194	-0.02735774	-0.04532157	-0.29562551
0.01067	76.91393	1.5e-07	9.3e-07	6.1e-07	4.9e-07	0.0	5.85e-06	2.83e-06	1e-08	675.5977467	678.25180678	674.48010194	-0.027282	-0.04532782	-0.29550208
0.01072	77.30933	1.5e-07	9.3e-07	6.2e-07	4.9e-07	0.0	5.85e-06	2.83e-06	1e-08	675.43773652	678.09706929	674.32261005	-0.02720659	-0.04533377	-0.29537885
0.01078	77.70471	1.5e-07	9.3e-07	6.2e-07	4.9e-07	0.0	5.85e-06	2.83e-06	1e-08	675.27776759	677.94234883	674.16515615	-0.02713063	-0.04533948	-0.2952544
0.01083	78.10007	1.4e-07	9.2e-07	6.2e-07	4.8e-07	0.0	5.85e-06	2.84e-06	1e-08	675.11784089	677.78764571	674.00774055	-0.02705543	-0.04534486	-0.29513085
0.01089	78.4954	1.4e-07	9.2e-07	6.2e-07	4.8e-07	0.0	5.85e-06	2.84e-06	1e-08	674.95795644	677.63295996	673.85036291	-0.02698049	-0.04534995	-0.29500733
0.01094	78.89072	1.4e-07	9.2e-07	6.2e-07	4.8e-07	-0.0	5.85e-06	2.84e-06	1e-08	674.79811458	677.47829175	673.6930232	-0.02690605	-0.04535474	-0.29488425
0.011	79.28601	1.4e-07	9.2e-07	6.2e-07	4.8e-07	-0.0	5.86e-06	2.84e-06	1e-08	674.63831621	677.32364119	673.53572125	-0.02683149	-0.04535928	-0.29476056
0.01105	79.68128	1.4e-07	9.2e-07	6.3e-07	4.8e-07	0.0	5.86e-06	2.85e-06	1e-08	674.47856152	677.16900853	673.3784572	-0.02675705	-0.04536354	-0.29463666
0.01111	80.07653	1.4e-07	9.2e-07	6.3e-07	4.7e-07	-0.0	5.86e-06	2.85e-06	1e-08	674.31885059	677.014394	673.22123112	-0.02668343	-0.0453675	-0.29451369
0.01116	80.47176	1.4e-07	9.2e-07	6.3e-07	4.7e-07	-0.0	5.86e-06	2.85e-06	1e-08	674.15918392	676.85979764	673.06404272	-0.02660967	-0.04537121	-0.29439001
0.01122	80.86697	1.3e-07	9.2e-07	6.3e-07	4.7e-07	0.0	5.86e-06	2.86e-06	1e-08	673.99956241	676.70521975	672.90689219	-0.02653617	-0.04537464	-0.2942663
0.01127	81.26215	1.3e-07	9.1e-07	6.3e-07	4.7e-07	-0.0	5.86e-06	2.86e-06	1e-08	673.83998567	676.55066054	672.74977958	-0.02646344	-0.04537779	-0.29414342
0.01133	81.65731	1.3e-07	9.1e-07	6.3e-07	4.6e-07	-0.0	5.86e-06	2.86e-06	1e-08	673.6804543	676.39612008	672.59270462	-0.02639078	-0.04538068	-0.29402017
0.01138	82.05246	1.3e-07	9.1e-07	6.3e-07	4.6e-07	0.0	5.86e-06	2.86e-06	1e-08	673.52096865	676.24159863	672.43566746	-0.02631849	-0.04538331	-0.29389703
0.01144	82.44758	1.3e-07	9.1e-07	6.4e-07	4.6e-07	-0.0	5.86e-06	2.87e-06	1e-08	673.36152881	676.08709639	672.27866808	-0.0262466	-0.04538567	-0.29377407
0.01149	82.84267	1.3e-07	9.1e-07	6.4e-07	4.6e-07	0.0	5.86e-06	2.87e-06	1e-08	673.20213539	675.93261353	672.12170646	-0.02617464	-0.04538779	-0.29365045
0.0215	154.39041	5e-08	7.9e-07	7.8e-07	2.6e-07	-0.0	5.91e-06	3.09e-06	1e-08	645.06966545	648.35493559	644.2732815	-0.01811552	-0.04334045	-0.27177436
0.02156	154.78155	5e-08	7.9e-07	7.8e-07	2.6e-07	-0.0	5.91e-06	3.09e-06	1e-08	644.9200735	648.20725345	644.1246741	-0.01809041	-0.04332286	-0.27166031
0.02161	155.17266	5e-08	7.9e-07	7.8e-07	2.6e-07	-0.0	5.91e-06	3.09e-06	1e-08	644.77053721	648.05961852	643.97611711	-0.01806495	-0.04330491	-0.27154417
0.02167	155.56375	5e-08	7.9e-07	7.8e-07	2.6e-07	0.0	5.91e-06	3.09e-06	1e-08	644.62105697	647.91203175	643.82761151	-0.01803914	-0.04328659	-0.27142591
0.02172	155.95482	5e-08	7.9e-07	7.8e-07	2.6e-07	-0.0	5.91e-06	3.09e-06	1e-08	644.47163388	647.76449409	643.67915829	-0.0180136	-0.04326836	-0.27130842
0.02178	156.34586	5e-08	7.9e-07	7.8e-07	2.6e-07	-0.0	5.91e-06	3.09e-06	1e-08	644.32226772	647.61700529	643.53075716	-0.01798689	-0.04324916	-0.27118495
0.02183	156.73689	5e-08	7.9e-07	7.8e-07	2.6e-07	0.0	5.91e-06	3.09e-06	1e-08	644.17296164	647.46956793	643.38241082	-0.0179628	-0.04323172	-0.27107307
0.02189	157.12789	5e-08	7.9e-07	7.8e-07	2.5e-07	0.0	5.91e-06	3.09e-06	1e-08	644.02370965	647.32217725	643.2341142	-0.01793759	-0.04321336	-0.2709555
0.02194	157.51887	5e-08	7.9e-07	7.8e-07	2.5e-07	-0.0	5.91e-06	3.09e-06	1e-08	643.87451424	647.1748357	643.08586986	-0.01791361	-0.04319579	-0.27084324
0.022	157.90983	5e-08	7.9e-07	7.8e-07	2.5e-07	-0.0	5.91e-06	3.09e-06	1e-08	643.72537343	647.02754113	642.93767549	-0.01788848	-0.04317728	-0.27072508
0.02205	158.30077	5e-08	7.9e-07	7.8e-07	2.5e-07	-0.0	5.91e-06	3.09e-06	1e-08	643.57629008	646.88029607	642.78953377	-0.01786382	-0.04315898	-0.27060861
0.02211	158.69168	4e-08	7.9e-07	7.8e-07	2.5e-07	0.0	5.91e-06	3.09e-06	1e-08	643.42726327	646.73309989	642.64144399	-0.01784003	-0.04314124	-0.2704958
0.02216	159.08258	4e-08	7.9e-07	7.8e-07	2.5e-07	-0.0	5.91e-06	3.09e-06	1e-08	643.27829106	646.58595113	642.49340457	-0.01781547	-0.04312281	-0.27037889
0.02222	159.47345	4e-08	7.9e-07	7.8e-07	2.5e-07	-0.0	5.91e-06	3.09e-06	1e-08	643.12937576	646.43885157	642.3454174	-0.01779131	-0.04310457	-0.27026337
0.02227	159.8643	4e-08	7.9e-07	7.8e-07	2.5e-07	0.0	5.91e-06	3.09e-06	1e-08	642.98051665	646.29180069	642.19748189	-0.01776717	-0.04308623	-0.27014746
0.02233	160.25513	4e-08	7.8e-07	7.8e-07	2.5e-07	0.0	5.91e-06	3.09e-06	1e-08	642.83171372	646.14479874	642.04959826	-0.01774194	-0.04306695	-0.27002576
0.02238	160.64593	4e-08	7.8e-07	7.8e-07	2.5e-07	-0.0	5.91e-06	3.09e-06	1e-08	642.68296984	645.99784821	641.90176917	-0.01771848	-0.04304891	-0.26991217
0.02244	161.03672	4e-08	7.8e-07	7.8e-07	2.5e-07	-0.0	5.91e-06	3.1e-06	1e-08	642.53428136	645.85094577	641.75399102	-0.01769499	-0.04303074	-0.26979792
0.02249	161.42748	4e-08	7.8e-07	7.8e-07	2.5e-07	-0.0	5.91e-06	3.1e-06	1e-08	642.38564835	645.70409175	641.60626416	-0.01767116	-0.0430122	-0.26968153
0.0325	232.18204	3e-08	7.6e-07	8.1e-07	2e-07	-0.0	5.91e-06	3.15e-06	1e-08	616.26728475	619.82688776	615.6045809	-0.01454876	-0.03944514	-0.24925881
0.03256	232.56879	3e-08	7.6e-07	8.1e-07	2e-07	-0.0	5.91e-06	3.15e-06	1e-08	616.12884674	619.6894635	615.46661003	-0.01453516	-0.03942391	-0.24914328
0.03261	232.95552	3e-08	7.6e-07	8.1e-07	2e-07	-0.0	5.91e-06	3.15e-06	1e-08	615.99046683	619.55209505	615.32869617	-0.01452358	-0.0394058	-0.24904478
0.03267	233.34223	3e-08	7.6e-07	8.1e-07	2e-07	-0.0	5.91e-06	3.15e-06	1e-08	615.8521367	619.4147742	615.19083093	-0.01450924	-0.03938333	-0.24892255
0.03272	233.72891	3e-08	7.6e-07	8.1e-07	2e-07	-0.0	5.91e-06	3.15e-06	1e-08	615.71386831	619.27751243	615.05302606	-0.01449789	-0.03936549	-0.2488256
0.03278	234.11558	3e-08	7.6e-07	8.1e-07	2e-07	0.0	5.91e-06	3.15e-06	1e-08	615.57564892	619.14029755	614.91526907	-0.01448401	-0.03934363	-0.24870672
0.03283	234.50222	3e-08	7.6e-07	8.1e-07	2e-07	0.0	5.91e-06	3.15e-06	1e-08	615.4374895	619.00314017	614.77757081	-0.01447222	-0.03932501	-0.24860554
0.03289	234.88884	3e-08	7.6e-07	8.1e-07	2e-07	0.0	5.91e-06	3.15e-06	1e-08	615.29938111	618.86603176	614.63992255	-0.01445958	-0.03930501	-0.24849689
0.03294	235.27544	3e-08	7.6e-07	8.1e-07	2e-07	-0.0	5.91e-06	3.15e-06	1e-08	615.16132738	618.72897594	614.50232801	-0.01444741	-0.03928572	-0.24839214
0.033	235.66202	3e-08	7.6e-07	8.1e-07	2e-07	-0.0	5.91e-06	3.15e-06	1e-08	615.02332696	618.59197085	614.36478526	-0.01443461	-0.03926537	-0.24828166
0.03305	236.04857	3e-08	7.6e-07	8.1e-07	2e-07	-0.0	5.91e-06	3.15e-06	1e-08	614.88538231	618.45501928	614.22729715	-0.01442198	-0.03924525	-0.2481724
0.03311	236.4351	3e-08	7.6e-07	8.1e-07	2e-07	-0.0	5.91e-06	3.15e-06	1e-08	614.74749277	618.31812064	614.0898631	-0.01440972	-0.03922568	-0.24806619
0.03316	236.82161	3e-08	7.6e-07	8.1e-07	2e-07	0.0	5.91e-06	3.15e-06	1e-08	614.60965719	618.18127349	613.9524816	-0.01439703	-0.03920536	-0.24795592
0.03322	237.2081	3e-08	7.6e-07	8.1e-07	2e-07	0.0	5.91e-06	3.15e-06	1e-08	614.47187703	618.0444798	613.81515469	-0.01438484	-0.03918582	-0.24784995
0.03327	237.59457	3e-08	7.6e-07	8.1e-07	2e-07	0.0	5.91e-06	3.15e-06	1e-08	614.33415079	617.90773752	613.67788025	-0.01437255	-0.03916606	-0.24774278
0.03333	237.98101	3e-08	7.6e-07	8.1e-07	2e-07	-0.0	5.91e-06	3.15e-06	1e-08	614.19647822	617.77104723	613.54065888	-0.01435934	-0.03914477	-0.24762737
0.03338	238.36743	3e-08	7.6e-07	8.1e-07	2e-07	0.0	5.91e-06	3.15e-06	1e-08	614.05886466	617.63441296	613.40349468	-0.01434813	-0.03912667	-0.24752923
0.03344	238.75383	3e-08	7.6e-07	8.1e-07	2e-07	0.0	5.91e-06	3.15e-06	1e-08	613.92130016	617.49782634	613.26637911	-0.01433475	-0.03910501	-0.24741187
0.03349	239.14021	3e-08	7.6e-07	8.1e-07	2e-07	0.0	5.91e-06	3.15e-06	1e-08	613.78379515	617.36129671	613.12932171	-0.014324	-0.03908758	-0.2473174
0.0435	309.09253	3e-08	7.5e-07	8.2e-07	1.8e-07	0.0	5.91e-06	3.16e-06	1e-08	589.65000289	593.37642562	589.06366729	-0.01244744	-0.03555384	-0.22838729
0.04356	309.47485	3e-08	7.5e-07	8.2e-07	1.8e-07	-0.0	5.91e-06	3.16e-06	1e-08	589.52222338	593.24933804	588.93620959	-0.01244099	-0.03554015	-0.22831424
0.04361	309.85715	3e-08	7.5e-07	8.2e-07	1.8e-07	-0.0	5.91e-06	3.16e-06	1e-08	589.3944819	593.12228734	588.80878928	-0.01242971	-0.0355162	-0.22818649
0.04367	310.23943	3e-08	7.5e-07	8.2e-07	1.8e-07	0.0	5.91e-06	3.16e-06	1e-08	589.2668067	592.99530108	588.68143435	-0.01242184	-0.03549942	-0.228097
0.04372	310.62168	3e-08	7.5e-07	8.2e-07	1.8e-07	0.0	5.91e-06	3.16e-06	1e-08	589.139177	592.86835999	588.55412523	-0.0124134	-0.03548145	-0.22800111
0.04378	311.00392	3e-08	7.5e-07	8.2e-07	1.8e-07	-0.0	5.91e-06	3.16e-06	1e-08	589.01159691	592.7414673	588.4268652	-0.0124035	-0.03546036	-0.22788861
0.04383	311.38613	3e-08	7.5e-07	8.2e-07	1.8e-07	0.0	5.91e-06	3.16e-06	1e-08	588.88407522	592.6146314	588.29966278	-0.01239661	-0.03544565	-0.2278101
0.04389	311.76831	3e-08	7.5e-07	8.2e-07	1.8e-07	0.0	5.91e-06	3.16e-06	1e-08	588.75659384	592.48783514	588.17250055	-0.01238565	-0.03542223	-0.22768516
0.04394	312.15048	3e-08	7.5e-07	8.2e-07	1.8e-07	-0.0	5.91e-06	3.16e-06	1e-08	588.62917668	592.36110196	588.04540231	-0.01237947	-0.03540903	-0.22761474
0.044	312.53262	3e-08	7.5e-07	8.2e-07	1.8e-07	-0.0	5.91e-06	3.16e-06	1e-08	588.50179618	592.23440435	587.91834014	-0.01236809	-0.03538471	-0.22748498
0.04405	312.91474	3e-08	7.5e-07	8.2e-07	1.8e-07	0.0	5.91e-06	3.16e-06	1e-08	588.37448311	592.10777227	587.79134443	-0.01236084	-0.03536914	-0.22740193
0.04411	313.29684	3e-08	7.5e-07	8.2e-07	1.8e-07	0.0	5.91e-06	3.16e-06	1e-08	588.2472122	591.98118215	587.66439128	-0.01235153	-0.0353492	-0.22729552
0.04416	313.67892	3e-08	7.5e-07	8.2e-07	1.8e-07	-0.0	5.91e-06	3.16e-06	1e-08	588.11999623	591.85464578	587.53749264	-0.01234263	-0.0353301	-0.22719365
0.04422	314.06097	3e-08	7.5e-07	8.2e-07	1.8e-07	0.0	5.91e-06	3.16e-06	1e-08	587.99283333	591.72816089	587.41064621	-0.0123351	-0.03531394	-0.22710742
0.04427	314.443	3e-08	7.5e-07	8.2e-07	1.8e-07	0.0	5.91e-06	3.16e-06	1e-08	587.86571481	591.60171957	587.28384396	-0.01232456	-0.03529127	-0.22698643
0.04433	314.82501	3e-08	7.5e-07	8.2e-07	1.8e-07	-0.0	5.91e-06	3.16e-06	1e-08	587.73865854	591.47533939	587.15710374	-0.01231812	-0.03527742	-0.22691258
0.04438	315.207	3e-08	7.5e-07	8.2e-07	1.8e-07	-0.0	5.91e-06	3.16e-06	1e-08	587.6116406	591.34899655	587.03040136	-0.01230709	-0.03525368	-0.22678589
0.04444	315.58897	3e-08	7.5e-07	8.2e-07	1.8e-07	0.0	5.91e-06	3.16e-06	1e-08	587.48468838	591.22271775	586.90376393	-0.01230105	-0.03524066	-0.2267164
0.04449	315.97091	3e-08	7.5e-07	8.2e-07	1.8e-07	0.0	5.91e-06	3.16e-06	1e-08	587.35777172	591.09647409	586.77716214	-0.01228973	-0.03521623	-0.22658602
0.05455	385.48951	3e-08	7.5e-07	8.2e-07	1.8e-07	-0.0	5.91e-06	3.17e-06	1e-08	564.98238545	568.82771739	564.4541861	-0.0108653	-0.0319467	-0.20905857
0.05461	385.86732	3e-08	7.5e-07	8.2e-07	1.8e-07	-0.0	5.91e-06	3.17e-06	1e-08	564.86465478	568.71048772	564.3367191	-0.01084591	-0.03189971	-0.20880496
0.05466	386.24512	3e-08	7.5e-07	8.2e-07	1.8e-07	-0.0	5.91e-06	3.17e-06	1e-08	564.74705654	568.59338869	564.21938439	-0.01084044	-0.03188646	-0.20873345
0.05472	386.62289	3e-08	7.5e-07	8.2e-07	1.8e-07	-0.0	5.91e-06	3.17e-06	1e-08	564.62949565	568.47632648	564.10208698	-0.01083575	-0.03187509	-0.20867207
0.05477	387.00063	3e-08	7.5e-07	8.2e-07	1.8e-07	-0.0	5.91e-06	3.17e-06	1e-08	564.5119668	568.35929589	563.9848216	-0.01083106	-0.03186372	-0.20861069
0.05483	387.37836	3e-08	7.5e-07	8.2e-07	1.8e-07	-0.0	5.91e-06	3.17e-06	1e-08	564.39447	568.24229692	563.86758823	-0.01082637	-0.03185235	-0.20854932
0.05488	387.75606	3e-08	7.5e-07	8.2e-07	1.8e-07	-0.0	5.91e-06	3.17e-06	1e-08	564.27700525	568.12532955	563.75038688	-0.01082167	-0.03184098	-0.20848794
0.05494	388.13374	3e-08	7.5e-07	8.2e-07	1.8e-07	-0.0	5.91e-06	3.17e-06	1e-08	564.15957255	568.00839381	563.63321754	-0.01081698	-0.03182961	-0.20842656
0.05499	388.5114	3e-08	7.5e-07	8.2e-07	1.8e-07	-0.0	5.91e-06	3.17e-06	1e-08	564.0421719	567.89148967	563.51608023	-0.01081179	-0.0318171	-0.20835901
0.05505	388.88904	3e-08	7.5e-07	8.2e-07	1.8e-07	-0.0	5.91e-06	3.17e-06	1e-08	563.92480696	567.77462031	563.39897813	-0.01080472	-0.03180035	-0.20826843
0.0551	389.26665	3e-08	7.5e-07	8.2e-07	1.8e-07	-0.0	5.91e-06	3.17e-06	1e-08	563.80749142	567.65779754	563.28192321	-0.01079823	-0.03178471	-0.20818395
0.05516	389.64424	3e-08	7.5e-07	8.2e-07	1.8e-07	-0.0	5.91e-06	3.17e-06	1e-08	563.69022048	567.54101824	563.16491234	-0.0107914	-0.03176782	-0.2080927
0.05521	390.02181	3e-08	7.5e-07	8.2e-07	1.8e-07	-0.0	5.91e-06	3.17e-06	1e-08	563.57299526	567.42428595	563.0479492	-0.01078459	-0.03175124	-0.20800309
0.05527	390.39935	3e-08	7.5e-07	8.2e-07	1.8e-07	-0.0	5.91e-06	3.17e-06	1e-08	563.4558165	567.30759982	562.93103284	-0.01077757	-0.0317343	-0.20791157
0.05532	390.77688	3e-08	7.5e-07	8.2e-07	1.8e-07	-0.0	5.91e-06	3.17e-06	1e-08	563.3386862	567.19096083	562.81416422	-0.01077061	-0.03171744	-0.20782045
0.05538	391.15438	3e-08	7.5e-07	8.2e-07	1.8e-07	-0.0	5.91e-06	3.17e-06	1e-08	563.22160394	567.07436877	562.69734315	-0.0107636	-0.03170049	-0.20772884
0.05543	391.53186	3e-08	7.5e-07	8.2e-07	1.8e-07	-0.0	5.91e-06	3.17e-06	1e-08	563.10457022	566.95782391	562.58056988	-0.01075663	-0.03168356	-0.20763728
0.05549	391.90931	3e-08	7.5e-07	8.2e-07	1.8e-07	-0.0	5.91e-06	3.17e-06	1e-08	562.98758467	566.84132622	562.46384442	-0.01074966	-0.03166661	-0.20754565
0.06555	460.60221	3e-08	7.5e-07	8.2e-07	1.7e-07	0.0	5.91e-06	3.17e-06	1e-08	542.37376688	546.30373286	541.89480998	-0.00956343	-0.02869396	-0.19132935
0.06561	460.97549	3e-08	7.5e-07	8.2e-07	1.7e-07	-0.0	5.91e-06	3.17e-06	1e-08	542.26537292	546.19569116	541.78665193	-0.0095482	-0.02865527	-0.19111616
0.06566	461.34874	3e-08	7.5e-07	8.2e-07	1.7e-07	-0.0	5.91e-06	3.17e-06	1e-08	542.15709428	546.08776069	541.67860641	-0.0095482	-0.02865527	-0.19111616
0.06572	461.72198	3e-08	7.5e-07	8.2e-07	1.7e-07	-0.0	5.91e-06	3.17e-06	1e-08	542.04881564	545.97983022	541.57056089	-0.00954615	-0.02865003	-0.19108729
0.06577	462.09519	3e-08	7.5e-07	8.2e-07	1.7e-07	-0.0	5.91e-06	3.17e-06	1e-08	541.94055249	545.87191482	541.46253062	-0.00953657	-0.02862556	-0.19095238
0.06583	462.46838	3e-08	7.5e-07	8.2e-07	1.7e-07	-0.0	5.91e-06	3.17e-06	1e-08	541.83236171	545.76406981	541.35457163	-0.00953256	-0.02861531	-0.19089587
0.06588	462.84154	3e-08	7.5e-07	8.2e-07	1.7e-07	-0.0	5.91e-06	3.17e-06	1e-08	541.72420123	545.65625428	541.24664248	-0.00952855	-0.02860506	-0.19083937
0.06594	463.21468	3e-08	7.5e-07	8.2e-07	1.7e-07	-0.0	5.91e-06	3.17e-06	1e-08	541.61607107	545.54846823	541.13874319	-0.00952455	-0.02859481	-0.19078287
0.06599	463.5878	3e-08	7.5e-07	8.2e-07	1.7e-07	-0.0	5.91e-06	3.17e-06	1e-08	541.50797121	545.44071167	541.03087374	-0.00951742	-0.02857682	-0.19068357
0.06605	463.9609	3e-08	7.5e-07	8.2e-07	1.7e-07	-0.0	5.91e-06	3.17e-06	1e-08	541.39992573	545.33300689	540.92305671	-0.00951168	-0.02856227	-0.19060327
0.0661	464.33397	3e-08	7.5e-07	8.2e-07	1.7e-07	-0.0	5.91e-06	3.17e-06	1e-08	541.29192393	545.22534399	540.81528208	-0.0095063	-0.02854862	-0.190528
0.06616	464.70703	3e-08	7.5e-07	8.2e-07	1.7e-07	-0.0	5.91e-06	3.17e-06	1e-08	541.18396299	545.11772036	540.7075472	-0.00950093	-0.02853498	-0.19045272
0.06621	465.08005	3e-08	7.5e-07	8.2e-07	1.7e-07	-0.0	5.91e-06	3.17e-06	1e-08	541.07604292	545.010136	540.59985206	-0.00949543	-0.02852065	-0.19037368
0.06627	465.45306	3e-08	7.5e-07	8.2e-07	1.7e-07	-0.0	5.91e-06	3.17e-06	1e-08	540.96816402	544.90259289	540.49219877	-0.0094898	-0.02850553	-0.1902903
0.06632	465.82604	3e-08	7.5e-07	8.2e-07	1.7e-07	-0.0	5.91e-06	3.17e-06	1e-08	540.86032669	544.79509334	540.38458972	-0.00948393	-0.02849046	-0.19020715
0.06638	466.199	3e-08	7.5e-07	8.2e-07	1.7e-07	-0.0	5.91e-06	3.17e-06	1e-08	540.75253381	544.68763718	540.27702464	-0.00947792	-0.02847526	-0.19012323
0.06643	466.57194	3e-08	7.5e-07	8.2e-07	1.7e-07	-0.0	5.91e-06	3.17e-06	1e-08	540.64478674	544.58022483	540.16950386	-0.00947221	-0.0284599	-0.19003844
0.06649	466.94485	3e-08	7.5e-07	8.2e-07	1.7e-07	-0.0	5.91e-06	3.17e-06	1e-08	540.53708193	544.47285675	540.06202811	-0.00946642	-0.02844464	-0.1899542
0.07655	534.80213	3e-08	7.5e-07	8.2e-07	1.7e-07	0.0	5.91e-06	3.17e-06	1e-08	521.56494608	525.55013133	521.12940767	-0.00844987	-0.02578046	-0.17508858
0.07661	535.17081	3e-08	7.5e-07	8.2e-07	1.7e-07	0.0	5.91e-06	3.17e-06	1e-08	521.46525076	525.45060623	521.02987962	-0.00845731	-0.02576653	-0.17501053
0.07666	535.53948	3e-08	7.5e-07	8.2e-07	1.7e-07	0.0	5.91e-06	3.17e-06	1e-08	521.36544858	525.35112269	520.93040213	-0.00845504	-0.02575266	-0.17493239
0.07672	535.90812	3e-08	7.5e-07	8.2e-07	1.7e-07	0.0	5.91e-06	3.17e-06	1e-08	521.26565393	525.25168044	520.83096846	-0.00845278	-0.02573879	-0.17485425
0.07677	536.27674	3e-08	7.5e-07	8.2e-07	1.7e-07	0.0	5.91e-06	3.17e-06	1e-08	521.16586683	525.15227948	520.73157859	-0.00844644	-0.02572496	-0.17477615
0.07683	536.64533	3e-08	7.5e-07	8.2e-07	1.7e-07	0.0	5.91e-06	3.17e-06	1e-08	521.06613539	525.05291966	520.63222966	-0.0084224	-0.0257113	-0.17469817
0.07688	537.0139	3e-08	7.5e-07	8.2e-07	1.7e-07	0.0	5.91e-06	3.17e-06	1e-08	520.96666855	524.95360036	520.53290919	-0.00841767	-0.02569748	-0.17462017
0.07694	537.38245	3e-08	7.5e-07	8.2e-07	1.7e-07	0.0	5.91e-06	3.17e-06	1e-08	520.86723841	524.85432221	520.43363073	-0.00841911	-0.02568362	-0.1745422
0.07699	537.75098	3e-08	7.5e-07	8.2e-07	1.7e-07	0.0	5.91e-06	3.17e-06	1e-08	520.76777223	524.75508539	520.33439858	-0.00840226	-0.02566995	-0.17446441
0.07705	538.11948	3e-08	7.5e-07	8.2e-07	1.7e-07	0.0	5.91e-06	3.17e-06	1e-08	520.66848613	524.65588922	520.23519984	-0.00839414	-0.02565618	-0.17438651
0.0771	538.48796	3e-08	7.5e-07	8.2e-07	1.7e-07	0.0	5.91e-06	3.17e-06	1e-08	520.56927695	524.55673405	520.13604066	-0.00838601	-0.02564241	-0.17430861
0.07716	538.85642	3e-08	7.5e-07	8.2e-07	1.7e-07	0.0	5.91e-06	3.17e-06	1e-08	520.47014468	524.45761987	520.03692106	-0.00838754	-0.02562857	-0.17423074
0.07721	539.22485	3e-08	7.5e-07	8.2e-07	1.7e-07	0.0	5.91e-06	3.17e-06	1e-08	520.37097535	524.35854697	519.93784778	-0.00839817	-0.02561466	-0.1741529
0.07727	539.59326	3e-08	7.5e-07	8.2e-07	1.7e-07	0.0	5.91e-06	3.17e-06	1e-08	520.27166128	524.25951565	519.83882719	-0.00838469	-0.02560098	-0.17407517
0.07732	539.96165	3e-08	7.5e-07	8.2e-07	1.7e-07	0.0	5.91e-06	3.17e-06	1e-08	520.17248771	524.16052506	519.73984232	-0.00838271	-0.02558721	-0.17399748
0.07738	540.33001	3e-08	7.5e-07	8.2e-07	1.7e-07	0.0	5.91e-06	3.17e-06	1e-08	520.07331848	524.06157556	519.64090122	-0.00838487	-0.02557341	-0.17391983
0.07743	540.69835	3e-08	7.5e-07	8.2e-07	1.7e-07	0.0	5.91e-06	3.17e-06	1e-08	519.97410481	523.96266727	519.54200676	-0.00838233	-0.02555965	-0.17384214
0.07749	541.06667	3e-08	7.5e-07	8.2e-07	1.7e-07	0.0	5.91e-06	3.17e-06	1e-08	519.87490224	523.86380005	519.44315568	-0.00837979	-0.02554588	-0.17376444
0.08755	608.07807	3e-08	7.5e-07	8.2e-07	1.7e-07	0.0	5.91e-06	3.17e-06	1e-08	502.43173878	506.44533985	502.0357479	-0.00747474	-0.0231553	-0.1600957
0.08761	608.44211	3e-08	7.5e-07	8.2e-07	1.7e-07	0.0	5.91e-06	3.17e-06	1e-08	502.3402237	506.35375737	501.94426965	-0.00746762	-0.02314289	-0.16002383
0.08766	608.80612	3e-08	7.5e-07	8.2e-07	1.7e-07	0.0	5.91e-06	3.17e-06	1e-08	502.2487794	506.26221307	501.8528284	-0.00747311	-0.02313039	-0.159952
0.08772	609.17012	3e-08	7.5e-07	8.2e-07	1.7e-07	0.0	5.91e-06	3.17e-06	1e-08	502.15725167	506.17070734	501.76143295	-0.00747963	-0.02311788	-0.15988019
0.08777	609.53409	3e-08	7.5e-07	8.2e-07	1.7e-07	0.0	5.91e-06	3.17e-06	1e-08	502.06562787	506.07924019	501.670084	-0.00746664	-0.02310556	-0.15980848
0.08783	609.89803	3e-08	7.5e-07	8.2e-07	1.7e-07	0.0	5.91e-06	3.17e-06	1e-08	501.97414697	505.98781095	501.57876784	-0.0074668	-0.02309314	-0.15973682
0.08788	610.26195	3e-08	7.5e-07	8.2e-07	1.7e-07	0.0	5.91e-06	3.17e-06	1e-08	501.88264786	505.89642003	501.48749364	-0.00746882	-0.02308071	-0.15966518
0.08794	610.62585	3e-08	7.5e-07	8.2e-07	1.7e-07	0.0	5.91e-06	3.17e-06	1e-08	501.79110782	505.80506746	501.39626271	-0.00746689	-0.0230683	-0.15959351
0.08799	610.98973	3e-08	7.5e-07	8.2e-07	1.7e-07	0.0	5.91e-06	3.17e-06	1e-08	501.69957516	505.71375316	501.3050723	-0.00746497	-0.0230559	-0.15952183
0.08805	611.35358	3e-08	7.5e-07	8.2e-07	1.7e-07	0.0	5.91e-06	3.17e-06	1e-08	501.60804987	505.6224771	501.21392241	-0.00744568	-0.02304366	-0.15945028
0.0881	611.71741	3e-08	7.5e-07	8.2e-07	1.7e-07	0.0	5.91e-06	3.17e-06	1e-08	501.51674487	505.53123866	501.1228008	-0.00743511	-0.02303135	-0.15937872
0.08816	612.08121	3e-08	7.5e-07	8.2e-07	1.7e-07	0.0	5.91e-06	3.17e-06	1e-08	501.42555326	505.44003812	501.03171358	-0.00743915	-0.02301893	-0.15930718
0.08821	612.44499	3e-08	7.5e-07	8.2e-07	1.7e-07	0.0	5.91e-06	3.17e-06	1e-08	501.33429589	505.34887597	500.94067099	-0.00742709	-0.02300667	-0.15923579
0.08827	612.80875	3e-08	7.5e-07	8.2e-07	1.7e-07	0.0	5.91e-06	3.17e-06	1e-08	501.24317048	505.2577516	500.84966166	-0.00741764	-0.02299438	-0.15916436
0.08832	613.17249	3e-08	7.5e-07	8.2e-07	1.7e-07	0.0	5.91e-06	3.17e-06	1e-08	501.15214481	505.16666512	500.75868744	-0.00741054	-0.02298206	-0.1590929
0.08838	613.5362	3e-08	7.5e-07	8.2e-07	1.7e-07	0.0	5.91e-06	3.17e-06	1e-08	501.0611902	505.07561661	500.66775	-0.00740521	-0.02296974	-0.15902145
0.08843	613.89989	3e-08	7.5e-07	8.2e-07	1.7e-07	0.0	5.91e-06	3.17e-06	1e-08	500.9702848	504.98460614	500.57685056	-0.0074171	-0.02295728	-0.15895005
0.08849	614.26355	3e-08	7.5e-07	8.2e-07	1.7e-07	0.0	5.91e-06	3.17e-06	1e-08	500.87921741	504.89363424	500.48600118	-0.00741484	-0.02294495	-0.15887869
0.09855	680.41848	3e-08	7.5e-07	8.2e-07	1.7e-07	0.0	5.91e-06	3.17e-06	1e-08	484.85529667	488.87115908	484.49483439	-0.00664374	-0.02080251	-0.14632194
0.09861	680.77781	3e-08	7.5e-07	8.2e-07	1.7e-07	0.0	5.91e-06	3.17e-06	1e-08	484.77112288	488.78694267	484.41083885	-0.00663069	-0.02079148	-0.14625608
0.09866	681.13712	3e-08	7.5e-07	8.2e-07	1.7e-07	0.0	5.91e-06	3.17e-06	1e-08	484.68710064	488.70276134	484.32687283	-0.00662422	-0.02078038	-0.14619014
0.09872	681.4964	3e-08	7.5e-07	8.2e-07	1.7e-07	0.0	5.91e-06	3.17e-06	1e-08	484.60314643	488.61861535	484.24294098	-0.00661776	-0.02076928	-0.1461242
0.09877	681.85566	3e-08	7.5e-07	8.2e-07	1.7e-07	0.0	5.91e-06	3.17e-06	1e-08	484.51926025	488.53450469	484.15904333	-0.0066217	-0.0207581	-0.14605829
0.09883	682.2149	3e-08	7.5e-07	8.2e-07	1.7e-07	0.0	5.91e-06	3.17e-06	1e-08	484.4353103	488.45042971	484.07518713	-0.00663019	-0.0207469	-0.14599241
0.09888	682.57411	3e-08	7.5e-07	8.2e-07	1.7e-07	0.0	5.91e-06	3.17e-06	1e-08	484.35123907	488.36639055	483.99137555	-0.00661811	-0.02073587	-0.14592661
0.09894	682.9333	3e-08	7.5e-07	8.2e-07	1.7e-07	0.0	5.91e-06	3.17e-06	1e-08	484.2673071	488.28238646	483.90759415	-0.00661789	-0.02072476	-0.14586086
0.09899	683.29247	3e-08	7.5e-07	8.2e-07	1.7e-07	0.0	5.91e-06	3.17e-06	1e-08	484.18336423	488.19841784	483.82385119	-0.00662066	-0.02071364	-0.14579513
0.09905	683.65161	3e-08	7.5e-07	8.2e-07	1.7e-07	0.0	5.91e-06	3.17e-06	1e-08	484.09937242	488.11448476	483.74014877	-0.00661925	-0.02070253	-0.14572937
0.0991	684.01073	3e-08	7.5e-07	8.2e-07	1.7e-07	0.0	5.91e-06	3.17e-06	1e-08	484.01538475	488.0305871	483.65648398	-0.00661784	-0.02069143	-0.14566361
0.09916	684.36982	3e-08	7.5e-07	8.2e-07	1.7e-07	0.0	5.91e-06	3.17e-06	1e-08	483.93140122	487.94672487	483.57285681	-0.00659913	-0.0206805	-0.14559797
0.09921	684.72889	3e-08	7.5e-07	8.2e-07	1.7e-07	0.0	5.91e-06	3.17e-06	1e-08	483.84764132	487.86289741	483.48925508	-0.00659054	-0.02066948	-0.14553232
0.09927	685.08794	3e-08	7.5e-07	8.2e-07	1.7e-07	0.0	5.91e-06	3.17e-06	1e-08	483.7639767	487.77910508	483.40568587	-0.00659445	-0.02065836	-0.14546668
0.09932	685.44696	3e-08	7.5e-07	8.2e-07	1.7e-07	0.0	5.91e-06	3.17e-06	1e-08	483.68024867	487.6953483	483.32215796	-0.00658196	-0.02064741	-0.14540119
0.09938	685.80596	3e-08	7.5e-07	8.2e-07	1.7e-07	0.0	5.91e-06	3.17e-06	1e-08	483.59666558	487.61162643	483.23865975	-0.00657435	-0.0206364	-0.14533565
0.09943	686.16494	3e-08	7.5e-07	8.2e-07	1.7e-07	0.0	5.91e-06	3.17e-06	1e-08	483.5131654	487.52793967	483.1551947	-0.00656796	-0.02062538	-0.14527008
0.09949	686.52389	3e-08	7.5e-07	8.2e-07	1.7e-07	0.0	5.91e-06	3.17e-06	1e-08	483.42973277	487.44428807	483.07176368	-0.00656536	-0.02061433	-0.14520453
0.10955	751.8114	3e-08	7.5e-07	8.2e-07	1.7e-07	0.0	5.91e-06	3.17e-06	1e-08	468.72182196	472.71535293	468.39341603	-0.00590403	-0.01869569	-0.13367865
0.1096	752.16597	3e-08	7.5e-07	8.2e-07	1.7e-07	0.0	5.91e-06	3.17e-06	1e-08	468.64460933	472.63795734	468.31634271	-0.00589316	-0.01868581	-0.1336182
0.10966	752.52051	3e-08	7.5e-07	8.2e-07	1.7e-07	0.0	5.91e-06	3.17e-06	1e-08	468.56752712	472.56059425	468.23929744	-0.0058873	-0.01867587	-0.13355769
0.10971	752.87502	3e-08	7.5e-07	8.2e-07	1.7e-07	0.0	5.91e-06	3.17e-06	1e-08	468.49050981	472.48326387	468.16228377	-0.00588143	-0.01866593	-0.13349718
0.10977	753.22951	3e-08	7.5e-07	8.2e-07	1.7e-07	0.0	5.91e-06	3.17e-06	1e-08	468.41355741	472.40596619	468.08530168	-0.00588983	-0.01865589	-0.13343671
0.10982	753.58398	3e-08	7.5e-07	8.2e-07	1.7e-07	0.0	5.91e-06	3.17e-06	1e-08	468.33648352	472.32870168	468.00836115	-0.00589341	-0.01864589	-0.13337626
0.10988	753.93842	3e-08	7.5e-07	8.2e-07	1.7e-07	0.0	5.91e-06	3.17e-06	1e-08	468.25935105	472.25147017	467.9314588	-0.00588226	-0.01863602	-0.13331589
0.10993	754.29284	3e-08	7.5e-07	8.2e-07	1.7e-07	0.0	5.91e-06	3.17e-06	1e-08	468.18235276	472.17427111	467.85458425	-0.00588586	-0.01862605	-0.13325558
0.10999	754.64724	3e-08	7.5e-07	8.2e-07	1.7e-07	0.0	5.91e-06	3.17e-06	1e-08	468.10529568	472.09710498	467.77774781	-0.00588672	-0.0186161	-0.13319525
0.11004	755.00161	3e-08	7.5e-07	8.2e-07	1.7e-07	0.0	5.91e-06	3.17e-06	1e-08	468.02821568	472.01997169	467.70094758	-0.00588569	-0.01860615	-0.1331349
0.1101	755.35596	3e-08	7.5e-07	8.2e-07	1.7e-07	0.0	5.91e-06	3.17e-06	1e-08	467.95113738	471.9428712	467.62418224	-0.00588151	-0.01859624	-0.13307458
0.11015	755.71028	3e-08	7.5e-07	8.2e-07	1.7e-07	0.0	5.91e-06	3.17e-06	1e-08	467.8741021	471.86580337	467.54744956	-0.00586344	-0.01858646	-0.13301435
0.11021	756.06458	3e-08	7.5e-07	8.2e-07	1.7e-07	0.0	5.91e-06	3.17e-06	1e-08	467.79729171	471.7887677	467.47073977	-0.00586108	-0.01857655	-0.13295411
0.11026	756.41886	3e-08	7.5e-07	8.2e-07	1.7e-07	0.0	5.91e-06	3.17e-06	1e-08	467.72050054	471.71176471	467.39406387	-0.00586155	-0.01856663	-0.1328939
0.11032	756.77311	3e-08	7.5e-07	8.2e-07	1.7e-07	0.0	5.91e-06	3.17e-06	1e-08	467.64369163	471.6347945	467.31742383	-0.00584912	-0.01855683	-0.13283382
0.11037	757.12734	3e-08	7.5e-07	8.2e-07	1.7e-07	0.0	5.91e-06	3.17e-06	1e-08	467.56703392	471.55785655	467.24081055	-0.0058433	-0.01854697	-0.13277365
0.11043	757.48154	3e-08	7.5e-07	8.2e-07	1.7e-07	0.0	5.91e-06	3.17e-06	1e-08	467.49044092	471.48095114	467.16422868	-0.00583747	-0.0185371	-0.13271349
0.11048	757.83572	3e-08	7.5e-07	8.2e-07	1.7e-07	0.0	5.91e-06	3.17e-06	1e-08	467.41391265	471.40407826	467.08767824	-0.00584093	-0.01852717	-0.13265335
0.12055	822.24449	3e-08	7.5e-07	8.2e-07	1.7e-07	0.0	5.91e-06	3.17e-06	1e-08	453.92398229	457.87224329	453.62448187	-0.00524676	-0.01680976	-0.12208171
0.1206	822.59422	3e-08	7.5e-07	8.2e-07	1.7e-07	0.0	5.91e-06	3.17e-06	1e-08	453.85331994	457.8011563	453.55380577	-0.00524247	-0.01680085	-0.12202618
0.12066	822.94393	3e-08	7.5e-07	8.2e-07	1.7e-07	0.0	5.91e-06	3.17e-06	1e-08	453.78270529	457.7300996	453.48315958	-0.00525335	-0.01679182	-0.12197069
0.12071	823.29362	3e-08	7.5e-07	8.2e-07	1.7e-07	0.0	5.91e-06	3.17e-06	1e-08	453.71193421	457.6590737	453.4125539	-0.00525226	-0.0167829	-0.12191523
0.12077	823.64328	3e-08	7.5e-07	8.2e-07	1.7e-07	0.0	5.91e-06	3.17e-06	1e-08	453.6411678	457.58807815	453.34198034	-0.00524318	-0.01677405	-0.12185982
0.12082	823.99291	3e-08	7.5e-07	8.2e-07	1.7e-07	0.0	5.91e-06	3.17e-06	1e-08	453.57051379	457.51711267	453.27143326	-0.00524946	-0.01676509	-0.12180449
0.12088	824.34252	3e-08	7.5e-07	8.2e-07	1.7e-07	0.0	5.91e-06	3.17e-06	1e-08	453.49976525	457.44617775	453.20092338	-0.00524875	-0.01675618	-0.1217491
0.12093	824.69211	3e-08	7.5e-07	8.2e-07	1.7e-07	0.0	5.91e-06	3.17e-06	1e-08	453.42901627	457.37527317	453.13044585	-0.00524805	-0.01674727	-0.12169372
0.12099	825.04167	3e-08	7.5e-07	8.2e-07	1.7e-07	0.0	5.91e-06	3.17e-06	1e-08	453.35826682	457.30439892	453.06000065	-0.00524027	-0.01673843	-0.12163838
0.12104	825.39121	3e-08	7.5e-07	8.2e-07	1.7e-07	0.0	5.91e-06	3.17e-06	1e-08	453.28761227	457.23355475	452.9895828	-0.00522402	-0.01672966	-0.1215831
0.1211	825.74072	3e-08	7.5e-07	8.2e-07	1.7e-07	0.0	5.91e-06	3.17e-06	1e-08	453.21716684	457.16274034	452.91918634	-0.0052281	-0.01672073	-0.12152782
0.12115	826.09021	3e-08	7.5e-07	8.2e-07	1.7e-07	0.0	5.91e-06	3.17e-06	1e-08	453.14665653	457.09195637	452.84882552	-0.00522282	-0.01671189	-0.1214726
0.12121	826.43968	3e-08	7.5e-07	8.2e-07	1.7e-07	0.0	5.91e-06	3.17e-06	1e-08	453.07620746	457.02120251	452.77849373	-0.00521313	-0.01670309	-0.12141743
0.12126	826.78912	3e-08	7.5e-07	8.2e-07	1.7e-07	0.0	5.91e-06	3.17e-06	1e-08	453.00587915	456.95047857	452.70818787	-0.00520781	-0.01669425	-0.12136222
0.12132	827.13854	3e-08	7.5e-07	8.2e-07	1.7e-07	0.0	5.91e-06	3.17e-06	1e-08	452.93561277	456.87978472	452.63791101	-0.00520248	-0.01668541	-0.121307
0.12137	827.48793	3e-08	7.5e-07	8.2e-07	1.7e-07	0.0	5.91e-06	3.17e-06	1e-08	452.86540832	456.80912098	452.56766316	-0.00521273	-0.01667646	-0.12125182
0.12143	827.83729	3e-08	7.5e-07	8.2e-07	1.7e-07	0.0	5.91e-06	3.17e-06	1e-08	452.79505583	456.73848785	452.49745521	-0.00521394	-0.01666758	-0.12119667
0.12148	828.18664	3e-08	7.5e-07	8.2e-07	1.7e-07	0.0	5.91e-06	3.17e-06	1e-08	452.72467713	456.667885	452.42728081	-0.00520386	-0.0166588	-0.12114157
0.13155	891.70496	3e-08	7.5e-07	8.2e-07	1.7e-07	0.0	5.91e-06	3.17e-06	1e-08	440.36061812	444.24266837	440.08725723	-0.00468618	-0.01512151	-0.11145186
0.1316	892.0498	3e-08	7.5e-07	8.2e-07	1.7e-07	0.0	5.91e-06	3.17e-06	1e-08	440.29576707	444.17741102	440.02250301	-0.00469233	-0.01511347	-0.11140107
0.13166	892.39461	3e-08	7.5e-07	8.2e-07	1.7e-07	0.0	5.91e-06	3.17e-06	1e-08	440.23082253	444.11218194	439.95778334	-0.0046919	-0.01510547	-0.11135023
0.13171	892.7394	3e-08	7.5e-07	8.2e-07	1.7e-07	0.0	5.91e-06	3.17e-06	1e-08	440.16587553	444.04698092	439.89309364	-0.00469146	-0.01509748	-0.11129939
0.13177	893.08416	3e-08	7.5e-07	8.2e-07	1.7e-07	0.0	5.91e-06	3.17e-06	1e-08	440.10092606	443.98180798	439.82843391	-0.00468351	-0.01508955	-0.1112486
0.13182	893.4289	3e-08	7.5e-07	8.2e-07	1.7e-07	0.0	5.91e-06	3.17e-06	1e-08	440.03607817	443.91666282	439.76379884	-0.00466894	-0.01508168	-0.11119786
0.13188	893.77361	3e-08	7.5e-07	8.2e-07	1.7e-07	0.0	5.91e-06	3.17e-06	1e-08	439.97142359	443.85154519	439.69918377	-0.00467318	-0.01507367	-0.11114712
0.13193	894.1183	3e-08	7.5e-07	8.2e-07	1.7e-07	0.0	5.91e-06	3.17e-06	1e-08	439.90670183	443.78645574	439.63460189	-0.00466748	-0.01506575	-0.11109645
0.13199	894.46296	3e-08	7.5e-07	8.2e-07	1.7e-07	0.0	5.91e-06	3.17e-06	1e-08	439.84205064	443.72139409	439.5700462	-0.00465894	-0.01505785	-0.1110458
0.13204	894.8076	3e-08	7.5e-07	8.2e-07	1.7e-07	0.0	5.91e-06	3.17e-06	1e-08	439.77750938	443.65636013	439.50551466	-0.00465405	-0.01504992	-0.11099512
0.1321	895.15222	3e-08	7.5e-07	8.2e-07	1.7e-07	0.0	5.91e-06	3.17e-06	1e-08	439.71302741	443.59135401	439.44100989	-0.00464998	-0.01504199	-0.11094444
0.13215	895.49681	3e-08	7.5e-07	8.2e-07	1.7e-07	0.0	5.91e-06	3.17e-06	1e-08	439.64859339	443.52637575	439.37653244	-0.00466059	-0.01503394	-0.11089379
0.13221	895.84137	3e-08	7.5e-07	8.2e-07	1.7e-07	0.0	5.91e-06	3.17e-06	1e-08	439.58400398	443.46142585	439.3120926	-0.00465996	-0.01502599	-0.11084317
0.13226	896.18592	3e-08	7.5e-07	8.2e-07	1.7e-07	0.0	5.91e-06	3.17e-06	1e-08	439.51941494	443.39650389	439.24768245	-0.00465158	-0.01501811	-0.11079261
0.13232	896.53043	3e-08	7.5e-07	8.2e-07	1.7e-07	0.0	5.91e-06	3.17e-06	1e-08	439.45493369	443.3316096	439.18329655	-0.00465776	-0.01501013	-0.1107421
0.13237	896.87492	3e-08	7.5e-07	8.2e-07	1.7e-07	0.0	5.91e-06	3.17e-06	1e-08	439.39035846	443.26674342	439.11894505	-0.00465734	-0.01500219	-0.11069155
0.13243	897.21939	3e-08	7.5e-07	8.2e-07	1.7e-07	0.0	5.91e-06	3.17e-06	1e-08	439.32578064	443.20190517	439.05462337	-0.00465692	-0.01499425	-0.110641
0.13248	897.56383	3e-08	7.5e-07	8.2e-07	1.7e-07	0.0	5.91e-06	3.17e-06	1e-08	439.26120023	443.13709485	438.9903315	-0.00464911	-0.01498638	-0.1105905
0.14255	960.17957	3e-08	7.5e-07	8.2e-07	1.7e-07	0.0	5.91e-06	3.17e-06	1e-08	427.93612959	431.73383583	427.68713183	-0.00418403	-0.01361027	-0.10171495
0.1426	960.51944	3e-08	7.5e-07	8.2e-07	1.7e-07	0.0	5.91e-06	3.17e-06	1e-08	427.8767558	431.67395945	427.62783492	-0.00418516	-0.0136031	-0.10166839
0.14266	960.85929	3e-08	7.5e-07	8.2e-07	1.7e-07	0.0	5.91e-06	3.17e-06	1e-08	427.81735881	431.61410903	427.56856664	-0.004175	-0.01359603	-0.10162193
0.14271	961.19912	3e-08	7.5e-07	8.2e-07	1.7e-07	0.0	5.91e-06	3.17e-06	1e-08	427.75809895	431.55428413	427.50931902	-0.00417049	-0.01358891	-0.1015754
0.14277	961.53891	3e-08	7.5e-07	8.2e-07	1.7e-07	0.0	5.91e-06	3.17e-06	1e-08	427.6988959	431.49448496	427.45009606	-0.00416599	-0.01358179	-0.10152887
0.14282	961.87869	3e-08	7.5e-07	8.2e-07	1.7e-07	0.0	5.91e-06	3.17e-06	1e-08	427.63974966	431.43471152	427.39089776	-0.00417136	-0.0135746	-0.10148237
0.14288	962.21844	3e-08	7.5e-07	8.2e-07	1.7e-07	0.0	5.91e-06	3.17e-06	1e-08	427.58051998	431.37496416	427.33173103	-0.00417769	-0.0135674	-0.10143588
0.14293	962.55816	3e-08	7.5e-07	8.2e-07	1.7e-07	0.0	5.91e-06	3.17e-06	1e-08	427.52119339	431.31524289	427.27259653	-0.00416856	-0.01356033	-0.10138946
0.14299	962.89786	3e-08	7.5e-07	8.2e-07	1.7e-07	0.0	5.91e-06	3.17e-06	1e-08	427.46198927	431.25554715	427.2134834	-0.00417146	-0.01355318	-0.10134308
0.14304	963.23753	3e-08	7.5e-07	8.2e-07	1.7e-07	0.0	5.91e-06	3.17e-06	1e-08	427.40273692	431.19587732	427.15440002	-0.00417341	-0.01354604	-0.10129669
0.1431	963.57718	3e-08	7.5e-07	8.2e-07	1.7e-07	0.0	5.91e-06	3.17e-06	1e-08	427.34344975	431.13623339	427.09534576	-0.00417322	-0.01353891	-0.10125029
0.14315	963.9168	3e-08	7.5e-07	8.2e-07	1.7e-07	0.0	5.91e-06	3.17e-06	1e-08	427.28415818	431.07661528	427.03631912	-0.00416993	-0.0135318	-0.1012039
0.14321	964.2564	3e-08	7.5e-07	8.2e-07	1.7e-07	0.0	5.91e-06	3.17e-06	1e-08	427.22490617	431.01702288	426.9773179	-0.00415471	-0.01352481	-0.1011576
0.14326	964.59597	3e-08	7.5e-07	8.2e-07	1.7e-07	0.0	5.91e-06	3.17e-06	1e-08	427.16586334	430.95745573	426.91833371	-0.00415444	-0.01351769	-0.10111128
0.14332	964.93552	3e-08	7.5e-07	8.2e-07	1.7e-07	0.0	5.91e-06	3.17e-06	1e-08	427.10681721	430.89791437	426.85937703	-0.00415401	-0.01351059	-0.10106499
0.14337	965.27505	3e-08	7.5e-07	8.2e-07	1.7e-07	0.0	5.91e-06	3.17e-06	1e-08	427.0477702	430.83839876	426.80044773	-0.00414437	-0.01350357	-0.10101878
0.14343	965.61454	3e-08	7.5e-07	8.2e-07	1.7e-07	0.0	5.91e-06	3.17e-06	1e-08	426.98885312	430.77890855	426.7415393	-0.00413989	-0.0134965	-0.10097252
0.14348	965.95402	3e-08	7.5e-07	8.2e-07	1.7e-07	0.0	5.91e-06	3.17e-06	1e-08	426.9299927	430.71944394	426.6826554	-0.00413541	-0.01348943	-0.10092626
0.15354	1027.65459	3e-08	7.5e-07	8.2e-07	1.7e-07	0.0	5.91e-06	3.17e-06	1e-08	416.56299018	420.25910944	416.33538363	-0.00374205	-0.01225704	-0.0928013
0.1536	1027.98943	3e-08	7.5e-07	8.2e-07	1.7e-07	0.0	5.91e-06	3.17e-06	1e-08	416.50864425	420.20419602	416.28111649	-0.00374579	-0.01225061	-0.09275872
0.15365	1028.32425	3e-08	7.5e-07	8.2e-07	1.7e-07	0.0	5.91e-06	3.17e-06	1e-08	416.45423796	420.14930659	416.22687754	-0.00374737	-0.01224419	-0.09271613
0.15371	1028.65904	3e-08	7.5e-07	8.2e-07	1.7e-07	0.0	5.91e-06	3.17e-06	1e-08	416.39980266	420.0944411	416.17266525	-0.00374737	-0.01223777	-0.09267353
0.15376	1028.9938	3e-08	7.5e-07	8.2e-07	1.7e-07	0.0	5.91e-06	3.17e-06	1e-08	416.34536129	420.03959948	416.11847854	-0.003738	-0.01222829	-0.09261
0.15382	1029.32854	3e-08	7.5e-07	8.2e-07	1.7e-07	0.0	5.91e-06	3.17e-06	1e-08	416.29104702	419.98479315	416.06432339	-0.00372263	-0.01222125	-0.09256246
0.15387	1029.66325	3e-08	7.5e-07	8.2e-07	1.7e-07	0.0	5.91e-06	3.17e-06	1e-08	416.23694931	419.93001294	416.01018601	-0.00373115	-0.01221271	-0.09250615
0.15393	1029.99794	3e-08	7.5e-07	8.2e-07	1.7e-07	0.0	5.91e-06	3.17e-06	1e-08	416.18271994	419.8752646	415.95608839	-0.00372928	-0.01220069	-0.09242617
0.15398	1030.3326	3e-08	7.5e-07	8.2e-07	1.7e-07	0.0	5.91e-06	3.17e-06	1e-08	416.12850639	419.82056108	415.90203748	-0.00372491	-0.01218427	-0.09231687
0.15404	1030.66724	3e-08	7.5e-07	8.2e-07	1.7e-07	0.0	5.91e-06	3.17e-06	1e-08	416.07434098	419.76591876	415.8480491	-0.00372491	-0.01218427	-0.09231687
0.15409	1031.00185	3e-08	7.5e-07	8.2e-07	1.7e-07	0.0	5.91e-06	3.17e-06	1e-08	416.02017557	419.71127644	415.79406072	-0.00372491	-0.01218427	-0.09231687
0.15415	1031.33644	3e-08	7.5e-07	8.2e-07	1.7e-07	0.0	5.91e-06	3.17e-06	1e-08	415.96601016	419.65663411	415.74007235	-0.00372434	-0.01218152	-0.09229855
0.1542	1031.671	3e-08	7.5e-07	8.2e-07	1.7e-07	0.0	5.91e-06	3.17e-06	1e-08	415.91185044	419.60200205	415.68609457	-0.00371925	-0.01215694	-0.09213488
0.15426	1032.00554	3e-08	7.5e-07	8.2e-07	1.7e-07	0.0	5.91e-06	3.17e-06	1e-08	415.85774156	419.54746165	415.63221148	-0.00371925	-0.01215694	-0.09213488
0.15431	1032.34005	3e-08	7.5e-07	8.2e-07	1.7e-07	0.0	5.91e-06	3.17e-06	1e-08	415.80363268	419.49292126	415.57832839	-0.00371925	-0.01215694	-0.09213488
0.15437	1032.67453	3e-08	7.5e-07	8.2e-07	1.7e-07	0.0	5.91e-06	3.17e-06	1e-08	415.7495238	419.43838086	415.52444529	-0.00371925	-0.01215694	-0.09213488
0.15442	1033.00899	3e-08	7.5e-07	8.2e-07	1.7e-07	0.0	5.91e-06	3.17e-06	1e-08	415.69541492	419.38384046	415.4705622	-0.00369546	-0.01215166	-0.09209848
0.15448	1033.34342	3e-08	7.5e-07	8.2e-07	1.7e-07	0.0	5.91e-06	3.17e-06	1e-08	415.641647	419.32931964	415.41668428	-0.00369797	-0.01214532	-0.09205642
0.16454	1094.11572	3e-08	7.5e-07	8.2e-07	1.7e-07	0.0	5.91e-06	3.17e-06	1e-08	406.16148404	409.74262786	405.95405633	-0.00334718	-0.01103681	-0.08459159
0.1646	1094.44545	3e-08	7.5e-07	8.2e-07	1.7e-07	0.0	5.91e-06	3.17e-06	1e-08	406.11181709	409.69231895	405.90444883	-0.00334708	-0.01103633	-0.08458833
0.16465	1094.77516	3e-08	7.5e-07	8.2e-07	1.7e-07	0.0	5.91e-06	3.17e-06	1e-08	406.06215121	409.64201187	405.85484322	-0.00334191	-0.0110117	-0.08442108
0.16471	1095.10484	3e-08	7.5e-07	8.2e-07	1.7e-07	0.0	5.91e-06	3.17e-06	1e-08	406.01254032	409.5917991	405.80533473	-0.00334191	-0.0110117	-0.08442108
0.16476	1095.4345	3e-08	7.5e-07	8.2e-07	1.7e-07	0.0	5.91e-06	3.17e-06	1e-08	405.96292944	409.54158633	405.75582625	-0.00334191	-0.0110117	-0.08442108
0.16482	1095.76413	3e-08	7.5e-07	8.2e-07	1.7e-07	0.0	5.91e-06	3.17e-06	1e-08	405.91331855	409.49137355	405.70631776	-0.00334191	-0.0110117	-0.08442108
0.16487	1096.09373	3e-08	7.5e-07	8.2e-07	1.7e-07	0.0	5.91e-06	3.17e-06	1e-08	405.86370766	409.44116078	405.65680927	-0.00333429	-0.01099585	-0.08431318
0.16493	1096.42331	3e-08	7.5e-07	8.2e-07	1.7e-07	0.0	5.91e-06	3.17e-06	1e-08	405.81419584	409.3910087	405.60736045	-0.0033299	-0.01098671	-0.08425092
0.16498	1096.75287	3e-08	7.5e-07	8.2e-07	1.7e-07	0.0	5.91e-06	3.17e-06	1e-08	405.76474116	409.34089164	405.55794605	-0.0033299	-0.01098671	-0.08425092
0.16504	1097.08239	3e-08	7.5e-07	8.2e-07	1.7e-07	0.0	5.91e-06	3.17e-06	1e-08	405.71528649	409.29077458	405.50853165	-0.0033299	-0.01098671	-0.08425092
0.16509	1097.4119	3e-08	7.5e-07	8.2e-07	1.7e-07	0.0	5.91e-06	3.17e-06	1e-08	405.66583182	409.24065752	405.45911725	-0.00332969	-0.01098271	-0.08422376
0.16515	1097.74137	3e-08	7.5e-07	8.2e-07	1.7e-07	0.0	5.91e-06	3.17e-06	1e-08	405.61637662	409.19055578	405.40971908	-0.00332896	-0.0109683	-0.08412574
0.1652	1098.07082	3e-08	7.5e-07	8.2e-07	1.7e-07	0.0	5.91e-06	3.17e-06	1e-08	405.56691954	409.14050932	405.36037946	-0.00332877	-0.0109645	-0.08409989
0.16526	1098.40025	3e-08	7.5e-07	8.2e-07	1.7e-07	0.0	5.91e-06	3.17e-06	1e-08	405.51746197	409.09047744	405.31105529	-0.00332858	-0.0109607	-0.08407405
0.16531	1098.72965	3e-08	7.5e-07	8.2e-07	1.7e-07	0.0	5.91e-06	3.17e-06	1e-08	405.46800389	409.04046014	405.26174655	-0.00332839	-0.01095689	-0.0840482
0.16537	1099.05902	3e-08	7.5e-07	8.2e-07	1.7e-07	0.0	5.91e-06	3.17e-06	1e-08	405.41854532	408.99045741	405.21245326	-0.0033282	-0.01095309	-0.08402235
0.16542	1099.38837	3e-08	7.5e-07	8.2e-07	1.7e-07	0.0	5.91e-06	3.17e-06	1e-08	405.36908625	408.94046927	405.1631754	-0.003328	-0.01094929	-0.08399651
0.16548	1099.71769	3e-08	7.5e-07	8.2e-07	1.7e-07	0.0	5.91e-06	3.17e-06	1e-08	405.31962668	408.8904957	405.11391299	-0.00332781	-0.01094549	-0.08397066
0.17554	1159.5481	3e-08	7.5e-07	8.2e-07	1.7e-07	0.0	5.91e-06	3.17e-06	1e-08	396.65121954	400.10502255	396.46155726	-0.00300536	-0.00995502	-0.07716577
0.1756	1159.87265	3e-08	7.5e-07	8.2e-07	1.7e-07	0.0	5.91e-06	3.17e-06	1e-08	396.60574396	400.05890835	396.41619083	-0.00300489	-0.00994475	-0.0770947
0.17565	1160.19717	3e-08	7.5e-07	8.2e-07	1.7e-07	0.0	5.91e-06	3.17e-06	1e-08	396.56026696	400.01283453	396.37086701	-0.00300132	-0.00992485	-0.07695695
0.17571	1160.52167	3e-08	7.5e-07	8.2e-07	1.7e-07	0.0	5.91e-06	3.17e-06	1e-08	396.51482752	399.96683895	396.32562395	-0.00300132	-0.00992485	-0.07695695
0.17576	1160.84615	3e-08	7.5e-07	8.2e-07	1.7e-07	0.0	5.91e-06	3.17e-06	1e-08	396.46938807	399.92084337	396.28038089	-0.00300132	-0.00992485	-0.07695695
0.17582	1161.17059	3e-08	7.5e-07	8.2e-07	1.7e-07	0.0	5.91e-06	3.17e-06	1e-08	396.42394863	399.87484779	396.23513783	-0.00300132	-0.00992485	-0.07695695
0.17587	1161.49501	3e-08	7.5e-07	8.2e-07	1.7e-07	0.0	5.91e-06	3.17e-06	1e-08	396.37850919	399.82885221	396.18989477	-0.00300132	-0.00992485	-0.07695695
0.17593	1161.81941	3e-08	7.5e-07	8.2e-07	1.7e-07	0.0	5.91e-06	3.17e-06	1e-08	396.33306974	399.78285663	396.14465171	-0.00298406	-0.00991947	-0.07691877
0.17598	1162.14378	3e-08	7.5e-07	8.2e-07	1.7e-07	0.0	5.91e-06	3.17e-06	1e-08	396.28788694	399.73688213	396.09941963	-0.00298329	-0.00991509	-0.07688837
0.17604	1162.46812	3e-08	7.5e-07	8.2e-07	1.7e-07	0.0	5.91e-06	3.17e-06	1e-08	396.24271216	399.69092487	396.05420539	-0.00298924	-0.00991038	-0.07685605
0.17609	1162.79244	3e-08	7.5e-07	8.2e-07	1.7e-07	0.0	5.91e-06	3.17e-06	1e-08	396.19744342	399.64498618	396.00901486	-0.00297855	-0.0098902	-0.07671566
0.17615	1163.11673	3e-08	7.5e-07	8.2e-07	1.7e-07	0.0	5.91e-06	3.17e-06	1e-08	396.1523198	399.59912687	395.96390172	-0.00297855	-0.0098902	-0.07671566
0.1762	1163.44099	3e-08	7.5e-07	8.2e-07	1.7e-07	0.0	5.91e-06	3.17e-06	1e-08	396.10719619	399.55326755	395.91878857	-0.00297855	-0.0098902	-0.07671566
0.17626	1163.76523	3e-08	7.5e-07	8.2e-07	1.7e-07	0.0	5.91e-06	3.17e-06	1e-08	396.06207257	399.50740824	395.87367543	-0.00297855	-0.0098902	-0.07671566
0.17631	1164.08944	3e-08	7.5e-07	8.2e-07	1.7e-07	0.0	5.91e-06	3.17e-06	1e-08	396.01694896	399.46154892	395.82856228	-0.00298212	-0.00986992	-0.07657544
0.17637	1164.41363	3e-08	7.5e-07	8.2e-07	1.7e-07	0.0	5.91e-06	3.17e-06	1e-08	395.97175461	399.41576949	395.78353641	-0.00298219	-0.00986954	-0.07657281
0.17642	1164.73779	3e-08	7.5e-07	8.2e-07	1.7e-07	0.0	5.91e-06	3.17e-06	1e-08	395.92655894	399.36999155	395.73851218	-0.00298219	-0.00986954	-0.07657281
0.17648	1165.06192	3e-08	7.5e-07	8.2e-07	1.7e-07	0.0	5.91e-06	3.17e-06	1e-08	395.88136327	399.32421362	395.69348794	-0.00298219	-0.00986954	-0.07657281
0.18654	1223.93629	3e-08	7.5e-07	8.2e-07	1.7e-07	0.0	5.91e-06	3.17e-06	1e-08	387.95795735	391.2755807	387.78506537	-0.00267441	-0.00898569	-0.07038245
0.1866	1224.25558	3e-08	7.5e-07	8.2e-07	1.7e-07	0.0	5.91e-06	3.17e-06	1e-08	387.91675567	391.23332314	387.74357315	-0.00266932	-0.00898115	-0.0703502
0.18665	1224.57485	3e-08	7.5e-07	8.2e-07	1.7e-07	0.0	5.91e-06	3.17e-06	1e-08	387.87562881	391.19108387	387.70209692	-0.0026777	-0.00897646	-0.07031754
0.18671	1224.89408	3e-08	7.5e-07	8.2e-07	1.7e-07	0.0	5.91e-06	3.17e-06	1e-08	387.83436943	391.14886355	387.66064636	-0.00267807	-0.00897185	-0.07028513
0.18676	1225.2133	3e-08	7.5e-07	8.2e-07	1.7e-07	0.0	5.91e-06	3.17e-06	1e-08	387.79310078	391.10666179	387.61921572	-0.00267898	-0.00896725	-0.07025271
0.18682	1225.53248	3e-08	7.5e-07	8.2e-07	1.7e-07	0.0	5.91e-06	3.17e-06	1e-08	387.75181445	391.06447861	387.57780538	-0.00269348	-0.00896253	-0.07022015
0.18687	1225.85164	3e-08	7.5e-07	8.2e-07	1.7e-07	0.0	5.91e-06	3.17e-06	1e-08	387.71030113	391.02231455	387.53642495	-0.00269884	-0.00895789	-0.07018768
0.18693	1226.17077	3e-08	7.5e-07	8.2e-07	1.7e-07	0.0	5.91e-06	3.17e-06	1e-08	387.66870165	390.98016924	387.49506797	-0.0027042	-0.00895324	-0.07015521
0.18698	1226.48988	3e-08	7.5e-07	8.2e-07	1.7e-07	0.0	5.91e-06	3.17e-06	1e-08	387.62701599	390.93804269	387.45373444	-0.00270956	-0.0089486	-0.07012274
0.18704	1226.80895	3e-08	7.5e-07	8.2e-07	1.7e-07	0.0	5.91e-06	3.17e-06	1e-08	387.58524416	390.8959349	387.41242435	-0.00270954	-0.008944	-0.07009029
0.18709	1227.12801	3e-08	7.5e-07	8.2e-07	1.7e-07	0.0	5.91e-06	3.17e-06	1e-08	387.54346905	390.85384566	387.37113394	-0.00268194	-0.00893961	-0.07005791
0.18715	1227.44703	3e-08	7.5e-07	8.2e-07	1.7e-07	0.0	5.91e-06	3.17e-06	1e-08	387.5021158	390.81177401	387.3298438	-0.00268728	-0.00893497	-0.07002547
0.1872	1227.76603	3e-08	7.5e-07	8.2e-07	1.7e-07	0.0	5.91e-06	3.17e-06	1e-08	387.46067667	390.7697211	387.28857707	-0.0026788	-0.00893044	-0.0699931
0.18726	1228.085	3e-08	7.5e-07	8.2e-07	1.7e-07	0.0	5.91e-06	3.17e-06	1e-08	387.41936477	390.72768641	387.24732403	-0.00267216	-0.0089259	-0.06996071
0.18731	1228.40395	3e-08	7.5e-07	8.2e-07	1.7e-07	0.0	5.91e-06	3.17e-06	1e-08	387.3781516	390.68567003	387.20608598	-0.00267385	-0.00891925	-0.06991383
0.18737	1228.72287	3e-08	7.5e-07	8.2e-07	1.7e-07	0.0	5.91e-06	3.17e-06	1e-08	387.33690724	390.64368053	387.16487754	-0.00267813	-0.00891414	-0.06987804
0.18742	1229.04176	3e-08	7.5e-07	8.2e-07	1.7e-07	0.0	5.91e-06	3.17e-06	1e-08	387.29559301	390.60171164	387.1236938	-0.00267175	-0.00890859	-0.06983851
0.18748	1229.36063	3e-08	7.5e-07	8.2e-07	1.7e-07	0.0	5.91e-06	3.17e-06	1e-08	387.25437283	390.55976517	387.08252957	-0.00267017	-0.00889103	-0.06971437
0.19754	1287.26428	3e-08	7.5e-07	8.2e-07	1.7e-07	0.0	5.91e-06	3.17e-06	1e-08	380.014802	383.18880955	379.85700417	-0.00242944	-0.0081035	-0.06409967
0.1976	1287.57823	3e-08	7.5e-07	8.2e-07	1.7e-07	0.0	5.91e-06	3.17e-06	1e-08	379.97674291	383.15014988	379.81915483	-0.00242944	-0.0081035	-0.06409967
0.19765	1287.89215	3e-08	7.5e-07	8.2e-07	1.7e-07	0.0	5.91e-06	3.17e-06	1e-08	379.93868382	383.11149021	379.78130549	-0.00241458	-0.00809945	-0.06406979
0.19771	1288.20604	3e-08	7.5e-07	8.2e-07	1.7e-07	0.0	5.91e-06	3.17e-06	1e-08	379.90085449	383.07284723	379.74346389	-0.00240243	-0.00809613	-0.06404537
0.19776	1288.51991	3e-08	7.5e-07	8.2e-07	1.7e-07	0.0	5.91e-06	3.17e-06	1e-08	379.86321296	383.03421788	379.70562863	-0.00241579	-0.00809057	-0.06400615
0.19782	1288.83375	3e-08	7.5e-07	8.2e-07	1.7e-07	0.0	5.91e-06	3.17e-06	1e-08	379.82535825	382.99561157	379.66782658	-0.00242092	-0.00808843	-0.06399107
0.19787	1289.14756	3e-08	7.5e-07	8.2e-07	1.7e-07	0.0	5.91e-06	3.17e-06	1e-08	379.78742154	382.95701413	379.63003731	-0.00240342	-0.00807578	-0.06389935
0.19793	1289.46135	3e-08	7.5e-07	8.2e-07	1.7e-07	0.0	5.91e-06	3.17e-06	1e-08	379.74974983	382.91846888	379.59229154	-0.00240135	-0.00807428	-0.0638885
0.19798	1289.77511	3e-08	7.5e-07	8.2e-07	1.7e-07	0.0	5.91e-06	3.17e-06	1e-08	379.71210946	382.87992981	379.55455092	-0.00240135	-0.00807428	-0.0638885
0.19804	1290.08884	3e-08	7.5e-07	8.2e-07	1.7e-07	0.0	5.91e-06	3.17e-06	1e-08	379.6744691	382.84139073	379.51681029	-0.00240834	-0.00807268	-0.06387738
0.19809	1290.40255	3e-08	7.5e-07	8.2e-07	1.7e-07	0.0	5.91e-06	3.17e-06	1e-08	379.6367181	382.80285833	379.47908133	-0.00241346	-0.00806859	-0.06384838
0.19815	1290.71623	3e-08	7.5e-07	8.2e-07	1.7e-07	0.0	5.91e-06	3.17e-06	1e-08	379.59888394	382.76434283	379.44137359	-0.00240718	-0.00805553	-0.06375421
0.1982	1291.02988	3e-08	7.5e-07	8.2e-07	1.7e-07	0.0	5.91e-06	3.17e-06	1e-08	379.56113868	382.72588132	379.40371872	-0.0024058	-0.00805074	-0.06371974
0.19826	1291.34351	3e-08	7.5e-07	8.2e-07	1.7e-07	0.0	5.91e-06	3.17e-06	1e-08	379.52341166	382.6874396	379.36608384	-0.0024058	-0.00805074	-0.06371974
0.19831	1291.6571	3e-08	7.5e-07	8.2e-07	1.7e-07	0.0	5.91e-06	3.17e-06	1e-08	379.48568464	382.64899789	379.32844897	-0.0024058	-0.00805074	-0.06371974
0.19837	1291.97068	3e-08	7.5e-07	8.2e-07	1.7e-07	0.0	5.91e-06	3.17e-06	1e-08	379.44795762	382.61055617	379.29081409	-0.0024013	-0.00802946	-0.06356689
0.19842	1292.28422	3e-08	7.5e-07	8.2e-07	1.7e-07	0.0	5.91e-06	3.17e-06	1e-08	379.41028581	382.5722025	379.253269	-0.00239966	-0.0080217	-0.06351118
0.19848	1292.59774	3e-08	7.5e-07	8.2e-07	1.7e-07	0.0	5.91e-06	3.17e-06	1e-08	379.37263411	382.53388092	379.21575663	-0.00239966	-0.0080217	-0.06351118
0.20854	1349.51531	3e-08	7.5e-07	8.2e-07	1.7e-07	0.0	5.91e-06	3.17e-06	1e-08	372.76261276	375.78763335	372.61829817	-0.0021669	-0.00732099	-0.05842963
0.20859	1349.82383	3e-08	7.5e-07	8.2e-07	1.7e-07	0.0	5.91e-06	3.17e-06	1e-08	372.72814745	375.75224057	372.58371678	-0.0021669	-0.00732099	-0.05842963
0.20865	1350.13232	3e-08	7.5e-07	8.2e-07	1.7e-07	0.0	5.91e-06	3.17e-06	1e-08	372.69368213	375.71684779	372.54913538	-0.00218436	-0.00730973	-0.05834849
0.2087	1350.44079	3e-08	7.5e-07	8.2e-07	1.7e-07	0.0	5.91e-06	3.17e-06	1e-08	372.6589317	375.68150267	372.51461569	-0.00218669	-0.00730823	-0.05833765
0.20876	1350.74923	3e-08	7.5e-07	8.2e-07	1.7e-07	0.0	5.91e-06	3.17e-06	1e-08	372.62414316	375.64616392	372.48010424	-0.00218669	-0.00730823	-0.05833765
0.20881	1351.05764	3e-08	7.5e-07	8.2e-07	1.7e-07	0.0	5.91e-06	3.17e-06	1e-08	372.58935463	375.61082517	372.4455928	-0.00217435	-0.00730678	-0.05832648
0.20887	1351.36602	3e-08	7.5e-07	8.2e-07	1.7e-07	0.0	5.91e-06	3.17e-06	1e-08	372.55476129	375.57549246	372.41107951	-0.00216615	-0.00730321	-0.05830002
0.20892	1351.67438	3e-08	7.5e-07	8.2e-07	1.7e-07	0.0	5.91e-06	3.17e-06	1e-08	372.52029598	375.54017481	372.3765766	-0.00216649	-0.00729149	-0.05821444
0.20898	1351.98271	3e-08	7.5e-07	8.2e-07	1.7e-07	0.0	5.91e-06	3.17e-06	1e-08	372.48581744	375.50490673	372.34212611	-0.00216583	-0.00728865	-0.05819367
0.20903	1352.29101	3e-08	7.5e-07	8.2e-07	1.7e-07	0.0	5.91e-06	3.17e-06	1e-08	372.45134735	375.46965066	372.30768782	-0.00216583	-0.00728865	-0.05819367
0.20909	1352.59928	3e-08	7.5e-07	8.2e-07	1.7e-07	0.0	5.91e-06	3.17e-06	1e-08	372.41687726	375.43439458	372.27324954	-0.00216378	-0.00728391	-0.05815906
0.20914	1352.90753	3e-08	7.5e-07	8.2e-07	1.7e-07	0.0	5.91e-06	3.17e-06	1e-08	372.38243671	375.39915852	372.23883091	-0.00215378	-0.0072609	-0.05799081
0.2092	1353.21575	3e-08	7.5e-07	8.2e-07	1.7e-07	0.0	5.91e-06	3.17e-06	1e-08	372.34813975	375.36401979	372.20450784	-0.00215378	-0.0072609	-0.05799081
0.20925	1353.52394	3e-08	7.5e-07	8.2e-07	1.7e-07	0.0	5.91e-06	3.17e-06	1e-08	372.31384278	375.32888106	372.17018477	-0.00215378	-0.0072609	-0.05799081
0.20931	1353.8321	3e-08	7.5e-07	8.2e-07	1.7e-07	0.0	5.91e-06	3.17e-06	1e-08	372.27954582	375.29374232	372.1358617	-0.00215378	-0.0072609	-0.05799081
0.20936	1354.14024	3e-08	7.5e-07	8.2e-07	1.7e-07	0.0	5.91e-06	3.17e-06	1e-08	372.24524886	375.25860359	372.10153862	-0.00215378	-0.0072609	-0.05799081
0.20942	1354.44835	3e-08	7.5e-07	8.2e-07	1.7e-07	0.0	5.91e-06	3.17e-06	1e-08	372.2109519	375.22346486	372.06721555	-0.00215378	-0.0072609	-0.05799081
0.20947	1354.75643	3e-08	7.5e-07	8.2e-07	1.7e-07	0.0	5.91e-06	3.17e-06	1e-08	372.17665494	375.18832612	372.03289248	-0.00215378	-0.0072609	-0.05799081
0.21954	1410.6719	3e-08	7.5e-07	8.2e-07	1.7e-07	0.0	5.91e-06	3.17e-06	1e-08	366.14107672	369.01383977	366.00891432	-0.0019618	-0.00661717	-0.05325021
0.21959	1410.9749	3e-08	7.5e-07	8.2e-07	1.7e-07	0.0	5.91e-06	3.17e-06	1e-08	366.10943627	368.981451	365.97735038	-0.0019594	-0.00660832	-0.05318453
0.21965	1411.27788	3e-08	7.5e-07	8.2e-07	1.7e-07	0.0	5.91e-06	3.17e-06	1e-08	366.07782894	368.94910041	365.9458249	-0.0019594	-0.00660832	-0.05318453
0.2197	1411.58083	3e-08	7.5e-07	8.2e-07	1.7e-07	0.0	5.91e-06	3.17e-06	1e-08	366.0462216	368.91674982	365.91429942	-0.0019594	-0.00660832	-0.05318453
0.21976	1411.88375	3e-08	7.5e-07	8.2e-07	1.7e-07	0.0	5.91e-06	3.17e-06	1e-08	366.01461426	368.88439923	365.88277394	-0.00195746	-0.00659551	-0.05308968
0.21981	1412.18664	3e-08	7.5e-07	8.2e-07	1.7e-07	0.0	5.91e-06	3.17e-06	1e-08	365.98303017	368.85210396	365.85130505	-0.00195548	-0.00658244	-0.05299297
0.21987	1412.4895	3e-08	7.5e-07	8.2e-07	1.7e-07	0.0	5.91e-06	3.17e-06	1e-08	365.95146978	368.8198651	365.81989387	-0.00195548	-0.00658244	-0.05299297
0.21992	1412.79234	3e-08	7.5e-07	8.2e-07	1.7e-07	0.0	5.91e-06	3.17e-06	1e-08	365.9199094	368.78762624	365.78848269	-0.00195548	-0.00658244	-0.05299297
0.21998	1413.09515	3e-08	7.5e-07	8.2e-07	1.7e-07	0.0	5.91e-06	3.17e-06	1e-08	365.88834901	368.75538738	365.75707152	-0.00195548	-0.00658244	-0.05299297
0.22003	1413.39793	3e-08	7.5e-07	8.2e-07	1.7e-07	0.0	5.91e-06	3.17e-06	1e-08	365.85678863	368.72314853	365.72566034	-0.00195548	-0.00658244	-0.05299297
0.22009	1413.70068	3e-08	7.5e-07	8.2e-07	1.7e-07	0.0	5.91e-06	3.17e-06	1e-08	365.82522824	368.69090967	365.69424916	-0.00195548	-0.00658244	-0.05299297
0.22014	1414.0034	3e-08	7.5e-07	8.2e-07	1.7e-07	0.0	5.91e-06	3.17e-06	1e-08	365.79366786	368.65867081	365.66283799	-0.00195548	-0.00658244	-0.05299297
0.2202	1414.3061	3e-08	7.5e-07	8.2e-07	1.7e-07	0.0	5.91e-06	3.17e-06	1e-08	365.76210747	368.62643196	365.63142681	-0.00194022	-0.00657787	-0.05295826
0.22025	1414.60877	3e-08	7.5e-07	8.2e-07	1.7e-07	0.0	5.91e-06	3.17e-06	1e-08	365.73079043	368.59421279	365.60002614	-0.00193442	-0.00657613	-0.05294507
0.22031	1414.91141	3e-08	7.5e-07	8.2e-07	1.7e-07	0.0	5.91e-06	3.17e-06	1e-08	365.69956585	368.56200111	365.56862947	-0.00194687	-0.00657099	-0.05290763
0.22036	1415.21402	3e-08	7.5e-07	8.2e-07	1.7e-07	0.0	5.91e-06	3.17e-06	1e-08	365.66813715	368.52981168	365.53726441	-0.00195035	-0.00656956	-0.05289719
0.22042	1415.51661	3e-08	7.5e-07	8.2e-07	1.7e-07	0.0	5.91e-06	3.17e-06	1e-08	365.63665157	368.49762847	365.50590818	-0.0019353	-0.00655928	-0.0528202
0.22047	1415.81917	3e-08	7.5e-07	8.2e-07	1.7e-07	0.0	5.91e-06	3.17e-06	1e-08	365.60540233	368.46548962	365.47458845	-0.00193242	-0.00655731	-0.05280547
0.23054	1470.71583	3e-08	7.5e-07	8.2e-07	1.7e-07	0.0	5.91e-06	3.17e-06	1e-08	360.09574267	362.81579084	359.97562348	-0.00176823	-0.00598554	-0.04853281
0.23059	1471.01322	3e-08	7.5e-07	8.2e-07	1.7e-07	0.0	5.91e-06	3.17e-06	1e-08	360.06685882	362.78615443	359.94680971	-0.00175462	-0.00598281	-0.04851167
0.23065	1471.31059	3e-08	7.5e-07	8.2e-07	1.7e-07	0.0	5.91e-06	3.17e-06	1e-08	360.03819574	362.75653001	359.91799932	-0.0017649	-0.00597955	-0.04848771
0.2307	1471.60792	3e-08	7.5e-07	8.2e-07	1.7e-07	0.0	5.91e-06	3.17e-06	1e-08	360.00936285	362.72692	359.88921083	-0.00175841	-0.00597032	-0.04841801
0.23076	1471.90523	3e-08	7.5e-07	8.2e-07	1.7e-07	0.0	5.91e-06	3.17e-06	1e-08	359.9806306	362.69735062	359.86046047	-0.00175773	-0.00596936	-0.04841076
0.23081	1472.20251	3e-08	7.5e-07	8.2e-07	1.7e-07	0.0	5.91e-06	3.17e-06	1e-08	359.95190883	362.66778548	359.83171408	-0.00175773	-0.00596936	-0.04841076
0.23087	1472.49976	3e-08	7.5e-07	8.2e-07	1.7e-07	0.0	5.91e-06	3.17e-06	1e-08	359.92318705	362.63822033	359.80296769	-0.00176	-0.0059668	-0.04839173
0.23092	1472.79698	3e-08	7.5e-07	8.2e-07	1.7e-07	0.0	5.91e-06	3.17e-06	1e-08	359.89442667	362.60866644	359.77423455	-0.00176226	-0.00596427	-0.04837281
0.23098	1473.09418	3e-08	7.5e-07	8.2e-07	1.7e-07	0.0	5.91e-06	3.17e-06	1e-08	359.86562791	362.57912374	359.74551457	-0.0017581	-0.00596017	-0.04834182
0.23103	1473.39134	3e-08	7.5e-07	8.2e-07	1.7e-07	0.0	5.91e-06	3.17e-06	1e-08	359.83689478	362.54959908	359.71681066	-0.00175714	-0.00595694	-0.04831748
0.23109	1473.68848	3e-08	7.5e-07	8.2e-07	1.7e-07	0.0	5.91e-06	3.17e-06	1e-08	359.80817551	362.52008866	359.68812098	-0.00175698	-0.00594152	-0.04820156
0.23114	1473.98559	3e-08	7.5e-07	8.2e-07	1.7e-07	0.0	5.91e-06	3.17e-06	1e-08	359.77944986	362.49064618	359.6595022	-0.00175698	-0.00594152	-0.04820156
0.2312	1474.28267	3e-08	7.5e-07	8.2e-07	1.7e-07	0.0	5.91e-06	3.17e-06	1e-08	359.75072422	362.46120371	359.63088342	-0.00175698	-0.00594152	-0.04820156
0.23125	1474.57972	3e-08	7.5e-07	8.2e-07	1.7e-07	0.0	5.91e-06	3.17e-06	1e-08	359.72199858	362.43176124	359.60226465	-0.00175698	-0.00594152	-0.04820156
0.23131	1474.87675	3e-08	7.5e-07	8.2e-07	1.7e-07	0.0	5.91e-06	3.17e-06	1e-08	359.69327293	362.40231877	359.57364587	-0.00175698	-0.00594152	-0.04820156
0.23136	1475.17374	3e-08	7.5e-07	8.2e-07	1.7e-07	0.0	5.91e-06	3.17e-06	1e-08	359.66454729	362.3728763	359.54502709	-0.00175452	-0.00594058	-0.04819444
0.23142	1475.47071	3e-08	7.5e-07	8.2e-07	1.7e-07	0.0	5.91e-06	3.17e-06	1e-08	359.63586119	362.34343795	359.51641095	-0.00174567	-0.0059372	-0.04816871
0.23147	1475.76765	3e-08	7.5e-07	8.2e-07	1.7e-07	0.0	5.91e-06	3.17e-06	1e-08	359.60731784	362.3140145	359.48780434	-0.00174985	-0.00593391	-0.04814419
0.24154	1529.62803	3e-08	7.5e-07	8.2e-07	1.7e-07	0.0	5.91e-06	3.17e-06	1e-08	354.58133999	357.14795255	354.47132188	-0.00159489	-0.00541443	-0.04420934
0.24159	1529.91971	3e-08	7.5e-07	8.2e-07	1.7e-07	0.0	5.91e-06	3.17e-06	1e-08	354.55498099	357.12085407	354.44503697	-0.00158583	-0.00540997	-0.04417499
0.24165	1530.21137	3e-08	7.5e-07	8.2e-07	1.7e-07	0.0	5.91e-06	3.17e-06	1e-08	354.52876917	357.0937756	354.41876679	-0.00158667	-0.00540934	-0.04417025
0.2417	1530.503	3e-08	7.5e-07	8.2e-07	1.7e-07	0.0	5.91e-06	3.17e-06	1e-08	354.50254311	357.06669995	354.3925001	-0.00159348	-0.00540425	-0.04413189
0.24176	1530.79459	3e-08	7.5e-07	8.2e-07	1.7e-07	0.0	5.91e-06	3.17e-06	1e-08	354.47620191	357.03964717	354.36626173	-0.00159333	-0.00540418	-0.04413136
0.24181	1531.08616	3e-08	7.5e-07	8.2e-07	1.7e-07	0.0	5.91e-06	3.17e-06	1e-08	354.44986315	357.01259469	354.34002358	-0.00158573	-0.00540073	-0.04410474
0.24187	1531.3777	3e-08	7.5e-07	8.2e-07	1.7e-07	0.0	5.91e-06	3.17e-06	1e-08	354.42364802	356.98555767	354.31379644	-0.00158764	-0.00539822	-0.04408573
0.24192	1531.66922	3e-08	7.5e-07	8.2e-07	1.7e-07	0.0	5.91e-06	3.17e-06	1e-08	354.39740001	356.95853193	354.2875823	-0.00158702	-0.00539044	-0.04402648
0.24198	1531.9607	3e-08	7.5e-07	8.2e-07	1.7e-07	0.0	5.91e-06	3.17e-06	1e-08	354.37115803	356.93154116	354.26140409	-0.00158467	-0.00537947	-0.04394296
0.24203	1532.25215	3e-08	7.5e-07	8.2e-07	1.7e-07	0.0	5.91e-06	3.17e-06	1e-08	354.34494895	356.90459963	354.23527549	-0.00158467	-0.00537947	-0.04394296
0.24209	1532.54358	3e-08	7.5e-07	8.2e-07	1.7e-07	0.0	5.91e-06	3.17e-06	1e-08	354.31873988	356.8776581	354.20914689	-0.00158467	-0.00537947	-0.04394296
0.24214	1532.83497	3e-08	7.5e-07	8.2e-07	1.7e-07	0.0	5.91e-06	3.17e-06	1e-08	354.29253081	356.85071658	354.18301829	-0.00158467	-0.00537947	-0.04394296
0.2422	1533.12634	3e-08	7.5e-07	8.2e-07	1.7e-07	0.0	5.91e-06	3.17e-06	1e-08	354.26632174	356.82377505	354.15688969	-0.00158467	-0.00537947	-0.04394296
0.24225	1533.41768	3e-08	7.5e-07	8.2e-07	1.7e-07	0.0	5.91e-06	3.17e-06	1e-08	354.24011267	356.79683352	354.13076108	-0.00158467	-0.00537947	-0.04394296
0.24231	1533.70899	3e-08	7.5e-07	8.2e-07	1.7e-07	0.0	5.91e-06	3.17e-06	1e-08	354.21390359	356.76989199	354.10463248	-0.00157771	-0.0053759	-0.04391538
0.24236	1534.00027	3e-08	7.5e-07	8.2e-07	1.7e-07	0.0	5.91e-06	3.17e-06	1e-08	354.18780767	356.74296649	354.07851592	-0.00157698	-0.00537431	-0.04390327
0.24242	1534.29152	3e-08	7.5e-07	8.2e-07	1.7e-07	0.0	5.91e-06	3.17e-06	1e-08	354.16172301	356.71604811	354.05240628	-0.00158062	-0.00537067	-0.0438757
0.24247	1534.58275	3e-08	7.5e-07	8.2e-07	1.7e-07	0.0	5.91e-06	3.17e-06	1e-08	354.13557614	356.68914612	354.02631612	-0.00157925	-0.00536204	-0.04380998
0.25253	1587.38846	3e-08	7.5e-07	8.2e-07	1.7e-07	0.0	5.91e-06	3.17e-06	1e-08	349.5514101	351.96631736	349.45074005	-0.00144061	-0.00489419	-0.04022084
0.25259	1587.67433	3e-08	7.5e-07	8.2e-07	1.7e-07	0.0	5.91e-06	3.17e-06	1e-08	349.52734144	351.94157398	349.42679675	-0.00144061	-0.00489419	-0.04022084
0.25264	1587.96018	3e-08	7.5e-07	8.2e-07	1.7e-07	0.0	5.91e-06	3.17e-06	1e-08	349.50327277	351.91683061	349.40285345	-0.00144061	-0.00489419	-0.04022084
0.2527	1588.24599	3e-08	7.5e-07	8.2e-07	1.7e-07	0.0	5.91e-06	3.17e-06	1e-08	349.47920411	351.89208723	349.37891015	-0.00143668	-0.0048928	-0.04020999
0.25275	1588.53178	3e-08	7.5e-07	8.2e-07	1.7e-07	0.0	5.91e-06	3.17e-06	1e-08	349.45520041	351.86735019	349.35497076	-0.00142546	-0.00488884	-0.040179
0.25281	1588.81753	3e-08	7.5e-07	8.2e-07	1.7e-07	0.0	5.91e-06	3.17e-06	1e-08	349.43138221	351.84263121	349.33104254	-0.00142568	-0.00488875	-0.04017827
0.25286	1589.10326	3e-08	7.5e-07	8.2e-07	1.7e-07	0.0	5.91e-06	3.17e-06	1e-08	349.40756034	351.81791267	349.30711492	-0.001438	-0.00488329	-0.04013689
0.25292	1589.38896	3e-08	7.5e-07	8.2e-07	1.7e-07	0.0	5.91e-06	3.17e-06	1e-08	349.38352982	351.7932191	349.28322139	-0.001438	-0.00488329	-0.04013689
0.25297	1589.67463	3e-08	7.5e-07	8.2e-07	1.7e-07	0.0	5.91e-06	3.17e-06	1e-08	349.35949929	351.76852552	349.25932787	-0.00142918	-0.00488131	-0.04012116
0.25303	1589.96026	3e-08	7.5e-07	8.2e-07	1.7e-07	0.0	5.91e-06	3.17e-06	1e-08	349.33561517	351.743841	349.23543782	-0.00142943	-0.00487889	-0.04010255
0.25308	1590.24587	3e-08	7.5e-07	8.2e-07	1.7e-07	0.0	5.91e-06	3.17e-06	1e-08	349.31172562	351.71916752	349.21155939	-0.00142788	-0.00487042	-0.04003717
0.25314	1590.53145	3e-08	7.5e-07	8.2e-07	1.7e-07	0.0	5.91e-06	3.17e-06	1e-08	349.28785777	351.69453276	349.18772008	-0.00142605	-0.00486545	-0.03999875
0.25319	1590.81701	3e-08	7.5e-07	8.2e-07	1.7e-07	0.0	5.91e-06	3.17e-06	1e-08	349.26401799	351.66992073	349.16390311	-0.00142605	-0.00486545	-0.03999875
0.25325	1591.10253	3e-08	7.5e-07	8.2e-07	1.7e-07	0.0	5.91e-06	3.17e-06	1e-08	349.2401782	351.64530869	349.14008614	-0.00142605	-0.00486545	-0.03999875
0.2533	1591.38802	3e-08	7.5e-07	8.2e-07	1.7e-07	0.0	5.91e-06	3.17e-06	1e-08	349.21633842	351.62069665	349.11626917	-0.00142605	-0.00486545	-0.03999875
0.25336	1591.67348	3e-08	7.5e-07	8.2e-07	1.7e-07	0.0	5.91e-06	3.17e-06	1e-08	349.19249863	351.59608461	349.0924522	-0.00142623	-0.00486336	-0.03998267
0.25341	1591.95891	3e-08	7.5e-07	8.2e-07	1.7e-07	0.0	5.91e-06	3.17e-06	1e-08	349.16865488	351.57148215	349.06864524	-0.00142648	-0.00486029	-0.03995907
0.25347	1592.24432	3e-08	7.5e-07	8.2e-07	1.7e-07	0.0	5.91e-06	3.17e-06	1e-08	349.14480529	351.54689375	349.04485296	-0.00142562	-0.00485889	-0.03994826
0.26353	1643.9761	3e-08	7.5e-07	8.2e-07	1.7e-07	0.0	5.91e-06	3.17e-06	1e-08	344.96336298	347.22940492	344.8713013	-0.00129962	-0.00442934	-0.03661456
0.26359	1644.25605	3e-08	7.5e-07	8.2e-07	1.7e-07	0.0	5.91e-06	3.17e-06	1e-08	344.94143553	347.2068028	344.84947807	-0.00129956	-0.00441743	-0.03652191
0.26364	1644.53598	3e-08	7.5e-07	8.2e-07	1.7e-07	0.0	5.91e-06	3.17e-06	1e-08	344.91950367	347.18425601	344.82771183	-0.00129956	-0.00441743	-0.03652191
0.2637	1644.81587	3e-08	7.5e-07	8.2e-07	1.7e-07	0.0	5.91e-06	3.17e-06	1e-08	344.8975718	347.16170922	344.8059456	-0.00129956	-0.00441743	-0.03652191
0.26375	1645.09574	3e-08	7.5e-07	8.2e-07	1.7e-07	0.0	5.91e-06	3.17e-06	1e-08	344.87563994	347.13916243	344.78417936	-0.00129956	-0.00441743	-0.03652191
0.26381	1645.37558	3e-08	7.5e-07	8.2e-07	1.7e-07	0.0	5.91e-06	3.17e-06	1e-08	344.85370808	347.11661564	344.76241312	-0.00129956	-0.00441743	-0.03652191
0.26386	1645.65538	3e-08	7.5e-07	8.2e-07	1.7e-07	0.0	5.91e-06	3.17e-06	1e-08	344.83177622	347.09406885	344.74064689	-0.00129956	-0.00441743	-0.03652191
0.26392	1645.93516	3e-08	7.5e-07	8.2e-07	1.7e-07	0.0	5.91e-06	3.17e-06	1e-08	344.80984435	347.07152206	344.71888065	-0.00129956	-0.00441743	-0.03652191
0.26397	1646.2149	3e-08	7.5e-07	8.2e-07	1.7e-07	0.0	5.91e-06	3.17e-06	1e-08	344.78791249	347.04897527	344.69711442	-0.00129956	-0.00441743	-0.03652191
0.26403	1646.49462	3e-08	7.5e-07	8.2e-07	1.7e-07	0.0	5.91e-06	3.17e-06	1e-08	344.76598063	347.02642848	344.67534818	-0.00129956	-0.00441743	-0.03652191
0.26408	1646.7743	3e-08	7.5e-07	8.2e-07	1.7e-07	0.0	5.91e-06	3.17e-06	1e-08	344.74404877	347.00388169	344.65358194	-0.0012854	-0.00441336	-0.0364894
0.26414	1647.05396	3e-08	7.5e-07	8.2e-07	1.7e-07	0.0	5.91e-06	3.17e-06	1e-08	344.72235384	346.98135381	344.6318258	-0.00127898	-0.00441151	-0.03647465
0.26419	1647.33359	3e-08	7.5e-07	8.2e-07	1.7e-07	0.0	5.91e-06	3.17e-06	1e-08	344.7007664	346.9588345	344.61007424	-0.00127402	-0.00441008	-0.03646326
0.26425	1647.61318	3e-08	7.5e-07	8.2e-07	1.7e-07	0.0	5.91e-06	3.17e-06	1e-08	344.67926196	346.93632182	344.58832621	-0.00126907	-0.00440865	-0.03645187
0.2643	1647.89275	3e-08	7.5e-07	8.2e-07	1.7e-07	0.0	5.91e-06	3.17e-06	1e-08	344.65784054	346.91381577	344.56658172	-0.00126411	-0.00440722	-0.03644048
0.26436	1648.17229	3e-08	7.5e-07	8.2e-07	1.7e-07	0.0	5.91e-06	3.17e-06	1e-08	344.63650211	346.89131633	344.54484076	-0.0012683	-0.00440558	-0.03642786
0.26441	1648.45179	3e-08	7.5e-07	8.2e-07	1.7e-07	0.0	5.91e-06	3.17e-06	1e-08	344.61509209	346.86882457	344.52311052	-0.00129786	-0.00440333	-0.03641184
0.26447	1648.73127	3e-08	7.5e-07	8.2e-07	1.7e-07	0.0	5.91e-06	3.17e-06	1e-08	344.59318232	346.84634337	344.50141089	-0.00128524	-0.00440128	-0.03639524
0.27453	1699.36887	3e-08	7.5e-07	8.2e-07	1.7e-07	0.0	5.91e-06	3.17e-06	1e-08	340.78042001	342.90141861	340.69629065	-0.00117132	-0.00401738	-0.03338409
0.27459	1699.64279	3e-08	7.5e-07	8.2e-07	1.7e-07	0.0	5.91e-06	3.17e-06	1e-08	340.76048216	342.88074479	340.67636826	-0.00117132	-0.00401738	-0.03338409
0.27464	1699.91668	3e-08	7.5e-07	8.2e-07	1.7e-07	0.0	5.91e-06	3.17e-06	1e-08	340.74054431	342.86007097	340.65644588	-0.00117242	-0.00401279	-0.03334799
0.2747	1700.19054	3e-08	7.5e-07	8.2e-07	1.7e-07	0.0	5.91e-06	3.17e-06	1e-08	340.7205858	342.83941884	340.63654653	-0.00117244	-0.00401268	-0.03334714
0.27475	1700.46438	3e-08	7.5e-07	8.2e-07	1.7e-07	0.0	5.91e-06	3.17e-06	1e-08	340.7006268	342.81876722	340.61664773	-0.00117003	-0.00400981	-0.03332448
0.27481	1700.73818	3e-08	7.5e-07	8.2e-07	1.7e-07	0.0	5.91e-06	3.17e-06	1e-08	340.68070761	342.79812911	340.5967612	-0.00116851	-0.00400801	-0.03331022
0.27486	1701.01195	3e-08	7.5e-07	8.2e-07	1.7e-07	0.0	5.91e-06	3.17e-06	1e-08	340.66081348	342.7774995	340.57688241	-0.0011688	-0.00400685	-0.03330107
0.27492	1701.28569	3e-08	7.5e-07	8.2e-07	1.7e-07	0.0	5.91e-06	3.17e-06	1e-08	340.64091407	342.7568754	340.55700946	-0.00116965	-0.00400331	-0.03327332
0.27497	1701.5594	3e-08	7.5e-07	8.2e-07	1.7e-07	0.0	5.91e-06	3.17e-06	1e-08	340.62099866	342.73626796	340.53715423	-0.00116965	-0.00400331	-0.03327332
0.27503	1701.83308	3e-08	7.5e-07	8.2e-07	1.7e-07	0.0	5.91e-06	3.17e-06	1e-08	340.60108325	342.71566053	340.51729899	-0.00116618	-0.0039992	-0.03324081
0.27508	1702.10673	3e-08	7.5e-07	8.2e-07	1.7e-07	0.0	5.91e-06	3.17e-06	1e-08	340.58122515	342.69507249	340.49746137	-0.00116571	-0.00399866	-0.03323646
0.27514	1702.38035	3e-08	7.5e-07	8.2e-07	1.7e-07	0.0	5.91e-06	3.17e-06	1e-08	340.5613747	342.67448703	340.47762611	-0.0011663	-0.00399624	-0.03321746
0.27519	1702.65393	3e-08	7.5e-07	8.2e-07	1.7e-07	0.0	5.91e-06	3.17e-06	1e-08	340.54151317	342.653913	340.45780298	-0.00116686	-0.00399397	-0.03319964
0.27525	1702.92749	3e-08	7.5e-07	8.2e-07	1.7e-07	0.0	5.91e-06	3.17e-06	1e-08	340.52164125	342.63334967	340.43799123	-0.00116627	-0.00399327	-0.03319413
0.2753	1703.20102	3e-08	7.5e-07	8.2e-07	1.7e-07	0.0	5.91e-06	3.17e-06	1e-08	340.50177908	342.61278963	340.41818247	-0.00116292	-0.00398932	-0.03316287
0.27536	1703.47451	3e-08	7.5e-07	8.2e-07	1.7e-07	0.0	5.91e-06	3.17e-06	1e-08	340.48197223	342.59224823	340.39839063	-0.00116292	-0.00398932	-0.03316287
0.27541	1703.74798	3e-08	7.5e-07	8.2e-07	1.7e-07	0.0	5.91e-06	3.17e-06	1e-08	340.46216537	342.57170684	340.37859879	-0.00116383	-0.00398566	-0.03313406
0.27547	1704.02142	3e-08	7.5e-07	8.2e-07	1.7e-07	0.0	5.91e-06	3.17e-06	1e-08	340.44234152	342.55118275	340.35882537	-0.00116408	-0.00398465	-0.03312614
0.28553	1753.54351	3e-08	7.5e-07	8.2e-07	1.7e-07	0.0	5.91e-06	3.17e-06	1e-08	336.96654518	338.94700062	336.889622	-0.00105989	-0.00364116	-0.03040513
0.28559	1753.81128	3e-08	7.5e-07	8.2e-07	1.7e-07	0.0	5.91e-06	3.17e-06	1e-08	336.9483563	338.92811428	336.87145994	-0.00106084	-0.00363835	-0.03038285
0.28564	1754.07902	3e-08	7.5e-07	8.2e-07	1.7e-07	0.0	5.91e-06	3.17e-06	1e-08	336.93015	338.90924141	336.8533123	-0.00106084	-0.00363835	-0.03038285
0.2857	1754.34673	3e-08	7.5e-07	8.2e-07	1.7e-07	0.0	5.91e-06	3.17e-06	1e-08	336.9119437	338.89036853	336.83516466	-0.00105698	-0.00363425	-0.03035005
0.28575	1754.61441	3e-08	7.5e-07	8.2e-07	1.7e-07	0.0	5.91e-06	3.17e-06	1e-08	336.893802	338.87151531	336.81703458	-0.00105688	-0.00363414	-0.03034918
0.28581	1754.88206	3e-08	7.5e-07	8.2e-07	1.7e-07	0.0	5.91e-06	3.17e-06	1e-08	336.875662	338.8526626	336.79890495	-0.00105776	-0.00363155	-0.03032868
0.28586	1755.14967	3e-08	7.5e-07	8.2e-07	1.7e-07	0.0	5.91e-06	3.17e-06	1e-08	336.85750588	338.83382228	336.78078861	-0.00105832	-0.00362989	-0.03031554
0.28592	1755.41726	3e-08	7.5e-07	8.2e-07	1.7e-07	0.0	5.91e-06	3.17e-06	1e-08	336.83933943	338.8149899	336.76268078	-0.00105735	-0.00362887	-0.03030733
0.28597	1755.68481	3e-08	7.5e-07	8.2e-07	1.7e-07	0.0	5.91e-06	3.17e-06	1e-08	336.82118919	338.79616244	336.74457734	-0.00105436	-0.00362569	-0.03028195
0.28603	1755.95234	3e-08	7.5e-07	8.2e-07	1.7e-07	0.0	5.91e-06	3.17e-06	1e-08	336.80308905	338.77735018	336.72648747	-0.00105436	-0.00362569	-0.03028195
0.28608	1756.21983	3e-08	7.5e-07	8.2e-07	1.7e-07	0.0	5.91e-06	3.17e-06	1e-08	336.7849889	338.75853792	336.7083976	-0.00105564	-0.00362197	-0.03025242
0.28614	1756.48729	3e-08	7.5e-07	8.2e-07	1.7e-07	0.0	5.91e-06	3.17e-06	1e-08	336.76686541	338.73974351	336.69032687	-0.00105581	-0.00362146	-0.03024838
0.28619	1756.75472	3e-08	7.5e-07	8.2e-07	1.7e-07	0.0	5.91e-06	3.17e-06	1e-08	336.74873873	338.72095154	336.67225875	-0.00105377	-0.0036193	-0.03023113
0.28625	1757.02212	3e-08	7.5e-07	8.2e-07	1.7e-07	0.0	5.91e-06	3.17e-06	1e-08	336.73064618	338.70216991	336.65419986	-0.00105185	-0.00361726	-0.03021486
0.2863	1757.28949	3e-08	7.5e-07	8.2e-07	1.7e-07	0.0	5.91e-06	3.17e-06	1e-08	336.71258581	338.68339802	336.63614967	-0.00105207	-0.00361663	-0.03020985
0.28636	1757.55682	3e-08	7.5e-07	8.2e-07	1.7e-07	0.0	5.91e-06	3.17e-06	1e-08	336.69452145	338.66462916	336.61810272	-0.00105331	-0.00361304	-0.03018137
0.28641	1757.82413	3e-08	7.5e-07	8.2e-07	1.7e-07	0.0	5.91e-06	3.17e-06	1e-08	336.67643444	338.64587752	336.60007424	-0.00105331	-0.00361304	-0.03018137
0.28647	1758.0914	3e-08	7.5e-07	8.2e-07	1.7e-07	0.0	5.91e-06	3.17e-06	1e-08	336.65834743	338.62712587	336.58204576	-0.0010502	-0.00360975	-0.03015512
0.29653	1806.47543	3e-08	7.5e-07	8.2e-07	1.7e-07	0.0	5.91e-06	3.17e-06	1e-08	333.49073521	335.33588113	333.42042175	-0.0009603	-0.00329992	-0.02767867
0.29659	1806.73692	3e-08	7.5e-07	8.2e-07	1.7e-07	0.0	5.91e-06	3.17e-06	1e-08	333.4741316	335.31863898	333.40387467	-0.00095929	-0.00329893	-0.02767069
0.29664	1806.99838	3e-08	7.5e-07	8.2e-07	1.7e-07	0.0	5.91e-06	3.17e-06	1e-08	333.4575452	335.30140164	333.38733182	-0.00095639	-0.00329611	-0.02764795
0.2967	1807.25981	3e-08	7.5e-07	8.2e-07	1.7e-07	0.0	5.91e-06	3.17e-06	1e-08	333.4410078	335.28417797	333.37080099	-0.00095639	-0.00329611	-0.02764795
0.29675	1807.52121	3e-08	7.5e-07	8.2e-07	1.7e-07	0.0	5.91e-06	3.17e-06	1e-08	333.4244704	335.2669543	333.35427016	-0.00095786	-0.00329268	-0.02762053
0.29681	1807.78258	3e-08	7.5e-07	8.2e-07	1.7e-07	0.0	5.91e-06	3.17e-06	1e-08	333.4079064	335.24974729	333.33775732	-0.00095803	-0.00329227	-0.02761726
0.29686	1808.04392	3e-08	7.5e-07	8.2e-07	1.7e-07	0.0	5.91e-06	3.17e-06	1e-08	333.39133923	335.23254227	333.32124663	-0.00095598	-0.00329027	-0.02760111
0.29692	1808.30522	3e-08	7.5e-07	8.2e-07	1.7e-07	0.0	5.91e-06	3.17e-06	1e-08	333.37480692	335.21534697	333.30474447	-0.00095413	-0.00328847	-0.0275866
0.29697	1808.56649	3e-08	7.5e-07	8.2e-07	1.7e-07	0.0	5.91e-06	3.17e-06	1e-08	333.35830595	335.19816039	333.28824999	-0.00095439	-0.00328785	-0.02758171
0.29703	1808.82773	3e-08	7.5e-07	8.2e-07	1.7e-07	0.0	5.91e-06	3.17e-06	1e-08	333.3418002	335.18097679	333.27175872	-0.00095577	-0.00328463	-0.02755597
0.29708	1809.08894	3e-08	7.5e-07	8.2e-07	1.7e-07	0.0	5.91e-06	3.17e-06	1e-08	333.32526939	335.16380882	333.25528434	-0.00095577	-0.00328463	-0.02755597
0.29714	1809.35012	3e-08	7.5e-07	8.2e-07	1.7e-07	0.0	5.91e-06	3.17e-06	1e-08	333.30873859	335.14664086	333.23880995	-0.00095267	-0.00328163	-0.02753171
0.29719	1809.61126	3e-08	7.5e-07	8.2e-07	1.7e-07	0.0	5.91e-06	3.17e-06	1e-08	333.29226027	335.12948749	333.2223484	-0.00095186	-0.00328084	-0.02752539
0.29725	1809.87238	3e-08	7.5e-07	8.2e-07	1.7e-07	0.0	5.91e-06	3.17e-06	1e-08	333.27579564	335.11233792	333.20589018	-0.00095257	-0.00327921	-0.02751236
0.2973	1810.13346	3e-08	7.5e-07	8.2e-07	1.7e-07	0.0	5.91e-06	3.17e-06	1e-08	333.25931827	335.09519628	333.18944052	-0.00095351	-0.00327702	-0.02749482
0.29736	1810.39451	3e-08	7.5e-07	8.2e-07	1.7e-07	0.0	5.91e-06	3.17e-06	1e-08	333.24282375	335.07806529	333.17300237	-0.00095328	-0.00327679	-0.02749301
0.29741	1810.65553	3e-08	7.5e-07	8.2e-07	1.7e-07	0.0	5.91e-06	3.17e-06	1e-08	333.22633316	335.06093539	333.15656517	-0.00094961	-0.00327323	-0.0274643
0.29747	1810.91651	3e-08	7.5e-07	8.2e-07	1.7e-07	0.0	5.91e-06	3.17e-06	1e-08	333.20990481	335.04382277	333.14014315	-0.00094961	-0.00327323	-0.0274643
0.30753	1858.13856	3e-08	7.5e-07	8.2e-07	1.7e-07	0.0	5.91e-06	3.17e-06	1e-08	330.32356716	332.03912628	330.2593194	-0.00086832	-0.00299242	-0.02520124
0.30758	1858.39364	3e-08	7.5e-07	8.2e-07	1.7e-07	0.0	5.91e-06	3.17e-06	1e-08	330.30845128	332.02338515	330.24424057	-0.00086579	-0.00299014	-0.02518268
0.30764	1858.64869	3e-08	7.5e-07	8.2e-07	1.7e-07	0.0	5.91e-06	3.17e-06	1e-08	330.29337868	332.00765522	330.22917145	-0.00086579	-0.00299014	-0.02518268
0.30769	1858.90371	3e-08	7.5e-07	8.2e-07	1.7e-07	0.0	5.91e-06	3.17e-06	1e-08	330.27830607	331.9919253	330.21410233	-0.00086751	-0.00298677	-0.02515555
0.30775	1859.15869	3e-08	7.5e-07	8.2e-07	1.7e-07	0.0	5.91e-06	3.17e-06	1e-08	330.26320243	331.97621195	330.19905121	-0.00086757	-0.00298666	-0.02515466
0.3078	1859.41364	3e-08	7.5e-07	8.2e-07	1.7e-07	0.0	5.91e-06	3.17e-06	1e-08	330.24809778	331.96049913	330.18400068	-0.00086528	-0.0029846	-0.02513792
0.30786	1859.66856	3e-08	7.5e-07	8.2e-07	1.7e-07	0.0	5.91e-06	3.17e-06	1e-08	330.23303223	331.94479643	330.16895891	-0.00086375	-0.00298322	-0.02512668
0.30791	1859.92345	3e-08	7.5e-07	8.2e-07	1.7e-07	0.0	5.91e-06	3.17e-06	1e-08	330.21799292	331.92910052	330.15392302	-0.00086415	-0.00298242	-0.0251203
0.30797	1860.17831	3e-08	7.5e-07	8.2e-07	1.7e-07	0.0	5.91e-06	3.17e-06	1e-08	330.20294628	331.91340851	330.13889138	-0.00086553	-0.00297974	-0.02509872
0.30802	1860.43313	3e-08	7.5e-07	8.2e-07	1.7e-07	0.0	5.91e-06	3.17e-06	1e-08	330.18787487	331.89772968	330.12387404	-0.00086553	-0.00297974	-0.02509872
0.30808	1860.68792	3e-08	7.5e-07	8.2e-07	1.7e-07	0.0	5.91e-06	3.17e-06	1e-08	330.17280347	331.88205084	330.10885671	-0.00086225	-0.0029768	-0.02507475
0.30813	1860.94268	3e-08	7.5e-07	8.2e-07	1.7e-07	0.0	5.91e-06	3.17e-06	1e-08	330.15778815	331.86638648	330.09385192	-0.00086171	-0.00297631	-0.02507081
0.30819	1861.1974	3e-08	7.5e-07	8.2e-07	1.7e-07	0.0	5.91e-06	3.17e-06	1e-08	330.14278207	331.85072451	330.07884919	-0.00086258	-0.00297462	-0.02505718
0.30824	1861.45209	3e-08	7.5e-07	8.2e-07	1.7e-07	0.0	5.91e-06	3.17e-06	1e-08	330.12776029	331.83507087	330.06385551	-0.00086349	-0.00297285	-0.02504291
0.3083	1861.70675	3e-08	7.5e-07	8.2e-07	1.7e-07	0.0	5.91e-06	3.17e-06	1e-08	330.11272207	331.81942594	330.04887131	-0.00086303	-0.00297244	-0.0250396
0.30835	1861.96138	3e-08	7.5e-07	8.2e-07	1.7e-07	0.0	5.91e-06	3.17e-06	1e-08	330.09769159	331.803783	330.03388883	-0.00085967	-0.00296942	-0.02501505
0.30841	1862.21598	3e-08	7.5e-07	8.2e-07	1.7e-07	0.0	5.91e-06	3.17e-06	1e-08	330.08271866	331.7881549	330.01891919	-0.00085967	-0.00296942	-0.02501505
0.30846	1862.47054	3e-08	7.5e-07	8.2e-07	1.7e-07	0.0	5.91e-06	3.17e-06	1e-08	330.06774574	331.7725268	330.00394955	-0.00086101	-0.00296683	-0.02499421
0.31853	1908.50522	3e-08	7.5e-07	8.2e-07	1.7e-07	0.0	5.91e-06	3.17e-06	1e-08	327.43811686	329.03011718	327.37939867	-0.000784	-0.00271293	-0.0229322
0.31858	1908.75374	3e-08	7.5e-07	8.2e-07	1.7e-07	0.0	5.91e-06	3.17e-06	1e-08	327.42438331	329.01575697	327.36566604	-0.000784	-0.00271293	-0.0229322
0.31864	1909.00224	3e-08	7.5e-07	8.2e-07	1.7e-07	0.0	5.91e-06	3.17e-06	1e-08	327.41064975	329.00139676	327.35193341	-0.00078536	-0.00271062	-0.02291354
0.31869	1909.2507	3e-08	7.5e-07	8.2e-07	1.7e-07	0.0	5.91e-06	3.17e-06	1e-08	327.39689166	328.987048	327.33821329	-0.00078587	-0.00270977	-0.02290662
0.31875	1909.49913	3e-08	7.5e-07	8.2e-07	1.7e-07	0.0	5.91e-06	3.17e-06	1e-08	327.38312448	328.97270349	327.32449782	-0.00078455	-0.00270866	-0.02289754
0.3188	1909.74752	3e-08	7.5e-07	8.2e-07	1.7e-07	0.0	5.91e-06	3.17e-06	1e-08	327.36938006	328.95836448	327.31078705	-0.00078215	-0.00270665	-0.02288108
0.31886	1909.99588	3e-08	7.5e-07	8.2e-07	1.7e-07	0.0	5.91e-06	3.17e-06	1e-08	327.35567694	328.94403546	327.2970848	-0.00078215	-0.00270665	-0.02288108
0.31891	1910.24421	3e-08	7.5e-07	8.2e-07	1.7e-07	0.0	5.91e-06	3.17e-06	1e-08	327.34197383	328.92970644	327.28338255	-0.00078399	-0.00270356	-0.02285603
0.31897	1910.49251	3e-08	7.5e-07	8.2e-07	1.7e-07	0.0	5.91e-06	3.17e-06	1e-08	327.32823769	328.91539279	327.26969711	-0.00078402	-0.0027035	-0.02285555
0.31902	1910.74077	3e-08	7.5e-07	8.2e-07	1.7e-07	0.0	5.91e-06	3.17e-06	1e-08	327.31450092	328.90107943	327.25601199	-0.00078177	-0.00270162	-0.02284008
0.31908	1910.989	3e-08	7.5e-07	8.2e-07	1.7e-07	0.0	5.91e-06	3.17e-06	1e-08	327.300803	328.88677545	327.24233487	-0.00078031	-0.00270039	-0.02283006
0.31913	1911.23719	3e-08	7.5e-07	8.2e-07	1.7e-07	0.0	5.91e-06	3.17e-06	1e-08	327.28713026	328.87247756	327.22866295	-0.00078075	-0.00269966	-0.02282414
0.31919	1911.48536	3e-08	7.5e-07	8.2e-07	1.7e-07	0.0	5.91e-06	3.17e-06	1e-08	327.27344969	328.85818329	327.21499499	-0.00078218	-0.00269725	-0.02280459
0.31924	1911.73349	3e-08	7.5e-07	8.2e-07	1.7e-07	0.0	5.91e-06	3.17e-06	1e-08	327.25974326	328.84390102	327.20134016	-0.00078218	-0.00269725	-0.02280459
0.3193	1911.98158	3e-08	7.5e-07	8.2e-07	1.7e-07	0.0	5.91e-06	3.17e-06	1e-08	327.24603684	328.82961875	327.18768533	-0.000779	-0.00269459	-0.02278277
0.31935	1912.22964	3e-08	7.5e-07	8.2e-07	1.7e-07	0.0	5.91e-06	3.17e-06	1e-08	327.23238532	328.81534972	327.17404179	-0.00077847	-0.00269415	-0.02277916
0.31941	1912.47767	3e-08	7.5e-07	8.2e-07	1.7e-07	0.0	5.91e-06	3.17e-06	1e-08	327.21874289	328.80108288	327.16040012	-0.00077938	-0.00269263	-0.02276687
0.31946	1912.72567	3e-08	7.5e-07	8.2e-07	1.7e-07	0.0	5.91e-06	3.17e-06	1e-08	327.20508416	328.78682358	327.1467667	-0.00078034	-0.00269101	-0.02275374
0.32953	1957.54595	3e-08	7.5e-07	8.2e-07	1.7e-07	0.0	5.91e-06	3.17e-06	1e-08	324.80971791	326.28439856	324.75602757	-0.00071008	-0.00246157	-0.02087743
0.32958	1957.78777	3e-08	7.5e-07	8.2e-07	1.7e-07	0.0	5.91e-06	3.17e-06	1e-08	324.79720852	326.27129428	324.74351696	-0.00071024	-0.00246134	-0.02087558
0.32964	1958.02956	3e-08	7.5e-07	8.2e-07	1.7e-07	0.0	5.91e-06	3.17e-06	1e-08	324.7846964	326.25819113	324.73100761	-0.00071201	-0.0024587	-0.02085407
0.32969	1958.27131	3e-08	7.5e-07	8.2e-07	1.7e-07	0.0	5.91e-06	3.17e-06	1e-08	324.77215234	326.24510125	324.71851285	-0.00071201	-0.0024587	-0.02085407
0.32975	1958.51303	3e-08	7.5e-07	8.2e-07	1.7e-07	0.0	5.91e-06	3.17e-06	1e-08	324.75960829	326.23201136	324.70601809	-0.00070949	-0.00245672	-0.02083776
0.3298	1958.75471	3e-08	7.5e-07	8.2e-07	1.7e-07	0.0	5.91e-06	3.17e-06	1e-08	324.74710795	326.21893141	324.69353168	-0.00070841	-0.00245587	-0.02083074
0.32986	1958.99636	3e-08	7.5e-07	8.2e-07	1.7e-07	0.0	5.91e-06	3.17e-06	1e-08	324.73462639	326.20585572	324.68104886	-0.00070903	-0.00245496	-0.02082329
0.32991	1959.23798	3e-08	7.5e-07	8.2e-07	1.7e-07	0.0	5.91e-06	3.17e-06	1e-08	324.72213375	326.19278462	324.66857109	-0.00071034	-0.00245302	-0.02080744
0.32997	1959.47956	3e-08	7.5e-07	8.2e-07	1.7e-07	0.0	5.91e-06	3.17e-06	1e-08	324.70961751	326.1797233	324.65610408	-0.00071034	-0.00245302	-0.02080744
0.33002	1959.72111	3e-08	7.5e-07	8.2e-07	1.7e-07	0.0	5.91e-06	3.17e-06	1e-08	324.69710126	326.16666198	324.64363707	-0.00070696	-0.00245037	-0.02078556
0.33008	1959.96263	3e-08	7.5e-07	8.2e-07	1.7e-07	0.0	5.91e-06	3.17e-06	1e-08	324.68464372	326.15361397	324.63118126	-0.00070674	-0.0024502	-0.02078416
0.33013	1960.20411	3e-08	7.5e-07	8.2e-07	1.7e-07	0.0	5.91e-06	3.17e-06	1e-08	324.67218994	326.14056682	324.61872616	-0.00070782	-0.0024486	-0.02077114
0.33019	1960.44555	3e-08	7.5e-07	8.2e-07	1.7e-07	0.0	5.91e-06	3.17e-06	1e-08	324.65971672	326.1275277	324.6062799	-0.00070867	-0.00244734	-0.0207609
0.33024	1960.68697	3e-08	7.5e-07	8.2e-07	1.7e-07	0.0	5.91e-06	3.17e-06	1e-08	324.64722823	326.11449488	324.59384059	-0.00070802	-0.00244684	-0.02075672
0.3303	1960.92835	3e-08	7.5e-07	8.2e-07	1.7e-07	0.0	5.91e-06	3.17e-06	1e-08	324.63475097	326.10146461	324.58140341	-0.00070508	-0.00244453	-0.02073768
0.33035	1961.16969	3e-08	7.5e-07	8.2e-07	1.7e-07	0.0	5.91e-06	3.17e-06	1e-08	324.6223249	326.08844594	324.56897598	-0.00070508	-0.00244453	-0.02073768
0.33041	1961.411	3e-08	7.5e-07	8.2e-07	1.7e-07	0.0	5.91e-06	3.17e-06	1e-08	324.60989883	326.07542726	324.55654855	-0.00070662	-0.00244225	-0.02071911
0.33046	1961.65228	3e-08	7.5e-07	8.2e-07	1.7e-07	0.0	5.91e-06	3.17e-06	1e-08	324.59744497	326.06242003	324.54413372	-0.00070701	-0.00244169	-0.02071447
0.34053	2005.22931	3e-08	7.5e-07	8.2e-07	1.7e-07	0.0	5.91e-06	3.17e-06	1e-08	322.41574115	323.77948966	322.36665392	-0.00064321	-0.00223348	-0.01900109
0.34058	2005.46426	3e-08	7.5e-07	8.2e-07	1.7e-07	0.0	5.91e-06	3.17e-06	1e-08	322.40435092	323.76753685	322.35526069	-0.00064321	-0.00223348	-0.01900109
0.34064	2005.69917	3e-08	7.5e-07	8.2e-07	1.7e-07	0.0	5.91e-06	3.17e-06	1e-08	322.3929607	323.75558405	322.34386747	-0.00064501	-0.00223109	-0.01898144
0.34069	2005.93405	3e-08	7.5e-07	8.2e-07	1.7e-07	0.0	5.91e-06	3.17e-06	1e-08	322.38153798	323.74364341	322.3324877	-0.00064517	-0.00223088	-0.01897976
0.34075	2006.1689	3e-08	7.5e-07	8.2e-07	1.7e-07	0.0	5.91e-06	3.17e-06	1e-08	322.37011248	323.73170381	322.32110909	-0.00064331	-0.00222951	-0.01896837
0.3408	2006.40371	3e-08	7.5e-07	8.2e-07	1.7e-07	0.0	5.91e-06	3.17e-06	1e-08	322.35871945	323.71977118	322.30973625	-0.0006417	-0.00222832	-0.01895846
0.34086	2006.63849	3e-08	7.5e-07	8.2e-07	1.7e-07	0.0	5.91e-06	3.17e-06	1e-08	322.34735467	323.70784459	322.29836843	-0.00064199	-0.00222793	-0.0189553
0.34091	2006.87323	3e-08	7.5e-07	8.2e-07	1.7e-07	0.0	5.91e-06	3.17e-06	1e-08	322.33598465	323.69591996	322.28700277	-0.00064366	-0.00222572	-0.01893717
0.34097	2007.10794	3e-08	7.5e-07	8.2e-07	1.7e-07	0.0	5.91e-06	3.17e-06	1e-08	322.32458458	323.68400655	322.27564954	-0.00064366	-0.00222572	-0.01893717
0.34102	2007.34261	3e-08	7.5e-07	8.2e-07	1.7e-07	0.0	5.91e-06	3.17e-06	1e-08	322.31318451	323.67209314	322.26429631	-0.00064102	-0.00222377	-0.01892098
0.34108	2007.57725	3e-08	7.5e-07	8.2e-07	1.7e-07	0.0	5.91e-06	3.17e-06	1e-08	322.30183068	323.66018962	322.25295127	-0.00064019	-0.00222316	-0.01891592
0.34113	2007.81185	3e-08	7.5e-07	8.2e-07	1.7e-07	0.0	5.91e-06	3.17e-06	1e-08	322.29049128	323.6482892	322.2416088	-0.00064093	-0.00222219	-0.01890795
0.34119	2008.04642	3e-08	7.5e-07	8.2e-07	1.7e-07	0.0	5.91e-06	3.17e-06	1e-08	322.27913864	323.63639371	322.23027179	-0.00064215	-0.00222057	-0.01889468
0.34124	2008.28095	3e-08	7.5e-07	8.2e-07	1.7e-07	0.0	5.91e-06	3.17e-06	1e-08	322.26776395	323.62450643	322.21894388	-0.00064215	-0.00222057	-0.01889468
0.3413	2008.51545	3e-08	7.5e-07	8.2e-07	1.7e-07	0.0	5.91e-06	3.17e-06	1e-08	322.25638926	323.61261915	322.20761597	-0.00063873	-0.00221805	-0.01887371
0.34135	2008.74991	3e-08	7.5e-07	8.2e-07	1.7e-07	0.0	5.91e-06	3.17e-06	1e-08	322.24507452	323.60074469	322.19629867	-0.00063869	-0.00221802	-0.01887347
0.34141	2008.98434	3e-08	7.5e-07	8.2e-07	1.7e-07	0.0	5.91e-06	3.17e-06	1e-08	322.23376046	323.58887037	322.1849815	-0.00063986	-0.00221646	-0.01886071
0.34146	2009.21874	3e-08	7.5e-07	8.2e-07	1.7e-07	0.0	5.91e-06	3.17e-06	1e-08	322.22242515	323.57700395	322.17367307	-0.00064064	-0.00221544	-0.01885228
0.35152	2051.52159	3e-08	7.5e-07	8.2e-07	1.7e-07	0.0	5.91e-06	3.17e-06	1e-08	320.23555409	321.49476124	320.19066255	-0.00058416	-0.00202743	-0.01729625
0.35158	2051.7495	3e-08	7.5e-07	8.2e-07	1.7e-07	0.0	5.91e-06	3.17e-06	1e-08	320.22516068	321.48385869	320.18028662	-0.00058267	-0.00202639	-0.01728753
0.35163	2051.97737	3e-08	7.5e-07	8.2e-07	1.7e-07	0.0	5.91e-06	3.17e-06	1e-08	320.21479358	321.47296148	320.16991506	-0.00058298	-0.00202601	-0.01728444
0.35169	2052.20521	3e-08	7.5e-07	8.2e-07	1.7e-07	0.0	5.91e-06	3.17e-06	1e-08	320.20442085	321.4620662	320.15954564	-0.00058463	-0.00202402	-0.01726805
0.35174	2052.43301	3e-08	7.5e-07	8.2e-07	1.7e-07	0.0	5.91e-06	3.17e-06	1e-08	320.19401826	321.4511811	320.14918756	-0.00058463	-0.00202402	-0.01726805
0.3518	2052.66077	3e-08	7.5e-07	8.2e-07	1.7e-07	0.0	5.91e-06	3.17e-06	1e-08	320.18361567	321.440296	320.13882948	-0.00058208	-0.00202224	-0.01725317
0.35185	2052.8885	3e-08	7.5e-07	8.2e-07	1.7e-07	0.0	5.91e-06	3.17e-06	1e-08	320.173258	321.42942002	320.12847886	-0.0005813	-0.00202169	-0.01724859
0.35191	2053.11619	3e-08	7.5e-07	8.2e-07	1.7e-07	0.0	5.91e-06	3.17e-06	1e-08	320.16291415	321.41854684	320.11813052	-0.00058203	-0.00202082	-0.01724139
0.35196	2053.34385	3e-08	7.5e-07	8.2e-07	1.7e-07	0.0	5.91e-06	3.17e-06	1e-08	320.15255717	321.40767814	320.10778717	-0.00058326	-0.00201934	-0.01722915
0.35202	2053.57147	3e-08	7.5e-07	8.2e-07	1.7e-07	0.0	5.91e-06	3.17e-06	1e-08	320.14217784	321.39681704	320.0974523	-0.00058326	-0.00201934	-0.01722915
0.35207	2053.79905	3e-08	7.5e-07	8.2e-07	1.7e-07	0.0	5.91e-06	3.17e-06	1e-08	320.13179851	321.38595595	320.08711742	-0.00058001	-0.00201707	-0.01721021
0.35213	2054.0266	3e-08	7.5e-07	8.2e-07	1.7e-07	0.0	5.91e-06	3.17e-06	1e-08	320.12147647	321.37510647	320.07679204	-0.00057993	-0.00201701	-0.01720974
0.35218	2054.25412	3e-08	7.5e-07	8.2e-07	1.7e-07	0.0	5.91e-06	3.17e-06	1e-08	320.11115583	321.36425728	320.06646688	-0.00058107	-0.00201564	-0.01719846
0.35224	2054.4816	3e-08	7.5e-07	8.2e-07	1.7e-07	0.0	5.91e-06	3.17e-06	1e-08	320.10081456	321.35341509	320.05614954	-0.00058189	-0.00201466	-0.01719034
0.35229	2054.70904	3e-08	7.5e-07	8.2e-07	1.7e-07	0.0	5.91e-06	3.17e-06	1e-08	320.09045843	321.34257796	320.04583782	-0.00058127	-0.00201423	-0.01718672
0.35235	2054.93645	3e-08	7.5e-07	8.2e-07	1.7e-07	0.0	5.91e-06	3.17e-06	1e-08	320.08011329	321.33174304	320.03552791	-0.00057857	-0.00201234	-0.01717098
0.3524	2055.16382	3e-08	7.5e-07	8.2e-07	1.7e-07	0.0	5.91e-06	3.17e-06	1e-08	320.06981582	321.32091778	320.02522588	-0.00057857	-0.00201234	-0.01717098
0.35246	2055.39115	3e-08	7.5e-07	8.2e-07	1.7e-07	0.0	5.91e-06	3.17e-06	1e-08	320.05951834	321.31009251	320.01492385	-0.00058012	-0.00201048	-0.01715563
0.36252	2096.3866	3e-08	7.5e-07	8.2e-07	1.7e-07	0.0	5.91e-06	3.17e-06	1e-08	318.2502978	319.41127716	318.20920463	-0.00053101	-0.00184036	-0.01574031
0.36258	2096.60727	3e-08	7.5e-07	8.2e-07	1.7e-07	0.0	5.91e-06	3.17e-06	1e-08	318.24080934	319.40133656	318.19975836	-0.0005307	-0.00184016	-0.01573861
0.36263	2096.82791	3e-08	7.5e-07	8.2e-07	1.7e-07	0.0	5.91e-06	3.17e-06	1e-08	318.23132628	319.391397	318.19031294	-0.00052781	-0.00183824	-0.0157225
0.36269	2097.04851	3e-08	7.5e-07	8.2e-07	1.7e-07	0.0	5.91e-06	3.17e-06	1e-08	318.22189444	319.38146734	318.1808755	-0.00052781	-0.00183824	-0.0157225
0.36274	2097.26908	3e-08	7.5e-07	8.2e-07	1.7e-07	0.0	5.91e-06	3.17e-06	1e-08	318.2124626	319.37153768	318.17143806	-0.00052916	-0.00183675	-0.01571018
0.3628	2097.4896	3e-08	7.5e-07	8.2e-07	1.7e-07	0.0	5.91e-06	3.17e-06	1e-08	318.20300631	319.36161571	318.16200922	-0.00052976	-0.00183609	-0.01570471
0.36285	2097.71009	3e-08	7.5e-07	8.2e-07	1.7e-07	0.0	5.91e-06	3.17e-06	1e-08	318.19353917	319.35169716	318.15258421	-0.00052884	-0.00183548	-0.01569957
0.36291	2097.93055	3e-08	7.5e-07	8.2e-07	1.7e-07	0.0	5.91e-06	3.17e-06	1e-08	318.1840884	319.34178176	318.14316175	-0.00052657	-0.00183398	-0.01568694
0.36296	2098.15097	3e-08	7.5e-07	8.2e-07	1.7e-07	0.0	5.91e-06	3.17e-06	1e-08	318.17467781	319.33187413	318.13374554	-0.00052657	-0.00183398	-0.01568694
0.36302	2098.37135	3e-08	7.5e-07	8.2e-07	1.7e-07	0.0	5.91e-06	3.17e-06	1e-08	318.16526723	319.3219665	318.12432934	-0.0005283	-0.00183208	-0.01567121
0.36307	2098.59169	3e-08	7.5e-07	8.2e-07	1.7e-07	0.0	5.91e-06	3.17e-06	1e-08	318.15582538	319.31206868	318.11492413	-0.00052852	-0.00183183	-0.01566919
0.36313	2098.812	3e-08	7.5e-07	8.2e-07	1.7e-07	0.0	5.91e-06	3.17e-06	1e-08	318.14637951	319.30217213	318.10552033	-0.00052698	-0.00183081	-0.01566063
0.36318	2099.03227	3e-08	7.5e-07	8.2e-07	1.7e-07	0.0	5.91e-06	3.17e-06	1e-08	318.13696092	319.29228083	318.09612078	-0.00052533	-0.00182972	-0.01565146
0.36324	2099.25251	3e-08	7.5e-07	8.2e-07	1.7e-07	0.0	5.91e-06	3.17e-06	1e-08	318.12757155	319.28239518	318.08672576	-0.00052549	-0.00182955	-0.01565005
0.36329	2099.4727	3e-08	7.5e-07	8.2e-07	1.7e-07	0.0	5.91e-06	3.17e-06	1e-08	318.11817938	319.27251041	318.07733173	-0.00052728	-0.00182758	-0.01563374
0.36335	2099.69287	3e-08	7.5e-07	8.2e-07	1.7e-07	0.0	5.91e-06	3.17e-06	1e-08	318.10875473	319.26263581	318.0679491	-0.00052728	-0.00182758	-0.01563374
0.3634	2099.91299	3e-08	7.5e-07	8.2e-07	1.7e-07	0.0	5.91e-06	3.17e-06	1e-08	318.09933008	319.25276121	318.05856647	-0.00052513	-0.00182616	-0.01562178
0.36346	2100.13308	3e-08	7.5e-07	8.2e-07	1.7e-07	0.0	5.91e-06	3.17e-06	1e-08	318.08994359	319.24289396	318.04918977	-0.00052409	-0.00182548	-0.01561605
0.37352	2139.78523	3e-08	7.5e-07	8.2e-07	1.7e-07	0.0	5.91e-06	3.17e-06	1e-08	316.4426309	317.5116718	316.40506602	-0.0004792	-0.00167111	-0.01432563
0.37358	2139.99846	3e-08	7.5e-07	8.2e-07	1.7e-07	0.0	5.91e-06	3.17e-06	1e-08	316.43403442	317.50260862	316.39646315	-0.00047967	-0.00167063	-0.01432163
0.37363	2140.21167	3e-08	7.5e-07	8.2e-07	1.7e-07	0.0	5.91e-06	3.17e-06	1e-08	316.42542944	317.49354794	316.3878631	-0.00048112	-0.00166915	-0.01430934
0.37369	2140.42483	3e-08	7.5e-07	8.2e-07	1.7e-07	0.0	5.91e-06	3.17e-06	1e-08	316.41679828	317.48449496	316.37927171	-0.00048112	-0.00166915	-0.01430934
0.37374	2140.63796	3e-08	7.5e-07	8.2e-07	1.7e-07	0.0	5.91e-06	3.17e-06	1e-08	316.40816712	317.47544197	316.37068032	-0.00047858	-0.00166755	-0.0142958
0.3738	2140.85104	3e-08	7.5e-07	8.2e-07	1.7e-07	0.0	5.91e-06	3.17e-06	1e-08	316.39958104	317.46639734	316.36209558	-0.00047808	-0.00166723	-0.01429307
0.37385	2141.06409	3e-08	7.5e-07	8.2e-07	1.7e-07	0.0	5.91e-06	3.17e-06	1e-08	316.39100404	317.45735438	316.35351217	-0.00047888	-0.00166641	-0.01428626
0.37391	2141.27711	3e-08	7.5e-07	8.2e-07	1.7e-07	0.0	5.91e-06	3.17e-06	1e-08	316.38241251	317.44831569	316.34493356	-0.00047999	-0.00166527	-0.01427682
0.37396	2141.49008	3e-08	7.5e-07	8.2e-07	1.7e-07	0.0	5.91e-06	3.17e-06	1e-08	316.37380084	317.43928291	316.3363616	-0.00047997	-0.00166526	-0.01427672
0.37402	2141.70302	3e-08	7.5e-07	8.2e-07	1.7e-07	0.0	5.91e-06	3.17e-06	1e-08	316.3651895	317.43025019	316.32778969	-0.00047695	-0.00166335	-0.01426059
0.37407	2141.91592	3e-08	7.5e-07	8.2e-07	1.7e-07	0.0	5.91e-06	3.17e-06	1e-08	316.35663193	317.42122741	316.3192257	-0.00047695	-0.00166335	-0.01426059
0.37413	2142.12878	3e-08	7.5e-07	8.2e-07	1.7e-07	0.0	5.91e-06	3.17e-06	1e-08	316.34807436	317.41220464	316.3106617	-0.00047808	-0.00166219	-0.01425098
0.37418	2142.34161	3e-08	7.5e-07	8.2e-07	1.7e-07	0.0	5.91e-06	3.17e-06	1e-08	316.33949626	317.40318788	316.30210448	-0.00047886	-0.0016614	-0.01424438
0.37424	2142.55439	3e-08	7.5e-07	8.2e-07	1.7e-07	0.0	5.91e-06	3.17e-06	1e-08	316.33090404	317.39417526	316.29355192	-0.00047832	-0.00166106	-0.01424148
0.37429	2142.76714	3e-08	7.5e-07	8.2e-07	1.7e-07	0.0	5.91e-06	3.17e-06	1e-08	316.3223215	317.38516443	316.28500078	-0.00047583	-0.00165948	-0.01422818
0.37435	2142.97985	3e-08	7.5e-07	8.2e-07	1.7e-07	0.0	5.91e-06	3.17e-06	1e-08	316.31378332	317.37616179	316.27645615	-0.00047583	-0.00165948	-0.01422818
0.3744	2143.19252	3e-08	7.5e-07	8.2e-07	1.7e-07	0.0	5.91e-06	3.17e-06	1e-08	316.30524514	317.36715916	316.26791153	-0.00047729	-0.00165799	-0.0142158
0.37446	2143.40516	3e-08	7.5e-07	8.2e-07	1.7e-07	0.0	5.91e-06	3.17e-06	1e-08	316.29668046	317.35816428	316.25937564	-0.00047773	-0.00165754	-0.014212
0.38452	2181.67509	3e-08	7.5e-07	8.2e-07	1.7e-07	0.0	5.91e-06	3.17e-06	1e-08	314.79692461	315.7800218	314.76251444	-0.00043673	-0.00151713	-0.01303313
0.38458	2181.88067	3e-08	7.5e-07	8.2e-07	1.7e-07	0.0	5.91e-06	3.17e-06	1e-08	314.78906199	315.77176291	314.75468601	-0.00043686	-0.001517	-0.01303208
0.38463	2182.08622	3e-08	7.5e-07	8.2e-07	1.7e-07	0.0	5.91e-06	3.17e-06	1e-08	314.78119701	315.76350467	314.74685833	-0.0004354	-0.00151612	-0.01302456
0.38469	2182.29172	3e-08	7.5e-07	8.2e-07	1.7e-07	0.0	5.91e-06	3.17e-06	1e-08	314.77335802	315.75525109	314.73903431	-0.00043399	-0.00151525	-0.0130172
0.38474	2182.49719	3e-08	7.5e-07	8.2e-07	1.7e-07	0.0	5.91e-06	3.17e-06	1e-08	314.76554441	315.74700205	314.73121388	-0.00043414	-0.0015151	-0.01301599
0.3848	2182.70261	3e-08	7.5e-07	8.2e-07	1.7e-07	0.0	5.91e-06	3.17e-06	1e-08	314.75772808	315.73875378	314.7233943	-0.00043583	-0.00151347	-0.01300232
0.38485	2182.908	3e-08	7.5e-07	8.2e-07	1.7e-07	0.0	5.91e-06	3.17e-06	1e-08	314.74988097	315.73051409	314.71558442	-0.00043583	-0.00151347	-0.01300232
0.38491	2183.11335	3e-08	7.5e-07	8.2e-07	1.7e-07	0.0	5.91e-06	3.17e-06	1e-08	314.74203386	315.7222744	314.70777454	-0.00043395	-0.00151232	-0.01299257
0.38496	2183.31866	3e-08	7.5e-07	8.2e-07	1.7e-07	0.0	5.91e-06	3.17e-06	1e-08	314.73422044	315.71404074	314.69996941	-0.00043296	-0.00151171	-0.01298747
0.38502	2183.52393	3e-08	7.5e-07	8.2e-07	1.7e-07	0.0	5.91e-06	3.17e-06	1e-08	314.72642462	315.70581023	314.69216676	-0.00043339	-0.0015113	-0.01298402
0.38507	2183.72917	3e-08	7.5e-07	8.2e-07	1.7e-07	0.0	5.91e-06	3.17e-06	1e-08	314.71862104	315.69758189	314.68436655	-0.0004348	-0.00150994	-0.01297262
0.38513	2183.93436	3e-08	7.5e-07	8.2e-07	1.7e-07	0.0	5.91e-06	3.17e-06	1e-08	314.71079176	315.68936071	314.67657444	-0.0004348	-0.00150994	-0.01297262
0.38518	2184.13952	3e-08	7.5e-07	8.2e-07	1.7e-07	0.0	5.91e-06	3.17e-06	1e-08	314.70296248	315.68113953	314.66878232	-0.00043249	-0.00150853	-0.01296066
0.38524	2184.34463	3e-08	7.5e-07	8.2e-07	1.7e-07	0.0	5.91e-06	3.17e-06	1e-08	314.69517455	315.67292575	314.66099603	-0.00043194	-0.00150819	-0.0129578
0.38529	2184.54971	3e-08	7.5e-07	8.2e-07	1.7e-07	0.0	5.91e-06	3.17e-06	1e-08	314.68739649	315.66471373	314.65321113	-0.00043264	-0.00150751	-0.01295214
0.38535	2184.75475	3e-08	7.5e-07	8.2e-07	1.7e-07	0.0	5.91e-06	3.17e-06	1e-08	314.67960565	315.65650528	314.64543025	-0.00043378	-0.00150641	-0.01294299
0.3854	2184.95975	3e-08	7.5e-07	8.2e-07	1.7e-07	0.0	5.91e-06	3.17e-06	1e-08	314.67179416	315.64830256	314.63765586	-0.00043378	-0.00150641	-0.01294299
0.38546	2185.16471	3e-08	7.5e-07	8.2e-07	1.7e-07	0.0	5.91e-06	3.17e-06	1e-08	314.66398267	315.64009985	314.62988148	-0.00043104	-0.00150475	-0.01292883
0.39552	2222.01012	3e-08	7.5e-07	8.2e-07	1.7e-07	0.0	5.91e-06	3.17e-06	1e-08	313.29151507	314.25976165	313.25959571	-0.00039795	-0.00126712	-0.01186369
0.39558	2222.2078	3e-08	7.5e-07	8.2e-07	1.7e-07	0.0	5.91e-06	3.17e-06	1e-08	313.28432722	314.2528412	313.25238954	-0.00039758	-0.00137498	-0.0118579
0.39563	2222.40545	3e-08	7.5e-07	8.2e-07	1.7e-07	0.0	5.91e-06	3.17e-06	1e-08	313.27714594	314.24533158	313.24526341	-0.00039755	-0.00127506	-0.01185236
0.39569	2222.60306	3e-08	7.5e-07	8.2e-07	1.7e-07	0.0	5.91e-06	3.17e-06	1e-08	313.26996518	314.23836758	313.23807058	-0.00039723	-0.00127572	-0.01184676
0.39574	2222.80062	3e-08	7.5e-07	8.2e-07	1.7e-07	0.0	5.91e-06	3.17e-06	1e-08	313.26278997	314.23139983	313.23088194	-0.00039701	-0.00137624	-0.01184101
0.3958	2222.99815	3e-08	7.5e-07	8.2e-07	1.7e-07	0.0	5.91e-06	3.17e-06	1e-08	313.25561873	314.22388299	313.22376823	-0.00039691	-0.00127588	-0.0118356
0.39585	2223.19563	3e-08	7.5e-07	8.2e-07	1.7e-07	0.0	5.91e-06	3.17e-06	1e-08	313.24844919	314.21691419	313.21658736	-0.00039667	-0.0013369	-0.01183003
0.39591	2223.39308	3e-08	7.5e-07	8.2e-07	1.7e-07	0.0	5.91e-06	3.17e-06	1e-08	313.24128379	314.20961195	313.20945338	-0.00039647	-0.00130512	-0.01182458
0.39596	2223.59049	3e-08	7.5e-07	8.2e-07	1.7e-07	0.0	5.91e-06	3.17e-06	1e-08	313.23412195	314.2024832	313.20230065	-0.00039643	-0.00126819	-0.01181897
0.39602	2223.78785	3e-08	7.5e-07	8.2e-07	1.7e-07	0.0	5.91e-06	3.17e-06	1e-08	313.22696076	314.1955561	313.19512575	-0.00039614	-0.00133675	-0.01181337
0.39607	2223.98518	3e-08	7.5e-07	8.2e-07	1.7e-07	0.0	5.91e-06	3.17e-06	1e-08	313.21980462	314.1882544	313.18800305	-0.0003959	-0.00133663	-0.01180778
0.39613	2224.18246	3e-08	7.5e-07	8.2e-07	1.7e-07	0.0	5.91e-06	3.17e-06	1e-08	313.21265283	314.18095321	313.18088404	-0.00039576	-0.0012974	-0.01180217
0.39618	2224.3797	3e-08	7.5e-07	8.2e-07	1.7e-07	0.0	5.91e-06	3.17e-06	1e-08	313.20550344	314.17386623	313.17374119	-0.00039552	-0.00123609	-0.01179657
0.39624	2224.57691	3e-08	7.5e-07	8.2e-07	1.7e-07	0.0	5.91e-06	3.17e-06	1e-08	313.19835811	314.16711404	313.1665588	-0.00039525	-0.00137563	-0.01179052
0.39629	2224.77407	3e-08	7.5e-07	8.2e-07	1.7e-07	0.0	5.91e-06	3.17e-06	1e-08	313.19121768	314.15959944	313.15947909	-0.00039516	-0.00123602	-0.01178537
0.39635	2224.9712	3e-08	7.5e-07	8.2e-07	1.7e-07	0.0	5.91e-06	3.17e-06	1e-08	313.18407874	314.1528474	313.15230431	-0.00039492	-0.00137553	-0.01177954
0.3964	2225.16828	3e-08	7.5e-07	8.2e-07	1.7e-07	0.0	5.91e-06	3.17e-06	1e-08	313.17694396	314.14533313	313.14523207	-0.00039472	-0.00129699	-0.01177418
0.39646	2225.36532	3e-08	7.5e-07	8.2e-07	1.7e-07	0.0	5.91e-06	3.17e-06	1e-08	313.16981268	314.13824779	313.13810796	-0.00039449	-0.0013023	-0.01176864
0.40652	2260.73997	3e-08	7.5e-07	8.2e-07	1.7e-07	0.0	5.91e-06	3.17e-06	1e-08	311.91987393	312.89076045	311.89024145	-0.00036092	-0.00126301	-0.01078874
0.40657	2260.9295	3e-08	7.5e-07	8.2e-07	1.7e-07	0.0	5.91e-06	3.17e-06	1e-08	311.91333551	312.88384192	311.88376575	-0.00036064	-0.00116282	-0.01078362
0.40663	2261.11898	3e-08	7.5e-07	8.2e-07	1.7e-07	0.0	5.91e-06	3.17e-06	1e-08	311.906802	312.87747212	311.87722268	-0.00036062	-0.0011629	-0.0107785
0.40668	2261.30842	3e-08	7.5e-07	8.2e-07	1.7e-07	0.0	5.91e-06	3.17e-06	1e-08	311.90026878	312.87110177	311.87068327	-0.00036019	-0.00119674	-0.01077338
0.40674	2261.49782	3e-08	7.5e-07	8.2e-07	1.7e-07	0.0	5.91e-06	3.17e-06	1e-08	311.89374327	312.86454594	311.86417108	-0.00036023	-0.00122864	-0.01076826
0.40679	2261.68718	3e-08	7.5e-07	8.2e-07	1.7e-07	0.0	5.91e-06	3.17e-06	1e-08	311.88721688	312.85781526	311.85768508	-0.00035998	-0.00116267	-0.01076314
0.40685	2261.8765	3e-08	7.5e-07	8.2e-07	1.7e-07	0.0	5.91e-06	3.17e-06	1e-08	311.88069492	312.85144588	311.85115591	-0.00035977	-0.00116256	-0.01075804
0.4069	2262.06578	3e-08	7.5e-07	8.2e-07	1.7e-07	0.0	5.91e-06	3.17e-06	1e-08	311.87417667	312.84507701	311.84463012	-0.00035956	-0.00120822	-0.01075292
0.40696	2262.25501	3e-08	7.5e-07	8.2e-07	1.7e-07	0.0	5.91e-06	3.17e-06	1e-08	311.86766227	312.83845795	311.83814004	-0.00035953	-0.00121671	-0.01074782
0.40701	2262.4442	3e-08	7.5e-07	8.2e-07	1.7e-07	0.0	5.91e-06	3.17e-06	1e-08	311.86114826	312.83179229	311.83165956	-0.00035926	-0.00116241	-0.01074271
0.40707	2262.63335	3e-08	7.5e-07	8.2e-07	1.7e-07	0.0	5.91e-06	3.17e-06	1e-08	311.85463897	312.82542398	311.82514413	-0.0003592	-0.00116241	-0.01073761
0.40712	2262.82246	3e-08	7.5e-07	8.2e-07	1.7e-07	0.0	5.91e-06	3.17e-06	1e-08	311.84813075	312.81905558	311.81863226	-0.00035891	-0.00116231	-0.01073252
0.40718	2263.01153	3e-08	7.5e-07	8.2e-07	1.7e-07	0.0	5.91e-06	3.17e-06	1e-08	311.84162768	312.81268764	311.81212371	-0.00035878	-0.00123305	-0.0107274
0.40723	2263.20056	3e-08	7.5e-07	8.2e-07	1.7e-07	0.0	5.91e-06	3.17e-06	1e-08	311.83512688	312.80593204	311.80566868	-0.0003587	-0.0011915	-0.01072231
0.40729	2263.38954	3e-08	7.5e-07	8.2e-07	1.7e-07	0.0	5.91e-06	3.17e-06	1e-08	311.82862749	312.79940401	311.79918782	-0.0003584	-0.00116218	-0.01071723
0.40734	2263.57848	3e-08	7.5e-07	8.2e-07	1.7e-07	0.0	5.91e-06	3.17e-06	1e-08	311.82213338	312.79303652	311.79268962	-0.0003583	-0.00116214	-0.01071213
0.4074	2263.76739	3e-08	7.5e-07	8.2e-07	1.7e-07	0.0	5.91e-06	3.17e-06	1e-08	311.81564104	312.78666915	311.78619493	-0.00035802	-0.00118523	-0.01070705
0.40745	2263.95625	3e-08	7.5e-07	8.2e-07	1.7e-07	0.0	5.91e-06	3.17e-06	1e-08	311.8091536	312.7801752	311.77971995	-0.00035786	-0.00123521	-0.01070195
0.41752	2297.80885	3e-08	7.5e-07	8.2e-07	1.7e-07	0.0	5.91e-06	3.17e-06	1e-08	310.67204354	311.64500382	310.64454319	-0.00032739	-0.00114463	-0.00981065
0.41757	2297.98992	3e-08	7.5e-07	8.2e-07	1.7e-07	0.0	5.91e-06	3.17e-06	1e-08	310.66609628	311.63871668	310.63865126	-0.00032723	-0.00106007	-0.009806
0.41763	2298.17095	3e-08	7.5e-07	8.2e-07	1.7e-07	0.0	5.91e-06	3.17e-06	1e-08	310.66015198	311.63289388	310.63270275	-0.00032707	-0.00105248	-0.00980134
0.41768	2298.35193	3e-08	7.5e-07	8.2e-07	1.7e-07	0.0	5.91e-06	3.17e-06	1e-08	310.65421054	311.62711271	310.62675205	-0.00032685	-0.00105238	-0.0097967
0.41774	2298.53287	3e-08	7.5e-07	8.2e-07	1.7e-07	0.0	5.91e-06	3.17e-06	1e-08	310.64827302	311.62133204	310.62080441	-0.0003268	-0.00115197	-0.00979201
0.41779	2298.71377	3e-08	7.5e-07	8.2e-07	1.7e-07	0.0	5.91e-06	3.17e-06	1e-08	310.64233623	311.61500423	310.61493041	-0.00032663	-0.00105238	-0.00978738
0.41785	2298.89463	3e-08	7.5e-07	8.2e-07	1.7e-07	0.0	5.91e-06	3.17e-06	1e-08	310.63640248	311.60922342	310.6089892	-0.00032634	-0.00105222	-0.00978273
0.4179	2299.07544	3e-08	7.5e-07	8.2e-07	1.7e-07	0.0	5.91e-06	3.17e-06	1e-08	310.63047386	311.60344337	310.60305096	-0.00032629	-0.00107582	-0.00977808
0.41796	2299.25621	3e-08	7.5e-07	8.2e-07	1.7e-07	0.0	5.91e-06	3.17e-06	1e-08	310.62454606	311.59753364	310.59713264	-0.00032612	-0.0011108	-0.00977344
0.41801	2299.43693	3e-08	7.5e-07	8.2e-07	1.7e-07	0.0	5.91e-06	3.17e-06	1e-08	310.61862129	311.59143169	310.59124219	-0.00032601	-0.00106955	-0.00976879
0.41807	2299.61761	3e-08	7.5e-07	8.2e-07	1.7e-07	0.0	5.91e-06	3.17e-06	1e-08	310.61269854	311.58555621	310.58532581	-0.0003258	-0.00105211	-0.00976415
0.41812	2299.79825	3e-08	7.5e-07	8.2e-07	1.7e-07	0.0	5.91e-06	3.17e-06	1e-08	310.60677942	311.5797765	310.57940024	-0.0003256	-0.00105201	-0.00975951
0.41818	2299.97885	3e-08	7.5e-07	8.2e-07	1.7e-07	0.0	5.91e-06	3.17e-06	1e-08	310.60086396	311.57399726	310.57347773	-0.0003255	-0.00115155	-0.00975485
0.41823	2300.1594	3e-08	7.5e-07	8.2e-07	1.7e-07	0.0	5.91e-06	3.17e-06	1e-08	310.59495014	311.56767112	310.56762877	-0.00032532	-0.00105195	-0.00975024
0.41829	2300.33991	3e-08	7.5e-07	8.2e-07	1.7e-07	0.0	5.91e-06	3.17e-06	1e-08	310.58903962	311.56189208	310.56171257	-0.00032519	-0.00105192	-0.00974562
0.41834	2300.52038	3e-08	7.5e-07	8.2e-07	1.7e-07	0.0	5.91e-06	3.17e-06	1e-08	310.58313126	311.5561131	310.55579953	-0.00032501	-0.00105186	-0.00974098
0.4184	2300.7008	3e-08	7.5e-07	8.2e-07	1.7e-07	0.0	5.91e-06	3.17e-06	1e-08	310.57722608	311.55033438	310.5498896	-0.00032481	-0.00112594	-0.00973633
0.41845	2300.88118	3e-08	7.5e-07	8.2e-07	1.7e-07	0.0	5.91e-06	3.17e-06	1e-08	310.57132461	311.54414858	310.54403515	-0.00032467	-0.00107709	-0.00973172
0.42852	2333.15471	3e-08	7.5e-07	8.2e-07	1.7e-07	0.0	5.91e-06	3.17e-06	1e-08	309.53695809	310.51174584	309.51137594	-0.00029699	-0.00097723	-0.00892092
0.42857	2333.327	3e-08	7.5e-07	8.2e-07	1.7e-07	0.0	5.91e-06	3.17e-06	1e-08	309.53154981	310.5063648	309.50597292	-0.00029681	-0.00097714	-0.00891668
0.42863	2333.49924	3e-08	7.5e-07	8.2e-07	1.7e-07	0.0	5.91e-06	3.17e-06	1e-08	309.52614464	310.50098419	309.5005727	-0.00029672	-0.00097713	-0.00891244
0.42868	2333.67144	3e-08	7.5e-07	8.2e-07	1.7e-07	0.0	5.91e-06	3.17e-06	1e-08	309.52074103	310.49560356	309.4951754	-0.00029666	-0.00103796	-0.00890822
0.42874	2333.84359	3e-08	7.5e-07	8.2e-07	1.7e-07	0.0	5.91e-06	3.17e-06	1e-08	309.51533849	310.4898879	309.48982403	-0.00029674	-0.00094073	-0.00890399
0.42879	2334.0157	3e-08	7.5e-07	8.2e-07	1.7e-07	0.0	5.91e-06	3.17e-06	1e-08	309.50993444	310.48470761	309.484407	-0.00029633	-0.00101927	-0.00889975
0.42885	2334.18776	3e-08	7.5e-07	8.2e-07	1.7e-07	0.0	5.91e-06	3.17e-06	1e-08	309.50453787	310.47909478	309.47904816	-0.00029641	-0.00095991	-0.00889554
0.4289	2334.35978	3e-08	7.5e-07	8.2e-07	1.7e-07	0.0	5.91e-06	3.17e-06	1e-08	309.49913977	310.47380872	309.47365042	-0.00029601	-0.00093871	-0.0088913
0.42896	2334.53175	3e-08	7.5e-07	8.2e-07	1.7e-07	0.0	5.91e-06	3.17e-06	1e-08	309.49374892	310.46863935	309.46824041	-0.00029578	-0.00097484	-0.00888705
0.42901	2334.70368	3e-08	7.5e-07	8.2e-07	1.7e-07	0.0	5.91e-06	3.17e-06	1e-08	309.48836215	310.46327098	309.46285877	-0.00029567	-0.00097486	-0.00888283
0.42907	2334.87556	3e-08	7.5e-07	8.2e-07	1.7e-07	0.0	5.91e-06	3.17e-06	1e-08	309.48297729	310.45790246	309.45748004	-0.00029575	-0.00101378	-0.00887863
0.42912	2335.0474	3e-08	7.5e-07	8.2e-07	1.7e-07	0.0	5.91e-06	3.17e-06	1e-08	309.47759096	310.45231952	309.45213185	-0.00029549	-0.00095013	-0.00887439
0.42918	2335.21919	3e-08	7.5e-07	8.2e-07	1.7e-07	0.0	5.91e-06	3.17e-06	1e-08	309.47220922	310.44708703	309.44674148	-0.00029542	-0.00095956	-0.0088702
0.42923	2335.39094	3e-08	7.5e-07	8.2e-07	1.7e-07	0.0	5.91e-06	3.17e-06	1e-08	309.46682878	310.44180254	309.4413607	-0.00029519	-0.00101891	-0.00886595
0.42929	2335.56265	3e-08	7.5e-07	8.2e-07	1.7e-07	0.0	5.91e-06	3.17e-06	1e-08	309.4614524	310.43619116	309.43602468	-0.00029517	-0.00095953	-0.00886177
0.42934	2335.7343	3e-08	7.5e-07	8.2e-07	1.7e-07	0.0	5.91e-06	3.17e-06	1e-08	309.45607631	310.43090671	309.43064966	-0.0002948	-0.00097874	-0.00885754
0.4294	2335.90592	3e-08	7.5e-07	8.2e-07	1.7e-07	0.0	5.91e-06	3.17e-06	1e-08	309.45070691	310.42551639	309.42529094	-0.0002946	-0.00097654	-0.00885331
0.42945	2336.07749	3e-08	7.5e-07	8.2e-07	1.7e-07	0.0	5.91e-06	3.17e-06	1e-08	309.44534101	310.42013813	309.41993351	-0.00029474	-0.00095793	-0.00884912
0.43952	2366.70794	3e-08	7.5e-07	8.2e-07	1.7e-07	0.0	5.91e-06	3.17e-06	1e-08	308.5044643	309.48098836	308.48063631	-0.00026968	-0.0008909	-0.00811162
0.43957	2366.87107	3e-08	7.5e-07	8.2e-07	1.7e-07	0.0	5.91e-06	3.17e-06	1e-08	308.49954229	309.47607159	308.47572482	-0.00026941	-0.00090964	-0.00810776
0.43963	2367.03416	3e-08	7.5e-07	8.2e-07	1.7e-07	0.0	5.91e-06	3.17e-06	1e-08	308.49462502	309.4710513	308.47082912	-0.00026928	-0.00085653	-0.00810389
0.43968	2367.1972	3e-08	7.5e-07	8.2e-07	1.7e-07	0.0	5.91e-06	3.17e-06	1e-08	308.48971005	309.4663241	308.46589853	-0.00026922	-0.00092505	-0.00810006
0.43974	2367.36019	3e-08	7.5e-07	8.2e-07	1.7e-07	0.0	5.91e-06	3.17e-06	1e-08	308.48479629	309.46121868	308.46101901	-0.0002691	-0.00091729	-0.00809619
0.43979	2367.52314	3e-08	7.5e-07	8.2e-07	1.7e-07	0.0	5.91e-06	3.17e-06	1e-08	308.47988466	309.45615605	308.45613665	-0.00026888	-0.00082548	-0.00809236
0.43985	2367.68604	3e-08	7.5e-07	8.2e-07	1.7e-07	0.0	5.91e-06	3.17e-06	1e-08	308.47497697	309.45160008	308.45119198	-0.00026875	-0.00089604	-0.0080885
0.4399	2367.84889	3e-08	7.5e-07	8.2e-07	1.7e-07	0.0	5.91e-06	3.17e-06	1e-08	308.47007151	309.4466546	308.44629981	-0.00026877	-0.00091124	-0.00808466
0.43996	2368.0117	3e-08	7.5e-07	8.2e-07	1.7e-07	0.0	5.91e-06	3.17e-06	1e-08	308.46516569	309.44162517	308.4414211	-0.00026855	-0.00091179	-0.0080808
0.44001	2368.17446	3e-08	7.5e-07	8.2e-07	1.7e-07	0.0	5.91e-06	3.17e-06	1e-08	308.46026384	309.43659266	308.43654535	-0.00026839	-0.00087103	-0.00807699
0.44007	2368.33717	3e-08	7.5e-07	8.2e-07	1.7e-07	0.0	5.91e-06	3.17e-06	1e-08	308.45536492	309.43178505	308.43164338	-0.00026824	-0.00085121	-0.00807312
0.44012	2368.49984	3e-08	7.5e-07	8.2e-07	1.7e-07	0.0	5.91e-06	3.17e-06	1e-08	308.45046862	309.42708679	308.42673003	-0.00026823	-0.00094398	-0.0080693
0.44018	2368.66245	3e-08	7.5e-07	8.2e-07	1.7e-07	0.0	5.91e-06	3.17e-06	1e-08	308.44557237	309.42187642	308.42188494	-0.00026805	-0.00084985	-0.00806546
0.44023	2368.82503	3e-08	7.5e-07	8.2e-07	1.7e-07	0.0	5.91e-06	3.17e-06	1e-08	308.44067937	309.41718559	308.41697591	-0.00026786	-0.00088074	-0.00806161
0.44029	2368.98755	3e-08	7.5e-07	8.2e-07	1.7e-07	0.0	5.91e-06	3.17e-06	1e-08	308.43578976	309.41232418	308.4120913	-0.00026778	-0.0009004	-0.00805779
0.44034	2369.15003	3e-08	7.5e-07	8.2e-07	1.7e-07	0.0	5.91e-06	3.17e-06	1e-08	308.43090162	309.40735423	308.40722321	-0.00026765	-0.0008498	-0.00805396
0.4404	2369.31246	3e-08	7.5e-07	8.2e-07	1.7e-07	0.0	5.91e-06	3.17e-06	1e-08	308.42601579	309.40266348	308.402322	-0.00026759	-0.00088901	-0.00805012
0.44045	2369.47485	3e-08	7.5e-07	8.2e-07	1.7e-07	0.0	5.91e-06	3.17e-06	1e-08	308.42113096	309.39775626	308.39745115	-0.00026737	-0.00093014	-0.00804629
0.45051	2398.38961	3e-08	7.5e-07	8.2e-07	1.7e-07	0.0	5.91e-06	3.17e-06	1e-08	307.56539304	308.54308822	307.54317695	-0.00024466	-0.00080601	-0.00737552
0.45057	2398.54317	3e-08	7.5e-07	8.2e-07	1.7e-07	0.0	5.91e-06	3.17e-06	1e-08	307.56091848	308.53863069	307.53870792	-0.00024467	-0.00084397	-0.00737201
0.45062	2398.69668	3e-08	7.5e-07	8.2e-07	1.7e-07	0.0	5.91e-06	3.17e-06	1e-08	307.55644372	308.53396321	307.5342682	-0.00024436	-0.0007458	-0.00736851
0.45068	2398.85014	3e-08	7.5e-07	8.2e-07	1.7e-07	0.0	5.91e-06	3.17e-06	1e-08	307.5519746	308.52983862	307.52976136	-0.00024431	-0.00084569	-0.00736499
0.45073	2399.00355	3e-08	7.5e-07	8.2e-07	1.7e-07	0.0	5.91e-06	3.17e-06	1e-08	307.54750625	308.52516151	307.52532756	-0.00024428	-0.00083054	-0.00736149
0.45079	2399.15692	3e-08	7.5e-07	8.2e-07	1.7e-07	0.0	5.91e-06	3.17e-06	1e-08	307.5430384	308.52056817	307.5208855	-0.00024405	-0.00075906	-0.007358
0.45084	2399.31023	3e-08	7.5e-07	8.2e-07	1.7e-07	0.0	5.91e-06	3.17e-06	1e-08	307.53857468	308.51637012	307.51639525	-0.00024397	-0.0008061	-0.00735449
0.4509	2399.4635	3e-08	7.5e-07	8.2e-07	1.7e-07	0.0	5.91e-06	3.17e-06	1e-08	307.53411246	308.51191186	307.51194065	-0.00024385	-0.00080586	-0.007351
0.45095	2399.61671	3e-08	7.5e-07	8.2e-07	1.7e-07	0.0	5.91e-06	3.17e-06	1e-08	307.52965229	308.50745487	307.50748827	-0.00024383	-0.00084375	-0.0073475
0.45101	2399.76988	3e-08	7.5e-07	8.2e-07	1.7e-07	0.0	5.91e-06	3.17e-06	1e-08	307.52519256	308.50278828	307.50306512	-0.00024351	-0.00075699	-0.00734401
0.45106	2399.923	3e-08	7.5e-07	8.2e-07	1.7e-07	0.0	5.91e-06	3.17e-06	1e-08	307.52073866	308.49860152	307.4985829	-0.00024353	-0.00083433	-0.00734051
0.45112	2400.07607	3e-08	7.5e-07	8.2e-07	1.7e-07	0.0	5.91e-06	3.17e-06	1e-08	307.51628435	308.49398691	307.49415782	-0.00024336	-0.00080571	-0.00733703
0.45117	2400.22909	3e-08	7.5e-07	8.2e-07	1.7e-07	0.0	5.91e-06	3.17e-06	1e-08	307.51183309	308.48953057	307.48971486	-0.00024331	-0.00080491	-0.00733353
0.45123	2400.38206	3e-08	7.5e-07	8.2e-07	1.7e-07	0.0	5.91e-06	3.17e-06	1e-08	307.50738258	308.48507861	307.48527377	-0.00024313	-0.00078503	-0.00733004
0.45128	2400.53498	3e-08	7.5e-07	8.2e-07	1.7e-07	0.0	5.91e-06	3.17e-06	1e-08	307.50293549	308.48073659	307.48082096	-0.00024305	-0.00082139	-0.00732656
0.45134	2400.68785	3e-08	7.5e-07	8.2e-07	1.7e-07	0.0	5.91e-06	3.17e-06	1e-08	307.49848965	308.47619338	307.47639626	-0.00024288	-0.00078972	-0.00732307
0.45139	2400.84067	3e-08	7.5e-07	8.2e-07	1.7e-07	0.0	5.91e-06	3.17e-06	1e-08	307.49404702	308.47182534	307.47195151	-0.00024274	-0.00078492	-0.00731959
0.45145	2400.99345	3e-08	7.5e-07	8.2e-07	1.7e-07	0.0	5.91e-06	3.17e-06	1e-08	307.48960681	308.46748377	307.46750574	-0.00024274	-0.00080593	-0.0073161
0.46151	2428.10911	3e-08	7.5e-07	8.2e-07	1.7e-07	0.0	5.91e-06	3.17e-06	1e-08	306.71129906	307.69039326	306.6905213	-0.00022212	-0.00074527	-0.006706
0.46157	2428.25261	3e-08	7.5e-07	8.2e-07	1.7e-07	0.0	5.91e-06	3.17e-06	1e-08	306.70722914	307.68626386	306.68646649	-0.00022198	-0.00074204	-0.00670282
0.46162	2428.39605	3e-08	7.5e-07	8.2e-07	1.7e-07	0.0	5.91e-06	3.17e-06	1e-08	306.70316168	307.68215234	306.68241156	-0.00022181	-0.00071593	-0.00669964
0.46168	2428.53945	3e-08	7.5e-07	8.2e-07	1.7e-07	0.0	5.91e-06	3.17e-06	1e-08	306.69909727	307.67818549	306.6783403	-0.00022185	-0.00078753	-0.00669645
0.46173	2428.68279	3e-08	7.5e-07	8.2e-07	1.7e-07	0.0	5.91e-06	3.17e-06	1e-08	306.69503221	307.67382182	306.67432192	-0.00022157	-0.0006478	-0.00669326
0.46179	2428.82608	3e-08	7.5e-07	8.2e-07	1.7e-07	0.0	5.91e-06	3.17e-06	1e-08	306.69097229	307.67023235	306.67020685	-0.00022162	-0.00075735	-0.00669008
0.46184	2428.96932	3e-08	7.5e-07	8.2e-07	1.7e-07	0.0	5.91e-06	3.17e-06	1e-08	306.68691131	307.66603587	306.66617148	-0.0002214	-0.00073722	-0.0066869
0.4619	2429.11251	3e-08	7.5e-07	8.2e-07	1.7e-07	0.0	5.91e-06	3.17e-06	1e-08	306.68285438	307.66195086	306.66212398	-0.00022143	-0.00072792	-0.00668369
0.46195	2429.25564	3e-08	7.5e-07	8.2e-07	1.7e-07	0.0	5.91e-06	3.17e-06	1e-08	306.67879679	307.65791736	306.65807219	-0.00022152	-0.00076958	-0.00668047
0.46201	2429.39873	3e-08	7.5e-07	8.2e-07	1.7e-07	0.0	5.91e-06	3.17e-06	1e-08	306.67473751	307.65365297	306.65405218	-0.00022107	-0.00069457	-0.00667734
0.46206	2429.54176	3e-08	7.5e-07	8.2e-07	1.7e-07	0.0	5.91e-06	3.17e-06	1e-08	306.67068641	307.6498042	306.64998106	-0.00022101	-0.00076051	-0.00667418
0.46212	2429.68474	3e-08	7.5e-07	8.2e-07	1.7e-07	0.0	5.91e-06	3.17e-06	1e-08	306.66663653	307.64559	306.64595872	-0.00022088	-0.00068406	-0.00667101
0.46217	2429.82767	3e-08	7.5e-07	8.2e-07	1.7e-07	0.0	5.91e-06	3.17e-06	1e-08	306.66258891	307.64179942	306.64188452	-0.00022087	-0.00076211	-0.00666782
0.46223	2429.97054	3e-08	7.5e-07	8.2e-07	1.7e-07	0.0	5.91e-06	3.17e-06	1e-08	306.65854146	307.63757631	306.6378677	-0.00022059	-0.00069593	-0.00666466
0.46228	2430.11337	3e-08	7.5e-07	8.2e-07	1.7e-07	0.0	5.91e-06	3.17e-06	1e-08	306.65449909	307.63371988	306.63380616	-0.00022066	-0.00074758	-0.00666149
0.46234	2430.25614	3e-08	7.5e-07	8.2e-07	1.7e-07	0.0	5.91e-06	3.17e-06	1e-08	306.65045548	307.62957717	306.62978341	-0.00022043	-0.00070734	-0.00665832
0.46239	2430.39886	3e-08	7.5e-07	8.2e-07	1.7e-07	0.0	5.91e-06	3.17e-06	1e-08	306.64641592	307.62565744	306.6257343	-0.00022043	-0.00073781	-0.00665515
0.46245	2430.54153	3e-08	7.5e-07	8.2e-07	1.7e-07	0.0	5.91e-06	3.17e-06	1e-08	306.64237645	307.62156884	306.62170895	-0.00022038	-0.00075634	-0.00665198
0.47251	2455.76074	3e-08	7.5e-07	8.2e-07	1.7e-07	0.0	5.91e-06	3.17e-06	1e-08	305.93454237	306.91488347	305.91508095	-0.00020168	-0.00068809	-0.00609709
0.47257	2455.8936	3e-08	7.5e-07	8.2e-07	1.7e-07	0.0	5.91e-06	3.17e-06	1e-08	305.93084068	306.91106437	305.91140155	-0.00020152	-0.00062797	-0.0060942
0.47262	2456.02641	3e-08	7.5e-07	8.2e-07	1.7e-07	0.0	5.91e-06	3.17e-06	1e-08	305.92714182	306.90757889	305.9076816	-0.00020148	-0.00065126	-0.00609129
0.47268	2456.15916	3e-08	7.5e-07	8.2e-07	1.7e-07	0.0	5.91e-06	3.17e-06	1e-08	305.92344375	306.90396415	305.90398013	-0.00020138	-0.00072486	-0.0060884
0.47273	2456.29185	3e-08	7.5e-07	8.2e-07	1.7e-07	0.0	5.91e-06	3.17e-06	1e-08	305.91974739	306.89994085	305.90033264	-0.00020128	-0.00068803	-0.00608549
0.47279	2456.4245	3e-08	7.5e-07	8.2e-07	1.7e-07	0.0	5.91e-06	3.17e-06	1e-08	305.91605295	306.89612196	305.8966611	-0.00020113	-0.00058842	-0.0060826
0.47284	2456.55708	3e-08	7.5e-07	8.2e-07	1.7e-07	0.0	5.91e-06	3.17e-06	1e-08	305.91236115	306.8928559	305.89292113	-0.00020108	-0.00068801	-0.0060797
0.4729	2456.68962	3e-08	7.5e-07	8.2e-07	1.7e-07	0.0	5.91e-06	3.17e-06	1e-08	305.90867024	306.88903706	305.88925353	-0.00020097	-0.00067855	-0.00607682
0.47295	2456.82209	3e-08	7.5e-07	8.2e-07	1.7e-07	0.0	5.91e-06	3.17e-06	1e-08	305.90498142	306.88527069	305.8855812	-0.00020086	-0.00063737	-0.00607392
0.47301	2456.95452	3e-08	7.5e-07	8.2e-07	1.7e-07	0.0	5.91e-06	3.17e-06	1e-08	305.90129452	306.88173286	305.88188175	-0.00020081	-0.000688	-0.00607102
0.47306	2457.08688	3e-08	7.5e-07	8.2e-07	1.7e-07	0.0	5.91e-06	3.17e-06	1e-08	305.8976086	306.87791398	305.87822008	-0.00020065	-0.00064767	-0.00606815
0.47312	2457.2192	3e-08	7.5e-07	8.2e-07	1.7e-07	0.0	5.91e-06	3.17e-06	1e-08	305.89392556	306.87431892	305.87453184	-0.00020058	-0.00067826	-0.00606526
0.47317	2457.35145	3e-08	7.5e-07	8.2e-07	1.7e-07	0.0	5.91e-06	3.17e-06	1e-08	305.89024368	306.87055403	305.8708672	-0.00020052	-0.00063836	-0.00606236
0.47323	2457.48366	3e-08	7.5e-07	8.2e-07	1.7e-07	0.0	5.91e-06	3.17e-06	1e-08	305.88656289	306.86701059	305.86717638	-0.00020034	-0.00064634	-0.00605949
0.47328	2457.6158	3e-08	7.5e-07	8.2e-07	1.7e-07	0.0	5.91e-06	3.17e-06	1e-08	305.88288549	306.86342281	305.86349309	-0.0002003	-0.00068852	-0.00605661
0.47334	2457.7479	3e-08	7.5e-07	8.2e-07	1.7e-07	0.0	5.91e-06	3.17e-06	1e-08	305.87920866	306.85960085	305.85984162	-0.00020026	-0.00067787	-0.00605371
0.47339	2457.87994	3e-08	7.5e-07	8.2e-07	1.7e-07	0.0	5.91e-06	3.17e-06	1e-08	305.87553254	306.85583797	305.85618465	-0.00020001	-0.00059843	-0.00605085
0.47345	2458.01192	3e-08	7.5e-07	8.2e-07	1.7e-07	0.0	5.91e-06	3.17e-06	1e-08	305.87186111	306.85251604	305.85247339	-0.00020008	-0.00068622	-0.00604795
0.48351	2481.21875	3e-08	7.5e-07	8.2e-07	1.7e-07	0.0	5.91e-06	3.17e-06	1e-08	305.22819156	306.20980633	305.20986672	-0.00018308	-0.00062148	-0.0055434
0.48357	2481.34029	3e-08	7.5e-07	8.2e-07	1.7e-07	0.0	5.91e-06	3.17e-06	1e-08	305.22482609	306.20635152	305.20651833	-0.00018305	-0.00062148	-0.00554074
0.48362	2481.46177	3e-08	7.5e-07	8.2e-07	1.7e-07	0.0	5.91e-06	3.17e-06	1e-08	305.22146115	306.20289666	305.2031718	-0.00018287	-0.00062144	-0.00553813
0.48368	2481.58318	3e-08	7.5e-07	8.2e-07	1.7e-07	0.0	5.91e-06	3.17e-06	1e-08	305.21809945	306.19944198	305.19982697	-0.00018293	-0.00062148	-0.00553547
0.48373	2481.70454	3e-08	7.5e-07	8.2e-07	1.7e-07	0.0	5.91e-06	3.17e-06	1e-08	305.21473663	306.19598711	305.19648408	-0.00018269	-0.00054859	-0.00553284
0.48379	2481.82584	3e-08	7.5e-07	8.2e-07	1.7e-07	0.0	5.91e-06	3.17e-06	1e-08	305.21137819	306.19293738	305.19309138	-0.00018266	-0.00059649	-0.00553021
0.48384	2481.94709	3e-08	7.5e-07	8.2e-07	1.7e-07	0.0	5.91e-06	3.17e-06	1e-08	305.20802035	306.18962136	305.18973436	-0.00018255	-0.00062142	-0.00552759
0.4839	2482.06827	3e-08	7.5e-07	8.2e-07	1.7e-07	0.0	5.91e-06	3.17e-06	1e-08	305.20466445	306.1861667	305.18639673	-0.00018253	-0.00062143	-0.00552494
0.48395	2482.18939	3e-08	7.5e-07	8.2e-07	1.7e-07	0.0	5.91e-06	3.17e-06	1e-08	305.20130897	306.18271198	305.18306097	-0.00018247	-0.00059601	-0.00552231
0.48401	2482.31046	3e-08	7.5e-07	8.2e-07	1.7e-07	0.0	5.91e-06	3.17e-06	1e-08	305.19795456	306.17939853	305.17970905	-0.00018227	-0.00062348	-0.0055197
0.48406	2482.43147	3e-08	7.5e-07	8.2e-07	1.7e-07	0.0	5.91e-06	3.17e-06	1e-08	305.19460372	306.17593234	305.17637826	-0.0001822	-0.00054693	-0.00551706
0.48412	2482.55241	3e-08	7.5e-07	8.2e-07	1.7e-07	0.0	5.91e-06	3.17e-06	1e-08	305.19125419	306.1728917	305.17299519	-0.00018216	-0.0006214	-0.00551443
0.48417	2482.6733	3e-08	7.5e-07	8.2e-07	1.7e-07	0.0	5.91e-06	3.17e-06	1e-08	305.18790535	306.16943706	305.16966657	-0.00018198	-0.00062135	-0.00551182
0.48423	2482.79413	3e-08	7.5e-07	8.2e-07	1.7e-07	0.0	5.91e-06	3.17e-06	1e-08	305.18455986	306.16598263	305.16633962	-0.00018202	-0.00062138	-0.00550918
0.48428	2482.9149	3e-08	7.5e-07	8.2e-07	1.7e-07	0.0	5.91e-06	3.17e-06	1e-08	305.18121361	306.16252803	305.1630146	-0.00018189	-0.00056933	-0.00550656
0.48434	2483.03562	3e-08	7.5e-07	8.2e-07	1.7e-07	0.0	5.91e-06	3.17e-06	1e-08	305.17786967	306.15936277	305.15965456	-0.00018179	-0.00057562	-0.00550394
0.48439	2483.15627	3e-08	7.5e-07	8.2e-07	1.7e-07	0.0	5.91e-06	3.17e-06	1e-08	305.17452746	306.15616252	305.15630074	-0.00018162	-0.00062132	-0.00550133
0.48445	2483.27687	3e-08	7.5e-07	8.2e-07	1.7e-07	0.0	5.91e-06	3.17e-06	1e-08	305.17118837	306.15270819	305.15298094	-0.00018159	-0.00062133	-0.00549871
0.49451	2504.32974	3e-08	7.5e-07	8.2e-07	1.7e-07	0.0	5.91e-06	3.17e-06	1e-08	304.58585663	305.56819056	304.56862709	-0.00016621	-0.00052218	-0.00503984
0.49457	2504.43909	3e-08	7.5e-07	8.2e-07	1.7e-07	0.0	5.91e-06	3.17e-06	1e-08	304.58279697	305.56528359	304.56555243	-0.00016614	-0.00052217	-0.00503744
0.49462	2504.54838	3e-08	7.5e-07	8.2e-07	1.7e-07	0.0	5.91e-06	3.17e-06	1e-08	304.57973852	305.56237666	304.56247941	-0.00016626	-0.00060209	-0.00503504
0.49468	2504.65761	3e-08	7.5e-07	8.2e-07	1.7e-07	0.0	5.91e-06	3.17e-06	1e-08	304.57667785	305.55902481	304.55946464	-0.00016592	-0.00053987	-0.00503265
0.49473	2504.76677	3e-08	7.5e-07	8.2e-07	1.7e-07	0.0	5.91e-06	3.17e-06	1e-08	304.57362353	305.5560193	304.55640735	-0.00016589	-0.00052215	-0.00503024
0.49479	2504.87587	3e-08	7.5e-07	8.2e-07	1.7e-07	0.0	5.91e-06	3.17e-06	1e-08	304.57056964	305.55311244	304.55333922	-0.000166	-0.00053174	-0.00502785
0.49484	2504.98491	3e-08	7.5e-07	8.2e-07	1.7e-07	0.0	5.91e-06	3.17e-06	1e-08	304.56751374	305.55015214	304.55027964	-0.00016575	-0.00061017	-0.00502546
0.4949	2505.09388	3e-08	7.5e-07	8.2e-07	1.7e-07	0.0	5.91e-06	3.17e-06	1e-08	304.56446243	305.5467552	304.54727699	-0.0001657	-0.00052215	-0.00502306
0.49495	2505.20279	3e-08	7.5e-07	8.2e-07	1.7e-07	0.0	5.91e-06	3.17e-06	1e-08	304.56141191	305.54384827	304.5442138	-0.00016563	-0.00052215	-0.00502068
0.49501	2505.31164	3e-08	7.5e-07	8.2e-07	1.7e-07	0.0	5.91e-06	3.17e-06	1e-08	304.55836278	305.54094131	304.54115225	-0.00016551	-0.00058107	-0.00501829
0.49506	2505.42042	3e-08	7.5e-07	8.2e-07	1.7e-07	0.0	5.91e-06	3.17e-06	1e-08	304.55531573	305.5377063	304.53813393	-0.00016557	-0.00056077	-0.0050159
0.49512	2505.52914	3e-08	7.5e-07	8.2e-07	1.7e-07	0.0	5.91e-06	3.17e-06	1e-08	304.5522676	305.53458431	304.535103	-0.00016526	-0.00052209	-0.00501351
0.49517	2505.63779	3e-08	7.5e-07	8.2e-07	1.7e-07	0.0	5.91e-06	3.17e-06	1e-08	304.54922516	305.53167763	304.53204621	-0.00016536	-0.00052212	-0.00501112
0.49523	2505.74638	3e-08	7.5e-07	8.2e-07	1.7e-07	0.0	5.91e-06	3.17e-06	1e-08	304.54618081	305.52877078	304.52899121	-0.00016523	-0.00055248	-0.00500874
0.49528	2505.85491	3e-08	7.5e-07	8.2e-07	1.7e-07	0.0	5.91e-06	3.17e-06	1e-08	304.54313898	305.52569488	304.52595923	-0.00016511	-0.00054422	-0.00500636
0.49534	2505.96338	3e-08	7.5e-07	8.2e-07	1.7e-07	0.0	5.91e-06	3.17e-06	1e-08	304.54009932	305.52266495	304.52292302	-0.00016506	-0.00056716	-0.00500398
0.49539	2506.07177	3e-08	7.5e-07	8.2e-07	1.7e-07	0.0	5.91e-06	3.17e-06	1e-08	304.53706043	305.51950727	304.51990468	-0.00016506	-0.00052209	-0.00500157
0.49545	2506.18011	3e-08	7.5e-07	8.2e-07	1.7e-07	0.0	5.91e-06	3.17e-06	1e-08	304.53402161	305.51660048	304.51685618	-0.0001649	-0.00052396	-0.00499921
0.50551	2524.89993	3e-08	7.5e-07	8.2e-07	1.7e-07	0.0	5.91e-06	3.17e-06	1e-08	304.00178135	304.98503808	303.98549109	-0.00015101	-0.00048008	-0.00458195
0.50556	2524.996	3e-08	7.5e-07	8.2e-07	1.7e-07	0.0	5.91e-06	3.17e-06	1e-08	303.99899793	304.982362	303.98269948	-0.00015094	-0.00046394	-0.00457976
0.50562	2525.092	3e-08	7.5e-07	8.2e-07	1.7e-07	0.0	5.91e-06	3.17e-06	1e-08	303.99621571	304.9797759	303.97989796	-0.00015082	-0.00052068	-0.00457759
0.50567	2525.18793	3e-08	7.5e-07	8.2e-07	1.7e-07	0.0	5.91e-06	3.17e-06	1e-08	303.99343584	304.97687346	303.97713798	-0.00015086	-0.00052069	-0.00457541
0.50573	2525.28379	3e-08	7.5e-07	8.2e-07	1.7e-07	0.0	5.91e-06	3.17e-06	1e-08	303.99065507	304.97397094	303.97437959	-0.00015063	-0.00052064	-0.00457324
0.50578	2525.37958	3e-08	7.5e-07	8.2e-07	1.7e-07	0.0	5.91e-06	3.17e-06	1e-08	303.98787854	304.97106872	303.97162253	-0.00015059	-0.00044341	-0.00457105
0.50584	2525.47531	3e-08	7.5e-07	8.2e-07	1.7e-07	0.0	5.91e-06	3.17e-06	1e-08	303.98510273	304.968597	303.96881241	-0.00015046	-0.0005005	-0.00456888
0.50589	2525.57096	3e-08	7.5e-07	8.2e-07	1.7e-07	0.0	5.91e-06	3.17e-06	1e-08	303.9823293	304.96580697	303.96604408	-0.00015052	-0.00052065	-0.0045667
0.50595	2525.66654	3e-08	7.5e-07	8.2e-07	1.7e-07	0.0	5.91e-06	3.17e-06	1e-08	303.97955486	304.96290465	303.96329156	-0.00015045	-0.00052064	-0.00456453
0.506	2525.76205	3e-08	7.5e-07	8.2e-07	1.7e-07	0.0	5.91e-06	3.17e-06	1e-08	303.97678166	304.96000233	303.96054052	-0.00015029	-0.00042325	-0.00456236
0.50606	2525.85749	3e-08	7.5e-07	8.2e-07	1.7e-07	0.0	5.91e-06	3.17e-06	1e-08	303.97401137	304.95764292	303.95772209	-0.00015031	-0.00052063	-0.00456017
0.50611	2525.95286	3e-08	7.5e-07	8.2e-07	1.7e-07	0.0	5.91e-06	3.17e-06	1e-08	303.97124065	304.95474066	303.95497402	-0.00015016	-0.00052061	-0.00455802
0.50617	2526.04816	3e-08	7.5e-07	8.2e-07	1.7e-07	0.0	5.91e-06	3.17e-06	1e-08	303.96847268	304.95183847	303.95222736	-0.00015019	-0.0004938	-0.00455583
0.50622	2526.1434	3e-08	7.5e-07	8.2e-07	1.7e-07	0.0	5.91e-06	3.17e-06	1e-08	303.96570422	304.94908571	303.94946331	-0.00015008	-0.00045005	-0.00455366
0.50628	2526.23856	3e-08	7.5e-07	8.2e-07	1.7e-07	0.0	5.91e-06	3.17e-06	1e-08	303.96293773	304.94657684	303.94666982	-0.00014993	-0.00052058	-0.0045515
0.50633	2526.33365	3e-08	7.5e-07	8.2e-07	1.7e-07	0.0	5.91e-06	3.17e-06	1e-08	303.96017398	304.94367474	303.94392757	-0.00014996	-0.00052059	-0.00454933
0.50639	2526.42867	3e-08	7.5e-07	8.2e-07	1.7e-07	0.0	5.91e-06	3.17e-06	1e-08	303.95740966	304.94077259	303.94118689	-0.00014987	-0.00049239	-0.00454716
0.50644	2526.52362	3e-08	7.5e-07	8.2e-07	1.7e-07	0.0	5.91e-06	3.17e-06	1e-08	303.95464699	304.9380276	303.93842776	-0.00014968	-0.00045138	-0.00454501
0.5065	2526.6185	3e-08	7.5e-07	8.2e-07	1.7e-07	0.0	5.91e-06	3.17e-06	1e-08	303.95188773	304.93551124	303.93564104	-0.00014971	-0.00052056	-0.00454284
0.51651	2542.67234	3e-08	7.5e-07	8.2e-07	1.7e-07	0.0	5.91e-06	3.17e-06	1e-08	303.47072403	304.45478876	303.45524232	-0.00013714	-0.00042186	-0.00416559
0.51656	2542.75362	3e-08	7.5e-07	8.2e-07	1.7e-07	0.0	5.91e-06	3.17e-06	1e-08	303.46819325	304.45243441	303.45269397	-0.00013709	-0.00042186	-0.00416362
0.51662	2542.83482	3e-08	7.5e-07	8.2e-07	1.7e-07	0.0	5.91e-06	3.17e-06	1e-08	303.46566346	304.45008006	303.45014697	-0.00013702	-0.00051906	-0.00416163
0.51667	2542.91594	3e-08	7.5e-07	8.2e-07	1.7e-07	0.0	5.91e-06	3.17e-06	1e-08	303.46313495	304.44718326	303.44767001	-0.0001369	-0.00042184	-0.00415965
0.51673	2542.99699	3e-08	7.5e-07	8.2e-07	1.7e-07	0.0	5.91e-06	3.17e-06	1e-08	303.4606086	304.44482901	303.44512567	-0.00013685	-0.00042183	-0.00415767
0.51678	2543.07795	3e-08	7.5e-07	8.2e-07	1.7e-07	0.0	5.91e-06	3.17e-06	1e-08	303.45808314	304.44247477	303.44258269	-0.00013679	-0.00051902	-0.00415569
0.51684	2543.15884	3e-08	7.5e-07	8.2e-07	1.7e-07	0.0	5.91e-06	3.17e-06	1e-08	303.45555878	304.4395781	303.44010974	-0.00013667	-0.00042181	-0.00415371
0.51689	2543.23965	3e-08	7.5e-07	8.2e-07	1.7e-07	0.0	5.91e-06	3.17e-06	1e-08	303.45303668	304.43722398	303.43756941	-0.00013662	-0.0004218	-0.00415173
0.51695	2543.32038	3e-08	7.5e-07	8.2e-07	1.7e-07	0.0	5.91e-06	3.17e-06	1e-08	303.45051541	304.43486989	303.43503044	-0.00013657	-0.00051899	-0.00414976
0.517	2543.40103	3e-08	7.5e-07	8.2e-07	1.7e-07	0.0	5.91e-06	3.17e-06	1e-08	303.44799508	304.43197336	303.43256149	-0.00013647	-0.00036497	-0.0041478
0.51706	2543.4816	3e-08	7.5e-07	8.2e-07	1.7e-07	0.0	5.91e-06	3.17e-06	1e-08	303.44547661	304.4299364	303.42998504	-0.00013637	-0.00052805	-0.00414583
0.51711	2543.56209	3e-08	7.5e-07	8.2e-07	1.7e-07	0.0	5.91e-06	3.17e-06	1e-08	303.44295992	304.4269893	303.42752513	-0.00013638	-0.00041649	-0.00414383
0.51717	2543.6425	3e-08	7.5e-07	8.2e-07	1.7e-07	0.0	5.91e-06	3.17e-06	1e-08	303.44044305	304.42466481	303.42498782	-0.00013633	-0.00042043	-0.00414186
0.51722	2543.72283	3e-08	7.5e-07	8.2e-07	1.7e-07	0.0	5.91e-06	3.17e-06	1e-08	303.43792707	304.42231832	303.42245465	-0.00013628	-0.00046101	-0.00413989
0.51728	2543.80308	3e-08	7.5e-07	8.2e-07	1.7e-07	0.0	5.91e-06	3.17e-06	1e-08	303.43541209	304.41974532	303.41995151	-0.0001361	-0.00044852	-0.00413794
0.51733	2543.88326	3e-08	7.5e-07	8.2e-07	1.7e-07	0.0	5.91e-06	3.17e-06	1e-08	303.4329004	304.41724199	303.41744079	-0.00013607	-0.00046437	-0.00413597
0.51739	2543.96335	3e-08	7.5e-07	8.2e-07	1.7e-07	0.0	5.91e-06	3.17e-06	1e-08	303.43038922	304.41465017	303.41494265	-0.00013605	-0.00042663	-0.004134
0.51744	2544.04336	3e-08	7.5e-07	8.2e-07	1.7e-07	0.0	5.91e-06	3.17e-06	1e-08	303.42787838	304.41226901	303.41241921	-0.00013591	-0.00044953	-0.00413204
0.5175	2544.1233	3e-08	7.5e-07	8.2e-07	1.7e-07	0.0	5.91e-06	3.17e-06	1e-08	303.42537019	304.40976004	303.40991324	-0.00013601	-0.00049053	-0.00413003
0.52751	2557.27907	3e-08	7.5e-07	8.2e-07	1.7e-07	0.0	5.91e-06	3.17e-06	1e-08	302.98794761	303.97300626	302.97305132	-0.00012456	-0.00047396	-0.00378706
0.52756	2557.34329	3e-08	7.5e-07	8.2e-07	1.7e-07	0.0	5.91e-06	3.17e-06	1e-08	302.98564667	303.97035833	302.97079834	-0.0001245	-0.00039354	-0.00378526
0.52762	2557.40742	3e-08	7.5e-07	8.2e-07	1.7e-07	0.0	5.91e-06	3.17e-06	1e-08	302.9833467	303.96815967	302.96848979	-0.00012439	-0.00036156	-0.00378345
0.52767	2557.47146	3e-08	7.5e-07	8.2e-07	1.7e-07	0.0	5.91e-06	3.17e-06	1e-08	302.98104875	303.96613966	302.96615983	-0.00012428	-0.0004187	-0.00378165
0.52773	2557.53541	3e-08	7.5e-07	8.2e-07	1.7e-07	0.0	5.91e-06	3.17e-06	1e-08	302.97875295	303.96380042	302.96387144	-0.00012436	-0.00047391	-0.00377985
0.52778	2557.59926	3e-08	7.5e-07	8.2e-07	1.7e-07	0.0	5.91e-06	3.17e-06	1e-08	302.97645567	303.96115267	302.96162339	-0.00012425	-0.0003935	-0.00377805
0.52784	2557.66302	3e-08	7.5e-07	8.2e-07	1.7e-07	0.0	5.91e-06	3.17e-06	1e-08	302.9741604	303.9589542	302.95931971	-0.0001241	-0.00036151	-0.00377625
0.52789	2557.72668	3e-08	7.5e-07	8.2e-07	1.7e-07	0.0	5.91e-06	3.17e-06	1e-08	302.97186783	303.95693441	302.9569946	-0.00012402	-0.00041865	-0.00377445
0.52795	2557.79025	3e-08	7.5e-07	8.2e-07	1.7e-07	0.0	5.91e-06	3.17e-06	1e-08	302.96957672	303.95459537	302.95471108	-0.00012412	-0.00045783	-0.00377265
0.528	2557.85373	3e-08	7.5e-07	8.2e-07	1.7e-07	0.0	5.91e-06	3.17e-06	1e-08	302.96728375	303.95203743	302.95245659	-0.000124	-0.00040756	-0.00377086
0.52806	2557.91711	3e-08	7.5e-07	8.2e-07	1.7e-07	0.0	5.91e-06	3.17e-06	1e-08	302.96499298	303.94976037	302.95016775	-0.00012388	-0.00034789	-0.00376906
0.52811	2557.9804	3e-08	7.5e-07	8.2e-07	1.7e-07	0.0	5.91e-06	3.17e-06	1e-08	302.96270451	303.94781664	302.94783794	-0.00012375	-0.00043074	-0.00376727
0.52817	2558.04359	3e-08	7.5e-07	8.2e-07	1.7e-07	0.0	5.91e-06	3.17e-06	1e-08	302.96041834	303.94541003	302.94556785	-0.00012367	-0.00044017	-0.00376547
0.52822	2558.10669	3e-08	7.5e-07	8.2e-07	1.7e-07	0.0	5.91e-06	3.17e-06	1e-08	302.95813358	303.94295072	302.94330563	-0.00012382	-0.00039584	-0.00376367
0.52828	2558.1697	3e-08	7.5e-07	8.2e-07	1.7e-07	0.0	5.91e-06	3.17e-06	1e-08	302.95584608	303.94073905	302.94101347	-0.00012364	-0.00042855	-0.00376188
0.52833	2558.23261	3e-08	7.5e-07	8.2e-07	1.7e-07	0.0	5.91e-06	3.17e-06	1e-08	302.95356191	303.93834464	302.93874555	-0.00012362	-0.00035535	-0.00376009
0.52839	2558.29543	3e-08	7.5e-07	8.2e-07	1.7e-07	0.0	5.91e-06	3.17e-06	1e-08	302.95127801	303.93635922	302.93642717	-0.00012361	-0.00041326	-0.0037583
0.52844	2558.35815	3e-08	7.5e-07	8.2e-07	1.7e-07	0.0	5.91e-06	3.17e-06	1e-08	302.94899444	303.93405018	302.93415096	-0.00012347	-0.00041317	-0.00375651
0.5285	2558.42078	3e-08	7.5e-07	8.2e-07	1.7e-07	0.0	5.91e-06	3.17e-06	1e-08	302.94671337	303.93174163	302.93187586	-0.00012353	-0.00039973	-0.00375472
0.53851	2568.11527	3e-08	7.5e-07	8.2e-07	1.7e-07	0.0	5.91e-06	3.17e-06	1e-08	302.54916899	303.53438922	302.53468748	-0.00011301	-0.00036862	-0.00344276
0.53856	2568.15832	3e-08	7.5e-07	8.2e-07	1.7e-07	0.0	5.91e-06	3.17e-06	1e-08	302.54707934	303.53232776	302.5325952	-0.00011295	-0.00036795	-0.00344111
0.53862	2568.20125	3e-08	7.5e-07	8.2e-07	1.7e-07	0.0	5.91e-06	3.17e-06	1e-08	302.54499079	303.53027004	302.53050356	-0.00011275	-0.00040729	-0.00343954
0.53867	2568.24406	3e-08	7.5e-07	8.2e-07	1.7e-07	0.0	5.91e-06	3.17e-06	1e-08	302.54290587	303.52799229	302.5284407	-0.00011276	-0.00033279	-0.00343786
0.53873	2568.28674	3e-08	7.5e-07	8.2e-07	1.7e-07	0.0	5.91e-06	3.17e-06	1e-08	302.54082082	303.52613117	302.52632639	-0.0001128	-0.00040589	-0.00343622
0.53878	2568.3293	3e-08	7.5e-07	8.2e-07	1.7e-07	0.0	5.91e-06	3.17e-06	1e-08	302.53873508	303.52386126	302.5242649	-0.00011275	-0.00036504	-0.00343458
0.53884	2568.37173	3e-08	7.5e-07	8.2e-07	1.7e-07	0.0	5.91e-06	3.17e-06	1e-08	302.53665012	303.52181979	302.52217569	-0.00011271	-0.00036438	-0.00343293
0.53889	2568.41404	3e-08	7.5e-07	8.2e-07	1.7e-07	0.0	5.91e-06	3.17e-06	1e-08	302.53456597	303.51978196	302.52008715	-0.00011264	-0.00036373	-0.0034313
0.53895	2568.45622	3e-08	7.5e-07	8.2e-07	1.7e-07	0.0	5.91e-06	3.17e-06	1e-08	302.53248314	303.51774779	302.51799924	-0.00011245	-0.00040197	-0.00342971
0.539	2568.49828	3e-08	7.5e-07	8.2e-07	1.7e-07	0.0	5.91e-06	3.17e-06	1e-08	302.53040369	303.51549977	302.51593935	-0.00011244	-0.00033616	-0.00342807
0.53906	2568.54022	3e-08	7.5e-07	8.2e-07	1.7e-07	0.0	5.91e-06	3.17e-06	1e-08	302.52832452	303.51361975	302.51383411	-0.00011244	-0.00037441	-0.00342644
0.53911	2568.58202	3e-08	7.5e-07	8.2e-07	1.7e-07	0.0	5.91e-06	3.17e-06	1e-08	302.52624538	303.51152584	302.51175704	-0.00011228	-0.00039921	-0.00342483
0.53917	2568.62371	3e-08	7.5e-07	8.2e-07	1.7e-07	0.0	5.91e-06	3.17e-06	1e-08	302.52416904	303.50929319	302.50969852	-0.00011232	-0.00033447	-0.00342317
0.53922	2568.66526	3e-08	7.5e-07	8.2e-07	1.7e-07	0.0	5.91e-06	3.17e-06	1e-08	302.52209206	303.5074226	302.50759546	-0.00011226	-0.00037215	-0.00342155
0.53928	2568.70669	3e-08	7.5e-07	8.2e-07	1.7e-07	0.0	5.91e-06	3.17e-06	1e-08	302.52001612	303.50534126	302.50552013	-0.00011218	-0.00039661	-0.00341993
0.53933	2568.74799	3e-08	7.5e-07	8.2e-07	1.7e-07	0.0	5.91e-06	3.17e-06	1e-08	302.51794165	303.50312315	302.50346317	-0.00011218	-0.0003328	-0.0034183
0.53939	2568.78917	3e-08	7.5e-07	8.2e-07	1.7e-07	0.0	5.91e-06	3.17e-06	1e-08	302.51586714	303.50126189	302.50136228	-0.00011212	-0.00036993	-0.00341665
0.53944	2568.83022	3e-08	7.5e-07	8.2e-07	1.7e-07	0.0	5.91e-06	3.17e-06	1e-08	302.51379377	303.49919294	302.49928874	-0.00011202	-0.00039402	-0.00341503
0.5395	2568.87114	3e-08	7.5e-07	8.2e-07	1.7e-07	0.0	5.91e-06	3.17e-06	1e-08	302.51172227	303.49698929	302.49723329	-0.00011205	-0.00033731	-0.00341343
0.54951	2573.70633	3e-08	7.5e-07	8.2e-07	1.7e-07	0.0	5.91e-06	3.17e-06	1e-08	302.1524143	303.1365459	302.13591084	-9.748e-05	-0.00021061	-0.00313004
0.54956	2573.71232	3e-08	7.5e-07	8.2e-07	1.7e-07	0.0	5.91e-06	3.17e-06	1e-08	302.1506102	303.13536705	302.1339169	-9.839e-05	-0.00029268	-0.0031284
0.54962	2573.71782	3e-08	7.5e-07	8.2e-07	1.7e-07	0.0	5.91e-06	3.17e-06	1e-08	302.14878932	303.13372878	302.13198275	-9.796e-05	-0.0007661	-0.00312688
0.54967	2573.72281	3e-08	7.5e-07	8.2e-07	1.7e-07	0.0	5.91e-06	3.17e-06	1e-08	302.14697629	303.1294406	302.13038389	-9.578e-05	-0.00026159	-0.00312551
0.54973	2573.72726	3e-08	7.5e-07	8.2e-07	1.7e-07	0.0	5.91e-06	3.17e-06	1e-08	302.14520361	303.12797635	302.12842797	-9.556e-05	-0.00020754	-0.00312392
0.54978	2573.7311	3e-08	7.5e-07	8.2e-07	1.7e-07	0.0	5.91e-06	3.17e-06	1e-08	302.14343501	303.12681466	302.12643483	-9.396e-05	-0.00045511	-0.0031224
0.54984	2573.73426	3e-08	7.5e-07	8.2e-07	1.7e-07	0.0	5.91e-06	3.17e-06	1e-08	302.14169607	303.12426721	302.12461656	-9.104e-05	-0.00024301	-0.00312092
0.54989	2573.73663	3e-08	7.5e-07	8.2e-07	1.7e-07	0.0	5.91e-06	3.17e-06	1e-08	302.14001111	303.12290695	302.12264741	-8.462e-05	-0.0003932	-0.0031194
0.54995	2573.7379	3e-08	7.5e-07	8.2e-07	1.7e-07	0.0	5.91e-06	3.17e-06	1e-08	302.13844507	303.12070597	302.12078091	-6.693e-05	-0.00041528	-0.00311785
0.55	2573.73831	3e-08	7.5e-07	8.2e-07	1.7e-07	0.0	5.91e-06	3.17e-06	1e-08	302.13720633	303.11838142	302.11891862	7.35103165	-5.11649264	39.09646933
