# Supplementary material for: Dataset for the simulated biomass pyrolysis in rotary kilns with varying particle residence time distributions
Source: Data Brief. 2021 Nov 23;39:107603. doi: 10.1016/j.dib.2021.107603 (PMC8633881; doi:10.1016/j.dib.2021.107603)
Supplement: Supplementary Data S1 — Supplementary Raw Research Data. This is open data under the CC BY license http://creativecommons.org/licenses/by/4.0/ [file mmc1.zip › supplementary/10/logFiles/log_Pe80]

l,m	Tau,s	F_w,kg/s	F_is,kg/s	F_c,kg/s	F_rt,kg/s	F_w_wet,kg/s	F_it,kg/s	F_g,kg/s	F_H2O_g,kg/s	T_b,K	T_g,K	T_w,K	q_bed,kW/m	q_gas,kW/m	q_loss,kW/m
5e-05	0.19977	0.0	0.0	0.0	0.0	1.087e-05	0.0	0.0	0.0	358.13415829	726.85499731	815.42686167	18.99214618	0.42349089	-0.40059593
0.00011	0.59931	0.0	0.0	0.0	0.0	1.087e-05	0.0	0.0	0.0	409.0688744	786.10777014	801.42504772	16.55154348	-0.0448379	-0.39047236
0.00016	0.99882	1e-08	0.0	0.0	0.0	1.087e-05	0.0	0.0	0.0	452.37677831	779.84593314	789.48578854	14.39278604	-0.06805628	-0.38171994
0.00022	1.39832	5e-08	0.0	0.0	0.0	1.082e-05	0.0	0.0	0.0	489.26921831	770.28048446	779.09446076	12.49912806	-0.0595862	-0.37409573
0.00027	1.79779	2.4e-07	0.0	0.0	0.0	1.064e-05	0.0	0.0	0.0	520.74918179	761.70470488	770.04056189	10.84320458	-0.048889	-0.36745362
0.00033	2.19724	7.9e-07	0.0	0.0	0.0	1.008e-05	0.0	0.0	0.0	547.62877827	754.22799701	762.15384519	9.39923006	-0.03776529	-0.3616679
0.00038	2.59667	1.98e-06	0.0	0.0	0.0	8.89e-06	0.0	0.0	0.0	570.57313246	747.68882927	755.28364465	8.14345495	-0.02620629	-0.35662692
0.00044	2.99608	3.94e-06	0.0	0.0	0.0	6.93e-06	0.0	0.0	0.0	590.15114414	741.91178872	749.29614797	7.05299374	-0.01305428	-0.35223176
0.00049	3.39547	6.33e-06	0.0	0.0	0.0	4.53e-06	0.0	0.0	1e-08	606.87853501	736.63965366	744.07296523	6.10517436	0.00452852	-0.34839505
0.0105	75.7276	3e-08	9.2e-07	6.4e-07	4.1e-07	-0.0	5.92e-06	2.95e-06	1e-08	676.17474328	678.77379141	674.96890327	-0.02904778	-0.04576605	-0.29588247
0.01056	76.12306	3e-08	9.2e-07	6.4e-07	4e-07	-0.0	5.92e-06	2.95e-06	1e-08	676.01489012	678.62042608	674.81269992	-0.02894202	-0.04577423	-0.29575902
0.01061	76.51851	3e-08	9.2e-07	6.4e-07	4e-07	0.0	5.92e-06	2.96e-06	1e-08	675.85507373	678.46705778	674.65651485	-0.02883758	-0.04578205	-0.29563633
0.01067	76.91393	3e-08	9.2e-07	6.4e-07	4e-07	-0.0	5.92e-06	2.96e-06	1e-08	675.69529411	678.31368689	674.5003482	-0.02873449	-0.0457895	-0.29551449
0.01072	77.30933	3e-08	9.2e-07	6.5e-07	3.9e-07	-0.0	5.92e-06	2.96e-06	1e-08	675.53555203	678.16031381	674.34420006	-0.02863027	-0.04579676	-0.29539052
0.01078	77.70471	3e-08	9.1e-07	6.5e-07	3.9e-07	0.0	5.92e-06	2.96e-06	1e-08	675.37584877	678.00693891	674.18807102	-0.02852909	-0.04580356	-0.29526938
0.01083	78.10007	3e-08	9.1e-07	6.5e-07	3.9e-07	0.0	5.92e-06	2.97e-06	1e-08	675.21618372	677.85356261	674.03196087	-0.02842603	-0.04581021	-0.2951452
0.01089	78.4954	3e-08	9.1e-07	6.5e-07	3.9e-07	-0.0	5.92e-06	2.97e-06	1e-08	675.05655838	677.70018529	673.87587035	-0.02832628	-0.0458164	-0.29502421
0.01094	78.89072	3e-08	9.1e-07	6.5e-07	3.8e-07	-0.0	5.92e-06	2.97e-06	1e-08	674.89697258	677.54680738	673.71979921	-0.02822449	-0.04582244	-0.29489992
0.011	79.28601	3e-08	9.1e-07	6.5e-07	3.8e-07	0.0	5.92e-06	2.98e-06	1e-08	674.73742787	677.39342927	673.56374824	-0.02812614	-0.04582803	-0.29477902
0.01105	79.68128	3e-08	9.1e-07	6.6e-07	3.8e-07	0.0	5.92e-06	2.98e-06	1e-08	674.57792317	677.24005138	673.40771715	-0.02802571	-0.04583347	-0.29465472
0.01111	80.07653	3e-08	9.1e-07	6.6e-07	3.7e-07	-0.0	5.92e-06	2.98e-06	1e-08	674.41846024	677.08667413	673.25170677	-0.02792873	-0.04583847	-0.29453386
0.01116	80.47176	3e-08	9e-07	6.6e-07	3.7e-07	-0.0	5.92e-06	2.98e-06	1e-08	674.25903868	676.93329794	673.09571679	-0.02782972	-0.04584332	-0.29440963
0.01122	80.86696	2e-08	9e-07	6.6e-07	3.7e-07	0.0	5.92e-06	2.99e-06	1e-08	674.09966	676.77992324	672.93974805	-0.02773407	-0.04584774	-0.29428877
0.01127	81.26215	2e-08	9e-07	6.6e-07	3.7e-07	0.0	5.92e-06	2.99e-06	1e-08	673.94032308	676.62655044	672.78380026	-0.02763656	-0.04585199	-0.2941647
0.01133	81.65731	2e-08	9e-07	6.6e-07	3.6e-07	-0.0	5.92e-06	2.99e-06	1e-08	673.78102962	676.47318	672.62787424	-0.02754205	-0.04585586	-0.29404358
0.01138	82.05246	2e-08	9e-07	6.7e-07	3.6e-07	-0.0	5.92e-06	2.99e-06	1e-08	673.6217791	676.3198123	672.47196975	-0.02744643	-0.04585951	-0.29392018
0.01144	82.44758	2e-08	9e-07	6.7e-07	3.6e-07	-0.0	5.92e-06	3e-06	1e-08	673.46257267	676.16644782	672.31608747	-0.02735252	-0.04586285	-0.29379812
0.01149	82.84267	2e-08	8.9e-07	6.7e-07	3.6e-07	0.0	5.92e-06	3e-06	1e-08	673.30341027	676.01308697	672.16022745	-0.02725952	-0.0458659	-0.29367635
0.0215	154.39041	0.0	7.5e-07	8.2e-07	1.6e-07	-0.0	5.93e-06	3.2e-06	1e-08	645.19146667	648.5104508	644.38901272	-0.01790597	-0.04380148	-0.27185776
0.02156	154.78155	0.0	7.5e-07	8.2e-07	1.6e-07	0.0	5.93e-06	3.2e-06	1e-08	645.04190376	648.36286539	644.24052408	-0.01787933	-0.04378337	-0.27174325
0.02161	155.17266	0.0	7.5e-07	8.2e-07	1.6e-07	-0.0	5.93e-06	3.2e-06	1e-08	644.89239522	648.21532612	644.09208472	-0.01785212	-0.04376476	-0.27162581
0.02167	155.56375	0.0	7.5e-07	8.2e-07	1.6e-07	0.0	5.93e-06	3.2e-06	1e-08	644.74294364	648.06783425	643.94369598	-0.01782471	-0.04374588	-0.2715069
0.02172	155.95481	0.0	7.5e-07	8.2e-07	1.6e-07	-0.0	5.93e-06	3.2e-06	1e-08	644.59354892	647.92039048	643.79535854	-0.01779761	-0.04372709	-0.27138878
0.02178	156.34586	0.0	7.5e-07	8.2e-07	1.5e-07	-0.0	5.93e-06	3.2e-06	1e-08	644.4442112	647.77299458	643.64707215	-0.01777153	-0.04370888	-0.27127455
0.02183	156.73689	0.0	7.5e-07	8.2e-07	1.5e-07	0.0	5.93e-06	3.2e-06	1e-08	644.2949287	647.62564505	643.49883517	-0.0177456	-0.04369065	-0.27116039
0.02189	157.12789	0.0	7.5e-07	8.2e-07	1.5e-07	-0.0	5.93e-06	3.2e-06	1e-08	644.14570052	647.47834196	643.35064764	-0.0177191	-0.0436719	-0.27104326
0.02194	157.51887	0.0	7.5e-07	8.2e-07	1.5e-07	0.0	5.93e-06	3.2e-06	1e-08	643.99652926	647.33108659	643.20251092	-0.01769278	-0.04365316	-0.27092632
0.022	157.90983	0.0	7.5e-07	8.2e-07	1.5e-07	-0.0	5.93e-06	3.2e-06	1e-08	643.84741398	647.18387896	643.05442498	-0.01766591	-0.04363389	-0.27080636
0.02205	158.30076	0.0	7.5e-07	8.2e-07	1.5e-07	0.0	5.93e-06	3.2e-06	1e-08	643.6983568	647.03672039	642.9063912	-0.01764021	-0.04361534	-0.27069109
0.02211	158.69168	0.0	7.5e-07	8.2e-07	1.5e-07	0.0	5.93e-06	3.2e-06	1e-08	643.54935514	646.88960904	642.7584076	-0.01761505	-0.04359706	-0.27057771
0.02216	159.08257	0.0	7.5e-07	8.3e-07	1.5e-07	-0.0	5.93e-06	3.21e-06	1e-08	643.40040778	646.74254422	642.61047343	-0.01758934	-0.04357827	-0.2704613
0.02222	159.47345	0.0	7.5e-07	8.3e-07	1.5e-07	0.0	5.93e-06	3.21e-06	1e-08	643.25151717	646.59552726	642.46259005	-0.01756381	-0.04355948	-0.27034518
0.02227	159.8643	0.0	7.5e-07	8.3e-07	1.5e-07	-0.0	5.93e-06	3.21e-06	1e-08	643.102682	646.44855811	642.31475742	-0.01753848	-0.04354073	-0.27022945
0.02233	160.25512	0.0	7.5e-07	8.3e-07	1.5e-07	0.0	5.93e-06	3.21e-06	1e-08	642.95390306	646.3016367	642.16697541	-0.01751273	-0.04352154	-0.27011125
0.02238	160.64593	0.0	7.5e-07	8.3e-07	1.5e-07	-0.0	5.93e-06	3.21e-06	1e-08	642.80518086	646.15476413	642.01924516	-0.01748711	-0.04350232	-0.26999307
0.02244	161.03672	0.0	7.5e-07	8.3e-07	1.5e-07	0.0	5.93e-06	3.21e-06	1e-08	642.65651601	646.00794048	641.87156673	-0.01746239	-0.04348366	-0.26987853
0.02249	161.42748	0.0	7.4e-07	8.3e-07	1.5e-07	0.0	5.93e-06	3.21e-06	1e-08	642.50790648	645.86116431	641.72393859	-0.01743775	-0.04346494	-0.26976381
0.0325	232.18203	0.0	7.1e-07	8.6e-07	1.1e-07	0.0	5.93e-06	3.25e-06	1e-08	616.38916308	619.98777536	615.72848313	-0.01423714	-0.03982761	-0.24932378
0.03256	232.56878	0.0	7.1e-07	8.6e-07	1.1e-07	-0.0	5.93e-06	3.25e-06	1e-08	616.25071302	619.85034852	615.59051641	-0.01422499	-0.03980845	-0.24922101
0.03261	232.95551	0.0	7.1e-07	8.6e-07	1.1e-07	-0.0	5.93e-06	3.25e-06	1e-08	616.11231506	619.71297116	615.45260019	-0.01421276	-0.03978916	-0.24911755
0.03267	233.34222	0.0	7.1e-07	8.6e-07	1.1e-07	0.0	5.93e-06	3.25e-06	1e-08	615.97396926	619.57564361	615.3147348	-0.01419854	-0.0397666	-0.24899663
0.03272	233.7289	0.0	7.1e-07	8.6e-07	1.1e-07	-0.0	5.93e-06	3.25e-06	1e-08	615.83568397	619.43837431	615.17692886	-0.01418839	-0.0397505	-0.24891034
0.03278	234.11557	0.0	7.1e-07	8.6e-07	1.1e-07	-0.0	5.93e-06	3.25e-06	1e-08	615.69744231	619.30114659	615.03916533	-0.01417226	-0.03972484	-0.24877284
0.03283	234.50221	0.0	7.1e-07	8.6e-07	1.1e-07	0.0	5.93e-06	3.25e-06	1e-08	615.55927012	619.16398516	614.90146944	-0.01416335	-0.03971061	-0.24869661
0.03289	234.88883	0.0	7.1e-07	8.6e-07	1.1e-07	0.0	5.93e-06	3.25e-06	1e-08	615.42113612	619.02686049	614.76381106	-0.01414684	-0.03968423	-0.24855528
0.03294	235.27543	0.0	7.1e-07	8.6e-07	1.1e-07	-0.0	5.93e-06	3.25e-06	1e-08	615.2830732	618.889804	614.62622223	-0.01413838	-0.03967065	-0.24848261
0.033	235.66201	0.0	7.1e-07	8.6e-07	1.1e-07	-0.0	5.93e-06	3.25e-06	1e-08	615.14504707	618.75278258	614.48866919	-0.01412151	-0.03964359	-0.24833772
0.03305	236.04856	0.0	7.1e-07	8.6e-07	1.1e-07	0.0	5.93e-06	3.25e-06	1e-08	615.00709436	618.6158311	614.35118748	-0.01411349	-0.03963063	-0.24826836
0.03311	236.43509	0.0	7.1e-07	8.6e-07	1.1e-07	0.0	5.93e-06	3.25e-06	1e-08	614.86917611	618.47891314	614.21373994	-0.01409632	-0.03960295	-0.24812022
0.03316	236.8216	0.0	7.1e-07	8.6e-07	1.1e-07	-0.0	5.93e-06	3.25e-06	1e-08	614.73133246	618.34206672	614.0763654	-0.01408846	-0.0395902	-0.24805204
0.03322	237.20809	0.0	7.1e-07	8.6e-07	1.1e-07	-0.0	5.93e-06	3.25e-06	1e-08	614.59352343	618.20525328	613.93902447	-0.01407144	-0.03956265	-0.24790464
0.03327	237.59456	0.0	7.1e-07	8.6e-07	1.1e-07	0.0	5.93e-06	3.25e-06	1e-08	614.45578924	618.06851107	613.80175619	-0.01406281	-0.03954857	-0.24782939
0.03333	237.981	0.0	7.1e-07	8.6e-07	1.1e-07	0.0	5.93e-06	3.25e-06	1e-08	614.31809228	617.93180529	613.66452505	-0.0140474	-0.03952351	-0.24769534
0.03338	238.36742	0.0	7.1e-07	8.6e-07	1.1e-07	-0.0	5.93e-06	3.25e-06	1e-08	614.18046294	617.79516433	613.52736002	-0.01403744	-0.03950721	-0.24760829
0.03344	238.75382	0.0	7.1e-07	8.6e-07	1.1e-07	-0.0	5.93e-06	3.25e-06	1e-08	614.04287787	617.65856553	613.39023795	-0.01402311	-0.03948381	-0.24748316
0.03349	239.1402	0.0	7.1e-07	8.6e-07	1.1e-07	0.0	5.93e-06	3.25e-06	1e-08	613.90535631	617.52202728	613.25317763	-0.01401254	-0.0394664	-0.24739018
0.0435	309.0925	0.0	7e-07	8.7e-07	9e-08	-0.0	5.93e-06	3.26e-06	1e-08	589.76712036	593.5339844	589.18470439	-0.01214028	-0.03588476	-0.2284265
0.04356	309.47482	0.0	7e-07	8.7e-07	9e-08	-0.0	5.93e-06	3.26e-06	1e-08	589.6393239	593.40688652	589.05723578	-0.01213445	-0.03587212	-0.22835978
0.04361	309.85712	0.0	7e-07	8.7e-07	9e-08	-0.0	5.93e-06	3.26e-06	1e-08	589.51156169	593.27982226	588.92980127	-0.01212862	-0.03585949	-0.22829305
0.04367	310.2394	0.0	7e-07	8.7e-07	9e-08	-0.0	5.93e-06	3.26e-06	1e-08	589.38383374	593.15279162	588.80240086	-0.01212212	-0.03584549	-0.22821912
0.04372	310.62165	0.0	7e-07	8.7e-07	9e-08	-0.0	5.93e-06	3.26e-06	1e-08	589.25614456	593.02579825	588.6750382	-0.01211382	-0.03582768	-0.22812503
0.04378	311.00388	0.0	7e-07	8.7e-07	9e-08	-0.0	5.93e-06	3.26e-06	1e-08	589.12850532	592.89885228	588.54772358	-0.0121053	-0.03580912	-0.22802696
0.04383	311.38609	0.0	7e-07	8.7e-07	9e-08	-0.0	5.93e-06	3.26e-06	1e-08	589.00091598	592.77195574	588.42045911	-0.01209551	-0.03578791	-0.22791493
0.04389	311.76828	0.0	7e-07	8.7e-07	9e-08	-0.0	5.93e-06	3.26e-06	1e-08	588.87338485	592.64511569	588.2932519	-0.01207828	-0.03575035	-0.22771655
0.04394	312.15045	0.0	7e-07	8.7e-07	9e-08	-0.0	5.93e-06	3.26e-06	1e-08	588.74595559	592.5183757	588.16614615	-0.01207315	-0.03573916	-0.22765746
0.044	312.53259	0.0	7e-07	8.7e-07	9e-08	0.0	5.93e-06	3.26e-06	1e-08	588.61855674	592.39166552	588.03907062	-0.01206017	-0.03571084	-0.22750785
0.04405	312.91471	0.0	7e-07	8.7e-07	9e-08	0.0	5.93e-06	3.26e-06	1e-08	588.49123499	592.26503084	587.91207162	-0.01205674	-0.03570334	-0.22746825
0.04411	313.29681	0.0	7e-07	8.7e-07	9e-08	0.0	5.93e-06	3.26e-06	1e-08	588.36393365	592.13841613	587.78509287	-0.01205137	-0.03569159	-0.22740616
0.04416	313.67888	0.0	7e-07	8.7e-07	9e-08	0.0	5.93e-06	3.26e-06	1e-08	588.23666378	592.01183274	587.6581459	-0.01203392	-0.03565347	-0.22720475
0.04422	314.06094	0.0	7e-07	8.7e-07	9e-08	0.0	5.93e-06	3.26e-06	1e-08	588.1094981	591.88535097	587.53130198	-0.01203073	-0.03564649	-0.22716783
0.04427	314.44297	0.0	7e-07	8.7e-07	9e-08	0.0	5.93e-06	3.26e-06	1e-08	587.98235146	591.75888784	587.40447696	-0.01201766	-0.03561782	-0.22701639
0.04433	314.82498	0.0	7e-07	8.7e-07	9e-08	0.0	5.93e-06	3.26e-06	1e-08	587.85528282	591.63250117	587.27772945	-0.01201214	-0.03560572	-0.22695245
0.04438	315.20697	0.0	7e-07	8.7e-07	9e-08	0.0	5.93e-06	3.26e-06	1e-08	587.72824719	591.50614679	587.15101467	-0.01200227	-0.03558405	-0.22683801
0.04444	315.58893	0.0	7e-07	8.7e-07	9e-08	0.0	5.93e-06	3.26e-06	1e-08	587.60127066	591.3798502	587.02435846	-0.0119888	-0.03555424	-0.22668052
0.04449	315.97087	0.0	7e-07	8.7e-07	9e-08	0.0	5.93e-06	3.26e-06	1e-08	587.47437482	591.25363323	586.89778296	-0.01197401	-0.03552149	-0.22650758
0.05455	385.48944	0.0	7e-07	8.7e-07	9e-08	0.0	5.93e-06	3.27e-06	1e-08	565.08741943	568.97453922	564.5640073	-0.01058302	-0.03226275	-0.20919506
0.05461	385.86726	0.0	7e-07	8.7e-07	9e-08	0.0	5.93e-06	3.27e-06	1e-08	564.96961144	568.85724011	564.44646772	-0.01057605	-0.03224549	-0.2091027
0.05466	386.24505	0.0	7e-07	8.7e-07	9e-08	-0.0	5.93e-06	3.27e-06	1e-08	564.85185144	568.73998849	564.32897627	-0.01056898	-0.03222824	-0.2090104
0.05472	386.62282	0.0	7e-07	8.7e-07	9e-08	-0.0	5.93e-06	3.27e-06	1e-08	564.73414057	568.62278434	564.21153285	-0.01056184	-0.03221101	-0.20891817
0.05477	387.00057	0.0	7e-07	8.7e-07	9e-08	-0.0	5.93e-06	3.27e-06	1e-08	564.61647984	568.50562763	564.09413739	-0.01055496	-0.03219379	-0.208826
0.05483	387.3783	0.0	7e-07	8.7e-07	9e-08	-0.0	5.93e-06	3.27e-06	1e-08	564.49886625	568.38851834	563.97679002	-0.01054798	-0.03217658	-0.20873389
0.05488	387.756	0.0	7e-07	8.7e-07	9e-08	-0.0	5.93e-06	3.27e-06	1e-08	564.38130115	568.27145645	563.85949065	-0.01054094	-0.0321594	-0.20864188
0.05494	388.13368	0.0	7e-07	8.7e-07	9e-08	-0.0	5.93e-06	3.27e-06	1e-08	564.26378535	568.1544419	563.74223917	-0.01053395	-0.0321422	-0.20854978
0.05499	388.51134	0.0	7e-07	8.7e-07	9e-08	0.0	5.93e-06	3.27e-06	1e-08	564.14631811	568.03747474	563.62503568	-0.01052696	-0.032125	-0.20845768
0.05505	388.88898	0.0	7e-07	8.7e-07	9e-08	0.0	5.93e-06	3.27e-06	1e-08	564.02889942	567.92055496	563.50788017	-0.01052011	-0.03210781	-0.20836566
0.0551	389.26659	0.0	7e-07	8.7e-07	9e-08	0.0	5.93e-06	3.27e-06	1e-08	563.9115277	567.80368255	563.3907727	-0.01051335	-0.03209063	-0.20827368
0.05516	389.64418	0.0	7e-07	8.7e-07	9e-08	0.0	5.93e-06	3.27e-06	1e-08	563.79420211	567.68685748	563.2737133	-0.01050631	-0.03207348	-0.20818178
0.05521	390.02175	0.0	7e-07	8.7e-07	9e-08	0.0	5.93e-06	3.27e-06	1e-08	563.67692596	567.57007971	563.15670174	-0.01049938	-0.03205633	-0.20808991
0.05527	390.39929	0.0	7e-07	8.7e-07	9e-08	0.0	5.93e-06	3.27e-06	1e-08	563.55969798	567.45334923	563.03973808	-0.01049264	-0.03203921	-0.20799821
0.05532	390.77681	0.0	7e-07	8.7e-07	9e-08	0.0	5.93e-06	3.27e-06	1e-08	563.44251625	567.33666598	562.92282236	-0.01048577	-0.03202207	-0.20790638
0.05538	391.15432	0.0	7e-07	8.7e-07	9e-08	-0.0	5.93e-06	3.27e-06	1e-08	563.32538215	567.22003001	562.80595456	-0.01047889	-0.03200493	-0.20781455
0.05543	391.53179	0.0	7e-07	8.7e-07	9e-08	-0.0	5.93e-06	3.27e-06	1e-08	563.2082957	567.10344131	562.68913468	-0.01047198	-0.0319878	-0.20772275
0.05549	391.90925	0.0	7e-07	8.7e-07	9e-08	-0.0	5.93e-06	3.27e-06	1e-08	563.09125736	566.98689987	562.57236267	-0.0104648	-0.0319707	-0.20763107
0.06555	460.60215	0.0	7e-07	8.7e-07	9e-08	0.0	5.93e-06	3.27e-06	1e-08	542.46583252	546.43859228	541.99197752	-0.00930155	-0.02898347	-0.19147057
0.06561	460.97543	0.0	7e-07	8.7e-07	9e-08	0.0	5.93e-06	3.27e-06	1e-08	542.35732154	546.33047219	541.8837392	-0.00928998	-0.02896797	-0.19138559
0.06566	461.34868	0.0	7e-07	8.7e-07	9e-08	0.0	5.93e-06	3.27e-06	1e-08	542.24892167	546.22239622	541.77554181	-0.0092949	-0.02895236	-0.19130074
0.06572	461.72192	0.0	7e-07	8.7e-07	9e-08	0.0	5.93e-06	3.27e-06	1e-08	542.14044051	546.11436484	541.66739682	-0.0092916	-0.02893679	-0.19121579
0.06577	462.09513	0.0	7e-07	8.7e-07	9e-08	0.0	5.93e-06	3.27e-06	1e-08	542.03197405	546.00637783	541.55929852	-0.00928829	-0.02892123	-0.19113085
0.06583	462.46832	0.0	7e-07	8.7e-07	9e-08	0.0	5.93e-06	3.27e-06	1e-08	541.9235223	545.89843518	541.4512469	-0.00928019	-0.02890572	-0.19104595
0.06588	462.84148	0.0	7e-07	8.7e-07	9e-08	0.0	5.93e-06	3.27e-06	1e-08	541.81514122	545.79053672	541.3432386	-0.00925802	-0.02889036	-0.19096116
0.06594	463.21462	0.0	7e-07	8.7e-07	9e-08	0.0	5.93e-06	3.27e-06	1e-08	541.70699531	545.68268192	541.23526368	-0.00925303	-0.02887485	-0.19087637
0.06599	463.58774	0.0	7e-07	8.7e-07	9e-08	0.0	5.93e-06	3.27e-06	1e-08	541.59888388	545.57487137	541.1273342	-0.00925473	-0.02885929	-0.19079159
0.06605	463.96084	0.0	7e-07	8.7e-07	9e-08	0.0	5.93e-06	3.27e-06	1e-08	541.49072885	545.46710527	541.01945481	-0.00923597	-0.02884395	-0.19070705
0.0661	464.33391	0.0	7e-07	8.7e-07	9e-08	0.0	5.93e-06	3.27e-06	1e-08	541.38276958	545.35938284	540.91161107	-0.00922721	-0.0288285	-0.19062237
0.06616	464.70697	0.0	7e-07	8.7e-07	9e-08	0.0	5.93e-06	3.27e-06	1e-08	541.27488907	545.25170448	540.80381005	-0.00921844	-0.02881305	-0.19053769
0.06621	465.07999	0.0	7e-07	8.7e-07	9e-08	0.0	5.93e-06	3.27e-06	1e-08	541.16708733	545.14407018	540.69605176	-0.00921254	-0.02879757	-0.19045301
0.06627	465.453	0.0	7e-07	8.7e-07	9e-08	0.0	5.93e-06	3.27e-06	1e-08	541.05933082	545.03648004	540.5883382	-0.00922573	-0.02878195	-0.19036841
0.06632	465.82598	0.0	7e-07	8.7e-07	9e-08	0.0	5.93e-06	3.27e-06	1e-08	540.95139641	544.92893467	540.48068269	-0.00922186	-0.02876648	-0.19028385
0.06638	466.19894	0.0	7e-07	8.7e-07	9e-08	0.0	5.93e-06	3.27e-06	1e-08	540.84348357	544.82143346	540.37307327	-0.0092068	-0.02875113	-0.19019936
0.06643	466.57188	0.0	7e-07	8.7e-07	9e-08	0.0	5.93e-06	3.27e-06	1e-08	540.73572336	544.71397603	540.26550206	-0.00921354	-0.02873561	-0.19011499
0.06649	466.94479	0.0	7e-07	8.7e-07	9e-08	0.0	5.93e-06	3.27e-06	1e-08	540.62786073	544.60656303	540.15798427	-0.00921121	-0.02872016	-0.19003054
0.07655	534.80208	0.0	7e-07	8.7e-07	9e-08	0.0	5.93e-06	3.27e-06	1e-08	521.64595876	525.67559978	521.21659641	-0.00819208	-0.02603307	-0.17515714
0.07661	535.17077	0.0	7e-07	8.7e-07	9e-08	0.0	5.93e-06	3.27e-06	1e-08	521.54628292	525.57602907	521.11701625	-0.00818419	-0.02601912	-0.17507895
0.07666	535.53943	0.0	7e-07	8.7e-07	9e-08	0.0	5.93e-06	3.27e-06	1e-08	521.44668304	525.47649947	521.01747592	-0.0081763	-0.02600518	-0.17500075
0.07672	535.90807	0.0	7e-07	8.7e-07	9e-08	0.0	5.93e-06	3.27e-06	1e-08	521.34715911	525.37701098	520.91797541	-0.00817457	-0.02599118	-0.17492257
0.07677	536.27669	0.0	7e-07	8.7e-07	9e-08	0.0	5.93e-06	3.27e-06	1e-08	521.24763615	525.2775638	520.81851903	-0.00818637	-0.02597708	-0.17484444
0.07683	536.64529	0.0	7e-07	8.7e-07	9e-08	0.0	5.93e-06	3.27e-06	1e-08	521.14794952	525.17815838	520.71911622	-0.00817682	-0.02596318	-0.1747664
0.07688	537.01386	0.0	7e-07	8.7e-07	9e-08	0.0	5.93e-06	3.27e-06	1e-08	521.04835924	525.07879394	520.619752	-0.0081698	-0.02594927	-0.17468839
0.07694	537.38241	0.0	7e-07	8.7e-07	9e-08	0.0	5.93e-06	3.27e-06	1e-08	520.94883447	524.97947055	520.5204281	-0.00817442	-0.02593528	-0.17461047
0.07699	537.75093	0.0	7e-07	8.7e-07	9e-08	0.0	5.93e-06	3.27e-06	1e-08	520.84923344	524.88018857	520.42115264	-0.00817209	-0.02592133	-0.17453248
0.07705	538.11944	0.0	7e-07	8.7e-07	9e-08	0.0	5.93e-06	3.27e-06	1e-08	520.7496408	524.78094779	520.32192078	-0.00816977	-0.02590738	-0.17445449
0.0771	538.48792	0.0	7e-07	8.7e-07	9e-08	0.0	5.93e-06	3.27e-06	1e-08	520.65005652	524.68174822	520.22273253	-0.00815565	-0.02589356	-0.1743766
0.07716	538.85637	0.0	7e-07	8.7e-07	9e-08	0.0	5.93e-06	3.27e-06	1e-08	520.55062434	524.5825894	520.12357958	-0.00813762	-0.02587978	-0.17429875
0.07721	539.22481	0.0	7e-07	8.7e-07	9e-08	0.0	5.93e-06	3.27e-06	1e-08	520.45139199	524.48347117	520.02445917	-0.00814139	-0.02586582	-0.17422091
0.07727	539.59322	0.0	7e-07	8.7e-07	9e-08	0.0	5.93e-06	3.27e-06	1e-08	520.35209385	524.38439429	519.92538654	-0.00813228	-0.02585199	-0.17414317
0.07732	539.9616	0.0	7e-07	8.7e-07	9e-08	0.0	5.93e-06	3.27e-06	1e-08	520.25288701	524.28535826	519.82635264	-0.00812003	-0.02583819	-0.17406548
0.07738	540.32997	0.0	7e-07	8.7e-07	9e-08	0.0	5.93e-06	3.27e-06	1e-08	520.1538098	524.18636296	519.72735523	-0.00811231	-0.02582435	-0.17398772
0.07743	540.69831	0.0	7e-07	8.7e-07	9e-08	0.0	5.93e-06	3.27e-06	1e-08	520.05480699	524.08740856	519.62839752	-0.00810458	-0.0258105	-0.17390997
0.07749	541.06663	0.0	7e-07	8.7e-07	9e-08	0.0	5.93e-06	3.27e-06	1e-08	519.95587859	523.98849507	519.52947951	-0.0081143	-0.02579652	-0.17383227
0.08755	608.07804	0.0	7e-07	8.7e-07	9e-08	0.0	5.93e-06	3.27e-06	1e-08	502.50337223	506.5617352	502.1133746	-0.00725229	-0.02338493	-0.16015654
0.08761	608.44208	0.0	7e-07	8.7e-07	9e-08	0.0	5.93e-06	3.27e-06	1e-08	502.4116499	506.47010799	502.02185845	-0.00724358	-0.02337246	-0.16008474
0.08766	608.80609	0.0	7e-07	8.7e-07	9e-08	0.0	5.93e-06	3.27e-06	1e-08	502.32002078	506.37851884	501.93037806	-0.00723242	-0.02336001	-0.16001296
0.08772	609.17008	0.0	7e-07	8.7e-07	9e-08	0.0	5.93e-06	3.27e-06	1e-08	502.22851586	506.28696765	501.83893171	-0.00722537	-0.02334751	-0.15994114
0.08777	609.53405	0.0	7e-07	8.7e-07	9e-08	0.0	5.93e-06	3.27e-06	1e-08	502.13708303	506.19545459	501.74752229	-0.00721862	-0.02333502	-0.15986931
0.08783	609.898	0.0	7e-07	8.7e-07	9e-08	0.0	5.93e-06	3.27e-06	1e-08	502.04571863	506.10397968	501.65615003	-0.00722996	-0.02332237	-0.15979755
0.08788	610.26192	0.0	7e-07	8.7e-07	9e-08	0.0	5.93e-06	3.27e-06	1e-08	501.95419374	506.01254351	501.56482755	-0.00722974	-0.02330984	-0.15972581
0.08794	610.62582	0.0	7e-07	8.7e-07	9e-08	0.0	5.93e-06	3.27e-06	1e-08	501.86265466	505.92114567	501.47354675	-0.00721723	-0.02329742	-0.15965414
0.08799	610.98969	0.0	7e-07	8.7e-07	9e-08	0.0	5.93e-06	3.27e-06	1e-08	501.771257	505.82978569	501.38229898	-0.00722255	-0.02328488	-0.15958257
0.08805	611.35355	0.0	7e-07	8.7e-07	9e-08	0.0	5.93e-06	3.27e-06	1e-08	501.67977511	505.73846416	501.29109667	-0.00722162	-0.02327237	-0.15951095
0.0881	611.71737	0.0	7e-07	8.7e-07	9e-08	0.0	5.93e-06	3.27e-06	1e-08	501.58828798	505.64718088	501.19993549	-0.00721986	-0.02325987	-0.15943931
0.08816	612.08118	0.0	7e-07	8.7e-07	9e-08	0.0	5.93e-06	3.27e-06	1e-08	501.49680625	505.55593583	501.10881484	-0.00721318	-0.02324743	-0.15936771
0.08821	612.44496	0.0	7e-07	8.7e-07	9e-08	0.0	5.93e-06	3.27e-06	1e-08	501.40539228	505.46472881	501.01773126	-0.00719285	-0.02323512	-0.15929622
0.08827	612.80872	0.0	7e-07	8.7e-07	9e-08	0.0	5.93e-06	3.27e-06	1e-08	501.31421891	505.37355929	500.92667515	-0.00719174	-0.02322265	-0.15922471
0.08832	613.17245	0.0	7e-07	8.7e-07	9e-08	0.0	5.93e-06	3.27e-06	1e-08	501.22304269	505.28242797	500.83565996	-0.00718985	-0.02321019	-0.15915325
0.08838	613.53617	0.0	7e-07	8.7e-07	9e-08	0.0	5.93e-06	3.27e-06	1e-08	501.13187363	505.19133478	500.74468512	-0.00717613	-0.02319786	-0.15908192
0.08843	613.89985	0.0	7e-07	8.7e-07	9e-08	0.0	5.93e-06	3.27e-06	1e-08	501.04086174	505.10027925	500.65374229	-0.00716913	-0.02318546	-0.1590105
0.08849	614.26352	0.0	7e-07	8.7e-07	9e-08	0.0	5.93e-06	3.27e-06	1e-08	500.94992183	505.00926166	500.5628362	-0.00716212	-0.02317305	-0.15893908
0.09855	680.41846	0.0	7e-07	8.7e-07	9e-08	0.0	5.93e-06	3.27e-06	1e-08	484.9177044	488.97859652	484.56323672	-0.00641641	-0.0210116	-0.14637573
0.09861	680.77779	0.0	7e-07	8.7e-07	9e-08	0.0	5.93e-06	3.27e-06	1e-08	484.83359468	488.89433553	484.47919027	-0.00641002	-0.0210004	-0.14630974
0.09866	681.1371	0.0	7e-07	8.7e-07	9e-08	0.0	5.93e-06	3.27e-06	1e-08	484.74955412	488.81010989	484.39517804	-0.00640364	-0.0209892	-0.14624374
0.09872	681.49638	0.0	7e-07	8.7e-07	9e-08	0.0	5.93e-06	3.27e-06	1e-08	484.66558271	488.7259196	484.31120001	-0.00640396	-0.02097794	-0.14617776
0.09877	681.85564	0.0	7e-07	8.7e-07	9e-08	0.0	5.93e-06	3.27e-06	1e-08	484.58159264	488.6417649	484.22726087	-0.00641496	-0.0209666	-0.14611181
0.09883	682.21488	0.0	7e-07	8.7e-07	9e-08	0.0	5.93e-06	3.27e-06	1e-08	484.49744398	488.55764614	484.14336808	-0.00640456	-0.02095546	-0.14604596
0.09888	682.57409	0.0	7e-07	8.7e-07	9e-08	0.0	5.93e-06	3.27e-06	1e-08	484.41341724	488.47356252	484.05950661	-0.00640181	-0.02094426	-0.14598013
0.09894	682.93328	0.0	7e-07	8.7e-07	9e-08	0.0	5.93e-06	3.27e-06	1e-08	484.32941215	488.3895143	483.9756818	-0.00640576	-0.02093302	-0.14591435
0.09899	683.29245	0.0	7e-07	8.7e-07	9e-08	0.0	5.93e-06	3.27e-06	1e-08	484.24534081	488.3055017	483.89189832	-0.00640444	-0.02092181	-0.14584853
0.09905	683.65159	0.0	7e-07	8.7e-07	9e-08	0.0	5.93e-06	3.27e-06	1e-08	484.16127234	488.22152454	483.80815249	-0.00640312	-0.0209106	-0.14578271
0.0991	684.01071	0.0	7e-07	8.7e-07	9e-08	0.0	5.93e-06	3.27e-06	1e-08	484.07720675	488.13758283	483.72444432	-0.00638658	-0.02089955	-0.14571699
0.09916	684.3698	0.0	7e-07	8.7e-07	9e-08	0.0	5.93e-06	3.27e-06	1e-08	483.99334388	488.05367597	483.64076308	-0.00637605	-0.02088845	-0.14565128
0.09921	684.72887	0.0	7e-07	8.7e-07	9e-08	0.0	5.93e-06	3.27e-06	1e-08	483.90960482	487.96980417	483.55711299	-0.00638017	-0.02087722	-0.14558558
0.09927	685.08792	0.0	7e-07	8.7e-07	9e-08	0.0	5.93e-06	3.27e-06	1e-08	483.82579738	487.88596796	483.47350429	-0.00636837	-0.02086616	-0.14552002
0.09932	685.44694	0.0	7e-07	8.7e-07	9e-08	0.0	5.93e-06	3.27e-06	1e-08	483.74213053	487.80216669	483.38992577	-0.0063605	-0.02085506	-0.14545441
0.09938	685.80594	0.0	7e-07	8.7e-07	9e-08	0.0	5.93e-06	3.27e-06	1e-08	483.65855269	487.71840053	483.30638021	-0.00635416	-0.02084393	-0.14538879
0.09943	686.16492	0.0	7e-07	8.7e-07	9e-08	0.0	5.93e-06	3.27e-06	1e-08	483.57504385	487.63466955	483.22286867	-0.00635215	-0.02083278	-0.14532317
0.09949	686.52387	0.0	7e-07	8.7e-07	9e-08	0.0	5.93e-06	3.27e-06	1e-08	483.49154703	487.55097388	483.13939419	-0.00636351	-0.02082151	-0.1452576
0.10955	751.8114	0.0	7e-07	8.7e-07	9e-08	0.0	5.93e-06	3.27e-06	1e-08	468.77601295	472.81409171	468.45305464	-0.00570822	-0.01888564	-0.13372544
0.1096	752.16596	0.0	7e-07	8.7e-07	9e-08	0.0	5.93e-06	3.27e-06	1e-08	468.6986611	472.73665376	468.37594412	-0.00569801	-0.01887566	-0.13366491
0.10966	752.5205	0.0	7e-07	8.7e-07	9e-08	0.0	5.93e-06	3.27e-06	1e-08	468.62143524	472.65924835	468.2988621	-0.00569652	-0.0188656	-0.13360441
0.10971	752.87501	0.0	7e-07	8.7e-07	9e-08	0.0	5.93e-06	3.27e-06	1e-08	468.54421731	472.58187579	468.22181467	-0.00570026	-0.01885551	-0.13354394
0.10977	753.22951	0.0	7e-07	8.7e-07	9e-08	0.0	5.93e-06	3.27e-06	1e-08	468.46693647	472.50453624	468.14480548	-0.00569932	-0.01884545	-0.13348344
0.10982	753.58397	0.0	7e-07	8.7e-07	9e-08	0.0	5.93e-06	3.27e-06	1e-08	468.38965605	472.42722955	468.06783126	-0.00569838	-0.01883539	-0.13342294
0.10988	753.93842	0.0	7e-07	8.7e-07	9e-08	0.0	5.93e-06	3.27e-06	1e-08	468.31237604	472.34995572	467.99089202	-0.00568086	-0.01882549	-0.13336255
0.10993	754.29284	0.0	7e-07	8.7e-07	9e-08	0.0	5.93e-06	3.27e-06	1e-08	468.23532128	472.27271411	467.91397608	-0.00567372	-0.01881551	-0.13330214
0.10999	754.64723	0.0	7e-07	8.7e-07	9e-08	0.0	5.93e-06	3.27e-06	1e-08	468.15835098	472.19550508	467.83709073	-0.00567763	-0.01880543	-0.13324175
0.11004	755.0016	0.0	7e-07	8.7e-07	9e-08	0.0	5.93e-06	3.27e-06	1e-08	468.0813155	472.11832904	467.76024368	-0.00566467	-0.01879553	-0.13318152
0.1101	755.35595	0.0	7e-07	8.7e-07	9e-08	0.0	5.93e-06	3.27e-06	1e-08	468.00444361	472.0411853	467.68342304	-0.00565872	-0.01878555	-0.1331212
0.11015	755.71028	0.0	7e-07	8.7e-07	9e-08	0.0	5.93e-06	3.27e-06	1e-08	467.92764023	471.96407415	467.60663377	-0.00565294	-0.01877557	-0.13306087
0.11021	756.06457	0.0	7e-07	8.7e-07	9e-08	0.0	5.93e-06	3.27e-06	1e-08	467.85090303	471.8869956	467.52987599	-0.00565395	-0.01876554	-0.13300057
0.11026	756.41885	0.0	7e-07	8.7e-07	9e-08	0.0	5.93e-06	3.27e-06	1e-08	467.77413987	471.80994989	467.45315444	-0.00566471	-0.01875542	-0.13294029
0.11032	756.7731	0.0	7e-07	8.7e-07	9e-08	0.0	5.93e-06	3.27e-06	1e-08	467.69721852	471.73293735	467.37647594	-0.00565412	-0.01874551	-0.1328801
0.11037	757.12733	0.0	7e-07	8.7e-07	9e-08	0.0	5.93e-06	3.27e-06	1e-08	467.6204288	471.65595717	467.29982548	-0.00565309	-0.01873553	-0.13281993
0.11043	757.48153	0.0	7e-07	8.7e-07	9e-08	0.0	5.93e-06	3.27e-06	1e-08	467.5436408	471.57900969	467.22320975	-0.00565669	-0.01872551	-0.13275981
0.11048	757.83571	0.0	7e-07	8.7e-07	9e-08	0.0	5.93e-06	3.27e-06	1e-08	467.46679177	471.50209505	467.14663198	-0.00565578	-0.01871552	-0.13269964
0.12055	822.2445	0.0	7e-07	8.7e-07	9e-08	0.0	5.93e-06	3.27e-06	1e-08	453.96943464	457.96265045	453.6760051	-0.00506509	-0.0169824	-0.12212209
0.1206	822.59423	0.0	7e-07	8.7e-07	9e-08	0.0	5.93e-06	3.27e-06	1e-08	453.89865517	457.89152306	453.60529408	-0.00506596	-0.01697337	-0.12206656
0.12066	822.94394	0.0	7e-07	8.7e-07	9e-08	0.0	5.93e-06	3.27e-06	1e-08	453.82785309	457.82042614	453.53461654	-0.00506351	-0.01696438	-0.12201108
0.12071	823.29362	0.0	7e-07	8.7e-07	9e-08	0.0	5.93e-06	3.27e-06	1e-08	453.75707472	457.74935954	453.46397011	-0.00505314	-0.01695547	-0.12195568
0.12077	823.64328	0.0	7e-07	8.7e-07	9e-08	0.0	5.93e-06	3.27e-06	1e-08	453.6864309	457.67832294	453.39334921	-0.00504785	-0.0169465	-0.12190022
0.12082	823.99292	0.0	7e-07	8.7e-07	9e-08	0.0	5.93e-06	3.27e-06	1e-08	453.61585063	457.60731654	453.32275742	-0.00504255	-0.01693754	-0.12184475
0.12088	824.34253	0.0	7e-07	8.7e-07	9e-08	0.0	5.93e-06	3.27e-06	1e-08	453.54533391	457.53634036	453.25219475	-0.00505191	-0.01692846	-0.12178932
0.12093	824.69212	0.0	7e-07	8.7e-07	9e-08	0.0	5.93e-06	3.27e-06	1e-08	453.47467601	457.4653949	453.18167143	-0.00505383	-0.01691944	-0.12173393
0.12099	825.04168	0.0	7e-07	8.7e-07	9e-08	0.0	5.93e-06	3.27e-06	1e-08	453.40398086	457.39447988	453.11118225	-0.00504383	-0.01691054	-0.12167858
0.12104	825.39122	0.0	7e-07	8.7e-07	9e-08	0.0	5.93e-06	3.27e-06	1e-08	453.33341512	457.32359484	453.04071881	-0.0050497	-0.01690152	-0.12162331
0.1211	825.74073	0.0	7e-07	8.7e-07	9e-08	0.0	5.93e-06	3.27e-06	1e-08	453.26275694	457.25274032	452.9702922	-0.00504948	-0.01689254	-0.121568
0.12115	826.09022	0.0	7e-07	8.7e-07	9e-08	0.0	5.93e-06	3.27e-06	1e-08	453.19209147	457.18191612	452.89989818	-0.00504888	-0.01688357	-0.12151268
0.12121	826.43969	0.0	7e-07	8.7e-07	9e-08	0.0	5.93e-06	3.27e-06	1e-08	453.12142403	457.11112222	452.82953647	-0.00504152	-0.01687466	-0.12145741
0.12126	826.78913	0.0	7e-07	8.7e-07	9e-08	0.0	5.93e-06	3.27e-06	1e-08	453.05084916	457.04035837	452.75920233	-0.00502546	-0.01686584	-0.12140219
0.12132	827.13854	0.0	7e-07	8.7e-07	9e-08	0.0	5.93e-06	3.27e-06	1e-08	452.9804887	456.96962421	452.68888962	-0.00502951	-0.01685684	-0.12134698
0.12137	827.48793	0.0	7e-07	8.7e-07	9e-08	0.0	5.93e-06	3.27e-06	1e-08	452.91006123	456.89892048	452.61861243	-0.00502374	-0.01684795	-0.12129183
0.12143	827.8373	0.0	7e-07	8.7e-07	9e-08	0.0	5.93e-06	3.27e-06	1e-08	452.83970417	456.82824678	452.54836385	-0.00501456	-0.01683909	-0.12123672
0.12148	828.18665	0.0	7e-07	8.7e-07	9e-08	0.0	5.93e-06	3.27e-06	1e-08	452.76946539	456.75760298	452.47814145	-0.0050093	-0.01683018	-0.12118156
0.13155	891.70498	0.0	7e-07	8.7e-07	9e-08	0.0	5.93e-06	3.27e-06	1e-08	440.39895378	444.32517247	440.1312652	-0.00451599	-0.0152784	-0.11148643
0.1316	892.04982	0.0	7e-07	8.7e-07	9e-08	0.0	5.93e-06	3.27e-06	1e-08	440.33402726	444.25987685	440.06647715	-0.0045201	-0.01527029	-0.11143558
0.13166	892.39463	0.0	7e-07	8.7e-07	9e-08	0.0	5.93e-06	3.27e-06	1e-08	440.26903283	444.19460947	440.00172222	-0.00451976	-0.01526222	-0.11138471
0.13171	892.73942	0.0	7e-07	8.7e-07	9e-08	0.0	5.93e-06	3.27e-06	1e-08	440.20403437	444.12937018	439.93699728	-0.00451905	-0.01525415	-0.11133384
0.13177	893.08418	0.0	7e-07	8.7e-07	9e-08	0.0	5.93e-06	3.27e-06	1e-08	440.13903739	444.06415896	439.87230208	-0.00450332	-0.01524622	-0.11128306
0.13182	893.42892	0.0	7e-07	8.7e-07	9e-08	0.0	5.93e-06	3.27e-06	1e-08	440.07425769	443.99897523	439.80762605	-0.0044984	-0.0152382	-0.11123227
0.13188	893.77363	0.0	7e-07	8.7e-07	9e-08	0.0	5.93e-06	3.27e-06	1e-08	440.00953989	443.93381937	439.74297677	-0.0045013	-0.01523012	-0.1111815
0.13193	894.11832	0.0	7e-07	8.7e-07	9e-08	0.0	5.93e-06	3.27e-06	1e-08	439.94477157	443.86869167	439.6783597	-0.00449012	-0.01522218	-0.11113084
0.13199	894.46299	0.0	7e-07	8.7e-07	9e-08	0.0	5.93e-06	3.27e-06	1e-08	439.88015539	443.80359155	439.6137649	-0.00448527	-0.01521417	-0.11108012
0.13204	894.80763	0.0	7e-07	8.7e-07	9e-08	0.0	5.93e-06	3.27e-06	1e-08	439.8156001	443.73851929	439.54919687	-0.00448043	-0.01520617	-0.11102939
0.1321	895.15224	0.0	7e-07	8.7e-07	9e-08	0.0	5.93e-06	3.27e-06	1e-08	439.75110571	443.67347487	439.4846556	-0.0044848	-0.01519809	-0.11097869
0.13215	895.49683	0.0	7e-07	8.7e-07	9e-08	0.0	5.93e-06	3.27e-06	1e-08	439.68653963	443.60845862	439.42014754	-0.00449206	-0.01518999	-0.11092801
0.13221	895.8414	0.0	7e-07	8.7e-07	9e-08	0.0	5.93e-06	3.27e-06	1e-08	439.62186029	443.54347065	439.35567469	-0.00448251	-0.01518204	-0.1108774
0.13226	896.18594	0.0	7e-07	8.7e-07	9e-08	0.0	5.93e-06	3.27e-06	1e-08	439.55730964	443.47851029	439.29122524	-0.00448518	-0.01517401	-0.11082682
0.13232	896.53045	0.0	7e-07	8.7e-07	9e-08	0.0	5.93e-06	3.27e-06	1e-08	439.49271175	443.41357798	439.22680774	-0.00448714	-0.01516597	-0.11077625
0.13237	896.87494	0.0	7e-07	8.7e-07	9e-08	0.0	5.93e-06	3.27e-06	1e-08	439.42807694	443.34867369	439.16242168	-0.00448682	-0.01515796	-0.11072566
0.13243	897.21941	0.0	7e-07	8.7e-07	9e-08	0.0	5.93e-06	3.27e-06	1e-08	439.36343798	443.28379734	439.09806547	-0.00448268	-0.01514997	-0.11067509
0.13248	897.56385	0.0	7e-07	8.7e-07	9e-08	0.0	5.93e-06	3.27e-06	1e-08	439.29884978	443.2189488	439.03373643	-0.00446675	-0.01514211	-0.11062459
0.14255	960.17961	0.0	7e-07	8.7e-07	9e-08	0.0	5.93e-06	3.27e-06	1e-08	427.96828179	431.80890643	427.72428637	-0.00402872	-0.01375277	-0.10174414
0.1426	960.51948	0.0	7e-07	8.7e-07	9e-08	0.0	5.93e-06	3.27e-06	1e-08	427.90881943	431.74899425	427.66495978	-0.00402832	-0.01374554	-0.10169754
0.14266	960.85933	0.0	7e-07	8.7e-07	9e-08	0.0	5.93e-06	3.27e-06	1e-08	427.84935552	431.68910799	427.60566073	-0.00402122	-0.01373838	-0.10165099
0.14271	961.19915	0.0	7e-07	8.7e-07	9e-08	0.0	5.93e-06	3.27e-06	1e-08	427.78998889	431.62924738	427.5463845	-0.00402702	-0.01373111	-0.10160449
0.14277	961.53895	0.0	7e-07	8.7e-07	9e-08	0.0	5.93e-06	3.27e-06	1e-08	427.73052916	431.56941287	427.48714009	-0.00402692	-0.01372389	-0.10155795
0.14282	961.87872	0.0	7e-07	8.7e-07	9e-08	0.0	5.93e-06	3.27e-06	1e-08	427.67106342	431.50960425	427.42792339	-0.00402682	-0.01371667	-0.10151141
0.14288	962.21847	0.0	7e-07	8.7e-07	9e-08	0.0	5.93e-06	3.27e-06	1e-08	427.61159167	431.44982153	427.3687344	-0.00401669	-0.01370954	-0.10146493
0.14293	962.55819	0.0	7e-07	8.7e-07	9e-08	0.0	5.93e-06	3.27e-06	1e-08	427.55226206	431.39006432	427.30956605	-0.00400631	-0.01370242	-0.10141848
0.14299	962.89789	0.0	7e-07	8.7e-07	9e-08	0.0	5.93e-06	3.27e-06	1e-08	427.4930783	431.33033258	427.25041816	-0.00401072	-0.01369518	-0.10137202
0.14304	963.23757	0.0	7e-07	8.7e-07	9e-08	0.0	5.93e-06	3.27e-06	1e-08	427.43382194	431.27062687	427.1913011	-0.00400216	-0.01368806	-0.10132566
0.1431	963.57721	0.0	7e-07	8.7e-07	9e-08	0.0	5.93e-06	3.27e-06	1e-08	427.37468459	431.21094665	427.13220572	-0.00399629	-0.01368092	-0.10127927
0.14315	963.91684	0.0	7e-07	8.7e-07	9e-08	0.0	5.93e-06	3.27e-06	1e-08	427.3156266	431.15129204	427.07313391	-0.00399183	-0.01367376	-0.10123287
0.14321	964.25644	0.0	7e-07	8.7e-07	9e-08	0.0	5.93e-06	3.27e-06	1e-08	427.25662701	431.09166311	427.01408669	-0.00399275	-0.01366656	-0.10118648
0.14326	964.59601	0.0	7e-07	8.7e-07	9e-08	0.0	5.93e-06	3.27e-06	1e-08	427.19760647	431.03206003	426.9550678	-0.00400308	-0.01365928	-0.10114011
0.14332	964.93556	0.0	7e-07	8.7e-07	9e-08	0.0	5.93e-06	3.27e-06	1e-08	427.13842583	430.97248314	426.89608384	-0.00399458	-0.01365217	-0.10109381
0.14337	965.27508	0.0	7e-07	8.7e-07	9e-08	0.0	5.93e-06	3.27e-06	1e-08	427.07936349	430.91293173	426.83712156	-0.00399486	-0.013645	-0.10104753
0.14343	965.61458	0.0	7e-07	8.7e-07	9e-08	0.0	5.93e-06	3.27e-06	1e-08	427.02028954	430.85340609	426.77818712	-0.00399835	-0.0136378	-0.10100127
0.14348	965.95405	0.0	7e-07	8.7e-07	9e-08	0.0	5.93e-06	3.27e-06	1e-08	426.96115657	430.79390634	426.71928274	-0.00399827	-0.01363063	-0.10095499
0.15354	1027.65463	0.0	7e-07	8.7e-07	9e-08	0.0	5.93e-06	3.27e-06	1e-08	416.59141912	420.33034425	416.36954195	-0.00358873	-0.01238571	-0.09282096
0.1536	1027.98947	0.0	7e-07	8.7e-07	9e-08	0.0	5.93e-06	3.27e-06	1e-08	416.5371511	420.27540033	416.3152435	-0.00359594	-0.01237868	-0.09277503
0.15365	1028.32429	0.0	7e-07	8.7e-07	9e-08	0.0	5.93e-06	3.27e-06	1e-08	416.48276737	420.22048242	416.26097763	-0.00359766	-0.01237291	-0.09273715
0.15371	1028.65907	0.0	7e-07	8.7e-07	9e-08	0.0	5.93e-06	3.27e-06	1e-08	416.42835199	420.16558581	416.20673567	-0.00359315	-0.0123668	-0.09269671
0.15376	1028.99384	0.0	7e-07	8.7e-07	9e-08	0.0	5.93e-06	3.27e-06	1e-08	416.37399882	420.11071171	416.15251479	-0.00357574	-0.01236	-0.09265095
0.15382	1029.32858	0.0	7e-07	8.7e-07	9e-08	0.0	5.93e-06	3.27e-06	1e-08	416.31990227	420.05586263	416.09830912	-0.00356996	-0.01235383	-0.09260998
0.15387	1029.66329	0.0	7e-07	8.7e-07	9e-08	0.0	5.93e-06	3.27e-06	1e-08	416.26588711	420.00103629	416.04412396	-0.00356418	-0.01234765	-0.09256901
0.15393	1029.99798	0.0	7e-07	8.7e-07	9e-08	0.0	5.93e-06	3.27e-06	1e-08	416.21195332	419.94623271	415.98995931	-0.0035584	-0.01234148	-0.09252804
0.15398	1030.33264	0.0	7e-07	8.7e-07	9e-08	0.0	5.93e-06	3.27e-06	1e-08	416.15810091	419.89145189	415.93581515	-0.00355654	-0.01233526	-0.09248696
0.15404	1030.66728	0.0	7e-07	8.7e-07	9e-08	0.0	5.93e-06	3.27e-06	1e-08	416.10427055	419.83669403	415.88169431	-0.00359351	-0.01232855	-0.09244472
0.15409	1031.00189	0.0	7e-07	8.7e-07	9e-08	0.0	5.93e-06	3.27e-06	1e-08	416.04987472	419.78196117	415.8276247	-0.00358607	-0.0123222	-0.09240246
0.15415	1031.33647	0.0	7e-07	8.7e-07	9e-08	0.0	5.93e-06	3.27e-06	1e-08	415.99558523	419.72725173	415.7735752	-0.00358316	-0.01231579	-0.09236008
0.1542	1031.67104	0.0	7e-07	8.7e-07	9e-08	0.0	5.93e-06	3.27e-06	1e-08	415.94133346	419.67256595	415.71954906	-0.00359132	-0.01230929	-0.09231765
0.15426	1032.00557	0.0	7e-07	8.7e-07	9e-08	0.0	5.93e-06	3.27e-06	1e-08	415.88695196	419.61790424	415.66555407	-0.00358251	-0.01230012	-0.09225671
0.15431	1032.34008	0.0	7e-07	8.7e-07	9e-08	0.0	5.93e-06	3.27e-06	1e-08	415.83269482	419.56327637	415.61158944	-0.00356662	-0.01229322	-0.09221035
0.15437	1032.67457	0.0	7e-07	8.7e-07	9e-08	0.0	5.93e-06	3.27e-06	1e-08	415.77867133	419.50867392	415.55764146	-0.00357377	-0.0122858	-0.09216187
0.15442	1033.00902	0.0	7e-07	8.7e-07	9e-08	0.0	5.93e-06	3.27e-06	1e-08	415.72453242	419.45409892	415.50372756	-0.00356897	-0.01226325	-0.09201297
0.15448	1033.34346	0.0	7e-07	8.7e-07	9e-08	0.0	5.93e-06	3.27e-06	1e-08	415.67044436	419.3996073	415.44989954	-0.00356793	-0.0122584	-0.09198093
0.16454	1094.11572	0.0	7e-07	8.7e-07	9e-08	0.0	5.93e-06	3.27e-06	1e-08	406.18468362	409.80703953	405.98228749	-0.0032132	-0.01113846	-0.08450559
0.1646	1094.44545	0.0	7e-07	8.7e-07	9e-08	0.0	5.93e-06	3.27e-06	1e-08	406.1349765	409.7567598	405.93271792	-0.0032132	-0.01113846	-0.08450559
0.16465	1094.77516	0.0	7e-07	8.7e-07	9e-08	0.0	5.93e-06	3.27e-06	1e-08	406.08526938	409.70648006	405.88314835	-0.0032132	-0.01113846	-0.08450559
0.16471	1095.10484	0.0	7e-07	8.7e-07	9e-08	0.0	5.93e-06	3.27e-06	1e-08	406.03556227	409.65620033	405.83357877	-0.0032132	-0.01113846	-0.08450559
0.16476	1095.4345	0.0	7e-07	8.7e-07	9e-08	0.0	5.93e-06	3.27e-06	1e-08	405.98585515	409.6059206	405.7840092	-0.00321143	-0.01113643	-0.0844918
0.16482	1095.76413	0.0	7e-07	8.7e-07	9e-08	0.0	5.93e-06	3.27e-06	1e-08	405.93617363	409.55564858	405.73444668	-0.00320345	-0.01112729	-0.08442988
0.16487	1096.09373	0.0	7e-07	8.7e-07	9e-08	0.0	5.93e-06	3.27e-06	1e-08	405.88660704	409.50541118	405.68491582	-0.00320011	-0.01112346	-0.08440393
0.16493	1096.42331	0.0	7e-07	8.7e-07	9e-08	0.0	5.93e-06	3.27e-06	1e-08	405.83708862	409.45518829	405.63539823	-0.00319677	-0.01111963	-0.08437798
0.16498	1096.75286	0.0	7e-07	8.7e-07	9e-08	0.0	5.93e-06	3.27e-06	1e-08	405.78761836	409.40497991	405.58589391	-0.00319343	-0.01111581	-0.08435202
0.16504	1097.08239	0.0	7e-07	8.7e-07	9e-08	0.0	5.93e-06	3.27e-06	1e-08	405.73819627	409.35478605	405.53640286	-0.00320325	-0.01110901	-0.08430686
0.16509	1097.41189	0.0	7e-07	8.7e-07	9e-08	0.0	5.93e-06	3.27e-06	1e-08	405.68861604	409.30461807	405.48694586	-0.00320754	-0.01110346	-0.08426977
0.16515	1097.74137	0.0	7e-07	8.7e-07	9e-08	0.0	5.93e-06	3.27e-06	1e-08	405.63896438	409.2544712	405.43751418	-0.00321007	-0.01109831	-0.08423526
0.1652	1098.07082	0.0	7e-07	8.7e-07	9e-08	0.0	5.93e-06	3.27e-06	1e-08	405.58926893	409.20434391	405.38810503	-0.00321259	-0.01109315	-0.08420075
0.16526	1098.40024	0.0	7e-07	8.7e-07	9e-08	0.0	5.93e-06	3.27e-06	1e-08	405.5395297	409.1542362	405.33871841	-0.00321222	-0.01108754	-0.08416292
0.16531	1098.72964	0.0	7e-07	8.7e-07	9e-08	0.0	5.93e-06	3.27e-06	1e-08	405.48979112	409.10414983	405.28935428	-0.00320983	-0.01108159	-0.08412281
0.16537	1099.05902	0.0	7e-07	8.7e-07	9e-08	0.0	5.93e-06	3.27e-06	1e-08	405.440084	409.05408604	405.24001261	-0.0032099	-0.01107605	-0.08408549
0.16542	1099.38836	0.0	7e-07	8.7e-07	9e-08	0.0	5.93e-06	3.27e-06	1e-08	405.39037082	409.00404332	405.19069344	-0.00320996	-0.0110705	-0.08404817
0.16548	1099.71768	0.0	7e-07	8.7e-07	9e-08	0.0	5.93e-06	3.27e-06	1e-08	405.3406516	408.95402169	405.14139676	-0.00320695	-0.01106496	-0.08401074
0.17554	1159.54806	0.0	7e-07	8.7e-07	9e-08	0.0	5.93e-06	3.27e-06	1e-08	396.66818034	400.1622318	396.48369261	-0.00288448	-0.01006008	-0.07717027
0.1756	1159.87262	0.0	7e-07	8.7e-07	9e-08	0.0	5.93e-06	3.27e-06	1e-08	396.62264845	400.11609557	396.43831181	-0.00287958	-0.01005779	-0.07715428
0.17565	1160.19714	0.0	7e-07	8.7e-07	9e-08	0.0	5.93e-06	3.27e-06	1e-08	396.57719182	400.06996824	396.39293723	-0.00286782	-0.01005228	-0.07711585
0.17571	1160.52164	0.0	7e-07	8.7e-07	9e-08	0.0	5.93e-06	3.27e-06	1e-08	396.53191597	400.02386229	396.34757761	-0.00287414	-0.01004615	-0.07707416
0.17576	1160.84611	0.0	7e-07	8.7e-07	9e-08	0.0	5.93e-06	3.27e-06	1e-08	396.48653519	399.97778027	396.30224757	-0.00287312	-0.01003871	-0.07702308
0.17582	1161.17056	0.0	7e-07	8.7e-07	9e-08	0.0	5.93e-06	3.27e-06	1e-08	396.44116406	399.93172723	396.25694765	-0.00286377	-0.01002097	-0.0769009
0.17587	1161.49498	0.0	7e-07	8.7e-07	9e-08	0.0	5.93e-06	3.27e-06	1e-08	396.39592543	399.88574325	396.21171491	-0.00286377	-0.01002097	-0.0769009
0.17593	1161.81938	0.0	7e-07	8.7e-07	9e-08	0.0	5.93e-06	3.27e-06	1e-08	396.3506868	399.83975927	396.16648218	-0.00286377	-0.01002097	-0.0769009
0.17598	1162.14374	0.0	7e-07	8.7e-07	9e-08	0.0	5.93e-06	3.27e-06	1e-08	396.30544818	399.79377529	396.12124945	-0.00286377	-0.01002097	-0.0769009
0.17604	1162.46809	0.0	7e-07	8.7e-07	9e-08	0.0	5.93e-06	3.27e-06	1e-08	396.26020955	399.74779131	396.07601672	-0.00286793	-0.01000398	-0.07678461
0.17609	1162.7924	0.0	7e-07	8.7e-07	9e-08	0.0	5.93e-06	3.27e-06	1e-08	396.21489064	399.70187363	396.03085709	-0.00286949	-0.00999759	-0.07674091
0.17615	1163.11669	0.0	7e-07	8.7e-07	9e-08	0.0	5.93e-06	3.27e-06	1e-08	396.16954157	399.65598087	395.98572493	-0.00286949	-0.00999759	-0.07674091
0.1762	1163.44096	0.0	7e-07	8.7e-07	9e-08	0.0	5.93e-06	3.27e-06	1e-08	396.1241925	399.61008811	395.94059276	-0.00286949	-0.00999759	-0.07674091
0.17626	1163.7652	0.0	7e-07	8.7e-07	9e-08	0.0	5.93e-06	3.27e-06	1e-08	396.07884343	399.56419534	395.8954606	-0.00286503	-0.00999638	-0.0767324
0.17631	1164.08941	0.0	7e-07	8.7e-07	9e-08	0.0	5.93e-06	3.27e-06	1e-08	396.03356388	399.51830728	395.85033044	-0.00284937	-0.00999144	-0.07669782
0.17637	1164.41359	0.0	7e-07	8.7e-07	9e-08	0.0	5.93e-06	3.27e-06	1e-08	395.98852732	399.47243842	395.80521016	-0.00285659	-0.00998607	-0.07666132
0.17642	1164.73775	0.0	7e-07	8.7e-07	9e-08	0.0	5.93e-06	3.27e-06	1e-08	395.94337215	399.42659057	395.76011698	-0.002849	-0.009966	-0.07652309
0.17648	1165.06189	0.0	7e-07	8.7e-07	9e-08	0.0	5.93e-06	3.27e-06	1e-08	395.89831983	399.38082098	395.71510192	-0.00284867	-0.00996513	-0.07651713
0.18654	1223.93626	0.0	7e-07	8.7e-07	9e-08	0.0	5.93e-06	3.27e-06	1e-08	387.96945699	391.32529055	387.80091893	-0.00259013	-0.00908013	-0.07037842
0.1866	1224.25555	0.0	7e-07	8.7e-07	9e-08	0.0	5.93e-06	3.27e-06	1e-08	387.92779554	391.28301699	387.75943675	-0.00256993	-0.00906565	-0.07027621
0.18665	1224.57482	0.0	7e-07	8.7e-07	9e-08	0.0	5.93e-06	3.27e-06	1e-08	387.88644732	391.24080116	387.71800228	-0.00256954	-0.00906538	-0.07027426
0.18671	1224.89405	0.0	7e-07	8.7e-07	9e-08	0.0	5.93e-06	3.27e-06	1e-08	387.84510506	391.19858643	387.67656871	-0.00256954	-0.00906538	-0.07027426
0.18676	1225.21327	0.0	7e-07	8.7e-07	9e-08	0.0	5.93e-06	3.27e-06	1e-08	387.8037628	391.1563717	387.63513515	-0.0025848	-0.0090536	-0.0701929
0.18682	1225.53245	0.0	7e-07	8.7e-07	9e-08	0.0	5.93e-06	3.27e-06	1e-08	387.76216568	391.11420409	387.59376154	-0.00258904	-0.00905033	-0.07017029
0.18687	1225.85161	0.0	7e-07	8.7e-07	9e-08	0.0	5.93e-06	3.27e-06	1e-08	387.72049775	391.07204957	387.55240458	-0.00258904	-0.00905033	-0.07017029
0.18693	1226.17074	0.0	7e-07	8.7e-07	9e-08	0.0	5.93e-06	3.27e-06	1e-08	387.67882983	391.02989506	387.51104763	-0.0025737	-0.00904829	-0.07015524
0.18698	1226.48985	0.0	7e-07	8.7e-07	9e-08	0.0	5.93e-06	3.27e-06	1e-08	387.6374071	390.98774864	387.46968903	-0.00256843	-0.00904387	-0.07012414
0.18704	1226.80893	0.0	7e-07	8.7e-07	9e-08	0.0	5.93e-06	3.27e-06	1e-08	387.59606552	390.94561986	387.42834555	-0.00256609	-0.00902657	-0.07000309
0.18709	1227.12798	0.0	7e-07	8.7e-07	9e-08	0.0	5.93e-06	3.27e-06	1e-08	387.55474772	390.90356022	387.38707374	-0.00256603	-0.00902631	-0.07000127
0.18715	1227.447	0.0	7e-07	8.7e-07	9e-08	0.0	5.93e-06	3.27e-06	1e-08	387.5134307	390.86150163	387.34580298	-0.00256603	-0.00902631	-0.07000127
0.1872	1227.766	0.0	7e-07	8.7e-07	9e-08	0.0	5.93e-06	3.27e-06	1e-08	387.47211368	390.81944303	387.30453222	-0.00256163	-0.00901456	-0.06991902
0.18726	1228.08498	0.0	7e-07	8.7e-07	9e-08	0.0	5.93e-06	3.27e-06	1e-08	387.43085814	390.77743143	387.26330817	-0.00255421	-0.00899475	-0.0697804
0.18731	1228.40392	0.0	7e-07	8.7e-07	9e-08	0.0	5.93e-06	3.27e-06	1e-08	387.38970623	390.73549905	387.22216282	-0.00255421	-0.00899475	-0.0697804
0.18737	1228.72284	0.0	7e-07	8.7e-07	9e-08	0.0	5.93e-06	3.27e-06	1e-08	387.34855432	390.69356667	387.18101747	-0.00255421	-0.00899475	-0.0697804
0.18742	1229.04173	0.0	7e-07	8.7e-07	9e-08	0.0	5.93e-06	3.27e-06	1e-08	387.3074024	390.65163429	387.13987213	-0.00255421	-0.00899475	-0.0697804
0.18748	1229.3606	0.0	7e-07	8.7e-07	9e-08	0.0	5.93e-06	3.27e-06	1e-08	387.26625049	390.60970191	387.09872678	-0.00255421	-0.00899475	-0.0697804
0.19754	1287.26426	0.0	7e-07	8.7e-07	9e-08	0.0	5.93e-06	3.27e-06	1e-08	380.02368805	383.2341687	379.86982046	-0.00231514	-0.00819671	-0.06414532
0.1976	1287.5782	0.0	7e-07	8.7e-07	9e-08	0.0	5.93e-06	3.27e-06	1e-08	379.98579844	383.19546367	379.83192396	-0.00231842	-0.00819168	-0.06410987
0.19765	1287.89213	0.0	7e-07	8.7e-07	9e-08	0.0	5.93e-06	3.27e-06	1e-08	379.9478514	383.15677923	379.79405128	-0.00231854	-0.00818893	-0.06409039
0.19771	1288.20602	0.0	7e-07	8.7e-07	9e-08	0.0	5.93e-06	3.27e-06	1e-08	379.9099004	383.11810603	379.7561905	-0.00231381	-0.00818345	-0.06405117
0.19776	1288.51989	0.0	7e-07	8.7e-07	9e-08	0.0	5.93e-06	3.27e-06	1e-08	379.87202261	383.07945525	379.71835022	-0.00231259	-0.0081701	-0.06395621
0.19782	1288.83373	0.0	7e-07	8.7e-07	9e-08	0.0	5.93e-06	3.27e-06	1e-08	379.83415489	383.04085907	379.68056674	-0.00231171	-0.00816051	-0.06388791
0.19787	1289.14754	0.0	7e-07	8.7e-07	9e-08	0.0	5.93e-06	3.27e-06	1e-08	379.7962944	383.00230216	379.64282411	-0.00231171	-0.00816051	-0.06388791
0.19793	1289.46133	0.0	7e-07	8.7e-07	9e-08	0.0	5.93e-06	3.27e-06	1e-08	379.75843391	382.96374524	379.60508149	-0.00231171	-0.00816051	-0.06388791
0.19798	1289.77509	0.0	7e-07	8.7e-07	9e-08	0.0	5.93e-06	3.27e-06	1e-08	379.72057342	382.92518833	379.56733886	-0.00231171	-0.00816051	-0.06388791
0.19804	1290.08882	0.0	7e-07	8.7e-07	9e-08	0.0	5.93e-06	3.27e-06	1e-08	379.68271293	382.88663142	379.52959623	-0.00231081	-0.00816001	-0.06388439
0.19809	1290.40253	0.0	7e-07	8.7e-07	9e-08	0.0	5.93e-06	3.27e-06	1e-08	379.64486675	382.84807652	379.49185511	-0.00230144	-0.00815488	-0.06384762
0.19815	1290.71621	0.0	7e-07	8.7e-07	9e-08	0.0	5.93e-06	3.27e-06	1e-08	379.60717006	382.80954261	379.45412973	-0.00230429	-0.00815077	-0.06381858
0.1982	1291.02986	0.0	7e-07	8.7e-07	9e-08	0.0	5.93e-06	3.27e-06	1e-08	379.56942378	382.77102553	379.41642397	-0.00230351	-0.0081412	-0.0637505
0.19826	1291.34349	0.0	7e-07	8.7e-07	9e-08	0.0	5.93e-06	3.27e-06	1e-08	379.53168304	382.73254767	379.378759	-0.0022998	-0.00812583	-0.06364108
0.19831	1291.65708	0.0	7e-07	8.7e-07	9e-08	0.0	5.93e-06	3.27e-06	1e-08	379.49399161	382.69413277	379.34115786	-0.0022998	-0.00812583	-0.06364108
0.19837	1291.97065	0.0	7e-07	8.7e-07	9e-08	0.0	5.93e-06	3.27e-06	1e-08	379.45630018	382.65571787	379.30355673	-0.0022998	-0.00812583	-0.06364108
0.19842	1292.2842	0.0	7e-07	8.7e-07	9e-08	0.0	5.93e-06	3.27e-06	1e-08	379.41860874	382.61730297	379.26595559	-0.0022998	-0.00812583	-0.06364108
0.19848	1292.59772	0.0	7e-07	8.7e-07	9e-08	0.0	5.93e-06	3.27e-06	1e-08	379.38091731	382.57888807	379.22835445	-0.0022998	-0.00812583	-0.06364108
0.20854	1349.51533	0.0	7e-07	8.7e-07	9e-08	0.0	5.93e-06	3.27e-06	1e-08	372.76585757	375.82593844	372.62549339	-0.00207529	-0.00739491	-0.05839249
0.20859	1349.82385	0.0	7e-07	8.7e-07	9e-08	0.0	5.93e-06	3.27e-06	1e-08	372.73134304	375.79054897	372.59092572	-0.00207529	-0.00739491	-0.05839249
0.20865	1350.13234	0.0	7e-07	8.7e-07	9e-08	0.0	5.93e-06	3.27e-06	1e-08	372.69682851	375.75515949	372.55635806	-0.00207529	-0.00739491	-0.05839249
0.2087	1350.44081	0.0	7e-07	8.7e-07	9e-08	0.0	5.93e-06	3.27e-06	1e-08	372.66231397	375.71977001	372.5217904	-0.00207879	-0.00739367	-0.05838376
0.20876	1350.74925	0.0	7e-07	8.7e-07	9e-08	0.0	5.93e-06	3.27e-06	1e-08	372.62774044	375.68438574	372.4872305	-0.00208491	-0.00738988	-0.05835682
0.20881	1351.05766	0.0	7e-07	8.7e-07	9e-08	0.0	5.93e-06	3.27e-06	1e-08	372.59306253	375.64901736	372.45269128	-0.00207925	-0.00738369	-0.05831182
0.20887	1351.36604	0.0	7e-07	8.7e-07	9e-08	0.0	5.93e-06	3.27e-06	1e-08	372.55847432	375.61367485	372.41817549	-0.00207666	-0.00737104	-0.05822028
0.20892	1351.6744	0.0	7e-07	8.7e-07	9e-08	0.0	5.93e-06	3.27e-06	1e-08	372.52392031	375.57838527	372.38371362	-0.00207666	-0.00737104	-0.05822028
0.20898	1351.98273	0.0	7e-07	8.7e-07	9e-08	0.0	5.93e-06	3.27e-06	1e-08	372.4893663	375.5430957	372.34925175	-0.00207666	-0.00737104	-0.05822028
0.20903	1352.29103	0.0	7e-07	8.7e-07	9e-08	0.0	5.93e-06	3.27e-06	1e-08	372.4548123	375.50780612	372.31478987	-0.00207666	-0.00737104	-0.05822028
0.20909	1352.5993	0.0	7e-07	8.7e-07	9e-08	0.0	5.93e-06	3.27e-06	1e-08	372.42025829	375.47251655	372.280328	-0.00207483	-0.0073442	-0.05802654
0.20914	1352.90755	0.0	7e-07	8.7e-07	9e-08	0.0	5.93e-06	3.27e-06	1e-08	372.38571611	375.43733943	372.24598275	-0.00207473	-0.00734282	-0.05801661
0.2092	1353.21577	0.0	7e-07	8.7e-07	9e-08	0.0	5.93e-06	3.27e-06	1e-08	372.35117454	375.40216808	372.21164348	-0.00207473	-0.00734282	-0.05801661
0.20925	1353.52396	0.0	7e-07	8.7e-07	9e-08	0.0	5.93e-06	3.27e-06	1e-08	372.31663297	375.36699673	372.17730421	-0.00207473	-0.00734282	-0.05801661
0.20931	1353.83213	0.0	7e-07	8.7e-07	9e-08	0.0	5.93e-06	3.27e-06	1e-08	372.28209139	375.33182538	372.14296494	-0.00207473	-0.00734282	-0.05801661
0.20936	1354.14026	0.0	7e-07	8.7e-07	9e-08	0.0	5.93e-06	3.27e-06	1e-08	372.24754982	375.29665403	372.10862567	-0.00207473	-0.00734282	-0.05801661
0.20942	1354.44837	0.0	7e-07	8.7e-07	9e-08	0.0	5.93e-06	3.27e-06	1e-08	372.21300825	375.26148268	372.0742864	-0.00207473	-0.00734282	-0.05801661
0.20947	1354.75646	0.0	7e-07	8.7e-07	9e-08	0.0	5.93e-06	3.27e-06	1e-08	372.17846668	375.22631133	372.03994713	-0.00206212	-0.00734015	-0.0579966
0.21954	1410.67203	0.0	7e-07	8.7e-07	9e-08	0.0	5.93e-06	3.27e-06	1e-08	366.1417228	369.04776624	366.01321485	-0.00187611	-0.00669104	-0.05326382
0.21959	1410.97503	0.0	7e-07	8.7e-07	9e-08	0.0	5.93e-06	3.27e-06	1e-08	366.11006868	369.01535222	365.98163294	-0.00187358	-0.00667998	-0.05318262
0.21965	1411.27801	0.0	7e-07	8.7e-07	9e-08	0.0	5.93e-06	3.27e-06	1e-08	366.07844994	368.98298542	365.9500988	-0.00187358	-0.00667998	-0.05318262
0.2197	1411.58095	0.0	7e-07	8.7e-07	9e-08	0.0	5.93e-06	3.27e-06	1e-08	366.0468312	368.95061862	365.91856467	-0.00187358	-0.00667998	-0.05318262
0.21976	1411.88387	0.0	7e-07	8.7e-07	9e-08	0.0	5.93e-06	3.27e-06	1e-08	366.01521246	368.91825182	365.88703053	-0.00187298	-0.0066725	-0.05312777
0.21981	1412.18677	0.0	7e-07	8.7e-07	9e-08	0.0	5.93e-06	3.27e-06	1e-08	365.98359902	368.88591704	365.85552944	-0.00187146	-0.00665358	-0.0529892
0.21987	1412.48963	0.0	7e-07	8.7e-07	9e-08	0.0	5.93e-06	3.27e-06	1e-08	365.95199896	368.85366316	365.82411182	-0.00187146	-0.00665358	-0.0529892
0.21992	1412.79247	0.0	7e-07	8.7e-07	9e-08	0.0	5.93e-06	3.27e-06	1e-08	365.9203989	368.82140927	365.7926942	-0.00187146	-0.00665358	-0.0529892
0.21998	1413.09528	0.0	7e-07	8.7e-07	9e-08	0.0	5.93e-06	3.27e-06	1e-08	365.88879884	368.78915539	365.76127658	-0.00187146	-0.00665358	-0.0529892
0.22003	1413.39806	0.0	7e-07	8.7e-07	9e-08	0.0	5.93e-06	3.27e-06	1e-08	365.85719878	368.7569015	365.72985896	-0.00187146	-0.00665358	-0.0529892
0.22009	1413.70081	0.0	7e-07	8.7e-07	9e-08	0.0	5.93e-06	3.27e-06	1e-08	365.82559871	368.72464761	365.69844134	-0.00187146	-0.00665358	-0.0529892
0.22014	1414.00353	0.0	7e-07	8.7e-07	9e-08	0.0	5.93e-06	3.27e-06	1e-08	365.79399865	368.69239373	365.66702372	-0.00187146	-0.00665358	-0.0529892
0.2202	1414.30623	0.0	7e-07	8.7e-07	9e-08	0.0	5.93e-06	3.27e-06	1e-08	365.76239859	368.66013984	365.6356061	-0.00185889	-0.00665078	-0.05296795
0.22025	1414.6089	0.0	7e-07	8.7e-07	9e-08	0.0	5.93e-06	3.27e-06	1e-08	365.73100889	368.62789789	365.60419264	-0.00184286	-0.00664721	-0.05294085
0.22031	1414.91154	0.0	7e-07	8.7e-07	9e-08	0.0	5.93e-06	3.27e-06	1e-08	365.69988734	368.59567116	365.57278447	-0.00185455	-0.00664397	-0.05291771
0.22036	1415.21416	0.0	7e-07	8.7e-07	9e-08	0.0	5.93e-06	3.27e-06	1e-08	365.66856639	368.56345834	365.54139862	-0.00186729	-0.00664044	-0.0528925
0.22042	1415.51674	0.0	7e-07	8.7e-07	9e-08	0.0	5.93e-06	3.27e-06	1e-08	365.63702819	368.53126068	365.5100371	-0.00186435	-0.00663528	-0.05285446
0.22047	1415.8193	0.0	7e-07	8.7e-07	9e-08	0.0	5.93e-06	3.27e-06	1e-08	365.60553625	368.49908512	365.47869672	-0.00186161	-0.00663046	-0.05281902
0.23054	1470.71608	0.0	7e-07	8.7e-07	9e-08	0.0	5.93e-06	3.27e-06	1e-08	360.09445896	362.84617762	359.97788262	-0.00169455	-0.00604735	-0.0485047
0.23059	1471.01347	0.0	7e-07	8.7e-07	9e-08	0.0	5.93e-06	3.27e-06	1e-08	360.06548237	362.81654142	359.94908032	-0.00169455	-0.00604735	-0.0485047
0.23065	1471.31084	0.0	7e-07	8.7e-07	9e-08	0.0	5.93e-06	3.27e-06	1e-08	360.03650579	362.78690523	359.92027802	-0.00167873	-0.00604434	-0.04848147
0.2307	1471.60817	0.0	7e-07	8.7e-07	9e-08	0.0	5.93e-06	3.27e-06	1e-08	360.00779785	362.75728211	359.89147883	-0.00166723	-0.00604215	-0.04846458
0.23076	1471.90548	0.0	7e-07	8.7e-07	9e-08	0.0	5.93e-06	3.27e-06	1e-08	359.97928515	362.72766849	359.86268189	-0.00168455	-0.00603769	-0.04843231
0.23081	1472.20276	0.0	7e-07	8.7e-07	9e-08	0.0	5.93e-06	3.27e-06	1e-08	359.95047368	362.69807441	359.83391684	-0.00168826	-0.00603634	-0.04842251
0.23087	1472.50001	0.0	7e-07	8.7e-07	9e-08	0.0	5.93e-06	3.27e-06	1e-08	359.92159799	362.66848621	359.80516039	-0.00167058	-0.00602765	-0.04835695
0.23092	1472.79724	0.0	7e-07	8.7e-07	9e-08	0.0	5.93e-06	3.27e-06	1e-08	359.89301939	362.63893585	359.77643163	-0.00167058	-0.00602765	-0.04835695
0.23098	1473.09443	0.0	7e-07	8.7e-07	9e-08	0.0	5.93e-06	3.27e-06	1e-08	359.8644408	362.60938548	359.74770287	-0.00167137	-0.0060273	-0.04835439
0.23103	1473.3916	0.0	7e-07	8.7e-07	9e-08	0.0	5.93e-06	3.27e-06	1e-08	359.83584846	362.57983665	359.71897623	-0.00169145	-0.00601844	-0.04828954
0.23109	1473.68874	0.0	7e-07	8.7e-07	9e-08	0.0	5.93e-06	3.27e-06	1e-08	359.80690743	362.55032658	359.69030333	-0.00169145	-0.00601844	-0.04828954
0.23114	1473.98585	0.0	7e-07	8.7e-07	9e-08	0.0	5.93e-06	3.27e-06	1e-08	359.7779664	362.52081652	359.66163044	-0.00169113	-0.00601801	-0.04828636
0.2312	1474.28293	0.0	7e-07	8.7e-07	9e-08	0.0	5.93e-06	3.27e-06	1e-08	359.74903046	362.49130831	359.63295927	-0.00168483	-0.00600945	-0.04822236
0.23125	1474.57998	0.0	7e-07	8.7e-07	9e-08	0.0	5.93e-06	3.27e-06	1e-08	359.72019714	362.46183748	359.60432282	-0.00168483	-0.00600945	-0.04822236
0.23131	1474.87701	0.0	7e-07	8.7e-07	9e-08	0.0	5.93e-06	3.27e-06	1e-08	359.69136382	362.43236664	359.57568636	-0.0016832	-0.00600918	-0.04822028
0.23136	1475.174	0.0	7e-07	8.7e-07	9e-08	0.0	5.93e-06	3.27e-06	1e-08	359.66255827	362.40289697	359.54705003	-0.00165605	-0.00600471	-0.04818561
0.23142	1475.47097	0.0	7e-07	8.7e-07	9e-08	0.0	5.93e-06	3.27e-06	1e-08	359.63421455	362.37344669	359.51841586	-0.00166479	-0.00600257	-0.04817013
0.23147	1475.76791	0.0	7e-07	8.7e-07	9e-08	0.0	5.93e-06	3.27e-06	1e-08	359.60571993	362.3440058	359.48979728	-0.00167683	-0.00599962	-0.04814883
0.24154	1529.62841	0.0	7e-07	8.7e-07	9e-08	0.0	5.93e-06	3.27e-06	1e-08	354.57774575	357.17421506	354.47096944	-0.00150795	-0.00547369	-0.04420423
0.24159	1529.9201	0.0	7e-07	8.7e-07	9e-08	0.0	5.93e-06	3.27e-06	1e-08	354.55164472	357.14710322	354.4446686	-0.00151986	-0.00547035	-0.04417972
0.24165	1530.21175	0.0	7e-07	8.7e-07	9e-08	0.0	5.93e-06	3.27e-06	1e-08	354.52533582	357.12000626	354.41839112	-0.00152997	-0.00546752	-0.04415891
0.2417	1530.50338	0.0	7e-07	8.7e-07	9e-08	0.0	5.93e-06	3.27e-06	1e-08	354.49885044	357.09292193	354.39213349	-0.0015219	-0.0054655	-0.04414327
0.24176	1530.79498	0.0	7e-07	8.7e-07	9e-08	0.0	5.93e-06	3.27e-06	1e-08	354.47250358	357.06584656	354.36587978	-0.00150666	-0.00546168	-0.04411373
0.24181	1531.08655	0.0	7e-07	8.7e-07	9e-08	0.0	5.93e-06	3.27e-06	1e-08	354.44641831	357.03878809	354.33963348	-0.00150962	-0.00546075	-0.04410687
0.24187	1531.37809	0.0	7e-07	8.7e-07	9e-08	0.0	5.93e-06	3.27e-06	1e-08	354.42028124	357.01173377	354.31339346	-0.0015262	-0.00545554	-0.04406851
0.24192	1531.6696	0.0	7e-07	8.7e-07	9e-08	0.0	5.93e-06	3.27e-06	1e-08	354.39385431	356.98470267	354.28718858	-0.0015262	-0.00545554	-0.04406851
0.24198	1531.96109	0.0	7e-07	8.7e-07	9e-08	0.0	5.93e-06	3.27e-06	1e-08	354.36742738	356.95767157	354.2609837	-0.00151069	-0.00545318	-0.04404992
0.24203	1532.25254	0.0	7e-07	8.7e-07	9e-08	0.0	5.93e-06	3.27e-06	1e-08	354.34126754	356.93065091	354.23477932	-0.00151353	-0.00544819	-0.04401243
0.24209	1532.54397	0.0	7e-07	8.7e-07	9e-08	0.0	5.93e-06	3.27e-06	1e-08	354.31505575	356.90365248	354.20859991	-0.00151066	-0.00543944	-0.04394638
0.24214	1532.83536	0.0	7e-07	8.7e-07	9e-08	0.0	5.93e-06	3.27e-06	1e-08	354.28888875	356.87669291	354.18245898	-0.00151066	-0.00543944	-0.04394638
0.2422	1533.12673	0.0	7e-07	8.7e-07	9e-08	0.0	5.93e-06	3.27e-06	1e-08	354.26272175	356.84973334	354.15631804	-0.00151066	-0.00543944	-0.04394638
0.24225	1533.41807	0.0	7e-07	8.7e-07	9e-08	0.0	5.93e-06	3.27e-06	1e-08	354.23655475	356.82277378	354.13017711	-0.00151047	-0.00543907	-0.04394353
0.24231	1533.70938	0.0	7e-07	8.7e-07	9e-08	0.0	5.93e-06	3.27e-06	1e-08	354.21039088	356.79581589	354.10403778	-0.00149926	-0.00541711	-0.04377766
0.24236	1534.00066	0.0	7e-07	8.7e-07	9e-08	0.0	5.93e-06	3.27e-06	1e-08	354.18440907	356.76895569	354.07799221	-0.00149926	-0.00541711	-0.04377766
0.24242	1534.29192	0.0	7e-07	8.7e-07	9e-08	0.0	5.93e-06	3.27e-06	1e-08	354.15842726	356.7420955	354.05194665	-0.00149926	-0.00541711	-0.04377766
0.24247	1534.58314	0.0	7e-07	8.7e-07	9e-08	0.0	5.93e-06	3.27e-06	1e-08	354.13244546	356.71523531	354.02590108	-0.00149926	-0.00541711	-0.04377766
0.25253	1587.389	0.0	7e-07	8.7e-07	9e-08	0.0	5.93e-06	3.27e-06	1e-08	349.54628216	351.9891127	349.44843037	-0.00137478	-0.00495261	-0.04025096
0.25259	1587.67488	0.0	7e-07	8.7e-07	9e-08	0.0	5.93e-06	3.27e-06	1e-08	349.52221827	351.96433634	349.42446055	-0.00137478	-0.00495261	-0.04025096
0.25264	1587.96072	0.0	7e-07	8.7e-07	9e-08	0.0	5.93e-06	3.27e-06	1e-08	349.49815437	351.93955999	349.40049073	-0.00136886	-0.00494854	-0.04021964
0.2527	1588.24654	0.0	7e-07	8.7e-07	9e-08	0.0	5.93e-06	3.27e-06	1e-08	349.47419191	351.91480203	349.37653598	-0.00136898	-0.00494751	-0.04021177
0.25275	1588.53232	0.0	7e-07	8.7e-07	9e-08	0.0	5.93e-06	3.27e-06	1e-08	349.45022683	351.89004874	349.35258615	-0.00137103	-0.00494394	-0.04018469
0.25281	1588.81808	0.0	7e-07	8.7e-07	9e-08	0.0	5.93e-06	3.27e-06	1e-08	349.42622396	351.86531159	349.32865438	-0.00136934	-0.00494206	-0.04017025
0.25286	1589.10381	0.0	7e-07	8.7e-07	9e-08	0.0	5.93e-06	3.27e-06	1e-08	349.40224964	351.84058296	349.3047303	-0.00136702	-0.00493946	-0.04015032
0.25292	1589.38951	0.0	7e-07	8.7e-07	9e-08	0.0	5.93e-06	3.27e-06	1e-08	349.37831475	351.81586608	349.28081681	-0.00136751	-0.0049368	-0.04013006
0.25297	1589.67518	0.0	7e-07	8.7e-07	9e-08	0.0	5.93e-06	3.27e-06	1e-08	349.35436981	351.79116124	349.25691611	-0.00136785	-0.00493495	-0.04011598
0.25303	1589.96082	0.0	7e-07	8.7e-07	9e-08	0.0	5.93e-06	3.27e-06	1e-08	349.33041789	351.76646477	349.2330243	-0.00136724	-0.00491851	-0.03999068
0.25308	1590.24643	0.0	7e-07	8.7e-07	9e-08	0.0	5.93e-06	3.27e-06	1e-08	349.3064682	351.74184276	349.20920897	-0.00136705	-0.00491332	-0.0399511
0.25314	1590.53201	0.0	7e-07	8.7e-07	9e-08	0.0	5.93e-06	3.27e-06	1e-08	349.28251921	351.71724425	349.1854178	-0.00136705	-0.00491332	-0.0399511
0.25319	1590.81756	0.0	7e-07	8.7e-07	9e-08	0.0	5.93e-06	3.27e-06	1e-08	349.25857021	351.69264575	349.16162662	-0.00136705	-0.00491332	-0.0399511
0.25325	1591.10308	0.0	7e-07	8.7e-07	9e-08	0.0	5.93e-06	3.27e-06	1e-08	349.23462122	351.66804724	349.13783545	-0.00136705	-0.00491332	-0.0399511
0.2533	1591.38857	0.0	7e-07	8.7e-07	9e-08	0.0	5.93e-06	3.27e-06	1e-08	349.21067222	351.64344874	349.11404428	-0.00136705	-0.00491332	-0.0399511
0.25336	1591.67404	0.0	7e-07	8.7e-07	9e-08	0.0	5.93e-06	3.27e-06	1e-08	349.18672323	351.61885023	349.0902531	-0.00136705	-0.00491332	-0.0399511
0.25341	1591.95947	0.0	7e-07	8.7e-07	9e-08	0.0	5.93e-06	3.27e-06	1e-08	349.16277423	351.59425173	349.06646193	-0.00136705	-0.00491332	-0.0399511
0.25347	1592.24488	0.0	7e-07	8.7e-07	9e-08	0.0	5.93e-06	3.27e-06	1e-08	349.13882524	351.56965323	349.04267076	-0.00136705	-0.00491332	-0.0399511
0.26353	1643.97684	0.0	7e-07	8.7e-07	9e-08	0.0	5.93e-06	3.27e-06	1e-08	344.95739345	347.24973734	344.8680344	-0.00123906	-0.00448485	-0.03666
0.26359	1644.25679	0.0	7e-07	8.7e-07	9e-08	0.0	5.93e-06	3.27e-06	1e-08	344.93548276	347.22709379	344.84617548	-0.00123944	-0.00448372	-0.03665127
0.26364	1644.53672	0.0	7e-07	8.7e-07	9e-08	0.0	5.93e-06	3.27e-06	1e-08	344.91356484	347.20445548	344.8243222	-0.00123696	-0.0044808	-0.03662865
0.2637	1644.81662	0.0	7e-07	8.7e-07	9e-08	0.0	5.93e-06	3.27e-06	1e-08	344.89168937	347.18183058	344.80248108	-0.0012354	-0.00447896	-0.03661444
0.26375	1645.09648	0.0	7e-07	8.7e-07	9e-08	0.0	5.93e-06	3.27e-06	1e-08	344.86984056	347.1592141	344.78064761	-0.00123542	-0.00447173	-0.03655863
0.26381	1645.37632	0.0	7e-07	8.7e-07	9e-08	0.0	5.93e-06	3.27e-06	1e-08	344.84798789	347.13663091	344.75884848	-0.00123545	-0.00446345	-0.03649478
0.26386	1645.65613	0.0	7e-07	8.7e-07	9e-08	0.0	5.93e-06	3.27e-06	1e-08	344.82613082	347.11408579	344.73708863	-0.00123545	-0.00446345	-0.03649478
0.26392	1645.9359	0.0	7e-07	8.7e-07	9e-08	0.0	5.93e-06	3.27e-06	1e-08	344.80427374	347.09154068	344.71532878	-0.00123545	-0.00446345	-0.03649478
0.26397	1646.21565	0.0	7e-07	8.7e-07	9e-08	0.0	5.93e-06	3.27e-06	1e-08	344.78241666	347.06899556	344.69356893	-0.00123545	-0.00446345	-0.03649478
0.26403	1646.49537	0.0	7e-07	8.7e-07	9e-08	0.0	5.93e-06	3.27e-06	1e-08	344.76055959	347.04645045	344.67180908	-0.00123545	-0.00446345	-0.03649478
0.26408	1646.77505	0.0	7e-07	8.7e-07	9e-08	0.0	5.93e-06	3.27e-06	1e-08	344.73870251	347.02390533	344.65004923	-0.00123545	-0.00446345	-0.03649478
0.26414	1647.05471	0.0	7e-07	8.7e-07	9e-08	0.0	5.93e-06	3.27e-06	1e-08	344.71684543	347.00136021	344.62828939	-0.00122972	-0.00446163	-0.03648047
0.26419	1647.33434	0.0	7e-07	8.7e-07	9e-08	0.0	5.93e-06	3.27e-06	1e-08	344.6950888	346.9788235	344.60653431	-0.00122367	-0.00445969	-0.03646536
0.26425	1647.61393	0.0	7e-07	8.7e-07	9e-08	0.0	5.93e-06	3.27e-06	1e-08	344.67343824	346.95629565	344.58478427	-0.00122978	-0.00445679	-0.03644327
0.2643	1647.8935	0.0	7e-07	8.7e-07	9e-08	0.0	5.93e-06	3.27e-06	1e-08	344.65167825	346.9337812	344.5630521	-0.00123191	-0.00445578	-0.03643557
0.26436	1648.17304	0.0	7e-07	8.7e-07	9e-08	0.0	5.93e-06	3.27e-06	1e-08	344.62988008	346.91127142	344.54132617	-0.00122198	-0.0044458	-0.03635804
0.26441	1648.45255	0.0	7e-07	8.7e-07	9e-08	0.0	5.93e-06	3.27e-06	1e-08	344.60825279	346.88880756	344.51964095	-0.00122194	-0.00444576	-0.03635775
0.26447	1648.73202	0.0	7e-07	8.7e-07	9e-08	0.0	5.93e-06	3.27e-06	1e-08	344.58662613	346.86634387	344.49795588	-0.00122194	-0.00444576	-0.03635775
0.27453	1699.36983	0.0	7e-07	8.7e-07	9e-08	0.0	5.93e-06	3.27e-06	1e-08	340.77277081	342.91838311	340.69114383	-0.00111751	-0.00406387	-0.03339352
0.27459	1699.64375	0.0	7e-07	8.7e-07	9e-08	0.0	5.93e-06	3.27e-06	1e-08	340.75282485	342.89769008	340.67120961	-0.00111869	-0.00406002	-0.03336364
0.27464	1699.91765	0.0	7e-07	8.7e-07	9e-08	0.0	5.93e-06	3.27e-06	1e-08	340.73285601	342.87701502	340.65129463	-0.00111892	-0.00405928	-0.03335788
0.2747	1700.19151	0.0	7e-07	8.7e-07	9e-08	0.0	5.93e-06	3.27e-06	1e-08	340.71288276	342.85634341	340.63138334	-0.00111668	-0.00405673	-0.03333795
0.27475	1700.46534	0.0	7e-07	8.7e-07	9e-08	0.0	5.93e-06	3.27e-06	1e-08	340.69294841	342.8356837	340.61148276	-0.00111492	-0.00405474	-0.0333223
0.27481	1700.73915	0.0	7e-07	8.7e-07	9e-08	0.0	5.93e-06	3.27e-06	1e-08	340.6730446	342.81503331	340.59159059	-0.00111532	-0.00405345	-0.03331227
0.27486	1701.01292	0.0	7e-07	8.7e-07	9e-08	0.0	5.93e-06	3.27e-06	1e-08	340.65313306	342.79438896	340.57170486	-0.00111634	-0.00405016	-0.03328674
0.27492	1701.28666	0.0	7e-07	8.7e-07	9e-08	0.0	5.93e-06	3.27e-06	1e-08	340.63320186	342.77375996	340.55183558	-0.00111633	-0.00405014	-0.0332866
0.27497	1701.56037	0.0	7e-07	8.7e-07	9e-08	0.0	5.93e-06	3.27e-06	1e-08	340.61327091	342.75313104	340.53196637	-0.00111234	-0.00404563	-0.03325123
0.27503	1701.83405	0.0	7e-07	8.7e-07	9e-08	0.0	5.93e-06	3.27e-06	1e-08	340.59340917	342.73252322	340.51211615	-0.00111234	-0.00404563	-0.03325123
0.27508	1702.1077	0.0	7e-07	8.7e-07	9e-08	0.0	5.93e-06	3.27e-06	1e-08	340.57354742	342.71191539	340.49226593	-0.00111337	-0.00404231	-0.03322548
0.27514	1702.38132	0.0	7e-07	8.7e-07	9e-08	0.0	5.93e-06	3.27e-06	1e-08	340.55366572	342.69132306	340.47243229	-0.00111376	-0.00404106	-0.03321574
0.27519	1702.65491	0.0	7e-07	8.7e-07	9e-08	0.0	5.93e-06	3.27e-06	1e-08	340.53377647	342.67073658	340.45260492	-0.00111197	-0.00403904	-0.03319989
0.27525	1702.92847	0.0	7e-07	8.7e-07	9e-08	0.0	5.93e-06	3.27e-06	1e-08	340.51391831	342.65015956	340.43278606	-0.00110976	-0.00403654	-0.03318031
0.2753	1703.202	0.0	7e-07	8.7e-07	9e-08	0.0	5.93e-06	3.27e-06	1e-08	340.49409853	342.62959421	340.4129777	-0.00111	-0.00403577	-0.03317432
0.27536	1703.4755	0.0	7e-07	8.7e-07	9e-08	0.0	5.93e-06	3.27e-06	1e-08	340.47427409	342.60903247	340.39317321	-0.0011112	-0.00403198	-0.0331449
0.27541	1703.74896	0.0	7e-07	8.7e-07	9e-08	0.0	5.93e-06	3.27e-06	1e-08	340.45442672	342.58848842	340.37338767	-0.0011112	-0.00403198	-0.0331449
0.27547	1704.0224	0.0	7e-07	8.7e-07	9e-08	0.0	5.93e-06	3.27e-06	1e-08	340.43457935	342.56794438	340.35360213	-0.00110763	-0.00402796	-0.03311339
0.28553	1753.54473	0.0	7e-07	8.7e-07	9e-08	0.0	5.93e-06	3.27e-06	1e-08	336.95829515	338.9617768	336.88372695	-0.00100944	-0.00368157	-0.03039838
0.28559	1753.81251	0.0	7e-07	8.7e-07	9e-08	0.0	5.93e-06	3.27e-06	1e-08	336.94012329	338.94288174	336.86556256	-0.00101008	-0.00367996	-0.03038576
0.28564	1754.08025	0.0	7e-07	8.7e-07	9e-08	0.0	5.93e-06	3.27e-06	1e-08	336.92193933	338.92399432	336.8474064	-0.00101108	-0.00367743	-0.03036592
0.2857	1754.34796	0.0	7e-07	8.7e-07	9e-08	0.0	5.93e-06	3.27e-06	1e-08	336.90373631	338.9051189	336.82926318	-0.00101064	-0.00367698	-0.03036232
0.28575	1754.61564	0.0	7e-07	8.7e-07	9e-08	0.0	5.93e-06	3.27e-06	1e-08	336.88554103	338.88624564	336.81112188	-0.00100712	-0.00367333	-0.0303335
0.28581	1754.88329	0.0	7e-07	8.7e-07	9e-08	0.0	5.93e-06	3.27e-06	1e-08	336.86740764	338.86738964	336.79299587	-0.00100712	-0.00367333	-0.0303335
0.28586	1755.15091	0.0	7e-07	8.7e-07	9e-08	0.0	5.93e-06	3.27e-06	1e-08	336.84927425	338.84853364	336.77486986	-0.00100849	-0.00366989	-0.0303065
0.28592	1755.41849	0.0	7e-07	8.7e-07	9e-08	0.0	5.93e-06	3.27e-06	1e-08	336.83111483	338.82969396	336.75676146	-0.00100876	-0.0036692	-0.0303011
0.28597	1755.68605	0.0	7e-07	8.7e-07	9e-08	0.0	5.93e-06	3.27e-06	1e-08	336.81295021	338.81085756	336.73865658	-0.00100656	-0.00366693	-0.03028313
0.28603	1755.95357	0.0	7e-07	8.7e-07	9e-08	0.0	5.93e-06	3.27e-06	1e-08	336.79482427	338.79203192	336.72056124	-0.0010048	-0.00366511	-0.03026875
0.28608	1756.22107	0.0	7e-07	8.7e-07	9e-08	0.0	5.93e-06	3.27e-06	1e-08	336.77672927	338.77321489	336.70247354	-0.00100526	-0.00366396	-0.03025977
0.28614	1756.48853	0.0	7e-07	8.7e-07	9e-08	0.0	5.93e-06	3.27e-06	1e-08	336.75862557	338.75440329	336.68439169	-0.00100645	-0.00366099	-0.03023643
0.28619	1756.75596	0.0	7e-07	8.7e-07	9e-08	0.0	5.93e-06	3.27e-06	1e-08	336.74049926	338.73560582	336.66632507	-0.00100645	-0.00366098	-0.03023642
0.28625	1757.02336	0.0	7e-07	8.7e-07	9e-08	0.0	5.93e-06	3.27e-06	1e-08	336.72237297	338.71680835	336.64825846	-0.00100249	-0.00365691	-0.03020414
0.2863	1757.29073	0.0	7e-07	8.7e-07	9e-08	0.0	5.93e-06	3.27e-06	1e-08	336.70431627	338.69803022	336.63020897	-0.00100249	-0.00365691	-0.03020414
0.28636	1757.55807	0.0	7e-07	8.7e-07	9e-08	0.0	5.93e-06	3.27e-06	1e-08	336.68625957	338.67925209	336.61215949	-0.00100368	-0.00365393	-0.03018084
0.28641	1757.82538	0.0	7e-07	8.7e-07	9e-08	0.0	5.93e-06	3.27e-06	1e-08	336.66818021	338.66048806	336.59412521	-0.00100414	-0.00365279	-0.03017189
0.28647	1758.09265	0.0	7e-07	8.7e-07	9e-08	0.0	5.93e-06	3.27e-06	1e-08	336.65009214	338.64172944	336.57609678	-0.00100238	-0.00365098	-0.03015756
0.29653	1806.47693	0.0	7e-07	8.7e-07	9e-08	0.0	5.93e-06	3.27e-06	1e-08	333.48207868	335.34869718	333.413956	-0.00091235	-0.00333634	-0.02766923
0.29659	1806.73843	0.0	7e-07	8.7e-07	9e-08	0.0	5.93e-06	3.27e-06	1e-08	333.46552609	335.33144867	333.39740743	-0.00091235	-0.00333634	-0.02766923
0.29664	1806.99989	0.0	7e-07	8.7e-07	9e-08	0.0	5.93e-06	3.27e-06	1e-08	333.44897351	335.31420016	333.38085887	-0.000914	-0.00333288	-0.0276419
0.2967	1807.26132	0.0	7e-07	8.7e-07	9e-08	0.0	5.93e-06	3.27e-06	1e-08	333.43238968	335.29696826	333.36432834	-0.00091413	-0.00333259	-0.02763965
0.29675	1807.52272	0.0	7e-07	8.7e-07	9e-08	0.0	5.93e-06	3.27e-06	1e-08	333.41580328	335.27973774	333.3477993	-0.00091163	-0.00333021	-0.02762058
0.29681	1807.78409	0.0	7e-07	8.7e-07	9e-08	0.0	5.93e-06	3.27e-06	1e-08	333.39926135	335.26251868	333.33128028	-0.00091026	-0.00332889	-0.0276101
0.29686	1808.04543	0.0	7e-07	8.7e-07	9e-08	0.0	5.93e-06	3.27e-06	1e-08	333.38274388	335.24530593	333.31476676	-0.00091091	-0.00332752	-0.02759928
0.29692	1808.30674	0.0	7e-07	8.7e-07	9e-08	0.0	5.93e-06	3.27e-06	1e-08	333.36621399	335.22809977	333.29826038	-0.00091205	-0.00332516	-0.02758058
0.29697	1808.56801	0.0	7e-07	8.7e-07	9e-08	0.0	5.93e-06	3.27e-06	1e-08	333.34966265	335.21090497	333.28176635	-0.0009117	-0.00332483	-0.02757798
0.29703	1808.82925	0.0	7e-07	8.7e-07	9e-08	0.0	5.93e-06	3.27e-06	1e-08	333.33311737	335.19371174	333.26527368	-0.00090817	-0.00332146	-0.02755109
0.29708	1809.09046	0.0	7e-07	8.7e-07	9e-08	0.0	5.93e-06	3.27e-06	1e-08	333.31663494	335.17653469	333.24879513	-0.00090817	-0.00332146	-0.02755109
0.29714	1809.35164	0.0	7e-07	8.7e-07	9e-08	0.0	5.93e-06	3.27e-06	1e-08	333.30015251	335.15935763	333.23231659	-0.00090962	-0.00331844	-0.02752725
0.29719	1809.61279	0.0	7e-07	8.7e-07	9e-08	0.0	5.93e-06	3.27e-06	1e-08	333.28364263	335.14219508	333.21585378	-0.00090996	-0.00331773	-0.02752163
0.29725	1809.8739	0.0	7e-07	8.7e-07	9e-08	0.0	5.93e-06	3.27e-06	1e-08	333.26712628	335.12503594	333.19939468	-0.00090791	-0.00331578	-0.02750601
0.2973	1810.13498	0.0	7e-07	8.7e-07	9e-08	0.0	5.93e-06	3.27e-06	1e-08	333.2506465	335.10788621	333.18294379	-0.00090609	-0.00331405	-0.02749221
0.29736	1810.39603	0.0	7e-07	8.7e-07	9e-08	0.0	5.93e-06	3.27e-06	1e-08	333.23419904	335.09074477	333.16650014	-0.00090654	-0.00331311	-0.0274848
0.29741	1810.65705	0.0	7e-07	8.7e-07	9e-08	0.0	5.93e-06	3.27e-06	1e-08	333.21774302	335.07360785	333.15006138	-0.00090789	-0.00331033	-0.02746281
0.29747	1810.91804	0.0	7e-07	8.7e-07	9e-08	0.0	5.93e-06	3.27e-06	1e-08	333.20126159	335.0564843	333.13363715	-0.00090789	-0.00331033	-0.02746281
0.30753	1858.14035	0.0	7e-07	8.7e-07	9e-08	0.0	5.93e-06	3.27e-06	1e-08	330.31469296	332.05019073	330.25243777	-0.00082645	-0.00302554	-0.02519215
0.30758	1858.39544	0.0	7e-07	8.7e-07	9e-08	0.0	5.93e-06	3.27e-06	1e-08	330.29959198	332.03444386	330.23735918	-0.00082496	-0.00302422	-0.02518149
0.30764	1858.65049	0.0	7e-07	8.7e-07	9e-08	0.0	5.93e-06	3.27e-06	1e-08	330.28451776	332.01870342	330.22228613	-0.00082557	-0.00302312	-0.02517274
0.30769	1858.90551	0.0	7e-07	8.7e-07	9e-08	0.0	5.93e-06	3.27e-06	1e-08	330.26943196	332.00296833	330.20721892	-0.00082685	-0.00302083	-0.02515452
0.30775	1859.16049	0.0	7e-07	8.7e-07	9e-08	0.0	5.93e-06	3.27e-06	1e-08	330.25432206	331.98724438	330.19216387	-0.00082668	-0.00302068	-0.02515334
0.3078	1859.41545	0.0	7e-07	8.7e-07	9e-08	0.0	5.93e-06	3.27e-06	1e-08	330.23921513	331.97152114	330.17710944	-0.00082308	-0.00301748	-0.02512758
0.30786	1859.67037	0.0	7e-07	8.7e-07	9e-08	0.0	5.93e-06	3.27e-06	1e-08	330.22417297	331.95581346	330.16206839	-0.00082308	-0.00301748	-0.02512758
0.30791	1859.92526	0.0	7e-07	8.7e-07	9e-08	0.0	5.93e-06	3.27e-06	1e-08	330.20913081	331.94010578	330.14702734	-0.00082452	-0.0030149	-0.02510704
0.30797	1860.18011	0.0	7e-07	8.7e-07	9e-08	0.0	5.93e-06	3.27e-06	1e-08	330.1940614	331.92441066	330.132	-0.00082497	-0.0030141	-0.02510066
0.30802	1860.43494	0.0	7e-07	8.7e-07	9e-08	0.0	5.93e-06	3.27e-06	1e-08	330.17898352	331.90871943	330.11697692	-0.00082315	-0.00301249	-0.0250877
0.30808	1860.68973	0.0	7e-07	8.7e-07	9e-08	0.0	5.93e-06	3.27e-06	1e-08	330.16393831	331.89303604	330.10196058	-0.0008212	-0.00301076	-0.02507378
0.30813	1860.94449	0.0	7e-07	8.7e-07	9e-08	0.0	5.93e-06	3.27e-06	1e-08	330.14892814	331.87736105	330.08695147	-0.00082158	-0.00301008	-0.02506837
0.30819	1861.19922	0.0	7e-07	8.7e-07	9e-08	0.0	5.93e-06	3.27e-06	1e-08	330.13391078	331.86168937	330.07194597	-0.00082309	-0.00300739	-0.02504692
0.30824	1861.45391	0.0	7e-07	8.7e-07	9e-08	0.0	5.93e-06	3.27e-06	1e-08	330.11886486	331.84603081	330.05695479	-0.00082309	-0.00300739	-0.02504692
0.3083	1861.70857	0.0	7e-07	8.7e-07	9e-08	0.0	5.93e-06	3.27e-06	1e-08	330.10381895	331.83037224	330.04196362	-0.00081963	-0.00300432	-0.02502223
0.30835	1861.9632	0.0	7e-07	8.7e-07	9e-08	0.0	5.93e-06	3.27e-06	1e-08	330.08883534	331.8147286	330.02698527	-0.00081933	-0.00300406	-0.0250201
0.30841	1862.2178	0.0	7e-07	8.7e-07	9e-08	0.0	5.93e-06	3.27e-06	1e-08	330.07385711	331.79908624	330.01200803	-0.00082054	-0.0030019	-0.02500295
0.30846	1862.47236	0.0	7e-07	8.7e-07	9e-08	0.0	5.93e-06	3.27e-06	1e-08	330.05885598	331.78345437	329.99704224	-0.00082122	-0.00300069	-0.02499329
0.31853	1908.50732	0.0	7e-07	8.7e-07	9e-08	0.0	5.93e-06	3.27e-06	1e-08	327.42915186	329.03962066	327.37223504	-0.00074987	-0.00274479	-0.02293775
0.31858	1908.75585	0.0	7e-07	8.7e-07	9e-08	0.0	5.93e-06	3.27e-06	1e-08	327.41536131	329.02524663	327.35849689	-0.00074706	-0.00274247	-0.02291888
0.31864	1909.00435	0.0	7e-07	8.7e-07	9e-08	0.0	5.93e-06	3.27e-06	1e-08	327.40162156	329.01088405	327.34476844	-0.00074621	-0.00274176	-0.02291314
0.31869	1909.25281	0.0	7e-07	8.7e-07	9e-08	0.0	5.93e-06	3.27e-06	1e-08	327.38789729	328.99652496	327.33104294	-0.00074715	-0.00274028	-0.02290127
0.31875	1909.50124	0.0	7e-07	8.7e-07	9e-08	0.0	5.93e-06	3.27e-06	1e-08	327.37415518	328.98217315	327.31732546	-0.00074817	-0.00273869	-0.02288854
0.3188	1909.74964	0.0	7e-07	8.7e-07	9e-08	0.0	5.93e-06	3.27e-06	1e-08	327.36039394	328.96782916	327.30361656	-0.00074744	-0.00273809	-0.02288366
0.31886	1909.998	0.0	7e-07	8.7e-07	9e-08	0.0	5.93e-06	3.27e-06	1e-08	327.34664585	328.95348813	327.28991017	-0.00074451	-0.00273566	-0.02286397
0.31891	1910.24633	0.0	7e-07	8.7e-07	9e-08	0.0	5.93e-06	3.27e-06	1e-08	327.33295085	328.93915904	327.2762139	-0.00074451	-0.00273566	-0.02286397
0.31897	1910.49462	0.0	7e-07	8.7e-07	9e-08	0.0	5.93e-06	3.27e-06	1e-08	327.31925586	328.92482996	327.26251764	-0.0007463	-0.00273286	-0.02284153
0.31902	1910.74289	0.0	7e-07	8.7e-07	9e-08	0.0	5.93e-06	3.27e-06	1e-08	327.30552705	328.91051465	327.24883652	-0.00074647	-0.0027326	-0.02283942
0.31908	1910.99112	0.0	7e-07	8.7e-07	9e-08	0.0	5.93e-06	3.27e-06	1e-08	327.29179507	328.89620064	327.23515682	-0.00074417	-0.00273069	-0.02282398
0.31913	1911.23932	0.0	7e-07	8.7e-07	9e-08	0.0	5.93e-06	3.27e-06	1e-08	327.2781048	328.881896	327.22148506	-0.00074282	-0.00272957	-0.02281491
0.31919	1911.48748	0.0	7e-07	8.7e-07	9e-08	0.0	5.93e-06	3.27e-06	1e-08	327.26443902	328.86759686	327.20781796	-0.0007435	-0.00272852	-0.02280644
0.31924	1911.73561	0.0	7e-07	8.7e-07	9e-08	0.0	5.93e-06	3.27e-06	1e-08	327.25076045	328.85330292	327.19415658	-0.00074478	-0.00272652	-0.02279042
0.3193	1911.98371	0.0	7e-07	8.7e-07	9e-08	0.0	5.93e-06	3.27e-06	1e-08	327.23705766	328.83901882	327.18050602	-0.00074455	-0.00272633	-0.02278891
0.31935	1912.23177	0.0	7e-07	8.7e-07	9e-08	0.0	5.93e-06	3.27e-06	1e-08	327.22335895	328.82473564	327.16685624	-0.00074113	-0.0027235	-0.02276595
0.31941	1912.4798	0.0	7e-07	8.7e-07	9e-08	0.0	5.93e-06	3.27e-06	1e-08	327.20972233	328.81046639	327.15321825	-0.00074113	-0.0027235	-0.02276595
0.31946	1912.7278	0.0	7e-07	8.7e-07	9e-08	0.0	5.93e-06	3.27e-06	1e-08	327.19608571	328.79619713	327.13958026	-0.00074265	-0.00272113	-0.02274695
0.32953	1957.54838	0.0	7e-07	8.7e-07	9e-08	0.0	5.93e-06	3.27e-06	1e-08	324.80073107	326.29250156	324.74868335	-0.00067843	-0.00248902	-0.02086969
0.32958	1957.7902	0.0	7e-07	8.7e-07	9e-08	0.0	5.93e-06	3.27e-06	1e-08	324.78817994	326.27939226	324.73617525	-0.00067869	-0.00248866	-0.02086678
0.32964	1958.03199	0.0	7e-07	8.7e-07	9e-08	0.0	5.93e-06	3.27e-06	1e-08	324.77562391	326.26628477	324.72366914	-0.00067663	-0.00248706	-0.02085371
0.32969	1958.27374	0.0	7e-07	8.7e-07	9e-08	0.0	5.93e-06	3.27e-06	1e-08	324.76310544	326.25318522	324.71116967	-0.00067515	-0.00248591	-0.02084432
0.32975	1958.51546	0.0	7e-07	8.7e-07	9e-08	0.0	5.93e-06	3.27e-06	1e-08	324.75061398	326.2400914	324.69867498	-0.00067574	-0.0024851	-0.02083775
0.3298	1958.75715	0.0	7e-07	8.7e-07	9e-08	0.0	5.93e-06	3.27e-06	1e-08	324.73811144	326.22700163	324.68618477	-0.00067715	-0.00248313	-0.02082189
0.32986	1958.9988	0.0	7e-07	8.7e-07	9e-08	0.0	5.93e-06	3.27e-06	1e-08	324.72558219	326.21392165	324.67370539	-0.00067714	-0.00248312	-0.02082178
0.32991	1959.24042	0.0	7e-07	8.7e-07	9e-08	0.0	5.93e-06	3.27e-06	1e-08	324.71305323	326.20084172	324.66122605	-0.00067362	-0.00248038	-0.02079948
0.32997	1959.48201	0.0	7e-07	8.7e-07	9e-08	0.0	5.93e-06	3.27e-06	1e-08	324.70058851	326.18777538	324.64875806	-0.00067362	-0.00248038	-0.02079948
0.33002	1959.72356	0.0	7e-07	8.7e-07	9e-08	0.0	5.93e-06	3.27e-06	1e-08	324.68812379	326.17470904	324.63629007	-0.00067505	-0.0024784	-0.02078345
0.33008	1959.96507	0.0	7e-07	8.7e-07	9e-08	0.0	5.93e-06	3.27e-06	1e-08	324.67563201	326.16165259	324.62383301	-0.00067562	-0.00247761	-0.02077709
0.33013	1960.20656	0.0	7e-07	8.7e-07	9e-08	0.0	5.93e-06	3.27e-06	1e-08	324.66312948	326.14860006	324.61138029	-0.00067412	-0.00247644	-0.02076754
0.33019	1960.448	0.0	7e-07	8.7e-07	9e-08	0.0	5.93e-06	3.27e-06	1e-08	324.65065449	326.13555335	324.59893242	-0.00067209	-0.00247487	-0.02075473
0.33024	1960.68942	0.0	7e-07	8.7e-07	9e-08	0.0	5.93e-06	3.27e-06	1e-08	324.63821646	326.12251444	324.58649107	-0.00067237	-0.00247449	-0.02075164
0.3303	1960.9308	0.0	7e-07	8.7e-07	9e-08	0.0	5.93e-06	3.27e-06	1e-08	324.62577319	326.10947744	324.57405183	-0.00067409	-0.0024721	-0.02073239
0.33035	1961.17215	0.0	7e-07	8.7e-07	9e-08	0.0	5.93e-06	3.27e-06	1e-08	324.61329734	326.09645231	324.56162573	-0.00067409	-0.0024721	-0.02073239
0.33041	1961.41346	0.0	7e-07	8.7e-07	9e-08	0.0	5.93e-06	3.27e-06	1e-08	324.60082148	326.08342719	324.54919962	-0.0006711	-0.00246978	-0.02071343
0.33046	1961.65474	0.0	7e-07	8.7e-07	9e-08	0.0	5.93e-06	3.27e-06	1e-08	324.58840036	326.07041361	324.53678315	-0.00067057	-0.00246937	-0.02071007
0.34053	2005.23208	0.0	7e-07	8.7e-07	9e-08	0.0	5.93e-06	3.27e-06	1e-08	322.40676972	323.78635557	322.3592317	-0.00061236	-0.00225901	-0.01899813
0.34058	2005.46703	0.0	7e-07	8.7e-07	9e-08	0.0	5.93e-06	3.27e-06	1e-08	322.39537971	323.77439543	322.3478368	-0.00061285	-0.0022584	-0.01899317
0.34064	2005.70195	0.0	7e-07	8.7e-07	9e-08	0.0	5.93e-06	3.27e-06	1e-08	322.38398045	323.76243836	322.33644533	-0.00061438	-0.00225648	-0.01897762
0.34069	2005.93683	0.0	7e-07	8.7e-07	9e-08	0.0	5.93e-06	3.27e-06	1e-08	322.37255218	323.75049092	322.32506457	-0.00061438	-0.00225648	-0.01897762
0.34075	2006.17168	0.0	7e-07	8.7e-07	9e-08	0.0	5.93e-06	3.27e-06	1e-08	322.36112392	323.73854348	322.31368381	-0.00061115	-0.00225412	-0.01895821
0.3408	2006.40649	0.0	7e-07	8.7e-07	9e-08	0.0	5.93e-06	3.27e-06	1e-08	322.3497551	323.72660791	322.30231281	-0.00061097	-0.00225399	-0.01895714
0.34086	2006.64127	0.0	7e-07	8.7e-07	9e-08	0.0	5.93e-06	3.27e-06	1e-08	322.33838956	323.71467298	322.29094235	-0.00061229	-0.00225234	-0.01894376
0.34091	2006.87601	0.0	7e-07	8.7e-07	9e-08	0.0	5.93e-06	3.27e-06	1e-08	322.32699902	323.70274635	322.27958111	-0.00061299	-0.00225146	-0.01893667
0.34097	2007.11072	0.0	7e-07	8.7e-07	9e-08	0.0	5.93e-06	3.27e-06	1e-08	322.31559522	323.69082411	322.26822476	-0.00061177	-0.00225057	-0.01892933
0.34102	2007.3454	0.0	7e-07	8.7e-07	9e-08	0.0	5.93e-06	3.27e-06	1e-08	322.30421393	323.67890636	322.2568721	-0.00060959	-0.00224898	-0.01891623
0.34108	2007.58004	0.0	7e-07	8.7e-07	9e-08	0.0	5.93e-06	3.27e-06	1e-08	322.29287281	323.66699661	322.24552603	-0.00060972	-0.00224881	-0.01891491
0.34113	2007.81464	0.0	7e-07	8.7e-07	9e-08	0.0	5.93e-06	3.27e-06	1e-08	322.28152922	323.65508768	322.23418087	-0.00061161	-0.00224646	-0.0188958
0.34119	2008.04921	0.0	7e-07	8.7e-07	9e-08	0.0	5.93e-06	3.27e-06	1e-08	322.27014984	323.64319059	322.22284888	-0.00061161	-0.00224646	-0.0188958
0.34124	2008.28375	0.0	7e-07	8.7e-07	9e-08	0.0	5.93e-06	3.27e-06	1e-08	322.25877046	323.6312935	322.21151689	-0.00060899	-0.00224455	-0.01888009
0.3413	2008.51825	0.0	7e-07	8.7e-07	9e-08	0.0	5.93e-06	3.27e-06	1e-08	322.24743931	323.61940601	322.2001928	-0.00060821	-0.00224398	-0.0188754
0.34135	2008.75271	0.0	7e-07	8.7e-07	9e-08	0.0	5.93e-06	3.27e-06	1e-08	322.23612256	323.60752138	322.18887106	-0.00060917	-0.00224278	-0.01886571
0.34141	2008.98714	0.0	7e-07	8.7e-07	9e-08	0.0	5.93e-06	3.27e-06	1e-08	322.22478761	323.59564277	322.17755601	-0.00061023	-0.00224146	-0.01885502
0.34146	2009.22154	0.0	7e-07	8.7e-07	9e-08	0.0	5.93e-06	3.27e-06	1e-08	322.21343259	323.58377078	322.16624833	-0.00060961	-0.00224101	-0.01885134
0.35152	2051.52473	0.0	7e-07	8.7e-07	9e-08	0.0	5.93e-06	3.27e-06	1e-08	320.22672446	321.50052821	320.18323457	-0.00055748	-0.00205043	-0.01729149
0.35158	2051.75264	0.0	7e-07	8.7e-07	9e-08	0.0	5.93e-06	3.27e-06	1e-08	320.2163041	321.48962012	320.1728594	-0.00055629	-0.00204961	-0.01728471
0.35163	2051.98051	0.0	7e-07	8.7e-07	9e-08	0.0	5.93e-06	3.27e-06	1e-08	320.20590577	321.47871618	320.16248761	-0.0005542	-0.00204817	-0.01727277
0.35169	2052.20835	0.0	7e-07	8.7e-07	9e-08	0.0	5.93e-06	3.27e-06	1e-08	320.19554619	321.46781956	320.15212175	-0.00055433	-0.00204802	-0.01727162
0.35174	2052.43615	0.0	7e-07	8.7e-07	9e-08	0.0	5.93e-06	3.27e-06	1e-08	320.18518425	321.45692366	320.1417567	-0.00055622	-0.00204587	-0.01725405
0.3518	2052.66391	0.0	7e-07	8.7e-07	9e-08	0.0	5.93e-06	3.27e-06	1e-08	320.1747863	321.44603869	320.13140387	-0.00055622	-0.00204587	-0.01725405
0.35185	2052.89164	0.0	7e-07	8.7e-07	9e-08	0.0	5.93e-06	3.27e-06	1e-08	320.16438835	321.43515372	320.12105105	-0.00055373	-0.00204415	-0.01723984
0.35191	2053.11934	0.0	7e-07	8.7e-07	9e-08	0.0	5.93e-06	3.27e-06	1e-08	320.15403656	321.42427746	320.11070529	-0.00055295	-0.00204361	-0.01723536
0.35196	2053.347	0.0	7e-07	8.7e-07	9e-08	0.0	5.93e-06	3.27e-06	1e-08	320.14369932	321.41340394	320.10036175	-0.00055387	-0.00204255	-0.01722679
0.35202	2053.57462	0.0	7e-07	8.7e-07	9e-08	0.0	5.93e-06	3.27e-06	1e-08	320.13334448	321.40253576	320.09002419	-0.00055497	-0.00204131	-0.01721668
0.35207	2053.80221	0.0	7e-07	8.7e-07	9e-08	0.0	5.93e-06	3.27e-06	1e-08	320.12296887	321.39167387	320.07969366	-0.00055445	-0.00204096	-0.01721374
0.35213	2054.02976	0.0	7e-07	8.7e-07	9e-08	0.0	5.93e-06	3.27e-06	1e-08	320.11260285	321.38081378	320.0693646	-0.00055169	-0.00203906	-0.01719804
0.35218	2054.25727	0.0	7e-07	8.7e-07	9e-08	0.0	5.93e-06	3.27e-06	1e-08	320.10228792	321.36996331	320.05904334	-0.00055169	-0.00203906	-0.01719804
0.35224	2054.48475	0.0	7e-07	8.7e-07	9e-08	0.0	5.93e-06	3.27e-06	1e-08	320.09197299	321.35911285	320.04872208	-0.00055343	-0.0020371	-0.01718207
0.35229	2054.7122	0.0	7e-07	8.7e-07	9e-08	0.0	5.93e-06	3.27e-06	1e-08	320.0816252	321.34827233	320.03841194	-0.00055372	-0.00203677	-0.0171794
0.35235	2054.93961	0.0	7e-07	8.7e-07	9e-08	0.0	5.93e-06	3.27e-06	1e-08	320.0712719	321.33743346	320.02810366	-0.0005519	-0.00203552	-0.01716907
0.3524	2055.16698	0.0	7e-07	8.7e-07	9e-08	0.0	5.93e-06	3.27e-06	1e-08	320.06095226	321.32660093	320.01780052	-0.00055044	-0.00203452	-0.01716079
0.35246	2055.39432	0.0	7e-07	8.7e-07	9e-08	0.0	5.93e-06	3.27e-06	1e-08	320.05065959	321.31577348	320.00750149	-0.00055096	-0.00203394	-0.01715607
0.36252	2096.39011	0.0	7e-07	8.7e-07	9e-08	0.0	5.93e-06	3.27e-06	1e-08	318.2415687	319.41607166	318.20183681	-0.00050271	-0.00186093	-0.01573264
0.36258	2096.61079	0.0	7e-07	8.7e-07	9e-08	0.0	5.93e-06	3.27e-06	1e-08	318.23212975	319.40612781	318.19239051	-0.00050271	-0.00186093	-0.01573264
0.36263	2096.83143	0.0	7e-07	8.7e-07	9e-08	0.0	5.93e-06	3.27e-06	1e-08	318.2226908	319.39618396	318.18294421	-0.0005044	-0.00185917	-0.01571826
0.36269	2097.05203	0.0	7e-07	8.7e-07	9e-08	0.0	5.93e-06	3.27e-06	1e-08	318.21321979	319.38624909	318.17350802	-0.00050472	-0.00185884	-0.01571552
0.36274	2097.2726	0.0	7e-07	8.7e-07	9e-08	0.0	5.93e-06	3.27e-06	1e-08	318.20374269	319.37631593	318.16407375	-0.00050305	-0.00185775	-0.01570644
0.3628	2097.49313	0.0	7e-07	8.7e-07	9e-08	0.0	5.93e-06	3.27e-06	1e-08	318.19429672	319.36638835	318.15464394	-0.00050157	-0.00185678	-0.01569843
0.36285	2097.71362	0.0	7e-07	8.7e-07	9e-08	0.0	5.93e-06	3.27e-06	1e-08	318.18487822	319.35646569	318.14521807	-0.00050202	-0.00185632	-0.01569464
0.36291	2097.93408	0.0	7e-07	8.7e-07	9e-08	0.0	5.93e-06	3.27e-06	1e-08	318.17545126	319.34654541	318.13579486	-0.00050358	-0.0018547	-0.01568135
0.36296	2098.1545	0.0	7e-07	8.7e-07	9e-08	0.0	5.93e-06	3.27e-06	1e-08	318.16599461	319.33663342	318.126381	-0.00050358	-0.0018547	-0.01568135
0.36302	2098.37488	0.0	7e-07	8.7e-07	9e-08	0.0	5.93e-06	3.27e-06	1e-08	318.15653797	319.32672143	318.11696714	-0.00050071	-0.00185282	-0.01566579
0.36307	2098.59523	0.0	7e-07	8.7e-07	9e-08	0.0	5.93e-06	3.27e-06	1e-08	318.14713479	319.31681902	318.10756093	-0.00050044	-0.00185264	-0.0156643
0.36313	2098.81554	0.0	7e-07	8.7e-07	9e-08	0.0	5.93e-06	3.27e-06	1e-08	318.1377367	319.30691752	318.09815545	-0.00050165	-0.00185139	-0.01565401
0.36318	2099.03581	0.0	7e-07	8.7e-07	9e-08	0.0	5.93e-06	3.27e-06	1e-08	318.1283156	319.29702245	318.08875721	-0.00050244	-0.00185056	-0.01564726
0.36324	2099.25605	0.0	7e-07	8.7e-07	9e-08	0.0	5.93e-06	3.27e-06	1e-08	318.11887938	319.28713159	318.07936372	-0.00050152	-0.00184996	-0.01564225
0.36329	2099.47625	0.0	7e-07	8.7e-07	9e-08	0.0	5.93e-06	3.27e-06	1e-08	318.10946037	319.27724382	318.06997268	-0.0004993	-0.00184851	-0.01563024
0.36335	2099.69641	0.0	7e-07	8.7e-07	9e-08	0.0	5.93e-06	3.27e-06	1e-08	318.10008266	319.26736343	318.06058755	-0.0004993	-0.00184851	-0.01563024
0.3634	2099.91654	0.0	7e-07	8.7e-07	9e-08	0.0	5.93e-06	3.27e-06	1e-08	318.09070494	319.25748304	318.05120242	-0.00050128	-0.00184647	-0.01561349
0.36346	2100.13663	0.0	7e-07	8.7e-07	9e-08	0.0	5.93e-06	3.27e-06	1e-08	318.08128969	319.24761311	318.04182907	-0.00050131	-0.00184644	-0.01561323
0.37352	2139.78915	0.0	7e-07	8.7e-07	9e-08	0.0	5.93e-06	3.27e-06	1e-08	316.43417341	317.5156132	316.3978095	-0.00045598	-0.00169052	-0.01432426
0.37358	2140.00239	0.0	7e-07	8.7e-07	9e-08	0.0	5.93e-06	3.27e-06	1e-08	316.42557696	317.50654353	316.3892049	-0.00045773	-0.00168883	-0.01431038
0.37363	2140.2156	0.0	7e-07	8.7e-07	9e-08	0.0	5.93e-06	3.27e-06	1e-08	316.4169472	317.49748255	316.38061015	-0.00045796	-0.00168861	-0.01430861
0.37369	2140.42876	0.0	7e-07	8.7e-07	9e-08	0.0	5.93e-06	3.27e-06	1e-08	316.40831317	317.48842268	316.37201666	-0.00045625	-0.00168755	-0.01429972
0.37374	2140.64189	0.0	7e-07	8.7e-07	9e-08	0.0	5.93e-06	3.27e-06	1e-08	316.39971116	317.47936829	316.36342749	-0.00045495	-0.00168674	-0.01429298
0.3738	2140.85498	0.0	7e-07	8.7e-07	9e-08	0.0	5.93e-06	3.27e-06	1e-08	316.39113343	317.47031806	316.3548416	-0.00045544	-0.00168626	-0.01428907
0.37385	2141.06803	0.0	7e-07	8.7e-07	9e-08	0.0	5.93e-06	3.27e-06	1e-08	316.3825463	317.46127028	316.34625848	-0.00045692	-0.00168484	-0.01427736
0.37391	2141.28105	0.0	7e-07	8.7e-07	9e-08	0.0	5.93e-06	3.27e-06	1e-08	316.37393101	317.45222984	316.33768367	-0.00045692	-0.00168484	-0.01427736
0.37396	2141.49402	0.0	7e-07	8.7e-07	9e-08	0.0	5.93e-06	3.27e-06	1e-08	316.36531573	317.4431894	316.32910886	-0.00045412	-0.0016831	-0.01426283
0.37402	2141.70696	0.0	7e-07	8.7e-07	9e-08	0.0	5.93e-06	3.27e-06	1e-08	316.35675285	317.43415793	316.32054112	-0.00045392	-0.00168297	-0.01426177
0.37407	2141.91987	0.0	7e-07	8.7e-07	9e-08	0.0	5.93e-06	3.27e-06	1e-08	316.34819379	317.4251271	316.31197388	-0.00045513	-0.00168181	-0.0142522
0.37413	2142.13273	0.0	7e-07	8.7e-07	9e-08	0.0	5.93e-06	3.27e-06	1e-08	316.33961171	317.41610227	316.30341344	-0.00045589	-0.00168108	-0.01424618
0.37418	2142.34556	0.0	7e-07	8.7e-07	9e-08	0.0	5.93e-06	3.27e-06	1e-08	316.33101513	317.40708122	316.29485728	-0.000455	-0.00168053	-0.01424159
0.37424	2142.55834	0.0	7e-07	8.7e-07	9e-08	0.0	5.93e-06	3.27e-06	1e-08	316.32243511	317.398063	316.28630334	-0.00045289	-0.00167921	-0.01423062
0.37429	2142.77109	0.0	7e-07	8.7e-07	9e-08	0.0	5.93e-06	3.27e-06	1e-08	316.31389469	317.38905155	316.27775474	-0.00045289	-0.00167921	-0.01423062
0.37435	2142.98381	0.0	7e-07	8.7e-07	9e-08	0.0	5.93e-06	3.27e-06	1e-08	316.30535428	317.38004009	316.26920613	-0.00045481	-0.00167737	-0.01421543
0.3744	2143.19648	0.0	7e-07	8.7e-07	9e-08	0.0	5.93e-06	3.27e-06	1e-08	316.29677724	317.37103816	316.26066831	-0.00045486	-0.00167732	-0.01421506
0.37446	2143.40912	0.0	7e-07	8.7e-07	9e-08	0.0	5.93e-06	3.27e-06	1e-08	316.28819931	317.36203645	316.25213075	-0.00045289	-0.0016761	-0.01420485
0.38452	2181.67945	0.0	7e-07	8.7e-07	9e-08	0.0	5.93e-06	3.27e-06	1e-08	314.78868701	315.78321468	314.75541454	-0.00041373	-0.00153517	-0.01303494
0.38458	2181.88504	0.0	7e-07	8.7e-07	9e-08	0.0	5.93e-06	3.27e-06	1e-08	314.78085807	315.7749478	314.74758133	-0.00041546	-0.0015336	-0.01302196
0.38463	2182.09058	0.0	7e-07	8.7e-07	9e-08	0.0	5.93e-06	3.27e-06	1e-08	314.772996	315.76668908	314.73975742	-0.00041546	-0.0015336	-0.01302196
0.38469	2182.29609	0.0	7e-07	8.7e-07	9e-08	0.0	5.93e-06	3.27e-06	1e-08	314.76513394	315.75843036	314.7319335	-0.00041328	-0.0015323	-0.01301103
0.38474	2182.50156	0.0	7e-07	8.7e-07	9e-08	0.0	5.93e-06	3.27e-06	1e-08	314.75731289	315.7501784	314.72411485	-0.00041261	-0.0015319	-0.01300766
0.3848	2182.70699	0.0	7e-07	8.7e-07	9e-08	0.0	5.93e-06	3.27e-06	1e-08	314.74950448	315.74192852	314.71629781	-0.00041345	-0.00153114	-0.01300144
0.38485	2182.91238	0.0	7e-07	8.7e-07	9e-08	0.0	5.93e-06	3.27e-06	1e-08	314.74168015	315.73368255	314.70848523	-0.00041452	-0.00153017	-0.01299338
0.38491	2183.11773	0.0	7e-07	8.7e-07	9e-08	0.0	5.93e-06	3.27e-06	1e-08	314.73383525	315.72544165	314.70067841	-0.00041422	-0.00152998	-0.01299185
0.38496	2183.32304	0.0	7e-07	8.7e-07	9e-08	0.0	5.93e-06	3.27e-06	1e-08	314.72599608	315.7172017	314.69287233	-0.00041168	-0.00152847	-0.01297912
0.38502	2183.52832	0.0	7e-07	8.7e-07	9e-08	0.0	5.93e-06	3.27e-06	1e-08	314.71820475	315.70896962	314.68507238	-0.00041168	-0.00152847	-0.01297912
0.38507	2183.73355	0.0	7e-07	8.7e-07	9e-08	0.0	5.93e-06	3.27e-06	1e-08	314.71041342	315.70073754	314.67727243	-0.00041316	-0.00152712	-0.01296803
0.38513	2183.93875	0.0	7e-07	8.7e-07	9e-08	0.0	5.93e-06	3.27e-06	1e-08	314.70259372	315.69251244	314.66948041	-0.00041359	-0.00152674	-0.01296486
0.38518	2184.1439	0.0	7e-07	8.7e-07	9e-08	0.0	5.93e-06	3.27e-06	1e-08	314.69476594	315.68428933	314.66169066	-0.00041231	-0.00152598	-0.01295847
0.38524	2184.34902	0.0	7e-07	8.7e-07	9e-08	0.0	5.93e-06	3.27e-06	1e-08	314.68696218	315.67607017	314.65390398	-0.00041074	-0.00152504	-0.01295063
0.38529	2184.5541	0.0	7e-07	8.7e-07	9e-08	0.0	5.93e-06	3.27e-06	1e-08	314.67918791	315.66785585	314.64612108	-0.00041097	-0.00152483	-0.01294893
0.38535	2184.75914	0.0	7e-07	8.7e-07	9e-08	0.0	5.93e-06	3.27e-06	1e-08	314.67140927	315.65964262	314.63833939	-0.00041265	-0.00152332	-0.0129364
0.3854	2184.96414	0.0	7e-07	8.7e-07	9e-08	0.0	5.93e-06	3.27e-06	1e-08	314.66359857	315.65143725	314.63056667	-0.00041265	-0.00152332	-0.0129364
0.38546	2185.1691	0.0	7e-07	8.7e-07	9e-08	0.0	5.93e-06	3.27e-06	1e-08	314.65578787	315.64323189	314.62279395	-0.0004104	-0.00152198	-0.01292518
0.39552	2222.0149	0.0	7e-07	8.7e-07	9e-08	0.0	5.93e-06	3.27e-06	1e-08	313.28456274	314.25413301	313.25367947	-0.00037846	-0.00137711	-0.01185889
0.39558	2222.21259	0.0	7e-07	8.7e-07	9e-08	0.0	5.93e-06	3.27e-06	1e-08	313.27737675	314.24669293	313.24654064	-0.00037827	-0.00127552	-0.01185347
0.39563	2222.41024	0.0	7e-07	8.7e-07	9e-08	0.0	5.93e-06	3.27e-06	1e-08	313.27019431	314.23980161	313.23933371	-0.0003781	-0.00137699	-0.01184763
0.39569	2222.60785	0.0	7e-07	8.7e-07	9e-08	0.0	5.93e-06	3.27e-06	1e-08	313.26301501	314.23236195	313.23220249	-0.0003779	-0.00127539	-0.01184221
0.39574	2222.80542	0.0	7e-07	8.7e-07	9e-08	0.0	5.93e-06	3.27e-06	1e-08	313.2558394	314.22547109	313.22500317	-0.00037772	-0.00137684	-0.01183638
0.3958	2223.00294	0.0	7e-07	8.7e-07	9e-08	0.0	5.93e-06	3.27e-06	1e-08	313.24866716	314.21803198	313.21787953	-0.00037751	-0.00127525	-0.01183097
0.39585	2223.20043	0.0	7e-07	8.7e-07	9e-08	0.0	5.93e-06	3.27e-06	1e-08	313.24149867	314.21114169	313.21068778	-0.00037732	-0.00137668	-0.01182514
0.39591	2223.39788	0.0	7e-07	8.7e-07	9e-08	0.0	5.93e-06	3.27e-06	1e-08	313.2343337	314.20370326	313.20357168	-0.00037714	-0.00133696	-0.01181997
0.39596	2223.59529	0.0	7e-07	8.7e-07	9e-08	0.0	5.93e-06	3.27e-06	1e-08	313.227172	314.19647934	313.19643104	-0.00037709	-0.00127516	-0.01181402
0.39602	2223.79265	0.0	7e-07	8.7e-07	9e-08	0.0	5.93e-06	3.27e-06	1e-08	313.22001112	314.18958921	313.18925091	-0.00037667	-0.00135209	-0.01180863
0.39607	2223.98998	0.0	7e-07	8.7e-07	9e-08	0.0	5.93e-06	3.27e-06	1e-08	313.21285813	314.1822833	313.18212864	-0.00037671	-0.00125966	-0.0118029
0.39613	2224.18727	0.0	7e-07	8.7e-07	9e-08	0.0	5.93e-06	3.27e-06	1e-08	313.20570426	314.17547669	313.17494515	-0.00037635	-0.00137631	-0.01179728
0.39618	2224.38451	0.0	7e-07	8.7e-07	9e-08	0.0	5.93e-06	3.27e-06	1e-08	313.19855722	314.16803965	313.16784779	-0.00037621	-0.00133656	-0.01179171
0.39624	2224.58172	0.0	7e-07	8.7e-07	9e-08	0.0	5.93e-06	3.27e-06	1e-08	313.19141263	314.16081732	313.16072617	-0.00037614	-0.00127485	-0.01178605
0.39629	2224.77889	0.0	7e-07	8.7e-07	9e-08	0.0	5.93e-06	3.27e-06	1e-08	313.1842692	314.15392835	313.15356491	-0.00037578	-0.00137609	-0.01178033
0.39635	2224.97601	0.0	7e-07	8.7e-07	9e-08	0.0	5.93e-06	3.27e-06	1e-08	313.17713259	314.14649215	313.14647897	-0.00037565	-0.00123492	-0.01177512
0.3964	2225.1731	0.0	7e-07	8.7e-07	9e-08	0.0	5.93e-06	3.27e-06	1e-08	313.16999831	314.13981874	313.13929687	-0.00037551	-0.001376	-0.01176911
0.39646	2225.37014	0.0	7e-07	8.7e-07	9e-08	0.0	5.93e-06	3.27e-06	1e-08	313.16286664	314.13238281	313.1322186	-0.00037537	-0.00127456	-0.01176369
0.40652	2260.74518	0.0	7e-07	8.7e-07	9e-08	0.0	5.93e-06	3.27e-06	1e-08	311.91298515	312.88453453	311.88437452	-0.00034318	-0.00116127	-0.01078411
0.40657	2260.9347	0.0	7e-07	8.7e-07	9e-08	0.0	5.93e-06	3.27e-06	1e-08	311.90644879	312.87824197	311.87781767	-0.00034308	-0.00126236	-0.01077898
0.40663	2261.12419	0.0	7e-07	8.7e-07	9e-08	0.0	5.93e-06	3.27e-06	1e-08	311.89991432	312.87140152	311.87133581	-0.00034291	-0.00116122	-0.01077385
0.40668	2261.31363	0.0	7e-07	8.7e-07	9e-08	0.0	5.93e-06	3.27e-06	1e-08	311.89338285	312.86510902	311.86478599	-0.00034271	-0.00116113	-0.01076875
0.40674	2261.50304	0.0	7e-07	8.7e-07	9e-08	0.0	5.93e-06	3.27e-06	1e-08	311.88685511	312.85881693	311.85823957	-0.0003426	-0.00126219	-0.01076361
0.40679	2261.6924	0.0	7e-07	8.7e-07	9e-08	0.0	5.93e-06	3.27e-06	1e-08	311.88032941	312.85197712	311.8517681	-0.00034241	-0.00116105	-0.01075851
0.40685	2261.88172	0.0	7e-07	8.7e-07	9e-08	0.0	5.93e-06	3.27e-06	1e-08	311.87380736	312.84568528	311.84522864	-0.00034213	-0.00123228	-0.01075338
0.4069	2262.07099	0.0	7e-07	8.7e-07	9e-08	0.0	5.93e-06	3.27e-06	1e-08	311.86729045	312.83900738	311.83874293	-0.00034208	-0.00119069	-0.01074829
0.40696	2262.26023	0.0	7e-07	8.7e-07	9e-08	0.0	5.93e-06	3.27e-06	1e-08	311.86077442	312.83255475	311.83223141	-0.00034186	-0.00118376	-0.01074318
0.40701	2262.44943	0.0	7e-07	8.7e-07	9e-08	0.0	5.93e-06	3.27e-06	1e-08	311.85426238	312.82613958	311.82571844	-0.00034174	-0.00123899	-0.01073806
0.40707	2262.63858	0.0	7e-07	8.7e-07	9e-08	0.0	5.93e-06	3.27e-06	1e-08	311.84775256	312.81942501	311.81924803	-0.00034151	-0.00116071	-0.01073297
0.40712	2262.82769	0.0	7e-07	8.7e-07	9e-08	0.0	5.93e-06	3.27e-06	1e-08	311.84124702	312.8131346	311.81272574	-0.00034133	-0.00122252	-0.01072787
0.40718	2263.01676	0.0	7e-07	8.7e-07	9e-08	0.0	5.93e-06	3.27e-06	1e-08	311.83474497	312.80650912	311.80625059	-0.00034127	-0.00119986	-0.01072275
0.40723	2263.20579	0.0	7e-07	8.7e-07	9e-08	0.0	5.93e-06	3.27e-06	1e-08	311.82824381	312.80000636	311.79976301	-0.00034102	-0.00116054	-0.01071768
0.40729	2263.39478	0.0	7e-07	8.7e-07	9e-08	0.0	5.93e-06	3.27e-06	1e-08	311.82174732	312.79371657	311.79325106	-0.00034085	-0.00126149	-0.01071259
0.40734	2263.58372	0.0	7e-07	8.7e-07	9e-08	0.0	5.93e-06	3.27e-06	1e-08	311.81525412	312.7868796	311.78681391	-0.00034075	-0.00116053	-0.01070747
0.4074	2263.77262	0.0	7e-07	8.7e-07	9e-08	0.0	5.93e-06	3.27e-06	1e-08	311.80876266	312.78058973	311.78030897	-0.00034049	-0.00116033	-0.01070241
0.40745	2263.96149	0.0	7e-07	8.7e-07	9e-08	0.0	5.93e-06	3.27e-06	1e-08	311.80227598	312.77430082	311.77380728	-0.00034043	-0.00126144	-0.01069731
0.41752	2297.81449	0.0	7e-07	8.7e-07	9e-08	0.0	5.93e-06	3.27e-06	1e-08	310.66526245	311.63892186	310.6386851	-0.00031123	-0.00107002	-0.00980604
0.41757	2297.99556	0.0	7e-07	8.7e-07	9e-08	0.0	5.93e-06	3.27e-06	1e-08	310.65931779	311.63310807	310.63273229	-0.00031125	-0.00113038	-0.00980136
0.41763	2298.17659	0.0	7e-07	8.7e-07	9e-08	0.0	5.93e-06	3.27e-06	1e-08	310.6533728	311.62696623	310.62682544	-0.00031098	-0.00104979	-0.00979672
0.41768	2298.35758	0.0	7e-07	8.7e-07	9e-08	0.0	5.93e-06	3.27e-06	1e-08	310.64743285	311.62126217	310.62086474	-0.0003109	-0.0011504	-0.00979205
0.41774	2298.53852	0.0	7e-07	8.7e-07	9e-08	0.0	5.93e-06	3.27e-06	1e-08	310.64149434	311.61501136	310.61497838	-0.00031073	-0.00104975	-0.00978741
0.41779	2298.71942	0.0	7e-07	8.7e-07	9e-08	0.0	5.93e-06	3.27e-06	1e-08	310.63555889	311.60930741	310.60902406	-0.00031056	-0.00104967	-0.00978276
0.41785	2298.90028	0.0	7e-07	8.7e-07	9e-08	0.0	5.93e-06	3.27e-06	1e-08	310.62962667	311.60360383	310.60307284	-0.00031049	-0.00115029	-0.00977808
0.4179	2299.08109	0.0	7e-07	8.7e-07	9e-08	0.0	5.93e-06	3.27e-06	1e-08	310.62369579	311.59735337	310.59719597	-0.00031026	-0.0010496	-0.00977346
0.41796	2299.26186	0.0	7e-07	8.7e-07	9e-08	0.0	5.93e-06	3.27e-06	1e-08	310.61776908	311.59165001	310.59125107	-0.00031006	-0.00112344	-0.0097688
0.41801	2299.44259	0.0	7e-07	8.7e-07	9e-08	0.0	5.93e-06	3.27e-06	1e-08	310.6118461	311.58554532	310.58536149	-0.00031	-0.00107617	-0.00976416
0.41807	2299.62327	0.0	7e-07	8.7e-07	9e-08	0.0	5.93e-06	3.27e-06	1e-08	310.6059242	311.57969743	310.57944175	-0.00030972	-0.00106665	-0.00975952
0.41812	2299.80392	0.0	7e-07	8.7e-07	9e-08	0.0	5.93e-06	3.27e-06	1e-08	310.60000755	311.57390116	310.57351836	-0.00030972	-0.00112174	-0.00975489
0.41818	2299.98451	0.0	7e-07	8.7e-07	9e-08	0.0	5.93e-06	3.27e-06	1e-08	310.5940909	311.56780547	310.56763717	-0.00030956	-0.00106037	-0.00975024
0.41823	2300.16507	0.0	7e-07	8.7e-07	9e-08	0.0	5.93e-06	3.27e-06	1e-08	310.58817728	311.56204321	310.56171578	-0.00030927	-0.00108234	-0.0097456
0.41829	2300.34558	0.0	7e-07	8.7e-07	9e-08	0.0	5.93e-06	3.27e-06	1e-08	310.58226904	311.55616146	310.555813	-0.00030925	-0.00111672	-0.00974099
0.41834	2300.52605	0.0	7e-07	8.7e-07	9e-08	0.0	5.93e-06	3.27e-06	1e-08	310.57636107	311.55009281	310.54993775	-0.00030913	-0.00104925	-0.00973634
0.4184	2300.70647	0.0	7e-07	8.7e-07	9e-08	0.0	5.93e-06	3.27e-06	1e-08	310.57045532	311.54439073	310.54401803	-0.00030883	-0.0010983	-0.00973171
0.41845	2300.88686	0.0	7e-07	8.7e-07	9e-08	0.0	5.93e-06	3.27e-06	1e-08	310.56455525	311.53842201	310.53813603	-0.00030879	-0.00110048	-0.0097271
0.42852	2333.1608	0.0	7e-07	8.7e-07	9e-08	0.0	5.93e-06	3.27e-06	1e-08	309.53032731	310.50580763	309.50557577	-0.00028249	-0.00101737	-0.00891637
0.42857	2333.33309	0.0	7e-07	8.7e-07	9e-08	0.0	5.93e-06	3.27e-06	1e-08	309.52491778	310.5002662	309.50019407	-0.00028226	-0.00098453	-0.00891211
0.42863	2333.50533	0.0	7e-07	8.7e-07	9e-08	0.0	5.93e-06	3.27e-06	1e-08	309.51951259	310.49490358	309.49479201	-0.00028213	-0.00098451	-0.00890787
0.42868	2333.67753	0.0	7e-07	8.7e-07	9e-08	0.0	5.93e-06	3.27e-06	1e-08	309.5141098	310.48954105	309.48939284	-0.00028204	-0.00098451	-0.00890363
0.42874	2333.84969	0.0	7e-07	8.7e-07	9e-08	0.0	5.93e-06	3.27e-06	1e-08	309.50870856	310.4841784	309.48399662	-0.000282	-0.00095942	-0.0088994
0.42879	2334.0218	0.0	7e-07	8.7e-07	9e-08	0.0	5.93e-06	3.27e-06	1e-08	309.50330815	310.47895241	309.47858561	-0.00028177	-0.00097367	-0.00889517
0.42885	2334.19386	0.0	7e-07	8.7e-07	9e-08	0.0	5.93e-06	3.27e-06	1e-08	309.49791198	310.47364872	309.47318751	-0.00028169	-0.00106252	-0.00889094
0.4289	2334.36588	0.0	7e-07	8.7e-07	9e-08	0.0	5.93e-06	3.27e-06	1e-08	309.49251726	310.46786096	309.46785512	-0.00028142	-0.00098442	-0.00888671
0.42896	2334.53786	0.0	7e-07	8.7e-07	9e-08	0.0	5.93e-06	3.27e-06	1e-08	309.48712774	310.46249858	309.46247034	-0.00028129	-0.00097562	-0.00888249
0.42901	2334.70979	0.0	7e-07	8.7e-07	9e-08	0.0	5.93e-06	3.27e-06	1e-08	309.48174052	310.45718408	309.45708224	-0.00028125	-0.00097351	-0.00887826
0.42907	2334.88167	0.0	7e-07	8.7e-07	9e-08	0.0	5.93e-06	3.27e-06	1e-08	309.47635407	310.451881	309.4516956	-0.00028112	-0.00098474	-0.00887406
0.42912	2335.05352	0.0	7e-07	8.7e-07	9e-08	0.0	5.93e-06	3.27e-06	1e-08	309.47097001	310.4465167	309.44631978	-0.00028103	-0.00096302	-0.00886983
0.42918	2335.22531	0.0	7e-07	8.7e-07	9e-08	0.0	5.93e-06	3.27e-06	1e-08	309.46558771	310.44127065	309.44093153	-0.00028109	-0.00103936	-0.00886563
0.42923	2335.39706	0.0	7e-07	8.7e-07	9e-08	0.0	5.93e-06	3.27e-06	1e-08	309.46020413	310.43560867	309.43560023	-0.00028066	-0.00097563	-0.00886139
0.42929	2335.56877	0.0	7e-07	8.7e-07	9e-08	0.0	5.93e-06	3.27e-06	1e-08	309.45482867	310.43029378	309.4302266	-0.00028044	-0.00095267	-0.00885719
0.42934	2335.74043	0.0	7e-07	8.7e-07	9e-08	0.0	5.93e-06	3.27e-06	1e-08	309.44945735	310.42510393	309.42483956	-0.00028063	-0.00095963	-0.00885299
0.4294	2335.91205	0.0	7e-07	8.7e-07	9e-08	0.0	5.93e-06	3.27e-06	1e-08	309.44408239	310.4198761	309.41946054	-0.00028031	-0.00103454	-0.00884876
0.42945	2336.08362	0.0	7e-07	8.7e-07	9e-08	0.0	5.93e-06	3.27e-06	1e-08	309.43871357	310.41424008	309.41413721	-0.00027994	-0.00097359	-0.00884454
0.43952	2366.71449	0.0	7e-07	8.7e-07	9e-08	0.0	5.93e-06	3.27e-06	1e-08	308.49800258	309.47527808	308.47492342	-0.00025631	-0.00089916	-0.00810712
0.43957	2366.87763	0.0	7e-07	8.7e-07	9e-08	0.0	5.93e-06	3.27e-06	1e-08	308.49308282	309.47036947	308.47001151	-0.00025623	-0.00089642	-0.00810326
0.43963	2367.04072	0.0	7e-07	8.7e-07	9e-08	0.0	5.93e-06	3.27e-06	1e-08	308.4881646	309.46547578	308.46510032	-0.00025609	-0.0009481	-0.00809941
0.43968	2367.20376	0.0	7e-07	8.7e-07	9e-08	0.0	5.93e-06	3.27e-06	1e-08	308.48324886	309.46029988	308.46022829	-0.00025588	-0.00085056	-0.00809556
0.43974	2367.36676	0.0	7e-07	8.7e-07	9e-08	0.0	5.93e-06	3.27e-06	1e-08	308.47833722	309.45565646	308.45528989	-0.00025587	-0.00093836	-0.0080917
0.43979	2367.52971	0.0	7e-07	8.7e-07	9e-08	0.0	5.93e-06	3.27e-06	1e-08	308.47342571	309.45053366	308.45041626	-0.00025565	-0.00087802	-0.00808786
0.43985	2367.69261	0.0	7e-07	8.7e-07	9e-08	0.0	5.93e-06	3.27e-06	1e-08	308.46851828	309.44574021	308.44550255	-0.00025549	-0.00088341	-0.008084
0.4399	2367.85547	0.0	7e-07	8.7e-07	9e-08	0.0	5.93e-06	3.27e-06	1e-08	308.46361385	309.44091727	308.44059526	-0.00025546	-0.00090689	-0.00808017
0.43996	2368.01828	0.0	7e-07	8.7e-07	9e-08	0.0	5.93e-06	3.27e-06	1e-08	308.45870994	309.43596609	308.43570725	-0.00025526	-0.00088837	-0.00807634
0.44001	2368.18104	0.0	7e-07	8.7e-07	9e-08	0.0	5.93e-06	3.27e-06	1e-08	308.45380983	309.43111601	308.43080871	-0.00025524	-0.00092586	-0.00807247
0.44007	2368.34375	0.0	7e-07	8.7e-07	9e-08	0.0	5.93e-06	3.27e-06	1e-08	308.4489102	309.42606115	308.42593939	-0.00025504	-0.00089103	-0.00806864
0.44012	2368.50642	0.0	7e-07	8.7e-07	9e-08	0.0	5.93e-06	3.27e-06	1e-08	308.44401435	309.42119641	308.42104801	-0.00025491	-0.00086396	-0.00806482
0.44018	2368.66904	0.0	7e-07	8.7e-07	9e-08	0.0	5.93e-06	3.27e-06	1e-08	308.43912078	309.41647942	308.41614013	-0.0002549	-0.00091344	-0.00806097
0.44023	2368.83162	0.0	7e-07	8.7e-07	9e-08	0.0	5.93e-06	3.27e-06	1e-08	308.43422741	309.41149225	308.41126991	-0.00025466	-0.00090115	-0.00805713
0.44029	2368.99414	0.0	7e-07	8.7e-07	9e-08	0.0	5.93e-06	3.27e-06	1e-08	308.42933868	309.40657208	308.40639355	-0.00025459	-0.00090662	-0.00805331
0.44034	2369.15663	0.0	7e-07	8.7e-07	9e-08	0.0	5.93e-06	3.27e-06	1e-08	308.42445111	309.40162204	308.40152371	-0.00025445	-0.00089146	-0.00804948
0.4404	2369.31906	0.0	7e-07	8.7e-07	9e-08	0.0	5.93e-06	3.27e-06	1e-08	308.41956629	309.3967547	308.39664576	-0.00025426	-0.00082222	-0.00804565
0.44045	2369.48145	0.0	7e-07	8.7e-07	9e-08	0.0	5.93e-06	3.27e-06	1e-08	308.41468495	309.39226536	308.39172146	-0.00025421	-0.00091522	-0.00804182
0.45051	2398.39666	0.0	7e-07	8.7e-07	9e-08	0.0	5.93e-06	3.27e-06	1e-08	307.55912563	308.53750438	307.53759761	-0.00023269	-0.00083906	-0.00737113
0.45057	2398.55022	0.0	7e-07	8.7e-07	9e-08	0.0	5.93e-06	3.27e-06	1e-08	307.55464964	308.53291446	307.53314657	-0.00023233	-0.0007842	-0.00736763
0.45062	2398.70373	0.0	7e-07	8.7e-07	9e-08	0.0	5.93e-06	3.27e-06	1e-08	307.55018067	308.52862457	307.52865899	-0.00023246	-0.00085817	-0.00736412
0.45068	2398.8572	0.0	7e-07	8.7e-07	9e-08	0.0	5.93e-06	3.27e-06	1e-08	307.54570901	308.52392999	307.52422626	-0.00023231	-0.0007793	-0.00736062
0.45073	2399.01061	0.0	7e-07	8.7e-07	9e-08	0.0	5.93e-06	3.27e-06	1e-08	307.54124029	308.51966686	307.51974015	-0.00023218	-0.0008399	-0.00735711
0.45079	2399.16398	0.0	7e-07	8.7e-07	9e-08	0.0	5.93e-06	3.27e-06	1e-08	307.53677395	308.51507219	307.51529926	-0.00023204	-0.00077661	-0.00735361
0.45084	2399.3173	0.0	7e-07	8.7e-07	9e-08	0.0	5.93e-06	3.27e-06	1e-08	307.53231028	308.51082367	307.51081601	-0.00023197	-0.00083921	-0.00735011
0.4509	2399.47056	0.0	7e-07	8.7e-07	9e-08	0.0	5.93e-06	3.27e-06	1e-08	307.52784801	308.50623267	307.50637942	-0.00023181	-0.00080346	-0.00734662
0.45095	2399.62378	0.0	7e-07	8.7e-07	9e-08	0.0	5.93e-06	3.27e-06	1e-08	307.52338875	308.5018372	307.50191993	-0.00023172	-0.00083979	-0.00734312
0.45101	2399.77695	0.0	7e-07	8.7e-07	9e-08	0.0	5.93e-06	3.27e-06	1e-08	307.51893114	308.49724292	307.49748851	-0.00023157	-0.00077143	-0.00733963
0.45106	2399.93007	0.0	7e-07	8.7e-07	9e-08	0.0	5.93e-06	3.27e-06	1e-08	307.51447644	308.49302257	307.49301116	-0.00023153	-0.00086847	-0.00733613
0.45112	2400.08314	0.0	7e-07	8.7e-07	9e-08	0.0	5.93e-06	3.27e-06	1e-08	307.51002234	308.4882713	307.48860481	-0.00023136	-0.00077907	-0.00733264
0.45117	2400.23617	0.0	7e-07	8.7e-07	9e-08	0.0	5.93e-06	3.27e-06	1e-08	307.50557158	308.4840091	307.48413764	-0.00023119	-0.00080064	-0.00732916
0.45123	2400.38914	0.0	7e-07	8.7e-07	9e-08	0.0	5.93e-06	3.27e-06	1e-08	307.50112399	308.47962885	307.47968805	-0.00023115	-0.00080551	-0.00732567
0.45128	2400.54206	0.0	7e-07	8.7e-07	9e-08	0.0	5.93e-06	3.27e-06	1e-08	307.49667708	308.47522189	307.47524435	-0.00023096	-0.00079739	-0.00732218
0.45134	2400.69494	0.0	7e-07	8.7e-07	9e-08	0.0	5.93e-06	3.27e-06	1e-08	307.49223378	308.47085929	307.47079724	-0.00023096	-0.00083885	-0.00731869
0.45139	2400.84776	0.0	7e-07	8.7e-07	9e-08	0.0	5.93e-06	3.27e-06	1e-08	307.48779045	308.46626986	307.46638188	-0.00023083	-0.00081669	-0.00731521
0.45145	2401.00054	0.0	7e-07	8.7e-07	9e-08	0.0	5.93e-06	3.27e-06	1e-08	307.48334968	308.46180159	307.46195323	-0.00023062	-0.00077897	-0.00731173
0.46151	2428.11668	0.0	7e-07	8.7e-07	9e-08	0.0	5.93e-06	3.27e-06	1e-08	306.70524551	307.68489922	306.68510473	-0.00021113	-0.00078428	-0.00670175
0.46157	2428.26018	0.0	7e-07	8.7e-07	9e-08	0.0	5.93e-06	3.27e-06	1e-08	306.70117643	307.68060088	306.68107272	-0.00021094	-0.00066473	-0.00669856
0.46162	2428.40362	0.0	7e-07	8.7e-07	9e-08	0.0	5.93e-06	3.27e-06	1e-08	306.69711104	307.67695774	306.67695836	-0.00021091	-0.00075539	-0.00669538
0.46168	2428.54702	0.0	7e-07	8.7e-07	9e-08	0.0	5.93e-06	3.27e-06	1e-08	306.69304616	307.67281769	306.67291029	-0.00021087	-0.00074849	-0.00669218
0.46173	2428.69037	0.0	7e-07	8.7e-07	9e-08	0.0	5.93e-06	3.27e-06	1e-08	306.68898201	307.66871539	306.66885958	-0.00021071	-0.00076046	-0.006689
0.46179	2428.83366	0.0	7e-07	8.7e-07	9e-08	0.0	5.93e-06	3.27e-06	1e-08	306.68492088	307.66454747	306.66481946	-0.0002108	-0.00071278	-0.00668577
0.46184	2428.9769	0.0	7e-07	8.7e-07	9e-08	0.0	5.93e-06	3.27e-06	1e-08	306.68085791	307.66064082	306.660748	-0.00021048	-0.00079668	-0.00668263
0.4619	2429.12009	0.0	7e-07	8.7e-07	9e-08	0.0	5.93e-06	3.27e-06	1e-08	306.67680108	307.65627429	306.65673781	-0.00021024	-0.00065513	-0.00667946
0.46195	2429.26323	0.0	7e-07	8.7e-07	9e-08	0.0	5.93e-06	3.27e-06	1e-08	306.67274888	307.65268359	306.65262967	-0.00021033	-0.00075527	-0.00667628
0.46201	2429.40632	0.0	7e-07	8.7e-07	9e-08	0.0	5.93e-06	3.27e-06	1e-08	306.66869498	307.64854395	306.6485946	-0.0002104	-0.00075541	-0.00667304
0.46206	2429.54935	0.0	7e-07	8.7e-07	9e-08	0.0	5.93e-06	3.27e-06	1e-08	306.66463959	307.64440356	306.64456197	-0.00021005	-0.00075492	-0.00666992
0.46212	2429.69233	0.0	7e-07	8.7e-07	9e-08	0.0	5.93e-06	3.27e-06	1e-08	306.66059089	307.64026578	306.64053095	-0.00021006	-0.00071449	-0.00666671
0.46217	2429.83526	0.0	7e-07	8.7e-07	9e-08	0.0	5.93e-06	3.27e-06	1e-08	306.65654205	307.63634959	306.63647363	-0.00020989	-0.00074486	-0.00666356
0.46223	2429.97814	0.0	7e-07	8.7e-07	9e-08	0.0	5.93e-06	3.27e-06	1e-08	306.65249644	307.63226688	306.63243988	-0.00020978	-0.00072461	-0.00666038
0.46228	2430.12097	0.0	7e-07	8.7e-07	9e-08	0.0	5.93e-06	3.27e-06	1e-08	306.64845292	307.62829515	306.62839399	-0.00020992	-0.00076823	-0.00665717
0.46234	2430.26375	0.0	7e-07	8.7e-07	9e-08	0.0	5.93e-06	3.27e-06	1e-08	306.64440654	307.62408427	306.62438129	-0.00020945	-0.00074291	-0.00665407
0.46239	2430.40647	0.0	7e-07	8.7e-07	9e-08	0.0	5.93e-06	3.27e-06	1e-08	306.64036935	307.62001213	306.62035256	-0.00020957	-0.00075074	-0.00665086
0.46245	2430.54914	0.0	7e-07	8.7e-07	9e-08	0.0	5.93e-06	3.27e-06	1e-08	306.63632972	307.61589703	306.61633172	-0.00020942	-0.00071974	-0.00664769
0.47251	2455.76885	0.0	7e-07	8.7e-07	9e-08	0.0	5.93e-06	3.27e-06	1e-08	305.92870787	306.90965554	305.90982417	-0.00019163	-0.00066605	-0.00609298
0.47257	2455.90171	0.0	7e-07	8.7e-07	9e-08	0.0	5.93e-06	3.27e-06	1e-08	305.92500809	306.90599895	305.906125	-0.00019161	-0.00067179	-0.00609006
0.47262	2456.03452	0.0	7e-07	8.7e-07	9e-08	0.0	5.93e-06	3.27e-06	1e-08	305.92130865	306.90231079	305.90243194	-0.00019151	-0.00067177	-0.00608716
0.47268	2456.16728	0.0	7e-07	8.7e-07	9e-08	0.0	5.93e-06	3.27e-06	1e-08	305.91761119	306.89862276	305.89874083	-0.00019136	-0.00070789	-0.00608427
0.47273	2456.29998	0.0	7e-07	8.7e-07	9e-08	0.0	5.93e-06	3.27e-06	1e-08	305.91391652	306.89473639	305.89507718	-0.00019131	-0.00069453	-0.00608137
0.47279	2456.43262	0.0	7e-07	8.7e-07	9e-08	0.0	5.93e-06	3.27e-06	1e-08	305.91022275	306.89092334	305.89140611	-0.00019114	-0.00059383	-0.00607847
0.47284	2456.56521	0.0	7e-07	8.7e-07	9e-08	0.0	5.93e-06	3.27e-06	1e-08	305.90653235	306.88766311	305.88766581	-0.00019111	-0.00069452	-0.00607557
0.4729	2456.69775	0.0	7e-07	8.7e-07	9e-08	0.0	5.93e-06	3.27e-06	1e-08	305.90284232	306.88385002	305.88399869	-0.000191	-0.00069449	-0.00607268
0.47295	2456.83023	0.0	7e-07	8.7e-07	9e-08	0.0	5.93e-06	3.27e-06	1e-08	305.89915449	306.88003707	305.8803335	-0.00019082	-0.00063375	-0.00606981
0.47301	2456.96265	0.0	7e-07	8.7e-07	9e-08	0.0	5.93e-06	3.27e-06	1e-08	305.89547	306.87655758	305.87662731	-0.00019083	-0.00069448	-0.0060669
0.47306	2457.09502	0.0	7e-07	8.7e-07	9e-08	0.0	5.93e-06	3.27e-06	1e-08	305.89178542	306.87274463	305.87296608	-0.00019069	-0.00065451	-0.00606402
0.47312	2457.22734	0.0	7e-07	8.7e-07	9e-08	0.0	5.93e-06	3.27e-06	1e-08	305.88810355	306.86915113	305.86927855	-0.00019063	-0.00071369	-0.00606114
0.47317	2457.3596	0.0	7e-07	8.7e-07	9e-08	0.0	5.93e-06	3.27e-06	1e-08	305.88442267	306.86523266	305.86563483	-0.00019054	-0.00061449	-0.00605824
0.47323	2457.4918	0.0	7e-07	8.7e-07	9e-08	0.0	5.93e-06	3.27e-06	1e-08	305.8807436	306.86185877	305.861923	-0.00019046	-0.00069445	-0.00605536
0.47328	2457.62395	0.0	7e-07	8.7e-07	9e-08	0.0	5.93e-06	3.27e-06	1e-08	305.87706602	306.85804589	305.85826964	-0.00019034	-0.00069442	-0.00605248
0.47334	2457.75605	0.0	7e-07	8.7e-07	9e-08	0.0	5.93e-06	3.27e-06	1e-08	305.87339065	306.85423314	305.85461822	-0.00019025	-0.0006337	-0.00604961
0.47339	2457.88809	0.0	7e-07	8.7e-07	9e-08	0.0	5.93e-06	3.27e-06	1e-08	305.86971712	306.85075372	305.85092586	-0.0001902	-0.00065446	-0.00604671
0.47345	2458.02008	0.0	7e-07	8.7e-07	9e-08	0.0	5.93e-06	3.27e-06	1e-08	305.8660444	306.84716029	305.84725018	-0.00019003	-0.0007153	-0.00604385
0.48351	2481.22744	0.0	7e-07	8.7e-07	9e-08	0.0	5.93e-06	3.27e-06	1e-08	305.22259352	306.20444044	305.20483716	-0.00017407	-0.0006051	-0.0055394
0.48357	2481.34898	0.0	7e-07	8.7e-07	9e-08	0.0	5.93e-06	3.27e-06	1e-08	305.21922738	306.2011133	305.20147366	-0.00017387	-0.00061664	-0.00553679
0.48362	2481.47046	0.0	7e-07	8.7e-07	9e-08	0.0	5.93e-06	3.27e-06	1e-08	305.2158651	306.19772266	305.19812002	-0.00017381	-0.00056115	-0.00553413
0.48368	2481.59188	0.0	7e-07	8.7e-07	9e-08	0.0	5.93e-06	3.27e-06	1e-08	305.21250397	306.19463713	305.194729	-0.00017376	-0.00062724	-0.00553151
0.48373	2481.71325	0.0	7e-07	8.7e-07	9e-08	0.0	5.93e-06	3.27e-06	1e-08	305.20914381	306.19118817	305.1913865	-0.00017362	-0.0006272	-0.00552887
0.48379	2481.83455	0.0	7e-07	8.7e-07	9e-08	0.0	5.93e-06	3.27e-06	1e-08	305.20578625	306.18773939	305.18804574	-0.00017364	-0.00062723	-0.00552623
0.48384	2481.95579	0.0	7e-07	8.7e-07	9e-08	0.0	5.93e-06	3.27e-06	1e-08	305.2024283	306.18429044	305.18470687	-0.00017351	-0.00058107	-0.0055236
0.4839	2482.07698	0.0	7e-07	8.7e-07	9e-08	0.0	5.93e-06	3.27e-06	1e-08	305.1990728	306.18109527	305.18133717	-0.00017338	-0.00061661	-0.00552098
0.48395	2482.19811	0.0	7e-07	8.7e-07	9e-08	0.0	5.93e-06	3.27e-06	1e-08	305.19571974	306.17770466	305.17799433	-0.0001733	-0.00058505	-0.00551834
0.48401	2482.31918	0.0	7e-07	8.7e-07	9e-08	0.0	5.93e-06	3.27e-06	1e-08	305.19236817	306.17448757	305.174631	-0.00017324	-0.00062718	-0.00551572
0.48406	2482.44019	0.0	7e-07	8.7e-07	9e-08	0.0	5.93e-06	3.27e-06	1e-08	305.18901775	306.17103876	305.17129925	-0.00017322	-0.00062718	-0.00551308
0.48412	2482.56114	0.0	7e-07	8.7e-07	9e-08	0.0	5.93e-06	3.27e-06	1e-08	305.18566779	306.16758996	305.16796935	-0.00017304	-0.00062714	-0.00551048
0.48417	2482.68203	0.0	7e-07	8.7e-07	9e-08	0.0	5.93e-06	3.27e-06	1e-08	305.18232121	306.16414132	305.16464114	-0.00017303	-0.00055711	-0.00550783
0.48423	2482.80286	0.0	7e-07	8.7e-07	9e-08	0.0	5.93e-06	3.27e-06	1e-08	305.17897491	306.16107778	305.1612653	-0.00017288	-0.00059836	-0.00550521
0.48428	2482.92364	0.0	7e-07	8.7e-07	9e-08	0.0	5.93e-06	3.27e-06	1e-08	305.17563141	306.15778738	305.15792035	-0.00017281	-0.00062713	-0.0055026
0.48434	2483.04435	0.0	7e-07	8.7e-07	9e-08	0.0	5.93e-06	3.27e-06	1e-08	305.17228928	306.15433873	305.15459753	-0.00017284	-0.00062715	-0.00549996
0.48439	2483.16501	0.0	7e-07	8.7e-07	9e-08	0.0	5.93e-06	3.27e-06	1e-08	305.1689466	306.15088997	305.1512766	-0.00017263	-0.0006271	-0.00549737
0.48445	2483.28561	0.0	7e-07	8.7e-07	9e-08	0.0	5.93e-06	3.27e-06	1e-08	305.16560781	306.14744142	305.14795733	-0.00017253	-0.00054374	-0.00549474
0.49451	2504.33905	0.0	7e-07	8.7e-07	9e-08	0.0	5.93e-06	3.27e-06	1e-08	304.58049712	305.56344315	304.56373847	-0.00015797	-0.00053801	-0.00503601
0.49457	2504.44841	0.0	7e-07	8.7e-07	9e-08	0.0	5.93e-06	3.27e-06	1e-08	304.57743786	305.56048066	304.56067188	-0.00015787	-0.00061438	-0.00503362
0.49462	2504.5577	0.0	7e-07	8.7e-07	9e-08	0.0	5.93e-06	3.27e-06	1e-08	304.57438043	305.55709765	304.55766087	-0.00015785	-0.0005269	-0.00503121
0.49468	2504.66693	0.0	7e-07	8.7e-07	9e-08	0.0	5.93e-06	3.27e-06	1e-08	304.57132333	305.55419633	304.55458974	-0.00015782	-0.00052691	-0.00502882
0.49473	2504.7761	0.0	7e-07	8.7e-07	9e-08	0.0	5.93e-06	3.27e-06	1e-08	304.56826683	305.55129492	304.55152028	-0.00015773	-0.00053717	-0.00502642
0.49479	2504.8852	0.0	7e-07	8.7e-07	9e-08	0.0	5.93e-06	3.27e-06	1e-08	304.56521201	305.54833699	304.54845971	-0.00015762	-0.00061519	-0.00502403
0.49484	2504.99424	0.0	7e-07	8.7e-07	9e-08	0.0	5.93e-06	3.27e-06	1e-08	304.56215946	305.54494944	304.54545586	-0.00015743	-0.00052684	-0.00502164
0.4949	2505.10322	0.0	7e-07	8.7e-07	9e-08	0.0	5.93e-06	3.27e-06	1e-08	304.55911043	305.54204837	304.54239115	-0.00015742	-0.00052684	-0.00501924
0.49495	2505.21213	0.0	7e-07	8.7e-07	9e-08	0.0	5.93e-06	3.27e-06	1e-08	304.55606159	305.53914729	304.53932813	-0.00015734	-0.00052683	-0.00501686
0.49501	2505.32098	0.0	7e-07	8.7e-07	9e-08	0.0	5.93e-06	3.27e-06	1e-08	304.5530143	305.53624624	304.53626672	-0.00015745	-0.00062551	-0.00501446
0.49506	2505.42977	0.0	7e-07	8.7e-07	9e-08	0.0	5.93e-06	3.27e-06	1e-08	304.54996481	305.53280178	304.53327682	-0.00015716	-0.00052682	-0.00501208
0.49512	2505.53849	0.0	7e-07	8.7e-07	9e-08	0.0	5.93e-06	3.27e-06	1e-08	304.54692096	305.52990076	304.53021865	-0.00015714	-0.00052681	-0.00500969
0.49517	2505.64715	0.0	7e-07	8.7e-07	9e-08	0.0	5.93e-06	3.27e-06	1e-08	304.54387757	305.52699974	304.52716216	-0.00015704	-0.00061471	-0.00500731
0.49523	2505.75574	0.0	7e-07	8.7e-07	9e-08	0.0	5.93e-06	3.27e-06	1e-08	304.54083596	305.52361466	304.52416939	-0.00015711	-0.00053755	-0.00500492
0.49528	2505.86427	0.0	7e-07	8.7e-07	9e-08	0.0	5.93e-06	3.27e-06	1e-08	304.53779307	305.52065447	304.52112384	-0.00015686	-0.00052679	-0.00500254
0.49534	2505.97274	0.0	7e-07	8.7e-07	9e-08	0.0	5.93e-06	3.27e-06	1e-08	304.53475505	305.51775352	304.51807218	-0.00015682	-0.00052678	-0.00500015
0.49539	2506.08114	0.0	7e-07	8.7e-07	9e-08	0.0	5.93e-06	3.27e-06	1e-08	304.53171764	305.5148526	304.51502218	-0.00015673	-0.00052677	-0.00499778
0.49545	2506.18948	0.0	7e-07	8.7e-07	9e-08	0.0	5.93e-06	3.27e-06	1e-08	304.52868211	305.51195173	304.51197378	-0.00015683	-0.00062543	-0.00499539
0.50551	2524.90992	0.0	7e-07	8.7e-07	9e-08	0.0	5.93e-06	3.27e-06	1e-08	303.9966563	304.98035697	303.98082139	-0.00014341	-0.00048925	-0.00457828
0.50556	2525.006	0.0	7e-07	8.7e-07	9e-08	0.0	5.93e-06	3.27e-06	1e-08	303.99387529	304.9776595	303.97803349	-0.00014341	-0.00046308	-0.00457609
0.50562	2525.102	0.0	7e-07	8.7e-07	9e-08	0.0	5.93e-06	3.27e-06	1e-08	303.99109428	304.97510629	303.97522863	-0.00014331	-0.00052539	-0.00457392
0.50567	2525.19794	0.0	7e-07	8.7e-07	9e-08	0.0	5.93e-06	3.27e-06	1e-08	303.9883151	304.97220955	303.97246927	-0.00014316	-0.00052534	-0.00457175
0.50573	2525.2938	0.0	7e-07	8.7e-07	9e-08	0.0	5.93e-06	3.27e-06	1e-08	303.98553882	304.96931307	303.9697113	-0.00014325	-0.00049558	-0.00456956
0.50578	2525.3896	0.0	7e-07	8.7e-07	9e-08	0.0	5.93e-06	3.27e-06	1e-08	303.98276089	304.96658067	303.96693391	-0.00014304	-0.00047775	-0.00456739
0.50584	2525.48532	0.0	7e-07	8.7e-07	9e-08	0.0	5.93e-06	3.27e-06	1e-08	303.97998694	304.9639465	303.96414531	-0.00014304	-0.00050429	-0.00456521
0.50589	2525.58098	0.0	7e-07	8.7e-07	9e-08	0.0	5.93e-06	3.27e-06	1e-08	303.97721292	304.96116599	303.96137701	-0.00014294	-0.00052534	-0.00456304
0.50595	2525.67656	0.0	7e-07	8.7e-07	9e-08	0.0	5.93e-06	3.27e-06	1e-08	303.97444086	304.95826943	303.95862504	-0.0001429	-0.00052532	-0.00456087
0.506	2525.77208	0.0	7e-07	8.7e-07	9e-08	0.0	5.93e-06	3.27e-06	1e-08	303.97166955	304.95537295	303.95587456	-0.00014281	-0.00045446	-0.00455869
0.50606	2525.86752	0.0	7e-07	8.7e-07	9e-08	0.0	5.93e-06	3.27e-06	1e-08	303.96889998	304.95286719	303.95307549	-0.0001428	-0.00049775	-0.00455651
0.50611	2525.9629	0.0	7e-07	8.7e-07	9e-08	0.0	5.93e-06	3.27e-06	1e-08	303.9661307	304.95012268	303.95030853	-0.00014268	-0.00052531	-0.00455435
0.50617	2526.0582	0.0	7e-07	8.7e-07	9e-08	0.0	5.93e-06	3.27e-06	1e-08	303.96336364	304.94722621	303.94756249	-0.00014262	-0.00052529	-0.00455218
0.50622	2526.15344	0.0	7e-07	8.7e-07	9e-08	0.0	5.93e-06	3.27e-06	1e-08	303.96059765	304.94432984	303.94481794	-0.00014254	-0.00046119	-0.00455001
0.50628	2526.2486	0.0	7e-07	8.7e-07	9e-08	0.0	5.93e-06	3.27e-06	1e-08	303.95783324	304.94178687	303.94202956	-0.00014251	-0.00049095	-0.00454784
0.50633	2526.3437	0.0	7e-07	8.7e-07	9e-08	0.0	5.93e-06	3.27e-06	1e-08	303.95506944	304.93907978	303.93926373	-0.00014239	-0.00052527	-0.00454568
0.50639	2526.43872	0.0	7e-07	8.7e-07	9e-08	0.0	5.93e-06	3.27e-06	1e-08	303.95230793	304.93618344	303.93652359	-0.00014245	-0.0005156	-0.00454351
0.50644	2526.53367	0.0	7e-07	8.7e-07	9e-08	0.0	5.93e-06	3.27e-06	1e-08	303.94954525	304.93334042	303.93377819	-0.00014221	-0.00047783	-0.00454135
0.5065	2526.62856	0.0	7e-07	8.7e-07	9e-08	0.0	5.93e-06	3.27e-06	1e-08	303.9467872	304.93070562	303.93100747	-0.00014219	-0.00048391	-0.00453918
0.51651	2542.68309	0.0	7e-07	8.7e-07	9e-08	0.0	5.93e-06	3.27e-06	1e-08	303.46584523	304.45024432	303.45078632	-0.00013035	-0.00042173	-0.00416209
0.51656	2542.76437	0.0	7e-07	8.7e-07	9e-08	0.0	5.93e-06	3.27e-06	1e-08	303.46331439	304.44791638	303.44823555	-0.00013032	-0.00042429	-0.0041601
0.51662	2542.84558	0.0	7e-07	8.7e-07	9e-08	0.0	5.93e-06	3.27e-06	1e-08	303.46078414	304.44557432	303.44568797	-0.00013028	-0.00050174	-0.00415812
0.51667	2542.92671	0.0	7e-07	8.7e-07	9e-08	0.0	5.93e-06	3.27e-06	1e-08	303.45825472	304.44280471	303.44319648	-0.00013002	-0.00044708	-0.00415615
0.51673	2543.00776	0.0	7e-07	8.7e-07	9e-08	0.0	5.93e-06	3.27e-06	1e-08	303.4557302	304.44033682	303.44066759	-0.00012985	-0.00045534	-0.0041542
0.51678	2543.08873	0.0	7e-07	8.7e-07	9e-08	0.0	5.93e-06	3.27e-06	1e-08	303.45320899	304.43782331	303.43814579	-0.00012987	-0.00044833	-0.00415222
0.51684	2543.16962	0.0	7e-07	8.7e-07	9e-08	0.0	5.93e-06	3.27e-06	1e-08	303.45068743	304.43534849	303.43562045	-0.00012997	-0.00045975	-0.00415021
0.51689	2543.25043	0.0	7e-07	8.7e-07	9e-08	0.0	5.93e-06	3.27e-06	1e-08	303.44816397	304.43281058	303.43310467	-0.00012989	-0.00047706	-0.00414823
0.51695	2543.33116	0.0	7e-07	8.7e-07	9e-08	0.0	5.93e-06	3.27e-06	1e-08	303.44564209	304.43017711	303.43060246	-0.00012981	-0.00042513	-0.00414625
0.517	2543.41181	0.0	7e-07	8.7e-07	9e-08	0.0	5.93e-06	3.27e-06	1e-08	303.44312157	304.42783029	303.42806491	-0.00012977	-0.00042572	-0.00414428
0.51706	2543.49239	0.0	7e-07	8.7e-07	9e-08	0.0	5.93e-06	3.27e-06	1e-08	303.44060197	304.4254802	303.42552913	-0.0001297	-0.00052328	-0.0041423
0.51711	2543.57288	0.0	7e-07	8.7e-07	9e-08	0.0	5.93e-06	3.27e-06	1e-08	303.43808369	304.42259153	303.42306364	-0.00012959	-0.00042541	-0.00414033
0.51717	2543.6533	0.0	7e-07	8.7e-07	9e-08	0.0	5.93e-06	3.27e-06	1e-08	303.43556741	304.42024314	303.42053031	-0.00012955	-0.00042541	-0.00413835
0.51722	2543.73363	0.0	7e-07	8.7e-07	9e-08	0.0	5.93e-06	3.27e-06	1e-08	303.433052	304.41789474	303.41799834	-0.0001295	-0.00052365	-0.00413638
0.51728	2543.81389	0.0	7e-07	8.7e-07	9e-08	0.0	5.93e-06	3.27e-06	1e-08	303.43053744	304.41500403	303.41553715	-0.00012937	-0.00042539	-0.00413441
0.51733	2543.89407	0.0	7e-07	8.7e-07	9e-08	0.0	5.93e-06	3.27e-06	1e-08	303.42802539	304.41265573	303.41300783	-0.00012933	-0.00042538	-0.00413244
0.51739	2543.97417	0.0	7e-07	8.7e-07	9e-08	0.0	5.93e-06	3.27e-06	1e-08	303.42551414	304.41030743	303.41047987	-0.00012929	-0.00047252	-0.00413047
0.51744	2544.05418	0.0	7e-07	8.7e-07	9e-08	0.0	5.93e-06	3.27e-06	1e-08	303.42300375	304.40769892	303.40798657	-0.00012919	-0.00047646	-0.0041285
0.5175	2544.13412	0.0	7e-07	8.7e-07	9e-08	0.0	5.93e-06	3.27e-06	1e-08	303.42049528	304.40506863	303.40549738	-0.00012911	-0.00042535	-0.00412654
0.52751	2557.29069	0.0	7e-07	8.7e-07	9e-08	0.0	5.93e-06	3.27e-06	1e-08	302.98329119	303.96871186	302.96879659	-0.00011819	-0.00044121	-0.00378371
0.52756	2557.35492	0.0	7e-07	8.7e-07	9e-08	0.0	5.93e-06	3.27e-06	1e-08	302.98099403	303.96627381	302.96651833	-0.00011818	-0.00042326	-0.00378191
0.52762	2557.41905	0.0	7e-07	8.7e-07	9e-08	0.0	5.93e-06	3.27e-06	1e-08	302.97869701	303.96393492	302.96422867	-0.00011828	-0.00039699	-0.00378011
0.52767	2557.4831	0.0	7e-07	8.7e-07	9e-08	0.0	5.93e-06	3.27e-06	1e-08	302.97639792	303.96174118	302.96192179	-0.00011808	-0.00043853	-0.00377831
0.52773	2557.54705	0.0	7e-07	8.7e-07	9e-08	0.0	5.93e-06	3.27e-06	1e-08	302.97410285	303.95931789	302.95964539	-0.00011809	-0.00043715	-0.0037765
0.52778	2557.6109	0.0	7e-07	8.7e-07	9e-08	0.0	5.93e-06	3.27e-06	1e-08	302.97180754	303.95690222	302.9573693	-0.00011806	-0.00039853	-0.00377471
0.52784	2557.67467	0.0	7e-07	8.7e-07	9e-08	0.0	5.93e-06	3.27e-06	1e-08	302.96951276	303.95469991	302.95506717	-0.0001179	-0.00036475	-0.00377291
0.52789	2557.73833	0.0	7e-07	8.7e-07	9e-08	0.0	5.93e-06	3.27e-06	1e-08	302.96722105	303.9526843	302.95274233	-0.00011784	-0.00042232	-0.00377111
0.52795	2557.80191	0.0	7e-07	8.7e-07	9e-08	0.0	5.93e-06	3.27e-06	1e-08	302.9649305	303.95035051	302.95045939	-0.0001179	-0.00041046	-0.00376931
0.528	2557.86539	0.0	7e-07	8.7e-07	9e-08	0.0	5.93e-06	3.27e-06	1e-08	302.96263874	303.94808228	302.94816939	-0.00011766	-0.00044062	-0.00376752
0.52806	2557.92878	0.0	7e-07	8.7e-07	9e-08	0.0	5.93e-06	3.27e-06	1e-08	302.96035166	303.94564733	302.9459018	-0.00011773	-0.00042793	-0.00376572
0.52811	2557.99207	0.0	7e-07	8.7e-07	9e-08	0.0	5.93e-06	3.27e-06	1e-08	302.95806326	303.94328254	302.94362656	-0.00011764	-0.00037448	-0.00376393
0.52817	2558.05527	0.0	7e-07	8.7e-07	9e-08	0.0	5.93e-06	3.27e-06	1e-08	302.95577651	303.9412131	302.94131476	-0.00011754	-0.00042193	-0.00376213
0.52822	2558.11838	0.0	7e-07	8.7e-07	9e-08	0.0	5.93e-06	3.27e-06	1e-08	302.95349182	303.93888144	302.93903767	-0.00011764	-0.00040441	-0.00376034
0.52828	2558.18139	0.0	7e-07	8.7e-07	9e-08	0.0	5.93e-06	3.27e-06	1e-08	302.95120517	303.93664654	302.93674955	-0.0001174	-0.00043965	-0.00375855
0.52833	2558.2443	0.0	7e-07	8.7e-07	9e-08	0.0	5.93e-06	3.27e-06	1e-08	302.94892304	303.93421691	302.93448743	-0.00011745	-0.00042776	-0.00375676
0.52839	2558.30712	0.0	7e-07	8.7e-07	9e-08	0.0	5.93e-06	3.27e-06	1e-08	302.94664003	303.93185296	302.93221821	-0.00011734	-0.00036842	-0.00375497
0.52844	2558.36985	0.0	7e-07	8.7e-07	9e-08	0.0	5.93e-06	3.27e-06	1e-08	302.94435919	303.92981692	302.92990824	-0.00011727	-0.00042307	-0.00375318
0.5285	2558.43248	0.0	7e-07	8.7e-07	9e-08	0.0	5.93e-06	3.27e-06	1e-08	302.94207956	303.92747889	302.9276381	-0.00011737	-0.00039682	-0.00375139
0.53851	2568.12797	0.0	7e-07	8.7e-07	9e-08	0.0	5.93e-06	3.27e-06	1e-08	302.54472917	303.53042878	302.53062206	-0.0001074	-0.00037022	-0.00343957
0.53856	2568.17103	0.0	7e-07	8.7e-07	9e-08	0.0	5.93e-06	3.27e-06	1e-08	302.54263966	303.52838098	302.5285292	-0.00010717	-0.00041006	-0.00343798
0.53862	2568.21397	0.0	7e-07	8.7e-07	9e-08	0.0	5.93e-06	3.27e-06	1e-08	302.54055445	303.52611282	302.52646545	-0.00010727	-0.00036873	-0.0034363
0.53867	2568.25678	0.0	7e-07	8.7e-07	9e-08	0.0	5.93e-06	3.27e-06	1e-08	302.53846738	303.52407326	302.52437375	-0.00010721	-0.00036805	-0.00343467
0.53873	2568.29947	0.0	7e-07	8.7e-07	9e-08	0.0	5.93e-06	3.27e-06	1e-08	302.53638137	303.52203743	302.52228269	-0.00010717	-0.0003674	-0.00343301
0.53878	2568.34204	0.0	7e-07	8.7e-07	9e-08	0.0	5.93e-06	3.27e-06	1e-08	302.53429616	303.52000523	302.5201923	-0.00010712	-0.00036674	-0.00343138
0.53884	2568.38448	0.0	7e-07	8.7e-07	9e-08	0.0	5.93e-06	3.27e-06	1e-08	302.53221201	303.51797665	302.51810256	-0.00010706	-0.00036608	-0.00342975
0.53889	2568.42679	0.0	7e-07	8.7e-07	9e-08	0.0	5.93e-06	3.27e-06	1e-08	302.53012892	303.51595168	302.51601348	-0.00010701	-0.00038521	-0.00342812
0.53895	2568.46898	0.0	7e-07	8.7e-07	9e-08	0.0	5.93e-06	3.27e-06	1e-08	302.52804687	303.51382091	302.51393902	-0.00010693	-0.00041458	-0.00342649
0.539	2568.51105	0.0	7e-07	8.7e-07	9e-08	0.0	5.93e-06	3.27e-06	1e-08	302.52596642	303.51152768	302.5118864	-0.00010686	-0.00036381	-0.00342486
0.53906	2568.55299	0.0	7e-07	8.7e-07	9e-08	0.0	5.93e-06	3.27e-06	1e-08	302.52388722	303.50951527	302.50979902	-0.00010683	-0.00036317	-0.00342322
0.53911	2568.5948	0.0	7e-07	8.7e-07	9e-08	0.0	5.93e-06	3.27e-06	1e-08	302.52180864	303.5075064	302.50771232	-0.00010679	-0.00036253	-0.00342158
0.53917	2568.63649	0.0	7e-07	8.7e-07	9e-08	0.0	5.93e-06	3.27e-06	1e-08	302.51973084	303.50550106	302.5056263	-0.00010673	-0.00036189	-0.00341996
0.53922	2568.67805	0.0	7e-07	8.7e-07	9e-08	0.0	5.93e-06	3.27e-06	1e-08	302.51765409	303.50349926	302.50354094	-0.00010668	-0.00042911	-0.00341834
0.53928	2568.71949	0.0	7e-07	8.7e-07	9e-08	0.0	5.93e-06	3.27e-06	1e-08	302.51557839	303.5011256	302.50150418	-0.00010657	-0.00036029	-0.00341671
0.53933	2568.7608	0.0	7e-07	8.7e-07	9e-08	0.0	5.93e-06	3.27e-06	1e-08	302.51350489	303.4991326	302.49941986	-0.00010655	-0.00035966	-0.00341507
0.53939	2568.80198	0.0	7e-07	8.7e-07	9e-08	0.0	5.93e-06	3.27e-06	1e-08	302.51143159	303.49714306	302.49733625	-0.00010651	-0.00035904	-0.00341344
0.53944	2568.84304	0.0	7e-07	8.7e-07	9e-08	0.0	5.93e-06	3.27e-06	1e-08	302.50935905	303.49515698	302.49525333	-0.00010646	-0.00039237	-0.00341183
0.5395	2568.88396	0.0	7e-07	8.7e-07	9e-08	0.0	5.93e-06	3.27e-06	1e-08	302.50728753	303.49298651	302.49319505	-0.00010635	-0.00038999	-0.00341021
0.54951	2573.72105	0.0	7e-07	8.7e-07	9e-08	0.0	5.93e-06	3.27e-06	1e-08	302.14812607	303.13326106	302.13199437	-9.361e-05	-0.00021553	-0.00312694
0.54956	2573.72706	0.0	7e-07	8.7e-07	9e-08	0.0	5.93e-06	3.27e-06	1e-08	302.14630313	303.13206782	302.13000336	-9.42e-05	-0.00070028	-0.00312533
0.54962	2573.73259	0.0	7e-07	8.7e-07	9e-08	0.0	5.93e-06	3.27e-06	1e-08	302.14446877	303.1281909	302.12835641	-9.258e-05	-0.00046739	-0.00312394
0.54967	2573.73762	0.0	7e-07	8.7e-07	9e-08	0.0	5.93e-06	3.27e-06	1e-08	302.14266581	303.12560332	302.12654475	-9.172e-05	-0.00030185	-0.00312245
0.54973	2573.74209	0.0	7e-07	8.7e-07	9e-08	0.0	5.93e-06	3.27e-06	1e-08	302.1408797	303.12393218	302.12461658	-9.051e-05	-0.00059534	-0.00312097
0.54978	2573.74597	0.0	7e-07	8.7e-07	9e-08	0.0	5.93e-06	3.27e-06	1e-08	302.13911715	303.1206362	302.12289596	-8.862e-05	-0.00020794	-0.00311952
0.54984	2573.74917	0.0	7e-07	8.7e-07	9e-08	0.0	5.93e-06	3.27e-06	1e-08	302.13739137	303.11948498	302.1209013	-8.678e-05	-0.00021255	-0.00311796
0.54989	2573.75159	0.0	7e-07	8.7e-07	9e-08	0.0	5.93e-06	3.27e-06	1e-08	302.13570147	303.11830825	302.1189097	-8.152e-05	-0.00024279	-0.0031164
0.54995	2573.75295	0.0	7e-07	8.7e-07	9e-08	0.0	5.93e-06	3.27e-06	1e-08	302.13411394	303.11696405	302.11693686	-6.475e-05	-0.0004348	-0.00311479
0.55	2573.75341	0.0	7e-07	8.7e-07	9e-08	0.0	5.93e-06	3.27e-06	1e-08	302.13285305	303.11455681	302.11508898	7.39811912	-5.1708678	39.10405509
