# Supplementary material for: Dataset for the simulated biomass pyrolysis in rotary kilns with varying particle residence time distributions
Source: Data Brief. 2021 Nov 23;39:107603. doi: 10.1016/j.dib.2021.107603 (PMC8633881; doi:10.1016/j.dib.2021.107603)
Supplement: Supplementary Data S1 — Supplementary Raw Research Data. This is open data under the CC BY license http://creativecommons.org/licenses/by/4.0/ [file mmc1.zip › supplementary/10/logFiles/log_Pe9]

l,m	Tau,s	F_w,kg/s	F_is,kg/s	F_c,kg/s	F_rt,kg/s	F_w_wet,kg/s	F_it,kg/s	F_g,kg/s	F_H2O_g,kg/s	T_b,K	T_g,K	T_w,K	q_bed,kW/m	q_gas,kW/m	q_loss,kW/m
5e-05	0.19977	0.0	0.0	0.0	0.0	1.087e-05	0.0	0.0	0.0	357.96789611	726.89119001	815.46890732	18.94800732	0.42366841	-0.40064178
0.00011	0.59931	0.0	0.0	0.0	0.0	1.087e-05	0.0	0.0	0.0	408.78704583	786.16842573	801.49812331	16.52011785	-0.04467113	-0.39053895
0.00016	0.99882	1e-08	0.0	0.0	0.0	1.087e-05	0.0	0.0	0.0	452.01715057	779.93017537	789.58090406	14.37162881	-0.06795714	-0.38180091
0.00022	1.39832	5e-08	0.0	0.0	0.0	1.082e-05	0.0	0.0	0.0	488.86027284	770.38020102	779.20439835	12.4861512	-0.05959885	-0.37418599
0.00027	1.79779	2.3e-07	0.0	0.0	0.0	1.064e-05	0.0	0.0	0.0	520.312627	761.80850855	770.15961387	10.83661258	-0.04893745	-0.3675492
0.00033	2.19724	7.7e-07	0.0	0.0	0.0	1.011e-05	0.0	0.0	0.0	547.18164298	754.34093509	762.27752167	9.39747068	-0.03796901	-0.36176573
0.00038	2.59667	1.91e-06	0.0	0.0	0.0	8.96e-06	0.0	0.0	0.0	570.13004847	747.80774509	755.4086391	8.14512802	-0.02652664	-0.35672481
0.00044	2.99608	3.76e-06	0.0	0.0	0.0	7.11e-06	0.0	0.0	0.0	589.72615622	742.04008517	749.42011745	7.05682169	-0.01346973	-0.35232823
0.00049	3.39547	6e-06	0.0	0.0	0.0	4.87e-06	0.0	0.0	1e-08	606.48219124	736.76930162	744.19445533	6.11022327	0.00402762	-0.34848923
0.0105	75.7276	1.4e-07	9.3e-07	6.1e-07	4.9e-07	0.0	5.86e-06	2.83e-06	1e-08	676.08100614	678.71660051	674.94822332	-0.02764774	-0.04536444	-0.29587009
0.01056	76.12306	1.4e-07	9.3e-07	6.1e-07	4.9e-07	0.0	5.86e-06	2.83e-06	1e-08	675.92092018	678.56194903	674.79075571	-0.02756918	-0.04537133	-0.29574666
0.01061	76.51851	1.4e-07	9.3e-07	6.2e-07	4.9e-07	0.0	5.86e-06	2.84e-06	1e-08	675.76087341	678.40731256	674.63332467	-0.02749057	-0.04537795	-0.29562283
0.01067	76.91393	1.3e-07	9.3e-07	6.2e-07	4.8e-07	-0.0	5.86e-06	2.84e-06	1e-08	675.60086665	678.25269132	674.47593025	-0.02741184	-0.0453843	-0.29549847
0.01072	77.30933	1.3e-07	9.3e-07	6.2e-07	4.8e-07	-0.0	5.86e-06	2.84e-06	1e-08	675.44090045	678.09808551	674.31857257	-0.02733384	-0.04539031	-0.29537489
0.01078	77.70471	1.3e-07	9.3e-07	6.2e-07	4.8e-07	-0.0	5.86e-06	2.85e-06	1e-08	675.2809754	677.9434952	674.16125132	-0.02725487	-0.04539611	-0.29524941
0.01083	78.10007	1.3e-07	9.2e-07	6.2e-07	4.8e-07	0.0	5.86e-06	2.85e-06	1e-08	675.1210923	677.7889208	674.00396705	-0.02717861	-0.04540144	-0.29512782
0.01089	78.4954	1.3e-07	9.2e-07	6.2e-07	4.7e-07	0.0	5.86e-06	2.85e-06	1e-08	674.96125044	677.63436199	673.84671857	-0.02710058	-0.04540663	-0.29500301
0.01094	78.89072	1.3e-07	9.2e-07	6.3e-07	4.7e-07	0.0	5.86e-06	2.85e-06	1e-08	674.80145114	677.47981937	673.68950681	-0.02702442	-0.04541143	-0.29488076
0.011	79.28601	1.3e-07	9.2e-07	6.3e-07	4.7e-07	-0.0	5.86e-06	2.86e-06	1e-08	674.64169402	677.3252928	673.53233102	-0.02694812	-0.04541598	-0.29475784
0.01105	79.68128	1.2e-07	9.2e-07	6.3e-07	4.7e-07	0.0	5.86e-06	2.86e-06	1e-08	674.48198015	677.17078254	673.37519138	-0.02687145	-0.04542029	-0.29463386
0.01111	80.07653	1.2e-07	9.2e-07	6.3e-07	4.6e-07	-0.0	5.86e-06	2.86e-06	1e-08	674.32230955	677.01628895	673.21808821	-0.02679589	-0.04542428	-0.29451122
0.01116	80.47176	1.2e-07	9.2e-07	6.3e-07	4.6e-07	0.0	5.87e-06	2.87e-06	1e-08	674.162683	676.86181204	673.06102113	-0.02671909	-0.04542807	-0.29438604
0.01122	80.86697	1.2e-07	9.1e-07	6.3e-07	4.6e-07	-0.0	5.87e-06	2.87e-06	1e-08	674.00310107	676.70735237	672.9039909	-0.02664477	-0.04543148	-0.29426442
0.01127	81.26215	1.2e-07	9.1e-07	6.3e-07	4.6e-07	0.0	5.87e-06	2.87e-06	1e-08	673.84356344	676.55290967	672.74699651	-0.02656903	-0.04543471	-0.29413996
0.01133	81.65731	1.2e-07	9.1e-07	6.4e-07	4.6e-07	0.0	5.87e-06	2.87e-06	1e-08	673.68407094	676.39848455	672.59003883	-0.02649455	-0.04543763	-0.29401704
0.01138	82.05246	1.2e-07	9.1e-07	6.4e-07	4.5e-07	-0.0	5.87e-06	2.88e-06	1e-08	673.52462356	676.24407702	672.43311744	-0.02642071	-0.04544027	-0.29389464
0.01144	82.44758	1.2e-07	9.1e-07	6.4e-07	4.5e-07	-0.0	5.87e-06	2.88e-06	1e-08	673.3652216	676.08968722	672.27623222	-0.02634687	-0.04544267	-0.29377171
0.01149	82.84267	1.1e-07	9.1e-07	6.4e-07	4.5e-07	-0.0	5.87e-06	2.88e-06	1e-08	673.20586533	675.93531546	672.11938339	-0.02627319	-0.04544482	-0.29364848
0.0215	154.39041	4e-08	7.9e-07	7.8e-07	2.5e-07	0.0	5.91e-06	3.1e-06	1e-08	645.07650485	648.36585434	644.27954564	-0.01808997	-0.0433935	-0.27178188
0.02156	154.78155	4e-08	7.9e-07	7.8e-07	2.5e-07	-0.0	5.91e-06	3.1e-06	1e-08	644.92691672	648.21818438	644.13095235	-0.01806407	-0.04337544	-0.27166505
0.02161	155.17266	4e-08	7.9e-07	7.8e-07	2.5e-07	0.0	5.91e-06	3.1e-06	1e-08	644.77738566	648.07056263	643.98241055	-0.01803872	-0.04335764	-0.27155021
0.02167	155.56375	4e-08	7.9e-07	7.8e-07	2.5e-07	0.0	5.91e-06	3.1e-06	1e-08	644.62790971	647.92298836	643.83391942	-0.01801273	-0.04333927	-0.27143189
0.02172	155.95482	4e-08	7.9e-07	7.8e-07	2.5e-07	0.0	5.91e-06	3.1e-06	1e-08	644.47849106	647.77546307	643.68548053	-0.01798643	-0.04332057	-0.27131169
0.02178	156.34586	4e-08	7.8e-07	7.8e-07	2.5e-07	-0.0	5.91e-06	3.1e-06	1e-08	644.32913052	647.62798764	643.53709478	-0.01796154	-0.04330274	-0.27119739
0.02183	156.73689	4e-08	7.8e-07	7.8e-07	2.5e-07	-0.0	5.91e-06	3.1e-06	1e-08	644.17982545	647.48055968	643.38875961	-0.01793665	-0.04328481	-0.2710826
0.02189	157.12789	4e-08	7.8e-07	7.8e-07	2.5e-07	-0.0	5.91e-06	3.1e-06	1e-08	644.0305759	647.33317947	643.24047529	-0.01791085	-0.0432661	-0.27096307
0.02194	157.51887	4e-08	7.8e-07	7.8e-07	2.5e-07	0.0	5.91e-06	3.1e-06	1e-08	643.88138433	647.18584907	643.09224398	-0.01788635	-0.04324823	-0.2708491
0.022	157.90983	4e-08	7.8e-07	7.8e-07	2.4e-07	-0.0	5.91e-06	3.1e-06	1e-08	643.73224779	647.03856622	642.94406326	-0.01786166	-0.04323011	-0.27073377
0.02205	158.30077	4e-08	7.8e-07	7.8e-07	2.4e-07	-0.0	5.91e-06	3.1e-06	1e-08	643.58316718	646.89133157	642.79593378	-0.01783662	-0.04321161	-0.27061628
0.02211	158.69168	4e-08	7.8e-07	7.8e-07	2.4e-07	0.0	5.91e-06	3.1e-06	1e-08	643.43414387	646.74414609	642.64785655	-0.01781232	-0.04319355	-0.27050178
0.02216	159.08258	4e-08	7.8e-07	7.8e-07	2.4e-07	0.0	5.91e-06	3.1e-06	1e-08	643.28517572	646.5970086	642.4998303	-0.01778739	-0.04317491	-0.2703838
0.02222	159.47345	4e-08	7.8e-07	7.9e-07	2.4e-07	-0.0	5.91e-06	3.1e-06	1e-08	643.1362646	646.44992063	642.35185662	-0.01776316	-0.04315668	-0.27026864
0.02227	159.8643	4e-08	7.8e-07	7.9e-07	2.4e-07	-0.0	5.91e-06	3.11e-06	1e-08	642.98740983	646.30288107	642.20393432	-0.01773868	-0.04313815	-0.27015179
0.02233	160.25513	4e-08	7.8e-07	7.9e-07	2.4e-07	0.0	5.91e-06	3.11e-06	1e-08	642.83861175	646.1558907	642.05606418	-0.01771451	-0.04311975	-0.27003598
0.02238	160.64593	4e-08	7.8e-07	7.9e-07	2.4e-07	0.0	5.91e-06	3.11e-06	1e-08	642.68986972	646.00894914	641.9082458	-0.01769025	-0.04310117	-0.26991919
0.02244	161.03672	4e-08	7.8e-07	7.9e-07	2.4e-07	-0.0	5.91e-06	3.11e-06	1e-08	642.54118412	645.86205689	641.76047967	-0.01766642	-0.04308281	-0.26980402
0.02249	161.42748	4e-08	7.8e-07	7.9e-07	2.4e-07	-0.0	5.91e-06	3.11e-06	1e-08	642.39255486	645.71521333	641.6127651	-0.01764222	-0.04306405	-0.26968655
0.0325	232.18204	3e-08	7.5e-07	8.2e-07	1.9e-07	0.0	5.91e-06	3.16e-06	1e-08	616.27431381	619.83872795	615.61199384	-0.01450916	-0.03948936	-0.24925976
0.03256	232.56879	3e-08	7.5e-07	8.2e-07	1.9e-07	-0.0	5.91e-06	3.16e-06	1e-08	616.13587618	619.70130582	615.47402557	-0.01449669	-0.03946989	-0.24915399
0.03261	232.95552	3e-08	7.5e-07	8.2e-07	1.9e-07	-0.0	5.91e-06	3.16e-06	1e-08	615.99749187	619.56393475	615.33610946	-0.01448371	-0.03944958	-0.24904367
0.03267	233.34223	3e-08	7.5e-07	8.2e-07	1.9e-07	-0.0	5.91e-06	3.16e-06	1e-08	615.85916353	619.42661698	615.19824778	-0.01447069	-0.03942915	-0.24893272
0.03272	233.72891	3e-08	7.5e-07	8.2e-07	1.9e-07	-0.0	5.91e-06	3.16e-06	1e-08	615.720891	619.28935281	615.06044085	-0.01445874	-0.03941037	-0.24883073
0.03278	234.11558	3e-08	7.5e-07	8.2e-07	1.9e-07	-0.0	5.91e-06	3.16e-06	1e-08	615.58266997	619.15213794	614.92268428	-0.01444563	-0.03938972	-0.24871865
0.03283	234.50222	3e-08	7.5e-07	8.2e-07	1.9e-07	-0.0	5.91e-06	3.16e-06	1e-08	615.44450562	619.01497726	614.78498304	-0.01443266	-0.03936922	-0.24860742
0.03289	234.88884	3e-08	7.5e-07	8.2e-07	1.9e-07	-0.0	5.91e-06	3.16e-06	1e-08	615.30639732	618.87787038	614.64733675	-0.01442083	-0.03935049	-0.24850585
0.03294	235.27544	3e-08	7.5e-07	8.2e-07	1.9e-07	-0.0	5.91e-06	3.16e-06	1e-08	615.16834039	618.74081264	614.50974064	-0.01440782	-0.03932985	-0.24839392
0.033	235.66202	3e-08	7.5e-07	8.2e-07	1.9e-07	0.0	5.91e-06	3.16e-06	1e-08	615.03034005	618.60380909	614.37219984	-0.01439496	-0.0393094	-0.24828301
0.03305	236.04857	3e-08	7.5e-07	8.2e-07	1.9e-07	-0.0	5.91e-06	3.16e-06	1e-08	614.89239558	618.46685923	614.23471387	-0.01438295	-0.03929024	-0.24817917
0.03311	236.4351	3e-08	7.5e-07	8.2e-07	1.9e-07	-0.0	5.91e-06	3.16e-06	1e-08	614.75450364	618.32995967	614.09727924	-0.01437046	-0.03927028	-0.248071
0.03316	236.82161	3e-08	7.5e-07	8.2e-07	1.9e-07	0.0	5.91e-06	3.16e-06	1e-08	614.61666648	618.19311251	613.95989812	-0.01435799	-0.03925032	-0.24796285
0.03322	237.2081	3e-08	7.5e-07	8.2e-07	1.9e-07	-0.0	5.91e-06	3.16e-06	1e-08	614.47888365	618.05631778	613.8225705	-0.01434537	-0.03923006	-0.24785312
0.03327	237.59457	3e-08	7.5e-07	8.2e-07	1.9e-07	0.0	5.91e-06	3.16e-06	1e-08	614.34115672	617.91957624	613.68529718	-0.01433264	-0.03920957	-0.24774218
0.03333	237.98101	3e-08	7.5e-07	8.2e-07	1.9e-07	-0.0	5.91e-06	3.16e-06	1e-08	614.20348537	617.78288851	613.54807878	-0.01432117	-0.03919109	-0.2476421
0.03338	238.36743	3e-08	7.5e-07	8.2e-07	1.9e-07	0.0	5.91e-06	3.16e-06	1e-08	614.06586546	617.64624933	613.41090992	-0.0143083	-0.03917029	-0.24752954
0.03344	238.75383	3e-08	7.5e-07	8.2e-07	1.9e-07	0.0	5.91e-06	3.16e-06	1e-08	613.92830177	617.50966478	613.27379682	-0.0142962	-0.0391507	-0.24742351
0.03349	239.14021	3e-08	7.5e-07	8.2e-07	1.9e-07	0.0	5.91e-06	3.16e-06	1e-08	613.79079176	617.3731317	613.13673624	-0.01428328	-0.03912972	-0.24731001
0.0435	309.09253	3e-08	7.5e-07	8.3e-07	1.8e-07	0.0	5.92e-06	3.17e-06	1e-08	589.65657271	593.38802452	589.07084938	-0.0124093	-0.03559519	-0.22840018
0.04356	309.47485	3e-08	7.5e-07	8.3e-07	1.8e-07	0.0	5.92e-06	3.17e-06	1e-08	589.52878575	593.26093038	588.94338484	-0.01240096	-0.03557745	-0.22830565
0.04361	309.85715	3e-08	7.5e-07	8.3e-07	1.8e-07	-0.0	5.92e-06	3.17e-06	1e-08	589.40104764	593.13388393	588.81596867	-0.01239108	-0.03555641	-0.22819356
0.04367	310.23943	3e-08	7.5e-07	8.3e-07	1.7e-07	0.0	5.92e-06	3.17e-06	1e-08	589.2733677	593.00689402	588.68860986	-0.01238407	-0.03554144	-0.22811382
0.04372	310.62168	3e-08	7.5e-07	8.3e-07	1.7e-07	0.0	5.92e-06	3.17e-06	1e-08	589.14572871	592.87994436	588.56129186	-0.01237301	-0.03551783	-0.227988
0.04378	311.00392	3e-08	7.5e-07	8.3e-07	1.7e-07	-0.0	5.92e-06	3.17e-06	1e-08	589.01815442	592.75305819	588.43403826	-0.01236675	-0.03550446	-0.22791676
0.04383	311.38613	3e-08	7.5e-07	8.3e-07	1.7e-07	-0.0	5.92e-06	3.17e-06	1e-08	588.89061713	592.62620798	588.30682113	-0.0123553	-0.03548	-0.22778637
0.04389	311.76831	3e-08	7.5e-07	8.3e-07	1.7e-07	0.0	5.92e-06	3.17e-06	1e-08	588.76314745	592.49942358	588.17967076	-0.01234941	-0.03546738	-0.22771913
0.04394	312.15048	3e-08	7.5e-07	8.3e-07	1.7e-07	0.0	5.92e-06	3.17e-06	1e-08	588.63571204	592.37267314	588.05255482	-0.01233784	-0.03544257	-0.22758695
0.044	312.53262	3e-08	7.5e-07	8.3e-07	1.7e-07	-0.0	5.92e-06	3.17e-06	1e-08	588.50834455	592.24598943	587.92550657	-0.01233134	-0.03542866	-0.22751279
0.04405	312.91474	3e-08	7.5e-07	8.3e-07	1.7e-07	-0.0	5.92e-06	3.17e-06	1e-08	588.38101588	592.11934319	587.79849629	-0.01232085	-0.03540616	-0.22739287
0.04411	313.29684	3e-08	7.5e-07	8.3e-07	1.7e-07	0.0	5.92e-06	3.17e-06	1e-08	588.25374938	591.99275749	587.67154744	-0.01231315	-0.03538959	-0.22730459
0.04416	313.67892	3e-08	7.5e-07	8.3e-07	1.7e-07	0.0	5.92e-06	3.17e-06	1e-08	588.12652783	591.86621641	587.54464382	-0.01230395	-0.03536982	-0.22719921
0.04422	314.06097	3e-08	7.5e-07	8.3e-07	1.7e-07	-0.0	5.92e-06	3.17e-06	1e-08	587.99936065	591.73972855	587.41779419	-0.01229538	-0.03535137	-0.22710093
0.04427	314.443	3e-08	7.5e-07	8.3e-07	1.7e-07	-0.0	5.92e-06	3.17e-06	1e-08	587.87224468	591.61329035	587.29099492	-0.01228706	-0.03533345	-0.2270054
0.04433	314.82501	3e-08	7.5e-07	8.3e-07	1.7e-07	0.0	5.92e-06	3.17e-06	1e-08	587.74517805	591.48690043	587.1642446	-0.01227764	-0.03531312	-0.22689706
0.04438	315.207	3e-08	7.5e-07	8.3e-07	1.7e-07	-0.0	5.92e-06	3.17e-06	1e-08	587.61816699	591.36056526	587.03754981	-0.01227016	-0.03529699	-0.22681107
0.04444	315.58897	3e-08	7.5e-07	8.3e-07	1.7e-07	-0.0	5.92e-06	3.17e-06	1e-08	587.49120044	591.23427356	586.9108991	-0.01225996	-0.03527496	-0.22669367
0.04449	315.97091	3e-08	7.5e-07	8.3e-07	1.7e-07	0.0	5.92e-06	3.17e-06	1e-08	587.36429479	591.1080412	586.78430857	-0.01225316	-0.03526027	-0.22661536
0.05455	385.4895	2e-08	7.4e-07	8.3e-07	1.7e-07	0.0	5.92e-06	3.18e-06	1e-08	564.98821493	568.83872312	564.46071327	-0.01082422	-0.03197187	-0.20900533
0.05461	385.86732	2e-08	7.4e-07	8.3e-07	1.7e-07	0.0	5.92e-06	3.18e-06	1e-08	564.87051065	568.72151983	564.34327265	-0.01081951	-0.03196047	-0.20894387
0.05466	386.24511	2e-08	7.4e-07	8.3e-07	1.7e-07	0.0	5.92e-06	3.18e-06	1e-08	564.75283855	568.60434818	564.22586406	-0.01081481	-0.03194907	-0.20888242
0.05472	386.62288	2e-08	7.4e-07	8.3e-07	1.7e-07	0.0	5.92e-06	3.18e-06	1e-08	564.63519862	568.48720817	564.10848752	-0.01081011	-0.03193767	-0.20882097
0.05477	387.00063	2e-08	7.4e-07	8.3e-07	1.7e-07	0.0	5.92e-06	3.18e-06	1e-08	564.51759087	568.37009981	563.99114302	-0.01080376	-0.03192228	-0.20873793
0.05483	387.37836	2e-08	7.4e-07	8.3e-07	1.7e-07	0.0	5.92e-06	3.18e-06	1e-08	564.40002616	568.25303417	563.87384184	-0.01079707	-0.03190608	-0.20865055
0.05488	387.75606	2e-08	7.4e-07	8.3e-07	1.7e-07	0.0	5.92e-06	3.18e-06	1e-08	564.28250749	568.13601351	563.75658622	-0.01079012	-0.03188921	-0.20855953
0.05494	388.13374	2e-08	7.4e-07	8.3e-07	1.7e-07	0.0	5.92e-06	3.18e-06	1e-08	564.16503642	568.01903971	563.63937809	-0.01078315	-0.03187222	-0.20846788
0.05499	388.5114	2e-08	7.4e-07	8.3e-07	1.7e-07	-0.0	5.92e-06	3.18e-06	1e-08	564.04761257	567.90211309	563.52221778	-0.01077617	-0.03185527	-0.20837643
0.05505	388.88904	2e-08	7.4e-07	8.3e-07	1.7e-07	-0.0	5.92e-06	3.18e-06	1e-08	563.93023655	567.78523356	563.40510519	-0.01076916	-0.03183826	-0.20828462
0.0551	389.26665	2e-08	7.4e-07	8.3e-07	1.7e-07	-0.0	5.92e-06	3.18e-06	1e-08	563.81290882	567.6684013	563.28804049	-0.01076212	-0.03182127	-0.20819293
0.05516	389.64424	2e-08	7.4e-07	8.3e-07	1.7e-07	-0.0	5.92e-06	3.18e-06	1e-08	563.69563028	567.55161626	563.1710236	-0.01075511	-0.03180425	-0.20810108
0.05521	390.02181	2e-08	7.4e-07	8.3e-07	1.7e-07	-0.0	5.92e-06	3.18e-06	1e-08	563.57840017	567.43487851	563.05405463	-0.01074809	-0.03178724	-0.20800925
0.05527	390.39935	2e-08	7.4e-07	8.3e-07	1.7e-07	-0.0	5.92e-06	3.18e-06	1e-08	563.4612187	567.31818806	562.93713357	-0.01073882	-0.03176459	-0.207887
0.05532	390.77688	2e-08	7.4e-07	8.3e-07	1.7e-07	-0.0	5.92e-06	3.18e-06	1e-08	563.34410036	567.20156057	562.82027633	-0.01072502	-0.03173099	-0.20770555
0.05538	391.15438	2e-08	7.4e-07	8.3e-07	1.7e-07	-0.0	5.92e-06	3.18e-06	1e-08	563.22707695	567.08502655	562.70351382	-0.01072208	-0.0317238	-0.20766674
0.05543	391.53185	2e-08	7.4e-07	8.3e-07	1.7e-07	-0.0	5.92e-06	3.18e-06	1e-08	563.11007377	566.96851251	562.58677156	-0.01071128	-0.03169745	-0.20752451
0.05549	391.90931	2e-08	7.4e-07	8.3e-07	1.7e-07	-0.0	5.92e-06	3.18e-06	1e-08	562.99314503	566.85207182	562.47010355	-0.01070802	-0.03168949	-0.20748158
0.06555	460.6022	2e-08	7.4e-07	8.3e-07	1.7e-07	-0.0	5.92e-06	3.18e-06	1e-08	542.37910851	546.31436229	541.90088592	-0.00953215	-0.02873846	-0.1913992
0.06561	460.97548	2e-08	7.4e-07	8.3e-07	1.7e-07	0.0	5.92e-06	3.18e-06	1e-08	542.27069561	546.20628248	541.79268785	-0.00952604	-0.02872302	-0.19131418
0.06566	461.34874	2e-08	7.4e-07	8.3e-07	1.7e-07	0.0	5.92e-06	3.18e-06	1e-08	542.16232917	546.098247	541.68453462	-0.0095202	-0.02870757	-0.1912292
0.06572	461.72197	2e-08	7.4e-07	8.3e-07	1.7e-07	0.0	5.92e-06	3.18e-06	1e-08	542.05400608	545.99025585	541.57642641	-0.00951621	-0.02869217	-0.19114444
0.06577	462.09518	2e-08	7.4e-07	8.3e-07	1.7e-07	0.0	5.92e-06	3.18e-06	1e-08	541.94570515	545.88230897	541.46836438	-0.00951108	-0.02867675	-0.19105955
0.06583	462.46837	2e-08	7.4e-07	8.3e-07	1.7e-07	0.0	5.92e-06	3.18e-06	1e-08	541.8374394	545.77440639	541.36034782	-0.00950596	-0.02866132	-0.19097465
0.06588	462.84154	2e-08	7.4e-07	8.3e-07	1.7e-07	0.0	5.92e-06	3.18e-06	1e-08	541.7292088	545.66654812	541.25237673	-0.00949987	-0.02864594	-0.19088991
0.06594	463.21468	2e-08	7.4e-07	8.3e-07	1.7e-07	-0.0	5.92e-06	3.18e-06	1e-08	541.62102474	545.55873405	541.14445034	-0.00949345	-0.02863057	-0.19080522
0.06599	463.5878	2e-08	7.4e-07	8.3e-07	1.7e-07	-0.0	5.92e-06	3.18e-06	1e-08	541.51289096	545.45096416	541.0365684	-0.00948754	-0.02861518	-0.19072045
0.06605	463.9609	2e-08	7.4e-07	8.3e-07	1.7e-07	-0.0	5.92e-06	3.18e-06	1e-08	541.40480157	545.3432385	540.9287313	-0.00948155	-0.0285998	-0.19063569
0.0661	464.33397	2e-08	7.4e-07	8.3e-07	1.7e-07	-0.0	5.92e-06	3.18e-06	1e-08	541.29675747	545.23555706	540.820939	-0.00947316	-0.02858449	-0.19055121
0.06616	464.70702	2e-08	7.4e-07	8.3e-07	1.7e-07	-0.0	5.92e-06	3.18e-06	1e-08	541.18878674	545.12791963	540.71318964	-0.00946615	-0.02856914	-0.19046656
0.06621	465.08005	2e-08	7.4e-07	8.3e-07	1.7e-07	-0.0	5.92e-06	3.18e-06	1e-08	541.08087329	545.02032633	540.60548429	-0.00945913	-0.02855379	-0.19038192
0.06627	465.45305	2e-08	7.4e-07	8.3e-07	1.7e-07	-0.0	5.92e-06	3.18e-06	1e-08	540.97301712	544.91277716	540.49782294	-0.009453	-0.02853846	-0.1902974
0.06632	465.82604	2e-08	7.4e-07	8.3e-07	1.7e-07	-0.0	5.92e-06	3.18e-06	1e-08	540.86520813	544.8052721	540.39020615	-0.0094476	-0.02852315	-0.19021298
0.06638	466.199	2e-08	7.4e-07	8.3e-07	1.7e-07	0.0	5.92e-06	3.18e-06	1e-08	540.75743796	544.69781112	540.28263438	-0.0094415	-0.02850782	-0.19012846
0.06643	466.57193	2e-08	7.4e-07	8.3e-07	1.7e-07	0.0	5.92e-06	3.18e-06	1e-08	540.64971473	544.59039425	540.17510718	-0.00943539	-0.02849249	-0.19004394
0.06649	466.94485	2e-08	7.4e-07	8.3e-07	1.7e-07	0.0	5.92e-06	3.18e-06	1e-08	540.54203843	544.48302148	540.06762455	-0.0094329	-0.02847719	-0.18995967
0.07655	534.80212	2e-08	7.4e-07	8.3e-07	1.7e-07	-0.0	5.92e-06	3.18e-06	1e-08	521.57040858	525.55956151	521.13414503	-0.00843617	-0.02580992	-0.17509256
0.07661	535.17081	2e-08	7.4e-07	8.3e-07	1.7e-07	-0.0	5.92e-06	3.18e-06	1e-08	521.47049536	525.46003292	521.03462531	-0.008438	-0.02579598	-0.17501433
0.07666	535.53947	2e-08	7.4e-07	8.3e-07	1.7e-07	-0.0	5.92e-06	3.18e-06	1e-08	521.37054113	525.36054581	520.93515231	-0.00843983	-0.02578205	-0.17493611
0.07672	535.90811	2e-08	7.4e-07	8.3e-07	1.7e-07	-0.0	5.92e-06	3.18e-06	1e-08	521.27054591	525.26110015	520.83572602	-0.00842852	-0.02576824	-0.17485799
0.07677	536.27673	2e-08	7.4e-07	8.3e-07	1.7e-07	-0.0	5.92e-06	3.18e-06	1e-08	521.17066546	525.16169548	520.73633719	-0.00840402	-0.02575457	-0.17477998
0.07683	536.64533	2e-08	7.4e-07	8.3e-07	1.7e-07	-0.0	5.92e-06	3.18e-06	1e-08	521.07105603	525.06233132	520.6369765	-0.00839551	-0.02574076	-0.17470193
0.07688	537.0139	2e-08	7.4e-07	8.3e-07	1.7e-07	-0.0	5.92e-06	3.18e-06	1e-08	520.9715281	524.9630082	520.53765518	-0.00840639	-0.02572679	-0.17462393
0.07694	537.38245	2e-08	7.4e-07	8.3e-07	1.7e-07	-0.0	5.92e-06	3.18e-06	1e-08	520.87185205	524.86372674	520.43838681	-0.00840222	-0.02571296	-0.17454595
0.07699	537.75097	2e-08	7.4e-07	8.3e-07	1.7e-07	-0.0	5.92e-06	3.18e-06	1e-08	520.77220632	524.76448642	520.33916081	-0.00837038	-0.02569941	-0.17446821
0.07705	538.11948	2e-08	7.4e-07	8.3e-07	1.7e-07	-0.0	5.92e-06	3.18e-06	1e-08	520.67291911	524.66528625	520.23995766	-0.00835713	-0.02568567	-0.17439032
0.0771	538.48796	2e-08	7.4e-07	8.3e-07	1.7e-07	-0.0	5.92e-06	3.18e-06	1e-08	520.57376993	524.5661269	520.14079049	-0.00834387	-0.02567193	-0.17431242
0.07716	538.85641	2e-08	7.4e-07	8.3e-07	1.7e-07	-0.0	5.92e-06	3.18e-06	1e-08	520.47475877	524.46700837	520.04165928	-0.00833599	-0.02565817	-0.17423459
0.07721	539.22485	2e-08	7.4e-07	8.3e-07	1.7e-07	-0.0	5.92e-06	3.18e-06	1e-08	520.37582206	524.3679308	519.94256777	-0.0083398	-0.02564433	-0.1741569
0.07727	539.59326	2e-08	7.4e-07	8.3e-07	1.7e-07	-0.0	5.92e-06	3.18e-06	1e-08	520.27682119	524.26889452	519.84352408	-0.00833469	-0.02563055	-0.1740791
0.07732	539.96164	2e-08	7.4e-07	8.3e-07	1.7e-07	-0.0	5.92e-06	3.18e-06	1e-08	520.17786186	524.16989927	519.744522	-0.00832958	-0.02561677	-0.1740013
0.07738	540.33001	2e-08	7.4e-07	8.3e-07	1.7e-07	-0.0	5.92e-06	3.18e-06	1e-08	520.07894405	524.07094506	519.64556156	-0.00833734	-0.02560288	-0.17392351
0.07743	540.69835	2e-08	7.4e-07	8.3e-07	1.7e-07	-0.0	5.92e-06	3.18e-06	1e-08	519.979915	523.9720323	519.54665174	-0.00837036	-0.0255888	-0.17384576
0.07749	541.06667	2e-08	7.4e-07	8.3e-07	1.7e-07	-0.0	5.92e-06	3.18e-06	1e-08	519.88047484	523.8731618	519.44781024	-0.00835191	-0.02557517	-0.17376815
0.08755	608.07805	2e-08	7.4e-07	8.3e-07	1.7e-07	-0.0	5.92e-06	3.18e-06	1e-08	502.43590627	506.45538233	502.04116381	-0.00739237	-0.02318274	-0.16009997
0.08761	608.44209	2e-08	7.4e-07	8.3e-07	1.7e-07	-0.0	5.92e-06	3.18e-06	1e-08	502.34503855	506.3637936	501.94964375	-0.0074103	-0.02317013	-0.16002817
0.08766	608.80611	2e-08	7.4e-07	8.3e-07	1.7e-07	-0.0	5.92e-06	3.18e-06	1e-08	502.25393435	506.27224384	501.85817817	-0.00741555	-0.02315762	-0.15995634
0.08772	609.1701	2e-08	7.4e-07	8.3e-07	1.7e-07	-0.0	5.92e-06	3.18e-06	1e-08	502.16274936	506.18073264	501.76675822	-0.00741852	-0.02314513	-0.1598845
0.08777	609.53407	2e-08	7.4e-07	8.3e-07	1.7e-07	-0.0	5.92e-06	3.18e-06	1e-08	502.07151154	506.08925993	501.6753823	-0.00743343	-0.02313256	-0.15981279
0.08783	609.89801	2e-08	7.4e-07	8.3e-07	1.7e-07	-0.0	5.92e-06	3.18e-06	1e-08	501.98007414	505.99782605	501.5840587	-0.00744602	-0.02312001	-0.15974105
0.08788	610.26194	2e-08	7.4e-07	8.3e-07	1.7e-07	-0.0	5.92e-06	3.18e-06	1e-08	501.88846563	505.90643094	501.49278582	-0.00745652	-0.02310747	-0.15966929
0.08794	610.62584	2e-08	7.4e-07	8.3e-07	1.7e-07	-0.0	5.92e-06	3.18e-06	1e-08	501.79671171	505.81507454	501.40156221	-0.00744643	-0.02309512	-0.15959763
0.08799	610.98971	2e-08	7.4e-07	8.3e-07	1.7e-07	-0.0	5.92e-06	3.18e-06	1e-08	501.70506558	505.7237561	501.31037338	-0.00742868	-0.02308285	-0.15952603
0.08805	611.35356	2e-08	7.4e-07	8.3e-07	1.7e-07	-0.0	5.92e-06	3.18e-06	1e-08	501.61362155	505.63247535	501.21921393	-0.00743255	-0.0230704	-0.15945442
0.0881	611.71739	2e-08	7.4e-07	8.3e-07	1.7e-07	-0.0	5.92e-06	3.18e-06	1e-08	501.52211371	505.54123301	501.128099	-0.00741677	-0.02305815	-0.15938297
0.08816	612.0812	2e-08	7.4e-07	8.3e-07	1.7e-07	-0.0	5.92e-06	3.18e-06	1e-08	501.43078388	505.45002835	501.03701476	-0.00740472	-0.02304585	-0.15931147
0.08821	612.44498	2e-08	7.4e-07	8.3e-07	1.7e-07	-0.0	5.92e-06	3.18e-06	1e-08	501.33958624	505.35886151	500.94596383	-0.00739544	-0.02303353	-0.15923995
0.08827	612.80873	2e-08	7.4e-07	8.3e-07	1.7e-07	-0.0	5.92e-06	3.18e-06	1e-08	501.2484866	505.2677326	500.85494818	-0.00739186	-0.02302116	-0.15916844
0.08832	613.17247	2e-08	7.4e-07	8.3e-07	1.7e-07	-0.0	5.92e-06	3.18e-06	1e-08	501.1574147	505.17664182	500.76397178	-0.00740667	-0.02300865	-0.15909696
0.08838	613.53618	2e-08	7.4e-07	8.3e-07	1.7e-07	-0.0	5.92e-06	3.18e-06	1e-08	501.06614426	505.08558974	500.67304752	-0.00739499	-0.02299638	-0.15902557
0.08843	613.89987	2e-08	7.4e-07	8.3e-07	1.7e-07	-0.0	5.92e-06	3.18e-06	1e-08	500.97500157	504.99457546	500.58215677	-0.00739198	-0.02298404	-0.15895423
0.08849	614.26353	2e-08	7.4e-07	8.3e-07	1.7e-07	-0.0	5.92e-06	3.18e-06	1e-08	500.88387976	504.90359923	500.49130559	-0.00739366	-0.02297167	-0.15888292
0.09855	680.41844	2e-08	7.4e-07	8.3e-07	1.7e-07	-0.0	5.92e-06	3.18e-06	1e-08	484.86129978	488.88315318	484.50220557	-0.00663993	-0.02082686	-0.14632637
0.09861	680.77777	2e-08	7.4e-07	8.3e-07	1.7e-07	-0.0	5.92e-06	3.18e-06	1e-08	484.77682571	488.79893316	484.41822141	-0.00662376	-0.02081569	-0.14625959
0.09866	681.13708	2e-08	7.4e-07	8.3e-07	1.7e-07	-0.0	5.92e-06	3.18e-06	1e-08	484.69254314	488.7147486	484.33426512	-0.00661948	-0.0208047	-0.14619445
0.09872	681.49636	2e-08	7.4e-07	8.3e-07	1.7e-07	-0.0	5.92e-06	3.18e-06	1e-08	484.60830126	488.63059901	484.25034407	-0.0066152	-0.02079371	-0.14612931
0.09877	681.85562	2e-08	7.4e-07	8.3e-07	1.7e-07	-0.0	5.92e-06	3.18e-06	1e-08	484.52410005	488.54648438	484.16645825	-0.00659464	-0.0207827	-0.14606318
0.09883	682.21486	2e-08	7.4e-07	8.3e-07	1.7e-07	-0.0	5.92e-06	3.18e-06	1e-08	484.44014676	488.46240472	484.08259685	-0.00657967	-0.0207717	-0.1459974
0.09888	682.57407	2e-08	7.4e-07	8.3e-07	1.7e-07	-0.0	5.92e-06	3.18e-06	1e-08	484.35637023	488.37836002	483.99876357	-0.00656837	-0.0207607	-0.14593184
0.09894	682.93326	2e-08	7.4e-07	8.3e-07	1.7e-07	-0.0	5.92e-06	3.18e-06	1e-08	484.27272369	488.29435029	483.91496087	-0.00655708	-0.0207497	-0.14586627
0.09899	683.29243	2e-08	7.4e-07	8.3e-07	1.7e-07	-0.0	5.92e-06	3.18e-06	1e-08	484.18920715	488.21037552	483.83118874	-0.00654578	-0.0207387	-0.14580071
0.09905	683.65157	2e-08	7.4e-07	8.3e-07	1.7e-07	-0.0	5.92e-06	3.18e-06	1e-08	484.10582061	488.12643572	483.74744718	-0.0065598	-0.02072747	-0.14573504
0.0991	684.01069	2e-08	7.4e-07	8.3e-07	1.7e-07	-0.0	5.92e-06	3.18e-06	1e-08	484.02224163	488.04253181	483.663754	-0.00658128	-0.02071617	-0.14566931
0.09916	684.36978	2e-08	7.4e-07	8.3e-07	1.7e-07	-0.0	5.92e-06	3.18e-06	1e-08	483.93837535	487.95866407	483.58011446	-0.00656631	-0.0207052	-0.14560367
0.09921	684.72885	2e-08	7.4e-07	8.3e-07	1.7e-07	-0.0	5.92e-06	3.18e-06	1e-08	483.85468596	487.87483123	483.49650297	-0.00657532	-0.02069403	-0.14553803
0.09927	685.0879	2e-08	7.4e-07	8.3e-07	1.7e-07	-0.0	5.92e-06	3.18e-06	1e-08	483.77086807	487.7910341	483.41293633	-0.00657681	-0.02068292	-0.14547238
0.09932	685.44692	2e-08	7.4e-07	8.3e-07	1.7e-07	-0.0	5.92e-06	3.18e-06	1e-08	483.68701741	487.70727243	483.32940927	-0.00656009	-0.02067199	-0.1454069
0.09938	685.80592	2e-08	7.4e-07	8.3e-07	1.7e-07	-0.0	5.92e-06	3.18e-06	1e-08	483.6033662	487.62354551	483.24590895	-0.00654163	-0.02066109	-0.14534143
0.09943	686.1649	2e-08	7.4e-07	8.3e-07	1.7e-07	-0.0	5.92e-06	3.18e-06	1e-08	483.5199366	487.53985329	483.16243414	-0.00653202	-0.02065009	-0.14527589
0.09949	686.52385	2e-08	7.4e-07	8.3e-07	1.7e-07	-0.0	5.92e-06	3.18e-06	1e-08	483.43661589	487.4561961	483.07899108	-0.0065224	-0.02063909	-0.14521034
0.10955	751.81131	2e-08	7.4e-07	8.3e-07	1.7e-07	-0.0	5.92e-06	3.18e-06	1e-08	468.7284551	472.72705647	468.40043433	-0.00587196	-0.01871839	-0.13368416
0.1096	752.16587	2e-08	7.4e-07	8.3e-07	1.7e-07	-0.0	5.92e-06	3.18e-06	1e-08	468.65133234	472.64965511	468.32335049	-0.00588124	-0.01870831	-0.13362361
0.10966	752.52041	2e-08	7.4e-07	8.3e-07	1.7e-07	-0.0	5.92e-06	3.18e-06	1e-08	468.57407583	472.57228699	468.24630888	-0.00587464	-0.01869837	-0.13356312
0.10971	752.87493	2e-08	7.4e-07	8.3e-07	1.7e-07	-0.0	5.92e-06	3.18e-06	1e-08	468.49689423	472.49495155	468.16929832	-0.00586891	-0.01868843	-0.13350266
0.10977	753.22942	2e-08	7.4e-07	8.3e-07	1.7e-07	-0.0	5.92e-06	3.18e-06	1e-08	468.4197761	472.41764878	468.0923194	-0.00587413	-0.01867842	-0.13344228
0.10982	753.58389	2e-08	7.4e-07	8.3e-07	1.7e-07	-0.0	5.92e-06	3.18e-06	1e-08	468.34257762	472.34037903	468.01537977	-0.00587298	-0.01866845	-0.13338184
0.10988	753.93833	2e-08	7.4e-07	8.3e-07	1.7e-07	-0.0	5.92e-06	3.18e-06	1e-08	468.26538241	472.26314212	467.93847499	-0.00587184	-0.01865848	-0.1333214
0.10993	754.29275	2e-08	7.4e-07	8.3e-07	1.7e-07	-0.0	5.92e-06	3.18e-06	1e-08	468.18819049	472.18593803	467.86160505	-0.00586363	-0.01864858	-0.13326101
0.10999	754.64714	2e-08	7.4e-07	8.3e-07	1.7e-07	-0.0	5.92e-06	3.18e-06	1e-08	468.11109456	472.1087665	467.78476499	-0.00584585	-0.01863877	-0.13320069
0.11004	755.00152	2e-08	7.4e-07	8.3e-07	1.7e-07	-0.0	5.92e-06	3.18e-06	1e-08	468.03422056	472.03162718	467.70794806	-0.00584865	-0.01862879	-0.13314037
0.1101	755.35586	2e-08	7.4e-07	8.3e-07	1.7e-07	-0.0	5.92e-06	3.18e-06	1e-08	467.95729813	471.95452076	467.63116867	-0.00584589	-0.01861886	-0.13308009
0.11015	755.71019	2e-08	7.4e-07	8.3e-07	1.7e-07	-0.0	5.92e-06	3.18e-06	1e-08	467.88040026	471.87744703	467.55442292	-0.00583345	-0.01860904	-0.13301992
0.11021	756.06449	2e-08	7.4e-07	8.3e-07	1.7e-07	-0.0	5.92e-06	3.18e-06	1e-08	467.80365428	471.80040562	467.47770395	-0.00582738	-0.01859915	-0.13295967
0.11026	756.41876	2e-08	7.4e-07	8.3e-07	1.7e-07	-0.0	5.92e-06	3.18e-06	1e-08	467.72697645	471.72339677	467.40101627	-0.00582131	-0.01858926	-0.13289942
0.11032	756.77301	2e-08	7.4e-07	8.3e-07	1.7e-07	-0.0	5.92e-06	3.18e-06	1e-08	467.65036676	471.64642049	467.32435989	-0.00582837	-0.01857927	-0.13283919
0.11037	757.12724	2e-08	7.4e-07	8.3e-07	1.7e-07	-0.0	5.92e-06	3.18e-06	1e-08	467.57365244	471.56947722	467.24774399	-0.00583507	-0.01856928	-0.132779
0.11043	757.48144	2e-08	7.4e-07	8.3e-07	1.7e-07	-0.0	5.92e-06	3.18e-06	1e-08	467.49683825	471.49256692	467.1711683	-0.00582352	-0.01855947	-0.13271889
0.11048	757.83562	2e-08	7.4e-07	8.3e-07	1.7e-07	-0.0	5.92e-06	3.18e-06	1e-08	467.42016443	471.41568894	467.09461999	-0.0058269	-0.01854954	-0.13265883
0.12055	822.24434	2e-08	7.4e-07	8.3e-07	1.7e-07	-0.0	5.92e-06	3.18e-06	1e-08	453.92948893	457.88287426	453.63046534	-0.00523273	-0.0168302	-0.12208635
0.1206	822.59407	2e-08	7.4e-07	8.3e-07	1.7e-07	-0.0	5.92e-06	3.18e-06	1e-08	453.85870322	457.81178242	453.55979049	-0.00523633	-0.01682123	-0.1220309
0.12066	822.94378	2e-08	7.4e-07	8.3e-07	1.7e-07	-0.0	5.92e-06	3.18e-06	1e-08	453.78785883	457.7407211	453.48915103	-0.0052373	-0.01681228	-0.12197543
0.12071	823.29347	2e-08	7.4e-07	8.3e-07	1.7e-07	-0.0	5.92e-06	3.18e-06	1e-08	453.71699134	457.66969021	453.41854511	-0.00523656	-0.01680334	-0.12191995
0.12077	823.64313	2e-08	7.4e-07	8.3e-07	1.7e-07	-0.0	5.92e-06	3.18e-06	1e-08	453.6461238	457.59868972	453.34797156	-0.00523211	-0.01679443	-0.1218645
0.12082	823.99276	2e-08	7.4e-07	8.3e-07	1.7e-07	-0.0	5.92e-06	3.18e-06	1e-08	453.57530638	457.52771947	453.27742776	-0.00521547	-0.01678564	-0.12180913
0.12088	824.34237	2e-08	7.4e-07	8.3e-07	1.7e-07	-0.0	5.92e-06	3.18e-06	1e-08	453.5047042	457.456779	453.20690511	-0.00521485	-0.01677672	-0.12175375
0.12093	824.69196	2e-08	7.4e-07	8.3e-07	1.7e-07	-0.0	5.92e-06	3.18e-06	1e-08	453.4341003	457.38586888	453.13641485	-0.00521411	-0.01676781	-0.1216984
0.12099	825.04152	2e-08	7.4e-07	8.3e-07	1.7e-07	-0.0	5.92e-06	3.18e-06	1e-08	453.36349655	457.31498907	453.06595687	-0.00520301	-0.016759	-0.12164316
0.12104	825.39106	2e-08	7.4e-07	8.3e-07	1.7e-07	-0.0	5.92e-06	3.18e-06	1e-08	453.29303314	457.24413917	452.99552387	-0.00519771	-0.01675013	-0.12158785
0.1211	825.74057	2e-08	7.4e-07	8.3e-07	1.7e-07	-0.0	5.92e-06	3.18e-06	1e-08	453.22263146	457.17331942	452.92511993	-0.00519241	-0.01674126	-0.12153253
0.12115	826.09006	2e-08	7.4e-07	8.3e-07	1.7e-07	-0.0	5.92e-06	3.18e-06	1e-08	453.15229153	457.10252981	452.85474507	-0.00519759	-0.01673232	-0.12147725
0.12121	826.43952	2e-08	7.4e-07	8.3e-07	1.7e-07	-0.0	5.92e-06	3.18e-06	1e-08	453.08187155	457.0317707	452.78440661	-0.0052046	-0.01672336	-0.12142199
0.12126	826.78896	2e-08	7.4e-07	8.3e-07	1.7e-07	-0.0	5.92e-06	3.18e-06	1e-08	453.01134666	456.96104213	452.71410582	-0.00519407	-0.01671456	-0.1213668
0.12132	827.13838	2e-08	7.4e-07	8.3e-07	1.7e-07	-0.0	5.92e-06	3.18e-06	1e-08	452.94095448	456.89034346	452.64383036	-0.00519578	-0.01670567	-0.12131165
0.12137	827.48777	2e-08	7.4e-07	8.3e-07	1.7e-07	-0.0	5.92e-06	3.18e-06	1e-08	452.87052918	456.8196751	452.5735888	-0.00519821	-0.01669677	-0.12125651
0.12143	827.83714	2e-08	7.4e-07	8.3e-07	1.7e-07	-0.0	5.92e-06	3.18e-06	1e-08	452.80006112	456.74903707	452.50338163	-0.00519757	-0.01668789	-0.12120135
0.12148	828.18648	2e-08	7.4e-07	8.3e-07	1.7e-07	-0.0	5.92e-06	3.18e-06	1e-08	452.7295918	456.67842927	452.43320671	-0.00519519	-0.01667903	-0.1211462
0.13155	891.70475	2e-08	7.4e-07	8.3e-07	1.7e-07	-0.0	5.92e-06	3.18e-06	1e-08	440.36459539	444.25229857	440.09232768	-0.00466947	-0.01514007	-0.11145583
0.1316	892.04959	2e-08	7.4e-07	8.3e-07	1.7e-07	-0.0	5.92e-06	3.18e-06	1e-08	440.29968092	444.18703654	440.02757197	-0.00465934	-0.01513214	-0.11140498
0.13166	892.3944	2e-08	7.4e-07	8.3e-07	1.7e-07	-0.0	5.92e-06	3.18e-06	1e-08	440.23489882	444.12180223	439.96283942	-0.00466371	-0.0151241	-0.11135414
0.13171	892.73919	2e-08	7.4e-07	8.3e-07	1.7e-07	-0.0	5.92e-06	3.18e-06	1e-08	440.17004749	444.05659617	439.89814019	-0.00465462	-0.01511618	-0.11130341
0.13177	893.08395	2e-08	7.4e-07	8.3e-07	1.7e-07	-0.0	5.92e-06	3.18e-06	1e-08	440.10531402	443.99141782	439.83346481	-0.0046481	-0.01510824	-0.11125264
0.13182	893.42869	2e-08	7.4e-07	8.3e-07	1.7e-07	-0.0	5.92e-06	3.18e-06	1e-08	440.04066274	443.92626729	439.76881507	-0.00464322	-0.01510028	-0.11120186
0.13188	893.7734	2e-08	7.4e-07	8.3e-07	1.7e-07	-0.0	5.92e-06	3.18e-06	1e-08	439.9760709	443.86114464	439.70419215	-0.00464228	-0.01509229	-0.11115109
0.13193	894.11809	2e-08	7.4e-07	8.3e-07	1.7e-07	-0.0	5.92e-06	3.18e-06	1e-08	439.91148356	443.79605001	439.63959879	-0.00465294	-0.01508422	-0.11110034
0.13199	894.46275	2e-08	7.4e-07	8.3e-07	1.7e-07	-0.0	5.92e-06	3.18e-06	1e-08	439.84673959	443.73098379	439.57504312	-0.00464712	-0.01507629	-0.11104965
0.13204	894.80739	2e-08	7.4e-07	8.3e-07	1.7e-07	-0.0	5.92e-06	3.18e-06	1e-08	439.78206815	443.66594538	439.51051354	-0.00464331	-0.01506835	-0.110999
0.1321	895.15201	2e-08	7.4e-07	8.3e-07	1.7e-07	-0.0	5.92e-06	3.18e-06	1e-08	439.7174412	443.60093482	439.44601145	-0.00464806	-0.01506035	-0.11094839
0.13215	895.4966	2e-08	7.4e-07	8.3e-07	1.7e-07	-0.0	5.92e-06	3.18e-06	1e-08	439.65273973	443.53595239	439.38154283	-0.00464765	-0.01505238	-0.11089774
0.13221	895.84116	2e-08	7.4e-07	8.3e-07	1.7e-07	-0.0	5.92e-06	3.18e-06	1e-08	439.58803563	443.47099794	439.31710407	-0.00464723	-0.01504441	-0.1108471
0.13226	896.1857	2e-08	7.4e-07	8.3e-07	1.7e-07	-0.0	5.92e-06	3.18e-06	1e-08	439.52332889	443.40607146	439.25269518	-0.00463448	-0.01503656	-0.11079653
0.13232	896.53022	2e-08	7.4e-07	8.3e-07	1.7e-07	-0.0	5.92e-06	3.18e-06	1e-08	439.45879118	443.34117248	439.18830745	-0.004625	-0.01502868	-0.11074597
0.13237	896.87471	2e-08	7.4e-07	8.3e-07	1.7e-07	-0.0	5.92e-06	3.18e-06	1e-08	439.39437708	443.27630112	439.12394319	-0.00462938	-0.0150207	-0.11069542
0.13243	897.21918	2e-08	7.4e-07	8.3e-07	1.7e-07	-0.0	5.92e-06	3.18e-06	1e-08	439.32989358	443.21145784	439.05961209	-0.00462	-0.01501284	-0.11064497
0.13248	897.56362	2e-08	7.4e-07	8.3e-07	1.7e-07	-0.0	5.92e-06	3.18e-06	1e-08	439.26553239	443.14664213	438.99530446	-0.00461366	-0.01500496	-0.1105945
0.14255	960.1793	2e-08	7.4e-07	8.3e-07	1.7e-07	-0.0	5.92e-06	3.18e-06	1e-08	427.94004562	431.74253374	427.69131534	-0.00416086	-0.01362715	-0.10171827
0.1426	960.51918	2e-08	7.4e-07	8.3e-07	1.7e-07	-0.0	5.92e-06	3.18e-06	1e-08	427.88072437	431.68265275	427.63201165	-0.00417058	-0.0136199	-0.10167167
0.14266	960.85902	2e-08	7.4e-07	8.3e-07	1.7e-07	-0.0	5.92e-06	3.18e-06	1e-08	427.82125741	431.62279803	427.57274262	-0.00416175	-0.01361281	-0.10162515
0.14271	961.19885	2e-08	7.4e-07	8.3e-07	1.7e-07	-0.0	5.92e-06	3.18e-06	1e-08	427.76190912	431.5629689	427.51349521	-0.00416204	-0.01360565	-0.10157865
0.14277	961.53865	2e-08	7.4e-07	8.3e-07	1.7e-07	-0.0	5.92e-06	3.18e-06	1e-08	427.70254943	431.50316565	427.45427581	-0.0041655	-0.01359846	-0.10153216
0.14282	961.87842	2e-08	7.4e-07	8.3e-07	1.7e-07	-0.0	5.92e-06	3.18e-06	1e-08	427.64313336	431.4433884	427.39508662	-0.00416531	-0.01359131	-0.10148566
0.14288	962.21817	2e-08	7.4e-07	8.3e-07	1.7e-07	-0.0	5.92e-06	3.18e-06	1e-08	427.58371274	431.38363703	427.3359251	-0.00416419	-0.01358416	-0.10143916
0.14293	962.55789	2e-08	7.4e-07	8.3e-07	1.7e-07	-0.0	5.92e-06	3.18e-06	1e-08	427.52430102	431.3239115	427.27679059	-0.00414909	-0.01357713	-0.10139275
0.14299	962.89759	2e-08	7.4e-07	8.3e-07	1.7e-07	-0.0	5.92e-06	3.18e-06	1e-08	427.46509752	431.26421128	427.21767323	-0.00414529	-0.01357002	-0.10134632
0.14304	963.23726	2e-08	7.4e-07	8.3e-07	1.7e-07	-0.0	5.92e-06	3.18e-06	1e-08	427.40594101	431.20453676	427.15858098	-0.00414786	-0.01356286	-0.10129992
0.1431	963.57691	2e-08	7.4e-07	8.3e-07	1.7e-07	-0.0	5.92e-06	3.18e-06	1e-08	427.34674075	431.14488818	427.09951827	-0.00413731	-0.01355582	-0.10125362
0.14315	963.91653	2e-08	7.4e-07	8.3e-07	1.7e-07	-0.0	5.92e-06	3.18e-06	1e-08	427.28768396	431.085265	427.04047584	-0.00413282	-0.01354872	-0.10120725
0.14321	964.25613	2e-08	7.4e-07	8.3e-07	1.7e-07	-0.0	5.92e-06	3.18e-06	1e-08	427.22868406	431.02566748	426.98145799	-0.00412834	-0.01354162	-0.10116089
0.14326	964.5957	2e-08	7.4e-07	8.3e-07	1.7e-07	-0.0	5.92e-06	3.18e-06	1e-08	427.16974103	430.96609561	426.92246471	-0.00413232	-0.01353446	-0.10111454
0.14332	964.93525	2e-08	7.4e-07	8.3e-07	1.7e-07	-0.0	5.92e-06	3.18e-06	1e-08	427.11073409	430.90654969	426.86350194	-0.00414004	-0.01352728	-0.10106822
0.14337	965.27477	2e-08	7.4e-07	8.3e-07	1.7e-07	-0.0	5.92e-06	3.18e-06	1e-08	427.05160977	430.84702982	426.80457228	-0.004131	-0.01352024	-0.10102196
0.14343	965.61427	2e-08	7.4e-07	8.3e-07	1.7e-07	-0.0	5.92e-06	3.18e-06	1e-08	426.99260751	430.7875354	426.74566394	-0.00413295	-0.01351311	-0.10097573
0.14348	965.95374	2e-08	7.4e-07	8.3e-07	1.7e-07	-0.0	5.92e-06	3.18e-06	1e-08	426.9335703	430.72806679	426.68678461	-0.00413547	-0.01350599	-0.10092951
0.15354	1027.65426	2e-08	7.4e-07	8.3e-07	1.7e-07	-0.0	5.92e-06	3.18e-06	1e-08	416.56553565	420.26696898	416.33886237	-0.00371856	-0.01226836	-0.09277746
0.1536	1027.9891	2e-08	7.4e-07	8.3e-07	1.7e-07	-0.0	5.92e-06	3.18e-06	1e-08	416.51126827	420.2120661	416.28460349	-0.00372575	-0.01226116	-0.09273003
0.15365	1028.32392	2e-08	7.4e-07	8.3e-07	1.7e-07	-0.0	5.92e-06	3.18e-06	1e-08	416.45688934	420.15719006	416.2303781	-0.0037202	-0.0122402	-0.09259076
0.15371	1028.65871	2e-08	7.4e-07	8.3e-07	1.7e-07	-0.0	5.92e-06	3.18e-06	1e-08	416.4025716	420.10239199	416.17623239	-0.00371849	-0.01223375	-0.09254787
0.15376	1028.99347	2e-08	7.4e-07	8.3e-07	1.7e-07	-0.0	5.92e-06	3.18e-06	1e-08	416.34827272	420.04761792	416.12211122	-0.00371849	-0.01223375	-0.09254787
0.15382	1029.32821	2e-08	7.4e-07	8.3e-07	1.7e-07	-0.0	5.92e-06	3.18e-06	1e-08	416.29397384	419.99284385	416.06799005	-0.00371849	-0.01223375	-0.09254787
0.15387	1029.66292	2e-08	7.4e-07	8.3e-07	1.7e-07	-0.0	5.92e-06	3.18e-06	1e-08	416.23967496	419.93806978	416.01386888	-0.00371581	-0.01222067	-0.09246088
0.15393	1029.99761	2e-08	7.4e-07	8.3e-07	1.7e-07	-0.0	5.92e-06	3.18e-06	1e-08	416.18540293	419.88334443	415.95979803	-0.00371288	-0.01220639	-0.092366
0.15398	1030.33227	2e-08	7.4e-07	8.3e-07	1.7e-07	-0.0	5.92e-06	3.18e-06	1e-08	416.1311602	419.8286722	415.90578207	-0.00371288	-0.01220639	-0.092366
0.15404	1030.66691	2e-08	7.4e-07	8.3e-07	1.7e-07	-0.0	5.92e-06	3.18e-06	1e-08	416.07691748	419.77399997	415.85176611	-0.00371288	-0.01220639	-0.092366
0.15409	1031.00152	2e-08	7.4e-07	8.3e-07	1.7e-07	-0.0	5.92e-06	3.18e-06	1e-08	416.02267475	419.71932775	415.79775014	-0.00370716	-0.01220513	-0.09235728
0.15415	1031.33611	2e-08	7.4e-07	8.3e-07	1.7e-07	-0.0	5.92e-06	3.18e-06	1e-08	415.96851434	419.66466021	415.74373541	-0.0036845	-0.01219896	-0.09231511
0.1542	1031.67067	2e-08	7.4e-07	8.3e-07	1.7e-07	-0.0	5.92e-06	3.18e-06	1e-08	415.91467887	419.61001551	415.68973009	-0.00369445	-0.01219177	-0.09226787
0.15426	1032.0052	2e-08	7.4e-07	8.3e-07	1.7e-07	-0.0	5.92e-06	3.18e-06	1e-08	415.86069131	419.55539766	415.63576012	-0.0036889	-0.01217057	-0.09212661
0.15431	1032.33971	2e-08	7.4e-07	8.3e-07	1.7e-07	-0.0	5.92e-06	3.18e-06	1e-08	415.80676501	419.50085878	415.58187105	-0.0036889	-0.01217057	-0.09212661
0.15437	1032.6742	2e-08	7.4e-07	8.3e-07	1.7e-07	-0.0	5.92e-06	3.18e-06	1e-08	415.75283871	419.44631991	415.52798198	-0.0036889	-0.01217057	-0.09212661
0.15442	1033.00866	2e-08	7.4e-07	8.3e-07	1.7e-07	-0.0	5.92e-06	3.18e-06	1e-08	415.69891241	419.39178104	415.47409291	-0.00368048	-0.0121503	-0.09199163
0.15448	1033.34309	2e-08	7.4e-07	8.3e-07	1.7e-07	-0.0	5.92e-06	3.18e-06	1e-08	415.64509016	419.33731771	415.42027894	-0.00367343	-0.01213333	-0.09187863
0.16454	1094.11532	2e-08	7.4e-07	8.3e-07	1.7e-07	-0.0	5.92e-06	3.18e-06	1e-08	406.16497491	409.75107377	405.95823608	-0.00332839	-0.01104539	-0.08455862
0.1646	1094.44505	2e-08	7.4e-07	8.3e-07	1.7e-07	-0.0	5.92e-06	3.18e-06	1e-08	406.11534062	409.70078119	405.90864467	-0.00332371	-0.01103676	-0.08449986
0.16465	1094.77476	2e-08	7.4e-07	8.3e-07	1.7e-07	-0.0	5.92e-06	3.18e-06	1e-08	406.06576844	409.65052158	405.85908537	-0.00332371	-0.01103676	-0.08449986
0.16471	1095.10444	2e-08	7.4e-07	8.3e-07	1.7e-07	-0.0	5.92e-06	3.18e-06	1e-08	406.01619626	409.60026197	405.80952607	-0.00332371	-0.01103676	-0.08449986
0.16476	1095.4341	2e-08	7.4e-07	8.3e-07	1.7e-07	-0.0	5.92e-06	3.18e-06	1e-08	405.96662407	409.55000236	405.75996677	-0.00332613	-0.01102338	-0.08440928
0.16482	1095.76373	2e-08	7.4e-07	8.3e-07	1.7e-07	-0.0	5.92e-06	3.18e-06	1e-08	405.91700407	409.499794	405.71046372	-0.00332791	-0.01101349	-0.08434238
0.16487	1096.09333	2e-08	7.4e-07	8.3e-07	1.7e-07	-0.0	5.92e-06	3.18e-06	1e-08	405.86734874	409.44962347	405.66100222	-0.00332791	-0.01101349	-0.08434238
0.16493	1096.42291	2e-08	7.4e-07	8.3e-07	1.7e-07	-0.0	5.92e-06	3.18e-06	1e-08	405.81769342	409.39945295	405.61154071	-0.00332791	-0.01101349	-0.08434238
0.16498	1096.75246	2e-08	7.4e-07	8.3e-07	1.7e-07	-0.0	5.92e-06	3.18e-06	1e-08	405.7680381	409.34928243	405.56207921	-0.00331828	-0.01100903	-0.08431168
0.16504	1097.08199	2e-08	7.4e-07	8.3e-07	1.7e-07	-0.0	5.92e-06	3.18e-06	1e-08	405.71852238	409.29912896	405.51262944	-0.00330948	-0.01100493	-0.08428353
0.16509	1097.41149	2e-08	7.4e-07	8.3e-07	1.7e-07	-0.0	5.92e-06	3.18e-06	1e-08	405.66913421	409.24899113	405.46319045	-0.00331719	-0.01099618	-0.08422456
0.16515	1097.74097	2e-08	7.4e-07	8.3e-07	1.7e-07	-0.0	5.92e-06	3.18e-06	1e-08	405.61962344	409.19888685	405.41379238	-0.00331394	-0.01098342	-0.08413791
0.1652	1098.07042	2e-08	7.4e-07	8.3e-07	1.7e-07	-0.0	5.92e-06	3.18e-06	1e-08	405.57014977	409.14883143	405.36444424	-0.00331043	-0.0109696	-0.084044
0.16526	1098.39984	2e-08	7.4e-07	8.3e-07	1.7e-07	-0.0	5.92e-06	3.18e-06	1e-08	405.52071631	409.09882895	405.3151502	-0.00331043	-0.0109696	-0.084044
0.16531	1098.72924	2e-08	7.4e-07	8.3e-07	1.7e-07	-0.0	5.92e-06	3.18e-06	1e-08	405.47128286	409.04882646	405.26585617	-0.00331043	-0.0109696	-0.084044
0.16537	1099.05861	2e-08	7.4e-07	8.3e-07	1.7e-07	-0.0	5.92e-06	3.18e-06	1e-08	405.4218494	408.99882398	405.21656213	-0.00331043	-0.0109696	-0.084044
0.16542	1099.38796	2e-08	7.4e-07	8.3e-07	1.7e-07	-0.0	5.92e-06	3.18e-06	1e-08	405.37241594	408.9488215	405.1672681	-0.00330676	-0.01094797	-0.08389706
0.16548	1099.71728	2e-08	7.4e-07	8.3e-07	1.7e-07	-0.0	5.92e-06	3.18e-06	1e-08	405.32301821	408.8989019	405.11806001	-0.00330592	-0.01094307	-0.08386376
0.17554	1159.5476	2e-08	7.4e-07	8.3e-07	1.7e-07	-0.0	5.92e-06	3.18e-06	1e-08	396.65375894	400.11220763	396.46457583	-0.00301164	-0.00997188	-0.07719811
0.1756	1159.87215	2e-08	7.4e-07	8.3e-07	1.7e-07	-0.0	5.92e-06	3.18e-06	1e-08	396.60796514	400.06607311	396.41920288	-0.00300146	-0.00996681	-0.07716256
0.17565	1160.19668	2e-08	7.4e-07	8.3e-07	1.7e-07	-0.0	5.92e-06	3.18e-06	1e-08	396.56232181	400.01995844	396.37384428	-0.00298392	-0.00996179	-0.07712698
0.17571	1160.52117	2e-08	7.4e-07	8.3e-07	1.7e-07	-0.0	5.92e-06	3.18e-06	1e-08	396.51694087	399.97386338	396.32849489	-0.00297155	-0.00995674	-0.07709142
0.17576	1160.84565	2e-08	7.4e-07	8.3e-07	1.7e-07	-0.0	5.92e-06	3.18e-06	1e-08	396.47174361	399.92778809	396.28315832	-0.0029849	-0.00995149	-0.07705583
0.17582	1161.17009	2e-08	7.4e-07	8.3e-07	1.7e-07	-0.0	5.92e-06	3.18e-06	1e-08	396.42633914	399.88173349	396.23785261	-0.00299299	-0.00994629	-0.07702025
0.17587	1161.49451	2e-08	7.4e-07	8.3e-07	1.7e-07	-0.0	5.92e-06	3.18e-06	1e-08	396.38080732	399.83569938	396.19257408	-0.00300278	-0.00994107	-0.07698466
0.17593	1161.81891	2e-08	7.4e-07	8.3e-07	1.7e-07	-0.0	5.92e-06	3.18e-06	1e-08	396.33512231	399.78968584	396.14732392	-0.00301525	-0.00993583	-0.07694908
0.17598	1162.14328	2e-08	7.4e-07	8.3e-07	1.7e-07	-0.0	5.92e-06	3.18e-06	1e-08	396.28924329	399.74369295	396.10210402	-0.00301523	-0.00993069	-0.07691356
0.17604	1162.46762	2e-08	7.4e-07	8.3e-07	1.7e-07	-0.0	5.92e-06	3.18e-06	1e-08	396.24336021	399.69772024	396.05690557	-0.00301259	-0.00992558	-0.07687806
0.17609	1162.79194	2e-08	7.4e-07	8.3e-07	1.7e-07	-0.0	5.92e-06	3.18e-06	1e-08	396.197513	399.65176762	396.01172673	-0.00301517	-0.00992042	-0.07684255
0.17615	1163.11623	2e-08	7.4e-07	8.3e-07	1.7e-07	-0.0	5.92e-06	3.18e-06	1e-08	396.15162233	399.60583527	395.96657116	-0.00301741	-0.00991527	-0.07680705
0.1762	1163.44049	2e-08	7.4e-07	8.3e-07	1.7e-07	-0.0	5.92e-06	3.18e-06	1e-08	396.10569327	399.55992317	395.92143861	-0.00301393	-0.00991017	-0.07677158
0.17626	1163.76473	2e-08	7.4e-07	8.3e-07	1.7e-07	-0.0	5.92e-06	3.18e-06	1e-08	396.0598128	399.51403111	395.87632507	-0.00299962	-0.00990516	-0.07673616
0.17631	1164.08894	2e-08	7.4e-07	8.3e-07	1.7e-07	-0.0	5.92e-06	3.18e-06	1e-08	396.014146	399.46815869	395.8312229	-0.00298916	-0.00990012	-0.07670075
0.17637	1164.41312	2e-08	7.4e-07	8.3e-07	1.7e-07	-0.0	5.92e-06	3.18e-06	1e-08	395.96863408	399.42230604	395.7861348	-0.0029763	-0.0098951	-0.07666535
0.17642	1164.73728	2e-08	7.4e-07	8.3e-07	1.7e-07	-0.0	5.92e-06	3.18e-06	1e-08	395.92331358	399.37647307	395.74105908	-0.00296216	-0.00989009	-0.07662996
0.17648	1165.06142	2e-08	7.4e-07	8.3e-07	1.7e-07	-0.0	5.92e-06	3.18e-06	1e-08	395.87820401	399.33065972	395.69599483	-0.00296103	-0.00988499	-0.07659458
0.18654	1223.93574	2e-08	7.4e-07	8.3e-07	1.7e-07	-0.0	5.92e-06	3.18e-06	1e-08	387.95856989	391.28095641	387.78647105	-0.00267115	-0.00899454	-0.07036652
0.1866	1224.25503	2e-08	7.4e-07	8.3e-07	1.7e-07	-0.0	5.92e-06	3.18e-06	1e-08	387.91720805	391.23870588	387.74499405	-0.00268062	-0.00898891	-0.07032734
0.18665	1224.5743	2e-08	7.4e-07	8.3e-07	1.7e-07	-0.0	5.92e-06	3.18e-06	1e-08	387.87569538	391.1964781	387.70354743	-0.00267337	-0.00897524	-0.07023069
0.18671	1224.89353	2e-08	7.4e-07	8.3e-07	1.7e-07	-0.0	5.92e-06	3.18e-06	1e-08	387.8342842	391.15430532	387.66215434	-0.00267108	-0.00897092	-0.07020013
0.18676	1225.21274	2e-08	7.4e-07	8.3e-07	1.7e-07	-0.0	5.92e-06	3.18e-06	1e-08	387.79290511	391.11214993	387.62077816	-0.00267108	-0.00897092	-0.07020013
0.18682	1225.53193	2e-08	7.4e-07	8.3e-07	1.7e-07	-0.0	5.92e-06	3.18e-06	1e-08	387.75152602	391.06999454	387.57940198	-0.00267108	-0.00897092	-0.07020013
0.18687	1225.85109	2e-08	7.4e-07	8.3e-07	1.7e-07	-0.0	5.92e-06	3.18e-06	1e-08	387.71014693	391.02783914	387.5380258	-0.00267451	-0.00896485	-0.07015762
0.18693	1226.17022	2e-08	7.4e-07	8.3e-07	1.7e-07	-0.0	5.92e-06	3.18e-06	1e-08	387.66871001	390.98570826	387.49667779	-0.0026734	-0.00896161	-0.0701348
0.18698	1226.48932	2e-08	7.4e-07	8.3e-07	1.7e-07	-0.0	5.92e-06	3.18e-06	1e-08	387.62728789	390.94359041	387.45534284	-0.00266951	-0.00895671	-0.07010008
0.18704	1226.8084	2e-08	7.4e-07	8.3e-07	1.7e-07	-0.0	5.92e-06	3.18e-06	1e-08	387.58592209	390.90149229	387.41402621	-0.00266171	-0.00893737	-0.06996347
0.18709	1227.12745	2e-08	7.4e-07	8.3e-07	1.7e-07	-0.0	5.92e-06	3.18e-06	1e-08	387.54466208	390.85947214	387.37278692	-0.00265929	-0.00893136	-0.06992101
0.18715	1227.44648	2e-08	7.4e-07	8.3e-07	1.7e-07	-0.0	5.92e-06	3.18e-06	1e-08	387.50343497	390.81747623	387.33157167	-0.00265929	-0.00893136	-0.06992101
0.1872	1227.76548	2e-08	7.4e-07	8.3e-07	1.7e-07	-0.0	5.92e-06	3.18e-06	1e-08	387.46220785	390.77548031	387.29035642	-0.00265929	-0.00893136	-0.06992101
0.18726	1228.08445	2e-08	7.4e-07	8.3e-07	1.7e-07	-0.0	5.92e-06	3.18e-06	1e-08	387.42098073	390.73348439	387.24914118	-0.00265929	-0.00893136	-0.06992101
0.18731	1228.4034	2e-08	7.4e-07	8.3e-07	1.7e-07	-0.0	5.92e-06	3.18e-06	1e-08	387.37975362	390.69148847	387.20792593	-0.00265987	-0.0089282	-0.06989876
0.18737	1228.72231	2e-08	7.4e-07	8.3e-07	1.7e-07	-0.0	5.92e-06	3.18e-06	1e-08	387.33851501	390.64950529	387.16672459	-0.00266218	-0.00891573	-0.06981081
0.18742	1229.04121	2e-08	7.4e-07	8.3e-07	1.7e-07	-0.0	5.92e-06	3.18e-06	1e-08	387.29723101	390.60757243	387.1255782	-0.00266274	-0.00891267	-0.06978923
0.18748	1229.36007	2e-08	7.4e-07	8.3e-07	1.7e-07	-0.0	5.92e-06	3.18e-06	1e-08	387.25593587	390.56565193	387.08444531	-0.00266331	-0.00890961	-0.06976765
0.19754	1287.26368	2e-08	7.4e-07	8.3e-07	1.7e-07	-0.0	5.92e-06	3.18e-06	1e-08	380.01574872	383.19337713	379.85773296	-0.0024058	-0.00811695	-0.06412254
0.1976	1287.57763	2e-08	7.4e-07	8.3e-07	1.7e-07	-0.0	5.92e-06	3.18e-06	1e-08	379.97786822	383.15470159	379.81986026	-0.00240911	-0.00811332	-0.0640967
0.19765	1287.89155	2e-08	7.4e-07	8.3e-07	1.7e-07	-0.0	5.92e-06	3.18e-06	1e-08	379.93993299	383.11604103	379.78200559	-0.00241682	-0.00810488	-0.06403659
0.19771	1288.20545	2e-08	7.4e-07	8.3e-07	1.7e-07	-0.0	5.92e-06	3.18e-06	1e-08	379.90187039	383.07741533	379.74419287	-0.00241682	-0.00810488	-0.06403659
0.19776	1288.51931	2e-08	7.4e-07	8.3e-07	1.7e-07	-0.0	5.92e-06	3.18e-06	1e-08	379.86380778	383.03878963	379.70638015	-0.00240961	-0.00810272	-0.0640208
0.19782	1288.83315	2e-08	7.4e-07	8.3e-07	1.7e-07	-0.0	5.92e-06	3.18e-06	1e-08	379.82585698	383.00017279	379.66857198	-0.00239994	-0.00809903	-0.06399385
0.19787	1289.14697	2e-08	7.4e-07	8.3e-07	1.7e-07	-0.0	5.92e-06	3.18e-06	1e-08	379.78805577	382.96157116	379.6307734	-0.00240522	-0.00809421	-0.06395958
0.19793	1289.46075	2e-08	7.4e-07	8.3e-07	1.7e-07	-0.0	5.92e-06	3.18e-06	1e-08	379.75016795	382.92298945	379.59299936	-0.00240202	-0.00807792	-0.06384276
0.19798	1289.77451	2e-08	7.4e-07	8.3e-07	1.7e-07	-0.0	5.92e-06	3.18e-06	1e-08	379.71231862	382.88447495	379.5552941	-0.00240128	-0.00807416	-0.06381574
0.19804	1290.08825	2e-08	7.4e-07	8.3e-07	1.7e-07	-0.0	5.92e-06	3.18e-06	1e-08	379.6744782	382.845976	379.51760476	-0.00240128	-0.00807416	-0.06381574
0.19809	1290.40195	2e-08	7.4e-07	8.3e-07	1.7e-07	-0.0	5.92e-06	3.18e-06	1e-08	379.63663777	382.80747705	379.47991541	-0.00240128	-0.00807416	-0.06381574
0.19815	1290.71563	2e-08	7.4e-07	8.3e-07	1.7e-07	-0.0	5.92e-06	3.18e-06	1e-08	379.59879735	382.7689781	379.44222606	-0.00240128	-0.00807416	-0.06381574
0.1982	1291.02928	2e-08	7.4e-07	8.3e-07	1.7e-07	-0.0	5.92e-06	3.18e-06	1e-08	379.56095692	382.73047915	379.40453671	-0.00238711	-0.00806949	-0.0637815
0.19826	1291.34291	2e-08	7.4e-07	8.3e-07	1.7e-07	-0.0	5.92e-06	3.18e-06	1e-08	379.52333628	382.69199942	379.36685824	-0.00239073	-0.00806553	-0.06375329
0.19831	1291.65651	2e-08	7.4e-07	8.3e-07	1.7e-07	-0.0	5.92e-06	3.18e-06	1e-08	379.48565575	382.65353606	379.32919947	-0.00238851	-0.00805398	-0.06367033
0.19837	1291.97008	2e-08	7.4e-07	8.3e-07	1.7e-07	-0.0	5.92e-06	3.18e-06	1e-08	379.44800192	382.61512037	379.29158958	-0.00238507	-0.00804466	-0.06360319
0.19842	1292.28362	2e-08	7.4e-07	8.3e-07	1.7e-07	-0.0	5.92e-06	3.18e-06	1e-08	379.41039549	382.5767432	379.25401811	-0.00238507	-0.00804466	-0.06360319
0.19848	1292.59714	2e-08	7.4e-07	8.3e-07	1.7e-07	-0.0	5.92e-06	3.18e-06	1e-08	379.37278907	382.53836603	379.21644664	-0.00238507	-0.00804466	-0.06360319
0.20854	1349.51468	2e-08	7.4e-07	8.3e-07	1.7e-07	-0.0	5.92e-06	3.18e-06	1e-08	372.76134857	375.79042553	372.61746087	-0.0021689	-0.00732786	-0.05841251
0.20859	1349.8232	2e-08	7.4e-07	8.3e-07	1.7e-07	-0.0	5.92e-06	3.18e-06	1e-08	372.72667008	375.75504065	372.58289782	-0.0021689	-0.00732786	-0.05841251
0.20865	1350.1317	2e-08	7.4e-07	8.3e-07	1.7e-07	-0.0	5.92e-06	3.18e-06	1e-08	372.69199159	375.71965578	372.54833478	-0.00216596	-0.0073265	-0.05840255
0.2087	1350.44016	2e-08	7.4e-07	8.3e-07	1.7e-07	-0.0	5.92e-06	3.18e-06	1e-08	372.65735915	375.68427661	372.51377574	-0.00215853	-0.00732308	-0.05837738
0.20876	1350.7486	2e-08	7.4e-07	8.3e-07	1.7e-07	-0.0	5.92e-06	3.18e-06	1e-08	372.62284312	375.64891187	372.47922682	-0.00216236	-0.0073183	-0.05834276
0.20881	1351.05701	2e-08	7.4e-07	8.3e-07	1.7e-07	-0.0	5.92e-06	3.18e-06	1e-08	372.58826259	375.6135673	372.44470169	-0.00215865	-0.00730414	-0.05823947
0.20887	1351.3654	2e-08	7.4e-07	8.3e-07	1.7e-07	-0.0	5.92e-06	3.18e-06	1e-08	372.55373188	375.57828253	372.41023692	-0.00215676	-0.00729719	-0.05818876
0.20892	1351.67375	2e-08	7.4e-07	8.3e-07	1.7e-07	-0.0	5.92e-06	3.18e-06	1e-08	372.51922663	375.5430271	372.37580173	-0.00215676	-0.00729719	-0.05818876
0.20898	1351.98208	2e-08	7.4e-07	8.3e-07	1.7e-07	-0.0	5.92e-06	3.18e-06	1e-08	372.48472137	375.50777167	372.34136654	-0.00215676	-0.00729719	-0.05818876
0.20903	1352.29038	2e-08	7.4e-07	8.3e-07	1.7e-07	-0.0	5.92e-06	3.18e-06	1e-08	372.45021611	375.47251624	372.30693135	-0.00215676	-0.00729719	-0.05818876
0.20909	1352.59865	2e-08	7.4e-07	8.3e-07	1.7e-07	-0.0	5.92e-06	3.18e-06	1e-08	372.41571086	375.43726081	372.27249616	-0.00215674	-0.00729708	-0.058188
0.20914	1352.9069	2e-08	7.4e-07	8.3e-07	1.7e-07	-0.0	5.92e-06	3.18e-06	1e-08	372.38120586	375.40200582	372.23806142	-0.00215255	-0.00727624	-0.05803596
0.2092	1353.21512	2e-08	7.4e-07	8.3e-07	1.7e-07	-0.0	5.92e-06	3.18e-06	1e-08	372.34675386	375.36683886	372.20371642	-0.00215255	-0.00727624	-0.05803596
0.20925	1353.52331	2e-08	7.4e-07	8.3e-07	1.7e-07	-0.0	5.92e-06	3.18e-06	1e-08	372.31230185	375.33167189	372.16937142	-0.00215255	-0.00727624	-0.05803596
0.20931	1353.83148	2e-08	7.4e-07	8.3e-07	1.7e-07	-0.0	5.92e-06	3.18e-06	1e-08	372.27784984	375.29650493	372.13502641	-0.00215255	-0.00727624	-0.05803596
0.20936	1354.13961	2e-08	7.4e-07	8.3e-07	1.7e-07	-0.0	5.92e-06	3.18e-06	1e-08	372.24339783	375.26133797	372.10068141	-0.00215255	-0.00727624	-0.05803596
0.20942	1354.44772	2e-08	7.4e-07	8.3e-07	1.7e-07	-0.0	5.92e-06	3.18e-06	1e-08	372.20894582	375.22617101	372.06633641	-0.00214841	-0.00727449	-0.05802294
0.20947	1354.75581	2e-08	7.4e-07	8.3e-07	1.7e-07	-0.0	5.92e-06	3.18e-06	1e-08	372.17455878	375.19101145	372.03199644	-0.00214042	-0.0072711	-0.05799778
0.21954	1410.67126	2e-08	7.4e-07	8.3e-07	1.7e-07	-0.0	5.92e-06	3.18e-06	1e-08	366.13987847	369.01699454	366.00863725	-0.0019548	-0.00661781	-0.05319302
0.21959	1410.97426	2e-08	7.4e-07	8.3e-07	1.7e-07	-0.0	5.92e-06	3.18e-06	1e-08	366.10817958	368.98463719	365.97710924	-0.0019548	-0.00661781	-0.05319302
0.21965	1411.27724	2e-08	7.4e-07	8.3e-07	1.7e-07	-0.0	5.92e-06	3.18e-06	1e-08	366.07648069	368.95227985	365.94558122	-0.0019548	-0.00661781	-0.05319302
0.2197	1411.58019	2e-08	7.4e-07	8.3e-07	1.7e-07	-0.0	5.92e-06	3.18e-06	1e-08	366.04478179	368.9199225	365.9140532	-0.0019548	-0.00661781	-0.05319302
0.21976	1411.8831	2e-08	7.4e-07	8.3e-07	1.7e-07	-0.0	5.92e-06	3.18e-06	1e-08	366.0130829	368.88756515	365.88252518	-0.0019331	-0.00661249	-0.0531525
0.21981	1412.186	2e-08	7.4e-07	8.3e-07	1.7e-07	-0.0	5.92e-06	3.18e-06	1e-08	365.98173238	368.85523066	365.8510067	-0.00192899	-0.00661149	-0.05314482
0.21987	1412.48886	2e-08	7.4e-07	8.3e-07	1.7e-07	-0.0	5.92e-06	3.18e-06	1e-08	365.95044788	368.82290049	365.81949003	-0.00194734	-0.00660554	-0.05310179
0.21992	1412.7917	2e-08	7.4e-07	8.3e-07	1.7e-07	-0.0	5.92e-06	3.18e-06	1e-08	365.91886215	368.79059603	365.78801253	-0.00194955	-0.00660483	-0.05309662
0.21998	1413.0945	2e-08	7.4e-07	8.3e-07	1.7e-07	-0.0	5.92e-06	3.18e-06	1e-08	365.88724021	368.75829467	365.75653974	-0.00193001	-0.00659456	-0.05301961
0.22003	1413.39728	2e-08	7.4e-07	8.3e-07	1.7e-07	-0.0	5.92e-06	3.18e-06	1e-08	365.8559286	368.72603752	365.72510029	-0.00192887	-0.00659396	-0.05301511
0.22009	1413.70004	2e-08	7.4e-07	8.3e-07	1.7e-07	-0.0	5.92e-06	3.18e-06	1e-08	365.82463513	368.69378296	365.6936628	-0.00192887	-0.00659396	-0.05301511
0.22014	1414.00276	2e-08	7.4e-07	8.3e-07	1.7e-07	-0.0	5.92e-06	3.18e-06	1e-08	365.79334165	368.6615284	365.6622253	-0.00194052	-0.0065921	-0.05300204
0.2202	1414.30546	2e-08	7.4e-07	8.3e-07	1.7e-07	-0.0	5.92e-06	3.18e-06	1e-08	365.7618581	368.62928189	365.63080397	-0.00194133	-0.00658887	-0.05297816
0.22025	1414.60813	2e-08	7.4e-07	8.3e-07	1.7e-07	-0.0	5.92e-06	3.18e-06	1e-08	365.73035932	368.59704934	365.59939779	-0.00193673	-0.00657591	-0.05288199
0.22031	1414.91077	2e-08	7.4e-07	8.3e-07	1.7e-07	-0.0	5.92e-06	3.18e-06	1e-08	365.69892705	368.56487268	365.56804717	-0.00193671	-0.00657585	-0.05288149
0.22036	1415.21338	2e-08	7.4e-07	8.3e-07	1.7e-07	-0.0	5.92e-06	3.18e-06	1e-08	365.66749504	368.53269631	365.53669683	-0.00193671	-0.00657585	-0.05288149
0.22042	1415.51596	2e-08	7.4e-07	8.3e-07	1.7e-07	-0.0	5.92e-06	3.18e-06	1e-08	365.63606303	368.50051994	365.5053465	-0.00193587	-0.00657008	-0.05283878
0.22047	1415.81852	2e-08	7.4e-07	8.3e-07	1.7e-07	-0.0	5.92e-06	3.18e-06	1e-08	365.60464112	368.46836849	365.47402167	-0.00193293	-0.00655005	-0.05269052
0.23054	1470.71514	2e-08	7.4e-07	8.3e-07	1.7e-07	-0.0	5.92e-06	3.18e-06	1e-08	360.0957825	362.81933496	359.97587018	-0.001748	-0.00598606	-0.04847874
0.23059	1471.01254	2e-08	7.4e-07	8.3e-07	1.7e-07	-0.0	5.92e-06	3.18e-06	1e-08	360.06707262	362.78972796	359.94708068	-0.001748	-0.00598606	-0.04847874
0.23065	1471.3099	2e-08	7.4e-07	8.3e-07	1.7e-07	-0.0	5.92e-06	3.18e-06	1e-08	360.03836275	362.76012096	359.91829117	-0.001748	-0.00598606	-0.04847874
0.2307	1471.60724	2e-08	7.4e-07	8.3e-07	1.7e-07	-0.0	5.92e-06	3.18e-06	1e-08	360.00965287	362.73051396	359.88950167	-0.00175554	-0.00598037	-0.04843645
0.23076	1471.90454	2e-08	7.4e-07	8.3e-07	1.7e-07	-0.0	5.92e-06	3.18e-06	1e-08	359.98081586	362.70093203	359.86074336	-0.00176297	-0.00597476	-0.04839478
0.23081	1472.20182	2e-08	7.4e-07	8.3e-07	1.7e-07	-0.0	5.92e-06	3.18e-06	1e-08	359.95185357	362.6713748	359.83201578	-0.00176297	-0.00597476	-0.04839478
0.23087	1472.49907	2e-08	7.4e-07	8.3e-07	1.7e-07	-0.0	5.92e-06	3.18e-06	1e-08	359.92289127	362.64181758	359.8032882	-0.00176297	-0.00597476	-0.04839478
0.23092	1472.7963	2e-08	7.4e-07	8.3e-07	1.7e-07	-0.0	5.92e-06	3.18e-06	1e-08	359.89392897	362.61226035	359.77456062	-0.001745	-0.0059727	-0.04837846
0.23098	1473.09349	2e-08	7.4e-07	8.3e-07	1.7e-07	-0.0	5.92e-06	3.18e-06	1e-08	359.86526054	362.58271213	359.74583042	-0.00174688	-0.0059697	-0.04835604
0.23103	1473.39066	2e-08	7.4e-07	8.3e-07	1.7e-07	-0.0	5.92e-06	3.18e-06	1e-08	359.8365594	362.55317712	359.71711527	-0.0017454	-0.0059593	-0.04827784
0.23109	1473.68779	2e-08	7.4e-07	8.3e-07	1.7e-07	-0.0	5.92e-06	3.18e-06	1e-08	359.80787652	362.52368792	359.68844698	-0.00174519	-0.00595849	-0.04827176
0.23114	1473.9849	2e-08	7.4e-07	8.3e-07	1.7e-07	-0.0	5.92e-06	3.18e-06	1e-08	359.77919667	362.49420227	359.65978225	-0.00174519	-0.00595849	-0.04827176
0.2312	1474.28198	2e-08	7.4e-07	8.3e-07	1.7e-07	-0.0	5.92e-06	3.18e-06	1e-08	359.75051683	362.46471662	359.63111753	-0.00174487	-0.00595652	-0.04825703
0.23125	1474.57903	2e-08	7.4e-07	8.3e-07	1.7e-07	-0.0	5.92e-06	3.18e-06	1e-08	359.721841	362.43523962	359.60246161	-0.00174421	-0.0059524	-0.04822605
0.23131	1474.87606	2e-08	7.4e-07	8.3e-07	1.7e-07	-0.0	5.92e-06	3.18e-06	1e-08	359.69317361	362.40578079	359.57382419	-0.00174377	-0.00595066	-0.04821297
0.23136	1475.17306	2e-08	7.4e-07	8.3e-07	1.7e-07	-0.0	5.92e-06	3.18e-06	1e-08	359.66451245	362.37632962	359.54519448	-0.00174267	-0.00594631	-0.04818029
0.23142	1475.47002	2e-08	7.4e-07	8.3e-07	1.7e-07	-0.0	5.92e-06	3.18e-06	1e-08	359.63586685	362.34689759	359.516584	-0.00174006	-0.00594024	-0.0481346
0.23147	1475.76696	2e-08	7.4e-07	8.3e-07	1.7e-07	-0.0	5.92e-06	3.18e-06	1e-08	359.60726067	362.31749232	359.48799968	-0.00173219	-0.00592196	-0.04799711
0.24154	1529.62734	2e-08	7.4e-07	8.3e-07	1.7e-07	-0.0	5.92e-06	3.18e-06	1e-08	354.57860994	357.14861083	354.46890971	-0.00158285	-0.00542094	-0.04420525
0.24159	1529.91902	2e-08	7.4e-07	8.3e-07	1.7e-07	-0.0	5.92e-06	3.18e-06	1e-08	354.55230862	357.12151252	354.44262379	-0.00158405	-0.00541838	-0.04418587
0.24165	1530.21068	2e-08	7.4e-07	8.3e-07	1.7e-07	-0.0	5.92e-06	3.18e-06	1e-08	354.52598596	357.09442567	354.4163506	-0.00157696	-0.00540297	-0.04406827
0.2417	1530.5023	2e-08	7.4e-07	8.3e-07	1.7e-07	-0.0	5.92e-06	3.18e-06	1e-08	354.49977265	357.06740793	354.39014461	-0.00157696	-0.00540297	-0.04406827
0.24176	1530.7939	2e-08	7.4e-07	8.3e-07	1.7e-07	-0.0	5.92e-06	3.18e-06	1e-08	354.47355934	357.04039019	354.36393862	-0.00157696	-0.00540297	-0.04406827
0.24181	1531.08547	2e-08	7.4e-07	8.3e-07	1.7e-07	-0.0	5.92e-06	3.18e-06	1e-08	354.44734603	357.01337245	354.33773262	-0.00157696	-0.00540297	-0.04406827
0.24187	1531.37701	2e-08	7.4e-07	8.3e-07	1.7e-07	-0.0	5.92e-06	3.18e-06	1e-08	354.42113272	356.98635471	354.31152663	-0.00157696	-0.00540297	-0.04406827
0.24192	1531.66852	2e-08	7.4e-07	8.3e-07	1.7e-07	-0.0	5.92e-06	3.18e-06	1e-08	354.39491941	356.95933696	354.28532064	-0.00157707	-0.00540248	-0.04406459
0.24198	1531.96001	2e-08	7.4e-07	8.3e-07	1.7e-07	-0.0	5.92e-06	3.18e-06	1e-08	354.36870405	356.9323214	354.25911698	-0.00158058	-0.00538666	-0.04394462
0.24203	1532.25146	2e-08	7.4e-07	8.3e-07	1.7e-07	-0.0	5.92e-06	3.18e-06	1e-08	354.34242184	356.90537681	354.23298939	-0.00158058	-0.00538666	-0.04394462
0.24209	1532.54289	2e-08	7.4e-07	8.3e-07	1.7e-07	-0.0	5.92e-06	3.18e-06	1e-08	354.31613964	356.87843223	354.2068618	-0.00158058	-0.00538666	-0.04394462
0.24214	1532.83428	2e-08	7.4e-07	8.3e-07	1.7e-07	-0.0	5.92e-06	3.18e-06	1e-08	354.28985743	356.85148764	354.18073422	-0.00158058	-0.00538666	-0.04394462
0.2422	1533.12565	2e-08	7.4e-07	8.3e-07	1.7e-07	-0.0	5.92e-06	3.18e-06	1e-08	354.26357522	356.82454306	354.15460663	-0.00158058	-0.00538666	-0.04394462
0.24225	1533.41699	2e-08	7.4e-07	8.3e-07	1.7e-07	-0.0	5.92e-06	3.18e-06	1e-08	354.23729302	356.79759847	354.12847904	-0.00158047	-0.00538664	-0.04394445
0.24231	1533.7083	2e-08	7.4e-07	8.3e-07	1.7e-07	-0.0	5.92e-06	3.18e-06	1e-08	354.2110125	356.77065399	354.10235149	-0.00156227	-0.00538275	-0.04391408
0.24236	1533.99958	2e-08	7.4e-07	8.3e-07	1.7e-07	-0.0	5.92e-06	3.18e-06	1e-08	354.18503244	356.74372691	354.07622978	-0.00156765	-0.00538068	-0.04389865
0.24242	1534.29083	2e-08	7.4e-07	8.3e-07	1.7e-07	-0.0	5.92e-06	3.18e-06	1e-08	354.15896195	356.71680913	354.05012131	-0.00157303	-0.00537862	-0.04388319
0.24247	1534.58206	2e-08	7.4e-07	8.3e-07	1.7e-07	-0.0	5.92e-06	3.18e-06	1e-08	354.13280085	356.68990065	354.0240261	-0.00156377	-0.00536827	-0.04380403
0.25253	1587.38783	2e-08	7.4e-07	8.3e-07	1.7e-07	-0.0	5.92e-06	3.18e-06	1e-08	349.54859199	351.9666356	349.44818413	-0.00142602	-0.00489822	-0.04020251
0.25259	1587.6737	2e-08	7.4e-07	8.3e-07	1.7e-07	-0.0	5.92e-06	3.18e-06	1e-08	349.52463642	351.94190097	349.42424632	-0.00142602	-0.00489822	-0.04020251
0.25264	1587.95955	2e-08	7.4e-07	8.3e-07	1.7e-07	-0.0	5.92e-06	3.18e-06	1e-08	349.50068085	351.91716633	349.40030851	-0.00142602	-0.00489822	-0.04020251
0.2527	1588.24536	2e-08	7.4e-07	8.3e-07	1.7e-07	-0.0	5.92e-06	3.18e-06	1e-08	349.47672528	351.8924317	349.3763707	-0.00142602	-0.00489822	-0.04020251
0.25275	1588.53115	2e-08	7.4e-07	8.3e-07	1.7e-07	-0.0	5.92e-06	3.18e-06	1e-08	349.45276971	351.86769706	349.35243288	-0.00142724	-0.00489636	-0.04018828
0.25281	1588.81691	2e-08	7.4e-07	8.3e-07	1.7e-07	-0.0	5.92e-06	3.18e-06	1e-08	349.42879275	351.84297093	349.32850467	-0.00142919	-0.00489337	-0.04016545
0.25286	1589.10263	2e-08	7.4e-07	8.3e-07	1.7e-07	-0.0	5.92e-06	3.18e-06	1e-08	349.40478148	351.81825845	349.30459186	-0.00142688	-0.00489144	-0.0401505
0.25292	1589.38833	2e-08	7.4e-07	8.3e-07	1.7e-07	-0.0	5.92e-06	3.18e-06	1e-08	349.38080806	351.79355476	349.28068661	-0.00142344	-0.00488858	-0.04012827
0.25297	1589.674	2e-08	7.4e-07	8.3e-07	1.7e-07	-0.0	5.92e-06	3.18e-06	1e-08	349.35689091	351.76886415	349.25679262	-0.00142352	-0.00488247	-0.04008127
0.25303	1589.95964	2e-08	7.4e-07	8.3e-07	1.7e-07	-0.0	5.92e-06	3.18e-06	1e-08	349.33296945	351.74420142	349.23292758	-0.00142362	-0.00487405	-0.04001643
0.25308	1590.24525	2e-08	7.4e-07	8.3e-07	1.7e-07	-0.0	5.92e-06	3.18e-06	1e-08	349.30904204	351.71957714	349.20910248	-0.00142362	-0.00487405	-0.04001643
0.25314	1590.53083	2e-08	7.4e-07	8.3e-07	1.7e-07	-0.0	5.92e-06	3.18e-06	1e-08	349.28511464	351.69495286	349.18527737	-0.00142362	-0.00487405	-0.04001643
0.25319	1590.81638	2e-08	7.4e-07	8.3e-07	1.7e-07	-0.0	5.92e-06	3.18e-06	1e-08	349.26118723	351.67032858	349.16145227	-0.00142362	-0.00487405	-0.04001643
0.25325	1591.1019	2e-08	7.4e-07	8.3e-07	1.7e-07	-0.0	5.92e-06	3.18e-06	1e-08	349.23725982	351.64570429	349.13762717	-0.00142362	-0.00487405	-0.04001643
0.2533	1591.38739	2e-08	7.4e-07	8.3e-07	1.7e-07	-0.0	5.92e-06	3.18e-06	1e-08	349.21333241	351.62108001	349.11380206	-0.00141836	-0.00487152	-0.03999678
0.25336	1591.67286	2e-08	7.4e-07	8.3e-07	1.7e-07	-0.0	5.92e-06	3.18e-06	1e-08	349.18949203	351.59646726	349.08998535	-0.00141217	-0.00486854	-0.03997361
0.25341	1591.95829	2e-08	7.4e-07	8.3e-07	1.7e-07	-0.0	5.92e-06	3.18e-06	1e-08	349.16575425	351.5718681	349.06617852	-0.00141354	-0.00486768	-0.03996701
0.25347	1592.24369	2e-08	7.4e-07	8.3e-07	1.7e-07	-0.0	5.92e-06	3.18e-06	1e-08	349.14199295	351.5472729	349.04237672	-0.00142113	-0.00486289	-0.03993053
0.26353	1643.97555	2e-08	7.4e-07	8.3e-07	1.7e-07	-0.0	5.92e-06	3.18e-06	1e-08	344.96084244	347.22986412	344.8690708	-0.00128856	-0.00444135	-0.0366628
0.26359	1644.2555	2e-08	7.4e-07	8.3e-07	1.7e-07	-0.0	5.92e-06	3.18e-06	1e-08	344.93898526	347.20723135	344.84721415	-0.00128945	-0.00443882	-0.03664315
0.26364	1644.53543	2e-08	7.4e-07	8.3e-07	1.7e-07	-0.0	5.92e-06	3.18e-06	1e-08	344.91711188	347.18461032	344.82537022	-0.00129229	-0.00443071	-0.03658015
0.2637	1644.81532	2e-08	7.4e-07	8.3e-07	1.7e-07	-0.0	5.92e-06	3.18e-06	1e-08	344.89518657	347.16202696	344.80356708	-0.00129229	-0.00443071	-0.03658015
0.26375	1645.09519	2e-08	7.4e-07	8.3e-07	1.7e-07	-0.0	5.92e-06	3.18e-06	1e-08	344.87326125	347.13944359	344.78176394	-0.00129229	-0.00443071	-0.03658015
0.26381	1645.37503	2e-08	7.4e-07	8.3e-07	1.7e-07	-0.0	5.92e-06	3.18e-06	1e-08	344.85133594	347.11686022	344.75996079	-0.00129229	-0.00443071	-0.03658015
0.26386	1645.65483	2e-08	7.4e-07	8.3e-07	1.7e-07	-0.0	5.92e-06	3.18e-06	1e-08	344.82941062	347.09427685	344.73815765	-0.00128655	-0.00442875	-0.03656465
0.26392	1645.93461	2e-08	7.4e-07	8.3e-07	1.7e-07	-0.0	5.92e-06	3.18e-06	1e-08	344.80758183	347.07170256	344.71636002	-0.00127868	-0.00442606	-0.03654341
0.26397	1646.21435	2e-08	7.4e-07	8.3e-07	1.7e-07	-0.0	5.92e-06	3.18e-06	1e-08	344.78588524	347.04914071	344.69456994	-0.00128151	-0.00442479	-0.03653365
0.26403	1646.49407	2e-08	7.4e-07	8.3e-07	1.7e-07	-0.0	5.92e-06	3.18e-06	1e-08	344.76413999	347.02658477	344.67278786	-0.00128939	-0.00442125	-0.03650651
0.26408	1646.77376	2e-08	7.4e-07	8.3e-07	1.7e-07	-0.0	5.92e-06	3.18e-06	1e-08	344.74225954	347.00404529	344.65102801	-0.00128836	-0.00442099	-0.03650444
0.26414	1647.05341	2e-08	7.4e-07	8.3e-07	1.7e-07	-0.0	5.92e-06	3.18e-06	1e-08	344.72039644	346.98150702	344.62926872	-0.00127979	-0.00441882	-0.03648715
0.26419	1647.33304	2e-08	7.4e-07	8.3e-07	1.7e-07	-0.0	5.92e-06	3.18e-06	1e-08	344.69867768	346.95897878	344.60751406	-0.0012832	-0.00441638	-0.0364683
0.26425	1647.61264	2e-08	7.4e-07	8.3e-07	1.7e-07	-0.0	5.92e-06	3.18e-06	1e-08	344.67689994	346.9364619	344.5857734	-0.00127922	-0.00440603	-0.03638751
0.2643	1647.8922	2e-08	7.4e-07	8.3e-07	1.7e-07	-0.0	5.92e-06	3.18e-06	1e-08	344.65518484	346.91399306	344.56407971	-0.00127842	-0.00440401	-0.0363717
0.26436	1648.17174	2e-08	7.4e-07	8.3e-07	1.7e-07	-0.0	5.92e-06	3.18e-06	1e-08	344.63348242	346.89153363	344.54239519	-0.00127842	-0.00440401	-0.0363717
0.26441	1648.45125	2e-08	7.4e-07	8.3e-07	1.7e-07	-0.0	5.92e-06	3.18e-06	1e-08	344.61178	346.86907419	344.52071067	-0.00127842	-0.00440401	-0.0363717
0.26447	1648.73072	2e-08	7.4e-07	8.3e-07	1.7e-07	-0.0	5.92e-06	3.18e-06	1e-08	344.59007759	346.84661476	344.49902615	-0.00127842	-0.00440401	-0.0363717
0.27453	1699.36841	2e-08	7.4e-07	8.3e-07	1.7e-07	-0.0	5.92e-06	3.18e-06	1e-08	340.77722174	342.90101539	340.69338399	-0.00116594	-0.00402277	-0.03338496
0.27459	1699.64233	2e-08	7.4e-07	8.3e-07	1.7e-07	-0.0	5.92e-06	3.18e-06	1e-08	340.75726587	342.88033937	340.673461	-0.00116439	-0.00402094	-0.03337046
0.27464	1699.91622	2e-08	7.4e-07	8.3e-07	1.7e-07	-0.0	5.92e-06	3.18e-06	1e-08	340.73733579	342.859672	340.65354587	-0.00116468	-0.00401976	-0.03336122
0.2747	1700.19009	2e-08	7.4e-07	8.3e-07	1.7e-07	-0.0	5.92e-06	3.18e-06	1e-08	340.71740019	342.83901018	340.63363663	-0.00116556	-0.00401624	-0.03333366
0.27475	1700.46392	2e-08	7.4e-07	8.3e-07	1.7e-07	-0.0	5.92e-06	3.18e-06	1e-08	340.6974481	342.81836492	340.61374501	-0.00116556	-0.00401624	-0.03333366
0.27481	1700.73772	2e-08	7.4e-07	8.3e-07	1.7e-07	-0.0	5.92e-06	3.18e-06	1e-08	340.67749602	342.79771966	340.59385339	-0.00116202	-0.00401208	-0.03330073
0.27486	1701.01149	2e-08	7.4e-07	8.3e-07	1.7e-07	-0.0	5.92e-06	3.18e-06	1e-08	340.65760268	342.77709404	340.57397959	-0.00116161	-0.00401159	-0.03329691
0.27492	1701.28523	2e-08	7.4e-07	8.3e-07	1.7e-07	-0.0	5.92e-06	3.18e-06	1e-08	340.63771614	342.7564707	340.55410785	-0.00116225	-0.00400906	-0.03327704
0.27497	1701.55894	2e-08	7.4e-07	8.3e-07	1.7e-07	-0.0	5.92e-06	3.18e-06	1e-08	340.6178176	342.7358593	340.53424882	-0.00116279	-0.00400691	-0.0332602
0.27503	1701.83262	2e-08	7.4e-07	8.3e-07	1.7e-07	-0.0	5.92e-06	3.18e-06	1e-08	340.5979089	342.71525802	340.51440056	-0.00116205	-0.00400605	-0.03325336
0.27508	1702.10627	2e-08	7.4e-07	8.3e-07	1.7e-07	-0.0	5.92e-06	3.18e-06	1e-08	340.57801243	342.69466081	340.49455599	-0.00115884	-0.00400227	-0.03322353
0.27514	1702.37989	2e-08	7.4e-07	8.3e-07	1.7e-07	-0.0	5.92e-06	3.18e-06	1e-08	340.55816933	342.6740814	340.47472756	-0.00115884	-0.00400227	-0.03322353
0.27519	1702.65348	2e-08	7.4e-07	8.3e-07	1.7e-07	-0.0	5.92e-06	3.18e-06	1e-08	340.53832623	342.65350199	340.45489914	-0.00115983	-0.00399839	-0.03319306
0.27525	1702.92704	2e-08	7.4e-07	8.3e-07	1.7e-07	-0.0	5.92e-06	3.18e-06	1e-08	340.51846458	342.63294089	340.43509019	-0.00116003	-0.00399761	-0.03318689
0.2753	1703.20057	2e-08	7.4e-07	8.3e-07	1.7e-07	-0.0	5.92e-06	3.18e-06	1e-08	340.49859918	342.61238349	340.41528519	-0.00115814	-0.0039954	-0.03316945
0.27536	1703.47406	2e-08	7.4e-07	8.3e-07	1.7e-07	-0.0	5.92e-06	3.18e-06	1e-08	340.47876507	342.5918365	340.39548962	-0.00115608	-0.00399298	-0.03315031
0.27541	1703.74753	2e-08	7.4e-07	8.3e-07	1.7e-07	-0.0	5.92e-06	3.18e-06	1e-08	340.45896531	342.57130093	340.37570441	-0.00115622	-0.00399241	-0.03314585
0.27547	1704.02097	2e-08	7.4e-07	8.3e-07	1.7e-07	-0.0	5.92e-06	3.18e-06	1e-08	340.43916282	342.55076804	340.35592205	-0.00115727	-0.00398832	-0.03311375
0.28553	1753.54317	2e-08	7.4e-07	8.3e-07	1.7e-07	-0.0	5.92e-06	3.18e-06	1e-08	336.96347545	338.94653007	336.8868195	-0.00105422	-0.00364541	-0.03040073
0.28559	1753.81094	2e-08	7.4e-07	8.3e-07	1.7e-07	-0.0	5.92e-06	3.18e-06	1e-08	336.94528319	338.92764483	336.86865954	-0.00105501	-0.00364311	-0.03038245
0.28564	1754.07868	2e-08	7.4e-07	8.3e-07	1.7e-07	-0.0	5.92e-06	3.18e-06	1e-08	336.92707627	338.90877063	336.85051143	-0.00105461	-0.00364268	-0.03037908
0.2857	1754.34639	2e-08	7.4e-07	8.3e-07	1.7e-07	-0.0	5.92e-06	3.18e-06	1e-08	336.90887607	338.88989845	336.83236512	-0.00105105	-0.0036389	-0.03034893
0.28575	1754.61407	2e-08	7.4e-07	8.3e-07	1.7e-07	-0.0	5.92e-06	3.18e-06	1e-08	336.89073585	338.87104433	336.81423492	-0.00105105	-0.0036389	-0.03034893
0.28581	1754.88172	2e-08	7.4e-07	8.3e-07	1.7e-07	-0.0	5.92e-06	3.18e-06	1e-08	336.87259563	338.85219021	336.79610473	-0.00105215	-0.00363575	-0.03032394
0.28586	1755.14934	2e-08	7.4e-07	8.3e-07	1.7e-07	-0.0	5.92e-06	3.18e-06	1e-08	336.85443527	338.83335119	336.77799073	-0.00105252	-0.00363467	-0.03031543
0.28592	1755.41692	2e-08	7.4e-07	8.3e-07	1.7e-07	-0.0	5.92e-06	3.18e-06	1e-08	336.83626803	338.81451731	336.75988225	-0.00105097	-0.00363303	-0.03030235
0.28597	1755.68448	2e-08	7.4e-07	8.3e-07	1.7e-07	-0.0	5.92e-06	3.18e-06	1e-08	336.81812687	338.79569127	336.74178076	-0.00104856	-0.00363048	-0.03028198
0.28603	1755.952	2e-08	7.4e-07	8.3e-07	1.7e-07	-0.0	5.92e-06	3.18e-06	1e-08	336.80002635	338.77687744	336.72369016	-0.00104861	-0.00363033	-0.03028077
0.28608	1756.2195	2e-08	7.4e-07	8.3e-07	1.7e-07	-0.0	5.92e-06	3.18e-06	1e-08	336.78192484	338.75806433	336.70560034	-0.00105003	-0.00362626	-0.03024855
0.28614	1756.48696	2e-08	7.4e-07	8.3e-07	1.7e-07	-0.0	5.92e-06	3.18e-06	1e-08	336.76379721	338.7392707	336.68753141	-0.00105003	-0.00362626	-0.03024855
0.28619	1756.75439	2e-08	7.4e-07	8.3e-07	1.7e-07	-0.0	5.92e-06	3.18e-06	1e-08	336.74566957	338.72047707	336.66946249	-0.00104733	-0.00362341	-0.03022581
0.28625	1757.02179	2e-08	7.4e-07	8.3e-07	1.7e-07	-0.0	5.92e-06	3.18e-06	1e-08	336.72758738	338.70169706	336.65140571	-0.00104607	-0.00362208	-0.03021517
0.2863	1757.28916	2e-08	7.4e-07	8.3e-07	1.7e-07	-0.0	5.92e-06	3.18e-06	1e-08	336.70952646	338.68292343	336.63335462	-0.00104655	-0.0036207	-0.03020429
0.28636	1757.55649	2e-08	7.4e-07	8.3e-07	1.7e-07	-0.0	5.92e-06	3.18e-06	1e-08	336.69145667	338.66415637	336.61531058	-0.00104755	-0.00361786	-0.03018182
0.28641	1757.8238	2e-08	7.4e-07	8.3e-07	1.7e-07	-0.0	5.92e-06	3.18e-06	1e-08	336.67336855	338.6454029	336.59728112	-0.00104755	-0.00361786	-0.03018182
0.28647	1758.09107	2e-08	7.4e-07	8.3e-07	1.7e-07	-0.0	5.92e-06	3.18e-06	1e-08	336.65528043	338.62664943	336.57925166	-0.0010437	-0.00361381	-0.03014947
0.29653	1806.47521	2e-08	7.4e-07	8.3e-07	1.7e-07	-0.0	5.92e-06	3.18e-06	1e-08	333.48777158	335.33536045	333.41773142	-0.0009545	-0.00330473	-0.02768213
0.29659	1806.73671	2e-08	7.4e-07	8.3e-07	1.7e-07	-0.0	5.92e-06	3.18e-06	1e-08	333.47117629	335.31811473	333.4011812	-0.00095149	-0.0033018	-0.02765856
0.29664	1806.99817	2e-08	7.4e-07	8.3e-07	1.7e-07	-0.0	5.92e-06	3.18e-06	1e-08	333.45463224	335.30088318	333.38464343	-0.00095149	-0.0033018	-0.02765856
0.2967	1807.2596	2e-08	7.4e-07	8.3e-07	1.7e-07	-0.0	5.92e-06	3.18e-06	1e-08	333.43808819	335.28365164	333.36810567	-0.00095294	-0.00329846	-0.02763185
0.29675	1807.521	2e-08	7.4e-07	8.3e-07	1.7e-07	-0.0	5.92e-06	3.18e-06	1e-08	333.42151773	335.26643632	333.35158543	-0.00095315	-0.00329797	-0.02762798
0.29681	1807.78237	2e-08	7.4e-07	8.3e-07	1.7e-07	-0.0	5.92e-06	3.18e-06	1e-08	333.40494344	335.24922335	333.33506773	-0.00095113	-0.00329601	-0.0276122
0.29686	1808.04371	2e-08	7.4e-07	8.3e-07	1.7e-07	-0.0	5.92e-06	3.18e-06	1e-08	333.38840353	335.23201988	333.31855838	-0.00094924	-0.00329418	-0.02759745
0.29692	1808.30501	2e-08	7.4e-07	8.3e-07	1.7e-07	-0.0	5.92e-06	3.18e-06	1e-08	333.37189576	335.21482528	333.30205682	-0.00094951	-0.00329357	-0.02759256
0.29697	1808.56628	2e-08	7.4e-07	8.3e-07	1.7e-07	-0.0	5.92e-06	3.18e-06	1e-08	333.35538315	335.19763365	333.28555847	-0.0009509	-0.00329036	-0.02756693
0.29703	1808.82752	2e-08	7.4e-07	8.3e-07	1.7e-07	-0.0	5.92e-06	3.18e-06	1e-08	333.33884508	335.1804576	333.26907694	-0.0009509	-0.00329036	-0.02756693
0.29708	1809.08873	2e-08	7.4e-07	8.3e-07	1.7e-07	-0.0	5.92e-06	3.18e-06	1e-08	333.32230702	335.16328154	333.25259541	-0.00094777	-0.00328732	-0.02754245
0.29714	1809.34991	2e-08	7.4e-07	8.3e-07	1.7e-07	-0.0	5.92e-06	3.18e-06	1e-08	333.3058224	335.14612022	333.23612682	-0.000947	-0.00328657	-0.02753646
0.29719	1809.61106	2e-08	7.4e-07	8.3e-07	1.7e-07	-0.0	5.92e-06	3.18e-06	1e-08	333.28935084	335.1289625	333.21966139	-0.00094774	-0.00328487	-0.02752286
0.29725	1809.87217	2e-08	7.4e-07	8.3e-07	1.7e-07	-0.0	5.92e-06	3.18e-06	1e-08	333.27286572	335.11181304	333.2032049	-0.00094867	-0.00328276	-0.02750602
0.2973	1810.13325	2e-08	7.4e-07	8.3e-07	1.7e-07	-0.0	5.92e-06	3.18e-06	1e-08	333.25636381	335.09467382	333.18675947	-0.00094831	-0.00328242	-0.02750328
0.29736	1810.3943	2e-08	7.4e-07	8.3e-07	1.7e-07	-0.0	5.92e-06	3.18e-06	1e-08	333.23986788	335.07753625	333.17031548	-0.00094476	-0.00327898	-0.02747561
0.29741	1810.65532	2e-08	7.4e-07	8.3e-07	1.7e-07	-0.0	5.92e-06	3.18e-06	1e-08	333.22343246	335.06041533	333.1538861	-0.00094476	-0.00327898	-0.02747561
0.29747	1810.91631	2e-08	7.4e-07	8.3e-07	1.7e-07	-0.0	5.92e-06	3.18e-06	1e-08	333.20699703	335.0432944	333.13745673	-0.00094599	-0.00327619	-0.02745333
0.30753	1858.13847	2e-08	7.4e-07	8.3e-07	1.7e-07	-0.0	5.92e-06	3.18e-06	1e-08	330.32077235	332.03856518	330.25674149	-0.00086169	-0.00299655	-0.02520235
0.30758	1858.39355	2e-08	7.4e-07	8.3e-07	1.7e-07	-0.0	5.92e-06	3.18e-06	1e-08	330.30568773	332.02282194	330.2416601	-0.00086312	-0.00299377	-0.02517998
0.30764	1858.6486	2e-08	7.4e-07	8.3e-07	1.7e-07	-0.0	5.92e-06	3.18e-06	1e-08	330.2905771	332.00709237	330.22659357	-0.00086348	-0.00299308	-0.02517443
0.30769	1858.90362	2e-08	7.4e-07	8.3e-07	1.7e-07	-0.0	5.92e-06	3.18e-06	1e-08	330.27546001	331.99136618	330.21153073	-0.00086179	-0.00299156	-0.02516211
0.30775	1859.15861	2e-08	7.4e-07	8.3e-07	1.7e-07	-0.0	5.92e-06	3.18e-06	1e-08	330.26037192	331.97564743	330.19647432	-0.00085966	-0.00298965	-0.02514655
0.3078	1859.41356	2e-08	7.4e-07	8.3e-07	1.7e-07	-0.0	5.92e-06	3.18e-06	1e-08	330.24532048	331.95993808	330.18142605	-0.00085981	-0.00298936	-0.02514426
0.30786	1859.66848	2e-08	7.4e-07	8.3e-07	1.7e-07	-0.0	5.92e-06	3.18e-06	1e-08	330.23026638	331.94423013	330.1663793	-0.00086145	-0.00298618	-0.02511868
0.30791	1859.92337	2e-08	7.4e-07	8.3e-07	1.7e-07	-0.0	5.92e-06	3.18e-06	1e-08	330.21518243	331.9285378	330.15134954	-0.00086145	-0.00298618	-0.02511868
0.30797	1860.17823	2e-08	7.4e-07	8.3e-07	1.7e-07	-0.0	5.92e-06	3.18e-06	1e-08	330.20009849	331.91284547	330.13631977	-0.0008587	-0.00298371	-0.02509859
0.30802	1860.43305	2e-08	7.4e-07	8.3e-07	1.7e-07	-0.0	5.92e-06	3.18e-06	1e-08	330.18506194	331.89716528	330.12130051	-0.00085764	-0.00298275	-0.02509086
0.30808	1860.68784	2e-08	7.4e-07	8.3e-07	1.7e-07	-0.0	5.92e-06	3.18e-06	1e-08	330.17004361	331.88148976	330.10628529	-0.00085829	-0.0029815	-0.02508078
0.30813	1860.9426	2e-08	7.4e-07	8.3e-07	1.7e-07	-0.0	5.92e-06	3.18e-06	1e-08	330.15501348	331.86582039	330.09127676	-0.00085943	-0.0029793	-0.02506306
0.30819	1861.19732	2e-08	7.4e-07	8.3e-07	1.7e-07	-0.0	5.92e-06	3.18e-06	1e-08	330.13996261	331.85016185	330.07628001	-0.00085942	-0.00297929	-0.02506299
0.30824	1861.45202	2e-08	7.4e-07	8.3e-07	1.7e-07	-0.0	5.92e-06	3.18e-06	1e-08	330.12491191	331.83450336	330.0612833	-0.00085562	-0.00297588	-0.0250353
0.3083	1861.70668	2e-08	7.4e-07	8.3e-07	1.7e-07	-0.0	5.92e-06	3.18e-06	1e-08	330.10992662	331.81886159	330.04630105	-0.00085562	-0.00297588	-0.0250353
0.30835	1861.96131	2e-08	7.4e-07	8.3e-07	1.7e-07	-0.0	5.92e-06	3.18e-06	1e-08	330.09494133	331.80321982	330.0313188	-0.00085677	-0.00297366	-0.02501747
0.30841	1862.2159	2e-08	7.4e-07	8.3e-07	1.7e-07	-0.0	5.92e-06	3.18e-06	1e-08	330.0799351	331.78758895	330.01634841	-0.00085741	-0.00297243	-0.02500756
0.30846	1862.47047	2e-08	7.4e-07	8.3e-07	1.7e-07	-0.0	5.92e-06	3.18e-06	1e-08	330.06491722	331.77196413	330.0013846	-0.00085634	-0.00297147	-0.02499972
0.31853	1908.50527	2e-08	7.4e-07	8.3e-07	1.7e-07	-0.0	5.92e-06	3.18e-06	1e-08	327.43548925	329.02952533	327.37693582	-0.00078247	-0.00271674	-0.02293385
0.31858	1908.75379	2e-08	7.4e-07	8.3e-07	1.7e-07	-0.0	5.92e-06	3.18e-06	1e-08	327.42170524	329.01516292	327.36320363	-0.00078224	-0.00271654	-0.02293226
0.31864	1909.00229	2e-08	7.4e-07	8.3e-07	1.7e-07	-0.0	5.92e-06	3.18e-06	1e-08	327.40792524	329.00080148	327.34947226	-0.00077876	-0.00271363	-0.02290839
0.31869	1909.25075	2e-08	7.4e-07	8.3e-07	1.7e-07	-0.0	5.92e-06	3.18e-06	1e-08	327.39420557	328.98645452	327.33575324	-0.00077876	-0.00271363	-0.02290839
0.31875	1909.49918	2e-08	7.4e-07	8.3e-07	1.7e-07	-0.0	5.92e-06	3.18e-06	1e-08	327.38048591	328.97210755	327.32203423	-0.00078007	-0.00271143	-0.02289061
0.3188	1909.74757	2e-08	7.4e-07	8.3e-07	1.7e-07	-0.0	5.92e-06	3.18e-06	1e-08	327.36674247	328.9577715	327.30832714	-0.00078064	-0.00271048	-0.02288294
0.31886	1909.99594	2e-08	7.4e-07	8.3e-07	1.7e-07	-0.0	5.92e-06	3.18e-06	1e-08	327.35298877	328.94344015	327.29462521	-0.0007794	-0.00270944	-0.02287444
0.31891	1910.24426	2e-08	7.4e-07	8.3e-07	1.7e-07	-0.0	5.92e-06	3.18e-06	1e-08	327.3392566	328.92911396	327.28092767	-0.00077693	-0.00270738	-0.02285753
0.31897	1910.49256	2e-08	7.4e-07	8.3e-07	1.7e-07	-0.0	5.92e-06	3.18e-06	1e-08	327.32556721	328.91479802	327.26723888	-0.00077693	-0.00270738	-0.02285753
0.31902	1910.74082	2e-08	7.4e-07	8.3e-07	1.7e-07	-0.0	5.92e-06	3.18e-06	1e-08	327.31187782	328.90048208	327.25355009	-0.00077876	-0.00270433	-0.02283289
0.31908	1910.98905	2e-08	7.4e-07	8.3e-07	1.7e-07	-0.0	5.92e-06	3.18e-06	1e-08	327.29815538	328.88618126	327.23987785	-0.00077881	-0.00270424	-0.02283214
0.31913	1911.23725	2e-08	7.4e-07	8.3e-07	1.7e-07	-0.0	5.92e-06	3.18e-06	1e-08	327.28443193	328.87188091	327.22620611	-0.00077657	-0.00270236	-0.02281676
0.31919	1911.48541	2e-08	7.4e-07	8.3e-07	1.7e-07	-0.0	5.92e-06	3.18e-06	1e-08	327.27074747	328.85758988	327.21254232	-0.00077511	-0.00270114	-0.02280679
0.31924	1911.73354	2e-08	7.4e-07	8.3e-07	1.7e-07	-0.0	5.92e-06	3.18e-06	1e-08	327.2570883	328.8433049	327.19888369	-0.00077556	-0.00270038	-0.02280065
0.3193	1911.98164	2e-08	7.4e-07	8.3e-07	1.7e-07	-0.0	5.92e-06	3.18e-06	1e-08	327.24342087	328.8290237	327.18522919	-0.00077699	-0.00269801	-0.02278145
0.31935	1912.2297	2e-08	7.4e-07	8.3e-07	1.7e-07	-0.0	5.92e-06	3.18e-06	1e-08	327.22972761	328.81475427	327.17158758	-0.00077699	-0.00269801	-0.02278145
0.31941	1912.47773	2e-08	7.4e-07	8.3e-07	1.7e-07	-0.0	5.92e-06	3.18e-06	1e-08	327.21603435	328.80048484	327.15794597	-0.00077374	-0.0026953	-0.02275923
0.31946	1912.72573	2e-08	7.4e-07	8.3e-07	1.7e-07	-0.0	5.92e-06	3.18e-06	1e-08	327.20239752	328.7862289	327.14431585	-0.00077329	-0.00269492	-0.02275615
0.32953	1957.54614	2e-08	7.4e-07	8.3e-07	1.7e-07	-0.0	5.92e-06	3.18e-06	1e-08	324.80718336	326.28378213	324.75368131	-0.0007082	-0.00246527	-0.02088083
0.32958	1957.78796	2e-08	7.4e-07	8.3e-07	1.7e-07	-0.0	5.92e-06	3.18e-06	1e-08	324.79463659	326.27067463	324.74116959	-0.00070562	-0.00246325	-0.02086414
0.32964	1958.02974	2e-08	7.4e-07	8.3e-07	1.7e-07	-0.0	5.92e-06	3.18e-06	1e-08	324.78213487	326.25757729	324.72866641	-0.00070562	-0.00246325	-0.02086414
0.32969	1958.2715	2e-08	7.4e-07	8.3e-07	1.7e-07	-0.0	5.92e-06	3.18e-06	1e-08	324.76963315	326.24447995	324.71616323	-0.00070738	-0.00246064	-0.02084292
0.32975	1958.51322	2e-08	7.4e-07	8.3e-07	1.7e-07	-0.0	5.92e-06	3.18e-06	1e-08	324.75709944	326.23139569	324.70367445	-0.00070755	-0.00246039	-0.0208409
0.3298	1958.7549	2e-08	7.4e-07	8.3e-07	1.7e-07	-0.0	5.92e-06	3.18e-06	1e-08	324.74456269	326.21831268	324.69118704	-0.0007056	-0.00245886	-0.02082828
0.32986	1958.99655	2e-08	7.4e-07	8.3e-07	1.7e-07	-0.0	5.92e-06	3.18e-06	1e-08	324.73206004	326.20523735	324.67870609	-0.00070397	-0.00245757	-0.02081769
0.32991	1959.23817	2e-08	7.4e-07	8.3e-07	1.7e-07	-0.0	5.92e-06	3.18e-06	1e-08	324.71958601	326.19216847	324.66623056	-0.0007043	-0.00245708	-0.02081364
0.32997	1959.47975	2e-08	7.4e-07	8.3e-07	1.7e-07	-0.0	5.92e-06	3.18e-06	1e-08	324.70710588	326.17910208	324.65375777	-0.0007059	-0.00245473	-0.02079449
0.33002	1959.7213	2e-08	7.4e-07	8.3e-07	1.7e-07	-0.0	5.92e-06	3.18e-06	1e-08	324.6945968	326.16604749	324.64129798	-0.0007059	-0.00245473	-0.02079449
0.33008	1959.96282	2e-08	7.4e-07	8.3e-07	1.7e-07	-0.0	5.92e-06	3.18e-06	1e-08	324.68208772	326.1529929	324.62883819	-0.00070302	-0.00245247	-0.02077585
0.33013	1960.2043	2e-08	7.4e-07	8.3e-07	1.7e-07	-0.0	5.92e-06	3.18e-06	1e-08	324.6696291	326.13994967	324.61638793	-0.00070232	-0.00245192	-0.02077133
0.33019	1960.44575	2e-08	7.4e-07	8.3e-07	1.7e-07	-0.0	5.92e-06	3.18e-06	1e-08	324.6571827	326.12690918	324.60393999	-0.00070316	-0.00245068	-0.02076126
0.33024	1960.68716	2e-08	7.4e-07	8.3e-07	1.7e-07	-0.0	5.92e-06	3.18e-06	1e-08	324.64472104	326.11387491	324.59149889	-0.00070425	-0.00244908	-0.02074819
0.3303	1960.92854	2e-08	7.4e-07	8.3e-07	1.7e-07	-0.0	5.92e-06	3.18e-06	1e-08	324.63223958	326.10084869	324.57906665	-0.00070401	-0.00244889	-0.02074667
0.33035	1961.16989	2e-08	7.4e-07	8.3e-07	1.7e-07	-0.0	5.92e-06	3.18e-06	1e-08	324.61976224	326.0878234	324.5666352	-0.00070067	-0.00244627	-0.02072508
0.33041	1961.4112	2e-08	7.4e-07	8.3e-07	1.7e-07	-0.0	5.92e-06	3.18e-06	1e-08	324.60734342	326.07481125	324.55421479	-0.00070067	-0.00244627	-0.02072508
0.33046	1961.65248	2e-08	7.4e-07	8.3e-07	1.7e-07	-0.0	5.92e-06	3.18e-06	1e-08	324.5949246	326.06179911	324.54179437	-0.00070202	-0.0024443	-0.020709
0.34053	2005.22963	2e-08	7.4e-07	8.3e-07	1.7e-07	-0.0	5.92e-06	3.18e-06	1e-08	322.41332149	323.77885413	322.36442128	-0.00063943	-0.00223596	-0.01899674
0.34058	2005.46458	2e-08	7.4e-07	8.3e-07	1.7e-07	-0.0	5.92e-06	3.18e-06	1e-08	322.40193363	323.76690289	322.35303021	-0.00063943	-0.00223596	-0.01899674
0.34064	2005.6995	2e-08	7.4e-07	8.3e-07	1.7e-07	-0.0	5.92e-06	3.18e-06	1e-08	322.39054578	323.75495165	322.34163913	-0.00064067	-0.00223433	-0.01898336
0.34069	2005.93438	2e-08	7.4e-07	8.3e-07	1.7e-07	-0.0	5.92e-06	3.18e-06	1e-08	322.37913548	323.7430087	322.33025723	-0.00064139	-0.00223337	-0.01897551
0.34075	2006.16923	2e-08	7.4e-07	8.3e-07	1.7e-07	-0.0	5.92e-06	3.18e-06	1e-08	322.36771201	323.7310706	322.31888072	-0.00064051	-0.00223272	-0.01897011
0.3408	2006.40404	2e-08	7.4e-07	8.3e-07	1.7e-07	-0.0	5.92e-06	3.18e-06	1e-08	322.35630405	323.7191358	322.30750694	-0.00063793	-0.00223081	-0.0189543
0.34086	2006.63882	2e-08	7.4e-07	8.3e-07	1.7e-07	-0.0	5.92e-06	3.18e-06	1e-08	322.34494152	323.70721066	322.29614115	-0.00063793	-0.00223081	-0.0189543
0.34091	2006.87356	2e-08	7.4e-07	8.3e-07	1.7e-07	-0.0	5.92e-06	3.18e-06	1e-08	322.333579	323.69528552	322.28477537	-0.00063966	-0.00222854	-0.01893569
0.34097	2007.10827	2e-08	7.4e-07	8.3e-07	1.7e-07	-0.0	5.92e-06	3.18e-06	1e-08	322.32218517	323.6833719	322.27342235	-0.0006399	-0.00222822	-0.01893311
0.34102	2007.34294	2e-08	7.4e-07	8.3e-07	1.7e-07	-0.0	5.92e-06	3.18e-06	1e-08	322.31078702	323.67145988	322.2620711	-0.00063816	-0.00222694	-0.01892248
0.34108	2007.57758	2e-08	7.4e-07	8.3e-07	1.7e-07	-0.0	5.92e-06	3.18e-06	1e-08	322.29941948	323.65955435	322.25072522	-0.00063644	-0.00222567	-0.01891196
0.34113	2007.81218	2e-08	7.4e-07	8.3e-07	1.7e-07	-0.0	5.92e-06	3.18e-06	1e-08	322.28808222	323.64765525	322.23938467	-0.00063669	-0.00222535	-0.01890928
0.34119	2008.04675	2e-08	7.4e-07	8.3e-07	1.7e-07	-0.0	5.92e-06	3.18e-06	1e-08	322.27674046	323.63575781	322.22804596	-0.0006384	-0.00222309	-0.01889082
0.34124	2008.28129	2e-08	7.4e-07	8.3e-07	1.7e-07	-0.0	5.92e-06	3.18e-06	1e-08	322.26536757	323.6238718	322.21671991	-0.0006384	-0.00222309	-0.01889082
0.3413	2008.51579	2e-08	7.4e-07	8.3e-07	1.7e-07	-0.0	5.92e-06	3.18e-06	1e-08	322.25399468	323.61198579	322.20539387	-0.00063581	-0.00222118	-0.01887497
0.34135	2008.75025	2e-08	7.4e-07	8.3e-07	1.7e-07	-0.0	5.92e-06	3.18e-06	1e-08	322.24266746	323.60010947	322.19407583	-0.00063495	-0.00222055	-0.0188697
0.34141	2008.98468	2e-08	7.4e-07	8.3e-07	1.7e-07	-0.0	5.92e-06	3.18e-06	1e-08	322.23135543	323.58823636	322.18276047	-0.00063568	-0.00221958	-0.01886181
0.34146	2009.21907	2e-08	7.4e-07	8.3e-07	1.7e-07	-0.0	5.92e-06	3.18e-06	1e-08	322.22003006	323.57636814	322.17145051	-0.00063691	-0.00221797	-0.01884861
0.35152	2051.52206	2e-08	7.4e-07	8.3e-07	1.7e-07	-0.0	5.92e-06	3.18e-06	1e-08	320.23326323	321.49411584	320.1885445	-0.00057948	-0.00202951	-0.01729072
0.35158	2051.74997	2e-08	7.4e-07	8.3e-07	1.7e-07	-0.0	5.92e-06	3.18e-06	1e-08	320.22289403	321.48321563	320.17817064	-0.00057948	-0.00202951	-0.01729072
0.35163	2051.97784	2e-08	7.4e-07	8.3e-07	1.7e-07	-0.0	5.92e-06	3.18e-06	1e-08	320.21252483	321.47231543	320.16779678	-0.00058097	-0.00202773	-0.01727609
0.35169	2052.20568	2e-08	7.4e-07	8.3e-07	1.7e-07	-0.0	5.92e-06	3.18e-06	1e-08	320.20212862	321.46142431	320.15743305	-0.00058145	-0.00202715	-0.01727131
0.35174	2052.43348	2e-08	7.4e-07	8.3e-07	1.7e-07	-0.0	5.92e-06	3.18e-06	1e-08	320.19172361	321.45053616	320.14707262	-0.00058022	-0.00202629	-0.01726413
0.3518	2052.66125	2e-08	7.4e-07	8.3e-07	1.7e-07	-0.0	5.92e-06	3.18e-06	1e-08	320.18134046	321.43965241	320.13671579	-0.00057812	-0.00202483	-0.01725194
0.35185	2052.88897	2e-08	7.4e-07	8.3e-07	1.7e-07	-0.0	5.92e-06	3.18e-06	1e-08	320.17099442	321.42877613	320.12636506	-0.00057812	-0.00202483	-0.01725194
0.35191	2053.11667	2e-08	7.4e-07	8.3e-07	1.7e-07	-0.0	5.92e-06	3.18e-06	1e-08	320.16064838	321.41789985	320.11601433	-0.00058007	-0.00202251	-0.01723283
0.35196	2053.34432	2e-08	7.4e-07	8.3e-07	1.7e-07	-0.0	5.92e-06	3.18e-06	1e-08	320.15026699	321.40703545	320.10567684	-0.00058009	-0.00202248	-0.01723259
0.35202	2053.57195	2e-08	7.4e-07	8.3e-07	1.7e-07	-0.0	5.92e-06	3.18e-06	1e-08	320.13988514	321.39617121	320.09533952	-0.00057809	-0.00202108	-0.01722092
0.35207	2053.79953	2e-08	7.4e-07	8.3e-07	1.7e-07	-0.0	5.92e-06	3.18e-06	1e-08	320.12953885	321.38531412	320.08500804	-0.00057677	-0.00202016	-0.01721326
0.35213	2054.02708	2e-08	7.4e-07	8.3e-07	1.7e-07	-0.0	5.92e-06	3.18e-06	1e-08	320.11921592	321.37446172	320.07468039	-0.0005772	-0.00201964	-0.01720901
0.35218	2054.2546	2e-08	7.4e-07	8.3e-07	1.7e-07	-0.0	5.92e-06	3.18e-06	1e-08	320.10888512	321.36361196	320.06435568	-0.00057874	-0.00201781	-0.01719394
0.35224	2054.48208	2e-08	7.4e-07	8.3e-07	1.7e-07	-0.0	5.92e-06	3.18e-06	1e-08	320.09852638	321.35277157	320.05404142	-0.00057874	-0.00201781	-0.01719394
0.35229	2054.70952	2e-08	7.4e-07	8.3e-07	1.7e-07	-0.0	5.92e-06	3.18e-06	1e-08	320.08816764	321.34193119	320.04372715	-0.00057596	-0.00201588	-0.01717782
0.35235	2054.93693	2e-08	7.4e-07	8.3e-07	1.7e-07	-0.0	5.92e-06	3.18e-06	1e-08	320.07785812	321.33110068	320.03342095	-0.00057542	-0.0020155	-0.01717465
0.3524	2055.1643	2e-08	7.4e-07	8.3e-07	1.7e-07	-0.0	5.92e-06	3.18e-06	1e-08	320.06755825	321.32027212	320.02311634	-0.00057631	-0.00201444	-0.01716594
0.35246	2055.39164	2e-08	7.4e-07	8.3e-07	1.7e-07	-0.0	5.92e-06	3.18e-06	1e-08	320.0572422	321.30944897	320.01281776	-0.00057739	-0.00201316	-0.01715538
0.36252	2096.38722	2e-08	7.4e-07	8.3e-07	1.7e-07	-0.0	5.92e-06	3.18e-06	1e-08	318.24810666	319.4106283	318.20720096	-0.00052649	-0.00184276	-0.01573948
0.36258	2096.6079	2e-08	7.4e-07	8.3e-07	1.7e-07	-0.0	5.92e-06	3.18e-06	1e-08	318.23864501	319.4006872	318.19775378	-0.00052514	-0.00184187	-0.015732
0.36263	2096.82853	2e-08	7.4e-07	8.3e-07	1.7e-07	-0.0	5.92e-06	3.18e-06	1e-08	318.22920733	319.39075071	318.18831031	-0.00052551	-0.00184147	-0.0157287
0.36269	2097.04914	2e-08	7.4e-07	8.3e-07	1.7e-07	-0.0	5.92e-06	3.18e-06	1e-08	318.21976302	319.38081627	318.17886914	-0.0005271	-0.00183973	-0.01571427
0.36274	2097.2697	2e-08	7.4e-07	8.3e-07	1.7e-07	-0.0	5.92e-06	3.18e-06	1e-08	318.21028971	319.37089083	318.16943806	-0.0005271	-0.00183973	-0.01571427
0.3628	2097.49023	2e-08	7.4e-07	8.3e-07	1.7e-07	-0.0	5.92e-06	3.18e-06	1e-08	318.2008164	319.36096539	318.16000698	-0.00052457	-0.00183805	-0.01570022
0.36285	2097.71072	2e-08	7.4e-07	8.3e-07	1.7e-07	-0.0	5.92e-06	3.18e-06	1e-08	318.1913882	319.35104859	318.15058285	-0.00052391	-0.00183762	-0.01569658
0.36291	2097.93118	2e-08	7.4e-07	8.3e-07	1.7e-07	-0.0	5.92e-06	3.18e-06	1e-08	318.1819717	319.34113404	318.14116054	-0.0005247	-0.00183676	-0.01568947
0.36296	2098.1516	2e-08	7.4e-07	8.3e-07	1.7e-07	-0.0	5.92e-06	3.18e-06	1e-08	318.1725409	319.33122391	318.13174318	-0.00052587	-0.00183548	-0.01567889
0.36302	2098.37198	2e-08	7.4e-07	8.3e-07	1.7e-07	-0.0	5.92e-06	3.18e-06	1e-08	318.16308878	319.32132039	318.12233323	-0.00052584	-0.00183546	-0.01567873
0.36307	2098.59232	2e-08	7.4e-07	8.3e-07	1.7e-07	-0.0	5.92e-06	3.18e-06	1e-08	318.15363717	319.31141697	318.11292336	-0.00052268	-0.00183337	-0.01566123
0.36313	2098.81263	2e-08	7.4e-07	8.3e-07	1.7e-07	-0.0	5.92e-06	3.18e-06	1e-08	318.1442418	319.30152431	318.10352216	-0.00052268	-0.00183337	-0.01566123
0.36318	2099.0329	2e-08	7.4e-07	8.3e-07	1.7e-07	-0.0	5.92e-06	3.18e-06	1e-08	318.13484644	319.29163164	318.09412095	-0.00052389	-0.00183206	-0.01565035
0.36324	2099.25314	2e-08	7.4e-07	8.3e-07	1.7e-07	-0.0	5.92e-06	3.18e-06	1e-08	318.12542912	319.28174577	318.08472735	-0.00052464	-0.00183124	-0.01564358
0.36329	2099.47334	2e-08	7.4e-07	8.3e-07	1.7e-07	-0.0	5.92e-06	3.18e-06	1e-08	318.11599815	319.27186412	318.07533849	-0.00052393	-0.00183077	-0.01563964
0.36335	2099.6935	2e-08	7.4e-07	8.3e-07	1.7e-07	-0.0	5.92e-06	3.18e-06	1e-08	318.10657985	319.2619849	318.06595158	-0.00052146	-0.00182914	-0.01562595
0.3634	2099.91362	2e-08	7.4e-07	8.3e-07	1.7e-07	-0.0	5.92e-06	3.18e-06	1e-08	318.09720557	319.25211409	318.05657144	-0.00052146	-0.00182914	-0.01562595
0.36346	2100.13371	2e-08	7.4e-07	8.3e-07	1.7e-07	-0.0	5.92e-06	3.18e-06	1e-08	318.0878313	319.24224328	318.0471913	-0.00052308	-0.00182737	-0.01561132
0.37352	2139.786	2e-08	7.4e-07	8.3e-07	1.7e-07	-0.0	5.92e-06	3.18e-06	1e-08	316.44062066	317.51102318	316.40316975	-0.0004789	-0.00167317	-0.014324
0.37358	2139.99924	2e-08	7.4e-07	8.3e-07	1.7e-07	-0.0	5.92e-06	3.18e-06	1e-08	316.43198029	317.50196019	316.39456927	-0.00047821	-0.00167274	-0.01432033
0.37363	2140.21245	2e-08	7.4e-07	8.3e-07	1.7e-07	-0.0	5.92e-06	3.18e-06	1e-08	316.42335226	317.49289947	316.38597059	-0.00047586	-0.00167125	-0.0143078
0.37369	2140.42561	2e-08	7.4e-07	8.3e-07	1.7e-07	-0.0	5.92e-06	3.18e-06	1e-08	316.41476632	317.48384648	316.37737805	-0.00047586	-0.00167125	-0.0143078
0.37374	2140.63874	2e-08	7.4e-07	8.3e-07	1.7e-07	-0.0	5.92e-06	3.18e-06	1e-08	316.40618038	317.47479348	316.36878551	-0.00047744	-0.00166964	-0.01429445
0.3738	2140.85183	2e-08	7.4e-07	8.3e-07	1.7e-07	-0.0	5.92e-06	3.18e-06	1e-08	316.3975656	317.46574885	316.36020238	-0.00047778	-0.0016693	-0.0142916
0.37385	2141.06488	2e-08	7.4e-07	8.3e-07	1.7e-07	-0.0	5.92e-06	3.18e-06	1e-08	316.38894466	317.45670599	316.35162127	-0.0004765	-0.00166849	-0.01428478
0.37391	2141.27789	2e-08	7.4e-07	8.3e-07	1.7e-07	-0.0	5.92e-06	3.18e-06	1e-08	316.38034665	317.44766735	316.3430435	-0.00047474	-0.00166738	-0.01427543
0.37396	2141.49087	2e-08	7.4e-07	8.3e-07	1.7e-07	-0.0	5.92e-06	3.18e-06	1e-08	316.37178008	317.43863446	316.3344703	-0.00047478	-0.00166734	-0.01427512
0.37402	2141.70381	2e-08	7.4e-07	8.3e-07	1.7e-07	-0.0	5.92e-06	3.18e-06	1e-08	316.36321283	317.42960178	316.32589733	-0.00047666	-0.00166544	-0.01425927
0.37407	2141.91671	2e-08	7.4e-07	8.3e-07	1.7e-07	-0.0	5.92e-06	3.18e-06	1e-08	316.35461127	317.42057902	316.31733554	-0.00047666	-0.00166544	-0.01425927
0.37413	2142.12957	2e-08	7.4e-07	8.3e-07	1.7e-07	-0.0	5.92e-06	3.18e-06	1e-08	316.34600972	317.41155626	316.30877375	-0.00047479	-0.00166426	-0.01424932
0.37418	2142.34239	2e-08	7.4e-07	8.3e-07	1.7e-07	-0.0	5.92e-06	3.18e-06	1e-08	316.33744165	317.40253963	316.30021684	-0.00047363	-0.00166352	-0.01424313
0.37424	2142.55518	2e-08	7.4e-07	8.3e-07	1.7e-07	-0.0	5.92e-06	3.18e-06	1e-08	316.3288944	317.39352682	316.29166296	-0.00047404	-0.00166311	-0.01423968
0.37429	2142.76793	2e-08	7.4e-07	8.3e-07	1.7e-07	-0.0	5.92e-06	3.18e-06	1e-08	316.32033967	317.38451617	316.28311151	-0.00047554	-0.00166158	-0.014227
0.37435	2142.98064	2e-08	7.4e-07	8.3e-07	1.7e-07	-0.0	5.92e-06	3.18e-06	1e-08	316.31175746	317.37551346	316.274569	-0.00047554	-0.00166158	-0.014227
0.3744	2143.19332	2e-08	7.4e-07	8.3e-07	1.7e-07	-0.0	5.92e-06	3.18e-06	1e-08	316.30317524	317.36651075	316.2660265	-0.00047309	-0.00166003	-0.01421395
0.37446	2143.40595	2e-08	7.4e-07	8.3e-07	1.7e-07	-0.0	5.92e-06	3.18e-06	1e-08	316.29463703	317.35751609	316.25749039	-0.00047252	-0.00165967	-0.0142109
0.38452	2181.67603	2e-08	7.4e-07	8.3e-07	1.7e-07	-0.0	5.92e-06	3.18e-06	1e-08	314.79497617	315.77937985	314.76072899	-0.00043215	-0.00151956	-0.01303611
0.38458	2181.88162	2e-08	7.4e-07	8.3e-07	1.7e-07	-0.0	5.92e-06	3.18e-06	1e-08	314.78715115	315.7711182	314.75289695	-0.00043287	-0.00151887	-0.01303035
0.38463	2182.08716	2e-08	7.4e-07	8.3e-07	1.7e-07	-0.0	5.92e-06	3.18e-06	1e-08	314.77931297	315.76286018	314.74506899	-0.000434	-0.00151778	-0.01302128
0.38469	2182.29267	2e-08	7.4e-07	8.3e-07	1.7e-07	-0.0	5.92e-06	3.18e-06	1e-08	314.77145408	315.75460786	314.73724748	-0.000434	-0.00151778	-0.01302128
0.38474	2182.49813	2e-08	7.4e-07	8.3e-07	1.7e-07	-0.0	5.92e-06	3.18e-06	1e-08	314.7635952	315.74635553	314.72942596	-0.00043121	-0.00151608	-0.01300684
0.3848	2182.70356	2e-08	7.4e-07	8.3e-07	1.7e-07	-0.0	5.92e-06	3.18e-06	1e-08	314.75578664	315.73811213	314.72161147	-0.00043114	-0.00151603	-0.01300647
0.38485	2182.90895	2e-08	7.4e-07	8.3e-07	1.7e-07	-0.0	5.92e-06	3.18e-06	1e-08	314.74797936	315.72986896	314.71379715	-0.00043217	-0.00151504	-0.01299816
0.38491	2183.1143	2e-08	7.4e-07	8.3e-07	1.7e-07	-0.0	5.92e-06	3.18e-06	1e-08	314.74015308	315.72163101	314.70598874	-0.00043299	-0.00151426	-0.01299167
0.38496	2183.31961	2e-08	7.4e-07	8.3e-07	1.7e-07	-0.0	5.92e-06	3.18e-06	1e-08	314.73231197	315.71339714	314.69818494	-0.00043256	-0.001514	-0.01298949
0.38502	2183.52488	2e-08	7.4e-07	8.3e-07	1.7e-07	-0.0	5.92e-06	3.18e-06	1e-08	314.72447848	315.70516461	314.69038219	-0.00043012	-0.00151251	-0.0129769
0.38507	2183.73012	2e-08	7.4e-07	8.3e-07	1.7e-07	-0.0	5.92e-06	3.18e-06	1e-08	314.7166889	315.69693988	314.68258557	-0.00043012	-0.00151251	-0.0129769
0.38513	2183.93531	2e-08	7.4e-07	8.3e-07	1.7e-07	-0.0	5.92e-06	3.18e-06	1e-08	314.70889932	315.68871514	314.67478895	-0.00043148	-0.00151121	-0.01296606
0.38518	2184.14047	2e-08	7.4e-07	8.3e-07	1.7e-07	-0.0	5.92e-06	3.18e-06	1e-08	314.70108493	315.68049721	314.66700003	-0.00043197	-0.00151074	-0.01296213
0.38524	2184.34559	2e-08	7.4e-07	8.3e-07	1.7e-07	-0.0	5.92e-06	3.18e-06	1e-08	314.69326156	315.67228175	314.6592139	-0.00043106	-0.00151019	-0.01295741
0.38529	2184.55066	2e-08	7.4e-07	8.3e-07	1.7e-07	-0.0	5.92e-06	3.18e-06	1e-08	314.68545464	315.66406921	314.65143006	-0.00042911	-0.001509	-0.01294738
0.38535	2184.7557	2e-08	7.4e-07	8.3e-07	1.7e-07	-0.0	5.92e-06	3.18e-06	1e-08	314.67768272	315.65586287	314.6436511	-0.00042911	-0.001509	-0.01294738
0.3854	2184.9607	2e-08	7.4e-07	8.3e-07	1.7e-07	-0.0	5.92e-06	3.18e-06	1e-08	314.6699108	315.64765653	314.63587214	-0.00043078	-0.0015074	-0.01293404
0.38546	2185.16566	2e-08	7.4e-07	8.3e-07	1.7e-07	-0.0	5.92e-06	3.18e-06	1e-08	314.66210831	315.63945857	314.62810265	-0.00043096	-0.00150724	-0.01293265
0.39552	2222.01122	2e-08	7.4e-07	8.3e-07	1.7e-07	-0.0	5.92e-06	3.18e-06	1e-08	313.2898273	314.25819614	313.25802711	-0.00039544	-0.00131979	-0.01186285
0.39558	2222.20891	2e-08	7.4e-07	8.3e-07	1.7e-07	-0.0	5.92e-06	3.18e-06	1e-08	313.28264361	314.25099711	313.25085697	-0.00039561	-0.001258	-0.01185709
0.39563	2222.40656	2e-08	7.4e-07	8.3e-07	1.7e-07	-0.0	5.92e-06	3.18e-06	1e-08	313.27545657	314.24413501	313.24364737	-0.00039514	-0.00137346	-0.01185101
0.39569	2222.60417	2e-08	7.4e-07	8.3e-07	1.7e-07	-0.0	5.92e-06	3.18e-06	1e-08	313.26827809	314.236643	313.2365233	-0.00039509	-0.00127381	-0.01184556
0.39574	2222.80173	2e-08	7.4e-07	8.3e-07	1.7e-07	-0.0	5.92e-06	3.18e-06	1e-08	313.2611003	314.22969444	313.22933265	-0.00039468	-0.00127525	-0.01183984
0.3958	2222.99926	2e-08	7.4e-07	8.3e-07	1.7e-07	-0.0	5.92e-06	3.18e-06	1e-08	313.25392984	314.22273791	313.22214676	-0.00039464	-0.00137629	-0.01183417
0.39585	2223.19675	2e-08	7.4e-07	8.3e-07	1.7e-07	-0.0	5.92e-06	3.18e-06	1e-08	313.24676009	314.2152301	313.21503625	-0.00039442	-0.00127572	-0.01182872
0.39591	2223.39419	2e-08	7.4e-07	8.3e-07	1.7e-07	-0.0	5.92e-06	3.18e-06	1e-08	313.23959419	314.2082708	313.20785836	-0.00039404	-0.00135982	-0.01182294
0.39596	2223.5916	2e-08	7.4e-07	8.3e-07	1.7e-07	-0.0	5.92e-06	3.18e-06	1e-08	313.23243504	314.20085258	313.20074372	-0.00039406	-0.00129186	-0.01181752
0.39602	2223.78896	2e-08	7.4e-07	8.3e-07	1.7e-07	-0.0	5.92e-06	3.18e-06	1e-08	313.22527553	314.19380501	313.19358491	-0.00039375	-0.00133666	-0.01181193
0.39607	2223.98629	2e-08	7.4e-07	8.3e-07	1.7e-07	-0.0	5.92e-06	3.18e-06	1e-08	313.21812153	314.18651294	313.18646147	-0.00039365	-0.00123615	-0.01180654
0.39613	2224.18358	2e-08	7.4e-07	8.3e-07	1.7e-07	-0.0	5.92e-06	3.18e-06	1e-08	313.21096911	314.17976909	313.17927076	-0.00039352	-0.00133665	-0.01180092
0.39618	2224.38082	2e-08	7.4e-07	8.3e-07	1.7e-07	-0.0	5.92e-06	3.18e-06	1e-08	313.20381906	314.17247685	313.17215494	-0.00039323	-0.0013365	-0.01179533
0.39624	2224.57803	2e-08	7.4e-07	8.3e-07	1.7e-07	-0.0	5.92e-06	3.18e-06	1e-08	313.19667402	314.16518532	313.16504276	-0.00039301	-0.00129714	-0.01178975
0.39629	2224.77519	2e-08	7.4e-07	8.3e-07	1.7e-07	-0.0	5.92e-06	3.18e-06	1e-08	313.18953297	314.15810841	313.15790655	-0.00039293	-0.00127521	-0.0117839
0.39635	2224.97232	2e-08	7.4e-07	8.3e-07	1.7e-07	-0.0	5.92e-06	3.18e-06	1e-08	313.1823933	314.15115106	313.15075892	-0.00039254	-0.00133625	-0.01177834
0.3964	2225.1694	2e-08	7.4e-07	8.3e-07	1.7e-07	-0.0	5.92e-06	3.18e-06	1e-08	313.17526059	314.14386054	313.14365808	-0.00039254	-0.00127507	-0.01177271
0.39646	2225.36644	2e-08	7.4e-07	8.3e-07	1.7e-07	-0.0	5.92e-06	3.18e-06	1e-08	313.16812767	314.13690369	313.13651799	-0.00039215	-0.0013361	-0.01176716
0.40652	2260.74125	2e-08	7.4e-07	8.3e-07	1.7e-07	-0.0	5.92e-06	3.18e-06	1e-08	311.91826646	312.88922855	311.88875008	-0.00035874	-0.00122441	-0.01078756
0.40657	2260.93077	2e-08	7.4e-07	8.3e-07	1.7e-07	-0.0	5.92e-06	3.18e-06	1e-08	311.91172977	312.88252986	311.8822464	-0.00035874	-0.0012012	-0.01078244
0.40663	2261.12026	2e-08	7.4e-07	8.3e-07	1.7e-07	-0.0	5.92e-06	3.18e-06	1e-08	311.90519309	312.87595806	311.87572994	-0.00035839	-0.00116259	-0.01077733
0.40668	2261.3097	2e-08	7.4e-07	8.3e-07	1.7e-07	-0.0	5.92e-06	3.18e-06	1e-08	311.89866257	312.8695974	311.86918956	-0.00035821	-0.00116709	-0.01077221
0.40674	2261.4991	2e-08	7.4e-07	8.3e-07	1.7e-07	-0.0	5.92e-06	3.18e-06	1e-08	311.89213529	312.86321206	311.86265585	-0.00035803	-0.00125803	-0.01076708
0.40679	2261.68846	2e-08	7.4e-07	8.3e-07	1.7e-07	-0.0	5.92e-06	3.18e-06	1e-08	311.88561127	312.85632908	311.85618989	-0.00035785	-0.00116242	-0.01076198
0.40685	2261.87778	2e-08	7.4e-07	8.3e-07	1.7e-07	-0.0	5.92e-06	3.18e-06	1e-08	311.87909031	312.84996909	311.84965986	-0.00035781	-0.00116245	-0.01075686
0.4069	2262.06705	2e-08	7.4e-07	8.3e-07	1.7e-07	-0.0	5.92e-06	3.18e-06	1e-08	311.87257003	312.84360884	311.84313344	-0.00035742	-0.00124477	-0.01075175
0.40696	2262.25629	2e-08	7.4e-07	8.3e-07	1.7e-07	-0.0	5.92e-06	3.18e-06	1e-08	311.86605688	312.83679808	311.83666852	-0.00035742	-0.00117985	-0.01074665
0.40701	2262.44548	2e-08	7.4e-07	8.3e-07	1.7e-07	-0.0	5.92e-06	3.18e-06	1e-08	311.85954356	312.83034246	311.83016132	-0.00035717	-0.00116221	-0.01074155
0.40707	2262.63463	2e-08	7.4e-07	8.3e-07	1.7e-07	-0.0	5.92e-06	3.18e-06	1e-08	311.85303472	312.82398327	311.8236451	-0.00035709	-0.0011622	-0.01073644
0.40712	2262.82374	2e-08	7.4e-07	8.3e-07	1.7e-07	-0.0	5.92e-06	3.18e-06	1e-08	311.84652726	312.81762406	311.81713241	-0.00035688	-0.00120274	-0.01073134
0.40718	2263.01281	2e-08	7.4e-07	8.3e-07	1.7e-07	-0.0	5.92e-06	3.18e-06	1e-08	311.84002347	312.81104293	311.81065183	-0.00035661	-0.00122149	-0.01072623
0.40723	2263.20184	2e-08	7.4e-07	8.3e-07	1.7e-07	-0.0	5.92e-06	3.18e-06	1e-08	311.83352453	312.80435908	311.80418792	-0.0003564	-0.0011619	-0.01072115
0.40729	2263.39083	2e-08	7.4e-07	8.3e-07	1.7e-07	-0.0	5.92e-06	3.18e-06	1e-08	311.82702924	312.79800121	311.79768534	-0.00035631	-0.00116187	-0.01071606
0.40734	2263.57977	2e-08	7.4e-07	8.3e-07	1.7e-07	-0.0	5.92e-06	3.18e-06	1e-08	311.82053565	312.79164344	311.79118627	-0.00035615	-0.00122141	-0.01071097
0.4074	2263.76867	2e-08	7.4e-07	8.3e-07	1.7e-07	-0.0	5.92e-06	3.18e-06	1e-08	311.8140449	312.78495976	311.78473276	-0.00035594	-0.00120231	-0.01070587
0.40745	2263.95753	2e-08	7.4e-07	8.3e-07	1.7e-07	-0.0	5.92e-06	3.18e-06	1e-08	311.80755772	312.77838049	311.77826921	-0.00035587	-0.00116176	-0.01070079
0.41752	2297.8103	2e-08	7.4e-07	8.3e-07	1.7e-07	-0.0	5.92e-06	3.18e-06	1e-08	310.67051712	311.64361925	310.64311356	-0.00032553	-0.00114644	-0.00980952
0.41757	2297.99137	2e-08	7.4e-07	8.3e-07	1.7e-07	-0.0	5.92e-06	3.18e-06	1e-08	310.66456945	311.63733007	310.63722239	-0.00032537	-0.00105227	-0.00980489
0.41763	2298.1724	2e-08	7.4e-07	8.3e-07	1.7e-07	-0.0	5.92e-06	3.18e-06	1e-08	310.65862459	311.63155743	310.63126783	-0.00032508	-0.00105212	-0.00980022
0.41768	2298.35338	2e-08	7.4e-07	8.3e-07	1.7e-07	-0.0	5.92e-06	3.18e-06	1e-08	310.65268489	311.62578552	310.62531627	-0.000325	-0.00109825	-0.00979557
0.41774	2298.53432	2e-08	7.4e-07	8.3e-07	1.7e-07	-0.0	5.92e-06	3.18e-06	1e-08	310.64674666	311.61976046	310.61940053	-0.00032486	-0.00110562	-0.0097909
0.41779	2298.71522	2e-08	7.4e-07	8.3e-07	1.7e-07	-0.0	5.92e-06	3.18e-06	1e-08	310.6408108	311.61369489	310.6134932	-0.00032461	-0.00105197	-0.00978626
0.41785	2298.89608	2e-08	7.4e-07	8.3e-07	1.7e-07	-0.0	5.92e-06	3.18e-06	1e-08	310.63487942	311.6079236	310.60755106	-0.00032453	-0.00107906	-0.00978162
0.4179	2299.07689	2e-08	7.4e-07	8.3e-07	1.7e-07	-0.0	5.92e-06	3.18e-06	1e-08	310.62894953	311.60200361	310.60163129	-0.00032442	-0.0011121	-0.00977697
0.41796	2299.25766	2e-08	7.4e-07	8.3e-07	1.7e-07	-0.0	5.92e-06	3.18e-06	1e-08	310.6230215	311.59590227	310.59573807	-0.00032425	-0.00106435	-0.0097723
0.41801	2299.43839	2e-08	7.4e-07	8.3e-07	1.7e-07	-0.0	5.92e-06	3.18e-06	1e-08	310.61709657	311.59006284	310.58981429	-0.00032403	-0.0010518	-0.00976769
0.41807	2299.61907	2e-08	7.4e-07	8.3e-07	1.7e-07	-0.0	5.92e-06	3.18e-06	1e-08	310.61117562	311.58429217	310.58388474	-0.00032384	-0.00112026	-0.00976302
0.41812	2299.79971	2e-08	7.4e-07	8.3e-07	1.7e-07	-0.0	5.92e-06	3.18e-06	1e-08	310.60525794	311.57814583	310.57800674	-0.00032376	-0.00108286	-0.0097584
0.41818	2299.9803	2e-08	7.4e-07	8.3e-07	1.7e-07	-0.0	5.92e-06	3.18e-06	1e-08	310.59934177	311.57220459	310.57210551	-0.00032364	-0.00105173	-0.00975376
0.41823	2300.16086	2e-08	7.4e-07	8.3e-07	1.7e-07	-0.0	5.92e-06	3.18e-06	1e-08	310.59342762	311.5664341	310.56618548	-0.00032333	-0.00105156	-0.00974912
0.41829	2300.34137	2e-08	7.4e-07	8.3e-07	1.7e-07	-0.0	5.92e-06	3.18e-06	1e-08	310.58751918	311.56066446	310.56026839	-0.00032327	-0.00108233	-0.00974449
0.41834	2300.52184	2e-08	7.4e-07	8.3e-07	1.7e-07	-0.0	5.92e-06	3.18e-06	1e-08	310.58161161	311.55472589	310.55437627	-0.00032319	-0.00111196	-0.00973986
0.4184	2300.70226	2e-08	7.4e-07	8.3e-07	1.7e-07	-0.0	5.92e-06	3.18e-06	1e-08	310.57570555	311.5486247	310.5485083	-0.00032293	-0.00106001	-0.00973523
0.41845	2300.88264	2e-08	7.4e-07	8.3e-07	1.7e-07	-0.0	5.92e-06	3.18e-06	1e-08	310.56980413	311.54280849	310.54260671	-0.00032277	-0.00105141	-0.0097306
0.42852	2333.15634	2e-08	7.4e-07	8.3e-07	1.7e-07	-0.0	5.92e-06	3.18e-06	1e-08	309.53551177	310.51025084	309.51004053	-0.00029525	-0.00097681	-0.00891986
0.42857	2333.32862	2e-08	7.4e-07	8.3e-07	1.7e-07	-0.0	5.92e-06	3.18e-06	1e-08	309.53010383	310.50487889	309.50463673	-0.00029508	-0.00097673	-0.00891562
0.42863	2333.50087	2e-08	7.4e-07	8.3e-07	1.7e-07	-0.0	5.92e-06	3.18e-06	1e-08	309.52469899	310.49950732	309.49923575	-0.000295	-0.00097673	-0.00891138
0.42868	2333.67306	2e-08	7.4e-07	8.3e-07	1.7e-07	-0.0	5.92e-06	3.18e-06	1e-08	309.51929555	310.4941357	309.4938377	-0.0002951	-0.00095953	-0.00890718
0.42874	2333.84522	2e-08	7.4e-07	8.3e-07	1.7e-07	-0.0	5.92e-06	3.18e-06	1e-08	309.51389023	310.4888586	309.48843054	-0.00029488	-0.00102059	-0.00890293
0.42879	2334.01733	2e-08	7.4e-07	8.3e-07	1.7e-07	-0.0	5.92e-06	3.18e-06	1e-08	309.50848891	310.48324563	309.48306937	-0.00029473	-0.00095804	-0.00889869
0.42885	2334.18939	2e-08	7.4e-07	8.3e-07	1.7e-07	-0.0	5.92e-06	3.18e-06	1e-08	309.50309016	310.47797662	309.47766689	-0.00029457	-0.00096108	-0.00889448
0.4289	2334.36141	2e-08	7.4e-07	8.3e-07	1.7e-07	-0.0	5.92e-06	3.18e-06	1e-08	309.49769433	310.4726908	309.47226942	-0.0002943	-0.00101754	-0.00889023
0.42896	2334.53338	2e-08	7.4e-07	8.3e-07	1.7e-07	-0.0	5.92e-06	3.18e-06	1e-08	309.49230331	310.46709441	309.46691466	-0.00029435	-0.00100215	-0.00888601
0.42901	2334.70531	2e-08	7.4e-07	8.3e-07	1.7e-07	-0.0	5.92e-06	3.18e-06	1e-08	309.48691146	310.46158259	309.46155204	-0.00029384	-0.00092106	-0.00888179
0.42907	2334.8772	2e-08	7.4e-07	8.3e-07	1.7e-07	-0.0	5.92e-06	3.18e-06	1e-08	309.48152887	310.45651671	309.45613474	-0.00029411	-0.00101694	-0.00887757
0.42912	2335.04904	2e-08	7.4e-07	8.3e-07	1.7e-07	-0.0	5.92e-06	3.18e-06	1e-08	309.47614113	310.4509234	309.45078837	-0.00029359	-0.00091646	-0.00887334
0.42918	2335.22083	2e-08	7.4e-07	8.3e-07	1.7e-07	-0.0	5.92e-06	3.18e-06	1e-08	309.47076299	310.44588268	309.44537362	-0.00029381	-0.00102689	-0.00886913
0.42923	2335.39258	2e-08	7.4e-07	8.3e-07	1.7e-07	-0.0	5.92e-06	3.18e-06	1e-08	309.46538063	310.44023455	309.44004002	-0.00029323	-0.00097574	-0.00886489
0.42929	2335.56428	2e-08	7.4e-07	8.3e-07	1.7e-07	-0.0	5.92e-06	3.18e-06	1e-08	309.46000884	310.43486769	309.43467287	-0.00029329	-0.00095142	-0.00886069
0.42934	2335.73594	2e-08	7.4e-07	8.3e-07	1.7e-07	-0.0	5.92e-06	3.18e-06	1e-08	309.45463591	310.42963451	309.42929156	-0.00029331	-0.00096035	-0.0088565
0.4294	2335.90756	2e-08	7.4e-07	8.3e-07	1.7e-07	-0.0	5.92e-06	3.18e-06	1e-08	309.44926264	310.42435214	309.42391952	-0.00029301	-0.00101717	-0.00885227
0.42945	2336.07913	2e-08	7.4e-07	8.3e-07	1.7e-07	-0.0	5.92e-06	3.18e-06	1e-08	309.44389481	310.41875722	309.4185904	-0.00029296	-0.00096024	-0.00884806
0.43952	2366.70975	2e-08	7.4e-07	8.3e-07	1.7e-07	-0.0	5.92e-06	3.18e-06	1e-08	308.50309513	309.47976911	308.47934385	-0.00026801	-0.00091061	-0.0081106
0.43957	2366.87288	2e-08	7.4e-07	8.3e-07	1.7e-07	-0.0	5.92e-06	3.18e-06	1e-08	308.49817511	309.4747499	308.47444582	-0.00026802	-0.00091012	-0.00810675
0.43963	2367.03597	2e-08	7.4e-07	8.3e-07	1.7e-07	-0.0	5.92e-06	3.18e-06	1e-08	308.49325479	309.46973333	308.46955019	-0.00026768	-0.00087057	-0.00810289
0.43968	2367.19901	2e-08	7.4e-07	8.3e-07	1.7e-07	-0.0	5.92e-06	3.18e-06	1e-08	308.48834057	309.4649347	308.46462909	-0.0002676	-0.00091041	-0.00809904
0.43974	2367.36201	2e-08	7.4e-07	8.3e-07	1.7e-07	-0.0	5.92e-06	3.18e-06	1e-08	308.4834279	309.45991644	308.4597388	-0.00026759	-0.00089622	-0.00809518
0.43979	2367.52495	2e-08	7.4e-07	8.3e-07	1.7e-07	-0.0	5.92e-06	3.18e-06	1e-08	308.47851527	309.45497632	308.45484121	-0.00026729	-0.00087031	-0.00809134
0.43985	2367.68786	2e-08	7.4e-07	8.3e-07	1.7e-07	-0.0	5.92e-06	3.18e-06	1e-08	308.47360821	309.45017897	308.44992781	-0.00026718	-0.00091062	-0.00808749
0.4399	2367.85071	2e-08	7.4e-07	8.3e-07	1.7e-07	-0.0	5.92e-06	3.18e-06	1e-08	308.46870311	309.44515936	308.44504554	-0.00026712	-0.0008894	-0.00808366
0.43996	2368.01352	2e-08	7.4e-07	8.3e-07	1.7e-07	-0.0	5.92e-06	3.18e-06	1e-08	308.46379891	309.44025667	308.44015094	-0.00026697	-0.00085211	-0.00807981
0.44001	2368.17628	2e-08	7.4e-07	8.3e-07	1.7e-07	-0.0	5.92e-06	3.18e-06	1e-08	308.45889744	309.43555948	308.43523261	-0.00026686	-0.00091248	-0.00807598
0.44007	2368.33899	2e-08	7.4e-07	8.3e-07	1.7e-07	-0.0	5.92e-06	3.18e-06	1e-08	308.45399804	309.43052944	308.43035956	-0.00026658	-0.00087228	-0.00807212
0.44012	2368.50166	2e-08	7.4e-07	8.3e-07	1.7e-07	-0.0	5.92e-06	3.18e-06	1e-08	308.44910367	309.42572097	308.42546064	-0.00026662	-0.00090589	-0.0080683
0.44018	2368.66428	2e-08	7.4e-07	8.3e-07	1.7e-07	-0.0	5.92e-06	3.18e-06	1e-08	308.44420857	309.42072714	308.42058819	-0.00026652	-0.00085151	-0.00806445
0.44023	2368.82685	2e-08	7.4e-07	8.3e-07	1.7e-07	-0.0	5.92e-06	3.18e-06	1e-08	308.43931525	309.41603309	308.41567997	-0.00026629	-0.0008766	-0.0080606
0.44029	2368.98938	2e-08	7.4e-07	8.3e-07	1.7e-07	-0.0	5.92e-06	3.18e-06	1e-08	308.43442605	309.41120067	308.41079202	-0.00026624	-0.00094487	-0.00805679
0.44034	2369.15186	2e-08	7.4e-07	8.3e-07	1.7e-07	-0.0	5.92e-06	3.18e-06	1e-08	308.42953774	309.40599183	308.40595498	-0.00026613	-0.00085142	-0.00805295
0.4404	2369.31429	2e-08	7.4e-07	8.3e-07	1.7e-07	-0.0	5.92e-06	3.18e-06	1e-08	308.4246514	309.40129808	308.40105454	-0.00026588	-0.00085119	-0.00804911
0.44045	2369.47667	2e-08	7.4e-07	8.3e-07	1.7e-07	-0.0	5.92e-06	3.18e-06	1e-08	308.41976954	309.39660555	308.39615648	-0.00026581	-0.00093903	-0.0080453
0.45051	2398.39162	2e-08	7.4e-07	8.3e-07	1.7e-07	-0.0	5.92e-06	3.18e-06	1e-08	307.56409935	308.5420351	307.54194024	-0.00024332	-0.00084403	-0.00737456
0.45057	2398.54518	2e-08	7.4e-07	8.3e-07	1.7e-07	-0.0	5.92e-06	3.18e-06	1e-08	307.55962326	308.53737321	307.53749781	-0.00024316	-0.00080492	-0.00737105
0.45062	2398.69869	2e-08	7.4e-07	8.3e-07	1.7e-07	-0.0	5.92e-06	3.18e-06	1e-08	307.55515018	308.53292733	307.5330301	-0.00024295	-0.00078801	-0.00736755
0.45068	2398.85215	2e-08	7.4e-07	8.3e-07	1.7e-07	-0.0	5.92e-06	3.18e-06	1e-08	307.55068089	308.52857481	307.52855277	-0.00024297	-0.00083204	-0.00736404
0.45073	2399.00556	2e-08	7.4e-07	8.3e-07	1.7e-07	-0.0	5.92e-06	3.18e-06	1e-08	307.54621116	308.52397903	307.52410905	-0.00024278	-0.00081359	-0.00736054
0.45079	2399.15893	2e-08	7.4e-07	8.3e-07	1.7e-07	-0.0	5.92e-06	3.18e-06	1e-08	307.54174492	308.5194851	307.51965463	-0.0002426	-0.00080526	-0.00735705
0.45084	2399.31224	2e-08	7.4e-07	8.3e-07	1.7e-07	-0.0	5.92e-06	3.18e-06	1e-08	307.53728185	308.51503715	307.51519667	-0.00024259	-0.00080451	-0.00735354
0.4509	2399.46551	2e-08	7.4e-07	8.3e-07	1.7e-07	-0.0	5.92e-06	3.18e-06	1e-08	307.53281898	308.51059329	307.51074064	-0.00024241	-0.0007838	-0.00735004
0.45095	2399.61873	2e-08	7.4e-07	8.3e-07	1.7e-07	-0.0	5.92e-06	3.18e-06	1e-08	307.52835942	308.50626382	307.50627233	-0.00024232	-0.00082922	-0.00734654
0.45101	2399.7719	2e-08	7.4e-07	8.3e-07	1.7e-07	-0.0	5.92e-06	3.18e-06	1e-08	307.52390141	308.50168337	307.50183852	-0.00024215	-0.00079076	-0.00734305
0.45106	2399.92501	2e-08	7.4e-07	8.3e-07	1.7e-07	-0.0	5.92e-06	3.18e-06	1e-08	307.51944651	308.49731535	307.49737988	-0.00024215	-0.00083195	-0.00733956
0.45112	2400.07808	2e-08	7.4e-07	8.3e-07	1.7e-07	-0.0	5.92e-06	3.18e-06	1e-08	307.5149916	308.49271977	307.49295281	-0.00024189	-0.00078659	-0.00733607
0.45117	2400.2311	2e-08	7.4e-07	8.3e-07	1.7e-07	-0.0	5.92e-06	3.18e-06	1e-08	307.51054133	308.48837471	307.48849597	-0.00024183	-0.00080537	-0.00733258
0.45123	2400.38408	2e-08	7.4e-07	8.3e-07	1.7e-07	-0.0	5.92e-06	3.18e-06	1e-08	307.50609215	308.48392587	307.48405482	-0.00024166	-0.00078086	-0.00732909
0.45128	2400.537	2e-08	7.4e-07	8.3e-07	1.7e-07	-0.0	5.92e-06	3.18e-06	1e-08	307.50164605	308.47961238	307.4795987	-0.0002417	-0.00086828	-0.0073256
0.45134	2400.68987	2e-08	7.4e-07	8.3e-07	1.7e-07	-0.0	5.92e-06	3.18e-06	1e-08	307.49719912	308.47481594	307.47520685	-0.00024144	-0.00075405	-0.00732213
0.45139	2400.84269	2e-08	7.4e-07	8.3e-07	1.7e-07	-0.0	5.92e-06	3.18e-06	1e-08	307.49275697	308.47065045	307.47073655	-0.00024139	-0.00079499	-0.00731864
0.45145	2400.99547	2e-08	7.4e-07	8.3e-07	1.7e-07	-0.0	5.92e-06	3.18e-06	1e-08	307.48831567	308.46625875	307.46629762	-0.00024118	-0.00078713	-0.00731516
0.46151	2428.11132	2e-08	7.4e-07	8.3e-07	1.7e-07	-0.0	5.92e-06	3.18e-06	1e-08	306.71008256	307.68935828	306.68935686	-0.00022091	-0.00079665	-0.0067051
0.46157	2428.25482	2e-08	7.4e-07	8.3e-07	1.7e-07	-0.0	5.92e-06	3.18e-06	1e-08	306.70601111	307.68494982	306.68533813	-0.00022061	-0.00066003	-0.00670192
0.46162	2428.39827	2e-08	7.4e-07	8.3e-07	1.7e-07	-0.0	5.92e-06	3.18e-06	1e-08	306.70194519	307.68129731	306.68122491	-0.00022064	-0.00074903	-0.00669873
0.46168	2428.54166	2e-08	7.4e-07	8.3e-07	1.7e-07	-0.0	5.92e-06	3.18e-06	1e-08	306.69787859	307.67715229	306.67717686	-0.00022068	-0.00074915	-0.00669549
0.46173	2428.68501	2e-08	7.4e-07	8.3e-07	1.7e-07	-0.0	5.92e-06	3.18e-06	1e-08	306.69381134	307.67300653	306.67313121	-0.00022038	-0.00074881	-0.00669235
0.46179	2428.8283	2e-08	7.4e-07	8.3e-07	1.7e-07	-0.0	5.92e-06	3.18e-06	1e-08	306.68974947	307.66886266	306.66908732	-0.00022024	-0.00074159	-0.00668917
0.46184	2428.97154	2e-08	7.4e-07	8.3e-07	1.7e-07	-0.0	5.92e-06	3.18e-06	1e-08	306.68569015	307.6647587	306.66504048	-0.00022007	-0.00071512	-0.00668599
0.4619	2429.11473	2e-08	7.4e-07	8.3e-07	1.7e-07	-0.0	5.92e-06	3.18e-06	1e-08	306.68163398	307.66080118	306.66097706	-0.0002201	-0.00078681	-0.00668281
0.46195	2429.25786	2e-08	7.4e-07	8.3e-07	1.7e-07	-0.0	5.92e-06	3.18e-06	1e-08	306.6775772	307.65644689	306.65696656	-0.00021992	-0.00070231	-0.00667963
0.46201	2429.40095	2e-08	7.4e-07	8.3e-07	1.7e-07	-0.0	5.92e-06	3.18e-06	1e-08	306.67352374	307.65256018	306.65289848	-0.00022	-0.00069694	-0.00667641
0.46206	2429.54398	2e-08	7.4e-07	8.3e-07	1.7e-07	-0.0	5.92e-06	3.18e-06	1e-08	306.66946874	307.64870314	306.64882894	-0.00021985	-0.00074668	-0.00667324
0.46212	2429.68696	2e-08	7.4e-07	8.3e-07	1.7e-07	-0.0	5.92e-06	3.18e-06	1e-08	306.66541651	307.64457083	306.64479668	-0.0002195	-0.00071095	-0.00667011
0.46217	2429.82989	2e-08	7.4e-07	8.3e-07	1.7e-07	-0.0	5.92e-06	3.18e-06	1e-08	306.66137073	307.64063623	306.64074113	-0.00021956	-0.00074843	-0.00666693
0.46223	2429.97277	2e-08	7.4e-07	8.3e-07	1.7e-07	-0.0	5.92e-06	3.18e-06	1e-08	306.6573237	307.63649414	306.63671436	-0.00021934	-0.00070814	-0.00666376
0.46228	2430.11559	2e-08	7.4e-07	8.3e-07	1.7e-07	-0.0	5.92e-06	3.18e-06	1e-08	306.65328066	307.63257502	306.63266121	-0.00021934	-0.00078833	-0.00666058
0.46234	2430.25837	2e-08	7.4e-07	8.3e-07	1.7e-07	-0.0	5.92e-06	3.18e-06	1e-08	306.64923774	307.62821205	306.62866695	-0.00021917	-0.00070763	-0.00665742
0.46239	2430.40109	2e-08	7.4e-07	8.3e-07	1.7e-07	-0.0	5.92e-06	3.18e-06	1e-08	306.64519789	307.62429567	306.62461779	-0.00021911	-0.00072482	-0.00665425
0.46245	2430.54376	2e-08	7.4e-07	8.3e-07	1.7e-07	-0.0	5.92e-06	3.18e-06	1e-08	306.64115914	307.62028409	306.62058297	-0.00021895	-0.00070211	-0.00665109
0.47251	2455.76317	2e-08	7.4e-07	8.3e-07	1.7e-07	-0.0	5.92e-06	3.18e-06	1e-08	305.933391	306.91397495	305.91397321	-0.00020052	-0.00067737	-0.00609623
0.47257	2455.89603	2e-08	7.4e-07	8.3e-07	1.7e-07	-0.0	5.92e-06	3.18e-06	1e-08	305.92968907	306.91022007	305.91028602	-0.00020035	-0.00068686	-0.00609333
0.47262	2456.02884	2e-08	7.4e-07	8.3e-07	1.7e-07	-0.0	5.92e-06	3.18e-06	1e-08	305.92599022	306.90641256	305.90660746	-0.00020026	-0.00068675	-0.00609045
0.47268	2456.16159	2e-08	7.4e-07	8.3e-07	1.7e-07	-0.0	5.92e-06	3.18e-06	1e-08	305.92229298	306.90260567	305.9029308	-0.00020017	-0.00063069	-0.00608754
0.47273	2456.29429	2e-08	7.4e-07	8.3e-07	1.7e-07	-0.0	5.92e-06	3.18e-06	1e-08	305.91859749	306.89910948	305.89921652	-0.00020005	-0.00068878	-0.00608464
0.47279	2456.42693	2e-08	7.4e-07	8.3e-07	1.7e-07	-0.0	5.92e-06	3.18e-06	1e-08	305.91490408	306.89529122	305.89554525	-0.00019996	-0.0006316	-0.00608176
0.47284	2456.55952	2e-08	7.4e-07	8.3e-07	1.7e-07	-0.0	5.92e-06	3.18e-06	1e-08	305.91121227	306.89178993	305.89183555	-0.00019993	-0.00067725	-0.00607885
0.4729	2456.69205	2e-08	7.4e-07	8.3e-07	1.7e-07	-0.0	5.92e-06	3.18e-06	1e-08	305.9075211	306.88803556	305.88816014	-0.00019981	-0.0006973	-0.00607596
0.47295	2456.82453	2e-08	7.4e-07	8.3e-07	1.7e-07	-0.0	5.92e-06	3.18e-06	1e-08	305.90383208	306.88417	305.88450085	-0.0001997	-0.00068873	-0.00607307
0.47301	2456.95696	2e-08	7.4e-07	8.3e-07	1.7e-07	-0.0	5.92e-06	3.18e-06	1e-08	305.90014509	306.8803519	305.88083747	-0.00019948	-0.00058795	-0.0060702
0.47306	2457.08932	2e-08	7.4e-07	8.3e-07	1.7e-07	-0.0	5.92e-06	3.18e-06	1e-08	305.8964621	306.87709246	305.87710476	-0.00019957	-0.00068873	-0.00606728
0.47312	2457.22164	2e-08	7.4e-07	8.3e-07	1.7e-07	-0.0	5.92e-06	3.18e-06	1e-08	305.89277739	306.87327433	305.87344538	-0.00019939	-0.00068872	-0.0060644
0.47317	2457.3539	2e-08	7.4e-07	8.3e-07	1.7e-07	-0.0	5.92e-06	3.18e-06	1e-08	305.88909599	306.86945621	305.8697879	-0.00019934	-0.0006887	-0.00606151
0.47323	2457.4861	2e-08	7.4e-07	8.3e-07	1.7e-07	-0.0	5.92e-06	3.18e-06	1e-08	305.88541547	306.86563818	305.86613241	-0.00019918	-0.00059854	-0.00605864
0.47328	2457.61825	2e-08	7.4e-07	8.3e-07	1.7e-07	-0.0	5.92e-06	3.18e-06	1e-08	305.88173784	306.86231993	305.86241514	-0.00019911	-0.00069612	-0.00605576
0.47334	2457.75034	2e-08	7.4e-07	8.3e-07	1.7e-07	-0.0	5.92e-06	3.18e-06	1e-08	305.87806161	306.8584607	305.85876879	-0.00019907	-0.00067713	-0.00605286
0.47339	2457.88238	2e-08	7.4e-07	8.3e-07	1.7e-07	-0.0	5.92e-06	3.18e-06	1e-08	305.87438605	306.8547067	305.85511105	-0.00019889	-0.00062306	-0.00604998
0.47345	2458.01437	2e-08	7.4e-07	8.3e-07	1.7e-07	-0.0	5.92e-06	3.18e-06	1e-08	305.87071367	306.85125242	305.85141702	-0.00019879	-0.00065035	-0.00604712
0.48351	2481.22142	2e-08	7.4e-07	8.3e-07	1.7e-07	-0.0	5.92e-06	3.18e-06	1e-08	305.2271076	306.20855475	305.20887271	-0.00018198	-0.00057352	-0.00554259
0.48357	2481.34295	2e-08	7.4e-07	8.3e-07	1.7e-07	-0.0	5.92e-06	3.18e-06	1e-08	305.22374269	306.20537056	305.20549024	-0.00018191	-0.00062214	-0.00553995
0.48362	2481.46443	2e-08	7.4e-07	8.3e-07	1.7e-07	-0.0	5.92e-06	3.18e-06	1e-08	305.22037901	306.20191643	305.20214393	-0.00018186	-0.00062213	-0.00553731
0.48368	2481.58585	2e-08	7.4e-07	8.3e-07	1.7e-07	-0.0	5.92e-06	3.18e-06	1e-08	305.2170163	306.19846232	305.19879945	-0.00018183	-0.00061442	-0.00553467
0.48373	2481.70721	2e-08	7.4e-07	8.3e-07	1.7e-07	-0.0	5.92e-06	3.18e-06	1e-08	305.21365421	306.19505099	305.19545136	-0.00018162	-0.0006227	-0.00553205
0.48379	2481.82851	2e-08	7.4e-07	8.3e-07	1.7e-07	-0.0	5.92e-06	3.18e-06	1e-08	305.21029584	306.19159364	305.19211082	-0.00018157	-0.00054438	-0.00552941
0.48384	2481.94975	2e-08	7.4e-07	8.3e-07	1.7e-07	-0.0	5.92e-06	3.18e-06	1e-08	305.20693843	306.18857113	305.18871679	-0.00018148	-0.000609	-0.00552677
0.4839	2482.07094	2e-08	7.4e-07	8.3e-07	1.7e-07	-0.0	5.92e-06	3.18e-06	1e-08	305.20358263	306.1851898	305.1853702	-0.00018139	-0.00062209	-0.00552415
0.48395	2482.19206	2e-08	7.4e-07	8.3e-07	1.7e-07	-0.0	5.92e-06	3.18e-06	1e-08	305.20022853	306.18173582	305.18203465	-0.00018136	-0.00062208	-0.00552151
0.48401	2482.31313	2e-08	7.4e-07	8.3e-07	1.7e-07	-0.0	5.92e-06	3.18e-06	1e-08	305.19687486	306.17828182	305.17870095	-0.00018123	-0.00057885	-0.00551888
0.48406	2482.43414	2e-08	7.4e-07	8.3e-07	1.7e-07	-0.0	5.92e-06	3.18e-06	1e-08	305.19352363	306.17506786	305.17533846	-0.00018114	-0.00056738	-0.00551626
0.48412	2482.55509	2e-08	7.4e-07	8.3e-07	1.7e-07	-0.0	5.92e-06	3.18e-06	1e-08	305.19017404	306.17191756	305.17196965	-0.00018102	-0.00062205	-0.00551365
0.48417	2482.67598	2e-08	7.4e-07	8.3e-07	1.7e-07	-0.0	5.92e-06	3.18e-06	1e-08	305.18682656	306.1684637	305.16864124	-0.00018098	-0.00062205	-0.005511
0.48423	2482.79681	2e-08	7.4e-07	8.3e-07	1.7e-07	-0.0	5.92e-06	3.18e-06	1e-08	305.18347992	306.1650098	305.16531466	-0.00018097	-0.00062045	-0.00550838
0.48428	2482.91758	2e-08	7.4e-07	8.3e-07	1.7e-07	-0.0	5.92e-06	3.18e-06	1e-08	305.18013343	306.16156476	305.1619888	-0.00018073	-0.00062262	-0.00550578
0.48434	2483.0383	2e-08	7.4e-07	8.3e-07	1.7e-07	-0.0	5.92e-06	3.18e-06	1e-08	305.17679126	306.15810765	305.15866614	-0.00018066	-0.00054428	-0.00550314
0.48439	2483.15895	2e-08	7.4e-07	8.3e-07	1.7e-07	-0.0	5.92e-06	3.18e-06	1e-08	305.17345038	306.15508547	305.15528995	-0.00018062	-0.00060284	-0.00550052
0.48445	2483.27955	2e-08	7.4e-07	8.3e-07	1.7e-07	-0.0	5.92e-06	3.18e-06	1e-08	305.17011033	306.15173814	305.15195695	-0.00018061	-0.00062201	-0.0054979
0.49451	2504.33265	2e-08	7.4e-07	8.3e-07	1.7e-07	-0.0	5.92e-06	3.18e-06	1e-08	304.58483879	305.56734602	304.56764862	-0.00016525	-0.00053154	-0.00503908
0.49457	2504.442	2e-08	7.4e-07	8.3e-07	1.7e-07	-0.0	5.92e-06	3.18e-06	1e-08	304.58177887	305.56439072	304.56458043	-0.00016529	-0.00056289	-0.00503668
0.49462	2504.55129	2e-08	7.4e-07	8.3e-07	1.7e-07	-0.0	5.92e-06	3.18e-06	1e-08	304.57871818	305.56126106	304.56153612	-0.00016509	-0.00057147	-0.00503429
0.49468	2504.66052	2e-08	7.4e-07	8.3e-07	1.7e-07	-0.0	5.92e-06	3.18e-06	1e-08	304.57566128	305.55808368	304.55849942	-0.00016499	-0.0005227	-0.00503188
0.49473	2504.76969	2e-08	7.4e-07	8.3e-07	1.7e-07	-0.0	5.92e-06	3.18e-06	1e-08	304.57260612	305.55517745	304.55542989	-0.00016491	-0.00052269	-0.0050295
0.49479	2504.87879	2e-08	7.4e-07	8.3e-07	1.7e-07	-0.0	5.92e-06	3.18e-06	1e-08	304.56955247	305.55227127	304.55236197	-0.00016503	-0.00061521	-0.0050271
0.49484	2504.98783	2e-08	7.4e-07	8.3e-07	1.7e-07	-0.0	5.92e-06	3.18e-06	1e-08	304.56649661	305.54885066	304.54936122	-0.00016468	-0.0005279	-0.00502471
0.4949	2505.0968	2e-08	7.4e-07	8.3e-07	1.7e-07	-0.0	5.92e-06	3.18e-06	1e-08	304.5634472	305.54591546	304.5463002	-0.0001648	-0.0005227	-0.0050223
0.49495	2505.20571	2e-08	7.4e-07	8.3e-07	1.7e-07	-0.0	5.92e-06	3.18e-06	1e-08	304.56039558	305.54300915	304.54323731	-0.00016467	-0.00054039	-0.00501993
0.49501	2505.31456	2e-08	7.4e-07	8.3e-07	1.7e-07	-0.0	5.92e-06	3.18e-06	1e-08	304.55734639	305.54000449	304.54018849	-0.0001645	-0.00060264	-0.00501754
0.49506	2505.42334	2e-08	7.4e-07	8.3e-07	1.7e-07	-0.0	5.92e-06	3.18e-06	1e-08	304.55430025	305.53665363	304.53718524	-0.00016456	-0.0005227	-0.00501514
0.49512	2505.53206	2e-08	7.4e-07	8.3e-07	1.7e-07	-0.0	5.92e-06	3.18e-06	1e-08	304.55125297	305.53374725	304.53412723	-0.00016437	-0.00052265	-0.00501275
0.49517	2505.64072	2e-08	7.4e-07	8.3e-07	1.7e-07	-0.0	5.92e-06	3.18e-06	1e-08	304.54820914	305.53084116	304.53107074	-0.0001644	-0.00052267	-0.00501037
0.49523	2505.74931	2e-08	7.4e-07	8.3e-07	1.7e-07	-0.0	5.92e-06	3.18e-06	1e-08	304.54516485	305.52793496	304.52801597	-0.00016427	-0.00062034	-0.00500798
0.49528	2505.85784	2e-08	7.4e-07	8.3e-07	1.7e-07	-0.0	5.92e-06	3.18e-06	1e-08	304.54212291	305.52448563	304.5250318	-0.000164	-0.0005226	-0.00500561
0.49534	2505.9663	2e-08	7.4e-07	8.3e-07	1.7e-07	-0.0	5.92e-06	3.18e-06	1e-08	304.53908584	305.52157976	304.52198007	-0.00016419	-0.00052267	-0.00500321
0.49539	2506.07471	2e-08	7.4e-07	8.3e-07	1.7e-07	-0.0	5.92e-06	3.18e-06	1e-08	304.53604532	305.51867347	304.51893021	-0.00016397	-0.0005496	-0.00500084
0.49545	2506.18304	2e-08	7.4e-07	8.3e-07	1.7e-07	-0.0	5.92e-06	3.18e-06	1e-08	304.53300887	305.5156174	304.5159009	-0.00016402	-0.00056287	-0.00499845
0.50551	2524.90311	2e-08	7.4e-07	8.3e-07	1.7e-07	-0.0	5.92e-06	3.18e-06	1e-08	304.00082227	304.98432898	303.9845602	-0.00015011	-0.00052125	-0.00458124
0.50556	2524.99918	2e-08	7.4e-07	8.3e-07	1.7e-07	-0.0	5.92e-06	3.18e-06	1e-08	303.99803928	304.9814271	303.98179754	-0.00014996	-0.0005212	-0.00457906
0.50562	2525.09518	2e-08	7.4e-07	8.3e-07	1.7e-07	-0.0	5.92e-06	3.18e-06	1e-08	303.995259	304.9785255	303.97903628	-0.00014991	-0.00043915	-0.00457688
0.50567	2525.19112	2e-08	7.4e-07	8.3e-07	1.7e-07	-0.0	5.92e-06	3.18e-06	1e-08	303.99247955	304.97608063	303.97621856	-0.00014991	-0.00050579	-0.00457469
0.50573	2525.28698	2e-08	7.4e-07	8.3e-07	1.7e-07	-0.0	5.92e-06	3.18e-06	1e-08	303.98970016	304.97326479	303.97344946	-0.00014978	-0.00052121	-0.00457252
0.50578	2525.38277	2e-08	7.4e-07	8.3e-07	1.7e-07	-0.0	5.92e-06	3.18e-06	1e-08	303.98692321	304.97036308	303.9706927	-0.00014983	-0.00052122	-0.00457034
0.50584	2525.47849	2e-08	7.4e-07	8.3e-07	1.7e-07	-0.0	5.92e-06	3.18e-06	1e-08	303.98414529	304.96746129	303.96793752	-0.00014972	-0.00043135	-0.00456815
0.50589	2525.57415	2e-08	7.4e-07	8.3e-07	1.7e-07	-0.0	5.92e-06	3.18e-06	1e-08	303.98136934	304.96505981	303.96512032	-0.00014949	-0.00051351	-0.004566
0.50595	2525.66973	2e-08	7.4e-07	8.3e-07	1.7e-07	-0.0	5.92e-06	3.18e-06	1e-08	303.9785977	304.96220088	303.96236253	-0.00014941	-0.00052116	-0.00456382
0.506	2525.76524	2e-08	7.4e-07	8.3e-07	1.7e-07	-0.0	5.92e-06	3.18e-06	1e-08	303.97582744	304.95929939	303.95961162	-0.00014947	-0.00052117	-0.00456164
0.50606	2525.86069	2e-08	7.4e-07	8.3e-07	1.7e-07	-0.0	5.92e-06	3.18e-06	1e-08	303.9730561	304.9563978	303.9568623	-0.00014939	-0.00048212	-0.00455947
0.50611	2525.95606	2e-08	7.4e-07	8.3e-07	1.7e-07	-0.0	5.92e-06	3.18e-06	1e-08	303.97028612	304.95371361	303.95408687	-0.00014923	-0.0004627	-0.00455731
0.50617	2526.05136	2e-08	7.4e-07	8.3e-07	1.7e-07	-0.0	5.92e-06	3.18e-06	1e-08	303.96751919	304.95113753	303.95129913	-0.00014927	-0.00052115	-0.00455513
0.50622	2526.14659	2e-08	7.4e-07	8.3e-07	1.7e-07	-0.0	5.92e-06	3.18e-06	1e-08	303.96475147	304.948236	303.94855427	-0.00014917	-0.00052114	-0.00455296
0.50628	2526.24176	2e-08	7.4e-07	8.3e-07	1.7e-07	-0.0	5.92e-06	3.18e-06	1e-08	303.9619856	304.9453345	303.94581085	-0.00014908	-0.00043565	-0.00455079
0.50633	2526.33685	2e-08	7.4e-07	8.3e-07	1.7e-07	-0.0	5.92e-06	3.18e-06	1e-08	303.95922143	304.94290894	303.9430085	-0.00014905	-0.00050911	-0.00454862
0.50639	2526.43187	2e-08	7.4e-07	8.3e-07	1.7e-07	-0.0	5.92e-06	3.18e-06	1e-08	303.95645776	304.94007437	303.94025957	-0.0001489	-0.00052111	-0.00454646
0.50644	2526.52682	2e-08	7.4e-07	8.3e-07	1.7e-07	-0.0	5.92e-06	3.18e-06	1e-08	303.95369693	304.937173	303.93752053	-0.00014893	-0.00052111	-0.0045443
0.5065	2526.6217	2e-08	7.4e-07	8.3e-07	1.7e-07	-0.0	5.92e-06	3.18e-06	1e-08	303.95093546	304.93427158	303.93478305	-0.00014881	-0.00042846	-0.00454212
0.51651	2542.67582	2e-08	7.4e-07	8.3e-07	1.7e-07	-0.0	5.92e-06	3.18e-06	1e-08	303.46982093	304.45407137	303.45437461	-0.00013632	-0.0004223	-0.00416492
0.51656	2542.7571	2e-08	7.4e-07	8.3e-07	1.7e-07	-0.0	5.92e-06	3.18e-06	1e-08	303.46729051	304.45171761	303.45182645	-0.00013628	-0.00050434	-0.00416294
0.51662	2542.83831	2e-08	7.4e-07	8.3e-07	1.7e-07	-0.0	5.92e-06	3.18e-06	1e-08	303.4647609	304.4489065	303.44933764	-0.00013615	-0.00043754	-0.00416096
0.51667	2542.91943	2e-08	7.4e-07	8.3e-07	1.7e-07	-0.0	5.92e-06	3.18e-06	1e-08	303.46223364	304.44646772	303.44680294	-0.0001361	-0.00042227	-0.00415898
0.51673	2543.00048	2e-08	7.4e-07	8.3e-07	1.7e-07	-0.0	5.92e-06	3.18e-06	1e-08	303.45970734	304.44411407	303.44425881	-0.00013606	-0.00048454	-0.004157
0.51678	2543.08144	2e-08	7.4e-07	8.3e-07	1.7e-07	-0.0	5.92e-06	3.18e-06	1e-08	303.45718183	304.4414133	303.44176005	-0.00013594	-0.00045729	-0.00415502
0.51684	2543.16233	2e-08	7.4e-07	8.3e-07	1.7e-07	-0.0	5.92e-06	3.18e-06	1e-08	303.45465845	304.43886442	303.43924335	-0.00013588	-0.00042224	-0.00415304
0.51689	2543.24314	2e-08	7.4e-07	8.3e-07	1.7e-07	-0.0	5.92e-06	3.18e-06	1e-08	303.45213625	304.4365109	303.43670324	-0.00013583	-0.00046488	-0.00415107
0.51695	2543.32387	2e-08	7.4e-07	8.3e-07	1.7e-07	-0.0	5.92e-06	3.18e-06	1e-08	303.44961485	304.43391968	303.43419462	-0.00013573	-0.00047689	-0.00414909
0.517	2543.40452	2e-08	7.4e-07	8.3e-07	1.7e-07	-0.0	5.92e-06	3.18e-06	1e-08	303.44709533	304.43126153	303.43169581	-0.00013565	-0.0004222	-0.00414711
0.51706	2543.48509	2e-08	7.4e-07	8.3e-07	1.7e-07	-0.0	5.92e-06	3.18e-06	1e-08	303.44457721	304.42890815	303.4291597	-0.00013561	-0.00044532	-0.00414514
0.51711	2543.56559	2e-08	7.4e-07	8.3e-07	1.7e-07	-0.0	5.92e-06	3.18e-06	1e-08	303.44205992	304.42642592	303.42664129	-0.00013552	-0.00049638	-0.00414316
0.51717	2543.646	2e-08	7.4e-07	8.3e-07	1.7e-07	-0.0	5.92e-06	3.18e-06	1e-08	303.43954426	304.42365907	303.42416029	-0.00013544	-0.00044609	-0.00414121
0.51722	2543.72633	2e-08	7.4e-07	8.3e-07	1.7e-07	-0.0	5.92e-06	3.18e-06	1e-08	303.43703016	304.42117252	303.42164507	-0.0001354	-0.0004186	-0.00413925
0.51728	2543.80659	2e-08	7.4e-07	8.3e-07	1.7e-07	-0.0	5.92e-06	3.18e-06	1e-08	303.43451674	304.4188392	303.41911179	-0.00013536	-0.0004232	-0.00413728
0.51733	2543.88676	2e-08	7.4e-07	8.3e-07	1.7e-07	-0.0	5.92e-06	3.18e-06	1e-08	303.43200407	304.41648023	303.41658312	-0.00013523	-0.00049448	-0.00413529
0.51739	2543.96686	2e-08	7.4e-07	8.3e-07	1.7e-07	-0.0	5.92e-06	3.18e-06	1e-08	303.42949369	304.41372387	303.41410614	-0.0001353	-0.00041935	-0.0041333
0.51744	2544.04687	2e-08	7.4e-07	8.3e-07	1.7e-07	-0.0	5.92e-06	3.18e-06	1e-08	303.42698201	304.41138634	303.41157752	-0.00013524	-0.00048261	-0.00413134
0.5175	2544.12681	2e-08	7.4e-07	8.3e-07	1.7e-07	-0.0	5.92e-06	3.18e-06	1e-08	303.42447156	304.40869616	303.40909495	-0.0001351	-0.00045806	-0.00412937
0.52751	2557.2829	2e-08	7.4e-07	8.3e-07	1.7e-07	-0.0	5.92e-06	3.18e-06	1e-08	302.98710425	303.9721097	302.97226515	-0.00012387	-0.00040152	-0.00378643
0.52756	2557.34712	2e-08	7.4e-07	8.3e-07	1.7e-07	-0.0	5.92e-06	3.18e-06	1e-08	302.98480253	303.96986929	302.96996096	-0.00012362	-0.00043643	-0.00378463
0.52762	2557.41126	2e-08	7.4e-07	8.3e-07	1.7e-07	-0.0	5.92e-06	3.18e-06	1e-08	302.98250554	303.96743412	302.96768252	-0.00012366	-0.00042465	-0.00378283
0.52767	2557.4753	2e-08	7.4e-07	8.3e-07	1.7e-07	-0.0	5.92e-06	3.18e-06	1e-08	302.98020772	303.96506463	302.96539707	-0.0001236	-0.00036588	-0.00378102
0.52773	2557.53924	2e-08	7.4e-07	8.3e-07	1.7e-07	-0.0	5.92e-06	3.18e-06	1e-08	302.977911	303.9630231	302.96307131	-0.00012349	-0.00042	-0.00377922
0.52778	2557.6031	2e-08	7.4e-07	8.3e-07	1.7e-07	-0.0	5.92e-06	3.18e-06	1e-08	302.97561626	303.96067953	302.96078501	-0.00012359	-0.00045254	-0.00377742
0.52784	2557.66686	2e-08	7.4e-07	8.3e-07	1.7e-07	-0.0	5.92e-06	3.18e-06	1e-08	302.97331964	303.95815442	302.95852303	-0.00012347	-0.00040636	-0.00377562
0.52789	2557.73052	2e-08	7.4e-07	8.3e-07	1.7e-07	-0.0	5.92e-06	3.18e-06	1e-08	302.97102523	303.95588693	302.95622961	-0.00012327	-0.00037133	-0.00377382
0.52795	2557.7941	2e-08	7.4e-07	8.3e-07	1.7e-07	-0.0	5.92e-06	3.18e-06	1e-08	302.96873452	303.95381491	302.95391257	-0.00012323	-0.00041906	-0.00377203
0.528	2557.85757	2e-08	7.4e-07	8.3e-07	1.7e-07	-0.0	5.92e-06	3.18e-06	1e-08	302.96644458	303.95147656	302.95163049	-0.00012333	-0.00041284	-0.00377023
0.52806	2557.92096	2e-08	7.4e-07	8.3e-07	1.7e-07	-0.0	5.92e-06	3.18e-06	1e-08	302.96415289	303.94917293	302.94934535	-0.00012321	-0.00040652	-0.00376844
0.52811	2557.98425	2e-08	7.4e-07	8.3e-07	1.7e-07	-0.0	5.92e-06	3.18e-06	1e-08	302.96186334	303.94690453	302.94705694	-0.00012308	-0.00040788	-0.00376664
0.52817	2558.04745	2e-08	7.4e-07	8.3e-07	1.7e-07	-0.0	5.92e-06	3.18e-06	1e-08	302.95957613	303.94462852	302.94477066	-0.00012297	-0.00042527	-0.00376485
0.52822	2558.11055	2e-08	7.4e-07	8.3e-07	1.7e-07	-0.0	5.92e-06	3.18e-06	1e-08	302.95729105	303.94225548	302.94249786	-0.0001229	-0.00043402	-0.00376305
0.52828	2558.17356	2e-08	7.4e-07	8.3e-07	1.7e-07	-0.0	5.92e-06	3.18e-06	1e-08	302.9550072	303.93983358	302.94023246	-0.00012299	-0.00039551	-0.00376126
0.52833	2558.23647	2e-08	7.4e-07	8.3e-07	1.7e-07	-0.0	5.92e-06	3.18e-06	1e-08	302.95272161	303.93762659	302.93794118	-0.00012296	-0.00039797	-0.00375947
0.52839	2558.29929	2e-08	7.4e-07	8.3e-07	1.7e-07	-0.0	5.92e-06	3.18e-06	1e-08	302.95043668	303.93540584	302.93565289	-0.00012279	-0.00041951	-0.00375768
0.52844	2558.36201	2e-08	7.4e-07	8.3e-07	1.7e-07	-0.0	5.92e-06	3.18e-06	1e-08	302.94815496	303.93306488	302.93338095	-0.00012283	-0.00040079	-0.00375588
0.5285	2558.42464	2e-08	7.4e-07	8.3e-07	1.7e-07	-0.0	5.92e-06	3.18e-06	1e-08	302.94587235	303.93082836	302.93109709	-0.00012266	-0.0004199	-0.0037541
0.53851	2568.11953	2e-08	7.4e-07	8.3e-07	1.7e-07	-0.0	5.92e-06	3.18e-06	1e-08	302.54837834	303.53362648	302.5339408	-0.00011236	-0.00038906	-0.00344218
0.53856	2568.16258	2e-08	7.4e-07	8.3e-07	1.7e-07	-0.0	5.92e-06	3.18e-06	1e-08	302.54628852	303.53145349	302.53186291	-0.00011227	-0.00036802	-0.00344054
0.53862	2568.20551	2e-08	7.4e-07	8.3e-07	1.7e-07	-0.0	5.92e-06	3.18e-06	1e-08	302.54420031	303.52939798	302.52977125	-0.00011223	-0.00036736	-0.0034389
0.53867	2568.24832	2e-08	7.4e-07	8.3e-07	1.7e-07	-0.0	5.92e-06	3.18e-06	1e-08	302.54211295	303.52734617	302.52768026	-0.00011209	-0.00040651	-0.0034373
0.53873	2568.29101	2e-08	7.4e-07	8.3e-07	1.7e-07	-0.0	5.92e-06	3.18e-06	1e-08	302.54002814	303.52507568	302.52561795	-0.000112	-0.00033238	-0.00343564
0.53878	2568.33357	2e-08	7.4e-07	8.3e-07	1.7e-07	-0.0	5.92e-06	3.18e-06	1e-08	302.53794502	303.52321923	302.52350438	-0.00011206	-0.00033453	-0.003434
0.53884	2568.376	2e-08	7.4e-07	8.3e-07	1.7e-07	-0.0	5.92e-06	3.18e-06	1e-08	302.53586076	303.52135073	302.52139353	-0.0001121	-0.00040336	-0.00343235
0.53889	2568.41831	2e-08	7.4e-07	8.3e-07	1.7e-07	-0.0	5.92e-06	3.18e-06	1e-08	302.53377574	303.51909778	302.5193325	-0.00011197	-0.00039548	-0.00343072
0.53895	2568.4605	2e-08	7.4e-07	8.3e-07	1.7e-07	-0.0	5.92e-06	3.18e-06	1e-08	302.53169306	303.51688887	302.51726697	-0.0001119	-0.00036316	-0.00342908
0.539	2568.50256	2e-08	7.4e-07	8.3e-07	1.7e-07	-0.0	5.92e-06	3.18e-06	1e-08	302.52961162	303.51486048	302.51517971	-0.00011179	-0.0003625	-0.00342745
0.53906	2568.5445	2e-08	7.4e-07	8.3e-07	1.7e-07	-0.0	5.92e-06	3.18e-06	1e-08	302.52753229	303.51283574	302.51309305	-0.00011177	-0.00036271	-0.00342585
0.53911	2568.58631	2e-08	7.4e-07	8.3e-07	1.7e-07	-0.0	5.92e-06	3.18e-06	1e-08	302.52545333	303.51080981	302.51100766	-0.00011158	-0.00041121	-0.00342425
0.53917	2568.62799	2e-08	7.4e-07	8.3e-07	1.7e-07	-0.0	5.92e-06	3.18e-06	1e-08	302.5233779	303.50851301	302.50895754	-0.00011168	-0.00033463	-0.00342257
0.53922	2568.66955	2e-08	7.4e-07	8.3e-07	1.7e-07	-0.0	5.92e-06	3.18e-06	1e-08	302.52130052	303.50664389	302.50685457	-0.00011154	-0.00039775	-0.00342098
0.53928	2568.71098	2e-08	7.4e-07	8.3e-07	1.7e-07	-0.0	5.92e-06	3.18e-06	1e-08	302.51922587	303.50442223	302.50479722	-0.00011154	-0.00033353	-0.00341933
0.53933	2568.75229	2e-08	7.4e-07	8.3e-07	1.7e-07	-0.0	5.92e-06	3.18e-06	1e-08	302.5171511	303.50255925	302.50269566	-0.00011149	-0.00037085	-0.0034177
0.53939	2568.79347	2e-08	7.4e-07	8.3e-07	1.7e-07	-0.0	5.92e-06	3.18e-06	1e-08	302.51507735	303.50048783	302.50062158	-0.00011141	-0.00039919	-0.0034161
0.53944	2568.83452	2e-08	7.4e-07	8.3e-07	1.7e-07	-0.0	5.92e-06	3.18e-06	1e-08	302.51300509	303.49825809	302.4985686	-0.0001114	-0.00032763	-0.00341445
0.5395	2568.87544	2e-08	7.4e-07	8.3e-07	1.7e-07	-0.0	5.92e-06	3.18e-06	1e-08	302.51093289	303.49642803	302.49646623	-0.00011127	-0.00043467	-0.00341285
0.54951	2573.71128	2e-08	7.4e-07	8.3e-07	1.7e-07	-0.0	5.92e-06	3.18e-06	1e-08	302.15171741	303.1362045	302.13516318	-9.77e-05	-0.00021317	-0.00312945
0.54956	2573.71727	2e-08	7.4e-07	8.3e-07	1.7e-07	-0.0	5.92e-06	3.18e-06	1e-08	302.14989861	303.13501282	302.13317162	-9.847e-05	-0.00050393	-0.00312782
0.54962	2573.72279	2e-08	7.4e-07	8.3e-07	1.7e-07	-0.0	5.92e-06	3.18e-06	1e-08	302.14806547	303.13219569	302.13138721	-9.739e-05	-0.00062226	-0.00312636
0.54967	2573.72779	2e-08	7.4e-07	8.3e-07	1.7e-07	-0.0	5.92e-06	3.18e-06	1e-08	302.14625253	303.12871707	302.12968667	-9.565e-05	-0.00024314	-0.00312494
0.54973	2573.73224	2e-08	7.4e-07	8.3e-07	1.7e-07	-0.0	5.92e-06	3.18e-06	1e-08	302.14447186	303.12735783	302.12771803	-9.482e-05	-0.00064286	-0.00312341
0.54978	2573.73609	2e-08	7.4e-07	8.3e-07	1.7e-07	-0.0	5.92e-06	3.18e-06	1e-08	302.14270667	303.12376402	302.12603231	-9.257e-05	-0.00020891	-0.00312199
0.54984	2573.73927	2e-08	7.4e-07	8.3e-07	1.7e-07	-0.0	5.92e-06	3.18e-06	1e-08	302.14098347	303.12259615	302.12403938	-9.049e-05	-0.00021118	-0.00312042
0.54989	2573.74166	2e-08	7.4e-07	8.3e-07	1.7e-07	-0.0	5.92e-06	3.18e-06	1e-08	302.13929884	303.12141558	302.1220477	-8.459e-05	-0.00024047	-0.00311886
0.54995	2573.74295	2e-08	7.4e-07	8.3e-07	1.7e-07	-0.0	5.92e-06	3.18e-06	1e-08	302.13772403	303.12007123	302.12007365	-6.693e-05	-0.00042243	-0.0031173
0.55	2573.74338	2e-08	7.4e-07	8.3e-07	1.7e-07	-0.0	5.92e-06	3.18e-06	1e-08	302.13647795	303.11770964	302.1182168	7.35750461	-5.12281522	39.09637358
