# Supplementary material for: Dataset for the simulated biomass pyrolysis in rotary kilns with varying particle residence time distributions
Source: Data Brief. 2021 Nov 23;39:107603. doi: 10.1016/j.dib.2021.107603 (PMC8633881; doi:10.1016/j.dib.2021.107603)
Supplement: Supplementary Data S1 — Supplementary Raw Research Data. This is open data under the CC BY license http://creativecommons.org/licenses/by/4.0/ [file mmc1.zip › supplementary/10/logFiles/log_Pe90]

l,m	Tau,s	F_w,kg/s	F_is,kg/s	F_c,kg/s	F_rt,kg/s	F_w_wet,kg/s	F_it,kg/s	F_g,kg/s	F_H2O_g,kg/s	T_b,K	T_g,K	T_w,K	q_bed,kW/m	q_gas,kW/m	q_loss,kW/m
5e-05	0.19977	0.0	0.0	0.0	0.0	1.087e-05	0.0	0.0	0.0	358.13429023	726.85489444	815.42766058	18.99119845	0.42349371	-0.40059682
0.00011	0.59931	0.0	0.0	0.0	0.0	1.087e-05	0.0	0.0	0.0	409.06920883	786.10834803	801.42651366	16.55074445	-0.0447878	-0.39047374
0.00016	0.99882	1e-08	0.0	0.0	0.0	1.087e-05	0.0	0.0	0.0	452.37735206	779.85371232	789.48778268	14.39211801	-0.068098	-0.38172171
0.00022	1.39832	5e-08	0.0	0.0	0.0	1.082e-05	0.0	0.0	0.0	489.27007478	770.28243102	779.09695514	12.49856656	-0.05955242	-0.37409786
0.00027	1.79779	2.4e-07	0.0	0.0	0.0	1.063e-05	0.0	0.0	0.0	520.75032025	761.71138582	770.04342764	10.84273691	-0.04891216	-0.36745602
0.00033	2.19724	7.9e-07	0.0	0.0	0.0	1.008e-05	0.0	0.0	0.0	547.63019881	754.23145153	762.15705606	9.39884034	-0.03778386	-0.36167053
0.00038	2.59667	1.98e-06	0.0	0.0	0.0	8.89e-06	0.0	0.0	0.0	570.57479769	747.68948653	755.28714215	8.14313352	-0.0261869	-0.35662976
0.00044	2.99608	3.94e-06	0.0	0.0	0.0	6.93e-06	0.0	0.0	0.0	590.15295573	741.91492268	749.29985688	7.05273593	-0.01304062	-0.35223475
0.00049	3.39547	6.34e-06	0.0	0.0	0.0	4.52e-06	0.0	0.0	1e-08	606.88035067	736.64460283	744.07684455	6.10497784	0.0045335	-0.34839816
0.0105	75.7276	3e-08	9.2e-07	6.4e-07	4e-07	-0.0	5.92e-06	2.95e-06	1e-08	676.18146902	678.77943904	674.97417853	-0.02907149	-0.04577063	-0.29588513
0.01056	76.12306	3e-08	9.2e-07	6.4e-07	4e-07	0.0	5.92e-06	2.95e-06	1e-08	676.02161179	678.62609293	674.81799329	-0.02896717	-0.0457787	-0.295764
0.01061	76.51851	3e-08	9.2e-07	6.4e-07	4e-07	0.0	5.92e-06	2.96e-06	1e-08	675.86179042	678.47274353	674.66182563	-0.02886082	-0.04578665	-0.29563973
0.01067	76.91393	3e-08	9.2e-07	6.4e-07	3.9e-07	-0.0	5.92e-06	2.96e-06	1e-08	675.70200655	678.31939112	674.50567625	-0.02875785	-0.04579409	-0.29551866
0.01072	77.30933	3e-08	9.2e-07	6.5e-07	3.9e-07	-0.0	5.92e-06	2.96e-06	1e-08	675.54226006	678.16603619	674.34954491	-0.02865285	-0.04580141	-0.29539441
0.01078	77.70471	3e-08	9.1e-07	6.5e-07	3.9e-07	0.0	5.92e-06	2.97e-06	1e-08	675.38255248	678.01267905	674.19343235	-0.02855123	-0.04580824	-0.29527337
0.01083	78.10007	3e-08	9.1e-07	6.5e-07	3.9e-07	0.0	5.92e-06	2.97e-06	1e-08	675.22288308	677.85932016	674.03733834	-0.02844767	-0.04581493	-0.29514921
0.01089	78.4954	3e-08	9.1e-07	6.5e-07	3.8e-07	-0.0	5.92e-06	2.97e-06	1e-08	675.06325351	677.7059599	673.88126361	-0.02834722	-0.04582116	-0.29502797
0.01094	78.89072	3e-08	9.1e-07	6.5e-07	3.8e-07	-0.0	5.92e-06	2.97e-06	1e-08	674.90366348	677.55259871	673.72520797	-0.02824548	-0.04582721	-0.29490435
0.011	79.28601	3e-08	9.1e-07	6.5e-07	3.8e-07	0.0	5.92e-06	2.98e-06	1e-08	674.74411426	677.39923697	673.56917207	-0.02814576	-0.04583288	-0.29478236
0.01105	79.68128	2e-08	9.1e-07	6.6e-07	3.8e-07	0.0	5.92e-06	2.98e-06	1e-08	674.5846058	677.24587512	673.4131559	-0.02804645	-0.04583827	-0.29466003
0.01111	80.07653	2e-08	9e-07	6.6e-07	3.7e-07	0.0	5.92e-06	2.98e-06	1e-08	674.42513836	677.09251359	673.25715981	-0.02794679	-0.04584342	-0.29453643
0.01116	80.47176	2e-08	9e-07	6.6e-07	3.7e-07	-0.0	5.92e-06	2.99e-06	1e-08	674.26571293	676.93915279	673.10118428	-0.0278498	-0.04584817	-0.29441529
0.01122	80.86696	2e-08	9e-07	6.6e-07	3.7e-07	-0.0	5.92e-06	2.99e-06	1e-08	674.10632949	676.78579316	672.94522917	-0.02775107	-0.04585275	-0.29429111
0.01127	81.26215	2e-08	9e-07	6.6e-07	3.7e-07	0.0	5.92e-06	2.99e-06	1e-08	673.9469893	676.63243514	672.78929527	-0.02765555	-0.04585692	-0.29417012
0.01133	81.65731	2e-08	9e-07	6.6e-07	3.6e-07	0.0	5.92e-06	2.99e-06	1e-08	673.78769144	676.47907913	672.63338233	-0.02755916	-0.04586088	-0.29404715
0.01138	82.05246	2e-08	9e-07	6.7e-07	3.6e-07	0.0	5.92e-06	3e-06	1e-08	673.62843706	676.32572559	672.47749096	-0.02746336	-0.04586456	-0.29392406
0.01144	82.44758	2e-08	9e-07	6.7e-07	3.6e-07	-0.0	5.92e-06	3e-06	1e-08	673.46922648	676.17237498	672.32162147	-0.02736971	-0.0458679	-0.29380286
0.01149	82.84267	2e-08	8.9e-07	6.7e-07	3.6e-07	-0.0	5.92e-06	3e-06	1e-08	673.3100598	676.01902767	672.16577381	-0.02727474	-0.04587103	-0.29367905
0.0215	154.39041	0.0	7.5e-07	8.2e-07	1.6e-07	-0.0	5.93e-06	3.2e-06	1e-08	645.19752358	648.51671367	644.39489053	-0.0179016	-0.04380641	-0.27185983
0.02156	154.78155	0.0	7.5e-07	8.2e-07	1.5e-07	0.0	5.93e-06	3.2e-06	1e-08	645.04795832	648.36912668	644.24640081	-0.01787446	-0.04378797	-0.27174329
0.02161	155.17266	0.0	7.5e-07	8.2e-07	1.5e-07	0.0	5.93e-06	3.2e-06	1e-08	644.89844898	648.22158663	644.09796125	-0.01784807	-0.04376991	-0.27162937
0.02167	155.56375	0.0	7.5e-07	8.2e-07	1.5e-07	-0.0	5.93e-06	3.2e-06	1e-08	644.74899408	648.07409257	643.94957076	-0.01782131	-0.04375148	-0.27151336
0.02172	155.95481	0.0	7.5e-07	8.2e-07	1.5e-07	0.0	5.93e-06	3.2e-06	1e-08	644.59959554	647.92664541	643.80123031	-0.01779454	-0.04373292	-0.27139672
0.02178	156.34586	0.0	7.5e-07	8.2e-07	1.5e-07	-0.0	5.93e-06	3.2e-06	1e-08	644.45025259	647.77924551	643.65294025	-0.01776794	-0.04371435	-0.27128031
0.02183	156.73689	0.0	7.5e-07	8.2e-07	1.5e-07	0.0	5.93e-06	3.2e-06	1e-08	644.30096599	647.63189285	643.50470053	-0.01774064	-0.04369517	-0.27116021
0.02189	157.12789	0.0	7.5e-07	8.2e-07	1.5e-07	-0.0	5.93e-06	3.2e-06	1e-08	644.15173692	647.48458902	643.35651283	-0.01771435	-0.04367656	-0.27104401
0.02194	157.51887	0.0	7.5e-07	8.2e-07	1.5e-07	-0.0	5.93e-06	3.21e-06	1e-08	644.00256395	647.33733254	643.20837551	-0.01768857	-0.0436582	-0.27092951
0.022	157.90983	0.0	7.5e-07	8.2e-07	1.5e-07	0.0	5.93e-06	3.21e-06	1e-08	643.85344631	647.19012279	643.06028791	-0.01766281	-0.04363972	-0.27081452
0.02205	158.30077	0.0	7.5e-07	8.3e-07	1.5e-07	-0.0	5.93e-06	3.21e-06	1e-08	643.70438351	647.04296005	642.91225029	-0.01763676	-0.04362093	-0.27069777
0.02211	158.69168	0.0	7.5e-07	8.3e-07	1.5e-07	0.0	5.93e-06	3.21e-06	1e-08	643.5553777	646.89584512	642.76426348	-0.01761106	-0.04360226	-0.270582
0.02216	159.08257	0.0	7.5e-07	8.3e-07	1.5e-07	-0.0	5.93e-06	3.21e-06	1e-08	643.40642716	646.7487777	642.61632713	-0.0175852	-0.04358336	-0.270465
0.02222	159.47345	0.0	7.5e-07	8.3e-07	1.5e-07	0.0	5.93e-06	3.21e-06	1e-08	643.25753337	646.60175836	642.46844182	-0.01755945	-0.04356441	-0.2703479
0.02227	159.8643	0.0	7.5e-07	8.3e-07	1.5e-07	-0.0	5.93e-06	3.21e-06	1e-08	643.10869576	646.45478722	642.32060766	-0.01753353	-0.04354522	-0.27022955
0.02233	160.25512	0.0	7.5e-07	8.3e-07	1.5e-07	0.0	5.93e-06	3.21e-06	1e-08	642.95991554	646.3078649	642.17282526	-0.01750852	-0.04352658	-0.27011474
0.02238	160.64593	0.0	7.4e-07	8.3e-07	1.5e-07	0.0	5.93e-06	3.21e-06	1e-08	642.8111907	646.16099001	642.02509313	-0.01748358	-0.04350787	-0.26999976
0.02244	161.03672	0.0	7.4e-07	8.3e-07	1.5e-07	-0.0	5.93e-06	3.21e-06	1e-08	642.66252114	646.0141627	641.87741141	-0.0174587	-0.0434891	-0.26988454
0.02249	161.42748	0.0	7.4e-07	8.3e-07	1.5e-07	0.0	5.93e-06	3.21e-06	1e-08	642.51390776	645.86738314	641.72978025	-0.01743385	-0.04347022	-0.2697689
0.0325	232.18203	0.0	7.1e-07	8.6e-07	1.1e-07	-0.0	5.93e-06	3.25e-06	1e-08	616.39461754	619.99347984	615.73386368	-0.01423232	-0.03983106	-0.24932425
0.03256	232.56878	0.0	7.1e-07	8.6e-07	1.1e-07	0.0	5.93e-06	3.25e-06	1e-08	616.25616637	619.85605151	615.59589566	-0.01422219	-0.03981511	-0.2492387
0.03261	232.95551	0.0	7.1e-07	8.6e-07	1.1e-07	0.0	5.93e-06	3.25e-06	1e-08	616.11775814	619.71866435	615.45796967	-0.01420595	-0.03978943	-0.24910103
0.03267	233.34222	0.0	7.1e-07	8.6e-07	1.1e-07	-0.0	5.93e-06	3.25e-06	1e-08	615.97941907	619.58134348	615.32011133	-0.01419694	-0.03977517	-0.24902457
0.03272	233.7289	0.0	7.1e-07	8.6e-07	1.1e-07	-0.0	5.93e-06	3.25e-06	1e-08	615.84111863	619.44405945	615.18229057	-0.01418027	-0.0397487	-0.24888273
0.03278	234.11557	0.0	7.1e-07	8.6e-07	1.1e-07	0.0	5.93e-06	3.25e-06	1e-08	615.70288989	619.30684377	615.04453956	-0.01417172	-0.03973508	-0.24880977
0.03283	234.50221	0.0	7.1e-07	8.6e-07	1.1e-07	0.0	5.93e-06	3.25e-06	1e-08	615.56469759	619.16966326	614.90682443	-0.01415477	-0.03970804	-0.24866494
0.03289	234.88883	0.0	7.1e-07	8.6e-07	1.1e-07	-0.0	5.93e-06	3.25e-06	1e-08	615.42657817	619.03255259	614.76918055	-0.01414659	-0.03969493	-0.24859476
0.03294	235.27543	0.0	7.1e-07	8.6e-07	1.1e-07	-0.0	5.93e-06	3.25e-06	1e-08	615.28849426	618.89547578	614.63157121	-0.01412939	-0.03966739	-0.24844728
0.033	235.66201	0.0	7.1e-07	8.6e-07	1.1e-07	0.0	5.93e-06	3.25e-06	1e-08	615.15048506	618.75847014	614.49403447	-0.01412154	-0.03965474	-0.24837957
0.03305	236.04856	0.0	7.1e-07	8.6e-07	1.1e-07	0.0	5.93e-06	3.25e-06	1e-08	615.0125095	618.6214972	614.35653109	-0.01410415	-0.03962675	-0.2482298
0.03311	236.43509	0.0	7.1e-07	8.6e-07	1.1e-07	-0.0	5.93e-06	3.25e-06	1e-08	614.87460937	618.48459657	614.21910147	-0.01409657	-0.03961449	-0.2481642
0.03316	236.8216	0.0	7.1e-07	8.6e-07	1.1e-07	-0.0	5.93e-06	3.25e-06	1e-08	614.73674251	618.34772765	614.08170417	-0.01407902	-0.03958614	-0.24801254
0.03322	237.20809	0.0	7.1e-07	8.6e-07	1.1e-07	0.0	5.93e-06	3.25e-06	1e-08	614.59895258	618.21093201	613.94438162	-0.01407169	-0.0395742	-0.24794871
0.03327	237.59456	0.0	7.1e-07	8.6e-07	1.1e-07	0.0	5.93e-06	3.25e-06	1e-08	614.46119425	618.07416725	613.80709055	-0.01405406	-0.03954556	-0.24779557
0.03333	237.981	0.0	7.1e-07	8.6e-07	1.1e-07	-0.0	5.93e-06	3.25e-06	1e-08	614.32351312	617.93747654	613.66987499	-0.0140469	-0.03953387	-0.2477331
0.03338	238.36742	0.0	7.1e-07	8.6e-07	1.1e-07	-0.0	5.93e-06	3.25e-06	1e-08	614.18586371	617.80081606	613.53269025	-0.01402922	-0.03950503	-0.24757893
0.03344	238.75382	0.0	7.1e-07	8.6e-07	1.1e-07	0.0	5.93e-06	3.25e-06	1e-08	614.04829256	617.66423018	613.39558158	-0.01402222	-0.03949351	-0.2475174
0.03349	239.1402	0.0	7.1e-07	8.6e-07	1.1e-07	0.0	5.93e-06	3.25e-06	1e-08	613.91075183	617.5276741	613.25850328	-0.01400455	-0.03946456	-0.2473627
0.0435	309.0925	0.0	7e-07	8.7e-07	9e-08	-0.0	5.93e-06	3.26e-06	1e-08	589.77050416	593.53764278	589.18804733	-0.01214482	-0.03590707	-0.22852941
0.04356	309.47482	0.0	7e-07	8.7e-07	9e-08	-0.0	5.93e-06	3.26e-06	1e-08	589.64265427	593.41049178	589.06052498	-0.0121361	-0.03588824	-0.22842997
0.04361	309.85712	0.0	7e-07	8.7e-07	9e-08	0.0	5.93e-06	3.26e-06	1e-08	589.51485594	593.28339089	588.93305343	-0.01212741	-0.03586938	-0.22833034
0.04367	310.2394	0.0	7e-07	8.7e-07	9e-08	0.0	5.93e-06	3.26e-06	1e-08	589.38710845	593.15634021	588.80563279	-0.01211867	-0.03585044	-0.22823036
0.04372	310.62165	0.0	7e-07	8.7e-07	9e-08	0.0	5.93e-06	3.26e-06	1e-08	589.25941245	593.02933991	588.67826326	-0.01210995	-0.03583151	-0.22813037
0.04378	311.00389	0.0	7e-07	8.7e-07	9e-08	-0.0	5.93e-06	3.26e-06	1e-08	589.13176791	592.90239002	588.55094484	-0.01210123	-0.0358126	-0.22803047
0.04383	311.3861	0.0	7e-07	8.7e-07	9e-08	0.0	5.93e-06	3.26e-06	1e-08	589.00417556	592.7754905	588.42367748	-0.0120925	-0.03579368	-0.22793053
0.04389	311.76829	0.0	7e-07	8.7e-07	9e-08	0.0	5.93e-06	3.26e-06	1e-08	588.87663504	592.64864136	588.2964612	-0.01208379	-0.03577476	-0.22783059
0.04394	312.15045	0.0	7e-07	8.7e-07	9e-08	0.0	5.93e-06	3.26e-06	1e-08	588.74914619	592.52184261	588.16929601	-0.01207515	-0.03575585	-0.22773071
0.044	312.53259	0.0	7e-07	8.7e-07	9e-08	0.0	5.93e-06	3.26e-06	1e-08	588.62170746	592.39509423	588.04218192	-0.01206648	-0.03573695	-0.2276309
0.04405	312.91471	0.0	7e-07	8.7e-07	9e-08	0.0	5.93e-06	3.26e-06	1e-08	588.49432037	592.26839619	587.91511888	-0.01205665	-0.0357155	-0.2275176
0.04411	313.29681	0.0	7e-07	8.7e-07	9e-08	0.0	5.93e-06	3.26e-06	1e-08	588.36699163	592.14175531	587.7881138	-0.01204282	-0.0356853	-0.22735808
0.04416	313.67889	0.0	7e-07	8.7e-07	9e-08	0.0	5.93e-06	3.26e-06	1e-08	588.23974542	592.01519492	587.66119032	-0.01203137	-0.03566023	-0.2272257
0.04422	314.06094	0.0	7e-07	8.7e-07	9e-08	-0.0	5.93e-06	3.26e-06	1e-08	588.11256734	591.88870137	587.53433457	-0.01202425	-0.03564462	-0.22714323
0.04427	314.44298	0.0	7e-07	8.7e-07	9e-08	-0.0	5.93e-06	3.26e-06	1e-08	587.98543178	591.76224945	587.40752103	-0.01201502	-0.0356244	-0.22703641
0.04433	314.82498	0.0	7e-07	8.7e-07	9e-08	-0.0	5.93e-06	3.26e-06	1e-08	587.85835132	591.63585146	587.28076216	-0.01200631	-0.03560526	-0.22693534
0.04438	315.20697	0.0	7e-07	8.7e-07	9e-08	-0.0	5.93e-06	3.26e-06	1e-08	587.731323	591.50950452	587.15405503	-0.01199871	-0.03558859	-0.22684727
0.04444	315.58894	0.0	7e-07	8.7e-07	9e-08	-0.0	5.93e-06	3.26e-06	1e-08	587.60434014	591.38320205	587.02739298	-0.01199241	-0.0355748	-0.22677439
0.04449	315.97088	0.0	7e-07	8.7e-07	9e-08	-0.0	5.93e-06	3.26e-06	1e-08	587.4773953	591.25693637	586.90076822	-0.01198408	-0.03555657	-0.226678
0.05455	385.48947	0.0	7e-07	8.7e-07	9e-08	0.0	5.93e-06	3.27e-06	1e-08	565.08888381	568.97625043	564.56539581	-0.01058017	-0.03226541	-0.20919606
0.05461	385.86728	0.0	7e-07	8.7e-07	9e-08	0.0	5.93e-06	3.27e-06	1e-08	564.97106128	568.85894972	564.44785538	-0.01057188	-0.03224818	-0.20910376
0.05466	386.24508	0.0	7e-07	8.7e-07	9e-08	0.0	5.93e-06	3.27e-06	1e-08	564.85330167	568.74169644	564.33036214	-0.01056543	-0.03223094	-0.20901153
0.05472	386.62285	0.0	7e-07	8.7e-07	9e-08	0.0	5.93e-06	3.27e-06	1e-08	564.73558427	568.62449063	564.21291733	-0.01055925	-0.0322137	-0.20891932
0.05477	387.00059	0.0	7e-07	8.7e-07	9e-08	0.0	5.93e-06	3.27e-06	1e-08	564.61790613	568.50733227	564.09552112	-0.01055267	-0.03219646	-0.20882708
0.05483	387.37832	0.0	7e-07	8.7e-07	9e-08	0.0	5.93e-06	3.27e-06	1e-08	564.50027169	568.39022137	563.97817326	-0.01054538	-0.03217929	-0.20873512
0.05488	387.75602	0.0	7e-07	8.7e-07	9e-08	-0.0	5.93e-06	3.27e-06	1e-08	564.38268942	568.2731578	563.8608731	-0.01053848	-0.03216208	-0.20864301
0.05494	388.1337	0.0	7e-07	8.7e-07	9e-08	-0.0	5.93e-06	3.27e-06	1e-08	564.26515469	568.15614162	563.74362098	-0.01053161	-0.03214487	-0.20855088
0.05499	388.51136	0.0	7e-07	8.7e-07	9e-08	-0.0	5.93e-06	3.27e-06	1e-08	564.14766718	568.03917284	563.62641695	-0.01052473	-0.03212766	-0.20845875
0.05505	388.889	0.0	7e-07	8.7e-07	9e-08	-0.0	5.93e-06	3.27e-06	1e-08	564.03022687	567.92225147	563.50926099	-0.01051622	-0.03211049	-0.20836675
0.0551	389.26661	0.0	7e-07	8.7e-07	9e-08	-0.0	5.93e-06	3.27e-06	1e-08	563.91285248	567.8053774	563.39215189	-0.01050788	-0.03209333	-0.20827476
0.05516	389.6442	0.0	7e-07	8.7e-07	9e-08	-0.0	5.93e-06	3.27e-06	1e-08	563.79554204	567.68855062	563.27508977	-0.0105022	-0.03207616	-0.20818285
0.05521	390.02177	0.0	7e-07	8.7e-07	9e-08	-0.0	5.93e-06	3.27e-06	1e-08	563.67826567	567.57177119	563.15807645	-0.01049508	-0.03205901	-0.20809099
0.05527	390.39932	0.0	7e-07	8.7e-07	9e-08	-0.0	5.93e-06	3.27e-06	1e-08	563.5610397	567.45503904	563.04111088	-0.01048726	-0.03204188	-0.2079992
0.05532	390.77684	0.0	7e-07	8.7e-07	9e-08	-0.0	5.93e-06	3.27e-06	1e-08	563.44387215	567.33835413	562.92419255	-0.01048	-0.03202474	-0.20790735
0.05538	391.15434	0.0	7e-07	8.7e-07	9e-08	-0.0	5.93e-06	3.27e-06	1e-08	563.32675659	567.22171648	562.80732187	-0.01047295	-0.03200763	-0.20781566
0.05543	391.53182	0.0	7e-07	8.7e-07	9e-08	-0.0	5.93e-06	3.27e-06	1e-08	563.2096909	567.10512605	562.69049891	-0.01046606	-0.03199055	-0.2077241
0.05549	391.90927	0.0	7e-07	8.7e-07	9e-08	0.0	5.93e-06	3.27e-06	1e-08	563.09267341	566.98858278	562.5737237	-0.01045897	-0.03197344	-0.20763238
0.06555	460.60219	0.0	7e-07	8.7e-07	9e-08	0.0	5.93e-06	3.27e-06	1e-08	542.46698629	546.43998788	541.99304331	-0.0093009	-0.02898585	-0.1914714
0.06561	460.97547	0.0	7e-07	8.7e-07	9e-08	0.0	5.93e-06	3.27e-06	1e-08	542.35843774	546.33186641	541.88480564	-0.00928577	-0.02897039	-0.19138642
0.06566	461.34873	0.0	7e-07	8.7e-07	9e-08	0.0	5.93e-06	3.27e-06	1e-08	542.25004189	546.22378893	541.77660639	-0.0092901	-0.02895478	-0.19130155
0.06572	461.72196	0.0	7e-07	8.7e-07	9e-08	0.0	5.93e-06	3.27e-06	1e-08	542.14157152	546.11575604	541.66845914	-0.00928874	-0.0289392	-0.19121663
0.06577	462.09517	0.0	7e-07	8.7e-07	9e-08	0.0	5.93e-06	3.27e-06	1e-08	542.03309314	546.00776758	541.56035993	-0.00928579	-0.02892364	-0.19113169
0.06583	462.46836	0.0	7e-07	8.7e-07	9e-08	0.0	5.93e-06	3.27e-06	1e-08	541.92462532	545.89982348	541.45230766	-0.00927978	-0.0289081	-0.19104677
0.06588	462.84152	0.0	7e-07	8.7e-07	9e-08	0.0	5.93e-06	3.27e-06	1e-08	541.81620376	545.79192365	541.34430016	-0.00925569	-0.02889276	-0.19096199
0.06594	463.21467	0.0	7e-07	8.7e-07	9e-08	0.0	5.93e-06	3.27e-06	1e-08	541.70804002	545.68406742	541.2363247	-0.00924893	-0.02887726	-0.1908772
0.06599	463.58779	0.0	7e-07	8.7e-07	9e-08	0.0	5.93e-06	3.27e-06	1e-08	541.59993138	545.57625537	541.12839344	-0.00925018	-0.0288617	-0.19079243
0.06605	463.96088	0.0	7e-07	8.7e-07	9e-08	0.0	5.93e-06	3.27e-06	1e-08	541.4917844	545.46848776	541.02051195	-0.00923267	-0.02884635	-0.19070787
0.0661	464.33396	0.0	7e-07	8.7e-07	9e-08	0.0	5.93e-06	3.27e-06	1e-08	541.38381863	545.36076388	540.912667	-0.00922396	-0.0288309	-0.19062318
0.06616	464.70701	0.0	7e-07	8.7e-07	9e-08	0.0	5.93e-06	3.27e-06	1e-08	541.27593098	545.25308406	540.80486481	-0.00921525	-0.02881544	-0.19053849
0.06621	465.08004	0.0	7e-07	8.7e-07	9e-08	0.0	5.93e-06	3.27e-06	1e-08	541.16812145	545.14544831	540.69710539	-0.00921357	-0.02879993	-0.19045383
0.06627	465.45304	0.0	7e-07	8.7e-07	9e-08	0.0	5.93e-06	3.27e-06	1e-08	541.06030789	545.03785685	540.58939364	-0.00922435	-0.02878432	-0.19036921
0.06632	465.82603	0.0	7e-07	8.7e-07	9e-08	0.0	5.93e-06	3.27e-06	1e-08	540.95234445	544.93031009	540.48173827	-0.00921336	-0.02876893	-0.19028469
0.06638	466.19898	0.0	7e-07	8.7e-07	9e-08	0.0	5.93e-06	3.27e-06	1e-08	540.844486	544.82280724	540.37412398	-0.00920585	-0.02875351	-0.19020021
0.06643	466.57192	0.0	7e-07	8.7e-07	9e-08	0.0	5.93e-06	3.27e-06	1e-08	540.73669192	544.71534841	540.26655318	-0.00920989	-0.02873801	-0.19011582
0.06649	466.94484	0.0	7e-07	8.7e-07	9e-08	0.0	5.93e-06	3.27e-06	1e-08	540.62882693	544.60793393	540.15903392	-0.00920677	-0.02872256	-0.19003136
0.07655	534.80214	0.0	7e-07	8.7e-07	9e-08	0.0	5.93e-06	3.27e-06	1e-08	521.64675335	525.6767136	521.21737645	-0.00818854	-0.02603526	-0.17515776
0.07661	535.17083	0.0	7e-07	8.7e-07	9e-08	0.0	5.93e-06	3.27e-06	1e-08	521.54707658	525.57714156	521.1177949	-0.00818075	-0.02602131	-0.17507955
0.07666	535.53949	0.0	7e-07	8.7e-07	9e-08	0.0	5.93e-06	3.27e-06	1e-08	521.44747445	525.47761064	521.01825326	-0.00817297	-0.02600736	-0.17500135
0.07672	535.90813	0.0	7e-07	8.7e-07	9e-08	0.0	5.93e-06	3.27e-06	1e-08	521.34794698	525.37812083	520.91875151	-0.00817372	-0.02599334	-0.17492318
0.07677	536.27675	0.0	7e-07	8.7e-07	9e-08	0.0	5.93e-06	3.27e-06	1e-08	521.24839033	525.27867241	520.81929563	-0.00818432	-0.02597924	-0.17484504
0.07683	536.64535	0.0	7e-07	8.7e-07	9e-08	0.0	5.93e-06	3.27e-06	1e-08	521.14868459	525.17926572	520.71989248	-0.00817143	-0.02596538	-0.17476701
0.07688	537.01392	0.0	7e-07	8.7e-07	9e-08	0.0	5.93e-06	3.27e-06	1e-08	521.04911589	525.07989988	520.62052556	-0.00816739	-0.02595144	-0.17468901
0.07694	537.38247	0.0	7e-07	8.7e-07	9e-08	0.0	5.93e-06	3.27e-06	1e-08	520.94957638	524.98057519	520.52120106	-0.00817115	-0.02593745	-0.17461108
0.07699	537.751	0.0	7e-07	8.7e-07	9e-08	0.0	5.93e-06	3.27e-06	1e-08	520.84997111	524.88129189	520.42192439	-0.00816878	-0.0259235	-0.17453308
0.07705	538.1195	0.0	7e-07	8.7e-07	9e-08	0.0	5.93e-06	3.27e-06	1e-08	520.75037471	524.78204979	520.32269131	-0.00816641	-0.02590956	-0.17445509
0.0771	538.48798	0.0	7e-07	8.7e-07	9e-08	0.0	5.93e-06	3.27e-06	1e-08	520.65078718	524.6828489	520.2235018	-0.0081509	-0.02589575	-0.1743772
0.07716	538.85644	0.0	7e-07	8.7e-07	9e-08	0.0	5.93e-06	3.27e-06	1e-08	520.55136891	524.58368871	520.12434661	-0.00813404	-0.02588196	-0.17429935
0.07721	539.22487	0.0	7e-07	8.7e-07	9e-08	0.0	5.93e-06	3.27e-06	1e-08	520.45213624	524.48456916	520.02522477	-0.00813802	-0.02586799	-0.17422151
0.07727	539.59328	0.0	7e-07	8.7e-07	9e-08	0.0	5.93e-06	3.27e-06	1e-08	520.3528351	524.38549096	519.92615088	-0.00812824	-0.02585417	-0.17414378
0.07732	539.96167	0.0	7e-07	8.7e-07	9e-08	0.0	5.93e-06	3.27e-06	1e-08	520.25363353	524.28645359	519.82711523	-0.00811625	-0.02584037	-0.17406608
0.07738	540.33003	0.0	7e-07	8.7e-07	9e-08	0.0	5.93e-06	3.27e-06	1e-08	520.15455845	524.18745695	519.72811627	-0.00810848	-0.02582652	-0.17398832
0.07743	540.69837	0.0	7e-07	8.7e-07	9e-08	0.0	5.93e-06	3.27e-06	1e-08	520.05555834	524.08850122	519.62915697	-0.00810071	-0.02581267	-0.17391056
0.07749	541.06669	0.0	7e-07	8.7e-07	9e-08	0.0	5.93e-06	3.27e-06	1e-08	519.95663318	523.9895864	519.53023735	-0.00811195	-0.02579868	-0.17383287
0.08755	608.07812	0.0	7e-07	8.7e-07	9e-08	0.0	5.93e-06	3.27e-06	1e-08	502.50387318	506.56259732	502.113898	-0.00724935	-0.02338691	-0.16015695
0.08761	608.44216	0.0	7e-07	8.7e-07	9e-08	0.0	5.93e-06	3.27e-06	1e-08	502.41214514	506.47096893	502.02238089	-0.00723915	-0.02337445	-0.16008516
0.08766	608.80617	0.0	7e-07	8.7e-07	9e-08	0.0	5.93e-06	3.27e-06	1e-08	502.32052915	506.37937855	501.93089849	-0.00722896	-0.02336199	-0.16001337
0.08772	609.17017	0.0	7e-07	8.7e-07	9e-08	0.0	5.93e-06	3.27e-06	1e-08	502.22902513	506.28782617	501.8394508	-0.00722194	-0.0233495	-0.15994154
0.08777	609.53414	0.0	7e-07	8.7e-07	9e-08	0.0	5.93e-06	3.27e-06	1e-08	502.13759297	506.19631193	501.74804008	-0.00721651	-0.02333698	-0.15986972
0.08783	609.89808	0.0	7e-07	8.7e-07	9e-08	0.0	5.93e-06	3.27e-06	1e-08	502.04621241	506.10483587	501.65666743	-0.00722789	-0.02332434	-0.15979795
0.08788	610.262	0.0	7e-07	8.7e-07	9e-08	0.0	5.93e-06	3.27e-06	1e-08	501.95467086	506.01339856	501.5653446	-0.0072254	-0.02331182	-0.15972622
0.08794	610.6259	0.0	7e-07	8.7e-07	9e-08	0.0	5.93e-06	3.27e-06	1e-08	501.86314385	505.9219995	501.47406185	-0.00721402	-0.0232994	-0.15965455
0.08799	610.98978	0.0	7e-07	8.7e-07	9e-08	0.0	5.93e-06	3.27e-06	1e-08	501.77174404	505.83063835	501.38281292	-0.00722028	-0.02328685	-0.15958298
0.08805	611.35363	0.0	7e-07	8.7e-07	9e-08	0.0	5.93e-06	3.27e-06	1e-08	501.68024808	505.73931567	501.29161011	-0.00721847	-0.02327435	-0.15951134
0.0881	611.71746	0.0	7e-07	8.7e-07	9e-08	0.0	5.93e-06	3.27e-06	1e-08	501.58875803	505.64803122	501.20044781	-0.00721667	-0.02326185	-0.15943971
0.08816	612.08126	0.0	7e-07	8.7e-07	9e-08	0.0	5.93e-06	3.27e-06	1e-08	501.49727388	505.55678499	501.10932602	-0.00720809	-0.02324942	-0.15936812
0.08821	612.44504	0.0	7e-07	8.7e-07	9e-08	0.0	5.93e-06	3.27e-06	1e-08	501.40588151	505.46557673	501.01823997	-0.00718833	-0.0232371	-0.15929661
0.08827	612.8088	0.0	7e-07	8.7e-07	9e-08	0.0	5.93e-06	3.27e-06	1e-08	501.31472266	505.37440599	500.92718178	-0.00719003	-0.0232246	-0.15922511
0.08832	613.17254	0.0	7e-07	8.7e-07	9e-08	0.0	5.93e-06	3.27e-06	1e-08	501.22352536	505.28327354	500.83616649	-0.00718552	-0.02321217	-0.15915366
0.08838	613.53625	0.0	7e-07	8.7e-07	9e-08	0.0	5.93e-06	3.27e-06	1e-08	501.13236851	505.19217913	500.7451897	-0.00717266	-0.02319983	-0.15908232
0.08843	613.89994	0.0	7e-07	8.7e-07	9e-08	0.0	5.93e-06	3.27e-06	1e-08	501.04135788	505.10112242	500.65424552	-0.00716569	-0.02318743	-0.15901089
0.08849	614.2636	0.0	7e-07	8.7e-07	9e-08	0.0	5.93e-06	3.27e-06	1e-08	500.95041884	505.01010365	500.56333813	-0.00715872	-0.02317502	-0.15893947
0.09855	680.41856	0.0	7e-07	8.7e-07	9e-08	0.0	5.93e-06	3.27e-06	1e-08	484.91798108	488.97923525	484.56353179	-0.0064131	-0.0210134	-0.14637597
0.09861	680.77789	0.0	7e-07	8.7e-07	9e-08	0.0	5.93e-06	3.27e-06	1e-08	484.83387335	488.8949732	484.47948412	-0.00640674	-0.0210022	-0.14630996
0.09866	681.1372	0.0	7e-07	8.7e-07	9e-08	0.0	5.93e-06	3.27e-06	1e-08	484.74983449	488.81074651	484.39547068	-0.00640038	-0.02099099	-0.14624396
0.09872	681.49649	0.0	7e-07	8.7e-07	9e-08	0.0	5.93e-06	3.27e-06	1e-08	484.66586451	488.72655517	484.31149146	-0.0064028	-0.02097972	-0.14617799
0.09877	681.85575	0.0	7e-07	8.7e-07	9e-08	0.0	5.93e-06	3.27e-06	1e-08	484.58184835	488.64239949	484.2275526	-0.00641225	-0.02096839	-0.14611204
0.09883	682.21498	0.0	7e-07	8.7e-07	9e-08	0.0	5.93e-06	3.27e-06	1e-08	484.49769376	488.5582797	484.14365901	-0.00640057	-0.02095726	-0.14604618
0.09888	682.5742	0.0	7e-07	8.7e-07	9e-08	0.0	5.93e-06	3.27e-06	1e-08	484.41367799	488.47419501	484.05979583	-0.00639997	-0.02094605	-0.14598036
0.09894	682.93339	0.0	7e-07	8.7e-07	9e-08	0.0	5.93e-06	3.27e-06	1e-08	484.32965567	488.39014578	483.97597082	-0.00640291	-0.02093481	-0.14591457
0.09899	683.29255	0.0	7e-07	8.7e-07	9e-08	0.0	5.93e-06	3.27e-06	1e-08	484.24558034	488.30613214	483.89218642	-0.00640157	-0.0209236	-0.14584875
0.09905	683.65169	0.0	7e-07	8.7e-07	9e-08	0.0	5.93e-06	3.27e-06	1e-08	484.16150818	488.22215395	483.80843967	-0.00639989	-0.02091239	-0.14578292
0.0991	684.01081	0.0	7e-07	8.7e-07	9e-08	0.0	5.93e-06	3.27e-06	1e-08	484.07744355	488.1382112	483.72473033	-0.00638124	-0.02090136	-0.14571722
0.09916	684.36991	0.0	7e-07	8.7e-07	9e-08	0.0	5.93e-06	3.27e-06	1e-08	483.99360944	488.05430321	483.64104645	-0.00637389	-0.02089023	-0.1456515
0.09921	684.72898	0.0	7e-07	8.7e-07	9e-08	0.0	5.93e-06	3.27e-06	1e-08	483.90985746	487.97043041	483.55739593	-0.00637754	-0.020879	-0.1455858
0.09927	685.08803	0.0	7e-07	8.7e-07	9e-08	0.0	5.93e-06	3.27e-06	1e-08	483.82604319	487.88659318	483.47378649	-0.00636378	-0.02086796	-0.14552026
0.09932	685.44705	0.0	7e-07	8.7e-07	9e-08	0.0	5.93e-06	3.27e-06	1e-08	483.74239551	487.8027908	483.39020583	-0.00635725	-0.02085684	-0.14545463
0.09938	685.80605	0.0	7e-07	8.7e-07	9e-08	0.0	5.93e-06	3.27e-06	1e-08	483.65881928	487.7190236	483.30665907	-0.00635093	-0.02084572	-0.145389
0.09943	686.16503	0.0	7e-07	8.7e-07	9e-08	0.0	5.93e-06	3.27e-06	1e-08	483.57531172	487.63529157	483.22314636	-0.00635089	-0.02083455	-0.14532339
0.09949	686.52398	0.0	7e-07	8.7e-07	9e-08	0.0	5.93e-06	3.27e-06	1e-08	483.49179035	487.55159493	483.13967208	-0.0063618	-0.02082328	-0.14525781
0.10955	751.81152	0.0	7e-07	8.7e-07	9e-08	0.0	5.93e-06	3.27e-06	1e-08	468.77606761	472.81453401	468.45315212	-0.00570536	-0.01888727	-0.13372552
0.1096	752.16608	0.0	7e-07	8.7e-07	9e-08	0.0	5.93e-06	3.27e-06	1e-08	468.69871481	472.73709514	468.37604068	-0.00569446	-0.01887729	-0.13366498
0.10966	752.52062	0.0	7e-07	8.7e-07	9e-08	0.0	5.93e-06	3.27e-06	1e-08	468.62149742	472.65968879	468.29895725	-0.00569512	-0.01886722	-0.13360449
0.10971	752.87514	0.0	7e-07	8.7e-07	9e-08	0.0	5.93e-06	3.27e-06	1e-08	468.54425882	472.58231535	468.22190992	-0.00569767	-0.01885713	-0.13354401
0.10977	753.22963	0.0	7e-07	8.7e-07	9e-08	0.0	5.93e-06	3.27e-06	1e-08	468.46697336	472.5049749	468.14489999	-0.0056967	-0.01884707	-0.13348351
0.10982	753.5841	0.0	7e-07	8.7e-07	9e-08	0.0	5.93e-06	3.27e-06	1e-08	468.38968863	472.42766731	468.06792503	-0.00569418	-0.01883703	-0.13342301
0.10988	753.93854	0.0	7e-07	8.7e-07	9e-08	0.0	5.93e-06	3.27e-06	1e-08	468.3124258	472.35039252	467.99098393	-0.00567643	-0.01882713	-0.13336262
0.10993	754.29296	0.0	7e-07	8.7e-07	9e-08	0.0	5.93e-06	3.27e-06	1e-08	468.23539145	472.27314994	467.91406597	-0.0056721	-0.01881712	-0.13330221
0.10999	754.64736	0.0	7e-07	8.7e-07	9e-08	0.0	5.93e-06	3.27e-06	1e-08	468.15840357	472.19594004	467.83718056	-0.00567388	-0.01880707	-0.13324184
0.11004	755.00173	0.0	7e-07	8.7e-07	9e-08	0.0	5.93e-06	3.27e-06	1e-08	468.08137937	472.11876305	467.76033196	-0.00566137	-0.01879716	-0.13318159
0.1101	755.35608	0.0	7e-07	8.7e-07	9e-08	0.0	5.93e-06	3.27e-06	1e-08	468.00451269	472.04161838	467.68351009	-0.00565562	-0.01878718	-0.13312126
0.11015	755.7104	0.0	7e-07	8.7e-07	9e-08	0.0	5.93e-06	3.27e-06	1e-08	467.9277119	471.96450631	467.60671973	-0.00564986	-0.01877719	-0.13306093
0.11021	756.0647	0.0	7e-07	8.7e-07	9e-08	0.0	5.93e-06	3.27e-06	1e-08	467.850977	471.88742684	467.52996087	-0.00565341	-0.01876714	-0.13300063
0.11026	756.41898	0.0	7e-07	8.7e-07	9e-08	0.0	5.93e-06	3.27e-06	1e-08	467.77418171	471.81038031	467.45324002	-0.00566163	-0.01875705	-0.13294036
0.11032	756.77323	0.0	7e-07	8.7e-07	9e-08	0.0	5.93e-06	3.27e-06	1e-08	467.69726254	471.73336685	467.37656045	-0.00565075	-0.01874714	-0.13288016
0.11037	757.12746	0.0	7e-07	8.7e-07	9e-08	0.0	5.93e-06	3.27e-06	1e-08	467.62047891	471.65638575	467.29990871	-0.00565174	-0.01873713	-0.13282001
0.11043	757.48166	0.0	7e-07	8.7e-07	9e-08	0.0	5.93e-06	3.27e-06	1e-08	467.54366974	471.5794374	467.22329311	-0.00565412	-0.01872712	-0.13275987
0.11048	757.83584	0.0	7e-07	8.7e-07	9e-08	0.0	5.93e-06	3.27e-06	1e-08	467.46681608	471.50252187	467.14671461	-0.00565318	-0.01871713	-0.1326997
0.12055	822.24465	0.0	7e-07	8.7e-07	9e-08	0.0	5.93e-06	3.27e-06	1e-08	453.96932386	457.96292139	453.6759311	-0.00506114	-0.01698389	-0.12212203
0.1206	822.59438	0.0	7e-07	8.7e-07	9e-08	0.0	5.93e-06	3.27e-06	1e-08	453.89856171	457.89179316	453.60521839	-0.00506514	-0.01697483	-0.1220665
0.12066	822.94409	0.0	7e-07	8.7e-07	9e-08	0.0	5.93e-06	3.27e-06	1e-08	453.82773317	457.82069551	453.53454134	-0.00505927	-0.01696587	-0.12201104
0.12071	823.29377	0.0	7e-07	8.7e-07	9e-08	0.0	5.93e-06	3.27e-06	1e-08	453.75697634	457.74962805	453.463893	-0.00505016	-0.01695695	-0.12195562
0.12077	823.64343	0.0	7e-07	8.7e-07	9e-08	0.0	5.93e-06	3.27e-06	1e-08	453.68633636	457.67859064	453.39327108	-0.00504489	-0.01694798	-0.12190015
0.12082	823.99307	0.0	7e-07	8.7e-07	9e-08	0.0	5.93e-06	3.27e-06	1e-08	453.61575962	457.60758344	453.3226783	-0.00504083	-0.016939	-0.12184468
0.12088	824.34268	0.0	7e-07	8.7e-07	9e-08	0.0	5.93e-06	3.27e-06	1e-08	453.54522933	457.5366065	453.25211549	-0.00505161	-0.01692991	-0.12178926
0.12093	824.69226	0.0	7e-07	8.7e-07	9e-08	0.0	5.93e-06	3.27e-06	1e-08	453.47453784	457.46566034	453.18159303	-0.00504984	-0.01692093	-0.12173387
0.12099	825.04183	0.0	7e-07	8.7e-07	9e-08	0.0	5.93e-06	3.27e-06	1e-08	453.40386064	457.39474447	453.11110212	-0.00504202	-0.01691201	-0.12167853
0.12104	825.39136	0.0	7e-07	8.7e-07	9e-08	0.0	5.93e-06	3.27e-06	1e-08	453.33328243	457.32385867	453.04063848	-0.00504778	-0.01690299	-0.12162325
0.1211	825.74088	0.0	7e-07	8.7e-07	9e-08	0.0	5.93e-06	3.27e-06	1e-08	453.26261333	457.25300338	452.9702116	-0.00504715	-0.01689401	-0.12156793
0.12115	826.09037	0.0	7e-07	8.7e-07	9e-08	0.0	5.93e-06	3.27e-06	1e-08	453.19194257	457.1821784	452.89981701	-0.00504653	-0.01688503	-0.12151261
0.12121	826.43983	0.0	7e-07	8.7e-07	9e-08	0.0	5.93e-06	3.27e-06	1e-08	453.12127015	457.11138373	452.82945474	-0.00503618	-0.01687615	-0.12145735
0.12126	826.78927	0.0	7e-07	8.7e-07	9e-08	0.0	5.93e-06	3.27e-06	1e-08	453.05073228	457.04061899	452.75911792	-0.00502317	-0.0168673	-0.12140213
0.12132	827.13869	0.0	7e-07	8.7e-07	9e-08	0.0	5.93e-06	3.27e-06	1e-08	452.98036614	456.96988405	452.68880467	-0.00502747	-0.0168583	-0.12134691
0.12137	827.48808	0.0	7e-07	8.7e-07	9e-08	0.0	5.93e-06	3.27e-06	1e-08	452.90992949	456.89917956	452.61852712	-0.00501934	-0.01684943	-0.12129178
0.12143	827.83745	0.0	7e-07	8.7e-07	9e-08	0.0	5.93e-06	3.27e-06	1e-08	452.83959643	456.828505	452.54827651	-0.00501159	-0.01684056	-0.12123665
0.12148	828.18679	0.0	7e-07	8.7e-07	9e-08	0.0	5.93e-06	3.27e-06	1e-08	452.76936151	456.75786039	452.47805311	-0.00500636	-0.01683165	-0.12118149
0.13155	891.70515	0.0	7e-07	8.7e-07	9e-08	0.0	5.93e-06	3.27e-06	1e-08	440.39869753	444.32529537	440.13104579	-0.00451546	-0.01527972	-0.11148627
0.1316	892.04999	0.0	7e-07	8.7e-07	9e-08	0.0	5.93e-06	3.27e-06	1e-08	440.33374274	444.25999914	440.06625842	-0.00451804	-0.01527163	-0.11143541
0.13166	892.3948	0.0	7e-07	8.7e-07	9e-08	0.0	5.93e-06	3.27e-06	1e-08	440.26874192	444.19473109	440.00150309	-0.00451768	-0.01526355	-0.11138453
0.13171	892.73959	0.0	7e-07	8.7e-07	9e-08	0.0	5.93e-06	3.27e-06	1e-08	440.20373739	444.12949113	439.93677776	-0.00451467	-0.0152555	-0.11133367
0.13177	893.08435	0.0	7e-07	8.7e-07	9e-08	0.0	5.93e-06	3.27e-06	1e-08	440.1387673	444.06427916	439.87208055	-0.00449878	-0.01524757	-0.11128288
0.13182	893.42909	0.0	7e-07	8.7e-07	9e-08	0.0	5.93e-06	3.27e-06	1e-08	440.074017	443.99909467	439.80740239	-0.00449783	-0.01523952	-0.11123209
0.13188	893.7738	0.0	7e-07	8.7e-07	9e-08	0.0	5.93e-06	3.27e-06	1e-08	440.00927147	443.9339382	439.74275376	-0.00449731	-0.01523147	-0.11118134
0.13193	894.11849	0.0	7e-07	8.7e-07	9e-08	0.0	5.93e-06	3.27e-06	1e-08	439.94452464	443.86880975	439.67813494	-0.00448727	-0.01522352	-0.11113066
0.13199	894.46315	0.0	7e-07	8.7e-07	9e-08	0.0	5.93e-06	3.27e-06	1e-08	439.87991366	443.80370894	439.6135392	-0.00448244	-0.01521551	-0.11107994
0.13204	894.80779	0.0	7e-07	8.7e-07	9e-08	0.0	5.93e-06	3.27e-06	1e-08	439.81536326	443.73863598	439.54897025	-0.00447762	-0.0152075	-0.11102921
0.1321	895.15241	0.0	7e-07	8.7e-07	9e-08	0.0	5.93e-06	3.27e-06	1e-08	439.75087345	443.67359087	439.48442807	-0.00448589	-0.01519939	-0.11097851
0.13215	895.497	0.0	7e-07	8.7e-07	9e-08	0.0	5.93e-06	3.27e-06	1e-08	439.68625581	443.60857408	439.41992183	-0.00448869	-0.01519133	-0.11092783
0.13221	895.84157	0.0	7e-07	8.7e-07	9e-08	0.0	5.93e-06	3.27e-06	1e-08	439.62158908	443.54358539	439.35544767	-0.00447938	-0.01518338	-0.11087721
0.13226	896.18611	0.0	7e-07	8.7e-07	9e-08	0.0	5.93e-06	3.27e-06	1e-08	439.55704768	443.47862433	439.29099709	-0.004485	-0.01517532	-0.11082666
0.13232	896.53062	0.0	7e-07	8.7e-07	9e-08	0.0	5.93e-06	3.27e-06	1e-08	439.49241655	443.41369141	439.2265805	-0.00448509	-0.0151673	-0.11077606
0.13237	896.87511	0.0	7e-07	8.7e-07	9e-08	0.0	5.93e-06	3.27e-06	1e-08	439.42777538	443.34878646	439.16219406	-0.00448475	-0.01515928	-0.11072547
0.13243	897.21958	0.0	7e-07	8.7e-07	9e-08	0.0	5.93e-06	3.27e-06	1e-08	439.36313037	443.28390946	439.09783745	-0.00447755	-0.01515133	-0.11067491
0.13248	897.56402	0.0	7e-07	8.7e-07	9e-08	0.0	5.93e-06	3.27e-06	1e-08	439.29858024	443.21906014	439.03350587	-0.00446306	-0.01514344	-0.11062441
0.14255	960.1798	0.0	7e-07	8.7e-07	9e-08	0.0	5.93e-06	3.27e-06	1e-08	427.96790243	431.80890266	427.72394523	-0.00402885	-0.01375396	-0.10174386
0.1426	960.51967	0.0	7e-07	8.7e-07	9e-08	0.0	5.93e-06	3.27e-06	1e-08	427.90840412	431.74898999	427.66461978	-0.00402378	-0.01374677	-0.10169728
0.14266	960.85952	0.0	7e-07	8.7e-07	9e-08	0.0	5.93e-06	3.27e-06	1e-08	427.84897313	431.68910306	427.60531858	-0.00402077	-0.01373957	-0.10165073
0.14271	961.19934	0.0	7e-07	8.7e-07	9e-08	0.0	5.93e-06	3.27e-06	1e-08	427.78957911	431.62924193	427.54604306	-0.00402523	-0.01373232	-0.10160422
0.14277	961.53914	0.0	7e-07	8.7e-07	9e-08	0.0	5.93e-06	3.27e-06	1e-08	427.73011175	431.56940686	427.48679843	-0.00402511	-0.0137251	-0.10155767
0.14282	961.87891	0.0	7e-07	8.7e-07	9e-08	0.0	5.93e-06	3.27e-06	1e-08	427.6706387	431.50959768	427.4275815	-0.00402491	-0.01371787	-0.10151113
0.14288	962.21866	0.0	7e-07	8.7e-07	9e-08	0.0	5.93e-06	3.27e-06	1e-08	427.61116117	431.4498144	427.36839221	-0.00401024	-0.01371079	-0.10146467
0.14293	962.55839	0.0	7e-07	8.7e-07	9e-08	0.0	5.93e-06	3.27e-06	1e-08	427.55189292	431.39005644	427.30922038	-0.0040054	-0.01370362	-0.1014182
0.14299	962.89808	0.0	7e-07	8.7e-07	9e-08	0.0	5.93e-06	3.27e-06	1e-08	427.49268868	431.33032418	427.25007289	-0.00400844	-0.01369639	-0.10137175
0.14304	963.23776	0.0	7e-07	8.7e-07	9e-08	0.0	5.93e-06	3.27e-06	1e-08	427.43343216	431.27061788	427.19095526	-0.003998	-0.01368929	-0.10132541
0.1431	963.57741	0.0	7e-07	8.7e-07	9e-08	0.0	5.93e-06	3.27e-06	1e-08	427.37432243	431.21093701	427.13185798	-0.00399357	-0.01368213	-0.101279
0.14315	963.91703	0.0	7e-07	8.7e-07	9e-08	0.0	5.93e-06	3.27e-06	1e-08	427.31527079	431.15128181	427.07278531	-0.00398914	-0.01367496	-0.10123259
0.14321	964.25663	0.0	7e-07	8.7e-07	9e-08	0.0	5.93e-06	3.27e-06	1e-08	427.25627724	431.09165228	427.01373723	-0.00399396	-0.01366773	-0.1011862
0.14326	964.5962	0.0	7e-07	8.7e-07	9e-08	0.0	5.93e-06	3.27e-06	1e-08	427.19720491	431.03204876	426.95472023	-0.00400041	-0.01366049	-0.10113984
0.14332	964.93575	0.0	7e-07	8.7e-07	9e-08	0.0	5.93e-06	3.27e-06	1e-08	427.13802993	430.97247128	426.89573543	-0.00399152	-0.01365338	-0.10109353
0.14337	965.27527	0.0	7e-07	8.7e-07	9e-08	0.0	5.93e-06	3.27e-06	1e-08	427.07897888	430.91291926	426.83677204	-0.00399498	-0.01364619	-0.10104727
0.14343	965.61477	0.0	7e-07	8.7e-07	9e-08	0.0	5.93e-06	3.27e-06	1e-08	427.01986935	430.85339312	426.77783871	-0.00399658	-0.013639	-0.10100099
0.14348	965.95424	0.0	7e-07	8.7e-07	9e-08	0.0	5.93e-06	3.27e-06	1e-08	426.96072881	430.79389281	426.71893412	-0.00399647	-0.01363183	-0.10095471
0.15354	1027.65485	0.0	7e-07	8.7e-07	9e-08	0.0	5.93e-06	3.27e-06	1e-08	416.59054353	420.32970822	416.36857121	-0.00359035	-0.01238106	-0.09278267
0.1536	1027.98969	0.0	7e-07	8.7e-07	9e-08	0.0	5.93e-06	3.27e-06	1e-08	416.53621354	420.27478503	416.31429768	-0.00358839	-0.01236804	-0.09269689
0.15365	1028.3245	0.0	7e-07	8.7e-07	9e-08	0.0	5.93e-06	3.27e-06	1e-08	416.48190048	420.21990988	416.26007417	-0.0035861	-0.01235279	-0.09259642
0.15371	1028.65929	0.0	7e-07	8.7e-07	9e-08	0.0	5.93e-06	3.27e-06	1e-08	416.42760725	420.165091	416.20590926	-0.0035861	-0.01235279	-0.09259642
0.15376	1028.99406	0.0	7e-07	8.7e-07	9e-08	0.0	5.93e-06	3.27e-06	1e-08	416.37331403	420.11027212	416.15174435	-0.0035861	-0.01235279	-0.09259642
0.15382	1029.32879	0.0	7e-07	8.7e-07	9e-08	0.0	5.93e-06	3.27e-06	1e-08	416.3190208	420.05545324	416.09757944	-0.00358552	-0.01235046	-0.09258105
0.15387	1029.66351	0.0	7e-07	8.7e-07	9e-08	0.0	5.93e-06	3.27e-06	1e-08	416.26473409	420.00064297	416.04342334	-0.0035791	-0.01232464	-0.09241091
0.15393	1029.99819	0.0	7e-07	8.7e-07	9e-08	0.0	5.93e-06	3.27e-06	1e-08	416.21051941	419.94592805	415.98936467	-0.0035791	-0.01232464	-0.09241091
0.15398	1030.33286	0.0	7e-07	8.7e-07	9e-08	0.0	5.93e-06	3.27e-06	1e-08	416.15630474	419.89121313	415.935306	-0.0035791	-0.01232464	-0.09241091
0.15404	1030.66749	0.0	7e-07	8.7e-07	9e-08	0.0	5.93e-06	3.27e-06	1e-08	416.10209007	419.83649821	415.88124733	-0.0035791	-0.01232464	-0.09241091
0.15409	1031.00211	0.0	7e-07	8.7e-07	9e-08	0.0	5.93e-06	3.27e-06	1e-08	416.04787539	419.78178329	415.82718867	-0.00357329	-0.01231946	-0.09237643
0.15415	1031.33669	0.0	7e-07	8.7e-07	9e-08	0.0	5.93e-06	3.27e-06	1e-08	415.99374371	419.72708747	415.77314659	-0.00356679	-0.01231367	-0.09233789
0.1542	1031.67125	0.0	7e-07	8.7e-07	9e-08	0.0	5.93e-06	3.27e-06	1e-08	415.93970479	419.67241301	415.71912306	-0.00356201	-0.01230942	-0.09230959
0.15426	1032.00579	0.0	7e-07	8.7e-07	9e-08	0.0	5.93e-06	3.27e-06	1e-08	415.88573399	419.61775422	415.66511316	-0.00356879	-0.01230255	-0.09226469
0.15431	1032.3403	0.0	7e-07	8.7e-07	9e-08	0.0	5.93e-06	3.27e-06	1e-08	415.83165391	419.56312087	415.61113491	-0.00357094	-0.01229673	-0.09222644
0.15437	1032.67478	0.0	7e-07	8.7e-07	9e-08	0.0	5.93e-06	3.27e-06	1e-08	415.7775356	419.50850904	415.55718109	-0.00357242	-0.01229075	-0.09218709
0.15442	1033.00924	0.0	7e-07	8.7e-07	9e-08	0.0	5.93e-06	3.27e-06	1e-08	415.72338902	419.45391933	415.5032519	-0.00357282	-0.01228377	-0.09214107
0.15448	1033.34368	0.0	7e-07	8.7e-07	9e-08	0.0	5.93e-06	3.27e-06	1e-08	415.66922962	419.39935544	415.44935058	-0.00357407	-0.01227758	-0.09210031
0.16454	1094.11596	0.0	7e-07	8.7e-07	9e-08	0.0	5.93e-06	3.27e-06	1e-08	406.18387482	409.80734555	405.98230178	-0.00323523	-0.01116402	-0.08467153
0.1646	1094.44569	0.0	7e-07	8.7e-07	9e-08	0.0	5.93e-06	3.27e-06	1e-08	406.13381973	409.75697235	405.93264858	-0.0032318	-0.01115827	-0.08463266
0.16465	1094.7754	0.0	7e-07	8.7e-07	9e-08	0.0	5.93e-06	3.27e-06	1e-08	406.08381238	409.70662095	405.88301636	-0.00320578	-0.01115268	-0.08459372
0.16471	1095.10508	0.0	7e-07	8.7e-07	9e-08	0.0	5.93e-06	3.27e-06	1e-08	406.03420228	409.6562906	405.83338932	-0.00319162	-0.01114701	-0.08455482
0.16476	1095.43474	0.0	7e-07	8.7e-07	9e-08	0.0	5.93e-06	3.27e-06	1e-08	405.98480597	409.60598169	405.78377575	-0.00317758	-0.01114133	-0.08451591
0.16482	1095.76437	0.0	7e-07	8.7e-07	9e-08	0.0	5.93e-06	3.27e-06	1e-08	405.93562166	409.55569422	405.73417574	-0.0031805	-0.01113552	-0.08447699
0.16487	1096.09397	0.0	7e-07	8.7e-07	9e-08	0.0	5.93e-06	3.27e-06	1e-08	405.88638678	409.50542884	405.68460119	-0.0032045	-0.01112953	-0.08443802
0.16493	1096.42355	0.0	7e-07	8.7e-07	9e-08	0.0	5.93e-06	3.27e-06	1e-08	405.83677521	409.4551863	405.6350669	-0.00319113	-0.01112386	-0.08439915
0.16498	1096.7531	0.0	7e-07	8.7e-07	9e-08	0.0	5.93e-06	3.27e-06	1e-08	405.78736525	409.40496523	405.58554662	-0.0031848	-0.01111813	-0.08436028
0.16504	1097.08263	0.0	7e-07	8.7e-07	9e-08	0.0	5.93e-06	3.27e-06	1e-08	405.73804813	409.35476586	405.53604528	-0.00320742	-0.01111216	-0.08432137
0.16509	1097.41213	0.0	7e-07	8.7e-07	9e-08	0.0	5.93e-06	3.27e-06	1e-08	405.68837544	409.30458928	405.48658321	-0.00319629	-0.01110648	-0.08428255
0.16515	1097.74161	0.0	7e-07	8.7e-07	9e-08	0.0	5.93e-06	3.27e-06	1e-08	405.63886985	409.25443421	405.43713668	-0.00316908	-0.01110093	-0.08424377
0.1652	1098.07106	0.0	7e-07	8.7e-07	9e-08	0.0	5.93e-06	3.27e-06	1e-08	405.58978033	409.20430005	405.38769442	-0.00315807	-0.01109525	-0.08420498
0.16526	1098.40048	0.0	7e-07	8.7e-07	9e-08	0.0	5.93e-06	3.27e-06	1e-08	405.54085612	409.15418739	405.33826776	-0.00321147	-0.01108905	-0.08416609
0.16531	1098.72988	0.0	7e-07	8.7e-07	9e-08	0.0	5.93e-06	3.27e-06	1e-08	405.49109959	409.10409861	405.28890194	-0.00319078	-0.01108346	-0.08412735
0.16537	1099.05926	0.0	7e-07	8.7e-07	9e-08	0.0	5.93e-06	3.27e-06	1e-08	405.44165834	409.05403096	405.23954491	-0.00320403	-0.01107759	-0.08408858
0.16542	1099.3886	0.0	7e-07	8.7e-07	9e-08	0.0	5.93e-06	3.27e-06	1e-08	405.39200653	409.00398567	405.1902205	-0.0032041	-0.0110706	-0.08404156
0.16548	1099.71793	0.0	7e-07	8.7e-07	9e-08	0.0	5.93e-06	3.27e-06	1e-08	405.34234721	408.95396694	405.14092442	-0.0031857	-0.01106329	-0.08399133
0.17554	1159.5483	0.0	7e-07	8.7e-07	9e-08	0.0	5.93e-06	3.27e-06	1e-08	396.66962632	400.16402638	396.48515883	-0.00288118	-0.0100672	-0.07721257
0.1756	1159.87285	0.0	7e-07	8.7e-07	9e-08	0.0	5.93e-06	3.27e-06	1e-08	396.62412373	400.11786559	396.43975085	-0.00288246	-0.01006215	-0.07717803
0.17565	1160.19737	0.0	7e-07	8.7e-07	9e-08	0.0	5.93e-06	3.27e-06	1e-08	396.5785967	400.0717245	396.3943646	-0.00286507	-0.01005703	-0.07714196
0.17571	1160.52187	0.0	7e-07	8.7e-07	9e-08	0.0	5.93e-06	3.27e-06	1e-08	396.53333975	400.02560326	396.34898794	-0.00285876	-0.01005194	-0.0771068
0.17576	1160.84634	0.0	7e-07	8.7e-07	9e-08	0.0	5.93e-06	3.27e-06	1e-08	396.48817804	399.97950179	396.30362807	-0.00285245	-0.01004686	-0.07707164
0.17582	1161.17079	0.0	7e-07	8.7e-07	9e-08	0.0	5.93e-06	3.27e-06	1e-08	396.44311156	399.93342007	396.258285	-0.00285654	-0.01004163	-0.077036
0.17587	1161.49521	0.0	7e-07	8.7e-07	9e-08	0.0	5.93e-06	3.27e-06	1e-08	396.39797605	399.88735875	396.2129663	-0.00285765	-0.01003645	-0.0770005
0.17593	1161.81961	0.0	7e-07	8.7e-07	9e-08	0.0	5.93e-06	3.27e-06	1e-08	396.35281864	399.84131765	396.1676698	-0.00285727	-0.01003128	-0.07696506
0.17598	1162.14397	0.0	7e-07	8.7e-07	9e-08	0.0	5.93e-06	3.27e-06	1e-08	396.30766278	399.79529667	396.12239443	-0.00286408	-0.01002605	-0.07692955
0.17604	1162.46832	0.0	7e-07	8.7e-07	9e-08	0.0	5.93e-06	3.27e-06	1e-08	396.26239495	399.74929611	396.07714526	-0.00287389	-0.0100208	-0.07689401
0.17609	1162.79263	0.0	7e-07	8.7e-07	9e-08	0.0	5.93e-06	3.27e-06	1e-08	396.2169675	399.70331611	396.03192443	-0.00287814	-0.01001559	-0.07685852
0.17615	1163.11692	0.0	7e-07	8.7e-07	9e-08	0.0	5.93e-06	3.27e-06	1e-08	396.17146844	399.65735643	395.98672799	-0.00288239	-0.01001038	-0.07682304
0.1762	1163.44119	0.0	7e-07	8.7e-07	9e-08	0.0	5.93e-06	3.27e-06	1e-08	396.12589778	399.61141707	395.94155595	-0.00288664	-0.01000518	-0.07678756
0.17626	1163.76542	0.0	7e-07	8.7e-07	9e-08	0.0	5.93e-06	3.27e-06	1e-08	396.08025551	399.56549802	395.89640831	-0.00288995	-0.00999998	-0.07675207
0.17631	1164.08964	0.0	7e-07	8.7e-07	9e-08	0.0	5.93e-06	3.27e-06	1e-08	396.03455656	399.51959926	395.8512844	-0.00285799	-0.00999507	-0.07671669
0.17637	1164.41382	0.0	7e-07	8.7e-07	9e-08	0.0	5.93e-06	3.27e-06	1e-08	395.98935841	399.47371946	395.80615944	-0.00285361	-0.00998994	-0.07668126
0.17642	1164.73798	0.0	7e-07	8.7e-07	9e-08	0.0	5.93e-06	3.27e-06	1e-08	395.94422511	399.42785965	395.7610528	-0.00285901	-0.00998474	-0.07664583
0.17648	1165.06212	0.0	7e-07	8.7e-07	9e-08	0.0	5.93e-06	3.27e-06	1e-08	395.89900196	399.38202016	395.71597133	-0.00284427	-0.0099797	-0.07661047
0.18654	1223.93645	0.0	7e-07	8.7e-07	9e-08	0.0	5.93e-06	3.27e-06	1e-08	387.97207723	391.32842302	387.80371003	-0.00257672	-0.00907985	-0.07036982
0.1866	1224.25574	0.0	7e-07	8.7e-07	9e-08	0.0	5.93e-06	3.27e-06	1e-08	387.93060458	391.28615354	387.76222424	-0.00257847	-0.00907508	-0.07033672
0.18665	1224.575	0.0	7e-07	8.7e-07	9e-08	0.0	5.93e-06	3.27e-06	1e-08	387.88909986	391.24390309	387.72075972	-0.00257902	-0.00907188	-0.07031442
0.18671	1224.89424	0.0	7e-07	8.7e-07	9e-08	0.0	5.93e-06	3.27e-06	1e-08	387.84758376	391.20166544	387.67930907	-0.00257527	-0.00906532	-0.07026838
0.18676	1225.21345	0.0	7e-07	8.7e-07	9e-08	0.0	5.93e-06	3.27e-06	1e-08	387.80612265	391.159454	387.63788367	-0.0025689	-0.00905056	-0.07016507
0.18682	1225.53264	0.0	7e-07	8.7e-07	9e-08	0.0	5.93e-06	3.27e-06	1e-08	387.76475226	391.1173015	387.59651633	-0.00256331	-0.00903761	-0.07007445
0.18687	1225.85179	0.0	7e-07	8.7e-07	9e-08	0.0	5.93e-06	3.27e-06	1e-08	387.72346145	391.07520071	387.55519994	-0.00256331	-0.00903761	-0.07007445
0.18693	1226.17092	0.0	7e-07	8.7e-07	9e-08	0.0	5.93e-06	3.27e-06	1e-08	387.68217063	391.03309992	387.51388354	-0.00256331	-0.00903761	-0.07007445
0.18698	1226.49003	0.0	7e-07	8.7e-07	9e-08	0.0	5.93e-06	3.27e-06	1e-08	387.64087981	390.99099913	387.47256714	-0.00256331	-0.00903761	-0.07007445
0.18704	1226.80911	0.0	7e-07	8.7e-07	9e-08	0.0	5.93e-06	3.27e-06	1e-08	387.599589	390.94889834	387.43125075	-0.00256331	-0.00903761	-0.07007445
0.18709	1227.12816	0.0	7e-07	8.7e-07	9e-08	0.0	5.93e-06	3.27e-06	1e-08	387.55829818	390.90679755	387.38993435	-0.00256681	-0.00903445	-0.07005249
0.18715	1227.44719	0.0	7e-07	8.7e-07	9e-08	0.0	5.93e-06	3.27e-06	1e-08	387.51694858	390.86470943	387.3486337	-0.00257229	-0.00902948	-0.07001802
0.1872	1227.76618	0.0	7e-07	8.7e-07	9e-08	0.0	5.93e-06	3.27e-06	1e-08	387.47550669	390.82264123	387.30735777	-0.00257574	-0.00902635	-0.06999638
0.18726	1228.08516	0.0	7e-07	8.7e-07	9e-08	0.0	5.93e-06	3.27e-06	1e-08	387.43400686	390.78058551	387.26609736	-0.00257135	-0.00902248	-0.06996907
0.18731	1228.4041	0.0	7e-07	8.7e-07	9e-08	0.0	5.93e-06	3.27e-06	1e-08	387.39257453	390.73854526	387.22485041	-0.002558	-0.00901774	-0.06993526
0.18737	1228.72302	0.0	7e-07	8.7e-07	9e-08	0.0	5.93e-06	3.27e-06	1e-08	387.35135349	390.6965239	387.18361456	-0.00255159	-0.00901368	-0.06990649
0.18742	1229.04192	0.0	7e-07	8.7e-07	9e-08	0.0	5.93e-06	3.27e-06	1e-08	387.31023234	390.65451877	387.14239164	-0.00255323	-0.00900935	-0.06987632
0.18748	1229.36078	0.0	7e-07	8.7e-07	9e-08	0.0	5.93e-06	3.27e-06	1e-08	387.26908125	390.61253096	387.10118814	-0.00257163	-0.00900447	-0.06984323
0.19754	1287.2644	0.0	7e-07	8.7e-07	9e-08	0.0	5.93e-06	3.27e-06	1e-08	380.02599539	383.23651674	379.87182583	-0.00231731	-0.00819605	-0.06413538
0.1976	1287.57835	0.0	7e-07	8.7e-07	9e-08	0.0	5.93e-06	3.27e-06	1e-08	379.98804508	383.19781726	379.83393742	-0.00232251	-0.00818517	-0.06405835
0.19765	1287.89227	0.0	7e-07	8.7e-07	9e-08	0.0	5.93e-06	3.27e-06	1e-08	379.95000145	383.15916229	379.79609942	-0.00232251	-0.00818517	-0.06405835
0.19771	1288.20616	0.0	7e-07	8.7e-07	9e-08	0.0	5.93e-06	3.27e-06	1e-08	379.91195783	383.12050733	379.75826143	-0.00232251	-0.00818517	-0.06405835
0.19776	1288.52003	0.0	7e-07	8.7e-07	9e-08	0.0	5.93e-06	3.27e-06	1e-08	379.87391421	383.08185237	379.72042343	-0.00230951	-0.0081803	-0.06402314
0.19782	1288.83387	0.0	7e-07	8.7e-07	9e-08	0.0	5.93e-06	3.27e-06	1e-08	379.83607971	383.04321727	379.6825977	-0.00230755	-0.00817735	-0.06400206
0.19787	1289.14768	0.0	7e-07	8.7e-07	9e-08	0.0	5.93e-06	3.27e-06	1e-08	379.7982752	383.00459424	379.64478337	-0.00231349	-0.00817239	-0.06396717
0.19793	1289.46147	0.0	7e-07	8.7e-07	9e-08	0.0	5.93e-06	3.27e-06	1e-08	379.76036965	382.96599152	379.6069944	-0.0023113	-0.00815909	-0.0638726
0.19798	1289.77523	0.0	7e-07	8.7e-07	9e-08	0.0	5.93e-06	3.27e-06	1e-08	379.72249007	382.92744324	379.5692613	-0.00231035	-0.00815334	-0.06383168
0.19804	1290.08896	0.0	7e-07	8.7e-07	9e-08	0.0	5.93e-06	3.27e-06	1e-08	379.68462173	382.8889185	379.53155238	-0.00231035	-0.00815334	-0.06383168
0.19809	1290.40267	0.0	7e-07	8.7e-07	9e-08	0.0	5.93e-06	3.27e-06	1e-08	379.6467534	382.85039376	379.49384346	-0.00231035	-0.00815334	-0.06383168
0.19815	1290.71635	0.0	7e-07	8.7e-07	9e-08	0.0	5.93e-06	3.27e-06	1e-08	379.60888506	382.81186902	379.45613454	-0.00230805	-0.00815243	-0.06382509
0.1982	1291.03	0.0	7e-07	8.7e-07	9e-08	0.0	5.93e-06	3.27e-06	1e-08	379.57105365	382.77334799	379.41842801	-0.00229165	-0.00814593	-0.06377802
0.19826	1291.34362	0.0	7e-07	8.7e-07	9e-08	0.0	5.93e-06	3.27e-06	1e-08	379.53348615	382.73485348	379.38073856	-0.00229543	-0.00814357	-0.0637614
0.19831	1291.65722	0.0	7e-07	8.7e-07	9e-08	0.0	5.93e-06	3.27e-06	1e-08	379.49585479	382.69636867	379.34306186	-0.00230387	-0.0081383	-0.06372438
0.19837	1291.97079	0.0	7e-07	8.7e-07	9e-08	0.0	5.93e-06	3.27e-06	1e-08	379.45808126	382.65790549	379.30541356	-0.00230234	-0.00812995	-0.06366498
0.19842	1292.28434	0.0	7e-07	8.7e-07	9e-08	0.0	5.93e-06	3.27e-06	1e-08	379.42032659	382.61947651	379.26780025	-0.00230079	-0.0081215	-0.06360485
0.19848	1292.59785	0.0	7e-07	8.7e-07	9e-08	0.0	5.93e-06	3.27e-06	1e-08	379.38259102	382.58108213	379.23022235	-0.00230079	-0.0081215	-0.06360485
0.20854	1349.51538	0.0	7e-07	8.7e-07	9e-08	0.0	5.93e-06	3.27e-06	1e-08	372.76981303	375.83007811	372.62927448	-0.00208265	-0.00738413	-0.05831049
0.20859	1349.8239	0.0	7e-07	8.7e-07	9e-08	0.0	5.93e-06	3.27e-06	1e-08	372.73514563	375.79473644	372.59476234	-0.00208265	-0.00738413	-0.05831049
0.20865	1350.1324	0.0	7e-07	8.7e-07	9e-08	0.0	5.93e-06	3.27e-06	1e-08	372.70047824	375.75939476	372.5602502	-0.00208265	-0.00738413	-0.05831049
0.2087	1350.44086	0.0	7e-07	8.7e-07	9e-08	0.0	5.93e-06	3.27e-06	1e-08	372.66581085	375.72405308	372.52573807	-0.00208265	-0.00738413	-0.05831049
0.20876	1350.7493	0.0	7e-07	8.7e-07	9e-08	0.0	5.93e-06	3.27e-06	1e-08	372.63114346	375.68871141	372.49122593	-0.00208265	-0.00738413	-0.05831049
0.20881	1351.05771	0.0	7e-07	8.7e-07	9e-08	0.0	5.93e-06	3.27e-06	1e-08	372.59647606	375.65336973	372.4567138	-0.00208265	-0.00738413	-0.05831049
0.20887	1351.36609	0.0	7e-07	8.7e-07	9e-08	0.0	5.93e-06	3.27e-06	1e-08	372.56180867	375.61802806	372.42220166	-0.00207931	-0.00738304	-0.05830241
0.20892	1351.67445	0.0	7e-07	8.7e-07	9e-08	0.0	5.93e-06	3.27e-06	1e-08	372.52719609	375.58269094	372.38769211	-0.00206196	-0.00737736	-0.05826042
0.20898	1351.98278	0.0	7e-07	8.7e-07	9e-08	0.0	5.93e-06	3.27e-06	1e-08	372.49286819	375.54737751	372.35319595	-0.00206669	-0.00737516	-0.05824475
0.20903	1352.29108	0.0	7e-07	8.7e-07	9e-08	0.0	5.93e-06	3.27e-06	1e-08	372.45846011	375.51207333	372.31871265	-0.00207706	-0.00737032	-0.05821037
0.20909	1352.59935	0.0	7e-07	8.7e-07	9e-08	0.0	5.93e-06	3.27e-06	1e-08	372.42387613	375.47678945	372.28425754	-0.00206905	-0.00736398	-0.05816412
0.20914	1352.9076	0.0	7e-07	8.7e-07	9e-08	0.0	5.93e-06	3.27e-06	1e-08	372.38942094	375.44153208	372.24982499	-0.00205984	-0.00735668	-0.05811087
0.2092	1353.21582	0.0	7e-07	8.7e-07	9e-08	0.0	5.93e-06	3.27e-06	1e-08	372.35511404	375.40630524	372.21541839	-0.00205984	-0.00735668	-0.05811087
0.20925	1353.52401	0.0	7e-07	8.7e-07	9e-08	0.0	5.93e-06	3.27e-06	1e-08	372.32080714	375.37107839	372.18101179	-0.00205984	-0.00735668	-0.05811087
0.20931	1353.83217	0.0	7e-07	8.7e-07	9e-08	0.0	5.93e-06	3.27e-06	1e-08	372.28650024	375.33585155	372.14660519	-0.00207204	-0.00735389	-0.05809145
0.20936	1354.14031	0.0	7e-07	8.7e-07	9e-08	0.0	5.93e-06	3.27e-06	1e-08	372.25198836	375.30063644	372.11221896	-0.00206904	-0.00735021	-0.05806466
0.20942	1354.44842	0.0	7e-07	8.7e-07	9e-08	0.0	5.93e-06	3.27e-06	1e-08	372.21752389	375.26543676	372.07784693	-0.00206482	-0.00733631	-0.05796395
0.20947	1354.7565	0.0	7e-07	8.7e-07	9e-08	0.0	5.93e-06	3.27e-06	1e-08	372.18311992	375.23029528	372.04353326	-0.00206464	-0.00733555	-0.05795841
0.21954	1410.67193	0.0	7e-07	8.7e-07	9e-08	0.0	5.93e-06	3.27e-06	1e-08	366.14484262	369.05134373	366.0164268	-0.00187572	-0.00669205	-0.05326611
0.21959	1410.97493	0.0	7e-07	8.7e-07	9e-08	0.0	5.93e-06	3.27e-06	1e-08	366.11317449	369.01892782	365.98484371	-0.00187444	-0.00667754	-0.05315981
0.21965	1411.27791	0.0	7e-07	8.7e-07	9e-08	0.0	5.93e-06	3.27e-06	1e-08	366.0815185	368.98657396	365.95332457	-0.00187341	-0.00666581	-0.05307392
0.2197	1411.58085	0.0	7e-07	8.7e-07	9e-08	0.0	5.93e-06	3.27e-06	1e-08	366.04987231	368.95427024	365.9218571	-0.00187341	-0.00666581	-0.05307392
0.21976	1411.88377	0.0	7e-07	8.7e-07	9e-08	0.0	5.93e-06	3.27e-06	1e-08	366.01822611	368.92196651	365.89038963	-0.00187341	-0.00666581	-0.05307392
0.21981	1412.18667	0.0	7e-07	8.7e-07	9e-08	0.0	5.93e-06	3.27e-06	1e-08	365.98657992	368.88966278	365.85892216	-0.00187341	-0.00666581	-0.05307392
0.21987	1412.48953	0.0	7e-07	8.7e-07	9e-08	0.0	5.93e-06	3.27e-06	1e-08	365.95493372	368.85735905	365.82745469	-0.00187341	-0.00666581	-0.05307392
0.21992	1412.79236	0.0	7e-07	8.7e-07	9e-08	0.0	5.93e-06	3.27e-06	1e-08	365.92328753	368.82505532	365.79598722	-0.00187341	-0.00666581	-0.05307392
0.21998	1413.09517	0.0	7e-07	8.7e-07	9e-08	0.0	5.93e-06	3.27e-06	1e-08	365.89164134	368.79275159	365.76451975	-0.00187341	-0.00666581	-0.05307392
0.22003	1413.39795	0.0	7e-07	8.7e-07	9e-08	0.0	5.93e-06	3.27e-06	1e-08	365.85999514	368.76044786	365.73305229	-0.00185224	-0.00666091	-0.05303685
0.22009	1413.70071	0.0	7e-07	8.7e-07	9e-08	0.0	5.93e-06	3.27e-06	1e-08	365.82870317	368.72816498	365.7015926	-0.00184598	-0.00665946	-0.05302588
0.22014	1414.00343	0.0	7e-07	8.7e-07	9e-08	0.0	5.93e-06	3.27e-06	1e-08	365.79751599	368.69588827	365.67013521	-0.00186503	-0.00665391	-0.05298618
0.2202	1414.30613	0.0	7e-07	8.7e-07	9e-08	0.0	5.93e-06	3.27e-06	1e-08	365.76600353	368.66363539	365.63871541	-0.00186903	-0.00665275	-0.05297784
0.22025	1414.6088	0.0	7e-07	8.7e-07	9e-08	0.0	5.93e-06	3.27e-06	1e-08	365.73442271	368.63138751	365.60730351	-0.00186441	-0.00664377	-0.05291175
0.22031	1414.91144	0.0	7e-07	8.7e-07	9e-08	0.0	5.93e-06	3.27e-06	1e-08	365.70291414	368.59917805	365.5759287	-0.00186378	-0.00664255	-0.05290283
0.22036	1415.21405	0.0	7e-07	8.7e-07	9e-08	0.0	5.93e-06	3.27e-06	1e-08	365.67141533	368.56697377	365.54455889	-0.00186378	-0.00664255	-0.05290283
0.22042	1415.51663	0.0	7e-07	8.7e-07	9e-08	0.0	5.93e-06	3.27e-06	1e-08	365.63991652	368.5347695	365.51318908	-0.00184779	-0.0066378	-0.05286712
0.22047	1415.81919	0.0	7e-07	8.7e-07	9e-08	0.0	5.93e-06	3.27e-06	1e-08	365.60868478	368.50258548	365.48182985	-0.00184598	-0.00663629	-0.05285588
0.23054	1470.71585	0.0	7e-07	8.7e-07	9e-08	0.0	5.93e-06	3.27e-06	1e-08	360.0949697	362.84841966	359.97983714	-0.00168364	-0.00605415	-0.04854973
0.23059	1471.01324	0.0	7e-07	8.7e-07	9e-08	0.0	5.93e-06	3.27e-06	1e-08	360.06616424	362.81875606	359.95100012	-0.0016812	-0.00605112	-0.04852709
0.23065	1471.31061	0.0	7e-07	8.7e-07	9e-08	0.0	5.93e-06	3.27e-06	1e-08	360.0373986	362.78910566	359.92217522	-0.00167888	-0.00604809	-0.04850446
0.2307	1471.60794	0.0	7e-07	8.7e-07	9e-08	0.0	5.93e-06	3.27e-06	1e-08	360.00867088	362.75946846	359.89336254	-0.00167666	-0.00604506	-0.04848182
0.23076	1471.90525	0.0	7e-07	8.7e-07	9e-08	0.0	5.93e-06	3.27e-06	1e-08	359.97997923	362.72984446	359.86456215	-0.00167456	-0.00604203	-0.04845919
0.23081	1472.20253	0.0	7e-07	8.7e-07	9e-08	0.0	5.93e-06	3.27e-06	1e-08	359.95132176	362.70023366	359.83577412	-0.001673	-0.006039	-0.04843659
0.23087	1472.49978	0.0	7e-07	8.7e-07	9e-08	0.0	5.93e-06	3.27e-06	1e-08	359.92268906	362.67063607	359.80699882	-0.00167193	-0.00603597	-0.048414
0.23092	1472.79701	0.0	7e-07	8.7e-07	9e-08	0.0	5.93e-06	3.27e-06	1e-08	359.89407293	362.6410517	359.77823658	-0.001671	-0.00603294	-0.04839141
0.23098	1473.0942	0.0	7e-07	8.7e-07	9e-08	0.0	5.93e-06	3.27e-06	1e-08	359.86547079	362.61148055	359.7494875	-0.00167153	-0.0060299	-0.04836884
0.23103	1473.39137	0.0	7e-07	8.7e-07	9e-08	0.0	5.93e-06	3.27e-06	1e-08	359.83685789	362.58192266	359.7207526	-0.00167264	-0.00602686	-0.04834627
0.23109	1473.6885	0.0	7e-07	8.7e-07	9e-08	0.0	5.93e-06	3.27e-06	1e-08	359.80822411	362.55237805	359.69203227	-0.00167424	-0.00602381	-0.04832372
0.23114	1473.98561	0.0	7e-07	8.7e-07	9e-08	0.0	5.93e-06	3.27e-06	1e-08	359.77956112	362.52284673	359.66332686	-0.00167328	-0.00602079	-0.04830118
0.2312	1474.2827	0.0	7e-07	8.7e-07	9e-08	0.0	5.93e-06	3.27e-06	1e-08	359.75091268	362.4933286	359.63463457	-0.00167242	-0.00601776	-0.04827866
0.23125	1474.57975	0.0	7e-07	8.7e-07	9e-08	0.0	5.93e-06	3.27e-06	1e-08	359.72227719	362.46382366	359.60595544	-0.00167421	-0.00601472	-0.04825614
0.23131	1474.87677	0.0	7e-07	8.7e-07	9e-08	0.0	5.93e-06	3.27e-06	1e-08	359.69360924	362.434332	359.57729135	-0.00167456	-0.0060117	-0.04823363
0.23136	1475.17377	0.0	7e-07	8.7e-07	9e-08	0.0	5.93e-06	3.27e-06	1e-08	359.66493342	362.40485357	359.54864126	-0.00166799	-0.00600872	-0.04821114
0.23142	1475.47074	0.0	7e-07	8.7e-07	9e-08	0.0	5.93e-06	3.27e-06	1e-08	359.63636841	362.3753881	359.52000032	-0.00166419	-0.00600572	-0.04818866
0.23147	1475.76768	0.0	7e-07	8.7e-07	9e-08	0.0	5.93e-06	3.27e-06	1e-08	359.60786663	362.34593569	359.49137046	-0.00166059	-0.00600273	-0.04816619
0.24154	1529.62818	0.0	7e-07	8.7e-07	9e-08	0.0	5.93e-06	3.27e-06	1e-08	354.57755934	357.17446401	354.47096735	-0.00152341	-0.00546708	-0.04415087
0.24159	1529.91986	0.0	7e-07	8.7e-07	9e-08	0.0	5.93e-06	3.27e-06	1e-08	354.55116917	357.14738372	354.44471045	-0.00152341	-0.00546708	-0.04415087
0.24165	1530.21152	0.0	7e-07	8.7e-07	9e-08	0.0	5.93e-06	3.27e-06	1e-08	354.52477899	357.12030343	354.41845355	-0.00152341	-0.00546708	-0.04415087
0.2417	1530.50315	0.0	7e-07	8.7e-07	9e-08	0.0	5.93e-06	3.27e-06	1e-08	354.49838881	357.09322314	354.39219666	-0.00152341	-0.00546708	-0.04415087
0.24176	1530.79475	0.0	7e-07	8.7e-07	9e-08	0.0	5.93e-06	3.27e-06	1e-08	354.47199864	357.06614285	354.36593976	-0.00150337	-0.0054633	-0.04412148
0.24181	1531.08632	0.0	7e-07	8.7e-07	9e-08	0.0	5.93e-06	3.27e-06	1e-08	354.44595328	357.03907932	354.33968681	-0.00150931	-0.00546118	-0.04410582
0.24187	1531.37786	0.0	7e-07	8.7e-07	9e-08	0.0	5.93e-06	3.27e-06	1e-08	354.41980397	357.01202524	354.31344761	-0.00151649	-0.005459	-0.0440898
0.24192	1531.66937	0.0	7e-07	8.7e-07	9e-08	0.0	5.93e-06	3.27e-06	1e-08	354.39352906	356.98498087	354.28722326	-0.00150734	-0.00545	-0.0440215
0.24198	1531.96085	0.0	7e-07	8.7e-07	9e-08	0.0	5.93e-06	3.27e-06	1e-08	354.3674076	356.95797647	354.26103435	-0.00150723	-0.00544989	-0.0440207
0.24203	1532.25231	0.0	7e-07	8.7e-07	9e-08	0.0	5.93e-06	3.27e-06	1e-08	354.34128794	356.93097255	354.23484586	-0.00150723	-0.00544989	-0.0440207
0.24209	1532.54373	0.0	7e-07	8.7e-07	9e-08	0.0	5.93e-06	3.27e-06	1e-08	354.31516828	356.90396862	354.20865737	-0.00151238	-0.00544728	-0.04400132
0.24214	1532.83513	0.0	7e-07	8.7e-07	9e-08	0.0	5.93e-06	3.27e-06	1e-08	354.28895792	356.87697633	354.18248436	-0.0015145	-0.00544521	-0.04398585
0.2422	1533.1265	0.0	7e-07	8.7e-07	9e-08	0.0	5.93e-06	3.27e-06	1e-08	354.2627097	356.84999326	354.15632232	-0.00150891	-0.00544173	-0.04395933
0.24225	1533.41784	0.0	7e-07	8.7e-07	9e-08	0.0	5.93e-06	3.27e-06	1e-08	354.23655646	356.82302565	354.13017261	-0.00151021	-0.00543317	-0.04389483
0.24231	1533.70915	0.0	7e-07	8.7e-07	9e-08	0.0	5.93e-06	3.27e-06	1e-08	354.21037597	356.79609614	354.10406333	-0.00151093	-0.00542836	-0.04385866
0.24236	1534.00043	0.0	7e-07	8.7e-07	9e-08	0.0	5.93e-06	3.27e-06	1e-08	354.1841802	356.769188	354.07797674	-0.00151093	-0.00542836	-0.04385866
0.24242	1534.29168	0.0	7e-07	8.7e-07	9e-08	0.0	5.93e-06	3.27e-06	1e-08	354.15798443	356.74227985	354.05189014	-0.00151093	-0.00542836	-0.04385866
0.24247	1534.58291	0.0	7e-07	8.7e-07	9e-08	0.0	5.93e-06	3.27e-06	1e-08	354.13178866	356.7153717	354.02580354	-0.00151093	-0.00542836	-0.04385866
0.25253	1587.38878	0.0	7e-07	8.7e-07	9e-08	0.0	5.93e-06	3.27e-06	1e-08	349.5457827	351.98905894	349.44815054	-0.00137557	-0.00495094	-0.04023429
0.25259	1587.67466	0.0	7e-07	8.7e-07	9e-08	0.0	5.93e-06	3.27e-06	1e-08	349.52168747	351.96429214	349.42419188	-0.00137557	-0.00495094	-0.04023429
0.25264	1587.9605	0.0	7e-07	8.7e-07	9e-08	0.0	5.93e-06	3.27e-06	1e-08	349.49759223	351.93952534	349.40023321	-0.00137446	-0.00495068	-0.04023222
0.2527	1588.24632	0.0	7e-07	8.7e-07	9e-08	0.0	5.93e-06	3.27e-06	1e-08	349.47351624	351.91475973	349.37627504	-0.00136063	-0.00494738	-0.04020643
0.25275	1588.5321	0.0	7e-07	8.7e-07	9e-08	0.0	5.93e-06	3.27e-06	1e-08	349.44968069	351.89000898	349.352323	-0.00136581	-0.00494519	-0.04019002
0.25281	1588.81786	0.0	7e-07	8.7e-07	9e-08	0.0	5.93e-06	3.27e-06	1e-08	349.42575329	351.86526815	349.32838467	-0.00136862	-0.00494265	-0.04017079
0.25286	1589.10359	0.0	7e-07	8.7e-07	9e-08	0.0	5.93e-06	3.27e-06	1e-08	349.40177539	351.84053882	349.30446011	-0.001361	-0.00493359	-0.04010127
0.25292	1589.38929	0.0	7e-07	8.7e-07	9e-08	0.0	5.93e-06	3.27e-06	1e-08	349.37792626	351.81585048	349.28057288	-0.001361	-0.00493359	-0.04010127
0.25297	1589.67496	0.0	7e-07	8.7e-07	9e-08	0.0	5.93e-06	3.27e-06	1e-08	349.35407712	351.79116213	349.25668565	-0.001361	-0.00493359	-0.04010127
0.25303	1589.9606	0.0	7e-07	8.7e-07	9e-08	0.0	5.93e-06	3.27e-06	1e-08	349.33022799	351.76647379	349.23279843	-0.001361	-0.00493359	-0.04010127
0.25308	1590.24621	0.0	7e-07	8.7e-07	9e-08	0.0	5.93e-06	3.27e-06	1e-08	349.30637885	351.74178544	349.2089112	-0.00136866	-0.00492946	-0.04007025
0.25314	1590.53179	0.0	7e-07	8.7e-07	9e-08	0.0	5.93e-06	3.27e-06	1e-08	349.28239348	351.71711582	349.18504839	-0.0013663	-0.00492814	-0.04006008
0.25319	1590.81734	0.0	7e-07	8.7e-07	9e-08	0.0	5.93e-06	3.27e-06	1e-08	349.25844868	351.69245215	349.16119016	-0.00136104	-0.00492536	-0.0400386
0.25325	1591.10286	0.0	7e-07	8.7e-07	9e-08	0.0	5.93e-06	3.27e-06	1e-08	349.23459462	351.66780106	349.13734144	-0.00136284	-0.00491793	-0.03998199
0.2533	1591.38835	0.0	7e-07	8.7e-07	9e-08	0.0	5.93e-06	3.27e-06	1e-08	349.21070526	351.64318361	349.11352872	-0.00136385	-0.00491375	-0.03995011
0.25336	1591.67382	0.0	7e-07	8.7e-07	9e-08	0.0	5.93e-06	3.27e-06	1e-08	349.18679601	351.61858512	349.0897363	-0.00136385	-0.00491375	-0.03995011
0.25341	1591.95925	0.0	7e-07	8.7e-07	9e-08	0.0	5.93e-06	3.27e-06	1e-08	349.16288675	351.59398663	349.06594387	-0.00136385	-0.00491375	-0.03995011
0.25347	1592.24466	0.0	7e-07	8.7e-07	9e-08	0.0	5.93e-06	3.27e-06	1e-08	349.1389775	351.56938814	349.04215145	-0.00136385	-0.00491375	-0.03995011
0.26353	1643.97663	0.0	7e-07	8.7e-07	9e-08	0.0	5.93e-06	3.27e-06	1e-08	344.9566628	347.24924198	344.86732826	-0.00123782	-0.00448565	-0.03666235
0.26359	1644.25659	0.0	7e-07	8.7e-07	9e-08	0.0	5.93e-06	3.27e-06	1e-08	344.93475917	347.2265966	344.84546736	-0.00123826	-0.00448338	-0.03664484
0.26364	1644.53652	0.0	7e-07	8.7e-07	9e-08	0.0	5.93e-06	3.27e-06	1e-08	344.91284652	347.2039617	344.82361756	-0.00123721	-0.004482	-0.03663421
0.2637	1644.81641	0.0	7e-07	8.7e-07	9e-08	0.0	5.93e-06	3.27e-06	1e-08	344.89095193	347.1813331	344.80177355	-0.00123438	-0.00447833	-0.03660575
0.26375	1645.09628	0.0	7e-07	8.7e-07	9e-08	0.0	5.93e-06	3.27e-06	1e-08	344.86910564	347.1587214	344.77994505	-0.00123438	-0.00447833	-0.03660575
0.26381	1645.37612	0.0	7e-07	8.7e-07	9e-08	0.0	5.93e-06	3.27e-06	1e-08	344.84725936	347.13610969	344.75811655	-0.00123538	-0.0044733	-0.03656702
0.26386	1645.65592	0.0	7e-07	8.7e-07	9e-08	0.0	5.93e-06	3.27e-06	1e-08	344.82539293	347.11352114	344.73631257	-0.00123539	-0.00447325	-0.03656669
0.26392	1645.9357	0.0	7e-07	8.7e-07	9e-08	0.0	5.93e-06	3.27e-06	1e-08	344.80352632	347.09093278	344.71450879	-0.00123262	-0.00446967	-0.03653895
0.26397	1646.21545	0.0	7e-07	8.7e-07	9e-08	0.0	5.93e-06	3.27e-06	1e-08	344.78170699	347.06836089	344.69272013	-0.0012315	-0.00446822	-0.03652769
0.26403	1646.49516	0.0	7e-07	8.7e-07	9e-08	0.0	5.93e-06	3.27e-06	1e-08	344.75990684	347.04579568	344.67093761	-0.00123194	-0.00446604	-0.03651089
0.26408	1646.77485	0.0	7e-07	8.7e-07	9e-08	0.0	5.93e-06	3.27e-06	1e-08	344.73809785	347.02324051	344.64916573	-0.00123252	-0.00446316	-0.03648872
0.26414	1647.05451	0.0	7e-07	8.7e-07	9e-08	0.0	5.93e-06	3.27e-06	1e-08	344.71627719	347.00069861	344.62740789	-0.00123193	-0.0044624	-0.03648284
0.26419	1647.33414	0.0	7e-07	8.7e-07	9e-08	0.0	5.93e-06	3.27e-06	1e-08	344.69446658	346.97816019	344.60565325	-0.00122862	-0.00445813	-0.0364498
0.26425	1647.61373	0.0	7e-07	8.7e-07	9e-08	0.0	5.93e-06	3.27e-06	1e-08	344.67271246	346.95564138	344.5839166	-0.00122862	-0.00445813	-0.0364498
0.2643	1647.8933	0.0	7e-07	8.7e-07	9e-08	0.0	5.93e-06	3.27e-06	1e-08	344.65095834	346.93312257	344.56217996	-0.00122952	-0.00445373	-0.03641593
0.26436	1648.17284	0.0	7e-07	8.7e-07	9e-08	0.0	5.93e-06	3.27e-06	1e-08	344.6291862	346.91062402	344.54046477	-0.00122966	-0.00445308	-0.03641091
0.26441	1648.45235	0.0	7e-07	8.7e-07	9e-08	0.0	5.93e-06	3.27e-06	1e-08	344.6074114	346.88812846	344.51875277	-0.00122735	-0.00445012	-0.03638797
0.26447	1648.73182	0.0	7e-07	8.7e-07	9e-08	0.0	5.93e-06	3.27e-06	1e-08	344.58567596	346.86564653	344.49705325	-0.00122576	-0.00444807	-0.03637208
0.27453	1699.36969	0.0	7e-07	8.7e-07	9e-08	0.0	5.93e-06	3.27e-06	1e-08	340.77184537	342.91766155	340.69024047	-0.0011169	-0.00406446	-0.0333947
0.27459	1699.64362	0.0	7e-07	8.7e-07	9e-08	0.0	5.93e-06	3.27e-06	1e-08	340.75189658	342.89696749	340.6703054	-0.00111822	-0.00406002	-0.0333602
0.27464	1699.91751	0.0	7e-07	8.7e-07	9e-08	0.0	5.93e-06	3.27e-06	1e-08	340.73192214	342.87629417	340.6503925	-0.00111822	-0.00406002	-0.0333602
0.2747	1700.19137	0.0	7e-07	8.7e-07	9e-08	0.0	5.93e-06	3.27e-06	1e-08	340.71194771	342.85562085	340.6304796	-0.00111524	-0.00405659	-0.03333338
0.27475	1700.46521	0.0	7e-07	8.7e-07	9e-08	0.0	5.93e-06	3.27e-06	1e-08	340.69202502	342.83496353	340.61058113	-0.00111427	-0.00405547	-0.03332463
0.27481	1700.73901	0.0	7e-07	8.7e-07	9e-08	0.0	5.93e-06	3.27e-06	1e-08	340.6721192	342.81431143	340.59068736	-0.00111492	-0.00405329	-0.03330768
0.27486	1701.01278	0.0	7e-07	8.7e-07	9e-08	0.0	5.93e-06	3.27e-06	1e-08	340.65220071	342.79366952	340.57080449	-0.00111564	-0.0040509	-0.03328908
0.27492	1701.28652	0.0	7e-07	8.7e-07	9e-08	0.0	5.93e-06	3.27e-06	1e-08	340.6322683	342.7730388	340.55093358	-0.00111485	-0.00404999	-0.033282
0.27497	1701.56024	0.0	7e-07	8.7e-07	9e-08	0.0	5.93e-06	3.27e-06	1e-08	340.61234958	342.7524123	340.53106648	-0.00111169	-0.00404636	-0.03325358
0.27503	1701.83392	0.0	7e-07	8.7e-07	9e-08	0.0	5.93e-06	3.27e-06	1e-08	340.59248582	342.73180274	340.51121466	-0.00111169	-0.00404636	-0.03325358
0.27508	1702.10757	0.0	7e-07	8.7e-07	9e-08	0.0	5.93e-06	3.27e-06	1e-08	340.57262206	342.71119319	340.49136283	-0.00111296	-0.00404215	-0.03322087
0.27514	1702.38119	0.0	7e-07	8.7e-07	9e-08	0.0	5.93e-06	3.27e-06	1e-08	340.55273368	342.69060331	340.47153204	-0.00111307	-0.0040418	-0.0332181
0.27519	1702.65478	0.0	7e-07	8.7e-07	9e-08	0.0	5.93e-06	3.27e-06	1e-08	340.53284322	342.6700151	340.45170304	-0.00111052	-0.00403888	-0.03319527
0.27525	1702.92834	0.0	7e-07	8.7e-07	9e-08	0.0	5.93e-06	3.27e-06	1e-08	340.51299702	342.64944051	340.4318863	-0.00110911	-0.00403727	-0.03318268
0.2753	1703.20187	0.0	7e-07	8.7e-07	9e-08	0.0	5.93e-06	3.27e-06	1e-08	340.49317522	342.62887342	340.41207634	-0.00110962	-0.0040356	-0.03316968
0.27536	1703.47536	0.0	7e-07	8.7e-07	9e-08	0.0	5.93e-06	3.27e-06	1e-08	340.47334359	342.60831416	340.39227474	-0.0011105	-0.00403272	-0.03314728
0.27541	1703.74883	0.0	7e-07	8.7e-07	9e-08	0.0	5.93e-06	3.27e-06	1e-08	340.45349499	342.58776837	340.37248754	-0.00111015	-0.00403231	-0.0331441
0.27547	1704.02227	0.0	7e-07	8.7e-07	9e-08	0.0	5.93e-06	3.27e-06	1e-08	340.43365256	342.56722447	340.35270206	-0.00110655	-0.00402821	-0.03311193
0.28553	1753.54466	0.0	7e-07	8.7e-07	9e-08	0.0	5.93e-06	3.27e-06	1e-08	336.95741212	338.96107865	336.88286183	-0.00100888	-0.00368237	-0.03040154
0.28559	1753.81244	0.0	7e-07	8.7e-07	9e-08	0.0	5.93e-06	3.27e-06	1e-08	336.93923785	338.94218141	336.86469538	-0.00100993	-0.00367965	-0.03038019
0.28564	1754.08018	0.0	7e-07	8.7e-07	9e-08	0.0	5.93e-06	3.27e-06	1e-08	336.92104353	338.92329708	336.84654283	-0.00101048	-0.00367823	-0.03036908
0.2857	1754.34789	0.0	7e-07	8.7e-07	9e-08	0.0	5.93e-06	3.27e-06	1e-08	336.90283879	338.90441948	336.82839752	-0.00100899	-0.00367667	-0.03035674
0.28575	1754.61557	0.0	7e-07	8.7e-07	9e-08	0.0	5.93e-06	3.27e-06	1e-08	336.8846603	338.88554926	336.81025877	-0.00100656	-0.00367413	-0.03033667
0.28581	1754.88322	0.0	7e-07	8.7e-07	9e-08	0.0	5.93e-06	3.27e-06	1e-08	336.86652448	338.86669107	336.79213069	-0.00100673	-0.0036737	-0.0303333
0.28586	1755.15084	0.0	7e-07	8.7e-07	9e-08	0.0	5.93e-06	3.27e-06	1e-08	336.84838548	338.84783491	336.77400481	-0.00100816	-0.00367	-0.03030429
0.28592	1755.41843	0.0	7e-07	8.7e-07	9e-08	0.0	5.93e-06	3.27e-06	1e-08	336.83021912	338.82899631	336.75589782	-0.00100816	-0.00367	-0.03030429
0.28597	1755.68598	0.0	7e-07	8.7e-07	9e-08	0.0	5.93e-06	3.27e-06	1e-08	336.81205276	338.8101577	336.73779084	-0.00100492	-0.00366662	-0.03027753
0.28603	1755.95351	0.0	7e-07	8.7e-07	9e-08	0.0	5.93e-06	3.27e-06	1e-08	336.79394342	338.79133512	336.71969808	-0.00100425	-0.00366591	-0.03027195
0.28608	1756.221	0.0	7e-07	8.7e-07	9e-08	0.0	5.93e-06	3.27e-06	1e-08	336.77584598	338.77251589	336.70160829	-0.00100513	-0.00366364	-0.03025415
0.28614	1756.48847	0.0	7e-07	8.7e-07	9e-08	0.0	5.93e-06	3.27e-06	1e-08	336.75773168	338.75370742	336.68353009	-0.00100585	-0.00366179	-0.03023963
0.28619	1756.7559	0.0	7e-07	8.7e-07	9e-08	0.0	5.93e-06	3.27e-06	1e-08	336.73960362	338.73490774	336.66546136	-0.00100478	-0.00366067	-0.03023079
0.28625	1757.0233	0.0	7e-07	8.7e-07	9e-08	0.0	5.93e-06	3.27e-06	1e-08	336.72149443	338.71611335	336.64739732	-0.00100194	-0.00365771	-0.03020736
0.2863	1757.29067	0.0	7e-07	8.7e-07	9e-08	0.0	5.93e-06	3.27e-06	1e-08	336.70343528	338.697333	336.62934574	-0.00100194	-0.00365771	-0.03020736
0.28636	1757.55801	0.0	7e-07	8.7e-07	9e-08	0.0	5.93e-06	3.27e-06	1e-08	336.68537614	338.67855266	336.61129416	-0.00100354	-0.00365361	-0.03017521
0.28641	1757.82531	0.0	7e-07	8.7e-07	9e-08	0.0	5.93e-06	3.27e-06	1e-08	336.6672864	338.65979176	336.59326353	-0.00100355	-0.00365359	-0.03017511
0.28647	1758.09259	0.0	7e-07	8.7e-07	9e-08	0.0	5.93e-06	3.27e-06	1e-08	336.64919657	338.64103092	336.57523297	-0.00100073	-0.00365066	-0.03015192
0.29653	1806.47693	0.0	7e-07	8.7e-07	9e-08	0.0	5.93e-06	3.27e-06	1e-08	333.48123904	335.34802549	333.41313012	-0.00091187	-0.00333719	-0.02767312
0.29659	1806.73843	0.0	7e-07	8.7e-07	9e-08	0.0	5.93e-06	3.27e-06	1e-08	333.46468365	335.33077437	333.39657908	-0.00091235	-0.00333617	-0.02766504
0.29664	1806.99989	0.0	7e-07	8.7e-07	9e-08	0.0	5.93e-06	3.27e-06	1e-08	333.44811919	335.31352815	333.38003336	-0.00091362	-0.00333345	-0.02764354
0.2967	1807.26133	0.0	7e-07	8.7e-07	9e-08	0.0	5.93e-06	3.27e-06	1e-08	333.4315306	335.29629501	333.36350181	-0.00091362	-0.00333345	-0.02764354
0.29675	1807.52273	0.0	7e-07	8.7e-07	9e-08	0.0	5.93e-06	3.27e-06	1e-08	333.41494202	335.27906187	333.34697026	-0.0009098	-0.00332976	-0.02761414
0.29681	1807.7841	0.0	7e-07	8.7e-07	9e-08	0.0	5.93e-06	3.27e-06	1e-08	333.39842143	335.26184642	333.33045418	-0.00090978	-0.00332974	-0.02761401
0.29686	1808.04543	0.0	7e-07	8.7e-07	9e-08	0.0	5.93e-06	3.27e-06	1e-08	333.38190114	335.24463105	333.31393817	-0.00091104	-0.00332706	-0.02759282
0.29692	1808.30674	0.0	7e-07	8.7e-07	9e-08	0.0	5.93e-06	3.27e-06	1e-08	333.36535699	335.22742857	333.29743613	-0.00091154	-0.00332601	-0.02758449
0.29697	1808.56801	0.0	7e-07	8.7e-07	9e-08	0.0	5.93e-06	3.27e-06	1e-08	333.34880346	335.21023115	333.28093957	-0.00090985	-0.00332438	-0.02757151
0.29703	1808.82925	0.0	7e-07	8.7e-07	9e-08	0.0	5.93e-06	3.27e-06	1e-08	333.33227999	335.19304154	333.26444984	-0.0009077	-0.00332232	-0.02755501
0.29708	1809.09047	0.0	7e-07	8.7e-07	9e-08	0.0	5.93e-06	3.27e-06	1e-08	333.31579474	335.17586185	333.2479688	-0.00090798	-0.00332171	-0.02755022
0.29714	1809.35164	0.0	7e-07	8.7e-07	9e-08	0.0	5.93e-06	3.27e-06	1e-08	333.29930407	335.15868508	333.23149091	-0.00090946	-0.00331859	-0.02752556
0.29719	1809.61279	0.0	7e-07	8.7e-07	9e-08	0.0	5.93e-06	3.27e-06	1e-08	333.28278553	335.14152331	333.21502928	-0.00090946	-0.00331859	-0.02752556
0.29725	1809.87391	0.0	7e-07	8.7e-07	9e-08	0.0	5.93e-06	3.27e-06	1e-08	333.26626698	335.12436154	333.19856765	-0.00090606	-0.00331533	-0.02749953
0.2973	1810.13499	0.0	7e-07	8.7e-07	9e-08	0.0	5.93e-06	3.27e-06	1e-08	333.24980883	335.10721543	333.18211971	-0.00090562	-0.0033149	-0.02749614
0.29736	1810.39604	0.0	7e-07	8.7e-07	9e-08	0.0	5.93e-06	3.27e-06	1e-08	333.23335853	335.09007136	333.16567356	-0.00090669	-0.00331265	-0.0274783
0.29741	1810.65706	0.0	7e-07	8.7e-07	9e-08	0.0	5.93e-06	3.27e-06	1e-08	333.216888	335.07293814	333.14923917	-0.00090738	-0.00331118	-0.02746675
0.29747	1810.91805	0.0	7e-07	8.7e-07	9e-08	0.0	5.93e-06	3.27e-06	1e-08	333.20040436	335.05581195	333.1328124	-0.00090612	-0.00330997	-0.02745708
0.30753	1858.14043	0.0	7e-07	8.7e-07	9e-08	0.0	5.93e-06	3.27e-06	1e-08	330.31387092	332.04954087	330.25164661	-0.00082456	-0.00302511	-0.02518599
0.30758	1858.39551	0.0	7e-07	8.7e-07	9e-08	0.0	5.93e-06	3.27e-06	1e-08	330.29879356	332.03379745	330.23657073	-0.00082456	-0.00302511	-0.02518599
0.30764	1858.65056	0.0	7e-07	8.7e-07	9e-08	0.0	5.93e-06	3.27e-06	1e-08	330.2837162	332.01805404	330.22149484	-0.00082597	-0.00302255	-0.02516557
0.30769	1858.90558	0.0	7e-07	8.7e-07	9e-08	0.0	5.93e-06	3.27e-06	1e-08	330.26861227	332.00232311	330.20643257	-0.00082642	-0.00302172	-0.02515903
0.30775	1859.16057	0.0	7e-07	8.7e-07	9e-08	0.0	5.93e-06	3.27e-06	1e-08	330.25349981	331.98659618	330.19137466	-0.00082463	-0.00302013	-0.02514616
0.3078	1859.41552	0.0	7e-07	8.7e-07	9e-08	0.0	5.93e-06	3.27e-06	1e-08	330.23841943	331.97087702	330.17632345	-0.00082268	-0.00301838	-0.0251321
0.30786	1859.67044	0.0	7e-07	8.7e-07	9e-08	0.0	5.93e-06	3.27e-06	1e-08	330.22337413	331.95516636	330.16127956	-0.00082305	-0.00301771	-0.02512677
0.30791	1859.92533	0.0	7e-07	8.7e-07	9e-08	0.0	5.93e-06	3.27e-06	1e-08	330.20832188	331.93945895	330.14623922	-0.00082454	-0.003015	-0.02510518
0.30797	1860.18019	0.0	7e-07	8.7e-07	9e-08	0.0	5.93e-06	3.27e-06	1e-08	330.19324145	331.92376473	330.13121327	-0.00082454	-0.003015	-0.02510518
0.30802	1860.43501	0.0	7e-07	8.7e-07	9e-08	0.0	5.93e-06	3.27e-06	1e-08	330.17816101	331.90807052	330.11618733	-0.00082111	-0.00301193	-0.02508052
0.30808	1860.68981	0.0	7e-07	8.7e-07	9e-08	0.0	5.93e-06	3.27e-06	1e-08	330.16314219	331.89239121	330.10117422	-0.0008208	-0.00301166	-0.02507831
0.30813	1860.94457	0.0	7e-07	8.7e-07	9e-08	0.0	5.93e-06	3.27e-06	1e-08	330.14812888	331.87671324	330.08616226	-0.00082199	-0.0030095	-0.02506117
0.30819	1861.19929	0.0	7e-07	8.7e-07	9e-08	0.0	5.93e-06	3.27e-06	1e-08	330.13309313	331.86104574	330.07116173	-0.00082266	-0.00300828	-0.02505146
0.30824	1861.45399	0.0	7e-07	8.7e-07	9e-08	0.0	5.93e-06	3.27e-06	1e-08	330.11804465	331.84538418	330.05616768	-0.00082133	-0.00300709	-0.02504185
0.3083	1861.70865	0.0	7e-07	8.7e-07	9e-08	0.0	5.93e-06	3.27e-06	1e-08	330.1030202	331.82972843	330.04117863	-0.00081893	-0.00300495	-0.02502464
0.30835	1861.96328	0.0	7e-07	8.7e-07	9e-08	0.0	5.93e-06	3.27e-06	1e-08	330.08803881	331.81408307	330.02619854	-0.00081908	-0.00300469	-0.02502254
0.30841	1862.21788	0.0	7e-07	8.7e-07	9e-08	0.0	5.93e-06	3.27e-06	1e-08	330.07305466	331.798439	330.01121984	-0.00082079	-0.00300159	-0.02499784
0.30846	1862.47244	0.0	7e-07	8.7e-07	9e-08	0.0	5.93e-06	3.27e-06	1e-08	330.05803807	331.78281003	329.99625762	-0.00082079	-0.00300159	-0.02499784
0.31853	1908.50747	0.0	7e-07	8.7e-07	9e-08	0.0	5.93e-06	3.27e-06	1e-08	327.42836718	329.03899949	327.37148416	-0.00074847	-0.00274485	-0.02293575
0.31858	1908.756	0.0	7e-07	8.7e-07	9e-08	0.0	5.93e-06	3.27e-06	1e-08	327.41459246	329.02462644	327.35774647	-0.00074588	-0.00274268	-0.02291813
0.31864	1909.00449	0.0	7e-07	8.7e-07	9e-08	0.0	5.93e-06	3.27e-06	1e-08	327.40086478	329.01026407	327.34401786	-0.00074588	-0.00274268	-0.02291811
0.31869	1909.25296	0.0	7e-07	8.7e-07	9e-08	0.0	5.93e-06	3.27e-06	1e-08	327.38713706	328.99590172	327.33028927	-0.0007478	-0.00273961	-0.02289354
0.31875	1909.50139	0.0	7e-07	8.7e-07	9e-08	0.0	5.93e-06	3.27e-06	1e-08	327.37337298	328.98155446	327.31657723	-0.0007478	-0.00273961	-0.02289354
0.3188	1909.74978	0.0	7e-07	8.7e-07	9e-08	0.0	5.93e-06	3.27e-06	1e-08	327.35960889	328.96720719	327.30286519	-0.0007452	-0.00273744	-0.02287591
0.31886	1909.99815	0.0	7e-07	8.7e-07	9e-08	0.0	5.93e-06	3.27e-06	1e-08	327.34589196	328.95287063	327.28916223	-0.00074418	-0.00273658	-0.02286898
0.31891	1910.24648	0.0	7e-07	8.7e-07	9e-08	0.0	5.93e-06	3.27e-06	1e-08	327.33219355	328.93853826	327.27546284	-0.00074502	-0.00273525	-0.02285831
0.31897	1910.49477	0.0	7e-07	8.7e-07	9e-08	0.0	5.93e-06	3.27e-06	1e-08	327.31847931	328.92421245	327.26177065	-0.00074611	-0.00273352	-0.02284444
0.31902	1910.74304	0.0	7e-07	8.7e-07	9e-08	0.0	5.93e-06	3.27e-06	1e-08	327.30474447	328.90989516	327.2480878	-0.00074556	-0.00273306	-0.02284072
0.31908	1910.99127	0.0	7e-07	8.7e-07	9e-08	0.0	5.93e-06	3.27e-06	1e-08	327.29101958	328.89558012	327.23440687	-0.00074249	-0.0027305	-0.02281993
0.31913	1911.23947	0.0	7e-07	8.7e-07	9e-08	0.0	5.93e-06	3.27e-06	1e-08	327.27735039	328.88127769	327.22073664	-0.00074249	-0.0027305	-0.02281993
0.31919	1911.48763	0.0	7e-07	8.7e-07	9e-08	0.0	5.93e-06	3.27e-06	1e-08	327.2636812	328.86697527	327.20706642	-0.00074416	-0.00272784	-0.02279866
0.31924	1911.73576	0.0	7e-07	8.7e-07	9e-08	0.0	5.93e-06	3.27e-06	1e-08	327.24998035	328.85268591	327.19341053	-0.00074442	-0.00272744	-0.02279544
0.3193	1911.98386	0.0	7e-07	8.7e-07	9e-08	0.0	5.93e-06	3.27e-06	1e-08	327.2362747	328.83839853	327.17975682	-0.0007423	-0.00272568	-0.02278113
0.31935	1912.23192	0.0	7e-07	8.7e-07	9e-08	0.0	5.93e-06	3.27e-06	1e-08	327.22260744	328.82411983	327.16611047	-0.0007408	-0.00272442	-0.02277098
0.31941	1912.47996	0.0	7e-07	8.7e-07	9e-08	0.0	5.93e-06	3.27e-06	1e-08	327.2089674	328.80984728	327.15246935	-0.00074138	-0.0027235	-0.02276361
0.31946	1912.72795	0.0	7e-07	8.7e-07	9e-08	0.0	5.93e-06	3.27e-06	1e-08	327.19531635	328.79557927	327.1388332	-0.00074273	-0.00272138	-0.02274654
0.32953	1957.5486	0.0	7e-07	8.7e-07	9e-08	0.0	5.93e-06	3.27e-06	1e-08	324.79999232	326.29190988	324.74797255	-0.00067838	-0.0024896	-0.02087216
0.32958	1957.79042	0.0	7e-07	8.7e-07	9e-08	0.0	5.93e-06	3.27e-06	1e-08	324.78743321	326.27879888	324.73546308	-0.00067773	-0.00248909	-0.02086796
0.32964	1958.03221	0.0	7e-07	8.7e-07	9e-08	0.0	5.93e-06	3.27e-06	1e-08	324.77488608	326.26569044	324.72295575	-0.00067488	-0.00248685	-0.02084971
0.32969	1958.27397	0.0	7e-07	8.7e-07	9e-08	0.0	5.93e-06	3.27e-06	1e-08	324.76239101	326.25259311	324.71045772	-0.00067488	-0.00248685	-0.02084971
0.32975	1958.51569	0.0	7e-07	8.7e-07	9e-08	0.0	5.93e-06	3.27e-06	1e-08	324.74989593	326.23949578	324.69795969	-0.00067665	-0.00248435	-0.02082953
0.3298	1958.75737	0.0	7e-07	8.7e-07	9e-08	0.0	5.93e-06	3.27e-06	1e-08	324.73736733	326.2264109	324.68547541	-0.00067685	-0.00248407	-0.02082728
0.32986	1958.99903	0.0	7e-07	8.7e-07	9e-08	0.0	5.93e-06	3.27e-06	1e-08	324.724835	326.2133274	324.67299266	-0.00067471	-0.00248239	-0.02081357
0.32991	1959.24065	0.0	7e-07	8.7e-07	9e-08	0.0	5.93e-06	3.27e-06	1e-08	324.71234183	326.20025226	324.66051689	-0.00067335	-0.00248132	-0.02080488
0.32997	1959.48223	0.0	7e-07	8.7e-07	9e-08	0.0	5.93e-06	3.27e-06	1e-08	324.69987349	326.18718241	324.64804556	-0.00067399	-0.00248042	-0.02079762
0.33002	1959.72378	0.0	7e-07	8.7e-07	9e-08	0.0	5.93e-06	3.27e-06	1e-08	324.68739306	326.17411703	324.63557917	-0.00067532	-0.00247855	-0.02078249
0.33008	1959.9653	0.0	7e-07	8.7e-07	9e-08	0.0	5.93e-06	3.27e-06	1e-08	324.67488744	326.16106099	324.62312308	-0.00067519	-0.00247845	-0.02078167
0.33013	1960.20678	0.0	7e-07	8.7e-07	9e-08	0.0	5.93e-06	3.27e-06	1e-08	324.66238416	326.14800545	324.61066741	-0.00067182	-0.00247581	-0.02076014
0.33019	1960.44823	0.0	7e-07	8.7e-07	9e-08	0.0	5.93e-06	3.27e-06	1e-08	324.6499425	326.13496302	324.59822271	-0.00067182	-0.00247581	-0.02076014
0.33024	1960.68964	0.0	7e-07	8.7e-07	9e-08	0.0	5.93e-06	3.27e-06	1e-08	324.63750084	326.1219206	324.58577802	-0.0006733	-0.00247374	-0.02074341
0.3303	1960.93103	0.0	7e-07	8.7e-07	9e-08	0.0	5.93e-06	3.27e-06	1e-08	324.62503126	326.10888849	324.57334472	-0.00067379	-0.00247304	-0.02073779
0.33035	1961.17237	0.0	7e-07	8.7e-07	9e-08	0.0	5.93e-06	3.27e-06	1e-08	324.61255231	326.09585985	324.56091524	-0.00067218	-0.00247178	-0.02072751
0.33041	1961.41369	0.0	7e-07	8.7e-07	9e-08	0.0	5.93e-06	3.27e-06	1e-08	324.60010281	326.08283747	324.548491	-0.0006703	-0.00247031	-0.02071549
0.33046	1961.65496	0.0	7e-07	8.7e-07	9e-08	0.0	5.93e-06	3.27e-06	1e-08	324.58768778	326.06982241	324.53607289	-0.00067064	-0.00246983	-0.02071163
0.34053	2005.23238	0.0	7e-07	8.7e-07	9e-08	0.0	5.93e-06	3.27e-06	1e-08	322.40609552	323.78579035	322.35855656	-0.00061214	-0.00225996	-0.01900381
0.34058	2005.46733	0.0	7e-07	8.7e-07	9e-08	0.0	5.93e-06	3.27e-06	1e-08	322.39470173	323.77382652	322.34715816	-0.000614	-0.00225759	-0.01898461
0.34064	2005.70225	0.0	7e-07	8.7e-07	9e-08	0.0	5.93e-06	3.27e-06	1e-08	322.38327262	323.76187459	322.33577297	-0.00061413	-0.00225743	-0.0189833
0.34069	2005.93713	0.0	7e-07	8.7e-07	9e-08	0.0	5.93e-06	3.27e-06	1e-08	322.3718411	323.74992347	322.32438868	-0.00061195	-0.00225583	-0.01897013
0.34075	2006.17198	0.0	7e-07	8.7e-07	9e-08	0.0	5.93e-06	3.27e-06	1e-08	322.36044958	323.73798039	322.31301103	-0.00061075	-0.00225494	-0.01896283
0.3408	2006.40679	0.0	7e-07	8.7e-07	9e-08	0.0	5.93e-06	3.27e-06	1e-08	322.34908026	323.72604178	322.30163707	-0.00061145	-0.00225405	-0.01895566
0.34086	2006.64157	0.0	7e-07	8.7e-07	9e-08	0.0	5.93e-06	3.27e-06	1e-08	322.33769774	323.71410761	322.29026803	-0.00061274	-0.00225241	-0.01894236
0.34091	2006.87632	0.0	7e-07	8.7e-07	9e-08	0.0	5.93e-06	3.27e-06	1e-08	322.32629068	323.70218168	322.27890815	-0.00061255	-0.00225227	-0.0189412
0.34097	2007.11103	0.0	7e-07	8.7e-07	9e-08	0.0	5.93e-06	3.27e-06	1e-08	322.31488714	323.69025646	322.26754885	-0.00060937	-0.00224992	-0.01892192
0.34102	2007.3457	0.0	7e-07	8.7e-07	9e-08	0.0	5.93e-06	3.27e-06	1e-08	322.30354224	323.67834303	322.25619927	-0.00060937	-0.00224992	-0.01892192
0.34108	2007.58034	0.0	7e-07	8.7e-07	9e-08	0.0	5.93e-06	3.27e-06	1e-08	322.29219734	323.66642959	322.24484969	-0.00061089	-0.002248	-0.01890633
0.34113	2007.81494	0.0	7e-07	8.7e-07	9e-08	0.0	5.93e-06	3.27e-06	1e-08	322.28082363	323.65452581	322.23351083	-0.00061136	-0.00224741	-0.0189015
0.34119	2008.04951	0.0	7e-07	8.7e-07	9e-08	0.0	5.93e-06	3.27e-06	1e-08	322.26944099	323.64262503	322.22217531	-0.00060977	-0.00224624	-0.01889192
0.34124	2008.28405	0.0	7e-07	8.7e-07	9e-08	0.0	5.93e-06	3.27e-06	1e-08	322.25808752	323.6307301	322.21084461	-0.00060798	-0.00224492	-0.0188811
0.3413	2008.51855	0.0	7e-07	8.7e-07	9e-08	0.0	5.93e-06	3.27e-06	1e-08	322.24676698	323.61884178	322.19951936	-0.00060834	-0.00224448	-0.01887751
0.34135	2008.75302	0.0	7e-07	8.7e-07	9e-08	0.0	5.93e-06	3.27e-06	1e-08	322.2354398	323.60695569	322.18819659	-0.00060998	-0.00224241	-0.01886072
0.34141	2008.98745	0.0	7e-07	8.7e-07	9e-08	0.0	5.93e-06	3.27e-06	1e-08	322.22408151	323.59508	322.17688537	-0.00060998	-0.00224241	-0.01886072
0.34146	2009.22184	0.0	7e-07	8.7e-07	9e-08	0.0	5.93e-06	3.27e-06	1e-08	322.21272323	323.58320431	322.16557416	-0.000607	-0.00224022	-0.01884276
0.35152	2051.5251	0.0	7e-07	8.7e-07	9e-08	0.0	5.93e-06	3.27e-06	1e-08	320.22605059	321.49998949	320.18259676	-0.00055679	-0.00205104	-0.01729462
0.35158	2051.75301	0.0	7e-07	8.7e-07	9e-08	0.0	5.93e-06	3.27e-06	1e-08	320.21563577	321.48907928	320.17221933	-0.00055402	-0.00204911	-0.01727867
0.35163	2051.98089	0.0	7e-07	8.7e-07	9e-08	0.0	5.93e-06	3.27e-06	1e-08	320.20527229	321.47817885	320.16184985	-0.00055402	-0.00204911	-0.01727867
0.35169	2052.20872	0.0	7e-07	8.7e-07	9e-08	0.0	5.93e-06	3.27e-06	1e-08	320.19490882	321.46727841	320.15148036	-0.00055571	-0.00204717	-0.0172628
0.35174	2052.43653	0.0	7e-07	8.7e-07	9e-08	0.0	5.93e-06	3.27e-06	1e-08	320.18451324	321.45638785	320.14112191	-0.00055601	-0.00204682	-0.01725995
0.3518	2052.66429	0.0	7e-07	8.7e-07	9e-08	0.0	5.93e-06	3.27e-06	1e-08	320.1741119	321.44549907	320.13076544	-0.00055423	-0.00204558	-0.01724971
0.35185	2052.89202	0.0	7e-07	8.7e-07	9e-08	0.0	5.93e-06	3.27e-06	1e-08	320.16374355	321.43461655	320.12041407	-0.00055277	-0.00204455	-0.01724127
0.35191	2053.11972	0.0	7e-07	8.7e-07	9e-08	0.0	5.93e-06	3.27e-06	1e-08	320.15340243	321.42373922	320.1100669	-0.00055326	-0.00204399	-0.01723664
0.35196	2053.34738	0.0	7e-07	8.7e-07	9e-08	0.0	5.93e-06	3.27e-06	1e-08	320.14305192	321.41286476	320.09972296	-0.00055476	-0.00204226	-0.01722259
0.35202	2053.575	0.0	7e-07	8.7e-07	9e-08	0.0	5.93e-06	3.27e-06	1e-08	320.13267293	321.40199905	320.08938878	-0.00055476	-0.00204226	-0.01722259
0.35207	2053.80259	0.0	7e-07	8.7e-07	9e-08	0.0	5.93e-06	3.27e-06	1e-08	320.12229394	321.39113334	320.0790546	-0.00055168	-0.00204012	-0.01720492
0.35213	2054.03014	0.0	7e-07	8.7e-07	9e-08	0.0	5.93e-06	3.27e-06	1e-08	320.11197196	321.38027846	320.06872923	-0.00055151	-0.00204001	-0.01720394
0.35218	2054.25766	0.0	7e-07	8.7e-07	9e-08	0.0	5.93e-06	3.27e-06	1e-08	320.10165314	321.36942417	320.05840434	-0.0005528	-0.00203853	-0.01719188
0.35224	2054.48514	0.0	7e-07	8.7e-07	9e-08	0.0	5.93e-06	3.27e-06	1e-08	320.09130981	321.3585774	320.04808784	-0.00055351	-0.00203772	-0.01718531
0.35229	2054.71258	0.0	7e-07	8.7e-07	9e-08	0.0	5.93e-06	3.27e-06	1e-08	320.08095312	321.34773471	320.03777591	-0.00055238	-0.00203694	-0.01717885
0.35235	2054.93999	0.0	7e-07	8.7e-07	9e-08	0.0	5.93e-06	3.27e-06	1e-08	320.07061729	321.33689599	320.02746719	-0.00055027	-0.00203547	-0.0171667
0.3524	2055.16736	0.0	7e-07	8.7e-07	9e-08	0.0	5.93e-06	3.27e-06	1e-08	320.06032072	321.32606471	320.01716453	-0.00055036	-0.00203536	-0.01716583
0.35246	2055.3947	0.0	7e-07	8.7e-07	9e-08	0.0	5.93e-06	3.27e-06	1e-08	320.05002239	321.31523397	320.00686247	-0.00055226	-0.00203319	-0.0171481
0.36252	2096.39057	0.0	7e-07	8.7e-07	9e-08	0.0	5.93e-06	3.27e-06	1e-08	318.2409741	319.41556151	318.20123488	-0.00050257	-0.00186187	-0.01573868
0.36258	2096.61125	0.0	7e-07	8.7e-07	9e-08	0.0	5.93e-06	3.27e-06	1e-08	318.23153119	319.40561376	318.19178487	-0.00050399	-0.00186037	-0.01572638
0.36263	2096.83189	0.0	7e-07	8.7e-07	9e-08	0.0	5.93e-06	3.27e-06	1e-08	318.2220612	319.39567369	318.1823435	-0.00050455	-0.00185978	-0.01572157
0.36269	2097.05249	0.0	7e-07	8.7e-07	9e-08	0.0	5.93e-06	3.27e-06	1e-08	318.21258063	319.38573662	318.17290551	-0.00050327	-0.00185894	-0.01571454
0.36274	2097.27306	0.0	7e-07	8.7e-07	9e-08	0.0	5.93e-06	3.27e-06	1e-08	318.20312394	319.37580387	318.16347097	-0.00050143	-0.00185772	-0.01570448
0.3628	2097.49359	0.0	7e-07	8.7e-07	9e-08	0.0	5.93e-06	3.27e-06	1e-08	318.19370147	319.36587731	318.15404139	-0.00050164	-0.00185751	-0.01570272
0.36285	2097.71409	0.0	7e-07	8.7e-07	9e-08	0.0	5.93e-06	3.27e-06	1e-08	318.18427514	319.35595185	318.14461305	-0.00050341	-0.00185564	-0.0156874
0.36291	2097.93454	0.0	7e-07	8.7e-07	9e-08	0.0	5.93e-06	3.27e-06	1e-08	318.17481502	319.34603596	318.13519546	-0.00050341	-0.00185564	-0.0156874
0.36296	2098.15496	0.0	7e-07	8.7e-07	9e-08	0.0	5.93e-06	3.27e-06	1e-08	318.16535491	319.33612007	318.12577788	-0.00050094	-0.00185401	-0.01567385
0.36302	2098.37535	0.0	7e-07	8.7e-07	9e-08	0.0	5.93e-06	3.27e-06	1e-08	318.15594095	319.32621251	318.11636696	-0.0005003	-0.00185359	-0.01567035
0.36307	2098.59569	0.0	7e-07	8.7e-07	9e-08	0.0	5.93e-06	3.27e-06	1e-08	318.1465389	319.31630711	318.10695777	-0.00050126	-0.00185257	-0.01566206
0.36313	2098.816	0.0	7e-07	8.7e-07	9e-08	0.0	5.93e-06	3.27e-06	1e-08	318.13711853	319.30640688	318.09755441	-0.00050228	-0.0018515	-0.01565331
0.36318	2099.03628	0.0	7e-07	8.7e-07	9e-08	0.0	5.93e-06	3.27e-06	1e-08	318.12767884	319.29651212	318.08815719	-0.00050172	-0.00185114	-0.01565027
0.36324	2099.25651	0.0	7e-07	8.7e-07	9e-08	0.0	5.93e-06	3.27e-06	1e-08	318.11824949	319.28661922	318.07876146	-0.00049916	-0.00184946	-0.01563629
0.36329	2099.47671	0.0	7e-07	8.7e-07	9e-08	0.0	5.93e-06	3.27e-06	1e-08	318.10886781	319.27673493	318.06937262	-0.00049916	-0.00184946	-0.01563629
0.36335	2099.69688	0.0	7e-07	8.7e-07	9e-08	0.0	5.93e-06	3.27e-06	1e-08	318.09948613	319.26685063	318.05998378	-0.00050088	-0.00184765	-0.0156215
0.3634	2099.917	0.0	7e-07	8.7e-07	9e-08	0.0	5.93e-06	3.27e-06	1e-08	318.09007171	319.25697558	318.05060533	-0.00050114	-0.00184738	-0.01561928
0.36346	2100.13709	0.0	7e-07	8.7e-07	9e-08	0.0	5.93e-06	3.27e-06	1e-08	318.08065239	319.2471019	318.04122843	-0.0004994	-0.00184623	-0.01560975
0.37352	2139.78969	0.0	7e-07	8.7e-07	9e-08	0.0	5.93e-06	3.27e-06	1e-08	316.43361135	317.51512484	316.39723766	-0.00045755	-0.00168981	-0.01431693
0.37358	2140.00294	0.0	7e-07	8.7e-07	9e-08	0.0	5.93e-06	3.27e-06	1e-08	316.42497901	317.50605964	316.38863885	-0.00045782	-0.00168954	-0.01431473
0.37363	2140.21614	0.0	7e-07	8.7e-07	9e-08	0.0	5.93e-06	3.27e-06	1e-08	316.41634148	317.49699582	316.38004159	-0.0004562	-0.00168853	-0.01430625
0.37369	2140.42931	0.0	7e-07	8.7e-07	9e-08	0.0	5.93e-06	3.27e-06	1e-08	316.40773423	317.48793723	316.37144846	-0.00045484	-0.00168767	-0.01429911
0.37374	2140.64243	0.0	7e-07	8.7e-07	9e-08	0.0	5.93e-06	3.27e-06	1e-08	316.39915249	317.47888304	316.36285882	-0.00045528	-0.00168724	-0.01429558
0.3738	2140.85553	0.0	7e-07	8.7e-07	9e-08	0.0	5.93e-06	3.27e-06	1e-08	316.39056239	317.46983106	316.35427167	-0.00045679	-0.00168577	-0.01428349
0.37385	2141.06858	0.0	7e-07	8.7e-07	9e-08	0.0	5.93e-06	3.27e-06	1e-08	316.38194359	317.46078667	316.34569309	-0.00045679	-0.00168577	-0.01428349
0.37391	2141.28159	0.0	7e-07	8.7e-07	9e-08	0.0	5.93e-06	3.27e-06	1e-08	316.37332479	317.45174227	316.33711452	-0.00045408	-0.00168407	-0.01426932
0.37396	2141.49457	0.0	7e-07	8.7e-07	9e-08	0.0	5.93e-06	3.27e-06	1e-08	316.36475662	317.44270661	316.32854284	-0.00045381	-0.0016839	-0.0142679
0.37402	2141.70751	0.0	7e-07	8.7e-07	9e-08	0.0	5.93e-06	3.27e-06	1e-08	316.35619356	317.43367183	316.31997186	-0.00045496	-0.00168278	-0.01425868
0.37407	2141.92041	0.0	7e-07	8.7e-07	9e-08	0.0	5.93e-06	3.27e-06	1e-08	316.3476086	317.42464283	316.31140741	-0.00045575	-0.00168201	-0.01425231
0.37413	2142.13328	0.0	7e-07	8.7e-07	9e-08	0.0	5.93e-06	3.27e-06	1e-08	316.3390085	317.41561782	316.30284747	-0.00045494	-0.0016815	-0.01424805
0.37418	2142.3461	0.0	7e-07	8.7e-07	9e-08	0.0	5.93e-06	3.27e-06	1e-08	316.33042363	317.40659544	316.29428961	-0.00045278	-0.00168014	-0.01423675
0.37424	2142.55889	0.0	7e-07	8.7e-07	9e-08	0.0	5.93e-06	3.27e-06	1e-08	316.32187921	317.39758003	316.28573725	-0.00045278	-0.00168014	-0.01423675
0.37429	2142.77164	0.0	7e-07	8.7e-07	9e-08	0.0	5.93e-06	3.27e-06	1e-08	316.31333478	317.38856461	316.2771849	-0.00045464	-0.00167833	-0.01422188
0.37435	2142.98436	0.0	7e-07	8.7e-07	9e-08	0.0	5.93e-06	3.27e-06	1e-08	316.30475497	317.37955852	316.26864308	-0.00045472	-0.00167825	-0.01422119
0.3744	2143.19703	0.0	7e-07	8.7e-07	9e-08	0.0	5.93e-06	3.27e-06	1e-08	316.29617352	317.37055286	316.26010175	-0.00045283	-0.00167706	-0.01421128
0.37446	2143.40967	0.0	7e-07	8.7e-07	9e-08	0.0	5.93e-06	3.27e-06	1e-08	316.28762758	317.36155332	316.25156524	-0.00045176	-0.00167639	-0.01420567
0.38452	2181.68008	0.0	7e-07	8.7e-07	9e-08	0.0	5.93e-06	3.27e-06	1e-08	314.7881535	315.78275234	314.75487651	-0.00041536	-0.00153452	-0.01302812
0.38458	2181.88567	0.0	7e-07	8.7e-07	9e-08	0.0	5.93e-06	3.27e-06	1e-08	314.7802879	315.77448965	314.74704881	-0.00041536	-0.00153452	-0.01302812
0.38463	2182.09121	0.0	7e-07	8.7e-07	9e-08	0.0	5.93e-06	3.27e-06	1e-08	314.77242231	315.76622695	314.73922111	-0.000413	-0.00153309	-0.01301617
0.38469	2182.29672	0.0	7e-07	8.7e-07	9e-08	0.0	5.93e-06	3.27e-06	1e-08	314.76460114	315.75797164	314.73139918	-0.00041253	-0.00153281	-0.01301382
0.38474	2182.50219	0.0	7e-07	8.7e-07	9e-08	0.0	5.93e-06	3.27e-06	1e-08	314.7567887	315.74971779	314.72357838	-0.00041349	-0.00153193	-0.01300657
0.3848	2182.70762	0.0	7e-07	8.7e-07	9e-08	0.0	5.93e-06	3.27e-06	1e-08	314.74895797	315.74146849	314.71576276	-0.00041442	-0.00153108	-0.01299954
0.38485	2182.91301	0.0	7e-07	8.7e-07	9e-08	0.0	5.93e-06	3.27e-06	1e-08	314.74110953	315.73322362	314.70795216	-0.00041391	-0.00153077	-0.01299696
0.38491	2183.11836	0.0	7e-07	8.7e-07	9e-08	0.0	5.93e-06	3.27e-06	1e-08	314.73327068	315.72498034	314.70014281	-0.0004116	-0.00152938	-0.01298528
0.38496	2183.32367	0.0	7e-07	8.7e-07	9e-08	0.0	5.93e-06	3.27e-06	1e-08	314.72547533	315.71674429	314.69233909	-0.0004116	-0.00152938	-0.01298528
0.38502	2183.52895	0.0	7e-07	8.7e-07	9e-08	0.0	5.93e-06	3.27e-06	1e-08	314.71767998	315.70850823	314.68453537	-0.0004132	-0.00152791	-0.01297312
0.38507	2183.73418	0.0	7e-07	8.7e-07	9e-08	0.0	5.93e-06	3.27e-06	1e-08	314.70985396	315.70027982	314.67674034	-0.00041348	-0.00152765	-0.01297102
0.38513	2183.93938	0.0	7e-07	8.7e-07	9e-08	0.0	5.93e-06	3.27e-06	1e-08	314.70202265	315.69205273	314.6689468	-0.000412	-0.00152676	-0.01296355
0.38518	2184.14454	0.0	7e-07	8.7e-07	9e-08	0.0	5.93e-06	3.27e-06	1e-08	314.69421916	315.68383026	314.66115687	-0.00041066	-0.00152595	-0.01295679
0.38524	2184.34966	0.0	7e-07	8.7e-07	9e-08	0.0	5.93e-06	3.27e-06	1e-08	314.68644086	315.67561198	314.6533702	-0.00041103	-0.00152562	-0.01295399
0.38529	2184.55474	0.0	7e-07	8.7e-07	9e-08	0.0	5.93e-06	3.27e-06	1e-08	314.6786555	315.66739545	314.64558553	-0.00041254	-0.00152423	-0.01294257
0.38535	2184.75978	0.0	7e-07	8.7e-07	9e-08	0.0	5.93e-06	3.27e-06	1e-08	314.67084127	315.65918611	314.63780903	-0.00041254	-0.00152423	-0.01294257
0.3854	2184.96478	0.0	7e-07	8.7e-07	9e-08	0.0	5.93e-06	3.27e-06	1e-08	314.66302704	315.65097677	314.63003252	-0.0004101	-0.00152276	-0.01293023
0.38546	2185.16974	0.0	7e-07	8.7e-07	9e-08	0.0	5.93e-06	3.27e-06	1e-08	314.6552588	315.64277506	314.62226197	-0.00040973	-0.00152254	-0.01292836
0.39552	2222.01562	0.0	7e-07	8.7e-07	9e-08	0.0	5.93e-06	3.27e-06	1e-08	313.28405113	314.25342923	313.2532082	-0.00037814	-0.00127755	-0.01185872
0.39558	2222.21331	0.0	7e-07	8.7e-07	9e-08	0.0	5.93e-06	3.27e-06	1e-08	313.27686615	314.24652768	313.24599892	-0.00037794	-0.00137801	-0.01185295
0.39563	2222.41096	0.0	7e-07	8.7e-07	9e-08	0.0	5.93e-06	3.27e-06	1e-08	313.26968477	314.23908334	313.23886455	-0.00037785	-0.00127745	-0.01184739
0.39569	2222.60857	0.0	7e-07	8.7e-07	9e-08	0.0	5.93e-06	3.27e-06	1e-08	313.26250498	314.23218213	313.23166299	-0.00037754	-0.00137785	-0.01184167
0.39574	2222.80614	0.0	7e-07	8.7e-07	9e-08	0.0	5.93e-06	3.27e-06	1e-08	313.255331	314.22473839	313.22453619	-0.00037749	-0.00127734	-0.01183615
0.3958	2223.00367	0.0	7e-07	8.7e-07	9e-08	0.0	5.93e-06	3.27e-06	1e-08	313.24815779	314.21783758	313.21734224	-0.00037714	-0.00137769	-0.01183042
0.39585	2223.20115	0.0	7e-07	8.7e-07	9e-08	0.0	5.93e-06	3.27e-06	1e-08	313.24099106	314.2103945	313.21022301	-0.00037712	-0.0012772	-0.01182493
0.39591	2223.3986	0.0	7e-07	8.7e-07	9e-08	0.0	5.93e-06	3.27e-06	1e-08	313.23382472	314.20349424	313.20303663	-0.00037687	-0.00137764	-0.01181915
0.39596	2223.59601	0.0	7e-07	8.7e-07	9e-08	0.0	5.93e-06	3.27e-06	1e-08	313.22666291	314.19605122	313.19592512	-0.00037668	-0.00127704	-0.01181373
0.39602	2223.79338	0.0	7e-07	8.7e-07	9e-08	0.0	5.93e-06	3.27e-06	1e-08	313.21950471	314.18915158	313.18874623	-0.00037645	-0.00137621	-0.01180793
0.39607	2223.9907	0.0	7e-07	8.7e-07	9e-08	0.0	5.93e-06	3.27e-06	1e-08	313.21235078	314.18171605	313.18164134	-0.00037636	-0.00127823	-0.0118025
0.39613	2224.18799	0.0	7e-07	8.7e-07	9e-08	0.0	5.93e-06	3.27e-06	1e-08	313.20519835	314.1748098	313.174471	-0.00037619	-0.00133807	-0.01179699
0.39618	2224.38524	0.0	7e-07	8.7e-07	9e-08	0.0	5.93e-06	3.27e-06	1e-08	313.19804905	314.16758008	313.16734672	-0.00037602	-0.00127687	-0.01179125
0.39624	2224.58245	0.0	7e-07	8.7e-07	9e-08	0.0	5.93e-06	3.27e-06	1e-08	313.1909029	314.16068093	313.16018312	-0.00037568	-0.00137716	-0.01178571
0.39629	2224.77961	0.0	7e-07	8.7e-07	9e-08	0.0	5.93e-06	3.27e-06	1e-08	313.18376307	314.1532398	313.15309406	-0.00037555	-0.00133279	-0.01178013
0.39635	2224.97674	0.0	7e-07	8.7e-07	9e-08	0.0	5.93e-06	3.27e-06	1e-08	313.17662563	314.14603828	313.14597751	-0.00037548	-0.00128169	-0.01177439
0.3964	2225.17382	0.0	7e-07	8.7e-07	9e-08	0.0	5.93e-06	3.27e-06	1e-08	313.16948933	314.13911277	313.13882885	-0.00037525	-0.00127662	-0.01176885
0.39646	2225.37087	0.0	7e-07	8.7e-07	9e-08	0.0	5.93e-06	3.27e-06	1e-08	313.1623573	314.13221456	313.13168037	-0.00037494	-0.00137689	-0.01176332
0.40652	2260.74599	0.0	7e-07	8.7e-07	9e-08	0.0	5.93e-06	3.27e-06	1e-08	311.91249954	312.88436528	311.88386524	-0.00034302	-0.00123411	-0.01078377
0.40657	2260.93552	0.0	7e-07	8.7e-07	9e-08	0.0	5.93e-06	3.27e-06	1e-08	311.90596153	312.87767864	311.87735998	-0.00034269	-0.00118346	-0.01077863
0.40663	2261.125	0.0	7e-07	8.7e-07	9e-08	0.0	5.93e-06	3.27e-06	1e-08	311.89942969	312.87126637	311.87082234	-0.00034258	-0.00125623	-0.01077348
0.40668	2261.31445	0.0	7e-07	8.7e-07	9e-08	0.0	5.93e-06	3.27e-06	1e-08	311.89289976	312.86445969	311.86433968	-0.00034241	-0.00116441	-0.01076838
0.40674	2261.50385	0.0	7e-07	8.7e-07	9e-08	0.0	5.93e-06	3.27e-06	1e-08	311.88637299	312.85815043	311.85779562	-0.00034223	-0.00116826	-0.01076326
0.40679	2261.69321	0.0	7e-07	8.7e-07	9e-08	0.0	5.93e-06	3.27e-06	1e-08	311.87984964	312.85182023	311.85125777	-0.00034214	-0.00125986	-0.01075812
0.40685	2261.88253	0.0	7e-07	8.7e-07	9e-08	0.0	5.93e-06	3.27e-06	1e-08	311.87332793	312.84499362	311.8447882	-0.00034194	-0.00116391	-0.01075303
0.4069	2262.07181	0.0	7e-07	8.7e-07	9e-08	0.0	5.93e-06	3.27e-06	1e-08	311.86680987	312.83868679	311.8382543	-0.00034167	-0.00123042	-0.01074791
0.40696	2262.26105	0.0	7e-07	8.7e-07	9e-08	0.0	5.93e-06	3.27e-06	1e-08	311.86029679	312.83201948	311.83177083	-0.00034163	-0.00119727	-0.01074281
0.40701	2262.45024	0.0	7e-07	8.7e-07	9e-08	0.0	5.93e-06	3.27e-06	1e-08	311.85378454	312.82553173	311.8252675	-0.00034141	-0.0011637	-0.01073772
0.40707	2262.6394	0.0	7e-07	8.7e-07	9e-08	0.0	5.93e-06	3.27e-06	1e-08	311.84727629	312.81922582	311.81874389	-0.0003413	-0.00123292	-0.01073259
0.40712	2262.82851	0.0	7e-07	8.7e-07	9e-08	0.0	5.93e-06	3.27e-06	1e-08	311.84077011	312.81254469	311.81227275	-0.00034117	-0.00119454	-0.0107275
0.40718	2263.01758	0.0	7e-07	8.7e-07	9e-08	0.0	5.93e-06	3.27e-06	1e-08	311.83426619	312.80607144	311.80577799	-0.00034093	-0.00116355	-0.01072242
0.40723	2263.20661	0.0	7e-07	8.7e-07	9e-08	0.0	5.93e-06	3.27e-06	1e-08	311.82776676	312.79976604	311.79926476	-0.0003408	-0.00123552	-0.01071729
0.40729	2263.3956	0.0	7e-07	8.7e-07	9e-08	0.0	5.93e-06	3.27e-06	1e-08	311.82126972	312.79307056	311.7928059	-0.00034066	-0.00119161	-0.01071222
0.40734	2263.58454	0.0	7e-07	8.7e-07	9e-08	0.0	5.93e-06	3.27e-06	1e-08	311.81477524	312.78661294	311.7863195	-0.00034041	-0.00116392	-0.01070714
0.4074	2263.77344	0.0	7e-07	8.7e-07	9e-08	0.0	5.93e-06	3.27e-06	1e-08	311.80828544	312.78030531	311.77981696	-0.00034027	-0.00123785	-0.01070202
0.40745	2263.96231	0.0	7e-07	8.7e-07	9e-08	0.0	5.93e-06	3.27e-06	1e-08	311.80179817	312.77359691	311.77337016	-0.00034013	-0.0011883	-0.01069696
0.41752	2297.8154	0.0	7e-07	8.7e-07	9e-08	0.0	5.93e-06	3.27e-06	1e-08	310.66480987	311.63838581	310.63825462	-0.00031108	-0.00105385	-0.0098057
0.41757	2297.99648	0.0	7e-07	8.7e-07	9e-08	0.0	5.93e-06	3.27e-06	1e-08	310.65886384	311.6326604	310.63229051	-0.00031092	-0.00112086	-0.00980102
0.41763	2298.1775	0.0	7e-07	8.7e-07	9e-08	0.0	5.93e-06	3.27e-06	1e-08	310.65292078	311.62657085	310.62637695	-0.00031082	-0.00108634	-0.00979636
0.41768	2298.35849	0.0	7e-07	8.7e-07	9e-08	0.0	5.93e-06	3.27e-06	1e-08	310.64697949	311.62066876	310.62044222	-0.00031058	-0.00105367	-0.00979172
0.41774	2298.53943	0.0	7e-07	8.7e-07	9e-08	0.0	5.93e-06	3.27e-06	1e-08	310.64104263	311.6149441	310.61448752	-0.0003105	-0.00115329	-0.00978704
0.41779	2298.72033	0.0	7e-07	8.7e-07	9e-08	0.0	5.93e-06	3.27e-06	1e-08	310.63510725	311.60867812	310.60860645	-0.00031036	-0.00105364	-0.00978241
0.41785	2298.90119	0.0	7e-07	8.7e-07	9e-08	0.0	5.93e-06	3.27e-06	1e-08	310.62917446	311.60295349	310.60265815	-0.00031012	-0.00109956	-0.00977774
0.4179	2299.08201	0.0	7e-07	8.7e-07	9e-08	0.0	5.93e-06	3.27e-06	1e-08	310.62324621	311.59697927	310.59674542	-0.00031006	-0.0011071	-0.00977312
0.41796	2299.26278	0.0	7e-07	8.7e-07	9e-08	0.0	5.93e-06	3.27e-06	1e-08	310.61731901	311.59096402	310.59084124	-0.00030993	-0.00105349	-0.00976846
0.41801	2299.44351	0.0	7e-07	8.7e-07	9e-08	0.0	5.93e-06	3.27e-06	1e-08	310.61139434	311.58523998	310.58490238	-0.00030966	-0.00107922	-0.00976381
0.41807	2299.62419	0.0	7e-07	8.7e-07	9e-08	0.0	5.93e-06	3.27e-06	1e-08	310.60547472	311.57937604	310.5789848	-0.00030963	-0.00112714	-0.00975916
0.41812	2299.80483	0.0	7e-07	8.7e-07	9e-08	0.0	5.93e-06	3.27e-06	1e-08	310.59955558	311.57325169	310.57310434	-0.0003094	-0.0010533	-0.00975454
0.41818	2299.98543	0.0	7e-07	8.7e-07	9e-08	0.0	5.93e-06	3.27e-06	1e-08	310.5936407	311.56752849	310.5671748	-0.00030926	-0.00105919	-0.00974991
0.41823	2300.16599	0.0	7e-07	8.7e-07	9e-08	0.0	5.93e-06	3.27e-06	1e-08	310.58772836	311.56177319	310.5612526	-0.00030917	-0.00114692	-0.00974525
0.41829	2300.3465	0.0	7e-07	8.7e-07	9e-08	0.0	5.93e-06	3.27e-06	1e-08	310.58181766	311.55554113	310.55539563	-0.00030896	-0.00105315	-0.00974064
0.41834	2300.52697	0.0	7e-07	8.7e-07	9e-08	0.0	5.93e-06	3.27e-06	1e-08	310.57591098	311.54981849	310.5494755	-0.00030883	-0.00105312	-0.00973601
0.4184	2300.70739	0.0	7e-07	8.7e-07	9e-08	0.0	5.93e-06	3.27e-06	1e-08	310.57000662	311.54409594	310.54355854	-0.00030872	-0.00115271	-0.00973136
0.41845	2300.88777	0.0	7e-07	8.7e-07	9e-08	0.0	5.93e-06	3.27e-06	1e-08	310.56410445	311.53783216	310.53771514	-0.00030853	-0.00105303	-0.00972675
0.42852	2333.16181	0.0	7e-07	8.7e-07	9e-08	0.0	5.93e-06	3.27e-06	1e-08	309.52990197	310.50544722	309.50515232	-0.00028229	-0.00103422	-0.00891604
0.42857	2333.3341	0.0	7e-07	8.7e-07	9e-08	0.0	5.93e-06	3.27e-06	1e-08	309.52449226	310.4998146	309.49978261	-0.00028205	-0.00097724	-0.00891179
0.42863	2333.50635	0.0	7e-07	8.7e-07	9e-08	0.0	5.93e-06	3.27e-06	1e-08	309.5190871	310.49449221	309.49437549	-0.00028193	-0.00098453	-0.00890755
0.42868	2333.67855	0.0	7e-07	8.7e-07	9e-08	0.0	5.93e-06	3.27e-06	1e-08	309.51368422	310.48913007	309.48897642	-0.00028182	-0.0009783	-0.00890331
0.42874	2333.8507	0.0	7e-07	8.7e-07	9e-08	0.0	5.93e-06	3.27e-06	1e-08	309.50828326	310.48380178	309.48357587	-0.00028164	-0.00097819	-0.00889908
0.42879	2334.02281	0.0	7e-07	8.7e-07	9e-08	0.0	5.93e-06	3.27e-06	1e-08	309.50288582	310.47847401	309.47817811	-0.00028161	-0.00097825	-0.00889484
0.42885	2334.19488	0.0	7e-07	8.7e-07	9e-08	0.0	5.93e-06	3.27e-06	1e-08	309.49748888	310.47314588	309.47278336	-0.00028151	-0.00103911	-0.00889063
0.4289	2334.3669	0.0	7e-07	8.7e-07	9e-08	0.0	5.93e-06	3.27e-06	1e-08	309.4920937	310.46748619	309.46743452	-0.00028124	-0.00097811	-0.00888639
0.42896	2334.53887	0.0	7e-07	8.7e-07	9e-08	0.0	5.93e-06	3.27e-06	1e-08	309.48670369	310.46215869	309.46204538	-0.00028109	-0.00098554	-0.00888216
0.42901	2334.7108	0.0	7e-07	8.7e-07	9e-08	0.0	5.93e-06	3.27e-06	1e-08	309.48131647	310.45679064	309.45666438	-0.00028134	-0.00099353	-0.00887797
0.42907	2334.88269	0.0	7e-07	8.7e-07	9e-08	0.0	5.93e-06	3.27e-06	1e-08	309.47592442	310.45137904	309.45129215	-0.00028101	-0.0009627	-0.00887373
0.42912	2335.05453	0.0	7e-07	8.7e-07	9e-08	0.0	5.93e-06	3.27e-06	1e-08	309.47053867	310.44613528	309.44590091	-0.00028063	-0.00097803	-0.00886949
0.42918	2335.22633	0.0	7e-07	8.7e-07	9e-08	0.0	5.93e-06	3.27e-06	1e-08	309.46516004	310.44080797	309.44052323	-0.00028055	-0.00102838	-0.0088653
0.42923	2335.39808	0.0	7e-07	8.7e-07	9e-08	0.0	5.93e-06	3.27e-06	1e-08	309.45978294	310.43520636	309.43518402	-0.00028073	-0.000952	-0.00886108
0.42929	2335.56979	0.0	7e-07	8.7e-07	9e-08	0.0	5.93e-06	3.27e-06	1e-08	309.45440231	310.43002073	309.42979395	-0.00028031	-0.00097459	-0.00885687
0.42934	2335.74145	0.0	7e-07	8.7e-07	9e-08	0.0	5.93e-06	3.27e-06	1e-08	309.44902959	310.42471196	309.42442253	-0.00028004	-0.00097698	-0.00885264
0.4294	2335.91306	0.0	7e-07	8.7e-07	9e-08	0.0	5.93e-06	3.27e-06	1e-08	309.44366206	310.41939015	309.41905559	-0.00028001	-0.00102583	-0.00884842
0.42945	2336.08464	0.0	7e-07	8.7e-07	9e-08	0.0	5.93e-06	3.27e-06	1e-08	309.43829508	310.41380215	309.41372613	-0.00027983	-0.00094904	-0.00884424
0.43952	2366.71561	0.0	7e-07	8.7e-07	9e-08	0.0	5.93e-06	3.27e-06	1e-08	308.49760334	309.47503517	308.47451333	-0.00025615	-0.00091308	-0.00810683
0.43957	2366.87875	0.0	7e-07	8.7e-07	9e-08	0.0	5.93e-06	3.27e-06	1e-08	308.492683	309.47005108	308.46961134	-0.00025595	-0.00095272	-0.00810294
0.43963	2367.04184	0.0	7e-07	8.7e-07	9e-08	0.0	5.93e-06	3.27e-06	1e-08	308.48776647	309.46485054	308.46473997	-0.00025584	-0.00090475	-0.00809911
0.43968	2367.20488	0.0	7e-07	8.7e-07	9e-08	0.0	5.93e-06	3.27e-06	1e-08	308.48285203	309.45991178	308.45983733	-0.0002557	-0.00086043	-0.00809525
0.43974	2367.36788	0.0	7e-07	8.7e-07	9e-08	0.0	5.93e-06	3.27e-06	1e-08	308.47794026	309.4552149	308.454906	-0.00025558	-0.00088361	-0.0080914
0.43979	2367.53083	0.0	7e-07	8.7e-07	9e-08	0.0	5.93e-06	3.27e-06	1e-08	308.47303061	309.45039148	308.44999369	-0.00025554	-0.00092208	-0.00808755
0.43985	2367.69373	0.0	7e-07	8.7e-07	9e-08	0.0	5.93e-06	3.27e-06	1e-08	308.46812174	309.44535796	308.44511125	-0.0002555	-0.0009543	-0.00808371
0.4399	2367.85659	0.0	7e-07	8.7e-07	9e-08	0.0	5.93e-06	3.27e-06	1e-08	308.46321357	309.44014851	308.44025427	-0.00025509	-0.00081156	-0.00807987
0.43996	2368.0194	0.0	7e-07	8.7e-07	9e-08	0.0	5.93e-06	3.27e-06	1e-08	308.45831325	309.43571823	308.43529885	-0.00025515	-0.00093997	-0.00807602
0.44001	2368.18216	0.0	7e-07	8.7e-07	9e-08	0.0	5.93e-06	3.27e-06	1e-08	308.45341179	309.43058691	308.43043692	-0.00025503	-0.00088481	-0.00807219
0.44007	2368.34487	0.0	7e-07	8.7e-07	9e-08	0.0	5.93e-06	3.27e-06	1e-08	308.44851246	309.42575665	308.42553864	-0.00025476	-0.00087141	-0.00806834
0.44012	2368.50754	0.0	7e-07	8.7e-07	9e-08	0.0	5.93e-06	3.27e-06	1e-08	308.44361831	309.4209995	308.42063342	-0.00025472	-0.00090327	-0.0080645
0.44018	2368.67017	0.0	7e-07	8.7e-07	9e-08	0.0	5.93e-06	3.27e-06	1e-08	308.43872489	309.41606834	308.4157534	-0.00025471	-0.00092129	-0.00806068
0.44023	2368.83274	0.0	7e-07	8.7e-07	9e-08	0.0	5.93e-06	3.27e-06	1e-08	308.43383155	309.41103878	308.41088881	-0.00025443	-0.00091194	-0.00805683
0.44029	2368.99527	0.0	7e-07	8.7e-07	9e-08	0.0	5.93e-06	3.27e-06	1e-08	308.42894361	309.40606019	308.40602013	-0.00025443	-0.00087201	-0.00805301
0.44034	2369.15775	0.0	7e-07	8.7e-07	9e-08	0.0	5.93e-06	3.27e-06	1e-08	308.42405559	309.40129959	308.40112593	-0.00025423	-0.00090967	-0.00804918
0.4404	2369.32018	0.0	7e-07	8.7e-07	9e-08	0.0	5.93e-06	3.27e-06	1e-08	308.4191714	309.39633331	308.39626091	-0.00025413	-0.00089222	-0.00804535
0.44045	2369.48257	0.0	7e-07	8.7e-07	9e-08	0.0	5.93e-06	3.27e-06	1e-08	308.41428894	309.39146225	308.39138619	-0.00025405	-0.00087533	-0.0080415
0.45051	2398.39789	0.0	7e-07	8.7e-07	9e-08	0.0	5.93e-06	3.27e-06	1e-08	307.55875511	308.53725039	307.53721614	-0.00023257	-0.00088613	-0.00737084
0.45057	2398.55145	0.0	7e-07	8.7e-07	9e-08	0.0	5.93e-06	3.27e-06	1e-08	307.55427825	308.53240346	307.53279848	-0.00023218	-0.00074688	-0.00736735
0.45062	2398.70496	0.0	7e-07	8.7e-07	9e-08	0.0	5.93e-06	3.27e-06	1e-08	307.54980873	308.52831813	307.52828463	-0.0002323	-0.00084421	-0.00736383
0.45068	2398.85843	0.0	7e-07	8.7e-07	9e-08	0.0	5.93e-06	3.27e-06	1e-08	307.54533688	308.52370037	307.52384212	-0.00023216	-0.00081342	-0.00736033
0.45073	2399.01184	0.0	7e-07	8.7e-07	9e-08	0.0	5.93e-06	3.27e-06	1e-08	307.54086775	308.51925101	307.51938022	-0.00023194	-0.00078086	-0.00735683
0.45079	2399.16521	0.0	7e-07	8.7e-07	9e-08	0.0	5.93e-06	3.27e-06	1e-08	307.53640273	308.51497969	307.51489764	-0.00023199	-0.00084474	-0.00735332
0.45084	2399.31853	0.0	7e-07	8.7e-07	9e-08	0.0	5.93e-06	3.27e-06	1e-08	307.53193683	308.51035891	307.51046271	-0.00023171	-0.00080688	-0.00734983
0.4509	2399.47179	0.0	7e-07	8.7e-07	9e-08	0.0	5.93e-06	3.27e-06	1e-08	307.52747624	308.50594519	307.50600329	-0.00023167	-0.00079895	-0.00734633
0.45095	2399.62501	0.0	7e-07	8.7e-07	9e-08	0.0	5.93e-06	3.27e-06	1e-08	307.52301636	308.50157481	307.50154072	-0.00023151	-0.00079256	-0.00734284
0.45101	2399.77818	0.0	7e-07	8.7e-07	9e-08	0.0	5.93e-06	3.27e-06	1e-08	307.51855954	308.49723934	307.49707598	-0.00023152	-0.00087324	-0.00733933
0.45106	2399.9313	0.0	7e-07	8.7e-07	9e-08	0.0	5.93e-06	3.27e-06	1e-08	307.51410242	308.49246249	307.49267074	-0.00023128	-0.00079189	-0.00733585
0.45112	2400.08438	0.0	7e-07	8.7e-07	9e-08	0.0	5.93e-06	3.27e-06	1e-08	307.50964996	308.48813059	307.48821031	-0.00023124	-0.00083325	-0.00733235
0.45117	2400.2374	0.0	7e-07	8.7e-07	9e-08	0.0	5.93e-06	3.27e-06	1e-08	307.50519809	308.48357239	307.48378154	-0.00023104	-0.00078415	-0.00732887
0.45123	2400.39037	0.0	7e-07	8.7e-07	9e-08	0.0	5.93e-06	3.27e-06	1e-08	307.5007501	308.47928277	307.4793204	-0.00023097	-0.00084536	-0.00732538
0.45128	2400.5433	0.0	7e-07	8.7e-07	9e-08	0.0	5.93e-06	3.27e-06	1e-08	307.49630334	308.47465827	307.47490493	-0.0002308	-0.00076832	-0.0073219
0.45134	2400.69617	0.0	7e-07	8.7e-07	9e-08	0.0	5.93e-06	3.27e-06	1e-08	307.49185992	308.47045513	307.47043736	-0.00023071	-0.00079191	-0.00731841
0.45139	2400.849	0.0	7e-07	8.7e-07	9e-08	0.0	5.93e-06	3.27e-06	1e-08	307.48741815	308.46612293	307.46598886	-0.00023071	-0.00087371	-0.00731492
0.45145	2401.00177	0.0	7e-07	8.7e-07	9e-08	0.0	5.93e-06	3.27e-06	1e-08	307.48297626	308.46134319	307.46160062	-0.00023045	-0.0007918	-0.00731145
0.46151	2428.11802	0.0	7e-07	8.7e-07	9e-08	0.0	5.93e-06	3.27e-06	1e-08	306.70489475	307.68449637	306.68476865	-0.00021088	-0.00072608	-0.00670148
0.46157	2428.26152	0.0	7e-07	8.7e-07	9e-08	0.0	5.93e-06	3.27e-06	1e-08	306.70082754	307.68051743	306.68069553	-0.00021095	-0.00077939	-0.00669829
0.46162	2428.40497	0.0	7e-07	8.7e-07	9e-08	0.0	5.93e-06	3.27e-06	1e-08	306.6967589	307.67624632	306.67666238	-0.00021068	-0.00074343	-0.00669511
0.46168	2428.54837	0.0	7e-07	8.7e-07	9e-08	0.0	5.93e-06	3.27e-06	1e-08	306.69269537	307.67217221	306.67260589	-0.00021089	-0.00074315	-0.00669186
0.46173	2428.69171	0.0	7e-07	8.7e-07	9e-08	0.0	5.93e-06	3.27e-06	1e-08	306.68862775	307.6680996	306.66855165	-0.00021039	-0.00067427	-0.00668874
0.46179	2428.83501	0.0	7e-07	8.7e-07	9e-08	0.0	5.93e-06	3.27e-06	1e-08	306.68456977	307.66440445	306.66445058	-0.00021047	-0.0007498	-0.00668555
0.46184	2428.97825	0.0	7e-07	8.7e-07	9e-08	0.0	5.93e-06	3.27e-06	1e-08	306.68051016	307.66029531	306.6604052	-0.00021032	-0.00076459	-0.00668236
0.4619	2429.12144	0.0	7e-07	8.7e-07	9e-08	0.0	5.93e-06	3.27e-06	1e-08	306.67645342	307.65610507	306.65637241	-0.00021023	-0.00073451	-0.00667918
0.46195	2429.26458	0.0	7e-07	8.7e-07	9e-08	0.0	5.93e-06	3.27e-06	1e-08	306.67239838	307.65207969	306.65232055	-0.00021015	-0.00077066	-0.00667601
0.46201	2429.40766	0.0	7e-07	8.7e-07	9e-08	0.0	5.93e-06	3.27e-06	1e-08	306.66834487	307.64785614	306.64829642	-0.00020995	-0.00066875	-0.00667283
0.46206	2429.5507	0.0	7e-07	8.7e-07	9e-08	0.0	5.93e-06	3.27e-06	1e-08	306.66429512	307.64419103	306.64420239	-0.00021002	-0.00075858	-0.00666964
0.46212	2429.69368	0.0	7e-07	8.7e-07	9e-08	0.0	5.93e-06	3.27e-06	1e-08	306.66024411	307.64003359	306.64017413	-0.00020997	-0.00076283	-0.00666644
0.46217	2429.83661	0.0	7e-07	8.7e-07	9e-08	0.0	5.93e-06	3.27e-06	1e-08	306.65619401	307.63585285	306.6361511	-0.00020963	-0.00068806	-0.00666331
0.46223	2429.97949	0.0	7e-07	8.7e-07	9e-08	0.0	5.93e-06	3.27e-06	1e-08	306.65215039	307.63208183	306.63207721	-0.00020965	-0.00075816	-0.00666014
0.46228	2430.12232	0.0	7e-07	8.7e-07	9e-08	0.0	5.93e-06	3.27e-06	1e-08	306.64810631	307.62792657	306.62805512	-0.0002095	-0.00074255	-0.00665696
0.46234	2430.2651	0.0	7e-07	8.7e-07	9e-08	0.0	5.93e-06	3.27e-06	1e-08	306.64406522	307.62385683	306.62402412	-0.0002094	-0.00074798	-0.0066538
0.46239	2430.40782	0.0	7e-07	8.7e-07	9e-08	0.0	5.93e-06	3.27e-06	1e-08	306.6400259	307.61975731	306.61999913	-0.00020937	-0.00075688	-0.00665063
0.46245	2430.55049	0.0	7e-07	8.7e-07	9e-08	0.0	5.93e-06	3.27e-06	1e-08	306.63598707	307.61560897	306.61598265	-0.00020917	-0.00068224	-0.00664746
0.47251	2455.77031	0.0	7e-07	8.7e-07	9e-08	0.0	5.93e-06	3.27e-06	1e-08	305.92838183	306.90931361	305.90950477	-0.00019155	-0.00069007	-0.00609271
0.47257	2455.90318	0.0	7e-07	8.7e-07	9e-08	0.0	5.93e-06	3.27e-06	1e-08	305.92468092	306.90552551	305.9058227	-0.00019138	-0.00062992	-0.00608983
0.47262	2456.03599	0.0	7e-07	8.7e-07	9e-08	0.0	5.93e-06	3.27e-06	1e-08	305.92098325	306.90206758	305.90210005	-0.00019138	-0.00069007	-0.0060869
0.47268	2456.16874	0.0	7e-07	8.7e-07	9e-08	0.0	5.93e-06	3.27e-06	1e-08	305.91728549	306.89827946	305.89842196	-0.00019125	-0.00066106	-0.00608401
0.47273	2456.30145	0.0	7e-07	8.7e-07	9e-08	0.0	5.93e-06	3.27e-06	1e-08	305.91359013	306.89465056	305.89472533	-0.00019112	-0.00071903	-0.00608112
0.47279	2456.43409	0.0	7e-07	8.7e-07	9e-08	0.0	5.93e-06	3.27e-06	1e-08	305.90989739	306.89070336	305.89107161	-0.00019106	-0.00069002	-0.00607822
0.47284	2456.56668	0.0	7e-07	8.7e-07	9e-08	0.0	5.93e-06	3.27e-06	1e-08	305.90620562	306.88691538	305.8873994	-0.00019088	-0.0005903	-0.00607533
0.4729	2456.69922	0.0	7e-07	8.7e-07	9e-08	0.0	5.93e-06	3.27e-06	1e-08	305.90251742	306.88367479	305.88365865	-0.00019088	-0.00069002	-0.00607243
0.47295	2456.8317	0.0	7e-07	8.7e-07	9e-08	0.0	5.93e-06	3.27e-06	1e-08	305.89882914	306.87988677	305.8799904	-0.00019075	-0.00068999	-0.00606954
0.47301	2456.96412	0.0	7e-07	8.7e-07	9e-08	0.0	5.93e-06	3.27e-06	1e-08	305.8951434	306.8760989	305.87632407	-0.00019059	-0.00067172	-0.00606667
0.47306	2457.0965	0.0	7e-07	8.7e-07	9e-08	0.0	5.93e-06	3.27e-06	1e-08	305.89146065	306.87241127	305.87264676	-0.00019064	-0.00064811	-0.00606376
0.47312	2457.22881	0.0	7e-07	8.7e-07	9e-08	0.0	5.93e-06	3.27e-06	1e-08	305.88777688	306.86885324	305.86895486	-0.00019052	-0.00068998	-0.00606088
0.47317	2457.36107	0.0	7e-07	8.7e-07	9e-08	0.0	5.93e-06	3.27e-06	1e-08	305.88409555	306.86506532	305.86529449	-0.00019041	-0.00068995	-0.00605799
0.47323	2457.49328	0.0	7e-07	8.7e-07	9e-08	0.0	5.93e-06	3.27e-06	1e-08	305.88041614	306.86127751	305.86163606	-0.00019022	-0.0006298	-0.00605513
0.47328	2457.62543	0.0	7e-07	8.7e-07	9e-08	0.0	5.93e-06	3.27e-06	1e-08	305.87674037	306.85781988	305.85793703	-0.00019021	-0.00065547	-0.00605223
0.47334	2457.75753	0.0	7e-07	8.7e-07	9e-08	0.0	5.93e-06	3.27e-06	1e-08	305.87306483	306.85422132	305.85425818	-0.00019014	-0.00072441	-0.00604935
0.47339	2457.88957	0.0	7e-07	8.7e-07	9e-08	0.0	5.93e-06	3.27e-06	1e-08	305.86939067	306.85024427	305.85063001	-0.00019005	-0.00068991	-0.00604647
0.47345	2458.02155	0.0	7e-07	8.7e-07	9e-08	0.0	5.93e-06	3.27e-06	1e-08	305.86571815	306.84645656	305.84697944	-0.00018992	-0.00059023	-0.00604359
0.48351	2481.22904	0.0	7e-07	8.7e-07	9e-08	0.0	5.93e-06	3.27e-06	1e-08	305.22228553	306.20409005	305.20454243	-0.00017385	-0.0005461	-0.00553917
0.48357	2481.35058	0.0	7e-07	8.7e-07	9e-08	0.0	5.93e-06	3.27e-06	1e-08	305.21892104	306.20108761	305.20113725	-0.00017375	-0.00062438	-0.00553655
0.48362	2481.47206	0.0	7e-07	8.7e-07	9e-08	0.0	5.93e-06	3.27e-06	1e-08	305.21555851	306.19765476	305.19778917	-0.00017369	-0.00061834	-0.0055339
0.48368	2481.59348	0.0	7e-07	8.7e-07	9e-08	0.0	5.93e-06	3.27e-06	1e-08	305.2121972	306.19425507	305.19443865	-0.00017364	-0.0006234	-0.00553127
0.48373	2481.71485	0.0	7e-07	8.7e-07	9e-08	0.0	5.93e-06	3.27e-06	1e-08	305.20883683	306.19082755	305.19109352	-0.00017349	-0.00062336	-0.00552864
0.48379	2481.83615	0.0	7e-07	8.7e-07	9e-08	0.0	5.93e-06	3.27e-06	1e-08	305.20547938	306.18740022	305.18775011	-0.00017353	-0.00062339	-0.00552599
0.48384	2481.9574	0.0	7e-07	8.7e-07	9e-08	0.0	5.93e-06	3.27e-06	1e-08	305.20212113	306.18397271	305.18440863	-0.00017337	-0.00057462	-0.00552336
0.4839	2482.07858	0.0	7e-07	8.7e-07	9e-08	0.0	5.93e-06	3.27e-06	1e-08	305.19876596	306.1808133	305.18103443	-0.00017326	-0.00062434	-0.00552075
0.48395	2482.19971	0.0	7e-07	8.7e-07	9e-08	0.0	5.93e-06	3.27e-06	1e-08	305.19541286	306.17738051	305.17769713	-0.00017318	-0.00057321	-0.00551811
0.48401	2482.32078	0.0	7e-07	8.7e-07	9e-08	0.0	5.93e-06	3.27e-06	1e-08	305.1920613	306.17422883	305.17432551	-0.00017311	-0.00062334	-0.00551549
0.48406	2482.44179	0.0	7e-07	8.7e-07	9e-08	0.0	5.93e-06	3.27e-06	1e-08	305.188711	306.17080147	305.17099112	-0.00017305	-0.00062333	-0.00551284
0.48412	2482.56274	0.0	7e-07	8.7e-07	9e-08	0.0	5.93e-06	3.27e-06	1e-08	305.18536181	306.16737414	305.16765855	-0.0001729	-0.0006233	-0.00551024
0.48417	2482.68364	0.0	7e-07	8.7e-07	9e-08	0.0	5.93e-06	3.27e-06	1e-08	305.18201558	306.16394695	305.16432769	-0.00017292	-0.00061967	-0.0055076
0.48423	2482.80447	0.0	7e-07	8.7e-07	9e-08	0.0	5.93e-06	3.27e-06	1e-08	305.17866886	306.1605397	305.16099614	-0.00017276	-0.00054598	-0.00550498
0.48428	2482.92525	0.0	7e-07	8.7e-07	9e-08	0.0	5.93e-06	3.27e-06	1e-08	305.17532522	306.1575376	305.15761427	-0.00017267	-0.00062429	-0.00550237
0.48434	2483.04596	0.0	7e-07	8.7e-07	9e-08	0.0	5.93e-06	3.27e-06	1e-08	305.17198321	306.15410491	305.15428951	-0.00017258	-0.00060537	-0.00549974
0.48439	2483.16662	0.0	7e-07	8.7e-07	9e-08	0.0	5.93e-06	3.27e-06	1e-08	305.16864303	306.15077622	305.15095317	-0.00017251	-0.00062328	-0.00549713
0.48445	2483.28722	0.0	7e-07	8.7e-07	9e-08	0.0	5.93e-06	3.27e-06	1e-08	305.16530417	306.14734905	305.14763129	-0.00017249	-0.00062328	-0.0054945
0.49451	2504.34079	0.0	7e-07	8.7e-07	9e-08	0.0	5.93e-06	3.27e-06	1e-08	304.58020551	305.56304866	304.56347178	-0.0001578	-0.00052403	-0.00503579
0.49457	2504.45015	0.0	7e-07	8.7e-07	9e-08	0.0	5.93e-06	3.27e-06	1e-08	304.57714717	305.56016347	304.56039534	-0.00015777	-0.0005655	-0.00503339
0.49462	2504.55945	0.0	7e-07	8.7e-07	9e-08	0.0	5.93e-06	3.27e-06	1e-08	304.57408947	305.5570499	304.55734989	-0.00015762	-0.00058018	-0.005031
0.49468	2504.66868	0.0	7e-07	8.7e-07	9e-08	0.0	5.93e-06	3.27e-06	1e-08	304.57103468	305.55385551	304.55431638	-0.00015756	-0.00052399	-0.0050286
0.49473	2504.77784	0.0	7e-07	8.7e-07	9e-08	0.0	5.93e-06	3.27e-06	1e-08	304.56798109	305.55097045	304.55124483	-0.00015752	-0.00052399	-0.00502621
0.49479	2504.88695	0.0	7e-07	8.7e-07	9e-08	0.0	5.93e-06	3.27e-06	1e-08	304.56492822	305.5480854	304.54817494	-0.00015766	-0.00061045	-0.00502381
0.49484	2504.99599	0.0	7e-07	8.7e-07	9e-08	0.0	5.93e-06	3.27e-06	1e-08	304.56187247	305.54472429	304.54516794	-0.00015734	-0.00053525	-0.00502142
0.4949	2505.10497	0.0	7e-07	8.7e-07	9e-08	0.0	5.93e-06	3.27e-06	1e-08	304.55882296	305.54177722	304.54210926	-0.00015734	-0.00052398	-0.00501902
0.49495	2505.21388	0.0	7e-07	8.7e-07	9e-08	0.0	5.93e-06	3.27e-06	1e-08	304.55577347	305.53889216	304.53904431	-0.00015725	-0.00061496	-0.00501664
0.49501	2505.32273	0.0	7e-07	8.7e-07	9e-08	0.0	5.93e-06	3.27e-06	1e-08	304.55272569	305.53550612	304.53604527	-0.00015703	-0.00053059	-0.00501426
0.49506	2505.43152	0.0	7e-07	8.7e-07	9e-08	0.0	5.93e-06	3.27e-06	1e-08	304.54968216	305.53258463	304.53298814	-0.00015721	-0.000524	-0.00501185
0.49512	2505.54024	0.0	7e-07	8.7e-07	9e-08	0.0	5.93e-06	3.27e-06	1e-08	304.54663505	305.52969941	304.52992819	-0.00015707	-0.00054136	-0.00500947
0.49517	2505.6489	0.0	7e-07	8.7e-07	9e-08	0.0	5.93e-06	3.27e-06	1e-08	304.54359066	305.52671858	304.52688208	-0.00015692	-0.00060419	-0.00500709
0.49523	2505.75749	0.0	7e-07	8.7e-07	9e-08	0.0	5.93e-06	3.27e-06	1e-08	304.54054919	305.52339179	304.52388194	-0.00015677	-0.00052391	-0.0050047
0.49528	2505.86602	0.0	7e-07	8.7e-07	9e-08	0.0	5.93e-06	3.27e-06	1e-08	304.53751054	305.52050699	304.52082667	-0.00015691	-0.00052397	-0.00500231
0.49534	2505.97449	0.0	7e-07	8.7e-07	9e-08	0.0	5.93e-06	3.27e-06	1e-08	304.53446918	305.51762186	304.51777322	-0.00015676	-0.00058657	-0.00499993
0.49539	2506.0829	0.0	7e-07	8.7e-07	9e-08	0.0	5.93e-06	3.27e-06	1e-08	304.53143067	305.51439202	304.51476557	-0.00015654	-0.0005589	-0.00499756
0.49545	2506.19124	0.0	7e-07	8.7e-07	9e-08	0.0	5.93e-06	3.27e-06	1e-08	304.52839642	305.51131449	304.5117399	-0.0001565	-0.00052388	-0.00499517
0.50551	2524.91182	0.0	7e-07	8.7e-07	9e-08	0.0	5.93e-06	3.27e-06	1e-08	303.99638834	304.98023502	303.98054059	-0.00014334	-0.00048679	-0.00457808
0.50556	2525.0079	0.0	7e-07	8.7e-07	9e-08	0.0	5.93e-06	3.27e-06	1e-08	303.99360665	304.9775514	303.97775103	-0.00014319	-0.00050548	-0.0045759
0.50562	2525.1039	0.0	7e-07	8.7e-07	9e-08	0.0	5.93e-06	3.27e-06	1e-08	303.99082776	304.97476471	303.97497612	-0.00014328	-0.00052253	-0.00457371
0.50567	2525.19984	0.0	7e-07	8.7e-07	9e-08	0.0	5.93e-06	3.27e-06	1e-08	303.98804707	304.971884	303.97221487	-0.00014309	-0.00052248	-0.00457154
0.50573	2525.2957	0.0	7e-07	8.7e-07	9e-08	0.0	5.93e-06	3.27e-06	1e-08	303.98527014	304.96900354	303.96945498	-0.0001431	-0.00049408	-0.00456936
0.50578	2525.3915	0.0	7e-07	8.7e-07	9e-08	0.0	5.93e-06	3.27e-06	1e-08	303.98249295	304.96627963	303.96667657	-0.00014297	-0.00048679	-0.00456718
0.50584	2525.48722	0.0	7e-07	8.7e-07	9e-08	0.0	5.93e-06	3.27e-06	1e-08	303.97971833	304.96359589	303.96389446	-0.00014282	-0.0004891	-0.00456502
0.50589	2525.58288	0.0	7e-07	8.7e-07	9e-08	0.0	5.93e-06	3.27e-06	1e-08	303.9769466	304.96089944	303.9611154	-0.00014291	-0.00052248	-0.00456283
0.50595	2525.67847	0.0	7e-07	8.7e-07	9e-08	0.0	5.93e-06	3.27e-06	1e-08	303.97417312	304.95801891	303.95836154	-0.00014286	-0.00052248	-0.00456065
0.506	2525.77398	0.0	7e-07	8.7e-07	9e-08	0.0	5.93e-06	3.27e-06	1e-08	303.97140055	304.95513836	303.95560918	-0.00014266	-0.00051054	-0.00455849
0.50606	2525.86943	0.0	7e-07	8.7e-07	9e-08	0.0	5.93e-06	3.27e-06	1e-08	303.96863191	304.95232366	303.95284976	-0.00014257	-0.00043686	-0.00455632
0.50611	2525.9648	0.0	7e-07	8.7e-07	9e-08	0.0	5.93e-06	3.27e-06	1e-08	303.9658649	304.94991511	303.95003976	-0.00014264	-0.00052245	-0.00455414
0.50617	2526.06011	0.0	7e-07	8.7e-07	9e-08	0.0	5.93e-06	3.27e-06	1e-08	303.96309648	304.94703468	303.94729183	-0.00014254	-0.00052245	-0.00455197
0.50622	2526.15535	0.0	7e-07	8.7e-07	9e-08	0.0	5.93e-06	3.27e-06	1e-08	303.96032999	304.94415426	303.94454535	-0.00014239	-0.00052239	-0.00454981
0.50628	2526.25051	0.0	7e-07	8.7e-07	9e-08	0.0	5.93e-06	3.27e-06	1e-08	303.95756643	304.94127412	303.94180026	-0.00014234	-0.00042988	-0.00454764
0.50633	2526.34561	0.0	7e-07	8.7e-07	9e-08	0.0	5.93e-06	3.27e-06	1e-08	303.9548039	304.938904	303.9389913	-0.00014236	-0.00051749	-0.00454546
0.50639	2526.44063	0.0	7e-07	8.7e-07	9e-08	0.0	5.93e-06	3.27e-06	1e-08	303.95204103	304.93605088	303.93624578	-0.00014223	-0.0005224	-0.00454331
0.50644	2526.53559	0.0	7e-07	8.7e-07	9e-08	0.0	5.93e-06	3.27e-06	1e-08	303.94928063	304.93317062	303.93350518	-0.00014228	-0.00051814	-0.00454114
0.5065	2526.63047	0.0	7e-07	8.7e-07	9e-08	0.0	5.93e-06	3.27e-06	1e-08	303.94651918	304.93031384	303.93076313	-0.00014204	-0.00048689	-0.00453898
0.51651	2542.68516	0.0	7e-07	8.7e-07	9e-08	0.0	5.93e-06	3.27e-06	1e-08	303.46559106	304.45009797	303.4505285	-0.00013012	-0.00039825	-0.00416192
0.51656	2542.76645	0.0	7e-07	8.7e-07	9e-08	0.0	5.93e-06	3.27e-06	1e-08	303.46306285	304.44789989	303.44796109	-0.00013002	-0.00044965	-0.00415995
0.51662	2542.84765	0.0	7e-07	8.7e-07	9e-08	0.0	5.93e-06	3.27e-06	1e-08	303.46053656	304.44541807	303.44543133	-0.00012998	-0.00047994	-0.00415795
0.51667	2542.92878	0.0	7e-07	8.7e-07	9e-08	0.0	5.93e-06	3.27e-06	1e-08	303.45801107	304.44276905	303.44292435	-0.0001301	-0.00051531	-0.00415595
0.51673	2543.00983	0.0	7e-07	8.7e-07	9e-08	0.0	5.93e-06	3.27e-06	1e-08	303.4554831	304.4399248	303.44044386	-0.00012998	-0.00042297	-0.00415397
0.51678	2543.0908	0.0	7e-07	8.7e-07	9e-08	0.0	5.93e-06	3.27e-06	1e-08	303.4529575	304.43759022	303.43789944	-0.00012994	-0.00042342	-0.00415199
0.51684	2543.17169	0.0	7e-07	8.7e-07	9e-08	0.0	5.93e-06	3.27e-06	1e-08	303.45043269	304.43525313	303.43535671	-0.0001299	-0.00051535	-0.00415001
0.51689	2543.25251	0.0	7e-07	8.7e-07	9e-08	0.0	5.93e-06	3.27e-06	1e-08	303.44790869	304.43240857	303.43288031	-0.00012977	-0.00042901	-0.00414803
0.51695	2543.33324	0.0	7e-07	8.7e-07	9e-08	0.0	5.93e-06	3.27e-06	1e-08	303.44538722	304.43004062	303.4303442	-0.00012959	-0.00042351	-0.00414607
0.517	2543.41389	0.0	7e-07	8.7e-07	9e-08	0.0	5.93e-06	3.27e-06	1e-08	303.44286914	304.42770297	303.42780547	-0.00012937	-0.00045496	-0.00414412
0.51706	2543.49447	0.0	7e-07	8.7e-07	9e-08	0.0	5.93e-06	3.27e-06	1e-08	303.44035534	304.42519171	303.42529019	-0.00012943	-0.00045361	-0.00414214
0.51711	2543.57497	0.0	7e-07	8.7e-07	9e-08	0.0	5.93e-06	3.27e-06	1e-08	303.43784045	304.42268789	303.42277539	-0.00012949	-0.00050299	-0.00414017
0.51717	2543.65538	0.0	7e-07	8.7e-07	9e-08	0.0	5.93e-06	3.27e-06	1e-08	303.4353244	304.4199115	303.42029691	-0.00012935	-0.00044262	-0.00413818
0.51722	2543.73572	0.0	7e-07	8.7e-07	9e-08	0.0	5.93e-06	3.27e-06	1e-08	303.43281101	304.41746836	303.41777709	-0.00012946	-0.00042109	-0.00413619
0.51728	2543.81598	0.0	7e-07	8.7e-07	9e-08	0.0	5.93e-06	3.27e-06	1e-08	303.43029542	304.41514402	303.41524353	-0.0001294	-0.00052007	-0.00413422
0.51733	2543.89616	0.0	7e-07	8.7e-07	9e-08	0.0	5.93e-06	3.27e-06	1e-08	303.42778103	304.41227331	303.41278127	-0.00012926	-0.0004234	-0.00413225
0.51739	2543.97625	0.0	7e-07	8.7e-07	9e-08	0.0	5.93e-06	3.27e-06	1e-08	303.42526927	304.40993619	303.41025199	-0.00012921	-0.00042345	-0.00413028
0.51744	2544.05627	0.0	7e-07	8.7e-07	9e-08	0.0	5.93e-06	3.27e-06	1e-08	303.42275851	304.40759876	303.40772411	-0.00012916	-0.00052074	-0.00412832
0.5175	2544.13621	0.0	7e-07	8.7e-07	9e-08	0.0	5.93e-06	3.27e-06	1e-08	303.42024872	304.40472431	303.40526631	-0.00012902	-0.00042345	-0.00412635
0.52751	2557.29296	0.0	7e-07	8.7e-07	9e-08	0.0	5.93e-06	3.27e-06	1e-08	302.98305947	303.96838523	302.96858023	-0.00011828	-0.00040888	-0.00378353
0.52756	2557.35719	0.0	7e-07	8.7e-07	9e-08	0.0	5.93e-06	3.27e-06	1e-08	302.98075879	303.96612604	302.96627933	-0.00011806	-0.00043866	-0.00378173
0.52762	2557.42133	0.0	7e-07	8.7e-07	9e-08	0.0	5.93e-06	3.27e-06	1e-08	302.97846241	303.96370227	302.96400059	-0.00011803	-0.00042131	-0.00377993
0.52767	2557.48538	0.0	7e-07	8.7e-07	9e-08	0.0	5.93e-06	3.27e-06	1e-08	302.97616662	303.96137437	302.96171084	-0.00011812	-0.00040694	-0.00377812
0.52773	2557.54933	0.0	7e-07	8.7e-07	9e-08	0.0	5.93e-06	3.27e-06	1e-08	302.97386905	303.95912587	302.95941227	-0.00011797	-0.00042419	-0.00377633
0.52778	2557.61318	0.0	7e-07	8.7e-07	9e-08	0.0	5.93e-06	3.27e-06	1e-08	302.97157431	303.95678202	302.95712707	-0.00011789	-0.00036674	-0.00377453
0.52784	2557.67695	0.0	7e-07	8.7e-07	9e-08	0.0	5.93e-06	3.27e-06	1e-08	302.9692811	303.9547556	302.95480248	-0.0001178	-0.00042119	-0.00377273
0.52789	2557.74062	0.0	7e-07	8.7e-07	9e-08	0.0	5.93e-06	3.27e-06	1e-08	302.96698972	303.9524283	302.95251758	-0.00011792	-0.00046823	-0.00377093
0.52795	2557.8042	0.0	7e-07	8.7e-07	9e-08	0.0	5.93e-06	3.27e-06	1e-08	302.96469602	303.94984109	302.95026726	-0.00011765	-0.00036348	-0.00376913
0.528	2557.86768	0.0	7e-07	8.7e-07	9e-08	0.0	5.93e-06	3.27e-06	1e-08	302.96240757	303.94783265	302.94794401	-0.00011777	-0.00040382	-0.00376734
0.52806	2557.93107	0.0	7e-07	8.7e-07	9e-08	0.0	5.93e-06	3.27e-06	1e-08	302.96011669	303.9456013	302.94565062	-0.00011752	-0.0004378	-0.00376554
0.52811	2557.99436	0.0	7e-07	8.7e-07	9e-08	0.0	5.93e-06	3.27e-06	1e-08	302.95783063	303.94318218	302.94338233	-0.0001175	-0.00042114	-0.00376375
0.52817	2558.05756	0.0	7e-07	8.7e-07	9e-08	0.0	5.93e-06	3.27e-06	1e-08	302.95554496	303.94085511	302.94110352	-0.0001176	-0.00039523	-0.00376196
0.52822	2558.12067	0.0	7e-07	8.7e-07	9e-08	0.0	5.93e-06	3.27e-06	1e-08	302.95325737	303.93867119	302.93880775	-0.00011751	-0.00040893	-0.00376016
0.52828	2558.18368	0.0	7e-07	8.7e-07	9e-08	0.0	5.93e-06	3.27e-06	1e-08	302.95097159	303.93641159	302.93652285	-0.00011733	-0.00042978	-0.00375837
0.52833	2558.2466	0.0	7e-07	8.7e-07	9e-08	0.0	5.93e-06	3.27e-06	1e-08	302.94868917	303.93403675	302.93425382	-0.00011729	-0.0004203	-0.00375658
0.52839	2558.30942	0.0	7e-07	8.7e-07	9e-08	0.0	5.93e-06	3.27e-06	1e-08	302.94640755	303.93171427	302.93197934	-0.00011733	-0.00040859	-0.00375479
0.52844	2558.37215	0.0	7e-07	8.7e-07	9e-08	0.0	5.93e-06	3.27e-06	1e-08	302.94412506	303.92945649	302.92969788	-0.00011716	-0.00042212	-0.003753
0.5285	2558.43478	0.0	7e-07	8.7e-07	9e-08	0.0	5.93e-06	3.27e-06	1e-08	302.94184599	303.92712394	302.92742711	-0.00011725	-0.00040224	-0.00375121
0.53851	2568.13051	0.0	7e-07	8.7e-07	9e-08	0.0	5.93e-06	3.27e-06	1e-08	302.54451237	303.5301057	302.53042289	-0.00010728	-0.0003879	-0.00343941
0.53856	2568.17357	0.0	7e-07	8.7e-07	9e-08	0.0	5.93e-06	3.27e-06	1e-08	302.54242353	303.52796032	302.52834254	-0.00010722	-0.00036869	-0.00343777
0.53862	2568.21651	0.0	7e-07	8.7e-07	9e-08	0.0	5.93e-06	3.27e-06	1e-08	302.54033585	303.52592116	302.52624975	-0.00010718	-0.00036804	-0.00343613
0.53867	2568.25932	0.0	7e-07	8.7e-07	9e-08	0.0	5.93e-06	3.27e-06	1e-08	302.53824887	303.5238856	302.52415762	-0.00010713	-0.00036739	-0.00343449
0.53873	2568.30201	0.0	7e-07	8.7e-07	9e-08	0.0	5.93e-06	3.27e-06	1e-08	302.53616286	303.52185366	302.52206615	-0.00010709	-0.00036673	-0.00343284
0.53878	2568.34458	0.0	7e-07	8.7e-07	9e-08	0.0	5.93e-06	3.27e-06	1e-08	302.53407774	303.51982531	302.51997536	-0.00010703	-0.00036608	-0.00343122
0.53884	2568.38702	0.0	7e-07	8.7e-07	9e-08	0.0	5.93e-06	3.27e-06	1e-08	302.53199369	303.51780055	302.51788522	-0.00010698	-0.00036544	-0.00342959
0.53889	2568.42933	0.0	7e-07	8.7e-07	9e-08	0.0	5.93e-06	3.27e-06	1e-08	302.52991069	303.51577937	302.51579573	-0.00010693	-0.00043436	-0.00342796
0.53895	2568.47153	0.0	7e-07	8.7e-07	9e-08	0.0	5.93e-06	3.27e-06	1e-08	302.52782871	303.51337696	302.51375605	-0.00010681	-0.00036382	-0.00342633
0.539	2568.51359	0.0	7e-07	8.7e-07	9e-08	0.0	5.93e-06	3.27e-06	1e-08	302.52574898	303.51136469	302.51166761	-0.00010679	-0.00036319	-0.00342469
0.53906	2568.55554	0.0	7e-07	8.7e-07	9e-08	0.0	5.93e-06	3.27e-06	1e-08	302.52366956	303.50935593	302.50957986	-0.00010676	-0.00036255	-0.00342304
0.53911	2568.59735	0.0	7e-07	8.7e-07	9e-08	0.0	5.93e-06	3.27e-06	1e-08	302.52159084	303.50735067	302.5074928	-0.0001067	-0.00036191	-0.00342142
0.53917	2568.63904	0.0	7e-07	8.7e-07	9e-08	0.0	5.93e-06	3.27e-06	1e-08	302.51951314	303.50534892	302.5054064	-0.00010665	-0.00040366	-0.0034198
0.53922	2568.68061	0.0	7e-07	8.7e-07	9e-08	0.0	5.93e-06	3.27e-06	1e-08	302.51743646	303.50311625	302.50335061	-0.00010654	-0.00038581	-0.00341817
0.53928	2568.72204	0.0	7e-07	8.7e-07	9e-08	0.0	5.93e-06	3.27e-06	1e-08	302.51536194	303.50098233	302.50128327	-0.00010652	-0.0003597	-0.00341654
0.53933	2568.76335	0.0	7e-07	8.7e-07	9e-08	0.0	5.93e-06	3.27e-06	1e-08	302.51328781	303.49899277	302.49919863	-0.00010648	-0.00035908	-0.00341489
0.53939	2568.80454	0.0	7e-07	8.7e-07	9e-08	0.0	5.93e-06	3.27e-06	1e-08	302.51121434	303.49700665	302.49711468	-0.00010643	-0.00036779	-0.00341328
0.53944	2568.8456	0.0	7e-07	8.7e-07	9e-08	0.0	5.93e-06	3.27e-06	1e-08	302.5091419	303.49497234	302.49503799	-0.00010633	-0.00041468	-0.00341167
0.5395	2568.88652	0.0	7e-07	8.7e-07	9e-08	0.0	5.93e-06	3.27e-06	1e-08	302.50707147	303.4926787	302.4929955	-0.0001063	-0.00035691	-0.00341003
0.54951	2573.72408	0.0	7e-07	8.7e-07	9e-08	0.0	5.93e-06	3.27e-06	1e-08	302.14793535	303.13251133	302.1318652	-9.285e-05	-0.00021025	-0.00312688
0.54956	2573.7301	0.0	7e-07	8.7e-07	9e-08	0.0	5.93e-06	3.27e-06	1e-08	302.14612584	303.13134748	302.12986997	-9.369e-05	-0.00047606	-0.00312525
0.54962	2573.73564	0.0	7e-07	8.7e-07	9e-08	0.0	5.93e-06	3.27e-06	1e-08	302.14430002	303.12871218	302.12806429	-9.308e-05	-0.00060691	-0.00312375
0.54967	2573.74067	0.0	7e-07	8.7e-07	9e-08	0.0	5.93e-06	3.27e-06	1e-08	302.14248597	303.12535249	302.12635171	-9.099e-05	-0.00022669	-0.00312239
0.54973	2573.74515	0.0	7e-07	8.7e-07	9e-08	0.0	5.93e-06	3.27e-06	1e-08	302.14071265	303.12409759	302.12436995	-9.127e-05	-0.00021194	-0.00312075
0.54978	2573.74904	0.0	7e-07	8.7e-07	9e-08	0.0	5.93e-06	3.27e-06	1e-08	302.13893391	303.12292437	302.12237913	-8.967e-05	-0.00048107	-0.00311925
0.54984	2573.75225	0.0	7e-07	8.7e-07	9e-08	0.0	5.93e-06	3.27e-06	1e-08	302.13718628	303.12026126	302.1205784	-8.715e-05	-0.00020974	-0.00311775
0.54989	2573.75469	0.0	7e-07	8.7e-07	9e-08	0.0	5.93e-06	3.27e-06	1e-08	302.13548784	303.11910021	302.11858522	-8.156e-05	-0.00042913	-0.00311624
0.54995	2573.75606	0.0	7e-07	8.7e-07	9e-08	0.0	5.93e-06	3.27e-06	1e-08	302.1338983	303.11672465	302.11674418	-6.447e-05	-0.0002347	-0.00311476
0.55	2573.75654	0.0	7e-07	8.7e-07	9e-08	0.0	5.93e-06	3.27e-06	1e-08	302.13264194	303.11542537	302.11475473	7.39830729	-5.1713943	39.10441944
