# Supplementary material for: Dataset for the simulated biomass pyrolysis in rotary kilns with varying particle residence time distributions
Source: Data Brief. 2021 Nov 23;39:107603. doi: 10.1016/j.dib.2021.107603 (PMC8633881; doi:10.1016/j.dib.2021.107603)
Supplement: Supplementary Data S1 — Supplementary Raw Research Data. This is open data under the CC BY license http://creativecommons.org/licenses/by/4.0/ [file mmc1.zip › supplementary/111/logFiles/log_Pe10]

l,m	Tau,s	F_w,kg/s	F_is,kg/s	F_c,kg/s	F_rt,kg/s	F_w_wet,kg/s	F_it,kg/s	F_g,kg/s	F_H2O_g,kg/s	T_b,K	T_g,K	T_w,K	q_bed,kW/m	q_gas,kW/m	q_loss,kW/m
1e-05	0.00086	0.0	0.0	0.0	0.0	0.0020527	0.0	0.0	0.0	298.22087425	298.66906969	833.12943074	26.19359909	3.60803256	-0.42016379
0.0001	0.01636	0.0	0.0	0.0	0.0	0.0020527	0.0	0.0	0.0	298.8580945	303.33295949	832.94446764	26.15496058	3.59968936	-0.42001854
0.0002	0.03358	0.0	0.0	0.0	0.0	0.0020527	0.0	0.0	0.0	299.56475172	308.4985121	832.73929202	26.1121316	3.59015851	-0.4198574
0.0003	0.05079	0.0	0.0	0.0	0.0	0.0020527	0.0	0.0	0.0	300.26997647	313.6462691	832.5344744	26.06942136	3.58031797	-0.41969655
0.0004	0.068	0.0	0.0	0.0	0.0	0.0020527	0.0	0.0	0.0	300.97377358	318.77583439	832.33001604	26.0268267	3.57017417	-0.41953598
0.0005	0.08519	0.0	0.0	0.0	0.0	0.0020527	0.0	0.0	0.0	301.67614781	323.88680359	832.1259183	25.9843467	3.55971567	-0.4193757
0.0006	0.10238	0.0	0.0	0.0	0.0	0.0020527	0.0	0.0	0.0	302.37710393	328.97878552	831.92218242	25.94198232	3.54896044	-0.4192157
0.0007	0.11955	0.0	0.0	0.0	0.0	0.0020527	0.0	0.0	0.0	303.07664668	334.05138018	831.71880974	25.89973016	3.5378779	-0.41905599
0.0008	0.13672	0.0	0.0	0.0	0.0	0.0020527	0.0	0.0	0.0	303.7747807	339.10417146	831.51580168	25.85759327	3.52649287	-0.41889656
0.0009	0.15388	0.0	0.0	0.0	0.0	0.0020527	0.0	0.0	0.0	304.47151076	344.13676661	831.31315952	25.8155708	3.51479863	-0.41873742
0.001	0.17104	0.0	0.0	0.0	0.0	0.0020527	0.0	0.0	0.0	305.16684144	349.14874203	831.11088473	25.77365691	3.5027573	-0.41857857
0.0011	0.18818	0.0	0.0	0.0	0.0	0.0020527	0.0	0.0	0.0	305.86077741	354.13968815	830.90897873	25.73185848	3.49041341	-0.41842001
0.0012	0.20532	0.0	0.0	0.0	0.0	0.0020527	0.0	0.0	0.0	306.55332329	359.10919202	830.70744292	25.69016608	3.47771743	-0.41826174
0.0013	0.22245	0.0	0.0	0.0	0.0	0.0020527	0.0	0.0	0.0	307.24448339	364.0568077	830.50627899	25.6485865	3.46470238	-0.41810377
0.0014	0.23957	0.0	0.0	0.0	0.0	0.0020527	0.0	0.0	0.0	307.93426242	368.98212898	830.3054883	25.60711834	3.45136149	-0.41794609
0.0015	0.25668	0.0	0.0	0.0	0.0	0.0020527	0.0	0.0	0.0	308.62266498	373.88473853	830.10507231	25.56576181	3.43769575	-0.4177887
0.0016	0.27379	0.0	0.0	0.0	0.0	0.0020527	0.0	0.0	0.0	309.30969565	378.76421998	829.90503246	25.52451711	3.42370615	-0.4176316
0.0017	0.29088	0.0	0.0	0.0	0.0	0.0020527	0.0	0.0	0.0	309.99535906	383.62015798	829.7053702	25.48338444	3.40939369	-0.41747479
0.0018	0.30797	0.0	0.0	0.0	0.0	0.0020527	0.0	0.0	0.0	310.67965938	388.4521089	829.50608723	25.44234018	3.39467823	-0.41731832
0.0019	0.32505	0.0	0.0	0.0	0.0	0.0020527	0.0	0.0	0.0	311.36260075	393.25962715	829.30718531	25.4014172	3.37967199	-0.41716212
0.002	0.34212	0.0	0.0	0.0	0.0	0.0020527	0.0	0.0	0.0	312.04418799	398.04231192	829.10866573	25.36060309	3.36433302	-0.41700621
0.0021	0.35919	0.0	0.0	0.0	0.0	0.0020527	0.0	0.0	0.0	312.72442557	402.79974015	828.91053001	25.31989775	3.34866125	-0.41685061
0.0022	0.37624	0.0	0.0	0.0	0.0	0.0020527	0.0	0.0	0.0	313.40331795	407.53148877	828.71277968	25.27930105	3.33265657	-0.4166953
0.0023	0.39329	0.0	0.0	0.0	0.0	0.0020527	0.0	0.0	0.0	314.08086961	412.2371348	828.51541626	25.23881289	3.3163189	-0.41654029
0.0024	0.41033	0.0	0.0	0.0	0.0	0.0020527	0.0	0.0	0.0	314.75708429	416.91625075	828.31844153	25.19840544	3.29961275	-0.41638563
0.0025	0.42736	0.0	0.0	0.0	0.0	0.0020527	0.0	0.0	0.0	315.43196636	421.56841313	828.12185705	25.15811818	3.28258861	-0.41623124
0.0026	0.44438	0.0	0.0	0.0	0.0	0.0020527	0.0	0.0	0.0	316.10552031	426.19319931	827.92566433	25.11793521	3.26522623	-0.41607716
0.0027	0.4614	0.0	0.0	0.0	0.0	0.0020527	0.0	0.0	0.0	316.7777504	430.79018533	827.72986497	25.07785604	3.24752502	-0.41592339
0.0028	0.47841	0.0	0.0	0.0	0.0	0.0020527	0.0	0.0	0.0	317.44866088	435.35894717	827.53446057	25.03788019	3.22948444	-0.41576993
0.0029	0.4954	0.0	0.0	0.0	0.0	0.0020527	0.0	0.0	0.0	318.11825598	439.89906077	827.33945274	24.99799936	3.21113675	-0.41561678
0.003	0.51239	0.0	0.0	0.0	0.0	0.0020527	0.0	0.0	0.0	318.78653941	444.41019058	827.1448428	24.9582188	3.19245726	-0.41546395
0.0031	0.52937	0.0	0.0	0.0	0.0	0.0020527	0.0	0.0	0.0	319.45351553	448.8918814	826.95063247	24.91854049	3.17343497	-0.41531144
0.0032	0.54635	0.0	0.0	0.0	0.0	0.0020527	0.0	0.0	0.0	320.11918844	453.34372171	826.75682335	24.87896128	3.15408052	-0.41515923
0.0033	0.56331	0.0	0.0	0.0	0.0	0.0020527	0.0	0.0	0.0	320.78356219	457.76530302	826.56341702	24.83948047	3.13439423	-0.41500735
0.0034	0.58027	0.0	0.0	0.0	0.0	0.0020527	0.0	0.0	0.0	321.4466408	462.15621816	826.37041506	24.80009736	3.11437643	-0.41485578
0.0035	0.59722	0.0	0.0	0.0	0.0	0.0020527	0.0	0.0	0.0	322.10842827	466.51608601	826.17781895	24.76080592	3.09412077	-0.41470452
0.0036	0.61416	0.0	0.0	0.0	0.0	0.0020527	0.0	0.0	0.0	322.76892845	470.84461061	825.98562974	24.72161256	3.07350293	-0.41455359
0.0037	0.63109	0.0	0.0	0.0	0.0	0.0020527	0.0	0.0	0.0	323.42814533	475.14134693	825.79384925	24.68251386	3.052571	-0.41440298
0.0038	0.64801	0.0	0.0	0.0	0.0	0.0020527	0.0	0.0	0.0	324.08608279	479.40591588	825.60247896	24.64350903	3.03132694	-0.4142527
0.0039	0.66493	0.0	0.0	0.0	0.0	0.0020527	0.0	0.0	0.0	324.74274471	483.63794194	825.41152034	24.60459726	3.00977276	-0.41410274
0.004	0.68184	0.0	0.0	0.0	0.0	0.0020527	0.0	0.0	0.0	325.39813492	487.83705311	825.22097486	24.56577777	2.98791042	-0.4139531
0.0041	0.69874	0.0	0.0	0.0	0.0	0.0020527	0.0	0.0	0.0	326.05225718	492.00294461	825.03084368	24.52704466	2.96586677	-0.41380378
0.0042	0.71563	0.0	0.0	0.0	0.0	0.0020527	0.0	0.0	0.0	326.70511523	496.13532643	824.84112785	24.4884042	2.94347091	-0.4136548
0.0043	0.73251	0.0	0.0	0.0	0.0	0.0020527	0.0	0.0	0.0	327.35671284	500.23380819	824.65182898	24.44985281	2.92079249	-0.41350614
0.0044	0.74938	0.0	0.0	0.0	0.0	0.0020527	0.0	0.0	0.0	328.00705369	504.29805837	824.46294837	24.41138964	2.89783544	-0.41335781
0.0045	0.76625	0.0	0.0	0.0	0.0	0.0020527	0.0	0.0	0.0	328.65614146	508.32775147	824.2744873	24.3730138	2.87460367	-0.41320981
0.0046	0.78311	0.0	0.0	0.0	0.0	0.0020527	0.0	0.0	0.0	329.30397977	512.32256801	824.08644704	24.33472442	2.8511011	-0.41306214
0.0047	0.79995	0.0	0.0	0.0	0.0	0.0020527	0.0	0.0	0.0	329.95057217	516.28228898	823.89882834	24.29651454	2.82746149	-0.4129148
0.0048	0.81679	0.0	0.0	0.0	0.0	0.0020527	0.0	0.0	0.0	330.59592221	520.20662303	823.71163235	24.25839196	2.80350358	-0.41276779
0.0049	0.83363	0.0	0.0	0.0	0.0	0.0020527	0.0	0.0	0.0	331.24003345	524.09526285	823.5248603	24.22035236	2.77930502	-0.41262112
0.005	0.85045	0.0	0.0	0.0	0.0	0.0020527	0.0	0.0	0.0	331.88290937	527.94793735	823.33851324	24.18239477	2.75487151	-0.41247479
0.0051	0.86727	0.0	0.0	0.0	0.0	0.0020527	0.0	0.0	0.0	332.52455344	531.76438373	823.15259221	24.14451824	2.73020874	-0.41232878
0.0052	0.88407	0.0	0.0	0.0	0.0	0.0020527	0.0	0.0	0.0	333.16496907	535.54434745	822.96709818	24.10671929	2.70537631	-0.41218311
0.0053	0.90087	0.0	0.0	0.0	0.0	0.0020527	0.0	0.0	0.0	333.80415955	539.28772385	822.78203136	24.06899719	2.68037456	-0.41203777
0.0054	0.91766	0.0	0.0	0.0	0.0	0.0020527	0.0	0.0	0.0	334.44212827	542.99422452	822.59739296	24.03135436	2.65513776	-0.41189277
0.0055	0.93444	0.0	0.0	0.0	0.0	0.0020527	0.0	0.0	0.0	335.07887856	546.66363465	822.41318379	23.99378797	2.62971105	-0.4117481
0.0056	0.95122	0.0	0.0	0.0	0.0	0.0020527	0.0	0.0	0.0	335.71441368	550.29575347	822.2294046	23.95629703	2.60410097	-0.41160378
0.0057	0.96798	0.0	0.0	0.0	0.0	0.0020527	0.0	0.0	0.0	336.34873689	553.89038947	822.0460561	23.91888056	2.57831393	-0.41145979
0.0058	0.98474	0.0	0.0	0.0	0.0	0.0020527	0.0	0.0	0.0	336.98185139	557.44736023	821.86313897	23.88153756	2.55235624	-0.41131615
0.0059	1.00149	0.0	0.0	0.0	0.0	0.0020527	0.0	0.0	0.0	337.61376035	560.96649226	821.68065387	23.84426705	2.5262341	-0.41117284
0.006	1.01823	0.0	0.0	0.0	0.0	0.0020527	0.0	0.0	0.0	338.24446691	564.44762091	821.49860139	23.80706806	2.49995356	-0.41102988
0.0061	1.03496	0.0	0.0	0.0	0.0	0.0020527	0.0	0.0	0.0	338.87397419	567.89059018	821.3169821	23.76993961	2.47352059	-0.41088726
0.0062	1.05168	0.0	0.0	0.0	0.0	0.0020527	0.0	0.0	0.0	339.50228511	571.29547239	821.13579537	23.73286846	2.44722776	-0.41074494
0.0063	1.0684	0.0	0.0	0.0	0.0	0.0020527	0.0	0.0	0.0	340.12940273	574.66209861	820.95504184	23.69587279	2.42063389	-0.41060299
0.0064	1.0851	0.0	0.0	0.0	0.0	0.0020527	0.0	0.0	0.0	340.75533007	577.99031419	820.77472214	23.65894364	2.39393179	-0.41046138
0.0065	1.1018	0.0	0.0	0.0	0.0	0.0020527	0.0	0.0	0.0	341.38007009	581.28003035	820.59483651	23.62207993	2.36712976	-0.41032012
0.0066	1.11849	0.0	0.0	0.0	0.0	0.0020527	0.0	0.0	0.0	342.0036257	584.53116967	820.41538518	23.58528059	2.34023607	-0.41017919
0.0067	1.13517	0.0	0.0	0.0	0.0	0.0020527	0.0	0.0	0.0	342.62599978	587.74366607	820.23636829	23.54854455	2.313259	-0.41003861
0.0068	1.15185	0.0	0.0	0.0	0.0	0.0020527	0.0	0.0	0.0	343.24719519	590.91746483	820.05778596	23.51187077	2.28620676	-0.40989838
0.0069	1.16851	0.0	0.0	0.0	0.0	0.0020527	0.0	0.0	0.0	343.86721473	594.0525225	819.87963826	23.47525816	2.2590876	-0.40975849
0.007	1.18517	0.0	0.0	0.0	0.0	0.0020527	0.0	0.0	0.0	344.48606117	597.14880695	819.7019252	23.43870567	2.23190971	-0.40961895
0.0071	1.20181	0.0	0.0	0.0	0.0	0.0020527	0.0	0.0	0.0	345.10373729	600.20640424	819.5246461	23.4022096	2.20487643	-0.40947969
0.0072	1.21845	0.0	0.0	0.0	0.0	0.0020527	0.0	0.0	0.0	345.72024578	603.22534893	819.34780061	23.365773	2.17769263	-0.40934081
0.0073	1.23508	0.0	0.0	0.0	0.0	0.0020527	0.0	0.0	0.0	346.33558932	606.20559708	819.17138888	23.32939307	2.1504935	-0.40920227
0.0074	1.2517	0.0	0.0	0.0	0.0	0.0020527	0.0	0.0	0.0	346.94977054	609.14718343	818.99541058	23.29306874	2.1232893	-0.40906408
0.0075	1.26832	0.0	0.0	0.0	0.0	0.0020527	0.0	0.0	0.0	347.56279204	612.05015628	818.81986536	23.25679892	2.09609039	-0.40892623
0.0076	1.28492	0.0	0.0	0.0	0.0	0.0020527	0.0	0.0	0.0	348.17465641	614.91457763	818.64475276	23.22058253	2.06890722	-0.40878872
0.0077	1.30152	0.0	0.0	0.0	0.0	0.0020527	0.0	0.0	0.0	348.78536617	617.74052323	818.4700723	23.18441848	2.0417503	-0.40865155
0.0078	1.3181	0.0	0.0	0.0	0.0	0.0020527	0.0	0.0	0.0	349.39492382	620.52808268	818.29582339	23.14830567	2.01463024	-0.40851472
0.0079	1.33468	0.0	0.0	0.0	0.0	0.00205269	0.0	0.0	0.0	350.00333184	623.27735952	818.12200542	23.11224304	1.98755773	-0.40837823
0.008	1.35125	0.0	0.0	0.0	0.0	0.00205269	0.0	0.0	0.0	350.61059277	625.98843761	817.9486178	23.07624112	1.96048261	-0.40824205
0.0081	1.36782	0.0	0.0	0.0	0.0	0.00205269	0.0	0.0	0.0	351.21670921	628.66139581	817.77565993	23.04028093	1.93350945	-0.40810623
0.0082	1.38437	0.0	0.0	0.0	0.0	0.00205269	0.0	0.0	0.0	351.82168338	631.29641572	817.60313088	23.00436883	1.90661018	-0.40797074
0.0083	1.40091	0.0	0.0	0.0	0.0	0.00205269	0.0	0.0	0.0	352.42551767	633.89364677	817.43102978	22.96850388	1.8797951	-0.40783559
0.0084	1.41745	0.0	0.0	0.0	0.0	0.00205269	0.0	0.0	0.0	353.02821439	636.45325153	817.2593557	22.93268512	1.85307456	-0.40770078
0.0085	1.43398	0.0	0.0	0.0	0.0	0.00205269	0.0	0.0	0.0	353.62977588	638.97540577	817.08810766	22.89691163	1.82645896	-0.4075663
0.0086	1.4505	0.0	0.0	0.0	0.0	0.00205269	0.0	0.0	0.0	354.2302044	641.46029852	816.91728461	22.86118247	1.79995873	-0.40743216
0.0087	1.46701	0.0	0.0	0.0	0.0	0.00205269	0.0	0.0	0.0	354.8295022	643.908132	816.74688542	22.82549673	1.77358437	-0.40729834
0.0088	1.48351	0.0	0.0	0.0	0.0	0.00205269	0.0	0.0	0.0	355.42767152	646.31912178	816.57690891	22.78985348	1.74734641	-0.40716486
0.0089	1.5	0.0	0.0	0.0	0.0	0.00205269	0.0	0.0	0.0	356.02471459	648.69345617	816.40735403	22.75426541	1.72106456	-0.40703172
0.009	1.51649	0.0	0.0	0.0	0.0	0.00205269	0.0	0.0	0.0	356.62063388	651.0311632	816.23822053	22.71871097	1.69503927	-0.4068989
0.0091	1.53296	0.0	0.0	0.0	0.0	0.00205269	0.0	0.0	0.0	357.21543136	653.3326238	816.0695064	22.6831978	1.66916159	-0.40676641
0.0092	1.54943	0.0	0.0	0.0	0.0	0.00205269	0.0	0.0	0.0	357.80910917	655.59807905	815.90121033	22.64772517	1.6434398	-0.40663425
0.0093	1.56589	0.0	0.0	0.0	0.0	0.00205269	0.0	0.0	0.0	358.40166944	657.82778032	815.73333097	22.61229238	1.61788213	-0.40650242
0.0094	1.58234	1e-08	0.0	0.0	0.0	0.00205269	0.0	0.0	0.0	358.99311427	660.02198908	815.56586689	22.57689875	1.59249674	-0.40637091
0.0095	1.59878	1e-08	0.0	0.0	0.0	0.00205269	0.0	0.0	0.0	359.58344575	662.18097679	815.39881664	22.54154361	1.56729169	-0.40623972
0.0096	1.61522	1e-08	0.0	0.0	0.0	0.00205269	0.0	0.0	0.0	360.17266592	664.30502482	815.2321787	22.5062263	1.54227499	-0.40610886
0.0097	1.63164	1e-08	0.0	0.0	0.0	0.00205269	0.0	0.0	0.0	360.76077684	666.39442427	815.06595151	22.47094618	1.51745457	-0.40597832
0.0098	1.64806	1e-08	0.0	0.0	0.0	0.00205269	0.0	0.0	0.0	361.34778051	668.44947589	814.90013345	22.43571187	1.49269172	-0.40584811
0.0099	1.66446	1e-08	0.0	0.0	0.0	0.00205269	0.0	0.0	0.0	361.93367926	670.47022255	814.73472424	22.40051214	1.46816273	-0.40571822
0.01	1.68086	1e-08	0.0	0.0	0.0	0.00205269	0.0	0.0	0.0	362.51847489	672.45712344	814.56972145	22.36534695	1.44386635	-0.40558865
0.0101	1.69725	1e-08	0.0	0.0	0.0	0.00205269	0.0	0.0	0.0	363.10216939	674.41048446	814.40512344	22.33021802	1.41977392	-0.40545939
0.0102	1.71363	1e-08	0.0	0.0	0.0	0.00205269	0.0	0.0	0.0	363.68476473	676.33061336	814.24092856	22.29512494	1.3958904	-0.40533045
0.0103	1.73001	1e-08	0.0	0.0	0.0	0.00205269	0.0	0.0	0.0	364.26626288	678.21782356	814.07713513	22.26006734	1.37222055	-0.40520182
0.0104	1.74637	1e-08	0.0	0.0	0.0	0.00205269	0.0	0.0	0.0	364.84666579	680.07243396	813.91374143	22.22504487	1.34876893	-0.4050735
0.0105	1.76273	1e-08	0.0	0.0	0.0	0.00205269	0.0	0.0	0.0	365.42597539	681.89476859	813.75074573	22.19005719	1.32553991	-0.4049455
0.0106	1.77907	1e-08	0.0	0.0	0.0	0.00205269	0.0	0.0	0.0	366.00419359	683.68515637	813.58814627	22.155104	1.30253767	-0.40481781
0.0107	1.79541	1e-08	0.0	0.0	0.0	0.00205269	0.0	0.0	0.0	366.58132232	685.44393082	813.42594124	22.12018502	1.27976617	-0.40469042
0.0108	1.81174	1e-08	0.0	0.0	0.0	0.00205269	0.0	0.0	0.0	367.15736348	687.17137244	813.26412919	22.08530205	1.25714834	-0.40456336
0.0109	1.82806	1e-08	0.0	0.0	0.0	0.00205269	0.0	0.0	0.0	367.73231897	688.86783479	813.10270821	22.0504516	1.23481499	-0.4044366
0.011	1.84437	1e-08	0.0	0.0	0.0	0.00205269	0.0	0.0	0.0	368.30619065	690.53366865	812.94167641	22.01563482	1.21271579	-0.40431014
0.0111	1.86067	1e-08	0.0	0.0	0.0	0.00205269	0.0	0.0	0.0	368.8789804	692.16921486	812.78103195	21.98085156	1.19085309	-0.40418398
0.0112	1.87697	1e-08	0.0	0.0	0.0	0.00205268	0.0	0.0	0.0	369.45069009	693.7748166	812.62077298	21.94610166	1.169229	-0.40405813
0.0113	1.89325	1e-08	0.0	0.0	0.0	0.00205268	0.0	0.0	0.0	370.02132157	695.35081898	812.46089765	21.911385	1.14784541	-0.40393257
0.0114	1.90953	1e-08	0.0	0.0	0.0	0.00205268	0.0	0.0	0.0	370.59087669	696.89756879	812.3014041	21.87670148	1.12670396	-0.40380732
0.0115	1.9258	1e-08	0.0	0.0	0.0	0.00205268	0.0	0.0	0.0	371.15935729	698.41541415	812.14229043	21.84205104	1.10580604	-0.40368236
0.0116	1.94206	2e-08	0.0	0.0	0.0	0.00205268	0.0	0.0	0.0	371.72676521	699.90470419	811.98355476	21.80743361	1.08515283	-0.40355769
0.0117	1.95831	2e-08	0.0	0.0	0.0	0.00205268	0.0	0.0	0.0	372.29310218	701.36583277	811.82519504	21.77284149	1.06480038	-0.40343335
0.0118	1.97455	2e-08	0.0	0.0	0.0	0.00205268	0.0	0.0	0.0	372.85836998	702.79916436	811.6672093	21.73828665	1.04466351	-0.40330928
0.0119	1.99078	2e-08	0.0	0.0	0.0	0.00205268	0.0	0.0	0.0	373.42257049	704.20503247	811.50959571	21.70376409	1.02477868	-0.40318551
0.012	2.00701	2e-08	0.0	0.0	0.0	0.00205268	0.0	0.0	0.0	373.9857055	705.5837957	811.35235233	21.66927377	1.00514673	-0.40306202
0.0121	2.02322	2e-08	0.0	0.0	0.0	0.00205268	0.0	0.0	0.0	374.54777681	706.93581301	811.19547721	21.63481568	0.98576825	-0.40293883
0.0122	2.03943	2e-08	0.0	0.0	0.0	0.00205268	0.0	0.0	0.0	375.10878621	708.26144345	811.0389684	21.60038982	0.96664366	-0.40281592
0.0123	2.05563	2e-08	0.0	0.0	0.0	0.00205268	0.0	0.0	0.0	375.66873549	709.56104587	810.88282396	21.5659962	0.94777313	-0.4026933
0.0124	2.07181	2e-08	0.0	0.0	0.0	0.00205267	0.0	0.0	0.0	376.22762643	710.83497866	810.72704194	21.53163489	0.92915667	-0.40257097
0.0125	2.08799	2e-08	0.0	0.0	0.0	0.00205267	0.0	0.0	0.0	376.78546082	712.08359947	810.57162038	21.49730593	0.91079404	-0.40244891
0.0126	2.10417	2e-08	0.0	0.0	0.0	0.00205267	0.0	0.0	0.0	377.34224042	713.30727302	810.41655731	21.46300694	0.89269788	-0.40232714
0.0127	2.12033	3e-08	0.0	0.0	0.0	0.00205267	0.0	0.0	0.0	377.89796695	714.50636571	810.26185075	21.42874183	0.87484743	-0.40220565
0.0128	2.13648	3e-08	0.0	0.0	0.0	0.00205267	0.0	0.0	0.0	378.45264224	715.68122362	810.10749878	21.39450913	0.85725021	-0.40208444
0.0129	2.15263	3e-08	0.0	0.0	0.0	0.00205267	0.0	0.0	0.0	379.00626805	716.83220109	809.95349947	21.36030897	0.83990534	-0.4019635
0.013	2.16876	3e-08	0.0	0.0	0.0	0.00205267	0.0	0.0	0.0	379.55884614	717.95965064	809.79985086	21.32614147	0.82281169	-0.40184284
0.0131	2.18489	3e-08	0.0	0.0	0.0	0.00205267	0.0	0.0	0.0	380.1103783	719.06392264	809.64655104	21.29200678	0.80596798	-0.40172245
0.0132	2.20101	3e-08	0.0	0.0	0.0	0.00205267	0.0	0.0	0.0	380.66086629	720.14536511	809.49359808	21.25790508	0.78937269	-0.40160234
0.0133	2.21712	3e-08	0.0	0.0	0.0	0.00205266	0.0	0.0	0.0	381.21031188	721.20432342	809.34099006	21.22383656	0.77302411	-0.40148249
0.0134	2.23322	3e-08	0.0	0.0	0.0	0.00205266	0.0	0.0	0.0	381.75871684	722.24114006	809.1887251	21.18980141	0.75692035	-0.40136291
0.0135	2.24931	4e-08	0.0	0.0	0.0	0.00205266	0.0	0.0	0.0	382.30608289	723.25618376	809.03680116	21.15578652	0.74116919	-0.40124363
0.0136	2.26539	4e-08	0.0	0.0	0.0	0.00205266	0.0	0.0	0.0	382.85241149	724.24991463	808.88521586	21.12181351	0.72559227	-0.40112459
0.0137	2.28146	4e-08	0.0	0.0	0.0	0.00205266	0.0	0.0	0.0	383.39770465	725.22257764	808.7339677	21.08787379	0.71026012	-0.40100582
0.0138	2.29753	4e-08	0.0	0.0	0.0	0.00205266	0.0	0.0	0.0	383.94196411	726.17451102	808.58305479	21.05396758	0.69517036	-0.40088731
0.0139	2.31358	4e-08	0.0	0.0	0.0	0.00205265	0.0	0.0	0.0	384.48519165	727.10604928	808.43247526	21.02009516	0.68032042	-0.40076906
0.014	2.32963	5e-08	0.0	0.0	0.0	0.00205265	0.0	0.0	0.0	385.02738902	728.01752286	808.28222726	20.98625679	0.66570748	-0.40065107
0.0141	2.34567	5e-08	0.0	0.0	0.0	0.00205265	0.0	0.0	0.0	385.56855801	728.90925792	808.13230894	20.95245279	0.65132853	-0.40053334
0.0142	2.3617	5e-08	0.0	0.0	0.0	0.00205265	0.0	0.0	0.0	386.10870038	729.78157601	807.98271849	20.91868347	0.63718034	-0.40041587
0.0143	2.37772	5e-08	0.0	0.0	0.0	0.00205265	0.0	0.0	0.0	386.64781791	730.63479382	807.83345411	20.88494919	0.62325945	-0.40029865
0.0144	2.39373	5e-08	0.0	0.0	0.0	0.00205264	0.0	0.0	0.0	387.1859124	731.46922285	807.68451402	20.85125029	0.60956221	-0.40018168
0.0145	2.40973	6e-08	0.0	0.0	0.0	0.00205264	0.0	0.0	0.0	387.72298563	732.2851692	807.53589647	20.81758717	0.59608474	-0.40006496
0.0146	2.42573	6e-08	0.0	0.0	0.0	0.00205264	0.0	0.0	0.0	388.25903941	733.0829332	807.38759972	20.78396023	0.58282294	-0.39994849
0.0147	2.44171	6e-08	0.0	0.0	0.0	0.00205264	0.0	0.0	0.0	388.79407553	733.86280921	807.23962209	20.75036988	0.56977252	-0.39983227
0.0148	2.45769	6e-08	0.0	0.0	0.0	0.00205263	0.0	0.0	0.0	389.32809581	734.62508528	807.09196187	20.71681659	0.55692895	-0.3997163
0.0149	2.47365	7e-08	0.0	0.0	0.0	0.00205263	0.0	0.0	0.0	389.86110163	735.37024457	806.94461656	20.68325102	0.54472885	-0.39960066
0.015	2.48961	7e-08	0.0	0.0	0.0	0.00205263	0.0	0.0	0.0	390.39309416	736.09885516	806.79758326	20.64975754	0.53242361	-0.3994852
0.0151	2.50556	7e-08	0.0	0.0	0.0	0.00205263	0.0	0.0	0.0	390.92407588	736.81089516	806.65086163	20.61630021	0.52033121	-0.39936998
0.0152	2.5215	7e-08	0.0	0.0	0.0	0.00205262	0.0	0.0	0.0	391.45404858	737.5066545	806.50445	20.58287938	0.50844781	-0.39925501
0.0153	2.53743	8e-08	0.0	0.0	0.0	0.00205262	0.0	0.0	0.0	391.98301405	738.18641758	806.35834669	20.54949543	0.49676939	-0.39914027
0.0154	2.55335	8e-08	0.0	0.0	0.0	0.00205262	0.0	0.0	0.0	392.51097409	738.85046302	806.21255008	20.51614872	0.48529177	-0.39902578
0.0155	2.56926	8e-08	0.0	0.0	0.0	0.00205261	0.0	0.0	0.0	393.03793051	739.49906344	806.06705856	20.48283966	0.47401057	-0.39891152
0.0156	2.58516	9e-08	0.0	0.0	0.0	0.00205261	0.0	0.0	0.0	393.5638851	740.13248523	805.92187054	20.44956868	0.46292125	-0.3987975
0.0157	2.60106	9e-08	0.0	0.0	0.0	0.00205261	0.0	0.0	0.0	394.0888397	740.75098832	805.77698447	20.41633619	0.45201909	-0.39868371
0.0158	2.61694	9e-08	0.0	0.0	0.0	0.0020526	0.0	0.0	0.0	394.61279612	741.35482595	805.63239882	20.38314264	0.44129919	-0.39857015
0.0159	2.63282	1e-07	0.0	0.0	0.0	0.0020526	0.0	0.0	0.0	395.13575621	741.94424447	805.48811211	20.34998851	0.43075649	-0.39845683
0.016	2.64869	1e-07	0.0	0.0	0.0	0.00205259	0.0	0.0	0.0	395.6577218	742.51948306	805.34412288	20.31687426	0.42038574	-0.39834373
0.0161	2.66454	1.1e-07	0.0	0.0	0.0	0.00205259	0.0	0.0	0.0	396.17869474	743.08077354	805.20042968	20.2838004	0.41018153	-0.39823086
0.0162	2.68039	1.1e-07	0.0	0.0	0.0	0.00205259	0.0	0.0	0.0	396.69867691	743.62834014	805.05703114	20.25076742	0.40013825	-0.39811822
0.0163	2.69623	1.1e-07	0.0	0.0	0.0	0.00205258	0.0	0.0	0.0	397.21766919	744.16286523	804.91392381	20.21769808	0.39098894	-0.39800593
0.0164	2.71206	1.2e-07	0.0	0.0	0.0	0.00205258	0.0	0.0	0.0	397.73567302	744.68476311	804.77110543	20.18472513	0.38147184	-0.39789377
0.0165	2.72789	1.2e-07	0.0	0.0	0.0	0.00205257	0.0	0.0	0.0	398.25269105	745.19388352	804.6285763	20.15179127	0.3721305	-0.39778184
0.0166	2.7437	1.3e-07	0.0	0.0	0.0	0.00205257	0.0	0.0	0.0	398.76872507	745.690464	804.48633497	20.1188968	0.36296115	-0.39767014
0.0167	2.7595	1.3e-07	0.0	0.0	0.0	0.00205256	0.0	0.0	0.0	399.28377691	746.17473687	804.34437999	20.08604202	0.35395996	-0.39755865
0.0168	2.7753	1.4e-07	0.0	0.0	0.0	0.00205256	0.0	0.0	0.0	399.79784839	746.64692912	804.20270997	20.05322727	0.34512298	-0.39744739
0.0169	2.79108	1.4e-07	0.0	0.0	0.0	0.00205255	0.0	0.0	0.0	400.31094132	747.10726226	804.06132353	20.02045287	0.33644617	-0.39733635
0.017	2.80686	1.5e-07	0.0	0.0	0.0	0.00205255	0.0	0.0	0.0	400.82305753	747.55595224	803.92021931	19.98771916	0.32792542	-0.39722554
0.0171	2.82262	1.6e-07	0.0	0.0	0.0	0.00205254	0.0	0.0	0.0	401.33419886	747.99320931	803.77939599	19.95502647	0.3195565	-0.39711493
0.0172	2.83838	1.6e-07	0.0	0.0	0.0	0.00205254	0.0	0.0	0.0	401.84436714	748.41923793	803.63885226	19.92237516	0.31133511	-0.39700455
0.0173	2.85413	1.7e-07	0.0	0.0	0.0	0.00205253	0.0	0.0	0.0	402.35356423	748.83423662	803.49858684	19.88976559	0.30325685	-0.39689438
0.0174	2.86987	1.7e-07	0.0	0.0	0.0	0.00205252	0.0	0.0	0.0	402.86179197	749.2383979	803.3585985	19.85719811	0.29531721	-0.39678443
0.0175	2.8856	1.8e-07	0.0	0.0	0.0	0.00205252	0.0	0.0	0.0	403.36905221	749.63190811	803.21888601	19.8246731	0.28751162	-0.39667469
0.0176	2.90132	1.9e-07	0.0	0.0	0.0	0.00205251	0.0	0.0	0.0	403.87534683	750.01494735	803.07944818	19.79219094	0.2798354	-0.39656517
0.0177	2.91703	1.9e-07	0.0	0.0	0.0	0.0020525	0.0	0.0	0.0	404.38067668	750.38820982	802.94028144	19.75968813	0.27294607	-0.39645593
0.0178	2.93274	2e-07	0.0	0.0	0.0	0.0020525	0.0	0.0	0.0	404.88504372	750.75181419	802.8013849	19.72727409	0.26570831	-0.39634685
0.0179	2.94843	2.1e-07	0.0	0.0	0.0	0.00205249	0.0	0.0	0.0	405.38845023	751.10572357	802.66275835	19.69490135	0.25861361	-0.39623798
0.018	2.96411	2.2e-07	0.0	0.0	0.0	0.00205248	0.0	0.0	0.0	405.89089801	751.4501307	802.52440056	19.6625701	0.25165911	-0.39612932
0.0181	2.97979	2.2e-07	0.0	0.0	0.0	0.00205247	0.0	0.0	0.0	406.3923889	751.78522446	802.3863103	19.63028054	0.24484195	-0.39602087
0.0182	2.99546	2.3e-07	0.0	0.0	0.0	0.00205247	0.0	0.0	0.0	406.8929247	752.11118981	802.24848635	19.59803285	0.23815924	-0.39591263
0.0183	3.01111	2.4e-07	0.0	0.0	0.0	0.00205246	0.0	0.0	0.0	407.39250722	752.42820782	802.11092752	19.56582723	0.23160808	-0.39580459
0.0184	3.02676	2.5e-07	0.0	0.0	0.0	0.00205245	0.0	0.0	0.0	407.89113831	752.73645565	801.97363264	19.53366388	0.22518556	-0.39569677
0.0185	3.0424	2.6e-07	0.0	0.0	0.0	0.00205244	0.0	0.0	0.0	408.38881976	753.0361065	801.83660055	19.50154299	0.21888872	-0.39558915
0.0186	3.05803	2.7e-07	0.0	0.0	0.0	0.00205243	0.0	0.0	0.0	408.88555342	753.32732962	801.69983011	19.46946475	0.21271461	-0.39548174
0.0187	3.07365	2.8e-07	0.0	0.0	0.0	0.00205242	0.0	0.0	0.0	409.38134109	753.61029028	801.56332021	19.43742936	0.20666025	-0.39537453
0.0188	3.08926	2.9e-07	0.0	0.0	0.0	0.00205241	0.0	0.0	0.0	409.87618462	753.88514976	801.42706974	19.40543702	0.20072265	-0.39526752
0.0189	3.10486	3e-07	0.0	0.0	0.0	0.0020524	0.0	0.0	0.0	410.37008582	754.15206534	801.29107763	19.37348791	0.1948988	-0.39516072
0.019	3.12045	3.1e-07	0.0	0.0	0.0	0.00205239	0.0	0.0	0.0	410.86304654	754.41119026	801.15534281	19.34158223	0.18918565	-0.39505412
0.0191	3.13603	3.2e-07	0.0	0.0	0.0	0.00205238	0.0	0.0	0.0	411.35506815	754.66294844	801.01986288	19.30969622	0.18388574	-0.39494772
0.0192	3.15161	3.3e-07	0.0	0.0	0.0	0.00205237	0.0	0.0	0.0	411.84615268	754.90736791	800.88463739	19.27787111	0.17847263	-0.39484152
0.0193	3.16717	3.4e-07	0.0	0.0	0.0	0.00205236	0.0	0.0	0.0	412.33630203	755.14454952	800.74966554	19.24608902	0.17317369	-0.39473552
0.0194	3.18273	3.5e-07	0.0	0.0	0.0	0.00205235	0.0	0.0	0.0	412.82551801	755.37464669	800.61494627	19.21435007	0.16798679	-0.39462972
0.0195	3.19827	3.6e-07	0.0	0.0	0.0	0.00205233	0.0	0.0	0.0	413.31380242	755.59780999	800.48047853	19.18265437	0.16290979	-0.39452412
0.0196	3.21381	3.8e-07	0.0	0.0	0.0	0.00205232	0.0	0.0	0.0	413.80115708	755.81418713	800.34626128	19.15100204	0.15794062	-0.39441872
0.0197	3.22933	3.9e-07	0.0	0.0	0.0	0.00205231	0.0	0.0	0.0	414.2875838	756.02392304	800.21229349	19.11939318	0.15307717	-0.39431351
0.0198	3.24485	4e-07	0.0	0.0	0.0	0.0020523	0.0	0.0	0.0	414.77308437	756.22715982	800.07857415	19.08782791	0.14831738	-0.3942085
0.0199	3.26036	4.2e-07	0.0	0.0	0.0	0.00205228	0.0	0.0	0.0	415.25766062	756.42403683	799.94510228	19.05630633	0.14365919	-0.39410368
0.02	3.27586	4.3e-07	0.0	0.0	0.0	0.00205227	0.0	0.0	0.0	415.74131433	756.61469067	799.81187688	19.02482855	0.13910055	-0.39399906
0.0201	3.29135	4.4e-07	0.0	0.0	0.0	0.00205225	0.0	0.0	0.0	416.22404733	756.79925522	799.67889698	18.99339465	0.13463943	-0.39389463
0.0202	3.30683	4.6e-07	0.0	0.0	0.0	0.00205224	0.0	0.0	0.0	416.70586141	756.97786167	799.54616162	18.96200475	0.13027382	-0.39379039
0.0203	3.3223	4.7e-07	0.0	0.0	0.0	0.00205222	0.0	0.0	0.0	417.18675838	757.15063852	799.41366986	18.93065893	0.1260017	-0.39368635
0.0204	3.33776	4.9e-07	0.0	0.0	0.0	0.00205221	0.0	0.0	0.0	417.66674003	757.31771163	799.28142078	18.89935786	0.12184279	-0.39358248
0.0205	3.35321	5.1e-07	0.0	0.0	0.0	0.00205219	0.0	0.0	0.0	418.14580823	757.47923574	799.14941317	18.86810112	0.11777544	-0.3934788
0.0206	3.36866	5.2e-07	0.0	0.0	0.0	0.00205217	0.0	0.0	0.0	418.62396474	757.63531087	799.01764632	18.83688844	0.11378474	-0.39337533
0.0207	3.38409	5.4e-07	0.0	0.0	0.0	0.00205216	0.0	0.0	0.0	419.10121136	757.7860555	798.88611933	18.80572024	0.1098815	-0.39327203
0.0208	3.39951	5.6e-07	0.0	0.0	0.0	0.00205214	0.0	0.0	0.0	419.57754989	757.93158669	798.75483129	18.77459662	0.10606392	-0.39316893
0.0209	3.41493	5.7e-07	0.0	0.0	0.0	0.00205212	0.0	0.0	0.0	420.05298213	758.0720191	798.62378133	18.74351765	0.10233023	-0.39306602
0.021	3.43033	5.9e-07	0.0	0.0	0.0	0.0020521	0.0	0.0	0.0	420.52750988	758.20746499	798.49296859	18.71248343	0.09867868	-0.39296329
0.0211	3.44573	6.1e-07	0.0	0.0	0.0	0.00205208	0.0	0.0	0.0	421.00113493	758.3380343	798.36239218	18.68149402	0.09510752	-0.39286074
0.0212	3.46111	6.3e-07	0.0	0.0	0.0	0.00205206	0.0	0.0	0.0	421.47385909	758.46383459	798.23205128	18.6505495	0.09161503	-0.39275839
0.0213	3.47649	6.5e-07	0.0	0.0	0.0	0.00205204	0.0	0.0	0.0	421.94568414	758.58497116	798.10194505	18.61964995	0.08819952	-0.39265621
0.0214	3.49186	6.7e-07	0.0	0.0	0.0	0.00205202	0.0	0.0	0.0	422.41661188	758.70154701	797.97207265	18.58879543	0.08485931	-0.39255423
0.0215	3.50721	6.9e-07	0.0	0.0	0.0	0.002052	0.0	0.0	0.0	422.8866441	758.8136629	797.84243327	18.55798603	0.08159273	-0.39245242
0.0216	3.52256	7.2e-07	0.0	0.0	0.0	0.00205198	0.0	0.0	0.0	423.3557826	758.92141739	797.7130261	18.5272218	0.07839814	-0.3923508
0.0217	3.5379	7.4e-07	0.0	0.0	0.0	0.00205196	0.0	0.0	0.0	423.82402915	759.02490681	797.58385036	18.4965028	0.07527392	-0.39224936
0.0218	3.55323	7.6e-07	0.0	0.0	0.0	0.00205193	0.0	0.0	0.0	424.29138556	759.12422669	797.45490525	18.46582969	0.07223359	-0.39214808
0.0219	3.56855	7.9e-07	0.0	0.0	0.0	0.00205191	0.0	0.0	0.0	424.75785363	759.21947999	797.3261899	18.43520154	0.06925008	-0.392047
0.022	3.58386	8.1e-07	0.0	0.0	0.0	0.00205189	0.0	0.0	0.0	425.22343513	759.31074844	797.19770362	18.40461883	0.06633289	-0.3919461
0.0221	3.59916	8.3e-07	0.0	0.0	0.0	0.00205186	0.0	0.0	0.0	425.68813184	759.39812049	797.06944564	18.37408163	0.06348052	-0.39184538
0.0222	3.61445	8.6e-07	0.0	0.0	0.0	0.00205184	0.0	0.0	0.0	426.15194554	759.48168258	796.94141523	18.34358997	0.06069152	-0.39174483
0.0223	3.62973	8.9e-07	0.0	0.0	0.0	0.00205181	0.0	0.0	0.0	426.61487802	759.56151918	796.81361165	18.31314393	0.05796441	-0.39164447
0.0224	3.64501	9.1e-07	0.0	0.0	0.0	0.00205178	0.0	0.0	0.0	427.07693105	759.6377128	796.68603417	18.28274354	0.05529778	-0.39154428
0.0225	3.66027	9.4e-07	0.0	0.0	0.0	0.00205175	0.0	0.0	0.0	427.53810641	759.71034405	796.55868206	18.25238886	0.05269021	-0.39144426
0.0226	3.67552	9.7e-07	0.0	0.0	0.0	0.00205173	0.0	0.0	0.0	427.99840587	759.77949163	796.43155462	18.22207993	0.05014031	-0.39134443
0.0227	3.69077	1e-06	0.0	0.0	0.0	0.0020517	0.0	0.0	0.0	428.45783121	759.84523238	796.30465115	18.19181679	0.0476467	-0.39124477
0.0228	3.706	1.03e-06	0.0	0.0	0.0	0.00205167	0.0	0.0	0.0	428.9163842	759.90764132	796.17797095	18.16159949	0.04520805	-0.39114528
0.0229	3.72122	1.06e-06	0.0	0.0	0.0	0.00205164	0.0	0.0	0.0	429.3740666	759.96679167	796.05151335	18.13142805	0.04282302	-0.39104597
0.023	3.73644	1.09e-06	0.0	0.0	0.0	0.0020516	0.0	0.0	0.0	429.83088019	760.02275485	795.92527767	18.10130253	0.0404903	-0.39094684
0.0231	3.75164	1.12e-06	0.0	0.0	0.0	0.00205157	0.0	0.0	0.0	430.28682673	760.07560057	795.79926323	18.07122294	0.0382086	-0.39084787
0.0232	3.76684	1.16e-06	0.0	0.0	0.0	0.00205154	0.0	0.0	0.0	430.74190795	760.12541059	795.67346933	18.04118594	0.03601937	-0.39074908
0.0233	3.78203	1.19e-06	0.0	0.0	0.0	0.0020515	0.0	0.0	0.0	431.19612557	760.17228523	795.54789513	18.01119728	0.03384915	-0.39065047
0.0234	3.7972	1.23e-06	0.0	0.0	0.0	0.00205147	0.0	0.0	0.0	431.64948139	760.21625919	795.42254015	17.98125448	0.03172819	-0.39055202
0.0235	3.81237	1.26e-06	0.0	0.0	0.0	0.00205143	0.0	0.0	0.0	432.10197716	760.25739809	795.29740375	17.95135758	0.02965545	-0.39045375
0.0236	3.82753	1.3e-06	0.0	0.0	0.0	0.0020514	0.0	0.0	0.0	432.55361463	760.29576613	795.17248528	17.92150656	0.02762988	-0.39035564
0.0237	3.84267	1.34e-06	0.0	0.0	0.0	0.00205136	0.0	0.0	0.0	433.00439555	760.33142615	795.04778411	17.89170144	0.02565051	-0.39025771
0.0238	3.85781	1.38e-06	0.0	0.0	0.0	0.00205132	0.0	0.0	0.0	433.45432165	760.36443966	794.92329961	17.86194222	0.02371635	-0.39015995
0.0239	3.87294	1.42e-06	0.0	0.0	0.0	0.00205128	0.0	0.0	0.0	433.90339469	760.39486691	794.79903118	17.8322289	0.02182646	-0.39006236
0.024	3.88806	1.46e-06	0.0	0.0	0.0	0.00205124	0.0	0.0	0.0	434.35161639	760.42276685	794.67497819	17.80256148	0.01997992	-0.38996494
0.0241	3.90317	1.5e-06	0.0	0.0	0.0	0.0020512	0.0	0.0	0.0	434.7989885	760.44819725	794.55114005	17.77293996	0.01817584	-0.38986768
0.0242	3.91827	1.54e-06	0.0	0.0	0.0	0.00205116	0.0	0.0	0.0	435.24551273	760.47121469	794.42751615	17.74336432	0.01641335	-0.3897706
0.0243	3.93336	1.58e-06	0.0	0.0	0.0	0.00205111	0.0	0.0	0.0	435.69119083	760.49187459	794.30410589	17.71383456	0.0146916	-0.38967368
0.0244	3.94844	1.63e-06	0.0	0.0	0.0	0.00205107	0.0	0.0	0.0	436.13602451	760.51023127	794.1809087	17.68435066	0.01300979	-0.38957693
0.0245	3.96351	1.67e-06	0.0	0.0	0.0	0.00205102	0.0	0.0	0.0	436.5800155	760.52633799	794.05792398	17.65491262	0.01136711	-0.38948035
0.0246	3.97857	1.72e-06	0.0	0.0	0.0	0.00205097	0.0	0.0	0.0	437.02316552	760.54024894	793.93515114	17.62552073	0.00976897	-0.38938392
0.0247	3.99362	1.77e-06	0.0	0.0	0.0	0.00205093	0.0	0.0	0.0	437.46547629	760.55201715	793.81258961	17.59617443	0.00820417	-0.38928767
0.0248	4.00866	1.82e-06	0.0	0.0	0.0	0.00205088	0.0	0.0	0.0	437.9069495	760.5616907	793.69023881	17.56687392	0.00667656	-0.38919158
0.0249	4.02369	1.87e-06	0.0	0.0	0.0	0.00205083	0.0	0.0	0.0	438.34758688	760.56931913	793.56809821	17.53761918	0.00518549	-0.38909566
0.025	4.03871	1.92e-06	0.0	0.0	0.0	0.00205077	0.0	0.0	0.0	438.78739013	760.57495111	793.44616723	17.50841019	0.00373031	-0.3889999
0.0251	4.05372	1.97e-06	0.0	0.0	0.0	0.00205072	0.0	0.0	0.0	439.22636094	760.57863447	793.32444531	17.47924692	0.00231041	-0.38890431
0.0252	4.06872	2.03e-06	0.0	0.0	0.0	0.00205067	0.0	0.0	0.0	439.66450102	760.58041625	793.20293192	17.45012932	0.0009252	-0.38880888
0.0253	4.08372	2.08e-06	0.0	0.0	0.0	0.00205061	0.0	0.0	0.0	440.10181206	760.5803427	793.0816265	17.42105737	-0.00042586	-0.38871362
0.0254	4.0987	2.14e-06	0.0	0.0	0.0	0.00205056	0.0	0.0	0.0	440.53829575	760.57845935	792.96052851	17.39203102	-0.00174333	-0.38861852
0.0255	4.11367	2.2e-06	0.0	0.0	0.0	0.0020505	0.0	0.0	0.0	440.97395377	760.57481104	792.83963742	17.36305024	-0.00302769	-0.38852358
0.0256	4.12863	2.26e-06	0.0	0.0	0.0	0.00205044	0.0	0.0	0.0	441.40878781	760.56944196	792.71895268	17.33411497	-0.00427944	-0.3884288
0.0257	4.14359	2.32e-06	0.0	0.0	0.0	0.00205038	0.0	0.0	0.0	441.84279955	760.56239565	792.59847377	17.30522518	-0.00549902	-0.38833419
0.0258	4.15853	2.38e-06	0.0	0.0	0.0	0.00205031	0.0	0.0	0.0	442.27599066	760.5537151	792.47820016	17.2763808	-0.00668687	-0.38823974
0.0259	4.17346	2.44e-06	0.0	0.0	0.0	0.00205025	0.0	0.0	0.0	442.7083628	760.54344273	792.35813132	17.2475818	-0.00784337	-0.38814545
0.026	4.18839	2.51e-06	0.0	0.0	0.0	0.00205019	0.0	0.0	0.0	443.13991776	760.53157183	792.23826695	17.21883572	-0.00903538	-0.3880513
0.0261	4.2033	2.58e-06	0.0	0.0	0.0	0.00205012	0.0	0.0	0.0	443.5706572	760.51813581	792.11860655	17.19012954	-0.01015	-0.38795732
0.0262	4.21821	2.64e-06	0.0	0.0	0.0	0.00205005	0.0	0.0	0.0	444.00058273	760.50320292	791.9991495	17.16146889	-0.0112372	-0.38786351
0.0263	4.2331	2.71e-06	0.0	0.0	0.0	0.00204998	0.0	0.0	0.0	444.42969601	760.48680957	791.87989529	17.13285372	-0.01229751	-0.38776985
0.0264	4.24798	2.78e-06	0.0	0.0	0.0	0.00204991	0.0	0.0	0.0	444.8579987	760.4689915	791.76084344	17.104284	-0.01333142	-0.38767636
0.0265	4.26286	2.86e-06	0.0	0.0	0.0	0.00204984	0.0	0.0	0.0	445.28549245	760.44978378	791.64199345	17.07575968	-0.01433941	-0.38758302
0.0266	4.27772	2.93e-06	0.0	0.0	0.0	0.00204976	0.0	0.0	0.0	445.71217892	760.42922085	791.52334485	17.04728072	-0.01532194	-0.38748984
0.0267	4.29258	3.01e-06	0.0	0.0	0.0	0.00204969	0.0	0.0	0.0	446.13805974	760.40733653	791.40489715	17.01884708	-0.01627947	-0.38739682
0.0268	4.30742	3.08e-06	0.0	0.0	0.0	0.00204961	0.0	0.0	0.0	446.56313657	760.38416409	791.28664987	16.99045871	-0.0172124	-0.38730396
0.0269	4.32226	3.16e-06	0.0	0.0	0.0	0.00204953	0.0	0.0	0.0	446.98741105	760.35973622	791.16860255	16.96211556	-0.01812114	-0.38721125
0.027	4.33708	3.25e-06	0.0	0.0	0.0	0.00204945	0.0	0.0	0.0	447.4108848	760.33408507	791.05075469	16.93381759	-0.01900608	-0.3871187
0.0271	4.3519	3.33e-06	0.0	0.0	0.0	0.00204937	0.0	0.0	0.0	447.83355946	760.3072423	790.93310585	16.90556472	-0.01986759	-0.38702631
0.0272	4.3667	3.41e-06	0.0	0.0	0.0	0.00204928	0.0	0.0	0.0	448.25543665	760.27923911	790.81565554	16.87735692	-0.02070601	-0.38693407
0.0273	4.3815	3.5e-06	0.0	0.0	0.0	0.00204919	0.0	0.0	0.0	448.67651801	760.25010621	790.69840331	16.84919413	-0.02152167	-0.38684199
0.0274	4.39628	3.59e-06	0.0	0.0	0.0	0.00204911	0.0	0.0	0.0	449.09680521	760.21984908	790.5813488	16.82107975	-0.02234164	-0.38675006
0.0275	4.41106	3.68e-06	0.0	0.0	0.0	0.00204902	0.0	0.0	0.0	449.51629985	760.18850407	790.46449152	16.7930078	-0.02312046	-0.38665829
0.0276	4.42582	3.77e-06	0.0	0.0	0.0	0.00204892	0.0	0.0	0.0	449.93500352	760.15610725	790.34783099	16.76498083	-0.02387851	-0.38656667
0.0277	4.44058	3.86e-06	0.0	0.0	0.0	0.00204883	0.0	0.0	0.0	450.35291783	760.12268611	790.23136677	16.73699877	-0.02461615	-0.38647521
0.0278	4.45532	3.96e-06	0.0	0.0	0.0	0.00204873	0.0	0.0	0.0	450.7700444	760.08826773	790.1150984	16.70906158	-0.02533368	-0.3863839
0.0279	4.47006	4.06e-06	0.0	0.0	0.0	0.00204863	0.0	0.0	0.0	451.18638483	760.05287874	789.99902545	16.6811692	-0.02603142	-0.38629274
0.028	4.48478	4.16e-06	0.0	0.0	0.0	0.00204853	0.0	0.0	0.0	451.6019407	760.01654535	789.88314747	16.65332158	-0.02670965	-0.38620174
0.0281	4.4995	4.26e-06	0.0	0.0	0.0	0.00204843	0.0	0.0	0.0	452.01671363	759.97929342	789.76746404	16.62551865	-0.02736866	-0.38611089
0.0282	4.5142	4.37e-06	0.0	0.0	0.0	0.00204833	0.0	0.0	0.0	452.4307052	759.94114842	789.65197471	16.59776036	-0.0280087	-0.3860202
0.0283	4.5289	4.47e-06	0.0	0.0	0.0	0.00204822	0.0	0.0	0.0	452.84391699	759.9021355	789.53667905	16.57004664	-0.02863001	-0.38592965
0.0284	4.54358	4.58e-06	0.0	0.0	0.0	0.00204811	0.0	0.0	0.0	453.25635059	759.86227946	789.42157663	16.54237744	-0.02923282	-0.38583926
0.0285	4.55826	4.69e-06	0.0	0.0	0.0	0.002048	0.0	0.0	0.0	453.66800758	759.82160484	789.30666702	16.51475268	-0.02981734	-0.38574902
0.0286	4.57292	4.81e-06	0.0	0.0	0.0	0.00204789	0.0	0.0	0.0	454.07888953	759.78013588	789.19194979	16.48717231	-0.03038376	-0.38565893
0.0287	4.58758	4.92e-06	0.0	0.0	0.0	0.00204777	0.0	0.0	0.0	454.48899802	759.73789658	789.07742453	16.45963625	-0.03093227	-0.385569
0.0288	4.60223	5.04e-06	0.0	0.0	0.0	0.00204765	0.0	0.0	1e-08	454.89833472	759.69484671	788.96309108	16.43215065	-0.03152448	-0.3854792
0.0289	4.61686	5.16e-06	0.0	0.0	0.0	0.00204753	0.0	0.0	1e-08	455.30690114	759.65104428	788.84894889	16.40470479	-0.03205513	-0.38538956
0.029	4.63148	5.28e-06	0.0	0.0	0.0	0.00204741	0.0	0.0	1e-08	455.71469883	759.606517	788.7349975	16.37730329	-0.03257081	-0.38530007
0.0291	4.6461	5.41e-06	0.0	0.0	0.0	0.00204728	0.0	0.0	1e-08	456.12172934	759.56128454	788.62123651	16.34994609	-0.03307183	-0.38521073
0.0292	4.6607	5.54e-06	0.0	0.0	0.0	0.00204715	0.0	0.0	1e-08	456.52799424	759.51536616	788.50766552	16.32263314	-0.03355849	-0.38512154
0.0293	4.6753	5.67e-06	0.0	0.0	0.0	0.00204702	0.0	0.0	1e-08	456.93349507	759.46878075	788.39428414	16.29536439	-0.03403107	-0.3850325
0.0294	4.68988	5.8e-06	0.0	0.0	0.0	0.00204689	0.0	0.0	1e-08	457.33823338	759.42154678	788.28109196	16.26813979	-0.03448986	-0.38494361
0.0295	4.70446	5.94e-06	0.0	0.0	0.0	0.00204675	0.0	0.0	1e-08	457.74221072	759.37368237	788.16808859	16.24095926	-0.03493512	-0.38485486
0.0296	4.71902	6.08e-06	0.0	0.0	0.0	0.00204661	0.0	0.0	1e-08	458.14542862	759.32520527	788.05527364	16.21382277	-0.03536712	-0.38476627
0.0297	4.73358	6.22e-06	0.0	0.0	0.0	0.00204647	0.0	0.0	1e-08	458.54788864	759.27613288	787.94264672	16.18673024	-0.03578609	-0.38467782
0.0298	4.74812	6.36e-06	0.0	0.0	0.0	0.00204633	0.0	0.0	1e-08	458.94959229	759.22648229	787.83020745	16.15968162	-0.03619229	-0.38458952
0.0299	4.76265	6.51e-06	0.0	0.0	0.0	0.00204618	0.0	0.0	1e-08	459.3505411	759.17627025	787.71795542	16.13267686	-0.03658593	-0.38450137
0.03	4.77718	6.66e-06	0.0	0.0	0.0	0.00204603	0.0	0.0	1e-08	459.75073661	759.12551321	787.60589027	16.10571588	-0.03696725	-0.38441336
0.0301	4.79169	6.81e-06	0.0	0.0	0.0	0.00204588	0.0	0.0	1e-08	460.15018034	759.0742264	787.49401161	16.0788008	-0.03735898	-0.3843255
0.0302	4.80619	6.97e-06	0.0	0.0	0.0	0.00204572	0.0	0.0	1e-08	460.54887385	759.02239327	787.38231922	16.05192791	-0.03772347	-0.38423778
0.0303	4.82069	7.13e-06	0.0	0.0	0.0	0.00204556	0.0	0.0	1e-08	460.94681863	758.97005252	787.2708126	16.02509873	-0.03807733	-0.38415021
0.0304	4.83517	7.29e-06	0.0	0.0	0.0	0.0020454	0.0	0.0	1e-08	461.34401618	758.91721797	787.1594914	15.9983132	-0.03842083	-0.38406279
0.0305	4.84964	7.45e-06	0.0	0.0	0.0	0.00204524	0.0	0.0	1e-08	461.74046802	758.8639031	787.04835523	15.97157126	-0.03875422	-0.38397551
0.0306	4.8641	7.62e-06	0.0	0.0	0.0	0.00204507	0.0	0.0	1e-08	462.13617564	758.81012106	786.93740374	15.94487287	-0.03907777	-0.38388838
0.0307	4.87856	7.79e-06	0.0	0.0	0.0	0.0020449	0.0	0.0	1e-08	462.53114055	758.75588462	786.82663656	15.91821795	-0.03939172	-0.38380139
0.0308	4.893	7.97e-06	0.0	0.0	0.0	0.00204472	0.0	0.0	1e-08	462.92536425	758.70120624	786.71605333	15.89160646	-0.03969632	-0.38371454
0.0309	4.90743	8.14e-06	0.0	0.0	0.0	0.00204454	0.0	0.0	1e-08	463.31884822	758.64609806	786.60565369	15.86503834	-0.03999179	-0.38362784
0.031	4.92185	8.33e-06	0.0	0.0	0.0	0.00204436	0.0	0.0	1e-08	463.71159397	758.5905719	786.49543729	15.83851352	-0.04027838	-0.38354129
0.0311	4.93626	8.51e-06	0.0	0.0	0.0	0.00204418	0.0	0.0	1e-08	464.10360297	758.53463926	786.38540376	15.81203195	-0.04055629	-0.38345487
0.0312	4.95066	8.7e-06	0.0	0.0	0.0	0.00204399	0.0	0.0	1e-08	464.4948767	758.47831136	786.27555277	15.78559356	-0.04082575	-0.3833686
0.0313	4.96505	8.89e-06	0.0	0.0	0.0	0.0020438	0.0	0.0	1e-08	464.88541665	758.42159914	786.16588394	15.75919831	-0.04108696	-0.38328248
0.0314	4.97943	9.08e-06	0.0	0.0	0.0	0.0020436	0.0	0.0	1e-08	465.27522429	758.36451324	786.05639694	15.73284612	-0.04134012	-0.38319649
0.0315	4.9938	9.28e-06	0.0	0.0	0.0	0.00204341	0.0	0.0	1e-08	465.66430109	758.30706594	785.94709141	15.70653619	-0.04157746	-0.38311065
0.0316	5.00816	9.48e-06	0.0	0.0	0.0	0.0020432	0.0	0.0	1e-08	466.05264849	758.24927581	785.83796696	15.68026972	-0.04181262	-0.38302495
0.0317	5.02251	9.69e-06	0.0	0.0	0.0	0.002043	0.0	0.0	1e-08	466.44026798	758.19114597	785.72902328	15.65404609	-0.04203992	-0.3829394
0.0318	5.03685	9.9e-06	0.0	0.0	0.0	0.00204279	0.0	0.0	1e-08	466.82716101	758.13268658	785.62026002	15.62786524	-0.04225952	-0.38285398
0.0319	5.05118	1.011e-05	0.0	0.0	0.0	0.00204257	0.0	0.0	1e-08	467.21332903	758.07390759	785.51167684	15.6017271	-0.04247154	-0.38276871
0.032	5.0655	1.033e-05	0.0	0.0	0.0	0.00204236	0.0	0.0	1e-08	467.5987735	758.01481878	785.4032734	15.57563161	-0.04267612	-0.38268357
0.0321	5.0798	1.055e-05	0.0	0.0	0.0	0.00204214	0.0	0.0	1e-08	467.98349586	757.95542977	785.29504936	15.5495787	-0.04287338	-0.38259858
0.0322	5.0941	1.078e-05	0.0	0.0	0.0	0.00204191	0.0	0.0	1e-08	468.36749756	757.89574999	785.18700437	15.5235683	-0.04306343	-0.38251373
0.0323	5.10839	1.1e-05	0.0	0.0	0.0	0.00204168	0.0	0.0	1e-08	468.75078003	757.83578875	785.0791381	15.49760034	-0.04324639	-0.38242902
0.0324	5.12266	1.124e-05	0.0	0.0	0.0	0.00204145	0.0	0.0	1e-08	469.13334471	757.77555519	784.97145021	15.47167475	-0.04342234	-0.38234445
0.0325	5.13693	1.147e-05	0.0	0.0	0.0	0.00204121	0.0	0.0	1e-08	469.51519303	757.71505835	784.86394036	15.44579146	-0.04359139	-0.38226002
0.0326	5.15119	1.172e-05	0.0	0.0	0.0	0.00204097	0.0	0.0	1e-08	469.89632642	757.65430714	784.75660822	15.4199504	-0.04375361	-0.38217572
0.0327	5.16543	1.196e-05	0.0	0.0	0.0	0.00204072	0.0	0.0	1e-08	470.27674629	757.59331036	784.64945345	15.3941515	-0.04390908	-0.38209157
0.0328	5.17967	1.221e-05	0.0	0.0	0.0	0.00204047	0.0	0.0	1e-08	470.65645408	757.53207669	784.54247573	15.36839469	-0.04405787	-0.38200756
0.0329	5.19389	1.247e-05	0.0	0.0	0.0	0.00204022	0.0	0.0	1e-08	471.0354512	757.47061126	784.43567472	15.34268078	-0.04420809	-0.38192368
0.033	5.2081	1.272e-05	0.0	0.0	0.0	0.00203996	0.0	0.0	1e-08	471.41373907	757.40891702	784.32905014	15.3170082	-0.04434616	-0.38183995
0.0331	5.22231	1.299e-05	0.0	0.0	0.0	0.0020397	0.0	0.0	1e-08	471.79131908	757.3470079	784.22260161	15.29137752	-0.04447807	-0.38175635
0.0332	5.2365	1.325e-05	0.0	0.0	0.0	0.00203943	0.0	0.0	1e-08	472.16819266	757.28489179	784.11632882	15.26578868	-0.04460389	-0.38167289
0.0333	5.25068	1.353e-05	0.0	0.0	0.0	0.00203916	0.0	0.0	1e-08	472.54436119	757.22257649	784.01023144	15.2402416	-0.04472367	-0.38158957
0.0334	5.26486	1.38e-05	0.0	0.0	0.0	0.00203888	0.0	0.0	1e-08	472.91982606	757.16006973	783.90430914	15.21473621	-0.04483748	-0.38150638
0.0335	5.27902	1.408e-05	0.0	0.0	0.0	0.0020386	0.0	0.0	1e-08	473.29458868	757.09737916	783.79856159	15.18927244	-0.04494536	-0.38142333
0.0336	5.29317	1.437e-05	0.0	0.0	0.0	0.00203831	0.0	0.0	1e-08	473.66865044	757.03451238	783.69298848	15.16385022	-0.04504734	-0.38134042
0.0337	5.30731	1.466e-05	0.0	0.0	0.0	0.00203802	0.0	0.0	1e-08	474.04201271	756.97147693	783.58758947	15.13846946	-0.04514346	-0.38125765
0.0338	5.32144	1.496e-05	0.0	0.0	0.0	0.00203772	0.0	0.0	1e-08	474.41467687	756.90828033	783.48236426	15.1131301	-0.04523375	-0.38117501
0.0339	5.33556	1.526e-05	0.0	0.0	0.0	0.00203742	0.0	0.0	2e-08	474.78664431	756.84493005	783.3773125	15.08783207	-0.04531822	-0.38109251
0.034	5.34967	1.557e-05	0.0	0.0	0.0	0.00203712	0.0	0.0	2e-08	475.1579164	756.78143354	783.27243389	15.06257528	-0.04539688	-0.38101015
0.0341	5.36376	1.588e-05	0.0	0.0	0.0	0.00203681	0.0	0.0	2e-08	475.5284945	756.71779822	783.16772811	15.03735966	-0.04546975	-0.38092792
0.0342	5.37785	1.619e-05	0.0	0.0	0.0	0.00203649	0.0	0.0	2e-08	475.89837999	756.65403155	783.06319482	15.01218513	-0.04553681	-0.38084583
0.0343	5.39193	1.651e-05	0.0	0.0	0.0	0.00203617	0.0	0.0	2e-08	476.26757425	756.59012408	782.95883379	14.98705436	-0.0456258	-0.38076387
0.0344	5.406	1.684e-05	0.0	0.0	0.0	0.00203584	0.0	0.0	2e-08	476.63607865	756.52607462	782.85464474	14.96196261	-0.04568955	-0.38068204
0.0345	5.42005	1.717e-05	0.0	0.0	0.0	0.00203551	0.0	0.0	2e-08	477.00389453	756.46190419	782.75062729	14.93691184	-0.04574868	-0.38060036
0.0346	5.4341	1.751e-05	0.0	0.0	0.0	0.00203517	0.0	0.0	2e-08	477.37102324	756.39761857	782.64678113	14.91190199	-0.04580325	-0.3805188
0.0347	5.44813	1.785e-05	0.0	0.0	0.0	0.00203483	0.0	0.0	2e-08	477.73746612	756.33322349	782.54310594	14.88693297	-0.04585334	-0.38043738
0.0348	5.46216	1.82e-05	0.0	0.0	0.0	0.00203448	0.0	0.0	2e-08	478.10322453	756.26872453	782.43960142	14.86200473	-0.045899	-0.3803561
0.0349	5.47617	1.855e-05	0.0	0.0	0.0	0.00203412	0.0	0.0	2e-08	478.46829979	756.20412726	782.33626726	14.83711719	-0.04594029	-0.38027495
0.035	5.49017	1.891e-05	0.0	0.0	0.0	0.00203376	0.0	0.0	2e-08	478.83269326	756.13943711	782.23310316	14.81227029	-0.04597726	-0.38019393
0.0351	5.50416	1.928e-05	0.0	0.0	0.0	0.0020334	0.0	0.0	2e-08	479.19640626	756.07465947	782.1301088	14.78746394	-0.04600997	-0.38011304
0.0352	5.51814	1.965e-05	0.0	0.0	0.0	0.00203303	0.0	0.0	2e-08	479.55944012	756.00979967	782.02728388	14.7626981	-0.04603846	-0.38003229
0.0353	5.53212	2.003e-05	0.0	0.0	0.0	0.00203265	0.0	0.0	2e-08	479.92179618	755.94486295	781.9246281	14.73797267	-0.04606277	-0.37995167
0.0354	5.54608	2.041e-05	0.0	0.0	0.0	0.00203227	0.0	0.0	2e-08	480.28347575	755.87985452	781.82214115	14.71328759	-0.04608294	-0.37987119
0.0355	5.56002	2.08e-05	0.0	0.0	0.0	0.00203188	0.0	0.0	2e-08	480.64448015	755.81477951	781.71982273	14.6886428	-0.04609901	-0.37979084
0.0356	5.57396	2.119e-05	0.0	0.0	0.0	0.00203148	0.0	0.0	2e-08	481.0048107	755.74964303	781.61767253	14.66403821	-0.04611102	-0.37971061
0.0357	5.58789	2.16e-05	0.0	0.0	0.0	0.00203108	0.0	0.0	2e-08	481.36446874	755.68443589	781.51569032	14.63947551	-0.04613732	-0.37963052
0.0358	5.60181	2.2e-05	0.0	0.0	0.0	0.00203067	0.0	0.0	2e-08	481.72345557	755.61916382	781.4138758	14.61495163	-0.04614666	-0.37955056
0.0359	5.61571	2.242e-05	0.0	0.0	0.0	0.00203026	0.0	0.0	2e-08	482.08177248	755.55383764	781.31222864	14.59046783	-0.04615279	-0.37947074
0.036	5.62961	2.284e-05	0.0	0.0	0.0	0.00202984	0.0	0.0	2e-08	482.43942079	755.48846119	781.21074854	14.56602403	-0.0461558	-0.37939104
0.0361	5.6435	2.326e-05	0.0	0.0	0.0	0.00202941	0.0	0.0	2e-08	482.79640178	755.42303824	781.10943521	14.54162017	-0.04615576	-0.37931148
0.0362	5.65737	2.37e-05	0.0	0.0	0.0	0.00202898	0.0	0.0	2e-08	483.15271676	755.35757242	781.00828835	14.51725618	-0.04615274	-0.37923204
0.0363	5.67123	2.414e-05	0.0	0.0	0.0	0.00202854	0.0	0.0	2e-08	483.50836702	755.29206729	780.90730768	14.49293199	-0.04614683	-0.37915274
0.0364	5.68509	2.458e-05	0.0	0.0	0.0	0.00202809	0.0	0.0	2e-08	483.86335384	755.22652627	780.8064929	14.46864755	-0.0461381	-0.37907357
0.0365	5.69893	2.504e-05	0.0	0.0	0.0	0.00202764	0.0	0.0	3e-08	484.21767851	755.16095272	780.70584373	14.44440277	-0.04612662	-0.37899452
0.0366	5.71276	2.55e-05	0.0	0.0	0.0	0.00202718	0.0	0.0	3e-08	484.57134232	755.09534988	780.60535986	14.4201976	-0.04611245	-0.37891561
0.0367	5.72658	2.596e-05	0.0	0.0	0.0	0.00202671	0.0	0.0	3e-08	484.92434653	755.02972088	780.50504103	14.39603197	-0.04609568	-0.37883683
0.0368	5.74039	2.644e-05	0.0	0.0	0.0	0.00202623	0.0	0.0	3e-08	485.27669244	754.96406878	780.40488693	14.37190581	-0.04607637	-0.37875817
0.0369	5.75419	2.692e-05	0.0	0.0	0.0	0.00202575	0.0	0.0	3e-08	485.6283813	754.89839655	780.30489728	14.34781906	-0.04605458	-0.37867965
0.037	5.76797	2.741e-05	0.0	0.0	0.0	0.00202526	0.0	0.0	3e-08	485.97941439	754.83270705	780.2050718	14.32377165	-0.04603038	-0.37860125
0.0371	5.78175	2.79e-05	0.0	0.0	0.0	0.00202477	0.0	0.0	3e-08	486.32979297	754.76700418	780.1054102	14.29976334	-0.04600278	-0.37852298
0.0372	5.79551	2.84e-05	0.0	0.0	0.0	0.00202427	0.0	0.0	3e-08	486.6795183	754.7012902	780.00591219	14.27579436	-0.04597365	-0.37844485
0.0373	5.80927	2.891e-05	0.0	0.0	0.0	0.00202376	0.0	0.0	3e-08	487.02859164	754.63556753	779.90657749	14.25186452	-0.04594225	-0.37836683
0.0374	5.82301	2.943e-05	0.0	0.0	0.0	0.00202324	0.0	0.0	3e-08	487.37701425	754.56983876	779.80740583	14.22797375	-0.04590864	-0.37828895
0.0375	5.83675	2.996e-05	0.0	0.0	0.0	0.00202271	0.0	0.0	3e-08	487.72478737	754.50410643	779.70839692	14.20412198	-0.04587287	-0.3782112
0.0376	5.85047	3.049e-05	0.0	0.0	0.0	0.00202218	0.0	0.0	3e-08	488.07191225	754.43837297	779.60955047	14.18030914	-0.045835	-0.37813357
0.0377	5.86418	3.103e-05	0.0	0.0	0.0	0.00202164	0.0	0.0	3e-08	488.41839014	754.37264078	779.51086622	14.15653517	-0.04579507	-0.37805607
0.0378	5.87788	3.158e-05	0.0	0.0	0.0	0.00202109	0.0	0.0	3e-08	488.76422228	754.30691216	779.41234387	14.1328	-0.04575314	-0.3779787
0.0379	5.89157	3.213e-05	0.0	0.0	0.0	0.00202053	0.0	0.0	3e-08	489.10940991	754.24118936	779.31398316	14.10910357	-0.04570925	-0.37790145
0.038	5.90525	3.269e-05	0.0	0.0	0.0	0.00201997	0.0	0.0	3e-08	489.45395425	754.17547455	779.2157838	14.0854458	-0.04566345	-0.37782433
0.0381	5.91891	3.327e-05	0.0	0.0	0.0	0.0020194	0.0	0.0	3e-08	489.79785655	754.10976986	779.11774552	14.06182663	-0.04561579	-0.37774734
0.0382	5.93257	3.384e-05	0.0	0.0	0.0	0.00201882	0.0	0.0	3e-08	490.14111803	754.04407734	779.01986804	14.038246	-0.0455663	-0.37767047
0.0383	5.94622	3.443e-05	0.0	0.0	0.0	0.00201823	0.0	0.0	3e-08	490.48373991	753.978399	778.92215109	14.01470383	-0.04551504	-0.37759373
0.0384	5.95985	3.503e-05	0.0	0.0	0.0	0.00201763	0.0	0.0	4e-08	490.82572341	753.91273678	778.82459439	13.9911999	-0.04546063	-0.37751712
0.0385	5.97347	3.563e-05	0.0	0.0	0.0	0.00201703	0.0	0.0	4e-08	491.16706975	753.84709694	778.72719766	13.96773419	-0.04540344	-0.37744063
0.0386	5.98709	3.625e-05	0.0	0.0	0.0	0.00201642	0.0	0.0	4e-08	491.50778014	753.78147855	778.62996062	13.9443069	-0.04534597	-0.37736426
0.0387	6.00069	3.687e-05	0.0	0.0	0.0	0.00201579	0.0	0.0	4e-08	491.8478558	753.7158834	778.532883	13.92091778	-0.04528671	-0.37728803
0.0388	6.01428	3.75e-05	0.0	0.0	0.0	0.00201516	0.0	0.0	4e-08	492.18729794	753.65031346	778.43596454	13.89756678	-0.04522569	-0.37721191
0.0389	6.02786	3.813e-05	0.0	0.0	0.0	0.00201452	0.0	0.0	4e-08	492.52610775	753.58477065	778.33920497	13.87425382	-0.04516292	-0.37713592
0.039	6.04142	3.878e-05	0.0	0.0	0.0	0.00201388	0.0	0.0	4e-08	492.86428643	753.51925691	778.242604	13.85097884	-0.04509843	-0.37706006
0.0391	6.05498	3.944e-05	0.0	0.0	0.0	0.00201322	0.0	0.0	4e-08	493.2018352	753.45377411	778.14616138	13.82774176	-0.04503222	-0.37698432
0.0392	6.06853	4.01e-05	0.0	0.0	0.0	0.00201256	0.0	0.0	4e-08	493.53875523	753.38832413	778.04987682	13.80454252	-0.04496432	-0.3769087
0.0393	6.08206	4.078e-05	0.0	0.0	0.0	0.00201188	0.0	0.0	4e-08	493.87504773	753.32290882	777.95375007	13.78138105	-0.04489473	-0.37683321
0.0394	6.09559	4.146e-05	0.0	0.0	0.0	0.0020112	0.0	0.0	4e-08	494.21071387	753.25753001	777.85778084	13.75825727	-0.04482346	-0.37675784
0.0395	6.1091	4.215e-05	0.0	0.0	0.0	0.0020105	0.0	0.0	4e-08	494.54575485	753.19218954	777.76196888	13.73517113	-0.04475053	-0.3766826
0.0396	6.1226	4.285e-05	0.0	0.0	0.0	0.0020098	0.0	0.0	4e-08	494.88017185	753.12688922	777.66631391	13.71212255	-0.04467593	-0.37660748
0.0397	6.13609	4.356e-05	0.0	0.0	0.0	0.00200909	0.0	0.0	4e-08	495.21396603	753.06163086	777.57081567	13.68911147	-0.04459967	-0.37653248
0.0398	6.14957	4.428e-05	0.0	0.0	0.0	0.00200837	0.0	0.0	4e-08	495.54713859	752.99641571	777.4754739	13.66613818	-0.04452608	-0.3764576
0.0399	6.16304	4.501e-05	0.0	0.0	0.0	0.00200764	0.0	0.0	5e-08	495.87969071	752.93124005	777.38028834	13.64320199	-0.04444789	-0.37638285
0.04	6.17649	4.575e-05	0.0	0.0	0.0	0.0020069	0.0	0.0	5e-08	496.21162353	752.86610981	777.28525872	13.6203031	-0.04436823	-0.37630822
0.0401	6.18994	4.65e-05	0.0	0.0	0.0	0.00200615	0.0	0.0	5e-08	496.54293824	752.8010265	777.19038478	13.59744145	-0.04428714	-0.37623371
0.0402	6.20337	4.726e-05	0.0	0.0	0.0	0.00200539	0.0	0.0	5e-08	496.87363599	752.73599163	777.09566624	13.57461696	-0.04420462	-0.37615933
0.0403	6.2168	4.802e-05	0.0	0.0	0.0	0.00200462	0.0	0.0	5e-08	497.20371795	752.67100669	777.00110284	13.55182958	-0.04412069	-0.37608506
0.0404	6.23021	4.88e-05	0.0	0.0	0.0	0.00200385	0.0	0.0	5e-08	497.53318526	752.60607317	776.90669433	13.52907923	-0.04403534	-0.37601092
0.0405	6.24361	4.959e-05	0.0	0.0	0.0	0.00200306	0.0	0.0	5e-08	497.86203909	752.54119253	776.81244044	13.50636583	-0.04394859	-0.3759369
0.0406	6.257	5.039e-05	0.0	0.0	0.0	0.00200226	0.0	0.0	5e-08	498.19028058	752.47636625	776.71834091	13.48368934	-0.04386043	-0.375863
0.0407	6.27038	5.12e-05	0.0	0.0	0.0	0.00200145	0.0	0.0	5e-08	498.51791088	752.41159578	776.62439548	13.46104967	-0.04377089	-0.37578922
0.0408	6.28374	5.202e-05	0.0	0.0	0.0	0.00200063	0.0	0.0	5e-08	498.84493114	752.34688257	776.53060388	13.43844676	-0.04367995	-0.37571557
0.0409	6.2971	5.284e-05	0.0	0.0	0.0	0.0019998	0.0	0.0	5e-08	499.17134249	752.28222807	776.43696586	13.41588055	-0.04358763	-0.37564203
0.041	6.31044	5.368e-05	0.0	0.0	0.0	0.00199896	0.0	0.0	5e-08	499.49714608	752.21763375	776.34348115	13.39335095	-0.04349391	-0.37556861
0.0411	6.32377	5.453e-05	0.0	0.0	0.0	0.00199811	0.0	0.0	5e-08	499.82234304	752.15310105	776.2501495	13.37085791	-0.0433988	-0.37549532
0.0412	6.3371	5.539e-05	0.0	0.0	0.0	0.00199725	0.0	0.0	6e-08	500.14693451	752.08862916	776.15697067	13.34840198	-0.0433093	-0.37542214
0.0413	6.35041	5.626e-05	0.0	0.0	0.0	0.00199638	0.0	0.0	6e-08	500.47092162	752.02421338	776.06394441	13.32598204	-0.04321357	-0.37534908
0.0414	6.3637	5.715e-05	0.0	0.0	0.0	0.00199549	0.0	0.0	6e-08	500.79430551	751.95986049	775.97107044	13.30359847	-0.04311675	-0.37527615
0.0415	6.37699	5.804e-05	0.0	0.0	0.0	0.0019946	0.0	0.0	6e-08	501.11708727	751.89557152	775.87834852	13.28125122	-0.04301888	-0.37520333
0.0416	6.39027	5.894e-05	0.0	0.0	0.0	0.00199369	0.0	0.0	6e-08	501.43926805	751.8313475	775.78577839	13.25894022	-0.04291995	-0.37513063
0.0417	6.40353	5.986e-05	0.0	0.0	0.0	0.00199278	0.0	0.0	6e-08	501.76084896	751.76718938	775.69335978	13.2366654	-0.04282	-0.37505805
0.0418	6.41679	6.078e-05	0.0	0.0	0.0	0.00199185	0.0	0.0	6e-08	502.08183111	751.70309815	775.60109246	13.2144267	-0.04271904	-0.37498559
0.0419	6.43003	6.172e-05	0.0	0.0	0.0	0.00199091	0.0	0.0	6e-08	502.40221562	751.63907472	775.50897616	13.19222405	-0.04261709	-0.37491325
0.042	6.44326	6.267e-05	0.0	0.0	0.0	0.00198996	0.0	0.0	6e-08	502.72200359	751.57512003	775.41701063	13.17005738	-0.04251415	-0.37484102
0.0421	6.45648	6.363e-05	0.0	0.0	0.0	0.001989	0.0	0.0	6e-08	503.04119614	751.51123498	775.32519562	13.14792663	-0.04241026	-0.37476892
0.0422	6.46969	6.46e-05	0.0	0.0	0.0	0.00198803	0.0	0.0	6e-08	503.35979436	751.44742043	775.23353088	13.12583173	-0.04230541	-0.37469693
0.0423	6.48288	6.558e-05	0.0	0.0	0.0	0.00198705	0.0	0.0	7e-08	503.67779936	751.38367727	775.14201616	13.10377262	-0.04219963	-0.37462506
0.0424	6.49607	6.658e-05	0.0	0.0	0.0	0.00198605	0.0	0.0	7e-08	503.99521223	751.32000632	775.05065121	13.08174924	-0.04209292	-0.37455331
0.0425	6.50924	6.758e-05	0.0	0.0	0.0	0.00198504	0.0	0.0	7e-08	504.31203407	751.25640841	774.95943577	13.05976151	-0.04198531	-0.37448168
0.0426	6.5224	6.86e-05	0.0	0.0	0.0	0.00198402	0.0	0.0	7e-08	504.62826598	751.19288317	774.86836961	13.03780954	-0.04187919	-0.37441016
0.0427	6.53555	6.963e-05	0.0	0.0	0.0	0.00198299	0.0	0.0	7e-08	504.94390905	751.12943017	774.77745247	13.01589298	-0.04177052	-0.37433876
0.0428	6.54869	7.068e-05	0.0	0.0	0.0	0.00198195	0.0	0.0	7e-08	505.25896437	751.06605159	774.68668411	12.99401188	-0.04166108	-0.37426748
0.0429	6.56182	7.173e-05	0.0	0.0	0.0	0.0019809	0.0	0.0	7e-08	505.57343301	751.00274804	774.59606429	12.9721662	-0.0415509	-0.37419631
0.043	6.57493	7.28e-05	0.0	0.0	0.0	0.00197983	0.0	0.0	7e-08	505.88731606	750.93952011	774.50559274	12.95035585	-0.04143999	-0.37412526
0.0431	6.58804	7.387e-05	0.0	0.0	0.0	0.00197875	0.0	0.0	7e-08	506.2006146	750.87636838	774.41526923	12.92858078	-0.04132838	-0.37405432
0.0432	6.60113	7.497e-05	0.0	0.0	0.0	0.00197766	0.0	0.0	8e-08	506.5133297	750.81329341	774.32509351	12.90684092	-0.04121607	-0.37398351
0.0433	6.61421	7.607e-05	0.0	0.0	0.0	0.00197655	0.0	0.0	8e-08	506.82546245	750.75029571	774.23506533	12.88513621	-0.04110309	-0.3739128
0.0434	6.62728	7.719e-05	0.0	0.0	0.0	0.00197543	0.0	0.0	8e-08	507.1370139	750.6873758	774.14518446	12.86346658	-0.04098945	-0.37384222
0.0435	6.64034	7.831e-05	0.0	0.0	0.0	0.0019743	0.0	0.0	8e-08	507.44798514	750.62453415	774.05545064	12.84183197	-0.04087518	-0.37377175
0.0436	6.65338	7.946e-05	0.0	0.0	0.0	0.00197316	0.0	0.0	8e-08	507.75837722	750.56177122	773.96586364	12.82023232	-0.04076029	-0.37370139
0.0437	6.66642	8.061e-05	0.0	0.0	0.0	0.00197201	0.0	0.0	8e-08	508.0681912	750.49908745	773.87642321	12.79866755	-0.04064479	-0.37363115
0.0438	6.67944	8.178e-05	0.0	0.0	0.0	0.00197084	0.0	0.0	8e-08	508.37742816	750.43648327	773.78712911	12.77713761	-0.04052872	-0.37356102
0.0439	6.69245	8.296e-05	0.0	0.0	0.0	0.00196966	0.0	0.0	8e-08	508.68608914	750.37395906	773.6979811	12.75564244	-0.04041207	-0.37349101
0.044	6.70545	8.415e-05	0.0	0.0	0.0	0.00196846	0.0	0.0	8e-08	508.99417521	750.31151623	773.60897893	12.73418174	-0.04029338	-0.37342112
0.0441	6.71844	8.536e-05	0.0	0.0	0.0	0.00196725	0.0	0.0	9e-08	509.30168741	750.24915537	773.52012236	12.71275584	-0.04017521	-0.37335134
0.0442	6.73142	8.658e-05	0.0	0.0	0.0	0.00196603	0.0	0.0	9e-08	509.6086268	750.18687619	773.43141116	12.69136449	-0.04005644	-0.37328167
0.0443	6.74438	8.781e-05	0.0	0.0	0.0	0.0019648	0.0	0.0	9e-08	509.91499442	750.12467911	773.34284508	12.67000765	-0.03993711	-0.37321211
0.0444	6.75733	8.906e-05	0.0	0.0	0.0	0.00196355	0.0	0.0	9e-08	510.22079131	750.06256452	773.25442389	12.64868524	-0.03981721	-0.37314267
0.0445	6.77027	9.032e-05	0.0	0.0	0.0	0.00196229	0.0	0.0	9e-08	510.52601853	750.0005328	773.16614734	12.6273972	-0.03969675	-0.37307335
0.0446	6.7832	9.159e-05	0.0	0.0	0.0	0.00196102	0.0	0.0	9e-08	510.83067711	749.93858435	773.0780152	12.60614347	-0.03957575	-0.37300413
0.0447	6.79612	9.288e-05	0.0	0.0	0.0	0.00195973	0.0	0.0	9e-08	511.13476809	749.87671951	772.99002723	12.58492398	-0.03945422	-0.37293503
0.0448	6.80903	9.418e-05	0.0	0.0	0.0	0.00195843	0.0	0.0	9e-08	511.43829251	749.81493864	772.9021832	12.56373867	-0.03933215	-0.37286605
0.0449	6.82192	9.549e-05	0.0	0.0	0.0	0.00195711	0.0	0.0	1e-07	511.74125139	749.7532421	772.81448286	12.54258747	-0.03920957	-0.37279717
0.045	6.8348	9.682e-05	0.0	0.0	0.0	0.00195578	0.0	0.0	1e-07	512.04364576	749.69163022	772.72692599	12.52147032	-0.03908647	-0.37272841
0.0451	6.84767	9.816e-05	0.0	0.0	0.0	0.00195444	0.0	0.0	1e-07	512.34547667	749.63010334	772.63951234	12.50038716	-0.03896287	-0.37265976
0.0452	6.86053	9.952e-05	0.0	0.0	0.0	0.00195308	0.0	0.0	1e-07	512.64674512	749.56866178	772.55224167	12.47933792	-0.03883876	-0.37259123
0.0453	6.87338	0.00010089	0.0	0.0	0.0	0.00195171	0.0	0.0	1e-07	512.94745214	749.50730586	772.46511377	12.45832254	-0.03871417	-0.3725228
0.0454	6.88621	0.00010227	0.0	0.0	0.0	0.00195032	0.0	0.0	1e-07	513.24759876	749.44603614	772.37812838	12.43734083	-0.03858878	-0.37245449
0.0455	6.89904	0.00010367	0.0	0.0	0.0	0.00194892	0.0	0.0	1e-07	513.547186	749.38485287	772.29128528	12.41639294	-0.03846313	-0.37238629
0.0456	6.91185	0.00010509	0.0	0.0	0.0	0.0019475	0.0	0.0	1.1e-07	513.84621486	749.32375629	772.20458423	12.39547872	-0.03833699	-0.3723182
0.0457	6.92465	0.00010651	0.0	0.0	0.0	0.00194608	0.0	0.0	1.1e-07	514.14468636	749.26274672	772.118025	12.37459809	-0.03821036	-0.37225022
0.0458	6.93743	0.00010796	0.0	0.0	0.0	0.00194463	0.0	0.0	1.1e-07	514.44260151	749.20182447	772.03160736	12.353751	-0.03808325	-0.37218235
0.0459	6.95021	0.00010941	0.0	0.0	0.0	0.00194317	0.0	0.0	1.1e-07	514.73996133	749.14098986	771.94533107	12.33293738	-0.03795566	-0.3721146
0.046	6.96297	0.00011089	0.0	0.0	0.0	0.0019417	0.0	0.0	1.1e-07	515.03676681	749.08024319	771.85919591	12.31215717	-0.03782759	-0.37204695
0.0461	6.97572	0.00011237	0.0	0.0	0.0	0.00194021	0.0	0.0	1.1e-07	515.33301896	749.0195848	771.77320164	12.2914103	-0.03769905	-0.37197942
0.0462	6.98846	0.00011387	0.0	0.0	0.0	0.00193871	0.0	0.0	1.1e-07	515.62871879	748.95901498	771.68734804	12.27069671	-0.03757003	-0.37191199
0.0463	7.00119	0.00011539	0.0	0.0	0.0	0.00193719	0.0	0.0	1.2e-07	515.92386729	748.89853406	771.60163486	12.25001634	-0.03744054	-0.37184468
0.0464	7.01391	0.00011692	0.0	0.0	0.0	0.00193566	0.0	0.0	1.2e-07	516.21846546	748.83814236	771.51606189	12.22936912	-0.03731057	-0.37177748
0.0465	7.02661	0.00011847	0.0	0.0	0.0	0.00193411	0.0	0.0	1.2e-07	516.5125143	748.77784019	771.43062889	12.20875499	-0.03718013	-0.37171038
0.0466	7.0393	0.00012003	0.0	0.0	0.0	0.00193254	0.0	0.0	1.2e-07	516.8060148	748.71762789	771.34533563	12.18817389	-0.03704921	-0.3716434
0.0467	7.05198	0.00012161	0.0	0.0	0.0	0.00193097	0.0	0.0	1.2e-07	517.09896794	748.65750579	771.26018189	12.16762575	-0.03691782	-0.37157653
0.0468	7.06465	0.0001232	0.0	0.0	0.0	0.00192937	0.0	0.0	1.2e-07	517.39137472	748.59747198	771.17516744	12.1471106	-0.03678809	-0.37150976
0.0469	7.07731	0.00012481	0.0	0.0	0.0	0.00192776	0.0	0.0	1.2e-07	517.68323613	748.53752796	771.09029206	12.12662822	-0.03665635	-0.37144311
0.047	7.08995	0.00012643	0.0	0.0	0.0	0.00192614	0.0	0.0	1.3e-07	517.97455315	748.47767425	771.00555551	12.10617862	-0.03652422	-0.37137656
0.0471	7.10258	0.00012807	0.0	0.0	0.0	0.0019245	0.0	0.0	1.3e-07	518.26532676	748.4179111	770.92095758	12.08576173	-0.0363917	-0.37131012
0.0472	7.1152	0.00012972	0.0	0.0	0.0	0.00192284	0.0	0.0	1.3e-07	518.55555793	748.35823872	770.83649803	12.06537749	-0.03625879	-0.37124379
0.0473	7.12781	0.00013139	0.0	0.0	0.0	0.00192117	0.0	0.0	1.3e-07	518.84524766	748.29865733	770.75217664	12.04502583	-0.0361255	-0.37117757
0.0474	7.1404	0.00013308	0.0	0.0	0.0	0.00191948	0.0	0.0	1.3e-07	519.13439691	748.23916717	770.66799318	12.0247067	-0.03599182	-0.37111146
0.0475	7.15299	0.00013478	0.0	0.0	0.0	0.00191778	0.0	0.0	1.3e-07	519.42300665	748.17976846	770.58394743	12.00442003	-0.03585777	-0.37104546
0.0476	7.16556	0.0001365	0.0	0.0	0.0	0.00191606	0.0	0.0	1.4e-07	519.71107787	748.12046141	770.50003917	11.98416576	-0.03572335	-0.37097956
0.0477	7.17812	0.00013823	0.0	0.0	0.0	0.00191432	0.0	0.0	1.4e-07	519.99861152	748.06124624	770.41626817	11.96394382	-0.03558855	-0.37091377
0.0478	7.19066	0.00013998	0.0	0.0	0.0	0.00191257	0.0	0.0	1.4e-07	520.28560858	748.00212319	770.33263421	11.94375415	-0.03545338	-0.37084809
0.0479	7.2032	0.00014175	0.0	0.0	0.0	0.0019108	0.0	0.0	1.4e-07	520.57207	747.94309246	770.24913706	11.9235967	-0.03531785	-0.37078252
0.048	7.21572	0.00014353	0.0	0.0	0.0	0.00190902	0.0	0.0	1.4e-07	520.85799676	747.88415429	770.16577651	11.90347139	-0.03518195	-0.37071705
0.0481	7.22823	0.00014533	0.0	0.0	0.0	0.00190722	0.0	0.0	1.5e-07	521.14338981	747.82530886	770.08255233	11.88337824	-0.03504731	-0.37065169
0.0482	7.24073	0.00014714	0.0	0.0	0.0	0.00190541	0.0	0.0	1.5e-07	521.42825012	747.76655388	769.99946431	11.86331706	-0.0349112	-0.37058644
0.0483	7.25322	0.00014897	0.0	0.0	0.0	0.00190357	0.0	0.0	1.5e-07	521.71257864	747.70789136	769.91651223	11.84328784	-0.03477481	-0.3705213
0.0484	7.26569	0.00015082	0.0	0.0	0.0	0.00190172	0.0	0.0	1.5e-07	521.99637632	747.6493214	769.83369586	11.82329053	-0.03463814	-0.37045626
0.0485	7.27815	0.00015268	0.0	0.0	0.0	0.00189986	0.0	0.0	1.5e-07	522.27964413	747.59084412	769.75101498	11.80332505	-0.03450121	-0.37039133
0.0486	7.2906	0.00015456	0.0	0.0	0.0	0.00189798	0.0	0.0	1.5e-07	522.562383	747.53245962	769.66846938	11.78339135	-0.03436401	-0.3703265
0.0487	7.30304	0.00015646	0.0	0.0	0.0	0.00189608	0.0	0.0	1.6e-07	522.8445939	747.474168	769.58605884	11.76348937	-0.03422656	-0.37026178
0.0488	7.31546	0.00015837	0.0	0.0	0.0	0.00189416	0.0	0.0	1.6e-07	523.12627776	747.41596934	769.50378313	11.74361903	-0.03408886	-0.37019717
0.0489	7.32787	0.0001603	0.0	0.0	0.0	0.00189223	0.0	0.0	1.6e-07	523.40743554	747.35786374	769.42164205	11.72378029	-0.03395091	-0.37013266
0.049	7.34027	0.00016225	0.0	0.0	0.0	0.00189028	0.0	0.0	1.6e-07	523.68806817	747.29985126	769.33963537	11.70397308	-0.03381274	-0.37006826
0.0491	7.35266	0.00016421	0.0	0.0	0.0	0.00188832	0.0	0.0	1.6e-07	523.9681766	747.24193198	769.25776287	11.68419733	-0.03367433	-0.37000396
0.0492	7.36504	0.00016619	0.0	0.0	0.0	0.00188633	0.0	0.0	1.7e-07	524.24776177	747.18410596	769.17602435	11.66445299	-0.03353571	-0.36993977
0.0493	7.3774	0.00016819	0.0	0.0	0.0	0.00188433	0.0	0.0	1.7e-07	524.52682462	747.12637327	769.09441958	11.64473999	-0.03339687	-0.36987568
0.0494	7.38975	0.00017021	0.0	0.0	0.0	0.00188232	0.0	0.0	1.7e-07	524.80536608	747.06873396	769.01294836	11.62505828	-0.03325783	-0.3698117
0.0495	7.40209	0.00017224	0.0	0.0	0.0	0.00188028	0.0	0.0	1.7e-07	525.08338709	747.01118829	768.93161045	11.60540759	-0.03311754	-0.36974782
0.0496	7.41441	0.00017428	0.0	0.0	0.0	0.00187823	0.0	0.0	1.7e-07	525.36088857	746.95373737	768.85040565	11.5857882	-0.03297778	-0.36968405
0.0497	7.42673	0.00017635	0.0	0.0	0.0	0.00187617	0.0	0.0	1.8e-07	525.63787146	746.89638039	768.76933375	11.56619989	-0.03283778	-0.36962038
0.0498	7.43903	0.00017843	0.0	0.0	0.0	0.00187408	0.0	0.0	1.8e-07	525.91433669	746.83911745	768.68839453	11.54664261	-0.03269755	-0.36955681
0.0499	7.45131	0.00018053	0.0	0.0	0.0	0.00187198	0.0	0.0	1.8e-07	526.19028518	746.78194865	768.60758778	11.5271163	-0.03255709	-0.36949335
0.05	7.46359	0.00018265	0.0	0.0	0.0	0.00186986	0.0	0.0	1.8e-07	526.46571786	746.72487407	768.52691328	11.50762088	-0.0324164	-0.36943
0.05009	7.47585	0.00018479	0.0	0.0	0.0	0.00186772	0.0	0.0	1.8e-07	526.74063566	746.66789381	768.44637082	11.48815631	-0.03227549	-0.36936675
0.05019	7.4881	0.00018694	0.0	0.0	0.0	0.00186557	0.0	0.0	1.9e-07	527.01503949	746.61100797	768.3659602	11.46872252	-0.03213436	-0.3693036
0.05029	7.50034	0.00018911	0.0	0.0	0.0	0.0018634	0.0	0.0	1.9e-07	527.28893028	746.55421663	768.2856812	11.44931944	-0.03199301	-0.36924055
0.05039	7.51257	0.00019129	0.0	0.0	0.0	0.00186121	0.0	0.0	1.9e-07	527.56230894	746.4975199	768.2055336	11.42994702	-0.03185144	-0.36917761
0.05049	7.52478	0.0001935	0.0	0.0	0.0	0.001859	0.0	0.0	1.9e-07	527.8351764	746.44091786	768.1255172	11.41060519	-0.03170965	-0.36911477
0.05059	7.53698	0.00019572	0.0	0.0	0.0	0.00185678	0.0	0.0	2e-07	528.10753355	746.38441061	768.0456318	11.39129389	-0.03156765	-0.36905203
0.05069	7.54917	0.00019796	0.0	0.0	0.0	0.00185453	0.0	0.0	2e-07	528.37938133	746.32799825	767.96587717	11.37201306	-0.03142543	-0.3689894
0.05079	7.56135	0.00020022	0.0	0.0	0.0	0.00185227	0.0	0.0	2e-07	528.65072064	746.27168087	767.8862531	11.35276263	-0.03128301	-0.36892687
0.05089	7.57351	0.00020249	0.0	0.0	0.0	0.00185	0.0	0.0	2e-07	528.92155238	746.21545801	767.8067594	11.33354257	-0.0311417	-0.36886444
0.05099	7.58566	0.00020478	0.0	0.0	0.0	0.0018477	0.0	0.0	2e-07	529.19187748	746.15932875	767.72739586	11.31435279	-0.03099926	-0.36880211
0.05109	7.5978	0.00020709	0.0	0.0	0.0	0.00184539	0.0	0.0	2.1e-07	529.46169682	746.10329415	767.64816227	11.29519322	-0.03085668	-0.36873989
0.05119	7.60992	0.00020942	0.0	0.0	0.0	0.00184306	0.0	0.0	2.1e-07	529.73101133	746.04735424	767.56905842	11.27606382	-0.03071395	-0.36867776
0.05129	7.62203	0.00021177	0.0	0.0	0.0	0.00184071	0.0	0.0	2.1e-07	529.9998219	745.99150902	767.4900841	11.25696451	-0.03057108	-0.36861574
0.05139	7.63413	0.00021413	0.0	0.0	0.0	0.00183834	0.0	0.0	2.1e-07	530.26812943	745.9357585	767.4112391	11.23789525	-0.03042809	-0.36855382
0.05149	7.64622	0.00021651	0.0	0.0	0.0	0.00183596	0.0	0.0	2.2e-07	530.53593483	745.88010268	767.33252323	11.21885596	-0.03028497	-0.368492
0.05159	7.65829	0.00021891	0.0	0.0	0.0	0.00183356	0.0	0.0	2.2e-07	530.80323899	745.82454155	767.25393627	11.19984659	-0.03014173	-0.36843029
0.05169	7.67036	0.00022133	0.0	0.0	0.0	0.00183114	0.0	0.0	2.2e-07	531.07004281	745.76907512	767.17547802	11.18086707	-0.02999837	-0.36836867
0.05179	7.6824	0.00022376	0.0	0.0	0.0	0.0018287	0.0	0.0	2.2e-07	531.33634719	745.71370336	767.09714828	11.16191734	-0.02985491	-0.36830716
0.05189	7.69444	0.00022622	0.0	0.0	0.0	0.00182625	0.0	0.0	2.3e-07	531.60215302	745.65842626	767.01894684	11.14299735	-0.02971134	-0.36824574
0.05199	7.70646	0.00022869	1e-08	0.0	0.0	0.00182377	0.0	0.0	2.3e-07	531.86746119	745.6032438	766.94087349	11.12410703	-0.02956768	-0.36818443
0.05209	7.71847	0.00023118	1e-08	0.0	0.0	0.00182128	0.0	0.0	2.3e-07	532.13227259	745.54815594	766.86292805	11.10524631	-0.02942392	-0.36812321
0.05219	7.73047	0.00023368	1e-08	0.0	0.0	0.00181877	0.0	0.0	2.3e-07	532.39658811	745.49316267	766.7851103	11.08641514	-0.02928008	-0.3680621
0.05229	7.74246	0.00023621	1e-08	0.0	0.0	0.00181624	0.0	0.0	2.4e-07	532.66040864	745.43826466	766.70742003	11.06761324	-0.02913484	-0.36800109
0.05239	7.75443	0.00023875	1e-08	0.0	0.0	0.0018137	0.0	0.0	2.4e-07	532.92373506	745.38346228	766.62985705	11.04884092	-0.02899045	-0.36794018
0.05249	7.76639	0.00024131	1e-08	0.0	0.0	0.00181113	0.0	0.0	2.4e-07	533.18656826	745.32875488	766.55242115	11.03009795	-0.02884593	-0.36787936
0.05259	7.77833	0.00024389	1e-08	0.0	0.0	0.00180855	0.0	0.0	2.4e-07	533.44890912	745.27414249	766.47511214	11.01138427	-0.02870128	-0.36781865
0.05269	7.79027	0.00024649	1e-08	0.0	0.0	0.00180595	0.0	0.0	2.5e-07	533.71075853	745.21962512	766.39792981	10.99269982	-0.02855651	-0.36775804
0.05279	7.80219	0.0002491	1e-08	0.0	0.0	0.00180333	0.0	0.0	2.5e-07	533.97211735	745.16520281	766.32087397	10.97404455	-0.02841161	-0.36769752
0.05289	7.8141	0.00025174	1e-08	0.0	0.0	0.0018007	0.0	0.0	2.5e-07	534.23298648	745.11087559	766.24394441	10.95541838	-0.02826659	-0.36763711
0.05299	7.82599	0.00025439	1e-08	0.0	0.0	0.00179804	0.0	0.0	2.5e-07	534.49336679	745.05664348	766.16714093	10.93682125	-0.02812145	-0.36757679
0.05309	7.83787	0.00025706	1e-08	0.0	0.0	0.00179537	0.0	0.0	2.6e-07	534.75325916	745.00250651	766.09046334	10.91825311	-0.02797618	-0.36751657
0.05319	7.84974	0.00025974	1e-08	0.0	0.0	0.00179268	0.0	0.0	2.6e-07	535.01266445	744.94846473	766.01391143	10.89971389	-0.02783079	-0.36745645
0.05329	7.8616	0.00026245	1e-08	0.0	0.0	0.00178997	0.0	0.0	2.6e-07	535.27158355	744.89451815	765.93748502	10.88120353	-0.02768528	-0.36739643
0.05339	7.87344	0.00026517	1e-08	0.0	0.0	0.00178725	1e-08	0.0	2.7e-07	535.53001732	744.84066683	765.86118389	10.86272196	-0.02753965	-0.36733651
0.05349	7.88527	0.00026791	1e-08	0.0	0.0	0.0017845	1e-08	0.0	2.7e-07	535.78796664	744.78691079	765.78500786	10.84426914	-0.02739389	-0.36727669
0.05359	7.89709	0.00027067	1e-08	0.0	0.0	0.00178174	1e-08	0.0	2.7e-07	536.04543238	744.73325009	765.70895673	10.82584498	-0.02724801	-0.36721696
0.05369	7.90889	0.00027345	1e-08	0.0	0.0	0.00177896	1e-08	0.0	2.7e-07	536.30241538	744.67968406	765.6330303	10.8074494	-0.02710282	-0.36715733
0.05379	7.92068	0.00027625	1e-08	0.0	0.0	0.00177616	1e-08	0.0	2.8e-07	536.55891653	744.62621275	765.55722838	10.7890824	-0.02695693	-0.3670978
0.05389	7.93246	0.00027906	1e-08	0.0	0.0	0.00177334	1e-08	0.0	2.8e-07	536.81493669	744.57283653	765.48155076	10.77074388	-0.02681094	-0.36703837
0.05399	7.94422	0.0002819	1e-08	0.0	0.0	0.0017705	1e-08	0.0	2.8e-07	537.07047672	744.51955539	765.40599727	10.75243379	-0.02666488	-0.36697904
0.05409	7.95597	0.00028475	1e-08	0.0	0.0	0.00176765	1e-08	0.0	2.9e-07	537.32553749	744.46636934	765.33056769	10.73415207	-0.02651872	-0.3669198
0.05419	7.96771	0.00028761	1e-08	0.0	0.0	0.00176478	1e-08	0.0	2.9e-07	537.58011985	744.41327836	765.25526184	10.71589864	-0.02637248	-0.36686066
0.05429	7.97944	0.0002905	1e-08	0.0	0.0	0.00176189	1e-08	0.0	2.9e-07	537.83422467	744.36028246	765.18007953	10.69767346	-0.02622615	-0.36680162
0.05439	7.99115	0.00029341	1e-08	0.0	0.0	0.00175898	1e-08	0.0	2.9e-07	538.0878528	744.30738163	765.10502055	10.67947645	-0.02607975	-0.36674267
0.05449	8.00285	0.00029633	1e-08	0.0	0.0	0.00175606	1e-08	0.0	3e-07	538.34100509	744.25457587	765.03008472	10.66130756	-0.02593326	-0.36668382
0.05459	8.01453	0.00029927	1e-08	0.0	0.0	0.00175311	1e-08	0.0	3e-07	538.59368241	744.20186517	764.95527185	10.64316672	-0.0257867	-0.36662507
0.05469	8.02621	0.00030223	1e-08	0.0	0.0	0.00175015	1e-08	0.0	3e-07	538.84588561	744.14924953	764.88058174	10.62505387	-0.02564005	-0.36656641
0.05479	8.03786	0.0003052	1e-08	0.0	0.0	0.00174717	1e-08	0.0	3.1e-07	539.09761554	744.09672893	764.8060142	10.60696896	-0.02549333	-0.36650785
0.05489	8.04951	0.0003082	1e-08	0.0	0.0	0.00174417	1e-08	0.0	3.1e-07	539.34887305	744.04430338	764.73156905	10.58891191	-0.02534654	-0.36644939
0.05499	8.06114	0.00031121	1e-08	0.0	0.0	0.00174116	1e-08	0.0	3.1e-07	539.59965899	743.99197286	764.65724608	10.57088267	-0.02519967	-0.36639102
0.05509	8.07276	0.00031424	1e-08	0.0	0.0	0.00173812	1e-08	0.0	3.1e-07	539.8499742	743.93973684	764.58304511	10.55288109	-0.0250532	-0.36633275
0.05519	8.08437	0.00031729	1e-08	0.0	0.0	0.00173507	1e-08	0.0	3.2e-07	540.09981953	743.88759549	764.50896596	10.53490726	-0.02490632	-0.36627457
0.05529	8.09596	0.00032035	1e-08	0.0	0.0	0.001732	1e-08	0.0	3.2e-07	540.34919583	743.83554892	764.43500843	10.51696104	-0.0247594	-0.36621649
0.05539	8.10754	0.00032344	1e-08	0.0	0.0	0.00172891	1e-08	0.0	3.2e-07	540.59810395	743.78359708	764.36117233	10.49904238	-0.02461242	-0.3661585
0.05549	8.11911	0.00032654	1e-08	0.0	0.0	0.00172581	1e-08	0.0	3.3e-07	540.84654473	743.73173993	764.28745748	10.48115121	-0.0244654	-0.36610061
0.05559	8.13066	0.00032966	1e-08	0.0	0.0	0.00172269	1e-08	0.0	3.3e-07	541.094519	743.67997741	764.21386368	10.46328747	-0.02431834	-0.36604282
0.05569	8.1422	0.0003328	1e-08	0.0	0.0	0.00171954	1e-08	0.0	3.3e-07	541.34202761	743.62830949	764.14039076	10.4454511	-0.02417123	-0.36598511
0.05579	8.15373	0.00033595	1e-08	0.0	0.0	0.00171639	1e-08	0.0	3.4e-07	541.58907141	743.57673609	764.06703851	10.42764204	-0.02402409	-0.36592751
0.05589	8.16524	0.00033912	1e-08	0.0	0.0	0.00171321	1e-08	0.0	3.4e-07	541.83565122	743.52525717	763.99380677	10.40986022	-0.02387691	-0.36587
0.05599	8.17674	0.00034231	1e-08	0.0	0.0	0.00171002	1e-08	0.0	3.4e-07	542.08176789	743.47387267	763.92069533	10.39210559	-0.0237297	-0.36581258
0.05609	8.18822	0.00034552	1e-08	0.0	0.0	0.00170681	1e-08	0.0	3.5e-07	542.32742226	743.42258252	763.84770402	10.37437808	-0.02358246	-0.36575526
0.05619	8.1997	0.00034875	1e-08	0.0	0.0	0.00170358	1e-08	0.0	3.5e-07	542.57261515	743.37138666	763.77483264	10.35667762	-0.02343519	-0.36569803
0.05629	8.21115	0.00035199	1e-08	0.0	0.0	0.00170033	1e-08	0.0	3.5e-07	542.81734739	743.32028502	763.70208102	10.33900417	-0.02328789	-0.36564089
0.05639	8.2226	0.00035525	1e-08	0.0	0.0	0.00169707	1e-08	0.0	3.6e-07	543.06161983	743.26927753	763.62944897	10.32135761	-0.0231405	-0.36558385
0.05649	8.23403	0.00035852	1e-08	0.0	0.0	0.00169379	1e-08	0.0	3.6e-07	543.30543328	743.21836434	763.55693631	10.30373784	-0.02299293	-0.36552691
0.05659	8.24545	0.00036182	1e-08	0.0	0.0	0.00169049	1e-08	0.0	3.6e-07	543.54878857	743.16754523	763.48454285	10.28614496	-0.02284549	-0.36547005
0.05669	8.25685	0.00036513	2e-08	0.0	0.0	0.00168717	1e-08	0.0	3.7e-07	543.79168654	743.11682011	763.41226841	10.26857881	-0.02269802	-0.3654133
0.05679	8.26825	0.00036846	2e-08	0.0	0.0	0.00168384	1e-08	0.0	3.7e-07	544.03412802	743.06618891	763.3401128	10.25103935	-0.02255053	-0.36535663
0.05689	8.27962	0.00037181	2e-08	0.0	0.0	0.00168049	1e-08	0.0	3.7e-07	544.27611382	743.01565156	763.26807585	10.2335265	-0.02240301	-0.36530006
0.05699	8.29099	0.00037517	2e-08	0.0	0.0	0.00167712	1e-08	0.0	3.8e-07	544.51764477	742.96520797	763.19615738	10.21604021	-0.02225546	-0.36524358
0.05709	8.30234	0.00037855	2e-08	0.0	0.0	0.00167374	1e-08	0.0	3.8e-07	544.7587217	742.91485807	763.12435719	10.19858041	-0.0221079	-0.36518719
0.05719	8.31367	0.00038195	2e-08	0.0	0.0	0.00167034	1e-08	0.0	3.8e-07	544.99934542	742.86460176	763.05267512	10.18114704	-0.02196031	-0.36513089
0.05729	8.325	0.00038536	2e-08	0.0	0.0	0.00166692	1e-08	0.0	3.9e-07	545.23951677	742.81443897	762.98111097	10.16374003	-0.02181271	-0.36507469
0.05739	8.33631	0.00038879	2e-08	0.0	0.0	0.00166348	1e-08	0.0	3.9e-07	545.47923655	742.7643696	762.90966458	10.14635932	-0.02166508	-0.36501858
0.05749	8.3476	0.00039224	2e-08	0.0	0.0	0.00166003	1e-08	0.0	3.9e-07	545.71850559	742.71439357	762.83833576	10.12900486	-0.02151744	-0.36496257
0.05759	8.35888	0.0003957	2e-08	0.0	0.0	0.00165656	2e-08	0.0	4e-07	545.95732471	742.66451077	762.76712432	10.11167657	-0.02136979	-0.36490664
0.05769	8.37015	0.00039918	2e-08	0.0	0.0	0.00165308	2e-08	0.0	4e-07	546.19569472	742.61472111	762.69603011	10.0943744	-0.02122212	-0.36485081
0.05779	8.38141	0.00040268	2e-08	0.0	0.0	0.00164958	2e-08	0.0	4e-07	546.43361642	742.56502451	762.62505292	10.07709816	-0.02107419	-0.36479507
0.05789	8.39265	0.00040619	2e-08	0.0	0.0	0.00164606	2e-08	0.0	4.1e-07	546.67109063	742.51542112	762.5541926	10.05984798	-0.02092642	-0.36473942
0.05799	8.40387	0.00040972	2e-08	0.0	0.0	0.00164252	2e-08	0.0	4.1e-07	546.90811817	742.46591066	762.48344895	10.04262373	-0.02077862	-0.36468386
0.05809	8.41509	0.00041327	2e-08	0.0	0.0	0.00163897	2e-08	0.0	4.1e-07	547.14469983	742.41649302	762.41282181	10.02542534	-0.02063081	-0.3646284
0.05819	8.42629	0.00041683	2e-08	0.0	0.0	0.00163541	2e-08	0.0	4.2e-07	547.38083645	742.36716812	762.34231099	10.00825274	-0.02048297	-0.36457302
0.05829	8.43747	0.00042041	2e-08	0.0	0.0	0.00163182	2e-08	0.0	4.2e-07	547.61652881	742.31793584	762.27191632	9.99110587	-0.02033511	-0.36451774
0.05839	8.44864	0.00042401	2e-08	0.0	0.0	0.00162822	2e-08	0.0	4.2e-07	547.85177774	742.26879609	762.20163762	9.97398466	-0.02018722	-0.36446255
0.05849	8.4598	0.00042762	2e-08	0.0	0.0	0.00162461	2e-08	0.0	4.3e-07	548.08658404	742.21974876	762.13147473	9.95688906	-0.02003932	-0.36440745
0.05859	8.47095	0.00043125	2e-08	0.0	0.0	0.00162097	2e-08	0.0	4.3e-07	548.3209485	742.17079376	762.06142746	9.939819	-0.01989139	-0.36435243
0.05869	8.48208	0.00043489	2e-08	0.0	0.0	0.00161733	2e-08	0.0	4.4e-07	548.55487194	742.12193098	761.99149563	9.92277441	-0.01974344	-0.36429751
0.05879	8.49319	0.00043855	2e-08	0.0	0.0	0.00161366	2e-08	0.0	4.4e-07	548.78835515	742.07316031	761.92167909	9.90575523	-0.01959546	-0.36424269
0.05889	8.50429	0.00044222	2e-08	0.0	0.0	0.00160999	2e-08	0.0	4.4e-07	549.02139895	742.02448164	761.85197764	9.88876141	-0.01944746	-0.36418795
0.05899	8.51538	0.00044591	2e-08	0.0	0.0	0.00160629	2e-08	0.0	4.5e-07	549.25400411	741.97589487	761.78239113	9.87179286	-0.01929944	-0.3641333
0.05909	8.52646	0.00044962	3e-08	0.0	0.0	0.00160258	2e-08	0.0	4.5e-07	549.48617146	741.92739987	761.71291937	9.85484954	-0.01915139	-0.36407874
0.05919	8.53752	0.00045334	3e-08	0.0	0.0	0.00159886	2e-08	0.0	4.5e-07	549.71790177	741.87899651	761.6435622	9.83793128	-0.01900338	-0.36402427
0.05929	8.54856	0.00045707	3e-08	0.0	0.0	0.00159511	2e-08	0.0	4.6e-07	549.94919584	741.8306846	761.57431944	9.82103818	-0.0188553	-0.36396989
0.05939	8.55959	0.00046082	3e-08	0.0	0.0	0.00159136	2e-08	0.0	4.6e-07	550.18005446	741.78246408	761.50519092	9.8041701	-0.0187072	-0.3639156
0.05949	8.57061	0.00046459	3e-08	0.0	0.0	0.00158759	2e-08	0.0	4.7e-07	550.41047843	741.73433483	761.43617647	9.78732699	-0.01855907	-0.3638614
0.05959	8.58162	0.00046837	3e-08	0.0	0.0	0.0015838	2e-08	0.0	4.7e-07	550.64046854	741.68629673	761.36727593	9.77050877	-0.01841092	-0.36380729
0.05969	8.59261	0.00047217	3e-08	0.0	0.0	0.00158	3e-08	0.0	4.7e-07	550.87002559	741.63834964	761.29848911	9.75371538	-0.01826274	-0.36375327
0.05979	8.60358	0.00047598	3e-08	0.0	0.0	0.00157618	3e-08	0.0	4.8e-07	551.09915035	741.59049345	761.22981586	9.73694676	-0.01811453	-0.36369934
0.05989	8.61454	0.0004798	3e-08	0.0	0.0	0.00157235	3e-08	0.0	4.8e-07	551.32784363	741.54272801	761.16125599	9.72020284	-0.0179663	-0.3636455
0.05999	8.62549	0.00048364	3e-08	0.0	0.0	0.00156851	3e-08	0.0	4.8e-07	551.55610621	741.49505319	761.09280935	9.70348357	-0.01781804	-0.36359175
0.06009	8.63642	0.0004875	3e-08	0.0	0.0	0.00156465	3e-08	0.0	4.9e-07	551.78393886	741.44746886	761.02447576	9.68678886	-0.01766974	-0.36353808
0.06019	8.64734	0.00049137	3e-08	0.0	0.0	0.00156078	3e-08	0.0	4.9e-07	552.01134238	741.39997488	760.95625506	9.67011867	-0.01752142	-0.36348451
0.06029	8.65825	0.00049525	3e-08	0.0	0.0	0.00155689	3e-08	0.0	5e-07	552.23831755	741.35257112	760.88814708	9.65347292	-0.01737307	-0.36343102
0.06039	8.66914	0.00049914	3e-08	0.0	0.0	0.00155299	3e-08	0.0	5e-07	552.46486516	741.30525742	760.82015166	9.63685155	-0.01722469	-0.36337762
0.06049	8.68001	0.00050306	3e-08	0.0	0.0	0.00154907	3e-08	0.0	5e-07	552.69098597	741.25803365	760.75226861	9.6202545	-0.01707627	-0.36332431
0.06059	8.69087	0.00050698	3e-08	0.0	0.0	0.00154514	3e-08	0.0	5.1e-07	552.91668077	741.21089958	760.68449779	9.6036816	-0.01692797	-0.36327109
0.06069	8.70172	0.00051092	3e-08	0.0	0.0	0.0015412	3e-08	0.0	5.1e-07	553.14195031	741.163855	760.61683903	9.58713296	-0.01677953	-0.36321795
0.06079	8.71255	0.00051487	4e-08	0.0	0.0	0.00153724	3e-08	0.0	5.2e-07	553.3667954	741.11689984	760.54929215	9.57060843	-0.01663106	-0.3631649
0.06089	8.72337	0.00051884	4e-08	0.0	0.0	0.00153327	3e-08	0.0	5.2e-07	553.5912168	741.07003394	760.481857	9.55410795	-0.01648256	-0.36311195
0.06099	8.73418	0.00052282	4e-08	0.0	0.0	0.00152928	3e-08	0.0	5.2e-07	553.81521528	741.02325714	760.41453341	9.53763146	-0.01633402	-0.36305907
0.06109	8.74497	0.00052681	4e-08	0.0	0.0	0.00152528	3e-08	1e-08	5.3e-07	554.03879162	740.97656927	760.34732121	9.52117889	-0.01618546	-0.36300629
0.06119	8.75574	0.00053081	4e-08	0.0	0.0	0.00152127	4e-08	1e-08	5.3e-07	554.26194659	740.92997016	760.28022025	9.50475017	-0.01603685	-0.36295359
0.06129	8.7665	0.00053483	4e-08	0.0	0.0	0.00151725	4e-08	1e-08	5.4e-07	554.48468095	740.88345965	760.21323036	9.48834525	-0.01588822	-0.36290098
0.06139	8.77725	0.00053886	4e-08	0.0	0.0	0.00151321	4e-08	1e-08	5.4e-07	554.70699549	740.83703756	760.14635138	9.47196404	-0.01573954	-0.36284846
0.06149	8.78798	0.00054291	4e-08	0.0	0.0	0.00150916	4e-08	1e-08	5.4e-07	554.92889095	740.79070371	760.07958314	9.4556065	-0.01559083	-0.36279603
0.06159	8.7987	0.00054696	4e-08	0.0	0.0	0.0015051	4e-08	1e-08	5.5e-07	555.15036811	740.74445793	760.01292548	9.43927255	-0.01544208	-0.36274368
0.06169	8.8094	0.00055103	4e-08	0.0	0.0	0.00150102	4e-08	1e-08	5.5e-07	555.37142773	740.69830003	759.94637825	9.42296213	-0.01529329	-0.36269142
0.06179	8.82009	0.00055511	4e-08	0.0	0.0	0.00149694	4e-08	1e-08	5.6e-07	555.59207057	740.65222983	759.87994128	9.40667516	-0.01514447	-0.36263924
0.06189	8.83077	0.00055921	4e-08	0.0	0.0	0.00149284	4e-08	1e-08	5.6e-07	555.8122974	740.60624714	759.81361442	9.3904116	-0.01499559	-0.36258715
0.06199	8.84143	0.00056331	4e-08	0.0	0.0	0.00148873	4e-08	1e-08	5.6e-07	556.03210897	740.56035181	759.74739749	9.37417123	-0.01484667	-0.36253515
0.06209	8.85207	0.00056743	5e-08	0.0	0.0	0.0014846	4e-08	1e-08	5.7e-07	556.25150601	740.51454367	759.68129035	9.35795422	-0.01469771	-0.36248323
0.06219	8.8627	0.00057156	5e-08	0.0	0.0	0.00148047	4e-08	1e-08	5.7e-07	556.47048932	740.46882249	759.61529283	9.3417604	-0.01454871	-0.3624314
0.06229	8.87332	0.0005757	5e-08	0.0	0.0	0.00147632	5e-08	1e-08	5.8e-07	556.68905962	740.42318807	759.54940478	9.32558971	-0.01439965	-0.36237966
0.06239	8.88392	0.00057986	5e-08	0.0	0.0	0.00147216	5e-08	1e-08	5.8e-07	556.90721769	740.37764021	759.48362603	9.30944207	-0.01425055	-0.362328
0.06249	8.8945	0.00058402	5e-08	0.0	0.0	0.00146799	5e-08	1e-08	5.8e-07	557.12496427	740.33217873	759.41795644	9.29331743	-0.01410139	-0.36227643
0.06259	8.90508	0.00058819	5e-08	0.0	0.0	0.00146381	5e-08	1e-08	5.9e-07	557.34230012	740.2868034	759.35239583	9.27721571	-0.01395218	-0.36222494
0.06269	8.91563	0.00059238	5e-08	0.0	0.0	0.00145962	5e-08	1e-08	5.9e-07	557.55922597	740.24151404	759.28694406	9.26113685	-0.01380292	-0.36217354
0.06279	8.92618	0.00059658	5e-08	0.0	0.0	0.00145541	5e-08	1e-08	6e-07	557.77574259	740.19631042	759.22160097	9.24508078	-0.0136536	-0.36212222
0.06289	8.9367	0.00060079	5e-08	0.0	0.0	0.0014512	5e-08	1e-08	6e-07	557.9918507	740.15119235	759.15636641	9.22904744	-0.01350423	-0.36207099
0.06299	8.94722	0.000605	5e-08	0.0	0.0	0.00144697	5e-08	1e-08	6.1e-07	558.20755107	740.1061596	759.09124021	9.21303675	-0.0133548	-0.36201985
0.06309	8.95771	0.00060923	5e-08	0.0	0.0	0.00144274	5e-08	1e-08	6.1e-07	558.42284444	740.06121196	759.02622223	9.19704865	-0.0132053	-0.36196879
0.06319	8.9682	0.00061347	6e-08	0.0	0.0	0.00143849	5e-08	1e-08	6.1e-07	558.63773153	740.01634921	758.9613123	9.18108308	-0.01305574	-0.36191781
0.06329	8.97866	0.00061772	6e-08	0.0	0.0	0.00143424	6e-08	1e-08	6.2e-07	558.8522131	739.97157112	758.89651028	9.16513996	-0.01290612	-0.36186692
0.06339	8.98912	0.00062198	6e-08	0.0	0.0	0.00142997	6e-08	1e-08	6.2e-07	559.06628987	739.92687766	758.83181601	9.14921908	-0.01275633	-0.36181611
0.06349	8.99955	0.00062625	6e-08	0.0	0.0	0.00142569	6e-08	1e-08	6.3e-07	559.27996258	739.88226856	758.76722933	9.13332062	-0.01260655	-0.36176539
0.06359	9.00998	0.00063053	6e-08	0.0	0.0	0.00142141	6e-08	1e-08	6.3e-07	559.49323196	739.83774354	758.7027501	9.11744442	-0.01245668	-0.36171475
0.06369	9.02039	0.00063482	6e-08	0.0	0.0	0.00141711	6e-08	1e-08	6.4e-07	559.70609876	739.79330237	758.63837817	9.10159039	-0.01230675	-0.3616642
0.06379	9.03078	0.00063912	6e-08	0.0	0.0	0.00141281	6e-08	1e-08	6.4e-07	559.9185637	739.74894483	758.57411337	9.08575847	-0.01215673	-0.36161373
0.06389	9.04116	0.00064343	6e-08	0.0	0.0	0.00140849	6e-08	1e-08	6.4e-07	560.13062751	739.7046707	758.50995557	9.06994859	-0.01200663	-0.36156335
0.06399	9.05152	0.00064774	6e-08	0.0	0.0	0.00140417	6e-08	1e-08	6.5e-07	560.34229092	739.66047976	758.4459046	9.05416069	-0.01185644	-0.36151305
0.06409	9.06187	0.00065207	6e-08	0.0	0.0	0.00139984	7e-08	1e-08	6.5e-07	560.55355466	739.61637177	758.38196032	9.0383947	-0.01170617	-0.36146283
0.06419	9.0722	0.0006564	7e-08	0.0	0.0	0.0013955	7e-08	1e-08	6.6e-07	560.76441946	739.57234651	758.31812258	9.02265054	-0.01155581	-0.36141269
0.06429	9.08252	0.00066074	7e-08	0.0	0.0	0.00139115	7e-08	1e-08	6.6e-07	560.97488603	739.52840375	758.25439123	9.00692814	-0.01140536	-0.36136264
0.06439	9.09282	0.00066509	7e-08	0.0	0.0	0.00138679	7e-08	1e-08	6.7e-07	561.1849551	739.48454324	758.19076612	8.99122745	-0.01125481	-0.36131268
0.06449	9.10311	0.00066945	7e-08	0.0	0.0	0.00138242	7e-08	1e-08	6.7e-07	561.39462739	739.44076477	758.1272471	8.97554839	-0.01110416	-0.36126279
0.06459	9.11338	0.00067382	7e-08	0.0	0.0	0.00137805	7e-08	1e-08	6.7e-07	561.60390361	739.39706809	758.06383402	8.95989089	-0.01095341	-0.36121299
0.06469	9.12364	0.0006782	7e-08	0.0	0.0	0.00137366	7e-08	1e-08	6.8e-07	561.81278449	739.35345297	758.00052673	8.94425488	-0.01080256	-0.36116328
0.06479	9.13388	0.00068258	7e-08	0.0	0.0	0.00136927	8e-08	1e-08	6.8e-07	562.02127072	739.30991932	757.9373251	8.92864013	-0.01065161	-0.36111364
0.06489	9.14411	0.00068697	7e-08	0.0	0.0	0.00136488	8e-08	1e-08	6.9e-07	562.22936302	739.26646682	757.87422896	8.91304685	-0.01050054	-0.36106409
0.06499	9.15432	0.00069137	8e-08	0.0	0.0	0.00136047	8e-08	1e-08	6.9e-07	562.43706212	739.22309522	757.81123818	8.89747485	-0.01034936	-0.36101462
0.06509	9.16452	0.00069577	8e-08	0.0	0.0	0.00135606	8e-08	1e-08	7e-07	562.6443687	739.17980429	757.74835261	8.88192406	-0.01019807	-0.36096523
0.06519	9.1747	0.00070019	8e-08	0.0	0.0	0.00135164	8e-08	1e-08	7e-07	562.8512835	739.13659378	757.6855721	8.8663944	-0.01004665	-0.36091593
0.06529	9.18487	0.00070461	8e-08	0.0	0.0	0.00134721	8e-08	1e-08	7.1e-07	563.0578072	739.09346346	757.62289651	8.85088581	-0.00989512	-0.36086671
0.06539	9.19502	0.00070903	8e-08	0.0	0.0	0.00134278	8e-08	1e-08	7.1e-07	563.26394052	739.05041309	757.56032569	8.83539822	-0.00974346	-0.36081757
0.06549	9.20515	0.00071347	8e-08	0.0	0.0	0.00133834	9e-08	1e-08	7.1e-07	563.46968415	739.00744244	757.49785951	8.81993156	-0.00959167	-0.36076851
0.06559	9.21527	0.0007179	8e-08	0.0	0.0	0.00133389	9e-08	1e-08	7.2e-07	563.6750388	738.96455127	757.4354978	8.80448576	-0.00943975	-0.36071954
0.06569	9.22538	0.00072235	8e-08	0.0	0.0	0.00132944	9e-08	1e-08	7.2e-07	563.88000516	738.92173932	757.37324044	8.78906074	-0.00928769	-0.36067065
0.06579	9.23546	0.0007268	9e-08	0.0	0.0	0.00132498	9e-08	1e-08	7.3e-07	564.08458394	738.87900638	757.31108728	8.77365643	-0.00913549	-0.36062184
0.06589	9.24554	0.00073126	9e-08	0.0	0.0	0.00132051	9e-08	1e-08	7.3e-07	564.28877582	738.83635219	757.24903818	8.75827277	-0.00898316	-0.36057311
0.06599	9.2556	0.00073572	9e-08	0.0	0.0	0.00131604	9e-08	1e-08	7.4e-07	564.4925815	738.79377651	757.187093	8.74290968	-0.00883067	-0.36052446
0.06609	9.26564	0.00074019	9e-08	0.0	0.0	0.00131156	1e-07	1e-08	7.4e-07	564.69600167	738.7512791	757.12525159	8.72756695	-0.00867814	-0.36047589
0.06619	9.27566	0.00074466	9e-08	0.0	0.0	0.00130708	1e-07	1e-08	7.5e-07	564.899037	738.70885981	757.06351381	8.71224475	-0.00852539	-0.36042741
0.06629	9.28568	0.00074914	9e-08	0.0	0.0	0.00130259	1e-07	1e-08	7.5e-07	565.1016882	738.66651832	757.00187953	8.6969429	-0.00837248	-0.36037901
0.06639	9.29567	0.00075363	9e-08	0.0	0.0	0.0012981	1e-07	2e-08	7.5e-07	565.30395594	738.62425441	756.9403486	8.68166133	-0.00821942	-0.36033068
0.06649	9.30565	0.00075812	1e-07	0.0	0.0	0.00129361	1e-07	2e-08	7.6e-07	565.5058409	738.58206783	756.87892089	8.66639997	-0.0080662	-0.36028244
0.06659	9.31562	0.00076261	1e-07	0.0	0.0	0.0012891	1.1e-07	2e-08	7.6e-07	565.70734378	738.53995835	756.81759625	8.65115874	-0.00791282	-0.36023428
0.06669	9.32556	0.00076711	1e-07	0.0	0.0	0.0012846	1.1e-07	2e-08	7.7e-07	565.90846525	738.49792572	756.75637455	8.63593758	-0.00775928	-0.3601862
0.06679	9.3355	0.00077161	1e-07	0.0	0.0	0.00128009	1.1e-07	2e-08	7.7e-07	566.10920598	738.4559697	756.69525565	8.62073642	-0.00760556	-0.3601382
0.06689	9.34541	0.00077612	1e-07	0.0	0.0	0.00127557	1.1e-07	2e-08	7.8e-07	566.30956665	738.41409006	756.6342394	8.60555517	-0.00745167	-0.36009029
0.06699	9.35532	0.00078063	1e-07	0.0	0.0	0.00127105	1.1e-07	2e-08	7.8e-07	566.50954794	738.37228656	756.57332569	8.59039376	-0.00729761	-0.36004245
0.06709	9.3652	0.00078514	1.1e-07	0.0	0.0	0.00126653	1.2e-07	2e-08	7.9e-07	566.70915051	738.33055896	756.51251436	8.57525213	-0.00714336	-0.35999469
0.06719	9.37507	0.00078966	1.1e-07	0.0	0.0	0.001262	1.2e-07	2e-08	7.9e-07	566.90837503	738.28890702	756.45180529	8.5601302	-0.00698894	-0.35994701
0.06729	9.38492	0.00079418	1.1e-07	0.0	0.0	0.00125747	1.2e-07	2e-08	8e-07	567.10722217	738.2473305	756.39119833	8.5450279	-0.00683432	-0.35989942
0.06739	9.39476	0.0007987	1.1e-07	0.0	0.0	0.00125294	1.2e-07	2e-08	8e-07	567.30569259	738.20582917	756.33069335	8.52994515	-0.00667951	-0.3598519
0.06749	9.40459	0.00080323	1.1e-07	0.0	0.0	0.0012484	1.2e-07	2e-08	8e-07	567.50378696	738.1644028	756.27029022	8.51488169	-0.00652463	-0.35980446
0.06759	9.41439	0.00080776	1.1e-07	0.0	0.0	0.00124386	1.3e-07	2e-08	8.1e-07	567.70150592	738.12305123	756.2099888	8.49983776	-0.00636947	-0.35975711
0.06769	9.42418	0.0008123	1.2e-07	0.0	0.0	0.00123932	1.3e-07	2e-08	8.1e-07	567.89885015	738.08177417	756.14978896	8.48481316	-0.00621411	-0.35970983
0.06779	9.43396	0.00081683	1.2e-07	0.0	0.0	0.00123478	1.3e-07	2e-08	8.2e-07	568.09582029	738.04057138	756.08969057	8.46980781	-0.00605856	-0.35966263
0.06789	9.44371	0.00082137	1.2e-07	0.0	0.0	0.00123023	1.3e-07	2e-08	8.2e-07	568.292417	737.99944264	756.02969349	8.45482163	-0.00590279	-0.35961552
0.06799	9.45346	0.00082591	1.2e-07	0.0	0.0	0.00122568	1.4e-07	2e-08	8.3e-07	568.48864093	737.95838772	755.96979759	8.43985455	-0.00574682	-0.35956848
0.06809	9.46318	0.00083045	1.2e-07	0.0	0.0	0.00122113	1.4e-07	2e-08	8.3e-07	568.68449273	737.9174064	755.91000274	8.4249065	-0.00559064	-0.35952152
0.06819	9.47289	0.00083499	1.2e-07	0.0	0.0	0.00121658	1.4e-07	2e-08	8.4e-07	568.87997304	737.87649843	755.85030881	8.4099774	-0.00543425	-0.35947464
0.06829	9.48259	0.00083954	1.3e-07	0.0	0.0	0.00121202	1.4e-07	2e-08	8.4e-07	569.07508252	737.83566361	755.79071567	8.39506717	-0.00527764	-0.35942784
0.06839	9.49227	0.00084409	1.3e-07	0.0	0.0	0.00120747	1.5e-07	2e-08	8.5e-07	569.26982181	737.7949017	755.73122318	8.38017574	-0.0051208	-0.35938112
0.06849	9.50193	0.00084863	1.3e-07	0.0	0.0	0.00120291	1.5e-07	2e-08	8.5e-07	569.46419153	737.75421249	755.67183122	8.36530303	-0.00496374	-0.35933448
0.06859	9.51157	0.00085318	1.3e-07	0.0	0.0	0.00119835	1.5e-07	2e-08	8.5e-07	569.65819234	737.71359575	755.61253966	8.35044897	-0.00480646	-0.35928791
0.06869	9.5212	0.00085773	1.3e-07	0.0	0.0	0.00119379	1.5e-07	2e-08	8.6e-07	569.85182487	737.67305127	755.55334837	8.33561348	-0.00464894	-0.35924143
0.06879	9.53082	0.00086228	1.4e-07	0.0	0.0	0.00118923	1.6e-07	2e-08	8.6e-07	570.04508974	737.63257883	755.49425722	8.32079649	-0.00449118	-0.35919502
0.06889	9.54041	0.00086683	1.4e-07	0.0	0.0	0.00118467	1.6e-07	2e-08	8.7e-07	570.2379876	737.59217825	755.43526608	8.30599764	-0.00433328	-0.35914869
0.06899	9.54999	0.00087139	1.4e-07	0.0	0.0	0.00118011	1.6e-07	2e-08	8.7e-07	570.43051906	737.5518494	755.37637484	8.29121733	-0.00417507	-0.35910244
0.06909	9.55956	0.00087594	1.4e-07	0.0	0.0	0.00117555	1.7e-07	2e-08	8.8e-07	570.62268475	737.511592	755.31758335	8.27645526	-0.00401662	-0.35905627
0.06919	9.56911	0.00088049	1.4e-07	0.0	0.0	0.00117099	1.7e-07	3e-08	8.8e-07	570.8144853	737.47140585	755.25889149	8.26171138	-0.00385793	-0.35901018
0.06929	9.57864	0.00088504	1.5e-07	0.0	0.0	0.00116643	1.7e-07	3e-08	8.9e-07	571.00592133	737.43129073	755.20029915	8.24698559	-0.00369898	-0.35896417
0.06939	9.58815	0.00088959	1.5e-07	0.0	0.0	0.00116187	1.7e-07	3e-08	8.9e-07	571.19699346	737.39124645	755.14180619	8.23227782	-0.00353978	-0.35891823
0.06949	9.59765	0.00089414	1.5e-07	0.0	0.0	0.0011573	1.8e-07	3e-08	9e-07	571.3877023	737.35127282	755.08341248	8.21758799	-0.00338032	-0.35887237
0.06959	9.60713	0.00089869	1.5e-07	0.0	0.0	0.00115274	1.8e-07	3e-08	9e-07	571.57804847	737.31136965	755.02511791	8.20291602	-0.00322061	-0.35882659
0.06969	9.6166	0.00090324	1.6e-07	0.0	0.0	0.00114819	1.8e-07	3e-08	9e-07	571.76803257	737.27153674	754.96692236	8.18826184	-0.00306063	-0.35878089
0.06979	9.62605	0.00090779	1.6e-07	0.0	0.0	0.00114363	1.9e-07	3e-08	9.1e-07	571.95765523	737.23177391	754.90882568	8.17362537	-0.00290038	-0.35873526
0.06989	9.63548	0.00091233	1.6e-07	0.0	0.0	0.00113907	1.9e-07	3e-08	9.1e-07	572.14691704	737.19208097	754.85082778	8.15900652	-0.00273986	-0.35868972
0.06999	9.6449	0.00091688	1.6e-07	0.0	0.0	0.00113452	1.9e-07	3e-08	9.2e-07	572.33581861	737.15245774	754.79292852	8.14440522	-0.00257907	-0.35864425
0.07009	9.6543	0.00092142	1.6e-07	0.0	0.0	0.00112996	2e-07	3e-08	9.2e-07	572.52436053	737.11290404	754.73512777	8.12982138	-0.002418	-0.35859885
0.07019	9.66368	0.00092596	1.7e-07	0.0	0.0	0.00112541	2e-07	3e-08	9.3e-07	572.71254342	737.07341971	754.67742543	8.11525494	-0.00225665	-0.35855354
0.07029	9.67305	0.0009305	1.7e-07	0.0	0.0	0.00112086	2e-07	3e-08	9.3e-07	572.90036786	737.03400462	754.61982137	8.10070544	-0.00209513	-0.3585083
0.07039	9.68239	0.00093504	1.7e-07	0.0	0.0	0.00111631	2.1e-07	3e-08	9.4e-07	573.08783445	736.99465865	754.56231548	8.08617342	-0.00193325	-0.35846314
0.07049	9.69173	0.00093957	1.7e-07	0.0	0.0	0.00111177	2.1e-07	3e-08	9.4e-07	573.27494377	736.95538158	754.50490762	8.07165853	-0.00177107	-0.35841805
0.07059	9.70104	0.00094411	1.8e-07	0.0	0.0	0.00110722	2.1e-07	3e-08	9.5e-07	573.46169642	736.91617326	754.44759768	8.0571607	-0.00160861	-0.35837305
0.07069	9.71034	0.00094864	1.8e-07	0.0	0.0	0.00110268	2.2e-07	3e-08	9.5e-07	573.64809298	736.87703353	754.39038555	8.04267983	-0.00144585	-0.35832812
0.07079	9.71962	0.00095316	1.8e-07	0.0	0.0	0.00109814	2.2e-07	3e-08	9.5e-07	573.83413404	736.83796225	754.33327111	8.02821585	-0.0012828	-0.35828326
0.07089	9.72889	0.00095769	1.8e-07	0.0	0.0	0.00109361	2.2e-07	3e-08	9.6e-07	574.01982018	736.79895928	754.27625424	8.01376867	-0.00111945	-0.35823849
0.07099	9.73814	0.00096221	1.9e-07	0.0	0.0	0.00108908	2.3e-07	3e-08	9.6e-07	574.20515197	736.76002448	754.21933482	7.99933822	-0.0009558	-0.35819378
0.07109	9.74737	0.00096673	1.9e-07	0.0	0.0	0.00108455	2.3e-07	3e-08	9.7e-07	574.39012999	736.72115771	754.16251273	7.9849244	-0.00079184	-0.35814916
0.07119	9.75659	0.00097124	1.9e-07	0.0	0.0	0.00108002	2.3e-07	4e-08	9.7e-07	574.57475482	736.68235886	754.10578787	7.97052714	-0.00062757	-0.35810461
0.07129	9.76578	0.00097575	1.9e-07	0.0	0.0	0.0010755	2.4e-07	4e-08	9.8e-07	574.75902701	736.64362778	754.04916011	7.95614635	-0.00046299	-0.35806014
0.07139	9.77496	0.00098026	2e-07	0.0	0.0	0.00107098	2.4e-07	4e-08	9.8e-07	574.94294715	736.60496438	753.99262934	7.94178195	-0.0002981	-0.35801575
0.07149	9.78413	0.00098476	2e-07	0.0	0.0	0.00106647	2.5e-07	4e-08	9.9e-07	575.12651579	736.56636852	753.93619545	7.92743386	-0.00013289	-0.35797143
0.07159	9.79327	0.00098926	2e-07	0.0	0.0	0.00106196	2.5e-07	4e-08	9.9e-07	575.30973349	736.52784011	753.87985833	7.91310198	3.265e-05	-0.35792718
0.07169	9.8024	0.00099375	2e-07	0.0	0.0	0.00105745	2.5e-07	4e-08	1e-06	575.49260081	736.48937908	753.82361786	7.89878576	0.00019834	-0.35788302
0.07179	9.81152	0.00099824	2.1e-07	0.0	0.0	0.00105295	2.6e-07	4e-08	1e-06	575.67511832	736.45098533	753.76747393	7.88448593	0.00036448	-0.35783892
0.07189	9.82061	0.00100273	2.1e-07	0.0	0.0	0.00104845	2.6e-07	4e-08	1e-06	575.85728655	736.41265875	753.71142643	7.87020205	0.00053094	-0.35779491
0.07199	9.82969	0.00100721	2.1e-07	0.0	0.0	0.00104396	2.6e-07	4e-08	1.01e-06	576.03910607	736.37439926	753.65547524	7.85593403	0.00069773	-0.35775097
0.07209	9.83875	0.00101168	2.2e-07	0.0	0.0	0.00103948	2.7e-07	4e-08	1.01e-06	576.22057742	736.33620678	753.59962027	7.84168178	0.00086484	-0.3577071
0.07219	9.84779	0.00101615	2.2e-07	0.0	0.0	0.00103499	2.7e-07	4e-08	1.02e-06	576.40170114	736.29808123	753.54386139	7.82744522	0.00103229	-0.35766331
0.07229	9.85682	0.00102061	2.2e-07	0.0	0.0	0.00103052	2.8e-07	4e-08	1.02e-06	576.58247778	736.26002255	753.4881985	7.81322426	0.00120007	-0.3576196
0.07239	9.86583	0.00102507	2.2e-07	0.0	0.0	0.00102605	2.8e-07	4e-08	1.03e-06	576.76290787	736.22203067	753.43263149	7.79901881	0.00136819	-0.35757596
0.07249	9.87482	0.00102953	2.3e-07	0.0	0.0	0.00102158	2.9e-07	4e-08	1.03e-06	576.94299196	736.18410555	753.37716025	7.78482879	0.00153664	-0.3575324
0.07259	9.88379	0.00103397	2.3e-07	0.0	0.0	0.00101712	2.9e-07	4e-08	1.04e-06	577.12273057	736.14624713	753.32178467	7.7706541	0.00170544	-0.35748891
0.07269	9.89275	0.00103841	2.3e-07	0.0	0.0	0.00101267	2.9e-07	4e-08	1.04e-06	577.30212423	736.10845537	753.26650465	7.75649465	0.00187458	-0.3574455
0.07279	9.90169	0.00104285	2.4e-07	0.0	0.0	0.00100822	3e-07	5e-08	1.04e-06	577.48117347	736.07073024	753.21132008	7.74235037	0.00204407	-0.35740216
0.07289	9.91061	0.00104728	2.4e-07	0.0	0.0	0.00100378	3e-07	5e-08	1.05e-06	577.65987881	736.03307171	753.15623086	7.72822115	0.00221391	-0.3573589
0.07299	9.91951	0.0010517	2.4e-07	0.0	0.0	0.00099934	3.1e-07	5e-08	1.05e-06	577.83824079	735.99547975	753.10123688	7.71410691	0.00238409	-0.35731571
0.07309	9.9284	0.00105612	2.5e-07	0.0	0.0	0.00099491	3.1e-07	5e-08	1.06e-06	578.0162599	735.95795436	753.04633803	7.7000069	0.00255444	-0.35727259
0.07319	9.93727	0.00106053	2.5e-07	0.0	0.0	0.00099049	3.2e-07	5e-08	1.06e-06	578.19393667	735.92049553	752.99153422	7.68592216	0.00272528	-0.35722956
0.07329	9.94612	0.00106493	2.5e-07	0.0	0.0	0.00098608	3.2e-07	5e-08	1.07e-06	578.37127162	735.88310326	752.93682534	7.6718521	0.00289647	-0.35718659
0.07339	9.95495	0.00106932	2.6e-07	0.0	0.0	0.00098167	3.3e-07	5e-08	1.07e-06	578.54826524	735.84577754	752.88221129	7.65779663	0.00306801	-0.3571437
0.07349	9.96377	0.00107371	2.6e-07	0.0	0.0	0.00097727	3.3e-07	5e-08	1.08e-06	578.72491805	735.80851841	752.82769196	7.64375565	0.00323991	-0.35710089
0.07359	9.97257	0.00107809	2.6e-07	0.0	0.0	0.00097287	3.4e-07	5e-08	1.08e-06	578.90123054	735.77132587	752.77326725	7.62972908	0.00341216	-0.35705814
0.07369	9.98135	0.00108246	2.6e-07	0.0	0.0	0.00096849	3.4e-07	5e-08	1.08e-06	579.07720323	735.73419995	752.71893707	7.61571682	0.00358477	-0.35701548
0.07379	9.99011	0.00108683	2.7e-07	0.0	0.0	0.00096411	3.5e-07	5e-08	1.09e-06	579.25283659	735.6971407	752.66470131	7.60171877	0.00375773	-0.35697288
0.07389	9.99886	0.00109119	2.7e-07	0.0	0.0	0.00095974	3.5e-07	5e-08	1.09e-06	579.42813114	735.66014815	752.61055988	7.58773484	0.00393105	-0.35693037
0.07399	10.00758	0.00109554	2.7e-07	0.0	0.0	0.00095538	3.6e-07	5e-08	1.1e-06	579.60308735	735.62322237	752.55651267	7.57376493	0.00410474	-0.35688792
0.07409	10.01629	0.00109988	2.8e-07	0.0	0.0	0.00095102	3.6e-07	5e-08	1.1e-06	579.77770571	735.5863634	752.50255959	7.55980896	0.00427878	-0.35684555
0.07419	10.02498	0.00110421	2.8e-07	0.0	0.0	0.00094667	3.7e-07	6e-08	1.11e-06	579.95198672	735.54957131	752.44870053	7.54586682	0.0044532	-0.35680325
0.07429	10.03365	0.00110853	2.9e-07	0.0	0.0	0.00094234	3.7e-07	6e-08	1.11e-06	580.12593084	735.51284619	752.39493541	7.53193842	0.00462797	-0.35676103
0.07439	10.04231	0.00111285	2.9e-07	0.0	0.0	0.000938	3.8e-07	6e-08	1.11e-06	580.29953857	735.47618812	752.34126413	7.51802354	0.00480309	-0.35671888
0.07449	10.05095	0.00111716	2.9e-07	0.0	0.0	0.00093368	3.8e-07	6e-08	1.12e-06	580.47281036	735.43959718	752.28768659	7.50412154	0.00497844	-0.3566768
0.07459	10.05957	0.00112146	3e-07	0.0	0.0	0.00092937	3.9e-07	6e-08	1.12e-06	580.64574669	735.40307348	752.2342027	7.49023351	0.00515427	-0.3566348
0.07469	10.06817	0.00112575	3e-07	0.0	0.0	0.00092507	3.9e-07	6e-08	1.13e-06	580.81834802	735.36661713	752.18081237	7.4763588	0.00533046	-0.35659287
0.07479	10.07675	0.00113003	3e-07	0.0	0.0	0.00092077	4e-07	6e-08	1.13e-06	580.99061484	735.33022825	752.1275155	7.46249731	0.00550701	-0.35655102
0.07489	10.08531	0.0011343	3.1e-07	0.0	0.0	0.00091649	4.1e-07	6e-08	1.14e-06	581.16254758	735.29390697	752.07431199	7.44864892	0.00568392	-0.35650923
0.07499	10.09386	0.00113856	3.1e-07	0.0	0.0	0.00091221	4.1e-07	6e-08	1.14e-06	581.33414672	735.25765342	752.02120176	7.43481355	0.0058612	-0.35646752
0.07509	10.10239	0.00114281	3.1e-07	0.0	0.0	0.00090794	4.2e-07	6e-08	1.14e-06	581.5054127	735.22146774	751.96818472	7.42099109	0.00603885	-0.35642589
0.07519	10.11089	0.00114706	3.2e-07	0.0	0.0	0.00090368	4.2e-07	6e-08	1.15e-06	581.67634598	735.1853501	751.91526077	7.40718143	0.00621685	-0.35638433
0.07529	10.11939	0.00115129	3.2e-07	0.0	0.0	0.00089944	4.3e-07	7e-08	1.15e-06	581.84694701	735.14930066	751.86242983	7.39338448	0.00639523	-0.35634284
0.07539	10.12786	0.00115551	3.2e-07	0.0	0.0	0.0008952	4.3e-07	7e-08	1.16e-06	582.01721622	735.11331958	751.8096918	7.37960012	0.00657396	-0.35630142
0.07549	10.13631	0.00115973	3.3e-07	0.0	0.0	0.00089097	4.4e-07	7e-08	1.16e-06	582.18715407	735.07740706	751.7570466	7.36582827	0.00675307	-0.35626008
0.07559	10.14475	0.00116393	3.3e-07	0.0	0.0	0.00088675	4.5e-07	7e-08	1.17e-06	582.35676098	735.04156328	751.70449414	7.35206881	0.00693253	-0.35621881
0.07569	10.15316	0.00116812	3.4e-07	0.0	0.0	0.00088254	4.5e-07	7e-08	1.17e-06	582.52603739	735.00578844	751.65203433	7.33832163	0.00711236	-0.35617761
0.07579	10.16156	0.00117231	3.4e-07	0.0	0.0	0.00087834	4.6e-07	7e-08	1.17e-06	582.69498373	734.97008276	751.59966709	7.32458569	0.00729244	-0.35613648
0.07589	10.16994	0.00117648	3.4e-07	0.0	0.0	0.00087416	4.6e-07	7e-08	1.18e-06	582.86360042	734.93444645	751.54739233	7.31086247	0.00747297	-0.35609543
0.07599	10.1783	0.00118064	3.5e-07	0.0	0.0	0.00086998	4.7e-07	7e-08	1.18e-06	583.0318879	734.89887974	751.49520998	7.29715118	0.00765385	-0.35605445
0.07609	10.18665	0.00118479	3.5e-07	0.0	0.0	0.00086581	4.8e-07	7e-08	1.19e-06	583.19984657	734.86338288	751.44311994	7.2834517	0.00783509	-0.35601354
0.07619	10.19497	0.00118893	3.6e-07	0.0	0.0	0.00086166	4.8e-07	7e-08	1.19e-06	583.36747687	734.82795611	751.39112213	7.26976393	0.00801669	-0.35597271
0.07629	10.20327	0.00119306	3.6e-07	0.0	0.0	0.00085751	4.9e-07	7e-08	1.2e-06	583.53477919	734.79259971	751.33921647	7.25608775	0.00819865	-0.35593194
0.07639	10.21156	0.00119718	3.6e-07	0.0	0.0	0.00085338	5e-07	8e-08	1.2e-06	583.70175394	734.75731393	751.28740288	7.24242305	0.00838096	-0.35589125
0.07649	10.21983	0.00120128	3.7e-07	0.0	0.0	0.00084926	5e-07	8e-08	1.2e-06	583.86840154	734.72209907	751.23568128	7.22876972	0.00856363	-0.35585063
0.07659	10.22808	0.00120538	3.7e-07	0.0	0.0	0.00084514	5.1e-07	8e-08	1.21e-06	584.03472239	734.68695542	751.18405158	7.21512765	0.00874665	-0.35581009
0.07669	10.23631	0.00120946	3.8e-07	0.0	0.0	0.00084104	5.2e-07	8e-08	1.21e-06	584.20071688	734.65188327	751.13251372	7.20149672	0.00893002	-0.35576961
0.07679	10.24452	0.00121354	3.8e-07	0.0	0.0	0.00083696	5.2e-07	8e-08	1.22e-06	584.36638541	734.61688295	751.0810676	7.18787681	0.00911375	-0.35572921
0.07689	10.25271	0.0012176	3.8e-07	0.0	0.0	0.00083288	5.3e-07	8e-08	1.22e-06	584.53172836	734.58195478	751.02971315	7.17426782	0.00929782	-0.35568888
0.07699	10.26088	0.00122165	3.9e-07	0.0	0.0	0.00082881	5.4e-07	8e-08	1.22e-06	584.69674614	734.5470991	750.9784503	7.16066963	0.00948225	-0.35564862
0.07709	10.26903	0.00122568	3.9e-07	0.0	1e-08	0.00082476	5.4e-07	8e-08	1.23e-06	584.86143911	734.51231625	750.92727897	7.14708212	0.00966702	-0.35560844
0.07719	10.27717	0.00122971	4e-07	0.0	1e-08	0.00082072	5.5e-07	8e-08	1.23e-06	585.02580766	734.47760658	750.87619909	7.13350387	0.00985203	-0.35556832
0.07729	10.28528	0.00123372	4e-07	0.0	1e-08	0.00081669	5.6e-07	9e-08	1.24e-06	585.18985216	734.44297045	750.82521059	7.11993696	0.01003746	-0.35552828
0.07739	10.29338	0.00123772	4.1e-07	0.0	1e-08	0.00081267	5.7e-07	9e-08	1.24e-06	585.35357298	734.40840824	750.77431338	7.10638033	0.01022322	-0.35548831
0.07749	10.30145	0.00124171	4.1e-07	0.0	1e-08	0.00080866	5.7e-07	9e-08	1.24e-06	585.51697049	734.37392036	750.7235074	7.09283384	0.01040932	-0.35544841
0.07759	10.30951	0.00124569	4.2e-07	0.0	1e-08	0.00080467	5.8e-07	9e-08	1.25e-06	585.68004506	734.33950721	750.67279258	7.07929738	0.01059576	-0.35540858
0.07769	10.31755	0.00124965	4.2e-07	0.0	1e-08	0.00080069	5.9e-07	9e-08	1.25e-06	585.84279704	734.30516919	750.62216884	7.06577081	0.01078252	-0.35536882
0.07779	10.32557	0.0012536	4.2e-07	0.0	1e-08	0.00079672	6e-07	9e-08	1.26e-06	586.0052268	734.27090675	750.57163612	7.05225401	0.01096961	-0.35532914
0.07789	10.33357	0.00125754	4.3e-07	0.0	1e-08	0.00079277	6e-07	9e-08	1.26e-06	586.16733468	734.23672031	750.52119435	7.03874687	0.01115703	-0.35528953
0.07799	10.34155	0.00126147	4.3e-07	0.0	1e-08	0.00078882	6.1e-07	9e-08	1.26e-06	586.32912104	734.20261032	750.47084345	7.02524924	0.01134478	-0.35524998
0.07809	10.34951	0.00126538	4.4e-07	0.0	1e-08	0.00078489	6.2e-07	9e-08	1.27e-06	586.49058622	734.16857725	750.42058337	7.01176101	0.01153284	-0.35521051
0.07819	10.35745	0.00126928	4.4e-07	0.0	1e-08	0.00078097	6.3e-07	1e-07	1.27e-06	586.65173056	734.13462158	750.37041403	6.99828203	0.01172122	-0.35517111
0.07829	10.36537	0.00127317	4.5e-07	0.0	1e-08	0.00077707	6.3e-07	1e-07	1.28e-06	586.8125544	734.10074378	750.32033538	6.9848122	0.01190992	-0.35513179
0.07839	10.37327	0.00127704	4.5e-07	0.0	1e-08	0.00077318	6.4e-07	1e-07	1.28e-06	586.97305806	734.06694436	750.27034733	6.97135137	0.01209892	-0.35509253
0.07849	10.38115	0.0012809	4.6e-07	0.0	1e-08	0.0007693	6.5e-07	1e-07	1.28e-06	587.13324189	734.03322382	750.22044985	6.95789941	0.01228824	-0.35505334
0.07859	10.38901	0.00128475	4.6e-07	0.0	1e-08	0.00076543	6.6e-07	1e-07	1.29e-06	587.29310619	733.99958268	750.17064285	6.94445437	0.01247778	-0.35501423
0.07869	10.39685	0.00128859	4.7e-07	0.0	1e-08	0.00076158	6.7e-07	1e-07	1.29e-06	587.45265128	733.96602145	750.1209263	6.93101921	0.01266768	-0.35497519
0.07879	10.40467	0.00129241	4.7e-07	0.0	1e-08	0.00075774	6.7e-07	1e-07	1.29e-06	587.61187749	733.9325407	750.07130011	6.91759245	0.01285788	-0.35493621
0.07889	10.41247	0.00129621	4.8e-07	0.0	1e-08	0.00075392	6.8e-07	1e-07	1.3e-06	587.77078511	733.89914099	750.02176424	6.90417394	0.01304837	-0.35489731
0.07899	10.42026	0.00130001	4.8e-07	0.0	1e-08	0.00075011	6.9e-07	1.1e-07	1.3e-06	587.92937448	733.8658229	749.97231862	6.89076355	0.01323914	-0.35485848
0.07909	10.42802	0.00130379	4.9e-07	0.0	1e-08	0.00074631	7e-07	1.1e-07	1.31e-06	588.08764588	733.832587	749.9229632	6.87736113	0.0134302	-0.35481972
0.07919	10.43576	0.00130755	4.9e-07	0.0	1e-08	0.00074252	7.1e-07	1.1e-07	1.31e-06	588.24559961	733.7994339	749.87369792	6.86396654	0.01362154	-0.35478103
0.07929	10.44348	0.00131131	4.9e-07	0.0	1e-08	0.00073875	7.1e-07	1.1e-07	1.31e-06	588.40323598	733.76636421	749.82452273	6.85057963	0.01381316	-0.35474241
0.07939	10.45118	0.00131504	5e-07	0.0	1e-08	0.00073499	7.2e-07	1.1e-07	1.32e-06	588.56055527	733.73337855	749.77543757	6.83720027	0.01400505	-0.35470386
0.07949	10.45886	0.00131877	5e-07	0.0	1e-08	0.00073125	7.3e-07	1.1e-07	1.32e-06	588.71755776	733.70047756	749.72644238	6.82382831	0.01419721	-0.35466539
0.07959	10.46653	0.00132248	5.1e-07	0.0	1e-08	0.00072752	7.4e-07	1.1e-07	1.33e-06	588.87424375	733.66766189	749.67753713	6.81046359	0.01438963	-0.35462698
0.07969	10.47417	0.00132617	5.2e-07	0.0	1e-08	0.00072381	7.5e-07	1.2e-07	1.33e-06	589.0306135	733.63493221	749.62872174	6.79710597	0.01458231	-0.35458864
0.07979	10.48179	0.00132986	5.2e-07	0.0	1e-08	0.00072011	7.6e-07	1.2e-07	1.33e-06	589.18666729	733.60228919	749.57999618	6.78375531	0.01477524	-0.35455038
0.07989	10.48939	0.00133352	5.3e-07	0.0	1e-08	0.00071642	7.7e-07	1.2e-07	1.34e-06	589.3424054	733.56973353	749.5313604	6.77041145	0.01496843	-0.35451218
0.07999	10.49697	0.00133718	5.3e-07	0.0	1e-08	0.00071275	7.8e-07	1.2e-07	1.34e-06	589.49782806	733.53726591	749.48281436	6.75707165	0.01516181	-0.35447406
0.08009	10.50453	0.00134082	5.4e-07	0.0	1e-08	0.00070909	7.8e-07	1.2e-07	1.34e-06	589.65293552	733.50488705	749.434358	6.74374017	0.01535546	-0.35443601
0.08019	10.51206	0.00134444	5.4e-07	0.0	1e-08	0.00070544	7.9e-07	1.2e-07	1.35e-06	589.80772807	733.47259769	749.38599129	6.73041493	0.01554935	-0.35439802
0.08029	10.51958	0.00134805	5.5e-07	0.0	1e-08	0.00070182	8e-07	1.2e-07	1.35e-06	589.96220594	733.44039858	749.33771418	6.71709576	0.01574346	-0.35436011
0.08039	10.52708	0.00135165	5.5e-07	0.0	1e-08	0.0006982	8.1e-07	1.2e-07	1.35e-06	590.11636938	733.40829048	749.28952662	6.70378249	0.0159378	-0.35432227
0.08049	10.53455	0.00135523	5.6e-07	0.0	1e-08	0.0006946	8.2e-07	1.3e-07	1.36e-06	590.27021864	733.37627415	749.24142857	6.69047497	0.01613235	-0.35428449
0.08059	10.54201	0.00135879	5.6e-07	0.0	1e-08	0.00069101	8.3e-07	1.3e-07	1.36e-06	590.42375394	733.3443504	749.19341999	6.67717303	0.01632711	-0.35424679
0.08069	10.54945	0.00136234	5.7e-07	0.0	1e-08	0.00068744	8.4e-07	1.3e-07	1.37e-06	590.57697553	733.31252001	749.14550084	6.6638765	0.01652208	-0.35420916
0.08079	10.55686	0.00136588	5.7e-07	0.0	1e-08	0.00068389	8.5e-07	1.3e-07	1.37e-06	590.72988361	733.28078381	749.09767109	6.65058521	0.01671725	-0.3541716
0.08089	10.56425	0.0013694	5.8e-07	0.0	1e-08	0.00068035	8.6e-07	1.3e-07	1.37e-06	590.88247843	733.24914263	749.0499307	6.63729899	0.01691262	-0.35413411
0.08099	10.57162	0.00137291	5.8e-07	0.0	1e-08	0.00067682	8.7e-07	1.3e-07	1.38e-06	591.03476018	733.21759732	749.00227963	6.62401767	0.01710817	-0.35409668
0.08109	10.57898	0.0013764	5.9e-07	0.0	1e-08	0.00067331	8.8e-07	1.4e-07	1.38e-06	591.18672909	733.18614872	748.95471784	6.61074108	0.0173039	-0.35405933
0.08119	10.5863	0.00137988	5.9e-07	0.0	1e-08	0.00066981	8.9e-07	1.4e-07	1.38e-06	591.33838537	733.15479773	748.90724531	6.59746904	0.01749981	-0.35402205
0.08129	10.59361	0.00138334	6e-07	0.0	1e-08	0.00066633	9e-07	1.4e-07	1.39e-06	591.4897292	733.12354522	748.859862	6.58420138	0.01769589	-0.35398484
0.08139	10.6009	0.00138678	6.1e-07	0.0	1e-08	0.00066286	9.1e-07	1.4e-07	1.39e-06	591.64076076	733.09239211	748.8125679	6.57093423	0.01789213	-0.3539477
0.08149	10.60817	0.00139021	6.1e-07	0.0	1e-08	0.00065941	9.2e-07	1.4e-07	1.39e-06	591.79148024	733.06133932	748.76536297	6.55767372	0.01808853	-0.35391063
0.08159	10.61541	0.00139363	6.2e-07	0.0	1e-08	0.00065597	9.3e-07	1.4e-07	1.4e-06	591.94188784	733.03038777	748.71824718	6.5444169	0.01828508	-0.35387363
0.08169	10.62264	0.00139703	6.2e-07	0.0	1e-08	0.00065255	9.4e-07	1.4e-07	1.4e-06	592.09198374	732.99953843	748.6712205	6.53116358	0.01848177	-0.3538367
0.08179	10.62984	0.00140042	6.3e-07	0.0	1e-08	0.00064915	9.5e-07	1.5e-07	1.4e-06	592.24176811	732.96879225	748.62428292	6.51791356	0.0186786	-0.35379983
0.08189	10.63702	0.00140378	6.3e-07	0.0	1e-08	0.00064576	9.6e-07	1.5e-07	1.41e-06	592.39124113	732.93815022	748.5774344	6.50466665	0.01887555	-0.35376304
0.08199	10.64418	0.00140714	6.4e-07	0.0	1e-08	0.00064238	9.7e-07	1.5e-07	1.41e-06	592.54040295	732.90761333	748.53067493	6.49142265	0.01907263	-0.35372632
0.08209	10.65131	0.00141048	6.5e-07	0.0	1e-08	0.00063902	9.8e-07	1.5e-07	1.41e-06	592.68925374	732.8771826	748.48400448	6.47818136	0.01926983	-0.35368967
0.08219	10.65843	0.0014138	6.5e-07	0.0	1e-08	0.00063568	9.9e-07	1.5e-07	1.42e-06	592.83779365	732.84685905	748.43742303	6.46494258	0.01946713	-0.35365309
0.08229	10.66552	0.00141711	6.6e-07	0.0	1e-08	0.00063235	1e-06	1.5e-07	1.42e-06	592.98602283	732.81664372	748.39093057	6.45170611	0.01966453	-0.35361658
0.08239	10.6726	0.0014204	6.6e-07	0.0	1e-08	0.00062903	1.01e-06	1.6e-07	1.42e-06	593.13394142	732.78653768	748.34452709	6.43847175	0.01986203	-0.35358013
0.08249	10.67965	0.00142368	6.7e-07	0.0	1e-08	0.00062574	1.02e-06	1.6e-07	1.43e-06	593.28154955	732.756542	748.29821256	6.42523928	0.02005961	-0.35354376
0.08259	10.68667	0.00142694	6.7e-07	0.0	1e-08	0.00062245	1.03e-06	1.6e-07	1.43e-06	593.42884736	732.72665777	748.25198697	6.41200851	0.02025727	-0.35350746
0.08269	10.69368	0.00143018	6.8e-07	0.0	1e-08	0.00061919	1.04e-06	1.6e-07	1.43e-06	593.57583498	732.6968861	748.20585032	6.39877922	0.020455	-0.35347123
0.08279	10.70066	0.00143341	6.9e-07	0.0	1e-08	0.00061593	1.05e-06	1.6e-07	1.44e-06	593.72251245	732.66722819	748.15980261	6.38554583	0.02065285	-0.35343507
0.08289	10.70763	0.00143663	6.9e-07	0.0	1e-08	0.0006127	1.06e-06	1.6e-07	1.44e-06	593.86887991	732.63768514	748.11384383	6.37231733	0.02085071	-0.35339897
0.08299	10.71457	0.00143983	7e-07	0.0	1e-08	0.00060948	1.08e-06	1.7e-07	1.44e-06	594.01493749	732.60825809	748.06797396	6.35908946	0.02104862	-0.35336295
0.08309	10.72148	0.00144301	7e-07	0.0	1e-08	0.00060627	1.09e-06	1.7e-07	1.45e-06	594.16068529	732.57894824	748.02219301	6.34586197	0.02124658	-0.353327
0.08319	10.72838	0.00144617	7.1e-07	0.0	1e-08	0.00060309	1.1e-06	1.7e-07	1.45e-06	594.3061234	732.54975676	747.97650096	6.33263465	0.02144456	-0.35329112
0.08329	10.73525	0.00144933	7.2e-07	0.0	1e-08	0.00059991	1.11e-06	1.7e-07	1.45e-06	594.4512519	732.52068488	747.93089783	6.31940724	0.02164257	-0.3532553
0.08339	10.7421	0.00145246	7.2e-07	0.0	1e-08	0.00059676	1.12e-06	1.7e-07	1.46e-06	594.59607089	732.49173382	747.8853836	6.30617952	0.0218406	-0.35321956
0.08349	10.74893	0.00145558	7.3e-07	0.0	1e-08	0.00059361	1.13e-06	1.8e-07	1.46e-06	594.74058042	732.46290482	747.83995828	6.29295123	0.02203863	-0.35318389
0.08359	10.75574	0.00145868	7.3e-07	0.0	1e-08	0.00059049	1.14e-06	1.8e-07	1.46e-06	594.88478058	732.43419916	747.79462187	6.27972214	0.02223666	-0.35314828
0.08369	10.76252	0.00146177	7.4e-07	0.0	1e-08	0.00058738	1.15e-06	1.8e-07	1.47e-06	595.02867142	732.4056181	747.74937439	6.26649199	0.02243468	-0.35311275
0.08379	10.76928	0.00146484	7.5e-07	0.0	1e-08	0.00058428	1.17e-06	1.8e-07	1.47e-06	595.172253	732.37716295	747.70421584	6.25326055	0.02263269	-0.35307728
0.08389	10.77602	0.0014679	7.5e-07	0.0	1e-08	0.00058121	1.18e-06	1.8e-07	1.47e-06	595.31552537	732.34883502	747.65914622	6.24002755	0.02283066	-0.35304189
0.08399	10.78273	0.00147093	7.6e-07	0.0	1e-08	0.00057814	1.19e-06	1.8e-07	1.47e-06	595.45848857	732.32063565	747.61416555	6.22679275	0.02302861	-0.35300657
0.08409	10.78942	0.00147396	7.7e-07	0.0	1e-08	0.0005751	1.2e-06	1.9e-07	1.48e-06	595.60114265	732.29256619	747.56927384	6.21355071	0.02322659	-0.35297131
0.08419	10.79609	0.00147696	7.7e-07	0.0	1e-08	0.00057207	1.21e-06	1.9e-07	1.48e-06	595.74348748	732.2646282	747.52447115	6.20030872	0.02342447	-0.35293613
0.08429	10.80274	0.00147996	7.8e-07	0.0	1e-08	0.00056905	1.22e-06	1.9e-07	1.48e-06	595.8855232	732.23682295	747.47975747	6.18706472	0.02362229	-0.35290101
0.08439	10.80936	0.00148293	7.8e-07	0.0	1e-08	0.00056606	1.24e-06	1.9e-07	1.49e-06	596.0272498	732.20915184	747.43513282	6.17381756	0.02382004	-0.35286597
0.08449	10.81596	0.00148589	7.9e-07	0.0	1e-08	0.00056307	1.25e-06	1.9e-07	1.49e-06	596.1686673	732.1816163	747.39059722	6.16056696	0.02401771	-0.35283099
0.08459	10.82253	0.00148883	8e-07	0.0	1e-08	0.00056011	1.26e-06	2e-07	1.49e-06	596.3097757	732.15421778	747.34615069	6.14731261	0.0242153	-0.35279609
0.08469	10.82909	0.00149176	8e-07	0.0	1e-08	0.00055716	1.27e-06	2e-07	1.5e-06	596.45057498	732.12695777	747.30179326	6.13405424	0.02441279	-0.35276125
0.08479	10.83562	0.00149467	8.1e-07	0.0	1e-08	0.00055422	1.28e-06	2e-07	1.5e-06	596.59106513	732.09983775	747.25752495	6.12079153	0.02461018	-0.35272649
0.08489	10.84212	0.00149756	8.2e-07	0.0	1e-08	0.00055131	1.3e-06	2e-07	1.5e-06	596.73124611	732.07285922	747.21334581	6.10752419	0.02480746	-0.3526918
0.08499	10.8486	0.00150044	8.2e-07	0.0	1e-08	0.0005484	1.31e-06	2e-07	1.5e-06	596.87111791	732.04602373	747.16925586	6.09425191	0.02500461	-0.35265717
0.08509	10.85506	0.0015033	8.3e-07	0.0	1e-08	0.00054552	1.32e-06	2.1e-07	1.51e-06	597.01068047	732.01933282	747.12525514	6.08097439	0.02520164	-0.35262262
0.08519	10.8615	0.00150615	8.4e-07	0.0	1e-08	0.00054265	1.33e-06	2.1e-07	1.51e-06	597.14993375	731.99278806	747.08134368	6.06769131	0.02539852	-0.35258813
0.08529	10.86791	0.00150898	8.4e-07	0.0	1e-08	0.00053979	1.35e-06	2.1e-07	1.51e-06	597.2888777	731.96639105	747.03752152	6.05440237	0.02559525	-0.35255372
0.08539	10.8743	0.00151179	8.5e-07	0.0	1e-08	0.00053696	1.36e-06	2.1e-07	1.52e-06	597.42751225	731.94014339	746.99378871	6.04110725	0.02579182	-0.35251937
0.08549	10.88066	0.00151459	8.6e-07	0.0	1e-08	0.00053414	1.37e-06	2.1e-07	1.52e-06	597.56583731	731.91404675	746.95014529	6.02779634	0.02598839	-0.3524851
0.08559	10.887	0.00151737	8.6e-07	0.0	1e-08	0.00053133	1.38e-06	2.2e-07	1.52e-06	597.70385262	731.88810311	746.90659138	6.01448497	0.02618467	-0.3524509
0.08569	10.89331	0.00152014	8.7e-07	0.0	1e-08	0.00052854	1.4e-06	2.2e-07	1.52e-06	597.84155823	731.8623139	746.86312696	6.001166	0.02638076	-0.35241676
0.08579	10.8996	0.00152289	8.8e-07	0.0	1e-08	0.00052577	1.41e-06	2.2e-07	1.53e-06	597.97895404	731.83668083	746.8197521	5.98783909	0.02657666	-0.3523827
0.08589	10.90587	0.00152562	8.8e-07	0.0	1e-08	0.00052301	1.42e-06	2.2e-07	1.53e-06	598.11603993	731.81120562	746.77646686	5.97450385	0.02677235	-0.35234871
0.08599	10.91211	0.00152834	8.9e-07	0.0	1e-08	0.00052027	1.43e-06	2.2e-07	1.53e-06	598.25281578	731.78589003	746.73327128	5.96115991	0.02696784	-0.35231479
0.08609	10.91833	0.00153104	9e-07	0.0	1e-08	0.00051754	1.45e-06	2.3e-07	1.54e-06	598.38928147	731.76073584	746.69016544	5.94780691	0.02716311	-0.35228093
0.08619	10.92452	0.00153372	9e-07	0.0	1e-08	0.00051484	1.46e-06	2.3e-07	1.54e-06	598.52543685	731.73574485	746.6471494	5.93444446	0.02735815	-0.35224715
0.08629	10.93069	0.00153639	9.1e-07	0.0	1e-08	0.00051214	1.47e-06	2.3e-07	1.54e-06	598.66128178	731.71091889	746.60422322	5.92107217	0.02755294	-0.35221344
0.08639	10.93683	0.00153904	9.2e-07	0.0	1e-08	0.00050947	1.49e-06	2.3e-07	1.54e-06	598.79681609	731.68625978	746.56138697	5.90768966	0.02774749	-0.3521798
0.08649	10.94295	0.00154168	9.2e-07	0.0	1e-08	0.00050681	1.5e-06	2.3e-07	1.55e-06	598.93203963	731.66176942	746.51864073	5.89429653	0.02794178	-0.35214623
0.08659	10.94905	0.00154429	9.3e-07	0.0	1e-08	0.00050416	1.51e-06	2.4e-07	1.55e-06	599.0669522	731.63744968	746.47598457	5.88089239	0.0281358	-0.35211273
0.08669	10.95512	0.0015469	9.4e-07	0.0	1e-08	0.00050153	1.53e-06	2.4e-07	1.55e-06	599.20155364	731.61330248	746.43341856	5.86747684	0.02832954	-0.3520793
0.08679	10.96116	0.00154948	9.4e-07	0.0	1e-08	0.00049892	1.54e-06	2.4e-07	1.55e-06	599.33584374	731.58932976	746.3909428	5.85404946	0.02852299	-0.35204595
0.08689	10.96718	0.00155206	9.5e-07	0.0	1e-08	0.00049633	1.55e-06	2.4e-07	1.56e-06	599.46982214	731.56553367	746.3485574	5.84058382	0.02871645	-0.35201266
0.08699	10.97317	0.00155461	9.6e-07	0.0	1e-08	0.00049375	1.57e-06	2.4e-07	1.56e-06	599.60348827	731.54191659	746.30626256	5.82712354	0.02890938	-0.35197945
0.08709	10.97914	0.00155715	9.6e-07	0.0	1e-08	0.00049118	1.58e-06	2.5e-07	1.56e-06	599.73684224	731.51848017	746.26405827	5.813649	0.02910202	-0.35194631
0.08719	10.98508	0.00155967	9.7e-07	0.0	1e-08	0.00048864	1.59e-06	2.5e-07	1.56e-06	599.86988376	731.49522649	746.22194463	5.80015968	0.02929433	-0.35191323
0.08729	10.991	0.00156218	9.8e-07	0.0	1e-08	0.00048611	1.61e-06	2.5e-07	1.57e-06	600.00261258	731.47215763	746.17992176	5.78665505	0.02948632	-0.35188023
0.08739	10.99689	0.00156467	9.8e-07	0.0	1e-08	0.00048359	1.62e-06	2.5e-07	1.57e-06	600.1350284	731.44927572	746.13798975	5.77313459	0.02967798	-0.3518473
0.08749	11.00276	0.00156714	9.9e-07	0.0	2e-08	0.00048109	1.63e-06	2.6e-07	1.57e-06	600.26713092	731.4265829	746.09614871	5.75959776	0.02986929	-0.35181444
0.08759	11.0086	0.0015696	1e-06	0.0	2e-08	0.00047861	1.65e-06	2.6e-07	1.57e-06	600.39891984	731.40408136	746.05439877	5.746044	0.03006026	-0.35178166
0.08769	11.01441	0.00157204	1e-06	0.0	2e-08	0.00047614	1.66e-06	2.6e-07	1.58e-06	600.53039482	731.3817733	746.01274003	5.73247276	0.03025086	-0.35174894
0.08779	11.0202	0.00157447	1.01e-06	0.0	2e-08	0.00047369	1.67e-06	2.6e-07	1.58e-06	600.66155553	731.35966096	745.97117263	5.71888348	0.03044109	-0.3517163
0.08789	11.02596	0.00157687	1.02e-06	0.0	2e-08	0.00047125	1.69e-06	2.6e-07	1.58e-06	600.79240163	731.33774659	745.92969669	5.70527559	0.03063094	-0.35168373
0.08799	11.0317	0.00157927	1.03e-06	0.0	2e-08	0.00046884	1.7e-06	2.7e-07	1.58e-06	600.92293274	731.31603249	745.88831233	5.69164852	0.0308204	-0.35165123
0.08809	11.03741	0.00158165	1.03e-06	0.0	2e-08	0.00046643	1.72e-06	2.7e-07	1.59e-06	601.05314849	731.29452099	745.84701971	5.67800168	0.03100947	-0.3516188
0.08819	11.04309	0.00158401	1.04e-06	0.0	2e-08	0.00046405	1.73e-06	2.7e-07	1.59e-06	601.18304849	731.27321442	745.80581894	5.66433447	0.03119812	-0.35158644
0.08829	11.04875	0.00158635	1.05e-06	0.0	2e-08	0.00046168	1.74e-06	2.7e-07	1.59e-06	601.31263232	731.25211565	745.76471018	5.65064464	0.03138687	-0.35155416
0.08839	11.05438	0.00158868	1.05e-06	0.0	2e-08	0.00045932	1.76e-06	2.8e-07	1.59e-06	601.44189957	731.23122745	745.72369359	5.6369344	0.03157484	-0.35152195
0.08849	11.05998	0.00159099	1.06e-06	0.0	2e-08	0.00045698	1.77e-06	2.8e-07	1.6e-06	601.57084981	731.2105518	745.68276929	5.6232019	0.03176239	-0.35148981
0.08859	11.06556	0.00159329	1.07e-06	0.0	2e-08	0.00045466	1.79e-06	2.8e-07	1.6e-06	601.69948258	731.19009122	745.64193746	5.60944652	0.03194952	-0.35145775
0.08869	11.07111	0.00159557	1.07e-06	0.0	2e-08	0.00045235	1.8e-06	2.8e-07	1.6e-06	601.82779743	731.16984826	745.60119825	5.59566761	0.03213622	-0.35142576
0.08879	11.07663	0.00159784	1.08e-06	0.0	2e-08	0.00045006	1.81e-06	2.8e-07	1.6e-06	601.95579388	731.14982552	745.56055183	5.58186454	0.03232249	-0.35139384
0.08889	11.08212	0.00160008	1.09e-06	0.0	2e-08	0.00044779	1.83e-06	2.9e-07	1.6e-06	602.08347145	731.13002564	745.51999836	5.56803666	0.03250831	-0.35136199
0.08899	11.08759	0.00160232	1.1e-06	0.0	2e-08	0.00044553	1.84e-06	2.9e-07	1.61e-06	602.21082961	731.11045127	745.47953803	5.55418331	0.03269367	-0.35133021
0.08909	11.09303	0.00160453	1.1e-06	0.0	2e-08	0.00044329	1.86e-06	2.9e-07	1.61e-06	602.33786786	731.09110512	745.43917099	5.54030382	0.03287858	-0.35129851
0.08919	11.09845	0.00160673	1.11e-06	0.0	2e-08	0.00044106	1.87e-06	2.9e-07	1.61e-06	602.46458565	731.07198992	745.39889745	5.52639752	0.03306302	-0.35126689
0.08929	11.10383	0.00160892	1.12e-06	0.0	2e-08	0.00043885	1.89e-06	3e-07	1.61e-06	602.59098244	731.05310846	745.35871759	5.51246373	0.03324699	-0.35123533
0.08939	11.10919	0.00161109	1.12e-06	0.0	2e-08	0.00043665	1.9e-06	3e-07	1.62e-06	602.71705765	731.03446355	745.31863159	5.49850175	0.03343047	-0.35120385
0.08949	11.11452	0.00161324	1.13e-06	0.0	2e-08	0.00043447	1.91e-06	3e-07	1.62e-06	602.8428107	731.01605803	745.27863966	5.4845109	0.03361347	-0.35117244
0.08959	11.11982	0.00161538	1.14e-06	0.0	2e-08	0.00043231	1.93e-06	3e-07	1.62e-06	602.968241	730.9978948	745.23874199	5.47049047	0.03379596	-0.35114111
0.08969	11.12509	0.0016175	1.14e-06	0.0	2e-08	0.00043016	1.94e-06	3e-07	1.62e-06	603.09334728	730.97997793	745.19893898	5.45638768	0.0339789	-0.35110986
0.08979	11.13034	0.00161961	1.15e-06	0.0	2e-08	0.00042803	1.96e-06	3.1e-07	1.62e-06	603.21812887	730.9623105	745.15923087	5.44229055	0.03416066	-0.35107868
0.08989	11.13556	0.00162169	1.16e-06	0.0	2e-08	0.00042592	1.97e-06	3.1e-07	1.63e-06	603.34258543	730.94489493	745.11961776	5.42815944	0.03434195	-0.35104757
0.08999	11.14074	0.00162377	1.17e-06	0.0	2e-08	0.00042382	1.99e-06	3.1e-07	1.63e-06	603.46671625	730.92773437	745.0800999	5.41399342	0.03452275	-0.35101654
0.09009	11.1459	0.00162583	1.17e-06	0.0	2e-08	0.00042173	2e-06	3.1e-07	1.63e-06	603.59052059	730.91083199	745.04067754	5.39979159	0.03470306	-0.35098558
0.09019	11.15103	0.00162787	1.18e-06	0.0	2e-08	0.00041966	2.02e-06	3.2e-07	1.63e-06	603.7139977	730.89419105	745.00135091	5.385553	0.03488289	-0.35095469
0.09029	11.15614	0.00162989	1.19e-06	0.0	2e-08	0.00041761	2.03e-06	3.2e-07	1.64e-06	603.83714678	730.87781482	744.96212027	5.37127669	0.03506222	-0.35092389
0.09039	11.16121	0.0016319	1.19e-06	0.0	2e-08	0.00041558	2.05e-06	3.2e-07	1.64e-06	603.95996705	730.86170665	744.92298589	5.35696171	0.03524106	-0.35089315
0.09049	11.16625	0.0016339	1.2e-06	0.0	2e-08	0.00041355	2.06e-06	3.2e-07	1.64e-06	604.08245767	730.84586992	744.88394804	5.34260708	0.03541939	-0.3508625
0.09059	11.17127	0.00163588	1.21e-06	0.0	2e-08	0.00041155	2.08e-06	3.3e-07	1.64e-06	604.2046178	730.83030806	744.845007	5.32821181	0.03559722	-0.35083191
0.09069	11.17625	0.00163784	1.22e-06	0.0	2e-08	0.00040956	2.09e-06	3.3e-07	1.64e-06	604.32644657	730.81502457	744.80616303	5.31377489	0.03577455	-0.35080141
0.09079	11.18121	0.00163979	1.22e-06	0.0	2e-08	0.00040759	2.1e-06	3.3e-07	1.65e-06	604.44794308	730.80002299	744.76741645	5.2992953	0.03595136	-0.35077098
0.09089	11.18613	0.00164172	1.23e-06	0.0	2e-08	0.00040563	2.12e-06	3.3e-07	1.65e-06	604.56910643	730.78530691	744.72876753	5.28477202	0.03612767	-0.35074063
0.09099	11.19103	0.00164364	1.24e-06	0.0	2e-08	0.00040369	2.13e-06	3.4e-07	1.65e-06	604.68993568	730.77087998	744.69021659	5.27020399	0.03630346	-0.35071035
0.09109	11.19589	0.00164554	1.24e-06	0.0	2e-08	0.00040176	2.15e-06	3.4e-07	1.65e-06	604.810429	730.75674851	744.65176418	5.25553249	0.03648051	-0.35068016
0.09119	11.20073	0.00164742	1.25e-06	0.0	2e-08	0.00039985	2.16e-06	3.4e-07	1.65e-06	604.93058567	730.74291545	744.61341056	5.24085508	0.03665578	-0.35065005
0.09129	11.20553	0.00164929	1.26e-06	0.0	2e-08	0.00039796	2.18e-06	3.4e-07	1.65e-06	605.05040488	730.72938402	744.57515597	5.2261273	0.0368306	-0.35062001
0.09139	11.21031	0.00165114	1.26e-06	0.0	2e-08	0.00039608	2.19e-06	3.4e-07	1.66e-06	605.16988553	730.71615825	744.53700079	5.21134785	0.03700497	-0.35059004
0.09149	11.21505	0.00165298	1.27e-06	0.0	2e-08	0.00039421	2.21e-06	3.5e-07	1.66e-06	605.28902652	730.70324224	744.49894536	5.19651542	0.03717891	-0.35056016
0.09159	11.21976	0.0016548	1.28e-06	0.0	2e-08	0.00039237	2.22e-06	3.5e-07	1.66e-06	605.40782668	730.69064018	744.46099004	5.1816287	0.03735241	-0.35053035
0.09169	11.22444	0.00165661	1.29e-06	0.0	2e-08	0.00039053	2.24e-06	3.5e-07	1.66e-06	605.52628484	730.6783563	744.42313523	5.16668634	0.03752549	-0.35050062
0.09179	11.22909	0.0016584	1.29e-06	0.0	2e-08	0.00038872	2.25e-06	3.5e-07	1.66e-06	605.6443998	730.66639494	744.38538129	5.15168696	0.03769813	-0.35047098
0.09189	11.23371	0.00166017	1.3e-06	0.0	2e-08	0.00038692	2.27e-06	3.6e-07	1.67e-06	605.76217029	730.65476049	744.34772863	5.13662919	0.03787036	-0.35044141
0.09199	11.2383	0.00166193	1.31e-06	0.0	2e-08	0.00038513	2.28e-06	3.6e-07	1.67e-06	605.87959507	730.64345741	744.31017765	5.12151162	0.03804217	-0.35041192
0.09209	11.24286	0.00166367	1.31e-06	0.0	2e-08	0.00038336	2.3e-06	3.6e-07	1.67e-06	605.99667281	730.63249025	744.27272876	5.10633282	0.03821358	-0.35038251
0.09219	11.24738	0.0016654	1.32e-06	0.0	2e-08	0.00038161	2.31e-06	3.6e-07	1.67e-06	606.11340219	730.62186364	744.23538239	5.09109135	0.03838458	-0.35035318
0.09229	11.25187	0.00166711	1.33e-06	0.0	2e-08	0.00037987	2.33e-06	3.7e-07	1.67e-06	606.22978184	730.61158227	744.19813897	5.07578575	0.03855519	-0.35032393
0.09239	11.25633	0.00166881	1.33e-06	0.0	2e-08	0.00037815	2.34e-06	3.7e-07	1.67e-06	606.34581035	730.60165091	744.16099894	5.06041256	0.03872546	-0.35029476
0.09249	11.26076	0.00167049	1.34e-06	0.0	2e-08	0.00037644	2.36e-06	3.7e-07	1.68e-06	606.46148328	730.5920807	744.12396364	5.04480763	0.03889909	-0.35026569
0.09259	11.26515	0.00167216	1.35e-06	0.0	2e-08	0.00037475	2.37e-06	3.7e-07	1.68e-06	606.57680087	730.58287298	744.08703302	5.02925276	0.03906964	-0.35023669
0.09269	11.26951	0.0016738	1.35e-06	0.0	2e-08	0.00037308	2.38e-06	3.8e-07	1.68e-06	606.69176177	730.5740325	744.05020753	5.01362083	0.03923999	-0.35020777
0.09279	11.27384	0.00167544	1.36e-06	0.0	2e-08	0.00037142	2.4e-06	3.8e-07	1.68e-06	606.80636426	730.56556471	744.01348769	4.99790976	0.03941015	-0.35017894
0.09289	11.27814	0.00167706	1.37e-06	0.0	2e-08	0.00036977	2.41e-06	3.8e-07	1.68e-06	606.92060661	730.55747514	743.97687405	4.98211741	0.03958014	-0.35015019
0.09299	11.2824	0.00167866	1.38e-06	0.0	2e-08	0.00036814	2.43e-06	3.8e-07	1.68e-06	607.03448702	730.54976947	743.94036717	4.96624161	0.03974999	-0.35012152
0.09309	11.28663	0.00168025	1.38e-06	0.0	2e-08	0.00036653	2.44e-06	3.9e-07	1.69e-06	607.14800364	730.54245346	743.90396762	4.95028017	0.03991971	-0.35009293
0.09319	11.29082	0.00168182	1.39e-06	0.0	2e-08	0.00036493	2.46e-06	3.9e-07	1.69e-06	607.26115458	730.53553301	743.867676	4.93423083	0.04008934	-0.35006443
0.09329	11.29498	0.00168337	1.4e-06	0.0	2e-08	0.00036335	2.47e-06	3.9e-07	1.69e-06	607.37393789	730.52901411	743.83149291	4.91809133	0.04025889	-0.35003602
0.09339	11.2991	0.00168491	1.4e-06	0.0	2e-08	0.00036179	2.49e-06	3.9e-07	1.69e-06	607.48635157	730.52290291	743.79541896	4.90185934	0.04042839	-0.35000769
0.09349	11.3032	0.00168644	1.41e-06	0.0	2e-08	0.00036024	2.5e-06	3.9e-07	1.69e-06	607.59839358	730.51720564	743.7594548	4.88553251	0.04059787	-0.34997944
0.09359	11.30725	0.00168795	1.42e-06	0.0	2e-08	0.0003587	2.52e-06	4e-07	1.69e-06	607.71006182	730.51192867	743.72360108	4.86910846	0.04076735	-0.34995128
0.09369	11.31127	0.00168944	1.42e-06	0.0	2e-08	0.00035719	2.53e-06	4e-07	1.7e-06	607.82135413	730.50707849	743.68785847	4.85258474	0.04093685	-0.34992321
0.09379	11.31526	0.00169092	1.43e-06	0.0	2e-08	0.00035568	2.54e-06	4e-07	1.7e-06	607.93226812	730.50266206	743.65222769	4.83581497	0.0411096	-0.34989524
0.09389	11.31921	0.00169238	1.44e-06	0.0	2e-08	0.0003542	2.56e-06	4e-07	1.7e-06	608.04279795	730.49869294	743.61671051	4.81901903	0.04128069	-0.34986735
0.09399	11.32312	0.00169383	1.44e-06	0.0	2e-08	0.00035273	2.57e-06	4.1e-07	1.7e-06	608.15294341	730.49517397	743.58130701	4.80210154	0.04145222	-0.34983955
0.09409	11.327	0.00169526	1.45e-06	0.0	2e-08	0.00035127	2.59e-06	4.1e-07	1.7e-06	608.26270178	730.49211283	743.54601804	4.78505827	0.04162425	-0.34981184
0.09419	11.33084	0.00169667	1.46e-06	0.0	2e-08	0.00034983	2.6e-06	4.1e-07	1.7e-06	608.37207024	730.48951739	743.51084446	4.76788489	0.04179684	-0.34978422
0.09429	11.33465	0.00169807	1.46e-06	0.0	2e-08	0.00034841	2.62e-06	4.1e-07	1.7e-06	608.48104586	730.48739574	743.47578717	4.75057695	0.04197007	-0.34975669
0.09439	11.33842	0.00169945	1.47e-06	0.0	2e-08	0.000347	2.63e-06	4.2e-07	1.71e-06	608.58962562	730.48575617	743.44084708	4.73312985	0.04214401	-0.34972925
0.09449	11.34215	0.00170082	1.47e-06	0.0	2e-08	0.00034561	2.64e-06	4.2e-07	1.71e-06	608.69780639	730.48460722	743.40602516	4.71553892	0.04231875	-0.3497019
0.09459	11.34584	0.00170217	1.48e-06	0.0	2e-08	0.00034424	2.66e-06	4.2e-07	1.71e-06	608.80558495	730.48395764	743.37132238	4.69779934	0.04249435	-0.34967465
0.09469	11.3495	0.00170351	1.49e-06	0.0	2e-08	0.00034288	2.67e-06	4.2e-07	1.71e-06	608.91295794	730.48381642	743.33673978	4.6799062	0.0426709	-0.34964749
0.09479	11.35311	0.00170483	1.49e-06	0.0	2e-08	0.00034153	2.69e-06	4.2e-07	1.71e-06	609.01992131	730.4841951	743.30227858	4.66177662	0.04285236	-0.34962044
0.09489	11.35669	0.00170613	1.5e-06	0.0	2e-08	0.00034021	2.7e-06	4.3e-07	1.71e-06	609.12647061	730.4851065	743.26794011	4.6435272	0.04303275	-0.34959347
0.09499	11.36023	0.00170742	1.51e-06	0.0	2e-08	0.00033889	2.71e-06	4.3e-07	1.71e-06	609.2326028	730.48655789	743.23372532	4.62510161	0.0432147	-0.3495666
0.09509	11.36374	0.00170869	1.51e-06	0.0	3e-08	0.0003376	2.73e-06	4.3e-07	1.72e-06	609.3383139	730.48855987	743.19963541	4.60649367	0.04339835	-0.34953984
0.09519	11.3672	0.00170994	1.52e-06	0.0	3e-08	0.00033632	2.74e-06	4.3e-07	1.72e-06	609.44359979	730.49112341	743.16567162	4.58769705	0.04358382	-0.34951317
0.09529	11.37062	0.00171118	1.52e-06	0.0	3e-08	0.00033506	2.75e-06	4.4e-07	1.72e-06	609.54845622	730.49425979	743.13183525	4.56870525	0.04377126	-0.34948659
0.09539	11.374	0.0017124	1.53e-06	0.0	3e-08	0.00033381	2.77e-06	4.4e-07	1.72e-06	609.65287876	730.49798064	743.09812763	4.54951162	0.04396082	-0.34946013
0.09549	11.37735	0.00171361	1.54e-06	0.0	3e-08	0.00033258	2.78e-06	4.4e-07	1.72e-06	609.75686286	730.50229798	743.06455013	4.53010936	0.04415263	-0.34943376
0.09559	11.38065	0.0017148	1.54e-06	0.0	3e-08	0.00033137	2.79e-06	4.4e-07	1.72e-06	609.8604038	730.50722415	743.0311042	4.51049152	0.04434686	-0.34940749
0.09569	11.38391	0.00171598	1.55e-06	0.0	3e-08	0.00033017	2.81e-06	4.4e-07	1.72e-06	609.9634967	730.51277188	742.99779128	4.49065097	0.04454366	-0.34938133
0.09579	11.38713	0.00171713	1.55e-06	0.0	3e-08	0.00032899	2.82e-06	4.5e-07	1.72e-06	610.06613436	730.51895896	742.96461354	4.4704147	0.04474802	-0.34935528
0.09589	11.3903	0.00171827	1.56e-06	0.0	3e-08	0.00032783	2.83e-06	4.5e-07	1.72e-06	610.16831122	730.52579968	742.93157264	4.45001319	0.04495317	-0.34932934
0.09599	11.39344	0.0017194	1.57e-06	0.0	3e-08	0.00032669	2.85e-06	4.5e-07	1.73e-06	610.27002204	730.53330766	742.89867017	4.42934022	0.04516216	-0.3493035
0.09609	11.39653	0.00172051	1.57e-06	0.0	3e-08	0.00032556	2.86e-06	4.5e-07	1.73e-06	610.37126061	730.5414986	742.86590797	4.40838414	0.04537528	-0.34927778
0.09619	11.39958	0.0017216	1.58e-06	0.0	3e-08	0.00032444	2.87e-06	4.5e-07	1.73e-06	610.4720205	730.55038881	742.83328799	4.38713296	0.04559282	-0.34925216
0.09629	11.40258	0.00172267	1.58e-06	0.0	3e-08	0.00032335	2.88e-06	4.6e-07	1.73e-06	610.57229496	730.55999524	742.80081224	4.36557425	0.0458151	-0.34922666
0.09639	11.40554	0.00172373	1.59e-06	0.0	3e-08	0.00032227	2.9e-06	4.6e-07	1.73e-06	610.67207699	730.57033549	742.76848281	4.34369522	0.04604244	-0.34920127
0.09649	11.40845	0.00172477	1.59e-06	0.0	3e-08	0.00032121	2.91e-06	4.6e-07	1.73e-06	610.77135702	730.58143414	742.73630253	4.32132861	0.04628125	-0.34917601
0.09659	11.41132	0.00172579	1.6e-06	0.0	3e-08	0.00032017	2.92e-06	4.6e-07	1.73e-06	610.8701276	730.59330971	742.70427363	4.29868355	0.04652309	-0.34915086
0.09669	11.41415	0.00172679	1.6e-06	0.0	3e-08	0.00031914	2.93e-06	4.6e-07	1.73e-06	610.96838072	730.60598212	742.6723985	4.27565376	0.04677196	-0.34912583
0.09679	11.41692	0.00172778	1.61e-06	0.0	3e-08	0.00031813	2.94e-06	4.7e-07	1.73e-06	611.06610756	730.61947341	742.64067977	4.25222139	0.04702835	-0.34910093
0.09689	11.41965	0.00172875	1.61e-06	0.0	3e-08	0.00031714	2.96e-06	4.7e-07	1.74e-06	611.16329889	730.63380659	742.60912017	4.22836797	0.0472928	-0.34907614
0.09699	11.42234	0.0017297	1.62e-06	0.0	3e-08	0.00031617	2.97e-06	4.7e-07	1.74e-06	611.25994506	730.64900567	742.57772257	4.20407441	0.04756585	-0.34905149
0.09709	11.42497	0.00173064	1.62e-06	0.0	3e-08	0.00031522	2.98e-06	4.7e-07	1.74e-06	611.35603597	730.66509575	742.54648996	4.1793099	0.04784843	-0.34902696
0.09719	11.42755	0.00173156	1.63e-06	0.0	3e-08	0.00031428	2.99e-06	4.7e-07	1.74e-06	611.45155762	730.68211071	742.51542648	4.15385487	0.04814759	-0.34900258
0.09729	11.43009	0.00173245	1.63e-06	0.0	3e-08	0.00031337	3e-06	4.8e-07	1.74e-06	611.54649893	730.70007797	742.4845354	4.12794457	0.04845561	-0.34897832
0.09739	11.43257	0.00173333	1.64e-06	0.0	3e-08	0.00031247	3.01e-06	4.8e-07	1.74e-06	611.64084726	730.71902853	742.45382044	4.10144491	0.04877679	-0.3489542
0.09749	11.43501	0.00173419	1.64e-06	0.0	3e-08	0.00031159	3.02e-06	4.8e-07	1.74e-06	611.73458898	730.7389957	742.42328565	4.07432069	0.04911218	-0.34893023
0.09759	11.43739	0.00173504	1.65e-06	0.0	3e-08	0.00031073	3.03e-06	4.8e-07	1.74e-06	611.82770931	730.76001549	742.39293536	4.04641296	0.04946751	-0.3489064
0.09769	11.43972	0.00173586	1.65e-06	0.0	3e-08	0.00030989	3.04e-06	4.8e-07	1.74e-06	611.92018962	730.7821333	742.36277503	4.01780629	0.04983931	-0.34888272
0.09779	11.44199	0.00173666	1.66e-06	0.0	3e-08	0.00030907	3.05e-06	4.8e-07	1.74e-06	612.01201405	730.8053876	742.33280934	3.98840733	0.05023083	-0.34885919
0.09789	11.44421	0.00173745	1.66e-06	0.0	3e-08	0.00030827	3.06e-06	4.9e-07	1.74e-06	612.10316417	730.82982308	742.3030437	3.95816284	0.05064377	-0.34883582
0.09799	11.44638	0.00173821	1.67e-06	0.0	3e-08	0.00030749	3.07e-06	4.9e-07	1.75e-06	612.19362028	730.85548741	742.27348388	3.92701691	0.05107994	-0.34881261
0.09809	11.44849	0.00173895	1.67e-06	0.0	3e-08	0.00030673	3.08e-06	4.9e-07	1.75e-06	612.28336046	730.88243358	742.24413629	3.89475598	0.05154714	-0.34878957
0.09819	11.45054	0.00173968	1.68e-06	0.0	3e-08	0.00030599	3.09e-06	4.9e-07	1.75e-06	612.37235878	730.91072432	742.21500851	3.86142093	0.05204347	-0.3487667
0.09829	11.45253	0.00174038	1.68e-06	0.0	3e-08	0.00030527	3.1e-06	4.9e-07	1.75e-06	612.46059007	730.94042036	742.18610788	3.82687876	0.05257364	-0.34874401
0.09839	11.45446	0.00174106	1.68e-06	0.0	3e-08	0.00030458	3.11e-06	4.9e-07	1.75e-06	612.54802591	730.97159022	742.15744271	3.79091538	0.05314552	-0.34872151
0.09849	11.45633	0.00174172	1.69e-06	0.0	3e-08	0.0003039	3.12e-06	4.9e-07	1.75e-06	612.63463133	731.00431829	742.12902315	3.7534659	0.05376118	-0.3486992
0.09859	11.45813	0.00174235	1.69e-06	0.0	3e-08	0.00030325	3.13e-06	5e-07	1.75e-06	612.72037197	731.03868732	742.1008592	3.71437011	0.05442636	-0.34867709
0.09869	11.45987	0.00174296	1.69e-06	0.0	3e-08	0.00030263	3.13e-06	5e-07	1.75e-06	612.80520888	731.07479121	742.07296218	3.67347145	0.05514667	-0.34865519
0.09879	11.46155	0.00174355	1.7e-06	0.0	3e-08	0.00030202	3.14e-06	5e-07	1.75e-06	612.88909646	731.1127393	742.04534531	3.63030153	0.05593909	-0.34863351
0.09889	11.46315	0.00174412	1.7e-06	0.0	3e-08	0.00030145	3.15e-06	5e-07	1.75e-06	612.97198265	731.15265606	742.01802367	3.58479721	0.05680585	-0.34861206
0.09899	11.46469	0.00174466	1.7e-06	0.0	3e-08	0.00030089	3.16e-06	5e-07	1.75e-06	613.05380946	731.19468064	741.99101404	3.53643589	0.05776783	-0.34859086
0.09909	11.46615	0.00174517	1.71e-06	0.0	3e-08	0.00030037	3.16e-06	5e-07	1.75e-06	613.13450775	731.23898023	741.96433638	3.48490152	0.05883637	-0.34856993
0.09919	11.46754	0.00174566	1.71e-06	0.0	3e-08	0.00029987	3.17e-06	5e-07	1.75e-06	613.21400076	731.2857396	741.93801284	3.42959585	0.06003467	-0.34854927
0.09929	11.46884	0.00174612	1.71e-06	0.0	3e-08	0.0002994	3.18e-06	5e-07	1.75e-06	613.29219343	731.33518729	741.91207078	3.36976718	0.06139172	-0.34852891
0.09939	11.47007	0.00174656	1.71e-06	0.0	3e-08	0.00029896	3.18e-06	5.1e-07	1.75e-06	613.36897318	731.38759394	741.88654258	3.30431883	0.06295051	-0.34850887
0.09949	11.4712	0.00174696	1.72e-06	0.0	3e-08	0.00029854	3.19e-06	5.1e-07	1.75e-06	613.44419963	731.44329641	741.86146857	3.23211521	0.0647554	-0.3484892
0.09959	11.47225	0.00174733	1.72e-06	0.0	3e-08	0.00029817	3.19e-06	5.1e-07	1.75e-06	613.51769767	731.50271443	741.83689895	3.15098848	0.06689324	-0.34846992
0.09969	11.4732	0.00174766	1.72e-06	0.0	3e-08	0.00029782	3.2e-06	5.1e-07	1.75e-06	613.5892363	731.5664009	741.81289983	3.05803281	0.06948112	-0.3484511
0.09979	11.47405	0.00174796	1.72e-06	0.0	3e-08	0.00029752	3.2e-06	5.1e-07	1.76e-06	613.65850239	731.63510412	741.78956073	2.94857537	0.07270883	-0.3484328
0.09989	11.47478	0.00174822	1.72e-06	0.0	3e-08	0.00029725	3.21e-06	5.1e-07	1.76e-06	613.72503752	731.7099156	741.76701244	2.81398366	0.07693	-0.34841512
0.09999	11.47538	0.00174843	1.73e-06	0.0	3e-08	0.00029704	3.21e-06	5.1e-07	1.76e-06	613.78810737	731.79257462	741.74546409	2.63610816	0.08289365	-0.34839824
0.10001	11.47548	0.00174847	1.73e-06	0.0	3e-08	0.000297	3.21e-06	5.1e-07	1.76e-06	613.80020306	731.81028936	741.74130355	1273.01356037	32.71567732	37.40926972
