# Supplementary material for: Dataset for the simulated biomass pyrolysis in rotary kilns with varying particle residence time distributions
Source: Data Brief. 2021 Nov 23;39:107603. doi: 10.1016/j.dib.2021.107603 (PMC8633881; doi:10.1016/j.dib.2021.107603)
Supplement: Supplementary Data S1 — Supplementary Raw Research Data. This is open data under the CC BY license http://creativecommons.org/licenses/by/4.0/ [file mmc1.zip › supplementary/111/logFiles/log_Pe100]

l,m	Tau,s	F_w,kg/s	F_is,kg/s	F_c,kg/s	F_rt,kg/s	F_w_wet,kg/s	F_it,kg/s	F_g,kg/s	F_H2O_g,kg/s	T_b,K	T_g,K	T_w,K	q_bed,kW/m	q_gas,kW/m	q_loss,kW/m
1e-05	0.00086	0.0	0.0	0.0	0.0	0.0020526	0.0	0.0	0.0	298.22099235	298.66906966	833.12940187	26.23601433	3.6080319	-0.42016375
0.0001	0.01636	0.0	0.0	0.0	0.0	0.0020526	0.0	0.0	0.0	298.85927333	303.33295637	832.94417937	26.19724474	3.59968485	-0.4200183
0.0002	0.03358	0.0	0.0	0.0	0.0	0.0020526	0.0	0.0	0.0	299.56710447	308.49849966	832.7387165	26.15427052	3.59014964	-0.41985694
0.0003	0.05079	0.0	0.0	0.0	0.0	0.0020526	0.0	0.0	0.0	300.27349824	313.64624115	832.53361265	26.11141542	3.58030481	-0.41969586
0.0004	0.068	0.0	0.0	0.0	0.0	0.0020526	0.0	0.0	0.0	300.97845952	318.77578485	832.32886908	26.06867628	3.57015658	-0.41953507
0.0005	0.08519	0.0	0.0	0.0	0.0	0.0020526	0.0	0.0	0.0	301.68199305	323.8867264	832.12448713	26.02605221	3.55969407	-0.41937457
0.0006	0.10238	0.0	0.0	0.0	0.0	0.0020526	0.0	0.0	0.0	302.38410364	328.97867478	831.92046806	25.98354414	3.5489347	-0.41921434
0.0007	0.11955	0.0	0.0	0.0	0.0	0.0020526	0.0	0.0	0.0	303.08479604	334.05122997	831.71681319	25.94114868	3.53784802	-0.41905441
0.0008	0.13672	0.0	0.0	0.0	0.0	0.0020526	0.0	0.0	0.0	303.78407491	339.10397602	831.51352394	25.89886887	3.52645894	-0.41889476
0.0009	0.15388	0.0	0.0	0.0	0.0	0.0020526	0.0	0.0	0.0	304.48194506	344.13652024	831.31060159	25.85670388	3.51476069	-0.4187354
0.001	0.17104	0.0	0.0	0.0	0.0	0.0020526	0.0	0.0	0.0	305.17841106	349.14843901	831.10804763	25.81464784	3.50271534	-0.41857633
0.0011	0.18818	0.0	0.0	0.0	0.0	0.0020526	0.0	0.0	0.0	305.8734776	354.13932297	830.90586343	25.77270765	3.49036754	-0.41841755
0.0012	0.20532	0.0	0.0	0.0	0.0	0.0020526	0.0	0.0	0.0	306.56714934	359.1087591	830.70405042	25.73087387	3.47766763	-0.41825907
0.0013	0.22245	0.0	0.0	0.0	0.0	0.0020526	0.0	0.0	0.0	307.2594306	364.05630168	830.50261027	25.68915329	3.46464877	-0.41810088
0.0014	0.23957	0.0	0.0	0.0	0.0	0.0020526	0.0	0.0	0.0	307.9503261	368.98154458	830.30154436	25.64754452	3.45130413	-0.41794298
0.0015	0.25668	0.0	0.0	0.0	0.0	0.0020526	0.0	0.0	0.0	308.63984045	373.88407053	830.10085413	25.60604777	3.43763469	-0.41778537
0.0016	0.27379	0.0	0.0	0.0	0.0	0.0020526	0.0	0.0	0.0	309.32797828	378.76346325	829.90054102	25.56466323	3.42364146	-0.41762806
0.0017	0.29088	0.0	0.0	0.0	0.0	0.0020526	0.0	0.0	0.0	310.01474421	383.61930749	829.70060646	25.52339111	3.40932541	-0.41747103
0.0018	0.30797	0.0	0.0	0.0	0.0	0.0020526	0.0	0.0	0.0	310.70014244	388.45115924	829.50105218	25.4822077	3.39460628	-0.41731435
0.0019	0.32505	0.0	0.0	0.0	0.0	0.0020526	0.0	0.0	0.0	311.38417712	393.25857377	829.30187992	25.44114601	3.37959655	-0.41715794
0.002	0.34212	0.0	0.0	0.0	0.0	0.0020526	0.0	0.0	0.0	312.06685309	398.04115003	829.10309096	25.40019358	3.36425415	-0.41700182
0.0021	0.35919	0.0	0.0	0.0	0.0	0.0020526	0.0	0.0	0.0	312.74817485	402.79846501	828.90468684	25.35935029	3.34857899	-0.41684601
0.0022	0.37624	0.0	0.0	0.0	0.0	0.0020526	0.0	0.0	0.0	313.42814687	407.53009576	828.70666906	25.31861602	3.33257098	-0.41669049
0.0023	0.39329	0.0	0.0	0.0	0.0	0.0020526	0.0	0.0	0.0	314.10677364	412.23561936	828.50903915	25.27799067	3.31623002	-0.41653527
0.0024	0.41033	0.0	0.0	0.0	0.0	0.0020526	0.0	0.0	0.0	314.78405892	416.9146083	828.31179889	25.23744627	3.29952052	-0.4163804
0.0025	0.42736	0.0	0.0	0.0	0.0	0.0020526	0.0	0.0	0.0	315.46000711	421.56663934	828.11494983	25.19702254	3.28249317	-0.41622581
0.0026	0.44438	0.0	0.0	0.0	0.0	0.0020526	0.0	0.0	0.0	316.1346227	426.19128982	827.91849349	25.15670348	3.26512762	-0.41607152
0.0027	0.4614	0.0	0.0	0.0	0.0	0.0020526	0.0	0.0	0.0	316.80790998	430.78813588	827.72243145	25.11648858	3.2474233	-0.41591754
0.0028	0.47841	0.0	0.0	0.0	0.0	0.0020526	0.0	0.0	0.0	317.47987321	435.35675356	827.52676531	25.07637738	3.22937964	-0.41576387
0.0029	0.4954	0.0	0.0	0.0	0.0	0.0020526	0.0	0.0	0.0	318.15051663	439.89671888	827.33149669	25.03635986	3.21103604	-0.41561053
0.003	0.51239	0.0	0.0	0.0	0.0	0.0020526	0.0	0.0	0.0	318.81984399	444.40769795	827.13662689	24.99644628	3.1923468	-0.41545749
0.0031	0.52937	0.0	0.0	0.0	0.0	0.0020526	0.0	0.0	0.0	319.48785965	448.88923305	826.94215764	24.95663369	3.17332162	-0.41530477
0.0032	0.54635	0.0	0.0	0.0	0.0	0.0020526	0.0	0.0	0.0	320.15456772	453.3409138	826.74809054	24.91692058	3.15396431	-0.41515236
0.0033	0.56331	0.0	0.0	0.0	0.0	0.0020526	0.0	0.0	0.0	320.81997229	457.76233177	826.55442715	24.87730623	3.1342752	-0.41500027
0.0034	0.58027	0.0	0.0	0.0	0.0	0.0020526	0.0	0.0	0.0	321.48407738	462.15307985	826.36116906	24.83778995	3.11425461	-0.41484851
0.0035	0.59722	0.0	0.0	0.0	0.0	0.0020526	0.0	0.0	0.0	322.146887	466.51277937	826.16831774	24.79836564	3.09399703	-0.41469705
0.0036	0.61416	0.0	0.0	0.0	0.0	0.0020526	0.0	0.0	0.0	322.80840504	470.84113084	825.97587425	24.75903983	3.07337666	-0.41454592
0.0037	0.63109	0.0	0.0	0.0	0.0	0.0020526	0.0	0.0	0.0	323.46863549	475.13769071	825.7838404	24.71980904	3.05244222	-0.41439511
0.0038	0.64801	0.0	0.0	0.0	0.0	0.0020526	0.0	0.0	0.0	324.12758225	479.40207996	825.59221765	24.68067247	3.0311957	-0.41424463
0.0039	0.66493	0.0	0.0	0.0	0.0	0.0020526	0.0	0.0	0.0	324.78524922	483.6339231	825.4010075	24.64162932	3.00963907	-0.41409447
0.004	0.68184	0.0	0.0	0.0	0.0	0.0020526	0.0	0.0	0.0	325.44164022	487.83284819	825.2102114	24.60267881	2.98777431	-0.41394464
0.0041	0.69874	0.0	0.0	0.0	0.0	0.0020526	0.0	0.0	0.0	326.09675907	491.99855419	825.01983048	24.563815	2.96572959	-0.41379512
0.0042	0.71563	0.0	0.0	0.0	0.0	0.0020526	0.0	0.0	0.0	326.7506095	496.13074559	824.82986583	24.52504423	2.94333164	-0.41364594
0.0043	0.73251	0.0	0.0	0.0	0.0	0.0020526	0.0	0.0	0.0	327.4031953	500.22903426	824.64031904	24.4863629	2.92065118	-0.41349709
0.0044	0.74938	0.0	0.0	0.0	0.0	0.0020526	0.0	0.0	0.0	328.05452016	504.29308874	824.4511914	24.44777014	2.8976921	-0.41334857
0.0045	0.76625	0.0	0.0	0.0	0.0	0.0020526	0.0	0.0	0.0	328.70458778	508.32258356	824.26248421	24.40926507	2.87445833	-0.41320037
0.0046	0.78311	0.0	0.0	0.0	0.0	0.0020526	0.0	0.0	0.0	329.35340181	512.3171993	824.07419872	24.37084681	2.85095378	-0.41305251
0.0047	0.79995	0.0	0.0	0.0	0.0	0.0020526	0.0	0.0	0.0	330.00096579	516.2767214	823.88633566	24.33250834	2.82731378	-0.41290498
0.0048	0.81679	0.0	0.0	0.0	0.0	0.0020526	0.0	0.0	0.0	330.64728332	520.20085186	823.6988962	24.29425758	2.80335426	-0.41275778
0.0049	0.83363	0.0	0.0	0.0	0.0	0.0020526	0.0	0.0	0.0	331.29235794	524.08928608	823.51188157	24.25609015	2.77915413	-0.41261092
0.005	0.85045	0.0	0.0	0.0	0.0	0.0020526	0.0	0.0	0.0	331.93619317	527.94175304	823.32529281	24.2180051	2.75471906	-0.41246439
0.0051	0.86727	0.0	0.0	0.0	0.0	0.0020526	0.0	0.0	0.0	332.57879247	531.75798996	823.13913095	24.18000145	2.73005475	-0.4123182
0.0052	0.88407	0.0	0.0	0.0	0.0	0.0020526	0.0	0.0	0.0	333.2201593	535.53774231	822.95339697	24.14207421	2.70525303	-0.41217234
0.0053	0.90087	0.0	0.0	0.0	0.0	0.0020526	0.0	0.0	0.0	333.86029693	539.28091163	822.76809106	24.10422711	2.68021976	-0.41202681
0.0054	0.91766	0.0	0.0	0.0	0.0	0.0020526	0.0	0.0	0.0	334.4992088	542.98720025	822.58321444	24.06645819	2.65498192	-0.41188162
0.0055	0.93444	0.0	0.0	0.0	0.0	0.0020526	0.0	0.0	0.0	335.13689823	546.65639708	822.39876791	24.02876607	2.62955418	-0.41173677
0.0056	0.95122	0.0	0.0	0.0	0.0	0.0020526	0.0	0.0	0.0	335.77336851	550.28830138	822.21475222	23.99114975	2.60394306	-0.41159226
0.0057	0.96798	0.0	0.0	0.0	0.0	0.0020526	0.0	0.0	0.0	336.40862289	553.88272162	822.03116809	23.95360824	2.57815497	-0.41144809
0.0058	0.98474	0.0	0.0	0.0	0.0	0.0020526	0.0	0.0	0.0	337.04266461	557.43947536	821.8480162	23.91614055	2.55219619	-0.41130426
0.0059	1.00149	0.0	0.0	0.0	0.0	0.0020526	0.0	0.0	0.0	337.67549686	560.95838909	821.66529718	23.87874571	2.5260729	-0.41116077
0.006	1.01823	0.0	0.0	0.0	0.0	0.0020526	0.0	0.0	0.0	338.30712278	564.43929808	821.48301163	23.84142273	2.49979115	-0.41101763
0.0061	1.03496	0.0	0.0	0.0	0.0	0.0020526	0.0	0.0	0.0	338.93754551	567.88204625	821.30116014	23.80417065	2.47335689	-0.41087483
0.0062	1.05168	0.0	0.0	0.0	0.0	0.0020526	0.0	0.0	0.0	339.56676797	571.28671732	821.11974199	23.76697601	2.44706698	-0.41073232
0.0063	1.0684	0.0	0.0	0.0	0.0	0.0020526	0.0	0.0	0.0	340.19479325	574.65312506	820.93875792	23.72985736	2.42047269	-0.41059019
0.0064	1.0851	0.0	0.0	0.0	0.0	0.0020526	0.0	0.0	0.0	340.82162439	577.98112179	820.75820852	23.69280556	2.39377017	-0.4104484
0.0065	1.1018	0.0	0.0	0.0	0.0	0.0020526	0.0	0.0	0.0	341.44726435	581.2706187	820.57809403	23.65581954	2.36696772	-0.41030696
0.0066	1.11849	0.0	0.0	0.0	0.0	0.0020526	0.0	0.0	0.0	342.07171607	584.52153838	820.39841466	23.61889825	2.34007358	-0.41016586
0.0067	1.13517	0.0	0.0	0.0	0.0	0.0020526	0.0	0.0	0.0	342.69498244	587.73381473	820.21917058	23.5820406	2.31309602	-0.4100251
0.0068	1.15185	0.0	0.0	0.0	0.0	0.0020526	0.0	0.0	0.0	343.31706632	590.90739298	820.04036189	23.54524554	2.28604325	-0.40988469
0.0069	1.16851	0.0	0.0	0.0	0.0	0.0020526	0.0	0.0	0.0	343.93797054	594.04222963	819.86198866	23.508512	2.25892349	-0.40974462
0.007	1.18517	0.0	0.0	0.0	0.0	0.0020526	0.0	0.0	0.0	344.55769788	597.13829246	819.68405089	23.47183892	2.23174493	-0.4096049
0.0071	1.20181	0.0	0.0	0.0	0.0	0.0020526	0.0	0.0	0.0	345.17625113	600.19567486	819.50654787	23.4352225	2.20471452	-0.40946546
0.0072	1.21845	0.0	0.0	0.0	0.0	0.0020526	0.0	0.0	0.0	345.793633	603.21440125	819.32947929	23.39866594	2.17753093	-0.40932641
0.0073	1.23508	0.0	0.0	0.0	0.0	0.0020526	0.0	0.0	0.0	346.40984618	606.19443156	819.15284529	23.3621664	2.15033204	-0.4091877
0.0074	1.2517	0.0	0.0	0.0	0.0	0.0020526	0.0	0.0	0.0	347.02489332	609.13580056	818.97664554	23.32572279	2.12312813	-0.40904933
0.0075	1.26832	0.0	0.0	0.0	0.0	0.0020526	0.0	0.0	0.0	347.63877704	612.03855665	818.80087966	23.28933403	2.09592956	-0.40891131
0.0076	1.28492	0.0	0.0	0.0	0.0	0.0020526	0.0	0.0	0.0	348.25149992	614.90276188	818.62554723	23.25299902	2.06874676	-0.40877362
0.0077	1.30152	0.0	0.0	0.0	0.0	0.0020526	0.0	0.0	0.0	348.86306451	617.72849206	818.45064773	23.21671668	2.04159026	-0.40863628
0.0078	1.3181	0.0	0.0	0.0	0.0	0.0020526	0.0	0.0	0.0	349.47347333	620.51583685	818.27618059	23.18048592	2.01447065	-0.40849928
0.0079	1.33468	0.0	0.0	0.0	0.0	0.0020526	0.0	0.0	0.0	350.08272886	623.26489984	818.10214519	23.14430566	1.98739863	-0.40836262
0.008	1.35125	0.0	0.0	0.0	0.0	0.0020526	0.0	0.0	0.0	350.69083368	625.97576237	817.92854093	23.10818654	1.96032406	-0.40822627
0.0081	1.36782	0.0	0.0	0.0	0.0	0.0020526	0.0	0.0	0.0	351.29779036	628.64850828	817.75536722	23.0721094	1.93335163	-0.40809028
0.0082	1.38437	0.0	0.0	0.0	0.0	0.0020526	0.0	0.0	0.0	351.90360117	631.28331706	817.58262312	23.03608067	1.90645318	-0.40795463
0.0083	1.40091	0.0	0.0	0.0	0.0	0.0020526	0.0	0.0	0.0	352.50826849	633.88033824	817.41030775	23.0000994	1.87963902	-0.40781931
0.0084	1.41745	0.0	0.0	0.0	0.0	0.0020526	0.0	0.0	0.0	353.11179467	636.43973451	817.2384202	22.96416467	1.85291949	-0.40768433
0.0085	1.43398	0.0	0.0	0.0	0.0	0.0020526	0.0	0.0	0.0	353.71418204	638.96168179	817.06695946	22.92827551	1.82630501	-0.40754968
0.0086	1.4505	0.0	0.0	0.0	0.0	0.0020526	0.0	0.0	0.0	354.31543288	641.44636922	816.89592449	22.89243101	1.79980601	-0.40741537
0.0087	1.46701	0.0	0.0	0.0	0.0	0.0020526	0.0	0.0	0.0	354.91554946	643.89399919	816.72531415	22.85663025	1.77343299	-0.40728139
0.0088	1.48351	0.0	0.0	0.0	0.0	0.0020526	0.0	0.0	0.0	355.51453402	646.30478742	816.55512728	22.82087229	1.7471965	-0.40714775
0.0089	1.5	0.0	0.0	0.0	0.0	0.0020526	0.0	0.0	0.0	356.11238883	648.67891552	816.38536283	22.78517003	1.72091369	-0.40701444
0.009	1.51649	0.0	0.0	0.0	0.0	0.0020526	0.0	0.0	0.0	356.70911635	651.01642171	816.21602052	22.74950157	1.6948895	-0.40688146
0.0091	1.53296	0.0	0.0	0.0	0.0	0.0020526	0.0	0.0	0.0	357.30471856	653.31768306	816.04709835	22.7138747	1.66901298	-0.4067488
0.0092	1.54943	0.0	0.0	0.0	0.0	0.0020526	0.0	0.0	0.0	357.89919763	655.58294074	815.878595	22.67828869	1.64329243	-0.40661648
0.0093	1.56589	0.0	0.0	0.0	0.0	0.0020526	0.0	0.0	0.0	358.4925557	657.81244619	815.71050912	22.64274284	1.61773607	-0.40648448
0.0094	1.58234	1e-08	0.0	0.0	0.0	0.0020526	0.0	0.0	0.0	359.08479487	660.00646096	815.54283929	22.60723647	1.59235206	-0.40635281
0.0095	1.59878	1e-08	0.0	0.0	0.0	0.0020526	0.0	0.0	0.0	359.67591725	662.16525666	815.37558404	22.5717689	1.56714848	-0.40622147
0.0096	1.61522	1e-08	0.0	0.0	0.0	0.0020526	0.0	0.0	0.0	360.2659249	664.28911472	815.20874186	22.53633947	1.54213335	-0.40609045
0.0097	1.63164	1e-08	0.0	0.0	0.0	0.0020526	0.0	0.0	0.0	360.85481988	666.37832637	815.04231118	22.50094755	1.51731458	-0.40595975
0.0098	1.64806	1e-08	0.0	0.0	0.0	0.00205259	0.0	0.0	0.0	361.44260422	668.43319075	814.87629039	22.46560405	1.49251723	-0.40582938
0.0099	1.66446	1e-08	0.0	0.0	0.0	0.00205259	0.0	0.0	0.0	362.02928025	670.45374675	814.71067922	22.43029105	1.46802329	-0.40569933
0.01	1.68086	1e-08	0.0	0.0	0.0	0.00205259	0.0	0.0	0.0	362.61484979	672.44046285	814.5454752	22.39501505	1.44372816	-0.4055696
0.0101	1.69725	1e-08	0.0	0.0	0.0	0.00205259	0.0	0.0	0.0	363.19931483	674.39364083	814.38067671	22.35977561	1.41963701	-0.40544018
0.0102	1.71363	1e-08	0.0	0.0	0.0	0.00205259	0.0	0.0	0.0	363.78267737	676.31358844	814.21628209	22.32457235	1.3957548	-0.40531108
0.0103	1.73001	1e-08	0.0	0.0	0.0	0.00205259	0.0	0.0	0.0	364.36493939	678.20061915	814.05228965	22.28940488	1.37208629	-0.4051823
0.0104	1.74637	1e-08	0.0	0.0	0.0	0.00205259	0.0	0.0	0.0	364.94610283	680.05505189	813.88869769	22.25427285	1.34863604	-0.40505383
0.0105	1.76273	1e-08	0.0	0.0	0.0	0.00205259	0.0	0.0	0.0	365.52616965	681.87721074	813.72550447	22.21917592	1.32540844	-0.40492567
0.0106	1.77907	1e-08	0.0	0.0	0.0	0.00205259	0.0	0.0	0.0	366.10514179	683.66742464	813.56270821	22.18411379	1.30240764	-0.40479782
0.0107	1.79541	1e-08	0.0	0.0	0.0	0.00205259	0.0	0.0	0.0	366.68302116	685.42602717	813.40030713	22.14908618	1.27963763	-0.40467028
0.0108	1.81174	1e-08	0.0	0.0	0.0	0.00205259	0.0	0.0	0.0	367.25980969	687.15329632	813.23829976	22.11409494	1.25702013	-0.40454307
0.0109	1.82806	1e-08	0.0	0.0	0.0	0.00205259	0.0	0.0	0.0	367.83550929	688.84958923	813.07668419	22.0791365	1.23468801	-0.40441615
0.011	1.84437	1e-08	0.0	0.0	0.0	0.00205259	0.0	0.0	0.0	368.41012183	690.51525532	812.91545851	22.04421205	1.21259004	-0.40428954
0.0111	1.86067	1e-08	0.0	0.0	0.0	0.00205259	0.0	0.0	0.0	368.98364921	692.15063542	812.75462091	22.00932141	1.19072855	-0.40416323
0.0112	1.87697	1e-08	0.0	0.0	0.0	0.00205259	0.0	0.0	0.0	369.5560933	693.75607267	812.59416952	21.97446444	1.16910568	-0.40403722
0.0113	1.89325	1e-08	0.0	0.0	0.0	0.00205259	0.0	0.0	0.0	370.12745597	695.33191219	812.43410249	21.93964103	1.1477233	-0.40391152
0.0114	1.90953	1e-08	0.0	0.0	0.0	0.00205259	0.0	0.0	0.0	370.69773908	696.87850075	812.27441795	21.90485106	1.12658304	-0.40378611
0.0115	1.9258	1e-08	0.0	0.0	0.0	0.00205259	0.0	0.0	0.0	371.26694448	698.39618645	812.11511402	21.87009447	1.10568631	-0.40366101
0.0116	1.94206	2e-08	0.0	0.0	0.0	0.00205259	0.0	0.0	0.0	371.83507403	699.88531838	811.9561888	21.8353712	1.08503427	-0.40353619
0.0117	1.95831	2e-08	0.0	0.0	0.0	0.00205258	0.0	0.0	0.0	372.40212946	701.34629242	811.79764023	21.80067348	1.06468346	-0.4034117
0.0118	1.97455	2e-08	0.0	0.0	0.0	0.00205258	0.0	0.0	0.0	372.96811258	702.7794698	811.63946636	21.7660134	1.04454782	-0.40328749
0.0119	1.99078	2e-08	0.0	0.0	0.0	0.00205258	0.0	0.0	0.0	373.53302525	704.18518537	811.48166534	21.7313859	1.02466423	-0.40316356
0.012	2.00701	2e-08	0.0	0.0	0.0	0.00205258	0.0	0.0	0.0	374.09686931	705.5637977	811.32423524	21.69679094	1.0050335	-0.40303993
0.0121	2.02322	2e-08	0.0	0.0	0.0	0.00205258	0.0	0.0	0.0	374.65964654	706.91566574	811.16717411	21.66222851	0.98565624	-0.40291659
0.0122	2.03943	2e-08	0.0	0.0	0.0	0.00205258	0.0	0.0	0.0	375.22135876	708.24114853	811.01047999	21.62769861	0.96653285	-0.40279354
0.0123	2.05563	2e-08	0.0	0.0	0.0	0.00205258	0.0	0.0	0.0	375.78200777	709.54060489	810.85415093	21.59320126	0.94766352	-0.40267077
0.0124	2.07181	2e-08	0.0	0.0	0.0	0.00205258	0.0	0.0	0.0	376.34159536	710.81439321	810.69818499	21.55873651	0.92904824	-0.40254829
0.0125	2.08799	2e-08	0.0	0.0	0.0	0.00205258	0.0	0.0	0.0	376.90012333	712.06287111	810.54258022	21.52430441	0.91068678	-0.4024261
0.0126	2.10417	2e-08	0.0	0.0	0.0	0.00205258	0.0	0.0	0.0	377.45759345	713.28640375	810.38733462	21.48990256	0.89259181	-0.40230418
0.0127	2.12033	3e-08	0.0	0.0	0.0	0.00205258	0.0	0.0	0.0	378.01400746	714.48535667	810.23244623	21.4555349	0.87474248	-0.40218255
0.0128	2.13648	3e-08	0.0	0.0	0.0	0.00205257	0.0	0.0	0.0	378.56936718	715.66007629	810.07791312	21.42119995	0.85714637	-0.4020612
0.0129	2.15263	3e-08	0.0	0.0	0.0	0.00205257	0.0	0.0	0.0	379.1236744	716.81091693	809.92373335	21.38689784	0.83980258	-0.40194012
0.013	2.16876	3e-08	0.0	0.0	0.0	0.00205257	0.0	0.0	0.0	379.6769309	717.93823105	809.76990497	21.35262867	0.82270999	-0.40181931
0.0131	2.18489	3e-08	0.0	0.0	0.0	0.00205257	0.0	0.0	0.0	380.22913846	719.042369	809.61642607	21.31839262	0.8058673	-0.40169879
0.0132	2.20101	3e-08	0.0	0.0	0.0	0.00205257	0.0	0.0	0.0	380.78029885	720.12367875	809.46329471	21.28418985	0.78927301	-0.40157853
0.0133	2.21712	3e-08	0.0	0.0	0.0	0.00205257	0.0	0.0	0.0	381.33041388	721.18250564	809.31050897	21.25002055	0.7729254	-0.40145854
0.0134	2.23322	4e-08	0.0	0.0	0.0	0.00205257	0.0	0.0	0.0	381.87948531	722.2191921	809.15806696	21.21588492	0.75682257	-0.40133882
0.0135	2.24931	4e-08	0.0	0.0	0.0	0.00205256	0.0	0.0	0.0	382.42751485	723.23411009	809.00596665	21.18176972	0.74107312	-0.4012194
0.0136	2.26539	4e-08	0.0	0.0	0.0	0.00205256	0.0	0.0	0.0	382.97450402	724.22771435	808.85420566	21.1476968	0.72549718	-0.40110023
0.0137	2.28146	4e-08	0.0	0.0	0.0	0.00205256	0.0	0.0	0.0	383.5204548	725.20025202	808.70278248	21.11365745	0.71016597	-0.40098132
0.0138	2.29753	4e-08	0.0	0.0	0.0	0.00205256	0.0	0.0	0.0	384.06536897	726.15206128	808.55169523	21.0796519	0.69507713	-0.40086267
0.0139	2.31358	4e-08	0.0	0.0	0.0	0.00205256	0.0	0.0	0.0	384.60924829	727.08347657	808.40094202	21.04568043	0.68022805	-0.40074429
0.014	2.32963	5e-08	0.0	0.0	0.0	0.00205256	0.0	0.0	0.0	385.15209456	727.9948283	808.25052101	21.0117433	0.66561594	-0.40062616
0.0141	2.34567	5e-08	0.0	0.0	0.0	0.00205255	0.0	0.0	0.0	385.69390954	728.88644255	808.10043035	20.97784083	0.65123777	-0.4005083
0.0142	2.3617	5e-08	0.0	0.0	0.0	0.00205255	0.0	0.0	0.0	386.23469503	729.75864081	807.95066823	20.94397333	0.63709031	-0.40039069
0.0143	2.37772	5e-08	0.0	0.0	0.0	0.00205255	0.0	0.0	0.0	386.77445282	730.61173969	807.80123283	20.91014114	0.62317011	-0.40027333
0.0144	2.39373	5e-08	0.0	0.0	0.0	0.00205255	0.0	0.0	0.0	387.3131847	731.44605065	807.65212239	20.87634464	0.60947351	-0.40015623
0.0145	2.40973	6e-08	0.0	0.0	0.0	0.00205254	0.0	0.0	0.0	387.85089247	732.26187969	807.50333514	20.84258419	0.59599662	-0.40003938
0.0146	2.42573	6e-08	0.0	0.0	0.0	0.00205254	0.0	0.0	0.0	388.38757796	733.05952708	807.35486937	20.8088602	0.58273536	-0.39992278
0.0147	2.44171	6e-08	0.0	0.0	0.0	0.00205254	0.0	0.0	0.0	388.92324296	733.8392871	807.20672335	20.77517311	0.56968541	-0.39980643
0.0148	2.45769	6e-08	0.0	0.0	0.0	0.00205254	0.0	0.0	0.0	389.45788932	734.60144772	807.05889542	20.74152334	0.55684226	-0.39969032
0.0149	2.47365	7e-08	0.0	0.0	0.0	0.00205253	0.0	0.0	0.0	389.99151836	735.34650879	806.91138297	20.70786126	0.54464521	-0.39957455
0.015	2.48961	7e-08	0.0	0.0	0.0	0.00205253	0.0	0.0	0.0	390.52413135	736.07500874	806.76418323	20.67427184	0.53234058	-0.39945896
0.0151	2.50556	7e-08	0.0	0.0	0.0	0.00205253	0.0	0.0	0.0	391.05573074	736.78693885	806.61729582	20.64071885	0.52024875	-0.39934361
0.0152	2.5215	8e-08	0.0	0.0	0.0	0.00205253	0.0	0.0	0.0	391.58631835	737.48258898	806.47071905	20.60720264	0.50836586	-0.39922851
0.0153	2.53743	8e-08	0.0	0.0	0.0	0.00205252	0.0	0.0	0.0	392.11589596	738.16224346	806.32445126	20.57372358	0.49668792	-0.39911364
0.0154	2.55335	8e-08	0.0	0.0	0.0	0.00205252	0.0	0.0	0.0	392.64446539	738.82618084	806.1784908	20.54028204	0.4852107	-0.39899902
0.0155	2.56926	9e-08	0.0	0.0	0.0	0.00205252	0.0	0.0	0.0	393.17202844	739.47467367	806.03283608	20.50687844	0.47392986	-0.39888463
0.0156	2.58516	9e-08	0.0	0.0	0.0	0.00205251	0.0	0.0	0.0	393.69858695	740.10798825	805.88748549	20.47351318	0.46284084	-0.39877048
0.0157	2.60106	9e-08	0.0	0.0	0.0	0.00205251	0.0	0.0	0.0	394.22414273	740.72638444	805.7424375	20.4401867	0.45193891	-0.39865657
0.0158	2.61694	1e-07	0.0	0.0	0.0	0.00205251	0.0	0.0	0.0	394.74869763	741.3301154	805.59769057	20.40689943	0.44121919	-0.39854289
0.0159	2.63282	1e-07	0.0	0.0	0.0	0.0020525	0.0	0.0	0.0	395.27225349	741.91942737	805.45324322	20.37365186	0.43067661	-0.39842943
0.016	2.64869	1e-07	0.0	0.0	0.0	0.0020525	0.0	0.0	0.0	395.79481216	742.49455947	805.30909397	20.34044444	0.42030591	-0.39831621
0.0161	2.66454	1.1e-07	0.0	0.0	0.0	0.00205249	0.0	0.0	0.0	396.31637551	743.05574342	805.1652414	20.30727768	0.41010169	-0.39820322
0.0162	2.68039	1.1e-07	0.0	0.0	0.0	0.00205249	0.0	0.0	0.0	396.83694541	743.60320337	805.02168411	20.27415209	0.40005833	-0.39809045
0.0163	2.69623	1.2e-07	0.0	0.0	0.0	0.00205248	0.0	0.0	0.0	397.35652268	744.13765558	804.87841851	20.24098984	0.39091415	-0.39797804
0.0164	2.71206	1.2e-07	0.0	0.0	0.0	0.00205248	0.0	0.0	0.0	397.87510891	744.65945387	804.73544262	20.20792475	0.38139744	-0.39786576
0.0165	2.72789	1.3e-07	0.0	0.0	0.0	0.00205248	0.0	0.0	0.0	398.39270669	745.16847514	804.59275659	20.17489901	0.37205645	-0.3977537
0.0166	2.7437	1.3e-07	0.0	0.0	0.0	0.00205247	0.0	0.0	0.0	398.90931784	745.66495687	804.45035899	20.14191293	0.36288741	-0.39764187
0.0167	2.7595	1.4e-07	0.0	0.0	0.0	0.00205247	0.0	0.0	0.0	399.42494418	746.14913134	804.30824836	20.10896682	0.35388648	-0.39753027
0.0168	2.7753	1.4e-07	0.0	0.0	0.0	0.00205246	0.0	0.0	0.0	399.93958754	746.62122546	804.16642331	20.076061	0.34504972	-0.39741889
0.0169	2.79108	1.5e-07	0.0	0.0	0.0	0.00205245	0.0	0.0	0.0	400.45324974	747.08146069	804.02488246	20.0431958	0.33637309	-0.39730773
0.017	2.80686	1.5e-07	0.0	0.0	0.0	0.00205245	0.0	0.0	0.0	400.96593264	747.5300529	803.88362445	20.01037154	0.32785246	-0.39719679
0.0171	2.82262	1.6e-07	0.0	0.0	0.0	0.00205244	0.0	0.0	0.0	401.47763807	747.9672123	803.74264794	19.97758858	0.31948362	-0.39708607
0.0172	2.83838	1.6e-07	0.0	0.0	0.0	0.00205244	0.0	0.0	0.0	401.98836788	748.39314326	803.60195165	19.94484726	0.31126225	-0.39697556
0.0173	2.85413	1.7e-07	0.0	0.0	0.0	0.00205243	0.0	0.0	0.0	402.49812392	748.80804425	803.46153428	19.91214794	0.30318395	-0.39686528
0.0174	2.86987	1.8e-07	0.0	0.0	0.0	0.00205242	0.0	0.0	0.0	403.00690806	749.21210769	803.3213946	19.87949098	0.29524423	-0.39675521
0.0175	2.8856	1.8e-07	0.0	0.0	0.0	0.00205242	0.0	0.0	0.0	403.51472216	749.60551987	803.18153137	19.84687675	0.2874385	-0.39664535
0.0176	2.90132	1.9e-07	0.0	0.0	0.0	0.00205241	0.0	0.0	0.0	404.02156809	749.98846081	803.04194342	19.81430562	0.27976207	-0.3965357
0.0177	2.91703	2e-07	0.0	0.0	0.0	0.0020524	0.0	0.0	0.0	404.52744665	750.36166018	802.90262701	19.78171355	0.27287834	-0.39642635
0.0178	2.93274	2e-07	0.0	0.0	0.0	0.0020524	0.0	0.0	0.0	405.03235995	750.72517368	802.76358151	19.74921101	0.26564098	-0.39631715
0.0179	2.94843	2.1e-07	0.0	0.0	0.0	0.00205239	0.0	0.0	0.0	405.53631019	751.07899265	802.62480662	19.71675002	0.25854664	-0.39620816
0.018	2.96411	2.2e-07	0.0	0.0	0.0	0.00205238	0.0	0.0	0.0	406.03929922	751.4233098	802.48630107	19.68433077	0.25159248	-0.39609939
0.0181	2.97979	2.3e-07	0.0	0.0	0.0	0.00205237	0.0	0.0	0.0	406.54132885	751.75831398	802.34806366	19.65195347	0.24477564	-0.39599082
0.0182	2.99546	2.4e-07	0.0	0.0	0.0	0.00205237	0.0	0.0	0.0	407.04240091	752.0841901	802.21009315	19.61961829	0.23809322	-0.39588247
0.0183	3.01111	2.4e-07	0.0	0.0	0.0	0.00205236	0.0	0.0	0.0	407.54251722	752.40111923	802.07238835	19.58732544	0.23154232	-0.39577432
0.0184	3.02676	2.5e-07	0.0	0.0	0.0	0.00205235	0.0	0.0	0.0	408.04167962	752.70927845	801.9349481	19.55507511	0.22512002	-0.39566638
0.0185	3.0424	2.6e-07	0.0	0.0	0.0	0.00205234	0.0	0.0	0.0	408.53988994	753.00884094	801.79777122	19.5228675	0.21882338	-0.39555865
0.0186	3.05803	2.7e-07	0.0	0.0	0.0	0.00205233	0.0	0.0	0.0	409.03715001	753.2999759	801.66085659	19.49070279	0.21264943	-0.39545112
0.0187	3.07365	2.8e-07	0.0	0.0	0.0	0.00205232	0.0	0.0	0.0	409.53346167	753.58284856	801.52420308	19.45858118	0.20659519	-0.3953438
0.0188	3.08926	2.9e-07	0.0	0.0	0.0	0.00205231	0.0	0.0	0.0	410.02882674	753.85762014	801.38780959	19.42650286	0.20065767	-0.39523668
0.0189	3.10486	3e-07	0.0	0.0	0.0	0.0020523	0.0	0.0	0.0	410.52324707	754.12444787	801.25167504	19.39446803	0.19483386	-0.39512977
0.019	3.12045	3.1e-07	0.0	0.0	0.0	0.00205229	0.0	0.0	0.0	411.01672449	754.38348495	801.11579837	19.36247689	0.1891207	-0.39502306
0.0191	3.13603	3.2e-07	0.0	0.0	0.0	0.00205228	0.0	0.0	0.0	411.50926039	754.63517363	800.98017708	19.33050538	0.1838243	-0.39491655
0.0192	3.15161	3.3e-07	0.0	0.0	0.0	0.00205227	0.0	0.0	0.0	412.00085682	754.87950984	800.84481087	19.29859526	0.17841159	-0.39481024
0.0193	3.16717	3.4e-07	0.0	0.0	0.0	0.00205226	0.0	0.0	0.0	412.49151569	755.11660865	800.70969888	19.2667284	0.17311304	-0.39470413
0.0194	3.18273	3.6e-07	0.0	0.0	0.0	0.00205224	0.0	0.0	0.0	412.98123881	755.34662347	800.57484005	19.23490493	0.1679265	-0.39459822
0.0195	3.19827	3.7e-07	0.0	0.0	0.0	0.00205223	0.0	0.0	0.0	413.470028	755.56970486	800.44023332	19.20312496	0.16284987	-0.39449251
0.0196	3.21381	3.8e-07	0.0	0.0	0.0	0.00205222	0.0	0.0	0.0	413.95788507	755.7860005	800.30587764	19.1713886	0.15788103	-0.39438699
0.0197	3.22933	3.9e-07	0.0	0.0	0.0	0.00205221	0.0	0.0	0.0	414.44481185	755.99565529	800.171772	19.13969596	0.1530179	-0.39428168
0.0198	3.24485	4.1e-07	0.0	0.0	0.0	0.00205219	0.0	0.0	0.0	414.93081014	756.19881132	800.03791539	19.10804715	0.14825841	-0.39417656
0.0199	3.26036	4.2e-07	0.0	0.0	0.0	0.00205218	0.0	0.0	0.0	415.41588176	756.39560792	799.90430679	19.07644227	0.14360049	-0.39407163
0.02	3.27586	4.4e-07	0.0	0.0	0.0	0.00205216	0.0	0.0	0.0	415.90002853	756.58618164	799.77094524	19.04488142	0.13904211	-0.3939669
0.0201	3.29135	4.5e-07	0.0	0.0	0.0	0.00205215	0.0	0.0	0.0	416.38325226	756.77066636	799.63782975	19.01336471	0.13458121	-0.39386237
0.0202	3.30683	4.7e-07	0.0	0.0	0.0	0.00205214	0.0	0.0	0.0	416.86555476	756.94919321	799.50495937	18.98189223	0.1302158	-0.39375803
0.0203	3.3223	4.8e-07	0.0	0.0	0.0	0.00205212	0.0	0.0	0.0	417.34693785	757.12189066	799.37233315	18.95046407	0.12594385	-0.39365388
0.0204	3.33776	5e-07	0.0	0.0	0.0	0.0020521	0.0	0.0	0.0	417.82740333	757.28888512	799.23995015	18.91908122	0.12179857	-0.3935499
0.0205	3.35321	5.1e-07	0.0	0.0	0.0	0.00205209	0.0	0.0	0.0	418.30695307	757.45033218	799.10780918	18.88774228	0.11771891	-0.39344612
0.0206	3.36866	5.3e-07	0.0	0.0	0.0	0.00205207	0.0	0.0	0.0	418.78558885	757.60632954	798.97590953	18.85644797	0.1137285	-0.39334254
0.0207	3.38409	5.5e-07	0.0	0.0	0.0	0.00205205	0.0	0.0	0.0	419.26331246	757.75699669	798.84425029	18.82519838	0.10982553	-0.39323915
0.0208	3.39951	5.7e-07	0.0	0.0	0.0	0.00205204	0.0	0.0	0.0	419.74012572	757.90245068	798.71283056	18.7939936	0.10600821	-0.39313594
0.0209	3.41493	5.8e-07	0.0	0.0	0.0	0.00205202	0.0	0.0	0.0	420.21603044	758.04280615	798.58164946	18.76283372	0.10227477	-0.39303292
0.021	3.43033	6e-07	0.0	0.0	0.0	0.002052	0.0	0.0	0.0	420.69102843	758.17817534	798.45070611	18.7317188	0.09862344	-0.39293009
0.0211	3.44573	6.2e-07	0.0	0.0	0.0	0.00205198	0.0	0.0	0.0	421.16512148	758.30866816	798.31999966	18.70064894	0.0950525	-0.39282745
0.0212	3.46111	6.4e-07	0.0	0.0	0.0	0.00205196	0.0	0.0	0.0	421.63831141	758.43439217	798.18952926	18.66962421	0.09156021	-0.39272499
0.0213	3.47649	6.6e-07	0.0	0.0	0.0	0.00205194	0.0	0.0	0.0	422.11060001	758.55545264	798.05929407	18.63864468	0.08814489	-0.39262271
0.0214	3.49186	6.8e-07	0.0	0.0	0.0	0.00205192	0.0	0.0	0.0	422.58198909	758.67195253	797.92929325	18.60771041	0.08480484	-0.39252062
0.0215	3.50721	7.1e-07	0.0	0.0	0.0	0.0020519	0.0	0.0	0.0	423.05248044	758.7839926	797.799526	18.57682149	0.08153841	-0.39241872
0.0216	3.52256	7.3e-07	0.0	0.0	0.0	0.00205187	0.0	0.0	0.0	423.52207587	758.89167136	797.66999151	18.54597797	0.07834395	-0.39231699
0.0217	3.5379	7.5e-07	0.0	0.0	0.0	0.00205185	0.0	0.0	0.0	423.99077718	758.99508514	797.54068897	18.51517993	0.07521983	-0.39221545
0.0218	3.55323	7.7e-07	0.0	0.0	0.0	0.00205183	0.0	0.0	0.0	424.45858615	759.09433024	797.4116176	18.48442797	0.07218008	-0.39211408
0.0219	3.56855	8e-07	0.0	0.0	0.0	0.0020518	0.0	0.0	0.0	424.92550461	759.18950854	797.28277652	18.45372122	0.06919674	-0.3920129
0.022	3.58386	8.2e-07	0.0	0.0	0.0	0.00205178	0.0	0.0	0.0	425.39153434	759.28070211	797.15416505	18.42306014	0.06627972	-0.3919119
0.0221	3.59916	8.5e-07	0.0	0.0	0.0	0.00205175	0.0	0.0	0.0	425.85667711	759.36799939	797.02578242	18.3924448	0.06342752	-0.39181108
0.0222	3.61445	8.7e-07	0.0	0.0	0.0	0.00205173	0.0	0.0	0.0	426.32093473	759.45148682	796.89762788	18.36187523	0.06063866	-0.39171044
0.0223	3.62973	9e-07	0.0	0.0	0.0	0.0020517	0.0	0.0	0.0	426.78430898	759.53124884	796.7697007	18.3313515	0.0579117	-0.39160997
0.0224	3.64501	9.3e-07	0.0	0.0	0.0	0.00205167	0.0	0.0	0.0	427.24680165	759.60736796	796.64200015	18.30087365	0.0552452	-0.39150969
0.0225	3.66027	9.6e-07	0.0	0.0	0.0	0.00205164	0.0	0.0	0.0	427.70841452	759.67992477	796.51452549	18.27044173	0.05263775	-0.39140958
0.0226	3.67552	9.9e-07	0.0	0.0	0.0	0.00205161	0.0	0.0	0.0	428.16914938	759.74899795	796.38727604	18.24005578	0.05008797	-0.39130965
0.0227	3.69077	1.02e-06	0.0	0.0	0.0	0.00205158	0.0	0.0	0.0	428.62900799	759.81466436	796.26025107	18.20971586	0.04759447	-0.39120989
0.0228	3.706	1.05e-06	0.0	0.0	0.0	0.00205155	0.0	0.0	0.0	429.08799216	759.87699898	796.1334499	18.17942199	0.04515592	-0.39111031
0.0229	3.72122	1.08e-06	0.0	0.0	0.0	0.00205152	0.0	0.0	0.0	429.54610364	759.93607501	796.00687184	18.14917421	0.04277098	-0.39101091
0.023	3.73644	1.11e-06	0.0	0.0	0.0	0.00205149	0.0	0.0	0.0	430.00334421	759.99196389	795.88051622	18.11897256	0.04043834	-0.39091168
0.0231	3.75164	1.14e-06	0.0	0.0	0.0	0.00205146	0.0	0.0	0.0	430.45971565	760.04473529	795.75438237	18.08881708	0.03815673	-0.39081262
0.0232	3.76684	1.18e-06	0.0	0.0	0.0	0.00205142	0.0	0.0	0.0	430.9152197	760.09447475	795.62846954	18.05870434	0.03596834	-0.39071374
0.0233	3.78203	1.21e-06	0.0	0.0	0.0	0.00205139	0.0	0.0	0.0	431.36985807	760.14127607	795.50277696	18.02864021	0.0337983	-0.39061503
0.0234	3.7972	1.25e-06	0.0	0.0	0.0	0.00205135	0.0	0.0	0.0	431.82363259	760.18517683	795.3773041	17.99862218	0.03167752	-0.39051649
0.0235	3.81237	1.28e-06	0.0	0.0	0.0	0.00205132	0.0	0.0	0.0	432.276545	760.22624263	795.25205032	17.96865024	0.02960495	-0.39041812
0.0236	3.82753	1.32e-06	0.0	0.0	0.0	0.00205128	0.0	0.0	0.0	432.72859707	760.26453768	795.12701499	17.93872442	0.02757957	-0.39031993
0.0237	3.84267	1.36e-06	0.0	0.0	0.0	0.00205124	0.0	0.0	0.0	433.17979055	760.30012482	795.00219747	17.9088447	0.02560038	-0.3902219
0.0238	3.85781	1.4e-06	0.0	0.0	0.0	0.0020512	0.0	0.0	0.0	433.63012718	760.33306557	794.87759713	17.87901111	0.02366641	-0.39012405
0.0239	3.87294	1.44e-06	0.0	0.0	0.0	0.00205116	0.0	0.0	0.0	434.07960871	760.36342016	794.75321335	17.84922363	0.02177672	-0.39002637
0.024	3.88806	1.48e-06	0.0	0.0	0.0	0.00205112	0.0	0.0	0.0	434.5282369	760.39124757	794.62904553	17.81948227	0.01993038	-0.38992886
0.0241	3.90317	1.52e-06	0.0	0.0	0.0	0.00205108	0.0	0.0	0.0	434.97601347	760.41660557	794.50509305	17.78978702	0.0181265	-0.38983151
0.0242	3.91827	1.56e-06	0.0	0.0	0.0	0.00205103	0.0	0.0	0.0	435.42294018	760.43955073	794.38135531	17.76013787	0.01636421	-0.38973434
0.0243	3.93336	1.61e-06	0.0	0.0	0.0	0.00205099	0.0	0.0	0.0	435.86901874	760.46013849	794.25783172	17.73053481	0.01464267	-0.38963733
0.0244	3.94844	1.65e-06	0.0	0.0	0.0	0.00205094	0.0	0.0	0.0	436.3142509	760.47842318	794.13452168	17.70097783	0.01296107	-0.38954049
0.0245	3.96351	1.7e-06	0.0	0.0	0.0	0.0020509	0.0	0.0	0.0	436.75863839	760.49445804	794.01142462	17.67146691	0.01131862	-0.38944382
0.0246	3.97857	1.75e-06	0.0	0.0	0.0	0.00205085	0.0	0.0	0.0	437.20218293	760.5082977	793.88853993	17.64200237	0.00972083	-0.38934731
0.0247	3.99362	1.8e-06	0.0	0.0	0.0	0.0020508	0.0	0.0	0.0	437.64488624	760.51999447	793.76586703	17.61258361	0.00815628	-0.38925097
0.0248	4.00866	1.85e-06	0.0	0.0	0.0	0.00205075	0.0	0.0	0.0	438.08675005	760.52959677	793.64340538	17.58321087	0.00662893	-0.38915479
0.0249	4.02369	1.9e-06	0.0	0.0	0.0	0.0020507	0.0	0.0	0.0	438.52777606	760.53715415	793.52115439	17.5538841	0.00513813	-0.38905879
0.025	4.03871	1.95e-06	0.0	0.0	0.0	0.00205065	0.0	0.0	0.0	438.96796599	760.54271529	793.39911352	17.52460329	0.00368324	-0.38896294
0.0251	4.05372	2.01e-06	0.0	0.0	0.0	0.00205059	0.0	0.0	0.0	439.40732154	760.54632804	793.27728221	17.49536841	0.00226363	-0.38886727
0.0252	4.06872	2.06e-06	0.0	0.0	0.0	0.00205054	0.0	0.0	0.0	439.84584443	760.54803943	793.1556599	17.46617941	0.00087874	-0.38877175
0.0253	4.08372	2.12e-06	0.0	0.0	0.0	0.00205048	0.0	0.0	0.0	440.28353634	760.54789574	793.03424605	17.43703626	-0.00047201	-0.3886764
0.0254	4.0987	2.17e-06	0.0	0.0	0.0	0.00205042	0.0	0.0	0.0	440.72039898	760.54594252	792.91304011	17.40793893	-0.00178915	-0.38858122
0.0255	4.11367	2.23e-06	0.0	0.0	0.0	0.00205037	0.0	0.0	0.0	441.15643404	760.54222462	792.79204154	17.37888737	-0.00307317	-0.38848619
0.0256	4.12863	2.29e-06	0.0	0.0	0.0	0.00205031	0.0	0.0	0.0	441.59164321	760.53678623	792.67124981	17.34988153	-0.00432456	-0.38839133
0.0257	4.14359	2.36e-06	0.0	0.0	0.0	0.00205024	0.0	0.0	0.0	442.02602817	760.52967093	792.55066439	17.32092136	-0.00554377	-0.38829664
0.0258	4.15853	2.42e-06	0.0	0.0	0.0	0.00205018	0.0	0.0	0.0	442.45959061	760.52092172	792.43028474	17.29200682	-0.00673123	-0.3882021
0.0259	4.17346	2.48e-06	0.0	0.0	0.0	0.00205012	0.0	0.0	0.0	442.89233219	760.51058104	792.31011034	17.26313786	-0.00788733	-0.38810773
0.026	4.18839	2.55e-06	0.0	0.0	0.0	0.00205005	0.0	0.0	0.0	443.32425472	760.49863454	792.19014091	17.23432218	-0.00908022	-0.3880135
0.0261	4.2033	2.62e-06	0.0	0.0	0.0	0.00204998	0.0	0.0	0.0	443.75535985	760.48512901	792.0703759	17.20554647	-0.01019457	-0.38791944
0.0262	4.21821	2.69e-06	0.0	0.0	0.0	0.00204991	0.0	0.0	0.0	444.18564919	760.47012678	791.95081471	17.17681648	-0.0112815	-0.38782554
0.0263	4.2331	2.76e-06	0.0	0.0	0.0	0.00204984	0.0	0.0	0.0	444.61512442	760.45366426	791.83145683	17.14813218	-0.01234153	-0.38773181
0.0264	4.24798	2.83e-06	0.0	0.0	0.0	0.00204977	0.0	0.0	0.0	445.04378721	760.4357772	791.71230178	17.11949354	-0.01337515	-0.38763823
0.0265	4.26286	2.9e-06	0.0	0.0	0.0	0.0020497	0.0	0.0	0.0	445.4716392	760.41650067	791.59334907	17.0909005	-0.01438284	-0.38754481
0.0266	4.27772	2.98e-06	0.0	0.0	0.0	0.00204962	0.0	0.0	0.0	445.89868206	760.39586913	791.4745982	17.06235302	-0.01536507	-0.38745155
0.0267	4.29258	3.06e-06	0.0	0.0	0.0	0.00204954	0.0	0.0	0.0	446.32491745	760.37391641	791.35604869	17.03385106	-0.01632227	-0.38735845
0.0268	4.30742	3.13e-06	0.0	0.0	0.0	0.00204946	0.0	0.0	0.0	446.75034701	760.35067577	791.23770008	17.00539457	-0.01725488	-0.38726551
0.0269	4.32226	3.22e-06	0.0	0.0	0.0	0.00204938	0.0	0.0	0.0	447.17497238	760.32617992	791.11955187	16.9769835	-0.01816328	-0.38717272
0.027	4.33708	3.3e-06	0.0	0.0	0.0	0.0020493	0.0	0.0	0.0	447.59879521	760.30046104	791.00160359	16.9486178	-0.01904787	-0.38708009
0.0271	4.3519	3.38e-06	0.0	0.0	0.0	0.00204922	0.0	0.0	0.0	448.02181714	760.2735508	790.88385479	16.92029742	-0.01990902	-0.38698762
0.0272	4.3667	3.47e-06	0.0	0.0	0.0	0.00204913	0.0	0.0	0.0	448.4440398	760.24548039	790.76630498	16.8920223	-0.02074706	-0.38689531
0.0273	4.3815	3.56e-06	0.0	0.0	0.0	0.00204904	0.0	0.0	0.0	448.86546482	760.21628056	790.6489537	16.86379238	-0.02156233	-0.38680315
0.0274	4.39628	3.65e-06	0.0	0.0	0.0	0.00204895	0.0	0.0	0.0	449.28609389	760.18595331	790.53180061	16.83561115	-0.02238254	-0.38671114
0.0275	4.41106	3.74e-06	0.0	0.0	0.0	0.00204886	0.0	0.0	0.0	449.70592861	760.154541	790.41484519	16.80747248	-0.02316103	-0.38661929
0.0276	4.42582	3.83e-06	0.0	0.0	0.0	0.00204877	0.0	0.0	0.0	450.12497057	760.12207706	790.29808698	16.77937898	-0.02391876	-0.3865276
0.0277	4.44058	3.93e-06	0.0	0.0	0.0	0.00204867	0.0	0.0	0.0	450.54322141	760.08858901	790.18152551	16.75133059	-0.02465605	-0.38643606
0.0278	4.45532	4.03e-06	0.0	0.0	0.0	0.00204857	0.0	0.0	0.0	450.96068273	760.05410393	790.06516036	16.72332727	-0.02537323	-0.38634467
0.0279	4.47006	4.13e-06	0.0	0.0	0.0	0.00204847	0.0	0.0	0.0	451.37735613	760.01864844	789.94899107	16.69536896	-0.02607061	-0.38625344
0.028	4.48478	4.23e-06	0.0	0.0	0.0	0.00204837	0.0	0.0	0.0	451.79324323	759.98224879	789.8330172	16.66745559	-0.02674847	-0.38616236
0.0281	4.4995	4.33e-06	0.0	0.0	0.0	0.00204827	0.0	0.0	0.0	452.20834563	759.94493082	789.71723832	16.63958711	-0.0274071	-0.38607144
0.0282	4.5142	4.44e-06	0.0	0.0	0.0	0.00204816	0.0	0.0	0.0	452.62266492	759.90672004	789.60165398	16.61176346	-0.02804674	-0.38598067
0.0283	4.5289	4.55e-06	0.0	0.0	0.0	0.00204805	0.0	0.0	0.0	453.0362027	759.86764159	789.48626375	16.58398458	-0.02866765	-0.38589005
0.0284	4.54358	4.66e-06	0.0	0.0	0.0	0.00204794	0.0	0.0	0.0	453.44896055	759.8277203	789.37106721	16.55625041	-0.02927004	-0.38579959
0.0285	4.55826	4.77e-06	0.0	0.0	0.0	0.00204783	0.0	0.0	0.0	453.86094006	759.78698071	789.25606392	16.52856087	-0.02985413	-0.38570927
0.0286	4.57292	4.89e-06	0.0	0.0	0.0	0.00204771	0.0	0.0	0.0	454.2721428	759.74544708	789.14125345	16.50091591	-0.0304201	-0.38561911
0.0287	4.58758	5e-06	0.0	0.0	0.0	0.00204759	0.0	0.0	1e-08	454.68257036	759.70314342	789.02663537	16.4733192	-0.03100516	-0.3855291
0.0288	4.60223	5.12e-06	0.0	0.0	0.0	0.00204747	0.0	0.0	1e-08	455.09222444	759.66002156	788.91220959	16.44576579	-0.0315613	-0.38543923
0.0289	4.61686	5.25e-06	0.0	0.0	0.0	0.00204735	0.0	0.0	1e-08	455.50110652	759.61615343	788.79797546	16.41825593	-0.03209164	-0.38534952
0.029	4.63148	5.37e-06	0.0	0.0	0.0	0.00204722	0.0	0.0	1e-08	455.90921817	759.57156054	788.68393258	16.39079062	-0.03260702	-0.38525996
0.0291	4.6461	5.5e-06	0.0	0.0	0.0	0.0020471	0.0	0.0	1e-08	456.31656094	759.52626257	788.57008052	16.36336981	-0.03310772	-0.38517055
0.0292	4.6607	5.63e-06	0.0	0.0	0.0	0.00204697	0.0	0.0	1e-08	456.72313641	759.4802788	788.4564189	16.33599343	-0.03359406	-0.38508129
0.0293	4.6753	5.76e-06	0.0	0.0	0.0	0.00204683	0.0	0.0	1e-08	457.12894613	759.4336281	788.34294731	16.30866145	-0.03406633	-0.38499218
0.0294	4.68988	5.9e-06	0.0	0.0	0.0	0.0020467	0.0	0.0	1e-08	457.53399165	759.38632895	788.22966535	16.28137379	-0.03452479	-0.38490321
0.0295	4.70446	6.04e-06	0.0	0.0	0.0	0.00204656	0.0	0.0	1e-08	457.93827453	759.33839946	788.11657263	16.2541304	-0.03496971	-0.3848144
0.0296	4.71902	6.18e-06	0.0	0.0	0.0	0.00204642	0.0	0.0	1e-08	458.34179631	759.28985741	788.00366875	16.22693123	-0.03540136	-0.38472574
0.0297	4.73358	6.32e-06	0.0	0.0	0.0	0.00204627	0.0	0.0	1e-08	458.74455853	759.2407202	787.89095333	16.19977622	-0.03581999	-0.38463722
0.0298	4.74812	6.47e-06	0.0	0.0	0.0	0.00204613	0.0	0.0	1e-08	459.14656273	759.19100491	787.77842597	16.1726653	-0.03622582	-0.38454885
0.0299	4.76265	6.62e-06	0.0	0.0	0.0	0.00204598	0.0	0.0	1e-08	459.54781045	759.14072831	787.66608629	16.14559841	-0.0366191	-0.38446063
0.03	4.77718	6.77e-06	0.0	0.0	0.0	0.00204583	0.0	0.0	1e-08	459.94830321	759.08990685	787.5539339	16.11857551	-0.03700003	-0.38437255
0.0301	4.79169	6.92e-06	0.0	0.0	0.0	0.00204567	0.0	0.0	1e-08	460.34804256	759.03855259	787.44196844	16.09159875	-0.0373921	-0.38428462
0.0302	4.80619	7.08e-06	0.0	0.0	0.0	0.00204551	0.0	0.0	1e-08	460.74703005	758.98665432	787.33018965	16.06466431	-0.03775631	-0.38419684
0.0303	4.82069	7.24e-06	0.0	0.0	0.0	0.00204535	0.0	0.0	1e-08	461.14526718	758.93424843	787.21859705	16.03777376	-0.03810989	-0.3841092
0.0304	4.83517	7.41e-06	0.0	0.0	0.0	0.00204519	0.0	0.0	1e-08	461.54275546	758.88134875	787.10719028	16.01092705	-0.0384531	-0.38402171
0.0305	4.84964	7.58e-06	0.0	0.0	0.0	0.00204502	0.0	0.0	1e-08	461.93949641	758.82796876	786.99596896	15.98412412	-0.03878621	-0.38393436
0.0306	4.8641	7.75e-06	0.0	0.0	0.0	0.00204485	0.0	0.0	1e-08	462.33549152	758.77412159	786.88493273	15.95736491	-0.03910947	-0.38384716
0.0307	4.87856	7.92e-06	0.0	0.0	0.0	0.00204467	0.0	0.0	1e-08	462.73074232	758.71982003	786.77408122	15.93064936	-0.03942313	-0.38376011
0.0308	4.893	8.1e-06	0.0	0.0	0.0	0.0020445	0.0	0.0	1e-08	463.1252503	758.66507652	786.66341408	15.90397743	-0.03972743	-0.3836732
0.0309	4.90743	8.28e-06	0.0	0.0	0.0	0.00204431	0.0	0.0	1e-08	463.51901696	758.60990321	786.55293093	15.87734904	-0.0400226	-0.38358643
0.031	4.92185	8.46e-06	0.0	0.0	0.0	0.00204413	0.0	0.0	1e-08	463.9120438	758.5543119	786.44263143	15.85076413	-0.04030888	-0.38349981
0.0311	4.93626	8.65e-06	0.0	0.0	0.0	0.00204394	0.0	0.0	1e-08	464.3043323	758.49831412	786.33251522	15.82422266	-0.04058649	-0.38341333
0.0312	4.95066	8.84e-06	0.0	0.0	0.0	0.00204375	0.0	0.0	1e-08	464.69588396	758.44192109	786.22258193	15.79772455	-0.04085563	-0.383327
0.0313	4.96505	9.04e-06	0.0	0.0	0.0	0.00204356	0.0	0.0	1e-08	465.08670025	758.38514372	786.11283123	15.77126976	-0.04111652	-0.38324081
0.0314	4.97943	9.23e-06	0.0	0.0	0.0	0.00204336	0.0	0.0	1e-08	465.47678267	758.32799267	786.00326275	15.7448582	-0.04136936	-0.38315476
0.0315	4.9938	9.44e-06	0.0	0.0	0.0	0.00204316	0.0	0.0	1e-08	465.86613266	758.27048142	785.89387613	15.71848908	-0.04160621	-0.38306885
0.0316	5.00816	9.64e-06	0.0	0.0	0.0	0.00204295	0.0	0.0	1e-08	466.25475171	758.21262639	785.784671	15.69216359	-0.04184101	-0.38298309
0.0317	5.02251	9.85e-06	0.0	0.0	0.0	0.00204274	0.0	0.0	1e-08	466.64264127	758.15443167	785.67564704	15.66588114	-0.04206796	-0.38289747
0.0318	5.03685	1.006e-05	0.0	0.0	0.0	0.00204253	0.0	0.0	1e-08	467.02980283	758.09590743	785.5668039	15.63964164	-0.04228719	-0.38281199
0.0319	5.05118	1.028e-05	0.0	0.0	0.0	0.00204231	0.0	0.0	1e-08	467.41623784	758.03706363	785.45814124	15.61344503	-0.04249884	-0.38272666
0.032	5.0655	1.05e-05	0.0	0.0	0.0	0.00204209	0.0	0.0	1e-08	467.80194774	757.97791006	785.34965871	15.58729124	-0.04270304	-0.38264146
0.0321	5.0798	1.073e-05	0.0	0.0	0.0	0.00204187	0.0	0.0	1e-08	468.186934	757.91845631	785.24135597	15.56118021	-0.04289991	-0.38255641
0.0322	5.0941	1.095e-05	0.0	0.0	0.0	0.00204164	0.0	0.0	1e-08	468.57119807	757.85871186	785.13323268	15.53511187	-0.04308956	-0.38247149
0.0323	5.10839	1.119e-05	0.0	0.0	0.0	0.0020414	0.0	0.0	1e-08	468.95474138	757.79868599	785.02528849	15.50908614	-0.04327211	-0.38238672
0.0324	5.12266	1.142e-05	0.0	0.0	0.0	0.00204117	0.0	0.0	1e-08	469.33756537	757.73838788	784.91752308	15.48310295	-0.04344765	-0.38230209
0.0325	5.13693	1.166e-05	0.0	0.0	0.0	0.00204092	0.0	0.0	1e-08	469.71967148	757.67782655	784.8099361	15.45716225	-0.04361626	-0.3822176
0.0326	5.15119	1.191e-05	0.0	0.0	0.0	0.00204068	0.0	0.0	1e-08	470.10106115	757.61701092	784.70252721	15.43126395	-0.04377805	-0.38213325
0.0327	5.16543	1.216e-05	0.0	0.0	0.0	0.00204043	0.0	0.0	1e-08	470.48173579	757.5559498	784.59529609	15.40540798	-0.04393307	-0.38204903
0.0328	5.17967	1.241e-05	0.0	0.0	0.0	0.00204017	0.0	0.0	1e-08	470.86169684	757.4946519	784.48824239	15.37959427	-0.04408139	-0.38196496
0.0329	5.19389	1.267e-05	0.0	0.0	0.0	0.00203992	0.0	0.0	1e-08	471.24094572	757.43312101	784.3813658	15.35382366	-0.04423141	-0.38188103
0.033	5.2081	1.294e-05	0.0	0.0	0.0	0.00203965	0.0	0.0	1e-08	471.61948386	757.37136236	784.27466601	15.32809453	-0.04436903	-0.38179723
0.0331	5.22231	1.32e-05	0.0	0.0	0.0	0.00203939	0.0	0.0	1e-08	471.99731266	757.30938889	784.16814266	15.30240748	-0.04450049	-0.38171357
0.0332	5.2365	1.347e-05	0.0	0.0	0.0	0.00203911	0.0	0.0	1e-08	472.37443352	757.2472085	784.06179543	15.27676243	-0.04462584	-0.38163006
0.0333	5.25068	1.375e-05	0.0	0.0	0.0	0.00203884	0.0	0.0	1e-08	472.75084785	757.184829	783.95562398	15.25115932	-0.04474515	-0.38154667
0.0334	5.26486	1.403e-05	0.0	0.0	0.0	0.00203855	0.0	0.0	1e-08	473.12655706	757.12225813	783.84962799	15.22559807	-0.04485848	-0.38146343
0.0335	5.27902	1.432e-05	0.0	0.0	0.0	0.00203827	0.0	0.0	1e-08	473.50156254	757.05950354	783.74380714	15.20007861	-0.04496585	-0.38138033
0.0336	5.29317	1.461e-05	0.0	0.0	0.0	0.00203798	0.0	0.0	1e-08	473.87586568	756.99657284	783.63816109	15.17460087	-0.04506733	-0.38129736
0.0337	5.30731	1.491e-05	0.0	0.0	0.0	0.00203768	0.0	0.0	1e-08	474.24946787	756.93347359	783.53268953	15.14916477	-0.04516292	-0.38121453
0.0338	5.32144	1.521e-05	0.0	0.0	0.0	0.00203738	0.0	0.0	2e-08	474.62237049	756.8702133	783.42739212	15.12377023	-0.04525267	-0.38113184
0.0339	5.33556	1.551e-05	0.0	0.0	0.0	0.00203707	0.0	0.0	2e-08	474.99457494	756.80679946	783.32226855	15.09841718	-0.0453366	-0.38104928
0.034	5.34967	1.582e-05	0.0	0.0	0.0	0.00203676	0.0	0.0	2e-08	475.36608258	756.74323953	783.2173185	15.07310555	-0.0454147	-0.38096686
0.0341	5.36376	1.614e-05	0.0	0.0	0.0	0.00203644	0.0	0.0	2e-08	475.73689479	756.67954095	783.11254164	15.04783525	-0.04548699	-0.38088458
0.0342	5.37785	1.646e-05	0.0	0.0	0.0	0.00203612	0.0	0.0	2e-08	476.10701294	756.61571117	783.00793764	15.02260621	-0.04555347	-0.38080243
0.0343	5.39193	1.679e-05	0.0	0.0	0.0	0.00203579	0.0	0.0	2e-08	476.47643843	756.55173607	782.90350629	14.9974212	-0.04564275	-0.38072041
0.0344	5.406	1.712e-05	0.0	0.0	0.0	0.00203546	0.0	0.0	2e-08	476.84517263	756.48762257	782.79924727	14.97227529	-0.045706	-0.38063853
0.0345	5.42005	1.746e-05	0.0	0.0	0.0	0.00203512	0.0	0.0	2e-08	477.21321687	756.42338812	782.69516022	14.94717052	-0.04576463	-0.38055679
0.0346	5.4341	1.78e-05	0.0	0.0	0.0	0.00203478	0.0	0.0	2e-08	477.58057252	756.35903851	782.59124481	14.92210684	-0.0458187	-0.38047518
0.0347	5.44813	1.815e-05	0.0	0.0	0.0	0.00203443	0.0	0.0	2e-08	477.94724091	756.29457945	782.48750075	14.89708416	-0.04586828	-0.38039371
0.0348	5.46216	1.851e-05	0.0	0.0	0.0	0.00203408	0.0	0.0	2e-08	478.31322342	756.23001654	782.38392771	14.87210243	-0.04591342	-0.38031237
0.0349	5.47617	1.887e-05	0.0	0.0	0.0	0.00203372	0.0	0.0	2e-08	478.67852137	756.16535534	782.2805254	14.84716156	-0.04595418	-0.38023116
0.035	5.49017	1.923e-05	0.0	0.0	0.0	0.00203335	0.0	0.0	2e-08	479.04313611	756.10060129	782.17729349	14.82226149	-0.04599062	-0.38015009
0.0351	5.50416	1.96e-05	0.0	0.0	0.0	0.00203298	0.0	0.0	2e-08	479.40706898	756.03575979	782.0742317	14.79740215	-0.04602278	-0.38006916
0.0352	5.51814	1.998e-05	0.0	0.0	0.0	0.0020326	0.0	0.0	2e-08	479.77032131	755.97083615	781.97133969	14.77258347	-0.04605072	-0.37998835
0.0353	5.53212	2.036e-05	0.0	0.0	0.0	0.00203222	0.0	0.0	2e-08	480.13289443	755.90583563	781.86861719	14.74780537	-0.04607447	-0.37990768
0.0354	5.54608	2.075e-05	0.0	0.0	0.0	0.00203183	0.0	0.0	2e-08	480.49478968	755.84076343	781.76606386	14.72306779	-0.04609407	-0.37982714
0.0355	5.56002	2.115e-05	0.0	0.0	0.0	0.00203143	0.0	0.0	2e-08	480.85600837	755.77562471	781.66367942	14.69837065	-0.04610956	-0.37974674
0.0356	5.57396	2.155e-05	0.0	0.0	0.0	0.00203103	0.0	0.0	2e-08	481.21655182	755.71042455	781.56146356	14.67371389	-0.04612098	-0.37966647
0.0357	5.58789	2.196e-05	0.0	0.0	0.0	0.00203062	0.0	0.0	2e-08	481.57642138	755.6451505	781.45941605	14.64909923	-0.04614733	-0.37958632
0.0358	5.60181	2.237e-05	0.0	0.0	0.0	0.0020302	0.0	0.0	2e-08	481.93561835	755.57981393	781.35753657	14.62452351	-0.04615616	-0.37950631
0.0359	5.61571	2.28e-05	0.0	0.0	0.0	0.00202978	0.0	0.0	2e-08	482.29414404	755.51442317	781.25582479	14.59998803	-0.04616177	-0.37942644
0.036	5.62961	2.322e-05	0.0	0.0	0.0	0.00202935	0.0	0.0	2e-08	482.65199974	755.44898206	781.15428043	14.57549271	-0.04616426	-0.37934669
0.0361	5.6435	2.366e-05	0.0	0.0	0.0	0.00202892	0.0	0.0	2e-08	483.00918677	755.38349437	781.05290318	14.55103749	-0.04616369	-0.37926707
0.0362	5.65737	2.41e-05	0.0	0.0	0.0	0.00202848	0.0	0.0	2e-08	483.36570642	755.31796372	780.95169275	14.5266223	-0.04616015	-0.37918759
0.0363	5.67123	2.455e-05	0.0	0.0	0.0	0.00202803	0.0	0.0	2e-08	483.72155999	755.25239366	780.85064885	14.50224707	-0.04615371	-0.37910824
0.0364	5.68509	2.5e-05	0.0	0.0	0.0	0.00202758	0.0	0.0	3e-08	484.07674876	755.18678762	780.74977119	14.47791175	-0.04614444	-0.37902902
0.0365	5.69893	2.546e-05	0.0	0.0	0.0	0.00202711	0.0	0.0	3e-08	484.43127404	755.12114894	780.64905947	14.45361625	-0.04613241	-0.37894992
0.0366	5.71276	2.593e-05	0.0	0.0	0.0	0.00202665	0.0	0.0	3e-08	484.7851371	755.05548086	780.5485134	14.42936053	-0.04611771	-0.37887096
0.0367	5.72658	2.64e-05	0.0	0.0	0.0	0.00202617	0.0	0.0	3e-08	485.13833923	754.98978652	780.44813271	14.4051445	-0.04610039	-0.37879213
0.0368	5.74039	2.689e-05	0.0	0.0	0.0	0.00202569	0.0	0.0	3e-08	485.49088171	754.92406897	780.34791709	14.3809681	-0.04608052	-0.37871343
0.0369	5.75419	2.738e-05	0.0	0.0	0.0	0.0020252	0.0	0.0	3e-08	485.84276581	754.85833116	780.24786626	14.35683127	-0.04605817	-0.37863485
0.037	5.76797	2.787e-05	0.0	0.0	0.0	0.0020247	0.0	0.0	3e-08	486.1939928	754.79257596	780.14797993	14.3327339	-0.04603312	-0.37855641
0.0371	5.78175	2.838e-05	0.0	0.0	0.0	0.0020242	0.0	0.0	3e-08	486.54456395	754.72680743	780.04825781	14.30867587	-0.04600525	-0.3784781
0.0372	5.79551	2.889e-05	0.0	0.0	0.0	0.00202368	0.0	0.0	3e-08	486.89448052	754.66102749	779.94869963	14.28465729	-0.04597555	-0.37839991
0.0373	5.80927	2.941e-05	0.0	0.0	0.0	0.00202316	0.0	0.0	3e-08	487.24374378	754.59523871	779.84930509	14.26067801	-0.04594358	-0.37832185
0.0374	5.82301	2.993e-05	0.0	0.0	0.0	0.00202264	0.0	0.0	3e-08	487.59235498	754.52944369	779.75007392	14.23673795	-0.04590939	-0.37824392
0.0375	5.83675	3.047e-05	0.0	0.0	0.0	0.0020221	0.0	0.0	3e-08	487.94031539	754.46364495	779.65100582	14.21283704	-0.04587304	-0.37816612
0.0376	5.85047	3.101e-05	0.0	0.0	0.0	0.00202156	0.0	0.0	3e-08	488.28762624	754.39784493	779.55210053	14.18897523	-0.04583457	-0.37808845
0.0377	5.86418	3.156e-05	0.0	0.0	0.0	0.00202101	0.0	0.0	3e-08	488.63428879	754.33204602	779.45335775	14.16515244	-0.04579405	-0.3780109
0.0378	5.87788	3.212e-05	0.0	0.0	0.0	0.00202045	0.0	0.0	3e-08	488.98030428	754.26625051	779.35477722	14.14136861	-0.04575152	-0.37793348
0.0379	5.89157	3.268e-05	0.0	0.0	0.0	0.00201989	0.0	0.0	3e-08	489.32567396	754.20046065	779.25635864	14.11762367	-0.04570703	-0.37785619
0.038	5.90525	3.326e-05	0.0	0.0	0.0	0.00201931	0.0	0.0	3e-08	489.67039905	754.13467862	779.15810174	14.09391755	-0.04566063	-0.37777903
0.0381	5.91891	3.384e-05	0.0	0.0	0.0	0.00201873	0.0	0.0	3e-08	490.0144808	754.06890652	779.06000625	14.07025018	-0.04561235	-0.37770199
0.0382	5.93257	3.443e-05	0.0	0.0	0.0	0.00201814	0.0	0.0	3e-08	490.35792043	754.00314642	778.96207188	14.04662151	-0.04556224	-0.37762508
0.0383	5.94622	3.503e-05	0.0	0.0	0.0	0.00201754	0.0	0.0	4e-08	490.70071918	753.93740031	778.86429836	14.02303145	-0.04551035	-0.37754829
0.0384	5.95985	3.563e-05	0.0	0.0	0.0	0.00201693	0.0	0.0	4e-08	491.04287826	753.87167052	778.76668541	13.99947961	-0.04545367	-0.37747163
0.0385	5.97347	3.625e-05	0.0	0.0	0.0	0.00201632	0.0	0.0	4e-08	491.38439889	753.8059629	778.66923275	13.97596648	-0.04539735	-0.3773951
0.0386	5.98709	3.687e-05	0.0	0.0	0.0	0.00201569	0.0	0.0	4e-08	491.7252823	753.74027634	778.5719401	13.95249175	-0.04533922	-0.37731869
0.0387	6.00069	3.751e-05	0.0	0.0	0.0	0.00201506	0.0	0.0	4e-08	492.06552969	753.67461284	778.47480719	13.92905536	-0.0452793	-0.37724241
0.0388	6.01428	3.815e-05	0.0	0.0	0.0	0.00201442	0.0	0.0	4e-08	492.40514228	753.60897437	778.37783376	13.90565724	-0.0452176	-0.37716625
0.0389	6.02786	3.88e-05	0.0	0.0	0.0	0.00201377	0.0	0.0	4e-08	492.74412127	753.54336286	778.28101953	13.8822973	-0.04515415	-0.37709022
0.039	6.04142	3.946e-05	0.0	0.0	0.0	0.00201311	0.0	0.0	4e-08	493.08246787	753.47778022	778.18436422	13.8589755	-0.04508896	-0.37701432
0.0391	6.05498	4.012e-05	0.0	0.0	0.0	0.00201244	0.0	0.0	4e-08	493.42018328	753.41222834	778.08786757	13.83569175	-0.04502205	-0.37693853
0.0392	6.06853	4.08e-05	0.0	0.0	0.0	0.00201176	0.0	0.0	4e-08	493.7572687	753.34670909	777.99152929	13.81244599	-0.04495344	-0.37686288
0.0393	6.08206	4.149e-05	0.0	0.0	0.0	0.00201107	0.0	0.0	4e-08	494.09372531	753.28122432	777.89534913	13.78923815	-0.04488313	-0.37678734
0.0394	6.09559	4.218e-05	0.0	0.0	0.0	0.00201038	0.0	0.0	4e-08	494.42955432	753.21577587	777.79932682	13.76606816	-0.04481113	-0.37671193
0.0395	6.1091	4.289e-05	0.0	0.0	0.0	0.00200967	0.0	0.0	4e-08	494.7647569	753.15036556	777.70346207	13.74293595	-0.04473746	-0.37663665
0.0396	6.1226	4.36e-05	0.0	0.0	0.0	0.00200896	0.0	0.0	4e-08	495.09933425	753.08499521	777.60775463	13.71984146	-0.04466212	-0.37656148
0.0397	6.13609	4.433e-05	0.0	0.0	0.0	0.00200823	0.0	0.0	4e-08	495.43328754	753.01966663	777.51220422	13.6967846	-0.0445851	-0.37648645
0.0398	6.14957	4.506e-05	0.0	0.0	0.0	0.0020075	0.0	0.0	5e-08	495.76661795	752.95438016	777.41681058	13.67376571	-0.04451093	-0.37641153
0.0399	6.16304	4.58e-05	0.0	0.0	0.0	0.00200675	0.0	0.0	5e-08	496.09932667	752.88913363	777.32157347	13.65078406	-0.04443198	-0.37633674
0.04	6.17649	4.655e-05	0.0	0.0	0.0	0.002006	0.0	0.0	5e-08	496.43141486	752.82393228	777.2264926	13.62783985	-0.04435157	-0.37626207
0.0401	6.18994	4.732e-05	0.0	0.0	0.0	0.00200524	0.0	0.0	5e-08	496.76288369	752.75877763	777.1315677	13.60493303	-0.04426972	-0.37618752
0.0402	6.20337	4.809e-05	0.0	0.0	0.0	0.00200446	0.0	0.0	5e-08	497.09373433	752.69367118	777.03679851	13.58206352	-0.04418642	-0.37611309
0.0403	6.2168	4.887e-05	0.0	0.0	0.0	0.00200368	0.0	0.0	5e-08	497.42396793	752.62861442	776.94218477	13.55923126	-0.0441017	-0.37603879
0.0404	6.23021	4.967e-05	0.0	0.0	0.0	0.00200289	0.0	0.0	5e-08	497.75358566	752.56360884	776.84772621	13.53643618	-0.04401556	-0.37596461
0.0405	6.24361	5.047e-05	0.0	0.0	0.0	0.00200208	0.0	0.0	5e-08	498.08258867	752.4986559	776.75342257	13.51367821	-0.043928	-0.37589055
0.0406	6.257	5.128e-05	0.0	0.0	0.0	0.00200127	0.0	0.0	5e-08	498.41097811	752.43375707	776.65927359	13.49095729	-0.04383904	-0.37581661
0.0407	6.27038	5.211e-05	0.0	0.0	0.0	0.00200044	0.0	0.0	5e-08	498.73875514	752.36891379	776.565279	13.46827333	-0.04374867	-0.37574279
0.0408	6.28374	5.294e-05	0.0	0.0	0.0	0.00199961	0.0	0.0	5e-08	499.06592091	752.30412753	776.47143855	13.44562628	-0.0436569	-0.3756691
0.0409	6.2971	5.379e-05	0.0	0.0	0.0	0.00199876	0.0	0.0	5e-08	499.39247655	752.23939973	776.37775196	13.42301607	-0.04356374	-0.37559552
0.041	6.31044	5.464e-05	0.0	0.0	0.0	0.00199791	0.0	0.0	5e-08	499.7184232	752.17473184	776.28421898	13.40044263	-0.04346916	-0.37552207
0.0411	6.32377	5.551e-05	0.0	0.0	0.0	0.00199704	0.0	0.0	6e-08	500.043762	752.11012532	776.19083936	13.37790589	-0.04337319	-0.37544873
0.0412	6.3371	5.638e-05	0.0	0.0	0.0	0.00199616	0.0	0.0	6e-08	500.36849411	752.04557783	776.09761284	13.35540643	-0.04328313	-0.37537552
0.0413	6.35041	5.727e-05	0.0	0.0	0.0	0.00199527	0.0	0.0	6e-08	500.69262064	751.98108727	776.00453919	13.33294308	-0.04318656	-0.37530242
0.0414	6.3637	5.817e-05	0.0	0.0	0.0	0.00199437	0.0	0.0	6e-08	501.01614273	751.91665927	775.91161812	13.31051625	-0.0430889	-0.37522945
0.0415	6.37699	5.908e-05	0.0	0.0	0.0	0.00199346	0.0	0.0	6e-08	501.3390615	751.85229488	775.81884938	13.28812588	-0.04299016	-0.3751566
0.0416	6.39027	6e-05	0.0	0.0	0.0	0.00199254	0.0	0.0	6e-08	501.66137807	751.78799509	775.72623271	13.26577191	-0.04289038	-0.37508386
0.0417	6.40353	6.094e-05	0.0	0.0	0.0	0.0019916	0.0	0.0	6e-08	501.98309356	751.72376086	775.63376787	13.24345426	-0.04278956	-0.37501125
0.0418	6.41679	6.188e-05	0.0	0.0	0.0	0.00199066	0.0	0.0	6e-08	502.3042091	751.65959317	775.54145458	13.22117287	-0.04268772	-0.37493875
0.0419	6.43003	6.284e-05	0.0	0.0	0.0	0.0019897	0.0	0.0	6e-08	502.62472578	751.59549294	775.44929261	13.19892767	-0.04258488	-0.37486637
0.042	6.44326	6.381e-05	0.0	0.0	0.0	0.00198873	0.0	0.0	6e-08	502.94464474	751.53146109	775.35728169	13.1767186	-0.04248105	-0.37479411
0.0421	6.45648	6.478e-05	0.0	0.0	0.0	0.00198775	0.0	0.0	6e-08	503.26396707	751.4674985	775.26542157	13.1545456	-0.04237625	-0.37472197
0.0422	6.46969	6.578e-05	0.0	0.0	0.0	0.00198676	0.0	0.0	7e-08	503.58269387	751.40360606	775.17371201	13.13240859	-0.04227049	-0.37464995
0.0423	6.48288	6.678e-05	0.0	0.0	0.0	0.00198576	0.0	0.0	7e-08	503.90082626	751.33978462	775.08215274	13.11030751	-0.04216378	-0.37457804
0.0424	6.49607	6.779e-05	0.0	0.0	0.0	0.00198474	0.0	0.0	7e-08	504.21836534	751.27603502	774.99074352	13.08824229	-0.04205615	-0.37450626
0.0425	6.50924	6.882e-05	0.0	0.0	0.0	0.00198371	0.0	0.0	7e-08	504.53531219	751.21235808	774.89948409	13.06621288	-0.0419476	-0.37443459
0.0426	6.5224	6.986e-05	0.0	0.0	0.0	0.00198267	0.0	0.0	7e-08	504.85166792	751.14875286	774.80837422	13.04421937	-0.04184064	-0.37436304
0.0427	6.53555	7.091e-05	0.0	0.0	0.0	0.00198162	0.0	0.0	7e-08	505.16743363	751.08521988	774.71741365	13.0222614	-0.04173104	-0.3742916
0.0428	6.54869	7.197e-05	0.0	0.0	0.0	0.00198055	0.0	0.0	7e-08	505.48261038	751.02176087	774.62660213	13.00033905	-0.04162065	-0.37422029
0.0429	6.56182	7.305e-05	0.0	0.0	0.0	0.00197948	0.0	0.0	7e-08	505.79719929	750.95837646	774.53593941	12.97845224	-0.04150952	-0.37414908
0.043	6.57493	7.414e-05	0.0	0.0	0.0	0.00197839	0.0	0.0	7e-08	506.11120141	750.89506724	774.44542525	12.95660092	-0.04139764	-0.374078
0.0431	6.58804	7.524e-05	0.0	0.0	0.0	0.00197729	0.0	0.0	8e-08	506.42461785	750.83183378	774.3550594	12.93478501	-0.04128505	-0.37400703
0.0432	6.60113	7.635e-05	0.0	0.0	0.0	0.00197617	0.0	0.0	8e-08	506.73744967	750.7686766	774.26484161	12.91300445	-0.04117176	-0.37393618
0.0433	6.61421	7.748e-05	0.0	0.0	0.0	0.00197504	0.0	0.0	8e-08	507.04969795	750.70559625	774.17477163	12.89125918	-0.04105779	-0.37386545
0.0434	6.62728	7.862e-05	0.0	0.0	0.0	0.0019739	0.0	0.0	8e-08	507.36136376	750.6425932	774.08484923	12.86954913	-0.04094316	-0.37379483
0.0435	6.64034	7.977e-05	0.0	0.0	0.0	0.00197275	0.0	0.0	8e-08	507.67244817	750.57966794	773.99507415	12.84787424	-0.04082788	-0.37372433
0.0436	6.65338	8.094e-05	0.0	0.0	0.0	0.00197158	0.0	0.0	8e-08	507.98295226	750.51682092	773.90544615	12.82623444	-0.04071198	-0.37365394
0.0437	6.66642	8.212e-05	0.0	0.0	0.0	0.0019704	0.0	0.0	8e-08	508.29287707	750.45405257	773.81596499	12.80462968	-0.04059546	-0.37358366
0.0438	6.67944	8.331e-05	0.0	0.0	0.0	0.00196921	0.0	0.0	8e-08	508.60222368	750.3913633	773.72663042	12.78305988	-0.04047835	-0.37351351
0.0439	6.69245	8.451e-05	0.0	0.0	0.0	0.001968	0.0	0.0	8e-08	508.91099315	750.3287535	773.63744221	12.76152498	-0.04036066	-0.37344346
0.044	6.70545	8.573e-05	0.0	0.0	0.0	0.00196678	0.0	0.0	9e-08	509.21918653	750.26622492	773.5484001	12.74002468	-0.04024087	-0.37337354
0.0441	6.71844	8.697e-05	0.0	0.0	0.0	0.00196555	0.0	0.0	9e-08	509.52680487	750.20377752	773.45950386	12.71855933	-0.04012162	-0.37330372
0.0442	6.73142	8.821e-05	0.0	0.0	0.0	0.0019643	0.0	0.0	9e-08	509.83384923	750.14141129	773.37075324	12.69712867	-0.04000178	-0.37323402
0.0443	6.74438	8.947e-05	0.0	0.0	0.0	0.00196304	0.0	0.0	9e-08	510.14032065	750.07912663	773.282148	12.67573266	-0.03988136	-0.37316444
0.0444	6.75733	9.074e-05	0.0	0.0	0.0	0.00196177	0.0	0.0	9e-08	510.44622019	750.01692393	773.19368791	12.65437121	-0.03976036	-0.37309497
0.0445	6.77027	9.203e-05	0.0	0.0	0.0	0.00196048	0.0	0.0	9e-08	510.75154887	749.95480357	773.10537273	12.63304427	-0.0396388	-0.37302561
0.0446	6.7832	9.333e-05	0.0	0.0	0.0	0.00195917	0.0	0.0	9e-08	511.05630776	749.89276593	773.01720221	12.61175178	-0.03951668	-0.37295637
0.0447	6.79612	9.465e-05	0.0	0.0	0.0	0.00195786	0.0	0.0	9e-08	511.36049787	749.83081135	772.92917612	12.59049366	-0.03939401	-0.37288724
0.0448	6.80903	9.598e-05	0.0	0.0	0.0	0.00195653	0.0	0.0	1e-07	511.66412026	749.7689402	772.84129421	12.56926986	-0.03927081	-0.37281822
0.0449	6.82192	9.732e-05	0.0	0.0	0.0	0.00195518	0.0	0.0	1e-07	511.96717595	749.70715281	772.75355626	12.5480803	-0.03914708	-0.37274932
0.045	6.8348	9.868e-05	0.0	0.0	0.0	0.00195382	0.0	0.0	1e-07	512.26966597	749.64544951	772.66596202	12.52692494	-0.03902282	-0.37268053
0.0451	6.84767	0.00010005	0.0	0.0	0.0	0.00195245	0.0	0.0	1e-07	512.57159135	749.58383063	772.57851125	12.5058037	-0.03889804	-0.37261185
0.0452	6.86053	0.00010144	0.0	0.0	0.0	0.00195106	0.0	0.0	1e-07	512.87295312	749.5222965	772.49120373	12.48471651	-0.03877276	-0.37254328
0.0453	6.87338	0.00010284	0.0	0.0	0.0	0.00194966	0.0	0.0	1e-07	513.17375231	749.46084742	772.40403921	12.46366332	-0.03864697	-0.37247483
0.0454	6.88621	0.00010426	0.0	0.0	0.0	0.00194824	0.0	0.0	1e-07	513.47398992	749.39948402	772.31701746	12.44264393	-0.03852037	-0.37240649
0.0455	6.89904	0.00010569	0.0	0.0	0.0	0.00194681	0.0	0.0	1.1e-07	513.77366699	749.33820643	772.23013824	12.4216585	-0.0383935	-0.37233826
0.0456	6.91185	0.00010713	0.0	0.0	0.0	0.00194536	0.0	0.0	1.1e-07	514.07278452	749.27701492	772.14340133	12.40070687	-0.03826613	-0.37227014
0.0457	6.92465	0.00010859	0.0	0.0	0.0	0.0019439	0.0	0.0	1.1e-07	514.37134354	749.21590982	772.05680648	12.37978897	-0.03813826	-0.37220214
0.0458	6.93743	0.00011007	0.0	0.0	0.0	0.00194242	0.0	0.0	1.1e-07	514.66934505	749.15489143	771.97035346	12.35890474	-0.0380099	-0.37213424
0.0459	6.95021	0.00011156	0.0	0.0	0.0	0.00194093	0.0	0.0	1.1e-07	514.96679006	749.09396005	771.88404204	12.33805412	-0.03788104	-0.37206646
0.046	6.96297	0.00011307	0.0	0.0	0.0	0.00193942	0.0	0.0	1.1e-07	515.26367957	749.03311601	771.79787199	12.31723703	-0.0377517	-0.37199879
0.0461	6.97572	0.00011459	0.0	0.0	0.0	0.0019379	0.0	0.0	1.1e-07	515.5600146	748.9723596	771.71184307	12.29645343	-0.03762187	-0.37193123
0.0462	6.98846	0.00011612	0.0	0.0	0.0	0.00193636	0.0	0.0	1.2e-07	515.85579614	748.91169115	771.62595506	12.27570324	-0.03749155	-0.37186378
0.0463	7.00119	0.00011768	0.0	0.0	0.0	0.00193481	0.0	0.0	1.2e-07	516.1510252	748.85111095	771.54020771	12.25498639	-0.03736074	-0.37179644
0.0464	7.01391	0.00011924	0.0	0.0	0.0	0.00193324	0.0	0.0	1.2e-07	516.44570276	748.79061933	771.45460081	12.23430284	-0.03722945	-0.37172921
0.0465	7.02661	0.00012083	0.0	0.0	0.0	0.00193165	0.0	0.0	1.2e-07	516.73982984	748.7302166	771.36913412	12.2136525	-0.03709767	-0.37166209
0.0466	7.0393	0.00012243	0.0	0.0	0.0	0.00193005	0.0	0.0	1.2e-07	517.03340741	748.66990309	771.28380741	12.19303533	-0.0369654	-0.37159508
0.0467	7.05198	0.00012404	0.0	0.0	0.0	0.00192843	0.0	0.0	1.2e-07	517.32643647	748.60967899	771.19862045	12.17245132	-0.03683434	-0.37152817
0.0468	7.06465	0.00012567	0.0	0.0	0.0	0.0019268	0.0	0.0	1.3e-07	517.61891801	748.54954223	771.11357303	12.1519003	-0.03670164	-0.37146138
0.0469	7.07731	0.00012732	0.0	0.0	0.0	0.00192515	0.0	0.0	1.3e-07	517.91085301	748.48949487	771.0286649	12.13138224	-0.03656853	-0.3713947
0.047	7.08995	0.00012898	0.0	0.0	0.0	0.00192349	0.0	0.0	1.3e-07	518.20224246	748.42953714	770.94389584	12.1108971	-0.03643501	-0.37132813
0.0471	7.10258	0.00013066	0.0	0.0	0.0	0.00192181	0.0	0.0	1.3e-07	518.49308735	748.36966928	770.85926562	12.09044479	-0.03630108	-0.37126167
0.0472	7.1152	0.00013235	0.0	0.0	0.0	0.00192011	0.0	0.0	1.3e-07	518.78338864	748.30989149	770.77477402	12.07002527	-0.03616676	-0.37119531
0.0473	7.12781	0.00013407	0.0	0.0	0.0	0.0019184	0.0	0.0	1.3e-07	519.07314732	748.25020399	770.69042081	12.04963847	-0.03603204	-0.37112907
0.0474	7.1404	0.00013579	0.0	0.0	0.0	0.00191667	0.0	0.0	1.4e-07	519.36236436	748.19060701	770.60620576	12.02928432	-0.03589693	-0.37106293
0.0475	7.15299	0.00013754	0.0	0.0	0.0	0.00191492	0.0	0.0	1.4e-07	519.65104073	748.13110076	770.52212865	12.00896276	-0.03576143	-0.3709969
0.0476	7.16556	0.0001393	0.0	0.0	0.0	0.00191316	0.0	0.0	1.4e-07	519.93917741	748.07168547	770.43818925	11.98867374	-0.03562554	-0.37093098
0.0477	7.17812	0.00014107	0.0	0.0	0.0	0.00191138	0.0	0.0	1.4e-07	520.22677537	748.01236133	770.35438734	11.96841718	-0.03548927	-0.37086517
0.0478	7.19066	0.00014287	0.0	0.0	0.0	0.00190959	0.0	0.0	1.4e-07	520.51383556	747.95312858	770.27072269	11.94819302	-0.03535261	-0.37079947
0.0479	7.2032	0.00014468	0.0	0.0	0.0	0.00190778	0.0	0.0	1.4e-07	520.80035896	747.89398743	770.18719508	11.9280012	-0.03521557	-0.37073387
0.048	7.21572	0.0001465	0.0	0.0	0.0	0.00190595	0.0	0.0	1.5e-07	521.08634653	747.8349381	770.1038043	11.90784166	-0.03507815	-0.37066838
0.0481	7.22823	0.00014835	0.0	0.0	0.0	0.0019041	0.0	0.0	1.5e-07	521.37179922	747.77598032	770.0205501	11.88771441	-0.03494208	-0.370603
0.0482	7.24073	0.00015021	0.0	0.0	0.0	0.00190224	0.0	0.0	1.5e-07	521.656718	747.71711257	769.93743229	11.86761925	-0.03480444	-0.37053772
0.0483	7.25322	0.00015209	0.0	0.0	0.0	0.00190036	0.0	0.0	1.5e-07	521.94110383	747.65833651	769.85445064	11.84755619	-0.03466651	-0.37047255
0.0484	7.26569	0.00015398	0.0	0.0	0.0	0.00189846	0.0	0.0	1.5e-07	522.22495766	747.59965224	769.77160492	11.82752517	-0.03452829	-0.37040749
0.0485	7.27815	0.00015589	0.0	0.0	0.0	0.00189655	0.0	0.0	1.6e-07	522.50828044	747.54105988	769.68889491	11.80752611	-0.03438979	-0.37034254
0.0486	7.2906	0.00015782	0.0	0.0	0.0	0.00189462	0.0	0.0	1.6e-07	522.79107311	747.48255951	769.60632039	11.78755895	-0.03425101	-0.37027769
0.0487	7.30304	0.00015977	0.0	0.0	0.0	0.00189267	0.0	0.0	1.6e-07	523.07333664	747.42415124	769.52388115	11.76762364	-0.03411197	-0.37021295
0.0488	7.31546	0.00016173	0.0	0.0	0.0	0.0018907	0.0	0.0	1.6e-07	523.35507196	747.36583515	769.44157696	11.74772011	-0.03397267	-0.37014831
0.0489	7.32787	0.00016371	0.0	0.0	0.0	0.00188872	0.0	0.0	1.6e-07	523.63628002	747.30761131	769.3594076	11.7278483	-0.03383311	-0.37008378
0.049	7.34027	0.00016571	0.0	0.0	0.0	0.00188672	0.0	0.0	1.7e-07	523.91696177	747.2494798	769.27737287	11.70800815	-0.0336933	-0.37001935
0.0491	7.35266	0.00016773	0.0	0.0	0.0	0.0018847	0.0	0.0	1.7e-07	524.19711814	747.19144069	769.19547253	11.6881996	-0.03355326	-0.36995504
0.0492	7.36504	0.00016976	0.0	0.0	0.0	0.00188267	0.0	0.0	1.7e-07	524.47675007	747.13349404	769.11370638	11.66842257	-0.03341298	-0.36989082
0.0493	7.3774	0.00017181	0.0	0.0	0.0	0.00188061	0.0	0.0	1.7e-07	524.7558585	747.0756399	769.03207419	11.64867702	-0.03327247	-0.36982671
0.0494	7.38975	0.00017388	0.0	0.0	0.0	0.00187854	0.0	0.0	1.7e-07	525.03444436	747.01787833	768.95057575	11.62896288	-0.03313175	-0.36976271
0.0495	7.40209	0.00017597	0.0	0.0	0.0	0.00187645	0.0	0.0	1.8e-07	525.31250859	746.96020985	768.86921084	11.60927989	-0.03298972	-0.36969881
0.0496	7.41441	0.00017807	0.0	0.0	0.0	0.00187435	0.0	0.0	1.8e-07	525.59005212	746.9026351	768.78797925	11.58962832	-0.03284825	-0.36963502
0.0497	7.42673	0.0001802	0.0	0.0	0.0	0.00187222	0.0	0.0	1.8e-07	525.86707587	746.84515349	768.70688076	11.57000798	-0.03270652	-0.36957133
0.0498	7.43903	0.00018234	0.0	0.0	0.0	0.00187008	0.0	0.0	1.8e-07	526.14358078	746.78776509	768.62591516	11.55041878	-0.03256455	-0.36950774
0.0499	7.45131	0.00018449	0.0	0.0	0.0	0.00186792	0.0	0.0	1.8e-07	526.41956776	746.73047001	768.54508223	11.53086068	-0.03242234	-0.36944426
0.05	7.46359	0.00018667	0.0	0.0	0.0	0.00186574	0.0	0.0	1.9e-07	526.69503775	746.67326834	768.46438176	11.5113336	-0.03227989	-0.36938089
0.05009	7.47585	0.00018887	0.0	0.0	0.0	0.00186354	0.0	0.0	1.9e-07	526.96999167	746.61616016	768.38381354	11.4918375	-0.0321372	-0.36931761
0.05019	7.4881	0.00019108	0.0	0.0	0.0	0.00186133	0.0	0.0	1.9e-07	527.24443043	746.55914558	768.30337735	11.4723723	-0.03199427	-0.36925444
0.05029	7.50034	0.00019331	0.0	0.0	0.0	0.00185909	0.0	0.0	1.9e-07	527.51835495	746.50222467	768.22307298	11.45293794	-0.03185111	-0.36919138
0.05039	7.51257	0.00019556	0.0	0.0	0.0	0.00185684	0.0	0.0	2e-07	527.79176616	746.44539754	768.14290022	11.43353436	-0.03170772	-0.36912841
0.05049	7.52478	0.00019783	0.0	0.0	0.0	0.00185457	0.0	0.0	2e-07	528.06466496	746.38866427	768.06285886	11.41416151	-0.0315641	-0.36906556
0.05059	7.53698	0.00020011	0.0	0.0	0.0	0.00185228	0.0	0.0	2e-07	528.33705228	746.33202497	767.98294869	11.39481931	-0.03142025	-0.3690028
0.05069	7.54917	0.00020242	0.0	0.0	0.0	0.00184998	0.0	0.0	2e-07	528.60892901	746.27547973	767.90316948	11.3755077	-0.03127618	-0.36894015
0.05079	7.56135	0.00020474	0.0	0.0	0.0	0.00184765	0.0	0.0	2e-07	528.88029608	746.21902864	767.82352105	11.35622663	-0.03113188	-0.3688776
0.05089	7.57351	0.00020708	0.0	0.0	0.0	0.00184531	0.0	0.0	2.1e-07	529.15115438	746.16267083	767.74400318	11.33697605	-0.03098876	-0.36881515
0.05099	7.58566	0.00020944	0.0	0.0	0.0	0.00184294	0.0	0.0	2.1e-07	529.42150483	746.10640608	767.66461565	11.31775587	-0.03084443	-0.3687528
0.05109	7.5978	0.00021182	0.0	0.0	0.0	0.00184056	0.0	0.0	2.1e-07	529.69134833	746.05023516	767.58535827	11.29856604	-0.03069995	-0.36869056
0.05119	7.60992	0.00021422	0.0	0.0	0.0	0.00183816	0.0	0.0	2.1e-07	529.96068579	745.99415808	767.50623082	11.27940649	-0.0305553	-0.36862842
0.05129	7.62203	0.00021663	0.0	0.0	0.0	0.00183575	0.0	0.0	2.2e-07	530.2295181	745.93817484	767.4272331	11.26027717	-0.03041051	-0.36856638
0.05139	7.63413	0.00021907	0.0	0.0	0.0	0.00183331	0.0	0.0	2.2e-07	530.49784616	745.88228545	767.34836489	11.24117802	-0.03026557	-0.36850444
0.05149	7.64622	0.00022152	0.0	0.0	0.0	0.00183085	0.0	0.0	2.2e-07	530.76567088	745.82648992	767.26962599	11.22210896	-0.0301205	-0.3684426
0.05159	7.65829	0.00022399	0.0	0.0	0.0	0.00182838	0.0	0.0	2.2e-07	531.03299315	745.77078824	767.1910162	11.20306995	-0.02997529	-0.36838087
0.05169	7.67036	0.00022648	0.0	0.0	0.0	0.00182588	0.0	0.0	2.3e-07	531.29981386	745.71518041	767.1125353	11.18406092	-0.02982996	-0.36831923
0.05179	7.6824	0.00022899	0.0	0.0	0.0	0.00182337	0.0	0.0	2.3e-07	531.56613392	745.65966641	767.0341831	11.1650818	-0.0296845	-0.3682577
0.05189	7.69444	0.00023152	0.0	0.0	0.0	0.00182084	0.0	0.0	2.3e-07	531.8319542	745.60424623	766.95595939	11.14613254	-0.02953893	-0.36819627
0.05199	7.70646	0.00023407	0.0	0.0	0.0	0.00181829	0.0	0.0	2.3e-07	532.09727561	745.54891984	766.87786396	11.12721308	-0.02939325	-0.36813494
0.05209	7.71847	0.00023663	0.0	0.0	0.0	0.00181572	0.0	0.0	2.4e-07	532.36209903	745.49368723	766.79989661	11.10832335	-0.02924746	-0.36807371
0.05219	7.73047	0.00023922	0.0	0.0	0.0	0.00181313	0.0	0.0	2.4e-07	532.62642534	745.43854836	766.72205713	11.08946329	-0.02910158	-0.36801258
0.05229	7.74246	0.00024182	0.0	0.0	0.0	0.00181053	0.0	0.0	2.4e-07	532.89025543	745.38350442	766.64434533	11.07063259	-0.02895404	-0.36795155
0.05239	7.75443	0.00024445	1e-08	0.0	0.0	0.0018079	0.0	0.0	2.4e-07	533.15359019	745.32855516	766.56676099	11.05183162	-0.02880751	-0.36789062
0.05249	7.76639	0.00024709	1e-08	0.0	0.0	0.00180525	0.0	0.0	2.5e-07	533.41643049	745.27370013	766.48930391	11.03306013	-0.02866084	-0.36782979
0.05259	7.77833	0.00024975	1e-08	0.0	0.0	0.00180259	0.0	0.0	2.5e-07	533.67877723	745.21893938	766.4119739	11.01431805	-0.02851403	-0.36776906
0.05269	7.79027	0.00025243	1e-08	0.0	0.0	0.00179991	0.0	0.0	2.5e-07	533.94063127	745.16427296	766.33477075	10.99560533	-0.02836706	-0.36770843
0.05279	7.80219	0.00025513	1e-08	0.0	0.0	0.0017972	0.0	0.0	2.6e-07	534.2019935	745.1097009	766.25769426	10.9769219	-0.02821995	-0.3676479
0.05289	7.8141	0.00025785	1e-08	0.0	0.0	0.00179448	0.0	0.0	2.6e-07	534.4628648	745.05522325	766.18074423	10.9582677	-0.02807269	-0.36758747
0.05299	7.82599	0.00026059	1e-08	0.0	0.0	0.00179174	0.0	0.0	2.6e-07	534.72324603	745.00084006	766.10392047	10.93964267	-0.02792528	-0.36752714
0.05309	7.83787	0.00026335	1e-08	0.0	0.0	0.00178898	0.0	0.0	2.6e-07	534.98313808	744.94655138	766.02722276	10.92104675	-0.02777773	-0.3674669
0.05319	7.84974	0.00026612	1e-08	0.0	0.0	0.0017862	0.0	0.0	2.7e-07	535.24254181	744.89235727	765.95065091	10.90247987	-0.02763003	-0.36740677
0.05329	7.8616	0.00026892	1e-08	0.0	0.0	0.0017834	0.0	0.0	2.7e-07	535.5014581	744.83825779	765.87420472	10.88394197	-0.02748218	-0.36734673
0.05339	7.87344	0.00027173	1e-08	0.0	0.0	0.00178059	0.0	0.0	2.7e-07	535.75988781	744.78425299	765.79788399	10.86543299	-0.02733418	-0.36728679
0.05349	7.88527	0.00027457	1e-08	0.0	0.0	0.00177775	0.0	0.0	2.7e-07	536.01783182	744.73034295	765.72168853	10.84695287	-0.02718603	-0.36722696
0.05359	7.89709	0.00027742	1e-08	0.0	0.0	0.00177489	0.0	0.0	2.8e-07	536.27529099	744.67652773	765.64561813	10.82850154	-0.02703773	-0.36716722
0.05369	7.90889	0.00028029	1e-08	0.0	0.0	0.00177202	0.0	0.0	2.8e-07	536.53226618	744.62280538	765.56967261	10.810079	-0.02689117	-0.36710757
0.05379	7.92068	0.00028318	1e-08	0.0	0.0	0.00176912	1e-08	0.0	2.8e-07	536.78875826	744.56917699	765.49385177	10.79168509	-0.02674311	-0.36704803
0.05389	7.93246	0.00028609	1e-08	0.0	0.0	0.00176621	1e-08	0.0	2.9e-07	537.04476809	744.51564284	765.4181554	10.7733198	-0.02659497	-0.36698858
0.05399	7.94422	0.00028902	1e-08	0.0	0.0	0.00176327	1e-08	0.0	2.9e-07	537.30029653	744.46220289	765.34258332	10.75498306	-0.02644675	-0.36692923
0.05409	7.95597	0.00029197	1e-08	0.0	0.0	0.00176032	1e-08	0.0	2.9e-07	537.55534445	744.40885712	765.26713533	10.7366748	-0.02629847	-0.36686998
0.05419	7.96771	0.00029494	1e-08	0.0	0.0	0.00175735	1e-08	0.0	3e-07	537.8099127	744.35560549	765.19181123	10.71839498	-0.02615012	-0.36681083
0.05429	7.97944	0.00029793	1e-08	0.0	0.0	0.00175436	1e-08	0.0	3e-07	538.06400213	744.30244797	765.11661082	10.70014352	-0.02600171	-0.36675177
0.05439	7.99115	0.00030094	1e-08	0.0	0.0	0.00175135	1e-08	0.0	3e-07	538.31761361	744.24938451	765.04153393	10.68192036	-0.02585325	-0.36669281
0.05449	8.00285	0.00030396	1e-08	0.0	0.0	0.00174832	1e-08	0.0	3e-07	538.57074799	744.19641506	764.96658034	10.66372545	-0.02570474	-0.36663394
0.05459	8.01453	0.00030701	1e-08	0.0	0.0	0.00174527	1e-08	0.0	3.1e-07	538.82340611	744.14353957	764.89174987	10.64555871	-0.02555618	-0.36657518
0.05469	8.02621	0.00031007	1e-08	0.0	0.0	0.0017422	1e-08	0.0	3.1e-07	539.07558885	744.09075799	764.81704233	10.6274201	-0.02540757	-0.36651651
0.05479	8.03786	0.00031316	1e-08	0.0	0.0	0.00173911	1e-08	0.0	3.1e-07	539.32729703	744.03807026	764.74245752	10.60930954	-0.02525893	-0.36645793
0.05489	8.04951	0.00031626	1e-08	0.0	0.0	0.00173601	1e-08	0.0	3.2e-07	539.57853153	743.98547632	764.66799525	10.59122698	-0.02511026	-0.36639945
0.05499	8.06114	0.00031938	1e-08	0.0	0.0	0.00173288	1e-08	0.0	3.2e-07	539.82929317	743.93297611	764.59365533	10.57317213	-0.02496023	-0.36634107
0.05509	8.07276	0.00032252	1e-08	0.0	0.0	0.00172974	1e-08	0.0	3.2e-07	540.0795828	743.88057142	764.51943757	10.55514531	-0.02481108	-0.36628279
0.05519	8.08437	0.00032568	1e-08	0.0	0.0	0.00172657	1e-08	0.0	3.3e-07	540.32940127	743.82826088	764.44534177	10.53714628	-0.02466185	-0.3662246
0.05529	8.09596	0.00032886	1e-08	0.0	0.0	0.00172339	1e-08	0.0	3.3e-07	540.57874942	743.77604448	764.37136775	10.51917499	-0.02451253	-0.3661665
0.05539	8.10754	0.00033206	1e-08	0.0	0.0	0.00172019	1e-08	0.0	3.3e-07	540.8276281	743.72392222	764.29751531	10.50123138	-0.02436313	-0.3661085
0.05549	8.11911	0.00033528	1e-08	0.0	0.0	0.00171697	1e-08	0.0	3.4e-07	541.07603815	743.67189411	764.22378428	10.48331538	-0.02421364	-0.3660506
0.05559	8.13066	0.00033852	1e-08	0.0	0.0	0.00171373	1e-08	0.0	3.4e-07	541.32398041	743.61996017	764.15017445	10.46542693	-0.02406407	-0.36599279
0.05569	8.1422	0.00034177	1e-08	0.0	0.0	0.00171047	1e-08	0.0	3.4e-07	541.57145572	743.5681204	764.07668564	10.44756596	-0.02391441	-0.36593508
0.05579	8.15373	0.00034505	1e-08	0.0	0.0	0.00170719	1e-08	0.0	3.5e-07	541.81846491	743.51637481	764.00331767	10.42973243	-0.02376466	-0.36587746
0.05589	8.16524	0.00034834	1e-08	0.0	0.0	0.00170389	1e-08	0.0	3.5e-07	542.06500882	743.46472343	763.93007034	10.41192625	-0.02361482	-0.36581994
0.05599	8.17674	0.00035165	1e-08	0.0	0.0	0.00170058	1e-08	0.0	3.5e-07	542.3110883	743.41316626	763.85694346	10.39414738	-0.0234649	-0.36576251
0.05609	8.18822	0.00035498	1e-08	0.0	0.0	0.00169724	1e-08	0.0	3.6e-07	542.55670416	743.36170334	763.78393686	10.37639574	-0.02331488	-0.36570517
0.05619	8.1997	0.00035833	1e-08	0.0	0.0	0.00169389	1e-08	0.0	3.6e-07	542.80185726	743.31033468	763.71105034	10.35867128	-0.02316476	-0.36564793
0.05629	8.21115	0.0003617	1e-08	0.0	0.0	0.00169051	1e-08	0.0	3.6e-07	543.0465484	743.25906032	763.63828372	10.34097392	-0.02301455	-0.36559079
0.05639	8.2226	0.00036509	1e-08	0.0	0.0	0.00168712	1e-08	0.0	3.7e-07	543.29077844	743.2078799	763.56563682	10.32330366	-0.02286593	-0.36553374
0.05649	8.23403	0.0003685	1e-08	0.0	0.0	0.00168371	1e-08	0.0	3.7e-07	543.53454818	743.15679154	763.49310945	10.30566036	-0.02271605	-0.36547678
0.05659	8.24545	0.00037192	1e-08	0.0	0.0	0.00168028	1e-08	0.0	3.7e-07	543.77785847	743.10579678	763.42070142	10.28804399	-0.02256615	-0.36541991
0.05669	8.25685	0.00037536	1e-08	0.0	0.0	0.00167683	1e-08	0.0	3.8e-07	544.02071012	743.05489556	763.34841256	10.27045447	-0.02241623	-0.36536314
0.05679	8.26825	0.00037883	1e-08	0.0	0.0	0.00167337	1e-08	0.0	3.8e-07	544.26310397	743.00408779	763.27624268	10.25289176	-0.0222663	-0.36530647
0.05689	8.27962	0.00038231	1e-08	0.0	0.0	0.00166988	1e-08	0.0	3.8e-07	544.50504083	742.95337339	763.2041916	10.23535579	-0.02211636	-0.36524988
0.05699	8.29099	0.00038581	1e-08	0.0	0.0	0.00166638	1e-08	0.0	3.9e-07	544.74652154	742.90275228	763.13225913	10.2178465	-0.02196641	-0.36519339
0.05709	8.30234	0.00038933	2e-08	0.0	0.0	0.00166286	1e-08	0.0	3.9e-07	544.98754692	742.85222435	763.06044509	10.20036382	-0.02181645	-0.36513699
0.05719	8.31367	0.00039286	2e-08	0.0	0.0	0.00165932	1e-08	0.0	3.9e-07	545.22811778	742.80178951	762.9887493	10.18290768	-0.0216665	-0.36508069
0.05729	8.325	0.00039642	2e-08	0.0	0.0	0.00165576	1e-08	0.0	4e-07	545.46823495	742.75144765	762.91717158	10.16547804	-0.02151656	-0.36502447
0.05739	8.33631	0.00039999	2e-08	0.0	0.0	0.00165218	1e-08	0.0	4e-07	545.70789924	742.70119866	762.84571175	10.14807483	-0.02136663	-0.36496835
0.05749	8.3476	0.00040358	2e-08	0.0	0.0	0.00164859	1e-08	0.0	4e-07	545.94711147	742.65104242	762.77436962	10.13069797	-0.02121672	-0.36491233
0.05759	8.35888	0.00040719	2e-08	0.0	0.0	0.00164497	1e-08	0.0	4.1e-07	546.18587247	742.6009788	762.70314503	10.11334742	-0.02106682	-0.36485639
0.05769	8.37015	0.00041082	2e-08	0.0	0.0	0.00164134	1e-08	0.0	4.1e-07	546.42418303	742.55100768	762.63203778	10.09602311	-0.02091695	-0.36480055
0.05779	8.38141	0.00041446	2e-08	0.0	0.0	0.00163769	1e-08	0.0	4.1e-07	546.66204398	742.50112955	762.5610477	10.07872471	-0.02076551	-0.3647448
0.05789	8.39265	0.00041812	2e-08	0.0	0.0	0.00163402	2e-08	0.0	4.2e-07	546.89945612	742.45134533	762.49017461	10.06145261	-0.02061521	-0.36468914
0.05799	8.40387	0.00042181	2e-08	0.0	0.0	0.00163034	2e-08	0.0	4.2e-07	547.13642026	742.40165385	762.41941832	10.04420654	-0.02046488	-0.36463357
0.05809	8.41509	0.0004255	2e-08	0.0	0.0	0.00162663	2e-08	0.0	4.3e-07	547.37293722	742.35205503	762.34877867	10.02698645	-0.02031452	-0.3645781
0.05819	8.42629	0.00042922	2e-08	0.0	0.0	0.00162291	2e-08	0.0	4.3e-07	547.60900781	742.30254882	762.27825548	10.00979228	-0.02016412	-0.36452271
0.05829	8.43747	0.00043296	2e-08	0.0	0.0	0.00161917	2e-08	0.0	4.3e-07	547.84463283	742.25313516	762.20784857	9.99262394	-0.02001368	-0.36446742
0.05839	8.44864	0.00043671	2e-08	0.0	0.0	0.00161542	2e-08	0.0	4.4e-07	548.07981309	742.20381398	762.13755775	9.9754814	-0.01986321	-0.36441222
0.05849	8.4598	0.00044048	2e-08	0.0	0.0	0.00161164	2e-08	0.0	4.4e-07	548.3145494	742.15458523	762.06738287	9.95836457	-0.0197127	-0.36435711
0.05859	8.47095	0.00044426	2e-08	0.0	0.0	0.00160785	2e-08	0.0	4.4e-07	548.54884257	742.10544885	761.99732373	9.9412734	-0.01956215	-0.36430209
0.05869	8.48208	0.00044807	2e-08	0.0	0.0	0.00160404	2e-08	0.0	4.5e-07	548.78269338	742.05640478	761.92738017	9.92420782	-0.01941155	-0.36424716
0.05879	8.49319	0.00045189	2e-08	0.0	0.0	0.00160022	2e-08	0.0	4.5e-07	549.01610266	742.00745295	761.85755201	9.90716777	-0.01926092	-0.36419232
0.05889	8.50429	0.00045573	2e-08	0.0	0.0	0.00159637	2e-08	0.0	4.6e-07	549.2490712	741.95859332	761.78783908	9.89015319	-0.01911024	-0.36413757
0.05899	8.51538	0.00045958	2e-08	0.0	0.0	0.00159251	2e-08	0.0	4.6e-07	549.48159979	741.90982583	761.71824119	9.873164	-0.01895951	-0.36408291
0.05909	8.52646	0.00046346	2e-08	0.0	0.0	0.00158863	2e-08	0.0	4.6e-07	549.71368925	741.86115042	761.64875819	9.85620015	-0.01880873	-0.36402835
0.05919	8.53752	0.00046735	2e-08	0.0	0.0	0.00158474	2e-08	0.0	4.7e-07	549.94534035	741.81256657	761.57938989	9.83926152	-0.01865863	-0.36397387
0.05929	8.54856	0.00047125	2e-08	0.0	0.0	0.00158083	2e-08	0.0	4.7e-07	550.17655389	741.764074	761.51013613	9.82234814	-0.01850797	-0.36391948
0.05939	8.55959	0.00047518	2e-08	0.0	0.0	0.0015769	2e-08	0.0	4.8e-07	550.40733067	741.71567302	761.44099673	9.8054599	-0.01835728	-0.36386519
0.05949	8.57061	0.00047912	3e-08	0.0	0.0	0.00157296	2e-08	0.0	4.8e-07	550.63767149	741.66736354	761.37197153	9.78859674	-0.01820657	-0.36381098
0.05959	8.58162	0.00048307	3e-08	0.0	0.0	0.00156899	2e-08	0.0	4.8e-07	550.86757713	741.61914545	761.30306034	9.77175859	-0.01805584	-0.36375686
0.05969	8.59261	0.00048704	3e-08	0.0	0.0	0.00156502	2e-08	0.0	4.9e-07	551.0970484	741.57101867	761.23426299	9.75494539	-0.01790508	-0.36370283
0.05979	8.60358	0.00049103	3e-08	0.0	0.0	0.00156102	2e-08	0.0	4.9e-07	551.32608608	741.52298308	761.16557933	9.73815707	-0.0177543	-0.36364889
0.05989	8.61454	0.00049504	3e-08	0.0	0.0	0.00155701	2e-08	0.0	5e-07	551.55469096	741.47503858	761.09700917	9.72139357	-0.0176035	-0.36359504
0.05999	8.62549	0.00049906	3e-08	0.0	0.0	0.00155298	2e-08	0.0	5e-07	551.78286382	741.42718506	761.02855236	9.70465483	-0.01745267	-0.36354128
0.06009	8.63642	0.0005031	3e-08	0.0	0.0	0.00154894	3e-08	0.0	5e-07	552.01060546	741.37942242	760.96020871	9.68794078	-0.01730182	-0.36348761
0.06019	8.64734	0.00050715	3e-08	0.0	0.0	0.00154488	3e-08	0.0	5.1e-07	552.23791667	741.33175053	760.89197806	9.67125135	-0.01715094	-0.36343402
0.06029	8.65825	0.00051122	3e-08	0.0	0.0	0.00154081	3e-08	0.0	5.1e-07	552.46479822	741.28416929	760.82386025	9.65458649	-0.01700004	-0.36338053
0.06039	8.66914	0.00051531	3e-08	0.0	0.0	0.00153672	3e-08	0.0	5.2e-07	552.6912509	741.23667858	760.7558551	9.63794612	-0.01684912	-0.36332712
0.06049	8.68001	0.00051941	3e-08	0.0	0.0	0.00153261	3e-08	0.0	5.2e-07	552.91727549	741.18927828	760.68796244	9.62133018	-0.01669817	-0.3632738
0.06059	8.69087	0.00052352	3e-08	0.0	0.0	0.00152849	3e-08	0.0	5.2e-07	553.14287276	741.14196807	760.62018212	9.60473851	-0.01654744	-0.36322057
0.06069	8.70172	0.00052765	3e-08	0.0	0.0	0.00152435	3e-08	0.0	5.3e-07	553.36804349	741.09474785	760.55251397	9.58817121	-0.01639651	-0.36316743
0.06079	8.71255	0.0005318	3e-08	0.0	0.0	0.0015202	3e-08	0.0	5.3e-07	553.59278846	741.04761755	760.48495781	9.57162814	-0.01624557	-0.36311438
0.06089	8.72337	0.00053596	3e-08	0.0	0.0	0.00151604	3e-08	0.0	5.4e-07	553.81710846	741.00057705	760.41751349	9.55510923	-0.01609461	-0.36306141
0.06099	8.73418	0.00054014	3e-08	0.0	0.0	0.00151185	3e-08	0.0	5.4e-07	554.04100426	740.95362619	760.35018084	9.53861443	-0.01594363	-0.36300853
0.06109	8.74497	0.00054433	3e-08	0.0	0.0	0.00150766	3e-08	0.0	5.4e-07	554.26447663	740.90676482	760.28295969	9.52214367	-0.01579264	-0.36295574
0.06119	8.75574	0.00054854	4e-08	0.0	0.0	0.00150344	3e-08	0.0	5.5e-07	554.48752634	740.85999279	760.21584988	9.50569687	-0.01564164	-0.36290304
0.06129	8.7665	0.00055276	4e-08	0.0	0.0	0.00149922	3e-08	0.0	5.5e-07	554.71015418	740.81330994	760.14885125	9.48927398	-0.01549062	-0.36285042
0.06139	8.77725	0.00055699	4e-08	0.0	0.0	0.00149498	3e-08	0.0	5.6e-07	554.9323609	740.76671611	760.08196364	9.47287493	-0.01533959	-0.36279789
0.06149	8.78798	0.00056124	4e-08	0.0	0.0	0.00149072	4e-08	1e-08	5.6e-07	555.15414728	740.72021113	760.01518687	9.45649965	-0.01518855	-0.36274545
0.06159	8.7987	0.0005655	4e-08	0.0	0.0	0.00148645	4e-08	1e-08	5.7e-07	555.37551409	740.67379484	759.94852079	9.44014807	-0.01503749	-0.36269309
0.06169	8.8094	0.00056978	4e-08	0.0	0.0	0.00148217	4e-08	1e-08	5.7e-07	555.5964621	740.62746705	759.88196524	9.42382014	-0.01488642	-0.36264083
0.06179	8.82009	0.00057407	4e-08	0.0	0.0	0.00147787	4e-08	1e-08	5.7e-07	555.81699206	740.5812276	759.81552006	9.40751578	-0.01473533	-0.36258864
0.06189	8.83077	0.00057838	4e-08	0.0	0.0	0.00147356	4e-08	1e-08	5.8e-07	556.03710476	740.5350763	759.74918507	9.39123493	-0.01458424	-0.36253655
0.06199	8.84143	0.0005827	4e-08	0.0	0.0	0.00146923	4e-08	1e-08	5.8e-07	556.25680092	740.48901338	759.68296014	9.37497735	-0.01443272	-0.36248454
0.06209	8.85207	0.00058703	4e-08	0.0	0.0	0.00146489	4e-08	1e-08	5.9e-07	556.47608133	740.44303847	759.61684508	9.35874327	-0.01428149	-0.36243262
0.06219	8.8627	0.00059138	4e-08	0.0	0.0	0.00146054	4e-08	1e-08	5.9e-07	556.69494674	740.39715132	759.55083975	9.34253249	-0.01413022	-0.36238078
0.06229	8.87332	0.00059574	4e-08	0.0	0.0	0.00145618	4e-08	1e-08	6e-07	556.91339792	740.35135176	759.48494399	9.32634495	-0.01397893	-0.36232903
0.06239	8.88392	0.00060011	4e-08	0.0	0.0	0.0014518	4e-08	1e-08	6e-07	557.13143562	740.3056396	759.41915763	9.31018058	-0.0138276	-0.36227737
0.06249	8.8945	0.0006045	4e-08	0.0	0.0	0.00144741	4e-08	1e-08	6.1e-07	557.3490606	740.26001467	759.35348051	9.29403932	-0.01367624	-0.36222579
0.06259	8.90508	0.00060889	5e-08	0.0	0.0	0.001443	4e-08	1e-08	6.1e-07	557.56627362	740.21447679	759.28791249	9.27792108	-0.01352485	-0.3621743
0.06269	8.91563	0.0006133	5e-08	0.0	0.0	0.00143858	5e-08	1e-08	6.1e-07	557.78307542	740.16902577	759.22245341	9.26182582	-0.01337343	-0.36212289
0.06279	8.92618	0.00061773	5e-08	0.0	0.0	0.00143415	5e-08	1e-08	6.2e-07	557.99946677	740.12366142	759.15710309	9.24575346	-0.01322197	-0.36207157
0.06289	8.9367	0.00062216	5e-08	0.0	0.0	0.00142971	5e-08	1e-08	6.2e-07	558.21544841	740.07838356	759.0918614	9.22970393	-0.01307047	-0.36202033
0.06299	8.94722	0.00062661	5e-08	0.0	0.0	0.00142526	5e-08	1e-08	6.3e-07	558.43102109	740.03319199	759.02672817	9.21367717	-0.01291893	-0.36196918
0.06309	8.95771	0.00063107	5e-08	0.0	0.0	0.00142079	5e-08	1e-08	6.3e-07	558.64618556	739.98808652	758.96170325	9.1976731	-0.01276735	-0.36191811
0.06319	8.9682	0.00063554	5e-08	0.0	0.0	0.00141631	5e-08	1e-08	6.4e-07	558.86094258	739.94306695	758.89678648	9.18169167	-0.01261573	-0.36186713
0.06329	8.97866	0.00064003	5e-08	0.0	0.0	0.00141182	5e-08	1e-08	6.4e-07	559.07529287	739.89813308	758.83197771	9.16573271	-0.01246395	-0.36181624
0.06339	8.98912	0.00064452	5e-08	0.0	0.0	0.00140732	5e-08	1e-08	6.5e-07	559.28923718	739.85328506	758.76727678	9.14979625	-0.01231213	-0.36176542
0.06349	8.99955	0.00064903	5e-08	0.0	0.0	0.00140281	5e-08	1e-08	6.5e-07	559.50277624	739.80852246	758.70268354	9.13388225	-0.01216031	-0.3617147
0.06359	9.00998	0.00065355	5e-08	0.0	0.0	0.00139828	5e-08	1e-08	6.5e-07	559.71591082	739.76384508	758.63819784	9.11799061	-0.01200844	-0.36166405
0.06369	9.02039	0.00065808	6e-08	0.0	0.0	0.00139375	6e-08	1e-08	6.6e-07	559.92864164	739.71925271	758.57381953	9.10212125	-0.0118565	-0.3616135
0.06379	9.03078	0.00066262	6e-08	0.0	0.0	0.0013892	6e-08	1e-08	6.6e-07	560.14096944	739.67474517	758.50954844	9.08627411	-0.0117045	-0.36156302
0.06389	9.04116	0.00066717	6e-08	0.0	0.0	0.00138464	6e-08	1e-08	6.7e-07	560.35289497	739.63032227	758.44538444	9.07044912	-0.01155243	-0.36151263
0.06399	9.05152	0.00067173	6e-08	0.0	0.0	0.00138007	6e-08	1e-08	6.7e-07	560.56441895	739.5859838	758.38132736	9.0546462	-0.0114003	-0.36146233
0.06409	9.06187	0.0006763	6e-08	0.0	0.0	0.00137549	6e-08	1e-08	6.8e-07	560.77554213	739.54172957	758.31737706	9.0388653	-0.01124809	-0.3614121
0.06419	9.0722	0.00068088	6e-08	0.0	0.0	0.00137091	6e-08	1e-08	6.8e-07	560.98626522	739.49755938	758.25353338	9.02310633	-0.01109581	-0.36136197
0.06429	9.08252	0.00068547	6e-08	0.0	0.0	0.00136631	6e-08	1e-08	6.9e-07	561.19658897	739.45347303	758.18979618	9.00736924	-0.01094345	-0.36131191
0.06439	9.09282	0.00069007	6e-08	0.0	0.0	0.0013617	6e-08	1e-08	6.9e-07	561.4065141	739.40947032	758.12616531	8.99165395	-0.01079102	-0.36126194
0.06449	9.10311	0.00069469	6e-08	0.0	0.0	0.00135708	7e-08	1e-08	7e-07	561.61604134	739.36555105	758.06264061	8.97596039	-0.01063849	-0.36121205
0.06459	9.11338	0.00069931	7e-08	0.0	0.0	0.00135245	7e-08	1e-08	7e-07	561.82517142	739.32171501	757.99922194	8.9602885	-0.01048589	-0.36116225
0.06469	9.12364	0.00070394	7e-08	0.0	0.0	0.00134781	7e-08	1e-08	7e-07	562.03390507	739.277962	757.93590916	8.94463807	-0.01033337	-0.36111252
0.06479	9.13388	0.00070858	7e-08	0.0	0.0	0.00134317	7e-08	1e-08	7.1e-07	562.24224297	739.23429172	757.8727021	8.92900926	-0.01018064	-0.36106289
0.06489	9.14411	0.00071323	7e-08	0.0	0.0	0.00133851	7e-08	1e-08	7.1e-07	562.45018587	739.19070402	757.80960063	8.91340189	-0.01002781	-0.36101333
0.06499	9.15432	0.00071788	7e-08	0.0	0.0	0.00133384	7e-08	1e-08	7.2e-07	562.6577345	739.14719871	757.7466046	8.89781591	-0.0098749	-0.36096386
0.06509	9.16452	0.00072255	7e-08	0.0	0.0	0.00132917	7e-08	1e-08	7.2e-07	562.86488956	739.10377556	757.68371386	8.88225123	-0.0097219	-0.36091447
0.06519	9.1747	0.00072722	7e-08	0.0	0.0	0.00132449	8e-08	1e-08	7.3e-07	563.07165178	739.06043438	757.62092827	8.86670779	-0.00956879	-0.36086516
0.06529	9.18487	0.00073191	7e-08	0.0	0.0	0.0013198	8e-08	1e-08	7.3e-07	563.27802186	739.01717493	757.55824768	8.85118551	-0.00941559	-0.36081593
0.06539	9.19502	0.0007366	7e-08	0.0	0.0	0.0013151	8e-08	1e-08	7.4e-07	563.48400053	738.97399701	757.49567194	8.83568434	-0.00926228	-0.36076679
0.06549	9.20515	0.0007413	8e-08	0.0	0.0	0.00131039	8e-08	1e-08	7.4e-07	563.68958849	738.9309004	757.43320091	8.82020419	-0.00910887	-0.36071773
0.06559	9.21527	0.000746	8e-08	0.0	0.0	0.00130568	8e-08	1e-08	7.5e-07	563.89478645	738.88788489	757.37083445	8.80474499	-0.00895535	-0.36066875
0.06569	9.22538	0.00075072	8e-08	0.0	0.0	0.00130096	8e-08	1e-08	7.5e-07	564.09959513	738.84495025	757.30857241	8.78930668	-0.00880171	-0.36061986
0.06579	9.23546	0.00075544	8e-08	0.0	0.0	0.00129623	9e-08	1e-08	7.6e-07	564.30401522	738.80209628	757.24641466	8.77388918	-0.00864796	-0.36057104
0.06589	9.24554	0.00076017	8e-08	0.0	0.0	0.00129149	9e-08	1e-08	7.6e-07	564.50804744	738.75932274	757.18436103	8.75849242	-0.0084941	-0.36052231
0.06599	9.2556	0.00076491	8e-08	0.0	0.0	0.00128674	9e-08	1e-08	7.7e-07	564.71169248	738.71662942	757.12241141	8.74311634	-0.00834011	-0.36047366
0.06609	9.26564	0.00076965	8e-08	0.0	0.0	0.00128199	9e-08	1e-08	7.7e-07	564.91495104	738.6740161	757.06056563	8.72776067	-0.00818616	-0.36042509
0.06619	9.27566	0.0007744	9e-08	0.0	0.0	0.00127724	9e-08	1e-08	7.8e-07	565.11782381	738.63148253	756.99882357	8.71242565	-0.00803197	-0.3603766
0.06629	9.28568	0.00077915	9e-08	0.0	0.0	0.00127247	9e-08	1e-08	7.8e-07	565.3203115	738.58902851	756.93718508	8.69711108	-0.00787765	-0.36032819
0.06639	9.29567	0.00078392	9e-08	0.0	0.0	0.0012677	1e-07	1e-08	7.8e-07	565.5224148	738.54665381	756.87565002	8.68181688	-0.0077232	-0.36027987
0.06649	9.30565	0.00078868	9e-08	0.0	0.0	0.00126293	1e-07	1e-08	7.9e-07	565.72413442	738.5043582	756.81421825	8.66654299	-0.00756863	-0.36023162
0.06659	9.31562	0.00079346	9e-08	0.0	0.0	0.00125814	1e-07	1e-08	7.9e-07	565.92547103	738.46214147	756.75288963	8.65128933	-0.00741392	-0.36018346
0.06669	9.32556	0.00079824	9e-08	0.0	0.0	0.00125336	1e-07	1e-08	8e-07	566.12642533	738.42000338	756.69166403	8.63605582	-0.00725907	-0.36013538
0.06679	9.3355	0.00080302	9e-08	0.0	0.0	0.00124856	1e-07	2e-08	8e-07	566.326998	738.37794371	756.6305413	8.62084239	-0.00710408	-0.36008738
0.06689	9.34541	0.00080781	1e-07	0.0	0.0	0.00124376	1.1e-07	2e-08	8.1e-07	566.52718974	738.33596223	756.5695213	8.60564897	-0.00694895	-0.36003946
0.06699	9.35532	0.00081261	1e-07	0.0	0.0	0.00123896	1.1e-07	2e-08	8.1e-07	566.72700123	738.29405871	756.50860391	8.5904755	-0.00679368	-0.35999162
0.06709	9.3652	0.00081741	1e-07	0.0	0.0	0.00123415	1.1e-07	2e-08	8.2e-07	566.92643315	738.25223292	756.44778897	8.57532188	-0.00663825	-0.35994386
0.06719	9.37507	0.00082221	1e-07	0.0	0.0	0.00122934	1.1e-07	2e-08	8.2e-07	567.12548618	738.21048463	756.38707637	8.56018805	-0.00648267	-0.35989618
0.06729	9.38492	0.00082702	1e-07	0.0	0.0	0.00122452	1.1e-07	2e-08	8.3e-07	567.324161	738.16881361	756.32646595	8.54507394	-0.00632694	-0.35984858
0.06739	9.39476	0.00083184	1e-07	0.0	0.0	0.00121969	1.2e-07	2e-08	8.3e-07	567.52245828	738.12721963	756.26595758	8.52997947	-0.00617104	-0.35980106
0.06749	9.40459	0.00083666	1e-07	0.0	0.0	0.00121487	1.2e-07	2e-08	8.4e-07	567.7203787	738.08570253	756.20555113	8.51490435	-0.00601504	-0.35975362
0.06759	9.41439	0.00084148	1.1e-07	0.0	0.0	0.00121004	1.2e-07	2e-08	8.4e-07	567.91792292	738.04426213	756.14524647	8.49984888	-0.00585884	-0.35970626
0.06769	9.42418	0.0008463	1.1e-07	0.0	0.0	0.0012052	1.2e-07	2e-08	8.5e-07	568.11509163	738.00289814	756.08504346	8.48481281	-0.00570247	-0.35965898
0.06779	9.43396	0.00085113	1.1e-07	0.0	0.0	0.00120036	1.2e-07	2e-08	8.5e-07	568.31188547	737.96161032	756.02494197	8.46979608	-0.00554592	-0.35961178
0.06789	9.44371	0.00085596	1.1e-07	0.0	0.0	0.00119552	1.3e-07	2e-08	8.6e-07	568.50830514	737.92039845	755.96494186	8.45479861	-0.00538921	-0.35956466
0.06799	9.45346	0.0008608	1.1e-07	0.0	0.0	0.00119068	1.3e-07	2e-08	8.6e-07	568.70435128	737.8792623	755.905043	8.43982033	-0.00523232	-0.35951762
0.06809	9.46318	0.00086564	1.2e-07	0.0	0.0	0.00118583	1.3e-07	2e-08	8.7e-07	568.90002456	737.83820166	755.84524526	8.42486115	-0.00507525	-0.35947066
0.06819	9.47289	0.00087048	1.2e-07	0.0	0.0	0.00118098	1.3e-07	2e-08	8.7e-07	569.09532564	737.7972163	755.78554851	8.409921	-0.00491799	-0.35942378
0.06829	9.48259	0.00087532	1.2e-07	0.0	0.0	0.00117613	1.4e-07	2e-08	8.8e-07	569.29025518	737.75630599	755.72595261	8.39499981	-0.00476055	-0.35937697
0.06839	9.49227	0.00088017	1.2e-07	0.0	0.0	0.00117127	1.4e-07	2e-08	8.8e-07	569.48481384	737.71547052	755.66645744	8.3800975	-0.00460293	-0.35933025
0.06849	9.50193	0.00088502	1.2e-07	0.0	0.0	0.00116641	1.4e-07	2e-08	8.9e-07	569.67900226	737.67470965	755.60706287	8.365214	-0.0044451	-0.35928361
0.06859	9.51157	0.00088987	1.2e-07	0.0	0.0	0.00116155	1.4e-07	2e-08	8.9e-07	569.87282111	737.63402317	755.54776876	8.35034922	-0.00428708	-0.35923704
0.06869	9.5212	0.00089472	1.3e-07	0.0	0.0	0.00115669	1.5e-07	2e-08	9e-07	570.06627102	737.59341087	755.48857499	8.33550309	-0.00412887	-0.35919055
0.06879	9.53082	0.00089957	1.3e-07	0.0	0.0	0.00115183	1.5e-07	2e-08	9e-07	570.25935265	737.5528725	755.42948143	8.32067554	-0.00397044	-0.35914415
0.06889	9.54041	0.00090443	1.3e-07	0.0	0.0	0.00114696	1.5e-07	2e-08	9.1e-07	570.45206663	737.512408	755.37048795	8.3058662	-0.00381186	-0.35909782
0.06899	9.54999	0.00090928	1.3e-07	0.0	0.0	0.0011421	1.5e-07	2e-08	9.1e-07	570.64441361	737.47201715	755.31159442	8.29107548	-0.00365303	-0.35905157
0.06909	9.55956	0.00091414	1.3e-07	0.0	0.0	0.00113723	1.6e-07	2e-08	9.2e-07	570.83639423	737.43169966	755.25280072	8.27630309	-0.00349399	-0.35900539
0.06919	9.56911	0.000919	1.4e-07	0.0	0.0	0.00113236	1.6e-07	2e-08	9.2e-07	571.02800913	737.39145533	755.19410673	8.26154895	-0.00333474	-0.3589593
0.06929	9.57864	0.00092385	1.4e-07	0.0	0.0	0.0011275	1.6e-07	2e-08	9.3e-07	571.21925895	737.35128395	755.1355123	8.24681298	-0.00317527	-0.35891328
0.06939	9.58815	0.00092871	1.4e-07	0.0	0.0	0.00112263	1.6e-07	2e-08	9.3e-07	571.41014431	737.31118532	755.07701733	8.23209511	-0.00301557	-0.35886735
0.06949	9.59765	0.00093357	1.4e-07	0.0	0.0	0.00111776	1.7e-07	2e-08	9.3e-07	571.60066585	737.27115924	755.01862167	8.21739526	-0.00285565	-0.35882149
0.06959	9.60713	0.00093843	1.4e-07	0.0	0.0	0.00111289	1.7e-07	3e-08	9.4e-07	571.79082419	737.23120551	754.96032522	8.20271334	-0.00269551	-0.3587757
0.06969	9.6166	0.00094329	1.5e-07	0.0	0.0	0.00110802	1.7e-07	3e-08	9.4e-07	571.98061998	737.19132393	754.90212784	8.18804928	-0.00253512	-0.35873
0.06979	9.62605	0.00094814	1.5e-07	0.0	0.0	0.00110316	1.8e-07	3e-08	9.5e-07	572.17005381	737.15151431	754.84402942	8.173403	-0.00237451	-0.35868437
0.06989	9.63548	0.000953	1.5e-07	0.0	0.0	0.00109829	1.8e-07	3e-08	9.5e-07	572.35912633	737.11177645	754.78602982	8.15877441	-0.00221365	-0.35863882
0.06999	9.6449	0.00095786	1.5e-07	0.0	0.0	0.00109342	1.8e-07	3e-08	9.6e-07	572.54783815	737.07211016	754.72812893	8.14416344	-0.00205255	-0.35859335
0.07009	9.6543	0.00096271	1.5e-07	0.0	0.0	0.00108856	1.9e-07	3e-08	9.6e-07	572.73618988	737.03251526	754.67032663	8.12957001	-0.0018912	-0.35854796
0.07019	9.66368	0.00096756	1.6e-07	0.0	0.0	0.00108369	1.9e-07	3e-08	9.7e-07	572.92418214	736.99299155	754.61262279	8.11499404	-0.0017296	-0.35850264
0.07029	9.67305	0.00097241	1.6e-07	0.0	0.0	0.00107883	1.9e-07	3e-08	9.7e-07	573.11181553	736.953539	754.55501729	8.10043505	-0.00156783	-0.3584574
0.07039	9.68239	0.00097726	1.6e-07	0.0	0.0	0.00107397	1.9e-07	3e-08	9.8e-07	573.29909067	736.91415739	754.49751002	8.08589364	-0.00140574	-0.35841224
0.07049	9.69173	0.00098211	1.6e-07	0.0	0.0	0.00106911	2e-07	3e-08	9.8e-07	573.48600816	736.8748465	754.44010085	8.07136943	-0.0012434	-0.35836715
0.07059	9.70104	0.00098696	1.7e-07	0.0	0.0	0.00106426	2e-07	3e-08	9.9e-07	573.67256861	736.83560616	754.38278967	8.05686233	-0.00108079	-0.35832215
0.07069	9.71034	0.0009918	1.7e-07	0.0	0.0	0.0010594	2e-07	3e-08	9.9e-07	573.85877262	736.79643622	754.32557635	8.04237227	-0.00091792	-0.35827722
0.07079	9.71962	0.00099664	1.7e-07	0.0	0.0	0.00105455	2.1e-07	3e-08	1e-06	574.04462079	736.7573365	754.26846078	8.02789916	-0.00075478	-0.35823236
0.07089	9.72889	0.00100148	1.7e-07	0.0	0.0	0.0010497	2.1e-07	3e-08	1e-06	574.23011371	736.71830687	754.21144285	8.01344291	-0.00059137	-0.35818758
0.07099	9.73814	0.00100632	1.8e-07	0.0	0.0	0.00104485	2.1e-07	3e-08	1.01e-06	574.41525199	736.67934715	754.15452242	7.99900345	-0.00042768	-0.35814288
0.07109	9.74737	0.00101115	1.8e-07	0.0	0.0	0.00104001	2.2e-07	3e-08	1.01e-06	574.6000362	736.64045722	754.0976994	7.98458069	-0.00026371	-0.35809826
0.07119	9.75659	0.00101598	1.8e-07	0.0	0.0	0.00103517	2.2e-07	3e-08	1.02e-06	574.78446694	736.60163691	754.04097365	7.97017455	-9.947e-05	-0.35805371
0.07129	9.76578	0.0010208	1.8e-07	0.0	0.0	0.00103033	2.3e-07	3e-08	1.02e-06	574.96854479	736.5628861	753.98434507	7.95578495	6.507e-05	-0.35800924
0.07139	9.77496	0.00102563	1.9e-07	0.0	0.0	0.0010255	2.3e-07	3e-08	1.03e-06	575.15227034	736.52420464	753.92781354	7.94141179	0.00022989	-0.35796484
0.07149	9.78413	0.00103044	1.9e-07	0.0	0.0	0.00102067	2.3e-07	4e-08	1.03e-06	575.33564416	736.48559241	753.87137895	7.92705499	0.00039501	-0.35792052
0.07159	9.79327	0.00103526	1.9e-07	0.0	0.0	0.00101584	2.4e-07	4e-08	1.04e-06	575.51866684	736.44704927	753.81504119	7.91271437	0.00056038	-0.35787628
0.07169	9.8024	0.00104007	1.9e-07	0.0	0.0	0.00101102	2.4e-07	4e-08	1.04e-06	575.70133895	736.40857518	753.75880014	7.89838964	0.00072594	-0.35783211
0.07179	9.81152	0.00104487	2e-07	0.0	0.0	0.0010062	2.4e-07	4e-08	1.05e-06	575.88366105	736.37016999	753.70265569	7.88408128	0.0008919	-0.35778802
0.07189	9.82061	0.00104967	2e-07	0.0	0.0	0.00100139	2.5e-07	4e-08	1.05e-06	576.06563372	736.33183356	753.64660772	7.86978892	0.00105816	-0.357744
0.07199	9.82969	0.00105447	2e-07	0.0	0.0	0.00099658	2.5e-07	4e-08	1.06e-06	576.24725753	736.2935658	753.59065614	7.85551249	0.00122473	-0.35770006
0.07209	9.83875	0.00105926	2e-07	0.0	0.0	0.00099178	2.6e-07	4e-08	1.06e-06	576.42853304	736.2553666	753.53480081	7.84125187	0.00139159	-0.35765619
0.07219	9.84779	0.00106405	2.1e-07	0.0	0.0	0.00098698	2.6e-07	4e-08	1.07e-06	576.6094608	736.21723588	753.47904165	7.827007	0.00155877	-0.35761241
0.07229	9.85682	0.00106883	2.1e-07	0.0	0.0	0.00098219	2.6e-07	4e-08	1.07e-06	576.79004139	736.17917354	753.42337853	7.81277779	0.00172626	-0.35756869
0.07239	9.86583	0.0010736	2.1e-07	0.0	0.0	0.0009774	2.7e-07	4e-08	1.08e-06	576.97027534	736.1411795	753.36781135	7.79856413	0.00189406	-0.35752505
0.07249	9.87482	0.00107837	2.2e-07	0.0	0.0	0.00097262	2.7e-07	4e-08	1.08e-06	577.15016323	736.10325368	753.31234	7.78436595	0.00206218	-0.35748149
0.07259	9.88379	0.00108313	2.2e-07	0.0	0.0	0.00096784	2.8e-07	4e-08	1.08e-06	577.32970558	736.06539601	753.25696437	7.77018316	0.00223062	-0.357438
0.07269	9.89275	0.00108789	2.2e-07	0.0	0.0	0.00096307	2.8e-07	4e-08	1.09e-06	577.50890296	736.02760642	753.20168435	7.75601566	0.00239938	-0.35739459
0.07279	9.90169	0.00109264	2.2e-07	0.0	0.0	0.00095831	2.9e-07	4e-08	1.09e-06	577.6877559	735.98988486	753.14649984	7.74186337	0.00256847	-0.35735125
0.07289	9.91061	0.00109738	2.3e-07	0.0	0.0	0.00095356	2.9e-07	4e-08	1.1e-06	577.86626494	735.95223126	753.09141074	7.72772619	0.00273789	-0.35730799
0.07299	9.91951	0.00110212	2.3e-07	0.0	0.0	0.00094881	2.9e-07	4e-08	1.1e-06	578.04443063	735.91464559	753.03641693	7.71360351	0.00290747	-0.3572648
0.07309	9.9284	0.00110685	2.3e-07	0.0	0.0	0.00094406	3e-07	5e-08	1.11e-06	578.22225349	735.87712783	752.98151832	7.69949613	0.0030775	-0.35722169
0.07319	9.93727	0.00111157	2.4e-07	0.0	0.0	0.00093933	3e-07	5e-08	1.11e-06	578.39973405	735.83967793	752.9267148	7.68540357	0.00324786	-0.35717865
0.07329	9.94612	0.00111629	2.4e-07	0.0	0.0	0.0009346	3.1e-07	5e-08	1.12e-06	578.57687284	735.80229586	752.87200626	7.67132574	0.00341855	-0.35713568
0.07339	9.95495	0.001121	2.4e-07	0.0	0.0	0.00092988	3.1e-07	5e-08	1.12e-06	578.7536704	735.76498159	752.81739261	7.65726254	0.00358958	-0.35709279
0.07349	9.96377	0.0011257	2.5e-07	0.0	0.0	0.00092516	3.2e-07	5e-08	1.13e-06	578.93012723	735.72773512	752.76287373	7.64321387	0.00376094	-0.35704998
0.07359	9.97257	0.00113039	2.5e-07	0.0	0.0	0.00092045	3.2e-07	5e-08	1.13e-06	579.10624387	735.69055644	752.70844954	7.62917966	0.00393264	-0.35700724
0.07369	9.98135	0.00113508	2.5e-07	0.0	0.0	0.00091576	3.3e-07	5e-08	1.14e-06	579.28202082	735.65344554	752.65411993	7.61515979	0.00410468	-0.35696457
0.07379	9.99011	0.00113975	2.6e-07	0.0	0.0	0.00091107	3.3e-07	5e-08	1.14e-06	579.4574586	735.61640243	752.59988479	7.60115418	0.00427707	-0.35692198
0.07389	9.99886	0.00114442	2.6e-07	0.0	0.0	0.00090638	3.4e-07	5e-08	1.15e-06	579.63255771	735.57942713	752.54574404	7.58716273	0.00444979	-0.35687946
0.07399	10.00758	0.00114908	2.6e-07	0.0	0.0	0.00090171	3.4e-07	5e-08	1.15e-06	579.80731867	735.54251967	752.49169756	7.57318535	0.00462287	-0.35683701
0.07409	10.01629	0.00115373	2.6e-07	0.0	0.0	0.00089704	3.5e-07	5e-08	1.16e-06	579.98174198	735.50568006	752.43774527	7.55922193	0.00479629	-0.35679464
0.07419	10.02498	0.00115838	2.7e-07	0.0	0.0	0.00089239	3.5e-07	5e-08	1.16e-06	580.15582813	735.46890836	752.38388706	7.54527239	0.00497006	-0.35675235
0.07429	10.03365	0.00116301	2.7e-07	0.0	0.0	0.00088774	3.6e-07	5e-08	1.16e-06	580.32957763	735.43220459	752.33012284	7.53133662	0.00514419	-0.35671012
0.07439	10.04231	0.00116764	2.7e-07	0.0	0.0	0.0008831	3.6e-07	5e-08	1.17e-06	580.50299096	735.39556882	752.27645251	7.5174138	0.00531849	-0.35666798
0.07449	10.05095	0.00117225	2.8e-07	0.0	0.0	0.00087847	3.7e-07	6e-08	1.17e-06	580.67606861	735.35900111	752.22287598	7.50350506	0.00549327	-0.3566259
0.07459	10.05957	0.00117686	2.8e-07	0.0	0.0	0.00087385	3.7e-07	6e-08	1.18e-06	580.84881107	735.32250152	752.16939316	7.48960977	0.0056684	-0.3565839
0.07469	10.06817	0.00118145	2.9e-07	0.0	0.0	0.00086924	3.8e-07	6e-08	1.18e-06	581.02121883	735.28607014	752.11600394	7.47572784	0.00584387	-0.35654197
0.07479	10.07675	0.00118604	2.9e-07	0.0	0.0	0.00086464	3.8e-07	6e-08	1.19e-06	581.19329236	735.24970704	752.06270824	7.46185915	0.00601971	-0.35650012
0.07489	10.08531	0.00119061	2.9e-07	0.0	0.0	0.00086005	3.9e-07	6e-08	1.19e-06	581.36503214	735.21341232	752.00950596	7.4480036	0.00619589	-0.35645834
0.07499	10.09386	0.00119518	3e-07	0.0	0.0	0.00085547	3.9e-07	6e-08	1.2e-06	581.53643865	735.17718609	751.95639701	7.4341611	0.00637243	-0.35641663
0.07509	10.10239	0.00119974	3e-07	0.0	0.0	0.0008509	4e-07	6e-08	1.2e-06	581.70751235	735.14102845	751.90338129	7.42033154	0.00654932	-0.35637499
0.07519	10.11089	0.00120428	3e-07	0.0	0.0	0.00084634	4.1e-07	6e-08	1.21e-06	581.87825371	735.10493952	751.85045873	7.40651481	0.00672657	-0.35633343
0.07529	10.11939	0.00120882	3.1e-07	0.0	0.0	0.00084179	4.1e-07	6e-08	1.21e-06	582.04866319	735.06891944	751.79762922	7.39271082	0.00690417	-0.35629194
0.07539	10.12786	0.00121334	3.1e-07	0.0	0.0	0.00083725	4.2e-07	6e-08	1.22e-06	582.21874125	735.03296834	751.74489269	7.37891946	0.00708214	-0.35625053
0.07549	10.13631	0.00121785	3.1e-07	0.0	0.0	0.00083272	4.2e-07	6e-08	1.22e-06	582.38848835	734.99708637	751.69224903	7.36514063	0.00726046	-0.35620918
0.07559	10.14475	0.00122235	3.2e-07	0.0	0.0	0.00082821	4.3e-07	7e-08	1.22e-06	582.55790493	734.96127368	751.63969817	7.35137421	0.00743914	-0.35616791
0.07569	10.15316	0.00122685	3.2e-07	0.0	0.0	0.0008237	4.4e-07	7e-08	1.23e-06	582.72699146	734.92553044	751.58724001	7.33762011	0.00761817	-0.35612672
0.07579	10.16156	0.00123132	3.3e-07	0.0	0.0	0.00081921	4.4e-07	7e-08	1.23e-06	582.89574837	734.88985683	751.53487447	7.32387721	0.00779743	-0.35608559
0.07589	10.16994	0.00123579	3.3e-07	0.0	0.0	0.00081472	4.5e-07	7e-08	1.24e-06	583.06417609	734.85425305	751.48260147	7.31014711	0.00797714	-0.35604454
0.07599	10.1783	0.00124025	3.3e-07	0.0	0.0	0.00081025	4.5e-07	7e-08	1.24e-06	583.23227508	734.81871928	751.43042092	7.29642897	0.00815721	-0.35600356
0.07609	10.18665	0.00124469	3.4e-07	0.0	0.0	0.00080579	4.6e-07	7e-08	1.25e-06	583.40004576	734.78325572	751.37833274	7.28272266	0.00833764	-0.35596266
0.07619	10.19497	0.00124912	3.4e-07	0.0	0.0	0.00080134	4.7e-07	7e-08	1.25e-06	583.56748856	734.74786259	751.32633685	7.26902808	0.00851842	-0.35592182
0.07629	10.20327	0.00125354	3.4e-07	0.0	0.0	0.00079691	4.7e-07	7e-08	1.26e-06	583.73460392	734.71254012	751.27443315	7.25534513	0.00869955	-0.35588106
0.07639	10.21156	0.00125795	3.5e-07	0.0	0.0	0.00079248	4.8e-07	7e-08	1.26e-06	583.90139225	734.67728854	751.22262157	7.24167367	0.00888103	-0.35584037
0.07649	10.21983	0.00126235	3.5e-07	0.0	0.0	0.00078807	4.9e-07	7e-08	1.26e-06	584.06785398	734.6421081	751.17090204	7.2280136	0.00906287	-0.35579976
0.07659	10.22808	0.00126673	3.6e-07	0.0	0.0	0.00078367	4.9e-07	8e-08	1.27e-06	584.23398951	734.60699904	751.11927446	7.21436482	0.00924506	-0.35575921
0.07669	10.23631	0.0012711	3.6e-07	0.0	0.0	0.00077929	5e-07	8e-08	1.27e-06	584.39979927	734.57196165	751.06773876	7.20072719	0.0094276	-0.35571874
0.07679	10.24452	0.00127546	3.7e-07	0.0	0.0	0.00077491	5.1e-07	8e-08	1.28e-06	584.56528365	734.53699619	751.01629486	7.18710062	0.0096105	-0.35567834
0.07689	10.25271	0.0012798	3.7e-07	0.0	0.0	0.00077055	5.1e-07	8e-08	1.28e-06	584.73044307	734.50210295	750.96494269	7.17348498	0.00979374	-0.35563801
0.07699	10.26088	0.00128413	3.7e-07	0.0	0.0	0.0007662	5.2e-07	8e-08	1.29e-06	584.89527793	734.46728224	750.91368216	7.15988015	0.00997734	-0.35559775
0.07709	10.26903	0.00128845	3.8e-07	0.0	0.0	0.00076187	5.3e-07	8e-08	1.29e-06	585.05978861	734.43253436	750.8625132	7.14628603	0.01016128	-0.35555757
0.07719	10.27717	0.00129276	3.8e-07	0.0	0.0	0.00075755	5.3e-07	8e-08	1.3e-06	585.22397551	734.39785964	750.81143574	7.13270094	0.01034545	-0.35551746
0.07729	10.28528	0.00129705	3.9e-07	0.0	0.0	0.00075324	5.4e-07	8e-08	1.3e-06	585.38783901	734.3632584	750.76044971	7.11912741	0.01053005	-0.35547742
0.07739	10.29338	0.00130133	3.9e-07	0.0	1e-08	0.00074894	5.5e-07	8e-08	1.3e-06	585.5513795	734.32873099	750.70955503	7.10556416	0.01071499	-0.35543745
0.07749	10.30145	0.00130559	3.9e-07	0.0	1e-08	0.00074466	5.5e-07	8e-08	1.31e-06	585.71459736	734.29427776	750.65875163	7.09201106	0.01090027	-0.35539755
0.07759	10.30951	0.00130984	4e-07	0.0	1e-08	0.0007404	5.6e-07	9e-08	1.31e-06	585.87749298	734.25989909	750.60803944	7.078468	0.01108589	-0.35535772
0.07769	10.31755	0.00131408	4e-07	0.0	1e-08	0.00073614	5.7e-07	9e-08	1.32e-06	586.04006671	734.22559535	750.55741838	7.06493484	0.01127185	-0.35531797
0.07779	10.32557	0.0013183	4.1e-07	0.0	1e-08	0.0007319	5.8e-07	9e-08	1.32e-06	586.20231894	734.19136694	750.50688839	7.05141147	0.01145814	-0.35527829
0.07789	10.33357	0.00132251	4.1e-07	0.0	1e-08	0.00072768	5.8e-07	9e-08	1.32e-06	586.36425002	734.15721425	750.45644939	7.03789774	0.01164476	-0.35523868
0.07799	10.34155	0.0013267	4.2e-07	0.0	1e-08	0.00072347	5.9e-07	9e-08	1.33e-06	586.52586031	734.12313769	750.40610132	7.02439355	0.01183171	-0.35519914
0.07809	10.34951	0.00133088	4.2e-07	0.0	1e-08	0.00071927	6e-07	9e-08	1.33e-06	586.68715017	734.0891377	750.35584412	7.01089875	0.012019	-0.35515967
0.07819	10.35745	0.00133505	4.3e-07	0.0	1e-08	0.00071509	6.1e-07	9e-08	1.34e-06	586.84811995	734.05521472	750.30567771	6.99741321	0.0122066	-0.35512027
0.07829	10.36537	0.0013392	4.3e-07	0.0	1e-08	0.00071092	6.1e-07	9e-08	1.34e-06	587.00877	734.0213692	750.25560203	6.98393682	0.01239453	-0.35508095
0.07839	10.37327	0.00134333	4.4e-07	0.0	1e-08	0.00070676	6.2e-07	1e-07	1.35e-06	587.16910067	733.98760159	750.20561701	6.97046943	0.01258279	-0.35504169
0.07849	10.38115	0.00134745	4.4e-07	0.0	1e-08	0.00070263	6.3e-07	1e-07	1.35e-06	587.32911228	733.95391239	750.1557226	6.95701091	0.01277136	-0.35500251
0.07859	10.38901	0.00135156	4.4e-07	0.0	1e-08	0.0006985	6.4e-07	1e-07	1.35e-06	587.48880518	733.92030204	750.10591874	6.94355947	0.01296012	-0.3549634
0.07869	10.39685	0.00135565	4.5e-07	0.0	1e-08	0.00069439	6.5e-07	1e-07	1.36e-06	587.64817969	733.88677105	750.05620536	6.93011782	0.01314929	-0.35492435
0.07879	10.40467	0.00135973	4.5e-07	0.0	1e-08	0.0006903	6.5e-07	1e-07	1.36e-06	587.80723614	733.85331996	750.0065824	6.91668458	0.01333877	-0.35488538
0.07889	10.41247	0.00136379	4.6e-07	0.0	1e-08	0.00068622	6.6e-07	1e-07	1.37e-06	587.96597485	733.81994928	749.9570498	6.90325961	0.01352854	-0.35484648
0.07899	10.42026	0.00136783	4.6e-07	0.0	1e-08	0.00068216	6.7e-07	1e-07	1.37e-06	588.12439614	733.78665956	749.9076075	6.88984275	0.01371862	-0.35480766
0.07909	10.42802	0.00137186	4.7e-07	0.0	1e-08	0.00067811	6.8e-07	1e-07	1.37e-06	588.28250033	733.75345135	749.85825545	6.87643389	0.01390899	-0.3547689
0.07919	10.43576	0.00137587	4.7e-07	0.0	1e-08	0.00067408	6.9e-07	1.1e-07	1.38e-06	588.44028772	733.72032522	749.80899359	6.86303286	0.01409966	-0.35473021
0.07929	10.44348	0.00137987	4.8e-07	0.0	1e-08	0.00067006	6.9e-07	1.1e-07	1.38e-06	588.59775862	733.68728174	749.75982187	6.84963953	0.01429062	-0.3546916
0.07939	10.45118	0.00138386	4.8e-07	0.0	1e-08	0.00066606	7e-07	1.1e-07	1.39e-06	588.75491332	733.6543215	749.71074022	6.83625375	0.01448186	-0.35465305
0.07949	10.45886	0.00138782	4.9e-07	0.0	1e-08	0.00066207	7.1e-07	1.1e-07	1.39e-06	588.91175212	733.62144512	749.6617486	6.82287538	0.01467339	-0.35461458
0.07959	10.46653	0.00139177	4.9e-07	0.0	1e-08	0.0006581	7.2e-07	1.1e-07	1.39e-06	589.06827532	733.58865322	749.61284695	6.80950426	0.01486519	-0.35457617
0.07969	10.47417	0.00139571	5e-07	0.0	1e-08	0.00065415	7.3e-07	1.1e-07	1.4e-06	589.22448319	733.55594643	749.56403523	6.79614026	0.01505727	-0.35453784
0.07979	10.48179	0.00139963	5e-07	0.0	1e-08	0.00065021	7.4e-07	1.1e-07	1.4e-06	589.38037603	733.52332539	749.51531338	6.78278323	0.01524963	-0.35449958
0.07989	10.48939	0.00140353	5.1e-07	0.0	1e-08	0.00064629	7.5e-07	1.1e-07	1.41e-06	589.5359541	733.49079078	749.46668135	6.76943301	0.01544224	-0.35446138
0.07999	10.49697	0.00140741	5.1e-07	0.0	1e-08	0.00064239	7.5e-07	1.2e-07	1.41e-06	589.69121766	733.45834324	749.41813911	6.75608649	0.01563504	-0.35442326
0.08009	10.50453	0.00141128	5.2e-07	0.0	1e-08	0.0006385	7.6e-07	1.2e-07	1.41e-06	589.84616697	733.42598347	749.36968661	6.74274861	0.01582815	-0.35438521
0.08019	10.51206	0.00141514	5.2e-07	0.0	1e-08	0.00063462	7.7e-07	1.2e-07	1.42e-06	590.00080232	733.39371219	749.3213238	6.72941696	0.01602152	-0.35434723
0.08029	10.51958	0.00141897	5.3e-07	0.0	1e-08	0.00063077	7.8e-07	1.2e-07	1.42e-06	590.15512395	733.36153011	749.27305063	6.7160914	0.01621513	-0.35430932
0.08039	10.52708	0.0014228	5.3e-07	0.0	1e-08	0.00062693	7.9e-07	1.2e-07	1.43e-06	590.30913213	733.32943797	749.22486706	6.70277174	0.01640898	-0.35427148
0.08049	10.53455	0.0014266	5.4e-07	0.0	1e-08	0.0006231	8e-07	1.2e-07	1.43e-06	590.46282709	733.29743651	749.17677305	6.68945784	0.01660307	-0.35423371
0.08059	10.54201	0.00143039	5.4e-07	0.0	1e-08	0.0006193	8.1e-07	1.2e-07	1.43e-06	590.61620907	733.2655265	749.12876855	6.67614952	0.01679739	-0.35419601
0.08069	10.54945	0.00143416	5.5e-07	0.0	1e-08	0.00061551	8.2e-07	1.3e-07	1.44e-06	590.76927833	733.23370871	749.08085354	6.66284662	0.01699193	-0.35415839
0.08079	10.55686	0.00143791	5.6e-07	0.0	1e-08	0.00061173	8.3e-07	1.3e-07	1.44e-06	590.92203508	733.20198393	749.03302797	6.64954897	0.01718669	-0.35412083
0.08089	10.56425	0.00144165	5.6e-07	0.0	1e-08	0.00060798	8.4e-07	1.3e-07	1.44e-06	591.07447956	733.17035298	748.9852918	6.63625639	0.01738167	-0.35408334
0.08099	10.57162	0.00144536	5.7e-07	0.0	1e-08	0.00060424	8.5e-07	1.3e-07	1.45e-06	591.22661199	733.13881668	748.93764499	6.62296872	0.01757686	-0.35404592
0.08109	10.57898	0.00144907	5.7e-07	0.0	1e-08	0.00060051	8.6e-07	1.3e-07	1.45e-06	591.37843258	733.10737586	748.89008752	6.60968579	0.01777225	-0.35400857
0.08119	10.5863	0.00145275	5.8e-07	0.0	1e-08	0.00059681	8.7e-07	1.3e-07	1.46e-06	591.52994156	733.07603137	748.84261935	6.59640741	0.01796784	-0.35397129
0.08129	10.59361	0.00145642	5.8e-07	0.0	1e-08	0.00059312	8.8e-07	1.4e-07	1.46e-06	591.68113912	733.04478409	748.79524045	6.58313026	0.01816359	-0.35393409
0.08139	10.6009	0.00146007	5.9e-07	0.0	1e-08	0.00058945	8.9e-07	1.4e-07	1.46e-06	591.83202541	733.01363491	748.7479508	6.56985948	0.01835955	-0.35389695
0.08149	10.60817	0.0014637	5.9e-07	0.0	1e-08	0.00058579	9e-07	1.4e-07	1.47e-06	591.98260068	732.98258471	748.70075037	6.55659257	0.01855569	-0.35385988
0.08159	10.61541	0.00146732	6e-07	0.0	1e-08	0.00058216	9.1e-07	1.4e-07	1.47e-06	592.1328651	732.95163442	748.65363912	6.54332935	0.018752	-0.35382288
0.08169	10.62264	0.00147092	6e-07	0.0	1e-08	0.00057854	9.2e-07	1.4e-07	1.47e-06	592.28281886	732.92078497	748.60661704	6.53006963	0.01894847	-0.35378596
0.08179	10.62984	0.0014745	6.1e-07	0.0	1e-08	0.00057493	9.3e-07	1.4e-07	1.48e-06	592.43246215	732.8900373	748.55968409	6.51681321	0.01914511	-0.3537491
0.08189	10.63702	0.00147806	6.2e-07	0.0	1e-08	0.00057135	9.4e-07	1.4e-07	1.48e-06	592.58179513	732.85939239	748.51284025	6.5035599	0.0193419	-0.35371231
0.08199	10.64418	0.00148161	6.2e-07	0.0	1e-08	0.00056778	9.5e-07	1.5e-07	1.48e-06	592.73081798	732.8288512	748.4660855	6.4903095	0.01953883	-0.35367559
0.08209	10.65131	0.00148514	6.3e-07	0.0	1e-08	0.00056423	9.6e-07	1.5e-07	1.49e-06	592.87953085	732.79841475	748.41941981	6.47706181	0.01973591	-0.35363895
0.08219	10.65843	0.00148865	6.3e-07	0.0	1e-08	0.0005607	9.7e-07	1.5e-07	1.49e-06	593.0279339	732.76808404	748.37284318	6.46381663	0.01993312	-0.35360237
0.08229	10.66552	0.00149214	6.4e-07	0.0	1e-08	0.00055719	9.8e-07	1.5e-07	1.5e-06	593.17602729	732.7378601	748.32635558	6.45057376	0.02013045	-0.35356586
0.08239	10.6726	0.00149562	6.4e-07	0.0	1e-08	0.00055369	9.9e-07	1.5e-07	1.5e-06	593.32381115	732.70774397	748.279957	6.43733299	0.0203279	-0.35352942
0.08249	10.67965	0.00149907	6.5e-07	0.0	1e-08	0.00055021	1e-06	1.5e-07	1.5e-06	593.47128563	732.67773673	748.23364741	6.42409412	0.02052547	-0.35349305
0.08259	10.68667	0.00150251	6.6e-07	0.0	1e-08	0.00054675	1.01e-06	1.6e-07	1.51e-06	593.61845087	732.64783945	748.18742681	6.41085695	0.02072313	-0.35345676
0.08269	10.69368	0.00150594	6.6e-07	0.0	1e-08	0.0005433	1.02e-06	1.6e-07	1.51e-06	593.76530697	732.61805325	748.14129519	6.39761682	0.02092092	-0.35342053
0.08279	10.70066	0.00150934	6.7e-07	0.0	1e-08	0.00053988	1.03e-06	1.6e-07	1.51e-06	593.911854	732.58837926	748.09525257	6.38438101	0.02111877	-0.35338437
0.08289	10.70763	0.00151273	6.7e-07	0.0	1e-08	0.00053647	1.04e-06	1.6e-07	1.52e-06	594.05809212	732.5588186	748.04929891	6.37114606	0.02131671	-0.35334828
0.08299	10.71457	0.00151609	6.8e-07	0.0	1e-08	0.00053308	1.05e-06	1.6e-07	1.52e-06	594.20402145	732.52937241	748.0034342	6.35791172	0.02151473	-0.35331226
0.08309	10.72148	0.00151944	6.9e-07	0.0	1e-08	0.00052971	1.07e-06	1.7e-07	1.52e-06	594.34964207	732.50004187	747.95765846	6.34467778	0.02171281	-0.35327631
0.08319	10.72838	0.00152278	6.9e-07	0.0	1e-08	0.00052635	1.08e-06	1.7e-07	1.53e-06	594.49495409	732.47082815	747.91197166	6.33144398	0.02191095	-0.35324044
0.08329	10.73525	0.00152609	7e-07	0.0	1e-08	0.00052302	1.09e-06	1.7e-07	1.53e-06	594.6399576	732.44173248	747.86637382	6.31821011	0.02210914	-0.35320463
0.08339	10.7421	0.00152939	7e-07	0.0	1e-08	0.0005197	1.1e-06	1.7e-07	1.53e-06	594.78465267	732.41275606	747.82086492	6.30497591	0.02230737	-0.35316889
0.08349	10.74893	0.00153266	7.1e-07	0.0	1e-08	0.0005164	1.11e-06	1.7e-07	1.54e-06	594.92903938	732.38390014	747.77544498	6.29174114	0.02250563	-0.35313322
0.08359	10.75574	0.00153592	7.2e-07	0.0	1e-08	0.00051312	1.12e-06	1.7e-07	1.54e-06	595.07311781	732.35516598	747.730114	6.27850557	0.02270393	-0.35309762
0.08369	10.76252	0.00153916	7.2e-07	0.0	1e-08	0.00050985	1.13e-06	1.8e-07	1.54e-06	595.21688801	732.32655486	747.68487198	6.26526895	0.02290223	-0.35306209
0.08379	10.76928	0.00154239	7.3e-07	0.0	1e-08	0.00050661	1.14e-06	1.8e-07	1.55e-06	595.36035004	732.29806807	747.63971893	6.25203102	0.02310055	-0.35302663
0.08389	10.77602	0.00154559	7.4e-07	0.0	1e-08	0.00050338	1.16e-06	1.8e-07	1.55e-06	595.50350395	732.26970693	747.59465486	6.23879154	0.02329887	-0.35299124
0.08399	10.78273	0.00154878	7.4e-07	0.0	1e-08	0.00050017	1.17e-06	1.8e-07	1.55e-06	595.64634978	732.24147277	747.54967977	6.22555026	0.02349718	-0.35295592
0.08409	10.78942	0.00155195	7.5e-07	0.0	1e-08	0.00049698	1.18e-06	1.8e-07	1.56e-06	595.78888753	732.213367	747.50479371	6.21230033	0.02369555	-0.35292067
0.08419	10.79609	0.0015551	7.5e-07	0.0	1e-08	0.0004938	1.19e-06	1.9e-07	1.56e-06	595.93111717	732.18539106	747.4599967	6.19905265	0.02389384	-0.35288549
0.08429	10.80274	0.00155823	7.6e-07	0.0	1e-08	0.00049065	1.2e-06	1.9e-07	1.56e-06	596.07303878	732.15754627	747.41528874	6.18580211	0.0240921	-0.35285038
0.08439	10.80936	0.00156134	7.7e-07	0.0	1e-08	0.00048751	1.22e-06	1.9e-07	1.57e-06	596.21465236	732.12983405	747.37066984	6.1725484	0.02429032	-0.35281534
0.08449	10.81596	0.00156444	7.7e-07	0.0	1e-08	0.00048439	1.23e-06	1.9e-07	1.57e-06	596.35595793	732.10225582	747.32614004	6.15929125	0.02448848	-0.35278037
0.08459	10.82253	0.00156751	7.8e-07	0.0	1e-08	0.00048129	1.24e-06	1.9e-07	1.57e-06	596.49695548	732.07481305	747.28169935	6.14603036	0.02468659	-0.35274547
0.08469	10.82909	0.00157057	7.9e-07	0.0	1e-08	0.00047821	1.25e-06	1.9e-07	1.57e-06	596.637645	732.04750722	747.2373478	6.13276543	0.02488463	-0.35271064
0.08479	10.83562	0.00157361	7.9e-07	0.0	1e-08	0.00047515	1.26e-06	2e-07	1.58e-06	596.77802646	732.02033982	747.19308542	6.11949618	0.02508259	-0.35267588
0.08489	10.84212	0.00157663	8e-07	0.0	1e-08	0.0004721	1.28e-06	2e-07	1.58e-06	596.91809984	731.99331237	747.14891224	6.1062223	0.02528046	-0.35264119
0.08499	10.8486	0.00157964	8.1e-07	0.0	1e-08	0.00046907	1.29e-06	2e-07	1.58e-06	597.05786511	731.9664264	747.10482829	6.09294348	0.02547824	-0.35260657
0.08509	10.85506	0.00158262	8.1e-07	0.0	1e-08	0.00046607	1.3e-06	2e-07	1.59e-06	597.19732223	731.93968348	747.06083361	6.07965943	0.02567591	-0.35257202
0.08519	10.8615	0.00158559	8.2e-07	0.0	1e-08	0.00046307	1.31e-06	2e-07	1.59e-06	597.33647114	731.91308519	747.01692823	6.06636982	0.02587346	-0.35253754
0.08529	10.86791	0.00158854	8.3e-07	0.0	1e-08	0.0004601	1.33e-06	2.1e-07	1.59e-06	597.47531178	731.88663312	746.9731122	6.05307436	0.02607089	-0.35250313
0.08539	10.8743	0.00159147	8.3e-07	0.0	1e-08	0.00045715	1.34e-06	2.1e-07	1.6e-06	597.6138441	731.86032889	746.92938555	6.03977272	0.02626818	-0.35246879
0.08549	10.88066	0.00159438	8.4e-07	0.0	1e-08	0.00045421	1.35e-06	2.1e-07	1.6e-06	597.75206791	731.83417433	746.88574836	6.02645438	0.02646552	-0.35243452
0.08559	10.887	0.00159727	8.4e-07	0.0	1e-08	0.0004513	1.36e-06	2.1e-07	1.6e-06	597.8899831	731.80817116	746.84220069	6.01313638	0.02666256	-0.35240032
0.08569	10.89331	0.00160015	8.5e-07	0.0	1e-08	0.0004484	1.38e-06	2.1e-07	1.6e-06	598.02758964	731.78232095	746.79874256	5.9998108	0.02685945	-0.3523662
0.08579	10.8996	0.001603	8.6e-07	0.0	1e-08	0.00044552	1.39e-06	2.2e-07	1.61e-06	598.16488744	731.75662541	746.75537403	5.98647727	0.02705617	-0.35233214
0.08589	10.90587	0.00160584	8.6e-07	0.0	1e-08	0.00044265	1.4e-06	2.2e-07	1.61e-06	598.30187637	731.73108629	746.71209515	5.97313543	0.02725271	-0.35229815
0.08599	10.91211	0.00160866	8.7e-07	0.0	1e-08	0.00043981	1.42e-06	2.2e-07	1.61e-06	598.43855631	731.70570537	746.66890598	5.9597849	0.02744907	-0.35226423
0.08609	10.91833	0.00161146	8.8e-07	0.0	1e-08	0.00043698	1.43e-06	2.2e-07	1.62e-06	598.57492713	731.68048443	746.62580659	5.94642531	0.02764523	-0.35223039
0.08619	10.92452	0.00161424	8.9e-07	0.0	1e-08	0.00043418	1.44e-06	2.2e-07	1.62e-06	598.71098868	731.65542529	746.58279703	5.93305627	0.02784118	-0.35219661
0.08629	10.93069	0.00161701	8.9e-07	0.0	1e-08	0.00043139	1.45e-06	2.3e-07	1.62e-06	598.8467408	731.6305298	746.53987737	5.91967742	0.02803691	-0.3521629
0.08639	10.93683	0.00161975	9e-07	0.0	1e-08	0.00042862	1.47e-06	2.3e-07	1.62e-06	598.98218335	731.60579982	746.49704768	5.90628835	0.02823242	-0.35212927
0.08649	10.94295	0.00162248	9.1e-07	0.0	1e-08	0.00042586	1.48e-06	2.3e-07	1.63e-06	599.11731614	731.58123722	746.45430803	5.89288869	0.02842769	-0.3520957
0.08659	10.94905	0.00162519	9.1e-07	0.0	1e-08	0.00042313	1.49e-06	2.3e-07	1.63e-06	599.252139	731.55684394	746.4116585	5.87947802	0.02862271	-0.35206221
0.08669	10.95512	0.00162788	9.2e-07	0.0	1e-08	0.00042041	1.51e-06	2.4e-07	1.63e-06	599.38665173	731.5326219	746.36909917	5.86605596	0.02881748	-0.35202879
0.08679	10.96116	0.00163055	9.3e-07	0.0	1e-08	0.00041771	1.52e-06	2.4e-07	1.63e-06	599.52085414	731.50857306	746.32663011	5.8526221	0.02901197	-0.35199544
0.08689	10.96718	0.00163321	9.3e-07	0.0	1e-08	0.00041503	1.53e-06	2.4e-07	1.64e-06	599.65474581	731.48469976	746.28425147	5.83916162	0.02920648	-0.35196216
0.08699	10.97317	0.00163584	9.4e-07	0.0	1e-08	0.00041237	1.55e-06	2.4e-07	1.64e-06	599.78832658	731.46100396	746.24196332	5.82569872	0.02940049	-0.35192895
0.08709	10.97914	0.00163846	9.5e-07	0.0	1e-08	0.00040973	1.56e-06	2.4e-07	1.64e-06	599.92159625	731.43748756	746.19976573	5.81222216	0.02959421	-0.35189581
0.08719	10.98508	0.00164106	9.5e-07	0.0	1e-08	0.0004071	1.58e-06	2.5e-07	1.65e-06	600.0545546	731.41415266	746.1576588	5.79873148	0.02978764	-0.35186274
0.08729	10.991	0.00164364	9.6e-07	0.0	1e-08	0.0004045	1.59e-06	2.5e-07	1.65e-06	600.18720134	731.39100138	746.11564263	5.78522621	0.02998076	-0.35182975
0.08739	10.99689	0.00164621	9.7e-07	0.0	1e-08	0.00040191	1.6e-06	2.5e-07	1.65e-06	600.3195362	731.36803585	746.07371732	5.77170587	0.03017356	-0.35179682
0.08749	11.00276	0.00164875	9.7e-07	0.0	1e-08	0.00039934	1.62e-06	2.5e-07	1.65e-06	600.4515589	731.34525824	746.03188297	5.75816996	0.03036603	-0.35176397
0.08759	11.0086	0.00165128	9.8e-07	0.0	2e-08	0.00039679	1.63e-06	2.5e-07	1.66e-06	600.58326914	731.32267076	745.9901397	5.744618	0.03055817	-0.35173119
0.08769	11.01441	0.00165379	9.9e-07	0.0	2e-08	0.00039425	1.64e-06	2.6e-07	1.66e-06	600.71466661	731.30027561	745.94848761	5.73104949	0.03074996	-0.35169848
0.08779	11.0202	0.00165628	1e-06	0.0	2e-08	0.00039173	1.66e-06	2.6e-07	1.66e-06	600.84575098	731.27807507	745.90692683	5.71746393	0.03094139	-0.35166584
0.08789	11.02596	0.00165875	1e-06	0.0	2e-08	0.00038924	1.67e-06	2.6e-07	1.66e-06	600.97652191	731.2560714	745.86545747	5.70386081	0.03113246	-0.35163327
0.08799	11.0317	0.0016612	1.01e-06	0.0	2e-08	0.00038676	1.69e-06	2.6e-07	1.67e-06	601.10697908	731.23426693	745.82407965	5.69023961	0.03132315	-0.35160078
0.08809	11.03741	0.00166364	1.02e-06	0.0	2e-08	0.00038429	1.7e-06	2.7e-07	1.67e-06	601.2371221	731.21266399	745.78279351	5.67659982	0.03151345	-0.35156835
0.08819	11.04309	0.00166606	1.02e-06	0.0	2e-08	0.00038185	1.71e-06	2.7e-07	1.67e-06	601.36695062	731.19126495	745.74159917	5.6629409	0.03170335	-0.351536
0.08829	11.04875	0.00166846	1.03e-06	0.0	2e-08	0.00037942	1.73e-06	2.7e-07	1.67e-06	601.4964637	731.17007354	745.70049693	5.64922864	0.03189359	-0.35150373
0.08839	11.05438	0.00167084	1.04e-06	0.0	2e-08	0.00037701	1.74e-06	2.7e-07	1.68e-06	601.62566121	731.14909155	745.65948685	5.63552023	0.03208288	-0.35147152
0.08849	11.05998	0.00167321	1.04e-06	0.0	2e-08	0.00037462	1.76e-06	2.8e-07	1.68e-06	601.7545428	731.1283213	745.61856906	5.62178969	0.03227178	-0.35143939
0.08859	11.06556	0.00167555	1.05e-06	0.0	2e-08	0.00037225	1.77e-06	2.8e-07	1.68e-06	601.88310801	731.10776535	745.5777437	5.60803638	0.03246026	-0.35140733
0.08869	11.07111	0.00167788	1.06e-06	0.0	2e-08	0.0003699	1.79e-06	2.8e-07	1.68e-06	602.01135639	731.0874263	745.53701095	5.59425961	0.03264834	-0.35137534
0.08879	11.07663	0.00168019	1.07e-06	0.0	2e-08	0.00036756	1.8e-06	2.8e-07	1.69e-06	602.13928744	731.06730681	745.49637095	5.58045872	0.03283599	-0.35134343
0.08889	11.08213	0.00168248	1.07e-06	0.0	2e-08	0.00036524	1.82e-06	2.8e-07	1.69e-06	602.26690067	731.04740953	745.45582389	5.56663303	0.03302321	-0.35131158
0.08899	11.08759	0.00168476	1.08e-06	0.0	2e-08	0.00036294	1.83e-06	2.9e-07	1.69e-06	602.39419556	731.0277372	745.41536993	5.55278183	0.03320999	-0.35127981
0.08909	11.09303	0.00168702	1.09e-06	0.0	2e-08	0.00036066	1.84e-06	2.9e-07	1.69e-06	602.52117158	731.00829255	745.37500926	5.53890443	0.03339633	-0.35124812
0.08919	11.09845	0.00168925	1.09e-06	0.0	2e-08	0.00035839	1.86e-06	2.9e-07	1.69e-06	602.64782818	730.9890784	745.33474205	5.5250001	0.03358221	-0.3512165
0.08929	11.10383	0.00169148	1.1e-06	0.0	2e-08	0.00035614	1.87e-06	2.9e-07	1.7e-06	602.77416481	730.97009755	745.29456849	5.51106814	0.03376764	-0.35118495
0.08939	11.10919	0.00169368	1.11e-06	0.0	2e-08	0.00035391	1.89e-06	3e-07	1.7e-06	602.90018088	730.95135289	745.25448878	5.49710781	0.03395259	-0.35115347
0.08949	11.11452	0.00169587	1.12e-06	0.0	2e-08	0.0003517	1.9e-06	3e-07	1.7e-06	603.02587578	730.93284733	745.21450311	5.48311836	0.03413707	-0.35112207
0.08959	11.11982	0.00169803	1.12e-06	0.0	2e-08	0.00034951	1.92e-06	3e-07	1.7e-06	603.15124892	730.91458382	745.17461169	5.46907084	0.03432167	-0.35109075
0.08969	11.12509	0.00170019	1.13e-06	0.0	2e-08	0.00034733	1.93e-06	3e-07	1.71e-06	603.27629892	730.89656676	745.13481495	5.45501182	0.03450537	-0.3510595
0.08979	11.13034	0.00170232	1.14e-06	0.0	2e-08	0.00034517	1.95e-06	3.1e-07	1.71e-06	603.40102566	730.8787982	745.09511293	5.44092004	0.0346886	-0.35102832
0.08989	11.13556	0.00170443	1.14e-06	0.0	2e-08	0.00034303	1.96e-06	3.1e-07	1.71e-06	603.52542842	730.86128128	745.05550588	5.42679459	0.03487135	-0.35099721
0.08999	11.14074	0.00170653	1.15e-06	0.0	2e-08	0.0003409	1.98e-06	3.1e-07	1.71e-06	603.6495065	730.84401918	745.01599403	5.41263459	0.03505362	-0.35096619
0.09009	11.1459	0.00170861	1.16e-06	0.0	2e-08	0.00033879	1.99e-06	3.1e-07	1.71e-06	603.77325914	730.82701512	744.97657761	5.3984391	0.03523541	-0.35093523
0.09019	11.15103	0.00171068	1.17e-06	0.0	2e-08	0.0003367	2.01e-06	3.1e-07	1.72e-06	603.8966856	730.8102724	744.93725688	5.38420721	0.03541671	-0.35090435
0.09029	11.15614	0.00171272	1.17e-06	0.0	2e-08	0.00033463	2.02e-06	3.2e-07	1.72e-06	604.01978508	730.79379434	744.89803209	5.36993797	0.03559751	-0.35087355
0.09039	11.16121	0.00171475	1.18e-06	0.0	2e-08	0.00033258	2.04e-06	3.2e-07	1.72e-06	604.14255679	730.77758431	744.85890349	5.35563043	0.03577782	-0.35084282
0.09049	11.16625	0.00171676	1.19e-06	0.0	2e-08	0.00033054	2.05e-06	3.2e-07	1.72e-06	604.26499989	730.76164575	744.81987137	5.34128363	0.03595762	-0.35081217
0.09059	11.17127	0.00171876	1.19e-06	0.0	2e-08	0.00032852	2.07e-06	3.2e-07	1.72e-06	604.38711354	730.74598214	744.78093597	5.32689657	0.03613691	-0.35078159
0.09069	11.17625	0.00172073	1.2e-06	0.0	2e-08	0.00032651	2.08e-06	3.3e-07	1.73e-06	604.50889687	730.73059699	744.7420976	5.31246827	0.03631569	-0.35075109
0.09079	11.18121	0.00172269	1.21e-06	0.0	2e-08	0.00032453	2.09e-06	3.3e-07	1.73e-06	604.63034899	730.7154939	744.70335653	5.29799772	0.03649396	-0.35072067
0.09089	11.18613	0.00172463	1.22e-06	0.0	2e-08	0.00032256	2.11e-06	3.3e-07	1.73e-06	604.75146898	730.7006765	744.66471306	5.2834839	0.0366717	-0.35069032
0.09099	11.19103	0.00172656	1.22e-06	0.0	2e-08	0.00032061	2.12e-06	3.3e-07	1.73e-06	604.87225567	730.686149	744.62616756	5.26886171	0.03685043	-0.35066006
0.09109	11.19589	0.00172847	1.23e-06	0.0	2e-08	0.00031868	2.14e-06	3.4e-07	1.73e-06	604.99270692	730.67191786	744.58772068	5.2542381	0.03702759	-0.35062987
0.09119	11.20073	0.00173036	1.24e-06	0.0	2e-08	0.00031676	2.15e-06	3.4e-07	1.74e-06	605.11282266	730.65798474	744.54937246	5.23956506	0.0372043	-0.35059975
0.09129	11.20553	0.00173223	1.24e-06	0.0	2e-08	0.00031486	2.17e-06	3.4e-07	1.74e-06	605.23260182	730.64435366	744.51112325	5.22484126	0.03738055	-0.35056972
0.09139	11.21031	0.00173409	1.25e-06	0.0	2e-08	0.00031298	2.18e-06	3.4e-07	1.74e-06	605.35204329	730.63102869	744.4729734	5.21006538	0.03755634	-0.35053976
0.09149	11.21505	0.00173592	1.26e-06	0.0	2e-08	0.00031111	2.2e-06	3.5e-07	1.74e-06	605.47114591	730.61801398	744.43492327	5.19523606	0.03773167	-0.35050988
0.09159	11.21976	0.00173775	1.27e-06	0.0	2e-08	0.00030926	2.21e-06	3.5e-07	1.74e-06	605.58990853	730.60531374	744.39697323	5.18035191	0.03790656	-0.35048007
0.09169	11.22444	0.00173955	1.27e-06	0.0	2e-08	0.00030743	2.23e-06	3.5e-07	1.75e-06	605.70832994	730.59293227	744.35912366	5.16541155	0.038081	-0.35045035
0.09179	11.22909	0.00174134	1.28e-06	0.0	2e-08	0.00030562	2.24e-06	3.5e-07	1.75e-06	605.8264089	730.58087393	744.32137496	5.15041355	0.038255	-0.35042071
0.09189	11.23371	0.00174311	1.29e-06	0.0	2e-08	0.00030382	2.26e-06	3.6e-07	1.75e-06	605.94414415	730.56914316	744.28372751	5.13535647	0.03842856	-0.35039114
0.09199	11.2383	0.00174486	1.29e-06	0.0	2e-08	0.00030204	2.28e-06	3.6e-07	1.75e-06	606.06153437	730.55774446	744.24618173	5.12023885	0.03860168	-0.35036166
0.09209	11.24286	0.0017466	1.3e-06	0.0	2e-08	0.00030027	2.29e-06	3.6e-07	1.75e-06	606.17857825	730.54668241	744.20873803	5.1050592	0.03877437	-0.35033225
0.09219	11.24738	0.00174832	1.31e-06	0.0	2e-08	0.00029853	2.31e-06	3.6e-07	1.75e-06	606.29527441	730.53596167	744.17139686	5.08981602	0.03894664	-0.35030292
0.09229	11.25187	0.00175003	1.32e-06	0.0	2e-08	0.0002968	2.32e-06	3.7e-07	1.76e-06	606.41162145	730.52558699	744.13415863	5.07450778	0.03911848	-0.35027368
0.09239	11.25633	0.00175171	1.32e-06	0.0	2e-08	0.00029508	2.34e-06	3.7e-07	1.76e-06	606.52761705	730.51556527	744.09702408	5.05900419	0.03929322	-0.35024453
0.09249	11.26076	0.00175338	1.33e-06	0.0	2e-08	0.00029339	2.35e-06	3.7e-07	1.76e-06	606.64325821	730.50590505	744.05999409	5.04352163	0.03946526	-0.35021545
0.09259	11.26515	0.00175504	1.34e-06	0.0	2e-08	0.00029171	2.36e-06	3.7e-07	1.76e-06	606.75854488	730.49660782	744.02306872	5.02796343	0.03963704	-0.35018646
0.09269	11.26951	0.00175667	1.34e-06	0.0	2e-08	0.00029004	2.38e-06	3.8e-07	1.76e-06	606.87347538	730.48767896	743.98624849	5.01232749	0.03980859	-0.35015754
0.09279	11.27384	0.00175829	1.35e-06	0.0	2e-08	0.0002884	2.39e-06	3.8e-07	1.76e-06	606.98804798	730.47912397	743.94953394	4.99661172	0.03997993	-0.35012871
0.09289	11.27814	0.0017599	1.36e-06	0.0	2e-08	0.00028677	2.41e-06	3.8e-07	1.77e-06	607.10226092	730.47094845	743.91292561	4.98081395	0.04015107	-0.35009996
0.09299	11.2824	0.00176148	1.36e-06	0.0	2e-08	0.00028516	2.42e-06	3.8e-07	1.77e-06	607.21611236	730.4631581	743.87642407	4.96493199	0.04032204	-0.3500713
0.09309	11.28663	0.00176305	1.37e-06	0.0	2e-08	0.00028356	2.44e-06	3.8e-07	1.77e-06	607.32960043	730.45575876	743.8400299	4.94896364	0.04049285	-0.35004272
0.09319	11.29082	0.00176461	1.38e-06	0.0	2e-08	0.00028198	2.45e-06	3.9e-07	1.77e-06	607.4427232	730.44875635	743.8037437	4.93290661	0.04066354	-0.35001422
0.09329	11.29498	0.00176614	1.39e-06	0.0	2e-08	0.00028042	2.47e-06	3.9e-07	1.77e-06	607.55547871	730.44215693	743.76756607	4.91675862	0.04083411	-0.34998581
0.09339	11.29911	0.00176766	1.39e-06	0.0	2e-08	0.00027887	2.48e-06	3.9e-07	1.77e-06	607.66786492	730.43596668	743.73149765	4.90051733	0.0410046	-0.34995748
0.09349	11.3032	0.00176917	1.4e-06	0.0	2e-08	0.00027734	2.5e-06	3.9e-07	1.78e-06	607.77987974	730.43019189	743.69553907	4.88418036	0.04117503	-0.34992924
0.09359	11.30725	0.00177066	1.41e-06	0.0	2e-08	0.00027583	2.51e-06	4e-07	1.78e-06	607.89152105	730.42483898	743.659691	4.86774531	0.04134542	-0.34990109
0.09369	11.31127	0.00177213	1.41e-06	0.0	2e-08	0.00027433	2.53e-06	4e-07	1.78e-06	608.00278666	730.41991449	743.6239541	4.85120972	0.04151581	-0.34987302
0.09379	11.31526	0.00177358	1.42e-06	0.0	2e-08	0.00027285	2.54e-06	4e-07	1.78e-06	608.11367295	730.41542821	743.58832947	4.83443131	0.04168987	-0.34984506
0.09389	11.31921	0.00177502	1.43e-06	0.0	2e-08	0.00027139	2.56e-06	4e-07	1.78e-06	608.22417661	730.41138926	743.55281811	4.81762854	0.04186185	-0.34981717
0.09399	11.32312	0.00177644	1.43e-06	0.0	2e-08	0.00026994	2.57e-06	4.1e-07	1.78e-06	608.33429622	730.40780243	743.51742048	4.80070531	0.04203422	-0.34978937
0.09409	11.327	0.00177784	1.44e-06	0.0	2e-08	0.00026851	2.59e-06	4.1e-07	1.78e-06	608.44402905	730.40467547	743.4821374	4.78365763	0.04220706	-0.34976166
0.09419	11.33084	0.00177923	1.45e-06	0.0	2e-08	0.0002671	2.6e-06	4.1e-07	1.79e-06	608.5533723	730.40201631	743.44696974	4.76648143	0.04238041	-0.34973405
0.09429	11.33465	0.0017806	1.45e-06	0.0	2e-08	0.00026571	2.62e-06	4.1e-07	1.79e-06	608.66232309	730.39983309	743.41191836	4.74917254	0.04255437	-0.34970652
0.09439	11.33842	0.00178196	1.46e-06	0.0	2e-08	0.00026433	2.63e-06	4.2e-07	1.79e-06	608.77087842	730.39813418	743.37698419	4.73172666	0.04272899	-0.34967909
0.09449	11.34215	0.0017833	1.47e-06	0.0	2e-08	0.00026296	2.64e-06	4.2e-07	1.79e-06	608.87903521	730.39692817	743.34216817	4.71413943	0.04290435	-0.34965175
0.09459	11.34584	0.00178462	1.47e-06	0.0	2e-08	0.00026162	2.66e-06	4.2e-07	1.79e-06	608.98679027	730.39622389	743.30747126	4.69640634	0.04308053	-0.3496245
0.09469	11.3495	0.00178593	1.48e-06	0.0	2e-08	0.00026028	2.67e-06	4.2e-07	1.79e-06	609.09414031	730.39603036	743.27289446	4.67852283	0.04325761	-0.34959735
0.09479	11.35311	0.00178722	1.48e-06	0.0	2e-08	0.00025897	2.69e-06	4.2e-07	1.79e-06	609.20107986	730.39636202	743.23843941	4.66034974	0.04344001	-0.3495703
0.09489	11.35669	0.00178849	1.49e-06	0.0	2e-08	0.00025767	2.7e-06	4.3e-07	1.79e-06	609.30760599	730.397227	743.204107	4.64209702	0.04362087	-0.34954334
0.09499	11.36024	0.00178974	1.5e-06	0.0	3e-08	0.00025639	2.71e-06	4.3e-07	1.8e-06	609.41371525	730.39863465	743.16989829	4.62366853	0.04380324	-0.34951647
0.09509	11.36374	0.00179098	1.5e-06	0.0	3e-08	0.00025513	2.73e-06	4.3e-07	1.8e-06	609.51940367	730.40059565	743.13581447	4.60505809	0.04398725	-0.34948971
0.09519	11.3672	0.00179221	1.51e-06	0.0	3e-08	0.00025388	2.74e-06	4.3e-07	1.8e-06	609.62466712	730.403121	743.10185679	4.58625935	0.04417301	-0.34946305
0.09529	11.37062	0.00179341	1.52e-06	0.0	3e-08	0.00025265	2.76e-06	4.4e-07	1.8e-06	609.72950134	730.40622205	743.06802654	4.5672658	0.04436067	-0.34943648
0.09539	11.374	0.0017946	1.52e-06	0.0	3e-08	0.00025144	2.77e-06	4.4e-07	1.8e-06	609.8339019	730.40991048	743.03432504	4.54807079	0.04455037	-0.34941001
0.09549	11.37735	0.00179578	1.53e-06	0.0	3e-08	0.00025024	2.78e-06	4.4e-07	1.8e-06	609.93786425	730.41419833	743.00075369	4.52866749	0.04474225	-0.34938365
0.09559	11.38065	0.00179693	1.53e-06	0.0	3e-08	0.00024906	2.8e-06	4.4e-07	1.8e-06	610.04138365	730.41909798	742.96731389	4.50904892	0.04493645	-0.34935739
0.09569	11.38391	0.00179807	1.54e-06	0.0	3e-08	0.0002479	2.81e-06	4.4e-07	1.8e-06	610.14445492	730.42462292	742.93400722	4.48909816	0.0451366	-0.34933124
0.09579	11.38713	0.0017992	1.55e-06	0.0	3e-08	0.00024676	2.82e-06	4.5e-07	1.81e-06	610.24707044	730.43079237	742.90083592	4.46895638	0.04533817	-0.34930519
0.09589	11.3903	0.0018003	1.55e-06	0.0	3e-08	0.00024563	2.84e-06	4.5e-07	1.81e-06	610.34922603	730.43761739	742.86780127	4.44855592	0.04554322	-0.34927925
0.09599	11.39344	0.00180139	1.56e-06	0.0	3e-08	0.00024452	2.85e-06	4.5e-07	1.81e-06	610.4509158	730.44511312	742.83490503	4.42788587	0.04575201	-0.34925342
0.09609	11.39653	0.00180247	1.56e-06	0.0	3e-08	0.00024342	2.86e-06	4.5e-07	1.81e-06	610.5521336	730.45329531	742.80214904	4.40693494	0.04596484	-0.3492277
0.09619	11.39958	0.00180352	1.57e-06	0.0	3e-08	0.00024234	2.88e-06	4.6e-07	1.81e-06	610.652873	730.46218029	742.76953523	4.38569149	0.04618198	-0.34920209
0.09629	11.40258	0.00180456	1.58e-06	0.0	3e-08	0.00024128	2.89e-06	4.6e-07	1.81e-06	610.75312732	730.47178503	742.73706559	4.36414349	0.04640374	-0.34917659
0.09639	11.40554	0.00180558	1.58e-06	0.0	3e-08	0.00024024	2.9e-06	4.6e-07	1.81e-06	610.8528891	730.48212837	742.70474233	4.34214979	0.04663479	-0.34915122
0.09649	11.40845	0.00180659	1.59e-06	0.0	3e-08	0.00023921	2.91e-06	4.6e-07	1.81e-06	610.95214837	730.49323516	742.67256842	4.31987221	0.04686955	-0.34912595
0.09659	11.41132	0.00180757	1.59e-06	0.0	3e-08	0.00023821	2.93e-06	4.6e-07	1.81e-06	611.05089869	730.50512171	742.64054577	4.29722724	0.04711073	-0.34910081
0.09669	11.41415	0.00180854	1.6e-06	0.0	3e-08	0.00023722	2.94e-06	4.7e-07	1.82e-06	611.14913162	730.5178091	742.6086769	4.27419762	0.04735881	-0.34907579
0.09679	11.41692	0.00180949	1.6e-06	0.0	3e-08	0.00023624	2.95e-06	4.7e-07	1.82e-06	611.24683834	730.53131939	742.57696442	4.25076544	0.04761428	-0.34905088
0.09689	11.41965	0.00181043	1.61e-06	0.0	3e-08	0.00023529	2.96e-06	4.7e-07	1.82e-06	611.34400961	730.54567557	742.54541109	4.2269122	0.04787765	-0.34902611
0.09699	11.42234	0.00181135	1.61e-06	0.0	3e-08	0.00023435	2.97e-06	4.7e-07	1.82e-06	611.44063574	730.56090166	742.51401976	4.20261878	0.04814945	-0.34900146
0.09709	11.42497	0.00181225	1.62e-06	0.0	3e-08	0.00023343	2.99e-06	4.7e-07	1.82e-06	611.53670596	730.57702429	742.48279362	4.177728	0.04843495	-0.34897694
0.09719	11.42756	0.00181313	1.62e-06	0.0	3e-08	0.00023253	3e-06	4.8e-07	1.82e-06	611.63220669	730.59407667	742.45173668	4.15236664	0.04872966	-0.34895255
0.09729	11.43009	0.00181399	1.63e-06	0.0	3e-08	0.00023165	3.01e-06	4.8e-07	1.82e-06	611.72712715	730.61208546	742.42085213	4.12645024	0.04903636	-0.3489283
0.09739	11.43258	0.00181484	1.63e-06	0.0	3e-08	0.00023078	3.02e-06	4.8e-07	1.82e-06	611.82145447	730.63108219	742.39014375	4.09994594	0.04935604	-0.34890419
0.09749	11.43501	0.00181566	1.64e-06	0.0	3e-08	0.00022994	3.03e-06	4.8e-07	1.82e-06	611.91517503	730.65110016	742.35961557	4.07281933	0.04968975	-0.34888022
0.09759	11.43739	0.00181647	1.64e-06	0.0	3e-08	0.00022911	3.04e-06	4.8e-07	1.82e-06	612.00827325	730.67217748	742.32927216	4.04488306	0.05004424	-0.3488564
0.09769	11.43972	0.00181726	1.65e-06	0.0	3e-08	0.00022831	3.05e-06	4.8e-07	1.82e-06	612.1007315	730.69435712	742.29911869	4.01626963	0.0504143	-0.34883273
0.09779	11.442	0.00181803	1.65e-06	0.0	3e-08	0.00022752	3.06e-06	4.9e-07	1.83e-06	612.19253364	730.71767834	742.26915991	3.9868674	0.05080385	-0.3488092
0.09789	11.44422	0.00181878	1.66e-06	0.0	3e-08	0.00022675	3.07e-06	4.9e-07	1.83e-06	612.28366132	730.7421858	742.23940119	3.95662441	0.05121457	-0.34878584
0.09799	11.44638	0.00181951	1.66e-06	0.0	3e-08	0.000226	3.08e-06	4.9e-07	1.83e-06	612.37409495	730.76792702	742.20984828	3.92548618	0.05164822	-0.34876263
0.09809	11.44849	0.00182022	1.67e-06	0.0	3e-08	0.00022527	3.09e-06	4.9e-07	1.83e-06	612.46381178	730.79495714	742.18050783	3.8931966	0.05211403	-0.3487396
0.09819	11.45054	0.00182091	1.67e-06	0.0	3e-08	0.00022457	3.1e-06	4.9e-07	1.83e-06	612.5527867	730.82333684	742.15138715	3.85985933	0.0526079	-0.34871674
0.09829	11.45253	0.00182159	1.67e-06	0.0	3e-08	0.00022388	3.11e-06	4.9e-07	1.83e-06	612.64099439	730.8531274	742.12249366	3.82531924	0.05313531	-0.34869405
0.09839	11.45446	0.00182224	1.68e-06	0.0	3e-08	0.00022321	3.12e-06	5e-07	1.83e-06	612.72840594	730.88439863	742.09383577	3.78933428	0.05370518	-0.34867156
0.09849	11.45633	0.00182286	1.68e-06	0.0	3e-08	0.00022257	3.13e-06	5e-07	1.83e-06	612.81498681	730.91723392	742.06542352	3.75188293	0.0543179	-0.34864925
0.09859	11.45814	0.00182347	1.69e-06	0.0	3e-08	0.00022195	3.14e-06	5e-07	1.83e-06	612.90070268	730.95171609	742.03726689	3.71279168	0.05497971	-0.34862715
0.09869	11.45988	0.00182406	1.69e-06	0.0	3e-08	0.00022135	3.15e-06	5e-07	1.83e-06	612.98551471	730.9879387	742.00937716	3.67190681	0.05569608	-0.34860525
0.09879	11.46155	0.00182462	1.69e-06	0.0	3e-08	0.00022077	3.15e-06	5e-07	1.83e-06	613.06937657	731.02601338	741.98176776	3.62872454	0.05648603	-0.34858358
0.09889	11.46316	0.00182516	1.7e-06	0.0	3e-08	0.00022022	3.16e-06	5e-07	1.83e-06	613.15223744	731.06606239	741.95445341	3.58325194	0.05734877	-0.34856214
0.09899	11.46469	0.00182567	1.7e-06	0.0	3e-08	0.00021969	3.17e-06	5e-07	1.83e-06	613.23403874	731.10822673	741.92745103	3.53488378	0.05830754	-0.34854094
0.09909	11.46615	0.00182616	1.7e-06	0.0	3e-08	0.00021919	3.18e-06	5e-07	1.83e-06	613.31471145	731.15267245	741.90078056	3.48336785	0.05937148	-0.34852001
0.09919	11.46754	0.00182663	1.71e-06	0.0	3e-08	0.00021871	3.18e-06	5.1e-07	1.83e-06	613.39417857	731.19958468	741.8744642	3.42805495	0.06056562	-0.34849935
0.09929	11.46884	0.00182707	1.71e-06	0.0	3e-08	0.00021827	3.19e-06	5.1e-07	1.83e-06	613.47234491	731.24919213	741.84852936	3.36823157	0.06191748	-0.348479
0.09939	11.47007	0.00182748	1.71e-06	0.0	3e-08	0.00021784	3.2e-06	5.1e-07	1.83e-06	613.5490975	731.30176606	741.82300851	3.30276618	0.06347161	-0.34845897
0.09949	11.47121	0.00182786	1.71e-06	0.0	3e-08	0.00021745	3.2e-06	5.1e-07	1.84e-06	613.62429653	731.35764203	741.79794181	3.23050471	0.06527329	-0.34843931
0.09959	11.47225	0.00182821	1.72e-06	0.0	3e-08	0.00021709	3.21e-06	5.1e-07	1.84e-06	613.69776639	731.41724095	741.77337959	3.14945783	0.06740181	-0.34842003
0.09969	11.4732	0.00182853	1.72e-06	0.0	3e-08	0.00021677	3.21e-06	5.1e-07	1.84e-06	613.76927631	731.48111504	741.7493879	3.05650884	0.06998283	-0.34840122
0.09979	11.47405	0.00182882	1.72e-06	0.0	3e-08	0.00021648	3.22e-06	5.1e-07	1.84e-06	613.83851333	731.55001164	741.72605618	2.94702756	0.07320416	-0.34838292
0.09989	11.47478	0.00182906	1.72e-06	0.0	3e-08	0.00021622	3.22e-06	5.1e-07	1.84e-06	613.90501894	731.62502159	741.70351522	2.81248505	0.07741493	-0.34836525
0.09999	11.47538	0.00182926	1.72e-06	0.0	3e-08	0.00021602	3.22e-06	5.1e-07	1.84e-06	613.96805917	731.70788158	741.68197405	2.63465884	0.0833666	-0.34834838
0.10001	11.47548	0.0018293	1.72e-06	0.0	3e-08	0.00021598	3.22e-06	5.1e-07	1.84e-06	613.98014895	731.72563644	741.67781491	1273.92998285	32.73630941	37.40510266
