# Supplementary material for: Dataset for the simulated biomass pyrolysis in rotary kilns with varying particle residence time distributions
Source: Data Brief. 2021 Nov 23;39:107603. doi: 10.1016/j.dib.2021.107603 (PMC8633881; doi:10.1016/j.dib.2021.107603)
Supplement: Supplementary Data S1 — Supplementary Raw Research Data. This is open data under the CC BY license http://creativecommons.org/licenses/by/4.0/ [file mmc1.zip › supplementary/111/logFiles/log_Pe12]

l,m	Tau,s	F_w,kg/s	F_is,kg/s	F_c,kg/s	F_rt,kg/s	F_w_wet,kg/s	F_it,kg/s	F_g,kg/s	F_H2O_g,kg/s	T_b,K	T_g,K	T_w,K	q_bed,kW/m	q_gas,kW/m	q_loss,kW/m
1e-05	0.00086	0.0	0.0	0.0	0.0	0.00205284	0.0	0.0	0.0	298.22087006	298.66906969	833.12943056	26.19387008	3.60803254	-0.42016379
0.0001	0.01636	0.0	0.0	0.0	0.0	0.00205284	0.0	0.0	0.0	298.85805273	303.33295929	832.94446579	26.15523284	3.59968882	-0.42001854
0.0002	0.03358	0.0	0.0	0.0	0.0	0.00205284	0.0	0.0	0.0	299.56466833	308.49851152	832.73928832	26.11240495	3.59015828	-0.4198574
0.0003	0.05079	0.0	0.0	0.0	0.0	0.00205284	0.0	0.0	0.0	300.26985161	313.64626829	832.53446883	26.0696959	3.58031776	-0.41969655
0.0004	0.068	0.0	0.0	0.0	0.0	0.00205284	0.0	0.0	0.0	300.9736074	318.7758332	832.33000861	26.02710257	3.57017619	-0.41953598
0.0005	0.08519	0.0	0.0	0.0	0.0	0.00205284	0.0	0.0	0.0	301.67594044	323.88680231	832.12590898	25.98462363	3.55971528	-0.4193757
0.0006	0.10238	0.0	0.0	0.0	0.0	0.00205284	0.0	0.0	0.0	302.37685552	328.97878353	831.92217123	25.94226042	3.54895969	-0.41921569
0.0007	0.11955	0.0	0.0	0.0	0.0	0.00205284	0.0	0.0	0.0	303.07635737	334.05137803	831.71879665	25.90000949	3.53787735	-0.41905598
0.0008	0.13672	0.0	0.0	0.0	0.0	0.00205284	0.0	0.0	0.0	303.77445063	339.1041684	831.51578669	25.85787374	3.52649195	-0.41889655
0.0009	0.15388	0.0	0.0	0.0	0.0	0.00205284	0.0	0.0	0.0	304.47114008	344.13676217	831.31314262	25.8158524	3.51479723	-0.4187374
0.001	0.17104	0.0	0.0	0.0	0.0	0.00205284	0.0	0.0	0.0	305.16643029	349.14873746	831.11086592	25.77393976	3.50275639	-0.41857856
0.0011	0.18818	0.0	0.0	0.0	0.0	0.00205284	0.0	0.0	0.0	305.86032592	354.13968222	830.90895799	25.73214245	3.49041206	-0.41841999
0.0012	0.20532	0.0	0.0	0.0	0.0	0.00205284	0.0	0.0	0.0	306.55283161	359.10918628	830.70742024	25.69045146	3.47771728	-0.41826173
0.0013	0.22245	0.0	0.0	0.0	0.0	0.00205284	0.0	0.0	0.0	307.24395167	364.05680143	830.50625436	25.64887299	3.46470196	-0.41810375
0.0014	0.23957	0.0	0.0	0.0	0.0	0.00205284	0.0	0.0	0.0	307.93369079	368.98212185	830.30546173	25.60740588	3.45136059	-0.41794607
0.0015	0.25668	0.0	0.0	0.0	0.0	0.00205284	0.0	0.0	0.0	308.62205357	373.88472997	830.10504379	25.56605035	3.43769417	-0.41778868
0.0016	0.27379	0.0	0.0	0.0	0.0	0.00205284	0.0	0.0	0.0	309.30904459	378.76420925	829.90500199	25.5248066	3.42370369	-0.41763157
0.0017	0.29088	0.0	0.0	0.0	0.0	0.00205284	0.0	0.0	0.0	309.99466847	383.62014411	829.70533777	25.48367483	3.40939012	-0.41747476
0.0018	0.30797	0.0	0.0	0.0	0.0	0.00205284	0.0	0.0	0.0	310.67892949	388.45209705	829.50605279	25.4426323	3.39467709	-0.41731829
0.0019	0.32505	0.0	0.0	0.0	0.0	0.00205284	0.0	0.0	0.0	311.36183162	393.25961372	829.30714888	25.40171031	3.37967042	-0.41716209
0.002	0.34212	0.0	0.0	0.0	0.0	0.00205284	0.0	0.0	0.0	312.04337976	398.04229657	829.10862732	25.36089714	3.36433095	-0.41700618
0.0021	0.35919	0.0	0.0	0.0	0.0	0.00205284	0.0	0.0	0.0	312.72357835	402.79972245	828.91048961	25.3201927	3.34865859	-0.41685058
0.0022	0.37624	0.0	0.0	0.0	0.0	0.00205284	0.0	0.0	0.0	313.40243188	407.5314683	828.71273729	25.27959686	3.33265326	-0.41669527
0.0023	0.39329	0.0	0.0	0.0	0.0	0.00205284	0.0	0.0	0.0	314.0799448	412.23711108	828.51537188	25.23910951	3.31631488	-0.41654025
0.0024	0.41033	0.0	0.0	0.0	0.0	0.00205284	0.0	0.0	0.0	314.75612099	416.91622483	828.31839511	25.19870411	3.29961072	-0.41638559
0.0025	0.42736	0.0	0.0	0.0	0.0	0.00205284	0.0	0.0	0.0	315.43096463	421.56838514	828.12180861	25.15841785	3.28258678	-0.41623121
0.0026	0.44438	0.0	0.0	0.0	0.0	0.00205284	0.0	0.0	0.0	316.10448027	426.19316973	827.92561386	25.11823587	3.26522473	-0.41607712
0.0027	0.4614	0.0	0.0	0.0	0.0	0.00205284	0.0	0.0	0.0	316.77667218	430.79015486	827.72981246	25.07815766	3.24752403	-0.41592335
0.0028	0.47841	0.0	0.0	0.0	0.0	0.00205284	0.0	0.0	0.0	317.4475446	435.35891677	827.53440601	25.03818275	3.22948412	-0.41576988
0.0029	0.4954	0.0	0.0	0.0	0.0	0.00205284	0.0	0.0	0.0	318.11710176	439.89903166	827.33939612	24.99831063	3.21110446	-0.41561673
0.003	0.51239	0.0	0.0	0.0	0.0	0.00205284	0.0	0.0	0.0	318.78534746	444.41014934	827.14478415	24.95852411	3.19245566	-0.41546391
0.0031	0.52937	0.0	0.0	0.0	0.0	0.00205284	0.0	0.0	0.0	319.45228594	448.8918389	826.95057175	24.91884685	3.17343429	-0.41531139
0.0032	0.54635	0.0	0.0	0.0	0.0	0.00205284	0.0	0.0	0.0	320.11792133	453.3436793	826.75676054	24.87926869	3.15408106	-0.41515918
0.0033	0.56331	0.0	0.0	0.0	0.0	0.00205284	0.0	0.0	0.0	320.78225768	457.76526246	826.5633521	24.8397889	3.13439634	-0.41500729
0.0034	0.58027	0.0	0.0	0.0	0.0	0.00205284	0.0	0.0	0.0	321.44529904	462.1561817	826.37034803	24.8004068	3.11438047	-0.41485572
0.0035	0.59722	0.0	0.0	0.0	0.0	0.00205284	0.0	0.0	0.0	322.10704938	466.51603627	826.17774987	24.76111678	3.09411944	-0.41470447
0.0036	0.61416	0.0	0.0	0.0	0.0	0.00205284	0.0	0.0	0.0	322.76751256	470.84455975	825.98555856	24.72192448	3.07350257	-0.41455354
0.0037	0.63109	0.0	0.0	0.0	0.0	0.00205284	0.0	0.0	0.0	323.42669257	475.14129633	825.79377594	24.68282683	3.05257195	-0.41440293
0.0038	0.64801	0.0	0.0	0.0	0.0	0.00205284	0.0	0.0	0.0	324.08459329	479.40586743	825.6024035	24.64382301	3.03132962	-0.41425264
0.0039	0.66493	0.0	0.0	0.0	0.0	0.00205284	0.0	0.0	0.0	324.74121859	483.63789804	825.41144271	24.60491224	3.00977759	-0.41410268
0.004	0.68184	0.0	0.0	0.0	0.0	0.00205284	0.0	0.0	0.0	325.3965723	487.83701679	825.22089505	24.56609372	2.98791791	-0.41395304
0.0041	0.69874	0.0	0.0	0.0	0.0	0.00205284	0.0	0.0	0.0	326.0506582	492.00288972	825.03076181	24.52736201	2.9658659	-0.41380372
0.0042	0.71563	0.0	0.0	0.0	0.0	0.00205284	0.0	0.0	0.0	326.70348001	496.13527073	824.84104382	24.48872256	2.94347098	-0.41365473
0.0043	0.73251	0.0	0.0	0.0	0.0	0.00205284	0.0	0.0	0.0	327.3550415	500.23375307	824.65174277	24.45017217	2.9207939	-0.41350607
0.0044	0.74938	0.0	0.0	0.0	0.0	0.00205284	0.0	0.0	0.0	328.00534636	504.29800575	824.46285997	24.41170995	2.89783864	-0.41335774
0.0045	0.76625	0.0	0.0	0.0	0.0	0.00205284	0.0	0.0	0.0	328.65439825	508.32770389	824.27439669	24.37333504	2.87460917	-0.41320974
0.0046	0.78311	0.0	0.0	0.0	0.0	0.00205284	0.0	0.0	0.0	329.3022008	512.32252869	824.0863542	24.33504656	2.85110947	-0.41306207
0.0047	0.79995	0.0	0.0	0.0	0.0	0.00205284	0.0	0.0	0.0	329.94875759	516.28222732	823.89873342	24.29683815	2.82746011	-0.41291472
0.0048	0.81679	0.0	0.0	0.0	0.0	0.00205284	0.0	0.0	0.0	330.59407213	520.20655968	823.71153523	24.25871655	2.80350306	-0.41276772
0.0049	0.83363	0.0	0.0	0.0	0.0	0.00205284	0.0	0.0	0.0	331.23814799	524.0951991	823.52476097	24.22067789	2.7793058	-0.41262104
0.005	0.85045	0.0	0.0	0.0	0.0	0.00205284	0.0	0.0	0.0	331.88098864	527.94787507	823.33841168	24.18272121	2.75487407	-0.4124747
0.0051	0.86727	0.0	0.0	0.0	0.0	0.00205284	0.0	0.0	0.0	332.52259756	531.76432541	823.1524884	24.14484555	2.73021362	-0.4123287
0.0052	0.88407	0.0	0.0	0.0	0.0	0.00205284	0.0	0.0	0.0	333.16297815	535.54429632	822.9669921	24.10704996	2.7053302	-0.41218303
0.0053	0.90087	0.0	0.0	0.0	0.0	0.00205284	0.0	0.0	0.0	333.80213375	539.28763791	822.78192323	24.06932702	2.68036809	-0.41203768
0.0054	0.91766	0.0	0.0	0.0	0.0	0.00205284	0.0	0.0	0.0	334.4400677	542.9941303	822.59728263	24.03168516	2.65513141	-0.41189268
0.0055	0.93444	0.0	0.0	0.0	0.0	0.00205284	0.0	0.0	0.0	335.07678332	546.66353257	822.41307124	23.99411972	2.62970537	-0.41174802
0.0056	0.95122	0.0	0.0	0.0	0.0	0.00205284	0.0	0.0	0.0	335.71228389	550.29564469	822.22928982	23.9566297	2.6040966	-0.41160369
0.0057	0.96798	0.0	0.0	0.0	0.0	0.00205284	0.0	0.0	0.0	336.34657267	553.89027599	822.04593908	23.91921409	2.57831163	-0.4114597
0.0058	0.98474	0.0	0.0	0.0	0.0	0.00205284	0.0	0.0	0.0	336.97965284	557.44724501	821.86301969	23.88187192	2.55235688	-0.41131605
0.0059	1.00149	0.0	0.0	0.0	0.0	0.00205284	0.0	0.0	0.0	337.61152759	560.96637943	821.68053229	23.84460218	2.52623866	-0.41117275
0.006	1.01823	0.0	0.0	0.0	0.0	0.00205284	0.0	0.0	0.0	338.24220006	564.44751584	821.49847748	23.80740391	2.49996316	-0.41102978
0.0061	1.03496	0.0	0.0	0.0	0.0	0.00205284	0.0	0.0	0.0	338.87167336	567.8904997	821.31685583	23.77027611	2.47353647	-0.41088716
0.0062	1.05168	0.0	0.0	0.0	0.0	0.00205284	0.0	0.0	0.0	339.49995046	571.29531976	821.13566713	23.7332071	2.44721828	-0.41074484
0.0063	1.0684	0.0	0.0	0.0	0.0	0.00205284	0.0	0.0	0.0	340.12703434	574.66193434	820.95491137	23.69621237	2.420625	-0.41060289
0.0064	1.0851	0.0	0.0	0.0	0.0	0.00205284	0.0	0.0	0.0	340.75292806	577.99013923	820.77458941	23.65928413	2.393924	-0.41046128
0.0065	1.1018	0.0	0.0	0.0	0.0	0.00205284	0.0	0.0	0.0	341.37763457	581.27984625	820.59470151	23.62242131	2.36712366	-0.41032001
0.0066	1.11849	0.0	0.0	0.0	0.0	0.00205284	0.0	0.0	0.0	342.00115678	584.53097874	820.41524788	23.58562284	2.34023235	-0.41017908
0.0067	1.13517	0.0	0.0	0.0	0.0	0.00205284	0.0	0.0	0.0	342.62349759	587.74347147	820.23622868	23.54888764	2.3132584	-0.4100385
0.0068	1.15185	0.0	0.0	0.0	0.0	0.00205284	0.0	0.0	0.0	343.24465982	590.91727064	820.05764401	23.51221466	2.28621015	-0.40989827
0.0069	1.16851	0.0	0.0	0.0	0.0	0.00205284	0.0	0.0	0.0	343.8646463	594.05233389	819.87949393	23.47560282	2.25909592	-0.40975837
0.007	1.18517	0.0	0.0	0.0	0.0	0.00205284	0.0	0.0	0.0	344.48345979	597.14863024	819.70177845	23.43905106	2.231924	-0.40961883
0.0071	1.20181	0.0	0.0	0.0	0.0	0.00205284	0.0	0.0	0.0	345.10110305	600.20619346	819.5244972	23.40255643	2.20487086	-0.40947957
0.0072	1.21845	0.0	0.0	0.0	0.0	0.00205284	0.0	0.0	0.0	345.71757882	603.22513131	819.34764939	23.36612074	2.1776874	-0.40934069
0.0073	1.23508	0.0	0.0	0.0	0.0	0.00205284	0.0	0.0	0.0	346.33288974	606.20537298	819.17123532	23.32974175	2.15048865	-0.40920215
0.0074	1.2517	0.0	0.0	0.0	0.0	0.00205284	0.0	0.0	0.0	346.94703846	609.1469532	818.99525468	23.29341836	2.12328488	-0.40906396
0.0075	1.26832	0.0	0.0	0.0	0.0	0.00205284	0.0	0.0	0.0	347.56002757	612.0499203	818.8197071	23.25714949	2.09608645	-0.4089261
0.0076	1.28492	0.0	0.0	0.0	0.0	0.00205284	0.0	0.0	0.0	348.17185966	614.91433628	818.64459215	23.22093405	2.06890378	-0.40878859
0.0077	1.30152	0.0	0.0	0.0	0.0	0.00205284	0.0	0.0	0.0	348.78253725	617.74027687	818.46990931	23.18477097	2.04174741	-0.40865142
0.0078	1.3181	0.0	0.0	0.0	0.0	0.00205284	0.0	0.0	0.0	349.39206284	620.52783167	818.29565802	23.14865916	2.01462794	-0.40851459
0.0079	1.33468	0.0	0.0	0.0	0.0	0.00205284	0.0	0.0	0.0	350.00043892	623.27710417	818.12183765	23.11259753	1.98755604	-0.4083781
0.008	1.35125	0.0	0.0	0.0	0.0	0.00205284	0.0	0.0	0.0	350.60766794	625.98820038	817.94844755	23.07659574	1.96048277	-0.40824191
0.0081	1.36782	0.0	0.0	0.0	0.0	0.00205284	0.0	0.0	0.0	351.21375263	628.6611585	817.77548727	23.04063647	1.93350931	-0.40810609
0.0082	1.38437	0.0	0.0	0.0	0.0	0.00205284	0.0	0.0	0.0	351.81869516	631.29617772	817.6029558	23.0047253	1.90660938	-0.4079706
0.0083	1.40091	0.0	0.0	0.0	0.0	0.00205284	0.0	0.0	0.0	352.42249791	633.89340696	817.43085228	22.96886131	1.87979323	-0.40783545
0.0084	1.41745	0.0	0.0	0.0	0.0	0.00205284	0.0	0.0	0.0	353.02516322	636.45300822	817.25917579	22.93304355	1.85307113	-0.40770064
0.0085	1.43398	0.0	0.0	0.0	0.0	0.00205284	0.0	0.0	0.0	353.62669339	638.97515659	817.08792533	22.8972711	1.82645342	-0.40756616
0.0086	1.4505	0.0	0.0	0.0	0.0	0.00205284	0.0	0.0	0.0	354.22709071	641.4600403	816.91709988	22.86154302	1.79995045	-0.40743201
0.0087	1.46701	0.0	0.0	0.0	0.0	0.00205284	0.0	0.0	0.0	354.82635743	643.90786076	816.7466983	22.82585841	1.77357264	-0.4072982
0.0088	1.48351	0.0	0.0	0.0	0.0	0.00205284	0.0	0.0	0.0	355.42449576	646.31883253	816.57671941	22.79021635	1.74733046	-0.40716471
0.0089	1.5	0.0	0.0	0.0	0.0	0.00205284	0.0	0.0	0.0	356.02150792	648.69318339	816.40716199	22.75462042	1.72117093	-0.40703156
0.009	1.51649	0.0	0.0	0.0	0.0	0.00205284	0.0	0.0	0.0	356.6173964	651.03090288	816.23802595	22.71907441	1.69503834	-0.40689875
0.0091	1.53296	0.0	0.0	0.0	0.0	0.00205284	0.0	0.0	0.0	357.2121632	653.33236126	816.06930936	22.68356215	1.66915964	-0.40676626
0.0092	1.54943	0.0	0.0	0.0	0.0	0.00205284	0.0	0.0	0.0	357.80581043	655.59781282	815.90101083	22.64809045	1.64343647	-0.40663409
0.0093	1.56589	0.0	0.0	0.0	0.0	0.00205283	0.0	0.0	0.0	358.39834023	657.82750844	815.73312901	22.61265861	1.61787699	-0.40650226
0.0094	1.58234	1e-08	0.0	0.0	0.0	0.00205283	0.0	0.0	0.0	358.9897547	660.02170901	815.56566248	22.57726596	1.5924893	-0.40637075
0.0095	1.59878	1e-08	0.0	0.0	0.0	0.00205283	0.0	0.0	0.0	359.58005592	662.18068541	815.39860979	22.54191182	1.56728143	-0.40623956
0.0096	1.61522	1e-08	0.0	0.0	0.0	0.00205283	0.0	0.0	0.0	360.16924594	664.3047183	815.23196942	22.50659555	1.54226131	-0.4061087
0.0097	1.63164	1e-08	0.0	0.0	0.0	0.00205283	0.0	0.0	0.0	360.75732681	666.394098	815.06573982	22.4713165	1.5174368	-0.40597816
0.0098	1.64806	1e-08	0.0	0.0	0.0	0.00205283	0.0	0.0	0.0	361.34430055	668.4491244	814.89991937	22.43607405	1.49281571	-0.40584794
0.0099	1.66446	1e-08	0.0	0.0	0.0	0.00205283	0.0	0.0	0.0	361.93016938	670.46991515	814.73450741	22.4008831	1.46816022	-0.40571805
0.01	1.68086	1e-08	0.0	0.0	0.0	0.00205283	0.0	0.0	0.0	362.51493525	672.45681228	814.56950212	22.36571872	1.44386355	-0.40558847
0.0101	1.69725	1e-08	0.0	0.0	0.0	0.00205283	0.0	0.0	0.0	363.0986001	674.41016918	814.4049016	22.3305906	1.41977069	-0.40545921
0.0102	1.71363	1e-08	0.0	0.0	0.0	0.00205283	0.0	0.0	0.0	363.68116589	676.3302934	814.2407042	22.29549833	1.39588658	-0.40533027
0.0103	1.73001	1e-08	0.0	0.0	0.0	0.00205283	0.0	0.0	0.0	364.26263458	678.2174982	814.07690825	22.26044155	1.37221595	-0.40520164
0.0104	1.74637	1e-08	0.0	0.0	0.0	0.00205283	0.0	0.0	0.0	364.84300814	680.07210224	813.91351204	22.2254199	1.34876334	-0.40507332
0.0105	1.76273	1e-08	0.0	0.0	0.0	0.00205283	0.0	0.0	0.0	365.42228848	681.8944293	813.75051383	22.19043305	1.32553308	-0.40494532
0.0106	1.77907	1e-08	0.0	0.0	0.0	0.00205283	0.0	0.0	0.0	366.00047753	683.68480799	813.58791186	22.1554807	1.30252932	-0.40481762
0.0107	1.79541	1e-08	0.0	0.0	0.0	0.00205283	0.0	0.0	0.0	366.57757721	685.44357149	813.42570433	22.12056256	1.27975599	-0.40469024
0.0108	1.81174	1e-08	0.0	0.0	0.0	0.00205283	0.0	0.0	0.0	367.15358941	687.17102042	813.26388966	22.08568004	1.25714601	-0.40456317
0.0109	1.82806	1e-08	0.0	0.0	0.0	0.00205283	0.0	0.0	0.0	367.72851603	688.86747986	813.10246613	22.05083031	1.23481302	-0.40443641
0.011	1.84437	1e-08	0.0	0.0	0.0	0.00205283	0.0	0.0	0.0	368.30235895	690.53331136	812.94143175	22.01601426	1.21271422	-0.40430995
0.0111	1.86067	1e-08	0.0	0.0	0.0	0.00205283	0.0	0.0	0.0	368.87512003	692.16885586	812.78078472	21.9812317	1.19085197	-0.40418379
0.0112	1.87697	1e-08	0.0	0.0	0.0	0.00205283	0.0	0.0	0.0	369.44680115	693.7744566	812.62052317	21.9464825	1.16922838	-0.40405793
0.0113	1.89325	1e-08	0.0	0.0	0.0	0.00205283	0.0	0.0	0.0	370.01740415	695.3504588	812.46064525	21.91176652	1.14784533	-0.40393238
0.0114	1.90953	1e-08	0.0	0.0	0.0	0.00205283	0.0	0.0	0.0	370.58693089	696.89720933	812.3011491	21.87708367	1.12670447	-0.40380712
0.0115	1.9258	1e-08	0.0	0.0	0.0	0.00205282	0.0	0.0	0.0	371.15538321	698.41505639	812.14203282	21.84243388	1.10580719	-0.40368216
0.0116	1.94206	2e-08	0.0	0.0	0.0	0.00205282	0.0	0.0	0.0	371.72276294	699.90434921	811.98329454	21.8078171	1.08515465	-0.40355749
0.0117	1.95831	2e-08	0.0	0.0	0.0	0.00205282	0.0	0.0	0.0	372.28907186	701.3654642	811.82493226	21.77322623	1.06479885	-0.40343314
0.0118	1.97455	2e-08	0.0	0.0	0.0	0.00205282	0.0	0.0	0.0	372.85431167	702.79879377	811.66694391	21.73867213	1.04466196	-0.40330907
0.0119	1.99078	2e-08	0.0	0.0	0.0	0.00205282	0.0	0.0	0.0	373.41848429	704.20465986	811.50932771	21.70415031	1.02477712	-0.4031853
0.012	2.00701	2e-08	0.0	0.0	0.0	0.00205282	0.0	0.0	0.0	373.9815915	705.58342104	811.35208171	21.66966073	1.00514512	-0.40306181
0.0121	2.02322	2e-08	0.0	0.0	0.0	0.00205282	0.0	0.0	0.0	374.54363511	706.93543626	811.19520397	21.63520337	0.98576659	-0.40293862
0.0122	2.03943	2e-08	0.0	0.0	0.0	0.00205282	0.0	0.0	0.0	375.10461691	708.26106455	811.03869253	21.60077823	0.96664192	-0.40281571
0.0123	2.05563	2e-08	0.0	0.0	0.0	0.00205282	0.0	0.0	0.0	375.66453868	709.56066477	810.88254546	21.56638534	0.94777131	-0.40269308
0.0124	2.07181	2e-08	0.0	0.0	0.0	0.00205282	0.0	0.0	0.0	376.22340221	710.83459529	810.7267608	21.53202474	0.92915475	-0.40257075
0.0125	2.08799	2e-08	0.0	0.0	0.0	0.00205282	0.0	0.0	0.0	376.78120928	712.08321377	810.5713366	21.49769649	0.910792	-0.40244869
0.0126	2.10417	2e-08	0.0	0.0	0.0	0.00205282	0.0	0.0	0.0	377.33796166	713.30688059	810.4162709	21.46339833	0.89269561	-0.40232692
0.0127	2.12033	3e-08	0.0	0.0	0.0	0.00205281	0.0	0.0	0.0	377.89366107	714.50597025	810.26156169	21.42913392	0.87484525	-0.40220542
0.0128	2.13648	3e-08	0.0	0.0	0.0	0.00205281	0.0	0.0	0.0	378.44830932	715.68082531	810.10720707	21.39490191	0.85724821	-0.40208421
0.0129	2.15263	3e-08	0.0	0.0	0.0	0.00205281	0.0	0.0	0.0	379.00190818	716.83180024	809.9532051	21.36070242	0.83990359	-0.40196327
0.013	2.16876	3e-08	0.0	0.0	0.0	0.00205281	0.0	0.0	0.0	379.55445943	717.95924766	809.79955382	21.32653557	0.8228103	-0.40184261
0.0131	2.18489	3e-08	0.0	0.0	0.0	0.00205281	0.0	0.0	0.0	380.10596482	719.06351813	809.64625133	21.29240152	0.80596706	-0.40172222
0.0132	2.20101	3e-08	0.0	0.0	0.0	0.00205281	0.0	0.0	0.0	380.65642614	720.14495984	809.49329568	21.25830044	0.78937238	-0.4016021
0.0133	2.21712	3e-08	0.0	0.0	0.0	0.00205281	0.0	0.0	0.0	381.20584515	721.20391837	809.34068498	21.2242325	0.77302456	-0.40148225
0.0134	2.23322	3e-08	0.0	0.0	0.0	0.0020528	0.0	0.0	0.0	381.75422363	722.24073643	809.18841731	21.19019793	0.75692172	-0.40136267
0.0135	2.24931	4e-08	0.0	0.0	0.0	0.0020528	0.0	0.0	0.0	382.30156334	723.25575359	809.03649079	21.15618578	0.74115375	-0.40124338
0.0136	2.26539	4e-08	0.0	0.0	0.0	0.0020528	0.0	0.0	0.0	382.84786566	724.24947386	808.88490283	21.12221242	0.72558548	-0.40112434
0.0137	2.28146	4e-08	0.0	0.0	0.0	0.0020528	0.0	0.0	0.0	383.39313263	725.22212718	808.733652	21.08827339	0.71025317	-0.40100557
0.0138	2.29753	4e-08	0.0	0.0	0.0	0.0020528	0.0	0.0	0.0	383.93736599	726.17405074	808.58273642	21.05436786	0.69516343	-0.40088706
0.0139	2.31358	4e-08	0.0	0.0	0.0	0.0020528	0.0	0.0	0.0	384.48056752	727.10557928	808.43215421	21.02049609	0.68031369	-0.40076881
0.014	2.32963	5e-08	0.0	0.0	0.0	0.00205279	0.0	0.0	0.0	385.02273898	728.01704355	808.28190353	20.98665834	0.66570118	-0.40065082
0.0141	2.34567	5e-08	0.0	0.0	0.0	0.00205279	0.0	0.0	0.0	385.56388213	728.90877004	808.13198252	20.95285493	0.65132291	-0.40053308
0.0142	2.3617	5e-08	0.0	0.0	0.0	0.00205279	0.0	0.0	0.0	386.10399876	729.78108069	807.98238937	20.91908616	0.63717569	-0.40041561
0.0143	2.37772	5e-08	0.0	0.0	0.0	0.00205279	0.0	0.0	0.0	386.64309063	730.6342926	807.83312227	20.88535238	0.62325609	-0.40029839
0.0144	2.39373	5e-08	0.0	0.0	0.0	0.00205279	0.0	0.0	0.0	387.18115955	731.46871778	807.68417946	20.85165394	0.6095605	-0.40018142
0.0145	2.40973	6e-08	0.0	0.0	0.0	0.00205278	0.0	0.0	0.0	387.71820729	732.28466284	807.53555916	20.81799122	0.59608507	-0.4000647
0.0146	2.42573	6e-08	0.0	0.0	0.0	0.00205278	0.0	0.0	0.0	388.25423565	733.08242871	807.38725966	20.78436463	0.58282575	-0.39994823
0.0147	2.44171	6e-08	0.0	0.0	0.0	0.00205278	0.0	0.0	0.0	388.78924645	733.86231037	807.23927924	20.75077457	0.56977827	-0.39983201
0.0148	2.45769	6e-08	0.0	0.0	0.0	0.00205278	0.0	0.0	0.0	389.32324148	734.62459657	807.09161623	20.7172215	0.55693814	-0.39971603
0.0149	2.47365	7e-08	0.0	0.0	0.0	0.00205277	0.0	0.0	0.0	389.85622233	735.3696807	806.94426848	20.68365916	0.544716	-0.39960038
0.015	2.48961	7e-08	0.0	0.0	0.0	0.00205277	0.0	0.0	0.0	390.38818984	736.09827308	806.79723249	20.65016634	0.53241067	-0.39948492
0.0151	2.50556	7e-08	0.0	0.0	0.0	0.00205277	0.0	0.0	0.0	390.91914664	736.81029487	806.65050817	20.61670963	0.52031842	-0.3993697
0.0152	2.5215	7e-08	0.0	0.0	0.0	0.00205277	0.0	0.0	0.0	391.4490945	737.50603634	806.50409383	20.58328938	0.50843544	-0.39925472
0.0153	2.53743	8e-08	0.0	0.0	0.0	0.00205276	0.0	0.0	0.0	391.97803522	738.18578231	806.35798782	20.54990597	0.49675776	-0.39913999
0.0154	2.55335	8e-08	0.0	0.0	0.0	0.00205276	0.0	0.0	0.0	392.5059706	738.84981184	806.21218849	20.51655977	0.4852812	-0.39902549
0.0155	2.56926	8e-08	0.0	0.0	0.0	0.00205276	0.0	0.0	0.0	393.03290243	739.49839805	806.06669424	20.48325117	0.47400145	-0.39891123
0.0156	2.58516	9e-08	0.0	0.0	0.0	0.00205275	0.0	0.0	0.0	393.55883252	740.13180789	805.92150348	20.44998058	0.462914	-0.3987972
0.0157	2.60106	9e-08	0.0	0.0	0.0	0.00205275	0.0	0.0	0.0	394.0837627	740.7503019	805.77661465	20.41674844	0.45201416	-0.39868341
0.0158	2.61694	9e-08	0.0	0.0	0.0	0.00205275	0.0	0.0	0.0	394.60769477	741.35413399	805.63202622	20.38355519	0.4412971	-0.39856986
0.0159	2.63282	1e-07	0.0	0.0	0.0	0.00205274	0.0	0.0	0.0	395.13063059	741.94355124	805.48773671	20.35040127	0.43075778	-0.39845653
0.016	2.64869	1e-07	0.0	0.0	0.0	0.00205274	0.0	0.0	0.0	395.65257198	742.51879362	805.34374465	20.31728717	0.420391	-0.39834344
0.0161	2.66454	1.1e-07	0.0	0.0	0.0	0.00205273	0.0	0.0	0.0	396.17352081	743.08009383	805.2000486	20.28421338	0.4101914	-0.39823057
0.0162	2.68039	1.1e-07	0.0	0.0	0.0	0.00205273	0.0	0.0	0.0	396.69347892	743.62767701	805.05664716	20.25118039	0.40015342	-0.39811792
0.0163	2.69623	1.1e-07	0.0	0.0	0.0	0.00205272	0.0	0.0	0.0	397.21244741	744.1621284	804.91353734	20.21811475	0.39097589	-0.39800562
0.0164	2.71206	1.2e-07	0.0	0.0	0.0	0.00205272	0.0	0.0	0.0	397.73042744	744.68400814	804.77071622	20.18514237	0.38145895	-0.39789346
0.0165	2.72789	1.2e-07	0.0	0.0	0.0	0.00205272	0.0	0.0	0.0	398.24742174	745.19311075	804.62818434	20.15220905	0.37211794	-0.39778153
0.0166	2.7437	1.3e-07	0.0	0.0	0.0	0.00205271	0.0	0.0	0.0	398.76343212	745.68967403	804.48594024	20.1193151	0.36294913	-0.39766982
0.0167	2.7595	1.3e-07	0.0	0.0	0.0	0.00205271	0.0	0.0	0.0	399.27846039	746.1739306	804.3439825	20.08646081	0.35394871	-0.39755834
0.0168	2.7753	1.4e-07	0.0	0.0	0.0	0.0020527	0.0	0.0	0.0	399.79250838	746.64610776	804.2023097	20.05364652	0.34511275	-0.39744708
0.0169	2.79108	1.4e-07	0.0	0.0	0.0	0.0020527	0.0	0.0	0.0	400.30557791	747.10642739	804.06092048	20.02087255	0.33643725	-0.39733604
0.017	2.80686	1.5e-07	0.0	0.0	0.0	0.00205269	0.0	0.0	0.0	400.8176708	747.55510584	803.91981346	19.98813923	0.3279181	-0.39722521
0.0171	2.82262	1.6e-07	0.0	0.0	0.0	0.00205268	0.0	0.0	0.0	401.32878888	747.99235381	803.77898732	19.9554469	0.31955113	-0.39711461
0.0172	2.83838	1.6e-07	0.0	0.0	0.0	0.00205268	0.0	0.0	0.0	401.83893399	748.41837621	803.63844076	19.9227959	0.31133205	-0.39700423
0.0173	2.85413	1.7e-07	0.0	0.0	0.0	0.00205267	0.0	0.0	0.0	402.34810798	748.8333721	803.4981725	19.89018659	0.30325649	-0.39689406
0.0174	2.86987	1.7e-07	0.0	0.0	0.0	0.00205267	0.0	0.0	0.0	402.85631269	749.23753454	803.35818128	19.85761933	0.29531998	-0.3967841
0.0175	2.8856	1.8e-07	0.0	0.0	0.0	0.00205266	0.0	0.0	0.0	403.36354998	749.63105048	803.2184659	19.82509449	0.28751798	-0.39667436
0.0176	2.90132	1.9e-07	0.0	0.0	0.0	0.00205265	0.0	0.0	0.0	403.86982172	750.01410067	803.07902515	19.79261244	0.27984584	-0.39656484
0.0177	2.91703	1.9e-07	0.0	0.0	0.0	0.00205265	0.0	0.0	0.0	404.37512883	750.38733883	802.93985565	19.76011195	0.27293897	-0.39645559
0.0178	2.93274	2e-07	0.0	0.0	0.0	0.00205264	0.0	0.0	0.0	404.87947319	750.75093385	802.80095627	19.72769842	0.2657015	-0.39634651
0.0179	2.94843	2.1e-07	0.0	0.0	0.0	0.00205263	0.0	0.0	0.0	405.38285709	751.10483437	802.66232688	19.69532617	0.25860715	-0.39623764
0.018	2.96411	2.2e-07	0.0	0.0	0.0	0.00205262	0.0	0.0	0.0	405.88528236	751.44923319	802.52396624	19.6629954	0.25165307	-0.39612897
0.0181	2.97979	2.2e-07	0.0	0.0	0.0	0.00205262	0.0	0.0	0.0	406.3867508	751.78431929	802.38587313	19.63070631	0.24483641	-0.39602052
0.0182	2.99546	2.3e-07	0.0	0.0	0.0	0.00205261	0.0	0.0	0.0	406.88726423	752.11027773	802.24804632	19.59845909	0.23815428	-0.39591228
0.0183	3.01111	2.4e-07	0.0	0.0	0.0	0.0020526	0.0	0.0	0.0	407.38682447	752.42728971	802.11048462	19.56625392	0.23160379	-0.39580425
0.0184	3.02676	2.5e-07	0.0	0.0	0.0	0.00205259	0.0	0.0	0.0	407.88543334	752.73553249	801.97318686	19.53409101	0.22518203	-0.39569642
0.0185	3.0424	2.6e-07	0.0	0.0	0.0	0.00205258	0.0	0.0	0.0	408.38309266	753.03517941	801.83615189	19.50197055	0.21888608	-0.3955888
0.0186	3.05803	2.7e-07	0.0	0.0	0.0	0.00205257	0.0	0.0	0.0	408.87980425	753.32639987	801.69937856	19.46989273	0.21271297	-0.39548138
0.0187	3.07365	2.8e-07	0.0	0.0	0.0	0.00205256	0.0	0.0	0.0	409.37556994	753.6093593	801.56286575	19.43785774	0.20665975	-0.39537417
0.0188	3.08926	2.9e-07	0.0	0.0	0.0	0.00205255	0.0	0.0	0.0	409.87039156	753.88421917	801.42661237	19.40586578	0.20072343	-0.39526716
0.0189	3.10486	3e-07	0.0	0.0	0.0	0.00205254	0.0	0.0	0.0	410.36427093	754.15113691	801.29061733	19.37391705	0.194901	-0.39516036
0.019	3.12045	3.1e-07	0.0	0.0	0.0	0.00205253	0.0	0.0	0.0	410.85720988	754.41026599	801.15487958	19.34201172	0.18918944	-0.39505376
0.0191	3.13603	3.2e-07	0.0	0.0	0.0	0.00205252	0.0	0.0	0.0	411.3492098	754.66203236	801.01939668	19.31012658	0.18388518	-0.39494736
0.0192	3.15161	3.3e-07	0.0	0.0	0.0	0.00205251	0.0	0.0	0.0	411.84027274	754.90645182	800.88416826	19.27830193	0.17847235	-0.39484116
0.0193	3.16717	3.4e-07	0.0	0.0	0.0	0.0020525	0.0	0.0	0.0	412.33040056	755.1436338	800.74919349	19.2465203	0.17317366	-0.39473515
0.0194	3.18273	3.5e-07	0.0	0.0	0.0	0.00205249	0.0	0.0	0.0	412.8195951	755.3737317	800.61447128	19.21478181	0.16798699	-0.39462935
0.0195	3.19827	3.6e-07	0.0	0.0	0.0	0.00205248	0.0	0.0	0.0	413.30785814	755.59689607	800.4800006	19.18308658	0.16291023	-0.39452375
0.0196	3.21381	3.8e-07	0.0	0.0	0.0	0.00205246	0.0	0.0	0.0	413.7951915	755.8132746	800.34578041	19.15143471	0.15794126	-0.39441834
0.0197	3.22933	3.9e-07	0.0	0.0	0.0	0.00205245	0.0	0.0	0.0	414.281597	756.02301219	800.21180967	19.11982632	0.15307801	-0.39431313
0.0198	3.24485	4e-07	0.0	0.0	0.0	0.00205244	0.0	0.0	0.0	414.76707643	756.22625092	800.07808738	19.08826152	0.14831841	-0.39420812
0.0199	3.26036	4.2e-07	0.0	0.0	0.0	0.00205242	0.0	0.0	0.0	415.2516316	756.4231301	799.94461255	19.0567404	0.14366038	-0.3941033
0.02	3.27586	4.3e-07	0.0	0.0	0.0	0.00205241	0.0	0.0	0.0	415.73526432	756.61378632	799.81138419	19.02526308	0.13910189	-0.39399867
0.0201	3.29135	4.4e-07	0.0	0.0	0.0	0.0020524	0.0	0.0	0.0	416.2179764	756.79835343	799.67840132	18.99382966	0.1346409	-0.39389424
0.0202	3.30683	4.6e-07	0.0	0.0	0.0	0.00205238	0.0	0.0	0.0	416.69976963	756.97696257	799.545663	18.96244022	0.1302754	-0.39379
0.0203	3.3223	4.7e-07	0.0	0.0	0.0	0.00205237	0.0	0.0	0.0	417.18064583	757.14974222	799.41316827	18.93109487	0.12600338	-0.39368596
0.0204	3.33776	4.9e-07	0.0	0.0	0.0	0.00205235	0.0	0.0	0.0	417.66060679	757.31681953	799.28091619	18.89979458	0.12185734	-0.39358208
0.0205	3.35321	5.1e-07	0.0	0.0	0.0	0.00205233	0.0	0.0	0.0	418.13965437	757.4783479	799.1489056	18.86853796	0.1177774	-0.39347841
0.0206	3.36866	5.2e-07	0.0	0.0	0.0	0.00205232	0.0	0.0	0.0	418.61779033	757.63442628	799.01713576	18.83732574	0.1137867	-0.39337493
0.0207	3.38409	5.4e-07	0.0	0.0	0.0	0.0020523	0.0	0.0	0.0	419.09501648	757.78517413	798.88560578	18.806158	0.10988344	-0.39327163
0.0208	3.39951	5.6e-07	0.0	0.0	0.0	0.00205228	0.0	0.0	0.0	419.5713346	757.93070848	798.75431475	18.77503484	0.10606581	-0.39316853
0.0209	3.41493	5.7e-07	0.0	0.0	0.0	0.00205226	0.0	0.0	0.0	420.04674652	758.07114396	798.6232618	18.74395634	0.10233204	-0.39306561
0.021	3.43033	5.9e-07	0.0	0.0	0.0	0.00205225	0.0	0.0	0.0	420.52125401	758.2065928	798.49244606	18.71292257	0.09868037	-0.39296288
0.0211	3.44573	6.1e-07	0.0	0.0	0.0	0.00205223	0.0	0.0	0.0	420.99485888	758.33716487	798.36186666	18.68193363	0.09510907	-0.39286033
0.0212	3.46111	6.3e-07	0.0	0.0	0.0	0.00205221	0.0	0.0	0.0	421.46756293	758.46296772	798.23152276	18.65098957	0.09161642	-0.39275797
0.0213	3.47649	6.5e-07	0.0	0.0	0.0	0.00205219	0.0	0.0	0.0	421.93936795	758.58410659	798.10141352	18.62009048	0.08820071	-0.3926558
0.0214	3.49186	6.7e-07	0.0	0.0	0.0	0.00205217	0.0	0.0	0.0	422.41027573	758.70068444	797.97153811	18.58923644	0.08486027	-0.39255381
0.0215	3.50721	6.9e-07	0.0	0.0	0.0	0.00205214	0.0	0.0	0.0	422.88028806	758.812802	797.84189573	18.55842749	0.08159343	-0.392452
0.0216	3.52256	7.2e-07	0.0	0.0	0.0	0.00205212	0.0	0.0	0.0	423.34940674	758.92055776	797.71248556	18.52766373	0.07839854	-0.39235037
0.0217	3.5379	7.4e-07	0.0	0.0	0.0	0.0020521	0.0	0.0	0.0	423.81763356	759.02404803	797.58330681	18.4969452	0.07527399	-0.39224893
0.0218	3.55323	7.6e-07	0.0	0.0	0.0	0.00205208	0.0	0.0	0.0	424.2849703	759.12337009	797.45435868	18.46627251	0.07223407	-0.39214766
0.0219	3.56855	7.9e-07	0.0	0.0	0.0	0.00205205	0.0	0.0	0.0	424.75141877	759.21862423	797.32564031	18.43564482	0.06925033	-0.39204657
0.022	3.58386	8.1e-07	0.0	0.0	0.0	0.00205203	0.0	0.0	0.0	425.21698074	759.30989318	797.19715101	18.40506256	0.0663329	-0.39194567
0.0221	3.59916	8.3e-07	0.0	0.0	0.0	0.002052	0.0	0.0	0.0	425.68165799	759.39726538	797.06889002	18.3745258	0.06348028	-0.39184494
0.0222	3.61445	8.6e-07	0.0	0.0	0.0	0.00205198	0.0	0.0	0.0	426.14545231	759.48082725	796.94085659	18.3440346	0.060691	-0.39174439
0.0223	3.62973	8.9e-07	0.0	0.0	0.0	0.00205195	0.0	0.0	0.0	426.60836547	759.56066325	796.81304999	18.313589	0.05796362	-0.39164402
0.0224	3.64501	9.1e-07	0.0	0.0	0.0	0.00205193	0.0	0.0	0.0	427.07039926	759.63685589	796.68546949	18.28318905	0.05529671	-0.39154383
0.0225	3.66027	9.4e-07	0.0	0.0	0.0	0.0020519	0.0	0.0	0.0	427.53155544	759.70948576	796.55811436	18.25283481	0.05268884	-0.39144382
0.0226	3.67552	9.7e-07	0.0	0.0	0.0	0.00205187	0.0	0.0	0.0	427.9918358	759.77863155	796.4309839	18.22252632	0.05013864	-0.39134398
0.0227	3.69077	1e-06	0.0	0.0	0.0	0.00205184	0.0	0.0	0.0	428.45124211	759.84437012	796.3040774	18.19226361	0.04764474	-0.39124432
0.0228	3.706	1.03e-06	0.0	0.0	0.0	0.00205181	0.0	0.0	0.0	428.90977614	759.90677648	796.17739418	18.16204674	0.04520578	-0.39114483
0.0229	3.72122	1.06e-06	0.0	0.0	0.0	0.00205178	0.0	0.0	0.0	429.36743965	759.96592384	796.05093355	18.13187573	0.04282045	-0.39104552
0.023	3.73644	1.09e-06	0.0	0.0	0.0	0.00205175	0.0	0.0	0.0	429.82423441	760.02188364	795.92469484	18.10175062	0.04048743	-0.39094638
0.0231	3.75164	1.12e-06	0.0	0.0	0.0	0.00205171	0.0	0.0	0.0	430.2801622	760.07472559	795.79867738	18.07167145	0.03820544	-0.39084741
0.0232	3.76684	1.16e-06	0.0	0.0	0.0	0.00205168	0.0	0.0	0.0	430.73522472	760.12454192	795.6728804	18.04163477	0.03601739	-0.39074862
0.0233	3.78203	1.19e-06	0.0	0.0	0.0	0.00205165	0.0	0.0	0.0	431.18942372	760.1714139	795.54730316	18.01164651	0.03384702	-0.39065
0.0234	3.7972	1.23e-06	0.0	0.0	0.0	0.00205161	0.0	0.0	0.0	431.64276099	760.215385	795.42194514	17.98170412	0.03172592	-0.39055155
0.0235	3.81237	1.26e-06	0.0	0.0	0.0	0.00205158	0.0	0.0	0.0	432.09523828	760.25652086	795.2968057	17.95180761	0.02965305	-0.39045328
0.0236	3.82753	1.3e-06	0.0	0.0	0.0	0.00205154	0.0	0.0	0.0	432.54685734	760.29488569	795.17188418	17.92195698	0.02762737	-0.39035517
0.0237	3.84267	1.34e-06	0.0	0.0	0.0	0.0020515	0.0	0.0	0.0	432.99761991	760.33054236	795.04717996	17.89215224	0.0256479	-0.39025724
0.0238	3.85781	1.38e-06	0.0	0.0	0.0	0.00205146	0.0	0.0	0.0	433.44752774	760.36355242	794.92269242	17.8623934	0.02371366	-0.39015947
0.0239	3.87294	1.41e-06	0.0	0.0	0.0	0.00205142	0.0	0.0	0.0	433.89658257	760.39397612	794.79842094	17.83268046	0.02182372	-0.39006188
0.024	3.88806	1.46e-06	0.0	0.0	0.0	0.00205138	0.0	0.0	0.0	434.34478613	760.42187247	794.6743649	17.80301341	0.01997714	-0.38996445
0.0241	3.90317	1.5e-06	0.0	0.0	0.0	0.00205134	0.0	0.0	0.0	434.79214015	760.44729927	794.5505237	17.77339225	0.01817305	-0.3898672
0.0242	3.91827	1.54e-06	0.0	0.0	0.0	0.0020513	0.0	0.0	0.0	435.23864638	760.47031311	794.42689674	17.74381697	0.01641057	-0.38977011
0.0243	3.93336	1.58e-06	0.0	0.0	0.0	0.00205125	0.0	0.0	0.0	435.68430653	760.49096948	794.30348343	17.71428756	0.01468886	-0.38967319
0.0244	3.94844	1.63e-06	0.0	0.0	0.0	0.00205121	0.0	0.0	0.0	436.12912233	760.50932274	794.18028317	17.68480401	0.01300711	-0.38957644
0.0245	3.96351	1.67e-06	0.0	0.0	0.0	0.00205116	0.0	0.0	0.0	436.57309551	760.52542617	794.05729539	17.65536629	0.01136453	-0.38947985
0.0246	3.97857	1.72e-06	0.0	0.0	0.0	0.00205112	0.0	0.0	0.0	437.01622778	760.53933503	793.93451948	17.62597481	0.00976653	-0.38938342
0.0247	3.99362	1.77e-06	0.0	0.0	0.0	0.00205107	0.0	0.0	0.0	437.45852086	760.55110013	793.81195487	17.59662884	0.00820184	-0.38928717
0.0248	4.00866	1.82e-06	0.0	0.0	0.0	0.00205102	0.0	0.0	0.0	437.89997646	760.56077074	793.689601	17.56732866	0.00667437	-0.38919108
0.0249	4.02369	1.87e-06	0.0	0.0	0.0	0.00205097	0.0	0.0	0.0	438.34059628	760.56839645	793.56745732	17.53807425	0.00518346	-0.38909516
0.025	4.03871	1.92e-06	0.0	0.0	0.0	0.00205092	0.0	0.0	0.0	438.78038204	760.57402597	793.44552326	17.50886558	0.00372847	-0.3889994
0.0251	4.05372	1.97e-06	0.0	0.0	0.0	0.00205086	0.0	0.0	0.0	439.21933543	760.57770718	793.32379826	17.47970262	0.0023088	-0.3889038
0.0252	4.06872	2.03e-06	0.0	0.0	0.0	0.00205081	0.0	0.0	0.0	439.65745815	760.57948713	793.20228178	17.45058534	0.00092385	-0.38880837
0.0253	4.08372	2.08e-06	0.0	0.0	0.0	0.00205075	0.0	0.0	0.0	440.09475189	760.57941214	793.08097327	17.42151369	-0.00042694	-0.38871311
0.0254	4.0987	2.14e-06	0.0	0.0	0.0	0.0020507	0.0	0.0	0.0	440.53121834	760.57752778	792.95987218	17.39248764	-0.00174408	-0.388618
0.0255	4.11367	2.2e-06	0.0	0.0	0.0	0.00205064	0.0	0.0	0.0	440.96685919	760.57387894	792.83897799	17.36350714	-0.0030281	-0.38852306
0.0256	4.12863	2.26e-06	0.0	0.0	0.0	0.00205058	0.0	0.0	0.0	441.40167612	760.56850984	792.71829015	17.33457216	-0.00427946	-0.38842828
0.0257	4.14359	2.32e-06	0.0	0.0	0.0	0.00205052	0.0	0.0	0.0	441.8356708	760.56146409	792.59780813	17.30568264	-0.00549862	-0.38833367
0.0258	4.15853	2.38e-06	0.0	0.0	0.0	0.00205046	0.0	0.0	0.0	442.26884492	760.55278473	792.4775314	17.27683854	-0.00668601	-0.38823921
0.0259	4.17346	2.44e-06	0.0	0.0	0.0	0.00205039	0.0	0.0	0.0	442.70120014	760.54251422	792.35745945	17.2480398	-0.00784202	-0.38814492
0.026	4.18839	2.51e-06	0.0	0.0	0.0	0.00205033	0.0	0.0	0.0	443.13273829	760.53061746	792.23759207	17.21929446	-0.00903758	-0.38805077
0.0261	4.2033	2.57e-06	0.0	0.0	0.0	0.00205026	0.0	0.0	0.0	443.56346095	760.51717878	792.11792856	17.19058858	-0.01015207	-0.38795679
0.0262	4.21821	2.64e-06	0.0	0.0	0.0	0.00205019	0.0	0.0	0.0	443.99336975	760.50224344	791.9984684	17.16192822	-0.01123911	-0.38786297
0.0263	4.2331	2.71e-06	0.0	0.0	0.0	0.00205013	0.0	0.0	0.0	444.42246636	760.48584789	791.87921108	17.13331334	-0.01229924	-0.38776932
0.0264	4.24798	2.78e-06	0.0	0.0	0.0	0.00205005	0.0	0.0	0.0	444.85075245	760.4680279	791.76015612	17.1047439	-0.01333293	-0.38767582
0.0265	4.26286	2.86e-06	0.0	0.0	0.0	0.00204998	0.0	0.0	0.0	445.27822965	760.44881857	791.64130302	17.07621987	-0.01434068	-0.38758248
0.0266	4.27772	2.93e-06	0.0	0.0	0.0	0.00204991	0.0	0.0	0.0	445.70489964	760.42825439	791.5226513	17.04774119	-0.01532295	-0.3874893
0.0267	4.29258	3.01e-06	0.0	0.0	0.0	0.00204983	0.0	0.0	0.0	446.13076404	760.40636924	791.40420047	17.01930782	-0.01628016	-0.38739627
0.0268	4.30742	3.08e-06	0.0	0.0	0.0	0.00204975	0.0	0.0	0.0	446.5558245	760.38319641	791.28595007	16.99091971	-0.01721275	-0.38730341
0.0269	4.32226	3.16e-06	0.0	0.0	0.0	0.00204967	0.0	0.0	0.0	446.98008267	760.35876866	791.1678996	16.96257682	-0.01812111	-0.3872107
0.027	4.33708	3.24e-06	0.0	0.0	0.0	0.00204959	0.0	0.0	0.0	447.40354018	760.33311818	791.05004861	16.93427909	-0.01900562	-0.38711815
0.0271	4.3519	3.33e-06	0.0	0.0	0.0	0.00204951	0.0	0.0	0.0	447.82619866	760.30627672	790.93239662	16.90602647	-0.01986666	-0.38702575
0.0272	4.3667	3.41e-06	0.0	0.0	0.0	0.00204942	0.0	0.0	0.0	448.24805973	760.2782755	790.81494317	16.87781891	-0.02070456	-0.38693351
0.0273	4.3815	3.5e-06	0.0	0.0	0.0	0.00204934	0.0	0.0	0.0	448.66912503	760.24914214	790.6976878	16.84965922	-0.02154204	-0.38684142
0.0274	4.39628	3.59e-06	0.0	0.0	0.0	0.00204925	0.0	0.0	0.0	449.08939625	760.2188769	790.58063018	16.82154252	-0.02234175	-0.3867495
0.0275	4.41106	3.68e-06	0.0	0.0	0.0	0.00204916	0.0	0.0	0.0	449.50887495	760.18753219	790.46376976	16.79347083	-0.02312033	-0.38665772
0.0276	4.42582	3.77e-06	0.0	0.0	0.0	0.00204907	0.0	0.0	0.0	449.92756274	760.15513599	790.34710608	16.76544411	-0.02387813	-0.3865661
0.0277	4.44058	3.86e-06	0.0	0.0	0.0	0.00204897	0.0	0.0	0.0	450.34546123	760.12171586	790.2306387	16.73746231	-0.02461548	-0.38647464
0.0278	4.45532	3.96e-06	0.0	0.0	0.0	0.00204888	0.0	0.0	0.0	450.76257204	760.08729886	790.11436718	16.70952537	-0.02533271	-0.38638332
0.0279	4.47006	4.06e-06	0.0	0.0	0.0	0.00204878	0.0	0.0	0.0	451.17889676	760.05191167	789.99829107	16.68163324	-0.02603013	-0.38629217
0.028	4.48478	4.16e-06	0.0	0.0	0.0	0.00204868	0.0	0.0	0.0	451.59443699	760.01558055	789.88240993	16.65378586	-0.02670802	-0.38620116
0.0281	4.4995	4.26e-06	0.0	0.0	0.0	0.00204857	0.0	0.0	0.0	452.00919433	759.97833136	789.76672332	16.62598317	-0.02736666	-0.38611031
0.0282	4.5142	4.36e-06	0.0	0.0	0.0	0.00204847	0.0	0.0	0.0	452.42317036	759.94018961	789.65123082	16.59822511	-0.0280063	-0.38601961
0.0283	4.5289	4.47e-06	0.0	0.0	0.0	0.00204836	0.0	0.0	0.0	452.83636668	759.90118049	789.53593198	16.57051162	-0.02862719	-0.38592907
0.0284	4.54358	4.58e-06	0.0	0.0	0.0	0.00204825	0.0	0.0	0.0	453.24878487	759.86132884	789.42082638	16.54284264	-0.02922955	-0.38583867
0.0285	4.55826	4.69e-06	0.0	0.0	0.0	0.00204814	0.0	0.0	0.0	453.6604265	759.82065924	789.30591359	16.5152181	-0.02981359	-0.38574843
0.0286	4.57292	4.81e-06	0.0	0.0	0.0	0.00204803	0.0	0.0	0.0	454.07129315	759.77919596	789.19119317	16.48763794	-0.0303795	-0.38565834
0.0287	4.58758	4.92e-06	0.0	0.0	0.0	0.00204791	0.0	0.0	0.0	454.48138643	759.73694262	789.0766648	16.46010725	-0.03097856	-0.38556839
0.0288	4.60223	5.04e-06	0.0	0.0	0.0	0.0020478	0.0	0.0	1e-08	454.89070797	759.69388542	788.96232822	16.43261724	-0.03152451	-0.3854786
0.0289	4.61686	5.16e-06	0.0	0.0	0.0	0.00204767	0.0	0.0	1e-08	455.29925928	759.65008324	788.84818286	16.40517163	-0.03205517	-0.38538896
0.029	4.63148	5.28e-06	0.0	0.0	0.0	0.00204755	0.0	0.0	1e-08	455.7070419	759.6055562	788.73422829	16.37777038	-0.03257085	-0.38529947
0.0291	4.6461	5.41e-06	0.0	0.0	0.0	0.00204743	0.0	0.0	1e-08	456.11405741	759.56032397	788.62046413	16.35041344	-0.03307187	-0.38521013
0.0292	4.6607	5.54e-06	0.0	0.0	0.0	0.0020473	0.0	0.0	1e-08	456.52030736	759.51440584	788.50688997	16.32310074	-0.03355851	-0.38512093
0.0293	4.6753	5.67e-06	0.0	0.0	0.0	0.00204717	0.0	0.0	1e-08	456.9257933	759.46782069	788.3935054	16.29583224	-0.03403107	-0.38503189
0.0294	4.68988	5.8e-06	0.0	0.0	0.0	0.00204703	0.0	0.0	1e-08	457.33051678	759.42058702	788.28031004	16.26860788	-0.03448982	-0.38494299
0.0295	4.70446	5.94e-06	0.0	0.0	0.0	0.0020469	0.0	0.0	1e-08	457.73447934	759.37272297	788.16730349	16.2414276	-0.03493502	-0.38485425
0.0296	4.71902	6.08e-06	0.0	0.0	0.0	0.00204676	0.0	0.0	1e-08	458.13768253	759.32424632	788.05448536	16.21429134	-0.03536694	-0.38476565
0.0297	4.73358	6.22e-06	0.0	0.0	0.0	0.00204662	0.0	0.0	1e-08	458.54012787	759.2751745	787.94185525	16.18719904	-0.03578581	-0.3846772
0.0298	4.74812	6.36e-06	0.0	0.0	0.0	0.00204647	0.0	0.0	1e-08	458.94181691	759.22552463	787.82941279	16.16015065	-0.03619188	-0.3845889
0.0299	4.76265	6.51e-06	0.0	0.0	0.0	0.00204633	0.0	0.0	1e-08	459.34275118	759.17531349	787.71715757	16.1331461	-0.03658537	-0.38450074
0.03	4.77718	6.66e-06	0.0	0.0	0.0	0.00204618	0.0	0.0	1e-08	459.74293219	759.12455758	787.60508923	16.10618534	-0.0369665	-0.38441273
0.0301	4.79169	6.81e-06	0.0	0.0	0.0	0.00204602	0.0	0.0	1e-08	460.1423615	759.07325655	787.49320744	16.07927079	-0.03736126	-0.38432486
0.0302	4.80619	6.97e-06	0.0	0.0	0.0	0.00204587	0.0	0.0	1e-08	460.54104063	759.02142049	787.38151187	16.05239816	-0.037726	-0.38423715
0.0303	4.82069	7.12e-06	0.0	0.0	0.0	0.00204571	0.0	0.0	1e-08	460.93897109	758.96907645	787.27000208	16.02556923	-0.03808012	-0.38414958
0.0304	4.83517	7.29e-06	0.0	0.0	0.0	0.00204555	0.0	0.0	1e-08	461.33615437	758.91623827	787.15867769	15.99878395	-0.03842387	-0.38406215
0.0305	4.84964	7.45e-06	0.0	0.0	0.0	0.00204538	0.0	0.0	1e-08	461.73259199	758.86291945	787.04753835	15.97204226	-0.03875751	-0.38397487
0.0306	4.8641	7.62e-06	0.0	0.0	0.0	0.00204521	0.0	0.0	1e-08	462.12828545	758.8091331	786.93658368	15.94534411	-0.03908131	-0.38388773
0.0307	4.87856	7.79e-06	0.0	0.0	0.0	0.00204504	0.0	0.0	1e-08	462.52323626	758.75489203	786.82581332	15.91868944	-0.03939551	-0.38380074
0.0308	4.893	7.96e-06	0.0	0.0	0.0	0.00204487	0.0	0.0	1e-08	462.91744591	758.70020869	786.71522691	15.89207819	-0.03970034	-0.38371389
0.0309	4.90743	8.14e-06	0.0	0.0	0.0	0.00204469	0.0	0.0	1e-08	463.31091589	758.64509524	786.6048241	15.86551031	-0.03999605	-0.38362719
0.031	4.92185	8.32e-06	0.0	0.0	0.0	0.00204451	0.0	0.0	1e-08	463.7036477	758.5895635	786.49460451	15.83898573	-0.04028285	-0.38354063
0.0311	4.93626	8.51e-06	0.0	0.0	0.0	0.00204432	0.0	0.0	1e-08	464.09564281	758.533625	786.38456781	15.81250439	-0.04056097	-0.38345422
0.0312	4.95066	8.7e-06	0.0	0.0	0.0	0.00204414	0.0	0.0	1e-08	464.48690272	758.47729097	786.27471363	15.78606623	-0.04083062	-0.38336795
0.0313	4.96505	8.89e-06	0.0	0.0	0.0	0.00204394	0.0	0.0	1e-08	464.87742889	758.42057238	786.16504163	15.7596712	-0.04109201	-0.38328182
0.0314	4.97943	9.08e-06	0.0	0.0	0.0	0.00204375	0.0	0.0	1e-08	465.26722281	758.36347989	786.05555145	15.73331924	-0.04134533	-0.38319583
0.0315	4.9938	9.28e-06	0.0	0.0	0.0	0.00204355	0.0	0.0	1e-08	465.65628592	758.30603158	785.94624271	15.70700946	-0.0415821	-0.38310999
0.0316	5.00816	9.48e-06	0.0	0.0	0.0	0.00204335	0.0	0.0	1e-08	466.04461971	758.24823546	785.83711508	15.6807432	-0.04181734	-0.38302428
0.0317	5.02251	9.69e-06	0.0	0.0	0.0	0.00204314	0.0	0.0	1e-08	466.43222563	758.19009954	785.72816821	15.65451978	-0.0420447	-0.38293872
0.0318	5.03685	9.9e-06	0.0	0.0	0.0	0.00204293	0.0	0.0	1e-08	466.81910514	758.131634	785.61940177	15.62833913	-0.04226432	-0.38285331
0.0319	5.05118	1.011e-05	0.0	0.0	0.0	0.00204272	0.0	0.0	1e-08	467.20525971	758.07284885	785.5108154	15.60220119	-0.04247636	-0.38276803
0.032	5.0655	1.033e-05	0.0	0.0	0.0	0.0020425	0.0	0.0	1e-08	467.59069077	758.01375388	785.40240877	15.5761059	-0.04268092	-0.38268289
0.0321	5.0798	1.055e-05	0.0	0.0	0.0	0.00204228	0.0	0.0	1e-08	467.97539977	757.95435875	785.29418154	15.55005317	-0.04287813	-0.3825979
0.0322	5.0941	1.077e-05	0.0	0.0	0.0	0.00204206	0.0	0.0	1e-08	468.35938816	757.89467294	785.18613335	15.52404295	-0.04306811	-0.38251305
0.0323	5.10839	1.1e-05	0.0	0.0	0.0	0.00204183	0.0	0.0	1e-08	468.74265738	757.83470578	785.07826389	15.49807517	-0.04325096	-0.38242833
0.0324	5.12266	1.123e-05	0.0	0.0	0.0	0.00204159	0.0	0.0	1e-08	469.12520886	757.77446649	784.9705728	15.47214976	-0.04342678	-0.38234376
0.0325	5.13693	1.147e-05	0.0	0.0	0.0	0.00204136	0.0	0.0	1e-08	469.50704403	757.71396412	784.86305975	15.44626664	-0.04359565	-0.38225932
0.0326	5.15119	1.171e-05	0.0	0.0	0.0	0.00204111	0.0	0.0	1e-08	469.88816431	757.65320764	784.75572441	15.42042574	-0.04375766	-0.38217503
0.0327	5.16543	1.196e-05	0.0	0.0	0.0	0.00204087	0.0	0.0	1e-08	470.26857114	757.59220591	784.64856644	15.394627	-0.04391287	-0.38209088
0.0328	5.17967	1.221e-05	0.0	0.0	0.0	0.00204062	0.0	0.0	1e-08	470.64826592	757.53096767	784.54158551	15.36887071	-0.04406475	-0.38200686
0.0329	5.19389	1.246e-05	0.0	0.0	0.0	0.00204036	0.0	0.0	1e-08	471.0272501	757.46949094	784.43478133	15.34315672	-0.04421261	-0.38192298
0.033	5.2081	1.272e-05	0.0	0.0	0.0	0.00204011	0.0	0.0	1e-08	471.40552508	757.40779105	784.32815354	15.3174843	-0.0443505	-0.38183924
0.0331	5.22231	1.298e-05	0.0	0.0	0.0	0.00203984	0.0	0.0	1e-08	471.78309225	757.34587655	784.22170181	15.29185377	-0.04448219	-0.38175564
0.0332	5.2365	1.325e-05	0.0	0.0	0.0	0.00203958	0.0	0.0	1e-08	472.15995302	757.28375537	784.11542581	15.26626508	-0.04460776	-0.38167218
0.0333	5.25068	1.352e-05	0.0	0.0	0.0	0.0020393	0.0	0.0	1e-08	472.5361088	757.22143536	784.00932521	15.24071815	-0.04472726	-0.38158885
0.0334	5.26486	1.38e-05	0.0	0.0	0.0	0.00203903	0.0	0.0	1e-08	472.91156098	757.15892429	783.9033997	15.2152129	-0.04484075	-0.38150567
0.0335	5.27902	1.408e-05	0.0	0.0	0.0	0.00203874	0.0	0.0	1e-08	473.28631095	757.09622987	783.79764893	15.18974926	-0.04494826	-0.38142262
0.0336	5.29317	1.437e-05	0.0	0.0	0.0	0.00203846	0.0	0.0	1e-08	473.6603601	757.03335974	783.6920726	15.16432717	-0.04504985	-0.38133971
0.0337	5.30731	1.466e-05	0.0	0.0	0.0	0.00203817	0.0	0.0	1e-08	474.03370982	756.97032152	783.58667037	15.13894653	-0.04514552	-0.38125693
0.0338	5.32144	1.495e-05	0.0	0.0	0.0	0.00203787	0.0	0.0	1e-08	474.40636148	756.90712277	783.48144192	15.11360729	-0.04523532	-0.38117429
0.0339	5.33556	1.526e-05	0.0	0.0	0.0	0.00203757	0.0	0.0	2e-08	474.77831646	756.84377101	783.37638694	15.08830937	-0.04531926	-0.38109179
0.034	5.34967	1.556e-05	0.0	0.0	0.0	0.00203726	0.0	0.0	2e-08	475.14957614	756.78027376	783.27150509	15.06305268	-0.04539734	-0.38100942
0.0341	5.36376	1.587e-05	0.0	0.0	0.0	0.00203695	0.0	0.0	2e-08	475.52014188	756.71663853	783.16679606	15.03783716	-0.04546957	-0.38092719
0.0342	5.37785	1.619e-05	0.0	0.0	0.0	0.00203664	0.0	0.0	2e-08	475.89001505	756.65286775	783.06225955	15.01266516	-0.04556058	-0.38084509
0.0343	5.39193	1.651e-05	0.0	0.0	0.0	0.00203631	0.0	0.0	2e-08	476.25919708	756.58894118	782.95789536	14.9875325	-0.04562888	-0.38076313
0.0344	5.406	1.684e-05	0.0	0.0	0.0	0.00203599	0.0	0.0	2e-08	476.62768927	756.52488796	782.85370308	14.96244089	-0.04569247	-0.38068131
0.0345	5.42005	1.717e-05	0.0	0.0	0.0	0.00203565	0.0	0.0	2e-08	476.99549299	756.46071398	782.7496824	14.93739026	-0.04575143	-0.38059961
0.0346	5.4341	1.751e-05	0.0	0.0	0.0	0.00203532	0.0	0.0	2e-08	477.36260958	756.39642505	782.645833	14.91238054	-0.04580582	-0.38051806
0.0347	5.44813	1.785e-05	0.0	0.0	0.0	0.00203497	0.0	0.0	2e-08	477.72904039	756.3320269	782.54215458	14.88741165	-0.0458557	-0.38043664
0.0348	5.46216	1.82e-05	0.0	0.0	0.0	0.00203462	0.0	0.0	2e-08	478.09478677	756.26752516	782.43864683	14.86248354	-0.04590114	-0.38035535
0.0349	5.47617	1.855e-05	0.0	0.0	0.0	0.00203427	0.0	0.0	2e-08	478.45985006	756.20292539	782.33530943	14.83759613	-0.0459422	-0.38027419
0.035	5.49017	1.891e-05	0.0	0.0	0.0	0.00203391	0.0	0.0	2e-08	478.8242316	756.13823307	782.23214208	14.81274934	-0.04597891	-0.38019317
0.0351	5.50416	1.928e-05	0.0	0.0	0.0	0.00203355	0.0	0.0	2e-08	479.18793272	756.07345361	782.12914448	14.78794312	-0.04601134	-0.38011229
0.0352	5.51814	1.965e-05	0.0	0.0	0.0	0.00203317	0.0	0.0	2e-08	479.55095474	756.00859236	782.02631631	14.76317739	-0.04603953	-0.38003153
0.0353	5.53212	2.002e-05	0.0	0.0	0.0	0.0020328	0.0	0.0	2e-08	479.91329901	755.94365459	781.92365728	14.73845207	-0.04606352	-0.37995091
0.0354	5.54608	2.041e-05	0.0	0.0	0.0	0.00203241	0.0	0.0	2e-08	480.27496683	755.87864555	781.82116707	14.7137671	-0.04608334	-0.37987042
0.0355	5.56002	2.08e-05	0.0	0.0	0.0	0.00203202	0.0	0.0	2e-08	480.63595953	755.8135704	781.7188454	14.68912241	-0.04609904	-0.37979007
0.0356	5.57396	2.119e-05	0.0	0.0	0.0	0.00203163	0.0	0.0	2e-08	480.99627843	755.74842654	781.61669198	14.66451951	-0.04612737	-0.37970984
0.0357	5.58789	2.159e-05	0.0	0.0	0.0	0.00203123	0.0	0.0	2e-08	481.35592488	755.6832091	781.51470656	14.63995564	-0.04614003	-0.37962975
0.0358	5.60181	2.2e-05	0.0	0.0	0.0	0.00203082	0.0	0.0	2e-08	481.71490015	755.61793351	781.41288879	14.61543191	-0.0461494	-0.37954979
0.0359	5.61571	2.241e-05	0.0	0.0	0.0	0.0020304	0.0	0.0	2e-08	482.07320555	755.55260374	781.31123839	14.59094825	-0.04615558	-0.37946996
0.036	5.62961	2.283e-05	0.0	0.0	0.0	0.00202998	0.0	0.0	2e-08	482.43084239	755.48722363	781.20975504	14.56650459	-0.04615863	-0.37939026
0.0361	5.6435	2.326e-05	0.0	0.0	0.0	0.00202956	0.0	0.0	2e-08	482.78781196	755.42179693	781.10843846	14.54210086	-0.04615863	-0.37931069
0.0362	5.65737	2.369e-05	0.0	0.0	0.0	0.00202912	0.0	0.0	2e-08	483.14411556	755.35632729	781.00728836	14.517737	-0.04615567	-0.37923126
0.0363	5.67123	2.413e-05	0.0	0.0	0.0	0.00202868	0.0	0.0	2e-08	483.49975448	755.29081823	780.90630444	14.49341295	-0.04614982	-0.37915195
0.0364	5.68509	2.458e-05	0.0	0.0	0.0	0.00202824	0.0	0.0	2e-08	483.85473002	755.22527321	780.80548642	14.46912863	-0.04614114	-0.37907278
0.0365	5.69893	2.503e-05	0.0	0.0	0.0	0.00202778	0.0	0.0	3e-08	484.20904344	755.15969554	780.70483399	14.44488398	-0.04612971	-0.37899373
0.0366	5.71276	2.549e-05	0.0	0.0	0.0	0.00202732	0.0	0.0	3e-08	484.56269605	755.09408848	780.60434688	14.42067894	-0.04611561	-0.37891482
0.0367	5.72658	2.596e-05	0.0	0.0	0.0	0.00202685	0.0	0.0	3e-08	484.91568911	755.02845517	780.5040248	14.39651344	-0.04609889	-0.37883603
0.0368	5.74039	2.643e-05	0.0	0.0	0.0	0.00202638	0.0	0.0	3e-08	485.2680239	754.96279866	780.40386745	14.37238741	-0.04607963	-0.37875737
0.0369	5.75419	2.691e-05	0.0	0.0	0.0	0.0020259	0.0	0.0	3e-08	485.6197017	754.89712192	780.30387455	14.34830078	-0.0460579	-0.37867884
0.037	5.76797	2.74e-05	0.0	0.0	0.0	0.00202541	0.0	0.0	3e-08	485.97072376	754.83142844	780.20404582	14.32425336	-0.046033	-0.37860045
0.0371	5.78175	2.79e-05	0.0	0.0	0.0	0.00202492	0.0	0.0	3e-08	486.32109135	754.76572108	780.10438096	14.30024531	-0.04600628	-0.37852218
0.0372	5.79551	2.84e-05	0.0	0.0	0.0	0.00202441	0.0	0.0	3e-08	486.67080574	754.70000222	780.0048797	14.27627645	-0.04597723	-0.37844403
0.0373	5.80927	2.891e-05	0.0	0.0	0.0	0.0020239	0.0	0.0	3e-08	487.01986819	754.63427453	779.90554176	14.25234673	-0.04594591	-0.37836602
0.0374	5.82301	2.943e-05	0.0	0.0	0.0	0.00202338	0.0	0.0	3e-08	487.36827994	754.5685406	779.80636684	14.22845608	-0.04591239	-0.37828814
0.0375	5.83675	2.995e-05	0.0	0.0	0.0	0.00202286	0.0	0.0	3e-08	487.71604224	754.50280297	779.70735468	14.20460443	-0.0458767	-0.37821038
0.0376	5.85047	3.048e-05	0.0	0.0	0.0	0.00202233	0.0	0.0	3e-08	488.06315636	754.43706407	779.60850498	14.18079171	-0.04583891	-0.37813275
0.0377	5.86418	3.102e-05	0.0	0.0	0.0	0.00202179	0.0	0.0	3e-08	488.40962352	754.3713263	779.50981748	14.15701786	-0.04579907	-0.37805525
0.0378	5.87788	3.157e-05	0.0	0.0	0.0	0.00202124	0.0	0.0	3e-08	488.75544497	754.30559196	779.41129188	14.1332828	-0.04575721	-0.37797787
0.0379	5.89157	3.213e-05	0.0	0.0	0.0	0.00202068	0.0	0.0	3e-08	489.10062195	754.23986329	779.31292791	14.10958648	-0.0457134	-0.37790062
0.038	5.90525	3.269e-05	0.0	0.0	0.0	0.00202012	0.0	0.0	3e-08	489.44515569	754.1741425	779.2147253	14.08592883	-0.04566768	-0.3778235
0.0381	5.91891	3.326e-05	0.0	0.0	0.0	0.00201954	0.0	0.0	3e-08	489.78904742	754.10843169	779.11668377	14.06230977	-0.04562008	-0.3777465
0.0382	5.93257	3.384e-05	0.0	0.0	0.0	0.00201896	0.0	0.0	3e-08	490.13229838	754.04273293	779.01880304	14.03872925	-0.04557066	-0.37766963
0.0383	5.94622	3.443e-05	0.0	0.0	0.0	0.00201838	0.0	0.0	3e-08	490.47490977	753.97704822	778.92108283	14.01518719	-0.04551945	-0.37759289
0.0384	5.95985	3.502e-05	0.0	0.0	0.0	0.00201778	0.0	0.0	4e-08	490.81688283	753.91138291	778.82352287	13.99168313	-0.04546297	-0.37751627
0.0385	5.97347	3.563e-05	0.0	0.0	0.0	0.00201717	0.0	0.0	4e-08	491.15821876	753.84573755	778.72612287	13.96821768	-0.04540729	-0.37743978
0.0386	5.98709	3.624e-05	0.0	0.0	0.0	0.00201656	0.0	0.0	4e-08	491.49891879	753.78011344	778.62888257	13.94479048	-0.04534978	-0.37736342
0.0387	6.00069	3.686e-05	0.0	0.0	0.0	0.00201594	0.0	0.0	4e-08	491.83898412	753.71451258	778.5318017	13.92140146	-0.04529048	-0.37728718
0.0388	6.01428	3.749e-05	0.0	0.0	0.0	0.00201531	0.0	0.0	4e-08	492.17841597	753.64893696	778.43487998	13.89805055	-0.0452294	-0.37721106
0.0389	6.02786	3.813e-05	0.0	0.0	0.0	0.00201467	0.0	0.0	4e-08	492.51721553	753.58338853	778.33811714	13.87473767	-0.04516656	-0.37713507
0.039	6.04142	3.878e-05	0.0	0.0	0.0	0.00201402	0.0	0.0	4e-08	492.85538401	753.51786923	778.24151291	13.85146278	-0.04510197	-0.3770592
0.0391	6.05498	3.943e-05	0.0	0.0	0.0	0.00201337	0.0	0.0	4e-08	493.1929226	753.45238096	778.14506703	13.82822578	-0.04503566	-0.37698346
0.0392	6.06853	4.01e-05	0.0	0.0	0.0	0.0020127	0.0	0.0	4e-08	493.5298325	753.38692561	778.04877921	13.80502662	-0.04496764	-0.37690784
0.0393	6.08206	4.077e-05	0.0	0.0	0.0	0.00201203	0.0	0.0	4e-08	493.86611489	753.32150505	777.95264918	13.78186522	-0.04489791	-0.37683235
0.0394	6.09559	4.146e-05	0.0	0.0	0.0	0.00201134	0.0	0.0	4e-08	494.20177098	753.25612115	777.85667669	13.75874153	-0.04482649	-0.37675698
0.0395	6.1091	4.215e-05	0.0	0.0	0.0	0.00201065	0.0	0.0	4e-08	494.53680193	753.19077575	777.76086146	13.73565546	-0.04475338	-0.37668173
0.0396	6.1226	4.285e-05	0.0	0.0	0.0	0.00200995	0.0	0.0	4e-08	494.87120894	753.1254707	777.66520322	13.71260694	-0.04467859	-0.37660661
0.0397	6.13609	4.356e-05	0.0	0.0	0.0	0.00200924	0.0	0.0	4e-08	495.20499318	753.06020781	777.56970171	13.68959628	-0.04460622	-0.37653161
0.0398	6.14957	4.428e-05	0.0	0.0	0.0	0.00200852	0.0	0.0	4e-08	495.53815584	752.99498265	777.47435668	13.66662279	-0.0445294	-0.37645673
0.0399	6.16304	4.501e-05	0.0	0.0	0.0	0.00200779	0.0	0.0	5e-08	495.87069807	752.92980143	777.37916786	13.64368668	-0.0444511	-0.37638197
0.04	6.17649	4.575e-05	0.0	0.0	0.0	0.00200705	0.0	0.0	5e-08	496.20262106	752.8646657	777.28413497	13.62078786	-0.04437134	-0.37630734
0.0401	6.18994	4.65e-05	0.0	0.0	0.0	0.0020063	0.0	0.0	5e-08	496.53392596	752.79957701	777.18925775	13.59792628	-0.04429012	-0.37623283
0.0402	6.20337	4.725e-05	0.0	0.0	0.0	0.00200554	0.0	0.0	5e-08	496.86461394	752.73453687	777.09453594	13.57510186	-0.04420746	-0.37615844
0.0403	6.2168	4.802e-05	0.0	0.0	0.0	0.00200477	0.0	0.0	5e-08	497.19468616	752.6695468	776.99996927	13.55231454	-0.04412338	-0.37608417
0.0404	6.23021	4.88e-05	0.0	0.0	0.0	0.00200399	0.0	0.0	5e-08	497.52414377	752.60460829	776.90555748	13.52956425	-0.04403786	-0.37601003
0.0405	6.24361	4.959e-05	0.0	0.0	0.0	0.0020032	0.0	0.0	5e-08	497.85298793	752.53972283	776.81130031	13.50685092	-0.04395093	-0.37593601
0.0406	6.257	5.039e-05	0.0	0.0	0.0	0.0020024	0.0	0.0	5e-08	498.18121978	752.47489191	776.7171975	13.48417448	-0.04386258	-0.3758621
0.0407	6.27038	5.12e-05	0.0	0.0	0.0	0.00200159	0.0	0.0	5e-08	498.50884048	752.41011701	776.62324879	13.46153487	-0.04377283	-0.37578832
0.0408	6.28374	5.202e-05	0.0	0.0	0.0	0.00200077	0.0	0.0	5e-08	498.83585117	752.34539959	776.5294539	13.43893202	-0.04368166	-0.37571466
0.0409	6.2971	5.284e-05	0.0	0.0	0.0	0.00199994	0.0	0.0	5e-08	499.16225299	752.28074113	776.4358126	13.41636585	-0.04358909	-0.37564112
0.041	6.31044	5.368e-05	0.0	0.0	0.0	0.0019991	0.0	0.0	5e-08	499.48804707	752.21614311	776.34232461	13.39383631	-0.04349511	-0.37556771
0.0411	6.32377	5.453e-05	0.0	0.0	0.0	0.00199825	0.0	0.0	5e-08	499.81323456	752.15160515	776.24898968	13.37134391	-0.04340648	-0.37549441
0.0412	6.3371	5.539e-05	0.0	0.0	0.0	0.00199739	0.0	0.0	6e-08	500.13781661	752.08712208	776.15580759	13.34888759	-0.04331179	-0.37542123
0.0413	6.35041	5.627e-05	0.0	0.0	0.0	0.00199652	0.0	0.0	6e-08	500.46179432	752.02270085	776.06277804	13.32646771	-0.043216	-0.37534817
0.0414	6.3637	5.715e-05	0.0	0.0	0.0	0.00199563	0.0	0.0	6e-08	500.78516883	751.95834253	775.9699008	13.30408421	-0.04311913	-0.37527523
0.0415	6.37699	5.804e-05	0.0	0.0	0.0	0.00199474	0.0	0.0	6e-08	501.10794125	751.89404813	775.87717559	13.28173703	-0.04302119	-0.37520241
0.0416	6.39027	5.895e-05	0.0	0.0	0.0	0.00199383	0.0	0.0	6e-08	501.43011272	751.82981866	775.78460218	13.25942609	-0.0429222	-0.37512971
0.0417	6.40353	5.986e-05	0.0	0.0	0.0	0.00199292	0.0	0.0	6e-08	501.75168435	751.76565511	775.69218029	13.23715133	-0.04282218	-0.37505712
0.0418	6.41679	6.079e-05	0.0	0.0	0.0	0.00199199	0.0	0.0	6e-08	502.07265725	751.70155844	775.59990968	13.21491268	-0.04272115	-0.37498466
0.0419	6.43003	6.173e-05	0.0	0.0	0.0	0.00199105	0.0	0.0	6e-08	502.39303253	751.63752959	775.50779009	13.19271009	-0.04261912	-0.37491232
0.042	6.44326	6.267e-05	0.0	0.0	0.0	0.0019901	0.0	0.0	6e-08	502.71281131	751.57356948	775.41582127	13.17054348	-0.0425161	-0.37484009
0.0421	6.45648	6.363e-05	0.0	0.0	0.0	0.00198914	0.0	0.0	6e-08	503.03199469	751.50967902	775.32400298	13.14841279	-0.04241212	-0.37476798
0.0422	6.46969	6.461e-05	0.0	0.0	0.0	0.00198817	0.0	0.0	6e-08	503.35058377	751.44585909	775.23233495	13.12631795	-0.04230718	-0.37469599
0.0423	6.48288	6.559e-05	0.0	0.0	0.0	0.00198718	0.0	0.0	7e-08	503.66857966	751.38211055	775.14081693	13.1042589	-0.04220131	-0.37462412
0.0424	6.49607	6.659e-05	0.0	0.0	0.0	0.00198619	0.0	0.0	7e-08	503.98598345	751.31843426	775.04944869	13.08223557	-0.0420945	-0.37455237
0.0425	6.50924	6.759e-05	0.0	0.0	0.0	0.00198518	0.0	0.0	7e-08	504.30279624	751.25482979	774.95822996	13.06024805	-0.0419892	-0.37448073
0.0426	6.5224	6.861e-05	0.0	0.0	0.0	0.00198416	0.0	0.0	7e-08	504.61901913	751.19129683	774.86716052	13.03829602	-0.04188131	-0.37440921
0.0427	6.53555	6.964e-05	0.0	0.0	0.0	0.00198313	0.0	0.0	7e-08	504.9346532	751.12783753	774.7762401	13.01637952	-0.04177263	-0.37433781
0.0428	6.54869	7.068e-05	0.0	0.0	0.0	0.00198208	0.0	0.0	7e-08	505.24969954	751.06445253	774.68546845	12.99449849	-0.0416632	-0.37426652
0.0429	6.56182	7.174e-05	0.0	0.0	0.0	0.00198103	0.0	0.0	7e-08	505.56415924	751.00114245	774.59484533	12.97265286	-0.04155301	-0.37419535
0.043	6.57493	7.281e-05	0.0	0.0	0.0	0.00197996	0.0	0.0	7e-08	505.87803337	750.93790788	774.50437049	12.95084257	-0.04144211	-0.3741243
0.0431	6.58804	7.389e-05	0.0	0.0	0.0	0.00197888	0.0	0.0	7e-08	506.19132301	750.87474939	774.41404369	12.92906756	-0.04133049	-0.37405336
0.0432	6.60113	7.498e-05	0.0	0.0	0.0	0.00197779	0.0	0.0	8e-08	506.50402924	750.81166752	774.32386467	12.90732776	-0.04121819	-0.37398254
0.0433	6.61421	7.608e-05	0.0	0.0	0.0	0.00197668	0.0	0.0	8e-08	506.81615314	750.74866279	774.23383321	12.88562311	-0.04110521	-0.37391184
0.0434	6.62728	7.72e-05	0.0	0.0	0.0	0.00197556	0.0	0.0	8e-08	507.12769577	750.68573571	774.14394904	12.86395354	-0.04099159	-0.37384125
0.0435	6.64034	7.833e-05	0.0	0.0	0.0	0.00197443	0.0	0.0	8e-08	507.4386582	750.62288675	774.05421193	12.84231899	-0.04087732	-0.37377077
0.0436	6.65338	7.947e-05	0.0	0.0	0.0	0.00197329	0.0	0.0	8e-08	507.7490415	750.56011637	773.96462164	12.82071939	-0.04076244	-0.37370042
0.0437	6.66642	8.063e-05	0.0	0.0	0.0	0.00197213	0.0	0.0	8e-08	508.05884673	750.49742501	773.87517791	12.79915468	-0.04064696	-0.37363017
0.0438	6.67944	8.179e-05	0.0	0.0	0.0	0.00197096	0.0	0.0	8e-08	508.36807496	750.43481307	773.78588052	12.7776248	-0.04053089	-0.37356004
0.0439	6.69245	8.297e-05	0.0	0.0	0.0	0.00196978	0.0	0.0	8e-08	508.67672723	750.37228206	773.69672921	12.75612947	-0.04041284	-0.37349003
0.044	6.70545	8.417e-05	0.0	0.0	0.0	0.00196859	0.0	0.0	8e-08	508.9848046	750.30983232	773.60772374	12.73466899	-0.04029523	-0.37342013
0.0441	6.71844	8.538e-05	0.0	0.0	0.0	0.00196738	0.0	0.0	9e-08	509.29230813	750.24746373	773.51886388	12.71324313	-0.04017702	-0.37335035
0.0442	6.73142	8.66e-05	0.0	0.0	0.0	0.00196616	0.0	0.0	9e-08	509.59923886	750.18517672	773.43014938	12.69185184	-0.04005823	-0.37328068
0.0443	6.74438	8.783e-05	0.0	0.0	0.0	0.00196492	0.0	0.0	9e-08	509.90559785	750.12297169	773.34158	12.67049504	-0.03993886	-0.37321112
0.0444	6.75733	8.908e-05	0.0	0.0	0.0	0.00196367	0.0	0.0	9e-08	510.21138613	750.06084905	773.25315551	12.64917268	-0.03981892	-0.37314168
0.0445	6.77027	9.034e-05	0.0	0.0	0.0	0.00196241	0.0	0.0	9e-08	510.51660475	749.99880919	773.16487566	12.62788469	-0.03969843	-0.37307235
0.0446	6.7832	9.161e-05	0.0	0.0	0.0	0.00196113	0.0	0.0	9e-08	510.82125476	749.93685247	773.07674023	12.60663101	-0.03957738	-0.37300313
0.0447	6.79612	9.29e-05	0.0	0.0	0.0	0.00195984	0.0	0.0	9e-08	511.12533717	749.87497927	772.98874896	12.58541157	-0.0394558	-0.37293403
0.0448	6.80903	9.42e-05	0.0	0.0	0.0	0.00195854	0.0	0.0	9e-08	511.42885304	749.81318995	772.90090162	12.5642263	-0.03933368	-0.37286504
0.0449	6.82192	9.552e-05	0.0	0.0	0.0	0.00195722	0.0	0.0	1e-07	511.7318034	749.75148486	772.81319799	12.54307515	-0.03921104	-0.37279616
0.045	6.8348	9.685e-05	0.0	0.0	0.0	0.00195589	0.0	0.0	1e-07	512.03418926	749.68986433	772.72563781	12.52195805	-0.03908788	-0.3727274
0.0451	6.84767	9.819e-05	0.0	0.0	0.0	0.00195455	0.0	0.0	1e-07	512.33601167	749.62832871	772.63822085	12.50087493	-0.03896422	-0.37265875
0.0452	6.86053	9.955e-05	0.0	0.0	0.0	0.00195319	0.0	0.0	1e-07	512.63727164	749.56687832	772.55094689	12.47982574	-0.03884004	-0.37259021
0.0453	6.87338	0.00010092	0.0	0.0	0.0	0.00195182	0.0	0.0	1e-07	512.93797019	749.50551377	772.46381568	12.45881028	-0.03871508	-0.37252178
0.0454	6.88621	0.00010231	0.0	0.0	0.0	0.00195043	0.0	0.0	1e-07	513.23810836	749.44423524	772.37682698	12.43782871	-0.03858983	-0.37245347
0.0455	6.89904	0.00010371	0.0	0.0	0.0	0.00194903	0.0	0.0	1e-07	513.53768715	749.383043	772.28998058	12.41688086	-0.03846409	-0.37238526
0.0456	6.91185	0.00010512	0.0	0.0	0.0	0.00194761	0.0	0.0	1.1e-07	513.83670758	749.3219374	772.20327622	12.39596667	-0.03833785	-0.37231717
0.0457	6.92465	0.00010655	0.0	0.0	0.0	0.00194618	0.0	0.0	1.1e-07	514.13517066	749.26091874	772.11671368	12.37508609	-0.03821111	-0.37224919
0.0458	6.93743	0.000108	0.0	0.0	0.0	0.00194473	0.0	0.0	1.1e-07	514.43307741	749.19998736	772.03029273	12.35423904	-0.03808389	-0.37218132
0.0459	6.95021	0.00010946	0.0	0.0	0.0	0.00194327	0.0	0.0	1.1e-07	514.73042883	749.13914358	771.94401314	12.33342545	-0.03795618	-0.37211356
0.046	6.96297	0.00011093	0.0	0.0	0.0	0.0019418	0.0	0.0	1.1e-07	515.02722593	749.07838771	771.85787466	12.31264528	-0.03782798	-0.37204591
0.0461	6.97572	0.00011242	0.0	0.0	0.0	0.00194031	0.0	0.0	1.1e-07	515.3234697	749.01772008	771.77187708	12.29189845	-0.0376993	-0.37197838
0.0462	6.98846	0.00011392	0.0	0.0	0.0	0.0019388	0.0	0.0	1.1e-07	515.61916116	748.95714101	771.68602016	12.2711849	-0.03757014	-0.37191095
0.0463	7.00119	0.00011544	0.0	0.0	0.0	0.00193728	0.0	0.0	1.2e-07	515.9143013	748.89665082	771.60030367	12.25050456	-0.03744049	-0.37184364
0.0464	7.01391	0.00011697	0.0	0.0	0.0	0.00193575	0.0	0.0	1.2e-07	516.20889112	748.83624985	771.51472738	12.22985738	-0.03731037	-0.37177643
0.0465	7.02661	0.00011852	0.0	0.0	0.0	0.0019342	0.0	0.0	1.2e-07	516.50293161	748.77593843	771.42929106	12.20924329	-0.03717975	-0.37170933
0.0466	7.0393	0.00012009	0.0	0.0	0.0	0.00193263	0.0	0.0	1.2e-07	516.79642377	748.71571675	771.34399449	12.1886623	-0.03705031	-0.37164235
0.0467	7.05198	0.00012166	0.0	0.0	0.0	0.00193105	0.0	0.0	1.2e-07	517.08936858	748.65558282	771.25883744	12.16811421	-0.03691926	-0.37157547
0.0468	7.06465	0.00012326	0.0	0.0	0.0	0.00192945	0.0	0.0	1.2e-07	517.38176703	748.59553868	771.17381967	12.14759903	-0.03678781	-0.3715087
0.0469	7.07731	0.00012487	0.0	0.0	0.0	0.00192784	0.0	0.0	1.2e-07	517.67362012	748.53558455	771.08894097	12.12711669	-0.03665595	-0.37144204
0.047	7.08995	0.00012649	0.0	0.0	0.0	0.00192622	0.0	0.0	1.3e-07	517.96492881	748.47572067	771.00420111	12.10666712	-0.03652369	-0.3713755
0.0471	7.10258	0.00012814	0.0	0.0	0.0	0.00192457	0.0	0.0	1.3e-07	518.2556941	748.41594728	770.91959985	12.08625027	-0.03639104	-0.37130906
0.0472	7.1152	0.00012979	0.0	0.0	0.0	0.00192292	0.0	0.0	1.3e-07	518.54591696	748.3562646	770.83513698	12.06586607	-0.03625799	-0.37124272
0.0473	7.12781	0.00013146	0.0	0.0	0.0	0.00192124	0.0	0.0	1.3e-07	518.83559837	748.29667286	770.75081227	12.04551445	-0.03612456	-0.3711765
0.0474	7.1404	0.00013315	0.0	0.0	0.0	0.00191955	0.0	0.0	1.3e-07	519.12473931	748.23717228	770.66662548	12.02519536	-0.03599074	-0.37111039
0.0475	7.15299	0.00013486	0.0	0.0	0.0	0.00191785	0.0	0.0	1.3e-07	519.41334074	748.1777631	770.58257641	12.00490873	-0.03585654	-0.37104438
0.0476	7.16556	0.00013658	0.0	0.0	0.0	0.00191612	0.0	0.0	1.4e-07	519.70140364	748.11844553	770.49866482	11.98465449	-0.03572196	-0.37097848
0.0477	7.17812	0.00013831	0.0	0.0	0.0	0.00191439	0.0	0.0	1.4e-07	519.98892897	748.05921981	770.41489049	11.96443259	-0.035587	-0.37091269
0.0478	7.19066	0.00014007	0.0	0.0	0.0	0.00191263	0.0	0.0	1.4e-07	520.27591771	748.00008616	770.3312532	11.94424297	-0.03545166	-0.37084701
0.0479	7.2032	0.00014183	0.0	0.0	0.0	0.00191086	0.0	0.0	1.4e-07	520.56237082	747.94104481	770.24775272	11.92408555	-0.03531595	-0.37078143
0.048	7.21572	0.00014362	0.0	0.0	0.0	0.00190907	0.0	0.0	1.4e-07	520.84828925	747.88209537	770.16438884	11.90396036	-0.03518159	-0.37071596
0.0481	7.22823	0.00014542	0.0	0.0	0.0	0.00190727	0.0	0.0	1.5e-07	521.13367398	747.82323658	770.08116134	11.8838672	-0.03504567	-0.3706506
0.0482	7.24073	0.00014724	0.0	0.0	0.0	0.00190545	0.0	0.0	1.5e-07	521.41852595	747.76446998	769.99806999	11.86380606	-0.03490946	-0.37058535
0.0483	7.25322	0.00014907	0.0	0.0	0.0	0.00190362	0.0	0.0	1.5e-07	521.70284613	747.7057957	769.91511457	11.84377689	-0.03477297	-0.3705202
0.0484	7.26569	0.00015092	0.0	0.0	0.0	0.00190177	0.0	0.0	1.5e-07	521.98663547	747.64721384	769.83229487	11.82377962	-0.03463619	-0.37045516
0.0485	7.27815	0.00015279	0.0	0.0	0.0	0.0018999	0.0	0.0	1.5e-07	522.26989492	747.58872451	769.74961066	11.80381419	-0.03449915	-0.37039022
0.0486	7.2906	0.00015467	0.0	0.0	0.0	0.00189801	0.0	0.0	1.5e-07	522.55262544	747.53032781	769.66706172	11.78388054	-0.03436185	-0.3703254
0.0487	7.30304	0.00015657	0.0	0.0	0.0	0.00189611	0.0	0.0	1.6e-07	522.83482797	747.47202383	769.58464784	11.7639786	-0.0342243	-0.37026067
0.0488	7.31546	0.00015849	0.0	0.0	0.0	0.00189419	0.0	0.0	1.6e-07	523.11650345	747.41381267	769.5023688	11.74410832	-0.03408649	-0.37019606
0.0489	7.32787	0.00016042	0.0	0.0	0.0	0.00189226	0.0	0.0	1.6e-07	523.39765284	747.3556944	769.42022438	11.72426963	-0.03394844	-0.37013155
0.049	7.34027	0.00016237	0.0	0.0	0.0	0.0018903	0.0	0.0	1.6e-07	523.67827707	747.2976691	769.33821436	11.70446247	-0.03381016	-0.37006714
0.0491	7.35266	0.00016434	0.0	0.0	0.0	0.00188833	0.0	0.0	1.6e-07	523.95837709	747.23973683	769.25633852	11.68468677	-0.03367165	-0.37000284
0.0492	7.36504	0.00016632	0.0	0.0	0.0	0.00188635	0.0	0.0	1.7e-07	524.23795384	747.18189767	769.17459666	11.66494249	-0.03353292	-0.36993865
0.0493	7.3774	0.00016832	0.0	0.0	0.0	0.00188434	0.0	0.0	1.7e-07	524.51700825	747.12415166	769.09298855	11.64522955	-0.03339398	-0.36987456
0.0494	7.38975	0.00017034	0.0	0.0	0.0	0.00188232	0.0	0.0	1.7e-07	524.79554125	747.06649946	769.01151397	11.62554769	-0.03325375	-0.36981057
0.0495	7.40209	0.00017238	0.0	0.0	0.0	0.00188029	0.0	0.0	1.7e-07	525.07355378	747.00894146	768.93017272	11.60589719	-0.03311407	-0.36974669
0.0496	7.41441	0.00017443	0.0	0.0	0.0	0.00187823	0.0	0.0	1.7e-07	525.35104678	746.95147719	768.84896457	11.58627784	-0.03297415	-0.36968292
0.0497	7.42673	0.0001765	0.0	0.0	0.0	0.00187616	0.0	0.0	1.8e-07	525.62802117	746.89410675	768.76788932	11.56668959	-0.03283399	-0.36961924
0.0498	7.43903	0.00017858	0.0	0.0	0.0	0.00187407	0.0	0.0	1.8e-07	525.90447788	746.83683024	768.68694675	11.54713236	-0.0326936	-0.36955568
0.0499	7.45131	0.00018069	0.0	0.0	0.0	0.00187196	0.0	0.0	1.8e-07	526.18041783	746.77964775	768.60613664	11.52760609	-0.03255297	-0.36949221
0.05	7.46359	0.00018281	0.0	0.0	0.0	0.00186984	0.0	0.0	1.8e-07	526.45584195	746.72255938	768.52545879	11.50811073	-0.03241211	-0.36942886
0.05009	7.47585	0.00018495	0.0	0.0	0.0	0.0018677	0.0	0.0	1.9e-07	526.73075117	746.66556523	768.44491298	11.48864622	-0.03227102	-0.3693656
0.05019	7.4881	0.00018711	0.0	0.0	0.0	0.00186554	0.0	0.0	1.9e-07	527.00514641	746.6086654	768.364499	11.46921248	-0.03212971	-0.36930245
0.05029	7.50034	0.00018928	0.0	0.0	0.0	0.00186336	0.0	0.0	1.9e-07	527.27902857	746.55185997	768.28421664	11.44980946	-0.03198817	-0.3692394
0.05039	7.51257	0.00019147	0.0	0.0	0.0	0.00186117	0.0	0.0	1.9e-07	527.55239859	746.49514905	768.20406568	11.43043709	-0.03184641	-0.36917646
0.05049	7.52478	0.00019368	0.0	0.0	0.0	0.00185896	0.0	0.0	1.9e-07	527.82525737	746.43853273	768.12404592	11.41109532	-0.03170443	-0.36911361
0.05059	7.53698	0.00019591	0.0	0.0	0.0	0.00185673	0.0	0.0	2e-07	528.09760583	746.38201112	768.04415715	11.39178408	-0.03156223	-0.36905087
0.05069	7.54917	0.00019815	0.0	0.0	0.0	0.00185448	0.0	0.0	2e-07	528.36944489	746.32558432	767.96439915	11.37250331	-0.03141981	-0.36898824
0.05079	7.56135	0.00020042	0.0	0.0	0.0	0.00185222	0.0	0.0	2e-07	528.64077545	746.26925115	767.88477173	11.35325297	-0.03127861	-0.3689257
0.05089	7.57351	0.0002027	0.0	0.0	0.0	0.00184993	0.0	0.0	2e-07	528.91159842	746.21301194	767.80527467	11.33403296	-0.03113618	-0.36886327
0.05099	7.58566	0.00020499	0.0	0.0	0.0	0.00184763	0.0	0.0	2.1e-07	529.18191471	746.15686721	767.72590776	11.31484324	-0.0309936	-0.36880094
0.05109	7.5978	0.00020731	0.0	0.0	0.0	0.00184532	0.0	0.0	2.1e-07	529.45172522	746.10081698	767.6466708	11.29568374	-0.03085087	-0.36873871
0.05119	7.60992	0.00020964	0.0	0.0	0.0	0.00184298	0.0	0.0	2.1e-07	529.72103087	746.04486126	767.56756358	11.27655441	-0.03070799	-0.36867659
0.05129	7.62203	0.00021199	0.0	0.0	0.0	0.00184063	0.0	0.0	2.1e-07	529.98983254	745.98900005	767.48858588	11.25745517	-0.03056498	-0.36861456
0.05139	7.63413	0.00021436	0.0	0.0	0.0	0.00183825	0.0	0.0	2.1e-07	530.25813115	745.93323336	767.40973752	11.23838598	-0.03042184	-0.36855264
0.05149	7.64622	0.00021675	0.0	0.0	0.0	0.00183586	0.0	0.0	2.2e-07	530.52592759	745.87756118	767.33101827	11.21934677	-0.03027858	-0.36849082
0.05159	7.65829	0.00021916	0.0	0.0	0.0	0.00183346	0.0	0.0	2.2e-07	530.79322276	745.82198352	767.25242793	11.20033747	-0.03013519	-0.3684291
0.05169	7.67036	0.00022158	0.0	0.0	0.0	0.00183103	0.0	0.0	2.2e-07	531.06001755	745.76650037	767.17396631	11.18135803	-0.02999169	-0.36836748
0.05179	7.6824	0.00022402	0.0	0.0	0.0	0.00182859	0.0	0.0	2.2e-07	531.32631286	745.7111117	767.09563319	11.16240839	-0.02984808	-0.36830597
0.05189	7.69444	0.00022648	0.0	0.0	0.0	0.00182613	0.0	0.0	2.3e-07	531.59210959	745.6558175	767.01742836	11.14348848	-0.02970437	-0.36824455
0.05199	7.70646	0.00022896	0.0	0.0	0.0	0.00182364	0.0	0.0	2.3e-07	531.85740862	745.60061775	766.93935164	11.12459824	-0.02956056	-0.36818323
0.05209	7.71847	0.00023145	1e-08	0.0	0.0	0.00182115	0.0	0.0	2.3e-07	532.12221085	745.54551242	766.86140281	11.1057376	-0.02941661	-0.36812202
0.05219	7.73047	0.00023397	1e-08	0.0	0.0	0.00181863	0.0	0.0	2.3e-07	532.38651715	745.49050305	766.78358167	11.08690627	-0.02927107	-0.3680609
0.05229	7.74246	0.0002365	1e-08	0.0	0.0	0.0018161	0.0	0.0	2.4e-07	532.65032842	745.43558871	766.70588801	11.06810461	-0.02912654	-0.36799989
0.05239	7.75443	0.00023905	1e-08	0.0	0.0	0.00181354	0.0	0.0	2.4e-07	532.91364553	745.38076928	766.62832163	11.04933236	-0.02898188	-0.36793897
0.05249	7.76639	0.00024162	1e-08	0.0	0.0	0.00181097	0.0	0.0	2.4e-07	533.17646939	745.32604481	766.55088234	11.03058947	-0.02883707	-0.36787815
0.05259	7.77833	0.0002442	1e-08	0.0	0.0	0.00180838	0.0	0.0	2.4e-07	533.43880086	745.27141533	766.47356993	11.01187588	-0.02869212	-0.36781744
0.05269	7.79027	0.00024681	1e-08	0.0	0.0	0.00180578	0.0	0.0	2.5e-07	533.70064083	745.21688088	766.3963842	10.99319151	-0.02854704	-0.36775682
0.05279	7.80219	0.00024943	1e-08	0.0	0.0	0.00180315	0.0	0.0	2.5e-07	533.96199018	745.16244152	766.31932495	10.97453631	-0.02840181	-0.3676963
0.05289	7.8141	0.00025207	1e-08	0.0	0.0	0.00180051	0.0	0.0	2.5e-07	534.22284978	745.10809729	766.24239199	10.95591023	-0.02825645	-0.36763589
0.05299	7.82599	0.00025473	1e-08	0.0	0.0	0.00179784	0.0	0.0	2.5e-07	534.48322052	745.05384823	766.1655851	10.93731318	-0.02811094	-0.36757557
0.05309	7.83787	0.00025741	1e-08	0.0	0.0	0.00179516	0.0	0.0	2.6e-07	534.74310326	744.9996944	766.0889041	10.91874513	-0.0279653	-0.36751535
0.05319	7.84974	0.0002601	1e-08	0.0	0.0	0.00179246	0.0	0.0	2.6e-07	535.00249888	744.94563586	766.01234878	10.90020599	-0.02781951	-0.36745523
0.05329	7.8616	0.00026282	1e-08	0.0	0.0	0.00178975	0.0	0.0	2.6e-07	535.26140826	744.89167266	765.93591894	10.88169572	-0.02767359	-0.3673952
0.05339	7.87344	0.00026555	1e-08	0.0	0.0	0.00178701	0.0	0.0	2.7e-07	535.51983226	744.83780487	765.8596144	10.86321424	-0.02752752	-0.36733528
0.05349	7.88527	0.0002683	1e-08	0.0	0.0	0.00178426	1e-08	0.0	2.7e-07	535.77777175	744.78403235	765.78343494	10.84476152	-0.02738259	-0.36727545
0.05359	7.89709	0.00027107	1e-08	0.0	0.0	0.00178149	1e-08	0.0	2.7e-07	536.03522759	744.73035346	765.70738039	10.82633746	-0.02723664	-0.36721572
0.05369	7.90889	0.00027386	1e-08	0.0	0.0	0.0017787	1e-08	0.0	2.7e-07	536.29220066	744.67676956	765.63145053	10.80794201	-0.02709061	-0.36715609
0.05379	7.92068	0.00027666	1e-08	0.0	0.0	0.00177589	1e-08	0.0	2.8e-07	536.54869182	744.62328063	765.55564518	10.78957512	-0.0269445	-0.36709656
0.05389	7.93246	0.00027948	1e-08	0.0	0.0	0.00177306	1e-08	0.0	2.8e-07	536.80470193	744.56988666	765.47996414	10.77123672	-0.02679831	-0.36703713
0.05399	7.94422	0.00028233	1e-08	0.0	0.0	0.00177022	1e-08	0.0	2.8e-07	537.06023186	744.51658763	765.40440721	10.75292675	-0.02665204	-0.36697779
0.05409	7.95597	0.00028519	1e-08	0.0	0.0	0.00176735	1e-08	0.0	2.9e-07	537.31528246	744.4633835	765.3289742	10.73464514	-0.02650571	-0.36691855
0.05419	7.96771	0.00028806	1e-08	0.0	0.0	0.00176447	1e-08	0.0	2.9e-07	537.5698546	744.41027427	765.25366491	10.71639184	-0.0263593	-0.36685941
0.05429	7.97944	0.00029096	1e-08	0.0	0.0	0.00176157	1e-08	0.0	2.9e-07	537.82394913	744.3572599	765.17847916	10.69816679	-0.02621284	-0.36680036
0.05439	7.99115	0.00029388	1e-08	0.0	0.0	0.00175865	1e-08	0.0	2.9e-07	538.07756692	744.30434035	765.10341675	10.67996992	-0.02606631	-0.36674141
0.05449	8.00285	0.00029681	1e-08	0.0	0.0	0.00175572	1e-08	0.0	3e-07	538.33070881	744.2515156	765.02847748	10.66180117	-0.02591973	-0.36668256
0.05459	8.01453	0.00029976	1e-08	0.0	0.0	0.00175276	1e-08	0.0	3e-07	538.58337566	744.1987856	764.95366116	10.64366047	-0.02577309	-0.3666238
0.05469	8.02621	0.00030273	1e-08	0.0	0.0	0.00174979	1e-08	0.0	3e-07	538.83556833	744.14615032	764.87896761	10.62554778	-0.0256264	-0.36656514
0.05479	8.03786	0.00030572	1e-08	0.0	0.0	0.0017468	1e-08	0.0	3.1e-07	539.08728766	744.0936097	764.80439662	10.60746302	-0.02547967	-0.36650658
0.05489	8.04951	0.00030872	1e-08	0.0	0.0	0.00174379	1e-08	0.0	3.1e-07	539.33853451	744.04116384	764.72994802	10.589406	-0.02533251	-0.36644811
0.05499	8.06114	0.00031174	1e-08	0.0	0.0	0.00174076	1e-08	0.0	3.1e-07	539.58930971	743.98881286	764.6556216	10.57137689	-0.02518557	-0.36638974
0.05509	8.07276	0.00031479	1e-08	0.0	0.0	0.00173772	1e-08	0.0	3.2e-07	539.83961412	743.93655654	764.58141718	10.55337552	-0.02503858	-0.36633147
0.05519	8.08437	0.00031785	1e-08	0.0	0.0	0.00173466	1e-08	0.0	3.2e-07	540.08944858	743.88439482	764.50733457	10.53540183	-0.02489154	-0.36627329
0.05529	8.09596	0.00032092	1e-08	0.0	0.0	0.00173157	1e-08	0.0	3.2e-07	540.33881395	743.83232767	764.43337358	10.51745577	-0.02474445	-0.3662152
0.05539	8.10754	0.00032402	1e-08	0.0	0.0	0.00172848	1e-08	0.0	3.2e-07	540.58771106	743.78035505	764.35953403	10.49953726	-0.02459731	-0.36615721
0.05549	8.11911	0.00032713	1e-08	0.0	0.0	0.00172536	1e-08	0.0	3.3e-07	540.83614075	743.72847691	764.28581571	10.48164625	-0.02445013	-0.36609932
0.05559	8.13066	0.00033026	1e-08	0.0	0.0	0.00172222	1e-08	0.0	3.3e-07	541.08410388	743.67669321	764.21221845	10.46378268	-0.0243029	-0.36604152
0.05569	8.1422	0.00033341	1e-08	0.0	0.0	0.00171907	1e-08	0.0	3.3e-07	541.33160127	743.6250039	764.13874206	10.44594648	-0.02415563	-0.36598382
0.05579	8.15373	0.00033658	1e-08	0.0	0.0	0.0017159	1e-08	0.0	3.4e-07	541.57863376	743.57340893	764.06538634	10.42813759	-0.02400832	-0.36592621
0.05589	8.16524	0.00033977	1e-08	0.0	0.0	0.00171271	1e-08	0.0	3.4e-07	541.82520221	743.52190825	763.99215112	10.41035594	-0.02386097	-0.3658687
0.05599	8.17674	0.00034297	1e-08	0.0	0.0	0.0017095	1e-08	0.0	3.4e-07	542.07130743	743.4705018	763.91903621	10.39260149	-0.02371359	-0.36581128
0.05609	8.18822	0.00034619	1e-08	0.0	0.0	0.00170628	1e-08	0.0	3.5e-07	542.31695026	743.41918953	763.84604142	10.37487416	-0.02356617	-0.36575395
0.05619	8.1997	0.00034943	1e-08	0.0	0.0	0.00170304	1e-08	0.0	3.5e-07	542.56213155	743.36797138	763.77316657	10.35717389	-0.02341872	-0.36569672
0.05629	8.21115	0.00035268	1e-08	0.0	0.0	0.00169978	1e-08	0.0	3.5e-07	542.80685211	743.3168474	763.70041147	10.33950048	-0.02327099	-0.36563958
0.05639	8.2226	0.00035596	1e-08	0.0	0.0	0.0016965	1e-08	0.0	3.6e-07	543.05111277	743.26581755	763.62777594	10.32185411	-0.02312341	-0.36558254
0.05649	8.23403	0.00035925	1e-08	0.0	0.0	0.0016932	1e-08	0.0	3.6e-07	543.29491437	743.21488171	763.55525979	10.30423461	-0.02297578	-0.36552559
0.05659	8.24545	0.00036256	1e-08	0.0	0.0	0.00168989	1e-08	0.0	3.6e-07	543.53825773	743.16403982	763.48286284	10.28664191	-0.02282812	-0.36546874
0.05669	8.25685	0.00036588	1e-08	0.0	0.0	0.00168656	1e-08	0.0	3.7e-07	543.78114369	743.11329182	763.4105849	10.26907596	-0.02268042	-0.36541197
0.05679	8.26825	0.00036923	2e-08	0.0	0.0	0.00168321	1e-08	0.0	3.7e-07	544.02357307	743.06263765	763.3384258	10.25153669	-0.02253268	-0.3653553
0.05689	8.27962	0.00037259	2e-08	0.0	0.0	0.00167985	1e-08	0.0	3.7e-07	544.2655467	743.01207727	763.26638535	10.23402404	-0.02238491	-0.36529873
0.05699	8.29099	0.00037597	2e-08	0.0	0.0	0.00167647	1e-08	0.0	3.8e-07	544.50706539	742.96161061	763.19446338	10.21653794	-0.02223709	-0.36524225
0.05709	8.30234	0.00037936	2e-08	0.0	0.0	0.00167307	1e-08	0.0	3.8e-07	544.74812997	742.91123761	763.12265969	10.19907834	-0.02208925	-0.36518586
0.05719	8.31367	0.00038277	2e-08	0.0	0.0	0.00166965	1e-08	0.0	3.8e-07	544.98874126	742.8609582	763.0509741	10.18164518	-0.02194136	-0.36512956
0.05729	8.325	0.0003862	2e-08	0.0	0.0	0.00166622	1e-08	0.0	3.9e-07	545.22890009	742.81077234	762.97940645	10.16423837	-0.02179345	-0.36507335
0.05739	8.33631	0.00038965	2e-08	0.0	0.0	0.00166277	1e-08	0.0	3.9e-07	545.46860727	742.76067994	762.90795654	10.14685788	-0.02164549	-0.36501724
0.05749	8.3476	0.00039311	2e-08	0.0	0.0	0.0016593	1e-08	0.0	3.9e-07	545.70786361	742.71068096	762.8366242	10.12950363	-0.0214975	-0.36496122
0.05759	8.35888	0.00039659	2e-08	0.0	0.0	0.00165581	1e-08	0.0	4e-07	545.94666995	742.66077532	762.76540925	10.11217555	-0.02134948	-0.36490529
0.05769	8.37015	0.00040009	2e-08	0.0	0.0	0.00165231	2e-08	0.0	4e-07	546.18502706	742.61096272	762.6943115	10.09487349	-0.02120163	-0.36484946
0.05779	8.38141	0.00040361	2e-08	0.0	0.0	0.00164879	2e-08	0.0	4e-07	546.42293579	742.56124317	762.62333079	10.07759756	-0.02105359	-0.36479372
0.05789	8.39265	0.00040714	2e-08	0.0	0.0	0.00164526	2e-08	0.0	4.1e-07	546.66039693	742.51161665	762.55246693	10.06034762	-0.02090553	-0.36473806
0.05799	8.40387	0.00041068	2e-08	0.0	0.0	0.00164171	2e-08	0.0	4.1e-07	546.89741131	742.46208308	762.48171975	10.0431236	-0.02075744	-0.3646825
0.05809	8.41509	0.00041425	2e-08	0.0	0.0	0.00163814	2e-08	0.0	4.1e-07	547.13397973	742.41264237	762.41108907	10.02592544	-0.02060932	-0.36462704
0.05819	8.42629	0.00041783	2e-08	0.0	0.0	0.00163455	2e-08	0.0	4.2e-07	547.370103	742.36329445	762.34057471	10.00875307	-0.02046118	-0.36457166
0.05829	8.43747	0.00042143	2e-08	0.0	0.0	0.00163095	2e-08	0.0	4.2e-07	547.60578193	742.31403921	762.27017649	9.99160644	-0.02031301	-0.36451637
0.05839	8.44864	0.00042504	2e-08	0.0	0.0	0.00162733	2e-08	0.0	4.3e-07	547.84101732	742.26487657	762.19989425	9.97448548	-0.02016482	-0.36446118
0.05849	8.4598	0.00042867	2e-08	0.0	0.0	0.0016237	2e-08	0.0	4.3e-07	548.07580999	742.21580644	762.1297278	9.95739013	-0.0200166	-0.36440607
0.05859	8.47095	0.00043231	2e-08	0.0	0.0	0.00162005	2e-08	0.0	4.3e-07	548.31016073	742.16682872	762.05967697	9.94032032	-0.01986835	-0.36435106
0.05869	8.48208	0.00043598	2e-08	0.0	0.0	0.00161638	2e-08	0.0	4.4e-07	548.54407035	742.11794331	761.98974159	9.92327599	-0.01972009	-0.36429614
0.05879	8.49319	0.00043965	2e-08	0.0	0.0	0.0016127	2e-08	0.0	4.4e-07	548.77753965	742.06915012	761.91992148	9.90625707	-0.01957179	-0.36424131
0.05889	8.50429	0.00044335	2e-08	0.0	0.0	0.001609	2e-08	0.0	4.4e-07	549.01056943	742.02044905	761.85021647	9.88926351	-0.01942347	-0.36418656
0.05899	8.51538	0.00044706	2e-08	0.0	0.0	0.00160529	2e-08	0.0	4.5e-07	549.24316049	741.97183999	761.78062638	9.87229519	-0.0192752	-0.36413191
0.05909	8.52646	0.00045078	2e-08	0.0	0.0	0.00160156	2e-08	0.0	4.5e-07	549.4753136	741.92332261	761.71115105	9.85535208	-0.01912691	-0.36407735
0.05919	8.53752	0.00045452	3e-08	0.0	0.0	0.00159781	2e-08	0.0	4.6e-07	549.70702958	741.87489695	761.6417903	9.83843417	-0.01897856	-0.36402288
0.05929	8.54856	0.00045828	3e-08	0.0	0.0	0.00159405	2e-08	0.0	4.6e-07	549.93830923	741.82656291	761.57254395	9.82154134	-0.01883019	-0.3639685
0.05939	8.55959	0.00046205	3e-08	0.0	0.0	0.00159027	2e-08	0.0	4.6e-07	550.16915333	741.77832036	761.50341185	9.80467355	-0.0186818	-0.36391421
0.05949	8.57061	0.00046584	3e-08	0.0	0.0	0.00158648	2e-08	0.0	4.7e-07	550.39956268	741.73016917	761.43439381	9.78783072	-0.01853339	-0.36386
0.05959	8.58162	0.00046964	3e-08	0.0	0.0	0.00158268	2e-08	0.0	4.7e-07	550.62953807	741.68210922	761.36548967	9.7710128	-0.01838497	-0.36380589
0.05969	8.59261	0.00047346	3e-08	0.0	0.0	0.00157885	2e-08	0.0	4.7e-07	550.85908029	741.63414038	761.29669925	9.75421971	-0.01823652	-0.36375187
0.05979	8.60358	0.00047729	3e-08	0.0	0.0	0.00157502	3e-08	0.0	4.8e-07	551.08819013	741.58626252	761.2280224	9.73745139	-0.01808806	-0.36369793
0.05989	8.61454	0.00048113	3e-08	0.0	0.0	0.00157116	3e-08	0.0	4.8e-07	551.31686838	741.53847549	761.15945893	9.72070778	-0.01793957	-0.36364409
0.05999	8.62549	0.000485	3e-08	0.0	0.0	0.0015673	3e-08	0.0	4.9e-07	551.54511582	741.49077916	761.09100868	9.70398882	-0.01779107	-0.36359033
0.06009	8.63642	0.00048887	3e-08	0.0	0.0	0.00156342	3e-08	0.0	4.9e-07	551.77293324	741.44317339	761.02267147	9.68729444	-0.01764255	-0.36353666
0.06019	8.64734	0.00049276	3e-08	0.0	0.0	0.00155952	3e-08	0.0	4.9e-07	552.00032142	741.39565803	760.95444716	9.67062457	-0.01749402	-0.36348309
0.06029	8.65825	0.00049667	3e-08	0.0	0.0	0.00155561	3e-08	0.0	5e-07	552.22728115	741.34823293	760.88633556	9.65397915	-0.01734546	-0.3634296
0.06039	8.66914	0.00050059	3e-08	0.0	0.0	0.00155168	3e-08	0.0	5e-07	552.45381321	741.30089797	760.8183365	9.63735801	-0.01719679	-0.36337619
0.06049	8.68001	0.00050452	3e-08	0.0	0.0	0.00154774	3e-08	0.0	5.1e-07	552.67991835	741.25365309	760.75044983	9.62076127	-0.01704816	-0.36332288
0.06059	8.69087	0.00050847	3e-08	0.0	0.0	0.00154379	3e-08	0.0	5.1e-07	552.90559737	741.20649807	760.68267538	9.60418877	-0.01689951	-0.36326965
0.06069	8.70172	0.00051244	3e-08	0.0	0.0	0.00153982	3e-08	0.0	5.1e-07	553.13085105	741.15943272	760.61501298	9.58764047	-0.01675084	-0.36321652
0.06079	8.71255	0.00051641	3e-08	0.0	0.0	0.00153584	3e-08	0.0	5.2e-07	553.35568016	741.11245692	760.54746246	9.57111628	-0.01660215	-0.36316347
0.06089	8.72337	0.0005204	4e-08	0.0	0.0	0.00153184	3e-08	0.0	5.2e-07	553.58008547	741.06557048	760.48002366	9.55461616	-0.01645342	-0.36311051
0.06099	8.73418	0.00052441	4e-08	0.0	0.0	0.00152783	3e-08	0.0	5.3e-07	553.80406777	741.01877325	760.41269642	9.53814002	-0.01630468	-0.36305763
0.06109	8.74497	0.00052842	4e-08	0.0	0.0	0.00152381	3e-08	0.0	5.3e-07	554.02762782	740.97206506	760.34548058	9.52168781	-0.0161559	-0.36300484
0.06119	8.75574	0.00053245	4e-08	0.0	0.0	0.00151978	3e-08	1e-08	5.3e-07	554.25076639	740.92544574	760.27837596	9.50525946	-0.0160071	-0.36295214
0.06129	8.7665	0.0005365	4e-08	0.0	0.0	0.00151573	4e-08	1e-08	5.4e-07	554.47348425	740.87891512	760.21138241	9.4888549	-0.01585828	-0.36289953
0.06139	8.77725	0.00054055	4e-08	0.0	0.0	0.00151166	4e-08	1e-08	5.4e-07	554.69578217	740.83247303	760.14449976	9.47247408	-0.01570942	-0.36284701
0.06149	8.78798	0.00054462	4e-08	0.0	0.0	0.00150759	4e-08	1e-08	5.5e-07	554.91766092	740.78611929	760.07772785	9.45611691	-0.01556053	-0.36279457
0.06159	8.7987	0.00054871	4e-08	0.0	0.0	0.0015035	4e-08	1e-08	5.5e-07	555.13912126	740.73985371	760.01106653	9.43978335	-0.01541161	-0.36274222
0.06169	8.8094	0.0005528	4e-08	0.0	0.0	0.0014994	4e-08	1e-08	5.5e-07	555.36016395	740.69367612	759.94451562	9.42347332	-0.01526267	-0.36268995
0.06179	8.82009	0.00055691	4e-08	0.0	0.0	0.00149528	4e-08	1e-08	5.6e-07	555.58078976	740.64758642	759.87807498	9.40718663	-0.01511355	-0.36263778
0.06189	8.83077	0.00056103	4e-08	0.0	0.0	0.00149116	4e-08	1e-08	5.6e-07	555.80099942	740.60158451	759.81174443	9.39092342	-0.01496449	-0.36258568
0.06199	8.84143	0.00056516	4e-08	0.0	0.0	0.00148702	4e-08	1e-08	5.7e-07	556.02079372	740.55567009	759.74552382	9.37468355	-0.01481539	-0.36253368
0.06209	8.85207	0.00056931	4e-08	0.0	0.0	0.00148287	4e-08	1e-08	5.7e-07	556.2401734	740.50984299	759.67941298	9.35846694	-0.01466625	-0.36248176
0.06219	8.8627	0.00057347	5e-08	0.0	0.0	0.0014787	4e-08	1e-08	5.7e-07	556.45913924	740.46410301	759.61341177	9.34227353	-0.01451707	-0.36242993
0.06229	8.87332	0.00057763	5e-08	0.0	0.0	0.00147453	4e-08	1e-08	5.8e-07	556.67769197	740.41844997	759.54752002	9.32610324	-0.01436784	-0.36237818
0.06239	8.88392	0.00058182	5e-08	0.0	0.0	0.00147034	5e-08	1e-08	5.8e-07	556.89583236	740.37288367	759.48173757	9.30995602	-0.01421856	-0.36232652
0.06249	8.8945	0.00058601	5e-08	0.0	0.0	0.00146614	5e-08	1e-08	5.9e-07	557.11356116	740.32740392	759.41606427	9.2938318	-0.01406923	-0.36227494
0.06259	8.90508	0.00059021	5e-08	0.0	0.0	0.00146193	5e-08	1e-08	5.9e-07	557.33087911	740.28201053	759.35049995	9.27773051	-0.01391985	-0.36222345
0.06269	8.91563	0.00059443	5e-08	0.0	0.0	0.00145771	5e-08	1e-08	6e-07	557.54778697	740.2367033	759.28504447	9.26165207	-0.01377042	-0.36217205
0.06279	8.92618	0.00059865	5e-08	0.0	0.0	0.00145348	5e-08	1e-08	6e-07	557.76428548	740.19148203	759.21969766	9.24559644	-0.01362093	-0.36212073
0.06289	8.9367	0.00060289	5e-08	0.0	0.0	0.00144923	5e-08	1e-08	6e-07	557.9803754	740.14634653	759.15445937	9.22956353	-0.01347138	-0.3620695
0.06299	8.94722	0.00060714	5e-08	0.0	0.0	0.00144498	5e-08	1e-08	6.1e-07	558.19605746	740.10129658	759.08932944	9.21355329	-0.01332178	-0.36201835
0.06309	8.95771	0.0006114	5e-08	0.0	0.0	0.00144071	5e-08	1e-08	6.1e-07	558.41133241	740.05633198	759.02430773	9.19756564	-0.01317211	-0.36196728
0.06319	8.9682	0.00061567	5e-08	0.0	0.0	0.00143644	5e-08	1e-08	6.2e-07	558.62620098	740.01145258	758.95939407	9.18160039	-0.01302239	-0.3619163
0.06329	8.97866	0.00061995	6e-08	0.0	0.0	0.00143215	5e-08	1e-08	6.2e-07	558.84066391	739.96665817	758.89458831	9.16565769	-0.0128726	-0.36186541
0.06339	8.98912	0.00062424	6e-08	0.0	0.0	0.00142785	6e-08	1e-08	6.2e-07	559.05472194	739.92194852	758.82989029	9.14973737	-0.01272274	-0.3618146
0.06349	8.99955	0.00062854	6e-08	0.0	0.0	0.00142355	6e-08	1e-08	6.3e-07	559.26837581	739.87732341	758.76529987	9.13383938	-0.0125728	-0.36176388
0.06359	9.00998	0.00063285	6e-08	0.0	0.0	0.00141923	6e-08	1e-08	6.3e-07	559.48162626	739.83278264	758.70081689	9.11796364	-0.0124228	-0.36171324
0.06369	9.02039	0.00063717	6e-08	0.0	0.0	0.0014149	6e-08	1e-08	6.4e-07	559.69447402	739.788326	758.6364412	9.10211008	-0.01227272	-0.36166268
0.06379	9.03078	0.0006415	6e-08	0.0	0.0	0.00141057	6e-08	1e-08	6.4e-07	559.90691982	739.74395326	758.57217265	9.08627863	-0.01212256	-0.36161221
0.06389	9.04116	0.00064584	6e-08	0.0	0.0	0.00140622	6e-08	1e-08	6.5e-07	560.1189644	739.69966422	758.50801108	9.07046923	-0.01197231	-0.36156182
0.06399	9.05152	0.00065019	6e-08	0.0	0.0	0.00140186	6e-08	1e-08	6.5e-07	560.33060847	739.65545865	758.44395634	9.05468182	-0.01182199	-0.36151151
0.06409	9.06187	0.00065455	6e-08	0.0	0.0	0.0013975	6e-08	1e-08	6.6e-07	560.54185278	739.61133634	758.38000829	9.03891631	-0.01167158	-0.36146129
0.06419	9.0722	0.00065891	6e-08	0.0	0.0	0.00139313	7e-08	1e-08	6.6e-07	560.75269804	739.56729707	758.31616678	9.02317264	-0.01152108	-0.36141116
0.06429	9.08252	0.00066329	7e-08	0.0	0.0	0.00138874	7e-08	1e-08	6.6e-07	560.96314498	739.52334062	758.25243164	9.00745074	-0.01137049	-0.3613611
0.06439	9.09282	0.00066767	7e-08	0.0	0.0	0.00138435	7e-08	1e-08	6.7e-07	561.17319432	739.47946676	758.18880275	8.99175055	-0.0112198	-0.36131113
0.06449	9.10311	0.00067207	7e-08	0.0	0.0	0.00137995	7e-08	1e-08	6.7e-07	561.38284678	739.43567527	758.12527993	8.976072	-0.01106902	-0.36126125
0.06459	9.11338	0.00067647	7e-08	0.0	0.0	0.00137554	7e-08	1e-08	6.8e-07	561.59210307	739.39196594	758.06186306	8.96041486	-0.01091825	-0.36121144
0.06469	9.12364	0.00068088	7e-08	0.0	0.0	0.00137113	7e-08	1e-08	6.8e-07	561.80096391	739.34833854	757.99855198	8.94477933	-0.0107673	-0.36116172
0.06479	9.13388	0.0006853	7e-08	0.0	0.0	0.0013667	7e-08	1e-08	6.9e-07	562.00943001	739.30479284	757.93534655	8.92916521	-0.01061624	-0.36111209
0.06489	9.14411	0.00068972	7e-08	0.0	0.0	0.00136227	8e-08	1e-08	6.9e-07	562.2175021	739.26132861	757.87224661	8.91357246	-0.01046508	-0.36106253
0.06499	9.15432	0.00069415	7e-08	0.0	0.0	0.00135783	8e-08	1e-08	7e-07	562.42518089	739.21794561	757.80925202	8.89800098	-0.01031381	-0.36101306
0.06509	9.16452	0.00069859	8e-08	0.0	0.0	0.00135338	8e-08	1e-08	7e-07	562.63246708	739.17464362	757.74636263	8.88245071	-0.01016243	-0.36096367
0.06519	9.1747	0.00070304	8e-08	0.0	0.0	0.00134892	8e-08	1e-08	7e-07	562.83936138	739.13142241	757.6835783	8.86692159	-0.01001093	-0.36091437
0.06529	9.18487	0.0007075	8e-08	0.0	0.0	0.00134446	8e-08	1e-08	7.1e-07	563.0458645	739.08828173	757.62089889	8.85141355	-0.00985932	-0.36086514
0.06539	9.19502	0.00071196	8e-08	0.0	0.0	0.00133999	8e-08	1e-08	7.1e-07	563.25197715	739.04522136	757.55832425	8.8359265	-0.00970759	-0.360816
0.06549	9.20515	0.00071643	8e-08	0.0	0.0	0.00133552	8e-08	1e-08	7.2e-07	563.45770003	739.00224105	757.49585423	8.82046039	-0.00955574	-0.36076694
0.06559	9.21527	0.0007209	8e-08	0.0	0.0	0.00133103	9e-08	1e-08	7.2e-07	563.66303383	738.95934058	757.43348869	8.80501514	-0.00940376	-0.36071796
0.06569	9.22538	0.00072539	8e-08	0.0	0.0	0.00132654	9e-08	1e-08	7.3e-07	563.86797926	738.91651971	757.3712275	8.78959068	-0.00925165	-0.36066907
0.06579	9.23546	0.00072987	8e-08	0.0	0.0	0.00132205	9e-08	1e-08	7.3e-07	564.07253702	738.87377819	757.30907049	8.77418694	-0.00909941	-0.36062025
0.06589	9.24554	0.00073437	9e-08	0.0	0.0	0.00131754	9e-08	1e-08	7.4e-07	564.27670781	738.83111578	757.24701754	8.75880368	-0.0089471	-0.36057152
0.06599	9.2556	0.00073887	9e-08	0.0	0.0	0.00131304	9e-08	1e-08	7.4e-07	564.48049229	738.78853238	757.18506851	8.74344112	-0.00879461	-0.36052287
0.06609	9.26564	0.00074337	9e-08	0.0	0.0	0.00130852	1e-07	1e-08	7.4e-07	564.68389117	738.74602765	757.12322325	8.72809906	-0.00864198	-0.3604743
0.06619	9.27566	0.00074789	9e-08	0.0	0.0	0.001304	1e-07	1e-08	7.5e-07	564.88690515	738.70360135	757.06148161	8.71277743	-0.0084892	-0.36042581
0.06629	9.28568	0.0007524	9e-08	0.0	0.0	0.00129948	1e-07	1e-08	7.5e-07	565.08953492	738.66125324	756.99984347	8.69747615	-0.00833628	-0.36037741
0.06639	9.29567	0.00075693	9e-08	0.0	0.0	0.00129495	1e-07	1e-08	7.6e-07	565.29178115	738.6189831	756.93830867	8.68219516	-0.00818321	-0.36032908
0.06649	9.30565	0.00076145	9e-08	0.0	0.0	0.00129041	1e-07	2e-08	7.6e-07	565.49364453	738.57679067	756.87687709	8.66693438	-0.00802999	-0.36028084
0.06659	9.31562	0.00076598	1e-07	0.0	0.0	0.00128587	1e-07	2e-08	7.7e-07	565.69512574	738.53467572	756.81554858	8.65169374	-0.00787662	-0.36023267
0.06669	9.32556	0.00077052	1e-07	0.0	0.0	0.00128133	1.1e-07	2e-08	7.7e-07	565.89622548	738.49263801	756.754323	8.63647317	-0.00772309	-0.36018459
0.06679	9.3355	0.00077506	1e-07	0.0	0.0	0.00127678	1.1e-07	2e-08	7.8e-07	566.0969444	738.45067731	756.69320022	8.62127259	-0.00756939	-0.36013659
0.06689	9.34541	0.00077961	1e-07	0.0	0.0	0.00127222	1.1e-07	2e-08	7.8e-07	566.29728319	738.40879337	756.63218009	8.60609194	-0.00741553	-0.36008867
0.06699	9.35532	0.00078416	1e-07	0.0	0.0	0.00126766	1.1e-07	2e-08	7.9e-07	566.49724252	738.36698595	756.57126249	8.59093114	-0.0072615	-0.36004083
0.06709	9.3652	0.00078871	1e-07	0.0	0.0	0.0012631	1.1e-07	2e-08	7.9e-07	566.69682307	738.32525481	756.51044727	8.57579012	-0.0071073	-0.35999307
0.06719	9.37507	0.00079327	1.1e-07	0.0	0.0	0.00125854	1.2e-07	2e-08	7.9e-07	566.89602551	738.28359971	756.44973429	8.5606688	-0.00695293	-0.35994539
0.06729	9.38492	0.00079783	1.1e-07	0.0	0.0	0.00125397	1.2e-07	2e-08	8e-07	567.0948505	738.24202045	756.38912343	8.5455669	-0.00679845	-0.35989779
0.06739	9.39476	0.0008024	1.1e-07	0.0	0.0	0.00124939	1.2e-07	2e-08	8e-07	567.29329869	738.20051688	756.32861455	8.53048471	-0.00664374	-0.35985027
0.06749	9.40459	0.00080696	1.1e-07	0.0	0.0	0.00124482	1.2e-07	2e-08	8.1e-07	567.49137076	738.15908868	756.26820751	8.51542199	-0.00648884	-0.35980283
0.06759	9.41439	0.00081153	1.1e-07	0.0	0.0	0.00124024	1.3e-07	2e-08	8.1e-07	567.68906737	738.11773562	756.20790219	8.50037867	-0.00633376	-0.35975547
0.06769	9.42418	0.00081611	1.1e-07	0.0	0.0	0.00123565	1.3e-07	2e-08	8.2e-07	567.88638919	738.07645746	756.14769843	8.48535468	-0.00617849	-0.35970819
0.06779	9.43396	0.00082068	1.2e-07	0.0	0.0	0.00123107	1.3e-07	2e-08	8.2e-07	568.08333686	738.03525397	756.08759612	8.47034993	-0.00602302	-0.35966099
0.06789	9.44371	0.00082526	1.2e-07	0.0	0.0	0.00122648	1.3e-07	2e-08	8.3e-07	568.27991104	737.99412493	756.02759512	8.45536437	-0.00586737	-0.35961387
0.06799	9.45346	0.00082984	1.2e-07	0.0	0.0	0.00122189	1.3e-07	2e-08	8.3e-07	568.47611239	737.95307009	755.9676953	8.44039791	-0.00571151	-0.35956683
0.06809	9.46318	0.00083443	1.2e-07	0.0	0.0	0.0012173	1.4e-07	2e-08	8.4e-07	568.67194156	737.91208924	755.90789652	8.42545047	-0.00555544	-0.35951987
0.06819	9.47289	0.00083901	1.2e-07	0.0	0.0	0.0012127	1.4e-07	2e-08	8.4e-07	568.86739919	737.87118214	755.84819866	8.41052199	-0.00539918	-0.35947298
0.06829	9.48259	0.0008436	1.2e-07	0.0	0.0	0.00120811	1.4e-07	2e-08	8.4e-07	569.06248593	737.83034857	755.78860158	8.39561238	-0.0052427	-0.35942618
0.06839	9.49227	0.00084819	1.3e-07	0.0	0.0	0.00120351	1.4e-07	2e-08	8.5e-07	569.25720243	737.7895883	755.72910516	8.38072158	-0.00508601	-0.35937945
0.06849	9.50193	0.00085278	1.3e-07	0.0	0.0	0.00119891	1.5e-07	2e-08	8.5e-07	569.45154933	737.74890111	755.66970926	8.3658495	-0.0049291	-0.35933281
0.06859	9.51157	0.00085737	1.3e-07	0.0	0.0	0.00119431	1.5e-07	2e-08	8.6e-07	569.64552726	737.70828677	755.61041375	8.35099607	-0.00477197	-0.35928624
0.06869	9.5212	0.00086196	1.3e-07	0.0	0.0	0.00118971	1.5e-07	2e-08	8.6e-07	569.83913686	737.66774515	755.55121851	8.33616099	-0.00461465	-0.35923975
0.06879	9.53082	0.00086655	1.3e-07	0.0	0.0	0.0011851	1.5e-07	2e-08	8.7e-07	570.03237876	737.62727612	755.49212341	8.32134456	-0.00445707	-0.35919335
0.06889	9.54041	0.00087115	1.4e-07	0.0	0.0	0.0011805	1.6e-07	2e-08	8.7e-07	570.22525361	737.58687934	755.43312833	8.30654654	-0.00429927	-0.35914701
0.06899	9.54999	0.00087574	1.4e-07	0.0	0.0	0.0011759	1.6e-07	2e-08	8.8e-07	570.41776202	737.54655462	755.37423312	8.29176686	-0.00414124	-0.35910076
0.06909	9.55956	0.00088034	1.4e-07	0.0	0.0	0.00117129	1.6e-07	2e-08	8.8e-07	570.60990463	737.50630175	755.31543767	8.27700543	-0.00398296	-0.35905459
0.06919	9.56911	0.00088493	1.4e-07	0.0	0.0	0.00116669	1.7e-07	2e-08	8.9e-07	570.80168206	737.46612053	755.25674186	8.26226219	-0.00382445	-0.35900849
0.06929	9.57864	0.00088953	1.4e-07	0.0	0.0	0.00116208	1.7e-07	3e-08	8.9e-07	570.99309494	737.42601076	755.19814555	8.24753704	-0.00366569	-0.35896248
0.06939	9.58815	0.00089412	1.5e-07	0.0	0.0	0.00115748	1.7e-07	3e-08	9e-07	571.18414388	737.38597224	755.13964862	8.23282991	-0.00350668	-0.35891654
0.06949	9.59765	0.00089872	1.5e-07	0.0	0.0	0.00115287	1.7e-07	3e-08	9e-07	571.37482951	737.34600477	755.08125094	8.21814074	-0.00334742	-0.35887067
0.06959	9.60713	0.00090331	1.5e-07	0.0	0.0	0.00114827	1.8e-07	3e-08	9e-07	571.56515243	737.30610817	755.0229524	8.20346942	-0.00318791	-0.35882489
0.06969	9.6166	0.0009079	1.5e-07	0.0	0.0	0.00114367	1.8e-07	3e-08	9.1e-07	571.75511328	737.26628224	754.96475286	8.1888159	-0.00302813	-0.35877918
0.06979	9.62605	0.00091249	1.6e-07	0.0	0.0	0.00113906	1.8e-07	3e-08	9.1e-07	571.94471264	737.22652679	754.90665221	8.17418008	-0.00286809	-0.35873356
0.06989	9.63548	0.00091708	1.6e-07	0.0	0.0	0.00113446	1.9e-07	3e-08	9.2e-07	572.13395114	737.18684165	754.84865032	8.1595619	-0.00270779	-0.35868801
0.06999	9.6449	0.00092167	1.6e-07	0.0	0.0	0.00112986	1.9e-07	3e-08	9.2e-07	572.32282938	737.14722663	754.79074707	8.14496126	-0.00254721	-0.35864253
0.07009	9.6543	0.00092626	1.6e-07	0.0	0.0	0.00112527	1.9e-07	3e-08	9.3e-07	572.51134795	737.10768161	754.73294234	8.13037772	-0.00238653	-0.35859714
0.07019	9.66368	0.00093085	1.6e-07	0.0	0.0	0.00112067	2e-07	3e-08	9.3e-07	572.69950747	737.06820641	754.67523601	8.11581184	-0.00222545	-0.35855182
0.07029	9.67305	0.00093543	1.7e-07	0.0	0.0	0.00111607	2e-07	3e-08	9.4e-07	572.88730853	737.02880084	754.61762795	8.10126326	-0.00206409	-0.35850658
0.07039	9.68239	0.00094001	1.7e-07	0.0	0.0	0.00111148	2e-07	3e-08	9.4e-07	573.07475172	736.98946474	754.56011806	8.08673189	-0.00190245	-0.35846141
0.07049	9.69173	0.00094459	1.7e-07	0.0	0.0	0.00110689	2.1e-07	3e-08	9.5e-07	573.26183764	736.95019795	754.5027062	8.07221766	-0.00174054	-0.35841632
0.07059	9.70104	0.00094917	1.7e-07	0.0	0.0	0.0011023	2.1e-07	3e-08	9.5e-07	573.44856688	736.9110003	754.44539227	8.05772048	-0.00157833	-0.35837131
0.07069	9.71034	0.00095374	1.8e-07	0.0	0.0	0.00109772	2.1e-07	3e-08	9.6e-07	573.63494003	736.87187166	754.38817613	8.04324027	-0.00141584	-0.35832638
0.07079	9.71962	0.00095832	1.8e-07	0.0	0.0	0.00109313	2.2e-07	3e-08	9.6e-07	573.82095767	736.83281188	754.33105768	8.02877695	-0.00125306	-0.35828152
0.07089	9.72889	0.00096289	1.8e-07	0.0	0.0	0.00108855	2.2e-07	3e-08	9.6e-07	574.00662038	736.7938208	754.2740368	8.01433044	-0.00108998	-0.35823674
0.07099	9.73814	0.00096745	1.8e-07	0.0	0.0	0.00108398	2.2e-07	3e-08	9.7e-07	574.19192875	736.7548983	754.21711336	7.99990065	-0.0009266	-0.35819204
0.07109	9.74737	0.00097202	1.9e-07	0.0	0.0	0.0010794	2.3e-07	3e-08	9.7e-07	574.37688335	736.71604424	754.16028726	7.9854875	-0.00076292	-0.35814741
0.07119	9.75659	0.00097657	1.9e-07	0.0	0.0	0.00107483	2.3e-07	3e-08	9.8e-07	574.56148476	736.67725849	754.10355838	7.97109092	-0.00059894	-0.35810286
0.07129	9.76578	0.00098113	1.9e-07	0.0	0.0	0.00107026	2.3e-07	4e-08	9.8e-07	574.74573355	736.63854092	754.0469266	7.9567108	-0.00043464	-0.35805839
0.07139	9.77496	0.00098568	1.9e-07	0.0	0.0	0.0010657	2.4e-07	4e-08	9.9e-07	574.92963028	736.59989142	753.99039181	7.94234709	-0.00027004	-0.35801399
0.07149	9.78413	0.00099023	2e-07	0.0	0.0	0.00106114	2.4e-07	4e-08	9.9e-07	575.11317553	736.56130988	753.9339539	7.92799916	-0.00010534	-0.35796967
0.07159	9.79327	0.00099477	2e-07	0.0	0.0	0.00105658	2.5e-07	4e-08	1e-06	575.29636985	736.5227962	753.87761275	7.91366783	5.984e-05	-0.35792542
0.07169	9.8024	0.00099931	2e-07	0.0	0.0	0.00105203	2.5e-07	4e-08	1e-06	575.47921382	736.48435025	753.82136826	7.89935262	0.00022533	-0.35788125
0.07179	9.81152	0.00100385	2e-07	0.0	0.0	0.00104749	2.5e-07	4e-08	1.01e-06	575.66170797	736.44597195	753.7652203	7.88505345	0.00039114	-0.35783715
0.07189	9.82061	0.00100838	2.1e-07	0.0	0.0	0.00104294	2.6e-07	4e-08	1.01e-06	575.84385288	736.40766119	753.70916876	7.87077022	0.00055727	-0.35779314
0.07199	9.82969	0.00101291	2.1e-07	0.0	0.0	0.00103841	2.6e-07	4e-08	1.01e-06	576.0256491	736.3694179	753.65321355	7.85650285	0.00072371	-0.35774919
0.07209	9.83875	0.00101743	2.1e-07	0.0	0.0	0.00103387	2.7e-07	4e-08	1.02e-06	576.20709717	736.33124198	753.59735453	7.84225126	0.00089048	-0.35770532
0.07219	9.84779	0.00102194	2.2e-07	0.0	0.0	0.00102935	2.7e-07	4e-08	1.02e-06	576.38819763	736.29313337	753.54159162	7.82801536	0.00105758	-0.35766153
0.07229	9.85682	0.00102645	2.2e-07	0.0	0.0	0.00102482	2.7e-07	4e-08	1.03e-06	576.56895104	736.25509198	753.48592468	7.81379506	0.00122501	-0.35761782
0.07239	9.86583	0.00103096	2.2e-07	0.0	0.0	0.00102031	2.8e-07	4e-08	1.03e-06	576.74935794	736.21711775	753.43035363	7.79959027	0.00139277	-0.35757417
0.07249	9.87482	0.00103546	2.2e-07	0.0	0.0	0.0010158	2.8e-07	4e-08	1.04e-06	576.92941886	736.17921063	753.37487835	7.78540091	0.00156086	-0.35753061
0.07259	9.88379	0.00103995	2.3e-07	0.0	0.0	0.00101129	2.9e-07	4e-08	1.04e-06	577.10913434	736.14137055	753.31949872	7.77122689	0.00172929	-0.35748712
0.07269	9.89275	0.00104444	2.3e-07	0.0	0.0	0.00100679	2.9e-07	4e-08	1.05e-06	577.2885049	736.10359748	753.26421466	7.75706811	0.00189806	-0.3574437
0.07279	9.90169	0.00104892	2.3e-07	0.0	0.0	0.0010023	3e-07	4e-08	1.05e-06	577.46753109	736.06589136	753.20902604	7.74292398	0.00206703	-0.35740036
0.07289	9.91061	0.00105339	2.4e-07	0.0	0.0	0.00099781	3e-07	5e-08	1.06e-06	577.64621342	736.02825222	753.15393277	7.72879528	0.00223644	-0.35735709
0.07299	9.91951	0.00105786	2.4e-07	0.0	0.0	0.00099333	3e-07	5e-08	1.06e-06	577.82455242	735.99067999	753.09893473	7.71468153	0.00240619	-0.3573139
0.07309	9.9284	0.00106232	2.4e-07	0.0	0.0	0.00098885	3.1e-07	5e-08	1.06e-06	578.00254861	735.95317465	753.04403184	7.70058264	0.00257628	-0.35727078
0.07319	9.93727	0.00106678	2.5e-07	0.0	0.0	0.00098438	3.1e-07	5e-08	1.07e-06	578.1802025	735.91573618	752.98922397	7.68649853	0.00274671	-0.35722774
0.07329	9.94612	0.00107122	2.5e-07	0.0	0.0	0.00097992	3.2e-07	5e-08	1.07e-06	578.35751462	735.87836458	752.93451103	7.67242911	0.00291749	-0.35718477
0.07339	9.95495	0.00107567	2.5e-07	0.0	0.0	0.00097547	3.2e-07	5e-08	1.08e-06	578.53448546	735.84105985	752.87989292	7.65837427	0.00308862	-0.35714188
0.07349	9.96377	0.0010801	2.6e-07	0.0	0.0	0.00097102	3.3e-07	5e-08	1.08e-06	578.71111555	735.803822	752.82536953	7.64433393	0.00326009	-0.35709906
0.07359	9.97257	0.00108453	2.6e-07	0.0	0.0	0.00096658	3.3e-07	5e-08	1.09e-06	578.88740537	735.76665104	752.77094077	7.63030799	0.00343192	-0.35705632
0.07369	9.98135	0.00108894	2.6e-07	0.0	0.0	0.00096215	3.4e-07	5e-08	1.09e-06	579.06335545	735.729547	752.71660652	7.61629636	0.0036041	-0.35701365
0.07379	9.99011	0.00109336	2.6e-07	0.0	0.0	0.00095773	3.4e-07	5e-08	1.1e-06	579.23896627	735.69250989	752.6623667	7.60229895	0.00377663	-0.35697105
0.07389	9.99886	0.00109776	2.7e-07	0.0	0.0	0.00095331	3.5e-07	5e-08	1.1e-06	579.41423832	735.65553977	752.6082212	7.58831566	0.00394952	-0.35692853
0.07399	10.00758	0.00110215	2.7e-07	0.0	0.0	0.0009489	3.5e-07	5e-08	1.1e-06	579.58917211	735.61863667	752.55416993	7.5743464	0.00412276	-0.35688608
0.07409	10.01629	0.00110654	2.7e-07	0.0	0.0	0.0009445	3.6e-07	5e-08	1.11e-06	579.76376813	735.58180065	752.50021278	7.56039106	0.00429636	-0.35684371
0.07419	10.02498	0.00111092	2.8e-07	0.0	0.0	0.00094011	3.6e-07	5e-08	1.11e-06	579.93802685	735.54503178	752.44634966	7.54644886	0.0044702	-0.35680141
0.07429	10.03365	0.00111529	2.8e-07	0.0	0.0	0.00093572	3.7e-07	6e-08	1.12e-06	580.11194875	735.50833016	752.39258047	7.53252089	0.00464449	-0.35675918
0.07439	10.04231	0.00111965	2.9e-07	0.0	0.0	0.00093135	3.7e-07	6e-08	1.12e-06	580.28553433	735.47169583	752.33890513	7.51860653	0.00481913	-0.35671703
0.07449	10.05095	0.00112401	2.9e-07	0.0	0.0	0.00092698	3.8e-07	6e-08	1.13e-06	580.45878405	735.43512888	752.28532352	7.50470569	0.00499413	-0.35667495
0.07459	10.05957	0.00112835	2.9e-07	0.0	0.0	0.00092262	3.8e-07	6e-08	1.13e-06	580.63169839	735.39862942	752.23183556	7.49081825	0.00516949	-0.35663294
0.07469	10.06817	0.00113269	3e-07	0.0	0.0	0.00091827	3.9e-07	6e-08	1.13e-06	580.80427782	735.36219753	752.17844116	7.47694414	0.00534521	-0.35659101
0.07479	10.07675	0.00113701	3e-07	0.0	0.0	0.00091393	4e-07	6e-08	1.14e-06	580.97652281	735.32583335	752.12514021	7.46308323	0.00552129	-0.35654915
0.07489	10.08531	0.00114133	3e-07	0.0	0.0	0.0009096	4e-07	6e-08	1.14e-06	581.14843381	735.28953697	752.07193264	7.44923544	0.00569773	-0.35650736
0.07499	10.09386	0.00114564	3.1e-07	0.0	0.0	0.00090528	4.1e-07	6e-08	1.15e-06	581.32001128	735.25330854	752.01881834	7.43540066	0.00587453	-0.35646565
0.07509	10.10239	0.00114993	3.1e-07	0.0	0.0	0.00090097	4.1e-07	6e-08	1.15e-06	581.4912557	735.2171482	751.96579722	7.4215788	0.0060517	-0.35642401
0.07519	10.11089	0.00115422	3.1e-07	0.0	0.0	0.00089666	4.2e-07	6e-08	1.16e-06	581.6621675	735.18105608	751.9128692	7.40776974	0.00622922	-0.35638245
0.07529	10.11939	0.0011585	3.2e-07	0.0	0.0	0.00089237	4.2e-07	6e-08	1.16e-06	581.83274713	735.14503236	751.86003418	7.39397338	0.00640711	-0.35634095
0.07539	10.12786	0.00116277	3.2e-07	0.0	0.0	0.00088809	4.3e-07	7e-08	1.16e-06	582.00299505	735.10907718	751.80729207	7.38018963	0.00658536	-0.35629953
0.07549	10.13631	0.00116703	3.2e-07	0.0	0.0	0.00088381	4.4e-07	7e-08	1.17e-06	582.17291169	735.07319075	751.7546428	7.36641838	0.00676398	-0.35625819
0.07559	10.14475	0.00117127	3.3e-07	0.0	0.0	0.00087955	4.4e-07	7e-08	1.17e-06	582.3424975	735.03737322	751.70208626	7.35265853	0.00694283	-0.35621691
0.07569	10.15316	0.00117551	3.3e-07	0.0	0.0	0.0008753	4.5e-07	7e-08	1.18e-06	582.5117529	735.0016248	751.64962238	7.33891167	0.00712213	-0.35617571
0.07579	10.16156	0.00117974	3.4e-07	0.0	0.0	0.00087106	4.5e-07	7e-08	1.18e-06	582.68067834	734.9659457	751.59725107	7.32517695	0.0073018	-0.35613458
0.07589	10.16994	0.00118396	3.4e-07	0.0	0.0	0.00086682	4.6e-07	7e-08	1.19e-06	582.84927423	734.93033613	751.54497225	7.31145427	0.00748182	-0.35609353
0.07599	10.1783	0.00118816	3.4e-07	0.0	0.0	0.0008626	4.7e-07	7e-08	1.19e-06	583.01754101	734.89479632	751.49278582	7.29774351	0.0076622	-0.35605254
0.07609	10.18665	0.00119236	3.5e-07	0.0	0.0	0.00085839	4.7e-07	7e-08	1.19e-06	583.1854791	734.85932649	751.4406917	7.28404457	0.00784293	-0.35601163
0.07619	10.19497	0.00119654	3.5e-07	0.0	0.0	0.00085419	4.8e-07	7e-08	1.2e-06	583.35308892	734.8239269	751.38868982	7.27035733	0.00802403	-0.35597079
0.07629	10.20327	0.00120071	3.6e-07	0.0	0.0	0.00085	4.9e-07	7e-08	1.2e-06	583.52037087	734.7885978	751.33678009	7.25668169	0.00820548	-0.35593003
0.07639	10.21156	0.00120488	3.6e-07	0.0	0.0	0.00084583	4.9e-07	7e-08	1.21e-06	583.68732538	734.75333945	751.28496242	7.24301753	0.00838728	-0.35588933
0.07649	10.21983	0.00120903	3.6e-07	0.0	0.0	0.00084166	5e-07	8e-08	1.21e-06	583.85395284	734.71815213	751.23323674	7.22936474	0.00856944	-0.35584871
0.07659	10.22808	0.00121316	3.7e-07	0.0	0.0	0.00083751	5e-07	8e-08	1.22e-06	584.02025367	734.68303613	751.18160297	7.21572321	0.00875196	-0.35580816
0.07669	10.23631	0.00121729	3.7e-07	0.0	0.0	0.00083336	5.1e-07	8e-08	1.22e-06	584.18622825	734.64799175	751.13006103	7.20209283	0.00893483	-0.35576769
0.07679	10.24452	0.00122141	3.8e-07	0.0	0.0	0.00082923	5.2e-07	8e-08	1.22e-06	584.351877	734.61301929	751.07861083	7.18847348	0.00911805	-0.35572728
0.07689	10.25271	0.00122551	3.8e-07	0.0	0.0	0.00082511	5.3e-07	8e-08	1.23e-06	584.5172003	734.57811908	751.02725231	7.17486505	0.00930162	-0.35568695
0.07699	10.26088	0.0012296	3.8e-07	0.0	0.0	0.000821	5.3e-07	8e-08	1.23e-06	584.68219853	734.5432914	750.97598539	7.16126602	0.00948539	-0.35564669
0.07709	10.26903	0.00123368	3.9e-07	0.0	0.0	0.00081691	5.4e-07	8e-08	1.24e-06	584.84687208	734.50853661	750.92481	7.14767867	0.00966962	-0.3556065
0.07719	10.27717	0.00123775	3.9e-07	0.0	1e-08	0.00081282	5.5e-07	8e-08	1.24e-06	585.01122134	734.47385507	750.87372605	7.13410183	0.00985419	-0.35556638
0.07729	10.28528	0.00124181	4e-07	0.0	1e-08	0.00080875	5.5e-07	8e-08	1.24e-06	585.17524668	734.43924715	750.82273347	7.12053539	0.0100391	-0.35552633
0.07739	10.29338	0.00124585	4e-07	0.0	1e-08	0.00080469	5.6e-07	9e-08	1.25e-06	585.33894847	734.4047132	750.7718322	7.10697921	0.01022434	-0.35548636
0.07749	10.30145	0.00124988	4.1e-07	0.0	1e-08	0.00080064	5.7e-07	9e-08	1.25e-06	585.50232709	734.37025363	750.72102215	7.09343319	0.01040992	-0.35544646
0.07759	10.30951	0.0012539	4.1e-07	0.0	1e-08	0.00079661	5.7e-07	9e-08	1.26e-06	585.66538289	734.33586883	750.67030326	7.07989719	0.01059584	-0.35540663
0.07769	10.31755	0.0012579	4.2e-07	0.0	1e-08	0.00079258	5.8e-07	9e-08	1.26e-06	585.82811625	734.3015592	750.61967545	7.06637109	0.01078209	-0.35536687
0.07779	10.32557	0.0012619	4.2e-07	0.0	1e-08	0.00078857	5.9e-07	9e-08	1.26e-06	585.99052752	734.26732517	750.56913866	7.05285476	0.01096866	-0.35532718
0.07789	10.33357	0.00126588	4.2e-07	0.0	1e-08	0.00078458	6e-07	9e-08	1.27e-06	586.15261706	734.23316716	750.51869282	7.03934809	0.01115557	-0.35528756
0.07799	10.34155	0.00126984	4.3e-07	0.0	1e-08	0.00078059	6e-07	9e-08	1.27e-06	586.31438521	734.19908563	750.46833786	7.02585095	0.0113428	-0.35524802
0.07809	10.34951	0.0012738	4.3e-07	0.0	1e-08	0.00077662	6.1e-07	9e-08	1.28e-06	586.47583233	734.16508102	750.41807371	7.0123632	0.01153035	-0.35520854
0.07819	10.35745	0.00127774	4.4e-07	0.0	1e-08	0.00077266	6.2e-07	9e-08	1.28e-06	586.63695875	734.1311538	750.3679003	6.99888472	0.01171822	-0.35516914
0.07829	10.36537	0.00128167	4.4e-07	0.0	1e-08	0.00076872	6.3e-07	1e-07	1.28e-06	586.79776481	734.09730446	750.31781758	6.98541515	0.01190639	-0.35512981
0.07839	10.37327	0.00128558	4.5e-07	0.0	1e-08	0.00076478	6.4e-07	1e-07	1.29e-06	586.95825083	734.06353342	750.26782548	6.97195309	0.01209479	-0.35509055
0.07849	10.38115	0.00128948	4.5e-07	0.0	1e-08	0.00076087	6.4e-07	1e-07	1.29e-06	587.11841715	734.02984124	750.21792394	6.95850109	0.01228357	-0.35505136
0.07859	10.38901	0.00129337	4.6e-07	0.0	1e-08	0.00075696	6.5e-07	1e-07	1.3e-06	587.2782641	733.99622843	750.1681129	6.94505777	0.01247265	-0.35501224
0.07869	10.39685	0.00129724	4.6e-07	0.0	1e-08	0.00075307	6.6e-07	1e-07	1.3e-06	587.43779199	733.96269551	750.11839228	6.93162298	0.01266204	-0.3549732
0.07879	10.40467	0.0013011	4.7e-07	0.0	1e-08	0.00074919	6.7e-07	1e-07	1.3e-06	587.59700115	733.92924303	750.06876204	6.91819659	0.01285172	-0.35493422
0.07889	10.41247	0.00130495	4.7e-07	0.0	1e-08	0.00074533	6.7e-07	1e-07	1.31e-06	587.7558919	733.89587154	750.01922211	6.90477846	0.0130417	-0.35489531
0.07899	10.42026	0.00130878	4.8e-07	0.0	1e-08	0.00074148	6.8e-07	1e-07	1.31e-06	587.91446453	733.8625816	749.96977244	6.89136845	0.01323196	-0.35485648
0.07909	10.42802	0.0013126	4.8e-07	0.0	1e-08	0.00073764	6.9e-07	1.1e-07	1.32e-06	588.07271935	733.82937379	749.92041297	6.87796642	0.01342251	-0.35481772
0.07919	10.43576	0.00131641	4.9e-07	0.0	1e-08	0.00073382	7e-07	1.1e-07	1.32e-06	588.23065667	733.79624871	749.87114364	6.86457223	0.01361334	-0.35477902
0.07929	10.44348	0.0013202	4.9e-07	0.0	1e-08	0.00073001	7.1e-07	1.1e-07	1.32e-06	588.38827677	733.76320695	749.82196439	6.85118573	0.01380445	-0.3547404
0.07939	10.45118	0.00132397	5e-07	0.0	1e-08	0.00072621	7.2e-07	1.1e-07	1.33e-06	588.54557996	733.73024915	749.77287518	6.83780678	0.01399584	-0.35470185
0.07949	10.45886	0.00132774	5e-07	0.0	1e-08	0.00072243	7.3e-07	1.1e-07	1.33e-06	588.70256652	733.69737592	749.72387594	6.82443524	0.01418749	-0.35466337
0.07959	10.46653	0.00133148	5.1e-07	0.0	1e-08	0.00071866	7.3e-07	1.1e-07	1.33e-06	588.85923673	733.66458791	749.67496664	6.81107095	0.01437942	-0.35462496
0.07969	10.47417	0.00133522	5.1e-07	0.0	1e-08	0.00071491	7.4e-07	1.1e-07	1.34e-06	589.01559087	733.63188578	749.62614721	6.79771165	0.01457155	-0.35458662
0.07979	10.48179	0.00133894	5.2e-07	0.0	1e-08	0.00071117	7.5e-07	1.2e-07	1.34e-06	589.17162918	733.59927017	749.57741762	6.78436077	0.01476397	-0.35454835
0.07989	10.48939	0.00134264	5.2e-07	0.0	1e-08	0.00070745	7.6e-07	1.2e-07	1.35e-06	589.32735196	733.56674179	749.52877781	6.7710166	0.01495665	-0.35451016
0.07999	10.49697	0.00134633	5.3e-07	0.0	1e-08	0.00070374	7.7e-07	1.2e-07	1.35e-06	589.48275947	733.53430134	749.48022773	6.75767899	0.01514957	-0.35447203
0.08009	10.50453	0.00135001	5.3e-07	0.0	1e-08	0.00070005	7.8e-07	1.2e-07	1.35e-06	589.63785197	733.50194952	749.43176734	6.74434779	0.01534273	-0.35443397
0.08019	10.51206	0.00135367	5.4e-07	0.0	1e-08	0.00069637	7.9e-07	1.2e-07	1.36e-06	589.79262971	733.46968706	749.3833966	6.73102282	0.01553612	-0.35439598
0.08029	10.51958	0.00135731	5.4e-07	0.0	1e-08	0.0006927	8e-07	1.2e-07	1.36e-06	589.94709296	733.4375147	749.33511545	6.71770394	0.01572975	-0.35435807
0.08039	10.52708	0.00136094	5.5e-07	0.0	1e-08	0.00068905	8e-07	1.2e-07	1.36e-06	590.10124194	733.4054332	749.28692386	6.70439097	0.0159236	-0.35432022
0.08049	10.53455	0.00136456	5.5e-07	0.0	1e-08	0.00068541	8.1e-07	1.3e-07	1.37e-06	590.25507691	733.37344331	749.23882178	6.69108375	0.01611767	-0.35428245
0.08059	10.54201	0.00136816	5.6e-07	0.0	1e-08	0.00068179	8.2e-07	1.3e-07	1.37e-06	590.4085981	733.34154583	749.19080917	6.67778213	0.01631195	-0.35424474
0.08069	10.54945	0.00137175	5.6e-07	0.0	1e-08	0.00067819	8.3e-07	1.3e-07	1.37e-06	590.56180574	733.30974154	749.142886	6.66448593	0.01650645	-0.3542071
0.08079	10.55686	0.00137532	5.7e-07	0.0	1e-08	0.0006746	8.4e-07	1.3e-07	1.38e-06	590.71470006	733.27803127	749.09505222	6.65119498	0.01670114	-0.35416954
0.08089	10.56425	0.00137887	5.7e-07	0.0	1e-08	0.00067102	8.5e-07	1.3e-07	1.38e-06	590.86728128	733.24641583	749.0473078	6.63790913	0.01689604	-0.35413204
0.08099	10.57162	0.00138241	5.8e-07	0.0	1e-08	0.00066746	8.6e-07	1.3e-07	1.39e-06	591.01954963	733.21489606	748.99965271	6.62462819	0.01709112	-0.35409462
0.08109	10.57898	0.00138594	5.8e-07	0.0	1e-08	0.00066392	8.7e-07	1.3e-07	1.39e-06	591.17150529	733.18347281	748.9520869	6.6113489	0.01728638	-0.35405727
0.08119	10.5863	0.00138945	5.9e-07	0.0	1e-08	0.00066039	8.8e-07	1.4e-07	1.39e-06	591.32314845	733.15214697	748.90461037	6.59807634	0.01748183	-0.35401998
0.08129	10.59361	0.00139294	5.9e-07	0.0	1e-08	0.00065687	8.9e-07	1.4e-07	1.4e-06	591.47447933	733.12091942	748.85722307	6.58480803	0.01767745	-0.35398277
0.08139	10.6009	0.00139642	6e-07	0.0	1e-08	0.00065337	9e-07	1.4e-07	1.4e-06	591.62549814	733.08979104	748.80992497	6.57154381	0.01787324	-0.35394562
0.08149	10.60817	0.00139989	6.1e-07	0.0	1e-08	0.00064989	9.1e-07	1.4e-07	1.4e-06	591.77620506	733.05876276	748.76271603	6.55828347	0.01806918	-0.35390855
0.08159	10.61541	0.00140333	6.1e-07	0.0	1e-08	0.00064642	9.2e-07	1.4e-07	1.41e-06	591.92660028	733.02783551	748.71559624	6.54502683	0.01826528	-0.35387154
0.08169	10.62264	0.00140677	6.2e-07	0.0	1e-08	0.00064296	9.3e-07	1.4e-07	1.41e-06	592.07668399	732.99701022	748.66856556	6.5317737	0.01846153	-0.35383461
0.08179	10.62984	0.00141018	6.2e-07	0.0	1e-08	0.00063953	9.4e-07	1.5e-07	1.41e-06	592.22645634	732.96628786	748.62162398	6.5185239	0.01865792	-0.35379775
0.08189	10.63702	0.00141358	6.3e-07	0.0	1e-08	0.0006361	9.5e-07	1.5e-07	1.42e-06	592.37591753	732.93566941	748.57477146	6.50527722	0.01885444	-0.35376095
0.08199	10.64418	0.00141697	6.3e-07	0.0	1e-08	0.0006327	9.6e-07	1.5e-07	1.42e-06	592.5250677	732.90515586	748.52800799	6.49203346	0.01905109	-0.35372423
0.08209	10.65131	0.00142034	6.4e-07	0.0	1e-08	0.00062931	9.7e-07	1.5e-07	1.42e-06	592.67390702	732.87474821	748.48133355	6.47879245	0.01924785	-0.35368757
0.08219	10.65843	0.00142369	6.5e-07	0.0	1e-08	0.00062593	9.8e-07	1.5e-07	1.43e-06	592.82243565	732.84444749	748.43474811	6.46555397	0.01944473	-0.35365099
0.08229	10.66552	0.00142703	6.5e-07	0.0	1e-08	0.00062257	9.9e-07	1.5e-07	1.43e-06	592.97065373	732.81425473	748.38825166	6.45231782	0.01964172	-0.35361447
0.08239	10.6726	0.00143035	6.6e-07	0.0	1e-08	0.00061923	1e-06	1.5e-07	1.43e-06	593.11856141	732.78417099	748.34184418	6.43908381	0.0198388	-0.35357803
0.08249	10.67965	0.00143366	6.6e-07	0.0	1e-08	0.0006159	1.01e-06	1.6e-07	1.44e-06	593.26615878	732.75419738	748.29552567	6.42584716	0.020036	-0.35354165
0.08259	10.68667	0.00143695	6.7e-07	0.0	1e-08	0.00061259	1.02e-06	1.6e-07	1.44e-06	593.41344596	732.72433498	748.24929613	6.41261545	0.02023327	-0.35350535
0.08269	10.69368	0.00144023	6.7e-07	0.0	1e-08	0.00060929	1.03e-06	1.6e-07	1.44e-06	593.56042311	732.69458489	748.20315553	6.39938506	0.02043061	-0.35346911
0.08279	10.70066	0.00144348	6.8e-07	0.0	1e-08	0.00060601	1.05e-06	1.6e-07	1.45e-06	593.70709034	732.66494821	748.15710386	6.38615576	0.02062802	-0.35343295
0.08289	10.70763	0.00144673	6.9e-07	0.0	1e-08	0.00060275	1.06e-06	1.6e-07	1.45e-06	593.85344777	732.63542611	748.11114111	6.37292734	0.02082549	-0.35339685
0.08299	10.71457	0.00144995	6.9e-07	0.0	1e-08	0.0005995	1.07e-06	1.7e-07	1.45e-06	593.9994955	732.60601971	748.06526728	6.35969956	0.02102301	-0.35336083
0.08309	10.72148	0.00145316	7e-07	0.0	1e-08	0.00059627	1.08e-06	1.7e-07	1.46e-06	594.14523363	732.57673022	748.01948236	6.34647219	0.02122058	-0.35332487
0.08319	10.72838	0.00145636	7e-07	0.0	1e-08	0.00059305	1.09e-06	1.7e-07	1.46e-06	594.29066226	732.5475588	747.97378636	6.33324501	0.02141819	-0.35328898
0.08329	10.73525	0.00145954	7.1e-07	0.0	1e-08	0.00058985	1.1e-06	1.7e-07	1.46e-06	594.43578147	732.51850667	747.92817926	6.32001778	0.02161583	-0.35325317
0.08339	10.7421	0.0014627	7.2e-07	0.0	1e-08	0.00058667	1.11e-06	1.7e-07	1.47e-06	594.58059135	732.48957505	747.88266107	6.30679026	0.02181348	-0.35321742
0.08349	10.74893	0.00146584	7.2e-07	0.0	1e-08	0.0005835	1.12e-06	1.7e-07	1.47e-06	594.72509197	732.46076518	747.8372318	6.29356222	0.02201115	-0.35318174
0.08359	10.75574	0.00146897	7.3e-07	0.0	1e-08	0.00058035	1.13e-06	1.8e-07	1.47e-06	594.8692834	732.43207832	747.79189144	6.28033341	0.02220882	-0.35314614
0.08369	10.76252	0.00147209	7.3e-07	0.0	1e-08	0.00057721	1.15e-06	1.8e-07	1.48e-06	595.01316571	732.40351576	747.74664	6.2671036	0.02240649	-0.3531106
0.08379	10.76928	0.00147518	7.4e-07	0.0	1e-08	0.00057409	1.16e-06	1.8e-07	1.48e-06	595.15673894	732.37507877	747.70147749	6.25387253	0.02260415	-0.35307513
0.08389	10.77602	0.00147826	7.5e-07	0.0	1e-08	0.00057099	1.17e-06	1.8e-07	1.48e-06	595.30000307	732.3467688	747.65640395	6.24063308	0.02280188	-0.35303974
0.08399	10.78273	0.00148133	7.5e-07	0.0	1e-08	0.0005679	1.18e-06	1.8e-07	1.48e-06	595.44295816	732.31858713	747.61141937	6.22739677	0.0229995	-0.35300441
0.08409	10.78942	0.00148438	7.6e-07	0.0	1e-08	0.00056483	1.19e-06	1.8e-07	1.49e-06	595.58560427	732.29053509	747.56652377	6.21415817	0.0231971	-0.35296915
0.08419	10.79609	0.00148741	7.7e-07	0.0	1e-08	0.00056177	1.2e-06	1.9e-07	1.49e-06	595.72794142	732.26261404	747.52171716	6.20091701	0.02339465	-0.35293397
0.08429	10.80274	0.00149042	7.7e-07	0.0	1e-08	0.00055873	1.22e-06	1.9e-07	1.49e-06	595.86996965	732.23482539	747.47699956	6.18767301	0.02359214	-0.35289885
0.08439	10.80936	0.00149342	7.8e-07	0.0	1e-08	0.00055571	1.23e-06	1.9e-07	1.5e-06	596.01168895	732.20717053	747.43237099	6.17442588	0.02378958	-0.3528638
0.08449	10.81596	0.00149641	7.8e-07	0.0	1e-08	0.00055271	1.24e-06	1.9e-07	1.5e-06	596.15309933	732.1796509	747.38783147	6.16117534	0.02398694	-0.35282882
0.08459	10.82253	0.00149937	7.9e-07	0.0	1e-08	0.00054972	1.25e-06	1.9e-07	1.5e-06	596.2942008	732.15226796	747.34338102	6.14792111	0.02418422	-0.35279391
0.08469	10.82909	0.00150232	8e-07	0.0	1e-08	0.00054674	1.26e-06	2e-07	1.51e-06	596.43499333	732.12502315	747.29901968	6.1346629	0.02438141	-0.35275908
0.08479	10.83562	0.00150526	8e-07	0.0	1e-08	0.00054379	1.27e-06	2e-07	1.51e-06	596.57547692	732.09791799	747.25474747	6.12140041	0.0245785	-0.35272431
0.08489	10.84212	0.00150817	8.1e-07	0.0	1e-08	0.00054085	1.29e-06	2e-07	1.51e-06	596.71565154	732.07095396	747.21056441	6.10813335	0.02477549	-0.35268961
0.08499	10.8486	0.00151107	8.2e-07	0.0	1e-08	0.00053792	1.3e-06	2e-07	1.51e-06	596.85551716	732.0441326	747.16647055	6.09486141	0.02497235	-0.35265498
0.08509	10.85506	0.00151396	8.2e-07	0.0	1e-08	0.00053501	1.31e-06	2e-07	1.52e-06	596.99507374	732.01745545	747.12246591	6.0815843	0.02516909	-0.35262042
0.08519	10.8615	0.00151682	8.3e-07	0.0	1e-08	0.00053212	1.32e-06	2.1e-07	1.52e-06	597.13432124	731.99092407	747.07855053	6.06829597	0.0253658	-0.35258594
0.08529	10.86791	0.00151968	8.4e-07	0.0	1e-08	0.00052925	1.34e-06	2.1e-07	1.52e-06	597.2732594	731.96454039	747.03472452	6.05500276	0.02556234	-0.35255152
0.08539	10.8743	0.00152251	8.4e-07	0.0	1e-08	0.00052639	1.35e-06	2.1e-07	1.53e-06	597.4118883	731.93830578	746.99098787	6.0417053	0.02575869	-0.35251717
0.08549	10.88066	0.00152533	8.5e-07	0.0	1e-08	0.00052355	1.36e-06	2.1e-07	1.53e-06	597.55020786	731.91222189	746.94734063	6.02840101	0.02595489	-0.3524829
0.08559	10.887	0.00152813	8.6e-07	0.0	1e-08	0.00052072	1.37e-06	2.1e-07	1.53e-06	597.68821799	731.88629037	746.90378284	6.01508954	0.02615091	-0.35244869
0.08569	10.89331	0.00153092	8.6e-07	0.0	1e-08	0.00051791	1.39e-06	2.2e-07	1.53e-06	597.82591861	731.8605129	746.86031455	6.00177052	0.02634676	-0.35241455
0.08579	10.8996	0.00153368	8.7e-07	0.0	1e-08	0.00051512	1.4e-06	2.2e-07	1.54e-06	597.9633096	731.8348912	746.81693583	5.98844362	0.02654242	-0.35238049
0.08589	10.90587	0.00153644	8.8e-07	0.0	1e-08	0.00051234	1.41e-06	2.2e-07	1.54e-06	598.10039087	731.809427	746.77364672	5.97510846	0.02673788	-0.35234649
0.08599	10.91211	0.00153917	8.8e-07	0.0	1e-08	0.00050958	1.42e-06	2.2e-07	1.54e-06	598.23716228	731.78412203	746.73044728	5.96176468	0.02693314	-0.35231257
0.08609	10.91833	0.00154189	8.9e-07	0.0	1e-08	0.00050684	1.44e-06	2.2e-07	1.55e-06	598.3736237	731.75897807	746.68733758	5.94841191	0.02712818	-0.35227871
0.08619	10.92452	0.00154459	9e-07	0.0	1e-08	0.00050411	1.45e-06	2.3e-07	1.55e-06	598.50977501	731.73399693	746.64431767	5.93504979	0.027323	-0.35224493
0.08629	10.93069	0.00154728	9e-07	0.0	1e-08	0.0005014	1.46e-06	2.3e-07	1.55e-06	598.64561605	731.70918041	746.60138762	5.92167792	0.02751758	-0.35221121
0.08639	10.93683	0.00154995	9.1e-07	0.0	1e-08	0.0004987	1.48e-06	2.3e-07	1.55e-06	598.78114667	731.68453035	746.55854751	5.90829594	0.02771191	-0.35217757
0.08649	10.94295	0.0015526	9.2e-07	0.0	1e-08	0.00049603	1.49e-06	2.3e-07	1.56e-06	598.9163667	731.66004863	746.5157974	5.89490346	0.02790599	-0.352144
0.08659	10.94905	0.00155524	9.2e-07	0.0	1e-08	0.00049337	1.5e-06	2.3e-07	1.56e-06	599.05127591	731.63573722	746.47313738	5.88148729	0.02810006	-0.3521105
0.08669	10.95512	0.00155786	9.3e-07	0.0	1e-08	0.00049072	1.52e-06	2.4e-07	1.56e-06	599.18587391	731.61159847	746.43056759	5.86806861	0.02829368	-0.35207707
0.08679	10.96116	0.00156047	9.4e-07	0.0	1e-08	0.00048809	1.53e-06	2.4e-07	1.56e-06	599.32016068	731.58763396	746.38808807	5.85463765	0.02848702	-0.35204371
0.08689	10.96718	0.00156305	9.4e-07	0.0	1e-08	0.00048548	1.54e-06	2.4e-07	1.57e-06	599.454136	731.56384569	746.34569889	5.84119395	0.02868008	-0.35201042
0.08699	10.97317	0.00156562	9.5e-07	0.0	1e-08	0.00048288	1.56e-06	2.4e-07	1.57e-06	599.58779964	731.54023565	746.30340015	5.82773706	0.02887285	-0.3519772
0.08709	10.97914	0.00156818	9.6e-07	0.0	1e-08	0.0004803	1.57e-06	2.4e-07	1.57e-06	599.72115137	731.5168059	746.26119194	5.81426652	0.02906531	-0.35194405
0.08719	10.98508	0.00157072	9.6e-07	0.0	1e-08	0.00047774	1.58e-06	2.5e-07	1.58e-06	599.85419093	731.49355848	746.21907436	5.80078187	0.02925746	-0.35191098
0.08729	10.991	0.00157324	9.7e-07	0.0	1e-08	0.00047519	1.6e-06	2.5e-07	1.58e-06	599.98691808	731.47049548	746.1770475	5.78728263	0.02944929	-0.35187797
0.08739	10.99689	0.00157574	9.8e-07	0.0	1e-08	0.00047266	1.61e-06	2.5e-07	1.58e-06	600.11933253	731.44761903	746.13511146	5.77376833	0.02964079	-0.35184504
0.08749	11.00276	0.00157823	9.8e-07	0.0	1e-08	0.00047015	1.62e-06	2.5e-07	1.58e-06	600.25143402	731.42493127	746.09326636	5.76023848	0.02983196	-0.35181218
0.08759	11.0086	0.0015807	9.9e-07	0.0	2e-08	0.00046765	1.64e-06	2.6e-07	1.59e-06	600.38322223	731.40243436	746.0515123	5.7466926	0.03002277	-0.35177939
0.08769	11.01441	0.00158316	1e-06	0.0	2e-08	0.00046517	1.65e-06	2.6e-07	1.59e-06	600.51469688	731.38013051	746.0098494	5.7331302	0.03021322	-0.35174667
0.08779	11.0202	0.0015856	1e-06	0.0	2e-08	0.00046271	1.66e-06	2.6e-07	1.59e-06	600.64585764	731.35802194	745.96827777	5.71955076	0.0304033	-0.35171402
0.08789	11.02596	0.00158802	1.01e-06	0.0	2e-08	0.00046026	1.68e-06	2.6e-07	1.59e-06	600.77670419	731.33611091	745.92679753	5.7059538	0.030593	-0.35168145
0.08799	11.0317	0.00159043	1.02e-06	0.0	2e-08	0.00045782	1.69e-06	2.6e-07	1.6e-06	600.90723593	731.31440007	745.88540888	5.69230651	0.03078278	-0.35164895
0.08809	11.03741	0.00159282	1.03e-06	0.0	2e-08	0.00045541	1.71e-06	2.7e-07	1.6e-06	601.03745219	731.29289214	745.84411203	5.67866309	0.03097184	-0.35161652
0.08819	11.04309	0.00159519	1.03e-06	0.0	2e-08	0.00045301	1.72e-06	2.7e-07	1.6e-06	601.16735296	731.27158901	745.80290703	5.66499913	0.03116051	-0.35158416
0.08829	11.04875	0.00159755	1.04e-06	0.0	2e-08	0.00045063	1.73e-06	2.7e-07	1.6e-06	601.29693781	731.2504931	745.761794	5.65131399	0.03134878	-0.35155187
0.08839	11.05438	0.00159989	1.05e-06	0.0	2e-08	0.00044826	1.75e-06	2.7e-07	1.6e-06	601.42620633	731.22960686	745.72077312	5.637607	0.03153665	-0.35151966
0.08849	11.05998	0.00160222	1.05e-06	0.0	2e-08	0.00044591	1.76e-06	2.8e-07	1.61e-06	601.55515806	731.20893276	745.67984451	5.6238775	0.03172411	-0.35148752
0.08859	11.06556	0.00160453	1.06e-06	0.0	2e-08	0.00044357	1.78e-06	2.8e-07	1.61e-06	601.68379257	731.18847333	745.63900835	5.61012484	0.03191115	-0.35145545
0.08869	11.07111	0.00160682	1.07e-06	0.0	2e-08	0.00044125	1.79e-06	2.8e-07	1.61e-06	601.81210938	731.16823112	745.5982648	5.59634831	0.03209776	-0.35142345
0.08879	11.07663	0.00160909	1.07e-06	0.0	2e-08	0.00043895	1.8e-06	2.8e-07	1.61e-06	601.940108	731.14820871	745.55761401	5.58254724	0.03228394	-0.35139153
0.08889	11.08212	0.00161135	1.08e-06	0.0	2e-08	0.00043667	1.82e-06	2.8e-07	1.62e-06	602.06778792	731.12840872	745.51705618	5.56872092	0.03246967	-0.35135968
0.08899	11.08759	0.0016136	1.09e-06	0.0	2e-08	0.0004344	1.83e-06	2.9e-07	1.62e-06	602.19514864	731.1088338	745.47659146	5.55486865	0.03265495	-0.3513279
0.08909	11.09303	0.00161583	1.1e-06	0.0	2e-08	0.00043214	1.85e-06	2.9e-07	1.62e-06	602.32218962	731.08948665	745.43622004	5.54098969	0.03283977	-0.35129619
0.08919	11.09845	0.00161804	1.1e-06	0.0	2e-08	0.00042991	1.86e-06	2.9e-07	1.62e-06	602.4489103	731.07036999	745.39594211	5.52708334	0.03302412	-0.35126456
0.08929	11.10383	0.00162023	1.11e-06	0.0	2e-08	0.00042769	1.88e-06	2.9e-07	1.63e-06	602.57531013	731.05148659	745.35575786	5.51314883	0.033208	-0.351233
0.08939	11.10919	0.00162241	1.12e-06	0.0	2e-08	0.00042548	1.89e-06	3e-07	1.63e-06	602.70138833	731.03284024	745.31566753	5.49917114	0.0333922	-0.35120153
0.08949	11.11452	0.00162457	1.12e-06	0.0	2e-08	0.00042329	1.9e-06	3e-07	1.63e-06	602.82714432	731.01443385	745.27567134	5.48517386	0.03357533	-0.35117012
0.08959	11.11982	0.00162672	1.13e-06	0.0	2e-08	0.00042112	1.92e-06	3e-07	1.63e-06	602.95257754	730.99626981	745.23576946	5.47114554	0.03375801	-0.35113878
0.08969	11.12509	0.00162885	1.14e-06	0.0	2e-08	0.00041896	1.93e-06	3e-07	1.63e-06	603.07768734	730.9783511	745.19596211	5.45708535	0.03394021	-0.35110752
0.08979	11.13034	0.00163096	1.14e-06	0.0	2e-08	0.00041682	1.95e-06	3.1e-07	1.64e-06	603.20247306	730.96068076	745.15624952	5.44299246	0.03412194	-0.35107634
0.08989	11.13556	0.00163306	1.15e-06	0.0	2e-08	0.0004147	1.96e-06	3.1e-07	1.64e-06	603.32693401	730.94326187	745.1166319	5.42886602	0.03430319	-0.35104522
0.08999	11.14074	0.00163514	1.16e-06	0.0	2e-08	0.00041259	1.98e-06	3.1e-07	1.64e-06	603.45106947	730.92609757	745.0771095	5.41470517	0.03448395	-0.35101419
0.09009	11.1459	0.00163721	1.17e-06	0.0	2e-08	0.0004105	1.99e-06	3.1e-07	1.64e-06	603.57487873	730.90919102	745.03768255	5.40050905	0.03466423	-0.35098322
0.09019	11.15103	0.00163926	1.17e-06	0.0	2e-08	0.00040842	2.01e-06	3.1e-07	1.64e-06	603.69836103	730.89254545	744.9983513	5.38627676	0.03484401	-0.35095234
0.09029	11.15614	0.00164129	1.18e-06	0.0	2e-08	0.00040636	2.02e-06	3.2e-07	1.65e-06	603.8215156	730.87616413	744.959116	5.37200743	0.03502329	-0.35092152
0.09039	11.16121	0.00164331	1.19e-06	0.0	2e-08	0.00040432	2.04e-06	3.2e-07	1.65e-06	603.94434167	730.86005036	744.91997691	5.35770014	0.03520207	-0.35089079
0.09049	11.16625	0.00164531	1.19e-06	0.0	2e-08	0.00040229	2.05e-06	3.2e-07	1.65e-06	604.06683841	730.84420752	744.88093429	5.34335397	0.03538034	-0.35086013
0.09059	11.17127	0.0016473	1.2e-06	0.0	2e-08	0.00040028	2.06e-06	3.2e-07	1.65e-06	604.18900501	730.82863902	744.84198841	5.32896802	0.0355581	-0.35082954
0.09069	11.17625	0.00164927	1.21e-06	0.0	2e-08	0.00039828	2.08e-06	3.3e-07	1.65e-06	604.31084061	730.81334832	744.80313955	5.31454132	0.03573534	-0.35079903
0.09079	11.18121	0.00165122	1.22e-06	0.0	2e-08	0.0003963	2.09e-06	3.3e-07	1.66e-06	604.43234307	730.79834143	744.76438837	5.29999539	0.03591365	-0.35076861
0.09089	11.18613	0.00165316	1.22e-06	0.0	2e-08	0.00039434	2.11e-06	3.3e-07	1.66e-06	604.55351206	730.78362083	744.72573499	5.28546202	0.0360903	-0.35073825
0.09099	11.19103	0.00165508	1.23e-06	0.0	2e-08	0.00039239	2.12e-06	3.3e-07	1.66e-06	604.67434682	730.76918978	744.68717966	5.2708818	0.0362665	-0.35070798
0.09109	11.19589	0.00165699	1.24e-06	0.0	2e-08	0.00039046	2.14e-06	3.4e-07	1.66e-06	604.79484636	730.75505211	744.6487227	5.25625349	0.03644223	-0.35067778
0.09119	11.20073	0.00165888	1.24e-06	0.0	2e-08	0.00038854	2.15e-06	3.4e-07	1.66e-06	604.91500963	730.74121168	744.61036444	5.24157586	0.03661751	-0.35064765
0.09129	11.20553	0.00166075	1.25e-06	0.0	2e-08	0.00038664	2.17e-06	3.4e-07	1.67e-06	605.03483556	730.72767246	744.57210524	5.22684761	0.03679234	-0.35061761
0.09139	11.21031	0.00166261	1.26e-06	0.0	2e-08	0.00038476	2.18e-06	3.4e-07	1.67e-06	605.15432305	730.71443843	744.53394543	5.21206747	0.0369667	-0.35058764
0.09149	11.21505	0.00166445	1.26e-06	0.0	2e-08	0.00038289	2.2e-06	3.5e-07	1.67e-06	605.27347097	730.70151369	744.49588538	5.19723412	0.03714062	-0.35055775
0.09159	11.21976	0.00166628	1.27e-06	0.0	2e-08	0.00038104	2.21e-06	3.5e-07	1.67e-06	605.39227818	730.68890238	744.45792545	5.18234623	0.03731409	-0.35052794
0.09169	11.22444	0.00166809	1.28e-06	0.0	2e-08	0.0003792	2.23e-06	3.5e-07	1.67e-06	605.51074348	730.6766087	744.42006604	5.16740245	0.03748712	-0.35049821
0.09179	11.22909	0.00166988	1.29e-06	0.0	2e-08	0.00037738	2.24e-06	3.5e-07	1.68e-06	605.62886565	730.66463694	744.38230751	5.15240141	0.03765971	-0.35046856
0.09189	11.23371	0.00167166	1.29e-06	0.0	2e-08	0.00037558	2.26e-06	3.6e-07	1.68e-06	605.74664344	730.65299146	744.34465027	5.13734172	0.03783186	-0.35043898
0.09199	11.2383	0.00167342	1.3e-06	0.0	2e-08	0.00037379	2.27e-06	3.6e-07	1.68e-06	605.86407558	730.64167668	744.30709473	5.12222197	0.03800357	-0.35040949
0.09209	11.24286	0.00167517	1.31e-06	0.0	2e-08	0.00037201	2.29e-06	3.6e-07	1.68e-06	605.9811607	730.63069722	744.26964131	5.10695523	0.03817732	-0.35038009
0.09219	11.24738	0.0016769	1.31e-06	0.0	2e-08	0.00037026	2.3e-06	3.6e-07	1.68e-06	606.09789537	730.62006332	744.23229105	5.09168354	0.03834898	-0.35035076
0.09229	11.25187	0.00167862	1.32e-06	0.0	2e-08	0.00036852	2.32e-06	3.6e-07	1.68e-06	606.21427968	730.60977561	744.19504396	5.07634324	0.03852033	-0.35032151
0.09239	11.25633	0.00168032	1.33e-06	0.0	2e-08	0.00036679	2.33e-06	3.7e-07	1.69e-06	606.33031213	730.59983907	744.15790051	5.06093252	0.03869141	-0.35029234
0.09249	11.26076	0.001682	1.33e-06	0.0	2e-08	0.00036508	2.34e-06	3.7e-07	1.69e-06	606.44599117	730.59025878	744.12086118	5.04544953	0.03886221	-0.35026325
0.09259	11.26515	0.00168367	1.34e-06	0.0	2e-08	0.00036339	2.36e-06	3.7e-07	1.69e-06	606.56131522	730.58103993	744.08392647	5.02989237	0.03903277	-0.35023425
0.09269	11.26951	0.00168532	1.35e-06	0.0	2e-08	0.00036171	2.37e-06	3.7e-07	1.69e-06	606.67628262	730.57218778	744.0470969	5.01425913	0.03920309	-0.35020533
0.09279	11.27384	0.00168696	1.35e-06	0.0	2e-08	0.00036005	2.39e-06	3.8e-07	1.69e-06	606.79089172	730.56370773	744.01037298	4.99854786	0.03937319	-0.35017649
0.09289	11.27814	0.00168858	1.36e-06	0.0	2e-08	0.0003584	2.4e-06	3.8e-07	1.69e-06	606.90514078	730.55560524	743.97375527	4.98275658	0.03954309	-0.35014773
0.09299	11.2824	0.00169018	1.37e-06	0.0	2e-08	0.00035677	2.42e-06	3.8e-07	1.7e-06	607.01902804	730.54788592	743.9372443	4.96688328	0.03971281	-0.35011906
0.09309	11.28663	0.00169177	1.38e-06	0.0	2e-08	0.00035516	2.43e-06	3.8e-07	1.7e-06	607.13255168	730.54055545	743.90084064	4.95092592	0.03988237	-0.35009047
0.09319	11.29082	0.00169335	1.38e-06	0.0	2e-08	0.00035356	2.45e-06	3.9e-07	1.7e-06	607.24570986	730.53361964	743.86454488	4.93488243	0.04005179	-0.35006196
0.09329	11.29498	0.0016949	1.39e-06	0.0	2e-08	0.00035197	2.46e-06	3.9e-07	1.7e-06	607.35850065	730.5270844	743.8283576	4.9187507	0.04022108	-0.35003354
0.09339	11.2991	0.00169644	1.4e-06	0.0	2e-08	0.00035041	2.48e-06	3.9e-07	1.7e-06	607.47092212	730.52095575	743.79227942	4.90252859	0.04039027	-0.35000521
0.09349	11.3032	0.00169797	1.4e-06	0.0	2e-08	0.00034886	2.49e-06	3.9e-07	1.7e-06	607.58297163	730.5152412	743.75631113	4.88609102	0.04056243	-0.34997697
0.09359	11.30725	0.00169948	1.41e-06	0.0	2e-08	0.00034732	2.5e-06	4e-07	1.71e-06	607.69464509	730.50995141	743.72045397	4.86963018	0.04073276	-0.34994881
0.09369	11.31127	0.00170098	1.42e-06	0.0	2e-08	0.0003458	2.52e-06	4e-07	1.71e-06	607.8059418	730.50508974	743.68470819	4.85306167	0.04090332	-0.34992074
0.09379	11.31526	0.00170245	1.42e-06	0.0	2e-08	0.0003443	2.53e-06	4e-07	1.71e-06	607.91685934	730.50066323	743.64907452	4.83638203	0.04107417	-0.34989276
0.09389	11.31921	0.00170392	1.43e-06	0.0	2e-08	0.00034281	2.55e-06	4e-07	1.71e-06	608.02739525	730.4966791	743.61355373	4.81958774	0.04124535	-0.34986487
0.09399	11.32312	0.00170536	1.44e-06	0.0	2e-08	0.00034134	2.56e-06	4e-07	1.71e-06	608.13754694	730.49314475	743.57814661	4.80267518	0.04141693	-0.34983706
0.09409	11.327	0.00170679	1.44e-06	0.0	2e-08	0.00033988	2.58e-06	4.1e-07	1.71e-06	608.24731179	730.49006778	743.54285397	4.78564065	0.04158896	-0.34980935
0.09419	11.33084	0.00170821	1.45e-06	0.0	2e-08	0.00033844	2.59e-06	4.1e-07	1.71e-06	608.35668705	730.48745596	743.50767664	4.76848036	0.04176151	-0.34978172
0.09429	11.33465	0.00170961	1.45e-06	0.0	2e-08	0.00033702	2.6e-06	4.1e-07	1.72e-06	608.46566991	730.48531727	743.4726155	4.75119042	0.04193464	-0.34975419
0.09439	11.33842	0.00171099	1.46e-06	0.0	2e-08	0.00033561	2.62e-06	4.1e-07	1.72e-06	608.57425747	730.48365991	743.43767143	4.73376689	0.04210841	-0.34972675
0.09449	11.34215	0.00171236	1.47e-06	0.0	2e-08	0.00033422	2.63e-06	4.2e-07	1.72e-06	608.68244625	730.4824933	743.40284548	4.71608762	0.04228623	-0.34969941
0.09459	11.34584	0.00171371	1.47e-06	0.0	2e-08	0.00033285	2.65e-06	4.2e-07	1.72e-06	608.79023093	730.48183099	743.36813925	4.69833332	0.04246293	-0.34967215
0.09469	11.3495	0.00171504	1.48e-06	0.0	2e-08	0.00033149	2.66e-06	4.2e-07	1.72e-06	608.89760977	730.48167861	743.3335533	4.68042244	0.04264079	-0.34964499
0.09479	11.35311	0.00171636	1.49e-06	0.0	2e-08	0.00033015	2.67e-06	4.2e-07	1.72e-06	609.00457925	730.48204573	743.29908869	4.66234953	0.0428199	-0.34961793
0.09489	11.35669	0.00171767	1.49e-06	0.0	2e-08	0.00032882	2.69e-06	4.2e-07	1.72e-06	609.1111357	730.48294224	743.26474654	4.64410896	0.04300036	-0.34959096
0.09499	11.36024	0.00171895	1.5e-06	0.0	2e-08	0.00032751	2.7e-06	4.3e-07	1.73e-06	609.21727534	730.48437829	743.23052799	4.62569502	0.04318231	-0.34956409
0.09509	11.36374	0.00172022	1.51e-06	0.0	3e-08	0.00032621	2.72e-06	4.3e-07	1.73e-06	609.32299427	730.48636432	743.19643423	4.60710179	0.04336584	-0.34953732
0.09519	11.3672	0.00172148	1.51e-06	0.0	3e-08	0.00032494	2.73e-06	4.3e-07	1.73e-06	609.42828844	730.48891111	743.16246649	4.58832327	0.04355108	-0.34951065
0.09529	11.37062	0.00172272	1.52e-06	0.0	3e-08	0.00032367	2.74e-06	4.3e-07	1.73e-06	609.53315366	730.49202971	743.12862603	4.56935327	0.04373815	-0.34948407
0.09539	11.374	0.00172394	1.52e-06	0.0	3e-08	0.00032243	2.76e-06	4.4e-07	1.73e-06	609.6375856	730.49573152	743.09491417	4.55018551	0.04392719	-0.3494576
0.09549	11.37735	0.00172515	1.53e-06	0.0	3e-08	0.0003212	2.77e-06	4.4e-07	1.73e-06	609.74157946	730.50002901	743.06133235	4.5306987	0.04412176	-0.34943123
0.09559	11.38065	0.00172633	1.54e-06	0.0	3e-08	0.00031999	2.78e-06	4.4e-07	1.73e-06	609.84512801	730.50494018	743.02788273	4.51104538	0.04431722	-0.34940497
0.09569	11.38391	0.00172751	1.54e-06	0.0	3e-08	0.00031879	2.8e-06	4.4e-07	1.73e-06	609.94822763	730.51047478	742.9945664	4.49115409	0.04451566	-0.3493788
0.09579	11.38713	0.00172866	1.55e-06	0.0	3e-08	0.00031762	2.81e-06	4.4e-07	1.74e-06	610.0508729	730.51664668	742.96138501	4.47101492	0.0447173	-0.34935275
0.09589	11.3903	0.0017298	1.55e-06	0.0	3e-08	0.00031645	2.82e-06	4.5e-07	1.74e-06	610.15305818	730.52347024	742.92834024	4.45061766	0.04492238	-0.3493268
0.09599	11.39344	0.00173093	1.56e-06	0.0	3e-08	0.00031531	2.83e-06	4.5e-07	1.74e-06	610.2547776	730.53096035	742.89543386	4.42995177	0.04513116	-0.34930096
0.09609	11.39653	0.00173203	1.56e-06	0.0	3e-08	0.00031418	2.85e-06	4.5e-07	1.74e-06	610.35602504	730.53913245	742.86266771	4.40900636	0.04534389	-0.34927523
0.09619	11.39958	0.00173312	1.57e-06	0.0	3e-08	0.00031307	2.86e-06	4.5e-07	1.74e-06	610.45679413	730.54800256	742.83004368	4.38777024	0.04556085	-0.34924961
0.09629	11.40258	0.00173419	1.58e-06	0.0	3e-08	0.00031198	2.87e-06	4.5e-07	1.74e-06	610.55707599	730.55759423	742.79756441	4.36609056	0.04578837	-0.34922411
0.09639	11.40554	0.00173525	1.58e-06	0.0	3e-08	0.0003109	2.88e-06	4.6e-07	1.74e-06	610.65686432	730.5679228	742.7652318	4.34416472	0.04601776	-0.34919873
0.09649	11.40846	0.00173629	1.59e-06	0.0	3e-08	0.00030984	2.9e-06	4.6e-07	1.74e-06	610.75615178	730.57900666	742.73304803	4.32189339	0.04625305	-0.34917345
0.09659	11.41132	0.00173731	1.59e-06	0.0	3e-08	0.0003088	2.91e-06	4.6e-07	1.74e-06	610.85493045	730.59086569	742.70101547	4.29926137	0.04649467	-0.3491483
0.09669	11.41415	0.00173831	1.6e-06	0.0	3e-08	0.00030778	2.92e-06	4.6e-07	1.75e-06	610.9531921	730.60352056	742.66913656	4.27625297	0.04674304	-0.34912327
0.09679	11.41693	0.0017393	1.6e-06	0.0	3e-08	0.00030677	2.93e-06	4.6e-07	1.75e-06	611.0509281	730.61699286	742.63741387	4.25285202	0.04699864	-0.34909836
0.09689	11.41966	0.00174027	1.61e-06	0.0	3e-08	0.00030578	2.94e-06	4.7e-07	1.75e-06	611.14812948	730.63130504	742.60585008	4.22904185	0.04726191	-0.34907357
0.09699	11.42234	0.00174122	1.61e-06	0.0	3e-08	0.00030481	2.96e-06	4.7e-07	1.75e-06	611.24478467	730.64648533	742.57444859	4.2046137	0.04753944	-0.34904892
0.09709	11.42497	0.00174215	1.62e-06	0.0	3e-08	0.00030386	2.97e-06	4.7e-07	1.75e-06	611.3408825	730.66256117	742.54321272	4.17978468	0.04782427	-0.34902439
0.09719	11.42756	0.00174306	1.62e-06	0.0	3e-08	0.00030293	2.98e-06	4.7e-07	1.75e-06	611.43641248	730.67955864	742.51214557	4.15443743	0.04812006	-0.349
0.09729	11.43009	0.00174396	1.63e-06	0.0	3e-08	0.00030201	2.99e-06	4.7e-07	1.75e-06	611.53136263	730.69750713	742.48125069	4.12854253	0.0484277	-0.34897574
0.09739	11.43258	0.00174484	1.63e-06	0.0	3e-08	0.00030112	3e-06	4.8e-07	1.75e-06	611.62572032	730.71643763	742.4505318	4.10206922	0.04874809	-0.34895162
0.09749	11.43501	0.0017457	1.64e-06	0.0	3e-08	0.00030024	3.01e-06	4.8e-07	1.75e-06	611.71947032	730.73638722	742.41999339	4.07481169	0.04908855	-0.34892764
0.09759	11.43739	0.00174654	1.64e-06	0.0	3e-08	0.00029938	3.02e-06	4.8e-07	1.75e-06	611.81259694	730.75739421	742.38964006	4.04694651	0.04944241	-0.34890381
0.09769	11.43972	0.00174736	1.65e-06	0.0	3e-08	0.00029854	3.03e-06	4.8e-07	1.75e-06	611.90508508	730.77949529	742.35947627	4.01835056	0.04981395	-0.34888013
0.09779	11.442	0.00174816	1.65e-06	0.0	3e-08	0.00029772	3.04e-06	4.8e-07	1.76e-06	611.99691777	730.80273167	742.329507	3.98897746	0.05020463	-0.3488566
0.09789	11.44422	0.00174894	1.66e-06	0.0	3e-08	0.00029692	3.05e-06	4.8e-07	1.76e-06	612.08807697	730.82714711	742.29973756	3.95877863	0.05061599	-0.34883322
0.09799	11.44638	0.0017497	1.66e-06	0.0	3e-08	0.00029615	3.06e-06	4.9e-07	1.76e-06	612.17854173	730.85279204	742.27017406	3.92750817	0.0510566	-0.34881001
0.09809	11.44849	0.00175044	1.66e-06	0.0	3e-08	0.00029539	3.07e-06	4.9e-07	1.76e-06	612.26828862	730.87972275	742.24082336	3.89527759	0.05152228	-0.34878697
0.09819	11.45054	0.00175116	1.67e-06	0.0	3e-08	0.00029465	3.08e-06	4.9e-07	1.76e-06	612.35729455	730.90799477	742.21169222	3.86194186	0.052018	-0.3487641
0.09829	11.45253	0.00175186	1.67e-06	0.0	3e-08	0.00029394	3.09e-06	4.9e-07	1.76e-06	612.44553356	730.93767037	742.18278823	3.82731737	0.05255113	-0.34874141
0.09839	11.45446	0.00175254	1.68e-06	0.0	3e-08	0.00029324	3.1e-06	4.9e-07	1.76e-06	612.53297417	730.96882665	742.15412053	3.7913557	0.05312266	-0.3487189
0.09849	11.45633	0.0017532	1.68e-06	0.0	3e-08	0.00029257	3.11e-06	4.9e-07	1.76e-06	612.61958552	731.00153769	742.12569813	3.75391938	0.0537377	-0.34869659
0.09859	11.45814	0.00175383	1.68e-06	0.0	3e-08	0.00029192	3.12e-06	4.9e-07	1.76e-06	612.70533282	731.03588764	742.09753114	3.71487763	0.05440095	-0.34867448
0.09869	11.45988	0.00175444	1.69e-06	0.0	3e-08	0.0002913	3.12e-06	5e-07	1.76e-06	612.7901764	731.07197228	742.06963108	3.6738575	0.05512599	-0.34865257
0.09879	11.46155	0.00175503	1.69e-06	0.0	3e-08	0.0002907	3.13e-06	5e-07	1.76e-06	612.87406978	731.10990332	742.04201143	3.63078075	0.05591563	-0.34863089
0.09889	11.46316	0.00175559	1.69e-06	0.0	3e-08	0.00029012	3.14e-06	5e-07	1.76e-06	612.95696343	731.14980021	742.01468655	3.58523735	0.05678527	-0.34860944
0.09899	11.46469	0.00175613	1.7e-06	0.0	3e-08	0.00028957	3.15e-06	5e-07	1.76e-06	613.03879627	731.19180979	741.98767407	3.53692112	0.05774619	-0.34858824
0.09909	11.46615	0.00175665	1.7e-06	0.0	3e-08	0.00028905	3.15e-06	5e-07	1.76e-06	613.11950229	731.23609071	741.96099309	3.48545987	0.0588123	-0.3485673
0.09919	11.46754	0.00175713	1.7e-06	0.0	3e-08	0.00028855	3.16e-06	5e-07	1.76e-06	613.19900287	731.2828318	741.93466627	3.43010447	0.06001275	-0.34854664
0.09929	11.46885	0.00175759	1.71e-06	0.0	3e-08	0.00028808	3.17e-06	5e-07	1.76e-06	613.27720362	731.33225978	741.90872081	3.37025752	0.06137044	-0.34852627
0.09939	11.47007	0.00175802	1.71e-06	0.0	3e-08	0.00028764	3.17e-06	5e-07	1.77e-06	613.35398986	731.38465001	741.88318968	3.30480865	0.0629291	-0.34850624
0.09949	11.47121	0.00175842	1.71e-06	0.0	3e-08	0.00028723	3.18e-06	5e-07	1.77e-06	613.42922392	731.44033297	741.85811242	3.23254112	0.06473665	-0.34848656
0.09959	11.47225	0.00175879	1.71e-06	0.0	3e-08	0.00028685	3.18e-06	5.1e-07	1.77e-06	613.50272933	731.49973173	741.83353963	3.15139802	0.0668752	-0.34846728
0.09969	11.4732	0.00175913	1.71e-06	0.0	3e-08	0.00028651	3.19e-06	5.1e-07	1.77e-06	613.57427517	731.5633991	741.80953742	3.05851554	0.06946002	-0.34844846
0.09979	11.47405	0.00175942	1.72e-06	0.0	3e-08	0.00028621	3.19e-06	5.1e-07	1.77e-06	613.64354843	731.63208284	741.78619525	2.94902611	0.07268891	-0.34843015
0.09989	11.47478	0.00175968	1.72e-06	0.0	3e-08	0.00028594	3.19e-06	5.1e-07	1.77e-06	613.71009115	731.70687341	741.76364379	2.81450676	0.07690687	-0.34841247
0.09999	11.47538	0.00175989	1.72e-06	0.0	3e-08	0.00028573	3.2e-06	5.1e-07	1.77e-06	613.77316905	731.78950991	741.74209218	2.63665092	0.08286938	-0.34839559
0.10001	11.47548	0.00175993	1.72e-06	0.0	3e-08	0.00028569	3.2e-06	5.1e-07	1.77e-06	613.7852664	731.80721996	741.73793098	1273.06336215	32.71555168	37.40914928
