# Supplementary material for: Dataset for the simulated biomass pyrolysis in rotary kilns with varying particle residence time distributions
Source: Data Brief. 2021 Nov 23;39:107603. doi: 10.1016/j.dib.2021.107603 (PMC8633881; doi:10.1016/j.dib.2021.107603)
Supplement: Supplementary Data S1 — Supplementary Raw Research Data. This is open data under the CC BY license http://creativecommons.org/licenses/by/4.0/ [file mmc1.zip › supplementary/111/logFiles/log_Pe14]

l,m	Tau,s	F_w,kg/s	F_is,kg/s	F_c,kg/s	F_rt,kg/s	F_w_wet,kg/s	F_it,kg/s	F_g,kg/s	F_H2O_g,kg/s	T_b,K	T_g,K	T_w,K	q_bed,kW/m	q_gas,kW/m	q_loss,kW/m
1e-05	0.00086	0.0	0.0	0.0	0.0	0.00205269	0.0	0.0	0.0	298.22087491	298.66906969	833.12943068	26.19369375	3.60803255	-0.42016379
0.0001	0.01636	0.0	0.0	0.0	0.0	0.00205269	0.0	0.0	0.0	298.85810108	303.33295932	832.94446699	26.15505496	3.59968887	-0.42001854
0.0002	0.03358	0.0	0.0	0.0	0.0	0.00205269	0.0	0.0	0.0	299.56476486	308.49851165	832.73929074	26.11222535	3.59015837	-0.4198574
0.0003	0.05079	0.0	0.0	0.0	0.0	0.00205269	0.0	0.0	0.0	300.26999615	313.64626857	832.53447248	26.06951458	3.5803179	-0.41969655
0.0004	0.068	0.0	0.0	0.0	0.0	0.00205269	0.0	0.0	0.0	300.97379978	318.77583369	832.33001349	26.02691955	3.57017637	-0.41953598
0.0005	0.08519	0.0	0.0	0.0	0.0	0.00205269	0.0	0.0	0.0	301.67618049	323.88680308	832.12591512	25.9844389	3.55971549	-0.4193757
0.0006	0.10238	0.0	0.0	0.0	0.0	0.00205269	0.0	0.0	0.0	302.37714307	328.97878464	831.92217862	25.942074	3.54895996	-0.4192157
0.0007	0.11955	0.0	0.0	0.0	0.0	0.00205269	0.0	0.0	0.0	303.07669225	334.05137954	831.71880531	25.89982138	3.53787766	-0.41905599
0.0008	0.13672	0.0	0.0	0.0	0.0	0.00205269	0.0	0.0	0.0	303.77483268	339.10417039	831.51579664	25.85768395	3.5264923	-0.41889656
0.0009	0.15388	0.0	0.0	0.0	0.0	0.00205269	0.0	0.0	0.0	304.47156912	344.13676469	831.31315386	25.81566094	3.51479763	-0.41873741
0.001	0.17104	0.0	0.0	0.0	0.0	0.00205269	0.0	0.0	0.0	305.16690617	349.14874057	831.11087846	25.77374663	3.50275683	-0.41857857
0.0011	0.18818	0.0	0.0	0.0	0.0	0.00205269	0.0	0.0	0.0	305.86084846	354.13968599	830.90897185	25.73194765	3.49041255	-0.41842
0.0012	0.20532	0.0	0.0	0.0	0.0	0.00205269	0.0	0.0	0.0	306.55340066	359.10919077	830.70743543	25.69025501	3.47771781	-0.41826174
0.0013	0.22245	0.0	0.0	0.0	0.0	0.00205269	0.0	0.0	0.0	307.24456706	364.05680671	830.50627089	25.64867488	3.46470254	-0.41810376
0.0014	0.23957	0.0	0.0	0.0	0.0	0.00205269	0.0	0.0	0.0	307.93435236	368.98212798	830.3054796	25.60720613	3.45136122	-0.41794608
0.0015	0.25668	0.0	0.0	0.0	0.0	0.00205269	0.0	0.0	0.0	308.62276115	373.88473702	830.10506302	25.56584896	3.43769485	-0.41778869
0.0016	0.27379	0.0	0.0	0.0	0.0	0.00205269	0.0	0.0	0.0	309.30979802	378.76421728	829.90502259	25.52460358	3.42370441	-0.41763159
0.0017	0.29088	0.0	0.0	0.0	0.0	0.00205269	0.0	0.0	0.0	309.9954676	383.62015319	829.70535976	25.48347018	3.40939088	-0.41747478
0.0018	0.30797	0.0	0.0	0.0	0.0	0.00205269	0.0	0.0	0.0	310.67977414	388.45210723	829.50607617	25.44242603	3.3946779	-0.41731831
0.0019	0.32505	0.0	0.0	0.0	0.0	0.00205269	0.0	0.0	0.0	311.36272165	393.25962507	829.30717367	25.40150242	3.37967127	-0.41716211
0.002	0.34212	0.0	0.0	0.0	0.0	0.00205269	0.0	0.0	0.0	312.044315	398.04230915	829.10865352	25.36068764	3.36433185	-0.41700621
0.0021	0.35919	0.0	0.0	0.0	0.0	0.00205269	0.0	0.0	0.0	312.72455865	402.79973634	828.91051724	25.3199816	3.34865954	-0.4168506
0.0022	0.37624	0.0	0.0	0.0	0.0	0.00205269	0.0	0.0	0.0	313.40345707	407.53148355	828.71276635	25.27938416	3.33265426	-0.41669529
0.0023	0.39329	0.0	0.0	0.0	0.0	0.00205269	0.0	0.0	0.0	314.08101473	412.23712776	828.51540239	25.23889521	3.31631592	-0.41654028
0.0024	0.41033	0.0	0.0	0.0	0.0	0.00205269	0.0	0.0	0.0	314.7572355	416.916243	828.31842707	25.19848823	3.29961181	-0.41638562
0.0025	0.42736	0.0	0.0	0.0	0.0	0.00205269	0.0	0.0	0.0	315.43212357	421.56840487	828.12184203	25.1582004	3.28258791	-0.41623123
0.0026	0.44438	0.0	0.0	0.0	0.0	0.00205269	0.0	0.0	0.0	316.10568348	426.19319107	827.92564876	25.11801684	3.26522591	-0.41607715
0.0027	0.4614	0.0	0.0	0.0	0.0	0.00205269	0.0	0.0	0.0	316.7779195	430.79017788	827.72984885	25.07793706	3.24752525	-0.41592338
0.0028	0.47841	0.0	0.0	0.0	0.0	0.00205269	0.0	0.0	0.0	317.44883589	435.35894152	827.5344439	25.03796059	3.22948539	-0.41576991
0.0029	0.4954	0.0	0.0	0.0	0.0	0.00205269	0.0	0.0	0.0	318.11843686	439.89905821	827.33943551	24.99808691	3.21110577	-0.41561676
0.003	0.51239	0.0	0.0	0.0	0.0	0.00205269	0.0	0.0	0.0	318.78672622	444.41017776	827.14482506	24.95829884	3.19245702	-0.41546394
0.0031	0.52937	0.0	0.0	0.0	0.0	0.00205269	0.0	0.0	0.0	319.4537082	448.89186923	826.95061419	24.91862004	3.17343569	-0.41531142
0.0032	0.54635	0.0	0.0	0.0	0.0	0.00205269	0.0	0.0	0.0	320.11938694	453.34371161	826.75680452	24.87904033	3.1540825	-0.41515922
0.0033	0.56331	0.0	0.0	0.0	0.0	0.00205269	0.0	0.0	0.0	320.7837665	457.76529681	826.56339763	24.83955902	3.13439782	-0.41500733
0.0034	0.58027	0.0	0.0	0.0	0.0	0.00205269	0.0	0.0	0.0	321.44685091	462.15621814	826.37039511	24.80017539	3.114382	-0.41485576
0.0035	0.59722	0.0	0.0	0.0	0.0	0.00205269	0.0	0.0	0.0	322.10864415	466.51607487	826.17779852	24.76088384	3.09412102	-0.41470451
0.0036	0.61416	0.0	0.0	0.0	0.0	0.00205269	0.0	0.0	0.0	322.76915009	470.84460056	825.98560879	24.72169003	3.07350419	-0.41455358
0.0037	0.63109	0.0	0.0	0.0	0.0	0.00205269	0.0	0.0	0.0	323.4283727	475.1413394	825.79382775	24.68259087	3.05257361	-0.41440297
0.0038	0.64801	0.0	0.0	0.0	0.0	0.00205269	0.0	0.0	0.0	324.08631588	479.40591282	825.60245691	24.64358555	3.03133131	-0.41425268
0.0039	0.66493	0.0	0.0	0.0	0.0	0.00205269	0.0	0.0	0.0	324.74298349	483.6379458	825.41149774	24.60467328	3.00977933	-0.41410272
0.004	0.68184	0.0	0.0	0.0	0.0	0.00205269	0.0	0.0	0.0	325.39837936	487.83706697	825.2209517	24.56585326	2.98791968	-0.41395308
0.0041	0.69874	0.0	0.0	0.0	0.0	0.00205269	0.0	0.0	0.0	326.05250727	492.0029424	825.03082008	24.52712007	2.96586772	-0.41380376
0.0042	0.71563	0.0	0.0	0.0	0.0	0.00205269	0.0	0.0	0.0	326.70537096	496.13532594	824.84110373	24.48847914	2.94347283	-0.41365478
0.0043	0.73251	0.0	0.0	0.0	0.0	0.00205269	0.0	0.0	0.0	327.35697417	500.23381086	824.65180433	24.44992727	2.9207958	-0.41350612
0.0044	0.74938	0.0	0.0	0.0	0.0	0.00205269	0.0	0.0	0.0	328.00732061	504.29806618	824.46292319	24.41146359	2.89784057	-0.41335779
0.0045	0.76625	0.0	0.0	0.0	0.0	0.00205269	0.0	0.0	0.0	328.65641394	508.327767	824.27446158	24.37308721	2.87461114	-0.41320979
0.0046	0.78311	0.0	0.0	0.0	0.0	0.00205269	0.0	0.0	0.0	329.30425779	512.32259453	824.08642076	24.33479727	2.85111146	-0.41306212
0.0047	0.79995	0.0	0.0	0.0	0.0	0.00205269	0.0	0.0	0.0	329.95085573	516.28229595	823.89880167	24.29658741	2.82746216	-0.41291478
0.0048	0.81679	0.0	0.0	0.0	0.0	0.00205269	0.0	0.0	0.0	330.59621128	520.20663115	823.71160518	24.25846436	2.80350514	-0.41276777
0.0049	0.83363	0.0	0.0	0.0	0.0	0.00205269	0.0	0.0	0.0	331.240328	524.09527344	823.52483262	24.22042425	2.77930791	-0.4126211
0.005	0.85045	0.0	0.0	0.0	0.0	0.00205269	0.0	0.0	0.0	331.88320938	527.94795231	823.33848505	24.18246614	2.75487621	-0.41247476
0.0051	0.86727	0.0	0.0	0.0	0.0	0.00205269	0.0	0.0	0.0	332.52485888	531.76440562	823.15256349	24.14458905	2.73021579	-0.41232876
0.0052	0.88407	0.0	0.0	0.0	0.0	0.00205269	0.0	0.0	0.0	333.16527993	535.54437952	822.96706892	24.10679204	2.7053324	-0.4121831
0.0053	0.90087	0.0	0.0	0.0	0.0	0.00205269	0.0	0.0	0.0	333.80447583	539.28772418	822.7820018	24.06906768	2.68037033	-0.41203775
0.0054	0.91766	0.0	0.0	0.0	0.0	0.00205269	0.0	0.0	0.0	334.44244994	542.99421967	822.59736295	24.03142441	2.65513369	-0.41189274
0.0055	0.93444	0.0	0.0	0.0	0.0	0.00205268	0.0	0.0	0.0	335.07920559	546.66362507	822.41315332	23.99385756	2.62970768	-0.41174808
0.0056	0.95122	0.0	0.0	0.0	0.0	0.00205268	0.0	0.0	0.0	335.71474606	550.29574036	822.22937368	23.95636613	2.60409894	-0.41160376
0.0057	0.96798	0.0	0.0	0.0	0.0	0.00205268	0.0	0.0	0.0	336.34907458	553.89037486	822.04602472	23.91894913	2.57831399	-0.41145977
0.0058	0.98474	0.0	0.0	0.0	0.0	0.00205268	0.0	0.0	0.0	336.98219437	557.44734713	821.86310712	23.88160556	2.55235927	-0.41131612
0.0059	1.00149	0.0	0.0	0.0	0.0	0.00205268	0.0	0.0	0.0	337.6141086	560.96648481	821.68062152	23.84433444	2.52624107	-0.41117282
0.006	1.01823	0.0	0.0	0.0	0.0	0.00205268	0.0	0.0	0.0	338.24482042	564.44762452	821.49856852	23.80713478	2.49996559	-0.41102985
0.0061	1.03496	0.0	0.0	0.0	0.0	0.00205268	0.0	0.0	0.0	338.87433292	567.8906117	821.31694869	23.77000561	2.47353891	-0.41088723
0.0062	1.05168	0.0	0.0	0.0	0.0	0.00205268	0.0	0.0	0.0	339.50264909	571.29543517	821.13576182	23.73293522	2.44722077	-0.41074492
0.0063	1.0684	0.0	0.0	0.0	0.0	0.00205268	0.0	0.0	0.0	340.12977191	574.66205317	820.95500789	23.69593913	2.42062752	-0.41060296
0.0064	1.0851	0.0	0.0	0.0	0.0	0.00205268	0.0	0.0	0.0	340.75570444	577.9902615	820.77468777	23.65900953	2.39392654	-0.41046136
0.0065	1.1018	0.0	0.0	0.0	0.0	0.00205268	0.0	0.0	0.0	341.38044962	581.27997199	820.59480173	23.62214536	2.36712623	-0.41032009
0.0066	1.11849	0.0	0.0	0.0	0.0	0.00205268	0.0	0.0	0.0	342.00401037	584.53110797	820.41534997	23.58534553	2.34023493	-0.41017916
0.0067	1.13517	0.0	0.0	0.0	0.0	0.00205268	0.0	0.0	0.0	342.62638958	587.74360421	820.23633264	23.548609	2.313261	-0.41003858
0.0068	1.15185	0.0	0.0	0.0	0.0	0.00205268	0.0	0.0	0.0	343.24759008	590.91740691	820.05774985	23.51193468	2.28621276	-0.40989835
0.0069	1.16851	0.0	0.0	0.0	0.0	0.00205268	0.0	0.0	0.0	343.8676147	594.05247371	819.87960166	23.4753215	2.25909854	-0.40975846
0.007	1.18517	0.0	0.0	0.0	0.0	0.00205268	0.0	0.0	0.0	344.4864662	597.14877363	819.70188808	23.43876841	2.23192664	-0.40961891
0.0071	1.20181	0.0	0.0	0.0	0.0	0.00205268	0.0	0.0	0.0	345.10414735	600.20634047	819.52460874	23.40227246	2.20487354	-0.40947966
0.0072	1.21845	0.0	0.0	0.0	0.0	0.00205268	0.0	0.0	0.0	345.72066086	603.22528195	819.34776284	23.36583546	2.17769009	-0.40934078
0.0073	1.23508	0.0	0.0	0.0	0.0	0.00205268	0.0	0.0	0.0	346.3360094	606.20552726	819.1713507	23.32945515	2.15049135	-0.40920224
0.0074	1.2517	0.0	0.0	0.0	0.0	0.00205268	0.0	0.0	0.0	346.95019561	609.14711114	818.995372	23.29313045	2.1232876	-0.40906405
0.0075	1.26832	0.0	0.0	0.0	0.0	0.00205268	0.0	0.0	0.0	347.56322208	612.05008192	818.81982637	23.25686028	2.09608918	-0.4089262
0.0076	1.28492	0.0	0.0	0.0	0.0	0.00205268	0.0	0.0	0.0	348.1750914	614.91450159	818.64471336	23.22064355	2.06890653	-0.40878868
0.0077	1.30152	0.0	0.0	0.0	0.0	0.00205268	0.0	0.0	0.0	348.78580609	617.74044589	818.47003249	23.18447918	2.04175017	-0.40865151
0.0078	1.3181	0.0	0.0	0.0	0.0	0.00205268	0.0	0.0	0.0	349.39536867	620.5280044	818.29578317	23.14836608	2.0146307	-0.40851468
0.0079	1.33468	0.0	0.0	0.0	0.0	0.00205268	0.0	0.0	0.0	350.00378159	623.27728064	818.12196478	23.11230317	1.98755881	-0.4083782
0.008	1.35125	0.0	0.0	0.0	0.0	0.00205268	0.0	0.0	0.0	350.61104734	625.98838057	817.94857667	23.07630011	1.96048555	-0.40824202
0.0081	1.36782	0.0	0.0	0.0	0.0	0.00205268	0.0	0.0	0.0	351.21716862	628.66134244	817.77561838	23.04033956	1.93351209	-0.40810619
0.0082	1.38437	0.0	0.0	0.0	0.0	0.00205268	0.0	0.0	0.0	351.82214762	631.29636542	817.60308892	23.00442713	1.90661218	-0.40797071
0.0083	1.40091	0.0	0.0	0.0	0.0	0.00205268	0.0	0.0	0.0	352.42598672	633.89359843	817.43098741	22.96856188	1.87979603	-0.40783556
0.0084	1.41745	0.0	0.0	0.0	0.0	0.00205268	0.0	0.0	0.0	353.02868824	636.45320346	817.25931294	22.93274287	1.85307394	-0.40770075
0.0085	1.43398	0.0	0.0	0.0	0.0	0.00205268	0.0	0.0	0.0	353.63025451	638.97535561	817.08806451	22.89696916	1.82645623	-0.40756627
0.0086	1.4505	0.0	0.0	0.0	0.0	0.00205268	0.0	0.0	0.0	354.2306878	641.46024312	816.91724109	22.86123984	1.79995327	-0.40743212
0.0087	1.46701	0.0	0.0	0.0	0.0	0.00205268	0.0	0.0	0.0	354.82999036	643.90806738	816.74684156	22.82555399	1.77357548	-0.40729831
0.0088	1.48351	0.0	0.0	0.0	0.0	0.00205268	0.0	0.0	0.0	355.42816442	646.31904296	816.57686474	22.78991069	1.7473333	-0.40716483
0.0089	1.5	0.0	0.0	0.0	0.0	0.00205268	0.0	0.0	0.0	356.02521217	648.69339765	816.40730937	22.75431355	1.72117353	-0.40703168
0.009	1.51649	0.0	0.0	0.0	0.0	0.00205268	0.0	0.0	0.0	356.62113614	651.03112091	816.23817541	22.7187663	1.69504118	-0.40689886
0.0091	1.53296	0.0	0.0	0.0	0.0	0.00205268	0.0	0.0	0.0	357.21593829	653.3325831	816.0694609	22.68325282	1.66916248	-0.40676637
0.0092	1.54943	0.0	0.0	0.0	0.0	0.00205268	0.0	0.0	0.0	357.80962075	655.59803847	815.90116446	22.6477799	1.64343931	-0.40663421
0.0093	1.56589	0.0	0.0	0.0	0.0	0.00205268	0.0	0.0	0.0	358.40218566	657.8277379	815.73328473	22.61234686	1.61787983	-0.40650238
0.0094	1.58234	1e-08	0.0	0.0	0.0	0.00205268	0.0	0.0	0.0	358.99363512	660.02194229	815.56582031	22.576953	1.59249215	-0.40637087
0.0095	1.59878	1e-08	0.0	0.0	0.0	0.00205268	0.0	0.0	0.0	359.5839712	662.18092251	815.39876973	22.54159766	1.56728428	-0.40623969
0.0096	1.61522	1e-08	0.0	0.0	0.0	0.00205268	0.0	0.0	0.0	360.17319598	664.30495921	815.23213148	22.50628019	1.54226416	-0.40610883
0.0097	1.63164	1e-08	0.0	0.0	0.0	0.00205268	0.0	0.0	0.0	360.76131148	666.39434274	815.06590401	22.47099995	1.51743966	-0.40597829
0.0098	1.64806	1e-08	0.0	0.0	0.0	0.00205268	0.0	0.0	0.0	361.34831972	668.44937297	814.9000857	22.43575632	1.49281857	-0.40584807
0.0099	1.66446	1e-08	0.0	0.0	0.0	0.00205268	0.0	0.0	0.0	361.93422294	670.47016751	814.73467589	22.40056419	1.46816307	-0.40571818
0.01	1.68086	1e-08	0.0	0.0	0.0	0.00205268	0.0	0.0	0.0	362.51902308	672.45706845	814.56967274	22.36539863	1.44386639	-0.40558861
0.0101	1.69725	1e-08	0.0	0.0	0.0	0.00205268	0.0	0.0	0.0	363.10272208	674.41042915	814.40507438	22.33026934	1.41977353	-0.40545935
0.0102	1.71363	1e-08	0.0	0.0	0.0	0.00205268	0.0	0.0	0.0	363.6853219	676.33055718	814.24087916	22.29517591	1.39588942	-0.40533041
0.0103	1.73001	1e-08	0.0	0.0	0.0	0.00205268	0.0	0.0	0.0	364.26682452	678.21776579	814.07708539	22.26011797	1.37221879	-0.40520178
0.0104	1.74637	1e-08	0.0	0.0	0.0	0.00205268	0.0	0.0	0.0	364.84723187	680.07237363	813.91369136	22.22509516	1.34876618	-0.40507346
0.0105	1.76273	1e-08	0.0	0.0	0.0	0.00205268	0.0	0.0	0.0	365.42654589	681.89470448	813.75069535	22.19010716	1.32553592	-0.40494546
0.0106	1.77907	1e-08	0.0	0.0	0.0	0.00205268	0.0	0.0	0.0	366.00476851	683.68508696	813.58809557	22.15515366	1.30253216	-0.40481777
0.0107	1.79541	1e-08	0.0	0.0	0.0	0.00205268	0.0	0.0	0.0	366.58190163	685.44385426	813.42589025	22.12023438	1.27975883	-0.40469038
0.0108	1.81174	1e-08	0.0	0.0	0.0	0.00205268	0.0	0.0	0.0	367.15794717	687.17130697	813.2640778	22.08535072	1.25714884	-0.40456332
0.0109	1.82806	1e-08	0.0	0.0	0.0	0.00205267	0.0	0.0	0.0	367.732907	688.86777018	813.10265649	22.05049987	1.23481584	-0.40443656
0.011	1.84437	1e-08	0.0	0.0	0.0	0.00205267	0.0	0.0	0.0	368.30678302	690.53360545	812.94162435	22.01568269	1.21271704	-0.4043101
0.0111	1.86067	1e-08	0.0	0.0	0.0	0.00205267	0.0	0.0	0.0	368.87957709	692.16915372	812.78097955	21.98089901	1.19085478	-0.40418394
0.0112	1.87697	1e-08	0.0	0.0	0.0	0.00205267	0.0	0.0	0.0	369.45129108	693.77475823	812.62072025	21.94614869	1.16923119	-0.40405809
0.0113	1.89325	1e-08	0.0	0.0	0.0	0.00205267	0.0	0.0	0.0	370.02192684	695.35076418	812.46084459	21.9114316	1.14784814	-0.40393253
0.0114	1.90953	1e-08	0.0	0.0	0.0	0.00205267	0.0	0.0	0.0	370.59148622	696.89751846	812.3013507	21.87674764	1.12670727	-0.40380728
0.0115	1.9258	1e-08	0.0	0.0	0.0	0.00205267	0.0	0.0	0.0	371.15997107	698.41536926	812.14223669	21.84209675	1.10580999	-0.40368232
0.0116	1.94206	2e-08	0.0	0.0	0.0	0.00205267	0.0	0.0	0.0	371.72738322	699.90466581	811.98350069	21.80747886	1.08515745	-0.40355765
0.0117	1.95831	2e-08	0.0	0.0	0.0	0.00205267	0.0	0.0	0.0	372.29372444	701.36578453	811.82514069	21.7728869	1.06480164	-0.40343331
0.0118	1.97455	2e-08	0.0	0.0	0.0	0.00205267	0.0	0.0	0.0	372.85899644	702.79911783	811.66715464	21.73833171	1.04466475	-0.40330924
0.0119	1.99078	2e-08	0.0	0.0	0.0	0.00205267	0.0	0.0	0.0	373.42320114	704.20498764	811.50954073	21.70380881	1.0247799	-0.40318547
0.012	2.00701	2e-08	0.0	0.0	0.0	0.00205267	0.0	0.0	0.0	373.98634032	705.58375253	811.35229704	21.66931814	1.0051479	-0.40306198
0.0121	2.02322	2e-08	0.0	0.0	0.0	0.00205267	0.0	0.0	0.0	374.54841578	706.93577146	811.19542161	21.63485971	0.98576936	-0.40293879
0.0122	2.03943	2e-08	0.0	0.0	0.0	0.00205267	0.0	0.0	0.0	375.10942932	708.26140345	811.0389125	21.6004335	0.96664469	-0.40281588
0.0123	2.05563	2e-08	0.0	0.0	0.0	0.00205266	0.0	0.0	0.0	375.66938273	709.56100736	810.88276776	21.56603955	0.94777408	-0.40269326
0.0124	2.07181	2e-08	0.0	0.0	0.0	0.00205266	0.0	0.0	0.0	376.22827778	710.83494157	810.72698543	21.53167789	0.92915751	-0.40257092
0.0125	2.08799	2e-08	0.0	0.0	0.0	0.00205266	0.0	0.0	0.0	376.78611626	712.08356374	810.57156358	21.49734858	0.91079476	-0.40244887
0.0126	2.10417	2e-08	0.0	0.0	0.0	0.00205266	0.0	0.0	0.0	377.34289994	713.30723423	810.41650023	21.46304936	0.89269836	-0.4023271
0.0127	2.12033	3e-08	0.0	0.0	0.0	0.00205266	0.0	0.0	0.0	377.89863054	714.50632756	810.26179338	21.4287839	0.874848	-0.40220561
0.0128	2.13648	3e-08	0.0	0.0	0.0	0.00205266	0.0	0.0	0.0	378.45330988	715.68118629	810.10744112	21.39455085	0.85725095	-0.40208439
0.0129	2.15263	3e-08	0.0	0.0	0.0	0.00205266	0.0	0.0	0.0	379.00693971	716.83216487	809.95344152	21.36035032	0.83990633	-0.40196346
0.013	2.16876	3e-08	0.0	0.0	0.0	0.00205266	0.0	0.0	0.0	379.55952182	717.95961595	809.79979263	21.32618244	0.82281304	-0.4018428
0.0131	2.18489	3e-08	0.0	0.0	0.0	0.00205265	0.0	0.0	0.0	380.11105798	719.06389006	809.64649252	21.29204737	0.8059698	-0.40172241
0.0132	2.20101	3e-08	0.0	0.0	0.0	0.00205265	0.0	0.0	0.0	380.66154994	720.14533541	809.49353926	21.25794526	0.78937511	-0.40160229
0.0133	2.21712	3e-08	0.0	0.0	0.0	0.00205265	0.0	0.0	0.0	381.21099949	721.20429757	809.34093096	21.2238763	0.77302729	-0.40148244
0.0134	2.23322	3e-08	0.0	0.0	0.0	0.00205265	0.0	0.0	0.0	381.7594084	722.24111925	809.1886657	21.18984071	0.75692445	-0.40136286
0.0135	2.24931	4e-08	0.0	0.0	0.0	0.00205265	0.0	0.0	0.0	382.30677844	723.25614004	809.03674159	21.15582755	0.74115652	-0.40124358
0.0136	2.26539	4e-08	0.0	0.0	0.0	0.00205265	0.0	0.0	0.0	382.85311099	724.24986409	808.88515605	21.12185317	0.72558833	-0.40112454
0.0137	2.28146	4e-08	0.0	0.0	0.0	0.00205265	0.0	0.0	0.0	383.39840806	725.22252124	808.73390765	21.08791313	0.71025606	-0.40100577
0.0138	2.29753	4e-08	0.0	0.0	0.0	0.00205264	0.0	0.0	0.0	383.94267143	726.17444869	808.5829945	21.0540066	0.69516635	-0.40088726
0.0139	2.31358	4e-08	0.0	0.0	0.0	0.00205264	0.0	0.0	0.0	384.48590286	727.10598117	808.43241474	21.02013383	0.68031666	-0.40076901
0.014	2.32963	5e-08	0.0	0.0	0.0	0.00205264	0.0	0.0	0.0	385.02810411	728.01744944	808.2821665	20.98629509	0.66570419	-0.40065102
0.0141	2.34567	5e-08	0.0	0.0	0.0	0.00205264	0.0	0.0	0.0	385.56927696	728.90917999	808.13224794	20.95249068	0.65132596	-0.40053329
0.0142	2.3617	5e-08	0.0	0.0	0.0	0.00205264	0.0	0.0	0.0	386.10942317	729.78149476	807.98265725	20.91872093	0.63717879	-0.40041582
0.0143	2.37772	5e-08	0.0	0.0	0.0	0.00205263	0.0	0.0	0.0	386.64854453	730.63471085	807.83339262	20.88498617	0.62325923	-0.4002986
0.0144	2.39373	5e-08	0.0	0.0	0.0	0.00205263	0.0	0.0	0.0	387.18664282	731.46914028	807.68445228	20.85128675	0.60956368	-0.40018163
0.0145	2.40973	6e-08	0.0	0.0	0.0	0.00205263	0.0	0.0	0.0	387.72371983	732.28508963	807.53583446	20.81762306	0.59608829	-0.40006491
0.0146	2.42573	6e-08	0.0	0.0	0.0	0.00205263	0.0	0.0	0.0	388.25977736	733.08285985	807.38753744	20.7839955	0.582829	-0.39994845
0.0147	2.44171	6e-08	0.0	0.0	0.0	0.00205262	0.0	0.0	0.0	388.79481722	733.8627459	807.23955952	20.75040448	0.56978155	-0.39983223
0.0148	2.45769	6e-08	0.0	0.0	0.0	0.00205262	0.0	0.0	0.0	389.32884122	734.62503654	807.091899	20.71685045	0.55694145	-0.39971625
0.0149	2.47365	7e-08	0.0	0.0	0.0	0.00205262	0.0	0.0	0.0	389.86185093	735.37012031	806.94455378	20.68328717	0.54471933	-0.39960061
0.015	2.48961	7e-08	0.0	0.0	0.0	0.00205262	0.0	0.0	0.0	390.3938472	736.09871725	806.7975203	20.64979338	0.53241411	-0.39948515
0.0151	2.50556	7e-08	0.0	0.0	0.0	0.00205261	0.0	0.0	0.0	390.92483266	736.81074374	806.65079849	20.61633572	0.52032198	-0.39936993
0.0152	2.5215	7e-08	0.0	0.0	0.0	0.00205261	0.0	0.0	0.0	391.45480907	737.50649009	806.50438668	20.58291452	0.50843913	-0.39925495
0.0153	2.53743	8e-08	0.0	0.0	0.0	0.00205261	0.0	0.0	0.0	391.98377825	738.1862411	806.35828319	20.54953016	0.49676157	-0.39914022
0.0154	2.55335	8e-08	0.0	0.0	0.0	0.0020526	0.0	0.0	0.0	392.51174197	738.85027586	806.21248639	20.51618302	0.48528515	-0.39902572
0.0155	2.56926	8e-08	0.0	0.0	0.0	0.0020526	0.0	0.0	0.0	393.03870205	739.49886749	806.06699468	20.48287348	0.47400553	-0.39891146
0.0156	2.58516	9e-08	0.0	0.0	0.0	0.0020526	0.0	0.0	0.0	393.56466029	740.13228293	805.92180646	20.44960196	0.46291822	-0.39879744
0.0157	2.60106	9e-08	0.0	0.0	0.0	0.00205259	0.0	0.0	0.0	394.08961851	740.75078272	805.77692018	20.41636889	0.45201852	-0.39868366
0.0158	2.61694	9e-08	0.0	0.0	0.0	0.00205259	0.0	0.0	0.0	394.61357853	741.35462079	805.63233431	20.38317471	0.44130159	-0.3985701
0.0159	2.63282	1e-07	0.0	0.0	0.0	0.00205259	0.0	0.0	0.0	395.13654219	741.94404419	805.48804736	20.35001987	0.4307624	-0.39845678
0.016	2.64869	1e-07	0.0	0.0	0.0	0.00205258	0.0	0.0	0.0	395.65851133	742.51929291	805.34405786	20.31690486	0.42039576	-0.39834368
0.0161	2.66454	1.1e-07	0.0	0.0	0.0	0.00205258	0.0	0.0	0.0	396.1794878	743.08059961	805.20036438	20.28383016	0.41019627	-0.39823081
0.0162	2.68039	1.1e-07	0.0	0.0	0.0	0.00205257	0.0	0.0	0.0	396.69947346	743.62818945	805.05696552	20.25079627	0.40015841	-0.39811817
0.0163	2.69623	1.1e-07	0.0	0.0	0.0	0.00205257	0.0	0.0	0.0	397.21846944	744.16263186	804.91385834	20.21772985	0.39097974	-0.39800588
0.0164	2.71206	1.2e-07	0.0	0.0	0.0	0.00205257	0.0	0.0	0.0	397.73647682	744.68451688	804.77103982	20.18475658	0.38146291	-0.39789372
0.0165	2.72789	1.2e-07	0.0	0.0	0.0	0.00205256	0.0	0.0	0.0	398.25349837	745.19362491	804.62851053	20.15182236	0.37212203	-0.39778179
0.0166	2.7437	1.3e-07	0.0	0.0	0.0	0.00205256	0.0	0.0	0.0	398.76953591	745.69019379	804.48626904	20.11892752	0.36295336	-0.39767008
0.0167	2.7595	1.3e-07	0.0	0.0	0.0	0.00205255	0.0	0.0	0.0	399.28459125	746.17445614	804.34431391	20.08607235	0.35395308	-0.3975586
0.0168	2.7753	1.4e-07	0.0	0.0	0.0	0.00205255	0.0	0.0	0.0	399.7986662	746.64663928	804.20264373	20.05325718	0.34511726	-0.39744734
0.0169	2.79108	1.4e-07	0.0	0.0	0.0	0.00205254	0.0	0.0	0.0	400.31176259	747.10696508	804.06125712	20.02048233	0.33644191	-0.3973363
0.017	2.80686	1.5e-07	0.0	0.0	0.0	0.00205254	0.0	0.0	0.0	400.82388225	747.5556499	803.92015273	19.98774813	0.32792293	-0.39722548
0.0171	2.82262	1.6e-07	0.0	0.0	0.0	0.00205253	0.0	0.0	0.0	401.335027	747.99290444	803.77932922	19.95505493	0.31955612	-0.39711488
0.0172	2.83838	1.6e-07	0.0	0.0	0.0	0.00205252	0.0	0.0	0.0	401.84519869	748.41893364	803.63878529	19.92240306	0.31133721	-0.3970045
0.0173	2.85413	1.7e-07	0.0	0.0	0.0	0.00205252	0.0	0.0	0.0	402.35439916	748.83393654	803.49851967	19.88979289	0.30326182	-0.39689433
0.0174	2.86987	1.7e-07	0.0	0.0	0.0	0.00205251	0.0	0.0	0.0	402.86263026	749.23810623	803.3585311	19.85722477	0.2953255	-0.39678438
0.0175	2.8856	1.8e-07	0.0	0.0	0.0	0.00205251	0.0	0.0	0.0	403.36989384	749.63162964	803.21881836	19.82469908	0.28752368	-0.39667464
0.0176	2.90132	1.9e-07	0.0	0.0	0.0	0.0020525	0.0	0.0	0.0	403.87619177	750.01468753	803.07938026	19.79221617	0.27985172	-0.39656512
0.0177	2.91703	1.9e-07	0.0	0.0	0.0	0.00205249	0.0	0.0	0.0	404.38152503	750.38791274	802.94021352	19.75971507	0.27294252	-0.39645588
0.0178	2.93274	2e-07	0.0	0.0	0.0	0.00205248	0.0	0.0	0.0	404.8858954	750.75151252	802.80131681	19.72730071	0.26570507	-0.39634679
0.0179	2.94843	2.1e-07	0.0	0.0	0.0	0.00205248	0.0	0.0	0.0	405.38930522	751.10541781	802.66269011	19.69492764	0.25861074	-0.39623792
0.018	2.96411	2.2e-07	0.0	0.0	0.0	0.00205247	0.0	0.0	0.0	405.89175632	751.44982143	802.52433216	19.66259606	0.25165668	-0.39612926
0.0181	2.97979	2.2e-07	0.0	0.0	0.0	0.00205246	0.0	0.0	0.0	406.39325049	751.78491234	802.38624173	19.63030615	0.24484005	-0.39602081
0.0182	2.99546	2.3e-07	0.0	0.0	0.0	0.00205245	0.0	0.0	0.0	406.89378956	752.11087564	802.24841762	19.59805811	0.23815796	-0.39591257
0.0183	3.01111	2.4e-07	0.0	0.0	0.0	0.00205245	0.0	0.0	0.0	407.39337534	752.42789251	802.11085863	19.56585214	0.23160752	-0.39580454
0.0184	3.02676	2.5e-07	0.0	0.0	0.0	0.00205244	0.0	0.0	0.0	407.89200967	752.73614024	801.97356358	19.53368842	0.22518582	-0.39569671
0.0185	3.0424	2.6e-07	0.0	0.0	0.0	0.00205243	0.0	0.0	0.0	408.38969435	753.03579218	801.83653132	19.50156716	0.21888994	-0.3955891
0.0186	3.05803	2.7e-07	0.0	0.0	0.0	0.00205242	0.0	0.0	0.0	408.88643122	753.32701774	801.69976071	19.46948854	0.21271691	-0.39548168
0.0187	3.07365	2.8e-07	0.0	0.0	0.0	0.00205241	0.0	0.0	0.0	409.38222209	753.60998237	801.56325063	19.43745276	0.20666379	-0.39537447
0.0188	3.08926	2.9e-07	0.0	0.0	0.0	0.0020524	0.0	0.0	0.0	409.8770688	753.88484754	801.42699997	19.40546001	0.20072757	-0.39526747
0.0189	3.10486	3e-07	0.0	0.0	0.0	0.00205239	0.0	0.0	0.0	410.37097316	754.15177073	801.29100767	19.37351048	0.19490527	-0.39516067
0.019	3.12045	3.1e-07	0.0	0.0	0.0	0.00205238	0.0	0.0	0.0	410.86393702	754.4109054	801.15527265	19.34160437	0.18919385	-0.39505407
0.0191	3.13603	3.2e-07	0.0	0.0	0.0	0.00205237	0.0	0.0	0.0	411.35596178	754.66266501	801.01979256	19.3097186	0.18388772	-0.39494767
0.0192	3.15161	3.3e-07	0.0	0.0	0.0	0.00205236	0.0	0.0	0.0	411.84704944	754.90708775	800.8845669	19.27789319	0.17847482	-0.39484147
0.0193	3.16717	3.4e-07	0.0	0.0	0.0	0.00205235	0.0	0.0	0.0	412.33720191	755.14427291	800.74959489	19.2461108	0.17317608	-0.39473547
0.0194	3.18273	3.5e-07	0.0	0.0	0.0	0.00205233	0.0	0.0	0.0	412.82642099	755.37437391	800.61487546	19.21437156	0.16798936	-0.39462967
0.0195	3.19827	3.6e-07	0.0	0.0	0.0	0.00205232	0.0	0.0	0.0	413.3147085	755.5975413	800.48040755	19.18267557	0.16291255	-0.39452407
0.0196	3.21381	3.8e-07	0.0	0.0	0.0	0.00205231	0.0	0.0	0.0	413.80206624	755.8139228	800.34619014	19.15102296	0.15794356	-0.39441866
0.0197	3.22933	3.9e-07	0.0	0.0	0.0	0.0020523	0.0	0.0	0.0	414.28849602	756.0236633	800.21222219	19.11941382	0.15308029	-0.39431345
0.0198	3.24485	4e-07	0.0	0.0	0.0	0.00205228	0.0	0.0	0.0	414.77399964	756.22690489	800.07850269	19.08784827	0.14832067	-0.39420844
0.0199	3.26036	4.2e-07	0.0	0.0	0.0	0.00205227	0.0	0.0	0.0	415.25857892	756.42378693	799.94503066	19.05632642	0.14366264	-0.39410362
0.02	3.27586	4.3e-07	0.0	0.0	0.0	0.00205226	0.0	0.0	0.0	415.74223567	756.61444599	799.8118051	19.02484836	0.13910417	-0.393999
0.0201	3.29135	4.4e-07	0.0	0.0	0.0	0.00205224	0.0	0.0	0.0	416.22497168	756.79901594	799.67882504	18.9934142	0.13464321	-0.39389457
0.0202	3.30683	4.6e-07	0.0	0.0	0.0	0.00205223	0.0	0.0	0.0	416.70678876	756.97762796	799.54608952	18.96202403	0.13027776	-0.39379034
0.0203	3.3223	4.7e-07	0.0	0.0	0.0	0.00205221	0.0	0.0	0.0	417.18768872	757.15041055	799.41359761	18.93067795	0.12600581	-0.39368629
0.0204	3.33776	4.9e-07	0.0	0.0	0.0	0.0020522	0.0	0.0	0.0	417.66767335	757.31748961	799.28134836	18.89937695	0.12185924	-0.39358242
0.0205	3.35321	5.1e-07	0.0	0.0	0.0	0.00205218	0.0	0.0	0.0	418.14674452	757.4790204	799.1493406	18.86811961	0.11777928	-0.39347875
0.0206	3.36866	5.2e-07	0.0	0.0	0.0	0.00205216	0.0	0.0	0.0	418.62490398	757.63510115	799.0175736	18.83690667	0.11378858	-0.39337527
0.0207	3.38409	5.4e-07	0.0	0.0	0.0	0.00205215	0.0	0.0	0.0	419.10215354	757.78585137	798.88604645	18.80573822	0.1098853	-0.39327198
0.0208	3.39951	5.6e-07	0.0	0.0	0.0	0.00205213	0.0	0.0	0.0	419.578495	757.93138809	798.75475827	18.77461435	0.10606768	-0.39316888
0.0209	3.41493	5.7e-07	0.0	0.0	0.0	0.00205211	0.0	0.0	0.0	420.05393015	758.07182593	798.62370817	18.74353514	0.10233392	-0.39306596
0.021	3.43033	5.9e-07	0.0	0.0	0.0	0.00205209	0.0	0.0	0.0	420.52846081	758.20727716	798.49289528	18.71250067	0.09868228	-0.39296323
0.0211	3.44573	6.1e-07	0.0	0.0	0.0	0.00205207	0.0	0.0	0.0	421.00208876	758.33785164	798.36231874	18.68151103	0.09511101	-0.39286069
0.0212	3.46111	6.3e-07	0.0	0.0	0.0	0.00205205	0.0	0.0	0.0	421.47481579	758.46365695	798.2319777	18.65056627	0.0916184	-0.39275833
0.0213	3.47649	6.5e-07	0.0	0.0	0.0	0.00205203	0.0	0.0	0.0	421.94664372	758.58479834	798.10187132	18.61966649	0.08820275	-0.39265616
0.0214	3.49186	6.7e-07	0.0	0.0	0.0	0.00205201	0.0	0.0	0.0	422.41757432	758.70137878	797.97199879	18.58881175	0.08486238	-0.39255417
0.0215	3.50721	6.9e-07	0.0	0.0	0.0	0.00205199	0.0	0.0	0.0	422.88760939	758.81349902	797.84235928	18.55800212	0.08159562	-0.39245236
0.0216	3.52256	7.2e-07	0.0	0.0	0.0	0.00205197	0.0	0.0	0.0	423.35675072	758.92125757	797.71295199	18.52723767	0.07840083	-0.39235074
0.0217	3.5379	7.4e-07	0.0	0.0	0.0	0.00205195	0.0	0.0	0.0	423.8250001	759.02475076	797.58377613	18.49651845	0.07527639	-0.3922493
0.0218	3.55323	7.6e-07	0.0	0.0	0.0	0.00205192	0.0	0.0	0.0	424.29235933	759.12407516	797.45483089	18.4658451	0.07223621	-0.39214803
0.0219	3.56855	7.9e-07	0.0	0.0	0.0	0.0020519	0.0	0.0	0.0	424.75883021	759.21933208	797.32611541	18.43521672	0.06925252	-0.39204694
0.022	3.58386	8.1e-07	0.0	0.0	0.0	0.00205187	0.0	0.0	0.0	425.2244145	759.31060388	797.19762901	18.4046338	0.06633515	-0.39194604
0.0221	3.59916	8.3e-07	0.0	0.0	0.0	0.00205185	0.0	0.0	0.0	425.68911399	759.39797901	797.06937092	18.37409637	0.0634826	-0.39184532
0.0222	3.61445	8.6e-07	0.0	0.0	0.0	0.00205182	0.0	0.0	0.0	426.15293046	759.48154391	796.9413404	18.3436045	0.0606934	-0.39174477
0.0223	3.62973	8.9e-07	0.0	0.0	0.0	0.0020518	0.0	0.0	0.0	426.6158657	759.56138304	796.81353671	18.31315824	0.0579661	-0.39164441
0.0224	3.64501	9.1e-07	0.0	0.0	0.0	0.00205177	0.0	0.0	0.0	427.07792148	759.63757891	796.68595911	18.28275764	0.05529927	-0.39154422
0.0225	3.66027	9.4e-07	0.0	0.0	0.0	0.00205174	0.0	0.0	0.0	427.53909958	759.71021213	796.5586069	18.25240274	0.05269149	-0.3914442
0.0226	3.67552	9.7e-07	0.0	0.0	0.0	0.00205171	0.0	0.0	0.0	427.99940177	759.77936141	796.43147936	18.22209359	0.05014139	-0.39134437
0.0227	3.69077	1e-06	0.0	0.0	0.0	0.00205169	0.0	0.0	0.0	428.45882983	759.84510358	796.30457579	18.19183023	0.04764759	-0.39124471
0.0228	3.706	1.03e-06	0.0	0.0	0.0	0.00205165	0.0	0.0	0.0	428.91738552	759.90751369	796.1778955	18.16161271	0.04520874	-0.39114522
0.0229	3.72122	1.06e-06	0.0	0.0	0.0	0.00205162	0.0	0.0	0.0	429.37507062	759.96666493	796.05143781	18.13144106	0.04282352	-0.39104591
0.023	3.73644	1.09e-06	0.0	0.0	0.0	0.00205159	0.0	0.0	0.0	429.8318869	760.02262877	795.92520203	18.10131531	0.04049062	-0.39094678
0.0231	3.75164	1.12e-06	0.0	0.0	0.0	0.00205156	0.0	0.0	0.0	430.28783611	760.07547492	795.79918751	18.07123551	0.03820876	-0.39084781
0.0232	3.76684	1.16e-06	0.0	0.0	0.0	0.00205153	0.0	0.0	0.0	430.74291999	760.12529221	795.67339348	18.04119824	0.03602018	-0.39074902
0.0233	3.78203	1.19e-06	0.0	0.0	0.0	0.00205149	0.0	0.0	0.0	431.19714026	760.17216784	795.5478192	18.01120936	0.03384985	-0.39065041
0.0234	3.7972	1.23e-06	0.0	0.0	0.0	0.00205146	0.0	0.0	0.0	431.65049872	760.21614265	795.42246414	17.98126635	0.0317288	-0.39055196
0.0235	3.81237	1.26e-06	0.0	0.0	0.0	0.00205142	0.0	0.0	0.0	432.10299712	760.25728227	795.29732765	17.95136922	0.02965596	-0.39045369
0.0236	3.82753	1.3e-06	0.0	0.0	0.0	0.00205138	0.0	0.0	0.0	432.55463722	760.29565091	795.17240909	17.92151798	0.02763032	-0.39035558
0.0237	3.84267	1.34e-06	0.0	0.0	0.0	0.00205135	0.0	0.0	0.0	433.00542074	760.33131143	795.04770784	17.89171264	0.02565089	-0.39025765
0.0238	3.85781	1.38e-06	0.0	0.0	0.0	0.00205131	0.0	0.0	0.0	433.45534945	760.36432538	794.92322327	17.8619532	0.02371668	-0.39015989
0.0239	3.87294	1.42e-06	0.0	0.0	0.0	0.00205127	0.0	0.0	0.0	433.90442507	760.39475301	794.79895476	17.83223966	0.02182676	-0.3900623
0.024	3.88806	1.46e-06	0.0	0.0	0.0	0.00205123	0.0	0.0	0.0	434.35264936	760.42265332	794.6749017	17.80257201	0.01998021	-0.38996488
0.0241	3.90317	1.5e-06	0.0	0.0	0.0	0.00205119	0.0	0.0	0.0	434.80002403	760.44808409	794.55106349	17.77295026	0.01817614	-0.38986762
0.0242	3.91827	1.54e-06	0.0	0.0	0.0	0.00205114	0.0	0.0	0.0	435.24655082	760.47110193	794.42743951	17.74337439	0.01641367	-0.38977054
0.0243	3.93336	1.58e-06	0.0	0.0	0.0	0.0020511	0.0	0.0	0.0	435.69223147	760.4917623	794.30402919	17.7138444	0.01469197	-0.38967362
0.0244	3.94844	1.63e-06	0.0	0.0	0.0	0.00205106	0.0	0.0	0.0	436.13706768	760.51011955	794.18083192	17.68436027	0.01301023	-0.38957687
0.0245	3.96351	1.67e-06	0.0	0.0	0.0	0.00205101	0.0	0.0	0.0	436.5810612	760.52622698	794.05784714	17.65492199	0.01136765	-0.38948029
0.0246	3.97857	1.72e-06	0.0	0.0	0.0	0.00205096	0.0	0.0	0.0	437.02421373	760.54013949	793.93507423	17.62552992	0.00976955	-0.38938386
0.0247	3.99362	1.77e-06	0.0	0.0	0.0	0.00205091	0.0	0.0	0.0	437.466527	760.55190847	793.81251263	17.59618338	0.00820484	-0.38928761
0.0248	4.00866	1.82e-06	0.0	0.0	0.0	0.00205086	0.0	0.0	0.0	437.90800271	760.56158293	793.69016177	17.56688265	0.00667734	-0.38919152
0.0249	4.02369	1.87e-06	0.0	0.0	0.0	0.00205081	0.0	0.0	0.0	438.34864257	760.56921243	793.5680211	17.53762768	0.00518639	-0.3890956
0.025	4.03871	1.92e-06	0.0	0.0	0.0	0.00205076	0.0	0.0	0.0	438.78844829	760.57484568	793.44609006	17.50841846	0.00373136	-0.38899984
0.0251	4.05372	1.97e-06	0.0	0.0	0.0	0.00205071	0.0	0.0	0.0	439.22742156	760.57853053	793.32436808	17.47925495	0.00231162	-0.38890425
0.0252	4.06872	2.03e-06	0.0	0.0	0.0	0.00205066	0.0	0.0	0.0	439.66556409	760.58031404	793.20285463	17.45013712	0.00092661	-0.38880882
0.0253	4.08372	2.08e-06	0.0	0.0	0.0	0.0020506	0.0	0.0	0.0	440.10287757	760.5802425	793.08154915	17.42106493	-0.00042426	-0.38871356
0.0254	4.0987	2.14e-06	0.0	0.0	0.0	0.00205054	0.0	0.0	0.0	440.53936369	760.57836147	792.9604511	17.39203834	-0.00174149	-0.38861846
0.0255	4.11367	2.2e-06	0.0	0.0	0.0	0.00205049	0.0	0.0	0.0	440.97502413	760.57471582	792.83955994	17.36305732	-0.0030256	-0.38852352
0.0256	4.12863	2.26e-06	0.0	0.0	0.0	0.00205043	0.0	0.0	0.0	441.40986057	760.56934976	792.71887514	17.33412181	-0.00427708	-0.38842874
0.0257	4.14359	2.32e-06	0.0	0.0	0.0	0.00205036	0.0	0.0	0.0	441.8438747	760.56230689	792.59839617	17.30523177	-0.00549636	-0.38833413
0.0258	4.15853	2.38e-06	0.0	0.0	0.0	0.0020503	0.0	0.0	0.0	442.27706819	760.55363021	792.47812249	17.27638715	-0.00668388	-0.38823968
0.0259	4.17346	2.44e-06	0.0	0.0	0.0	0.00205024	0.0	0.0	0.0	442.70944271	760.54336218	792.35805359	17.2475879	-0.00784003	-0.38814539
0.026	4.18839	2.51e-06	0.0	0.0	0.0	0.00205017	0.0	0.0	0.0	443.14100007	760.53147521	792.23818924	17.21884191	-0.00903454	-0.38805124
0.0261	4.2033	2.58e-06	0.0	0.0	0.0	0.00205011	0.0	0.0	0.0	443.57174187	760.51804035	792.1185288	17.19013551	-0.01014905	-0.38795726
0.0262	4.21821	2.64e-06	0.0	0.0	0.0	0.00205004	0.0	0.0	0.0	444.00166975	760.5031088	791.9990717	17.16147464	-0.01123612	-0.38786345
0.0263	4.2331	2.71e-06	0.0	0.0	0.0	0.00204997	0.0	0.0	0.0	444.43078537	760.48671699	791.87981744	17.13285925	-0.01229628	-0.38776979
0.0264	4.24798	2.78e-06	0.0	0.0	0.0	0.0020499	0.0	0.0	0.0	444.85909039	760.46890067	791.76076555	17.10428931	-0.01333002	-0.3876763
0.0265	4.26286	2.86e-06	0.0	0.0	0.0	0.00204983	0.0	0.0	0.0	445.28658646	760.44969496	791.64191552	17.07576477	-0.01433782	-0.38758296
0.0266	4.27772	2.93e-06	0.0	0.0	0.0	0.00204975	0.0	0.0	0.0	445.71327523	760.42913432	791.52326687	17.04728559	-0.01532013	-0.38748978
0.0267	4.29258	3.01e-06	0.0	0.0	0.0	0.00204968	0.0	0.0	0.0	446.13915836	760.40725262	791.40481913	17.01885172	-0.01627741	-0.38739676
0.0268	4.30742	3.08e-06	0.0	0.0	0.0	0.0020496	0.0	0.0	0.0	446.56423747	760.38408315	791.2865718	16.99046313	-0.01721006	-0.3873039
0.0269	4.32226	3.16e-06	0.0	0.0	0.0	0.00204952	0.0	0.0	0.0	446.98851422	760.35965863	791.16852443	16.96211975	-0.0181185	-0.38721119
0.027	4.33708	3.25e-06	0.0	0.0	0.0	0.00204944	0.0	0.0	0.0	447.41199024	760.33401127	791.05067653	16.93382154	-0.01900311	-0.38711864
0.0271	4.3519	3.33e-06	0.0	0.0	0.0	0.00204935	0.0	0.0	0.0	447.83466715	760.30717278	790.93302764	16.90556844	-0.01986425	-0.38702625
0.0272	4.3667	3.41e-06	0.0	0.0	0.0	0.00204927	0.0	0.0	0.0	448.25654659	760.27917438	790.81557728	16.87736041	-0.02070226	-0.38693401
0.0273	4.3815	3.5e-06	0.0	0.0	0.0	0.00204918	0.0	0.0	0.0	448.67763018	760.25004647	790.698325	16.84920019	-0.0215393	-0.38684192
0.0274	4.39628	3.59e-06	0.0	0.0	0.0	0.00204909	0.0	0.0	0.0	449.09791963	760.21978456	790.58127049	16.82108301	-0.02233906	-0.38675
0.0275	4.41106	3.68e-06	0.0	0.0	0.0	0.002049	0.0	0.0	0.0	449.51741648	760.18844309	790.46441317	16.79301085	-0.02311769	-0.38665823
0.0276	4.42582	3.77e-06	0.0	0.0	0.0	0.00204891	0.0	0.0	0.0	449.93612236	760.15605006	790.3477526	16.76498367	-0.02387555	-0.38656661
0.0277	4.44058	3.86e-06	0.0	0.0	0.0	0.00204882	0.0	0.0	0.0	450.35403888	760.122633	790.23128834	16.7370014	-0.02461297	-0.38647515
0.0278	4.45532	3.96e-06	0.0	0.0	0.0	0.00204872	0.0	0.0	0.0	450.77116764	760.08821898	790.11501993	16.709064	-0.02533027	-0.38638384
0.0279	4.47006	4.06e-06	0.0	0.0	0.0	0.00204862	0.0	0.0	0.0	451.18751024	760.05283466	789.99894694	16.68117142	-0.02602776	-0.38629268
0.028	4.48478	4.16e-06	0.0	0.0	0.0	0.00204852	0.0	0.0	0.0	451.60306829	760.01650629	789.88306893	16.65332358	-0.02670574	-0.38620168
0.0281	4.4995	4.26e-06	0.0	0.0	0.0	0.00204842	0.0	0.0	0.0	452.01784337	759.97925971	789.76738545	16.62552044	-0.02736447	-0.38611083
0.0282	4.5142	4.37e-06	0.0	0.0	0.0	0.00204831	0.0	0.0	0.0	452.43183708	759.94112044	789.65189608	16.59776194	-0.02800422	-0.38602014
0.0283	4.5289	4.47e-06	0.0	0.0	0.0	0.00204821	0.0	0.0	0.0	452.84505102	759.90211364	789.53660038	16.57004801	-0.02862522	-0.38592959
0.0284	4.54358	4.58e-06	0.0	0.0	0.0	0.0020481	0.0	0.0	0.0	453.25748675	759.86226415	789.42149791	16.5423786	-0.02922771	-0.3858392
0.0285	4.55826	4.69e-06	0.0	0.0	0.0	0.00204799	0.0	0.0	0.0	453.66914585	759.82159652	789.30658826	16.51475363	-0.02981188	-0.38574896
0.0286	4.57292	4.81e-06	0.0	0.0	0.0	0.00204787	0.0	0.0	0.0	454.08002991	759.78013501	789.19187099	16.48717304	-0.03037794	-0.38565887
0.0287	4.58758	4.92e-06	0.0	0.0	0.0	0.00204776	0.0	0.0	0.0	454.49014052	759.73788982	789.07734575	16.45964181	-0.03097592	-0.38556893
0.0288	4.60223	5.04e-06	0.0	0.0	0.0	0.00204764	0.0	0.0	1e-08	454.89947934	759.69483573	788.96301232	16.43215136	-0.03152187	-0.38547914
0.0289	4.61686	5.16e-06	0.0	0.0	0.0	0.00204752	0.0	0.0	1e-08	455.30804785	759.65103666	788.8488701	16.40470532	-0.03205252	-0.3853895
0.029	4.63148	5.29e-06	0.0	0.0	0.0	0.00204739	0.0	0.0	1e-08	455.71584762	759.60651271	788.73491869	16.37730365	-0.03256821	-0.38530001
0.0291	4.6461	5.41e-06	0.0	0.0	0.0	0.00204727	0.0	0.0	1e-08	456.1228802	759.56128356	788.62115768	16.34994628	-0.03306923	-0.38521067
0.0292	4.6607	5.54e-06	0.0	0.0	0.0	0.00204714	0.0	0.0	1e-08	456.52914715	759.51536849	788.50758668	16.32263316	-0.03355588	-0.38512148
0.0293	4.6753	5.67e-06	0.0	0.0	0.0	0.00204701	0.0	0.0	1e-08	456.93465004	759.46878639	788.39420528	16.29536424	-0.03402845	-0.38503244
0.0294	4.68988	5.8e-06	0.0	0.0	0.0	0.00204688	0.0	0.0	1e-08	457.33939039	759.42155574	788.28101308	16.26813946	-0.03448721	-0.38494355
0.0295	4.70446	5.94e-06	0.0	0.0	0.0	0.00204674	0.0	0.0	1e-08	457.74336976	759.37369468	788.1680097	16.24095877	-0.03493244	-0.3848548
0.0296	4.71902	6.08e-06	0.0	0.0	0.0	0.0020466	0.0	0.0	1e-08	458.14658969	759.32522099	788.05519473	16.2138221	-0.03536437	-0.38476621
0.0297	4.73358	6.22e-06	0.0	0.0	0.0	0.00204646	0.0	0.0	1e-08	458.54905172	759.27615208	787.9425678	16.1867294	-0.03578327	-0.38467776
0.0298	4.74812	6.36e-06	0.0	0.0	0.0	0.00204632	0.0	0.0	1e-08	458.95075738	759.22650507	787.83012851	16.15968061	-0.03618938	-0.38458946
0.0299	4.76265	6.51e-06	0.0	0.0	0.0	0.00204617	0.0	0.0	1e-08	459.35170819	759.17629673	787.71787647	16.13267567	-0.03658291	-0.38450131
0.03	4.77718	6.66e-06	0.0	0.0	0.0	0.00204602	0.0	0.0	1e-08	459.75190569	759.12554355	787.60581131	16.10571452	-0.03696408	-0.3844133
0.0301	4.79169	6.81e-06	0.0	0.0	0.0	0.00204587	0.0	0.0	1e-08	460.15135142	759.07424878	787.4939327	16.07879951	-0.03735814	-0.38432543
0.0302	4.80619	6.97e-06	0.0	0.0	0.0	0.00204571	0.0	0.0	1e-08	460.55004691	759.02241637	787.38224031	16.05192647	-0.03772282	-0.38423772
0.0303	4.82069	7.13e-06	0.0	0.0	0.0	0.00204555	0.0	0.0	1e-08	460.94799365	758.97007605	787.2707337	16.02509715	-0.03807688	-0.38415015
0.0304	4.83517	7.29e-06	0.0	0.0	0.0	0.00204539	0.0	0.0	1e-08	461.34519316	758.91724166	787.1594125	15.99831148	-0.03842057	-0.38406273
0.0305	4.84964	7.45e-06	0.0	0.0	0.0	0.00204522	0.0	0.0	1e-08	461.74164695	758.86392668	787.04827634	15.97156941	-0.03875416	-0.38397545
0.0306	4.8641	7.62e-06	0.0	0.0	0.0	0.00204506	0.0	0.0	1e-08	462.13735651	758.81014425	786.93732487	15.94487088	-0.0390779	-0.38388831
0.0307	4.87856	7.79e-06	0.0	0.0	0.0	0.00204488	0.0	0.0	1e-08	462.53232336	758.75590716	786.8265577	15.91821582	-0.03939204	-0.38380133
0.0308	4.893	7.97e-06	0.0	0.0	0.0	0.00204471	0.0	0.0	1e-08	462.92654898	758.70122788	786.71597449	15.8916042	-0.03969682	-0.38371448
0.0309	4.90743	8.15e-06	0.0	0.0	0.0	0.00204453	0.0	0.0	1e-08	463.32003488	758.64611853	786.60557487	15.86503594	-0.03999246	-0.38362778
0.031	4.92185	8.33e-06	0.0	0.0	0.0	0.00204435	0.0	0.0	1e-08	463.71278253	758.59059096	786.49535849	15.83851098	-0.04027921	-0.38354123
0.0311	4.93626	8.51e-06	0.0	0.0	0.0	0.00204417	0.0	0.0	1e-08	464.10479343	758.53465669	786.38532499	15.81202928	-0.04055728	-0.38345481
0.0312	4.95066	8.7e-06	0.0	0.0	0.0	0.00204398	0.0	0.0	1e-08	464.49606906	758.47832695	786.27547402	15.78559076	-0.04082688	-0.38336854
0.0313	4.96505	8.89e-06	0.0	0.0	0.0	0.00204379	0.0	0.0	1e-08	464.88661089	758.42161269	786.16580523	15.75919537	-0.04108822	-0.38328242
0.0314	4.97943	9.09e-06	0.0	0.0	0.0	0.00204359	0.0	0.0	1e-08	465.27642041	758.36452458	786.05631825	15.73284304	-0.04134149	-0.38319643
0.0315	4.9938	9.28e-06	0.0	0.0	0.0	0.00204339	0.0	0.0	1e-08	465.66549906	758.30707945	785.94701273	15.70653293	-0.04157839	-0.38311059
0.0316	5.00816	9.49e-06	0.0	0.0	0.0	0.00204319	0.0	0.0	1e-08	466.05384833	758.24928756	785.83788831	15.68026631	-0.0418136	-0.38302489
0.0317	5.02251	9.69e-06	0.0	0.0	0.0	0.00204298	0.0	0.0	1e-08	466.44146966	758.19115589	785.72894466	15.65404254	-0.04204094	-0.38293933
0.0318	5.03685	9.9e-06	0.0	0.0	0.0	0.00204277	0.0	0.0	1e-08	466.82836453	758.13269461	785.62018144	15.62786155	-0.04226055	-0.38285392
0.0319	5.05118	1.011e-05	0.0	0.0	0.0	0.00204256	0.0	0.0	1e-08	467.21453438	758.07391371	785.51159829	15.60172328	-0.04247257	-0.38276864
0.032	5.0655	1.033e-05	0.0	0.0	0.0	0.00204234	0.0	0.0	1e-08	467.59998067	758.014823	785.40319489	15.57562764	-0.04267713	-0.38268351
0.0321	5.0798	1.055e-05	0.0	0.0	0.0	0.00204212	0.0	0.0	1e-08	467.98470485	757.9554321	785.29497088	15.54957459	-0.04287435	-0.38259852
0.0322	5.0941	1.078e-05	0.0	0.0	0.0	0.0020419	0.0	0.0	1e-08	468.36870835	757.89575051	785.18692592	15.52356404	-0.04306433	-0.38251367
0.0323	5.10839	1.101e-05	0.0	0.0	0.0	0.00204167	0.0	0.0	1e-08	468.75199262	757.83578754	785.07905969	15.49759593	-0.04324719	-0.38242896
0.0324	5.12266	1.124e-05	0.0	0.0	0.0	0.00204143	0.0	0.0	1e-08	469.13455908	757.77555238	784.97137183	15.47167019	-0.04342303	-0.38234439
0.0325	5.13693	1.148e-05	0.0	0.0	0.0	0.0020412	0.0	0.0	1e-08	469.51640918	757.71505411	784.86386202	15.44578675	-0.04359193	-0.38225995
0.0326	5.15119	1.172e-05	0.0	0.0	0.0	0.00204096	0.0	0.0	1e-08	469.89754433	757.65430167	784.75652992	15.41994554	-0.04375397	-0.38217566
0.0327	5.16543	1.196e-05	0.0	0.0	0.0	0.00204071	0.0	0.0	1e-08	470.27796597	757.59330389	784.64937519	15.39414649	-0.04390923	-0.38209151
0.0328	5.17967	1.221e-05	0.0	0.0	0.0	0.00204046	0.0	0.0	1e-08	470.6576755	757.53206953	784.54239749	15.36838952	-0.04405777	-0.3820075
0.0329	5.19389	1.247e-05	0.0	0.0	0.0	0.0020402	0.0	0.0	1e-08	471.03667437	757.47059814	784.43559655	15.34267557	-0.04420878	-0.38192362
0.033	5.2081	1.273e-05	0.0	0.0	0.0	0.00203995	0.0	0.0	1e-08	471.41496397	757.40890236	784.328972	15.31700284	-0.04434669	-0.38183988
0.0331	5.22231	1.299e-05	0.0	0.0	0.0	0.00203968	0.0	0.0	1e-08	471.79254571	757.3469919	784.22252352	15.29137202	-0.04447842	-0.38175629
0.0332	5.2365	1.326e-05	0.0	0.0	0.0	0.00203941	0.0	0.0	1e-08	472.169421	757.28487468	784.11625077	15.26578303	-0.04460403	-0.38167283
0.0333	5.25068	1.353e-05	0.0	0.0	0.0	0.00203914	0.0	0.0	1e-08	472.54559123	757.22255856	784.01015343	15.2402358	-0.04472358	-0.38158951
0.0334	5.26486	1.381e-05	0.0	0.0	0.0	0.00203886	0.0	0.0	1e-08	472.9210578	757.16005128	783.90423116	15.21473027	-0.04483713	-0.38150632
0.0335	5.27902	1.409e-05	0.0	0.0	0.0	0.00203858	0.0	0.0	1e-08	473.29582211	757.09736054	783.79848366	15.18926635	-0.04494471	-0.38142327
0.0336	5.29317	1.437e-05	0.0	0.0	0.0	0.0020383	0.0	0.0	1e-08	473.66988554	757.03449399	783.69291058	15.16384397	-0.04504636	-0.38134036
0.0337	5.30731	1.467e-05	0.0	0.0	0.0	0.002038	0.0	0.0	1e-08	474.04324947	756.97145921	783.58751161	15.13846306	-0.04514212	-0.38125759
0.0338	5.32144	1.496e-05	0.0	0.0	0.0	0.00203771	0.0	0.0	1e-08	474.41591529	756.90826375	783.48228643	15.11312354	-0.04523202	-0.38117495
0.0339	5.33556	1.526e-05	0.0	0.0	0.0	0.00203741	0.0	0.0	2e-08	474.78788438	756.84491514	783.37723471	15.08782535	-0.04531605	-0.38109245
0.034	5.34967	1.557e-05	0.0	0.0	0.0	0.0020371	0.0	0.0	2e-08	475.1591581	756.78142087	783.27235613	15.0625684	-0.04539425	-0.38101009
0.0341	5.36376	1.588e-05	0.0	0.0	0.0	0.00203679	0.0	0.0	2e-08	475.52973783	756.71778842	783.16765037	15.03735261	-0.04546661	-0.38092786
0.0342	5.37785	1.62e-05	0.0	0.0	0.0	0.00203647	0.0	0.0	2e-08	475.89962493	756.65402456	783.06311711	15.01218027	-0.04555687	-0.38084577
0.0343	5.39193	1.652e-05	0.0	0.0	0.0	0.00203615	0.0	0.0	2e-08	476.26882083	756.59010163	782.9587562	14.98704734	-0.04562519	-0.38076381
0.0344	5.406	1.684e-05	0.0	0.0	0.0	0.00203582	0.0	0.0	2e-08	476.63732683	756.52605198	782.85456719	14.96195547	-0.0456888	-0.38068198
0.0345	5.42005	1.718e-05	0.0	0.0	0.0	0.00203549	0.0	0.0	2e-08	477.00514431	756.46188153	782.75054979	14.93690458	-0.04574778	-0.3806003
0.0346	5.4341	1.751e-05	0.0	0.0	0.0	0.00203515	0.0	0.0	2e-08	477.3722746	756.39759606	782.64670367	14.9118946	-0.0458022	-0.38051874
0.0347	5.44813	1.786e-05	0.0	0.0	0.0	0.00203481	0.0	0.0	2e-08	477.73871905	756.3332013	782.54302852	14.88692546	-0.04585212	-0.38043732
0.0348	5.46216	1.821e-05	0.0	0.0	0.0	0.00203446	0.0	0.0	2e-08	478.10447902	756.26870288	782.43952405	14.86199709	-0.04589759	-0.38035604
0.0349	5.47617	1.856e-05	0.0	0.0	0.0	0.00203411	0.0	0.0	2e-08	478.46955584	756.20410636	782.33618993	14.83710943	-0.04593868	-0.38027489
0.035	5.49017	1.892e-05	0.0	0.0	0.0	0.00203375	0.0	0.0	2e-08	478.83395085	756.1394172	782.23302587	14.8122624	-0.04597544	-0.38019387
0.0351	5.50416	1.929e-05	0.0	0.0	0.0	0.00203338	0.0	0.0	2e-08	479.19766538	756.07464081	782.13003155	14.78745594	-0.04600792	-0.38011298
0.0352	5.51814	1.966e-05	0.0	0.0	0.0	0.00203301	0.0	0.0	2e-08	479.56070077	756.00978253	782.02720667	14.76268997	-0.04603615	-0.38003223
0.0353	5.53212	2.003e-05	0.0	0.0	0.0	0.00203263	0.0	0.0	2e-08	479.92305833	755.94484764	781.92455093	14.73796442	-0.0460602	-0.37995161
0.0354	5.54608	2.042e-05	0.0	0.0	0.0	0.00203225	0.0	0.0	2e-08	480.2847394	755.87984136	781.82206402	14.71327922	-0.04608008	-0.37987113
0.0355	5.56002	2.081e-05	0.0	0.0	0.0	0.00203186	0.0	0.0	2e-08	480.6457453	755.81476885	781.71974563	14.6886343	-0.04609585	-0.37979078
0.0356	5.57396	2.12e-05	0.0	0.0	0.0	0.00203146	0.0	0.0	2e-08	481.00607733	755.74963062	781.61759549	14.66403111	-0.04612361	-0.37971055
0.0357	5.58789	2.16e-05	0.0	0.0	0.0	0.00203106	0.0	0.0	2e-08	481.36573686	755.68441649	781.51561337	14.63946702	-0.04613625	-0.37963046
0.0358	5.60181	2.201e-05	0.0	0.0	0.0	0.00203065	0.0	0.0	2e-08	481.72472515	755.6191442	781.4137989	14.61494305	-0.0461456	-0.3795505
0.0359	5.61571	2.242e-05	0.0	0.0	0.0	0.00203024	0.0	0.0	2e-08	482.08304352	755.55381772	781.31215179	14.59045917	-0.04615175	-0.37947068
0.036	5.62961	2.285e-05	0.0	0.0	0.0	0.00202982	0.0	0.0	2e-08	482.44069327	755.48844089	781.21067174	14.56601528	-0.04615478	-0.37939098
0.0361	5.6435	2.327e-05	0.0	0.0	0.0	0.00202939	0.0	0.0	2e-08	482.7976757	755.42301748	781.10935846	14.54161133	-0.04615476	-0.37931142
0.0362	5.65737	2.371e-05	0.0	0.0	0.0	0.00202896	0.0	0.0	2e-08	483.1539921	755.35755111	781.00821166	14.51724726	-0.04615177	-0.37923198
0.0363	5.67123	2.415e-05	0.0	0.0	0.0	0.00202852	0.0	0.0	2e-08	483.50964377	755.29204533	780.90723104	14.49292299	-0.04614589	-0.37915268
0.0364	5.68509	2.459e-05	0.0	0.0	0.0	0.00202807	0.0	0.0	2e-08	483.86463199	755.22650357	780.80641632	14.46863846	-0.04613719	-0.37907351
0.0365	5.69893	2.505e-05	0.0	0.0	0.0	0.00202762	0.0	0.0	3e-08	484.21895806	755.16092917	780.7057672	14.44439361	-0.04612574	-0.37899446
0.0366	5.71276	2.551e-05	0.0	0.0	0.0	0.00202715	0.0	0.0	3e-08	484.57262324	755.09532537	780.6052834	14.42018836	-0.0461116	-0.37891555
0.0367	5.72658	2.597e-05	0.0	0.0	0.0	0.00202669	0.0	0.0	3e-08	484.92562883	755.02969532	780.50496462	14.39602265	-0.04609486	-0.37883677
0.0368	5.74039	2.645e-05	0.0	0.0	0.0	0.00202621	0.0	0.0	3e-08	485.27797609	754.96404207	780.40481058	14.37189642	-0.04607557	-0.37875811
0.0369	5.75419	2.693e-05	0.0	0.0	0.0	0.00202573	0.0	0.0	3e-08	485.6296663	754.89836858	780.30482099	14.3478096	-0.04605381	-0.37867959
0.037	5.76797	2.742e-05	0.0	0.0	0.0	0.00202524	0.0	0.0	3e-08	485.98070073	754.83267818	780.20499557	14.32376198	-0.04602887	-0.37860119
0.0371	5.78175	2.791e-05	0.0	0.0	0.0	0.00202475	0.0	0.0	3e-08	486.33108063	754.76697407	780.10533402	14.29975374	-0.04600211	-0.37852292
0.0372	5.79551	2.841e-05	0.0	0.0	0.0	0.00202424	0.0	0.0	3e-08	486.68080727	754.70125846	780.00583608	14.27578469	-0.04597303	-0.37844479
0.0373	5.80927	2.892e-05	0.0	0.0	0.0	0.00202373	0.0	0.0	3e-08	487.02988191	754.63553403	779.90650144	14.25185479	-0.04594168	-0.37836678
0.0374	5.82301	2.944e-05	0.0	0.0	0.0	0.00202321	0.0	0.0	3e-08	487.37830581	754.56980335	779.80732984	14.22796395	-0.04590812	-0.37828889
0.0375	5.83675	2.997e-05	0.0	0.0	0.0	0.00202269	0.0	0.0	3e-08	487.7260802	754.50406897	779.70832099	14.20411212	-0.04587239	-0.37821114
0.0376	5.85047	3.05e-05	0.0	0.0	0.0	0.00202215	0.0	0.0	3e-08	488.07320635	754.43833333	779.60947461	14.18029922	-0.04583457	-0.37813351
0.0377	5.86418	3.104e-05	0.0	0.0	0.0	0.00202161	0.0	0.0	3e-08	488.4196855	754.37259881	779.51079042	14.15652519	-0.04579468	-0.37805601
0.0378	5.87788	3.159e-05	0.0	0.0	0.0	0.00202106	0.0	0.0	3e-08	488.76551888	754.30686773	779.41226814	14.13278997	-0.04575279	-0.37797864
0.0379	5.89157	3.214e-05	0.0	0.0	0.0	0.00202051	0.0	0.0	3e-08	489.11070773	754.24114232	779.3139075	14.10909347	-0.04570895	-0.37790139
0.038	5.90525	3.271e-05	0.0	0.0	0.0	0.00201994	0.0	0.0	3e-08	489.45525329	754.17542477	779.21570821	14.08543565	-0.04566318	-0.37782427
0.0381	5.91891	3.328e-05	0.0	0.0	0.0	0.00201937	0.0	0.0	3e-08	489.79915679	754.1097172	779.11766999	14.06181643	-0.04561555	-0.37774728
0.0382	5.93257	3.386e-05	0.0	0.0	0.0	0.00201879	0.0	0.0	3e-08	490.14241945	754.04402168	779.01979258	14.03823574	-0.04556609	-0.37767041
0.0383	5.94622	3.445e-05	0.0	0.0	0.0	0.0020182	0.0	0.0	3e-08	490.48504251	753.97834021	778.9220757	14.01469352	-0.04551485	-0.37759367
0.0384	5.95985	3.505e-05	0.0	0.0	0.0	0.00201761	0.0	0.0	4e-08	490.82702717	753.91267738	778.82451906	13.99118932	-0.04545846	-0.37751706
0.0385	5.97347	3.565e-05	0.0	0.0	0.0	0.002017	0.0	0.0	4e-08	491.16837465	753.84703507	778.72712239	13.96772373	-0.04540275	-0.37744057
0.0386	5.98709	3.626e-05	0.0	0.0	0.0	0.00201639	0.0	0.0	4e-08	491.50908618	753.78141396	778.62988542	13.94429638	-0.04534523	-0.3773642
0.0387	6.00069	3.688e-05	0.0	0.0	0.0	0.00201576	0.0	0.0	4e-08	491.84916296	753.71581607	778.53280787	13.92090721	-0.04528591	-0.37728797
0.0388	6.01428	3.751e-05	0.0	0.0	0.0	0.00201513	0.0	0.0	4e-08	492.18860619	753.65024338	778.43588948	13.89755615	-0.04522481	-0.37721185
0.0389	6.02786	3.815e-05	0.0	0.0	0.0	0.00201449	0.0	0.0	4e-08	492.52741709	753.58469784	778.33912997	13.87424314	-0.04516196	-0.37713586
0.039	6.04142	3.88e-05	0.0	0.0	0.0	0.00201385	0.0	0.0	4e-08	492.86559685	753.51918137	778.24252907	13.8509681	-0.04509737	-0.37706
0.0391	6.05498	3.946e-05	0.0	0.0	0.0	0.00201319	0.0	0.0	4e-08	493.20314667	753.45369587	778.14608651	13.82773097	-0.04503105	-0.37698426
0.0392	6.06853	4.012e-05	0.0	0.0	0.0	0.00201252	0.0	0.0	4e-08	493.54006775	753.38824324	778.04980202	13.80453168	-0.04496302	-0.37690864
0.0393	6.08206	4.08e-05	0.0	0.0	0.0	0.00201185	0.0	0.0	4e-08	493.87636127	753.32282535	777.95367533	13.78137016	-0.04489329	-0.37683315
0.0394	6.09559	4.148e-05	0.0	0.0	0.0	0.00201116	0.0	0.0	4e-08	494.21202843	753.25744404	777.85770617	13.75824634	-0.04482187	-0.37675779
0.0395	6.1091	4.217e-05	0.0	0.0	0.0	0.00201047	0.0	0.0	4e-08	494.5470704	753.19210116	777.76189427	13.73516015	-0.04474876	-0.37668254
0.0396	6.1226	4.288e-05	0.0	0.0	0.0	0.00200977	0.0	0.0	4e-08	494.88148837	753.12679855	777.66623937	13.71211152	-0.04467398	-0.37660742
0.0397	6.13609	4.359e-05	0.0	0.0	0.0	0.00200906	0.0	0.0	4e-08	495.21528352	753.06153803	777.57074119	13.68910038	-0.04459752	-0.37653242
0.0398	6.14957	4.431e-05	0.0	0.0	0.0	0.00200833	0.0	0.0	4e-08	495.54845703	752.99631631	777.4753995	13.66612712	-0.04452459	-0.37645755
0.0399	6.16304	4.504e-05	0.0	0.0	0.0	0.0020076	0.0	0.0	5e-08	495.88101008	752.93113757	777.38021401	13.64319089	-0.04444628	-0.37638279
0.04	6.17649	4.578e-05	0.0	0.0	0.0	0.00200686	0.0	0.0	5e-08	496.21294381	752.86600427	777.28518445	13.62029197	-0.04436651	-0.37630816
0.0401	6.18994	4.653e-05	0.0	0.0	0.0	0.00200611	0.0	0.0	5e-08	496.54425941	752.80091794	777.19031057	13.59743028	-0.04428528	-0.37623366
0.0402	6.20337	4.729e-05	0.0	0.0	0.0	0.00200535	0.0	0.0	5e-08	496.87495804	752.7358801	777.09559209	13.57460576	-0.04420262	-0.37615927
0.0403	6.2168	4.805e-05	0.0	0.0	0.0	0.00200458	0.0	0.0	5e-08	497.20504085	752.67089225	777.00102876	13.55181834	-0.04411852	-0.37608501
0.0404	6.23021	4.883e-05	0.0	0.0	0.0	0.0020038	0.0	0.0	5e-08	497.534509	752.60595589	776.90662031	13.52906795	-0.04403301	-0.37601086
0.0405	6.24361	4.962e-05	0.0	0.0	0.0	0.00200301	0.0	0.0	5e-08	497.86336364	752.5410725	776.81236648	13.50635452	-0.04394607	-0.37593684
0.0406	6.257	5.042e-05	0.0	0.0	0.0	0.00200221	0.0	0.0	5e-08	498.19160593	752.47624356	776.71826701	13.483678	-0.04385773	-0.37586294
0.0407	6.27038	5.123e-05	0.0	0.0	0.0	0.0020014	0.0	0.0	5e-08	498.51923701	752.41147055	776.62432164	13.4610383	-0.04376798	-0.37578917
0.0408	6.28374	5.205e-05	0.0	0.0	0.0	0.00200058	0.0	0.0	5e-08	498.84625802	752.34675493	776.5305301	13.43843536	-0.04367682	-0.37571551
0.0409	6.2971	5.288e-05	0.0	0.0	0.0	0.00199975	0.0	0.0	5e-08	499.17267011	752.28209818	776.43689213	13.41586911	-0.04358425	-0.37564197
0.041	6.31044	5.372e-05	0.0	0.0	0.0	0.00199891	0.0	0.0	5e-08	499.49847441	752.21750175	776.34340748	13.39333948	-0.04349028	-0.37556856
0.0411	6.32377	5.457e-05	0.0	0.0	0.0	0.00199806	0.0	0.0	5e-08	499.82367207	752.15296684	776.25007589	13.37084698	-0.04340135	-0.37549526
0.0412	6.3371	5.543e-05	0.0	0.0	0.0	0.0019972	0.0	0.0	6e-08	500.14826422	752.08848561	776.15689714	13.34839058	-0.04330663	-0.37542208
0.0413	6.35041	5.631e-05	0.0	0.0	0.0	0.00199632	0.0	0.0	6e-08	500.47225199	752.02406617	776.06387094	13.32597063	-0.04321081	-0.37534903
0.0414	6.3637	5.719e-05	0.0	0.0	0.0	0.00199544	0.0	0.0	6e-08	500.7956365	751.95970957	775.97099703	13.30358706	-0.0431139	-0.37527609
0.0415	6.37699	5.808e-05	0.0	0.0	0.0	0.00199454	0.0	0.0	6e-08	501.11841888	751.89541685	775.87827517	13.28123981	-0.04301593	-0.37520327
0.0416	6.39027	5.899e-05	0.0	0.0	0.0	0.00199364	0.0	0.0	6e-08	501.44060025	751.83118899	775.78570509	13.2589288	-0.04291691	-0.37513057
0.0417	6.40353	5.99e-05	0.0	0.0	0.0	0.00199272	0.0	0.0	6e-08	501.76218172	751.767027	775.69328655	13.23665398	-0.04281686	-0.37505799
0.0418	6.41679	6.083e-05	0.0	0.0	0.0	0.00199179	0.0	0.0	6e-08	502.08316441	751.70293182	775.60101928	13.21441527	-0.04271579	-0.37498553
0.0419	6.43003	6.177e-05	0.0	0.0	0.0	0.00199085	0.0	0.0	6e-08	502.40354943	751.6389044	775.50890303	13.19221262	-0.04261373	-0.37491319
0.042	6.44326	6.272e-05	0.0	0.0	0.0	0.0019899	0.0	0.0	6e-08	502.72333789	751.57494567	775.41693756	13.17004596	-0.04251068	-0.37484097
0.0421	6.45648	6.368e-05	0.0	0.0	0.0	0.00198894	0.0	0.0	6e-08	503.04253089	751.51105651	775.3251226	13.14791521	-0.04240667	-0.37476886
0.0422	6.46969	6.465e-05	0.0	0.0	0.0	0.00198797	0.0	0.0	6e-08	503.36112955	751.44723782	775.23345792	13.12582032	-0.0423017	-0.37469687
0.0423	6.48288	6.564e-05	0.0	0.0	0.0	0.00198698	0.0	0.0	7e-08	503.67913496	751.38349045	775.14194325	13.10376122	-0.04219579	-0.37462501
0.0424	6.49607	6.663e-05	0.0	0.0	0.0	0.00198598	0.0	0.0	7e-08	503.99654822	751.31981526	775.05057835	13.08173785	-0.04208896	-0.37455325
0.0425	6.50924	6.764e-05	0.0	0.0	0.0	0.00198497	0.0	0.0	7e-08	504.31337042	751.25621239	774.95936296	13.05975029	-0.04198349	-0.37448162
0.0426	6.5224	6.866e-05	0.0	0.0	0.0	0.00198395	0.0	0.0	7e-08	504.62960267	751.19268057	774.86829686	13.03779821	-0.04187555	-0.3744101
0.0427	6.53555	6.969e-05	0.0	0.0	0.0	0.00198292	0.0	0.0	7e-08	504.94524604	751.12922236	774.77737978	13.01588168	-0.04176682	-0.3743387
0.0428	6.54869	7.074e-05	0.0	0.0	0.0	0.00198188	0.0	0.0	7e-08	505.26030163	751.0658384	774.68661147	12.99400061	-0.04165733	-0.37426742
0.0429	6.56182	7.179e-05	0.0	0.0	0.0	0.00198082	0.0	0.0	7e-08	505.57477052	751.00252931	774.59599169	12.97215495	-0.04154709	-0.37419625
0.043	6.57493	7.286e-05	0.0	0.0	0.0	0.00197975	0.0	0.0	7e-08	505.88865379	750.93929568	774.5055202	12.95034463	-0.04143613	-0.3741252
0.0431	6.58804	7.394e-05	0.0	0.0	0.0	0.00197867	0.0	0.0	7e-08	506.20195251	750.87613807	774.41519674	12.9285696	-0.04132445	-0.37405427
0.0432	6.60113	7.504e-05	0.0	0.0	0.0	0.00197757	0.0	0.0	8e-08	506.51466778	750.81305704	774.32502107	12.90682977	-0.04121209	-0.37398345
0.0433	6.61421	7.614e-05	0.0	0.0	0.0	0.00197647	0.0	0.0	8e-08	506.82680064	750.75005311	774.23499294	12.8851251	-0.04109905	-0.37391275
0.0434	6.62728	7.726e-05	0.0	0.0	0.0	0.00197535	0.0	0.0	8e-08	507.13835219	750.68712677	774.14511211	12.86345551	-0.04098536	-0.37384216
0.0435	6.64034	7.839e-05	0.0	0.0	0.0	0.00197422	0.0	0.0	8e-08	507.44932349	750.62427851	774.05537834	12.84182094	-0.04087103	-0.37377169
0.0436	6.65338	7.953e-05	0.0	0.0	0.0	0.00197307	0.0	0.0	8e-08	507.7597156	750.56150877	773.96579139	12.82022133	-0.04075609	-0.37370133
0.0437	6.66642	8.069e-05	0.0	0.0	0.0	0.00197191	0.0	0.0	8e-08	508.06952958	750.498818	773.87635101	12.79865661	-0.04064053	-0.37363109
0.0438	6.67944	8.186e-05	0.0	0.0	0.0	0.00197074	0.0	0.0	8e-08	508.3787665	750.43620661	773.78705695	12.77712672	-0.0405244	-0.37356097
0.0439	6.69245	8.304e-05	0.0	0.0	0.0	0.00196956	0.0	0.0	8e-08	508.68742741	750.37367574	773.69790898	12.7556314	-0.04040634	-0.37349096
0.044	6.70545	8.424e-05	0.0	0.0	0.0	0.00196836	0.0	0.0	8e-08	508.99551336	750.31122634	773.60890685	12.73417091	-0.04028867	-0.37342106
0.0441	6.71844	8.545e-05	0.0	0.0	0.0	0.00196715	0.0	0.0	9e-08	509.30302542	750.24885804	773.52005033	12.71274506	-0.0401704	-0.37335128
0.0442	6.73142	8.667e-05	0.0	0.0	0.0	0.00196593	0.0	0.0	9e-08	509.60996462	750.18657126	773.43133916	12.69135377	-0.04005154	-0.37328161
0.0443	6.74438	8.79e-05	0.0	0.0	0.0	0.00196469	0.0	0.0	9e-08	509.91633202	750.1243664	773.34277312	12.66999699	-0.0399321	-0.37321206
0.0444	6.75733	8.915e-05	0.0	0.0	0.0	0.00196344	0.0	0.0	9e-08	510.22212866	750.06224386	773.25435197	12.64867464	-0.0398121	-0.37314262
0.0445	6.77027	9.042e-05	0.0	0.0	0.0	0.00196218	0.0	0.0	9e-08	510.52735559	750.00020402	773.16607546	12.62738666	-0.03969154	-0.37307329
0.0446	6.7832	9.169e-05	0.0	0.0	0.0	0.0019609	0.0	0.0	9e-08	510.83201383	749.93824726	773.07794336	12.60613299	-0.03957042	-0.37300408
0.0447	6.79612	9.298e-05	0.0	0.0	0.0	0.00195961	0.0	0.0	9e-08	511.13610443	749.87637396	772.98995543	12.58491357	-0.03944877	-0.37293498
0.0448	6.80903	9.428e-05	0.0	0.0	0.0	0.00195831	0.0	0.0	9e-08	511.43962843	749.81458445	772.90211143	12.56372832	-0.03932659	-0.37286599
0.0449	6.82192	9.56e-05	0.0	0.0	0.0	0.00195699	0.0	0.0	1e-07	511.74258685	749.7528791	772.81441112	12.5425772	-0.03920388	-0.37279712
0.045	6.8348	9.693e-05	0.0	0.0	0.0	0.00195565	0.0	0.0	1e-07	512.04498073	749.69125825	772.72685428	12.52146012	-0.03908065	-0.37272835
0.0451	6.84767	9.828e-05	0.0	0.0	0.0	0.00195431	0.0	0.0	1e-07	512.34681109	749.62972222	772.63944065	12.50037704	-0.03895691	-0.37265971
0.0452	6.86053	9.964e-05	0.0	0.0	0.0	0.00195295	0.0	0.0	1e-07	512.64807896	749.56827135	772.55217002	12.47932788	-0.03883267	-0.37259117
0.0453	6.87338	0.00010101	0.0	0.0	0.0	0.00195157	0.0	0.0	1e-07	512.94878535	749.50690616	772.46504214	12.45831246	-0.03870765	-0.37252274
0.0454	6.88621	0.0001024	0.0	0.0	0.0	0.00195018	0.0	0.0	1e-07	513.24893129	749.44562696	772.37805678	12.43733093	-0.03858233	-0.37245443
0.0455	6.89904	0.0001038	0.0	0.0	0.0	0.00194878	0.0	0.0	1e-07	513.5485178	749.38443397	772.2912137	12.41638312	-0.03845652	-0.37238623
0.0456	6.91185	0.00010522	0.0	0.0	0.0	0.00194736	0.0	0.0	1.1e-07	513.84754589	749.32332753	772.20451267	12.39546898	-0.03833021	-0.37231814
0.0457	6.92465	0.00010665	0.0	0.0	0.0	0.00194593	0.0	0.0	1.1e-07	514.14601658	749.26230795	772.11795346	12.37458844	-0.0382034	-0.37225016
0.0458	6.93743	0.0001081	0.0	0.0	0.0	0.00194448	0.0	0.0	1.1e-07	514.44393086	749.20137555	772.03153584	12.35374144	-0.03807611	-0.3721823
0.0459	6.95021	0.00010956	0.0	0.0	0.0	0.00194302	0.0	0.0	1.1e-07	514.74128976	749.14053065	771.94525957	12.33292792	-0.03794833	-0.37211454
0.046	6.96297	0.00011104	0.0	0.0	0.0	0.00194154	0.0	0.0	1.1e-07	515.03809428	749.07977357	771.85912442	12.3121478	-0.03782006	-0.3720469
0.0461	6.97572	0.00011253	0.0	0.0	0.0	0.00194005	0.0	0.0	1.1e-07	515.33434542	749.01910462	771.77313016	12.29140103	-0.03769131	-0.37197936
0.0462	6.98846	0.00011403	0.0	0.0	0.0	0.00193854	0.0	0.0	1.1e-07	515.63004417	748.95852414	771.68727657	12.27068754	-0.03756207	-0.37191194
0.0463	7.00119	0.00011555	0.0	0.0	0.0	0.00193702	0.0	0.0	1.2e-07	515.92519155	748.89803244	771.6015634	12.25000728	-0.03743236	-0.37184463
0.0464	7.01391	0.00011709	0.0	0.0	0.0	0.00193548	0.0	0.0	1.2e-07	516.21978855	748.83762984	771.51599043	12.22936016	-0.03730216	-0.37177742
0.0465	7.02661	0.00011864	0.0	0.0	0.0	0.00193393	0.0	0.0	1.2e-07	516.51383615	748.77731668	771.43055743	12.20874614	-0.03717147	-0.37171033
0.0466	7.0393	0.0001202	0.0	0.0	0.0	0.00193236	0.0	0.0	1.2e-07	516.80733536	748.71709328	771.34526418	12.18816515	-0.03704031	-0.37164334
0.0467	7.05198	0.00012179	0.0	0.0	0.0	0.00193078	0.0	0.0	1.2e-07	517.10028716	748.65695787	771.26011044	12.16761722	-0.03691073	-0.37157647
0.0468	7.06465	0.00012338	0.0	0.0	0.0	0.00192918	0.0	0.0	1.2e-07	517.39269254	748.59691181	771.175096	12.14710212	-0.03677919	-0.37150971
0.0469	7.07731	0.000125	0.0	0.0	0.0	0.00192756	0.0	0.0	1.3e-07	517.68455249	748.53695566	771.09022061	12.12661986	-0.03664725	-0.37144305
0.047	7.08995	0.00012662	0.0	0.0	0.0	0.00192593	0.0	0.0	1.3e-07	517.97586799	748.47708966	771.00548406	12.10617038	-0.0365149	-0.3713765
0.0471	7.10258	0.00012827	0.0	0.0	0.0	0.00192429	0.0	0.0	1.3e-07	518.26664002	748.41731404	770.92088612	12.08575362	-0.03638216	-0.37131007
0.0472	7.1152	0.00012993	0.0	0.0	0.0	0.00192263	0.0	0.0	1.3e-07	518.55686955	748.35762903	770.83642656	12.06536951	-0.03624903	-0.37124374
0.0473	7.12781	0.0001316	0.0	0.0	0.0	0.00192095	0.0	0.0	1.3e-07	518.84655757	748.29803486	770.75210515	12.04501799	-0.0361155	-0.37117752
0.0474	7.1404	0.00013329	0.0	0.0	0.0	0.00191926	0.0	0.0	1.3e-07	519.13570505	748.23853174	770.66792168	12.02469899	-0.03598159	-0.3711114
0.0475	7.15299	0.000135	0.0	0.0	0.0	0.00191755	0.0	0.0	1.4e-07	519.42431297	748.1791199	770.58387591	12.00441246	-0.0358473	-0.3710454
0.0476	7.16556	0.00013672	0.0	0.0	0.0	0.00191582	0.0	0.0	1.4e-07	519.71238228	748.11979957	770.49996763	11.98415833	-0.03571263	-0.3709795
0.0477	7.17812	0.00013846	0.0	0.0	0.0	0.00191408	0.0	0.0	1.4e-07	519.99991397	748.06057098	770.41619661	11.96393654	-0.03557758	-0.37091372
0.0478	7.19066	0.00014022	0.0	0.0	0.0	0.00191233	0.0	0.0	1.4e-07	520.28690899	748.00143434	770.33256262	11.94374703	-0.03544215	-0.37084804
0.0479	7.2032	0.00014199	0.0	0.0	0.0	0.00191055	0.0	0.0	1.4e-07	520.57336831	747.94238988	770.24906544	11.92358973	-0.03530635	-0.37078246
0.048	7.21572	0.00014378	0.0	0.0	0.0	0.00190876	0.0	0.0	1.4e-07	520.8592929	747.88343772	770.16570486	11.90346465	-0.03517179	-0.370717
0.0481	7.22823	0.00014558	0.0	0.0	0.0	0.00190696	0.0	0.0	1.5e-07	521.14468371	747.82457574	770.08248066	11.88337161	-0.03503576	-0.37065164
0.0482	7.24073	0.0001474	0.0	0.0	0.0	0.00190513	0.0	0.0	1.5e-07	521.4295417	747.76580585	769.99939261	11.8633106	-0.03489944	-0.37058639
0.0483	7.25322	0.00014924	0.0	0.0	0.0	0.0019033	0.0	0.0	1.5e-07	521.71386784	747.70712818	769.91644049	11.84328155	-0.03476283	-0.37052124
0.0484	7.26569	0.00015109	0.0	0.0	0.0	0.00190144	0.0	0.0	1.5e-07	521.99766306	747.64854283	769.83362408	11.82328441	-0.03462594	-0.3704562
0.0485	7.27815	0.00015296	0.0	0.0	0.0	0.00189957	0.0	0.0	1.5e-07	522.28092833	747.59004991	769.75094316	11.80331912	-0.03448879	-0.37039127
0.0486	7.2906	0.00015485	0.0	0.0	0.0	0.00189768	0.0	0.0	1.6e-07	522.56366459	747.53164952	769.66839751	11.7833856	-0.03435137	-0.37032644
0.0487	7.30304	0.00015675	0.0	0.0	0.0	0.00189577	0.0	0.0	1.6e-07	522.84587279	747.47334175	769.58598692	11.7634838	-0.03421369	-0.37026172
0.0488	7.31546	0.00015867	0.0	0.0	0.0	0.00189385	0.0	0.0	1.6e-07	523.12755388	747.41512669	769.50371116	11.74361366	-0.03407576	-0.37019711
0.0489	7.32787	0.00016061	0.0	0.0	0.0	0.00189191	0.0	0.0	1.6e-07	523.4087088	747.35700443	769.42157003	11.72377512	-0.03393759	-0.3701326
0.049	7.34027	0.00016256	0.0	0.0	0.0	0.00188996	0.0	0.0	1.6e-07	523.6893385	747.29897503	769.33956329	11.7039681	-0.03379918	-0.3700682
0.0491	7.35266	0.00016453	0.0	0.0	0.0	0.00188798	0.0	0.0	1.6e-07	523.96944392	747.24103856	769.25769074	11.68419256	-0.03366054	-0.3700039
0.0492	7.36504	0.00016652	0.0	0.0	0.0	0.00188599	0.0	0.0	1.7e-07	524.24902599	747.1831951	769.17595215	11.66444843	-0.03352168	-0.36993971
0.0493	7.3774	0.00016853	0.0	0.0	0.0	0.00188399	0.0	0.0	1.7e-07	524.52808565	747.12544469	769.09434732	11.64473564	-0.03338261	-0.36987562
0.0494	7.38975	0.00017055	0.0	0.0	0.0	0.00188196	0.0	0.0	1.7e-07	524.80662384	747.06778768	769.01287602	11.62505396	-0.03324231	-0.36981164
0.0495	7.40209	0.00017259	0.0	0.0	0.0	0.00187992	0.0	0.0	1.7e-07	525.08464148	747.01022499	768.93153804	11.60540363	-0.0331025	-0.36974776
0.0496	7.41441	0.00017464	0.0	0.0	0.0	0.00187786	0.0	0.0	1.7e-07	525.36213951	746.95275592	768.85033317	11.58578445	-0.03296246	-0.36968399
0.0497	7.42673	0.00017672	0.0	0.0	0.0	0.00187579	0.0	0.0	1.8e-07	525.63911886	746.89538056	768.76926118	11.56619637	-0.03282217	-0.36962032
0.0498	7.43903	0.00017881	0.0	0.0	0.0	0.00187369	0.0	0.0	1.8e-07	525.91558046	746.83809901	768.68832188	11.54663931	-0.03268165	-0.36955676
0.0499	7.45131	0.00018092	0.0	0.0	0.0	0.00187158	0.0	0.0	1.8e-07	526.19152523	746.78091137	768.60751504	11.52711323	-0.03254089	-0.3694933
0.05	7.46359	0.00018305	0.0	0.0	0.0	0.00186945	0.0	0.0	1.8e-07	526.46695409	746.72381774	768.52684045	11.50761805	-0.0323999	-0.36942994
0.05009	7.47585	0.00018519	0.0	0.0	0.0	0.00186731	0.0	0.0	1.9e-07	526.74186797	746.6668182	768.4462979	11.48815372	-0.03225868	-0.36936669
0.05019	7.4881	0.00018735	0.0	0.0	0.0	0.00186514	0.0	0.0	1.9e-07	527.01626779	746.60991285	768.36588718	11.46872017	-0.03211723	-0.36930354
0.05029	7.50034	0.00018953	0.0	0.0	0.0	0.00186296	0.0	0.0	1.9e-07	527.29015447	746.5531018	768.28560807	11.44931734	-0.03197555	-0.36924049
0.05039	7.51257	0.00019173	0.0	0.0	0.0	0.00186076	0.0	0.0	1.9e-07	527.56352892	746.49638513	768.20546037	11.42994517	-0.03183366	-0.36917755
0.05049	7.52478	0.00019394	0.0	0.0	0.0	0.00185855	0.0	0.0	1.9e-07	527.83639207	746.43976294	768.12544387	11.4106036	-0.03169154	-0.36911471
0.05059	7.53698	0.00019617	0.0	0.0	0.0	0.00185631	0.0	0.0	2e-07	528.10874481	746.38323533	768.04555834	11.39129256	-0.0315492	-0.36905197
0.05069	7.54917	0.00019842	0.0	0.0	0.0	0.00185406	0.0	0.0	2e-07	528.38058807	746.32680241	767.96580359	11.372012	-0.03140664	-0.36898934
0.05079	7.56135	0.00020069	0.0	0.0	0.0	0.00185179	0.0	0.0	2e-07	528.65192276	746.27046346	767.88617941	11.35276186	-0.03126521	-0.36892681
0.05089	7.57351	0.00020297	0.0	0.0	0.0	0.0018495	0.0	0.0	2e-07	528.92274977	746.21421802	767.8066856	11.33354207	-0.03112263	-0.36886438
0.05099	7.58566	0.00020528	0.0	0.0	0.0	0.0018472	0.0	0.0	2.1e-07	529.19307003	746.15806695	767.72732193	11.31435256	-0.03097989	-0.36880205
0.05109	7.5978	0.0002076	0.0	0.0	0.0	0.00184487	0.0	0.0	2.1e-07	529.46288443	746.10201026	767.6480882	11.29519329	-0.030837	-0.36873983
0.05119	7.60992	0.00020994	0.0	0.0	0.0	0.00184253	0.0	0.0	2.1e-07	529.73219388	746.04604797	767.56898421	11.27606418	-0.03069397	-0.3686777
0.05129	7.62203	0.00021229	0.0	0.0	0.0	0.00184017	0.0	0.0	2.1e-07	530.00099928	745.99018009	767.49000975	11.25696517	-0.03055079	-0.36861568
0.05139	7.63413	0.00021467	0.0	0.0	0.0	0.00183779	0.0	0.0	2.1e-07	530.26930153	745.93440663	767.41116461	11.23789621	-0.03040749	-0.36855376
0.05149	7.64622	0.00021706	0.0	0.0	0.0	0.0018354	0.0	0.0	2.2e-07	530.53710153	745.87872757	767.33244859	11.21885723	-0.03026406	-0.36849194
0.05159	7.65829	0.00021947	0.0	0.0	0.0	0.00183299	0.0	0.0	2.2e-07	530.80440018	745.82314292	767.25386148	11.19984817	-0.0301205	-0.36843023
0.05169	7.67036	0.0002219	0.0	0.0	0.0	0.00183055	0.0	0.0	2.2e-07	531.07119837	745.76765267	767.17540307	11.18086897	-0.02997683	-0.36836861
0.05179	7.6824	0.00022435	0.0	0.0	0.0	0.0018281	0.0	0.0	2.2e-07	531.337497	745.71225681	767.09707317	11.16191957	-0.02983305	-0.3683071
0.05189	7.69444	0.00022681	0.0	0.0	0.0	0.00182564	0.0	0.0	2.3e-07	531.60329695	745.6569553	767.01887157	11.14299991	-0.02968917	-0.36824568
0.05199	7.70646	0.0002293	0.0	0.0	0.0	0.00182315	0.0	0.0	2.3e-07	531.86859913	745.60174815	766.94079805	11.12410992	-0.02954518	-0.36818437
0.05209	7.71847	0.0002318	0.0	0.0	0.0	0.00182064	0.0	0.0	2.3e-07	532.13340441	745.5466353	766.86285243	11.10524955	-0.0294011	-0.36812315
0.05219	7.73047	0.00023432	1e-08	0.0	0.0	0.00181812	0.0	0.0	2.3e-07	532.39771369	745.49161785	766.7850345	11.08641849	-0.02925543	-0.36806204
0.05229	7.74246	0.00023686	1e-08	0.0	0.0	0.00181558	0.0	0.0	2.4e-07	532.66152784	745.43669567	766.70734404	11.06761709	-0.02911073	-0.36800103
0.05239	7.75443	0.00023942	1e-08	0.0	0.0	0.00181302	0.0	0.0	2.4e-07	532.92484776	745.38186828	766.62978087	11.04884511	-0.0289659	-0.36794012
0.05249	7.76639	0.00024199	1e-08	0.0	0.0	0.00181044	0.0	0.0	2.4e-07	533.18767433	745.32713573	766.55234477	11.0301025	-0.02882092	-0.3678793
0.05259	7.77833	0.00024458	1e-08	0.0	0.0	0.00180785	0.0	0.0	2.4e-07	533.45000843	745.27249805	766.47503556	11.01138917	-0.02867581	-0.36781859
0.05269	7.79027	0.0002472	1e-08	0.0	0.0	0.00180523	0.0	0.0	2.5e-07	533.71185094	745.21795529	766.39785302	10.99270509	-0.02853055	-0.36775798
0.05279	7.80219	0.00024983	1e-08	0.0	0.0	0.0018026	0.0	0.0	2.5e-07	533.97320274	745.16350749	766.32079696	10.97405018	-0.02838515	-0.36769746
0.05289	7.8141	0.00025247	1e-08	0.0	0.0	0.00179995	0.0	0.0	2.5e-07	534.2340647	745.1091547	766.24386718	10.95542438	-0.02823961	-0.36763705
0.05299	7.82599	0.00025514	1e-08	0.0	0.0	0.00179728	0.0	0.0	2.6e-07	534.49443771	745.05489697	766.16706348	10.93682763	-0.02809393	-0.36757673
0.05309	7.83787	0.00025782	1e-08	0.0	0.0	0.00179459	0.0	0.0	2.6e-07	534.75432263	745.00073435	766.09038565	10.91825986	-0.02794811	-0.36751651
0.05319	7.84974	0.00026053	1e-08	0.0	0.0	0.00179188	0.0	0.0	2.6e-07	535.01372034	744.94666689	766.01383351	10.89972103	-0.02780215	-0.36745639
0.05329	7.8616	0.00026325	1e-08	0.0	0.0	0.00178916	0.0	0.0	2.6e-07	535.27263172	744.89269466	765.93740685	10.88121106	-0.02765605	-0.36739637
0.05339	7.87344	0.00026599	1e-08	0.0	0.0	0.00178642	0.0	0.0	2.7e-07	535.53105762	744.83881771	765.86110547	10.86272989	-0.0275098	-0.36733645
0.05349	7.88527	0.00026875	1e-08	0.0	0.0	0.00178366	1e-08	0.0	2.7e-07	535.78899893	744.78503611	765.78492918	10.84427746	-0.02736341	-0.36727663
0.05359	7.89709	0.00027153	1e-08	0.0	0.0	0.00178088	1e-08	0.0	2.7e-07	536.04645649	744.73134821	765.70887779	10.82585373	-0.02721847	-0.3672169
0.05369	7.90889	0.00027432	1e-08	0.0	0.0	0.00177808	1e-08	0.0	2.7e-07	536.30343119	744.67775495	765.63295109	10.80745861	-0.02707224	-0.36715727
0.05379	7.92068	0.00027713	1e-08	0.0	0.0	0.00177526	1e-08	0.0	2.8e-07	536.55992388	744.62425655	765.55714889	10.78909204	-0.02692593	-0.36709774
0.05389	7.93246	0.00027997	1e-08	0.0	0.0	0.00177243	1e-08	0.0	2.8e-07	536.81593543	744.57085301	765.481471	10.77075396	-0.02677955	-0.36703831
0.05399	7.94422	0.00028282	1e-08	0.0	0.0	0.00176957	1e-08	0.0	2.8e-07	537.0714667	744.5175443	765.40591722	10.75244432	-0.02663308	-0.36697897
0.05409	7.95597	0.00028568	1e-08	0.0	0.0	0.0017667	1e-08	0.0	2.9e-07	537.32651855	744.46433042	765.33048735	10.73416305	-0.02648655	-0.36691974
0.05419	7.96771	0.00028857	1e-08	0.0	0.0	0.00176381	1e-08	0.0	2.9e-07	537.58109184	744.41121132	765.25518121	10.71591009	-0.02633995	-0.3668606
0.05429	7.97944	0.00029148	1e-08	0.0	0.0	0.0017609	1e-08	0.0	2.9e-07	537.83518743	744.35818699	765.17999859	10.69768538	-0.02619328	-0.36680155
0.05439	7.99115	0.0002944	1e-08	0.0	0.0	0.00175797	1e-08	0.0	2.9e-07	538.08880617	744.30525739	765.10493931	10.67948886	-0.02604655	-0.36674261
0.05449	8.00285	0.00029734	1e-08	0.0	0.0	0.00175503	1e-08	0.0	3e-07	538.34194892	744.25242249	765.03000317	10.66132046	-0.02589976	-0.36668376
0.05459	8.01453	0.0003003	1e-08	0.0	0.0	0.00175206	1e-08	0.0	3e-07	538.59461653	744.19968226	764.95518998	10.64318012	-0.02575291	-0.366625
0.05469	8.02621	0.00030328	1e-08	0.0	0.0	0.00174908	1e-08	0.0	3e-07	538.84680986	744.14703665	764.88049955	10.62506779	-0.02560602	-0.36656635
0.05479	8.03786	0.00030628	1e-08	0.0	0.0	0.00174608	1e-08	0.0	3.1e-07	539.09852976	744.09448562	764.80593168	10.60698339	-0.02545907	-0.36650779
0.05489	8.04951	0.00030929	1e-08	0.0	0.0	0.00174306	1e-08	0.0	3.1e-07	539.34977707	744.04202916	764.73148619	10.58892675	-0.02531173	-0.36644932
0.05499	8.06114	0.00031233	1e-08	0.0	0.0	0.00174003	1e-08	0.0	3.1e-07	539.60055263	743.98966757	764.65716288	10.57089801	-0.02516458	-0.36639095
0.05509	8.07276	0.00031538	1e-08	0.0	0.0	0.00173697	1e-08	0.0	3.2e-07	539.8508573	743.93740055	764.58296157	10.55289702	-0.02501738	-0.36633268
0.05519	8.08437	0.00031845	1e-08	0.0	0.0	0.0017339	1e-08	0.0	3.2e-07	540.10069193	743.88522805	764.50888206	10.53492372	-0.02487013	-0.3662745
0.05529	8.09596	0.00032154	1e-08	0.0	0.0	0.00173081	1e-08	0.0	3.2e-07	540.35005735	743.83315004	764.43492417	10.51697804	-0.02472283	-0.36621642
0.05539	8.10754	0.00032464	1e-08	0.0	0.0	0.0017277	1e-08	0.0	3.2e-07	540.59895441	743.78116647	764.36108771	10.49905992	-0.02457548	-0.36615844
0.05549	8.11911	0.00032777	1e-08	0.0	0.0	0.00172457	1e-08	0.0	3.3e-07	540.84738396	743.7292773	764.28737248	10.48116931	-0.02442808	-0.36610054
0.05559	8.13066	0.00033091	1e-08	0.0	0.0	0.00172142	1e-08	0.0	3.3e-07	541.09534683	743.67748249	764.21377831	10.46330614	-0.02428064	-0.36604275
0.05569	8.1422	0.00033407	1e-08	0.0	0.0	0.00171826	1e-08	0.0	3.3e-07	541.34284387	743.625782	764.14030499	10.44547034	-0.02413315	-0.36598505
0.05579	8.15373	0.00033725	1e-08	0.0	0.0	0.00171508	1e-08	0.0	3.4e-07	541.58987591	743.57417577	764.06695236	10.42766186	-0.02398562	-0.36592744
0.05589	8.16524	0.00034044	1e-08	0.0	0.0	0.00171188	1e-08	0.0	3.4e-07	541.83644378	743.52266375	763.99372021	10.40988063	-0.02383806	-0.36586993
0.05599	8.17674	0.00034366	1e-08	0.0	0.0	0.00170866	1e-08	0.0	3.4e-07	542.08254833	743.4712459	763.92060837	10.39212659	-0.02369045	-0.36581251
0.05609	8.18822	0.00034689	1e-08	0.0	0.0	0.00170542	1e-08	0.0	3.5e-07	542.32819039	743.41992216	763.84761664	10.37439968	-0.02354281	-0.36575519
0.05619	8.1997	0.00035014	1e-08	0.0	0.0	0.00170217	1e-08	0.0	3.5e-07	542.5733708	743.36869247	763.77474485	10.35669983	-0.02339514	-0.36569796
0.05629	8.21115	0.00035341	1e-08	0.0	0.0	0.0016989	1e-08	0.0	3.5e-07	542.81809037	743.31755683	763.7019928	10.33902687	-0.02324721	-0.36564083
0.05639	8.2226	0.00035669	1e-08	0.0	0.0	0.00169561	1e-08	0.0	3.6e-07	543.06234993	743.26651529	763.62936032	10.32138093	-0.02309941	-0.36558378
0.05649	8.23403	0.00036	1e-08	0.0	0.0	0.0016923	1e-08	0.0	3.6e-07	543.30615033	743.2155677	763.55684722	10.30376187	-0.02295156	-0.36552684
0.05659	8.24545	0.00036332	1e-08	0.0	0.0	0.00168898	1e-08	0.0	3.6e-07	543.54949238	743.16471399	763.48445331	10.28616962	-0.02280368	-0.36546998
0.05669	8.25685	0.00036666	1e-08	0.0	0.0	0.00168563	1e-08	0.0	3.7e-07	543.79237692	743.11395412	763.41217841	10.26860412	-0.02265576	-0.36541322
0.05679	8.26825	0.00037001	2e-08	0.0	0.0	0.00168227	1e-08	0.0	3.7e-07	544.03480477	743.06328803	763.34002234	10.2510653	-0.0225078	-0.36535656
0.05689	8.27962	0.00037339	2e-08	0.0	0.0	0.0016789	1e-08	0.0	3.7e-07	544.27677675	743.01271566	763.26798492	10.23355311	-0.0223598	-0.36529998
0.05699	8.29099	0.00037678	2e-08	0.0	0.0	0.0016755	1e-08	0.0	3.8e-07	544.51829369	742.96223696	763.19606597	10.21606748	-0.02221177	-0.3652435
0.05709	8.30234	0.00038018	2e-08	0.0	0.0	0.00167209	1e-08	0.0	3.8e-07	544.75935641	742.91185186	763.1242653	10.19860835	-0.0220637	-0.36518712
0.05719	8.31367	0.00038361	2e-08	0.0	0.0	0.00166866	1e-08	0.0	3.8e-07	544.99996573	742.86156031	763.05258273	10.18117565	-0.02191559	-0.36513082
0.05729	8.325	0.00038705	2e-08	0.0	0.0	0.00166521	1e-08	0.0	3.9e-07	545.24012248	742.81136226	762.98101808	10.16376933	-0.02176745	-0.36507462
0.05739	8.33631	0.00039051	2e-08	0.0	0.0	0.00166175	1e-08	0.0	3.9e-07	545.47982746	742.76125763	762.90957118	10.14638931	-0.02161928	-0.36501851
0.05749	8.3476	0.00039399	2e-08	0.0	0.0	0.00165827	1e-08	0.0	3.9e-07	545.7190815	742.71124637	762.83824184	10.12903555	-0.02147106	-0.36496249
0.05759	8.35888	0.00039749	2e-08	0.0	0.0	0.00165477	1e-08	0.0	4e-07	545.95788541	742.66132841	762.76702988	10.11170797	-0.02132281	-0.36490657
0.05769	8.37015	0.000401	2e-08	0.0	0.0	0.00165125	2e-08	0.0	4e-07	546.19624	742.61150355	762.69593512	10.09440641	-0.02117472	-0.36485073
0.05779	8.38141	0.00040453	2e-08	0.0	0.0	0.00164772	2e-08	0.0	4e-07	546.43414608	742.56177163	762.6249574	10.07713098	-0.02102646	-0.36479499
0.05789	8.39265	0.00040807	2e-08	0.0	0.0	0.00164417	2e-08	0.0	4.1e-07	546.67160447	742.51213271	762.55409652	10.05988154	-0.02087817	-0.36473934
0.05799	8.40387	0.00041163	2e-08	0.0	0.0	0.0016406	2e-08	0.0	4.1e-07	546.90861597	742.46258671	762.48335231	10.04265804	-0.02072986	-0.36468379
0.05809	8.41509	0.00041521	2e-08	0.0	0.0	0.00163702	2e-08	0.0	4.2e-07	547.14518141	742.41313355	762.4127246	10.02546039	-0.02058152	-0.36462832
0.05819	8.42629	0.00041881	2e-08	0.0	0.0	0.00163342	2e-08	0.0	4.2e-07	547.38130158	742.36377315	762.3422132	10.00828855	-0.02043315	-0.36457295
0.05829	8.43747	0.00042242	2e-08	0.0	0.0	0.0016298	2e-08	0.0	4.2e-07	547.6169773	742.31450543	762.27181795	9.99114244	-0.02028476	-0.36451766
0.05839	8.44864	0.00042605	2e-08	0.0	0.0	0.00162617	2e-08	0.0	4.3e-07	547.85220936	742.26533028	762.20153866	9.97402201	-0.02013634	-0.36446247
0.05849	8.4598	0.00042969	2e-08	0.0	0.0	0.00162252	2e-08	0.0	4.3e-07	548.08699859	742.21624762	762.13137516	9.9569272	-0.01998789	-0.36440737
0.05859	8.47095	0.00043335	2e-08	0.0	0.0	0.00161885	2e-08	0.0	4.3e-07	548.32134577	742.16725737	762.06132727	9.93985793	-0.01983943	-0.36435236
0.05869	8.48208	0.00043703	2e-08	0.0	0.0	0.00161517	2e-08	0.0	4.4e-07	548.55525171	742.11835942	761.99139483	9.92281414	-0.01969093	-0.36429744
0.05879	8.49319	0.00044072	2e-08	0.0	0.0	0.00161147	2e-08	0.0	4.4e-07	548.78871721	742.06955368	761.92157765	9.90579578	-0.01954241	-0.36424261
0.05889	8.50429	0.00044443	2e-08	0.0	0.0	0.00160776	2e-08	0.0	4.4e-07	549.02174308	742.02084005	761.85187557	9.88880277	-0.01939387	-0.36418787
0.05899	8.51538	0.00044816	2e-08	0.0	0.0	0.00160403	2e-08	0.0	4.5e-07	549.25433011	741.97221844	761.7822884	9.87183506	-0.0192453	-0.36413322
0.05909	8.52646	0.0004519	2e-08	0.0	0.0	0.00160028	2e-08	0.0	4.5e-07	549.48647909	741.92368859	761.71281599	9.85489248	-0.01909685	-0.36407866
0.05919	8.53752	0.00045566	2e-08	0.0	0.0	0.00159652	2e-08	0.0	4.6e-07	549.71819081	741.87525042	761.64345815	9.83797513	-0.01894828	-0.36402419
0.05929	8.54856	0.00045943	3e-08	0.0	0.0	0.00159274	2e-08	0.0	4.6e-07	549.94946608	741.82690387	761.57421471	9.82108289	-0.01879968	-0.36396981
0.05939	8.55959	0.00046322	3e-08	0.0	0.0	0.00158895	2e-08	0.0	4.6e-07	550.18030569	741.77864883	761.50508551	9.80421567	-0.01865107	-0.36391552
0.05949	8.57061	0.00046702	3e-08	0.0	0.0	0.00158514	2e-08	0.0	4.7e-07	550.41071043	741.73048517	761.43607036	9.78737343	-0.01850244	-0.36386132
0.05959	8.58162	0.00047084	3e-08	0.0	0.0	0.00158132	2e-08	0.0	4.7e-07	550.64068109	741.68241277	761.36716911	9.7705561	-0.01835379	-0.36380721
0.05969	8.59261	0.00047468	3e-08	0.0	0.0	0.00157748	2e-08	0.0	4.8e-07	550.87021847	741.63443151	761.29838158	9.7537636	-0.01820512	-0.36375319
0.05979	8.60358	0.00047853	3e-08	0.0	0.0	0.00157362	3e-08	0.0	4.8e-07	551.09932334	741.58654126	761.2297076	9.73699589	-0.01805644	-0.36369926
0.05989	8.61454	0.00048239	3e-08	0.0	0.0	0.00156975	3e-08	0.0	4.8e-07	551.32799651	741.53874187	761.161147	9.72025289	-0.01790773	-0.36364541
0.05999	8.62549	0.00048627	3e-08	0.0	0.0	0.00156586	3e-08	0.0	4.9e-07	551.55623875	741.49103323	761.09269962	9.70353454	-0.01775901	-0.36359166
0.06009	8.63642	0.00049017	3e-08	0.0	0.0	0.00156196	3e-08	0.0	4.9e-07	551.78405085	741.44341517	761.02436528	9.68684077	-0.01761027	-0.363538
0.06019	8.64734	0.00049408	3e-08	0.0	0.0	0.00155805	3e-08	0.0	4.9e-07	552.01143359	741.39588758	760.95614382	9.67017152	-0.01746152	-0.36348442
0.06029	8.65825	0.000498	3e-08	0.0	0.0	0.00155412	3e-08	0.0	5e-07	552.23838777	741.34845029	760.88803507	9.65352673	-0.01731275	-0.36343093
0.06039	8.66914	0.00050194	3e-08	0.0	0.0	0.00155018	3e-08	0.0	5e-07	552.46491415	741.30110317	760.82003886	9.63690633	-0.01716395	-0.36337753
0.06049	8.68001	0.0005059	3e-08	0.0	0.0	0.00154622	3e-08	0.0	5.1e-07	552.6910135	741.25384619	760.75215503	9.62031012	-0.01701502	-0.36332422
0.06059	8.69087	0.00050986	3e-08	0.0	0.0	0.00154224	3e-08	0.0	5.1e-07	552.91668661	741.20667912	760.68438341	9.60373827	-0.01686616	-0.363271
0.06069	8.70172	0.00051385	3e-08	0.0	0.0	0.00153826	3e-08	0.0	5.1e-07	553.14193426	741.15960181	760.61672383	9.58719061	-0.01671728	-0.36321786
0.06079	8.71255	0.00051784	3e-08	0.0	0.0	0.00153426	3e-08	0.0	5.2e-07	553.36675722	741.11261409	760.54917614	9.57066708	-0.01656837	-0.36316481
0.06089	8.72337	0.00052185	3e-08	0.0	0.0	0.00153024	3e-08	0.0	5.2e-07	553.59115627	741.0657158	760.48174015	9.55416761	-0.01641944	-0.36311185
0.06099	8.73418	0.00052588	4e-08	0.0	0.0	0.00152621	3e-08	0.0	5.3e-07	553.81513218	741.0189068	760.41441572	9.53769213	-0.01627049	-0.36305898
0.06109	8.74497	0.00052991	4e-08	0.0	0.0	0.00152217	3e-08	0.0	5.3e-07	554.03868572	740.97218692	760.34720268	9.52124059	-0.01612151	-0.3630062
0.06119	8.75574	0.00053396	4e-08	0.0	0.0	0.00151811	3e-08	0.0	5.3e-07	554.26181767	740.92555598	760.28010086	9.50481291	-0.0159725	-0.3629535
0.06129	8.7665	0.00053803	4e-08	0.0	0.0	0.00151404	4e-08	1e-08	5.4e-07	554.48452879	740.87901383	760.2131101	9.48840903	-0.01582347	-0.36290089
0.06139	8.77725	0.00054211	4e-08	0.0	0.0	0.00150996	4e-08	1e-08	5.4e-07	554.70681985	740.8325603	760.14623024	9.47202889	-0.01567441	-0.36284837
0.06149	8.78798	0.0005462	4e-08	0.0	0.0	0.00150586	4e-08	1e-08	5.5e-07	554.92869162	740.7861952	760.07946111	9.45567242	-0.01552532	-0.36279593
0.06159	8.7987	0.0005503	4e-08	0.0	0.0	0.00150175	4e-08	1e-08	5.5e-07	555.15014487	740.73991836	760.01280256	9.43933954	-0.0153762	-0.36274358
0.06169	8.8094	0.00055442	4e-08	0.0	0.0	0.00149763	4e-08	1e-08	5.6e-07	555.37118035	740.69372961	759.94625442	9.42303021	-0.01522706	-0.36269132
0.06179	8.82009	0.00055855	4e-08	0.0	0.0	0.00149349	4e-08	1e-08	5.6e-07	555.59179883	740.64762877	759.87981653	9.40674423	-0.01507775	-0.36263914
0.06189	8.83077	0.00056269	4e-08	0.0	0.0	0.00148934	4e-08	1e-08	5.6e-07	555.81200105	740.60161588	759.81348874	9.39048174	-0.0149285	-0.36258705
0.06199	8.84143	0.00056685	4e-08	0.0	0.0	0.00148518	4e-08	1e-08	5.7e-07	556.03178778	740.55569059	759.74727088	9.37424258	-0.01477922	-0.36253505
0.06209	8.85207	0.00057101	4e-08	0.0	0.0	0.00148101	4e-08	1e-08	5.7e-07	556.25115979	740.50985273	759.68116279	9.35802668	-0.01462989	-0.36248313
0.06219	8.8627	0.00057519	4e-08	0.0	0.0	0.00147682	4e-08	1e-08	5.8e-07	556.47011783	740.4641021	759.61516431	9.341834	-0.01448052	-0.3624313
0.06229	8.87332	0.00057938	5e-08	0.0	0.0	0.00147263	4e-08	1e-08	5.8e-07	556.68866265	740.41843853	759.54927529	9.32566444	-0.0143311	-0.36237956
0.06239	8.88392	0.00058359	5e-08	0.0	0.0	0.00146842	4e-08	1e-08	5.8e-07	556.90679501	740.37286182	759.48349556	9.30951795	-0.01418164	-0.3623279
0.06249	8.8945	0.0005878	5e-08	0.0	0.0	0.00146419	5e-08	1e-08	5.9e-07	557.12451566	740.32737178	759.41782498	9.29339447	-0.01403213	-0.36227633
0.06259	8.90508	0.00059203	5e-08	0.0	0.0	0.00145996	5e-08	1e-08	5.9e-07	557.34182535	740.28196824	759.35226337	9.27729392	-0.01388258	-0.36222484
0.06269	8.91563	0.00059627	5e-08	0.0	0.0	0.00145572	5e-08	1e-08	6e-07	557.55872484	740.23665098	759.2868106	9.26121624	-0.01373297	-0.36217344
0.06279	8.92618	0.00060052	5e-08	0.0	0.0	0.00145146	5e-08	1e-08	6e-07	557.77521486	740.19141982	759.22146649	9.24516136	-0.01358331	-0.36212212
0.06289	8.9367	0.00060478	5e-08	0.0	0.0	0.00144719	5e-08	1e-08	6.1e-07	557.99129617	740.14627456	759.15623089	9.22912921	-0.01343359	-0.36207089
0.06299	8.94722	0.00060905	5e-08	0.0	0.0	0.00144291	5e-08	1e-08	6.1e-07	558.20696951	740.101215	759.09110365	9.21311973	-0.01328382	-0.36201974
0.06309	8.95771	0.00061334	5e-08	0.0	0.0	0.00143862	5e-08	1e-08	6.1e-07	558.42223563	740.05624094	759.02608461	9.19713285	-0.01313399	-0.36196868
0.06319	8.9682	0.00061763	5e-08	0.0	0.0	0.00143432	5e-08	1e-08	6.2e-07	558.63709526	740.01135219	758.96117362	9.18116838	-0.01298411	-0.3619177
0.06329	8.97866	0.00062193	5e-08	0.0	0.0	0.00143001	5e-08	1e-08	6.2e-07	558.85154914	739.96654861	758.89637053	9.16522645	-0.01283415	-0.36186681
0.06339	8.98912	0.00062625	6e-08	0.0	0.0	0.00142569	6e-08	1e-08	6.3e-07	559.065598	739.92182995	758.83167518	9.14930693	-0.01268413	-0.361816
0.06349	8.99955	0.00063058	6e-08	0.0	0.0	0.00142136	6e-08	1e-08	6.3e-07	559.27924259	739.87719598	758.76708741	9.13340972	-0.01253405	-0.36176528
0.06359	9.00998	0.00063491	6e-08	0.0	0.0	0.00141702	6e-08	1e-08	6.4e-07	559.49248365	739.83264652	758.70260708	9.11753477	-0.01238389	-0.36171464
0.06369	9.02039	0.00063926	6e-08	0.0	0.0	0.00141266	6e-08	1e-08	6.4e-07	559.70532191	739.78818134	758.63823403	9.10168201	-0.01223366	-0.36166409
0.06379	9.03078	0.00064361	6e-08	0.0	0.0	0.0014083	6e-08	1e-08	6.4e-07	559.9177581	739.74380024	758.57396811	9.08585137	-0.01208335	-0.36161362
0.06389	9.04116	0.00064798	6e-08	0.0	0.0	0.00140393	6e-08	1e-08	6.5e-07	560.12979295	739.69950301	758.50980917	9.07004278	-0.01193297	-0.36156323
0.06399	9.05152	0.00065235	6e-08	0.0	0.0	0.00139955	6e-08	1e-08	6.5e-07	560.3414272	739.65528943	758.44575706	9.05425617	-0.01178251	-0.36151293
0.06409	9.06187	0.00065674	6e-08	0.0	0.0	0.00139516	6e-08	1e-08	6.6e-07	560.55266156	739.61115928	758.38181162	9.03849148	-0.01163196	-0.36146271
0.06419	9.0722	0.00066113	6e-08	0.0	0.0	0.00139076	6e-08	1e-08	6.6e-07	560.76349678	739.56711236	758.31797271	9.02274864	-0.01148133	-0.36141258
0.06429	9.08252	0.00066553	6e-08	0.0	0.0	0.00138635	7e-08	1e-08	6.7e-07	560.97393356	739.52314844	758.25424018	9.00702757	-0.0113306	-0.36136252
0.06439	9.09282	0.00066994	7e-08	0.0	0.0	0.00138193	7e-08	1e-08	6.7e-07	561.18397264	739.4792673	758.19061388	8.99132821	-0.01117979	-0.36131256
0.06449	9.10311	0.00067436	7e-08	0.0	0.0	0.0013775	7e-08	1e-08	6.8e-07	561.39361474	739.43546872	758.12709366	8.97565049	-0.01102888	-0.36126267
0.06459	9.11338	0.00067879	7e-08	0.0	0.0	0.00137307	7e-08	1e-08	6.8e-07	561.60286057	739.39175249	758.06367937	8.95999421	-0.01087799	-0.36121287
0.06469	9.12364	0.00068323	7e-08	0.0	0.0	0.00136862	7e-08	1e-08	6.8e-07	561.81171083	739.34811839	758.00037086	8.94435952	-0.01072691	-0.36116315
0.06479	9.13388	0.00068767	7e-08	0.0	0.0	0.00136417	7e-08	1e-08	6.9e-07	562.02016626	739.30456619	757.937168	8.92874626	-0.01057574	-0.36111352
0.06489	9.14411	0.00069212	7e-08	0.0	0.0	0.00135971	7e-08	1e-08	6.9e-07	562.22822758	739.26109566	757.87407062	8.91315436	-0.01042447	-0.36106397
0.06499	9.15432	0.00069659	7e-08	0.0	0.0	0.00135524	8e-08	1e-08	7e-07	562.43589548	739.21770657	757.81107859	8.89758374	-0.01027309	-0.3610145
0.06509	9.16452	0.00070105	7e-08	0.0	0.0	0.00135077	8e-08	1e-08	7e-07	562.64317069	739.1743987	757.74819175	8.88203434	-0.01012161	-0.36096511
0.06519	9.1747	0.00070553	8e-08	0.0	0.0	0.00134628	8e-08	1e-08	7.1e-07	562.85005391	739.13117181	757.68540997	8.86650609	-0.00997001	-0.3609158
0.06529	9.18487	0.00071001	8e-08	0.0	0.0	0.00134179	8e-08	1e-08	7.1e-07	563.05654585	739.08802568	757.62273309	8.85099891	-0.00981831	-0.36086658
0.06539	9.19502	0.0007145	8e-08	0.0	0.0	0.00133729	8e-08	1e-08	7.2e-07	563.26264722	739.04496007	757.56016098	8.83551275	-0.00966648	-0.36081744
0.06549	9.20515	0.000719	8e-08	0.0	0.0	0.00133279	8e-08	1e-08	7.2e-07	563.46835872	739.00197475	757.49769348	8.82004752	-0.00951454	-0.36076838
0.06559	9.21527	0.0007235	8e-08	0.0	0.0	0.00132828	9e-08	1e-08	7.2e-07	563.67368105	738.95906949	757.43533046	8.80460315	-0.00936247	-0.36071941
0.06569	9.22538	0.00072802	8e-08	0.0	0.0	0.00132376	9e-08	1e-08	7.3e-07	563.87861491	738.91624405	757.37307177	8.78917958	-0.00921028	-0.36067051
0.06579	9.23546	0.00073253	8e-08	0.0	0.0	0.00131923	9e-08	1e-08	7.3e-07	564.08316101	738.87349819	757.31091727	8.77377674	-0.00905797	-0.3606217
0.06589	9.24554	0.00073706	8e-08	0.0	0.0	0.0013147	9e-08	1e-08	7.4e-07	564.28732003	738.83083168	757.24886682	8.75839455	-0.00890552	-0.36057297
0.06599	9.2556	0.00074159	9e-08	0.0	0.0	0.00131016	9e-08	1e-08	7.4e-07	564.49109267	738.78824436	757.18692028	8.74303274	-0.00875301	-0.36052432
0.06609	9.26564	0.00074612	9e-08	0.0	0.0	0.00130562	9e-08	1e-08	7.5e-07	564.69447962	738.74573597	757.1250775	8.72769159	-0.00860031	-0.36047576
0.06619	9.27566	0.00075066	9e-08	0.0	0.0	0.00130107	1e-07	1e-08	7.5e-07	564.89748156	738.70330626	757.06333834	8.71237087	-0.00844747	-0.36042727
0.06629	9.28568	0.00075521	9e-08	0.0	0.0	0.00129652	1e-07	1e-08	7.6e-07	565.1000992	738.66095499	757.00170266	8.69707051	-0.00829449	-0.36037887
0.06639	9.29567	0.00075976	9e-08	0.0	0.0	0.00129196	1e-07	1e-08	7.6e-07	565.30233322	738.61868191	756.94017033	8.68179044	-0.00814137	-0.36033054
0.06649	9.30565	0.00076432	9e-08	0.0	0.0	0.00128739	1e-07	1e-08	7.7e-07	565.50418431	738.5764868	756.87874121	8.66653058	-0.00798809	-0.3602823
0.06659	9.31562	0.00076888	9e-08	0.0	0.0	0.00128282	1e-07	2e-08	7.7e-07	565.70565314	738.53436941	756.81741514	8.65129087	-0.00783467	-0.36023414
0.06669	9.32556	0.00077345	1e-07	0.0	0.0	0.00127824	1.1e-07	2e-08	7.7e-07	565.9067404	738.49232951	756.75619201	8.63607124	-0.00768109	-0.36018606
0.06679	9.3355	0.00077802	1e-07	0.0	0.0	0.00127366	1.1e-07	2e-08	7.8e-07	566.10744677	738.45036686	756.69507166	8.6208716	-0.00752736	-0.36013806
0.06689	9.34541	0.0007826	1e-07	0.0	0.0	0.00126908	1.1e-07	2e-08	7.8e-07	566.30777292	738.40848123	756.63405396	8.60569189	-0.00737346	-0.36009014
0.06699	9.35532	0.00078718	1e-07	0.0	0.0	0.00126449	1.1e-07	2e-08	7.9e-07	566.50771954	738.36667238	756.57313878	8.59053203	-0.0072194	-0.3600423
0.06709	9.3652	0.00079176	1e-07	0.0	0.0	0.0012599	1.1e-07	2e-08	7.9e-07	566.70728729	738.32494006	756.51232598	8.57539195	-0.00706518	-0.35999454
0.06719	9.37507	0.00079635	1e-07	0.0	0.0	0.0012553	1.2e-07	2e-08	8e-07	566.90647684	738.28328405	756.45161542	8.56027159	-0.00691078	-0.35994686
0.06729	9.38492	0.00080094	1.1e-07	0.0	0.0	0.0012507	1.2e-07	2e-08	8e-07	567.10528887	738.24170409	756.39100696	8.54517085	-0.0067562	-0.35989927
0.06739	9.39476	0.00080554	1.1e-07	0.0	0.0	0.00124609	1.2e-07	2e-08	8.1e-07	567.30372404	738.20020011	756.33050047	8.53008944	-0.00660152	-0.35985175
0.06749	9.40459	0.00081014	1.1e-07	0.0	0.0	0.00124148	1.2e-07	2e-08	8.1e-07	567.501783	738.15877178	756.27009582	8.51502769	-0.00644661	-0.35980431
0.06759	9.41439	0.00081474	1.1e-07	0.0	0.0	0.00123687	1.2e-07	2e-08	8.2e-07	567.69946643	738.11741885	756.20979288	8.49998535	-0.00629152	-0.35975695
0.06769	9.42418	0.00081935	1.1e-07	0.0	0.0	0.00123226	1.3e-07	2e-08	8.2e-07	567.89677499	738.0761411	756.1495915	8.48496233	-0.00613624	-0.35970968
0.06779	9.43396	0.00082396	1.1e-07	0.0	0.0	0.00122764	1.3e-07	2e-08	8.3e-07	568.09370933	738.0349383	756.08949156	8.46995857	-0.00598077	-0.35966248
0.06789	9.44371	0.00082857	1.2e-07	0.0	0.0	0.00122302	1.3e-07	2e-08	8.3e-07	568.29027011	737.99381021	756.02949292	8.45497399	-0.00582511	-0.35961536
0.06799	9.45346	0.00083318	1.2e-07	0.0	0.0	0.0012184	1.3e-07	2e-08	8.3e-07	568.48645799	737.95275661	755.96959546	8.44000852	-0.00566925	-0.35956832
0.06809	9.46318	0.0008378	1.2e-07	0.0	0.0	0.00121377	1.4e-07	2e-08	8.4e-07	568.68227362	737.91177728	755.90979903	8.42506208	-0.00551319	-0.35952136
0.06819	9.47289	0.00084242	1.2e-07	0.0	0.0	0.00120915	1.4e-07	2e-08	8.4e-07	568.87771765	737.87087198	755.85010351	8.41013459	-0.00535693	-0.35947448
0.06829	9.48259	0.00084703	1.2e-07	0.0	0.0	0.00120452	1.4e-07	2e-08	8.5e-07	569.07279073	737.83004049	755.79050876	8.39522598	-0.00520046	-0.35942768
0.06839	9.49227	0.00085166	1.3e-07	0.0	0.0	0.00119989	1.4e-07	2e-08	8.5e-07	569.26749349	737.78928259	755.73101467	8.38033618	-0.00504378	-0.35938095
0.06849	9.50193	0.00085628	1.3e-07	0.0	0.0	0.00119525	1.5e-07	2e-08	8.6e-07	569.4618266	737.74859805	755.67162109	8.36546511	-0.00488689	-0.35933431
0.06859	9.51157	0.0008609	1.3e-07	0.0	0.0	0.00119062	1.5e-07	2e-08	8.6e-07	569.65579067	737.70798665	755.6123279	8.35061269	-0.00472978	-0.35928775
0.06869	9.5212	0.00086553	1.3e-07	0.0	0.0	0.00118598	1.5e-07	2e-08	8.7e-07	569.84938637	737.66744819	755.55313497	8.3357786	-0.00457253	-0.35924126
0.06879	9.53082	0.00087016	1.3e-07	0.0	0.0	0.00118135	1.5e-07	2e-08	8.7e-07	570.0426143	737.62698259	755.49404217	8.32096318	-0.004415	-0.35919485
0.06889	9.54041	0.00087478	1.4e-07	0.0	0.0	0.00117671	1.6e-07	2e-08	8.8e-07	570.23547512	737.58658952	755.43504938	8.30616618	-0.00425725	-0.35914852
0.06899	9.54999	0.00087941	1.4e-07	0.0	0.0	0.00117207	1.6e-07	2e-08	8.8e-07	570.42796945	737.54626878	755.37615647	8.2913875	-0.00409927	-0.35910227
0.06909	9.55956	0.00088404	1.4e-07	0.0	0.0	0.00116743	1.6e-07	2e-08	8.9e-07	570.62009792	737.50602015	755.3173633	8.27662709	-0.00394105	-0.3590561
0.06919	9.56911	0.00088867	1.4e-07	0.0	0.0	0.0011628	1.6e-07	2e-08	8.9e-07	570.81186117	737.46584345	755.25866976	8.26188486	-0.00378261	-0.35901001
0.06929	9.57864	0.0008933	1.4e-07	0.0	0.0	0.00115816	1.7e-07	2e-08	8.9e-07	571.00325981	737.42573845	755.20007572	8.24716072	-0.00362392	-0.35896399
0.06939	9.58815	0.00089792	1.5e-07	0.0	0.0	0.00115352	1.7e-07	3e-08	9e-07	571.19429446	737.38570497	755.14158105	8.23245461	-0.00346499	-0.35891805
0.06949	9.59765	0.00090255	1.5e-07	0.0	0.0	0.00114888	1.7e-07	3e-08	9e-07	571.38496576	737.3457428	755.08318563	8.21776645	-0.00330581	-0.35887219
0.06959	9.60713	0.00090718	1.5e-07	0.0	0.0	0.00114424	1.8e-07	3e-08	9.1e-07	571.57527431	737.30585175	755.02488934	8.20309615	-0.00314639	-0.35882641
0.06969	9.6166	0.00091181	1.5e-07	0.0	0.0	0.00113961	1.8e-07	3e-08	9.1e-07	571.76522073	737.26603162	754.96669205	8.18844365	-0.00298671	-0.35878071
0.06979	9.62605	0.00091643	1.5e-07	0.0	0.0	0.00113497	1.8e-07	3e-08	9.2e-07	571.95480563	737.22628223	754.90859363	8.17380885	-0.00282678	-0.35873508
0.06989	9.63548	0.00092106	1.6e-07	0.0	0.0	0.00113034	1.8e-07	3e-08	9.2e-07	572.14402962	737.1866034	754.85059398	8.15919167	-0.00266658	-0.35868953
0.06999	9.6449	0.00092568	1.6e-07	0.0	0.0	0.0011257	1.9e-07	3e-08	9.3e-07	572.33289331	737.14699492	754.79269295	8.14459206	-0.00250613	-0.35864406
0.07009	9.6543	0.0009303	1.6e-07	0.0	0.0	0.00112107	1.9e-07	3e-08	9.3e-07	572.52139731	737.10745667	754.73489044	8.13000963	-0.00234548	-0.35859867
0.07019	9.66368	0.00093492	1.6e-07	0.0	0.0	0.00111644	1.9e-07	3e-08	9.4e-07	572.7095422	737.06798858	754.67718632	8.11544478	-0.00218451	-0.35855335
0.07029	9.67305	0.00093954	1.7e-07	0.0	0.0	0.00111181	2e-07	3e-08	9.4e-07	572.89732861	737.02859037	754.61958048	8.10089723	-0.00202327	-0.35850811
0.07039	9.68239	0.00094416	1.7e-07	0.0	0.0	0.00110718	2e-07	3e-08	9.5e-07	573.08475711	736.98926189	754.56207278	8.08636691	-0.00186175	-0.35846295
0.07049	9.69173	0.00094877	1.7e-07	0.0	0.0	0.00110255	2e-07	3e-08	9.5e-07	573.27182832	736.95000296	754.50466312	8.07185371	-0.00169996	-0.35841786
0.07059	9.70104	0.00095339	1.7e-07	0.0	0.0	0.00109793	2.1e-07	3e-08	9.5e-07	573.45854281	736.91081344	754.44735137	8.05735757	-0.00153788	-0.35837285
0.07069	9.71034	0.000958	1.7e-07	0.0	0.0	0.00109331	2.1e-07	3e-08	9.6e-07	573.64490119	736.87169316	754.39013742	8.04287841	-0.00137552	-0.35832792
0.07079	9.71962	0.0009626	1.8e-07	0.0	0.0	0.00108869	2.1e-07	3e-08	9.6e-07	573.83090403	736.83264199	754.33302114	8.02841613	-0.00121287	-0.35828307
0.07089	9.72889	0.00096721	1.8e-07	0.0	0.0	0.00108408	2.2e-07	3e-08	9.7e-07	574.01655192	736.79365978	754.27600242	8.01397066	-0.00104993	-0.35823829
0.07099	9.73814	0.00097181	1.8e-07	0.0	0.0	0.00107946	2.2e-07	3e-08	9.7e-07	574.20184544	736.75474639	754.21908115	7.99954192	-0.0008867	-0.35819359
0.07109	9.74737	0.00097641	1.8e-07	0.0	0.0	0.00107485	2.2e-07	3e-08	9.8e-07	574.38678517	736.71590168	754.16225721	7.98512982	-0.00072317	-0.35814896
0.07119	9.75659	0.000981	1.9e-07	0.0	0.0	0.00107025	2.3e-07	3e-08	9.8e-07	574.5713717	736.67712552	754.10553048	7.97073428	-0.00055933	-0.35810441
0.07129	9.76578	0.00098559	1.9e-07	0.0	0.0	0.00106565	2.3e-07	3e-08	9.9e-07	574.75560558	736.63841779	754.04890084	7.95635522	-0.00039519	-0.35805994
0.07139	9.77496	0.00099018	1.9e-07	0.0	0.0	0.00106105	2.4e-07	4e-08	9.9e-07	574.9394874	736.59977836	753.99236819	7.94199255	-0.00023075	-0.35801554
0.07149	9.78413	0.00099476	2e-07	0.0	0.0	0.00105645	2.4e-07	4e-08	1e-06	575.12301771	736.56120713	753.93593241	7.92764572	-6.619e-05	-0.35797122
0.07159	9.79327	0.00099934	2e-07	0.0	0.0	0.00105186	2.4e-07	4e-08	1e-06	575.30619709	736.52270399	753.87959339	7.91331545	9.883e-05	-0.35792698
0.07169	9.8024	0.00100392	2e-07	0.0	0.0	0.00104727	2.5e-07	4e-08	1.01e-06	575.4890261	736.48426882	753.82335101	7.89900129	0.00026415	-0.35788281
0.07179	9.81152	0.00100849	2e-07	0.0	0.0	0.00104269	2.5e-07	4e-08	1.01e-06	575.67150529	736.44590153	753.76720516	7.88470318	0.00042979	-0.35783871
0.07189	9.82061	0.00101305	2.1e-07	0.0	0.0	0.00103811	2.6e-07	4e-08	1.01e-06	575.85363523	736.40760202	753.71115574	7.87042101	0.00059574	-0.3577947
0.07199	9.82969	0.00101762	2.1e-07	0.0	0.0	0.00103354	2.6e-07	4e-08	1.02e-06	576.03541647	736.36937021	753.65520262	7.8561547	0.00076202	-0.35775075
0.07209	9.83875	0.00102217	2.1e-07	0.0	0.0	0.00102897	2.6e-07	4e-08	1.02e-06	576.21684955	736.331206	753.5993457	7.84190417	0.00092861	-0.35770689
0.07219	9.84779	0.00102672	2.1e-07	0.0	0.0	0.00102441	2.7e-07	4e-08	1.03e-06	576.39793504	736.29310931	753.54358487	7.82766933	0.00109553	-0.3576631
0.07229	9.85682	0.00103127	2.2e-07	0.0	0.0	0.00101985	2.7e-07	4e-08	1.03e-06	576.57867347	736.25508009	753.48792003	7.81345009	0.00126277	-0.35761938
0.07239	9.86583	0.00103581	2.2e-07	0.0	0.0	0.0010153	2.8e-07	4e-08	1.04e-06	576.75906538	736.21711825	753.43235105	7.79924637	0.00143034	-0.35757574
0.07249	9.87482	0.00104034	2.2e-07	0.0	0.0	0.00101075	2.8e-07	4e-08	1.04e-06	576.93911132	736.17922373	753.37687784	7.78505807	0.00159825	-0.35753218
0.07259	9.88379	0.00104487	2.3e-07	0.0	0.0	0.00100621	2.8e-07	4e-08	1.05e-06	577.11881183	736.14139649	753.32150028	7.77088511	0.00176649	-0.35748869
0.07269	9.89275	0.00104939	2.3e-07	0.0	0.0	0.00100168	2.9e-07	4e-08	1.05e-06	577.29816743	736.10363647	753.26621827	7.7567274	0.00193507	-0.35744527
0.07279	9.90169	0.00105391	2.3e-07	0.0	0.0	0.00099715	2.9e-07	4e-08	1.06e-06	577.47717866	736.06594364	753.2110317	7.74258485	0.00210398	-0.35740193
0.07289	9.91061	0.00105842	2.3e-07	0.0	0.0	0.00099262	3e-07	4e-08	1.06e-06	577.65584605	736.02831794	753.15594048	7.72845673	0.00227304	-0.35735867
0.07299	9.91951	0.00106293	2.4e-07	0.0	0.0	0.00098811	3e-07	5e-08	1.06e-06	577.83417011	735.99075937	753.10094449	7.71434404	0.00244258	-0.35731548
0.07309	9.9284	0.00106742	2.4e-07	0.0	0.0	0.0009836	3.1e-07	5e-08	1.07e-06	578.01215138	735.95326788	753.04604363	7.70024623	0.00261246	-0.35727236
0.07319	9.93727	0.00107191	2.4e-07	0.0	0.0	0.00097909	3.1e-07	5e-08	1.07e-06	578.18979037	735.91584347	752.99123779	7.68616318	0.00278269	-0.35722932
0.07329	9.94612	0.0010764	2.5e-07	0.0	0.0	0.0009746	3.2e-07	5e-08	1.08e-06	578.3670876	735.87848613	752.93652688	7.67209482	0.00295325	-0.35718636
0.07339	9.95495	0.00108087	2.5e-07	0.0	0.0	0.00097011	3.2e-07	5e-08	1.08e-06	578.54404358	735.84119585	752.88191078	7.65804104	0.00312416	-0.35714346
0.07349	9.96377	0.00108534	2.5e-07	0.0	0.0	0.00096563	3.3e-07	5e-08	1.09e-06	578.72065882	735.80397263	752.82738941	7.64400177	0.00329542	-0.35710065
0.07359	9.97257	0.0010898	2.6e-07	0.0	0.0	0.00096115	3.3e-07	5e-08	1.09e-06	578.89693382	735.7668165	752.77296265	7.62997689	0.00346703	-0.3570579
0.07369	9.98135	0.00109426	2.6e-07	0.0	0.0	0.00095668	3.4e-07	5e-08	1.1e-06	579.0728691	735.72972746	752.71863041	7.61596632	0.00363898	-0.35701524
0.07379	9.99011	0.0010987	2.6e-07	0.0	0.0	0.00095222	3.4e-07	5e-08	1.1e-06	579.24846515	735.69270554	752.66439258	7.60196997	0.00381128	-0.35697264
0.07389	9.99886	0.00110314	2.7e-07	0.0	0.0	0.00094777	3.4e-07	5e-08	1.1e-06	579.42372246	735.65575078	752.61024907	7.58798774	0.00398394	-0.35693012
0.07399	10.00758	0.00110757	2.7e-07	0.0	0.0	0.00094333	3.5e-07	5e-08	1.11e-06	579.59864154	735.61886321	752.55619978	7.57401953	0.00415695	-0.35688767
0.07409	10.01629	0.001112	2.7e-07	0.0	0.0	0.00093889	3.6e-07	5e-08	1.11e-06	579.77322287	735.5820429	752.50224461	7.56006526	0.00433032	-0.3568453
0.07419	10.02498	0.00111641	2.8e-07	0.0	0.0	0.00093446	3.6e-07	5e-08	1.12e-06	579.94746694	735.54528988	752.44838346	7.54612481	0.00450405	-0.356803
0.07429	10.03365	0.00112082	2.8e-07	0.0	0.0	0.00093004	3.7e-07	6e-08	1.12e-06	580.12137424	735.50860427	752.39461624	7.53219726	0.00467798	-0.35676078
0.07439	10.04231	0.00112521	2.8e-07	0.0	0.0	0.00092563	3.7e-07	6e-08	1.13e-06	580.29494524	735.47198611	752.34094285	7.51828396	0.00485238	-0.35671863
0.07449	10.05095	0.0011296	2.9e-07	0.0	0.0	0.00092123	3.8e-07	6e-08	1.13e-06	580.46818042	735.43543548	752.2873632	7.50438417	0.00502714	-0.35667655
0.07459	10.05957	0.00113398	2.9e-07	0.0	0.0	0.00091684	3.8e-07	6e-08	1.14e-06	580.64108026	735.39895248	752.2338772	7.4904978	0.00520225	-0.35663454
0.07469	10.06817	0.00113835	2.9e-07	0.0	0.0	0.00091245	3.9e-07	6e-08	1.14e-06	580.81364523	735.36253721	752.18048473	7.47662473	0.00537772	-0.35659261
0.07479	10.07675	0.00114271	3e-07	0.0	0.0	0.00090808	3.9e-07	6e-08	1.14e-06	580.9858758	735.32618976	752.12718573	7.46276488	0.00555355	-0.35655076
0.07489	10.08531	0.00114706	3e-07	0.0	0.0	0.00090371	4e-07	6e-08	1.15e-06	581.15777244	735.28991025	752.07398009	7.44891813	0.00572973	-0.35650897
0.07499	10.09386	0.0011514	3e-07	0.0	0.0	0.00089936	4e-07	6e-08	1.15e-06	581.32933559	735.25369881	752.02086771	7.4350844	0.00590628	-0.35646726
0.07509	10.10239	0.00115574	3.1e-07	0.0	0.0	0.00089501	4.1e-07	6e-08	1.16e-06	581.50056573	735.21755558	751.96784852	7.42126357	0.00608318	-0.35642562
0.07519	10.11089	0.00116006	3.1e-07	0.0	0.0	0.00089067	4.1e-07	6e-08	1.16e-06	581.67146331	735.18148069	751.91492241	7.40745555	0.00626044	-0.35638406
0.07529	10.11939	0.00116437	3.1e-07	0.0	0.0	0.00088634	4.2e-07	6e-08	1.17e-06	581.84202877	735.1454743	751.86208931	7.39366023	0.00643807	-0.35634257
0.07539	10.12786	0.00116867	3.2e-07	0.0	0.0	0.00088203	4.3e-07	6e-08	1.17e-06	582.01226257	735.10953656	751.80934911	7.37987751	0.00661605	-0.35630115
0.07549	10.13631	0.00117297	3.2e-07	0.0	0.0	0.00087772	4.3e-07	7e-08	1.17e-06	582.18216516	735.07366766	751.75670173	7.36610729	0.0067944	-0.3562598
0.07559	10.14475	0.00117725	3.3e-07	0.0	0.0	0.00087342	4.4e-07	7e-08	1.18e-06	582.35173696	735.03786776	751.70414709	7.35234858	0.00697301	-0.35621853
0.07569	10.15316	0.00118152	3.3e-07	0.0	0.0	0.00086913	4.4e-07	7e-08	1.18e-06	582.52097841	735.00213708	751.65168511	7.33860275	0.00715204	-0.35617733
0.07579	10.16156	0.00118578	3.3e-07	0.0	0.0	0.00086486	4.5e-07	7e-08	1.19e-06	582.68988996	734.9664758	751.59931568	7.32486907	0.00733144	-0.35613621
0.07589	10.16994	0.00119003	3.4e-07	0.0	0.0	0.00086059	4.6e-07	7e-08	1.19e-06	582.85847203	734.93088414	751.54703873	7.31114741	0.00751119	-0.35609515
0.07599	10.1783	0.00119427	3.4e-07	0.0	0.0	0.00085634	4.6e-07	7e-08	1.2e-06	583.02672505	734.89536231	751.49485418	7.29743768	0.0076913	-0.35605417
0.07609	10.18665	0.0011985	3.5e-07	0.0	0.0	0.00085209	4.7e-07	7e-08	1.2e-06	583.19464944	734.85991054	751.44276193	7.28373976	0.00787176	-0.35601326
0.07619	10.19497	0.00120272	3.5e-07	0.0	0.0	0.00084786	4.8e-07	7e-08	1.2e-06	583.36224562	734.82452907	751.39076192	7.27005354	0.00805258	-0.35597242
0.07629	10.20327	0.00120693	3.5e-07	0.0	0.0	0.00084364	4.8e-07	7e-08	1.21e-06	583.52951401	734.78921814	751.33885404	7.25637892	0.00823375	-0.35593166
0.07639	10.21156	0.00121112	3.6e-07	0.0	0.0	0.00083943	4.9e-07	7e-08	1.21e-06	583.69645502	734.75397803	751.28703823	7.24271577	0.00841528	-0.35589096
0.07649	10.21983	0.0012153	3.6e-07	0.0	0.0	0.00083523	5e-07	8e-08	1.22e-06	583.86306905	734.718809	751.2353144	7.22906399	0.00859716	-0.35585034
0.07659	10.22808	0.00121948	3.7e-07	0.0	0.0	0.00083104	5e-07	8e-08	1.22e-06	584.02935653	734.68371134	751.18368248	7.21542346	0.00877939	-0.3558098
0.07669	10.23631	0.00122364	3.7e-07	0.0	0.0	0.00082686	5.1e-07	8e-08	1.23e-06	584.19531783	734.64868532	751.13214237	7.20179408	0.00896198	-0.35576932
0.07679	10.24452	0.00122778	3.7e-07	0.0	0.0	0.0008227	5.1e-07	8e-08	1.23e-06	584.36095337	734.61373127	751.08069401	7.18817573	0.00914492	-0.35572892
0.07689	10.25271	0.00123192	3.8e-07	0.0	0.0	0.00081855	5.2e-07	8e-08	1.23e-06	584.52626354	734.57884948	751.02933732	7.17456828	0.0093282	-0.35568858
0.07699	10.26088	0.00123605	3.8e-07	0.0	0.0	0.00081441	5.3e-07	8e-08	1.24e-06	584.69124873	734.54404029	750.97807222	7.16097038	0.00951172	-0.35564833
0.07709	10.26903	0.00124016	3.9e-07	0.0	0.0	0.00081028	5.4e-07	8e-08	1.24e-06	584.85590931	734.50930399	750.92689865	7.14738403	0.00969567	-0.35560814
0.07719	10.27717	0.00124426	3.9e-07	0.0	1e-08	0.00080616	5.4e-07	8e-08	1.25e-06	585.02024567	734.47464096	750.87581651	7.13380819	0.00987996	-0.35556802
0.07729	10.28528	0.00124835	3.9e-07	0.0	1e-08	0.00080206	5.5e-07	8e-08	1.25e-06	585.1842582	734.44005155	750.82482575	7.12024274	0.01006458	-0.35552798
0.07739	10.29338	0.00125242	4e-07	0.0	1e-08	0.00079796	5.6e-07	9e-08	1.25e-06	585.34794727	734.40553614	750.77392628	7.10668755	0.01024955	-0.355488
0.07749	10.30145	0.00125648	4e-07	0.0	1e-08	0.00079388	5.6e-07	9e-08	1.26e-06	585.51131324	734.3710951	750.72311803	7.09314251	0.01043485	-0.3554481
0.07759	10.30951	0.00126053	4.1e-07	0.0	1e-08	0.00078982	5.7e-07	9e-08	1.26e-06	585.6743565	734.33672883	750.67240093	7.07960748	0.01062049	-0.35540827
0.07769	10.31755	0.00126457	4.1e-07	0.0	1e-08	0.00078576	5.8e-07	9e-08	1.27e-06	585.83707739	734.30243772	750.62177492	7.06608236	0.01080645	-0.35536852
0.07779	10.32557	0.0012686	4.2e-07	0.0	1e-08	0.00078172	5.9e-07	9e-08	1.27e-06	585.99947628	734.2682222	750.57123991	7.052567	0.01099275	-0.35532883
0.07789	10.33357	0.00127261	4.2e-07	0.0	1e-08	0.00077769	5.9e-07	9e-08	1.27e-06	586.16155352	734.23408269	750.52079585	7.03906129	0.01117938	-0.35528921
0.07799	10.34155	0.00127661	4.3e-07	0.0	1e-08	0.00077368	6e-07	9e-08	1.28e-06	586.32330948	734.20001962	750.47044267	7.0255651	0.01136633	-0.35524967
0.07809	10.34951	0.00128059	4.3e-07	0.0	1e-08	0.00076968	6.1e-07	9e-08	1.28e-06	586.48474448	734.16603346	750.42018029	7.0120783	0.0115536	-0.3552102
0.07819	10.35745	0.00128456	4.3e-07	0.0	1e-08	0.00076569	6.2e-07	9e-08	1.29e-06	586.64585889	734.13212466	750.37000865	6.99860077	0.0117412	-0.3551708
0.07829	10.36537	0.00128852	4.4e-07	0.0	1e-08	0.00076171	6.2e-07	1e-07	1.29e-06	586.80665303	734.09829369	750.31992769	6.98513238	0.01192911	-0.35513147
0.07839	10.37327	0.00129247	4.4e-07	0.0	1e-08	0.00075775	6.3e-07	1e-07	1.29e-06	586.96712723	734.06454103	750.26993734	6.9716712	0.01211722	-0.35509221
0.07849	10.38115	0.0012964	4.5e-07	0.0	1e-08	0.0007538	6.4e-07	1e-07	1.3e-06	587.12728183	734.03086714	750.22003755	6.95822016	0.01230572	-0.35505302
0.07859	10.38901	0.00130031	4.5e-07	0.0	1e-08	0.00074986	6.5e-07	1e-07	1.3e-06	587.28711715	733.99727257	750.17022826	6.94477778	0.01249453	-0.3550139
0.07869	10.39685	0.00130422	4.6e-07	0.0	1e-08	0.00074594	6.5e-07	1e-07	1.31e-06	587.44663352	733.96375785	750.12050939	6.93134394	0.01268365	-0.35497486
0.07879	10.40467	0.00130811	4.6e-07	0.0	1e-08	0.00074203	6.6e-07	1e-07	1.31e-06	587.60583126	733.9303235	750.07088088	6.91791848	0.01287306	-0.35493588
0.07889	10.41247	0.00131198	4.7e-07	0.0	1e-08	0.00073814	6.7e-07	1e-07	1.31e-06	587.76471067	733.89697007	750.02134269	6.90450128	0.01306276	-0.35489698
0.07899	10.42026	0.00131585	4.7e-07	0.0	1e-08	0.00073426	6.8e-07	1e-07	1.32e-06	587.92327208	733.86369814	749.97189475	6.8910922	0.01325276	-0.35485815
0.07909	10.42802	0.00131969	4.8e-07	0.0	1e-08	0.00073039	6.9e-07	1.1e-07	1.32e-06	588.08151578	733.83050826	749.922537	6.87769108	0.01344304	-0.35481938
0.07919	10.43576	0.00132353	4.8e-07	0.0	1e-08	0.00072654	7e-07	1.1e-07	1.33e-06	588.23944208	733.79740103	749.87326939	6.8642978	0.01363361	-0.35478069
0.07929	10.44348	0.00132735	4.9e-07	0.0	1e-08	0.0007227	7e-07	1.1e-07	1.33e-06	588.39705128	733.76437705	749.82409186	6.8509122	0.01382446	-0.35474207
0.07939	10.45118	0.00133115	4.9e-07	0.0	1e-08	0.00071888	7.1e-07	1.1e-07	1.33e-06	588.55434366	733.73143694	749.77500436	6.83753415	0.01401558	-0.35470352
0.07949	10.45886	0.00133494	5e-07	0.0	1e-08	0.00071507	7.2e-07	1.1e-07	1.34e-06	588.71131952	733.69858131	749.72600683	6.82416349	0.01420697	-0.35466504
0.07959	10.46653	0.00133872	5e-07	0.0	1e-08	0.00071127	7.3e-07	1.1e-07	1.34e-06	588.86797914	733.66581081	749.67709923	6.81080009	0.01439864	-0.35462664
0.07969	10.47417	0.00134248	5.1e-07	0.0	1e-08	0.00070749	7.4e-07	1.1e-07	1.35e-06	589.0243228	733.63312609	749.62828149	6.7974438	0.01459056	-0.3545883
0.07979	10.48179	0.00134623	5.1e-07	0.0	1e-08	0.00070373	7.5e-07	1.1e-07	1.35e-06	589.18035076	733.6005278	749.57955359	6.78409191	0.01478268	-0.35455003
0.07989	10.48939	0.00134996	5.2e-07	0.0	1e-08	0.00069998	7.6e-07	1.2e-07	1.35e-06	589.33606328	733.56801662	749.53091547	6.77074864	0.0149751	-0.35451183
0.07999	10.49697	0.00135368	5.2e-07	0.0	1e-08	0.00069624	7.6e-07	1.2e-07	1.36e-06	589.49146065	733.53559325	749.48236708	6.75741192	0.01516777	-0.35447371
0.08009	10.50453	0.00135738	5.3e-07	0.0	1e-08	0.00069252	7.7e-07	1.2e-07	1.36e-06	589.64654311	733.5032584	749.43390837	6.7440816	0.01536068	-0.35443565
0.08019	10.51206	0.00136107	5.3e-07	0.0	1e-08	0.00068881	7.8e-07	1.2e-07	1.36e-06	589.80131094	733.47101279	749.3855393	6.73075751	0.01555382	-0.35439767
0.08029	10.51958	0.00136474	5.4e-07	0.0	1e-08	0.00068512	7.9e-07	1.2e-07	1.37e-06	589.95576438	733.43885716	749.33725983	6.71743949	0.0157472	-0.35435975
0.08039	10.52708	0.0013684	5.4e-07	0.0	1e-08	0.00068144	8e-07	1.2e-07	1.37e-06	590.10990368	733.40679226	749.2890699	6.70412738	0.01594081	-0.35432191
0.08049	10.53455	0.00137204	5.5e-07	0.0	1e-08	0.00067778	8.1e-07	1.2e-07	1.37e-06	590.26372907	733.37481884	749.24096949	6.69082101	0.01613464	-0.35428413
0.08059	10.54201	0.00137567	5.5e-07	0.0	1e-08	0.00067413	8.2e-07	1.3e-07	1.38e-06	590.4172408	733.34293769	749.19295854	6.67752023	0.01632868	-0.35424643
0.08069	10.54945	0.00137928	5.6e-07	0.0	1e-08	0.0006705	8.3e-07	1.3e-07	1.38e-06	590.5704391	733.3111496	749.14503702	6.66422486	0.01652293	-0.35420879
0.08079	10.55686	0.00138288	5.6e-07	0.0	1e-08	0.00066688	8.4e-07	1.3e-07	1.39e-06	590.7233242	733.27945537	749.0972049	6.65093474	0.0167174	-0.35417123
0.08089	10.56425	0.00138646	5.7e-07	0.0	1e-08	0.00066328	8.5e-07	1.3e-07	1.39e-06	590.87589632	733.24785583	749.04946212	6.6376497	0.01691206	-0.35413374
0.08099	10.57162	0.00139002	5.8e-07	0.0	1e-08	0.0006597	8.6e-07	1.3e-07	1.39e-06	591.02815567	733.21635181	749.00180867	6.62436957	0.01710691	-0.35409631
0.08109	10.57898	0.00139357	5.8e-07	0.0	1e-08	0.00065613	8.7e-07	1.3e-07	1.4e-06	591.18010248	733.18494416	748.9542445	6.61109418	0.01730195	-0.35405896
0.08119	10.5863	0.00139711	5.9e-07	0.0	1e-08	0.00065257	8.8e-07	1.4e-07	1.4e-06	591.3317369	733.15363376	748.9067696	6.59781969	0.01749717	-0.35402168
0.08129	10.59361	0.00140063	5.9e-07	0.0	1e-08	0.00064903	8.9e-07	1.4e-07	1.4e-06	591.48305917	733.12242148	748.85938393	6.58455221	0.01769256	-0.35398446
0.08139	10.6009	0.00140413	6e-07	0.0	1e-08	0.00064551	9e-07	1.4e-07	1.41e-06	591.63406947	733.09130821	748.81208745	6.57128881	0.01788813	-0.35394732
0.08149	10.60817	0.00140762	6e-07	0.0	1e-08	0.000642	9.1e-07	1.4e-07	1.41e-06	591.78476802	733.06029487	748.76488013	6.55802928	0.01808386	-0.35391025
0.08159	10.61541	0.00141109	6.1e-07	0.0	1e-08	0.00063851	9.2e-07	1.4e-07	1.41e-06	591.93515498	733.02938238	748.71776196	6.54477344	0.01827974	-0.35387325
0.08169	10.62264	0.00141455	6.1e-07	0.0	1e-08	0.00063503	9.3e-07	1.4e-07	1.42e-06	592.08523055	732.99857169	748.67073289	6.53152111	0.01847578	-0.35383631
0.08179	10.62984	0.00141799	6.2e-07	0.0	1e-08	0.00063157	9.4e-07	1.4e-07	1.42e-06	592.23499489	732.96786375	748.62379292	6.51827209	0.01867196	-0.35379945
0.08189	10.63702	0.00142141	6.2e-07	0.0	1e-08	0.00062812	9.5e-07	1.5e-07	1.42e-06	592.38444819	732.93725953	748.57694201	6.50502618	0.01886827	-0.35376266
0.08199	10.64418	0.00142482	6.3e-07	0.0	1e-08	0.00062469	9.6e-07	1.5e-07	1.43e-06	592.5335906	732.90676003	748.53018014	6.49178319	0.01906472	-0.35372593
0.08209	10.65131	0.00142821	6.4e-07	0.0	1e-08	0.00062128	9.7e-07	1.5e-07	1.43e-06	592.68242228	732.87636624	748.48350729	6.47854293	0.01926128	-0.35368928
0.08219	10.65843	0.00143159	6.4e-07	0.0	1e-08	0.00061788	9.8e-07	1.5e-07	1.43e-06	592.83094339	732.84607918	748.43692344	6.46530519	0.01945796	-0.3536527
0.08229	10.66552	0.00143495	6.5e-07	0.0	1e-08	0.0006145	9.9e-07	1.5e-07	1.44e-06	592.97915408	732.81589989	748.39042858	6.45206978	0.01965475	-0.35361618
0.08239	10.6726	0.0014383	6.5e-07	0.0	1e-08	0.00061113	1e-06	1.5e-07	1.44e-06	593.12705449	732.78582943	748.34402269	6.43883649	0.01985164	-0.35357974
0.08249	10.67965	0.00144163	6.6e-07	0.0	1e-08	0.00060778	1.01e-06	1.6e-07	1.44e-06	593.27464475	732.75586887	748.29770575	6.42560105	0.02004866	-0.35354337
0.08259	10.68667	0.00144494	6.7e-07	0.0	1e-08	0.00060445	1.02e-06	1.6e-07	1.45e-06	593.42192492	732.72601934	748.25147778	6.41237009	0.02024574	-0.35350706
0.08269	10.69368	0.00144823	6.7e-07	0.0	1e-08	0.00060113	1.03e-06	1.6e-07	1.45e-06	593.56889518	732.69628191	748.20533875	6.39914046	0.0204429	-0.35347083
0.08279	10.70066	0.00145151	6.8e-07	0.0	1e-08	0.00059783	1.04e-06	1.6e-07	1.45e-06	593.71555565	732.6666577	748.15928865	6.3859119	0.02064013	-0.35343466
0.08289	10.70763	0.00145478	6.8e-07	0.0	1e-08	0.00059454	1.05e-06	1.6e-07	1.46e-06	593.86190645	732.63714785	748.11332747	6.37268422	0.02083743	-0.35339857
0.08299	10.71457	0.00145802	6.9e-07	0.0	1e-08	0.00059127	1.06e-06	1.6e-07	1.46e-06	594.00794767	732.6077535	748.0674552	6.35945716	0.02103478	-0.35336254
0.08309	10.72148	0.00146126	6.9e-07	0.0	1e-08	0.00058802	1.07e-06	1.7e-07	1.46e-06	594.15367942	732.57847583	748.02167184	6.34623051	0.02123218	-0.35332659
0.08319	10.72838	0.00146447	7e-07	0.0	1e-08	0.00058478	1.08e-06	1.7e-07	1.47e-06	594.2991018	732.54931602	747.97597738	6.33300403	0.02142962	-0.3532907
0.08329	10.73525	0.00146767	7.1e-07	0.0	1e-08	0.00058156	1.1e-06	1.7e-07	1.47e-06	594.44421488	732.52027529	747.93037183	6.31977749	0.0216271	-0.35325489
0.08339	10.7421	0.00147085	7.1e-07	0.0	1e-08	0.00057836	1.11e-06	1.7e-07	1.47e-06	594.58901876	732.49135484	747.88485519	6.30655065	0.0218246	-0.35321914
0.08349	10.74893	0.00147402	7.2e-07	0.0	1e-08	0.00057517	1.12e-06	1.7e-07	1.48e-06	594.7335135	732.46255593	747.83942746	6.29332327	0.02202211	-0.35318347
0.08359	10.75574	0.00147717	7.3e-07	0.0	1e-08	0.000572	1.13e-06	1.8e-07	1.48e-06	594.87769918	732.43387982	747.79408864	6.28009511	0.02221964	-0.35314786
0.08369	10.76252	0.0014803	7.3e-07	0.0	1e-08	0.00056884	1.14e-06	1.8e-07	1.48e-06	595.02157586	732.40532776	747.74883873	6.26686593	0.02241716	-0.35311233
0.08379	10.76928	0.00148341	7.4e-07	0.0	1e-08	0.00056571	1.15e-06	1.8e-07	1.49e-06	595.1651436	732.37690106	747.70367775	6.25363548	0.02261467	-0.35307686
0.08389	10.77602	0.00148651	7.4e-07	0.0	1e-08	0.00056258	1.16e-06	1.8e-07	1.49e-06	595.30840241	732.34860108	747.65860572	6.24039738	0.02281225	-0.35304147
0.08399	10.78273	0.0014896	7.5e-07	0.0	1e-08	0.00055948	1.17e-06	1.8e-07	1.49e-06	595.45135226	732.32042922	747.61362266	6.22716176	0.02300974	-0.35300614
0.08409	10.78942	0.00149266	7.6e-07	0.0	1e-08	0.00055639	1.19e-06	1.8e-07	1.5e-06	595.59399327	732.29238677	747.56872858	6.21392384	0.02320721	-0.35297088
0.08419	10.79609	0.00149571	7.6e-07	0.0	1e-08	0.00055332	1.2e-06	1.9e-07	1.5e-06	595.73632544	732.26447508	747.52392348	6.20068334	0.02340463	-0.3529357
0.08429	10.80274	0.00149875	7.7e-07	0.0	1e-08	0.00055026	1.21e-06	1.9e-07	1.5e-06	595.87834881	732.23669554	747.47920739	6.18743999	0.023602	-0.35290058
0.08439	10.80936	0.00150176	7.8e-07	0.0	1e-08	0.00054722	1.22e-06	1.9e-07	1.51e-06	596.02006338	732.20904958	747.43458033	6.1741935	0.02379931	-0.35286554
0.08449	10.81596	0.00150476	7.8e-07	0.0	1e-08	0.0005442	1.23e-06	1.9e-07	1.51e-06	596.16146916	732.18153861	747.39004231	6.16094359	0.02399656	-0.35283056
0.08459	10.82253	0.00150774	7.9e-07	0.0	1e-08	0.00054119	1.25e-06	1.9e-07	1.51e-06	596.30256615	732.15416408	747.34559336	6.14768997	0.02419373	-0.35279565
0.08469	10.82909	0.00151071	7.9e-07	0.0	1e-08	0.0005382	1.26e-06	2e-07	1.51e-06	596.44335433	732.12692747	747.30123351	6.13443235	0.02439081	-0.35276081
0.08479	10.83562	0.00151366	8e-07	0.0	1e-08	0.00053523	1.27e-06	2e-07	1.52e-06	596.58383369	732.09983026	747.25696279	6.12117044	0.0245878	-0.35272605
0.08489	10.84212	0.00151659	8.1e-07	0.0	1e-08	0.00053227	1.28e-06	2e-07	1.52e-06	596.7240042	732.07287395	747.21278122	6.10790394	0.02478468	-0.35269135
0.08499	10.8486	0.00151951	8.1e-07	0.0	1e-08	0.00052933	1.29e-06	2e-07	1.52e-06	596.86386584	732.04606008	747.16868884	6.09463255	0.02498145	-0.35265672
0.08509	10.85506	0.00152241	8.2e-07	0.0	1e-08	0.00052641	1.31e-06	2e-07	1.53e-06	597.00341855	732.01939018	747.12468569	6.08135597	0.0251781	-0.35262217
0.08519	10.8615	0.00152529	8.3e-07	0.0	1e-08	0.0005235	1.32e-06	2.1e-07	1.53e-06	597.14266231	731.99286583	747.08077179	6.0680739	0.02537461	-0.35258768
0.08529	10.86791	0.00152816	8.3e-07	0.0	1e-08	0.00052061	1.33e-06	2.1e-07	1.53e-06	597.28159695	731.96648877	747.03694723	6.05477653	0.02557116	-0.35255327
0.08539	10.8743	0.00153101	8.4e-07	0.0	1e-08	0.00051774	1.34e-06	2.1e-07	1.53e-06	597.42022237	731.94026067	746.99321204	6.04147969	0.02576743	-0.35251892
0.08549	10.88066	0.00153384	8.5e-07	0.0	1e-08	0.00051488	1.36e-06	2.1e-07	1.54e-06	597.55853858	731.91418305	746.94956626	6.02817599	0.02596354	-0.35248464
0.08559	10.887	0.00153666	8.5e-07	0.0	1e-08	0.00051204	1.37e-06	2.1e-07	1.54e-06	597.69654548	731.88825756	746.90600993	6.0148651	0.02615949	-0.35245044
0.08569	10.89331	0.00153946	8.6e-07	0.0	1e-08	0.00050921	1.38e-06	2.2e-07	1.54e-06	597.83424299	731.86248589	746.8625431	6.00154665	0.02635527	-0.3524163
0.08579	10.8996	0.00154224	8.7e-07	0.0	1e-08	0.00050641	1.39e-06	2.2e-07	1.55e-06	597.971631	731.83686975	746.81916583	5.98822029	0.02655087	-0.35238224
0.08589	10.90587	0.00154501	8.7e-07	0.0	1e-08	0.00050362	1.41e-06	2.2e-07	1.55e-06	598.1087094	731.81141087	746.77587817	5.97488566	0.02674627	-0.35234824
0.08599	10.91211	0.00154776	8.8e-07	0.0	1e-08	0.00050084	1.42e-06	2.2e-07	1.55e-06	598.24547806	731.78611099	746.73268017	5.96154239	0.02694147	-0.35231432
0.08609	10.91833	0.00155049	8.9e-07	0.0	1e-08	0.00049809	1.43e-06	2.2e-07	1.55e-06	598.38193686	731.76097189	746.68957191	5.94819012	0.02713646	-0.35228047
0.08619	10.92452	0.00155321	8.9e-07	0.0	1e-08	0.00049534	1.45e-06	2.3e-07	1.56e-06	598.51808565	731.73599537	746.64655345	5.93482846	0.02733122	-0.35224668
0.08629	10.93069	0.00155591	9e-07	0.0	1e-08	0.00049262	1.46e-06	2.3e-07	1.56e-06	598.65392429	731.71118325	746.60362484	5.92145704	0.02752576	-0.35221297
0.08639	10.93683	0.00155859	9.1e-07	0.0	1e-08	0.00048991	1.47e-06	2.3e-07	1.56e-06	598.78945263	731.68653736	746.56078616	5.90807548	0.02772005	-0.35217933
0.08649	10.94295	0.00156125	9.1e-07	0.0	1e-08	0.00048722	1.48e-06	2.3e-07	1.57e-06	598.92467049	731.66205958	746.51803748	5.89468339	0.02791409	-0.35214576
0.08659	10.94905	0.0015639	9.2e-07	0.0	1e-08	0.00048455	1.5e-06	2.3e-07	1.57e-06	599.05957771	731.63775178	746.47537887	5.88128039	0.02810787	-0.35211226
0.08669	10.95512	0.00156654	9.3e-07	0.0	1e-08	0.00048189	1.51e-06	2.4e-07	1.57e-06	599.19417388	731.6136163	746.43281048	5.86785098	0.02830169	-0.35207883
0.08679	10.96116	0.00156915	9.3e-07	0.0	1e-08	0.00047925	1.52e-06	2.4e-07	1.57e-06	599.32845885	731.58965499	746.39033237	5.85442054	0.028495	-0.35204547
0.08689	10.96718	0.00157175	9.4e-07	0.0	1e-08	0.00047663	1.54e-06	2.4e-07	1.58e-06	599.46243249	731.56586967	746.3479446	5.84097735	0.02868804	-0.35201218
0.08699	10.97317	0.00157433	9.5e-07	0.0	1e-08	0.00047402	1.55e-06	2.4e-07	1.58e-06	599.59609458	731.54226237	746.30564727	5.82752095	0.02888078	-0.35197897
0.08709	10.97914	0.0015769	9.5e-07	0.0	1e-08	0.00047143	1.56e-06	2.4e-07	1.58e-06	599.72944485	731.51883512	746.26344046	5.81405088	0.02907323	-0.35194582
0.08719	10.98508	0.00157945	9.6e-07	0.0	1e-08	0.00046886	1.58e-06	2.5e-07	1.58e-06	599.86248308	731.49558999	746.22132428	5.80056667	0.02926537	-0.35191275
0.08729	10.991	0.00158198	9.7e-07	0.0	1e-08	0.0004663	1.59e-06	2.5e-07	1.59e-06	599.995209	731.47252906	746.17929881	5.78706785	0.02945719	-0.35187974
0.08739	10.99689	0.0015845	9.7e-07	0.0	1e-08	0.00046376	1.6e-06	2.5e-07	1.59e-06	600.12762234	731.44965445	746.13736417	5.77355394	0.02964869	-0.35184681
0.08749	11.00276	0.00158699	9.8e-07	0.0	1e-08	0.00046123	1.62e-06	2.5e-07	1.59e-06	600.25972281	731.42696832	746.09552047	5.76002445	0.02983985	-0.35181395
0.08759	11.0086	0.00158948	9.9e-07	0.0	2e-08	0.00045873	1.63e-06	2.5e-07	1.59e-06	600.39151013	731.40447284	746.0537678	5.7464789	0.03003067	-0.35178116
0.08769	11.01441	0.00159194	9.9e-07	0.0	2e-08	0.00045623	1.65e-06	2.6e-07	1.6e-06	600.52298397	731.3821702	746.01210628	5.73291679	0.03022113	-0.35174844
0.08779	11.0202	0.00159439	1e-06	0.0	2e-08	0.00045376	1.66e-06	2.6e-07	1.6e-06	600.65414404	731.36006263	745.97053603	5.71933761	0.03041122	-0.3517158
0.08789	11.02596	0.00159682	1.01e-06	0.0	2e-08	0.0004513	1.67e-06	2.6e-07	1.6e-06	600.78499	731.3381524	745.92905717	5.70574087	0.03060094	-0.35168322
0.08799	11.0317	0.00159924	1.01e-06	0.0	2e-08	0.00044886	1.69e-06	2.6e-07	1.6e-06	600.9155215	731.31644179	745.88766983	5.69212445	0.03079031	-0.35165072
0.08809	11.03741	0.00160164	1.02e-06	0.0	2e-08	0.00044644	1.7e-06	2.7e-07	1.61e-06	601.04573777	731.29493405	745.84637425	5.67846772	0.03097976	-0.35161829
0.08819	11.04309	0.00160402	1.03e-06	0.0	2e-08	0.00044403	1.71e-06	2.7e-07	1.61e-06	601.17563867	731.27363099	745.80517049	5.66480808	0.03116845	-0.35158594
0.08829	11.04875	0.00160639	1.04e-06	0.0	2e-08	0.00044164	1.73e-06	2.7e-07	1.61e-06	601.30522387	731.25253493	745.76405869	5.65112777	0.03135675	-0.35155365
0.08839	11.05438	0.00160874	1.04e-06	0.0	2e-08	0.00043926	1.74e-06	2.7e-07	1.61e-06	601.43449293	731.23164834	745.72303899	5.63742617	0.03154465	-0.35152144
0.08849	11.05998	0.00161107	1.05e-06	0.0	2e-08	0.0004369	1.76e-06	2.7e-07	1.62e-06	601.56344545	731.2109737	745.68211153	5.62370265	0.03173214	-0.3514893
0.08859	11.06556	0.00161339	1.06e-06	0.0	2e-08	0.00043456	1.77e-06	2.8e-07	1.62e-06	601.69208096	731.19051352	745.64127648	5.6099566	0.03191921	-0.35145723
0.08869	11.07111	0.00161569	1.06e-06	0.0	2e-08	0.00043223	1.79e-06	2.8e-07	1.62e-06	601.82039903	731.17027037	745.60053398	5.59618736	0.03210586	-0.35142523
0.08879	11.07663	0.00161797	1.07e-06	0.0	2e-08	0.00042992	1.8e-06	2.8e-07	1.62e-06	601.94839917	731.15024683	745.5598842	5.5823943	0.03229208	-0.35139331
0.08889	11.08212	0.00162024	1.08e-06	0.0	2e-08	0.00042763	1.81e-06	2.8e-07	1.63e-06	602.0760809	731.13044552	745.5193273	5.56857675	0.03247786	-0.35136146
0.08899	11.08759	0.00162249	1.08e-06	0.0	2e-08	0.00042535	1.83e-06	2.9e-07	1.63e-06	602.20344373	731.11086911	745.47886347	5.55473405	0.03266319	-0.35132968
0.08909	11.09303	0.00162472	1.09e-06	0.0	2e-08	0.00042309	1.84e-06	2.9e-07	1.63e-06	602.33048713	731.09152028	745.43849287	5.54086553	0.03284806	-0.35129798
0.08919	11.09845	0.00162694	1.1e-06	0.0	2e-08	0.00042085	1.86e-06	2.9e-07	1.63e-06	602.45721057	731.07240177	745.39821568	5.52697051	0.03303247	-0.35126635
0.08929	11.10383	0.00162914	1.11e-06	0.0	2e-08	0.00041862	1.87e-06	2.9e-07	1.63e-06	602.58361351	731.05351635	745.35803209	5.51304829	0.0332164	-0.35123479
0.08939	11.10919	0.00163133	1.11e-06	0.0	2e-08	0.00041641	1.88e-06	3e-07	1.64e-06	602.70969528	731.03486699	745.31794232	5.49905586	0.03340059	-0.35120331
0.08949	11.11452	0.0016335	1.12e-06	0.0	2e-08	0.00041422	1.9e-06	3e-07	1.64e-06	602.83545441	731.01645806	745.27794683	5.48506371	0.03358379	-0.3511719
0.08959	11.11982	0.00163565	1.13e-06	0.0	2e-08	0.00041204	1.91e-06	3e-07	1.64e-06	602.96089097	730.9982913	745.23804561	5.47104022	0.03376652	-0.35114057
0.08969	11.12509	0.00163778	1.13e-06	0.0	2e-08	0.00040988	1.93e-06	3e-07	1.64e-06	603.08600431	730.9803697	745.1982389	5.4569845	0.03394879	-0.35110931
0.08979	11.13034	0.0016399	1.14e-06	0.0	2e-08	0.00040773	1.94e-06	3e-07	1.64e-06	603.21079374	730.96269631	745.1585269	5.44289565	0.03413059	-0.35107812
0.08989	11.13556	0.00164201	1.15e-06	0.0	2e-08	0.0004056	1.96e-06	3.1e-07	1.65e-06	603.33525857	730.94527421	745.11890986	5.42877275	0.03431192	-0.35104701
0.08999	11.14074	0.00164409	1.16e-06	0.0	2e-08	0.00040349	1.97e-06	3.1e-07	1.65e-06	603.45939807	730.92810655	745.07938801	5.41461489	0.03449276	-0.35101598
0.09009	11.1459	0.00164616	1.16e-06	0.0	2e-08	0.00040139	1.99e-06	3.1e-07	1.65e-06	603.58321149	730.91119649	745.0399616	5.40042111	0.03467312	-0.35098501
0.09019	11.15103	0.00164822	1.17e-06	0.0	2e-08	0.00039931	2e-06	3.1e-07	1.65e-06	603.70669809	730.89454727	745.00063087	5.38619048	0.03485298	-0.35095413
0.09029	11.15614	0.00165026	1.18e-06	0.0	2e-08	0.00039725	2.02e-06	3.2e-07	1.66e-06	603.82985706	730.87816216	744.96139608	5.371922	0.03503236	-0.35092332
0.09039	11.16121	0.00165228	1.18e-06	0.0	2e-08	0.0003952	2.03e-06	3.2e-07	1.66e-06	603.95268761	730.86204448	744.92225749	5.35761472	0.03521123	-0.35089258
0.09049	11.16625	0.00165428	1.19e-06	0.0	2e-08	0.00039317	2.04e-06	3.2e-07	1.66e-06	604.0751889	730.84619761	744.88321538	5.34326762	0.0353896	-0.35086192
0.09059	11.17127	0.00165627	1.2e-06	0.0	2e-08	0.00039115	2.06e-06	3.2e-07	1.66e-06	604.19736007	730.83062496	744.84427002	5.3288797	0.03556746	-0.35083133
0.09069	11.17625	0.00165825	1.2e-06	0.0	2e-08	0.00038915	2.07e-06	3.3e-07	1.66e-06	604.31920027	730.81533001	744.8054217	5.31444994	0.03574482	-0.35080082
0.09079	11.18121	0.0016602	1.21e-06	0.0	2e-08	0.00038717	2.09e-06	3.3e-07	1.67e-06	604.44070831	730.80031719	744.76667078	5.29993729	0.03592305	-0.3507704
0.09089	11.18613	0.00166215	1.22e-06	0.0	2e-08	0.0003852	2.1e-06	3.3e-07	1.67e-06	604.56188279	730.78559175	744.72801771	5.28540837	0.0360998	-0.35074005
0.09099	11.19103	0.00166407	1.23e-06	0.0	2e-08	0.00038325	2.12e-06	3.3e-07	1.67e-06	604.68272323	730.77115573	744.68946265	5.27083261	0.03627609	-0.35070977
0.09109	11.19589	0.00166598	1.23e-06	0.0	2e-08	0.00038131	2.13e-06	3.4e-07	1.67e-06	604.80322861	730.75701297	744.65100593	5.25620877	0.03645193	-0.35067957
0.09119	11.20073	0.00166787	1.24e-06	0.0	2e-08	0.00037939	2.15e-06	3.4e-07	1.67e-06	604.92339788	730.74316735	744.61264789	5.24153562	0.03662731	-0.35064945
0.09129	11.20553	0.00166975	1.25e-06	0.0	2e-08	0.00037749	2.16e-06	3.4e-07	1.68e-06	605.04322998	730.72962282	744.57438886	5.2268119	0.03680224	-0.3506194
0.09139	11.21031	0.00167161	1.25e-06	0.0	2e-08	0.0003756	2.18e-06	3.4e-07	1.68e-06	605.1627238	730.7163834	744.5362292	5.21203632	0.03697672	-0.35058944
0.09149	11.21505	0.00167345	1.26e-06	0.0	2e-08	0.00037373	2.19e-06	3.4e-07	1.68e-06	605.28187823	730.70345317	744.49816927	5.19720757	0.03715076	-0.35055955
0.09159	11.21976	0.00167528	1.27e-06	0.0	2e-08	0.00037188	2.21e-06	3.5e-07	1.68e-06	605.4006921	730.69083629	744.46020943	5.18232435	0.03732435	-0.35052974
0.09169	11.22444	0.0016771	1.28e-06	0.0	2e-08	0.00037004	2.22e-06	3.5e-07	1.68e-06	605.51916423	730.67853699	744.42235006	5.16738531	0.0374975	-0.35050001
0.09179	11.22909	0.00167889	1.28e-06	0.0	2e-08	0.00036822	2.24e-06	3.5e-07	1.68e-06	605.6372934	730.66655955	744.38459156	5.15238909	0.03767021	-0.35047035
0.09189	11.23371	0.00168067	1.29e-06	0.0	2e-08	0.00036641	2.25e-06	3.5e-07	1.69e-06	605.75507837	730.65490833	744.3469343	5.13733432	0.03784249	-0.35044078
0.09199	11.2383	0.00168244	1.3e-06	0.0	2e-08	0.00036462	2.27e-06	3.6e-07	1.69e-06	605.87251784	730.64358778	744.30937871	5.12221961	0.03801434	-0.35041128
0.09209	11.24286	0.00168419	1.3e-06	0.0	2e-08	0.00036285	2.28e-06	3.6e-07	1.69e-06	605.98961052	730.6326024	744.27192519	5.10704353	0.03818577	-0.35038187
0.09219	11.24738	0.00168592	1.31e-06	0.0	2e-08	0.00036109	2.29e-06	3.6e-07	1.69e-06	606.10635392	730.6219597	744.2345745	5.09169735	0.03835973	-0.35035255
0.09229	11.25187	0.00168764	1.32e-06	0.0	2e-08	0.00035934	2.31e-06	3.6e-07	1.69e-06	606.2227462	730.61166549	744.19732721	5.07636206	0.03853121	-0.3503233
0.09239	11.25633	0.00168934	1.32e-06	0.0	2e-08	0.00035762	2.32e-06	3.7e-07	1.7e-06	606.33878679	730.6017224	744.16018353	5.0609563	0.03870242	-0.35029413
0.09249	11.26076	0.00169102	1.33e-06	0.0	2e-08	0.00035591	2.34e-06	3.7e-07	1.7e-06	606.45447413	730.59213552	744.12314394	5.04547823	0.03887336	-0.35026505
0.09259	11.26515	0.00169269	1.34e-06	0.0	2e-08	0.00035421	2.35e-06	3.7e-07	1.7e-06	606.56980663	730.58291004	744.08620893	5.02992593	0.03904405	-0.35023604
0.09269	11.26951	0.00169434	1.34e-06	0.0	2e-08	0.00035253	2.37e-06	3.7e-07	1.7e-06	606.68478265	730.57405127	744.04937903	5.0142975	0.03921452	-0.35020712
0.09279	11.27384	0.00169598	1.35e-06	0.0	2e-08	0.00035087	2.38e-06	3.8e-07	1.7e-06	606.7994005	730.56556459	744.01265475	4.99859097	0.03938477	-0.35017828
0.09289	11.27814	0.0016976	1.36e-06	0.0	2e-08	0.00034922	2.4e-06	3.8e-07	1.7e-06	606.91365848	730.55745551	743.97603663	4.98280436	0.03955484	-0.35014952
0.09299	11.2824	0.00169921	1.36e-06	0.0	2e-08	0.00034759	2.41e-06	3.8e-07	1.71e-06	607.0275548	730.54972962	743.93952523	4.96693564	0.03972473	-0.35012085
0.09309	11.28663	0.0017008	1.37e-06	0.0	2e-08	0.00034598	2.43e-06	3.8e-07	1.71e-06	607.14108765	730.54239266	743.90312111	4.95098277	0.03989446	-0.35009226
0.09319	11.29082	0.00170237	1.38e-06	0.0	2e-08	0.00034438	2.44e-06	3.8e-07	1.71e-06	607.25425517	730.53545044	743.86682485	4.93494366	0.04006407	-0.35006376
0.09329	11.29498	0.00170393	1.39e-06	0.0	2e-08	0.0003428	2.46e-06	3.9e-07	1.71e-06	607.36705544	730.5289089	743.83063705	4.91881621	0.04023356	-0.35003534
0.09339	11.2991	0.00170547	1.39e-06	0.0	2e-08	0.00034123	2.47e-06	3.9e-07	1.71e-06	607.47948652	730.52277408	743.79455831	4.90259826	0.04040296	-0.350007
0.09349	11.3032	0.00170699	1.4e-06	0.0	2e-08	0.00033968	2.49e-06	3.9e-07	1.71e-06	607.5915464	730.51705216	743.75858925	4.88628765	0.04057229	-0.34997875
0.09359	11.30725	0.0017085	1.41e-06	0.0	2e-08	0.00033814	2.5e-06	3.9e-07	1.71e-06	607.70323043	730.51175392	743.72273128	4.8696978	0.04074526	-0.34995061
0.09369	11.31127	0.00171	1.41e-06	0.0	2e-08	0.00033663	2.51e-06	4e-07	1.72e-06	607.81453678	730.50688525	743.68698495	4.85312357	0.04091595	-0.34992253
0.09379	11.31526	0.00171148	1.42e-06	0.0	2e-08	0.00033512	2.53e-06	4e-07	1.72e-06	607.92546384	730.50245176	743.65135079	4.83643557	0.04108693	-0.34989455
0.09389	11.31921	0.00171294	1.43e-06	0.0	2e-08	0.00033364	2.54e-06	4e-07	1.72e-06	608.03600906	730.49846067	743.61582957	4.81962994	0.04125826	-0.34986666
0.09399	11.32312	0.00171438	1.43e-06	0.0	2e-08	0.00033216	2.56e-06	4e-07	1.72e-06	608.14616981	730.49491941	743.5804221	4.80270272	0.04142999	-0.34983885
0.09409	11.327	0.00171581	1.44e-06	0.0	2e-08	0.00033071	2.57e-06	4.1e-07	1.72e-06	608.25594334	730.49183559	743.54512922	4.78564986	0.04160218	-0.34981114
0.09419	11.33084	0.00171723	1.44e-06	0.0	2e-08	0.00032927	2.59e-06	4.1e-07	1.72e-06	608.36532685	730.48921701	743.5099518	4.7684672	0.0417749	-0.34978351
0.09429	11.33465	0.00171863	1.45e-06	0.0	2e-08	0.00032785	2.6e-06	4.1e-07	1.72e-06	608.47431742	730.48707169	743.47489072	4.75115048	0.04194821	-0.34975598
0.09439	11.33842	0.00172001	1.46e-06	0.0	2e-08	0.00032644	2.61e-06	4.1e-07	1.73e-06	608.58291203	730.48540782	743.43994691	4.73369532	0.04212217	-0.34972854
0.09449	11.34215	0.00172138	1.46e-06	0.0	2e-08	0.00032505	2.63e-06	4.1e-07	1.73e-06	608.69110757	730.48423384	743.40512132	4.71609726	0.04229685	-0.34970119
0.09459	11.34584	0.00172273	1.47e-06	0.0	2e-08	0.00032368	2.64e-06	4.2e-07	1.73e-06	608.79889997	730.48356296	743.37041517	4.69828927	0.04247648	-0.34967394
0.09469	11.3495	0.00172406	1.48e-06	0.0	2e-08	0.00032232	2.66e-06	4.2e-07	1.73e-06	608.90628601	730.48340345	743.33582944	4.68036686	0.04265447	-0.34964678
0.09479	11.35311	0.00172538	1.48e-06	0.0	2e-08	0.00032098	2.67e-06	4.2e-07	1.73e-06	609.01326242	730.48376352	743.30136514	4.66228265	0.04283372	-0.34961972
0.09489	11.35669	0.00172668	1.49e-06	0.0	2e-08	0.00031965	2.68e-06	4.2e-07	1.73e-06	609.11982557	730.48465308	743.26702337	4.64403121	0.04301434	-0.34959275
0.09499	11.36024	0.00172796	1.5e-06	0.0	2e-08	0.00031834	2.7e-06	4.3e-07	1.73e-06	609.22597167	730.48608232	743.23280527	4.62560704	0.04319646	-0.34956588
0.09509	11.36374	0.00172923	1.5e-06	0.0	2e-08	0.00031705	2.71e-06	4.3e-07	1.74e-06	609.33169684	730.48806173	743.19871203	4.60700448	0.04338018	-0.34953911
0.09519	11.3672	0.00173049	1.51e-06	0.0	3e-08	0.00031578	2.72e-06	4.3e-07	1.74e-06	609.43699705	730.4906021	743.16474487	4.58821774	0.04356563	-0.34951244
0.09529	11.37062	0.00173172	1.51e-06	0.0	3e-08	0.00031452	2.74e-06	4.3e-07	1.74e-06	609.54186813	730.49371456	743.13090504	4.56924093	0.04375294	-0.34948586
0.09539	11.374	0.00173294	1.52e-06	0.0	3e-08	0.00031327	2.75e-06	4.3e-07	1.74e-06	609.64630581	730.49741055	743.09719385	4.55006801	0.04394223	-0.34945939
0.09549	11.37735	0.00173415	1.53e-06	0.0	3e-08	0.00031205	2.76e-06	4.4e-07	1.74e-06	609.75030564	730.50170182	743.06361262	4.53069281	0.04413364	-0.34943301
0.09559	11.38065	0.00173533	1.53e-06	0.0	3e-08	0.00031084	2.78e-06	4.4e-07	1.74e-06	609.85386065	730.50660537	743.03016346	4.51093352	0.04433201	-0.34940676
0.09569	11.38391	0.0017365	1.54e-06	0.0	3e-08	0.00030964	2.79e-06	4.4e-07	1.74e-06	609.95696603	730.51213379	742.99684779	4.49104071	0.04453059	-0.3493806
0.09579	11.38713	0.00173766	1.54e-06	0.0	3e-08	0.00030847	2.8e-06	4.4e-07	1.74e-06	610.05961704	730.51829968	742.96366705	4.47090087	0.0447324	-0.34935454
0.09589	11.3903	0.0017388	1.55e-06	0.0	3e-08	0.00030731	2.82e-06	4.5e-07	1.75e-06	610.16180805	730.52511746	742.93062295	4.45050368	0.04493766	-0.34932859
0.09599	11.39344	0.00173992	1.56e-06	0.0	3e-08	0.00030616	2.83e-06	4.5e-07	1.75e-06	610.26353319	730.53260207	742.89771722	4.42983853	0.04514665	-0.34930275
0.09609	11.39653	0.00174102	1.56e-06	0.0	3e-08	0.00030504	2.84e-06	4.5e-07	1.75e-06	610.36478637	730.540769	742.86495172	4.40889445	0.04535963	-0.34927702
0.09619	11.39958	0.00174211	1.57e-06	0.0	3e-08	0.00030393	2.85e-06	4.5e-07	1.75e-06	610.46556121	730.54963432	742.83232832	4.38766012	0.04557686	-0.3492514
0.09629	11.40258	0.00174318	1.57e-06	0.0	3e-08	0.00030284	2.87e-06	4.5e-07	1.75e-06	610.56584972	730.55921865	742.79984944	4.36599184	0.04580381	-0.34922591
0.09639	11.40554	0.00174423	1.58e-06	0.0	3e-08	0.00030176	2.88e-06	4.6e-07	1.75e-06	610.66564407	730.56954182	742.76751737	4.34406712	0.04603334	-0.34920052
0.09649	11.40845	0.00174527	1.58e-06	0.0	3e-08	0.00030071	2.89e-06	4.6e-07	1.75e-06	610.76493754	730.58062054	742.73533415	4.32179572	0.0462688	-0.34917525
0.09659	11.41132	0.00174629	1.59e-06	0.0	3e-08	0.00029967	2.9e-06	4.6e-07	1.75e-06	610.8637222	730.59247472	742.70330213	4.29916199	0.04651062	-0.3491501
0.09669	11.41415	0.00174729	1.59e-06	0.0	3e-08	0.00029865	2.92e-06	4.6e-07	1.75e-06	610.96198973	730.60512514	742.67142379	4.27614978	0.04675924	-0.34912507
0.09679	11.41692	0.00174827	1.6e-06	0.0	3e-08	0.00029764	2.93e-06	4.6e-07	1.76e-06	611.05973149	730.61859344	742.6397017	4.25274239	0.04701513	-0.34910016
0.09689	11.41965	0.00174924	1.6e-06	0.0	3e-08	0.00029666	2.94e-06	4.7e-07	1.76e-06	611.15693841	730.63290218	742.60813855	4.2289226	0.04727875	-0.34907537
0.09699	11.42234	0.00175019	1.61e-06	0.0	3e-08	0.00029569	2.95e-06	4.7e-07	1.76e-06	611.25359998	730.64807733	742.57673747	4.20451863	0.04755569	-0.34905072
0.09709	11.42497	0.00175112	1.61e-06	0.0	3e-08	0.00029474	2.96e-06	4.7e-07	1.76e-06	611.34970371	730.66414933	742.54550212	4.17968837	0.04784064	-0.34902619
0.09719	11.42756	0.00175203	1.62e-06	0.0	3e-08	0.00029381	2.97e-06	4.7e-07	1.76e-06	611.44523951	730.68114326	742.51443551	4.15433831	0.04813659	-0.3490018
0.09729	11.43009	0.00175292	1.62e-06	0.0	3e-08	0.0002929	2.98e-06	4.7e-07	1.76e-06	611.54019536	730.69908858	742.48354119	4.12843861	0.04844443	-0.34897754
0.09739	11.43258	0.0017538	1.63e-06	0.0	3e-08	0.000292	3e-06	4.7e-07	1.76e-06	611.63455856	730.71801639	742.45282291	4.10195806	0.0487651	-0.34895342
0.09749	11.43501	0.00175465	1.63e-06	0.0	3e-08	0.00029113	3.01e-06	4.8e-07	1.76e-06	611.72831471	730.73796187	742.4222849	4.07471853	0.04910498	-0.34892944
0.09759	11.43739	0.00175549	1.64e-06	0.0	3e-08	0.00029027	3.02e-06	4.8e-07	1.76e-06	611.82144704	730.75896588	742.39193209	4.04685131	0.04945895	-0.34890561
0.09769	11.43972	0.00175631	1.64e-06	0.0	3e-08	0.00028944	3.03e-06	4.8e-07	1.76e-06	611.9139408	730.78106435	742.36176883	4.01825143	0.04983068	-0.34888193
0.09779	11.442	0.00175711	1.65e-06	0.0	3e-08	0.00028862	3.04e-06	4.8e-07	1.76e-06	612.00577893	730.80429864	742.33180013	3.98887199	0.05022164	-0.3488584
0.09789	11.44422	0.00175789	1.65e-06	0.0	3e-08	0.00028782	3.05e-06	4.8e-07	1.76e-06	612.09694334	730.82871268	742.3020313	3.95866384	0.05063341	-0.34883503
0.09799	11.44638	0.00175865	1.66e-06	0.0	3e-08	0.00028705	3.06e-06	4.8e-07	1.77e-06	612.18741382	730.85435538	742.27246825	3.92742081	0.05107344	-0.34881182
0.09809	11.44849	0.00175939	1.66e-06	0.0	3e-08	0.00028629	3.07e-06	4.9e-07	1.77e-06	612.27716642	730.88128467	742.24311799	3.89520118	0.05153924	-0.34878877
0.09819	11.45054	0.0017601	1.66e-06	0.0	3e-08	0.00028556	3.08e-06	4.9e-07	1.77e-06	612.36617829	730.90955577	742.2139872	3.8618808	0.05203519	-0.3487659
0.09829	11.45253	0.0017608	1.67e-06	0.0	3e-08	0.00028485	3.08e-06	4.9e-07	1.77e-06	612.45442359	730.93923102	742.18508343	3.82737109	0.05256429	-0.34874321
0.09839	11.45446	0.00176148	1.67e-06	0.0	3e-08	0.00028415	3.09e-06	4.9e-07	1.77e-06	612.54187114	730.97038569	742.15641574	3.79132586	0.0531395	-0.34872071
0.09849	11.45633	0.00176213	1.68e-06	0.0	3e-08	0.00028349	3.1e-06	4.9e-07	1.77e-06	612.62848916	731.00309642	742.1279934	3.75389078	0.05375477	-0.34869839
0.09859	11.45814	0.00176276	1.68e-06	0.0	3e-08	0.00028284	3.11e-06	4.9e-07	1.77e-06	612.71424296	731.03744682	742.0998265	3.71483718	0.05441847	-0.34867628
0.09869	11.45988	0.00176337	1.68e-06	0.0	3e-08	0.00028222	3.12e-06	4.9e-07	1.77e-06	612.7990931	731.07353167	742.07192649	3.67382225	0.05514298	-0.34865438
0.09879	11.46155	0.00176396	1.69e-06	0.0	3e-08	0.00028162	3.13e-06	5e-07	1.77e-06	612.88299249	731.11146358	742.04430703	3.63071836	0.05593281	-0.3486327
0.09889	11.46316	0.00176452	1.69e-06	0.0	3e-08	0.00028104	3.13e-06	5e-07	1.77e-06	612.96589134	731.15136168	742.01698253	3.58519766	0.05680036	-0.34861125
0.09899	11.46469	0.00176506	1.69e-06	0.0	3e-08	0.00028049	3.14e-06	5e-07	1.77e-06	613.04772916	731.19337232	741.98997048	3.53682535	0.05776313	-0.34859005
0.09909	11.46615	0.00176557	1.7e-06	0.0	3e-08	0.00027997	3.15e-06	5e-07	1.77e-06	613.12843951	731.23765536	741.96329007	3.48534649	0.05882979	-0.3485691
0.09919	11.46754	0.00176605	1.7e-06	0.0	3e-08	0.00027947	3.16e-06	5e-07	1.77e-06	613.20794442	731.28439863	741.9369638	3.43000114	0.06002977	-0.34854844
0.09929	11.46885	0.00176651	1.7e-06	0.0	3e-08	0.00027901	3.16e-06	5e-07	1.77e-06	613.28614921	731.33382966	741.91101893	3.37021724	0.0613851	-0.34852808
0.09939	11.47007	0.00176694	1.7e-06	0.0	3e-08	0.00027857	3.17e-06	5e-07	1.77e-06	613.3629398	731.38622257	741.88548826	3.30471299	0.06294612	-0.34850805
0.09949	11.47121	0.00176734	1.71e-06	0.0	3e-08	0.00027816	3.17e-06	5e-07	1.77e-06	613.43817784	731.44190923	741.86041152	3.23244672	0.06475356	-0.34848837
0.09959	11.47225	0.00176771	1.71e-06	0.0	3e-08	0.00027778	3.18e-06	5e-07	1.77e-06	613.51168707	731.50131207	741.83583924	3.15130593	0.06689192	-0.34846909
0.09969	11.4732	0.00176804	1.71e-06	0.0	3e-08	0.00027744	3.18e-06	5.1e-07	1.78e-06	613.58323642	731.56498424	741.81183757	3.05845089	0.06947559	-0.34845026
0.09979	11.47405	0.00176834	1.71e-06	0.0	3e-08	0.00027714	3.19e-06	5.1e-07	1.78e-06	613.65251313	731.63367298	741.7884959	2.9489326	0.07270568	-0.34843196
0.09989	11.47478	0.00176859	1.71e-06	0.0	3e-08	0.00027688	3.19e-06	5.1e-07	1.78e-06	613.7190589	731.70846942	741.76594498	2.81440167	0.0769241	-0.34841428
0.09999	11.47538	0.0017688	1.72e-06	0.0	3e-08	0.00027666	3.19e-06	5.1e-07	1.78e-06	613.78213949	731.79111245	741.74439393	2.63655463	0.08288625	-0.3483974
0.10001	11.47548	0.00176884	1.72e-06	0.0	3e-08	0.00027662	3.19e-06	5.1e-07	1.78e-06	613.79423733	731.80882387	741.74023284	1273.02808571	32.71690348	37.40925101
