# Supplementary material for: Dataset for the simulated biomass pyrolysis in rotary kilns with varying particle residence time distributions
Source: Data Brief. 2021 Nov 23;39:107603. doi: 10.1016/j.dib.2021.107603 (PMC8633881; doi:10.1016/j.dib.2021.107603)
Supplement: Supplementary Data S1 — Supplementary Raw Research Data. This is open data under the CC BY license http://creativecommons.org/licenses/by/4.0/ [file mmc1.zip › supplementary/111/logFiles/log_Pe16]

l,m	Tau,s	F_w,kg/s	F_is,kg/s	F_c,kg/s	F_rt,kg/s	F_w_wet,kg/s	F_it,kg/s	F_g,kg/s	F_H2O_g,kg/s	T_b,K	T_g,K	T_w,K	q_bed,kW/m	q_gas,kW/m	q_loss,kW/m
1e-05	0.00086	0.0	0.0	0.0	0.0	0.00205282	0.0	0.0	0.0	298.22086995	298.66906969	833.12943076	26.19356984	3.60803255	-0.42016379
0.0001	0.01636	0.0	0.0	0.0	0.0	0.00205282	0.0	0.0	0.0	298.85805157	303.33295932	832.94446783	26.15493324	3.59968886	-0.42001854
0.0002	0.03358	0.0	0.0	0.0	0.0	0.00205282	0.0	0.0	0.0	299.56466601	308.49851162	832.7392924	26.11210607	3.59015835	-0.4198574
0.0003	0.05079	0.0	0.0	0.0	0.0	0.00205282	0.0	0.0	0.0	300.26984814	313.64626851	832.53447494	26.06939773	3.58031787	-0.41969655
0.0004	0.068	0.0	0.0	0.0	0.0	0.00205282	0.0	0.0	0.0	300.97360278	318.77583359	832.33001674	26.02680511	3.57017633	-0.41953598
0.0005	0.08519	0.0	0.0	0.0	0.0	0.00205282	0.0	0.0	0.0	301.6759347	323.88680291	832.12591914	25.98432688	3.55971545	-0.4193757
0.0006	0.10238	0.0	0.0	0.0	0.0	0.00205282	0.0	0.0	0.0	302.37684865	328.9787844	831.9221834	25.94196438	3.5489599	-0.4192157
0.0007	0.11955	0.0	0.0	0.0	0.0	0.00205282	0.0	0.0	0.0	303.07634939	334.05137921	831.71881083	25.89971415	3.53787759	-0.41905599
0.0008	0.13672	0.0	0.0	0.0	0.0	0.00205282	0.0	0.0	0.0	303.77444154	339.10416994	831.51580288	25.8575791	3.52649222	-0.41889656
0.0009	0.15388	0.0	0.0	0.0	0.0	0.00205282	0.0	0.0	0.0	304.47112989	344.13676412	831.31316081	25.81555847	3.51479753	-0.41873742
0.001	0.17104	0.0	0.0	0.0	0.0	0.00205282	0.0	0.0	0.0	305.16641901	349.14873985	831.1108861	25.77364653	3.50275672	-0.41857857
0.0011	0.18818	0.0	0.0	0.0	0.0	0.00205282	0.0	0.0	0.0	305.86031356	354.13968511	830.90898016	25.73184992	3.49041243	-0.41842001
0.0012	0.20532	0.0	0.0	0.0	0.0	0.00205282	0.0	0.0	0.0	306.55281819	359.10918971	830.7074444	25.69015963	3.47771768	-0.41826175
0.0013	0.22245	0.0	0.0	0.0	0.0	0.00205282	0.0	0.0	0.0	307.24393719	364.05680544	830.5062805	25.64858185	3.46470238	-0.41810377
0.0014	0.23957	0.0	0.0	0.0	0.0	0.00205282	0.0	0.0	0.0	307.93367525	368.98212648	830.30548984	25.60711544	3.45136105	-0.41794609
0.0015	0.25668	0.0	0.0	0.0	0.0	0.00205282	0.0	0.0	0.0	308.62203698	373.88473528	830.10507387	25.5657606	3.43769466	-0.4177887
0.0016	0.27379	0.0	0.0	0.0	0.0	0.00205282	0.0	0.0	0.0	309.30902697	378.76421527	829.90503404	25.52451754	3.42370421	-0.4176316
0.0017	0.29088	0.0	0.0	0.0	0.0	0.00205282	0.0	0.0	0.0	309.99464982	383.62015088	829.70537178	25.48338646	3.40939067	-0.41747479
0.0018	0.30797	0.0	0.0	0.0	0.0	0.00205282	0.0	0.0	0.0	310.67890981	388.45210461	829.50608876	25.44234462	3.39467767	-0.41731832
0.0019	0.32505	0.0	0.0	0.0	0.0	0.00205282	0.0	0.0	0.0	311.36181094	393.25962212	829.30718681	25.40142331	3.37967102	-0.41716212
0.002	0.34212	0.0	0.0	0.0	0.0	0.00205282	0.0	0.0	0.0	312.04335807	398.04230584	829.10866719	25.36061083	3.36433158	-0.41700622
0.0021	0.35919	0.0	0.0	0.0	0.0	0.00205282	0.0	0.0	0.0	312.72355567	402.79973264	828.91053143	25.31990707	3.34865926	-0.41685061
0.0022	0.37624	0.0	0.0	0.0	0.0	0.00205282	0.0	0.0	0.0	313.40240821	407.53147944	828.71278104	25.27931191	3.33265396	-0.4166953
0.0023	0.39329	0.0	0.0	0.0	0.0	0.00205282	0.0	0.0	0.0	314.07992015	412.23712321	828.51541756	25.23882523	3.3163156	-0.41654029
0.0024	0.41033	0.0	0.0	0.0	0.0	0.00205282	0.0	0.0	0.0	314.75609538	416.91623799	828.31844272	25.19842051	3.29961147	-0.41638563
0.0025	0.42736	0.0	0.0	0.0	0.0	0.00205282	0.0	0.0	0.0	315.43093805	421.56839937	828.12185814	25.15813494	3.28258755	-0.41623124
0.0026	0.44438	0.0	0.0	0.0	0.0	0.00205282	0.0	0.0	0.0	316.10445274	426.19318505	827.92566531	25.11795363	3.26522553	-0.41607716
0.0027	0.4614	0.0	0.0	0.0	0.0	0.00205282	0.0	0.0	0.0	316.7766437	430.79017132	827.72986582	25.07787609	3.24752486	-0.41592339
0.0028	0.47841	0.0	0.0	0.0	0.0	0.00205282	0.0	0.0	0.0	317.44751518	435.35893441	827.53446128	25.03790185	3.22948498	-0.41576993
0.0029	0.4954	0.0	0.0	0.0	0.0	0.00205282	0.0	0.0	0.0	318.11707141	439.89905051	827.33945329	24.9980304	3.21110534	-0.41561677
0.003	0.51239	0.0	0.0	0.0	0.0	0.00205282	0.0	0.0	0.0	318.7853162	444.41016942	827.14484322	24.95824454	3.19245656	-0.41546396
0.0031	0.52937	0.0	0.0	0.0	0.0	0.00205282	0.0	0.0	0.0	319.45225376	448.89186025	826.95063271	24.91856796	3.17343521	-0.41531144
0.0032	0.54635	0.0	0.0	0.0	0.0	0.00205282	0.0	0.0	0.0	320.11788824	453.34370196	826.75682339	24.87899045	3.15408201	-0.41515923
0.0033	0.56331	0.0	0.0	0.0	0.0	0.00205282	0.0	0.0	0.0	320.7822237	457.76528646	826.56341684	24.83951133	3.13439731	-0.41500735
0.0034	0.58027	0.0	0.0	0.0	0.0	0.00205282	0.0	0.0	0.0	321.44526417	462.15620707	826.37041464	24.80012989	3.11438147	-0.41485578
0.0035	0.59722	0.0	0.0	0.0	0.0	0.00205282	0.0	0.0	0.0	322.10701363	466.51606303	826.17781836	24.76084053	3.09412046	-0.41470452
0.0036	0.61416	0.0	0.0	0.0	0.0	0.00205282	0.0	0.0	0.0	322.76747594	470.84458793	825.98562892	24.72164889	3.07350361	-0.41455359
0.0037	0.63109	0.0	0.0	0.0	0.0	0.00205282	0.0	0.0	0.0	323.42665508	475.14132597	825.79384816	24.6825519	3.05257301	-0.41440298
0.0038	0.64801	0.0	0.0	0.0	0.0	0.00205282	0.0	0.0	0.0	324.08455495	479.40589855	825.60247759	24.64354874	3.0313307	-0.4142527
0.0039	0.66493	0.0	0.0	0.0	0.0	0.00205282	0.0	0.0	0.0	324.7411794	483.63793067	825.41151866	24.60463862	3.0097787	-0.41410274
0.004	0.68184	0.0	0.0	0.0	0.0	0.00205282	0.0	0.0	0.0	325.39653226	487.83705096	825.22097285	24.56582075	2.98791903	-0.4139531
0.0041	0.69874	0.0	0.0	0.0	0.0	0.00205282	0.0	0.0	0.0	326.05061733	492.00292544	825.03084145	24.52708969	2.96586704	-0.41380378
0.0042	0.71563	0.0	0.0	0.0	0.0	0.00205282	0.0	0.0	0.0	326.70343832	496.13530803	824.84112531	24.48845089	2.94347214	-0.41365479
0.0043	0.73251	0.0	0.0	0.0	0.0	0.00205282	0.0	0.0	0.0	327.35499899	500.23379198	824.6518261	24.44990115	2.92079508	-0.41350614
0.0044	0.74938	0.0	0.0	0.0	0.0	0.00205282	0.0	0.0	0.0	328.00530303	504.29804629	824.46294513	24.41143958	2.89783984	-0.41335781
0.0045	0.76625	0.0	0.0	0.0	0.0	0.00205282	0.0	0.0	0.0	328.65435412	508.32774608	824.27448368	24.37306531	2.87461039	-0.41320981
0.0046	0.78311	0.0	0.0	0.0	0.0	0.00205282	0.0	0.0	0.0	329.30215588	512.32257256	824.08644301	24.33477747	2.8511107	-0.41306214
0.0047	0.79995	0.0	0.0	0.0	0.0	0.00205282	0.0	0.0	0.0	329.94871188	516.28227286	823.89882405	24.29656971	2.82746135	-0.4129148
0.0048	0.81679	0.0	0.0	0.0	0.0	0.00205282	0.0	0.0	0.0	330.59402564	520.20660694	823.71162768	24.25844874	2.80350432	-0.41276779
0.0049	0.83363	0.0	0.0	0.0	0.0	0.00205282	0.0	0.0	0.0	331.23810072	524.09524808	823.52485523	24.22041072	2.77930707	-0.41262112
0.005	0.85045	0.0	0.0	0.0	0.0	0.00205282	0.0	0.0	0.0	331.88094061	527.94792579	823.33850775	24.18245468	2.75487535	-0.41247478
0.0051	0.86727	0.0	0.0	0.0	0.0	0.00205282	0.0	0.0	0.0	332.52254877	531.7643779	823.15258627	24.14457966	2.73021491	-0.41232878
0.0052	0.88407	0.0	0.0	0.0	0.0	0.00205282	0.0	0.0	0.0	333.16292862	535.54435059	822.96709177	24.1067847	2.70533151	-0.41218311
0.0053	0.90087	0.0	0.0	0.0	0.0	0.00205282	0.0	0.0	0.0	333.80208348	539.28769394	822.78202469	24.06906239	2.6803694	-0.41203776
0.0054	0.91766	0.0	0.0	0.0	0.0	0.00205282	0.0	0.0	0.0	334.44001669	542.99418813	822.59738588	24.03142116	2.65513274	-0.41189276
0.0055	0.93444	0.0	0.0	0.0	0.0	0.00205282	0.0	0.0	0.0	335.07673158	546.66359222	822.41317628	23.99385635	2.62970671	-0.4117481
0.0056	0.95122	0.0	0.0	0.0	0.0	0.00205282	0.0	0.0	0.0	335.71223144	550.29570617	822.22939664	23.95636695	2.60409795	-0.41160377
0.0057	0.96798	0.0	0.0	0.0	0.0	0.00205282	0.0	0.0	0.0	336.34651949	553.8903393	822.04604768	23.91895198	2.57831299	-0.41145979
0.0058	0.98474	0.0	0.0	0.0	0.0	0.00205282	0.0	0.0	0.0	336.97959896	557.44731018	821.86313006	23.88161042	2.55235824	-0.41131614
0.0059	1.00149	0.0	0.0	0.0	0.0	0.00205282	0.0	0.0	0.0	337.61147302	560.96644646	821.68064443	23.84434131	2.52624003	-0.41117284
0.006	1.01823	0.0	0.0	0.0	0.0	0.00205282	0.0	0.0	0.0	338.2421448	564.44758475	821.49859138	23.80714366	2.49996454	-0.41102987
0.0061	1.03496	0.0	0.0	0.0	0.0	0.00205282	0.0	0.0	0.0	338.87161741	567.89057049	821.31697149	23.77001649	2.47353786	-0.41088725
0.0062	1.05168	0.0	0.0	0.0	0.0	0.00205282	0.0	0.0	0.0	339.49989383	571.29539239	821.13578454	23.73294809	2.44721966	-0.41074493
0.0063	1.0684	0.0	0.0	0.0	0.0	0.00205282	0.0	0.0	0.0	340.12697704	574.66200886	820.95503053	23.69595398	2.42062639	-0.41060298
0.0064	1.0851	0.0	0.0	0.0	0.0	0.00205282	0.0	0.0	0.0	340.7528701	577.99021564	820.77471032	23.65902635	2.3939254	-0.41046137
0.0065	1.1018	0.0	0.0	0.0	0.0	0.00205282	0.0	0.0	0.0	341.37757595	581.27992456	820.59482416	23.62216415	2.36712507	-0.41032011
0.0066	1.11849	0.0	0.0	0.0	0.0	0.00205282	0.0	0.0	0.0	342.00109752	584.53105896	820.41537227	23.58536629	2.34023376	-0.41017918
0.0067	1.13517	0.0	0.0	0.0	0.0	0.00205282	0.0	0.0	0.0	342.62343768	587.74355359	820.2363548	23.5486317	2.31325981	-0.4100386
0.0068	1.15185	0.0	0.0	0.0	0.0	0.00205282	0.0	0.0	0.0	343.24459928	590.91735468	820.05777186	23.51195933	2.28621157	-0.40989837
0.0069	1.16851	0.0	0.0	0.0	0.0	0.00205282	0.0	0.0	0.0	343.86458513	594.05241985	819.87962351	23.4753481	2.25909734	-0.40975848
0.007	1.18517	0.0	0.0	0.0	0.0	0.00205282	0.0	0.0	0.0	344.483398	597.14871812	819.70190975	23.43879694	2.23192543	-0.40961893
0.0071	1.20181	0.0	0.0	0.0	0.0	0.00205282	0.0	0.0	0.0	345.10104065	600.20628323	819.52463022	23.40230292	2.20487228	-0.40947968
0.0072	1.21845	0.0	0.0	0.0	0.0	0.00205282	0.0	0.0	0.0	345.71751581	603.225223	819.34778411	23.36586784	2.17768882	-0.4093408
0.0073	1.23508	0.0	0.0	0.0	0.0	0.00205282	0.0	0.0	0.0	346.33282614	606.20546658	819.17137175	23.32948944	2.15049007	-0.40920226
0.0074	1.2517	0.0	0.0	0.0	0.0	0.00205282	0.0	0.0	0.0	346.94697426	609.14704871	818.99539282	23.29316666	2.1232863	-0.40906406
0.0075	1.26832	0.0	0.0	0.0	0.0	0.00205282	0.0	0.0	0.0	347.55996279	612.05001772	818.81984695	23.25689839	2.09608786	-0.40892621
0.0076	1.28492	0.0	0.0	0.0	0.0	0.00205282	0.0	0.0	0.0	348.17179429	614.91443561	818.64473368	23.22068355	2.0689052	-0.4087887
0.0077	1.30152	0.0	0.0	0.0	0.0	0.00205282	0.0	0.0	0.0	348.78247131	617.74037811	818.47005254	23.18452106	2.04174883	-0.40865153
0.0078	1.3181	0.0	0.0	0.0	0.0	0.00205282	0.0	0.0	0.0	349.39199634	620.5279348	818.29580294	23.14840984	2.01462935	-0.4085147
0.0079	1.33468	0.0	0.0	0.0	0.0	0.00205282	0.0	0.0	0.0	350.00037186	623.2772092	818.12198426	23.11234881	1.98755745	-0.40837821
0.008	1.35125	0.0	0.0	0.0	0.0	0.00205282	0.0	0.0	0.0	350.60760033	625.98830732	817.94859584	23.07634762	1.96048418	-0.40824203
0.0081	1.36782	0.0	0.0	0.0	0.0	0.00205282	0.0	0.0	0.0	351.21368447	628.66126733	817.77563723	23.04038893	1.93351071	-0.40810621
0.0082	1.38437	0.0	0.0	0.0	0.0	0.00205282	0.0	0.0	0.0	351.81862646	631.29628844	817.60310743	23.00447835	1.90661078	-0.40797072
0.0083	1.40091	0.0	0.0	0.0	0.0	0.00205282	0.0	0.0	0.0	352.42242868	633.89351955	817.43100558	22.96861495	1.87979462	-0.40783557
0.0084	1.41745	0.0	0.0	0.0	0.0	0.00205282	0.0	0.0	0.0	353.02509346	636.45312268	817.25933075	22.93279778	1.85307252	-0.40770076
0.0085	1.43398	0.0	0.0	0.0	0.0	0.00205282	0.0	0.0	0.0	353.62662311	638.9752729	817.08808196	22.89702591	1.8264548	-0.40756628
0.0086	1.4505	0.0	0.0	0.0	0.0	0.00205282	0.0	0.0	0.0	354.22701992	641.46015847	816.91725816	22.86129842	1.79995182	-0.40743213
0.0087	1.46701	0.0	0.0	0.0	0.0	0.00205282	0.0	0.0	0.0	354.82628613	643.90798077	816.74685823	22.82561439	1.77357401	-0.40729832
0.0088	1.48351	0.0	0.0	0.0	0.0	0.00205282	0.0	0.0	0.0	355.42442396	646.31895436	816.576881	22.78997291	1.74733182	-0.40716484
0.0089	1.5	0.0	0.0	0.0	0.0	0.00205282	0.0	0.0	0.0	356.02143562	648.69330704	816.40732522	22.75437754	1.72117261	-0.40703169
0.009	1.51649	0.0	0.0	0.0	0.0	0.00205282	0.0	0.0	0.0	356.61732362	651.03102839	816.23819082	22.71883213	1.6950397	-0.40689888
0.0091	1.53296	0.0	0.0	0.0	0.0	0.00205282	0.0	0.0	0.0	357.21208993	653.33248858	816.06947587	22.68332044	1.66916099	-0.40676639
0.0092	1.54943	0.0	0.0	0.0	0.0	0.00205281	0.0	0.0	0.0	357.80573669	655.59794195	815.90117897	22.64784932	1.64343781	-0.40663422
0.0093	1.56589	0.0	0.0	0.0	0.0	0.00205281	0.0	0.0	0.0	358.39826602	657.82763935	815.73329878	22.61241805	1.61787832	-0.40650239
0.0094	1.58234	1e-08	0.0	0.0	0.0	0.00205281	0.0	0.0	0.0	358.98968003	660.0218417	815.56583387	22.57702597	1.59249063	-0.40637088
0.0095	1.59878	1e-08	0.0	0.0	0.0	0.00205281	0.0	0.0	0.0	359.57998078	662.18081987	815.3987828	22.5416724	1.56728274	-0.4062397
0.0096	1.61522	1e-08	0.0	0.0	0.0	0.00205281	0.0	0.0	0.0	360.16917036	664.3048545	815.23214405	22.5063567	1.54226261	-0.40610884
0.0097	1.63164	1e-08	0.0	0.0	0.0	0.00205281	0.0	0.0	0.0	360.75725079	666.39423594	815.06591606	22.47107821	1.5174381	-0.4059783
0.0098	1.64806	1e-08	0.0	0.0	0.0	0.00205281	0.0	0.0	0.0	361.34422408	668.44926407	814.90009723	22.43583634	1.492817	-0.40584808
0.0099	1.66446	1e-08	0.0	0.0	0.0	0.00205281	0.0	0.0	0.0	361.93009248	670.47005659	814.73468688	22.40064595	1.46816151	-0.40571819
0.01	1.68086	1e-08	0.0	0.0	0.0	0.00205281	0.0	0.0	0.0	362.51485793	672.45695543	814.56968318	22.36548213	1.44386483	-0.40558862
0.0101	1.69725	1e-08	0.0	0.0	0.0	0.00205281	0.0	0.0	0.0	363.09852235	674.41031403	814.40508426	22.33035457	1.41977196	-0.40545936
0.0102	1.71363	1e-08	0.0	0.0	0.0	0.00205281	0.0	0.0	0.0	363.68108772	676.33043995	814.24088846	22.29526287	1.39588784	-0.40533041
0.0103	1.73001	1e-08	0.0	0.0	0.0	0.00205281	0.0	0.0	0.0	364.26255601	678.21764644	814.0770941	22.26020664	1.3722172	-0.40520179
0.0104	1.74637	1e-08	0.0	0.0	0.0	0.00205281	0.0	0.0	0.0	364.84292916	680.07225214	813.91369948	22.22518555	1.34876459	-0.40507347
0.0105	1.76273	1e-08	0.0	0.0	0.0	0.00205281	0.0	0.0	0.0	365.4222091	681.89458086	813.75070285	22.19019926	1.32553432	-0.40494547
0.0106	1.77907	1e-08	0.0	0.0	0.0	0.00205281	0.0	0.0	0.0	366.00039776	683.68496119	813.58810246	22.15524746	1.30253055	-0.40481777
0.0107	1.79541	1e-08	0.0	0.0	0.0	0.00205281	0.0	0.0	0.0	366.57749705	685.44372632	813.42589651	22.12032988	1.27975721	-0.40469039
0.0108	1.81174	1e-08	0.0	0.0	0.0	0.00205281	0.0	0.0	0.0	367.15350887	687.17117689	813.26408341	22.08544791	1.25714723	-0.40456333
0.0109	1.82806	1e-08	0.0	0.0	0.0	0.00205281	0.0	0.0	0.0	367.72843512	688.86763794	813.10266144	22.05059874	1.23481422	-0.40443656
0.011	1.84437	1e-08	0.0	0.0	0.0	0.00205281	0.0	0.0	0.0	368.30227767	690.53347104	812.94162864	22.01578323	1.21271542	-0.4043101
0.0111	1.86067	1e-08	0.0	0.0	0.0	0.00205281	0.0	0.0	0.0	368.87503839	692.16901713	812.78098316	21.98100122	1.19085316	-0.40418394
0.0112	1.87697	1e-08	0.0	0.0	0.0	0.00205281	0.0	0.0	0.0	369.44671915	693.77461945	812.62072317	21.94625257	1.16922956	-0.40405809
0.0113	1.89325	1e-08	0.0	0.0	0.0	0.00205281	0.0	0.0	0.0	370.0173218	695.35062322	812.46084681	21.91153713	1.14784651	-0.40393253
0.0114	1.90953	1e-08	0.0	0.0	0.0	0.00205281	0.0	0.0	0.0	370.58684819	696.8973753	812.3013522	21.87685483	1.12670563	-0.40380728
0.0115	1.9258	1e-08	0.0	0.0	0.0	0.0020528	0.0	0.0	0.0	371.15530017	698.41522391	812.14223748	21.84220558	1.10580835	-0.40368232
0.0116	1.94206	2e-08	0.0	0.0	0.0	0.0020528	0.0	0.0	0.0	371.72267956	699.90451826	811.98350074	21.80758934	1.08515581	-0.40355765
0.0117	1.95831	2e-08	0.0	0.0	0.0	0.0020528	0.0	0.0	0.0	372.28898814	701.36563476	811.82513999	21.77299901	1.06479999	-0.40343331
0.0118	1.97455	2e-08	0.0	0.0	0.0	0.0020528	0.0	0.0	0.0	372.85422763	702.79896584	811.66715318	21.73844545	1.0446631	-0.40330924
0.0119	1.99078	2e-08	0.0	0.0	0.0	0.0020528	0.0	0.0	0.0	373.41839993	704.20483343	811.50953851	21.70392417	1.02477824	-0.40318546
0.012	2.00701	2e-08	0.0	0.0	0.0	0.0020528	0.0	0.0	0.0	373.98150683	705.58359609	811.35229404	21.66943512	1.00514623	-0.40306198
0.0121	2.02322	2e-08	0.0	0.0	0.0	0.0020528	0.0	0.0	0.0	374.54355013	706.93561279	811.19541782	21.6349783	0.98576769	-0.40293878
0.0122	2.03943	2e-08	0.0	0.0	0.0	0.0020528	0.0	0.0	0.0	375.10453162	708.26124254	811.03890791	21.60055369	0.96664302	-0.40281588
0.0123	2.05563	2e-08	0.0	0.0	0.0	0.0020528	0.0	0.0	0.0	375.66445309	709.56084421	810.88276235	21.56616134	0.9477724	-0.40269325
0.0124	2.07181	2e-08	0.0	0.0	0.0	0.0020528	0.0	0.0	0.0	376.22331633	710.83477617	810.72697921	21.53180127	0.92915583	-0.40257092
0.0125	2.08799	2e-08	0.0	0.0	0.0	0.0020528	0.0	0.0	0.0	376.78112311	712.08339608	810.57155652	21.49747355	0.91079308	-0.40244886
0.0126	2.10417	2e-08	0.0	0.0	0.0	0.0020528	0.0	0.0	0.0	377.33787521	713.30706431	810.41649233	21.46317591	0.89269667	-0.40232709
0.0127	2.12033	3e-08	0.0	0.0	0.0	0.00205279	0.0	0.0	0.0	377.89357434	714.50615538	810.26178462	21.42891203	0.87484631	-0.4022056
0.0128	2.13648	3e-08	0.0	0.0	0.0	0.00205279	0.0	0.0	0.0	378.44822231	715.68101184	810.1074315	21.39468055	0.85724926	-0.40208439
0.0129	2.15263	3e-08	0.0	0.0	0.0	0.00205279	0.0	0.0	0.0	379.00182091	716.83198815	809.95343102	21.36048158	0.83990463	-0.40196345
0.013	2.16876	3e-08	0.0	0.0	0.0	0.00205279	0.0	0.0	0.0	379.55437189	717.95943695	809.79978124	21.32631526	0.82281134	-0.40184279
0.0131	2.18489	3e-08	0.0	0.0	0.0	0.00205279	0.0	0.0	0.0	380.10587702	719.06370878	809.64648024	21.29218173	0.80596809	-0.4017224
0.0132	2.20101	3e-08	0.0	0.0	0.0	0.00205279	0.0	0.0	0.0	380.65633809	720.14515185	809.49352608	21.25808117	0.7893734	-0.40160228
0.0133	2.21712	3e-08	0.0	0.0	0.0	0.00205279	0.0	0.0	0.0	381.20575685	721.20411172	809.34091686	21.22401375	0.77302557	-0.40148243
0.0134	2.23322	3e-08	0.0	0.0	0.0	0.00205278	0.0	0.0	0.0	381.75413508	722.24093112	809.18865067	21.18997969	0.75692273	-0.40136285
0.0135	2.24931	4e-08	0.0	0.0	0.0	0.00205278	0.0	0.0	0.0	382.30147455	723.25594961	809.03672562	21.15596808	0.74115463	-0.40124356
0.0136	2.26539	4e-08	0.0	0.0	0.0	0.00205278	0.0	0.0	0.0	382.84777664	724.24967135	808.88513913	21.1219952	0.72558662	-0.40112453
0.0137	2.28146	4e-08	0.0	0.0	0.0	0.00205278	0.0	0.0	0.0	383.39304337	725.22232622	808.73388977	21.08805668	0.71025435	-0.40100575
0.0138	2.29753	4e-08	0.0	0.0	0.0	0.00205278	0.0	0.0	0.0	383.93727651	726.17425138	808.58297565	21.05415166	0.69516464	-0.40088724
0.0139	2.31358	4e-08	0.0	0.0	0.0	0.00205278	0.0	0.0	0.0	384.48047782	727.10578158	808.43239491	21.02028039	0.68031495	-0.400769
0.014	2.32963	5e-08	0.0	0.0	0.0	0.00205277	0.0	0.0	0.0	385.02264906	728.01724758	808.28214568	20.98644315	0.66570248	-0.40065101
0.0141	2.34567	5e-08	0.0	0.0	0.0	0.00205277	0.0	0.0	0.0	385.563792	728.90897586	808.13222612	20.95264024	0.65132426	-0.40053328
0.0142	2.3617	5e-08	0.0	0.0	0.0	0.00205277	0.0	0.0	0.0	386.10390842	729.78128836	807.98263442	20.91887197	0.63717709	-0.4004158
0.0143	2.37772	5e-08	0.0	0.0	0.0	0.00205277	0.0	0.0	0.0	386.64300009	730.63450219	807.83336877	20.88513869	0.62325754	-0.40029858
0.0144	2.39373	5e-08	0.0	0.0	0.0	0.00205277	0.0	0.0	0.0	387.18106881	731.46892936	807.68442739	20.85144075	0.60956199	-0.40018161
0.0145	2.40973	6e-08	0.0	0.0	0.0	0.00205276	0.0	0.0	0.0	387.71811636	732.28487646	807.53580854	20.81777853	0.5960866	-0.40006489
0.0146	2.42573	6e-08	0.0	0.0	0.0	0.00205276	0.0	0.0	0.0	388.25414453	733.08264443	807.38751047	20.78415244	0.58282732	-0.39994843
0.0147	2.44171	6e-08	0.0	0.0	0.0	0.00205276	0.0	0.0	0.0	388.78915514	733.86252825	807.23953148	20.75056288	0.56977987	-0.3998322
0.0148	2.45769	6e-08	0.0	0.0	0.0	0.00205276	0.0	0.0	0.0	389.32314999	734.62481665	807.09186989	20.7170103	0.55693977	-0.39971623
0.0149	2.47365	7e-08	0.0	0.0	0.0	0.00205275	0.0	0.0	0.0	389.85613067	735.36989756	806.9445236	20.68344847	0.54471763	-0.39960058
0.015	2.48961	7e-08	0.0	0.0	0.0	0.00205275	0.0	0.0	0.0	390.38809801	736.09849224	806.79748902	20.64995612	0.53241242	-0.39948512
0.0151	2.50556	7e-08	0.0	0.0	0.0	0.00205275	0.0	0.0	0.0	390.91905464	736.81051649	806.65076612	20.61649989	0.5203203	-0.3993699
0.0152	2.5215	7e-08	0.0	0.0	0.0	0.00205275	0.0	0.0	0.0	391.44900234	737.50626062	806.50435319	20.58308013	0.50843746	-0.39925493
0.0153	2.53743	8e-08	0.0	0.0	0.0	0.00205274	0.0	0.0	0.0	391.9779429	738.18600943	806.35824859	20.5496972	0.49675992	-0.39914019
0.0154	2.55335	8e-08	0.0	0.0	0.0	0.00205274	0.0	0.0	0.0	392.50587812	738.850042	806.21245066	20.51635147	0.48528351	-0.39902569
0.0155	2.56926	8e-08	0.0	0.0	0.0	0.00205274	0.0	0.0	0.0	393.0328098	739.49863146	806.06695781	20.48304335	0.47400391	-0.39891144
0.0156	2.58516	9e-08	0.0	0.0	0.0	0.00205273	0.0	0.0	0.0	393.55873974	740.13204475	805.92176844	20.44977324	0.4629166	-0.39879741
0.0157	2.60106	9e-08	0.0	0.0	0.0	0.00205273	0.0	0.0	0.0	394.08366977	740.75054241	805.776881	20.41654157	0.45201692	-0.39868362
0.0158	2.61694	9e-08	0.0	0.0	0.0	0.00205272	0.0	0.0	0.0	394.60760171	741.35437837	805.63229396	20.38334879	0.44130001	-0.39857007
0.0159	2.63282	1e-07	0.0	0.0	0.0	0.00205272	0.0	0.0	0.0	395.13053738	741.94379969	805.48800583	20.35019534	0.43076083	-0.39845674
0.016	2.64869	1e-07	0.0	0.0	0.0	0.00205272	0.0	0.0	0.0	395.65247864	742.51904633	805.34401514	20.31708172	0.4203942	-0.39834365
0.0161	2.66454	1.1e-07	0.0	0.0	0.0	0.00205271	0.0	0.0	0.0	396.17342734	743.08035099	805.20032046	20.28400839	0.41019473	-0.39823078
0.0162	2.68039	1.1e-07	0.0	0.0	0.0	0.00205271	0.0	0.0	0.0	396.69338532	743.62793879	805.0569204	20.25097588	0.40015688	-0.39811814
0.0163	2.69623	1.1e-07	0.0	0.0	0.0	0.0020527	0.0	0.0	0.0	397.21235373	744.1623773	804.91381202	20.21791085	0.39097806	-0.39800584
0.0164	2.71206	1.2e-07	0.0	0.0	0.0	0.0020527	0.0	0.0	0.0	397.73033364	744.68426009	804.77099227	20.18493894	0.38146124	-0.39789368
0.0165	2.72789	1.2e-07	0.0	0.0	0.0	0.0020527	0.0	0.0	0.0	398.24732783	745.19336591	804.62846175	20.15200609	0.37212037	-0.39778175
0.0166	2.7437	1.3e-07	0.0	0.0	0.0	0.00205269	0.0	0.0	0.0	398.7633381	745.6899326	804.48621902	20.1191126	0.36295171	-0.39767004
0.0167	2.7595	1.3e-07	0.0	0.0	0.0	0.00205269	0.0	0.0	0.0	399.27836627	746.17419277	804.34426263	20.08625878	0.35395144	-0.39755856
0.0168	2.7753	1.4e-07	0.0	0.0	0.0	0.00205268	0.0	0.0	0.0	399.79241416	746.64637374	804.20259119	20.05344495	0.34511564	-0.3974473
0.0169	2.79108	1.4e-07	0.0	0.0	0.0	0.00205268	0.0	0.0	0.0	400.30548359	747.1066974	804.06120331	20.02067144	0.3364403	-0.39733626
0.017	2.80686	1.5e-07	0.0	0.0	0.0	0.00205267	0.0	0.0	0.0	400.81757638	747.5553801	803.92009764	19.98793858	0.32792133	-0.39722544
0.0171	2.82262	1.6e-07	0.0	0.0	0.0	0.00205266	0.0	0.0	0.0	401.32869437	747.99263254	803.77927284	19.95524671	0.31955454	-0.39711484
0.0172	2.83838	1.6e-07	0.0	0.0	0.0	0.00205266	0.0	0.0	0.0	401.8388394	748.41865966	803.63872761	19.92259617	0.31133565	-0.39700445
0.0173	2.85413	1.7e-07	0.0	0.0	0.0	0.00205265	0.0	0.0	0.0	402.34801331	748.83366052	803.49846068	19.88998731	0.30326028	-0.39689429
0.0174	2.86987	1.7e-07	0.0	0.0	0.0	0.00205265	0.0	0.0	0.0	402.85621794	749.23782817	803.35847079	19.85742051	0.29532397	-0.39678433
0.0175	2.8856	1.8e-07	0.0	0.0	0.0	0.00205264	0.0	0.0	0.0	403.36345516	749.63134958	803.21875673	19.82489612	0.28752217	-0.39667459
0.0176	2.90132	1.9e-07	0.0	0.0	0.0	0.00205263	0.0	0.0	0.0	403.86972682	750.01440549	803.0793173	19.79241452	0.27985024	-0.39656507
0.0177	2.91703	1.9e-07	0.0	0.0	0.0	0.00205263	0.0	0.0	0.0	404.3750339	750.3876263	802.94014922	19.75991474	0.27294075	-0.39645582
0.0178	2.93274	2e-07	0.0	0.0	0.0	0.00205262	0.0	0.0	0.0	404.87937821	750.75122374	802.80125117	19.72750168	0.2657033	-0.39634674
0.0179	2.94843	2.1e-07	0.0	0.0	0.0	0.00205261	0.0	0.0	0.0	405.38276206	751.10512668	802.66262311	19.6951299	0.25860896	-0.39623787
0.018	2.96411	2.2e-07	0.0	0.0	0.0	0.0020526	0.0	0.0	0.0	405.88518727	751.44952794	802.52426379	19.66279959	0.2516549	-0.39612921
0.0181	2.97979	2.2e-07	0.0	0.0	0.0	0.0020526	0.0	0.0	0.0	406.38665566	751.7846165	802.38617199	19.63051097	0.24483827	-0.39602076
0.0182	2.99546	2.3e-07	0.0	0.0	0.0	0.00205259	0.0	0.0	0.0	406.88716905	752.11057744	802.24834649	19.5982642	0.23815618	-0.39591252
0.0183	3.01111	2.4e-07	0.0	0.0	0.0	0.00205258	0.0	0.0	0.0	407.38672925	752.42759196	802.11078611	19.5660595	0.23160574	-0.39580448
0.0184	3.02676	2.5e-07	0.0	0.0	0.0	0.00205257	0.0	0.0	0.0	407.88533808	752.73583733	801.97348965	19.53389704	0.22518405	-0.39569666
0.0185	3.0424	2.6e-07	0.0	0.0	0.0	0.00205256	0.0	0.0	0.0	408.38299737	753.03548692	801.83645598	19.50177704	0.21888817	-0.39558904
0.0186	3.05803	2.7e-07	0.0	0.0	0.0	0.00205255	0.0	0.0	0.0	408.87970893	753.32671014	801.69968395	19.46969967	0.21271515	-0.39548162
0.0187	3.07365	2.8e-07	0.0	0.0	0.0	0.00205254	0.0	0.0	0.0	409.3754746	753.60967243	801.56317244	19.43766514	0.20666203	-0.39537441
0.0188	3.08926	2.9e-07	0.0	0.0	0.0	0.00205253	0.0	0.0	0.0	409.87029619	753.88453527	801.42692035	19.40567363	0.20072582	-0.39526741
0.0189	3.10486	3e-07	0.0	0.0	0.0	0.00205252	0.0	0.0	0.0	410.36417554	754.15145614	801.2909266	19.37372534	0.19490352	-0.3951606
0.019	3.12045	3.1e-07	0.0	0.0	0.0	0.00205251	0.0	0.0	0.0	410.85711448	754.4105885	801.15519013	19.34182047	0.18919212	-0.395054
0.0191	3.13603	3.2e-07	0.0	0.0	0.0	0.0020525	0.0	0.0	0.0	411.34911441	754.66234437	801.01970858	19.30993594	0.18388577	-0.3949476
0.0192	3.15161	3.3e-07	0.0	0.0	0.0	0.00205249	0.0	0.0	0.0	411.84017734	754.90676452	800.88448146	19.27811175	0.17847286	-0.3948414
0.0193	3.16717	3.4e-07	0.0	0.0	0.0	0.00205248	0.0	0.0	0.0	412.33030517	755.14394708	800.74950797	19.24633058	0.1731741	-0.3947354
0.0194	3.18273	3.5e-07	0.0	0.0	0.0	0.00205247	0.0	0.0	0.0	412.8194997	755.37404546	800.61478705	19.21459255	0.16798737	-0.3946296
0.0195	3.19827	3.6e-07	0.0	0.0	0.0	0.00205246	0.0	0.0	0.0	413.30776275	755.59721022	800.48031765	19.18289778	0.16291055	-0.394524
0.0196	3.21381	3.8e-07	0.0	0.0	0.0	0.00205244	0.0	0.0	0.0	413.79509613	755.81358906	800.34609873	19.15124637	0.15794155	-0.39441859
0.0197	3.22933	3.9e-07	0.0	0.0	0.0	0.00205243	0.0	0.0	0.0	414.28150164	756.0233269	800.21212928	19.11963843	0.15307827	-0.39431338
0.0198	3.24485	4e-07	0.0	0.0	0.0	0.00205242	0.0	0.0	0.0	414.76698108	756.22656582	800.07840826	19.08807408	0.14831864	-0.39420837
0.0199	3.26036	4.2e-07	0.0	0.0	0.0	0.0020524	0.0	0.0	0.0	415.25153628	756.42344517	799.9449347	19.05655341	0.14366061	-0.39410355
0.02	3.27586	4.3e-07	0.0	0.0	0.0	0.00205239	0.0	0.0	0.0	415.73516903	756.61410155	799.81170761	19.02507654	0.13910214	-0.39399893
0.0201	3.29135	4.4e-07	0.0	0.0	0.0	0.00205238	0.0	0.0	0.0	416.21788113	756.79866881	799.678726	18.99364355	0.13464118	-0.39389449
0.0202	3.30683	4.6e-07	0.0	0.0	0.0	0.00205236	0.0	0.0	0.0	416.6996744	756.97727814	799.54598894	18.96225456	0.13027573	-0.39379026
0.0203	3.3223	4.7e-07	0.0	0.0	0.0	0.00205235	0.0	0.0	0.0	417.18055063	757.15005804	799.41349547	18.93090965	0.12600378	-0.39368621
0.0204	3.33776	4.9e-07	0.0	0.0	0.0	0.00205233	0.0	0.0	0.0	417.66051163	757.31713435	799.28124466	18.89960979	0.12185604	-0.39358234
0.0205	3.35321	5.1e-07	0.0	0.0	0.0	0.00205231	0.0	0.0	0.0	418.13955925	757.47866228	799.14923532	18.86835364	0.11777718	-0.39347867
0.0206	3.36866	5.2e-07	0.0	0.0	0.0	0.0020523	0.0	0.0	0.0	418.61769526	757.63474026	799.01746674	18.83714186	0.11378646	-0.39337518
0.0207	3.38409	5.4e-07	0.0	0.0	0.0	0.00205228	0.0	0.0	0.0	419.09492145	757.78548769	798.885938	18.80597456	0.10988318	-0.39327189
0.0208	3.39951	5.6e-07	0.0	0.0	0.0	0.00205226	0.0	0.0	0.0	419.57123963	757.93102162	798.75464823	18.77485184	0.10606555	-0.39316879
0.0209	3.41493	5.7e-07	0.0	0.0	0.0	0.00205224	0.0	0.0	0.0	420.0466516	758.07145667	798.62359652	18.74377377	0.10233179	-0.39306587
0.021	3.43033	5.9e-07	0.0	0.0	0.0	0.00205223	0.0	0.0	0.0	420.52115915	758.20690509	798.49278202	18.71274044	0.09868014	-0.39296314
0.0211	3.44573	6.1e-07	0.0	0.0	0.0	0.00205221	0.0	0.0	0.0	420.99476409	758.33747678	798.36220386	18.68175192	0.09510887	-0.3928606
0.0212	3.46111	6.3e-07	0.0	0.0	0.0	0.00205219	0.0	0.0	0.0	421.4674682	758.46327928	798.23186119	18.65080829	0.09161626	-0.39275824
0.0213	3.47649	6.5e-07	0.0	0.0	0.0	0.00205217	0.0	0.0	0.0	421.93927329	758.58441786	798.10175318	18.61990963	0.08820061	-0.39265606
0.0214	3.49186	6.7e-07	0.0	0.0	0.0	0.00205215	0.0	0.0	0.0	422.41018114	758.70099551	797.971879	18.58905601	0.08486024	-0.39255407
0.0215	3.50721	6.9e-07	0.0	0.0	0.0	0.00205212	0.0	0.0	0.0	422.88019355	758.81311295	797.84223784	18.55824749	0.08159348	-0.39245227
0.0216	3.52256	7.2e-07	0.0	0.0	0.0	0.0020521	0.0	0.0	0.0	423.3493123	758.92086871	797.7128289	18.52748415	0.0783987	-0.39235064
0.0217	3.5379	7.4e-07	0.0	0.0	0.0	0.00205208	0.0	0.0	0.0	423.8175392	759.02435911	797.58365137	18.49676604	0.07527427	-0.3922492
0.0218	3.55323	7.6e-07	0.0	0.0	0.0	0.00205206	0.0	0.0	0.0	424.28487602	759.12368067	797.45470445	18.46609378	0.07223405	-0.39214793
0.0219	3.56855	7.8e-07	0.0	0.0	0.0	0.00205203	0.0	0.0	0.0	424.75132458	759.21893477	797.3259873	18.4354665	0.06925036	-0.39204684
0.022	3.58386	8.1e-07	0.0	0.0	0.0	0.00205201	0.0	0.0	0.0	425.21688663	759.31020376	797.19749921	18.40488466	0.06633299	-0.39194594
0.0221	3.59916	8.3e-07	0.0	0.0	0.0	0.00205198	0.0	0.0	0.0	425.68156398	759.39757608	797.06923942	18.37434832	0.06348044	-0.39184521
0.0222	3.61445	8.6e-07	0.0	0.0	0.0	0.00205196	0.0	0.0	0.0	426.14535839	759.48113818	796.9412072	18.34385753	0.06069124	-0.39174467
0.0223	3.62973	8.9e-07	0.0	0.0	0.0	0.00205193	0.0	0.0	0.0	426.60827165	759.56097452	796.8134018	18.31341235	0.05796394	-0.3916443
0.0224	3.64501	9.1e-07	0.0	0.0	0.0	0.00205191	0.0	0.0	0.0	427.07030554	759.63716761	796.68582249	18.28301282	0.05529712	-0.39154411
0.0225	3.66027	9.4e-07	0.0	0.0	0.0	0.00205188	0.0	0.0	0.0	427.53146183	759.70979805	796.55846855	18.25265898	0.05268935	-0.3914441
0.0226	3.67552	9.7e-07	0.0	0.0	0.0	0.00205185	0.0	0.0	0.0	427.99174229	759.77894455	796.43133928	18.2223509	0.05013925	-0.39134426
0.0227	3.69077	1e-06	0.0	0.0	0.0	0.00205182	0.0	0.0	0.0	428.45114871	759.84468396	796.30443397	18.1920886	0.04764545	-0.3912446
0.0228	3.706	1.03e-06	0.0	0.0	0.0	0.00205179	0.0	0.0	0.0	428.90968285	759.90709131	796.17775193	18.16187213	0.04520661	-0.39114511
0.0229	3.72122	1.06e-06	0.0	0.0	0.0	0.00205176	0.0	0.0	0.0	429.36734647	759.96623981	796.05129249	18.13170153	0.0428214	-0.3910458
0.023	3.73644	1.09e-06	0.0	0.0	0.0	0.00205173	0.0	0.0	0.0	429.82414136	760.02220092	795.92505495	18.10157683	0.04048851	-0.39094666
0.0231	3.75164	1.12e-06	0.0	0.0	0.0	0.00205169	0.0	0.0	0.0	430.28006926	760.07504435	795.79903866	18.07149806	0.03820665	-0.3908477
0.0232	3.76684	1.16e-06	0.0	0.0	0.0	0.00205166	0.0	0.0	0.0	430.73513191	760.12485855	795.67324286	18.04146184	0.036018	-0.3907489
0.0233	3.78203	1.19e-06	0.0	0.0	0.0	0.00205163	0.0	0.0	0.0	431.18933104	760.17173139	795.5476668	18.01147399	0.03384768	-0.39065029
0.0234	3.7972	1.23e-06	0.0	0.0	0.0	0.00205159	0.0	0.0	0.0	431.64266844	760.21570341	795.42230995	17.981532	0.03172662	-0.39055184
0.0235	3.81237	1.26e-06	0.0	0.0	0.0	0.00205156	0.0	0.0	0.0	432.09514586	760.25684023	795.29717166	17.9516359	0.02965378	-0.39045356
0.0236	3.82753	1.3e-06	0.0	0.0	0.0	0.00205152	0.0	0.0	0.0	432.54676505	760.29520608	795.17225131	17.92178568	0.02762814	-0.39035546
0.0237	3.84267	1.34e-06	0.0	0.0	0.0	0.00205148	0.0	0.0	0.0	432.99752776	760.33086381	795.04754825	17.89198135	0.0256487	-0.39025753
0.0238	3.85781	1.38e-06	0.0	0.0	0.0	0.00205144	0.0	0.0	0.0	433.44743573	760.36387497	794.92306186	17.86222292	0.02371449	-0.39015976
0.0239	3.87294	1.41e-06	0.0	0.0	0.0	0.0020514	0.0	0.0	0.0	433.8964907	760.3942998	794.79879153	17.83251038	0.02182457	-0.39006217
0.024	3.88806	1.46e-06	0.0	0.0	0.0	0.00205136	0.0	0.0	0.0	434.3446944	760.42219731	794.67473664	17.80284374	0.01997802	-0.38996475
0.0241	3.90317	1.5e-06	0.0	0.0	0.0	0.00205132	0.0	0.0	0.0	434.79204858	760.44762529	794.55089659	17.77322298	0.01817394	-0.38986749
0.0242	3.91827	1.54e-06	0.0	0.0	0.0	0.00205128	0.0	0.0	0.0	435.23855495	760.47064033	794.42727077	17.74364811	0.01641147	-0.3897704
0.0243	3.93336	1.58e-06	0.0	0.0	0.0	0.00205123	0.0	0.0	0.0	435.68421526	760.49129789	794.30385859	17.71411911	0.01468976	-0.38967348
0.0244	3.94844	1.63e-06	0.0	0.0	0.0	0.00205119	0.0	0.0	0.0	436.12903122	760.50965233	794.18065947	17.68463596	0.01300801	-0.38957673
0.0245	3.96351	1.67e-06	0.0	0.0	0.0	0.00205114	0.0	0.0	0.0	436.57300455	760.52575694	794.05767283	17.65519866	0.01136542	-0.38948015
0.0246	3.97857	1.72e-06	0.0	0.0	0.0	0.0020511	0.0	0.0	0.0	437.01613698	760.53966659	793.93489805	17.62580757	0.00976731	-0.38938372
0.0247	3.99362	1.77e-06	0.0	0.0	0.0	0.00205105	0.0	0.0	0.0	437.45843023	760.55143273	793.81233457	17.596462	0.00820259	-0.38928747
0.0248	4.00866	1.82e-06	0.0	0.0	0.0	0.002051	0.0	0.0	0.0	437.899886	760.56110434	793.68998183	17.56716223	0.00667508	-0.38919138
0.0249	4.02369	1.87e-06	0.0	0.0	0.0	0.00205095	0.0	0.0	0.0	438.34050599	760.56873099	793.56783927	17.53790823	0.00518412	-0.38909546
0.025	4.03871	1.92e-06	0.0	0.0	0.0	0.0020509	0.0	0.0	0.0	438.78029192	760.57436136	793.44590633	17.50869997	0.00372907	-0.3889997
0.0251	4.05372	1.97e-06	0.0	0.0	0.0	0.00205084	0.0	0.0	0.0	439.21924549	760.57804333	793.32418245	17.47953741	0.00230932	-0.3889041
0.0252	4.06872	2.03e-06	0.0	0.0	0.0	0.00205079	0.0	0.0	0.0	439.65736838	760.57982394	793.20266709	17.45042053	0.00092429	-0.38880868
0.0253	4.08372	2.08e-06	0.0	0.0	0.0	0.00205073	0.0	0.0	0.0	440.09466231	760.57974948	793.08135969	17.42134929	-0.00042659	-0.38871341
0.0254	4.0987	2.14e-06	0.0	0.0	0.0	0.00205068	0.0	0.0	0.0	440.53112894	760.57786551	792.96025972	17.39232365	-0.00174384	-0.38861831
0.0255	4.11367	2.2e-06	0.0	0.0	0.0	0.00205062	0.0	0.0	0.0	440.96676998	760.57421691	792.83936664	17.36334357	-0.00302797	-0.38852337
0.0256	4.12863	2.26e-06	0.0	0.0	0.0	0.00205056	0.0	0.0	0.0	441.4015871	760.56884787	792.71867991	17.334409	-0.00427946	-0.38842859
0.0257	4.14359	2.32e-06	0.0	0.0	0.0	0.0020505	0.0	0.0	0.0	441.83558198	760.561802	792.59819899	17.30551989	-0.00549877	-0.38833397
0.0258	4.15853	2.38e-06	0.0	0.0	0.0	0.00205044	0.0	0.0	0.0	442.2687563	760.55312229	792.47792337	17.2766762	-0.00668631	-0.38823952
0.0259	4.17346	2.44e-06	0.0	0.0	0.0	0.00205037	0.0	0.0	0.0	442.70111172	760.54285122	792.35785252	17.24787787	-0.00784249	-0.38814523
0.026	4.18839	2.51e-06	0.0	0.0	0.0	0.00205031	0.0	0.0	0.0	443.13265006	760.53096199	792.23798621	17.21913279	-0.00903688	-0.38805108
0.0261	4.2033	2.57e-06	0.0	0.0	0.0	0.00205024	0.0	0.0	0.0	443.56337291	760.51752423	792.1183238	17.1904273	-0.0101514	-0.3879571
0.0262	4.21821	2.64e-06	0.0	0.0	0.0	0.00205017	0.0	0.0	0.0	443.99328192	760.50258976	791.99886473	17.16176734	-0.01123849	-0.38786329
0.0263	4.2331	2.71e-06	0.0	0.0	0.0	0.0020501	0.0	0.0	0.0	444.42237874	760.48619502	791.8796085	17.13315286	-0.01229865	-0.38776963
0.0264	4.24798	2.78e-06	0.0	0.0	0.0	0.00205003	0.0	0.0	0.0	444.85066503	760.46837576	791.76055462	17.10458381	-0.0133324	-0.38767613
0.0265	4.26286	2.86e-06	0.0	0.0	0.0	0.00204996	0.0	0.0	0.0	445.27814245	760.4491671	791.6417026	17.07606017	-0.01434021	-0.38758279
0.0266	4.27772	2.93e-06	0.0	0.0	0.0	0.00204989	0.0	0.0	0.0	445.70481265	760.4286035	791.52305196	17.04758189	-0.01532254	-0.38748961
0.0267	4.29258	3.01e-06	0.0	0.0	0.0	0.00204981	0.0	0.0	0.0	446.13067727	760.40671882	791.40460221	17.01914892	-0.01627983	-0.38739659
0.0268	4.30742	3.08e-06	0.0	0.0	0.0	0.00204973	0.0	0.0	0.0	446.55573796	760.38354635	791.28635288	16.99076121	-0.0172125	-0.38730372
0.0269	4.32226	3.16e-06	0.0	0.0	0.0	0.00204965	0.0	0.0	0.0	446.97999635	760.35911883	791.16830349	16.96241871	-0.01812096	-0.38721102
0.027	4.33708	3.24e-06	0.0	0.0	0.0	0.00204957	0.0	0.0	0.0	447.40345409	760.33346844	791.05045357	16.93412138	-0.01900558	-0.38711847
0.0271	4.3519	3.33e-06	0.0	0.0	0.0	0.00204949	0.0	0.0	0.0	447.82611279	760.30662691	790.93280265	16.90586916	-0.01986674	-0.38702607
0.0272	4.3667	3.41e-06	0.0	0.0	0.0	0.0020494	0.0	0.0	0.0	448.2479741	760.27862544	790.81535027	16.877662	-0.02070477	-0.38693383
0.0273	4.3815	3.5e-06	0.0	0.0	0.0	0.00204932	0.0	0.0	0.0	448.66903963	760.24949475	790.69809595	16.84950263	-0.02154177	-0.38684174
0.0274	4.39628	3.59e-06	0.0	0.0	0.0	0.00204923	0.0	0.0	0.0	449.08931108	760.21922982	790.58103939	16.82138632	-0.02234154	-0.38674982
0.0275	4.41106	3.68e-06	0.0	0.0	0.0	0.00204914	0.0	0.0	0.0	449.50879002	760.18788533	790.46418003	16.79331502	-0.02312019	-0.38665804
0.0276	4.42582	3.77e-06	0.0	0.0	0.0	0.00204905	0.0	0.0	0.0	449.92747805	760.15548926	790.34751741	16.76528869	-0.02387806	-0.38656642
0.0277	4.44058	3.86e-06	0.0	0.0	0.0	0.00204895	0.0	0.0	0.0	450.34537679	760.12206914	790.23105108	16.73730728	-0.02461549	-0.38647496
0.0278	4.45532	3.96e-06	0.0	0.0	0.0	0.00204886	0.0	0.0	0.0	450.76248784	760.08765206	790.11478061	16.70937073	-0.02533281	-0.38638365
0.0279	4.47006	4.06e-06	0.0	0.0	0.0	0.00204876	0.0	0.0	0.0	451.17881281	760.05226465	789.99870555	16.68147898	-0.02603032	-0.38629249
0.028	4.48478	4.16e-06	0.0	0.0	0.0	0.00204866	0.0	0.0	0.0	451.59435329	760.01593317	789.88282546	16.65363199	-0.02670831	-0.38620149
0.0281	4.4995	4.26e-06	0.0	0.0	0.0	0.00204855	0.0	0.0	0.0	452.00911088	759.97868348	789.7671399	16.62582969	-0.02736707	-0.38611064
0.0282	4.5142	4.36e-06	0.0	0.0	0.0	0.00204845	0.0	0.0	0.0	452.42308718	759.94054107	789.65164844	16.59807202	-0.02800683	-0.38601994
0.0283	4.5289	4.47e-06	0.0	0.0	0.0	0.00204834	0.0	0.0	0.0	452.83628376	759.90153111	789.53635064	16.57035892	-0.02862786	-0.3859294
0.0284	4.54358	4.58e-06	0.0	0.0	0.0	0.00204823	0.0	0.0	0.0	453.2487022	759.86167844	789.42124608	16.54269033	-0.02923036	-0.385839
0.0285	4.55826	4.69e-06	0.0	0.0	0.0	0.00204812	0.0	0.0	0.0	453.6603441	759.8210076	789.30633433	16.51506618	-0.02981456	-0.38574876
0.0286	4.57292	4.81e-06	0.0	0.0	0.0	0.00204801	0.0	0.0	0.0	454.07121102	759.77954287	789.19161495	16.48748641	-0.03038064	-0.38565867
0.0287	4.58758	4.92e-06	0.0	0.0	0.0	0.00204789	0.0	0.0	0.0	454.48130455	759.73729515	789.07708758	16.45995598	-0.03097851	-0.38556872
0.0288	4.60223	5.04e-06	0.0	0.0	0.0	0.00204777	0.0	0.0	1e-08	454.89062637	759.69423798	788.96275203	16.43246634	-0.03152446	-0.38547893
0.0289	4.61686	5.16e-06	0.0	0.0	0.0	0.00204765	0.0	0.0	1e-08	455.29917794	759.65043582	788.84860769	16.40502111	-0.03205513	-0.38538929
0.029	4.63148	5.28e-06	0.0	0.0	0.0	0.00204753	0.0	0.0	1e-08	455.70696084	759.60590877	788.73465414	16.37762024	-0.03257082	-0.3852998
0.0291	4.6461	5.41e-06	0.0	0.0	0.0	0.00204741	0.0	0.0	1e-08	456.11397662	759.56067653	788.620891	16.35026367	-0.03307185	-0.38521046
0.0292	4.6607	5.54e-06	0.0	0.0	0.0	0.00204728	0.0	0.0	1e-08	456.52022685	759.51475836	788.50731785	16.32295134	-0.03355851	-0.38512127
0.0293	4.6753	5.67e-06	0.0	0.0	0.0	0.00204715	0.0	0.0	1e-08	456.92571307	759.46817315	788.3939343	16.29568322	-0.03403109	-0.38503223
0.0294	4.68988	5.8e-06	0.0	0.0	0.0	0.00204701	0.0	0.0	1e-08	457.33043683	759.42093939	788.28073995	16.26845923	-0.03448986	-0.38494333
0.0295	4.70446	5.94e-06	0.0	0.0	0.0	0.00204688	0.0	0.0	1e-08	457.73439968	759.37307522	788.16773441	16.24127932	-0.03493509	-0.38485459
0.0296	4.71902	6.08e-06	0.0	0.0	0.0	0.00204674	0.0	0.0	1e-08	458.13760315	759.3245984	788.05491728	16.21414343	-0.03536704	-0.38476599
0.0297	4.73358	6.22e-06	0.0	0.0	0.0	0.0020466	0.0	0.0	1e-08	458.54004878	759.27552637	787.94228818	16.18705151	-0.03578595	-0.38467754
0.0298	4.74812	6.36e-06	0.0	0.0	0.0	0.00204645	0.0	0.0	1e-08	458.94173812	759.22587621	787.82984672	16.16000349	-0.03619206	-0.38458924
0.0299	4.76265	6.51e-06	0.0	0.0	0.0	0.00204631	0.0	0.0	1e-08	459.34267267	759.17566473	787.7175925	16.13299932	-0.03658561	-0.38450108
0.03	4.77718	6.66e-06	0.0	0.0	0.0	0.00204616	0.0	0.0	1e-08	459.74285398	759.12490839	787.60552515	16.10603893	-0.0369668	-0.38441307
0.0301	4.79169	6.81e-06	0.0	0.0	0.0	0.002046	0.0	0.0	1e-08	460.14228358	759.07361085	787.49364435	16.07912467	-0.03736078	-0.38432521
0.0302	4.80619	6.97e-06	0.0	0.0	0.0	0.00204585	0.0	0.0	1e-08	460.54096301	759.02177538	787.38194976	16.0522524	-0.03772547	-0.38423749
0.0303	4.82069	7.12e-06	0.0	0.0	0.0	0.00204569	0.0	0.0	1e-08	460.93889376	758.96943201	787.27044095	16.02542383	-0.03807952	-0.38414992
0.0304	4.83517	7.29e-06	0.0	0.0	0.0	0.00204553	0.0	0.0	1e-08	461.33607735	758.91659457	787.15911755	15.99863891	-0.03842322	-0.38406249
0.0305	4.84964	7.45e-06	0.0	0.0	0.0	0.00204536	0.0	0.0	1e-08	461.73251527	758.86327655	787.04797918	15.97189758	-0.03875681	-0.38397521
0.0306	4.8641	7.62e-06	0.0	0.0	0.0	0.00204519	0.0	0.0	1e-08	462.12820904	758.80949108	786.93702549	15.94519979	-0.03908055	-0.38388808
0.0307	4.87856	7.79e-06	0.0	0.0	0.0	0.00204502	0.0	0.0	1e-08	462.52316016	758.75525096	786.8262561	15.91854548	-0.03939469	-0.38380109
0.0308	4.893	7.96e-06	0.0	0.0	0.0	0.00204485	0.0	0.0	1e-08	462.91737011	758.70056865	786.71567067	15.89193459	-0.03969947	-0.38371424
0.0309	4.90743	8.14e-06	0.0	0.0	0.0	0.00204467	0.0	0.0	1e-08	463.3108404	758.64545628	786.60526882	15.86536706	-0.03999512	-0.38362754
0.031	4.92185	8.32e-06	0.0	0.0	0.0	0.00204449	0.0	0.0	1e-08	463.70357252	758.58992569	786.4950502	15.83884284	-0.04028187	-0.38354098
0.0311	4.93626	8.51e-06	0.0	0.0	0.0	0.0020443	0.0	0.0	1e-08	464.09556795	758.53398841	786.38501446	15.81236186	-0.04055994	-0.38345457
0.0312	4.95066	8.7e-06	0.0	0.0	0.0	0.00204412	0.0	0.0	1e-08	464.48682817	758.47765566	786.27516124	15.78592406	-0.04082954	-0.3833683
0.0313	4.96505	8.89e-06	0.0	0.0	0.0	0.00204392	0.0	0.0	1e-08	464.87735466	758.4209384	786.1654902	15.75952939	-0.04109088	-0.38328217
0.0314	4.97943	9.08e-06	0.0	0.0	0.0	0.00204373	0.0	0.0	1e-08	465.26714889	758.36384729	786.05600097	15.73317778	-0.04134416	-0.38319618
0.0315	4.9938	9.28e-06	0.0	0.0	0.0	0.00204353	0.0	0.0	1e-08	465.65621233	758.30639903	785.94669319	15.70686838	-0.04158108	-0.38311034
0.0316	5.00816	9.48e-06	0.0	0.0	0.0	0.00204333	0.0	0.0	1e-08	466.04454644	758.24860412	785.8375665	15.68060248	-0.0418163	-0.38302464
0.0317	5.02251	9.69e-06	0.0	0.0	0.0	0.00204312	0.0	0.0	1e-08	466.43215268	758.19046942	785.72862058	15.65437941	-0.04204364	-0.38293908
0.0318	5.03685	9.9e-06	0.0	0.0	0.0	0.00204291	0.0	0.0	1e-08	466.81903252	758.13200512	785.61985508	15.62819913	-0.04226326	-0.38285366
0.0319	5.05118	1.011e-05	0.0	0.0	0.0	0.0020427	0.0	0.0	1e-08	467.20518741	758.0732212	785.51126966	15.60206155	-0.04247529	-0.38276839
0.032	5.0655	1.033e-05	0.0	0.0	0.0	0.00204248	0.0	0.0	1e-08	467.5906188	758.01412746	785.40286397	15.57596661	-0.04267985	-0.38268325
0.0321	5.0798	1.055e-05	0.0	0.0	0.0	0.00204226	0.0	0.0	1e-08	467.97532814	757.95473354	785.29463767	15.54991425	-0.04287707	-0.38259826
0.0322	5.0941	1.077e-05	0.0	0.0	0.0	0.00204204	0.0	0.0	1e-08	468.35931686	757.89504891	785.18659043	15.52390439	-0.04306707	-0.3825134
0.0323	5.10839	1.1e-05	0.0	0.0	0.0	0.00204181	0.0	0.0	1e-08	468.74258641	757.8350829	785.07872189	15.49793697	-0.04324994	-0.38242869
0.0324	5.12266	1.124e-05	0.0	0.0	0.0	0.00204157	0.0	0.0	1e-08	469.12513822	757.77484471	784.97103173	15.47201191	-0.04342578	-0.38234412
0.0325	5.13693	1.147e-05	0.0	0.0	0.0	0.00204134	0.0	0.0	1e-08	469.50697373	757.71434338	784.86351962	15.44612915	-0.04359469	-0.38225969
0.0326	5.15119	1.171e-05	0.0	0.0	0.0	0.00204109	0.0	0.0	1e-08	469.88809435	757.65358788	784.7561852	15.42028862	-0.04375675	-0.38217539
0.0327	5.16543	1.196e-05	0.0	0.0	0.0	0.00204085	0.0	0.0	1e-08	470.26850152	757.59258703	784.64902815	15.39449024	-0.04391202	-0.38209124
0.0328	5.17967	1.221e-05	0.0	0.0	0.0	0.0020406	0.0	0.0	1e-08	470.64819664	757.53134959	784.54204814	15.36873394	-0.04406058	-0.38200722
0.0329	5.19389	1.246e-05	0.0	0.0	0.0	0.00204034	0.0	0.0	1e-08	471.02718116	757.46987528	784.43524487	15.34302065	-0.04421157	-0.38192334
0.033	5.2081	1.272e-05	0.0	0.0	0.0	0.00204009	0.0	0.0	1e-08	471.40545648	757.40817644	784.328618	15.31734859	-0.04434949	-0.38183961
0.0331	5.22231	1.298e-05	0.0	0.0	0.0	0.00203982	0.0	0.0	1e-08	471.78302399	757.34626291	784.22216718	15.29171842	-0.04448123	-0.38175601
0.0332	5.2365	1.325e-05	0.0	0.0	0.0	0.00203955	0.0	0.0	1e-08	472.15988511	757.28414262	784.11589209	15.26613009	-0.04460686	-0.38167255
0.0333	5.25068	1.352e-05	0.0	0.0	0.0	0.00203928	0.0	0.0	1e-08	472.53604124	757.2218234	784.00979241	15.24058352	-0.04472642	-0.38158922
0.0334	5.26486	1.38e-05	0.0	0.0	0.0	0.002039	0.0	0.0	1e-08	472.91149376	757.15931302	783.9038678	15.21507863	-0.04483998	-0.38150604
0.0335	5.27902	1.408e-05	0.0	0.0	0.0	0.00203872	0.0	0.0	1e-08	473.28624408	757.09661917	783.79811794	15.18961536	-0.04494758	-0.38142299
0.0336	5.29317	1.437e-05	0.0	0.0	0.0	0.00203844	0.0	0.0	1e-08	473.66029358	757.03374949	783.69254251	15.16419363	-0.04504925	-0.38134007
0.0337	5.30731	1.466e-05	0.0	0.0	0.0	0.00203814	0.0	0.0	1e-08	474.03364365	756.97071156	783.58714118	15.13881336	-0.04514503	-0.3812573
0.0338	5.32144	1.496e-05	0.0	0.0	0.0	0.00203785	0.0	0.0	1e-08	474.40629566	756.90751294	783.48191363	15.11347448	-0.04523494	-0.38117466
0.0339	5.33556	1.526e-05	0.0	0.0	0.0	0.00203755	0.0	0.0	2e-08	474.778251	756.84416114	783.37685954	15.08817692	-0.04531899	-0.38109216
0.034	5.34967	1.556e-05	0.0	0.0	0.0	0.00203724	0.0	0.0	2e-08	475.14951103	756.78066366	783.27197859	15.0629206	-0.04539721	-0.38100979
0.0341	5.36376	1.587e-05	0.0	0.0	0.0	0.00203693	0.0	0.0	2e-08	475.52007712	756.717028	783.16727046	15.03770545	-0.04546959	-0.38092756
0.0342	5.37785	1.619e-05	0.0	0.0	0.0	0.00203661	0.0	0.0	2e-08	475.88995065	756.65326135	783.06273482	15.01253372	-0.04555978	-0.38084547
0.0343	5.39193	1.651e-05	0.0	0.0	0.0	0.00203629	0.0	0.0	2e-08	476.25913303	756.58933528	782.95837152	14.98740142	-0.04562811	-0.3807635
0.0344	5.406	1.684e-05	0.0	0.0	0.0	0.00203596	0.0	0.0	2e-08	476.62762558	756.52528249	782.85418012	14.96231016	-0.04569173	-0.38068168
0.0345	5.42005	1.717e-05	0.0	0.0	0.0	0.00203563	0.0	0.0	2e-08	476.99542965	756.46110887	782.75016032	14.93725988	-0.04575072	-0.38059999
0.0346	5.4341	1.751e-05	0.0	0.0	0.0	0.00203529	0.0	0.0	2e-08	477.3625466	756.39682024	782.6463118	14.91225052	-0.04580515	-0.38051843
0.0347	5.44813	1.785e-05	0.0	0.0	0.0	0.00203495	0.0	0.0	2e-08	477.72897777	756.33242231	782.54263426	14.88728199	-0.04585508	-0.38043701
0.0348	5.46216	1.82e-05	0.0	0.0	0.0	0.0020346	0.0	0.0	2e-08	478.09472451	756.2679207	782.43912738	14.86235423	-0.04590056	-0.38035573
0.0349	5.47617	1.855e-05	0.0	0.0	0.0	0.00203425	0.0	0.0	2e-08	478.45978815	756.20332098	782.33579085	14.83746717	-0.04594167	-0.38027457
0.035	5.49017	1.891e-05	0.0	0.0	0.0	0.00203389	0.0	0.0	2e-08	478.82417005	756.1386286	782.23262437	14.81262074	-0.04597844	-0.38019355
0.0351	5.50416	1.928e-05	0.0	0.0	0.0	0.00203352	0.0	0.0	2e-08	479.18787152	756.07384899	782.12962764	14.78781488	-0.04601093	-0.38011267
0.0352	5.51814	1.965e-05	0.0	0.0	0.0	0.00203315	0.0	0.0	2e-08	479.55089391	756.00898747	782.02680034	14.7630495	-0.04603918	-0.38003191
0.0353	5.53212	2.003e-05	0.0	0.0	0.0	0.00203277	0.0	0.0	2e-08	479.91323853	755.94404933	781.92414217	14.73832454	-0.04606324	-0.37995129
0.0354	5.54608	2.041e-05	0.0	0.0	0.0	0.00203239	0.0	0.0	2e-08	480.27490671	755.87903978	781.82165283	14.71363993	-0.04608314	-0.37987081
0.0355	5.56002	2.08e-05	0.0	0.0	0.0	0.002032	0.0	0.0	2e-08	480.63589977	755.81396399	781.71933201	14.6889956	-0.04609892	-0.37979045
0.0356	5.57396	2.119e-05	0.0	0.0	0.0	0.0020316	0.0	0.0	2e-08	480.99621903	755.74882279	781.61717943	14.66439299	-0.04612662	-0.37971022
0.0357	5.58789	2.159e-05	0.0	0.0	0.0	0.0020312	0.0	0.0	2e-08	481.35586583	755.68360544	781.51519487	14.63982947	-0.04613927	-0.37963013
0.0358	5.60181	2.2e-05	0.0	0.0	0.0	0.0020308	0.0	0.0	2e-08	481.71484146	755.61832993	781.41337795	14.61530609	-0.04614862	-0.37955017
0.0359	5.61571	2.242e-05	0.0	0.0	0.0	0.00203038	0.0	0.0	2e-08	482.07314721	755.55300022	781.31172839	14.59082277	-0.04615478	-0.37947034
0.036	5.62961	2.284e-05	0.0	0.0	0.0	0.00202996	0.0	0.0	2e-08	482.43078441	755.48762016	781.21024589	14.56637945	-0.04615781	-0.37939065
0.0361	5.6435	2.326e-05	0.0	0.0	0.0	0.00202953	0.0	0.0	2e-08	482.78775433	755.4221935	781.10893016	14.54197608	-0.0461578	-0.37931108
0.0362	5.65737	2.37e-05	0.0	0.0	0.0	0.0020291	0.0	0.0	2e-08	483.14405828	755.35672389	781.00778089	14.51761257	-0.04615482	-0.37923165
0.0363	5.67123	2.414e-05	0.0	0.0	0.0	0.00202866	0.0	0.0	2e-08	483.49969756	755.29121486	780.90679781	14.49328886	-0.04614894	-0.37915234
0.0364	5.68509	2.458e-05	0.0	0.0	0.0	0.00202821	0.0	0.0	2e-08	483.85467344	755.22566985	780.80598062	14.46900489	-0.04614024	-0.37907317
0.0365	5.69893	2.504e-05	0.0	0.0	0.0	0.00202776	0.0	0.0	3e-08	484.20898722	755.16009219	780.70532903	14.44476059	-0.04612879	-0.37899412
0.0366	5.71276	2.55e-05	0.0	0.0	0.0	0.0020273	0.0	0.0	3e-08	484.56264017	755.09448512	780.60484275	14.42055589	-0.04611466	-0.37891521
0.0367	5.72658	2.596e-05	0.0	0.0	0.0	0.00202683	0.0	0.0	3e-08	484.91563358	755.0288518	780.50452149	14.39639074	-0.04609793	-0.37883642
0.0368	5.74039	2.644e-05	0.0	0.0	0.0	0.00202636	0.0	0.0	3e-08	485.26796872	754.96319527	780.40436496	14.37226505	-0.04607864	-0.37875776
0.0369	5.75419	2.692e-05	0.0	0.0	0.0	0.00202587	0.0	0.0	3e-08	485.61964686	754.8975185	780.30437289	14.34817877	-0.04605688	-0.37867924
0.037	5.76797	2.741e-05	0.0	0.0	0.0	0.00202539	0.0	0.0	3e-08	485.97066926	754.83182479	780.20454498	14.3241317	-0.04603195	-0.37860084
0.0371	5.78175	2.79e-05	0.0	0.0	0.0	0.00202489	0.0	0.0	3e-08	486.3210372	754.76611739	780.10488094	14.30012399	-0.04600519	-0.37852257
0.0372	5.79551	2.84e-05	0.0	0.0	0.0	0.00202439	0.0	0.0	3e-08	486.67075193	754.70039848	780.0053805	14.27615548	-0.04597611	-0.37844443
0.0373	5.80927	2.891e-05	0.0	0.0	0.0	0.00202388	0.0	0.0	3e-08	487.01981471	754.63467073	779.90604336	14.25222611	-0.04594476	-0.37836642
0.0374	5.82301	2.943e-05	0.0	0.0	0.0	0.00202336	0.0	0.0	3e-08	487.36822679	754.56893674	779.80686926	14.2283358	-0.0459112	-0.37828853
0.0375	5.83675	2.996e-05	0.0	0.0	0.0	0.00202283	0.0	0.0	3e-08	487.71598943	754.50319904	779.7078579	14.2044845	-0.04587548	-0.37821077
0.0376	5.85047	3.049e-05	0.0	0.0	0.0	0.0020223	0.0	0.0	3e-08	488.06310387	754.43746007	779.60900901	14.18067212	-0.04583766	-0.37813314
0.0377	5.86418	3.103e-05	0.0	0.0	0.0	0.00202176	0.0	0.0	3e-08	488.40957136	754.37172222	779.5103223	14.15689862	-0.04579778	-0.37805564
0.0378	5.87788	3.158e-05	0.0	0.0	0.0	0.00202121	0.0	0.0	3e-08	488.75539314	754.30598778	779.4117975	14.13316391	-0.04575589	-0.37797827
0.0379	5.89157	3.213e-05	0.0	0.0	0.0	0.00202065	0.0	0.0	3e-08	489.10057044	754.24025902	779.31343433	14.10946793	-0.04571204	-0.37790102
0.038	5.90525	3.27e-05	0.0	0.0	0.0	0.00202009	0.0	0.0	3e-08	489.44510449	754.17453811	779.21523252	14.08581062	-0.04566628	-0.3778239
0.0381	5.91891	3.327e-05	0.0	0.0	0.0	0.00201952	0.0	0.0	3e-08	489.78899654	754.10882717	779.11719177	14.06219191	-0.04561865	-0.3777469
0.0382	5.93257	3.385e-05	0.0	0.0	0.0	0.00201894	0.0	0.0	3e-08	490.13224781	754.04312827	779.01931183	14.03861173	-0.04556919	-0.37767003
0.0383	5.94622	3.444e-05	0.0	0.0	0.0	0.00201835	0.0	0.0	3e-08	490.47485951	753.97744342	778.92159241	14.01507002	-0.04551795	-0.37759329
0.0384	5.95985	3.503e-05	0.0	0.0	0.0	0.00201775	0.0	0.0	4e-08	490.81683287	753.91177711	778.82403323	13.99156632	-0.04546158	-0.37751668
0.0385	5.97347	3.564e-05	0.0	0.0	0.0	0.00201715	0.0	0.0	4e-08	491.15816911	753.84613137	778.72663402	13.96810123	-0.04540587	-0.37744018
0.0386	5.98709	3.625e-05	0.0	0.0	0.0	0.00201653	0.0	0.0	4e-08	491.49886943	753.78050682	778.6293945	13.94467437	-0.04534835	-0.37736382
0.0387	6.00069	3.687e-05	0.0	0.0	0.0	0.00201591	0.0	0.0	4e-08	491.83893506	753.71490547	778.5323144	13.9212857	-0.04528904	-0.37728758
0.0388	6.01428	3.75e-05	0.0	0.0	0.0	0.00201528	0.0	0.0	4e-08	492.17836719	753.64932931	778.43539346	13.89793514	-0.04522794	-0.37721146
0.0389	6.02786	3.814e-05	0.0	0.0	0.0	0.00201464	0.0	0.0	4e-08	492.51716703	753.58378028	778.33863139	13.87462262	-0.04516509	-0.37713547
0.039	6.04142	3.879e-05	0.0	0.0	0.0	0.00201399	0.0	0.0	4e-08	492.85533579	753.51826031	778.24202793	13.85134807	-0.0451005	-0.37705961
0.0391	6.05498	3.945e-05	0.0	0.0	0.0	0.00201333	0.0	0.0	4e-08	493.19287465	753.4527713	778.14558281	13.82811142	-0.04503419	-0.37698386
0.0392	6.06853	4.011e-05	0.0	0.0	0.0	0.00201267	0.0	0.0	4e-08	493.52978482	753.38731513	778.04929575	13.80491261	-0.04496616	-0.37690825
0.0393	6.08206	4.078e-05	0.0	0.0	0.0	0.00201199	0.0	0.0	4e-08	493.86606748	753.32189368	777.95316649	13.78175157	-0.04489644	-0.37683275
0.0394	6.09559	4.147e-05	0.0	0.0	0.0	0.00201131	0.0	0.0	4e-08	494.20172382	753.25650879	777.85719476	13.75862822	-0.04482502	-0.37675738
0.0395	6.1091	4.216e-05	0.0	0.0	0.0	0.00201062	0.0	0.0	4e-08	494.53675503	753.19116231	777.76138029	13.7355425	-0.04475192	-0.37668214
0.0396	6.1226	4.286e-05	0.0	0.0	0.0	0.00200991	0.0	0.0	4e-08	494.87116229	753.12585608	777.6657228	13.71249435	-0.04467714	-0.37660701
0.0397	6.13609	4.357e-05	0.0	0.0	0.0	0.0020092	0.0	0.0	4e-08	495.20494676	753.06059193	777.57022204	13.68948368	-0.04460068	-0.37653201
0.0398	6.14957	4.429e-05	0.0	0.0	0.0	0.00200848	0.0	0.0	4e-08	495.53810965	752.99536666	777.47487776	13.66651088	-0.04452774	-0.37645714
0.0399	6.16304	4.502e-05	0.0	0.0	0.0	0.00200775	0.0	0.0	5e-08	495.87065212	752.93018427	777.37968968	13.64357512	-0.04444942	-0.37638238
0.04	6.17649	4.576e-05	0.0	0.0	0.0	0.00200701	0.0	0.0	5e-08	496.20257532	752.8650473	777.28465754	13.62067665	-0.04436965	-0.37630775
0.0401	6.18994	4.651e-05	0.0	0.0	0.0	0.00200626	0.0	0.0	5e-08	496.53388044	752.79995727	777.18978106	13.59781543	-0.04428843	-0.37623324
0.0402	6.20337	4.727e-05	0.0	0.0	0.0	0.0020055	0.0	0.0	5e-08	496.86456862	752.73491571	777.09505999	13.57499136	-0.04420576	-0.37615885
0.0403	6.2168	4.804e-05	0.0	0.0	0.0	0.00200473	0.0	0.0	5e-08	497.19464104	752.66992411	777.00049405	13.55220439	-0.04412167	-0.37608459
0.0404	6.23021	4.882e-05	0.0	0.0	0.0	0.00200395	0.0	0.0	5e-08	497.52409884	752.60498398	776.906083	13.52945446	-0.04403616	-0.37601044
0.0405	6.24361	4.961e-05	0.0	0.0	0.0	0.00200316	0.0	0.0	5e-08	497.85294318	752.5400968	776.81182656	13.50674148	-0.04394922	-0.37593642
0.0406	6.257	5.041e-05	0.0	0.0	0.0	0.00200236	0.0	0.0	5e-08	498.18117521	752.47526404	776.71772448	13.4840654	-0.04386088	-0.37586252
0.0407	6.27038	5.122e-05	0.0	0.0	0.0	0.00200155	0.0	0.0	5e-08	498.50879608	752.41048718	776.62377649	13.46142615	-0.04377113	-0.37578874
0.0408	6.28374	5.204e-05	0.0	0.0	0.0	0.00200073	0.0	0.0	5e-08	498.83580692	752.34576769	776.52998234	13.43882365	-0.04367997	-0.37571508
0.0409	6.2971	5.287e-05	0.0	0.0	0.0	0.0019999	0.0	0.0	5e-08	499.16220889	752.28110703	776.43634175	13.41625784	-0.04358741	-0.37564154
0.041	6.31044	5.371e-05	0.0	0.0	0.0	0.00199906	0.0	0.0	5e-08	499.48800311	752.21650667	776.34285448	13.39372865	-0.04349344	-0.37556812
0.0411	6.32377	5.456e-05	0.0	0.0	0.0	0.00199821	0.0	0.0	5e-08	499.81319073	752.15196796	776.24952026	13.37123658	-0.04340447	-0.37549482
0.0412	6.3371	5.542e-05	0.0	0.0	0.0	0.00199734	0.0	0.0	6e-08	500.13777289	752.08748279	776.15633888	13.34878062	-0.04330974	-0.37542164
0.0413	6.35041	5.629e-05	0.0	0.0	0.0	0.00199647	0.0	0.0	6e-08	500.46175071	752.02305937	776.06331005	13.32636109	-0.04321392	-0.37534858
0.0414	6.3637	5.717e-05	0.0	0.0	0.0	0.00199559	0.0	0.0	6e-08	500.78512531	751.95869878	775.97043351	13.30397795	-0.04311701	-0.37527565
0.0415	6.37699	5.807e-05	0.0	0.0	0.0	0.00199469	0.0	0.0	6e-08	501.10789783	751.89440202	775.87770901	13.28163112	-0.04301903	-0.37520283
0.0416	6.39027	5.897e-05	0.0	0.0	0.0	0.00199379	0.0	0.0	6e-08	501.43006937	751.83017011	775.78513629	13.25932054	-0.04292	-0.37513013
0.0417	6.40353	5.989e-05	0.0	0.0	0.0	0.00199287	0.0	0.0	6e-08	501.75164106	751.76600404	775.6927151	13.23704613	-0.04281995	-0.37505754
0.0418	6.41679	6.082e-05	0.0	0.0	0.0	0.00199194	0.0	0.0	6e-08	502.07261401	751.70190475	775.60044519	13.21480785	-0.04271888	-0.37498508
0.0419	6.43003	6.176e-05	0.0	0.0	0.0	0.001991	0.0	0.0	6e-08	502.39298933	751.63787319	775.5083263	13.19260561	-0.04261681	-0.37491274
0.042	6.44326	6.271e-05	0.0	0.0	0.0	0.00199005	0.0	0.0	6e-08	502.71276813	751.57391028	775.41635817	13.17043936	-0.04251375	-0.37484051
0.0421	6.45648	6.367e-05	0.0	0.0	0.0	0.00198909	0.0	0.0	6e-08	503.03195153	751.51001693	775.32454056	13.14830902	-0.04240973	-0.3747684
0.0422	6.46969	6.464e-05	0.0	0.0	0.0	0.00198811	0.0	0.0	6e-08	503.35054061	751.446194	775.23287322	13.12621454	-0.04230476	-0.37469642
0.0423	6.48288	6.562e-05	0.0	0.0	0.0	0.00198713	0.0	0.0	7e-08	503.66853649	751.38244237	775.14135589	13.10415585	-0.04219884	-0.37462454
0.0424	6.49607	6.662e-05	0.0	0.0	0.0	0.00198613	0.0	0.0	7e-08	503.98594025	751.31876288	775.04998833	13.08213288	-0.04209199	-0.37455279
0.0425	6.50924	6.763e-05	0.0	0.0	0.0	0.00198512	0.0	0.0	7e-08	504.302753	751.25515573	774.95877028	13.06014572	-0.0419865	-0.37448115
0.0426	6.5224	6.865e-05	0.0	0.0	0.0	0.0019841	0.0	0.0	7e-08	504.61897583	751.19161956	774.8677015	13.03819405	-0.04187855	-0.37440963
0.0427	6.53555	6.968e-05	0.0	0.0	0.0	0.00198307	0.0	0.0	7e-08	504.93460983	751.12815697	774.77678175	13.01627791	-0.04176981	-0.37433823
0.0428	6.54869	7.072e-05	0.0	0.0	0.0	0.00198202	0.0	0.0	7e-08	505.24965608	751.0647686	774.68601077	12.99439724	-0.04166031	-0.37426695
0.0429	6.56182	7.178e-05	0.0	0.0	0.0	0.00198097	0.0	0.0	7e-08	505.56411567	751.00145507	774.59538832	12.97255197	-0.04155006	-0.37419578
0.043	6.57493	7.285e-05	0.0	0.0	0.0	0.0019799	0.0	0.0	7e-08	505.87798968	750.93821695	774.50491414	12.95074205	-0.04143908	-0.37412473
0.0431	6.58804	7.393e-05	0.0	0.0	0.0	0.00197881	0.0	0.0	7e-08	506.19127918	750.87505484	774.414588	12.9289674	-0.04132739	-0.37405379
0.0432	6.60113	7.502e-05	0.0	0.0	0.0	0.00197772	0.0	0.0	8e-08	506.50398526	750.81196926	774.32440964	12.90722796	-0.04121501	-0.37398297
0.0433	6.61421	7.613e-05	0.0	0.0	0.0	0.00197661	0.0	0.0	8e-08	506.81610898	750.74896074	774.23437883	12.88552367	-0.04110196	-0.37391226
0.0434	6.62728	7.725e-05	0.0	0.0	0.0	0.00197549	0.0	0.0	8e-08	507.12765142	750.68602978	774.14449531	12.86385446	-0.04098825	-0.37384168
0.0435	6.64034	7.838e-05	0.0	0.0	0.0	0.00197436	0.0	0.0	8e-08	507.43861364	750.62317686	774.05475885	12.84222027	-0.04087391	-0.3737712
0.0436	6.65338	7.952e-05	0.0	0.0	0.0	0.00197322	0.0	0.0	8e-08	507.74899671	750.56040243	773.9651692	12.82062104	-0.04075894	-0.37370085
0.0437	6.66642	8.068e-05	0.0	0.0	0.0	0.00197206	0.0	0.0	8e-08	508.05880169	750.49770692	773.87572612	12.7990567	-0.04064337	-0.3736306
0.0438	6.67944	8.185e-05	0.0	0.0	0.0	0.00197089	0.0	0.0	8e-08	508.36802964	750.43509075	773.78642936	12.77752719	-0.04052721	-0.37356047
0.0439	6.69245	8.303e-05	0.0	0.0	0.0	0.0019697	0.0	0.0	8e-08	508.67668162	750.37255503	773.69727869	12.75603223	-0.04040914	-0.37349046
0.044	6.70545	8.423e-05	0.0	0.0	0.0	0.00196851	0.0	0.0	8e-08	508.98475868	750.31010077	773.60827385	12.73457212	-0.04029145	-0.37342056
0.0441	6.71844	8.544e-05	0.0	0.0	0.0	0.0019673	0.0	0.0	9e-08	509.29226188	750.24772757	773.51941462	12.71314663	-0.04017316	-0.37335078
0.0442	6.73142	8.666e-05	0.0	0.0	0.0	0.00196607	0.0	0.0	9e-08	509.59919225	750.18543584	773.43070074	12.69175571	-0.04005428	-0.37328111
0.0443	6.74438	8.789e-05	0.0	0.0	0.0	0.00196484	0.0	0.0	9e-08	509.90555086	750.12322599	773.34213199	12.67039929	-0.03993482	-0.37321155
0.0444	6.75733	8.914e-05	0.0	0.0	0.0	0.00196359	0.0	0.0	9e-08	510.21133874	750.06109841	773.25370812	12.6490773	-0.0398148	-0.37314211
0.0445	6.77027	9.041e-05	0.0	0.0	0.0	0.00196232	0.0	0.0	9e-08	510.51655694	749.9990535	773.16542889	12.62778968	-0.03969421	-0.37307278
0.0446	6.7832	9.168e-05	0.0	0.0	0.0	0.00196104	0.0	0.0	9e-08	510.82120649	749.93709162	773.07729406	12.60653637	-0.03957308	-0.37300357
0.0447	6.79612	9.297e-05	0.0	0.0	0.0	0.00195975	0.0	0.0	9e-08	511.12528844	749.87521314	772.98930341	12.58531731	-0.0394514	-0.37293446
0.0448	6.80903	9.428e-05	0.0	0.0	0.0	0.00195845	0.0	0.0	9e-08	511.42880381	749.81341842	772.90145668	12.56413242	-0.03932919	-0.37286548
0.0449	6.82192	9.559e-05	0.0	0.0	0.0	0.00195713	0.0	0.0	1e-07	511.73175363	749.7517078	772.81375365	12.54298164	-0.03920646	-0.3727966
0.045	6.8348	9.693e-05	0.0	0.0	0.0	0.0019558	0.0	0.0	1e-07	512.03413895	749.69008163	772.72619407	12.52186492	-0.03908321	-0.37272784
0.0451	6.84767	9.827e-05	0.0	0.0	0.0	0.00195445	0.0	0.0	1e-07	512.33596077	749.62854024	772.63877771	12.50078218	-0.03895944	-0.37265918
0.0452	6.86053	9.963e-05	0.0	0.0	0.0	0.00195309	0.0	0.0	1e-07	512.63722013	749.56708395	772.55150434	12.47973337	-0.03883517	-0.37259065
0.0453	6.87338	0.00010101	0.0	0.0	0.0	0.00195171	0.0	0.0	1e-07	512.93791805	749.50571329	772.46437372	12.4587183	-0.03871012	-0.37252222
0.0454	6.88621	0.00010239	0.0	0.0	0.0	0.00195032	0.0	0.0	1e-07	513.23805555	749.44442857	772.37738561	12.43773711	-0.03858478	-0.3724539
0.0455	6.89904	0.0001038	0.0	0.0	0.0	0.00194892	0.0	0.0	1e-07	513.53763365	749.38323002	772.29053979	12.41678964	-0.03845893	-0.3723857
0.0456	6.91185	0.00010522	0.0	0.0	0.0	0.0019475	0.0	0.0	1.1e-07	513.83665336	749.32211795	772.20383602	12.39587584	-0.03833259	-0.37231761
0.0457	6.92465	0.00010665	0.0	0.0	0.0	0.00194606	0.0	0.0	1.1e-07	514.13511568	749.26109269	772.11727406	12.37499564	-0.03820576	-0.37224963
0.0458	6.93743	0.00010809	0.0	0.0	0.0	0.00194462	0.0	0.0	1.1e-07	514.43302164	749.20015455	772.03085368	12.35414898	-0.03807843	-0.37218176
0.0459	6.95021	0.00010956	0.0	0.0	0.0	0.00194315	0.0	0.0	1.1e-07	514.73037224	749.13930386	771.94457466	12.33333579	-0.03795062	-0.372114
0.046	6.96297	0.00011103	0.0	0.0	0.0	0.00194167	0.0	0.0	1.1e-07	515.02716849	749.07854092	771.85843675	12.312556	-0.03782232	-0.37204636
0.0461	6.97572	0.00011252	0.0	0.0	0.0	0.00194018	0.0	0.0	1.1e-07	515.32341138	749.01786607	771.77243973	12.29180956	-0.03769353	-0.37197882
0.0462	6.98846	0.00011403	0.0	0.0	0.0	0.00193867	0.0	0.0	1.1e-07	515.61910192	748.95727962	771.68658337	12.27109641	-0.03756426	-0.37191139
0.0463	7.00119	0.00011555	0.0	0.0	0.0	0.00193715	0.0	0.0	1.2e-07	515.9142411	748.89678189	771.60086744	12.25041646	-0.03743451	-0.37184408
0.0464	7.01391	0.00011709	0.0	0.0	0.0	0.00193561	0.0	0.0	1.2e-07	516.20882993	748.83637321	771.51529171	12.22976968	-0.03730428	-0.37177687
0.0465	7.02661	0.00011864	0.0	0.0	0.0	0.00193406	0.0	0.0	1.2e-07	516.50286939	748.77605389	771.42985594	12.20915598	-0.03717356	-0.37170978
0.0466	7.0393	0.00012021	0.0	0.0	0.0	0.00193249	0.0	0.0	1.2e-07	516.79636048	748.71582429	771.34455991	12.18857531	-0.03704235	-0.37164279
0.0467	7.05198	0.00012179	0.0	0.0	0.0	0.00193091	0.0	0.0	1.2e-07	517.08930419	748.65568266	771.2594034	12.1680277	-0.03691273	-0.37157591
0.0468	7.06465	0.00012339	0.0	0.0	0.0	0.00192931	0.0	0.0	1.2e-07	517.38170151	748.59563027	771.17438618	12.14751292	-0.03678115	-0.37150915
0.0469	7.07731	0.000125	0.0	0.0	0.0	0.00192769	0.0	0.0	1.3e-07	517.67355341	748.53566774	771.08950801	12.12703098	-0.03664916	-0.37144249
0.047	7.08995	0.00012663	0.0	0.0	0.0	0.00192606	0.0	0.0	1.3e-07	517.96486089	748.47579529	771.00476868	12.10658182	-0.03651677	-0.37137594
0.0471	7.10258	0.00012827	0.0	0.0	0.0	0.00192442	0.0	0.0	1.3e-07	518.25562491	748.41601316	770.92016796	12.08616537	-0.03638399	-0.3713095
0.0472	7.1152	0.00012993	0.0	0.0	0.0	0.00192275	0.0	0.0	1.3e-07	518.54584647	748.35632157	770.83570561	12.06578157	-0.03625081	-0.37124317
0.0473	7.12781	0.00013161	0.0	0.0	0.0	0.00192108	0.0	0.0	1.3e-07	518.83552654	748.29672074	770.75138141	12.04543036	-0.03611724	-0.37117695
0.0474	7.1404	0.0001333	0.0	0.0	0.0	0.00191938	0.0	0.0	1.3e-07	519.12466609	748.23721091	770.66719515	12.02511168	-0.03598329	-0.37111083
0.0475	7.15299	0.00013501	0.0	0.0	0.0	0.00191767	0.0	0.0	1.4e-07	519.41326609	748.1777923	770.58314659	12.00482545	-0.03584895	-0.37104483
0.0476	7.16556	0.00013673	0.0	0.0	0.0	0.00191595	0.0	0.0	1.4e-07	519.70132751	748.11846512	770.49923551	11.98457163	-0.03571423	-0.37097893
0.0477	7.17812	0.00013847	0.0	0.0	0.0	0.00191421	0.0	0.0	1.4e-07	519.98885132	748.0592296	770.41546169	11.96435015	-0.03557913	-0.37091314
0.0478	7.19066	0.00014023	0.0	0.0	0.0	0.00191245	0.0	0.0	1.4e-07	520.27583849	748.00008597	770.3318249	11.94416094	-0.03544365	-0.37084746
0.0479	7.2032	0.000142	0.0	0.0	0.0	0.00191067	0.0	0.0	1.4e-07	520.56228998	747.94103445	770.24832492	11.92400394	-0.0353078	-0.37078188
0.048	7.21572	0.00014379	0.0	0.0	0.0	0.00190888	0.0	0.0	1.4e-07	520.84820674	747.88207522	770.16496153	11.90387916	-0.03517318	-0.37071641
0.0481	7.22823	0.0001456	0.0	0.0	0.0	0.00190707	0.0	0.0	1.5e-07	521.13358976	747.82320605	770.08173452	11.88378642	-0.03503709	-0.37065105
0.0482	7.24073	0.00014742	0.0	0.0	0.0	0.00190525	0.0	0.0	1.5e-07	521.41843997	747.7644289	769.99864366	11.86372571	-0.03490072	-0.3705858
0.0483	7.25322	0.00014926	0.0	0.0	0.0	0.00190341	0.0	0.0	1.5e-07	521.70275833	747.7057439	769.91568872	11.84369696	-0.03476405	-0.37052065
0.0484	7.26569	0.00015111	0.0	0.0	0.0	0.00190155	0.0	0.0	1.5e-07	521.98654581	747.64715115	769.8328695	11.82370012	-0.03462711	-0.37045561
0.0485	7.27815	0.00015298	0.0	0.0	0.0	0.00189968	0.0	0.0	1.5e-07	522.26980334	747.58865076	769.75018576	11.80373511	-0.03448989	-0.37039068
0.0486	7.2906	0.00015487	0.0	0.0	0.0	0.00189779	0.0	0.0	1.6e-07	522.55253188	747.53024283	769.6676373	11.78380189	-0.03435241	-0.37032585
0.0487	7.30304	0.00015678	0.0	0.0	0.0	0.00189588	0.0	0.0	1.6e-07	522.83473238	747.47192745	769.58522388	11.76390038	-0.03421467	-0.37026113
0.0488	7.31546	0.0001587	0.0	0.0	0.0	0.00189396	0.0	0.0	1.6e-07	523.11640578	747.4137047	769.5029453	11.74403053	-0.03407668	-0.37019651
0.0489	7.32787	0.00016064	0.0	0.0	0.0	0.00189202	0.0	0.0	1.6e-07	523.39755303	747.35557467	769.42080133	11.72419228	-0.03393845	-0.370132
0.049	7.34027	0.00016259	0.0	0.0	0.0	0.00189006	0.0	0.0	1.6e-07	523.67817507	747.29753743	769.33879177	11.70438555	-0.03379998	-0.37006759
0.0491	7.35266	0.00016456	0.0	0.0	0.0	0.00188809	0.0	0.0	1.6e-07	523.95827284	747.23959305	769.25691638	11.6846103	-0.03366127	-0.37000329
0.0492	7.36504	0.00016655	0.0	0.0	0.0	0.0018861	0.0	0.0	1.7e-07	524.23784727	747.1817416	769.17517496	11.66486645	-0.03352235	-0.3699391
0.0493	7.3774	0.00016856	0.0	0.0	0.0	0.00188409	0.0	0.0	1.7e-07	524.5168993	747.12398312	769.09356729	11.64515395	-0.03338321	-0.36987501
0.0494	7.38975	0.00017058	0.0	0.0	0.0	0.00188206	0.0	0.0	1.7e-07	524.79542987	747.06631795	769.01209316	11.62547255	-0.03324284	-0.36981103
0.0495	7.40209	0.00017263	0.0	0.0	0.0	0.00188002	0.0	0.0	1.7e-07	525.07343991	747.00874703	768.93075233	11.6058225	-0.03310297	-0.36974715
0.0496	7.41441	0.00017468	0.0	0.0	0.0	0.00187796	0.0	0.0	1.7e-07	525.35093035	746.95126965	768.84954462	11.5862036	-0.03296285	-0.36968337
0.0497	7.42673	0.00017676	0.0	0.0	0.0	0.00187588	0.0	0.0	1.8e-07	525.62790211	746.89388591	768.76846979	11.5666158	-0.03282249	-0.3696197
0.0498	7.43903	0.00017885	0.0	0.0	0.0	0.00187378	0.0	0.0	1.8e-07	525.90435613	746.8365959	768.68752763	11.54705903	-0.0326819	-0.36955613
0.0499	7.45131	0.00018096	0.0	0.0	0.0	0.00187167	0.0	0.0	1.8e-07	526.18029333	746.77939972	768.60671794	11.52753322	-0.03254106	-0.36949267
0.05	7.46359	0.00018309	0.0	0.0	0.0	0.00186954	0.0	0.0	1.8e-07	526.45571463	746.72229747	768.5260405	11.50803832	-0.0324	-0.36942931
0.05009	7.47585	0.00018524	0.0	0.0	0.0	0.00186739	0.0	0.0	1.9e-07	526.73062096	746.66528923	768.44549509	11.48857426	-0.0322587	-0.36936606
0.05019	7.4881	0.0001874	0.0	0.0	0.0	0.00186523	0.0	0.0	1.9e-07	527.00501323	746.6083751	768.36508151	11.46914099	-0.03211718	-0.36930291
0.05029	7.50034	0.00018958	0.0	0.0	0.0	0.00186304	0.0	0.0	1.9e-07	527.27889237	746.55155519	768.28479955	11.44973844	-0.03197543	-0.36923986
0.05039	7.51257	0.00019178	0.0	0.0	0.0	0.00186084	0.0	0.0	1.9e-07	527.55225928	746.49482957	768.20464898	11.43036654	-0.03183345	-0.36917691
0.05049	7.52478	0.000194	0.0	0.0	0.0	0.00185862	0.0	0.0	1.9e-07	527.82511489	746.43819836	768.12462961	11.41102524	-0.03169125	-0.36911407
0.05059	7.53698	0.00019623	0.0	0.0	0.0	0.00185639	0.0	0.0	2e-07	528.09746011	746.38166165	768.04474122	11.39171448	-0.03154883	-0.36905133
0.05069	7.54917	0.00019848	0.0	0.0	0.0	0.00185413	0.0	0.0	2e-07	528.36929584	746.32521953	767.9649836	11.37243418	-0.03140619	-0.3689887
0.05079	7.56135	0.00020075	0.0	0.0	0.0	0.00185186	0.0	0.0	2e-07	528.640623	746.26887137	767.88535655	11.35318432	-0.03126467	-0.36892616
0.05089	7.57351	0.00020304	0.0	0.0	0.0	0.00184957	0.0	0.0	2e-07	528.9114425	746.21261659	767.80585986	11.3339648	-0.031122	-0.36886373
0.05099	7.58566	0.00020535	0.0	0.0	0.0	0.00184726	0.0	0.0	2.1e-07	529.18175524	746.15645609	767.72649331	11.31477556	-0.03097917	-0.3688014
0.05109	7.5978	0.00020767	0.0	0.0	0.0	0.00184493	0.0	0.0	2.1e-07	529.45156212	746.10038991	767.6472567	11.29561655	-0.03083619	-0.36873917
0.05119	7.60992	0.00021001	0.0	0.0	0.0	0.00184259	0.0	0.0	2.1e-07	529.72086405	746.04441804	767.56814983	11.27648771	-0.03069307	-0.36867705
0.05129	7.62203	0.00021237	0.0	0.0	0.0	0.00184023	0.0	0.0	2.1e-07	529.98966194	745.9885405	767.48917249	11.25738897	-0.03054981	-0.36861503
0.05139	7.63413	0.00021475	0.0	0.0	0.0	0.00183785	0.0	0.0	2.1e-07	530.25795667	745.93275729	767.41032446	11.23832027	-0.03040641	-0.3685531
0.05149	7.64622	0.00021715	0.0	0.0	0.0	0.00183545	0.0	0.0	2.2e-07	530.52574915	745.87706841	767.33160555	11.21928156	-0.03026288	-0.36849128
0.05159	7.65829	0.00021956	0.0	0.0	0.0	0.00183303	0.0	0.0	2.2e-07	530.79304028	745.82147385	767.25301554	11.20027276	-0.03011924	-0.36842956
0.05169	7.67036	0.00022199	0.0	0.0	0.0	0.0018306	0.0	0.0	2.2e-07	531.05983094	745.76597362	767.17455425	11.18129383	-0.02997547	-0.36836794
0.05179	7.6824	0.00022444	0.0	0.0	0.0	0.00182814	0.0	0.0	2.2e-07	531.32612204	745.71056769	767.09622144	11.16234469	-0.02983159	-0.36830643
0.05189	7.69444	0.00022691	0.0	0.0	0.0	0.00182567	0.0	0.0	2.3e-07	531.59191446	745.65525604	767.01801694	11.14342529	-0.02968761	-0.36824501
0.05199	7.70646	0.0002294	0.0	0.0	0.0	0.00182318	0.0	0.0	2.3e-07	531.8572091	745.60003866	766.93994053	11.12453557	-0.02954352	-0.36818369
0.05209	7.71847	0.0002319	0.0	0.0	0.0	0.00182067	0.0	0.0	2.3e-07	532.12200684	745.54491551	766.861992	11.10567546	-0.02939934	-0.36812248
0.05219	7.73047	0.00023443	1e-08	0.0	0.0	0.00181815	0.0	0.0	2.3e-07	532.38630857	745.48988762	766.78417116	11.08684466	-0.02925358	-0.36806136
0.05229	7.74246	0.00023697	1e-08	0.0	0.0	0.0018156	0.0	0.0	2.4e-07	532.65011517	745.43495496	766.70647779	11.06804352	-0.02910878	-0.36800035
0.05239	7.75443	0.00023953	1e-08	0.0	0.0	0.00181304	0.0	0.0	2.4e-07	532.91342753	745.38011701	766.62891171	11.0492718	-0.02896384	-0.36793943
0.05249	7.76639	0.00024211	1e-08	0.0	0.0	0.00181046	0.0	0.0	2.4e-07	533.17624653	745.32537382	766.5514727	11.03052945	-0.02881876	-0.36787862
0.05259	7.77833	0.00024471	1e-08	0.0	0.0	0.00180786	0.0	0.0	2.4e-07	533.43857305	745.27072542	766.47416057	11.01181638	-0.02867354	-0.3678179
0.05269	7.79027	0.00024732	1e-08	0.0	0.0	0.00180524	0.0	0.0	2.5e-07	533.70040797	745.21617186	766.39697511	10.99313256	-0.02852818	-0.36775729
0.05279	7.80219	0.00024995	1e-08	0.0	0.0	0.0018026	0.0	0.0	2.5e-07	533.96175217	745.16171318	766.31991613	10.97447791	-0.02838267	-0.36769677
0.05289	7.8141	0.00025261	1e-08	0.0	0.0	0.00179995	0.0	0.0	2.5e-07	534.22260652	745.10734943	766.24298343	10.95585236	-0.02823703	-0.36763635
0.05299	7.82599	0.00025528	1e-08	0.0	0.0	0.00179728	0.0	0.0	2.6e-07	534.48297191	745.05308066	766.1661768	10.93725587	-0.02809124	-0.36757603
0.05309	7.83787	0.00025797	1e-08	0.0	0.0	0.00179458	0.0	0.0	2.6e-07	534.7428492	744.99890692	766.08949604	10.91868837	-0.02794531	-0.36751581
0.05319	7.84974	0.00026067	1e-08	0.0	0.0	0.00179187	0.0	0.0	2.6e-07	535.00223927	744.94482826	766.01294097	10.90014979	-0.02779923	-0.36745569
0.05329	7.8616	0.0002634	1e-08	0.0	0.0	0.00178914	0.0	0.0	2.6e-07	535.26114299	744.89084475	765.93651137	10.88164008	-0.02765302	-0.36739567
0.05339	7.87344	0.00026614	1e-08	0.0	0.0	0.0017864	0.0	0.0	2.7e-07	535.51956122	744.83695645	765.86020706	10.86315917	-0.02750666	-0.36733574
0.05349	7.88527	0.00026891	1e-08	0.0	0.0	0.00178363	0.0	0.0	2.7e-07	535.77749484	744.78316342	765.78402783	10.844707	-0.02736015	-0.36727592
0.05359	7.89709	0.00027169	1e-08	0.0	0.0	0.00178085	1e-08	0.0	2.7e-07	536.03494471	744.72946408	765.70797349	10.82628352	-0.02721509	-0.36721619
0.05369	7.90889	0.00027449	1e-08	0.0	0.0	0.00177804	1e-08	0.0	2.7e-07	536.29191169	744.67585925	765.63204385	10.80788866	-0.02706874	-0.36715656
0.05379	7.92068	0.00027731	1e-08	0.0	0.0	0.00177522	1e-08	0.0	2.8e-07	536.54839665	744.62234921	765.55623871	10.78952234	-0.02692231	-0.36709703
0.05389	7.93246	0.00028014	1e-08	0.0	0.0	0.00177238	1e-08	0.0	2.8e-07	536.80440045	744.56893396	765.48055787	10.77118453	-0.02677581	-0.36703759
0.05399	7.94422	0.000283	1e-08	0.0	0.0	0.00176952	1e-08	0.0	2.8e-07	537.05992396	744.51561347	765.40500114	10.75287514	-0.02662922	-0.36697826
0.05409	7.95597	0.00028587	1e-08	0.0	0.0	0.00176665	1e-08	0.0	2.9e-07	537.31496802	744.46238773	765.32956832	10.73459413	-0.02648257	-0.36691902
0.05419	7.96771	0.00028876	1e-08	0.0	0.0	0.00176375	1e-08	0.0	2.9e-07	537.56953351	744.40925671	765.25425922	10.71634143	-0.02633584	-0.36685987
0.05429	7.97944	0.00029167	1e-08	0.0	0.0	0.00176084	1e-08	0.0	2.9e-07	537.82362127	744.35622038	765.17907364	10.69811697	-0.02618905	-0.36680083
0.05439	7.99115	0.0002946	1e-08	0.0	0.0	0.0017579	1e-08	0.0	2.9e-07	538.07723217	744.30327873	765.1040114	10.67992071	-0.02604219	-0.36674188
0.05449	8.00285	0.00029755	1e-08	0.0	0.0	0.00175495	1e-08	0.0	3e-07	538.33036706	744.2504317	765.02907229	10.66175256	-0.02589527	-0.36668303
0.05459	8.01453	0.00030052	1e-08	0.0	0.0	0.00175198	1e-08	0.0	3e-07	538.58302678	744.19767927	764.95425613	10.64361249	-0.0257483	-0.36662427
0.05469	8.02621	0.0003035	1e-08	0.0	0.0	0.001749	1e-08	0.0	3e-07	538.8352122	744.14502141	764.87956273	10.62550041	-0.02560128	-0.36656561
0.05479	8.03786	0.0003065	1e-08	0.0	0.0	0.00174599	1e-08	0.0	3.1e-07	539.08692417	744.09245806	764.80499189	10.60741627	-0.02545421	-0.36650705
0.05489	8.04951	0.00030952	1e-08	0.0	0.0	0.00174297	1e-08	0.0	3.1e-07	539.33816352	744.0399892	764.73054343	10.58935989	-0.02530673	-0.36644858
0.05499	8.06114	0.00031256	1e-08	0.0	0.0	0.00173992	1e-08	0.0	3.1e-07	539.58893111	743.98761517	764.65621714	10.57133141	-0.02515946	-0.36639021
0.05509	8.07276	0.00031562	1e-08	0.0	0.0	0.00173686	1e-08	0.0	3.2e-07	539.83922777	743.93533564	764.58201285	10.55333067	-0.02501213	-0.36633193
0.05519	8.08437	0.0003187	1e-08	0.0	0.0	0.00173378	1e-08	0.0	3.2e-07	540.08905437	743.88315057	764.50793036	10.53535763	-0.02486475	-0.36627376
0.05529	8.09596	0.00032179	1e-08	0.0	0.0	0.00173069	1e-08	0.0	3.2e-07	540.33841173	743.83105993	764.43396948	10.51741221	-0.02471731	-0.36621567
0.05539	8.10754	0.0003249	1e-08	0.0	0.0	0.00172757	1e-08	0.0	3.3e-07	540.58730071	743.77906368	764.36013003	10.49949436	-0.02456983	-0.36615768
0.05549	8.11911	0.00032803	1e-08	0.0	0.0	0.00172444	1e-08	0.0	3.3e-07	540.83572215	743.72716178	764.28641181	10.481604	-0.0244223	-0.36609979
0.05559	8.13066	0.00033118	1e-08	0.0	0.0	0.00172128	1e-08	0.0	3.3e-07	541.08367689	743.67535418	764.21281464	10.46374109	-0.02427472	-0.36604199
0.05569	8.1422	0.00033435	1e-08	0.0	0.0	0.00171811	1e-08	0.0	3.3e-07	541.33116575	743.62364084	764.13933834	10.44590555	-0.0241271	-0.36598429
0.05579	8.15373	0.00033754	1e-08	0.0	0.0	0.00171492	1e-08	0.0	3.4e-07	541.57818959	743.57202172	764.0659827	10.42809733	-0.02397944	-0.36592668
0.05589	8.16524	0.00034074	1e-08	0.0	0.0	0.00171172	1e-08	0.0	3.4e-07	541.82474924	743.52049676	763.99274755	10.41031636	-0.02383173	-0.36586916
0.05599	8.17674	0.00034396	1e-08	0.0	0.0	0.00170849	1e-08	0.0	3.4e-07	542.07084554	743.46906592	763.91963271	10.39256259	-0.02368399	-0.36581175
0.05609	8.18822	0.0003472	1e-08	0.0	0.0	0.00170525	1e-08	0.0	3.5e-07	542.31647931	743.41772914	763.84663797	10.37483594	-0.02353621	-0.36575442
0.05619	8.1997	0.00035046	1e-08	0.0	0.0	0.00170199	1e-08	0.0	3.5e-07	542.56165139	743.36648637	763.77376317	10.35713636	-0.0233884	-0.36569719
0.05629	8.21115	0.00035373	1e-08	0.0	0.0	0.00169871	1e-08	0.0	3.5e-07	542.80636261	743.3153376	763.70100811	10.33946366	-0.02324034	-0.36564005
0.05639	8.2226	0.00035702	1e-08	0.0	0.0	0.00169541	1e-08	0.0	3.6e-07	543.05061379	743.2642829	763.62837261	10.32181799	-0.02309239	-0.36558301
0.05649	8.23403	0.00036033	1e-08	0.0	0.0	0.0016921	1e-08	0.0	3.6e-07	543.29440576	743.2133221	763.55585649	10.30419919	-0.02294441	-0.36552606
0.05659	8.24545	0.00036366	1e-08	0.0	0.0	0.00168876	1e-08	0.0	3.6e-07	543.53773936	743.16245515	763.48345956	10.2866072	-0.02279638	-0.3654692
0.05669	8.25685	0.00036701	1e-08	0.0	0.0	0.00168541	1e-08	0.0	3.7e-07	543.78061541	743.11168199	763.41118164	10.26904197	-0.02264832	-0.36541244
0.05679	8.26825	0.00037037	1e-08	0.0	0.0	0.00168205	1e-08	0.0	3.7e-07	544.02303473	743.06100259	763.33902255	10.25150342	-0.02250022	-0.36535577
0.05689	8.27962	0.00037376	2e-08	0.0	0.0	0.00167866	1e-08	0.0	3.7e-07	544.26499815	743.01041687	763.2669821	10.2339915	-0.02235208	-0.3652992
0.05699	8.29099	0.00037715	2e-08	0.0	0.0	0.00167526	1e-08	0.0	3.8e-07	544.5065065	742.95992479	763.19506011	10.21650614	-0.02220391	-0.36524271
0.05709	8.30234	0.00038057	2e-08	0.0	0.0	0.00167184	1e-08	0.0	3.8e-07	544.74756058	742.90952629	763.12325641	10.19904728	-0.0220557	-0.36518632
0.05719	8.31367	0.00038401	2e-08	0.0	0.0	0.0016684	1e-08	0.0	3.8e-07	544.98816123	742.85922131	763.0515708	10.18161485	-0.02190745	-0.36513003
0.05729	8.325	0.00038746	2e-08	0.0	0.0	0.00166494	1e-08	0.0	3.9e-07	545.22830927	742.8090098	762.98000312	10.1642088	-0.02175917	-0.36507382
0.05739	8.33631	0.00039093	2e-08	0.0	0.0	0.00166147	1e-08	0.0	3.9e-07	545.4680055	742.75889169	762.90855317	10.14682906	-0.02161085	-0.36501771
0.05749	8.3476	0.00039441	2e-08	0.0	0.0	0.00165798	1e-08	0.0	3.9e-07	545.70725075	742.70886694	762.83722078	10.12947556	-0.02146249	-0.36496169
0.05759	8.35888	0.00039791	2e-08	0.0	0.0	0.00165447	1e-08	0.0	4e-07	545.94604583	742.65893546	762.76600577	10.11214826	-0.0213141	-0.36490576
0.05769	8.37015	0.00040144	2e-08	0.0	0.0	0.00165095	1e-08	0.0	4e-07	546.18439155	742.60909708	762.69490797	10.09484698	-0.02116587	-0.36484993
0.05779	8.38141	0.00040497	2e-08	0.0	0.0	0.0016474	2e-08	0.0	4.1e-07	546.42228872	742.55935162	762.62392719	10.07757182	-0.02101746	-0.36479418
0.05789	8.39265	0.00040853	2e-08	0.0	0.0	0.00164385	2e-08	0.0	4.1e-07	546.65973815	742.50969915	762.55306325	10.06032266	-0.02086903	-0.36473853
0.05799	8.40387	0.0004121	2e-08	0.0	0.0	0.00164027	2e-08	0.0	4.1e-07	546.89674066	742.46013959	762.48231599	10.04309943	-0.02072057	-0.36468297
0.05809	8.41509	0.00041569	2e-08	0.0	0.0	0.00163668	2e-08	0.0	4.2e-07	547.13329706	742.41067286	762.41168521	10.02590207	-0.02057209	-0.3646275
0.05819	8.42629	0.00041929	2e-08	0.0	0.0	0.00163307	2e-08	0.0	4.2e-07	547.36940815	742.36129889	762.34117075	10.0087305	-0.02042358	-0.36457213
0.05829	8.43747	0.00042291	2e-08	0.0	0.0	0.00162944	2e-08	0.0	4.2e-07	547.60507474	742.31201759	762.27077242	9.99158468	-0.02027504	-0.36451684
0.05839	8.44864	0.00042655	2e-08	0.0	0.0	0.0016258	2e-08	0.0	4.3e-07	547.84029764	742.26282887	762.20049006	9.97446453	-0.02012648	-0.36446165
0.05849	8.4598	0.00043021	2e-08	0.0	0.0	0.00162214	2e-08	0.0	4.3e-07	548.07507764	742.21373265	762.13032349	9.95737	-0.0199779	-0.36440654
0.05859	8.47095	0.00043388	2e-08	0.0	0.0	0.00161846	2e-08	0.0	4.3e-07	548.30941556	742.16472883	762.06027253	9.94030102	-0.01982928	-0.36435153
0.05869	8.48208	0.00043757	2e-08	0.0	0.0	0.00161477	2e-08	0.0	4.4e-07	548.5433122	742.11581733	761.990337	9.92325752	-0.01968065	-0.3642966
0.05879	8.49319	0.00044127	2e-08	0.0	0.0	0.00161106	2e-08	0.0	4.4e-07	548.77676835	742.06699805	761.92051674	9.90623944	-0.01953199	-0.36424177
0.05889	8.50429	0.00044499	2e-08	0.0	0.0	0.00160734	2e-08	0.0	4.5e-07	549.00978482	742.0182709	761.85081157	9.88924672	-0.0193833	-0.36418703
0.05899	8.51538	0.00044873	2e-08	0.0	0.0	0.00160359	2e-08	0.0	4.5e-07	549.24236241	741.96963577	761.78122132	9.8722793	-0.01923459	-0.36413238
0.05909	8.52646	0.00045248	2e-08	0.0	0.0	0.00159984	2e-08	0.0	4.5e-07	549.4745019	741.92109244	761.71174581	9.85533701	-0.01908601	-0.36407782
0.05919	8.53752	0.00045625	2e-08	0.0	0.0	0.00159606	2e-08	0.0	4.6e-07	549.70620408	741.8726408	761.64238488	9.83841995	-0.01893729	-0.36402335
0.05929	8.54856	0.00046003	3e-08	0.0	0.0	0.00159227	2e-08	0.0	4.6e-07	549.93746976	741.82428081	761.57313835	9.821528	-0.01878856	-0.36396896
0.05939	8.55959	0.00046383	3e-08	0.0	0.0	0.00158847	2e-08	0.0	4.6e-07	550.16829973	741.77601235	761.50400604	9.80466108	-0.0186398	-0.36391467
0.05949	8.57061	0.00046765	3e-08	0.0	0.0	0.00158465	2e-08	0.0	4.7e-07	550.39869478	741.72783531	761.4349878	9.78781914	-0.01849103	-0.36386047
0.05959	8.58162	0.00047148	3e-08	0.0	0.0	0.00158081	2e-08	0.0	4.7e-07	550.62865571	741.67974956	761.36608344	9.7710021	-0.01834225	-0.36380636
0.05969	8.59261	0.00047533	3e-08	0.0	0.0	0.00157696	2e-08	0.0	4.8e-07	550.85818329	741.63175498	761.2972928	9.7542099	-0.01819344	-0.36375233
0.05979	8.60358	0.00047919	3e-08	0.0	0.0	0.00157309	2e-08	0.0	4.8e-07	551.08727833	741.58385145	761.22861571	9.73744249	-0.01804462	-0.3636984
0.05989	8.61454	0.00048307	3e-08	0.0	0.0	0.00156921	3e-08	0.0	4.8e-07	551.31594161	741.53603884	761.16005199	9.72069979	-0.01789578	-0.36364455
0.05999	8.62549	0.00048696	3e-08	0.0	0.0	0.00156531	3e-08	0.0	4.9e-07	551.54417391	741.488317	761.09160149	9.70398174	-0.01774693	-0.3635908
0.06009	8.63642	0.00049087	3e-08	0.0	0.0	0.0015614	3e-08	0.0	4.9e-07	551.77197603	741.44068581	761.02326403	9.68728827	-0.01759805	-0.36353713
0.06019	8.64734	0.00049479	3e-08	0.0	0.0	0.00155747	3e-08	0.0	5e-07	551.99934873	741.39314513	760.95503945	9.67061933	-0.01744917	-0.36348355
0.06029	8.65825	0.00049873	3e-08	0.0	0.0	0.00155353	3e-08	0.0	5e-07	552.22629281	741.34569481	760.88692757	9.65397485	-0.01730026	-0.36343006
0.06039	8.66914	0.00050268	3e-08	0.0	0.0	0.00154957	3e-08	0.0	5e-07	552.45280905	741.29833471	760.81892823	9.63735476	-0.01715134	-0.36337666
0.06049	8.68001	0.00050665	3e-08	0.0	0.0	0.0015456	3e-08	0.0	5.1e-07	552.6788982	741.2510648	760.75104127	9.62075886	-0.01700228	-0.36332334
0.06059	8.69087	0.00051063	3e-08	0.0	0.0	0.00154162	3e-08	0.0	5.1e-07	552.90456106	741.20388488	760.68326651	9.60418732	-0.01685329	-0.36327012
0.06069	8.70172	0.00051462	3e-08	0.0	0.0	0.00153761	3e-08	0.0	5.2e-07	553.12979841	741.15679477	760.6156038	9.58763997	-0.01670428	-0.36321698
0.06079	8.71255	0.00051863	3e-08	0.0	0.0	0.0015336	3e-08	0.0	5.2e-07	553.35461101	741.10979433	760.54805296	9.57111675	-0.01655524	-0.36316393
0.06089	8.72337	0.00052265	3e-08	0.0	0.0	0.00152957	3e-08	0.0	5.2e-07	553.57899965	741.0628834	760.48061383	9.5546176	-0.01640619	-0.36311097
0.06099	8.73418	0.00052669	4e-08	0.0	0.0	0.00152553	3e-08	0.0	5.3e-07	553.8029651	741.01606183	760.41328625	9.53814244	-0.01625711	-0.36305809
0.06109	8.74497	0.00053074	4e-08	0.0	0.0	0.00152147	3e-08	0.0	5.3e-07	554.02650813	740.96932945	760.34607006	9.52169122	-0.01610801	-0.36300531
0.06119	8.75574	0.00053481	4e-08	0.0	0.0	0.0015174	3e-08	0.0	5.4e-07	554.2496295	740.92268611	760.27896508	9.50526386	-0.01595888	-0.36295261
0.06129	8.7665	0.00053889	4e-08	0.0	0.0	0.00151331	3e-08	1e-08	5.4e-07	554.47233	740.87613163	760.21197117	9.4888603	-0.01580973	-0.3629
0.06139	8.77725	0.00054298	4e-08	0.0	0.0	0.00150922	4e-08	1e-08	5.4e-07	554.69461038	740.82966585	760.14508815	9.47248049	-0.01566055	-0.36284747
0.06149	8.78798	0.00054709	4e-08	0.0	0.0	0.00150511	4e-08	1e-08	5.5e-07	554.91647142	740.78328861	760.07831586	9.45612434	-0.01551135	-0.36279503
0.06159	8.7987	0.0005512	4e-08	0.0	0.0	0.00150098	4e-08	1e-08	5.5e-07	555.13791387	740.73699972	760.01165414	9.43979179	-0.01536212	-0.36274268
0.06169	8.8094	0.00055534	4e-08	0.0	0.0	0.00149684	4e-08	1e-08	5.6e-07	555.35893851	740.69079901	759.94510283	9.42348279	-0.01521286	-0.36269041
0.06179	8.82009	0.00055948	4e-08	0.0	0.0	0.00149269	4e-08	1e-08	5.6e-07	555.57954609	740.64468631	759.87866177	9.40719714	-0.01506344	-0.36263824
0.06189	8.83077	0.00056364	4e-08	0.0	0.0	0.00148853	4e-08	1e-08	5.6e-07	555.79973736	740.59866168	759.81233081	9.39093497	-0.01491408	-0.36258614
0.06199	8.84143	0.00056781	4e-08	0.0	0.0	0.00148435	4e-08	1e-08	5.7e-07	556.01951308	740.55272474	759.74610976	9.37469615	-0.01476468	-0.36253414
0.06209	8.85207	0.00057199	4e-08	0.0	0.0	0.00148016	4e-08	1e-08	5.7e-07	556.23887402	740.50687534	759.67999849	9.35848059	-0.01461525	-0.36248222
0.06219	8.8627	0.00057619	4e-08	0.0	0.0	0.00147596	4e-08	1e-08	5.8e-07	556.45782094	740.4611133	759.61399683	9.34228824	-0.01446577	-0.36243039
0.06229	8.87332	0.0005804	4e-08	0.0	0.0	0.00147175	4e-08	1e-08	5.8e-07	556.67635458	740.41543842	759.54810463	9.32611902	-0.01431626	-0.36237864
0.06239	8.88392	0.00058462	5e-08	0.0	0.0	0.00146752	4e-08	1e-08	5.9e-07	556.89447571	740.36985052	759.48232171	9.30997288	-0.0141667	-0.36232698
0.06249	8.8945	0.00058885	5e-08	0.0	0.0	0.00146328	5e-08	1e-08	5.9e-07	557.11218508	740.32434943	759.41664793	9.29384973	-0.01401709	-0.3622754
0.06259	8.90508	0.00059309	5e-08	0.0	0.0	0.00145903	5e-08	1e-08	5.9e-07	557.32948343	740.27893495	759.35108313	9.27774953	-0.01386744	-0.36222391
0.06269	8.91563	0.00059735	5e-08	0.0	0.0	0.00145477	5e-08	1e-08	6e-07	557.54637152	740.23360689	759.28562716	9.26167219	-0.01371774	-0.36217251
0.06279	8.92618	0.00060161	5e-08	0.0	0.0	0.0014505	5e-08	1e-08	6e-07	557.76285009	740.18836506	759.22027985	9.24561765	-0.01356798	-0.36212119
0.06289	8.9367	0.00060589	5e-08	0.0	0.0	0.00144621	5e-08	1e-08	6.1e-07	557.97891989	740.14320927	759.15504105	9.22958586	-0.01341818	-0.36206995
0.06299	8.94722	0.00061018	5e-08	0.0	0.0	0.00144192	5e-08	1e-08	6.1e-07	558.19458167	740.09813931	759.0899106	9.21357673	-0.01326832	-0.3620188
0.06309	8.95771	0.00061448	5e-08	0.0	0.0	0.00143761	5e-08	1e-08	6.2e-07	558.40983617	740.05315499	759.02488835	9.1975902	-0.0131184	-0.36196774
0.06319	8.9682	0.00061879	5e-08	0.0	0.0	0.00143329	5e-08	1e-08	6.2e-07	558.62468413	740.00825614	758.95997415	9.18162608	-0.01296843	-0.36191676
0.06329	8.97866	0.00062311	5e-08	0.0	0.0	0.00142897	5e-08	1e-08	6.2e-07	558.83912628	739.9634426	758.89516784	9.16568451	-0.0128184	-0.36186587
0.06339	8.98912	0.00062745	5e-08	0.0	0.0	0.00142463	5e-08	1e-08	6.3e-07	559.05316336	739.91871412	758.83046927	9.14976534	-0.0126683	-0.36181506
0.06349	8.99955	0.00063179	6e-08	0.0	0.0	0.00142028	6e-08	1e-08	6.3e-07	559.26679611	739.8740705	758.76587828	9.13386849	-0.01251814	-0.36176433
0.06359	9.00998	0.00063614	6e-08	0.0	0.0	0.00141592	6e-08	1e-08	6.4e-07	559.48002528	739.82951154	758.70139472	9.11799391	-0.01236791	-0.36171369
0.06369	9.02039	0.00064051	6e-08	0.0	0.0	0.00141155	6e-08	1e-08	6.4e-07	559.69285159	739.78503703	758.63701844	9.10214151	-0.01221761	-0.36166313
0.06379	9.03078	0.00064488	6e-08	0.0	0.0	0.00140716	6e-08	1e-08	6.5e-07	559.90527578	739.74064676	758.57274929	9.08631123	-0.01206724	-0.36161266
0.06389	9.04116	0.00064927	6e-08	0.0	0.0	0.00140277	6e-08	1e-08	6.5e-07	560.11729858	739.69634052	758.50858712	9.070503	-0.01191679	-0.36156227
0.06399	9.05152	0.00065366	6e-08	0.0	0.0	0.00139837	6e-08	1e-08	6.5e-07	560.32892072	739.6521181	758.44453177	9.05471676	-0.01176626	-0.36151197
0.06409	9.06187	0.00065806	6e-08	0.0	0.0	0.00139396	6e-08	1e-08	6.6e-07	560.54014293	739.6079793	758.38058309	9.03895244	-0.01161565	-0.36146175
0.06419	9.0722	0.00066247	6e-08	0.0	0.0	0.00138954	6e-08	1e-08	6.6e-07	560.75096593	739.56392389	758.31674094	9.02320997	-0.01146497	-0.36141161
0.06429	9.08252	0.0006669	6e-08	0.0	0.0	0.00138512	7e-08	1e-08	6.7e-07	560.96139044	739.51995166	758.25300517	9.00748927	-0.01131419	-0.36136155
0.06439	9.09282	0.00067133	7e-08	0.0	0.0	0.00138068	7e-08	1e-08	6.7e-07	561.1714172	739.47606239	758.18937562	8.99179028	-0.01116333	-0.36131158
0.06449	9.10311	0.00067577	7e-08	0.0	0.0	0.00137623	7e-08	1e-08	6.8e-07	561.38104693	739.43225587	758.12585215	8.97611294	-0.01101237	-0.3612617
0.06459	9.11338	0.00068021	7e-08	0.0	0.0	0.00137178	7e-08	1e-08	6.8e-07	561.59028033	739.38853189	758.0624346	8.96045703	-0.01086143	-0.36121189
0.06469	9.12364	0.00068467	7e-08	0.0	0.0	0.00136731	7e-08	1e-08	6.9e-07	561.79911812	739.34489023	757.99912284	8.94482272	-0.01071031	-0.36116217
0.06479	9.13388	0.00068913	7e-08	0.0	0.0	0.00136284	7e-08	1e-08	6.9e-07	562.00756103	739.30133066	757.93591671	8.92920984	-0.0105591	-0.36111253
0.06489	9.14411	0.00069361	7e-08	0.0	0.0	0.00135836	7e-08	1e-08	6.9e-07	562.21560976	739.25785295	757.87281607	8.91361832	-0.01040779	-0.36106298
0.06499	9.15432	0.00069809	7e-08	0.0	0.0	0.00135387	8e-08	1e-08	7e-07	562.42326504	739.21445689	757.80982077	8.89804808	-0.01025638	-0.36101351
0.06509	9.16452	0.00070258	7e-08	0.0	0.0	0.00134938	8e-08	1e-08	7e-07	562.63052757	739.17114224	757.74693067	8.88249907	-0.01010487	-0.36096412
0.06519	9.1747	0.00070707	7e-08	0.0	0.0	0.00134487	8e-08	1e-08	7.1e-07	562.83739806	739.12790879	757.68414562	8.8669712	-0.00995325	-0.36091481
0.06529	9.18487	0.00071158	8e-08	0.0	0.0	0.00134036	8e-08	1e-08	7.1e-07	563.04387723	739.08475629	757.62146547	8.85146441	-0.00980152	-0.36086559
0.06539	9.19502	0.00071609	8e-08	0.0	0.0	0.00133584	8e-08	1e-08	7.2e-07	563.24996577	739.04168453	757.55889008	8.83597863	-0.00964967	-0.36081644
0.06549	9.20515	0.00072061	8e-08	0.0	0.0	0.00133132	8e-08	1e-08	7.2e-07	563.4556644	738.99869326	757.4964193	8.82051379	-0.00949771	-0.36076738
0.06559	9.21527	0.00072513	8e-08	0.0	0.0	0.00132678	8e-08	1e-08	7.3e-07	563.6609738	738.95578227	757.434053	8.80506982	-0.00934564	-0.3607184
0.06569	9.22538	0.00072966	8e-08	0.0	0.0	0.00132224	9e-08	1e-08	7.3e-07	563.8658947	738.91295132	757.37179103	8.78964664	-0.00919344	-0.36066951
0.06579	9.23546	0.0007342	8e-08	0.0	0.0	0.0013177	9e-08	1e-08	7.4e-07	564.07042778	738.87020016	757.30963324	8.77424419	-0.00904111	-0.36062069
0.06589	9.24554	0.00073875	8e-08	0.0	0.0	0.00131314	9e-08	1e-08	7.4e-07	564.27457374	738.82752858	757.2475795	8.7588624	-0.00888866	-0.36057196
0.06599	9.2556	0.0007433	9e-08	0.0	0.0	0.00130859	9e-08	1e-08	7.4e-07	564.47833327	738.7849364	757.18562966	8.74350099	-0.00873615	-0.36052331
0.06609	9.26564	0.00074786	9e-08	0.0	0.0	0.00130402	9e-08	1e-08	7.5e-07	564.68170707	738.7424234	757.12378358	8.72816023	-0.00858346	-0.36047474
0.06619	9.27566	0.00075242	9e-08	0.0	0.0	0.00129945	9e-08	1e-08	7.5e-07	564.88469582	738.69998929	757.06204113	8.71283991	-0.00843062	-0.36042625
0.06629	9.28568	0.00075699	9e-08	0.0	0.0	0.00129487	1e-07	1e-08	7.6e-07	565.08730022	738.65763385	757.00040215	8.69753995	-0.00827766	-0.36037784
0.06639	9.29567	0.00076156	9e-08	0.0	0.0	0.00129029	1e-07	1e-08	7.6e-07	565.28952095	738.61535684	756.93886652	8.68226028	-0.00812455	-0.36032952
0.06649	9.30565	0.00076614	9e-08	0.0	0.0	0.0012857	1e-07	1e-08	7.7e-07	565.49135871	738.57315803	756.87743409	8.66700083	-0.00797129	-0.36028127
0.06659	9.31562	0.00077073	9e-08	0.0	0.0	0.00128111	1e-07	2e-08	7.7e-07	565.69281417	738.53103718	756.81610472	8.65176152	-0.00781789	-0.36023311
0.06669	9.32556	0.00077532	1e-07	0.0	0.0	0.00127651	1e-07	2e-08	7.8e-07	565.89388802	738.48899406	756.75487827	8.63654229	-0.00766434	-0.36018503
0.06679	9.3355	0.00077991	1e-07	0.0	0.0	0.00127191	1.1e-07	2e-08	7.8e-07	566.09458094	738.44702843	756.69375461	8.62134306	-0.00751064	-0.36013702
0.06689	9.34541	0.00078451	1e-07	0.0	0.0	0.0012673	1.1e-07	2e-08	7.9e-07	566.2948936	738.40514005	756.6327336	8.60616375	-0.00735677	-0.3600891
0.06699	9.35532	0.00078912	1e-07	0.0	0.0	0.00126269	1.1e-07	2e-08	7.9e-07	566.49482669	738.3633287	756.5718151	8.59100431	-0.00720275	-0.36004126
0.06709	9.3652	0.00079372	1e-07	0.0	0.0	0.00125807	1.1e-07	2e-08	7.9e-07	566.69438087	738.32159413	756.51099897	8.57586464	-0.00704856	-0.3599935
0.06719	9.37507	0.00079834	1e-07	0.0	0.0	0.00125345	1.1e-07	2e-08	8e-07	566.89355682	738.27993612	756.45028508	8.56074468	-0.00689421	-0.35994582
0.06729	9.38492	0.00080295	1e-07	0.0	0.0	0.00124882	1.2e-07	2e-08	8e-07	567.09235521	738.23835441	756.3896733	8.54564436	-0.00673969	-0.35989822
0.06739	9.39476	0.00080757	1.1e-07	0.0	0.0	0.00124419	1.2e-07	2e-08	8.1e-07	567.2907767	738.19684891	756.32916349	8.53056336	-0.00658506	-0.3598507
0.06749	9.40459	0.0008122	1.1e-07	0.0	0.0	0.00123956	1.2e-07	2e-08	8.1e-07	567.48882195	738.15541933	756.26875551	8.51550203	-0.0064302	-0.35980326
0.06759	9.41439	0.00081682	1.1e-07	0.0	0.0	0.00123493	1.2e-07	2e-08	8.2e-07	567.68649163	738.1140654	756.20844923	8.50046009	-0.00627517	-0.3597559
0.06769	9.42418	0.00082145	1.1e-07	0.0	0.0	0.00123029	1.3e-07	2e-08	8.2e-07	567.8837864	738.07278691	756.14824451	8.48543749	-0.00611995	-0.35970862
0.06779	9.43396	0.00082608	1.1e-07	0.0	0.0	0.00122565	1.3e-07	2e-08	8.3e-07	568.08070693	738.03158361	756.08814124	8.47043415	-0.00596455	-0.35966142
0.06789	9.44371	0.00083072	1.2e-07	0.0	0.0	0.001221	1.3e-07	2e-08	8.3e-07	568.27725387	737.99045529	756.02813926	8.45544999	-0.00580896	-0.3596143
0.06799	9.45346	0.00083536	1.2e-07	0.0	0.0	0.00121636	1.3e-07	2e-08	8.4e-07	568.47342787	737.94940171	755.96823845	8.44048493	-0.00565318	-0.35956725
0.06809	9.46318	0.00084	1.2e-07	0.0	0.0	0.00121171	1.3e-07	2e-08	8.4e-07	568.6692296	737.90842266	755.90843867	8.42553891	-0.0054972	-0.35952029
0.06819	9.47289	0.00084464	1.2e-07	0.0	0.0	0.00120705	1.4e-07	2e-08	8.5e-07	568.86465969	737.8675179	755.84873981	8.41061184	-0.00534103	-0.35947341
0.06829	9.48259	0.00084928	1.2e-07	0.0	0.0	0.0012024	1.4e-07	2e-08	8.5e-07	569.0597188	737.82668722	755.78914171	8.39570365	-0.00518465	-0.3594266
0.06839	9.49227	0.00085393	1.2e-07	0.0	0.0	0.00119775	1.4e-07	2e-08	8.6e-07	569.25440757	737.78593038	755.72964427	8.38081427	-0.00502806	-0.35937988
0.06849	9.50193	0.00085858	1.3e-07	0.0	0.0	0.00119309	1.4e-07	2e-08	8.6e-07	569.44872666	737.74524717	755.67024733	8.36594362	-0.00487127	-0.35933323
0.06859	9.51157	0.00086323	1.3e-07	0.0	0.0	0.00118843	1.5e-07	2e-08	8.6e-07	569.64267669	737.70463736	755.61095079	8.35109162	-0.00471426	-0.35928666
0.06869	9.5212	0.00086788	1.3e-07	0.0	0.0	0.00118377	1.5e-07	2e-08	8.7e-07	569.83625831	737.66410075	755.5517545	8.33625797	-0.0045571	-0.35924018
0.06879	9.53082	0.00087253	1.3e-07	0.0	0.0	0.00117911	1.5e-07	2e-08	8.7e-07	570.02947216	737.62363729	755.49265834	8.32144298	-0.00439967	-0.35919377
0.06889	9.54041	0.00087718	1.3e-07	0.0	0.0	0.00117444	1.5e-07	2e-08	8.8e-07	570.22231886	737.58324663	755.43366219	8.3066464	-0.00424203	-0.35914743
0.06899	9.54999	0.00088184	1.4e-07	0.0	0.0	0.00116978	1.6e-07	2e-08	8.8e-07	570.41479905	737.54292857	755.37476591	8.29186816	-0.00408416	-0.35910118
0.06909	9.55956	0.00088649	1.4e-07	0.0	0.0	0.00116512	1.6e-07	2e-08	8.9e-07	570.60691337	737.50268291	755.31596938	8.27710817	-0.00392606	-0.35905501
0.06919	9.56911	0.00089114	1.4e-07	0.0	0.0	0.00116045	1.6e-07	2e-08	8.9e-07	570.79866244	737.46250943	755.25727247	8.26236637	-0.00376772	-0.35900891
0.06929	9.57864	0.0008958	1.4e-07	0.0	0.0	0.00115579	1.7e-07	2e-08	9e-07	570.99004689	737.42240794	755.19867505	8.24764267	-0.00360916	-0.35896289
0.06939	9.58815	0.00090045	1.4e-07	0.0	0.0	0.00115113	1.7e-07	3e-08	9e-07	571.18106733	737.38237825	755.14017701	8.232937	-0.00345035	-0.35891695
0.06949	9.59765	0.00090511	1.5e-07	0.0	0.0	0.00114646	1.7e-07	3e-08	9.1e-07	571.3717244	737.34242015	755.08177822	8.21824927	-0.0032913	-0.35887109
0.06959	9.60713	0.00090976	1.5e-07	0.0	0.0	0.0011418	1.7e-07	3e-08	9.1e-07	571.56201871	737.30253344	755.02347855	8.20357941	-0.00313201	-0.3588253
0.06969	9.6166	0.00091441	1.5e-07	0.0	0.0	0.00113713	1.8e-07	3e-08	9.2e-07	571.75195087	737.26271795	754.96527787	8.18892734	-0.00297246	-0.3587796
0.06979	9.62605	0.00091907	1.5e-07	0.0	0.0	0.00113247	1.8e-07	3e-08	9.2e-07	571.9415215	737.22297347	754.90717608	8.17429299	-0.00281266	-0.35873397
0.06989	9.63548	0.00092372	1.5e-07	0.0	0.0	0.00112781	1.8e-07	3e-08	9.3e-07	572.13073122	737.18329983	754.84917304	8.15967626	-0.00265261	-0.35868842
0.06999	9.6449	0.00092837	1.6e-07	0.0	0.0	0.00112315	1.9e-07	3e-08	9.3e-07	572.31958062	737.14369683	754.79126863	8.14507708	-0.00249229	-0.35864294
0.07009	9.6543	0.00093302	1.6e-07	0.0	0.0	0.00111849	1.9e-07	3e-08	9.3e-07	572.50807032	737.10416433	754.73346273	8.13049503	-0.00233185	-0.35859755
0.07019	9.66368	0.00093766	1.6e-07	0.0	0.0	0.00111383	1.9e-07	3e-08	9.4e-07	572.69620091	737.06470221	754.67575522	8.11593061	-0.00217104	-0.35855223
0.07029	9.67305	0.00094231	1.6e-07	0.0	0.0	0.00110918	2e-07	3e-08	9.4e-07	572.883973	737.02531023	754.61814598	8.10138349	-0.00200997	-0.35850698
0.07039	9.68239	0.00094695	1.7e-07	0.0	0.0	0.00110452	2e-07	3e-08	9.5e-07	573.07138718	736.98598824	754.56063489	8.08685358	-0.00184863	-0.35846182
0.07049	9.69173	0.00095159	1.7e-07	0.0	0.0	0.00109987	2e-07	3e-08	9.5e-07	573.25844406	736.94673607	754.50322184	8.07234081	-0.00168701	-0.35841673
0.07059	9.70104	0.00095623	1.7e-07	0.0	0.0	0.00109522	2.1e-07	3e-08	9.6e-07	573.44514422	736.90755356	754.44590669	8.05784508	-0.00152512	-0.35837172
0.07069	9.71034	0.00096087	1.7e-07	0.0	0.0	0.00109057	2.1e-07	3e-08	9.6e-07	573.63148826	736.86844055	754.38868934	8.04336633	-0.00136295	-0.35832678
0.07079	9.71962	0.0009655	1.8e-07	0.0	0.0	0.00108593	2.1e-07	3e-08	9.7e-07	573.81747677	736.8293969	754.33156967	8.02890447	-0.0012005	-0.35828193
0.07089	9.72889	0.00097014	1.8e-07	0.0	0.0	0.00108128	2.2e-07	3e-08	9.7e-07	574.00311032	736.79042245	754.27454755	8.01445941	-0.00103777	-0.35823714
0.07099	9.73814	0.00097476	1.8e-07	0.0	0.0	0.00107664	2.2e-07	3e-08	9.8e-07	574.18838951	736.75151706	754.21762288	8.00003107	-0.00087474	-0.35819244
0.07109	9.74737	0.00097939	1.8e-07	0.0	0.0	0.00107201	2.2e-07	3e-08	9.8e-07	574.37331492	736.71268059	754.16079553	7.98561938	-0.00071143	-0.35814781
0.07119	9.75659	0.00098401	1.9e-07	0.0	0.0	0.00106737	2.3e-07	3e-08	9.9e-07	574.55788711	736.67391291	754.1040654	7.97122423	-0.00054781	-0.35810326
0.07129	9.76578	0.00098863	1.9e-07	0.0	0.0	0.00106275	2.3e-07	3e-08	9.9e-07	574.74210667	736.63521388	754.04743236	7.95684557	-0.0003839	-0.35805878
0.07139	9.77496	0.00099324	1.9e-07	0.0	0.0	0.00105812	2.3e-07	4e-08	9.9e-07	574.92597417	736.59658338	753.9908963	7.94248329	-0.00021969	-0.35801438
0.07149	9.78413	0.00099785	1.9e-07	0.0	0.0	0.0010535	2.4e-07	4e-08	1e-06	575.10949017	736.55802133	753.93445711	7.92813694	-5.53e-05	-0.35797006
0.07159	9.79327	0.00100246	2e-07	0.0	0.0	0.00104888	2.4e-07	4e-08	1e-06	575.29265525	736.51952766	753.87811468	7.91380707	0.00010949	-0.35792581
0.07169	9.8024	0.00100706	2e-07	0.0	0.0	0.00104426	2.5e-07	4e-08	1.01e-06	575.47546996	736.48110221	753.82186889	7.89949332	0.00027459	-0.35788164
0.07179	9.81152	0.00101166	2e-07	0.0	0.0	0.00103965	2.5e-07	4e-08	1.01e-06	575.65793488	736.44274487	753.76571963	7.88519561	0.00043999	-0.35783755
0.07189	9.82061	0.00101626	2e-07	0.0	0.0	0.00103505	2.5e-07	4e-08	1.02e-06	575.84005055	736.40445554	753.70966679	7.87091384	0.0006057	-0.35779353
0.07199	9.82969	0.00102084	2.1e-07	0.0	0.0	0.00103045	2.6e-07	4e-08	1.02e-06	576.02181753	736.36623413	753.65371026	7.85664794	0.00077174	-0.35774958
0.07209	9.83875	0.00102543	2.1e-07	0.0	0.0	0.00102585	2.6e-07	4e-08	1.03e-06	576.20323637	736.32808056	753.59784993	7.84239781	0.00093808	-0.35770571
0.07219	9.84779	0.00103001	2.1e-07	0.0	0.0	0.00102126	2.7e-07	4e-08	1.03e-06	576.38430763	736.28999474	753.54208568	7.82816337	0.00110475	-0.35766192
0.07229	9.85682	0.00103458	2.2e-07	0.0	0.0	0.00101668	2.7e-07	4e-08	1.04e-06	576.56503186	736.25197661	753.48641742	7.81394453	0.00127174	-0.3576182
0.07239	9.86583	0.00103915	2.2e-07	0.0	0.0	0.0010121	2.7e-07	4e-08	1.04e-06	576.74540958	736.21402608	753.43084502	7.7997412	0.00143906	-0.35757456
0.07249	9.87482	0.00104371	2.2e-07	0.0	0.0	0.00100752	2.8e-07	4e-08	1.05e-06	576.92544136	736.17614311	753.37536839	7.78555329	0.00160671	-0.35753099
0.07259	9.88379	0.00104827	2.2e-07	0.0	0.0	0.00100295	2.8e-07	4e-08	1.05e-06	577.10512772	736.13832762	753.31998742	7.77138073	0.00177469	-0.3574875
0.07269	9.89275	0.00105282	2.3e-07	0.0	0.0	0.00099839	2.9e-07	4e-08	1.05e-06	577.28446919	736.10057958	753.26470199	7.75722341	0.001943	-0.35744408
0.07279	9.90169	0.00105736	2.3e-07	0.0	0.0	0.00099383	2.9e-07	4e-08	1.06e-06	577.46346633	736.06289893	753.209512	7.74308125	0.00211165	-0.35740074
0.07289	9.91061	0.0010619	2.3e-07	0.0	0.0	0.00098928	3e-07	4e-08	1.06e-06	577.64211964	736.02528564	753.15441735	7.72895352	0.00228043	-0.35735747
0.07299	9.91951	0.00106643	2.4e-07	0.0	0.0	0.00098474	3e-07	5e-08	1.07e-06	577.82042966	735.98773968	753.09941794	7.71484122	0.0024497	-0.35731428
0.07309	9.9284	0.00107096	2.4e-07	0.0	0.0	0.0009802	3e-07	5e-08	1.07e-06	577.9983969	735.95026102	753.04451365	7.70074379	0.00261931	-0.35727116
0.07319	9.93727	0.00107548	2.4e-07	0.0	0.0	0.00097567	3.1e-07	5e-08	1.08e-06	578.1760219	735.91284965	752.98970439	7.68666113	0.00278926	-0.35722812
0.07329	9.94612	0.00107999	2.4e-07	0.0	0.0	0.00097114	3.1e-07	5e-08	1.08e-06	578.35330517	735.87550554	752.93499005	7.67259315	0.00295955	-0.35718515
0.07339	9.95495	0.00108449	2.5e-07	0.0	0.0	0.00096663	3.2e-07	5e-08	1.09e-06	578.53024722	735.83822871	752.88037053	7.65853975	0.00313017	-0.35714226
0.07349	9.96377	0.00108899	2.5e-07	0.0	0.0	0.00096212	3.2e-07	5e-08	1.09e-06	578.70684856	735.80101914	752.82584573	7.64450085	0.00330115	-0.35709944
0.07359	9.97257	0.00109348	2.5e-07	0.0	0.0	0.00095761	3.3e-07	5e-08	1.1e-06	578.88310971	735.76387685	752.77141554	7.63047636	0.00347247	-0.35705669
0.07369	9.98135	0.00109796	2.6e-07	0.0	0.0	0.00095312	3.3e-07	5e-08	1.1e-06	579.05903116	735.72680186	752.71707987	7.61646617	0.00364413	-0.35701402
0.07379	9.99011	0.00110243	2.6e-07	0.0	0.0	0.00094863	3.4e-07	5e-08	1.1e-06	579.23461341	735.68979419	752.66283862	7.60247019	0.00381615	-0.35697142
0.07389	9.99886	0.0011069	2.6e-07	0.0	0.0	0.00094415	3.4e-07	5e-08	1.11e-06	579.40985698	735.65285388	752.60869168	7.58848833	0.00398852	-0.3569289
0.07399	10.00758	0.00111136	2.7e-07	0.0	0.0	0.00093968	3.5e-07	5e-08	1.11e-06	579.58476235	735.61598095	752.55463896	7.5745205	0.00416124	-0.35688645
0.07409	10.01629	0.00111581	2.7e-07	0.0	0.0	0.00093521	3.5e-07	5e-08	1.12e-06	579.75933001	735.57917547	752.50068036	7.56056659	0.00433432	-0.35684407
0.07419	10.02498	0.00112025	2.7e-07	0.0	0.0	0.00093076	3.6e-07	5e-08	1.12e-06	579.93356045	735.54243748	752.44681578	7.54662652	0.00450775	-0.35680177
0.07429	10.03365	0.00112468	2.8e-07	0.0	0.0	0.00092631	3.6e-07	5e-08	1.13e-06	580.10745416	735.50576704	752.39304513	7.53269931	0.00468135	-0.35675954
0.07439	10.04231	0.00112911	2.8e-07	0.0	0.0	0.00092187	3.7e-07	6e-08	1.13e-06	580.28101163	735.46916424	752.33936831	7.51878637	0.00485544	-0.35671739
0.07449	10.05095	0.00113352	2.8e-07	0.0	0.0	0.00091744	3.7e-07	6e-08	1.14e-06	580.45423332	735.43262913	752.28578523	7.50488694	0.00502989	-0.35667531
0.07459	10.05957	0.00113793	2.9e-07	0.0	0.0	0.00091302	3.8e-07	6e-08	1.14e-06	580.62711972	735.39616182	752.23229579	7.49100091	0.00520469	-0.3566333
0.07469	10.06817	0.00114233	2.9e-07	0.0	0.0	0.00090861	3.8e-07	6e-08	1.14e-06	580.79967129	735.3597624	752.1788999	7.4771282	0.00537985	-0.35659137
0.07479	10.07675	0.00114672	2.9e-07	0.0	0.0	0.00090421	3.9e-07	6e-08	1.15e-06	580.97188852	735.32343097	752.12559746	7.46326869	0.00555536	-0.35654951
0.07489	10.08531	0.0011511	3e-07	0.0	0.0	0.00089981	4e-07	6e-08	1.15e-06	581.14377186	735.28716765	752.07238838	7.44942229	0.00573123	-0.35650772
0.07499	10.09386	0.00115547	3e-07	0.0	0.0	0.00089543	4e-07	6e-08	1.16e-06	581.31532177	735.25097255	752.01927258	7.4355889	0.00590745	-0.35646601
0.07509	10.10239	0.00115983	3.1e-07	0.0	0.0	0.00089105	4.1e-07	6e-08	1.16e-06	581.48653872	735.2148458	751.96624995	7.42176841	0.00608404	-0.35642437
0.07519	10.11089	0.00116418	3.1e-07	0.0	0.0	0.00088669	4.1e-07	6e-08	1.17e-06	581.65742317	735.17878755	751.91332041	7.40796072	0.00626098	-0.3563828
0.07529	10.11939	0.00116852	3.1e-07	0.0	0.0	0.00088233	4.2e-07	6e-08	1.17e-06	581.82797556	735.14279794	751.86048387	7.39416574	0.00643828	-0.35634131
0.07539	10.12786	0.00117285	3.2e-07	0.0	0.0	0.00087799	4.2e-07	6e-08	1.17e-06	581.99819634	735.10687713	751.80774024	7.38038335	0.00661594	-0.35629989
0.07549	10.13631	0.00117717	3.2e-07	0.0	0.0	0.00087365	4.3e-07	7e-08	1.18e-06	582.16808596	735.07102529	751.75508944	7.36661345	0.00679396	-0.35625854
0.07559	10.14475	0.00118148	3.2e-07	0.0	0.0	0.00086933	4.4e-07	7e-08	1.18e-06	582.33764487	735.03524258	751.70253136	7.35285506	0.00697223	-0.35621726
0.07569	10.15316	0.00118578	3.3e-07	0.0	0.0	0.00086502	4.4e-07	7e-08	1.19e-06	582.50687349	734.99952922	751.65006594	7.33910955	0.00715093	-0.35617606
0.07579	10.16156	0.00119006	3.3e-07	0.0	0.0	0.00086071	4.5e-07	7e-08	1.19e-06	582.67577226	734.96388539	751.59769308	7.32537618	0.00732999	-0.35613493
0.07589	10.16994	0.00119434	3.4e-07	0.0	0.0	0.00085642	4.5e-07	7e-08	1.2e-06	582.84434162	734.92831129	751.5454127	7.31165484	0.00750941	-0.35609387
0.07599	10.1783	0.00119861	3.4e-07	0.0	0.0	0.00085214	4.6e-07	7e-08	1.2e-06	583.01258199	734.89280713	751.49322472	7.29794541	0.00768918	-0.35605289
0.07609	10.18665	0.00120286	3.4e-07	0.0	0.0	0.00084787	4.7e-07	7e-08	1.2e-06	583.1804938	734.85737314	751.44112904	7.2842478	0.0078693	-0.35601198
0.07619	10.19497	0.00120711	3.5e-07	0.0	0.0	0.00084361	4.7e-07	7e-08	1.21e-06	583.34807747	734.82200956	751.38912559	7.27056188	0.00804977	-0.35597114
0.07629	10.20327	0.00121134	3.5e-07	0.0	0.0	0.00083936	4.8e-07	7e-08	1.21e-06	583.51533341	734.78671663	751.33721429	7.25688754	0.0082306	-0.35593037
0.07639	10.21156	0.00121556	3.5e-07	0.0	0.0	0.00083512	4.9e-07	7e-08	1.22e-06	583.68226205	734.7514946	751.28539505	7.24322468	0.00841179	-0.35588967
0.07649	10.21983	0.00121977	3.6e-07	0.0	0.0	0.00083089	4.9e-07	7e-08	1.22e-06	583.84886379	734.71634373	751.23366779	7.22957319	0.00859332	-0.35584905
0.07659	10.22808	0.00122397	3.6e-07	0.0	0.0	0.00082668	5e-07	8e-08	1.23e-06	584.01513903	734.68126432	751.18203243	7.21593294	0.0087752	-0.3558085
0.07669	10.23631	0.00122816	3.7e-07	0.0	0.0	0.00082248	5e-07	8e-08	1.23e-06	584.18108818	734.64625663	751.1304889	7.20230383	0.00895744	-0.35576802
0.07679	10.24452	0.00123233	3.7e-07	0.0	0.0	0.00081828	5.1e-07	8e-08	1.23e-06	584.34671164	734.61132098	751.07903711	7.18868574	0.00914002	-0.35572762
0.07689	10.25271	0.0012365	3.8e-07	0.0	0.0	0.00081411	5.2e-07	8e-08	1.24e-06	584.5120098	734.57645766	751.02767699	7.17507856	0.00932295	-0.35568728
0.07699	10.26088	0.00124065	3.8e-07	0.0	0.0	0.00080994	5.2e-07	8e-08	1.24e-06	584.67698305	734.54166699	750.97640846	7.16148095	0.00950613	-0.35564702
0.07709	10.26903	0.00124479	3.8e-07	0.0	0.0	0.00080578	5.3e-07	8e-08	1.25e-06	584.84163178	734.50694931	750.92523146	7.14789486	0.00968973	-0.35560683
0.07719	10.27717	0.00124891	3.9e-07	0.0	0.0	0.00080164	5.4e-07	8e-08	1.25e-06	585.00595637	734.47230495	750.8741459	7.13431927	0.00987366	-0.35556671
0.07729	10.28528	0.00125303	3.9e-07	0.0	1e-08	0.00079751	5.5e-07	8e-08	1.26e-06	585.16995721	734.43773427	750.82315171	7.12075406	0.01005793	-0.35552666
0.07739	10.29338	0.00125713	4e-07	0.0	1e-08	0.00079339	5.5e-07	8e-08	1.26e-06	585.33363466	734.40323764	750.77224881	7.10719912	0.01024254	-0.35548669
0.07749	10.30145	0.00126122	4e-07	0.0	1e-08	0.00078929	5.6e-07	9e-08	1.26e-06	585.4969891	734.36881541	750.72143714	7.09365432	0.01042749	-0.35544678
0.07759	10.30951	0.00126529	4.1e-07	0.0	1e-08	0.00078519	5.7e-07	9e-08	1.27e-06	585.66002091	734.33446799	750.67071662	7.08011953	0.01061277	-0.35540695
0.07769	10.31755	0.00126936	4.1e-07	0.0	1e-08	0.00078111	5.7e-07	9e-08	1.27e-06	585.82273044	734.30019577	750.62008718	7.06659463	0.01079838	-0.35536719
0.07779	10.32557	0.00127341	4.1e-07	0.0	1e-08	0.00077705	5.8e-07	9e-08	1.28e-06	585.98511805	734.26599916	750.56954876	7.05307949	0.01098432	-0.3553275
0.07789	10.33357	0.00127744	4.2e-07	0.0	1e-08	0.00077299	5.9e-07	9e-08	1.28e-06	586.1471841	734.23187858	750.51910128	7.039574	0.01117058	-0.35528788
0.07799	10.34155	0.00128147	4.2e-07	0.0	1e-08	0.00076895	6e-07	9e-08	1.28e-06	586.30892895	734.19783447	750.46874467	7.02607802	0.01135718	-0.35524834
0.07809	10.34951	0.00128548	4.3e-07	0.0	1e-08	0.00076493	6e-07	9e-08	1.29e-06	586.47035294	734.16386727	750.41847887	7.01259143	0.01154409	-0.35520886
0.07819	10.35745	0.00128947	4.3e-07	0.0	1e-08	0.00076091	6.1e-07	9e-08	1.29e-06	586.63145642	734.12997744	750.36830382	6.9991141	0.01173132	-0.35516946
0.07829	10.36537	0.00129346	4.4e-07	0.0	1e-08	0.00075691	6.2e-07	9e-08	1.3e-06	586.79223972	734.09616545	750.31821944	6.98564589	0.01191888	-0.35513012
0.07839	10.37327	0.00129743	4.4e-07	0.0	1e-08	0.00075292	6.3e-07	1e-07	1.3e-06	586.95270318	734.06243176	750.26822568	6.97218494	0.01210664	-0.35509086
0.07849	10.38115	0.00130138	4.5e-07	0.0	1e-08	0.00074895	6.4e-07	1e-07	1.3e-06	587.11284712	734.02877685	750.21832247	6.95873408	0.01229478	-0.35505167
0.07859	10.38901	0.00130532	4.5e-07	0.0	1e-08	0.00074499	6.4e-07	1e-07	1.31e-06	587.27267187	733.99520125	750.16850976	6.94529189	0.01248324	-0.35501255
0.07869	10.39685	0.00130925	4.6e-07	0.0	1e-08	0.00074104	6.5e-07	1e-07	1.31e-06	587.43217777	733.96170549	750.11878748	6.93185821	0.01267199	-0.35497351
0.07879	10.40467	0.00131317	4.6e-07	0.0	1e-08	0.00073711	6.6e-07	1e-07	1.32e-06	587.59136513	733.92829008	750.06915557	6.91843293	0.01286105	-0.35493453
0.07889	10.41247	0.00131707	4.6e-07	0.0	1e-08	0.00073319	6.7e-07	1e-07	1.32e-06	587.75023427	733.89495557	750.01961397	6.9050159	0.0130504	-0.35489562
0.07899	10.42026	0.00132095	4.7e-07	0.0	1e-08	0.00072929	6.8e-07	1e-07	1.32e-06	587.90878549	733.86170253	749.97016262	6.89160697	0.01324004	-0.35485679
0.07909	10.42802	0.00132483	4.7e-07	0.0	1e-08	0.0007254	6.8e-07	1e-07	1.33e-06	588.06701911	733.82853152	749.92080146	6.87820601	0.01342997	-0.35481802
0.07919	10.43576	0.00132868	4.8e-07	0.0	1e-08	0.00072152	6.9e-07	1.1e-07	1.33e-06	588.22493542	733.79544312	749.87153044	6.86481287	0.01362018	-0.35477933
0.07929	10.44348	0.00133253	4.8e-07	0.0	1e-08	0.00071766	7e-07	1.1e-07	1.34e-06	588.38253473	733.76243793	749.82234951	6.85142741	0.01381068	-0.3547407
0.07939	10.45118	0.00133636	4.9e-07	0.0	1e-08	0.00071381	7.1e-07	1.1e-07	1.34e-06	588.53981732	733.72951656	749.77325861	6.83804949	0.01400145	-0.35470215
0.07949	10.45886	0.00134017	4.9e-07	0.0	1e-08	0.00070998	7.2e-07	1.1e-07	1.34e-06	588.69678349	733.69667963	749.72425768	6.82467897	0.0141925	-0.35466367
0.07959	10.46653	0.00134397	5e-07	0.0	1e-08	0.00070616	7.3e-07	1.1e-07	1.35e-06	588.85343352	733.66392779	749.67534668	6.81131569	0.01438381	-0.35462526
0.07969	10.47417	0.00134775	5e-07	0.0	1e-08	0.00070236	7.3e-07	1.1e-07	1.35e-06	589.00976769	733.63126167	749.62652555	6.79795951	0.0145754	-0.35458692
0.07979	10.48179	0.00135152	5.1e-07	0.0	1e-08	0.00069857	7.4e-07	1.1e-07	1.35e-06	589.16578626	733.59868191	749.57779425	6.78460777	0.01476716	-0.35454865
0.07989	10.48939	0.00135528	5.1e-07	0.0	1e-08	0.00069479	7.5e-07	1.2e-07	1.36e-06	589.3214895	733.56618919	749.52915273	6.7712646	0.01495923	-0.35451045
0.07999	10.49697	0.00135902	5.2e-07	0.0	1e-08	0.00069103	7.6e-07	1.2e-07	1.36e-06	589.47687769	733.53378421	749.48060095	6.75792798	0.01515155	-0.35447232
0.08009	10.50453	0.00136274	5.2e-07	0.0	1e-08	0.00068729	7.7e-07	1.2e-07	1.37e-06	589.63195108	733.50146769	749.43213885	6.74459775	0.01534412	-0.35443426
0.08019	10.51206	0.00136646	5.3e-07	0.0	1e-08	0.00068356	7.8e-07	1.2e-07	1.37e-06	589.78670994	733.46924032	749.38376639	6.73127375	0.01553693	-0.35439627
0.08029	10.51958	0.00137015	5.3e-07	0.0	1e-08	0.00067985	7.9e-07	1.2e-07	1.37e-06	589.94115451	733.43710285	749.33548353	6.71795581	0.01572997	-0.35435836
0.08039	10.52708	0.00137383	5.4e-07	0.0	1e-08	0.00067615	8e-07	1.2e-07	1.38e-06	590.09528505	733.40505603	749.28729022	6.70464377	0.01592324	-0.35432051
0.08049	10.53455	0.00137749	5.5e-07	0.0	1e-08	0.00067246	8.1e-07	1.2e-07	1.38e-06	590.24910179	733.3731006	749.23918642	6.69133748	0.01611673	-0.35428273
0.08059	10.54201	0.00138114	5.5e-07	0.0	1e-08	0.00066879	8.1e-07	1.3e-07	1.38e-06	590.40260498	733.34123735	749.19117209	6.67803676	0.01631044	-0.35424503
0.08069	10.54945	0.00138478	5.6e-07	0.0	1e-08	0.00066514	8.2e-07	1.3e-07	1.39e-06	590.55579484	733.30946706	749.14324719	6.66474144	0.01650436	-0.35420739
0.08079	10.55686	0.0013884	5.6e-07	0.0	1e-08	0.0006615	8.3e-07	1.3e-07	1.39e-06	590.70867161	733.27779053	749.09541169	6.65145137	0.0166985	-0.35416982
0.08089	10.56425	0.001392	5.7e-07	0.0	1e-08	0.00065788	8.4e-07	1.3e-07	1.39e-06	590.86123551	733.24620859	749.04766554	6.63816637	0.01689283	-0.35413233
0.08099	10.57162	0.00139559	5.7e-07	0.0	1e-08	0.00065427	8.5e-07	1.3e-07	1.4e-06	591.01348676	733.21472206	749.00000871	6.62488627	0.01708736	-0.3540949
0.08109	10.57898	0.00139916	5.8e-07	0.0	1e-08	0.00065068	8.6e-07	1.3e-07	1.4e-06	591.16542557	733.1833318	748.95244117	6.61161091	0.01728208	-0.35405754
0.08119	10.5863	0.00140271	5.8e-07	0.0	1e-08	0.0006471	8.7e-07	1.3e-07	1.41e-06	591.31705211	733.15203865	748.90496289	6.59833648	0.01747696	-0.35402026
0.08129	10.59361	0.00140625	5.9e-07	0.0	1e-08	0.00064354	8.8e-07	1.4e-07	1.41e-06	591.46836659	733.12084351	748.85757385	6.58506902	0.01767204	-0.35398304
0.08139	10.6009	0.00140978	5.9e-07	0.0	1e-08	0.00064	8.9e-07	1.4e-07	1.41e-06	591.61936923	733.08974726	748.810274	6.57180562	0.01786729	-0.3539459
0.08149	10.60817	0.00141329	6e-07	0.0	1e-08	0.00063647	9e-07	1.4e-07	1.42e-06	591.77006022	733.0587508	748.76306333	6.5585461	0.0180627	-0.35390882
0.08159	10.61541	0.00141678	6e-07	0.0	1e-08	0.00063296	9.1e-07	1.4e-07	1.42e-06	591.92043975	733.02785507	748.71594179	6.54529026	0.01825827	-0.35387182
0.08169	10.62264	0.00142025	6.1e-07	0.0	1e-08	0.00062946	9.2e-07	1.4e-07	1.42e-06	592.07050798	732.997061	748.66890937	6.53203791	0.018454	-0.35383488
0.08179	10.62984	0.00142371	6.2e-07	0.0	1e-08	0.00062598	9.3e-07	1.4e-07	1.43e-06	592.22026511	732.96636954	748.62196603	6.51878887	0.01864987	-0.35379801
0.08189	10.63702	0.00142716	6.2e-07	0.0	1e-08	0.00062251	9.4e-07	1.5e-07	1.43e-06	592.3697113	732.93578166	748.57511176	6.50554294	0.01884588	-0.35376122
0.08199	10.64418	0.00143059	6.3e-07	0.0	1e-08	0.00061906	9.5e-07	1.5e-07	1.43e-06	592.51884672	732.90529834	748.52834654	6.49229992	0.01904202	-0.35372449
0.08209	10.65131	0.001434	6.3e-07	0.0	1e-08	0.00061563	9.6e-07	1.5e-07	1.44e-06	592.66767153	732.87492059	748.48167034	6.47905961	0.01923828	-0.35368784
0.08219	10.65843	0.0014374	6.4e-07	0.0	1e-08	0.00061221	9.7e-07	1.5e-07	1.44e-06	592.81618588	732.84464943	748.43508315	6.46582183	0.01943466	-0.35365125
0.08229	10.66552	0.00144078	6.4e-07	0.0	1e-08	0.00060881	9.8e-07	1.5e-07	1.44e-06	592.96438992	732.81448588	748.38858494	6.45258636	0.01963116	-0.35361473
0.08239	10.6726	0.00144414	6.5e-07	0.0	1e-08	0.00060543	9.9e-07	1.5e-07	1.45e-06	593.11228379	732.78443099	748.34217571	6.439353	0.01982775	-0.35357829
0.08249	10.67965	0.00144749	6.6e-07	0.0	1e-08	0.00060206	1e-06	1.6e-07	1.45e-06	593.25986764	732.75448583	748.29585543	6.42611754	0.02002448	-0.35354191
0.08259	10.68667	0.00145082	6.6e-07	0.0	1e-08	0.00059871	1.01e-06	1.6e-07	1.45e-06	593.4071415	732.72465155	748.24962412	6.41288651	0.02022127	-0.35350561
0.08269	10.69368	0.00145413	6.7e-07	0.0	1e-08	0.00059537	1.02e-06	1.6e-07	1.46e-06	593.55410558	732.6949292	748.20348175	6.39965679	0.02041815	-0.35346937
0.08279	10.70066	0.00145743	6.7e-07	0.0	1e-08	0.00059205	1.04e-06	1.6e-07	1.46e-06	593.70075998	732.6653199	748.15742831	6.38642815	0.0206151	-0.3534332
0.08289	10.70763	0.00146071	6.8e-07	0.0	1e-08	0.00058875	1.05e-06	1.6e-07	1.46e-06	593.84710482	732.63582477	748.1114638	6.37320037	0.02081212	-0.35339711
0.08299	10.71457	0.00146398	6.9e-07	0.0	1e-08	0.00058546	1.06e-06	1.6e-07	1.47e-06	593.9931402	732.60644497	748.0655882	6.35997321	0.02100919	-0.35336108
0.08309	10.72148	0.00146722	6.9e-07	0.0	1e-08	0.00058219	1.07e-06	1.7e-07	1.47e-06	594.13886623	732.57718167	748.01980151	6.34674645	0.02120632	-0.35332512
0.08319	10.72838	0.00147046	7e-07	0.0	1e-08	0.00057894	1.08e-06	1.7e-07	1.47e-06	594.284283	732.54803605	747.97410373	6.33351985	0.02140349	-0.35328923
0.08329	10.73525	0.00147367	7e-07	0.0	1e-08	0.0005757	1.09e-06	1.7e-07	1.48e-06	594.42939059	732.51900931	747.92849487	6.32029317	0.0216007	-0.35325342
0.08339	10.7421	0.00147687	7.1e-07	0.0	1e-08	0.00057248	1.1e-06	1.7e-07	1.48e-06	594.57418909	732.49010268	747.88297491	6.3070662	0.02179793	-0.35321767
0.08349	10.74893	0.00148005	7.2e-07	0.0	1e-08	0.00056927	1.11e-06	1.7e-07	1.48e-06	594.71867857	732.46131738	747.83754386	6.29383867	0.02199519	-0.35318199
0.08359	10.75574	0.00148322	7.2e-07	0.0	1e-08	0.00056608	1.12e-06	1.7e-07	1.49e-06	594.8628591	732.43265468	747.79220172	6.28061036	0.02219245	-0.35314638
0.08369	10.76252	0.00148637	7.3e-07	0.0	1e-08	0.00056291	1.13e-06	1.8e-07	1.49e-06	595.00673076	732.40411585	747.74694851	6.26738101	0.02238972	-0.35311084
0.08379	10.76928	0.0014895	7.3e-07	0.0	1e-08	0.00055976	1.15e-06	1.8e-07	1.49e-06	595.15029358	732.37570217	747.70178422	6.2541504	0.02258698	-0.35307537
0.08389	10.77602	0.00149262	7.4e-07	0.0	1e-08	0.00055662	1.16e-06	1.8e-07	1.5e-06	595.2935476	732.34741499	747.65670888	6.24091219	0.02278432	-0.35303998
0.08399	10.78273	0.00149571	7.5e-07	0.0	1e-08	0.0005535	1.17e-06	1.8e-07	1.5e-06	595.43649277	732.31925575	747.61172253	6.22767639	0.02298156	-0.35300465
0.08409	10.78942	0.0014988	7.5e-07	0.0	1e-08	0.00055039	1.18e-06	1.8e-07	1.5e-06	595.57912921	732.2912257	747.56682514	6.21443828	0.02317879	-0.35296939
0.08419	10.79609	0.00150186	7.6e-07	0.0	1e-08	0.0005473	1.19e-06	1.9e-07	1.51e-06	595.72145694	732.26332621	747.52201675	6.20119759	0.02337597	-0.3529342
0.08429	10.80274	0.00150491	7.6e-07	0.0	1e-08	0.00054423	1.2e-06	1.9e-07	1.51e-06	595.86347597	732.23555866	747.47729737	6.18795403	0.02357311	-0.35289908
0.08439	10.80936	0.00150794	7.7e-07	0.0	1e-08	0.00054118	1.22e-06	1.9e-07	1.51e-06	596.00518633	732.20792446	747.43266701	6.17470733	0.02377019	-0.35286403
0.08449	10.81596	0.00151096	7.8e-07	0.0	1e-08	0.00053814	1.23e-06	1.9e-07	1.51e-06	596.14658801	732.18042505	747.3881257	6.1614572	0.02396721	-0.35282905
0.08459	10.82253	0.00151396	7.8e-07	0.0	1e-08	0.00053512	1.24e-06	1.9e-07	1.52e-06	596.28768101	732.15306186	747.34367347	6.14820335	0.02416415	-0.35279414
0.08469	10.82909	0.00151694	7.9e-07	0.0	1e-08	0.00053211	1.25e-06	1.9e-07	1.52e-06	596.42846532	732.12583637	747.29931034	6.13494549	0.02436102	-0.3527593
0.08479	10.83562	0.0015199	8e-07	0.0	1e-08	0.00052913	1.26e-06	2e-07	1.52e-06	596.56894092	732.09875006	747.25503634	6.12168333	0.02455779	-0.35272454
0.08489	10.84212	0.00152285	8e-07	0.0	1e-08	0.00052615	1.28e-06	2e-07	1.53e-06	596.70910779	732.07180442	747.2108515	6.10841658	0.02475446	-0.35268984
0.08499	10.8486	0.00152578	8.1e-07	0.0	1e-08	0.0005232	1.29e-06	2e-07	1.53e-06	596.8489659	732.045001	747.16675585	6.09514492	0.02495102	-0.35265521
0.08509	10.85506	0.00152869	8.2e-07	0.0	1e-08	0.00052026	1.3e-06	2e-07	1.53e-06	596.9885152	732.01834133	747.12274943	6.08186806	0.02514747	-0.35262065
0.08519	10.8615	0.00153159	8.2e-07	0.0	1e-08	0.00051734	1.31e-06	2e-07	1.54e-06	597.12775566	731.99182698	747.07883227	6.0685857	0.02534378	-0.35258616
0.08529	10.86791	0.00153447	8.3e-07	0.0	1e-08	0.00051444	1.33e-06	2.1e-07	1.54e-06	597.26668712	731.96545967	747.03500444	6.05528816	0.02554012	-0.35255174
0.08539	10.8743	0.00153733	8.4e-07	0.0	1e-08	0.00051155	1.34e-06	2.1e-07	1.54e-06	597.40530947	731.9392411	746.99126599	6.04199102	0.0257362	-0.35251739
0.08549	10.88066	0.00154018	8.4e-07	0.0	1e-08	0.00050868	1.35e-06	2.1e-07	1.54e-06	597.54362272	731.91317278	746.94761696	6.02868703	0.02593213	-0.35248311
0.08559	10.887	0.00154301	8.5e-07	0.0	1e-08	0.00050583	1.36e-06	2.1e-07	1.55e-06	597.68162678	731.88725636	746.90405738	6.01537582	0.02612789	-0.35244891
0.08569	10.89331	0.00154582	8.5e-07	0.0	1e-08	0.00050299	1.38e-06	2.1e-07	1.55e-06	597.81932156	731.86149353	746.8605873	6.00205706	0.02632349	-0.35241477
0.08579	10.8996	0.00154862	8.6e-07	0.0	1e-08	0.00050017	1.39e-06	2.2e-07	1.55e-06	597.95670695	731.83588599	746.81720678	5.98873037	0.02651891	-0.3523807
0.08589	10.90587	0.0015514	8.7e-07	0.0	1e-08	0.00049737	1.4e-06	2.2e-07	1.56e-06	598.09378283	731.81043547	746.77391588	5.97539541	0.02671414	-0.3523467
0.08599	10.91211	0.00155416	8.7e-07	0.0	1e-08	0.00049458	1.41e-06	2.2e-07	1.56e-06	598.2305491	731.78514372	746.73071465	5.96205179	0.02690917	-0.35231278
0.08609	10.91833	0.0015569	8.8e-07	0.0	1e-08	0.00049181	1.43e-06	2.2e-07	1.56e-06	598.36700561	731.76001252	746.68760315	5.94869916	0.02710399	-0.35227892
0.08619	10.92452	0.00155963	8.9e-07	0.0	1e-08	0.00048906	1.44e-06	2.2e-07	1.56e-06	598.50315222	731.73504365	746.64458145	5.93533713	0.0272986	-0.35224513
0.08629	10.93069	0.00156234	8.9e-07	0.0	1e-08	0.00048633	1.45e-06	2.3e-07	1.57e-06	598.6389888	731.71023894	746.60164962	5.92196533	0.02749297	-0.35221142
0.08639	10.93683	0.00156503	9e-07	0.0	1e-08	0.00048361	1.47e-06	2.3e-07	1.57e-06	598.77451518	731.68560023	746.55880771	5.90858338	0.02768711	-0.35217777
0.08649	10.94295	0.00156771	9.1e-07	0.0	1e-08	0.00048091	1.48e-06	2.3e-07	1.57e-06	598.90973119	731.66112938	746.51605582	5.8951909	0.02788101	-0.3521442
0.08659	10.94905	0.00157037	9.1e-07	0.0	1e-08	0.00047822	1.49e-06	2.3e-07	1.57e-06	599.04463666	731.63682829	746.47339399	5.88178748	0.02807464	-0.3521107
0.08669	10.95512	0.00157302	9.2e-07	0.0	1e-08	0.00047555	1.5e-06	2.3e-07	1.58e-06	599.17923121	731.61269923	746.43082238	5.86835784	0.02826831	-0.35207727
0.08679	10.96116	0.00157564	9.3e-07	0.0	1e-08	0.0004729	1.52e-06	2.4e-07	1.58e-06	599.31351467	731.58874412	746.38834106	5.85492699	0.02846149	-0.35204391
0.08689	10.96718	0.00157825	9.4e-07	0.0	1e-08	0.00047027	1.53e-06	2.4e-07	1.58e-06	599.44748689	731.56496477	746.34595009	5.84148338	0.02865439	-0.35201062
0.08699	10.97317	0.00158084	9.4e-07	0.0	1e-08	0.00046765	1.54e-06	2.4e-07	1.59e-06	599.58114766	731.54136319	746.30364955	5.82802655	0.02884701	-0.3519774
0.08709	10.97914	0.00158342	9.5e-07	0.0	1e-08	0.00046505	1.56e-06	2.4e-07	1.59e-06	599.71449674	731.51794141	746.26143955	5.81455604	0.02903933	-0.35194425
0.08719	10.98508	0.00158598	9.6e-07	0.0	1e-08	0.00046246	1.57e-06	2.5e-07	1.59e-06	599.84753387	731.49470151	746.21932017	5.80107138	0.02923135	-0.35191117
0.08729	10.991	0.00158852	9.6e-07	0.0	1e-08	0.0004599	1.58e-06	2.5e-07	1.59e-06	599.98025879	731.47164557	746.17729152	5.7875721	0.02942306	-0.35187817
0.08739	10.99689	0.00159105	9.7e-07	0.0	1e-08	0.00045735	1.6e-06	2.5e-07	1.6e-06	600.11267123	731.44877572	746.13535369	5.77405771	0.02961444	-0.35184523
0.08749	11.00276	0.00159355	9.8e-07	0.0	1e-08	0.00045481	1.61e-06	2.5e-07	1.6e-06	600.24477092	731.4260941	746.0935068	5.76052774	0.02980549	-0.35181237
0.08759	11.0086	0.00159605	9.8e-07	0.0	1e-08	0.0004523	1.63e-06	2.5e-07	1.6e-06	600.37655755	731.40360287	746.05175095	5.7469817	0.02999621	-0.35177958
0.08769	11.01441	0.00159852	9.9e-07	0.0	2e-08	0.0004498	1.64e-06	2.6e-07	1.6e-06	600.50803081	731.38130426	746.01008626	5.73341907	0.03018657	-0.35174686
0.08779	11.0202	0.00160098	1e-06	0.0	2e-08	0.00044731	1.65e-06	2.6e-07	1.61e-06	600.63919039	731.35920047	745.96851285	5.71983938	0.03037656	-0.35171421
0.08789	11.02596	0.00160342	1e-06	0.0	2e-08	0.00044485	1.67e-06	2.6e-07	1.61e-06	600.77003597	731.33729378	745.92703082	5.7062421	0.03056619	-0.35168163
0.08799	11.0317	0.00160584	1.01e-06	0.0	2e-08	0.0004424	1.68e-06	2.6e-07	1.61e-06	600.90056719	731.31558647	745.88564031	5.69262673	0.03075544	-0.35164913
0.08809	11.03741	0.00160825	1.02e-06	0.0	2e-08	0.00043996	1.69e-06	2.6e-07	1.61e-06	601.03078329	731.29408173	745.84434157	5.67896815	0.03094483	-0.3516167
0.08819	11.04309	0.00161064	1.02e-06	0.0	2e-08	0.00043755	1.71e-06	2.7e-07	1.62e-06	601.16068412	731.27278147	745.80313466	5.66530798	0.03113344	-0.35158434
0.08829	11.04875	0.00161302	1.03e-06	0.0	2e-08	0.00043515	1.72e-06	2.7e-07	1.62e-06	601.29026932	731.25168798	745.76201971	5.65162712	0.03132166	-0.35155205
0.08839	11.05438	0.00161537	1.04e-06	0.0	2e-08	0.00043276	1.74e-06	2.7e-07	1.62e-06	601.4195385	731.23080371	745.72099686	5.63792496	0.03150949	-0.35151983
0.08849	11.05998	0.00161772	1.05e-06	0.0	2e-08	0.0004304	1.75e-06	2.7e-07	1.62e-06	601.54849122	731.21013115	745.68006626	5.62420087	0.03169691	-0.35148769
0.08859	11.06556	0.00162004	1.05e-06	0.0	2e-08	0.00042805	1.76e-06	2.8e-07	1.62e-06	601.67712705	731.18967282	745.63922806	5.61045423	0.03188392	-0.35145562
0.08869	11.07111	0.00162235	1.06e-06	0.0	2e-08	0.00042571	1.78e-06	2.8e-07	1.63e-06	601.80544551	731.16943128	745.59848243	5.5966844	0.03207051	-0.35142362
0.08879	11.07663	0.00162464	1.07e-06	0.0	2e-08	0.0004234	1.79e-06	2.8e-07	1.63e-06	601.93344614	731.14940911	745.55782952	5.58289073	0.03225668	-0.3513917
0.08889	11.08212	0.00162691	1.07e-06	0.0	2e-08	0.0004211	1.81e-06	2.8e-07	1.63e-06	602.06112846	731.12960893	745.5172695	5.56907255	0.0324424	-0.35135984
0.08899	11.08759	0.00162917	1.08e-06	0.0	2e-08	0.00041881	1.82e-06	2.9e-07	1.63e-06	602.18849196	731.11003342	745.47680255	5.55522921	0.03262768	-0.35132806
0.08909	11.09303	0.00163141	1.09e-06	0.0	2e-08	0.00041655	1.84e-06	2.9e-07	1.64e-06	602.31553612	731.09068526	745.43642883	5.54136004	0.03281251	-0.35129636
0.08919	11.09845	0.00163363	1.09e-06	0.0	2e-08	0.0004143	1.85e-06	2.9e-07	1.64e-06	602.44226042	731.07156718	745.39614853	5.52746435	0.03299688	-0.35126472
0.08929	11.10383	0.00163584	1.1e-06	0.0	2e-08	0.00041206	1.86e-06	2.9e-07	1.64e-06	602.5686643	731.05268196	745.35596184	5.51354145	0.03318078	-0.35123317
0.08939	11.10919	0.00163803	1.11e-06	0.0	2e-08	0.00040984	1.88e-06	2.9e-07	1.64e-06	602.69474717	731.03403248	745.31586895	5.49955851	0.03336492	-0.35120168
0.08949	11.11452	0.00164021	1.12e-06	0.0	2e-08	0.00040764	1.89e-06	3e-07	1.65e-06	602.82050768	731.01562326	745.27587028	5.48556881	0.03354809	-0.35117027
0.08959	11.11982	0.00164237	1.12e-06	0.0	2e-08	0.00040546	1.91e-06	3e-07	1.65e-06	602.9459458	730.99745598	745.23596588	5.47154821	0.0337308	-0.35113894
0.08969	11.12509	0.00164451	1.13e-06	0.0	2e-08	0.00040329	1.92e-06	3e-07	1.65e-06	603.07106086	730.97953362	745.19615595	5.45749587	0.03391305	-0.35110767
0.08979	11.13034	0.00164663	1.14e-06	0.0	2e-08	0.00040114	1.94e-06	3e-07	1.65e-06	603.1958522	730.96185924	745.15644072	5.44341094	0.03409483	-0.35107649
0.08989	11.13556	0.00164874	1.14e-06	0.0	2e-08	0.00039901	1.95e-06	3.1e-07	1.65e-06	603.32031913	730.94443593	745.11682041	5.42929253	0.03427614	-0.35104537
0.08999	11.14074	0.00165083	1.15e-06	0.0	2e-08	0.00039689	1.96e-06	3.1e-07	1.66e-06	603.44446094	730.92726682	745.07729527	5.41513976	0.03445697	-0.35101433
0.09009	11.1459	0.00165291	1.16e-06	0.0	2e-08	0.00039478	1.98e-06	3.1e-07	1.66e-06	603.5682769	730.91035508	745.03786552	5.40095174	0.03463732	-0.35098337
0.09019	11.15103	0.00165497	1.16e-06	0.0	2e-08	0.0003927	1.99e-06	3.1e-07	1.66e-06	603.69176627	730.89370396	744.99853141	5.38672755	0.03481718	-0.35095248
0.09029	11.15614	0.00165701	1.17e-06	0.0	2e-08	0.00039063	2.01e-06	3.2e-07	1.66e-06	603.81492828	730.87731672	744.9592932	5.37246627	0.03499656	-0.35092166
0.09039	11.16121	0.00165904	1.18e-06	0.0	2e-08	0.00038858	2.02e-06	3.2e-07	1.66e-06	603.93776212	730.8611967	744.92015114	5.35816696	0.03517543	-0.35089092
0.09049	11.16625	0.00166105	1.19e-06	0.0	2e-08	0.00038654	2.04e-06	3.2e-07	1.67e-06	604.060267	730.84534725	744.8811055	5.34382867	0.03535381	-0.35086026
0.09059	11.17127	0.00166304	1.19e-06	0.0	2e-08	0.00038452	2.05e-06	3.2e-07	1.67e-06	604.18244208	730.82977181	744.84215655	5.32945044	0.03553169	-0.35082967
0.09069	11.17625	0.00166502	1.2e-06	0.0	2e-08	0.00038252	2.07e-06	3.2e-07	1.67e-06	604.3042865	730.81447384	744.80330457	5.31503129	0.03570905	-0.35079916
0.09079	11.18121	0.00166698	1.21e-06	0.0	2e-08	0.00038053	2.08e-06	3.3e-07	1.67e-06	604.42579905	730.79945762	744.76454993	5.3005112	0.03588729	-0.35076873
0.09089	11.18613	0.00166893	1.21e-06	0.0	2e-08	0.00037856	2.1e-06	3.3e-07	1.67e-06	604.54697798	730.78472868	744.72589318	5.2859889	0.03606406	-0.35073838
0.09099	11.19103	0.00167086	1.22e-06	0.0	2e-08	0.0003766	2.11e-06	3.3e-07	1.68e-06	604.66782311	730.77028896	744.68733441	5.27141993	0.03624038	-0.3507081
0.09109	11.19589	0.00167277	1.23e-06	0.0	2e-08	0.00037466	2.13e-06	3.3e-07	1.68e-06	604.78833343	730.75614227	744.64887393	5.25680305	0.03641624	-0.3506779
0.09119	11.20073	0.00167467	1.24e-06	0.0	2e-08	0.00037274	2.14e-06	3.4e-07	1.68e-06	604.9085079	730.74229251	744.61051207	5.242137	0.03659166	-0.35064777
0.09129	11.20553	0.00167655	1.24e-06	0.0	2e-08	0.00037083	2.15e-06	3.4e-07	1.68e-06	605.02834544	730.72874361	744.57224919	5.22742049	0.03676662	-0.35061772
0.09139	11.21031	0.00167841	1.25e-06	0.0	2e-08	0.00036894	2.17e-06	3.4e-07	1.68e-06	605.14784498	730.71549962	744.53408562	5.21265222	0.03694114	-0.35058775
0.09149	11.21505	0.00168026	1.26e-06	0.0	2e-08	0.00036707	2.18e-06	3.4e-07	1.69e-06	605.26700537	730.70256461	744.49602172	5.19783087	0.03711521	-0.35055786
0.09159	11.21976	0.00168209	1.26e-06	0.0	2e-08	0.00036521	2.2e-06	3.5e-07	1.69e-06	605.38582546	730.68994273	744.45805787	5.18295508	0.03728885	-0.35052805
0.09169	11.22444	0.00168391	1.27e-06	0.0	2e-08	0.00036337	2.21e-06	3.5e-07	1.69e-06	605.50430407	730.67763822	744.42019445	5.16802351	0.03746205	-0.35049831
0.09179	11.22909	0.00168571	1.28e-06	0.0	2e-08	0.00036155	2.23e-06	3.5e-07	1.69e-06	605.62243998	730.66565537	744.38243182	5.15303477	0.03763482	-0.35046866
0.09189	11.23371	0.00168749	1.28e-06	0.0	2e-08	0.00035974	2.24e-06	3.5e-07	1.69e-06	605.74023194	730.65399854	744.34477041	5.13798744	0.03780715	-0.35043908
0.09199	11.2383	0.00168926	1.29e-06	0.0	2e-08	0.00035794	2.26e-06	3.6e-07	1.69e-06	605.85767866	730.64267218	744.3072106	5.12288011	0.03797906	-0.35040958
0.09209	11.24286	0.00169101	1.3e-06	0.0	2e-08	0.00035617	2.27e-06	3.6e-07	1.7e-06	605.97477884	730.63168078	744.26975281	5.10771133	0.03815055	-0.35038016
0.09219	11.24738	0.00169274	1.31e-06	0.0	2e-08	0.0003544	2.29e-06	3.6e-07	1.7e-06	606.09152992	730.62103154	744.23239783	5.09235336	0.03832455	-0.35035084
0.09229	11.25187	0.00169446	1.31e-06	0.0	2e-08	0.00035266	2.3e-06	3.6e-07	1.7e-06	606.2079297	730.61073085	744.19514633	5.07701911	0.0384961	-0.35032159
0.09239	11.25633	0.00169616	1.32e-06	0.0	2e-08	0.00035093	2.32e-06	3.6e-07	1.7e-06	606.32397788	730.60078109	744.15799842	5.06161331	0.03866737	-0.35029242
0.09249	11.26076	0.00169785	1.33e-06	0.0	2e-08	0.00034922	2.33e-06	3.7e-07	1.7e-06	606.43967287	730.59118735	744.12095461	5.046134	0.03883839	-0.35026333
0.09259	11.26515	0.00169952	1.33e-06	0.0	2e-08	0.00034752	2.35e-06	3.7e-07	1.71e-06	606.55501306	730.58195482	744.0840154	5.03057917	0.03900916	-0.35023432
0.09269	11.26951	0.00170118	1.34e-06	0.0	2e-08	0.00034584	2.36e-06	3.7e-07	1.71e-06	606.66999677	730.5730888	744.04718131	5.01494677	0.03917971	-0.3502054
0.09279	11.27384	0.00170282	1.35e-06	0.0	2e-08	0.00034418	2.38e-06	3.7e-07	1.71e-06	606.78462229	730.56459469	744.01045287	4.99923474	0.03935005	-0.35017655
0.09289	11.27814	0.00170444	1.35e-06	0.0	2e-08	0.00034253	2.39e-06	3.8e-07	1.71e-06	606.89888786	730.556478	743.97383065	4.98344097	0.03952021	-0.35014779
0.09299	11.2824	0.00170604	1.36e-06	0.0	2e-08	0.0003409	2.4e-06	3.8e-07	1.71e-06	607.01279166	730.54874433	743.93731519	4.96756332	0.03969019	-0.35011912
0.09309	11.28663	0.00170764	1.37e-06	0.0	2e-08	0.00033928	2.42e-06	3.8e-07	1.71e-06	607.12633184	730.54139941	743.90090708	4.95159959	0.03986003	-0.35009053
0.09319	11.29082	0.00170921	1.37e-06	0.0	2e-08	0.00033768	2.43e-06	3.8e-07	1.72e-06	607.23950649	730.53444906	743.8646069	4.93554759	0.04002973	-0.35006202
0.09329	11.29498	0.00171077	1.38e-06	0.0	2e-08	0.0003361	2.45e-06	3.9e-07	1.72e-06	607.35231364	730.52789922	743.82841528	4.91940505	0.04019933	-0.35003359
0.09339	11.2991	0.00171231	1.39e-06	0.0	2e-08	0.00033453	2.46e-06	3.9e-07	1.72e-06	607.4647513	730.52175594	743.79233283	4.9031697	0.04036884	-0.35000526
0.09349	11.3032	0.00171384	1.39e-06	0.0	2e-08	0.00033298	2.48e-06	3.9e-07	1.72e-06	607.57681739	730.51602541	743.75636019	4.88683921	0.04053829	-0.349977
0.09359	11.30725	0.00171535	1.4e-06	0.0	2e-08	0.00033144	2.49e-06	3.9e-07	1.72e-06	607.68850828	730.51071799	743.72049845	4.87029319	0.0407113	-0.34994885
0.09369	11.31127	0.00171684	1.41e-06	0.0	2e-08	0.00032992	2.51e-06	4e-07	1.72e-06	607.79982174	730.50584026	743.68474832	4.853719	0.0408821	-0.34992078
0.09379	11.31526	0.00171832	1.41e-06	0.0	2e-08	0.00032842	2.52e-06	4e-07	1.72e-06	607.910756	730.50139754	743.64911034	4.83703313	0.0410532	-0.34989279
0.09389	11.31921	0.00171978	1.42e-06	0.0	2e-08	0.00032693	2.53e-06	4e-07	1.73e-06	608.02130856	730.49739705	743.61358528	4.82023212	0.04122464	-0.34986489
0.09399	11.32312	0.00172123	1.43e-06	0.0	2e-08	0.00032546	2.55e-06	4e-07	1.73e-06	608.13147684	730.49384623	743.57817394	4.80331241	0.0413965	-0.34983709
0.09409	11.327	0.00172266	1.43e-06	0.0	2e-08	0.000324	2.56e-06	4e-07	1.73e-06	608.24125818	730.4907527	743.54287712	4.78627037	0.04156881	-0.34980937
0.09419	11.33084	0.00172408	1.44e-06	0.0	2e-08	0.00032256	2.58e-06	4.1e-07	1.73e-06	608.35064985	730.48812425	743.50769567	4.76910227	0.04174166	-0.34978174
0.09429	11.33465	0.00172547	1.45e-06	0.0	2e-08	0.00032114	2.59e-06	4.1e-07	1.73e-06	608.45964902	730.48596891	743.47263046	4.75180431	0.0419151	-0.3497542
0.09439	11.33842	0.00172686	1.45e-06	0.0	2e-08	0.00031974	2.61e-06	4.1e-07	1.73e-06	608.56825277	730.48429489	743.43768236	4.73437262	0.0420892	-0.34972676
0.09449	11.34215	0.00172822	1.46e-06	0.0	2e-08	0.00031834	2.62e-06	4.1e-07	1.73e-06	608.67645812	730.48311061	743.40285231	4.71680322	0.04226402	-0.3496994
0.09459	11.34584	0.00172957	1.47e-06	0.0	2e-08	0.00031697	2.63e-06	4.2e-07	1.74e-06	608.78425982	730.48242897	743.36814187	4.69893225	0.04244374	-0.34967216
0.09469	11.3495	0.00173091	1.47e-06	0.0	2e-08	0.00031561	2.65e-06	4.2e-07	1.74e-06	608.89165471	730.48225878	743.333552	4.68101136	0.04262187	-0.34964499
0.09479	11.35311	0.00173222	1.48e-06	0.0	2e-08	0.00031427	2.66e-06	4.2e-07	1.74e-06	608.99864007	730.48260805	743.29908354	4.6629277	0.04280127	-0.34961793
0.09489	11.35669	0.00173353	1.48e-06	0.0	2e-08	0.00031295	2.68e-06	4.2e-07	1.74e-06	609.10521221	730.48348666	743.26473761	4.64467562	0.04298205	-0.34959096
0.09499	11.36024	0.00173481	1.49e-06	0.0	2e-08	0.00031164	2.69e-06	4.2e-07	1.74e-06	609.21136734	730.48490483	743.23051537	4.62624932	0.04316432	-0.34956408
0.09509	11.36374	0.00173608	1.5e-06	0.0	2e-08	0.00031035	2.7e-06	4.3e-07	1.74e-06	609.31710151	730.48687305	743.196418	4.60764287	0.04334821	-0.34953731
0.09519	11.3672	0.00173733	1.5e-06	0.0	3e-08	0.00030907	2.72e-06	4.3e-07	1.74e-06	609.42241067	730.48940213	743.16244674	4.58885019	0.04353383	-0.34951063
0.09529	11.37062	0.00173857	1.51e-06	0.0	3e-08	0.00030781	2.73e-06	4.3e-07	1.75e-06	609.5272906	730.49250319	743.12860286	4.56986506	0.04372131	-0.34948405
0.09539	11.374	0.00173979	1.52e-06	0.0	3e-08	0.00030657	2.74e-06	4.3e-07	1.75e-06	609.63173695	730.49618768	743.09488768	4.55068111	0.04391079	-0.34945758
0.09549	11.37735	0.00174099	1.52e-06	0.0	3e-08	0.00030534	2.76e-06	4.4e-07	1.75e-06	609.73574523	730.50046737	743.06130255	4.53129182	0.04410239	-0.3494312
0.09559	11.38065	0.00174218	1.53e-06	0.0	3e-08	0.00030413	2.77e-06	4.4e-07	1.75e-06	609.83930903	730.50535895	743.02784939	4.51155627	0.04430085	-0.34940494
0.09569	11.38391	0.00174335	1.53e-06	0.0	3e-08	0.00030294	2.78e-06	4.4e-07	1.75e-06	609.94242332	730.51087546	742.9945297	4.49166357	0.0444996	-0.34937877
0.09579	11.38713	0.0017445	1.54e-06	0.0	3e-08	0.00030176	2.8e-06	4.4e-07	1.75e-06	610.0450833	730.51702932	742.96134495	4.47152531	0.04470158	-0.34935272
0.09589	11.3903	0.00174564	1.54e-06	0.0	3e-08	0.0003006	2.81e-06	4.4e-07	1.75e-06	610.14728338	730.52383497	742.92829681	4.45113158	0.04490703	-0.34932677
0.09599	11.39344	0.00174676	1.55e-06	0.0	3e-08	0.00029946	2.82e-06	4.5e-07	1.75e-06	610.24901775	730.53130733	742.89538702	4.43047216	0.0451162	-0.34930092
0.09609	11.39653	0.00174786	1.56e-06	0.0	3e-08	0.00029834	2.83e-06	4.5e-07	1.75e-06	610.35028035	730.53946192	742.86261739	4.40953652	0.04532936	-0.34927519
0.09619	11.39958	0.00174895	1.56e-06	0.0	3e-08	0.00029723	2.85e-06	4.5e-07	1.76e-06	610.4510649	730.5483148	742.82998981	4.3883138	0.04554677	-0.34924957
0.09629	11.40258	0.00175002	1.57e-06	0.0	3e-08	0.00029614	2.86e-06	4.5e-07	1.76e-06	610.55136311	730.55788635	742.79750675	4.36662008	0.04577386	-0.34922407
0.09639	11.40554	0.00175107	1.57e-06	0.0	3e-08	0.00029507	2.87e-06	4.5e-07	1.76e-06	610.65116678	730.56819681	742.76517064	4.34469099	0.04600358	-0.34919868
0.09649	11.40845	0.0017521	1.58e-06	0.0	3e-08	0.00029401	2.88e-06	4.6e-07	1.76e-06	610.75046949	730.57926271	742.7329834	4.32241331	0.04623923	-0.3491734
0.09659	11.41132	0.00175312	1.58e-06	0.0	3e-08	0.00029297	2.9e-06	4.6e-07	1.76e-06	610.84926325	730.59110399	742.70094742	4.29977098	0.04648125	-0.34914825
0.09669	11.41415	0.00175412	1.59e-06	0.0	3e-08	0.00029195	2.91e-06	4.6e-07	1.76e-06	610.94753972	730.60374142	742.66906518	4.27674741	0.04673008	-0.34912321
0.09679	11.41692	0.0017551	1.59e-06	0.0	3e-08	0.00029095	2.92e-06	4.6e-07	1.76e-06	611.04529015	730.61719667	742.63733928	4.25332544	0.04698619	-0.3490983
0.09689	11.41965	0.00175607	1.6e-06	0.0	3e-08	0.00028996	2.93e-06	4.6e-07	1.76e-06	611.14250541	730.63149231	742.60577243	4.22948736	0.04725004	-0.34907351
0.09699	11.42234	0.00175702	1.6e-06	0.0	3e-08	0.000289	2.94e-06	4.7e-07	1.76e-06	611.23917504	730.64665411	742.57436773	4.20507338	0.04752712	-0.34904886
0.09709	11.42497	0.00175795	1.61e-06	0.0	3e-08	0.00028805	2.95e-06	4.7e-07	1.76e-06	611.33528653	730.66271277	742.54312887	4.18022534	0.04781229	-0.34902433
0.09719	11.42756	0.00175886	1.61e-06	0.0	3e-08	0.00028712	2.97e-06	4.7e-07	1.77e-06	611.4308297	730.67969329	742.51205887	4.15485566	0.04810846	-0.34899993
0.09729	11.43009	0.00175975	1.62e-06	0.0	3e-08	0.00028621	2.98e-06	4.7e-07	1.77e-06	611.52579248	730.69762515	742.48116129	4.12893455	0.04841654	-0.34897567
0.09739	11.43258	0.00176062	1.62e-06	0.0	3e-08	0.00028532	2.99e-06	4.7e-07	1.77e-06	611.62016214	730.71653945	742.45043991	4.10243087	0.04873745	-0.34895155
0.09749	11.43501	0.00176148	1.63e-06	0.0	3e-08	0.00028444	3e-06	4.8e-07	1.77e-06	611.71392438	730.73647121	742.41989891	4.07518259	0.0490775	-0.34892757
0.09759	11.43739	0.00176231	1.63e-06	0.0	3e-08	0.00028359	3.01e-06	4.8e-07	1.77e-06	611.80706261	730.75746151	742.38954319	4.04730198	0.04943171	-0.34890374
0.09769	11.43972	0.00176313	1.64e-06	0.0	3e-08	0.00028275	3.02e-06	4.8e-07	1.77e-06	611.89956201	730.77954623	742.35937709	4.01869225	0.04980368	-0.34888005
0.09779	11.442	0.00176393	1.64e-06	0.0	3e-08	0.00028194	3.03e-06	4.8e-07	1.77e-06	611.99140564	730.80276674	742.3294056	3.98930763	0.0501949	-0.34885652
0.09789	11.44422	0.00176471	1.65e-06	0.0	3e-08	0.00028114	3.04e-06	4.8e-07	1.77e-06	612.08257553	730.82716699	742.299634	3.95910019	0.05060695	-0.34883314
0.09799	11.44638	0.00176547	1.65e-06	0.0	3e-08	0.00028037	3.05e-06	4.8e-07	1.77e-06	612.17305158	730.85279576	742.27006817	3.927853	0.05104718	-0.34880993
0.09809	11.44849	0.0017662	1.66e-06	0.0	3e-08	0.00027962	3.06e-06	4.8e-07	1.77e-06	612.26280964	730.87971113	742.24071516	3.89563259	0.05151324	-0.34878689
0.09819	11.45054	0.00176692	1.66e-06	0.0	3e-08	0.00027888	3.07e-06	4.9e-07	1.77e-06	612.35182698	730.90796828	742.21158163	3.86231132	0.05200946	-0.34876401
0.09829	11.45253	0.00176762	1.66e-06	0.0	3e-08	0.00027817	3.08e-06	4.9e-07	1.77e-06	612.44007776	730.93762957	742.18267512	3.8277993	0.05253885	-0.34874132
0.09839	11.45446	0.00176829	1.67e-06	0.0	3e-08	0.00027748	3.09e-06	4.9e-07	1.78e-06	612.52753089	730.9687701	742.15400467	3.7917563	0.05311427	-0.34871881
0.09849	11.45633	0.00176895	1.67e-06	0.0	3e-08	0.00027681	3.09e-06	4.9e-07	1.78e-06	612.61415445	731.00146673	742.1255796	3.75431748	0.05372982	-0.3486965
0.09859	11.45814	0.00176958	1.68e-06	0.0	3e-08	0.00027617	3.1e-06	4.9e-07	1.78e-06	612.69991368	731.03580304	742.09741	3.71525617	0.05439383	-0.34867438
0.09869	11.45988	0.00177018	1.68e-06	0.0	3e-08	0.00027555	3.11e-06	4.9e-07	1.78e-06	612.78476922	731.07187371	742.06950731	3.67424713	0.05511858	-0.34865248
0.09879	11.46155	0.00177077	1.68e-06	0.0	3e-08	0.00027495	3.12e-06	4.9e-07	1.78e-06	612.86867426	731.10979143	742.0418851	3.63115568	0.05590871	-0.34863079
0.09889	11.46316	0.00177133	1.69e-06	0.0	3e-08	0.00027437	3.13e-06	5e-07	1.78e-06	612.95157924	731.14967535	742.01455773	3.58566313	0.05677616	-0.34860934
0.09899	11.46469	0.00177187	1.69e-06	0.0	3e-08	0.00027383	3.13e-06	5e-07	1.78e-06	613.03342337	731.19167166	741.98754276	3.53728118	0.05773959	-0.34858814
0.09909	11.46615	0.00177238	1.69e-06	0.0	3e-08	0.0002733	3.14e-06	5e-07	1.78e-06	613.11414009	731.23594043	741.96085943	3.48579917	0.0588066	-0.34856719
0.09919	11.46754	0.00177286	1.69e-06	0.0	3e-08	0.00027281	3.15e-06	5e-07	1.78e-06	613.19365132	731.28266938	741.93453026	3.43044932	0.06000686	-0.34854653
0.09929	11.46885	0.00177332	1.7e-06	0.0	3e-08	0.00027234	3.15e-06	5e-07	1.78e-06	613.27186228	731.33208612	741.90858254	3.37065212	0.06136255	-0.34852616
0.09939	11.47007	0.00177374	1.7e-06	0.0	3e-08	0.0002719	3.16e-06	5e-07	1.78e-06	613.34865884	731.38446465	741.88304909	3.30513805	0.06292388	-0.34850613
0.09949	11.47121	0.00177414	1.7e-06	0.0	3e-08	0.0002715	3.16e-06	5e-07	1.78e-06	613.42390264	731.44013699	741.85796965	3.23286162	0.06473167	-0.34848645
0.09959	11.47225	0.00177451	1.7e-06	0.0	3e-08	0.00027112	3.17e-06	5e-07	1.78e-06	613.49741747	731.49952552	741.83339474	3.15171083	0.0668704	-0.34846717
0.09969	11.4732	0.00177484	1.71e-06	0.0	3e-08	0.00027078	3.17e-06	5e-07	1.78e-06	613.56897222	731.56318343	741.80939052	3.0588447	0.06945439	-0.34844834
0.09979	11.47405	0.00177514	1.71e-06	0.0	3e-08	0.00027048	3.18e-06	5e-07	1.78e-06	613.6382541	731.63185795	741.78604639	2.94930871	0.07268501	-0.34843004
0.09989	11.47478	0.00177539	1.71e-06	0.0	3e-08	0.00027022	3.18e-06	5.1e-07	1.78e-06	613.70480474	731.7066403	741.76349312	2.81475817	0.07690397	-0.34841236
0.09999	11.47538	0.0017756	1.71e-06	0.0	3e-08	0.00027	3.19e-06	5.1e-07	1.78e-06	613.76788985	731.78926947	741.74193985	2.63688716	0.08286669	-0.34839547
0.10001	11.47548	0.00177564	1.71e-06	0.0	3e-08	0.00026997	3.19e-06	5.1e-07	1.78e-06	613.77998855	731.80697816	741.73777834	1273.06471073	32.71641728	37.40917804
