# Supplementary material for: Dataset for the simulated biomass pyrolysis in rotary kilns with varying particle residence time distributions
Source: Data Brief. 2021 Nov 23;39:107603. doi: 10.1016/j.dib.2021.107603 (PMC8633881; doi:10.1016/j.dib.2021.107603)
Supplement: Supplementary Data S1 — Supplementary Raw Research Data. This is open data under the CC BY license http://creativecommons.org/licenses/by/4.0/ [file mmc1.zip › supplementary/111/logFiles/log_Pe18]

l,m	Tau,s	F_w,kg/s	F_is,kg/s	F_c,kg/s	F_rt,kg/s	F_w_wet,kg/s	F_it,kg/s	F_g,kg/s	F_H2O_g,kg/s	T_b,K	T_g,K	T_w,K	q_bed,kW/m	q_gas,kW/m	q_loss,kW/m
1e-05	0.00086	0.0	0.0	0.0	0.0	0.00205276	0.0	0.0	0.0	298.22087204	298.66906969	833.12943077	26.19354822	3.60803255	-0.42016379
0.0001	0.01636	0.0	0.0	0.0	0.0	0.00205276	0.0	0.0	0.0	298.85807243	303.33295933	832.94446798	26.15491085	3.59968887	-0.42001854
0.0002	0.03358	0.0	0.0	0.0	0.0	0.00205276	0.0	0.0	0.0	299.56470767	308.49851166	832.7392927	26.11208282	3.59015838	-0.4198574
0.0003	0.05079	0.0	0.0	0.0	0.0	0.00205276	0.0	0.0	0.0	300.26991051	313.64626859	832.53447541	26.06937361	3.58031791	-0.41969655
0.0004	0.068	0.0	0.0	0.0	0.0	0.00205276	0.0	0.0	0.0	300.97368581	318.77583373	832.33001737	26.02678014	3.57017638	-0.41953598
0.0005	0.08519	0.0	0.0	0.0	0.0	0.00205276	0.0	0.0	0.0	301.67603829	323.88680313	832.12591994	25.98430105	3.55971551	-0.4193757
0.0006	0.10238	0.0	0.0	0.0	0.0	0.00205276	0.0	0.0	0.0	302.37697274	328.97878472	831.92218438	25.9419377	3.54895997	-0.4192157
0.0007	0.11955	0.0	0.0	0.0	0.0	0.00205276	0.0	0.0	0.0	303.0764939	334.05137965	831.71881199	25.89968663	3.53787768	-0.41905599
0.0008	0.13672	0.0	0.0	0.0	0.0	0.00205276	0.0	0.0	0.0	303.77460641	339.10417052	831.51580423	25.85755074	3.52649232	-0.41889656
0.0009	0.15388	0.0	0.0	0.0	0.0	0.00205276	0.0	0.0	0.0	304.47131503	344.13676485	831.31316236	25.81552926	3.51479765	-0.41873742
0.001	0.17104	0.0	0.0	0.0	0.0	0.00205276	0.0	0.0	0.0	305.16662436	349.14874075	831.11088785	25.77361649	3.50275685	-0.41857857
0.0011	0.18818	0.0	0.0	0.0	0.0	0.00205276	0.0	0.0	0.0	305.86053904	354.1396862	830.90898212	25.73181903	3.49041257	-0.41842001
0.0012	0.20532	0.0	0.0	0.0	0.0	0.00205276	0.0	0.0	0.0	306.55306373	359.10919101	830.70744656	25.69012791	3.47771783	-0.41826175
0.0013	0.22245	0.0	0.0	0.0	0.0	0.00205276	0.0	0.0	0.0	307.24420272	364.05680698	830.50628289	25.6485493	3.46470256	-0.41810377
0.0014	0.23957	0.0	0.0	0.0	0.0	0.00205276	0.0	0.0	0.0	307.9339607	368.98212827	830.30549245	25.60708207	3.45136124	-0.41794609
0.0015	0.25668	0.0	0.0	0.0	0.0	0.00205276	0.0	0.0	0.0	308.62234228	373.88473734	830.10507671	25.5657264	3.43769486	-0.4177887
0.0016	0.27379	0.0	0.0	0.0	0.0	0.00205276	0.0	0.0	0.0	309.30935204	378.76421762	829.90503711	25.52448252	3.42370442	-0.4176316
0.0017	0.29088	0.0	0.0	0.0	0.0	0.00205276	0.0	0.0	0.0	309.9949946	383.62015355	829.70537509	25.48335062	3.4093909	-0.41747479
0.0018	0.30797	0.0	0.0	0.0	0.0	0.00205276	0.0	0.0	0.0	310.67927423	388.45210761	829.50609231	25.44230796	3.39467791	-0.41731832
0.0019	0.32505	0.0	0.0	0.0	0.0	0.00205276	0.0	0.0	0.0	311.36219493	393.25962547	829.30719061	25.40138584	3.37967128	-0.41716212
0.002	0.34212	0.0	0.0	0.0	0.0	0.00205276	0.0	0.0	0.0	312.04376155	398.04230956	829.10867125	25.36057255	3.36433186	-0.41700622
0.0021	0.35919	0.0	0.0	0.0	0.0	0.00205276	0.0	0.0	0.0	312.72397858	402.79973675	828.91053575	25.31986798	3.34865954	-0.41685061
0.0022	0.37624	0.0	0.0	0.0	0.0	0.00205276	0.0	0.0	0.0	313.40285048	407.53148396	828.71278563	25.27927202	3.33265426	-0.41669531
0.0023	0.39329	0.0	0.0	0.0	0.0	0.00205276	0.0	0.0	0.0	314.08038171	412.23712817	828.51542242	25.23878454	3.31631592	-0.41654029
0.0024	0.41033	0.0	0.0	0.0	0.0	0.00205276	0.0	0.0	0.0	314.75657616	416.9162434	828.31844786	25.19837902	3.2996118	-0.41638563
0.0025	0.42736	0.0	0.0	0.0	0.0	0.00205276	0.0	0.0	0.0	315.43143799	421.56840525	828.12186356	25.15809265	3.2825879	-0.41623125
0.0026	0.44438	0.0	0.0	0.0	0.0	0.00205276	0.0	0.0	0.0	316.10497176	426.19319143	827.92567101	25.11791055	3.26522589	-0.41607717
0.0027	0.4614	0.0	0.0	0.0	0.0	0.00205276	0.0	0.0	0.0	316.77718174	430.79017821	827.72987182	25.07783222	3.24752523	-0.4159234
0.0028	0.47841	0.0	0.0	0.0	0.0	0.00205276	0.0	0.0	0.0	317.44807218	435.35894183	827.53446758	25.03785719	3.22948537	-0.41576993
0.0029	0.4954	0.0	0.0	0.0	0.0	0.00205276	0.0	0.0	0.0	318.11764729	439.89905848	827.33945989	24.99798496	3.21110575	-0.41561678
0.003	0.51239	0.0	0.0	0.0	0.0	0.00205276	0.0	0.0	0.0	318.7859109	444.41017797	827.14485013	24.95819832	3.19245698	-0.41546396
0.0031	0.52937	0.0	0.0	0.0	0.0	0.00205276	0.0	0.0	0.0	319.45286721	448.89186939	826.95063994	24.91852096	3.17343565	-0.41531144
0.0032	0.54635	0.0	0.0	0.0	0.0	0.00205276	0.0	0.0	0.0	320.11852038	453.34371171	826.75683094	24.87894268	3.15408246	-0.41515924
0.0033	0.56331	0.0	0.0	0.0	0.0	0.00205276	0.0	0.0	0.0	320.78287446	457.76529684	826.56342471	24.83946278	3.13439777	-0.41500735
0.0034	0.58027	0.0	0.0	0.0	0.0	0.00205276	0.0	0.0	0.0	321.44593348	462.1562181	826.37042284	24.80008057	3.11438194	-0.41485578
0.0035	0.59722	0.0	0.0	0.0	0.0	0.00205276	0.0	0.0	0.0	322.10770143	466.51607473	826.17782689	24.76079044	3.09412095	-0.41470453
0.0036	0.61416	0.0	0.0	0.0	0.0	0.00205276	0.0	0.0	0.0	322.76818216	470.84460032	825.98563779	24.72159804	3.07350411	-0.4145536
0.0037	0.63109	0.0	0.0	0.0	0.0	0.00205276	0.0	0.0	0.0	323.42737966	475.14133907	825.79385738	24.68250028	3.05257353	-0.41440299
0.0038	0.64801	0.0	0.0	0.0	0.0	0.00205276	0.0	0.0	0.0	324.08529782	479.40591237	825.60248715	24.64349636	3.03133123	-0.41425271
0.0039	0.66493	0.0	0.0	0.0	0.0	0.00205276	0.0	0.0	0.0	324.7419405	483.63794524	825.41152858	24.60458549	3.00977924	-0.41410274
0.004	0.68184	0.0	0.0	0.0	0.0	0.00205276	0.0	0.0	0.0	325.39731153	487.83706629	825.22098313	24.56576686	2.98791959	-0.41395311
0.0041	0.69874	0.0	0.0	0.0	0.0	0.00205276	0.0	0.0	0.0	326.0514147	492.00294156	825.0308521	24.52703505	2.96586761	-0.41380379
0.0042	0.71563	0.0	0.0	0.0	0.0	0.00205276	0.0	0.0	0.0	326.70425373	496.13532495	824.84113632	24.4883955	2.94347272	-0.4136548
0.0043	0.73251	0.0	0.0	0.0	0.0	0.00205276	0.0	0.0	0.0	327.35583237	500.23380971	824.65183749	24.44984501	2.92079568	-0.41350614
0.0044	0.74938	0.0	0.0	0.0	0.0	0.00205276	0.0	0.0	0.0	328.00615433	504.29806485	824.4629569	24.4113827	2.89784045	-0.41335782
0.0045	0.76625	0.0	0.0	0.0	0.0	0.00205276	0.0	0.0	0.0	328.65522327	508.32776549	824.27449584	24.37300769	2.87461101	-0.41320982
0.0046	0.78311	0.0	0.0	0.0	0.0	0.00205276	0.0	0.0	0.0	329.30304281	512.32259284	824.08645556	24.33471911	2.85111133	-0.41306215
0.0047	0.79995	0.0	0.0	0.0	0.0	0.00205276	0.0	0.0	0.0	329.94961654	516.28229404	823.89883699	24.29651061	2.827462	-0.41291481
0.0048	0.81679	0.0	0.0	0.0	0.0	0.00205276	0.0	0.0	0.0	330.59494796	520.20662902	823.71164102	24.25838891	2.80350498	-0.4127678
0.0049	0.83363	0.0	0.0	0.0	0.0	0.00205276	0.0	0.0	0.0	331.23904064	524.09527108	823.52486898	24.22035016	2.77930774	-0.41262113
0.005	0.85045	0.0	0.0	0.0	0.0	0.00205276	0.0	0.0	0.0	331.88189807	527.94794972	823.33852191	24.18239339	2.75487604	-0.41247479
0.0051	0.86727	0.0	0.0	0.0	0.0	0.00205276	0.0	0.0	0.0	332.5235237	531.76440278	823.15260084	24.14451764	2.73021561	-0.41232879
0.0052	0.88407	0.0	0.0	0.0	0.0	0.00205276	0.0	0.0	0.0	333.16392097	535.54437642	822.96710676	24.10672196	2.70533221	-0.41218312
0.0053	0.90087	0.0	0.0	0.0	0.0	0.00205276	0.0	0.0	0.0	333.80309318	539.28772078	822.78204011	24.06899894	2.68037012	-0.41203778
0.0054	0.91766	0.0	0.0	0.0	0.0	0.00205276	0.0	0.0	0.0	334.44104368	542.99421597	822.59740172	24.03135699	2.65513347	-0.41189277
0.0055	0.93444	0.0	0.0	0.0	0.0	0.00205276	0.0	0.0	0.0	335.07777581	546.66362107	822.41319255	23.99379147	2.62970745	-0.41174811
0.0056	0.95122	0.0	0.0	0.0	0.0	0.00205276	0.0	0.0	0.0	335.71329284	550.29573604	822.22941335	23.95630136	2.6040987	-0.41160379
0.0057	0.96798	0.0	0.0	0.0	0.0	0.00205276	0.0	0.0	0.0	336.34759801	553.89037022	822.04606483	23.91888567	2.57831375	-0.4114598
0.0058	0.98474	0.0	0.0	0.0	0.0	0.00205276	0.0	0.0	0.0	336.98069453	557.44734215	821.86314767	23.88154341	2.55235902	-0.41131615
0.0059	1.00149	0.0	0.0	0.0	0.0	0.00205276	0.0	0.0	0.0	337.61258558	560.96647949	821.68066249	23.84427359	2.52624081	-0.41117285
0.006	1.01823	0.0	0.0	0.0	0.0	0.00205276	0.0	0.0	0.0	338.24327429	564.44761885	821.4986099	23.80707524	2.49996533	-0.41102989
0.0061	1.03496	0.0	0.0	0.0	0.0	0.00205276	0.0	0.0	0.0	338.87276378	567.89060568	821.31699047	23.76994737	2.47353866	-0.41088727
0.0062	1.05168	0.0	0.0	0.0	0.0	0.00205276	0.0	0.0	0.0	339.50105702	571.29542871	821.13580399	23.73287827	2.44722048	-0.41074495
0.0063	1.0684	0.0	0.0	0.0	0.0	0.00205276	0.0	0.0	0.0	340.12815698	574.6620463	820.95505045	23.69588347	2.42062722	-0.410603
0.0064	1.0851	0.0	0.0	0.0	0.0	0.00205276	0.0	0.0	0.0	340.75406674	577.99025421	820.77473071	23.65895515	2.39392623	-0.41046139
0.0065	1.1018	0.0	0.0	0.0	0.0	0.00205276	0.0	0.0	0.0	341.37878923	581.27996427	820.59484504	23.62209226	2.36712591	-0.41032012
0.0066	1.11849	0.0	0.0	0.0	0.0	0.00205276	0.0	0.0	0.0	342.00232738	584.53109982	820.41539363	23.58529371	2.34023461	-0.4101792
0.0067	1.13517	0.0	0.0	0.0	0.0	0.00205276	0.0	0.0	0.0	342.62468407	587.74359561	820.23637665	23.54855845	2.31326067	-0.41003862
0.0068	1.15185	0.0	0.0	0.0	0.0	0.00205276	0.0	0.0	0.0	343.24586213	590.91739787	820.05779421	23.51188539	2.28621243	-0.40989838
0.0069	1.16851	0.0	0.0	0.0	0.0	0.00205276	0.0	0.0	0.0	343.86586439	594.05246421	819.87964635	23.47527348	2.25909821	-0.40975849
0.007	1.18517	0.0	0.0	0.0	0.0	0.00205276	0.0	0.0	0.0	344.48469362	597.14876366	819.7019331	23.43872165	2.2319263	-0.40961895
0.0071	1.20181	0.0	0.0	0.0	0.0	0.00205276	0.0	0.0	0.0	345.10235256	600.20632998	819.52465407	23.40222695	2.20487317	-0.40947969
0.0072	1.21845	0.0	0.0	0.0	0.0	0.00205276	0.0	0.0	0.0	345.71884396	603.22527096	819.34780848	23.3657912	2.17768971	-0.40934082
0.0073	1.23508	0.0	0.0	0.0	0.0	0.00205276	0.0	0.0	0.0	346.33417046	606.20551575	819.17139664	23.32941214	2.15049097	-0.40920228
0.0074	1.2517	0.0	0.0	0.0	0.0	0.00205276	0.0	0.0	0.0	346.94833471	609.1470991	818.99541823	23.29308868	2.12328721	-0.40906408
0.0075	1.26832	0.0	0.0	0.0	0.0	0.00205276	0.0	0.0	0.0	347.56133931	612.05006935	818.81987288	23.25681975	2.09608878	-0.40892623
0.0076	1.28492	0.0	0.0	0.0	0.0	0.00205276	0.0	0.0	0.0	348.17318682	614.91448847	818.64476015	23.22060425	2.06890612	-0.40878872
0.0077	1.30152	0.0	0.0	0.0	0.0	0.00205276	0.0	0.0	0.0	348.7838798	617.74043221	818.47007954	23.18444111	2.04174975	-0.40865155
0.0078	1.3181	0.0	0.0	0.0	0.0	0.00205276	0.0	0.0	0.0	349.39342073	620.52799016	818.29583048	23.14832924	2.01463028	-0.40851472
0.0079	1.33468	0.0	0.0	0.0	0.0	0.00205275	0.0	0.0	0.0	350.00181209	623.27726581	818.12201234	23.11226754	1.98755838	-0.40837823
0.008	1.35125	0.0	0.0	0.0	0.0	0.00205275	0.0	0.0	0.0	350.60905635	625.98836518	817.94862447	23.0762657	1.96048511	-0.40824205
0.0081	1.36782	0.0	0.0	0.0	0.0	0.00205275	0.0	0.0	0.0	351.21515622	628.66132645	817.77566642	23.04030637	1.93351165	-0.40810623
0.0082	1.38437	0.0	0.0	0.0	0.0	0.00205275	0.0	0.0	0.0	351.8201139	631.29634883	817.60313717	23.00439515	1.90661172	-0.40797075
0.0083	1.40091	0.0	0.0	0.0	0.0	0.00205275	0.0	0.0	0.0	352.42393174	633.89358122	817.43103588	22.9685311	1.87979557	-0.4078356
0.0084	1.41745	0.0	0.0	0.0	0.0	0.00205275	0.0	0.0	0.0	353.02661209	636.45318562	817.25936162	22.93271329	1.85307347	-0.40770078
0.0085	1.43398	0.0	0.0	0.0	0.0	0.00205275	0.0	0.0	0.0	353.62815726	638.97533713	817.0881134	22.89694078	1.82645576	-0.4075663
0.0086	1.4505	0.0	0.0	0.0	0.0	0.00205275	0.0	0.0	0.0	354.22856952	641.46022399	816.91729017	22.86121265	1.79995279	-0.40743216
0.0087	1.46701	0.0	0.0	0.0	0.0	0.00205275	0.0	0.0	0.0	354.82785114	643.90804758	816.74689082	22.82552798	1.77357498	-0.40729835
0.0088	1.48351	0.0	0.0	0.0	0.0	0.00205275	0.0	0.0	0.0	355.42600433	646.31902248	816.57691417	22.78988587	1.74733279	-0.40716487
0.0089	1.5	0.0	0.0	0.0	0.0	0.00205275	0.0	0.0	0.0	356.02303129	648.69337646	816.40735898	22.75428988	1.72117345	-0.40703172
0.009	1.51649	0.0	0.0	0.0	0.0	0.00205275	0.0	0.0	0.0	356.61893453	651.03109909	816.23822518	22.71874384	1.69504067	-0.4068989
0.0091	1.53296	0.0	0.0	0.0	0.0	0.00205275	0.0	0.0	0.0	357.21371604	653.33256058	816.06951082	22.68323153	1.66916196	-0.40676641
0.0092	1.54943	0.0	0.0	0.0	0.0	0.00205275	0.0	0.0	0.0	357.80737793	655.59801526	815.90121452	22.64775978	1.64343878	-0.40663425
0.0093	1.56589	0.0	0.0	0.0	0.0	0.00205275	0.0	0.0	0.0	358.39992235	657.82771397	815.73333493	22.6123279	1.6178793	-0.40650242
0.0094	1.58234	1e-08	0.0	0.0	0.0	0.00205275	0.0	0.0	0.0	358.99135139	660.02191764	815.56587064	22.5769352	1.59249161	-0.40637091
0.0095	1.59878	1e-08	0.0	0.0	0.0	0.00205275	0.0	0.0	0.0	359.58166712	662.18089712	815.39882018	22.54158102	1.56728373	-0.40623973
0.0096	1.61522	1e-08	0.0	0.0	0.0	0.00205275	0.0	0.0	0.0	360.17087163	664.30493307	815.23218205	22.5062647	1.5422636	-0.40610887
0.0097	1.63164	1e-08	0.0	0.0	0.0	0.00205275	0.0	0.0	0.0	360.75896693	666.39431583	815.06595468	22.47098561	1.51743909	-0.40597833
0.0098	1.64806	1e-08	0.0	0.0	0.0	0.00205275	0.0	0.0	0.0	361.34595505	668.44934528	814.90013647	22.43574312	1.49281799	-0.40584811
0.0099	1.66446	1e-08	0.0	0.0	0.0	0.00205275	0.0	0.0	0.0	361.93183822	670.4701391	814.73472674	22.40055212	1.4681625	-0.40571822
0.01	1.68086	1e-08	0.0	0.0	0.0	0.00205275	0.0	0.0	0.0	362.51661838	672.45703927	814.56972368	22.36538771	1.44386582	-0.40558865
0.0101	1.69725	1e-08	0.0	0.0	0.0	0.00205275	0.0	0.0	0.0	363.10029747	674.41039919	814.4051254	22.33025954	1.41977295	-0.40545939
0.0102	1.71363	1e-08	0.0	0.0	0.0	0.00205275	0.0	0.0	0.0	363.68287746	676.33052643	814.24093024	22.29516724	1.39588883	-0.40533045
0.0103	1.73001	1e-08	0.0	0.0	0.0	0.00205275	0.0	0.0	0.0	364.26436031	678.21773424	814.07713653	22.26011042	1.37221819	-0.40520182
0.0104	1.74637	1e-08	0.0	0.0	0.0	0.00205275	0.0	0.0	0.0	364.84474798	680.07234127	813.91374256	22.22508873	1.34876558	-0.4050735
0.0105	1.76273	1e-08	0.0	0.0	0.0	0.00205275	0.0	0.0	0.0	365.42404238	681.89467131	813.75074658	22.19010185	1.32553531	-0.4049455
0.0106	1.77907	1e-08	0.0	0.0	0.0	0.00205275	0.0	0.0	0.0	366.00224545	683.68505297	813.58814685	22.15514946	1.30253154	-0.40481781
0.0107	1.79541	1e-08	0.0	0.0	0.0	0.00205275	0.0	0.0	0.0	366.5793591	685.44381943	813.42594155	22.12023129	1.2797582	-0.40469042
0.0108	1.81174	1e-08	0.0	0.0	0.0	0.00205275	0.0	0.0	0.0	367.15538524	687.17127132	813.26412913	22.08534874	1.25714822	-0.40456336
0.0109	1.82806	1e-08	0.0	0.0	0.0	0.00205275	0.0	0.0	0.0	367.73032574	688.86773369	813.10270783	22.05049899	1.23481522	-0.4044366
0.011	1.84437	1e-08	0.0	0.0	0.0	0.00205275	0.0	0.0	0.0	368.3041825	690.53356812	812.94167569	22.0156829	1.21271641	-0.40431014
0.0111	1.86067	1e-08	0.0	0.0	0.0	0.00205275	0.0	0.0	0.0	368.87695738	692.16911554	812.7810309	21.98090032	1.19085415	-0.40418398
0.0112	1.87697	1e-08	0.0	0.0	0.0	0.00205274	0.0	0.0	0.0	369.44865225	693.77471918	812.62077159	21.94615108	1.16923055	-0.40405813
0.0113	1.89325	1e-08	0.0	0.0	0.0	0.00205274	0.0	0.0	0.0	370.01926896	695.35072428	812.46089591	21.91143508	1.1478475	-0.40393257
0.0114	1.90953	1e-08	0.0	0.0	0.0	0.00205274	0.0	0.0	0.0	370.58880936	696.89747768	812.301402	21.87675221	1.12670663	-0.40380732
0.0115	1.9258	1e-08	0.0	0.0	0.0	0.00205274	0.0	0.0	0.0	371.15727529	698.41532761	812.14228796	21.84210239	1.10580934	-0.40368236
0.0116	1.94206	2e-08	0.0	0.0	0.0	0.00205274	0.0	0.0	0.0	371.7246686	699.90462328	811.98355192	21.80748558	1.0851568	-0.40355769
0.0117	1.95831	2e-08	0.0	0.0	0.0	0.00205274	0.0	0.0	0.0	372.29099105	701.36574111	811.82519188	21.77289468	1.06480098	-0.40343335
0.0118	1.97455	2e-08	0.0	0.0	0.0	0.00205274	0.0	0.0	0.0	372.85624435	702.79907351	811.66720577	21.73834056	1.04466409	-0.40330928
0.0119	1.99078	2e-08	0.0	0.0	0.0	0.00205274	0.0	0.0	0.0	373.42043041	704.20494242	811.50959181	21.70381872	1.02477923	-0.40318551
0.012	2.00701	2e-08	0.0	0.0	0.0	0.00205274	0.0	0.0	0.0	373.98355102	705.5837064	811.35234805	21.66932912	1.00514722	-0.40306202
0.0121	2.02322	2e-08	0.0	0.0	0.0	0.00205274	0.0	0.0	0.0	374.54560799	706.93572442	811.19547254	21.63487174	0.98576868	-0.40293883
0.0122	2.03943	2e-08	0.0	0.0	0.0	0.00205274	0.0	0.0	0.0	375.1066031	708.26135549	811.03896335	21.60044658	0.966644	-0.40281592
0.0123	2.05563	2e-08	0.0	0.0	0.0	0.00205274	0.0	0.0	0.0	375.66653814	709.56095848	810.88281852	21.56605368	0.94777339	-0.4026933
0.0124	2.07181	2e-08	0.0	0.0	0.0	0.00205273	0.0	0.0	0.0	376.2254149	710.83489176	810.7270361	21.53169306	0.92915681	-0.40257096
0.0125	2.08799	2e-08	0.0	0.0	0.0	0.00205273	0.0	0.0	0.0	376.78323515	712.08351299	810.57161414	21.49736479	0.91079406	-0.40244891
0.0126	2.10417	2e-08	0.0	0.0	0.0	0.00205273	0.0	0.0	0.0	377.34000067	713.30718253	810.41655069	21.46306661	0.89269766	-0.40232714
0.0127	2.12033	3e-08	0.0	0.0	0.0	0.00205273	0.0	0.0	0.0	377.89571318	714.50627492	810.26184372	21.42880219	0.87484729	-0.40220565
0.0128	2.13648	3e-08	0.0	0.0	0.0	0.00205273	0.0	0.0	0.0	378.45037449	715.68113269	810.10749134	21.39457016	0.85725024	-0.40208443
0.0129	2.15263	3e-08	0.0	0.0	0.0	0.00205273	0.0	0.0	0.0	379.00398636	716.83211032	809.95349161	21.36037066	0.83990561	-0.4019635
0.013	2.16876	3e-08	0.0	0.0	0.0	0.00205273	0.0	0.0	0.0	379.55655058	717.95956043	809.79984258	21.3262038	0.82281232	-0.40184283
0.0131	2.18489	3e-08	0.0	0.0	0.0	0.00205273	0.0	0.0	0.0	380.1080689	719.06383358	809.64654232	21.29206974	0.80596907	-0.40172245
0.0132	2.20101	3e-08	0.0	0.0	0.0	0.00205273	0.0	0.0	0.0	380.65854311	720.14527796	809.49358892	21.25796865	0.78937438	-0.40160233
0.0133	2.21712	3e-08	0.0	0.0	0.0	0.00205272	0.0	0.0	0.0	381.20797496	721.20423915	809.34098046	21.2239007	0.77302656	-0.40148248
0.0134	2.23322	3e-08	0.0	0.0	0.0	0.00205272	0.0	0.0	0.0	381.75636624	722.24105985	809.18871504	21.18986612	0.75692371	-0.4013629
0.0135	2.24931	4e-08	0.0	0.0	0.0	0.00205272	0.0	0.0	0.0	382.30371871	723.25607966	809.03679076	21.15585398	0.74115566	-0.40124361
0.0136	2.26539	4e-08	0.0	0.0	0.0	0.00205272	0.0	0.0	0.0	382.85003376	724.24980278	808.88520504	21.12188057	0.72558767	-0.40112458
0.0137	2.28146	4e-08	0.0	0.0	0.0	0.00205272	0.0	0.0	0.0	383.3953134	725.22245907	808.73395645	21.08794153	0.71025542	-0.40100581
0.0138	2.29753	4e-08	0.0	0.0	0.0	0.00205272	0.0	0.0	0.0	383.9395594	726.17438568	808.58304311	21.05403599	0.69516573	-0.4008873
0.0139	2.31358	4e-08	0.0	0.0	0.0	0.00205271	0.0	0.0	0.0	384.48277352	727.10591735	808.43246315	21.0201642	0.68031606	-0.40076905
0.014	2.32963	5e-08	0.0	0.0	0.0	0.00205271	0.0	0.0	0.0	385.02495753	728.01738485	808.2822147	20.98632644	0.66570362	-0.40065106
0.0141	2.34567	5e-08	0.0	0.0	0.0	0.00205271	0.0	0.0	0.0	385.5661132	728.90911467	808.13229593	20.95252302	0.65132542	-0.40053333
0.0142	2.3617	5e-08	0.0	0.0	0.0	0.00205271	0.0	0.0	0.0	386.10624229	729.78142874	807.98270502	20.91875424	0.63717826	-0.40041586
0.0143	2.37772	5e-08	0.0	0.0	0.0	0.00205271	0.0	0.0	0.0	386.6453466	730.63464417	807.83344017	20.88502045	0.62325874	-0.40029864
0.0144	2.39373	5e-08	0.0	0.0	0.0	0.0020527	0.0	0.0	0.0	387.1834279	731.46907297	807.68449959	20.851322	0.60956321	-0.40018167
0.0145	2.40973	6e-08	0.0	0.0	0.0	0.0020527	0.0	0.0	0.0	387.72048799	732.28502173	807.53588153	20.81765928	0.59608784	-0.40006495
0.0146	2.42573	6e-08	0.0	0.0	0.0	0.0020527	0.0	0.0	0.0	388.25652866	733.08279139	807.38758427	20.78403268	0.58282858	-0.39994848
0.0147	2.44171	6e-08	0.0	0.0	0.0	0.0020527	0.0	0.0	0.0	388.79155172	733.86267691	807.23960609	20.75044262	0.56978115	-0.39983226
0.0148	2.45769	6e-08	0.0	0.0	0.0	0.00205269	0.0	0.0	0.0	389.32555898	734.62496704	807.09194531	20.71688954	0.55694106	-0.39971629
0.0149	2.47365	7e-08	0.0	0.0	0.0	0.00205269	0.0	0.0	0.0	389.85855203	735.37004735	806.94459984	20.68332721	0.54471893	-0.39960064
0.015	2.48961	7e-08	0.0	0.0	0.0	0.00205269	0.0	0.0	0.0	390.39053169	736.09864382	806.79756608	20.64983437	0.53241378	-0.39948518
0.0151	2.50556	7e-08	0.0	0.0	0.0	0.00205269	0.0	0.0	0.0	390.92150059	736.81066994	806.650844	20.61637764	0.52032172	-0.39936996
0.0152	2.5215	7e-08	0.0	0.0	0.0	0.00205268	0.0	0.0	0.0	391.45146052	737.50641602	806.50443189	20.58295738	0.50843894	-0.39925499
0.0153	2.53743	8e-08	0.0	0.0	0.0	0.00205268	0.0	0.0	0.0	391.98041326	738.18616687	806.35832811	20.54957396	0.49676146	-0.39914025
0.0154	2.55335	8e-08	0.0	0.0	0.0	0.00205268	0.0	0.0	0.0	392.50836062	738.85020156	806.21253102	20.51622774	0.48528512	-0.39902576
0.0155	2.56926	8e-08	0.0	0.0	0.0	0.00205267	0.0	0.0	0.0	393.03530439	739.49879324	806.067039	20.48291912	0.47400558	-0.3989115
0.0156	2.58516	9e-08	0.0	0.0	0.0	0.00205267	0.0	0.0	0.0	393.56124639	740.13220884	805.92185046	20.44964853	0.46291835	-0.39879748
0.0157	2.60106	9e-08	0.0	0.0	0.0	0.00205267	0.0	0.0	0.0	394.08618842	740.75070891	805.77696386	20.41641637	0.45201873	-0.39868369
0.0158	2.61694	9e-08	0.0	0.0	0.0	0.00205266	0.0	0.0	0.0	394.61013233	741.35454736	805.63237766	20.38322311	0.44130188	-0.39857013
0.0159	2.63282	1e-07	0.0	0.0	0.0	0.00205266	0.0	0.0	0.0	395.13307992	741.94397126	805.48809038	20.35006918	0.43076278	-0.39845681
0.016	2.64869	1e-07	0.0	0.0	0.0	0.00205265	0.0	0.0	0.0	395.65503306	742.51922058	805.34410053	20.31695508	0.42039621	-0.39834372
0.0161	2.66454	1.1e-07	0.0	0.0	0.0	0.00205265	0.0	0.0	0.0	396.17599359	743.08052799	805.20040671	20.28388128	0.4101968	-0.39823085
0.0162	2.68039	1.1e-07	0.0	0.0	0.0	0.00205265	0.0	0.0	0.0	396.69596337	743.62811863	805.05700749	20.25084829	0.40015901	-0.39811821
0.0163	2.69623	1.1e-07	0.0	0.0	0.0	0.00205264	0.0	0.0	0.0	397.21494354	744.16255233	804.9139	20.21778286	0.39097963	-0.39800591
0.0164	2.71206	1.2e-07	0.0	0.0	0.0	0.00205264	0.0	0.0	0.0	397.73293516	744.68443728	804.77108111	20.18481048	0.38146287	-0.39789375
0.0165	2.72789	1.2e-07	0.0	0.0	0.0	0.00205263	0.0	0.0	0.0	398.24994101	745.19354535	804.62855146	20.15187716	0.37212206	-0.39778182
0.0166	2.7437	1.3e-07	0.0	0.0	0.0	0.00205263	0.0	0.0	0.0	398.7659629	745.69011435	804.48630959	20.1189832	0.36295346	-0.39767011
0.0167	2.7595	1.3e-07	0.0	0.0	0.0	0.00205262	0.0	0.0	0.0	399.28100266	746.17437694	804.34435407	20.08612891	0.35395326	-0.39755863
0.0168	2.7753	1.4e-07	0.0	0.0	0.0	0.00205262	0.0	0.0	0.0	399.79506208	746.64656041	804.20268351	20.05331462	0.34511753	-0.39744737
0.0169	2.79108	1.4e-07	0.0	0.0	0.0	0.00205261	0.0	0.0	0.0	400.30814301	747.10688667	804.0612965	20.02054065	0.33644227	-0.39733633
0.017	2.80686	1.5e-07	0.0	0.0	0.0	0.00205261	0.0	0.0	0.0	400.82024725	747.55557207	803.92019171	19.98780733	0.32792338	-0.39722551
0.0171	2.82262	1.6e-07	0.0	0.0	0.0	0.0020526	0.0	0.0	0.0	401.33137666	747.99282732	803.77936779	19.955115	0.31955667	-0.39711491
0.0172	2.83838	1.6e-07	0.0	0.0	0.0	0.0020526	0.0	0.0	0.0	401.84153305	748.41885734	803.63882344	19.922464	0.31133786	-0.39700453
0.0173	2.85413	1.7e-07	0.0	0.0	0.0	0.00205259	0.0	0.0	0.0	402.35071828	748.83386121	803.4985574	19.88985469	0.30326257	-0.39689436
0.0174	2.86987	1.7e-07	0.0	0.0	0.0	0.00205258	0.0	0.0	0.0	402.8589342	749.23803199	803.3585684	19.85728744	0.29532635	-0.39678441
0.0175	2.8856	1.8e-07	0.0	0.0	0.0	0.00205258	0.0	0.0	0.0	403.36618267	749.63155664	803.21885522	19.8247626	0.28752465	-0.39667467
0.0176	2.90132	1.9e-07	0.0	0.0	0.0	0.00205257	0.0	0.0	0.0	403.87246553	750.01461591	803.07941669	19.79228055	0.2798528	-0.39656515
0.0177	2.91703	1.9e-07	0.0	0.0	0.0	0.00205256	0.0	0.0	0.0	404.3777838	750.38783	802.94024955	19.75978044	0.27294218	-0.3964559
0.0178	2.93274	2e-07	0.0	0.0	0.0	0.00205256	0.0	0.0	0.0	404.88213923	750.75142936	802.8013524	19.72736694	0.26570474	-0.39634682
0.0179	2.94843	2.1e-07	0.0	0.0	0.0	0.00205255	0.0	0.0	0.0	405.38553416	751.10533423	802.66272524	19.69499473	0.25861041	-0.39623795
0.018	2.96411	2.2e-07	0.0	0.0	0.0	0.00205254	0.0	0.0	0.0	405.88797042	751.44973743	802.52436684	19.66266399	0.25165636	-0.39612929
0.0181	2.97979	2.2e-07	0.0	0.0	0.0	0.00205253	0.0	0.0	0.0	406.38944981	751.78482793	802.38627595	19.63037493	0.24483974	-0.39602084
0.0182	2.99546	2.3e-07	0.0	0.0	0.0	0.00205253	0.0	0.0	0.0	406.88997416	752.11079084	802.24845137	19.59812774	0.23815767	-0.3959126
0.0183	3.01111	2.4e-07	0.0	0.0	0.0	0.00205252	0.0	0.0	0.0	407.38954528	752.42780734	802.1108919	19.56592261	0.23160726	-0.39580457
0.0184	3.02676	2.5e-07	0.0	0.0	0.0	0.00205251	0.0	0.0	0.0	407.888165	752.73605473	801.97359638	19.53375973	0.2251856	-0.39569674
0.0185	3.0424	2.6e-07	0.0	0.0	0.0	0.0020525	0.0	0.0	0.0	408.38583513	753.03570636	801.83656363	19.5016393	0.21888975	-0.39558912
0.0186	3.05803	2.7e-07	0.0	0.0	0.0	0.00205249	0.0	0.0	0.0	408.8825575	753.32693167	801.69979252	19.46956151	0.21271677	-0.39548171
0.0187	3.07365	2.8e-07	0.0	0.0	0.0	0.00205248	0.0	0.0	0.0	409.37833393	753.60989609	801.56328194	19.43752655	0.20666369	-0.3953745
0.0188	3.08926	2.9e-07	0.0	0.0	0.0	0.00205247	0.0	0.0	0.0	409.87316625	753.88476112	801.42703078	19.40553462	0.20072754	-0.39526749
0.0189	3.10486	3e-07	0.0	0.0	0.0	0.00205246	0.0	0.0	0.0	410.36705628	754.15168424	801.29103797	19.37358592	0.19490531	-0.39516069
0.019	3.12045	3.1e-07	0.0	0.0	0.0	0.00205245	0.0	0.0	0.0	410.86000586	754.41081892	801.15530244	19.34168063	0.18919397	-0.39505409
0.0191	3.13603	3.2e-07	0.0	0.0	0.0	0.00205244	0.0	0.0	0.0	411.35201641	754.66257113	801.01982186	19.30979576	0.1838867	-0.39494769
0.0192	3.15161	3.3e-07	0.0	0.0	0.0	0.00205243	0.0	0.0	0.0	411.8430899	754.90699247	800.88459568	19.27797117	0.17847376	-0.39484149
0.0193	3.16717	3.4e-07	0.0	0.0	0.0	0.00205242	0.0	0.0	0.0	412.33322826	755.14417618	800.74962314	19.2461896	0.17317498	-0.39473549
0.0194	3.18273	3.5e-07	0.0	0.0	0.0	0.00205241	0.0	0.0	0.0	412.82243328	755.37427567	800.61490318	19.21445116	0.16798823	-0.39462969
0.0195	3.19827	3.6e-07	0.0	0.0	0.0	0.00205239	0.0	0.0	0.0	413.31070679	755.5974415	800.48043474	19.18275599	0.16291139	-0.39452409
0.0196	3.21381	3.8e-07	0.0	0.0	0.0	0.00205238	0.0	0.0	0.0	413.79805058	755.81382139	800.34621678	19.15110417	0.15794237	-0.39441868
0.0197	3.22933	3.9e-07	0.0	0.0	0.0	0.00205237	0.0	0.0	0.0	414.28446646	756.02356025	800.21224828	19.11949584	0.15307908	-0.39431347
0.0198	3.24485	4e-07	0.0	0.0	0.0	0.00205236	0.0	0.0	0.0	414.76995624	756.22680017	800.07852824	19.08793109	0.14831945	-0.39420846
0.0199	3.26036	4.2e-07	0.0	0.0	0.0	0.00205234	0.0	0.0	0.0	415.25452174	756.42368051	799.94505564	19.05641003	0.14366142	-0.39410364
0.02	3.27586	4.3e-07	0.0	0.0	0.0	0.00205233	0.0	0.0	0.0	415.73816474	756.61433786	799.81182952	19.02493276	0.13910295	-0.39399902
0.0201	3.29135	4.4e-07	0.0	0.0	0.0	0.00205231	0.0	0.0	0.0	416.22088707	756.79890611	799.67884889	18.99349939	0.134642	-0.39389459
0.0202	3.30683	4.6e-07	0.0	0.0	0.0	0.0020523	0.0	0.0	0.0	416.70269052	756.97751645	799.5461128	18.96211	0.13027658	-0.39379036
0.0203	3.3223	4.7e-07	0.0	0.0	0.0	0.00205228	0.0	0.0	0.0	417.1835769	757.15029737	799.41362031	18.9307647	0.12600466	-0.39368631
0.0204	3.33776	4.9e-07	0.0	0.0	0.0	0.00205227	0.0	0.0	0.0	417.66354801	757.31737475	799.28137048	18.89946426	0.1218494	-0.39358244
0.0205	3.35321	5.1e-07	0.0	0.0	0.0	0.00205225	0.0	0.0	0.0	418.1426057	757.47890285	799.14936213	18.86820792	0.11777779	-0.39347877
0.0206	3.36866	5.2e-07	0.0	0.0	0.0	0.00205223	0.0	0.0	0.0	418.62075174	757.63498159	799.01759454	18.83699576	0.11378707	-0.39337529
0.0207	3.38409	5.4e-07	0.0	0.0	0.0	0.00205222	0.0	0.0	0.0	419.09798794	757.78572978	798.8860668	18.80582808	0.10988379	-0.39327199
0.0208	3.39951	5.6e-07	0.0	0.0	0.0	0.0020522	0.0	0.0	0.0	419.57431608	757.93126445	798.75477801	18.77470498	0.10606616	-0.39316889
0.0209	3.41493	5.7e-07	0.0	0.0	0.0	0.00205218	0.0	0.0	0.0	420.04973797	758.07170026	798.6237273	18.74362653	0.1023324	-0.39306597
0.021	3.43033	5.9e-07	0.0	0.0	0.0	0.00205216	0.0	0.0	0.0	420.52425541	758.20714944	798.49291379	18.71259282	0.09868077	-0.39296325
0.0211	3.44573	6.1e-07	0.0	0.0	0.0	0.00205214	0.0	0.0	0.0	420.99787019	758.3377219	798.36233663	18.68160393	0.09510951	-0.3928607
0.0212	3.46111	6.3e-07	0.0	0.0	0.0	0.00205212	0.0	0.0	0.0	421.47058412	758.46352519	798.23199497	18.65065993	0.09161692	-0.39275834
0.0213	3.47649	6.5e-07	0.0	0.0	0.0	0.0020521	0.0	0.0	0.0	421.94239898	758.5846646	798.10188797	18.6197609	0.0882013	-0.39265617
0.0214	3.49186	6.7e-07	0.0	0.0	0.0	0.00205208	0.0	0.0	0.0	422.41331657	758.7012431	797.9720148	18.5889069	0.08486096	-0.39255418
0.0215	3.50721	6.9e-07	0.0	0.0	0.0	0.00205206	0.0	0.0	0.0	422.88333868	758.81336145	797.84237465	18.55809801	0.08159425	-0.39245237
0.0216	3.52256	7.2e-07	0.0	0.0	0.0	0.00205204	0.0	0.0	0.0	423.35246711	758.92111816	797.71296671	18.5273343	0.07839951	-0.39235075
0.0217	3.5379	7.4e-07	0.0	0.0	0.0	0.00205202	0.0	0.0	0.0	423.82070363	759.02460958	797.5837902	18.49661582	0.07527513	-0.39224931
0.0218	3.55323	7.6e-07	0.0	0.0	0.0	0.002052	0.0	0.0	0.0	424.28805005	759.12393189	797.4548443	18.4659432	0.07223479	-0.39214804
0.0219	3.56855	7.9e-07	0.0	0.0	0.0	0.00205197	0.0	0.0	0.0	424.75450816	759.21918693	797.32612817	18.43531556	0.06925113	-0.39204695
0.022	3.58386	8.1e-07	0.0	0.0	0.0	0.00205195	0.0	0.0	0.0	425.22007974	759.31045691	797.1976411	18.40473336	0.06633378	-0.39194605
0.0221	3.59916	8.3e-07	0.0	0.0	0.0	0.00205192	0.0	0.0	0.0	425.68476658	759.39783026	797.06938234	18.37419665	0.06348127	-0.39184533
0.0222	3.61445	8.6e-07	0.0	0.0	0.0	0.0020519	0.0	0.0	0.0	426.14857044	759.48139343	796.94135114	18.34370551	0.06069211	-0.39174478
0.0223	3.62973	8.9e-07	0.0	0.0	0.0	0.00205187	0.0	0.0	0.0	426.61149312	759.56123089	796.81354677	18.31325996	0.05796485	-0.39164441
0.0224	3.64501	9.1e-07	0.0	0.0	0.0	0.00205184	0.0	0.0	0.0	427.07353638	759.63742515	796.68596849	18.28286007	0.05529806	-0.39154422
0.0225	3.66027	9.4e-07	0.0	0.0	0.0	0.00205181	0.0	0.0	0.0	427.53470202	759.71005682	796.55861559	18.25250589	0.05269033	-0.39144421
0.0226	3.67552	9.7e-07	0.0	0.0	0.0	0.00205179	0.0	0.0	0.0	427.99499179	759.77920461	796.43148735	18.22219745	0.05014028	-0.39134438
0.0227	3.69077	1e-06	0.0	0.0	0.0	0.00205176	0.0	0.0	0.0	428.45440749	759.84494538	796.30458308	18.1919348	0.04764654	-0.39124471
0.0228	3.706	1.03e-06	0.0	0.0	0.0	0.00205173	0.0	0.0	0.0	428.91295086	759.90735415	796.17790208	18.16171798	0.04520775	-0.39114523
0.0229	3.72122	1.06e-06	0.0	0.0	0.0	0.0020517	0.0	0.0	0.0	429.37062369	759.96650414	796.05144368	18.13154703	0.04282259	-0.39104592
0.023	3.73644	1.09e-06	0.0	0.0	0.0	0.00205166	0.0	0.0	0.0	429.82742775	760.02246681	795.92520718	18.10142198	0.04048976	-0.39094678
0.0231	3.75164	1.12e-06	0.0	0.0	0.0	0.00205163	0.0	0.0	0.0	430.28336479	760.07531187	795.79919194	18.07134287	0.03820796	-0.39084782
0.0232	3.76684	1.16e-06	0.0	0.0	0.0	0.0020516	0.0	0.0	0.0	430.73843654	760.12512616	795.6733972	18.04130633	0.03601906	-0.39074903
0.0233	3.78203	1.19e-06	0.0	0.0	0.0	0.00205156	0.0	0.0	0.0	431.19264474	760.17200037	795.54782218	18.01131814	0.03384875	-0.39065041
0.0234	3.7972	1.23e-06	0.0	0.0	0.0	0.00205153	0.0	0.0	0.0	431.64599117	760.21597379	795.42246638	17.98137582	0.03172772	-0.39055196
0.0235	3.81237	1.26e-06	0.0	0.0	0.0	0.00205149	0.0	0.0	0.0	432.09847759	760.25711204	795.29732916	17.95147937	0.0296549	-0.39045369
0.0236	3.82753	1.3e-06	0.0	0.0	0.0	0.00205146	0.0	0.0	0.0	432.55010574	760.29547934	795.17240986	17.92162882	0.02762927	-0.39035559
0.0237	3.84267	1.34e-06	0.0	0.0	0.0	0.00205142	0.0	0.0	0.0	433.00087738	760.33113855	795.04770786	17.89182416	0.02564985	-0.39025765
0.0238	3.85781	1.38e-06	0.0	0.0	0.0	0.00205138	0.0	0.0	0.0	433.45079425	760.3641512	794.92322253	17.8620654	0.02371566	-0.39015989
0.0239	3.87294	1.42e-06	0.0	0.0	0.0	0.00205134	0.0	0.0	0.0	433.89985808	760.39457754	794.79895327	17.83235253	0.02182575	-0.3900623
0.024	3.88806	1.46e-06	0.0	0.0	0.0	0.0020513	0.0	0.0	0.0	434.34807061	760.42247658	794.67489944	17.80268557	0.01997921	-0.38996487
0.0241	3.90317	1.5e-06	0.0	0.0	0.0	0.00205126	0.0	0.0	0.0	434.79543359	760.44790608	794.55106046	17.77306449	0.01817514	-0.38986762
0.0242	3.91827	1.54e-06	0.0	0.0	0.0	0.00205122	0.0	0.0	0.0	435.24194873	760.47092266	794.42743571	17.74348929	0.01641268	-0.38977053
0.0243	3.93336	1.58e-06	0.0	0.0	0.0	0.00205117	0.0	0.0	0.0	435.68761776	760.49158177	794.30402461	17.71395997	0.01469098	-0.38967361
0.0244	3.94844	1.63e-06	0.0	0.0	0.0	0.00205113	0.0	0.0	0.0	436.13244242	760.50993776	794.18082656	17.68447651	0.01300923	-0.38957686
0.0245	3.96351	1.67e-06	0.0	0.0	0.0	0.00205108	0.0	0.0	0.0	436.57642441	760.52604391	794.05784099	17.65503889	0.01136664	-0.38948028
0.0246	3.97857	1.72e-06	0.0	0.0	0.0	0.00205103	0.0	0.0	0.0	437.01956548	760.53995493	793.9350673	17.62564748	0.00976848	-0.38938386
0.0247	3.99362	1.77e-06	0.0	0.0	0.0	0.00205099	0.0	0.0	0.0	437.46186732	760.55172257	793.8125049	17.5963016	0.00820375	-0.3892876
0.0248	4.00866	1.82e-06	0.0	0.0	0.0	0.00205094	0.0	0.0	0.0	437.90333165	760.56139565	793.69015324	17.56700152	0.00667622	-0.38919151
0.0249	4.02369	1.87e-06	0.0	0.0	0.0	0.00205089	0.0	0.0	0.0	438.34396018	760.56902374	793.56801177	17.53774721	0.00518524	-0.38909559
0.025	4.03871	1.92e-06	0.0	0.0	0.0	0.00205083	0.0	0.0	0.0	438.78375461	760.57465553	793.44607992	17.50853865	0.00373017	-0.38899984
0.0251	4.05372	1.97e-06	0.0	0.0	0.0	0.00205078	0.0	0.0	0.0	439.22271664	760.57833886	793.32435713	17.47937579	0.00231039	-0.38890424
0.0252	4.06872	2.03e-06	0.0	0.0	0.0	0.00205073	0.0	0.0	0.0	439.66084797	760.5801208	793.20284286	17.45025861	0.00092533	-0.38880881
0.0253	4.08372	2.08e-06	0.0	0.0	0.0	0.00205067	0.0	0.0	0.0	440.0981503	760.58004762	793.08153656	17.42118707	-0.00042558	-0.38871355
0.0254	4.0987	2.14e-06	0.0	0.0	0.0	0.00205062	0.0	0.0	0.0	440.53462531	760.57816487	792.96043768	17.39216113	-0.00174288	-0.38861845
0.0255	4.11367	2.2e-06	0.0	0.0	0.0	0.00205056	0.0	0.0	0.0	440.97027468	760.57451742	792.8395457	17.36318075	-0.00302706	-0.38852351
0.0256	4.12863	2.26e-06	0.0	0.0	0.0	0.0020505	0.0	0.0	0.0	441.40510011	760.56914946	792.71886007	17.33424589	-0.00427861	-0.38842873
0.0257	4.14359	2.32e-06	0.0	0.0	0.0	0.00205044	0.0	0.0	0.0	441.83910327	760.56210459	792.59838026	17.30535649	-0.00549797	-0.38833412
0.0258	4.15853	2.38e-06	0.0	0.0	0.0	0.00205038	0.0	0.0	0.0	442.27228583	760.55342579	792.47810575	17.27651252	-0.00668558	-0.38823966
0.0259	4.17346	2.44e-06	0.0	0.0	0.0	0.00205031	0.0	0.0	0.0	442.70464946	760.54315552	792.358036	17.2477139	-0.00784183	-0.38814537
0.026	4.18839	2.51e-06	0.0	0.0	0.0	0.00205025	0.0	0.0	0.0	443.13619597	760.53127062	792.23817079	17.21896847	-0.00903571	-0.38805122
0.0261	4.2033	2.57e-06	0.0	0.0	0.0	0.00205018	0.0	0.0	0.0	443.56692697	760.51783432	792.11850949	17.19026269	-0.01015024	-0.38795725
0.0262	4.21821	2.64e-06	0.0	0.0	0.0	0.00205011	0.0	0.0	0.0	443.9968441	760.50290128	791.99905153	17.16160244	-0.01123734	-0.38786343
0.0263	4.2331	2.71e-06	0.0	0.0	0.0	0.00205004	0.0	0.0	0.0	444.42594901	760.48650795	791.87979641	17.13298768	-0.01229752	-0.38776978
0.0264	4.24798	2.78e-06	0.0	0.0	0.0	0.00204997	0.0	0.0	0.0	444.85424336	760.46869009	791.76074365	17.10441835	-0.01333129	-0.38767628
0.0265	4.26286	2.86e-06	0.0	0.0	0.0	0.0020499	0.0	0.0	0.0	445.2817288	760.44948278	791.64189275	17.07589443	-0.01433912	-0.38758294
0.0266	4.27772	2.93e-06	0.0	0.0	0.0	0.00204982	0.0	0.0	0.0	445.70840699	760.42892049	791.52324323	17.04741587	-0.01532148	-0.38748976
0.0267	4.29258	3.01e-06	0.0	0.0	0.0	0.00204975	0.0	0.0	0.0	446.13427957	760.40703709	791.4047946	17.01898261	-0.0162788	-0.38739674
0.0268	4.30742	3.08e-06	0.0	0.0	0.0	0.00204967	0.0	0.0	0.0	446.55934819	760.38386585	791.2865464	16.99059463	-0.0172115	-0.38730388
0.0269	4.32226	3.16e-06	0.0	0.0	0.0	0.00204959	0.0	0.0	0.0	446.98361449	760.3594395	791.16849813	16.96225186	-0.01812	-0.38721117
0.027	4.33708	3.24e-06	0.0	0.0	0.0	0.00204951	0.0	0.0	0.0	447.40708009	760.33379023	791.05064934	16.93395426	-0.01900467	-0.38711862
0.0271	4.3519	3.33e-06	0.0	0.0	0.0	0.00204943	0.0	0.0	0.0	447.82974664	760.30694973	790.93299956	16.90570177	-0.01986587	-0.38702623
0.0272	4.3667	3.41e-06	0.0	0.0	0.0	0.00204934	0.0	0.0	0.0	448.25161575	760.27894924	790.8155483	16.87749434	-0.02070396	-0.38693399
0.0273	4.3815	3.5e-06	0.0	0.0	0.0	0.00204926	0.0	0.0	0.0	448.67268906	760.24981951	790.69829512	16.84933355	-0.02153195	-0.3868419
0.0274	4.39628	3.59e-06	0.0	0.0	0.0	0.00204917	0.0	0.0	0.0	449.09296826	760.21955705	790.5812397	16.82121809	-0.02234054	-0.38674997
0.0275	4.41106	3.68e-06	0.0	0.0	0.0	0.00204908	0.0	0.0	0.0	449.51245492	760.18821373	790.46438147	16.79314653	-0.02311921	-0.3866582
0.0276	4.42582	3.77e-06	0.0	0.0	0.0	0.00204898	0.0	0.0	0.0	449.93115064	760.1558188	790.34771999	16.76511994	-0.02387711	-0.38656658
0.0277	4.44058	3.86e-06	0.0	0.0	0.0	0.00204889	0.0	0.0	0.0	450.34905704	760.12239977	790.2312548	16.73713826	-0.02461457	-0.38647512
0.0278	4.45532	3.96e-06	0.0	0.0	0.0	0.00204879	0.0	0.0	0.0	450.76617572	760.08798373	790.11498548	16.70920145	-0.02533193	-0.38638381
0.0279	4.47006	4.06e-06	0.0	0.0	0.0	0.00204869	0.0	0.0	0.0	451.18250829	760.05259731	789.99891156	16.68130945	-0.02602948	-0.38629265
0.028	4.48478	4.16e-06	0.0	0.0	0.0	0.00204859	0.0	0.0	0.0	451.59805634	760.01626676	789.88303262	16.6534622	-0.02670751	-0.38620165
0.0281	4.4995	4.26e-06	0.0	0.0	0.0	0.00204849	0.0	0.0	0.0	452.01282147	759.97901793	789.76734821	16.62565965	-0.02736631	-0.3861108
0.0282	4.5142	4.37e-06	0.0	0.0	0.0	0.00204839	0.0	0.0	0.0	452.42680528	759.94087632	789.6518579	16.59790172	-0.02800613	-0.3860201
0.0283	4.5289	4.47e-06	0.0	0.0	0.0	0.00204828	0.0	0.0	0.0	452.84000934	759.90186709	789.53656126	16.57018838	-0.02862721	-0.38592956
0.0284	4.54358	4.58e-06	0.0	0.0	0.0	0.00204817	0.0	0.0	0.0	453.25243524	759.86201505	789.42145785	16.54251954	-0.02922977	-0.38583917
0.0285	4.55826	4.69e-06	0.0	0.0	0.0	0.00204806	0.0	0.0	0.0	453.66408456	759.82134477	789.30654725	16.51489514	-0.02981404	-0.38574893
0.0286	4.57292	4.81e-06	0.0	0.0	0.0	0.00204795	0.0	0.0	0.0	454.07495887	759.77988049	789.19182904	16.48731513	-0.03038019	-0.38565884
0.0287	4.58758	4.92e-06	0.0	0.0	0.0	0.00204783	0.0	0.0	0.0	454.48505977	759.73763629	789.07730282	16.4597844	-0.03097754	-0.38556889
0.0288	4.60223	5.04e-06	0.0	0.0	0.0	0.00204771	0.0	0.0	1e-08	454.89438892	759.69458022	788.96296843	16.43229451	-0.03152349	-0.3854791
0.0289	4.61686	5.16e-06	0.0	0.0	0.0	0.00204759	0.0	0.0	1e-08	455.3029478	759.65077915	788.84882525	16.40484903	-0.03205415	-0.38538946
0.029	4.63148	5.28e-06	0.0	0.0	0.0	0.00204747	0.0	0.0	1e-08	455.71073798	759.6062532	788.73487287	16.37744791	-0.03256985	-0.38529997
0.0291	4.6461	5.41e-06	0.0	0.0	0.0	0.00204734	0.0	0.0	1e-08	456.11776101	759.56102204	788.62111089	16.3500911	-0.03307088	-0.38521063
0.0292	4.6607	5.54e-06	0.0	0.0	0.0	0.00204721	0.0	0.0	1e-08	456.52401846	759.51510496	788.50753891	16.32277853	-0.03355754	-0.38512144
0.0293	4.6753	5.67e-06	0.0	0.0	0.0	0.00204708	0.0	0.0	1e-08	456.92951187	759.46852082	788.39415653	16.29551016	-0.03403012	-0.3850324
0.0294	4.68988	5.8e-06	0.0	0.0	0.0	0.00204695	0.0	0.0	1e-08	457.33424279	759.42128812	788.28096335	16.26828593	-0.0344889	-0.38494351
0.0295	4.70446	5.94e-06	0.0	0.0	0.0	0.00204681	0.0	0.0	1e-08	457.73821278	759.37342499	788.16795898	16.24110579	-0.03493414	-0.38485476
0.0296	4.71902	6.08e-06	0.0	0.0	0.0	0.00204667	0.0	0.0	1e-08	458.14142336	759.3249492	788.05514303	16.21396967	-0.0353661	-0.38476617
0.0297	4.73358	6.22e-06	0.0	0.0	0.0	0.00204653	0.0	0.0	1e-08	458.54387607	759.27587817	787.9425151	16.18687751	-0.03578503	-0.38467772
0.0298	4.74812	6.36e-06	0.0	0.0	0.0	0.00204639	0.0	0.0	1e-08	458.94557246	759.226229	787.83007481	16.15982926	-0.03619116	-0.38458942
0.0299	4.76265	6.51e-06	0.0	0.0	0.0	0.00204624	0.0	0.0	1e-08	459.34651404	759.17601846	787.71782177	16.13282486	-0.03658472	-0.38450126
0.03	4.77718	6.66e-06	0.0	0.0	0.0	0.00204609	0.0	0.0	1e-08	459.74670234	759.12526304	787.60575561	16.10586424	-0.03696593	-0.38441326
0.0301	4.79169	6.81e-06	0.0	0.0	0.0	0.00204594	0.0	0.0	1e-08	460.1461389	759.0739681	787.49387598	16.07894972	-0.03735957	-0.38432539
0.0302	4.80619	6.97e-06	0.0	0.0	0.0	0.00204578	0.0	0.0	1e-08	460.54482527	759.02213399	787.38218257	16.05207722	-0.03772423	-0.38423767
0.0303	4.82069	7.13e-06	0.0	0.0	0.0	0.00204562	0.0	0.0	1e-08	460.94276294	758.96979201	787.27067495	16.02524842	-0.03807826	-0.3841501
0.0304	4.83517	7.29e-06	0.0	0.0	0.0	0.00204546	0.0	0.0	1e-08	461.3399534	758.916956	787.15935272	15.99846328	-0.03842193	-0.38406268
0.0305	4.84964	7.45e-06	0.0	0.0	0.0	0.0020453	0.0	0.0	1e-08	461.73639818	758.86363944	787.04821554	15.97172173	-0.03875549	-0.3839754
0.0306	4.8641	7.62e-06	0.0	0.0	0.0	0.00204513	0.0	0.0	1e-08	462.13209878	758.80985546	786.93726304	15.94502371	-0.0390792	-0.38388827
0.0307	4.87856	7.79e-06	0.0	0.0	0.0	0.00204496	0.0	0.0	1e-08	462.5270567	758.75561686	786.82649484	15.91836918	-0.03939332	-0.38380128
0.0308	4.893	7.97e-06	0.0	0.0	0.0	0.00204478	0.0	0.0	1e-08	462.92127343	758.7009361	786.71591059	15.89175807	-0.03969806	-0.38371443
0.0309	4.90743	8.14e-06	0.0	0.0	0.0	0.00204461	0.0	0.0	1e-08	463.31475047	758.64582532	786.60550994	15.86519032	-0.03999369	-0.38362773
0.031	4.92185	8.33e-06	0.0	0.0	0.0	0.00204442	0.0	0.0	1e-08	463.7074893	758.59029635	786.49529251	15.83866588	-0.04028041	-0.38354117
0.0311	4.93626	8.51e-06	0.0	0.0	0.0	0.00204424	0.0	0.0	1e-08	464.09949142	758.53436071	786.38525797	15.81218468	-0.04055845	-0.38345476
0.0312	4.95066	8.7e-06	0.0	0.0	0.0	0.00204405	0.0	0.0	1e-08	464.49075831	758.47802964	786.27540594	15.78574667	-0.04082803	-0.38336849
0.0313	4.96505	8.89e-06	0.0	0.0	0.0	0.00204386	0.0	0.0	1e-08	464.88129144	758.42131407	786.16573609	15.75935178	-0.04108935	-0.38328236
0.0314	4.97943	9.08e-06	0.0	0.0	0.0	0.00204366	0.0	0.0	1e-08	465.27109228	758.36422468	786.05624806	15.73299996	-0.0413426	-0.38319638
0.0315	4.9938	9.28e-06	0.0	0.0	0.0	0.00204347	0.0	0.0	1e-08	465.66016231	758.30677755	785.94694148	15.70669036	-0.04157959	-0.38311054
0.0316	5.00816	9.48e-06	0.0	0.0	0.0	0.00204326	0.0	0.0	1e-08	466.04850297	758.24898428	785.837816	15.68042425	-0.04181479	-0.38302484
0.0317	5.02251	9.69e-06	0.0	0.0	0.0	0.00204306	0.0	0.0	1e-08	466.43611575	758.19085124	785.72887128	15.65420098	-0.04204212	-0.38293928
0.0318	5.03685	9.9e-06	0.0	0.0	0.0	0.00204285	0.0	0.0	1e-08	466.82300209	758.1323886	785.62010698	15.62802049	-0.04226173	-0.38285386
0.0319	5.05118	1.011e-05	0.0	0.0	0.0	0.00204263	0.0	0.0	1e-08	467.20916346	758.07360633	785.51152277	15.60188271	-0.04247376	-0.38276859
0.032	5.0655	1.033e-05	0.0	0.0	0.0	0.00204242	0.0	0.0	1e-08	467.5946013	758.01451425	785.40311828	15.57578757	-0.04267832	-0.38268345
0.0321	5.0798	1.055e-05	0.0	0.0	0.0	0.0020422	0.0	0.0	1e-08	467.97931706	757.95512197	785.29489319	15.54973501	-0.04287554	-0.38259846
0.0322	5.0941	1.078e-05	0.0	0.0	0.0	0.00204197	0.0	0.0	1e-08	468.36331218	757.89543898	785.18684715	15.52372495	-0.04306554	-0.38251361
0.0323	5.10839	1.1e-05	0.0	0.0	0.0	0.00204174	0.0	0.0	1e-08	468.74658811	757.83547459	785.07897983	15.49775733	-0.04324841	-0.38242889
0.0324	5.12266	1.124e-05	0.0	0.0	0.0	0.00204151	0.0	0.0	1e-08	469.12914626	757.775238	784.97129088	15.47183209	-0.04342427	-0.38234432
0.0325	5.13693	1.147e-05	0.0	0.0	0.0	0.00204127	0.0	0.0	1e-08	469.51098809	757.71473826	784.86377998	15.44594913	-0.04359319	-0.38225989
0.0326	5.15119	1.172e-05	0.0	0.0	0.0	0.00204103	0.0	0.0	1e-08	469.89211501	757.6539843	784.75644677	15.42010841	-0.04375526	-0.3821756
0.0327	5.16543	1.196e-05	0.0	0.0	0.0	0.00204078	0.0	0.0	1e-08	470.27252844	757.59298497	784.64929094	15.39430984	-0.04391056	-0.38209144
0.0328	5.17967	1.221e-05	0.0	0.0	0.0	0.00204053	0.0	0.0	1e-08	470.65222981	757.53174899	784.54231215	15.36855336	-0.04405914	-0.38200743
0.0329	5.19389	1.247e-05	0.0	0.0	0.0	0.00204028	0.0	0.0	1e-08	471.03122054	757.47027685	784.43551009	15.34283987	-0.04421002	-0.38192355
0.033	5.2081	1.272e-05	0.0	0.0	0.0	0.00204002	0.0	0.0	1e-08	471.40950205	757.40857959	784.32888444	15.31716762	-0.04434795	-0.38183982
0.0331	5.22231	1.299e-05	0.0	0.0	0.0	0.00203976	0.0	0.0	1e-08	471.78707573	757.34666761	784.22243484	15.29153727	-0.04447971	-0.38175622
0.0332	5.2365	1.326e-05	0.0	0.0	0.0	0.00203949	0.0	0.0	1e-08	472.16394299	757.28454884	784.11616097	15.26594876	-0.04460535	-0.38167276
0.0333	5.25068	1.353e-05	0.0	0.0	0.0	0.00203922	0.0	0.0	1e-08	472.54010523	757.22223109	784.01006251	15.24040201	-0.04472494	-0.38158943
0.0334	5.26486	1.38e-05	0.0	0.0	0.0	0.00203894	0.0	0.0	1e-08	472.91556385	757.15972214	783.90413912	15.21489694	-0.04483853	-0.38150625
0.0335	5.27902	1.409e-05	0.0	0.0	0.0	0.00203866	0.0	0.0	1e-08	473.29032023	757.09702967	783.79839049	15.18943349	-0.04494615	-0.3814232
0.0336	5.29317	1.437e-05	0.0	0.0	0.0	0.00203837	0.0	0.0	1e-08	473.66437577	757.03416131	783.69281629	15.16401159	-0.04504786	-0.38134029
0.0337	5.30731	1.466e-05	0.0	0.0	0.0	0.00203808	0.0	0.0	1e-08	474.03773185	756.97112464	783.58741619	15.13863115	-0.04514368	-0.38125752
0.0338	5.32144	1.496e-05	0.0	0.0	0.0	0.00203778	0.0	0.0	1e-08	474.41038985	756.9079272	783.48218987	15.1132921	-0.04523363	-0.38117488
0.0339	5.33556	1.526e-05	0.0	0.0	0.0	0.00203748	0.0	0.0	2e-08	474.78235115	756.84457652	783.37713701	15.08799437	-0.04531774	-0.38109238
0.034	5.34967	1.557e-05	0.0	0.0	0.0	0.00203718	0.0	0.0	2e-08	475.15361711	756.78108007	783.2722573	15.06273789	-0.04539601	-0.38101001
0.0341	5.36376	1.588e-05	0.0	0.0	0.0	0.00203686	0.0	0.0	2e-08	475.52418912	756.71744534	783.16755039	15.03752257	-0.04546845	-0.38092778
0.0342	5.37785	1.619e-05	0.0	0.0	0.0	0.00203655	0.0	0.0	2e-08	475.89406853	756.6536798	783.06301599	15.01234932	-0.04554506	-0.38084569
0.0343	5.39193	1.652e-05	0.0	0.0	0.0	0.00203623	0.0	0.0	2e-08	476.26325677	756.58975687	782.95865392	14.98721817	-0.04562662	-0.38076373
0.0344	5.406	1.684e-05	0.0	0.0	0.0	0.0020359	0.0	0.0	2e-08	476.63175516	756.52570539	782.85446376	14.96212674	-0.04569025	-0.3806819
0.0345	5.42005	1.717e-05	0.0	0.0	0.0	0.00203557	0.0	0.0	2e-08	476.99956504	756.46153306	782.75044519	14.9370763	-0.04574926	-0.38060021
0.0346	5.4341	1.751e-05	0.0	0.0	0.0	0.00203523	0.0	0.0	2e-08	477.36668778	756.39724569	782.64659791	14.91206677	-0.0458037	-0.38051866
0.0347	5.44813	1.785e-05	0.0	0.0	0.0	0.00203488	0.0	0.0	2e-08	477.73312471	756.33284898	782.54292161	14.88709809	-0.04585364	-0.38043724
0.0348	5.46216	1.82e-05	0.0	0.0	0.0	0.00203454	0.0	0.0	2e-08	478.09887719	756.26834856	782.43941597	14.86217017	-0.04589914	-0.38035595
0.0349	5.47617	1.856e-05	0.0	0.0	0.0	0.00203418	0.0	0.0	2e-08	478.46394655	756.20374999	782.33608068	14.83728295	-0.04594026	-0.3802748
0.035	5.49017	1.892e-05	0.0	0.0	0.0	0.00203382	0.0	0.0	2e-08	478.82833413	756.13905872	782.23291545	14.81243637	-0.04597705	-0.38019378
0.0351	5.50416	1.928e-05	0.0	0.0	0.0	0.00203346	0.0	0.0	2e-08	479.19204127	756.07428018	782.12991996	14.78763035	-0.04600956	-0.3801129
0.0352	5.51814	1.965e-05	0.0	0.0	0.0	0.00203308	0.0	0.0	2e-08	479.5550693	756.00941968	782.0270939	14.76286482	-0.04603784	-0.38003214
0.0353	5.53212	2.003e-05	0.0	0.0	0.0	0.00203271	0.0	0.0	2e-08	479.91741953	755.9444825	781.92443698	14.73813971	-0.04606192	-0.37995152
0.0354	5.54608	2.041e-05	0.0	0.0	0.0	0.00203232	0.0	0.0	2e-08	480.27909331	755.87947386	781.82194889	14.71345495	-0.04608185	-0.37987104
0.0355	5.56002	2.08e-05	0.0	0.0	0.0	0.00203193	0.0	0.0	2e-08	480.64009193	755.81439893	781.71962932	14.68881047	-0.04609766	-0.37979068
0.0356	5.57396	2.12e-05	0.0	0.0	0.0	0.00203154	0.0	0.0	2e-08	481.00041673	755.74925999	781.61747799	14.66420768	-0.0461251	-0.37971046
0.0357	5.58789	2.16e-05	0.0	0.0	0.0	0.00203114	0.0	0.0	2e-08	481.36006905	755.68404381	781.51549467	14.63964402	-0.04613773	-0.37963037
0.0358	5.60181	2.201e-05	0.0	0.0	0.0	0.00203073	0.0	0.0	2e-08	481.71905017	755.61876946	781.413679	14.61512048	-0.04614708	-0.37955041
0.0359	5.61571	2.242e-05	0.0	0.0	0.0	0.00203031	0.0	0.0	2e-08	482.07736139	755.55344091	781.31203069	14.59063702	-0.04615322	-0.37947058
0.036	5.62961	2.284e-05	0.0	0.0	0.0	0.00202989	0.0	0.0	2e-08	482.43500403	755.48806201	781.21054945	14.56619356	-0.04615624	-0.37939089
0.0361	5.6435	2.327e-05	0.0	0.0	0.0	0.00202946	0.0	0.0	2e-08	482.79197938	755.42263651	781.10923496	14.54179004	-0.04615622	-0.37931132
0.0362	5.65737	2.37e-05	0.0	0.0	0.0	0.00202903	0.0	0.0	2e-08	483.14828872	755.35716805	781.00808696	14.51742639	-0.04615322	-0.37923189
0.0363	5.67123	2.414e-05	0.0	0.0	0.0	0.00202859	0.0	0.0	2e-08	483.50393337	755.29166016	780.90710513	14.49310254	-0.04614733	-0.37915258
0.0364	5.68509	2.459e-05	0.0	0.0	0.0	0.00202814	0.0	0.0	2e-08	483.8589146	755.22611629	780.80628919	14.46881843	-0.04613862	-0.37907341
0.0365	5.69893	2.504e-05	0.0	0.0	0.0	0.00202769	0.0	0.0	3e-08	484.21323371	755.16053977	780.70563886	14.44457399	-0.04612715	-0.37899436
0.0366	5.71276	2.55e-05	0.0	0.0	0.0	0.00202723	0.0	0.0	3e-08	484.56689196	755.09493384	780.60515383	14.42036916	-0.04611301	-0.37891545
0.0367	5.72658	2.597e-05	0.0	0.0	0.0	0.00202676	0.0	0.0	3e-08	484.91989064	755.02930166	780.50483383	14.39620387	-0.04609626	-0.37883666
0.0368	5.74039	2.644e-05	0.0	0.0	0.0	0.00202629	0.0	0.0	3e-08	485.27223103	754.96364626	780.40467857	14.37207805	-0.04607696	-0.37875801
0.0369	5.75419	2.693e-05	0.0	0.0	0.0	0.0020258	0.0	0.0	3e-08	485.6239144	754.89797061	780.30468775	14.34799164	-0.04605519	-0.37867948
0.037	5.76797	2.741e-05	0.0	0.0	0.0	0.00202532	0.0	0.0	3e-08	485.97494201	754.83227795	780.2048611	14.32394443	-0.04603023	-0.37860109
0.0371	5.78175	2.791e-05	0.0	0.0	0.0	0.00202482	0.0	0.0	3e-08	486.32531512	754.76657167	780.10519833	14.2999366	-0.04600346	-0.37852282
0.0372	5.79551	2.841e-05	0.0	0.0	0.0	0.00202432	0.0	0.0	3e-08	486.67503501	754.70085388	780.00569914	14.27596796	-0.04597436	-0.37844468
0.0373	5.80927	2.892e-05	0.0	0.0	0.0	0.00202381	0.0	0.0	3e-08	487.02410292	754.63512725	779.90636327	14.25203846	-0.04594299	-0.37836667
0.0374	5.82301	2.944e-05	0.0	0.0	0.0	0.00202329	0.0	0.0	3e-08	487.37252011	754.56939439	779.80719043	14.22814803	-0.04590941	-0.37828878
0.0375	5.83675	2.997e-05	0.0	0.0	0.0	0.00202276	0.0	0.0	3e-08	487.72028783	754.5036578	779.70818034	14.2042966	-0.04587368	-0.37821103
0.0376	5.85047	3.05e-05	0.0	0.0	0.0	0.00202223	0.0	0.0	3e-08	488.06740734	754.43791995	779.60933271	14.1804841	-0.04583583	-0.3781334
0.0377	5.86418	3.104e-05	0.0	0.0	0.0	0.00202169	0.0	0.0	3e-08	488.41387986	754.37218321	779.51064727	14.15671047	-0.04579593	-0.3780559
0.0378	5.87788	3.159e-05	0.0	0.0	0.0	0.00202114	0.0	0.0	3e-08	488.75970665	754.30644989	779.41212374	14.13297564	-0.04575403	-0.37797852
0.0379	5.89157	3.214e-05	0.0	0.0	0.0	0.00202058	0.0	0.0	3e-08	489.10488894	754.24072224	779.31376183	14.10927955	-0.04571016	-0.37790128
0.038	5.90525	3.271e-05	0.0	0.0	0.0	0.00202002	0.0	0.0	3e-08	489.44942796	754.17500243	779.21556129	14.08562212	-0.04566438	-0.37782416
0.0381	5.91891	3.328e-05	0.0	0.0	0.0	0.00201944	0.0	0.0	3e-08	489.79332495	754.1092926	779.11752181	14.06200329	-0.04561673	-0.37774716
0.0382	5.93257	3.386e-05	0.0	0.0	0.0	0.00201886	0.0	0.0	3e-08	490.13658113	754.0435948	779.01964314	14.038423	-0.04556725	-0.37767029
0.0383	5.94622	3.445e-05	0.0	0.0	0.0	0.00201828	0.0	0.0	3e-08	490.47919773	753.97791103	778.92192499	14.01488117	-0.04551599	-0.37759355
0.0384	5.95985	3.504e-05	0.0	0.0	0.0	0.00201768	0.0	0.0	4e-08	490.82117596	753.91224547	778.82436708	13.99137737	-0.04545965	-0.37751694
0.0385	5.97347	3.565e-05	0.0	0.0	0.0	0.00201707	0.0	0.0	4e-08	491.16251705	753.84660072	778.72696914	13.96791216	-0.04540394	-0.37744045
0.0386	5.98709	3.626e-05	0.0	0.0	0.0	0.00201646	0.0	0.0	4e-08	491.50322219	753.78097714	778.62973089	13.9444852	-0.04534641	-0.37736408
0.0387	6.00069	3.688e-05	0.0	0.0	0.0	0.00201584	0.0	0.0	4e-08	491.84329262	753.71537675	778.53265207	13.92109642	-0.04528708	-0.37728784
0.0388	6.01428	3.751e-05	0.0	0.0	0.0	0.00201521	0.0	0.0	4e-08	492.18272953	753.64980153	778.43573239	13.89774576	-0.04522598	-0.37721173
0.0389	6.02786	3.815e-05	0.0	0.0	0.0	0.00201457	0.0	0.0	4e-08	492.52153412	753.5842534	778.3389716	13.87443313	-0.04516312	-0.37713574
0.039	6.04142	3.88e-05	0.0	0.0	0.0	0.00201392	0.0	0.0	4e-08	492.85970761	753.51873432	778.24236942	13.85115848	-0.04509853	-0.37705987
0.0391	6.05498	3.946e-05	0.0	0.0	0.0	0.00201326	0.0	0.0	4e-08	493.19725118	753.45324616	778.14592557	13.82792173	-0.04503221	-0.37698413
0.0392	6.06853	4.012e-05	0.0	0.0	0.0	0.00201259	0.0	0.0	4e-08	493.53416603	753.38779081	778.04963979	13.80472282	-0.04496418	-0.37690852
0.0393	6.08206	4.08e-05	0.0	0.0	0.0	0.00201192	0.0	0.0	4e-08	493.87045335	753.32237015	777.95351181	13.78156168	-0.04489445	-0.37683302
0.0394	6.09559	4.148e-05	0.0	0.0	0.0	0.00201123	0.0	0.0	4e-08	494.20611432	753.25698602	777.85754135	13.75843824	-0.04482303	-0.37675766
0.0395	6.1091	4.217e-05	0.0	0.0	0.0	0.00201054	0.0	0.0	4e-08	494.54115014	753.19164026	777.76172816	13.73535243	-0.04474993	-0.37668241
0.0396	6.1226	4.288e-05	0.0	0.0	0.0	0.00200984	0.0	0.0	4e-08	494.87556198	753.12633471	777.66607195	13.71230417	-0.04467515	-0.37660729
0.0397	6.13609	4.359e-05	0.0	0.0	0.0	0.00200913	0.0	0.0	4e-08	495.20935102	753.06107118	777.57057247	13.68929342	-0.0445987	-0.37653229
0.0398	6.14957	4.431e-05	0.0	0.0	0.0	0.0020084	0.0	0.0	4e-08	495.54251845	752.99584706	777.47522947	13.66632052	-0.04452565	-0.37645741
0.0399	6.16304	4.504e-05	0.0	0.0	0.0	0.00200767	0.0	0.0	5e-08	495.87506543	752.93066536	777.38004267	13.64338467	-0.04444733	-0.37638266
0.04	6.17649	4.578e-05	0.0	0.0	0.0	0.00200693	0.0	0.0	5e-08	496.20699312	752.86552904	777.2850118	13.62048611	-0.04436755	-0.37630803
0.0401	6.18994	4.653e-05	0.0	0.0	0.0	0.00200618	0.0	0.0	5e-08	496.53830271	752.80043963	777.1901366	13.5976248	-0.04428632	-0.37623352
0.0402	6.20337	4.729e-05	0.0	0.0	0.0	0.00200542	0.0	0.0	5e-08	496.86899534	752.73539865	777.09541681	13.57480065	-0.04420365	-0.37615913
0.0403	6.2168	4.806e-05	0.0	0.0	0.0	0.00200465	0.0	0.0	5e-08	497.19907217	752.6704076	777.00085216	13.5520136	-0.04411955	-0.37608487
0.0404	6.23021	4.884e-05	0.0	0.0	0.0	0.00200387	0.0	0.0	5e-08	497.52853437	752.60546798	776.90644239	13.52926358	-0.04403403	-0.37601072
0.0405	6.24361	4.963e-05	0.0	0.0	0.0	0.00200308	0.0	0.0	5e-08	497.85738308	752.54058126	776.81218724	13.50655052	-0.0439471	-0.3759367
0.0406	6.257	5.042e-05	0.0	0.0	0.0	0.00200228	0.0	0.0	5e-08	498.18561946	752.47574892	776.71808644	13.48387436	-0.04385875	-0.3758628
0.0407	6.27038	5.123e-05	0.0	0.0	0.0	0.00200147	0.0	0.0	5e-08	498.51324465	752.41097243	776.62413973	13.46123503	-0.043769	-0.37578902
0.0408	6.28374	5.205e-05	0.0	0.0	0.0	0.00200065	0.0	0.0	5e-08	498.84025979	752.34625326	776.53034686	13.43863245	-0.04367784	-0.37571536
0.0409	6.2971	5.288e-05	0.0	0.0	0.0	0.00199982	0.0	0.0	5e-08	499.16666603	752.28159286	776.43670756	13.41606657	-0.04358528	-0.37564183
0.041	6.31044	5.373e-05	0.0	0.0	0.0	0.00199898	0.0	0.0	5e-08	499.49246451	752.21699272	776.34322157	13.39353731	-0.04349131	-0.37556841
0.0411	6.32377	5.458e-05	0.0	0.0	0.0	0.00199813	0.0	0.0	5e-08	499.81765635	752.15245429	776.24988864	13.37104475	-0.04339763	-0.37549511
0.0412	6.3371	5.544e-05	0.0	0.0	0.0	0.00199726	0.0	0.0	6e-08	500.14224271	752.08797005	776.15670854	13.34858912	-0.04330745	-0.37542193
0.0413	6.35041	5.631e-05	0.0	0.0	0.0	0.00199639	0.0	0.0	6e-08	500.46622471	752.02354692	776.063681	13.32616952	-0.04321161	-0.37534888
0.0414	6.3637	5.72e-05	0.0	0.0	0.0	0.0019955	0.0	0.0	6e-08	500.78960347	751.95918658	775.97080574	13.30378631	-0.04311468	-0.37527594
0.0415	6.37699	5.809e-05	0.0	0.0	0.0	0.00199461	0.0	0.0	6e-08	501.11238011	751.89489005	775.87808253	13.28143941	-0.04301668	-0.37520312
0.0416	6.39027	5.9e-05	0.0	0.0	0.0	0.0019937	0.0	0.0	6e-08	501.43455576	751.83065834	775.7855111	13.25912876	-0.04291764	-0.37513042
0.0417	6.40353	5.991e-05	0.0	0.0	0.0	0.00199279	0.0	0.0	6e-08	501.75613153	751.76649242	775.6930912	13.23685429	-0.04281756	-0.37505784
0.0418	6.41679	6.084e-05	0.0	0.0	0.0	0.00199186	0.0	0.0	6e-08	502.07710854	751.70239326	775.60082257	13.21461594	-0.04271647	-0.37498538
0.0419	6.43003	6.178e-05	0.0	0.0	0.0	0.00199092	0.0	0.0	6e-08	502.39748789	751.63836179	775.50870496	13.19241364	-0.04261438	-0.37491304
0.042	6.44326	6.273e-05	0.0	0.0	0.0	0.00198996	0.0	0.0	6e-08	502.7172707	751.57439894	775.41673813	13.17024733	-0.04251131	-0.37484081
0.0421	6.45648	6.369e-05	0.0	0.0	0.0	0.001989	0.0	0.0	6e-08	503.03645808	751.5105056	775.32492181	13.14811694	-0.04240727	-0.3747687
0.0422	6.46969	6.466e-05	0.0	0.0	0.0	0.00198803	0.0	0.0	6e-08	503.35505112	751.44668265	775.23325575	13.1260224	-0.04230228	-0.37469672
0.0423	6.48288	6.565e-05	0.0	0.0	0.0	0.00198704	0.0	0.0	7e-08	503.67305093	751.38293095	775.14173971	13.10396365	-0.04219634	-0.37462485
0.0424	6.49607	6.665e-05	0.0	0.0	0.0	0.00198604	0.0	0.0	7e-08	503.9904586	751.31925136	775.05037344	13.08194062	-0.04208947	-0.37455309
0.0425	6.50924	6.766e-05	0.0	0.0	0.0	0.00198503	0.0	0.0	7e-08	504.30727523	751.25564435	774.95915667	13.0599534	-0.0419839	-0.37448146
0.0426	6.5224	6.868e-05	0.0	0.0	0.0	0.00198401	0.0	0.0	7e-08	504.62350192	751.19210809	774.86808919	13.03800168	-0.04187592	-0.37440994
0.0427	6.53555	6.971e-05	0.0	0.0	0.0	0.00198298	0.0	0.0	7e-08	504.93913975	751.12864537	774.77717073	13.01608548	-0.04176715	-0.37433854
0.0428	6.54869	7.075e-05	0.0	0.0	0.0	0.00198193	0.0	0.0	7e-08	505.2541898	751.06525685	774.68640104	12.99420476	-0.04165762	-0.37426725
0.0429	6.56182	7.181e-05	0.0	0.0	0.0	0.00198088	0.0	0.0	7e-08	505.56865318	751.00194312	774.59577987	12.97235945	-0.04154733	-0.37419609
0.043	6.57493	7.288e-05	0.0	0.0	0.0	0.0019798	0.0	0.0	7e-08	505.88253094	750.9387048	774.50530699	12.95054948	-0.04143632	-0.37412503
0.0431	6.58804	7.396e-05	0.0	0.0	0.0	0.00197872	0.0	0.0	7e-08	506.19582417	750.87554244	774.41498213	12.92877478	-0.0413246	-0.3740541
0.0432	6.60113	7.505e-05	0.0	0.0	0.0	0.00197763	0.0	0.0	8e-08	506.50853395	750.81245659	774.32480506	12.9070353	-0.04121219	-0.37398328
0.0433	6.61421	7.616e-05	0.0	0.0	0.0	0.00197652	0.0	0.0	8e-08	506.82066135	750.74944776	774.23477554	12.88533096	-0.0410991	-0.37391258
0.0434	6.62728	7.728e-05	0.0	0.0	0.0	0.0019754	0.0	0.0	8e-08	507.13220745	750.68651647	774.14489331	12.86366171	-0.04098536	-0.37384199
0.0435	6.64034	7.841e-05	0.0	0.0	0.0	0.00197427	0.0	0.0	8e-08	507.44317329	750.62366318	774.05515814	12.84202748	-0.04087098	-0.37377152
0.0436	6.65338	7.956e-05	0.0	0.0	0.0	0.00197312	0.0	0.0	8e-08	507.75355997	750.56088835	773.96556978	12.82042821	-0.04075598	-0.37370116
0.0437	6.66642	8.071e-05	0.0	0.0	0.0	0.00197196	0.0	0.0	8e-08	508.06336852	750.49819241	773.87612799	12.79886383	-0.04064037	-0.37363092
0.0438	6.67944	8.188e-05	0.0	0.0	0.0	0.00197079	0.0	0.0	8e-08	508.37260002	750.43557578	773.78683252	12.77733428	-0.04052417	-0.37356079
0.0439	6.69245	8.307e-05	0.0	0.0	0.0	0.00196961	0.0	0.0	8e-08	508.68125552	750.3730394	773.69768314	12.7558393	-0.04040609	-0.37349078
0.044	6.70545	8.426e-05	0.0	0.0	0.0	0.00196841	0.0	0.0	8e-08	508.98933608	750.31058457	773.60867959	12.73437915	-0.04028836	-0.37342088
0.0441	6.71844	8.547e-05	0.0	0.0	0.0	0.0019672	0.0	0.0	9e-08	509.29684274	750.24821077	773.51982165	12.71295364	-0.04017004	-0.3733511
0.0442	6.73142	8.67e-05	0.0	0.0	0.0	0.00196597	0.0	0.0	9e-08	509.60377656	750.18591839	773.43110906	12.69156268	-0.04005112	-0.37328143
0.0443	6.74438	8.793e-05	0.0	0.0	0.0	0.00196474	0.0	0.0	9e-08	509.91013858	750.12370786	773.3425416	12.67020623	-0.03993163	-0.37321187
0.0444	6.75733	8.918e-05	0.0	0.0	0.0	0.00196348	0.0	0.0	9e-08	510.21592985	750.06157956	773.25411902	12.64888422	-0.03981156	-0.37314243
0.0445	6.77027	9.045e-05	0.0	0.0	0.0	0.00196222	0.0	0.0	9e-08	510.52115141	749.99953388	773.16584108	12.62759657	-0.03969094	-0.37307311
0.0446	6.7832	9.172e-05	0.0	0.0	0.0	0.00196094	0.0	0.0	9e-08	510.8258043	749.9375712	773.07770755	12.60634324	-0.03956976	-0.37300389
0.0447	6.79612	9.302e-05	0.0	0.0	0.0	0.00195965	0.0	0.0	9e-08	511.12988955	749.87569187	772.98971818	12.58512415	-0.03944805	-0.37293479
0.0448	6.80903	9.432e-05	0.0	0.0	0.0	0.00195834	0.0	0.0	9e-08	511.43340819	749.81389626	772.90187274	12.56393924	-0.0393258	-0.3728658
0.0449	6.82192	9.564e-05	0.0	0.0	0.0	0.00195702	0.0	0.0	1e-07	511.73636127	749.75218471	772.814171	12.54278844	-0.03920302	-0.37279693
0.045	6.8348	9.697e-05	0.0	0.0	0.0	0.00195569	0.0	0.0	1e-07	512.03874981	749.69055756	772.72661271	12.5216717	-0.03907973	-0.37272816
0.0451	6.84767	9.832e-05	0.0	0.0	0.0	0.00195434	0.0	0.0	1e-07	512.34057483	749.62901514	772.63919764	12.50058895	-0.03895593	-0.37265951
0.0452	6.86053	9.968e-05	0.0	0.0	0.0	0.00195298	0.0	0.0	1e-07	512.64183735	749.56755778	772.55192556	12.47954012	-0.03883161	-0.37259098
0.0453	6.87338	0.00010106	0.0	0.0	0.0	0.0019516	0.0	0.0	1e-07	512.94253841	749.50618596	772.46479622	12.45852504	-0.03870653	-0.37252255
0.0454	6.88621	0.00010244	0.0	0.0	0.0	0.00195021	0.0	0.0	1e-07	513.24267902	749.44490007	772.37780941	12.43754383	-0.03858114	-0.37245424
0.0455	6.89904	0.00010385	0.0	0.0	0.0	0.0019488	0.0	0.0	1e-07	513.5422602	749.38370029	772.29096487	12.41659636	-0.03845526	-0.37238604
0.0456	6.91185	0.00010527	0.0	0.0	0.0	0.00194738	0.0	0.0	1.1e-07	513.84128296	749.32258694	772.20426239	12.39568255	-0.03832887	-0.37231794
0.0457	6.92465	0.0001067	0.0	0.0	0.0	0.00194595	0.0	0.0	1.1e-07	514.13974831	749.26156034	772.11770172	12.37480234	-0.038202	-0.37224997
0.0458	6.93743	0.00010815	0.0	0.0	0.0	0.0019445	0.0	0.0	1.1e-07	514.43765726	749.20062082	772.03128263	12.35395567	-0.03807463	-0.3721821
0.0459	6.95021	0.00010961	0.0	0.0	0.0	0.00194303	0.0	0.0	1.1e-07	514.73501083	749.13976868	771.94500489	12.33314248	-0.03794677	-0.37211434
0.046	6.96297	0.00011109	0.0	0.0	0.0	0.00194156	0.0	0.0	1.1e-07	515.03181001	749.07900425	771.85886827	12.31236269	-0.03781843	-0.3720467
0.0461	6.97572	0.00011258	0.0	0.0	0.0	0.00194006	0.0	0.0	1.1e-07	515.3280558	749.01832784	771.77287254	12.29161625	-0.0376896	-0.37197916
0.0462	6.98846	0.00011409	0.0	0.0	0.0	0.00193855	0.0	0.0	1.1e-07	515.62374922	748.95773977	771.68701747	12.27090309	-0.03756029	-0.37191173
0.0463	7.00119	0.00011561	0.0	0.0	0.0	0.00193703	0.0	0.0	1.2e-07	515.91889125	748.89724036	771.60130282	12.25022315	-0.0374305	-0.37184442
0.0464	7.01391	0.00011715	0.0	0.0	0.0	0.00193549	0.0	0.0	1.2e-07	516.21348289	748.83682993	771.51572837	12.22957637	-0.03730022	-0.37177722
0.0465	7.02661	0.0001187	0.0	0.0	0.0	0.00193393	0.0	0.0	1.2e-07	516.50752514	748.77650881	771.43029389	12.20896268	-0.03716946	-0.37171012
0.0466	7.0393	0.00012027	0.0	0.0	0.0	0.00193236	0.0	0.0	1.2e-07	516.80101898	748.71627733	771.34499914	12.18838201	-0.03703821	-0.37164314
0.0467	7.05198	0.00012185	0.0	0.0	0.0	0.00193078	0.0	0.0	1.2e-07	517.09396541	748.65613406	771.25984392	12.16783441	-0.03690849	-0.37157626
0.0468	7.06465	0.00012345	0.0	0.0	0.0	0.00192918	0.0	0.0	1.2e-07	517.38636542	748.59607974	771.17482798	12.14731964	-0.03677685	-0.3715095
0.0469	7.07731	0.00012507	0.0	0.0	0.0	0.00192756	0.0	0.0	1.3e-07	517.67821998	748.53611522	771.0899511	12.12683771	-0.03664481	-0.37144284
0.047	7.08995	0.0001267	0.0	0.0	0.0	0.00192593	0.0	0.0	1.3e-07	517.96953009	748.47624073	771.00521305	12.10638856	-0.03651238	-0.37137629
0.0471	7.10258	0.00012834	0.0	0.0	0.0	0.00192428	0.0	0.0	1.3e-07	518.26029671	748.41645648	770.92061361	12.08597212	-0.03637954	-0.37130985
0.0472	7.1152	0.00013001	0.0	0.0	0.0	0.00192262	0.0	0.0	1.3e-07	518.55052084	748.35676272	770.83615254	12.06558834	-0.03624631	-0.37124352
0.0473	7.12781	0.00013168	0.0	0.0	0.0	0.00192094	0.0	0.0	1.3e-07	518.84020344	748.29715967	770.75182963	12.04523715	-0.03611269	-0.3711773
0.0474	7.1404	0.00013338	0.0	0.0	0.0	0.00191924	0.0	0.0	1.3e-07	519.12934548	748.23764754	770.66764464	12.02491849	-0.03597868	-0.37111119
0.0475	7.15299	0.00013509	0.0	0.0	0.0	0.00191753	0.0	0.0	1.4e-07	519.41794795	748.17822656	770.58359736	12.00463229	-0.03584429	-0.37104518
0.0476	7.16556	0.00013681	0.0	0.0	0.0	0.0019158	0.0	0.0	1.4e-07	519.70601181	748.11889695	770.49968756	11.98437849	-0.03570951	-0.37097928
0.0477	7.17812	0.00013856	0.0	0.0	0.0	0.00191406	0.0	0.0	1.4e-07	519.99353802	748.05965894	770.41591502	11.96415703	-0.03557435	-0.3709135
0.0478	7.19066	0.00014031	0.0	0.0	0.0	0.0019123	0.0	0.0	1.4e-07	520.28052756	748.00051274	770.33227951	11.94396784	-0.03543882	-0.37084781
0.0479	7.2032	0.00014209	0.0	0.0	0.0	0.00191052	0.0	0.0	1.4e-07	520.56698138	747.94145859	770.24878081	11.92381087	-0.03530291	-0.37078224
0.048	7.21572	0.00014388	0.0	0.0	0.0	0.00190873	0.0	0.0	1.4e-07	520.85290045	747.8824967	770.1654187	11.90368606	-0.03516679	-0.37071677
0.0481	7.22823	0.00014569	0.0	0.0	0.0	0.00190692	0.0	0.0	1.5e-07	521.13828573	747.82362503	770.08219296	11.88359341	-0.03503203	-0.37065141
0.0482	7.24073	0.00014751	0.0	0.0	0.0	0.0019051	0.0	0.0	1.5e-07	521.42313818	747.76484513	769.99910338	11.86353273	-0.03489559	-0.37058616
0.0483	7.25322	0.00014935	0.0	0.0	0.0	0.00190326	0.0	0.0	1.5e-07	521.70745874	747.7061573	769.91614972	11.84350402	-0.03475886	-0.37052101
0.0484	7.26569	0.00015121	0.0	0.0	0.0	0.0019014	0.0	0.0	1.5e-07	521.99124838	747.64756167	769.83333177	11.82350721	-0.03462185	-0.37045597
0.0485	7.27815	0.00015308	0.0	0.0	0.0	0.00189952	0.0	0.0	1.5e-07	522.27450804	747.58905834	769.75064931	11.80354224	-0.03448456	-0.37039104
0.0486	7.2906	0.00015497	0.0	0.0	0.0	0.00189763	0.0	0.0	1.6e-07	522.55723868	747.5306474	769.66810212	11.78360906	-0.03434701	-0.37032621
0.0487	7.30304	0.00015688	0.0	0.0	0.0	0.00189572	0.0	0.0	1.6e-07	522.83944123	747.47232895	769.58568997	11.76370759	-0.0342092	-0.37026149
0.0488	7.31546	0.0001588	0.0	0.0	0.0	0.00189379	0.0	0.0	1.6e-07	523.12111666	747.41410307	769.50341267	11.74383778	-0.03407114	-0.37019688
0.0489	7.32787	0.00016074	0.0	0.0	0.0	0.00189185	0.0	0.0	1.6e-07	523.40226589	747.35596985	769.42126997	11.72399957	-0.03393283	-0.37013237
0.049	7.34027	0.0001627	0.0	0.0	0.0	0.00188989	0.0	0.0	1.6e-07	523.68288988	747.29792936	769.33926167	11.70419289	-0.03379428	-0.37006796
0.0491	7.35266	0.00016467	0.0	0.0	0.0	0.00188792	0.0	0.0	1.6e-07	523.96298955	747.23998166	769.25738756	11.68441768	-0.0336555	-0.37000366
0.0492	7.36504	0.00016667	0.0	0.0	0.0	0.00188592	0.0	0.0	1.7e-07	524.24256586	747.18212683	769.17564741	11.66467389	-0.0335165	-0.36993947
0.0493	7.3774	0.00016867	0.0	0.0	0.0	0.00188391	0.0	0.0	1.7e-07	524.52161973	747.12436491	769.094041	11.64496144	-0.03337728	-0.36987538
0.0494	7.38975	0.0001707	0.0	0.0	0.0	0.00188188	0.0	0.0	1.7e-07	524.80015211	747.06669609	769.01256814	11.62528009	-0.03323687	-0.3698114
0.0495	7.40209	0.00017274	0.0	0.0	0.0	0.00187984	0.0	0.0	1.7e-07	525.0781639	747.00912156	768.93122858	11.6056301	-0.03309692	-0.36974752
0.0496	7.41441	0.00017481	0.0	0.0	0.0	0.00187777	0.0	0.0	1.7e-07	525.35565606	746.9516405	768.85002213	11.58601126	-0.03295672	-0.36968375
0.0497	7.42673	0.00017688	0.0	0.0	0.0	0.00187569	0.0	0.0	1.8e-07	525.63262951	746.89425301	768.76894856	11.56642352	-0.03281629	-0.36962008
0.0498	7.43903	0.00017898	0.0	0.0	0.0	0.00187359	0.0	0.0	1.8e-07	525.90908518	746.83695918	768.68800767	11.54686681	-0.03267562	-0.36955651
0.0499	7.45131	0.00018109	0.0	0.0	0.0	0.00187148	0.0	0.0	1.8e-07	526.18502399	746.77975912	768.60719924	11.52734106	-0.0325347	-0.36949305
0.05	7.46359	0.00018322	0.0	0.0	0.0	0.00186934	0.0	0.0	1.8e-07	526.46044686	746.7226529	768.52652306	11.50784623	-0.03239356	-0.36942969
0.05009	7.47585	0.00018537	0.0	0.0	0.0	0.00186719	0.0	0.0	1.9e-07	526.73535472	746.66564063	768.44597892	11.48838224	-0.03225218	-0.36936644
0.05019	7.4881	0.00018754	0.0	0.0	0.0	0.00186503	0.0	0.0	1.9e-07	527.00974848	746.60872239	768.3655666	11.46894903	-0.03211058	-0.36930329
0.05029	7.50034	0.00018972	0.0	0.0	0.0	0.00186284	0.0	0.0	1.9e-07	527.28362906	746.5518983	768.28528589	11.44954655	-0.03196874	-0.36924024
0.05039	7.51257	0.00019192	0.0	0.0	0.0	0.00186064	0.0	0.0	1.9e-07	527.55699738	746.49516843	768.20513658	11.43017472	-0.03182668	-0.3691773
0.05049	7.52478	0.00019414	0.0	0.0	0.0	0.00185841	0.0	0.0	1.9e-07	527.82985436	746.43853289	768.12511846	11.4108335	-0.0316844	-0.36911446
0.05059	7.53698	0.00019638	0.0	0.0	0.0	0.00185617	0.0	0.0	2e-07	528.1022009	746.38199178	768.04523133	11.39152281	-0.0315419	-0.36905172
0.05069	7.54917	0.00019864	0.0	0.0	0.0	0.00185392	0.0	0.0	2e-07	528.37403792	746.32554519	767.96547496	11.37224259	-0.03139917	-0.36898908
0.05079	7.56135	0.00020091	0.0	0.0	0.0	0.00185164	0.0	0.0	2e-07	528.64536632	746.26919269	767.88584916	11.35299281	-0.03125752	-0.36892655
0.05089	7.57351	0.0002032	0.0	0.0	0.0	0.00184935	0.0	0.0	2e-07	528.91618702	746.21293335	767.80635372	11.33377336	-0.03111476	-0.36886412
0.05099	7.58566	0.00020551	0.0	0.0	0.0	0.00184704	0.0	0.0	2.1e-07	529.18650091	746.15676822	767.72698843	11.31458421	-0.03097184	-0.36880179
0.05109	7.5978	0.00020784	0.0	0.0	0.0	0.00184471	0.0	0.0	2.1e-07	529.45630891	746.10069734	767.64775307	11.29542529	-0.03082877	-0.36873956
0.05119	7.60992	0.00021018	0.0	0.0	0.0	0.00184236	0.0	0.0	2.1e-07	529.72561191	746.0447207	767.56864745	11.27629653	-0.03068555	-0.36867744
0.05129	7.62203	0.00021254	0.0	0.0	0.0	0.00183999	0.0	0.0	2.1e-07	529.99441082	745.98883833	767.48967135	11.25719788	-0.03054219	-0.36861542
0.05139	7.63413	0.00021492	0.0	0.0	0.0	0.00183761	0.0	0.0	2.2e-07	530.26270654	745.93305022	767.41082456	11.23812928	-0.03039869	-0.3685535
0.05149	7.64622	0.00021732	0.0	0.0	0.0	0.00183521	0.0	0.0	2.2e-07	530.53049996	745.87735638	767.3321069	11.21909065	-0.03025507	-0.36849168
0.05159	7.65829	0.00021974	0.0	0.0	0.0	0.00183279	0.0	0.0	2.2e-07	530.79779198	745.82175679	767.25351814	11.20008196	-0.03011132	-0.36842996
0.05169	7.67036	0.00022218	0.0	0.0	0.0	0.00183035	0.0	0.0	2.2e-07	531.06458349	745.76625146	767.17505808	11.18110312	-0.02996745	-0.36836834
0.05179	7.6824	0.00022463	0.0	0.0	0.0	0.00182789	0.0	0.0	2.2e-07	531.3308754	745.71084036	767.09672652	11.16215408	-0.02982347	-0.36830682
0.05189	7.69444	0.0002271	0.0	0.0	0.0	0.00182542	0.0	0.0	2.3e-07	531.59666858	745.65552348	767.01852325	11.14323478	-0.02967938	-0.36824541
0.05199	7.70646	0.00022959	0.0	0.0	0.0	0.00182292	0.0	0.0	2.3e-07	531.86196393	745.6003008	766.94044807	11.12434516	-0.02953519	-0.36818409
0.05209	7.71847	0.0002321	0.0	0.0	0.0	0.00182041	0.0	0.0	2.3e-07	532.12676234	745.54517229	766.86250078	11.10548515	-0.0293909	-0.36812288
0.05219	7.73047	0.00023463	0.0	0.0	0.0	0.00181788	0.0	0.0	2.3e-07	532.39106469	745.49013876	766.78468118	11.08665447	-0.02924508	-0.36806176
0.05229	7.74246	0.00023718	1e-08	0.0	0.0	0.00181533	0.0	0.0	2.4e-07	532.65487186	745.43520055	766.70698904	11.06785344	-0.02910018	-0.36800075
0.05239	7.75443	0.00023974	1e-08	0.0	0.0	0.00181277	0.0	0.0	2.4e-07	532.91818474	745.38035698	766.62942419	11.04908184	-0.02895514	-0.36793984
0.05249	7.76639	0.00024232	1e-08	0.0	0.0	0.00181018	0.0	0.0	2.4e-07	533.18100422	745.32560809	766.55198641	11.03033959	-0.02880996	-0.36787902
0.05259	7.77833	0.00024492	1e-08	0.0	0.0	0.00180758	0.0	0.0	2.5e-07	533.44333116	745.27095393	766.47467551	11.01162665	-0.02866463	-0.36781831
0.05269	7.79027	0.00024754	1e-08	0.0	0.0	0.00180495	0.0	0.0	2.5e-07	533.70516647	745.21639453	766.39749128	10.99294294	-0.02851916	-0.36775769
0.05279	7.80219	0.00025018	1e-08	0.0	0.0	0.00180231	0.0	0.0	2.5e-07	533.966511	745.16192994	766.32043353	10.97428841	-0.02837355	-0.36769718
0.05289	7.8141	0.00025284	1e-08	0.0	0.0	0.00179965	0.0	0.0	2.5e-07	534.22736564	745.1075602	766.24350204	10.95566299	-0.0282278	-0.36763676
0.05299	7.82599	0.00025551	1e-08	0.0	0.0	0.00179698	0.0	0.0	2.6e-07	534.48773126	745.05328537	766.16669664	10.93706662	-0.0280819	-0.36757644
0.05309	7.83787	0.00025821	1e-08	0.0	0.0	0.00179428	0.0	0.0	2.6e-07	534.74760873	744.9991055	766.0900171	10.91849925	-0.02793587	-0.36751622
0.05319	7.84974	0.00026092	1e-08	0.0	0.0	0.00179157	0.0	0.0	2.6e-07	535.00699893	744.94502064	766.01346325	10.8999608	-0.02778969	-0.3674561
0.05329	7.8616	0.00026365	1e-08	0.0	0.0	0.00178883	0.0	0.0	2.6e-07	535.26590273	744.89103085	765.93703487	10.88145122	-0.02764336	-0.36739608
0.05339	7.87344	0.0002664	1e-08	0.0	0.0	0.00178608	0.0	0.0	2.7e-07	535.52432099	744.8371362	765.86073177	10.86297044	-0.02749689	-0.36733616
0.05349	7.88527	0.00026917	1e-08	0.0	0.0	0.00178331	0.0	0.0	2.7e-07	535.78225459	744.78333674	765.78455376	10.84451841	-0.02735028	-0.36727633
0.05359	7.89709	0.00027195	1e-08	0.0	0.0	0.00178052	1e-08	0.0	2.7e-07	536.03970439	744.72963098	765.70850063	10.8260951	-0.02720529	-0.3672166
0.05369	7.90889	0.00027476	1e-08	0.0	0.0	0.00177771	1e-08	0.0	2.8e-07	536.29667124	744.67601928	765.63257221	10.80770037	-0.0270589	-0.36715697
0.05379	7.92068	0.00027758	1e-08	0.0	0.0	0.00177489	1e-08	0.0	2.8e-07	536.55315603	744.62250222	765.55676827	10.78933421	-0.02691243	-0.36709744
0.05389	7.93246	0.00028042	1e-08	0.0	0.0	0.00177204	1e-08	0.0	2.8e-07	536.8091596	744.56907977	765.48108864	10.77099655	-0.0267659	-0.36703801
0.05399	7.94422	0.00028328	1e-08	0.0	0.0	0.00176918	1e-08	0.0	2.8e-07	537.06468282	744.51575188	765.40553312	10.75268732	-0.0266193	-0.36697867
0.05409	7.95597	0.00028616	1e-08	0.0	0.0	0.00176629	1e-08	0.0	2.9e-07	537.31972655	744.46251854	765.33010151	10.73440647	-0.02647263	-0.36691943
0.05419	7.96771	0.00028906	1e-08	0.0	0.0	0.00176339	1e-08	0.0	2.9e-07	537.57429164	744.40937969	765.25479361	10.71615393	-0.02632591	-0.36686029
0.05429	7.97944	0.00029198	1e-08	0.0	0.0	0.00176047	1e-08	0.0	2.9e-07	537.82837896	744.3563353	765.17960924	10.69792965	-0.02617914	-0.36680125
0.05439	7.99115	0.00029491	1e-08	0.0	0.0	0.00175754	1e-08	0.0	3e-07	538.08198936	744.30338531	765.1045482	10.67973355	-0.02603232	-0.3667423
0.05449	8.00285	0.00029786	1e-08	0.0	0.0	0.00175458	1e-08	0.0	3e-07	538.33512369	744.25052967	765.0296103	10.66156558	-0.02588546	-0.36668345
0.05459	8.01453	0.00030083	1e-08	0.0	0.0	0.00175161	1e-08	0.0	3e-07	538.58778281	744.19776833	764.95479534	10.64342568	-0.02573855	-0.36662469
0.05469	8.02621	0.00030382	1e-08	0.0	0.0	0.00174861	1e-08	0.0	3e-07	538.83996756	744.14510122	764.88010314	10.62531379	-0.02559161	-0.36656603
0.05479	8.03786	0.00030683	1e-08	0.0	0.0	0.0017456	1e-08	0.0	3.1e-07	539.09167881	744.09252828	764.8055335	10.60722984	-0.02544464	-0.36650747
0.05489	8.04951	0.00030986	1e-08	0.0	0.0	0.00174257	1e-08	0.0	3.1e-07	539.34291739	744.04004944	764.73108624	10.58917378	-0.02529765	-0.36644901
0.05499	8.06114	0.0003129	1e-08	0.0	0.0	0.00173952	1e-08	0.0	3.1e-07	539.59368414	743.98766604	764.65676115	10.57114528	-0.02514917	-0.36639064
0.05509	8.07276	0.00031597	1e-08	0.0	0.0	0.00173645	1e-08	0.0	3.2e-07	539.84397991	743.93537721	764.58255805	10.55314472	-0.02500172	-0.36633236
0.05519	8.08437	0.00031905	1e-08	0.0	0.0	0.00173337	1e-08	0.0	3.2e-07	540.09380555	743.88318279	764.50847675	10.53517185	-0.0248542	-0.36627418
0.05529	8.09596	0.00032215	1e-08	0.0	0.0	0.00173026	1e-08	0.0	3.2e-07	540.34316191	743.83108278	764.43451706	10.51722661	-0.0247066	-0.3662161
0.05539	8.10754	0.00032527	1e-08	0.0	0.0	0.00172714	1e-08	0.0	3.3e-07	540.59204983	743.77907715	764.3606788	10.49930894	-0.02455894	-0.36615811
0.05549	8.11911	0.00032841	1e-08	0.0	0.0	0.001724	1e-08	0.0	3.3e-07	540.84047014	743.7271659	764.28696176	10.48141876	-0.0244112	-0.36610022
0.05559	8.13066	0.00033156	1e-08	0.0	0.0	0.00172084	1e-08	0.0	3.3e-07	541.08842369	743.67534902	764.21336577	10.46355602	-0.02426339	-0.36604242
0.05569	8.1422	0.00033473	1e-08	0.0	0.0	0.00171767	1e-08	0.0	3.4e-07	541.33591131	743.62362651	764.13989064	10.44572067	-0.02411551	-0.36598472
0.05579	8.15373	0.00033793	1e-08	0.0	0.0	0.00171447	1e-08	0.0	3.4e-07	541.58293385	743.57199836	764.06653618	10.42791262	-0.02396755	-0.36592711
0.05589	8.16524	0.00034114	1e-08	0.0	0.0	0.00171126	1e-08	0.0	3.4e-07	541.82949213	743.52046456	763.99330221	10.41013183	-0.02381952	-0.3658696
0.05599	8.17674	0.00034436	1e-08	0.0	0.0	0.00170802	1e-08	0.0	3.4e-07	542.075587	743.46902512	763.92018853	10.39237823	-0.02367142	-0.36581218
0.05609	8.18822	0.00034761	1e-08	0.0	0.0	0.00170477	1e-08	0.0	3.5e-07	542.32121928	743.41768003	763.84719496	10.37465176	-0.02352324	-0.36575486
0.05619	8.1997	0.00035087	1e-08	0.0	0.0	0.00170151	1e-08	0.0	3.5e-07	542.56638982	743.36642929	763.77432132	10.35695235	-0.02337498	-0.36569763
0.05629	8.21115	0.00035416	1e-08	0.0	0.0	0.00169822	1e-08	0.0	3.5e-07	542.81109943	743.31527281	763.70156742	10.33927992	-0.02322741	-0.36564049
0.05639	8.2226	0.00035746	1e-08	0.0	0.0	0.00169492	1e-08	0.0	3.6e-07	543.05534893	743.26420951	763.62893308	10.32163445	-0.02307924	-0.36558345
0.05649	8.23403	0.00036078	1e-08	0.0	0.0	0.00169159	1e-08	0.0	3.6e-07	543.29913918	743.21324019	763.55641811	10.30401585	-0.02293102	-0.3655265
0.05659	8.24545	0.00036411	1e-08	0.0	0.0	0.00168825	1e-08	0.0	3.6e-07	543.54247098	743.16236481	763.48402233	10.28642407	-0.02278277	-0.36546965
0.05669	8.25685	0.00036746	1e-08	0.0	0.0	0.0016849	1e-08	0.0	3.7e-07	543.78534517	743.11158333	763.41174556	10.26885905	-0.02263447	-0.36541288
0.05679	8.26825	0.00037084	1e-08	0.0	0.0	0.00168152	1e-08	0.0	3.7e-07	544.02776257	743.06089568	763.33958761	10.25132071	-0.02248613	-0.36535622
0.05689	8.27962	0.00037423	2e-08	0.0	0.0	0.00167813	1e-08	0.0	3.7e-07	544.26972401	743.01030183	763.26754831	10.233809	-0.02233776	-0.36529964
0.05699	8.29099	0.00037763	2e-08	0.0	0.0	0.00167472	1e-08	0.0	3.8e-07	544.5112303	742.95980171	763.19562746	10.21632385	-0.02218935	-0.36524316
0.05709	8.30234	0.00038106	2e-08	0.0	0.0	0.00167129	1e-08	0.0	3.8e-07	544.75228227	742.90939527	763.12382489	10.19886521	-0.0220409	-0.36518677
0.05719	8.31367	0.0003845	2e-08	0.0	0.0	0.00166784	1e-08	0.0	3.8e-07	544.99288074	742.85908245	763.05214042	10.18143301	-0.02189243	-0.36513047
0.05729	8.325	0.00038796	2e-08	0.0	0.0	0.00166438	1e-08	0.0	3.9e-07	545.23302653	742.80886319	762.98057386	10.16402718	-0.02174391	-0.36507427
0.05739	8.33631	0.00039144	2e-08	0.0	0.0	0.0016609	1e-08	0.0	3.9e-07	545.47272046	742.75873742	762.90912504	10.14664767	-0.02159537	-0.36501816
0.05749	8.3476	0.00039493	2e-08	0.0	0.0	0.0016574	1e-08	0.0	4e-07	545.71196333	742.70870509	762.83779378	10.12929441	-0.0214468	-0.36496214
0.05759	8.35888	0.00039844	2e-08	0.0	0.0	0.00165388	1e-08	0.0	4e-07	545.95075597	742.65876612	762.7665799	10.11196733	-0.0212982	-0.36490621
0.05769	8.37015	0.00040197	2e-08	0.0	0.0	0.00165035	1e-08	0.0	4e-07	546.18909919	742.60892036	762.69548321	10.09466629	-0.02114973	-0.36485038
0.05779	8.38141	0.00040552	2e-08	0.0	0.0	0.0016468	2e-08	0.0	4.1e-07	546.42699379	742.55916757	762.62450354	10.07739138	-0.02100113	-0.36479464
0.05789	8.39265	0.00040908	2e-08	0.0	0.0	0.00164323	2e-08	0.0	4.1e-07	546.66444059	742.50950783	762.55364072	10.06014246	-0.02085251	-0.36473899
0.05799	8.40387	0.00041266	2e-08	0.0	0.0	0.00163964	2e-08	0.0	4.1e-07	546.90144039	742.45994105	762.48289456	10.04291948	-0.02070387	-0.36468343
0.05809	8.41509	0.00041626	2e-08	0.0	0.0	0.00163604	2e-08	0.0	4.2e-07	547.13799402	742.41046713	762.41226489	10.02572237	-0.02055522	-0.36462796
0.05819	8.42629	0.00041987	2e-08	0.0	0.0	0.00163242	2e-08	0.0	4.2e-07	547.37410227	742.36108597	762.34175154	10.00855106	-0.02040656	-0.36457258
0.05829	8.43747	0.0004235	2e-08	0.0	0.0	0.00162879	2e-08	0.0	4.2e-07	547.60976596	742.31179748	762.27135431	9.9914055	-0.02025789	-0.3645173
0.05839	8.44864	0.00042715	2e-08	0.0	0.0	0.00162514	2e-08	0.0	4.3e-07	547.84498588	742.26260155	762.20107305	9.97428562	-0.02010921	-0.3644621
0.05849	8.4598	0.00043082	2e-08	0.0	0.0	0.00162147	2e-08	0.0	4.3e-07	548.07976285	742.21349807	762.13090757	9.95719136	-0.01996052	-0.364407
0.05859	8.47095	0.0004345	2e-08	0.0	0.0	0.00161778	2e-08	0.0	4.3e-07	548.31409766	742.16448692	762.0608577	9.94012265	-0.01981183	-0.36435199
0.05869	8.48208	0.0004382	2e-08	0.0	0.0	0.00161408	2e-08	0.0	4.4e-07	548.54799112	742.11556799	761.99092327	9.92307943	-0.01966314	-0.36429707
0.05879	8.49319	0.00044191	2e-08	0.0	0.0	0.00161036	2e-08	0.0	4.4e-07	548.78144403	742.06674116	761.9211041	9.90606164	-0.01951444	-0.36424223
0.05889	8.50429	0.00044564	2e-08	0.0	0.0	0.00160663	2e-08	0.0	4.5e-07	549.01445719	742.0180063	761.85140002	9.88906921	-0.01936575	-0.36418749
0.05899	8.51538	0.00044939	2e-08	0.0	0.0	0.00160287	2e-08	0.0	4.5e-07	549.24703139	741.96936328	761.78181085	9.87210208	-0.01921705	-0.36413284
0.05909	8.52646	0.00045315	2e-08	0.0	0.0	0.00159911	2e-08	0.0	4.5e-07	549.47916743	741.92081223	761.71233642	9.85516004	-0.0190679	-0.36407828
0.05919	8.53752	0.00045693	2e-08	0.0	0.0	0.00159532	2e-08	0.0	4.6e-07	549.71086609	741.87235314	761.64297656	9.83824328	-0.01891907	-0.36402381
0.05929	8.54856	0.00046072	2e-08	0.0	0.0	0.00159152	2e-08	0.0	4.6e-07	549.94212818	741.82398566	761.5737311	9.82135162	-0.01877024	-0.36396943
0.05939	8.55959	0.00046453	3e-08	0.0	0.0	0.00158771	2e-08	0.0	4.7e-07	550.17295449	741.77570968	761.50459987	9.804485	-0.01862139	-0.36391514
0.05949	8.57061	0.00046836	3e-08	0.0	0.0	0.00158388	2e-08	0.0	4.7e-07	550.40334582	741.72752507	761.43558269	9.78764335	-0.01847253	-0.36386094
0.05959	8.58162	0.0004722	3e-08	0.0	0.0	0.00158003	2e-08	0.0	4.7e-07	550.63330295	741.6794317	761.3666794	9.77082662	-0.01832365	-0.36380683
0.05969	8.59261	0.00047606	3e-08	0.0	0.0	0.00157617	2e-08	0.0	4.8e-07	550.86282667	741.63142945	761.29788982	9.75403473	-0.01817477	-0.3637528
0.05979	8.60358	0.00047993	3e-08	0.0	0.0	0.00157229	2e-08	0.0	4.8e-07	551.09191777	741.58351819	761.22921379	9.73726763	-0.01802587	-0.36369887
0.05989	8.61454	0.00048382	3e-08	0.0	0.0	0.0015684	3e-08	0.0	4.8e-07	551.32057704	741.53569777	761.16065114	9.72052524	-0.01787696	-0.36364503
0.05999	8.62549	0.00048772	3e-08	0.0	0.0	0.00156449	3e-08	0.0	4.9e-07	551.54880526	741.48796808	761.09220169	9.70380751	-0.01772803	-0.36359127
0.06009	8.63642	0.00049164	3e-08	0.0	0.0	0.00156056	3e-08	0.0	4.9e-07	551.77660323	741.44032896	761.02386529	9.68711437	-0.01757909	-0.3635376
0.06019	8.64734	0.00049558	3e-08	0.0	0.0	0.00155662	3e-08	0.0	5e-07	552.00397171	741.39278028	760.95564175	9.67044575	-0.01743014	-0.36348402
0.06029	8.65825	0.00049953	3e-08	0.0	0.0	0.00155267	3e-08	0.0	5e-07	552.2309115	741.34532191	760.88753092	9.65380159	-0.01728118	-0.36343053
0.06039	8.66914	0.00050349	3e-08	0.0	0.0	0.0015487	3e-08	0.0	5e-07	552.45742338	741.29795368	760.81953263	9.63718183	-0.0171322	-0.36337713
0.06049	8.68001	0.00050747	3e-08	0.0	0.0	0.00154472	3e-08	0.0	5.1e-07	552.68350811	741.25067564	760.7516467	9.62058626	-0.01698298	-0.36332382
0.06059	8.69087	0.00051146	3e-08	0.0	0.0	0.00154072	3e-08	0.0	5.1e-07	552.90916646	741.2034876	760.68387299	9.60401505	-0.0168339	-0.3632706
0.06069	8.70172	0.00051547	3e-08	0.0	0.0	0.00153671	3e-08	0.0	5.2e-07	553.13439924	741.15638937	760.61621131	9.58746804	-0.0166848	-0.36321746
0.06079	8.71255	0.00051949	3e-08	0.0	0.0	0.00153268	3e-08	0.0	5.2e-07	553.3592072	741.10938078	760.5486615	9.57094517	-0.01653567	-0.36316441
0.06089	8.72337	0.00052352	3e-08	0.0	0.0	0.00152864	3e-08	0.0	5.2e-07	553.58359112	741.0624617	760.4812234	9.55444635	-0.01638652	-0.36311145
0.06099	8.73418	0.00052757	3e-08	0.0	0.0	0.00152458	3e-08	0.0	5.3e-07	553.80755179	741.01563199	760.41389685	9.53797154	-0.01623733	-0.36305857
0.06109	8.74497	0.00053164	4e-08	0.0	0.0	0.00152051	3e-08	0.0	5.3e-07	554.03108996	740.96889149	760.34668168	9.52152066	-0.01608812	-0.36300579
0.06119	8.75574	0.00053572	4e-08	0.0	0.0	0.00151643	3e-08	0.0	5.4e-07	554.25420641	740.92224006	760.27957773	9.50509366	-0.01593887	-0.36295309
0.06129	8.7665	0.00053981	4e-08	0.0	0.0	0.00151233	3e-08	1e-08	5.4e-07	554.47690191	740.87567756	760.21258483	9.48869045	-0.01578958	-0.36290048
0.06139	8.77725	0.00054391	4e-08	0.0	0.0	0.00150822	4e-08	1e-08	5.4e-07	554.69917722	740.82920382	760.14570282	9.47231098	-0.01564026	-0.36284795
0.06149	8.78798	0.00054803	4e-08	0.0	0.0	0.0015041	4e-08	1e-08	5.5e-07	554.92103312	740.7828187	760.07893154	9.45595519	-0.01549091	-0.36279551
0.06159	8.7987	0.00055216	4e-08	0.0	0.0	0.00149996	4e-08	1e-08	5.5e-07	555.14247036	740.73652204	760.01227083	9.439623	-0.01534151	-0.36274316
0.06169	8.8094	0.00055631	4e-08	0.0	0.0	0.00149581	4e-08	1e-08	5.6e-07	555.36348971	740.69031369	759.94572053	9.42331436	-0.01519207	-0.3626909
0.06179	8.82009	0.00056047	4e-08	0.0	0.0	0.00149164	4e-08	1e-08	5.6e-07	555.58409194	740.64419349	759.87928047	9.40702919	-0.01504258	-0.36263872
0.06189	8.83077	0.00056464	4e-08	0.0	0.0	0.00148747	4e-08	1e-08	5.7e-07	555.80427779	740.5981611	759.8129505	9.39076731	-0.01489328	-0.36258663
0.06199	8.84143	0.00056882	4e-08	0.0	0.0	0.00148328	4e-08	1e-08	5.7e-07	556.02404802	740.55221646	759.74673045	9.37452885	-0.01474377	-0.36253463
0.06209	8.85207	0.00057302	4e-08	0.0	0.0	0.00147907	4e-08	1e-08	5.7e-07	556.2434034	740.50635942	759.68062017	9.35831367	-0.01459421	-0.36248271
0.06219	8.8627	0.00057723	4e-08	0.0	0.0	0.00147486	4e-08	1e-08	5.8e-07	556.46234468	740.46058981	759.6146195	9.3421217	-0.01444461	-0.36243088
0.06229	8.87332	0.00058145	4e-08	0.0	0.0	0.00147063	4e-08	1e-08	5.8e-07	556.68087262	740.41490746	759.54872828	9.32595286	-0.01429497	-0.36237913
0.06239	8.88392	0.00058568	5e-08	0.0	0.0	0.00146639	4e-08	1e-08	5.9e-07	556.89898797	740.36931219	759.48294634	9.3098071	-0.01414527	-0.36232747
0.06249	8.8945	0.00058993	5e-08	0.0	0.0	0.00146214	4e-08	1e-08	5.9e-07	557.11669149	740.32380384	759.41727354	9.29368435	-0.01399553	-0.36227589
0.06259	8.90508	0.00059419	5e-08	0.0	0.0	0.00145787	5e-08	1e-08	5.9e-07	557.33398393	740.27838221	759.35170972	9.27758453	-0.01384574	-0.3622244
0.06269	8.91563	0.00059846	5e-08	0.0	0.0	0.0014536	5e-08	1e-08	6e-07	557.55086603	740.23304712	759.28625471	9.26150758	-0.01369589	-0.362173
0.06279	8.92618	0.00060274	5e-08	0.0	0.0	0.00144931	5e-08	1e-08	6e-07	557.76733855	740.18779841	759.22090837	9.24545344	-0.01354599	-0.36212168
0.06289	8.9367	0.00060703	5e-08	0.0	0.0	0.00144501	5e-08	1e-08	6.1e-07	557.98340222	740.14263588	759.15567053	9.22942204	-0.01339603	-0.36207045
0.06299	8.94722	0.00061134	5e-08	0.0	0.0	0.0014407	5e-08	1e-08	6.1e-07	558.19905781	740.09755934	759.09054104	9.21341331	-0.01324602	-0.3620193
0.06309	8.95771	0.00061565	5e-08	0.0	0.0	0.00143638	5e-08	1e-08	6.2e-07	558.41430605	740.05256861	759.02551975	9.19742718	-0.01309594	-0.36196824
0.06319	8.9682	0.00061998	5e-08	0.0	0.0	0.00143204	5e-08	1e-08	6.2e-07	558.62914768	740.00766349	758.9606065	9.18146349	-0.01294596	-0.36191726
0.06329	8.97866	0.00062432	5e-08	0.0	0.0	0.0014277	5e-08	1e-08	6.3e-07	558.84358342	739.96284366	758.89580114	9.16552233	-0.01279581	-0.36186636
0.06339	8.98912	0.00062867	5e-08	0.0	0.0	0.00142335	5e-08	1e-08	6.3e-07	559.05761403	739.91810902	758.83110351	9.14960357	-0.01264559	-0.36181555
0.06349	8.99955	0.00063302	6e-08	0.0	0.0	0.00141898	6e-08	1e-08	6.3e-07	559.27124025	739.87345937	758.76651346	9.13370715	-0.01249531	-0.36176483
0.06359	9.00998	0.00063739	6e-08	0.0	0.0	0.0014146	6e-08	1e-08	6.4e-07	559.48446282	739.8288945	758.70203084	9.11783298	-0.01234497	-0.36171419
0.06369	9.02039	0.00064177	6e-08	0.0	0.0	0.00141022	6e-08	1e-08	6.4e-07	559.69728246	739.78441421	758.6376555	9.101981	-0.01219456	-0.36166363
0.06379	9.03078	0.00064616	6e-08	0.0	0.0	0.00140582	6e-08	1e-08	6.5e-07	559.90969991	739.7400183	758.57338728	9.08615115	-0.01204408	-0.36161316
0.06389	9.04116	0.00065056	6e-08	0.0	0.0	0.00140141	6e-08	1e-08	6.5e-07	560.1217159	739.69570654	758.50922603	9.07034336	-0.01189353	-0.36156277
0.06399	9.05152	0.00065497	6e-08	0.0	0.0	0.001397	6e-08	1e-08	6.6e-07	560.33333117	739.65147872	758.4451716	9.05455755	-0.01174292	-0.36151247
0.06409	9.06187	0.00065939	6e-08	0.0	0.0	0.00139257	6e-08	1e-08	6.6e-07	560.54454643	739.60733464	758.38122385	9.03879366	-0.01159222	-0.36146225
0.06419	9.0722	0.00066382	6e-08	0.0	0.0	0.00138814	6e-08	1e-08	6.6e-07	560.75536242	739.56327407	758.31738261	9.02305163	-0.01144146	-0.36141211
0.06429	9.08252	0.00066826	6e-08	0.0	0.0	0.00138369	6e-08	1e-08	6.7e-07	560.96577987	739.51929678	758.25364775	9.00733138	-0.01129061	-0.36136206
0.06439	9.09282	0.0006727	6e-08	0.0	0.0	0.00137924	7e-08	1e-08	6.7e-07	561.1757995	739.47540257	758.19001911	8.99163284	-0.01113968	-0.36131209
0.06449	9.10311	0.00067716	7e-08	0.0	0.0	0.00137477	7e-08	1e-08	6.8e-07	561.38542202	739.4315912	758.12649654	8.97595594	-0.01098868	-0.3612622
0.06459	9.11338	0.00068162	7e-08	0.0	0.0	0.0013703	7e-08	1e-08	6.8e-07	561.59464816	739.3878625	758.0630799	8.96030048	-0.01083752	-0.3612124
0.06469	9.12364	0.0006861	7e-08	0.0	0.0	0.00136582	7e-08	1e-08	6.9e-07	561.80347862	739.3442164	757.99976904	8.94466662	-0.01068632	-0.36116268
0.06479	9.13388	0.00069058	7e-08	0.0	0.0	0.00136133	7e-08	1e-08	6.9e-07	562.01191414	739.30065254	757.9365638	8.9290542	-0.01053503	-0.36111304
0.06489	9.14411	0.00069507	7e-08	0.0	0.0	0.00135684	7e-08	1e-08	7e-07	562.21995542	739.25717068	757.87346405	8.91346313	-0.01038364	-0.36106349
0.06499	9.15432	0.00069957	7e-08	0.0	0.0	0.00135233	7e-08	1e-08	7e-07	562.42760317	739.21377061	757.81046964	8.89789336	-0.01023216	-0.36101402
0.06509	9.16452	0.00070407	7e-08	0.0	0.0	0.00134782	8e-08	1e-08	7e-07	562.63485812	739.17045209	757.74758042	8.88234481	-0.01008058	-0.36096463
0.06519	9.1747	0.00070859	7e-08	0.0	0.0	0.00134329	8e-08	1e-08	7.1e-07	562.84172098	739.1272149	757.68479625	8.86681741	-0.0099289	-0.36091532
0.06529	9.18487	0.00071311	8e-08	0.0	0.0	0.00133877	8e-08	1e-08	7.1e-07	563.04819244	739.08405881	757.62211697	8.8513111	-0.00977711	-0.3608661
0.06539	9.19502	0.00071764	8e-08	0.0	0.0	0.00133423	8e-08	1e-08	7.2e-07	563.25427321	739.04098359	757.55954245	8.83582579	-0.00962522	-0.36081696
0.06549	9.20515	0.00072218	8e-08	0.0	0.0	0.00132969	8e-08	1e-08	7.2e-07	563.45996401	738.99798899	757.49707255	8.82036143	-0.00947321	-0.3607679
0.06559	9.21527	0.00072672	8e-08	0.0	0.0	0.00132513	8e-08	1e-08	7.3e-07	563.66526554	738.9550748	757.43470711	8.80491794	-0.0093211	-0.36071892
0.06569	9.22538	0.00073127	8e-08	0.0	0.0	0.00132058	9e-08	1e-08	7.3e-07	563.87017849	738.91224077	757.372446	8.78949524	-0.00916886	-0.36067002
0.06579	9.23546	0.00073583	8e-08	0.0	0.0	0.00131601	9e-08	1e-08	7.4e-07	564.07470357	738.86948667	757.31028907	8.77409328	-0.00901651	-0.36062121
0.06589	9.24554	0.00074039	8e-08	0.0	0.0	0.00131144	9e-08	1e-08	7.4e-07	564.27884147	738.82681225	757.24823618	8.75871197	-0.00886404	-0.36057248
0.06599	9.2556	0.00074496	8e-08	0.0	0.0	0.00130686	9e-08	1e-08	7.5e-07	564.48259288	738.78421738	757.1862872	8.74335105	-0.00871143	-0.36052383
0.06609	9.26564	0.00074954	9e-08	0.0	0.0	0.00130228	9e-08	1e-08	7.5e-07	564.6859585	738.74170188	757.12444197	8.72801079	-0.00855871	-0.36047526
0.06619	9.27566	0.00075412	9e-08	0.0	0.0	0.00129769	9e-08	1e-08	7.6e-07	564.88893902	738.69926542	757.06270035	8.71269097	-0.00840585	-0.36042677
0.06629	9.28568	0.0007587	9e-08	0.0	0.0	0.00129309	1e-07	1e-08	7.6e-07	565.09153513	738.65690776	757.00106222	8.69739151	-0.00825286	-0.36037836
0.06639	9.29567	0.0007633	9e-08	0.0	0.0	0.00128849	1e-07	1e-08	7.6e-07	565.29374753	738.61462867	756.93952742	8.68211234	-0.00809973	-0.36033004
0.06649	9.30565	0.0007679	9e-08	0.0	0.0	0.00128388	1e-07	1e-08	7.7e-07	565.49557689	738.57242791	756.87809582	8.66685339	-0.00794646	-0.36028179
0.06659	9.31562	0.0007725	9e-08	0.0	0.0	0.00127927	1e-07	2e-08	7.7e-07	565.6970239	738.53030526	756.81676728	8.65161459	-0.00779305	-0.36023363
0.06669	9.32556	0.00077711	9e-08	0.0	0.0	0.00127465	1e-07	2e-08	7.8e-07	565.89808925	738.48826047	756.75554166	8.63639587	-0.00763949	-0.36018555
0.06679	9.3355	0.00078172	1e-07	0.0	0.0	0.00127003	1.1e-07	2e-08	7.8e-07	566.09877361	738.4462933	756.69441882	8.62119715	-0.00748578	-0.36013755
0.06689	9.34541	0.00078634	1e-07	0.0	0.0	0.0012654	1.1e-07	2e-08	7.9e-07	566.29907767	738.40440353	756.63339863	8.60601836	-0.00733192	-0.36008963
0.06699	9.35532	0.00079097	1e-07	0.0	0.0	0.00126077	1.1e-07	2e-08	7.9e-07	566.4990021	738.36259092	756.57248094	8.59085943	-0.00717791	-0.36004178
0.06709	9.3652	0.00079559	1e-07	0.0	0.0	0.00125614	1.1e-07	2e-08	8e-07	566.69854757	738.32085523	756.51166563	8.57572028	-0.00702373	-0.35999402
0.06719	9.37507	0.00080023	1e-07	0.0	0.0	0.0012515	1.1e-07	2e-08	8e-07	566.89771476	738.27919622	756.45095255	8.56060084	-0.00686939	-0.35994634
0.06729	9.38492	0.00080486	1e-07	0.0	0.0	0.00124685	1.2e-07	2e-08	8.1e-07	567.09650435	738.23761365	756.39034157	8.54550104	-0.00671488	-0.35989874
0.06739	9.39476	0.0008095	1.1e-07	0.0	0.0	0.0012422	1.2e-07	2e-08	8.1e-07	567.29491698	738.19610744	756.32983256	8.53042058	-0.00656023	-0.35985122
0.06749	9.40459	0.00081415	1.1e-07	0.0	0.0	0.00123755	1.2e-07	2e-08	8.2e-07	567.49295332	738.15467731	756.26942538	8.51535977	-0.00640539	-0.35980379
0.06759	9.41439	0.00081879	1.1e-07	0.0	0.0	0.0012329	1.2e-07	2e-08	8.2e-07	567.69061406	738.113323	756.20911989	8.50031837	-0.00625037	-0.35975643
0.06769	9.42418	0.00082344	1.1e-07	0.0	0.0	0.00122824	1.2e-07	2e-08	8.2e-07	567.88789984	738.07204426	756.14891597	8.4852963	-0.00609517	-0.35970915
0.06779	9.43396	0.00082809	1.1e-07	0.0	0.0	0.00122357	1.3e-07	2e-08	8.3e-07	568.08481133	738.03084088	756.08881348	8.47029349	-0.00593978	-0.35966194
0.06789	9.44371	0.00083275	1.1e-07	0.0	0.0	0.00121891	1.3e-07	2e-08	8.3e-07	568.28134918	737.98971263	756.02881228	8.45530986	-0.00578421	-0.35961482
0.06799	9.45346	0.00083741	1.2e-07	0.0	0.0	0.00121424	1.3e-07	2e-08	8.4e-07	568.47751406	737.94865928	755.96891225	8.44034534	-0.00562845	-0.35956778
0.06809	9.46318	0.00084207	1.2e-07	0.0	0.0	0.00120957	1.3e-07	2e-08	8.4e-07	568.67330661	737.90768062	755.90911325	8.42539986	-0.00547249	-0.35952082
0.06819	9.47289	0.00084673	1.2e-07	0.0	0.0	0.0012049	1.4e-07	2e-08	8.5e-07	568.86872749	737.86677642	755.84941516	8.41047333	-0.00531634	-0.35947394
0.06829	9.48259	0.0008514	1.2e-07	0.0	0.0	0.00120023	1.4e-07	2e-08	8.5e-07	569.06377735	737.82594646	755.78981784	8.39556569	-0.00515998	-0.35942713
0.06839	9.49227	0.00085606	1.2e-07	0.0	0.0	0.00119555	1.4e-07	2e-08	8.6e-07	569.25845683	737.78519053	755.73032115	8.38067685	-0.00500341	-0.35938041
0.06849	9.50193	0.00086073	1.3e-07	0.0	0.0	0.00119087	1.4e-07	2e-08	8.6e-07	569.45276658	737.7445084	755.67092499	8.36580674	-0.00484664	-0.35933376
0.06859	9.51157	0.0008654	1.3e-07	0.0	0.0	0.00118619	1.5e-07	2e-08	8.7e-07	569.64670724	737.70389986	755.6116292	8.35095529	-0.00468965	-0.3592872
0.06869	9.5212	0.00087008	1.3e-07	0.0	0.0	0.00118151	1.5e-07	2e-08	8.7e-07	569.84027946	737.66336469	755.55243366	8.33612242	-0.00453245	-0.35924071
0.06879	9.53082	0.00087475	1.3e-07	0.0	0.0	0.00117683	1.5e-07	2e-08	8.8e-07	570.03348386	737.62290275	755.49333826	8.32130777	-0.00437519	-0.3591943
0.06889	9.54041	0.00087942	1.3e-07	0.0	0.0	0.00117214	1.5e-07	2e-08	8.8e-07	570.22632108	737.58251379	755.43434285	8.30651175	-0.00421759	-0.35914797
0.06899	9.54999	0.0008841	1.4e-07	0.0	0.0	0.00116746	1.6e-07	2e-08	8.9e-07	570.41879176	737.5421976	755.37544732	8.29173406	-0.00405976	-0.35910172
0.06909	9.55956	0.00088877	1.4e-07	0.0	0.0	0.00116277	1.6e-07	2e-08	8.9e-07	570.61089653	737.50195396	755.31665153	8.27697463	-0.00390171	-0.35905554
0.06919	9.56911	0.00089345	1.4e-07	0.0	0.0	0.00115809	1.6e-07	2e-08	8.9e-07	570.80263602	737.46178269	755.25795535	8.26223339	-0.00374343	-0.35900945
0.06929	9.57864	0.00089812	1.4e-07	0.0	0.0	0.0011534	1.6e-07	2e-08	9e-07	570.99401086	737.42168358	755.19935868	8.24751025	-0.00358491	-0.35896343
0.06939	9.58815	0.0009028	1.4e-07	0.0	0.0	0.00114872	1.7e-07	2e-08	9e-07	571.18502166	737.38165642	755.14086137	8.23280514	-0.00342616	-0.35891749
0.06949	9.59765	0.00090747	1.5e-07	0.0	0.0	0.00114403	1.7e-07	3e-08	9.1e-07	571.37566905	737.34170104	755.0824633	8.21811798	-0.00326716	-0.35887163
0.06959	9.60713	0.00091215	1.5e-07	0.0	0.0	0.00113935	1.7e-07	3e-08	9.1e-07	571.56595366	737.30181723	755.02416435	8.20344868	-0.00310793	-0.35882584
0.06969	9.6166	0.00091682	1.5e-07	0.0	0.0	0.00113466	1.8e-07	3e-08	9.2e-07	571.75587609	737.2620048	754.9659644	8.18879718	-0.00294844	-0.35878014
0.06979	9.62605	0.0009215	1.5e-07	0.0	0.0	0.00112998	1.8e-07	3e-08	9.2e-07	571.94543697	737.22226358	754.90786332	8.17416339	-0.0027887	-0.35873451
0.06989	9.63548	0.00092617	1.5e-07	0.0	0.0	0.00112529	1.8e-07	3e-08	9.3e-07	572.1346369	737.18259336	754.84986099	8.15954723	-0.00262871	-0.35868896
0.06999	9.6449	0.00093084	1.6e-07	0.0	0.0	0.00112061	1.9e-07	3e-08	9.3e-07	572.32347649	737.14299397	754.79195729	8.14494862	-0.00246846	-0.35864348
0.07009	9.6543	0.00093551	1.6e-07	0.0	0.0	0.00111593	1.9e-07	3e-08	9.4e-07	572.51195636	737.10346524	754.7341521	8.13036715	-0.00230807	-0.35859809
0.07019	9.66368	0.00094018	1.6e-07	0.0	0.0	0.00111125	1.9e-07	3e-08	9.4e-07	572.70007709	737.06400707	754.67644529	8.11580331	-0.00214734	-0.35855277
0.07029	9.67305	0.00094485	1.6e-07	0.0	0.0	0.00110657	1.9e-07	3e-08	9.5e-07	572.8878393	737.02461923	754.61883676	8.10125676	-0.00198633	-0.35850753
0.07039	9.68239	0.00094952	1.7e-07	0.0	0.0	0.0011019	2e-07	3e-08	9.5e-07	573.07524359	736.98530156	754.56132637	8.08672743	-0.00182506	-0.35846236
0.07049	9.69173	0.00095418	1.7e-07	0.0	0.0	0.00109722	2e-07	3e-08	9.6e-07	573.26229055	736.94605388	754.503914	8.07221523	-0.00166352	-0.35841727
0.07059	9.70104	0.00095884	1.7e-07	0.0	0.0	0.00109255	2e-07	3e-08	9.6e-07	573.44898077	736.90687605	754.44659955	8.05772008	-0.00150171	-0.35837226
0.07069	9.71034	0.0009635	1.7e-07	0.0	0.0	0.00108788	2.1e-07	3e-08	9.6e-07	573.63531486	736.8677679	754.38938288	8.04324191	-0.00133961	-0.35832733
0.07079	9.71962	0.00096816	1.7e-07	0.0	0.0	0.00108321	2.1e-07	3e-08	9.7e-07	573.82129339	736.82872929	754.33226389	8.02878062	-0.00117724	-0.35828247
0.07089	9.72889	0.00097281	1.8e-07	0.0	0.0	0.00107855	2.1e-07	3e-08	9.7e-07	574.00691696	736.78976007	754.27524245	8.01433614	-0.00101459	-0.35823769
0.07099	9.73814	0.00097746	1.8e-07	0.0	0.0	0.00107388	2.2e-07	3e-08	9.8e-07	574.19218615	736.7508601	754.21831846	7.99990838	-0.00085164	-0.35819299
0.07109	9.74737	0.00098211	1.8e-07	0.0	0.0	0.00106923	2.2e-07	3e-08	9.8e-07	574.37710154	736.71202922	754.16149178	7.98549727	-0.00068841	-0.35814836
0.07119	9.75659	0.00098675	1.8e-07	0.0	0.0	0.00106457	2.3e-07	3e-08	9.9e-07	574.5616637	736.67326732	754.10476232	7.97110271	-0.00052489	-0.35810381
0.07129	9.76578	0.00099139	1.9e-07	0.0	0.0	0.00105992	2.3e-07	3e-08	9.9e-07	574.74587323	736.63457426	754.04812994	7.95672462	-0.00036106	-0.35805933
0.07139	9.77496	0.00099603	1.9e-07	0.0	0.0	0.00105527	2.3e-07	3e-08	1e-06	574.92973068	736.59594991	753.99159455	7.94236292	-0.00019694	-0.35801493
0.07149	9.78413	0.00100067	1.9e-07	0.0	0.0	0.00105062	2.4e-07	4e-08	1e-06	575.11323662	736.55739417	753.93515602	7.92801717	-3.266e-05	-0.35797061
0.07159	9.79327	0.00100529	1.9e-07	0.0	0.0	0.00104598	2.4e-07	4e-08	1.01e-06	575.29639163	736.51890697	753.87881424	7.91368789	0.00013203	-0.35792636
0.07169	9.8024	0.00100992	2e-07	0.0	0.0	0.00104135	2.4e-07	4e-08	1.01e-06	575.47919627	736.48048816	753.8225691	7.89937473	0.00029702	-0.35788219
0.07179	9.81152	0.00101454	2e-07	0.0	0.0	0.00103671	2.5e-07	4e-08	1.02e-06	575.66165111	736.44213763	753.76642049	7.8850776	0.00046232	-0.3578381
0.07189	9.82061	0.00101916	2e-07	0.0	0.0	0.00103209	2.5e-07	4e-08	1.02e-06	575.84375669	736.40385528	753.7103683	7.87079642	0.00062792	-0.35779408
0.07199	9.82969	0.00102377	2.1e-07	0.0	0.0	0.00102746	2.6e-07	4e-08	1.03e-06	576.02551358	736.36564101	753.65441241	7.8565311	0.00079384	-0.35775013
0.07209	9.83875	0.00102837	2.1e-07	0.0	0.0	0.00102284	2.6e-07	4e-08	1.03e-06	576.20692234	736.32749475	753.59855272	7.84228156	0.00096007	-0.35770627
0.07219	9.84779	0.00103298	2.1e-07	0.0	0.0	0.00101823	2.6e-07	4e-08	1.03e-06	576.38798351	736.2894164	753.54278911	7.8280477	0.00112662	-0.35766247
0.07229	9.85682	0.00103757	2.1e-07	0.0	0.0	0.00101362	2.7e-07	4e-08	1.04e-06	576.56869764	736.25140588	753.48712148	7.81382945	0.00129349	-0.35761876
0.07239	9.86583	0.00104216	2.2e-07	0.0	0.0	0.00100902	2.7e-07	4e-08	1.04e-06	576.74906528	736.21346313	753.43154971	7.7996267	0.00146068	-0.35757511
0.07249	9.87482	0.00104675	2.2e-07	0.0	0.0	0.00100442	2.8e-07	4e-08	1.05e-06	576.92908696	736.17558808	753.37607371	7.78543939	0.0016282	-0.35753155
0.07259	9.88379	0.00105133	2.2e-07	0.0	0.0	0.00099983	2.8e-07	4e-08	1.05e-06	577.10876323	736.13778066	753.32069336	7.7712674	0.00179604	-0.35748805
0.07269	9.89275	0.0010559	2.3e-07	0.0	0.0	0.00099524	2.8e-07	4e-08	1.06e-06	577.28809463	736.10004081	753.26540855	7.75711067	0.00196421	-0.35744464
0.07279	9.90169	0.00106047	2.3e-07	0.0	0.0	0.00099066	2.9e-07	4e-08	1.06e-06	577.46708169	736.06236851	753.21021918	7.74296909	0.00213272	-0.3574013
0.07289	9.91061	0.00106503	2.3e-07	0.0	0.0	0.00098609	2.9e-07	4e-08	1.07e-06	577.64572493	736.02476371	753.15512514	7.72884198	0.0023014	-0.35735803
0.07299	9.91951	0.00106958	2.3e-07	0.0	0.0	0.00098152	3e-07	4e-08	1.07e-06	577.82402488	735.98722641	753.10012634	7.71473027	0.00247054	-0.35731484
0.07309	9.9284	0.00107413	2.4e-07	0.0	0.0	0.00097696	3e-07	5e-08	1.08e-06	578.00198208	735.94975655	753.04522266	7.70063342	0.00264	-0.35727172
0.07319	9.93727	0.00107867	2.4e-07	0.0	0.0	0.00097241	3.1e-07	5e-08	1.08e-06	578.17959703	735.9123541	752.99041401	7.68655135	0.0028098	-0.35722868
0.07329	9.94612	0.00108321	2.4e-07	0.0	0.0	0.00096786	3.1e-07	5e-08	1.08e-06	578.35687027	735.87501906	752.93570027	7.67248396	0.00297994	-0.35718571
0.07339	9.95495	0.00108773	2.5e-07	0.0	0.0	0.00096332	3.2e-07	5e-08	1.09e-06	578.5338023	735.83775142	752.88108135	7.65843115	0.00315042	-0.35714281
0.07349	9.96377	0.00109225	2.5e-07	0.0	0.0	0.00095879	3.2e-07	5e-08	1.09e-06	578.71039363	735.80055117	752.82655714	7.64439284	0.00332124	-0.35709999
0.07359	9.97257	0.00109677	2.5e-07	0.0	0.0	0.00095426	3.3e-07	5e-08	1.1e-06	578.88664478	735.76341832	752.77212755	7.63036892	0.0034924	-0.35705725
0.07369	9.98135	0.00110127	2.6e-07	0.0	0.0	0.00094974	3.3e-07	5e-08	1.1e-06	579.06255625	735.72635289	752.71779247	7.61635932	0.00366391	-0.35701458
0.07379	9.99011	0.00110577	2.6e-07	0.0	0.0	0.00094523	3.4e-07	5e-08	1.11e-06	579.23812855	735.68935489	752.6635518	7.60236393	0.00383576	-0.35697198
0.07389	9.99886	0.00111026	2.6e-07	0.0	0.0	0.00094073	3.4e-07	5e-08	1.11e-06	579.41336217	735.65242436	752.60940545	7.58838265	0.00400796	-0.35692946
0.07399	10.00758	0.00111474	2.7e-07	0.0	0.0	0.00093624	3.5e-07	5e-08	1.12e-06	579.58825762	735.61556132	752.55535331	7.5744154	0.00418051	-0.35688701
0.07409	10.01629	0.00111921	2.7e-07	0.0	0.0	0.00093175	3.5e-07	5e-08	1.12e-06	579.76281538	735.57876582	752.50139529	7.56046207	0.00435342	-0.35684463
0.07419	10.02498	0.00112368	2.7e-07	0.0	0.0	0.00092727	3.6e-07	5e-08	1.13e-06	579.93703594	735.54203792	752.44753128	7.54652258	0.00452667	-0.35680233
0.07429	10.03365	0.00112813	2.8e-07	0.0	0.0	0.0009228	3.6e-07	5e-08	1.13e-06	580.11091979	735.50537769	752.39376121	7.53259599	0.00470014	-0.35676011
0.07439	10.04231	0.00113258	2.8e-07	0.0	0.0	0.00091834	3.7e-07	6e-08	1.13e-06	580.28446741	735.4687852	752.34008496	7.51868363	0.00487406	-0.35671795
0.07449	10.05095	0.00113702	2.8e-07	0.0	0.0	0.00091389	3.7e-07	6e-08	1.14e-06	580.45767929	735.43226051	752.28650245	7.50478477	0.00504834	-0.35667587
0.07459	10.05957	0.00114145	2.9e-07	0.0	0.0	0.00090944	3.8e-07	6e-08	1.14e-06	580.6305559	735.39580372	752.23301357	7.49089933	0.00522297	-0.35663387
0.07469	10.06817	0.00114587	2.9e-07	0.0	0.0	0.00090501	3.8e-07	6e-08	1.15e-06	580.80309772	735.35941491	752.17961824	7.47702719	0.00539795	-0.35659193
0.07479	10.07675	0.00115028	2.9e-07	0.0	0.0	0.00090058	3.9e-07	6e-08	1.15e-06	580.97530521	735.32309418	752.12631636	7.46316826	0.00557328	-0.35655007
0.07489	10.08531	0.00115468	3e-07	0.0	0.0	0.00089617	3.9e-07	6e-08	1.16e-06	581.14717885	735.28684164	752.07310784	7.44932244	0.00574898	-0.35650829
0.07499	10.09386	0.00115907	3e-07	0.0	0.0	0.00089176	4e-07	6e-08	1.16e-06	581.31871909	735.25065741	752.01999259	7.43548962	0.00592502	-0.35646657
0.07509	10.10239	0.00116345	3e-07	0.0	0.0	0.00088737	4e-07	6e-08	1.17e-06	581.4899264	735.21454163	751.96697051	7.4216697	0.00610143	-0.35642494
0.07519	10.11089	0.00116783	3.1e-07	0.0	0.0	0.00088298	4.1e-07	6e-08	1.17e-06	581.66080123	735.17849442	751.91404152	7.40786258	0.00627819	-0.35638337
0.07529	10.11939	0.00117219	3.1e-07	0.0	0.0	0.0008786	4.2e-07	6e-08	1.17e-06	581.83134404	735.14251593	751.86120553	7.39406817	0.00645531	-0.35634187
0.07539	10.12786	0.00117654	3.1e-07	0.0	0.0	0.00087423	4.2e-07	6e-08	1.18e-06	582.00155528	735.10660632	751.80846244	7.38028634	0.00663279	-0.35630045
0.07549	10.13631	0.00118088	3.2e-07	0.0	0.0	0.00086988	4.3e-07	6e-08	1.18e-06	582.1714354	735.07076574	751.75581218	7.36651701	0.00681063	-0.35625911
0.07559	10.14475	0.00118521	3.2e-07	0.0	0.0	0.00086553	4.3e-07	7e-08	1.19e-06	582.34098483	735.03499438	751.70325464	7.35276006	0.00698883	-0.35621783
0.07569	10.15316	0.00118954	3.3e-07	0.0	0.0	0.00086119	4.4e-07	7e-08	1.19e-06	582.51020402	734.99929242	751.65078975	7.33901429	0.00716723	-0.35617663
0.07579	10.16156	0.00119385	3.3e-07	0.0	0.0	0.00085687	4.5e-07	7e-08	1.2e-06	582.6790934	734.96366005	751.59841743	7.32528148	0.0073461	-0.3561355
0.07589	10.16994	0.00119815	3.3e-07	0.0	0.0	0.00085255	4.5e-07	7e-08	1.2e-06	582.8476534	734.92809747	751.54613758	7.3115607	0.00752533	-0.35609444
0.07599	10.1783	0.00120243	3.4e-07	0.0	0.0	0.00084825	4.6e-07	7e-08	1.2e-06	583.01588446	734.89260489	751.49395012	7.29785184	0.00770491	-0.35605346
0.07609	10.18665	0.00120671	3.4e-07	0.0	0.0	0.00084396	4.6e-07	7e-08	1.21e-06	583.18378699	734.85718254	751.44185497	7.28415478	0.00788485	-0.35601255
0.07619	10.19497	0.00121098	3.5e-07	0.0	0.0	0.00083968	4.7e-07	7e-08	1.21e-06	583.35136143	734.82183064	751.38985204	7.27046941	0.00806514	-0.35597171
0.07629	10.20327	0.00121523	3.5e-07	0.0	0.0	0.0008354	4.8e-07	7e-08	1.22e-06	583.51860819	734.78654945	751.33794125	7.25679564	0.00824578	-0.35593094
0.07639	10.21156	0.00121948	3.5e-07	0.0	0.0	0.00083115	4.8e-07	7e-08	1.22e-06	583.68552768	734.75133921	751.28612253	7.24313333	0.00842677	-0.35589025
0.07649	10.21983	0.00122371	3.6e-07	0.0	0.0	0.0008269	4.9e-07	7e-08	1.23e-06	583.85212032	734.71620019	751.23439579	7.22948238	0.00860812	-0.35584962
0.07659	10.22808	0.00122793	3.6e-07	0.0	0.0	0.00082266	5e-07	8e-08	1.23e-06	584.01838651	734.68113266	751.18276094	7.21584268	0.00878982	-0.35580907
0.07669	10.23631	0.00123214	3.7e-07	0.0	0.0	0.00081844	5e-07	8e-08	1.23e-06	584.18432666	734.6461369	751.13121792	7.20221411	0.00897187	-0.35576859
0.07679	10.24452	0.00123633	3.7e-07	0.0	0.0	0.00081423	5.1e-07	8e-08	1.24e-06	584.34994116	734.61121321	751.07976664	7.18859657	0.00915426	-0.35572819
0.07689	10.25271	0.00124052	3.7e-07	0.0	0.0	0.00081002	5.2e-07	8e-08	1.24e-06	584.51523042	734.5763619	751.02840702	7.17498992	0.00933701	-0.35568785
0.07699	10.26088	0.00124469	3.8e-07	0.0	0.0	0.00080584	5.2e-07	8e-08	1.25e-06	584.68019482	734.54158328	750.977139	7.16139291	0.00951999	-0.35564759
0.07709	10.26903	0.00124885	3.8e-07	0.0	0.0	0.00080166	5.3e-07	8e-08	1.25e-06	584.84483475	734.50687764	750.92596249	7.14780736	0.00970339	-0.3556074
0.07719	10.27717	0.001253	3.9e-07	0.0	0.0	0.0007975	5.4e-07	8e-08	1.26e-06	585.00915059	734.47224535	750.87487743	7.13423231	0.00988714	-0.35556728
0.07729	10.28528	0.00125713	3.9e-07	0.0	1e-08	0.00079335	5.4e-07	8e-08	1.26e-06	585.17314273	734.43768677	750.82388373	7.12066765	0.01007122	-0.35552724
0.07739	10.29338	0.00126125	3.9e-07	0.0	1e-08	0.00078921	5.5e-07	8e-08	1.26e-06	585.33681154	734.40320223	750.77298133	7.10711324	0.01025564	-0.35548726
0.07749	10.30145	0.00126536	4e-07	0.0	1e-08	0.00078508	5.6e-07	9e-08	1.27e-06	585.50015739	734.36879213	750.72217015	7.09356896	0.01044039	-0.35544736
0.07759	10.30951	0.00126946	4e-07	0.0	1e-08	0.00078097	5.6e-07	9e-08	1.27e-06	585.66318066	734.33445685	750.67145012	7.0800347	0.01062548	-0.35540753
0.07769	10.31755	0.00127354	4.1e-07	0.0	1e-08	0.00077687	5.7e-07	9e-08	1.28e-06	585.82588172	734.30019677	750.62082117	7.06651032	0.0108109	-0.35536777
0.07779	10.32557	0.00127761	4.1e-07	0.0	1e-08	0.00077278	5.8e-07	9e-08	1.28e-06	585.98826091	734.2660123	750.57028322	7.05299571	0.01099665	-0.35532808
0.07789	10.33357	0.00128167	4.2e-07	0.0	1e-08	0.00076871	5.9e-07	9e-08	1.28e-06	586.15031861	734.23190387	750.51983622	7.03949073	0.01118272	-0.35528846
0.07799	10.34155	0.00128571	4.2e-07	0.0	1e-08	0.00076464	5.9e-07	9e-08	1.29e-06	586.31205515	734.1978719	750.4694801	7.02599527	0.01136912	-0.35524891
0.07809	10.34951	0.00128974	4.3e-07	0.0	1e-08	0.0007606	6e-07	9e-08	1.29e-06	586.4734709	734.16391684	750.41921478	7.01250919	0.01155584	-0.35520944
0.07819	10.35745	0.00129376	4.3e-07	0.0	1e-08	0.00075656	6.1e-07	9e-08	1.3e-06	586.6345662	734.13003914	750.3690402	6.99903236	0.01174289	-0.35517004
0.07829	10.36537	0.00129776	4.3e-07	0.0	1e-08	0.00075254	6.2e-07	9e-08	1.3e-06	586.79534138	734.09623927	750.31895629	6.98556466	0.01193025	-0.3551307
0.07839	10.37327	0.00130175	4.4e-07	0.0	1e-08	0.00074853	6.2e-07	1e-07	1.3e-06	586.95579679	734.06251769	750.268963	6.9721043	0.01211783	-0.35509144
0.07849	10.38115	0.00130573	4.4e-07	0.0	1e-08	0.00074454	6.3e-07	1e-07	1.31e-06	587.11593274	734.02887488	750.21906026	6.95865395	0.01230578	-0.35505225
0.07859	10.38901	0.00130969	4.5e-07	0.0	1e-08	0.00074056	6.4e-07	1e-07	1.31e-06	587.27574957	733.99531135	750.16924802	6.94521226	0.01249405	-0.35501313
0.07869	10.39685	0.00131364	4.5e-07	0.0	1e-08	0.00073659	6.5e-07	1e-07	1.32e-06	587.43524761	733.96182762	750.1195262	6.93177909	0.01268261	-0.35497409
0.07879	10.40467	0.00131757	4.6e-07	0.0	1e-08	0.00073264	6.6e-07	1e-07	1.32e-06	587.59442717	733.92842422	750.06989475	6.9183543	0.01287148	-0.35493511
0.07889	10.41247	0.00132149	4.6e-07	0.0	1e-08	0.00072871	6.6e-07	1e-07	1.32e-06	587.75328858	733.8951017	750.0203536	6.90493776	0.01306064	-0.3548962
0.07899	10.42026	0.0013254	4.7e-07	0.0	1e-08	0.00072478	6.7e-07	1e-07	1.33e-06	587.91183214	733.8618606	749.97090271	6.89152932	0.01325009	-0.35485737
0.07909	10.42802	0.00132929	4.7e-07	0.0	1e-08	0.00072087	6.8e-07	1e-07	1.33e-06	588.07005816	733.82870149	749.92154201	6.87812885	0.01343984	-0.3548186
0.07919	10.43576	0.00133317	4.8e-07	0.0	1e-08	0.00071698	6.9e-07	1.1e-07	1.34e-06	588.22796695	733.79562495	749.87227145	6.86473619	0.01362986	-0.35477991
0.07929	10.44348	0.00133703	4.8e-07	0.0	1e-08	0.0007131	7e-07	1.1e-07	1.34e-06	588.3855588	733.76263158	749.82309096	6.85135122	0.01382017	-0.35474129
0.07939	10.45118	0.00134088	4.9e-07	0.0	1e-08	0.00070923	7.1e-07	1.1e-07	1.34e-06	588.542834	733.72972197	749.77400051	6.83797377	0.01401076	-0.35470273
0.07949	10.45886	0.00134471	4.9e-07	0.0	1e-08	0.00070538	7.1e-07	1.1e-07	1.35e-06	588.69979285	733.69689675	749.72500003	6.82460371	0.01420162	-0.35466425
0.07959	10.46653	0.00134853	5e-07	0.0	1e-08	0.00070154	7.2e-07	1.1e-07	1.35e-06	588.85643564	733.66415655	749.67608947	6.8112409	0.01439275	-0.35462584
0.07969	10.47417	0.00135233	5e-07	0.0	1e-08	0.00069772	7.3e-07	1.1e-07	1.36e-06	589.01276264	733.63150202	749.62726878	6.79788518	0.01458414	-0.3545875
0.07979	10.48179	0.00135612	5.1e-07	0.0	1e-08	0.00069391	7.4e-07	1.1e-07	1.36e-06	589.16877411	733.5989338	749.57853792	6.78453402	0.01477573	-0.35454923
0.07989	10.48939	0.00135989	5.1e-07	0.0	1e-08	0.00069012	7.5e-07	1.2e-07	1.36e-06	589.32447033	733.56645256	749.52989685	6.77119132	0.01496763	-0.35451103
0.07999	10.49697	0.00136365	5.2e-07	0.0	1e-08	0.00068634	7.6e-07	1.2e-07	1.37e-06	589.47985156	733.53405899	749.4813455	6.75785517	0.01515977	-0.35447291
0.08009	10.50453	0.00136739	5.2e-07	0.0	1e-08	0.00068258	7.7e-07	1.2e-07	1.37e-06	589.63491807	733.50175381	749.43288384	6.74452539	0.01535216	-0.35443485
0.08019	10.51206	0.00137112	5.3e-07	0.0	1e-08	0.00067883	7.8e-07	1.2e-07	1.37e-06	589.78967012	733.46953771	749.38451181	6.73120184	0.01554479	-0.35439686
0.08029	10.51958	0.00137483	5.3e-07	0.0	1e-08	0.0006751	7.8e-07	1.2e-07	1.38e-06	589.94410797	733.43741143	749.33622938	6.71788436	0.01573765	-0.35435894
0.08039	10.52708	0.00137853	5.4e-07	0.0	1e-08	0.00067139	7.9e-07	1.2e-07	1.38e-06	590.09823185	733.40537571	749.28803649	6.70457277	0.01593075	-0.3543211
0.08049	10.53455	0.00138221	5.4e-07	0.0	1e-08	0.00066768	8e-07	1.2e-07	1.39e-06	590.25204202	733.37343131	749.23993312	6.69126691	0.01612406	-0.35428332
0.08059	10.54201	0.00138588	5.5e-07	0.0	1e-08	0.000664	8.1e-07	1.2e-07	1.39e-06	590.4055387	733.341579	749.19191922	6.67796662	0.0163176	-0.35424561
0.08069	10.54945	0.00138953	5.5e-07	0.0	1e-08	0.00066033	8.2e-07	1.3e-07	1.39e-06	590.55872214	733.30981957	749.14399475	6.66467174	0.01651136	-0.35420798
0.08079	10.55686	0.00139316	5.6e-07	0.0	1e-08	0.00065667	8.3e-07	1.3e-07	1.4e-06	590.71159257	733.27815381	749.09615966	6.6513821	0.01670532	-0.35417041
0.08089	10.56425	0.00139678	5.6e-07	0.0	1e-08	0.00065303	8.4e-07	1.3e-07	1.4e-06	590.8641502	733.24658253	749.04841393	6.63809752	0.01689948	-0.35413291
0.08099	10.57162	0.00140039	5.7e-07	0.0	1e-08	0.00064941	8.5e-07	1.3e-07	1.4e-06	591.01639526	733.21510658	749.00075752	6.62481783	0.01709385	-0.35409549
0.08109	10.57898	0.00140398	5.7e-07	0.0	1e-08	0.0006458	8.6e-07	1.3e-07	1.41e-06	591.16832795	733.18372679	748.9531904	6.61154288	0.0172884	-0.35405813
0.08119	10.5863	0.00140755	5.8e-07	0.0	1e-08	0.00064221	8.7e-07	1.3e-07	1.41e-06	591.31994847	733.15244402	748.90571254	6.59826903	0.01748312	-0.35402085
0.08129	10.59361	0.0014111	5.9e-07	0.0	1e-08	0.00063863	8.8e-07	1.4e-07	1.41e-06	591.471257	733.12125915	748.85832391	6.58500199	0.01767804	-0.35398363
0.08139	10.6009	0.00141464	5.9e-07	0.0	1e-08	0.00063507	8.9e-07	1.4e-07	1.42e-06	591.62225378	733.09017307	748.81102447	6.57173901	0.01787313	-0.35394649
0.08149	10.60817	0.00141817	6e-07	0.0	1e-08	0.00063153	9e-07	1.4e-07	1.42e-06	591.77293898	733.05918668	748.7638142	6.5584799	0.01806838	-0.35390941
0.08159	10.61541	0.00142168	6e-07	0.0	1e-08	0.000628	9.1e-07	1.4e-07	1.42e-06	591.92331279	733.0283009	748.71669307	6.54522447	0.0182638	-0.35387241
0.08169	10.62264	0.00142517	6.1e-07	0.0	1e-08	0.00062448	9.2e-07	1.4e-07	1.43e-06	592.07337541	732.99751667	748.66966105	6.53197252	0.01845937	-0.35383547
0.08179	10.62984	0.00142864	6.1e-07	0.0	1e-08	0.00062099	9.3e-07	1.4e-07	1.43e-06	592.22312699	732.96683493	748.62271812	6.51872388	0.01865509	-0.3537986
0.08189	10.63702	0.0014321	6.2e-07	0.0	1e-08	0.00061751	9.4e-07	1.4e-07	1.44e-06	592.37256772	732.93625667	748.57586426	6.50547833	0.01885095	-0.35376181
0.08199	10.64418	0.00143555	6.2e-07	0.0	1e-08	0.00061404	9.5e-07	1.5e-07	1.44e-06	592.52169776	732.90578285	748.52909943	6.49223569	0.01904694	-0.35372508
0.08209	10.65131	0.00143898	6.3e-07	0.0	1e-08	0.00061059	9.6e-07	1.5e-07	1.44e-06	592.67051726	732.87541448	748.48242363	6.47899577	0.01924306	-0.35368843
0.08219	10.65843	0.00144239	6.4e-07	0.0	1e-08	0.00060716	9.7e-07	1.5e-07	1.45e-06	592.81902639	732.84515257	748.43583684	6.46575835	0.0194393	-0.35365184
0.08229	10.66552	0.00144578	6.4e-07	0.0	1e-08	0.00060375	9.8e-07	1.5e-07	1.45e-06	592.9672253	732.81499815	748.38933903	6.45252324	0.01963565	-0.35361533
0.08239	10.6726	0.00144916	6.5e-07	0.0	1e-08	0.00060035	9.9e-07	1.5e-07	1.45e-06	593.11511412	732.78495227	748.34293018	6.43929025	0.01983211	-0.35357888
0.08249	10.67965	0.00145252	6.5e-07	0.0	1e-08	0.00059696	1e-06	1.5e-07	1.46e-06	593.262693	732.755016	748.2966103	6.42605915	0.02002867	-0.3535425
0.08259	10.68667	0.00145587	6.6e-07	0.0	1e-08	0.0005936	1.01e-06	1.6e-07	1.46e-06	593.409962	732.72519045	748.25037937	6.41282472	0.02022535	-0.3535062
0.08269	10.69368	0.00145919	6.7e-07	0.0	1e-08	0.00059025	1.02e-06	1.6e-07	1.46e-06	593.55692128	732.69547672	748.20423739	6.39959536	0.02042209	-0.35346996
0.08279	10.70066	0.00146251	6.7e-07	0.0	1e-08	0.00058691	1.03e-06	1.6e-07	1.47e-06	593.70357097	732.66587589	748.15818434	6.38636709	0.02061891	-0.3534338
0.08289	10.70763	0.0014658	6.8e-07	0.0	1e-08	0.0005836	1.04e-06	1.6e-07	1.47e-06	593.84991118	732.63638911	748.11222021	6.37313966	0.0208158	-0.3533977
0.08299	10.71457	0.00146908	6.8e-07	0.0	1e-08	0.00058029	1.05e-06	1.6e-07	1.47e-06	593.99594202	732.60701753	748.066345	6.35991285	0.02101275	-0.35336167
0.08309	10.72148	0.00147234	6.9e-07	0.0	1e-08	0.00057701	1.06e-06	1.6e-07	1.48e-06	594.14166359	732.5777623	748.02055869	6.34668644	0.02120975	-0.35332572
0.08319	10.72838	0.00147559	6.9e-07	0.0	1e-08	0.00057374	1.08e-06	1.7e-07	1.48e-06	594.28707598	732.54862461	747.97486129	6.33346018	0.0214068	-0.35328983
0.08329	10.73525	0.00147882	7e-07	0.0	1e-08	0.00057049	1.09e-06	1.7e-07	1.48e-06	594.43217928	732.51960567	747.9292528	6.32023384	0.02160389	-0.35325401
0.08339	10.7421	0.00148203	7.1e-07	0.0	1e-08	0.00056726	1.1e-06	1.7e-07	1.49e-06	594.57697357	732.4907067	747.88373322	6.30700718	0.02180101	-0.35321826
0.08349	10.74893	0.00148522	7.1e-07	0.0	1e-08	0.00056404	1.11e-06	1.7e-07	1.49e-06	594.72145893	732.46192891	747.83830255	6.29377998	0.02199815	-0.35318259
0.08359	10.75574	0.0014884	7.2e-07	0.0	1e-08	0.00056084	1.12e-06	1.7e-07	1.49e-06	594.86563542	732.43327359	747.79296079	6.28055197	0.0221953	-0.35314698
0.08369	10.76252	0.00149156	7.3e-07	0.0	1e-08	0.00055765	1.13e-06	1.8e-07	1.5e-06	595.00950312	732.40474198	747.74770795	6.26732293	0.02239246	-0.35311144
0.08379	10.76928	0.00149471	7.3e-07	0.0	1e-08	0.00055449	1.14e-06	1.8e-07	1.5e-06	595.15306207	732.37633538	747.70254403	6.2540926	0.02258962	-0.35307597
0.08389	10.77602	0.00149784	7.4e-07	0.0	1e-08	0.00055134	1.15e-06	1.8e-07	1.5e-06	595.29631233	732.34805511	747.65746906	6.24085503	0.02278684	-0.35304057
0.08399	10.78273	0.00150095	7.4e-07	0.0	1e-08	0.0005482	1.17e-06	1.8e-07	1.5e-06	595.43925381	732.31990265	747.61248307	6.22761955	0.02298399	-0.35300525
0.08409	10.78942	0.00150404	7.5e-07	0.0	1e-08	0.00054509	1.18e-06	1.8e-07	1.51e-06	595.58188664	732.29187922	747.56758605	6.21438175	0.02318111	-0.35296999
0.08419	10.79609	0.00150712	7.6e-07	0.0	1e-08	0.00054199	1.19e-06	1.8e-07	1.51e-06	595.72421084	732.2639862	747.52277802	6.20114137	0.02337819	-0.3529348
0.08429	10.80274	0.00151018	7.6e-07	0.0	1e-08	0.0005389	1.2e-06	1.9e-07	1.51e-06	595.86622643	732.23622497	747.478059	6.18789812	0.02357524	-0.35289968
0.08439	10.80936	0.00151322	7.7e-07	0.0	1e-08	0.00053584	1.21e-06	1.9e-07	1.52e-06	596.00793343	732.20859695	747.433429	6.17465171	0.02377222	-0.35286463
0.08449	10.81596	0.00151625	7.8e-07	0.0	1e-08	0.00053279	1.22e-06	1.9e-07	1.52e-06	596.14933184	732.18110355	747.38888806	6.16140187	0.02396915	-0.35282965
0.08459	10.82253	0.00151926	7.8e-07	0.0	1e-08	0.00052975	1.24e-06	1.9e-07	1.52e-06	596.29042165	732.15374623	747.34443619	6.1481483	0.02416601	-0.35279474
0.08469	10.82909	0.00152225	7.9e-07	0.0	1e-08	0.00052674	1.25e-06	1.9e-07	1.53e-06	596.43120285	732.12652644	747.30007341	6.13489071	0.02436279	-0.3527599
0.08479	10.83562	0.00152523	7.9e-07	0.0	1e-08	0.00052374	1.26e-06	2e-07	1.53e-06	596.57167543	732.09944568	747.25579977	6.12162881	0.02455948	-0.35272513
0.08489	10.84212	0.00152819	8e-07	0.0	1e-08	0.00052076	1.27e-06	2e-07	1.53e-06	596.71183936	732.07250544	747.21161528	6.1083623	0.02475607	-0.35269044
0.08499	10.8486	0.00153113	8.1e-07	0.0	1e-08	0.00051779	1.28e-06	2e-07	1.53e-06	596.85169461	732.04570726	747.16751999	6.09509089	0.02495256	-0.35265581
0.08509	10.85506	0.00153405	8.1e-07	0.0	1e-08	0.00051484	1.3e-06	2e-07	1.54e-06	596.99124114	732.01905267	747.12351392	6.08181426	0.02514893	-0.35262125
0.08519	10.8615	0.00153696	8.2e-07	0.0	1e-08	0.00051191	1.31e-06	2e-07	1.54e-06	597.1304789	731.99254325	747.07959711	6.06853212	0.02534517	-0.35258676
0.08529	10.86791	0.00153985	8.3e-07	0.0	1e-08	0.000509	1.32e-06	2.1e-07	1.54e-06	597.2694078	731.96618064	747.03576962	6.0552353	0.02554143	-0.35255234
0.08539	10.8743	0.00154272	8.3e-07	0.0	1e-08	0.0005061	1.33e-06	2.1e-07	1.55e-06	597.40802763	731.93996667	746.99203152	6.04193843	0.02573744	-0.35251799
0.08549	10.88066	0.00154558	8.4e-07	0.0	1e-08	0.00050322	1.35e-06	2.1e-07	1.55e-06	597.54633845	731.91390279	746.94838283	6.0286347	0.02593331	-0.35248372
0.08559	10.887	0.00154842	8.5e-07	0.0	1e-08	0.00050036	1.36e-06	2.1e-07	1.55e-06	597.68434016	731.88799064	746.90482359	6.01532375	0.02612901	-0.35244951
0.08569	10.89331	0.00155124	8.5e-07	0.0	1e-08	0.00049751	1.37e-06	2.1e-07	1.56e-06	597.82203267	731.86223193	746.86135385	6.00200522	0.02632455	-0.35241537
0.08579	10.8996	0.00155404	8.6e-07	0.0	1e-08	0.00049468	1.38e-06	2.2e-07	1.56e-06	597.95941587	731.83662835	746.81797368	5.98867877	0.02651991	-0.3523813
0.08589	10.90587	0.00155683	8.7e-07	0.0	1e-08	0.00049187	1.4e-06	2.2e-07	1.56e-06	598.09648965	731.81118163	746.77468311	5.97534403	0.02671508	-0.35234731
0.08599	10.91211	0.0015596	8.7e-07	0.0	1e-08	0.00048908	1.41e-06	2.2e-07	1.56e-06	598.23325388	731.78589352	746.73148222	5.96200062	0.02691006	-0.35231338
0.08609	10.91833	0.00156236	8.8e-07	0.0	1e-08	0.0004863	1.42e-06	2.2e-07	1.57e-06	598.36970845	731.7607658	746.68837106	5.94864819	0.02710483	-0.35227952
0.08619	10.92452	0.00156509	8.9e-07	0.0	1e-08	0.00048354	1.44e-06	2.2e-07	1.57e-06	598.50585319	731.73580026	746.6453497	5.93528635	0.02729939	-0.35224574
0.08629	10.93069	0.00156781	8.9e-07	0.0	1e-08	0.00048079	1.45e-06	2.3e-07	1.57e-06	598.64168798	731.71099871	746.6024182	5.92191473	0.02749373	-0.35221202
0.08639	10.93683	0.00157051	9e-07	0.0	1e-08	0.00047807	1.46e-06	2.3e-07	1.57e-06	598.77721265	731.68636301	746.55957663	5.90853295	0.02768783	-0.35217838
0.08649	10.94295	0.0015732	9.1e-07	0.0	1e-08	0.00047536	1.47e-06	2.3e-07	1.58e-06	598.91242703	731.66189502	746.51682507	5.89514061	0.02788168	-0.3521448
0.08659	10.94905	0.00157587	9.1e-07	0.0	1e-08	0.00047266	1.49e-06	2.3e-07	1.58e-06	599.04733095	731.63759662	746.47416358	5.88173733	0.02807528	-0.3521113
0.08669	10.95512	0.00157852	9.2e-07	0.0	1e-08	0.00046999	1.5e-06	2.3e-07	1.58e-06	599.18192409	731.61346996	746.43159228	5.86830861	0.0282689	-0.35207787
0.08679	10.96116	0.00158115	9.3e-07	0.0	1e-08	0.00046733	1.51e-06	2.4e-07	1.59e-06	599.31620616	731.58951721	746.38911128	5.85487798	0.02846205	-0.35204451
0.08689	10.96718	0.00158377	9.3e-07	0.0	1e-08	0.00046469	1.53e-06	2.4e-07	1.59e-06	599.45017709	731.56574005	746.34672064	5.84143457	0.02865492	-0.35201122
0.08699	10.97317	0.00158637	9.4e-07	0.0	1e-08	0.00046206	1.54e-06	2.4e-07	1.59e-06	599.58383663	731.54214051	746.30442042	5.82797793	0.02884751	-0.351978
0.08709	10.97914	0.00158895	9.5e-07	0.0	1e-08	0.00045945	1.55e-06	2.4e-07	1.59e-06	599.71718455	731.51872062	746.26221074	5.81450759	0.02903981	-0.35194485
0.08719	10.98508	0.00159152	9.5e-07	0.0	1e-08	0.00045686	1.57e-06	2.4e-07	1.6e-06	599.85022061	731.49548245	746.22009168	5.8010231	0.02923181	-0.35191178
0.08729	10.991	0.00159407	9.6e-07	0.0	1e-08	0.00045429	1.58e-06	2.5e-07	1.6e-06	599.98294453	731.47242809	746.17806335	5.78752397	0.0294235	-0.35187877
0.08739	10.99689	0.0015966	9.7e-07	0.0	1e-08	0.00045173	1.59e-06	2.5e-07	1.6e-06	600.11535605	731.44955966	746.13612585	5.77400972	0.02961487	-0.35184584
0.08749	11.00276	0.00159912	9.7e-07	0.0	1e-08	0.00044919	1.61e-06	2.5e-07	1.6e-06	600.24745488	731.42687931	746.09427928	5.76047986	0.02980591	-0.35181298
0.08759	11.0086	0.00160161	9.8e-07	0.0	1e-08	0.00044667	1.62e-06	2.5e-07	1.61e-06	600.37924073	731.40438922	746.05252375	5.74693392	0.02999661	-0.35178018
0.08769	11.01441	0.0016041	9.9e-07	0.0	2e-08	0.00044416	1.64e-06	2.6e-07	1.61e-06	600.51071329	731.38209159	746.01085937	5.73337139	0.03018696	-0.35174746
0.08779	11.0202	0.00160656	9.9e-07	0.0	2e-08	0.00044167	1.65e-06	2.6e-07	1.61e-06	600.64187224	731.35998864	745.96928627	5.71979176	0.03037696	-0.35171482
0.08789	11.02596	0.00160901	1e-06	0.0	2e-08	0.0004392	1.66e-06	2.6e-07	1.61e-06	600.77271724	731.33808264	745.92780457	5.70619453	0.03056658	-0.35168224
0.08799	11.0317	0.00161144	1.01e-06	0.0	2e-08	0.00043674	1.68e-06	2.6e-07	1.62e-06	600.90324797	731.31637588	745.88641437	5.69257918	0.03075583	-0.35164973
0.08809	11.03741	0.00161385	1.01e-06	0.0	2e-08	0.0004343	1.69e-06	2.6e-07	1.62e-06	601.03346377	731.29487129	745.84511591	5.67892192	0.0309452	-0.35161731
0.08819	11.04309	0.00161625	1.02e-06	0.0	2e-08	0.00043188	1.7e-06	2.7e-07	1.62e-06	601.16336426	731.27357124	745.80390931	5.6652619	0.03113381	-0.35158495
0.08829	11.04875	0.00161863	1.03e-06	0.0	2e-08	0.00042947	1.72e-06	2.7e-07	1.62e-06	601.29294922	731.25247782	745.76279466	5.65158117	0.03132204	-0.35155266
0.08839	11.05438	0.00162099	1.04e-06	0.0	2e-08	0.00042709	1.73e-06	2.7e-07	1.63e-06	601.42221821	731.23159347	745.72177212	5.63787913	0.03150988	-0.35152044
0.08849	11.05998	0.00162334	1.04e-06	0.0	2e-08	0.00042471	1.75e-06	2.7e-07	1.63e-06	601.55117081	731.21092069	745.68084182	5.62415514	0.03169731	-0.3514883
0.08859	11.06556	0.00162567	1.05e-06	0.0	2e-08	0.00042236	1.76e-06	2.8e-07	1.63e-06	601.67980657	731.19046201	745.64000393	5.61040859	0.03188433	-0.35145623
0.08869	11.07111	0.00162798	1.06e-06	0.0	2e-08	0.00042002	1.77e-06	2.8e-07	1.63e-06	601.80812505	731.17021998	745.5992586	5.59663881	0.03207094	-0.35142423
0.08879	11.07663	0.00163027	1.06e-06	0.0	2e-08	0.0004177	1.79e-06	2.8e-07	1.64e-06	601.93612576	731.15019719	745.558606	5.58284518	0.03225712	-0.35139231
0.08889	11.08212	0.00163255	1.07e-06	0.0	2e-08	0.00041539	1.8e-06	2.8e-07	1.64e-06	602.06380822	731.13039626	745.51804628	5.56902702	0.03244287	-0.35136045
0.08899	11.08759	0.00163482	1.08e-06	0.0	2e-08	0.00041311	1.82e-06	2.8e-07	1.64e-06	602.19117193	731.11081987	745.47757963	5.55518367	0.03262818	-0.35132867
0.08909	11.09303	0.00163706	1.08e-06	0.0	2e-08	0.00041083	1.83e-06	2.9e-07	1.64e-06	602.31821637	731.09147071	745.43720622	5.54131446	0.03281303	-0.35129697
0.08919	11.09845	0.00163929	1.09e-06	0.0	2e-08	0.00040858	1.85e-06	2.9e-07	1.64e-06	602.44494099	731.07235152	745.39692622	5.52741871	0.03299743	-0.35126534
0.08929	11.10383	0.0016415	1.1e-06	0.0	2e-08	0.00040634	1.86e-06	2.9e-07	1.65e-06	602.57134527	731.05346505	745.35673983	5.51349572	0.03318137	-0.35123378
0.08939	11.10919	0.0016437	1.11e-06	0.0	2e-08	0.00040412	1.87e-06	2.9e-07	1.65e-06	602.69742862	731.03481414	745.31664724	5.49954479	0.03336483	-0.35120229
0.08949	11.11452	0.00164588	1.11e-06	0.0	2e-08	0.00040192	1.89e-06	3e-07	1.65e-06	602.82318981	731.01640306	745.27664882	5.48552499	0.0335487	-0.35117088
0.08959	11.11982	0.00164804	1.12e-06	0.0	2e-08	0.00039973	1.9e-06	3e-07	1.65e-06	602.94862854	730.99823408	745.2367447	5.47150447	0.03373145	-0.35113955
0.08969	11.12509	0.00165018	1.13e-06	0.0	2e-08	0.00039756	1.92e-06	3e-07	1.66e-06	603.07374428	730.98030992	745.19693506	5.45745219	0.03391374	-0.35110829
0.08979	11.13034	0.00165231	1.13e-06	0.0	2e-08	0.0003954	1.93e-06	3e-07	1.66e-06	603.19853635	730.96263362	745.15722012	5.44336728	0.03409556	-0.3510771
0.08989	11.13556	0.00165442	1.14e-06	0.0	2e-08	0.00039326	1.95e-06	3.1e-07	1.66e-06	603.32300407	730.94520826	745.1176001	5.42924888	0.03427691	-0.35104598
0.08999	11.14074	0.00165652	1.15e-06	0.0	2e-08	0.00039114	1.96e-06	3.1e-07	1.66e-06	603.44714673	730.928037	745.07807524	5.41509608	0.03445779	-0.35101494
0.09009	11.1459	0.0016586	1.16e-06	0.0	2e-08	0.00038904	1.98e-06	3.1e-07	1.66e-06	603.5709636	730.91112302	745.03864578	5.40090799	0.03463818	-0.35098398
0.09019	11.15103	0.00166066	1.16e-06	0.0	2e-08	0.00038695	1.99e-06	3.1e-07	1.67e-06	603.69445392	730.89446954	744.99931196	5.3866837	0.0348181	-0.35095309
0.09029	11.15614	0.00166271	1.17e-06	0.0	2e-08	0.00038487	2e-06	3.1e-07	1.67e-06	603.81761693	730.87807985	744.96007404	5.37242228	0.03499752	-0.35092228
0.09039	11.16121	0.00166474	1.18e-06	0.0	2e-08	0.00038282	2.02e-06	3.2e-07	1.67e-06	603.94045184	730.86195728	744.92093227	5.35812279	0.03517646	-0.35089154
0.09049	11.16625	0.00166675	1.18e-06	0.0	2e-08	0.00038078	2.03e-06	3.2e-07	1.67e-06	604.06295783	730.8461052	744.88188692	5.34378428	0.03535489	-0.35086087
0.09059	11.17127	0.00166875	1.19e-06	0.0	2e-08	0.00037876	2.05e-06	3.2e-07	1.67e-06	604.18513406	730.83052703	744.84293826	5.32940578	0.03553283	-0.35083029
0.09069	11.17625	0.00167073	1.2e-06	0.0	2e-08	0.00037675	2.06e-06	3.2e-07	1.68e-06	604.30697968	730.81522627	744.80408657	5.31498631	0.03571026	-0.35079978
0.09079	11.18121	0.00167269	1.2e-06	0.0	2e-08	0.00037476	2.08e-06	3.3e-07	1.68e-06	604.42849379	730.80020646	744.76533214	5.30046932	0.03588848	-0.35076935
0.09089	11.18613	0.00167464	1.21e-06	0.0	2e-08	0.00037279	2.09e-06	3.3e-07	1.68e-06	604.54967409	730.78547439	744.72667566	5.28594703	0.03606531	-0.35073899
0.09099	11.19103	0.00167657	1.22e-06	0.0	2e-08	0.00037083	2.11e-06	3.3e-07	1.68e-06	604.67052064	730.77103145	744.68811716	5.27137803	0.03624169	-0.35070871
0.09109	11.19589	0.00167848	1.23e-06	0.0	2e-08	0.00036889	2.12e-06	3.3e-07	1.68e-06	604.79103242	730.75688145	744.64965695	5.25676108	0.03641762	-0.35067851
0.09119	11.20073	0.00168038	1.23e-06	0.0	2e-08	0.00036696	2.14e-06	3.4e-07	1.69e-06	604.9112084	730.74302829	744.61129537	5.24209492	0.0365931	-0.35064839
0.09129	11.20553	0.00168226	1.24e-06	0.0	2e-08	0.00036506	2.15e-06	3.4e-07	1.69e-06	605.0310475	730.72947594	744.57303275	5.22737825	0.03676814	-0.35061834
0.09139	11.21031	0.00168413	1.25e-06	0.0	2e-08	0.00036316	2.17e-06	3.4e-07	1.69e-06	605.15054863	730.71622842	744.53486946	5.21260976	0.03694273	-0.35058837
0.09149	11.21505	0.00168598	1.25e-06	0.0	2e-08	0.00036129	2.18e-06	3.4e-07	1.69e-06	605.26971066	730.70328981	744.49680584	5.19778813	0.03711688	-0.35055848
0.09159	11.21976	0.00168781	1.26e-06	0.0	2e-08	0.00035943	2.2e-06	3.5e-07	1.69e-06	605.38853243	730.69066428	744.45884227	5.18291201	0.03729059	-0.35052866
0.09169	11.22444	0.00168963	1.27e-06	0.0	2e-08	0.00035759	2.21e-06	3.5e-07	1.7e-06	605.50701276	730.67835606	744.42097912	5.16798003	0.03746387	-0.35049893
0.09179	11.22909	0.00169143	1.27e-06	0.0	2e-08	0.00035576	2.22e-06	3.5e-07	1.7e-06	605.62515041	730.66636946	744.38321677	5.1529908	0.03763672	-0.35046927
0.09189	11.23371	0.00169322	1.28e-06	0.0	2e-08	0.00035395	2.24e-06	3.5e-07	1.7e-06	605.74294415	730.65470884	744.34555564	5.13794292	0.03780915	-0.3504397
0.09199	11.2383	0.00169498	1.29e-06	0.0	2e-08	0.00035215	2.25e-06	3.5e-07	1.7e-06	605.86039268	730.64337865	744.30799612	5.12283494	0.03798115	-0.3504102
0.09209	11.24286	0.00169674	1.3e-06	0.0	2e-08	0.00035038	2.27e-06	3.6e-07	1.7e-06	605.97749469	730.6323834	744.27053862	5.10766543	0.03815273	-0.35038078
0.09219	11.24738	0.00169847	1.3e-06	0.0	2e-08	0.00034861	2.28e-06	3.6e-07	1.7e-06	606.09424829	730.62172884	744.23318374	5.09231389	0.03832667	-0.35035146
0.09229	11.25187	0.00170019	1.31e-06	0.0	2e-08	0.00034687	2.3e-06	3.6e-07	1.71e-06	606.21065012	730.61142391	744.19593248	5.07697961	0.0384983	-0.35032221
0.09239	11.25633	0.0017019	1.32e-06	0.0	2e-08	0.00034514	2.31e-06	3.6e-07	1.71e-06	606.32670038	730.60146986	744.15878483	5.06157372	0.03866966	-0.35029304
0.09249	11.26076	0.00170358	1.32e-06	0.0	2e-08	0.00034343	2.33e-06	3.7e-07	1.71e-06	606.44239749	730.59187179	744.12174127	5.04609424	0.03884076	-0.35026395
0.09259	11.26515	0.00170525	1.33e-06	0.0	2e-08	0.00034173	2.34e-06	3.7e-07	1.71e-06	606.55773982	730.5826349	744.08480231	5.03053916	0.03901162	-0.35023494
0.09269	11.26951	0.00170691	1.34e-06	0.0	2e-08	0.00034005	2.36e-06	3.7e-07	1.71e-06	606.67272571	730.57376451	744.04796847	5.01490643	0.03918227	-0.35020601
0.09279	11.27384	0.00170855	1.34e-06	0.0	2e-08	0.00033838	2.37e-06	3.7e-07	1.71e-06	606.78735344	730.565266	744.01124029	4.99919397	0.03935271	-0.35017717
0.09289	11.27814	0.00171017	1.35e-06	0.0	2e-08	0.00033673	2.39e-06	3.8e-07	1.72e-06	606.90162123	730.55714491	743.97461832	4.98339966	0.03952296	-0.35014841
0.09299	11.2824	0.00171178	1.36e-06	0.0	2e-08	0.0003351	2.4e-06	3.8e-07	1.72e-06	607.01552728	730.54940685	743.93810312	4.96752134	0.03969305	-0.35011974
0.09309	11.28663	0.00171337	1.36e-06	0.0	2e-08	0.00033348	2.42e-06	3.8e-07	1.72e-06	607.12906972	730.54205754	743.90169527	4.95155684	0.039863	-0.35009114
0.09319	11.29082	0.00171494	1.37e-06	0.0	2e-08	0.00033188	2.43e-06	3.8e-07	1.72e-06	607.24224664	730.53510283	743.86539537	4.93550392	0.04003282	-0.35006264
0.09329	11.29498	0.0017165	1.38e-06	0.0	2e-08	0.0003303	2.44e-06	3.9e-07	1.72e-06	607.35505608	730.52854866	743.82920402	4.91936032	0.04020253	-0.35003421
0.09339	11.2991	0.00171805	1.38e-06	0.0	2e-08	0.00032873	2.46e-06	3.9e-07	1.72e-06	607.46749602	730.52240111	743.79312185	4.90312376	0.04037217	-0.35000588
0.09349	11.3032	0.00171957	1.39e-06	0.0	2e-08	0.00032718	2.47e-06	3.9e-07	1.73e-06	607.5795644	730.51666635	743.7571495	4.88679189	0.04054174	-0.34997762
0.09359	11.30725	0.00172108	1.4e-06	0.0	2e-08	0.00032565	2.49e-06	3.9e-07	1.73e-06	607.6912582	730.5113531	743.72128788	4.87025354	0.0407146	-0.34994947
0.09369	11.31127	0.00172258	1.4e-06	0.0	2e-08	0.00032413	2.5e-06	3.9e-07	1.73e-06	607.80257415	730.50647068	743.68553799	4.85367916	0.0408855	-0.3499214
0.09379	11.31526	0.00172406	1.41e-06	0.0	2e-08	0.00032262	2.52e-06	4e-07	1.73e-06	607.91351092	730.50202326	743.64990025	4.836993	0.04105669	-0.34989341
0.09389	11.31921	0.00172552	1.42e-06	0.0	2e-08	0.00032114	2.53e-06	4e-07	1.73e-06	608.02406601	730.49801809	743.61437544	4.82019156	0.04122823	-0.34986551
0.09399	11.32312	0.00172696	1.42e-06	0.0	2e-08	0.00031966	2.55e-06	4e-07	1.73e-06	608.13423682	730.49446259	743.57896435	4.80327126	0.04140018	-0.34983771
0.09409	11.327	0.00172839	1.43e-06	0.0	2e-08	0.00031821	2.56e-06	4e-07	1.73e-06	608.24402072	730.4913644	743.54366778	4.78622844	0.0415726	-0.34980999
0.09419	11.33084	0.00172981	1.44e-06	0.0	2e-08	0.00031677	2.57e-06	4.1e-07	1.74e-06	608.35341493	730.48873133	743.50848659	4.76905936	0.04174556	-0.34978236
0.09429	11.33465	0.00173121	1.44e-06	0.0	2e-08	0.00031535	2.59e-06	4.1e-07	1.74e-06	608.46241665	730.48657141	743.47342164	4.75176019	0.04191911	-0.34975482
0.09439	11.33842	0.00173259	1.45e-06	0.0	2e-08	0.00031394	2.6e-06	4.1e-07	1.74e-06	608.57102294	730.48489288	743.43847382	4.73432703	0.04209333	-0.34972738
0.09449	11.34215	0.00173395	1.46e-06	0.0	2e-08	0.00031255	2.62e-06	4.1e-07	1.74e-06	608.6792308	730.48370416	743.40364405	4.71675587	0.04226828	-0.34970003
0.09459	11.34584	0.0017353	1.46e-06	0.0	2e-08	0.00031118	2.63e-06	4.2e-07	1.74e-06	608.78703584	730.48301667	743.36893365	4.69890474	0.04244783	-0.34967278
0.09469	11.3495	0.00173663	1.47e-06	0.0	2e-08	0.00030982	2.64e-06	4.2e-07	1.74e-06	608.89443376	730.48284165	743.33434392	4.68098775	0.04262605	-0.34964562
0.09479	11.35311	0.00173795	1.48e-06	0.0	2e-08	0.00030848	2.66e-06	4.2e-07	1.74e-06	609.00142224	730.4831861	743.29987558	4.66290861	0.04280554	-0.34961855
0.09489	11.35669	0.00173925	1.48e-06	0.0	2e-08	0.00030716	2.67e-06	4.2e-07	1.75e-06	609.10799764	730.48405994	743.26552974	4.64466172	0.04298642	-0.34959158
0.09499	11.36024	0.00174054	1.49e-06	0.0	2e-08	0.00030585	2.69e-06	4.2e-07	1.75e-06	609.21415617	730.48547338	743.23130754	4.62624133	0.0431688	-0.34956471
0.09509	11.36374	0.0017418	1.49e-06	0.0	2e-08	0.00030456	2.7e-06	4.3e-07	1.75e-06	609.3198939	730.48743695	743.19721017	4.60764159	0.0433528	-0.34953793
0.09519	11.3672	0.00174306	1.5e-06	0.0	2e-08	0.00030329	2.71e-06	4.3e-07	1.75e-06	609.42520679	730.48996147	743.16323885	4.58885645	0.04353855	-0.34951125
0.09529	11.37062	0.00174429	1.51e-06	0.0	3e-08	0.00030203	2.73e-06	4.3e-07	1.75e-06	609.53009065	730.49305808	743.12939487	4.56987976	0.04372617	-0.34948468
0.09539	11.374	0.00174551	1.51e-06	0.0	3e-08	0.00030079	2.74e-06	4.3e-07	1.75e-06	609.63454114	730.49673825	743.09567952	4.55070522	0.04391579	-0.3494582
0.09549	11.37735	0.00174671	1.52e-06	0.0	3e-08	0.00029956	2.75e-06	4.4e-07	1.75e-06	609.73855379	730.50101379	743.06209416	4.53132637	0.04410755	-0.34943182
0.09559	11.38065	0.0017479	1.52e-06	0.0	3e-08	0.00029835	2.77e-06	4.4e-07	1.75e-06	609.84212247	730.50590002	743.02864062	4.51158509	0.0443058	-0.34940556
0.09569	11.38391	0.00174907	1.53e-06	0.0	3e-08	0.00029716	2.78e-06	4.4e-07	1.76e-06	609.94524115	730.51141203	742.9953207	4.49169179	0.04450464	-0.3493794
0.09579	11.38713	0.00175022	1.54e-06	0.0	3e-08	0.00029599	2.79e-06	4.4e-07	1.76e-06	610.04790547	730.51756148	742.96213573	4.47154991	0.04470672	-0.34935334
0.09589	11.3903	0.00175135	1.54e-06	0.0	3e-08	0.00029483	2.8e-06	4.4e-07	1.76e-06	610.15010978	730.52436279	742.9290874	4.45114896	0.04491227	-0.34932739
0.09599	11.39344	0.00175247	1.55e-06	0.0	3e-08	0.00029369	2.82e-06	4.5e-07	1.76e-06	610.25184817	730.53183094	742.89617748	4.43047808	0.04512157	-0.34930154
0.09609	11.39653	0.00175357	1.55e-06	0.0	3e-08	0.00029257	2.83e-06	4.5e-07	1.76e-06	610.35311448	730.53998146	742.86340782	4.40952604	0.04533486	-0.34927581
0.09619	11.39958	0.00175466	1.56e-06	0.0	3e-08	0.00029146	2.84e-06	4.5e-07	1.76e-06	610.45390231	730.54883043	742.83078034	4.38828129	0.04555242	-0.34925019
0.09629	11.40258	0.00175573	1.56e-06	0.0	3e-08	0.00029037	2.86e-06	4.5e-07	1.76e-06	610.55420419	730.55839701	742.79829725	4.36662453	0.04577928	-0.34922469
0.09639	11.40554	0.00175678	1.57e-06	0.0	3e-08	0.0002893	2.87e-06	4.5e-07	1.76e-06	610.65401167	730.56870327	742.76596107	4.34469428	0.04600908	-0.3491993
0.09649	11.40845	0.00175781	1.58e-06	0.0	3e-08	0.00028824	2.88e-06	4.6e-07	1.76e-06	610.75331817	730.57976508	742.73377377	4.3224165	0.04624483	-0.34917402
0.09659	11.41132	0.00175883	1.58e-06	0.0	3e-08	0.00028721	2.89e-06	4.6e-07	1.77e-06	610.85211573	730.5916024	742.70173772	4.29977552	0.04648697	-0.34914887
0.09669	11.41415	0.00175982	1.59e-06	0.0	3e-08	0.00028619	2.9e-06	4.6e-07	1.77e-06	610.95039603	730.60423604	742.6698554	4.27675521	0.04673594	-0.34912383
0.09679	11.41692	0.00176081	1.59e-06	0.0	3e-08	0.00028519	2.92e-06	4.6e-07	1.77e-06	611.04815039	730.6176877	742.63812938	4.25333887	0.0469922	-0.34909892
0.09689	11.41965	0.00176177	1.6e-06	0.0	3e-08	0.00028421	2.93e-06	4.6e-07	1.77e-06	611.14536973	730.63198002	742.60656237	4.22950931	0.04725625	-0.34907413
0.09699	11.42234	0.00176271	1.6e-06	0.0	3e-08	0.00028324	2.94e-06	4.7e-07	1.77e-06	611.24204402	730.64713784	742.57515734	4.20511042	0.04753309	-0.34904948
0.09709	11.42497	0.00176364	1.61e-06	0.0	3e-08	0.00028229	2.95e-06	4.7e-07	1.77e-06	611.33816015	730.66319301	742.54391814	4.18027447	0.04781834	-0.34902495
0.09719	11.42756	0.00176455	1.61e-06	0.0	3e-08	0.00028136	2.96e-06	4.7e-07	1.77e-06	611.43370824	730.68017018	742.51284772	4.15491859	0.04811461	-0.34900055
0.09729	11.43009	0.00176544	1.62e-06	0.0	3e-08	0.00028046	2.97e-06	4.7e-07	1.77e-06	611.52867627	730.69809886	742.48194963	4.12901285	0.0484228	-0.34897629
0.09739	11.43258	0.00176631	1.62e-06	0.0	3e-08	0.00027956	2.98e-06	4.7e-07	1.77e-06	611.62305152	730.7170102	742.45122761	4.10252594	0.04874387	-0.34895217
0.09749	11.43501	0.00176717	1.63e-06	0.0	3e-08	0.00027869	2.99e-06	4.7e-07	1.77e-06	611.71681999	730.73693846	742.42068579	4.0752902	0.04908368	-0.34892819
0.09759	11.43739	0.001768	1.63e-06	0.0	3e-08	0.00027784	3e-06	4.8e-07	1.77e-06	611.80996438	730.75792568	742.39032926	4.04741811	0.04943796	-0.34890435
0.09769	11.43972	0.00176882	1.64e-06	0.0	3e-08	0.00027701	3.02e-06	4.8e-07	1.78e-06	611.90247006	730.7800075	742.36016232	4.0188123	0.04981003	-0.34888067
0.09779	11.442	0.00176961	1.64e-06	0.0	3e-08	0.00027619	3.03e-06	4.8e-07	1.78e-06	611.99431999	730.80322533	742.33018996	3.98942539	0.05020141	-0.34885714
0.09789	11.44422	0.00177039	1.64e-06	0.0	3e-08	0.0002754	3.04e-06	4.8e-07	1.78e-06	612.08549601	730.82762322	742.30041754	3.95920775	0.05061366	-0.34883376
0.09799	11.44638	0.00177115	1.65e-06	0.0	3e-08	0.00027463	3.05e-06	4.8e-07	1.78e-06	612.17597821	730.85324934	742.27085087	3.92796862	0.05105366	-0.34881055
0.09809	11.44849	0.00177188	1.65e-06	0.0	3e-08	0.00027387	3.05e-06	4.8e-07	1.78e-06	612.26574234	730.88016238	742.24149704	3.89574296	0.0515198	-0.3487875
0.09819	11.45054	0.0017726	1.66e-06	0.0	3e-08	0.00027314	3.06e-06	4.9e-07	1.78e-06	612.35476558	730.90841742	742.21236273	3.86241459	0.05201614	-0.34876463
0.09829	11.45253	0.00177329	1.66e-06	0.0	3e-08	0.00027243	3.07e-06	4.9e-07	1.78e-06	612.44302204	730.93807691	742.18345549	3.82789412	0.05254571	-0.34874193
0.09839	11.45446	0.00177397	1.67e-06	0.0	3e-08	0.00027174	3.08e-06	4.9e-07	1.78e-06	612.53048082	730.96921506	742.15478432	3.79184062	0.05312083	-0.34871942
0.09849	11.45633	0.00177462	1.67e-06	0.0	3e-08	0.00027108	3.09e-06	4.9e-07	1.78e-06	612.61710944	731.00190991	742.12635868	3.75438246	0.05373651	-0.34869711
0.09859	11.45814	0.00177525	1.67e-06	0.0	3e-08	0.00027043	3.1e-06	4.9e-07	1.78e-06	612.70287318	731.03624479	742.09818866	3.71529488	0.05440075	-0.34867499
0.09869	11.45988	0.00177586	1.68e-06	0.0	3e-08	0.00026981	3.11e-06	4.9e-07	1.78e-06	612.78773279	731.07231402	742.07028568	3.67427693	0.05512531	-0.34865309
0.09879	11.46155	0.00177644	1.68e-06	0.0	3e-08	0.00026922	3.12e-06	4.9e-07	1.78e-06	612.87164156	731.11023058	742.04266325	3.63117486	0.05591555	-0.3486314
0.09889	11.46316	0.001777	1.68e-06	0.0	3e-08	0.00026865	3.12e-06	5e-07	1.78e-06	612.95455007	731.15011372	742.0153357	3.5857293	0.0567813	-0.34860995
0.09899	11.46469	0.00177753	1.69e-06	0.0	3e-08	0.0002681	3.13e-06	5e-07	1.78e-06	613.03639757	731.1921089	741.9883206	3.53727903	0.05774639	-0.34858875
0.09909	11.46615	0.00177804	1.69e-06	0.0	3e-08	0.00026758	3.14e-06	5e-07	1.79e-06	613.117117	731.23637718	741.96163731	3.48576856	0.05881367	-0.3485678
0.09919	11.46754	0.00177852	1.69e-06	0.0	3e-08	0.00026708	3.14e-06	5e-07	1.79e-06	613.19663042	731.28310576	741.9353083	3.43040999	0.06001376	-0.34854714
0.09929	11.46885	0.00177898	1.69e-06	0.0	3e-08	0.00026662	3.15e-06	5e-07	1.79e-06	613.27484326	731.33252254	741.90936083	3.37060596	0.06136972	-0.34852678
0.09939	11.47007	0.00177941	1.7e-06	0.0	3e-08	0.00026618	3.16e-06	5e-07	1.79e-06	613.35164169	731.38490102	741.88382761	3.3050926	0.06293085	-0.34850674
0.09949	11.47121	0.0017798	1.7e-06	0.0	3e-08	0.00026577	3.16e-06	5e-07	1.79e-06	613.42688725	731.44057381	741.85874841	3.23282232	0.06473865	-0.34848706
0.09959	11.47225	0.00178017	1.7e-06	0.0	3e-08	0.0002654	3.17e-06	5e-07	1.79e-06	613.50040385	731.49996303	741.83417371	3.15167611	0.06687732	-0.34846778
0.09969	11.4732	0.0017805	1.7e-06	0.0	3e-08	0.00026506	3.17e-06	5e-07	1.79e-06	613.57196027	731.56362199	741.81016969	3.05881806	0.06946094	-0.34844895
0.09979	11.47405	0.0017808	1.71e-06	0.0	3e-08	0.00026476	3.18e-06	5e-07	1.79e-06	613.64124372	731.63229776	741.78682576	2.94927016	0.07269205	-0.34843065
0.09989	11.47478	0.00178105	1.71e-06	0.0	3e-08	0.0002645	3.18e-06	5e-07	1.79e-06	613.70779574	731.70708181	741.76427271	2.8147152	0.07691127	-0.34841297
0.09999	11.47538	0.00178126	1.71e-06	0.0	3e-08	0.00026428	3.18e-06	5e-07	1.79e-06	613.77088206	731.78971307	741.74271966	2.63684256	0.08287411	-0.34839609
0.10001	11.47548	0.0017813	1.71e-06	0.0	3e-08	0.00026425	3.18e-06	5.1e-07	1.79e-06	613.78298098	731.80742222	741.7385582	1273.05254717	32.7170869	37.4092129
