# Supplementary material for: Dataset for the simulated biomass pyrolysis in rotary kilns with varying particle residence time distributions
Source: Data Brief. 2021 Nov 23;39:107603. doi: 10.1016/j.dib.2021.107603 (PMC8633881; doi:10.1016/j.dib.2021.107603)
Supplement: Supplementary Data S1 — Supplementary Raw Research Data. This is open data under the CC BY license http://creativecommons.org/licenses/by/4.0/ [file mmc1.zip › supplementary/111/logFiles/log_Pe20]

l,m	Tau,s	F_w,kg/s	F_is,kg/s	F_c,kg/s	F_rt,kg/s	F_w_wet,kg/s	F_it,kg/s	F_g,kg/s	F_H2O_g,kg/s	T_b,K	T_g,K	T_w,K	q_bed,kW/m	q_gas,kW/m	q_loss,kW/m
1e-05	0.00086	0.0	0.0	0.0	0.0	0.00205262	0.0	0.0	0.0	298.22087608	298.6690697	833.12943093	26.19331281	3.60803256	-0.42016379
0.0001	0.01636	0.0	0.0	0.0	0.0	0.00205262	0.0	0.0	0.0	298.85811276	303.33295952	832.94446958	26.15467414	3.5996894	-0.42001854
0.0002	0.03358	0.0	0.0	0.0	0.0	0.00205262	0.0	0.0	0.0	299.56478817	308.49851222	832.73929592	26.111845	3.5901586	-0.4198574
0.0003	0.05079	0.0	0.0	0.0	0.0	0.00205262	0.0	0.0	0.0	300.27003106	313.64626936	832.53448024	26.0691346	3.5803181	-0.41969656
0.0004	0.068	0.0	0.0	0.0	0.0	0.00205262	0.0	0.0	0.0	300.97384626	318.77583487	832.33002384	26.02653977	3.57017434	-0.41953599
0.0005	0.08519	0.0	0.0	0.0	0.0	0.00205262	0.0	0.0	0.0	301.6762385	323.88680434	832.12592805	25.98405961	3.55971588	-0.41937571
0.0006	0.10238	0.0	0.0	0.0	0.0	0.00205262	0.0	0.0	0.0	302.37721258	328.97878659	831.92219413	25.94169507	3.54896069	-0.41921571
0.0007	0.11955	0.0	0.0	0.0	0.0	0.00205262	0.0	0.0	0.0	303.07677322	334.05138163	831.7188234	25.89944276	3.53787819	-0.419056
0.0008	0.13672	0.0	0.0	0.0	0.0	0.00205262	0.0	0.0	0.0	303.77492507	339.10417335	831.51581729	25.85730571	3.52649321	-0.41889657
0.0009	0.15388	0.0	0.0	0.0	0.0	0.00205262	0.0	0.0	0.0	304.47167291	344.13676901	831.31317708	25.81528309	3.51479901	-0.41873743
0.001	0.17104	0.0	0.0	0.0	0.0	0.00205262	0.0	0.0	0.0	305.16702131	349.14874499	831.11090425	25.77336904	3.50275771	-0.41857859
0.0011	0.18818	0.0	0.0	0.0	0.0	0.00205262	0.0	0.0	0.0	305.86097493	354.13969173	830.9090002	25.73157046	3.49041387	-0.41842002
0.0012	0.20532	0.0	0.0	0.0	0.0	0.00205262	0.0	0.0	0.0	306.55353841	359.10919627	830.70746635	25.68987791	3.47771793	-0.41826176
0.0013	0.22245	0.0	0.0	0.0	0.0	0.00205262	0.0	0.0	0.0	307.24471606	364.05681268	830.50630438	25.64829818	3.46470292	-0.41810379
0.0014	0.23957	0.0	0.0	0.0	0.0	0.00205262	0.0	0.0	0.0	307.93451257	368.98213475	830.30551565	25.60682987	3.45136207	-0.41794611
0.0015	0.25668	0.0	0.0	0.0	0.0	0.00205262	0.0	0.0	0.0	308.62293255	373.88474514	830.10510162	25.56547319	3.43769637	-0.41778872
0.0016	0.27379	0.0	0.0	0.0	0.0	0.00205262	0.0	0.0	0.0	309.30998059	378.76422749	829.90506373	25.52422834	3.42370681	-0.41763162
0.0017	0.29088	0.0	0.0	0.0	0.0	0.00205262	0.0	0.0	0.0	309.99566131	383.62016645	829.70540343	25.48309553	3.40939439	-0.41747481
0.0018	0.30797	0.0	0.0	0.0	0.0	0.00205262	0.0	0.0	0.0	310.67997888	388.45211838	829.50612242	25.44205112	3.39467897	-0.41731834
0.0019	0.32505	0.0	0.0	0.0	0.0	0.00205262	0.0	0.0	0.0	311.36293745	393.25963769	829.30722246	25.401128	3.37967276	-0.41716215
0.002	0.34212	0.0	0.0	0.0	0.0	0.00205262	0.0	0.0	0.0	312.04454182	398.04232359	829.10870484	25.36031375	3.36433384	-0.41700624
0.0021	0.35919	0.0	0.0	0.0	0.0	0.00205262	0.0	0.0	0.0	312.72479648	402.79975298	828.91057109	25.31960827	3.3486621	-0.41685064
0.0022	0.37624	0.0	0.0	0.0	0.0	0.00205262	0.0	0.0	0.0	313.40370589	407.53150283	828.71282272	25.27901143	3.33265747	-0.41669533
0.0023	0.39329	0.0	0.0	0.0	0.0	0.00205262	0.0	0.0	0.0	314.08127451	412.23715014	828.51546127	25.23852312	3.31631983	-0.41654032
0.0024	0.41033	0.0	0.0	0.0	0.0	0.00205262	0.0	0.0	0.0	314.75750611	416.91626742	828.3184885	25.19811554	3.29961372	-0.41638566
0.0025	0.42736	0.0	0.0	0.0	0.0	0.00205262	0.0	0.0	0.0	315.43240504	421.56843119	828.12190599	25.15782814	3.28258962	-0.41623128
0.0026	0.44438	0.0	0.0	0.0	0.0	0.00205262	0.0	0.0	0.0	316.10597579	426.1932188	827.92571524	25.11764504	3.26522727	-0.4160772
0.0027	0.4614	0.0	0.0	0.0	0.0	0.00205262	0.0	0.0	0.0	316.77822263	430.79020629	827.72991785	25.07756574	3.2475261	-0.41592343
0.0028	0.47841	0.0	0.0	0.0	0.0	0.00205262	0.0	0.0	0.0	317.4491498	435.35896967	827.53451541	25.03758976	3.22948556	-0.41576997
0.0029	0.4954	0.0	0.0	0.0	0.0	0.00205262	0.0	0.0	0.0	318.11876153	439.89908486	827.33950955	24.99770879	3.2111379	-0.41561683
0.003	0.51239	0.0	0.0	0.0	0.0	0.00205262	0.0	0.0	0.0	318.78706154	444.41021629	827.14490158	24.9579281	3.19245844	-0.415464
0.0031	0.52937	0.0	0.0	0.0	0.0	0.00205262	0.0	0.0	0.0	319.45405419	448.89190879	826.95069322	24.91824966	3.17343619	-0.41531148
0.0032	0.54635	0.0	0.0	0.0	0.0	0.00205262	0.0	0.0	0.0	320.11974357	453.34375083	826.75688607	24.87867032	3.15408178	-0.41515928
0.0033	0.56331	0.0	0.0	0.0	0.0	0.00205262	0.0	0.0	0.0	320.78413374	457.7653339	826.56348171	24.83918939	3.13439552	-0.4150074
0.0034	0.58027	0.0	0.0	0.0	0.0	0.00205262	0.0	0.0	0.0	321.44722873	462.15625086	826.37048172	24.79980615	3.11437775	-0.41485583
0.0035	0.59722	0.0	0.0	0.0	0.0	0.00205262	0.0	0.0	0.0	322.1090325	466.51612057	826.17788758	24.76051458	3.09412212	-0.41470458
0.0036	0.61416	0.0	0.0	0.0	0.0	0.00205262	0.0	0.0	0.0	322.76954895	470.84464707	825.98570036	24.7213211	3.07350432	-0.41455365
0.0037	0.63109	0.0	0.0	0.0	0.0	0.00205262	0.0	0.0	0.0	323.42878203	475.14138533	825.79392184	24.68222228	3.05257242	-0.41440304
0.0038	0.64801	0.0	0.0	0.0	0.0	0.00205262	0.0	0.0	0.0	324.08673565	479.40595627	825.60255351	24.64321733	3.0313284	-0.41425276
0.0039	0.66493	0.0	0.0	0.0	0.0	0.00205262	0.0	0.0	0.0	324.74341368	483.63798435	825.41159687	24.60430544	3.00977424	-0.4141028
0.004	0.68184	0.0	0.0	0.0	0.0	0.00205262	0.0	0.0	0.0	325.39881993	487.83709759	825.22105337	24.56548583	2.98791193	-0.41395316
0.0041	0.69874	0.0	0.0	0.0	0.0	0.00205262	0.0	0.0	0.0	326.05295819	492.0029912	825.03092416	24.52675261	2.96586831	-0.41380385
0.0042	0.71563	0.0	0.0	0.0	0.0	0.00205262	0.0	0.0	0.0	326.70583219	496.13537516	824.84121031	24.48811202	2.94347248	-0.41365486
0.0043	0.73251	0.0	0.0	0.0	0.0	0.00205262	0.0	0.0	0.0	327.35744569	500.2338591	824.65191342	24.44956052	2.92079409	-0.4135062
0.0044	0.74938	0.0	0.0	0.0	0.0	0.00205262	0.0	0.0	0.0	328.00780238	504.29811149	824.46303478	24.41109723	2.89783706	-0.41335788
0.0045	0.76625	0.0	0.0	0.0	0.0	0.00205262	0.0	0.0	0.0	328.65690594	508.32780684	824.27457569	24.37272128	2.87460532	-0.41320988
0.0046	0.78311	0.0	0.0	0.0	0.0	0.00205262	0.0	0.0	0.0	329.30475999	512.32262567	824.08653741	24.33443179	2.85110278	-0.41306221
0.0047	0.79995	0.0	0.0	0.0	0.0	0.00205262	0.0	0.0	0.0	329.95136808	516.28234895	823.8989207	24.29622179	2.82746319	-0.41291487
0.0048	0.81679	0.0	0.0	0.0	0.0	0.00205262	0.0	0.0	0.0	330.59673376	520.20668536	823.71172669	24.25809911	2.8035053	-0.41276787
0.0049	0.83363	0.0	0.0	0.0	0.0	0.00205262	0.0	0.0	0.0	331.24086059	524.09532755	823.52495662	24.22005939	2.77930677	-0.4126212
0.005	0.85045	0.0	0.0	0.0	0.0	0.00205262	0.0	0.0	0.0	331.88375205	527.94800447	823.33861154	24.1821017	2.75487328	-0.41247486
0.0051	0.86727	0.0	0.0	0.0	0.0	0.00205262	0.0	0.0	0.0	332.5254116	531.76445329	823.15269249	24.14422507	2.73021053	-0.41232886
0.0052	0.88407	0.0	0.0	0.0	0.0	0.00205262	0.0	0.0	0.0	333.16584267	535.54441947	822.96720044	24.106426	2.7053781	-0.41218319
0.0053	0.90087	0.0	0.0	0.0	0.0	0.00205262	0.0	0.0	0.0	333.80504853	539.28779836	822.78213561	24.0687038	2.68037639	-0.41203785
0.0054	0.91766	0.0	0.0	0.0	0.0	0.00205262	0.0	0.0	0.0	334.4430326	542.99430156	822.59749919	24.03106086	2.65513961	-0.41189285
0.0055	0.93444	0.0	0.0	0.0	0.0	0.00205262	0.0	0.0	0.0	335.07979817	546.66371423	822.413292	23.99349438	2.62971292	-0.41174819
0.0056	0.95122	0.0	0.0	0.0	0.0	0.00205262	0.0	0.0	0.0	335.71534854	550.29583562	822.22951479	23.95600334	2.60410286	-0.41160387
0.0057	0.96798	0.0	0.0	0.0	0.0	0.00205262	0.0	0.0	0.0	336.34968693	553.89047422	822.04616828	23.91858676	2.57831584	-0.41145988
0.0058	0.98474	0.0	0.0	0.0	0.0	0.00205262	0.0	0.0	0.0	336.98281657	557.44744759	821.86325314	23.88124366	2.55235817	-0.41131624
0.0059	1.00149	0.0	0.0	0.0	0.0	0.00205262	0.0	0.0	0.0	337.61474062	560.96658225	821.68077002	23.84397306	2.52623604	-0.41117293
0.006	1.01823	0.0	0.0	0.0	0.0	0.00205262	0.0	0.0	0.0	338.24546223	564.44771356	821.49871953	23.80677397	2.49995552	-0.41102997
0.0061	1.03496	0.0	0.0	0.0	0.0	0.00205262	0.0	0.0	0.0	338.87498451	567.8906855	821.31710223	23.76964543	2.47352257	-0.41088736
0.0062	1.05168	0.0	0.0	0.0	0.0	0.00205262	0.0	0.0	0.0	339.50331037	571.2955704	821.13591749	23.73257418	2.44722975	-0.41074504
0.0063	1.0684	0.0	0.0	0.0	0.0	0.00205262	0.0	0.0	0.0	340.13044289	574.66219932	820.95516595	23.69557842	2.42063589	-0.41060309
0.0064	1.0851	0.0	0.0	0.0	0.0	0.00205262	0.0	0.0	0.0	340.75638509	577.99041763	820.77484824	23.65864917	2.3939338	-0.41046148
0.0065	1.1018	0.0	0.0	0.0	0.0	0.00205262	0.0	0.0	0.0	341.38113991	581.28013653	820.5949646	23.62178536	2.36713178	-0.41032022
0.0066	1.11849	0.0	0.0	0.0	0.0	0.00205262	0.0	0.0	0.0	342.00471028	584.5312786	820.41551525	23.58498593	2.34023811	-0.4101793
0.0067	1.13517	0.0	0.0	0.0	0.0	0.00205262	0.0	0.0	0.0	342.62709907	587.74377777	820.23650036	23.54824981	2.31326104	-0.41003872
0.0068	1.15185	0.0	0.0	0.0	0.0	0.00205262	0.0	0.0	0.0	343.24830914	590.9175793	820.05792002	23.51157594	2.28620882	-0.40989848
0.0069	1.16851	0.0	0.0	0.0	0.0	0.00205262	0.0	0.0	0.0	343.86834329	594.05263976	819.87977431	23.47496324	2.25908966	-0.4097586
0.007	1.18517	0.0	0.0	0.0	0.0	0.00205262	0.0	0.0	0.0	344.48720431	597.148927	819.70206325	23.43841067	2.23191178	-0.40961905
0.0071	1.20181	0.0	0.0	0.0	0.0	0.00205262	0.0	0.0	0.0	345.10489494	600.2065271	819.52478614	23.40191451	2.20487851	-0.4094798
0.0072	1.21845	0.0	0.0	0.0	0.0	0.00205262	0.0	0.0	0.0	345.72141791	603.2254746	819.34794264	23.36547782	2.17769472	-0.40934092
0.0073	1.23508	0.0	0.0	0.0	0.0	0.00205262	0.0	0.0	0.0	346.33677588	606.20572557	819.1715329	23.32909781	2.15049559	-0.40920239
0.0074	1.2517	0.0	0.0	0.0	0.0	0.00205262	0.0	0.0	0.0	346.95097148	609.14731474	818.9955566	23.2927734	2.1232914	-0.40906419
0.0075	1.26832	0.0	0.0	0.0	0.0	0.00205262	0.0	0.0	0.0	347.56400732	612.05029043	818.82001337	23.2565035	2.0960925	-0.40892634
0.0076	1.28492	0.0	0.0	0.0	0.0	0.00205262	0.0	0.0	0.0	348.17588598	614.91471461	818.64490277	23.22028703	2.06890932	-0.40878883
0.0077	1.30152	0.0	0.0	0.0	0.0	0.00205262	0.0	0.0	0.0	348.78660998	617.74066305	818.4702243	23.18412289	2.04175241	-0.40865167
0.0078	1.3181	0.0	0.0	0.0	0.0	0.00205262	0.0	0.0	0.0	349.39618184	620.52822534	818.2959774	23.14801001	2.01463235	-0.40851484
0.0079	1.33468	0.0	0.0	0.0	0.0	0.00205262	0.0	0.0	0.0	350.00460401	623.27750502	818.12216142	23.1119473	1.98755984	-0.40837835
0.008	1.35125	0.0	0.0	0.0	0.0	0.00205262	0.0	0.0	0.0	350.61187905	625.98858596	817.94877579	23.0759453	1.96048472	-0.40824217
0.0081	1.36782	0.0	0.0	0.0	0.0	0.00205262	0.0	0.0	0.0	351.21800955	628.661547	817.77581993	23.03998504	1.93351156	-0.40810635
0.0082	1.38437	0.0	0.0	0.0	0.0	0.00205262	0.0	0.0	0.0	351.82299774	631.29656976	817.60329287	23.00407286	1.90661229	-0.40797087
0.0083	1.40091	0.0	0.0	0.0	0.0	0.00205262	0.0	0.0	0.0	352.426846	633.89380365	817.43119377	22.96820783	1.87979721	-0.40783572
0.0084	1.41745	0.0	0.0	0.0	0.0	0.00205262	0.0	0.0	0.0	353.02955666	636.45341124	817.25952169	22.93238901	1.85307667	-0.40770091
0.0085	1.43398	0.0	0.0	0.0	0.0	0.00205262	0.0	0.0	0.0	353.63113202	638.97556833	817.08827565	22.89661544	1.82646107	-0.40756643
0.0086	1.4505	0.0	0.0	0.0	0.0	0.00205262	0.0	0.0	0.0	354.23157438	641.4604639	816.9174546	22.86088622	1.79996084	-0.40743229
0.0087	1.46701	0.0	0.0	0.0	0.0	0.00205262	0.0	0.0	0.0	354.83088598	643.90830022	816.74705741	22.8252004	1.77358648	-0.40729848
0.0088	1.48351	0.0	0.0	0.0	0.0	0.00205262	0.0	0.0	0.0	355.42906905	646.31929282	816.5770829	22.78955709	1.74734852	-0.407165
0.0089	1.5	0.0	0.0	0.0	0.0	0.00205262	0.0	0.0	0.0	356.02612583	648.69363005	816.40753002	22.75396894	1.72106666	-0.40703186
0.009	1.51649	0.0	0.0	0.0	0.0	0.00205262	0.0	0.0	0.0	356.62205878	651.03133989	816.23839852	22.71841444	1.69504137	-0.40689904
0.0091	1.53296	0.0	0.0	0.0	0.0	0.00205262	0.0	0.0	0.0	357.21686988	653.3328033	816.0696864	22.6829012	1.66916368	-0.40676655
0.0092	1.54943	0.0	0.0	0.0	0.0	0.00205262	0.0	0.0	0.0	357.81056127	655.59826137	815.90139234	22.64742851	1.64344189	-0.40663439
0.0093	1.56589	0.0	0.0	0.0	0.0	0.00205262	0.0	0.0	0.0	358.40313507	657.82796543	815.73351498	22.61199566	1.61788422	-0.40650256
0.0094	1.58234	1e-08	0.0	0.0	0.0	0.00205262	0.0	0.0	0.0	358.99459339	660.02217697	815.56605291	22.57660196	1.59249882	-0.40637105
0.0095	1.59878	1e-08	0.0	0.0	0.0	0.00205262	0.0	0.0	0.0	359.58493831	662.18116747	815.39900466	22.54124676	1.56729376	-0.40623987
0.0096	1.61522	1e-08	0.0	0.0	0.0	0.00205262	0.0	0.0	0.0	360.17417189	664.30521827	815.23236872	22.50592939	1.54227706	-0.40610901
0.0097	1.63164	1e-08	0.0	0.0	0.0	0.00205262	0.0	0.0	0.0	360.76229616	666.39462049	815.06614354	22.47064921	1.51745663	-0.40597847
0.0098	1.64806	1e-08	0.0	0.0	0.0	0.00205262	0.0	0.0	0.0	361.34931315	668.44967486	814.90032748	22.43541483	1.49269398	-0.40584827
0.0099	1.66446	1e-08	0.0	0.0	0.0	0.00205262	0.0	0.0	0.0	361.93522517	670.4704243	814.73492028	22.40021505	1.46816479	-0.40571838
0.01	1.68086	1e-08	0.0	0.0	0.0	0.00205261	0.0	0.0	0.0	362.52003403	672.45732793	814.5699195	22.3650498	1.4438684	-0.4055888
0.0101	1.69725	1e-08	0.0	0.0	0.0	0.00205261	0.0	0.0	0.0	363.10374172	674.41069168	814.4053235	22.32992081	1.41977597	-0.40545955
0.0102	1.71363	1e-08	0.0	0.0	0.0	0.00205261	0.0	0.0	0.0	363.68635021	676.3308233	814.24113062	22.29482768	1.39589244	-0.4053306
0.0103	1.73001	1e-08	0.0	0.0	0.0	0.00205261	0.0	0.0	0.0	364.26786147	678.21803622	814.0773392	22.25977003	1.37222258	-0.40520198
0.0104	1.74637	1e-08	0.0	0.0	0.0	0.00205261	0.0	0.0	0.0	364.84827743	680.07264932	813.91394751	22.2247475	1.34877095	-0.40507367
0.0105	1.76273	1e-08	0.0	0.0	0.0	0.00205261	0.0	0.0	0.0	365.42760005	681.89498665	813.75095382	22.18975977	1.32554193	-0.40494566
0.0106	1.77907	1e-08	0.0	0.0	0.0	0.00205261	0.0	0.0	0.0	366.00583123	683.68537712	813.58835636	22.15480653	1.30253967	-0.40481797
0.0107	1.79541	1e-08	0.0	0.0	0.0	0.00205261	0.0	0.0	0.0	366.58297289	685.44415424	813.42615335	22.11988749	1.27976817	-0.40469059
0.0108	1.81174	1e-08	0.0	0.0	0.0	0.00205261	0.0	0.0	0.0	367.15902695	687.17159853	813.26434331	22.08500447	1.25715034	-0.40456353
0.0109	1.82806	1e-08	0.0	0.0	0.0	0.00205261	0.0	0.0	0.0	367.73399528	688.86806354	813.10292434	22.05015397	1.23481698	-0.40443677
0.011	1.84437	1e-08	0.0	0.0	0.0	0.00205261	0.0	0.0	0.0	368.30787978	690.53390004	812.94189454	22.01533715	1.21271777	-0.40431031
0.0111	1.86067	1e-08	0.0	0.0	0.0	0.00205261	0.0	0.0	0.0	368.8806823	692.16944889	812.78125209	21.98055384	1.19085506	-0.40418415
0.0112	1.87697	1e-08	0.0	0.0	0.0	0.00205261	0.0	0.0	0.0	369.45240471	693.77505325	812.62099514	21.94580389	1.16923097	-0.4040583
0.0113	1.89325	1e-08	0.0	0.0	0.0	0.00205261	0.0	0.0	0.0	370.02304888	695.35105825	812.46112182	21.91108719	1.14784737	-0.40393275
0.0114	1.90953	1e-08	0.0	0.0	0.0	0.00205261	0.0	0.0	0.0	370.59261664	696.89781067	812.30163028	21.87640363	1.12670591	-0.40380749
0.0115	1.9258	1e-08	0.0	0.0	0.0	0.00205261	0.0	0.0	0.0	371.16110985	698.41565862	812.14251862	21.84175314	1.10580799	-0.40368254
0.0116	1.94206	2e-08	0.0	0.0	0.0	0.00205261	0.0	0.0	0.0	371.72853034	699.90495124	811.98378497	21.80713567	1.08515477	-0.40355787
0.0117	1.95831	2e-08	0.0	0.0	0.0	0.00205261	0.0	0.0	0.0	372.29487983	701.36608239	811.82542726	21.7725435	1.06480231	-0.40343353
0.0118	1.97455	2e-08	0.0	0.0	0.0	0.0020526	0.0	0.0	0.0	372.86016011	702.79941653	811.66744354	21.73798862	1.04466543	-0.40330947
0.0119	1.99078	2e-08	0.0	0.0	0.0	0.0020526	0.0	0.0	0.0	373.42437306	704.20528719	811.50983196	21.70346602	1.02478059	-0.40318569
0.012	2.00701	2e-08	0.0	0.0	0.0	0.0020526	0.0	0.0	0.0	373.98752047	705.58405296	811.35259059	21.66897566	1.00514863	-0.40306221
0.0121	2.02322	2e-08	0.0	0.0	0.0	0.0020526	0.0	0.0	0.0	374.54960414	706.9360728	811.19571749	21.63451753	0.98577015	-0.40293902
0.0122	2.03943	2e-08	0.0	0.0	0.0	0.0020526	0.0	0.0	0.0	375.11062586	708.26170576	811.03921069	21.60009163	0.96664554	-0.40281611
0.0123	2.05563	2e-08	0.0	0.0	0.0	0.0020526	0.0	0.0	0.0	375.67058742	709.56131068	810.88306827	21.56569798	0.94777501	-0.40269349
0.0124	2.07181	2e-08	0.0	0.0	0.0	0.0020526	0.0	0.0	0.0	376.22949061	710.83524597	810.72728826	21.53133663	0.92915854	-0.40257116
0.0125	2.08799	2e-08	0.0	0.0	0.0	0.0020526	0.0	0.0	0.0	376.7873372	712.08386926	810.57186872	21.49700764	0.9107959	-0.40244911
0.0126	2.10417	2e-08	0.0	0.0	0.0	0.0020526	0.0	0.0	0.0	377.34412895	713.30754528	810.41680766	21.46270861	0.89269974	-0.40232734
0.0127	2.12033	3e-08	0.0	0.0	0.0	0.0020526	0.0	0.0	0.0	377.89986761	714.50664043	810.26210312	21.42844347	0.87484928	-0.40220585
0.0128	2.13648	3e-08	0.0	0.0	0.0	0.0020526	0.0	0.0	0.0	378.45455498	715.6815008	810.10775317	21.39421074	0.85725206	-0.40208464
0.0129	2.15263	3e-08	0.0	0.0	0.0	0.00205259	0.0	0.0	0.0	379.00819283	716.83248072	809.95375587	21.36001055	0.83990717	-0.4019637
0.013	2.16876	3e-08	0.0	0.0	0.0	0.00205259	0.0	0.0	0.0	379.56078293	717.9599327	809.80010928	21.32584302	0.82281352	-0.40184304
0.0131	2.18489	3e-08	0.0	0.0	0.0	0.00205259	0.0	0.0	0.0	380.11232705	719.06420713	809.64681148	21.2917083	0.8059698	-0.40172266
0.0132	2.20101	3e-08	0.0	0.0	0.0	0.00205259	0.0	0.0	0.0	380.66282696	720.14565202	809.49386053	21.25760657	0.7893745	-0.40160254
0.0133	2.21712	3e-08	0.0	0.0	0.0	0.00205259	0.0	0.0	0.0	381.21228444	721.20461274	809.34125454	21.22353802	0.77302592	-0.4014827
0.0134	2.23322	3e-08	0.0	0.0	0.0	0.00205259	0.0	0.0	0.0	381.76070125	722.24143178	809.18899159	21.18950285	0.75692215	-0.40136312
0.0135	2.24931	4e-08	0.0	0.0	0.0	0.00205259	0.0	0.0	0.0	382.30807911	723.25647789	809.03706967	21.15548791	0.74117114	-0.40124384
0.0136	2.26539	4e-08	0.0	0.0	0.0	0.00205258	0.0	0.0	0.0	382.85441948	724.25021139	808.88548639	21.12151487	0.72559427	-0.4011248
0.0137	2.28146	4e-08	0.0	0.0	0.0	0.00205258	0.0	0.0	0.0	383.39972436	725.2228771	808.73424024	21.08757511	0.71026217	-0.40100603
0.0138	2.29753	4e-08	0.0	0.0	0.0	0.00205258	0.0	0.0	0.0	383.94399552	726.17481326	808.58332935	21.05366888	0.69517247	-0.40088752
0.0139	2.31358	4e-08	0.0	0.0	0.0	0.00205258	0.0	0.0	0.0	384.48723471	727.10635438	808.43275184	21.01979642	0.68032258	-0.40076928
0.014	2.32963	5e-08	0.0	0.0	0.0	0.00205258	0.0	0.0	0.0	385.0294437	728.01783091	808.28250585	20.98595803	0.66570971	-0.40065129
0.0141	2.34567	5e-08	0.0	0.0	0.0	0.00205257	0.0	0.0	0.0	385.57062426	728.90956901	808.13258955	20.952154	0.65133082	-0.40053356
0.0142	2.3617	5e-08	0.0	0.0	0.0	0.00205257	0.0	0.0	0.0	386.11077817	729.78189023	807.98300112	20.91838465	0.63718269	-0.40041609
0.0143	2.37772	5e-08	0.0	0.0	0.0	0.00205257	0.0	0.0	0.0	386.6499072	730.63511125	807.83373875	20.88465034	0.62326186	-0.40029887
0.0144	2.39373	5e-08	0.0	0.0	0.0	0.00205257	0.0	0.0	0.0	387.18801315	731.46954358	807.68480068	20.85095142	0.60956468	-0.40018191
0.0145	2.40973	6e-08	0.0	0.0	0.0	0.00205257	0.0	0.0	0.0	387.72509781	732.28549331	807.53618514	20.81728827	0.59608727	-0.40006519
0.0146	2.42573	6e-08	0.0	0.0	0.0	0.00205256	0.0	0.0	0.0	388.26116297	733.08326077	807.38789041	20.7836613	0.58282552	-0.39994872
0.0147	2.44171	6e-08	0.0	0.0	0.0	0.00205256	0.0	0.0	0.0	388.79621044	733.86314031	807.23991479	20.75007094	0.56977514	-0.3998325
0.0148	2.45769	6e-08	0.0	0.0	0.0	0.00205256	0.0	0.0	0.0	389.33024203	734.62541996	807.09225659	20.71651762	0.5569316	-0.39971653
0.0149	2.47365	7e-08	0.0	0.0	0.0	0.00205256	0.0	0.0	0.0	389.86325914	735.37057567	806.94491333	20.68295203	0.54473154	-0.39960089
0.015	2.48961	7e-08	0.0	0.0	0.0	0.00205255	0.0	0.0	0.0	390.3952629	736.09919002	806.79788204	20.64945853	0.53242646	-0.39948543
0.0151	2.50556	7e-08	0.0	0.0	0.0	0.00205255	0.0	0.0	0.0	390.92625582	736.811234	806.65116242	20.61600117	0.52033423	-0.39937022
0.0152	2.5215	7e-08	0.0	0.0	0.0	0.00205255	0.0	0.0	0.0	391.45623968	737.50699758	806.5047528	20.58258031	0.50845102	-0.39925524
0.0153	2.53743	8e-08	0.0	0.0	0.0	0.00205254	0.0	0.0	0.0	391.98521628	738.18676514	806.35865151	20.54919632	0.4967728	-0.39914051
0.0154	2.55335	8e-08	0.0	0.0	0.0	0.00205254	0.0	0.0	0.0	392.5131874	738.85081534	806.21285691	20.51584958	0.48529537	-0.39902602
0.0155	2.56926	8e-08	0.0	0.0	0.0	0.00205254	0.0	0.0	0.0	393.04015487	739.49942079	806.06736739	20.48254049	0.47401437	-0.39891176
0.0156	2.58516	9e-08	0.0	0.0	0.0	0.00205253	0.0	0.0	0.0	393.56612047	740.13284788	805.92218138	20.44926947	0.46292525	-0.39879774
0.0157	2.60106	9e-08	0.0	0.0	0.0	0.00205253	0.0	0.0	0.0	394.09108604	740.75135655	805.77729732	20.41603696	0.45202329	-0.39868395
0.0158	2.61694	9e-08	0.0	0.0	0.0	0.00205253	0.0	0.0	0.0	394.6150534	741.35520004	805.63271368	20.38284339	0.44130359	-0.3985704
0.0159	2.63282	1e-07	0.0	0.0	0.0	0.00205252	0.0	0.0	0.0	395.13802439	741.94462468	805.48842897	20.34968922	0.43076108	-0.39845708
0.016	2.64869	1e-07	0.0	0.0	0.0	0.00205252	0.0	0.0	0.0	395.66000084	742.51986965	805.34444174	20.31657495	0.42039053	-0.39834398
0.0161	2.66454	1.1e-07	0.0	0.0	0.0	0.00205252	0.0	0.0	0.0	396.18098462	743.08116676	805.20075055	20.28350107	0.41018649	-0.39823112
0.0162	2.68039	1.1e-07	0.0	0.0	0.0	0.00205251	0.0	0.0	0.0	396.70097757	743.62874023	805.05735401	20.25046807	0.40014339	-0.39811848
0.0163	2.69623	1.1e-07	0.0	0.0	0.0	0.00205251	0.0	0.0	0.0	397.21998065	744.16324862	804.91424878	20.2173989	0.39099237	-0.39800619
0.0164	2.71206	1.2e-07	0.0	0.0	0.0	0.0020525	0.0	0.0	0.0	397.73799521	744.68515128	804.77143241	20.18442594	0.38147544	-0.39789403
0.0165	2.72789	1.2e-07	0.0	0.0	0.0	0.0020525	0.0	0.0	0.0	398.25502392	745.1942767	804.62890529	20.15149206	0.37213428	-0.3977821
0.0166	2.7437	1.3e-07	0.0	0.0	0.0	0.00205249	0.0	0.0	0.0	398.7710686	745.69086244	804.48666596	20.11859757	0.36296513	-0.3976704
0.0167	2.7595	1.3e-07	0.0	0.0	0.0	0.00205249	0.0	0.0	0.0	399.28613106	746.17514085	804.344713	20.08574277	0.35396414	-0.39755892
0.0168	2.7753	1.4e-07	0.0	0.0	0.0	0.00205248	0.0	0.0	0.0	399.80021311	746.64733891	804.20304498	20.05292801	0.34512738	-0.39744766
0.0169	2.79108	1.4e-07	0.0	0.0	0.0	0.00205248	0.0	0.0	0.0	400.31331658	747.10767815	804.06166055	20.02015359	0.3364508	-0.39733662
0.017	2.80686	1.5e-07	0.0	0.0	0.0	0.00205247	0.0	0.0	0.0	400.8254433	747.55637453	803.92055833	19.98741986	0.32793028	-0.3972258
0.0171	2.82262	1.6e-07	0.0	0.0	0.0	0.00205247	0.0	0.0	0.0	401.3365951	747.99363831	803.77973701	19.95472715	0.3195616	-0.3971152
0.0172	2.83838	1.6e-07	0.0	0.0	0.0	0.00205246	0.0	0.0	0.0	401.84677382	748.41967395	803.63919527	19.92207583	0.31134046	-0.39700482
0.0173	2.85413	1.7e-07	0.0	0.0	0.0	0.00205245	0.0	0.0	0.0	402.35598131	748.83468	803.49893186	19.88946624	0.30326246	-0.39689466
0.0174	2.86987	1.7e-07	0.0	0.0	0.0	0.00205245	0.0	0.0	0.0	402.86421941	749.23884897	803.35894551	19.85689875	0.29532309	-0.39678471
0.0175	2.8856	1.8e-07	0.0	0.0	0.0	0.00205244	0.0	0.0	0.0	403.37148999	749.63236721	803.21923502	19.82437373	0.28751777	-0.39667497
0.0176	2.90132	1.9e-07	0.0	0.0	0.0	0.00205243	0.0	0.0	0.0	403.8777949	750.01541482	803.07979918	19.79189155	0.27984182	-0.39656544
0.0177	2.91703	1.9e-07	0.0	0.0	0.0	0.00205243	0.0	0.0	0.0	404.38313507	750.38865465	802.94063458	19.75938908	0.27294901	-0.39645621
0.0178	2.93274	2e-07	0.0	0.0	0.0	0.00205242	0.0	0.0	0.0	404.88751234	750.75226298	802.80174005	19.72697506	0.26571127	-0.39634713
0.0179	2.94843	2.1e-07	0.0	0.0	0.0	0.00205241	0.0	0.0	0.0	405.39092905	751.10617635	802.66311551	19.69460233	0.25861659	-0.39623826
0.018	2.96411	2.2e-07	0.0	0.0	0.0	0.00205241	0.0	0.0	0.0	405.89338701	751.45058749	802.52475974	19.66227109	0.25166212	-0.3961296
0.0181	2.97979	2.2e-07	0.0	0.0	0.0	0.0020524	0.0	0.0	0.0	406.39488802	751.78568528	802.38667149	19.62998154	0.244845	-0.39602115
0.0182	2.99546	2.3e-07	0.0	0.0	0.0	0.00205239	0.0	0.0	0.0	406.89543392	752.11165472	802.24884955	19.59773387	0.23816235	-0.39591291
0.0183	3.01111	2.4e-07	0.0	0.0	0.0	0.00205238	0.0	0.0	0.0	407.39502651	752.42867688	802.11129273	19.56552826	0.23161126	-0.39580488
0.0184	3.02676	2.5e-07	0.0	0.0	0.0	0.00205237	0.0	0.0	0.0	407.89366762	752.73692894	801.97399986	19.53336493	0.22518882	-0.39569706
0.0185	3.0424	2.6e-07	0.0	0.0	0.0	0.00205236	0.0	0.0	0.0	408.39135908	753.03658411	801.83696978	19.50124405	0.21889208	-0.39558944
0.0186	3.05803	2.7e-07	0.0	0.0	0.0	0.00205235	0.0	0.0	0.0	408.88810269	753.32781167	801.70020135	19.46916583	0.21271809	-0.39548203
0.0187	3.07365	2.8e-07	0.0	0.0	0.0	0.00205235	0.0	0.0	0.0	409.3839003	753.61077692	801.56369345	19.43713045	0.20666388	-0.39537482
0.0188	3.08926	2.9e-07	0.0	0.0	0.0	0.00205234	0.0	0.0	0.0	409.87875372	753.88564115	801.42744499	19.40513812	0.20072643	-0.39526782
0.0189	3.10486	3e-07	0.0	0.0	0.0	0.00205233	0.0	0.0	0.0	410.37266479	754.15256166	801.29145489	19.37318902	0.19490276	-0.39516102
0.019	3.12045	3.1e-07	0.0	0.0	0.0	0.00205231	0.0	0.0	0.0	410.86563533	754.41169174	801.15572208	19.34128336	0.18918981	-0.39505442
0.0191	3.13603	3.2e-07	0.0	0.0	0.0	0.0020523	0.0	0.0	0.0	411.35766677	754.66343672	801.02024424	19.3093976	0.18388712	-0.39494802
0.0192	3.15161	3.3e-07	0.0	0.0	0.0	0.00205229	0.0	0.0	0.0	411.84876107	754.9078579	800.88502077	19.27757252	0.17847392	-0.39484182
0.0193	3.16717	3.4e-07	0.0	0.0	0.0	0.00205228	0.0	0.0	0.0	412.33892016	755.14504108	800.75005094	19.24579046	0.17317489	-0.39473583
0.0194	3.18273	3.5e-07	0.0	0.0	0.0	0.00205227	0.0	0.0	0.0	412.82814584	755.37513968	800.61533369	19.21405155	0.1679879	-0.39463003
0.0195	3.19827	3.6e-07	0.0	0.0	0.0	0.00205226	0.0	0.0	0.0	413.31643993	755.59830429	800.48086797	19.18235589	0.16291084	-0.39452443
0.0196	3.21381	3.8e-07	0.0	0.0	0.0	0.00205225	0.0	0.0	0.0	413.80380423	755.81468266	800.34665274	19.15070359	0.15794161	-0.39441902
0.0197	3.22933	3.9e-07	0.0	0.0	0.0	0.00205223	0.0	0.0	0.0	414.29024055	756.0244197	800.21268698	19.11909478	0.15307813	-0.39431382
0.0198	3.24485	4e-07	0.0	0.0	0.0	0.00205222	0.0	0.0	0.0	414.7757507	756.22765755	800.07896967	19.08752955	0.14831832	-0.39420881
0.0199	3.26036	4.2e-07	0.0	0.0	0.0	0.00205221	0.0	0.0	0.0	415.26033648	756.42453559	799.94549981	19.056008	0.14366012	-0.39410399
0.02	3.27586	4.3e-07	0.0	0.0	0.0	0.00205219	0.0	0.0	0.0	415.74399971	756.61519044	799.81227643	19.02453025	0.1391015	-0.39399937
0.0201	3.29135	4.4e-07	0.0	0.0	0.0	0.00205218	0.0	0.0	0.0	416.22674219	756.799756	799.67929855	18.99309639	0.13464042	-0.39389494
0.0202	3.30683	4.6e-07	0.0	0.0	0.0	0.00205216	0.0	0.0	0.0	416.70856571	756.9783635	799.54656522	18.96170652	0.13027487	-0.39379071
0.0203	3.3223	4.7e-07	0.0	0.0	0.0	0.00205215	0.0	0.0	0.0	417.1894721	757.15114148	799.41407548	18.93036073	0.12600285	-0.39368667
0.0204	3.33776	4.9e-07	0.0	0.0	0.0	0.00205213	0.0	0.0	0.0	417.66946314	757.31821583	799.28182841	18.89905912	0.12182236	-0.39358282
0.0205	3.35321	5.1e-07	0.0	0.0	0.0	0.00205212	0.0	0.0	0.0	418.14854069	757.4797385	799.14982285	18.86780302	0.11777577	-0.39347913
0.0206	3.36866	5.2e-07	0.0	0.0	0.0	0.0020521	0.0	0.0	0.0	418.62670652	757.63581394	799.01805802	18.83659037	0.11378505	-0.39337565
0.0207	3.38409	5.4e-07	0.0	0.0	0.0	0.00205208	0.0	0.0	0.0	419.10396243	757.78655884	798.88653305	18.80542222	0.1098818	-0.39327236
0.0208	3.39951	5.6e-07	0.0	0.0	0.0	0.00205206	0.0	0.0	0.0	419.58031022	757.93209028	798.75524704	18.77429864	0.10606422	-0.39316926
0.0209	3.41493	5.7e-07	0.0	0.0	0.0	0.00205205	0.0	0.0	0.0	420.05575168	758.07252294	798.6241991	18.74321971	0.10233054	-0.39306634
0.021	3.43033	5.9e-07	0.0	0.0	0.0	0.00205203	0.0	0.0	0.0	420.53028863	758.20796911	798.49338838	18.71218552	0.09867901	-0.39296362
0.0211	3.44573	6.1e-07	0.0	0.0	0.0	0.00205201	0.0	0.0	0.0	421.00392284	758.33853872	798.362814	18.68119615	0.09510789	-0.39286108
0.0212	3.46111	6.3e-07	0.0	0.0	0.0	0.00205199	0.0	0.0	0.0	421.47665613	758.46433937	798.23247512	18.65025167	0.09161546	-0.39275872
0.0213	3.47649	6.5e-07	0.0	0.0	0.0	0.00205197	0.0	0.0	0.0	421.94849029	758.58547638	798.1023709	18.61935216	0.08820003	-0.39265655
0.0214	3.49186	6.7e-07	0.0	0.0	0.0	0.00205195	0.0	0.0	0.0	422.4194271	758.70205277	797.97250052	18.58849768	0.08485991	-0.39255456
0.0215	3.50721	6.9e-07	0.0	0.0	0.0	0.00205193	0.0	0.0	0.0	422.88946836	758.81416933	797.84286316	18.55768831	0.08159345	-0.39245276
0.0216	3.52256	7.2e-07	0.0	0.0	0.0	0.0020519	0.0	0.0	0.0	423.35861587	758.92192463	797.71345802	18.52692412	0.07839899	-0.39235114
0.0217	3.5379	7.4e-07	0.0	0.0	0.0	0.00205188	0.0	0.0	0.0	423.82687141	759.02541504	797.5842843	18.49620516	0.07527492	-0.3922497
0.0218	3.55323	7.6e-07	0.0	0.0	0.0	0.00205186	0.0	0.0	0.0	424.29423676	759.12473519	797.45534121	18.46553209	0.07223421	-0.39214843
0.0219	3.56855	7.9e-07	0.0	0.0	0.0	0.00205184	0.0	0.0	0.0	424.76071375	759.21998927	797.32662787	18.43490398	0.06925078	-0.39204735
0.022	3.58386	8.1e-07	0.0	0.0	0.0	0.00205181	0.0	0.0	0.0	425.22630413	759.31125861	797.19814361	18.40432131	0.06633367	-0.39194645
0.0221	3.59916	8.3e-07	0.0	0.0	0.0	0.00205179	0.0	0.0	0.0	425.6910097	759.39863167	797.06988765	18.37378415	0.0634814	-0.39184572
0.0222	3.61445	8.6e-07	0.0	0.0	0.0	0.00205176	0.0	0.0	0.0	426.15483223	759.4821949	796.94185926	18.34329254	0.06069249	-0.39174518
0.0223	3.62973	8.9e-07	0.0	0.0	0.0	0.00205173	0.0	0.0	0.0	426.6177735	759.56203278	796.81405769	18.31284653	0.0579655	-0.39164482
0.0224	3.64501	9.1e-07	0.0	0.0	0.0	0.00205171	0.0	0.0	0.0	427.0798353	759.63822784	796.68648222	18.28244619	0.05529899	-0.39154463
0.0225	3.66027	9.4e-07	0.0	0.0	0.0	0.00205168	0.0	0.0	0.0	427.54101939	759.71086068	796.55913212	18.25209155	0.05269154	-0.39144462
0.0226	3.67552	9.7e-07	0.0	0.0	0.0	0.00205165	0.0	0.0	0.0	428.00132756	759.78001004	796.4320067	18.22178266	0.05014177	-0.39134478
0.0227	3.69077	1e-06	0.0	0.0	0.0	0.00205162	0.0	0.0	0.0	428.46076158	759.84575275	796.30510524	18.19151956	0.04764831	-0.39124512
0.0228	3.706	1.03e-06	0.0	0.0	0.0	0.00205159	0.0	0.0	0.0	428.91932321	759.90816385	796.17842705	18.1613023	0.04520981	-0.39114564
0.0229	3.72122	1.06e-06	0.0	0.0	0.0	0.00205156	0.0	0.0	0.0	429.37701423	759.96731655	796.05197145	18.13113091	0.04282494	-0.39104633
0.023	3.73644	1.09e-06	0.0	0.0	0.0	0.00205153	0.0	0.0	0.0	429.83383641	760.02328231	795.92573777	18.10100542	0.04049239	-0.3909472
0.0231	3.75164	1.12e-06	0.0	0.0	0.0	0.0020515	0.0	0.0	0.0	430.2897915	760.07613083	795.79972534	18.07092588	0.03821088	-0.39084824
0.0232	3.76684	1.16e-06	0.0	0.0	0.0	0.00205146	0.0	0.0	0.0	430.74488126	760.12593909	795.67393347	18.040889	0.03602088	-0.39074945
0.0233	3.78203	1.19e-06	0.0	0.0	0.0	0.00205143	0.0	0.0	0.0	431.19910738	760.17281574	795.54836128	18.01090039	0.03385072	-0.39065083
0.0234	3.7972	1.23e-06	0.0	0.0	0.0	0.00205139	0.0	0.0	0.0	431.65247167	760.21679179	795.42300831	17.98095765	0.03172982	-0.39055239
0.0235	3.81237	1.26e-06	0.0	0.0	0.0	0.00205136	0.0	0.0	0.0	432.10497588	760.25793285	795.29787391	17.9510608	0.02965713	-0.39045412
0.0236	3.82753	1.3e-06	0.0	0.0	0.0	0.00205132	0.0	0.0	0.0	432.55662177	760.29630312	795.17295744	17.92120984	0.02763161	-0.39035602
0.0237	3.84267	1.34e-06	0.0	0.0	0.0	0.00205128	0.0	0.0	0.0	433.00741107	760.33196543	795.04825827	17.89140478	0.02565229	-0.39025809
0.0238	3.85781	1.38e-06	0.0	0.0	0.0	0.00205124	0.0	0.0	0.0	433.45734553	760.36498129	794.92377578	17.86164563	0.02371817	-0.39016033
0.0239	3.87294	1.42e-06	0.0	0.0	0.0	0.0020512	0.0	0.0	0.0	433.9064269	760.39541094	794.79950935	17.83193237	0.02182832	-0.39006273
0.024	3.88806	1.46e-06	0.0	0.0	0.0	0.00205116	0.0	0.0	0.0	434.3546569	760.42331332	794.67545837	17.80226502	0.01998181	-0.38996531
0.0241	3.90317	1.5e-06	0.0	0.0	0.0	0.00205112	0.0	0.0	0.0	434.80203727	760.44874619	794.55162223	17.77264357	0.01817776	-0.38986806
0.0242	3.91827	1.54e-06	0.0	0.0	0.0	0.00205108	0.0	0.0	0.0	435.24856975	760.47176612	794.42800033	17.743068	0.01641528	-0.38977098
0.0243	3.93336	1.58e-06	0.0	0.0	0.0	0.00205104	0.0	0.0	0.0	435.69425606	760.49242852	794.30459207	17.71353831	0.01469355	-0.38967406
0.0244	3.94844	1.63e-06	0.0	0.0	0.0	0.00205099	0.0	0.0	0.0	436.13909793	760.5107877	794.18139688	17.68405449	0.01301173	-0.38957731
0.0245	3.96351	1.67e-06	0.0	0.0	0.0	0.00205095	0.0	0.0	0.0	436.58309708	760.52689689	794.05841416	17.65461652	0.01136905	-0.38948073
0.0246	3.97857	1.72e-06	0.0	0.0	0.0	0.0020509	0.0	0.0	0.0	437.02625523	760.5408098	793.93564333	17.62522471	0.00977077	-0.38938431
0.0247	3.99362	1.77e-06	0.0	0.0	0.0	0.00205085	0.0	0.0	0.0	437.46857409	760.55258033	793.81308379	17.59587848	0.00820592	-0.38928806
0.0248	4.00866	1.82e-06	0.0	0.0	0.0	0.0020508	0.0	0.0	0.0	437.91005538	760.56225614	793.690735	17.56657805	0.00667827	-0.38919197
0.0249	4.02369	1.87e-06	0.0	0.0	0.0	0.00205075	0.0	0.0	0.0	438.35070081	760.56988674	793.56859639	17.5373234	0.00518713	-0.38909605
0.025	4.03871	1.92e-06	0.0	0.0	0.0	0.0020507	0.0	0.0	0.0	438.79051208	760.5755208	793.4466674	17.5081145	0.00373188	-0.3890003
0.0251	4.05372	1.97e-06	0.0	0.0	0.0	0.00205065	0.0	0.0	0.0	439.22949089	760.57920613	793.32494749	17.47895131	0.00231189	-0.38890471
0.0252	4.06872	2.03e-06	0.0	0.0	0.0	0.00205059	0.0	0.0	0.0	439.66763893	760.58098974	793.2034361	17.44983381	0.00092659	-0.38880928
0.0253	4.08372	2.08e-06	0.0	0.0	0.0	0.00205054	0.0	0.0	0.0	440.10495791	760.58091786	793.08213268	17.42076195	-0.0004246	-0.38871402
0.0254	4.0987	2.14e-06	0.0	0.0	0.0	0.00205048	0.0	0.0	0.0	440.54144951	760.57903601	792.96103669	17.3917357	-0.00174219	-0.38861892
0.0255	4.11367	2.2e-06	0.0	0.0	0.0	0.00205042	0.0	0.0	0.0	440.97711542	760.575389	792.84014759	17.36275502	-0.0030267	-0.38852398
0.0256	4.12863	2.26e-06	0.0	0.0	0.0	0.00205036	0.0	0.0	0.0	441.41195732	760.57002099	792.71946486	17.33381986	-0.00427862	-0.38842921
0.0257	4.14359	2.32e-06	0.0	0.0	0.0	0.0020503	0.0	0.0	0.0	441.84597688	760.56297551	792.59898795	17.30493017	-0.00549838	-0.38833459
0.0258	4.15853	2.38e-06	0.0	0.0	0.0	0.00205024	0.0	0.0	0.0	442.2791758	760.55429552	792.47871634	17.2760859	-0.00668642	-0.38824014
0.0259	4.17346	2.44e-06	0.0	0.0	0.0	0.00205018	0.0	0.0	0.0	442.71155572	760.54402341	792.3586495	17.24728701	-0.00784314	-0.38814585
0.026	4.18839	2.51e-06	0.0	0.0	0.0	0.00205011	0.0	0.0	0.0	443.14311841	760.53216283	792.23878708	17.21854086	-0.00903365	-0.38805171
0.0261	4.2033	2.58e-06	0.0	0.0	0.0	0.00205004	0.0	0.0	0.0	443.57386557	760.51872898	792.11912868	17.18983477	-0.01014831	-0.38795773
0.0262	4.21821	2.64e-06	0.0	0.0	0.0	0.00204998	0.0	0.0	0.0	444.0037988	760.50379819	791.99967361	17.16117421	-0.01123556	-0.38786392
0.0263	4.2331	2.71e-06	0.0	0.0	0.0	0.00204991	0.0	0.0	0.0	444.43291975	760.48740687	791.8804214	17.13255914	-0.01229591	-0.38777027
0.0264	4.24798	2.78e-06	0.0	0.0	0.0	0.00204983	0.0	0.0	0.0	444.86123008	760.46959075	791.76137154	17.10398952	-0.01332989	-0.38767677
0.0265	4.26286	2.86e-06	0.0	0.0	0.0	0.00204976	0.0	0.0	0.0	445.28873145	760.45038488	791.64252354	17.0754653	-0.01433795	-0.38758344
0.0266	4.27772	2.93e-06	0.0	0.0	0.0	0.00204969	0.0	0.0	0.0	445.71542551	760.42982368	791.52387693	17.04698645	-0.01532056	-0.38749026
0.0267	4.29258	3.01e-06	0.0	0.0	0.0	0.00204961	0.0	0.0	0.0	446.1413139	760.40794098	791.40543122	17.01855292	-0.01627818	-0.38739724
0.0268	4.30742	3.09e-06	0.0	0.0	0.0	0.00204953	0.0	0.0	0.0	446.56639827	760.38477001	791.28718593	16.99016466	-0.01721122	-0.38730438
0.0269	4.32226	3.16e-06	0.0	0.0	0.0	0.00204945	0.0	0.0	0.0	446.99068026	760.36034344	791.1691406	16.96182162	-0.01812008	-0.38721167
0.027	4.33708	3.25e-06	0.0	0.0	0.0	0.00204937	0.0	0.0	0.0	447.4141615	760.33469341	791.05129473	16.93352376	-0.01900515	-0.38711913
0.0271	4.3519	3.33e-06	0.0	0.0	0.0	0.00204929	0.0	0.0	0.0	447.83684362	760.30785157	790.93364788	16.90527101	-0.01986681	-0.38702673
0.0272	4.3667	3.41e-06	0.0	0.0	0.0	0.00204921	0.0	0.0	0.0	448.25872826	760.27984908	790.81619956	16.87706334	-0.02070539	-0.3869345
0.0273	4.3815	3.5e-06	0.0	0.0	0.0	0.00204912	0.0	0.0	0.0	448.67981703	760.25071664	790.69894932	16.84890067	-0.02152123	-0.38684242
0.0274	4.39628	3.59e-06	0.0	0.0	0.0	0.00204903	0.0	0.0	0.0	449.1001116	760.2204645	790.58189678	16.8207863	-0.0223405	-0.38675049
0.0275	4.41106	3.68e-06	0.0	0.0	0.0	0.00204894	0.0	0.0	0.0	449.5196136	760.18912075	790.46504149	16.79271447	-0.0231194	-0.38665872
0.0276	4.42582	3.77e-06	0.0	0.0	0.0	0.00204885	0.0	0.0	0.0	449.9383246	760.15672506	790.34838295	16.76468761	-0.02387755	-0.3865671
0.0277	4.44058	3.87e-06	0.0	0.0	0.0	0.00204875	0.0	0.0	0.0	450.35624623	760.12330492	790.23192071	16.73670567	-0.02461528	-0.38647564
0.0278	4.45532	3.96e-06	0.0	0.0	0.0	0.00204866	0.0	0.0	0.0	450.77338008	760.08888739	790.11565433	16.7087686	-0.02533292	-0.38638433
0.0279	4.47006	4.06e-06	0.0	0.0	0.0	0.00204856	0.0	0.0	0.0	451.18972777	760.05349909	789.99958336	16.68087634	-0.02603078	-0.38629318
0.028	4.48478	4.16e-06	0.0	0.0	0.0	0.00204846	0.0	0.0	0.0	451.60529088	760.01716622	789.88370737	16.65302884	-0.02670914	-0.38620218
0.0281	4.4995	4.26e-06	0.0	0.0	0.0	0.00204835	0.0	0.0	0.0	452.02007101	759.97991461	789.76802592	16.62522604	-0.02736829	-0.38611133
0.0282	4.5142	4.37e-06	0.0	0.0	0.0	0.00204825	0.0	0.0	0.0	452.43406977	759.94176973	789.65253858	16.59746788	-0.02800849	-0.38602064
0.0283	4.5289	4.47e-06	0.0	0.0	0.0	0.00204814	0.0	0.0	0.0	452.84728872	759.90275669	789.5372449	16.56975429	-0.02862997	-0.3859301
0.0284	4.54358	4.58e-06	0.0	0.0	0.0	0.00204803	0.0	0.0	0.0	453.25972946	759.8629003	789.42214447	16.54208522	-0.02923296	-0.38583971
0.0285	4.55826	4.69e-06	0.0	0.0	0.0	0.00204792	0.0	0.0	0.0	453.67139356	759.82222506	789.30723685	16.5144606	-0.02981768	-0.38574947
0.0286	4.57292	4.81e-06	0.0	0.0	0.0	0.00204781	0.0	0.0	0.0	454.0822826	759.78075519	789.19252161	16.48688037	-0.03038431	-0.38565938
0.0287	4.58758	4.92e-06	0.0	0.0	0.0	0.00204769	0.0	0.0	0.0	454.49239815	759.73851467	789.07799833	16.45934445	-0.03093305	-0.38556945
0.0288	4.60223	5.04e-06	0.0	0.0	0.0	0.00204757	0.0	0.0	1e-08	454.90174187	759.6954745	788.96366683	16.4318588	-0.03152354	-0.38547965
0.0289	4.61686	5.16e-06	0.0	0.0	0.0	0.00204745	0.0	0.0	1e-08	455.3103153	759.651673	788.84952661	16.40441306	-0.03205419	-0.38539001
0.029	4.63148	5.29e-06	0.0	0.0	0.0	0.00204733	0.0	0.0	1e-08	455.71811997	759.60714662	788.73557719	16.37701168	-0.03256988	-0.38530053
0.0291	4.6461	5.41e-06	0.0	0.0	0.0	0.0020472	0.0	0.0	1e-08	456.12515745	759.56191505	788.62181818	16.3496546	-0.0330709	-0.38521119
0.0292	4.6607	5.54e-06	0.0	0.0	0.0	0.00204708	0.0	0.0	1e-08	456.53142928	759.51599754	788.50824916	16.32234178	-0.03355758	-0.385122
0.0293	4.6753	5.67e-06	0.0	0.0	0.0	0.00204695	0.0	0.0	1e-08	456.93693702	759.46941296	788.39486975	16.29507316	-0.03403018	-0.38503296
0.0294	4.68988	5.8e-06	0.0	0.0	0.0	0.00204681	0.0	0.0	1e-08	457.34168222	759.42217979	788.28167955	16.26784869	-0.03448899	-0.38494407
0.0295	4.70446	5.94e-06	0.0	0.0	0.0	0.00204668	0.0	0.0	1e-08	457.74566642	759.37431613	788.16867815	16.24066829	-0.03493428	-0.38485533
0.0296	4.71902	6.08e-06	0.0	0.0	0.0	0.00204654	0.0	0.0	1e-08	458.14889117	759.32583973	788.05586517	16.21353193	-0.03536631	-0.38476673
0.0297	4.73358	6.22e-06	0.0	0.0	0.0	0.0020464	0.0	0.0	1e-08	458.551358	759.27676798	787.94324022	16.18643954	-0.03578532	-0.38467829
0.0298	4.74812	6.36e-06	0.0	0.0	0.0	0.00204625	0.0	0.0	1e-08	458.95306844	759.22711795	787.83080291	16.15939106	-0.03619157	-0.38458999
0.0299	4.76265	6.51e-06	0.0	0.0	0.0	0.0020461	0.0	0.0	1e-08	459.35402402	759.17690639	787.71855286	16.13238644	-0.03658527	-0.38450184
0.03	4.77718	6.66e-06	0.0	0.0	0.0	0.00204595	0.0	0.0	1e-08	459.75422628	759.12614973	787.60648968	16.1054256	-0.03696665	-0.38441383
0.0301	4.79169	6.81e-06	0.0	0.0	0.0	0.0020458	0.0	0.0	1e-08	460.15367672	759.07486411	787.49461298	16.07850849	-0.03733593	-0.38432597
0.0302	4.80619	6.97e-06	0.0	0.0	0.0	0.00204564	0.0	0.0	1e-08	460.55237692	759.02303621	787.38292253	16.05163781	-0.03772185	-0.38423826
0.0303	4.82069	7.13e-06	0.0	0.0	0.0	0.00204549	0.0	0.0	1e-08	460.95032837	758.97069716	787.27141787	16.02480876	-0.03807563	-0.38415069
0.0304	4.83517	7.29e-06	0.0	0.0	0.0	0.00204532	0.0	0.0	1e-08	461.34753257	758.9178644	787.16009862	15.99802336	-0.03841905	-0.38406327
0.0305	4.84964	7.46e-06	0.0	0.0	0.0	0.00204516	0.0	0.0	1e-08	461.74399102	758.86455142	787.04896441	15.97128156	-0.03875236	-0.38397599
0.0306	4.8641	7.62e-06	0.0	0.0	0.0	0.00204499	0.0	0.0	1e-08	462.13970524	758.81077135	786.93801488	15.9445833	-0.03907583	-0.38388886
0.0307	4.87856	7.79e-06	0.0	0.0	0.0	0.00204482	0.0	0.0	1e-08	462.53467673	758.75653698	786.82724965	15.91792852	-0.0393897	-0.38380187
0.0308	4.893	7.97e-06	0.0	0.0	0.0	0.00204464	0.0	0.0	1e-08	462.92890698	758.70186076	786.71666837	15.89131717	-0.03969421	-0.38371503
0.0309	4.90743	8.15e-06	0.0	0.0	0.0	0.00204447	0.0	0.0	1e-08	463.32239748	758.64675483	786.60627069	15.86474918	-0.03998961	-0.38362833
0.031	4.92185	8.33e-06	0.0	0.0	0.0	0.00204429	0.0	0.0	1e-08	463.71514973	758.591231	786.49605623	15.83822451	-0.04027611	-0.38354177
0.0311	4.93626	8.51e-06	0.0	0.0	0.0	0.0020441	0.0	0.0	1e-08	464.1071652	758.53530077	786.38602466	15.81174308	-0.04055395	-0.38345536
0.0312	4.95066	8.7e-06	0.0	0.0	0.0	0.00204391	0.0	0.0	1e-08	464.49844539	758.47897537	786.2761756	15.78530484	-0.04082333	-0.38336909
0.0313	4.96505	8.89e-06	0.0	0.0	0.0	0.00204372	0.0	0.0	1e-08	464.88899178	758.42226571	786.16650872	15.75890973	-0.04108447	-0.38328297
0.0314	4.97943	9.09e-06	0.0	0.0	0.0	0.00204353	0.0	0.0	1e-08	465.27880583	758.36518244	786.05702367	15.73255769	-0.04133757	-0.38319699
0.0315	4.9938	9.29e-06	0.0	0.0	0.0	0.00204333	0.0	0.0	1e-08	465.66788901	758.30773609	785.94772008	15.70624794	-0.0415751	-0.38311115
0.0316	5.00816	9.49e-06	0.0	0.0	0.0	0.00204312	0.0	0.0	1e-08	466.05624277	758.24994835	785.83859757	15.67998162	-0.04181022	-0.38302545
0.0317	5.02251	9.69e-06	0.0	0.0	0.0	0.00204292	0.0	0.0	1e-08	466.4438686	758.19182093	785.72965583	15.65375815	-0.0420375	-0.38293989
0.0318	5.03685	9.9e-06	0.0	0.0	0.0	0.00204271	0.0	0.0	1e-08	466.83076794	758.13336395	785.62089452	15.62757746	-0.04225707	-0.38285448
0.0319	5.05118	1.012e-05	0.0	0.0	0.0	0.0020425	0.0	0.0	1e-08	467.21694226	758.07458738	785.51231328	15.60143948	-0.04246907	-0.38276921
0.032	5.0655	1.033e-05	0.0	0.0	0.0	0.00204228	0.0	0.0	1e-08	467.60239299	758.01550098	785.40391177	15.57534415	-0.04267364	-0.38268408
0.0321	5.0798	1.055e-05	0.0	0.0	0.0	0.00204206	0.0	0.0	1e-08	467.9871216	757.95611435	785.29568966	15.54929141	-0.0428709	-0.38259908
0.0322	5.0941	1.078e-05	0.0	0.0	0.0	0.00204183	0.0	0.0	1e-08	468.37112952	757.89643692	785.18764661	15.52328117	-0.04306096	-0.38251423
0.0323	5.10839	1.101e-05	0.0	0.0	0.0	0.0020416	0.0	0.0	1e-08	468.75441819	757.83647797	785.07978227	15.49731338	-0.04324393	-0.38242952
0.0324	5.12266	1.124e-05	0.0	0.0	0.0	0.00204137	0.0	0.0	1e-08	469.13698904	757.77624666	784.97209631	15.47138797	-0.04341991	-0.38234496
0.0325	5.13693	1.148e-05	0.0	0.0	0.0	0.00204113	0.0	0.0	1e-08	469.51884351	757.71575198	784.86458839	15.44550485	-0.043589	-0.38226053
0.0326	5.15119	1.172e-05	0.0	0.0	0.0	0.00204089	0.0	0.0	1e-08	469.89998303	757.65500284	784.75725818	15.41966397	-0.04375126	-0.38217624
0.0327	5.16543	1.197e-05	0.0	0.0	0.0	0.00204064	0.0	0.0	1e-08	470.28040901	757.59400801	784.65010535	15.39386525	-0.04390679	-0.38209208
0.0328	5.17967	1.222e-05	0.0	0.0	0.0	0.00204039	0.0	0.0	1e-08	470.66012288	757.53277618	784.54312955	15.36810862	-0.04405565	-0.38200807
0.0329	5.19389	1.247e-05	0.0	0.0	0.0	0.00204014	0.0	0.0	1e-08	471.03912605	757.47131438	784.43633047	15.34239486	-0.04420556	-0.3819242
0.033	5.2081	1.273e-05	0.0	0.0	0.0	0.00203988	0.0	0.0	1e-08	471.41741995	757.40962225	784.3297078	15.31672246	-0.04434367	-0.38184046
0.0331	5.22231	1.299e-05	0.0	0.0	0.0	0.00203962	0.0	0.0	1e-08	471.79500598	757.34771514	784.2232612	15.29109196	-0.04447562	-0.38175687
0.0332	5.2365	1.326e-05	0.0	0.0	0.0	0.00203935	0.0	0.0	1e-08	472.17188554	757.28560093	784.11699033	15.26550331	-0.0446015	-0.38167341
0.0333	5.25068	1.353e-05	0.0	0.0	0.0	0.00203908	0.0	0.0	1e-08	472.54806003	757.2232874	784.01089487	15.23995642	-0.04472135	-0.38159009
0.0334	5.26486	1.381e-05	0.0	0.0	0.0	0.0020388	0.0	0.0	1e-08	472.92353085	757.16078227	783.90497449	15.21445122	-0.04483524	-0.3815069
0.0335	5.27902	1.409e-05	0.0	0.0	0.0	0.00203852	0.0	0.0	1e-08	473.29829939	757.09809317	783.79922887	15.18898765	-0.04494321	-0.38142386
0.0336	5.29317	1.438e-05	0.0	0.0	0.0	0.00203823	0.0	0.0	1e-08	473.67236704	757.03522769	783.69365767	15.16356563	-0.04504529	-0.38134095
0.0337	5.30731	1.467e-05	0.0	0.0	0.0	0.00203794	0.0	0.0	1e-08	474.04573518	756.97219335	783.58826059	15.13818507	-0.04514153	-0.38125818
0.0338	5.32144	1.496e-05	0.0	0.0	0.0	0.00203764	0.0	0.0	1e-08	474.4184052	756.90899763	783.48303729	15.11284592	-0.04523194	-0.38117554
0.0339	5.33556	1.527e-05	0.0	0.0	0.0	0.00203734	0.0	0.0	2e-08	474.79037846	756.845648	783.37798746	15.08754809	-0.04531655	-0.38109304
0.034	5.34967	1.557e-05	0.0	0.0	0.0	0.00203703	0.0	0.0	2e-08	475.16165635	756.78215189	783.27311076	15.06229151	-0.04539537	-0.38101068
0.0341	5.36376	1.588e-05	0.0	0.0	0.0	0.00203672	0.0	0.0	2e-08	475.53224023	756.71851671	783.16840689	15.03707611	-0.04546841	-0.38092846
0.0342	5.37785	1.62e-05	0.0	0.0	0.0	0.00203641	0.0	0.0	2e-08	475.90213147	756.65474986	783.06387552	15.01190179	-0.04553566	-0.38084637
0.0343	5.39193	1.652e-05	0.0	0.0	0.0	0.00203608	0.0	0.0	2e-08	476.27133145	756.59084888	782.95951638	14.98677111	-0.0456235	-0.3807644
0.0344	5.406	1.685e-05	0.0	0.0	0.0	0.00203576	0.0	0.0	2e-08	476.63984156	756.52680052	782.85532924	14.96167957	-0.04568727	-0.38068258
0.0345	5.42005	1.718e-05	0.0	0.0	0.0	0.00203542	0.0	0.0	2e-08	477.00766312	756.46263109	782.75131369	14.93662901	-0.04574643	-0.3806009
0.0346	5.4341	1.752e-05	0.0	0.0	0.0	0.00203509	0.0	0.0	2e-08	477.37479748	756.39834638	782.64746943	14.91161936	-0.04580105	-0.38051934
0.0347	5.44813	1.786e-05	0.0	0.0	0.0	0.00203474	0.0	0.0	2e-08	477.741246	756.33395207	782.54379615	14.88665055	-0.04585117	-0.38043793
0.0348	5.46216	1.821e-05	0.0	0.0	0.0	0.00203439	0.0	0.0	2e-08	478.10701001	756.26945379	782.44029354	14.86172253	-0.04589688	-0.38035664
0.0349	5.47617	1.856e-05	0.0	0.0	0.0	0.00203404	0.0	0.0	2e-08	478.47209086	756.20485704	782.33696128	14.8368352	-0.04593822	-0.38027549
0.035	5.49017	1.892e-05	0.0	0.0	0.0	0.00203368	0.0	0.0	2e-08	478.83648989	756.14016728	782.23379907	14.81198852	-0.04597524	-0.38019448
0.0351	5.50416	1.929e-05	0.0	0.0	0.0	0.00203331	0.0	0.0	2e-08	479.20020843	756.07538989	782.13080661	14.78718239	-0.04600801	-0.38011359
0.0352	5.51814	1.966e-05	0.0	0.0	0.0	0.00203294	0.0	0.0	2e-08	479.5632478	756.01053018	782.02798359	14.76241677	-0.04603656	-0.38003284
0.0353	5.53212	2.004e-05	0.0	0.0	0.0	0.00203256	0.0	0.0	2e-08	479.92560935	755.94559338	781.92532971	14.73769157	-0.04606094	-0.37995223
0.0354	5.54608	2.042e-05	0.0	0.0	0.0	0.00203218	0.0	0.0	2e-08	480.28729438	755.88058469	781.82284465	14.71300672	-0.0460812	-0.37987174
0.0355	5.56002	2.081e-05	0.0	0.0	0.0	0.00203179	0.0	0.0	2e-08	480.64830422	755.81550924	781.72052813	14.68836215	-0.04609735	-0.37979139
0.0356	5.57396	2.121e-05	0.0	0.0	0.0	0.00203139	0.0	0.0	2e-08	481.00864018	755.75037211	781.61837983	14.6637578	-0.04610945	-0.37971117
0.0357	5.58789	2.161e-05	0.0	0.0	0.0	0.00203099	0.0	0.0	2e-08	481.3683036	755.68516899	781.51639949	14.63919523	-0.04613488	-0.37963108
0.0358	5.60181	2.202e-05	0.0	0.0	0.0	0.00203058	0.0	0.0	2e-08	481.72729579	755.61989723	781.41458686	14.61467159	-0.04614418	-0.37955112
0.0359	5.61571	2.243e-05	0.0	0.0	0.0	0.00203017	0.0	0.0	2e-08	482.08561804	755.55457131	781.31294158	14.59018801	-0.04615028	-0.3794713
0.036	5.62961	2.285e-05	0.0	0.0	0.0	0.00202975	0.0	0.0	2e-08	482.44327165	755.48919509	781.21146336	14.56574444	-0.04615324	-0.3793916
0.0361	5.6435	2.328e-05	0.0	0.0	0.0	0.00202932	0.0	0.0	2e-08	482.80025793	755.42377233	781.11015191	14.54134081	-0.04615316	-0.37931204
0.0362	5.65737	2.371e-05	0.0	0.0	0.0	0.00202889	0.0	0.0	2e-08	483.15657817	755.35830667	781.00900693	14.51697705	-0.0461501	-0.37923261
0.0363	5.67123	2.415e-05	0.0	0.0	0.0	0.00202845	0.0	0.0	2e-08	483.51223366	755.29280165	780.90802814	14.49265309	-0.04614414	-0.37915331
0.0364	5.68509	2.46e-05	0.0	0.0	0.0	0.002028	0.0	0.0	2e-08	483.86722568	755.22726071	780.80721523	14.46836888	-0.04613536	-0.37907413
0.0365	5.69893	2.505e-05	0.0	0.0	0.0	0.00202754	0.0	0.0	3e-08	484.22155553	755.1616872	780.70656793	14.44412434	-0.04612383	-0.37899509
0.0366	5.71276	2.551e-05	0.0	0.0	0.0	0.00202708	0.0	0.0	3e-08	484.57522449	755.09608435	780.60608594	14.4199194	-0.04610961	-0.37891618
0.0367	5.72658	2.598e-05	0.0	0.0	0.0	0.00202662	0.0	0.0	3e-08	484.92823384	755.03045531	780.50576897	14.39575401	-0.04609279	-0.3788374
0.0368	5.74039	2.645e-05	0.0	0.0	0.0	0.00202614	0.0	0.0	3e-08	485.28058484	754.96480313	780.40561674	14.3716281	-0.04607342	-0.37875875
0.0369	5.75419	2.694e-05	0.0	0.0	0.0	0.00202566	0.0	0.0	3e-08	485.63227877	754.89913077	780.30562896	14.34754159	-0.04605158	-0.37868022
0.037	5.76797	2.743e-05	0.0	0.0	0.0	0.00202517	0.0	0.0	3e-08	485.98331691	754.8334411	780.20580534	14.32349442	-0.04602733	-0.37860183
0.0371	5.78175	2.792e-05	0.0	0.0	0.0	0.00202467	0.0	0.0	3e-08	486.3337005	754.76773773	780.1061456	14.29948637	-0.04599967	-0.37852356
0.0372	5.79551	2.842e-05	0.0	0.0	0.0	0.00202417	0.0	0.0	3e-08	486.68343082	754.70202348	780.00664945	14.27551764	-0.04597047	-0.37844542
0.0373	5.80927	2.893e-05	0.0	0.0	0.0	0.00202366	0.0	0.0	3e-08	487.03250912	754.63630051	779.90731661	14.25158805	-0.04593901	-0.37836742
0.0374	5.82301	2.945e-05	0.0	0.0	0.0	0.00202314	0.0	0.0	3e-08	487.38093666	754.5705714	779.8081468	14.22769753	-0.04590533	-0.37828953
0.0375	5.83675	2.998e-05	0.0	0.0	0.0	0.00202261	0.0	0.0	3e-08	487.72871468	754.50483868	779.70913974	14.20384601	-0.04586949	-0.37821178
0.0376	5.85047	3.051e-05	0.0	0.0	0.0	0.00202208	0.0	0.0	3e-08	488.07584444	754.4391048	779.61029514	14.18003344	-0.04583154	-0.37813415
0.0377	5.86418	3.105e-05	0.0	0.0	0.0	0.00202154	0.0	0.0	3e-08	488.42232718	754.37337213	779.51161274	14.15625973	-0.04579154	-0.37805666
0.0378	5.87788	3.16e-05	0.0	0.0	0.0	0.00202099	0.0	0.0	3e-08	488.76816413	754.30764298	779.41309224	14.13252482	-0.04574954	-0.37797928
0.0379	5.89157	3.216e-05	0.0	0.0	0.0	0.00202043	0.0	0.0	3e-08	489.11335655	754.24191961	779.31473337	14.10882865	-0.04570558	-0.37790204
0.038	5.90525	3.272e-05	0.0	0.0	0.0	0.00201987	0.0	0.0	3e-08	489.45790565	754.17620417	779.21653585	14.08517115	-0.04565971	-0.37782492
0.0381	5.91891	3.329e-05	0.0	0.0	0.0	0.0020193	0.0	0.0	3e-08	489.80181267	754.1104988	779.11849941	14.06155225	-0.04561197	-0.37774793
0.0382	5.93257	3.387e-05	0.0	0.0	0.0	0.00201871	0.0	0.0	3e-08	490.14507884	754.04480554	779.02062377	14.03797188	-0.04556241	-0.37767107
0.0383	5.94622	3.446e-05	0.0	0.0	0.0	0.00201813	0.0	0.0	3e-08	490.48770539	753.9791264	778.92290865	14.01442999	-0.04551107	-0.37759433
0.0384	5.95985	3.506e-05	0.0	0.0	0.0	0.00201753	0.0	0.0	4e-08	490.82969352	753.9134633	778.82535378	13.99092649	-0.04545799	-0.37751771
0.0385	5.97347	3.566e-05	0.0	0.0	0.0	0.00201692	0.0	0.0	4e-08	491.17104447	753.84782138	778.72795888	13.96746092	-0.04539951	-0.37744123
0.0386	5.98709	3.628e-05	0.0	0.0	0.0	0.00201631	0.0	0.0	4e-08	491.51175943	753.78220171	778.63072367	13.94403391	-0.04534198	-0.37736486
0.0387	6.00069	3.69e-05	0.0	0.0	0.0	0.00201569	0.0	0.0	4e-08	491.85183963	753.71660517	778.53364788	13.92064508	-0.04528268	-0.37728863
0.0388	6.01428	3.753e-05	0.0	0.0	0.0	0.00201505	0.0	0.0	4e-08	492.19128627	753.65103372	778.43673124	13.89729436	-0.04522161	-0.37721251
0.0389	6.02786	3.817e-05	0.0	0.0	0.0	0.00201441	0.0	0.0	4e-08	492.53010055	753.58548928	778.33997349	13.87398169	-0.04515879	-0.37713653
0.039	6.04142	3.882e-05	0.0	0.0	0.0	0.00201377	0.0	0.0	4e-08	492.86828368	753.51997378	778.24337434	13.850707	-0.04509425	-0.37706066
0.0391	6.05498	3.947e-05	0.0	0.0	0.0	0.00201311	0.0	0.0	4e-08	493.20583685	753.45448908	778.14693353	13.82747022	-0.045028	-0.37698493
0.0392	6.06853	4.014e-05	0.0	0.0	0.0	0.00201244	0.0	0.0	4e-08	493.54276125	753.38903705	778.05065079	13.80427128	-0.04496006	-0.37690931
0.0393	6.08206	4.082e-05	0.0	0.0	0.0	0.00201177	0.0	0.0	4e-08	493.87905808	753.32361954	777.95452584	13.78111011	-0.04489043	-0.37683382
0.0394	6.09559	4.15e-05	0.0	0.0	0.0	0.00201108	0.0	0.0	4e-08	494.21472853	753.25823837	777.85855843	13.75798664	-0.04481913	-0.37675845
0.0395	6.1091	4.219e-05	0.0	0.0	0.0	0.00201039	0.0	0.0	4e-08	494.54977378	753.19289537	777.76274828	13.7349008	-0.04474617	-0.37668321
0.0396	6.1226	4.289e-05	0.0	0.0	0.0	0.00200968	0.0	0.0	4e-08	494.884195	753.12759233	777.66709511	13.71185253	-0.04467154	-0.37660809
0.0397	6.13609	4.361e-05	0.0	0.0	0.0	0.00200897	0.0	0.0	4e-08	495.21799339	753.06233107	777.57159868	13.68884176	-0.04459526	-0.3765331
0.0398	6.14957	4.433e-05	0.0	0.0	0.0	0.00200825	0.0	0.0	4e-08	495.55117011	752.99711337	777.4762587	13.66586841	-0.04451733	-0.37645822
0.0399	6.16304	4.506e-05	0.0	0.0	0.0	0.00200752	0.0	0.0	5e-08	495.88372634	752.93193562	777.38107493	13.64293288	-0.04444311	-0.37638347
0.04	6.17649	4.58e-05	0.0	0.0	0.0	0.00200678	0.0	0.0	5e-08	496.21566325	752.8668023	777.28604711	13.62003431	-0.0443634	-0.37630884
0.0401	6.18994	4.655e-05	0.0	0.0	0.0	0.00200603	0.0	0.0	5e-08	496.546982	752.80171575	777.19117495	13.59717298	-0.04428225	-0.37623434
0.0402	6.20337	4.731e-05	0.0	0.0	0.0	0.00200527	0.0	0.0	5e-08	496.87768376	752.73667747	777.0964582	13.57434882	-0.04419968	-0.37615995
0.0403	6.2168	4.808e-05	0.0	0.0	0.0	0.00200449	0.0	0.0	5e-08	497.20776968	752.67168893	777.00189659	13.55156176	-0.04411569	-0.37608569
0.0404	6.23021	4.886e-05	0.0	0.0	0.0	0.00200371	0.0	0.0	5e-08	497.53724092	752.60675161	776.90748987	13.52881173	-0.04403029	-0.37601155
0.0405	6.24361	4.965e-05	0.0	0.0	0.0	0.00200292	0.0	0.0	5e-08	497.86609863	752.54186698	776.81323776	13.50609868	-0.04394349	-0.37593753
0.0406	6.257	5.045e-05	0.0	0.0	0.0	0.00200212	0.0	0.0	5e-08	498.19434397	752.4770365	776.71914	13.48342251	-0.04385529	-0.37586363
0.0407	6.27038	5.126e-05	0.0	0.0	0.0	0.00200131	0.0	0.0	5e-08	498.52197808	752.4122616	776.62519634	13.46078318	-0.0437657	-0.37578985
0.0408	6.28374	5.208e-05	0.0	0.0	0.0	0.00200049	0.0	0.0	5e-08	498.8490021	752.34754375	776.53140652	13.43818062	-0.04367472	-0.3757162
0.0409	6.2971	5.291e-05	0.0	0.0	0.0	0.00199966	0.0	0.0	5e-08	499.17541717	752.28288438	776.43777027	13.41561474	-0.04358235	-0.37564266
0.041	6.31044	5.375e-05	0.0	0.0	0.0	0.00199882	0.0	0.0	5e-08	499.50122444	752.21828493	776.34428733	13.39308549	-0.04348859	-0.37556925
0.0411	6.32377	5.46e-05	0.0	0.0	0.0	0.00199796	0.0	0.0	5e-08	499.82642503	752.15374685	776.25095745	13.3705928	-0.04339345	-0.37549595
0.0412	6.3371	5.546e-05	0.0	0.0	0.0	0.0019971	0.0	0.0	6e-08	500.15102008	752.08927159	776.15778036	13.34813714	-0.04330291	-0.37542278
0.0413	6.35041	5.634e-05	0.0	0.0	0.0	0.00199623	0.0	0.0	6e-08	500.47501074	752.02485066	776.06475586	13.32571759	-0.0432076	-0.37534972
0.0414	6.3637	5.722e-05	0.0	0.0	0.0	0.00199534	0.0	0.0	6e-08	500.79839811	751.96049236	775.97188365	13.30333438	-0.04311068	-0.37527678
0.0415	6.37699	5.812e-05	0.0	0.0	0.0	0.00199445	0.0	0.0	6e-08	501.12118333	751.89619781	775.87916348	13.28098749	-0.0430127	-0.37520397
0.0416	6.39027	5.902e-05	0.0	0.0	0.0	0.00199354	0.0	0.0	6e-08	501.44336751	751.83196799	775.78659509	13.25867684	-0.04291367	-0.37513127
0.0417	6.40353	5.994e-05	0.0	0.0	0.0	0.00199262	0.0	0.0	6e-08	501.76495178	751.7678039	775.69417823	13.23640239	-0.04281361	-0.37505869
0.0418	6.41679	6.087e-05	0.0	0.0	0.0	0.00199169	0.0	0.0	6e-08	502.08593723	751.70370648	775.60191264	13.21416405	-0.04271254	-0.37498623
0.0419	6.43003	6.181e-05	0.0	0.0	0.0	0.00199075	0.0	0.0	6e-08	502.40632499	751.63967667	775.50979808	13.19196176	-0.04261047	-0.37491389
0.042	6.44326	6.276e-05	0.0	0.0	0.0	0.0019898	0.0	0.0	6e-08	502.72611617	751.57571539	775.41783429	13.16979546	-0.04250742	-0.37484167
0.0421	6.45648	6.372e-05	0.0	0.0	0.0	0.00198884	0.0	0.0	6e-08	503.04531187	751.51182353	775.32602101	13.14766509	-0.0424034	-0.37476957
0.0422	6.46969	6.47e-05	0.0	0.0	0.0	0.00198786	0.0	0.0	6e-08	503.36391319	751.44800196	775.234358	13.12557057	-0.04229843	-0.37469758
0.0423	6.48288	6.568e-05	0.0	0.0	0.0	0.00198687	0.0	0.0	7e-08	503.68192123	751.38425155	775.142845	13.10351184	-0.04219253	-0.37462571
0.0424	6.49607	6.668e-05	0.0	0.0	0.0	0.00198588	0.0	0.0	7e-08	503.9993371	751.32057313	775.05148176	13.08148884	-0.0420857	-0.37455396
0.0425	6.50924	6.769e-05	0.0	0.0	0.0	0.00198486	0.0	0.0	7e-08	504.31616189	751.25696752	774.96026804	13.0595015	-0.04197797	-0.37448233
0.0426	6.5224	6.871e-05	0.0	0.0	0.0	0.00198384	0.0	0.0	7e-08	504.63239668	751.19343516	774.86920359	13.0375499	-0.04187153	-0.37441081
0.0427	6.53555	6.974e-05	0.0	0.0	0.0	0.00198281	0.0	0.0	7e-08	504.94804258	751.12997425	774.77828816	13.01563373	-0.0417627	-0.37433941
0.0428	6.54869	7.079e-05	0.0	0.0	0.0	0.00198176	0.0	0.0	7e-08	505.26310066	751.06658754	774.68752151	12.99375303	-0.04165311	-0.37426813
0.0429	6.56182	7.185e-05	0.0	0.0	0.0	0.0019807	0.0	0.0	7e-08	505.57757201	751.00327566	774.59690338	12.97190774	-0.04154276	-0.37419697
0.043	6.57493	7.292e-05	0.0	0.0	0.0	0.00197963	0.0	0.0	7e-08	505.89145772	750.94003919	774.50643353	12.95009779	-0.04143168	-0.37412592
0.0431	6.58804	7.4e-05	0.0	0.0	0.0	0.00197855	0.0	0.0	7e-08	506.20475885	750.8768787	774.41611171	12.92832312	-0.04131988	-0.37405499
0.0432	6.60113	7.509e-05	0.0	0.0	0.0	0.00197745	0.0	0.0	8e-08	506.51747649	750.81379476	774.32593768	12.90658367	-0.0412074	-0.37398417
0.0433	6.61421	7.62e-05	0.0	0.0	0.0	0.00197635	0.0	0.0	8e-08	506.8296117	750.75078787	774.23591119	12.88487937	-0.04109423	-0.37391347
0.0434	6.62728	7.732e-05	0.0	0.0	0.0	0.00197522	0.0	0.0	8e-08	507.14116556	750.68785854	774.146032	12.86321015	-0.04098041	-0.37384288
0.0435	6.64034	7.845e-05	0.0	0.0	0.0	0.00197409	0.0	0.0	8e-08	507.45213914	750.62500725	774.05629986	12.84157596	-0.04086595	-0.37377241
0.0436	6.65338	7.96e-05	0.0	0.0	0.0	0.00197294	0.0	0.0	8e-08	507.76253349	750.56223446	773.96671453	12.81997672	-0.04075086	-0.37370206
0.0437	6.66642	8.076e-05	0.0	0.0	0.0	0.00197178	0.0	0.0	8e-08	508.07234969	750.4995406	773.87727577	12.79841238	-0.04063517	-0.37363182
0.0438	6.67944	8.193e-05	0.0	0.0	0.0	0.00197061	0.0	0.0	8e-08	508.38158879	750.43692609	773.78798334	12.77688287	-0.04051888	-0.3735617
0.0439	6.69245	8.311e-05	0.0	0.0	0.0	0.00196943	0.0	0.0	8e-08	508.69025185	750.37439132	773.69883698	12.75538812	-0.04040203	-0.37349169
0.044	6.70545	8.431e-05	0.0	0.0	0.0	0.00196823	0.0	0.0	8e-08	508.99833992	750.31193715	773.60983647	12.73392787	-0.04028322	-0.37342179
0.0441	6.71844	8.552e-05	0.0	0.0	0.0	0.00196702	0.0	0.0	9e-08	509.30585406	750.24956512	773.52098156	12.71250241	-0.04016484	-0.37335201
0.0442	6.73142	8.674e-05	0.0	0.0	0.0	0.00196579	0.0	0.0	9e-08	509.61279531	750.18727451	773.432272	12.69111151	-0.04004587	-0.37328234
0.0443	6.74438	8.798e-05	0.0	0.0	0.0	0.00196455	0.0	0.0	9e-08	509.91916472	750.12506573	773.34370757	12.66975511	-0.03992632	-0.37321279
0.0444	6.75733	8.923e-05	0.0	0.0	0.0	0.0019633	0.0	0.0	9e-08	510.22496333	750.06293917	773.25528801	12.64843315	-0.0398062	-0.37314335
0.0445	6.77027	9.05e-05	0.0	0.0	0.0	0.00196203	0.0	0.0	9e-08	510.53019219	750.00089522	773.1670131	12.62714556	-0.03968552	-0.37307403
0.0446	6.7832	9.177e-05	0.0	0.0	0.0	0.00196075	0.0	0.0	9e-08	510.83485233	749.93893425	773.07888259	12.60589229	-0.0395643	-0.37300481
0.0447	6.79612	9.307e-05	0.0	0.0	0.0	0.00195946	0.0	0.0	9e-08	511.13894479	749.87705661	772.99089625	12.58467326	-0.03944253	-0.37293572
0.0448	6.80903	9.437e-05	0.0	0.0	0.0	0.00195815	0.0	0.0	9e-08	511.44247061	749.81526266	772.90305383	12.56348841	-0.03932024	-0.37286673
0.0449	6.82192	9.569e-05	0.0	0.0	0.0	0.00195683	0.0	0.0	1e-07	511.74543082	749.75355274	772.81535511	12.54233768	-0.03919742	-0.37279786
0.045	6.8348	9.703e-05	0.0	0.0	0.0	0.0019555	0.0	0.0	1e-07	512.04782644	749.69192719	772.72779985	12.52122101	-0.03907408	-0.3727291
0.0451	6.84767	9.837e-05	0.0	0.0	0.0	0.00195415	0.0	0.0	1e-07	512.3496585	749.63038634	772.6403878	12.50013832	-0.03895024	-0.37266045
0.0452	6.86053	9.974e-05	0.0	0.0	0.0	0.00195278	0.0	0.0	1e-07	512.65092803	749.56893049	772.55311874	12.47908957	-0.03882589	-0.37259191
0.0453	6.87338	0.00010111	0.0	0.0	0.0	0.00195141	0.0	0.0	1e-07	512.95163604	749.50755998	772.46599243	12.45807467	-0.03870105	-0.37252349
0.0454	6.88621	0.0001025	0.0	0.0	0.0	0.00195001	0.0	0.0	1e-07	513.25178356	749.44627524	772.37900863	12.43709346	-0.03857542	-0.37245518
0.0455	6.89904	0.00010391	0.0	0.0	0.0	0.00194861	0.0	0.0	1e-07	513.55137161	749.38507672	772.29216711	12.41614607	-0.03844951	-0.37238698
0.0456	6.91185	0.00010533	0.0	0.0	0.0	0.00194719	0.0	0.0	1.1e-07	513.85040119	749.32396456	772.20546765	12.39523235	-0.03832312	-0.37231889
0.0457	6.92465	0.00010676	0.0	0.0	0.0	0.00194575	0.0	0.0	1.1e-07	514.14887332	749.26293907	772.11890999	12.37435222	-0.03819623	-0.37225092
0.0458	6.93743	0.00010821	0.0	0.0	0.0	0.0019443	0.0	0.0	1.1e-07	514.44678901	749.20200057	772.03249392	12.35350564	-0.03806885	-0.37218305
0.0459	6.95021	0.00010968	0.0	0.0	0.0	0.00194283	0.0	0.0	1.1e-07	514.74414927	749.14114935	771.9462192	12.33269254	-0.037941	-0.3721153
0.046	6.96297	0.00011116	0.0	0.0	0.0	0.00194135	0.0	0.0	1.1e-07	515.0409551	749.08038572	771.8600856	12.31191284	-0.03781266	-0.37204765
0.0461	6.97572	0.00011265	0.0	0.0	0.0	0.00193986	0.0	0.0	1.1e-07	515.3372075	749.01971001	771.77409288	12.2911665	-0.03768384	-0.37198012
0.0462	6.98846	0.00011416	0.0	0.0	0.0	0.00193835	0.0	0.0	1.1e-07	515.63290748	748.95912251	771.68824082	12.27045344	-0.03755454	-0.3719127
0.0463	7.00119	0.00011568	0.0	0.0	0.0	0.00193682	0.0	0.0	1.2e-07	515.92805602	748.89862354	771.60252919	12.2497736	-0.03742477	-0.37184538
0.0464	7.01391	0.00011722	0.0	0.0	0.0	0.00193528	0.0	0.0	1.2e-07	516.22265414	748.83821341	771.51695775	12.22912691	-0.03729452	-0.37177818
0.0465	7.02661	0.00011878	0.0	0.0	0.0	0.00193373	0.0	0.0	1.2e-07	516.51670282	748.77789243	771.43152628	12.20851333	-0.03716379	-0.37171109
0.0466	7.0393	0.00012035	0.0	0.0	0.0	0.00193215	0.0	0.0	1.2e-07	516.81020304	748.71766093	771.34623455	12.18793277	-0.03703258	-0.37164411
0.0467	7.05198	0.00012193	0.0	0.0	0.0	0.00193057	0.0	0.0	1.2e-07	517.10315581	748.65751922	771.26108233	12.16738518	-0.0369009	-0.37157723
0.0468	7.06465	0.00012353	0.0	0.0	0.0	0.00192897	0.0	0.0	1.2e-07	517.39556211	748.59746627	771.1760694	12.14687058	-0.03677071	-0.37151047
0.0469	7.07731	0.00012515	0.0	0.0	0.0	0.00192735	0.0	0.0	1.3e-07	517.68742292	748.53750207	771.09119552	12.12638877	-0.03663865	-0.37144382
0.047	7.08995	0.00012678	0.0	0.0	0.0	0.00192571	0.0	0.0	1.3e-07	517.97873923	748.47762781	771.00646048	12.10593973	-0.03650619	-0.37137727
0.0471	7.10258	0.00012843	0.0	0.0	0.0	0.00192406	0.0	0.0	1.3e-07	518.26951202	748.41784371	770.92186404	12.08552341	-0.03637333	-0.37131083
0.0472	7.1152	0.00013009	0.0	0.0	0.0	0.0019224	0.0	0.0	1.3e-07	518.55974225	748.35814999	770.83740598	12.06513974	-0.03624009	-0.37124451
0.0473	7.12781	0.00013177	0.0	0.0	0.0	0.00192072	0.0	0.0	1.3e-07	518.84943092	748.29854687	770.75308607	12.04478867	-0.03610645	-0.37117829
0.0474	7.1404	0.00013346	0.0	0.0	0.0	0.00191902	0.0	0.0	1.3e-07	519.13857899	748.23903457	770.66890409	12.02447012	-0.03597244	-0.37111218
0.0475	7.15299	0.00013518	0.0	0.0	0.0	0.00191731	0.0	0.0	1.4e-07	519.42718744	748.1796133	770.58485981	12.00418405	-0.03583803	-0.37104617
0.0476	7.16556	0.0001369	0.0	0.0	0.0	0.00191558	0.0	0.0	1.4e-07	519.71525723	748.12028329	770.50095301	11.98393037	-0.03570325	-0.37098028
0.0477	7.17812	0.00013865	0.0	0.0	0.0	0.00191383	0.0	0.0	1.4e-07	520.00278933	748.06104475	770.41718347	11.96370904	-0.0355681	-0.37091449
0.0478	7.19066	0.00014041	0.0	0.0	0.0	0.00191207	0.0	0.0	1.4e-07	520.2897847	748.0018979	770.33355096	11.94351998	-0.03543256	-0.37084881
0.0479	7.2032	0.00014218	0.0	0.0	0.0	0.00191029	0.0	0.0	1.4e-07	520.57624432	747.94284295	770.25005525	11.92336314	-0.03529666	-0.37078324
0.048	7.21572	0.00014397	0.0	0.0	0.0	0.0019085	0.0	0.0	1.4e-07	520.86216914	747.88388013	770.16669614	11.90323845	-0.03516038	-0.37071778
0.0481	7.22823	0.00014578	0.0	0.0	0.0	0.00190669	0.0	0.0	1.5e-07	521.14756011	747.82500964	770.08347339	11.88314586	-0.03502374	-0.37065242
0.0482	7.24073	0.00014761	0.0	0.0	0.0	0.00190486	0.0	0.0	1.5e-07	521.43241821	747.76623001	770.00038679	11.86308537	-0.03488871	-0.37058717
0.0483	7.25322	0.00014945	0.0	0.0	0.0	0.00190302	0.0	0.0	1.5e-07	521.71674438	747.70754177	769.91743612	11.84305679	-0.0347519	-0.37052202
0.0484	7.26569	0.00015131	0.0	0.0	0.0	0.00190116	0.0	0.0	1.5e-07	522.00053958	747.64894568	769.83462116	11.82306012	-0.03461482	-0.37045699
0.0485	7.27815	0.00015319	0.0	0.0	0.0	0.00189928	0.0	0.0	1.5e-07	522.28380475	747.59044185	769.75194169	11.80309529	-0.03447746	-0.37039205
0.0486	7.2906	0.00015508	0.0	0.0	0.0	0.00189739	0.0	0.0	1.6e-07	522.56654085	747.53203038	769.66939748	11.78316225	-0.03433982	-0.37032723
0.0487	7.30304	0.00015699	0.0	0.0	0.0	0.00189548	0.0	0.0	1.6e-07	522.84874882	747.47371136	769.58698832	11.76326092	-0.03420193	-0.37026251
0.0488	7.31546	0.00015891	0.0	0.0	0.0	0.00189355	0.0	0.0	1.6e-07	523.13042962	747.41548489	769.504714	11.74339126	-0.03406379	-0.3701979
0.0489	7.32787	0.00016086	0.0	0.0	0.0	0.0018916	0.0	0.0	1.6e-07	523.41158417	747.35735104	769.42257428	11.72355319	-0.03392539	-0.37013339
0.049	7.34027	0.00016282	0.0	0.0	0.0	0.00188964	0.0	0.0	1.6e-07	523.69221343	747.2993099	769.34056896	11.70374666	-0.03378675	-0.37006899
0.0491	7.35266	0.00016479	0.0	0.0	0.0	0.00188766	0.0	0.0	1.6e-07	523.97231833	747.24136152	769.25869783	11.6839716	-0.03364789	-0.37000469
0.0492	7.36504	0.00016679	0.0	0.0	0.0	0.00188566	0.0	0.0	1.7e-07	524.25189982	747.18350598	769.17696065	11.66422795	-0.03350879	-0.3699405
0.0493	7.3774	0.0001688	0.0	0.0	0.0	0.00188365	0.0	0.0	1.7e-07	524.53095882	747.12574333	769.09535722	11.64451565	-0.03336947	-0.36987642
0.0494	7.38975	0.00017083	0.0	0.0	0.0	0.00188162	0.0	0.0	1.7e-07	524.80949627	747.06807363	769.01388733	11.62483464	-0.03322994	-0.36981244
0.0495	7.40209	0.00017287	0.0	0.0	0.0	0.00187957	0.0	0.0	1.7e-07	525.0875131	747.01049691	768.93255075	11.60518486	-0.03309021	-0.36974856
0.0496	7.41441	0.00017494	0.0	0.0	0.0	0.00187751	0.0	0.0	1.8e-07	525.36501025	746.9530144	768.85134727	11.58556601	-0.032949	-0.36968479
0.0497	7.42673	0.00017702	0.0	0.0	0.0	0.00187542	0.0	0.0	1.8e-07	525.64198863	746.89562558	768.77027667	11.56597843	-0.03280851	-0.36962112
0.0498	7.43903	0.00017911	0.0	0.0	0.0	0.00187332	0.0	0.0	1.8e-07	525.91844918	746.83833034	768.68933875	11.54642189	-0.03266778	-0.36955756
0.0499	7.45131	0.00018123	0.0	0.0	0.0	0.00187121	0.0	0.0	1.8e-07	526.19439282	746.78112878	768.60853329	11.52689632	-0.03252682	-0.3694941
0.05	7.46359	0.00018336	0.0	0.0	0.0	0.00186907	0.0	0.0	1.8e-07	526.46982048	746.72402098	768.52786007	11.50740165	-0.03238562	-0.36943074
0.05009	7.47585	0.00018551	0.0	0.0	0.0	0.00186692	0.0	0.0	1.9e-07	526.74473307	746.66700703	768.44731889	11.48793784	-0.0322442	-0.36936749
0.05019	7.4881	0.00018768	0.0	0.0	0.0	0.00186475	0.0	0.0	1.9e-07	527.01913151	746.61008703	768.36690953	11.46850481	-0.03210254	-0.36930434
0.05029	7.50034	0.00018987	0.0	0.0	0.0	0.00186256	0.0	0.0	1.9e-07	527.29301673	746.55326107	768.28663178	11.4491025	-0.03196066	-0.3692413
0.05039	7.51257	0.00019207	0.0	0.0	0.0	0.00186035	0.0	0.0	1.9e-07	527.56638964	746.49652923	768.20648543	11.42973086	-0.03181855	-0.36917836
0.05049	7.52478	0.0001943	0.0	0.0	0.0	0.00185813	0.0	0.0	1.9e-07	527.83925114	746.43989162	768.12647028	11.41038981	-0.03167623	-0.36911552
0.05059	7.53698	0.00019654	0.0	0.0	0.0	0.00185588	0.0	0.0	2e-07	528.11160217	746.38334832	768.0465861	11.39107931	-0.03153368	-0.36905278
0.05069	7.54917	0.00019879	0.0	0.0	0.0	0.00185362	0.0	0.0	2e-07	528.38344361	746.32689943	767.96683268	11.37179928	-0.03139091	-0.36899015
0.05079	7.56135	0.00020107	0.0	0.0	0.0	0.00185135	0.0	0.0	2e-07	528.6547764	746.27054504	767.88720983	11.35254967	-0.03124793	-0.36892762
0.05089	7.57351	0.00020336	0.0	0.0	0.0	0.00184905	0.0	0.0	2e-07	528.92560142	746.21428526	767.80771733	11.33333042	-0.03110557	-0.36886519
0.05099	7.58566	0.00020568	0.0	0.0	0.0	0.00184673	0.0	0.0	2.1e-07	529.19591959	746.15811826	767.72835498	11.31414146	-0.03096291	-0.36880286
0.05109	7.5978	0.00020801	0.0	0.0	0.0	0.0018444	0.0	0.0	2.1e-07	529.46573181	746.10204542	767.64912257	11.29498273	-0.03081973	-0.36874064
0.05119	7.60992	0.00021035	0.0	0.0	0.0	0.00184205	0.0	0.0	2.1e-07	529.73503898	746.04606681	767.57001989	11.27585417	-0.03067641	-0.36867852
0.05129	7.62203	0.00021272	0.0	0.0	0.0	0.00183968	0.0	0.0	2.1e-07	530.00384201	745.99018243	767.49104673	11.25675572	-0.03053293	-0.3686165
0.05139	7.63413	0.0002151	0.0	0.0	0.0	0.0018373	0.0	0.0	2.2e-07	530.27214179	745.93439229	767.41220289	11.23768731	-0.03038932	-0.36855458
0.05149	7.64622	0.00021751	0.0	0.0	0.0	0.00183489	0.0	0.0	2.2e-07	530.53993922	745.87869639	767.33348815	11.21864889	-0.03024558	-0.36849276
0.05159	7.65829	0.00021993	0.0	0.0	0.0	0.00183247	0.0	0.0	2.2e-07	530.8072352	745.82309474	767.25490233	11.1996404	-0.03010171	-0.36843105
0.05169	7.67036	0.00022237	0.0	0.0	0.0	0.00183003	0.0	0.0	2.2e-07	531.07403062	745.76758732	767.1764452	11.18066176	-0.02995772	-0.36836943
0.05179	7.6824	0.00022482	0.0	0.0	0.0	0.00182757	0.0	0.0	2.3e-07	531.34032637	745.71217412	767.09811657	11.16171293	-0.02981361	-0.36830792
0.05189	7.69444	0.0002273	0.0	0.0	0.0	0.00182509	0.0	0.0	2.3e-07	531.60612334	745.65685514	767.01991623	11.14279384	-0.02966939	-0.3682465
0.05199	7.70646	0.00022979	0.0	0.0	0.0	0.00182259	0.0	0.0	2.3e-07	531.87142244	745.60163034	766.94184397	11.12390442	-0.02952507	-0.36818519
0.05209	7.71847	0.00023231	0.0	0.0	0.0	0.00182007	0.0	0.0	2.3e-07	532.13622453	745.5464997	766.86389961	11.10504463	-0.02938065	-0.36812398
0.05219	7.73047	0.00023484	0.0	0.0	0.0	0.00181754	0.0	0.0	2.4e-07	532.40053052	745.4914632	766.78608292	11.08621439	-0.02923613	-0.36806287
0.05229	7.74246	0.00023739	1e-08	0.0	0.0	0.00181499	0.0	0.0	2.4e-07	532.66434127	745.43652097	766.70839371	11.06741343	-0.02909018	-0.36800185
0.05239	7.75443	0.00023995	1e-08	0.0	0.0	0.00181242	0.0	0.0	2.4e-07	532.92765768	745.38167456	766.63083178	11.04864205	-0.02894507	-0.36794094
0.05249	7.76639	0.00024254	1e-08	0.0	0.0	0.00180983	0.0	0.0	2.4e-07	533.19048062	745.32692274	766.55339692	11.02990004	-0.02879982	-0.36788013
0.05259	7.77833	0.00024515	1e-08	0.0	0.0	0.00180722	0.0	0.0	2.5e-07	533.45281099	745.27226555	766.47608893	11.01118733	-0.02865442	-0.36781942
0.05269	7.79027	0.00024777	1e-08	0.0	0.0	0.0018046	0.0	0.0	2.5e-07	533.71464965	745.21770302	766.39890761	10.99250385	-0.02850889	-0.3677588
0.05279	7.80219	0.00025041	1e-08	0.0	0.0	0.00180195	0.0	0.0	2.5e-07	533.97599748	745.16323519	766.32185276	10.97384956	-0.02836322	-0.36769829
0.05289	7.8141	0.00025307	1e-08	0.0	0.0	0.00179929	0.0	0.0	2.5e-07	534.23685536	745.10886211	766.24492419	10.95522438	-0.02821741	-0.36763788
0.05299	7.82599	0.00025575	1e-08	0.0	0.0	0.00179661	0.0	0.0	2.6e-07	534.49722417	745.05458382	766.16812169	10.93662825	-0.02807145	-0.36757756
0.05309	7.83787	0.00025845	1e-08	0.0	0.0	0.0017939	0.0	0.0	2.6e-07	534.75710478	745.00040038	766.09144506	10.91806112	-0.02792536	-0.36751734
0.05319	7.84974	0.00026116	1e-08	0.0	0.0	0.00179119	0.0	0.0	2.6e-07	535.01649805	744.94631182	766.0148941	10.89952292	-0.02777913	-0.36745723
0.05329	7.8616	0.0002639	1e-08	0.0	0.0	0.00178845	0.0	0.0	2.6e-07	535.27540487	744.8923182	765.93846863	10.88101359	-0.02763276	-0.36739721
0.05339	7.87344	0.00026665	1e-08	0.0	0.0	0.00178569	0.0	0.0	2.7e-07	535.53382609	744.83841959	765.86216843	10.86253306	-0.02748624	-0.36733728
0.05349	7.88527	0.00026942	1e-08	0.0	0.0	0.00178292	0.0	0.0	2.7e-07	535.79176259	744.78461604	765.7859933	10.84408128	-0.02733958	-0.36727746
0.05359	7.89709	0.00027221	1e-08	0.0	0.0	0.00178012	0.0	0.0	2.7e-07	536.04921523	744.73090761	765.70994307	10.82565818	-0.02719278	-0.36721774
0.05369	7.90889	0.00027502	1e-08	0.0	0.0	0.00177731	1e-08	0.0	2.8e-07	536.30618488	744.67729383	765.63401752	10.80726374	-0.02704746	-0.36715811
0.05379	7.92068	0.00027785	1e-08	0.0	0.0	0.00177448	1e-08	0.0	2.8e-07	536.56267239	744.62377324	765.55821647	10.78889784	-0.02690087	-0.36709858
0.05389	7.93246	0.0002807	1e-08	0.0	0.0	0.00177163	1e-08	0.0	2.8e-07	536.81867863	744.57034721	765.48253972	10.77056044	-0.02675421	-0.36703915
0.05399	7.94422	0.00028356	1e-08	0.0	0.0	0.00176876	1e-08	0.0	2.8e-07	537.07420446	744.51701574	765.40698708	10.75225147	-0.02660748	-0.36697982
0.05409	7.95597	0.00028645	1e-08	0.0	0.0	0.00176587	1e-08	0.0	2.9e-07	537.32925073	744.46377878	765.33155834	10.73397088	-0.02646069	-0.36692058
0.05419	7.96771	0.00028935	1e-08	0.0	0.0	0.00176297	1e-08	0.0	2.9e-07	537.58381832	744.4106363	765.25625332	10.71571861	-0.02631383	-0.36686144
0.05429	7.97944	0.00029227	1e-08	0.0	0.0	0.00176005	1e-08	0.0	2.9e-07	537.83790807	744.35758826	765.18107182	10.69749459	-0.02616692	-0.3668024
0.05439	7.99115	0.00029521	1e-08	0.0	0.0	0.0017571	1e-08	0.0	3e-07	538.09152084	744.3046346	765.10601365	10.67929876	-0.02601996	-0.36674345
0.05449	8.00285	0.00029817	1e-08	0.0	0.0	0.00175414	1e-08	0.0	3e-07	538.34465748	744.25177529	765.03107861	10.66113107	-0.02587295	-0.3666846
0.05459	8.01453	0.00030114	1e-08	0.0	0.0	0.00175116	1e-08	0.0	3e-07	538.59731885	744.19901026	764.95626652	10.64299144	-0.0257259	-0.36662585
0.05469	8.02621	0.00030414	1e-08	0.0	0.0	0.00174816	1e-08	0.0	3e-07	538.84950579	744.14633947	764.88157718	10.62487982	-0.02557882	-0.36656719
0.05479	8.03786	0.00030715	1e-08	0.0	0.0	0.00174515	1e-08	0.0	3.1e-07	539.10121915	744.09376284	764.8070104	10.60679615	-0.02543169	-0.36650863
0.05489	8.04951	0.00031018	1e-08	0.0	0.0	0.00174211	1e-08	0.0	3.1e-07	539.3524598	744.04128031	764.73256599	10.58874036	-0.02528454	-0.36645017
0.05499	8.06114	0.00031323	1e-08	0.0	0.0	0.00173906	1e-08	0.0	3.1e-07	539.60322856	743.98889181	764.65824376	10.5707124	-0.02513737	-0.3663918
0.05509	8.07276	0.0003163	1e-08	0.0	0.0	0.00173598	1e-08	0.0	3.2e-07	539.85352629	743.93659787	764.58404351	10.55271196	-0.02498884	-0.36633353
0.05519	8.08437	0.00031939	1e-08	0.0	0.0	0.00173289	1e-08	0.0	3.2e-07	540.10335382	743.88439907	764.50996506	10.53473939	-0.02484123	-0.36627535
0.05529	8.09596	0.0003225	1e-08	0.0	0.0	0.00172978	1e-08	0.0	3.2e-07	540.352712	743.83229459	764.43600822	10.51679445	-0.02469355	-0.36621727
0.05539	8.10754	0.00032562	1e-08	0.0	0.0	0.00172666	1e-08	0.0	3.3e-07	540.60160167	743.78028443	764.36217279	10.49887707	-0.02454579	-0.36615929
0.05549	8.11911	0.00032876	1e-08	0.0	0.0	0.00172351	1e-08	0.0	3.3e-07	540.85002368	743.72836856	764.2884586	10.4809872	-0.02439797	-0.3661014
0.05559	8.13066	0.00033192	1e-08	0.0	0.0	0.00172034	1e-08	0.0	3.3e-07	541.09797886	743.67654698	764.21486545	10.46312477	-0.02425007	-0.3660436
0.05569	8.1422	0.0003351	1e-08	0.0	0.0	0.00171716	1e-08	0.0	3.4e-07	541.34546805	743.62481968	764.14139315	10.44528972	-0.02410211	-0.3659859
0.05579	8.15373	0.0003383	1e-08	0.0	0.0	0.00171396	1e-08	0.0	3.4e-07	541.59249209	743.57318664	764.06804153	10.42748199	-0.02395407	-0.3659283
0.05589	8.16524	0.00034152	1e-08	0.0	0.0	0.00171074	1e-08	0.0	3.4e-07	541.83905182	743.52164786	763.99481038	10.40970151	-0.02380596	-0.36587078
0.05599	8.17674	0.00034475	1e-08	0.0	0.0	0.0017075	1e-08	0.0	3.5e-07	542.08514806	743.47020334	763.92169953	10.39194823	-0.02365778	-0.36581337
0.05609	8.18822	0.000348	1e-08	0.0	0.0	0.00170425	1e-08	0.0	3.5e-07	542.33078166	743.41885307	763.84870878	10.37422208	-0.02350953	-0.36575605
0.05619	8.1997	0.00035127	1e-08	0.0	0.0	0.00170097	1e-08	0.0	3.5e-07	542.57595344	743.36759704	763.77583796	10.35652299	-0.0233612	-0.36569882
0.05629	8.21115	0.00035456	1e-08	0.0	0.0	0.00169768	1e-08	0.0	3.5e-07	542.82066424	743.31643527	763.70308688	10.33885091	-0.0232128	-0.36564168
0.05639	8.2226	0.00035787	1e-08	0.0	0.0	0.00169437	1e-08	0.0	3.6e-07	543.06491488	743.26536774	763.63045535	10.32120578	-0.02306432	-0.36558464
0.05649	8.23403	0.00036119	1e-08	0.0	0.0	0.00169104	1e-08	0.0	3.6e-07	543.30870618	743.21439383	763.55794319	10.30358749	-0.02291666	-0.3655277
0.05659	8.24545	0.00036453	1e-08	0.0	0.0	0.0016877	1e-08	0.0	3.6e-07	543.55203898	743.16351332	763.48555022	10.28599604	-0.02276829	-0.36547085
0.05669	8.25685	0.0003679	1e-08	0.0	0.0	0.00168433	1e-08	0.0	3.7e-07	543.7949141	743.11272665	763.41327625	10.26843135	-0.02261988	-0.36541409
0.05679	8.26825	0.00037127	1e-08	0.0	0.0	0.00168095	1e-08	0.0	3.7e-07	544.03733236	743.06203379	763.34112111	10.25089335	-0.02247143	-0.36535742
0.05689	8.27962	0.00037467	1e-08	0.0	0.0	0.00167755	1e-08	0.0	3.8e-07	544.27929459	743.01143467	763.2690846	10.23338198	-0.02232294	-0.36530085
0.05699	8.29099	0.00037808	2e-08	0.0	0.0	0.00167413	1e-08	0.0	3.8e-07	544.52080162	742.96092925	763.19716655	10.21589717	-0.02217442	-0.36524437
0.05709	8.30234	0.00038151	2e-08	0.0	0.0	0.00167069	1e-08	0.0	3.8e-07	544.76185426	742.91051748	763.12536677	10.19843887	-0.02202586	-0.36518798
0.05719	8.31367	0.00038496	2e-08	0.0	0.0	0.00166724	1e-08	0.0	3.9e-07	545.00245332	742.86019928	763.05368509	10.18100702	-0.02187726	-0.36513169
0.05729	8.325	0.00038843	2e-08	0.0	0.0	0.00166377	1e-08	0.0	3.9e-07	545.24259964	742.80997461	762.98212132	10.16360154	-0.02172863	-0.36507549
0.05739	8.33631	0.00039192	2e-08	0.0	0.0	0.00166028	1e-08	0.0	3.9e-07	545.48229403	742.7598434	762.91067528	10.14622237	-0.02157997	-0.36501938
0.05749	8.3476	0.00039542	2e-08	0.0	0.0	0.00165678	1e-08	0.0	4e-07	545.7215373	742.70980559	762.8393468	10.12886947	-0.02143128	-0.36496336
0.05759	8.35888	0.00039894	2e-08	0.0	0.0	0.00165325	1e-08	0.0	4e-07	545.96033027	742.65986111	762.76813569	10.11154275	-0.02128256	-0.36490744
0.05769	8.37015	0.00040247	2e-08	0.0	0.0	0.00164971	1e-08	0.0	4e-07	546.19867375	742.6100099	762.69704178	10.09424216	-0.02113381	-0.3648516
0.05779	8.38141	0.00040603	2e-08	0.0	0.0	0.00164615	2e-08	0.0	4.1e-07	546.43656856	742.56025189	762.62606488	10.07696764	-0.02098503	-0.36479586
0.05789	8.39265	0.0004096	2e-08	0.0	0.0	0.00164258	2e-08	0.0	4.1e-07	546.67401549	742.51058679	762.55520482	10.05971901	-0.02083642	-0.36474021
0.05799	8.40387	0.00041319	2e-08	0.0	0.0	0.00163899	2e-08	0.0	4.1e-07	546.91101536	742.46101456	762.48446142	10.04249639	-0.02068764	-0.36468466
0.05809	8.41509	0.00041679	2e-08	0.0	0.0	0.00163538	2e-08	0.0	4.2e-07	547.14756898	742.4115352	762.41383451	10.02529965	-0.02053886	-0.36462919
0.05819	8.42629	0.00042041	2e-08	0.0	0.0	0.00163175	2e-08	0.0	4.2e-07	547.38367716	742.36214861	762.34332391	10.00812872	-0.02039006	-0.36457382
0.05829	8.43747	0.00042405	2e-08	0.0	0.0	0.00162811	2e-08	0.0	4.2e-07	547.61934071	742.31285469	762.27292944	9.99098354	-0.02024124	-0.36451853
0.05839	8.44864	0.00042771	2e-08	0.0	0.0	0.00162444	2e-08	0.0	4.3e-07	547.85456042	742.26365333	762.20265093	9.97386404	-0.02009242	-0.36446334
0.05849	8.4598	0.00043138	2e-08	0.0	0.0	0.00162077	2e-08	0.0	4.3e-07	548.08933711	742.21454444	762.13248819	9.95677015	-0.01994359	-0.36440824
0.05859	8.47095	0.00043507	2e-08	0.0	0.0	0.00161707	2e-08	0.0	4.4e-07	548.32367158	742.16552791	762.06244107	9.93970183	-0.01979475	-0.36435323
0.05869	8.48208	0.00043878	2e-08	0.0	0.0	0.00161336	2e-08	0.0	4.4e-07	548.55756462	742.11660361	761.99250937	9.922659	-0.01964591	-0.36429831
0.05879	8.49319	0.0004425	2e-08	0.0	0.0	0.00160964	2e-08	0.0	4.4e-07	548.79101704	742.06777143	761.92269293	9.90564159	-0.01949706	-0.36424348
0.05889	8.50429	0.00044624	2e-08	0.0	0.0	0.00160589	2e-08	0.0	4.5e-07	549.02402964	742.01903126	761.85299158	9.88864955	-0.01934822	-0.36418874
0.05899	8.51538	0.00044999	2e-08	0.0	0.0	0.00160213	2e-08	0.0	4.5e-07	549.25660322	741.97038296	761.78340514	9.87168282	-0.01919937	-0.36413409
0.05909	8.52646	0.00045376	2e-08	0.0	0.0	0.00159836	2e-08	0.0	4.5e-07	549.48873857	741.9218264	761.71393343	9.85474132	-0.01905053	-0.36407954
0.05919	8.53752	0.00045755	2e-08	0.0	0.0	0.00159456	2e-08	0.0	4.6e-07	549.72043649	741.87336146	761.6445763	9.837825	-0.01890169	-0.36402507
0.05929	8.54856	0.00046136	2e-08	0.0	0.0	0.00159075	2e-08	0.0	4.6e-07	549.95169776	741.82498846	761.57533355	9.82093362	-0.01875232	-0.36397069
0.05939	8.55959	0.00046517	3e-08	0.0	0.0	0.00158693	2e-08	0.0	4.7e-07	550.18252317	741.77670706	761.50620503	9.80406741	-0.01860334	-0.3639164
0.05949	8.57061	0.00046901	3e-08	0.0	0.0	0.00158309	2e-08	0.0	4.7e-07	550.41291353	741.72851705	761.43719056	9.78722618	-0.01845435	-0.3638622
0.05959	8.58162	0.00047286	3e-08	0.0	0.0	0.00157923	2e-08	0.0	4.7e-07	550.64286962	741.6804183	761.36828998	9.77040986	-0.01830535	-0.36380809
0.05969	8.59261	0.00047673	3e-08	0.0	0.0	0.00157536	2e-08	0.0	4.8e-07	550.87239224	741.63241068	761.2995031	9.75361839	-0.01815633	-0.36375407
0.05979	8.60358	0.00048061	3e-08	0.0	0.0	0.00157147	2e-08	0.0	4.8e-07	551.10148217	741.58449406	761.23082977	9.73685171	-0.0180073	-0.36370014
0.05989	8.61454	0.00048451	3e-08	0.0	0.0	0.00156757	2e-08	0.0	4.9e-07	551.33014019	741.53666832	761.16226981	9.72010975	-0.01785826	-0.3636463
0.05999	8.62549	0.00048842	3e-08	0.0	0.0	0.00156365	3e-08	0.0	4.9e-07	551.5583671	741.48893332	761.09382305	9.70339244	-0.01770921	-0.36359254
0.06009	8.63642	0.00049235	3e-08	0.0	0.0	0.00155972	3e-08	0.0	4.9e-07	551.78616368	741.44128893	761.02548933	9.68669972	-0.01756014	-0.36353888
0.06019	8.64734	0.00049629	3e-08	0.0	0.0	0.00155577	3e-08	0.0	5e-07	552.01353071	741.393735	760.95726847	9.67003154	-0.01741106	-0.3634853
0.06029	8.65825	0.00050025	3e-08	0.0	0.0	0.00155181	3e-08	0.0	5e-07	552.24046897	741.34627139	760.88916032	9.65338781	-0.01726197	-0.36343181
0.06039	8.66914	0.00050423	3e-08	0.0	0.0	0.00154783	3e-08	0.0	5e-07	552.46697925	741.29889797	760.8211647	9.63676849	-0.01711286	-0.36337842
0.06049	8.68001	0.00050821	3e-08	0.0	0.0	0.00154383	3e-08	0.0	5.1e-07	552.69306232	741.25161458	760.75328145	9.62017349	-0.01696374	-0.3633251
0.06059	8.69087	0.00051222	3e-08	0.0	0.0	0.00153983	3e-08	0.0	5.1e-07	552.91871896	741.20442107	760.6855104	9.60360271	-0.01681452	-0.36327188
0.06069	8.70172	0.00051624	3e-08	0.0	0.0	0.0015358	3e-08	0.0	5.2e-07	553.14394994	741.15731758	760.61785139	9.58705609	-0.0166652	-0.36321875
0.06079	8.71255	0.00052027	3e-08	0.0	0.0	0.00153176	3e-08	0.0	5.2e-07	553.36875603	741.11030378	760.55030424	9.57053367	-0.01651596	-0.3631657
0.06089	8.72337	0.00052431	3e-08	0.0	0.0	0.00152771	3e-08	0.0	5.2e-07	553.59313801	741.0633795	760.4828688	9.55403531	-0.0163667	-0.36311274
0.06099	8.73418	0.00052837	3e-08	0.0	0.0	0.00152365	3e-08	0.0	5.3e-07	553.81709667	741.0165446	760.4155449	9.53756096	-0.01621741	-0.36305987
0.06109	8.74497	0.00053245	4e-08	0.0	0.0	0.00151957	3e-08	0.0	5.3e-07	554.04063276	740.96979894	760.34833238	9.52111054	-0.01606809	-0.36300708
0.06119	8.75574	0.00053654	4e-08	0.0	0.0	0.00151547	3e-08	0.0	5.4e-07	554.26374706	740.92314236	760.28123107	9.50468399	-0.01591874	-0.36295439
0.06129	8.7665	0.00054064	4e-08	0.0	0.0	0.00151136	3e-08	0.0	5.4e-07	554.48644034	740.87657473	760.21424081	9.48828126	-0.01576935	-0.36290178
0.06139	8.77725	0.00054476	4e-08	0.0	0.0	0.00150724	4e-08	1e-08	5.5e-07	554.70871336	740.83009589	760.14736144	9.47190226	-0.01561993	-0.36284926
0.06149	8.78798	0.00054889	4e-08	0.0	0.0	0.00150311	4e-08	1e-08	5.5e-07	554.93056689	740.78370568	760.08059279	9.45554693	-0.01547048	-0.36279682
0.06159	8.7987	0.00055303	4e-08	0.0	0.0	0.00149896	4e-08	1e-08	5.5e-07	555.15200171	740.73740396	760.01393471	9.43921522	-0.01532098	-0.36274447
0.06169	8.8094	0.00055719	4e-08	0.0	0.0	0.00149479	4e-08	1e-08	5.6e-07	555.37301856	740.69119058	759.94738703	9.42290705	-0.01517145	-0.36269221
0.06179	8.82009	0.00056136	4e-08	0.0	0.0	0.00149062	4e-08	1e-08	5.6e-07	555.59361822	740.64506536	759.88094959	9.40662236	-0.01502187	-0.36264003
0.06189	8.83077	0.00056554	4e-08	0.0	0.0	0.00148643	4e-08	1e-08	5.7e-07	555.81380144	740.59902817	759.81462224	9.39036107	-0.01487225	-0.36258794
0.06199	8.84143	0.00056973	4e-08	0.0	0.0	0.00148223	4e-08	1e-08	5.7e-07	556.03356899	740.55307883	759.7484048	9.37412304	-0.01472278	-0.36253594
0.06209	8.85207	0.00057394	4e-08	0.0	0.0	0.00147801	4e-08	1e-08	5.7e-07	556.2529216	740.50721696	759.68229713	9.35790835	-0.01457313	-0.36248402
0.06219	8.8627	0.00057816	4e-08	0.0	0.0	0.00147379	4e-08	1e-08	5.8e-07	556.47186004	740.46144257	759.61629906	9.34171687	-0.01442343	-0.36243219
0.06229	8.87332	0.0005824	4e-08	0.0	0.0	0.00146955	4e-08	1e-08	5.8e-07	556.69038507	740.41575547	759.55041044	9.32554853	-0.01427369	-0.36238045
0.06239	8.88392	0.00058664	5e-08	0.0	0.0	0.0014653	4e-08	1e-08	5.9e-07	556.90849745	740.37015551	759.4846311	9.30940327	-0.0141239	-0.36232879
0.06249	8.8945	0.0005909	5e-08	0.0	0.0	0.00146103	4e-08	1e-08	5.9e-07	557.12619793	740.3246425	759.41896089	9.29328102	-0.01397407	-0.36227722
0.06259	8.90508	0.00059517	5e-08	0.0	0.0	0.00145675	5e-08	1e-08	6e-07	557.34348725	740.27921626	759.35339965	9.2771817	-0.01382418	-0.36222573
0.06269	8.91563	0.00059945	5e-08	0.0	0.0	0.00145247	5e-08	1e-08	6e-07	557.56036617	740.23387662	759.28794723	9.26110526	-0.01367424	-0.36217433
0.06279	8.92618	0.00060375	5e-08	0.0	0.0	0.00144817	5e-08	1e-08	6e-07	557.77683543	740.1886234	759.22260346	9.24505163	-0.01352425	-0.36212301
0.06289	8.9367	0.00060805	5e-08	0.0	0.0	0.00144385	5e-08	1e-08	6.1e-07	557.9928958	740.14345641	759.1573682	9.22902074	-0.01337421	-0.36207178
0.06299	8.94722	0.00061237	5e-08	0.0	0.0	0.00143953	5e-08	1e-08	6.1e-07	558.20854799	740.09837547	759.09224129	9.21301253	-0.01322411	-0.36202063
0.06309	8.95771	0.0006167	5e-08	0.0	0.0	0.0014352	5e-08	1e-08	6.2e-07	558.42379278	740.05338039	759.02722256	9.19702691	-0.01307394	-0.36196957
0.06319	8.9682	0.00062104	5e-08	0.0	0.0	0.00143085	5e-08	1e-08	6.2e-07	558.63863089	740.008471	758.96231187	9.18106384	-0.01292372	-0.3619186
0.06329	8.97866	0.00062539	5e-08	0.0	0.0	0.00142649	5e-08	1e-08	6.3e-07	558.85306306	739.96364708	758.89750907	9.16512324	-0.01277343	-0.3618677
0.06339	8.98912	0.00062975	5e-08	0.0	0.0	0.00142213	5e-08	1e-08	6.3e-07	559.06709005	739.91890844	758.83281399	9.14920493	-0.01262325	-0.3618169
0.06349	8.99955	0.00063412	6e-08	0.0	0.0	0.00141775	5e-08	1e-08	6.3e-07	559.28071255	739.87425477	758.7682265	9.13330903	-0.01247289	-0.36176618
0.06359	9.00998	0.0006385	6e-08	0.0	0.0	0.00141336	6e-08	1e-08	6.4e-07	559.49393134	739.82968596	758.70374642	9.1174354	-0.01232245	-0.36171554
0.06369	9.02039	0.0006429	6e-08	0.0	0.0	0.00140896	6e-08	1e-08	6.4e-07	559.70674713	739.78520181	758.63937362	9.10158396	-0.01217195	-0.36166498
0.06379	9.03078	0.0006473	6e-08	0.0	0.0	0.00140455	6e-08	1e-08	6.5e-07	559.91916067	739.74080211	758.57510794	9.08575464	-0.01202139	-0.36161451
0.06389	9.04116	0.00065171	6e-08	0.0	0.0	0.00140013	6e-08	1e-08	6.5e-07	560.13117269	739.69648665	758.51094922	9.06994739	-0.01187076	-0.36156413
0.06399	9.05152	0.00065614	6e-08	0.0	0.0	0.0013957	6e-08	1e-08	6.6e-07	560.34278392	739.65225523	758.44689732	9.05416213	-0.01172005	-0.36151382
0.06409	9.06187	0.00066057	6e-08	0.0	0.0	0.00139126	6e-08	1e-08	6.6e-07	560.55399508	739.60810763	758.38295209	9.03839879	-0.01156927	-0.36146361
0.06419	9.0722	0.00066501	6e-08	0.0	0.0	0.00138681	6e-08	1e-08	6.7e-07	560.7648069	739.56404364	758.31911338	9.0226573	-0.01141842	-0.36141347
0.06429	9.08252	0.00066946	6e-08	0.0	0.0	0.00138235	6e-08	1e-08	6.7e-07	560.97522012	739.52006303	758.25538103	9.00693759	-0.01126749	-0.36136342
0.06439	9.09282	0.00067393	6e-08	0.0	0.0	0.00137788	7e-08	1e-08	6.7e-07	561.18523544	739.4761656	758.1917549	8.9912396	-0.01111648	-0.36131345
0.06449	9.10311	0.0006784	7e-08	0.0	0.0	0.0013734	7e-08	1e-08	6.8e-07	561.39485361	739.43235111	758.12823484	8.97556326	-0.0109654	-0.36126357
0.06459	9.11338	0.00068287	7e-08	0.0	0.0	0.00136892	7e-08	1e-08	6.8e-07	561.60407533	739.38861934	758.0648207	8.9599085	-0.01081422	-0.36121377
0.06469	9.12364	0.00068736	7e-08	0.0	0.0	0.00136442	7e-08	1e-08	6.9e-07	561.81290132	739.34497008	758.00151233	8.94427524	-0.01066297	-0.36116405
0.06479	9.13388	0.00069186	7e-08	0.0	0.0	0.00135992	7e-08	1e-08	6.9e-07	562.02133231	739.30140316	757.93830959	8.92866327	-0.01051155	-0.36111441
0.06489	9.14411	0.00069636	7e-08	0.0	0.0	0.00135541	7e-08	1e-08	7e-07	562.22936898	739.25791849	757.87521233	8.91307278	-0.01036009	-0.36106486
0.06499	9.15432	0.00070088	7e-08	0.0	0.0	0.00135089	7e-08	1e-08	7e-07	562.43701208	739.21451571	757.8122204	8.89750358	-0.01020854	-0.36101539
0.06509	9.16452	0.0007054	7e-08	0.0	0.0	0.00134636	8e-08	1e-08	7.1e-07	562.64426231	739.17119458	757.74933366	8.8819556	-0.01005689	-0.36096601
0.06519	9.1747	0.00070993	7e-08	0.0	0.0	0.00134182	8e-08	1e-08	7.1e-07	562.85112037	739.12795489	757.68655196	8.86642878	-0.00990514	-0.3609167
0.06529	9.18487	0.00071446	8e-08	0.0	0.0	0.00133728	8e-08	1e-08	7.2e-07	563.05758699	739.08479641	757.62387516	8.85092304	-0.00975329	-0.36086748
0.06539	9.19502	0.00071901	8e-08	0.0	0.0	0.00133273	8e-08	1e-08	7.2e-07	563.26366286	739.04171891	757.56130311	8.83543831	-0.00960133	-0.36081834
0.06549	9.20515	0.00072356	8e-08	0.0	0.0	0.00132817	8e-08	1e-08	7.2e-07	563.4693487	738.99872216	757.49883567	8.81997453	-0.00944927	-0.36076928
0.06559	9.21527	0.00072812	8e-08	0.0	0.0	0.0013236	8e-08	1e-08	7.3e-07	563.67464521	738.95580592	757.43647269	8.80453162	-0.00929709	-0.36072031
0.06569	9.22538	0.00073268	8e-08	0.0	0.0	0.00131903	9e-08	1e-08	7.3e-07	563.87955308	738.91296997	757.37421403	8.78910951	-0.0091448	-0.36067141
0.06579	9.23546	0.00073725	8e-08	0.0	0.0	0.00131445	9e-08	1e-08	7.4e-07	564.08407302	738.87021407	757.31205955	8.77370813	-0.00899239	-0.3606226
0.06589	9.24554	0.00074183	8e-08	0.0	0.0	0.00130986	9e-08	1e-08	7.4e-07	564.28820572	738.82753798	757.25000911	8.75832741	-0.00883986	-0.36057387
0.06599	9.2556	0.00074642	8e-08	0.0	0.0	0.00130527	9e-08	1e-08	7.5e-07	564.49195189	738.78494147	757.18806256	8.74296728	-0.00868721	-0.36052522
0.06609	9.26564	0.00075101	9e-08	0.0	0.0	0.00130067	9e-08	1e-08	7.5e-07	564.69531222	738.74242429	757.12621977	8.72762767	-0.00853443	-0.36047665
0.06619	9.27566	0.00075561	9e-08	0.0	0.0	0.00129606	9e-08	1e-08	7.6e-07	564.8982874	738.69998633	757.06448059	8.71230829	-0.00838152	-0.36042817
0.06629	9.28568	0.00076021	9e-08	0.0	0.0	0.00129145	1e-07	1e-08	7.6e-07	565.1008781	738.65762738	757.00284488	8.69700944	-0.00822848	-0.36037976
0.06639	9.29567	0.00076482	9e-08	0.0	0.0	0.00128683	1e-07	1e-08	7.7e-07	565.30308503	738.61534712	756.94131251	8.68173088	-0.00807531	-0.36033144
0.06649	9.30565	0.00076943	9e-08	0.0	0.0	0.00128221	1e-07	1e-08	7.7e-07	565.50490887	738.57314532	756.87988332	8.66647254	-0.007922	-0.3602832
0.06659	9.31562	0.00077405	9e-08	0.0	0.0	0.00127758	1e-07	1e-08	7.8e-07	565.70635031	738.53102175	756.8185572	8.65123435	-0.00776855	-0.36023504
0.06669	9.32556	0.00077868	9e-08	0.0	0.0	0.00127295	1e-07	2e-08	7.8e-07	565.90741004	738.48897617	756.75733398	8.63601624	-0.00761495	-0.36018696
0.06679	9.3355	0.00078331	1e-07	0.0	0.0	0.00126831	1e-07	2e-08	7.8e-07	566.10808872	738.44700834	756.69621355	8.62081814	-0.00746121	-0.36013896
0.06689	9.34541	0.00078795	1e-07	0.0	0.0	0.00126367	1.1e-07	2e-08	7.9e-07	566.30838705	738.40511803	756.63519576	8.60563996	-0.00730732	-0.36009104
0.06699	9.35532	0.00079259	1e-07	0.0	0.0	0.00125902	1.1e-07	2e-08	7.9e-07	566.5083057	738.36330502	756.57428047	8.59048165	-0.00715327	-0.3600432
0.06709	9.3652	0.00079723	1e-07	0.0	0.0	0.00125437	1.1e-07	2e-08	8e-07	566.70784534	738.32156905	756.51346754	8.57534311	-0.00699906	-0.35999544
0.06719	9.37507	0.00080188	1e-07	0.0	0.0	0.00124971	1.1e-07	2e-08	8e-07	566.90700666	738.27990991	756.45275685	8.5602243	-0.0068447	-0.35994776
0.06729	9.38492	0.00080653	1e-07	0.0	0.0	0.00124505	1.1e-07	2e-08	8.1e-07	567.10579031	738.23832735	756.39214826	8.54512512	-0.00669017	-0.35990016
0.06739	9.39476	0.00081119	1.1e-07	0.0	0.0	0.00124038	1.2e-07	2e-08	8.1e-07	567.30419698	738.19682114	756.33164162	8.5300455	-0.00653547	-0.35985265
0.06749	9.40459	0.00081585	1.1e-07	0.0	0.0	0.00123571	1.2e-07	2e-08	8.2e-07	567.50222732	738.15539105	756.27123681	8.51498538	-0.0063806	-0.35980521
0.06759	9.41439	0.00082051	1.1e-07	0.0	0.0	0.00123104	1.2e-07	2e-08	8.2e-07	567.69988199	738.11403697	756.2109337	8.49994444	-0.00622558	-0.35975785
0.06769	9.42418	0.00082518	1.1e-07	0.0	0.0	0.00122637	1.2e-07	2e-08	8.3e-07	567.89716166	738.07275866	756.15073214	8.48492301	-0.00607037	-0.35971057
0.06779	9.43396	0.00082985	1.1e-07	0.0	0.0	0.00122169	1.3e-07	2e-08	8.3e-07	568.094067	738.03155583	756.090632	8.46992083	-0.00591497	-0.35966337
0.06789	9.44371	0.00083452	1.1e-07	0.0	0.0	0.001217	1.3e-07	2e-08	8.4e-07	568.29059865	737.99042826	756.03063317	8.45493785	-0.00575939	-0.35961625
0.06799	9.45346	0.00083919	1.2e-07	0.0	0.0	0.00121232	1.3e-07	2e-08	8.4e-07	568.48675729	737.94937573	755.97073549	8.43997397	-0.00560363	-0.35956921
0.06809	9.46318	0.00084387	1.2e-07	0.0	0.0	0.00120763	1.3e-07	2e-08	8.4e-07	568.68254355	737.90839802	755.91093884	8.42502913	-0.00544767	-0.35952225
0.06819	9.47289	0.00084855	1.2e-07	0.0	0.0	0.00120294	1.4e-07	2e-08	8.5e-07	568.8779581	737.86749489	755.85124308	8.41010324	-0.00529151	-0.35947537
0.06829	9.48259	0.00085324	1.2e-07	0.0	0.0	0.00119825	1.4e-07	2e-08	8.5e-07	569.07300159	737.82666614	755.7916481	8.39519624	-0.00513515	-0.35942857
0.06839	9.49227	0.00085792	1.2e-07	0.0	0.0	0.00119356	1.4e-07	2e-08	8.6e-07	569.26767466	737.78591155	755.73215375	8.38030805	-0.0049786	-0.35938185
0.06849	9.50193	0.00086261	1.2e-07	0.0	0.0	0.00118886	1.4e-07	2e-08	8.6e-07	569.46197796	737.7452309	755.67275991	8.36543859	-0.00482183	-0.35933521
0.06859	9.51157	0.00086729	1.3e-07	0.0	0.0	0.00118416	1.5e-07	2e-08	8.7e-07	569.65591213	737.70462397	755.61346645	8.35058778	-0.00466486	-0.35928864
0.06869	9.5212	0.00087198	1.3e-07	0.0	0.0	0.00117947	1.5e-07	2e-08	8.7e-07	569.84947781	737.66409055	755.55427323	8.33575556	-0.00450767	-0.35924215
0.06879	9.53082	0.00087667	1.3e-07	0.0	0.0	0.00117477	1.5e-07	2e-08	8.8e-07	570.04267565	737.62363043	755.49518014	8.32094183	-0.00435026	-0.35919575
0.06889	9.54041	0.00088137	1.3e-07	0.0	0.0	0.00117006	1.5e-07	2e-08	8.8e-07	570.23550628	737.5832434	755.43618704	8.30614653	-0.00419263	-0.35914942
0.06899	9.54999	0.00088606	1.3e-07	0.0	0.0	0.00116536	1.6e-07	2e-08	8.9e-07	570.42797033	737.5429293	755.37729381	8.29136929	-0.00403495	-0.35910317
0.06909	9.55956	0.00089075	1.4e-07	0.0	0.0	0.00116066	1.6e-07	2e-08	8.9e-07	570.62006843	737.50268791	755.31850032	8.27661053	-0.00387691	-0.35905699
0.06919	9.56911	0.00089544	1.4e-07	0.0	0.0	0.00115596	1.6e-07	2e-08	9e-07	570.81180121	737.46251901	755.25980645	8.26186995	-0.00371865	-0.3590109
0.06929	9.57864	0.00090014	1.4e-07	0.0	0.0	0.00115125	1.6e-07	2e-08	9e-07	571.0031693	737.4224224	755.20121206	8.24714748	-0.00356016	-0.35896488
0.06939	9.58815	0.00090483	1.4e-07	0.0	0.0	0.00114655	1.7e-07	2e-08	9.1e-07	571.19417333	737.38239789	755.14271704	8.23244303	-0.00340143	-0.35891895
0.06949	9.59765	0.00090953	1.4e-07	0.0	0.0	0.00114184	1.7e-07	3e-08	9.1e-07	571.38481392	737.34244527	755.08432126	8.21775653	-0.00324246	-0.35887309
0.06959	9.60713	0.00091422	1.5e-07	0.0	0.0	0.00113714	1.7e-07	3e-08	9.2e-07	571.57509168	737.30256437	755.02602459	8.2030879	-0.00308325	-0.3588273
0.06969	9.6166	0.00091891	1.5e-07	0.0	0.0	0.00113244	1.8e-07	3e-08	9.2e-07	571.76500725	737.26275498	754.96782691	8.18843706	-0.0029238	-0.3587816
0.06979	9.62605	0.0009236	1.5e-07	0.0	0.0	0.00112774	1.8e-07	3e-08	9.2e-07	571.95456123	737.22301693	754.90972811	8.17380393	-0.0027641	-0.35873597
0.06989	9.63548	0.0009283	1.5e-07	0.0	0.0	0.00112303	1.8e-07	3e-08	9.3e-07	572.14375423	737.18335002	754.85172804	8.15918843	-0.00260415	-0.35869042
0.06999	9.6449	0.00093299	1.6e-07	0.0	0.0	0.00111833	1.8e-07	3e-08	9.3e-07	572.33258687	737.14375408	754.79382661	8.14459048	-0.00244394	-0.35864495
0.07009	9.6543	0.00093767	1.6e-07	0.0	0.0	0.00111363	1.9e-07	3e-08	9.4e-07	572.52105975	737.10422892	754.73602367	8.13001001	-0.00228347	-0.35859956
0.07019	9.66368	0.00094236	1.6e-07	0.0	0.0	0.00110894	1.9e-07	3e-08	9.4e-07	572.70917348	737.06477437	754.67831912	8.11544693	-0.00212273	-0.35855424
0.07029	9.67305	0.00094705	1.6e-07	0.0	0.0	0.00110424	1.9e-07	3e-08	9.5e-07	572.89692867	737.02539027	754.62071283	8.10090108	-0.00196177	-0.358509
0.07039	9.68239	0.00095173	1.6e-07	0.0	0.0	0.00109954	2e-07	3e-08	9.5e-07	573.08432591	736.98607651	754.56320468	8.08637217	-0.00180064	-0.35846384
0.07049	9.69173	0.00095641	1.7e-07	0.0	0.0	0.00109485	2e-07	3e-08	9.6e-07	573.27136579	736.94683289	754.50579455	8.07186066	-0.00163915	-0.35841875
0.07059	9.70104	0.00096109	1.7e-07	0.0	0.0	0.00109016	2e-07	3e-08	9.6e-07	573.45804891	736.90765924	754.44848233	8.0573662	-0.00147738	-0.35837374
0.07069	9.71034	0.00096577	1.7e-07	0.0	0.0	0.00108547	2.1e-07	3e-08	9.7e-07	573.64437588	736.86855541	754.3912679	8.04288871	-0.00131534	-0.35832881
0.07079	9.71962	0.00097045	1.7e-07	0.0	0.0	0.00108079	2.1e-07	3e-08	9.7e-07	573.83034727	736.82952124	754.33415113	8.02842811	-0.00115302	-0.35828395
0.07089	9.72889	0.00097512	1.8e-07	0.0	0.0	0.0010761	2.1e-07	3e-08	9.8e-07	574.01596368	736.79055659	754.27713192	8.01398431	-0.00099042	-0.35823917
0.07099	9.73814	0.00097979	1.8e-07	0.0	0.0	0.00107142	2.2e-07	3e-08	9.8e-07	574.20122569	736.75166131	754.22021014	7.99955723	-0.00082754	-0.35819447
0.07109	9.74737	0.00098445	1.8e-07	0.0	0.0	0.00106674	2.2e-07	3e-08	9.9e-07	574.38613387	736.71283526	754.16338568	7.98514679	-0.00066437	-0.35814985
0.07119	9.75659	0.00098912	1.8e-07	0.0	0.0	0.00106207	2.2e-07	3e-08	9.9e-07	574.57068883	736.67407831	754.10665842	7.97075291	-0.00050091	-0.3581053
0.07129	9.76578	0.00099378	1.9e-07	0.0	0.0	0.0010574	2.3e-07	3e-08	1e-06	574.75489112	736.63539033	754.05002825	7.9563755	-0.00033716	-0.35806082
0.07139	9.77496	0.00099843	1.9e-07	0.0	0.0	0.00105273	2.3e-07	3e-08	1e-06	574.93874132	736.59677118	753.99349506	7.94201447	-0.0001731	-0.35801643
0.07149	9.78413	0.00100309	1.9e-07	0.0	0.0	0.00104807	2.4e-07	4e-08	1e-06	575.12224	736.55822075	753.93705873	7.92766975	-8.75e-06	-0.3579721
0.07159	9.79327	0.00100773	1.9e-07	0.0	0.0	0.00104341	2.4e-07	4e-08	1.01e-06	575.30538774	736.51973892	753.88071914	7.91334125	0.0001559	-0.35792786
0.07169	9.8024	0.00101238	2e-07	0.0	0.0	0.00103875	2.4e-07	4e-08	1.01e-06	575.4881851	736.48132559	753.82447619	7.89902852	0.00032072	-0.35788369
0.07179	9.81152	0.00101702	2e-07	0.0	0.0	0.0010341	2.5e-07	4e-08	1.02e-06	575.67063264	736.4429807	753.76832976	7.88473209	0.00048595	-0.3578396
0.07189	9.82061	0.00102165	2e-07	0.0	0.0	0.00102945	2.5e-07	4e-08	1.02e-06	575.85273092	736.40470412	753.71227974	7.8704516	0.00065148	-0.35779558
0.07199	9.82969	0.00102628	2e-07	0.0	0.0	0.00102481	2.5e-07	4e-08	1.03e-06	576.0344805	736.36649574	753.65632603	7.85618697	0.00081733	-0.35775164
0.07209	9.83875	0.00103091	2.1e-07	0.0	0.0	0.00102017	2.6e-07	4e-08	1.03e-06	576.21588193	736.32835547	753.60046851	7.84193812	0.00098348	-0.35770777
0.07219	9.84779	0.00103553	2.1e-07	0.0	0.0	0.00101554	2.6e-07	4e-08	1.04e-06	576.39693576	736.29028324	753.54470706	7.82770495	0.00114995	-0.35766398
0.07229	9.85682	0.00104014	2.1e-07	0.0	0.0	0.00101091	2.7e-07	4e-08	1.04e-06	576.57764255	736.25227895	753.48904159	7.81348737	0.00131673	-0.35762026
0.07239	9.86583	0.00104475	2.2e-07	0.0	0.0	0.00100629	2.7e-07	4e-08	1.05e-06	576.75800285	736.21434253	753.43347199	7.79928531	0.00148384	-0.35757662
0.07249	9.87482	0.00104936	2.2e-07	0.0	0.0	0.00100168	2.8e-07	4e-08	1.05e-06	576.93801718	736.17647393	753.37799813	7.78509867	0.00165127	-0.35753306
0.07259	9.88379	0.00105395	2.2e-07	0.0	0.0	0.00099707	2.8e-07	4e-08	1.06e-06	577.1176861	736.13867307	753.32261993	7.77092736	0.00181902	-0.35748957
0.07269	9.89275	0.00105855	2.2e-07	0.0	0.0	0.00099246	2.8e-07	4e-08	1.06e-06	577.29701014	736.1009399	753.26733727	7.7567713	0.0019871	-0.35744615
0.07279	9.90169	0.00106313	2.3e-07	0.0	0.0	0.00098786	2.9e-07	4e-08	1.06e-06	577.47598984	736.06327437	753.21215004	7.74263039	0.0021555	-0.35740281
0.07289	9.91061	0.00106771	2.3e-07	0.0	0.0	0.00098327	2.9e-07	4e-08	1.07e-06	577.65462573	736.02567643	753.15705814	7.72850454	0.00232425	-0.35735955
0.07299	9.91951	0.00107229	2.3e-07	0.0	0.0	0.00097868	3e-07	4e-08	1.07e-06	577.83291833	735.98814606	753.10206147	7.71439367	0.00249332	-0.35731636
0.07309	9.9284	0.00107685	2.4e-07	0.0	0.0	0.0009741	3e-07	5e-08	1.08e-06	578.01086817	735.95068322	753.04715991	7.70029708	0.00266259	-0.35727324
0.07319	9.93727	0.00108141	2.4e-07	0.0	0.0	0.00096953	3.1e-07	5e-08	1.08e-06	578.18847577	735.91328793	752.99235338	7.68621571	0.0028323	-0.3572302
0.07329	9.94612	0.00108597	2.4e-07	0.0	0.0	0.00096496	3.1e-07	5e-08	1.09e-06	578.36574165	735.87596015	752.93764176	7.67214901	0.00300234	-0.35718723
0.07339	9.95495	0.00109051	2.5e-07	0.0	0.0	0.00096041	3.2e-07	5e-08	1.09e-06	578.54266634	735.83869985	752.88302496	7.65809689	0.00317272	-0.35714434
0.07349	9.96377	0.00109505	2.5e-07	0.0	0.0	0.00095585	3.2e-07	5e-08	1.1e-06	578.71925033	735.80150705	752.82850286	7.64405927	0.00334344	-0.35710152
0.07359	9.97257	0.00109958	2.5e-07	0.0	0.0	0.00095131	3.2e-07	5e-08	1.1e-06	578.89549415	735.76438174	752.77407537	7.63003604	0.0035145	-0.35705878
0.07369	9.98135	0.00110411	2.5e-07	0.0	0.0	0.00094677	3.3e-07	5e-08	1.11e-06	579.07139829	735.72732393	752.7197424	7.61602711	0.0036859	-0.35701611
0.07379	9.99011	0.00110862	2.6e-07	0.0	0.0	0.00094224	3.3e-07	5e-08	1.11e-06	579.24696327	735.69033365	752.66550383	7.60203239	0.00385765	-0.35697351
0.07389	9.99886	0.00111313	2.6e-07	0.0	0.0	0.00093772	3.4e-07	5e-08	1.11e-06	579.42218958	735.65341091	752.61135957	7.58805179	0.00402974	-0.35693099
0.07399	10.00758	0.00111763	2.6e-07	0.0	0.0	0.00093321	3.4e-07	5e-08	1.12e-06	579.59707772	735.61655576	752.55730952	7.5740852	0.00420218	-0.35688855
0.07409	10.01629	0.00112212	2.7e-07	0.0	0.0	0.0009287	3.5e-07	5e-08	1.12e-06	579.77162818	735.57976824	752.50335358	7.56013253	0.00437497	-0.35684617
0.07419	10.02498	0.00112661	2.7e-07	0.0	0.0	0.00092421	3.5e-07	5e-08	1.13e-06	579.94584147	735.54304839	752.44949166	7.54619369	0.00454811	-0.35680387
0.07429	10.03365	0.00113108	2.7e-07	0.0	0.0	0.00091972	3.6e-07	5e-08	1.13e-06	580.11971805	735.50639627	752.39572366	7.53226858	0.0047216	-0.35676165
0.07439	10.04231	0.00113555	2.8e-07	0.0	0.0	0.00091524	3.6e-07	6e-08	1.14e-06	580.29325843	735.46981195	752.34204949	7.5183571	0.00489545	-0.3567195
0.07449	10.05095	0.00114	2.8e-07	0.0	0.0	0.00091077	3.7e-07	6e-08	1.14e-06	580.46646307	735.4332955	752.28846904	7.50445835	0.00506951	-0.35667742
0.07459	10.05957	0.00114445	2.8e-07	0.0	0.0	0.0009063	3.8e-07	6e-08	1.15e-06	580.63933246	735.39684704	752.23498223	7.49057359	0.00524403	-0.35663541
0.07469	10.06817	0.00114889	2.9e-07	0.0	0.0	0.00090185	3.8e-07	6e-08	1.15e-06	580.81186707	735.36046663	752.18158896	7.47670215	0.0054189	-0.35659348
0.07479	10.07675	0.00115332	2.9e-07	0.0	0.0	0.00089741	3.9e-07	6e-08	1.16e-06	580.98406738	735.32415437	752.12828914	7.4628439	0.00559412	-0.35655162
0.07489	10.08531	0.00115774	3e-07	0.0	0.0	0.00089297	3.9e-07	6e-08	1.16e-06	581.15593384	735.28791036	752.07508267	7.44899876	0.0057697	-0.35650984
0.07499	10.09386	0.00116215	3e-07	0.0	0.0	0.00088855	4e-07	6e-08	1.16e-06	581.32746693	735.25173473	752.02196947	7.43516661	0.00594562	-0.35646813
0.07509	10.10239	0.00116655	3e-07	0.0	0.0	0.00088413	4e-07	6e-08	1.17e-06	581.49866711	735.2156276	751.96894944	7.42134736	0.00612191	-0.35642649
0.07519	10.11089	0.00117094	3.1e-07	0.0	0.0	0.00087973	4.1e-07	6e-08	1.17e-06	581.66953484	735.1795891	751.91602249	7.40754091	0.00629855	-0.35638492
0.07529	10.11939	0.00117532	3.1e-07	0.0	0.0	0.00087533	4.1e-07	6e-08	1.18e-06	581.84007056	735.14361938	751.86318853	7.39374714	0.00647554	-0.35634343
0.07539	10.12786	0.00117969	3.1e-07	0.0	0.0	0.00087095	4.2e-07	6e-08	1.18e-06	582.01027473	735.10771859	751.81044748	7.37996596	0.0066529	-0.35630201
0.07549	10.13631	0.00118405	3.2e-07	0.0	0.0	0.00086657	4.3e-07	6e-08	1.19e-06	582.18014781	735.07188688	751.75779924	7.36619727	0.00683061	-0.35626067
0.07559	10.14475	0.0011884	3.2e-07	0.0	0.0	0.00086221	4.3e-07	7e-08	1.19e-06	582.34969022	735.03612444	751.70524374	7.35244095	0.00700867	-0.35621939
0.07569	10.15316	0.00119274	3.2e-07	0.0	0.0	0.00085785	4.4e-07	7e-08	1.19e-06	582.51890242	735.00043144	751.65278087	7.33869691	0.0071871	-0.35617819
0.07579	10.16156	0.00119707	3.3e-07	0.0	0.0	0.00085351	4.4e-07	7e-08	1.2e-06	582.68778484	734.96480808	751.60041055	7.32496503	0.00736588	-0.35613707
0.07589	10.16994	0.00120139	3.3e-07	0.0	0.0	0.00084917	4.5e-07	7e-08	1.2e-06	582.85633791	734.92925454	751.54813271	7.31124414	0.00754488	-0.35609601
0.07599	10.1783	0.0012057	3.4e-07	0.0	0.0	0.00084485	4.6e-07	7e-08	1.21e-06	583.02456206	734.89377105	751.49594726	7.29753596	0.00772434	-0.35605503
0.07609	10.18665	0.00120999	3.4e-07	0.0	0.0	0.00084054	4.6e-07	7e-08	1.21e-06	583.19245772	734.85835781	751.44385412	7.28383957	0.00790415	-0.35601412
0.07619	10.19497	0.00121428	3.4e-07	0.0	0.0	0.00083624	4.7e-07	7e-08	1.22e-06	583.36002531	734.82301507	751.39185319	7.27015487	0.00808431	-0.35597328
0.07629	10.20327	0.00121855	3.5e-07	0.0	0.0	0.00083195	4.7e-07	7e-08	1.22e-06	583.52726525	734.78774306	751.3399444	7.25648175	0.00826483	-0.35593251
0.07639	10.21156	0.00122281	3.5e-07	0.0	0.0	0.00082768	4.8e-07	7e-08	1.22e-06	583.69417796	734.75254202	751.28812767	7.2428201	0.0084457	-0.35589182
0.07649	10.21983	0.00122706	3.6e-07	0.0	0.0	0.00082341	4.9e-07	7e-08	1.23e-06	583.86076385	734.71741223	751.23640292	7.22916979	0.00862691	-0.3558512
0.07659	10.22808	0.0012313	3.6e-07	0.0	0.0	0.00081916	4.9e-07	8e-08	1.23e-06	584.02702332	734.68235395	751.18477006	7.21553073	0.00880848	-0.35581065
0.07669	10.23631	0.00123552	3.6e-07	0.0	0.0	0.00081492	5e-07	8e-08	1.24e-06	584.19295678	734.64736747	751.13322902	7.20190278	0.00899039	-0.35577017
0.07679	10.24452	0.00123974	3.7e-07	0.0	0.0	0.00081069	5.1e-07	8e-08	1.24e-06	584.35856463	734.61245307	751.08177972	7.18828585	0.00917266	-0.35572977
0.07689	10.25271	0.00124394	3.7e-07	0.0	0.0	0.00080647	5.1e-07	8e-08	1.25e-06	584.52384727	734.57761106	751.03042208	7.17467981	0.00935527	-0.35568944
0.07699	10.26088	0.00124813	3.8e-07	0.0	0.0	0.00080226	5.2e-07	8e-08	1.25e-06	584.68880509	734.54284175	750.97915603	7.16108455	0.00953823	-0.35564918
0.07709	10.26903	0.0012523	3.8e-07	0.0	0.0	0.00079807	5.3e-07	8e-08	1.25e-06	584.85343849	734.50814547	750.92798149	7.14749994	0.00972153	-0.35560899
0.07719	10.27717	0.00125647	3.8e-07	0.0	0.0	0.00079389	5.3e-07	8e-08	1.26e-06	585.01774784	734.47352256	750.87689838	7.13392588	0.00990518	-0.35556887
0.07729	10.28528	0.00126062	3.9e-07	0.0	0.0	0.00078972	5.4e-07	8e-08	1.26e-06	585.18173352	734.43897333	750.82590664	7.12036079	0.01008903	-0.35552883
0.07739	10.29338	0.00126476	3.9e-07	0.0	1e-08	0.00078556	5.5e-07	8e-08	1.27e-06	585.34539591	734.40449815	750.77500619	7.10680704	0.01027332	-0.35548885
0.07749	10.30145	0.00126889	4e-07	0.0	1e-08	0.00078142	5.6e-07	8e-08	1.27e-06	585.50873538	734.37009741	750.72419696	7.09326341	0.01045795	-0.35544895
0.07759	10.30951	0.001273	4e-07	0.0	1e-08	0.00077729	5.6e-07	9e-08	1.28e-06	585.67175232	734.33577147	750.67347888	7.07972978	0.01064291	-0.35540912
0.07769	10.31755	0.0012771	4.1e-07	0.0	1e-08	0.00077317	5.7e-07	9e-08	1.28e-06	585.83444707	734.30152073	750.62285187	7.06620603	0.0108282	-0.35536936
0.07779	10.32557	0.00128119	4.1e-07	0.0	1e-08	0.00076907	5.8e-07	9e-08	1.28e-06	585.99682001	734.2673456	750.57231587	7.05269204	0.01101381	-0.35532967
0.07789	10.33357	0.00128526	4.2e-07	0.0	1e-08	0.00076498	5.9e-07	9e-08	1.29e-06	586.15887149	734.23324649	750.5218708	7.03918766	0.01119976	-0.35529006
0.07799	10.34155	0.00128932	4.2e-07	0.0	1e-08	0.0007609	5.9e-07	9e-08	1.29e-06	586.32060187	734.19922383	750.47151661	7.02569279	0.01138603	-0.35525051
0.07809	10.34951	0.00129337	4.2e-07	0.0	1e-08	0.00075684	6e-07	9e-08	1.3e-06	586.48201149	734.16527806	750.42125322	7.01220728	0.01157262	-0.35521104
0.07819	10.35745	0.0012974	4.3e-07	0.0	1e-08	0.00075278	6.1e-07	9e-08	1.3e-06	586.64310071	734.13140963	750.37108057	6.99873102	0.01175953	-0.35517164
0.07829	10.36537	0.00130142	4.3e-07	0.0	1e-08	0.00074875	6.2e-07	9e-08	1.3e-06	586.80386986	734.09761901	750.32099859	6.98526386	0.01194676	-0.35513231
0.07839	10.37327	0.00130543	4.4e-07	0.0	1e-08	0.00074472	6.2e-07	1e-07	1.31e-06	586.96431928	734.06390666	750.27100721	6.97180569	0.0121343	-0.35509305
0.07849	10.38115	0.00130942	4.4e-07	0.0	1e-08	0.00074071	6.3e-07	1e-07	1.31e-06	587.12444931	734.03027309	750.22110639	6.95835637	0.01232216	-0.35505386
0.07859	10.38901	0.0013134	4.5e-07	0.0	1e-08	0.00073672	6.4e-07	1e-07	1.32e-06	587.28426028	733.99671879	750.17129604	6.94491576	0.01251033	-0.35501474
0.07869	10.39685	0.00131736	4.5e-07	0.0	1e-08	0.00073274	6.5e-07	1e-07	1.32e-06	587.44375249	733.96324423	750.12157612	6.93148168	0.01269868	-0.3549757
0.07879	10.40467	0.00132131	4.6e-07	0.0	1e-08	0.00072877	6.5e-07	1e-07	1.32e-06	587.60292627	733.92984997	750.07194657	6.91805752	0.01288742	-0.35493672
0.07889	10.41247	0.00132525	4.6e-07	0.0	1e-08	0.00072481	6.6e-07	1e-07	1.33e-06	587.76178194	733.89653654	750.02240733	6.90464158	0.01307646	-0.35489782
0.07899	10.42026	0.00132917	4.7e-07	0.0	1e-08	0.00072088	6.7e-07	1e-07	1.33e-06	587.92031981	733.8633045	749.97295833	6.89123374	0.01326579	-0.35485898
0.07909	10.42802	0.00133308	4.7e-07	0.0	1e-08	0.00071695	6.8e-07	1e-07	1.34e-06	588.0785402	733.83015441	749.92359952	6.87783385	0.01345541	-0.35482022
0.07919	10.43576	0.00133697	4.8e-07	0.0	1e-08	0.00071304	6.9e-07	1.1e-07	1.34e-06	588.2364434	733.79708684	749.87433085	6.86444176	0.01364532	-0.35478153
0.07929	10.44348	0.00134085	4.8e-07	0.0	1e-08	0.00070914	7e-07	1.1e-07	1.34e-06	588.39402972	733.7641024	749.82515225	6.85105733	0.0138355	-0.35474291
0.07939	10.45118	0.00134471	4.9e-07	0.0	1e-08	0.00070526	7e-07	1.1e-07	1.35e-06	588.55129945	733.73120167	749.77606368	6.83768041	0.01402597	-0.35470436
0.07949	10.45886	0.00134856	4.9e-07	0.0	1e-08	0.0007014	7.1e-07	1.1e-07	1.35e-06	588.70825287	733.69838528	749.72706508	6.82431087	0.01421671	-0.35466588
0.07959	10.46653	0.00135239	5e-07	0.0	1e-08	0.00069754	7.2e-07	1.1e-07	1.36e-06	588.86489028	733.66565386	749.6781564	6.81094854	0.01440772	-0.35462747
0.07969	10.47417	0.00135621	5e-07	0.0	1e-08	0.00069371	7.3e-07	1.1e-07	1.36e-06	589.02121196	733.63300805	749.62933759	6.79759329	0.01459899	-0.35458913
0.07979	10.48179	0.00136001	5.1e-07	0.0	1e-08	0.00068988	7.4e-07	1.1e-07	1.36e-06	589.17721818	733.6004485	749.5806086	6.78424496	0.01479052	-0.35455086
0.07989	10.48939	0.0013638	5.1e-07	0.0	1e-08	0.00068608	7.5e-07	1.1e-07	1.37e-06	589.33290922	733.5679759	749.53196937	6.77090341	0.01498232	-0.35451266
0.07999	10.49697	0.00136757	5.2e-07	0.0	1e-08	0.00068229	7.6e-07	1.2e-07	1.37e-06	589.48828534	733.53559092	749.48341987	6.75756844	0.01517436	-0.35447453
0.08009	10.50453	0.00137133	5.2e-07	0.0	1e-08	0.00067851	7.6e-07	1.2e-07	1.37e-06	589.64334677	733.50329423	749.43496006	6.7442371	0.01536659	-0.35443648
0.08019	10.51206	0.00137507	5.3e-07	0.0	1e-08	0.00067475	7.7e-07	1.2e-07	1.38e-06	589.7980938	733.47108657	749.38658988	6.73091412	0.01555911	-0.35439849
0.08029	10.51958	0.0013788	5.3e-07	0.0	1e-08	0.000671	7.8e-07	1.2e-07	1.38e-06	589.95252667	733.43896866	749.3383093	6.7175972	0.01575186	-0.35436058
0.08039	10.52708	0.00138251	5.4e-07	0.0	1e-08	0.00066727	7.9e-07	1.2e-07	1.39e-06	590.10664565	733.40694125	749.29011826	6.70428615	0.01594484	-0.35432273
0.08049	10.53455	0.00138621	5.4e-07	0.0	1e-08	0.00066355	8e-07	1.2e-07	1.39e-06	590.26045096	733.37500508	749.24201673	6.69098081	0.01613806	-0.35428496
0.08059	10.54201	0.00138989	5.5e-07	0.0	1e-08	0.00065985	8.1e-07	1.2e-07	1.39e-06	590.41394285	733.34316093	749.19400467	6.67768103	0.01633149	-0.35424725
0.08069	10.54945	0.00139355	5.5e-07	0.0	1e-08	0.00065617	8.2e-07	1.3e-07	1.4e-06	590.56712155	733.31140957	749.14608203	6.66438662	0.01652513	-0.35420962
0.08079	10.55686	0.0013972	5.6e-07	0.0	1e-08	0.0006525	8.3e-07	1.3e-07	1.4e-06	590.71998729	733.27975182	749.09824878	6.65109743	0.01671899	-0.35417205
0.08089	10.56425	0.00140083	5.6e-07	0.0	1e-08	0.00064885	8.4e-07	1.3e-07	1.4e-06	590.8725403	733.24818847	749.05050489	6.63781328	0.01691305	-0.35413456
0.08099	10.57162	0.00140445	5.7e-07	0.0	1e-08	0.00064521	8.5e-07	1.3e-07	1.41e-06	591.02478079	733.21672036	749.00285031	6.62453399	0.01710731	-0.35409713
0.08109	10.57898	0.00140805	5.7e-07	0.0	1e-08	0.00064159	8.6e-07	1.3e-07	1.41e-06	591.17670898	733.18534834	748.95528501	6.6112594	0.01730176	-0.35405978
0.08119	10.5863	0.00141164	5.8e-07	0.0	1e-08	0.00063798	8.7e-07	1.3e-07	1.41e-06	591.32832508	733.15407324	748.90780896	6.59798933	0.0174964	-0.35402249
0.08129	10.59361	0.00141521	5.8e-07	0.0	1e-08	0.00063439	8.8e-07	1.4e-07	1.42e-06	591.47962928	733.12289596	748.86042213	6.5847236	0.01769123	-0.35398528
0.08139	10.6009	0.00141876	5.9e-07	0.0	1e-08	0.00063082	8.9e-07	1.4e-07	1.42e-06	591.6306218	733.09181738	748.81312448	6.5714589	0.01788621	-0.35394814
0.08149	10.60817	0.0014223	6e-07	0.0	1e-08	0.00062726	9e-07	1.4e-07	1.43e-06	591.78130277	733.0608384	748.76591602	6.55820033	0.01808137	-0.35391106
0.08159	10.61541	0.00142582	6e-07	0.0	1e-08	0.00062372	9.1e-07	1.4e-07	1.43e-06	591.93167241	733.02995995	748.71879669	6.54494542	0.0182767	-0.35387406
0.08169	10.62264	0.00142932	6.1e-07	0.0	1e-08	0.00062019	9.2e-07	1.4e-07	1.43e-06	592.08173091	732.99918295	748.67176647	6.53169397	0.01847218	-0.35383712
0.08179	10.62984	0.00143281	6.1e-07	0.0	1e-08	0.00061668	9.3e-07	1.4e-07	1.44e-06	592.23147844	732.96850836	748.62482533	6.5184458	0.01866781	-0.35380026
0.08189	10.63702	0.00143629	6.2e-07	0.0	1e-08	0.00061319	9.4e-07	1.4e-07	1.44e-06	592.38091518	732.93793714	748.57797326	6.5052007	0.01886358	-0.35376347
0.08199	10.64418	0.00143974	6.2e-07	0.0	1e-08	0.00060971	9.5e-07	1.5e-07	1.44e-06	592.53004129	732.90747027	748.53121023	6.49195847	0.01905948	-0.35372674
0.08209	10.65131	0.00144318	6.3e-07	0.0	1e-08	0.00060625	9.6e-07	1.5e-07	1.45e-06	592.67885692	732.87710876	748.48453622	6.47871893	0.01925552	-0.35369009
0.08219	10.65843	0.0014466	6.3e-07	0.0	1e-08	0.00060281	9.7e-07	1.5e-07	1.45e-06	592.82736225	732.8468536	748.43795121	6.46548186	0.01945168	-0.3536535
0.08229	10.66552	0.00145001	6.4e-07	0.0	1e-08	0.00059938	9.8e-07	1.5e-07	1.45e-06	592.9755574	732.81670584	748.39145518	6.45224706	0.01964795	-0.35361699
0.08239	10.6726	0.0014534	6.5e-07	0.0	1e-08	0.00059597	9.9e-07	1.5e-07	1.46e-06	593.12344254	732.78666652	748.34504812	6.43901433	0.01984433	-0.35358054
0.08249	10.67965	0.00145677	6.5e-07	0.0	1e-08	0.00059257	1e-06	1.5e-07	1.46e-06	593.27101779	732.7567367	748.29873002	6.42578346	0.02004081	-0.35354417
0.08259	10.68667	0.00146013	6.6e-07	0.0	1e-08	0.0005892	1.01e-06	1.6e-07	1.46e-06	593.41828329	732.72691746	748.25250085	6.41255424	0.02023738	-0.35350786
0.08269	10.69368	0.00146347	6.6e-07	0.0	1e-08	0.00058583	1.02e-06	1.6e-07	1.47e-06	593.56523916	732.69720989	748.20636062	6.39932647	0.02043404	-0.35347163
0.08279	10.70066	0.00146679	6.7e-07	0.0	1e-08	0.00058249	1.03e-06	1.6e-07	1.47e-06	593.71188552	732.66761512	748.1603093	6.38609536	0.02063082	-0.35343546
0.08289	10.70763	0.0014701	6.8e-07	0.0	1e-08	0.00057916	1.04e-06	1.6e-07	1.47e-06	593.8582224	732.63813434	748.11434693	6.37286841	0.02082763	-0.35339937
0.08299	10.71457	0.00147339	6.8e-07	0.0	1e-08	0.00057585	1.05e-06	1.6e-07	1.48e-06	594.00424997	732.60876864	748.06847346	6.35964205	0.02102452	-0.35336334
0.08309	10.72148	0.00147666	6.9e-07	0.0	1e-08	0.00057255	1.06e-06	1.6e-07	1.48e-06	594.14996833	732.5795192	748.02268891	6.34641605	0.02122145	-0.35332739
0.08319	10.72838	0.00147992	6.9e-07	0.0	1e-08	0.00056928	1.07e-06	1.7e-07	1.48e-06	594.29537758	732.55038719	747.97699326	6.33319016	0.02141844	-0.3532915
0.08329	10.73525	0.00148316	7e-07	0.0	1e-08	0.00056601	1.08e-06	1.7e-07	1.49e-06	594.4404778	732.52137381	747.93138652	6.31996416	0.02161547	-0.35325569
0.08339	10.7421	0.00148638	7.1e-07	0.0	1e-08	0.00056277	1.1e-06	1.7e-07	1.49e-06	594.58526908	732.49248028	747.88586868	6.3067378	0.02181253	-0.35321994
0.08349	10.74893	0.00148959	7.1e-07	0.0	1e-08	0.00055954	1.11e-06	1.7e-07	1.49e-06	594.72975148	732.46370785	747.84043975	6.29351084	0.02200961	-0.35318426
0.08359	10.75574	0.00149278	7.2e-07	0.0	1e-08	0.00055633	1.12e-06	1.7e-07	1.5e-06	594.87392508	732.43505776	747.79509973	6.28028303	0.02220671	-0.35314866
0.08369	10.76252	0.00149595	7.2e-07	0.0	1e-08	0.00055314	1.13e-06	1.8e-07	1.5e-06	595.01778994	732.40653128	747.74984863	6.26705413	0.02240382	-0.35311312
0.08379	10.76928	0.0014991	7.3e-07	0.0	1e-08	0.00054996	1.14e-06	1.8e-07	1.5e-06	595.16134611	732.3781297	747.70468645	6.25382389	0.02260092	-0.35307765
0.08389	10.77602	0.00150224	7.4e-07	0.0	1e-08	0.0005468	1.15e-06	1.8e-07	1.51e-06	595.30459365	732.34985433	747.65961322	6.24059205	0.02279802	-0.35304226
0.08399	10.78273	0.00150536	7.4e-07	0.0	1e-08	0.00054365	1.16e-06	1.8e-07	1.51e-06	595.44753259	732.32170651	747.61462892	6.22735837	0.02299509	-0.35300693
0.08409	10.78942	0.00150847	7.5e-07	0.0	1e-08	0.00054053	1.18e-06	1.8e-07	1.51e-06	595.59016298	732.29368756	747.56973359	6.21412258	0.02319214	-0.35297167
0.08419	10.79609	0.00151155	7.5e-07	0.0	1e-08	0.00053742	1.19e-06	1.8e-07	1.52e-06	595.7324848	732.26579891	747.52492725	6.20087762	0.02338926	-0.35293649
0.08429	10.80274	0.00151462	7.6e-07	0.0	1e-08	0.00053432	1.2e-06	1.9e-07	1.52e-06	595.87449799	732.23804204	747.48020993	6.18763475	0.02358626	-0.35290137
0.08439	10.80936	0.00151767	7.7e-07	0.0	1e-08	0.00053125	1.21e-06	1.9e-07	1.52e-06	596.01620265	732.21041826	747.43558164	6.17438869	0.02378321	-0.35286632
0.08449	10.81596	0.00152071	7.7e-07	0.0	1e-08	0.00052819	1.22e-06	1.9e-07	1.52e-06	596.15759879	732.18292899	747.3910424	6.16113915	0.0239801	-0.35283134
0.08459	10.82253	0.00152373	7.8e-07	0.0	1e-08	0.00052515	1.23e-06	1.9e-07	1.53e-06	596.29868638	732.15557568	747.34659223	6.14788582	0.02417692	-0.35279644
0.08469	10.82909	0.00152673	7.9e-07	0.0	1e-08	0.00052212	1.25e-06	1.9e-07	1.53e-06	596.43946543	732.1283598	747.30223116	6.13462841	0.02437367	-0.3527616
0.08479	10.83562	0.00152971	7.9e-07	0.0	1e-08	0.00051912	1.26e-06	2e-07	1.53e-06	596.57993592	732.10128283	747.25795921	6.12136664	0.02457033	-0.35272683
0.08489	10.84212	0.00153268	8e-07	0.0	1e-08	0.00051613	1.27e-06	2e-07	1.54e-06	596.72009781	732.07434628	747.21377642	6.10810018	0.0247669	-0.35269213
0.08499	10.8486	0.00153563	8.1e-07	0.0	1e-08	0.00051315	1.28e-06	2e-07	1.54e-06	596.85995107	732.04755167	747.16968282	6.09482874	0.02496336	-0.35265751
0.08509	10.85506	0.00153856	8.1e-07	0.0	1e-08	0.0005102	1.29e-06	2e-07	1.54e-06	596.99949567	732.02090056	747.12567845	6.08155202	0.02515971	-0.35262295
0.08519	10.8615	0.00154148	8.2e-07	0.0	1e-08	0.00050726	1.31e-06	2e-07	1.55e-06	597.13873155	731.99439451	747.08176335	6.06826968	0.02535593	-0.35258846
0.08529	10.86791	0.00154438	8.2e-07	0.0	1e-08	0.00050434	1.32e-06	2.1e-07	1.55e-06	597.27765866	731.9680351	747.03793754	6.05498144	0.02555203	-0.35255404
0.08539	10.8743	0.00154726	8.3e-07	0.0	1e-08	0.00050143	1.33e-06	2.1e-07	1.55e-06	597.41627693	731.94182395	746.99420108	6.04168696	0.02574798	-0.3525197
0.08549	10.88066	0.00155012	8.4e-07	0.0	1e-08	0.00049854	1.34e-06	2.1e-07	1.55e-06	597.55458629	731.91576269	746.95055401	6.02838592	0.02594378	-0.35248542
0.08559	10.887	0.00155297	8.4e-07	0.0	1e-08	0.00049567	1.36e-06	2.1e-07	1.56e-06	597.69258656	731.88985312	746.9069964	6.01506758	0.02613961	-0.35245121
0.08569	10.89331	0.0015558	8.5e-07	0.0	1e-08	0.00049282	1.37e-06	2.1e-07	1.56e-06	597.83027759	731.86409703	746.86352833	6.00174933	0.02633513	-0.35241708
0.08579	10.8996	0.00155861	8.6e-07	0.0	1e-08	0.00048998	1.38e-06	2.2e-07	1.56e-06	597.96765937	731.83849597	746.82014981	5.98842308	0.02653048	-0.35238301
0.08589	10.90587	0.00156141	8.6e-07	0.0	1e-08	0.00048716	1.39e-06	2.2e-07	1.57e-06	598.10473179	731.81305166	746.7768609	5.97508846	0.02672565	-0.35234902
0.08599	10.91211	0.00156418	8.7e-07	0.0	1e-08	0.00048436	1.41e-06	2.2e-07	1.57e-06	598.24149472	731.78776585	746.73366166	5.96174509	0.02692063	-0.35231509
0.08609	10.91833	0.00156694	8.8e-07	0.0	1e-08	0.00048158	1.42e-06	2.2e-07	1.57e-06	598.37794802	731.76264033	746.69055216	5.94839262	0.0271154	-0.35228124
0.08619	10.92452	0.00156969	8.8e-07	0.0	1e-08	0.00047881	1.43e-06	2.2e-07	1.57e-06	598.51409157	731.73767689	746.64753245	5.93503063	0.02730997	-0.35224745
0.08629	10.93069	0.00157241	8.9e-07	0.0	1e-08	0.00047606	1.45e-06	2.3e-07	1.58e-06	598.6499252	731.71287736	746.60460261	5.92165877	0.02750431	-0.35221374
0.08639	10.93683	0.00157512	9e-07	0.0	1e-08	0.00047332	1.46e-06	2.3e-07	1.58e-06	598.78544876	731.68824358	746.5617627	5.90827662	0.02769842	-0.3521801
0.08649	10.94295	0.00157781	9e-07	0.0	1e-08	0.00047061	1.47e-06	2.3e-07	1.58e-06	598.92066207	731.66377743	746.5190128	5.8948838	0.02789229	-0.35214652
0.08659	10.94905	0.00158049	9.1e-07	0.0	1e-08	0.00046791	1.49e-06	2.3e-07	1.58e-06	599.05556496	731.63948079	746.47635297	5.88147991	0.02808591	-0.35211302
0.08669	10.95512	0.00158315	9.2e-07	0.0	1e-08	0.00046522	1.5e-06	2.3e-07	1.59e-06	599.19015724	731.6153556	746.43378331	5.86806454	0.02827927	-0.35207959
0.08679	10.96116	0.00158579	9.2e-07	0.0	1e-08	0.00046256	1.51e-06	2.4e-07	1.59e-06	599.3244387	731.59140378	746.39130388	5.85463729	0.02847236	-0.35204623
0.08689	10.96718	0.00158841	9.3e-07	0.0	1e-08	0.00045991	1.52e-06	2.4e-07	1.59e-06	599.45840914	731.56762731	746.34891478	5.84119774	0.02866517	-0.35201294
0.08699	10.97317	0.00159102	9.4e-07	0.0	1e-08	0.00045728	1.54e-06	2.4e-07	1.6e-06	599.59206815	731.54402858	746.30661614	5.82772902	0.02885803	-0.35197973
0.08709	10.97914	0.0015936	9.4e-07	0.0	1e-08	0.00045467	1.55e-06	2.4e-07	1.6e-06	599.72541548	731.52060963	746.26440807	5.81425876	0.02905034	-0.35194658
0.08719	10.98508	0.00159618	9.5e-07	0.0	1e-08	0.00045207	1.57e-06	2.4e-07	1.6e-06	599.85845098	731.4973723	746.22229062	5.80077423	0.02924237	-0.3519135
0.08729	10.991	0.00159873	9.6e-07	0.0	1e-08	0.00044949	1.58e-06	2.5e-07	1.6e-06	599.99117441	731.4743187	746.1802639	5.78727495	0.02943408	-0.3518805
0.08739	10.99689	0.00160127	9.6e-07	0.0	1e-08	0.00044693	1.59e-06	2.5e-07	1.61e-06	600.12358547	731.45145094	746.13832801	5.77376043	0.02962548	-0.35184757
0.08749	11.00276	0.00160379	9.7e-07	0.0	1e-08	0.00044438	1.61e-06	2.5e-07	1.61e-06	600.25568389	731.4287712	746.09648305	5.76023016	0.02981655	-0.35181471
0.08759	11.0086	0.00160629	9.8e-07	0.0	1e-08	0.00044185	1.62e-06	2.5e-07	1.61e-06	600.38746936	731.40628164	746.05472914	5.74668364	0.0300073	-0.35178192
0.08769	11.01441	0.00160878	9.9e-07	0.0	2e-08	0.00043934	1.63e-06	2.6e-07	1.61e-06	600.51894157	731.38398448	746.01306639	5.73312037	0.03019769	-0.3517492
0.08779	11.0202	0.00161125	9.9e-07	0.0	2e-08	0.00043685	1.65e-06	2.6e-07	1.62e-06	600.6501002	731.36188197	745.97149491	5.71953982	0.03038774	-0.35171655
0.08789	11.02596	0.0016137	1e-06	0.0	2e-08	0.00043437	1.66e-06	2.6e-07	1.62e-06	600.78094492	731.33997636	745.93001484	5.70594149	0.03057742	-0.35168398
0.08799	11.0317	0.00161613	1.01e-06	0.0	2e-08	0.00043191	1.67e-06	2.6e-07	1.62e-06	600.91147537	731.31826996	745.88862628	5.69232483	0.03076674	-0.35165147
0.08809	11.03741	0.00161855	1.01e-06	0.0	2e-08	0.00042946	1.69e-06	2.6e-07	1.62e-06	601.0416912	731.2967651	745.84732938	5.67868931	0.03095567	-0.35161904
0.08819	11.04309	0.00162095	1.02e-06	0.0	2e-08	0.00042704	1.7e-06	2.7e-07	1.63e-06	601.17159203	731.27546414	745.80612427	5.6650344	0.03114421	-0.35158668
0.08829	11.04875	0.00162334	1.03e-06	0.0	2e-08	0.00042463	1.72e-06	2.7e-07	1.63e-06	601.30117749	731.25436946	745.76501107	5.65135955	0.03133235	-0.35155439
0.08839	11.05438	0.00162571	1.03e-06	0.0	2e-08	0.00042224	1.73e-06	2.7e-07	1.63e-06	601.43044677	731.23348434	745.72399005	5.63763719	0.03152067	-0.35152218
0.08849	11.05998	0.00162806	1.04e-06	0.0	2e-08	0.00041986	1.74e-06	2.7e-07	1.63e-06	601.55939958	731.21281098	745.68306132	5.62391296	0.03170815	-0.35149004
0.08859	11.06556	0.00163039	1.05e-06	0.0	2e-08	0.0004175	1.76e-06	2.8e-07	1.64e-06	601.68803559	731.19235166	745.64222499	5.61016598	0.03189523	-0.35145797
0.08869	11.07111	0.0016327	1.05e-06	0.0	2e-08	0.00041516	1.77e-06	2.8e-07	1.64e-06	601.81635435	731.17210894	745.60148123	5.59639559	0.0320819	-0.35142598
0.08879	11.07663	0.001635	1.06e-06	0.0	2e-08	0.00041283	1.79e-06	2.8e-07	1.64e-06	601.94435536	731.15208542	745.56083019	5.58260112	0.03226815	-0.35139405
0.08889	11.08212	0.00163729	1.07e-06	0.0	2e-08	0.00041052	1.8e-06	2.8e-07	1.64e-06	602.07203815	731.13228375	745.52027205	5.56878189	0.03245397	-0.3513622
0.08899	11.08759	0.00163955	1.08e-06	0.0	2e-08	0.00040823	1.81e-06	2.8e-07	1.64e-06	602.1994022	731.11270661	745.47980699	5.55493722	0.03263935	-0.35133043
0.08909	11.09303	0.0016418	1.08e-06	0.0	2e-08	0.00040596	1.83e-06	2.9e-07	1.65e-06	602.32644698	731.09335669	745.43943517	5.54106641	0.0328243	-0.35129872
0.08919	11.09845	0.00164403	1.09e-06	0.0	2e-08	0.0004037	1.84e-06	2.9e-07	1.65e-06	602.45317196	731.07423677	745.39915677	5.52716877	0.03300879	-0.35126709
0.08929	11.10383	0.00164625	1.1e-06	0.0	2e-08	0.00040146	1.86e-06	2.9e-07	1.65e-06	602.57957657	731.05534961	745.358972	5.51324356	0.03319283	-0.35123553
0.08939	11.10919	0.00164845	1.1e-06	0.0	2e-08	0.00039924	1.87e-06	2.9e-07	1.65e-06	602.70566025	731.03669806	745.31888104	5.49929008	0.0333764	-0.35120405
0.08949	11.11452	0.00165063	1.11e-06	0.0	2e-08	0.00039703	1.89e-06	3e-07	1.66e-06	602.8314224	731.01828497	745.27888408	5.48530759	0.0335595	-0.35117264
0.08959	11.11982	0.00165279	1.12e-06	0.0	2e-08	0.00039484	1.9e-06	3e-07	1.66e-06	602.95686242	731.00011325	745.23898134	5.47129535	0.03374212	-0.3511413
0.08969	11.12509	0.00165494	1.13e-06	0.0	2e-08	0.00039266	1.92e-06	3e-07	1.66e-06	603.08197969	730.98218585	745.19917301	5.4572526	0.03392425	-0.35111004
0.08979	11.13034	0.00165707	1.13e-06	0.0	2e-08	0.0003905	1.93e-06	3e-07	1.66e-06	603.20677275	730.96450754	745.15945954	5.4431321	0.03410694	-0.35107886
0.08989	11.13556	0.00165919	1.14e-06	0.0	2e-08	0.00038836	1.94e-06	3e-07	1.66e-06	603.33124139	730.94708039	745.11984104	5.42901284	0.03428837	-0.35104774
0.08999	11.14074	0.00166129	1.15e-06	0.0	2e-08	0.00038624	1.96e-06	3.1e-07	1.67e-06	603.45538498	730.92990734	745.0803177	5.41485888	0.03446934	-0.35101671
0.09009	11.1459	0.00166337	1.15e-06	0.0	2e-08	0.00038413	1.97e-06	3.1e-07	1.67e-06	603.57920278	730.91299157	745.04088976	5.40066928	0.03464984	-0.35098574
0.09019	11.15103	0.00166543	1.16e-06	0.0	2e-08	0.00038204	1.99e-06	3.1e-07	1.67e-06	603.70269403	730.89633636	745.00155748	5.38644311	0.03482986	-0.35095486
0.09029	11.15614	0.00166748	1.17e-06	0.0	2e-08	0.00037997	2e-06	3.1e-07	1.67e-06	603.82585796	730.879945	744.96232111	5.37217939	0.03500941	-0.35092404
0.09039	11.16121	0.00166951	1.17e-06	0.0	2e-08	0.00037791	2.02e-06	3.2e-07	1.67e-06	603.94869376	730.86382084	744.92318091	5.35787715	0.03518847	-0.35089331
0.09049	11.16625	0.00167153	1.18e-06	0.0	2e-08	0.00037587	2.03e-06	3.2e-07	1.68e-06	604.07120061	730.84796729	744.88413715	5.34353542	0.03536705	-0.35086264
0.09059	11.17127	0.00167352	1.19e-06	0.0	2e-08	0.00037384	2.05e-06	3.2e-07	1.68e-06	604.19337766	730.8323878	744.8451901	5.32915318	0.03554514	-0.35083206
0.09069	11.17625	0.00167551	1.2e-06	0.0	2e-08	0.00037184	2.06e-06	3.2e-07	1.68e-06	604.31522403	730.81708587	744.80634004	5.31472941	0.03572274	-0.35080155
0.09079	11.18121	0.00167747	1.2e-06	0.0	2e-08	0.00036984	2.08e-06	3.3e-07	1.68e-06	604.43673884	730.80206507	744.76758727	5.3002631	0.03589985	-0.35077112
0.09089	11.18613	0.00167942	1.21e-06	0.0	2e-08	0.00036787	2.09e-06	3.3e-07	1.68e-06	604.55792117	730.78732901	744.72893207	5.28575319	0.03607646	-0.35074076
0.09099	11.19103	0.00168135	1.22e-06	0.0	2e-08	0.00036591	2.1e-06	3.3e-07	1.69e-06	604.67877007	730.77288135	744.69037476	5.27119863	0.03625257	-0.35071048
0.09109	11.19589	0.00168327	1.22e-06	0.0	2e-08	0.00036397	2.12e-06	3.3e-07	1.69e-06	604.79928456	730.75872588	744.65191564	5.25653395	0.03642971	-0.35068028
0.09119	11.20073	0.00168517	1.23e-06	0.0	2e-08	0.00036204	2.13e-06	3.4e-07	1.69e-06	604.91946204	730.74487006	744.61355552	5.24186621	0.03660531	-0.35065016
0.09129	11.20553	0.00168705	1.24e-06	0.0	2e-08	0.00036013	2.15e-06	3.4e-07	1.69e-06	605.03930263	730.73131512	744.57529437	5.22714743	0.03678047	-0.35062011
0.09139	11.21031	0.00168892	1.25e-06	0.0	2e-08	0.00035824	2.16e-06	3.4e-07	1.69e-06	605.15880523	730.71806511	744.53713256	5.21237625	0.03695521	-0.35059015
0.09149	11.21505	0.00169077	1.25e-06	0.0	2e-08	0.00035636	2.18e-06	3.4e-07	1.7e-06	605.27796868	730.70512416	744.49907044	5.19755127	0.03712952	-0.35056026
0.09159	11.21976	0.0016926	1.26e-06	0.0	2e-08	0.0003545	2.19e-06	3.4e-07	1.7e-06	605.39679181	730.69249647	744.46110839	5.1826711	0.03730341	-0.35053045
0.09169	11.22444	0.00169442	1.27e-06	0.0	2e-08	0.00035266	2.21e-06	3.5e-07	1.7e-06	605.51527342	730.68018632	744.42324679	5.16773429	0.03747689	-0.35050071
0.09179	11.22909	0.00169622	1.27e-06	0.0	2e-08	0.00035083	2.22e-06	3.5e-07	1.7e-06	605.63341226	730.66819804	744.38548604	5.1527394	0.03764996	-0.35047106
0.09189	11.23371	0.00169801	1.28e-06	0.0	2e-08	0.00034902	2.24e-06	3.5e-07	1.7e-06	605.75120708	730.65653606	744.34782653	5.13768495	0.03782263	-0.35044148
0.09199	11.2383	0.00169978	1.29e-06	0.0	2e-08	0.00034722	2.25e-06	3.5e-07	1.71e-06	605.86865655	730.64520488	744.31026868	5.12256943	0.03799489	-0.35041199
0.09209	11.24286	0.00170153	1.29e-06	0.0	2e-08	0.00034545	2.27e-06	3.6e-07	1.71e-06	605.98575934	730.63420906	744.27281292	5.10739134	0.03816677	-0.35038257
0.09219	11.24738	0.00170327	1.3e-06	0.0	2e-08	0.00034368	2.28e-06	3.6e-07	1.71e-06	606.10251408	730.62355326	744.23545966	5.09214913	0.03833826	-0.35035324
0.09229	11.25187	0.00170499	1.31e-06	0.0	2e-08	0.00034194	2.3e-06	3.6e-07	1.71e-06	606.21891936	730.6132422	744.19820936	5.07684122	0.03850938	-0.35032399
0.09239	11.25633	0.00170669	1.31e-06	0.0	2e-08	0.00034021	2.31e-06	3.6e-07	1.71e-06	606.33497373	730.60328071	744.16106247	5.06146604	0.03868012	-0.35029481
0.09249	11.26076	0.00170838	1.32e-06	0.0	2e-08	0.00033849	2.33e-06	3.7e-07	1.71e-06	606.45067527	730.59367469	744.12401958	5.04589398	0.03885376	-0.35026574
0.09259	11.26515	0.00171005	1.33e-06	0.0	2e-08	0.0003368	2.34e-06	3.7e-07	1.72e-06	606.56602006	730.58443473	744.08708188	5.0303392	0.03902481	-0.35023673
0.09269	11.26951	0.00171171	1.34e-06	0.0	2e-08	0.00033512	2.35e-06	3.7e-07	1.72e-06	606.68100842	730.57556151	744.0502493	5.01470619	0.03919567	-0.35020781
0.09279	11.27384	0.00171334	1.34e-06	0.0	2e-08	0.00033345	2.37e-06	3.7e-07	1.72e-06	606.79563862	730.5670605	744.01352238	4.99899281	0.03936636	-0.35017897
0.09289	11.27814	0.00171497	1.35e-06	0.0	2e-08	0.0003318	2.38e-06	3.8e-07	1.72e-06	606.90990888	730.55893728	743.97690168	4.98319686	0.0395369	-0.35015021
0.09299	11.2824	0.00171657	1.36e-06	0.0	2e-08	0.00033017	2.4e-06	3.8e-07	1.72e-06	607.02381736	730.55119755	743.94038776	4.96731609	0.03970731	-0.35012153
0.09309	11.28663	0.00171816	1.36e-06	0.0	2e-08	0.00032855	2.41e-06	3.8e-07	1.72e-06	607.13736219	730.54384712	743.90398121	4.95134824	0.03987761	-0.35009294
0.09319	11.29082	0.00171974	1.37e-06	0.0	2e-08	0.00032695	2.43e-06	3.8e-07	1.73e-06	607.25054143	730.53689192	743.86768262	4.935291	0.04004784	-0.35006444
0.09329	11.29498	0.0017213	1.38e-06	0.0	2e-08	0.00032537	2.44e-06	3.9e-07	1.73e-06	607.3633531	730.53033799	743.83149262	4.919142	0.04021801	-0.35003602
0.09339	11.2991	0.00172284	1.38e-06	0.0	2e-08	0.0003238	2.46e-06	3.9e-07	1.73e-06	607.47579515	730.5241915	743.79541184	4.90289886	0.04038815	-0.35000768
0.09349	11.3032	0.00172437	1.39e-06	0.0	2e-08	0.00032225	2.47e-06	3.9e-07	1.73e-06	607.58786549	730.51845875	743.75944092	4.88655915	0.04055829	-0.34997943
0.09359	11.30725	0.00172588	1.4e-06	0.0	2e-08	0.00032072	2.49e-06	3.9e-07	1.73e-06	607.69956197	730.51314615	743.72358052	4.8701204	0.04072845	-0.34995127
0.09369	11.31127	0.00172737	1.4e-06	0.0	2e-08	0.0003192	2.5e-06	3.9e-07	1.73e-06	607.81088239	730.50826025	743.68783133	4.85358011	0.04089866	-0.34992319
0.09379	11.31526	0.00172885	1.41e-06	0.0	2e-08	0.0003177	2.51e-06	4e-07	1.73e-06	607.92182448	730.50380771	743.65219405	4.83693572	0.04106896	-0.3498952
0.09389	11.31921	0.00173031	1.42e-06	0.0	2e-08	0.00031621	2.53e-06	4e-07	1.74e-06	608.03238508	730.49979728	743.61666963	4.8200483	0.04124296	-0.34986732
0.09399	11.32312	0.00173175	1.42e-06	0.0	2e-08	0.00031474	2.54e-06	4e-07	1.74e-06	608.14255983	730.49624039	743.5812594	4.80312795	0.04141509	-0.34983951
0.09409	11.327	0.00173318	1.43e-06	0.0	2e-08	0.00031329	2.56e-06	4e-07	1.74e-06	608.25234763	730.49314107	743.5459637	4.78608264	0.04158773	-0.34981179
0.09419	11.33084	0.0017346	1.44e-06	0.0	2e-08	0.00031185	2.57e-06	4.1e-07	1.74e-06	608.36174568	730.49050723	743.5107834	4.76890818	0.04176095	-0.34978417
0.09429	11.33465	0.00173599	1.44e-06	0.0	2e-08	0.00031043	2.59e-06	4.1e-07	1.74e-06	608.47075106	730.48834699	743.47571938	4.7516003	0.04193484	-0.34975663
0.09439	11.33842	0.00173737	1.45e-06	0.0	2e-08	0.00030902	2.6e-06	4.1e-07	1.74e-06	608.57936079	730.48666872	743.44077257	4.73415458	0.04210945	-0.34972919
0.09449	11.34215	0.00173874	1.45e-06	0.0	2e-08	0.00030763	2.61e-06	4.1e-07	1.74e-06	608.68757177	730.48548097	743.4059439	4.71656654	0.04228488	-0.34970184
0.09459	11.34584	0.00174009	1.46e-06	0.0	2e-08	0.00030626	2.63e-06	4.2e-07	1.75e-06	608.79538078	730.48479258	743.37123435	4.69883155	0.0424612	-0.34967458
0.09469	11.3495	0.00174142	1.47e-06	0.0	2e-08	0.00030491	2.64e-06	4.2e-07	1.75e-06	608.90278452	730.48461258	743.33664493	4.6809449	0.0426385	-0.34964742
0.09479	11.35311	0.00174273	1.47e-06	0.0	2e-08	0.00030357	2.66e-06	4.2e-07	1.75e-06	609.00977957	730.48495027	743.30217668	4.66290174	0.04281686	-0.34962035
0.09489	11.35669	0.00174403	1.48e-06	0.0	2e-08	0.00030224	2.67e-06	4.2e-07	1.75e-06	609.11636036	730.48581995	743.26783126	4.644551	0.04300085	-0.34959339
0.09499	11.36023	0.00174532	1.49e-06	0.0	2e-08	0.00030094	2.68e-06	4.2e-07	1.75e-06	609.22252344	730.48723097	743.23360974	4.62611955	0.04318346	-0.34956651
0.09509	11.36374	0.00174658	1.49e-06	0.0	2e-08	0.00029965	2.7e-06	4.3e-07	1.75e-06	609.32826542	730.48919255	743.19951313	4.60750402	0.04336778	-0.34953974
0.09519	11.3672	0.00174783	1.5e-06	0.0	2e-08	0.00029837	2.71e-06	4.3e-07	1.75e-06	609.43358213	730.4917157	743.1655427	4.58869778	0.04355396	-0.34951306
0.09529	11.37062	0.00174907	1.5e-06	0.0	3e-08	0.00029712	2.72e-06	4.3e-07	1.76e-06	609.53846925	730.49481178	743.13169975	4.56969401	0.04374214	-0.34948649
0.09539	11.374	0.00175028	1.51e-06	0.0	3e-08	0.00029588	2.74e-06	4.3e-07	1.76e-06	609.64292231	730.4984925	743.09798564	4.55048571	0.04393247	-0.34946001
0.09549	11.37735	0.00175148	1.52e-06	0.0	3e-08	0.00029465	2.75e-06	4.3e-07	1.76e-06	609.74693668	730.50276994	743.06440177	4.53106572	0.0441251	-0.34943364
0.09559	11.38065	0.00175267	1.52e-06	0.0	3e-08	0.00029345	2.76e-06	4.4e-07	1.76e-06	609.85050755	730.50765656	743.03094957	4.51142672	0.04432019	-0.34940737
0.09569	11.38391	0.00175383	1.53e-06	0.0	3e-08	0.00029226	2.78e-06	4.4e-07	1.76e-06	609.95362997	730.51316517	742.99763055	4.49156117	0.0445179	-0.34938121
0.09579	11.38713	0.00175499	1.53e-06	0.0	3e-08	0.00029108	2.79e-06	4.4e-07	1.76e-06	610.05629848	730.51930986	742.96444633	4.47136285	0.04472201	-0.34935515
0.09589	11.3903	0.00175612	1.54e-06	0.0	3e-08	0.00028993	2.8e-06	4.4e-07	1.76e-06	610.15850552	730.52611036	742.93139918	4.45095613	0.04492785	-0.3493292
0.09599	11.39344	0.00175724	1.55e-06	0.0	3e-08	0.00028879	2.82e-06	4.5e-07	1.76e-06	610.2602465	730.53357829	742.89849047	4.43027936	0.04513755	-0.34930336
0.09609	11.39653	0.00175834	1.55e-06	0.0	3e-08	0.00028767	2.83e-06	4.5e-07	1.76e-06	610.36151525	730.54172942	742.86572206	4.40932124	0.04535141	-0.34927763
0.09619	11.39958	0.00175942	1.56e-06	0.0	3e-08	0.00028656	2.84e-06	4.5e-07	1.77e-06	610.46230536	730.55058015	742.83309586	4.38807009	0.04556974	-0.34925201
0.09629	11.40258	0.00176049	1.56e-06	0.0	3e-08	0.00028547	2.85e-06	4.5e-07	1.77e-06	610.56261013	730.5601475	742.80061388	4.36651387	0.04579285	-0.3492265
0.09639	11.40554	0.00176154	1.57e-06	0.0	3e-08	0.0002844	2.87e-06	4.5e-07	1.77e-06	610.6624226	730.57044919	742.76827819	4.34464015	0.04602107	-0.34920111
0.09649	11.40845	0.00176257	1.57e-06	0.0	3e-08	0.00028335	2.88e-06	4.6e-07	1.77e-06	610.76173446	730.58150593	742.73609127	4.32227724	0.04625959	-0.34917584
0.09659	11.41132	0.00176358	1.58e-06	0.0	3e-08	0.00028232	2.89e-06	4.6e-07	1.77e-06	610.86053571	730.59334207	742.70405607	4.29962962	0.04650212	-0.34915069
0.09669	11.41415	0.00176458	1.58e-06	0.0	3e-08	0.0002813	2.9e-06	4.6e-07	1.77e-06	610.95881946	730.60597541	742.67217466	4.27659536	0.04675173	-0.34912566
0.09679	11.41692	0.00176556	1.59e-06	0.0	3e-08	0.0002803	2.91e-06	4.6e-07	1.77e-06	611.05657682	730.6194281	742.64044967	4.25315594	0.04700893	-0.34910075
0.09689	11.41965	0.00176652	1.6e-06	0.0	3e-08	0.00027932	2.93e-06	4.6e-07	1.77e-06	611.15379851	730.63372327	742.60888387	4.22929218	0.04727427	-0.34907596
0.09699	11.42234	0.00176746	1.6e-06	0.0	3e-08	0.00027835	2.94e-06	4.7e-07	1.77e-06	611.25047477	730.64888511	742.57748015	4.20498425	0.04754829	-0.3490513
0.09709	11.42497	0.00176839	1.61e-06	0.0	3e-08	0.00027741	2.95e-06	4.7e-07	1.78e-06	611.3465954	730.66493888	742.54624153	4.1802116	0.04783158	-0.34902677
0.09719	11.42755	0.0017693	1.61e-06	0.0	3e-08	0.00027648	2.96e-06	4.7e-07	1.78e-06	611.44214805	730.68191478	742.51517165	4.15477614	0.04813065	-0.34900238
0.09729	11.43009	0.00177019	1.62e-06	0.0	3e-08	0.00027557	2.97e-06	4.7e-07	1.78e-06	611.53711943	730.69984521	742.48427443	4.12885739	0.04843939	-0.34897812
0.09739	11.43257	0.00177106	1.62e-06	0.0	3e-08	0.00027469	2.98e-06	4.7e-07	1.78e-06	611.63149759	730.7187595	742.45355341	4.10234593	0.04876135	-0.34895399
0.09749	11.43501	0.00177191	1.62e-06	0.0	3e-08	0.00027381	2.99e-06	4.7e-07	1.78e-06	611.7252688	730.73869113	742.42301264	4.07520567	0.04909762	-0.34893001
0.09759	11.43739	0.00177274	1.63e-06	0.0	3e-08	0.00027296	3e-06	4.8e-07	1.78e-06	611.81841847	730.75967552	742.39265639	4.04739876	0.04944936	-0.34890618
0.09769	11.43972	0.00177356	1.63e-06	0.0	3e-08	0.00027213	3.01e-06	4.8e-07	1.78e-06	611.9109286	730.78175673	742.36248997	4.01869392	0.04982528	-0.3488825
0.09779	11.44199	0.00177435	1.64e-06	0.0	3e-08	0.00027132	3.02e-06	4.8e-07	1.78e-06	612.00278211	730.80497614	742.33251837	3.9892818	0.05021756	-0.34885896
0.09789	11.44421	0.00177513	1.64e-06	0.0	3e-08	0.00027053	3.03e-06	4.8e-07	1.78e-06	612.0939609	730.82937757	742.30274692	3.95902004	0.0506314	-0.34883559
0.09799	11.44638	0.00177588	1.65e-06	0.0	3e-08	0.00026976	3.04e-06	4.8e-07	1.78e-06	612.18444517	730.85500895	742.27318141	3.92785175	0.05106867	-0.34881238
0.09809	11.44849	0.00177662	1.65e-06	0.0	3e-08	0.00026901	3.05e-06	4.8e-07	1.78e-06	612.27421362	730.88192174	742.24382808	3.8955929	0.05153574	-0.34878933
0.09819	11.45054	0.00177733	1.66e-06	0.0	3e-08	0.00026828	3.06e-06	4.9e-07	1.78e-06	612.36323945	730.91018013	742.21469475	3.86223372	0.05203278	-0.34876646
0.09829	11.45253	0.00177802	1.66e-06	0.0	3e-08	0.00026757	3.07e-06	4.9e-07	1.79e-06	612.45149749	730.93984471	742.18578877	3.82765633	0.05256383	-0.34874376
0.09839	11.45446	0.0017787	1.66e-06	0.0	3e-08	0.00026688	3.08e-06	4.9e-07	1.79e-06	612.53895904	730.97098425	742.1571185	3.79175538	0.05313244	-0.34872125
0.09849	11.45633	0.00177935	1.67e-06	0.0	3e-08	0.00026622	3.09e-06	4.9e-07	1.79e-06	612.62559044	731.00368056	742.12869374	3.75421064	0.05375204	-0.34869894
0.09859	11.45813	0.00177997	1.67e-06	0.0	3e-08	0.00026557	3.1e-06	4.9e-07	1.79e-06	612.71135598	731.0380199	742.10052486	3.7150877	0.05441816	-0.34867683
0.09869	11.45987	0.00178058	1.67e-06	0.0	3e-08	0.00026495	3.11e-06	4.9e-07	1.79e-06	612.79621699	731.07409558	742.07262311	3.67415901	0.05513977	-0.34865492
0.09879	11.46155	0.00178116	1.68e-06	0.0	3e-08	0.00026436	3.11e-06	4.9e-07	1.79e-06	612.88012886	731.11201523	742.0450014	3.63101362	0.05593197	-0.34863324
0.09889	11.46315	0.00178172	1.68e-06	0.0	3e-08	0.00026379	3.12e-06	5e-07	1.79e-06	612.96303909	731.15190503	742.01767495	3.58551764	0.05679967	-0.34861179
0.09899	11.46469	0.00178225	1.68e-06	0.0	3e-08	0.00026324	3.13e-06	5e-07	1.79e-06	613.04489041	731.19390292	741.99066031	3.53717588	0.05776163	-0.34859059
0.09909	11.46615	0.00178276	1.69e-06	0.0	3e-08	0.00026272	3.14e-06	5e-07	1.79e-06	613.12561288	731.23817698	741.96397767	3.48563026	0.05883116	-0.34856964
0.09919	11.46754	0.00178324	1.69e-06	0.0	3e-08	0.00026223	3.14e-06	5e-07	1.79e-06	613.20512947	731.28491222	741.93764926	3.4303442	0.06002872	-0.34854898
0.09929	11.46884	0.0017837	1.69e-06	0.0	3e-08	0.00026176	3.15e-06	5e-07	1.79e-06	613.2833453	731.33433647	741.91170239	3.37045784	0.06138791	-0.34852862
0.09939	11.47007	0.00178412	1.7e-06	0.0	3e-08	0.00026133	3.15e-06	5e-07	1.79e-06	613.36014755	731.3867205	741.88616951	3.30499771	0.06294685	-0.34850858
0.09949	11.4712	0.00178452	1.7e-06	0.0	3e-08	0.00026092	3.16e-06	5e-07	1.79e-06	613.43539546	731.4424021	741.86109102	3.23276597	0.06475275	-0.3484889
0.09959	11.47225	0.00178488	1.7e-06	0.0	3e-08	0.00026055	3.16e-06	5e-07	1.79e-06	613.50891436	731.50180006	741.83651702	3.15160818	0.06689164	-0.34846962
0.09969	11.4732	0.00178521	1.7e-06	0.0	3e-08	0.00026021	3.17e-06	5e-07	1.79e-06	613.58047306	731.56546768	741.81251366	3.05862771	0.06948024	-0.34845079
0.09979	11.47404	0.00178551	1.7e-06	0.0	3e-08	0.00025991	3.17e-06	5e-07	1.79e-06	613.64975801	731.63415391	741.78917056	2.94918635	0.07270678	-0.34843249
0.09989	11.47477	0.00178576	1.71e-06	0.0	3e-08	0.00025965	3.18e-06	5e-07	1.79e-06	613.7163109	731.7089497	741.76661846	2.81451306	0.07693071	-0.34841481
0.09999	11.47538	0.00178597	1.71e-06	0.0	3e-08	0.00025944	3.18e-06	5e-07	1.79e-06	613.77939687	731.79159523	741.74506664	2.63657835	0.08289593	-0.34839793
0.10001	11.47548	0.00178601	1.71e-06	0.0	3e-08	0.0002594	3.18e-06	5e-07	1.79e-06	613.79149555	731.80930756	741.74090545	1273.01697292	32.71807105	37.40931298
