# Supplementary material for: Dataset for the simulated biomass pyrolysis in rotary kilns with varying particle residence time distributions
Source: Data Brief. 2021 Nov 23;39:107603. doi: 10.1016/j.dib.2021.107603 (PMC8633881; doi:10.1016/j.dib.2021.107603)
Supplement: Supplementary Data S1 — Supplementary Raw Research Data. This is open data under the CC BY license http://creativecommons.org/licenses/by/4.0/ [file mmc1.zip › supplementary/111/logFiles/log_Pe30]

l,m	Tau,s	F_w,kg/s	F_is,kg/s	F_c,kg/s	F_rt,kg/s	F_w_wet,kg/s	F_it,kg/s	F_g,kg/s	F_H2O_g,kg/s	T_b,K	T_g,K	T_w,K	q_bed,kW/m	q_gas,kW/m	q_loss,kW/m
1e-05	0.00086	0.0	0.0	0.0	0.0	0.00205276	0.0	0.0	0.0	298.22098836	298.66906966	833.12940148	26.23658425	3.60803188	-0.42016375
0.0001	0.01636	0.0	0.0	0.0	0.0	0.00205276	0.0	0.0	0.0	298.85923343	303.33295615	832.94417549	26.19781527	3.59968427	-0.4200183
0.0002	0.03358	0.0	0.0	0.0	0.0	0.00205276	0.0	0.0	0.0	299.56702482	308.49849899	832.73870874	26.1548414	3.59014934	-0.41985693
0.0003	0.05079	0.0	0.0	0.0	0.0	0.00205276	0.0	0.0	0.0	300.27337897	313.64624013	832.533601	26.11198675	3.5803045	-0.41969585
0.0004	0.068	0.0	0.0	0.0	0.0	0.00205276	0.0	0.0	0.0	300.97830075	318.77578328	832.32885354	26.0692482	3.57015848	-0.41953506
0.0005	0.08519	0.0	0.0	0.0	0.0	0.00205276	0.0	0.0	0.0	301.68179492	323.88672452	832.12446771	26.02662445	3.5596935	-0.41937455
0.0006	0.10238	0.0	0.0	0.0	0.0	0.00205276	0.0	0.0	0.0	302.38386629	328.97867193	831.92044475	25.98411683	3.54893375	-0.41921433
0.0007	0.11955	0.0	0.0	0.0	0.0	0.00205276	0.0	0.0	0.0	303.08451959	334.05122665	831.71678598	25.94172185	3.53784724	-0.41905439
0.0008	0.13672	0.0	0.0	0.0	0.0	0.00205276	0.0	0.0	0.0	303.7837595	339.10397145	831.51349284	25.89944246	3.52645775	-0.41889474
0.0009	0.15388	0.0	0.0	0.0	0.0	0.00205276	0.0	0.0	0.0	304.48159081	344.13651389	831.3105666	25.85727787	3.514759	-0.41873537
0.001	0.17104	0.0	0.0	0.0	0.0	0.00205276	0.0	0.0	0.0	305.17801812	349.14843208	831.10800872	25.81522236	3.5027141	-0.4185763
0.0011	0.18818	0.0	0.0	0.0	0.0	0.00205276	0.0	0.0	0.0	305.87304609	354.13931419	830.90582062	25.77328256	3.49036583	-0.41841751
0.0012	0.20532	0.0	0.0	0.0	0.0	0.00205276	0.0	0.0	0.0	306.56667939	359.10874998	830.70400369	25.73144946	3.47766709	-0.41825903
0.0013	0.22245	0.0	0.0	0.0	0.0	0.00205276	0.0	0.0	0.0	307.25892234	364.05629147	830.50255964	25.68972927	3.46464792	-0.41810084
0.0014	0.23957	0.0	0.0	0.0	0.0	0.00205276	0.0	0.0	0.0	307.94977966	368.98153287	830.30148981	25.64812084	3.45130278	-0.41794294
0.0015	0.25668	0.0	0.0	0.0	0.0	0.00205276	0.0	0.0	0.0	308.63925595	373.88405674	830.10079567	25.60662437	3.43763263	-0.41778533
0.0016	0.27379	0.0	0.0	0.0	0.0	0.00205276	0.0	0.0	0.0	309.32735583	378.76344659	829.90047865	25.56524006	3.42363848	-0.41762801
0.0017	0.29088	0.0	0.0	0.0	0.0	0.00205276	0.0	0.0	0.0	310.01408394	383.61928695	829.70054019	25.52396813	3.4093213	-0.41747098
0.0018	0.30797	0.0	0.0	0.0	0.0	0.00205276	0.0	0.0	0.0	310.69944454	388.45113994	829.50098196	25.48278574	3.39460457	-0.4173143
0.0019	0.32505	0.0	0.0	0.0	0.0	0.00205276	0.0	0.0	0.0	311.38344167	393.25855207	829.30180577	25.44172432	3.37959438	-0.41715788
0.002	0.34212	0.0	0.0	0.0	0.0	0.00205276	0.0	0.0	0.0	312.0660802	398.04112553	829.1030129	25.40077212	3.36425144	-0.41700176
0.0021	0.35919	0.0	0.0	0.0	0.0	0.00205276	0.0	0.0	0.0	312.74736463	402.79843728	828.90460485	25.35992902	3.34857568	-0.41684594
0.0022	0.37624	0.0	0.0	0.0	0.0	0.00205276	0.0	0.0	0.0	313.42729944	407.53006432	828.70658316	25.31919491	3.33256699	-0.41669042
0.0023	0.39329	0.0	0.0	0.0	0.0	0.00205276	0.0	0.0	0.0	314.10588911	412.23558369	828.50894934	25.27856966	3.31622529	-0.4165352
0.0024	0.41033	0.0	0.0	0.0	0.0	0.00205276	0.0	0.0	0.0	314.78313752	416.91456945	828.31170513	25.23802661	3.29951776	-0.41638033
0.0025	0.42736	0.0	0.0	0.0	0.0	0.00205276	0.0	0.0	0.0	315.45904889	421.56659737	828.11485214	25.19760319	3.28249058	-0.41622573
0.0026	0.44438	0.0	0.0	0.0	0.0	0.00205276	0.0	0.0	0.0	316.13362777	426.19124519	827.91839186	25.15728441	3.26512535	-0.41607144
0.0027	0.4614	0.0	0.0	0.0	0.0	0.00205276	0.0	0.0	0.0	316.80687846	430.78808925	827.72232588	25.11706978	3.2474215	-0.41591746
0.0028	0.47841	0.0	0.0	0.0	0.0	0.00205276	0.0	0.0	0.0	317.47880522	435.35670586	827.5266558	25.07695881	3.22937849	-0.41576379
0.0029	0.4954	0.0	0.0	0.0	0.0	0.00205276	0.0	0.0	0.0	318.14941228	439.89667128	827.33138322	25.03695101	3.21099577	-0.41561042
0.003	0.51239	0.0	0.0	0.0	0.0	0.00205276	0.0	0.0	0.0	318.81870347	444.407637	827.13650951	24.99702908	3.19234433	-0.4154574
0.0031	0.52937	0.0	0.0	0.0	0.0	0.00205276	0.0	0.0	0.0	319.48668304	448.88916959	826.94203631	24.95721686	3.17332004	-0.41530467
0.0032	0.54635	0.0	0.0	0.0	0.0	0.00205276	0.0	0.0	0.0	320.15335514	453.34084917	826.74796525	24.9175041	3.15396393	-0.41515226
0.0033	0.56331	0.0	0.0	0.0	0.0	0.00205276	0.0	0.0	0.0	320.81872384	457.76226771	826.55429789	24.87789009	3.13427637	-0.41500017
0.0034	0.58027	0.0	0.0	0.0	0.0	0.00205276	0.0	0.0	0.0	321.4827932	462.15301857	826.36103581	24.83837412	3.1142577	-0.4148484
0.0035	0.59722	0.0	0.0	0.0	0.0	0.00205276	0.0	0.0	0.0	322.14556721	466.51270334	826.16818059	24.79895056	3.09399473	-0.41469694
0.0036	0.61416	0.0	0.0	0.0	0.0	0.00205276	0.0	0.0	0.0	322.80704975	470.84105231	825.97573313	24.75962512	3.07337529	-0.41454581
0.0037	0.63109	0.0	0.0	0.0	0.0	0.00205276	0.0	0.0	0.0	323.46724482	475.13761105	825.7836953	24.72039469	3.05244215	-0.414395
0.0038	0.64801	0.0	0.0	0.0	0.0	0.00205276	0.0	0.0	0.0	324.12615632	479.40200101	825.59206856	24.68125846	3.03119733	-0.41424451
0.0039	0.66493	0.0	0.0	0.0	0.0	0.00205276	0.0	0.0	0.0	324.78378813	483.63384726	825.4008544	24.64221563	3.00964285	-0.41409435
0.004	0.68184	0.0	0.0	0.0	0.0	0.00205276	0.0	0.0	0.0	325.44014411	487.83277847	825.21005428	24.60326542	2.98778073	-0.41394451
0.0041	0.69874	0.0	0.0	0.0	0.0	0.00205276	0.0	0.0	0.0	326.09522805	491.99846419	825.01966947	24.56440234	2.96572761	-0.413795
0.0042	0.71563	0.0	0.0	0.0	0.0	0.00205276	0.0	0.0	0.0	326.74904368	496.13065325	824.82970083	24.52563191	2.9433306	-0.41364581
0.0043	0.73251	0.0	0.0	0.0	0.0	0.00205276	0.0	0.0	0.0	327.40159479	500.22894095	824.64015004	24.48695089	2.92065146	-0.41349696
0.0044	0.74938	0.0	0.0	0.0	0.0	0.00205276	0.0	0.0	0.0	328.05288509	504.29299638	824.4510184	24.44835842	2.89769417	-0.41334843
0.0045	0.76625	0.0	0.0	0.0	0.0	0.00205276	0.0	0.0	0.0	328.70291825	508.32249467	824.26230718	24.40985361	2.8744627	-0.41320023
0.0046	0.78311	0.0	0.0	0.0	0.0	0.00205276	0.0	0.0	0.0	329.35169793	512.31711709	824.07401765	24.37143558	2.850961	-0.41305237
0.0047	0.79995	0.0	0.0	0.0	0.0	0.00205276	0.0	0.0	0.0	329.99922769	516.27661493	823.8861507	24.33309792	2.82731121	-0.41290483
0.0048	0.81679	0.0	0.0	0.0	0.0	0.00205276	0.0	0.0	0.0	330.6455111	520.20074206	823.69870725	24.29484747	2.80335255	-0.41275763
0.0049	0.83363	0.0	0.0	0.0	0.0	0.00205276	0.0	0.0	0.0	331.29055171	524.08917424	823.51168861	24.25668033	2.7791537	-0.41261077
0.005	0.85045	0.0	0.0	0.0	0.0	0.00205276	0.0	0.0	0.0	331.93435304	527.941641	823.32509584	24.21859552	2.75472041	-0.41246424
0.0051	0.86727	0.0	0.0	0.0	0.0	0.00205276	0.0	0.0	0.0	332.57691855	531.75788022	823.13892994	24.18059209	2.73005842	-0.41231804
0.0052	0.88407	0.0	0.0	0.0	0.0	0.00205276	0.0	0.0	0.0	333.21825169	535.5376381	822.95319191	24.14266907	2.70517346	-0.41217219
0.0053	0.90087	0.0	0.0	0.0	0.0	0.00205276	0.0	0.0	0.0	333.85835579	539.28077037	822.76788217	24.10481896	2.680212	-0.41202665
0.0054	0.91766	0.0	0.0	0.0	0.0	0.00205276	0.0	0.0	0.0	334.4972342	542.98704894	822.58300157	24.06705036	2.65497429	-0.41188146
0.0055	0.93444	0.0	0.0	0.0	0.0	0.00205276	0.0	0.0	0.0	335.13489029	546.65623616	822.39855106	24.02935853	2.62954722	-0.4117366
0.0056	0.95122	0.0	0.0	0.0	0.0	0.00205276	0.0	0.0	0.0	335.77132733	550.28813201	822.21453139	23.99174247	2.60393743	-0.41159209
0.0057	0.96798	0.0	0.0	0.0	0.0	0.00205276	0.0	0.0	0.0	336.40654858	553.88254582	822.03094326	23.95420118	2.57815142	-0.41144791
0.0058	0.98474	0.0	0.0	0.0	0.0	0.00205276	0.0	0.0	0.0	337.04055727	557.43929614	821.84778735	23.91673367	2.5521956	-0.41130408
0.0059	1.00149	0.0	0.0	0.0	0.0	0.00205276	0.0	0.0	0.0	337.67335659	560.95821057	821.66506428	23.87933895	2.52607625	-0.41116059
0.006	1.01823	0.0	0.0	0.0	0.0	0.00205276	0.0	0.0	0.0	338.3049497	564.43912568	821.48277467	23.84201605	2.49979957	-0.41101744
0.0061	1.03496	0.0	0.0	0.0	0.0	0.00205276	0.0	0.0	0.0	338.9353397	567.88188684	821.30091906	23.80476398	2.47337162	-0.41087463
0.0062	1.05168	0.0	0.0	0.0	0.0	0.00205276	0.0	0.0	0.0	339.5645296	571.28649288	821.11949721	23.76757084	2.44705614	-0.41073213
0.0063	1.0684	0.0	0.0	0.0	0.0	0.00205276	0.0	0.0	0.0	340.1925224	574.65288716	820.93850918	23.73045249	2.42046245	-0.41059
0.0064	1.0851	0.0	0.0	0.0	0.0	0.00205276	0.0	0.0	0.0	340.81932115	577.98087137	820.75795579	23.69340097	2.39376106	-0.4104482
0.0065	1.1018	0.0	0.0	0.0	0.0	0.00205276	0.0	0.0	0.0	341.44492884	581.27035735	820.57783731	23.65641521	2.36696031	-0.41030676
0.0066	1.11849	0.0	0.0	0.0	0.0	0.00205276	0.0	0.0	0.0	342.06934838	584.52126843	820.39815393	23.61949414	2.34006857	-0.41016565
0.0067	1.13517	0.0	0.0	0.0	0.0	0.00205276	0.0	0.0	0.0	342.69258268	587.73353937	820.21890582	23.5826367	2.31309417	-0.41002489
0.0068	1.15185	0.0	0.0	0.0	0.0	0.00205276	0.0	0.0	0.0	343.31463459	590.90711634	820.04009308	23.5458418	2.28604542	-0.40988447
0.0069	1.16851	0.0	0.0	0.0	0.0	0.00205276	0.0	0.0	0.0	343.93550694	594.04195692	819.86171576	23.5091084	2.25893063	-0.4097444
0.007	1.18517	0.0	0.0	0.0	0.0	0.00205276	0.0	0.0	0.0	344.55520251	597.13803006	819.68377387	23.47243541	2.23175809	-0.40960468
0.0071	1.20181	0.0	0.0	0.0	0.0	0.00205276	0.0	0.0	0.0	345.17372409	600.19537562	819.506267	23.43581982	2.20470757	-0.40946524
0.0072	1.21845	0.0	0.0	0.0	0.0	0.00205276	0.0	0.0	0.0	345.79107441	603.21409331	819.32919441	23.39926356	2.17752431	-0.40932619
0.0073	1.23508	0.0	0.0	0.0	0.0	0.00205276	0.0	0.0	0.0	346.40725613	606.19411526	819.15255638	23.36276433	2.15032581	-0.40918747
0.0074	1.2517	0.0	0.0	0.0	0.0	0.00205276	0.0	0.0	0.0	347.02227192	609.13547629	818.9763526	23.32632104	2.12312235	-0.4090491
0.0075	1.26832	0.0	0.0	0.0	0.0	0.00205276	0.0	0.0	0.0	347.63612439	612.03822479	818.8005827	23.2899326	2.09592426	-0.40891107
0.0076	1.28492	0.0	0.0	0.0	0.0	0.00205276	0.0	0.0	0.0	348.24881612	614.90242282	818.62524623	23.25359793	2.06874199	-0.40877339
0.0077	1.30152	0.0	0.0	0.0	0.0	0.00205276	0.0	0.0	0.0	348.86034967	617.72814619	818.45034268	23.21731595	2.04158605	-0.40863604
0.0078	1.3181	0.0	0.0	0.0	0.0	0.00205276	0.0	0.0	0.0	349.47072755	620.51548453	818.27587149	23.18108556	2.01446704	-0.40849904
0.0079	1.33468	0.0	0.0	0.0	0.0	0.00205276	0.0	0.0	0.0	350.07995225	623.26454142	818.10183203	23.14490569	1.98739565	-0.40836238
0.008	1.35125	0.0	0.0	0.0	0.0	0.00205276	0.0	0.0	0.0	350.68802625	625.97542018	817.92822364	23.1087861	1.96032284	-0.40822602
0.0081	1.36782	0.0	0.0	0.0	0.0	0.00205276	0.0	0.0	0.0	351.29495228	628.64816416	817.75504586	23.07270925	1.9333501	-0.40809003
0.0082	1.38437	0.0	0.0	0.0	0.0	0.00205276	0.0	0.0	0.0	351.90073253	631.28297038	817.58229769	23.03668085	1.90645099	-0.40795437
0.0083	1.40091	0.0	0.0	0.0	0.0	0.00205276	0.0	0.0	0.0	352.5053694	633.87998787	817.40997825	23.00069994	1.87963575	-0.40781905
0.0084	1.41745	0.0	0.0	0.0	0.0	0.00205276	0.0	0.0	0.0	353.10886522	636.43937875	817.23808664	22.96476559	1.85291465	-0.40768407
0.0085	1.43398	0.0	0.0	0.0	0.0	0.00205276	0.0	0.0	0.0	353.71122234	638.96131826	817.06662185	22.92887687	1.82629804	-0.40754942
0.0086	1.4505	0.0	0.0	0.0	0.0	0.00205276	0.0	0.0	0.0	354.31244303	641.44599475	816.89558284	22.89303285	1.79979629	-0.4074151
0.0087	1.46701	0.0	0.0	0.0	0.0	0.00205276	0.0	0.0	0.0	354.91252957	643.89360977	816.72496849	22.85723262	1.77341982	-0.40728112
0.0088	1.48351	0.0	0.0	0.0	0.0	0.00205276	0.0	0.0	0.0	355.51148419	646.30437805	816.55477762	22.82147526	1.74717909	-0.40714747
0.0089	1.5	0.0	0.0	0.0	0.0	0.00205276	0.0	0.0	0.0	356.10930909	648.67852753	816.38500897	22.7857679	1.72097085	-0.40701416
0.009	1.51649	0.0	0.0	0.0	0.0	0.00205276	0.0	0.0	0.0	356.70600684	651.01603827	816.21566254	22.7501039	1.69488722	-0.40688117
0.0091	1.53296	0.0	0.0	0.0	0.0	0.00205276	0.0	0.0	0.0	357.30157938	653.3172956	816.04673628	22.71447734	1.66900969	-0.40674852
0.0092	1.54943	0.0	0.0	0.0	0.0	0.00205276	0.0	0.0	0.0	357.89602887	655.58254779	815.87822887	22.67889166	1.64328775	-0.40661619
0.0093	1.56589	0.0	0.0	0.0	0.0	0.00205276	0.0	0.0	0.0	358.48935746	657.81204577	815.71013892	22.64334617	1.61772957	-0.40648419
0.0094	1.58234	1e-08	0.0	0.0	0.0	0.00205276	0.0	0.0	0.0	359.08156726	660.00605057	815.54246504	22.60784018	1.59234327	-0.40635252
0.0095	1.59878	1e-08	0.0	0.0	0.0	0.00205276	0.0	0.0	0.0	359.67266036	662.16483314	815.37520575	22.57237303	1.56713686	-0.40622117
0.0096	1.61522	1e-08	0.0	0.0	0.0	0.00205276	0.0	0.0	0.0	360.26263883	664.28867424	815.20835955	22.53694405	1.5421183	-0.40609015
0.0097	1.63164	1e-08	0.0	0.0	0.0	0.00205276	0.0	0.0	0.0	360.85150473	666.37786432	815.04192486	22.50155262	1.51729545	-0.40595945
0.0098	1.64806	1e-08	0.0	0.0	0.0	0.00205275	0.0	0.0	0.0	361.43926009	668.43270338	814.87590009	22.46619811	1.49267611	-0.40582906
0.0099	1.66446	1e-08	0.0	0.0	0.0	0.00205275	0.0	0.0	0.0	362.02590716	670.45330073	814.7102846	22.43089558	1.46801952	-0.40569902
0.01	1.68086	1e-08	0.0	0.0	0.0	0.00205275	0.0	0.0	0.0	362.61144788	672.44001141	814.5450765	22.3956198	1.44372411	-0.40556928
0.0101	1.69725	1e-08	0.0	0.0	0.0	0.00205275	0.0	0.0	0.0	363.1958842	674.3931836	814.38027392	22.3603806	1.41963253	-0.40543986
0.0102	1.71363	1e-08	0.0	0.0	0.0	0.00205275	0.0	0.0	0.0	363.77921811	676.31312487	814.21587521	22.32517757	1.39574973	-0.40531076
0.0103	1.73001	1e-08	0.0	0.0	0.0	0.00205275	0.0	0.0	0.0	364.36145159	678.20014854	814.0518787	22.29001033	1.37208044	-0.40518197
0.0104	1.74637	1e-08	0.0	0.0	0.0	0.00205275	0.0	0.0	0.0	364.94258659	680.05457327	813.88828266	22.25487855	1.34862921	-0.4050535
0.0105	1.76273	1e-08	0.0	0.0	0.0	0.00205275	0.0	0.0	0.0	365.52262507	681.87672288	813.72508537	22.21978187	1.32540036	-0.40492534
0.0106	1.77907	1e-08	0.0	0.0	0.0	0.00205275	0.0	0.0	0.0	366.10156895	683.66692605	813.56228505	22.18472001	1.30239805	-0.40479749
0.0107	1.79541	1e-08	0.0	0.0	0.0	0.00205275	0.0	0.0	0.0	366.67942015	685.42551598	813.39987991	22.14969267	1.27962621	-0.40466994
0.0108	1.81174	1e-08	0.0	0.0	0.0	0.00205275	0.0	0.0	0.0	367.25618061	687.15279115	813.23786838	22.11470131	1.25701663	-0.40454273
0.0109	1.82806	1e-08	0.0	0.0	0.0	0.00205275	0.0	0.0	0.0	367.83185222	688.84907961	813.0762487	22.07974302	1.23468488	-0.40441581
0.011	1.84437	1e-08	0.0	0.0	0.0	0.00205275	0.0	0.0	0.0	368.40643687	690.51474181	812.91501892	22.04481872	1.21258732	-0.40428919
0.0111	1.86067	1e-08	0.0	0.0	0.0	0.00205275	0.0	0.0	0.0	368.97993644	692.15011868	812.75417721	22.00992822	1.1907263	-0.40416288
0.0112	1.87697	1e-08	0.0	0.0	0.0	0.00205275	0.0	0.0	0.0	369.55235281	693.75555344	812.59372171	21.97507138	1.16910393	-0.40403687
0.0113	1.89325	1e-08	0.0	0.0	0.0	0.00205275	0.0	0.0	0.0	370.12368785	695.33139128	812.43365056	21.94024809	1.1477221	-0.40391117
0.0114	1.90953	1e-08	0.0	0.0	0.0	0.00205275	0.0	0.0	0.0	370.69394342	696.87797907	812.2739619	21.90545823	1.12658243	-0.40378576
0.0115	1.9258	1e-08	0.0	0.0	0.0	0.00205275	0.0	0.0	0.0	371.26312137	698.395665	812.11465384	21.87070173	1.10568634	-0.40366065
0.0116	1.94206	2e-08	0.0	0.0	0.0	0.00205275	0.0	0.0	0.0	371.83122356	699.88479824	811.95572449	21.83597855	1.08503499	-0.40353583
0.0117	1.95831	2e-08	0.0	0.0	0.0	0.00205275	0.0	0.0	0.0	372.39825175	701.34575712	811.79717184	21.80128152	1.06468082	-0.40341133
0.0118	1.97455	2e-08	0.0	0.0	0.0	0.00205274	0.0	0.0	0.0	372.96420769	702.77893103	811.63899386	21.76662162	1.04454519	-0.40328712
0.0119	1.99078	2e-08	0.0	0.0	0.0	0.00205274	0.0	0.0	0.0	373.52909328	704.18464313	811.48118872	21.7319943	1.02466158	-0.40316319
0.012	2.00701	2e-08	0.0	0.0	0.0	0.00205274	0.0	0.0	0.0	374.09291034	705.56325198	811.3237545	21.69739953	1.00503081	-0.40303956
0.0121	2.02322	2e-08	0.0	0.0	0.0	0.00205274	0.0	0.0	0.0	374.65566067	706.91511651	811.16668924	21.66283728	0.9856535	-0.40291621
0.0122	2.03943	2e-08	0.0	0.0	0.0	0.00205274	0.0	0.0	0.0	375.21734607	708.24059573	811.009991	21.62830756	0.96653005	-0.40279316
0.0123	2.05563	2e-08	0.0	0.0	0.0	0.00205274	0.0	0.0	0.0	375.77796835	709.54004849	810.85365783	21.59381038	0.94766064	-0.40267039
0.0124	2.07181	2e-08	0.0	0.0	0.0	0.00205274	0.0	0.0	0.0	376.33752929	710.81383314	810.69768776	21.55934579	0.92904527	-0.4025479
0.0125	2.08799	2e-08	0.0	0.0	0.0	0.00205274	0.0	0.0	0.0	376.89603071	712.06230733	810.54207886	21.52491385	0.9106837	-0.4024257
0.0126	2.10417	2e-08	0.0	0.0	0.0	0.00205274	0.0	0.0	0.0	377.45347436	713.28583187	810.38682915	21.49051228	0.89258851	-0.40230379
0.0127	2.12033	3e-08	0.0	0.0	0.0	0.00205274	0.0	0.0	0.0	378.009862	714.48478041	810.23193664	21.45614478	0.87473929	-0.40218215
0.0128	2.13648	3e-08	0.0	0.0	0.0	0.00205273	0.0	0.0	0.0	378.56519543	715.65949585	810.0773994	21.42180998	0.85714336	-0.40206079
0.0129	2.15263	3e-08	0.0	0.0	0.0	0.00205273	0.0	0.0	0.0	379.11947644	716.81033261	809.9232155	21.38750799	0.83979983	-0.40193971
0.013	2.16876	3e-08	0.0	0.0	0.0	0.00205273	0.0	0.0	0.0	379.67270682	717.93764329	809.769383	21.35323894	0.82270761	-0.4018189
0.0131	2.18489	3e-08	0.0	0.0	0.0	0.00205273	0.0	0.0	0.0	380.22488834	719.04177841	809.61589996	21.31900298	0.80586541	-0.40169837
0.0132	2.20101	3e-08	0.0	0.0	0.0	0.00205273	0.0	0.0	0.0	380.77602279	720.12308611	809.46276445	21.28480029	0.78927173	-0.40157811
0.0133	2.21712	3e-08	0.0	0.0	0.0	0.00205273	0.0	0.0	0.0	381.32611194	721.18191194	809.30997457	21.25063104	0.77292489	-0.40145812
0.0134	2.23322	4e-08	0.0	0.0	0.0	0.00205273	0.0	0.0	0.0	381.87515759	722.21859855	809.15752842	21.21649544	0.756823	-0.4013384
0.0135	2.24931	4e-08	0.0	0.0	0.0	0.00205272	0.0	0.0	0.0	382.4231615	723.23348726	809.00542408	21.18238137	0.7410658	-0.40121897
0.0136	2.26539	4e-08	0.0	0.0	0.0	0.00205272	0.0	0.0	0.0	382.97012508	724.22708115	808.85365898	21.14830863	0.72548962	-0.4010998
0.0137	2.28146	4e-08	0.0	0.0	0.0	0.00205272	0.0	0.0	0.0	383.51605035	725.19960817	808.70223169	21.11426944	0.71015832	-0.40098088
0.0138	2.29753	4e-08	0.0	0.0	0.0	0.00205272	0.0	0.0	0.0	384.0609391	726.15140672	808.55114032	21.08026404	0.69506954	-0.40086223
0.0139	2.31358	4e-08	0.0	0.0	0.0	0.00205272	0.0	0.0	0.0	384.60479309	727.0828115	808.40038301	21.04629267	0.68022074	-0.40074385
0.014	2.32963	5e-08	0.0	0.0	0.0	0.00205272	0.0	0.0	0.0	385.14761411	727.99415322	808.24995788	21.01235563	0.66560912	-0.40062572
0.0141	2.34567	5e-08	0.0	0.0	0.0	0.00205271	0.0	0.0	0.0	385.68940392	728.88575829	808.0998631	20.97845321	0.65123171	-0.40050785
0.0142	2.3617	5e-08	0.0	0.0	0.0	0.00205271	0.0	0.0	0.0	386.23016432	729.7579486	807.95009685	20.94458573	0.63708529	-0.40039024
0.0143	2.37772	5e-08	0.0	0.0	0.0	0.00205271	0.0	0.0	0.0	386.7698971	730.61104119	807.80065732	20.91075352	0.62316645	-0.40027288
0.0144	2.39373	5e-08	0.0	0.0	0.0	0.00205271	0.0	0.0	0.0	387.30860404	731.44534798	807.65154273	20.87695694	0.60947157	-0.40015578
0.0145	2.40973	6e-08	0.0	0.0	0.0	0.0020527	0.0	0.0	0.0	387.84628697	732.26117551	807.50275133	20.84319637	0.59599679	-0.40003892
0.0146	2.42573	6e-08	0.0	0.0	0.0	0.0020527	0.0	0.0	0.0	388.38294767	733.05882463	807.35428138	20.8094722	0.58273805	-0.39992232
0.0147	2.44171	6e-08	0.0	0.0	0.0	0.0020527	0.0	0.0	0.0	388.91858797	733.83859024	807.20613118	20.77578487	0.5696911	-0.39980596
0.0148	2.45769	6e-08	0.0	0.0	0.0	0.0020527	0.0	0.0	0.0	389.45320969	734.600761	807.05829904	20.7421348	0.55685143	-0.39968985
0.0149	2.47365	7e-08	0.0	0.0	0.0	0.00205269	0.0	0.0	0.0	389.98681439	735.34574031	806.91078278	20.70847545	0.54463233	-0.39957408
0.015	2.48961	7e-08	0.0	0.0	0.0	0.00205269	0.0	0.0	0.0	390.51940297	736.07422217	806.76357896	20.67488615	0.53232777	-0.39945848
0.0151	2.50556	7e-08	0.0	0.0	0.0	0.00205269	0.0	0.0	0.0	391.05097804	736.7861344	806.61668746	20.64133324	0.52023625	-0.39934313
0.0152	2.5215	8e-08	0.0	0.0	0.0	0.00205269	0.0	0.0	0.0	391.5815414	737.48176724	806.47010659	20.60781708	0.50835396	-0.39922802
0.0153	2.53743	8e-08	0.0	0.0	0.0	0.00205268	0.0	0.0	0.0	392.11109485	738.16140542	806.3238347	20.57433804	0.49667691	-0.39911316
0.0154	2.55335	8e-08	0.0	0.0	0.0	0.00205268	0.0	0.0	0.0	392.63964019	738.82532794	806.17787013	20.54089648	0.48520095	-0.39899853
0.0155	2.56926	9e-08	0.0	0.0	0.0	0.00205268	0.0	0.0	0.0	393.16717924	739.47380785	806.03221129	20.5074928	0.47392174	-0.39888414
0.0156	2.58516	9e-08	0.0	0.0	0.0	0.00205267	0.0	0.0	0.0	393.69371381	740.10711203	805.88685658	20.47412742	0.46283476	-0.39876999
0.0157	2.60106	9e-08	0.0	0.0	0.0	0.00205267	0.0	0.0	0.0	394.21924573	740.72550094	805.74180445	20.44080076	0.45193535	-0.39865607
0.0158	2.61694	1e-07	0.0	0.0	0.0	0.00205267	0.0	0.0	0.0	394.74377684	741.3292284	805.59705336	20.40751326	0.44121865	-0.39854238
0.0159	2.63282	1e-07	0.0	0.0	0.0	0.00205266	0.0	0.0	0.0	395.26730898	741.9185414	805.45260182	20.37426538	0.43067962	-0.39842893
0.016	2.64869	1e-07	0.0	0.0	0.0	0.00205266	0.0	0.0	0.0	395.78984399	742.49367982	805.30844837	20.34105759	0.42031307	-0.39831571
0.0161	2.66454	1.1e-07	0.0	0.0	0.0	0.00205265	0.0	0.0	0.0	396.31138376	743.05487624	805.16459157	20.30789039	0.41011361	-0.39820271
0.0162	2.68039	1.1e-07	0.0	0.0	0.0	0.00205265	0.0	0.0	0.0	396.83193013	743.60235572	805.02103002	20.27476427	0.40007571	-0.39808994
0.0163	2.69623	1.2e-07	0.0	0.0	0.0	0.00205264	0.0	0.0	0.0	397.35148419	744.13671659	804.87776065	20.24160537	0.39090181	-0.39797752
0.0164	2.71206	1.2e-07	0.0	0.0	0.0	0.00205264	0.0	0.0	0.0	397.87004713	744.65849788	804.73478066	20.20854034	0.38138542	-0.39786523
0.0165	2.72789	1.3e-07	0.0	0.0	0.0	0.00205264	0.0	0.0	0.0	398.38762171	745.1675027	804.59209053	20.17551464	0.37204492	-0.39775318
0.0166	2.7437	1.3e-07	0.0	0.0	0.0	0.00205263	0.0	0.0	0.0	398.90420972	745.66396882	804.44968881	20.14252856	0.3628766	-0.39764134
0.0167	2.7595	1.4e-07	0.0	0.0	0.0	0.00205263	0.0	0.0	0.0	399.419813	746.14812879	804.30757407	20.10958243	0.35387663	-0.39752974
0.0168	2.7753	1.4e-07	0.0	0.0	0.0	0.00205262	0.0	0.0	0.0	399.93443338	746.62020988	804.1657449	20.07667656	0.34504108	-0.39741835
0.0169	2.79108	1.5e-07	0.0	0.0	0.0	0.00205261	0.0	0.0	0.0	400.44807267	747.08043392	804.02419992	20.04381127	0.33636595	-0.39730719
0.017	2.80686	1.5e-07	0.0	0.0	0.0	0.00205261	0.0	0.0	0.0	400.96073273	747.52901719	803.88293777	20.0109869	0.32784713	-0.39719625
0.0171	2.82262	1.6e-07	0.0	0.0	0.0	0.0020526	0.0	0.0	0.0	401.47241539	747.96617033	803.74195711	19.97820379	0.31948045	-0.39708552
0.0172	2.83838	1.6e-07	0.0	0.0	0.0	0.0020526	0.0	0.0	0.0	401.98312251	748.39209821	803.60125664	19.94546227	0.31126161	-0.39697502
0.0173	2.85413	1.7e-07	0.0	0.0	0.0	0.00205259	0.0	0.0	0.0	402.49285592	748.80699981	803.46083509	19.91276271	0.30318624	-0.39686473
0.0174	2.86987	1.8e-07	0.0	0.0	0.0	0.00205258	0.0	0.0	0.0	403.0016175	749.21106813	803.3206912	19.88010546	0.29524988	-0.39675465
0.0175	2.8856	1.8e-07	0.0	0.0	0.0	0.00205258	0.0	0.0	0.0	403.50940911	749.60449005	803.18082375	19.84749089	0.28744796	-0.39664479
0.0176	2.90132	1.9e-07	0.0	0.0	0.0	0.00205257	0.0	0.0	0.0	404.01623261	749.98744624	803.04123155	19.81491938	0.27977586	-0.39653515
0.0177	2.91703	2e-07	0.0	0.0	0.0	0.00205256	0.0	0.0	0.0	404.52208894	750.36059885	802.90191117	19.78232943	0.2728716	-0.39642579
0.0178	2.93274	2e-07	0.0	0.0	0.0	0.00205256	0.0	0.0	0.0	405.02698	750.72410353	802.76286153	19.74982691	0.26563455	-0.39631658
0.0179	2.94843	2.1e-07	0.0	0.0	0.0	0.00205255	0.0	0.0	0.0	405.5309081	751.07791418	802.62408249	19.71736593	0.25854059	-0.39620759
0.018	2.96411	2.2e-07	0.0	0.0	0.0	0.00205254	0.0	0.0	0.0	406.03387504	751.42222359	802.4855728	19.68494669	0.25158688	-0.39609881
0.0181	2.97979	2.3e-07	0.0	0.0	0.0	0.00205253	0.0	0.0	0.0	406.53588266	751.7572207	802.34733124	19.65256938	0.24477057	-0.39599025
0.0182	2.99546	2.4e-07	0.0	0.0	0.0	0.00205253	0.0	0.0	0.0	407.03693278	752.08309057	802.20935657	19.62023419	0.23808878	-0.39588189
0.0183	3.01111	2.4e-07	0.0	0.0	0.0	0.00205252	0.0	0.0	0.0	407.53702723	752.40001435	802.07164762	19.58794131	0.23153862	-0.39577374
0.0184	3.02676	2.5e-07	0.0	0.0	0.0	0.00205251	0.0	0.0	0.0	408.03616784	752.7081693	801.9342032	19.55569095	0.22511717	-0.39566579
0.0185	3.0424	2.6e-07	0.0	0.0	0.0	0.0020525	0.0	0.0	0.0	408.53435644	753.00772872	801.79702215	19.52348328	0.21882149	-0.39555806
0.0186	3.05803	2.7e-07	0.0	0.0	0.0	0.00205249	0.0	0.0	0.0	409.03159486	753.29886199	801.66010334	19.49131851	0.21264865	-0.39545053
0.0187	3.07365	2.8e-07	0.0	0.0	0.0	0.00205248	0.0	0.0	0.0	409.52788494	753.58173451	801.52344565	19.45919682	0.20659567	-0.39534321
0.0188	3.08926	2.9e-07	0.0	0.0	0.0	0.00205247	0.0	0.0	0.0	410.0232285	753.8565077	801.38704797	19.42711842	0.20065956	-0.39523609
0.0189	3.10486	3e-07	0.0	0.0	0.0	0.00205246	0.0	0.0	0.0	410.51762739	754.123339	801.25090922	19.39508349	0.19483733	-0.39512917
0.019	3.12045	3.1e-07	0.0	0.0	0.0	0.00205245	0.0	0.0	0.0	411.01108345	754.38238181	801.11502834	19.36309222	0.18912594	-0.39502245
0.0191	3.13603	3.2e-07	0.0	0.0	0.0	0.00205244	0.0	0.0	0.0	411.50359806	754.63406447	800.97940288	19.3311213	0.1838228	-0.39491594
0.0192	3.15161	3.3e-07	0.0	0.0	0.0	0.00205243	0.0	0.0	0.0	411.99517329	754.8783993	800.8440325	19.29921118	0.17841029	-0.39480963
0.0193	3.16717	3.4e-07	0.0	0.0	0.0	0.00205242	0.0	0.0	0.0	412.48581102	755.115497	800.70891634	19.26734433	0.17311191	-0.39470351
0.0194	3.18273	3.6e-07	0.0	0.0	0.0	0.0020524	0.0	0.0	0.0	412.97551307	755.34551096	800.57405332	19.23552087	0.16792555	-0.3945976
0.0195	3.19827	3.7e-07	0.0	0.0	0.0	0.00205239	0.0	0.0	0.0	413.46428125	755.56859173	800.43944241	19.20374091	0.16284908	-0.39449189
0.0196	3.21381	3.8e-07	0.0	0.0	0.0	0.00205238	0.0	0.0	0.0	413.9521174	755.78488699	800.30508255	19.17200456	0.15788041	-0.39438637
0.0197	3.22933	3.9e-07	0.0	0.0	0.0	0.00205237	0.0	0.0	0.0	414.43902331	755.99454162	800.17097273	19.14031193	0.15301745	-0.39428105
0.0198	3.24485	4.1e-07	0.0	0.0	0.0	0.00205235	0.0	0.0	0.0	414.92500082	756.1976977	800.03711192	19.10866313	0.14825813	-0.39417593
0.0199	3.26036	4.2e-07	0.0	0.0	0.0	0.00205234	0.0	0.0	0.0	415.41005172	756.39449454	799.90349915	19.07705826	0.14360038	-0.394071
0.02	3.27586	4.4e-07	0.0	0.0	0.0	0.00205232	0.0	0.0	0.0	415.89417785	756.58506871	799.7701334	19.04549742	0.13904215	-0.39396627
0.0201	3.29135	4.5e-07	0.0	0.0	0.0	0.00205231	0.0	0.0	0.0	416.377381	756.76955405	799.63701373	19.01398072	0.13458143	-0.39386173
0.0202	3.30683	4.7e-07	0.0	0.0	0.0	0.0020523	0.0	0.0	0.0	416.859663	756.9480817	799.50413916	18.98250825	0.13021619	-0.39375738
0.0203	3.3223	4.8e-07	0.0	0.0	0.0	0.00205228	0.0	0.0	0.0	417.34102565	757.12078013	799.37150874	18.95108011	0.12594442	-0.39365323
0.0204	3.33776	5e-07	0.0	0.0	0.0	0.00205226	0.0	0.0	0.0	417.82147077	757.28777651	799.23912155	18.91969726	0.12179873	-0.39354925
0.0205	3.35321	5.1e-07	0.0	0.0	0.0	0.00205225	0.0	0.0	0.0	418.30100022	757.44922429	799.10697639	18.88835833	0.11771906	-0.39344547
0.0206	3.36866	5.3e-07	0.0	0.0	0.0	0.00205223	0.0	0.0	0.0	418.77961577	757.60522235	798.97507255	18.85706403	0.11372863	-0.39334188
0.0207	3.38409	5.5e-07	0.0	0.0	0.0	0.00205221	0.0	0.0	0.0	419.25731923	757.75589016	798.84340912	18.82581445	0.10982562	-0.39323849
0.0208	3.39951	5.7e-07	0.0	0.0	0.0	0.0020522	0.0	0.0	0.0	419.7341124	757.90134474	798.7119852	18.79460968	0.10600825	-0.39313528
0.0209	3.41493	5.8e-07	0.0	0.0	0.0	0.00205218	0.0	0.0	0.0	420.20999711	758.0417007	798.58079991	18.76344981	0.10227474	-0.39303225
0.021	3.43033	6e-07	0.0	0.0	0.0	0.00205216	0.0	0.0	0.0	420.68497514	758.17707028	798.44985238	18.73233491	0.09862333	-0.39292942
0.0211	3.44573	6.2e-07	0.0	0.0	0.0	0.00205214	0.0	0.0	0.0	421.15904832	758.30756334	798.31914175	18.70126506	0.09505228	-0.39282677
0.0212	3.46111	6.4e-07	0.0	0.0	0.0	0.00205212	0.0	0.0	0.0	421.63221843	758.43328743	798.18866716	18.67024034	0.09155988	-0.39272431
0.0213	3.47649	6.6e-07	0.0	0.0	0.0	0.0020521	0.0	0.0	0.0	422.10448729	758.55434779	798.05842778	18.63926082	0.08814442	-0.39262203
0.0214	3.49186	6.8e-07	0.0	0.0	0.0	0.00205208	0.0	0.0	0.0	422.57585669	758.67084737	797.92842278	18.60832657	0.08480422	-0.39251994
0.0215	3.50721	7e-07	0.0	0.0	0.0	0.00205206	0.0	0.0	0.0	423.04632844	758.78288689	797.79865134	18.57743766	0.08153763	-0.39241803
0.0216	3.52256	7.3e-07	0.0	0.0	0.0	0.00205203	0.0	0.0	0.0	423.51590433	758.89056484	797.66911267	18.54659416	0.07834299	-0.3923163
0.0217	3.5379	7.5e-07	0.0	0.0	0.0	0.00205201	0.0	0.0	0.0	423.98458617	758.99397754	797.53980595	18.51579612	0.07521868	-0.39221476
0.0218	3.55323	7.7e-07	0.0	0.0	0.0	0.00205199	0.0	0.0	0.0	424.45237574	759.09322222	797.41073039	18.48504416	0.072179	-0.39211338
0.0219	3.56855	8e-07	0.0	0.0	0.0	0.00205196	0.0	0.0	0.0	424.91927487	759.18839924	797.28188513	18.45433741	0.0691955	-0.3920122
0.022	3.58386	8.2e-07	0.0	0.0	0.0	0.00205194	0.0	0.0	0.0	425.38528532	759.27959128	797.15326948	18.42367634	0.06627831	-0.3919112
0.0221	3.59916	8.5e-07	0.0	0.0	0.0	0.00205191	0.0	0.0	0.0	425.8504089	759.36688679	797.02488267	18.39306099	0.06342593	-0.39181037
0.0222	3.61445	8.7e-07	0.0	0.0	0.0	0.00205189	0.0	0.0	0.0	426.31464738	759.45037219	796.89672396	18.36249142	0.06063689	-0.39170973
0.0223	3.62973	9e-07	0.0	0.0	0.0	0.00205186	0.0	0.0	0.0	426.77800257	759.53013193	796.7687926	18.33196768	0.05790974	-0.39160926
0.0224	3.64501	9.3e-07	0.0	0.0	0.0	0.00205183	0.0	0.0	0.0	427.24047623	759.60624851	796.64108787	18.30148983	0.05524306	-0.39150897
0.0225	3.66027	9.6e-07	0.0	0.0	0.0	0.0020518	0.0	0.0	0.0	427.70207017	759.67880253	796.51360905	18.2710579	0.05263543	-0.39140886
0.0226	3.67552	9.9e-07	0.0	0.0	0.0	0.00205178	0.0	0.0	0.0	428.16278615	759.74787267	796.38635542	18.24067195	0.05008546	-0.39130892
0.0227	3.69077	1.02e-06	0.0	0.0	0.0	0.00205175	0.0	0.0	0.0	428.62262597	759.81353578	796.25932628	18.21033201	0.04759179	-0.39120916
0.0228	3.706	1.05e-06	0.0	0.0	0.0	0.00205171	0.0	0.0	0.0	429.08159139	759.87586688	796.13252094	18.18003812	0.04515307	-0.39110958
0.0229	3.72122	1.08e-06	0.0	0.0	0.0	0.00205168	0.0	0.0	0.0	429.5396842	759.93493916	796.00593871	18.14979032	0.04276796	-0.39101017
0.023	3.73644	1.11e-06	0.0	0.0	0.0	0.00205165	0.0	0.0	0.0	429.99690617	759.99082408	795.87957893	18.11958865	0.04043517	-0.39091094
0.0231	3.75164	1.14e-06	0.0	0.0	0.0	0.00205162	0.0	0.0	0.0	430.45325906	760.04359132	795.75344091	18.08943314	0.03815341	-0.39081188
0.0232	3.76684	1.18e-06	0.0	0.0	0.0	0.00205158	0.0	0.0	0.0	430.90874462	760.09333274	795.62752389	18.05932034	0.03596555	-0.39071299
0.0233	3.78203	1.21e-06	0.0	0.0	0.0	0.00205155	0.0	0.0	0.0	431.36336459	760.14013034	795.50182713	18.02925618	0.03379541	-0.39061428
0.0234	3.7972	1.25e-06	0.0	0.0	0.0	0.00205151	0.0	0.0	0.0	431.81712075	760.18402723	795.37635011	17.99923811	0.03167453	-0.39051574
0.0235	3.81237	1.28e-06	0.0	0.0	0.0	0.00205148	0.0	0.0	0.0	432.27001488	760.22508905	795.25109217	17.96926614	0.02960188	-0.39041737
0.0236	3.82753	1.32e-06	0.0	0.0	0.0	0.00205144	0.0	0.0	0.0	432.72204872	760.26338001	795.12605267	17.93934027	0.02757643	-0.39031917
0.0237	3.84267	1.36e-06	0.0	0.0	0.0	0.0020514	0.0	0.0	0.0	433.17322404	760.29896297	795.00123098	17.90946051	0.02559718	-0.39022114
0.0238	3.85781	1.4e-06	0.0	0.0	0.0	0.00205136	0.0	0.0	0.0	433.62354257	760.33189948	794.87662648	17.87962687	0.02366317	-0.39012329
0.0239	3.87294	1.44e-06	0.0	0.0	0.0	0.00205132	0.0	0.0	0.0	434.07300607	760.36224979	794.75223854	17.84983934	0.02177344	-0.3900256
0.024	3.88806	1.48e-06	0.0	0.0	0.0	0.00205128	0.0	0.0	0.0	434.52161629	760.3900729	794.62806656	17.82009792	0.01992709	-0.38992809
0.0241	3.90317	1.52e-06	0.0	0.0	0.0	0.00205124	0.0	0.0	0.0	434.96937495	760.41542661	794.50410992	17.79040261	0.01812321	-0.38983074
0.0242	3.91827	1.56e-06	0.0	0.0	0.0	0.0020512	0.0	0.0	0.0	435.41628381	760.43836752	794.38036801	17.76075339	0.01636095	-0.38973356
0.0243	3.93336	1.61e-06	0.0	0.0	0.0	0.00205115	0.0	0.0	0.0	435.86234459	760.45895109	794.25684026	17.73115026	0.01463946	-0.38963655
0.0244	3.94844	1.65e-06	0.0	0.0	0.0	0.00205111	0.0	0.0	0.0	436.30755903	760.47723169	794.13352607	17.70159321	0.01295793	-0.38953971
0.0245	3.96351	1.7e-06	0.0	0.0	0.0	0.00205106	0.0	0.0	0.0	436.75192886	760.49326261	794.01042484	17.6720822	0.01131557	-0.38944304
0.0246	3.97857	1.75e-06	0.0	0.0	0.0	0.00205101	0.0	0.0	0.0	437.1954558	760.50709904	793.88753599	17.64261764	0.00971779	-0.38934652
0.0247	3.99362	1.8e-06	0.0	0.0	0.0	0.00205096	0.0	0.0	0.0	437.63814157	760.5187919	793.76485893	17.6131988	0.00815332	-0.38925018
0.0248	4.00866	1.85e-06	0.0	0.0	0.0	0.00205091	0.0	0.0	0.0	438.0799879	760.5283904	793.64239311	17.58382597	0.00662607	-0.389154
0.0249	4.02369	1.9e-06	0.0	0.0	0.0	0.00205086	0.0	0.0	0.0	438.5209965	760.53594414	793.52013797	17.55449912	0.00513538	-0.38905799
0.025	4.03871	1.95e-06	0.0	0.0	0.0	0.00205081	0.0	0.0	0.0	438.96116907	760.5415018	793.39809293	17.52521823	0.00368061	-0.38896214
0.0251	4.05372	2e-06	0.0	0.0	0.0	0.00205075	0.0	0.0	0.0	439.40050733	760.54511128	793.27625746	17.49598325	0.00226115	-0.38886646
0.0252	4.06872	2.06e-06	0.0	0.0	0.0	0.0020507	0.0	0.0	0.0	439.83901298	760.54681962	793.15463099	17.46679415	0.00087641	-0.38877094
0.0253	4.08372	2.12e-06	0.0	0.0	0.0	0.00205064	0.0	0.0	0.0	440.27668772	760.54667313	793.03321297	17.43765091	-0.00047415	-0.38867559
0.0254	4.0987	2.17e-06	0.0	0.0	0.0	0.00205059	0.0	0.0	0.0	440.71353324	760.54471739	792.91200287	17.40855347	-0.00179108	-0.3885804
0.0255	4.11367	2.23e-06	0.0	0.0	0.0	0.00205053	0.0	0.0	0.0	441.14955124	760.54099726	792.79100014	17.37950179	-0.00307488	-0.38848538
0.0256	4.12863	2.29e-06	0.0	0.0	0.0	0.00205047	0.0	0.0	0.0	441.58474342	760.53555699	792.67020425	17.35049584	-0.00432603	-0.38839051
0.0257	4.14359	2.35e-06	0.0	0.0	0.0	0.0020504	0.0	0.0	0.0	442.01911144	760.52844018	792.54961466	17.32153556	-0.00554498	-0.38829581
0.0258	4.15853	2.42e-06	0.0	0.0	0.0	0.00205034	0.0	0.0	0.0	442.45265699	760.51968984	792.42923085	17.2926209	-0.00673215	-0.38820127
0.0259	4.17346	2.48e-06	0.0	0.0	0.0	0.00205028	0.0	0.0	0.0	442.88538175	760.50934846	792.30905228	17.26375181	-0.00788794	-0.3881069
0.026	4.18839	2.55e-06	0.0	0.0	0.0	0.00205021	0.0	0.0	0.0	443.31728756	760.49738235	792.18907876	17.2349363	-0.0090831	-0.38801266
0.0261	4.2033	2.62e-06	0.0	0.0	0.0	0.00205014	0.0	0.0	0.0	443.74837599	760.48387326	792.0693096	17.20616048	-0.01019735	-0.3879186
0.0262	4.21821	2.69e-06	0.0	0.0	0.0	0.00205007	0.0	0.0	0.0	444.17864869	760.46886762	791.94974426	17.17743039	-0.01128416	-0.3878247
0.0263	4.2331	2.76e-06	0.0	0.0	0.0	0.00205	0.0	0.0	0.0	444.60810734	760.45240187	791.83038223	17.14874598	-0.01234405	-0.38773096
0.0264	4.24798	2.83e-06	0.0	0.0	0.0	0.00204993	0.0	0.0	0.0	445.0367536	760.43451179	791.71122302	17.12010721	-0.01337752	-0.38763738
0.0265	4.26286	2.9e-06	0.0	0.0	0.0	0.00204986	0.0	0.0	0.0	445.46458912	760.41523248	791.59226615	17.09151405	-0.01438503	-0.38754396
0.0266	4.27772	2.98e-06	0.0	0.0	0.0	0.00204978	0.0	0.0	0.0	445.89161558	760.39459842	791.47351113	17.06296645	-0.01536706	-0.3874507
0.0267	4.29258	3.05e-06	0.0	0.0	0.0	0.0020497	0.0	0.0	0.0	446.31783461	760.37264349	791.35495747	17.03446436	-0.01632404	-0.38735759
0.0268	4.30742	3.13e-06	0.0	0.0	0.0	0.00204962	0.0	0.0	0.0	446.74324787	760.34940097	791.23660469	17.00600774	-0.01725639	-0.38726465
0.0269	4.32226	3.21e-06	0.0	0.0	0.0	0.00204954	0.0	0.0	0.0	447.16785701	760.32490361	791.11845233	16.97759654	-0.01816452	-0.38717186
0.027	4.33708	3.3e-06	0.0	0.0	0.0	0.00204946	0.0	0.0	0.0	447.59166366	760.29918362	791.0004999	16.94923069	-0.01904881	-0.38707923
0.0271	4.3519	3.38e-06	0.0	0.0	0.0	0.00204938	0.0	0.0	0.0	448.01466946	760.27227272	790.88274693	16.92091016	-0.01990961	-0.38698675
0.0272	4.3667	3.47e-06	0.0	0.0	0.0	0.00204929	0.0	0.0	0.0	448.43687605	760.24420215	790.76519296	16.89263489	-0.02074728	-0.38689444
0.0273	4.3815	3.55e-06	0.0	0.0	0.0	0.0020492	0.0	0.0	0.0	448.85828506	760.21500014	790.64783753	16.86440767	-0.0215844	-0.38680227
0.0274	4.39628	3.64e-06	0.0	0.0	0.0	0.00204911	0.0	0.0	0.0	449.27889819	760.18466588	790.53068031	16.83622365	-0.02238387	-0.38671026
0.0275	4.41106	3.74e-06	0.0	0.0	0.0	0.00204902	0.0	0.0	0.0	449.69871701	760.15325223	790.41372074	16.80808485	-0.0231622	-0.38661841
0.0276	4.42582	3.83e-06	0.0	0.0	0.0	0.00204893	0.0	0.0	0.0	450.11774314	760.12078719	790.29695837	16.77999121	-0.02391974	-0.38652671
0.0277	4.44058	3.93e-06	0.0	0.0	0.0	0.00204883	0.0	0.0	0.0	450.53597819	760.0872983	790.18039276	16.75194269	-0.02465684	-0.38643517
0.0278	4.45532	4.02e-06	0.0	0.0	0.0	0.00204873	0.0	0.0	0.0	450.95342377	760.05281264	790.06402345	16.72393922	-0.02537382	-0.38634378
0.0279	4.47006	4.12e-06	0.0	0.0	0.0	0.00204863	0.0	0.0	0.0	451.37008151	760.01735687	789.94785	16.69598076	-0.02607098	-0.38625255
0.028	4.48478	4.23e-06	0.0	0.0	0.0	0.00204853	0.0	0.0	0.0	451.78595299	759.98095724	789.83187198	16.66806724	-0.02674861	-0.38616147
0.0281	4.4995	4.33e-06	0.0	0.0	0.0	0.00204843	0.0	0.0	0.0	452.20103982	759.94363962	789.71608894	16.64019861	-0.02740699	-0.38607054
0.0282	4.5142	4.44e-06	0.0	0.0	0.0	0.00204832	0.0	0.0	0.0	452.6153436	759.90542952	789.60050045	16.61237481	-0.02804638	-0.38597977
0.0283	4.5289	4.54e-06	0.0	0.0	0.0	0.00204821	0.0	0.0	0.0	453.02886592	759.86635212	789.48510607	16.58459577	-0.02866701	-0.38588914
0.0284	4.54358	4.66e-06	0.0	0.0	0.0	0.0020481	0.0	0.0	0.0	453.44160837	759.82643227	789.36990536	16.55686143	-0.02926911	-0.38579868
0.0285	4.55826	4.77e-06	0.0	0.0	0.0	0.00204799	0.0	0.0	0.0	453.85357253	759.78569452	789.25489791	16.52917173	-0.0298529	-0.38570836
0.0286	4.57292	4.88e-06	0.0	0.0	0.0	0.00204787	0.0	0.0	0.0	454.26475998	759.74416316	789.14008328	16.5015266	-0.03041855	-0.3856182
0.0287	4.58758	5e-06	0.0	0.0	0.0	0.00204775	0.0	0.0	1e-08	454.67517234	759.70184342	789.02546113	16.47393112	-0.03101708	-0.38552817
0.0288	4.60223	5.12e-06	0.0	0.0	0.0	0.00204763	0.0	0.0	1e-08	455.08481124	759.65871864	788.91103122	16.44637651	-0.03156273	-0.38543831
0.0289	4.61686	5.24e-06	0.0	0.0	0.0	0.00204751	0.0	0.0	1e-08	455.4936782	759.61484898	788.79679295	16.41886651	-0.0320931	-0.38534859
0.029	4.63148	5.37e-06	0.0	0.0	0.0	0.00204739	0.0	0.0	1e-08	455.90177478	759.57025454	788.68274592	16.39140106	-0.03260848	-0.38525903
0.0291	4.6461	5.5e-06	0.0	0.0	0.0	0.00204726	0.0	0.0	1e-08	456.30910254	759.52495502	788.56888973	16.3639801	-0.0331092	-0.38516962
0.0292	4.6607	5.63e-06	0.0	0.0	0.0	0.00204713	0.0	0.0	1e-08	456.71566304	759.47896969	788.45522397	16.33660358	-0.03359555	-0.38508035
0.0293	4.6753	5.76e-06	0.0	0.0	0.0	0.002047	0.0	0.0	1e-08	457.12145785	759.43231743	788.34174825	16.30927145	-0.0340678	-0.38499124
0.0294	4.68988	5.9e-06	0.0	0.0	0.0	0.00204686	0.0	0.0	1e-08	457.52648852	759.38501674	788.22846215	16.28198364	-0.03452625	-0.38490227
0.0295	4.70446	6.03e-06	0.0	0.0	0.0	0.00204672	0.0	0.0	1e-08	457.9307566	759.33708576	788.1153653	16.2547401	-0.03497115	-0.38481345
0.0296	4.71902	6.17e-06	0.0	0.0	0.0	0.00204658	0.0	0.0	1e-08	458.33426363	759.28854226	788.00245729	16.22754077	-0.03540275	-0.38472478
0.0297	4.73358	6.32e-06	0.0	0.0	0.0	0.00204644	0.0	0.0	1e-08	458.73701115	759.23940367	787.88973774	16.20038559	-0.03582132	-0.38463626
0.0298	4.74812	6.46e-06	0.0	0.0	0.0	0.00204629	0.0	0.0	1e-08	459.13900071	759.18968711	787.77720625	16.17327451	-0.03622708	-0.38454789
0.0299	4.76265	6.61e-06	0.0	0.0	0.0	0.00204614	0.0	0.0	1e-08	459.54023384	759.13940936	787.66486244	16.14620746	-0.03662026	-0.38445967
0.03	4.77718	6.77e-06	0.0	0.0	0.0	0.00204599	0.0	0.0	1e-08	459.94071207	759.08858691	787.55270592	16.11918438	-0.03700107	-0.38437159
0.0301	4.79169	6.92e-06	0.0	0.0	0.0	0.00204583	0.0	0.0	1e-08	460.34043695	759.03722037	787.44073638	16.09220767	-0.03739534	-0.38428365
0.0302	4.80619	7.08e-06	0.0	0.0	0.0	0.00204567	0.0	0.0	1e-08	460.73941002	758.98531817	787.32895347	16.06527309	-0.03775974	-0.38419586
0.0303	4.82069	7.24e-06	0.0	0.0	0.0	0.00204551	0.0	0.0	1e-08	461.13763277	758.93290809	787.21735676	16.03838239	-0.03811351	-0.38410822
0.0304	4.83517	7.41e-06	0.0	0.0	0.0	0.00204535	0.0	0.0	1e-08	461.53510673	758.88000398	787.10594588	16.01153553	-0.03845691	-0.38402073
0.0305	4.84964	7.57e-06	0.0	0.0	0.0	0.00204518	0.0	0.0	1e-08	461.93183341	758.82661931	786.99472046	15.98473245	-0.03879021	-0.38393338
0.0306	4.8641	7.74e-06	0.0	0.0	0.0	0.00204501	0.0	0.0	1e-08	462.32781431	758.77276722	786.88368012	15.95797308	-0.03911366	-0.38384618
0.0307	4.87856	7.92e-06	0.0	0.0	0.0	0.00204484	0.0	0.0	1e-08	462.72305094	758.7184605	786.77282451	15.93125738	-0.0394275	-0.38375912
0.0308	4.893	8.09e-06	0.0	0.0	0.0	0.00204466	0.0	0.0	1e-08	463.11754481	758.66371162	786.66215327	15.90458529	-0.03973198	-0.38367221
0.0309	4.90743	8.28e-06	0.0	0.0	0.0	0.00204448	0.0	0.0	1e-08	463.51129741	758.6085327	786.55166603	15.87795673	-0.04002732	-0.38358544
0.031	4.92185	8.46e-06	0.0	0.0	0.0	0.00204429	0.0	0.0	1e-08	463.90431023	758.55293559	786.44136243	15.85137167	-0.04031376	-0.38349881
0.0311	4.93626	8.65e-06	0.0	0.0	0.0	0.00204411	0.0	0.0	1e-08	464.29658478	758.49693181	786.33124212	15.82483003	-0.04059152	-0.38341233
0.0312	4.95066	8.84e-06	0.0	0.0	0.0	0.00204391	0.0	0.0	1e-08	464.68812253	758.44053259	786.22130475	15.79833175	-0.0408608	-0.38332599
0.0313	4.96505	9.03e-06	0.0	0.0	0.0	0.00204372	0.0	0.0	1e-08	465.07892497	758.38374888	786.11154995	15.77187678	-0.04112182	-0.3832398
0.0314	4.97943	9.23e-06	0.0	0.0	0.0	0.00204352	0.0	0.0	1e-08	465.46899358	758.32659136	786.00197738	15.74546505	-0.04137477	-0.38315375
0.0315	4.9938	9.43e-06	0.0	0.0	0.0	0.00204332	0.0	0.0	1e-08	465.85832981	758.26907775	785.89258666	15.7190957	-0.04161122	-0.38306784
0.0316	5.00816	9.64e-06	0.0	0.0	0.0	0.00204311	0.0	0.0	1e-08	466.24693515	758.21121668	785.78337745	15.69277004	-0.04184609	-0.38298208
0.0317	5.02251	9.85e-06	0.0	0.0	0.0	0.00204291	0.0	0.0	1e-08	466.63481107	758.15301589	785.6743494	15.66648739	-0.04207308	-0.38289645
0.0318	5.03685	1.006e-05	0.0	0.0	0.0	0.00204269	0.0	0.0	1e-08	467.02195902	758.09448554	785.56550218	15.6402477	-0.04229233	-0.38281097
0.0319	5.05118	1.028e-05	0.0	0.0	0.0	0.00204248	0.0	0.0	1e-08	467.40838047	758.03563563	785.45683544	15.61405089	-0.04250399	-0.38272563
0.032	5.0655	1.05e-05	0.0	0.0	0.0	0.00204225	0.0	0.0	1e-08	467.79407687	757.97647597	785.34834883	15.58789691	-0.04270818	-0.38264043
0.0321	5.0798	1.072e-05	0.0	0.0	0.0	0.00204203	0.0	0.0	1e-08	468.17904968	757.9170162	785.24004201	15.56178567	-0.04290502	-0.38255538
0.0322	5.0941	1.095e-05	0.0	0.0	0.0	0.0020418	0.0	0.0	1e-08	468.56330034	757.85726579	785.13191464	15.53571712	-0.04309462	-0.38247046
0.0323	5.10839	1.118e-05	0.0	0.0	0.0	0.00204157	0.0	0.0	1e-08	468.9468303	757.79723408	785.02396638	15.50969118	-0.04327709	-0.38238568
0.0324	5.12266	1.142e-05	0.0	0.0	0.0	0.00204133	0.0	0.0	1e-08	469.32964098	757.73693028	784.91619689	15.48370778	-0.04345253	-0.38230105
0.0325	5.13693	1.166e-05	0.0	0.0	0.0	0.00204109	0.0	0.0	1e-08	469.71173384	757.67636344	784.80860583	15.45776686	-0.04362102	-0.38221655
0.0326	5.15119	1.191e-05	0.0	0.0	0.0	0.00204084	0.0	0.0	1e-08	470.0931103	757.61554252	784.70119287	15.43186833	-0.04378265	-0.3821322
0.0327	5.16543	1.215e-05	0.0	0.0	0.0	0.00204059	0.0	0.0	1e-08	470.47377179	757.55447636	784.59395767	15.40601213	-0.04393748	-0.38204798
0.0328	5.17967	1.241e-05	0.0	0.0	0.0	0.00204034	0.0	0.0	1e-08	470.85371973	757.49317372	784.4868999	15.38019827	-0.04408633	-0.38196391
0.0329	5.19389	1.267e-05	0.0	0.0	0.0	0.00204008	0.0	0.0	1e-08	471.23295556	757.43163307	784.38001926	15.35442745	-0.04423638	-0.38187997
0.033	5.2081	1.293e-05	0.0	0.0	0.0	0.00203982	0.0	0.0	1e-08	471.61148069	757.36986893	784.2733154	15.32869809	-0.04437386	-0.38179617
0.0331	5.22231	1.32e-05	0.0	0.0	0.0	0.00203955	0.0	0.0	1e-08	471.98929652	757.3078902	784.16678799	15.30301081	-0.04450516	-0.38171251
0.0332	5.2365	1.347e-05	0.0	0.0	0.0	0.00203928	0.0	0.0	1e-08	472.36640447	757.24570481	784.06043669	15.27736552	-0.04463034	-0.38162899
0.0333	5.25068	1.375e-05	0.0	0.0	0.0	0.002039	0.0	0.0	1e-08	472.74280594	757.1833206	783.95426117	15.25176217	-0.04474944	-0.3815456
0.0334	5.26486	1.403e-05	0.0	0.0	0.0	0.00203872	0.0	0.0	1e-08	473.11850233	757.12074533	783.84826112	15.22620068	-0.04486253	-0.38146236
0.0335	5.27902	1.431e-05	0.0	0.0	0.0	0.00203843	0.0	0.0	1e-08	473.49349504	757.05798672	783.7424362	15.20068097	-0.04496965	-0.38137925
0.0336	5.29317	1.46e-05	0.0	0.0	0.0	0.00203814	0.0	0.0	1e-08	473.86778546	756.9950524	783.63678609	15.17520297	-0.04507083	-0.38129628
0.0337	5.30731	1.49e-05	0.0	0.0	0.0	0.00203785	0.0	0.0	1e-08	474.24137498	756.93194997	783.53131046	15.1497666	-0.04516611	-0.38121345
0.0338	5.32144	1.52e-05	0.0	0.0	0.0	0.00203755	0.0	0.0	2e-08	474.61426498	756.86868699	783.42600899	15.1243718	-0.04525551	-0.38113075
0.0339	5.33556	1.551e-05	0.0	0.0	0.0	0.00203724	0.0	0.0	2e-08	474.98645685	756.80527099	783.32088135	15.09901848	-0.04533904	-0.38104819
0.034	5.34967	1.582e-05	0.0	0.0	0.0	0.00203693	0.0	0.0	2e-08	475.35795196	756.74170947	783.21592723	15.07370657	-0.04541673	-0.38096577
0.0341	5.36376	1.613e-05	0.0	0.0	0.0	0.00203661	0.0	0.0	2e-08	475.72875169	756.67800994	783.11114629	15.048436	-0.04548856	-0.38088348
0.0342	5.37785	1.645e-05	0.0	0.0	0.0	0.00203629	0.0	0.0	2e-08	476.09885741	756.61417614	783.00653825	15.02320909	-0.04557891	-0.38080133
0.0343	5.39193	1.678e-05	0.0	0.0	0.0	0.00203596	0.0	0.0	2e-08	476.46827054	756.55018556	782.9021029	14.99802171	-0.04564676	-0.38071931
0.0344	5.406	1.711e-05	0.0	0.0	0.0	0.00203563	0.0	0.0	2e-08	476.8369924	756.48606832	782.79783983	14.97287555	-0.04570992	-0.38063743
0.0345	5.42005	1.745e-05	0.0	0.0	0.0	0.00203529	0.0	0.0	2e-08	477.20502436	756.42183032	782.69374872	14.94777053	-0.04576843	-0.38055568
0.0346	5.4341	1.779e-05	0.0	0.0	0.0	0.00203495	0.0	0.0	2e-08	477.57236776	756.35747737	782.58982927	14.92270659	-0.04582237	-0.38047407
0.0347	5.44813	1.814e-05	0.0	0.0	0.0	0.0020346	0.0	0.0	2e-08	477.93902397	756.29301517	782.48608115	14.89768365	-0.04587181	-0.38039259
0.0348	5.46216	1.85e-05	0.0	0.0	0.0	0.00203425	0.0	0.0	2e-08	478.30499433	756.22844938	782.38250407	14.87270165	-0.04591681	-0.38031125
0.0349	5.47617	1.886e-05	0.0	0.0	0.0	0.00203389	0.0	0.0	2e-08	478.67028018	756.16378553	782.27909771	14.84776052	-0.04595741	-0.38023004
0.035	5.49017	1.922e-05	0.0	0.0	0.0	0.00203352	0.0	0.0	2e-08	479.03488287	756.09902911	782.17586176	14.82286018	-0.04599367	-0.38014897
0.0351	5.50416	1.959e-05	0.0	0.0	0.0	0.00203315	0.0	0.0	2e-08	479.39880374	756.03418553	782.07279592	14.79800057	-0.04602564	-0.38006803
0.0352	5.51814	1.997e-05	0.0	0.0	0.0	0.00203277	0.0	0.0	2e-08	479.76204411	755.96926012	781.96989987	14.77318161	-0.04605337	-0.37998722
0.0353	5.53212	2.035e-05	0.0	0.0	0.0	0.00203239	0.0	0.0	2e-08	480.12460533	755.90425817	781.86717332	14.74840324	-0.0460769	-0.37990655
0.0354	5.54608	2.074e-05	0.0	0.0	0.0	0.002032	0.0	0.0	2e-08	480.48648871	755.83918489	781.76461595	14.72366537	-0.04609626	-0.37982601
0.0355	5.56002	2.114e-05	0.0	0.0	0.0	0.0020316	0.0	0.0	2e-08	480.84769559	755.77404548	781.66222747	14.69896795	-0.04611149	-0.3797456
0.0356	5.57396	2.154e-05	0.0	0.0	0.0	0.0020312	0.0	0.0	2e-08	481.20822728	755.70883828	781.56000759	14.67431246	-0.04613916	-0.37966532
0.0357	5.58789	2.195e-05	0.0	0.0	0.0	0.00203079	0.0	0.0	2e-08	481.56808514	755.64355675	781.45795607	14.64969618	-0.04615132	-0.37958518
0.0358	5.60181	2.236e-05	0.0	0.0	0.0	0.00203038	0.0	0.0	2e-08	481.92727044	755.57821706	781.35607257	14.62512021	-0.04616019	-0.37950516
0.0359	5.61571	2.278e-05	0.0	0.0	0.0	0.00202995	0.0	0.0	2e-08	482.2857845	755.51282316	781.25435676	14.60058446	-0.04616586	-0.37942528
0.036	5.62961	2.321e-05	0.0	0.0	0.0	0.00202953	0.0	0.0	2e-08	482.64362864	755.4473789	781.15280838	14.57608887	-0.0461684	-0.37934553
0.0361	5.6435	2.364e-05	0.0	0.0	0.0	0.00202909	0.0	0.0	2e-08	483.00080414	755.38188804	781.05142711	14.55163338	-0.04616789	-0.37926592
0.0362	5.65737	2.408e-05	0.0	0.0	0.0	0.00202865	0.0	0.0	2e-08	483.35731231	755.3163542	780.95021266	14.52721792	-0.04616441	-0.37918643
0.0363	5.67123	2.453e-05	0.0	0.0	0.0	0.0020282	0.0	0.0	2e-08	483.71315444	755.25078092	780.84916475	14.50284243	-0.04615804	-0.37910707
0.0364	5.68509	2.499e-05	0.0	0.0	0.0	0.00202775	0.0	0.0	3e-08	484.06833184	755.18517164	780.74828307	14.47850683	-0.04614883	-0.37902785
0.0365	5.69893	2.545e-05	0.0	0.0	0.0	0.00202729	0.0	0.0	3e-08	484.42284578	755.11952969	780.64756734	14.45421106	-0.04613688	-0.37894875
0.0366	5.71276	2.591e-05	0.0	0.0	0.0	0.00202682	0.0	0.0	3e-08	484.77669755	755.05385831	780.54701727	14.42995506	-0.04612224	-0.37886979
0.0367	5.72658	2.639e-05	0.0	0.0	0.0	0.00202635	0.0	0.0	3e-08	485.12988844	754.98816065	780.44663257	14.40573875	-0.04610499	-0.37879095
0.0368	5.74039	2.687e-05	0.0	0.0	0.0	0.00202586	0.0	0.0	3e-08	485.48241972	754.92243975	780.34641294	14.38156208	-0.04608519	-0.37871225
0.0369	5.75419	2.736e-05	0.0	0.0	0.0	0.00202537	0.0	0.0	3e-08	485.83429267	754.85669857	780.24635811	14.35742497	-0.0460629	-0.37863367
0.037	5.76797	2.786e-05	0.0	0.0	0.0	0.00202488	0.0	0.0	3e-08	486.18550856	754.79094056	780.14646778	14.33332722	-0.04603746	-0.37855522
0.0371	5.78175	2.836e-05	0.0	0.0	0.0	0.00202437	0.0	0.0	3e-08	486.53606866	754.72516867	780.04674167	14.30926899	-0.04601018	-0.3784769
0.0372	5.79551	2.887e-05	0.0	0.0	0.0	0.00202386	0.0	0.0	3e-08	486.88597423	754.65938524	779.94717949	14.28525013	-0.04598057	-0.37839871
0.0373	5.80927	2.939e-05	0.0	0.0	0.0	0.00202334	0.0	0.0	3e-08	487.23522654	754.59359292	779.84778097	14.26127055	-0.04594869	-0.37832065
0.0374	5.82301	2.992e-05	0.0	0.0	0.0	0.00202282	0.0	0.0	3e-08	487.58382683	754.52779432	779.7485458	14.2373302	-0.0459146	-0.37824272
0.0375	5.83675	3.045e-05	0.0	0.0	0.0	0.00202228	0.0	0.0	3e-08	487.93177638	754.46199196	779.64947373	14.213429	-0.04587834	-0.37816492
0.0376	5.85047	3.099e-05	0.0	0.0	0.0	0.00202174	0.0	0.0	3e-08	488.27907642	754.39618827	779.55056445	14.1895669	-0.04583998	-0.37808724
0.0377	5.86418	3.154e-05	0.0	0.0	0.0	0.00202119	0.0	0.0	3e-08	488.6257282	754.33038564	779.45181769	14.16574381	-0.04579955	-0.37800969
0.0378	5.87788	3.21e-05	0.0	0.0	0.0	0.00202063	0.0	0.0	3e-08	488.97173298	754.26458638	779.35323318	14.14195968	-0.04575711	-0.37793227
0.0379	5.89157	3.266e-05	0.0	0.0	0.0	0.00202007	0.0	0.0	3e-08	489.31709199	754.19879273	779.25481063	14.11821444	-0.04571271	-0.37785497
0.038	5.90525	3.323e-05	0.0	0.0	0.0	0.00201949	0.0	0.0	3e-08	489.66180646	754.13300688	779.15654976	14.09450802	-0.0456664	-0.37777781
0.0381	5.91891	3.382e-05	0.0	0.0	0.0	0.00201891	0.0	0.0	3e-08	490.00587764	754.06723094	779.05845029	14.07084035	-0.04561821	-0.37770077
0.0382	5.93257	3.441e-05	0.0	0.0	0.0	0.00201832	0.0	0.0	3e-08	490.34930675	754.00146698	778.96051196	14.04721136	-0.04556818	-0.37762385
0.0383	5.94622	3.5e-05	0.0	0.0	0.0	0.00201772	0.0	0.0	4e-08	490.69209502	753.93571699	778.86273447	14.02362099	-0.04551637	-0.37754706
0.0384	5.95985	3.561e-05	0.0	0.0	0.0	0.00201712	0.0	0.0	4e-08	491.03424367	753.86998606	778.76511755	14.00006879	-0.04545933	-0.3774704
0.0385	5.97347	3.622e-05	0.0	0.0	0.0	0.0020165	0.0	0.0	4e-08	491.37575392	753.80427519	778.66766093	13.97655534	-0.04540304	-0.37739386
0.0386	5.98709	3.685e-05	0.0	0.0	0.0	0.00201588	0.0	0.0	4e-08	491.716627	753.73858547	778.57036432	13.95308029	-0.04534492	-0.37731745
0.0387	6.00069	3.748e-05	0.0	0.0	0.0	0.00201524	0.0	0.0	4e-08	492.05686411	753.67291891	778.47322746	13.92964357	-0.045285	-0.37724117
0.0388	6.01428	3.812e-05	0.0	0.0	0.0	0.0020146	0.0	0.0	4e-08	492.39646646	753.60727747	778.37625007	13.90624512	-0.0452233	-0.37716501
0.0389	6.02786	3.877e-05	0.0	0.0	0.0	0.00201395	0.0	0.0	4e-08	492.73543527	753.54166312	778.27943189	13.88288485	-0.04515984	-0.37708898
0.039	6.04142	3.943e-05	0.0	0.0	0.0	0.00201329	0.0	0.0	4e-08	493.07377174	753.47607778	778.18277263	13.85956271	-0.04509463	-0.37701307
0.0391	6.05498	4.009e-05	0.0	0.0	0.0	0.00201263	0.0	0.0	4e-08	493.41147706	753.41052335	778.08627203	13.83627863	-0.04502769	-0.37693728
0.0392	6.06853	4.077e-05	0.0	0.0	0.0	0.00201195	0.0	0.0	4e-08	493.74855244	753.34500172	777.98992981	13.81303253	-0.04495903	-0.37686162
0.0393	6.08206	4.146e-05	0.0	0.0	0.0	0.00201126	0.0	0.0	4e-08	494.08499906	753.27951476	777.8937457	13.78982434	-0.04488867	-0.37678608
0.0394	6.09559	4.215e-05	0.0	0.0	0.0	0.00201057	0.0	0.0	4e-08	494.42081813	753.21406433	777.79771944	13.766654	-0.04481661	-0.37671067
0.0395	6.1091	4.285e-05	0.0	0.0	0.0	0.00200986	0.0	0.0	4e-08	494.75601082	753.14865226	777.70185076	13.74352144	-0.04474286	-0.37663538
0.0396	6.1226	4.357e-05	0.0	0.0	0.0	0.00200915	0.0	0.0	4e-08	495.09057833	753.08328039	777.60613938	13.72042659	-0.04466742	-0.37656022
0.0397	6.13609	4.429e-05	0.0	0.0	0.0	0.00200843	0.0	0.0	4e-08	495.42452183	753.01795056	777.51058503	13.69736954	-0.04459214	-0.37648517
0.0398	6.14957	4.502e-05	0.0	0.0	0.0	0.00200769	0.0	0.0	5e-08	495.75784251	752.95265868	777.41518748	13.6743502	-0.04451685	-0.37641025
0.0399	6.16304	4.577e-05	0.0	0.0	0.0	0.00200695	0.0	0.0	5e-08	496.09054154	752.8874103	777.31994644	13.65136819	-0.04443789	-0.37633546
0.04	6.17649	4.652e-05	0.0	0.0	0.0	0.0020062	0.0	0.0	5e-08	496.42262009	752.82220727	777.22486164	13.62842362	-0.04435745	-0.37626078
0.0401	6.18994	4.728e-05	0.0	0.0	0.0	0.00200543	0.0	0.0	5e-08	496.75407934	752.75705112	777.12993282	13.60551644	-0.04427557	-0.37618623
0.0402	6.20337	4.805e-05	0.0	0.0	0.0	0.00200466	0.0	0.0	5e-08	497.08492044	752.69194337	777.03515972	13.58264657	-0.04419223	-0.3761118
0.0403	6.2168	4.883e-05	0.0	0.0	0.0	0.00200388	0.0	0.0	5e-08	497.41514455	752.62688553	776.94054206	13.55981394	-0.04410746	-0.3760375
0.0404	6.23021	4.962e-05	0.0	0.0	0.0	0.00200309	0.0	0.0	5e-08	497.74475285	752.56187909	776.84607958	13.53701849	-0.04402126	-0.37596331
0.0405	6.24361	5.043e-05	0.0	0.0	0.0	0.00200228	0.0	0.0	5e-08	498.07374648	752.49692553	776.75177203	13.51426015	-0.04393364	-0.37588925
0.0406	6.257	5.124e-05	0.0	0.0	0.0	0.00200147	0.0	0.0	5e-08	498.40212659	752.43202633	776.65761913	13.49153884	-0.0438446	-0.37581531
0.0407	6.27038	5.206e-05	0.0	0.0	0.0	0.00200065	0.0	0.0	5e-08	498.72989434	752.36718297	776.56362064	13.46885451	-0.04375414	-0.37574149
0.0408	6.28374	5.289e-05	0.0	0.0	0.0	0.00199981	0.0	0.0	5e-08	499.05705088	752.30239692	776.46977627	13.44620708	-0.04366227	-0.37566779
0.0409	6.2971	5.374e-05	0.0	0.0	0.0	0.00199897	0.0	0.0	5e-08	499.38359734	752.23766964	776.37608578	13.42359648	-0.04356899	-0.37559421
0.041	6.31044	5.459e-05	0.0	0.0	0.0	0.00199811	0.0	0.0	5e-08	499.70953487	752.1730026	776.2825489	13.40102265	-0.0434743	-0.37552076
0.0411	6.32377	5.546e-05	0.0	0.0	0.0	0.00199725	0.0	0.0	6e-08	500.03486461	752.10839597	776.18916538	13.3784861	-0.04338485	-0.37544742
0.0412	6.3371	5.633e-05	0.0	0.0	0.0	0.00199637	0.0	0.0	6e-08	500.35958771	752.04384365	776.09593499	13.35598578	-0.04328942	-0.3753742
0.0413	6.35041	5.722e-05	0.0	0.0	0.0	0.00199548	0.0	0.0	6e-08	500.68370529	751.97935299	776.00285744	13.33352205	-0.04319289	-0.3753011
0.0414	6.3637	5.812e-05	0.0	0.0	0.0	0.00199458	0.0	0.0	6e-08	501.00721847	751.91492503	775.90993249	13.31109484	-0.04309527	-0.37522813
0.0415	6.37699	5.903e-05	0.0	0.0	0.0	0.00199367	0.0	0.0	6e-08	501.33012839	751.85056082	775.81715987	13.28870408	-0.04299658	-0.37515527
0.0416	6.39027	5.995e-05	0.0	0.0	0.0	0.00199275	0.0	0.0	6e-08	501.65243616	751.78626134	775.72453932	13.26634972	-0.04289684	-0.37508253
0.0417	6.40353	6.088e-05	0.0	0.0	0.0	0.00199182	0.0	0.0	6e-08	501.97414291	751.72202758	775.6320706	13.24403167	-0.04279606	-0.37500991
0.0418	6.41679	6.182e-05	0.0	0.0	0.0	0.00199088	0.0	0.0	6e-08	502.29524976	751.65786049	775.53975344	13.22174989	-0.04269426	-0.37493741
0.0419	6.43003	6.278e-05	0.0	0.0	0.0	0.00198992	0.0	0.0	6e-08	502.61575782	751.59376103	775.44758759	13.1995043	-0.04259146	-0.37486503
0.042	6.44326	6.374e-05	0.0	0.0	0.0	0.00198895	0.0	0.0	6e-08	502.9356682	751.5297301	775.35557281	13.17729483	-0.04248766	-0.37479277
0.0421	6.45648	6.472e-05	0.0	0.0	0.0	0.00198798	0.0	0.0	6e-08	503.25498201	751.4657686	775.26370882	13.15512142	-0.0423829	-0.37472063
0.0422	6.46969	6.571e-05	0.0	0.0	0.0	0.00198699	0.0	0.0	7e-08	503.57370036	751.40187741	775.1719954	13.132984	-0.04227718	-0.3746486
0.0423	6.48288	6.671e-05	0.0	0.0	0.0	0.00198598	0.0	0.0	7e-08	503.89182435	751.3380574	775.08043227	13.11088252	-0.04217051	-0.37457669
0.0424	6.49607	6.772e-05	0.0	0.0	0.0	0.00198497	0.0	0.0	7e-08	504.20935507	751.27430941	774.98901919	13.08881689	-0.0420629	-0.3745049
0.0425	6.50924	6.875e-05	0.0	0.0	0.0	0.00198394	0.0	0.0	7e-08	504.52629364	751.21063321	774.89775591	13.06678722	-0.04195675	-0.37443323
0.0426	6.5224	6.979e-05	0.0	0.0	0.0	0.00198291	0.0	0.0	7e-08	504.84264115	751.14702816	774.8066422	13.04479318	-0.04184804	-0.37436168
0.0427	6.53555	7.083e-05	0.0	0.0	0.0	0.00198186	0.0	0.0	7e-08	505.15839868	751.08349654	774.71567778	13.0228348	-0.04173855	-0.37429024
0.0428	6.54869	7.19e-05	0.0	0.0	0.0	0.00198079	0.0	0.0	7e-08	505.47356733	751.02003899	774.62486243	13.00091204	-0.04162828	-0.37421892
0.0429	6.56182	7.297e-05	0.0	0.0	0.0	0.00197972	0.0	0.0	7e-08	505.78814818	750.95665613	774.53419587	12.97902481	-0.04151727	-0.37414772
0.043	6.57493	7.406e-05	0.0	0.0	0.0	0.00197863	0.0	0.0	7e-08	506.10214232	750.89334854	774.44367788	12.95717307	-0.04140552	-0.37407663
0.0431	6.58804	7.516e-05	0.0	0.0	0.0	0.00197753	0.0	0.0	8e-08	506.41555083	750.83011679	774.3533082	12.93535674	-0.04129306	-0.37400566
0.0432	6.60113	7.627e-05	0.0	0.0	0.0	0.00197642	0.0	0.0	8e-08	506.72837478	750.76696142	774.26308658	12.91357575	-0.0411799	-0.3739348
0.0433	6.61421	7.739e-05	0.0	0.0	0.0	0.00197529	0.0	0.0	8e-08	507.04061525	750.70388295	774.17301278	12.89183006	-0.04106607	-0.37386407
0.0434	6.62728	7.853e-05	0.0	0.0	0.0	0.00197415	0.0	0.0	8e-08	507.35227332	750.64088187	774.08308656	12.87011958	-0.04095158	-0.37379344
0.0435	6.64034	7.968e-05	0.0	0.0	0.0	0.001973	0.0	0.0	8e-08	507.66335005	750.57795867	773.99330767	12.84844426	-0.04083644	-0.37372294
0.0436	6.65338	8.084e-05	0.0	0.0	0.0	0.00197184	0.0	0.0	8e-08	507.97384652	750.51511379	773.90367586	12.82680403	-0.04072068	-0.37365255
0.0437	6.66642	8.202e-05	0.0	0.0	0.0	0.00197066	0.0	0.0	8e-08	508.28376378	750.45234767	773.8141909	12.80519883	-0.04060432	-0.37358227
0.0438	6.67944	8.321e-05	0.0	0.0	0.0	0.00196947	0.0	0.0	8e-08	508.5931029	750.38966072	773.72485253	12.78362859	-0.04048736	-0.37351211
0.0439	6.69245	8.441e-05	0.0	0.0	0.0	0.00196826	0.0	0.0	8e-08	508.90186494	750.3270543	773.63566051	12.76209304	-0.04036843	-0.37344207
0.044	6.70545	8.563e-05	0.0	0.0	0.0	0.00196705	0.0	0.0	9e-08	509.21005096	750.26452898	773.54661461	12.74059247	-0.04024993	-0.37337213
0.0441	6.71844	8.686e-05	0.0	0.0	0.0	0.00196582	0.0	0.0	9e-08	509.51766201	750.20208453	773.45771457	12.71912667	-0.04013081	-0.37330232
0.0442	6.73142	8.81e-05	0.0	0.0	0.0	0.00196457	0.0	0.0	9e-08	509.82469914	750.13972139	773.36896017	12.69769556	-0.04001111	-0.37323262
0.0443	6.74438	8.936e-05	0.0	0.0	0.0	0.00196331	0.0	0.0	9e-08	510.1311634	750.07743995	773.28035115	12.67629909	-0.03989082	-0.37316303
0.0444	6.75733	9.063e-05	0.0	0.0	0.0	0.00196204	0.0	0.0	9e-08	510.43705584	750.01524061	773.19188728	12.65493719	-0.03976996	-0.37309356
0.0445	6.77027	9.191e-05	0.0	0.0	0.0	0.00196076	0.0	0.0	9e-08	510.74237751	749.95312376	773.10356832	12.63360979	-0.03964853	-0.3730242
0.0446	6.7832	9.321e-05	0.0	0.0	0.0	0.00195946	0.0	0.0	9e-08	511.04712943	749.89108976	773.01539403	12.61231683	-0.03952655	-0.37295495
0.0447	6.79612	9.452e-05	0.0	0.0	0.0	0.00195814	0.0	0.0	9e-08	511.35131266	749.82913899	772.92736417	12.59105824	-0.03940403	-0.37288582
0.0448	6.80903	9.585e-05	0.0	0.0	0.0	0.00195682	0.0	0.0	1e-07	511.65492823	749.76727179	772.83947851	12.56983397	-0.03928096	-0.3728168
0.0449	6.82192	9.719e-05	0.0	0.0	0.0	0.00195547	0.0	0.0	1e-07	511.95797718	749.70548852	772.75173679	12.54864394	-0.03915737	-0.37274789
0.045	6.8348	9.854e-05	0.0	0.0	0.0	0.00195412	0.0	0.0	1e-07	512.26046053	749.64378951	772.6641388	12.5274881	-0.03903325	-0.3726791
0.0451	6.84767	9.991e-05	0.0	0.0	0.0	0.00195275	0.0	0.0	1e-07	512.56237931	749.58217509	772.57668429	12.50636638	-0.03890861	-0.37261042
0.0452	6.86053	0.0001013	0.0	0.0	0.0	0.00195136	0.0	0.0	1e-07	512.86373455	749.52064559	772.48937302	12.48527871	-0.03878346	-0.37254185
0.0453	6.87338	0.00010269	0.0	0.0	0.0	0.00194996	0.0	0.0	1e-07	513.16452728	749.45920159	772.40220476	12.46422492	-0.03865752	-0.37247339
0.0454	6.88621	0.00010411	0.0	0.0	0.0	0.00194855	0.0	0.0	1e-07	513.46475852	749.3978433	772.31517927	12.44320513	-0.03853129	-0.37240505
0.0455	6.89904	0.00010553	0.0	0.0	0.0	0.00194712	0.0	0.0	1.1e-07	513.76442928	749.33657099	772.22829632	12.42221921	-0.03840455	-0.37233681
0.0456	6.91185	0.00010698	0.0	0.0	0.0	0.00194568	0.0	0.0	1.1e-07	514.06354058	749.27538497	772.14155568	12.40126708	-0.03827731	-0.37226869
0.0457	6.92465	0.00010843	0.0	0.0	0.0	0.00194422	0.0	0.0	1.1e-07	514.36209345	749.21428558	772.0549571	12.38034868	-0.03814957	-0.37220068
0.0458	6.93743	0.00010991	0.0	0.0	0.0	0.00194274	0.0	0.0	1.1e-07	514.66008888	749.15327312	771.96850036	12.35946394	-0.03802134	-0.37213279
0.0459	6.95021	0.00011139	0.0	0.0	0.0	0.00194126	0.0	0.0	1.1e-07	514.95752789	749.09234792	771.88218523	12.33861281	-0.03789261	-0.372065
0.046	6.96297	0.00011289	0.0	0.0	0.0	0.00193975	0.0	0.0	1.1e-07	515.25441149	749.03151029	771.79601146	12.31779522	-0.03776339	-0.37199733
0.0461	6.97572	0.00011441	0.0	0.0	0.0	0.00193823	0.0	0.0	1.1e-07	515.55074067	748.97076055	771.70997884	12.2970111	-0.03763368	-0.37192976
0.0462	6.98846	0.00011594	0.0	0.0	0.0	0.0019367	0.0	0.0	1.2e-07	515.84651646	748.91009903	771.62408712	12.27626038	-0.03750347	-0.37186231
0.0463	7.00119	0.00011749	0.0	0.0	0.0	0.00193515	0.0	0.0	1.2e-07	516.14173984	748.84952603	771.53833608	12.25554302	-0.03737278	-0.37179497
0.0464	7.01391	0.00011905	0.0	0.0	0.0	0.00193359	0.0	0.0	1.2e-07	516.43641181	748.78904189	771.45272549	12.23485894	-0.0372416	-0.37172773
0.0465	7.02661	0.00012063	0.0	0.0	0.0	0.00193201	0.0	0.0	1.2e-07	516.73053337	748.72864693	771.36725511	12.21420807	-0.03710994	-0.37166061
0.0466	7.0393	0.00012223	0.0	0.0	0.0	0.00193041	0.0	0.0	1.2e-07	517.02410551	748.66834148	771.28192471	12.19359042	-0.03697908	-0.3715936
0.0467	7.05198	0.00012384	0.0	0.0	0.0	0.0019288	0.0	0.0	1.2e-07	517.31712923	748.60812339	771.19673408	12.17300584	-0.03684727	-0.37152669
0.0468	7.06465	0.00012546	0.0	0.0	0.0	0.00192717	0.0	0.0	1.3e-07	517.60960551	748.54799466	771.11168298	12.15245428	-0.03671473	-0.3714599
0.0469	7.07731	0.00012711	0.0	0.0	0.0	0.00192553	0.0	0.0	1.3e-07	517.90153535	748.48795559	771.02677119	12.13193568	-0.03658178	-0.37139322
0.047	7.08995	0.00012876	0.0	0.0	0.0	0.00192387	0.0	0.0	1.3e-07	518.19291972	748.42800639	770.94199846	12.11144999	-0.03644843	-0.37132664
0.0471	7.10258	0.00013044	0.0	0.0	0.0	0.00192219	0.0	0.0	1.3e-07	518.48375961	748.36814731	770.85736459	12.09099714	-0.03631467	-0.37126017
0.0472	7.1152	0.00013213	0.0	0.0	0.0	0.0019205	0.0	0.0	1.3e-07	518.77405599	748.30837855	770.77286933	12.07057707	-0.03618052	-0.37119382
0.0473	7.12781	0.00013383	0.0	0.0	0.0	0.00191879	0.0	0.0	1.3e-07	519.06380986	748.24870036	770.68851247	12.05018971	-0.03604597	-0.37112757
0.0474	7.1404	0.00013555	0.0	0.0	0.0	0.00191707	0.0	0.0	1.4e-07	519.35302217	748.18911295	770.60429378	12.029835	-0.03591103	-0.37106143
0.0475	7.15299	0.00013729	0.0	0.0	0.0	0.00191533	0.0	0.0	1.4e-07	519.64169392	748.12961655	770.52021303	12.00951288	-0.03577569	-0.3709954
0.0476	7.16556	0.00013905	0.0	0.0	0.0	0.00191357	0.0	0.0	1.4e-07	519.92982606	748.07021138	770.43626999	11.98922328	-0.03563997	-0.37092948
0.0477	7.17812	0.00014082	0.0	0.0	0.0	0.0019118	0.0	0.0	1.4e-07	520.21741957	748.01089766	770.35246446	11.96896615	-0.03550387	-0.37086366
0.0478	7.19066	0.0001426	0.0	0.0	0.0	0.00191001	0.0	0.0	1.4e-07	520.50447542	747.95167561	770.26879618	11.94874142	-0.03536738	-0.37079795
0.0479	7.2032	0.00014441	0.0	0.0	0.0	0.00190821	0.0	0.0	1.4e-07	520.79099456	747.89254547	770.18526496	11.92854902	-0.03523051	-0.37073235
0.048	7.21572	0.00014623	0.0	0.0	0.0	0.00190638	0.0	0.0	1.5e-07	521.07697798	747.83350703	770.10187056	11.90838897	-0.03509495	-0.37066686
0.0481	7.22823	0.00014807	0.0	0.0	0.0	0.00190454	0.0	0.0	1.5e-07	521.36242662	747.77455871	770.01861277	11.88826108	-0.03495785	-0.37060147
0.0482	7.24073	0.00014992	0.0	0.0	0.0	0.00190269	0.0	0.0	1.5e-07	521.64734145	747.71570218	769.93549136	11.86816534	-0.03482045	-0.3705362
0.0483	7.25322	0.00015179	0.0	0.0	0.0	0.00190082	0.0	0.0	1.5e-07	521.93172343	747.65693756	769.85250611	11.84810169	-0.03468277	-0.37047103
0.0484	7.26569	0.00015368	0.0	0.0	0.0	0.00189893	0.0	0.0	1.5e-07	522.2155735	747.59826498	769.7696568	11.82807006	-0.0345448	-0.37040596
0.0485	7.27815	0.00015558	0.0	0.0	0.0	0.00189702	0.0	0.0	1.6e-07	522.49889263	747.53968452	769.68694321	11.80807041	-0.03440655	-0.370341
0.0486	7.2906	0.00015751	0.0	0.0	0.0	0.00189509	0.0	0.0	1.6e-07	522.78168176	747.48119628	769.60436511	11.78810265	-0.03426803	-0.37027615
0.0487	7.30304	0.00015945	0.0	0.0	0.0	0.00189315	0.0	0.0	1.6e-07	523.06394185	747.42280037	769.5219223	11.76816673	-0.03412925	-0.37021141
0.0488	7.31546	0.0001614	0.0	0.0	0.0	0.00189119	0.0	0.0	1.6e-07	523.34567384	747.36449686	769.43961454	11.74826259	-0.03399021	-0.37014677
0.0489	7.32787	0.00016338	0.0	0.0	0.0	0.00188922	0.0	0.0	1.6e-07	523.62687868	747.30628583	769.35744163	11.72839017	-0.03385093	-0.37008223
0.049	7.34027	0.00016537	0.0	0.0	0.0	0.00188723	0.0	0.0	1.7e-07	523.90755731	747.24816736	769.27540334	11.7085494	-0.0337114	-0.37001781
0.0491	7.35266	0.00016737	0.0	0.0	0.0	0.00188522	0.0	0.0	1.7e-07	524.18771067	747.19014152	769.19349946	11.68874022	-0.03357163	-0.36995349
0.0492	7.36504	0.0001694	0.0	0.0	0.0	0.00188319	0.0	0.0	1.7e-07	524.46733971	747.13220836	769.11172977	11.66896257	-0.03343164	-0.36988927
0.0493	7.3774	0.00017144	0.0	0.0	0.0	0.00188114	0.0	0.0	1.7e-07	524.74644536	747.07436795	769.03009404	11.64921639	-0.03329143	-0.36982516
0.0494	7.38975	0.0001735	0.0	0.0	0.0	0.00187908	0.0	0.0	1.7e-07	525.02502856	747.01662082	768.94859208	11.62950142	-0.03314995	-0.36976115
0.0495	7.40209	0.00017558	0.0	0.0	0.0	0.001877	0.0	0.0	1.8e-07	525.30309023	746.95896755	768.86722364	11.60981793	-0.03300899	-0.36969725
0.0496	7.41441	0.00017768	0.0	0.0	0.0	0.0018749	0.0	0.0	1.8e-07	525.58063132	746.90140759	768.78598854	11.59016571	-0.03286778	-0.36963345
0.0497	7.42673	0.00017979	0.0	0.0	0.0	0.00187279	0.0	0.0	1.8e-07	525.85765276	746.84394104	768.70488654	11.57054471	-0.03272633	-0.36956976
0.0498	7.43903	0.00018192	0.0	0.0	0.0	0.00187065	0.0	0.0	1.8e-07	526.13415546	746.78656799	768.62391743	11.55095486	-0.03258463	-0.36950617
0.0499	7.45131	0.00018407	0.0	0.0	0.0	0.0018685	0.0	0.0	1.8e-07	526.41014037	746.72928854	768.543081	11.53139609	-0.0324427	-0.36944269
0.05	7.46359	0.00018624	0.0	0.0	0.0	0.00186633	0.0	0.0	1.9e-07	526.6856084	746.67210279	768.46237704	11.51186835	-0.03230052	-0.36937931
0.05009	7.47585	0.00018842	0.0	0.0	0.0	0.00186414	0.0	0.0	1.9e-07	526.96056048	746.61501082	768.38180533	11.49237157	-0.03215811	-0.36931603
0.05019	7.4881	0.00019063	0.0	0.0	0.0	0.00186194	0.0	0.0	1.9e-07	527.23499753	746.55801274	768.30136567	11.47290569	-0.03201546	-0.36925286
0.05029	7.50034	0.00019285	0.0	0.0	0.0	0.00185971	0.0	0.0	1.9e-07	527.50892047	746.50110863	768.22105783	11.45347065	-0.03187259	-0.36918979
0.05039	7.51257	0.00019509	0.0	0.0	0.0	0.00185747	0.0	0.0	2e-07	527.78233022	746.44429861	768.1408816	11.43406639	-0.03172948	-0.36912683
0.05049	7.52478	0.00019735	0.0	0.0	0.0	0.00185521	0.0	0.0	2e-07	528.0552277	746.38758275	768.06083678	11.41469284	-0.03158615	-0.36906397
0.05059	7.53698	0.00019962	0.0	0.0	0.0	0.00185294	0.0	0.0	2e-07	528.32761381	746.33096118	767.98092315	11.39534994	-0.03144258	-0.36900121
0.05069	7.54917	0.00020191	0.0	0.0	0.0	0.00185064	0.0	0.0	2e-07	528.59948948	746.27443397	767.90114051	11.37603764	-0.0312988	-0.36893855
0.05079	7.56135	0.00020423	0.0	0.0	0.0	0.00184832	0.0	0.0	2e-07	528.87085561	746.21800015	767.82148864	11.35675588	-0.03115619	-0.368876
0.05089	7.57351	0.00020656	0.0	0.0	0.0	0.00184599	0.0	0.0	2.1e-07	529.14171311	746.16165974	767.74196734	11.33750457	-0.03101238	-0.36881355
0.05099	7.58566	0.00020891	0.0	0.0	0.0	0.00184364	0.0	0.0	2.1e-07	529.41206289	746.10541337	767.6625764	11.31828367	-0.0308684	-0.3687512
0.05109	7.5978	0.00021127	0.0	0.0	0.0	0.00184127	0.0	0.0	2.1e-07	529.68190586	746.04926108	767.5833156	11.29909312	-0.03072427	-0.36868895
0.05119	7.60992	0.00021366	0.0	0.0	0.0	0.00183888	0.0	0.0	2.1e-07	529.95124293	745.99320287	767.50418474	11.27993285	-0.03057999	-0.36862681
0.05129	7.62203	0.00021606	0.0	0.0	0.0	0.00183648	0.0	0.0	2.2e-07	530.22007499	745.93723875	767.42518362	11.2608028	-0.03043556	-0.36856477
0.05139	7.63413	0.00021848	0.0	0.0	0.0	0.00183405	0.0	0.0	2.2e-07	530.48840294	745.88136873	767.34631202	11.2417029	-0.03029099	-0.36850283
0.05149	7.64622	0.00022092	0.0	0.0	0.0	0.00183161	0.0	0.0	2.2e-07	530.75622769	745.8255928	767.26756973	11.22263311	-0.0301463	-0.36844099
0.05159	7.65829	0.00022338	0.0	0.0	0.0	0.00182915	0.0	0.0	2.2e-07	531.02355014	745.76991097	767.18895656	11.20359335	-0.03000147	-0.36837925
0.05169	7.67036	0.00022586	0.0	0.0	0.0	0.00182667	0.0	0.0	2.3e-07	531.29037117	745.71432322	767.1104723	11.18458356	-0.02985653	-0.36831761
0.05179	7.6824	0.00022836	0.0	0.0	0.0	0.00182417	0.0	0.0	2.3e-07	531.5566917	745.65882954	767.03211674	11.16560369	-0.02971147	-0.36825608
0.05189	7.69444	0.00023087	0.0	0.0	0.0	0.00182165	0.0	0.0	2.3e-07	531.8225126	745.60342991	766.95388967	11.14665367	-0.02956629	-0.36819464
0.05199	7.70646	0.00023341	0.0	0.0	0.0	0.00181911	0.0	0.0	2.3e-07	532.08783477	745.54812432	766.87579089	11.12773344	-0.02942102	-0.36813331
0.05209	7.71847	0.00023596	0.0	0.0	0.0	0.00181656	0.0	0.0	2.4e-07	532.35265911	745.49291272	766.79782021	11.10884294	-0.02927564	-0.36807208
0.05219	7.73047	0.00023853	0.0	0.0	0.0	0.00181398	0.0	0.0	2.4e-07	532.6169865	745.4377965	766.7199774	11.08998185	-0.02912861	-0.36801095
0.05229	7.74246	0.00024112	1e-08	0.0	0.0	0.00181139	0.0	0.0	2.4e-07	532.88081781	745.38277503	766.64226227	11.07115054	-0.0289826	-0.36794991
0.05239	7.75443	0.00024373	1e-08	0.0	0.0	0.00180878	0.0	0.0	2.4e-07	533.14415395	745.32784805	766.56467461	11.05234878	-0.02883644	-0.36788898
0.05249	7.76639	0.00024636	1e-08	0.0	0.0	0.00180615	0.0	0.0	2.5e-07	533.4069958	745.27301562	766.48721423	11.03357648	-0.02869014	-0.36782815
0.05259	7.77833	0.00024901	1e-08	0.0	0.0	0.0018035	0.0	0.0	2.5e-07	533.66934423	745.21827776	766.40988092	11.01483359	-0.02854369	-0.36776742
0.05269	7.79027	0.00025167	1e-08	0.0	0.0	0.00180083	0.0	0.0	2.5e-07	533.93120014	745.16363453	766.33267448	10.99612005	-0.0283971	-0.36770678
0.05279	7.80219	0.00025436	1e-08	0.0	0.0	0.00179814	0.0	0.0	2.5e-07	534.19256439	745.10908597	766.25559471	10.9774358	-0.02825036	-0.36764625
0.05289	7.8141	0.00025706	1e-08	0.0	0.0	0.00179543	0.0	0.0	2.6e-07	534.45343788	745.05463214	766.1786414	10.95878077	-0.02810347	-0.36758582
0.05299	7.82599	0.00025978	1e-08	0.0	0.0	0.00179271	0.0	0.0	2.6e-07	534.71382147	745.00027307	766.10181437	10.9401549	-0.02795644	-0.36752548
0.05309	7.83787	0.00026252	1e-08	0.0	0.0	0.00178997	0.0	0.0	2.6e-07	534.97371603	744.94600884	766.0251134	10.92155814	-0.02780926	-0.36746525
0.05319	7.84974	0.00026528	1e-08	0.0	0.0	0.0017872	0.0	0.0	2.7e-07	535.23312246	744.89183949	765.9485383	10.90299041	-0.02766193	-0.36740511
0.05329	7.8616	0.00026806	1e-08	0.0	0.0	0.00178442	0.0	0.0	2.7e-07	535.49204161	744.83776509	765.87208887	10.88445165	-0.02751446	-0.36734507
0.05339	7.87344	0.00027086	1e-08	0.0	0.0	0.00178162	0.0	0.0	2.7e-07	535.75047436	744.7837857	765.79576491	10.86594181	-0.02736684	-0.36728513
0.05349	7.88527	0.00027367	1e-08	0.0	0.0	0.0017788	0.0	0.0	2.7e-07	536.00842158	744.72990136	765.71956622	10.84746085	-0.02722051	-0.36722529
0.05359	7.89709	0.00027651	1e-08	0.0	0.0	0.00177596	1e-08	0.0	2.8e-07	536.26588413	744.67610985	765.64349262	10.82900866	-0.02707306	-0.36716555
0.05369	7.90889	0.00027936	1e-08	0.0	0.0	0.0017731	1e-08	0.0	2.8e-07	536.52286288	744.62241285	765.56754389	10.8105852	-0.02692552	-0.3671059
0.05379	7.92068	0.00028224	1e-08	0.0	0.0	0.00177023	1e-08	0.0	2.8e-07	536.7793587	744.56881035	765.49171986	10.79219041	-0.02677791	-0.36704635
0.05389	7.93246	0.00028513	1e-08	0.0	0.0	0.00176733	1e-08	0.0	2.9e-07	537.03537245	744.51530232	765.4160203	10.77382423	-0.02663022	-0.3669869
0.05399	7.94422	0.00028804	1e-08	0.0	0.0	0.00176442	1e-08	0.0	2.9e-07	537.29090499	744.46188872	765.34044505	10.75548659	-0.02648247	-0.36692755
0.05409	7.95597	0.00029097	1e-08	0.0	0.0	0.00176148	1e-08	0.0	2.9e-07	537.54595719	744.40856953	765.26499388	10.73717743	-0.02633465	-0.3668683
0.05419	7.96771	0.00029392	1e-08	0.0	0.0	0.00175853	1e-08	0.0	2.9e-07	537.80052991	744.35534469	765.18966662	10.71889669	-0.02618678	-0.36680914
0.05429	7.97944	0.00029689	1e-08	0.0	0.0	0.00175556	1e-08	0.0	3e-07	538.054624	744.30221418	765.11446307	10.70064431	-0.02603885	-0.36675008
0.05439	7.99115	0.00029988	1e-08	0.0	0.0	0.00175257	1e-08	0.0	3e-07	538.30824033	744.24917794	765.03938304	10.68242022	-0.02589086	-0.36669112
0.05449	8.00285	0.00030288	1e-08	0.0	0.0	0.00174956	1e-08	0.0	3e-07	538.56137974	744.19623592	764.96442632	10.66422438	-0.02574284	-0.36663225
0.05459	8.01453	0.00030591	1e-08	0.0	0.0	0.00174653	1e-08	0.0	3.1e-07	538.8140431	744.14338806	764.88959273	10.6460567	-0.02559477	-0.36657348
0.05469	8.02621	0.00030895	1e-08	0.0	0.0	0.00174349	1e-08	0.0	3.1e-07	539.06623126	744.09063431	764.81488208	10.62791714	-0.02544666	-0.36651481
0.05479	8.03786	0.00031201	1e-08	0.0	0.0	0.00174042	1e-08	0.0	3.1e-07	539.31794507	744.0379746	764.74029417	10.60980563	-0.02529852	-0.36645623
0.05489	8.04951	0.00031509	1e-08	0.0	0.0	0.00173734	1e-08	0.0	3.2e-07	539.56918537	743.98540918	764.66582881	10.59172189	-0.02514916	-0.36639775
0.05499	8.06114	0.00031819	1e-08	0.0	0.0	0.00173423	1e-08	0.0	3.2e-07	539.81995302	743.93293903	764.5914858	10.57366623	-0.02500059	-0.36633937
0.05509	8.07276	0.00032131	1e-08	0.0	0.0	0.00173111	1e-08	0.0	3.2e-07	540.07024885	743.88056321	764.51726497	10.55563842	-0.02485195	-0.36628108
0.05519	8.08437	0.00032445	1e-08	0.0	0.0	0.00172797	1e-08	0.0	3.2e-07	540.32007374	743.82828169	764.44316611	10.53763841	-0.02470324	-0.36622289
0.05529	8.09596	0.00032761	1e-08	0.0	0.0	0.00172481	1e-08	0.0	3.3e-07	540.56942851	743.77609448	764.36918903	10.51966612	-0.02455445	-0.36616479
0.05539	8.10754	0.00033078	1e-08	0.0	0.0	0.00172163	1e-08	0.0	3.3e-07	540.81831401	743.72400156	764.29533356	10.50172151	-0.02440558	-0.36610679
0.05549	8.11911	0.00033397	1e-08	0.0	0.0	0.00171843	1e-08	0.0	3.3e-07	541.06673109	743.67200292	764.22159949	10.4838045	-0.02425664	-0.36604888
0.05559	8.13066	0.00033719	1e-08	0.0	0.0	0.00171522	1e-08	0.0	3.4e-07	541.31468058	743.62009856	764.14798665	10.46591503	-0.02410763	-0.36599107
0.05569	8.1422	0.00034042	1e-08	0.0	0.0	0.00171198	1e-08	0.0	3.4e-07	541.56216333	743.56828849	764.07449483	10.44805304	-0.02395854	-0.36593336
0.05579	8.15373	0.00034367	1e-08	0.0	0.0	0.00170873	1e-08	0.0	3.4e-07	541.80918019	743.51657268	764.00112386	10.43021848	-0.02380938	-0.36587574
0.05589	8.16524	0.00034694	1e-08	0.0	0.0	0.00170545	1e-08	0.0	3.5e-07	542.05573197	743.46495115	763.92787354	10.41241126	-0.02366013	-0.36581821
0.05599	8.17674	0.00035022	1e-08	0.0	0.0	0.00170216	1e-08	0.0	3.5e-07	542.30181954	743.4134239	763.85474369	10.39463134	-0.02351082	-0.36576078
0.05609	8.18822	0.00035353	1e-08	0.0	0.0	0.00169885	1e-08	0.0	3.5e-07	542.54744371	743.36199092	763.78173413	10.37687865	-0.02336142	-0.36570344
0.05619	8.1997	0.00035685	1e-08	0.0	0.0	0.00169553	1e-08	0.0	3.6e-07	542.79260532	743.31065223	763.70884465	10.35915313	-0.02321194	-0.3656462
0.05629	8.21115	0.00036019	1e-08	0.0	0.0	0.00169218	1e-08	0.0	3.6e-07	543.03730521	743.25940733	763.63607509	10.34145468	-0.02306322	-0.36558905
0.05639	8.2226	0.00036356	1e-08	0.0	0.0	0.00168882	1e-08	0.0	3.6e-07	543.28154419	743.20825582	763.56342526	10.3237833	-0.02291384	-0.365532
0.05649	8.23403	0.00036693	1e-08	0.0	0.0	0.00168543	1e-08	0.0	3.7e-07	543.52532312	743.15719821	763.49089497	10.30613889	-0.02276441	-0.36547504
0.05659	8.24545	0.00037033	1e-08	0.0	0.0	0.00168203	1e-08	0.0	3.7e-07	543.7686428	743.10623447	763.41848404	10.2885214	-0.02261493	-0.36541817
0.05669	8.25685	0.00037375	1e-08	0.0	0.0	0.00167861	1e-08	0.0	3.7e-07	544.01150409	743.05536455	763.34619228	10.27093076	-0.02246542	-0.3653614
0.05679	8.26825	0.00037718	1e-08	0.0	0.0	0.00167517	1e-08	0.0	3.8e-07	544.25390779	743.00458841	763.27401951	10.25336692	-0.02231586	-0.36530472
0.05689	8.27962	0.00038063	2e-08	0.0	0.0	0.00167172	1e-08	0.0	3.8e-07	544.49585474	742.95390598	763.20196555	10.2358298	-0.02216627	-0.36524813
0.05699	8.29099	0.0003841	2e-08	0.0	0.0	0.00166824	1e-08	0.0	3.8e-07	544.73734577	742.90331722	763.1300302	10.21831934	-0.02201663	-0.36519164
0.05709	8.30234	0.00038759	2e-08	0.0	0.0	0.00166475	1e-08	0.0	3.9e-07	544.97838169	742.85282208	763.05821331	10.20083549	-0.02186696	-0.36513524
0.05719	8.31367	0.0003911	2e-08	0.0	0.0	0.00166124	1e-08	0.0	3.9e-07	545.21896332	742.80242049	762.98651467	10.18337818	-0.02171726	-0.36507893
0.05729	8.325	0.00039462	2e-08	0.0	0.0	0.00165771	1e-08	0.0	4e-07	545.4590915	742.75211241	762.91493411	10.16594734	-0.02156752	-0.36502272
0.05739	8.33631	0.00039816	2e-08	0.0	0.0	0.00165417	1e-08	0.0	4e-07	545.69876704	742.70189777	762.84347144	10.14854292	-0.02141775	-0.3649666
0.05749	8.3476	0.00040172	2e-08	0.0	0.0	0.0016506	1e-08	0.0	4e-07	545.93799076	742.65177651	762.7721265	10.13116484	-0.02126795	-0.36491057
0.05759	8.35888	0.0004053	2e-08	0.0	0.0	0.00164702	1e-08	0.0	4.1e-07	546.17676347	742.60174856	762.70089909	10.11381306	-0.02111812	-0.36485463
0.05769	8.37015	0.00040889	2e-08	0.0	0.0	0.00164342	1e-08	0.0	4.1e-07	546.41508599	742.55181367	762.62978904	10.09648739	-0.02096844	-0.36479878
0.05779	8.38141	0.00041251	2e-08	0.0	0.0	0.00163981	2e-08	0.0	4.1e-07	546.65295912	742.50197177	762.55879617	10.07918796	-0.0208186	-0.36474303
0.05789	8.39265	0.00041614	2e-08	0.0	0.0	0.00163617	2e-08	0.0	4.2e-07	546.8903837	742.45222287	762.4879203	10.06191462	-0.02066875	-0.36468737
0.05799	8.40387	0.00041978	2e-08	0.0	0.0	0.00163252	2e-08	0.0	4.2e-07	547.12736052	742.40256689	762.41716126	10.04466732	-0.02051889	-0.3646318
0.05809	8.41509	0.00042345	2e-08	0.0	0.0	0.00162885	2e-08	0.0	4.2e-07	547.36389041	742.35300373	762.34651886	10.02744598	-0.020369	-0.36457632
0.05819	8.42629	0.00042713	2e-08	0.0	0.0	0.00162516	2e-08	0.0	4.3e-07	547.59997417	742.30353329	762.27599293	10.01025054	-0.02021911	-0.36452094
0.05829	8.43747	0.00043083	2e-08	0.0	0.0	0.00162146	2e-08	0.0	4.3e-07	547.83561261	742.25415548	762.20558328	9.99308095	-0.0200692	-0.36446564
0.05839	8.44864	0.00043455	2e-08	0.0	0.0	0.00161774	2e-08	0.0	4.4e-07	548.07080655	742.20487019	762.13528976	9.97593713	-0.01991929	-0.36441044
0.05849	8.4598	0.00043828	2e-08	0.0	0.0	0.001614	2e-08	0.0	4.4e-07	548.30555678	742.15567732	762.06511217	9.95881903	-0.01976937	-0.36435532
0.05859	8.47095	0.00044203	2e-08	0.0	0.0	0.00161025	2e-08	0.0	4.4e-07	548.53986411	742.10657675	761.99505034	9.94172657	-0.01961944	-0.3643003
0.05869	8.48208	0.0004458	2e-08	0.0	0.0	0.00160647	2e-08	0.0	4.5e-07	548.77372935	742.05756838	761.92510411	9.92465971	-0.01946951	-0.36424537
0.05879	8.49319	0.00044958	2e-08	0.0	0.0	0.00160268	2e-08	0.0	4.5e-07	549.00715331	742.00865207	761.85527329	9.90761836	-0.01931958	-0.36419053
0.05889	8.50429	0.00045338	2e-08	0.0	0.0	0.00159888	2e-08	0.0	4.5e-07	549.24013678	741.95982771	761.7855577	9.89060248	-0.01916965	-0.36413578
0.05899	8.51538	0.0004572	2e-08	0.0	0.0	0.00159506	2e-08	0.0	4.6e-07	549.47268056	741.91109517	761.71595719	9.87361199	-0.01901972	-0.36408112
0.05909	8.52646	0.00046104	2e-08	0.0	0.0	0.00159122	2e-08	0.0	4.6e-07	549.70478545	741.86245478	761.64647156	9.85664666	-0.01886929	-0.36402655
0.05919	8.53752	0.00046489	2e-08	0.0	0.0	0.00158736	2e-08	0.0	4.7e-07	549.93645224	741.81390619	761.57710065	9.83970672	-0.01871922	-0.36397207
0.05929	8.54856	0.00046875	2e-08	0.0	0.0	0.00158349	2e-08	0.0	4.7e-07	550.16768173	741.7654492	761.50784429	9.82279198	-0.01856914	-0.36391768
0.05939	8.55959	0.00047264	3e-08	0.0	0.0	0.0015796	2e-08	0.0	4.7e-07	550.39847473	741.71708371	761.43870231	9.80590237	-0.01841905	-0.36386338
0.05949	8.57061	0.00047654	3e-08	0.0	0.0	0.0015757	2e-08	0.0	4.8e-07	550.62883202	741.66880958	761.36967453	9.78903783	-0.01826895	-0.36380917
0.05959	8.58162	0.00048045	3e-08	0.0	0.0	0.00157178	2e-08	0.0	4.8e-07	550.8587544	741.62062669	761.30076078	9.77219829	-0.01811883	-0.36375505
0.05969	8.59261	0.00048438	3e-08	0.0	0.0	0.00156784	2e-08	0.0	4.8e-07	551.08824267	741.57253492	761.23196089	9.7553837	-0.0179687	-0.36370102
0.05979	8.60358	0.00048833	3e-08	0.0	0.0	0.00156389	2e-08	0.0	4.9e-07	551.31729761	741.52453415	761.1632747	9.73859398	-0.01781856	-0.36364708
0.05989	8.61454	0.00049229	3e-08	0.0	0.0	0.00155992	3e-08	0.0	4.9e-07	551.54592002	741.47662423	761.09470203	9.72182907	-0.0176684	-0.36359323
0.05999	8.62549	0.00049627	3e-08	0.0	0.0	0.00155594	3e-08	0.0	5e-07	551.77411068	741.42880505	761.02624271	9.7050889	-0.01751824	-0.36353946
0.06009	8.63642	0.00050027	3e-08	0.0	0.0	0.00155194	3e-08	0.0	5e-07	552.00187038	741.38107646	760.95789657	9.68837342	-0.01736805	-0.36348579
0.06019	8.64734	0.00050427	3e-08	0.0	0.0	0.00154792	3e-08	0.0	5e-07	552.22919992	741.33343833	760.88966345	9.67168256	-0.01721786	-0.3634322
0.06029	8.65825	0.0005083	3e-08	0.0	0.0	0.00154389	3e-08	0.0	5.1e-07	552.45610006	741.28589051	760.82154317	9.65501625	-0.01706765	-0.36337871
0.06039	8.66914	0.00051234	3e-08	0.0	0.0	0.00153985	3e-08	0.0	5.1e-07	552.6825716	741.23843288	760.75353558	9.6383743	-0.01691724	-0.3633253
0.06049	8.68001	0.00051639	3e-08	0.0	0.0	0.00153578	3e-08	0.0	5.2e-07	552.90861531	741.19106555	760.68564049	9.62175686	-0.01676694	-0.36327198
0.06059	8.69087	0.00052046	3e-08	0.0	0.0	0.00153171	3e-08	0.0	5.2e-07	553.13423196	741.14378819	760.61785775	9.60516377	-0.01661662	-0.36321875
0.06069	8.70172	0.00052455	3e-08	0.0	0.0	0.00152762	3e-08	0.0	5.3e-07	553.35942236	741.09660065	760.5501872	9.58859496	-0.01646627	-0.3631656
0.06079	8.71255	0.00052865	3e-08	0.0	0.0	0.00152351	3e-08	0.0	5.3e-07	553.58418727	741.04950281	760.48262865	9.57205038	-0.0163159	-0.36311255
0.06089	8.72337	0.00053276	3e-08	0.0	0.0	0.00151939	3e-08	0.0	5.3e-07	553.80852747	741.00249451	760.41518195	9.55552995	-0.0161655	-0.36305958
0.06099	8.73418	0.00053689	3e-08	0.0	0.0	0.00151526	3e-08	0.0	5.4e-07	554.03244374	740.95557562	760.34784694	9.53903361	-0.01601507	-0.3630067
0.06109	8.74497	0.00054104	4e-08	0.0	0.0	0.00151111	3e-08	0.0	5.4e-07	554.25593686	740.90874599	760.28062344	9.5225613	-0.01586461	-0.36295391
0.06119	8.75574	0.00054519	4e-08	0.0	0.0	0.00150695	3e-08	0.0	5.5e-07	554.4790076	740.86200547	760.2135113	9.50611294	-0.01571411	-0.3629012
0.06129	8.7665	0.00054936	4e-08	0.0	0.0	0.00150277	3e-08	1e-08	5.5e-07	554.70165672	740.81535393	760.14651035	9.48968848	-0.01556358	-0.36284858
0.06139	8.77725	0.00055355	4e-08	0.0	0.0	0.00149858	4e-08	1e-08	5.5e-07	554.92388501	740.76879122	760.07962043	9.47328784	-0.01541302	-0.36279605
0.06149	8.78798	0.00055775	4e-08	0.0	0.0	0.00149437	4e-08	1e-08	5.6e-07	555.14569324	740.72231717	760.01284137	9.45691096	-0.01526242	-0.36274361
0.06159	8.7987	0.00056196	4e-08	0.0	0.0	0.00149015	4e-08	1e-08	5.6e-07	555.36708216	740.67593165	759.94617302	9.44055778	-0.01511178	-0.36269125
0.06169	8.8094	0.00056619	4e-08	0.0	0.0	0.00148592	4e-08	1e-08	5.7e-07	555.58805255	740.62963451	759.8796152	9.42422823	-0.01496109	-0.36263898
0.06179	8.82009	0.00057043	4e-08	0.0	0.0	0.00148168	4e-08	1e-08	5.7e-07	555.80860518	740.58342552	759.81316777	9.40792214	-0.01481055	-0.3625868
0.06189	8.83077	0.00057468	4e-08	0.0	0.0	0.00147742	4e-08	1e-08	5.8e-07	556.02874078	740.53730442	759.74683055	9.39163961	-0.01465984	-0.3625347
0.06199	8.84143	0.00057895	4e-08	0.0	0.0	0.00147315	4e-08	1e-08	5.8e-07	556.24846014	740.49127115	759.68060339	9.37538051	-0.01450909	-0.36248269
0.06209	8.85207	0.00058323	4e-08	0.0	0.0	0.00146886	4e-08	1e-08	5.8e-07	556.46776402	740.44532555	759.61448613	9.35914477	-0.01435829	-0.36243077
0.06219	8.8627	0.00058752	4e-08	0.0	0.0	0.00146456	4e-08	1e-08	5.9e-07	556.68665318	740.39946746	759.54847861	9.34293232	-0.01420745	-0.36237893
0.06229	8.87332	0.00059182	4e-08	0.0	0.0	0.00146025	4e-08	1e-08	5.9e-07	556.90512838	740.3536967	759.48258067	9.32674309	-0.01405657	-0.36232718
0.06239	8.88392	0.00059614	5e-08	0.0	0.0	0.00145593	4e-08	1e-08	6e-07	557.12319038	740.3080131	759.41679215	9.31057702	-0.01390564	-0.36227551
0.06249	8.8945	0.00060047	5e-08	0.0	0.0	0.00145159	4e-08	1e-08	6e-07	557.34083992	740.26241648	759.35111289	9.29443405	-0.01375466	-0.36222393
0.06259	8.90508	0.00060481	5e-08	0.0	0.0	0.00144724	5e-08	1e-08	6.1e-07	557.55807778	740.21690667	759.28554274	9.27831409	-0.01360364	-0.36217244
0.06269	8.91563	0.00060917	5e-08	0.0	0.0	0.00144288	5e-08	1e-08	6.1e-07	557.7749047	740.17148349	759.22008153	9.2622171	-0.01345256	-0.36212103
0.06279	8.92618	0.00061353	5e-08	0.0	0.0	0.00143851	5e-08	1e-08	6.1e-07	557.99132143	740.12614676	759.15472911	9.24614299	-0.01330142	-0.3620697
0.06289	8.9367	0.00061791	5e-08	0.0	0.0	0.00143412	5e-08	1e-08	6.2e-07	558.20732873	740.0808963	759.08948533	9.23009171	-0.01315023	-0.36201847
0.06299	8.94722	0.0006223	5e-08	0.0	0.0	0.00142973	5e-08	1e-08	6.2e-07	558.42292734	740.03573191	759.02435002	9.21406318	-0.01299899	-0.36196731
0.06309	8.95771	0.0006267	5e-08	0.0	0.0	0.00142532	5e-08	1e-08	6.3e-07	558.63811801	739.99065343	758.95932304	9.19805734	-0.01284768	-0.36191624
0.06319	8.9682	0.00063112	5e-08	0.0	0.0	0.0014209	5e-08	1e-08	6.3e-07	558.85290149	739.94566059	758.89440422	9.182074	-0.01269649	-0.36186526
0.06329	8.97866	0.00063554	5e-08	0.0	0.0	0.00141647	5e-08	1e-08	6.4e-07	559.0672785	739.90075317	758.82959341	9.16611329	-0.01254511	-0.36181436
0.06339	8.98912	0.00063998	5e-08	0.0	0.0	0.00141203	5e-08	1e-08	6.4e-07	559.28124981	739.85593104	758.76489047	9.15017507	-0.01239367	-0.36176355
0.06349	8.99955	0.00064442	6e-08	0.0	0.0	0.00140757	6e-08	1e-08	6.5e-07	559.49481615	739.81119398	758.70029523	9.13425925	-0.01224217	-0.36171282
0.06359	9.00998	0.00064888	6e-08	0.0	0.0	0.00140311	6e-08	1e-08	6.5e-07	559.70797826	739.7665418	758.63580754	9.11836578	-0.0120906	-0.36166218
0.06369	9.02039	0.00065335	6e-08	0.0	0.0	0.00139864	6e-08	1e-08	6.5e-07	559.92073689	739.72197429	758.57142725	9.10249458	-0.01193897	-0.36161162
0.06379	9.03078	0.00065782	6e-08	0.0	0.0	0.00139415	6e-08	1e-08	6.6e-07	560.13309277	739.67749125	758.5071542	9.08664559	-0.01178728	-0.36156114
0.06389	9.04116	0.00066231	6e-08	0.0	0.0	0.00138966	6e-08	1e-08	6.6e-07	560.34504664	739.63309246	758.44298825	9.07081874	-0.01163551	-0.36151075
0.06399	9.05152	0.00066681	6e-08	0.0	0.0	0.00138515	6e-08	1e-08	6.7e-07	560.55659922	739.58877772	758.37892924	9.05501395	-0.01148368	-0.36146044
0.06409	9.06187	0.00067132	6e-08	0.0	0.0	0.00138064	6e-08	1e-08	6.7e-07	560.76775126	739.5445468	758.31497702	9.03923117	-0.01133177	-0.36141022
0.06419	9.0722	0.00067583	6e-08	0.0	0.0	0.00137611	6e-08	1e-08	6.8e-07	560.97850349	739.5003995	758.25113145	9.02347032	-0.01117979	-0.36136008
0.06429	9.08252	0.00068036	6e-08	0.0	0.0	0.00137158	7e-08	1e-08	6.8e-07	561.18885663	739.45633558	758.18739236	9.00773133	-0.01102774	-0.36131002
0.06439	9.09282	0.0006849	6e-08	0.0	0.0	0.00136704	7e-08	1e-08	6.9e-07	561.39881142	739.41235483	758.12375962	8.99201413	-0.0108756	-0.36126005
0.06449	9.10311	0.00068944	7e-08	0.0	0.0	0.00136248	7e-08	1e-08	6.9e-07	561.60836858	739.36845702	758.06023307	8.97631865	-0.01072339	-0.36121016
0.06459	9.11338	0.000694	7e-08	0.0	0.0	0.00135792	7e-08	1e-08	6.9e-07	561.81752882	739.32464209	757.99681256	8.96064468	-0.01057101	-0.36116035
0.06469	9.12364	0.00069856	7e-08	0.0	0.0	0.00135335	7e-08	1e-08	7e-07	562.02629286	739.28090978	757.93349795	8.9449924	-0.01041861	-0.36111063
0.06479	9.13388	0.00070313	7e-08	0.0	0.0	0.00134877	7e-08	1e-08	7e-07	562.23466144	739.23725982	757.87028908	8.92936162	-0.01026611	-0.36106099
0.06489	9.14411	0.00070771	7e-08	0.0	0.0	0.00134418	7e-08	1e-08	7.1e-07	562.44263528	739.19369196	757.80718582	8.91375229	-0.01011352	-0.36101143
0.06499	9.15432	0.0007123	7e-08	0.0	0.0	0.00133959	8e-08	1e-08	7.1e-07	562.65021509	739.15020599	757.744188	8.89816433	-0.00996084	-0.36096196
0.06509	9.16452	0.0007169	7e-08	0.0	0.0	0.00133498	8e-08	1e-08	7.2e-07	562.85740158	739.10680169	757.6812955	8.88259767	-0.00980806	-0.36091257
0.06519	9.1747	0.00072151	7e-08	0.0	0.0	0.00133037	8e-08	1e-08	7.2e-07	563.06419549	739.06347881	757.61850816	8.86705224	-0.00965518	-0.36086326
0.06529	9.18487	0.00072612	8e-08	0.0	0.0	0.00132575	8e-08	1e-08	7.3e-07	563.2705975	739.02023714	757.55582583	8.85152796	-0.00950219	-0.36081403
0.06539	9.19502	0.00073074	8e-08	0.0	0.0	0.00132112	8e-08	1e-08	7.3e-07	563.47660835	738.97707644	757.49324837	8.83602477	-0.0093491	-0.36076489
0.06549	9.20515	0.00073537	8e-08	0.0	0.0	0.00131648	8e-08	1e-08	7.4e-07	563.68222874	738.93399647	757.43077563	8.8205426	-0.0091959	-0.36071583
0.06559	9.21527	0.00074	8e-08	0.0	0.0	0.00131184	8e-08	1e-08	7.4e-07	563.88745937	738.89099701	757.36840748	8.80508138	-0.00904259	-0.36066685
0.06569	9.22538	0.00074465	8e-08	0.0	0.0	0.00130719	9e-08	1e-08	7.5e-07	564.09230095	738.84807782	757.30614377	8.78964103	-0.00888917	-0.36061795
0.06579	9.23546	0.00074929	8e-08	0.0	0.0	0.00130253	9e-08	1e-08	7.5e-07	564.29675419	738.80523865	757.24398435	8.77422149	-0.00873563	-0.36056913
0.06589	9.24554	0.00075395	8e-08	0.0	0.0	0.00129787	9e-08	1e-08	7.5e-07	564.50081979	738.76247927	757.18192908	8.75882268	-0.00858197	-0.3605204
0.06599	9.2556	0.00075861	8e-08	0.0	0.0	0.0012932	9e-08	1e-08	7.6e-07	564.70449844	738.71979964	757.11997783	8.74344431	-0.00842817	-0.36047175
0.06609	9.26564	0.00076328	9e-08	0.0	0.0	0.00128852	9e-08	1e-08	7.6e-07	564.90779084	738.67719941	757.05813044	8.72808669	-0.00827426	-0.36042318
0.06619	9.27566	0.00076796	9e-08	0.0	0.0	0.00128384	9e-08	1e-08	7.7e-07	565.11069769	738.63467831	756.99638678	8.71274959	-0.00812022	-0.36037469
0.06629	9.28568	0.00077264	9e-08	0.0	0.0	0.00127915	1e-07	1e-08	7.7e-07	565.31321969	738.59223612	756.9347467	8.69743292	-0.00796604	-0.36032628
0.06639	9.29567	0.00077733	9e-08	0.0	0.0	0.00127445	1e-07	1e-08	7.8e-07	565.51535753	738.54987261	756.87321008	8.68213661	-0.00781173	-0.36027795
0.06649	9.30565	0.00078202	9e-08	0.0	0.0	0.00126975	1e-07	1e-08	7.8e-07	565.71711191	738.50758752	756.81177675	8.6668606	-0.00765728	-0.36022971
0.06659	9.31562	0.00078672	9e-08	0.0	0.0	0.00126505	1e-07	2e-08	7.9e-07	565.9184835	738.46538064	756.7504466	8.65160481	-0.00750269	-0.36018154
0.06669	9.32556	0.00079142	1e-07	0.0	0.0	0.00126033	1e-07	2e-08	7.9e-07	566.119473	738.42325171	756.68921947	8.63636917	-0.00734795	-0.36013346
0.06679	9.3355	0.00079613	1e-07	0.0	0.0	0.00125562	1.1e-07	2e-08	8e-07	566.3200811	738.38120052	756.62809523	8.6211536	-0.00719307	-0.36008546
0.06689	9.34541	0.00080084	1e-07	0.0	0.0	0.0012509	1.1e-07	2e-08	8e-07	566.52030848	738.3392268	756.56707375	8.60595804	-0.00703803	-0.36003753
0.06699	9.35532	0.00080556	1e-07	0.0	0.0	0.00124617	1.1e-07	2e-08	8.1e-07	566.72015582	738.29733034	756.50615487	8.5907824	-0.00688284	-0.35998969
0.06709	9.3652	0.00081028	1e-07	0.0	0.0	0.00124144	1.1e-07	2e-08	8.1e-07	566.9196238	738.25551089	756.44533848	8.57562662	-0.00672749	-0.35994193
0.06719	9.37507	0.00081501	1e-07	0.0	0.0	0.0012367	1.1e-07	2e-08	8.2e-07	567.11871309	738.21376821	756.38462442	8.56049062	-0.00657198	-0.35989425
0.06729	9.38492	0.00081974	1e-07	0.0	0.0	0.00123197	1.2e-07	2e-08	8.2e-07	567.31742439	738.17210208	756.32401257	8.54537414	-0.00641632	-0.35984665
0.06739	9.39476	0.00082447	1.1e-07	0.0	0.0	0.00122722	1.2e-07	2e-08	8.3e-07	567.51575833	738.13051244	756.26350279	8.53027742	-0.00626048	-0.35979913
0.06749	9.40459	0.00082921	1.1e-07	0.0	0.0	0.00122248	1.2e-07	2e-08	8.3e-07	567.71371561	738.08899893	756.20309494	8.51520026	-0.00610447	-0.35975169
0.06759	9.41439	0.00083395	1.1e-07	0.0	0.0	0.00121772	1.2e-07	2e-08	8.4e-07	567.9112969	738.04756131	756.1427889	8.50014257	-0.00594828	-0.35970433
0.06769	9.42418	0.00083869	1.1e-07	0.0	0.0	0.00121297	1.3e-07	2e-08	8.4e-07	568.10850286	738.00619935	756.08258452	8.48510429	-0.00579191	-0.35965705
0.06779	9.43396	0.00084344	1.1e-07	0.0	0.0	0.00120821	1.3e-07	2e-08	8.4e-07	568.30533415	737.96491283	756.02248167	8.47008533	-0.00563536	-0.35960985
0.06789	9.44371	0.00084819	1.1e-07	0.0	0.0	0.00120345	1.3e-07	2e-08	8.5e-07	568.50179145	737.92370151	755.96248022	8.45508563	-0.00547862	-0.35956273
0.06799	9.45346	0.00085295	1.2e-07	0.0	0.0	0.00119869	1.3e-07	2e-08	8.5e-07	568.69787542	737.88256517	755.90258003	8.4401051	-0.0053217	-0.35951569
0.06809	9.46318	0.0008577	1.2e-07	0.0	0.0	0.00119393	1.3e-07	2e-08	8.6e-07	568.8935867	737.84150359	755.84278098	8.42514368	-0.00516457	-0.35946872
0.06819	9.47289	0.00086246	1.2e-07	0.0	0.0	0.00118916	1.4e-07	2e-08	8.6e-07	569.08892596	737.80051654	755.78308294	8.41020127	-0.00500726	-0.35942184
0.06829	9.48259	0.00086722	1.2e-07	0.0	0.0	0.00118439	1.4e-07	2e-08	8.7e-07	569.28389386	737.7596038	755.72348576	8.39527782	-0.00484973	-0.35937504
0.06839	9.49227	0.00087198	1.2e-07	0.0	0.0	0.00117962	1.4e-07	2e-08	8.7e-07	569.47849105	737.71876515	755.66398933	8.38037325	-0.00469201	-0.35932831
0.06849	9.50193	0.00087675	1.3e-07	0.0	0.0	0.00117484	1.4e-07	2e-08	8.8e-07	569.67271817	737.67800036	755.6045935	8.36548747	-0.00453407	-0.35928167
0.06859	9.51157	0.00088151	1.3e-07	0.0	0.0	0.00117007	1.5e-07	2e-08	8.8e-07	569.86657588	737.63730921	755.54529816	8.35062041	-0.00437592	-0.3592351
0.06869	9.5212	0.00088628	1.3e-07	0.0	0.0	0.00116529	1.5e-07	2e-08	8.9e-07	570.06006481	737.59669152	755.48610317	8.33577176	-0.0042177	-0.35918861
0.06879	9.53082	0.00089105	1.3e-07	0.0	0.0	0.00116051	1.5e-07	2e-08	8.9e-07	570.25318561	737.5561471	755.4270084	8.32094185	-0.00405916	-0.3591422
0.06889	9.54041	0.00089582	1.3e-07	0.0	0.0	0.00115574	1.5e-07	2e-08	9e-07	570.44593892	737.5156757	755.36801373	8.30613041	-0.0039004	-0.35909587
0.06899	9.54999	0.00090059	1.4e-07	0.0	0.0	0.00115096	1.6e-07	2e-08	9e-07	570.63832539	737.47527712	755.30911903	8.29133738	-0.00374141	-0.35904962
0.06909	9.55956	0.00090536	1.4e-07	0.0	0.0	0.00114618	1.6e-07	2e-08	9.1e-07	570.83034564	737.43495114	755.25032417	8.27656267	-0.0035822	-0.35900345
0.06919	9.56911	0.00091013	1.4e-07	0.0	0.0	0.0011414	1.6e-07	2e-08	9.1e-07	571.02200032	737.39469756	755.19162903	8.26180621	-0.00342277	-0.35895735
0.06929	9.57864	0.0009149	1.4e-07	0.0	0.0	0.00113661	1.7e-07	2e-08	9.2e-07	571.21329005	737.35451617	755.13303347	8.24706791	-0.00326309	-0.35891134
0.06939	9.58815	0.00091967	1.4e-07	0.0	0.0	0.00113183	1.7e-07	3e-08	9.2e-07	571.40421547	737.31440677	755.07453738	8.23234771	-0.00310318	-0.3588654
0.06949	9.59765	0.00092444	1.5e-07	0.0	0.0	0.00112705	1.7e-07	3e-08	9.3e-07	571.5947772	737.27436917	755.01614063	8.21764552	-0.00294303	-0.35881954
0.06959	9.60713	0.00092921	1.5e-07	0.0	0.0	0.00112227	1.7e-07	3e-08	9.3e-07	571.78497586	737.23440317	754.95784308	8.20296126	-0.00278264	-0.35877375
0.06969	9.6166	0.00093398	1.5e-07	0.0	0.0	0.00111749	1.8e-07	3e-08	9.4e-07	571.97481208	737.19450857	754.89964463	8.18829486	-0.00262199	-0.35872805
0.06979	9.62605	0.00093875	1.5e-07	0.0	0.0	0.00111271	1.8e-07	3e-08	9.4e-07	572.16428649	737.15468518	754.84154515	8.17364623	-0.0024611	-0.35868242
0.06989	9.63548	0.00094351	1.5e-07	0.0	0.0	0.00110793	1.8e-07	3e-08	9.4e-07	572.35339969	737.11493281	754.7835445	8.15901529	-0.00229994	-0.35863687
0.06999	9.6449	0.00094828	1.6e-07	0.0	0.0	0.00110316	1.9e-07	3e-08	9.5e-07	572.5421523	737.07525128	754.72564258	8.14440197	-0.00213853	-0.3585914
0.07009	9.6543	0.00095305	1.6e-07	0.0	0.0	0.00109838	1.9e-07	3e-08	9.5e-07	572.73054493	737.03564044	754.66783926	8.12980584	-0.001977	-0.358546
0.07019	9.66368	0.00095781	1.6e-07	0.0	0.0	0.00109361	1.9e-07	3e-08	9.6e-07	572.91857819	736.99610016	754.61013442	8.11522741	-0.00181511	-0.35850069
0.07029	9.67305	0.00096257	1.6e-07	0.0	0.0	0.00108883	2e-07	3e-08	9.6e-07	573.1062527	736.9566302	754.55252794	8.10066633	-0.00165294	-0.35845545
0.07039	9.68239	0.00096733	1.7e-07	0.0	0.0	0.00108406	2e-07	3e-08	9.7e-07	573.29356904	736.9172304	754.49501969	8.08612254	-0.00149051	-0.35841028
0.07049	9.69173	0.00097209	1.7e-07	0.0	0.0	0.0010793	2e-07	3e-08	9.7e-07	573.48052784	736.87790058	754.43760956	8.07159594	-0.00132781	-0.3583652
0.07059	9.70104	0.00097684	1.7e-07	0.0	0.0	0.00107453	2.1e-07	3e-08	9.8e-07	573.66712968	736.8386406	754.38029743	8.05708645	-0.00116483	-0.35832019
0.07069	9.71034	0.0009816	1.7e-07	0.0	0.0	0.00106977	2.1e-07	3e-08	9.8e-07	573.85337516	736.79945028	754.32308318	8.042594	-0.00100158	-0.35827526
0.07079	9.71962	0.00098635	1.8e-07	0.0	0.0	0.001065	2.1e-07	3e-08	9.9e-07	574.03926489	736.76032948	754.26596669	8.0281185	-0.00083804	-0.3582304
0.07089	9.72889	0.00099109	1.8e-07	0.0	0.0	0.00106025	2.2e-07	3e-08	9.9e-07	574.22479944	736.72127803	754.20894784	8.01365986	-0.00067422	-0.35818562
0.07099	9.73814	0.00099584	1.8e-07	0.0	0.0	0.00105549	2.2e-07	3e-08	1e-06	574.40997942	736.6822958	754.15202653	7.999218	-0.00051011	-0.35814092
0.07109	9.74737	0.00100058	1.8e-07	0.0	0.0	0.00105074	2.2e-07	3e-08	1e-06	574.5948054	736.64338264	754.09520262	7.98479285	-0.0003457	-0.3580963
0.07119	9.75659	0.00100532	1.9e-07	0.0	0.0	0.00104599	2.3e-07	3e-08	1.01e-06	574.77927798	736.6045384	754.03847601	7.97038432	-0.000181	-0.35805175
0.07129	9.76578	0.00101005	1.9e-07	0.0	0.0	0.00104124	2.3e-07	3e-08	1.01e-06	574.96339773	736.56576296	753.98184658	7.95599232	-1.601e-05	-0.35800727
0.07139	9.77496	0.00101478	1.9e-07	0.0	0.0	0.0010365	2.3e-07	4e-08	1.02e-06	575.14716523	736.52705618	753.92531421	7.94161676	0.00014929	-0.35796288
0.07149	9.78413	0.0010195	1.9e-07	0.0	0.0	0.00103177	2.4e-07	4e-08	1.02e-06	575.33058105	736.48841797	753.8688788	7.92725711	0.0003147	-0.35791856
0.07159	9.79327	0.00102423	2e-07	0.0	0.0	0.00102703	2.4e-07	4e-08	1.03e-06	575.51364577	736.4498482	753.81254022	7.91291406	0.00048056	-0.35787431
0.07169	9.8024	0.00102894	2e-07	0.0	0.0	0.0010223	2.5e-07	4e-08	1.03e-06	575.69635996	736.41134675	753.75629837	7.8985872	0.00064672	-0.35783014
0.07179	9.81152	0.00103366	2e-07	0.0	0.0	0.00101758	2.5e-07	4e-08	1.04e-06	575.87872418	736.3729135	753.70015313	7.88427642	0.00081319	-0.35778605
0.07189	9.82061	0.00103836	2e-07	0.0	0.0	0.00101286	2.5e-07	4e-08	1.04e-06	576.06073901	736.33454834	753.6441044	7.86998165	0.00097997	-0.35774203
0.07199	9.82969	0.00104307	2.1e-07	0.0	0.0	0.00100814	2.6e-07	4e-08	1.04e-06	576.242405	736.29625118	753.58815205	7.8557028	0.00114706	-0.35769809
0.07209	9.83875	0.00104776	2.1e-07	0.0	0.0	0.00100344	2.6e-07	4e-08	1.05e-06	576.42372271	736.25802191	753.53229598	7.84143977	0.00131446	-0.35765423
0.07219	9.84779	0.00105246	2.1e-07	0.0	0.0	0.00099873	2.7e-07	4e-08	1.05e-06	576.6046927	736.21986046	753.47653608	7.82719249	0.00148219	-0.35761044
0.07229	9.85682	0.00105714	2.2e-07	0.0	0.0	0.00099403	2.7e-07	4e-08	1.06e-06	576.78531552	736.18176673	753.42087224	7.81296086	0.00165023	-0.35756672
0.07239	9.86583	0.00106182	2.2e-07	0.0	0.0	0.00098934	2.7e-07	4e-08	1.06e-06	576.96559172	736.14374065	753.36530435	7.7987448	0.0018186	-0.35752308
0.07249	9.87482	0.0010665	2.2e-07	0.0	0.0	0.00098465	2.8e-07	4e-08	1.07e-06	577.14552185	736.10578214	753.3098323	7.78454421	0.0019873	-0.35747952
0.07259	9.88379	0.00107117	2.2e-07	0.0	0.0	0.00097997	2.8e-07	4e-08	1.07e-06	577.32510646	736.06789112	753.25445599	7.77035902	0.00215632	-0.35743603
0.07269	9.89275	0.00107583	2.3e-07	0.0	0.0	0.00097529	2.9e-07	4e-08	1.08e-06	577.50434608	736.03006755	753.1991753	7.75618912	0.00232568	-0.35739262
0.07279	9.90169	0.00108049	2.3e-07	0.0	0.0	0.00097063	2.9e-07	4e-08	1.08e-06	577.68324126	735.99231136	753.14399013	7.74203437	0.00249535	-0.35734928
0.07289	9.91061	0.00108514	2.3e-07	0.0	0.0	0.00096596	3e-07	4e-08	1.09e-06	577.86179252	735.9546226	753.08890038	7.72789418	0.00266525	-0.35730602
0.07299	9.91951	0.00108978	2.4e-07	0.0	0.0	0.00096131	3e-07	5e-08	1.09e-06	578.0400004	735.91700117	753.03390594	7.71376945	0.00283557	-0.35726283
0.07309	9.9284	0.00109441	2.4e-07	0.0	0.0	0.00095666	3.1e-07	5e-08	1.1e-06	578.21786543	735.87944701	752.97900671	7.69965963	0.00300623	-0.35721971
0.07319	9.93727	0.00109904	2.4e-07	0.0	0.0	0.00095202	3.1e-07	5e-08	1.1e-06	578.39538813	735.84196012	752.92420258	7.68556464	0.00317723	-0.35717667
0.07329	9.94612	0.00110366	2.4e-07	0.0	0.0	0.00094738	3.1e-07	5e-08	1.11e-06	578.57256904	735.80454046	752.86949345	7.67148438	0.00334857	-0.35713371
0.07339	9.95495	0.00110828	2.5e-07	0.0	0.0	0.00094275	3.2e-07	5e-08	1.11e-06	578.74940867	735.76718803	752.81487921	7.65741875	0.00352025	-0.35709082
0.07349	9.96377	0.00111289	2.5e-07	0.0	0.0	0.00093813	3.2e-07	5e-08	1.11e-06	578.92590753	735.72990281	752.76035976	7.64336766	0.00369227	-0.357048
0.07359	9.97257	0.00111748	2.5e-07	0.0	0.0	0.00093352	3.3e-07	5e-08	1.12e-06	579.10206615	735.69268481	752.70593501	7.62933102	0.00386465	-0.35700526
0.07369	9.98135	0.00112208	2.6e-07	0.0	0.0	0.00092892	3.3e-07	5e-08	1.12e-06	579.27788502	735.65553402	752.65160485	7.61530873	0.00403736	-0.35696259
0.07379	9.99011	0.00112666	2.6e-07	0.0	0.0	0.00092432	3.4e-07	5e-08	1.13e-06	579.45336467	735.61845048	752.59736918	7.6013007	0.00421043	-0.35692
0.07389	9.99886	0.00113123	2.6e-07	0.0	0.0	0.00091973	3.4e-07	5e-08	1.13e-06	579.62850559	735.5814342	752.5432279	7.58730684	0.00438385	-0.35687748
0.07399	10.00758	0.0011358	2.7e-07	0.0	0.0	0.00091515	3.5e-07	5e-08	1.14e-06	579.80330829	735.5444852	752.48918091	7.57332704	0.00455763	-0.35683504
0.07409	10.01629	0.00114036	2.7e-07	0.0	0.0	0.00091058	3.5e-07	5e-08	1.14e-06	579.97777326	735.50760353	752.43522812	7.55936122	0.00473176	-0.35679267
0.07419	10.02498	0.0011449	2.7e-07	0.0	0.0	0.00090602	3.6e-07	5e-08	1.15e-06	580.15190099	735.47078924	752.38136942	7.5454087	0.00490612	-0.35675037
0.07429	10.03365	0.00114944	2.8e-07	0.0	0.0	0.00090147	3.6e-07	6e-08	1.15e-06	580.32569199	735.43404243	752.32760472	7.53147036	0.00508093	-0.35670815
0.07439	10.04231	0.00115397	2.8e-07	0.0	0.0	0.00089692	3.7e-07	6e-08	1.16e-06	580.49914674	735.39736312	752.27393393	7.51754567	0.00525609	-0.356666
0.07449	10.05095	0.0011585	2.8e-07	0.0	0.0	0.00089238	3.8e-07	6e-08	1.16e-06	580.67226571	735.36075138	752.22035695	7.50363454	0.00543161	-0.35662392
0.07459	10.05957	0.00116301	2.9e-07	0.0	0.0	0.00088786	3.8e-07	6e-08	1.16e-06	580.84504941	735.3242073	752.16687368	7.48973686	0.00560748	-0.35658192
0.07469	10.06817	0.00116751	2.9e-07	0.0	0.0	0.00088334	3.9e-07	6e-08	1.17e-06	581.01749829	735.28773097	752.11348403	7.47585254	0.00578372	-0.35653999
0.07479	10.07675	0.001172	3e-07	0.0	0.0	0.00087883	3.9e-07	6e-08	1.17e-06	581.18961285	735.25132247	752.06018791	7.46198148	0.00596031	-0.35649814
0.07489	10.08531	0.00117649	3e-07	0.0	0.0	0.00087434	4e-07	6e-08	1.18e-06	581.36139354	735.21498192	752.00698522	7.44812358	0.00613726	-0.35645636
0.07499	10.09386	0.00118096	3e-07	0.0	0.0	0.00086985	4e-07	6e-08	1.18e-06	581.53284085	735.17870942	751.95387587	7.43427873	0.00631458	-0.35641465
0.07509	10.10239	0.00118542	3.1e-07	0.0	0.0	0.00086537	4.1e-07	6e-08	1.19e-06	581.70395522	735.14250511	751.90085977	7.42044683	0.00649225	-0.35637301
0.07519	10.11089	0.00118987	3.1e-07	0.0	0.0	0.00086091	4.1e-07	6e-08	1.19e-06	581.87473714	735.10636912	751.84793682	7.40662778	0.00667029	-0.35633145
0.07529	10.11939	0.00119431	3.1e-07	0.0	0.0	0.00085645	4.2e-07	6e-08	1.2e-06	582.04518704	735.07030158	751.79510695	7.39282148	0.0068487	-0.35628996
0.07539	10.12786	0.00119875	3.2e-07	0.0	0.0	0.000852	4.3e-07	6e-08	1.2e-06	582.21530539	735.03430265	751.74237006	7.37902783	0.00702746	-0.35624855
0.07549	10.13631	0.00120317	3.2e-07	0.0	0.0	0.00084757	4.3e-07	7e-08	1.21e-06	582.38509264	734.99837249	751.68972605	7.36524672	0.0072066	-0.3562072
0.07559	10.14475	0.00120758	3.2e-07	0.0	0.0	0.00084314	4.4e-07	7e-08	1.21e-06	582.55454924	734.96251126	751.63717485	7.35147704	0.00738594	-0.35616593
0.07569	10.15316	0.00121197	3.3e-07	0.0	0.0	0.00083873	4.4e-07	7e-08	1.21e-06	582.72367562	734.92671914	751.58471638	7.33772039	0.00756575	-0.35612474
0.07579	10.16156	0.00121636	3.3e-07	0.0	0.0	0.00083433	4.5e-07	7e-08	1.22e-06	582.89247223	734.89099631	751.53235053	7.32397591	0.00774593	-0.35608361
0.07589	10.16994	0.00122074	3.4e-07	0.0	0.0	0.00082993	4.6e-07	7e-08	1.22e-06	583.0609395	734.85534299	751.48007723	7.31024352	0.00792646	-0.35604256
0.07599	10.1783	0.0012251	3.4e-07	0.0	0.0	0.00082555	4.6e-07	7e-08	1.23e-06	583.22907787	734.81975938	751.42789639	7.29652308	0.00810736	-0.35600158
0.07609	10.18665	0.00122945	3.4e-07	0.0	0.0	0.00082119	4.7e-07	7e-08	1.23e-06	583.39688778	734.78424569	751.37580792	7.2828145	0.00828861	-0.35596067
0.07619	10.19497	0.0012338	3.5e-07	0.0	0.0	0.00081683	4.8e-07	7e-08	1.24e-06	583.56436963	734.74880216	751.32381175	7.26911766	0.00847023	-0.35591984
0.07629	10.20327	0.00123812	3.5e-07	0.0	0.0	0.00081248	4.8e-07	7e-08	1.24e-06	583.73152386	734.71342902	751.27190779	7.25543246	0.0086522	-0.35587908
0.07639	10.21156	0.00124244	3.6e-07	0.0	0.0	0.00080815	4.9e-07	7e-08	1.24e-06	583.89835089	734.67812653	751.22009596	7.24175877	0.00883453	-0.35583839
0.07649	10.21983	0.00124675	3.6e-07	0.0	0.0	0.00080383	4.9e-07	8e-08	1.25e-06	584.06485113	734.64289495	751.16837618	7.22809649	0.00901722	-0.35579777
0.07659	10.22808	0.00125104	3.6e-07	0.0	0.0	0.00079952	5e-07	8e-08	1.25e-06	584.23102499	734.60773454	751.11674836	7.2144455	0.00920026	-0.35575723
0.07669	10.23631	0.00125532	3.7e-07	0.0	0.0	0.00079522	5.1e-07	8e-08	1.26e-06	584.39687288	734.57264559	751.06521244	7.2008057	0.00938367	-0.35571675
0.07679	10.24452	0.00125959	3.7e-07	0.0	0.0	0.00079094	5.2e-07	8e-08	1.26e-06	584.5623952	734.53762839	751.01376832	7.18717697	0.00956742	-0.35567635
0.07689	10.25271	0.00126384	3.8e-07	0.0	0.0	0.00078667	5.2e-07	8e-08	1.27e-06	584.72759235	734.50268325	750.96241594	7.17355919	0.00975154	-0.35563603
0.07699	10.26088	0.00126809	3.8e-07	0.0	0.0	0.00078241	5.3e-07	8e-08	1.27e-06	584.89246473	734.46781045	750.91115522	7.15995085	0.00993585	-0.35559577
0.07709	10.26903	0.00127232	3.9e-07	0.0	0.0	0.00077816	5.4e-07	8e-08	1.27e-06	585.05701272	734.43301031	750.85998608	7.14635422	0.01012063	-0.35555558
0.07719	10.27717	0.00127653	3.9e-07	0.0	1e-08	0.00077393	5.4e-07	8e-08	1.28e-06	585.22123671	734.39828319	750.80890845	7.13276812	0.01030575	-0.35551547
0.07729	10.28528	0.00128074	3.9e-07	0.0	1e-08	0.00076971	5.5e-07	8e-08	1.28e-06	585.3851371	734.36362943	750.75792225	7.11919246	0.01049121	-0.35547543
0.07739	10.29338	0.00128493	4e-07	0.0	1e-08	0.0007655	5.6e-07	9e-08	1.29e-06	585.54871426	734.32904938	750.70702741	7.10562709	0.01067702	-0.35543546
0.07749	10.30145	0.0012891	4e-07	0.0	1e-08	0.00076131	5.6e-07	9e-08	1.29e-06	585.71196856	734.29454343	750.65622385	7.09207191	0.01086317	-0.35539556
0.07759	10.30951	0.00129327	4.1e-07	0.0	1e-08	0.00075713	5.7e-07	9e-08	1.3e-06	585.87490039	734.26011195	750.60551151	7.07852677	0.01104966	-0.35535574
0.07769	10.31755	0.00129742	4.1e-07	0.0	1e-08	0.00075296	5.8e-07	9e-08	1.3e-06	586.0375101	734.22575534	750.55489032	7.06499157	0.01123648	-0.35531598
0.07779	10.32557	0.00130155	4.2e-07	0.0	1e-08	0.00074881	5.9e-07	9e-08	1.3e-06	586.19979807	734.19147399	750.5043602	7.05146618	0.01142364	-0.3552763
0.07789	10.33357	0.00130567	4.2e-07	0.0	1e-08	0.00074467	5.9e-07	9e-08	1.31e-06	586.36176465	734.15726832	750.45392108	7.03795047	0.01161113	-0.35523669
0.07799	10.34155	0.00130978	4.2e-07	0.0	1e-08	0.00074054	6e-07	9e-08	1.31e-06	586.5234102	734.12313878	750.4035729	7.02444431	0.01179896	-0.35519715
0.07809	10.34951	0.00131388	4.3e-07	0.0	1e-08	0.00073643	6.1e-07	9e-08	1.32e-06	586.68473507	734.08908578	750.35331559	7.01094757	0.01198711	-0.35515768
0.07819	10.35745	0.00131796	4.3e-07	0.0	1e-08	0.00073233	6.2e-07	9e-08	1.32e-06	586.84573961	734.05510979	750.30314908	6.99746014	0.01217558	-0.35511828
0.07829	10.36537	0.00132202	4.4e-07	0.0	1e-08	0.00072825	6.2e-07	1e-07	1.32e-06	587.00642417	734.02121128	750.25307331	6.98398187	0.01236439	-0.35507896
0.07839	10.37327	0.00132608	4.4e-07	0.0	1e-08	0.00072418	6.3e-07	1e-07	1.33e-06	587.16678906	733.98739069	750.20308822	6.97051077	0.0125534	-0.3550397
0.07849	10.38115	0.00133011	4.5e-07	0.0	1e-08	0.00072012	6.4e-07	1e-07	1.33e-06	587.32683465	733.95364853	750.15319374	6.95704992	0.01274281	-0.35500052
0.07859	10.38901	0.00133413	4.5e-07	0.0	1e-08	0.00071608	6.5e-07	1e-07	1.34e-06	587.48656124	733.9199853	750.10338982	6.94359776	0.01293253	-0.35496141
0.07869	10.39685	0.00133814	4.6e-07	0.0	1e-08	0.00071206	6.6e-07	1e-07	1.34e-06	587.64596919	733.88640152	750.05367638	6.93015416	0.01312256	-0.35492237
0.07879	10.40467	0.00134214	4.6e-07	0.0	1e-08	0.00070805	6.6e-07	1e-07	1.34e-06	587.8050588	733.85289772	750.00405337	6.91671899	0.01331289	-0.3548834
0.07889	10.41247	0.00134611	4.7e-07	0.0	1e-08	0.00070405	6.7e-07	1e-07	1.35e-06	587.96383039	733.81947444	749.95452073	6.90329211	0.01350352	-0.3548445
0.07899	10.42026	0.00135008	4.7e-07	0.0	1e-08	0.00070007	6.8e-07	1e-07	1.35e-06	588.12228429	733.78613222	749.9050784	6.88987337	0.01369446	-0.35480567
0.07909	10.42802	0.00135403	4.8e-07	0.0	1e-08	0.0006961	6.9e-07	1.1e-07	1.36e-06	588.28042079	733.75287165	749.85572633	6.87646263	0.01388568	-0.35476691
0.07919	10.43576	0.00135796	4.8e-07	0.0	1e-08	0.00069215	7e-07	1.1e-07	1.36e-06	588.43824021	733.71969329	749.80646445	6.86305975	0.0140772	-0.35472823
0.07929	10.44348	0.00136188	4.9e-07	0.0	1e-08	0.00068821	7.1e-07	1.1e-07	1.36e-06	588.59574284	733.68659774	749.75729271	6.8496646	0.01426901	-0.35468961
0.07939	10.45118	0.00136578	4.9e-07	0.0	1e-08	0.00068429	7.1e-07	1.1e-07	1.37e-06	588.75292899	733.65358562	749.70821105	6.83627701	0.0144611	-0.35465106
0.07949	10.45886	0.00136967	5e-07	0.0	1e-08	0.00068038	7.2e-07	1.1e-07	1.37e-06	588.90979894	733.62065753	749.65921943	6.82289686	0.01465346	-0.35461259
0.07959	10.46653	0.00137354	5e-07	0.0	1e-08	0.00067649	7.3e-07	1.1e-07	1.38e-06	589.06635298	733.58781411	749.61031779	6.80952398	0.01484611	-0.35457419
0.07969	10.47417	0.0013774	5.1e-07	0.0	1e-08	0.00067261	7.4e-07	1.1e-07	1.38e-06	589.2225914	733.55505601	749.56150608	6.79615729	0.015039	-0.35453585
0.07979	10.48179	0.00138124	5.1e-07	0.0	1e-08	0.00066875	7.5e-07	1.2e-07	1.38e-06	589.37851444	733.52238388	749.51278426	6.78279685	0.01523213	-0.35449759
0.07989	10.48939	0.00138507	5.2e-07	0.0	1e-08	0.00066491	7.6e-07	1.2e-07	1.39e-06	589.5341224	733.48979839	749.46415228	6.76944419	0.01542556	-0.3544594
0.07999	10.49697	0.00138888	5.2e-07	0.0	1e-08	0.00066108	7.7e-07	1.2e-07	1.39e-06	589.68941555	733.45730025	749.41561008	6.75609811	0.01561924	-0.35442128
0.08009	10.50453	0.00139267	5.3e-07	0.0	1e-08	0.00065727	7.8e-07	1.2e-07	1.4e-06	589.84439416	733.42489015	749.36715763	6.74275846	0.01581317	-0.35438323
0.08019	10.51206	0.00139645	5.3e-07	0.0	1e-08	0.00065347	7.9e-07	1.2e-07	1.4e-06	589.99905847	733.39256881	749.31879486	6.72942507	0.01600734	-0.35434525
0.08029	10.51958	0.00140021	5.4e-07	0.0	1e-08	0.00064969	7.9e-07	1.2e-07	1.4e-06	590.15340875	733.36033697	749.27052175	6.71609778	0.01620176	-0.35430734
0.08039	10.52708	0.00140396	5.4e-07	0.0	1e-08	0.00064592	8e-07	1.2e-07	1.41e-06	590.30744525	733.32819536	749.22233824	6.70277643	0.01639641	-0.3542695
0.08049	10.53455	0.00140769	5.5e-07	0.0	1e-08	0.00064217	8.1e-07	1.3e-07	1.41e-06	590.4611682	733.29614475	749.1742443	6.68946086	0.01659129	-0.35423173
0.08059	10.54201	0.0014114	5.5e-07	0.0	1e-08	0.00063844	8.2e-07	1.3e-07	1.41e-06	590.61457785	733.26418592	749.12623989	6.6761509	0.0167864	-0.35419403
0.08069	10.54945	0.0014151	5.6e-07	0.0	1e-08	0.00063472	8.3e-07	1.3e-07	1.42e-06	590.76767445	733.23231966	749.07832495	6.66284638	0.01698173	-0.3541564
0.08079	10.55686	0.00141878	5.6e-07	0.0	1e-08	0.00063102	8.4e-07	1.3e-07	1.42e-06	590.9204582	733.20054676	749.03049947	6.64954715	0.01717727	-0.35411884
0.08089	10.56425	0.00142244	5.7e-07	0.0	1e-08	0.00062733	8.5e-07	1.3e-07	1.43e-06	591.07292935	733.16886805	748.98276339	6.63625302	0.01737302	-0.35408135
0.08099	10.57162	0.00142609	5.8e-07	0.0	1e-08	0.00062366	8.6e-07	1.3e-07	1.43e-06	591.22508811	733.13728437	748.93511668	6.62296383	0.01756898	-0.35404393
0.08109	10.57898	0.00142972	5.8e-07	0.0	1e-08	0.00062001	8.7e-07	1.3e-07	1.43e-06	591.37693469	733.10579657	748.88755932	6.60967647	0.0177651	-0.35400659
0.08119	10.5863	0.00143334	5.9e-07	0.0	1e-08	0.00061638	8.8e-07	1.4e-07	1.44e-06	591.52846927	733.0744055	748.84009128	6.59639572	0.01796144	-0.35396931
0.08129	10.59361	0.00143694	5.9e-07	0.0	1e-08	0.00061276	8.9e-07	1.4e-07	1.44e-06	591.67969207	733.04311204	748.79271251	6.58311925	0.01815796	-0.3539321
0.08139	10.6009	0.00144052	6e-07	0.0	1e-08	0.00060915	9e-07	1.4e-07	1.44e-06	591.8306033	733.0119171	748.745423	6.56984688	0.01835466	-0.35389496
0.08149	10.60817	0.00144408	6e-07	0.0	1e-08	0.00060557	9.1e-07	1.4e-07	1.45e-06	591.98120315	732.98082159	748.6982227	6.55657842	0.01855152	-0.3538579
0.08159	10.61541	0.00144763	6.1e-07	0.0	1e-08	0.000602	9.2e-07	1.4e-07	1.45e-06	592.13149181	732.94982643	748.6511116	6.54331368	0.01874856	-0.3538209
0.08169	10.62264	0.00145117	6.1e-07	0.0	1e-08	0.00059845	9.3e-07	1.4e-07	1.45e-06	592.28146946	732.91893257	748.60408966	6.53005248	0.01894575	-0.35378397
0.08179	10.62984	0.00145468	6.2e-07	0.0	1e-08	0.00059491	9.4e-07	1.5e-07	1.46e-06	592.43113627	732.88814097	748.55715686	6.51679461	0.01914309	-0.35374711
0.08189	10.63702	0.00145818	6.3e-07	0.0	1e-08	0.00059139	9.5e-07	1.5e-07	1.46e-06	592.58049243	732.8574526	748.51031317	6.50353989	0.01934058	-0.35371033
0.08199	10.64418	0.00146166	6.3e-07	0.0	1e-08	0.00058789	9.6e-07	1.5e-07	1.46e-06	592.7295381	732.82686844	748.46355858	6.49028812	0.01953821	-0.35367361
0.08209	10.65131	0.00146512	6.4e-07	0.0	1e-08	0.0005844	9.7e-07	1.5e-07	1.47e-06	592.87827343	732.79638952	748.41689307	6.47703911	0.01973597	-0.35363696
0.08219	10.65843	0.00146857	6.4e-07	0.0	1e-08	0.00058093	9.8e-07	1.5e-07	1.47e-06	593.02669859	732.76601685	748.3703166	6.46379265	0.01993385	-0.35360038
0.08229	10.66552	0.001472	6.5e-07	0.0	1e-08	0.00057748	9.9e-07	1.5e-07	1.48e-06	593.17481372	732.73575147	748.32382918	6.45054855	0.02013185	-0.35356388
0.08239	10.6726	0.00147541	6.5e-07	0.0	1e-08	0.00057405	1e-06	1.6e-07	1.48e-06	593.32261897	732.70559443	748.27743077	6.4373066	0.02032996	-0.35352744
0.08249	10.67965	0.00147881	6.6e-07	0.0	1e-08	0.00057063	1.01e-06	1.6e-07	1.48e-06	593.47011446	732.67554684	748.23112137	6.42406223	0.02052819	-0.35349107
0.08259	10.68667	0.00148219	6.7e-07	0.0	1e-08	0.00056723	1.02e-06	1.6e-07	1.49e-06	593.61730027	732.64560978	748.18490099	6.41082264	0.0207265	-0.35345477
0.08269	10.69368	0.00148555	6.7e-07	0.0	1e-08	0.00056384	1.04e-06	1.6e-07	1.49e-06	593.76417658	732.61578436	748.1387696	6.39758439	0.0209249	-0.35341854
0.08279	10.70066	0.00148889	6.8e-07	0.0	1e-08	0.00056048	1.05e-06	1.6e-07	1.49e-06	593.9107435	732.58607169	748.09272718	6.38434727	0.02112338	-0.35338239
0.08289	10.70763	0.00149222	6.8e-07	0.0	1e-08	0.00055713	1.06e-06	1.6e-07	1.5e-06	594.05700114	732.55647292	748.04677373	6.37111103	0.02132193	-0.3533463
0.08299	10.71457	0.00149553	6.9e-07	0.0	1e-08	0.0005538	1.07e-06	1.7e-07	1.5e-06	594.20294962	732.5269892	748.00090925	6.35787545	0.02152055	-0.35331028
0.08309	10.72148	0.00149882	7e-07	0.0	1e-08	0.00055048	1.08e-06	1.7e-07	1.5e-06	594.34858902	732.49762172	747.95513372	6.34464032	0.02171922	-0.35327433
0.08319	10.72838	0.0015021	7e-07	0.0	1e-08	0.00054719	1.09e-06	1.7e-07	1.51e-06	594.49391946	732.46837167	747.90944716	6.33140538	0.02191794	-0.35323845
0.08329	10.73525	0.00150535	7.1e-07	0.0	1e-08	0.00054391	1.1e-06	1.7e-07	1.51e-06	594.63894101	732.43924026	747.86384954	6.31817041	0.0221167	-0.35320264
0.08339	10.7421	0.00150859	7.1e-07	0.0	1e-08	0.00054064	1.11e-06	1.7e-07	1.51e-06	594.78365376	732.41022872	747.81834088	6.30493518	0.0223155	-0.3531669
0.08349	10.74893	0.00151182	7.2e-07	0.0	1e-08	0.0005374	1.12e-06	1.7e-07	1.52e-06	594.92805778	732.38133829	747.77292118	6.29169944	0.02251431	-0.35313124
0.08359	10.75574	0.00151502	7.3e-07	0.0	1e-08	0.00053417	1.14e-06	1.8e-07	1.52e-06	595.07215315	732.35257025	747.72759043	6.27846295	0.02271314	-0.35309564
0.08369	10.76252	0.00151821	7.3e-07	0.0	1e-08	0.00053096	1.15e-06	1.8e-07	1.52e-06	595.21593992	732.32392588	747.68234865	6.26522547	0.02291198	-0.35306011
0.08379	10.76928	0.00152138	7.4e-07	0.0	1e-08	0.00052777	1.16e-06	1.8e-07	1.52e-06	595.35941816	732.29540647	747.63719585	6.25198676	0.02311081	-0.35302465
0.08389	10.77602	0.00152453	7.5e-07	0.0	1e-08	0.00052459	1.17e-06	1.8e-07	1.53e-06	595.50258784	732.26701343	747.59213204	6.23873999	0.02330972	-0.35298926
0.08399	10.78273	0.00152767	7.5e-07	0.0	1e-08	0.00052143	1.18e-06	1.8e-07	1.53e-06	595.645449	732.23874812	747.54715726	6.22549611	0.02350855	-0.35295394
0.08409	10.78942	0.00153078	7.6e-07	0.0	1e-08	0.00051829	1.19e-06	1.9e-07	1.53e-06	595.78800171	732.21061183	747.50227149	6.21224996	0.02370735	-0.35291869
0.08419	10.79609	0.00153388	7.6e-07	0.0	1e-08	0.00051517	1.21e-06	1.9e-07	1.54e-06	595.93024601	732.18260596	747.45747476	6.19900127	0.02390612	-0.35288351
0.08429	10.80274	0.00153696	7.7e-07	0.0	1e-08	0.00051207	1.22e-06	1.9e-07	1.54e-06	596.07218189	732.15473191	747.41276708	6.18574976	0.02410484	-0.3528484
0.08439	10.80936	0.00154003	7.8e-07	0.0	1e-08	0.00050898	1.23e-06	1.9e-07	1.54e-06	596.21380939	732.12699109	747.36814847	6.17249514	0.02430351	-0.35281336
0.08449	10.81596	0.00154308	7.8e-07	0.0	1e-08	0.00050591	1.24e-06	1.9e-07	1.55e-06	596.3551285	732.09938495	747.32361895	6.15923713	0.02450212	-0.35277839
0.08459	10.82253	0.0015461	7.9e-07	0.0	1e-08	0.00050285	1.25e-06	2e-07	1.55e-06	596.49613922	732.07191495	747.27917855	6.14597544	0.02470066	-0.35274349
0.08469	10.82909	0.00154912	8e-07	0.0	1e-08	0.00049982	1.27e-06	2e-07	1.55e-06	596.63684154	732.04458256	747.23482729	6.13270979	0.02489911	-0.35270866
0.08479	10.83562	0.00155211	8e-07	0.0	1e-08	0.0004968	1.28e-06	2e-07	1.56e-06	596.77723543	732.01738929	747.19056521	6.11943988	0.02509748	-0.3526739
0.08489	10.84212	0.00155509	8.1e-07	0.0	1e-08	0.0004938	1.29e-06	2e-07	1.56e-06	596.91732088	731.99033665	747.14639232	6.10616542	0.02529575	-0.35263921
0.08499	10.8486	0.00155804	8.2e-07	0.0	1e-08	0.00049082	1.3e-06	2e-07	1.56e-06	597.05709786	731.96342619	747.10230867	6.0928861	0.0254939	-0.35260459
0.08509	10.85506	0.00156098	8.2e-07	0.0	1e-08	0.00048786	1.32e-06	2e-07	1.56e-06	597.19656631	731.93665946	747.05831429	6.07960162	0.02569194	-0.35257004
0.08519	10.8615	0.00156391	8.3e-07	0.0	1e-08	0.00048491	1.33e-06	2.1e-07	1.57e-06	597.3357262	731.91003804	747.01440921	6.06631169	0.02588985	-0.35253556
0.08529	10.86791	0.00156681	8.4e-07	0.0	1e-08	0.00048198	1.34e-06	2.1e-07	1.57e-06	597.47457734	731.88356373	746.97059352	6.05300691	0.02608778	-0.35250115
0.08539	10.8743	0.0015697	8.4e-07	0.0	1e-08	0.00047907	1.35e-06	2.1e-07	1.57e-06	597.61311971	731.85723808	746.92686723	6.03970251	0.02628544	-0.35246681
0.08549	10.88066	0.00157257	8.5e-07	0.0	1e-08	0.00047617	1.37e-06	2.1e-07	1.58e-06	597.75135326	731.8310627	746.88323039	6.02639133	0.02648296	-0.35243254
0.08559	10.887	0.00157542	8.6e-07	0.0	1e-08	0.0004733	1.38e-06	2.1e-07	1.58e-06	597.88927791	731.80503925	746.83968304	6.01307303	0.02668031	-0.35239835
0.08569	10.89331	0.00157826	8.6e-07	0.0	1e-08	0.00047044	1.39e-06	2.2e-07	1.58e-06	598.02689357	731.77916943	746.79622524	5.99974727	0.02687749	-0.35236422
0.08579	10.8996	0.00158107	8.7e-07	0.0	1e-08	0.0004676	1.41e-06	2.2e-07	1.59e-06	598.16420013	731.75345497	746.75285703	5.98641368	0.02707449	-0.35233016
0.08589	10.90587	0.00158387	8.8e-07	0.0	1e-08	0.00046477	1.42e-06	2.2e-07	1.59e-06	598.30119747	731.7278976	746.70957847	5.97307192	0.02727129	-0.35229617
0.08599	10.91211	0.00158665	8.8e-07	0.0	1e-08	0.00046197	1.43e-06	2.2e-07	1.59e-06	598.43788548	731.70249909	746.66638962	5.95972162	0.02746789	-0.35226226
0.08609	10.91833	0.00158942	8.9e-07	0.0	1e-08	0.00045918	1.44e-06	2.3e-07	1.59e-06	598.57426402	731.67726122	746.62329054	5.94636242	0.02766428	-0.35222841
0.08619	10.92452	0.00159216	9e-07	0.0	1e-08	0.00045641	1.46e-06	2.3e-07	1.6e-06	598.71033296	731.65218581	746.58028129	5.93299394	0.02786045	-0.35219463
0.08629	10.93069	0.00159489	9e-07	0.0	1e-08	0.00045365	1.47e-06	2.3e-07	1.6e-06	598.84609215	731.62727468	746.53736193	5.91961582	0.02805639	-0.35216093
0.08639	10.93683	0.0015976	9.1e-07	0.0	1e-08	0.00045092	1.48e-06	2.3e-07	1.6e-06	598.98154144	731.60252969	746.49453254	5.90622768	0.02825208	-0.35212729
0.08649	10.94295	0.00160029	9.2e-07	0.0	1e-08	0.0004482	1.5e-06	2.3e-07	1.6e-06	599.11668064	731.57795271	746.45179318	5.89282913	0.02844752	-0.35209373
0.08659	10.94905	0.00160297	9.2e-07	0.0	1e-08	0.0004455	1.51e-06	2.4e-07	1.61e-06	599.2515096	731.55354564	746.40914393	5.87940835	0.02864297	-0.35206024
0.08669	10.95512	0.00160563	9.3e-07	0.0	1e-08	0.00044282	1.52e-06	2.4e-07	1.61e-06	599.38602779	731.5293112	746.36658497	5.86598093	0.02883803	-0.35202681
0.08679	10.96116	0.00160827	9.4e-07	0.0	1e-08	0.00044015	1.54e-06	2.4e-07	1.61e-06	599.52023523	731.5052508	746.32411631	5.85254368	0.02903277	-0.35199346
0.08689	10.96718	0.00161089	9.4e-07	0.0	1e-08	0.0004375	1.55e-06	2.4e-07	1.62e-06	599.65413172	731.48136643	746.28173802	5.83909372	0.02922723	-0.35196018
0.08699	10.97317	0.00161349	9.5e-07	0.0	1e-08	0.00043487	1.56e-06	2.4e-07	1.62e-06	599.78771703	731.45766014	746.23945021	5.8256306	0.02942141	-0.35192697
0.08709	10.97914	0.00161608	9.6e-07	0.0	1e-08	0.00043226	1.58e-06	2.5e-07	1.62e-06	599.92099092	731.43413397	746.19725296	5.81215386	0.02961528	-0.35189383
0.08719	10.98508	0.00161865	9.6e-07	0.0	1e-08	0.00042967	1.59e-06	2.5e-07	1.62e-06	600.05395313	731.41079002	746.15514636	5.79866302	0.02980885	-0.35186077
0.08729	10.991	0.0016212	9.7e-07	0.0	1e-08	0.00042709	1.61e-06	2.5e-07	1.63e-06	600.18660341	731.38763041	746.11313052	5.78515762	0.0300021	-0.35182777
0.08739	10.99689	0.00162374	9.8e-07	0.0	1e-08	0.00042453	1.62e-06	2.5e-07	1.63e-06	600.31894148	731.36465727	746.07120555	5.77163717	0.03019502	-0.35179485
0.08749	11.00276	0.00162625	9.9e-07	0.0	2e-08	0.00042199	1.63e-06	2.6e-07	1.63e-06	600.45096705	731.34187278	746.02937153	5.75810119	0.03038761	-0.35176199
0.08759	11.0086	0.00162875	9.9e-07	0.0	2e-08	0.00041946	1.65e-06	2.6e-07	1.63e-06	600.58267983	731.31927914	745.98762859	5.74454919	0.03057986	-0.35172921
0.08769	11.01441	0.00163124	1e-06	0.0	2e-08	0.00041695	1.66e-06	2.6e-07	1.64e-06	600.71407952	731.29687858	745.94597684	5.73098066	0.03077174	-0.3516965
0.08779	11.0202	0.0016337	1.01e-06	0.0	2e-08	0.00041446	1.68e-06	2.6e-07	1.64e-06	600.84516578	731.27467336	745.90441639	5.71739511	0.03096327	-0.35166386
0.08789	11.02596	0.00163615	1.01e-06	0.0	2e-08	0.00041199	1.69e-06	2.6e-07	1.64e-06	600.97593829	731.25266575	745.86294736	5.70379203	0.03115441	-0.3516313
0.08799	11.0317	0.00163858	1.02e-06	0.0	2e-08	0.00040954	1.7e-06	2.7e-07	1.64e-06	601.10639662	731.23085825	745.8215699	5.69014896	0.03134553	-0.35159881
0.08809	11.03741	0.00164099	1.03e-06	0.0	2e-08	0.0004071	1.72e-06	2.7e-07	1.65e-06	601.23654003	731.20925393	745.78028426	5.67650237	0.03153601	-0.35156638
0.08819	11.04309	0.00164338	1.03e-06	0.0	2e-08	0.00040468	1.73e-06	2.7e-07	1.65e-06	601.36636846	731.18785457	745.73909046	5.66283564	0.0317261	-0.35153403
0.08829	11.04875	0.00164576	1.04e-06	0.0	2e-08	0.00040227	1.75e-06	2.7e-07	1.65e-06	601.4958815	731.16666264	745.69798866	5.64914817	0.0319158	-0.35150176
0.08839	11.05438	0.00164812	1.05e-06	0.0	2e-08	0.00039989	1.76e-06	2.8e-07	1.65e-06	601.62507874	731.14568061	745.65697899	5.63543933	0.03210509	-0.35146955
0.08849	11.05998	0.00165046	1.06e-06	0.0	2e-08	0.00039752	1.77e-06	2.8e-07	1.66e-06	601.75395974	731.12491101	745.61606161	5.62170849	0.03229396	-0.35143742
0.08859	11.06556	0.00165279	1.06e-06	0.0	2e-08	0.00039517	1.79e-06	2.8e-07	1.66e-06	601.88252406	731.10435638	745.57523668	5.607955	0.03248242	-0.35140536
0.08869	11.07111	0.0016551	1.07e-06	0.0	2e-08	0.00039283	1.8e-06	2.8e-07	1.66e-06	602.01077123	731.08401932	745.53450434	5.59417823	0.03267044	-0.35137337
0.08879	11.07663	0.00165739	1.08e-06	0.0	2e-08	0.00039052	1.82e-06	2.8e-07	1.66e-06	602.13870078	731.06390245	745.49386476	5.5803775	0.03285802	-0.35134146
0.08889	11.08213	0.00165966	1.08e-06	0.0	2e-08	0.00038822	1.83e-06	2.9e-07	1.66e-06	602.26631221	731.04400842	745.45331811	5.56655216	0.03304516	-0.35130961
0.08899	11.08759	0.00166192	1.09e-06	0.0	2e-08	0.00038593	1.85e-06	2.9e-07	1.67e-06	602.39360502	731.02433994	745.41286457	5.55270153	0.03323184	-0.35127785
0.08909	11.09303	0.00166416	1.1e-06	0.0	2e-08	0.00038367	1.86e-06	2.9e-07	1.67e-06	602.52057868	731.00489973	745.3725043	5.53882492	0.03341806	-0.35124615
0.08919	11.09845	0.00166638	1.11e-06	0.0	2e-08	0.00038142	1.88e-06	2.9e-07	1.67e-06	602.64723265	730.98569057	745.33223749	5.52492166	0.0336038	-0.35121453
0.08929	11.10383	0.00166858	1.11e-06	0.0	2e-08	0.00037919	1.89e-06	3e-07	1.67e-06	602.77356637	730.96671526	745.29206433	5.51099102	0.03378906	-0.35118298
0.08939	11.10919	0.00167077	1.12e-06	0.0	2e-08	0.00037698	1.9e-06	3e-07	1.68e-06	602.89957905	730.94797715	745.25198508	5.49700387	0.03397454	-0.35115151
0.08949	11.11452	0.00167294	1.13e-06	0.0	2e-08	0.00037478	1.92e-06	3e-07	1.68e-06	603.02526984	730.92947968	745.21200001	5.48300769	0.03415903	-0.35112011
0.08959	11.11982	0.00167509	1.13e-06	0.0	2e-08	0.0003726	1.93e-06	3e-07	1.68e-06	603.15063841	730.91122516	745.17210923	5.46898071	0.03434304	-0.35108878
0.08969	11.12509	0.00167723	1.14e-06	0.0	2e-08	0.00037044	1.95e-06	3.1e-07	1.68e-06	603.27568412	730.89321661	745.13231296	5.45492208	0.03452657	-0.35105753
0.08979	11.13034	0.00167935	1.15e-06	0.0	2e-08	0.00036829	1.96e-06	3.1e-07	1.68e-06	603.40040629	730.8754571	745.09261142	5.44083096	0.03470962	-0.35102635
0.08989	11.13556	0.00168145	1.16e-06	0.0	2e-08	0.00036616	1.98e-06	3.1e-07	1.69e-06	603.52480424	730.85794974	745.05300485	5.42670649	0.03489217	-0.35099525
0.08999	11.14074	0.00168354	1.16e-06	0.0	2e-08	0.00036405	1.99e-06	3.1e-07	1.69e-06	603.64887725	730.84069769	745.01349346	5.41254778	0.03507423	-0.35096422
0.09009	11.1459	0.0016856	1.17e-06	0.0	2e-08	0.00036195	2.01e-06	3.2e-07	1.69e-06	603.7726246	730.82370414	744.97407751	5.39835397	0.03525578	-0.35093327
0.09019	11.15103	0.00168765	1.18e-06	0.0	2e-08	0.00035988	2.02e-06	3.2e-07	1.69e-06	603.89604554	730.80697237	744.93475722	5.38412415	0.03543682	-0.35090239
0.09029	11.15614	0.00168969	1.18e-06	0.0	2e-08	0.00035782	2.04e-06	3.2e-07	1.69e-06	604.01913929	730.79050565	744.89553287	5.36985741	0.03561735	-0.35087159
0.09039	11.16121	0.00169171	1.19e-06	0.0	2e-08	0.00035577	2.05e-06	3.2e-07	1.7e-06	604.14190508	730.77430733	744.85640469	5.35555283	0.03579736	-0.35084086
0.09049	11.16625	0.00169371	1.2e-06	0.0	2e-08	0.00035374	2.07e-06	3.2e-07	1.7e-06	604.26434207	730.75838081	744.81737296	5.34120948	0.03597684	-0.35081021
0.09059	11.17127	0.00169569	1.21e-06	0.0	2e-08	0.00035173	2.08e-06	3.3e-07	1.7e-06	604.38644945	730.74272952	744.77843795	5.32682641	0.03615579	-0.35077963
0.09069	11.17625	0.00169766	1.21e-06	0.0	2e-08	0.00034974	2.1e-06	3.3e-07	1.7e-06	604.50822636	730.72735696	744.73959992	5.31240267	0.03633421	-0.35074913
0.09079	11.18121	0.00169961	1.22e-06	0.0	2e-08	0.00034776	2.11e-06	3.3e-07	1.7e-06	604.6296711	730.71226858	744.70085941	5.29787098	0.03651368	-0.35071871
0.09089	11.18613	0.00170154	1.23e-06	0.0	2e-08	0.0003458	2.13e-06	3.3e-07	1.71e-06	604.75078272	730.6974681	744.66221673	5.28334332	0.03669148	-0.35068837
0.09099	11.19103	0.00170346	1.24e-06	0.0	2e-08	0.00034386	2.14e-06	3.4e-07	1.71e-06	604.87156071	730.68295823	744.62367204	5.26876916	0.03686881	-0.3506581
0.09109	11.19589	0.00170536	1.24e-06	0.0	2e-08	0.00034193	2.16e-06	3.4e-07	1.71e-06	604.99200404	730.6687428	744.58522567	5.25414727	0.03704565	-0.35062791
0.09119	11.20073	0.00170724	1.25e-06	0.0	2e-08	0.00034002	2.17e-06	3.4e-07	1.71e-06	605.11211168	730.65482573	744.54687796	5.2394764	0.03722202	-0.35059779
0.09129	11.20553	0.00170911	1.26e-06	0.0	2e-08	0.00033813	2.19e-06	3.4e-07	1.71e-06	605.23188256	730.64121101	744.50862924	5.22475527	0.03739791	-0.35056776
0.09139	11.21031	0.00171096	1.26e-06	0.0	2e-08	0.00033625	2.2e-06	3.5e-07	1.72e-06	605.35131559	730.62790266	744.47047986	5.20998261	0.03757333	-0.3505378
0.09149	11.21505	0.00171279	1.27e-06	0.0	2e-08	0.00033439	2.22e-06	3.5e-07	1.72e-06	605.47040965	730.61490481	744.43243018	5.1951571	0.03774827	-0.35050792
0.09159	11.21976	0.00171461	1.28e-06	0.0	2e-08	0.00033255	2.23e-06	3.5e-07	1.72e-06	605.58916357	730.60222163	744.39448057	5.18027741	0.03792274	-0.35047811
0.09169	11.22444	0.00171641	1.28e-06	0.0	2e-08	0.00033072	2.25e-06	3.5e-07	1.72e-06	605.70757618	730.58985736	744.3566314	5.16534219	0.03809675	-0.35044839
0.09179	11.2291	0.0017182	1.29e-06	0.0	2e-08	0.00032891	2.26e-06	3.6e-07	1.72e-06	605.82564625	730.57781633	744.31888305	5.15035007	0.03827029	-0.35041875
0.09189	11.23371	0.00171996	1.3e-06	0.0	2e-08	0.00032712	2.28e-06	3.6e-07	1.73e-06	605.94337254	730.56610291	744.28123592	5.13529967	0.03844336	-0.35038918
0.09199	11.2383	0.00172172	1.31e-06	0.0	2e-08	0.00032534	2.29e-06	3.6e-07	1.73e-06	606.06075377	730.55472157	744.24369042	5.12018958	0.03861598	-0.35035969
0.09209	11.24286	0.00172345	1.31e-06	0.0	2e-08	0.00032358	2.31e-06	3.6e-07	1.73e-06	606.17778864	730.54367682	744.20624696	5.10501838	0.03878814	-0.35033029
0.09219	11.24738	0.00172517	1.32e-06	0.0	2e-08	0.00032183	2.32e-06	3.7e-07	1.73e-06	606.2944737	730.5329782	744.16890656	5.08965518	0.03896306	-0.35030098
0.09229	11.25187	0.00172687	1.33e-06	0.0	2e-08	0.0003201	2.34e-06	3.7e-07	1.73e-06	606.41080847	730.52262827	744.13166942	5.07432005	0.03913525	-0.35027174
0.09239	11.25633	0.00172856	1.33e-06	0.0	2e-08	0.00031839	2.35e-06	3.7e-07	1.73e-06	606.52679185	730.51263109	744.09453587	5.058914	0.03930714	-0.35024258
0.09249	11.26076	0.00173022	1.34e-06	0.0	2e-08	0.0003167	2.37e-06	3.7e-07	1.74e-06	606.64242227	730.50299178	744.05750641	5.04343511	0.03947872	-0.3502135
0.09259	11.26515	0.00173188	1.35e-06	0.0	2e-08	0.00031502	2.38e-06	3.8e-07	1.74e-06	606.75769811	730.49371555	744.02058154	5.02788141	0.03965003	-0.3501845
0.09269	11.26951	0.00173351	1.36e-06	0.0	2e-08	0.00031336	2.4e-06	3.8e-07	1.74e-06	606.87261773	730.48480774	743.98376178	5.01225092	0.03982108	-0.35015559
0.09279	11.27384	0.00173513	1.36e-06	0.0	2e-08	0.00031171	2.41e-06	3.8e-07	1.74e-06	606.98717941	730.47627377	743.94704765	4.9965416	0.03999188	-0.35012676
0.09289	11.27814	0.00173674	1.37e-06	0.0	2e-08	0.00031008	2.43e-06	3.8e-07	1.74e-06	607.10138141	730.46811918	743.91043971	4.98075141	0.04016246	-0.35009801
0.09299	11.2824	0.00173832	1.38e-06	0.0	2e-08	0.00030847	2.44e-06	3.9e-07	1.74e-06	607.21522194	730.46034961	743.87393851	4.96487824	0.04033283	-0.35006934
0.09309	11.28663	0.0017399	1.38e-06	0.0	2e-08	0.00030687	2.46e-06	3.9e-07	1.75e-06	607.32869915	730.4529708	743.83754462	4.94891997	0.04050301	-0.35004076
0.09319	11.29082	0.00174145	1.39e-06	0.0	2e-08	0.00030529	2.47e-06	3.9e-07	1.75e-06	607.44181116	730.44598861	743.80125862	4.93287444	0.04067302	-0.35001226
0.09329	11.29498	0.00174299	1.4e-06	0.0	2e-08	0.00030372	2.49e-06	3.9e-07	1.75e-06	607.55455603	730.43940901	743.76508113	4.91673946	0.04084287	-0.34998385
0.09339	11.29911	0.00174451	1.4e-06	0.0	2e-08	0.00030218	2.5e-06	3.9e-07	1.75e-06	607.66693176	730.43323808	743.72901275	4.9005128	0.0410126	-0.34995552
0.09349	11.3032	0.00174602	1.41e-06	0.0	2e-08	0.00030064	2.52e-06	4e-07	1.75e-06	607.77893627	730.4274821	743.69305412	4.88408511	0.04118498	-0.34992729
0.09359	11.30725	0.00174751	1.42e-06	0.0	2e-08	0.00029913	2.53e-06	4e-07	1.75e-06	607.89056468	730.42215379	743.65720672	4.86762127	0.04135573	-0.34989914
0.09369	11.31127	0.00174898	1.42e-06	0.0	2e-08	0.00029763	2.55e-06	4e-07	1.76e-06	608.00181652	730.41725575	743.62147072	4.85104884	0.04152667	-0.34987108
0.09379	11.31526	0.00175044	1.43e-06	0.0	2e-08	0.00029615	2.56e-06	4e-07	1.76e-06	608.11268936	730.41279506	743.58584686	4.83436432	0.04169786	-0.3498431
0.09389	11.31921	0.00175188	1.44e-06	0.0	2e-08	0.00029468	2.57e-06	4.1e-07	1.76e-06	608.22318068	730.408779	743.55033591	4.81756414	0.04186935	-0.34981522
0.09399	11.32312	0.00175331	1.44e-06	0.0	2e-08	0.00029323	2.59e-06	4.1e-07	1.76e-06	608.33328789	730.40521504	743.51493867	4.80064464	0.0420412	-0.34978742
0.09409	11.327	0.00175472	1.45e-06	0.0	2e-08	0.00029179	2.6e-06	4.1e-07	1.76e-06	608.44300831	730.40211081	743.47965596	4.78360206	0.04221347	-0.34975971
0.09419	11.33084	0.00175611	1.46e-06	0.0	2e-08	0.00029038	2.62e-06	4.1e-07	1.76e-06	608.55233918	730.39947418	743.44448862	4.76643257	0.04238621	-0.3497321
0.09429	11.33465	0.00175748	1.46e-06	0.0	2e-08	0.00028898	2.63e-06	4.2e-07	1.76e-06	608.66127765	730.39731317	743.40943753	4.74913224	0.04255949	-0.34970457
0.09439	11.33842	0.00175885	1.47e-06	0.0	2e-08	0.00028759	2.65e-06	4.2e-07	1.77e-06	608.76982077	730.39563604	743.37450359	4.73169706	0.04273338	-0.34967714
0.09449	11.34215	0.00176019	1.48e-06	0.0	2e-08	0.00028622	2.66e-06	4.2e-07	1.77e-06	608.87796549	730.39445132	743.33968772	4.71402467	0.04291103	-0.3496498
0.09459	11.34584	0.00176152	1.48e-06	0.0	2e-08	0.00028487	2.68e-06	4.2e-07	1.77e-06	608.98570608	730.39377407	743.30499164	4.69626293	0.04308772	-0.34962256
0.09469	11.3495	0.00176283	1.49e-06	0.0	2e-08	0.00028353	2.69e-06	4.3e-07	1.77e-06	609.09304085	730.3936094	743.27041588	4.67834443	0.04326552	-0.34959541
0.09479	11.35312	0.00176412	1.5e-06	0.0	2e-08	0.00028221	2.7e-06	4.3e-07	1.77e-06	609.19996626	730.39396696	743.23596152	4.66026379	0.04344453	-0.34956835
0.09489	11.3567	0.0017654	1.5e-06	0.0	3e-08	0.00028091	2.72e-06	4.3e-07	1.77e-06	609.30647864	730.3948567	743.20162967	4.64201547	0.04362485	-0.34954139
0.09499	11.36024	0.00176667	1.51e-06	0.0	3e-08	0.00027962	2.73e-06	4.3e-07	1.77e-06	609.41257422	730.39628883	743.16742148	4.6235938	0.0438066	-0.34951453
0.09509	11.36374	0.00176791	1.52e-06	0.0	3e-08	0.00027835	2.75e-06	4.3e-07	1.77e-06	609.51824907	730.39827388	743.13333814	4.60499297	0.0439899	-0.34948777
0.09519	11.3672	0.00176914	1.52e-06	0.0	3e-08	0.0002771	2.76e-06	4.4e-07	1.78e-06	609.62349913	730.40082268	743.09938086	4.58620704	0.04417486	-0.3494611
0.09529	11.37062	0.00177036	1.53e-06	0.0	3e-08	0.00027586	2.77e-06	4.4e-07	1.78e-06	609.72832023	730.40394637	743.06555092	4.56722994	0.0443616	-0.34943453
0.09539	11.37401	0.00177155	1.53e-06	0.0	3e-08	0.00027464	2.79e-06	4.4e-07	1.78e-06	609.83270805	730.40765641	743.03184962	4.54805545	0.04455026	-0.34940807
0.09549	11.37735	0.00177273	1.54e-06	0.0	3e-08	0.00027344	2.8e-06	4.4e-07	1.78e-06	609.93665807	730.41196467	742.99827833	4.52857446	0.04474416	-0.34938171
0.09559	11.38065	0.0017739	1.55e-06	0.0	3e-08	0.00027225	2.81e-06	4.5e-07	1.78e-06	610.04016279	730.41689013	742.96483926	4.50892046	0.04493908	-0.34935545
0.09569	11.38391	0.00177504	1.55e-06	0.0	3e-08	0.00027108	2.83e-06	4.5e-07	1.78e-06	610.1432187	730.42244228	742.93153351	4.48903025	0.04513691	-0.3493293
0.09579	11.38713	0.00177618	1.56e-06	0.0	3e-08	0.00026993	2.84e-06	4.5e-07	1.78e-06	610.24582043	730.42863505	742.89836267	4.46889415	0.04533789	-0.34930325
0.09589	11.3903	0.00177729	1.56e-06	0.0	3e-08	0.00026879	2.85e-06	4.5e-07	1.78e-06	610.34796236	730.43548288	742.86532843	4.44850219	0.04554225	-0.34927731
0.09599	11.39344	0.00177839	1.57e-06	0.0	3e-08	0.00026767	2.87e-06	4.5e-07	1.79e-06	610.44963868	730.44300074	742.83243255	4.42784407	0.04575025	-0.34925148
0.09609	11.39653	0.00177947	1.58e-06	0.0	3e-08	0.00026657	2.88e-06	4.6e-07	1.79e-06	610.55084332	730.45120414	742.79967683	4.40690917	0.04596215	-0.34922576
0.09619	11.39958	0.00178053	1.58e-06	0.0	3e-08	0.00026548	2.89e-06	4.6e-07	1.79e-06	610.65156996	730.46010917	742.76706317	4.38568657	0.0461782	-0.34920015
0.09629	11.40258	0.00178158	1.59e-06	0.0	3e-08	0.00026441	2.91e-06	4.6e-07	1.79e-06	610.75180956	730.46973853	742.73459424	4.36399305	0.04640447	-0.34917466
0.09639	11.40554	0.00178261	1.59e-06	0.0	3e-08	0.00026336	2.92e-06	4.6e-07	1.79e-06	610.85155547	730.48010905	742.70227204	4.34206942	0.04663277	-0.34914928
0.09649	11.40846	0.00178362	1.6e-06	0.0	3e-08	0.00026233	2.93e-06	4.6e-07	1.79e-06	610.9508006	730.49123864	742.67009868	4.31979906	0.0468669	-0.34912401
0.09659	11.41133	0.00178462	1.6e-06	0.0	3e-08	0.00026131	2.94e-06	4.7e-07	1.79e-06	611.04953701	730.50314725	742.63807653	4.29716632	0.04710729	-0.34909887
0.09669	11.41415	0.0017856	1.61e-06	0.0	3e-08	0.00026031	2.95e-06	4.7e-07	1.79e-06	611.1477564	730.51585566	742.60620806	4.27415504	0.04735438	-0.34907385
0.09679	11.41693	0.00178656	1.61e-06	0.0	3e-08	0.00025933	2.97e-06	4.7e-07	1.79e-06	611.24545009	730.52938554	742.57449585	4.25074851	0.0476086	-0.34904894
0.09689	11.41966	0.0017875	1.62e-06	0.0	3e-08	0.00025837	2.98e-06	4.7e-07	1.79e-06	611.34260901	730.54375945	742.54294258	4.22692952	0.04787045	-0.34902416
0.09699	11.42234	0.00178843	1.63e-06	0.0	3e-08	0.00025742	2.99e-06	4.7e-07	1.8e-06	611.43922196	730.55900504	742.51155158	4.20250965	0.04814618	-0.34899952
0.09709	11.42497	0.00178933	1.63e-06	0.0	3e-08	0.0002565	3e-06	4.8e-07	1.8e-06	611.5352774	730.57515069	742.48032625	4.17767631	0.04842933	-0.348975
0.09719	11.42756	0.00179022	1.64e-06	0.0	3e-08	0.00025559	3.01e-06	4.8e-07	1.8e-06	611.63076488	730.59222226	742.44926969	4.15232369	0.04872336	-0.34895062
0.09729	11.43009	0.0017911	1.64e-06	0.0	3e-08	0.0002547	3.03e-06	4.8e-07	1.8e-06	611.72567239	730.61024924	742.41838545	4.12642235	0.04902914	-0.34892637
0.09739	11.43258	0.00179195	1.65e-06	0.0	3e-08	0.00025382	3.04e-06	4.8e-07	1.8e-06	611.81998726	730.62926273	742.38767726	4.09994148	0.04934761	-0.34890225
0.09749	11.43501	0.00179278	1.65e-06	0.0	3e-08	0.00025297	3.05e-06	4.8e-07	1.8e-06	611.9136945	730.64929938	742.35714954	4.07268536	0.0496858	-0.34887829
0.09759	11.43739	0.0017936	1.65e-06	0.0	3e-08	0.00025213	3.06e-06	4.8e-07	1.8e-06	612.00677812	730.67039826	742.32680698	4.04481555	0.05003747	-0.34885446
0.09769	11.43972	0.0017944	1.66e-06	0.0	3e-08	0.00025132	3.07e-06	4.9e-07	1.8e-06	612.09922313	730.69259595	742.29665399	4.01621521	0.05040673	-0.34883079
0.09779	11.442	0.00179518	1.66e-06	0.0	3e-08	0.00025052	3.08e-06	4.9e-07	1.8e-06	612.19101255	730.71593379	742.26669558	3.98683816	0.05079504	-0.34880727
0.09789	11.44422	0.00179594	1.67e-06	0.0	3e-08	0.00024975	3.09e-06	4.9e-07	1.8e-06	612.28212832	730.74045566	742.23693702	3.95663604	0.05120394	-0.3487839
0.09799	11.44638	0.00179668	1.67e-06	0.0	3e-08	0.00024899	3.1e-06	4.9e-07	1.8e-06	612.37254977	730.76621171	742.20738438	3.92537806	0.05164171	-0.3487607
0.09809	11.44849	0.00179739	1.68e-06	0.0	3e-08	0.00024825	3.11e-06	4.9e-07	1.8e-06	612.46225345	730.79325872	742.17804451	3.893159	0.0521046	-0.34873766
0.09819	11.45054	0.00179809	1.68e-06	0.0	3e-08	0.00024754	3.12e-06	4.9e-07	1.81e-06	612.55121641	730.82165225	742.14892412	3.85984168	0.05259742	-0.3487148
0.09829	11.45253	0.00179877	1.69e-06	0.0	3e-08	0.00024684	3.13e-06	5e-07	1.81e-06	612.63941288	730.8514546	742.12003074	3.82525426	0.05312638	-0.34869212
0.09839	11.45446	0.00179943	1.69e-06	0.0	3e-08	0.00024617	3.14e-06	5e-07	1.81e-06	612.72681103	730.88274271	742.09137362	3.78927857	0.05369562	-0.34866962
0.09849	11.45633	0.00180007	1.69e-06	0.0	3e-08	0.00024552	3.15e-06	5e-07	1.81e-06	612.81337994	730.91559118	742.06296178	3.75184799	0.05430728	-0.34864732
0.09859	11.45814	0.00180068	1.7e-06	0.0	3e-08	0.00024489	3.15e-06	5e-07	1.81e-06	612.89908472	730.95008419	742.03480535	3.71280373	0.05496702	-0.34862521
0.09869	11.45988	0.00180127	1.7e-06	0.0	3e-08	0.00024428	3.16e-06	5e-07	1.81e-06	612.98388569	730.98631737	742.00691587	3.67178978	0.05568814	-0.34860332
0.09879	11.46155	0.00180184	1.7e-06	0.0	3e-08	0.0002437	3.17e-06	5e-07	1.81e-06	613.06773634	731.02440274	741.97930682	3.62871064	0.05647383	-0.34858164
0.09889	11.46316	0.00180239	1.71e-06	0.0	3e-08	0.00024314	3.18e-06	5e-07	1.81e-06	613.15058704	731.0644597	741.95199257	3.58316773	0.05733916	-0.3485602
0.09899	11.46469	0.00180291	1.71e-06	0.0	3e-08	0.00024261	3.19e-06	5.1e-07	1.81e-06	613.23237676	731.10663522	741.92499076	3.53485078	0.05829566	-0.34853901
0.09909	11.46615	0.00180341	1.71e-06	0.0	3e-08	0.0002421	3.19e-06	5.1e-07	1.81e-06	613.31303946	731.15108813	741.89832047	3.48339068	0.05935717	-0.34851808
0.09919	11.46754	0.00180388	1.72e-06	0.0	3e-08	0.00024162	3.2e-06	5.1e-07	1.81e-06	613.39249665	731.19800716	741.87200435	3.42804251	0.06055251	-0.34849742
0.09929	11.46885	0.00180432	1.72e-06	0.0	3e-08	0.00024116	3.21e-06	5.1e-07	1.81e-06	613.47065388	731.24761923	741.84606958	3.36821809	0.06190423	-0.34847707
0.09939	11.47007	0.00180474	1.72e-06	0.0	3e-08	0.00024074	3.21e-06	5.1e-07	1.81e-06	613.54739661	731.3001994	741.8205491	3.30276269	0.06345777	-0.34845704
0.09949	11.47121	0.00180513	1.72e-06	0.0	3e-08	0.00024034	3.22e-06	5.1e-07	1.81e-06	613.62258707	731.3560784	741.79548249	3.23050571	0.06525909	-0.34843737
0.09959	11.47226	0.00180548	1.73e-06	0.0	3e-08	0.00023997	3.22e-06	5.1e-07	1.81e-06	613.69604886	731.415679	741.77092031	3.14937677	0.06739084	-0.3484181
0.09969	11.47321	0.00180581	1.73e-06	0.0	3e-08	0.00023964	3.23e-06	5.1e-07	1.81e-06	613.76755111	731.47955375	741.74692866	3.05651913	0.06996791	-0.34839928
0.09979	11.47405	0.0018061	1.73e-06	0.0	3e-08	0.00023935	3.23e-06	5.1e-07	1.81e-06	613.83678097	731.54844969	741.72359694	2.94704886	0.07318862	-0.34838099
0.09989	11.47478	0.00180634	1.73e-06	0.0	3e-08	0.00023909	3.24e-06	5.1e-07	1.81e-06	613.90328058	731.62345628	741.7010558	2.8125648	0.07739677	-0.34836332
0.09999	11.47538	0.00180655	1.73e-06	0.0	3e-08	0.00023888	3.24e-06	5.1e-07	1.81e-06	613.96631602	731.7063102	741.67951427	2.63477322	0.08334677	-0.34834645
0.10001	11.47549	0.00180658	1.73e-06	0.0	3e-08	0.00023885	3.24e-06	5.1e-07	1.81e-06	613.97840501	731.72406351	741.67535504	1273.96817498	32.73439696	37.40496783
