# Supplementary material for: Dataset for the simulated biomass pyrolysis in rotary kilns with varying particle residence time distributions
Source: Data Brief. 2021 Nov 23;39:107603. doi: 10.1016/j.dib.2021.107603 (PMC8633881; doi:10.1016/j.dib.2021.107603)
Supplement: Supplementary Data S1 — Supplementary Raw Research Data. This is open data under the CC BY license http://creativecommons.org/licenses/by/4.0/ [file mmc1.zip › supplementary/111/logFiles/log_Pe40]

l,m	Tau,s	F_w,kg/s	F_is,kg/s	F_c,kg/s	F_rt,kg/s	F_w_wet,kg/s	F_it,kg/s	F_g,kg/s	F_H2O_g,kg/s	T_b,K	T_g,K	T_w,K	q_bed,kW/m	q_gas,kW/m	q_loss,kW/m
1e-05	0.00086	0.0	0.0	0.0	0.0	0.00205279	0.0	0.0	0.0	298.22098775	298.66906966	833.1294014	26.23670619	3.60803188	-0.42016375
0.0001	0.01636	0.0	0.0	0.0	0.0	0.00205279	0.0	0.0	0.0	298.8592274	303.33295614	832.94417466	26.1979372	3.59968425	-0.4200183
0.0002	0.03358	0.0	0.0	0.0	0.0	0.00205279	0.0	0.0	0.0	299.56701277	308.49849894	832.73870708	26.15496332	3.5901493	-0.41985693
0.0003	0.05079	0.0	0.0	0.0	0.0	0.00205279	0.0	0.0	0.0	300.27336093	313.64624002	832.53359851	26.11210866	3.58030445	-0.41969585
0.0004	0.068	0.0	0.0	0.0	0.0	0.00205279	0.0	0.0	0.0	300.97827674	318.77578308	832.32885023	26.06937011	3.57015841	-0.41953506
0.0005	0.08519	0.0	0.0	0.0	0.0	0.00205279	0.0	0.0	0.0	301.68176496	323.88672422	832.12446356	26.02674636	3.55969342	-0.41937455
0.0006	0.10238	0.0	0.0	0.0	0.0	0.00205279	0.0	0.0	0.0	302.38383039	328.9786715	831.92043977	25.98423872	3.54893365	-0.41921432
0.0007	0.11955	0.0	0.0	0.0	0.0	0.00205279	0.0	0.0	0.0	303.08447778	334.05122606	831.71678018	25.94184374	3.53784712	-0.41905439
0.0008	0.13672	0.0	0.0	0.0	0.0	0.00205279	0.0	0.0	0.0	303.7837118	339.10397068	831.51348621	25.89956434	3.52645762	-0.41889473
0.0009	0.15388	0.0	0.0	0.0	0.0	0.00205279	0.0	0.0	0.0	304.48153723	344.13651292	831.31055913	25.85739975	3.51475885	-0.41873536
0.001	0.17104	0.0	0.0	0.0	0.0	0.00205279	0.0	0.0	0.0	305.17795868	349.14843088	831.10800043	25.81534422	3.50271394	-0.41857629
0.0011	0.18818	0.0	0.0	0.0	0.0	0.00205279	0.0	0.0	0.0	305.87298081	354.13931274	830.9058115	25.77340441	3.49036564	-0.41841751
0.0012	0.20532	0.0	0.0	0.0	0.0	0.00205279	0.0	0.0	0.0	306.5666083	359.10874826	830.70399375	25.73157131	3.47766688	-0.41825902
0.0013	0.22245	0.0	0.0	0.0	0.0	0.00205279	0.0	0.0	0.0	307.25884545	364.05628945	830.50254886	25.68985111	3.4646477	-0.41810083
0.0014	0.23957	0.0	0.0	0.0	0.0	0.00205279	0.0	0.0	0.0	307.94969698	368.98153054	830.30147821	25.64824267	3.45130254	-0.41794293
0.0015	0.25668	0.0	0.0	0.0	0.0	0.00205279	0.0	0.0	0.0	308.63916751	373.88405406	830.10078324	25.60674619	3.43763238	-0.41778532
0.0016	0.27379	0.0	0.0	0.0	0.0	0.00205279	0.0	0.0	0.0	309.32726166	378.76344355	829.90046539	25.56536187	3.42363821	-0.417628
0.0017	0.29088	0.0	0.0	0.0	0.0	0.00205279	0.0	0.0	0.0	310.01398404	383.61928352	829.70052611	25.52408993	3.40932101	-0.41747097
0.0018	0.30797	0.0	0.0	0.0	0.0	0.00205279	0.0	0.0	0.0	310.69933893	388.45113611	829.50096705	25.48290753	3.39460427	-0.41731429
0.0019	0.32505	0.0	0.0	0.0	0.0	0.00205279	0.0	0.0	0.0	311.38333037	393.2585478	829.30179004	25.4418461	3.37959406	-0.41715787
0.002	0.34212	0.0	0.0	0.0	0.0	0.00205279	0.0	0.0	0.0	312.06596324	398.04112082	829.10299634	25.40089389	3.36425112	-0.41700175
0.0021	0.35919	0.0	0.0	0.0	0.0	0.00205279	0.0	0.0	0.0	312.74724202	402.79843209	828.90458747	25.36005078	3.34857533	-0.41684593
0.0022	0.37624	0.0	0.0	0.0	0.0	0.00205279	0.0	0.0	0.0	313.42717119	407.53005864	828.70656495	25.31931665	3.33256663	-0.41669041
0.0023	0.39329	0.0	0.0	0.0	0.0	0.00205279	0.0	0.0	0.0	314.10575525	412.2355775	828.5089303	25.27869139	3.31622492	-0.41653518
0.0024	0.41033	0.0	0.0	0.0	0.0	0.00205279	0.0	0.0	0.0	314.78299806	416.91456272	828.31168526	25.23814833	3.29951737	-0.41638031
0.0025	0.42736	0.0	0.0	0.0	0.0	0.00205279	0.0	0.0	0.0	315.45890385	421.56659008	828.11483145	25.1977249	3.28249018	-0.41622571
0.0026	0.44438	0.0	0.0	0.0	0.0	0.00205279	0.0	0.0	0.0	316.13347718	426.19123733	827.91837034	25.1574061	3.26512493	-0.41607142
0.0027	0.4614	0.0	0.0	0.0	0.0	0.00205279	0.0	0.0	0.0	316.80672232	430.78808079	827.72230354	25.11719146	3.24742107	-0.41591744
0.0028	0.47841	0.0	0.0	0.0	0.0	0.00205279	0.0	0.0	0.0	317.47864355	435.35669679	827.52663263	25.07708048	3.22937805	-0.41576377
0.0029	0.4954	0.0	0.0	0.0	0.0	0.00205279	0.0	0.0	0.0	318.14924511	439.89666158	827.33135923	25.03707266	3.21099531	-0.4156104
0.003	0.51239	0.0	0.0	0.0	0.0	0.00205279	0.0	0.0	0.0	318.81853081	444.40762664	827.1364847	24.99715072	3.19234385	-0.41545738
0.0031	0.52937	0.0	0.0	0.0	0.0	0.00205279	0.0	0.0	0.0	319.4865049	448.88915856	826.94201068	24.95733849	3.17331955	-0.41530465
0.0032	0.54635	0.0	0.0	0.0	0.0	0.00205279	0.0	0.0	0.0	320.15317155	453.34083745	826.74793878	24.91762571	3.15396343	-0.41515224
0.0033	0.56331	0.0	0.0	0.0	0.0	0.00205279	0.0	0.0	0.0	320.81853482	457.76225527	826.5542706	24.87801169	3.13427585	-0.41500015
0.0034	0.58027	0.0	0.0	0.0	0.0	0.00205279	0.0	0.0	0.0	321.48259875	462.15300541	826.3610077	24.83849571	3.11425717	-0.41484838
0.0035	0.59722	0.0	0.0	0.0	0.0	0.00205279	0.0	0.0	0.0	322.14536737	466.51268944	826.16815165	24.79907213	3.09399418	-0.41469692
0.0036	0.61416	0.0	0.0	0.0	0.0	0.00205279	0.0	0.0	0.0	322.80684452	470.84103765	825.97570337	24.75974668	3.07337474	-0.41454579
0.0037	0.63109	0.0	0.0	0.0	0.0	0.00205279	0.0	0.0	0.0	323.46703422	475.13759561	825.78366472	24.72051623	3.05244159	-0.41439498
0.0038	0.64801	0.0	0.0	0.0	0.0	0.00205279	0.0	0.0	0.0	324.12594037	479.40198477	825.59203716	24.68137998	3.03119675	-0.41424449
0.0039	0.66493	0.0	0.0	0.0	0.0	0.00205279	0.0	0.0	0.0	324.78356685	483.63383022	825.40082217	24.64233714	3.00964226	-0.41409432
0.004	0.68184	0.0	0.0	0.0	0.0	0.00205279	0.0	0.0	0.0	325.43991751	487.8327606	825.21002123	24.60338691	2.98778013	-0.41394449
0.0041	0.69874	0.0	0.0	0.0	0.0	0.00205279	0.0	0.0	0.0	326.09499615	491.99844548	825.01963559	24.56452381	2.965727	-0.41379497
0.0042	0.71563	0.0	0.0	0.0	0.0	0.00205279	0.0	0.0	0.0	326.7488065	496.13063368	824.82966614	24.52575337	2.94332997	-0.41364578
0.0043	0.73251	0.0	0.0	0.0	0.0	0.00205279	0.0	0.0	0.0	327.40135234	500.22892051	824.64011453	24.48707234	2.92065083	-0.41349693
0.0044	0.74938	0.0	0.0	0.0	0.0	0.00205279	0.0	0.0	0.0	328.05263739	504.29297505	824.45098207	24.44847985	2.89769353	-0.4133484
0.0045	0.76625	0.0	0.0	0.0	0.0	0.00205279	0.0	0.0	0.0	328.70266532	508.32247245	824.26227003	24.40997502	2.87446204	-0.4132002
0.0046	0.78311	0.0	0.0	0.0	0.0	0.00205279	0.0	0.0	0.0	329.35143978	512.31709396	824.07397967	24.37155697	2.85096033	-0.41305234
0.0047	0.79995	0.0	0.0	0.0	0.0	0.00205279	0.0	0.0	0.0	329.99896435	516.27659088	823.8861119	24.3332193	2.82731053	-0.4129048
0.0048	0.81679	0.0	0.0	0.0	0.0	0.00205279	0.0	0.0	0.0	330.64524257	520.20071707	823.69866763	24.29496883	2.80335186	-0.4127576
0.0049	0.83363	0.0	0.0	0.0	0.0	0.00205279	0.0	0.0	0.0	331.29027801	524.0891483	823.51164817	24.25680166	2.77915301	-0.41261074
0.005	0.85045	0.0	0.0	0.0	0.0	0.00205279	0.0	0.0	0.0	331.93407419	527.9416141	823.32505457	24.21871684	2.75471971	-0.4124642
0.0051	0.86727	0.0	0.0	0.0	0.0	0.00205279	0.0	0.0	0.0	332.57663457	531.75785235	823.13888786	24.18071339	2.73005771	-0.41231801
0.0052	0.88407	0.0	0.0	0.0	0.0	0.00205279	0.0	0.0	0.0	333.21796259	535.53760926	822.95314901	24.14279035	2.70517274	-0.41217215
0.0053	0.90087	0.0	0.0	0.0	0.0	0.00205279	0.0	0.0	0.0	333.85806158	539.28074053	822.76783844	24.10494022	2.68021127	-0.41202661
0.0054	0.91766	0.0	0.0	0.0	0.0	0.00205279	0.0	0.0	0.0	334.49693491	542.9870181	822.58295703	24.0671716	2.65497355	-0.41188142
0.0055	0.93444	0.0	0.0	0.0	0.0	0.00205279	0.0	0.0	0.0	335.13458592	546.65620431	822.3985057	24.02947976	2.62954648	-0.41173657
0.0056	0.95122	0.0	0.0	0.0	0.0	0.00205279	0.0	0.0	0.0	335.77101791	550.28809914	822.21448521	23.99186367	2.60393668	-0.41159205
0.0057	0.96798	0.0	0.0	0.0	0.0	0.00205279	0.0	0.0	0.0	336.40623412	553.88251192	822.03089626	23.95432237	2.57815066	-0.41144788
0.0058	0.98474	0.0	0.0	0.0	0.0	0.00205279	0.0	0.0	0.0	337.04023779	557.4392612	821.84773953	23.91685484	2.55219483	-0.41130404
0.0059	1.00149	0.0	0.0	0.0	0.0	0.00205279	0.0	0.0	0.0	337.67303211	560.95817459	821.66501564	23.8794601	2.52607548	-0.41116055
0.006	1.01823	0.0	0.0	0.0	0.0	0.00205279	0.0	0.0	0.0	338.30462022	564.43908865	821.48272521	23.84213717	2.4997988	-0.4110174
0.0061	1.03496	0.0	0.0	0.0	0.0	0.00205279	0.0	0.0	0.0	338.93500525	567.88184875	821.30086878	23.80488508	2.47337084	-0.41087459
0.0062	1.05168	0.0	0.0	0.0	0.0	0.00205279	0.0	0.0	0.0	339.56419019	571.28645373	821.11944612	23.76769192	2.44705535	-0.41073209
0.0063	1.0684	0.0	0.0	0.0	0.0	0.00205279	0.0	0.0	0.0	340.19217804	574.65284694	820.93845726	23.73057355	2.42046166	-0.41058996
0.0064	1.0851	0.0	0.0	0.0	0.0	0.00205279	0.0	0.0	0.0	340.81897186	577.98083007	820.75790305	23.693522	2.39376026	-0.41044816
0.0065	1.1018	0.0	0.0	0.0	0.0	0.00205279	0.0	0.0	0.0	341.44457463	581.27031497	820.57778375	23.65653622	2.36695951	-0.41030671
0.0066	1.11849	0.0	0.0	0.0	0.0	0.00205279	0.0	0.0	0.0	342.06898928	584.52122496	820.39809956	23.61961513	2.34006777	-0.41016561
0.0067	1.13517	0.0	0.0	0.0	0.0	0.00205279	0.0	0.0	0.0	342.69221869	587.73349481	820.21885063	23.58275767	2.31309336	-0.41002485
0.0068	1.15185	0.0	0.0	0.0	0.0	0.00205279	0.0	0.0	0.0	343.31426573	590.90707068	820.04003707	23.54596275	2.28604461	-0.40988443
0.0069	1.16851	0.0	0.0	0.0	0.0	0.00205279	0.0	0.0	0.0	343.93513323	594.04191016	819.86165893	23.50922932	2.25892982	-0.40974436
0.007	1.18517	0.0	0.0	0.0	0.0	0.00205279	0.0	0.0	0.0	344.55482397	597.13798219	819.68371623	23.47255632	2.23175727	-0.40960463
0.0071	1.20181	0.0	0.0	0.0	0.0	0.00205279	0.0	0.0	0.0	345.17334072	600.19532665	819.50620854	23.4359407	2.20470675	-0.4094652
0.0072	1.21845	0.0	0.0	0.0	0.0	0.00205279	0.0	0.0	0.0	345.79068623	603.21404323	819.32913514	23.39938442	2.17752349	-0.40932614
0.0073	1.23508	0.0	0.0	0.0	0.0	0.00205279	0.0	0.0	0.0	346.40686316	606.19406407	819.15249629	23.36288516	2.15032499	-0.40918743
0.0074	1.2517	0.0	0.0	0.0	0.0	0.00205279	0.0	0.0	0.0	347.02187417	609.13542399	818.9762917	23.32644185	2.12312152	-0.40904905
0.0075	1.26832	0.0	0.0	0.0	0.0	0.00205279	0.0	0.0	0.0	347.63572188	612.03817138	818.80052098	23.29005338	2.09592343	-0.40891102
0.0076	1.28492	0.0	0.0	0.0	0.0	0.00205279	0.0	0.0	0.0	348.24840886	614.90236829	818.62518369	23.25371869	2.06874116	-0.40877334
0.0077	1.30152	0.0	0.0	0.0	0.0	0.00205279	0.0	0.0	0.0	348.85993768	617.72809054	818.45027933	23.21743668	2.04158522	-0.40863599
0.0078	1.3181	0.0	0.0	0.0	0.0	0.00205279	0.0	0.0	0.0	349.47031085	620.51542777	818.27580732	23.18120627	2.01446621	-0.40849899
0.0079	1.33468	0.0	0.0	0.0	0.0	0.00205279	0.0	0.0	0.0	350.07953084	623.26448354	818.10176705	23.14502638	1.98739482	-0.40836232
0.008	1.35125	0.0	0.0	0.0	0.0	0.00205279	0.0	0.0	0.0	350.68760015	625.97536118	817.92815784	23.10890676	1.960322	-0.40822597
0.0081	1.36782	0.0	0.0	0.0	0.0	0.00205279	0.0	0.0	0.0	351.2945215	628.64810404	817.75497925	23.07282989	1.93334927	-0.40808998
0.0082	1.38437	0.0	0.0	0.0	0.0	0.00205279	0.0	0.0	0.0	351.9002971	631.28290914	817.58223026	23.03680146	1.90645016	-0.40795432
0.0083	1.40091	0.0	0.0	0.0	0.0	0.00205279	0.0	0.0	0.0	352.50492932	633.87992552	817.40991001	23.00082053	1.87963492	-0.407819
0.0084	1.41745	0.0	0.0	0.0	0.0	0.00205279	0.0	0.0	0.0	353.10842052	636.43931529	817.23801758	22.96488615	1.85291382	-0.40768401
0.0085	1.43398	0.0	0.0	0.0	0.0	0.00205279	0.0	0.0	0.0	353.71077301	638.96125367	817.06655198	22.92899741	1.82629721	-0.40754936
0.0086	1.4505	0.0	0.0	0.0	0.0	0.00205278	0.0	0.0	0.0	354.3119891	641.44592906	816.89551216	22.89315336	1.79979547	-0.40741505
0.0087	1.46701	0.0	0.0	0.0	0.0	0.00205278	0.0	0.0	0.0	354.91207105	643.89354297	816.72489699	22.8573531	1.773419	-0.40728107
0.0088	1.48351	0.0	0.0	0.0	0.0	0.00205278	0.0	0.0	0.0	355.5110211	646.30431014	816.5547053	22.82159571	1.74717827	-0.40714742
0.0089	1.5	0.0	0.0	0.0	0.0	0.00205278	0.0	0.0	0.0	356.10884145	648.67845852	816.38493585	22.78588834	1.72096995	-0.4070141
0.009	1.51649	0.0	0.0	0.0	0.0	0.00205278	0.0	0.0	0.0	356.70553465	651.01596815	816.2155886	22.7502243	1.6948864	-0.40688112
0.0091	1.53296	0.0	0.0	0.0	0.0	0.00205278	0.0	0.0	0.0	357.30110266	653.31722438	816.04666153	22.71459771	1.66900887	-0.40674846
0.0092	1.54943	0.0	0.0	0.0	0.0	0.00205278	0.0	0.0	0.0	357.89554764	655.58247547	815.8781533	22.67901201	1.64328693	-0.40661613
0.0093	1.56589	0.0	0.0	0.0	0.0	0.00205278	0.0	0.0	0.0	358.48887172	657.81197236	815.71006254	22.64346649	1.61772876	-0.40648413
0.0094	1.58234	1e-08	0.0	0.0	0.0	0.00205278	0.0	0.0	0.0	359.08107703	660.00597607	815.54238785	22.60796047	1.59234246	-0.40635246
0.0095	1.59878	1e-08	0.0	0.0	0.0	0.00205278	0.0	0.0	0.0	359.67216566	662.16475755	815.37512775	22.57249329	1.56713605	-0.40622111
0.0096	1.61522	1e-08	0.0	0.0	0.0	0.00205278	0.0	0.0	0.0	360.26213967	664.28859757	815.20828073	22.53706428	1.54211749	-0.40609009
0.0097	1.63164	1e-08	0.0	0.0	0.0	0.00205278	0.0	0.0	0.0	360.85100113	666.37778657	815.04184523	22.50167282	1.51729464	-0.40595938
0.0098	1.64806	1e-08	0.0	0.0	0.0	0.00205278	0.0	0.0	0.0	361.43875205	668.43262456	814.87581965	22.46631828	1.4926753	-0.405829
0.0099	1.66446	1e-08	0.0	0.0	0.0	0.00205278	0.0	0.0	0.0	362.0253947	670.45322083	814.71020335	22.43101573	1.46801872	-0.40569895
0.01	1.68086	1e-08	0.0	0.0	0.0	0.00205278	0.0	0.0	0.0	362.61093102	672.43993044	814.54499443	22.39573992	1.44372331	-0.40556922
0.0101	1.69725	1e-08	0.0	0.0	0.0	0.00205278	0.0	0.0	0.0	363.19536295	674.39310156	814.38019104	22.36050069	1.41963173	-0.4054398
0.0102	1.71363	1e-08	0.0	0.0	0.0	0.00205278	0.0	0.0	0.0	363.77869249	676.31304178	814.21579152	22.32529762	1.39574894	-0.4053107
0.0103	1.73001	1e-08	0.0	0.0	0.0	0.00205278	0.0	0.0	0.0	364.3609216	678.20006439	814.0517942	22.29013036	1.37207965	-0.40518191
0.0104	1.74637	1e-08	0.0	0.0	0.0	0.00205278	0.0	0.0	0.0	364.94205225	680.05448807	813.88819735	22.25499854	1.34862842	-0.40505343
0.0105	1.76273	1e-08	0.0	0.0	0.0	0.00205278	0.0	0.0	0.0	365.52208639	681.87663664	813.72499925	22.21990184	1.32539958	-0.40492527
0.0106	1.77907	1e-08	0.0	0.0	0.0	0.00205278	0.0	0.0	0.0	366.10102595	683.66683875	813.56219812	22.18483995	1.30239727	-0.40479742
0.0107	1.79541	1e-08	0.0	0.0	0.0	0.00205278	0.0	0.0	0.0	366.67887285	685.42542765	813.39979217	22.14981258	1.27962543	-0.40466988
0.0108	1.81174	1e-08	0.0	0.0	0.0	0.00205278	0.0	0.0	0.0	367.25562901	687.15270178	813.23777983	22.11482119	1.25701586	-0.40454266
0.0109	1.82806	1e-08	0.0	0.0	0.0	0.00205278	0.0	0.0	0.0	367.83129634	688.84898921	813.07615934	22.07986287	1.23468411	-0.40441574
0.011	1.84437	1e-08	0.0	0.0	0.0	0.00205278	0.0	0.0	0.0	368.40587672	690.51465038	812.91492875	22.04493853	1.21258655	-0.40428912
0.0111	1.86067	1e-08	0.0	0.0	0.0	0.00205278	0.0	0.0	0.0	368.97937203	692.15002623	812.75408623	22.01004801	1.19072553	-0.40416281
0.0112	1.87697	1e-08	0.0	0.0	0.0	0.00205278	0.0	0.0	0.0	369.55178417	693.75545997	812.59362992	21.97519114	1.16910317	-0.4040368
0.0113	1.89325	1e-08	0.0	0.0	0.0	0.00205277	0.0	0.0	0.0	370.12311498	695.33129681	812.43355796	21.94036781	1.14772134	-0.40391109
0.0114	1.90953	1e-08	0.0	0.0	0.0	0.00205277	0.0	0.0	0.0	370.69336633	696.87788359	812.27386849	21.90557792	1.12658168	-0.40378568
0.0115	1.9258	1e-08	0.0	0.0	0.0	0.00205277	0.0	0.0	0.0	371.26254009	698.39556851	812.11455962	21.87082139	1.10568559	-0.40366057
0.0116	1.94206	2e-08	0.0	0.0	0.0	0.00205277	0.0	0.0	0.0	371.83063808	699.88470076	811.95562946	21.83609817	1.08503424	-0.40353576
0.0117	1.95831	2e-08	0.0	0.0	0.0	0.00205277	0.0	0.0	0.0	372.3976621	701.34565864	811.79707601	21.80140111	1.06468008	-0.40341126
0.0118	1.97455	2e-08	0.0	0.0	0.0	0.00205277	0.0	0.0	0.0	372.96361388	702.77883157	811.63889721	21.76674118	1.04454444	-0.40328704
0.0119	1.99078	2e-08	0.0	0.0	0.0	0.00205277	0.0	0.0	0.0	373.52849532	704.18454268	811.48109127	21.73211383	1.02466084	-0.40316311
0.012	2.00701	2e-08	0.0	0.0	0.0	0.00205277	0.0	0.0	0.0	374.09230825	705.56315055	811.32365624	21.69751903	1.00503008	-0.40303948
0.0121	2.02322	2e-08	0.0	0.0	0.0	0.00205277	0.0	0.0	0.0	374.65505445	706.9150141	811.16659018	21.66295674	0.98565277	-0.40291613
0.0122	2.03943	2e-08	0.0	0.0	0.0	0.00205277	0.0	0.0	0.0	375.21673574	708.24049236	811.00989113	21.62842699	0.96652932	-0.40279308
0.0123	2.05563	2e-08	0.0	0.0	0.0	0.00205277	0.0	0.0	0.0	375.77735393	709.53994415	810.85355715	21.59392978	0.94765992	-0.40267031
0.0124	2.07181	2e-08	0.0	0.0	0.0	0.00205277	0.0	0.0	0.0	376.33691079	710.81372784	810.69758628	21.55946516	0.92904455	-0.40254782
0.0125	2.08799	2e-08	0.0	0.0	0.0	0.00205276	0.0	0.0	0.0	376.89540814	712.06220106	810.54197657	21.52503318	0.91068299	-0.40242562
0.0126	2.10417	2e-08	0.0	0.0	0.0	0.00205276	0.0	0.0	0.0	377.45284774	713.28572466	810.38672605	21.49063158	0.8925878	-0.40230371
0.0127	2.12033	3e-08	0.0	0.0	0.0	0.00205276	0.0	0.0	0.0	378.00923132	714.48467225	810.23183273	21.45626404	0.87473858	-0.40218207
0.0128	2.13648	3e-08	0.0	0.0	0.0	0.00205276	0.0	0.0	0.0	378.56456072	715.65938674	810.07729469	21.42192921	0.85714265	-0.40206071
0.0129	2.15263	3e-08	0.0	0.0	0.0	0.00205276	0.0	0.0	0.0	379.11883772	716.81022256	809.92310998	21.38762718	0.83979913	-0.40193963
0.013	2.16876	3e-08	0.0	0.0	0.0	0.00205276	0.0	0.0	0.0	379.67206409	717.93753231	809.76927667	21.3533581	0.82270691	-0.40181882
0.0131	2.18489	3e-08	0.0	0.0	0.0	0.00205276	0.0	0.0	0.0	380.22424162	719.04166649	809.61579283	21.31912211	0.80586471	-0.40169829
0.0132	2.20101	3e-08	0.0	0.0	0.0	0.00205276	0.0	0.0	0.0	380.77537209	720.12297327	809.46265652	21.28491938	0.78927104	-0.40157803
0.0133	2.21712	3e-08	0.0	0.0	0.0	0.00205275	0.0	0.0	0.0	381.32545727	721.18179817	809.30986584	21.2507501	0.7729242	-0.40145804
0.0134	2.23322	4e-08	0.0	0.0	0.0	0.00205275	0.0	0.0	0.0	381.87449896	722.21848386	809.15741887	21.21661446	0.75682231	-0.40133832
0.0135	2.24931	4e-08	0.0	0.0	0.0	0.00205275	0.0	0.0	0.0	382.42249894	723.23337167	809.00531373	21.18250036	0.74106506	-0.40121889
0.0136	2.26539	4e-08	0.0	0.0	0.0	0.00205275	0.0	0.0	0.0	382.96945858	724.22696455	808.85354782	21.14842759	0.72548886	-0.40109971
0.0137	2.28146	4e-08	0.0	0.0	0.0	0.00205275	0.0	0.0	0.0	383.51537994	725.19949054	808.70211973	21.11438837	0.71015754	-0.4009808
0.0138	2.29753	4e-08	0.0	0.0	0.0	0.00205275	0.0	0.0	0.0	384.06026479	726.15128804	808.55102756	21.08038293	0.69506875	-0.40086215
0.0139	2.31358	4e-08	0.0	0.0	0.0	0.00205274	0.0	0.0	0.0	384.60411489	727.08269175	808.40026944	21.04641154	0.68021992	-0.40074376
0.014	2.32963	5e-08	0.0	0.0	0.0	0.00205274	0.0	0.0	0.0	385.14693202	727.99403235	808.24984351	21.01247446	0.66560828	-0.40062563
0.0141	2.34567	5e-08	0.0	0.0	0.0	0.00205274	0.0	0.0	0.0	385.68871797	728.88563628	808.09974793	20.97857201	0.65123085	-0.40050776
0.0142	2.3617	5e-08	0.0	0.0	0.0	0.00205274	0.0	0.0	0.0	386.22947451	729.75782541	807.94998088	20.94470449	0.63708441	-0.40039015
0.0143	2.37772	5e-08	0.0	0.0	0.0	0.00205274	0.0	0.0	0.0	386.76920345	730.61091679	807.80054055	20.91087224	0.62316555	-0.40027279
0.0144	2.39373	5e-08	0.0	0.0	0.0	0.00205273	0.0	0.0	0.0	387.30790657	731.44522234	807.65142516	20.87707563	0.60947064	-0.40015568
0.0145	2.40973	6e-08	0.0	0.0	0.0	0.00205273	0.0	0.0	0.0	387.84558567	732.2610486	807.50263296	20.84331502	0.59599583	-0.40003883
0.0146	2.42573	6e-08	0.0	0.0	0.0	0.00205273	0.0	0.0	0.0	388.38224257	733.05869642	807.35416221	20.80959083	0.58273708	-0.39992223
0.0147	2.44171	6e-08	0.0	0.0	0.0	0.00205273	0.0	0.0	0.0	388.91787908	733.83846071	807.20601121	20.77590346	0.56969011	-0.39980587
0.0148	2.45769	6e-08	0.0	0.0	0.0	0.00205272	0.0	0.0	0.0	389.45249702	734.60063012	807.05817827	20.74225335	0.55685044	-0.39968976
0.0149	2.47365	7e-08	0.0	0.0	0.0	0.00205272	0.0	0.0	0.0	389.98609795	735.34561068	806.9106612	20.70859397	0.54463133	-0.39957398
0.015	2.48961	7e-08	0.0	0.0	0.0	0.00205272	0.0	0.0	0.0	390.51868277	736.07409115	806.76345658	20.67500463	0.53232671	-0.39945839
0.0151	2.50556	7e-08	0.0	0.0	0.0	0.00205272	0.0	0.0	0.0	391.0502541	736.7860019	806.61656428	20.6414517	0.52023513	-0.39934303
0.0152	2.5215	8e-08	0.0	0.0	0.0	0.00205271	0.0	0.0	0.0	391.58081373	737.48163317	806.46998261	20.60793551	0.50835277	-0.39922792
0.0153	2.53743	8e-08	0.0	0.0	0.0	0.00205271	0.0	0.0	0.0	392.11036346	738.16126968	806.32370992	20.57445643	0.49667565	-0.39911306
0.0154	2.55335	8e-08	0.0	0.0	0.0	0.00205271	0.0	0.0	0.0	392.63890509	738.82519045	806.17774457	20.54101484	0.48519962	-0.39899843
0.0155	2.56926	9e-08	0.0	0.0	0.0	0.0020527	0.0	0.0	0.0	393.16644045	739.4736685	806.03208493	20.50761113	0.47392033	-0.39888404
0.0156	2.58516	9e-08	0.0	0.0	0.0	0.0020527	0.0	0.0	0.0	393.69297134	740.10697072	805.88672942	20.47424572	0.46283329	-0.39876989
0.0157	2.60106	9e-08	0.0	0.0	0.0	0.0020527	0.0	0.0	0.0	394.21849959	740.72535757	805.74167649	20.44091903	0.4519338	-0.39865597
0.0158	2.61694	1e-07	0.0	0.0	0.0	0.00205269	0.0	0.0	0.0	394.74302704	741.32908288	805.59692461	20.4076315	0.44121703	-0.39854228
0.0159	2.63282	1e-07	0.0	0.0	0.0	0.00205269	0.0	0.0	0.0	395.26655553	741.91839362	805.45247229	20.37438359	0.43067793	-0.39842883
0.016	2.64869	1e-07	0.0	0.0	0.0	0.00205268	0.0	0.0	0.0	395.78908692	742.49352969	805.30831804	20.34117577	0.42031131	-0.3983156
0.0161	2.66454	1.1e-07	0.0	0.0	0.0	0.00205268	0.0	0.0	0.0	396.31062306	743.05472368	805.16446045	20.30800853	0.41011179	-0.39820261
0.0162	2.68039	1.1e-07	0.0	0.0	0.0	0.00205268	0.0	0.0	0.0	396.83116582	743.60220064	805.02089811	20.27488238	0.40007382	-0.39808984
0.0163	2.69623	1.2e-07	0.0	0.0	0.0	0.00205267	0.0	0.0	0.0	397.35071627	744.13656742	804.87762791	20.24172338	0.39090055	-0.39797741
0.0164	2.71206	1.2e-07	0.0	0.0	0.0	0.00205267	0.0	0.0	0.0	397.86927562	744.65834695	804.73464713	20.20865831	0.38138408	-0.39786513
0.0165	2.72789	1.3e-07	0.0	0.0	0.0	0.00205266	0.0	0.0	0.0	398.38684662	745.16734992	804.5919562	20.17563257	0.37204353	-0.39775307
0.0166	2.7437	1.3e-07	0.0	0.0	0.0	0.00205266	0.0	0.0	0.0	398.90343107	745.66381409	804.44955369	20.14264647	0.36287513	-0.39764124
0.0167	2.7595	1.4e-07	0.0	0.0	0.0	0.00205265	0.0	0.0	0.0	399.4190308	746.14797202	804.30743816	20.1097003	0.35387508	-0.39752963
0.0168	2.7753	1.4e-07	0.0	0.0	0.0	0.00205265	0.0	0.0	0.0	399.93364763	746.62005098	804.1656082	20.0767944	0.34503946	-0.39741824
0.0169	2.79108	1.5e-07	0.0	0.0	0.0	0.00205264	0.0	0.0	0.0	400.4472834	747.08027277	804.02406243	20.04392908	0.33636424	-0.39730708
0.017	2.80686	1.5e-07	0.0	0.0	0.0	0.00205264	0.0	0.0	0.0	400.95993994	747.52885369	803.88279949	20.01110467	0.32784535	-0.39719614
0.0171	2.82262	1.6e-07	0.0	0.0	0.0	0.00205263	0.0	0.0	0.0	401.4716191	747.96600437	803.74181804	19.97832152	0.31947857	-0.39708541
0.0172	2.83838	1.6e-07	0.0	0.0	0.0	0.00205262	0.0	0.0	0.0	401.98232272	748.39192967	803.60111679	19.94557997	0.31125964	-0.39697491
0.0173	2.85413	1.7e-07	0.0	0.0	0.0	0.00205262	0.0	0.0	0.0	402.49205265	748.80682858	803.46069445	19.91288038	0.30318418	-0.39686462
0.0174	2.86987	1.8e-07	0.0	0.0	0.0	0.00205261	0.0	0.0	0.0	403.00081076	749.21089408	803.32054978	19.8802231	0.29524772	-0.39675454
0.0175	2.8856	1.8e-07	0.0	0.0	0.0	0.00205261	0.0	0.0	0.0	403.50859891	749.60431306	803.18068154	19.84760849	0.28744572	-0.39664468
0.0176	2.90132	1.9e-07	0.0	0.0	0.0	0.0020526	0.0	0.0	0.0	404.01541896	749.98726618	803.04108856	19.81503694	0.27977351	-0.39653504
0.0177	2.91703	2e-07	0.0	0.0	0.0	0.00205259	0.0	0.0	0.0	404.52127184	750.36042689	802.90176734	19.78244684	0.27287051	-0.39642567
0.0178	2.93274	2e-07	0.0	0.0	0.0	0.00205258	0.0	0.0	0.0	405.02615947	750.72393009	802.76271691	19.74994427	0.26563345	-0.39631647
0.0179	2.94843	2.1e-07	0.0	0.0	0.0	0.00205258	0.0	0.0	0.0	405.53008415	751.07773926	802.62393708	19.71748325	0.25853948	-0.39620748
0.018	2.96411	2.2e-07	0.0	0.0	0.0	0.00205257	0.0	0.0	0.0	406.03304769	751.42204719	802.4854266	19.68506397	0.25158577	-0.3960987
0.0181	2.97979	2.3e-07	0.0	0.0	0.0	0.00205256	0.0	0.0	0.0	406.53505191	751.75704281	802.34718425	19.65268661	0.24476944	-0.39599013
0.0182	2.99546	2.4e-07	0.0	0.0	0.0	0.00205255	0.0	0.0	0.0	407.03609865	752.08291116	802.20920879	19.62035138	0.23808763	-0.39588177
0.0183	3.01111	2.4e-07	0.0	0.0	0.0	0.00205254	0.0	0.0	0.0	407.53618973	752.39983341	802.07149905	19.58805846	0.23153744	-0.39577362
0.0184	3.02676	2.5e-07	0.0	0.0	0.0	0.00205254	0.0	0.0	0.0	408.03532698	752.70798679	801.93405384	19.55580806	0.22511596	-0.39566568
0.0185	3.0424	2.6e-07	0.0	0.0	0.0	0.00205253	0.0	0.0	0.0	408.53351223	753.00754462	801.79687201	19.52360035	0.21882025	-0.39555794
0.0186	3.05803	2.7e-07	0.0	0.0	0.0	0.00205252	0.0	0.0	0.0	409.03074731	753.29867624	801.65995241	19.49143553	0.21264736	-0.39545041
0.0187	3.07365	2.8e-07	0.0	0.0	0.0	0.00205251	0.0	0.0	0.0	409.52703406	753.58154707	801.52329393	19.45931381	0.20659433	-0.39534309
0.0188	3.08926	2.9e-07	0.0	0.0	0.0	0.0020525	0.0	0.0	0.0	410.02237431	753.85631851	801.38689547	19.42723536	0.20065817	-0.39523597
0.0189	3.10486	3e-07	0.0	0.0	0.0	0.00205249	0.0	0.0	0.0	410.51676989	754.12314799	801.25075593	19.39520039	0.19483587	-0.39512905
0.019	3.12045	3.1e-07	0.0	0.0	0.0	0.00205248	0.0	0.0	0.0	411.01022265	754.3821889	801.11487426	19.36320908	0.1891244	-0.39502233
0.0191	3.13603	3.2e-07	0.0	0.0	0.0	0.00205247	0.0	0.0	0.0	411.50273397	754.63387634	800.97924799	19.33123803	0.18382228	-0.39491582
0.0192	3.15161	3.3e-07	0.0	0.0	0.0	0.00205245	0.0	0.0	0.0	411.99430592	754.87821052	800.84387682	19.29932787	0.1784098	-0.3948095
0.0193	3.16717	3.4e-07	0.0	0.0	0.0	0.00205244	0.0	0.0	0.0	412.48494039	755.11530762	800.70875987	19.26746097	0.17311146	-0.39470339
0.0194	3.18273	3.6e-07	0.0	0.0	0.0	0.00205243	0.0	0.0	0.0	412.97463918	755.34532104	800.57389606	19.23563746	0.16792512	-0.39459748
0.0195	3.19827	3.7e-07	0.0	0.0	0.0	0.00205242	0.0	0.0	0.0	413.46340413	755.5684013	800.43928436	19.20385745	0.16284868	-0.39449176
0.0196	3.21381	3.8e-07	0.0	0.0	0.0	0.00205241	0.0	0.0	0.0	413.95123704	755.78469609	800.30492371	19.17212105	0.15788003	-0.39438625
0.0197	3.22933	3.9e-07	0.0	0.0	0.0	0.00205239	0.0	0.0	0.0	414.43813973	755.99435027	800.1708131	19.14042837	0.15301709	-0.39428093
0.0198	3.24485	4.1e-07	0.0	0.0	0.0	0.00205238	0.0	0.0	0.0	414.92411402	756.19750593	800.03695151	19.10877952	0.14825777	-0.3941758
0.0199	3.26036	4.2e-07	0.0	0.0	0.0	0.00205237	0.0	0.0	0.0	415.40916173	756.39430237	799.90333794	19.0771746	0.14360001	-0.39407087
0.02	3.27586	4.4e-07	0.0	0.0	0.0	0.00205235	0.0	0.0	0.0	415.89328466	756.58487614	799.76997141	19.04561372	0.13904179	-0.39396614
0.0201	3.29135	4.5e-07	0.0	0.0	0.0	0.00205234	0.0	0.0	0.0	416.37648464	756.76936108	799.63685095	19.01409698	0.13458105	-0.3938616
0.0202	3.30683	4.7e-07	0.0	0.0	0.0	0.00205232	0.0	0.0	0.0	416.85876346	756.94788831	799.50397559	18.98262446	0.13021578	-0.39375726
0.0203	3.3223	4.8e-07	0.0	0.0	0.0	0.00205231	0.0	0.0	0.0	417.34012296	757.12058629	799.37134439	18.95119627	0.12594397	-0.3936531
0.0204	3.33776	5e-07	0.0	0.0	0.0	0.00205229	0.0	0.0	0.0	417.82056493	757.28758288	799.2389564	18.91981337	0.12179857	-0.39354912
0.0205	3.35321	5.1e-07	0.0	0.0	0.0	0.00205227	0.0	0.0	0.0	418.30009124	757.44903051	799.10681045	18.88847439	0.11771892	-0.39344534
0.0206	3.36866	5.3e-07	0.0	0.0	0.0	0.00205226	0.0	0.0	0.0	418.77870366	757.60502843	798.97490583	18.85718004	0.11372849	-0.39334175
0.0207	3.38409	5.5e-07	0.0	0.0	0.0	0.00205224	0.0	0.0	0.0	419.256404	757.75569611	798.84324161	18.82593042	0.10982549	-0.39323835
0.0208	3.39951	5.7e-07	0.0	0.0	0.0	0.00205222	0.0	0.0	0.0	419.73319407	757.90115056	798.7118169	18.7947256	0.10600812	-0.39313514
0.0209	3.41493	5.8e-07	0.0	0.0	0.0	0.0020522	0.0	0.0	0.0	420.20907568	758.0415064	798.58063083	18.76356568	0.1022746	-0.39303212
0.021	3.43033	6e-07	0.0	0.0	0.0	0.00205219	0.0	0.0	0.0	420.68405063	758.17687584	798.44968251	18.73245074	0.09862318	-0.39292929
0.0211	3.44573	6.2e-07	0.0	0.0	0.0	0.00205217	0.0	0.0	0.0	421.15812072	758.30736876	798.31897109	18.70138084	0.09505212	-0.39282664
0.0212	3.46111	6.4e-07	0.0	0.0	0.0	0.00205215	0.0	0.0	0.0	421.63128777	758.43309268	798.18849571	18.67035608	0.09155969	-0.39272417
0.0213	3.47649	6.6e-07	0.0	0.0	0.0	0.00205213	0.0	0.0	0.0	422.10355357	758.55415283	798.05825555	18.63937651	0.08814421	-0.3926219
0.0214	3.49186	6.8e-07	0.0	0.0	0.0	0.0020521	0.0	0.0	0.0	422.57491993	758.67065217	797.92824977	18.60844222	0.08480398	-0.3925198
0.0215	3.50721	7e-07	0.0	0.0	0.0	0.00205208	0.0	0.0	0.0	423.04538865	758.78269141	797.79847755	18.57755326	0.08153734	-0.39241789
0.0216	3.52256	7.3e-07	0.0	0.0	0.0	0.00205206	0.0	0.0	0.0	423.51496152	758.89036903	797.66893809	18.54670971	0.07834265	-0.39231617
0.0217	3.5379	7.5e-07	0.0	0.0	0.0	0.00205204	0.0	0.0	0.0	423.98364033	758.99378132	797.53963059	18.51591163	0.07521828	-0.39221462
0.0218	3.55323	7.7e-07	0.0	0.0	0.0	0.00205201	0.0	0.0	0.0	424.4514269	759.09302591	797.41055424	18.48515962	0.07217875	-0.39211325
0.0219	3.56855	8e-07	0.0	0.0	0.0	0.00205199	0.0	0.0	0.0	424.91832304	759.1882026	797.2817082	18.45445283	0.06919522	-0.39201206
0.022	3.58386	8.2e-07	0.0	0.0	0.0	0.00205197	0.0	0.0	0.0	425.38433051	759.27939429	797.15309176	18.42379171	0.066278	-0.39191106
0.0221	3.59916	8.5e-07	0.0	0.0	0.0	0.00205194	0.0	0.0	0.0	425.84945111	759.36668939	797.02470417	18.39317632	0.06342558	-0.39181023
0.0222	3.61445	8.7e-07	0.0	0.0	0.0	0.00205191	0.0	0.0	0.0	426.31368663	759.45017434	796.89654468	18.3626067	0.06063651	-0.39170959
0.0223	3.62973	9e-07	0.0	0.0	0.0	0.00205189	0.0	0.0	0.0	426.77703886	759.52993357	796.76861254	18.33208292	0.05790932	-0.39160912
0.0224	3.64501	9.3e-07	0.0	0.0	0.0	0.00205186	0.0	0.0	0.0	427.23950958	759.60604959	796.64090703	18.30160503	0.0552426	-0.39150883
0.0225	3.66027	9.6e-07	0.0	0.0	0.0	0.00205183	0.0	0.0	0.0	427.70110058	759.67860298	796.51342743	18.27117306	0.05263492	-0.39140872
0.0226	3.67552	9.9e-07	0.0	0.0	0.0	0.0020518	0.0	0.0	0.0	428.16181364	759.74767243	796.38617302	18.24078706	0.0500849	-0.39130878
0.0227	3.69077	1.01e-06	0.0	0.0	0.0	0.00205177	0.0	0.0	0.0	428.62165054	759.81333479	796.2591431	18.21044707	0.04759118	-0.39120902
0.0228	3.706	1.05e-06	0.0	0.0	0.0	0.00205174	0.0	0.0	0.0	429.08061306	759.87566505	796.13233699	18.18015314	0.0451524	-0.39110944
0.0229	3.72122	1.08e-06	0.0	0.0	0.0	0.00205171	0.0	0.0	0.0	429.53870297	759.93473644	796.00575399	18.1499053	0.04276723	-0.39101003
0.023	3.73644	1.11e-06	0.0	0.0	0.0	0.00205168	0.0	0.0	0.0	429.99592205	759.99062037	795.87939342	18.11970359	0.04043438	-0.39091079
0.0231	3.75164	1.14e-06	0.0	0.0	0.0	0.00205165	0.0	0.0	0.0	430.45227208	760.04338655	795.75325463	18.08954803	0.03815255	-0.39081173
0.0232	3.76684	1.18e-06	0.0	0.0	0.0	0.00205161	0.0	0.0	0.0	430.90775477	760.09312865	795.62733682	18.05943516	0.03596498	-0.39071285
0.0233	3.78203	1.21e-06	0.0	0.0	0.0	0.00205158	0.0	0.0	0.0	431.36237187	760.13992548	795.50163929	18.02937096	0.03379482	-0.39061413
0.0234	3.7972	1.25e-06	0.0	0.0	0.0	0.00205154	0.0	0.0	0.0	431.81612519	760.18382158	795.37616149	17.99935284	0.03167393	-0.39051559
0.0235	3.81237	1.28e-06	0.0	0.0	0.0	0.0020515	0.0	0.0	0.0	432.26901648	760.22488258	795.25090278	17.96938082	0.02960125	-0.39041722
0.0236	3.82753	1.32e-06	0.0	0.0	0.0	0.00205147	0.0	0.0	0.0	432.7210475	760.26317269	795.1258625	17.9394549	0.02757578	-0.39031902
0.0237	3.84267	1.36e-06	0.0	0.0	0.0	0.00205143	0.0	0.0	0.0	433.17222	760.29875479	795.00104004	17.9095751	0.02559652	-0.39022099
0.0238	3.85781	1.4e-06	0.0	0.0	0.0	0.00205139	0.0	0.0	0.0	433.62253572	760.33169041	794.87643477	17.8797414	0.02366249	-0.39012314
0.0239	3.87294	1.44e-06	0.0	0.0	0.0	0.00205135	0.0	0.0	0.0	434.07199643	760.36203981	794.75204606	17.84995383	0.02177275	-0.39002545
0.024	3.88806	1.48e-06	0.0	0.0	0.0	0.00205131	0.0	0.0	0.0	434.52060385	760.38986201	794.6278733	17.82021236	0.01992639	-0.38992794
0.0241	3.90317	1.52e-06	0.0	0.0	0.0	0.00205127	0.0	0.0	0.0	434.96835974	760.41521479	794.50391588	17.790517	0.01812251	-0.38983059
0.0242	3.91827	1.56e-06	0.0	0.0	0.0	0.00205122	0.0	0.0	0.0	435.41526583	760.43815476	794.38017321	17.76086773	0.01636024	-0.38973341
0.0243	3.93336	1.61e-06	0.0	0.0	0.0	0.00205118	0.0	0.0	0.0	435.86132385	760.4587374	794.25664468	17.73126455	0.01463875	-0.3896364
0.0244	3.94844	1.65e-06	0.0	0.0	0.0	0.00205113	0.0	0.0	0.0	436.30653554	760.47701707	794.13332971	17.70170744	0.01295721	-0.38953956
0.0245	3.96351	1.7e-06	0.0	0.0	0.0	0.00205109	0.0	0.0	0.0	436.75090262	760.49304706	794.01022772	17.67219638	0.01131485	-0.38944288
0.0246	3.97857	1.75e-06	0.0	0.0	0.0	0.00205104	0.0	0.0	0.0	437.19442682	760.50688275	793.88733809	17.64273177	0.00971713	-0.38934636
0.0247	3.99362	1.8e-06	0.0	0.0	0.0	0.00205099	0.0	0.0	0.0	437.63710988	760.51857473	793.76466026	17.61331288	0.00815267	-0.38925002
0.0248	4.00866	1.85e-06	0.0	0.0	0.0	0.00205094	0.0	0.0	0.0	438.07895349	760.52817239	793.64219368	17.58394	0.00662544	-0.38915384
0.0249	4.02369	1.9e-06	0.0	0.0	0.0	0.00205089	0.0	0.0	0.0	438.51995938	760.53572531	793.51993776	17.5546131	0.00513478	-0.38905783
0.025	4.03871	1.95e-06	0.0	0.0	0.0	0.00205084	0.0	0.0	0.0	438.96012926	760.5412822	793.39789196	17.52533214	0.00368004	-0.38896198
0.0251	4.05372	2e-06	0.0	0.0	0.0	0.00205078	0.0	0.0	0.0	439.39946483	760.54489094	793.27605571	17.49609711	0.00226061	-0.3888663
0.0252	4.06872	2.06e-06	0.0	0.0	0.0	0.00205073	0.0	0.0	0.0	439.8379678	760.5465986	793.15442847	17.46690796	0.00087592	-0.38877078
0.0253	4.08372	2.12e-06	0.0	0.0	0.0	0.00205067	0.0	0.0	0.0	440.27563987	760.54645148	793.03300969	17.43776466	-0.00047461	-0.38867543
0.0254	4.0987	2.17e-06	0.0	0.0	0.0	0.00205061	0.0	0.0	0.0	440.71248273	760.54449518	792.91179881	17.40866716	-0.00179149	-0.38858024
0.0255	4.11367	2.23e-06	0.0	0.0	0.0	0.00205055	0.0	0.0	0.0	441.14849809	760.54077457	792.79079532	17.37961543	-0.00307523	-0.38848521
0.0256	4.12863	2.29e-06	0.0	0.0	0.0	0.00205049	0.0	0.0	0.0	441.58368761	760.5353339	792.66999865	17.35060942	-0.00432632	-0.38839035
0.0257	4.14359	2.35e-06	0.0	0.0	0.0	0.00205043	0.0	0.0	0.0	442.018053	760.52821677	792.5494083	17.32164908	-0.0055452	-0.38829565
0.0258	4.15853	2.42e-06	0.0	0.0	0.0	0.00205037	0.0	0.0	0.0	442.45159593	760.51946623	792.42902371	17.29273436	-0.00673229	-0.38820111
0.0259	4.17346	2.48e-06	0.0	0.0	0.0	0.0020503	0.0	0.0	0.0	442.88431808	760.50912474	792.30884437	17.26386638	-0.00789824	-0.38810673
0.026	4.18839	2.55e-06	0.0	0.0	0.0	0.00205024	0.0	0.0	0.0	443.31622128	760.49715459	792.1888701	17.23504971	-0.00908372	-0.3880125
0.0261	4.2033	2.62e-06	0.0	0.0	0.0	0.00205017	0.0	0.0	0.0	443.74730712	760.48364468	792.06910018	17.20627384	-0.01019796	-0.38791844
0.0262	4.21821	2.69e-06	0.0	0.0	0.0	0.0020501	0.0	0.0	0.0	444.17757723	760.46863824	791.94953406	17.17754369	-0.01128476	-0.38782454
0.0263	4.2331	2.76e-06	0.0	0.0	0.0	0.00205003	0.0	0.0	0.0	444.6070333	760.45217172	791.83017127	17.14885923	-0.01234463	-0.3877308
0.0264	4.24798	2.83e-06	0.0	0.0	0.0	0.00204996	0.0	0.0	0.0	445.03567699	760.4342809	791.7110113	17.12022041	-0.01337807	-0.38763722
0.0265	4.26286	2.9e-06	0.0	0.0	0.0	0.00204988	0.0	0.0	0.0	445.46350996	760.41500088	791.59205366	17.0916272	-0.01438555	-0.38754379
0.0266	4.27772	2.98e-06	0.0	0.0	0.0	0.00204981	0.0	0.0	0.0	445.89053386	760.39436616	791.47329787	17.06307954	-0.01536755	-0.38745053
0.0267	4.29258	3.05e-06	0.0	0.0	0.0	0.00204973	0.0	0.0	0.0	446.31675034	760.37241061	791.35474345	17.03457739	-0.01632449	-0.38735743
0.0268	4.30742	3.13e-06	0.0	0.0	0.0	0.00204965	0.0	0.0	0.0	446.74216107	760.34916753	791.23638991	17.00612072	-0.01725681	-0.38726448
0.0269	4.32226	3.21e-06	0.0	0.0	0.0	0.00204957	0.0	0.0	0.0	447.16676768	760.32466967	791.11823678	16.97770945	-0.01816489	-0.38717169
0.027	4.33708	3.3e-06	0.0	0.0	0.0	0.00204949	0.0	0.0	0.0	447.59057181	760.29894925	791.00028358	16.94934355	-0.01904912	-0.38707906
0.0271	4.3519	3.38e-06	0.0	0.0	0.0	0.0020494	0.0	0.0	0.0	448.0135751	760.272038	790.88252985	16.92102296	-0.01990987	-0.38698658
0.0272	4.3667	3.47e-06	0.0	0.0	0.0	0.00204932	0.0	0.0	0.0	448.43577919	760.24396715	790.76497512	16.89274763	-0.02074748	-0.38689427
0.0273	4.3815	3.55e-06	0.0	0.0	0.0	0.00204923	0.0	0.0	0.0	448.85718571	760.21476343	790.64761893	16.86452039	-0.02158483	-0.3868021
0.0274	4.39628	3.64e-06	0.0	0.0	0.0	0.00204914	0.0	0.0	0.0	449.27779636	760.18442863	790.53046094	16.83633632	-0.02238427	-0.38671009
0.0275	4.41106	3.74e-06	0.0	0.0	0.0	0.00204905	0.0	0.0	0.0	449.6976127	760.15301447	790.41350061	16.80819746	-0.02316256	-0.38661824
0.0276	4.42582	3.83e-06	0.0	0.0	0.0	0.00204895	0.0	0.0	0.0	450.11663636	760.12054897	790.29673748	16.78010376	-0.02392007	-0.38652654
0.0277	4.44058	3.93e-06	0.0	0.0	0.0	0.00204886	0.0	0.0	0.0	450.53486895	760.08705967	790.1801711	16.75205518	-0.02465714	-0.38643499
0.0278	4.45532	4.02e-06	0.0	0.0	0.0	0.00204876	0.0	0.0	0.0	450.95231209	760.05257365	790.06380103	16.72405166	-0.02537407	-0.38634361
0.0279	4.47006	4.12e-06	0.0	0.0	0.0	0.00204866	0.0	0.0	0.0	451.36896738	760.01711757	789.94762683	16.69609314	-0.02607119	-0.38625237
0.028	4.48478	4.23e-06	0.0	0.0	0.0	0.00204856	0.0	0.0	0.0	451.78483643	759.9807177	789.83164804	16.66817957	-0.02674877	-0.38616129
0.0281	4.4995	4.33e-06	0.0	0.0	0.0	0.00204845	0.0	0.0	0.0	452.19992083	759.94339992	789.71586424	16.64031088	-0.0274071	-0.38607036
0.0282	4.5142	4.44e-06	0.0	0.0	0.0	0.00204835	0.0	0.0	0.0	452.6142222	759.90518973	789.60027498	16.61248702	-0.02804642	-0.38597959
0.0283	4.5289	4.54e-06	0.0	0.0	0.0	0.00204824	0.0	0.0	0.0	453.02774211	759.86611232	789.48487984	16.58470792	-0.02866699	-0.38588897
0.0284	4.54358	4.66e-06	0.0	0.0	0.0	0.00204813	0.0	0.0	0.0	453.44048216	759.82619254	789.36967838	16.55697353	-0.02926902	-0.3857985
0.0285	4.55826	4.77e-06	0.0	0.0	0.0	0.00204802	0.0	0.0	0.0	453.85244392	759.78545497	789.25467016	16.52928377	-0.02985273	-0.38570818
0.0286	4.57292	4.88e-06	0.0	0.0	0.0	0.0020479	0.0	0.0	0.0	454.26362899	759.74392389	789.13985477	16.50163858	-0.0304183	-0.38561802
0.0287	4.58758	5e-06	0.0	0.0	0.0	0.00204778	0.0	0.0	1e-08	454.67403898	759.70160098	789.02523187	16.47404309	-0.03101741	-0.38552799
0.0288	4.60223	5.12e-06	0.0	0.0	0.0	0.00204766	0.0	0.0	1e-08	455.08367552	759.65847575	788.9108012	16.44648844	-0.03156306	-0.38543813
0.0289	4.61686	5.24e-06	0.0	0.0	0.0	0.00204754	0.0	0.0	1e-08	455.49254012	759.61460565	788.79656218	16.41897839	-0.03209342	-0.38534841
0.029	4.63148	5.37e-06	0.0	0.0	0.0	0.00204741	0.0	0.0	1e-08	455.90063434	759.57001078	788.68251439	16.39151288	-0.0326088	-0.38525885
0.0291	4.6461	5.5e-06	0.0	0.0	0.0	0.00204729	0.0	0.0	1e-08	456.30795976	759.52471083	788.56865744	16.36409187	-0.03310952	-0.38516943
0.0292	4.6607	5.63e-06	0.0	0.0	0.0	0.00204716	0.0	0.0	1e-08	456.71451793	759.47872508	788.45499093	16.3367153	-0.03359585	-0.38508017
0.0293	4.6753	5.76e-06	0.0	0.0	0.0	0.00204702	0.0	0.0	1e-08	457.12031042	759.4320724	788.34151444	16.30938311	-0.0340681	-0.38499105
0.0294	4.68988	5.9e-06	0.0	0.0	0.0	0.00204689	0.0	0.0	1e-08	457.52533877	759.38477131	788.22822759	16.28209525	-0.03452653	-0.38490209
0.0295	4.70446	6.03e-06	0.0	0.0	0.0	0.00204675	0.0	0.0	1e-08	457.92960453	759.33683995	788.11512998	16.25485165	-0.03497142	-0.38481327
0.0296	4.71902	6.17e-06	0.0	0.0	0.0	0.00204661	0.0	0.0	1e-08	458.33310926	759.28829608	788.00222122	16.22765227	-0.03540301	-0.3847246
0.0297	4.73358	6.32e-06	0.0	0.0	0.0	0.00204646	0.0	0.0	1e-08	458.73585449	759.23915714	787.88950091	16.20049704	-0.03582156	-0.38463608
0.0298	4.74812	6.46e-06	0.0	0.0	0.0	0.00204632	0.0	0.0	1e-08	459.13784177	759.18944026	787.77696867	16.1733859	-0.03622729	-0.3845477
0.0299	4.76265	6.61e-06	0.0	0.0	0.0	0.00204617	0.0	0.0	1e-08	459.53907262	759.13916222	787.6646241	16.14631879	-0.03662044	-0.38445948
0.03	4.77718	6.77e-06	0.0	0.0	0.0	0.00204602	0.0	0.0	1e-08	459.93954858	759.08833951	787.55246683	16.11929566	-0.03700123	-0.3843714
0.0301	4.79169	6.92e-06	0.0	0.0	0.0	0.00204586	0.0	0.0	1e-08	460.3392712	759.03697079	787.44049654	16.09231894	-0.03739587	-0.38428346
0.0302	4.80619	7.08e-06	0.0	0.0	0.0	0.0020457	0.0	0.0	1e-08	460.73824201	758.98506782	787.32871288	16.0653843	-0.0377603	-0.38419568
0.0303	4.82069	7.24e-06	0.0	0.0	0.0	0.00204554	0.0	0.0	1e-08	461.13646252	758.93265695	787.21711542	16.03849356	-0.0381141	-0.38410804
0.0304	4.83517	7.41e-06	0.0	0.0	0.0	0.00204538	0.0	0.0	1e-08	461.53393424	758.879752	787.10570379	16.01164665	-0.03845753	-0.38402054
0.0305	4.84964	7.57e-06	0.0	0.0	0.0	0.00204521	0.0	0.0	1e-08	461.93065868	758.82636646	786.99447761	15.98484352	-0.03879085	-0.38393319
0.0306	4.8641	7.74e-06	0.0	0.0	0.0	0.00204504	0.0	0.0	1e-08	462.32663736	758.77251346	786.88343653	15.9580841	-0.03911433	-0.38384599
0.0307	4.87856	7.92e-06	0.0	0.0	0.0	0.00204486	0.0	0.0	1e-08	462.72187178	758.71820579	786.77258017	15.93136835	-0.0394282	-0.38375893
0.0308	4.893	8.09e-06	0.0	0.0	0.0	0.00204469	0.0	0.0	1e-08	463.11636344	758.66345591	786.66190818	15.90469621	-0.0397327	-0.38367201
0.0309	4.90743	8.28e-06	0.0	0.0	0.0	0.0020445	0.0	0.0	1e-08	463.51011384	758.60827597	786.55142019	15.8780676	-0.04002807	-0.38358525
0.031	4.92185	8.46e-06	0.0	0.0	0.0	0.00204432	0.0	0.0	1e-08	463.90312448	758.5526778	786.44111584	15.85148249	-0.04031454	-0.38349862
0.0311	4.93626	8.65e-06	0.0	0.0	0.0	0.00204413	0.0	0.0	1e-08	464.29539684	758.49667291	786.33099479	15.8249408	-0.04059232	-0.38341214
0.0312	4.95066	8.84e-06	0.0	0.0	0.0	0.00204394	0.0	0.0	1e-08	464.68693241	758.44027256	786.22105666	15.79844247	-0.04086162	-0.3833258
0.0313	4.96505	9.03e-06	0.0	0.0	0.0	0.00204375	0.0	0.0	1e-08	465.07773269	758.38348769	786.11130112	15.77198745	-0.04112266	-0.3832396
0.0314	4.97943	9.23e-06	0.0	0.0	0.0	0.00204355	0.0	0.0	1e-08	465.46779913	758.32632897	786.00172781	15.74557567	-0.04137563	-0.38315355
0.0315	4.9938	9.43e-06	0.0	0.0	0.0	0.00204335	0.0	0.0	1e-08	465.85713321	758.26881481	785.89233634	15.71920626	-0.04161201	-0.38306765
0.0316	5.00816	9.64e-06	0.0	0.0	0.0	0.00204314	0.0	0.0	1e-08	466.24573641	758.21095262	785.78312638	15.69288055	-0.04184688	-0.38298188
0.0317	5.02251	9.85e-06	0.0	0.0	0.0	0.00204293	0.0	0.0	1e-08	466.63361018	758.15275069	785.67409759	15.66659785	-0.04207388	-0.38289625
0.0318	5.03685	1.006e-05	0.0	0.0	0.0	0.00204272	0.0	0.0	1e-08	467.020756	758.0942192	785.56524962	15.64035811	-0.04229314	-0.38281077
0.0319	5.05118	1.028e-05	0.0	0.0	0.0	0.0020425	0.0	0.0	1e-08	467.40717533	758.03536815	785.45658213	15.61416125	-0.0425048	-0.38272543
0.032	5.0655	1.05e-05	0.0	0.0	0.0	0.00204228	0.0	0.0	1e-08	467.79286962	757.97620733	785.34809478	15.58800722	-0.04270898	-0.38264023
0.0321	5.0798	1.072e-05	0.0	0.0	0.0	0.00204206	0.0	0.0	1e-08	468.17784032	757.9167464	785.23978722	15.56189593	-0.04290581	-0.38255518
0.0322	5.0941	1.095e-05	0.0	0.0	0.0	0.00204183	0.0	0.0	1e-08	468.56208888	757.85699485	785.1316591	15.53582733	-0.04309541	-0.38247026
0.0323	5.10839	1.118e-05	0.0	0.0	0.0	0.0020416	0.0	0.0	1e-08	468.94561674	757.79696201	785.0237101	15.50980133	-0.04327787	-0.38238548
0.0324	5.12266	1.142e-05	0.0	0.0	0.0	0.00204136	0.0	0.0	1e-08	469.32842534	757.73665709	784.91593987	15.48381788	-0.04345329	-0.38230085
0.0325	5.13693	1.166e-05	0.0	0.0	0.0	0.00204112	0.0	0.0	1e-08	469.71051611	757.67608915	784.80834807	15.4578769	-0.04362176	-0.38221635
0.0326	5.15119	1.191e-05	0.0	0.0	0.0	0.00204087	0.0	0.0	1e-08	470.0918905	757.61526716	784.70093437	15.43197832	-0.04378336	-0.382132
0.0327	5.16543	1.215e-05	0.0	0.0	0.0	0.00204062	0.0	0.0	1e-08	470.47254992	757.55419997	784.59369843	15.40612207	-0.04393816	-0.38204778
0.0328	5.17967	1.241e-05	0.0	0.0	0.0	0.00204037	0.0	0.0	1e-08	470.8524958	757.49289633	784.48663991	15.38030869	-0.04409184	-0.3819637
0.0329	5.19389	1.267e-05	0.0	0.0	0.0	0.00204011	0.0	0.0	1e-08	471.23172958	757.43135386	784.37975854	15.3545373	-0.04423714	-0.38187976
0.033	5.2081	1.293e-05	0.0	0.0	0.0	0.00203985	0.0	0.0	1e-08	471.61025267	757.36958859	784.27305394	15.32880788	-0.04437461	-0.38179596
0.0331	5.22231	1.32e-05	0.0	0.0	0.0	0.00203958	0.0	0.0	1e-08	471.98806646	757.30760875	784.16652578	15.30312054	-0.04450588	-0.3817123
0.0332	5.2365	1.347e-05	0.0	0.0	0.0	0.00203931	0.0	0.0	1e-08	472.36517238	757.24542227	784.06017374	15.27747521	-0.04463103	-0.38162878
0.0333	5.25068	1.375e-05	0.0	0.0	0.0	0.00203903	0.0	0.0	1e-08	472.74157183	757.18303701	783.95399748	15.2518718	-0.0447501	-0.3815454
0.0334	5.26486	1.403e-05	0.0	0.0	0.0	0.00203875	0.0	0.0	1e-08	473.1172662	757.12046074	783.84799669	15.22631025	-0.04486315	-0.38146215
0.0335	5.27902	1.431e-05	0.0	0.0	0.0	0.00203846	0.0	0.0	1e-08	473.4922569	757.05770117	783.74217103	15.20079049	-0.04497022	-0.38137904
0.0336	5.29317	1.46e-05	0.0	0.0	0.0	0.00203817	0.0	0.0	1e-08	473.86654531	756.99476594	783.63652018	15.17531244	-0.04507136	-0.38129607
0.0337	5.30731	1.49e-05	0.0	0.0	0.0	0.00203787	0.0	0.0	1e-08	474.24013283	756.93166267	783.53104381	15.14987602	-0.04516658	-0.38121324
0.0338	5.32144	1.52e-05	0.0	0.0	0.0	0.00203757	0.0	0.0	2e-08	474.61302085	756.86839891	783.4257416	15.12448116	-0.04525593	-0.38113054
0.0339	5.33556	1.551e-05	0.0	0.0	0.0	0.00203727	0.0	0.0	2e-08	474.98521073	756.80498221	783.32061322	15.09912778	-0.0453394	-0.38104798
0.034	5.34967	1.582e-05	0.0	0.0	0.0	0.00203695	0.0	0.0	2e-08	475.35670386	756.74142007	783.21565836	15.07381582	-0.04541701	-0.38096556
0.0341	5.36376	1.613e-05	0.0	0.0	0.0	0.00203664	0.0	0.0	2e-08	475.72750162	756.67772	783.11087668	15.04854518	-0.04548877	-0.38088327
0.0342	5.37785	1.646e-05	0.0	0.0	0.0	0.00203632	0.0	0.0	2e-08	476.09760537	756.61388341	783.00626791	15.02331826	-0.04557951	-0.38080111
0.0343	5.39193	1.678e-05	0.0	0.0	0.0	0.00203599	0.0	0.0	2e-08	476.46701655	756.54989182	782.90183182	14.99813084	-0.04564735	-0.3807191
0.0344	5.406	1.711e-05	0.0	0.0	0.0	0.00203566	0.0	0.0	2e-08	476.83573646	756.48577358	782.79756802	14.97298462	-0.04571048	-0.38063721
0.0345	5.42005	1.745e-05	0.0	0.0	0.0	0.00203532	0.0	0.0	2e-08	477.20376647	756.4215346	782.69347617	14.94787955	-0.04576897	-0.38055547
0.0346	5.4341	1.779e-05	0.0	0.0	0.0	0.00203498	0.0	0.0	2e-08	477.57110794	756.35718069	782.58955598	14.92281556	-0.04582289	-0.38047386
0.0347	5.44813	1.814e-05	0.0	0.0	0.0	0.00203463	0.0	0.0	2e-08	477.93776221	756.29271756	782.48580713	14.89779257	-0.0458723	-0.38039238
0.0348	5.46216	1.85e-05	0.0	0.0	0.0	0.00203427	0.0	0.0	2e-08	478.30373064	756.22815086	782.38222931	14.87281052	-0.04591727	-0.38031104
0.0349	5.47617	1.886e-05	0.0	0.0	0.0	0.00203391	0.0	0.0	2e-08	478.66901458	756.16348613	782.27882221	14.84786934	-0.04595784	-0.38022983
0.035	5.49017	1.922e-05	0.0	0.0	0.0	0.00203355	0.0	0.0	2e-08	479.03361535	756.09872886	782.17558553	14.82296895	-0.04599407	-0.38014875
0.0351	5.50416	1.959e-05	0.0	0.0	0.0	0.00203317	0.0	0.0	2e-08	479.39753431	756.03388447	782.07251895	14.79810929	-0.04602601	-0.38006781
0.0352	5.51814	1.997e-05	0.0	0.0	0.0	0.0020328	0.0	0.0	2e-08	479.76077279	755.96895828	781.96962217	14.77329028	-0.0460537	-0.379987
0.0353	5.53212	2.035e-05	0.0	0.0	0.0	0.00203241	0.0	0.0	2e-08	480.12333211	755.90395559	781.86689488	14.74851185	-0.04607718	-0.37990633
0.0354	5.54608	2.074e-05	0.0	0.0	0.0	0.00203202	0.0	0.0	2e-08	480.4852136	755.83888162	781.76433678	14.72377393	-0.0460965	-0.37982579
0.0355	5.56002	2.114e-05	0.0	0.0	0.0	0.00203163	0.0	0.0	2e-08	480.84641859	755.77374156	781.66194756	14.69907646	-0.04611169	-0.37974538
0.0356	5.57396	2.154e-05	0.0	0.0	0.0	0.00203123	0.0	0.0	2e-08	481.20694841	755.70853208	781.55972695	14.67442095	-0.04613966	-0.3796651
0.0357	5.58789	2.195e-05	0.0	0.0	0.0	0.00203082	0.0	0.0	2e-08	481.5668044	755.64324951	781.4576747	14.64980463	-0.04615181	-0.37958495
0.0358	5.60181	2.236e-05	0.0	0.0	0.0	0.0020304	0.0	0.0	2e-08	481.92598784	755.57790877	781.35579046	14.6252286	-0.04616069	-0.37950494
0.0359	5.61571	2.278e-05	0.0	0.0	0.0	0.00202998	0.0	0.0	2e-08	482.28450004	755.5125138	781.25407393	14.60069281	-0.04616635	-0.37942506
0.036	5.62961	2.321e-05	0.0	0.0	0.0	0.00202955	0.0	0.0	2e-08	482.64234232	755.44706847	781.15252481	14.57619717	-0.04616889	-0.37934531
0.0361	5.6435	2.365e-05	0.0	0.0	0.0	0.00202912	0.0	0.0	2e-08	482.99951597	755.38157651	781.05114281	14.55174164	-0.04616839	-0.37926569
0.0362	5.65737	2.409e-05	0.0	0.0	0.0	0.00202868	0.0	0.0	2e-08	483.3560223	755.31604156	780.94992763	14.52732613	-0.04616491	-0.3791862
0.0363	5.67123	2.453e-05	0.0	0.0	0.0	0.00202823	0.0	0.0	2e-08	483.7118626	755.25046715	780.84887898	14.50295059	-0.04615853	-0.37910685
0.0364	5.68509	2.499e-05	0.0	0.0	0.0	0.00202778	0.0	0.0	3e-08	484.06703816	755.18485673	780.74799658	14.47861495	-0.04614933	-0.37902762
0.0365	5.69893	2.545e-05	0.0	0.0	0.0	0.00202731	0.0	0.0	3e-08	484.42155027	755.11921362	780.64728012	14.45431914	-0.04613737	-0.37894853
0.0366	5.71276	2.592e-05	0.0	0.0	0.0	0.00202685	0.0	0.0	3e-08	484.77540023	755.05354106	780.54672931	14.43006309	-0.04612273	-0.37886956
0.0367	5.72658	2.639e-05	0.0	0.0	0.0	0.00202637	0.0	0.0	3e-08	485.1285893	754.98784219	780.44634388	14.40584674	-0.04610548	-0.37879072
0.0368	5.74039	2.687e-05	0.0	0.0	0.0	0.00202589	0.0	0.0	3e-08	485.48111877	754.92212007	780.34612353	14.38167001	-0.04608568	-0.37871202
0.0369	5.75419	2.736e-05	0.0	0.0	0.0	0.0020254	0.0	0.0	3e-08	485.83298992	754.85637766	780.24606797	14.35753286	-0.04606339	-0.37863344
0.037	5.76797	2.786e-05	0.0	0.0	0.0	0.0020249	0.0	0.0	3e-08	486.18420401	754.79061846	780.14617691	14.33343506	-0.04603795	-0.37855499
0.0371	5.78175	2.836e-05	0.0	0.0	0.0	0.0020244	0.0	0.0	3e-08	486.53476231	754.72484529	780.04645007	14.3093768	-0.04601068	-0.37847668
0.0372	5.79551	2.887e-05	0.0	0.0	0.0	0.00202389	0.0	0.0	3e-08	486.88466609	754.65906054	779.94688716	14.28535789	-0.04598107	-0.37839849
0.0373	5.80927	2.939e-05	0.0	0.0	0.0	0.00202337	0.0	0.0	3e-08	487.23391661	754.59326689	779.84748791	14.26137827	-0.0459492	-0.37832042
0.0374	5.82301	2.992e-05	0.0	0.0	0.0	0.00202284	0.0	0.0	3e-08	487.58251512	754.52746693	779.74825202	14.23743787	-0.04591511	-0.37824249
0.0375	5.83675	3.045e-05	0.0	0.0	0.0	0.00202231	0.0	0.0	3e-08	487.93046289	754.46166317	779.64917921	14.21353663	-0.04587885	-0.37816469
0.0376	5.85047	3.099e-05	0.0	0.0	0.0	0.00202176	0.0	0.0	3e-08	488.27776116	754.39585807	779.55026921	14.18967448	-0.04584049	-0.37808701
0.0377	5.86418	3.154e-05	0.0	0.0	0.0	0.00202121	0.0	0.0	3e-08	488.62441118	754.330054	779.45152172	14.16585135	-0.04580006	-0.37800946
0.0378	5.87788	3.21e-05	0.0	0.0	0.0	0.00202066	0.0	0.0	3e-08	488.97041419	754.26425328	779.35293648	14.14206718	-0.04575763	-0.37793204
0.0379	5.89157	3.266e-05	0.0	0.0	0.0	0.00202009	0.0	0.0	3e-08	489.31577144	754.19845813	779.2545132	14.11832189	-0.04571323	-0.37785474
0.038	5.90525	3.324e-05	0.0	0.0	0.0	0.00201952	0.0	0.0	3e-08	489.66048416	754.13267076	779.15625161	14.09461543	-0.04566691	-0.37777757
0.0381	5.91891	3.382e-05	0.0	0.0	0.0	0.00201894	0.0	0.0	3e-08	490.00455359	754.06689327	779.05815142	14.07094772	-0.04561872	-0.37770053
0.0382	5.93257	3.441e-05	0.0	0.0	0.0	0.00201835	0.0	0.0	3e-08	490.34798095	754.00112773	778.96021236	14.04731869	-0.0455687	-0.37762362
0.0383	5.94622	3.501e-05	0.0	0.0	0.0	0.00201775	0.0	0.0	4e-08	490.69076748	753.93537615	778.86243415	14.02372828	-0.04551688	-0.37754683
0.0384	5.95985	3.561e-05	0.0	0.0	0.0	0.00201714	0.0	0.0	4e-08	491.0329144	753.86964399	778.7648165	14.00017603	-0.04545977	-0.37747016
0.0385	5.97347	3.623e-05	0.0	0.0	0.0	0.00201652	0.0	0.0	4e-08	491.37442292	753.80393156	778.66735915	13.97666254	-0.04540347	-0.37739363
0.0386	5.98709	3.685e-05	0.0	0.0	0.0	0.0020159	0.0	0.0	4e-08	491.71529426	753.73824026	778.57006182	13.95318745	-0.04534534	-0.37731722
0.0387	6.00069	3.748e-05	0.0	0.0	0.0	0.00201527	0.0	0.0	4e-08	492.05552965	753.67257211	778.47292423	13.92975069	-0.04528541	-0.37724093
0.0388	6.01428	3.812e-05	0.0	0.0	0.0	0.00201463	0.0	0.0	4e-08	492.39513028	753.60692907	778.37594612	13.90635219	-0.04522369	-0.37716477
0.0389	6.02786	3.877e-05	0.0	0.0	0.0	0.00201398	0.0	0.0	4e-08	492.73409737	753.54131311	778.27912721	13.88299188	-0.04516021	-0.37708874
0.039	6.04142	3.943e-05	0.0	0.0	0.0	0.00201332	0.0	0.0	4e-08	493.07243212	753.47572615	778.18246723	13.8596697	-0.04509499	-0.37701283
0.0391	6.05498	4.01e-05	0.0	0.0	0.0	0.00201265	0.0	0.0	4e-08	493.41013573	753.4101701	778.0859659	13.83638557	-0.04502803	-0.37693704
0.0392	6.06853	4.078e-05	0.0	0.0	0.0	0.00201197	0.0	0.0	4e-08	493.7472094	753.34464683	777.98962296	13.81313943	-0.04495935	-0.37686138
0.0393	6.08206	4.146e-05	0.0	0.0	0.0	0.00201129	0.0	0.0	4e-08	494.08365432	753.27915824	777.89343813	13.78993121	-0.04488896	-0.37678584
0.0394	6.09559	4.216e-05	0.0	0.0	0.0	0.00201059	0.0	0.0	4e-08	494.41947168	753.21370616	777.79741115	13.76676083	-0.04481687	-0.37671043
0.0395	6.1091	4.286e-05	0.0	0.0	0.0	0.00200989	0.0	0.0	4e-08	494.75466267	753.14829245	777.70154174	13.74362823	-0.04474309	-0.37663514
0.0396	6.1226	4.357e-05	0.0	0.0	0.0	0.00200917	0.0	0.0	4e-08	495.08922848	753.08291895	777.60582964	13.72053333	-0.04466762	-0.37655997
0.0397	6.13609	4.43e-05	0.0	0.0	0.0	0.00200845	0.0	0.0	4e-08	495.42317029	753.01758729	777.51027457	13.69747644	-0.04459461	-0.37648493
0.0398	6.14957	4.503e-05	0.0	0.0	0.0	0.00200771	0.0	0.0	5e-08	495.75648928	752.95229334	777.4148763	13.67445687	-0.0445171	-0.37641001
0.0399	6.16304	4.577e-05	0.0	0.0	0.0	0.00200697	0.0	0.0	5e-08	496.08918662	752.88704317	777.31963453	13.65147482	-0.04443811	-0.37633521
0.04	6.17649	4.652e-05	0.0	0.0	0.0	0.00200622	0.0	0.0	5e-08	496.42126348	752.82183835	777.22454901	13.62853022	-0.04435765	-0.37626054
0.0401	6.18994	4.729e-05	0.0	0.0	0.0	0.00200546	0.0	0.0	5e-08	496.75272104	752.75668039	777.12961947	13.605623	-0.04427574	-0.37618599
0.0402	6.20337	4.806e-05	0.0	0.0	0.0	0.00200468	0.0	0.0	5e-08	497.08356046	752.69157083	777.03484564	13.58275309	-0.04419238	-0.37611156
0.0403	6.2168	4.884e-05	0.0	0.0	0.0	0.0020039	0.0	0.0	5e-08	497.41378289	752.62651117	776.94022726	13.55992042	-0.04410758	-0.37603725
0.0404	6.23021	4.963e-05	0.0	0.0	0.0	0.00200311	0.0	0.0	5e-08	497.74338951	752.56150289	776.84576407	13.53712493	-0.04402134	-0.37596307
0.0405	6.24361	5.043e-05	0.0	0.0	0.0	0.0020023	0.0	0.0	5e-08	498.07238146	752.4965475	776.75145579	13.51436655	-0.04393369	-0.375889
0.0406	6.257	5.125e-05	0.0	0.0	0.0	0.00200149	0.0	0.0	5e-08	498.4007599	752.43164647	776.65730217	13.49164521	-0.04384461	-0.37581506
0.0407	6.27038	5.207e-05	0.0	0.0	0.0	0.00200067	0.0	0.0	5e-08	498.72852597	752.36680127	776.56330295	13.46896084	-0.04375412	-0.37574124
0.0408	6.28374	5.29e-05	0.0	0.0	0.0	0.00199983	0.0	0.0	5e-08	499.05568084	752.30201338	776.46945787	13.44631337	-0.04366221	-0.37566754
0.0409	6.2971	5.375e-05	0.0	0.0	0.0	0.00199899	0.0	0.0	5e-08	499.38222563	752.23728427	776.37576665	13.42370273	-0.04356889	-0.37559396
0.041	6.31044	5.46e-05	0.0	0.0	0.0	0.00199813	0.0	0.0	5e-08	499.70816149	752.1726154	776.28222905	13.40112887	-0.04347415	-0.3755205
0.0411	6.32377	5.547e-05	0.0	0.0	0.0	0.00199727	0.0	0.0	6e-08	500.03348956	752.10800609	776.18884481	13.3785923	-0.04338483	-0.37544717
0.0412	6.3371	5.634e-05	0.0	0.0	0.0	0.00199639	0.0	0.0	6e-08	500.35821098	752.0434517	776.0956137	13.35609194	-0.04328939	-0.37537395
0.0413	6.35041	5.723e-05	0.0	0.0	0.0	0.0019955	0.0	0.0	6e-08	500.68232689	751.97895894	776.00253544	13.33362818	-0.04319283	-0.37530085
0.0414	6.3637	5.813e-05	0.0	0.0	0.0	0.0019946	0.0	0.0	6e-08	501.00583841	751.91452887	775.90960976	13.31120093	-0.04309519	-0.37522787
0.0415	6.37699	5.904e-05	0.0	0.0	0.0	0.00199369	0.0	0.0	6e-08	501.32874665	751.8501625	775.81683642	13.28881014	-0.04299647	-0.37515502
0.0416	6.39027	5.996e-05	0.0	0.0	0.0	0.00199277	0.0	0.0	6e-08	501.65105276	751.78586085	775.72421515	13.26645574	-0.0428967	-0.37508228
0.0417	6.40353	6.089e-05	0.0	0.0	0.0	0.00199184	0.0	0.0	6e-08	501.97275784	751.72162488	775.63174571	13.24413767	-0.0427959	-0.37500966
0.0418	6.41679	6.183e-05	0.0	0.0	0.0	0.00199089	0.0	0.0	6e-08	502.29386302	751.65745557	775.53942783	13.22185585	-0.04269407	-0.37493716
0.0419	6.43003	6.279e-05	0.0	0.0	0.0	0.00198994	0.0	0.0	6e-08	502.61436941	751.59335385	775.44726126	13.19961023	-0.04259124	-0.37486478
0.042	6.44326	6.376e-05	0.0	0.0	0.0	0.00198897	0.0	0.0	6e-08	502.93427812	751.52932063	775.35524575	13.17740073	-0.04248742	-0.37479251
0.0421	6.45648	6.473e-05	0.0	0.0	0.0	0.00198799	0.0	0.0	6e-08	503.25359026	751.46535681	775.26338105	13.15522729	-0.04238263	-0.37472037
0.0422	6.46969	6.572e-05	0.0	0.0	0.0	0.001987	0.0	0.0	7e-08	503.57230693	751.40146329	775.1716669	13.13308984	-0.04227687	-0.37464834
0.0423	6.48288	6.672e-05	0.0	0.0	0.0	0.001986	0.0	0.0	7e-08	503.89042925	751.33764091	775.08010305	13.11098833	-0.04217017	-0.37457643
0.0424	6.49607	6.774e-05	0.0	0.0	0.0	0.00198498	0.0	0.0	7e-08	504.2079583	751.27389052	774.98868925	13.08892267	-0.04206253	-0.37450464
0.0425	6.50924	6.876e-05	0.0	0.0	0.0	0.00198396	0.0	0.0	7e-08	504.52489519	751.21021157	774.89742526	13.06689298	-0.04195642	-0.37443297
0.0426	6.5224	6.98e-05	0.0	0.0	0.0	0.00198292	0.0	0.0	7e-08	504.84124102	751.14660396	774.80631082	13.04489891	-0.04184769	-0.37436142
0.0427	6.53555	7.085e-05	0.0	0.0	0.0	0.00198187	0.0	0.0	7e-08	505.15699687	751.08306975	774.71534569	13.0229405	-0.04173817	-0.37428998
0.0428	6.54869	7.191e-05	0.0	0.0	0.0	0.0019808	0.0	0.0	7e-08	505.47216384	751.01960956	774.62452961	13.00101771	-0.04162788	-0.37421866
0.0429	6.56182	7.299e-05	0.0	0.0	0.0	0.00197973	0.0	0.0	7e-08	505.78674301	750.956224	774.53386234	12.97913046	-0.04151684	-0.37414745
0.043	6.57493	7.408e-05	0.0	0.0	0.0	0.00197864	0.0	0.0	7e-08	506.10073546	750.89291368	774.44334362	12.95727869	-0.04140507	-0.37407637
0.0431	6.58804	7.517e-05	0.0	0.0	0.0	0.00197754	0.0	0.0	8e-08	506.41414228	750.82967914	774.35297322	12.93546233	-0.04129258	-0.3740054
0.0432	6.60113	7.629e-05	0.0	0.0	0.0	0.00197642	0.0	0.0	8e-08	506.72696454	750.76652094	774.26275089	12.91368133	-0.0411794	-0.37393454
0.0433	6.61421	7.741e-05	0.0	0.0	0.0	0.0019753	0.0	0.0	8e-08	507.03920331	750.70343959	774.17267637	12.89193561	-0.04106554	-0.3738638
0.0434	6.62728	7.855e-05	0.0	0.0	0.0	0.00197416	0.0	0.0	8e-08	507.35085968	750.64043558	774.08274943	12.87022511	-0.04095102	-0.37379318
0.0435	6.64034	7.97e-05	0.0	0.0	0.0	0.00197301	0.0	0.0	8e-08	507.66193471	750.57750939	773.99296981	12.84854976	-0.04083586	-0.37372267
0.0436	6.65338	8.086e-05	0.0	0.0	0.0	0.00197184	0.0	0.0	8e-08	507.97242947	750.51466148	773.90333728	12.82690951	-0.04072007	-0.37365228
0.0437	6.66642	8.204e-05	0.0	0.0	0.0	0.00197066	0.0	0.0	8e-08	508.28234502	750.45189227	773.8138516	12.80530429	-0.04060368	-0.373582
0.0438	6.67944	8.323e-05	0.0	0.0	0.0	0.00196947	0.0	0.0	8e-08	508.59168243	750.38920217	773.72451251	12.78373403	-0.04048669	-0.37351184
0.0439	6.69245	8.444e-05	0.0	0.0	0.0	0.00196827	0.0	0.0	8e-08	508.90044275	750.32659274	773.63531978	12.76219845	-0.0403677	-0.3734418
0.044	6.70545	8.565e-05	0.0	0.0	0.0	0.00196705	0.0	0.0	9e-08	509.20862705	750.2640642	773.54627315	12.74069786	-0.04024916	-0.37337187
0.0441	6.71844	8.688e-05	0.0	0.0	0.0	0.00196582	0.0	0.0	9e-08	509.51623636	750.20161649	773.45737239	12.71923204	-0.04013002	-0.37330205
0.0442	6.73142	8.813e-05	0.0	0.0	0.0	0.00196457	0.0	0.0	9e-08	509.82327176	750.13925003	773.36861727	12.69780091	-0.04001028	-0.37323235
0.0443	6.74438	8.938e-05	0.0	0.0	0.0	0.00196331	0.0	0.0	9e-08	510.12973428	750.07696522	773.28000753	12.67640442	-0.03988995	-0.37316276
0.0444	6.75733	9.066e-05	0.0	0.0	0.0	0.00196204	0.0	0.0	9e-08	510.43562498	750.01476245	773.19154294	12.6550425	-0.03976905	-0.37309328
0.0445	6.77027	9.194e-05	0.0	0.0	0.0	0.00196075	0.0	0.0	9e-08	510.74094489	749.95264212	773.10322326	12.63371508	-0.03964759	-0.37302392
0.0446	6.7832	9.324e-05	0.0	0.0	0.0	0.00195945	0.0	0.0	9e-08	511.04569506	749.89060459	773.01504825	12.6124221	-0.03952557	-0.37295468
0.0447	6.79612	9.455e-05	0.0	0.0	0.0	0.00195814	0.0	0.0	9e-08	511.34987652	749.82865022	772.92701767	12.5911635	-0.039403	-0.37288554
0.0448	6.80903	9.588e-05	0.0	0.0	0.0	0.00195681	0.0	0.0	1e-07	511.65349032	749.76677938	772.83913128	12.56993921	-0.0392799	-0.37281652
0.0449	6.82192	9.722e-05	0.0	0.0	0.0	0.00195547	0.0	0.0	1e-07	511.95653749	749.7049924	772.75138885	12.54874917	-0.03915626	-0.37274762
0.045	6.8348	9.858e-05	0.0	0.0	0.0	0.00195411	0.0	0.0	1e-07	512.25901905	749.64328963	772.66379013	12.52759332	-0.0390321	-0.37267882
0.0451	6.84767	9.995e-05	0.0	0.0	0.0	0.00195274	0.0	0.0	1e-07	512.56093604	749.5816714	772.57633489	12.50647158	-0.03890742	-0.37261014
0.0452	6.86053	0.00010133	0.0	0.0	0.0	0.00195135	0.0	0.0	1e-07	512.86228948	749.52013803	772.4890229	12.4853839	-0.03878222	-0.37254157
0.0453	6.87338	0.00010273	0.0	0.0	0.0	0.00194995	0.0	0.0	1e-07	513.1630804	749.45869013	772.40185392	12.46433009	-0.03865623	-0.37247311
0.0454	6.88621	0.00010414	0.0	0.0	0.0	0.00194854	0.0	0.0	1e-07	513.46330981	749.39732787	772.31482771	12.44331029	-0.03852995	-0.37240477
0.0455	6.89904	0.00010557	0.0	0.0	0.0	0.00194711	0.0	0.0	1.1e-07	513.76297875	749.33605152	772.22794404	12.42232435	-0.03840316	-0.37233654
0.0456	6.91185	0.00010702	0.0	0.0	0.0	0.00194566	0.0	0.0	1.1e-07	514.06208822	749.27486142	772.14120267	12.40137221	-0.03827587	-0.37226842
0.0457	6.92465	0.00010847	0.0	0.0	0.0	0.0019442	0.0	0.0	1.1e-07	514.36063923	749.21375787	772.05460337	12.3804538	-0.03814807	-0.37220041
0.0458	6.93743	0.00010995	0.0	0.0	0.0	0.00194273	0.0	0.0	1.1e-07	514.65863281	749.15274121	771.96814591	12.35956906	-0.03801978	-0.37213251
0.0459	6.95021	0.00011144	0.0	0.0	0.0	0.00194124	0.0	0.0	1.1e-07	514.95606995	749.09181175	771.88183005	12.33871791	-0.037891	-0.37206472
0.046	6.96297	0.00011294	0.0	0.0	0.0	0.00193974	0.0	0.0	1.1e-07	515.25295167	749.0309698	771.79565556	12.31790031	-0.03776172	-0.37199705
0.0461	6.97572	0.00011446	0.0	0.0	0.0	0.00193822	0.0	0.0	1.1e-07	515.54927898	748.97021569	771.70962221	12.29711618	-0.03763195	-0.37192948
0.0462	6.98846	0.00011599	0.0	0.0	0.0	0.00193668	0.0	0.0	1.2e-07	515.84505286	748.90954973	771.62372977	12.27636547	-0.03750169	-0.37186203
0.0463	7.00119	0.00011754	0.0	0.0	0.0	0.00193513	0.0	0.0	1.2e-07	516.14027433	748.84897224	771.53797801	12.25564809	-0.03737093	-0.37179468
0.0464	7.01391	0.0001191	0.0	0.0	0.0	0.00193356	0.0	0.0	1.2e-07	516.43494438	748.78848356	771.45236668	12.23496401	-0.03723969	-0.37172745
0.0465	7.02661	0.00012068	0.0	0.0	0.0	0.00193198	0.0	0.0	1.2e-07	516.729064	748.728084	771.36689558	12.21431314	-0.03710795	-0.37166033
0.0466	7.0393	0.00012228	0.0	0.0	0.0	0.00193038	0.0	0.0	1.2e-07	517.0226342	748.66777368	771.28156446	12.1936955	-0.0369774	-0.37159331
0.0467	7.05198	0.00012389	0.0	0.0	0.0	0.00192877	0.0	0.0	1.2e-07	517.31565596	748.60755075	771.1963731	12.1731109	-0.03684521	-0.37152641
0.0468	7.06465	0.00012552	0.0	0.0	0.0	0.00192714	0.0	0.0	1.3e-07	517.60813027	748.54741718	771.11132127	12.15255934	-0.03671261	-0.37145962
0.0469	7.07731	0.00012716	0.0	0.0	0.0	0.0019255	0.0	0.0	1.3e-07	517.90005812	748.48737318	771.02640875	12.13204074	-0.0365796	-0.37139293
0.047	7.08995	0.00012882	0.0	0.0	0.0	0.00192384	0.0	0.0	1.3e-07	518.19144049	748.427419	770.9416353	12.11155505	-0.03644618	-0.37132636
0.0471	7.10258	0.0001305	0.0	0.0	0.0	0.00192216	0.0	0.0	1.3e-07	518.48227836	748.36755486	770.8570007	12.0911022	-0.03631235	-0.37125989
0.0472	7.1152	0.00013219	0.0	0.0	0.0	0.00192047	0.0	0.0	1.3e-07	518.77257272	748.30778099	770.77250471	12.07068212	-0.03617813	-0.37119353
0.0473	7.12781	0.00013389	0.0	0.0	0.0	0.00191876	0.0	0.0	1.3e-07	519.06232454	748.24809761	770.68814712	12.05029477	-0.03604351	-0.37112728
0.0474	7.1404	0.00013562	0.0	0.0	0.0	0.00191703	0.0	0.0	1.4e-07	519.3515348	748.18850495	770.6039277	12.02994006	-0.0359085	-0.37106114
0.0475	7.15299	0.00013736	0.0	0.0	0.0	0.00191529	0.0	0.0	1.4e-07	519.64020447	748.12900322	770.51984622	12.00961795	-0.03577309	-0.37099511
0.0476	7.16556	0.00013911	0.0	0.0	0.0	0.00191353	0.0	0.0	1.4e-07	519.92833452	748.06959266	770.43590245	11.98932836	-0.0356373	-0.37092919
0.0477	7.17812	0.00014089	0.0	0.0	0.0	0.00191176	0.0	0.0	1.4e-07	520.21592592	748.01027348	770.35209618	11.96907123	-0.03550112	-0.37086337
0.0478	7.19066	0.00014268	0.0	0.0	0.0	0.00190997	0.0	0.0	1.4e-07	520.50297964	747.95104591	770.26842718	11.9488465	-0.03536455	-0.37079766
0.0479	7.2032	0.00014448	0.0	0.0	0.0	0.00190816	0.0	0.0	1.4e-07	520.78949665	747.89191017	770.18489522	11.92865411	-0.0352276	-0.37073206
0.048	7.21572	0.0001463	0.0	0.0	0.0	0.00190633	0.0	0.0	1.5e-07	521.0754779	747.83286579	770.10150009	11.90849407	-0.03509202	-0.37066657
0.0481	7.22823	0.00014814	0.0	0.0	0.0	0.00190449	0.0	0.0	1.5e-07	521.36092436	747.77391165	770.01824157	11.88836619	-0.03495484	-0.37060118
0.0482	7.24073	0.00015	0.0	0.0	0.0	0.00190263	0.0	0.0	1.5e-07	521.645837	747.71504923	769.93511942	11.86827046	-0.03481737	-0.3705359
0.0483	7.25322	0.00015187	0.0	0.0	0.0	0.00190076	0.0	0.0	1.5e-07	521.93021676	747.65627864	769.85213344	11.84820683	-0.03467961	-0.37047073
0.0484	7.26569	0.00015376	0.0	0.0	0.0	0.00189887	0.0	0.0	1.5e-07	522.21406459	747.5976	769.76928339	11.82817522	-0.03454156	-0.37040567
0.0485	7.27815	0.00015567	0.0	0.0	0.0	0.00189696	0.0	0.0	1.6e-07	522.49738147	747.5390134	769.68656906	11.80817557	-0.03440324	-0.37034071
0.0486	7.2906	0.00015759	0.0	0.0	0.0	0.00189503	0.0	0.0	1.6e-07	522.78016832	747.48051894	769.60399023	11.78820783	-0.03426464	-0.37027586
0.0487	7.30304	0.00015954	0.0	0.0	0.0	0.00189309	0.0	0.0	1.6e-07	523.06242611	747.42211672	769.52154668	11.76827193	-0.03412578	-0.37021111
0.0488	7.31546	0.00016149	0.0	0.0	0.0	0.00189113	0.0	0.0	1.6e-07	523.34415579	747.36380681	769.43923819	11.74836781	-0.03398666	-0.37014647
0.0489	7.32787	0.00016347	0.0	0.0	0.0	0.00188915	0.0	0.0	1.6e-07	523.62535828	747.30558931	769.35706454	11.7284954	-0.03384729	-0.37008194
0.049	7.34027	0.00016546	0.0	0.0	0.0	0.00188716	0.0	0.0	1.7e-07	523.90603455	747.24746428	769.27502551	11.70865465	-0.03370768	-0.37001751
0.0491	7.35266	0.00016747	0.0	0.0	0.0	0.00188514	0.0	0.0	1.7e-07	524.18618553	747.18943178	769.19312089	11.6888455	-0.03356783	-0.36995319
0.0492	7.36504	0.0001695	0.0	0.0	0.0	0.00188311	0.0	0.0	1.7e-07	524.46581216	747.13149188	769.11135045	11.66906787	-0.03342776	-0.36988897
0.0493	7.3774	0.00017155	0.0	0.0	0.0	0.00188106	0.0	0.0	1.7e-07	524.74491538	747.07364464	769.02971399	11.64932172	-0.03328746	-0.36982486
0.0494	7.38975	0.00017361	0.0	0.0	0.0	0.001879	0.0	0.0	1.7e-07	525.02349612	747.01589076	768.94821128	11.62960676	-0.03314586	-0.36976085
0.0495	7.40209	0.00017569	0.0	0.0	0.0	0.00187692	0.0	0.0	1.8e-07	525.30155531	746.95823053	768.8668421	11.6099233	-0.03300481	-0.36969695
0.0496	7.41441	0.00017779	0.0	0.0	0.0	0.00187481	0.0	0.0	1.8e-07	525.57909389	746.90066352	768.78560625	11.59027111	-0.0328635	-0.36963315
0.0497	7.42673	0.00017991	0.0	0.0	0.0	0.0018727	0.0	0.0	1.8e-07	525.8561128	746.84318983	768.70450351	11.57065014	-0.03272196	-0.36956946
0.0498	7.43903	0.00018204	0.0	0.0	0.0	0.00187056	0.0	0.0	1.8e-07	526.13261294	746.78580957	768.62353366	11.55106031	-0.03258016	-0.36950587
0.0499	7.45131	0.00018419	0.0	0.0	0.0	0.0018684	0.0	0.0	1.8e-07	526.40859527	746.72852282	768.54269648	11.53150157	-0.03243813	-0.36944239
0.05	7.46359	0.00018636	0.0	0.0	0.0	0.00186623	0.0	0.0	1.9e-07	526.68406069	746.67132967	768.46199177	11.51197386	-0.03229585	-0.36937901
0.05009	7.47585	0.00018855	0.0	0.0	0.0	0.00186404	0.0	0.0	1.9e-07	526.95901013	746.61423023	768.38141932	11.49247712	-0.03215334	-0.36931573
0.05019	7.4881	0.00019076	0.0	0.0	0.0	0.00186183	0.0	0.0	1.9e-07	527.23344451	746.55722459	768.3009789	11.47301127	-0.03201059	-0.36925256
0.05029	7.50034	0.00019298	0.0	0.0	0.0	0.00185961	0.0	0.0	1.9e-07	527.50736476	746.50031284	768.22067031	11.45357627	-0.03186761	-0.36918949
0.05039	7.51257	0.00019523	0.0	0.0	0.0	0.00185736	0.0	0.0	2e-07	527.78077179	746.44349509	768.14049334	11.43417204	-0.0317244	-0.36912652
0.05049	7.52478	0.00019749	0.0	0.0	0.0	0.0018551	0.0	0.0	2e-07	528.05366651	746.38677143	768.06044776	11.41479854	-0.03158095	-0.36906366
0.05059	7.53698	0.00019977	0.0	0.0	0.0	0.00185282	0.0	0.0	2e-07	528.32604984	746.33014195	767.98053338	11.39545568	-0.03143728	-0.3690009
0.05069	7.54917	0.00020206	0.0	0.0	0.0	0.00185052	0.0	0.0	2e-07	528.59792269	746.27360677	767.90074998	11.37614342	-0.03129338	-0.36893825
0.05079	7.56135	0.00020438	0.0	0.0	0.0	0.0018482	0.0	0.0	2e-07	528.86928597	746.21716462	767.82109736	11.3568617	-0.03115072	-0.36887569
0.05089	7.57351	0.00020671	0.0	0.0	0.0	0.00184586	0.0	0.0	2.1e-07	529.14014059	746.16081598	767.74157531	11.33761044	-0.03100679	-0.36881324
0.05099	7.58566	0.00020906	0.0	0.0	0.0	0.00184351	0.0	0.0	2.1e-07	529.41048747	746.1045613	767.6621836	11.31838959	-0.03086271	-0.36875089
0.05109	7.5978	0.00021143	0.0	0.0	0.0	0.00184114	0.0	0.0	2.1e-07	529.68032749	746.0484006	767.58292205	11.29919908	-0.03071847	-0.36868864
0.05119	7.60992	0.00021382	0.0	0.0	0.0	0.00183874	0.0	0.0	2.1e-07	529.94966158	745.99233388	767.50379043	11.28003886	-0.03057407	-0.3686265
0.05129	7.62203	0.00021623	0.0	0.0	0.0	0.00183633	0.0	0.0	2.2e-07	530.21849063	745.93636116	767.42478855	11.26090886	-0.03042954	-0.36856446
0.05139	7.63413	0.00021866	0.0	0.0	0.0	0.0018339	0.0	0.0	2.2e-07	530.48681554	745.88048244	767.34591619	11.24180902	-0.03028486	-0.36850252
0.05149	7.64622	0.0002211	0.0	0.0	0.0	0.00183146	0.0	0.0	2.2e-07	530.75463721	745.82469773	767.26717314	11.22273928	-0.03014005	-0.36844068
0.05159	7.65829	0.00022357	0.0	0.0	0.0	0.00182899	0.0	0.0	2.2e-07	531.02195654	745.76900701	767.18855921	11.20369957	-0.02999511	-0.36837894
0.05169	7.67036	0.00022605	0.0	0.0	0.0	0.00182651	0.0	0.0	2.3e-07	531.28877442	745.71341027	767.11007418	11.18468985	-0.02985005	-0.3683173
0.05179	7.6824	0.00022855	0.0	0.0	0.0	0.001824	0.0	0.0	2.3e-07	531.55509176	745.65790752	767.03171785	11.16571003	-0.02970487	-0.36825577
0.05189	7.69444	0.00023107	0.0	0.0	0.0	0.00182148	0.0	0.0	2.3e-07	531.82090944	745.60249871	766.95349002	11.14676007	-0.02955958	-0.36819433
0.05199	7.70646	0.00023361	0.0	0.0	0.0	0.00181894	0.0	0.0	2.3e-07	532.08622835	745.54718384	766.87539047	11.12783991	-0.02941418	-0.368133
0.05209	7.71847	0.00023616	0.0	0.0	0.0	0.00181638	0.0	0.0	2.4e-07	532.35104939	745.49196288	766.79741902	11.10894938	-0.02926816	-0.36807176
0.05219	7.73047	0.00023874	0.0	0.0	0.0	0.0018138	0.0	0.0	2.4e-07	532.61537343	745.43683745	766.71957544	11.09008844	-0.02912148	-0.36801063
0.05229	7.74246	0.00024134	1e-08	0.0	0.0	0.0018112	0.0	0.0	2.4e-07	532.87920136	745.38180648	766.64185953	11.0712572	-0.02897534	-0.3679496
0.05239	7.75443	0.00024395	1e-08	0.0	0.0	0.00180859	0.0	0.0	2.4e-07	533.14253408	745.32686993	766.5642711	11.0524555	-0.02882905	-0.36788866
0.05249	7.76639	0.00024658	1e-08	0.0	0.0	0.00180595	0.0	0.0	2.5e-07	533.40537247	745.27202782	766.48680995	11.03368327	-0.02868262	-0.36782783
0.05259	7.77833	0.00024923	1e-08	0.0	0.0	0.0018033	0.0	0.0	2.5e-07	533.6677174	745.21728021	766.40947586	11.01494046	-0.02853604	-0.3677671
0.05269	7.79027	0.0002519	1e-08	0.0	0.0	0.00180062	0.0	0.0	2.5e-07	533.92956976	745.16262714	766.33226864	10.996227	-0.02838931	-0.36770646
0.05279	7.80219	0.00025459	1e-08	0.0	0.0	0.00179793	0.0	0.0	2.5e-07	534.19093043	745.10806866	766.25518809	10.97754282	-0.02824243	-0.36764593
0.05289	7.8141	0.0002573	1e-08	0.0	0.0	0.00179522	0.0	0.0	2.6e-07	534.45180028	745.05360481	766.17823401	10.95888787	-0.0280954	-0.3675855
0.05299	7.82599	0.00026003	1e-08	0.0	0.0	0.00179249	0.0	0.0	2.6e-07	534.71218019	744.99923565	766.10140619	10.94026208	-0.02794823	-0.36752516
0.05309	7.83787	0.00026277	1e-08	0.0	0.0	0.00178974	0.0	0.0	2.6e-07	534.97207105	744.94496124	766.02470444	10.92166539	-0.02780091	-0.36746492
0.05319	7.84974	0.00026554	1e-08	0.0	0.0	0.00178697	0.0	0.0	2.7e-07	535.23147371	744.89078163	765.94812855	10.90309775	-0.02765344	-0.36740479
0.05329	7.8616	0.00026832	1e-08	0.0	0.0	0.00178418	0.0	0.0	2.7e-07	535.49038905	744.8366969	765.87167833	10.88455908	-0.02750582	-0.36734475
0.05339	7.87344	0.00027113	1e-08	0.0	0.0	0.00178138	0.0	0.0	2.7e-07	535.74881794	744.78270709	765.79535358	10.86604933	-0.02735805	-0.36728481
0.05349	7.88527	0.00027395	1e-08	0.0	0.0	0.00177855	0.0	0.0	2.7e-07	536.00676126	744.72881197	765.71915411	10.84756846	-0.02721164	-0.36722497
0.05359	7.89709	0.00027679	1e-08	0.0	0.0	0.00177571	0.0	0.0	2.8e-07	536.26421986	744.6750098	765.64307971	10.82911636	-0.02706404	-0.36716522
0.05369	7.90889	0.00027965	1e-08	0.0	0.0	0.00177284	1e-08	0.0	2.8e-07	536.52119461	744.62130206	765.5671302	10.810693	-0.02691636	-0.36710558
0.05379	7.92068	0.00028253	1e-08	0.0	0.0	0.00176996	1e-08	0.0	2.8e-07	536.77768639	744.56768872	765.49130537	10.7922983	-0.02676861	-0.36704603
0.05389	7.93246	0.00028543	1e-08	0.0	0.0	0.00176706	1e-08	0.0	2.9e-07	537.03369604	744.51416977	765.41560502	10.77393222	-0.02662078	-0.36698658
0.05399	7.94422	0.00028835	1e-08	0.0	0.0	0.00176414	1e-08	0.0	2.9e-07	537.28922444	744.46074517	765.34002896	10.75559467	-0.02647288	-0.36692723
0.05409	7.95597	0.00029128	1e-08	0.0	0.0	0.0017612	1e-08	0.0	2.9e-07	537.54427245	744.40741489	765.264577	10.73728562	-0.02632491	-0.36686797
0.05419	7.96771	0.00029424	1e-08	0.0	0.0	0.00175824	1e-08	0.0	2.9e-07	537.79884092	744.35417888	765.18924894	10.71900498	-0.02617689	-0.36680881
0.05429	7.97944	0.00029721	1e-08	0.0	0.0	0.00175526	1e-08	0.0	3e-07	538.05293072	744.3010371	765.11404459	10.70075271	-0.02602881	-0.36674975
0.05439	7.99115	0.00030021	1e-08	0.0	0.0	0.00175227	1e-08	0.0	3e-07	538.30654269	744.24798951	765.03896374	10.68252874	-0.02588068	-0.36669079
0.05449	8.00285	0.00030322	1e-08	0.0	0.0	0.00174925	1e-08	0.0	3e-07	538.55967771	744.19503606	764.96400622	10.664333	-0.0257325	-0.36663192
0.05459	8.01453	0.00030625	1e-08	0.0	0.0	0.00174622	1e-08	0.0	3.1e-07	538.81233661	744.1421767	764.88917182	10.64616544	-0.02558428	-0.36657315
0.05469	8.02621	0.0003093	1e-08	0.0	0.0	0.00174316	1e-08	0.0	3.1e-07	539.06452026	744.08941136	764.81446036	10.628026	-0.02543602	-0.36651448
0.05479	8.03786	0.00031237	1e-08	0.0	0.0	0.00174009	1e-08	0.0	3.1e-07	539.3162295	744.03673997	764.73987164	10.6099146	-0.02528773	-0.3664559
0.05489	8.04951	0.00031546	1e-08	0.0	0.0	0.001737	1e-08	0.0	3.2e-07	539.56746519	743.98416309	764.66540547	10.59183097	-0.025138	-0.36639742
0.05499	8.06114	0.00031857	1e-08	0.0	0.0	0.00173389	1e-08	0.0	3.2e-07	539.81822815	743.93168143	764.59106164	10.57377542	-0.02498923	-0.36633904
0.05509	8.07276	0.00032169	1e-08	0.0	0.0	0.00173076	1e-08	0.0	3.2e-07	540.06851926	743.87929408	764.51683999	10.55574774	-0.02484037	-0.36628075
0.05519	8.08437	0.00032484	1e-08	0.0	0.0	0.00172761	1e-08	0.0	3.3e-07	540.31833935	743.82700106	764.44274031	10.53774784	-0.02469142	-0.36622255
0.05529	8.09596	0.000328	1e-08	0.0	0.0	0.00172444	1e-08	0.0	3.3e-07	540.56768928	743.77480237	764.36876241	10.51977568	-0.02454239	-0.36616446
0.05539	8.10754	0.00033118	1e-08	0.0	0.0	0.00172125	1e-08	0.0	3.3e-07	540.81656987	743.72269801	764.29490611	10.50183119	-0.02439328	-0.36610646
0.05549	8.11911	0.00033439	1e-08	0.0	0.0	0.00171805	1e-08	0.0	3.3e-07	541.06498199	743.670688	764.22117121	10.48391431	-0.02424408	-0.36604855
0.05559	8.13066	0.00033761	1e-08	0.0	0.0	0.00171482	1e-08	0.0	3.4e-07	541.31292646	743.61877233	764.14755754	10.46602497	-0.02409479	-0.36599074
0.05569	8.1422	0.00034085	1e-08	0.0	0.0	0.00171158	1e-08	0.0	3.4e-07	541.56040413	743.56695103	764.07406489	10.44816311	-0.02394542	-0.36593302
0.05579	8.15373	0.0003441	1e-08	0.0	0.0	0.00170832	1e-08	0.0	3.4e-07	541.80741583	743.51522411	764.00069308	10.43032868	-0.02379596	-0.3658754
0.05589	8.16524	0.00034738	1e-08	0.0	0.0	0.00170504	1e-08	0.0	3.5e-07	542.05396242	743.46359159	763.92744192	10.4125216	-0.0236464	-0.36581787
0.05599	8.17674	0.00035068	1e-08	0.0	0.0	0.00170174	1e-08	0.0	3.5e-07	542.30004471	743.41205349	763.85431123	10.39474181	-0.02349675	-0.36576044
0.05609	8.18822	0.00035399	1e-08	0.0	0.0	0.00169842	1e-08	0.0	3.5e-07	542.54566355	743.36060984	763.78130081	10.37698926	-0.02334701	-0.3657031
0.05619	8.1997	0.00035732	1e-08	0.0	0.0	0.00169508	1e-08	0.0	3.6e-07	542.79081977	743.30926065	763.70841049	10.35926388	-0.02319718	-0.36564586
0.05629	8.21115	0.00036067	1e-08	0.0	0.0	0.00169173	1e-08	0.0	3.6e-07	543.03551419	743.25800478	763.63564008	10.34156562	-0.02304882	-0.36558871
0.05639	8.2226	0.00036404	1e-08	0.0	0.0	0.00168835	1e-08	0.0	3.6e-07	543.27974766	743.20684211	763.5629894	10.32389439	-0.02289925	-0.36553166
0.05649	8.23403	0.00036743	1e-08	0.0	0.0	0.00168496	1e-08	0.0	3.7e-07	543.52352099	743.15577329	763.49045826	10.30625015	-0.02274965	-0.3654747
0.05659	8.24545	0.00037084	1e-08	0.0	0.0	0.00168155	1e-08	0.0	3.7e-07	543.76683503	743.10479828	763.41804647	10.28863282	-0.02260003	-0.36541783
0.05669	8.25685	0.00037426	1e-08	0.0	0.0	0.00167812	1e-08	0.0	3.7e-07	544.00969059	743.053917	763.34575385	10.27104235	-0.02245037	-0.36536105
0.05679	8.26825	0.00037771	1e-08	0.0	0.0	0.00167468	1e-08	0.0	3.8e-07	544.25208851	743.00312939	763.27358022	10.25347868	-0.0223007	-0.36530437
0.05689	8.27962	0.00038117	1e-08	0.0	0.0	0.00167121	1e-08	0.0	3.8e-07	544.49402961	742.95243538	763.20152539	10.23594174	-0.022151	-0.36524779
0.05699	8.29099	0.00038465	2e-08	0.0	0.0	0.00166773	1e-08	0.0	3.9e-07	544.73551472	742.90183489	763.12958919	10.21843147	-0.02200129	-0.36519129
0.05709	8.30234	0.00038815	2e-08	0.0	0.0	0.00166422	1e-08	0.0	3.9e-07	544.97654466	742.85132784	763.05777142	10.2009478	-0.02185156	-0.36513489
0.05719	8.31367	0.00039166	2e-08	0.0	0.0	0.0016607	1e-08	0.0	3.9e-07	545.21712024	742.80091414	762.98607191	10.18349068	-0.02170182	-0.36507858
0.05729	8.325	0.0003952	2e-08	0.0	0.0	0.00165716	1e-08	0.0	4e-07	545.4572423	742.7505937	762.91449048	10.16606004	-0.02155207	-0.36502237
0.05739	8.33631	0.00039875	2e-08	0.0	0.0	0.00165361	1e-08	0.0	4e-07	545.69691165	742.70036643	762.84302695	10.14865582	-0.02140232	-0.36496625
0.05749	8.3476	0.00040232	2e-08	0.0	0.0	0.00165003	1e-08	0.0	4e-07	545.9361291	742.65023222	762.77168113	10.13127796	-0.02125258	-0.36491022
0.05759	8.35888	0.00040591	2e-08	0.0	0.0	0.00164644	1e-08	0.0	4.1e-07	546.17489549	742.60019098	762.70045285	10.11392639	-0.02110283	-0.36485428
0.05769	8.37015	0.00040951	2e-08	0.0	0.0	0.00164283	1e-08	0.0	4.1e-07	546.4132116	742.55024319	762.62934193	10.09660086	-0.02095237	-0.36479843
0.05779	8.38141	0.00041314	2e-08	0.0	0.0	0.0016392	2e-08	0.0	4.1e-07	546.65107826	742.5003885	762.55834818	10.07930163	-0.02080243	-0.36474268
0.05789	8.39265	0.00041678	2e-08	0.0	0.0	0.00163556	2e-08	0.0	4.2e-07	546.88849629	742.45062669	762.48747143	10.0620285	-0.02065248	-0.36468702
0.05799	8.40387	0.00042044	2e-08	0.0	0.0	0.00163189	2e-08	0.0	4.2e-07	547.1254665	742.40095767	762.4167115	10.04478141	-0.02050251	-0.36463145
0.05809	8.41509	0.00042411	2e-08	0.0	0.0	0.00162821	2e-08	0.0	4.2e-07	547.36198969	742.35138135	762.34606821	10.02756028	-0.02035253	-0.36457597
0.05819	8.42629	0.00042781	2e-08	0.0	0.0	0.00162452	2e-08	0.0	4.3e-07	547.59806669	742.30189764	762.27554139	10.01036506	-0.02020254	-0.36452058
0.05829	8.43747	0.00043152	2e-08	0.0	0.0	0.0016208	2e-08	0.0	4.3e-07	547.83369829	742.25250643	762.20513086	9.99319569	-0.02005253	-0.36446529
0.05839	8.44864	0.00043524	2e-08	0.0	0.0	0.00161707	2e-08	0.0	4.4e-07	548.06888532	742.20320763	762.13483644	9.9760521	-0.01990252	-0.36441008
0.05849	8.4598	0.00043899	2e-08	0.0	0.0	0.00161332	2e-08	0.0	4.4e-07	548.30362856	742.15400114	762.06465796	9.95893422	-0.0197525	-0.36435497
0.05859	8.47095	0.00044275	2e-08	0.0	0.0	0.00160955	2e-08	0.0	4.4e-07	548.53792883	742.10488685	761.99459524	9.94184199	-0.01960247	-0.36429994
0.05869	8.48208	0.00044653	2e-08	0.0	0.0	0.00160576	2e-08	0.0	4.5e-07	548.77178694	742.05586464	761.9246481	9.92477536	-0.01945243	-0.36424501
0.05879	8.49319	0.00045033	2e-08	0.0	0.0	0.00160196	2e-08	0.0	4.5e-07	549.00520368	742.00693442	761.85481638	9.90773425	-0.01930239	-0.36419017
0.05889	8.50429	0.00045414	2e-08	0.0	0.0	0.00159814	2e-08	0.0	4.5e-07	549.23817986	741.95809606	761.78509989	9.8907186	-0.01915234	-0.36413542
0.05899	8.51538	0.00045797	2e-08	0.0	0.0	0.00159431	2e-08	0.0	4.6e-07	549.47071628	741.90934945	761.71549846	9.87372822	-0.01900191	-0.36408076
0.05909	8.52646	0.00046182	2e-08	0.0	0.0	0.00159046	2e-08	0.0	4.6e-07	549.70281372	741.860695	761.64601193	9.85676326	-0.01885173	-0.36402619
0.05919	8.53752	0.00046568	2e-08	0.0	0.0	0.00158659	2e-08	0.0	4.7e-07	549.93447298	741.81213222	761.57664011	9.83982356	-0.01870153	-0.36397171
0.05929	8.54856	0.00046956	2e-08	0.0	0.0	0.0015827	2e-08	0.0	4.7e-07	550.16569488	741.76366101	761.50738284	9.82290907	-0.01855131	-0.36391732
0.05939	8.55959	0.00047346	3e-08	0.0	0.0	0.0015788	2e-08	0.0	4.7e-07	550.3964802	741.71528126	761.43823994	9.80601971	-0.01840107	-0.36386302
0.05949	8.57061	0.00047737	3e-08	0.0	0.0	0.00157488	2e-08	0.0	4.8e-07	550.62682973	741.66699286	761.36921124	9.78915543	-0.01825081	-0.36380881
0.05959	8.58162	0.0004813	3e-08	0.0	0.0	0.00157095	2e-08	0.0	4.8e-07	550.85674428	741.61879572	761.30029657	9.77231615	-0.01810052	-0.36375469
0.05969	8.59261	0.00048525	3e-08	0.0	0.0	0.001567	2e-08	0.0	4.9e-07	551.08622463	741.57068972	761.23149575	9.75550181	-0.01795021	-0.36370066
0.05979	8.60358	0.00048921	3e-08	0.0	0.0	0.00156303	2e-08	0.0	4.9e-07	551.31527158	741.52267477	761.16280863	9.73871235	-0.01779987	-0.36364671
0.05989	8.61454	0.00049319	3e-08	0.0	0.0	0.00155905	2e-08	0.0	4.9e-07	551.54388591	741.47475075	761.09423502	9.7219477	-0.01764951	-0.36359286
0.05999	8.62549	0.00049718	3e-08	0.0	0.0	0.00155505	3e-08	0.0	5e-07	551.77206841	741.42691754	761.02577477	9.7052078	-0.01749911	-0.3635391
0.06009	8.63642	0.00050119	3e-08	0.0	0.0	0.00155104	3e-08	0.0	5e-07	551.99981988	741.37917506	760.95742769	9.68849258	-0.01734869	-0.36348542
0.06019	8.64734	0.00050521	3e-08	0.0	0.0	0.00154701	3e-08	0.0	5.1e-07	552.22714109	741.33152317	760.88919363	9.67180199	-0.01719823	-0.36343184
0.06029	8.65825	0.00050925	3e-08	0.0	0.0	0.00154296	3e-08	0.0	5.1e-07	552.45403284	741.28396178	760.82107241	9.65513594	-0.01704775	-0.36337834
0.06039	8.66914	0.00051331	3e-08	0.0	0.0	0.0015389	3e-08	0.0	5.1e-07	552.6804959	741.2364907	760.75306387	9.6384943	-0.01689745	-0.36332493
0.06049	8.68001	0.00051738	3e-08	0.0	0.0	0.00153483	3e-08	0.0	5.2e-07	552.90653103	741.1891096	760.68516783	9.62187714	-0.01674697	-0.36327161
0.06059	8.69087	0.00052147	3e-08	0.0	0.0	0.00153074	3e-08	0.0	5.2e-07	553.13213904	741.14181854	760.61738414	9.60528433	-0.01659645	-0.36321837
0.06069	8.70172	0.00052557	3e-08	0.0	0.0	0.00152663	3e-08	0.0	5.3e-07	553.35732071	741.0946174	760.54971263	9.58871582	-0.01644591	-0.36316523
0.06079	8.71255	0.00052968	3e-08	0.0	0.0	0.00152251	3e-08	0.0	5.3e-07	553.58207681	741.04750605	760.48215312	9.57217153	-0.01629534	-0.36311217
0.06089	8.72337	0.00053381	3e-08	0.0	0.0	0.00151837	3e-08	0.0	5.3e-07	553.80640812	741.00048435	760.41470546	9.5556514	-0.01614474	-0.3630592
0.06099	8.73418	0.00053796	3e-08	0.0	0.0	0.00151422	3e-08	0.0	5.4e-07	554.03031542	740.95355218	760.34736948	9.53915536	-0.01599411	-0.36300632
0.06109	8.74497	0.00054212	4e-08	0.0	0.0	0.00151006	3e-08	0.0	5.4e-07	554.25379947	740.90670939	760.28014501	9.52268334	-0.01584344	-0.36295353
0.06119	8.75574	0.00054629	4e-08	0.0	0.0	0.00150588	3e-08	0.0	5.5e-07	554.47686106	740.85995585	760.2130319	9.50623529	-0.01569274	-0.36290082
0.06129	8.7665	0.00055048	4e-08	0.0	0.0	0.00150168	3e-08	0.0	5.5e-07	554.69950096	740.81329142	760.14602997	9.48981114	-0.01554201	-0.3628482
0.06139	8.77725	0.00055468	4e-08	0.0	0.0	0.00149748	3e-08	1e-08	5.6e-07	554.92171994	740.76671595	760.07913907	9.47341081	-0.01539123	-0.36279567
0.06149	8.78798	0.0005589	4e-08	0.0	0.0	0.00149325	4e-08	1e-08	5.6e-07	555.14351877	740.72022931	760.01235903	9.45703425	-0.01524042	-0.36274323
0.06159	8.7987	0.00056313	4e-08	0.0	0.0	0.00148902	4e-08	1e-08	5.6e-07	555.36489822	740.67383135	759.94568968	9.44068139	-0.01508957	-0.36269087
0.06169	8.8094	0.00056737	4e-08	0.0	0.0	0.00148477	4e-08	1e-08	5.7e-07	555.58585905	740.62752193	759.87913088	9.42435216	-0.01493868	-0.3626386
0.06179	8.82009	0.00057163	4e-08	0.0	0.0	0.0014805	4e-08	1e-08	5.7e-07	555.80640202	740.58130076	759.81268245	9.40804639	-0.01478801	-0.36258642
0.06189	8.83077	0.0005759	4e-08	0.0	0.0	0.00147623	4e-08	1e-08	5.8e-07	556.02652789	740.53516759	759.74634423	9.3917642	-0.01463711	-0.36253432
0.06199	8.84143	0.00058018	4e-08	0.0	0.0	0.00147194	4e-08	1e-08	5.8e-07	556.24623744	740.4891224	759.68011607	9.37550543	-0.01448618	-0.36248231
0.06209	8.85207	0.00058448	4e-08	0.0	0.0	0.00146763	4e-08	1e-08	5.9e-07	556.46553142	740.44316502	759.61399781	9.35927003	-0.01433521	-0.36243038
0.06219	8.8627	0.00058879	4e-08	0.0	0.0	0.00146332	4e-08	1e-08	5.9e-07	556.6844106	740.39729528	759.54798928	9.34305792	-0.0141842	-0.36237854
0.06229	8.87332	0.00059311	4e-08	0.0	0.0	0.00145899	4e-08	1e-08	5.9e-07	556.90287573	740.35151301	759.48209033	9.32686904	-0.01403316	-0.36232679
0.06239	8.88392	0.00059745	4e-08	0.0	0.0	0.00145464	4e-08	1e-08	6e-07	557.12092757	740.30581802	759.41630079	9.31070332	-0.01388208	-0.36227512
0.06249	8.8945	0.0006018	5e-08	0.0	0.0	0.00145029	4e-08	1e-08	6e-07	557.33856689	740.26021015	759.35062051	9.2945607	-0.01373096	-0.36222354
0.06259	8.90508	0.00060616	5e-08	0.0	0.0	0.00144592	5e-08	1e-08	6.1e-07	557.55579442	740.2146892	759.28504934	9.27844111	-0.0135798	-0.36217205
0.06269	8.91563	0.00061053	5e-08	0.0	0.0	0.00144154	5e-08	1e-08	6.1e-07	557.77261094	740.169255	759.2195871	9.26234447	-0.01342859	-0.36212064
0.06279	8.92618	0.00061492	5e-08	0.0	0.0	0.00143715	5e-08	1e-08	6.2e-07	557.98901718	740.12390734	759.15423366	9.24627074	-0.01327735	-0.36206931
0.06289	8.9367	0.00061932	5e-08	0.0	0.0	0.00143275	5e-08	1e-08	6.2e-07	558.20501391	740.07864605	759.08898884	9.23021982	-0.01312606	-0.36201808
0.06299	8.94722	0.00062373	5e-08	0.0	0.0	0.00142833	5e-08	1e-08	6.2e-07	558.42060187	740.03347092	759.0238525	9.21419167	-0.01297473	-0.36196692
0.06309	8.95771	0.00062815	5e-08	0.0	0.0	0.0014239	5e-08	1e-08	6.3e-07	558.6357818	739.98838175	758.95882448	9.19818621	-0.01282335	-0.36191585
0.06319	8.9682	0.00063258	5e-08	0.0	0.0	0.00141946	5e-08	1e-08	6.3e-07	558.85055445	739.94337848	758.89390462	9.18220323	-0.01267183	-0.36186487
0.06329	8.97866	0.00063703	5e-08	0.0	0.0	0.00141501	5e-08	1e-08	6.4e-07	559.06492056	739.89846089	758.82909277	9.16624291	-0.01252033	-0.36181397
0.06339	8.98912	0.00064148	5e-08	0.0	0.0	0.00141055	5e-08	1e-08	6.4e-07	559.27888088	739.85362872	758.76438877	9.15030507	-0.01236877	-0.36176316
0.06349	8.99955	0.00064595	5e-08	0.0	0.0	0.00140608	5e-08	1e-08	6.5e-07	559.49243615	739.80888177	758.69979248	9.13438964	-0.01221716	-0.36171243
0.06359	9.00998	0.00065042	6e-08	0.0	0.0	0.00140159	6e-08	1e-08	6.5e-07	559.70558711	739.76421983	758.63530373	9.11849657	-0.01206549	-0.36166178
0.06369	9.02039	0.00065491	6e-08	0.0	0.0	0.0013971	6e-08	1e-08	6.6e-07	559.91833451	739.71964271	758.57092238	9.10262577	-0.01191377	-0.36161122
0.06379	9.03078	0.00065941	6e-08	0.0	0.0	0.00139259	6e-08	1e-08	6.6e-07	560.13067907	739.67515018	758.50664827	9.08677718	-0.01176198	-0.36156074
0.06389	9.04116	0.00066392	6e-08	0.0	0.0	0.00138808	6e-08	1e-08	6.6e-07	560.34262153	739.63074203	758.44248126	9.07095073	-0.01161013	-0.36151035
0.06399	9.05152	0.00066844	6e-08	0.0	0.0	0.00138355	6e-08	1e-08	6.7e-07	560.55416264	739.58641805	758.37842118	9.05514636	-0.01145822	-0.36146004
0.06409	9.06187	0.00067297	6e-08	0.0	0.0	0.00137901	6e-08	1e-08	6.7e-07	560.76530312	739.54217803	758.31446789	9.03936399	-0.01130625	-0.36140982
0.06419	9.0722	0.00067751	6e-08	0.0	0.0	0.00137447	6e-08	1e-08	6.8e-07	560.97604371	739.49802174	758.25062124	9.02360355	-0.01115421	-0.36135968
0.06429	9.08252	0.00068206	6e-08	0.0	0.0	0.00136991	6e-08	1e-08	6.8e-07	561.18638513	739.45394896	758.18688107	9.00786498	-0.0110021	-0.36130962
0.06439	9.09282	0.00068662	6e-08	0.0	0.0	0.00136534	7e-08	1e-08	6.9e-07	561.39632811	739.40995947	758.12324724	8.99214821	-0.01084991	-0.36125965
0.06449	9.10311	0.00069118	7e-08	0.0	0.0	0.00136077	7e-08	1e-08	6.9e-07	561.60587339	739.36605302	758.05971961	8.97645317	-0.01069766	-0.36120976
0.06459	9.11338	0.00069576	7e-08	0.0	0.0	0.00135618	7e-08	1e-08	7e-07	561.81502166	739.32222978	757.99629801	8.9607796	-0.01054508	-0.36115995
0.06469	9.12364	0.00070035	7e-08	0.0	0.0	0.00135159	7e-08	1e-08	7e-07	562.02377366	739.27848932	757.9329823	8.94512775	-0.0103926	-0.36111023
0.06479	9.13388	0.00070494	7e-08	0.0	0.0	0.00134699	7e-08	1e-08	7.1e-07	562.23213013	739.23483137	757.86977234	8.92949742	-0.01024004	-0.36106058
0.06489	9.14411	0.00070955	7e-08	0.0	0.0	0.00134238	7e-08	1e-08	7.1e-07	562.44009176	739.19125571	757.80666797	8.91388853	-0.01008738	-0.36101103
0.06499	9.15432	0.00071416	7e-08	0.0	0.0	0.00133776	7e-08	1e-08	7.2e-07	562.6476593	739.14776211	757.74366906	8.89830101	-0.00993463	-0.36096155
0.06509	9.16452	0.00071878	7e-08	0.0	0.0	0.00133313	8e-08	1e-08	7.2e-07	562.85483344	739.10435037	757.68077545	8.88273479	-0.00978178	-0.36091216
0.06519	9.1747	0.00072341	7e-08	0.0	0.0	0.00132849	8e-08	1e-08	7.2e-07	563.06161491	739.06102026	757.61798699	8.8671898	-0.00962883	-0.36086285
0.06529	9.18487	0.00072805	7e-08	0.0	0.0	0.00132385	8e-08	1e-08	7.3e-07	563.26800443	739.01777155	757.55530355	8.85166598	-0.00947577	-0.36081362
0.06539	9.19502	0.00073269	8e-08	0.0	0.0	0.0013192	8e-08	1e-08	7.3e-07	563.47400269	738.97460403	757.49272497	8.83616325	-0.00932261	-0.36076448
0.06549	9.20515	0.00073734	8e-08	0.0	0.0	0.00131454	8e-08	1e-08	7.4e-07	563.67961042	738.93151746	757.43025112	8.82068153	-0.00916933	-0.36071541
0.06559	9.21527	0.000742	8e-08	0.0	0.0	0.00130987	8e-08	1e-08	7.4e-07	563.88482832	738.88851163	757.36788184	8.80522077	-0.00901595	-0.36066643
0.06569	9.22538	0.00074667	8e-08	0.0	0.0	0.00130519	9e-08	1e-08	7.5e-07	564.08965711	738.84558631	757.305617	8.78978088	-0.00886244	-0.36061754
0.06579	9.23546	0.00075134	8e-08	0.0	0.0	0.00130051	9e-08	1e-08	7.5e-07	564.29409747	738.80274127	757.24345645	8.7743618	-0.00870882	-0.36056872
0.06589	9.24554	0.00075602	8e-08	0.0	0.0	0.00129582	9e-08	1e-08	7.6e-07	564.49815012	738.75997628	757.18140004	8.7589633	-0.00855526	-0.36051998
0.06599	9.2556	0.00076071	8e-08	0.0	0.0	0.00129113	9e-08	1e-08	7.6e-07	564.70181575	738.71729107	757.11944765	8.74358558	-0.00840144	-0.36047133
0.06609	9.26564	0.0007654	9e-08	0.0	0.0	0.00128643	9e-08	1e-08	7.7e-07	564.90509505	738.67468543	757.05759912	8.72822843	-0.0082475	-0.36042276
0.06619	9.27566	0.00077011	9e-08	0.0	0.0	0.00128172	9e-08	1e-08	7.7e-07	565.10798874	738.63215914	756.99585431	8.71289181	-0.00809344	-0.36037427
0.06629	9.28568	0.00077481	9e-08	0.0	0.0	0.001277	1e-07	1e-08	7.8e-07	565.31049751	738.58971196	756.93421309	8.69757562	-0.00793924	-0.36032586
0.06639	9.29567	0.00077952	9e-08	0.0	0.0	0.00127228	1e-07	1e-08	7.8e-07	565.51262205	738.54734367	756.87267531	8.6822798	-0.00778492	-0.36027753
0.06649	9.30565	0.00078424	9e-08	0.0	0.0	0.00126755	1e-07	1e-08	7.9e-07	565.71436305	738.50505402	756.81124083	8.66700428	-0.00763046	-0.36022929
0.06659	9.31562	0.00078897	9e-08	0.0	0.0	0.00126282	1e-07	1e-08	7.9e-07	565.91572121	738.46284279	756.74990952	8.65174898	-0.00747586	-0.36018112
0.06669	9.32556	0.0007937	9e-08	0.0	0.0	0.00125809	1e-07	2e-08	7.9e-07	566.11669721	738.42070973	756.68868123	8.63651384	-0.00732113	-0.36013304
0.06679	9.3355	0.00079843	1e-07	0.0	0.0	0.00125334	1e-07	2e-08	8e-07	566.31729174	738.37865461	756.62755582	8.62129877	-0.00716625	-0.36008503
0.06689	9.34541	0.00080317	1e-07	0.0	0.0	0.00124859	1.1e-07	2e-08	8e-07	566.51750548	738.3366772	756.56653317	8.6061037	-0.00701122	-0.36003711
0.06699	9.35532	0.00080791	1e-07	0.0	0.0	0.00124384	1.1e-07	2e-08	8.1e-07	566.71733912	738.29477725	756.50561312	8.59092857	-0.00685604	-0.35998927
0.06709	9.3652	0.00081266	1e-07	0.0	0.0	0.00123908	1.1e-07	2e-08	8.1e-07	566.91679334	738.25295452	756.44479555	8.5757733	-0.00670071	-0.3599415
0.06719	9.37507	0.00081741	1e-07	0.0	0.0	0.00123432	1.1e-07	2e-08	8.2e-07	567.11586881	738.21120879	756.38408032	8.56063781	-0.00654522	-0.35989382
0.06729	9.38492	0.00082217	1e-07	0.0	0.0	0.00122956	1.2e-07	2e-08	8.2e-07	567.31456622	738.16953989	756.32346728	8.54552183	-0.0063895	-0.35984622
0.06739	9.39476	0.00082693	1.1e-07	0.0	0.0	0.00122479	1.2e-07	2e-08	8.3e-07	567.51288621	738.12794778	756.26295632	8.53042562	-0.00623367	-0.3597987
0.06749	9.40459	0.0008317	1.1e-07	0.0	0.0	0.00122001	1.2e-07	2e-08	8.3e-07	567.71082949	738.08643205	756.20254728	8.51534897	-0.00607767	-0.35975126
0.06759	9.41439	0.00083647	1.1e-07	0.0	0.0	0.00121523	1.2e-07	2e-08	8.4e-07	567.90839671	738.04499248	756.14224004	8.50029181	-0.00592149	-0.3597039
0.06769	9.42418	0.00084124	1.1e-07	0.0	0.0	0.00121045	1.2e-07	2e-08	8.4e-07	568.10558854	738.00362883	756.08203446	8.48525404	-0.00576513	-0.35965662
0.06779	9.43396	0.00084601	1.1e-07	0.0	0.0	0.00120567	1.3e-07	2e-08	8.5e-07	568.30240566	737.96234089	756.02193042	8.47023561	-0.00560859	-0.35960942
0.06789	9.44371	0.00085079	1.1e-07	0.0	0.0	0.00120088	1.3e-07	2e-08	8.5e-07	568.49884872	737.92112843	755.96192776	8.45523643	-0.00545187	-0.35956229
0.06799	9.45346	0.00085557	1.2e-07	0.0	0.0	0.00119609	1.3e-07	2e-08	8.6e-07	568.6949184	737.87999125	755.90202637	8.44025642	-0.00529495	-0.35951525
0.06809	9.46318	0.00086036	1.2e-07	0.0	0.0	0.0011913	1.3e-07	2e-08	8.6e-07	568.89061534	737.8389291	755.84222611	8.42529553	-0.00513784	-0.35946829
0.06819	9.47289	0.00086514	1.2e-07	0.0	0.0	0.0011865	1.4e-07	2e-08	8.7e-07	569.0859402	737.79794179	755.78252685	8.41035366	-0.00498054	-0.3594214
0.06829	9.48259	0.00086993	1.2e-07	0.0	0.0	0.0011817	1.4e-07	2e-08	8.7e-07	569.28089365	737.75702908	755.72292846	8.39543074	-0.00482303	-0.3593746
0.06839	9.49227	0.00087472	1.2e-07	0.0	0.0	0.0011769	1.4e-07	2e-08	8.8e-07	569.47547634	737.71619077	755.6634308	8.3805267	-0.00466531	-0.35932787
0.06849	9.50193	0.00087952	1.2e-07	0.0	0.0	0.0011721	1.4e-07	2e-08	8.8e-07	569.66968891	737.67542665	755.60403375	8.36564145	-0.00450739	-0.35928123
0.06859	9.51157	0.00088431	1.3e-07	0.0	0.0	0.0011673	1.5e-07	2e-08	8.9e-07	569.86353202	737.63473649	755.54473718	8.35077493	-0.00434925	-0.35923466
0.06869	9.5212	0.00088911	1.3e-07	0.0	0.0	0.00116249	1.5e-07	2e-08	8.9e-07	570.05700631	737.59412003	755.48554096	8.33592683	-0.00419122	-0.35918817
0.06879	9.53082	0.0008939	1.3e-07	0.0	0.0	0.00115769	1.5e-07	2e-08	9e-07	570.25011242	737.55357701	755.42644496	8.32109745	-0.00403274	-0.35914176
0.06889	9.54041	0.0008987	1.3e-07	0.0	0.0	0.00115288	1.5e-07	2e-08	9e-07	570.442851	737.5131073	755.36744906	8.30628657	-0.00387404	-0.35909543
0.06899	9.54999	0.0009035	1.3e-07	0.0	0.0	0.00114807	1.6e-07	2e-08	9e-07	570.63522268	737.47271066	755.30855312	8.29149408	-0.00371513	-0.35904918
0.06909	9.55956	0.0009083	1.4e-07	0.0	0.0	0.00114326	1.6e-07	2e-08	9.1e-07	570.82722811	737.4323869	755.24975701	8.27671992	-0.003556	-0.359003
0.06919	9.56911	0.0009131	1.4e-07	0.0	0.0	0.00113845	1.6e-07	2e-08	9.1e-07	571.01886793	737.39213581	755.19106062	8.26196402	-0.00339665	-0.35895691
0.06929	9.57864	0.0009179	1.4e-07	0.0	0.0	0.00113364	1.6e-07	2e-08	9.2e-07	571.21014276	737.35195717	755.13246381	8.24722628	-0.00323707	-0.35891089
0.06939	9.58815	0.0009227	1.4e-07	0.0	0.0	0.00112883	1.7e-07	2e-08	9.2e-07	571.40105323	737.31185079	755.07396647	8.23250663	-0.00307726	-0.35886495
0.06949	9.59765	0.0009275	1.4e-07	0.0	0.0	0.00112402	1.7e-07	3e-08	9.3e-07	571.59159998	737.27181645	755.01556846	8.217805	-0.00291722	-0.35881909
0.06959	9.60713	0.0009323	1.5e-07	0.0	0.0	0.00111921	1.7e-07	3e-08	9.3e-07	571.78178363	737.23185396	754.95726966	8.2031213	-0.00275694	-0.3587733
0.06969	9.6166	0.0009371	1.5e-07	0.0	0.0	0.0011144	1.8e-07	3e-08	9.4e-07	571.9716048	737.19196311	754.89906994	8.18845546	-0.00259642	-0.3587276
0.06979	9.62605	0.0009419	1.5e-07	0.0	0.0	0.00110959	1.8e-07	3e-08	9.4e-07	572.16106412	737.15214371	754.84096919	8.1738074	-0.00243566	-0.35868197
0.06989	9.63548	0.0009467	1.5e-07	0.0	0.0	0.00110478	1.8e-07	3e-08	9.5e-07	572.35016221	737.11239556	754.78296728	8.15917703	-0.00227466	-0.35863642
0.06999	9.6449	0.00095149	1.6e-07	0.0	0.0	0.00109997	1.8e-07	3e-08	9.5e-07	572.53889967	737.07271846	754.72506409	8.14456428	-0.00211341	-0.35859094
0.07009	9.6543	0.00095629	1.6e-07	0.0	0.0	0.00109517	1.9e-07	3e-08	9.6e-07	572.72727713	737.03311247	754.66725949	8.12996869	-0.00195184	-0.35854555
0.07019	9.66368	0.00096108	1.6e-07	0.0	0.0	0.00109036	1.9e-07	3e-08	9.6e-07	572.91529519	736.99357736	754.60955337	8.11539082	-0.00179006	-0.35850023
0.07029	9.67305	0.00096588	1.6e-07	0.0	0.0	0.00108556	1.9e-07	3e-08	9.7e-07	573.10295445	736.95411285	754.55194561	8.10083031	-0.00162802	-0.35845499
0.07039	9.68239	0.00097067	1.6e-07	0.0	0.0	0.00108076	2e-07	3e-08	9.7e-07	573.29025554	736.91471877	754.49443608	8.08628709	-0.00146571	-0.35840983
0.07049	9.69173	0.00097545	1.7e-07	0.0	0.0	0.00107596	2e-07	3e-08	9.8e-07	573.47719906	736.87539497	754.43702466	8.07176106	-0.00130313	-0.35836474
0.07059	9.70104	0.00098024	1.7e-07	0.0	0.0	0.00107116	2e-07	3e-08	9.8e-07	573.66378559	736.83614128	754.37971124	8.05725214	-0.00114028	-0.35831973
0.07069	9.71034	0.00098502	1.7e-07	0.0	0.0	0.00106637	2.1e-07	3e-08	9.9e-07	573.85001575	736.79695754	754.3224957	8.04276026	-0.00097716	-0.3582748
0.07079	9.71962	0.00098981	1.7e-07	0.0	0.0	0.00106157	2.1e-07	3e-08	9.9e-07	574.03589013	736.75784359	754.26537791	8.02828533	-0.00081375	-0.35822994
0.07089	9.72889	0.00099458	1.8e-07	0.0	0.0	0.00105678	2.1e-07	3e-08	1e-06	574.22140932	736.7187993	754.20835777	8.01382727	-0.00065006	-0.35818516
0.07099	9.73814	0.00099936	1.8e-07	0.0	0.0	0.001052	2.2e-07	3e-08	1e-06	574.40657392	736.67982451	754.15143515	7.99938599	-0.00048609	-0.35814046
0.07109	9.74737	0.00100413	1.8e-07	0.0	0.0	0.00104721	2.2e-07	3e-08	1.01e-06	574.5913845	736.64091907	754.09460994	7.98496141	-0.00032182	-0.35809583
0.07119	9.75659	0.0010089	1.8e-07	0.0	0.0	0.00104243	2.3e-07	3e-08	1.01e-06	574.77584167	736.60208286	754.03788202	7.97055345	-0.00015726	-0.35805128
0.07129	9.76578	0.00101366	1.9e-07	0.0	0.0	0.00103766	2.3e-07	3e-08	1.02e-06	574.95994599	736.56331575	753.98125128	7.95616202	7.6e-06	-0.35800681
0.07139	9.77496	0.00101843	1.9e-07	0.0	0.0	0.00103288	2.3e-07	3e-08	1.02e-06	575.14369806	736.52461759	753.9247176	7.94178702	0.00017274	-0.35796241
0.07149	9.78413	0.00102318	1.9e-07	0.0	0.0	0.00102812	2.4e-07	4e-08	1.02e-06	575.32709843	736.48598815	753.86828087	7.92742796	0.00033786	-0.35791809
0.07159	9.79327	0.00102793	1.9e-07	0.0	0.0	0.00102335	2.4e-07	4e-08	1.03e-06	575.5101477	736.44742738	753.81194098	7.91308549	0.00050353	-0.35787384
0.07169	9.8024	0.00103268	2e-07	0.0	0.0	0.00101859	2.4e-07	4e-08	1.03e-06	575.69284643	736.40893516	753.7556978	7.89875921	0.0006695	-0.35782967
0.07179	9.81152	0.00103743	2e-07	0.0	0.0	0.00101383	2.5e-07	4e-08	1.04e-06	575.87519519	736.37051139	753.69955124	7.88444901	0.00083577	-0.35778558
0.07189	9.82061	0.00104217	2e-07	0.0	0.0	0.00100908	2.5e-07	4e-08	1.04e-06	576.05719455	736.33215595	753.64350118	7.87015482	0.00100235	-0.35774156
0.07199	9.82969	0.0010469	2e-07	0.0	0.0	0.00100434	2.6e-07	4e-08	1.05e-06	576.23884507	736.29386873	753.58754751	7.85587654	0.00116922	-0.35769762
0.07209	9.83875	0.00105163	2.1e-07	0.0	0.0	0.0009996	2.6e-07	4e-08	1.05e-06	576.42014731	736.25564963	753.53169011	7.8416141	0.00133641	-0.35765375
0.07219	9.84779	0.00105635	2.1e-07	0.0	0.0	0.00099486	2.6e-07	4e-08	1.06e-06	576.60110183	736.21749856	753.47592887	7.8273674	0.00150391	-0.35760996
0.07229	9.85682	0.00106107	2.1e-07	0.0	0.0	0.00099013	2.7e-07	4e-08	1.06e-06	576.78170918	736.17941542	753.4202637	7.81313635	0.00167172	-0.35756624
0.07239	9.86583	0.00106579	2.2e-07	0.0	0.0	0.0009854	2.7e-07	4e-08	1.07e-06	576.96196992	736.14140013	753.36469447	7.79892087	0.00183985	-0.3575226
0.07249	9.87482	0.00107049	2.2e-07	0.0	0.0	0.00098068	2.8e-07	4e-08	1.07e-06	577.1418846	736.1034526	753.30922108	7.78472087	0.00200829	-0.35747904
0.07259	9.88379	0.00107519	2.2e-07	0.0	0.0	0.00097597	2.8e-07	4e-08	1.08e-06	577.32145376	736.06557275	753.25384342	7.77053625	0.00217706	-0.35743555
0.07269	9.89275	0.00107989	2.2e-07	0.0	0.0	0.00097126	2.9e-07	4e-08	1.08e-06	577.50067794	736.02776052	753.19856139	7.75636694	0.00234615	-0.35739214
0.07279	9.90169	0.00108458	2.3e-07	0.0	0.0	0.00096656	2.9e-07	4e-08	1.09e-06	577.67955768	735.99001588	753.14337487	7.74221232	0.00251562	-0.3573488
0.07289	9.91061	0.00108926	2.3e-07	0.0	0.0	0.00096187	2.9e-07	4e-08	1.09e-06	577.85809353	735.95233905	753.08828377	7.72807317	0.00268538	-0.35730553
0.07299	9.91951	0.00109393	2.3e-07	0.0	0.0	0.00095718	3e-07	5e-08	1.1e-06	578.036286	735.91472977	753.03328798	7.71394903	0.00285548	-0.35726234
0.07309	9.9284	0.0010986	2.4e-07	0.0	0.0	0.0009525	3e-07	5e-08	1.1e-06	578.21413565	735.877188	752.97838739	7.69983981	0.00302591	-0.35721923
0.07319	9.93727	0.00110326	2.4e-07	0.0	0.0	0.00094783	3.1e-07	5e-08	1.1e-06	578.39164298	735.83971371	752.92358191	7.68574541	0.00319667	-0.35717619
0.07329	9.94612	0.00110791	2.4e-07	0.0	0.0	0.00094316	3.1e-07	5e-08	1.11e-06	578.56880854	735.80230688	752.86887141	7.67166574	0.00336778	-0.35713322
0.07339	9.95495	0.00111256	2.5e-07	0.0	0.0	0.0009385	3.2e-07	5e-08	1.11e-06	578.74563284	735.7649675	752.81425581	7.65760071	0.00353923	-0.35709033
0.07349	9.96377	0.0011172	2.5e-07	0.0	0.0	0.00093385	3.2e-07	5e-08	1.12e-06	578.92211639	735.72769557	752.759735	7.64355022	0.00371102	-0.35704751
0.07359	9.97257	0.00112183	2.5e-07	0.0	0.0	0.0009292	3.3e-07	5e-08	1.12e-06	579.09825973	735.69049108	752.70530888	7.62951418	0.00388316	-0.35700477
0.07369	9.98135	0.00112645	2.6e-07	0.0	0.0	0.00092457	3.3e-07	5e-08	1.13e-06	579.27406335	735.65335404	752.65097735	7.6154925	0.00405566	-0.3569621
0.07379	9.99011	0.00113107	2.6e-07	0.0	0.0	0.00091994	3.4e-07	5e-08	1.13e-06	579.44952776	735.61628448	752.59674031	7.60148507	0.0042285	-0.35691951
0.07389	9.99886	0.00113567	2.6e-07	0.0	0.0	0.00091532	3.4e-07	5e-08	1.14e-06	579.62465348	735.57928242	752.54259765	7.58749182	0.0044017	-0.35687699
0.07399	10.00758	0.00114027	2.7e-07	0.0	0.0	0.00091071	3.5e-07	5e-08	1.14e-06	579.79944101	735.5423479	752.48854928	7.57351263	0.00457526	-0.35683454
0.07409	10.01629	0.00114486	2.7e-07	0.0	0.0	0.0009061	3.5e-07	5e-08	1.15e-06	579.97389084	735.50548094	752.43459511	7.55954742	0.00474917	-0.35679217
0.07419	10.02498	0.00114944	2.7e-07	0.0	0.0	0.00090151	3.6e-07	5e-08	1.15e-06	580.14800347	735.46868155	752.38073503	7.54559533	0.00492312	-0.35674987
0.07429	10.03365	0.00115401	2.8e-07	0.0	0.0	0.00089692	3.6e-07	5e-08	1.16e-06	580.3217794	735.43194968	752.32696895	7.53165755	0.00509765	-0.35670765
0.07439	10.04231	0.00115858	2.8e-07	0.0	0.0	0.00089235	3.7e-07	6e-08	1.16e-06	580.4952191	735.39528549	752.27329677	7.51773343	0.00527254	-0.3566655
0.07449	10.05095	0.00116313	2.8e-07	0.0	0.0	0.00088778	3.7e-07	6e-08	1.17e-06	580.66832308	735.35868905	752.21971841	7.50382285	0.00544779	-0.35662342
0.07459	10.05957	0.00116767	2.9e-07	0.0	0.0	0.00088322	3.8e-07	6e-08	1.17e-06	580.84109182	735.32216044	752.16623375	7.48992573	0.00562338	-0.35658142
0.07469	10.06817	0.00117221	2.9e-07	0.0	0.0	0.00087867	3.8e-07	6e-08	1.17e-06	581.01352578	735.28569973	752.11284271	7.47604196	0.00579933	-0.35653949
0.07479	10.07675	0.00117673	2.9e-07	0.0	0.0	0.00087413	3.9e-07	6e-08	1.18e-06	581.18562546	735.24930701	752.05954519	7.46217144	0.00597563	-0.35649763
0.07489	10.08531	0.00118125	3e-07	0.0	0.0	0.0008696	3.9e-07	6e-08	1.18e-06	581.35739132	735.2129824	752.00634111	7.44831406	0.00615229	-0.35645585
0.07499	10.09386	0.00118575	3e-07	0.0	0.0	0.00086509	4e-07	6e-08	1.19e-06	581.52882384	735.17672598	751.95323036	7.43446974	0.00632931	-0.35641414
0.07509	10.10239	0.00119025	3e-07	0.0	0.0	0.00086058	4.1e-07	6e-08	1.19e-06	581.69992347	735.14053788	751.90021286	7.42063836	0.00650668	-0.3563725
0.07519	10.11089	0.00119473	3.1e-07	0.0	0.0	0.00085608	4.1e-07	6e-08	1.2e-06	581.87069069	735.10441822	751.84728852	7.40681982	0.00668441	-0.35633094
0.07529	10.11939	0.0011992	3.1e-07	0.0	0.0	0.00085159	4.2e-07	6e-08	1.2e-06	582.04112595	735.06836714	751.79445725	7.39301402	0.0068625	-0.35628945
0.07539	10.12786	0.00120366	3.1e-07	0.0	0.0	0.00084711	4.2e-07	6e-08	1.21e-06	582.21122971	735.03238477	751.74171895	7.37922086	0.00704095	-0.35624803
0.07549	10.13631	0.00120812	3.2e-07	0.0	0.0	0.00084264	4.3e-07	7e-08	1.21e-06	582.38100241	734.99647128	751.68907355	7.36544023	0.00721976	-0.35620669
0.07559	10.14475	0.00121256	3.2e-07	0.0	0.0	0.00083819	4.3e-07	7e-08	1.21e-06	582.55044452	734.96062686	751.63652094	7.35167118	0.00739886	-0.35616542
0.07569	10.15316	0.00121699	3.3e-07	0.0	0.0	0.00083374	4.4e-07	7e-08	1.22e-06	582.71955647	734.92485172	751.58406106	7.33791504	0.00757836	-0.35612422
0.07579	10.16156	0.00122141	3.3e-07	0.0	0.0	0.00082931	4.5e-07	7e-08	1.22e-06	582.88833871	734.88914599	751.53169381	7.32417108	0.00775823	-0.3560831
0.07589	10.16994	0.00122581	3.3e-07	0.0	0.0	0.00082489	4.5e-07	7e-08	1.23e-06	583.05679167	734.85350987	751.4794191	7.3104392	0.00793845	-0.35604204
0.07599	10.1783	0.00123021	3.4e-07	0.0	0.0	0.00082048	4.6e-07	7e-08	1.23e-06	583.22491579	734.81794355	751.42723684	7.29671927	0.00811903	-0.35600106
0.07609	10.18665	0.00123459	3.4e-07	0.0	0.0	0.00081608	4.7e-07	7e-08	1.24e-06	583.3927115	734.78244726	751.37514697	7.28301119	0.00829996	-0.35596015
0.07619	10.19497	0.00123896	3.5e-07	0.0	0.0	0.00081169	4.7e-07	7e-08	1.24e-06	583.56017923	734.74702121	751.32314939	7.26931486	0.00848126	-0.35591932
0.07629	10.20327	0.00124332	3.5e-07	0.0	0.0	0.00080731	4.8e-07	7e-08	1.25e-06	583.7273194	734.71166564	751.27124401	7.25563015	0.00866291	-0.35587856
0.07639	10.21156	0.00124767	3.5e-07	0.0	0.0	0.00080295	4.9e-07	7e-08	1.25e-06	583.89413243	734.6763808	751.21943077	7.24195697	0.00884491	-0.35583787
0.07649	10.21983	0.00125201	3.6e-07	0.0	0.0	0.0007986	4.9e-07	7e-08	1.25e-06	584.06061874	734.64116693	751.16770957	7.22829518	0.00902728	-0.35579725
0.07659	10.22808	0.00125633	3.6e-07	0.0	0.0	0.00079426	5e-07	8e-08	1.26e-06	584.22677874	734.6060243	751.11608034	7.21464469	0.00921	-0.3557567
0.07669	10.23631	0.00126064	3.7e-07	0.0	0.0	0.00078993	5e-07	8e-08	1.26e-06	584.39261285	734.57095319	751.06454299	7.20100539	0.00939307	-0.35571623
0.07679	10.24452	0.00126494	3.7e-07	0.0	0.0	0.00078562	5.1e-07	8e-08	1.27e-06	584.55812145	734.53595389	751.01309746	7.18737715	0.0095765	-0.35567583
0.07689	10.25271	0.00126923	3.7e-07	0.0	0.0	0.00078131	5.2e-07	8e-08	1.27e-06	584.72330497	734.50102669	750.96174365	7.17375986	0.00976028	-0.3556355
0.07699	10.26088	0.0012735	3.8e-07	0.0	0.0	0.00077702	5.3e-07	8e-08	1.28e-06	584.88816377	734.4661719	750.91048151	7.16015191	0.00994428	-0.35559524
0.07709	10.26903	0.00127776	3.8e-07	0.0	0.0	0.00077275	5.3e-07	8e-08	1.28e-06	585.05269828	734.43138983	750.85931095	7.14655575	0.01012873	-0.35555505
0.07719	10.27717	0.00128201	3.9e-07	0.0	0.0	0.00076849	5.4e-07	8e-08	1.28e-06	585.21690886	734.39668083	750.80823189	7.13297013	0.01031352	-0.35551494
0.07729	10.28528	0.00128624	3.9e-07	0.0	1e-08	0.00076424	5.5e-07	8e-08	1.29e-06	585.38079592	734.36204523	750.75724427	7.11939494	0.01049866	-0.3554749
0.07739	10.29338	0.00129046	4e-07	0.0	1e-08	0.00076	5.5e-07	8e-08	1.29e-06	585.54435982	734.32748339	750.706348	7.10583004	0.01068415	-0.35543493
0.07749	10.30145	0.00129467	4e-07	0.0	1e-08	0.00075577	5.6e-07	9e-08	1.3e-06	585.70760096	734.29299567	750.65554302	7.09227532	0.01086997	-0.35539503
0.07759	10.30951	0.00129886	4e-07	0.0	1e-08	0.00075156	5.7e-07	9e-08	1.3e-06	585.8705197	734.25858246	750.60482926	7.07873066	0.01105613	-0.3553552
0.07769	10.31755	0.00130304	4.1e-07	0.0	1e-08	0.00074737	5.8e-07	9e-08	1.31e-06	586.03311641	734.22424413	750.55420663	7.06519592	0.01124263	-0.35531545
0.07779	10.32557	0.0013072	4.1e-07	0.0	1e-08	0.00074319	5.8e-07	9e-08	1.31e-06	586.19539147	734.1899811	750.50367508	7.051671	0.01142947	-0.35527576
0.07789	10.33357	0.00131135	4.2e-07	0.0	1e-08	0.00073902	5.9e-07	9e-08	1.31e-06	586.35734522	734.15579377	750.45323454	7.03815575	0.01161664	-0.35523615
0.07799	10.34155	0.00131549	4.2e-07	0.0	1e-08	0.00073486	6e-07	9e-08	1.32e-06	586.51897804	734.12168258	750.40288492	7.02465005	0.01180415	-0.35519661
0.07809	10.34951	0.00131962	4.3e-07	0.0	1e-08	0.00073072	6.1e-07	9e-08	1.32e-06	586.68029026	734.08764796	750.35262618	7.01115378	0.01199199	-0.35515714
0.07819	10.35745	0.00132372	4.3e-07	0.0	1e-08	0.00072659	6.1e-07	9e-08	1.33e-06	586.84128225	734.05369035	750.30245824	6.99766681	0.01218015	-0.35511774
0.07829	10.36537	0.00132782	4.4e-07	0.0	1e-08	0.00072248	6.2e-07	1e-07	1.33e-06	587.00195435	734.01981024	750.25238103	6.98418796	0.01236855	-0.35507842
0.07839	10.37327	0.0013319	4.4e-07	0.0	1e-08	0.00071838	6.3e-07	1e-07	1.33e-06	587.16230688	733.98600799	750.20239451	6.97071819	0.01255728	-0.35503916
0.07849	10.38115	0.00133596	4.5e-07	0.0	1e-08	0.0007143	6.4e-07	1e-07	1.34e-06	587.32234019	733.95228417	750.1524986	6.95725776	0.01274637	-0.35499998
0.07859	10.38901	0.00134002	4.5e-07	0.0	1e-08	0.00071023	6.4e-07	1e-07	1.34e-06	587.48205461	733.91863926	750.10269324	6.94380602	0.01293577	-0.35496086
0.07869	10.39685	0.00134405	4.5e-07	0.0	1e-08	0.00070618	6.5e-07	1e-07	1.35e-06	587.64145047	733.88507379	750.05297837	6.93036285	0.01312548	-0.35492182
0.07879	10.40467	0.00134807	4.6e-07	0.0	1e-08	0.00070214	6.6e-07	1e-07	1.35e-06	587.8005281	733.85158827	750.00335393	6.9169281	0.0133155	-0.35488285
0.07889	10.41247	0.00135208	4.6e-07	0.0	1e-08	0.00069811	6.7e-07	1e-07	1.35e-06	587.95928782	733.81818324	749.95381985	6.90350163	0.01350581	-0.35484395
0.07899	10.42026	0.00135607	4.7e-07	0.0	1e-08	0.0006941	6.8e-07	1e-07	1.36e-06	588.11772993	733.78485926	749.90437608	6.8900833	0.01369643	-0.35480512
0.07909	10.42802	0.00136005	4.7e-07	0.0	1e-08	0.00069011	6.8e-07	1.1e-07	1.36e-06	588.27585476	733.75161687	749.85502257	6.87667298	0.01388735	-0.35476636
0.07919	10.43576	0.00136401	4.8e-07	0.0	1e-08	0.00068613	6.9e-07	1.1e-07	1.37e-06	588.43366261	733.71845667	749.80575925	6.86327051	0.01407855	-0.35472767
0.07929	10.44348	0.00136795	4.8e-07	0.0	1e-08	0.00068217	7e-07	1.1e-07	1.37e-06	588.59115377	733.68537924	749.75658607	6.84987575	0.01427005	-0.35468905
0.07939	10.45118	0.00137188	4.9e-07	0.0	1e-08	0.00067822	7.1e-07	1.1e-07	1.37e-06	588.74832855	733.65238518	749.70750297	6.83648857	0.01446183	-0.35465051
0.07949	10.45886	0.0013758	4.9e-07	0.0	1e-08	0.00067428	7.2e-07	1.1e-07	1.38e-06	588.90518725	733.61947511	749.65850991	6.82310881	0.01465389	-0.35461203
0.07959	10.46653	0.0013797	5e-07	0.0	1e-08	0.00067036	7.3e-07	1.1e-07	1.38e-06	589.06173014	733.58664966	749.60960683	6.80973634	0.01484623	-0.35457363
0.07969	10.47417	0.00138358	5e-07	0.0	1e-08	0.00066646	7.4e-07	1.1e-07	1.39e-06	589.21795752	733.55390947	749.56079368	6.79636885	0.01503877	-0.35453529
0.07979	10.48179	0.00138745	5.1e-07	0.0	1e-08	0.00066258	7.4e-07	1.1e-07	1.39e-06	589.37386963	733.52125515	749.51207042	6.78300982	0.01523162	-0.35449703
0.07989	10.48939	0.0013913	5.1e-07	0.0	1e-08	0.0006587	7.5e-07	1.2e-07	1.39e-06	589.52946677	733.48868741	749.46343699	6.76965753	0.01542474	-0.35445884
0.07999	10.49697	0.00139513	5.2e-07	0.0	1e-08	0.00065485	7.6e-07	1.2e-07	1.4e-06	589.68474921	733.45620694	749.41489335	6.75631181	0.01561812	-0.35442071
0.08009	10.50453	0.00139895	5.2e-07	0.0	1e-08	0.00065101	7.7e-07	1.2e-07	1.4e-06	589.83971722	733.42381442	749.36643945	6.74297251	0.01581175	-0.35438266
0.08019	10.51206	0.00140276	5.3e-07	0.0	1e-08	0.00064719	7.8e-07	1.2e-07	1.41e-06	589.99437104	733.39151058	749.31807525	6.72963947	0.01600562	-0.35434468
0.08029	10.51958	0.00140655	5.3e-07	0.0	1e-08	0.00064338	7.9e-07	1.2e-07	1.41e-06	590.14871095	733.35929614	749.26980069	6.71631252	0.01619974	-0.35430677
0.08039	10.52708	0.00141032	5.4e-07	0.0	1e-08	0.00063959	8e-07	1.2e-07	1.41e-06	590.30273719	733.32717184	749.22161574	6.70299151	0.01639409	-0.35426893
0.08049	10.53455	0.00141407	5.5e-07	0.0	1e-08	0.00063581	8.1e-07	1.2e-07	1.42e-06	590.45645001	733.29513843	749.17352035	6.68967628	0.01658868	-0.35423116
0.08059	10.54201	0.00141781	5.5e-07	0.0	1e-08	0.00063206	8.2e-07	1.3e-07	1.42e-06	590.60984964	733.2631967	749.12551449	6.67636665	0.01678349	-0.35419346
0.08069	10.54945	0.00142153	5.6e-07	0.0	1e-08	0.00062831	8.3e-07	1.3e-07	1.42e-06	590.76293632	733.23134741	749.07759812	6.66306246	0.01697852	-0.35415583
0.08079	10.55686	0.00142524	5.6e-07	0.0	1e-08	0.00062459	8.4e-07	1.3e-07	1.43e-06	590.91571029	733.19959137	749.02977118	6.64976354	0.01717377	-0.35411827
0.08089	10.56425	0.00142893	5.7e-07	0.0	1e-08	0.00062088	8.5e-07	1.3e-07	1.43e-06	591.06817177	733.16792941	748.98203366	6.63646973	0.01736923	-0.35408078
0.08099	10.57162	0.0014326	5.7e-07	0.0	1e-08	0.00061718	8.6e-07	1.3e-07	1.44e-06	591.22032098	733.13636233	748.93438551	6.62318085	0.01756489	-0.35404336
0.08109	10.57898	0.00143626	5.8e-07	0.0	1e-08	0.00061351	8.7e-07	1.3e-07	1.44e-06	591.37215812	733.10489101	748.88682671	6.60989364	0.01776075	-0.35400601
0.08119	10.5863	0.0014399	5.8e-07	0.0	1e-08	0.00060985	8.8e-07	1.4e-07	1.44e-06	591.52368338	733.07351629	748.83935722	6.59661318	0.0179568	-0.35396873
0.08129	10.59361	0.00144352	5.9e-07	0.0	1e-08	0.00060621	8.9e-07	1.4e-07	1.45e-06	591.674897	733.04223906	748.79197701	6.58333699	0.01815304	-0.35393152
0.08139	10.6009	0.00144712	5.9e-07	0.0	1e-08	0.00060258	9e-07	1.4e-07	1.45e-06	591.82579916	733.0110602	748.74468605	6.5700649	0.01834945	-0.35389438
0.08149	10.60817	0.00145071	6e-07	0.0	1e-08	0.00059897	9.1e-07	1.4e-07	1.45e-06	591.97639006	732.97998062	748.69748431	6.55679671	0.01854604	-0.35385732
0.08159	10.61541	0.00145428	6.1e-07	0.0	1e-08	0.00059538	9.2e-07	1.4e-07	1.46e-06	592.1266699	732.94900125	748.65037176	6.54353224	0.0187428	-0.35382032
0.08169	10.62264	0.00145784	6.1e-07	0.0	1e-08	0.0005918	9.3e-07	1.4e-07	1.46e-06	592.27663885	732.91812301	748.60334838	6.5302713	0.01893972	-0.35378339
0.08179	10.62984	0.00146138	6.2e-07	0.0	1e-08	0.00058824	9.4e-07	1.4e-07	1.46e-06	592.42629709	732.88734686	748.55641414	6.51701369	0.01913679	-0.35374653
0.08189	10.63702	0.0014649	6.2e-07	0.0	1e-08	0.0005847	9.5e-07	1.5e-07	1.47e-06	592.5756448	732.85667379	748.50956901	6.50375922	0.01933401	-0.35370974
0.08199	10.64418	0.0014684	6.3e-07	0.0	1e-08	0.00058118	9.6e-07	1.5e-07	1.47e-06	592.72468215	732.82610476	748.46281297	6.4905077	0.01953138	-0.35367302
0.08209	10.65131	0.00147189	6.3e-07	0.0	1e-08	0.00057767	9.7e-07	1.5e-07	1.48e-06	592.87340928	732.79564079	748.41614601	6.47725894	0.01972887	-0.35363637
0.08219	10.65843	0.00147535	6.4e-07	0.0	1e-08	0.00057418	9.8e-07	1.5e-07	1.48e-06	593.02182637	732.76528288	748.36956811	6.46401272	0.01992649	-0.3535998
0.08229	10.66552	0.00147881	6.5e-07	0.0	1e-08	0.00057071	9.9e-07	1.5e-07	1.48e-06	593.16993356	732.73503209	748.32307924	6.45076885	0.02012423	-0.35356329
0.08239	10.6726	0.00148224	6.5e-07	0.0	1e-08	0.00056725	1e-06	1.5e-07	1.49e-06	593.317731	732.70488946	748.27667938	6.43752714	0.02032208	-0.35352685
0.08249	10.67965	0.00148566	6.6e-07	0.0	1e-08	0.00056381	1.01e-06	1.6e-07	1.49e-06	593.46521877	732.67485609	748.23036855	6.42428276	0.02052007	-0.35349048
0.08259	10.68667	0.00148906	6.6e-07	0.0	1e-08	0.00056039	1.02e-06	1.6e-07	1.49e-06	593.61239702	732.64493308	748.18414673	6.41104336	0.02071814	-0.35345418
0.08269	10.69368	0.00149244	6.7e-07	0.0	1e-08	0.00055699	1.03e-06	1.6e-07	1.5e-06	593.75926589	732.6151215	748.13801389	6.39780531	0.02091629	-0.35341795
0.08279	10.70066	0.0014958	6.7e-07	0.0	1e-08	0.0005536	1.04e-06	1.6e-07	1.5e-06	593.9058255	732.58542249	748.09197004	6.38456837	0.02111453	-0.35338179
0.08289	10.70763	0.00149915	6.8e-07	0.0	1e-08	0.00055023	1.05e-06	1.6e-07	1.5e-06	594.05207596	732.55583717	748.04601515	6.37133232	0.02131284	-0.3533457
0.08299	10.71457	0.00150248	6.9e-07	0.0	1e-08	0.00054688	1.06e-06	1.6e-07	1.51e-06	594.19801739	732.5263667	748.00014923	6.35809693	0.02151123	-0.35330968
0.08309	10.72148	0.00150579	6.9e-07	0.0	1e-08	0.00054354	1.07e-06	1.7e-07	1.51e-06	594.34364988	732.49701227	747.95437226	6.34486197	0.02170967	-0.35327373
0.08319	10.72838	0.00150908	7e-07	0.0	1e-08	0.00054023	1.09e-06	1.7e-07	1.51e-06	594.48897353	732.46777505	747.90868426	6.33162721	0.02190816	-0.35323785
0.08329	10.73525	0.00151236	7.1e-07	0.0	1e-08	0.00053693	1.1e-06	1.7e-07	1.52e-06	594.63398842	732.43865627	747.8630852	6.31839241	0.0221067	-0.35320204
0.08339	10.7421	0.00151562	7.1e-07	0.0	1e-08	0.00053365	1.11e-06	1.7e-07	1.52e-06	594.77869464	732.40965714	747.8175751	6.30515735	0.02230527	-0.3531663
0.08349	10.74893	0.00151886	7.2e-07	0.0	1e-08	0.00053038	1.12e-06	1.7e-07	1.52e-06	594.92309226	732.38077892	747.77215396	6.29192178	0.02250387	-0.35313063
0.08359	10.75574	0.00152209	7.2e-07	0.0	1e-08	0.00052714	1.13e-06	1.8e-07	1.53e-06	595.06718135	732.35202286	747.72682178	6.27868546	0.02270249	-0.35309503
0.08369	10.76252	0.00152529	7.3e-07	0.0	1e-08	0.00052391	1.14e-06	1.8e-07	1.53e-06	595.21096199	732.32339024	747.68157856	6.26544815	0.02290111	-0.3530595
0.08379	10.76928	0.00152848	7.4e-07	0.0	1e-08	0.0005207	1.15e-06	1.8e-07	1.53e-06	595.35443422	732.29488237	747.63642432	6.2522096	0.02309974	-0.35302404
0.08389	10.77602	0.00153165	7.4e-07	0.0	1e-08	0.0005175	1.17e-06	1.8e-07	1.54e-06	595.49759799	732.26650068	747.59135909	6.23896259	0.02329845	-0.35298865
0.08399	10.78273	0.0015348	7.5e-07	0.0	1e-08	0.00051433	1.18e-06	1.8e-07	1.54e-06	595.6404534	732.23824645	747.54638287	6.22571882	0.02349708	-0.35295333
0.08409	10.78942	0.00153794	7.5e-07	0.0	1e-08	0.00051117	1.19e-06	1.8e-07	1.54e-06	595.78300049	732.21012103	747.50149567	6.21247278	0.02369568	-0.35291808
0.08419	10.79609	0.00154105	7.6e-07	0.0	1e-08	0.00050803	1.2e-06	1.9e-07	1.54e-06	595.92523929	732.18212578	747.45669751	6.19922419	0.02389426	-0.3528829
0.08429	10.80274	0.00154415	7.7e-07	0.0	1e-08	0.00050491	1.21e-06	1.9e-07	1.55e-06	596.06716982	732.15426212	747.41198839	6.18597277	0.0240928	-0.35284779
0.08439	10.80936	0.00154723	7.7e-07	0.0	1e-08	0.0005018	1.23e-06	1.9e-07	1.55e-06	596.20879208	732.12653146	747.36736835	6.17271825	0.02429128	-0.35281275
0.08449	10.81596	0.0015503	7.8e-07	0.0	1e-08	0.00049872	1.24e-06	1.9e-07	1.55e-06	596.35010609	732.09893525	747.3228374	6.15946034	0.02448971	-0.35277778
0.08459	10.82253	0.00155334	7.9e-07	0.0	1e-08	0.00049565	1.25e-06	1.9e-07	1.56e-06	596.49111184	732.07147493	747.27839557	6.14619875	0.02468808	-0.35274287
0.08469	10.82909	0.00155637	7.9e-07	0.0	1e-08	0.0004926	1.26e-06	2e-07	1.56e-06	596.63180932	732.04415199	747.23404289	6.13293319	0.02488636	-0.35270804
0.08479	10.83562	0.00155938	8e-07	0.0	1e-08	0.00048956	1.27e-06	2e-07	1.56e-06	596.77219851	732.01696793	747.18977937	6.11966338	0.02508456	-0.35267328
0.08489	10.84212	0.00156237	8.1e-07	0.0	1e-08	0.00048655	1.29e-06	2e-07	1.57e-06	596.91227938	731.98992426	747.14560506	6.10638901	0.02528267	-0.35263859
0.08499	10.8486	0.00156534	8.1e-07	0.0	1e-08	0.00048355	1.3e-06	2e-07	1.57e-06	597.05205191	731.96302252	747.10151998	6.09310979	0.02548067	-0.35260397
0.08509	10.85506	0.0015683	8.2e-07	0.0	1e-08	0.00048057	1.31e-06	2e-07	1.57e-06	597.19151605	731.93626428	747.05752417	6.07982541	0.02567856	-0.35256942
0.08519	10.8615	0.00157124	8.3e-07	0.0	1e-08	0.00047761	1.32e-06	2.1e-07	1.58e-06	597.33067175	731.90965111	747.01361767	6.06652829	0.02587643	-0.35253494
0.08529	10.86791	0.00157416	8.3e-07	0.0	1e-08	0.00047466	1.34e-06	2.1e-07	1.58e-06	597.46951879	731.88318483	746.96980056	6.05323034	0.02607409	-0.35250053
0.08539	10.8743	0.00157706	8.4e-07	0.0	1e-08	0.00047174	1.35e-06	2.1e-07	1.58e-06	597.60805722	731.85686692	746.92607285	6.03992597	0.02627161	-0.35246619
0.08549	10.88066	0.00157994	8.5e-07	0.0	1e-08	0.00046883	1.36e-06	2.1e-07	1.58e-06	597.74628697	731.83069902	746.88243459	6.02661482	0.02646899	-0.35243192
0.08559	10.887	0.00158281	8.5e-07	0.0	1e-08	0.00046594	1.37e-06	2.1e-07	1.59e-06	597.88420794	731.80468281	746.83888582	6.01329655	0.0266662	-0.35239772
0.08569	10.89331	0.00158566	8.6e-07	0.0	1e-08	0.00046307	1.39e-06	2.2e-07	1.59e-06	598.02182005	731.77881997	746.79542659	5.99997081	0.02686325	-0.35236359
0.08579	10.8996	0.00158849	8.7e-07	0.0	1e-08	0.00046021	1.4e-06	2.2e-07	1.59e-06	598.15912318	731.75311224	746.75205697	5.98663725	0.02706012	-0.35232953
0.08589	10.90587	0.0015913	8.7e-07	0.0	1e-08	0.00045737	1.41e-06	2.2e-07	1.6e-06	598.29611723	731.72756135	746.70877699	5.97329552	0.0272568	-0.35229554
0.08599	10.91211	0.0015941	8.8e-07	0.0	1e-08	0.00045455	1.43e-06	2.2e-07	1.6e-06	598.43280207	731.70216906	746.66558672	5.95994525	0.02745329	-0.35226162
0.08609	10.91833	0.00159687	8.9e-07	0.0	1e-08	0.00045175	1.44e-06	2.2e-07	1.6e-06	598.56917758	731.67693715	746.62248622	5.94658608	0.02764956	-0.35222778
0.08619	10.92452	0.00159963	8.9e-07	0.0	1e-08	0.00044897	1.45e-06	2.3e-07	1.6e-06	598.7052436	731.65186744	746.57947555	5.93321764	0.02784562	-0.352194
0.08629	10.93069	0.00160237	9e-07	0.0	1e-08	0.0004462	1.46e-06	2.3e-07	1.61e-06	598.84100001	731.62696175	746.53655478	5.91983956	0.02804144	-0.35216029
0.08639	10.93683	0.00160509	9.1e-07	0.0	1e-08	0.00044346	1.48e-06	2.3e-07	1.61e-06	598.97644663	731.60222194	746.49372397	5.90645146	0.02823703	-0.35212666
0.08649	10.94295	0.0016078	9.1e-07	0.0	1e-08	0.00044073	1.49e-06	2.3e-07	1.61e-06	599.11158331	731.57764989	746.4509832	5.89305297	0.02843237	-0.35209309
0.08659	10.94905	0.00161049	9.2e-07	0.0	1e-08	0.00043801	1.5e-06	2.3e-07	1.61e-06	599.24640979	731.55324766	746.40833256	5.87962887	0.02862781	-0.3520596
0.08669	10.95512	0.00161316	9.3e-07	0.0	1e-08	0.00043532	1.52e-06	2.4e-07	1.62e-06	599.38092566	731.52901769	746.36577219	5.86620381	0.02882273	-0.35202618
0.08679	10.96116	0.00161581	9.3e-07	0.0	1e-08	0.00043264	1.53e-06	2.4e-07	1.62e-06	599.51513093	731.5049615	746.32330211	5.85276648	0.02901739	-0.35199282
0.08689	10.96718	0.00161844	9.4e-07	0.0	1e-08	0.00042999	1.55e-06	2.4e-07	1.62e-06	599.64902536	731.48108109	746.28092242	5.83931646	0.02921177	-0.35195954
0.08699	10.97317	0.00162106	9.5e-07	0.0	1e-08	0.00042734	1.56e-06	2.4e-07	1.63e-06	599.78260874	731.45737849	746.2386332	5.82585327	0.02940587	-0.35192633
0.08709	10.97914	0.00162365	9.5e-07	0.0	1e-08	0.00042472	1.57e-06	2.5e-07	1.63e-06	599.91588081	731.43385577	746.19643454	5.81237647	0.02959967	-0.35189319
0.08719	10.98508	0.00162623	9.6e-07	0.0	1e-08	0.00042212	1.59e-06	2.5e-07	1.63e-06	600.04884133	731.41051502	746.15432655	5.79888557	0.02979317	-0.35186012
0.08729	10.991	0.0016288	9.7e-07	0.0	1e-08	0.00041953	1.6e-06	2.5e-07	1.63e-06	600.18149004	731.38735835	746.11230931	5.78538011	0.02998636	-0.35182713
0.08739	10.99689	0.00163134	9.7e-07	0.0	1e-08	0.00041696	1.61e-06	2.5e-07	1.64e-06	600.31382665	731.36438791	746.07038293	5.77185961	0.03017922	-0.3517942
0.08749	11.00276	0.00163387	9.8e-07	0.0	1e-08	0.00041441	1.63e-06	2.5e-07	1.64e-06	600.44585089	731.34160586	746.02854751	5.75832358	0.03037176	-0.35176135
0.08759	11.0086	0.00163638	9.9e-07	0.0	2e-08	0.00041187	1.64e-06	2.6e-07	1.64e-06	600.57756246	731.31901441	745.98680317	5.74477154	0.03056395	-0.35172856
0.08769	11.01441	0.00163887	1e-06	0.0	2e-08	0.00040935	1.66e-06	2.6e-07	1.64e-06	600.70896105	731.29661579	745.94515002	5.73120298	0.03075579	-0.35169585
0.08779	11.0202	0.00164134	1e-06	0.0	2e-08	0.00040685	1.67e-06	2.6e-07	1.65e-06	600.84004634	731.27441225	745.90358817	5.71761741	0.03094727	-0.35166321
0.08789	11.02596	0.0016438	1.01e-06	0.0	2e-08	0.00040437	1.68e-06	2.6e-07	1.65e-06	600.97081799	731.25240609	745.86211774	5.70401432	0.03113838	-0.35163064
0.08799	11.0317	0.00164623	1.02e-06	0.0	2e-08	0.00040191	1.7e-06	2.7e-07	1.65e-06	601.10127545	731.23060002	745.82073892	5.6903698	0.03132948	-0.35159815
0.08809	11.03741	0.00164865	1.02e-06	0.0	2e-08	0.00039946	1.71e-06	2.7e-07	1.65e-06	601.2314182	731.20899669	745.77945189	5.67672304	0.03151993	-0.35156573
0.08819	11.04309	0.00165106	1.03e-06	0.0	2e-08	0.00039703	1.73e-06	2.7e-07	1.66e-06	601.36124609	731.18759809	745.73825671	5.66305614	0.03170999	-0.35153338
0.08829	11.04875	0.00165344	1.04e-06	0.0	2e-08	0.00039462	1.74e-06	2.7e-07	1.66e-06	601.4907587	731.16640666	745.69715352	5.64936851	0.03189966	-0.3515011
0.08839	11.05438	0.00165581	1.04e-06	0.0	2e-08	0.00039223	1.75e-06	2.7e-07	1.66e-06	601.61995561	731.1454249	745.65614247	5.63565951	0.03208894	-0.35146889
0.08849	11.05998	0.00165816	1.05e-06	0.0	2e-08	0.00038985	1.77e-06	2.8e-07	1.66e-06	601.74883641	731.12465532	745.6152237	5.62192851	0.0322778	-0.35143676
0.08859	11.06556	0.00166049	1.06e-06	0.0	2e-08	0.00038749	1.78e-06	2.8e-07	1.67e-06	601.87740062	731.10410047	745.57439738	5.60817489	0.03246624	-0.3514047
0.08869	11.07111	0.00166281	1.07e-06	0.0	2e-08	0.00038515	1.8e-06	2.8e-07	1.67e-06	602.00564781	731.08376295	745.53366366	5.59439798	0.03265425	-0.35137271
0.08879	11.07663	0.00166511	1.07e-06	0.0	2e-08	0.00038283	1.81e-06	2.8e-07	1.67e-06	602.13357747	731.06364538	745.4930227	5.58059714	0.03284183	-0.35134079
0.08889	11.08213	0.00166739	1.08e-06	0.0	2e-08	0.00038052	1.83e-06	2.9e-07	1.67e-06	602.26118913	731.04375042	745.45247468	5.56677169	0.03302896	-0.35130895
0.08899	11.08759	0.00166965	1.09e-06	0.0	2e-08	0.00037823	1.84e-06	2.9e-07	1.67e-06	602.38848227	731.02408076	745.41201975	5.55292098	0.03321564	-0.35127718
0.08909	11.09303	0.00167189	1.09e-06	0.0	2e-08	0.00037596	1.85e-06	2.9e-07	1.68e-06	602.51545637	731.00463914	745.37165811	5.53904431	0.03340186	-0.35124549
0.08919	11.09845	0.00167412	1.1e-06	0.0	2e-08	0.00037371	1.87e-06	2.9e-07	1.68e-06	602.64211089	730.98542832	745.33138992	5.52514099	0.03358761	-0.35121386
0.08929	11.10383	0.00167633	1.11e-06	0.0	2e-08	0.00037147	1.88e-06	3e-07	1.68e-06	602.76844528	730.96645111	745.29121538	5.51121033	0.03377287	-0.35118231
0.08939	11.10919	0.00167853	1.12e-06	0.0	2e-08	0.00036925	1.9e-06	3e-07	1.68e-06	602.89445855	730.94771124	745.2511348	5.49722135	0.03395842	-0.35115084
0.08949	11.11452	0.0016807	1.12e-06	0.0	2e-08	0.00036705	1.91e-06	3e-07	1.69e-06	603.02015017	730.92921151	745.21114836	5.48322497	0.03414293	-0.35111944
0.08959	11.11982	0.00168286	1.13e-06	0.0	2e-08	0.00036486	1.93e-06	3e-07	1.69e-06	603.14551967	730.91095449	745.17125622	5.4691978	0.03432697	-0.35108811
0.08969	11.12509	0.001685	1.14e-06	0.0	2e-08	0.00036269	1.94e-06	3e-07	1.69e-06	603.2705664	730.89294322	745.13145859	5.455139	0.03451053	-0.35105686
0.08979	11.13034	0.00168713	1.14e-06	0.0	2e-08	0.00036054	1.96e-06	3.1e-07	1.69e-06	603.3952897	730.87518077	745.09175569	5.44104773	0.0346936	-0.35102568
0.08989	11.13556	0.00168923	1.15e-06	0.0	2e-08	0.00035841	1.97e-06	3.1e-07	1.69e-06	603.51968888	730.85767025	745.05214776	5.42692313	0.03487619	-0.35099458
0.08999	11.14074	0.00169132	1.16e-06	0.0	2e-08	0.00035629	1.99e-06	3.1e-07	1.7e-06	603.64376321	730.84041481	745.01263501	5.41276433	0.03505828	-0.35096355
0.09009	11.1459	0.0016934	1.17e-06	0.0	2e-08	0.00035419	2e-06	3.1e-07	1.7e-06	603.76751199	730.82341767	744.97321769	5.39857045	0.03523987	-0.35093259
0.09019	11.15103	0.00169545	1.17e-06	0.0	2e-08	0.00035211	2.02e-06	3.2e-07	1.7e-06	603.89093445	730.80668206	744.93389605	5.38434059	0.03542095	-0.35090171
0.09029	11.15614	0.00169749	1.18e-06	0.0	2e-08	0.00035004	2.03e-06	3.2e-07	1.7e-06	604.01402983	730.7902113	744.89467033	5.37007385	0.03560152	-0.35087091
0.09039	11.16121	0.00169951	1.19e-06	0.0	2e-08	0.000348	2.05e-06	3.2e-07	1.7e-06	604.13679733	730.77400871	744.8555408	5.35576932	0.03578157	-0.35084018
0.09049	11.16625	0.00170152	1.19e-06	0.0	2e-08	0.00034597	2.06e-06	3.2e-07	1.71e-06	604.25923614	730.75807771	744.81650771	5.34142605	0.03596111	-0.35080953
0.09059	11.17127	0.00170351	1.2e-06	0.0	2e-08	0.00034395	2.08e-06	3.3e-07	1.71e-06	604.38134544	730.74242172	744.77757133	5.32704311	0.03614011	-0.35077895
0.09069	11.17625	0.00170548	1.21e-06	0.0	2e-08	0.00034195	2.09e-06	3.3e-07	1.71e-06	604.50312436	730.72704423	744.73873194	5.31261955	0.03631858	-0.35074845
0.09079	11.18121	0.00170743	1.22e-06	0.0	2e-08	0.00033997	2.11e-06	3.3e-07	1.71e-06	604.62457081	730.71195164	744.69999018	5.29808394	0.0364982	-0.35071803
0.09089	11.18613	0.00170937	1.22e-06	0.0	2e-08	0.00033801	2.12e-06	3.3e-07	1.71e-06	604.74568454	730.69714603	744.66134616	5.28355605	0.03667607	-0.35068768
0.09099	11.19103	0.00171129	1.23e-06	0.0	2e-08	0.00033606	2.14e-06	3.4e-07	1.72e-06	604.86646472	730.68263083	744.62280013	5.2689817	0.03685346	-0.35065741
0.09109	11.19589	0.00171319	1.24e-06	0.0	2e-08	0.00033413	2.15e-06	3.4e-07	1.72e-06	604.98691033	730.66840989	744.58435243	5.25435966	0.03703038	-0.35062722
0.09119	11.20073	0.00171508	1.25e-06	0.0	2e-08	0.00033222	2.17e-06	3.4e-07	1.72e-06	605.10702034	730.65448712	744.54600338	5.23968868	0.03720682	-0.35059711
0.09129	11.20553	0.00171694	1.25e-06	0.0	2e-08	0.00033032	2.18e-06	3.4e-07	1.72e-06	605.22679368	730.6408665	744.50775332	5.2249675	0.03738279	-0.35056707
0.09139	11.21031	0.0017188	1.26e-06	0.0	2e-08	0.00032845	2.2e-06	3.5e-07	1.72e-06	605.34622925	730.62755207	744.46960261	5.21019483	0.03755828	-0.35053711
0.09149	11.21505	0.00172063	1.27e-06	0.0	2e-08	0.00032658	2.21e-06	3.5e-07	1.73e-06	605.46532593	730.61454794	744.43155159	5.19536936	0.0377333	-0.35050723
0.09159	11.21976	0.00172245	1.27e-06	0.0	2e-08	0.00032474	2.23e-06	3.5e-07	1.73e-06	605.58408256	730.60185829	744.39360064	5.18048978	0.03790785	-0.35047742
0.09169	11.22444	0.00172426	1.28e-06	0.0	2e-08	0.00032291	2.24e-06	3.5e-07	1.73e-06	605.70249796	730.58948737	744.35575013	5.16555475	0.03808194	-0.3504477
0.09179	11.2291	0.00172604	1.29e-06	0.0	2e-08	0.0003211	2.26e-06	3.6e-07	1.73e-06	605.82057092	730.57743949	744.31800044	5.15056289	0.03825556	-0.35041805
0.09189	11.23371	0.00172781	1.29e-06	0.0	2e-08	0.0003193	2.27e-06	3.6e-07	1.73e-06	605.93830018	730.56571904	744.28035197	5.13551283	0.03842872	-0.35038848
0.09199	11.2383	0.00172956	1.3e-06	0.0	2e-08	0.00031752	2.29e-06	3.6e-07	1.74e-06	606.05568448	730.55433046	744.24280512	5.12040316	0.03860142	-0.350359
0.09209	11.24286	0.0017313	1.31e-06	0.0	2e-08	0.00031576	2.3e-06	3.6e-07	1.74e-06	606.1727223	730.54327875	744.20536036	5.10512848	0.03877624	-0.3503296
0.09219	11.24738	0.00173302	1.32e-06	0.0	2e-08	0.00031401	2.32e-06	3.6e-07	1.74e-06	606.28941001	730.53257388	744.16801878	5.08986213	0.03894885	-0.35030028
0.09229	11.25187	0.00173472	1.32e-06	0.0	2e-08	0.00031228	2.33e-06	3.7e-07	1.74e-06	606.40574793	730.52221656	744.13078033	5.07452682	0.03912114	-0.35027104
0.09239	11.25633	0.00173641	1.33e-06	0.0	2e-08	0.00031057	2.35e-06	3.7e-07	1.74e-06	606.52173452	730.51221184	744.09364547	5.05912066	0.03929313	-0.35024188
0.09249	11.26076	0.00173808	1.34e-06	0.0	2e-08	0.00030888	2.36e-06	3.7e-07	1.74e-06	606.63736823	730.50256482	744.0566147	5.04364173	0.03946482	-0.3502128
0.09259	11.26515	0.00173973	1.34e-06	0.0	2e-08	0.0003072	2.38e-06	3.7e-07	1.75e-06	606.75264744	730.49328074	744.01968853	5.0280881	0.03963623	-0.3501838
0.09269	11.26951	0.00174137	1.35e-06	0.0	2e-08	0.00030553	2.39e-06	3.8e-07	1.75e-06	606.86757048	730.48436493	743.98286746	5.01245777	0.03980738	-0.35015488
0.09279	11.27384	0.00174299	1.36e-06	0.0	2e-08	0.00030389	2.41e-06	3.8e-07	1.75e-06	606.98213568	730.47582279	743.94615203	4.99674872	0.03997829	-0.35012605
0.09289	11.27814	0.00174459	1.37e-06	0.0	2e-08	0.00030226	2.42e-06	3.8e-07	1.75e-06	607.09634126	730.46765988	743.90954277	4.98095892	0.04014897	-0.3500973
0.09299	11.2824	0.00174618	1.37e-06	0.0	2e-08	0.00030064	2.44e-06	3.8e-07	1.75e-06	607.21018545	730.45988181	743.87304025	4.96508628	0.04031943	-0.35006864
0.09309	11.28663	0.00174775	1.38e-06	0.0	2e-08	0.00029905	2.45e-06	3.9e-07	1.75e-06	607.32366641	730.45249435	743.83664504	4.94912868	0.04048971	-0.35004005
0.09319	11.29082	0.00174931	1.39e-06	0.0	2e-08	0.00029746	2.47e-06	3.9e-07	1.76e-06	607.43678224	730.44550333	743.80035772	4.93308397	0.04065982	-0.35001155
0.09329	11.29498	0.00175084	1.39e-06	0.0	2e-08	0.0002959	2.48e-06	3.9e-07	1.76e-06	607.54953101	730.43891472	743.76417889	4.91694997	0.04082977	-0.34998314
0.09339	11.29911	0.00175237	1.4e-06	0.0	2e-08	0.00029435	2.49e-06	3.9e-07	1.76e-06	607.66191073	730.43273461	743.72810916	4.90072447	0.04099959	-0.34995481
0.09349	11.3032	0.00175387	1.41e-06	0.0	2e-08	0.00029282	2.51e-06	4e-07	1.76e-06	607.77391864	730.42697085	743.69214939	4.88428726	0.04117233	-0.34992658
0.09359	11.30725	0.00175536	1.41e-06	0.0	2e-08	0.00029131	2.52e-06	4e-07	1.76e-06	607.88555095	730.42163358	743.65630071	4.86782297	0.04134321	-0.34989843
0.09369	11.31127	0.00175683	1.42e-06	0.0	2e-08	0.00028981	2.54e-06	4e-07	1.76e-06	607.99680674	730.41672647	743.62056342	4.85125017	0.04151428	-0.34987037
0.09379	11.31526	0.00175829	1.43e-06	0.0	2e-08	0.00028833	2.55e-06	4e-07	1.76e-06	608.10768358	730.41225663	743.58493828	4.83456538	0.0416856	-0.34984239
0.09389	11.31921	0.00175973	1.43e-06	0.0	2e-08	0.00028686	2.57e-06	4.1e-07	1.77e-06	608.21817896	730.40823132	743.54942605	4.81776504	0.04185722	-0.3498145
0.09399	11.32312	0.00176116	1.44e-06	0.0	2e-08	0.00028541	2.58e-06	4.1e-07	1.77e-06	608.32829027	730.40465801	743.51402753	4.80084551	0.0420292	-0.34978671
0.09409	11.327	0.00176256	1.45e-06	0.0	2e-08	0.00028398	2.6e-06	4.1e-07	1.77e-06	608.43801485	730.40154432	743.47874354	4.78380306	0.04220158	-0.349759
0.09419	11.33084	0.00176396	1.45e-06	0.0	2e-08	0.00028256	2.61e-06	4.1e-07	1.77e-06	608.54734994	730.39889812	743.44357492	4.76663389	0.04237444	-0.34973138
0.09429	11.33465	0.00176533	1.46e-06	0.0	2e-08	0.00028116	2.63e-06	4.1e-07	1.77e-06	608.65629268	730.39672743	743.40852254	4.74933409	0.04254784	-0.34970385
0.09439	11.33842	0.00176669	1.47e-06	0.0	2e-08	0.00027978	2.64e-06	4.2e-07	1.77e-06	608.76484014	730.39504048	743.3735873	4.73189967	0.04272183	-0.34967642
0.09449	11.34215	0.00176803	1.47e-06	0.0	2e-08	0.00027841	2.65e-06	4.2e-07	1.77e-06	608.87298868	730.39384724	743.33877031	4.71421851	0.04289988	-0.34964908
0.09459	11.34584	0.00176936	1.48e-06	0.0	2e-08	0.00027706	2.67e-06	4.2e-07	1.78e-06	608.98073351	730.39316048	743.30407299	4.69645623	0.04307673	-0.34962184
0.09469	11.3495	0.00177067	1.49e-06	0.0	2e-08	0.00027573	2.68e-06	4.2e-07	1.78e-06	609.08807254	730.39298625	743.269496	4.67853737	0.04325467	-0.34959468
0.09479	11.35312	0.00177196	1.49e-06	0.0	2e-08	0.00027441	2.7e-06	4.3e-07	1.78e-06	609.19500225	730.39333419	743.23504041	4.66045658	0.04343381	-0.34956763
0.09489	11.3567	0.00177324	1.5e-06	0.0	2e-08	0.00027311	2.71e-06	4.3e-07	1.78e-06	609.30151898	730.39421423	743.20070732	4.64220835	0.04361427	-0.34954067
0.09499	11.36024	0.0017745	1.5e-06	0.0	3e-08	0.00027182	2.73e-06	4.3e-07	1.78e-06	609.40761894	730.3956366	743.1664979	4.62378707	0.04379614	-0.3495138
0.09509	11.36374	0.00177574	1.51e-06	0.0	3e-08	0.00027055	2.74e-06	4.3e-07	1.78e-06	609.51329823	730.39761178	743.13241331	4.60518695	0.04397955	-0.34948704
0.09519	11.3672	0.00177697	1.52e-06	0.0	3e-08	0.0002693	2.75e-06	4.4e-07	1.78e-06	609.61855279	730.40015061	743.09845478	4.58640211	0.04416461	-0.34946037
0.09529	11.37062	0.00177818	1.52e-06	0.0	3e-08	0.00026807	2.77e-06	4.4e-07	1.78e-06	609.72337845	730.40326421	743.06462359	4.56742651	0.04435144	-0.3494338
0.09539	11.37401	0.00177938	1.53e-06	0.0	3e-08	0.00026685	2.78e-06	4.4e-07	1.79e-06	609.82777089	730.40696402	743.03092102	4.54825399	0.04454018	-0.34940734
0.09549	11.37735	0.00178056	1.54e-06	0.0	3e-08	0.00026565	2.79e-06	4.4e-07	1.79e-06	609.93172508	730.41126318	742.9973486	4.52876261	0.04473453	-0.34938098
0.09559	11.38065	0.00178172	1.54e-06	0.0	3e-08	0.00026446	2.81e-06	4.4e-07	1.79e-06	610.03523428	730.41617881	742.96390832	4.50910815	0.0449296	-0.34935472
0.09569	11.38391	0.00178287	1.55e-06	0.0	3e-08	0.00026329	2.82e-06	4.5e-07	1.79e-06	610.13829469	730.42172112	742.93060136	4.48921771	0.04512757	-0.34932857
0.09579	11.38713	0.00178399	1.55e-06	0.0	3e-08	0.00026214	2.83e-06	4.5e-07	1.79e-06	610.24090094	730.42790402	742.89742932	4.4690817	0.04532868	-0.34930252
0.09589	11.3903	0.00178511	1.56e-06	0.0	3e-08	0.00026101	2.85e-06	4.5e-07	1.79e-06	610.34304743	730.43474192	742.86439387	4.44869019	0.04553317	-0.34927658
0.09599	11.39344	0.0017862	1.57e-06	0.0	3e-08	0.00025989	2.86e-06	4.5e-07	1.79e-06	610.44472835	730.44224978	742.83149677	4.42803298	0.04574127	-0.34925074
0.09609	11.39653	0.00178728	1.57e-06	0.0	3e-08	0.00025879	2.87e-06	4.5e-07	1.79e-06	610.54593763	730.45044311	742.79873983	4.40709952	0.04595326	-0.34922502
0.09619	11.39958	0.00178834	1.58e-06	0.0	3e-08	0.00025771	2.89e-06	4.6e-07	1.8e-06	610.64666898	730.45933794	742.76612493	4.38577501	0.04617287	-0.34919941
0.09629	11.40258	0.00178939	1.58e-06	0.0	3e-08	0.00025664	2.9e-06	4.6e-07	1.8e-06	610.74691257	730.46895886	742.73365498	4.36417271	0.04639621	-0.34917392
0.09639	11.40554	0.00179041	1.59e-06	0.0	3e-08	0.00025559	2.91e-06	4.6e-07	1.8e-06	610.84666296	730.4793198	742.70133162	4.34224892	0.04662464	-0.34914854
0.09649	11.40846	0.00179142	1.59e-06	0.0	3e-08	0.00025456	2.92e-06	4.6e-07	1.8e-06	610.94591259	730.49043979	742.6691571	4.31997894	0.04685889	-0.34912328
0.09659	11.41133	0.00179242	1.6e-06	0.0	3e-08	0.00025355	2.94e-06	4.7e-07	1.8e-06	611.04465353	730.50233876	742.63713378	4.29734727	0.04709938	-0.34909813
0.09669	11.41415	0.00179339	1.6e-06	0.0	3e-08	0.00025255	2.95e-06	4.7e-07	1.8e-06	611.14287749	730.51503746	742.60526413	4.27433785	0.04734653	-0.3490731
0.09679	11.41693	0.00179435	1.61e-06	0.0	3e-08	0.00025157	2.96e-06	4.7e-07	1.8e-06	611.24057582	730.5285575	742.57355072	4.25093414	0.04760079	-0.3490482
0.09689	11.41966	0.00179529	1.62e-06	0.0	3e-08	0.00025061	2.97e-06	4.7e-07	1.8e-06	611.33773947	730.5429214	742.54199624	4.22711905	0.04786263	-0.34902342
0.09699	11.42234	0.00179621	1.62e-06	0.0	3e-08	0.00024967	2.98e-06	4.7e-07	1.8e-06	611.43435658	730.55815832	742.51060419	4.20268543	0.04813896	-0.34899878
0.09709	11.42497	0.00179712	1.63e-06	0.0	3e-08	0.00024874	3e-06	4.7e-07	1.8e-06	611.5304165	730.57429461	742.47937771	4.17785187	0.04842223	-0.34897426
0.09719	11.42756	0.00179801	1.63e-06	0.0	3e-08	0.00024783	3.01e-06	4.8e-07	1.8e-06	611.62590846	730.59135682	742.44832001	4.15249969	0.04871637	-0.34894987
0.09729	11.43009	0.00179888	1.64e-06	0.0	3e-08	0.00024695	3.02e-06	4.8e-07	1.81e-06	611.72082048	730.60937441	742.41743462	4.12659967	0.04902222	-0.34892562
0.09739	11.43258	0.00179973	1.64e-06	0.0	3e-08	0.00024608	3.03e-06	4.8e-07	1.81e-06	611.81513989	730.62837843	742.38672527	4.10012128	0.04934072	-0.3489015
0.09749	11.43501	0.00180056	1.65e-06	0.0	3e-08	0.00024522	3.04e-06	4.8e-07	1.81e-06	611.9088512	730.64840682	742.35619652	4.07285317	0.04967946	-0.34887754
0.09759	11.43739	0.00180137	1.65e-06	0.0	3e-08	0.00024439	3.05e-06	4.8e-07	1.81e-06	612.00193913	730.66949688	742.32585287	4.04498327	0.05003126	-0.34885371
0.09769	11.43972	0.00180217	1.66e-06	0.0	3e-08	0.00024358	3.06e-06	4.9e-07	1.81e-06	612.09438845	730.69168577	742.29569879	4.01638412	0.05040058	-0.34883004
0.09779	11.442	0.00180294	1.66e-06	0.0	3e-08	0.00024279	3.07e-06	4.9e-07	1.81e-06	612.18618222	730.71501473	742.26573926	3.98700993	0.0507889	-0.34880652
0.09789	11.44422	0.0018037	1.66e-06	0.0	3e-08	0.00024201	3.08e-06	4.9e-07	1.81e-06	612.27730242	730.73952756	742.23597957	3.95681278	0.05119773	-0.34878315
0.09799	11.44638	0.00180444	1.67e-06	0.0	3e-08	0.00024126	3.09e-06	4.9e-07	1.81e-06	612.36772793	730.76527547	742.2064259	3.92554251	0.05163607	-0.34875995
0.09809	11.44849	0.00180515	1.67e-06	0.0	3e-08	0.00024053	3.1e-06	4.9e-07	1.81e-06	612.45743581	730.79231405	742.17708495	3.89332366	0.05209905	-0.34873691
0.09819	11.45054	0.00180585	1.68e-06	0.0	3e-08	0.00023981	3.11e-06	4.9e-07	1.81e-06	612.54640297	730.82069914	742.14796348	3.86000823	0.05259189	-0.34871405
0.09829	11.45253	0.00180653	1.68e-06	0.0	3e-08	0.00023912	3.12e-06	5e-07	1.81e-06	612.6346035	730.85049342	742.11906905	3.8253871	0.05312225	-0.34869136
0.09839	11.45446	0.00180718	1.68e-06	0.0	3e-08	0.00023845	3.13e-06	5e-07	1.81e-06	612.72200558	730.88177379	742.09041092	3.78943579	0.05369065	-0.34866887
0.09849	11.45633	0.00180782	1.69e-06	0.0	3e-08	0.0002378	3.14e-06	5e-07	1.81e-06	612.80857848	730.91461441	742.06199804	3.7520074	0.05430232	-0.34864656
0.09859	11.45814	0.00180843	1.69e-06	0.0	3e-08	0.00023717	3.15e-06	5e-07	1.82e-06	612.89428732	730.94909942	742.03384055	3.71296908	0.05496193	-0.34862445
0.09869	11.45988	0.00180902	1.7e-06	0.0	3e-08	0.00023657	3.16e-06	5e-07	1.82e-06	612.97909211	730.98532519	742.00595007	3.67194443	0.05568354	-0.34860256
0.09879	11.46155	0.00180959	1.7e-06	0.0	3e-08	0.00023599	3.16e-06	5e-07	1.82e-06	613.0629466	731.02340307	741.97834	3.62886668	0.05646926	-0.34858089
0.09889	11.46316	0.00181013	1.7e-06	0.0	3e-08	0.00023543	3.17e-06	5e-07	1.82e-06	613.14580103	731.06345287	741.95102476	3.58331599	0.05733498	-0.34855944
0.09899	11.46469	0.00181065	1.71e-06	0.0	3e-08	0.0002349	3.18e-06	5e-07	1.82e-06	613.22759438	731.10562142	741.92402198	3.53499976	0.05829152	-0.34853825
0.09909	11.46615	0.00181115	1.71e-06	0.0	3e-08	0.00023439	3.19e-06	5.1e-07	1.82e-06	613.30826077	731.15006725	741.89735069	3.48354688	0.05935281	-0.34851731
0.09919	11.46754	0.00181162	1.71e-06	0.0	3e-08	0.00023391	3.19e-06	5.1e-07	1.82e-06	613.38772146	731.19697965	741.87103361	3.4281889	0.0605486	-0.34849666
0.09929	11.46885	0.00181206	1.71e-06	0.0	3e-08	0.00023346	3.2e-06	5.1e-07	1.82e-06	613.46588223	731.24658497	741.84509787	3.36831461	0.06190241	-0.34847631
0.09939	11.47007	0.00181247	1.72e-06	0.0	3e-08	0.00023303	3.21e-06	5.1e-07	1.82e-06	613.5426282	731.29915913	741.81957649	3.30290556	0.06345411	-0.34845628
0.09949	11.47121	0.00181286	1.72e-06	0.0	3e-08	0.00023264	3.21e-06	5.1e-07	1.82e-06	613.61782194	731.35503197	741.79450895	3.23064466	0.06525563	-0.34843661
0.09959	11.47226	0.00181321	1.72e-06	0.0	3e-08	0.00023228	3.22e-06	5.1e-07	1.82e-06	613.69128689	731.41462668	741.76994587	3.14951045	0.06738763	-0.34841734
0.09969	11.47321	0.00181354	1.72e-06	0.0	3e-08	0.00023195	3.22e-06	5.1e-07	1.82e-06	613.76279224	731.47849563	741.74595331	3.05663169	0.06996559	-0.34839852
0.09979	11.47405	0.00181382	1.73e-06	0.0	3e-08	0.00023165	3.23e-06	5.1e-07	1.82e-06	613.83202499	731.54738623	741.72262074	2.94717789	0.07318563	-0.34838022
0.09989	11.47478	0.00181407	1.73e-06	0.0	3e-08	0.0002314	3.23e-06	5.1e-07	1.82e-06	613.89852744	731.62238752	741.70007874	2.81269741	0.07739362	-0.34836255
0.09999	11.47538	0.00181427	1.73e-06	0.0	3e-08	0.00023119	3.23e-06	5.1e-07	1.82e-06	613.96156559	731.70523635	741.67853637	2.63489497	0.08334402	-0.34834568
0.10001	11.47549	0.00181431	1.73e-06	0.0	3e-08	0.00023115	3.23e-06	5.1e-07	1.82e-06	613.97365509	731.72298868	741.67437698	1273.98230256	32.73467442	37.40493412
