# Supplementary material for: Dataset for the simulated biomass pyrolysis in rotary kilns with varying particle residence time distributions
Source: Data Brief. 2021 Nov 23;39:107603. doi: 10.1016/j.dib.2021.107603 (PMC8633881; doi:10.1016/j.dib.2021.107603)
Supplement: Supplementary Data S1 — Supplementary Raw Research Data. This is open data under the CC BY license http://creativecommons.org/licenses/by/4.0/ [file mmc1.zip › supplementary/111/logFiles/log_Pe5]

l,m	Tau,s	F_w,kg/s	F_is,kg/s	F_c,kg/s	F_rt,kg/s	F_w_wet,kg/s	F_it,kg/s	F_g,kg/s	F_H2O_g,kg/s	T_b,K	T_g,K	T_w,K	q_bed,kW/m	q_gas,kW/m	q_loss,kW/m
1e-05	0.00086	0.0	0.0	0.0	0.0	0.00205215	0.0	0.0	0.0	298.2208598	298.66906971	833.12943911	26.18129687	3.60803284	-0.4201638
0.0001	0.01636	0.0	0.0	0.0	0.0	0.00205215	0.0	0.0	0.0	298.85795032	303.33296187	832.94455126	26.14268707	3.59969497	-0.4200186
0.0002	0.03358	0.0	0.0	0.0	0.0	0.00205215	0.0	0.0	0.0	299.56446407	308.49851943	832.73945903	26.0998927	3.59016232	-0.41985753
0.0003	0.05079	0.0	0.0	0.0	0.0	0.00205215	0.0	0.0	0.0	300.26954607	313.64628158	832.53472457	26.05721609	3.58032261	-0.41969675
0.0004	0.068	0.0	0.0	0.0	0.0	0.00205215	0.0	0.0	0.0	300.97320115	318.7758531	832.33034913	26.01465453	3.57017434	-0.41953625
0.0005	0.08519	0.0	0.0	0.0	0.0	0.00205215	0.0	0.0	0.0	301.67543404	323.8868308	832.12633407	25.97220822	3.55972394	-0.41937603
0.0006	0.10238	0.0	0.0	0.0	0.0	0.00205215	0.0	0.0	0.0	302.37624955	328.97882617	831.92268063	25.92987722	3.54897264	-0.41921609
0.0007	0.11955	0.0	0.0	0.0	0.0	0.00205215	0.0	0.0	0.0	303.07565234	334.05143033	831.71939018	25.88765798	3.53788928	-0.41905645
0.0008	0.13672	0.0	0.0	0.0	0.0	0.00205215	0.0	0.0	0.0	303.77364714	339.10423934	831.51646407	25.84555444	3.52650845	-0.41889708
0.0009	0.15388	0.0	0.0	0.0	0.0	0.00205215	0.0	0.0	0.0	304.47023867	344.1368526	831.31390364	25.80356211	3.5147974	-0.41873801
0.001	0.17104	0.0	0.0	0.0	0.0	0.00205215	0.0	0.0	0.0	305.16543149	349.14884526	831.11171038	25.76168372	3.5027745	-0.41857922
0.0011	0.18818	0.0	0.0	0.0	0.0	0.00205215	0.0	0.0	0.0	305.85923033	354.13981682	830.90988561	25.71991863	3.49043547	-0.41842072
0.0012	0.20532	0.0	0.0	0.0	0.0	0.00205215	0.0	0.0	0.0	306.55163961	359.10933019	830.70843095	25.67825689	3.47772971	-0.41826253
0.0013	0.22245	0.0	0.0	0.0	0.0	0.00205215	0.0	0.0	0.0	307.24266389	364.05696631	830.50734786	25.63671054	3.46471838	-0.41810461
0.0014	0.23957	0.0	0.0	0.0	0.0	0.00205215	0.0	0.0	0.0	307.93230782	368.98231281	830.30663775	25.59527593	3.45138298	-0.41794699
0.0015	0.25668	0.0	0.0	0.0	0.0	0.00205215	0.0	0.0	0.0	308.62057601	373.88495407	830.10630207	25.55395326	3.43772454	-0.41778966
0.0016	0.27379	0.0	0.0	0.0	0.0	0.00205215	0.0	0.0	0.0	309.30747307	378.76447553	829.90634225	25.51274273	3.42374409	-0.41763262
0.0017	0.29088	0.0	0.0	0.0	0.0	0.00205215	0.0	0.0	0.0	309.99300341	383.62044753	829.70675986	25.47162592	3.40937401	-0.41747591
0.0018	0.30797	0.0	0.0	0.0	0.0	0.00205215	0.0	0.0	0.0	310.677171	388.4524085	829.50755677	25.43062724	3.39470455	-0.41731947
0.0019	0.32505	0.0	0.0	0.0	0.0	0.00205215	0.0	0.0	0.0	311.35998071	393.25996321	829.30873425	25.38973779	3.37970317	-0.41716333
0.002	0.34212	0.0	0.0	0.0	0.0	0.00205215	0.0	0.0	0.0	312.04143702	398.04268897	829.11029381	25.34895746	3.36436977	-0.41700749
0.0021	0.35919	0.0	0.0	0.0	0.0	0.00205215	0.0	0.0	0.0	312.72154442	402.80016309	828.91223696	25.30828613	3.34870419	-0.41685194
0.0022	0.37624	0.0	0.0	0.0	0.0	0.00205215	0.0	0.0	0.0	313.40030738	407.53196287	828.71456522	25.2677237	3.33270631	-0.41669668
0.0023	0.39329	0.0	0.0	0.0	0.0	0.00205215	0.0	0.0	0.0	314.07772972	412.23765411	828.51728038	25.22724516	3.31633503	-0.41654178
0.0024	0.41033	0.0	0.0	0.0	0.0	0.00205215	0.0	0.0	0.0	314.75381589	416.91681379	828.32038398	25.18688562	3.29964818	-0.41638715
0.0025	0.42736	0.0	0.0	0.0	0.0	0.00205215	0.0	0.0	0.0	315.42857033	421.56901887	828.12387754	25.14663093	3.28262254	-0.41623282
0.0026	0.44438	0.0	0.0	0.0	0.0	0.00205215	0.0	0.0	0.0	316.10199733	426.19384372	827.92776266	25.10648061	3.26525739	-0.4160788
0.0027	0.4614	0.0	0.0	0.0	0.0	0.00205215	0.0	0.0	0.0	316.77410117	430.79086244	827.73204094	25.0664342	3.24755198	-0.41592509
0.0028	0.47841	0.0	0.0	0.0	0.0	0.00205215	0.0	0.0	0.0	317.444886	435.35966485	827.53671393	25.02648071	3.22954516	-0.4157717
0.0029	0.4954	0.0	0.0	0.0	0.0	0.00205215	0.0	0.0	0.0	318.11435574	439.89987636	827.34178311	24.9866335	3.21118406	-0.41561862
0.003	0.51239	0.0	0.0	0.0	0.0	0.00205215	0.0	0.0	0.0	318.7825147	444.41105197	827.14725015	24.94688679	3.1924879	-0.41546584
0.0031	0.52937	0.0	0.0	0.0	0.0	0.00205215	0.0	0.0	0.0	319.44936701	448.89277736	826.95311664	24.90723989	3.17345671	-0.41531339
0.0032	0.54635	0.0	0.0	0.0	0.0	0.00205215	0.0	0.0	0.0	320.11491673	453.34463915	826.7593842	24.86769213	3.15409053	-0.41516124
0.0033	0.56331	0.0	0.0	0.0	0.0	0.00205215	0.0	0.0	0.0	320.77916794	457.76622499	826.56605442	24.82824282	3.13438941	-0.41500942
0.0034	0.58027	0.0	0.0	0.0	0.0	0.00205215	0.0	0.0	0.0	321.44212457	462.15720977	826.37312849	24.78888503	3.11446059	-0.41485791
0.0035	0.59722	0.0	0.0	0.0	0.0	0.00205215	0.0	0.0	0.0	322.10379062	466.51718822	826.180608	24.74962691	3.09415268	-0.41470672
0.0036	0.61416	0.0	0.0	0.0	0.0	0.00205215	0.0	0.0	0.0	322.76417006	470.84575223	825.98849457	24.71046425	3.07352597	-0.41455585
0.0037	0.63109	0.0	0.0	0.0	0.0	0.00205215	0.0	0.0	0.0	323.42326682	475.14251551	825.79678971	24.67139628	3.05258207	-0.4144053
0.0038	0.64801	0.0	0.0	0.0	0.0	0.00205215	0.0	0.0	0.0	324.08108477	479.40709485	825.60549493	24.63242222	3.03132263	-0.41425508
0.0039	0.66493	0.0	0.0	0.0	0.0	0.00205215	0.0	0.0	0.0	324.73762778	483.6391376	825.41461159	24.59353787	3.00984089	-0.41410517
0.004	0.68184	0.0	0.0	0.0	0.0	0.00205215	0.0	0.0	0.0	325.39289965	487.83836332	825.22414069	24.55474695	2.98801809	-0.41395559
0.0041	0.69874	0.0	0.0	0.0	0.0	0.00205215	0.0	0.0	0.0	326.04690418	492.00436407	825.0340839	24.51604698	2.96590187	-0.41380634
0.0042	0.71563	0.0	0.0	0.0	0.0	0.00205215	0.0	0.0	0.0	326.69964515	496.13679207	824.8444426	24.4774371	2.94349565	-0.41365741
0.0043	0.73251	0.0	0.0	0.0	0.0	0.00205215	0.0	0.0	0.0	327.35112628	500.23530494	824.65521812	24.43891648	2.92080288	-0.41350881
0.0044	0.74938	0.0	0.0	0.0	0.0	0.00205215	0.0	0.0	0.0	328.00135128	504.29956568	824.4664118	24.40048426	2.89782698	-0.41336055
0.0045	0.76625	0.0	0.0	0.0	0.0	0.00205215	0.0	0.0	0.0	328.65032375	508.32932863	824.27802451	24.36213426	2.8746845	-0.4132126
0.0046	0.78311	0.0	0.0	0.0	0.0	0.00205215	0.0	0.0	0.0	329.29804734	512.32427576	824.09005752	24.32387318	2.85121938	-0.41306499
0.0047	0.79995	0.0	0.0	0.0	0.0	0.00205215	0.0	0.0	0.0	329.94452565	516.28408641	823.9025121	24.28569717	2.82749844	-0.41291771
0.0048	0.81679	0.0	0.0	0.0	0.0	0.00205215	0.0	0.0	0.0	330.58976224	520.20846771	823.7153894	24.2476053	2.80352679	-0.41277076
0.0049	0.83363	0.0	0.0	0.0	0.0	0.00205215	0.0	0.0	0.0	331.23376065	524.09713434	823.52869053	24.20959667	2.77930957	-0.41262414
0.005	0.85045	0.0	0.0	0.0	0.0	0.00205215	0.0	0.0	0.0	331.87652434	527.94984006	823.34241642	24.17166425	2.75496529	-0.41247785
0.0051	0.86727	0.0	0.0	0.0	0.0	0.00205215	0.0	0.0	0.0	332.51805667	531.76643227	823.15656754	24.13381538	2.73034531	-0.4123319
0.0052	0.88407	0.0	0.0	0.0	0.0	0.00205215	0.0	0.0	0.0	333.15836112	535.54659963	822.97114515	24.09604606	2.70551211	-0.41218628
0.0053	0.90087	0.0	0.0	0.0	0.0	0.00205215	0.0	0.0	0.0	333.79744106	539.29010857	822.78615015	24.05835532	2.68047154	-0.412041
0.0054	0.91766	0.0	0.0	0.0	0.0	0.00205215	0.0	0.0	0.0	334.43529984	542.99673393	822.60158341	24.0207422	2.65522931	-0.41189606
0.0055	0.93444	0.0	0.0	0.0	0.0	0.00205215	0.0	0.0	0.0	335.07194078	546.66625867	822.41744574	23.98320576	2.62979094	-0.41175145
0.0056	0.95122	0.0	0.0	0.0	0.0	0.00205215	0.0	0.0	0.0	335.70736716	550.29847371	822.23373796	23.94574508	2.60416175	-0.41160719
0.0057	0.96798	0.0	0.0	0.0	0.0	0.00205215	0.0	0.0	0.0	336.34158223	553.89317766	822.05046081	23.90835921	2.5783469	-0.41146326
0.0058	0.98474	0.0	0.0	0.0	0.0	0.00205215	0.0	0.0	0.0	336.9745892	557.45017659	821.86761505	23.87104725	2.55235137	-0.41131967
0.0059	1.00149	0.0	0.0	0.0	0.0	0.00205215	0.0	0.0	0.0	337.60639126	560.96928384	821.68520139	23.83380829	2.52617995	-0.41117643
0.006	1.01823	0.0	0.0	0.0	0.0	0.00205215	0.0	0.0	0.0	338.23699133	564.45060426	821.503219	23.79662387	2.50020584	-0.41103348
0.0061	1.03496	0.0	0.0	0.0	0.0	0.00205215	0.0	0.0	0.0	338.86639256	567.89393004	821.32166872	23.75952064	2.47385551	-0.4108909
0.0062	1.05168	0.0	0.0	0.0	0.0	0.00205215	0.0	0.0	0.0	339.49459807	571.29905753	821.14055141	23.72248618	2.44737568	-0.41074867
0.0063	1.0684	0.0	0.0	0.0	0.0	0.00205215	0.0	0.0	0.0	340.12161089	574.66586897	820.95986743	23.68551946	2.42077367	-0.41060678
0.0064	1.0851	0.0	0.0	0.0	0.0	0.00205215	0.0	0.0	0.0	340.747434	577.99425678	820.77961716	23.64861946	2.39405675	-0.41046522
0.0065	1.1018	0.0	0.0	0.0	0.0	0.00205215	0.0	0.0	0.0	341.37207036	581.28412343	820.59980089	23.61178517	2.36723209	-0.41032402
0.0066	1.11849	0.0	0.0	0.0	0.0	0.00205215	0.0	0.0	0.0	341.99552289	584.53538133	820.42041888	23.57501559	2.34030677	-0.41018315
0.0067	1.13517	0.0	0.0	0.0	0.0	0.00205215	0.0	0.0	0.0	342.61779448	587.74795275	820.24147137	23.5383097	2.3132878	-0.41004264
0.0068	1.15185	0.0	0.0	0.0	0.0	0.00205215	0.0	0.0	0.0	343.23888798	590.92176971	820.06295853	23.50166651	2.28618211	-0.40990246
0.0069	1.16851	0.0	0.0	0.0	0.0	0.00205215	0.0	0.0	0.0	343.85880619	594.05685424	819.88488006	23.46507577	2.25928806	-0.40976258
0.007	1.18517	0.0	0.0	0.0	0.0	0.00205215	0.0	0.0	0.0	344.47755179	597.15340661	819.70723466	23.42855075	2.2321635	-0.40962307
0.0071	1.20181	0.0	0.0	0.0	0.0	0.00205215	0.0	0.0	0.0	345.0951276	600.21123023	819.53002327	23.39208454	2.20500156	-0.40948391
0.0072	1.21845	0.0	0.0	0.0	0.0	0.00205215	0.0	0.0	0.0	345.71153633	603.2303308	819.35324573	23.35567607	2.17781212	-0.40934508
0.0073	1.23508	0.0	0.0	0.0	0.0	0.00205215	0.0	0.0	0.0	346.32678064	606.21072717	819.1769018	23.31932424	2.15060508	-0.4092066
0.0074	1.2517	0.0	0.0	0.0	0.0	0.00205215	0.0	0.0	0.0	346.94086317	609.15245134	819.00099118	23.28302799	2.12339044	-0.40906846
0.0075	1.26832	0.0	0.0	0.0	0.0	0.00205215	0.0	0.0	0.0	347.55378654	612.05554859	818.82551352	23.24678622	2.09617825	-0.40893067
0.0076	1.28492	0.0	0.0	0.0	0.0	0.00205215	0.0	0.0	0.0	348.16555329	614.92007753	818.65046839	23.21059786	2.06897865	-0.40879321
0.0077	1.30152	0.0	0.0	0.0	0.0	0.00205215	0.0	0.0	0.0	348.77616598	617.74611015	818.47585533	23.17446183	2.04180183	-0.4086561
0.0078	1.3181	0.0	0.0	0.0	0.0	0.00205215	0.0	0.0	0.0	349.38562709	620.53373193	818.30167378	23.13837705	2.01465805	-0.40851933
0.0079	1.33468	0.0	0.0	0.0	0.0	0.00205215	0.0	0.0	0.0	349.9939393	623.28303581	818.12792304	23.10235162	1.98757376	-0.40838286
0.008	1.35125	0.0	0.0	0.0	0.0	0.00205215	0.0	0.0	0.0	350.60110501	625.99413538	817.95460245	23.06636992	1.96053382	-0.40824675
0.0081	1.36782	0.0	0.0	0.0	0.0	0.00205215	0.0	0.0	0.0	351.20712659	628.66715777	817.7817113	23.03043701	1.93355951	-0.40811098
0.0082	1.38437	0.0	0.0	0.0	0.0	0.00205215	0.0	0.0	0.0	351.81200642	631.30224217	817.60924877	22.99455191	1.90666151	-0.40797555
0.0083	1.40091	0.0	0.0	0.0	0.0	0.00205215	0.0	0.0	0.0	352.41574686	633.89954154	817.437214	22.95871362	1.87985059	-0.40784046
0.0084	1.41745	0.0	0.0	0.0	0.0	0.00205215	0.0	0.0	0.0	353.01835026	636.45922262	817.26560603	22.92292117	1.85313758	-0.4077057
0.0085	1.43398	0.0	0.0	0.0	0.0	0.00205215	0.0	0.0	0.0	353.61981889	638.98146602	817.09442386	22.88717358	1.8265334	-0.40757127
0.0086	1.4505	0.0	0.0	0.0	0.0	0.00205215	0.0	0.0	0.0	354.22015504	641.46646629	816.92366641	22.85146986	1.80004905	-0.40743718
0.0087	1.46701	0.0	0.0	0.0	0.0	0.00205215	0.0	0.0	0.0	354.81936094	643.91443198	816.75333252	22.81580905	1.77369557	-0.40730342
0.0088	1.48351	0.0	0.0	0.0	0.0	0.00205215	0.0	0.0	0.0	355.41743892	646.32551144	816.58342135	22.78020834	1.74724701	-0.40716999
0.0089	1.5	0.0	0.0	0.0	0.0	0.00205215	0.0	0.0	0.0	356.01439147	648.69972053	816.41393268	22.74463875	1.72108035	-0.4070369
0.009	1.51649	0.0	0.0	0.0	0.0	0.00205215	0.0	0.0	0.0	356.61022054	651.03745088	816.24486446	22.70911098	1.69505476	-0.40690413
0.0091	1.53296	0.0	0.0	0.0	0.0	0.00205215	0.0	0.0	0.0	357.2049283	653.33893566	816.07621543	22.67362428	1.66917894	-0.40677169
0.0092	1.54943	0.0	0.0	0.0	0.0	0.00205215	0.0	0.0	0.0	357.79851688	655.60441884	815.90798427	22.63817791	1.64346154	-0.40663958
0.0093	1.56589	0.0	0.0	0.0	0.0	0.00205215	0.0	0.0	0.0	358.39098841	657.83415509	815.74016959	22.60277114	1.61791117	-0.4065078
0.0094	1.58234	1e-08	0.0	0.0	0.0	0.00205215	0.0	0.0	0.0	358.98234499	660.0284097	815.57276996	22.56740328	1.59253639	-0.40637634
0.0095	1.59878	1e-08	0.0	0.0	0.0	0.00205215	0.0	0.0	0.0	359.57258868	662.18745846	815.4057839	22.53207363	1.56734568	-0.4062452
0.0096	1.61522	1e-08	0.0	0.0	0.0	0.00205215	0.0	0.0	0.0	360.16172155	664.31158756	815.23920986	22.4967815	1.5423475	-0.40611439
0.0097	1.63164	1e-08	0.0	0.0	0.0	0.00205215	0.0	0.0	0.0	360.74974561	666.4010935	815.07304627	22.46152623	1.51755023	-0.4059839
0.0098	1.64806	1e-08	0.0	0.0	0.0	0.00205215	0.0	0.0	0.0	361.33666317	668.45604262	814.9072927	22.42632584	1.4926613	-0.40585375
0.0099	1.66446	1e-08	0.0	0.0	0.0	0.00205214	0.0	0.0	0.0	361.92247616	670.47679337	814.74194726	22.3911501	1.46816592	-0.4057239
0.01	1.68086	1e-08	0.0	0.0	0.0	0.00205214	0.0	0.0	0.0	362.50718652	672.46370278	814.57700804	22.35601091	1.4438705	-0.40559438
0.0101	1.69725	1e-08	0.0	0.0	0.0	0.00205214	0.0	0.0	0.0	363.09079622	674.41707409	814.41247341	22.32090784	1.4197804	-0.40546517
0.0102	1.71363	1e-08	0.0	0.0	0.0	0.00205214	0.0	0.0	0.0	363.67330725	676.33721678	814.24834171	22.28584047	1.39590076	-0.40533628
0.0103	1.73001	1e-08	0.0	0.0	0.0	0.00205214	0.0	0.0	0.0	364.25472155	678.22444631	814.08461125	22.25080842	1.37223658	-0.4052077
0.0104	1.74637	1e-08	0.0	0.0	0.0	0.00205214	0.0	0.0	0.0	364.83504108	680.07908383	813.92128031	22.21581131	1.34879264	-0.40507943
0.0105	1.76273	1e-08	0.0	0.0	0.0	0.00205214	0.0	0.0	0.0	365.41426776	681.90145592	813.75834713	22.18084881	1.32557354	-0.40495147
0.0106	1.77907	1e-08	0.0	0.0	0.0	0.00205214	0.0	0.0	0.0	365.99240351	683.69189436	813.59580995	22.14592059	1.30258371	-0.40482383
0.0107	1.79541	1e-08	0.0	0.0	0.0	0.00205214	0.0	0.0	0.0	366.56945025	685.45070792	813.4336671	22.11103013	1.27972705	-0.40469651
0.0108	1.81174	1e-08	0.0	0.0	0.0	0.00205214	0.0	0.0	0.0	367.14540993	687.17815811	813.27191722	22.07617133	1.25716244	-0.40456948
0.0109	1.82806	1e-08	0.0	0.0	0.0	0.00205214	0.0	0.0	0.0	367.72028439	688.87464172	813.11055816	22.04134635	1.23482933	-0.40444277
0.011	1.84437	1e-08	0.0	0.0	0.0	0.00205214	0.0	0.0	0.0	368.29407551	690.54049682	812.9495881	22.006555	1.21273028	-0.40431635
0.0111	1.86067	1e-08	0.0	0.0	0.0	0.00205214	0.0	0.0	0.0	368.86678516	692.17606405	812.7890052	21.97179712	1.19086761	-0.40419024
0.0112	1.87697	1e-08	0.0	0.0	0.0	0.00205214	0.0	0.0	0.0	369.43841521	693.7816863	812.62880763	21.93707256	1.16924338	-0.40406444
0.0113	1.89325	1e-08	0.0	0.0	0.0	0.00205214	0.0	0.0	0.0	370.00896752	695.35770836	812.46899353	21.90238121	1.14785944	-0.40393893
0.0114	1.90953	1e-08	0.0	0.0	0.0	0.00205214	0.0	0.0	0.0	370.57844392	696.90447661	812.30956103	21.86772298	1.12671739	-0.40381372
0.0115	1.9258	1e-08	0.0	0.0	0.0	0.00205214	0.0	0.0	0.0	371.14684627	698.4223387	812.15050825	21.8330978	1.10581858	-0.40368881
0.0116	1.94206	2e-08	0.0	0.0	0.0	0.00205214	0.0	0.0	0.0	371.7141764	699.9116432	811.99183331	21.79850561	1.08516414	-0.40356419
0.0117	1.95831	2e-08	0.0	0.0	0.0	0.00205214	0.0	0.0	0.0	372.28043596	701.37280932	811.83353405	21.76393682	1.06482363	-0.4034399
0.0118	1.97455	2e-08	0.0	0.0	0.0	0.00205213	0.0	0.0	0.0	372.84562682	702.80617349	811.67560862	21.72940663	1.0446888	-0.40331588
0.0119	1.99078	2e-08	0.0	0.0	0.0	0.00205213	0.0	0.0	0.0	373.40975082	704.21207689	811.51805516	21.69490863	1.02480613	-0.40319215
0.012	2.00701	2e-08	0.0	0.0	0.0	0.00205213	0.0	0.0	0.0	373.97280977	705.59087827	811.36087173	21.66044279	1.00517644	-0.40306871
0.0121	2.02322	2e-08	0.0	0.0	0.0	0.00205213	0.0	0.0	0.0	374.53480545	706.94293675	811.20405637	21.62600909	0.98580032	-0.40294557
0.0122	2.03943	2e-08	0.0	0.0	0.0	0.00205213	0.0	0.0	0.0	375.09573965	708.26861151	811.04760715	21.59160753	0.96667815	-0.40282271
0.0123	2.05563	2e-08	0.0	0.0	0.0	0.00205213	0.0	0.0	0.0	375.65561416	709.5682615	810.89152211	21.55723814	0.94781013	-0.40270013
0.0124	2.07181	2e-08	0.0	0.0	0.0	0.00205213	0.0	0.0	0.0	376.21443076	710.84224523	810.7357993	21.52290096	0.92919622	-0.40257785
0.0125	2.08799	2e-08	0.0	0.0	0.0	0.00205213	0.0	0.0	0.0	376.77219124	712.09092041	810.58043677	21.48859605	0.91083618	-0.40245584
0.0126	2.10417	2e-08	0.0	0.0	0.0	0.00205213	0.0	0.0	0.0	377.32889735	713.31464865	810.42543257	21.45432139	0.89274021	-0.40233412
0.0127	2.12033	3e-08	0.0	0.0	0.0	0.00205213	0.0	0.0	0.0	377.88455083	714.51379887	810.2707847	21.42008034	0.87489122	-0.40221267
0.0128	2.13648	3e-08	0.0	0.0	0.0	0.00205212	0.0	0.0	0.0	378.43915347	715.68871614	810.11649125	21.38587167	0.85729517	-0.4020915
0.0129	2.15263	3e-08	0.0	0.0	0.0	0.00205212	0.0	0.0	0.0	378.99270706	716.83975439	809.96255028	21.3516955	0.83995112	-0.40197061
0.013	2.16876	3e-08	0.0	0.0	0.0	0.00205212	0.0	0.0	0.0	379.54521336	717.96726564	809.80895986	21.31755196	0.8228579	-0.40185
0.0131	2.18489	3e-08	0.0	0.0	0.0	0.00205212	0.0	0.0	0.0	380.09667414	719.07159969	809.65571805	21.28344122	0.80601416	-0.40172966
0.0132	2.20101	3e-08	0.0	0.0	0.0	0.00205212	0.0	0.0	0.0	380.64709116	720.15310391	809.50282294	21.24936345	0.78941831	-0.40160959
0.0133	2.21712	3e-08	0.0	0.0	0.0	0.00205212	0.0	0.0	0.0	381.19646621	721.21212293	809.35027262	21.21531886	0.7730686	-0.40148978
0.0134	2.23322	3e-08	0.0	0.0	0.0	0.00205212	0.0	0.0	0.0	381.74480105	722.24899839	809.1980652	21.18130765	0.75696305	-0.40137025
0.0135	2.24931	4e-08	0.0	0.0	0.0	0.00205211	0.0	0.0	0.0	382.29209746	723.26406868	809.04619878	21.14733006	0.74109947	-0.40125098
0.0136	2.26539	4e-08	0.0	0.0	0.0	0.00205211	0.0	0.0	0.0	382.838357	724.25776083	808.89467111	21.11337445	0.72557514	-0.40113201
0.0137	2.28146	4e-08	0.0	0.0	0.0	0.00205211	0.0	0.0	0.0	383.3835815	725.2303875	808.7434804	21.07945996	0.71022945	-0.40101328
0.0138	2.29753	4e-08	0.0	0.0	0.0	0.00205211	0.0	0.0	0.0	383.92777276	726.1822655	808.59262487	21.04557889	0.69512651	-0.40089481
0.0139	2.31358	4e-08	0.0	0.0	0.0	0.00205211	0.0	0.0	0.0	384.47093254	727.11373012	808.44210264	21.01173144	0.68026427	-0.4007766
0.014	2.32963	5e-08	0.0	0.0	0.0	0.00205211	0.0	0.0	0.0	385.0130626	728.02511342	808.29191184	20.97791783	0.6656405	-0.40065866
0.0141	2.34567	5e-08	0.0	0.0	0.0	0.0020521	0.0	0.0	0.0	385.55416472	728.91674401	808.14205062	20.94413827	0.65125283	-0.40054097
0.0142	2.3617	5e-08	0.0	0.0	0.0	0.0020521	0.0	0.0	0.0	386.09424064	729.78894685	807.99251716	20.91039302	0.63709873	-0.40042354
0.0143	2.37772	5e-08	0.0	0.0	0.0	0.0020521	0.0	0.0	0.0	386.63329215	730.64204301	807.84330964	20.87668232	0.6231755	-0.40030636
0.0144	2.39373	5e-08	0.0	0.0	0.0	0.0020521	0.0	0.0	0.0	387.17132102	731.47634954	807.69442625	20.84300644	0.6094803	-0.40018944
0.0145	2.40973	6e-08	0.0	0.0	0.0	0.0020521	0.0	0.0	0.0	387.70832896	732.29220123	807.54586511	20.80935865	0.59607184	-0.40007278
0.0146	2.42573	6e-08	0.0	0.0	0.0	0.00205209	0.0	0.0	0.0	388.24431763	733.08996473	807.39762422	20.77575008	0.58285161	-0.39995636
0.0147	2.44171	6e-08	0.0	0.0	0.0	0.00205209	0.0	0.0	0.0	388.77928889	733.86990594	807.24970199	20.74217652	0.56985594	-0.3998402
0.0148	2.45769	6e-08	0.0	0.0	0.0	0.00205209	0.0	0.0	0.0	389.31324451	734.63233243	807.10209666	20.70863823	0.55708205	-0.39972428
0.0149	2.47365	7e-08	0.0	0.0	0.0	0.00205209	0.0	0.0	0.0	389.84618627	735.37754765	806.95480649	20.67513545	0.544527	-0.39960861
0.015	2.48961	7e-08	0.0	0.0	0.0	0.00205208	0.0	0.0	0.0	390.37811593	736.10585078	806.80782975	20.64166846	0.53218774	-0.39949319
0.0151	2.50556	7e-08	0.0	0.0	0.0	0.00205208	0.0	0.0	0.0	390.90903527	736.81753657	806.66116474	20.60823752	0.52006107	-0.39937801
0.0152	2.5215	7e-08	0.0	0.0	0.0	0.00205208	0.0	0.0	0.0	391.43894608	737.51289518	806.51480978	20.57484293	0.50814368	-0.39926307
0.0153	2.53743	8e-08	0.0	0.0	0.0	0.00205207	0.0	0.0	0.0	391.96785014	738.19221201	806.3687632	20.54148497	0.49643215	-0.39914837
0.0154	2.55335	8e-08	0.0	0.0	0.0	0.00205207	0.0	0.0	0.0	392.49574923	738.85576755	806.22302336	20.50816395	0.4849229	-0.39903392
0.0155	2.56926	8e-08	0.0	0.0	0.0	0.00205207	0.0	0.0	0.0	393.02264496	739.50393918	806.07758817	20.47486891	0.47372804	-0.39891971
0.0156	2.58516	9e-08	0.0	0.0	0.0	0.00205206	0.0	0.0	0.0	393.54853916	740.13697538	805.93245614	20.44161806	0.46266006	-0.39880574
0.0157	2.60106	9e-08	0.0	0.0	0.0	0.00205206	0.0	0.0	0.0	394.07343365	740.75513044	805.78762574	20.40840416	0.45179281	-0.398692
0.0158	2.61694	9e-08	0.0	0.0	0.0	0.00205206	0.0	0.0	0.0	394.59733022	741.35867746	805.64309535	20.37522745	0.44112329	-0.3985785
0.0159	2.63282	1e-07	0.0	0.0	0.0	0.00205205	0.0	0.0	0.0	395.12023065	741.9478853	805.4988634	20.34208818	0.43064843	-0.39846523
0.016	2.64869	1e-07	0.0	0.0	0.0	0.00205205	0.0	0.0	0.0	395.64213673	742.52301849	805.35492831	20.3089866	0.42036511	-0.39835219
0.0161	2.66454	1.1e-07	0.0	0.0	0.0	0.00205205	0.0	0.0	0.0	396.16305024	743.08433717	805.21128852	20.27592295	0.41027011	-0.39823939
0.0162	2.68039	1.1e-07	0.0	0.0	0.0	0.00205204	0.0	0.0	0.0	396.68297298	743.63209697	805.0679425	20.2428975	0.40036014	-0.39812682
0.0163	2.69623	1.1e-07	0.0	0.0	0.0	0.00205204	0.0	0.0	0.0	397.20190674	744.16654892	804.92488875	20.20991052	0.39063184	-0.39801447
0.0164	2.71206	1.2e-07	0.0	0.0	0.0	0.00205203	0.0	0.0	0.0	397.71985329	744.68796121	804.78212566	20.17695682	0.38114638	-0.39790236
0.0165	2.72789	1.2e-07	0.0	0.0	0.0	0.00205203	0.0	0.0	0.0	398.23681433	745.19663112	804.6396515	20.1440451	0.37180042	-0.39779047
0.0166	2.7437	1.3e-07	0.0	0.0	0.0	0.00205202	0.0	0.0	0.0	398.75279173	745.69275918	804.49746499	20.11117213	0.36263192	-0.39767881
0.0167	2.7595	1.3e-07	0.0	0.0	0.0	0.00205202	0.0	0.0	0.0	399.26778728	746.17658569	804.35556468	20.07833813	0.35363794	-0.39756737
0.0168	2.7753	1.4e-07	0.0	0.0	0.0	0.00205201	0.0	0.0	0.0	399.78180279	746.64834686	804.21394912	20.04554334	0.34481548	-0.39745616
0.0169	2.79108	1.4e-07	0.0	0.0	0.0	0.00205201	0.0	0.0	0.0	400.29484005	747.10827475	804.07261688	20.01278798	0.33616151	-0.39734517
0.017	2.80686	1.5e-07	0.0	0.0	0.0	0.002052	0.0	0.0	0.0	400.80690086	747.55659718	803.93156654	19.98007228	0.32767297	-0.3972344
0.0171	2.82262	1.5e-07	0.0	0.0	0.0	0.002052	0.0	0.0	0.0	401.31798703	747.99353776	803.79079674	19.94739647	0.31934673	-0.39712385
0.0172	2.83838	1.6e-07	0.0	0.0	0.0	0.00205199	0.0	0.0	0.0	401.82810036	748.4193158	803.65030609	19.9147608	0.31117964	-0.39701352
0.0173	2.85413	1.7e-07	0.0	0.0	0.0	0.00205198	0.0	0.0	0.0	402.33724266	748.83414623	803.51009324	19.88216549	0.3031685	-0.3969034
0.0174	2.86987	1.7e-07	0.0	0.0	0.0	0.00205198	0.0	0.0	0.0	402.84541565	749.23830271	803.37015657	19.84960457	0.29538415	-0.39679351
0.0175	2.8856	1.8e-07	0.0	0.0	0.0	0.00205197	0.0	0.0	0.0	403.35262115	749.63197711	803.23049483	19.81708815	0.28770578	-0.39668383
0.0176	2.90132	1.9e-07	0.0	0.0	0.0	0.00205196	0.0	0.0	0.0	403.85886099	750.01536504	803.09110676	19.78461229	0.28017983	-0.39657436
0.0177	2.91703	1.9e-07	0.0	0.0	0.0	0.00205196	0.0	0.0	0.0	404.36413699	750.38867209	802.95199107	19.75217718	0.27280363	-0.39646511
0.0178	2.93274	2e-07	0.0	0.0	0.0	0.00205195	0.0	0.0	0.0	404.86845095	750.75210017	802.81314645	19.719783	0.26557452	-0.39635608
0.0179	2.94843	2.1e-07	0.0	0.0	0.0	0.00205194	0.0	0.0	0.0	405.37180467	751.10584754	802.67457164	19.68742995	0.2584898	-0.39624725
0.018	2.96411	2.2e-07	0.0	0.0	0.0	0.00205194	0.0	0.0	0.0	405.87419997	751.45010875	802.53626538	19.65511821	0.25154677	-0.39613863
0.0181	2.97979	2.2e-07	0.0	0.0	0.0	0.00205193	0.0	0.0	0.0	406.37563865	751.78507468	802.39822643	19.62284796	0.24474273	-0.39603023
0.0182	2.99546	2.3e-07	0.0	0.0	0.0	0.00205192	0.0	0.0	0.0	406.87612254	752.11093251	802.26045356	19.59061939	0.23807497	-0.39592203
0.0183	3.01111	2.4e-07	0.0	0.0	0.0	0.00205191	0.0	0.0	0.0	407.37565342	752.4278752	802.12294554	19.55843051	0.23156929	-0.39581404
0.0184	3.02676	2.5e-07	0.0	0.0	0.0	0.0020519	0.0	0.0	0.0	407.87423308	752.73610586	801.98570104	19.52628487	0.22517887	-0.39570626
0.0185	3.0424	2.6e-07	0.0	0.0	0.0	0.00205189	0.0	0.0	0.0	408.37186336	753.03578533	801.84871898	19.49418124	0.21891932	-0.39559869
0.0186	3.05803	2.7e-07	0.0	0.0	0.0	0.00205189	0.0	0.0	0.0	408.86854607	753.32708959	801.71199818	19.46211979	0.21278822	-0.39549132
0.0187	3.07365	2.8e-07	0.0	0.0	0.0	0.00205188	0.0	0.0	0.0	409.36428301	753.6101913	801.5755375	19.43010067	0.20678315	-0.39538415
0.0188	3.08926	2.9e-07	0.0	0.0	0.0	0.00205187	0.0	0.0	0.0	409.85907602	753.88525983	801.43933578	19.39812405	0.20090167	-0.39527719
0.0189	3.10486	3e-07	0.0	0.0	0.0	0.00205186	0.0	0.0	0.0	410.35292689	754.15246124	801.30339192	19.36619006	0.19514138	-0.39517043
0.019	3.12045	3.1e-07	0.0	0.0	0.0	0.00205185	0.0	0.0	0.0	410.84583744	754.4119583	801.16770478	19.33429886	0.18949986	-0.39506387
0.0191	3.13603	3.2e-07	0.0	0.0	0.0	0.00205183	0.0	0.0	0.0	411.33780949	754.66391054	801.0322733	19.30245061	0.18397473	-0.39495751
0.0192	3.15161	3.3e-07	0.0	0.0	0.0	0.00205182	0.0	0.0	0.0	411.82884485	754.90847422	800.89709637	19.27064546	0.17856358	-0.39485135
0.0193	3.16717	3.4e-07	0.0	0.0	0.0	0.00205181	0.0	0.0	0.0	412.3189453	755.14582699	800.76217282	19.23888121	0.17329336	-0.39474539
0.0194	3.18273	3.5e-07	0.0	0.0	0.0	0.0020518	0.0	0.0	0.0	412.80811266	755.37611278	800.62750163	19.20716171	0.16811513	-0.39463963
0.0195	3.19827	3.6e-07	0.0	0.0	0.0	0.00205179	0.0	0.0	0.0	413.29634875	755.59947597	800.49308178	19.17548554	0.16304623	-0.39453407
0.0196	3.21381	3.7e-07	0.0	0.0	0.0	0.00205178	0.0	0.0	0.0	413.78365539	755.81606323	800.35891223	19.14385281	0.15808457	-0.3944287
0.0197	3.22933	3.9e-07	0.0	0.0	0.0	0.00205176	0.0	0.0	0.0	414.27003438	756.02601839	800.22499197	19.11226365	0.15322808	-0.39432353
0.0198	3.24485	4e-07	0.0	0.0	0.0	0.00205175	0.0	0.0	0.0	414.75548754	756.22948246	800.09131997	19.08071817	0.14847469	-0.39421855
0.0199	3.26036	4.1e-07	0.0	0.0	0.0	0.00205174	0.0	0.0	0.0	415.24001667	756.42659369	799.95789526	19.04921648	0.14382237	-0.39411377
0.02	3.27586	4.3e-07	0.0	0.0	0.0	0.00205172	0.0	0.0	0.0	415.72362359	756.61748756	799.82471685	19.01775869	0.13926909	-0.39400918
0.0201	3.29135	4.4e-07	0.0	0.0	0.0	0.00205171	0.0	0.0	0.0	416.2063101	756.80229686	799.69178376	18.98634491	0.13481287	-0.39390479
0.0202	3.30683	4.6e-07	0.0	0.0	0.0	0.00205169	0.0	0.0	0.0	416.688078	756.98115403	799.55909504	18.95497491	0.13045955	-0.39380058
0.0203	3.3223	4.7e-07	0.0	0.0	0.0	0.00205168	0.0	0.0	0.0	417.16892912	757.15419206	799.4266497	18.92364929	0.12619506	-0.39369657
0.0204	3.33776	4.9e-07	0.0	0.0	0.0	0.00205166	0.0	0.0	0.0	417.64886524	757.3215321	799.29444685	18.89236795	0.12202251	-0.39359274
0.0205	3.35321	5e-07	0.0	0.0	0.0	0.00205165	0.0	0.0	0.0	418.12788818	757.48329722	799.16248554	18.86113097	0.11794005	-0.39348911
0.0206	3.36866	5.2e-07	0.0	0.0	0.0	0.00205163	0.0	0.0	0.0	418.60599975	757.63960803	799.03076488	18.82993845	0.11394588	-0.39338567
0.0207	3.38409	5.4e-07	0.0	0.0	0.0	0.00205161	0.0	0.0	0.0	419.08320174	757.79058269	798.89928396	18.79879047	0.1100382	-0.39328241
0.0208	3.39951	5.5e-07	0.0	0.0	0.0	0.0020516	0.0	0.0	0.0	419.55949596	757.93633696	798.7680419	18.76768711	0.10621525	-0.39317934
0.0209	3.41493	5.7e-07	0.0	0.0	0.0	0.00205158	0.0	0.0	0.0	420.03488421	758.07698422	798.63703782	18.73662846	0.1024753	-0.39307646
0.021	3.43033	5.9e-07	0.0	0.0	0.0	0.00205156	0.0	0.0	0.0	420.50936828	758.21263553	798.50627085	18.70561458	0.0988166	-0.39297377
0.0211	3.44573	6.1e-07	0.0	0.0	0.0	0.00205154	0.0	0.0	0.0	420.98294999	758.34339962	798.37574014	18.67464556	0.09523748	-0.39287126
0.0212	3.46111	6.3e-07	0.0	0.0	0.0	0.00205152	0.0	0.0	0.0	421.45563111	758.46939064	798.24544481	18.643721	0.0917462	-0.39276893
0.0213	3.47649	6.5e-07	0.0	0.0	0.0	0.0020515	0.0	0.0	0.0	421.92741345	758.59071091	798.11538403	18.6128417	0.08832533	-0.39266679
0.0214	3.49186	6.7e-07	0.0	0.0	0.0	0.00205148	0.0	0.0	0.0	422.39829879	758.70746184	797.98555698	18.58200743	0.08497993	-0.39256483
0.0215	3.50721	6.9e-07	0.0	0.0	0.0	0.00205146	0.0	0.0	0.0	422.86828894	758.8197443	797.85596286	18.55121823	0.08170849	-0.39246306
0.0216	3.52256	7.1e-07	0.0	0.0	0.0	0.00205144	0.0	0.0	0.0	423.33738568	758.92765715	797.72660084	18.52047416	0.07850952	-0.39236147
0.0217	3.5379	7.4e-07	0.0	0.0	0.0	0.00205141	0.0	0.0	0.0	423.80559081	759.03129727	797.59747014	18.48977527	0.07538157	-0.39226006
0.0218	3.55323	7.6e-07	0.0	0.0	0.0	0.00205139	0.0	0.0	0.0	424.2729061	759.13075958	797.46856996	18.45912162	0.07232322	-0.39215883
0.0219	3.56855	7.8e-07	0.0	0.0	0.0	0.00205137	0.0	0.0	0.0	424.73933334	759.22613708	797.33989953	18.42851324	0.06933307	-0.39205778
0.022	3.58386	8.1e-07	0.0	0.0	0.0	0.00205134	0.0	0.0	0.0	425.20487431	759.31752093	797.21145808	18.39795019	0.06640974	-0.39195691
0.0221	3.59916	8.3e-07	0.0	0.0	0.0	0.00205132	0.0	0.0	0.0	425.6695308	759.40499952	797.08324485	18.36743297	0.06355034	-0.39185622
0.0222	3.61445	8.6e-07	0.0	0.0	0.0	0.00205129	0.0	0.0	0.0	426.1333046	759.48865829	796.95525909	18.33696088	0.06075596	-0.39175571
0.0223	3.62973	8.8e-07	0.0	0.0	0.0	0.00205127	0.0	0.0	0.0	426.59619747	759.56858438	796.82750006	18.30653428	0.0580243	-0.39165538
0.0224	3.64501	9.1e-07	0.0	0.0	0.0	0.00205124	0.0	0.0	0.0	427.05821119	759.64486151	796.69996703	18.27615318	0.05535408	-0.39155522
0.0225	3.66027	9.4e-07	0.0	0.0	0.0	0.00205121	0.0	0.0	0.0	427.51934753	759.71757169	796.57265926	18.24581762	0.05274406	-0.39145525
0.0226	3.67552	9.7e-07	0.0	0.0	0.0	0.00205118	0.0	0.0	0.0	427.97960827	759.78679526	796.44557604	18.21552764	0.05019302	-0.39135544
0.0227	3.69077	1e-06	0.0	0.0	0.0	0.00205115	0.0	0.0	0.0	428.43899517	759.85261091	796.31871667	18.18528326	0.04769974	-0.39125582
0.0228	3.706	1.03e-06	0.0	0.0	0.0	0.00205112	0.0	0.0	0.0	428.89750999	759.91509574	796.19208043	18.1550845	0.04526308	-0.39115637
0.0229	3.72122	1.06e-06	0.0	0.0	0.0	0.00205109	0.0	0.0	0.0	429.35515451	759.97432528	796.06566665	18.12493138	0.04288187	-0.39105709
0.023	3.73644	1.09e-06	0.0	0.0	0.0	0.00205106	0.0	0.0	0.0	429.81193048	760.03037355	795.93947462	18.09482393	0.040555	-0.39095799
0.0231	3.75164	1.12e-06	0.0	0.0	0.0	0.00205103	0.0	0.0	0.0	430.26783968	760.08330696	795.8135037	18.06476315	0.03827609	-0.39085906
0.0232	3.76684	1.15e-06	0.0	0.0	0.0	0.002051	0.0	0.0	0.0	430.72288385	760.13319871	795.68775321	18.0347474	0.03605286	-0.3907603
0.0233	3.78203	1.19e-06	0.0	0.0	0.0	0.00205096	0.0	0.0	0.0	431.17706475	760.18011926	795.56222247	18.0047774	0.03388054	-0.39066172
0.0234	3.7972	1.22e-06	0.0	0.0	0.0	0.00205093	0.0	0.0	0.0	431.63038413	760.22413645	795.43691084	17.97485316	0.03175809	-0.3905633
0.0235	3.81237	1.26e-06	0.0	0.0	0.0	0.00205089	0.0	0.0	0.0	432.08284374	760.26531679	795.31181766	17.94497468	0.02968453	-0.39046506
0.0236	3.82753	1.3e-06	0.0	0.0	0.0	0.00205085	0.0	0.0	0.0	432.53444532	760.30372545	795.18694229	17.91514197	0.0276589	-0.390367
0.0237	3.84267	1.33e-06	0.0	0.0	0.0	0.00205082	0.0	0.0	0.0	432.98519062	760.33942633	795.0622841	17.88535502	0.02568024	-0.3902691
0.0238	3.85781	1.37e-06	0.0	0.0	0.0	0.00205078	0.0	0.0	0.0	433.43508137	760.37248208	794.93784245	17.85561383	0.02374766	-0.39017137
0.0239	3.87294	1.41e-06	0.0	0.0	0.0	0.00205074	0.0	0.0	0.0	433.88411932	760.40295416	794.81361673	17.82591839	0.02186028	-0.39007381
0.024	3.88806	1.45e-06	0.0	0.0	0.0	0.0020507	0.0	0.0	0.0	434.33230619	760.43090286	794.68960632	17.7962687	0.02001723	-0.38997642
0.0241	3.90317	1.49e-06	0.0	0.0	0.0	0.00205066	0.0	0.0	0.0	434.77964372	760.45638733	794.56581059	17.76666475	0.01821769	-0.3898792
0.0242	3.91827	1.54e-06	0.0	0.0	0.0	0.00205061	0.0	0.0	0.0	435.22613363	760.47946565	794.44222896	17.73710652	0.01646086	-0.38978215
0.0243	3.93336	1.58e-06	0.0	0.0	0.0	0.00205057	0.0	0.0	0.0	435.67177764	760.50019484	794.31886081	17.70759398	0.01474596	-0.38968527
0.0244	3.94844	1.62e-06	0.0	0.0	0.0	0.00205053	0.0	0.0	0.0	436.11657749	760.51863091	794.19570556	17.67812713	0.01307225	-0.38958855
0.0245	3.96351	1.67e-06	0.0	0.0	0.0	0.00205048	0.0	0.0	0.0	436.56053489	760.53482309	794.07276263	17.64870999	0.0114094	-0.38949199
0.0246	3.97857	1.72e-06	0.0	0.0	0.0	0.00205043	0.0	0.0	0.0	437.00365165	760.54878741	793.9500316	17.61933567	0.00980685	-0.3893956
0.0247	3.99362	1.76e-06	0.0	0.0	0.0	0.00205039	0.0	0.0	0.0	437.44592942	760.56060665	793.82751175	17.59000713	0.0082421	-0.38929938
0.0248	4.00866	1.81e-06	0.0	0.0	0.0	0.00205034	0.0	0.0	0.0	437.88736989	760.57033114	793.70520254	17.56072435	0.00671444	-0.38920333
0.0249	4.02369	1.86e-06	0.0	0.0	0.0	0.00205029	0.0	0.0	0.0	438.32797479	760.57801028	793.58310339	17.5314873	0.00522315	-0.38910744
0.025	4.03871	1.92e-06	0.0	0.0	0.0	0.00205023	0.0	0.0	0.0	438.76774581	760.58369252	793.46121374	17.50229597	0.00376757	-0.38901171
0.0251	4.05372	1.97e-06	0.0	0.0	0.0	0.00205018	0.0	0.0	0.0	439.20668466	760.58742545	793.33953305	17.47315031	0.00234703	-0.38891615
0.0252	4.06872	2.02e-06	0.0	0.0	0.0	0.00205013	0.0	0.0	0.0	439.64479302	760.58925579	793.21806077	17.44405031	0.00096092	-0.38882076
0.0253	4.08372	2.08e-06	0.0	0.0	0.0	0.00205007	0.0	0.0	0.0	440.0820726	760.58922944	793.09679634	17.41499593	-0.00039137	-0.38872552
0.0254	4.0987	2.13e-06	0.0	0.0	0.0	0.00205002	0.0	0.0	0.0	440.51852508	760.58739152	792.97573923	17.38598712	-0.00171041	-0.38863046
0.0255	4.11367	2.19e-06	0.0	0.0	0.0	0.00204996	0.0	0.0	0.0	440.95415216	760.58378642	792.85488891	17.35702386	-0.00299677	-0.38853555
0.0256	4.12863	2.25e-06	0.0	0.0	0.0	0.0020499	0.0	0.0	0.0	441.3889555	760.57845778	792.73424485	17.3281061	-0.00425095	-0.3884408
0.0257	4.14359	2.31e-06	0.0	0.0	0.0	0.00204984	0.0	0.0	0.0	441.82293679	760.57144859	792.61380651	17.2992338	-0.00547346	-0.38834622
0.0258	4.15853	2.37e-06	0.0	0.0	0.0	0.00204978	0.0	0.0	0.0	442.2560977	760.56280119	792.49357337	17.2704069	-0.00666478	-0.3882518
0.0259	4.17346	2.44e-06	0.0	0.0	0.0	0.00204971	0.0	0.0	0.0	442.6884399	760.55255731	792.37354491	17.24162537	-0.00782535	-0.38815754
0.026	4.18839	2.5e-06	0.0	0.0	0.0	0.00204965	0.0	0.0	0.0	443.11996514	760.5407276	792.25372074	17.21289565	-0.0090035	-0.38806342
0.0261	4.2033	2.57e-06	0.0	0.0	0.0	0.00204958	0.0	0.0	0.0	443.55067512	760.5273345	792.1341004	17.18420653	-0.01011748	-0.38796948
0.0262	4.21821	2.64e-06	0.0	0.0	0.0	0.00204951	0.0	0.0	0.0	443.98057142	760.51244551	792.0146833	17.15556286	-0.01120382	-0.3878757
0.0263	4.2331	2.7e-06	0.0	0.0	0.0	0.00204944	0.0	0.0	0.0	444.40965572	760.49609739	791.89546891	17.12696461	-0.012263	-0.38778207
0.0264	4.24798	2.78e-06	0.0	0.0	0.0	0.00204937	0.0	0.0	0.0	444.83792967	760.47832625	791.77645676	17.09841172	-0.0132955	-0.38768861
0.0265	4.26286	2.85e-06	0.0	0.0	0.0	0.0020493	0.0	0.0	0.0	445.26539491	760.4591676	791.65764636	17.06990416	-0.01430176	-0.3875953
0.0266	4.27772	2.92e-06	0.0	0.0	0.0	0.00204923	0.0	0.0	0.0	445.69205311	760.43865634	791.5390372	17.04144188	-0.01528221	-0.38750216
0.0267	4.29258	3e-06	0.0	0.0	0.0	0.00204915	0.0	0.0	0.0	446.1179059	760.41682683	791.42062882	17.01302482	-0.01623725	-0.38740917
0.0268	4.30742	3.08e-06	0.0	0.0	0.0	0.00204907	0.0	0.0	0.0	446.54295492	760.39371291	791.30242074	16.98465294	-0.01716727	-0.38731634
0.0269	4.32226	3.15e-06	0.0	0.0	0.0	0.00204899	0.0	0.0	0.0	446.96720181	760.3693479	791.18441246	16.95632618	-0.01807263	-0.38722366
0.027	4.33708	3.24e-06	0.0	0.0	0.0	0.00204891	0.0	0.0	0.0	447.39064821	760.34376466	791.06660353	16.92804449	-0.01895367	-0.38713114
0.0271	4.3519	3.32e-06	0.0	0.0	0.0	0.00204883	0.0	0.0	0.0	447.81329575	760.31699561	790.94899347	16.89980781	-0.01981073	-0.38703878
0.0272	4.3667	3.4e-06	0.0	0.0	0.0	0.00204875	0.0	0.0	0.0	448.23514604	760.28907276	790.8315818	16.87161607	-0.02064408	-0.38694658
0.0273	4.3815	3.49e-06	0.0	0.0	0.0	0.00204866	0.0	0.0	0.0	448.65620071	760.26002771	790.71436806	16.84346922	-0.02145403	-0.38685453
0.0274	4.39628	3.58e-06	0.0	0.0	0.0	0.00204857	0.0	0.0	0.0	449.07646138	760.22989174	790.59735179	16.8153672	-0.02224082	-0.38676264
0.0275	4.41106	3.67e-06	0.0	0.0	0.0	0.00204848	0.0	0.0	0.0	449.49592981	760.19862765	790.48053282	16.78731801	-0.02307273	-0.38667088
0.0276	4.42582	3.76e-06	0.0	0.0	0.0	0.00204839	0.0	0.0	0.0	449.91460754	760.16629494	790.36391055	16.75930763	-0.02383242	-0.38657929
0.0277	4.44058	3.85e-06	0.0	0.0	0.0	0.00204829	0.0	0.0	0.0	450.33249614	760.13293554	790.24748449	16.73134216	-0.02457215	-0.38648786
0.0278	4.45532	3.95e-06	0.0	0.0	0.0	0.0020482	0.0	0.0	0.0	450.74959724	760.09857588	790.13125418	16.70342157	-0.02529226	-0.38639658
0.0279	4.47006	4.05e-06	0.0	0.0	0.0	0.0020481	0.0	0.0	0.0	451.16591242	760.06324193	790.0152192	16.67554579	-0.0259931	-0.38630545
0.028	4.48478	4.15e-06	0.0	0.0	0.0	0.002048	0.0	0.0	0.0	451.5814433	760.02695919	789.89937911	16.64771477	-0.02667501	-0.38621448
0.0281	4.4995	4.25e-06	0.0	0.0	0.0	0.0020479	0.0	0.0	0.0	451.99619146	759.98975271	789.78373346	16.61992847	-0.0273383	-0.38612366
0.0282	4.5142	4.35e-06	0.0	0.0	0.0	0.00204779	0.0	0.0	0.0	452.41015849	759.95164716	789.66828184	16.59218681	-0.02798327	-0.38603299
0.0283	4.5289	4.46e-06	0.0	0.0	0.0	0.00204769	0.0	0.0	0.0	452.82334599	759.91266677	789.55302382	16.56448976	-0.02861021	-0.38594248
0.0284	4.54358	4.57e-06	0.0	0.0	0.0	0.00204758	0.0	0.0	0.0	453.23575554	759.87283542	789.43795896	16.53683723	-0.02921938	-0.38585212
0.0285	4.55826	4.68e-06	0.0	0.0	0.0	0.00204747	0.0	0.0	0.0	453.64738871	759.83217663	789.32308684	16.50922919	-0.02981104	-0.38576191
0.0286	4.57292	4.79e-06	0.0	0.0	0.0	0.00204735	0.0	0.0	0.0	454.05824709	759.79071357	789.20840704	16.48166556	-0.03038543	-0.38567185
0.0287	4.58758	4.91e-06	0.0	0.0	0.0	0.00204724	0.0	0.0	0.0	454.46833224	759.74846912	789.09391915	16.45414629	-0.03094278	-0.38558194
0.0288	4.60223	5.03e-06	0.0	0.0	0.0	0.00204712	0.0	0.0	1e-08	454.87764573	759.70546585	788.97962274	16.4266713	-0.03148329	-0.38549218
0.0289	4.61686	5.15e-06	0.0	0.0	0.0	0.002047	0.0	0.0	1e-08	455.28618914	759.66172032	788.86551742	16.39924422	-0.03204074	-0.38540256
0.029	4.63148	5.27e-06	0.0	0.0	0.0	0.00204688	0.0	0.0	1e-08	455.69396411	759.61721402	788.75160296	16.37185871	-0.03255813	-0.3853131
0.0291	4.6461	5.39e-06	0.0	0.0	0.0	0.00204675	0.0	0.0	1e-08	456.10097212	759.57200051	788.6378788	16.34451744	-0.03306065	-0.38522379
0.0292	4.6607	5.52e-06	0.0	0.0	0.0	0.00204662	0.0	0.0	1e-08	456.50721474	759.52609936	788.52434455	16.31722036	-0.03354856	-0.38513463
0.0293	4.6753	5.65e-06	0.0	0.0	0.0	0.00204649	0.0	0.0	1e-08	456.91269351	759.47952981	788.41099979	16.2899674	-0.03402209	-0.38504562
0.0294	4.68988	5.78e-06	0.0	0.0	0.0	0.00204636	0.0	0.0	1e-08	457.31740998	759.43231077	788.29784414	16.26275851	-0.03448148	-0.38495675
0.0295	4.70446	5.92e-06	0.0	0.0	0.0	0.00204623	0.0	0.0	1e-08	457.72136569	759.38446085	788.1848772	16.23559363	-0.03492695	-0.38486804
0.0296	4.71902	6.06e-06	0.0	0.0	0.0	0.00204609	0.0	0.0	1e-08	458.12456219	759.33599836	788.07209857	16.20847269	-0.03535872	-0.38477947
0.0297	4.73358	6.2e-06	0.0	0.0	0.0	0.00204595	0.0	0.0	1e-08	458.527001	759.28694132	787.95950786	16.18139563	-0.03577698	-0.38469105
0.0298	4.74812	6.34e-06	0.0	0.0	0.0	0.0020458	0.0	0.0	1e-08	458.92868366	759.2373075	787.84710468	16.15436239	-0.03618192	-0.38460278
0.0299	4.76265	6.49e-06	0.0	0.0	0.0	0.00204566	0.0	0.0	1e-08	459.3296117	759.18711441	787.73488864	16.12737291	-0.03657371	-0.38451466
0.03	4.77718	6.64e-06	0.0	0.0	0.0	0.00204551	0.0	0.0	1e-08	459.72978664	759.13637933	787.62285936	16.1004271	-0.03695253	-0.38442668
0.0301	4.79169	6.79e-06	0.0	0.0	0.0	0.00204535	0.0	0.0	1e-08	460.12920999	759.08511934	787.51101644	16.07352492	-0.03731851	-0.38433885
0.0302	4.80619	6.95e-06	0.0	0.0	0.0	0.0020452	0.0	0.0	1e-08	460.52788328	759.0333513	787.3993595	16.04666629	-0.0376718	-0.38425116
0.0303	4.82069	7.1e-06	0.0	0.0	0.0	0.00204504	0.0	0.0	1e-08	460.92580801	758.98109188	787.28788817	16.01985114	-0.03801253	-0.38416363
0.0304	4.83517	7.27e-06	0.0	0.0	0.0	0.00204488	0.0	0.0	1e-08	461.32298575	758.92832637	787.17660219	15.99308469	-0.03839571	-0.38407622
0.0305	4.84964	7.43e-06	0.0	0.0	0.0	0.00204471	0.0	0.0	1e-08	461.71941803	758.875051	787.06550129	15.96635779	-0.03872727	-0.38398897
0.0306	4.8641	7.6e-06	0.0	0.0	0.0	0.00204455	0.0	0.0	1e-08	462.1151063	758.82131119	786.95458495	15.93967438	-0.03904875	-0.38390187
0.0307	4.87856	7.77e-06	0.0	0.0	0.0	0.00204438	0.0	0.0	1e-08	462.51005206	758.76712001	786.8438528	15.91303438	-0.03936041	-0.38381491
0.0308	4.893	7.94e-06	0.0	0.0	0.0	0.0020442	0.0	0.0	1e-08	462.9042568	758.71249023	786.73330449	15.88643775	-0.03966249	-0.38372809
0.0309	4.90743	8.12e-06	0.0	0.0	0.0	0.00204402	0.0	0.0	1e-08	463.29772202	758.65743429	786.62293965	15.85988442	-0.03995521	-0.38364142
0.031	4.92185	8.3e-06	0.0	0.0	0.0	0.00204384	0.0	0.0	1e-08	463.69044921	758.60196432	786.51275792	15.83337434	-0.0402388	-0.38355489
0.0311	4.93626	8.48e-06	0.0	0.0	0.0	0.00204366	0.0	0.0	1e-08	464.08243985	758.54609215	786.40275895	15.80690745	-0.04051348	-0.3834685
0.0312	4.95066	8.67e-06	0.0	0.0	0.0	0.00204347	0.0	0.0	1e-08	464.47369543	758.48982932	786.29294239	15.78048368	-0.04077946	-0.38338226
0.0313	4.96505	8.86e-06	0.0	0.0	0.0	0.00204328	0.0	0.0	1e-08	464.86421741	758.4331871	786.18330787	15.75410298	-0.04103694	-0.38329616
0.0314	4.97943	9.06e-06	0.0	0.0	0.0	0.00204309	0.0	0.0	1e-08	465.25400727	758.37617647	786.07385505	15.72776528	-0.04128613	-0.38321021
0.0315	4.9938	9.25e-06	0.0	0.0	0.0	0.00204289	0.0	0.0	1e-08	465.64306649	758.31880814	785.96458359	15.70147053	-0.04152721	-0.38312439
0.0316	5.00816	9.45e-06	0.0	0.0	0.0	0.00204269	0.0	0.0	1e-08	466.03139652	758.26109257	785.85549312	15.67521865	-0.04176038	-0.38303872
0.0317	5.02251	9.66e-06	0.0	0.0	0.0	0.00204248	0.0	0.0	1e-08	466.41899883	758.20303999	785.74658331	15.6490096	-0.0419858	-0.38295319
0.0318	5.03685	9.87e-06	0.0	0.0	0.0	0.00204227	0.0	0.0	1e-08	466.80587488	758.14466035	785.63785382	15.6228433	-0.04220366	-0.3828678
0.0319	5.05118	1.008e-05	0.0	0.0	0.0	0.00204206	0.0	0.0	1e-08	467.19202611	758.08596302	785.52930429	15.59671973	-0.04241466	-0.38278255
0.032	5.0655	1.03e-05	0.0	0.0	0.0	0.00204184	0.0	0.0	1e-08	467.57745399	758.02695766	785.4209344	15.57063876	-0.04261803	-0.38269745
0.0321	5.0798	1.052e-05	0.0	0.0	0.0	0.00204162	0.0	0.0	1e-08	467.96215996	757.96765367	785.31274379	15.54460035	-0.04281434	-0.38261248
0.0322	5.0941	1.074e-05	0.0	0.0	0.0	0.0020414	0.0	0.0	1e-08	468.34614546	757.90806012	785.20473214	15.51860445	-0.04300372	-0.38252766
0.0323	5.10839	1.097e-05	0.0	0.0	0.0	0.00204117	0.0	0.0	1e-08	468.72941192	757.8481859	785.0968991	15.49265098	-0.04318633	-0.38244297
0.0324	5.12266	1.12e-05	0.0	0.0	0.0	0.00204094	0.0	0.0	1e-08	469.11196079	757.78803972	784.98924434	15.46673987	-0.04336231	-0.38235843
0.0325	5.13693	1.144e-05	0.0	0.0	0.0	0.0020407	0.0	0.0	1e-08	469.4937935	757.72763007	784.88176752	15.44087107	-0.04353177	-0.38227402
0.0326	5.15119	1.168e-05	0.0	0.0	0.0	0.00204046	0.0	0.0	1e-08	469.87491147	757.66696532	784.77446832	15.41504451	-0.04369485	-0.38218976
0.0327	5.16543	1.192e-05	0.0	0.0	0.0	0.00204022	0.0	0.0	1e-08	470.25531613	757.60605364	784.66734641	15.38926011	-0.04385165	-0.38210563
0.0328	5.17967	1.217e-05	0.0	0.0	0.0	0.00203997	0.0	0.0	1e-08	470.63500889	757.54490307	784.56040144	15.36351781	-0.0440023	-0.38202164
0.0329	5.19389	1.242e-05	0.0	0.0	0.0	0.00203971	0.0	0.0	1e-08	471.01399118	757.48352149	784.4536331	15.33781754	-0.04414689	-0.38193779
0.033	5.2081	1.268e-05	0.0	0.0	0.0	0.00203946	0.0	0.0	1e-08	471.3922644	757.42191664	784.34704105	15.31215924	-0.04428552	-0.38185408
0.0331	5.22231	1.294e-05	0.0	0.0	0.0	0.00203919	0.0	0.0	1e-08	471.76982996	757.36009616	784.24062497	15.28654282	-0.04441828	-0.38177051
0.0332	5.2365	1.321e-05	0.0	0.0	0.0	0.00203893	0.0	0.0	1e-08	472.14668927	757.29806754	784.13438454	15.26096823	-0.04454525	-0.38168707
0.0333	5.25068	1.348e-05	0.0	0.0	0.0	0.00203866	0.0	0.0	1e-08	472.52284373	757.23583801	784.02831942	15.23543561	-0.04466739	-0.38160378
0.0334	5.26486	1.376e-05	0.0	0.0	0.0	0.00203838	0.0	0.0	1e-08	472.89829474	757.1734135	783.92242931	15.20994452	-0.04478328	-0.38152062
0.0335	5.27902	1.404e-05	0.0	0.0	0.0	0.0020381	0.0	0.0	1e-08	473.27304368	757.11080227	783.81671387	15.18449505	-0.04489364	-0.3814376
0.0336	5.29317	1.432e-05	0.0	0.0	0.0	0.00203781	0.0	0.0	1e-08	473.64709196	757.04801135	783.71117278	15.15908712	-0.04499853	-0.38135471
0.0337	5.30731	1.461e-05	0.0	0.0	0.0	0.00203752	0.0	0.0	1e-08	474.02044094	756.98504773	783.60580573	15.13372067	-0.04509801	-0.38127196
0.0338	5.32144	1.491e-05	0.0	0.0	0.0	0.00203723	0.0	0.0	1e-08	474.39309203	756.92191829	783.50061238	15.10839562	-0.04519211	-0.38118935
0.0339	5.33556	1.521e-05	0.0	0.0	0.0	0.00203693	0.0	0.0	2e-08	474.76504658	756.85862987	783.39559244	15.08311191	-0.04528089	-0.38110687
0.034	5.34967	1.551e-05	0.0	0.0	0.0	0.00203662	0.0	0.0	2e-08	475.13630598	756.79518924	783.29074557	15.05786945	-0.04536439	-0.38102453
0.0341	5.36376	1.582e-05	0.0	0.0	0.0	0.00203631	0.0	0.0	2e-08	475.50687159	756.73160314	783.18607145	15.03266817	-0.04544262	-0.38094233
0.0342	5.37785	1.614e-05	0.0	0.0	0.0	0.002036	0.0	0.0	2e-08	475.87674479	756.66787827	783.08156978	15.007508	-0.04551562	-0.38086026
0.0343	5.39193	1.646e-05	0.0	0.0	0.0	0.00203568	0.0	0.0	2e-08	476.24592693	756.60402129	782.97724024	14.98238887	-0.04558341	-0.38077833
0.0344	5.406	1.678e-05	0.0	0.0	0.0	0.00203535	0.0	0.0	2e-08	476.61441937	756.54003884	782.87308251	14.9573107	-0.04564598	-0.38069653
0.0345	5.42005	1.711e-05	0.0	0.0	0.0	0.00203502	0.0	0.0	2e-08	476.98222347	756.47593756	782.76909627	14.93227341	-0.04570336	-0.38061487
0.0346	5.4341	1.745e-05	0.0	0.0	0.0	0.00203468	0.0	0.0	2e-08	477.34934057	756.41172408	782.66528122	14.90727693	-0.04575553	-0.38053334
0.0347	5.44813	1.779e-05	0.0	0.0	0.0	0.00203434	0.0	0.0	2e-08	477.71577203	756.34740503	782.56163703	14.88232118	-0.04580249	-0.38045194
0.0348	5.46216	1.814e-05	0.0	0.0	0.0	0.00203399	0.0	0.0	2e-08	478.08151921	756.28297195	782.45816346	14.85740877	-0.04587091	-0.38037068
0.0349	5.47617	1.849e-05	0.0	0.0	0.0	0.00203364	0.0	0.0	2e-08	478.44658347	756.21842103	782.35486026	14.83253502	-0.04591499	-0.38028955
0.035	5.49017	1.885e-05	0.0	0.0	0.0	0.00203328	0.0	0.0	2e-08	478.81096613	756.15377363	782.25172703	14.80770187	-0.04595486	-0.38020855
0.0351	5.50416	1.921e-05	0.0	0.0	0.0	0.00203292	0.0	0.0	2e-08	479.1746685	756.08903501	782.14876347	14.78290925	-0.04599055	-0.38012769
0.0352	5.51814	1.958e-05	0.0	0.0	0.0	0.00203255	0.0	0.0	2e-08	479.53769194	756.02421036	782.04596928	14.7581571	-0.04602212	-0.38004697
0.0353	5.53212	1.996e-05	0.0	0.0	0.0	0.00203217	0.0	0.0	2e-08	479.90003775	755.95930482	781.94334416	14.73344534	-0.0460496	-0.37996637
0.0354	5.54608	2.034e-05	0.0	0.0	0.0	0.00203179	0.0	0.0	2e-08	480.26170726	755.89432349	781.84088779	14.70877391	-0.04607302	-0.37988591
0.0355	5.56002	2.073e-05	0.0	0.0	0.0	0.0020314	0.0	0.0	2e-08	480.6227018	755.82927141	781.73859989	14.68414272	-0.04609242	-0.37980558
0.0356	5.57396	2.112e-05	0.0	0.0	0.0	0.00203101	0.0	0.0	2e-08	480.98302267	755.76415358	781.63648014	14.65955171	-0.04610782	-0.37972538
0.0357	5.58789	2.152e-05	0.0	0.0	0.0	0.00203061	0.0	0.0	2e-08	481.3426712	755.69897498	781.53452824	14.63500081	-0.04611924	-0.37964532
0.0358	5.60181	2.193e-05	0.0	0.0	0.0	0.0020302	0.0	0.0	2e-08	481.70164868	755.63374054	781.4327439	14.61048994	-0.0461267	-0.37956538
0.0359	5.61571	2.234e-05	0.0	0.0	0.0	0.00202979	0.0	0.0	2e-08	482.05995642	755.56845519	781.33112682	14.58601903	-0.04613022	-0.37948558
0.036	5.62961	2.276e-05	0.0	0.0	0.0	0.00202937	0.0	0.0	2e-08	482.41759572	755.50312382	781.22967669	14.56158801	-0.04612981	-0.37940591
0.0361	5.6435	2.318e-05	0.0	0.0	0.0	0.00202895	0.0	0.0	2e-08	482.77456788	755.43775132	781.12839321	14.53719681	-0.04612547	-0.37932637
0.0362	5.65737	2.361e-05	0.0	0.0	0.0	0.00202852	0.0	0.0	2e-08	483.1308742	755.37234255	781.0272761	14.51284534	-0.04611721	-0.37924696
0.0363	5.67123	2.405e-05	0.0	0.0	0.0	0.00202808	0.0	0.0	2e-08	483.486516	755.30687656	780.92632516	14.48853618	-0.0461327	-0.37916768
0.0364	5.68509	2.449e-05	0.0	0.0	0.0	0.00202763	0.0	0.0	2e-08	483.84149456	755.24136831	780.82554006	14.4642647	-0.04612414	-0.37908853
0.0365	5.69893	2.495e-05	0.0	0.0	0.0	0.00202718	0.0	0.0	2e-08	484.19581115	755.17582766	780.72492047	14.44003285	-0.04611268	-0.37900951
0.0366	5.71276	2.54e-05	0.0	0.0	0.0	0.00202672	0.0	0.0	3e-08	484.54946706	755.11025809	780.62446611	14.41584054	-0.04609838	-0.37893062
0.0367	5.72658	2.587e-05	0.0	0.0	0.0	0.00202626	0.0	0.0	3e-08	484.90246355	755.04466295	780.52417668	14.39168772	-0.04608131	-0.37885186
0.0368	5.74039	2.634e-05	0.0	0.0	0.0	0.00202578	0.0	0.0	3e-08	485.2548019	754.97904555	780.42405191	14.36757432	-0.04606152	-0.37877322
0.0369	5.75419	2.682e-05	0.0	0.0	0.0	0.00202531	0.0	0.0	3e-08	485.60648339	754.91340907	780.32409149	14.34350028	-0.04603907	-0.37869472
0.037	5.76797	2.73e-05	0.0	0.0	0.0	0.00202482	0.0	0.0	3e-08	485.95750929	754.84775665	780.22429515	14.31946552	-0.04601403	-0.37861635
0.0371	5.78175	2.78e-05	0.0	0.0	0.0	0.00202433	0.0	0.0	3e-08	486.30788085	754.78209133	780.1246626	14.29546998	-0.04598645	-0.3785381
0.0372	5.79551	2.83e-05	0.0	0.0	0.0	0.00202383	0.0	0.0	3e-08	486.65759933	754.71641608	780.02519355	14.27151359	-0.04595638	-0.37845999
0.0373	5.80927	2.88e-05	0.0	0.0	0.0	0.00202332	0.0	0.0	3e-08	487.006666	754.65073379	779.92588772	14.24759628	-0.04592389	-0.378382
0.0374	5.82301	2.932e-05	0.0	0.0	0.0	0.0020228	0.0	0.0	3e-08	487.35508211	754.58504728	779.82674483	14.223718	-0.04588901	-0.37830414
0.0375	5.83675	2.984e-05	0.0	0.0	0.0	0.00202228	0.0	0.0	3e-08	487.70284891	754.5193593	779.7277646	14.19987866	-0.04585181	-0.37822641
0.0376	5.85047	3.037e-05	0.0	0.0	0.0	0.00202175	0.0	0.0	3e-08	488.04996765	754.45367254	779.62894674	14.17607821	-0.04581232	-0.3781488
0.0377	5.86418	3.091e-05	0.0	0.0	0.0	0.00202121	0.0	0.0	3e-08	488.39643957	754.38798912	779.53029098	14.15231682	-0.04577408	-0.37807133
0.0378	5.87788	3.145e-05	0.0	0.0	0.0	0.00202067	0.0	0.0	3e-08	488.74226591	754.32230752	779.43179705	14.12859401	-0.04573122	-0.37799398
0.0379	5.89157	3.201e-05	0.0	0.0	0.0	0.00202011	0.0	0.0	3e-08	489.08744792	754.25663338	779.33346467	14.1049099	-0.04568637	-0.37791675
0.038	5.90525	3.257e-05	0.0	0.0	0.0	0.00201955	0.0	0.0	3e-08	489.43198682	754.19096891	779.23529354	14.08126441	-0.04563958	-0.37783966
0.0381	5.91891	3.314e-05	0.0	0.0	0.0	0.00201898	0.0	0.0	3e-08	489.77588385	754.12531628	779.13728341	14.05765749	-0.04559091	-0.37776268
0.0382	5.93257	3.371e-05	0.0	0.0	0.0	0.0020184	0.0	0.0	3e-08	490.11914024	754.05967755	779.03943399	14.03408906	-0.04554041	-0.37768584
0.0383	5.94622	3.43e-05	0.0	0.0	0.0	0.00201782	0.0	0.0	3e-08	490.4617572	753.99405475	778.94174501	14.01055907	-0.04548813	-0.37760912
0.0384	5.95985	3.489e-05	0.0	0.0	0.0	0.00201723	0.0	0.0	3e-08	490.80373596	753.92844981	778.84421618	13.98706743	-0.04543413	-0.37753253
0.0385	5.97347	3.549e-05	0.0	0.0	0.0	0.00201662	0.0	0.0	4e-08	491.14507773	753.86286461	778.74684725	13.9636141	-0.04537845	-0.37745606
0.0386	5.98709	3.61e-05	0.0	0.0	0.0	0.00201601	0.0	0.0	4e-08	491.48578374	753.79730095	778.64963794	13.94019899	-0.04532115	-0.37737972
0.0387	6.00069	3.672e-05	0.0	0.0	0.0	0.00201539	0.0	0.0	4e-08	491.8258552	753.73176058	778.55258797	13.91682206	-0.04526226	-0.3773035
0.0388	6.01428	3.735e-05	0.0	0.0	0.0	0.00201477	0.0	0.0	4e-08	492.1652933	753.66624517	778.45569707	13.89348322	-0.04520184	-0.37722741
0.0389	6.02786	3.798e-05	0.0	0.0	0.0	0.00201413	0.0	0.0	4e-08	492.50409926	753.60075634	778.35896498	13.87018242	-0.04513993	-0.37715144
0.039	6.04142	3.862e-05	0.0	0.0	0.0	0.00201349	0.0	0.0	4e-08	492.84227427	753.53529565	778.26239143	13.84691959	-0.04507657	-0.3770756
0.0391	6.05498	3.928e-05	0.0	0.0	0.0	0.00201284	0.0	0.0	4e-08	493.17981955	753.46986458	778.16597614	13.82369466	-0.04501182	-0.37699988
0.0392	6.06853	3.994e-05	0.0	0.0	0.0	0.00201217	0.0	0.0	4e-08	493.51673627	753.40446764	778.06971883	13.80050696	-0.04494025	-0.37692429
0.0393	6.08206	4.061e-05	0.0	0.0	0.0	0.0020115	0.0	0.0	4e-08	493.85302563	753.33910848	777.97361923	13.77735746	-0.04487126	-0.37684882
0.0394	6.09559	4.129e-05	0.0	0.0	0.0	0.00201082	0.0	0.0	4e-08	494.18868882	753.27378536	777.87767709	13.75424565	-0.04480078	-0.37677347
0.0395	6.1091	4.198e-05	0.0	0.0	0.0	0.00201013	0.0	0.0	4e-08	494.52372702	753.20849986	777.78189213	13.73117145	-0.04472883	-0.37669825
0.0396	6.1226	4.267e-05	0.0	0.0	0.0	0.00200944	0.0	0.0	4e-08	494.85814142	753.14325352	777.68626409	13.70813479	-0.04465543	-0.37662315
0.0397	6.13609	4.338e-05	0.0	0.0	0.0	0.00200873	0.0	0.0	4e-08	495.1919332	753.07804787	777.59079271	13.68513562	-0.04458059	-0.37654817
0.0398	6.14957	4.409e-05	0.0	0.0	0.0	0.00200801	0.0	0.0	4e-08	495.52510353	753.0128844	777.49547772	13.66217386	-0.04450435	-0.37647332
0.0399	6.16304	4.482e-05	0.0	0.0	0.0	0.00200729	0.0	0.0	4e-08	495.85765359	752.9477646	777.40031885	13.63924944	-0.0444267	-0.37639859
0.04	6.17649	4.555e-05	0.0	0.0	0.0	0.00200655	0.0	0.0	5e-08	496.18958454	752.88268991	777.30531584	13.61636229	-0.04434768	-0.37632398
0.0401	6.18994	4.63e-05	0.0	0.0	0.0	0.00200581	0.0	0.0	5e-08	496.52089755	752.81766178	777.21046843	13.59351235	-0.04426729	-0.37624949
0.0402	6.20337	4.705e-05	0.0	0.0	0.0	0.00200505	0.0	0.0	5e-08	496.85159379	752.75268162	777.11577636	13.57069956	-0.04418554	-0.37617513
0.0403	6.2168	4.782e-05	0.0	0.0	0.0	0.00200429	0.0	0.0	5e-08	497.18167442	752.68775083	777.02123935	13.54792383	-0.04410245	-0.37610088
0.0404	6.23021	4.859e-05	0.0	0.0	0.0	0.00200351	0.0	0.0	5e-08	497.51114058	752.62287081	776.92685715	13.52518511	-0.04401802	-0.37602676
0.0405	6.24361	4.937e-05	0.0	0.0	0.0	0.00200273	0.0	0.0	5e-08	497.83999345	752.55804295	776.8326295	13.50248333	-0.04393226	-0.37595276
0.0406	6.257	5.017e-05	0.0	0.0	0.0	0.00200193	0.0	0.0	5e-08	498.16823416	752.49326862	776.73855614	13.47981842	-0.04384517	-0.37587888
0.0407	6.27038	5.097e-05	0.0	0.0	0.0	0.00200113	0.0	0.0	5e-08	498.49586388	752.42854685	776.64463681	13.45719048	-0.04375927	-0.37580512
0.0408	6.28374	5.178e-05	0.0	0.0	0.0	0.00200032	0.0	0.0	5e-08	498.82288375	752.36387988	776.55087126	13.43459914	-0.04367023	-0.37573149
0.0409	6.2971	5.261e-05	0.0	0.0	0.0	0.00199949	0.0	0.0	5e-08	499.1492949	752.29926956	776.45725922	13.41204448	-0.04357997	-0.37565797
0.041	6.31044	5.344e-05	0.0	0.0	0.0	0.00199866	0.0	0.0	5e-08	499.47509847	752.23471712	776.36380043	13.38952642	-0.04348848	-0.37558457
0.0411	6.32377	5.429e-05	0.0	0.0	0.0	0.00199781	0.0	0.0	5e-08	499.80029561	752.17022379	776.27049463	13.3670449	-0.04339579	-0.3755113
0.0412	6.3371	5.514e-05	0.0	0.0	0.0	0.00199695	0.0	0.0	6e-08	500.12488744	752.1057908	776.17734157	13.34459985	-0.04330188	-0.37543814
0.0413	6.35041	5.601e-05	0.0	0.0	0.0	0.00199609	0.0	0.0	6e-08	500.4488751	752.04141936	776.084341	13.3221912	-0.04320677	-0.3753651
0.0414	6.3637	5.688e-05	0.0	0.0	0.0	0.00199521	0.0	0.0	6e-08	500.77225971	751.9771107	775.99149264	13.29981888	-0.04311045	-0.37529219
0.0415	6.37699	5.777e-05	0.0	0.0	0.0	0.00199432	0.0	0.0	6e-08	501.0950424	751.91286604	775.89879626	13.27748282	-0.04301292	-0.37521939
0.0416	6.39027	5.867e-05	0.0	0.0	0.0	0.00199342	0.0	0.0	6e-08	501.41722429	751.8486866	775.80625158	13.25518297	-0.04291418	-0.37514671
0.0417	6.40353	5.958e-05	0.0	0.0	0.0	0.00199251	0.0	0.0	6e-08	501.73880649	751.78457362	775.71385836	13.23291924	-0.04281423	-0.37507415
0.0418	6.41679	6.05e-05	0.0	0.0	0.0	0.00199159	0.0	0.0	6e-08	502.05979013	751.72052834	775.62161635	13.21069158	-0.04271305	-0.37500171
0.0419	6.43003	6.143e-05	0.0	0.0	0.0	0.00199066	0.0	0.0	6e-08	502.38017631	751.65655199	775.52952528	13.18849991	-0.04261066	-0.37492939
0.042	6.44326	6.237e-05	0.0	0.0	0.0	0.00198972	0.0	0.0	6e-08	502.69996615	751.59264583	775.4375849	13.16634417	-0.04250703	-0.37485718
0.0421	6.45648	6.332e-05	0.0	0.0	0.0	0.00198876	0.0	0.0	6e-08	503.01916075	751.52881011	775.34579497	13.14422497	-0.04240989	-0.3747851
0.0422	6.46969	6.429e-05	0.0	0.0	0.0	0.0019878	0.0	0.0	6e-08	503.33776125	751.46503634	775.25415528	13.12214108	-0.04230608	-0.37471313
0.0423	6.48288	6.526e-05	0.0	0.0	0.0	0.00198682	0.0	0.0	7e-08	503.65576871	751.40133331	775.16266554	13.10009294	-0.04220133	-0.37464128
0.0424	6.49607	6.625e-05	0.0	0.0	0.0	0.00198583	0.0	0.0	7e-08	503.97318425	751.33770187	775.07132549	13.07808049	-0.04209566	-0.37456955
0.0425	6.50924	6.725e-05	0.0	0.0	0.0	0.00198483	0.0	0.0	7e-08	504.29000896	751.27414286	774.9801349	13.05610366	-0.04198907	-0.37449793
0.0426	6.5224	6.826e-05	0.0	0.0	0.0	0.00198382	0.0	0.0	7e-08	504.60624393	751.21065711	774.88909351	13.03416239	-0.04188159	-0.37442643
0.0427	6.53555	6.929e-05	0.0	0.0	0.0	0.0019828	0.0	0.0	7e-08	504.92189026	751.14724544	774.79820106	13.01225661	-0.04177321	-0.37435505
0.0428	6.54869	7.032e-05	0.0	0.0	0.0	0.00198176	0.0	0.0	7e-08	505.23694903	751.08390866	774.70745733	12.99038625	-0.04166395	-0.37428379
0.0429	6.56182	7.137e-05	0.0	0.0	0.0	0.00198071	0.0	0.0	7e-08	505.55142132	751.02064757	774.61686205	12.96855125	-0.04155382	-0.37421264
0.043	6.57493	7.243e-05	0.0	0.0	0.0	0.00197965	0.0	0.0	7e-08	505.86530823	750.95746294	774.52641497	12.94675155	-0.04144283	-0.37414161
0.0431	6.58804	7.35e-05	0.0	0.0	0.0	0.00197858	0.0	0.0	7e-08	506.17861083	750.89435556	774.43611586	12.92498707	-0.04133098	-0.3740707
0.0432	6.60113	7.458e-05	0.0	0.0	0.0	0.0019775	0.0	0.0	7e-08	506.49133019	750.83132619	774.34596447	12.90325776	-0.04121828	-0.3739999
0.0433	6.61421	7.568e-05	0.0	0.0	0.0	0.0019764	0.0	0.0	8e-08	506.8034674	750.7683756	774.25596055	12.88156354	-0.04110474	-0.37392922
0.0434	6.62728	7.678e-05	0.0	0.0	0.0	0.00197529	0.0	0.0	8e-08	507.11502352	750.70550454	774.16610385	12.85990436	-0.04099036	-0.37385865
0.0435	6.64034	7.79e-05	0.0	0.0	0.0	0.00197417	0.0	0.0	8e-08	507.42599962	750.64271376	774.07639414	12.83828014	-0.04087515	-0.3737882
0.0436	6.65338	7.904e-05	0.0	0.0	0.0	0.00197304	0.0	0.0	8e-08	507.73639678	750.58000156	773.98683117	12.81669116	-0.04076361	-0.37371786
0.0437	6.66642	8.018e-05	0.0	0.0	0.0	0.00197189	0.0	0.0	8e-08	508.04621606	750.51736675	773.89741471	12.79513678	-0.04064803	-0.37364764
0.0438	6.67944	8.134e-05	0.0	0.0	0.0	0.00197073	0.0	0.0	8e-08	508.35545853	750.45481261	773.80814452	12.77361718	-0.04053182	-0.37357753
0.0439	6.69245	8.251e-05	0.0	0.0	0.0	0.00196956	0.0	0.0	8e-08	508.66412523	750.39233961	773.71902034	12.75213231	-0.04041498	-0.37350754
0.044	6.70545	8.369e-05	0.0	0.0	0.0	0.00196837	0.0	0.0	8e-08	508.97221723	750.32994821	773.63004194	12.73068209	-0.04029754	-0.37343766
0.0441	6.71844	8.489e-05	0.0	0.0	0.0	0.00196718	0.0	0.0	8e-08	509.27973557	750.26763886	773.54120907	12.70926647	-0.04017951	-0.3733679
0.0442	6.73142	8.61e-05	0.0	0.0	0.0	0.00196596	0.0	0.0	9e-08	509.58668132	750.20541199	773.4525215	12.68788538	-0.04006091	-0.37329825
0.0443	6.74438	8.732e-05	0.0	0.0	0.0	0.00196474	0.0	0.0	9e-08	509.89305552	750.14326799	773.36397898	12.66653876	-0.03994175	-0.37322871
0.0444	6.75733	8.856e-05	0.0	0.0	0.0	0.0019635	0.0	0.0	9e-08	510.19885922	750.08120725	773.27558128	12.64522654	-0.03982205	-0.37315929
0.0445	6.77027	8.981e-05	0.0	0.0	0.0	0.00196225	0.0	0.0	9e-08	510.50409345	750.01923014	773.18732816	12.62394866	-0.03970182	-0.37308998
0.0446	6.7832	9.107e-05	0.0	0.0	0.0	0.00196099	0.0	0.0	9e-08	510.80875928	749.95733699	773.09921938	12.60270506	-0.03958109	-0.37302079
0.0447	6.79612	9.235e-05	0.0	0.0	0.0	0.00195971	0.0	0.0	9e-08	511.11285772	749.89552815	773.0112547	12.58149567	-0.03945986	-0.37295171
0.0448	6.80903	9.364e-05	0.0	0.0	0.0	0.00195842	0.0	0.0	9e-08	511.41638982	749.83380391	772.92343389	12.56032043	-0.03933815	-0.37288274
0.0449	6.82192	9.494e-05	0.0	0.0	0.0	0.00195712	0.0	0.0	1e-07	511.71935662	749.77216458	772.83575671	12.53917927	-0.03921598	-0.37281388
0.045	6.8348	9.626e-05	0.0	0.0	0.0	0.0019558	0.0	0.0	1e-07	512.02175914	749.71061041	772.74822293	12.51807215	-0.03909336	-0.37274514
0.0451	6.84767	9.759e-05	0.0	0.0	0.0	0.00195447	0.0	0.0	1e-07	512.32359842	749.64914296	772.6608323	12.49699872	-0.03896889	-0.37267651
0.0452	6.86053	9.893e-05	0.0	0.0	0.0	0.00195312	0.0	0.0	1e-07	512.62487548	749.58776202	772.5735846	12.47595938	-0.03884504	-0.37260799
0.0453	6.87338	0.00010029	0.0	0.0	0.0	0.00195176	0.0	0.0	1e-07	512.92559134	749.52646751	772.48647958	12.45495386	-0.03872072	-0.37253958
0.0454	6.88621	0.00010166	0.0	0.0	0.0	0.00195039	0.0	0.0	1e-07	513.22574704	749.46525971	772.39951702	12.43398211	-0.03859596	-0.37247129
0.0455	6.89904	0.00010305	0.0	0.0	0.0	0.001949	0.0	0.0	1e-07	513.52534358	749.4041389	772.31269668	12.41304405	-0.03847076	-0.37240311
0.0456	6.91185	0.00010445	0.0	0.0	0.0	0.0019476	0.0	0.0	1e-07	513.82438199	749.34310532	772.22601833	12.39213964	-0.03834514	-0.37233503
0.0457	6.92465	0.00010586	0.0	0.0	0.0	0.00194618	0.0	0.0	1.1e-07	514.12286329	749.28215921	772.13948173	12.37126879	-0.0382191	-0.37226707
0.0458	6.93743	0.00010729	0.0	0.0	0.0	0.00194475	0.0	0.0	1.1e-07	514.42078848	749.22130082	772.05308667	12.35043145	-0.03809266	-0.37219922
0.0459	6.95021	0.00010873	0.0	0.0	0.0	0.00194331	0.0	0.0	1.1e-07	514.71815858	749.16053036	771.96683289	12.32962756	-0.03796582	-0.37213149
0.046	6.96297	0.00011019	0.0	0.0	0.0	0.00194185	0.0	0.0	1.1e-07	515.01497459	749.09984805	771.88072018	12.30885705	-0.03783859	-0.37206386
0.0461	6.97572	0.00011166	0.0	0.0	0.0	0.00194037	0.0	0.0	1.1e-07	515.31123752	749.0392541	771.7947483	12.28811986	-0.03771098	-0.37199634
0.0462	6.98846	0.00011315	0.0	0.0	0.0	0.00193888	0.0	0.0	1.1e-07	515.60694838	748.97874869	771.70891702	12.26741593	-0.03758301	-0.37192894
0.0463	7.00119	0.00011465	0.0	0.0	0.0	0.00193738	0.0	0.0	1.1e-07	515.90210817	748.91833202	771.62322612	12.2467452	-0.03745467	-0.37186164
0.0464	7.01391	0.00011617	0.0	0.0	0.0	0.00193586	0.0	0.0	1.2e-07	516.19671789	748.85800427	771.53767536	12.22610759	-0.03732597	-0.37179445
0.0465	7.02661	0.0001177	0.0	0.0	0.0	0.00193433	0.0	0.0	1.2e-07	516.49077852	748.79776575	771.45226452	12.20550282	-0.03719571	-0.37172738
0.0466	7.0393	0.00011925	0.0	0.0	0.0	0.00193278	0.0	0.0	1.2e-07	516.78429108	748.73761814	771.36699335	12.18493122	-0.03706597	-0.37166041
0.0467	7.05198	0.00012081	0.0	0.0	0.0	0.00193122	0.0	0.0	1.2e-07	517.07725655	748.67756044	771.28186165	12.16439256	-0.03693584	-0.37159356
0.0468	7.06465	0.00012238	0.0	0.0	0.0	0.00192964	0.0	0.0	1.2e-07	517.36967592	748.61759289	771.19686918	12.14388676	-0.03680533	-0.37152681
0.0469	7.07731	0.00012397	0.0	0.0	0.0	0.00192805	0.0	0.0	1.2e-07	517.66155018	748.55771569	771.11201571	12.12341377	-0.03667445	-0.37146017
0.047	7.08995	0.00012558	0.0	0.0	0.0	0.00192644	0.0	0.0	1.3e-07	517.95288031	748.49792907	771.02730102	12.10297353	-0.03654319	-0.37139364
0.0471	7.10258	0.0001272	0.0	0.0	0.0	0.00192482	0.0	0.0	1.3e-07	518.24366731	748.43823325	770.94272488	12.08256596	-0.03641155	-0.37132722
0.0472	7.1152	0.00012884	0.0	0.0	0.0	0.00192318	0.0	0.0	1.3e-07	518.53391216	748.37862846	770.85828707	12.06219101	-0.03627955	-0.37126091
0.0473	7.12781	0.00013049	0.0	0.0	0.0	0.00192153	0.0	0.0	1.3e-07	518.82361583	748.3191149	770.77398736	12.04184862	-0.03614717	-0.3711947
0.0474	7.1404	0.00013216	0.0	0.0	0.0	0.00191986	0.0	0.0	1.3e-07	519.11277929	748.25969282	770.68982553	12.02153871	-0.03601443	-0.37112861
0.0475	7.15299	0.00013384	0.0	0.0	0.0	0.00191817	0.0	0.0	1.3e-07	519.40140354	748.20036244	770.60580135	12.00126124	-0.03588131	-0.37106262
0.0476	7.16556	0.00013554	0.0	0.0	0.0	0.00191647	0.0	0.0	1.4e-07	519.68948954	748.14112398	770.52191461	11.98101613	-0.03574782	-0.37099674
0.0477	7.17812	0.00013725	0.0	0.0	0.0	0.00191476	0.0	0.0	1.4e-07	519.97703826	748.08197768	770.43816506	11.96080332	-0.03561397	-0.37093097
0.0478	7.19066	0.00013898	0.0	0.0	0.0	0.00191303	0.0	0.0	1.4e-07	520.26405068	748.02292379	770.3545525	11.94062275	-0.03547974	-0.37086531
0.0479	7.2032	0.00014073	0.0	0.0	0.0	0.00191128	0.0	0.0	1.4e-07	520.55052775	747.96396254	770.2710767	11.92047435	-0.03534514	-0.37079975
0.048	7.21572	0.00014249	0.0	0.0	0.0	0.00190952	0.0	0.0	1.4e-07	520.83647046	747.90509328	770.18773744	11.9003581	-0.03521176	-0.3707343
0.0481	7.22823	0.00014427	0.0	0.0	0.0	0.00190774	0.0	0.0	1.4e-07	521.12187975	747.84631551	770.10453451	11.88027387	-0.03507687	-0.37066896
0.0482	7.24073	0.00014606	0.0	0.0	0.0	0.00190594	0.0	0.0	1.5e-07	521.4067566	747.78763046	770.02146768	11.86022164	-0.03494166	-0.37060372
0.0483	7.25322	0.00014787	0.0	0.0	0.0	0.00190413	0.0	0.0	1.5e-07	521.69110196	747.7290383	769.93853673	11.84020132	-0.03480614	-0.3705386
0.0484	7.26569	0.00014969	0.0	0.0	0.0	0.00190231	0.0	0.0	1.5e-07	521.97491679	747.6705392	769.85574143	11.82021288	-0.03467031	-0.37047357
0.0485	7.27815	0.00015153	0.0	0.0	0.0	0.00190046	0.0	0.0	1.5e-07	522.25820204	747.61213335	769.77308157	11.80025623	-0.03453417	-0.37040866
0.0486	7.2906	0.00015339	0.0	0.0	0.0	0.0018986	0.0	0.0	1.5e-07	522.54095867	747.55382091	769.69055694	11.78033132	-0.03439772	-0.37034385
0.0487	7.30304	0.00015526	0.0	0.0	0.0	0.00189673	0.0	0.0	1.6e-07	522.82318764	747.49560207	769.6081673	11.76043808	-0.03426096	-0.37027915
0.0488	7.31546	0.00015715	0.0	0.0	0.0	0.00189484	0.0	0.0	1.6e-07	523.10488989	747.43747701	769.52591245	11.74057646	-0.0341239	-0.37021455
0.0489	7.32787	0.00015906	0.0	0.0	0.0	0.00189293	0.0	0.0	1.6e-07	523.38606637	747.37944591	769.44379217	11.72074639	-0.03398653	-0.37015006
0.049	7.34027	0.00016098	0.0	0.0	0.0	0.001891	0.0	0.0	1.6e-07	523.66671802	747.32150895	769.36180623	11.7009478	-0.03384886	-0.37008567
0.0491	7.35266	0.00016292	0.0	0.0	0.0	0.00188906	0.0	0.0	1.6e-07	523.9468458	747.26366633	769.27995443	11.68118064	-0.03371088	-0.37002139
0.0492	7.36504	0.00016487	0.0	0.0	0.0	0.00188711	0.0	0.0	1.7e-07	524.22645064	747.20591823	769.19823654	11.66144484	-0.0335726	-0.36995721
0.0493	7.3774	0.00016685	0.0	0.0	0.0	0.00188513	0.0	0.0	1.7e-07	524.50553349	747.14826486	769.11665235	11.64174035	-0.03343401	-0.36989314
0.0494	7.38975	0.00016883	0.0	0.0	0.0	0.00188314	0.0	0.0	1.7e-07	524.78409528	747.09070641	769.03520164	11.62206709	-0.03329512	-0.36982918
0.0495	7.40209	0.00017084	0.0	0.0	0.0	0.00188114	0.0	0.0	1.7e-07	525.06213695	747.03324085	768.95388421	11.60242508	-0.03315825	-0.36976532
0.0496	7.41441	0.00017286	0.0	0.0	0.0	0.00187911	0.0	0.0	1.7e-07	525.33965944	746.97586916	768.87269985	11.58281413	-0.03301938	-0.36970156
0.0497	7.42673	0.0001749	0.0	0.0	0.0	0.00187707	0.0	0.0	1.8e-07	525.61666368	746.91859205	768.79164832	11.56323423	-0.03288029	-0.36963791
0.0498	7.43903	0.00017695	0.0	0.0	0.0	0.00187502	0.0	0.0	1.8e-07	525.8931506	746.86140962	768.71072943	11.54368533	-0.03274098	-0.36957436
0.0499	7.45131	0.00017902	0.0	0.0	0.0	0.00187294	0.0	0.0	1.8e-07	526.16912113	746.80432196	768.62994295	11.52416736	-0.03260145	-0.36951091
0.05	7.46359	0.00018111	0.0	0.0	0.0	0.00187085	0.0	0.0	1.8e-07	526.44457621	746.74732916	768.54928868	11.50468026	-0.03246172	-0.36944757
0.05009	7.47585	0.00018322	0.0	0.0	0.0	0.00186875	0.0	0.0	1.8e-07	526.71951675	746.69043128	768.46876641	11.48522396	-0.03232179	-0.36938434
0.05019	7.4881	0.00018534	0.0	0.0	0.0	0.00186662	0.0	0.0	1.9e-07	526.99394369	746.63362842	768.38837591	11.46579841	-0.03218166	-0.3693212
0.05029	7.50034	0.00018748	0.0	0.0	0.0	0.00186448	0.0	0.0	1.9e-07	527.26785794	746.57692065	768.30811698	11.44640354	-0.03204134	-0.36925817
0.05039	7.51257	0.00018963	0.0	0.0	0.0	0.00186232	0.0	0.0	1.9e-07	527.54126042	746.52030803	768.22798942	11.42703929	-0.03190082	-0.36919525
0.05049	7.52478	0.0001918	0.0	0.0	0.0	0.00186015	0.0	0.0	1.9e-07	527.81415207	746.46379064	768.147993	11.4077056	-0.03176013	-0.36913242
0.05059	7.53698	0.00019399	0.0	0.0	0.0	0.00185796	0.0	0.0	1.9e-07	528.08653379	746.40736855	768.06812753	11.38840241	-0.03161925	-0.3690697
0.05069	7.54917	0.0001962	0.0	0.0	0.0	0.00185575	0.0	0.0	2e-07	528.35840651	746.35104181	767.98839278	11.36912966	-0.0314782	-0.36900708
0.05079	7.56135	0.00019842	0.0	0.0	0.0	0.00185352	0.0	0.0	2e-07	528.62977113	746.29481048	767.90878856	11.34988728	-0.03133698	-0.36894457
0.05089	7.57351	0.00020066	0.0	0.0	0.0	0.00185128	0.0	0.0	2e-07	528.90062857	746.23867458	767.82931465	11.33067512	-0.03119585	-0.36888215
0.05099	7.58566	0.00020292	0.0	0.0	0.0	0.00184902	0.0	0.0	2e-07	529.17097974	746.18263367	767.74997085	11.31149328	-0.03105438	-0.36881984
0.05109	7.5978	0.0002052	0.0	0.0	0.0	0.00184674	0.0	0.0	2.1e-07	529.44082555	746.12668818	767.67075695	11.29234162	-0.03091276	-0.36875763
0.05119	7.60992	0.00020749	0.0	0.0	0.0	0.00184445	0.0	0.0	2.1e-07	529.7101669	746.07083812	767.59167274	11.27322009	-0.030771	-0.36869552
0.05129	7.62203	0.0002098	0.0	0.0	0.0	0.00184214	0.0	0.0	2.1e-07	529.97900472	746.01508353	767.51271802	11.25412863	-0.03062911	-0.36863352
0.05139	7.63413	0.00021212	0.0	0.0	0.0	0.00183981	0.0	0.0	2.1e-07	530.24733989	745.95942441	767.43389257	11.23506716	-0.03048708	-0.36857161
0.05149	7.64622	0.00021447	0.0	0.0	0.0	0.00183746	0.0	0.0	2.1e-07	530.51517333	745.90386079	767.3551962	11.21603564	-0.03034494	-0.36850981
0.05159	7.65829	0.00021683	0.0	0.0	0.0	0.0018351	0.0	0.0	2.2e-07	530.78250593	745.84839266	767.2766287	11.19703399	-0.03020267	-0.36844811
0.05169	7.67036	0.0002192	1e-08	0.0	0.0	0.00183272	0.0	0.0	2.2e-07	531.0493386	745.79302004	767.19818986	11.17806217	-0.03006028	-0.36838651
0.05179	7.6824	0.0002216	1e-08	0.0	0.0	0.00183032	0.0	0.0	2.2e-07	531.31567224	745.73774291	767.11987949	11.15912009	-0.02991779	-0.36832501
0.05189	7.69444	0.00022401	1e-08	0.0	0.0	0.0018279	0.0	0.0	2.2e-07	531.58150774	745.68256129	767.04169737	11.14020772	-0.02977519	-0.36826361
0.05199	7.70646	0.00022644	1e-08	0.0	0.0	0.00182547	0.0	0.0	2.3e-07	531.846846	745.62747515	766.9636433	11.12132497	-0.0296325	-0.36820231
0.05209	7.71847	0.00022889	1e-08	0.0	0.0	0.00182302	0.0	0.0	2.3e-07	532.11168792	745.57248448	766.88571709	11.1024718	-0.0294897	-0.36814111
0.05219	7.73047	0.00023135	1e-08	0.0	0.0	0.00182055	0.0	0.0	2.3e-07	532.37603438	745.51758928	766.80791852	11.08364814	-0.02934682	-0.36808002
0.05229	7.74246	0.00023384	1e-08	0.0	0.0	0.00181807	0.0	0.0	2.3e-07	532.63988628	745.4627895	766.7302474	11.06485392	-0.02920386	-0.36801902
0.05239	7.75443	0.00023634	1e-08	0.0	0.0	0.00181557	0.0	0.0	2.4e-07	532.9032445	745.40808548	766.65270352	11.04608888	-0.02906001	-0.36795812
0.05249	7.76639	0.00023885	1e-08	0.0	0.0	0.00181305	0.0	0.0	2.4e-07	533.16610993	745.35347751	766.57528669	11.02735332	-0.02891667	-0.36789732
0.05259	7.77833	0.00024139	1e-08	0.0	0.0	0.00181051	0.0	0.0	2.4e-07	533.42848346	745.29896515	766.49799669	11.00864702	-0.02877322	-0.36783662
0.05269	7.79027	0.00024394	1e-08	0.0	0.0	0.00180796	0.0	0.0	2.4e-07	533.69036597	745.2445484	766.42083334	10.98996991	-0.02862968	-0.36777603
0.05279	7.80219	0.00024651	1e-08	0.0	0.0	0.00180539	0.0	0.0	2.5e-07	533.95175835	745.19022727	766.34379643	10.97132194	-0.02848604	-0.36771553
0.05289	7.8141	0.00024909	1e-08	0.0	0.0	0.0018028	0.0	0.0	2.5e-07	534.21266149	745.13600173	766.26688576	10.95270303	-0.0283423	-0.36765512
0.05299	7.82599	0.0002517	1e-08	0.0	0.0	0.00180019	0.0	0.0	2.5e-07	534.47307625	745.0818718	766.19010114	10.93411314	-0.02819848	-0.36759482
0.05309	7.83787	0.00025432	1e-08	0.0	0.0	0.00179757	1e-08	0.0	2.5e-07	534.73300353	745.02783745	766.11344236	10.9155522	-0.02805457	-0.36753462
0.05319	7.84974	0.00025696	1e-08	0.0	0.0	0.00179492	1e-08	0.0	2.6e-07	534.99244419	744.97389868	766.03690922	10.89702014	-0.02791058	-0.36747452
0.05329	7.8616	0.00025961	1e-08	0.0	0.0	0.00179227	1e-08	0.0	2.6e-07	535.25139913	744.92005547	765.96050154	10.8785169	-0.0277665	-0.36741451
0.05339	7.87344	0.00026228	1e-08	0.0	0.0	0.00178959	1e-08	0.0	2.6e-07	535.5098692	744.86630782	765.88421911	10.86004243	-0.02762234	-0.3673546
0.05349	7.88527	0.00026497	1e-08	0.0	0.0	0.0017869	1e-08	0.0	2.7e-07	535.76785529	744.81265572	765.80806174	10.84159666	-0.0274781	-0.36729479
0.05359	7.89709	0.00026768	1e-08	0.0	0.0	0.00178419	1e-08	0.0	2.7e-07	536.02535827	744.75909914	765.73202922	10.82317953	-0.02733378	-0.36723508
0.05369	7.90889	0.00027041	1e-08	0.0	0.0	0.00178146	1e-08	0.0	2.7e-07	536.28237901	744.70563808	765.65612137	10.80479098	-0.02718939	-0.36717547
0.05379	7.92068	0.00027315	1e-08	0.0	0.0	0.00177871	1e-08	0.0	2.7e-07	536.53891838	744.65227252	765.58033799	10.78643095	-0.02704493	-0.36711596
0.05389	7.93246	0.00027591	1e-08	0.0	0.0	0.00177595	1e-08	0.0	2.8e-07	536.79497723	744.59900249	765.50467887	10.76809919	-0.02690019	-0.36705654
0.05399	7.94422	0.00027869	1e-08	0.0	0.0	0.00177317	1e-08	0.0	2.8e-07	537.05055643	744.54582795	765.42914384	10.74979596	-0.02675553	-0.36699722
0.05409	7.95597	0.00028148	1e-08	0.0	0.0	0.00177037	1e-08	0.0	2.8e-07	537.30565687	744.49274888	765.35373269	10.73152105	-0.02661079	-0.36693799
0.05419	7.96771	0.00028429	1e-08	0.0	0.0	0.00176756	1e-08	0.0	2.8e-07	537.56027939	744.43976527	765.27844523	10.7132744	-0.02646597	-0.36687887
0.05429	7.97944	0.00028712	1e-08	0.0	0.0	0.00176473	1e-08	0.0	2.9e-07	537.81442486	744.38687709	765.20328127	10.69505595	-0.02632109	-0.36681984
0.05439	7.99115	0.00028997	1e-08	0.0	0.0	0.00176188	1e-08	0.0	2.9e-07	538.06809415	744.33408434	765.12824061	10.67686565	-0.02617613	-0.36676091
0.05449	8.00285	0.00029283	1e-08	0.0	0.0	0.00175901	1e-08	0.0	2.9e-07	538.3212881	744.281387	765.05332307	10.65870342	-0.02603109	-0.36670207
0.05459	8.01453	0.00029571	1e-08	0.0	0.0	0.00175613	1e-08	0.0	3e-07	538.57400759	744.22878505	764.97852844	10.6405692	-0.02588599	-0.36664333
0.05469	8.02621	0.00029861	1e-08	0.0	0.0	0.00175323	1e-08	0.0	3e-07	538.82625347	744.17627848	764.90385654	10.62246294	-0.02574081	-0.36658469
0.05479	8.03786	0.00030152	1e-08	0.0	0.0	0.00175031	1e-08	0.0	3e-07	539.07802659	744.12386728	764.82930718	10.60438457	-0.02559556	-0.36652615
0.05489	8.04951	0.00030445	1e-08	0.0	0.0	0.00174737	1e-08	0.0	3e-07	539.32932782	744.07155142	764.75488017	10.58633402	-0.02545023	-0.3664677
0.05499	8.06114	0.0003074	1e-08	0.0	0.0	0.00174442	1e-08	0.0	3.1e-07	539.58015799	744.0193309	764.68057531	10.56831125	-0.02530484	-0.36640934
0.05509	8.07276	0.00031037	1e-08	0.0	0.0	0.00174145	1e-08	0.0	3.1e-07	539.83051797	743.96720571	764.60639242	10.55031617	-0.02515937	-0.36635108
0.05519	8.08437	0.00031335	1e-08	0.0	0.0	0.00173847	1e-08	0.0	3.1e-07	540.08040861	743.91517583	764.5323313	10.53234874	-0.02501384	-0.36629292
0.05529	8.09596	0.00031635	1e-08	0.0	0.0	0.00173546	1e-08	0.0	3.2e-07	540.32983075	743.86324119	764.45839177	10.51440881	-0.02486872	-0.36623485
0.05539	8.10754	0.00031937	1e-08	0.0	0.0	0.00173244	1e-08	0.0	3.2e-07	540.57878522	743.81140097	764.38457364	10.49649645	-0.02472319	-0.36617688
0.05549	8.11911	0.0003224	1e-08	0.0	0.0	0.00172941	1e-08	0.0	3.2e-07	540.82727288	743.75965577	764.31087673	10.47861155	-0.0245776	-0.366119
0.05559	8.13066	0.00032545	1e-08	0.0	0.0	0.00172635	1e-08	0.0	3.3e-07	541.07529459	743.70800555	764.23730084	10.46075404	-0.02443197	-0.36606122
0.05569	8.1422	0.00032852	1e-08	0.0	0.0	0.00172328	1e-08	0.0	3.3e-07	541.32285118	743.65645026	764.16384579	10.44292385	-0.02428629	-0.36600354
0.05579	8.15373	0.0003316	1e-08	0.0	0.0	0.00172019	1e-08	0.0	3.3e-07	541.56994349	743.60498984	764.09051138	10.42512093	-0.02414055	-0.36594594
0.05589	8.16524	0.0003347	1e-08	0.0	0.0	0.00171709	1e-08	0.0	3.4e-07	541.81657238	743.55362426	764.01729745	10.40734521	-0.02399477	-0.36588845
0.05599	8.17674	0.00033782	1e-08	0.0	0.0	0.00171397	1e-08	0.0	3.4e-07	542.06273867	743.50235346	763.94420378	10.38959663	-0.02384895	-0.36583104
0.05609	8.18822	0.00034095	1e-08	0.0	0.0	0.00171083	1e-08	0.0	3.4e-07	542.3084432	743.45117738	763.87123022	10.37187514	-0.02370308	-0.36577374
0.05619	8.1997	0.0003441	1e-08	0.0	0.0	0.00170768	1e-08	0.0	3.4e-07	542.55368682	743.40009598	763.79837656	10.35418065	-0.02355716	-0.36571652
0.05629	8.21115	0.00034727	2e-08	0.0	0.0	0.00170451	1e-08	0.0	3.5e-07	542.79847036	743.3491092	763.72564262	10.33651312	-0.0234112	-0.3656594
0.05639	8.2226	0.00035045	2e-08	0.0	0.0	0.00170132	1e-08	0.0	3.5e-07	543.04279465	743.29821699	763.65302822	10.31887249	-0.02326519	-0.36560237
0.05649	8.23403	0.00035365	2e-08	0.0	0.0	0.00169812	1e-08	0.0	3.5e-07	543.28666053	743.24741927	763.58053318	10.30125868	-0.02311915	-0.36554544
0.05659	8.24545	0.00035686	2e-08	0.0	0.0	0.0016949	1e-08	0.0	3.6e-07	543.53006884	743.19671601	763.50815731	10.28367163	-0.02297306	-0.3654886
0.05669	8.25685	0.0003601	2e-08	0.0	0.0	0.00169166	1e-08	0.0	3.6e-07	543.7730204	743.14610712	763.43590042	10.26611129	-0.02282693	-0.36543186
0.05679	8.26825	0.00036334	2e-08	0.0	0.0	0.00168841	1e-08	0.0	3.6e-07	544.01551603	743.09559235	763.36376235	10.24857749	-0.02268108	-0.3653752
0.05689	8.27962	0.00036661	2e-08	0.0	0.0	0.00168514	1e-08	0.0	3.7e-07	544.25755655	743.04517141	763.2917429	10.23107034	-0.02253496	-0.36531864
0.05699	8.29099	0.00036989	2e-08	0.0	0.0	0.00168186	1e-08	0.0	3.7e-07	544.4991428	742.99484449	763.21984189	10.2135897	-0.02238881	-0.36526218
0.05709	8.30234	0.00037319	2e-08	0.0	0.0	0.00167856	1e-08	0.0	3.7e-07	544.74027561	742.9446115	763.14805915	10.19613551	-0.02224264	-0.36520581
0.05719	8.31367	0.0003765	2e-08	0.0	0.0	0.00167524	2e-08	0.0	3.8e-07	544.9809558	742.89447235	763.07639449	10.1787077	-0.02209644	-0.36514952
0.05729	8.325	0.00037983	2e-08	0.0	0.0	0.00167191	2e-08	0.0	3.8e-07	545.2211842	742.84442694	763.00484773	10.16130622	-0.02195022	-0.36509334
0.05739	8.33631	0.00038317	2e-08	0.0	0.0	0.00166856	2e-08	0.0	3.8e-07	545.46096162	742.79447517	762.9334187	10.143931	-0.02180397	-0.36503724
0.05749	8.3476	0.00038653	2e-08	0.0	0.0	0.0016652	2e-08	0.0	3.9e-07	545.70028889	742.74461694	762.86210721	10.12658198	-0.02165771	-0.36498124
0.05759	8.35888	0.0003899	2e-08	0.0	0.0	0.00166182	2e-08	0.0	3.9e-07	545.93916683	742.69485214	762.79091308	10.10925909	-0.02151142	-0.36492533
0.05769	8.37015	0.00039329	2e-08	0.0	0.0	0.00165842	2e-08	0.0	3.9e-07	546.17759625	742.64518066	762.71983614	10.09196228	-0.02136512	-0.36486951
0.05779	8.38141	0.0003967	2e-08	0.0	0.0	0.00165501	2e-08	0.0	4e-07	546.41557797	742.59560239	762.6488762	10.07469147	-0.0212188	-0.36481378
0.05789	8.39265	0.00040012	2e-08	0.0	0.0	0.00165159	2e-08	0.0	4e-07	546.65311281	742.54611722	762.5780331	10.05744661	-0.02107246	-0.36475814
0.05799	8.40387	0.00040356	2e-08	0.0	0.0	0.00164815	2e-08	0.0	4e-07	546.89020158	742.49672501	762.50730664	10.04022763	-0.02092611	-0.3647026
0.05809	8.41509	0.00040701	2e-08	0.0	0.0	0.00164469	2e-08	0.0	4.1e-07	547.12684509	742.44742566	762.43669667	10.02303447	-0.02077974	-0.36464715
0.05819	8.42629	0.00041048	2e-08	0.0	0.0	0.00164122	2e-08	0.0	4.1e-07	547.36304416	742.39821902	762.366203	10.00586707	-0.02063336	-0.36459179
0.05829	8.43747	0.00041396	2e-08	0.0	0.0	0.00163773	2e-08	0.0	4.1e-07	547.59879958	742.34910514	762.29582544	9.98872519	-0.02048672	-0.36453652
0.05839	8.44864	0.00041746	2e-08	0.0	0.0	0.00163423	2e-08	0.0	4.2e-07	547.83411216	742.30008384	762.22556384	9.97160906	-0.02034025	-0.36448134
0.05849	8.4598	0.00042097	2e-08	0.0	0.0	0.00163071	2e-08	0.0	4.2e-07	548.06898271	742.25115492	762.15541801	9.9545185	-0.02019377	-0.36442625
0.05859	8.47095	0.0004245	2e-08	0.0	0.0	0.00162718	2e-08	0.0	4.2e-07	548.30341204	742.20231827	762.08538779	9.93745343	-0.02004726	-0.36437125
0.05869	8.48208	0.00042804	3e-08	0.0	0.0	0.00162363	2e-08	0.0	4.3e-07	548.53740096	742.15357374	762.01547298	9.9204138	-0.01990073	-0.36431635
0.05879	8.49319	0.0004316	3e-08	0.0	0.0	0.00162007	2e-08	0.0	4.3e-07	548.77095027	742.10492119	761.94567343	9.90339954	-0.01975419	-0.36426153
0.05889	8.50429	0.00043517	3e-08	0.0	0.0	0.0016165	2e-08	0.0	4.4e-07	549.00406078	742.05636048	761.87598896	9.88641058	-0.01960763	-0.36420681
0.05899	8.51538	0.00043875	3e-08	0.0	0.0	0.00161291	2e-08	0.0	4.4e-07	549.23673327	742.00789148	761.8064194	9.86944687	-0.01946105	-0.36415217
0.05909	8.52646	0.00044235	3e-08	0.0	0.0	0.0016093	2e-08	0.0	4.4e-07	549.46896856	741.95951402	761.73696456	9.85250833	-0.01931445	-0.36409763
0.05919	8.53752	0.00044597	3e-08	0.0	0.0	0.00160568	2e-08	0.0	4.5e-07	549.70076743	741.91122797	761.66762429	9.83559491	-0.01916784	-0.36404317
0.05929	8.54856	0.00044959	3e-08	0.0	0.0	0.00160205	2e-08	0.0	4.5e-07	549.9321307	741.86303316	761.59839841	9.81870654	-0.01902121	-0.3639888
0.05939	8.55959	0.00045324	3e-08	0.0	0.0	0.0015984	3e-08	0.0	4.5e-07	550.16305915	741.81492943	761.52928675	9.80184316	-0.01887456	-0.36393453
0.05949	8.57061	0.00045689	3e-08	0.0	0.0	0.00159474	3e-08	0.0	4.6e-07	550.39355357	741.76691663	761.46028914	9.7850047	-0.01872789	-0.36388034
0.05959	8.58162	0.00046056	3e-08	0.0	0.0	0.00159107	3e-08	0.0	4.6e-07	550.62361476	741.71899459	761.39140541	9.7681911	-0.01858121	-0.36382625
0.05969	8.59261	0.00046425	3e-08	0.0	0.0	0.00158738	3e-08	0.0	4.6e-07	550.85324352	741.67116316	761.32263538	9.75140215	-0.01843425	-0.36377224
0.05979	8.60358	0.00046794	3e-08	0.0	0.0	0.00158367	3e-08	0.0	4.7e-07	551.0824406	741.62342253	761.25397889	9.73463803	-0.01828746	-0.36371832
0.05989	8.61454	0.00047165	3e-08	0.0	0.0	0.00157996	3e-08	0.0	4.7e-07	551.31120681	741.57577225	761.18543578	9.71789858	-0.01814063	-0.36366449
0.05999	8.62549	0.00047538	3e-08	0.0	0.0	0.00157623	3e-08	0.0	4.8e-07	551.53954294	741.52821216	761.11700587	9.70118371	-0.01799378	-0.36361075
0.06009	8.63642	0.00047912	3e-08	0.0	0.0	0.00157249	3e-08	0.0	4.8e-07	551.76744977	741.4807421	761.04868899	9.68449339	-0.0178469	-0.3635571
0.06019	8.64734	0.00048287	3e-08	0.0	0.0	0.00156873	3e-08	0.0	4.8e-07	551.9949281	741.4333619	760.98048498	9.66782752	-0.01769998	-0.36350354
0.06029	8.65825	0.00048663	3e-08	0.0	0.0	0.00156496	3e-08	0.0	4.9e-07	552.22197869	741.38607139	760.91239366	9.65118607	-0.01755303	-0.36345006
0.06039	8.66914	0.00049041	4e-08	0.0	0.0	0.00156118	3e-08	0.0	4.9e-07	552.44860234	741.3388704	760.84441488	9.63456894	-0.01740605	-0.36339668
0.06049	8.68001	0.0004942	4e-08	0.0	0.0	0.00155739	3e-08	0.0	4.9e-07	552.67479983	741.29175876	760.77654847	9.61797609	-0.01725903	-0.36334338
0.06059	8.69087	0.000498	4e-08	0.0	0.0	0.00155358	3e-08	0.0	5e-07	552.90057192	741.24473628	760.70879426	9.60140745	-0.01711197	-0.36329017
0.06069	8.70172	0.00050181	4e-08	0.0	0.0	0.00154976	3e-08	0.0	5e-07	553.12591941	741.19780278	760.64115208	9.58486295	-0.01696487	-0.36323705
0.06079	8.71255	0.00050564	4e-08	0.0	0.0	0.00154593	4e-08	1e-08	5.1e-07	553.35084306	741.1509581	760.57362177	9.56834253	-0.01681774	-0.36318401
0.06089	8.72337	0.00050948	4e-08	0.0	0.0	0.00154208	4e-08	1e-08	5.1e-07	553.57534365	741.10420203	760.50620317	9.55184612	-0.01667056	-0.36313107
0.06099	8.73418	0.00051333	4e-08	0.0	0.0	0.00153822	4e-08	1e-08	5.1e-07	553.79942196	741.05753441	760.43889611	9.53537366	-0.01652334	-0.36307821
0.06109	8.74497	0.0005172	4e-08	0.0	0.0	0.00153435	4e-08	1e-08	5.2e-07	554.02307875	741.01095503	760.37170043	9.51892509	-0.01637607	-0.36302544
0.06119	8.75574	0.00052107	4e-08	0.0	0.0	0.00153047	4e-08	1e-08	5.2e-07	554.24631479	740.96446372	760.30461597	9.50250018	-0.01622878	-0.36297275
0.06129	8.7665	0.00052496	4e-08	0.0	0.0	0.00152658	4e-08	1e-08	5.3e-07	554.46913082	740.91806032	760.23764256	9.48609913	-0.01608143	-0.36292016
0.06139	8.77725	0.00052886	4e-08	0.0	0.0	0.00152267	4e-08	1e-08	5.3e-07	554.69152764	740.8717446	760.17078003	9.46972177	-0.01593402	-0.36286765
0.06149	8.78798	0.00053277	4e-08	0.0	0.0	0.00151876	4e-08	1e-08	5.3e-07	554.91350601	740.82551637	760.10402824	9.45336801	-0.01578656	-0.36281523
0.06159	8.7987	0.00053669	4e-08	0.0	0.0	0.00151483	4e-08	1e-08	5.4e-07	555.13506669	740.77937543	760.03738701	9.43703781	-0.01563905	-0.36276289
0.06169	8.8094	0.00054063	5e-08	0.0	0.0	0.00151089	4e-08	1e-08	5.4e-07	555.35621044	740.73332158	759.97085619	9.42073109	-0.01549148	-0.36271064
0.06179	8.82009	0.00054457	5e-08	0.0	0.0	0.00150694	4e-08	1e-08	5.5e-07	555.57693803	740.68735463	759.90443561	9.40444779	-0.01534385	-0.36265848
0.06189	8.83077	0.00054853	5e-08	0.0	0.0	0.00150298	4e-08	1e-08	5.5e-07	555.79725021	740.64147437	759.83812512	9.38818784	-0.01519617	-0.3626064
0.06199	8.84143	0.00055249	5e-08	0.0	0.0	0.001499	5e-08	1e-08	5.5e-07	556.01714774	740.59568059	759.77192456	9.37195117	-0.01504842	-0.36255441
0.06209	8.85207	0.00055647	5e-08	0.0	0.0	0.00149502	5e-08	1e-08	5.6e-07	556.23663138	740.54997308	759.70583375	9.35573773	-0.0149006	-0.36250251
0.06219	8.8627	0.00056046	5e-08	0.0	0.0	0.00149103	5e-08	1e-08	5.6e-07	556.45570188	740.50435165	759.63985256	9.33954744	-0.01475272	-0.36245069
0.06229	8.87332	0.00056446	5e-08	0.0	0.0	0.00148702	5e-08	1e-08	5.7e-07	556.67436	740.45881607	759.57398082	9.32338023	-0.01460476	-0.36239896
0.06239	8.88392	0.00056847	5e-08	0.0	0.0	0.00148301	5e-08	1e-08	5.7e-07	556.89260648	740.41336614	759.50821836	9.30723605	-0.01445674	-0.36234732
0.06249	8.8945	0.00057249	5e-08	0.0	0.0	0.00147898	5e-08	1e-08	5.7e-07	557.11044208	740.36800164	759.44256504	9.29111482	-0.01430864	-0.36229576
0.06259	8.90508	0.00057651	5e-08	0.0	0.0	0.00147495	5e-08	1e-08	5.8e-07	557.32786755	740.32272235	759.3770207	9.27501647	-0.01416046	-0.36224428
0.06269	8.91563	0.00058055	5e-08	0.0	0.0	0.0014709	5e-08	1e-08	5.8e-07	557.54488361	740.277528	759.31158518	9.2589408	-0.0140124	-0.36219289
0.06279	8.92618	0.0005846	6e-08	0.0	0.0	0.00146685	5e-08	1e-08	5.9e-07	557.76149101	740.2324184	759.24625832	9.24288799	-0.01386411	-0.36214159
0.06289	8.9367	0.00058866	6e-08	0.0	0.0	0.00146278	5e-08	1e-08	5.9e-07	557.97769051	740.18739332	759.18103997	9.22685786	-0.01371574	-0.36209037
0.06299	8.94722	0.00059273	6e-08	0.0	0.0	0.00145871	6e-08	1e-08	5.9e-07	558.19348284	740.14245255	759.11592997	9.21085035	-0.01356729	-0.36203924
0.06309	8.95771	0.00059681	6e-08	0.0	0.0	0.00145462	6e-08	1e-08	6e-07	558.40886874	740.09759585	759.05092817	9.19486538	-0.01341876	-0.36198819
0.06319	8.9682	0.00060089	6e-08	0.0	0.0	0.00145053	6e-08	1e-08	6e-07	558.62384896	740.05282299	758.98603442	9.1789029	-0.01327014	-0.36193723
0.06329	8.97866	0.00060499	6e-08	0.0	0.0	0.00144643	6e-08	1e-08	6.1e-07	558.83842422	740.00813375	758.92124855	9.16296282	-0.01312144	-0.36188635
0.06339	8.98912	0.00060909	6e-08	0.0	0.0	0.00144232	6e-08	1e-08	6.1e-07	559.05259527	739.96352788	758.85657042	9.1470451	-0.01297264	-0.36183556
0.06349	8.99955	0.00061321	6e-08	0.0	0.0	0.0014382	6e-08	1e-08	6.1e-07	559.26636284	739.91900515	758.79199987	9.13114965	-0.01282375	-0.36178485
0.06359	9.00998	0.00061733	6e-08	0.0	0.0	0.00143407	6e-08	1e-08	6.2e-07	559.47972765	739.87456531	758.72753676	9.11527641	-0.01267476	-0.36173422
0.06369	9.02039	0.00062146	6e-08	0.0	0.0	0.00142993	6e-08	1e-08	6.2e-07	559.69269044	739.83020814	758.66318092	9.09942531	-0.01252568	-0.36168368
0.06379	9.03078	0.0006256	7e-08	0.0	0.0	0.00142579	7e-08	1e-08	6.3e-07	559.90525194	739.78593339	758.59893221	9.08359629	-0.01237649	-0.36163322
0.06389	9.04116	0.00062974	7e-08	0.0	0.0	0.00142163	7e-08	1e-08	6.3e-07	560.11741287	739.7417408	758.53479047	9.06778928	-0.0122272	-0.36158285
0.06399	9.05152	0.0006339	7e-08	0.0	0.0	0.00141747	7e-08	1e-08	6.3e-07	560.32917396	739.69763014	758.47075556	9.0520042	-0.0120778	-0.36153256
0.06409	9.06187	0.00063806	7e-08	0.0	0.0	0.0014133	7e-08	1e-08	6.4e-07	560.54053593	739.65360116	758.40682733	9.03624084	-0.01192835	-0.36148236
0.06419	9.0722	0.00064223	7e-08	0.0	0.0	0.00140912	7e-08	1e-08	6.4e-07	560.75149947	739.60965375	758.34300562	9.02049939	-0.01177875	-0.36143224
0.06429	9.08252	0.00064641	7e-08	0.0	0.0	0.00140494	7e-08	1e-08	6.5e-07	560.96206533	739.56578756	758.27929028	9.00477967	-0.01162904	-0.3613822
0.06439	9.09282	0.00065059	7e-08	0.0	0.0	0.00140075	7e-08	1e-08	6.5e-07	561.17223422	739.52200233	758.21568117	8.98908161	-0.0114792	-0.36133225
0.06449	9.10311	0.00065479	7e-08	0.0	0.0	0.00139655	8e-08	1e-08	6.6e-07	561.38200686	739.47829782	758.15217814	8.97340514	-0.01132925	-0.36128237
0.06459	9.11338	0.00065898	8e-08	0.0	0.0	0.00139234	8e-08	1e-08	6.6e-07	561.59138395	739.43467378	758.08878104	8.95775019	-0.01117918	-0.36123259
0.06469	9.12364	0.00066319	8e-08	0.0	0.0	0.00138813	8e-08	1e-08	6.6e-07	561.80036622	739.39112995	758.02548972	8.94211669	-0.01102898	-0.36118288
0.06479	9.13388	0.0006674	8e-08	0.0	0.0	0.00138391	8e-08	1e-08	6.7e-07	562.00895437	739.34766608	757.96230403	8.92650458	-0.01087866	-0.36113326
0.06489	9.14411	0.00067162	8e-08	0.0	0.0	0.00137968	8e-08	1e-08	6.7e-07	562.2171491	739.30428192	757.89922384	8.91091378	-0.0107282	-0.36108372
0.06499	9.15432	0.00067585	8e-08	0.0	0.0	0.00137545	8e-08	1e-08	6.8e-07	562.42495113	739.2609772	757.83624898	8.89534422	-0.01057762	-0.36103426
0.06509	9.16452	0.00068008	8e-08	0.0	0.0	0.00137121	9e-08	1e-08	6.8e-07	562.63236116	739.21775167	757.77337932	8.87979584	-0.01042689	-0.36098489
0.06519	9.1747	0.00068432	8e-08	0.0	0.0	0.00136696	9e-08	1e-08	6.9e-07	562.8393799	739.17460506	757.71061471	8.86426857	-0.01027602	-0.3609356
0.06529	9.18487	0.00068856	8e-08	0.0	0.0	0.00136271	9e-08	1e-08	6.9e-07	563.04600803	739.13153713	757.64795501	8.84876233	-0.01012502	-0.36088639
0.06539	9.19502	0.00069281	9e-08	0.0	0.0	0.00135846	9e-08	1e-08	6.9e-07	563.25224626	739.08854761	757.58540007	8.83327705	-0.00997386	-0.36083727
0.06549	9.20515	0.00069707	9e-08	0.0	0.0	0.00135419	9e-08	1e-08	7e-07	563.45809529	739.04563622	757.52294974	8.81781268	-0.00982256	-0.36078822
0.06559	9.21527	0.00070133	9e-08	0.0	0.0	0.00134992	9e-08	1e-08	7e-07	563.6635558	739.00280283	757.46060389	8.80236891	-0.0096711	-0.36073926
0.06569	9.22538	0.00070559	9e-08	0.0	0.0	0.00134565	1e-07	1e-08	7.1e-07	563.86862849	738.96004729	757.39836237	8.78694606	-0.00951949	-0.36069038
0.06579	9.23546	0.00070986	9e-08	0.0	0.0	0.00134137	1e-07	1e-08	7.1e-07	564.07331404	738.9173692	757.33622504	8.77154388	-0.00936772	-0.36064158
0.06589	9.24554	0.00071414	9e-08	0.0	0.0	0.00133709	1e-07	1e-08	7.2e-07	564.27761315	738.87476829	757.27419176	8.75616231	-0.00921578	-0.36059286
0.06599	9.2556	0.00071842	9e-08	0.0	0.0	0.0013328	1e-07	1e-08	7.2e-07	564.4815265	738.83224431	757.21226237	8.74080127	-0.00906368	-0.36054423
0.06609	9.26564	0.00072271	1e-07	0.0	0.0	0.00132851	1e-07	2e-08	7.2e-07	564.68505479	738.78979701	757.15043676	8.72546071	-0.00891141	-0.36049567
0.06619	9.27566	0.000727	1e-07	0.0	0.0	0.00132421	1e-07	2e-08	7.3e-07	564.88819868	738.74742613	757.08871476	8.71014053	-0.00875897	-0.3604472
0.06629	9.28568	0.00073129	1e-07	0.0	0.0	0.00131991	1.1e-07	2e-08	7.3e-07	565.09095886	738.70513142	757.02709625	8.69484068	-0.00860635	-0.36039881
0.06639	9.29567	0.00073559	1e-07	0.0	0.0	0.0013156	1.1e-07	2e-08	7.4e-07	565.29333601	738.66291262	756.96558108	8.67956108	-0.00845355	-0.3603505
0.06649	9.30565	0.00073989	1e-07	0.0	0.0	0.00131129	1.1e-07	2e-08	7.4e-07	565.49533081	738.62076948	756.90416911	8.66430165	-0.00830056	-0.36030227
0.06659	9.31562	0.0007442	1e-07	0.0	0.0	0.00130698	1.1e-07	2e-08	7.5e-07	565.69694392	738.57870173	756.8428602	8.64906234	-0.00814739	-0.36025412
0.06669	9.32556	0.0007485	1.1e-07	0.0	0.0	0.00130266	1.2e-07	2e-08	7.5e-07	565.89817603	738.53670914	756.78165422	8.63384306	-0.00799403	-0.36020606
0.06679	9.3355	0.00075282	1.1e-07	0.0	0.0	0.00129834	1.2e-07	2e-08	7.5e-07	566.09902779	738.49479143	756.72055103	8.61864375	-0.00784047	-0.36015807
0.06689	9.34541	0.00075713	1.1e-07	0.0	0.0	0.00129401	1.2e-07	2e-08	7.6e-07	566.29949988	738.45294837	756.65955049	8.60346433	-0.00768671	-0.36011017
0.06699	9.35532	0.00076145	1.1e-07	0.0	0.0	0.00128969	1.2e-07	2e-08	7.6e-07	566.49959297	738.41117968	756.59865246	8.58830473	-0.00753275	-0.36006234
0.06709	9.3652	0.00076577	1.1e-07	0.0	0.0	0.00128535	1.2e-07	2e-08	7.7e-07	566.6993077	738.3694853	756.53785681	8.57316459	-0.00737868	-0.3600146
0.06719	9.37507	0.0007701	1.1e-07	0.0	0.0	0.00128102	1.3e-07	2e-08	7.7e-07	566.89864474	738.32786493	756.4771634	8.55804433	-0.00722433	-0.35996693
0.06729	9.38492	0.00077443	1.2e-07	0.0	0.0	0.00127668	1.3e-07	2e-08	7.8e-07	567.09760476	738.28631825	756.4165721	8.54294367	-0.00706977	-0.35991935
0.06739	9.39476	0.00077876	1.2e-07	0.0	0.0	0.00127235	1.3e-07	2e-08	7.8e-07	567.29618841	738.24484504	756.35608276	8.52786253	-0.00691499	-0.35987184
0.06749	9.40459	0.00078309	1.2e-07	0.0	0.0	0.00126801	1.3e-07	2e-08	7.8e-07	567.49439634	738.20344505	756.29569527	8.51280083	-0.00676	-0.35982442
0.06759	9.41439	0.00078742	1.2e-07	0.0	0.0	0.00126366	1.4e-07	2e-08	7.9e-07	567.69222921	738.16211804	756.23540947	8.4977585	-0.00660478	-0.35977707
0.06769	9.42418	0.00079176	1.2e-07	0.0	0.0	0.00125932	1.4e-07	2e-08	7.9e-07	567.88968766	738.12086378	756.17522524	8.48273548	-0.00644934	-0.35972981
0.06779	9.43396	0.0007961	1.3e-07	0.0	0.0	0.00125497	1.4e-07	2e-08	8e-07	568.08677235	738.07968203	756.11514245	8.46773167	-0.00629366	-0.35968262
0.06789	9.44371	0.00080044	1.3e-07	0.0	0.0	0.00125062	1.4e-07	2e-08	8e-07	568.28348392	738.03857255	756.05516095	8.45274702	-0.00613776	-0.35963552
0.06799	9.45346	0.00080478	1.3e-07	0.0	0.0	0.00124627	1.5e-07	2e-08	8.1e-07	568.479823	737.99753512	755.99528063	8.43778144	-0.00598161	-0.35958849
0.06809	9.46318	0.00080912	1.3e-07	0.0	0.0	0.00124192	1.5e-07	2e-08	8.1e-07	568.67579026	737.9565695	755.93550134	8.42283487	-0.00582523	-0.35954155
0.06819	9.47289	0.00081346	1.3e-07	0.0	0.0	0.00123757	1.5e-07	2e-08	8.1e-07	568.87138631	737.91567546	755.87582297	8.40790722	-0.0056686	-0.35949468
0.06829	9.48259	0.00081781	1.3e-07	0.0	0.0	0.00123321	1.5e-07	2e-08	8.2e-07	569.0666118	737.87485279	755.81624536	8.39299842	-0.00551172	-0.35944789
0.06839	9.49227	0.00082215	1.4e-07	0.0	0.0	0.00122886	1.6e-07	2e-08	8.2e-07	569.26146736	737.83410125	755.75676841	8.37810841	-0.00535459	-0.35940118
0.06849	9.50193	0.0008265	1.4e-07	0.0	0.0	0.00122451	1.6e-07	2e-08	8.3e-07	569.45595362	737.79342062	755.69739196	8.36323679	-0.00519738	-0.35935455
0.06859	9.51157	0.00083084	1.4e-07	0.0	0.0	0.00122015	1.6e-07	2e-08	8.3e-07	569.65007121	737.75281079	755.63811591	8.34838401	-0.00503978	-0.359308
0.06869	9.5212	0.00083519	1.4e-07	0.0	0.0	0.00121579	1.6e-07	2e-08	8.4e-07	569.84382075	737.71227147	755.57894012	8.33354977	-0.00488192	-0.35926153
0.06879	9.53082	0.00083953	1.5e-07	0.0	0.0	0.00121144	1.7e-07	2e-08	8.4e-07	570.03720288	737.67180245	755.51986446	8.318734	-0.00472381	-0.35921513
0.06889	9.54041	0.00084388	1.5e-07	0.0	0.0	0.00120708	1.7e-07	3e-08	8.5e-07	570.2302182	737.63140351	755.4608888	8.30393661	-0.00456542	-0.35916882
0.06899	9.54999	0.00084823	1.5e-07	0.0	0.0	0.00120273	1.7e-07	3e-08	8.5e-07	570.42286735	737.59107445	755.40201301	8.28915754	-0.00440677	-0.35912258
0.06909	9.55956	0.00085257	1.5e-07	0.0	0.0	0.00119837	1.8e-07	3e-08	8.5e-07	570.61515094	737.55081507	755.34323698	8.27439669	-0.00424785	-0.35907642
0.06919	9.56911	0.00085692	1.5e-07	0.0	0.0	0.00119402	1.8e-07	3e-08	8.6e-07	570.80706958	737.51062517	755.28456056	8.25965401	-0.00408865	-0.35903034
0.06929	9.57864	0.00086126	1.6e-07	0.0	0.0	0.00118966	1.8e-07	3e-08	8.6e-07	570.99862389	737.47050456	755.22598364	8.2449294	-0.00392917	-0.35898434
0.06939	9.58815	0.0008656	1.6e-07	0.0	0.0	0.00118531	1.8e-07	3e-08	8.7e-07	571.18981447	737.43045303	755.1675061	8.23022279	-0.00376941	-0.35893842
0.06949	9.59765	0.00086995	1.6e-07	0.0	0.0	0.00118096	1.9e-07	3e-08	8.7e-07	571.38064193	737.3904704	755.1091278	8.21553411	-0.00360936	-0.35889257
0.06959	9.60713	0.00087429	1.6e-07	0.0	0.0	0.0011766	1.9e-07	3e-08	8.8e-07	571.57110688	737.35055649	755.05084862	8.20086328	-0.00344902	-0.3588468
0.06969	9.6166	0.00087863	1.6e-07	0.0	0.0	0.00117225	1.9e-07	3e-08	8.8e-07	571.76120992	737.3107111	754.99266844	8.18621021	-0.00328838	-0.35880111
0.06979	9.62605	0.00088297	1.7e-07	0.0	0.0	0.00116791	2e-07	3e-08	8.8e-07	571.95095164	737.27093407	754.93458714	8.17157484	-0.00312745	-0.3587555
0.06989	9.63548	0.0008873	1.7e-07	0.0	0.0	0.00116356	2e-07	3e-08	8.9e-07	572.14033265	737.23122521	754.87660459	8.15695708	-0.00296622	-0.35870996
0.06999	9.6449	0.00089164	1.7e-07	0.0	0.0	0.00115921	2e-07	3e-08	8.9e-07	572.32935354	737.19158438	754.81872067	8.14235642	-0.0028049	-0.3586645
0.07009	9.6543	0.00089597	1.7e-07	0.0	0.0	0.00115487	2.1e-07	3e-08	9e-07	572.51801489	737.15201143	754.76093527	8.12777352	-0.00264312	-0.35861912
0.07019	9.66368	0.0009003	1.8e-07	0.0	0.0	0.00115053	2.1e-07	3e-08	9e-07	572.7063173	737.11250618	754.70324825	8.11320799	-0.00248103	-0.35857382
0.07029	9.67305	0.00090463	1.8e-07	0.0	0.0	0.00114619	2.1e-07	3e-08	9.1e-07	572.89426136	737.07306846	754.6456595	8.09865973	-0.00231864	-0.35852859
0.07039	9.68239	0.00090895	1.8e-07	0.0	0.0	0.00114185	2.2e-07	3e-08	9.1e-07	573.08184765	737.03369812	754.5881689	8.08412867	-0.00215594	-0.35848344
0.07049	9.69173	0.00091328	1.8e-07	0.0	0.0	0.00113752	2.2e-07	3e-08	9.1e-07	573.26907675	736.99439501	754.53077633	8.06961473	-0.00199292	-0.35843837
0.07059	9.70104	0.0009176	1.9e-07	0.0	0.0	0.00113319	2.2e-07	3e-08	9.2e-07	573.45594924	736.95515898	754.47348167	8.05511783	-0.00182959	-0.35839338
0.07069	9.71034	0.00092191	1.9e-07	0.0	0.0	0.00112886	2.3e-07	3e-08	9.2e-07	573.6424657	736.9159899	754.4162848	8.04063789	-0.00166593	-0.35834846
0.07079	9.71962	0.00092623	1.9e-07	0.0	0.0	0.00112454	2.3e-07	3e-08	9.3e-07	573.82862669	736.87688763	754.35918561	8.02617482	-0.00150196	-0.35830362
0.07089	9.72889	0.00093054	1.9e-07	0.0	0.0	0.00112021	2.3e-07	4e-08	9.3e-07	574.0144328	736.83785204	754.30218397	8.01172854	-0.00133766	-0.35825885
0.07099	9.73814	0.00093485	2e-07	0.0	0.0	0.00111589	2.4e-07	4e-08	9.4e-07	574.19988458	736.79888301	754.24527977	7.99729898	-0.00117303	-0.35821416
0.07109	9.74737	0.00093915	2e-07	0.0	0.0	0.00111158	2.4e-07	4e-08	9.4e-07	574.3849826	736.7599804	754.1884729	7.98288605	-0.00100808	-0.35816955
0.07119	9.75659	0.00094345	2e-07	0.0	0.0	0.00110727	2.5e-07	4e-08	9.4e-07	574.56972743	736.72114412	754.13176323	7.96848966	-0.00084278	-0.35812501
0.07129	9.76578	0.00094775	2.1e-07	0.0	0.0	0.00110296	2.5e-07	4e-08	9.5e-07	574.75411963	736.68237404	754.07515066	7.95410975	-0.00067715	-0.35808055
0.07139	9.77496	0.00095204	2.1e-07	0.0	0.0	0.00109866	2.5e-07	4e-08	9.5e-07	574.93815974	736.64367006	754.01863506	7.93974621	-0.00051118	-0.35803617
0.07149	9.78413	0.00095633	2.1e-07	0.0	0.0	0.00109436	2.6e-07	4e-08	9.6e-07	575.12184834	736.60503214	753.96221634	7.92539834	-0.00034508	-0.35799186
0.07159	9.79327	0.00096061	2.1e-07	0.0	0.0	0.00109006	2.6e-07	4e-08	9.6e-07	575.30518596	736.56646017	753.90589436	7.91106715	-0.00017847	-0.35794763
0.07169	9.8024	0.00096489	2.2e-07	0.0	0.0	0.00108577	2.7e-07	4e-08	9.7e-07	575.48817315	736.52795404	753.84966903	7.89675207	-1.153e-05	-0.35790348
0.07179	9.81152	0.00096916	2.2e-07	0.0	0.0	0.00108148	2.7e-07	4e-08	9.7e-07	575.67081047	736.48951368	753.79354022	7.88245302	0.00015576	-0.3578594
0.07189	9.82061	0.00097343	2.2e-07	0.0	0.0	0.0010772	2.7e-07	4e-08	9.7e-07	575.85309845	736.451139	753.73750783	7.8681699	0.00032339	-0.35781539
0.07199	9.82969	0.0009777	2.2e-07	0.0	0.0	0.00107292	2.8e-07	4e-08	9.8e-07	576.03503764	736.41282995	753.68157174	7.85390264	0.00049137	-0.35777147
0.07209	9.83875	0.00098196	2.3e-07	0.0	0.0	0.00106865	2.8e-07	4e-08	9.8e-07	576.21662857	736.37458645	753.62573184	7.83965115	0.0006597	-0.35772761
0.07219	9.84779	0.00098621	2.3e-07	0.0	0.0	0.00106439	2.9e-07	4e-08	9.9e-07	576.39787178	736.33640846	753.56998803	7.82541534	0.00082839	-0.35768384
0.07229	9.85682	0.00099046	2.3e-07	0.0	0.0	0.00106012	2.9e-07	4e-08	9.9e-07	576.5787678	736.29829592	753.5143402	7.81119513	0.00099743	-0.35764013
0.07239	9.86583	0.00099471	2.4e-07	0.0	0.0	0.00105587	3e-07	4e-08	1e-06	576.75931715	736.26024879	753.45878823	7.79699042	0.00116682	-0.35759651
0.07249	9.87482	0.00099895	2.4e-07	0.0	0.0	0.00105162	3e-07	5e-08	1e-06	576.93952037	736.22226703	753.40333202	7.78280114	0.00133658	-0.35755296
0.07259	9.88379	0.00100318	2.4e-07	0.0	0.0	0.00104737	3e-07	5e-08	1e-06	577.11937797	736.18435061	753.34797145	7.76862719	0.0015067	-0.35750948
0.07269	9.89275	0.0010074	2.5e-07	0.0	0.0	0.00104313	3.1e-07	5e-08	1.01e-06	577.29889048	736.14649951	753.29270643	7.75446849	0.00167718	-0.35746608
0.07279	9.90169	0.00101162	2.5e-07	0.0	0.0	0.0010389	3.1e-07	5e-08	1.01e-06	577.47805842	736.10871372	753.23753685	7.74032494	0.00184802	-0.35742275
0.07289	9.91061	0.00101584	2.5e-07	0.0	0.0	0.00103467	3.2e-07	5e-08	1.02e-06	577.65688229	736.07099322	753.1824626	7.72619577	0.00201908	-0.3573795
0.07299	9.91951	0.00102005	2.6e-07	0.0	0.0	0.00103045	3.2e-07	5e-08	1.02e-06	577.83536261	736.03333807	753.12748358	7.71208207	0.00219061	-0.35733632
0.07309	9.9284	0.00102425	2.6e-07	0.0	0.0	0.00102624	3.3e-07	5e-08	1.03e-06	578.01349988	735.99574823	753.07259968	7.69798323	0.00236252	-0.35729322
0.07319	9.93727	0.00102844	2.6e-07	0.0	0.0	0.00102203	3.3e-07	5e-08	1.03e-06	578.19129462	735.95822371	753.0178108	7.68389917	0.00253478	-0.35725019
0.07329	9.94612	0.00103263	2.6e-07	0.0	0.0	0.00101783	3.4e-07	5e-08	1.03e-06	578.36874732	735.92076455	752.96311683	7.66982979	0.00270742	-0.35720724
0.07339	9.95495	0.00103681	2.7e-07	0.0	0.0	0.00101363	3.4e-07	5e-08	1.04e-06	578.54585848	735.88337076	752.90851768	7.65577499	0.00288042	-0.35716436
0.07349	9.96377	0.00104099	2.7e-07	0.0	0.0	0.00100945	3.5e-07	5e-08	1.04e-06	578.7226286	735.84604239	752.85401324	7.6417347	0.0030538	-0.35712156
0.07359	9.97257	0.00104515	2.7e-07	0.0	0.0	0.00100527	3.5e-07	5e-08	1.05e-06	578.89905818	735.80877947	752.7996034	7.6277088	0.00322755	-0.35707883
0.07369	9.98135	0.00104931	2.8e-07	0.0	0.0	0.00100109	3.6e-07	5e-08	1.05e-06	579.07514769	735.77158207	752.74528808	7.61369722	0.00340167	-0.35703617
0.07379	9.99011	0.00105347	2.8e-07	0.0	0.0	0.00099693	3.6e-07	5e-08	1.06e-06	579.25089764	735.73445025	752.69106716	7.59969986	0.00357616	-0.35699359
0.07389	9.99886	0.00105761	2.9e-07	0.0	0.0	0.00099277	3.7e-07	6e-08	1.06e-06	579.42630849	735.69738406	752.63694055	7.58571662	0.00375103	-0.35695109
0.07399	10.00758	0.00106175	2.9e-07	0.0	0.0	0.00098862	3.7e-07	6e-08	1.06e-06	579.60138074	735.6603836	752.58290815	7.57174741	0.00392628	-0.35690865
0.07409	10.01629	0.00106588	2.9e-07	0.0	0.0	0.00098447	3.8e-07	6e-08	1.07e-06	579.77611486	735.62344894	752.52896987	7.55779214	0.0041019	-0.35686629
0.07419	10.02498	0.00107	3e-07	0.0	0.0	0.00098034	3.8e-07	6e-08	1.07e-06	579.95051133	735.58658018	752.47512559	7.54385071	0.0042779	-0.35682401
0.07429	10.03365	0.00107411	3e-07	0.0	0.0	0.00097621	3.9e-07	6e-08	1.08e-06	580.1245706	735.54977742	752.42137524	7.52992303	0.00445428	-0.3567818
0.07439	10.04231	0.00107822	3e-07	0.0	0.0	0.00097209	4e-07	6e-08	1.08e-06	580.29829302	735.51304077	752.36771875	7.51598941	0.00463087	-0.35673966
0.07449	10.05095	0.00108231	3.1e-07	0.0	0.0	0.00096798	4e-07	6e-08	1.08e-06	580.47167884	735.47637036	752.31415609	7.5020833	0.00480796	-0.35669759
0.07459	10.05956	0.0010864	3.1e-07	0.0	0.0	0.00096388	4.1e-07	6e-08	1.09e-06	580.64472873	735.43976631	752.2606871	7.48818987	0.00498543	-0.3566556
0.07469	10.06817	0.00109048	3.1e-07	0.0	0.0	0.00095978	4.1e-07	6e-08	1.09e-06	580.81744315	735.40322875	752.20731169	7.47430894	0.00516327	-0.35661369
0.07479	10.07675	0.00109456	3.2e-07	0.0	0.0	0.0009557	4.2e-07	6e-08	1.1e-06	580.98982251	735.36675784	752.15402978	7.46044037	0.00534149	-0.35657184
0.07489	10.08531	0.00109862	3.2e-07	0.0	0.0	0.00095162	4.2e-07	6e-08	1.1e-06	581.16186726	735.33035374	752.10084128	7.446584	0.00552008	-0.35653007
0.07499	10.09386	0.00110267	3.2e-07	0.0	0.0	0.00094755	4.3e-07	7e-08	1.1e-06	581.33357782	735.2940166	752.04774609	7.43273967	0.00569905	-0.35648837
0.07509	10.10239	0.00110672	3.3e-07	0.0	0.0	0.00094349	4.4e-07	7e-08	1.11e-06	581.50495462	735.25774661	751.99474415	7.4189072	0.0058784	-0.35644675
0.07519	10.11089	0.00111075	3.3e-07	0.0	0.0	0.00093944	4.4e-07	7e-08	1.11e-06	581.67599806	735.22154395	751.94183536	7.40508645	0.00605812	-0.3564052
0.07529	10.11939	0.00111478	3.4e-07	0.0	0.0	0.0009354	4.5e-07	7e-08	1.12e-06	581.84670856	735.1854088	751.88901964	7.39127722	0.00623822	-0.35636372
0.07539	10.12786	0.0011188	3.4e-07	0.0	0.0	0.00093137	4.5e-07	7e-08	1.12e-06	582.01708653	735.14934139	751.83629692	7.37747937	0.00641869	-0.35632232
0.07549	10.13631	0.0011228	3.4e-07	0.0	0.0	0.00092734	4.6e-07	7e-08	1.12e-06	582.18713237	735.11334191	751.7836671	7.3636927	0.00659954	-0.35628099
0.07559	10.14475	0.0011268	3.5e-07	0.0	0.0	0.00092333	4.7e-07	7e-08	1.13e-06	582.35684648	735.0774106	751.73113012	7.34991706	0.00678076	-0.35623973
0.07569	10.15316	0.00113079	3.5e-07	0.0	0.0	0.00091933	4.7e-07	7e-08	1.13e-06	582.52622925	735.04154768	751.67868589	7.33615225	0.00696235	-0.35619854
0.07579	10.16156	0.00113477	3.6e-07	0.0	0.0	0.00091533	4.8e-07	7e-08	1.14e-06	582.69528106	735.00575341	751.62633434	7.3223981	0.00714433	-0.35615743
0.07589	10.16994	0.00113874	3.6e-07	0.0	0.0	0.00091135	4.8e-07	7e-08	1.14e-06	582.86400315	734.97002795	751.57407516	7.30871085	0.00732646	-0.35611639
0.07599	10.1783	0.0011427	3.6e-07	0.0	0.0	0.00090737	4.9e-07	7e-08	1.14e-06	583.03239571	734.93437161	751.52190831	7.29499302	0.00750911	-0.35607542
0.07609	10.18665	0.00114665	3.7e-07	0.0	0.0	0.00090341	5e-07	8e-08	1.15e-06	583.20045884	734.89878467	751.46983381	7.28128744	0.00769214	-0.35603452
0.07619	10.19497	0.00115059	3.7e-07	0.0	0.0	0.00089945	5e-07	8e-08	1.15e-06	583.36819295	734.86326741	751.41785158	7.26759407	0.00787552	-0.3559937
0.07629	10.20327	0.00115452	3.8e-07	0.0	0.0	0.00089551	5.1e-07	8e-08	1.16e-06	583.53559848	734.82782012	751.36596151	7.25391289	0.00805927	-0.35595295
0.07639	10.21156	0.00115843	3.8e-07	0.0	0.0	0.00089158	5.2e-07	8e-08	1.16e-06	583.70267582	734.79244311	751.31416353	7.24024386	0.00824338	-0.35591227
0.07649	10.21983	0.00116234	3.8e-07	0.0	0.0	0.00088765	5.2e-07	8e-08	1.16e-06	583.8694254	734.7571367	751.26245756	7.22658697	0.00842785	-0.35587166
0.07659	10.22808	0.00116624	3.9e-07	0.0	0.0	0.00088374	5.3e-07	8e-08	1.17e-06	584.03584763	734.72190119	751.2108435	7.21294219	0.00861267	-0.35583113
0.07669	10.23631	0.00117012	3.9e-07	0.0	0.0	0.00087984	5.4e-07	8e-08	1.17e-06	584.20194292	734.68673693	751.15932127	7.19930951	0.00879785	-0.35579067
0.07679	10.24452	0.001174	4e-07	0.0	1e-08	0.00087594	5.5e-07	8e-08	1.18e-06	584.36771168	734.65164427	751.10789079	7.18568891	0.00898339	-0.35575028
0.07689	10.25271	0.00117787	4e-07	0.0	1e-08	0.00087206	5.5e-07	8e-08	1.18e-06	584.53315432	734.61662355	751.05655197	7.17208038	0.00916927	-0.35570996
0.07699	10.26088	0.00118172	4.1e-07	0.0	1e-08	0.00086819	5.6e-07	9e-08	1.18e-06	584.69827125	734.58167515	751.00530473	7.15848391	0.00935551	-0.35566971
0.07709	10.26903	0.00118556	4.1e-07	0.0	1e-08	0.00086433	5.7e-07	9e-08	1.19e-06	584.86306287	734.54679944	750.95414898	7.14489949	0.00954209	-0.35562954
0.07719	10.27717	0.00118939	4.1e-07	0.0	1e-08	0.00086048	5.7e-07	9e-08	1.19e-06	585.02752959	734.51199682	750.90308463	7.13132713	0.00972903	-0.35558944
0.07729	10.28528	0.00119321	4.2e-07	0.0	1e-08	0.00085665	5.8e-07	9e-08	1.2e-06	585.19167179	734.47726767	750.85211162	7.1177357	0.00991619	-0.35554941
0.07739	10.29338	0.00119702	4.2e-07	0.0	1e-08	0.00085282	5.9e-07	9e-08	1.2e-06	585.35548912	734.44261235	750.80123007	7.10417805	0.01010378	-0.35550945
0.07749	10.30145	0.00120082	4.3e-07	0.0	1e-08	0.00084901	6e-07	9e-08	1.2e-06	585.51898253	734.40803134	750.75043974	7.09063111	0.0102917	-0.35546956
0.07759	10.30951	0.00120461	4.3e-07	0.0	1e-08	0.0008452	6e-07	9e-08	1.21e-06	585.68215239	734.37352505	750.69974056	7.07709479	0.01047995	-0.35542975
0.07769	10.31755	0.00120838	4.4e-07	0.0	1e-08	0.00084141	6.1e-07	9e-08	1.21e-06	585.84499908	734.33909394	750.64913245	7.06356899	0.01066853	-0.35539
0.07779	10.32557	0.00121215	4.4e-07	0.0	1e-08	0.00083763	6.2e-07	9e-08	1.21e-06	586.00752295	734.30473846	750.59861533	7.05005361	0.01085743	-0.35535033
0.07789	10.33357	0.0012159	4.5e-07	0.0	1e-08	0.00083386	6.3e-07	1e-07	1.22e-06	586.16972437	734.27045908	750.54818914	7.03654856	0.01104666	-0.35531073
0.07799	10.34155	0.00121964	4.5e-07	0.0	1e-08	0.0008301	6.3e-07	1e-07	1.22e-06	586.3316037	734.23625628	750.4978538	7.02305375	0.01123621	-0.3552712
0.07809	10.34951	0.00122337	4.6e-07	0.0	1e-08	0.00082636	6.4e-07	1e-07	1.23e-06	586.49316129	734.20213055	750.44760923	7.00956906	0.01142608	-0.35523174
0.07819	10.35745	0.00122708	4.6e-07	0.0	1e-08	0.00082263	6.5e-07	1e-07	1.23e-06	586.65439748	734.16808239	750.39745538	6.99609442	0.01161626	-0.35519235
0.07829	10.36537	0.00123078	4.6e-07	0.0	1e-08	0.0008189	6.6e-07	1e-07	1.23e-06	586.81531264	734.13411232	750.34739215	6.98262971	0.01180675	-0.35515304
0.07839	10.37327	0.00123448	4.7e-07	0.0	1e-08	0.0008152	6.6e-07	1e-07	1.24e-06	586.97590711	734.10022086	750.2974195	6.96917485	0.01199755	-0.35511379
0.07849	10.38115	0.00123816	4.7e-07	0.0	1e-08	0.0008115	6.7e-07	1e-07	1.24e-06	587.13618123	734.06640856	750.24753734	6.95572972	0.01218865	-0.35507462
0.07859	10.38901	0.00124182	4.8e-07	0.0	1e-08	0.00080781	6.8e-07	1e-07	1.24e-06	587.29613534	734.03267596	750.19774561	6.94229424	0.01238006	-0.35503552
0.07869	10.39685	0.00124548	4.8e-07	0.0	1e-08	0.00080414	6.9e-07	1.1e-07	1.25e-06	587.45576977	733.99902364	750.14804424	6.92886829	0.01257175	-0.35499648
0.07879	10.40467	0.00124912	4.9e-07	0.0	1e-08	0.00080048	7e-07	1.1e-07	1.25e-06	587.61508467	733.96545212	750.09843322	6.91542605	0.01276364	-0.35495752
0.07889	10.41247	0.00125275	4.9e-07	0.0	1e-08	0.00079683	7.1e-07	1.1e-07	1.26e-06	587.77408009	733.93196198	750.04891257	6.90201147	0.01295589	-0.35491863
0.07899	10.42026	0.00125637	5e-07	0.0	1e-08	0.0007932	7.1e-07	1.1e-07	1.26e-06	587.93275666	733.89855384	749.99948214	6.88860509	0.01314841	-0.35487982
0.07909	10.42802	0.00125997	5e-07	0.0	1e-08	0.00078957	7.2e-07	1.1e-07	1.26e-06	588.09111466	733.86522832	749.95014186	6.87520672	0.01334122	-0.35484107
0.07919	10.43576	0.00126356	5.1e-07	0.0	1e-08	0.00078596	7.3e-07	1.1e-07	1.27e-06	588.24915439	733.83198605	749.90089168	6.86181618	0.01353429	-0.35480239
0.07929	10.44348	0.00126714	5.1e-07	0.0	1e-08	0.00078236	7.4e-07	1.1e-07	1.27e-06	588.40687614	733.79882765	749.85173155	6.84843329	0.01372763	-0.35476378
0.07939	10.45118	0.00127071	5.2e-07	0.0	1e-08	0.00077878	7.5e-07	1.1e-07	1.27e-06	588.5642802	733.76575379	749.80266142	6.83505786	0.01392123	-0.35472525
0.07949	10.45886	0.00127426	5.2e-07	0.0	1e-08	0.00077521	7.6e-07	1.2e-07	1.28e-06	588.72136684	733.73276511	749.75368122	6.82168969	0.01411509	-0.35468678
0.07959	10.46653	0.0012778	5.3e-07	0.0	1e-08	0.00077165	7.7e-07	1.2e-07	1.28e-06	588.87813633	733.69986231	749.70479091	6.80832859	0.0143092	-0.35464839
0.07969	10.47417	0.00128133	5.3e-07	0.0	1e-08	0.0007681	7.7e-07	1.2e-07	1.28e-06	589.03458895	733.66704605	749.65599044	6.79497436	0.01450356	-0.35461006
0.07979	10.48179	0.00128485	5.4e-07	0.0	1e-08	0.00076457	7.8e-07	1.2e-07	1.29e-06	589.19072496	733.63431705	749.60727977	6.7816268	0.01469816	-0.35457181
0.07989	10.48939	0.00128835	5.4e-07	0.0	1e-08	0.00076105	7.9e-07	1.2e-07	1.29e-06	589.34654461	733.60167602	749.55865883	6.76828571	0.014893	-0.35453363
0.07999	10.49697	0.00129184	5.5e-07	0.0	1e-08	0.00075754	8e-07	1.2e-07	1.29e-06	589.50204816	733.56912369	749.5101276	6.75495087	0.01508806	-0.35449551
0.08009	10.50453	0.00129531	5.5e-07	0.0	1e-08	0.00075404	8.1e-07	1.2e-07	1.3e-06	589.65723585	733.53666078	749.46168602	6.74162208	0.01528336	-0.35445747
0.08019	10.51206	0.00129877	5.6e-07	0.0	1e-08	0.00075056	8.2e-07	1.3e-07	1.3e-06	589.81210792	733.50428807	749.41333405	6.72829913	0.01547887	-0.3544195
0.08029	10.51958	0.00130222	5.7e-07	0.0	1e-08	0.00074709	8.3e-07	1.3e-07	1.31e-06	589.96666475	733.47200633	749.36507162	6.71499054	0.01567459	-0.3543816
0.08039	10.52708	0.00130566	5.7e-07	0.0	1e-08	0.00074364	8.4e-07	1.3e-07	1.31e-06	590.12090654	733.43981633	749.31689869	6.70168102	0.01587053	-0.35434377
0.08049	10.53455	0.00130908	5.8e-07	0.0	1e-08	0.0007402	8.5e-07	1.3e-07	1.31e-06	590.27483346	733.40771887	749.26881524	6.688377	0.01606667	-0.354306
0.08059	10.54201	0.00131249	5.8e-07	0.0	1e-08	0.00073677	8.6e-07	1.3e-07	1.32e-06	590.42844575	733.37571476	749.22082122	6.67507829	0.016263	-0.35426831
0.08069	10.54945	0.00131588	5.9e-07	0.0	1e-08	0.00073336	8.7e-07	1.3e-07	1.32e-06	590.58174362	733.34380481	749.17291661	6.66178469	0.01645953	-0.35423069
0.08079	10.55686	0.00131926	5.9e-07	0.0	1e-08	0.00072995	8.8e-07	1.4e-07	1.32e-06	590.73472729	733.31198987	749.12510136	6.64849598	0.01665624	-0.35419314
0.08089	10.56425	0.00132263	6e-07	0.0	1e-08	0.00072657	8.9e-07	1.4e-07	1.33e-06	590.88739696	733.28027079	749.07737544	6.63521196	0.01685312	-0.35415566
0.08099	10.57162	0.00132598	6e-07	0.0	1e-08	0.00072319	9e-07	1.4e-07	1.33e-06	591.03975284	733.24864843	749.02973882	6.62193243	0.01705018	-0.35411825
0.08109	10.57897	0.00132932	6.1e-07	0.0	1e-08	0.00071983	9.1e-07	1.4e-07	1.33e-06	591.19179514	733.21712367	748.98219146	6.60865716	0.01724741	-0.35408091
0.08119	10.5863	0.00133265	6.1e-07	0.0	1e-08	0.00071649	9.2e-07	1.4e-07	1.34e-06	591.34352403	733.1856974	748.93473334	6.59538595	0.01744479	-0.35404364
0.08129	10.59361	0.00133596	6.2e-07	0.0	1e-08	0.00071315	9.3e-07	1.4e-07	1.34e-06	591.49493971	733.15437053	748.88736443	6.58211857	0.01764233	-0.35400644
0.08139	10.6009	0.00133926	6.3e-07	0.0	1e-08	0.00070984	9.4e-07	1.4e-07	1.34e-06	591.64604237	733.12314399	748.8400847	6.56885481	0.01784001	-0.35396931
0.08149	10.60817	0.00134254	6.3e-07	0.0	1e-08	0.00070653	9.5e-07	1.5e-07	1.35e-06	591.79683217	733.0920187	748.79289412	6.55559445	0.01803783	-0.35393225
0.08159	10.61541	0.00134581	6.4e-07	0.0	1e-08	0.00070324	9.6e-07	1.5e-07	1.35e-06	591.94730928	733.06099563	748.74579267	6.54233726	0.01823579	-0.35389526
0.08169	10.62264	0.00134907	6.4e-07	0.0	1e-08	0.00069996	9.7e-07	1.5e-07	1.35e-06	592.09747388	733.03007573	748.69878034	6.52908014	0.01843392	-0.35385834
0.08179	10.62984	0.00135231	6.5e-07	0.0	1e-08	0.0006967	9.8e-07	1.5e-07	1.36e-06	592.24732606	732.9992601	748.65185711	6.51582774	0.01863213	-0.35382149
0.08189	10.63702	0.00135554	6.5e-07	0.0	1e-08	0.00069345	9.9e-07	1.5e-07	1.36e-06	592.39686601	732.96854965	748.60502296	6.50257772	0.01883046	-0.35378471
0.08199	10.64418	0.00135876	6.6e-07	0.0	1e-08	0.00069021	1e-06	1.5e-07	1.36e-06	592.54609389	732.9379454	748.55827787	6.48932981	0.01902889	-0.353748
0.08209	10.65131	0.00136196	6.7e-07	0.0	1e-08	0.00068699	1.01e-06	1.6e-07	1.37e-06	592.69500982	732.90744837	748.51162182	6.47608379	0.01922741	-0.35371136
0.08219	10.65843	0.00136514	6.7e-07	0.0	1e-08	0.00068378	1.02e-06	1.6e-07	1.37e-06	592.84361394	732.87705962	748.4650548	6.46283939	0.01942603	-0.35367479
0.08229	10.66552	0.00136831	6.8e-07	0.0	1e-08	0.00068059	1.03e-06	1.6e-07	1.37e-06	592.99190638	732.8467802	748.4185768	6.44959638	0.01962473	-0.35363829
0.08239	10.6726	0.00137147	6.8e-07	0.0	1e-08	0.00067741	1.04e-06	1.6e-07	1.37e-06	593.13988724	732.81661119	748.37218782	6.4363545	0.01982351	-0.35360186
0.08249	10.67965	0.00137461	6.9e-07	0.0	1e-08	0.00067425	1.05e-06	1.6e-07	1.38e-06	593.28755665	732.78655369	748.32588783	6.42311349	0.02002235	-0.3535655
0.08259	10.68667	0.00137774	7e-07	0.0	1e-08	0.0006711	1.06e-06	1.6e-07	1.38e-06	593.43491472	732.75660879	748.27967684	6.4098731	0.02022126	-0.35352921
0.08269	10.69368	0.00138086	7e-07	0.0	1e-08	0.00066796	1.07e-06	1.7e-07	1.38e-06	593.58196153	732.72677763	748.23355484	6.39663307	0.02042021	-0.35349299
0.08279	10.70066	0.00138396	7.1e-07	0.0	1e-08	0.00066484	1.08e-06	1.7e-07	1.39e-06	593.72869719	732.69706134	748.18752183	6.38339314	0.02061921	-0.35345684
0.08289	10.70763	0.00138704	7.1e-07	0.0	1e-08	0.00066173	1.09e-06	1.7e-07	1.39e-06	593.87512177	732.66746108	748.14157781	6.37015303	0.02081825	-0.35342076
0.08299	10.71457	0.00139012	7.2e-07	0.0	1e-08	0.00065864	1.11e-06	1.7e-07	1.39e-06	594.02123537	732.63797802	748.09572278	6.35691249	0.02101732	-0.35338475
0.08309	10.72148	0.00139317	7.3e-07	0.0	1e-08	0.00065556	1.12e-06	1.7e-07	1.4e-06	594.16703805	732.60861335	748.04995675	6.34367125	0.0212164	-0.3533488
0.08319	10.72838	0.00139622	7.3e-07	0.0	1e-08	0.00065249	1.13e-06	1.7e-07	1.4e-06	594.31253007	732.57936831	748.00427965	6.33045325	0.02141556	-0.35331293
0.08329	10.73525	0.00139924	7.4e-07	0.0	1e-08	0.00064944	1.14e-06	1.8e-07	1.4e-06	594.45771175	732.55024419	747.95869143	6.31721676	0.02161468	-0.35327713
0.08339	10.7421	0.00140226	7.4e-07	0.0	1e-08	0.00064641	1.15e-06	1.8e-07	1.41e-06	594.60258288	732.52124215	747.91319217	6.30397972	0.02181379	-0.3532414
0.08349	10.74893	0.00140526	7.5e-07	0.0	1e-08	0.00064338	1.16e-06	1.8e-07	1.41e-06	594.74714351	732.49236346	747.86778188	6.29074192	0.0220129	-0.35320574
0.08359	10.75574	0.00140824	7.6e-07	0.0	1e-08	0.00064038	1.17e-06	1.8e-07	1.41e-06	594.89139372	732.4636094	747.82246057	6.27750316	0.02221198	-0.35317015
0.08369	10.76252	0.00141121	7.6e-07	0.0	1e-08	0.00063738	1.18e-06	1.8e-07	1.41e-06	595.03533356	732.43498126	747.77722823	6.26426323	0.02241104	-0.35313463
0.08379	10.76928	0.00141417	7.7e-07	0.0	1e-08	0.00063441	1.2e-06	1.9e-07	1.42e-06	595.17896308	732.40648034	747.73208488	6.25102191	0.02261005	-0.35309917
0.08389	10.77602	0.00141711	7.8e-07	0.0	1e-08	0.00063144	1.21e-06	1.9e-07	1.42e-06	595.32228234	732.37810798	747.68703053	6.23777901	0.02280902	-0.35306379
0.08399	10.78273	0.00142003	7.8e-07	0.0	1e-08	0.00062849	1.22e-06	1.9e-07	1.42e-06	595.46529137	732.34986553	747.64206519	6.22453431	0.02300794	-0.35302848
0.08409	10.78942	0.00142294	7.9e-07	0.0	1e-08	0.00062556	1.23e-06	1.9e-07	1.43e-06	595.60799022	732.32175434	747.59718886	6.21128761	0.02320679	-0.35299324
0.08419	10.79609	0.00142584	7.9e-07	0.0	1e-08	0.00062264	1.24e-06	1.9e-07	1.43e-06	595.75037892	732.29377579	747.55240158	6.1980387	0.02340557	-0.35295806
0.08429	10.80274	0.00142872	8e-07	0.0	1e-08	0.00061973	1.26e-06	1.9e-07	1.43e-06	595.89245749	732.2659313	747.50770335	6.18478737	0.02360427	-0.35292296
0.08439	10.80936	0.00143159	8.1e-07	0.0	1e-08	0.00061684	1.27e-06	2e-07	1.44e-06	596.03422597	732.23822226	747.46309418	6.17153341	0.02380288	-0.35288793
0.08449	10.81596	0.00143444	8.1e-07	0.0	1e-08	0.00061397	1.28e-06	2e-07	1.44e-06	596.17568436	732.21065012	747.41857411	6.15827661	0.02400138	-0.35285297
0.08459	10.82253	0.00143728	8.2e-07	0.0	1e-08	0.00061111	1.29e-06	2e-07	1.44e-06	596.31683269	732.18321633	747.37414314	6.14501676	0.02419978	-0.35281807
0.08469	10.82909	0.0014401	8.3e-07	0.0	1e-08	0.00060826	1.3e-06	2e-07	1.44e-06	596.45767069	732.15592256	747.32980138	6.13173502	0.02439822	-0.35278325
0.08479	10.83562	0.00144291	8.3e-07	0.0	1e-08	0.00060543	1.32e-06	2e-07	1.45e-06	596.59819842	732.12877027	747.28554883	6.1184633	0.02459641	-0.3527485
0.08489	10.84212	0.0014457	8.4e-07	0.0	1e-08	0.00060261	1.33e-06	2.1e-07	1.45e-06	596.73841596	732.10176088	747.2413855	6.1051872	0.02479447	-0.35271382
0.08499	10.8486	0.00144848	8.5e-07	0.0	1e-08	0.00059981	1.34e-06	2.1e-07	1.45e-06	596.8783233	732.07489595	747.19731142	6.09190645	0.02499239	-0.35267921
0.08509	10.85506	0.00145125	8.5e-07	0.0	1e-08	0.00059702	1.35e-06	2.1e-07	1.46e-06	597.01792039	732.04817703	747.15332661	6.07862079	0.02519015	-0.35264466
0.08519	10.8615	0.001454	8.6e-07	0.0	1e-08	0.00059425	1.37e-06	2.1e-07	1.46e-06	597.1572072	732.0216057	747.10943111	6.06532995	0.02538776	-0.35261019
0.08529	10.86791	0.00145673	8.7e-07	0.0	1e-08	0.00059149	1.38e-06	2.1e-07	1.46e-06	597.29618368	731.99518355	747.06562497	6.05203366	0.02558519	-0.35257579
0.08539	10.87429	0.00145945	8.7e-07	0.0	1e-08	0.00058875	1.39e-06	2.2e-07	1.46e-06	597.43484979	731.96891221	747.02190822	6.03873167	0.02578244	-0.35254146
0.08549	10.88066	0.00146216	8.8e-07	0.0	1e-08	0.00058602	1.4e-06	2.2e-07	1.47e-06	597.57320547	731.94279332	746.97828089	6.02542368	0.02597951	-0.3525072
0.08559	10.887	0.00146485	8.8e-07	0.0	1e-08	0.0005833	1.42e-06	2.2e-07	1.47e-06	597.71125066	731.91682852	746.93474303	6.01210944	0.02617637	-0.35247301
0.08569	10.89331	0.00146752	8.9e-07	0.0	1e-08	0.0005806	1.43e-06	2.2e-07	1.47e-06	597.84898528	731.89101951	746.89129469	5.99878866	0.02637303	-0.35243888
0.08579	10.8996	0.00147018	9e-07	0.0	1e-08	0.00057792	1.44e-06	2.2e-07	1.47e-06	597.98640926	731.86536797	746.84793592	5.98546107	0.02656947	-0.35240483
0.08589	10.90587	0.00147283	9e-07	0.0	1e-08	0.00057525	1.45e-06	2.3e-07	1.48e-06	598.12352252	731.83987564	746.80466675	5.9721264	0.02676567	-0.35237085
0.08599	10.91211	0.00147546	9.1e-07	0.0	1e-08	0.0005726	1.47e-06	2.3e-07	1.48e-06	598.26032496	731.81454424	746.76148724	5.95878435	0.02696164	-0.35233694
0.08609	10.91833	0.00147807	9.2e-07	0.0	1e-08	0.00056995	1.48e-06	2.3e-07	1.48e-06	598.39681649	731.78937555	746.71839745	5.94540018	0.02715762	-0.35230311
0.08619	10.92452	0.00148067	9.3e-07	0.0	1e-08	0.00056733	1.49e-06	2.3e-07	1.48e-06	598.53299611	731.76437198	746.67539769	5.93203212	0.02735316	-0.35226934
0.08629	10.93069	0.00148326	9.3e-07	0.0	1e-08	0.00056472	1.51e-06	2.3e-07	1.49e-06	598.66886436	731.73953488	746.63248782	5.91865434	0.02754843	-0.35223564
0.08639	10.93683	0.00148583	9.4e-07	0.0	1e-08	0.00056212	1.52e-06	2.4e-07	1.49e-06	598.80442108	731.71486609	746.58966792	5.90526644	0.02774345	-0.35220201
0.08649	10.94295	0.00148839	9.5e-07	0.0	1e-08	0.00055954	1.53e-06	2.4e-07	1.49e-06	598.93966611	731.6903675	746.54693806	5.89186802	0.02793818	-0.35216846
0.08659	10.94905	0.00149093	9.5e-07	0.0	1e-08	0.00055698	1.55e-06	2.4e-07	1.5e-06	599.07459927	731.66604099	746.50429831	5.87845866	0.02813262	-0.35213497
0.08669	10.95512	0.00149345	9.6e-07	0.0	1e-08	0.00055443	1.56e-06	2.4e-07	1.5e-06	599.20922039	731.6418885	746.46174875	5.86503794	0.02832677	-0.35210156
0.08679	10.96116	0.00149596	9.7e-07	0.0	1e-08	0.00055189	1.57e-06	2.5e-07	1.5e-06	599.34352928	731.61791196	746.41928947	5.85160544	0.02852061	-0.35206821
0.08689	10.96718	0.00149846	9.7e-07	0.0	1e-08	0.00054937	1.59e-06	2.5e-07	1.5e-06	599.47752574	731.59411335	746.37692053	5.83816073	0.02871414	-0.35203494
0.08699	10.97317	0.00150094	9.8e-07	0.0	1e-08	0.00054686	1.6e-06	2.5e-07	1.51e-06	599.61120954	731.57049465	746.33464203	5.82470338	0.02890734	-0.35200174
0.08709	10.97914	0.00150341	9.9e-07	0.0	1e-08	0.00054437	1.61e-06	2.5e-07	1.51e-06	599.74458049	731.54705788	746.29245406	5.81123295	0.0291002	-0.35196861
0.08719	10.98508	0.00150586	9.9e-07	0.0	1e-08	0.00054189	1.63e-06	2.5e-07	1.51e-06	599.87763833	731.52380509	746.25035671	5.79774899	0.02929271	-0.35193555
0.08729	10.991	0.0015083	1e-06	0.0	2e-08	0.00053943	1.64e-06	2.6e-07	1.51e-06	600.01038284	731.50073834	746.20835008	5.78425105	0.02948487	-0.35190256
0.08739	10.99689	0.00151072	1.01e-06	0.0	2e-08	0.00053698	1.65e-06	2.6e-07	1.52e-06	600.14281376	731.47785973	746.16643426	5.77073867	0.02967667	-0.35186964
0.08749	11.00276	0.00151313	1.01e-06	0.0	2e-08	0.00053455	1.67e-06	2.6e-07	1.52e-06	600.27493082	731.45517136	746.12460936	5.7572114	0.02986809	-0.35183679
0.08759	11.0086	0.00151552	1.02e-06	0.0	2e-08	0.00053213	1.68e-06	2.6e-07	1.52e-06	600.40673355	731.43267577	746.08287554	5.74363941	0.03005964	-0.35180403
0.08769	11.01441	0.0015179	1.03e-06	0.0	2e-08	0.00052973	1.69e-06	2.6e-07	1.52e-06	600.53822133	731.41037568	746.041233	5.73007246	0.03025043	-0.35177132
0.08779	11.0202	0.00152026	1.03e-06	0.0	2e-08	0.00052734	1.71e-06	2.7e-07	1.52e-06	600.6693942	731.38827269	745.99968177	5.71648801	0.03044083	-0.35173869
0.08789	11.02596	0.00152261	1.04e-06	0.0	2e-08	0.00052497	1.72e-06	2.7e-07	1.53e-06	600.80025183	731.36636909	745.95822196	5.70288547	0.03063084	-0.35170613
0.08799	11.0317	0.00152494	1.05e-06	0.0	2e-08	0.00052261	1.74e-06	2.7e-07	1.53e-06	600.93079387	731.34466717	745.91685371	5.68926428	0.03082045	-0.35167365
0.08809	11.03741	0.00152726	1.06e-06	0.0	2e-08	0.00052027	1.75e-06	2.7e-07	1.53e-06	601.06101996	731.32316926	745.87557713	5.67562384	0.03100964	-0.35164123
0.08819	11.04309	0.00152956	1.06e-06	0.0	2e-08	0.00051794	1.76e-06	2.8e-07	1.53e-06	601.19092972	731.30187772	745.83439237	5.66196354	0.03119842	-0.35160889
0.08829	11.04875	0.00153185	1.07e-06	0.0	2e-08	0.00051562	1.78e-06	2.8e-07	1.54e-06	601.32052277	731.28079493	745.79329957	5.6482828	0.03138676	-0.35157662
0.08839	11.05438	0.00153412	1.08e-06	0.0	2e-08	0.00051332	1.79e-06	2.8e-07	1.54e-06	601.44979871	731.25992332	745.75229886	5.63458098	0.03157467	-0.35154442
0.08849	11.05998	0.00153638	1.08e-06	0.0	2e-08	0.00051104	1.81e-06	2.8e-07	1.54e-06	601.57875711	731.23926534	745.71139041	5.62085748	0.03176214	-0.35151229
0.08859	11.06556	0.00153862	1.09e-06	0.0	2e-08	0.00050877	1.82e-06	2.8e-07	1.54e-06	601.70739755	731.21882348	745.67057435	5.60711165	0.03194915	-0.35148024
0.08869	11.07111	0.00154085	1.1e-06	0.0	2e-08	0.00050652	1.83e-06	2.9e-07	1.55e-06	601.83571959	731.19860024	745.62985085	5.59334285	0.0321357	-0.35144826
0.08879	11.07663	0.00154307	1.1e-06	0.0	2e-08	0.00050428	1.85e-06	2.9e-07	1.55e-06	601.96372276	731.17859818	745.58922006	5.57955045	0.03232177	-0.35141635
0.08889	11.08212	0.00154527	1.11e-06	0.0	2e-08	0.00050205	1.86e-06	2.9e-07	1.55e-06	602.09140658	731.15881987	745.54868216	5.56573378	0.03250737	-0.35138451
0.08899	11.08759	0.00154745	1.12e-06	0.0	2e-08	0.00049984	1.88e-06	2.9e-07	1.55e-06	602.21877058	731.13926793	745.50823731	5.55189218	0.03269248	-0.35135275
0.08909	11.09303	0.00154962	1.13e-06	0.0	2e-08	0.00049765	1.89e-06	3e-07	1.55e-06	602.34581381	731.11994634	745.46788582	5.53799322	0.03287805	-0.35132107
0.08919	11.09845	0.00155177	1.13e-06	0.0	2e-08	0.00049547	1.91e-06	3e-07	1.56e-06	602.47253582	731.10085758	745.42762784	5.52409094	0.03306242	-0.35128946
0.08929	11.10383	0.00155391	1.14e-06	0.0	2e-08	0.0004933	1.92e-06	3e-07	1.56e-06	602.59893623	731.08200388	745.38746351	5.51016048	0.03324632	-0.35125791
0.08939	11.10919	0.00155604	1.15e-06	0.0	2e-08	0.00049115	1.94e-06	3e-07	1.56e-06	602.72501447	731.06338806	745.34739303	5.49620105	0.03342973	-0.35122645
0.08949	11.11452	0.00155815	1.15e-06	0.0	2e-08	0.00048901	1.95e-06	3.1e-07	1.56e-06	602.85076993	731.045013	745.30741659	5.48221184	0.03361265	-0.35119505
0.08959	11.11982	0.00156024	1.16e-06	0.0	2e-08	0.00048689	1.96e-06	3.1e-07	1.57e-06	602.97620199	731.02688162	745.26753442	5.46819206	0.03379508	-0.35116373
0.08969	11.12509	0.00156232	1.17e-06	0.0	2e-08	0.00048479	1.98e-06	3.1e-07	1.57e-06	603.10131003	731.00899687	745.22774672	5.45414087	0.033977	-0.35113249
0.08979	11.13034	0.00156439	1.18e-06	0.0	2e-08	0.00048269	1.99e-06	3.1e-07	1.57e-06	603.22609339	730.99136175	745.18805372	5.44005745	0.03415842	-0.35110132
0.08989	11.13555	0.00156644	1.18e-06	0.0	2e-08	0.00048062	2.01e-06	3.1e-07	1.57e-06	603.3505514	730.97397931	745.14845562	5.42594095	0.03433933	-0.35107022
0.08999	11.14074	0.00156848	1.19e-06	0.0	2e-08	0.00047855	2.02e-06	3.2e-07	1.57e-06	603.47468337	730.95685263	745.10895268	5.41179053	0.03451972	-0.3510392
0.09009	11.1459	0.0015705	1.2e-06	0.0	2e-08	0.00047651	2.04e-06	3.2e-07	1.58e-06	603.59848858	730.93998484	745.06954512	5.3976053	0.03469959	-0.35100825
0.09019	11.15103	0.0015725	1.2e-06	0.0	2e-08	0.00047447	2.05e-06	3.2e-07	1.58e-06	603.72196631	730.92337911	745.03023318	5.38338441	0.03487894	-0.35097738
0.09029	11.15614	0.00157449	1.21e-06	0.0	2e-08	0.00047246	2.07e-06	3.2e-07	1.58e-06	603.84511581	730.90703866	744.99101712	5.36912695	0.03505775	-0.35094658
0.09039	11.16121	0.00157647	1.22e-06	0.0	2e-08	0.00047045	2.08e-06	3.3e-07	1.58e-06	603.96793631	730.89096675	744.95189719	5.35483203	0.03523602	-0.35091586
0.09049	11.16625	0.00157843	1.23e-06	0.0	2e-08	0.00046847	2.1e-06	3.3e-07	1.58e-06	604.09042701	730.87516669	744.91287365	5.34044321	0.03541518	-0.35088522
0.09059	11.17127	0.00158038	1.23e-06	0.0	2e-08	0.00046649	2.11e-06	3.3e-07	1.59e-06	604.2125857	730.85964548	744.87394719	5.32605383	0.03559279	-0.35085465
0.09069	11.17625	0.00158231	1.24e-06	0.0	2e-08	0.00046453	2.12e-06	3.3e-07	1.59e-06	604.33441255	730.84440391	744.83511777	5.31162181	0.03576992	-0.35082416
0.09079	11.18121	0.00158423	1.25e-06	0.0	2e-08	0.00046259	2.14e-06	3.4e-07	1.59e-06	604.45590665	730.82944558	744.7963857	5.29714603	0.03594655	-0.35079374
0.09089	11.18613	0.00158613	1.25e-06	0.0	2e-08	0.00046066	2.15e-06	3.4e-07	1.59e-06	604.57706706	730.81477413	744.75775127	5.28262535	0.0361227	-0.3507634
0.09099	11.19103	0.00158802	1.26e-06	0.0	2e-08	0.00045875	2.17e-06	3.4e-07	1.59e-06	604.69789283	730.80039328	744.71921481	5.2680586	0.03629836	-0.35073314
0.09109	11.19589	0.0015899	1.27e-06	0.0	2e-08	0.00045685	2.18e-06	3.4e-07	1.6e-06	604.81838298	730.78630679	744.68077663	5.25344461	0.03647353	-0.35070295
0.09119	11.20073	0.00159175	1.27e-06	0.0	2e-08	0.00045496	2.2e-06	3.5e-07	1.6e-06	604.93853647	730.7725185	744.64243707	5.23878217	0.03664821	-0.35067285
0.09129	11.20553	0.0015936	1.28e-06	0.0	2e-08	0.00045309	2.21e-06	3.5e-07	1.6e-06	605.05835229	730.7590323	744.60419644	5.2240701	0.03682241	-0.35064281
0.09139	11.21031	0.00159543	1.29e-06	0.0	2e-08	0.00045124	2.23e-06	3.5e-07	1.6e-06	605.17782934	730.74585215	744.56605511	5.20930714	0.03699612	-0.35061286
0.09149	11.21505	0.00159724	1.3e-06	0.0	2e-08	0.0004494	2.24e-06	3.5e-07	1.6e-06	605.29696655	730.73298205	744.52801342	5.19449206	0.03716935	-0.35058299
0.09159	11.21976	0.00159904	1.3e-06	0.0	2e-08	0.00044757	2.26e-06	3.5e-07	1.6e-06	605.41576279	730.72042611	744.49007173	5.17962359	0.0373421	-0.35055319
0.09169	11.22444	0.00160082	1.31e-06	0.0	2e-08	0.00044576	2.27e-06	3.6e-07	1.61e-06	605.53421689	730.70818846	744.45223041	5.16470045	0.03751438	-0.35052347
0.09179	11.22909	0.00160259	1.32e-06	0.0	2e-08	0.00044396	2.29e-06	3.6e-07	1.61e-06	605.65232769	730.69627332	744.41448985	5.14972135	0.03768617	-0.35049383
0.09189	11.23371	0.00160435	1.32e-06	0.0	2e-08	0.00044218	2.3e-06	3.6e-07	1.61e-06	605.77009397	730.68468497	744.37685043	5.13468497	0.0378575	-0.35046427
0.09199	11.2383	0.00160609	1.33e-06	0.0	2e-08	0.00044042	2.32e-06	3.6e-07	1.61e-06	605.88751355	730.67342988	744.33931282	5.1194583	0.03803152	-0.35043481
0.09209	11.24285	0.00160781	1.34e-06	0.0	2e-08	0.00043867	2.33e-06	3.7e-07	1.61e-06	606.00458368	730.66251588	744.30187787	5.10426529	0.03820283	-0.35040541
0.09219	11.24738	0.00160953	1.34e-06	0.0	2e-08	0.00043693	2.35e-06	3.7e-07	1.62e-06	606.12130456	730.65194401	744.26454553	5.08900561	0.0383738	-0.35037609
0.09229	11.25187	0.00161122	1.35e-06	0.0	2e-08	0.00043521	2.36e-06	3.7e-07	1.62e-06	606.23767474	730.64171911	744.22731629	5.07367747	0.03854444	-0.35034686
0.09239	11.25633	0.0016129	1.36e-06	0.0	2e-08	0.0004335	2.38e-06	3.7e-07	1.62e-06	606.35369271	730.63184611	744.1901906	5.05827906	0.03871478	-0.35031771
0.09249	11.26076	0.00161457	1.37e-06	0.0	2e-08	0.00043181	2.39e-06	3.8e-07	1.62e-06	606.46935694	730.62233005	744.15316896	5.04280855	0.03888483	-0.35028863
0.09259	11.26515	0.00161622	1.37e-06	0.0	2e-08	0.00043013	2.4e-06	3.8e-07	1.62e-06	606.58466585	730.61317604	744.11625187	5.02726406	0.0390546	-0.35025964
0.09269	11.26951	0.00161786	1.38e-06	0.0	2e-08	0.00042847	2.42e-06	3.8e-07	1.62e-06	606.69961781	730.6043893	744.07943982	5.01164368	0.03922411	-0.35023073
0.09279	11.27384	0.00161948	1.39e-06	0.0	2e-08	0.00042682	2.43e-06	3.8e-07	1.63e-06	606.81421116	730.59597515	744.04273335	4.99594549	0.03939337	-0.35020191
0.09289	11.27813	0.00162108	1.39e-06	0.0	2e-08	0.00042519	2.45e-06	3.9e-07	1.63e-06	606.92844419	730.58793901	744.006133	4.98016753	0.0395624	-0.35017316
0.09299	11.2824	0.00162268	1.4e-06	0.0	2e-08	0.00042357	2.46e-06	3.9e-07	1.63e-06	607.04231515	730.58028639	743.9696393	4.9643078	0.03973122	-0.3501445
0.09309	11.28662	0.00162425	1.41e-06	0.0	2e-08	0.00042197	2.48e-06	3.9e-07	1.63e-06	607.15582224	730.57302291	743.93325284	4.94836428	0.03989984	-0.35011593
0.09319	11.29082	0.00162581	1.41e-06	0.0	2e-08	0.00042038	2.49e-06	3.9e-07	1.63e-06	607.26896361	730.56615429	743.89697417	4.93233493	0.04006829	-0.35008744
0.09329	11.29498	0.00162736	1.42e-06	0.0	2e-08	0.00041881	2.51e-06	4e-07	1.63e-06	607.38173737	730.55968637	743.8608039	4.91621766	0.04023658	-0.35005903
0.09339	11.2991	0.00162889	1.43e-06	0.0	2e-08	0.00041726	2.52e-06	4e-07	1.63e-06	607.49414158	730.55362508	743.82474263	4.90001036	0.04040473	-0.3500307
0.09349	11.30319	0.00163041	1.43e-06	0.0	2e-08	0.00041571	2.54e-06	4e-07	1.64e-06	607.60617241	730.54798086	743.78879153	4.88356866	0.04057654	-0.35000248
0.09359	11.30725	0.00163191	1.44e-06	0.0	2e-08	0.00041419	2.55e-06	4e-07	1.64e-06	607.71782776	730.54275998	743.75295123	4.86711916	0.04074595	-0.34997434
0.09369	11.31127	0.0016334	1.45e-06	0.0	2e-08	0.00041267	2.56e-06	4e-07	1.64e-06	607.82910608	730.53796744	743.71722224	4.85056201	0.04091558	-0.34994628
0.09379	11.31526	0.00163487	1.45e-06	0.0	2e-08	0.00041118	2.58e-06	4.1e-07	1.64e-06	607.940005	730.53361024	743.68160529	4.8338938	0.04108548	-0.34991831
0.09389	11.31921	0.00163633	1.46e-06	0.0	2e-08	0.0004097	2.59e-06	4.1e-07	1.64e-06	608.05052202	730.52969556	743.64610115	4.81711106	0.0412557	-0.34989043
0.09399	11.32312	0.00163777	1.47e-06	0.0	2e-08	0.00040823	2.61e-06	4.1e-07	1.64e-06	608.1606546	730.52623076	743.61071061	4.8002102	0.04142631	-0.34986264
0.09409	11.327	0.0016392	1.47e-06	0.0	2e-08	0.00040678	2.62e-06	4.1e-07	1.65e-06	608.2704001	730.5232234	743.57543447	4.78318758	0.04159736	-0.34983494
0.09419	11.33084	0.00164061	1.48e-06	0.0	2e-08	0.00040534	2.64e-06	4.2e-07	1.65e-06	608.3797558	730.52068121	743.54027357	4.76603947	0.0417689	-0.34980732
0.09429	11.33464	0.001642	1.49e-06	0.0	2e-08	0.00040392	2.65e-06	4.2e-07	1.65e-06	608.48871892	730.51861213	743.50522878	4.74876205	0.04194101	-0.3497798
0.09439	11.33841	0.00164338	1.49e-06	0.0	2e-08	0.00040252	2.66e-06	4.2e-07	1.65e-06	608.59728654	730.51702431	743.47030098	4.73135143	0.04211375	-0.34975237
0.09449	11.34214	0.00164475	1.5e-06	0.0	2e-08	0.00040113	2.68e-06	4.2e-07	1.65e-06	608.70545401	730.51592951	743.43549158	4.71365692	0.04229105	-0.34972505
0.09459	11.34584	0.0016461	1.5e-06	0.0	2e-08	0.00039975	2.69e-06	4.3e-07	1.65e-06	608.81321772	730.51533737	743.40080167	4.69590873	0.04246681	-0.34969781
0.09469	11.34949	0.00164743	1.51e-06	0.0	2e-08	0.0003984	2.71e-06	4.3e-07	1.65e-06	608.92057527	730.5152551	743.36623199	4.67800342	0.0426437	-0.34967066
0.09479	11.35311	0.00164875	1.52e-06	0.0	3e-08	0.00039705	2.72e-06	4.3e-07	1.66e-06	609.02752313	730.51569226	743.33178364	4.65993552	0.04282184	-0.34964361
0.09489	11.35669	0.00165006	1.52e-06	0.0	3e-08	0.00039572	2.73e-06	4.3e-07	1.66e-06	609.13405765	730.51665866	743.29745772	4.6416994	0.04300134	-0.34961666
0.09499	11.36023	0.00165134	1.53e-06	0.0	3e-08	0.00039441	2.75e-06	4.3e-07	1.66e-06	609.24017503	730.51816442	743.26325537	4.62328934	0.0431823	-0.3495898
0.09509	11.36373	0.00165262	1.54e-06	0.0	3e-08	0.00039312	2.76e-06	4.4e-07	1.66e-06	609.34587136	730.52021996	743.2291778	4.60469942	0.04336485	-0.34956304
0.09519	11.3672	0.00165387	1.54e-06	0.0	3e-08	0.00039184	2.77e-06	4.4e-07	1.66e-06	609.45114259	730.52283598	743.19522624	4.58592364	0.04354909	-0.34953638
0.09529	11.37062	0.00165512	1.55e-06	0.0	3e-08	0.00039057	2.79e-06	4.4e-07	1.66e-06	609.55598452	730.52602351	743.16140194	4.56695582	0.04373516	-0.34950981
0.09539	11.374	0.00165634	1.55e-06	0.0	3e-08	0.00038932	2.8e-06	4.4e-07	1.66e-06	609.66039282	730.52979387	743.12770624	4.54778965	0.04392318	-0.34948335
0.09549	11.37734	0.00165755	1.56e-06	0.0	3e-08	0.00038809	2.81e-06	4.4e-07	1.66e-06	609.76436203	730.53416155	743.09414076	4.528315	0.04411719	-0.349457
0.09559	11.38064	0.00165874	1.57e-06	0.0	3e-08	0.00038688	2.83e-06	4.5e-07	1.67e-06	609.8678866	730.53914125	743.06070718	4.50867368	0.04431172	-0.34943075
0.09569	11.3839	0.00165992	1.57e-06	0.0	3e-08	0.00038568	2.84e-06	4.5e-07	1.67e-06	609.97096217	730.54474403	743.02740682	4.48879779	0.04450922	-0.3494046
0.09579	11.38712	0.00166108	1.58e-06	0.0	3e-08	0.00038449	2.85e-06	4.5e-07	1.67e-06	610.07358343	730.5509837	742.99424127	4.46867812	0.04470991	-0.34937855
0.09589	11.3903	0.00166223	1.58e-06	0.0	3e-08	0.00038333	2.87e-06	4.5e-07	1.67e-06	610.17574484	730.55787457	742.96121221	4.44830514	0.04491404	-0.34935262
0.09599	11.39343	0.00166336	1.59e-06	0.0	3e-08	0.00038217	2.88e-06	4.6e-07	1.67e-06	610.27744065	730.56543147	742.92832137	4.42766908	0.04512185	-0.34932679
0.09609	11.39652	0.00166447	1.59e-06	0.0	3e-08	0.00038104	2.89e-06	4.6e-07	1.67e-06	610.3786649	730.57366975	742.89557053	4.40675986	0.04533359	-0.34930107
0.09619	11.39957	0.00166556	1.6e-06	0.0	3e-08	0.00037992	2.9e-06	4.6e-07	1.67e-06	610.4794105	730.58260719	742.8629618	4.38542413	0.0455538	-0.34927547
0.09629	11.40258	0.00166664	1.61e-06	0.0	3e-08	0.00037882	2.92e-06	4.6e-07	1.67e-06	610.57966865	730.59226539	742.83049782	4.36385111	0.04577677	-0.34924998
0.09639	11.40553	0.00166771	1.61e-06	0.0	3e-08	0.00037774	2.93e-06	4.6e-07	1.67e-06	610.67943369	730.60265921	742.79818028	4.34194873	0.04600523	-0.3492246
0.09649	11.40845	0.00166875	1.62e-06	0.0	3e-08	0.00037667	2.94e-06	4.7e-07	1.68e-06	610.77869809	730.61380761	742.76601143	4.3197022	0.04623956	-0.34919934
0.09659	11.41132	0.00166978	1.62e-06	0.0	3e-08	0.00037562	2.95e-06	4.7e-07	1.68e-06	610.87745399	730.62573033	742.73399361	4.29709621	0.04648017	-0.3491742
0.09669	11.41414	0.00167079	1.63e-06	0.0	3e-08	0.00037459	2.97e-06	4.7e-07	1.68e-06	610.97569317	730.63844796	742.70212928	4.27411498	0.0467275	-0.34914918
0.09679	11.41692	0.00167179	1.63e-06	0.0	3e-08	0.00037358	2.98e-06	4.7e-07	1.68e-06	611.07340705	730.65198193	742.67042099	4.2507422	0.04698199	-0.34912428
0.09689	11.41965	0.00167276	1.64e-06	0.0	3e-08	0.00037258	2.99e-06	4.7e-07	1.68e-06	611.17058643	730.66635509	742.63887148	4.2268332	0.04724795	-0.34909951
0.09699	11.42233	0.00167372	1.64e-06	0.0	3e-08	0.0003716	3e-06	4.7e-07	1.68e-06	611.26721839	730.68159813	742.60748456	4.20250573	0.04752179	-0.34907487
0.09709	11.42497	0.00167466	1.65e-06	0.0	3e-08	0.00037064	3.01e-06	4.8e-07	1.68e-06	611.36329376	730.69773401	742.57626295	4.17768444	0.04780572	-0.34905035
0.09719	11.42755	0.00167559	1.65e-06	0.0	3e-08	0.0003697	3.02e-06	4.8e-07	1.68e-06	611.45880115	730.7147905	742.54521003	4.15234067	0.04810057	-0.34902597
0.09729	11.43009	0.00167649	1.66e-06	0.0	3e-08	0.00036877	3.03e-06	4.8e-07	1.68e-06	611.55372848	730.73279684	742.51432938	4.12644435	0.04840719	-0.34900172
0.09739	11.43257	0.00167738	1.66e-06	0.0	3e-08	0.00036787	3.04e-06	4.8e-07	1.68e-06	611.64806287	730.75178425	742.48362479	4.09988775	0.04873048	-0.34897761
0.09749	11.435	0.00167825	1.67e-06	0.0	3e-08	0.00036698	3.06e-06	4.8e-07	1.69e-06	611.74178864	730.77179283	742.45310087	4.07271759	0.04906722	-0.34895365
0.09759	11.43739	0.0016791	1.67e-06	0.0	3e-08	0.00036612	3.07e-06	4.9e-07	1.69e-06	611.83489189	730.79285552	742.42276173	4.04486625	0.04942015	-0.34892983
0.09769	11.43971	0.00167993	1.68e-06	0.0	3e-08	0.00036527	3.08e-06	4.9e-07	1.69e-06	611.92735682	730.81501089	742.39261201	4.01629187	0.04979062	-0.34890615
0.09779	11.44199	0.00168074	1.68e-06	0.0	3e-08	0.00036444	3.09e-06	4.9e-07	1.69e-06	612.01916667	730.83829985	742.36265664	3.98695067	0.05018006	-0.34888263
0.09789	11.44421	0.00168153	1.69e-06	0.0	3e-08	0.00036363	3.1e-06	4.9e-07	1.69e-06	612.11030355	730.86276607	742.33290089	3.95668435	0.05059387	-0.34885927
0.09799	11.44637	0.0016823	1.69e-06	0.0	3e-08	0.00036284	3.11e-06	4.9e-07	1.69e-06	612.20074473	730.88846427	742.30335138	3.92550534	0.05103155	-0.34883607
0.09809	11.44848	0.00168305	1.69e-06	0.0	3e-08	0.00036208	3.12e-06	4.9e-07	1.69e-06	612.29046952	730.91544482	742.27401418	3.89331808	0.05149633	-0.34881304
0.09819	11.45053	0.00168378	1.7e-06	0.0	3e-08	0.00036133	3.12e-06	5e-07	1.69e-06	612.37945431	730.94376493	742.24489621	3.86004305	0.05199089	-0.34879018
0.09829	11.45252	0.00168449	1.7e-06	0.0	3e-08	0.00036061	3.13e-06	5e-07	1.69e-06	612.46767199	730.97349007	742.21600536	3.82541709	0.05252478	-0.3487675
0.09839	11.45445	0.00168518	1.71e-06	0.0	3e-08	0.0003599	3.14e-06	5e-07	1.69e-06	612.55509229	731.00469323	742.18735046	3.78950169	0.05309538	-0.348745
0.09849	11.45632	0.00168585	1.71e-06	0.0	3e-08	0.00035922	3.15e-06	5e-07	1.69e-06	612.64168427	731.03744901	742.15894052	3.75212009	0.053709	-0.3487227
0.09859	11.45813	0.00168649	1.71e-06	0.0	3e-08	0.00035857	3.16e-06	5e-07	1.69e-06	612.72741333	731.07184074	742.13078562	3.71304258	0.05437409	-0.34870059
0.09869	11.45987	0.00168711	1.72e-06	0.0	3e-08	0.00035793	3.17e-06	5e-07	1.69e-06	612.81223746	731.10796955	742.10289793	3.67209378	0.05509693	-0.3486787
0.09879	11.46154	0.00168771	1.72e-06	0.0	3e-08	0.00035732	3.18e-06	5e-07	1.69e-06	612.89611282	731.14594094	742.07529018	3.62906133	0.05588527	-0.34865703
0.09889	11.46315	0.00168828	1.72e-06	0.0	3e-08	0.00035674	3.18e-06	5e-07	1.7e-06	612.97898785	731.1858789	742.04797729	3.58350074	0.05675612	-0.34863559
0.09899	11.46468	0.00168883	1.73e-06	0.0	3e-08	0.00035618	3.19e-06	5.1e-07	1.7e-06	613.06080292	731.22792695	742.02097652	3.53523692	0.0577156	-0.3486144
0.09909	11.46614	0.00168935	1.73e-06	0.0	3e-08	0.00035564	3.2e-06	5.1e-07	1.7e-06	613.14149238	731.27224297	741.99430683	3.48375399	0.05878347	-0.34859346
0.09919	11.46753	0.00168984	1.73e-06	0.0	3e-08	0.00035514	3.2e-06	5.1e-07	1.7e-06	613.22097577	731.31902036	741.96799142	3.4284849	0.05998145	-0.34857281
0.09929	11.46884	0.00169031	1.74e-06	0.0	3e-08	0.00035466	3.21e-06	5.1e-07	1.7e-06	613.29916002	731.36848281	741.94205708	3.36860715	0.06134162	-0.34855246
0.09939	11.47006	0.00169074	1.74e-06	0.0	3e-08	0.00035421	3.22e-06	5.1e-07	1.7e-06	613.37593049	731.42090564	741.91653679	3.30328464	0.06289647	-0.34853243
0.09949	11.4712	0.00169115	1.74e-06	0.0	3e-08	0.0003538	3.22e-06	5.1e-07	1.7e-06	613.4511494	731.47661965	741.89147011	3.23102366	0.06470523	-0.34851276
0.09959	11.47225	0.00169153	1.74e-06	0.0	3e-08	0.00035342	3.23e-06	5.1e-07	1.7e-06	613.52463987	731.53604901	741.86690773	3.14989327	0.06684501	-0.34849349
0.09969	11.47319	0.00169187	1.74e-06	0.0	3e-08	0.00035307	3.23e-06	5.1e-07	1.7e-06	613.59617172	731.59974498	741.84291555	3.05705336	0.06943015	-0.34847467
0.09979	11.47404	0.00169217	1.75e-06	0.0	3e-08	0.00035276	3.24e-06	5.1e-07	1.7e-06	613.66543115	731.66845751	741.81958323	2.9476212	0.07265921	-0.34845638
0.09989	11.47477	0.00169243	1.75e-06	0.0	3e-08	0.00035249	3.24e-06	5.1e-07	1.7e-06	613.73196094	731.74327576	741.79704119	2.81308024	0.07688124	-0.34843871
0.09999	11.47537	0.00169265	1.75e-06	0.0	3e-08	0.00035227	3.24e-06	5.1e-07	1.7e-06	613.79502566	731.82594223	741.77549884	2.63524919	0.08284694	-0.34842183
0.10001	11.47547	0.00169268	1.75e-06	0.0	3e-08	0.00035223	3.24e-06	5.1e-07	1.7e-06	613.80712022	731.84365895	741.77133951	1272.57498056	32.71133434	37.41085097
