# Supplementary material for: Dataset for the simulated biomass pyrolysis in rotary kilns with varying particle residence time distributions
Source: Data Brief. 2021 Nov 23;39:107603. doi: 10.1016/j.dib.2021.107603 (PMC8633881; doi:10.1016/j.dib.2021.107603)
Supplement: Supplementary Data S1 — Supplementary Raw Research Data. This is open data under the CC BY license http://creativecommons.org/licenses/by/4.0/ [file mmc1.zip › supplementary/111/logFiles/log_Pe50]

l,m	Tau,s	F_w,kg/s	F_is,kg/s	F_c,kg/s	F_rt,kg/s	F_w_wet,kg/s	F_it,kg/s	F_g,kg/s	F_H2O_g,kg/s	T_b,K	T_g,K	T_w,K	q_bed,kW/m	q_gas,kW/m	q_loss,kW/m
1e-05	0.00086	0.0	0.0	0.0	0.0	0.00205273	0.0	0.0	0.0	298.22098948	298.66906966	833.12940143	26.23665095	3.60803188	-0.42016375
0.0001	0.01636	0.0	0.0	0.0	0.0	0.00205273	0.0	0.0	0.0	298.8592446	303.33295615	832.94417503	26.19788139	3.59968427	-0.4200183
0.0002	0.03358	0.0	0.0	0.0	0.0	0.00205273	0.0	0.0	0.0	299.56704711	308.49849898	832.73870784	26.15490688	3.59014933	-0.41985693
0.0003	0.05079	0.0	0.0	0.0	0.0	0.00205273	0.0	0.0	0.0	300.27341235	313.64624011	832.53359966	26.1120516	3.58030449	-0.41969585
0.0004	0.068	0.0	0.0	0.0	0.0	0.00205273	0.0	0.0	0.0	300.97834518	318.77578325	832.32885176	26.06931242	3.57015847	-0.41953506
0.0005	0.08519	0.0	0.0	0.0	0.0	0.00205273	0.0	0.0	0.0	301.68185036	323.88672448	832.12446549	26.02668804	3.55969349	-0.41937455
0.0006	0.10238	0.0	0.0	0.0	0.0	0.00205273	0.0	0.0	0.0	302.38393268	328.97867187	831.9204421	25.98417979	3.54893374	-0.41921432
0.0007	0.11955	0.0	0.0	0.0	0.0	0.00205273	0.0	0.0	0.0	303.08459692	334.05122657	831.7167829	25.94178419	3.53784722	-0.41905439
0.0008	0.13672	0.0	0.0	0.0	0.0	0.00205273	0.0	0.0	0.0	303.78384771	339.10397134	831.51348934	25.89950417	3.52645773	-0.41889473
0.0009	0.15388	0.0	0.0	0.0	0.0	0.00205273	0.0	0.0	0.0	304.48168986	344.13651376	831.31056268	25.85733896	3.51475898	-0.41873537
0.001	0.17104	0.0	0.0	0.0	0.0	0.00205273	0.0	0.0	0.0	305.17812797	349.14843192	831.10800439	25.81528282	3.50271408	-0.4185763
0.0011	0.18818	0.0	0.0	0.0	0.0	0.00205273	0.0	0.0	0.0	305.8731667	354.13931401	830.90581588	25.77334241	3.49036581	-0.41841751
0.0012	0.20532	0.0	0.0	0.0	0.0	0.00205273	0.0	0.0	0.0	306.56681073	359.10874977	830.70399855	25.7315087	3.47766706	-0.41825903
0.0013	0.22245	0.0	0.0	0.0	0.0	0.00205273	0.0	0.0	0.0	307.25906436	364.05629123	830.50255409	25.68978789	3.4646479	-0.41810083
0.0014	0.23957	0.0	0.0	0.0	0.0	0.00205273	0.0	0.0	0.0	307.94993233	368.9815326	830.30148387	25.64817885	3.45130275	-0.41794293
0.0015	0.25668	0.0	0.0	0.0	0.0	0.00205273	0.0	0.0	0.0	308.63941922	373.88405644	830.10078933	25.60668177	3.43763261	-0.41778532
0.0016	0.27379	0.0	0.0	0.0	0.0	0.00205273	0.0	0.0	0.0	309.32752967	378.76344626	829.90047193	25.56529686	3.42363846	-0.41762801
0.0017	0.29088	0.0	0.0	0.0	0.0	0.00205273	0.0	0.0	0.0	310.01426831	383.61928658	829.70053308	25.52402432	3.40932127	-0.41747098
0.0018	0.30797	0.0	0.0	0.0	0.0	0.00205273	0.0	0.0	0.0	310.6996394	388.45113954	829.50097447	25.48284132	3.39460454	-0.41731429
0.0019	0.32505	0.0	0.0	0.0	0.0	0.00205273	0.0	0.0	0.0	311.38364697	393.25855163	829.30179791	25.4417793	3.37959435	-0.41715788
0.002	0.34212	0.0	0.0	0.0	0.0	0.00205273	0.0	0.0	0.0	312.06629592	398.04112506	829.10300466	25.4008265	3.36425142	-0.41700176
0.0021	0.35919	0.0	0.0	0.0	0.0	0.00205273	0.0	0.0	0.0	312.74759072	402.79843678	828.90459625	25.3599828	3.34857566	-0.41684594
0.0022	0.37624	0.0	0.0	0.0	0.0	0.00205273	0.0	0.0	0.0	313.42753587	407.53006378	828.70657419	25.31924809	3.33256697	-0.41669042
0.0023	0.39329	0.0	0.0	0.0	0.0	0.00205273	0.0	0.0	0.0	314.10613583	412.23558312	828.50894002	25.27862225	3.31622527	-0.41653519
0.0024	0.41033	0.0	0.0	0.0	0.0	0.00205273	0.0	0.0	0.0	314.78339451	416.91456885	828.31169545	25.23807861	3.29951774	-0.41638032
0.0025	0.42736	0.0	0.0	0.0	0.0	0.00205273	0.0	0.0	0.0	315.45931609	421.56659674	828.1148421	25.19765459	3.28249056	-0.41622572
0.0026	0.44438	0.0	0.0	0.0	0.0	0.00205273	0.0	0.0	0.0	316.13390516	426.19124453	827.91838147	25.15733522	3.26512533	-0.41607143
0.0027	0.4614	0.0	0.0	0.0	0.0	0.00205273	0.0	0.0	0.0	316.807166	430.78808856	827.72231515	25.11712001	3.24742148	-0.41591745
0.0028	0.47841	0.0	0.0	0.0	0.0	0.00205273	0.0	0.0	0.0	317.47910287	435.35670514	827.52664473	25.07700845	3.22937847	-0.41576378
0.0029	0.4954	0.0	0.0	0.0	0.0	0.00205273	0.0	0.0	0.0	318.14972001	439.89667054	827.33137182	25.03700007	3.21099575	-0.41561041
0.003	0.51239	0.0	0.0	0.0	0.0	0.00205273	0.0	0.0	0.0	318.81902123	444.40763624	827.13649778	24.99707756	3.19234431	-0.41545739
0.0031	0.52937	0.0	0.0	0.0	0.0	0.00205273	0.0	0.0	0.0	319.48701079	448.88916881	826.94202425	24.95726476	3.17332002	-0.41530466
0.0032	0.54635	0.0	0.0	0.0	0.0	0.00205273	0.0	0.0	0.0	320.15369286	453.34084837	826.74795286	24.91755142	3.15396392	-0.41515225
0.0033	0.56331	0.0	0.0	0.0	0.0	0.00205273	0.0	0.0	0.0	320.81907149	457.76226688	826.55428518	24.87793683	3.13427636	-0.41500016
0.0034	0.58027	0.0	0.0	0.0	0.0	0.00205273	0.0	0.0	0.0	321.48315073	462.15301773	826.36102279	24.83842029	3.11425768	-0.41484839
0.0035	0.59722	0.0	0.0	0.0	0.0	0.00205273	0.0	0.0	0.0	322.1459346	466.51270249	826.16816725	24.79899615	3.09399472	-0.41469693
0.0036	0.61416	0.0	0.0	0.0	0.0	0.00205273	0.0	0.0	0.0	322.80742696	470.84105145	825.97571949	24.75967015	3.07337529	-0.4145458
0.0037	0.63109	0.0	0.0	0.0	0.0	0.00205273	0.0	0.0	0.0	323.46763181	475.13761018	825.78368135	24.72043915	3.05244215	-0.41439499
0.0038	0.64801	0.0	0.0	0.0	0.0	0.00205273	0.0	0.0	0.0	324.12655306	479.40200013	825.59205431	24.68130235	3.03119733	-0.4142445
0.0039	0.66493	0.0	0.0	0.0	0.0	0.00205273	0.0	0.0	0.0	324.78419458	483.63384638	825.40083985	24.64225896	3.00964285	-0.41409434
0.004	0.68184	0.0	0.0	0.0	0.0	0.00205273	0.0	0.0	0.0	325.44056023	487.83277758	825.21003944	24.60330818	2.98778073	-0.4139445
0.0041	0.69874	0.0	0.0	0.0	0.0	0.00205273	0.0	0.0	0.0	326.09565381	491.99846331	825.01965434	24.56444454	2.96572761	-0.41379499
0.0042	0.71563	0.0	0.0	0.0	0.0	0.00205273	0.0	0.0	0.0	326.74947905	496.13065237	824.82968542	24.52567355	2.9433306	-0.4136458
0.0043	0.73251	0.0	0.0	0.0	0.0	0.00205273	0.0	0.0	0.0	327.40203973	500.22894009	824.64013435	24.48699198	2.92065147	-0.41349694
0.0044	0.74938	0.0	0.0	0.0	0.0	0.00205273	0.0	0.0	0.0	328.05333956	504.29299552	824.45100243	24.44839895	2.89769418	-0.41334842
0.0045	0.76625	0.0	0.0	0.0	0.0	0.00205273	0.0	0.0	0.0	328.70338222	508.32249383	824.26229094	24.40989359	2.87446271	-0.41320022
0.0046	0.78311	0.0	0.0	0.0	0.0	0.00205273	0.0	0.0	0.0	329.35217136	512.31711627	824.07400113	24.371475	2.85096101	-0.41305236
0.0047	0.79995	0.0	0.0	0.0	0.0	0.00205273	0.0	0.0	0.0	329.99971056	516.27661413	823.88613392	24.3331368	2.82731122	-0.41290482
0.0048	0.81679	0.0	0.0	0.0	0.0	0.00205273	0.0	0.0	0.0	330.64600336	520.20074129	823.6986902	24.2948858	2.80335257	-0.41275762
0.0049	0.83363	0.0	0.0	0.0	0.0	0.00205273	0.0	0.0	0.0	331.29105334	524.0891735	823.51167131	24.25671811	2.77915372	-0.41261075
0.005	0.85045	0.0	0.0	0.0	0.0	0.00205273	0.0	0.0	0.0	331.93486399	527.94164029	823.32507828	24.21863275	2.75472044	-0.41246422
0.0051	0.86727	0.0	0.0	0.0	0.0	0.00205273	0.0	0.0	0.0	332.5774388	531.75787955	823.13891213	24.18062878	2.73005845	-0.41231803
0.0052	0.88407	0.0	0.0	0.0	0.0	0.00205273	0.0	0.0	0.0	333.2187812	535.53763747	822.95317385	24.14270522	2.70517349	-0.41217217
0.0053	0.90087	0.0	0.0	0.0	0.0	0.00205273	0.0	0.0	0.0	333.85889452	539.2807698	822.76786386	24.10485457	2.68021204	-0.41202663
0.0054	0.91766	0.0	0.0	0.0	0.0	0.00205273	0.0	0.0	0.0	334.49778213	542.98704842	822.58298302	24.06708543	2.65497433	-0.41188144
0.0055	0.93444	0.0	0.0	0.0	0.0	0.00205273	0.0	0.0	0.0	335.13544737	546.6562357	822.39853228	24.02939307	2.62954727	-0.41173659
0.0056	0.95122	0.0	0.0	0.0	0.0	0.00205273	0.0	0.0	0.0	335.77189354	550.28813161	822.21451237	23.99177647	2.60393747	-0.41159207
0.0057	0.96798	0.0	0.0	0.0	0.0	0.00205273	0.0	0.0	0.0	336.40712389	553.88254549	822.03092402	23.95423465	2.57815147	-0.4114479
0.0058	0.98474	0.0	0.0	0.0	0.0	0.00205273	0.0	0.0	0.0	337.04114164	557.43929587	821.84776788	23.91676661	2.55219565	-0.41130407
0.0059	1.00149	0.0	0.0	0.0	0.0	0.00205273	0.0	0.0	0.0	337.67394999	560.95821037	821.66504459	23.87937136	2.52607631	-0.41116057
0.006	1.01823	0.0	0.0	0.0	0.0	0.00205273	0.0	0.0	0.0	338.30555208	564.43912556	821.48275475	23.84204793	2.49979963	-0.41101742
0.0061	1.03496	0.0	0.0	0.0	0.0	0.00205273	0.0	0.0	0.0	338.93595105	567.88188679	821.30089893	23.80479533	2.47337167	-0.41087462
0.0062	1.05168	0.0	0.0	0.0	0.0	0.00205273	0.0	0.0	0.0	339.56514988	571.28649294	821.11947687	23.76760168	2.44705621	-0.41073212
0.0063	1.0684	0.0	0.0	0.0	0.0	0.00205273	0.0	0.0	0.0	340.19315157	574.65288732	820.93848862	23.7304828	2.42046252	-0.41058998
0.0064	1.0851	0.0	0.0	0.0	0.0	0.00205273	0.0	0.0	0.0	340.81995919	577.98087162	820.75793503	23.69343076	2.39376113	-0.41044819
0.0065	1.1018	0.0	0.0	0.0	0.0	0.00205273	0.0	0.0	0.0	341.4455757	581.2703577	820.57781635	23.65644448	2.36696039	-0.41030674
0.0066	1.11849	0.0	0.0	0.0	0.0	0.00205273	0.0	0.0	0.0	342.07000405	584.52126889	820.39813277	23.61952289	2.34006865	-0.41016563
0.0067	1.13517	0.0	0.0	0.0	0.0	0.00205273	0.0	0.0	0.0	342.69324711	587.73353994	820.21888447	23.58266493	2.31309425	-0.41002487
0.0068	1.15185	0.0	0.0	0.0	0.0	0.00205273	0.0	0.0	0.0	343.31530775	590.90711702	820.04007153	23.54586953	2.2860455	-0.40988446
0.0069	1.16851	0.0	0.0	0.0	0.0	0.00205273	0.0	0.0	0.0	343.93618881	594.04195771	819.86169403	23.50913561	2.25893071	-0.40974438
0.007	1.18517	0.0	0.0	0.0	0.0	0.00205273	0.0	0.0	0.0	344.55589306	597.13803096	819.68375195	23.47246212	2.23175817	-0.40960466
0.0071	1.20181	0.0	0.0	0.0	0.0	0.00205273	0.0	0.0	0.0	345.17442327	600.19537667	819.50624491	23.43584601	2.20470767	-0.40946523
0.0072	1.21845	0.0	0.0	0.0	0.0	0.00205273	0.0	0.0	0.0	345.7917822	603.21409449	819.32917214	23.39928925	2.17752441	-0.40932617
0.0073	1.23508	0.0	0.0	0.0	0.0	0.00205273	0.0	0.0	0.0	346.4079725	606.19411657	819.15253393	23.36278951	2.15032592	-0.40918746
0.0074	1.2517	0.0	0.0	0.0	0.0	0.00205273	0.0	0.0	0.0	347.02299683	609.13547774	818.97632999	23.32634572	2.12312245	-0.40904908
0.0075	1.26832	0.0	0.0	0.0	0.0	0.00205273	0.0	0.0	0.0	347.63685782	612.03822639	818.80055991	23.28995678	2.09592437	-0.40891105
0.0076	1.28492	0.0	0.0	0.0	0.0	0.00205273	0.0	0.0	0.0	348.24955803	614.90242457	818.62522328	23.25362161	2.0687421	-0.40877337
0.0077	1.30152	0.0	0.0	0.0	0.0	0.00205273	0.0	0.0	0.0	348.86110004	617.72814809	818.45031957	23.21733913	2.04158616	-0.40863602
0.0078	1.3181	0.0	0.0	0.0	0.0	0.00205273	0.0	0.0	0.0	349.47148634	620.51548659	818.27584823	23.18110825	2.01446716	-0.40849902
0.0079	1.33468	0.0	0.0	0.0	0.0	0.00205273	0.0	0.0	0.0	350.08071943	623.26454364	818.10180861	23.14492788	1.98739577	-0.40836236
0.008	1.35125	0.0	0.0	0.0	0.0	0.00205273	0.0	0.0	0.0	350.68880179	625.97542255	817.92820007	23.1088078	1.96032296	-0.408226
0.0081	1.36782	0.0	0.0	0.0	0.0	0.00205273	0.0	0.0	0.0	351.29573615	628.6481667	817.75502215	23.07273046	1.93335023	-0.40809001
0.0082	1.38437	0.0	0.0	0.0	0.0	0.00205273	0.0	0.0	0.0	351.9015247	631.28297309	817.58227383	23.03670156	1.90645112	-0.40795435
0.0083	1.40091	0.0	0.0	0.0	0.0	0.00205273	0.0	0.0	0.0	352.50616984	633.87999076	817.40995426	23.00072017	1.87963588	-0.40781903
0.0084	1.41745	0.0	0.0	0.0	0.0	0.00205273	0.0	0.0	0.0	353.10967391	636.43938182	817.2380625	22.96478533	1.85291479	-0.40768405
0.0085	1.43398	0.0	0.0	0.0	0.0	0.00205273	0.0	0.0	0.0	353.71203923	638.96132151	817.06659758	22.92889613	1.82629818	-0.4075494
0.0086	1.4505	0.0	0.0	0.0	0.0	0.00205273	0.0	0.0	0.0	354.3132681	641.4459982	816.89555844	22.89305162	1.79979644	-0.40741508
0.0087	1.46701	0.0	0.0	0.0	0.0	0.00205273	0.0	0.0	0.0	354.91336279	643.89361341	816.72494397	22.85725091	1.77341997	-0.4072811
0.0088	1.48351	0.0	0.0	0.0	0.0	0.00205273	0.0	0.0	0.0	355.51232553	646.3043819	816.55475297	22.82149306	1.74717925	-0.40714745
0.0089	1.5	0.0	0.0	0.0	0.0	0.00205273	0.0	0.0	0.0	356.11015853	648.67853159	816.3849842	22.78578525	1.72097083	-0.40701414
0.009	1.51649	0.0	0.0	0.0	0.0	0.00205273	0.0	0.0	0.0	356.70686433	651.01604251	816.21563765	22.75012075	1.69488737	-0.40688115
0.0091	1.53296	0.0	0.0	0.0	0.0	0.00205273	0.0	0.0	0.0	357.3024449	653.31730005	816.04671128	22.71449372	1.66900984	-0.4067485
0.0092	1.54943	0.0	0.0	0.0	0.0	0.00205273	0.0	0.0	0.0	357.8969024	655.58255245	815.87820375	22.67890757	1.6432879	-0.40661617
0.0093	1.56589	0.0	0.0	0.0	0.0	0.00205273	0.0	0.0	0.0	358.49023896	657.81205065	815.7101137	22.64336161	1.61772974	-0.40648417
0.0094	1.58234	1e-08	0.0	0.0	0.0	0.00205273	0.0	0.0	0.0	359.0824567	660.00605568	815.54243971	22.60785515	1.59234344	-0.4063525
0.0095	1.59878	1e-08	0.0	0.0	0.0	0.00205273	0.0	0.0	0.0	359.67355771	662.16483847	815.37518032	22.57238752	1.56713703	-0.40622115
0.0096	1.61522	1e-08	0.0	0.0	0.0	0.00205273	0.0	0.0	0.0	360.26354407	664.2886798	815.20833402	22.53695808	1.54211847	-0.40609013
0.0097	1.63164	1e-08	0.0	0.0	0.0	0.00205273	0.0	0.0	0.0	360.85241783	666.37787012	815.04189924	22.50156618	1.51729562	-0.40595943
0.0098	1.64806	1e-08	0.0	0.0	0.0	0.00205273	0.0	0.0	0.0	361.44018102	668.43270942	814.87587438	22.4662112	1.49267629	-0.40582904
0.0099	1.66446	1e-08	0.0	0.0	0.0	0.00205273	0.0	0.0	0.0	362.02683588	670.453307	814.7102588	22.43090822	1.4680197	-0.405699
0.01	1.68086	1e-08	0.0	0.0	0.0	0.00205273	0.0	0.0	0.0	362.61238437	672.44001792	814.54505061	22.39563198	1.44372429	-0.40556926
0.0101	1.69725	1e-08	0.0	0.0	0.0	0.00205273	0.0	0.0	0.0	363.19682844	674.39319035	814.38024795	22.36039231	1.41963271	-0.40543984
0.0102	1.71363	1e-08	0.0	0.0	0.0	0.00205273	0.0	0.0	0.0	363.78017006	676.31313188	814.21584916	22.32518882	1.39574992	-0.40531074
0.0103	1.73001	1e-08	0.0	0.0	0.0	0.00205273	0.0	0.0	0.0	364.36241123	678.20015579	814.05185257	22.29002113	1.37208063	-0.40518195
0.0104	1.74637	1e-08	0.0	0.0	0.0	0.00205273	0.0	0.0	0.0	364.94355389	680.05458078	813.88825647	22.25488889	1.3486294	-0.40505348
0.0105	1.76273	1e-08	0.0	0.0	0.0	0.00205273	0.0	0.0	0.0	365.52359999	681.87673066	813.7250591	22.21979177	1.32540056	-0.40492532
0.0106	1.77907	1e-08	0.0	0.0	0.0	0.00205272	0.0	0.0	0.0	366.10255147	683.66693409	813.56225871	22.18472945	1.30239825	-0.40479747
0.0107	1.79541	1e-08	0.0	0.0	0.0	0.00205272	0.0	0.0	0.0	366.68041025	685.42552428	813.39985351	22.14970167	1.27962641	-0.40466992
0.0108	1.81174	1e-08	0.0	0.0	0.0	0.00205272	0.0	0.0	0.0	367.25717825	687.15279972	813.23784192	22.11470985	1.25701683	-0.40454271
0.0109	1.82806	1e-08	0.0	0.0	0.0	0.00205272	0.0	0.0	0.0	367.83285738	688.84908845	813.07622218	22.07975112	1.23468508	-0.40441579
0.011	1.84437	1e-08	0.0	0.0	0.0	0.00205272	0.0	0.0	0.0	368.40744952	690.51475093	812.91499235	22.04482637	1.21258752	-0.40428917
0.0111	1.86067	1e-08	0.0	0.0	0.0	0.00205272	0.0	0.0	0.0	368.98095655	692.15012807	812.75415058	22.00993543	1.1907265	-0.40416286
0.0112	1.87697	1e-08	0.0	0.0	0.0	0.00205272	0.0	0.0	0.0	369.55338036	693.75556311	812.59369503	21.97507815	1.16910414	-0.40403685
0.0113	1.89325	1e-08	0.0	0.0	0.0	0.00205272	0.0	0.0	0.0	370.1247228	695.33140124	812.43362384	21.94025441	1.14772231	-0.40391114
0.0114	1.90953	1e-08	0.0	0.0	0.0	0.00205272	0.0	0.0	0.0	370.69498575	696.87798932	812.27393513	21.90546411	1.12658265	-0.40378574
0.0115	1.9258	1e-08	0.0	0.0	0.0	0.00205272	0.0	0.0	0.0	371.26417106	698.39567553	812.11462703	21.87070718	1.10568656	-0.40366062
0.0116	1.94206	2e-08	0.0	0.0	0.0	0.00205272	0.0	0.0	0.0	371.83228057	699.88480907	811.95569765	21.83598356	1.08503521	-0.40353581
0.0117	1.95831	2e-08	0.0	0.0	0.0	0.00205272	0.0	0.0	0.0	372.39931606	701.34576824	811.79714497	21.8012861	1.06468104	-0.40341131
0.0118	1.97455	2e-08	0.0	0.0	0.0	0.00205272	0.0	0.0	0.0	372.96527927	702.77894245	811.63896695	21.76662577	1.04454541	-0.40328709
0.0119	1.99078	2e-08	0.0	0.0	0.0	0.00205272	0.0	0.0	0.0	373.53017211	704.18465485	811.48116179	21.73199802	1.0246618	-0.40316317
0.012	2.00701	2e-08	0.0	0.0	0.0	0.00205272	0.0	0.0	0.0	374.09399638	705.563264	811.32372754	21.69740282	1.00503104	-0.40303954
0.0121	2.02322	2e-08	0.0	0.0	0.0	0.00205271	0.0	0.0	0.0	374.6567539	706.91512883	811.16666226	21.66284014	0.98565373	-0.40291619
0.0122	2.03943	2e-08	0.0	0.0	0.0	0.00205271	0.0	0.0	0.0	375.21844647	708.24060837	811.009964	21.62830999	0.96653028	-0.40279314
0.0123	2.05563	2e-08	0.0	0.0	0.0	0.00205271	0.0	0.0	0.0	375.77907588	709.54006143	810.85363081	21.59381238	0.94766087	-0.40267037
0.0124	2.07181	2e-08	0.0	0.0	0.0	0.00205271	0.0	0.0	0.0	376.33864394	710.8138464	810.69766073	21.55934737	0.9290455	-0.40254788
0.0125	2.08799	2e-08	0.0	0.0	0.0	0.00205271	0.0	0.0	0.0	376.89715244	712.0623209	810.54205182	21.52491501	0.91068394	-0.40242568
0.0126	2.10417	2e-08	0.0	0.0	0.0	0.00205271	0.0	0.0	0.0	377.45460316	713.28584576	810.3868021	21.49051302	0.89258875	-0.40230377
0.0127	2.12033	3e-08	0.0	0.0	0.0	0.00205271	0.0	0.0	0.0	378.01099782	714.48479462	810.23190958	21.4561451	0.87473953	-0.40218213
0.0128	2.13648	3e-08	0.0	0.0	0.0	0.00205271	0.0	0.0	0.0	378.56633826	715.65951038	810.07737234	21.42180988	0.8571436	-0.40206077
0.0129	2.15263	3e-08	0.0	0.0	0.0	0.00205271	0.0	0.0	0.0	379.12062626	716.81034747	809.92318844	21.38750747	0.83980008	-0.40193969
0.013	2.16876	3e-08	0.0	0.0	0.0	0.0020527	0.0	0.0	0.0	379.67386359	717.93765848	809.76935594	21.35323801	0.82270786	-0.40181888
0.0131	2.18489	3e-08	0.0	0.0	0.0	0.0020527	0.0	0.0	0.0	380.22605204	719.04179393	809.61587291	21.31900164	0.80586566	-0.40169835
0.0132	2.20101	3e-08	0.0	0.0	0.0	0.0020527	0.0	0.0	0.0	380.77719339	720.12310196	809.46273741	21.28479854	0.78927198	-0.40157809
0.0133	2.21712	3e-08	0.0	0.0	0.0	0.0020527	0.0	0.0	0.0	381.32728942	721.18192812	809.30994755	21.25062888	0.77292514	-0.4014581
0.0134	2.23322	4e-08	0.0	0.0	0.0	0.0020527	0.0	0.0	0.0	381.87634192	722.21861507	809.1575014	21.21649287	0.75682325	-0.40133838
0.0135	2.24931	4e-08	0.0	0.0	0.0	0.0020527	0.0	0.0	0.0	382.42435266	723.23350413	809.00539708	21.18237839	0.74106603	-0.40121895
0.0136	2.26539	4e-08	0.0	0.0	0.0	0.0020527	0.0	0.0	0.0	382.97132303	724.22709831	808.853632	21.14830525	0.72548984	-0.40109978
0.0137	2.28146	4e-08	0.0	0.0	0.0	0.00205269	0.0	0.0	0.0	383.51725509	725.19962562	808.70220473	21.11426565	0.71015853	-0.40098086
0.0138	2.29753	4e-08	0.0	0.0	0.0	0.00205269	0.0	0.0	0.0	384.06215058	726.15142446	808.55111339	21.08025985	0.69506975	-0.40086221
0.0139	2.31358	4e-08	0.0	0.0	0.0	0.00205269	0.0	0.0	0.0	384.6060113	727.08282951	808.40035611	21.04628809	0.68022094	-0.40074383
0.014	2.32963	5e-08	0.0	0.0	0.0	0.00205269	0.0	0.0	0.0	385.14883901	727.99417148	808.24993101	21.01235065	0.66560931	-0.4006257
0.0141	2.34567	5e-08	0.0	0.0	0.0	0.00205269	0.0	0.0	0.0	385.6906355	728.8857768	808.09983627	20.97844783	0.65123189	-0.40050783
0.0142	2.3617	5e-08	0.0	0.0	0.0	0.00205268	0.0	0.0	0.0	386.23140255	729.75796733	807.95007005	20.94457995	0.63708546	-0.40039022
0.0143	2.37772	5e-08	0.0	0.0	0.0	0.00205268	0.0	0.0	0.0	386.77114195	730.61106014	807.80063056	20.91074734	0.62316661	-0.40027286
0.0144	2.39373	5e-08	0.0	0.0	0.0	0.00205268	0.0	0.0	0.0	387.3098555	731.44536713	807.65151602	20.87695037	0.60947172	-0.40015576
0.0145	2.40973	6e-08	0.0	0.0	0.0	0.00205268	0.0	0.0	0.0	387.847545	732.26119484	807.50272466	20.84318941	0.59599693	-0.4000389
0.0146	2.42573	6e-08	0.0	0.0	0.0	0.00205268	0.0	0.0	0.0	388.38421225	733.05884414	807.35425476	20.80946485	0.58273819	-0.3999223
0.0147	2.44171	6e-08	0.0	0.0	0.0	0.00205267	0.0	0.0	0.0	388.91985908	733.83860991	807.20610461	20.77577713	0.56969122	-0.39980594
0.0148	2.45769	6e-08	0.0	0.0	0.0	0.00205267	0.0	0.0	0.0	389.4544873	734.60078082	807.05827252	20.74212667	0.55685155	-0.39968983
0.0149	2.47365	7e-08	0.0	0.0	0.0	0.00205267	0.0	0.0	0.0	389.98809847	735.34576145	806.91075631	20.70846694	0.54463246	-0.39957406
0.015	2.48961	7e-08	0.0	0.0	0.0	0.00205266	0.0	0.0	0.0	390.52069351	736.07424345	806.76355255	20.67487725	0.53232787	-0.39945846
0.0151	2.50556	7e-08	0.0	0.0	0.0	0.00205266	0.0	0.0	0.0	391.05227501	736.78615578	806.61666111	20.64132396	0.52023632	-0.39934311
0.0152	2.5215	8e-08	0.0	0.0	0.0	0.00205266	0.0	0.0	0.0	391.58284477	737.48178868	806.47008031	20.60780743	0.508354	-0.399228
0.0153	2.53743	8e-08	0.0	0.0	0.0	0.00205266	0.0	0.0	0.0	392.1124046	738.16142688	806.32380848	20.574328	0.49667693	-0.39911314
0.0154	2.55335	8e-08	0.0	0.0	0.0	0.00205265	0.0	0.0	0.0	392.6409563	738.82534938	806.17784399	20.54088606	0.48520093	-0.39899851
0.0155	2.56926	9e-08	0.0	0.0	0.0	0.00205265	0.0	0.0	0.0	393.16850168	739.47382923	806.03218522	20.50748201	0.47392169	-0.39888412
0.0156	2.58516	9e-08	0.0	0.0	0.0	0.00205265	0.0	0.0	0.0	393.69504256	740.1071333	805.88683058	20.47411626	0.46283468	-0.39876997
0.0157	2.60106	9e-08	0.0	0.0	0.0	0.00205264	0.0	0.0	0.0	394.22058077	740.72552206	805.74177852	20.44078922	0.45193524	-0.39865605
0.0158	2.61694	1e-07	0.0	0.0	0.0	0.00205264	0.0	0.0	0.0	394.74511814	741.32924932	805.59702752	20.40750135	0.4412185	-0.39854236
0.0159	2.63282	1e-07	0.0	0.0	0.0	0.00205263	0.0	0.0	0.0	395.26865651	741.91856208	805.45257607	20.3742531	0.43067944	-0.39842891
0.016	2.64869	1e-07	0.0	0.0	0.0	0.00205263	0.0	0.0	0.0	395.79119775	742.49370022	805.3084227	20.34104495	0.42031286	-0.39831569
0.0161	2.66454	1.1e-07	0.0	0.0	0.0	0.00205263	0.0	0.0	0.0	396.3127437	743.05489633	805.16456599	20.30787738	0.41011338	-0.39820269
0.0162	2.68039	1.1e-07	0.0	0.0	0.0	0.00205262	0.0	0.0	0.0	396.83329624	743.60237546	805.02100453	20.27475089	0.40007545	-0.39808992
0.0163	2.69623	1.2e-07	0.0	0.0	0.0	0.00205262	0.0	0.0	0.0	397.35285644	744.1367397	804.87773524	20.2415916	0.39090183	-0.3979775
0.0164	2.71206	1.2e-07	0.0	0.0	0.0	0.00205261	0.0	0.0	0.0	397.87142551	744.65852098	804.73475534	20.2085262	0.3813854	-0.39786521
0.0165	2.72789	1.3e-07	0.0	0.0	0.0	0.00205261	0.0	0.0	0.0	398.38900618	745.16752575	804.59206531	20.17550014	0.37204488	-0.39775316
0.0166	2.7437	1.3e-07	0.0	0.0	0.0	0.0020526	0.0	0.0	0.0	398.90560026	745.66399177	804.44966369	20.1425137	0.36287653	-0.39764133
0.0167	2.7595	1.4e-07	0.0	0.0	0.0	0.0020526	0.0	0.0	0.0	399.4212096	746.14815161	804.30754905	20.10956721	0.35387652	-0.39752972
0.0168	2.7753	1.4e-07	0.0	0.0	0.0	0.00205259	0.0	0.0	0.0	399.935836	746.62023253	804.16571999	20.07666098	0.34504094	-0.39741833
0.0169	2.79108	1.5e-07	0.0	0.0	0.0	0.00205259	0.0	0.0	0.0	400.4494813	747.08045634	804.02417512	20.04379534	0.33636577	-0.39730717
0.017	2.80686	1.5e-07	0.0	0.0	0.0	0.00205258	0.0	0.0	0.0	400.96214735	747.52903935	803.88291307	20.01097061	0.32784692	-0.39719623
0.0171	2.82262	1.6e-07	0.0	0.0	0.0	0.00205258	0.0	0.0	0.0	401.47383597	747.96619217	803.74193253	19.97818714	0.3194802	-0.3970855
0.0172	2.83838	1.6e-07	0.0	0.0	0.0	0.00205257	0.0	0.0	0.0	401.98454902	748.39211968	803.60123218	19.94544528	0.31126132	-0.396975
0.0173	2.85413	1.7e-07	0.0	0.0	0.0	0.00205256	0.0	0.0	0.0	402.49428835	748.80702086	803.46081075	19.91274536	0.30318591	-0.39686471
0.0174	2.86987	1.8e-07	0.0	0.0	0.0	0.00205256	0.0	0.0	0.0	403.00305582	749.21108871	803.32066698	19.88008776	0.29524951	-0.39675463
0.0175	2.8856	1.8e-07	0.0	0.0	0.0	0.00205255	0.0	0.0	0.0	403.5108533	749.60451011	803.18079966	19.84747285	0.28744755	-0.39664478
0.0176	2.90132	1.9e-07	0.0	0.0	0.0	0.00205254	0.0	0.0	0.0	404.01768265	749.98746572	803.04120758	19.81490099	0.2797754	-0.39653513
0.0177	2.91703	2e-07	0.0	0.0	0.0	0.00205254	0.0	0.0	0.0	404.5235448	750.36062266	802.9018873	19.78231063	0.27287171	-0.39642577
0.0178	2.93274	2e-07	0.0	0.0	0.0	0.00205253	0.0	0.0	0.0	405.02844166	750.72412747	802.76283779	19.74980777	0.26563465	-0.39631657
0.0179	2.94843	2.1e-07	0.0	0.0	0.0	0.00205252	0.0	0.0	0.0	405.53237554	751.07793824	802.62405889	19.71734644	0.25854069	-0.39620757
0.018	2.96411	2.2e-07	0.0	0.0	0.0	0.00205251	0.0	0.0	0.0	406.03534824	751.42224778	802.48554933	19.68492686	0.25158698	-0.3960988
0.0181	2.97979	2.3e-07	0.0	0.0	0.0	0.00205251	0.0	0.0	0.0	406.5373616	751.75724501	802.3473079	19.6525492	0.24477066	-0.39599023
0.0182	2.99546	2.4e-07	0.0	0.0	0.0	0.0020525	0.0	0.0	0.0	407.03841743	752.08311499	802.20933337	19.62021367	0.23808887	-0.39588187
0.0183	3.01111	2.4e-07	0.0	0.0	0.0	0.00205249	0.0	0.0	0.0	407.53851758	752.40003888	802.07162456	19.58792045	0.23153869	-0.39577372
0.0184	3.02676	2.5e-07	0.0	0.0	0.0	0.00205248	0.0	0.0	0.0	408.03766386	752.70819392	801.93418028	19.55566975	0.22511723	-0.39566578
0.0185	3.0424	2.6e-07	0.0	0.0	0.0	0.00205247	0.0	0.0	0.0	408.53585811	753.00775342	801.79699938	19.52346174	0.21882154	-0.39555804
0.0186	3.05803	2.7e-07	0.0	0.0	0.0	0.00205246	0.0	0.0	0.0	409.03310215	753.29888675	801.66008072	19.49129664	0.21264868	-0.39545051
0.0187	3.07365	2.8e-07	0.0	0.0	0.0	0.00205245	0.0	0.0	0.0	409.52939783	753.58175931	801.52342317	19.45917462	0.20659567	-0.39534319
0.0188	3.08926	2.9e-07	0.0	0.0	0.0	0.00205244	0.0	0.0	0.0	410.02474698	753.85653252	801.38702565	19.42709588	0.20065954	-0.39523607
0.0189	3.10486	3e-07	0.0	0.0	0.0	0.00205243	0.0	0.0	0.0	410.51915144	754.12336381	801.25088705	19.39506061	0.19483728	-0.39512915
0.019	3.12045	3.1e-07	0.0	0.0	0.0	0.00205242	0.0	0.0	0.0	411.01261303	754.38240657	801.11500633	19.36306901	0.18912586	-0.39502244
0.0191	3.13603	3.2e-07	0.0	0.0	0.0	0.00205241	0.0	0.0	0.0	411.50513316	754.63409213	800.97938102	19.33109773	0.18382317	-0.39491592
0.0192	3.15161	3.3e-07	0.0	0.0	0.0	0.0020524	0.0	0.0	0.0	411.99671389	754.87842746	800.84401079	19.29918728	0.17841067	-0.39480961
0.0193	3.16717	3.4e-07	0.0	0.0	0.0	0.00205239	0.0	0.0	0.0	412.48735709	755.11552569	800.70889479	19.2673201	0.17311231	-0.3947035
0.0194	3.18273	3.6e-07	0.0	0.0	0.0	0.00205238	0.0	0.0	0.0	412.9770646	755.34554021	800.57403194	19.23549631	0.16792597	-0.39459759
0.0195	3.19827	3.7e-07	0.0	0.0	0.0	0.00205236	0.0	0.0	0.0	413.46583822	755.56862155	800.43942119	19.20371602	0.16284951	-0.39449187
0.0196	3.21381	3.8e-07	0.0	0.0	0.0	0.00205235	0.0	0.0	0.0	413.95367978	755.7849174	800.3050615	19.17197934	0.15788085	-0.39438635
0.0197	3.22933	3.9e-07	0.0	0.0	0.0	0.00205234	0.0	0.0	0.0	414.44059108	755.99457263	800.17095185	19.14028639	0.1530179	-0.39428103
0.0198	3.24485	4.1e-07	0.0	0.0	0.0	0.00205233	0.0	0.0	0.0	414.92657396	756.19772933	800.03709122	19.10863726	0.14825858	-0.39417591
0.0199	3.26036	4.2e-07	0.0	0.0	0.0	0.00205231	0.0	0.0	0.0	415.41163022	756.39452679	799.90347861	19.07703207	0.14360083	-0.39407098
0.02	3.27586	4.4e-07	0.0	0.0	0.0	0.0020523	0.0	0.0	0.0	415.89576167	756.58510159	799.77011305	19.04547092	0.1390426	-0.39396625
0.0201	3.29135	4.5e-07	0.0	0.0	0.0	0.00205228	0.0	0.0	0.0	416.37897013	756.76958755	799.63699355	19.0139539	0.13458187	-0.39386171
0.0202	3.30683	4.7e-07	0.0	0.0	0.0	0.00205227	0.0	0.0	0.0	416.86125742	756.94811583	799.50411916	18.98248111	0.13021662	-0.39375737
0.0203	3.3223	4.8e-07	0.0	0.0	0.0	0.00205225	0.0	0.0	0.0	417.34262534	757.12081487	799.37148893	18.95105265	0.12594484	-0.39365322
0.0204	3.33776	5e-07	0.0	0.0	0.0	0.00205224	0.0	0.0	0.0	417.82307571	757.28781215	799.23910191	18.91966949	0.12179928	-0.39354923
0.0205	3.35321	5.1e-07	0.0	0.0	0.0	0.00205222	0.0	0.0	0.0	418.30261039	757.44926068	799.10695694	18.88833024	0.11771961	-0.39344545
0.0206	3.36866	5.3e-07	0.0	0.0	0.0	0.0020522	0.0	0.0	0.0	418.78123115	757.60525949	798.97505329	18.85703563	0.11372919	-0.39334187
0.0207	3.38409	5.5e-07	0.0	0.0	0.0	0.00205219	0.0	0.0	0.0	419.25893979	757.75592805	798.84339005	18.82578574	0.10982619	-0.39323847
0.0208	3.39951	5.7e-07	0.0	0.0	0.0	0.00205217	0.0	0.0	0.0	419.73573813	757.90138339	798.71196632	18.79458067	0.10600882	-0.39313526
0.0209	3.41493	5.8e-07	0.0	0.0	0.0	0.00205215	0.0	0.0	0.0	420.21162798	758.04174011	798.58078123	18.76342049	0.1022753	-0.39303224
0.021	3.43033	6e-07	0.0	0.0	0.0	0.00205213	0.0	0.0	0.0	420.68661115	758.17711045	798.4498339	18.73230528	0.09862389	-0.39292941
0.0211	3.44573	6.2e-07	0.0	0.0	0.0	0.00205211	0.0	0.0	0.0	421.16068942	758.30760427	798.31912346	18.70123513	0.09505284	-0.39282676
0.0212	3.46111	6.4e-07	0.0	0.0	0.0	0.00205209	0.0	0.0	0.0	421.63386463	758.4333291	798.18864907	18.6702101	0.09156042	-0.3927243
0.0213	3.47649	6.6e-07	0.0	0.0	0.0	0.00205207	0.0	0.0	0.0	422.10613855	758.55439019	798.0584099	18.63923028	0.08814496	-0.39262202
0.0214	3.49186	6.8e-07	0.0	0.0	0.0	0.00205205	0.0	0.0	0.0	422.577513	758.67089049	797.9284051	18.60829573	0.08480475	-0.39251992
0.0215	3.50721	7e-07	0.0	0.0	0.0	0.00205203	0.0	0.0	0.0	423.04798978	758.78293071	797.79863387	18.57740652	0.08153813	-0.39241802
0.0216	3.52256	7.3e-07	0.0	0.0	0.0	0.00205201	0.0	0.0	0.0	423.51757068	758.89060934	797.66909541	18.54656272	0.07834347	-0.39231629
0.0217	3.5379	7.5e-07	0.0	0.0	0.0	0.00205198	0.0	0.0	0.0	423.9862575	758.99402269	797.5397889	18.51576439	0.07521914	-0.39221475
0.0218	3.55323	7.7e-07	0.0	0.0	0.0	0.00205196	0.0	0.0	0.0	424.45405205	759.09326815	797.41071355	18.48501212	0.07217953	-0.39211337
0.0219	3.56855	8e-07	0.0	0.0	0.0	0.00205194	0.0	0.0	0.0	424.92095612	759.18844586	797.28186851	18.45430508	0.06919602	-0.39201219
0.022	3.58386	8.2e-07	0.0	0.0	0.0	0.00205191	0.0	0.0	0.0	425.38697151	759.27963858	797.15325308	18.42364371	0.06627881	-0.39191118
0.0221	3.59916	8.5e-07	0.0	0.0	0.0	0.00205189	0.0	0.0	0.0	425.8521	759.36693475	797.02486649	18.39302807	0.06342642	-0.39181036
0.0222	3.61445	8.7e-07	0.0	0.0	0.0	0.00205186	0.0	0.0	0.0	426.31634337	759.45042078	796.896708	18.36245822	0.06063737	-0.39170971
0.0223	3.62973	9e-07	0.0	0.0	0.0	0.00205183	0.0	0.0	0.0	426.77970343	759.53018113	796.76877686	18.33193419	0.05791021	-0.39160925
0.0224	3.64501	9.3e-07	0.0	0.0	0.0	0.00205181	0.0	0.0	0.0	427.24218195	759.6062983	796.64107236	18.30145605	0.05524351	-0.39150896
0.0225	3.66027	9.6e-07	0.0	0.0	0.0	0.00205178	0.0	0.0	0.0	427.70378072	759.67885288	796.51359376	18.27102384	0.05263586	-0.39140885
0.0226	3.67552	9.9e-07	0.0	0.0	0.0	0.00205175	0.0	0.0	0.0	428.16450152	759.74792356	796.38634036	18.2406376	0.05008587	-0.39130891
0.0227	3.69077	1.02e-06	0.0	0.0	0.0	0.00205172	0.0	0.0	0.0	428.62434613	759.81358719	796.25931146	18.21029737	0.04759218	-0.39120915
0.0228	3.706	1.05e-06	0.0	0.0	0.0	0.00205169	0.0	0.0	0.0	429.08331633	759.87591876	796.13250635	18.1800032	0.04515343	-0.39110957
0.0229	3.72122	1.08e-06	0.0	0.0	0.0	0.00205166	0.0	0.0	0.0	429.5414139	759.93499149	796.00592436	18.14975513	0.0427683	-0.39101016
0.023	3.73644	1.11e-06	0.0	0.0	0.0	0.00205162	0.0	0.0	0.0	429.99864061	759.99087682	795.87956481	18.11955317	0.04043548	-0.39091093
0.0231	3.75164	1.14e-06	0.0	0.0	0.0	0.00205159	0.0	0.0	0.0	430.45499823	760.04364444	795.75342704	18.08939738	0.03815369	-0.39081187
0.0232	3.76684	1.18e-06	0.0	0.0	0.0	0.00205156	0.0	0.0	0.0	430.91048849	760.09338701	795.62751025	18.05928429	0.03596596	-0.39071298
0.0233	3.78203	1.21e-06	0.0	0.0	0.0	0.00205152	0.0	0.0	0.0	431.36511314	760.14018511	795.50181374	18.02921986	0.03379581	-0.39061427
0.0234	3.7972	1.25e-06	0.0	0.0	0.0	0.00205149	0.0	0.0	0.0	431.81887397	760.18408251	795.37633696	17.99920151	0.03167493	-0.39051573
0.0235	3.81237	1.28e-06	0.0	0.0	0.0	0.00205145	0.0	0.0	0.0	432.27177274	760.22514482	795.25107927	17.96922926	0.02960227	-0.39041736
0.0236	3.82753	1.32e-06	0.0	0.0	0.0	0.00205141	0.0	0.0	0.0	432.72381122	760.26343626	795.12604002	17.93930312	0.02757681	-0.39031916
0.0237	3.84267	1.36e-06	0.0	0.0	0.0	0.00205137	0.0	0.0	0.0	433.17499114	760.29901969	795.00121859	17.90942309	0.02559756	-0.39022114
0.0238	3.85781	1.4e-06	0.0	0.0	0.0	0.00205134	0.0	0.0	0.0	433.62531427	760.33195667	794.87661434	17.87958917	0.02366354	-0.39012328
0.0239	3.87294	1.44e-06	0.0	0.0	0.0	0.00205129	0.0	0.0	0.0	434.07478235	760.36230744	794.75222665	17.84980137	0.02177381	-0.39002559
0.024	3.88806	1.48e-06	0.0	0.0	0.0	0.00205125	0.0	0.0	0.0	434.52339712	760.390131	794.62805492	17.82005969	0.01992746	-0.38992808
0.0241	3.90317	1.52e-06	0.0	0.0	0.0	0.00205121	0.0	0.0	0.0	434.97116032	760.41548516	794.50409854	17.7903641	0.01812358	-0.38983073
0.0242	3.91827	1.56e-06	0.0	0.0	0.0	0.00205117	0.0	0.0	0.0	435.4180737	760.43842652	794.3803569	17.76071462	0.01636132	-0.38973355
0.0243	3.93336	1.61e-06	0.0	0.0	0.0	0.00205112	0.0	0.0	0.0	435.86413899	760.45901054	794.25682941	17.73111122	0.01463983	-0.38963654
0.0244	3.94844	1.65e-06	0.0	0.0	0.0	0.00205108	0.0	0.0	0.0	436.30935791	760.47729159	794.13351548	17.7015539	0.0129583	-0.3895397
0.0245	3.96351	1.7e-06	0.0	0.0	0.0	0.00205103	0.0	0.0	0.0	436.7537322	760.49332296	794.01041452	17.67204263	0.01131594	-0.38944303
0.0246	3.97857	1.75e-06	0.0	0.0	0.0	0.00205098	0.0	0.0	0.0	437.19726359	760.50715993	793.88752593	17.6425778	0.00971819	-0.38934651
0.0247	3.99362	1.8e-06	0.0	0.0	0.0	0.00205093	0.0	0.0	0.0	437.6399538	760.51885327	793.76484914	17.6131587	0.00815372	-0.38925017
0.0248	4.00866	1.85e-06	0.0	0.0	0.0	0.00205088	0.0	0.0	0.0	438.08180454	760.52845227	793.6423836	17.58378561	0.00662648	-0.38915399
0.0249	4.02369	1.9e-06	0.0	0.0	0.0	0.00205083	0.0	0.0	0.0	438.52281753	760.53600651	793.52012872	17.5544585	0.0051358	-0.38905798
0.025	4.03871	1.95e-06	0.0	0.0	0.0	0.00205078	0.0	0.0	0.0	438.96299449	760.5415647	793.39808397	17.52517734	0.00368105	-0.38896213
0.0251	4.05372	2.01e-06	0.0	0.0	0.0	0.00205073	0.0	0.0	0.0	439.40233711	760.54517471	793.27624877	17.49594211	0.00226161	-0.38886645
0.0252	4.06872	2.06e-06	0.0	0.0	0.0	0.00205067	0.0	0.0	0.0	439.8408471	760.54688362	793.15462257	17.46675275	0.00087689	-0.38877094
0.0253	4.08372	2.12e-06	0.0	0.0	0.0	0.00205062	0.0	0.0	0.0	440.27852616	760.54673773	793.03320484	17.43760925	-0.00047365	-0.38867558
0.0254	4.0987	2.17e-06	0.0	0.0	0.0	0.00205056	0.0	0.0	0.0	440.715376	760.54478261	792.91199502	17.40851156	-0.00179056	-0.3885804
0.0255	4.11367	2.23e-06	0.0	0.0	0.0	0.0020505	0.0	0.0	0.0	441.15139829	760.54106315	792.79099257	17.37945963	-0.00307434	-0.38848537
0.0256	4.12863	2.29e-06	0.0	0.0	0.0	0.00205044	0.0	0.0	0.0	441.58659474	760.53562357	792.67019696	17.35045342	-0.00432545	-0.38839051
0.0257	4.14359	2.35e-06	0.0	0.0	0.0	0.00205038	0.0	0.0	0.0	442.02096701	760.52850749	792.54960766	17.32149288	-0.00554437	-0.38829581
0.0258	4.15853	2.42e-06	0.0	0.0	0.0	0.00205031	0.0	0.0	0.0	442.45451681	760.51975793	792.42922413	17.29257797	-0.00673151	-0.38820127
0.0259	4.17346	2.48e-06	0.0	0.0	0.0	0.00205025	0.0	0.0	0.0	442.88724579	760.50941737	792.30904585	17.26370862	-0.00788726	-0.38810689
0.026	4.18839	2.55e-06	0.0	0.0	0.0	0.00205018	0.0	0.0	0.0	443.31915581	760.49745037	792.18907263	17.2348929	-0.00908266	-0.38801266
0.0261	4.2033	2.62e-06	0.0	0.0	0.0	0.00205012	0.0	0.0	0.0	443.75024842	760.48394179	792.06930376	17.20611683	-0.0101969	-0.3879186
0.0262	4.21821	2.69e-06	0.0	0.0	0.0	0.00205005	0.0	0.0	0.0	444.1805253	760.46893667	791.94973871	17.17738649	-0.01128371	-0.3878247
0.0263	4.2331	2.76e-06	0.0	0.0	0.0	0.00204998	0.0	0.0	0.0	444.60998811	760.45247146	791.83037698	17.14870184	-0.01234359	-0.38773096
0.0264	4.24798	2.83e-06	0.0	0.0	0.0	0.0020499	0.0	0.0	0.0	445.0386385	760.43458193	791.71121807	17.12006283	-0.01337704	-0.38763738
0.0265	4.26286	2.9e-06	0.0	0.0	0.0	0.00204983	0.0	0.0	0.0	445.46647815	760.41530319	791.5922615	17.09146943	-0.01438454	-0.38754396
0.0266	4.27772	2.98e-06	0.0	0.0	0.0	0.00204975	0.0	0.0	0.0	445.89350871	760.39466971	791.47350678	17.06292159	-0.01536655	-0.3874507
0.0267	4.29258	3.06e-06	0.0	0.0	0.0	0.00204968	0.0	0.0	0.0	446.31973183	760.37271538	791.35495342	17.03441926	-0.01632351	-0.38735759
0.0268	4.30742	3.13e-06	0.0	0.0	0.0	0.0020496	0.0	0.0	0.0	446.74514917	760.3494735	791.23660095	17.0059624	-0.01725585	-0.38726465
0.0269	4.32226	3.21e-06	0.0	0.0	0.0	0.00204952	0.0	0.0	0.0	447.16976236	760.32497679	791.11844889	16.97755095	-0.01816395	-0.38717186
0.027	4.33708	3.3e-06	0.0	0.0	0.0	0.00204943	0.0	0.0	0.0	447.59357305	760.29925749	791.00049677	16.94918487	-0.01904821	-0.38707923
0.0271	4.3519	3.38e-06	0.0	0.0	0.0	0.00204935	0.0	0.0	0.0	448.01658287	760.27234731	790.88274411	16.92086411	-0.01990899	-0.38698675
0.0272	4.3667	3.47e-06	0.0	0.0	0.0	0.00204926	0.0	0.0	0.0	448.43879347	760.24427749	790.76519045	16.89258859	-0.02074663	-0.38689443
0.0273	4.3815	3.56e-06	0.0	0.0	0.0	0.00204918	0.0	0.0	0.0	448.86020647	760.21507561	790.64783533	16.86436116	-0.02158385	-0.38680227
0.0274	4.39628	3.65e-06	0.0	0.0	0.0	0.00204909	0.0	0.0	0.0	449.28082357	760.18474199	790.53067843	16.83617691	-0.0223833	-0.38671026
0.0275	4.41106	3.74e-06	0.0	0.0	0.0	0.00204899	0.0	0.0	0.0	449.70064635	760.153329	790.41371917	16.80803788	-0.02316161	-0.38661841
0.0276	4.42582	3.83e-06	0.0	0.0	0.0	0.0020489	0.0	0.0	0.0	450.11967642	760.12086463	790.29695712	16.77994401	-0.02391914	-0.38652671
0.0277	4.44058	3.93e-06	0.0	0.0	0.0	0.0020488	0.0	0.0	0.0	450.53791539	760.08737644	790.18039182	16.75189525	-0.02465622	-0.38643517
0.0278	4.45532	4.02e-06	0.0	0.0	0.0	0.00204871	0.0	0.0	0.0	450.95536489	760.05289149	790.06402283	16.72389156	-0.02537318	-0.38634378
0.0279	4.47006	4.12e-06	0.0	0.0	0.0	0.00204861	0.0	0.0	0.0	451.37202651	760.01743647	789.94784971	16.69593287	-0.02607032	-0.38625255
0.028	4.48478	4.23e-06	0.0	0.0	0.0	0.0020485	0.0	0.0	0.0	451.78790187	759.98103761	789.83187201	16.66801913	-0.02674793	-0.38616147
0.0281	4.4995	4.33e-06	0.0	0.0	0.0	0.0020484	0.0	0.0	0.0	452.20299256	759.94372079	789.71608929	16.64015028	-0.02740628	-0.38607054
0.0282	4.5142	4.44e-06	0.0	0.0	0.0	0.00204829	0.0	0.0	0.0	452.61730019	759.90551153	789.60050112	16.61232625	-0.02804564	-0.38597977
0.0283	4.5289	4.55e-06	0.0	0.0	0.0	0.00204818	0.0	0.0	0.0	453.03082634	759.866435	789.48510707	16.58454699	-0.02866624	-0.38588915
0.0284	4.54358	4.66e-06	0.0	0.0	0.0	0.00204807	0.0	0.0	0.0	453.4435726	759.82651605	789.36990669	16.55681243	-0.02926831	-0.38579868
0.0285	4.55826	4.77e-06	0.0	0.0	0.0	0.00204796	0.0	0.0	0.0	453.85554056	759.78577925	789.25489957	16.52912251	-0.02985206	-0.38570836
0.0286	4.57292	4.88e-06	0.0	0.0	0.0	0.00204784	0.0	0.0	0.0	454.26673179	759.74424889	789.14008527	16.50147716	-0.03041768	-0.3856182
0.0287	4.58758	5e-06	0.0	0.0	0.0	0.00204773	0.0	0.0	1e-08	454.67714791	759.70192863	789.02546346	16.47388148	-0.03101646	-0.38552817
0.0288	4.60223	5.12e-06	0.0	0.0	0.0	0.00204761	0.0	0.0	1e-08	455.08679057	759.65880453	788.91103388	16.44632666	-0.03156211	-0.38543831
0.0289	4.61686	5.24e-06	0.0	0.0	0.0	0.00204748	0.0	0.0	1e-08	455.49566127	759.61493555	788.79679595	16.41881645	-0.03209246	-0.3853486
0.029	4.63148	5.37e-06	0.0	0.0	0.0	0.00204736	0.0	0.0	1e-08	455.90376156	759.57034179	788.68274926	16.39135078	-0.03260785	-0.38525903
0.0291	4.6461	5.5e-06	0.0	0.0	0.0	0.00204723	0.0	0.0	1e-08	456.31109303	759.52504295	788.5688934	16.36392961	-0.03310856	-0.38516962
0.0292	4.6607	5.63e-06	0.0	0.0	0.0	0.0020471	0.0	0.0	1e-08	456.71765722	759.4790583	788.45522798	16.33655289	-0.0335949	-0.38508035
0.0293	4.6753	5.76e-06	0.0	0.0	0.0	0.00204697	0.0	0.0	1e-08	457.12345571	759.43240672	788.3417526	16.30922054	-0.03406715	-0.38499124
0.0294	4.68988	5.9e-06	0.0	0.0	0.0	0.00204683	0.0	0.0	1e-08	457.52849004	759.38510672	788.22846685	16.28193252	-0.03452559	-0.38490227
0.0295	4.70446	6.03e-06	0.0	0.0	0.0	0.00204669	0.0	0.0	1e-08	457.93276175	759.33717643	788.11537034	16.25468878	-0.03497047	-0.38481346
0.0296	4.71902	6.18e-06	0.0	0.0	0.0	0.00204655	0.0	0.0	1e-08	458.33627241	759.28863363	788.00246268	16.22748924	-0.03540207	-0.38472479
0.0297	4.73358	6.32e-06	0.0	0.0	0.0	0.00204641	0.0	0.0	1e-08	458.73902355	759.23949576	787.88974347	16.20033386	-0.03582063	-0.38463627
0.0298	4.74812	6.47e-06	0.0	0.0	0.0	0.00204626	0.0	0.0	1e-08	459.14101671	759.18977991	787.77721233	16.17322257	-0.03622637	-0.3845479
0.0299	4.76265	6.61e-06	0.0	0.0	0.0	0.00204611	0.0	0.0	1e-08	459.54225342	759.13950289	787.66486887	16.14615532	-0.03661954	-0.38445967
0.03	4.77718	6.77e-06	0.0	0.0	0.0	0.00204596	0.0	0.0	1e-08	459.94273522	759.08868118	787.5527127	16.11913204	-0.03700034	-0.38437159
0.0301	4.79169	6.92e-06	0.0	0.0	0.0	0.0020458	0.0	0.0	1e-08	460.34246365	759.03731454	787.44074351	16.09215515	-0.03739476	-0.38428366
0.0302	4.80619	7.08e-06	0.0	0.0	0.0	0.00204565	0.0	0.0	1e-08	460.74144026	758.98541286	787.32896096	16.06522037	-0.03775918	-0.38419587
0.0303	4.82069	7.24e-06	0.0	0.0	0.0	0.00204548	0.0	0.0	1e-08	461.13966653	758.93300328	787.21736461	16.03832948	-0.03811295	-0.38410823
0.0304	4.83517	7.41e-06	0.0	0.0	0.0	0.00204532	0.0	0.0	1e-08	461.537144	758.88009965	787.10595408	16.01148242	-0.03845637	-0.38402074
0.0305	4.84964	7.57e-06	0.0	0.0	0.0	0.00204515	0.0	0.0	1e-08	461.93387417	758.82671545	786.99472901	15.98467914	-0.03878967	-0.38393339
0.0306	4.8641	7.74e-06	0.0	0.0	0.0	0.00204498	0.0	0.0	1e-08	462.32985855	758.7728638	786.88368904	15.95791959	-0.03911313	-0.38384619
0.0307	4.87856	7.92e-06	0.0	0.0	0.0	0.00204481	0.0	0.0	1e-08	462.72509864	758.71855751	786.77283379	15.9312037	-0.03942698	-0.38375913
0.0308	4.893	8.1e-06	0.0	0.0	0.0	0.00204463	0.0	0.0	1e-08	463.11959596	758.66380902	786.66216291	15.90453141	-0.03973146	-0.38367221
0.0309	4.90743	8.28e-06	0.0	0.0	0.0	0.00204445	0.0	0.0	1e-08	463.51335199	758.6086305	786.55167603	15.87790267	-0.04002682	-0.38358545
0.031	4.92185	8.46e-06	0.0	0.0	0.0	0.00204427	0.0	0.0	1e-08	463.90636824	758.55303375	786.4413728	15.85131741	-0.04031327	-0.38349882
0.0311	4.93626	8.65e-06	0.0	0.0	0.0	0.00204408	0.0	0.0	1e-08	464.29864619	758.49703032	786.33125286	15.82477559	-0.04059103	-0.38341234
0.0312	4.95066	8.84e-06	0.0	0.0	0.0	0.00204389	0.0	0.0	1e-08	464.69018733	758.44063143	786.22131585	15.79827712	-0.04086032	-0.383326
0.0313	4.96505	9.03e-06	0.0	0.0	0.0	0.00204369	0.0	0.0	1e-08	465.08099315	758.38384803	786.11156142	15.77182197	-0.04112134	-0.38323981
0.0314	4.97943	9.23e-06	0.0	0.0	0.0	0.00204349	0.0	0.0	1e-08	465.47106511	758.32669081	786.00198923	15.74541006	-0.0413743	-0.38315376
0.0315	4.9938	9.43e-06	0.0	0.0	0.0	0.00204329	0.0	0.0	1e-08	465.8604047	758.26917777	785.89259888	15.71904052	-0.04161072	-0.38306785
0.0316	5.00816	9.64e-06	0.0	0.0	0.0	0.00204309	0.0	0.0	1e-08	466.24901337	758.21131703	785.78339003	15.69271467	-0.04184558	-0.38298209
0.0317	5.02251	9.85e-06	0.0	0.0	0.0	0.00204288	0.0	0.0	1e-08	466.6368926	758.15311655	785.67436236	15.66643185	-0.04207257	-0.38289646
0.0318	5.03685	1.006e-05	0.0	0.0	0.0	0.00204266	0.0	0.0	1e-08	467.02404386	758.09458651	785.56551552	15.64019198	-0.04229182	-0.38281098
0.0319	5.05118	1.028e-05	0.0	0.0	0.0	0.00204245	0.0	0.0	1e-08	467.4104686	758.0357369	785.45684915	15.613995	-0.04250348	-0.38272564
0.032	5.0655	1.05e-05	0.0	0.0	0.0	0.00204223	0.0	0.0	1e-08	467.79616827	757.97657753	785.34836291	15.58784083	-0.04270766	-0.38264044
0.0321	5.0798	1.072e-05	0.0	0.0	0.0	0.002042	0.0	0.0	1e-08	468.18114434	757.91711804	785.24005647	15.56172942	-0.04290449	-0.38255539
0.0322	5.0941	1.095e-05	0.0	0.0	0.0	0.00204177	0.0	0.0	1e-08	468.56539825	757.85736792	785.13192948	15.53566069	-0.04309409	-0.38247047
0.0323	5.10839	1.118e-05	0.0	0.0	0.0	0.00204154	0.0	0.0	1e-08	468.94893143	757.79733651	785.0239816	15.50963458	-0.04327655	-0.3823857
0.0324	5.12266	1.142e-05	0.0	0.0	0.0	0.0020413	0.0	0.0	1e-08	469.33174534	757.73703299	784.9162125	15.48365101	-0.04345198	-0.38230106
0.0325	5.13693	1.166e-05	0.0	0.0	0.0	0.00204106	0.0	0.0	1e-08	469.7138414	757.67646645	784.80862182	15.45770991	-0.04362045	-0.38221657
0.0326	5.15119	1.191e-05	0.0	0.0	0.0	0.00204081	0.0	0.0	1e-08	470.09522105	757.61564583	784.70120925	15.43181121	-0.04378206	-0.38213221
0.0327	5.16543	1.216e-05	0.0	0.0	0.0	0.00204057	0.0	0.0	1e-08	470.47588571	757.55457999	784.59397443	15.40595484	-0.04393688	-0.382048
0.0328	5.17967	1.241e-05	0.0	0.0	0.0	0.00204031	0.0	0.0	1e-08	470.85583681	757.49327767	784.48691705	15.38014104	-0.04408783	-0.38196392
0.0329	5.19389	1.267e-05	0.0	0.0	0.0	0.00204005	0.0	0.0	1e-08	471.23507579	757.43173698	784.3800368	15.35436983	-0.0442358	-0.38187998
0.033	5.2081	1.293e-05	0.0	0.0	0.0	0.00203979	0.0	0.0	1e-08	471.61360405	757.3699731	784.27333333	15.3286403	-0.04437328	-0.38179618
0.0331	5.22231	1.32e-05	0.0	0.0	0.0	0.00203952	0.0	0.0	1e-08	471.991423	757.30799463	784.1668063	15.30295285	-0.04450456	-0.38171252
0.0332	5.2365	1.347e-05	0.0	0.0	0.0	0.00203925	0.0	0.0	1e-08	472.36853405	757.2458095	784.06045539	15.27730741	-0.04462972	-0.381629
0.0333	5.25068	1.375e-05	0.0	0.0	0.0	0.00203897	0.0	0.0	1e-08	472.74493861	757.18342556	783.95428027	15.25170389	-0.0447488	-0.38154562
0.0334	5.26486	1.403e-05	0.0	0.0	0.0	0.00203869	0.0	0.0	1e-08	473.12063807	757.12085058	783.84828061	15.22614223	-0.04486187	-0.38146237
0.0335	5.27902	1.432e-05	0.0	0.0	0.0	0.0020384	0.0	0.0	1e-08	473.49563384	757.05809227	783.74245608	15.20062236	-0.04496896	-0.38137927
0.0336	5.29317	1.461e-05	0.0	0.0	0.0	0.00203811	0.0	0.0	1e-08	473.86992731	756.99515826	783.63680636	15.1751442	-0.04507012	-0.3812963
0.0337	5.30731	1.49e-05	0.0	0.0	0.0	0.00203782	0.0	0.0	1e-08	474.24351986	756.93205617	783.53133113	15.14970768	-0.04516537	-0.38121346
0.0338	5.32144	1.52e-05	0.0	0.0	0.0	0.00203752	0.0	0.0	2e-08	474.61641288	756.86879355	783.42603005	15.12431272	-0.04525474	-0.38113077
0.0339	5.33556	1.551e-05	0.0	0.0	0.0	0.00203721	0.0	0.0	2e-08	474.98860775	756.80537793	783.32090282	15.09895924	-0.04533824	-0.38104821
0.034	5.34967	1.582e-05	0.0	0.0	0.0	0.0020369	0.0	0.0	2e-08	475.36010585	756.74181683	783.21594909	15.07364718	-0.04541589	-0.38096579
0.0341	5.36376	1.614e-05	0.0	0.0	0.0	0.00203658	0.0	0.0	2e-08	475.73090856	756.67811774	783.11116856	15.04837644	-0.04548768	-0.3808835
0.0342	5.37785	1.646e-05	0.0	0.0	0.0	0.00203626	0.0	0.0	2e-08	476.10101724	756.61428339	783.00656091	15.0231494	-0.04557819	-0.38080134
0.0343	5.39193	1.679e-05	0.0	0.0	0.0	0.00203593	0.0	0.0	2e-08	476.47043332	756.55029303	782.90212597	14.99796187	-0.04564604	-0.38071933
0.0344	5.406	1.712e-05	0.0	0.0	0.0	0.0020356	0.0	0.0	2e-08	476.83915811	756.48617601	782.7978633	14.97281556	-0.04570917	-0.38063745
0.0345	5.42005	1.745e-05	0.0	0.0	0.0	0.00203526	0.0	0.0	2e-08	477.20719299	756.42193822	782.6937726	14.94771039	-0.04576767	-0.3805557
0.0346	5.4341	1.78e-05	0.0	0.0	0.0	0.00203492	0.0	0.0	2e-08	477.5745393	756.35758548	782.58985355	14.9226463	-0.0458216	-0.38047409
0.0347	5.44813	1.815e-05	0.0	0.0	0.0	0.00203457	0.0	0.0	2e-08	477.9411984	756.29312351	782.48610584	14.89762322	-0.04587102	-0.38039261
0.0348	5.46216	1.85e-05	0.0	0.0	0.0	0.00203422	0.0	0.0	2e-08	478.30717163	756.22855794	782.38252916	14.87264108	-0.04591599	-0.38031127
0.0349	5.47617	1.886e-05	0.0	0.0	0.0	0.00203385	0.0	0.0	2e-08	478.67246035	756.16389431	782.27912321	14.8476998	-0.04595657	-0.38023006
0.035	5.49017	1.923e-05	0.0	0.0	0.0	0.00203349	0.0	0.0	2e-08	479.03706589	756.09913812	782.17588766	14.82279932	-0.04599281	-0.38014899
0.0351	5.50416	1.96e-05	0.0	0.0	0.0	0.00203312	0.0	0.0	2e-08	479.40098959	756.03429477	782.07282223	14.79793957	-0.04602476	-0.38006805
0.0352	5.51814	1.998e-05	0.0	0.0	0.0	0.00203274	0.0	0.0	2e-08	479.76423279	755.9693696	781.96992659	14.77312047	-0.04605247	-0.37998724
0.0353	5.53212	2.036e-05	0.0	0.0	0.0	0.00203235	0.0	0.0	2e-08	480.12679681	755.90436789	781.86720045	14.74834195	-0.04607597	-0.37990657
0.0354	5.54608	2.075e-05	0.0	0.0	0.0	0.00203197	0.0	0.0	2e-08	480.48868299	755.83929487	781.76464349	14.72360395	-0.04609531	-0.37982603
0.0355	5.56002	2.114e-05	0.0	0.0	0.0	0.00203157	0.0	0.0	2e-08	480.84989264	755.77415572	781.66225542	14.69890638	-0.04611051	-0.37974562
0.0356	5.57396	2.155e-05	0.0	0.0	0.0	0.00203117	0.0	0.0	2e-08	481.2104271	755.70894806	781.56003596	14.67425078	-0.0461383	-0.37966534
0.0357	5.58789	2.195e-05	0.0	0.0	0.0	0.00203076	0.0	0.0	2e-08	481.57028771	755.6436666	781.45798486	14.64963437	-0.04615045	-0.3795852
0.0358	5.60181	2.237e-05	0.0	0.0	0.0	0.00203034	0.0	0.0	2e-08	481.92947575	755.57832696	781.35610176	14.62505826	-0.04615932	-0.37950519
0.0359	5.61571	2.279e-05	0.0	0.0	0.0	0.00202992	0.0	0.0	2e-08	482.28799253	755.51293309	781.25438638	14.60052238	-0.04616498	-0.37942531
0.036	5.62961	2.322e-05	0.0	0.0	0.0	0.00202949	0.0	0.0	2e-08	482.64583937	755.44748885	781.15283841	14.57602666	-0.04616751	-0.37934556
0.0361	5.6435	2.365e-05	0.0	0.0	0.0	0.00202906	0.0	0.0	2e-08	483.00301757	755.38199798	781.05145756	14.55157104	-0.04616699	-0.37926594
0.0362	5.65737	2.409e-05	0.0	0.0	0.0	0.00202862	0.0	0.0	2e-08	483.35952842	755.31646411	780.95024353	14.52715546	-0.0461635	-0.37918645
0.0363	5.67123	2.454e-05	0.0	0.0	0.0	0.00202817	0.0	0.0	2e-08	483.71537322	755.25089079	780.84919603	14.50277984	-0.04615711	-0.3791071
0.0364	5.68509	2.499e-05	0.0	0.0	0.0	0.00202772	0.0	0.0	3e-08	484.07055326	755.18528144	780.74831478	14.47844412	-0.0461479	-0.37902787
0.0365	5.69893	2.545e-05	0.0	0.0	0.0	0.00202726	0.0	0.0	3e-08	484.42506984	755.1196394	780.64759947	14.45414823	-0.04613594	-0.37894878
0.0366	5.71276	2.592e-05	0.0	0.0	0.0	0.00202679	0.0	0.0	3e-08	484.77892424	755.0539679	780.54704982	14.4298921	-0.04612129	-0.37886981
0.0367	5.72658	2.64e-05	0.0	0.0	0.0	0.00202631	0.0	0.0	3e-08	485.13211773	754.9882701	780.44666554	14.40567567	-0.04610403	-0.37879098
0.0368	5.74039	2.688e-05	0.0	0.0	0.0	0.00202583	0.0	0.0	3e-08	485.48465161	754.92254904	780.34644634	14.38149888	-0.04608421	-0.37871227
0.0369	5.75419	2.737e-05	0.0	0.0	0.0	0.00202534	0.0	0.0	3e-08	485.83652714	754.85680768	780.24639193	14.35736165	-0.04606192	-0.3786337
0.037	5.76797	2.786e-05	0.0	0.0	0.0	0.00202484	0.0	0.0	3e-08	486.18774559	754.79104949	780.14650202	14.33326378	-0.04603647	-0.37855525
0.0371	5.78175	2.837e-05	0.0	0.0	0.0	0.00202434	0.0	0.0	3e-08	486.53830824	754.72527737	780.04677634	14.30920544	-0.04600918	-0.37847693
0.0372	5.79551	2.888e-05	0.0	0.0	0.0	0.00202383	0.0	0.0	3e-08	486.88821634	754.65949367	779.94721459	14.28518646	-0.04597956	-0.37839874
0.0373	5.80927	2.94e-05	0.0	0.0	0.0	0.00202331	0.0	0.0	3e-08	487.23747117	754.59370106	779.84781648	14.26120677	-0.04594767	-0.37832068
0.0374	5.82301	2.992e-05	0.0	0.0	0.0	0.00202278	0.0	0.0	3e-08	487.58607397	754.52790214	779.74858175	14.23726631	-0.04591356	-0.37824275
0.0375	5.83675	3.046e-05	0.0	0.0	0.0	0.00202225	0.0	0.0	3e-08	487.934026	754.46209942	779.6495101	14.213365	-0.0458773	-0.37816494
0.0376	5.85047	3.1e-05	0.0	0.0	0.0	0.0020217	0.0	0.0	3e-08	488.28132852	754.39629535	779.55060125	14.18950279	-0.04583892	-0.37808727
0.0377	5.86418	3.155e-05	0.0	0.0	0.0	0.00202115	0.0	0.0	3e-08	488.62798276	754.33049231	779.45185492	14.16567959	-0.04579848	-0.37800972
0.0378	5.87788	3.211e-05	0.0	0.0	0.0	0.0020206	0.0	0.0	3e-08	488.97398998	754.2646926	779.35327084	14.14189536	-0.04575603	-0.3779323
0.0379	5.89157	3.267e-05	0.0	0.0	0.0	0.00202003	0.0	0.0	3e-08	489.31935142	754.19889848	779.25484872	14.11815001	-0.04571162	-0.377855
0.038	5.90525	3.325e-05	0.0	0.0	0.0	0.00201946	0.0	0.0	3e-08	489.66406831	754.13311212	779.15658828	14.09444348	-0.04566529	-0.37777784
0.0381	5.91891	3.383e-05	0.0	0.0	0.0	0.00201887	0.0	0.0	3e-08	490.00814188	754.06733564	779.05848925	14.07077571	-0.04561708	-0.3777008
0.0382	5.93257	3.442e-05	0.0	0.0	0.0	0.00201828	0.0	0.0	3e-08	490.35157338	754.00157111	778.96055134	14.04714662	-0.04556705	-0.37762388
0.0383	5.94622	3.501e-05	0.0	0.0	0.0	0.00201768	0.0	0.0	4e-08	490.69436402	753.93582052	778.86277429	14.02355615	-0.04551522	-0.37754709
0.0384	5.95985	3.562e-05	0.0	0.0	0.0	0.00201708	0.0	0.0	4e-08	491.03651502	753.87008912	778.76515781	14.00000385	-0.04545813	-0.37747043
0.0385	5.97347	3.624e-05	0.0	0.0	0.0	0.00201646	0.0	0.0	4e-08	491.37802761	753.80437762	778.66770161	13.9764903	-0.04540182	-0.3773939
0.0386	5.98709	3.686e-05	0.0	0.0	0.0	0.00201584	0.0	0.0	4e-08	491.71890301	753.73868724	778.57040544	13.95301516	-0.04534368	-0.37731749
0.0387	6.00069	3.749e-05	0.0	0.0	0.0	0.00201521	0.0	0.0	4e-08	492.05914242	753.67301998	778.47326901	13.92957834	-0.04528374	-0.3772412
0.0388	6.01428	3.813e-05	0.0	0.0	0.0	0.00201456	0.0	0.0	4e-08	492.39874707	753.60737783	778.37629206	13.90617979	-0.04522202	-0.37716504
0.0389	6.02786	3.878e-05	0.0	0.0	0.0	0.00201391	0.0	0.0	4e-08	492.73771815	753.54176273	778.27947431	13.88281943	-0.04515853	-0.37708901
0.039	6.04142	3.944e-05	0.0	0.0	0.0	0.00201325	0.0	0.0	4e-08	493.07605687	753.47617661	778.18281549	13.8594972	-0.0450933	-0.3770131
0.0391	6.05498	4.011e-05	0.0	0.0	0.0	0.00201259	0.0	0.0	4e-08	493.41376444	753.41062138	778.08631532	13.83621302	-0.04502633	-0.37693731
0.0392	6.06853	4.079e-05	0.0	0.0	0.0	0.00201191	0.0	0.0	4e-08	493.75084204	753.34509891	777.98997354	13.81296683	-0.04495765	-0.37686165
0.0393	6.08206	4.147e-05	0.0	0.0	0.0	0.00201122	0.0	0.0	4e-08	494.08729088	753.27961109	777.89378988	13.78975856	-0.04488725	-0.37678612
0.0394	6.09559	4.217e-05	0.0	0.0	0.0	0.00201053	0.0	0.0	4e-08	494.42311213	753.21415976	777.79776406	13.76658814	-0.04481516	-0.3767107
0.0395	6.1091	4.287e-05	0.0	0.0	0.0	0.00200982	0.0	0.0	4e-08	494.758307	753.14874678	777.70189581	13.74345549	-0.04474138	-0.37663542
0.0396	6.1226	4.358e-05	0.0	0.0	0.0	0.00200911	0.0	0.0	4e-08	495.09287667	753.08337397	777.60618487	13.72036056	-0.04466591	-0.37656025
0.0397	6.13609	4.431e-05	0.0	0.0	0.0	0.00200838	0.0	0.0	4e-08	495.42682231	753.01804316	777.51063096	13.69730356	-0.04459225	-0.37648521
0.0398	6.14957	4.504e-05	0.0	0.0	0.0	0.00200765	0.0	0.0	5e-08	495.76014512	752.95275	777.41523385	13.674284	-0.04451532	-0.37641029
0.0399	6.16304	4.578e-05	0.0	0.0	0.0	0.00200691	0.0	0.0	5e-08	496.09284625	752.88750052	777.31999325	13.65130191	-0.04443633	-0.37633549
0.04	6.17649	4.654e-05	0.0	0.0	0.0	0.00200615	0.0	0.0	5e-08	496.4249269	752.82229636	777.22490889	13.62835727	-0.04435586	-0.37626082
0.0401	6.18994	4.73e-05	0.0	0.0	0.0	0.00200539	0.0	0.0	5e-08	496.75638821	752.75713904	777.12998051	13.60545001	-0.04427394	-0.37618627
0.0402	6.20337	4.807e-05	0.0	0.0	0.0	0.00200462	0.0	0.0	5e-08	497.08723137	752.69203009	777.03520785	13.58258006	-0.04419057	-0.37611184
0.0403	6.2168	4.885e-05	0.0	0.0	0.0	0.00200383	0.0	0.0	5e-08	497.41745752	752.626971	776.94059063	13.55974736	-0.04410576	-0.37603754
0.0404	6.23021	4.964e-05	0.0	0.0	0.0	0.00200304	0.0	0.0	5e-08	497.74706784	752.56196328	776.8461286	13.53695184	-0.04401952	-0.37596335
0.0405	6.24361	5.045e-05	0.0	0.0	0.0	0.00200224	0.0	0.0	5e-08	498.07606347	752.49700841	776.75182148	13.51419342	-0.04393186	-0.37588929
0.0406	6.257	5.126e-05	0.0	0.0	0.0	0.00200142	0.0	0.0	5e-08	498.40444557	752.43210787	776.65766903	13.49147205	-0.04384278	-0.37581535
0.0407	6.27038	5.208e-05	0.0	0.0	0.0	0.0020006	0.0	0.0	5e-08	498.73221528	752.36726312	776.56367097	13.46878764	-0.04375229	-0.37574153
0.0408	6.28374	5.292e-05	0.0	0.0	0.0	0.00199976	0.0	0.0	5e-08	499.05937377	752.30247565	776.46982705	13.44614014	-0.04366038	-0.37566783
0.0409	6.2971	5.376e-05	0.0	0.0	0.0	0.00199892	0.0	0.0	5e-08	499.38592216	752.23774692	776.376137	13.42352948	-0.04356705	-0.37559425
0.041	6.31044	5.462e-05	0.0	0.0	0.0	0.00199806	0.0	0.0	5e-08	499.7118616	752.1730784	776.28260056	13.40095558	-0.04347231	-0.3755208
0.0411	6.32377	5.548e-05	0.0	0.0	0.0	0.0019972	0.0	0.0	6e-08	500.03719323	752.10846987	776.18921749	13.37841898	-0.04338289	-0.37544746
0.0412	6.3371	5.636e-05	0.0	0.0	0.0	0.00199632	0.0	0.0	6e-08	500.3619182	752.04391588	776.09598754	13.3559186	-0.04328743	-0.37537424
0.0413	6.35041	5.725e-05	0.0	0.0	0.0	0.00199543	0.0	0.0	6e-08	500.68603763	751.9794235	776.00291044	13.3334548	-0.04319086	-0.37530115
0.0414	6.3637	5.815e-05	0.0	0.0	0.0	0.00199453	0.0	0.0	6e-08	501.00955264	751.91499378	775.90998593	13.31102753	-0.0430932	-0.37522817
0.0415	6.37699	5.906e-05	0.0	0.0	0.0	0.00199362	0.0	0.0	6e-08	501.33246437	751.85062774	775.81721375	13.28863672	-0.04299447	-0.37515531
0.0416	6.39027	5.998e-05	0.0	0.0	0.0	0.0019927	0.0	0.0	6e-08	501.65477394	751.78632638	775.72459365	13.2662823	-0.04289469	-0.37508257
0.0417	6.40353	6.091e-05	0.0	0.0	0.0	0.00199176	0.0	0.0	6e-08	501.97648246	751.7220907	775.63212537	13.2439642	-0.04279386	-0.37500996
0.0418	6.41679	6.185e-05	0.0	0.0	0.0	0.00199082	0.0	0.0	6e-08	502.29759106	751.65792163	775.53980866	13.22168236	-0.04269202	-0.37493746
0.0419	6.43003	6.281e-05	0.0	0.0	0.0	0.00198986	0.0	0.0	6e-08	502.61810085	751.59382013	775.44764325	13.19943672	-0.04258918	-0.37486508
0.042	6.44326	6.377e-05	0.0	0.0	0.0	0.0019889	0.0	0.0	6e-08	502.93801294	751.5297871	775.35562891	13.1772272	-0.04248534	-0.37479281
0.0421	6.45648	6.475e-05	0.0	0.0	0.0	0.00198792	0.0	0.0	6e-08	503.25732844	751.46582345	775.26376537	13.15505374	-0.04238053	-0.37472067
0.0422	6.46969	6.574e-05	0.0	0.0	0.0	0.00198693	0.0	0.0	7e-08	503.57604845	751.40193005	775.17205239	13.13291628	-0.04227476	-0.37464865
0.0423	6.48288	6.674e-05	0.0	0.0	0.0	0.00198592	0.0	0.0	7e-08	503.89417409	751.33810778	775.0804897	13.11081475	-0.04216804	-0.37457674
0.0424	6.49607	6.776e-05	0.0	0.0	0.0	0.00198491	0.0	0.0	7e-08	504.21170644	751.27435746	774.98907707	13.08874908	-0.04206039	-0.37450495
0.0425	6.50924	6.879e-05	0.0	0.0	0.0	0.00198388	0.0	0.0	7e-08	504.52864661	751.21067874	774.89781424	13.06671937	-0.04195421	-0.37443328
0.0426	6.5224	6.982e-05	0.0	0.0	0.0	0.00198284	0.0	0.0	7e-08	504.84499569	751.14707119	774.80670097	13.04472529	-0.04184546	-0.37436172
0.0427	6.53555	7.087e-05	0.0	0.0	0.0	0.00198179	0.0	0.0	7e-08	505.16075478	751.08353702	774.715737	13.02276687	-0.04173592	-0.37429029
0.0428	6.54869	7.194e-05	0.0	0.0	0.0	0.00198073	0.0	0.0	7e-08	505.47592496	751.02007684	774.62492208	13.00084407	-0.04162561	-0.37421897
0.0429	6.56182	7.301e-05	0.0	0.0	0.0	0.00197965	0.0	0.0	7e-08	505.79050733	750.95669128	774.53425597	12.97895681	-0.04151454	-0.37414776
0.043	6.57493	7.41e-05	0.0	0.0	0.0	0.00197856	0.0	0.0	7e-08	506.10450295	750.89338092	774.44373842	12.95710503	-0.04140274	-0.37407668
0.0431	6.58804	7.52e-05	0.0	0.0	0.0	0.00197746	0.0	0.0	8e-08	506.41791292	750.83014632	774.35336919	12.93528867	-0.04129023	-0.37400571
0.0432	6.60113	7.631e-05	0.0	0.0	0.0	0.00197635	0.0	0.0	8e-08	506.73073831	750.76698803	774.26314801	12.91350766	-0.04117702	-0.37393485
0.0433	6.61421	7.744e-05	0.0	0.0	0.0	0.00197522	0.0	0.0	8e-08	507.0429802	750.70390657	774.17307466	12.89176193	-0.04106314	-0.37386411
0.0434	6.62728	7.858e-05	0.0	0.0	0.0	0.00197408	0.0	0.0	8e-08	507.35463966	750.64090242	774.08314888	12.87005143	-0.04094859	-0.37379349
0.0435	6.64034	7.973e-05	0.0	0.0	0.0	0.00197293	0.0	0.0	8e-08	507.66571776	750.57797607	773.99337043	12.84837608	-0.0408334	-0.37372299
0.0436	6.65338	8.089e-05	0.0	0.0	0.0	0.00197176	0.0	0.0	8e-08	507.97621556	750.51512796	773.90373907	12.82673583	-0.04071758	-0.3736526
0.0437	6.66642	8.207e-05	0.0	0.0	0.0	0.00197058	0.0	0.0	8e-08	508.28613414	750.45235853	773.81425454	12.8051306	-0.04060116	-0.37358232
0.0438	6.67944	8.326e-05	0.0	0.0	0.0	0.00196939	0.0	0.0	8e-08	508.59547455	750.38966818	773.72491662	12.78356034	-0.04048414	-0.37351216
0.0439	6.69245	8.446e-05	0.0	0.0	0.0	0.00196818	0.0	0.0	8e-08	508.90423785	750.32705837	773.63572504	12.76202477	-0.04036515	-0.37344212
0.044	6.70545	8.568e-05	0.0	0.0	0.0	0.00196697	0.0	0.0	9e-08	509.21242511	750.2645295	773.54667958	12.74052419	-0.04024658	-0.37337219
0.0441	6.71844	8.691e-05	0.0	0.0	0.0	0.00196573	0.0	0.0	9e-08	509.52003736	750.20208143	773.45777999	12.71905837	-0.0401274	-0.37330237
0.0442	6.73142	8.816e-05	0.0	0.0	0.0	0.00196449	0.0	0.0	9e-08	509.82707568	750.13971458	773.36902602	12.69762724	-0.04000763	-0.37323267
0.0443	6.74438	8.942e-05	0.0	0.0	0.0	0.00196323	0.0	0.0	9e-08	510.13354109	750.07742934	773.28041745	12.67623076	-0.03988728	-0.37316308
0.0444	6.75733	9.069e-05	0.0	0.0	0.0	0.00196195	0.0	0.0	9e-08	510.43943466	750.01522612	773.19195402	12.65486884	-0.03976635	-0.37309361
0.0445	6.77027	9.197e-05	0.0	0.0	0.0	0.00196067	0.0	0.0	9e-08	510.74475742	749.95310529	773.1036355	12.63354143	-0.03964485	-0.37302425
0.0446	6.7832	9.327e-05	0.0	0.0	0.0	0.00195937	0.0	0.0	9e-08	511.04951042	749.89106724	773.01546165	12.61224847	-0.0395228	-0.372955
0.0447	6.79612	9.459e-05	0.0	0.0	0.0	0.00195805	0.0	0.0	9e-08	511.35369469	749.82911231	772.92743223	12.59098988	-0.0394002	-0.37288587
0.0448	6.80903	9.592e-05	0.0	0.0	0.0	0.00195672	0.0	0.0	1e-07	511.65731127	749.76724087	772.839547	12.5697656	-0.03927707	-0.37281685
0.0449	6.82192	9.726e-05	0.0	0.0	0.0	0.00195538	0.0	0.0	1e-07	511.96036119	749.70545327	772.75180573	12.54857557	-0.0391534	-0.37274794
0.045	6.8348	9.861e-05	0.0	0.0	0.0	0.00195402	0.0	0.0	1e-07	512.26284549	749.64374983	772.66420817	12.52741973	-0.0390292	-0.37267915
0.0451	6.84767	9.999e-05	0.0	0.0	0.0	0.00195265	0.0	0.0	1e-07	512.56476519	749.58213089	772.57675409	12.50629801	-0.03890449	-0.37261047
0.0452	6.86053	0.00010137	0.0	0.0	0.0	0.00195126	0.0	0.0	1e-07	512.86612132	749.52059677	772.48944326	12.48521035	-0.03877926	-0.3725419
0.0453	6.87338	0.00010277	0.0	0.0	0.0	0.00194986	0.0	0.0	1e-07	513.16691491	749.45914807	772.40227544	12.46415656	-0.03865324	-0.37247345
0.0454	6.88621	0.00010419	0.0	0.0	0.0	0.00194844	0.0	0.0	1e-07	513.46714697	749.39778497	772.31525038	12.44313678	-0.03852692	-0.3724051
0.0455	6.89904	0.00010561	0.0	0.0	0.0	0.00194701	0.0	0.0	1.1e-07	513.76681853	749.33650776	772.22836787	12.42215086	-0.0384001	-0.37233687
0.0456	6.91185	0.00010706	0.0	0.0	0.0	0.00194557	0.0	0.0	1.1e-07	514.06593059	749.27531674	772.14162766	12.40119874	-0.03827277	-0.37226875
0.0457	6.92465	0.00010852	0.0	0.0	0.0	0.00194411	0.0	0.0	1.1e-07	514.36448418	749.21421225	772.05502952	12.38028036	-0.03814495	-0.37220074
0.0458	6.93743	0.00010999	0.0	0.0	0.0	0.00194263	0.0	0.0	1.1e-07	514.6624803	749.15319459	771.96857321	12.35939564	-0.03801662	-0.37213284
0.0459	6.95021	0.00011148	0.0	0.0	0.0	0.00194114	0.0	0.0	1.1e-07	514.95991997	749.09226408	771.88225851	12.33854452	-0.0378878	-0.37206506
0.046	6.96297	0.00011298	0.0	0.0	0.0	0.00193963	0.0	0.0	1.1e-07	515.25680419	749.03142104	771.79608518	12.31772694	-0.03775849	-0.37199738
0.0461	6.97572	0.0001145	0.0	0.0	0.0	0.00193811	0.0	0.0	1.1e-07	515.55313397	748.9706658	771.71005298	12.29694284	-0.03762868	-0.37192982
0.0462	6.98846	0.00011604	0.0	0.0	0.0	0.00193658	0.0	0.0	1.2e-07	515.84891031	748.90999865	771.6241617	12.27619215	-0.03749838	-0.37186237
0.0463	7.00119	0.00011759	0.0	0.0	0.0	0.00193503	0.0	0.0	1.2e-07	516.1441342	748.84941994	771.53841108	12.25547481	-0.03736759	-0.37179502
0.0464	7.01391	0.00011915	0.0	0.0	0.0	0.00193346	0.0	0.0	1.2e-07	516.43880665	748.78892997	771.45280092	12.23479076	-0.03723631	-0.37172779
0.0465	7.02661	0.00012074	0.0	0.0	0.0	0.00193188	0.0	0.0	1.2e-07	516.73292866	748.72852909	771.36733096	12.21413992	-0.03710454	-0.37166067
0.0466	7.0393	0.00012233	0.0	0.0	0.0	0.00193028	0.0	0.0	1.2e-07	517.0265012	748.66821753	771.28200099	12.19352232	-0.03697392	-0.37159366
0.0467	7.05198	0.00012395	0.0	0.0	0.0	0.00192866	0.0	0.0	1.2e-07	517.31952529	748.60799321	771.19681079	12.17293776	-0.0368417	-0.37152675
0.0468	7.06465	0.00012557	0.0	0.0	0.0	0.00192703	0.0	0.0	1.3e-07	517.6120019	748.5478582	771.11176012	12.15238623	-0.03670905	-0.37145996
0.0469	7.07731	0.00012722	0.0	0.0	0.0	0.00192539	0.0	0.0	1.3e-07	517.90393203	748.48781272	771.02684874	12.13186767	-0.036576	-0.37139328
0.047	7.08995	0.00012888	0.0	0.0	0.0	0.00192373	0.0	0.0	1.3e-07	518.19531665	748.427857	770.94207644	12.11138201	-0.03644253	-0.3713267
0.0471	7.10258	0.00013055	0.0	0.0	0.0	0.00192205	0.0	0.0	1.3e-07	518.48615674	748.36799128	770.85744299	12.0909292	-0.03630867	-0.37126024
0.0472	7.1152	0.00013225	0.0	0.0	0.0	0.00192035	0.0	0.0	1.3e-07	518.7764533	748.30821578	770.77294815	12.07050917	-0.0361744	-0.37119388
0.0473	7.12781	0.00013396	0.0	0.0	0.0	0.00191864	0.0	0.0	1.3e-07	519.06620729	748.24853071	770.68859171	12.05012186	-0.03603974	-0.37112763
0.0474	7.1404	0.00013568	0.0	0.0	0.0	0.00191692	0.0	0.0	1.4e-07	519.35541969	748.18893631	770.60437344	12.0297672	-0.03590468	-0.37106149
0.0475	7.15299	0.00013742	0.0	0.0	0.0	0.00191517	0.0	0.0	1.4e-07	519.64409148	748.1294328	770.5202931	12.00944513	-0.03576923	-0.37099546
0.0476	7.16556	0.00013918	0.0	0.0	0.0	0.00191341	0.0	0.0	1.4e-07	519.93222362	748.0700204	770.43635049	11.98915558	-0.03563339	-0.37092954
0.0477	7.17812	0.00014095	0.0	0.0	0.0	0.00191164	0.0	0.0	1.4e-07	520.21981708	748.01069933	770.35254536	11.9688985	-0.03549716	-0.37086372
0.0478	7.19066	0.00014274	0.0	0.0	0.0	0.00190984	0.0	0.0	1.4e-07	520.50687284	747.95146981	770.26887751	11.94867383	-0.03536055	-0.37079802
0.0479	7.2032	0.00014455	0.0	0.0	0.0	0.00190804	0.0	0.0	1.4e-07	520.79339185	747.89233207	770.18534669	11.92848149	-0.03522355	-0.37073242
0.048	7.21572	0.00014638	0.0	0.0	0.0	0.00190621	0.0	0.0	1.5e-07	521.07937509	747.83328579	770.10195271	11.9083215	-0.03508789	-0.37066692
0.0481	7.22823	0.00014822	0.0	0.0	0.0	0.00190437	0.0	0.0	1.5e-07	521.36482351	747.77432958	770.01869532	11.88819367	-0.03495066	-0.37060154
0.0482	7.24073	0.00015007	0.0	0.0	0.0	0.00190251	0.0	0.0	1.5e-07	521.64973806	747.71546504	769.93557432	11.868098	-0.03481314	-0.37053626
0.0483	7.25322	0.00015195	0.0	0.0	0.0	0.00190063	0.0	0.0	1.5e-07	521.93411972	747.65669228	769.85258948	11.84803442	-0.03467532	-0.37047109
0.0484	7.26569	0.00015384	0.0	0.0	0.0	0.00189874	0.0	0.0	1.5e-07	522.21796942	747.59801142	769.76974058	11.82800286	-0.03453722	-0.37040603
0.0485	7.27815	0.00015575	0.0	0.0	0.0	0.00189683	0.0	0.0	1.6e-07	522.50128813	747.53942255	769.68702739	11.80800328	-0.03439884	-0.37034107
0.0486	7.2906	0.00015768	0.0	0.0	0.0	0.0018949	0.0	0.0	1.6e-07	522.7840768	747.48092577	769.6044497	11.78803559	-0.03426018	-0.37027622
0.0487	7.30304	0.00015962	0.0	0.0	0.0	0.00189295	0.0	0.0	1.6e-07	523.06633637	747.42252117	769.52200729	11.76809976	-0.03412127	-0.37021147
0.0488	7.31546	0.00016158	0.0	0.0	0.0	0.00189099	0.0	0.0	1.6e-07	523.34806779	747.36420885	769.43969993	11.7481957	-0.03398209	-0.37014684
0.0489	7.32787	0.00016356	0.0	0.0	0.0	0.00188901	0.0	0.0	1.6e-07	523.62927201	747.30598886	769.35752742	11.72832336	-0.03384266	-0.3700823
0.049	7.34027	0.00016555	0.0	0.0	0.0	0.00188701	0.0	0.0	1.7e-07	523.90994997	747.2478613	769.27548953	11.70848267	-0.03370299	-0.37001787
0.0491	7.35266	0.00016756	0.0	0.0	0.0	0.001885	0.0	0.0	1.7e-07	524.19010261	747.18982622	769.19358604	11.68867358	-0.03356308	-0.36995355
0.0492	7.36504	0.00016959	0.0	0.0	0.0	0.00188297	0.0	0.0	1.7e-07	524.46973087	747.13188369	769.11181674	11.66889602	-0.03342294	-0.36988934
0.0493	7.3774	0.00017164	0.0	0.0	0.0	0.00188092	0.0	0.0	1.7e-07	524.74883569	747.07403376	769.03018141	11.64914994	-0.03328258	-0.36982523
0.0494	7.38975	0.00017371	0.0	0.0	0.0	0.00187885	0.0	0.0	1.7e-07	525.027418	747.01627705	768.94867983	11.62943506	-0.03314094	-0.36976122
0.0495	7.40209	0.00017579	0.0	0.0	0.0	0.00187676	0.0	0.0	1.8e-07	525.30547873	746.958614	768.86731179	11.60975167	-0.03299982	-0.36969732
0.0496	7.41441	0.00017789	0.0	0.0	0.0	0.00187466	0.0	0.0	1.8e-07	525.58301882	746.90104411	768.78607707	11.59009955	-0.03285846	-0.36963352
0.0497	7.42673	0.00018001	0.0	0.0	0.0	0.00187254	0.0	0.0	1.8e-07	525.86003919	746.8435675	768.70497545	11.57047865	-0.03271685	-0.36956983
0.0498	7.43903	0.00018215	0.0	0.0	0.0	0.0018704	0.0	0.0	1.8e-07	526.13654079	746.78618424	768.62400673	11.55088891	-0.03257499	-0.36950624
0.0499	7.45131	0.0001843	0.0	0.0	0.0	0.00186825	0.0	0.0	1.8e-07	526.41252452	746.72889444	768.54317069	11.53133025	-0.03243289	-0.36944276
0.05	7.46359	0.00018647	0.0	0.0	0.0	0.00186607	0.0	0.0	1.9e-07	526.68799132	746.67169819	768.46246711	11.51180262	-0.03229055	-0.36937938
0.05009	7.47585	0.00018866	0.0	0.0	0.0	0.00186388	0.0	0.0	1.9e-07	526.96294211	746.61459558	768.38189578	11.49230595	-0.03214797	-0.36931611
0.05019	7.4881	0.00019087	0.0	0.0	0.0	0.00186167	0.0	0.0	1.9e-07	527.2373778	746.55758672	768.30145649	11.47284019	-0.03200516	-0.36925293
0.05029	7.50034	0.0001931	0.0	0.0	0.0	0.00185944	0.0	0.0	1.9e-07	527.51129933	746.50067168	768.22114902	11.45340527	-0.03186211	-0.36918987
0.05039	7.51257	0.00019534	0.0	0.0	0.0	0.00185719	0.0	0.0	2e-07	527.7847076	746.44385058	768.14097317	11.43400113	-0.03171883	-0.3691269
0.05049	7.52478	0.0001976	0.0	0.0	0.0	0.00185493	0.0	0.0	2e-07	528.05760353	746.38712351	768.06092872	11.41462771	-0.03157532	-0.36906404
0.05059	7.53698	0.00019989	0.0	0.0	0.0	0.00185264	0.0	0.0	2e-07	528.32998804	746.33049057	767.98101546	11.39528494	-0.03143158	-0.36900128
0.05069	7.54917	0.00020219	0.0	0.0	0.0	0.00185034	0.0	0.0	2e-07	528.60186203	746.27395186	767.90123318	11.37597277	-0.03128761	-0.36893863
0.05079	7.56135	0.0002045	0.0	0.0	0.0	0.00184802	0.0	0.0	2e-07	528.87322643	746.21750627	767.82158167	11.35669115	-0.03114485	-0.36887607
0.05089	7.57351	0.00020684	0.0	0.0	0.0	0.00184568	0.0	0.0	2.1e-07	529.14408212	746.16115402	767.74206073	11.33743998	-0.03100085	-0.36881362
0.05099	7.58566	0.00020919	0.0	0.0	0.0	0.00184332	0.0	0.0	2.1e-07	529.41443004	746.10489567	767.66267015	11.31821922	-0.03085669	-0.36875127
0.05109	7.5978	0.00021157	0.0	0.0	0.0	0.00184095	0.0	0.0	2.1e-07	529.68427107	746.04873124	767.58340971	11.29902881	-0.03071237	-0.36868903
0.05119	7.60992	0.00021396	0.0	0.0	0.0	0.00183855	0.0	0.0	2.1e-07	529.95360612	745.99266075	767.50427921	11.27986869	-0.0305679	-0.36862688
0.05129	7.62203	0.00021637	0.0	0.0	0.0	0.00183614	0.0	0.0	2.2e-07	530.2224361	745.93668419	767.42527844	11.26073879	-0.03042328	-0.36856484
0.05139	7.63413	0.0002188	0.0	0.0	0.0	0.00183371	0.0	0.0	2.2e-07	530.49076191	745.88080158	767.34640719	11.24163905	-0.03027852	-0.3685029
0.05149	7.64622	0.00022125	0.0	0.0	0.0	0.00183126	0.0	0.0	2.2e-07	530.75858444	745.82501291	767.26766525	11.22256941	-0.03013363	-0.36844106
0.05159	7.65829	0.00022371	0.0	0.0	0.0	0.00182879	0.0	0.0	2.2e-07	531.02590459	745.76931818	767.18905243	11.20352981	-0.02998861	-0.36837933
0.05169	7.67036	0.0002262	0.0	0.0	0.0	0.0018263	0.0	0.0	2.3e-07	531.29272326	745.71371738	767.11056851	11.18452019	-0.02984347	-0.36831769
0.05179	7.6824	0.0002287	0.0	0.0	0.0	0.0018238	0.0	0.0	2.3e-07	531.55904134	745.65821051	767.03221328	11.16554049	-0.02969821	-0.36825615
0.05189	7.69444	0.00023122	0.0	0.0	0.0	0.00182127	0.0	0.0	2.3e-07	531.82485973	745.60279753	766.95398656	11.14659064	-0.02955283	-0.36819472
0.05199	7.70646	0.00023377	0.0	0.0	0.0	0.00181873	0.0	0.0	2.3e-07	532.09017932	745.54747843	766.87588812	11.12767058	-0.02940735	-0.36813339
0.05209	7.71847	0.00023633	0.0	0.0	0.0	0.00181616	0.0	0.0	2.4e-07	532.35500099	745.49225318	766.79791776	11.10878026	-0.02926177	-0.36807215
0.05219	7.73047	0.00023891	0.0	0.0	0.0	0.00181358	0.0	0.0	2.4e-07	532.61932562	745.43712326	766.72007528	11.08991934	-0.02911451	-0.36801102
0.05229	7.74246	0.0002415	0.0	0.0	0.0	0.00181098	0.0	0.0	2.4e-07	532.88315412	745.38208785	766.64236048	11.07108822	-0.02896828	-0.36794999
0.05239	7.75443	0.00024412	1e-08	0.0	0.0	0.00180836	0.0	0.0	2.4e-07	533.14648735	745.3271468	766.56477315	11.05228664	-0.02882191	-0.36788906
0.05249	7.76639	0.00024676	1e-08	0.0	0.0	0.00180572	0.0	0.0	2.5e-07	533.40932621	745.27230014	766.48731309	11.03351454	-0.02867539	-0.36782823
0.05259	7.77833	0.00024941	1e-08	0.0	0.0	0.00180306	0.0	0.0	2.5e-07	533.67167158	745.21754791	766.4099801	11.01477184	-0.02852873	-0.36776749
0.05269	7.79027	0.00025208	1e-08	0.0	0.0	0.00180039	0.0	0.0	2.5e-07	533.93352434	745.16289016	766.33277397	10.9960585	-0.02838191	-0.36770686
0.05279	7.80219	0.00025478	1e-08	0.0	0.0	0.00179769	0.0	0.0	2.6e-07	534.19488537	745.10832694	766.25569451	10.97737445	-0.02823494	-0.36764633
0.05289	7.8141	0.00025749	1e-08	0.0	0.0	0.00179498	0.0	0.0	2.6e-07	534.45575553	745.05385829	766.17874152	10.95871963	-0.02808783	-0.36758589
0.05299	7.82599	0.00026022	1e-08	0.0	0.0	0.00179224	0.0	0.0	2.6e-07	534.71613572	744.99948428	766.10191479	10.94009397	-0.02794057	-0.36752556
0.05309	7.83787	0.00026297	1e-08	0.0	0.0	0.00178949	0.0	0.0	2.6e-07	534.97602681	744.94520494	766.02521413	10.92149741	-0.02779316	-0.36746532
0.05319	7.84974	0.00026574	1e-08	0.0	0.0	0.00178672	0.0	0.0	2.7e-07	535.23542966	744.89102036	765.94863933	10.9029299	-0.0276456	-0.36740519
0.05329	7.8616	0.00026853	1e-08	0.0	0.0	0.00178393	0.0	0.0	2.7e-07	535.49434515	744.83693058	765.8721902	10.88439137	-0.02749789	-0.36734515
0.05339	7.87344	0.00027133	1e-08	0.0	0.0	0.00178112	0.0	0.0	2.7e-07	535.75277416	744.78293567	765.79586654	10.86588175	-0.02735003	-0.36728521
0.05349	7.88527	0.00027416	1e-08	0.0	0.0	0.00177829	0.0	0.0	2.7e-07	536.01071754	744.72903554	765.71966814	10.84740102	-0.0272035	-0.36722537
0.05359	7.89709	0.00027701	1e-08	0.0	0.0	0.00177544	0.0	0.0	2.8e-07	536.26817616	744.6752282	765.64359483	10.82894906	-0.02705581	-0.36716563
0.05369	7.90889	0.00027987	1e-08	0.0	0.0	0.00177257	1e-08	0.0	2.8e-07	536.52515089	744.62151523	765.56764639	10.81052584	-0.02690803	-0.36710598
0.05379	7.92068	0.00028275	1e-08	0.0	0.0	0.00176968	1e-08	0.0	2.8e-07	536.7816426	744.56789661	765.49182264	10.79213129	-0.02676018	-0.36704643
0.05389	7.93246	0.00028566	1e-08	0.0	0.0	0.00176678	1e-08	0.0	2.9e-07	537.03765214	744.51437232	765.41612336	10.77376535	-0.02661225	-0.36698698
0.05399	7.94422	0.00028858	1e-08	0.0	0.0	0.00176385	1e-08	0.0	2.9e-07	537.29318039	744.46094233	765.34054838	10.75542795	-0.02646425	-0.36692763
0.05409	7.95597	0.00029152	1e-08	0.0	0.0	0.00176091	1e-08	0.0	2.9e-07	537.5482282	744.4076066	765.26509749	10.73711905	-0.02631619	-0.36686838
0.05419	7.96771	0.00029448	1e-08	0.0	0.0	0.00175795	1e-08	0.0	2.9e-07	537.80279643	744.3543651	765.1897705	10.71883856	-0.02616806	-0.36680922
0.05429	7.97944	0.00029746	1e-08	0.0	0.0	0.00175496	1e-08	0.0	3e-07	538.05688593	744.30121778	765.11456722	10.70058644	-0.02601988	-0.36675016
0.05439	7.99115	0.00030046	1e-08	0.0	0.0	0.00175196	1e-08	0.0	3e-07	538.31049757	744.2481646	765.03948744	10.68236262	-0.02587165	-0.3666912
0.05449	8.00285	0.00030347	1e-08	0.0	0.0	0.00174894	1e-08	0.0	3e-07	538.56363221	744.19520551	764.96453098	10.66416705	-0.02572337	-0.36663233
0.05459	8.01453	0.00030651	1e-08	0.0	0.0	0.0017459	1e-08	0.0	3.1e-07	538.81629068	744.14234045	764.88969765	10.64599964	-0.02557504	-0.36657356
0.05469	8.02621	0.00030956	1e-08	0.0	0.0	0.00174284	1e-08	0.0	3.1e-07	539.06847386	744.08956937	764.81498725	10.62786036	-0.02542668	-0.36651489
0.05479	8.03786	0.00031264	1e-08	0.0	0.0	0.00173977	1e-08	0.0	3.1e-07	539.32018258	744.03689221	764.74039959	10.60974913	-0.02527828	-0.36645632
0.05489	8.04951	0.00031573	1e-08	0.0	0.0	0.00173667	1e-08	0.0	3.2e-07	539.5714177	743.98430935	764.66593447	10.59166566	-0.02512848	-0.36639784
0.05499	8.06114	0.00031884	1e-08	0.0	0.0	0.00173355	1e-08	0.0	3.2e-07	539.82218005	743.93182177	764.59159171	10.57361029	-0.0249796	-0.36633945
0.05509	8.07276	0.00032197	1e-08	0.0	0.0	0.00173042	1e-08	0.0	3.2e-07	540.0724705	743.87942846	764.51737111	10.55558277	-0.02483064	-0.36628116
0.05519	8.08437	0.00032512	1e-08	0.0	0.0	0.00172727	1e-08	0.0	3.3e-07	540.32228988	743.82712942	764.44327248	10.53758305	-0.02468159	-0.36622297
0.05529	8.09596	0.00032829	1e-08	0.0	0.0	0.00172409	1e-08	0.0	3.3e-07	540.57163904	743.77492466	764.36929563	10.51961106	-0.02453245	-0.36616488
0.05539	8.10754	0.00033148	1e-08	0.0	0.0	0.0017209	1e-08	0.0	3.3e-07	540.82051883	743.72281419	764.29544038	10.50166675	-0.02438324	-0.36610687
0.05549	8.11911	0.00033469	1e-08	0.0	0.0	0.00171769	1e-08	0.0	3.4e-07	541.06893009	743.67079801	764.22170653	10.48375004	-0.02423393	-0.36604897
0.05559	8.13066	0.00033791	1e-08	0.0	0.0	0.00171446	1e-08	0.0	3.4e-07	541.31687365	743.61887614	764.1480939	10.46586088	-0.02408454	-0.36599116
0.05569	8.1422	0.00034116	1e-08	0.0	0.0	0.00171121	1e-08	0.0	3.4e-07	541.56435036	743.56704858	764.07460229	10.44799921	-0.02393506	-0.36593344
0.05579	8.15373	0.00034442	1e-08	0.0	0.0	0.00170794	1e-08	0.0	3.4e-07	541.81136106	743.51531536	764.00123152	10.43016495	-0.02378549	-0.36587582
0.05589	8.16524	0.00034771	1e-08	0.0	0.0	0.00170466	1e-08	0.0	3.5e-07	542.05790659	743.46367649	763.9279814	10.41235806	-0.02363583	-0.3658183
0.05599	8.17674	0.00035101	1e-08	0.0	0.0	0.00170135	1e-08	0.0	3.5e-07	542.30398777	743.41213199	763.85485175	10.39457846	-0.02348607	-0.36576087
0.05609	8.18822	0.00035433	1e-08	0.0	0.0	0.00169803	1e-08	0.0	3.5e-07	542.54960545	743.3606819	763.78184237	10.3768261	-0.02333623	-0.36570353
0.05619	8.1997	0.00035766	1e-08	0.0	0.0	0.00169469	1e-08	0.0	3.6e-07	542.79476046	743.30932622	763.70895308	10.35910091	-0.02318628	-0.36564629
0.05629	8.21115	0.00036102	1e-08	0.0	0.0	0.00169133	1e-08	0.0	3.6e-07	543.03945363	743.25806401	763.6361837	10.34140285	-0.02303778	-0.36558914
0.05639	8.2226	0.0003644	1e-08	0.0	0.0	0.00168795	1e-08	0.0	3.6e-07	543.28368578	743.20689481	763.56353405	10.32373182	-0.02288811	-0.36553208
0.05649	8.23403	0.00036779	1e-08	0.0	0.0	0.00168455	1e-08	0.0	3.7e-07	543.52745775	743.15581944	763.49100393	10.30608777	-0.0227384	-0.36547512
0.05659	8.24545	0.0003712	1e-08	0.0	0.0	0.00168113	1e-08	0.0	3.7e-07	543.77077037	743.10483784	763.41859317	10.28847065	-0.02258866	-0.36541826
0.05669	8.25685	0.00037464	1e-08	0.0	0.0	0.0016777	1e-08	0.0	3.8e-07	544.01362446	743.05394994	763.34630157	10.27088038	-0.02243889	-0.36536148
0.05679	8.26825	0.00037809	1e-08	0.0	0.0	0.00167424	1e-08	0.0	3.8e-07	544.25602086	743.00315568	763.27412896	10.25331692	-0.0222891	-0.36530481
0.05689	8.27962	0.00038155	1e-08	0.0	0.0	0.00167077	1e-08	0.0	3.8e-07	544.49796038	742.95245498	763.20207515	10.23578018	-0.02213928	-0.36524822
0.05699	8.29099	0.00038504	2e-08	0.0	0.0	0.00166728	1e-08	0.0	3.9e-07	544.73944386	742.90184778	763.13013996	10.21827012	-0.02198945	-0.36519173
0.05709	8.30234	0.00038854	2e-08	0.0	0.0	0.00166377	1e-08	0.0	3.9e-07	544.9804721	742.85133399	763.05832321	10.20078667	-0.02183961	-0.36513533
0.05719	8.31367	0.00039207	2e-08	0.0	0.0	0.00166024	1e-08	0.0	3.9e-07	545.22104595	742.80091352	762.98662472	10.18332976	-0.02168976	-0.36507902
0.05729	8.325	0.00039561	2e-08	0.0	0.0	0.0016567	1e-08	0.0	4e-07	545.46116621	742.75058629	762.9150443	10.16589934	-0.02153989	-0.3650228
0.05739	8.33631	0.00039917	2e-08	0.0	0.0	0.00165314	1e-08	0.0	4e-07	545.70083371	742.7003522	762.84358177	10.14849534	-0.02139003	-0.36496668
0.05749	8.3476	0.00040274	2e-08	0.0	0.0	0.00164955	1e-08	0.0	4e-07	545.94004927	742.65021116	762.77223696	10.1311177	-0.02124016	-0.36491065
0.05759	8.35888	0.00040634	2e-08	0.0	0.0	0.00164596	1e-08	0.0	4.1e-07	546.17881369	742.60016305	762.70100968	10.11376635	-0.0210903	-0.36485472
0.05769	8.37015	0.00040995	2e-08	0.0	0.0	0.00164234	1e-08	0.0	4.1e-07	546.41712779	742.55020831	762.62989975	10.09644105	-0.02093974	-0.36479887
0.05779	8.38141	0.00041358	2e-08	0.0	0.0	0.0016387	1e-08	0.0	4.1e-07	546.65499238	742.50034671	762.558907	10.07914205	-0.02078968	-0.36474312
0.05789	8.39265	0.00041723	2e-08	0.0	0.0	0.00163505	2e-08	0.0	4.2e-07	546.89240828	742.45057796	762.48803125	10.06186916	-0.02063961	-0.36468746
0.05799	8.40387	0.0004209	2e-08	0.0	0.0	0.00163138	2e-08	0.0	4.2e-07	547.12937631	742.40090199	762.41727231	10.04462229	-0.02048953	-0.36463189
0.05809	8.41509	0.00042458	2e-08	0.0	0.0	0.00162769	2e-08	0.0	4.3e-07	547.36589726	742.35131871	762.34663001	10.02740141	-0.02033943	-0.36457641
0.05819	8.42629	0.00042828	2e-08	0.0	0.0	0.00162399	2e-08	0.0	4.3e-07	547.60197196	742.30182801	762.27610418	10.01020643	-0.02018932	-0.36452102
0.05829	8.43747	0.000432	2e-08	0.0	0.0	0.00162026	2e-08	0.0	4.3e-07	547.83760122	742.25242981	762.20569463	9.99303729	-0.0200392	-0.36446573
0.05839	8.44864	0.00043574	2e-08	0.0	0.0	0.00161652	2e-08	0.0	4.4e-07	548.07278583	742.20312401	762.1354012	9.97589394	-0.01988907	-0.36441052
0.05849	8.4598	0.00043949	2e-08	0.0	0.0	0.00161276	2e-08	0.0	4.4e-07	548.3075266	742.15391049	762.06522369	9.95877631	-0.01973893	-0.36435541
0.05859	8.47095	0.00044326	2e-08	0.0	0.0	0.00160899	2e-08	0.0	4.4e-07	548.54182435	742.10478918	761.99516195	9.94168433	-0.01958878	-0.36430039
0.05869	8.48208	0.00044705	2e-08	0.0	0.0	0.0016052	2e-08	0.0	4.5e-07	548.77567987	742.05575994	761.92521579	9.92461795	-0.01943863	-0.36424546
0.05879	8.49319	0.00045085	2e-08	0.0	0.0	0.00160139	2e-08	0.0	4.5e-07	549.00909397	742.00682268	761.85538504	9.90757709	-0.01928847	-0.36419062
0.05889	8.50429	0.00045467	2e-08	0.0	0.0	0.00159756	2e-08	0.0	4.6e-07	549.24206745	741.95797728	761.78566952	9.8905617	-0.0191383	-0.36413587
0.05899	8.51538	0.00045851	2e-08	0.0	0.0	0.00159372	2e-08	0.0	4.6e-07	549.47460111	741.90922363	761.71606907	9.87357169	-0.01898809	-0.36408121
0.05909	8.52646	0.00046237	2e-08	0.0	0.0	0.00158986	2e-08	0.0	4.6e-07	549.70669573	741.86056208	761.6465835	9.85660688	-0.01883747	-0.36402664
0.05919	8.53752	0.00046624	2e-08	0.0	0.0	0.00158598	2e-08	0.0	4.7e-07	549.93835212	741.81199224	761.57721264	9.83966745	-0.01868715	-0.36397216
0.05929	8.54856	0.00047013	2e-08	0.0	0.0	0.00158208	2e-08	0.0	4.7e-07	550.16957108	741.76351397	761.50795633	9.82275322	-0.01853682	-0.36391777
0.05939	8.55959	0.00047404	2e-08	0.0	0.0	0.00157817	2e-08	0.0	4.7e-07	550.4003534	741.71512716	761.43881438	9.80586413	-0.01838646	-0.36386347
0.05949	8.57061	0.00047796	3e-08	0.0	0.0	0.00157425	2e-08	0.0	4.8e-07	550.63069988	741.66683172	761.36978664	9.78900011	-0.01823609	-0.36380926
0.05959	8.58162	0.0004819	3e-08	0.0	0.0	0.0015703	2e-08	0.0	4.8e-07	550.86061131	741.61862753	761.30087292	9.77216111	-0.01808568	-0.36375514
0.05969	8.59261	0.00048585	3e-08	0.0	0.0	0.00156634	2e-08	0.0	4.9e-07	551.09008849	741.5705145	761.23207306	9.75534704	-0.01793526	-0.36370111
0.05979	8.60358	0.00048982	3e-08	0.0	0.0	0.00156237	2e-08	0.0	4.9e-07	551.3191322	741.52249251	761.16338688	9.73855786	-0.01778481	-0.36364717
0.05989	8.61454	0.00049381	3e-08	0.0	0.0	0.00155838	2e-08	0.0	4.9e-07	551.54774324	741.47456147	761.09481422	9.72179349	-0.01763433	-0.36359332
0.05999	8.62549	0.00049781	3e-08	0.0	0.0	0.00155437	3e-08	0.0	5e-07	551.77592239	741.42672126	761.02635491	9.70505388	-0.01748382	-0.36353955
0.06009	8.63642	0.00050183	3e-08	0.0	0.0	0.00155035	3e-08	0.0	5e-07	552.00367044	741.37897178	760.95800877	9.68833895	-0.01733329	-0.36348588
0.06019	8.64734	0.00050586	3e-08	0.0	0.0	0.00154631	3e-08	0.0	5.1e-07	552.23098817	741.33131292	760.88977564	9.67164864	-0.01718272	-0.36343229
0.06029	8.65825	0.00050991	3e-08	0.0	0.0	0.00154225	3e-08	0.0	5.1e-07	552.45787638	741.28374457	760.82165536	9.65498289	-0.01703212	-0.3633788
0.06039	8.66914	0.00051398	3e-08	0.0	0.0	0.00153818	3e-08	0.0	5.1e-07	552.68433584	741.23626657	760.75364774	9.63834154	-0.01688171	-0.36332539
0.06049	8.68001	0.00051806	3e-08	0.0	0.0	0.0015341	3e-08	0.0	5.2e-07	552.91036732	741.18887855	760.68575264	9.62172468	-0.01673111	-0.36327207
0.06059	8.69087	0.00052215	3e-08	0.0	0.0	0.00152999	3e-08	0.0	5.2e-07	553.13597161	741.1415806	760.61796987	9.60513217	-0.01658049	-0.36321883
0.06069	8.70172	0.00052626	3e-08	0.0	0.0	0.00152588	3e-08	0.0	5.3e-07	553.3611495	741.0943726	760.55029928	9.58856396	-0.01642984	-0.36316569
0.06079	8.71255	0.00053039	3e-08	0.0	0.0	0.00152175	3e-08	0.0	5.3e-07	553.58590176	741.04725441	760.48274069	9.57201997	-0.01627916	-0.36311263
0.06089	8.72337	0.00053453	3e-08	0.0	0.0	0.0015176	3e-08	0.0	5.4e-07	553.81022916	741.0002259	760.41529395	9.55550014	-0.01612845	-0.36305967
0.06099	8.73418	0.00053868	3e-08	0.0	0.0	0.00151344	3e-08	0.0	5.4e-07	554.03413249	740.95328695	760.34795888	9.53900441	-0.01597771	-0.36300679
0.06109	8.74497	0.00054285	3e-08	0.0	0.0	0.00150926	3e-08	0.0	5.4e-07	554.25761252	740.90643741	760.28073533	9.52253271	-0.01582694	-0.36295399
0.06119	8.75574	0.00054704	4e-08	0.0	0.0	0.00150507	3e-08	0.0	5.5e-07	554.48067003	740.85967716	760.21362312	9.50608498	-0.01567613	-0.36290129
0.06129	8.7665	0.00055124	4e-08	0.0	0.0	0.00150087	3e-08	0.0	5.5e-07	554.70330578	740.81300605	760.1466221	9.48966114	-0.01552529	-0.36284867
0.06139	8.77725	0.00055545	4e-08	0.0	0.0	0.00149665	3e-08	1e-08	5.6e-07	554.92552055	740.76642394	760.0797321	9.47326113	-0.01537441	-0.36279614
0.06149	8.78798	0.00055968	4e-08	0.0	0.0	0.00149242	4e-08	1e-08	5.6e-07	555.1473151	740.7199307	760.01295296	9.4568849	-0.0152235	-0.36274369
0.06159	8.7987	0.00056392	4e-08	0.0	0.0	0.00148817	4e-08	1e-08	5.6e-07	555.36869021	740.67352619	759.94628451	9.44053236	-0.01507254	-0.36269134
0.06169	8.8094	0.00056817	4e-08	0.0	0.0	0.00148391	4e-08	1e-08	5.7e-07	555.58964665	740.62721025	759.8797266	9.42420345	-0.01492155	-0.36263907
0.06179	8.82009	0.00057244	4e-08	0.0	0.0	0.00147964	4e-08	1e-08	5.7e-07	555.81018517	740.58098264	759.81327906	9.40789802	-0.01477077	-0.36258688
0.06189	8.83077	0.00057672	4e-08	0.0	0.0	0.00147535	4e-08	1e-08	5.8e-07	556.03030652	740.53484306	759.74694173	9.39161616	-0.01461977	-0.36253479
0.06199	8.84143	0.00058102	4e-08	0.0	0.0	0.00147105	4e-08	1e-08	5.8e-07	556.25001149	740.48879151	759.68071446	9.37535773	-0.01446874	-0.36248278
0.06209	8.85207	0.00058533	4e-08	0.0	0.0	0.00146673	4e-08	1e-08	5.9e-07	556.46930083	740.44282782	759.61459708	9.35912266	-0.01431767	-0.36243085
0.06219	8.8627	0.00058965	4e-08	0.0	0.0	0.0014624	4e-08	1e-08	5.9e-07	556.6881753	740.39695182	759.54858943	9.34291089	-0.01416656	-0.36237901
0.06229	8.87332	0.00059399	4e-08	0.0	0.0	0.00145806	4e-08	1e-08	5.9e-07	556.90663567	740.35116335	759.48269135	9.32672236	-0.01401542	-0.36232726
0.06239	8.88392	0.00059833	4e-08	0.0	0.0	0.00145371	4e-08	1e-08	6e-07	557.12468268	740.30546223	759.41690269	9.31055699	-0.01386425	-0.3622756
0.06249	8.8945	0.0006027	5e-08	0.0	0.0	0.00144934	4e-08	1e-08	6e-07	557.34231711	740.25984828	759.35122328	9.29441471	-0.01371303	-0.36222402
0.06259	8.90508	0.00060707	5e-08	0.0	0.0	0.00144496	5e-08	1e-08	6.1e-07	557.5595397	740.21432131	759.28565297	9.27829547	-0.01356177	-0.36217252
0.06269	8.91563	0.00061145	5e-08	0.0	0.0	0.00144057	5e-08	1e-08	6.1e-07	557.7763512	740.16888116	759.2201916	9.26219919	-0.01341048	-0.36212111
0.06279	8.92618	0.00061585	5e-08	0.0	0.0	0.00143616	5e-08	1e-08	6.2e-07	557.99275238	740.12352762	759.15483901	9.24612581	-0.01325914	-0.36206979
0.06289	8.9367	0.00062026	5e-08	0.0	0.0	0.00143175	5e-08	1e-08	6.2e-07	558.20874397	740.07826051	759.08959506	9.23007526	-0.01310776	-0.36201855
0.06299	8.94722	0.00062468	5e-08	0.0	0.0	0.00142732	5e-08	1e-08	6.3e-07	558.42432674	740.03307964	759.02445957	9.21404747	-0.01295633	-0.3619674
0.06309	8.95771	0.00062912	5e-08	0.0	0.0	0.00142288	5e-08	1e-08	6.3e-07	558.63950142	739.9879848	758.9594324	9.19804237	-0.01280487	-0.36191633
0.06319	8.9682	0.00063356	5e-08	0.0	0.0	0.00141843	5e-08	1e-08	6.3e-07	558.85426876	739.94297591	758.89451339	9.18205976	-0.01265326	-0.36186535
0.06329	8.97866	0.00063802	5e-08	0.0	0.0	0.00141396	5e-08	1e-08	6.4e-07	559.06862949	739.8980528	758.82970238	9.16609981	-0.01250167	-0.36181445
0.06339	8.98912	0.00064249	5e-08	0.0	0.0	0.00140949	5e-08	1e-08	6.4e-07	559.28258437	739.85321518	758.76499923	9.15016234	-0.01235003	-0.36176364
0.06349	8.99955	0.00064697	5e-08	0.0	0.0	0.001405	5e-08	1e-08	6.5e-07	559.49613415	739.80846287	758.70040377	9.13424729	-0.01219834	-0.36171291
0.06359	9.00998	0.00065146	6e-08	0.0	0.0	0.0014005	6e-08	1e-08	6.5e-07	559.70927956	739.76379565	758.63591586	9.11835459	-0.01204659	-0.36166226
0.06369	9.02039	0.00065596	6e-08	0.0	0.0	0.00139599	6e-08	1e-08	6.6e-07	559.92202133	739.71921332	758.57153535	9.10248417	-0.01189479	-0.3616117
0.06379	9.03078	0.00066047	6e-08	0.0	0.0	0.00139148	6e-08	1e-08	6.6e-07	560.13436022	739.67471568	758.50726207	9.08663597	-0.01174292	-0.36156123
0.06389	9.04116	0.000665	6e-08	0.0	0.0	0.00138695	6e-08	1e-08	6.7e-07	560.34629695	739.63030251	758.44309588	9.07080991	-0.011591	-0.36151083
0.06399	9.05152	0.00066953	6e-08	0.0	0.0	0.00138241	6e-08	1e-08	6.7e-07	560.55783227	739.5859736	758.37903662	9.05500592	-0.01143901	-0.36146053
0.06409	9.06187	0.00067407	6e-08	0.0	0.0	0.00137786	6e-08	1e-08	6.7e-07	560.76896689	739.54172874	758.31508415	9.03922394	-0.01128696	-0.3614103
0.06419	9.0722	0.00067863	6e-08	0.0	0.0	0.0013733	6e-08	1e-08	6.8e-07	560.97970157	739.49756771	758.25123832	9.0234639	-0.01113484	-0.36136016
0.06429	9.08252	0.00068319	6e-08	0.0	0.0	0.00136873	6e-08	1e-08	6.8e-07	561.19003702	739.45349028	758.18749896	9.00772572	-0.01098266	-0.36131011
0.06439	9.09282	0.00068776	6e-08	0.0	0.0	0.00136415	7e-08	1e-08	6.9e-07	561.39997397	739.40949623	758.12386595	8.99200935	-0.01083041	-0.36126013
0.06449	9.10311	0.00069234	6e-08	0.0	0.0	0.00135956	7e-08	1e-08	6.9e-07	561.60951317	739.36558534	758.06033912	8.9763147	-0.01067809	-0.36121024
0.06459	9.11338	0.00069693	7e-08	0.0	0.0	0.00135496	7e-08	1e-08	7e-07	561.8186553	739.3217577	757.99691833	8.96064154	-0.01052545	-0.36116044
0.06469	9.12364	0.00070154	7e-08	0.0	0.0	0.00135035	7e-08	1e-08	7e-07	562.0274011	739.27801298	757.93360342	8.9449901	-0.01037291	-0.36111071
0.06479	9.13388	0.00070614	7e-08	0.0	0.0	0.00134573	7e-08	1e-08	7.1e-07	562.23575131	739.23435087	757.87039426	8.92936017	-0.01022028	-0.36106107
0.06489	9.14411	0.00071076	7e-08	0.0	0.0	0.00134111	7e-08	1e-08	7.1e-07	562.44370663	739.19077116	757.80729069	8.91375169	-0.01006756	-0.36101152
0.06499	9.15432	0.00071539	7e-08	0.0	0.0	0.00133647	7e-08	1e-08	7.2e-07	562.65126779	739.14727362	757.74429256	8.89816459	-0.00991475	-0.36096204
0.06509	9.16452	0.00072003	7e-08	0.0	0.0	0.00133183	8e-08	1e-08	7.2e-07	562.85843551	739.10385805	757.68139974	8.88259878	-0.00976184	-0.36091265
0.06519	9.1747	0.00072467	7e-08	0.0	0.0	0.00132718	8e-08	1e-08	7.3e-07	563.0652105	739.06052421	757.61861207	8.86705422	-0.00960883	-0.36086334
0.06529	9.18487	0.00072932	7e-08	0.0	0.0	0.00132252	8e-08	1e-08	7.3e-07	563.27159348	739.0172719	757.5559294	8.85153081	-0.00945573	-0.36081411
0.06539	9.19502	0.00073398	8e-08	0.0	0.0	0.00131785	8e-08	1e-08	7.3e-07	563.47758515	738.97410088	757.49335161	8.8360285	-0.00930251	-0.36076497
0.06549	9.20515	0.00073865	8e-08	0.0	0.0	0.00131317	8e-08	1e-08	7.4e-07	563.68318623	738.93101093	757.43087853	8.82054721	-0.00914919	-0.36071591
0.06559	9.21527	0.00074332	8e-08	0.0	0.0	0.00130849	8e-08	1e-08	7.4e-07	563.88839743	738.88800184	757.36851002	8.80508688	-0.00899576	-0.36066693
0.06569	9.22538	0.00074801	8e-08	0.0	0.0	0.0013038	8e-08	1e-08	7.5e-07	564.09321946	738.84507338	757.30624595	8.78964742	-0.00884221	-0.36061803
0.06579	9.23546	0.0007527	8e-08	0.0	0.0	0.0012991	9e-08	1e-08	7.5e-07	564.29765302	738.80222532	757.24408616	8.77422877	-0.00868854	-0.36056921
0.06589	9.24554	0.00075739	8e-08	0.0	0.0	0.0012944	9e-08	1e-08	7.6e-07	564.50169881	738.75945743	757.18203052	8.75883077	-0.00853486	-0.36052048
0.06599	9.2556	0.0007621	8e-08	0.0	0.0	0.00128969	9e-08	1e-08	7.6e-07	564.70535752	738.71676944	757.12007889	8.74345342	-0.00838107	-0.36047183
0.06609	9.26564	0.00076681	8e-08	0.0	0.0	0.00128497	9e-08	1e-08	7.7e-07	564.90862986	738.67416116	757.05823111	8.72809672	-0.0082271	-0.36042326
0.06619	9.27566	0.00077152	9e-08	0.0	0.0	0.00128025	9e-08	1e-08	7.7e-07	565.11151654	738.63163234	756.99648706	8.71276053	-0.008073	-0.36037477
0.06629	9.28568	0.00077624	9e-08	0.0	0.0	0.00127552	1e-07	1e-08	7.8e-07	565.31401824	738.58918278	756.93484659	8.69744479	-0.00791877	-0.36032636
0.06639	9.29567	0.00078097	9e-08	0.0	0.0	0.00127078	1e-07	1e-08	7.8e-07	565.51613566	738.54681222	756.87330955	8.68214941	-0.00776441	-0.36027803
0.06649	9.30565	0.00078571	9e-08	0.0	0.0	0.00126604	1e-07	1e-08	7.9e-07	565.71786949	738.50452044	756.81187582	8.66687434	-0.00760993	-0.36022978
0.06659	9.31562	0.00079045	9e-08	0.0	0.0	0.00126129	1e-07	1e-08	7.9e-07	565.91922043	738.4623072	756.75054524	8.65161949	-0.0074553	-0.36018162
0.06669	9.32556	0.00079519	9e-08	0.0	0.0	0.00125653	1e-07	2e-08	8e-07	566.12018916	738.42017228	756.68931769	8.6363848	-0.00730054	-0.36013354
0.06679	9.3355	0.00079994	1e-07	0.0	0.0	0.00125177	1e-07	2e-08	8e-07	566.32077637	738.37811542	756.62819302	8.62117018	-0.00714564	-0.36008553
0.06689	9.34541	0.0008047	1e-07	0.0	0.0	0.00124701	1.1e-07	2e-08	8.1e-07	566.52098275	738.33613641	756.56717109	8.60597558	-0.00699059	-0.36003761
0.06699	9.35532	0.00080946	1e-07	0.0	0.0	0.00124224	1.1e-07	2e-08	8.1e-07	566.72080898	738.29423501	756.50625177	8.5908009	-0.00683539	-0.35998977
0.06709	9.3652	0.00081423	1e-07	0.0	0.0	0.00123747	1.1e-07	2e-08	8.2e-07	566.92025574	738.25241096	756.44543493	8.57564609	-0.00668004	-0.35994201
0.06719	9.37507	0.000819	1e-07	0.0	0.0	0.00123269	1.1e-07	2e-08	8.2e-07	567.11932371	738.21066405	756.38472041	8.56051106	-0.00652454	-0.35989433
0.06729	9.38492	0.00082377	1e-07	0.0	0.0	0.0012279	1.1e-07	2e-08	8.2e-07	567.31801357	738.16899408	756.3241081	8.54539555	-0.00636882	-0.35984672
0.06739	9.39476	0.00082855	1e-07	0.0	0.0	0.00122312	1.2e-07	2e-08	8.3e-07	567.51632597	738.12740107	756.26359784	8.53029981	-0.00621297	-0.3597992
0.06749	9.40459	0.00083333	1.1e-07	0.0	0.0	0.00121833	1.2e-07	2e-08	8.3e-07	567.7142616	738.08588458	756.20318952	8.51522363	-0.00605696	-0.35975176
0.06759	9.41439	0.00083812	1.1e-07	0.0	0.0	0.00121353	1.2e-07	2e-08	8.4e-07	567.91182114	738.04444438	756.14288299	8.50016693	-0.00590078	-0.3597044
0.06769	9.42418	0.00084291	1.1e-07	0.0	0.0	0.00120873	1.2e-07	2e-08	8.4e-07	568.10900525	738.00308026	756.08267811	8.48512964	-0.00574442	-0.35965712
0.06779	9.43396	0.0008477	1.1e-07	0.0	0.0	0.00120393	1.3e-07	2e-08	8.5e-07	568.3058146	737.96179198	756.02257476	8.47011168	-0.00558788	-0.35960992
0.06789	9.44371	0.00085249	1.1e-07	0.0	0.0	0.00119913	1.3e-07	2e-08	8.5e-07	568.50224985	737.92057934	755.96257281	8.45511298	-0.00543116	-0.3595628
0.06799	9.45346	0.00085729	1.1e-07	0.0	0.0	0.00119432	1.3e-07	2e-08	8.6e-07	568.69831167	737.87944212	755.90267211	8.44013346	-0.00527425	-0.35951576
0.06809	9.46318	0.0008621	1.2e-07	0.0	0.0	0.00118951	1.3e-07	2e-08	8.6e-07	568.89400072	737.83838008	755.84287254	8.42517304	-0.00511715	-0.3594688
0.06819	9.47289	0.0008669	1.2e-07	0.0	0.0	0.00118469	1.3e-07	2e-08	8.7e-07	569.08931766	737.79739302	755.78317397	8.41023165	-0.00495985	-0.35942191
0.06829	9.48259	0.00087171	1.2e-07	0.0	0.0	0.00117988	1.4e-07	2e-08	8.7e-07	569.28426313	737.75648072	755.72357626	8.39530921	-0.00480235	-0.35937511
0.06839	9.49227	0.00087651	1.2e-07	0.0	0.0	0.00117506	1.4e-07	2e-08	8.8e-07	569.47883781	737.71564296	755.66407929	8.38040566	-0.00464466	-0.35932838
0.06849	9.50193	0.00088132	1.2e-07	0.0	0.0	0.00117024	1.4e-07	2e-08	8.8e-07	569.67304233	737.67487954	755.60468292	8.3655209	-0.00448675	-0.35928174
0.06859	9.51157	0.00088614	1.3e-07	0.0	0.0	0.00116542	1.4e-07	2e-08	8.9e-07	569.86687736	737.63419023	755.54538702	8.35065487	-0.00432863	-0.35923517
0.06869	9.5212	0.00089095	1.3e-07	0.0	0.0	0.00116059	1.5e-07	2e-08	8.9e-07	570.06034353	737.59357479	755.48619147	8.33580726	-0.00417061	-0.35918868
0.06879	9.53082	0.00089577	1.3e-07	0.0	0.0	0.00115577	1.5e-07	2e-08	9e-07	570.25344148	737.55303293	755.42709614	8.32097838	-0.00401215	-0.35914227
0.06889	9.54041	0.00090058	1.3e-07	0.0	0.0	0.00115094	1.5e-07	2e-08	9e-07	570.44617187	737.51256453	755.3681009	8.30616798	-0.00385348	-0.35909594
0.06899	9.54999	0.0009054	1.3e-07	0.0	0.0	0.00114611	1.6e-07	2e-08	9.1e-07	570.63853533	737.47216936	755.30920562	8.29137599	-0.0036946	-0.35904969
0.06909	9.55956	0.00091022	1.4e-07	0.0	0.0	0.00114129	1.6e-07	2e-08	9.1e-07	570.8305325	737.43184721	755.25041018	8.27660233	-0.0035355	-0.35900352
0.06919	9.56911	0.00091504	1.4e-07	0.0	0.0	0.00113646	1.6e-07	2e-08	9.2e-07	571.02216403	737.39159789	755.19171444	8.26184692	-0.00337618	-0.35895742
0.06929	9.57864	0.00091986	1.4e-07	0.0	0.0	0.00113163	1.6e-07	2e-08	9.2e-07	571.21343053	737.35142118	755.13311829	8.24710969	-0.00321663	-0.3589114
0.06939	9.58815	0.00092467	1.4e-07	0.0	0.0	0.0011268	1.7e-07	2e-08	9.3e-07	571.40433266	737.31131687	755.07462159	8.23239054	-0.00305686	-0.35886546
0.06949	9.59765	0.00092949	1.4e-07	0.0	0.0	0.00112197	1.7e-07	3e-08	9.3e-07	571.59487102	737.27128476	755.01622422	8.21768941	-0.00289686	-0.3588196
0.06959	9.60713	0.00093431	1.5e-07	0.0	0.0	0.00111714	1.7e-07	3e-08	9.4e-07	571.78504626	737.23132466	754.95792607	8.20300622	-0.00273663	-0.35877382
0.06969	9.6166	0.00093913	1.5e-07	0.0	0.0	0.00111231	1.7e-07	3e-08	9.4e-07	571.97485899	737.19143635	754.89972699	8.18834088	-0.00257616	-0.35872811
0.06979	9.62605	0.00094395	1.5e-07	0.0	0.0	0.00110748	1.8e-07	3e-08	9.5e-07	572.16430984	737.15161964	754.84162688	8.17369332	-0.00241545	-0.35868249
0.06989	9.63548	0.00094877	1.5e-07	0.0	0.0	0.00110266	1.8e-07	3e-08	9.5e-07	572.35339943	737.11187434	754.7836256	8.15906346	-0.00225449	-0.35863694
0.06999	9.6449	0.00095358	1.5e-07	0.0	0.0	0.00109783	1.8e-07	3e-08	9.5e-07	572.54212838	737.07220025	754.72572304	8.14445122	-0.00209329	-0.35859146
0.07009	9.6543	0.0009584	1.6e-07	0.0	0.0	0.00109301	1.9e-07	3e-08	9.6e-07	572.73049729	737.03259737	754.66791907	8.12985615	-0.00193178	-0.35854607
0.07019	9.66368	0.00096321	1.6e-07	0.0	0.0	0.00108818	1.9e-07	3e-08	9.6e-07	572.91850678	736.99306556	754.61021358	8.11527879	-0.00177006	-0.35850075
0.07029	9.67305	0.00096802	1.6e-07	0.0	0.0	0.00108336	1.9e-07	3e-08	9.7e-07	573.10615745	736.9536045	754.55260643	8.1007188	-0.00160807	-0.35845551
0.07039	9.68239	0.00097283	1.6e-07	0.0	0.0	0.00107854	2e-07	3e-08	9.7e-07	573.29344993	736.91421403	754.49509752	8.08617608	-0.00144583	-0.35841035
0.07049	9.69173	0.00097764	1.7e-07	0.0	0.0	0.00107372	2e-07	3e-08	9.8e-07	573.4803848	736.87489398	754.43768672	8.07165057	-0.00128332	-0.35836526
0.07059	9.70104	0.00098244	1.7e-07	0.0	0.0	0.0010689	2e-07	3e-08	9.8e-07	573.66696268	736.83564419	754.38037391	8.05714217	-0.00112054	-0.35832025
0.07069	9.71034	0.00098725	1.7e-07	0.0	0.0	0.00106409	2.1e-07	3e-08	9.9e-07	573.85318416	736.79646451	754.32315898	8.0426508	-0.00095748	-0.35827532
0.07079	9.71962	0.00099205	1.7e-07	0.0	0.0	0.00105928	2.1e-07	3e-08	9.9e-07	574.03904985	736.75735477	754.2660418	8.02817639	-0.00079415	-0.35823046
0.07089	9.72889	0.00099684	1.8e-07	0.0	0.0	0.00105447	2.1e-07	3e-08	1e-06	574.22456033	736.71831483	754.20902226	8.01371884	-0.00063053	-0.35818568
0.07099	9.73814	0.00100164	1.8e-07	0.0	0.0	0.00104966	2.2e-07	3e-08	1e-06	574.40971619	736.67934455	754.15210024	7.99927808	-0.00046663	-0.35814098
0.07109	9.74737	0.00100643	1.8e-07	0.0	0.0	0.00104486	2.2e-07	3e-08	1.01e-06	574.59451803	736.64044377	754.09527563	7.98485402	-0.00030244	-0.35809635
0.07119	9.75659	0.00101122	1.8e-07	0.0	0.0	0.00104006	2.2e-07	3e-08	1.01e-06	574.77896644	736.60161236	754.0385483	7.97044658	-0.00013796	-0.3580518
0.07129	9.76578	0.001016	1.9e-07	0.0	0.0	0.00103526	2.3e-07	3e-08	1.02e-06	574.96306198	736.56285019	753.98191815	7.95605568	2.681e-05	-0.35800733
0.07139	9.77496	0.00102078	1.9e-07	0.0	0.0	0.00103047	2.3e-07	3e-08	1.02e-06	575.14680526	736.52415712	753.92538506	7.94168122	0.00019189	-0.35796293
0.07149	9.78413	0.00102556	1.9e-07	0.0	0.0	0.00102568	2.4e-07	4e-08	1.03e-06	575.33019684	736.48553294	753.86894891	7.92732267	0.00035691	-0.35791861
0.07159	9.79327	0.00103033	1.9e-07	0.0	0.0	0.0010209	2.4e-07	4e-08	1.03e-06	575.51323729	736.44697755	753.8126096	7.91298072	0.00052249	-0.35787437
0.07169	9.8024	0.0010351	2e-07	0.0	0.0	0.00101612	2.4e-07	4e-08	1.04e-06	575.6959272	736.40849086	753.75636701	7.89865496	0.00068836	-0.3578302
0.07179	9.81152	0.00103986	2e-07	0.0	0.0	0.00101134	2.5e-07	4e-08	1.04e-06	575.87826713	736.37007277	753.70022102	7.88434529	0.00085454	-0.3577861
0.07189	9.82061	0.00104462	2e-07	0.0	0.0	0.00100657	2.5e-07	4e-08	1.05e-06	576.06025765	736.33172314	753.64417154	7.87005162	0.00102102	-0.35774209
0.07199	9.82969	0.00104938	2e-07	0.0	0.0	0.00100181	2.5e-07	4e-08	1.05e-06	576.24189932	736.29344188	753.58821843	7.85577387	0.0011878	-0.35769815
0.07209	9.83875	0.00105413	2.1e-07	0.0	0.0	0.00099705	2.6e-07	4e-08	1.06e-06	576.42319271	736.25522887	753.5323616	7.84151195	0.00135489	-0.35765428
0.07219	9.84779	0.00105887	2.1e-07	0.0	0.0	0.00099229	2.6e-07	4e-08	1.06e-06	576.60413837	736.21708404	753.47660093	7.82726577	0.00152228	-0.35761049
0.07229	9.85682	0.00106361	2.1e-07	0.0	0.0	0.00098754	2.7e-07	4e-08	1.07e-06	576.78473687	736.17900727	753.42093631	7.81303525	0.00168999	-0.35756677
0.07239	9.86583	0.00106834	2.2e-07	0.0	0.0	0.00098279	2.7e-07	4e-08	1.07e-06	576.96498874	736.14099848	753.36536764	7.7988203	0.00185801	-0.35752313
0.07249	9.87482	0.00107307	2.2e-07	0.0	0.0	0.00097805	2.8e-07	4e-08	1.07e-06	577.14489455	736.10305759	753.30989481	7.78462082	0.00202634	-0.35747957
0.07259	9.88379	0.00107779	2.2e-07	0.0	0.0	0.00097332	2.8e-07	4e-08	1.08e-06	577.32445484	736.06518452	753.25451771	7.77043673	0.002195	-0.35743608
0.07269	9.89275	0.0010825	2.2e-07	0.0	0.0	0.00096859	2.8e-07	4e-08	1.08e-06	577.50367015	736.02737919	753.19923622	7.75626795	0.00236398	-0.35739267
0.07279	9.90169	0.00108721	2.3e-07	0.0	0.0	0.00096387	2.9e-07	4e-08	1.09e-06	577.68254103	735.98964154	753.14405026	7.74211386	0.00253333	-0.35734933
0.07289	9.91061	0.00109191	2.3e-07	0.0	0.0	0.00095916	2.9e-07	4e-08	1.09e-06	577.861068	735.95197187	753.0889597	7.72797524	0.00270297	-0.35730606
0.07299	9.91951	0.00109661	2.3e-07	0.0	0.0	0.00095445	3e-07	4e-08	1.1e-06	578.03925162	735.91436987	753.03396445	7.71385163	0.00287295	-0.35726287
0.07309	9.9284	0.0011013	2.4e-07	0.0	0.0	0.00094975	3e-07	5e-08	1.1e-06	578.2170924	735.8768355	752.9790644	7.69974294	0.00304326	-0.35721976
0.07319	9.93727	0.00110598	2.4e-07	0.0	0.0	0.00094506	3.1e-07	5e-08	1.11e-06	578.39459088	735.83936873	752.92425945	7.68564906	0.0032139	-0.35717672
0.07329	9.94612	0.00111065	2.4e-07	0.0	0.0	0.00094037	3.1e-07	5e-08	1.11e-06	578.57174759	735.80196954	752.86954949	7.67156992	0.00338488	-0.35713375
0.07339	9.95495	0.00111532	2.4e-07	0.0	0.0	0.00093569	3.2e-07	5e-08	1.12e-06	578.74856304	735.76463793	752.81493442	7.65750541	0.0035562	-0.35709086
0.07349	9.96377	0.00111998	2.5e-07	0.0	0.0	0.00093102	3.2e-07	5e-08	1.12e-06	578.92503776	735.72737387	752.76041414	7.64345545	0.00372787	-0.35704805
0.07359	9.97257	0.00112463	2.5e-07	0.0	0.0	0.00092635	3.3e-07	5e-08	1.13e-06	579.10117227	735.69017737	752.70598855	7.62941993	0.00389988	-0.3570053
0.07369	9.98135	0.00112927	2.5e-07	0.0	0.0	0.0009217	3.3e-07	5e-08	1.13e-06	579.27696707	735.65304845	752.65165754	7.61539878	0.00407224	-0.35696264
0.07379	9.99011	0.0011339	2.6e-07	0.0	0.0	0.00091705	3.3e-07	5e-08	1.14e-06	579.45242268	735.6159871	752.59742101	7.60139188	0.00424495	-0.35692004
0.07389	9.99886	0.00113853	2.6e-07	0.0	0.0	0.00091241	3.4e-07	5e-08	1.14e-06	579.62753961	735.57899337	752.54327887	7.58739914	0.00441801	-0.35687752
0.07399	10.00758	0.00114315	2.6e-07	0.0	0.0	0.00090778	3.4e-07	5e-08	1.14e-06	579.80231835	735.54206727	752.48923102	7.57342048	0.00459143	-0.35683508
0.07409	10.01629	0.00114776	2.7e-07	0.0	0.0	0.00090315	3.5e-07	5e-08	1.15e-06	579.97675942	735.50520885	752.43527736	7.55945579	0.0047652	-0.35679271
0.07419	10.02498	0.00115236	2.7e-07	0.0	0.0	0.00089854	3.6e-07	5e-08	1.15e-06	580.1508633	735.46841812	752.38141779	7.54550425	0.00493902	-0.35675041
0.07429	10.03365	0.00115695	2.7e-07	0.0	0.0	0.00089393	3.6e-07	5e-08	1.16e-06	580.32463049	735.43169499	752.32765222	7.53156699	0.00511341	-0.35670818
0.07439	10.04231	0.00116153	2.8e-07	0.0	0.0	0.00088934	3.7e-07	6e-08	1.16e-06	580.49806148	735.39503965	752.27398055	7.51764338	0.00528816	-0.35666603
0.07449	10.05095	0.00116611	2.8e-07	0.0	0.0	0.00088475	3.7e-07	6e-08	1.17e-06	580.67115676	735.35845215	752.22040268	7.50373333	0.00546326	-0.35662396
0.07459	10.05957	0.00117067	2.8e-07	0.0	0.0	0.00088017	3.8e-07	6e-08	1.17e-06	580.84391681	735.32193257	752.16691852	7.48983673	0.00563871	-0.35658196
0.07469	10.06817	0.00117522	2.9e-07	0.0	0.0	0.0008756	3.8e-07	6e-08	1.18e-06	581.01634212	735.28548099	752.11352798	7.47595348	0.00581451	-0.35654003
0.07479	10.07675	0.00117977	2.9e-07	0.0	0.0	0.00087104	3.9e-07	6e-08	1.18e-06	581.18843316	735.24909749	752.06023095	7.46208347	0.00599066	-0.35649817
0.07489	10.08531	0.0011843	3e-07	0.0	0.0	0.0008665	3.9e-07	6e-08	1.19e-06	581.3601904	735.21278217	752.00702736	7.44822662	0.00616717	-0.35645639
0.07499	10.09386	0.00118883	3e-07	0.0	0.0	0.00086196	4e-07	6e-08	1.19e-06	581.53161432	735.17653514	751.9539171	7.43438281	0.00634404	-0.35641468
0.07509	10.10239	0.00119334	3e-07	0.0	0.0	0.00085743	4e-07	6e-08	1.2e-06	581.70270538	735.14035651	751.90090009	7.42055194	0.00652126	-0.35637304
0.07519	10.11089	0.00119784	3.1e-07	0.0	0.0	0.00085291	4.1e-07	6e-08	1.2e-06	581.87346406	735.10424641	751.84797624	7.40673392	0.00669883	-0.35633148
0.07529	10.11939	0.00120234	3.1e-07	0.0	0.0	0.0008484	4.2e-07	6e-08	1.2e-06	582.0438908	735.06820495	751.79514544	7.39292863	0.00687677	-0.35628999
0.07539	10.12786	0.00120682	3.1e-07	0.0	0.0	0.0008439	4.2e-07	6e-08	1.21e-06	582.21398606	735.03223228	751.74240763	7.37913598	0.00705506	-0.35624857
0.07549	10.13631	0.00121129	3.2e-07	0.0	0.0	0.00083942	4.3e-07	6e-08	1.21e-06	582.38375031	734.99632856	751.6897627	7.36535586	0.00723371	-0.35620723
0.07559	10.14475	0.00121575	3.2e-07	0.0	0.0	0.00083494	4.3e-07	7e-08	1.22e-06	582.55318398	734.96049398	751.63721057	7.35158734	0.00741265	-0.35616596
0.07569	10.15316	0.0012202	3.2e-07	0.0	0.0	0.00083048	4.4e-07	7e-08	1.22e-06	582.72228752	734.92472874	751.58475116	7.33783171	0.007592	-0.35612476
0.07579	10.16156	0.00122464	3.3e-07	0.0	0.0	0.00082602	4.5e-07	7e-08	1.23e-06	582.89106139	734.88903298	751.53238437	7.32408826	0.00777171	-0.35608364
0.07589	10.16994	0.00122906	3.3e-07	0.0	0.0	0.00082158	4.5e-07	7e-08	1.23e-06	583.05950601	734.85340689	751.48011013	7.31035688	0.00795177	-0.35604259
0.07599	10.1783	0.00123348	3.4e-07	0.0	0.0	0.00081715	4.6e-07	7e-08	1.24e-06	583.22762182	734.81785067	751.42792834	7.29663746	0.00813218	-0.35600161
0.07609	10.18665	0.00123788	3.4e-07	0.0	0.0	0.00081273	4.6e-07	7e-08	1.24e-06	583.39540926	734.78236452	751.37583893	7.28292989	0.00831296	-0.3559607
0.07619	10.19497	0.00124227	3.4e-07	0.0	0.0	0.00080833	4.7e-07	7e-08	1.24e-06	583.56286875	734.74694867	751.32384181	7.26923405	0.00849409	-0.35591986
0.07629	10.20327	0.00124665	3.5e-07	0.0	0.0	0.00080393	4.8e-07	7e-08	1.25e-06	583.73000072	734.71160336	751.27193689	7.25554985	0.00867557	-0.3558791
0.07639	10.21156	0.00125102	3.5e-07	0.0	0.0	0.00079955	4.8e-07	7e-08	1.25e-06	583.89680558	734.67632881	751.2201241	7.24187716	0.00885741	-0.35583841
0.07649	10.21983	0.00125538	3.6e-07	0.0	0.0	0.00079518	4.9e-07	7e-08	1.26e-06	584.06328376	734.64112528	751.16840335	7.22821587	0.00903961	-0.35579779
0.07659	10.22808	0.00125972	3.6e-07	0.0	0.0	0.00079082	5e-07	8e-08	1.26e-06	584.22943568	734.60599304	751.11677457	7.21456587	0.00922216	-0.35575725
0.07669	10.23631	0.00126405	3.6e-07	0.0	0.0	0.00078647	5e-07	8e-08	1.27e-06	584.39526173	734.57093236	751.06523768	7.20092706	0.00940507	-0.35571677
0.07679	10.24452	0.00126836	3.7e-07	0.0	0.0	0.00078214	5.1e-07	8e-08	1.27e-06	584.56076233	734.53594351	751.01379259	7.1872993	0.00958833	-0.35567637
0.07689	10.25271	0.00127267	3.7e-07	0.0	0.0	0.00077782	5.2e-07	8e-08	1.27e-06	584.72593787	734.5010268	750.96243923	7.1736825	0.00977195	-0.35563604
0.07699	10.26088	0.00127696	3.8e-07	0.0	0.0	0.00077351	5.2e-07	8e-08	1.28e-06	584.89078876	734.46618254	750.91117753	7.16007509	0.00995578	-0.35559579
0.07709	10.26903	0.00128124	3.8e-07	0.0	0.0	0.00076921	5.3e-07	8e-08	1.28e-06	585.05531538	734.43141103	750.86000741	7.14647941	0.01014006	-0.3555556
0.07719	10.27717	0.0012855	3.9e-07	0.0	0.0	0.00076493	5.4e-07	8e-08	1.29e-06	585.21951812	734.3967126	750.80892879	7.13289428	0.01032469	-0.35551549
0.07729	10.28528	0.00128976	3.9e-07	0.0	1e-08	0.00076066	5.4e-07	8e-08	1.29e-06	585.38339739	734.3620876	750.7579416	7.11931957	0.01050966	-0.35547545
0.07739	10.29338	0.001294	3.9e-07	0.0	1e-08	0.00075641	5.5e-07	8e-08	1.3e-06	585.54695355	734.32753638	750.70704577	7.10575515	0.01069497	-0.35543548
0.07749	10.30145	0.00129822	4e-07	0.0	1e-08	0.00075217	5.6e-07	9e-08	1.3e-06	585.71018698	734.2930593	750.65624122	7.09220091	0.01088063	-0.35539558
0.07759	10.30951	0.00130243	4e-07	0.0	1e-08	0.00074794	5.7e-07	9e-08	1.3e-06	585.87309807	734.25865673	750.60552788	7.07865672	0.01106662	-0.35535575
0.07769	10.31755	0.00130663	4.1e-07	0.0	1e-08	0.00074372	5.7e-07	9e-08	1.31e-06	586.03568718	734.22432906	750.55490569	7.06512246	0.01125295	-0.355316
0.07779	10.32557	0.00131081	4.1e-07	0.0	1e-08	0.00073952	5.8e-07	9e-08	1.31e-06	586.19795468	734.19007669	750.50437456	7.051598	0.01143962	-0.35527631
0.07789	10.33357	0.00131498	4.2e-07	0.0	1e-08	0.00073534	5.9e-07	9e-08	1.32e-06	586.35990093	734.15590004	750.45393444	7.03808322	0.01162662	-0.3552367
0.07799	10.34155	0.00131914	4.2e-07	0.0	1e-08	0.00073116	6e-07	9e-08	1.32e-06	586.52152629	734.12179951	750.40358525	7.02457799	0.01181396	-0.35519716
0.07809	10.34951	0.00132328	4.2e-07	0.0	1e-08	0.000727	6e-07	9e-08	1.33e-06	586.68283112	734.08777556	750.35332692	7.01108218	0.01200163	-0.35515769
0.07819	10.35745	0.00132741	4.3e-07	0.0	1e-08	0.00072286	6.1e-07	9e-08	1.33e-06	586.84381576	734.05382862	750.3031594	6.99759567	0.01218962	-0.35511829
0.07829	10.36537	0.00133152	4.3e-07	0.0	1e-08	0.00071873	6.2e-07	9e-08	1.33e-06	587.00448056	734.01995916	750.25308261	6.98411833	0.01237794	-0.35507897
0.07839	10.37327	0.00133562	4.4e-07	0.0	1e-08	0.00071461	6.3e-07	1e-07	1.34e-06	587.16482585	733.98616757	750.2030965	6.97064802	0.01256642	-0.35503971
0.07849	10.38115	0.0013397	4.4e-07	0.0	1e-08	0.00071051	6.3e-07	1e-07	1.34e-06	587.32485198	733.95245438	750.153201	6.95718805	0.01275534	-0.35500053
0.07859	10.38901	0.00134377	4.5e-07	0.0	1e-08	0.00070643	6.4e-07	1e-07	1.35e-06	587.48455927	733.9188201	750.10339605	6.94373677	0.01294457	-0.35496141
0.07869	10.39685	0.00134782	4.5e-07	0.0	1e-08	0.00070235	6.5e-07	1e-07	1.35e-06	587.64394806	733.88526523	750.05368158	6.93029405	0.01313411	-0.35492237
0.07879	10.40467	0.00135186	4.6e-07	0.0	1e-08	0.0006983	6.6e-07	1e-07	1.35e-06	587.80301868	733.85179029	750.00405754	6.91685975	0.01332396	-0.3548834
0.07889	10.41247	0.00135588	4.6e-07	0.0	1e-08	0.00069426	6.7e-07	1e-07	1.36e-06	587.96177144	733.81839582	749.95452387	6.90343372	0.01351411	-0.3548445
0.07899	10.42026	0.00135989	4.7e-07	0.0	1e-08	0.00069023	6.7e-07	1e-07	1.36e-06	588.12020665	733.78508236	749.9050805	6.89001584	0.01370456	-0.35480567
0.07909	10.42802	0.00136389	4.7e-07	0.0	1e-08	0.00068622	6.8e-07	1e-07	1.37e-06	588.27832464	733.75185047	749.85572738	6.87660595	0.01389531	-0.35476691
0.07919	10.43576	0.00136786	4.8e-07	0.0	1e-08	0.00068222	6.9e-07	1.1e-07	1.37e-06	588.43612571	733.71870073	749.80646446	6.86320392	0.01408635	-0.35472823
0.07929	10.44348	0.00137183	4.8e-07	0.0	1e-08	0.00067824	7e-07	1.1e-07	1.37e-06	588.59361016	733.68563373	749.75729168	6.8498096	0.01427768	-0.35468961
0.07939	10.45118	0.00137577	4.9e-07	0.0	1e-08	0.00067427	7.1e-07	1.1e-07	1.38e-06	588.75077828	733.65265006	749.70820898	6.83642284	0.0144693	-0.35465106
0.07949	10.45886	0.0013797	4.9e-07	0.0	1e-08	0.00067032	7.2e-07	1.1e-07	1.38e-06	588.90763038	733.61975033	749.65921631	6.82304351	0.0146612	-0.35461259
0.07959	10.46653	0.00138362	5e-07	0.0	1e-08	0.00066639	7.3e-07	1.1e-07	1.39e-06	589.06416675	733.58693518	749.61031361	6.80967146	0.01485338	-0.35457418
0.07969	10.47417	0.00138752	5e-07	0.0	1e-08	0.00066247	7.3e-07	1.1e-07	1.39e-06	589.22038766	733.55420525	749.56150085	6.79630447	0.01504575	-0.35453585
0.07979	10.48179	0.0013914	5.1e-07	0.0	1e-08	0.00065857	7.4e-07	1.1e-07	1.39e-06	589.37629336	733.52156114	749.51277798	6.78294586	0.01523845	-0.35449759
0.07989	10.48939	0.00139527	5.1e-07	0.0	1e-08	0.00065468	7.5e-07	1.2e-07	1.4e-06	589.53188417	733.48900355	749.46414494	6.76959398	0.01543141	-0.35445939
0.07999	10.49697	0.00139912	5.2e-07	0.0	1e-08	0.00065081	7.6e-07	1.2e-07	1.4e-06	589.68716034	733.45653317	749.41560168	6.75624868	0.01562462	-0.35442127
0.08009	10.50453	0.00140296	5.2e-07	0.0	1e-08	0.00064695	7.7e-07	1.2e-07	1.41e-06	589.84212213	733.4241507	749.36714816	6.7429098	0.01581809	-0.35438322
0.08019	10.51206	0.00140678	5.3e-07	0.0	1e-08	0.00064311	7.8e-07	1.2e-07	1.41e-06	589.99676982	733.39185683	749.31878433	6.72957717	0.01601181	-0.35434524
0.08029	10.51958	0.00141058	5.3e-07	0.0	1e-08	0.00063929	7.9e-07	1.2e-07	1.41e-06	590.15110366	733.35965231	749.27051015	6.71625063	0.01620577	-0.35430733
0.08039	10.52708	0.00141437	5.4e-07	0.0	1e-08	0.00063549	8e-07	1.2e-07	1.42e-06	590.30512389	733.32753785	749.22232558	6.70293003	0.01639997	-0.35426949
0.08049	10.53455	0.00141814	5.4e-07	0.0	1e-08	0.00063169	8.1e-07	1.2e-07	1.42e-06	590.45883077	733.29551423	749.17423057	6.68961519	0.0165944	-0.35423172
0.08059	10.54201	0.00142189	5.5e-07	0.0	1e-08	0.00062792	8.2e-07	1.3e-07	1.42e-06	590.61222453	733.2635822	749.12622508	6.67630595	0.01678906	-0.35419402
0.08069	10.54945	0.00142563	5.5e-07	0.0	1e-08	0.00062416	8.2e-07	1.3e-07	1.43e-06	590.76530542	733.23174255	749.07830907	6.66300215	0.01698394	-0.35415639
0.08079	10.55686	0.00142935	5.6e-07	0.0	1e-08	0.00062042	8.3e-07	1.3e-07	1.43e-06	590.91807366	733.19999607	749.03048251	6.64970362	0.01717904	-0.35411883
0.08089	10.56425	0.00143305	5.6e-07	0.0	1e-08	0.0006167	8.4e-07	1.3e-07	1.44e-06	591.07052948	733.16834358	748.98274535	6.63641019	0.01737435	-0.35408134
0.08099	10.57162	0.00143674	5.7e-07	0.0	1e-08	0.00061299	8.5e-07	1.3e-07	1.44e-06	591.2226731	733.13678591	748.93509757	6.62312169	0.01756987	-0.35404392
0.08109	10.57898	0.00144041	5.8e-07	0.0	1e-08	0.0006093	8.6e-07	1.3e-07	1.44e-06	591.37450473	733.10532389	748.88753912	6.60983497	0.01776558	-0.35400657
0.08119	10.5863	0.00144407	5.8e-07	0.0	1e-08	0.00060562	8.7e-07	1.3e-07	1.45e-06	591.52602454	733.07395841	748.84007	6.59655488	0.01796148	-0.35396929
0.08129	10.59361	0.0014477	5.9e-07	0.0	1e-08	0.00060197	8.8e-07	1.4e-07	1.45e-06	591.67723278	733.04269031	748.79269015	6.58327908	0.01815758	-0.35393208
0.08139	10.6009	0.00145132	5.9e-07	0.0	1e-08	0.00059833	8.9e-07	1.4e-07	1.45e-06	591.82812965	733.0115205	748.74539955	6.57000736	0.01835386	-0.35389494
0.08149	10.60817	0.00145493	6e-07	0.0	1e-08	0.0005947	9e-07	1.4e-07	1.46e-06	591.97871532	732.98044988	748.69819817	6.55673954	0.01855031	-0.35385788
0.08159	10.61541	0.00145851	6e-07	0.0	1e-08	0.0005911	9.1e-07	1.4e-07	1.46e-06	592.12899	732.94947936	748.65108598	6.54347544	0.01874693	-0.35382088
0.08169	10.62264	0.00146208	6.1e-07	0.0	1e-08	0.00058751	9.2e-07	1.4e-07	1.47e-06	592.27895388	732.91860989	748.60406295	6.53021486	0.01894371	-0.35378395
0.08179	10.62984	0.00146563	6.1e-07	0.0	1e-08	0.00058393	9.3e-07	1.4e-07	1.47e-06	592.42860711	732.8878424	748.55712905	6.51695761	0.01914065	-0.35374709
0.08189	10.63702	0.00146917	6.2e-07	0.0	1e-08	0.00058038	9.4e-07	1.5e-07	1.47e-06	592.57794989	732.85717789	748.51028428	6.50370349	0.01933774	-0.3537103
0.08199	10.64418	0.00147268	6.3e-07	0.0	1e-08	0.00057684	9.5e-07	1.5e-07	1.48e-06	592.72698237	732.82661732	748.46352859	6.49045232	0.01953496	-0.35367358
0.08209	10.65131	0.00147618	6.3e-07	0.0	1e-08	0.00057332	9.6e-07	1.5e-07	1.48e-06	592.87570473	732.7961617	748.41686198	6.47720389	0.01973233	-0.35363694
0.08219	10.65843	0.00147966	6.4e-07	0.0	1e-08	0.00056982	9.7e-07	1.5e-07	1.48e-06	593.02411711	732.76581204	748.37028442	6.46395802	0.01992982	-0.35360036
0.08229	10.66552	0.00148313	6.4e-07	0.0	1e-08	0.00056633	9.8e-07	1.5e-07	1.49e-06	593.17221966	732.73556938	748.32379589	6.45071448	0.02012744	-0.35356385
0.08239	10.6726	0.00148658	6.5e-07	0.0	1e-08	0.00056286	1e-06	1.5e-07	1.49e-06	593.32001254	732.70543477	748.27739639	6.4374731	0.02032516	-0.35352741
0.08249	10.67965	0.00149001	6.6e-07	0.0	1e-08	0.00055941	1.01e-06	1.6e-07	1.49e-06	593.46749585	732.6754093	748.23108589	6.42422919	0.02052303	-0.35349104
0.08259	10.68667	0.00149342	6.6e-07	0.0	1e-08	0.00055597	1.02e-06	1.6e-07	1.5e-06	593.61466969	732.64549408	748.18486441	6.41099013	0.02072097	-0.35345474
0.08269	10.69368	0.00149681	6.7e-07	0.0	1e-08	0.00055256	1.03e-06	1.6e-07	1.5e-06	593.76153424	732.61569017	748.13873191	6.39775241	0.02091901	-0.35341851
0.08279	10.70066	0.00150019	6.7e-07	0.0	1e-08	0.00054916	1.04e-06	1.6e-07	1.5e-06	593.9080896	732.58599871	748.09268839	6.3845158	0.02111713	-0.35338236
0.08289	10.70763	0.00150355	6.8e-07	0.0	1e-08	0.00054578	1.05e-06	1.6e-07	1.51e-06	594.05433589	732.55642082	748.04673384	6.37128007	0.02131533	-0.35334627
0.08299	10.71457	0.00150689	6.8e-07	0.0	1e-08	0.00054241	1.06e-06	1.6e-07	1.51e-06	594.20027323	732.52695767	748.00086825	6.358045	0.0215136	-0.35331025
0.08309	10.72148	0.00151022	6.9e-07	0.0	1e-08	0.00053907	1.07e-06	1.7e-07	1.51e-06	594.3459017	732.49761042	747.95509162	6.34481035	0.02171193	-0.3532743
0.08319	10.72838	0.00151352	7e-07	0.0	1e-08	0.00053574	1.08e-06	1.7e-07	1.52e-06	594.4912214	732.46838027	747.90940394	6.3315759	0.02191031	-0.35323842
0.08329	10.73525	0.00151681	7e-07	0.0	1e-08	0.00053243	1.09e-06	1.7e-07	1.52e-06	594.63623243	732.43926842	747.86380522	6.31834141	0.02210874	-0.35320261
0.08339	10.7421	0.00152008	7.1e-07	0.0	1e-08	0.00052913	1.11e-06	1.7e-07	1.52e-06	594.78093486	732.4102761	747.81829545	6.30510664	0.02230721	-0.35316687
0.08349	10.74893	0.00152333	7.2e-07	0.0	1e-08	0.00052586	1.12e-06	1.7e-07	1.53e-06	594.92532878	732.38140455	747.77287464	6.29187136	0.02250571	-0.3531312
0.08359	10.75574	0.00152657	7.2e-07	0.0	1e-08	0.0005226	1.13e-06	1.7e-07	1.53e-06	595.06941425	732.35265503	747.72754278	6.27863532	0.02270423	-0.3530956
0.08369	10.76252	0.00152979	7.3e-07	0.0	1e-08	0.00051936	1.14e-06	1.8e-07	1.53e-06	595.21319133	732.32402883	747.68229989	6.26539829	0.02290276	-0.35306007
0.08379	10.76928	0.00153298	7.3e-07	0.0	1e-08	0.00051614	1.15e-06	1.8e-07	1.54e-06	595.35666008	732.29552724	747.63714597	6.25216001	0.02310129	-0.35302461
0.08389	10.77602	0.00153617	7.4e-07	0.0	1e-08	0.00051293	1.16e-06	1.8e-07	1.54e-06	595.49982048	732.26715167	747.59208106	6.23891349	0.0232999	-0.35298922
0.08399	10.78273	0.00153933	7.5e-07	0.0	1e-08	0.00050975	1.17e-06	1.8e-07	1.54e-06	595.64267257	732.23890345	747.54710516	6.22567001	0.02349843	-0.3529539
0.08409	10.78942	0.00154247	7.5e-07	0.0	1e-08	0.00050658	1.19e-06	1.8e-07	1.55e-06	595.78521642	732.21078388	747.50221828	6.21242425	0.02369695	-0.35291865
0.08419	10.79609	0.0015456	7.6e-07	0.0	1e-08	0.00050343	1.2e-06	1.9e-07	1.55e-06	595.92745207	732.18279437	747.45742043	6.19917594	0.02389544	-0.35288347
0.08429	10.80274	0.00154871	7.7e-07	0.0	1e-08	0.0005003	1.21e-06	1.9e-07	1.55e-06	596.06937951	732.1549363	747.41271163	6.18592479	0.02409389	-0.35284836
0.08439	10.80936	0.0015518	7.7e-07	0.0	1e-08	0.00049718	1.22e-06	1.9e-07	1.56e-06	596.21099878	732.12721108	747.3680919	6.17267054	0.0242923	-0.35281332
0.08449	10.81596	0.00155488	7.8e-07	0.0	1e-08	0.00049408	1.23e-06	1.9e-07	1.56e-06	596.35230987	732.09962017	747.32356127	6.15941289	0.02449065	-0.35277834
0.08459	10.82253	0.00155793	7.8e-07	0.0	1e-08	0.00049101	1.25e-06	1.9e-07	1.56e-06	596.49331277	732.07216502	747.27911975	6.14615155	0.02468893	-0.35274344
0.08469	10.82909	0.00156097	7.9e-07	0.0	1e-08	0.00048794	1.26e-06	2e-07	1.56e-06	596.63400748	732.0448471	747.23476738	6.13288624	0.02488714	-0.35270861
0.08479	10.83562	0.00156399	8e-07	0.0	1e-08	0.0004849	1.27e-06	2e-07	1.57e-06	596.77439398	732.01766792	747.19050417	6.11961667	0.02508527	-0.35267385
0.08489	10.84212	0.00156699	8e-07	0.0	1e-08	0.00048188	1.28e-06	2e-07	1.57e-06	596.91447224	731.99062898	747.14633017	6.10634253	0.02528331	-0.35263916
0.08499	10.8486	0.00156997	8.1e-07	0.0	1e-08	0.00047887	1.3e-06	2e-07	1.57e-06	597.05424223	731.96373184	747.1022454	6.09306354	0.02548124	-0.35260454
0.08509	10.85506	0.00157294	8.2e-07	0.0	1e-08	0.00047588	1.31e-06	2e-07	1.58e-06	597.19370391	731.93697804	747.05824989	6.07977938	0.02567906	-0.35256999
0.08519	10.8615	0.00157588	8.2e-07	0.0	1e-08	0.00047291	1.32e-06	2.1e-07	1.58e-06	597.33285723	731.91036917	747.01434369	6.06648975	0.02587676	-0.35253551
0.08529	10.86791	0.00157881	8.3e-07	0.0	1e-08	0.00046996	1.33e-06	2.1e-07	1.58e-06	597.47170199	731.88390702	746.97052688	6.05318503	0.02607446	-0.3525011
0.08539	10.8743	0.00158172	8.4e-07	0.0	1e-08	0.00046702	1.35e-06	2.1e-07	1.59e-06	597.6102382	731.85759311	746.92679947	6.03988088	0.02627193	-0.35246676
0.08549	10.88066	0.00158462	8.4e-07	0.0	1e-08	0.0004641	1.36e-06	2.1e-07	1.59e-06	597.7484658	731.83142906	746.88316151	6.02656996	0.02646925	-0.35243249
0.08559	10.887	0.00158749	8.5e-07	0.0	1e-08	0.00046121	1.37e-06	2.1e-07	1.59e-06	597.88638471	731.80541655	746.83961304	6.01325191	0.02666641	-0.35239829
0.08569	10.89331	0.00159035	8.6e-07	0.0	1e-08	0.00045832	1.38e-06	2.2e-07	1.59e-06	598.02399482	731.77955728	746.79615412	5.99992639	0.02686341	-0.35236416
0.08579	10.8996	0.00159319	8.6e-07	0.0	1e-08	0.00045546	1.4e-06	2.2e-07	1.6e-06	598.16129604	731.75385296	746.75278478	5.98659304	0.02706023	-0.3523301
0.08589	10.90587	0.00159601	8.7e-07	0.0	1e-08	0.00045262	1.41e-06	2.2e-07	1.6e-06	598.29828825	731.72830533	746.7095051	5.9732515	0.02725686	-0.35229611
0.08599	10.91211	0.00159881	8.8e-07	0.0	1e-08	0.00044979	1.42e-06	2.2e-07	1.6e-06	598.43497132	731.70291615	746.66631513	5.95990143	0.0274533	-0.3522622
0.08609	10.91833	0.00160159	8.8e-07	0.0	1e-08	0.00044698	1.44e-06	2.2e-07	1.61e-06	598.57134514	731.67768722	746.62321492	5.94654244	0.02764953	-0.35222835
0.08619	10.92452	0.00160436	8.9e-07	0.0	1e-08	0.00044419	1.45e-06	2.3e-07	1.61e-06	598.70740955	731.65262033	746.58020454	5.93317417	0.02784555	-0.35219457
0.08629	10.93069	0.00160711	9e-07	0.0	1e-08	0.00044142	1.46e-06	2.3e-07	1.61e-06	598.84316442	731.62771732	746.53728406	5.91979625	0.02804134	-0.35216087
0.08639	10.93683	0.00160984	9e-07	0.0	1e-08	0.00043866	1.48e-06	2.3e-07	1.61e-06	598.97860958	731.60298005	746.49445355	5.90640831	0.0282369	-0.35212723
0.08649	10.94295	0.00161255	9.1e-07	0.0	1e-08	0.00043592	1.49e-06	2.3e-07	1.62e-06	599.11374486	731.57841038	746.45171307	5.89300996	0.0284322	-0.35209366
0.08659	10.94905	0.00161524	9.2e-07	0.0	1e-08	0.0004332	1.5e-06	2.3e-07	1.62e-06	599.24857006	731.55401029	746.4090627	5.87958653	0.0286276	-0.35206017
0.08669	10.95512	0.00161792	9.2e-07	0.0	1e-08	0.0004305	1.52e-06	2.4e-07	1.62e-06	599.3830847	731.52978239	746.36650262	5.86616166	0.02882249	-0.35202675
0.08679	10.96116	0.00162058	9.3e-07	0.0	1e-08	0.00042782	1.53e-06	2.4e-07	1.62e-06	599.5172888	731.50572811	746.32403283	5.85272453	0.02901712	-0.3519934
0.08689	10.96718	0.00162322	9.4e-07	0.0	1e-08	0.00042515	1.54e-06	2.4e-07	1.63e-06	599.65118215	731.48184948	746.28165342	5.83927468	0.02921148	-0.35196012
0.08699	10.97317	0.00162584	9.4e-07	0.0	1e-08	0.00042251	1.56e-06	2.4e-07	1.63e-06	599.78476451	731.45814851	746.23936448	5.82581167	0.02940556	-0.35192691
0.08709	10.97914	0.00162844	9.5e-07	0.0	1e-08	0.00041988	1.57e-06	2.5e-07	1.63e-06	599.91803564	731.43462727	746.1971661	5.81233503	0.02959934	-0.35189377
0.08719	10.98508	0.00163103	9.6e-07	0.0	1e-08	0.00041727	1.58e-06	2.5e-07	1.64e-06	600.05099529	731.41128786	746.15505839	5.79884429	0.02979283	-0.3518607
0.08729	10.991	0.0016336	9.7e-07	0.0	1e-08	0.00041467	1.6e-06	2.5e-07	1.64e-06	600.18364319	731.38813238	746.11304142	5.78533898	0.029986	-0.3518277
0.08739	10.99689	0.00163615	9.7e-07	0.0	1e-08	0.0004121	1.61e-06	2.5e-07	1.64e-06	600.31597908	731.36516299	746.07111532	5.77181861	0.03017886	-0.35179478
0.08749	11.00276	0.00163868	9.8e-07	0.0	1e-08	0.00040954	1.62e-06	2.5e-07	1.64e-06	600.44800266	731.34238185	746.02928018	5.75828272	0.03037139	-0.35176192
0.08759	11.0086	0.0016412	9.9e-07	0.0	2e-08	0.000407	1.64e-06	2.6e-07	1.65e-06	600.57971363	731.31979117	745.98753612	5.74473079	0.03056357	-0.35172914
0.08769	11.01441	0.00164369	9.9e-07	0.0	2e-08	0.00040447	1.65e-06	2.6e-07	1.65e-06	600.7111117	731.29739318	745.94588324	5.73116234	0.03075541	-0.35169643
0.08779	11.0202	0.00164617	1e-06	0.0	2e-08	0.00040197	1.67e-06	2.6e-07	1.65e-06	600.84219653	731.27519013	745.90432167	5.71757686	0.03094689	-0.35166379
0.08789	11.02596	0.00164863	1.01e-06	0.0	2e-08	0.00039948	1.68e-06	2.6e-07	1.65e-06	600.97296779	731.25318432	745.86285151	5.70397384	0.031138	-0.35163122
0.08799	11.0317	0.00165108	1.01e-06	0.0	2e-08	0.00039701	1.69e-06	2.6e-07	1.66e-06	601.103425	731.23137833	745.82147295	5.69033021	0.03132909	-0.35159873
0.08809	11.03741	0.0016535	1.02e-06	0.0	2e-08	0.00039456	1.71e-06	2.7e-07	1.66e-06	601.23356752	731.20977505	745.78018618	5.6766836	0.03151954	-0.35156631
0.08819	11.04309	0.00165591	1.03e-06	0.0	2e-08	0.00039213	1.72e-06	2.7e-07	1.66e-06	601.36339524	731.18837636	745.73899127	5.66301686	0.03170962	-0.35153396
0.08829	11.04875	0.0016583	1.04e-06	0.0	2e-08	0.00038971	1.74e-06	2.7e-07	1.66e-06	601.49290774	731.16718471	745.69788834	5.64932936	0.0318993	-0.35150168
0.08839	11.05438	0.00166067	1.04e-06	0.0	2e-08	0.00038731	1.75e-06	2.7e-07	1.67e-06	601.62210463	731.14620259	745.65687756	5.63562049	0.03208858	-0.35146947
0.08849	11.05998	0.00166303	1.05e-06	0.0	2e-08	0.00038493	1.76e-06	2.8e-07	1.67e-06	601.75098545	731.12543252	745.61595906	5.62188962	0.03227745	-0.35143734
0.08859	11.06556	0.00166536	1.06e-06	0.0	2e-08	0.00038257	1.78e-06	2.8e-07	1.67e-06	601.87954976	731.10487705	745.575133	5.6081361	0.03246591	-0.35140528
0.08869	11.07111	0.00166768	1.06e-06	0.0	2e-08	0.00038022	1.79e-06	2.8e-07	1.67e-06	602.0077971	731.08453878	745.53439954	5.59435928	0.03265395	-0.35137329
0.08879	11.07663	0.00166998	1.07e-06	0.0	2e-08	0.0003779	1.81e-06	2.8e-07	1.67e-06	602.13572699	731.06442033	745.49375884	5.58055852	0.03284155	-0.35134137
0.08889	11.08213	0.00167227	1.08e-06	0.0	2e-08	0.00037559	1.82e-06	2.9e-07	1.68e-06	602.26333893	731.04452437	745.45321108	5.56673314	0.0330287	-0.35130953
0.08899	11.08759	0.00167453	1.09e-06	0.0	2e-08	0.00037329	1.84e-06	2.9e-07	1.68e-06	602.39063242	731.02485359	745.41275641	5.55288247	0.03321541	-0.35127776
0.08909	11.09303	0.00167678	1.09e-06	0.0	2e-08	0.00037102	1.85e-06	2.9e-07	1.68e-06	602.51760692	731.00541072	745.37239503	5.53900583	0.03340166	-0.35124606
0.08919	11.09845	0.00167902	1.1e-06	0.0	2e-08	0.00036876	1.87e-06	2.9e-07	1.68e-06	602.64426191	730.98619854	745.3321271	5.52510253	0.03358744	-0.35121444
0.08929	11.10383	0.00168123	1.11e-06	0.0	2e-08	0.00036652	1.88e-06	2.9e-07	1.69e-06	602.77059682	730.96721985	745.29195282	5.51117186	0.03377274	-0.35118289
0.08939	11.10919	0.00168343	1.11e-06	0.0	2e-08	0.0003643	1.9e-06	3e-07	1.69e-06	602.89661077	730.94847819	745.25187247	5.49718389	0.03395829	-0.35115142
0.08949	11.11452	0.00168561	1.12e-06	0.0	2e-08	0.00036209	1.91e-06	3e-07	1.69e-06	603.02230304	730.92997669	745.21188628	5.48318759	0.03414284	-0.35112002
0.08959	11.11982	0.00168777	1.13e-06	0.0	2e-08	0.0003599	1.92e-06	3e-07	1.69e-06	603.14767326	730.91171781	745.17199439	5.46916049	0.03432691	-0.35108869
0.08969	11.12509	0.00168991	1.14e-06	0.0	2e-08	0.00035773	1.94e-06	3e-07	1.7e-06	603.27272077	730.89370455	745.13219701	5.45510174	0.03451051	-0.35105744
0.08979	11.13034	0.00169204	1.14e-06	0.0	2e-08	0.00035558	1.95e-06	3.1e-07	1.7e-06	603.39744491	730.87594001	745.09249437	5.4410105	0.03469363	-0.35102626
0.08989	11.13556	0.00169415	1.15e-06	0.0	2e-08	0.00035344	1.97e-06	3.1e-07	1.7e-06	603.52184497	730.85842728	745.05288668	5.42688592	0.03487626	-0.35099516
0.08999	11.14074	0.00169624	1.16e-06	0.0	2e-08	0.00035132	1.98e-06	3.1e-07	1.7e-06	603.64592025	730.84116954	745.01337418	5.41272711	0.0350584	-0.35096413
0.09009	11.1459	0.00169832	1.16e-06	0.0	2e-08	0.00034922	2e-06	3.1e-07	1.7e-06	603.76967002	730.82416999	744.97395711	5.3985332	0.03524003	-0.35093317
0.09019	11.15103	0.00170037	1.17e-06	0.0	2e-08	0.00034714	2.01e-06	3.2e-07	1.71e-06	603.89309353	730.80743188	744.93463572	5.38430328	0.03542117	-0.35090229
0.09029	11.15614	0.00170241	1.18e-06	0.0	2e-08	0.00034507	2.03e-06	3.2e-07	1.71e-06	604.01619001	730.79095852	744.89541025	5.37003646	0.03560179	-0.35087149
0.09039	11.16121	0.00170444	1.19e-06	0.0	2e-08	0.00034302	2.04e-06	3.2e-07	1.71e-06	604.13895865	730.77475324	744.85628096	5.35573181	0.0357819	-0.35084076
0.09049	11.16625	0.00170645	1.19e-06	0.0	2e-08	0.00034098	2.06e-06	3.2e-07	1.71e-06	604.26139866	730.75881946	744.81724812	5.34138841	0.03596149	-0.35081011
0.09059	11.17127	0.00170843	1.2e-06	0.0	2e-08	0.00033897	2.07e-06	3.3e-07	1.71e-06	604.3835092	730.7431606	744.77831199	5.3270053	0.03614055	-0.35077953
0.09069	11.17625	0.00171041	1.21e-06	0.0	2e-08	0.00033697	2.09e-06	3.3e-07	1.72e-06	604.50528941	730.72778017	744.73947285	5.31258153	0.03631908	-0.35074903
0.09079	11.18121	0.00171236	1.21e-06	0.0	2e-08	0.00033499	2.1e-06	3.3e-07	1.72e-06	604.62673742	730.71268403	744.70073128	5.29804801	0.03649871	-0.35071861
0.09089	11.18613	0.0017143	1.22e-06	0.0	2e-08	0.00033302	2.12e-06	3.3e-07	1.72e-06	604.74785258	730.6978752	744.66208749	5.28352014	0.03667664	-0.35068827
0.09099	11.19103	0.00171622	1.23e-06	0.0	2e-08	0.00033107	2.13e-06	3.4e-07	1.72e-06	604.86863423	730.68335669	744.6235417	5.26894577	0.0368541	-0.350658
0.09109	11.19589	0.00171813	1.24e-06	0.0	2e-08	0.00032914	2.15e-06	3.4e-07	1.72e-06	604.98908136	730.66913236	744.58509423	5.25432368	0.03703108	-0.3506278
0.09119	11.20073	0.00172001	1.24e-06	0.0	2e-08	0.00032723	2.16e-06	3.4e-07	1.73e-06	605.10919294	730.65520612	744.54674542	5.23965263	0.03720759	-0.35059769
0.09129	11.20553	0.00172188	1.25e-06	0.0	2e-08	0.00032533	2.18e-06	3.4e-07	1.73e-06	605.22896788	730.64158195	744.5084956	5.22493134	0.03738363	-0.35056765
0.09139	11.21031	0.00172374	1.26e-06	0.0	2e-08	0.00032345	2.19e-06	3.4e-07	1.73e-06	605.3484051	730.62826391	744.47034512	5.21015852	0.03755919	-0.35053769
0.09149	11.21505	0.00172558	1.26e-06	0.0	2e-08	0.00032159	2.21e-06	3.5e-07	1.73e-06	605.46750348	730.61525611	744.43229434	5.19533288	0.03773428	-0.35050781
0.09159	11.21976	0.0017274	1.27e-06	0.0	2e-08	0.00031974	2.22e-06	3.5e-07	1.73e-06	605.58626184	730.60256273	744.39434363	5.18045308	0.03790891	-0.35047801
0.09169	11.22444	0.0017292	1.28e-06	0.0	2e-08	0.00031791	2.24e-06	3.5e-07	1.73e-06	605.704679	730.59018801	744.35649336	5.16551778	0.03808307	-0.35044828
0.09179	11.2291	0.00173099	1.29e-06	0.0	2e-08	0.0003161	2.25e-06	3.5e-07	1.74e-06	605.82275376	730.57813629	744.31874391	5.1505256	0.03825677	-0.35041864
0.09189	11.23371	0.00173276	1.29e-06	0.0	2e-08	0.0003143	2.27e-06	3.6e-07	1.74e-06	605.94048486	730.56641194	744.28109568	5.13547518	0.03843001	-0.35038907
0.09199	11.2383	0.00173451	1.3e-06	0.0	2e-08	0.00031252	2.28e-06	3.6e-07	1.74e-06	606.05787101	730.55501944	744.24354908	5.12036509	0.0386028	-0.35035958
0.09209	11.24286	0.00173624	1.31e-06	0.0	2e-08	0.00031076	2.3e-06	3.6e-07	1.74e-06	606.17491092	730.54396331	744.2061045	5.10516298	0.0387759	-0.35033018
0.09219	11.24738	0.00173796	1.31e-06	0.0	2e-08	0.00030901	2.31e-06	3.6e-07	1.74e-06	606.29160079	730.53325385	744.1687631	5.08982742	0.0389503	-0.35030087
0.09229	11.25187	0.00173967	1.32e-06	0.0	2e-08	0.00030728	2.33e-06	3.7e-07	1.75e-06	606.40794076	730.52289227	744.13152487	5.07449201	0.03912268	-0.35027162
0.09239	11.25633	0.00174135	1.33e-06	0.0	2e-08	0.00030557	2.34e-06	3.7e-07	1.75e-06	606.52392943	730.51288324	744.09439024	5.05908571	0.03929474	-0.35024246
0.09249	11.26076	0.00174302	1.33e-06	0.0	2e-08	0.00030388	2.36e-06	3.7e-07	1.75e-06	606.63956525	730.50323187	744.0573597	5.04360659	0.03946652	-0.35021338
0.09259	11.26515	0.00174468	1.34e-06	0.0	2e-08	0.0003022	2.37e-06	3.7e-07	1.75e-06	606.75484659	730.49394341	744.02043375	5.0280527	0.03963802	-0.35018438
0.09269	11.26951	0.00174631	1.35e-06	0.0	2e-08	0.00030053	2.39e-06	3.8e-07	1.75e-06	606.86977181	730.48502318	743.9836129	5.01242206	0.03980926	-0.35015547
0.09279	11.27384	0.00174793	1.36e-06	0.0	2e-08	0.00029889	2.4e-06	3.8e-07	1.75e-06	606.98433919	730.47647661	743.94689769	4.99671264	0.03998025	-0.35012664
0.09289	11.27814	0.00174954	1.36e-06	0.0	2e-08	0.00029726	2.42e-06	3.8e-07	1.76e-06	607.09854699	730.46830925	743.91028867	4.98092238	0.04015103	-0.35009789
0.09299	11.2824	0.00175113	1.37e-06	0.0	2e-08	0.00029564	2.43e-06	3.8e-07	1.76e-06	607.21239342	730.46052672	743.87378638	4.96504921	0.04032159	-0.35006922
0.09309	11.28663	0.0017527	1.38e-06	0.0	2e-08	0.00029405	2.45e-06	3.9e-07	1.76e-06	607.32587662	730.45313479	743.8373914	4.94909099	0.04049197	-0.35004064
0.09319	11.29082	0.00175425	1.38e-06	0.0	2e-08	0.00029247	2.46e-06	3.9e-07	1.76e-06	607.43899472	730.44613932	743.80110432	4.93304557	0.04066217	-0.35001214
0.09329	11.29498	0.00175579	1.39e-06	0.0	2e-08	0.0002909	2.48e-06	3.9e-07	1.76e-06	607.55174576	730.43954627	743.76492573	4.91691077	0.04083223	-0.34998373
0.09339	11.29911	0.00175731	1.4e-06	0.0	2e-08	0.00028936	2.49e-06	3.9e-07	1.76e-06	607.66412777	730.43336173	743.72885626	4.90068436	0.04100216	-0.3499554
0.09349	11.3032	0.00175882	1.4e-06	0.0	2e-08	0.00028783	2.51e-06	4e-07	1.76e-06	607.77613836	730.42759266	743.69289662	4.88425247	0.04117485	-0.34992717
0.09359	11.30725	0.0017603	1.41e-06	0.0	2e-08	0.00028631	2.52e-06	4e-07	1.77e-06	607.88777312	730.42225068	743.65704816	4.8677882	0.04134582	-0.34989902
0.09369	11.31127	0.00176178	1.42e-06	0.0	2e-08	0.00028481	2.54e-06	4e-07	1.77e-06	607.99903138	730.41733886	743.62131109	4.85121536	0.04151698	-0.34987095
0.09379	11.31526	0.00176323	1.42e-06	0.0	2e-08	0.00028333	2.55e-06	4e-07	1.77e-06	608.10991071	730.41286428	743.58568616	4.83453047	0.04168839	-0.34984298
0.09389	11.31921	0.00176467	1.43e-06	0.0	2e-08	0.00028187	2.56e-06	4e-07	1.77e-06	608.2204086	730.40883424	743.55017415	4.81772996	0.0418601	-0.34981509
0.09399	11.32312	0.0017661	1.44e-06	0.0	2e-08	0.00028042	2.58e-06	4.1e-07	1.77e-06	608.33052244	730.4052562	743.51477584	4.80081017	0.04203217	-0.34978729
0.09409	11.327	0.0017675	1.44e-06	0.0	2e-08	0.00027899	2.59e-06	4.1e-07	1.77e-06	608.44024956	730.40213781	743.47949207	4.78376736	0.04220466	-0.34975958
0.09419	11.33084	0.00176889	1.45e-06	0.0	2e-08	0.00027757	2.61e-06	4.1e-07	1.78e-06	608.5495872	730.39948692	743.44432366	4.76659771	0.04237762	-0.34973197
0.09429	11.33465	0.00177027	1.46e-06	0.0	2e-08	0.00027617	2.62e-06	4.1e-07	1.78e-06	608.6585325	730.39731157	743.40927151	4.7492973	0.04255112	-0.34970444
0.09439	11.33842	0.00177162	1.46e-06	0.0	2e-08	0.00027479	2.64e-06	4.2e-07	1.78e-06	608.76708252	730.39562001	743.3743365	4.73186213	0.04272522	-0.34967701
0.09449	11.34215	0.00177297	1.47e-06	0.0	2e-08	0.00027342	2.65e-06	4.2e-07	1.78e-06	608.87523393	730.39442144	743.33951964	4.71418571	0.04290322	-0.34964967
0.09459	11.34584	0.00177429	1.48e-06	0.0	2e-08	0.00027207	2.67e-06	4.2e-07	1.78e-06	608.98298145	730.39372985	743.30482252	4.69642346	0.04308015	-0.34962242
0.09469	11.3495	0.0017756	1.48e-06	0.0	2e-08	0.00027074	2.68e-06	4.2e-07	1.78e-06	609.09032318	730.39355081	743.27024572	4.67850453	0.04325818	-0.34959527
0.09479	11.35312	0.00177689	1.49e-06	0.0	2e-08	0.00026942	2.69e-06	4.3e-07	1.78e-06	609.19725561	730.39389396	743.23579033	4.66042355	0.04343742	-0.34956822
0.09489	11.3567	0.00177817	1.5e-06	0.0	2e-08	0.00026812	2.71e-06	4.3e-07	1.78e-06	609.30377506	730.39476926	743.20145744	4.64217499	0.04361797	-0.34954126
0.09499	11.36024	0.00177943	1.5e-06	0.0	3e-08	0.00026684	2.72e-06	4.3e-07	1.79e-06	609.40987775	730.39618691	743.16724821	4.6237532	0.04379994	-0.34951439
0.09509	11.36374	0.00178067	1.51e-06	0.0	3e-08	0.00026557	2.74e-06	4.3e-07	1.79e-06	609.51555975	730.39815746	743.13316383	4.6051524	0.04398346	-0.34948763
0.09519	11.3672	0.0017819	1.52e-06	0.0	3e-08	0.00026432	2.75e-06	4.3e-07	1.79e-06	609.62081703	730.40069172	743.09920551	4.58636666	0.04416863	-0.34946096
0.09529	11.37062	0.00178311	1.52e-06	0.0	3e-08	0.00026309	2.76e-06	4.4e-07	1.79e-06	609.72564539	730.40380083	743.06537452	4.56738993	0.04435559	-0.34943439
0.09539	11.37401	0.0017843	1.53e-06	0.0	3e-08	0.00026187	2.78e-06	4.4e-07	1.79e-06	609.83004051	730.40749627	743.03167218	4.54821601	0.04454445	-0.34940793
0.09549	11.37735	0.00178548	1.53e-06	0.0	3e-08	0.00026067	2.79e-06	4.4e-07	1.79e-06	609.93399762	730.41179052	742.9980999	4.52872958	0.04473873	-0.34938157
0.09559	11.38065	0.00178664	1.54e-06	0.0	3e-08	0.00025949	2.8e-06	4.4e-07	1.79e-06	610.0375096	730.41670165	742.96465982	4.509075	0.04493389	-0.34935531
0.09569	11.38391	0.00178778	1.55e-06	0.0	3e-08	0.00025832	2.82e-06	4.5e-07	1.79e-06	610.14057279	730.42223951	742.93135305	4.48918432	0.04513195	-0.34932916
0.09579	11.38713	0.00178891	1.55e-06	0.0	3e-08	0.00025717	2.83e-06	4.5e-07	1.8e-06	610.24318181	730.42841803	742.8981812	4.46904791	0.04533316	-0.34930311
0.09589	11.3903	0.00179002	1.56e-06	0.0	3e-08	0.00025604	2.84e-06	4.5e-07	1.8e-06	610.34533107	730.43525164	742.86514595	4.44865583	0.04553775	-0.34927717
0.09599	11.39344	0.00179111	1.56e-06	0.0	3e-08	0.00025493	2.86e-06	4.5e-07	1.8e-06	610.44701474	730.44275531	742.83224905	4.42799782	0.04574596	-0.34925133
0.09609	11.39653	0.00179219	1.57e-06	0.0	3e-08	0.00025383	2.87e-06	4.5e-07	1.8e-06	610.54822675	730.45094455	742.79949232	4.4070633	0.04595806	-0.34922561
0.09619	11.39958	0.00179325	1.57e-06	0.0	3e-08	0.00025275	2.88e-06	4.6e-07	1.8e-06	610.6489608	730.45983545	742.76687763	4.3858414	0.04617431	-0.3492
0.09629	11.40258	0.00179429	1.58e-06	0.0	3e-08	0.00025168	2.9e-06	4.6e-07	1.8e-06	610.74920743	730.46945165	742.73440779	4.36414099	0.04640102	-0.34917451
0.09639	11.40554	0.00179532	1.59e-06	0.0	3e-08	0.00025064	2.91e-06	4.6e-07	1.8e-06	610.84896063	730.47980851	742.70208461	4.34221693	0.04662954	-0.34914913
0.09649	11.40846	0.00179632	1.59e-06	0.0	3e-08	0.00024961	2.92e-06	4.6e-07	1.8e-06	610.94821305	730.49092453	742.66991027	4.31994643	0.04686388	-0.34912387
0.09659	11.41133	0.00179731	1.6e-06	0.0	3e-08	0.00024859	2.93e-06	4.6e-07	1.8e-06	611.04695676	730.50281965	742.63788714	4.29731391	0.04710447	-0.34909872
0.09669	11.41415	0.00179829	1.6e-06	0.0	3e-08	0.0002476	2.95e-06	4.7e-07	1.81e-06	611.14518346	730.51551464	742.60601768	4.27430326	0.04735174	-0.3490737
0.09679	11.41693	0.00179925	1.61e-06	0.0	3e-08	0.00024662	2.96e-06	4.7e-07	1.81e-06	611.24288448	730.52903114	742.57430448	4.25089786	0.04760613	-0.34904879
0.09689	11.41966	0.00180018	1.61e-06	0.0	3e-08	0.00024566	2.97e-06	4.7e-07	1.81e-06	611.34005076	730.54339169	742.54275021	4.22708057	0.04786812	-0.34902401
0.09699	11.42234	0.00180111	1.62e-06	0.0	3e-08	0.00024472	2.98e-06	4.7e-07	1.81e-06	611.43667076	730.55862477	742.51135829	4.20265299	0.04814431	-0.34899937
0.09709	11.42497	0.00180201	1.62e-06	0.0	3e-08	0.0002438	2.99e-06	4.7e-07	1.81e-06	611.5327334	730.57475767	742.480132	4.17781915	0.04842767	-0.34897485
0.09719	11.42756	0.00180289	1.63e-06	0.0	3e-08	0.00024289	3e-06	4.8e-07	1.81e-06	611.62822805	730.59181663	742.44907448	4.15246638	0.04872189	-0.34895046
0.09729	11.43009	0.00180376	1.63e-06	0.0	3e-08	0.00024201	3.02e-06	4.8e-07	1.81e-06	611.72314273	730.60983112	742.41818927	4.12656535	0.04902785	-0.34892621
0.09739	11.43258	0.00180461	1.64e-06	0.0	3e-08	0.00024114	3.03e-06	4.8e-07	1.81e-06	611.81746475	730.62883223	742.38748012	4.10008542	0.04934647	-0.3489021
0.09749	11.43501	0.00180544	1.64e-06	0.0	3e-08	0.00024029	3.04e-06	4.8e-07	1.81e-06	611.91117887	730.64885732	742.35695151	4.07282243	0.04968509	-0.34887813
0.09759	11.43739	0.00180625	1.65e-06	0.0	3e-08	0.00023946	3.05e-06	4.8e-07	1.81e-06	612.00426946	730.66994449	742.32660802	4.04495217	0.05003696	-0.34885431
0.09769	11.43972	0.00180705	1.65e-06	0.0	3e-08	0.00023865	3.06e-06	4.9e-07	1.81e-06	612.09672141	730.69213065	742.29645411	4.01635208	0.05040638	-0.34883063
0.09779	11.442	0.00180782	1.66e-06	0.0	3e-08	0.00023786	3.07e-06	4.9e-07	1.81e-06	612.18851774	730.71545709	742.26649476	3.98697618	0.05079482	-0.34880711
0.09789	11.44422	0.00180857	1.66e-06	0.0	3e-08	0.00023709	3.08e-06	4.9e-07	1.82e-06	612.27964044	730.73996766	742.23673527	3.95677634	0.0512038	-0.34878374
0.09799	11.44638	0.00180931	1.67e-06	0.0	3e-08	0.00023633	3.09e-06	4.9e-07	1.82e-06	612.37006857	730.7657131	742.20718174	3.92551111	0.05164201	-0.34876054
0.09809	11.44849	0.00181003	1.67e-06	0.0	3e-08	0.0002356	3.1e-06	4.9e-07	1.82e-06	612.45977896	730.79274954	742.17784097	3.89329169	0.05210507	-0.3487375
0.09819	11.45054	0.00181072	1.67e-06	0.0	3e-08	0.00023489	3.11e-06	4.9e-07	1.82e-06	612.54874859	730.82113269	742.14871967	3.85997495	0.05259801	-0.34871464
0.09829	11.45253	0.0018114	1.68e-06	0.0	3e-08	0.0002342	3.12e-06	4.9e-07	1.82e-06	612.63695162	730.85092502	742.11982539	3.82535729	0.05312829	-0.34869196
0.09839	11.45446	0.00181205	1.68e-06	0.0	3e-08	0.00023353	3.13e-06	5e-07	1.82e-06	612.72435614	730.88220365	742.09116742	3.78940565	0.05369674	-0.34866946
0.09849	11.45633	0.00181268	1.69e-06	0.0	3e-08	0.00023288	3.14e-06	5e-07	1.82e-06	612.81093143	730.91504274	742.0627547	3.7519758	0.05430851	-0.34864715
0.09859	11.45814	0.00181329	1.69e-06	0.0	3e-08	0.00023226	3.14e-06	5e-07	1.82e-06	612.89664257	730.94952652	742.0345974	3.71293438	0.05496828	-0.34862505
0.09869	11.45988	0.00181388	1.69e-06	0.0	3e-08	0.00023166	3.15e-06	5e-07	1.82e-06	612.9814497	730.98575105	742.00670707	3.67191389	0.05568978	-0.34860315
0.09879	11.46155	0.00181445	1.7e-06	0.0	3e-08	0.00023108	3.16e-06	5e-07	1.82e-06	613.06530644	731.02382798	741.97909716	3.62883498	0.05647558	-0.34858148
0.09889	11.46316	0.00181499	1.7e-06	0.0	3e-08	0.00023052	3.17e-06	5e-07	1.82e-06	613.1481631	731.06387695	741.95178207	3.5832871	0.05734122	-0.34856004
0.09899	11.46469	0.00181551	1.7e-06	0.0	3e-08	0.00022999	3.18e-06	5e-07	1.82e-06	613.22995864	731.10604487	741.92477944	3.53496996	0.05829784	-0.34853884
0.09909	11.46615	0.001816	1.71e-06	0.0	3e-08	0.00022948	3.18e-06	5.1e-07	1.82e-06	613.31062711	731.1504904	741.89810832	3.48351334	0.05935931	-0.34851791
0.09919	11.46754	0.00181647	1.71e-06	0.0	3e-08	0.00022901	3.19e-06	5.1e-07	1.82e-06	613.39008987	731.19740259	741.87179139	3.42815897	0.06055499	-0.34849726
0.09929	11.46885	0.00181691	1.71e-06	0.0	3e-08	0.00022855	3.2e-06	5.1e-07	1.82e-06	613.4682526	731.24700807	741.84585581	3.36830581	0.06190797	-0.3484769
0.09939	11.47007	0.00181732	1.72e-06	0.0	3e-08	0.00022813	3.2e-06	5.1e-07	1.82e-06	613.54500055	731.2995824	741.82033457	3.30287573	0.06346055	-0.34845687
0.09949	11.47121	0.00181771	1.72e-06	0.0	3e-08	0.00022774	3.21e-06	5.1e-07	1.82e-06	613.62019614	731.3554558	741.79526718	3.23061579	0.06526206	-0.3484372
0.09959	11.47226	0.00181806	1.72e-06	0.0	3e-08	0.00022737	3.21e-06	5.1e-07	1.83e-06	613.69366287	731.41505132	741.77070424	3.14948303	0.06739403	-0.34841793
0.09969	11.47321	0.00181838	1.72e-06	0.0	3e-08	0.00022704	3.22e-06	5.1e-07	1.83e-06	613.7651699	731.47892139	741.74671183	3.05661167	0.06997172	-0.34839911
0.09979	11.47405	0.00181867	1.72e-06	0.0	3e-08	0.00022675	3.22e-06	5.1e-07	1.83e-06	613.83440425	731.54781332	741.7233794	2.94715068	0.07319209	-0.34838082
0.09989	11.47478	0.00181892	1.73e-06	0.0	3e-08	0.0002265	3.23e-06	5.1e-07	1.83e-06	613.90090816	731.62281632	741.70083754	2.81266772	0.07740022	-0.34836315
0.09999	11.47538	0.00181912	1.73e-06	0.0	3e-08	0.00022629	3.23e-06	5.1e-07	1.83e-06	613.96394761	731.7056672	741.67929531	2.63486919	0.08335053	-0.34834627
0.10001	11.47549	0.00181916	1.73e-06	0.0	3e-08	0.00022625	3.23e-06	5.1e-07	1.83e-06	613.97603737	731.72341997	741.67513594	1273.97056117	32.73522965	37.40496827
