# Supplementary material for: Dataset for the simulated biomass pyrolysis in rotary kilns with varying particle residence time distributions
Source: Data Brief. 2021 Nov 23;39:107603. doi: 10.1016/j.dib.2021.107603 (PMC8633881; doi:10.1016/j.dib.2021.107603)
Supplement: Supplementary Data S1 — Supplementary Raw Research Data. This is open data under the CC BY license http://creativecommons.org/licenses/by/4.0/ [file mmc1.zip › supplementary/111/logFiles/log_Pe6]

l,m	Tau,s	F_w,kg/s	F_is,kg/s	F_c,kg/s	F_rt,kg/s	F_w_wet,kg/s	F_it,kg/s	F_g,kg/s	F_H2O_g,kg/s	T_b,K	T_g,K	T_w,K	q_bed,kW/m	q_gas,kW/m	q_loss,kW/m
1e-05	0.00086	0.0	0.0	0.0	0.0	0.00205286	0.0	0.0	0.0	298.2208682	298.66906969	833.12943084	26.19345033	3.60803255	-0.42016379
0.0001	0.01636	0.0	0.0	0.0	0.0	0.00205286	0.0	0.0	0.0	298.85803417	303.33295932	832.94446864	26.15481466	3.59968886	-0.42001854
0.0002	0.03358	0.0	0.0	0.0	0.0	0.00205286	0.0	0.0	0.0	299.56463127	308.49851164	832.73929401	26.11198851	3.59015836	-0.4198574
0.0003	0.05079	0.0	0.0	0.0	0.0	0.00205286	0.0	0.0	0.0	300.26979613	313.64626855	832.53447735	26.06928119	3.58031789	-0.41969655
0.0004	0.068	0.0	0.0	0.0	0.0	0.00205286	0.0	0.0	0.0	300.97353357	318.77583365	832.33001994	26.02668959	3.57017636	-0.41953599
0.0005	0.08519	0.0	0.0	0.0	0.0	0.00205286	0.0	0.0	0.0	301.67584834	323.88680301	832.12592312	25.98421237	3.55971547	-0.41937571
0.0006	0.10238	0.0	0.0	0.0	0.0	0.00205286	0.0	0.0	0.0	302.37674522	328.97878454	831.92218816	25.94185088	3.54895993	-0.41921571
0.0007	0.11955	0.0	0.0	0.0	0.0	0.00205286	0.0	0.0	0.0	303.07622894	334.0513794	831.71881636	25.89960166	3.53787762	-0.419056
0.0008	0.13672	0.0	0.0	0.0	0.0	0.00205286	0.0	0.0	0.0	303.77430414	339.10417018	831.51580917	25.85746762	3.52649226	-0.41889657
0.0009	0.15388	0.0	0.0	0.0	0.0	0.00205286	0.0	0.0	0.0	304.47097559	344.13676442	831.31316785	25.81544799	3.51479758	-0.41873742
0.001	0.17104	0.0	0.0	0.0	0.0	0.00205286	0.0	0.0	0.0	305.16624789	349.14874021	831.11089389	25.77353705	3.50275677	-0.41857858
0.0011	0.18818	0.0	0.0	0.0	0.0	0.00205286	0.0	0.0	0.0	305.86012567	354.13968554	830.9089887	25.73174142	3.49041248	-0.41842001
0.0012	0.20532	0.0	0.0	0.0	0.0	0.00205286	0.0	0.0	0.0	306.5526136	359.10919022	830.70745367	25.69005213	3.47771773	-0.41826175
0.0013	0.22245	0.0	0.0	0.0	0.0	0.00205286	0.0	0.0	0.0	307.24371595	364.05680603	830.5062905	25.64847534	3.46470244	-0.41810378
0.0014	0.23957	0.0	0.0	0.0	0.0	0.00205286	0.0	0.0	0.0	307.93343743	368.98212715	830.30550057	25.60700991	3.45136111	-0.4179461
0.0015	0.25668	0.0	0.0	0.0	0.0	0.00205286	0.0	0.0	0.0	308.62178264	373.88473603	830.10508531	25.56565606	3.43769472	-0.41778871
0.0016	0.27379	0.0	0.0	0.0	0.0	0.00205286	0.0	0.0	0.0	309.30875617	378.76421611	829.90504618	25.52441398	3.42370427	-0.41763161
0.0017	0.29088	0.0	0.0	0.0	0.0	0.00205286	0.0	0.0	0.0	309.99436263	383.62015181	829.70538463	25.48328387	3.40939073	-0.4174748
0.0018	0.30797	0.0	0.0	0.0	0.0	0.00205286	0.0	0.0	0.0	310.67860628	388.45210564	829.5061023	25.442243	3.39467774	-0.41731833
0.0019	0.32505	0.0	0.0	0.0	0.0	0.00205286	0.0	0.0	0.0	311.36149113	393.25962324	829.30720103	25.40132266	3.37967109	-0.41716213
0.002	0.34212	0.0	0.0	0.0	0.0	0.00205286	0.0	0.0	0.0	312.04302204	398.04230706	829.1086821	25.36051115	3.36433165	-0.41700623
0.0021	0.35919	0.0	0.0	0.0	0.0	0.00205286	0.0	0.0	0.0	312.72320349	402.79973396	828.91054701	25.31980835	3.34865933	-0.41685062
0.0022	0.37624	0.0	0.0	0.0	0.0	0.00205286	0.0	0.0	0.0	313.40203993	407.53148086	828.71279729	25.27921415	3.33265403	-0.41669531
0.0023	0.39329	0.0	0.0	0.0	0.0	0.00205286	0.0	0.0	0.0	314.07953583	412.23712474	828.51543448	25.23872844	3.31631567	-0.4165403
0.0024	0.41033	0.0	0.0	0.0	0.0	0.00205286	0.0	0.0	0.0	314.75569508	416.91623962	828.31846029	25.19832467	3.29961154	-0.41638564
0.0025	0.42736	0.0	0.0	0.0	0.0	0.00205286	0.0	0.0	0.0	315.43052183	421.5684011	828.12187636	25.15804004	3.28258763	-0.41623126
0.0026	0.44438	0.0	0.0	0.0	0.0	0.00205286	0.0	0.0	0.0	316.10402065	426.19318689	827.92568417	25.11785968	3.26522561	-0.41607718
0.0027	0.4614	0.0	0.0	0.0	0.0	0.00205286	0.0	0.0	0.0	316.77619581	430.79017327	827.72988532	25.0777831	3.24752493	-0.41592341
0.0028	0.47841	0.0	0.0	0.0	0.0	0.00205286	0.0	0.0	0.0	317.44705155	435.35893646	827.5344814	25.03780979	3.22948505	-0.41576994
0.0029	0.4954	0.0	0.0	0.0	0.0	0.00205286	0.0	0.0	0.0	318.11659209	439.89905266	827.33947403	24.99793928	3.21110542	-0.41561679
0.003	0.51239	0.0	0.0	0.0	0.0	0.00205286	0.0	0.0	0.0	318.78482125	444.41017167	827.14486458	24.95815437	3.19245664	-0.41546397
0.0031	0.52937	0.0	0.0	0.0	0.0	0.00205286	0.0	0.0	0.0	319.45174323	448.8918626	826.95065469	24.91847871	3.17343529	-0.41531145
0.0032	0.54635	0.0	0.0	0.0	0.0	0.00205286	0.0	0.0	0.0	320.1173622	453.34370441	826.75684597	24.87890214	3.15408209	-0.41515925
0.0033	0.56331	0.0	0.0	0.0	0.0	0.00205286	0.0	0.0	0.0	320.7816822	457.76528902	826.56344002	24.83942395	3.13439739	-0.41500736
0.0034	0.58027	0.0	0.0	0.0	0.0	0.00205286	0.0	0.0	0.0	321.44470726	462.15620973	826.37043841	24.80004343	3.11438154	-0.4148558
0.0035	0.59722	0.0	0.0	0.0	0.0	0.00205286	0.0	0.0	0.0	322.10644138	466.51606577	826.17784271	24.76075499	3.09412053	-0.41470454
0.0036	0.61416	0.0	0.0	0.0	0.0	0.00205286	0.0	0.0	0.0	322.7668884	470.84459077	825.98565385	24.72156428	3.07350368	-0.41455361
0.0037	0.63109	0.0	0.0	0.0	0.0	0.00205286	0.0	0.0	0.0	323.4260523	475.1413289	825.79387367	24.68246819	3.05257308	-0.414403
0.0038	0.64801	0.0	0.0	0.0	0.0	0.00205286	0.0	0.0	0.0	324.08393699	479.40590157	825.60250365	24.64346595	3.03133077	-0.41425272
0.0039	0.66493	0.0	0.0	0.0	0.0	0.00205286	0.0	0.0	0.0	324.74054632	483.63793379	825.41154529	24.60455674	3.00977876	-0.41410276
0.004	0.68184	0.0	0.0	0.0	0.0	0.00205286	0.0	0.0	0.0	325.39588412	487.83705417	825.22100003	24.56573978	2.9879191	-0.41395312
0.0041	0.69874	0.0	0.0	0.0	0.0	0.00205286	0.0	0.0	0.0	326.04995417	492.00292871	825.03086918	24.52700963	2.96586709	-0.4138038
0.0042	0.71563	0.0	0.0	0.0	0.0	0.00205286	0.0	0.0	0.0	326.70276021	496.13531138	824.84115358	24.48837173	2.94347219	-0.41365482
0.0043	0.73251	0.0	0.0	0.0	0.0	0.00205286	0.0	0.0	0.0	327.35430597	500.23379539	824.65185491	24.44982288	2.92079513	-0.41350616
0.0044	0.74938	0.0	0.0	0.0	0.0	0.00205286	0.0	0.0	0.0	328.00459517	504.29804978	824.46297447	24.41136221	2.89783989	-0.41335783
0.0045	0.76625	0.0	0.0	0.0	0.0	0.00205286	0.0	0.0	0.0	328.65363146	508.32774964	824.27451354	24.37298883	2.87461044	-0.41320983
0.0046	0.78311	0.0	0.0	0.0	0.0	0.00205286	0.0	0.0	0.0	329.30141849	512.32257619	824.08647339	24.33470188	2.85111074	-0.41306216
0.0047	0.79995	0.0	0.0	0.0	0.0	0.00205286	0.0	0.0	0.0	329.9479598	516.28227652	823.89885494	24.29649501	2.82746139	-0.41291482
0.0048	0.81679	0.0	0.0	0.0	0.0	0.00205286	0.0	0.0	0.0	330.59325893	520.20661065	823.71165908	24.25837492	2.80350435	-0.41276781
0.0049	0.83363	0.0	0.0	0.0	0.0	0.00205286	0.0	0.0	0.0	331.23731943	524.09525184	823.52488712	24.22033778	2.7793071	-0.41262114
0.005	0.85045	0.0	0.0	0.0	0.0	0.00205286	0.0	0.0	0.0	331.8801448	527.94792959	823.33854014	24.18238262	2.75487538	-0.41247481
0.0051	0.86727	0.0	0.0	0.0	0.0	0.00205286	0.0	0.0	0.0	332.52173848	531.76438174	823.15261914	24.14450847	2.73021494	-0.4123288
0.0052	0.88407	0.0	0.0	0.0	0.0	0.00205286	0.0	0.0	0.0	333.16210391	535.54435446	822.96712512	24.10671439	2.70533153	-0.41218314
0.0053	0.90087	0.0	0.0	0.0	0.0	0.00205286	0.0	0.0	0.0	333.8012444	539.28769782	822.78205852	24.06899296	2.68036941	-0.41203779
0.0054	0.91766	0.0	0.0	0.0	0.0	0.00205286	0.0	0.0	0.0	334.4391633	542.99419202	822.59742018	24.03135259	2.65513275	-0.41189279
0.0055	0.93444	0.0	0.0	0.0	0.0	0.00205286	0.0	0.0	0.0	335.07586393	546.66359611	822.41321104	23.99378865	2.62970671	-0.41174813
0.0056	0.95122	0.0	0.0	0.0	0.0	0.00205286	0.0	0.0	0.0	335.71134958	550.29571006	822.22943186	23.95630011	2.60409795	-0.4116038
0.0057	0.96798	0.0	0.0	0.0	0.0	0.00205286	0.0	0.0	0.0	336.34562348	553.89034319	822.04608335	23.91888599	2.57831298	-0.41145982
0.0058	0.98474	0.0	0.0	0.0	0.0	0.00205286	0.0	0.0	0.0	336.97868884	557.44731406	821.86316618	23.88154529	2.55235824	-0.41131617
0.0059	1.00149	0.0	0.0	0.0	0.0	0.00205286	0.0	0.0	0.0	337.61054884	560.96645033	821.68068099	23.84427704	2.52624002	-0.41117286
0.006	1.01823	0.0	0.0	0.0	0.0	0.00205286	0.0	0.0	0.0	338.24120662	564.44758861	821.49862838	23.80708023	2.49996453	-0.4110299
0.0061	1.03496	0.0	0.0	0.0	0.0	0.00205286	0.0	0.0	0.0	338.87066528	567.89057434	821.31700891	23.76995391	2.47353785	-0.41088728
0.0062	1.05168	0.0	0.0	0.0	0.0	0.00205286	0.0	0.0	0.0	339.4989278	571.29539617	821.13582239	23.73288635	2.44721963	-0.41074496
0.0063	1.0684	0.0	0.0	0.0	0.0	0.00205286	0.0	0.0	0.0	340.12599716	574.66201259	820.95506879	23.69589309	2.42062635	-0.41060301
0.0064	1.0851	0.0	0.0	0.0	0.0	0.00205286	0.0	0.0	0.0	340.75187642	577.99021932	820.77474899	23.6589663	2.39392536	-0.4104614
0.0065	1.1018	0.0	0.0	0.0	0.0	0.00205286	0.0	0.0	0.0	341.37656852	581.27992818	820.59486324	23.62210493	2.36712502	-0.41032014
0.0066	1.11849	0.0	0.0	0.0	0.0	0.00205286	0.0	0.0	0.0	342.00007639	584.53106251	820.41541175	23.58530791	2.34023371	-0.41017921
0.0067	1.13517	0.0	0.0	0.0	0.0	0.00205286	0.0	0.0	0.0	342.6224029	587.74355707	820.23639468	23.54857416	2.31325976	-0.41003863
0.0068	1.15185	0.0	0.0	0.0	0.0	0.00205286	0.0	0.0	0.0	343.2435509	590.91735809	820.05781213	23.51190261	2.28621151	-0.4098984
0.0069	1.16851	0.0	0.0	0.0	0.0	0.00205286	0.0	0.0	0.0	343.8635232	594.05242318	819.87966416	23.4752922	2.25909728	-0.40975851
0.007	1.18517	0.0	0.0	0.0	0.0	0.00205286	0.0	0.0	0.0	344.48232258	597.14872137	819.70195078	23.43874187	2.23192537	-0.40961896
0.0071	1.20181	0.0	0.0	0.0	0.0	0.00205286	0.0	0.0	0.0	345.09995177	600.20628638	819.52467162	23.40224867	2.2048722	-0.40947971
0.0072	1.21845	0.0	0.0	0.0	0.0	0.00205286	0.0	0.0	0.0	345.71641353	603.22522604	819.34782588	23.3658144	2.17768874	-0.40934083
0.0073	1.23508	0.0	0.0	0.0	0.0	0.00205286	0.0	0.0	0.0	346.3317105	606.2054695	819.17141388	23.32943683	2.15048998	-0.40920229
0.0074	1.2517	0.0	0.0	0.0	0.0	0.00205286	0.0	0.0	0.0	346.94584532	609.14705152	818.99543531	23.29311485	2.12328621	-0.4090641
0.0075	1.26832	0.0	0.0	0.0	0.0	0.00205286	0.0	0.0	0.0	347.5588206	612.05002041	818.81988978	23.25684739	2.09608777	-0.40892624
0.0076	1.28492	0.0	0.0	0.0	0.0	0.00205286	0.0	0.0	0.0	348.17063889	614.91443816	818.64477687	23.22063336	2.0689051	-0.40878873
0.0077	1.30152	0.0	0.0	0.0	0.0	0.00205286	0.0	0.0	0.0	348.78130275	617.74038052	818.47009606	23.18447168	2.04174873	-0.40865156
0.0078	1.3181	0.0	0.0	0.0	0.0	0.00205286	0.0	0.0	0.0	349.39081468	620.52793708	818.2958468	23.14836126	2.01462925	-0.40851473
0.0079	1.33468	0.0	0.0	0.0	0.0	0.00205286	0.0	0.0	0.0	349.99917713	623.27721133	818.12202844	23.11230102	1.98755734	-0.40837825
0.008	1.35125	0.0	0.0	0.0	0.0	0.00205286	0.0	0.0	0.0	350.60639258	625.9883093	817.94864034	23.07630063	1.96048406	-0.40824207
0.0081	1.36782	0.0	0.0	0.0	0.0	0.00205286	0.0	0.0	0.0	351.21246376	628.66126915	817.77568206	23.04034273	1.93351059	-0.40810624
0.0082	1.38437	0.0	0.0	0.0	0.0	0.00205286	0.0	0.0	0.0	351.81739283	631.29629009	817.60315257	23.00443295	1.90661066	-0.40797076
0.0083	1.40091	0.0	0.0	0.0	0.0	0.00205286	0.0	0.0	0.0	352.42118218	633.89352104	817.43105102	22.96857033	1.87979449	-0.40783561
0.0084	1.41745	0.0	0.0	0.0	0.0	0.00205286	0.0	0.0	0.0	353.02383413	636.45312398	817.2593765	22.93275395	1.85307239	-0.4077008
0.0085	1.43398	0.0	0.0	0.0	0.0	0.00205286	0.0	0.0	0.0	353.62535101	638.97527402	817.088128	22.89698286	1.82645466	-0.40756632
0.0086	1.4505	0.0	0.0	0.0	0.0	0.00205286	0.0	0.0	0.0	354.22573508	641.46015939	816.91730449	22.86125615	1.79995168	-0.40743217
0.0087	1.46701	0.0	0.0	0.0	0.0	0.00205286	0.0	0.0	0.0	354.8249886	643.90798148	816.74690485	22.8255729	1.77357386	-0.40729836
0.0088	1.48351	0.0	0.0	0.0	0.0	0.00205286	0.0	0.0	0.0	355.4231138	646.31895486	816.5769279	22.78993219	1.74733166	-0.40716488
0.0089	1.5	0.0	0.0	0.0	0.0	0.00205286	0.0	0.0	0.0	356.02011287	648.69330731	816.40737239	22.75433758	1.72117263	-0.40703173
0.009	1.51649	0.0	0.0	0.0	0.0	0.00205286	0.0	0.0	0.0	356.61598832	651.03102846	816.23823827	22.71879295	1.69503953	-0.40689891
0.0091	1.53296	0.0	0.0	0.0	0.0	0.00205286	0.0	0.0	0.0	357.21074213	653.33248843	816.06952358	22.68328203	1.66916082	-0.40676642
0.0092	1.54943	0.0	0.0	0.0	0.0	0.00205286	0.0	0.0	0.0	357.80437644	655.59794157	815.90122694	22.64781167	1.64343764	-0.40663426
0.0093	1.56589	0.0	0.0	0.0	0.0	0.00205286	0.0	0.0	0.0	358.39689336	657.82763873	815.733347	22.61238117	1.61787815	-0.40650243
0.0094	1.58234	1e-08	0.0	0.0	0.0	0.00205286	0.0	0.0	0.0	358.988295	660.02184084	815.56588235	22.57698985	1.59249045	-0.40637092
0.0095	1.59878	1e-08	0.0	0.0	0.0	0.00205286	0.0	0.0	0.0	359.57858344	662.18081875	815.39883152	22.54163704	1.56728255	-0.40623974
0.0096	1.61522	1e-08	0.0	0.0	0.0	0.00205285	0.0	0.0	0.0	360.16776074	664.30485312	815.23219301	22.50632209	1.54226242	-0.40610887
0.0097	1.63164	1e-08	0.0	0.0	0.0	0.00205285	0.0	0.0	0.0	360.75582894	666.39423429	815.06596526	22.47104436	1.5174379	-0.40597833
0.0098	1.64806	1e-08	0.0	0.0	0.0	0.00205285	0.0	0.0	0.0	361.34279006	668.44926214	814.90014665	22.43580323	1.49281679	-0.40584812
0.0099	1.66446	1e-08	0.0	0.0	0.0	0.00205285	0.0	0.0	0.0	361.92864632	670.4700544	814.73473652	22.40061359	1.46816131	-0.40571823
0.01	1.68086	1e-08	0.0	0.0	0.0	0.00205285	0.0	0.0	0.0	362.51339967	672.45695296	814.56973305	22.36545051	1.44386462	-0.40558866
0.0101	1.69725	1e-08	0.0	0.0	0.0	0.00205285	0.0	0.0	0.0	363.09705204	674.41031127	814.40513434	22.3303237	1.41977175	-0.4054594
0.0102	1.71363	1e-08	0.0	0.0	0.0	0.00205285	0.0	0.0	0.0	363.67960542	676.3304369	814.24093875	22.29523273	1.39588762	-0.40533045
0.0103	1.73001	1e-08	0.0	0.0	0.0	0.00205285	0.0	0.0	0.0	364.26106174	678.21764308	814.0771446	22.26017724	1.37221698	-0.40520183
0.0104	1.74637	1e-08	0.0	0.0	0.0	0.00205285	0.0	0.0	0.0	364.84142298	680.07224849	813.91375017	22.22515688	1.34876436	-0.40507351
0.0105	1.76273	1e-08	0.0	0.0	0.0	0.00205285	0.0	0.0	0.0	365.42069105	681.89457688	813.75075374	22.19017132	1.32553409	-0.40494551
0.0106	1.77907	1e-08	0.0	0.0	0.0	0.00205285	0.0	0.0	0.0	365.99886788	683.6849569	813.58815353	22.15522025	1.30253031	-0.40481781
0.0107	1.79541	1e-08	0.0	0.0	0.0	0.00205285	0.0	0.0	0.0	366.57595539	685.44372171	813.42594777	22.1203034	1.27975697	-0.40469043
0.0108	1.81174	1e-08	0.0	0.0	0.0	0.00205285	0.0	0.0	0.0	367.15195547	687.17117194	813.26413485	22.08542215	1.25714698	-0.40456337
0.0109	1.82806	1e-08	0.0	0.0	0.0	0.00205285	0.0	0.0	0.0	367.72687002	688.86763266	813.10271306	22.0505737	1.23481398	-0.4044366
0.011	1.84437	1e-08	0.0	0.0	0.0	0.00205285	0.0	0.0	0.0	368.30070091	690.53346542	812.94168042	22.01575892	1.21271516	-0.40431014
0.0111	1.86067	1e-08	0.0	0.0	0.0	0.00205285	0.0	0.0	0.0	368.87345002	692.16901117	812.78103511	21.98097763	1.1908529	-0.40418398
0.0112	1.87697	1e-08	0.0	0.0	0.0	0.00205285	0.0	0.0	0.0	369.44511921	693.77461314	812.62077528	21.94622968	1.1692293	-0.40405813
0.0113	1.89325	1e-08	0.0	0.0	0.0	0.00205285	0.0	0.0	0.0	370.01571034	695.35061655	812.46089907	21.91151496	1.14784624	-0.40393257
0.0114	1.90953	1e-08	0.0	0.0	0.0	0.00205285	0.0	0.0	0.0	370.58522524	696.89736828	812.30140462	21.87683337	1.12670537	-0.40380732
0.0115	1.9258	1e-08	0.0	0.0	0.0	0.00205285	0.0	0.0	0.0	371.15366578	698.41521652	812.14229003	21.84218483	1.10580807	-0.40368236
0.0116	1.94206	2e-08	0.0	0.0	0.0	0.00205285	0.0	0.0	0.0	371.72103378	699.9045105	811.98355344	21.80756929	1.08515553	-0.4035577
0.0117	1.95831	2e-08	0.0	0.0	0.0	0.00205284	0.0	0.0	0.0	372.287331	701.36562662	811.82519283	21.77297966	1.06479971	-0.40343335
0.0118	1.97455	2e-08	0.0	0.0	0.0	0.00205284	0.0	0.0	0.0	372.85255918	702.79895732	811.66720615	21.7384268	1.04466281	-0.40330928
0.0119	1.99078	2e-08	0.0	0.0	0.0	0.00205284	0.0	0.0	0.0	373.4167202	704.20482452	811.50959161	21.70390621	1.02477795	-0.40318551
0.012	2.00701	2e-08	0.0	0.0	0.0	0.00205284	0.0	0.0	0.0	373.97981587	705.5835868	811.35234725	21.66941786	1.00514594	-0.40306202
0.0121	2.02322	2e-08	0.0	0.0	0.0	0.00205284	0.0	0.0	0.0	374.54184799	706.93560309	811.19547115	21.63496173	0.9857674	-0.40293883
0.0122	2.03943	2e-08	0.0	0.0	0.0	0.00205284	0.0	0.0	0.0	375.10281833	708.26123245	811.03896135	21.60053782	0.96664272	-0.40281592
0.0123	2.05563	2e-08	0.0	0.0	0.0	0.00205284	0.0	0.0	0.0	375.6627287	709.56083371	810.88281591	21.56614615	0.9477721	-0.4026933
0.0124	2.07181	2e-08	0.0	0.0	0.0	0.00205284	0.0	0.0	0.0	376.22158087	710.83476526	810.72703286	21.53178676	0.92915552	-0.40257096
0.0125	2.08799	2e-08	0.0	0.0	0.0	0.00205284	0.0	0.0	0.0	376.77937663	712.08338476	810.57161027	21.49745972	0.91079277	-0.4024489
0.0126	2.10417	2e-08	0.0	0.0	0.0	0.00205284	0.0	0.0	0.0	377.33611774	713.30705257	810.41654617	21.46316277	0.89269636	-0.40232713
0.0127	2.12033	3e-08	0.0	0.0	0.0	0.00205284	0.0	0.0	0.0	377.89180593	714.50614321	810.26183856	21.42889956	0.87484599	-0.40220564
0.0128	2.13648	3e-08	0.0	0.0	0.0	0.00205283	0.0	0.0	0.0	378.44644301	715.68099924	810.10748552	21.39466875	0.85724894	-0.40208443
0.0129	2.15263	3e-08	0.0	0.0	0.0	0.00205283	0.0	0.0	0.0	379.00003074	716.83197512	809.95348512	21.36047046	0.8399043	-0.40196349
0.013	2.16876	3e-08	0.0	0.0	0.0	0.00205283	0.0	0.0	0.0	379.5525709	717.95942349	809.79983542	21.32630481	0.82281101	-0.40184283
0.0131	2.18489	3e-08	0.0	0.0	0.0	0.00205283	0.0	0.0	0.0	380.10406526	719.06369488	809.64653448	21.29217195	0.80596776	-0.40172244
0.0132	2.20101	3e-08	0.0	0.0	0.0	0.00205283	0.0	0.0	0.0	380.65451558	720.1451375	809.49358039	21.25807205	0.78937306	-0.40160232
0.0133	2.21712	3e-08	0.0	0.0	0.0	0.00205283	0.0	0.0	0.0	381.20392365	721.20409693	809.34097123	21.2240053	0.77302524	-0.40148247
0.0134	2.23322	3e-08	0.0	0.0	0.0	0.00205283	0.0	0.0	0.0	381.75229122	722.24091588	809.1887051	21.1899719	0.75692239	-0.4013629
0.0135	2.24931	4e-08	0.0	0.0	0.0	0.00205282	0.0	0.0	0.0	382.29962007	723.25593392	809.03678011	21.15596586	0.74111386	-0.4012436
0.0136	2.26539	4e-08	0.0	0.0	0.0	0.00205282	0.0	0.0	0.0	382.84591176	724.24958394	808.88519397	21.12199581	0.72552802	-0.40112456
0.0137	2.28146	4e-08	0.0	0.0	0.0	0.00205282	0.0	0.0	0.0	383.39116817	725.22214677	808.73394503	21.08805966	0.71018171	-0.40100578
0.0138	2.29753	4e-08	0.0	0.0	0.0	0.00205282	0.0	0.0	0.0	383.93539108	726.17396001	808.58303143	21.05415698	0.69507811	-0.40088727
0.0139	2.31358	4e-08	0.0	0.0	0.0	0.00205282	0.0	0.0	0.0	384.47858224	727.10535892	808.43245127	21.02028799	0.68021517	-0.40076901
0.014	2.32963	5e-08	0.0	0.0	0.0	0.00205282	0.0	0.0	0.0	385.02074342	728.01667549	808.2822027	20.98645288	0.66559063	-0.40065102
0.0141	2.34567	5e-08	0.0	0.0	0.0	0.00205281	0.0	0.0	0.0	385.56187639	728.90823824	808.13228386	20.95265188	0.65120212	-0.40053329
0.0142	2.3617	5e-08	0.0	0.0	0.0	0.00205281	0.0	0.0	0.0	386.1019829	729.78037203	807.98269293	20.91888524	0.63704706	-0.40041581
0.0143	2.37772	5e-08	0.0	0.0	0.0	0.00205281	0.0	0.0	0.0	386.64106473	730.63339781	807.83342809	20.8851532	0.62312274	-0.40029859
0.0144	2.39373	5e-08	0.0	0.0	0.0	0.00205281	0.0	0.0	0.0	387.17912365	731.46763245	807.68448754	20.85145605	0.60942628	-0.40018162
0.0145	2.40973	6e-08	0.0	0.0	0.0	0.0020528	0.0	0.0	0.0	387.71616129	732.28345227	807.53586921	20.81778641	0.59602353	-0.40006492
0.0146	2.42573	6e-08	0.0	0.0	0.0	0.0020528	0.0	0.0	0.0	388.25217948	733.08115032	807.38757142	20.78415662	0.58280282	-0.39994846
0.0147	2.44171	6e-08	0.0	0.0	0.0	0.0020528	0.0	0.0	0.0	388.78718	733.86102542	807.23959243	20.75056191	0.56980659	-0.39983225
0.0148	2.45769	6e-08	0.0	0.0	0.0	0.0020528	0.0	0.0	0.0	389.32116463	734.62338499	807.0919305	20.71700251	0.55703202	-0.39971629
0.0149	2.47365	7e-08	0.0	0.0	0.0	0.00205279	0.0	0.0	0.0	389.85413513	735.36853238	806.94458387	20.68347869	0.54447617	-0.39960057
0.015	2.48961	7e-08	0.0	0.0	0.0	0.00205279	0.0	0.0	0.0	390.38609328	736.09676658	806.79755082	20.64999071	0.53213597	-0.39948511
0.0151	2.50556	7e-08	0.0	0.0	0.0	0.00205279	0.0	0.0	0.0	390.91704086	736.80838219	806.65082966	20.61653885	0.5200082	-0.39936988
0.0152	2.5215	7e-08	0.0	0.0	0.0	0.00205279	0.0	0.0	0.0	391.44697966	737.50366916	806.50441869	20.58312339	0.50808955	-0.3992549
0.0153	2.53743	8e-08	0.0	0.0	0.0	0.00205278	0.0	0.0	0.0	391.97591145	738.18291267	806.35831626	20.54974462	0.49637656	-0.39914016
0.0154	2.55335	8e-08	0.0	0.0	0.0	0.00205278	0.0	0.0	0.0	392.50383791	738.84645793	806.21252041	20.51639399	0.48495768	-0.39902567
0.0155	2.56926	8e-08	0.0	0.0	0.0	0.00205278	0.0	0.0	0.0	393.03076079	739.49459615	806.06702947	20.48308563	0.47368569	-0.39891141
0.0156	2.58516	9e-08	0.0	0.0	0.0	0.00205277	0.0	0.0	0.0	393.55668194	740.12757538	805.92184193	20.44981408	0.46261699	-0.3987974
0.0157	2.60106	9e-08	0.0	0.0	0.0	0.00205277	0.0	0.0	0.0	394.08160313	740.7456724	805.77695617	20.41657956	0.45174863	-0.39868361
0.0158	2.61694	9e-08	0.0	0.0	0.0	0.00205277	0.0	0.0	0.0	394.60552616	741.34915976	805.63237058	20.38338233	0.44107757	-0.39857007
0.0159	2.63282	1e-07	0.0	0.0	0.0	0.00205276	0.0	0.0	0.0	395.12845281	741.93830571	805.48808357	20.35022263	0.43060067	-0.39845676
0.016	2.64869	1e-07	0.0	0.0	0.0	0.00205276	0.0	0.0	0.0	395.65038487	742.51337411	805.34409358	20.31710071	0.42031476	-0.39834368
0.0161	2.66454	1.1e-07	0.0	0.0	0.0	0.00205275	0.0	0.0	0.0	396.17132412	743.07462432	805.20039904	20.28401685	0.41021655	-0.39823083
0.0162	2.68039	1.1e-07	0.0	0.0	0.0	0.00205275	0.0	0.0	0.0	396.69127237	743.62231112	805.05699844	20.2509713	0.40030269	-0.39811822
0.0163	2.69623	1.1e-07	0.0	0.0	0.0	0.00205275	0.0	0.0	0.0	397.21023135	744.15671528	804.91389013	20.21795896	0.39063242	-0.39800583
0.0164	2.71206	1.2e-07	0.0	0.0	0.0	0.00205274	0.0	0.0	0.0	397.72820282	744.67811764	804.77107243	20.18498839	0.38110555	-0.39789367
0.0165	2.72789	1.2e-07	0.0	0.0	0.0	0.00205274	0.0	0.0	0.0	398.24518861	745.18673302	804.62854401	20.15205643	0.37175881	-0.39778174
0.0166	2.7437	1.3e-07	0.0	0.0	0.0	0.00205273	0.0	0.0	0.0	398.76119053	745.68280546	804.4863034	20.1191633	0.36258926	-0.39767004
0.0167	2.7595	1.3e-07	0.0	0.0	0.0	0.00205273	0.0	0.0	0.0	399.27621037	746.16657489	804.34434913	20.08630923	0.35359392	-0.39755856
0.0168	2.7753	1.4e-07	0.0	0.0	0.0	0.00205272	0.0	0.0	0.0	399.79024993	746.63827709	804.20267975	20.05349443	0.34476977	-0.3974473
0.0169	2.79108	1.4e-07	0.0	0.0	0.0	0.00205272	0.0	0.0	0.0	400.30331101	747.09814366	804.06129383	20.02071915	0.33611374	-0.39733627
0.017	2.80686	1.5e-07	0.0	0.0	0.0	0.00205271	0.0	0.0	0.0	400.81539541	747.54640195	803.92018999	19.98798362	0.32762272	-0.39722546
0.0171	2.82262	1.6e-07	0.0	0.0	0.0	0.00205271	0.0	0.0	0.0	401.32650495	747.983275	803.77936681	19.95528808	0.31929357	-0.39711486
0.0172	2.83838	1.6e-07	0.0	0.0	0.0	0.0020527	0.0	0.0	0.0	401.8366414	748.40899557	803.63882289	19.9226285	0.31117341	-0.39700449
0.0173	2.85413	1.7e-07	0.0	0.0	0.0	0.00205269	0.0	0.0	0.0	402.3458065	748.82382767	803.49855661	19.89001162	0.30318231	-0.39689434
0.0174	2.86987	1.7e-07	0.0	0.0	0.0	0.00205269	0.0	0.0	0.0	402.85400211	749.22795116	803.35856682	19.85743499	0.29534874	-0.3967844
0.0175	2.8856	1.8e-07	0.0	0.0	0.0	0.00205268	0.0	0.0	0.0	403.36123003	749.62157867	803.21885216	19.82489881	0.28767001	-0.39667468
0.0176	2.90132	1.9e-07	0.0	0.0	0.0	0.00205267	0.0	0.0	0.0	403.86749207	750.00491912	803.07941131	19.79240326	0.2801434	-0.39656517
0.0177	2.91703	1.9e-07	0.0	0.0	0.0	0.00205267	0.0	0.0	0.0	404.37279003	750.37817769	802.94024297	19.75994854	0.27276621	-0.39645588
0.0178	2.93274	2e-07	0.0	0.0	0.0	0.00205266	0.0	0.0	0.0	404.87712574	750.74155583	802.80134585	19.72753484	0.26553571	-0.3963468
0.0179	2.94843	2.1e-07	0.0	0.0	0.0	0.00205265	0.0	0.0	0.0	405.38050099	751.09525128	802.66271868	19.69516235	0.25844916	-0.39623794
0.018	2.96411	2.2e-07	0.0	0.0	0.0	0.00205264	0.0	0.0	0.0	405.8829176	751.439458	802.52436021	19.66283126	0.25150382	-0.39612928
0.0181	2.97979	2.2e-07	0.0	0.0	0.0	0.00205264	0.0	0.0	0.0	406.38437739	751.77436751	802.38626919	19.63053988	0.24472102	-0.39602083
0.0182	2.99546	2.3e-07	0.0	0.0	0.0	0.00205263	0.0	0.0	0.0	406.8848821	752.1002002	802.24844423	19.59829122	0.23806175	-0.39591259
0.0183	3.01111	2.4e-07	0.0	0.0	0.0	0.00205262	0.0	0.0	0.0	407.38443359	752.41711992	802.11088423	19.56608431	0.2315381	-0.39580457
0.0184	3.02676	2.5e-07	0.0	0.0	0.0	0.00205261	0.0	0.0	0.0	407.88303367	752.72530917	801.97358798	19.53391933	0.22514761	-0.39569674
0.0185	3.0424	2.6e-07	0.0	0.0	0.0	0.0020526	0.0	0.0	0.0	408.38068414	753.02494704	801.83655431	19.50179642	0.2188878	-0.39558913
0.0186	3.05803	2.7e-07	0.0	0.0	0.0	0.00205259	0.0	0.0	0.0	408.87738684	753.31620927	801.69978203	19.46971575	0.21275621	-0.39548172
0.0187	3.07365	2.8e-07	0.0	0.0	0.0	0.00205258	0.0	0.0	0.0	409.37314356	753.59926823	801.56327	19.43767748	0.20675039	-0.39537451
0.0188	3.08926	2.9e-07	0.0	0.0	0.0	0.00205257	0.0	0.0	0.0	409.86795613	753.87429297	801.42701708	19.40568177	0.20086789	-0.39526751
0.0189	3.10486	3e-07	0.0	0.0	0.0	0.00205256	0.0	0.0	0.0	410.36182635	754.14144917	801.29102214	19.37372877	0.19510626	-0.39516071
0.019	3.12045	3.1e-07	0.0	0.0	0.0	0.00205255	0.0	0.0	0.0	410.85475605	754.40089923	801.15528407	19.34181863	0.18946305	-0.39505411
0.0191	3.13603	3.2e-07	0.0	0.0	0.0	0.00205254	0.0	0.0	0.0	411.346747	754.65282501	801.01980168	19.30994951	0.18396155	-0.39494771
0.0192	3.15161	3.3e-07	0.0	0.0	0.0	0.00205253	0.0	0.0	0.0	411.83780103	754.89737466	800.88457392	19.27812471	0.17855874	-0.39484151
0.0193	3.16717	3.4e-07	0.0	0.0	0.0	0.00205252	0.0	0.0	0.0	412.32791996	755.13470028	800.74959973	19.24634305	0.17326934	-0.39473551
0.0194	3.18273	3.5e-07	0.0	0.0	0.0	0.00205251	0.0	0.0	0.0	412.81710561	755.36495409	800.61487805	19.21460465	0.1680912	-0.39462971
0.0195	3.19827	3.6e-07	0.0	0.0	0.0	0.0020525	0.0	0.0	0.0	413.30535978	755.58828536	800.48040784	19.18290964	0.16302218	-0.39452411
0.0196	3.21381	3.8e-07	0.0	0.0	0.0	0.00205248	0.0	0.0	0.0	413.79268429	755.80484048	800.34618806	19.15125814	0.15806014	-0.3944187
0.0197	3.22933	3.9e-07	0.0	0.0	0.0	0.00205247	0.0	0.0	0.0	414.27908095	756.01476293	800.21221769	19.11965028	0.15320297	-0.39431349
0.0198	3.24485	4e-07	0.0	0.0	0.0	0.00205246	0.0	0.0	0.0	414.76455158	756.21819337	800.07849573	19.08808616	0.14844857	-0.39420848
0.0199	3.26036	4.1e-07	0.0	0.0	0.0	0.00205245	0.0	0.0	0.0	415.24909797	756.4152696	799.94502119	19.05656589	0.14379487	-0.39410366
0.02	3.27586	4.3e-07	0.0	0.0	0.0	0.00205243	0.0	0.0	0.0	415.73272195	756.60613365	799.81179304	19.02508904	0.13925043	-0.39399903
0.0201	3.29135	4.4e-07	0.0	0.0	0.0	0.00205242	0.0	0.0	0.0	416.21542531	756.79091832	799.67881032	18.99365659	0.1347966	-0.39389459
0.0202	3.30683	4.6e-07	0.0	0.0	0.0	0.0020524	0.0	0.0	0.0	416.69720987	756.9697514	799.54607209	18.96226827	0.13043832	-0.39379035
0.0203	3.3223	4.7e-07	0.0	0.0	0.0	0.00205239	0.0	0.0	0.0	417.17807744	757.14276088	799.41357739	18.93092418	0.12617372	-0.3936863
0.0204	3.33776	4.9e-07	0.0	0.0	0.0	0.00205237	0.0	0.0	0.0	417.65802983	757.31007219	799.2813253	18.89962442	0.12200091	-0.39358244
0.0205	3.35321	5.1e-07	0.0	0.0	0.0	0.00205235	0.0	0.0	0.0	418.13706883	757.47180825	799.14931489	18.86836908	0.11791804	-0.39347876
0.0206	3.36866	5.2e-07	0.0	0.0	0.0	0.00205234	0.0	0.0	0.0	418.61519626	757.62808947	799.01754525	18.83715825	0.11392329	-0.39337528
0.0207	3.38409	5.4e-07	0.0	0.0	0.0	0.00205232	0.0	0.0	0.0	419.09241392	757.77903382	798.88601549	18.80599201	0.11001485	-0.39327199
0.0208	3.39951	5.6e-07	0.0	0.0	0.0	0.0020523	0.0	0.0	0.0	419.56872362	757.92475683	798.75472471	18.77487045	0.10619095	-0.39316888
0.0209	3.41493	5.7e-07	0.0	0.0	0.0	0.00205229	0.0	0.0	0.0	420.04412715	758.06537901	798.623672	18.74379296	0.10246473	-0.39306596
0.021	3.43033	5.9e-07	0.0	0.0	0.0	0.00205227	0.0	0.0	0.0	420.5186263	758.20101631	798.49285646	18.71276073	0.09881022	-0.39296323
0.0211	3.44573	6.1e-07	0.0	0.0	0.0	0.00205225	0.0	0.0	0.0	420.99222289	758.3317715	798.36227728	18.68177337	0.09523587	-0.39286068
0.0212	3.46111	6.3e-07	0.0	0.0	0.0	0.00205223	0.0	0.0	0.0	421.4649187	758.45775176	798.23193361	18.65083095	0.09174004	-0.39275832
0.0213	3.47649	6.5e-07	0.0	0.0	0.0	0.00205221	0.0	0.0	0.0	421.93671554	758.57906204	798.10182461	18.61993355	0.08832109	-0.39265614
0.0214	3.49186	6.7e-07	0.0	0.0	0.0	0.00205219	0.0	0.0	0.0	422.4076152	758.69580512	797.97194946	18.58908121	0.08497742	-0.39255414
0.0215	3.50721	6.9e-07	0.0	0.0	0.0	0.00205217	0.0	0.0	0.0	422.87761947	758.8080816	797.84230734	18.558274	0.08170743	-0.39245233
0.0216	3.52256	7.2e-07	0.0	0.0	0.0	0.00205214	0.0	0.0	0.0	423.34673014	758.91598999	797.71289744	18.52751199	0.07850955	-0.3923507
0.0217	3.5379	7.4e-07	0.0	0.0	0.0	0.00205212	0.0	0.0	0.0	423.814949	759.01962671	797.58371897	18.49679523	0.07538223	-0.39224925
0.0218	3.55323	7.6e-07	0.0	0.0	0.0	0.0020521	0.0	0.0	0.0	424.28227785	759.11908609	797.45477114	18.46612377	0.07232395	-0.39214799
0.0219	3.56855	7.8e-07	0.0	0.0	0.0	0.00205208	0.0	0.0	0.0	424.74871846	759.21446048	797.32605319	18.43549765	0.0693332	-0.3920469
0.022	3.58386	8.1e-07	0.0	0.0	0.0	0.00205205	0.0	0.0	0.0	425.21427263	759.3058402	797.19756434	18.40491694	0.0664085	-0.391946
0.0221	3.59916	8.3e-07	0.0	0.0	0.0	0.00205203	0.0	0.0	0.0	425.67894212	759.39331362	797.06930385	18.37438168	0.06354837	-0.39184527
0.0222	3.61445	8.6e-07	0.0	0.0	0.0	0.002052	0.0	0.0	0.0	426.14272873	759.47696717	796.94127095	18.34389189	0.06075137	-0.39174473
0.0223	3.62973	8.9e-07	0.0	0.0	0.0	0.00205197	0.0	0.0	0.0	426.60563423	759.55689144	796.81346488	18.31344798	0.05803537	-0.39164435
0.0224	3.64501	9.1e-07	0.0	0.0	0.0	0.00205195	0.0	0.0	0.0	427.06766042	759.63317647	796.68588485	18.2830494	0.05536635	-0.39154415
0.0225	3.66027	9.4e-07	0.0	0.0	0.0	0.00205192	0.0	0.0	0.0	427.52880905	759.7058953	796.5585302	18.25269642	0.05275712	-0.39144414
0.0226	3.67552	9.7e-07	0.0	0.0	0.0	0.00205189	0.0	0.0	0.0	427.98908189	759.77512773	796.43140021	18.22238908	0.0502064	-0.3913443
0.0227	3.69077	1e-06	0.0	0.0	0.0	0.00205186	0.0	0.0	0.0	428.44848073	759.84095188	796.30449418	18.19212742	0.04771291	-0.39124463
0.0228	3.706	1.03e-06	0.0	0.0	0.0	0.00205183	0.0	0.0	0.0	428.90700731	759.90344415	796.17781141	18.16191146	0.04527539	-0.39114515
0.0229	3.72122	1.06e-06	0.0	0.0	0.0	0.0020518	0.0	0.0	0.0	429.36466342	759.96267929	796.05135122	18.13174121	0.04289261	-0.39104583
0.023	3.73644	1.09e-06	0.0	0.0	0.0	0.00205177	0.0	0.0	0.0	429.82145081	760.01873044	795.92511292	18.10161671	0.04056337	-0.39094669
0.0231	3.75164	1.12e-06	0.0	0.0	0.0	0.00205174	0.0	0.0	0.0	430.27737123	760.07166915	795.79909583	18.07153798	0.03828648	-0.39084773
0.0232	3.76684	1.16e-06	0.0	0.0	0.0	0.0020517	0.0	0.0	0.0	430.73242646	760.1215654	795.6732993	18.04150501	0.03606077	-0.39074894
0.0233	3.78203	1.19e-06	0.0	0.0	0.0	0.00205167	0.0	0.0	0.0	431.18661824	760.16848765	795.54772267	18.01151784	0.03388511	-0.39065032
0.0234	3.7972	1.23e-06	0.0	0.0	0.0	0.00205163	0.0	0.0	0.0	431.63994832	760.21250287	795.42236528	17.98157646	0.03175837	-0.39055188
0.0235	3.81237	1.26e-06	0.0	0.0	0.0	0.0020516	0.0	0.0	0.0	432.09241846	760.25367657	795.29722649	17.95168089	0.02967945	-0.3904536
0.0236	3.82753	1.3e-06	0.0	0.0	0.0	0.00205156	0.0	0.0	0.0	432.54403039	760.29207283	795.17230567	17.92183113	0.0276473	-0.3903555
0.0237	3.84267	1.34e-06	0.0	0.0	0.0	0.00205152	0.0	0.0	0.0	432.99478588	760.32775977	795.04760215	17.89202793	0.0256846	-0.39025755
0.0238	3.85781	1.37e-06	0.0	0.0	0.0	0.00205148	0.0	0.0	0.0	433.44468667	760.36081117	794.9231152	17.86227001	0.02375004	-0.39015979
0.0239	3.87294	1.41e-06	0.0	0.0	0.0	0.00205144	0.0	0.0	0.0	433.8937345	760.3912758	794.79884431	17.83255794	0.02186022	-0.3900622
0.024	3.88806	1.45e-06	0.0	0.0	0.0	0.0020514	0.0	0.0	0.0	434.34193109	760.41921332	794.67478885	17.8028917	0.02001421	-0.38996477
0.0241	3.90317	1.5e-06	0.0	0.0	0.0	0.00205136	0.0	0.0	0.0	434.78927817	760.44468219	794.55094822	17.77327129	0.01821115	-0.38986751
0.0242	3.91827	1.54e-06	0.0	0.0	0.0	0.00205132	0.0	0.0	0.0	435.23577749	760.46773971	794.42732181	17.74369669	0.01645019	-0.38977043
0.0243	3.93336	1.58e-06	0.0	0.0	0.0	0.00205128	0.0	0.0	0.0	435.68143075	760.48844206	794.30390904	17.71416791	0.01473049	-0.38967351
0.0244	3.94844	1.63e-06	0.0	0.0	0.0	0.00205123	0.0	0.0	0.0	436.12623969	760.50684432	794.1807093	17.68468491	0.01305125	-0.38957675
0.0245	3.96351	1.67e-06	0.0	0.0	0.0	0.00205119	0.0	0.0	0.0	436.57020602	760.52300054	794.05772201	17.65524768	0.0114117	-0.38948017
0.0246	3.97857	1.72e-06	0.0	0.0	0.0	0.00205114	0.0	0.0	0.0	437.01333146	760.53696374	793.9349466	17.62585621	0.00981108	-0.38938375
0.0247	3.99362	1.77e-06	0.0	0.0	0.0	0.00205109	0.0	0.0	0.0	437.45561773	760.54878596	793.81238249	17.59651047	0.00824866	-0.3892875
0.0248	4.00866	1.82e-06	0.0	0.0	0.0	0.00205104	0.0	0.0	0.0	437.89706652	760.55851828	793.6900291	17.56721043	0.00672375	-0.38919142
0.0249	4.02369	1.87e-06	0.0	0.0	0.0	0.00205099	0.0	0.0	0.0	438.33767955	760.56621088	793.56788587	17.53795607	0.00523566	-0.3890955
0.025	4.03871	1.92e-06	0.0	0.0	0.0	0.00205094	0.0	0.0	0.0	438.77745852	760.57191306	793.44595224	17.50874735	0.00378374	-0.38899974
0.0251	4.05372	1.97e-06	0.0	0.0	0.0	0.00205089	0.0	0.0	0.0	439.21640515	760.57566663	793.32422769	17.4795886	0.00234421	-0.38890413
0.0252	4.06872	2.03e-06	0.0	0.0	0.0	0.00205083	0.0	0.0	0.0	439.65452122	760.57748869	793.20271175	17.4504724	0.00095566	-0.3888087
0.0253	4.08372	2.08e-06	0.0	0.0	0.0	0.00205078	0.0	0.0	0.0	440.09180835	760.57745064	793.08140379	17.42140194	-0.00039958	-0.38871344
0.0254	4.0987	2.14e-06	0.0	0.0	0.0	0.00205072	0.0	0.0	0.0	440.52826823	760.5755968	792.96030329	17.39237719	-0.00172214	-0.38861833
0.0255	4.11367	2.2e-06	0.0	0.0	0.0	0.00205066	0.0	0.0	0.0	440.96390255	760.57197065	792.83940971	17.36339811	-0.00301263	-0.38852339
0.0256	4.12863	2.26e-06	0.0	0.0	0.0	0.0020506	0.0	0.0	0.0	441.398713	760.56661486	792.71872252	17.33446467	-0.00427165	-0.38842861
0.0257	4.14359	2.32e-06	0.0	0.0	0.0	0.00205054	0.0	0.0	0.0	441.83270126	760.5595713	792.5982412	17.30557686	-0.00549976	-0.38833399
0.0258	4.15853	2.38e-06	0.0	0.0	0.0	0.00205048	0.0	0.0	0.0	442.265869	760.5508811	792.47796523	17.27673461	-0.0066975	-0.38823954
0.0259	4.17346	2.44e-06	0.0	0.0	0.0	0.00205042	0.0	0.0	0.0	442.69821791	760.54058467	792.35789408	17.24793791	-0.0078654	-0.38814524
0.026	4.18839	2.51e-06	0.0	0.0	0.0	0.00205035	0.0	0.0	0.0	443.12974964	760.52872172	792.23802726	17.21918672	-0.00900396	-0.38805111
0.0261	4.2033	2.57e-06	0.0	0.0	0.0	0.00205028	0.0	0.0	0.0	443.56046587	760.51533132	792.11836424	17.19048098	-0.01011366	-0.38795713
0.0262	4.21821	2.64e-06	0.0	0.0	0.0	0.00205022	0.0	0.0	0.0	443.99036826	760.50045189	791.99890453	17.16182066	-0.01119495	-0.38786332
0.0263	4.2331	2.71e-06	0.0	0.0	0.0	0.00205015	0.0	0.0	0.0	444.41945847	760.48412124	791.87964762	17.13320571	-0.01224828	-0.38776967
0.0264	4.24798	2.78e-06	0.0	0.0	0.0	0.00205008	0.0	0.0	0.0	444.84773816	760.46637664	791.76059302	17.10463608	-0.01327404	-0.38767617
0.0265	4.26286	2.85e-06	0.0	0.0	0.0	0.00205	0.0	0.0	0.0	445.27520898	760.44725091	791.64174024	17.07611575	-0.01430846	-0.38758282
0.0266	4.27772	2.93e-06	0.0	0.0	0.0	0.00204993	0.0	0.0	0.0	445.70187268	760.42673113	791.523089	17.04763786	-0.01529142	-0.38748964
0.0267	4.29258	3e-06	0.0	0.0	0.0	0.00204985	0.0	0.0	0.0	446.12773083	760.40488939	791.40463866	17.01920533	-0.01624959	-0.38739662
0.0268	4.30742	3.08e-06	0.0	0.0	0.0	0.00204978	0.0	0.0	0.0	446.55278508	760.38175856	791.28638875	16.99081811	-0.01718341	-0.38730376
0.0269	4.32226	3.16e-06	0.0	0.0	0.0	0.0020497	0.0	0.0	0.0	446.97703706	760.35737092	791.16833878	16.96247616	-0.01809332	-0.38721105
0.027	4.33708	3.24e-06	0.0	0.0	0.0	0.00204961	0.0	0.0	0.0	447.40048842	760.33175816	791.05048828	16.93417942	-0.01897973	-0.3871185
0.0271	4.3519	3.33e-06	0.0	0.0	0.0	0.00204953	0.0	0.0	0.0	447.82314078	760.30495141	790.9328368	16.90592786	-0.01984305	-0.3870261
0.0272	4.3667	3.41e-06	0.0	0.0	0.0	0.00204945	0.0	0.0	0.0	448.24499577	760.27698128	790.81538385	16.87772142	-0.02068365	-0.38693386
0.0273	4.3815	3.5e-06	0.0	0.0	0.0	0.00204936	0.0	0.0	0.0	448.66605502	760.24787788	790.698129	16.84956005	-0.0215019	-0.38684178
0.0274	4.39628	3.59e-06	0.0	0.0	0.0	0.00204927	0.0	0.0	0.0	449.08632015	760.21767082	790.58107177	16.8214437	-0.02229815	-0.38674985
0.0275	4.41106	3.68e-06	0.0	0.0	0.0	0.00204918	0.0	0.0	0.0	449.50579278	760.18638926	790.4642117	16.79337232	-0.02307271	-0.38665808
0.0276	4.42582	3.77e-06	0.0	0.0	0.0	0.00204909	0.0	0.0	0.0	449.92447452	760.15406192	790.34754835	16.76534585	-0.0238259	-0.38656646
0.0277	4.44058	3.86e-06	0.0	0.0	0.0	0.00204899	0.0	0.0	0.0	450.34236697	760.12071713	790.23108127	16.73736424	-0.02455802	-0.38647499
0.0278	4.45532	3.96e-06	0.0	0.0	0.0	0.0020489	0.0	0.0	0.0	450.75947175	760.08638281	790.11481	16.70942741	-0.02526933	-0.38638368
0.0279	4.47006	4.06e-06	0.0	0.0	0.0	0.0020488	0.0	0.0	0.0	451.17579046	760.05108654	789.9987341	16.68153856	-0.02599239	-0.38629252
0.028	4.48478	4.16e-06	0.0	0.0	0.0	0.0020487	0.0	0.0	0.0	451.5913248	760.01479555	789.8828534	16.65369321	-0.02668349	-0.38620151
0.0281	4.4995	4.26e-06	0.0	0.0	0.0	0.0020486	0.0	0.0	0.0	452.00607629	759.9775776	789.76716728	16.62589187	-0.02734848	-0.38611066
0.0282	4.5142	4.36e-06	0.0	0.0	0.0	0.00204849	0.0	0.0	0.0	452.42004652	759.93945775	789.65167528	16.59813527	-0.02799563	-0.38601996
0.0283	4.5289	4.47e-06	0.0	0.0	0.0	0.00204839	0.0	0.0	0.0	452.83323709	759.90045953	789.536377	16.57042338	-0.02862529	-0.38592942
0.0284	4.54358	4.58e-06	0.0	0.0	0.0	0.00204828	0.0	0.0	0.0	453.24564957	759.86060603	789.42127201	16.54275612	-0.02923777	-0.38583902
0.0285	4.55826	4.69e-06	0.0	0.0	0.0	0.00204817	0.0	0.0	0.0	453.65728555	759.8199199	789.30635989	16.51513345	-0.0298334	-0.38574878
0.0286	4.57292	4.8e-06	0.0	0.0	0.0	0.00204805	0.0	0.0	0.0	454.06814661	759.77842339	789.19164022	16.48755531	-0.03041246	-0.38565868
0.0287	4.58758	4.92e-06	0.0	0.0	0.0	0.00204794	0.0	0.0	0.0	454.47823433	759.73613833	789.07711258	16.46002166	-0.03097525	-0.38556874
0.0288	4.60223	5.04e-06	0.0	0.0	0.0	0.00204782	0.0	0.0	1e-08	454.88755026	759.69308619	788.96277656	16.43253242	-0.03152204	-0.38547895
0.0289	4.61686	5.16e-06	0.0	0.0	0.0	0.0020477	0.0	0.0	1e-08	455.29609598	759.64928806	788.84863175	16.40508754	-0.0320531	-0.38538931
0.029	4.63148	5.28e-06	0.0	0.0	0.0	0.00204757	0.0	0.0	1e-08	455.70387305	759.60476471	788.73467774	16.37768695	-0.03256867	-0.38529982
0.0291	4.6461	5.41e-06	0.0	0.0	0.0	0.00204745	0.0	0.0	1e-08	456.11088303	759.55953655	788.62091412	16.35033061	-0.03306898	-0.38521048
0.0292	4.6607	5.53e-06	0.0	0.0	0.0	0.00204732	0.0	0.0	1e-08	456.51712748	759.51362371	788.50734049	16.32301844	-0.03355427	-0.38512128
0.0293	4.6753	5.67e-06	0.0	0.0	0.0	0.00204719	0.0	0.0	1e-08	456.92260793	759.467046	788.39395645	16.29575039	-0.03402473	-0.38503224
0.0294	4.68988	5.8e-06	0.0	0.0	0.0	0.00204706	0.0	0.0	1e-08	457.327326	759.41979455	788.28076172	16.26852923	-0.03450789	-0.38494334
0.0295	4.70446	5.93e-06	0.0	0.0	0.0	0.00204692	0.0	0.0	1e-08	457.7312832	759.37190419	788.16775584	16.24135	-0.03495694	-0.38485459
0.0296	4.71902	6.07e-06	0.0	0.0	0.0	0.00204678	0.0	0.0	1e-08	458.13448106	759.32339591	788.05493839	16.2142148	-0.0353928	-0.384766
0.0297	4.73358	6.21e-06	0.0	0.0	0.0	0.00204664	0.0	0.0	1e-08	458.53692111	759.27428705	787.94230899	16.18712356	-0.03581572	-0.38467754
0.0298	4.74812	6.36e-06	0.0	0.0	0.0	0.0020465	0.0	0.0	1e-08	458.9386049	759.22459461	787.82986724	16.16007623	-0.03622591	-0.38458924
0.0299	4.76265	6.5e-06	0.0	0.0	0.0	0.00204635	0.0	0.0	1e-08	459.33953394	759.17433528	787.71761277	16.13307275	-0.03662361	-0.38450108
0.03	4.77718	6.65e-06	0.0	0.0	0.0	0.0020462	0.0	0.0	1e-08	459.73970976	759.12352551	787.60554519	16.10611304	-0.03700902	-0.38441308
0.0301	4.79169	6.81e-06	0.0	0.0	0.0	0.00204605	0.0	0.0	1e-08	460.13913389	759.07218141	787.49366413	16.07919706	-0.03738234	-0.38432521
0.0302	4.80619	6.96e-06	0.0	0.0	0.0	0.00204589	0.0	0.0	1e-08	460.53780784	759.02031888	787.38196918	16.05232473	-0.03774376	-0.3842375
0.0303	4.82069	7.12e-06	0.0	0.0	0.0	0.00204573	0.0	0.0	1e-08	460.93573313	758.96795354	787.27045999	16.02549599	-0.03809346	-0.38414993
0.0304	4.83517	7.28e-06	0.0	0.0	0.0	0.00204557	0.0	0.0	1e-08	461.33291126	758.91510079	787.15913618	15.99871077	-0.03843161	-0.3840625
0.0305	4.84964	7.45e-06	0.0	0.0	0.0	0.00204541	0.0	0.0	1e-08	461.72934374	758.86177582	787.04799736	15.97196901	-0.03875836	-0.38397522
0.0306	4.8641	7.62e-06	0.0	0.0	0.0	0.00204524	0.0	0.0	1e-08	462.12503206	758.8079936	786.93704317	15.94527064	-0.03907387	-0.38388809
0.0307	4.87856	7.79e-06	0.0	0.0	0.0	0.00204507	0.0	0.0	1e-08	462.51997774	758.7537689	786.82627323	15.91861558	-0.03937827	-0.3838011
0.0308	4.893	7.96e-06	0.0	0.0	0.0	0.00204489	0.0	0.0	1e-08	462.91418232	758.69908048	786.71568733	15.89200769	-0.03970933	-0.38371425
0.0309	4.90743	8.14e-06	0.0	0.0	0.0	0.00204471	0.0	0.0	1e-08	463.30764727	758.64395637	786.60528505	15.86544017	-0.04000256	-0.38362755
0.031	4.92185	8.32e-06	0.0	0.0	0.0	0.00204453	0.0	0.0	1e-08	463.70037406	758.58841754	786.49506598	15.83891592	-0.04028655	-0.38354099
0.0311	4.93626	8.5e-06	0.0	0.0	0.0	0.00204435	0.0	0.0	1e-08	464.09236418	758.53247599	786.38502976	15.81243487	-0.04056151	-0.38345457
0.0312	4.95066	8.69e-06	0.0	0.0	0.0	0.00204416	0.0	0.0	1e-08	464.4836191	758.47614345	786.27517605	15.78599697	-0.04082766	-0.3833683
0.0313	4.96505	8.88e-06	0.0	0.0	0.0	0.00204397	0.0	0.0	1e-08	464.87414031	758.41943135	786.16550448	15.75960215	-0.04108518	-0.38328217
0.0314	4.97943	9.08e-06	0.0	0.0	0.0	0.00204377	0.0	0.0	1e-08	465.26392928	758.36235087	786.05601471	15.73325035	-0.04133427	-0.38319619
0.0315	4.9938	9.27e-06	0.0	0.0	0.0	0.00204358	0.0	0.0	1e-08	465.65298747	758.30491294	785.94670638	15.70694151	-0.04157513	-0.38311035
0.0316	5.00816	9.48e-06	0.0	0.0	0.0	0.00204337	0.0	0.0	1e-08	466.04131636	758.24712822	785.83757915	15.68067557	-0.04180792	-0.38302465
0.0317	5.02251	9.68e-06	0.0	0.0	0.0	0.00204317	0.0	0.0	1e-08	466.4289174	758.18900715	785.72863267	15.65445245	-0.04203282	-0.38293909
0.0318	5.03685	9.89e-06	0.0	0.0	0.0	0.00204296	0.0	0.0	1e-08	466.81579205	758.13055992	785.61986659	15.62827211	-0.04225001	-0.38285367
0.0319	5.05118	1.01e-05	0.0	0.0	0.0	0.00204275	0.0	0.0	1e-08	467.20194177	758.07179652	785.51128057	15.60213446	-0.04245964	-0.38276839
0.032	5.0655	1.032e-05	0.0	0.0	0.0	0.00204253	0.0	0.0	1e-08	467.587368	758.01272671	785.40287427	15.57603946	-0.04266187	-0.38268326
0.0321	5.0798	1.054e-05	0.0	0.0	0.0	0.00204231	0.0	0.0	1e-08	467.9720722	757.95336005	785.29464735	15.54998703	-0.04285684	-0.38259827
0.0322	5.0941	1.077e-05	0.0	0.0	0.0	0.00204208	0.0	0.0	1e-08	468.35605581	757.89370317	785.18659947	15.52397759	-0.04304752	-0.38251341
0.0323	5.10839	1.1e-05	0.0	0.0	0.0	0.00204185	0.0	0.0	1e-08	468.73932027	757.83376569	785.0787303	15.49801024	-0.04322921	-0.3824287
0.0324	5.12266	1.123e-05	0.0	0.0	0.0	0.00204162	0.0	0.0	1e-08	469.12186701	757.77355754	784.9710395	15.47208529	-0.04340417	-0.38234413
0.0325	5.13693	1.146e-05	0.0	0.0	0.0	0.00204138	0.0	0.0	1e-08	469.50369746	757.71308735	784.86352674	15.44620267	-0.04357253	-0.38225969
0.0326	5.15119	1.171e-05	0.0	0.0	0.0	0.00204114	0.0	0.0	1e-08	469.88481306	757.65236359	784.75619167	15.42036231	-0.04373441	-0.3821754
0.0327	5.16543	1.195e-05	0.0	0.0	0.0	0.0020409	0.0	0.0	1e-08	470.26521522	757.59139456	784.64903397	15.39456414	-0.04388993	-0.38209124
0.0328	5.17967	1.22e-05	0.0	0.0	0.0	0.00204065	0.0	0.0	1e-08	470.64490537	757.53018838	784.54205331	15.3688081	-0.04403921	-0.38200723
0.0329	5.19389	1.245e-05	0.0	0.0	0.0	0.00204039	0.0	0.0	1e-08	471.02388492	757.46875305	784.43524935	15.34309412	-0.04418235	-0.38192335
0.033	5.2081	1.271e-05	0.0	0.0	0.0	0.00204013	0.0	0.0	1e-08	471.40215528	757.4070964	784.32862177	15.31742213	-0.04431945	-0.38183961
0.0331	5.22231	1.298e-05	0.0	0.0	0.0	0.00203987	0.0	0.0	1e-08	471.77971786	757.34522615	784.22217025	15.29179206	-0.04445061	-0.38175601
0.0332	5.2365	1.324e-05	0.0	0.0	0.0	0.0020396	0.0	0.0	1e-08	472.15657408	757.28314987	784.11589445	15.26620385	-0.04457592	-0.38167255
0.0333	5.25068	1.351e-05	0.0	0.0	0.0	0.00203933	0.0	0.0	1e-08	472.53272532	757.22087504	784.00979405	15.24065742	-0.04469545	-0.38158923
0.0334	5.26486	1.379e-05	0.0	0.0	0.0	0.00203906	0.0	0.0	1e-08	472.90817298	757.158409	783.90386872	15.2151527	-0.04480929	-0.38150604
0.0335	5.27902	1.407e-05	0.0	0.0	0.0	0.00203877	0.0	0.0	1e-08	473.28291846	757.09575901	783.79811815	15.18968963	-0.0449175	-0.38142299
0.0336	5.29317	1.436e-05	0.0	0.0	0.0	0.00203849	0.0	0.0	1e-08	473.65696316	757.03292813	783.69254203	15.16426873	-0.045026	-0.38134008
0.0337	5.30731	1.465e-05	0.0	0.0	0.0	0.0020382	0.0	0.0	1e-08	474.03030846	756.96992291	783.58714005	15.1388889	-0.04512484	-0.3812573
0.0338	5.32144	1.494e-05	0.0	0.0	0.0	0.0020379	0.0	0.0	1e-08	474.40295574	756.90675259	783.48191186	15.11355053	-0.04521847	-0.38117466
0.0339	5.33556	1.524e-05	0.0	0.0	0.0	0.0020376	0.0	0.0	2e-08	474.77490638	756.84342375	783.37685715	15.08825355	-0.04530697	-0.38109216
0.034	5.34967	1.555e-05	0.0	0.0	0.0	0.00203729	0.0	0.0	2e-08	475.14616175	756.7799429	783.27197561	15.06299787	-0.04539037	-0.38100979
0.0341	5.36376	1.586e-05	0.0	0.0	0.0	0.00203698	0.0	0.0	2e-08	475.51672322	756.71631648	783.16726692	15.03778344	-0.04546874	-0.38092756
0.0342	5.37785	1.618e-05	0.0	0.0	0.0	0.00203667	0.0	0.0	2e-08	475.88659216	756.65255085	783.06273076	15.01261018	-0.04554212	-0.38084546
0.0343	5.39193	1.65e-05	0.0	0.0	0.0	0.00203635	0.0	0.0	2e-08	476.25576994	756.5886523	782.95836682	14.98747801	-0.04561057	-0.3807635
0.0344	5.406	1.682e-05	0.0	0.0	0.0	0.00203602	0.0	0.0	2e-08	476.6242579	756.52462708	782.85417478	14.96238688	-0.0456741	-0.38068168
0.0345	5.42005	1.716e-05	0.0	0.0	0.0	0.00203569	0.0	0.0	2e-08	476.99205742	756.46048138	782.75015434	14.93733669	-0.04573276	-0.38059999
0.0346	5.4341	1.749e-05	0.0	0.0	0.0	0.00203535	0.0	0.0	2e-08	477.35916984	756.39622136	782.64630517	14.91232739	-0.04578656	-0.38051843
0.0347	5.44813	1.783e-05	0.0	0.0	0.0	0.00203501	0.0	0.0	2e-08	477.7255965	756.33185313	782.54262697	14.88735889	-0.04583554	-0.38043701
0.0348	5.46216	1.818e-05	0.0	0.0	0.0	0.00203466	0.0	0.0	2e-08	478.09133876	756.26738278	782.43911943	14.86243113	-0.0458797	-0.38035572
0.0349	5.47617	1.854e-05	0.0	0.0	0.0	0.00203431	0.0	0.0	2e-08	478.45639795	756.2028164	782.33578224	14.83754402	-0.04591905	-0.38027457
0.035	5.49017	1.889e-05	0.0	0.0	0.0	0.00203395	0.0	0.0	2e-08	478.82077543	756.13814811	782.23261513	14.81269938	-0.0459738	-0.38019355
0.0351	5.50416	1.926e-05	0.0	0.0	0.0	0.00203358	0.0	0.0	2e-08	479.18447254	756.07337755	782.12961784	14.78789392	-0.0460095	-0.38011266
0.0352	5.51814	1.963e-05	0.0	0.0	0.0	0.00203321	0.0	0.0	2e-08	479.5474906	756.00852073	782.02679	14.76312897	-0.04604124	-0.3800319
0.0353	5.53212	2.001e-05	0.0	0.0	0.0	0.00203283	0.0	0.0	2e-08	479.90983093	755.94358253	781.92413131	14.73840447	-0.04606909	-0.37995128
0.0354	5.54608	2.039e-05	0.0	0.0	0.0	0.00203245	0.0	0.0	2e-08	480.27149486	755.87856778	781.82164148	14.71372034	-0.04609308	-0.37987079
0.0355	5.56002	2.078e-05	0.0	0.0	0.0	0.00203206	0.0	0.0	2e-08	480.63248371	755.81348122	781.71932019	14.68907652	-0.04611327	-0.37979044
0.0356	5.57396	2.117e-05	0.0	0.0	0.0	0.00203167	0.0	0.0	2e-08	480.99279878	755.74832756	781.61716716	14.66447293	-0.0461297	-0.37971021
0.0357	5.58789	2.157e-05	0.0	0.0	0.0	0.00203127	0.0	0.0	2e-08	481.35244141	755.68311142	781.51518207	14.6399095	-0.04614242	-0.37963012
0.0358	5.60181	2.198e-05	0.0	0.0	0.0	0.00203086	0.0	0.0	2e-08	481.71141289	755.61783739	781.41336463	14.61538617	-0.04615145	-0.37955016
0.0359	5.61571	2.239e-05	0.0	0.0	0.0	0.00203045	0.0	0.0	2e-08	482.06971452	755.55250999	781.31171454	14.59090285	-0.04615682	-0.37947033
0.036	5.62961	2.281e-05	0.0	0.0	0.0	0.00203003	0.0	0.0	2e-08	482.42734762	755.48713372	781.21023151	14.56645949	-0.04615858	-0.37939063
0.0361	5.6435	2.324e-05	0.0	0.0	0.0	0.0020296	0.0	0.0	2e-08	482.78431348	755.42171303	781.10891523	14.54205601	-0.04615675	-0.37931107
0.0362	5.65737	2.367e-05	0.0	0.0	0.0	0.00202917	0.0	0.0	2e-08	483.14061339	755.35625232	781.00776541	14.51769233	-0.04615134	-0.37923163
0.0363	5.67123	2.411e-05	0.0	0.0	0.0	0.00202873	0.0	0.0	2e-08	483.49624865	755.29075599	780.90678175	14.4933684	-0.04614238	-0.37915233
0.0364	5.68509	2.455e-05	0.0	0.0	0.0	0.00202828	0.0	0.0	2e-08	483.85122055	755.22522068	780.805964	14.46908562	-0.04614601	-0.37907315
0.0365	5.69893	2.501e-05	0.0	0.0	0.0	0.00202783	0.0	0.0	3e-08	484.2055304	755.15964176	780.7053119	14.44484139	-0.04613481	-0.3789941
0.0366	5.71276	2.547e-05	0.0	0.0	0.0	0.00202737	0.0	0.0	3e-08	484.55917946	755.09403336	780.60482511	14.42063674	-0.04612081	-0.37891519
0.0367	5.72658	2.593e-05	0.0	0.0	0.0	0.0020269	0.0	0.0	3e-08	484.912169	755.02839883	780.50450334	14.39647161	-0.04610406	-0.3788364
0.0368	5.74039	2.641e-05	0.0	0.0	0.0	0.00202643	0.0	0.0	3e-08	485.26450031	754.96274142	780.40434631	14.37234594	-0.04608461	-0.37875775
0.0369	5.75419	2.689e-05	0.0	0.0	0.0	0.00202595	0.0	0.0	3e-08	485.61617465	754.89706429	780.30435372	14.34825964	-0.04606254	-0.37867922
0.037	5.76797	2.737e-05	0.0	0.0	0.0	0.00202546	0.0	0.0	3e-08	485.96719328	754.83137056	780.2045253	14.32421267	-0.04603789	-0.37860082
0.0371	5.78175	2.787e-05	0.0	0.0	0.0	0.00202497	0.0	0.0	3e-08	486.31755749	754.76566323	780.10486075	14.30020494	-0.04601071	-0.37852255
0.0372	5.79551	2.837e-05	0.0	0.0	0.0	0.00202446	0.0	0.0	3e-08	486.66726852	754.69994527	780.00535979	14.2762364	-0.04598108	-0.37844441
0.0373	5.80927	2.888e-05	0.0	0.0	0.0	0.00202395	0.0	0.0	3e-08	487.01632763	754.63421954	779.90602214	14.25230697	-0.04594902	-0.3783664
0.0374	5.82301	2.939e-05	0.0	0.0	0.0	0.00202344	0.0	0.0	3e-08	487.36473608	754.56848887	779.80684751	14.22841659	-0.0459146	-0.37828851
0.0375	5.83675	2.992e-05	0.0	0.0	0.0	0.00202291	0.0	0.0	3e-08	487.71249512	754.50275597	779.70783562	14.20456519	-0.04587787	-0.37821075
0.0376	5.85047	3.045e-05	0.0	0.0	0.0	0.00202238	0.0	0.0	3e-08	488.05960599	754.43702355	779.60898619	14.1807527	-0.04583886	-0.37813313
0.0377	5.86418	3.099e-05	0.0	0.0	0.0	0.00202184	0.0	0.0	3e-08	488.40606994	754.3712942	779.51029894	14.15697906	-0.04579763	-0.37805562
0.0378	5.87788	3.153e-05	0.0	0.0	0.0	0.0020213	0.0	0.0	3e-08	488.75188822	754.30556957	779.4117736	14.13324441	-0.04575669	-0.37797825
0.0379	5.89157	3.209e-05	0.0	0.0	0.0	0.00202074	0.0	0.0	3e-08	489.09706206	754.23985013	779.31340988	14.10954832	-0.04571189	-0.377901
0.038	5.90525	3.265e-05	0.0	0.0	0.0	0.00202018	0.0	0.0	3e-08	489.4415927	754.17414016	779.21520752	14.08589088	-0.04566511	-0.37782388
0.0381	5.91891	3.322e-05	0.0	0.0	0.0	0.00201961	0.0	0.0	3e-08	489.78548136	754.10844189	779.11716622	14.06227203	-0.04561638	-0.37774688
0.0382	5.93257	3.38e-05	0.0	0.0	0.0	0.00201903	0.0	0.0	3e-08	490.12872928	754.04275747	779.01928571	14.0386917	-0.04556577	-0.37767001
0.0383	5.94622	3.438e-05	0.0	0.0	0.0	0.00201844	0.0	0.0	3e-08	490.47133767	753.97708902	778.92156572	14.01514982	-0.04551331	-0.37759327
0.0384	5.95985	3.498e-05	0.0	0.0	0.0	0.00201785	0.0	0.0	4e-08	490.81330776	753.91143856	778.82400598	13.99164633	-0.04545904	-0.37751665
0.0385	5.97347	3.558e-05	0.0	0.0	0.0	0.00201724	0.0	0.0	4e-08	491.15464077	753.84580809	778.7266062	13.96818115	-0.04540302	-0.37744016
0.0386	5.98709	3.619e-05	0.0	0.0	0.0	0.00201663	0.0	0.0	4e-08	491.49533791	753.78019952	778.62936611	13.94475423	-0.04534528	-0.3773638
0.0387	6.00069	3.681e-05	0.0	0.0	0.0	0.00201601	0.0	0.0	4e-08	491.83540039	753.71461473	778.53228545	13.92136549	-0.04528586	-0.37728756
0.0388	6.01428	3.744e-05	0.0	0.0	0.0	0.00201538	0.0	0.0	4e-08	492.17482942	753.64905552	778.43536395	13.89801487	-0.04522481	-0.37721144
0.0389	6.02786	3.808e-05	0.0	0.0	0.0	0.00201474	0.0	0.0	4e-08	492.51362621	753.58352367	778.33860132	13.8747023	-0.04516215	-0.37713545
0.039	6.04142	3.872e-05	0.0	0.0	0.0	0.0020141	0.0	0.0	4e-08	492.85179195	753.51802087	778.2419973	13.85142771	-0.04509794	-0.37705958
0.0391	6.05498	3.938e-05	0.0	0.0	0.0	0.00201344	0.0	0.0	4e-08	493.18932785	753.4525488	778.14555162	13.82819105	-0.04503219	-0.37698384
0.0392	6.06853	4.004e-05	0.0	0.0	0.0	0.00201278	0.0	0.0	4e-08	493.5262351	753.38710955	778.049264	13.80499201	-0.0449629	-0.37690822
0.0393	6.08206	4.071e-05	0.0	0.0	0.0	0.00201211	0.0	0.0	4e-08	493.86251489	753.32170683	777.95313418	13.78183091	-0.04489357	-0.37683273
0.0394	6.09559	4.139e-05	0.0	0.0	0.0	0.00201143	0.0	0.0	4e-08	494.19816841	753.25634044	777.85716189	13.75870752	-0.04482273	-0.37675736
0.0395	6.1091	4.208e-05	0.0	0.0	0.0	0.00201073	0.0	0.0	4e-08	494.53319685	753.19101199	777.76134687	13.73562177	-0.04475038	-0.37668211
0.0396	6.1226	4.278e-05	0.0	0.0	0.0	0.00201003	0.0	0.0	4e-08	494.86760139	753.12572307	777.66568884	13.71257359	-0.04467656	-0.37660699
0.0397	6.13609	4.349e-05	0.0	0.0	0.0	0.00200933	0.0	0.0	4e-08	495.2013832	753.06047522	777.57018754	13.68956292	-0.04460128	-0.37653199
0.0398	6.14957	4.421e-05	0.0	0.0	0.0	0.00200861	0.0	0.0	4e-08	495.53454347	752.99526999	777.4748427	13.66658968	-0.04452457	-0.37645711
0.0399	6.16304	4.494e-05	0.0	0.0	0.0	0.00200788	0.0	0.0	4e-08	495.86708336	752.93010885	777.37965407	13.64365382	-0.04444644	-0.37638236
0.04	6.17649	4.567e-05	0.0	0.0	0.0	0.00200714	0.0	0.0	5e-08	496.19900405	752.86499331	777.28462137	13.62075526	-0.04436691	-0.37630772
0.0401	6.18994	4.642e-05	0.0	0.0	0.0	0.00200639	0.0	0.0	5e-08	496.53030671	752.79992482	777.18974434	13.59789393	-0.04428598	-0.37623321
0.0402	6.20337	4.718e-05	0.0	0.0	0.0	0.00200564	0.0	0.0	5e-08	496.86099249	752.73490481	777.09502271	13.57506977	-0.04420369	-0.37615882
0.0403	6.2168	4.794e-05	0.0	0.0	0.0	0.00200487	0.0	0.0	5e-08	497.19106256	752.66993472	777.00045624	13.55228271	-0.04412002	-0.37608456
0.0404	6.23021	4.872e-05	0.0	0.0	0.0	0.00200409	0.0	0.0	5e-08	497.52051807	752.60501595	776.90604464	13.52953269	-0.04403501	-0.37601041
0.0405	6.24361	4.95e-05	0.0	0.0	0.0	0.00200331	0.0	0.0	5e-08	497.84936018	752.54014991	776.81178767	13.50681962	-0.04394865	-0.37593639
0.0406	6.257	5.03e-05	0.0	0.0	0.0	0.00200251	0.0	0.0	5e-08	498.17759004	752.47533771	776.71768505	13.48414363	-0.04386336	-0.37586249
0.0407	6.27038	5.111e-05	0.0	0.0	0.0	0.0020017	0.0	0.0	5e-08	498.50520881	752.41057765	776.62373655	13.46150434	-0.04377508	-0.37578871
0.0408	6.28374	5.192e-05	0.0	0.0	0.0	0.00200089	0.0	0.0	5e-08	498.83221763	752.34587339	776.52994189	13.43890183	-0.04368558	-0.37571505
0.0409	6.2971	5.275e-05	0.0	0.0	0.0	0.00200006	0.0	0.0	5e-08	499.15861763	752.28122615	776.43630082	13.41633602	-0.04359488	-0.37564151
0.041	6.31044	5.358e-05	0.0	0.0	0.0	0.00199922	0.0	0.0	5e-08	499.48440996	752.21663714	776.34281307	13.39380684	-0.04350298	-0.37556809
0.0411	6.32377	5.443e-05	0.0	0.0	0.0	0.00199837	0.0	0.0	5e-08	499.80959575	752.15210754	776.2494784	13.37131423	-0.0434099	-0.37549479
0.0412	6.3371	5.529e-05	0.0	0.0	0.0	0.00199752	0.0	0.0	6e-08	500.13417614	752.08763855	776.15629653	13.34885812	-0.04331563	-0.37542161
0.0413	6.35041	5.616e-05	0.0	0.0	0.0	0.00199665	0.0	0.0	6e-08	500.45815226	752.02323132	776.06326721	13.32643844	-0.04322019	-0.37534855
0.0414	6.3637	5.704e-05	0.0	0.0	0.0	0.00199577	0.0	0.0	6e-08	500.78152524	751.95888702	775.97039019	13.30405513	-0.04312359	-0.37527561
0.0415	6.37699	5.793e-05	0.0	0.0	0.0	0.00199488	0.0	0.0	6e-08	501.10429619	751.89460682	775.87766521	13.28170812	-0.04302582	-0.37520279
0.0416	6.39027	5.883e-05	0.0	0.0	0.0	0.00199397	0.0	0.0	6e-08	501.42646625	751.83039186	775.78509202	13.25939734	-0.0429269	-0.37513009
0.0417	6.40353	5.974e-05	0.0	0.0	0.0	0.00199306	0.0	0.0	6e-08	501.74803652	751.7662433	775.69267035	13.23712272	-0.04282681	-0.37505751
0.0418	6.41679	6.066e-05	0.0	0.0	0.0	0.00199214	0.0	0.0	6e-08	502.06900814	751.70216228	775.60039996	13.2148842	-0.04272557	-0.37498505
0.0419	6.43003	6.16e-05	0.0	0.0	0.0	0.0019912	0.0	0.0	6e-08	502.3893822	751.63814997	775.5082806	13.19268172	-0.04262317	-0.3749127
0.042	6.44326	6.254e-05	0.0	0.0	0.0	0.00199026	0.0	0.0	6e-08	502.70915982	751.57420751	775.416312	13.17051554	-0.04252391	-0.37484048
0.0421	6.45648	6.35e-05	0.0	0.0	0.0	0.0019893	0.0	0.0	6e-08	503.02834212	751.5103285	775.32449395	13.1483851	-0.04242154	-0.37476837
0.0422	6.46969	6.447e-05	0.0	0.0	0.0	0.00198833	0.0	0.0	6e-08	503.34693019	751.44651929	775.23282617	13.12629044	-0.04231749	-0.37469638
0.0423	6.48288	6.545e-05	0.0	0.0	0.0	0.00198735	0.0	0.0	7e-08	503.66492514	751.38278083	775.14130841	13.10423157	-0.04221252	-0.37462451
0.0424	6.49607	6.644e-05	0.0	0.0	0.0	0.00198636	0.0	0.0	7e-08	503.98232807	751.31911394	775.04994043	13.08220842	-0.04210665	-0.37455275
0.0425	6.50924	6.744e-05	0.0	0.0	0.0	0.00198535	0.0	0.0	7e-08	504.29914007	751.25551944	774.95872197	13.06022092	-0.04199989	-0.37448111
0.0426	6.5224	6.845e-05	0.0	0.0	0.0	0.00198434	0.0	0.0	7e-08	504.61536223	751.19199812	774.86765278	13.038269	-0.04189226	-0.37440959
0.0427	6.53555	6.948e-05	0.0	0.0	0.0	0.00198331	0.0	0.0	7e-08	504.93099565	751.12855076	774.77673261	13.0163526	-0.04178376	-0.37433819
0.0428	6.54869	7.052e-05	0.0	0.0	0.0	0.00198227	0.0	0.0	7e-08	505.24604142	751.06517813	774.68596122	12.99447166	-0.0416744	-0.37426691
0.0429	6.56182	7.157e-05	0.0	0.0	0.0	0.00198122	0.0	0.0	7e-08	505.56050062	751.00188099	774.59533835	12.97262611	-0.0415642	-0.37419574
0.043	6.57493	7.263e-05	0.0	0.0	0.0	0.00198016	0.0	0.0	7e-08	505.87437432	750.93866007	774.50486377	12.95081588	-0.04145316	-0.37412468
0.0431	6.58804	7.37e-05	0.0	0.0	0.0	0.00197908	0.0	0.0	7e-08	506.18766362	750.87551613	774.41453722	12.92904091	-0.0413413	-0.37405375
0.0432	6.60113	7.479e-05	0.0	0.0	0.0	0.00197799	0.0	0.0	7e-08	506.50036959	750.81244986	774.32435846	12.90730114	-0.04122862	-0.37398293
0.0433	6.61421	7.589e-05	0.0	0.0	0.0	0.00197689	0.0	0.0	8e-08	506.81249331	750.74946201	774.23432724	12.88559649	-0.04111512	-0.37391222
0.0434	6.62728	7.7e-05	0.0	0.0	0.0	0.00197578	0.0	0.0	8e-08	507.12403584	750.68655326	774.14444332	12.8639269	-0.04100082	-0.37384164
0.0435	6.64034	7.813e-05	0.0	0.0	0.0	0.00197466	0.0	0.0	8e-08	507.43499826	750.62372091	774.05470646	12.84229253	-0.04088899	-0.37377116
0.0436	6.65338	7.926e-05	0.0	0.0	0.0	0.00197352	0.0	0.0	8e-08	507.74538164	750.56096756	773.96511643	12.82069294	-0.04077402	-0.3737008
0.0437	6.66642	8.041e-05	0.0	0.0	0.0	0.00197237	0.0	0.0	8e-08	508.05518704	750.49829408	773.87567296	12.79912823	-0.04065839	-0.37363056
0.0438	6.67944	8.157e-05	0.0	0.0	0.0	0.0019712	0.0	0.0	8e-08	508.36441552	750.43570099	773.78637582	12.77759832	-0.04054213	-0.37356043
0.0439	6.69245	8.275e-05	0.0	0.0	0.0	0.00197003	0.0	0.0	8e-08	508.67306814	750.37318877	773.69722477	12.75610317	-0.04042523	-0.37349042
0.044	6.70545	8.394e-05	0.0	0.0	0.0	0.00196884	0.0	0.0	8e-08	508.98114595	750.31075789	773.60821956	12.7346427	-0.04030773	-0.37342052
0.0441	6.71844	8.514e-05	0.0	0.0	0.0	0.00196764	0.0	0.0	9e-08	509.28865002	750.24840879	773.51935996	12.71321685	-0.04018962	-0.37335074
0.0442	6.73142	8.635e-05	0.0	0.0	0.0	0.00196642	0.0	0.0	9e-08	509.59558138	750.18614191	773.43064572	12.69182556	-0.04007093	-0.37328107
0.0443	6.74438	8.758e-05	0.0	0.0	0.0	0.00196519	0.0	0.0	9e-08	509.9019411	750.12395767	773.34207661	12.67046876	-0.03995167	-0.37321151
0.0444	6.75733	8.882e-05	0.0	0.0	0.0	0.00196395	0.0	0.0	9e-08	510.20773021	750.06185647	773.25365238	12.64914638	-0.03983186	-0.37314207
0.0445	6.77027	9.007e-05	0.0	0.0	0.0	0.0019627	0.0	0.0	9e-08	510.51294977	749.99983868	773.1653728	12.62785838	-0.0397115	-0.37307274
0.0446	6.7832	9.134e-05	0.0	0.0	0.0	0.00196143	0.0	0.0	9e-08	510.8176008	749.9379047	773.07723763	12.60660467	-0.03959061	-0.37300352
0.0447	6.79612	9.262e-05	0.0	0.0	0.0	0.00196015	0.0	0.0	9e-08	511.12168436	749.87605486	772.98924663	12.5853852	-0.0394692	-0.37293442
0.0448	6.80903	9.392e-05	0.0	0.0	0.0	0.00195885	0.0	0.0	9e-08	511.42520148	749.81428951	772.90139956	12.56419991	-0.03934728	-0.37286543
0.0449	6.82192	9.522e-05	0.0	0.0	0.0	0.00195754	0.0	0.0	1e-07	511.72815318	749.75260949	772.81369619	12.54304858	-0.0392243	-0.37279655
0.045	6.8348	9.654e-05	0.0	0.0	0.0	0.00195622	0.0	0.0	1e-07	512.03054051	749.6910149	772.72613628	12.5219314	-0.03910125	-0.37272779
0.0451	6.84767	9.788e-05	0.0	0.0	0.0	0.00195488	0.0	0.0	1e-07	512.3323645	749.62950597	772.6387196	12.5008482	-0.0389777	-0.37265914
0.0452	6.86053	9.923e-05	0.0	0.0	0.0	0.00195353	0.0	0.0	1e-07	512.63362616	749.568083	772.5514459	12.47979891	-0.03885367	-0.3725906
0.0453	6.87338	0.00010059	0.0	0.0	0.0	0.00195217	0.0	0.0	1e-07	512.93432653	749.50674631	772.46431497	12.45878348	-0.03872917	-0.37252217
0.0454	6.88621	0.00010197	0.0	0.0	0.0	0.00195079	0.0	0.0	1e-07	513.23446663	749.44549619	772.37732655	12.43780183	-0.0386042	-0.37245386
0.0455	6.89904	0.00010336	0.0	0.0	0.0	0.00194939	0.0	0.0	1e-07	513.53404747	749.38433294	772.29048042	12.4168539	-0.03847878	-0.37238566
0.0456	6.91185	0.00010477	0.0	0.0	0.0	0.00194799	0.0	0.0	1e-07	513.83307007	749.32325682	772.20377635	12.39593964	-0.0383529	-0.37231756
0.0457	6.92465	0.00010619	0.0	0.0	0.0	0.00194656	0.0	0.0	1.1e-07	514.13153545	749.26226811	772.1172141	12.37505897	-0.03822659	-0.37224958
0.0458	6.93743	0.00010762	0.0	0.0	0.0	0.00194513	0.0	0.0	1.1e-07	514.42944463	749.20136708	772.03079344	12.35421183	-0.03809985	-0.37218171
0.0459	6.95021	0.00010907	0.0	0.0	0.0	0.00194368	0.0	0.0	1.1e-07	514.7267986	749.14055398	771.94451413	12.33339817	-0.03797269	-0.37211396
0.046	6.96297	0.00011054	0.0	0.0	0.0	0.00194221	0.0	0.0	1.1e-07	515.02359839	749.07982905	771.85837596	12.31261791	-0.0378451	-0.37204631
0.0461	6.97572	0.00011201	0.0	0.0	0.0	0.00194073	0.0	0.0	1.1e-07	515.31984498	749.01919254	771.77237868	12.291871	-0.03771711	-0.37197877
0.0462	6.98846	0.00011351	0.0	0.0	0.0	0.00193924	0.0	0.0	1.1e-07	515.6155394	748.95864468	771.68652206	12.27115736	-0.03758872	-0.37191135
0.0463	7.00119	0.00011501	0.0	0.0	0.0	0.00193773	0.0	0.0	1.2e-07	515.91068264	748.89818604	771.60080589	12.2504768	-0.03745946	-0.37184403
0.0464	7.01391	0.00011654	0.0	0.0	0.0	0.0019362	0.0	0.0	1.2e-07	516.2052757	748.83781679	771.51522992	12.22982949	-0.03733015	-0.37177682
0.0465	7.02661	0.00011807	0.0	0.0	0.0	0.00193467	0.0	0.0	1.2e-07	516.49931958	748.77753703	771.42979392	12.20921527	-0.03720043	-0.37170973
0.0466	7.0393	0.00011963	0.0	0.0	0.0	0.00193311	0.0	0.0	1.2e-07	516.79281526	748.717347	771.34449768	12.18863407	-0.03707032	-0.37164274
0.0467	7.05198	0.00012119	0.0	0.0	0.0	0.00193154	0.0	0.0	1.2e-07	517.08576375	748.65724693	771.25934095	12.16808584	-0.03693981	-0.37157587
0.0468	7.06465	0.00012278	0.0	0.0	0.0	0.00192996	0.0	0.0	1.2e-07	517.37816603	748.59723706	771.17432352	12.14757049	-0.0368089	-0.3715091
0.0469	7.07731	0.00012437	0.0	0.0	0.0	0.00192836	0.0	0.0	1.2e-07	517.6700231	748.53731761	771.08944516	12.12708798	-0.03667761	-0.37144244
0.047	7.08995	0.00012599	0.0	0.0	0.0	0.00192675	0.0	0.0	1.3e-07	517.96133593	748.47748883	771.00470564	12.10663824	-0.03654593	-0.37137589
0.0471	7.10258	0.00012762	0.0	0.0	0.0	0.00192512	0.0	0.0	1.3e-07	518.25210551	748.41775094	770.92010473	12.0862212	-0.03641387	-0.37130945
0.0472	7.1152	0.00012926	0.0	0.0	0.0	0.00192347	0.0	0.0	1.3e-07	518.54233283	748.35810416	770.83564221	12.06583681	-0.03628143	-0.37124312
0.0473	7.12781	0.00013092	0.0	0.0	0.0	0.00192181	0.0	0.0	1.3e-07	518.83201886	748.29854874	770.75131786	12.04548499	-0.03614861	-0.3711769
0.0474	7.1404	0.00013259	0.0	0.0	0.0	0.00192013	0.0	0.0	1.3e-07	519.12116458	748.2390849	770.66713144	12.02516569	-0.0360154	-0.37111078
0.0475	7.15299	0.00013428	0.0	0.0	0.0	0.00191844	0.0	0.0	1.3e-07	519.40977096	748.17971288	770.58308273	12.00487885	-0.03588182	-0.37104478
0.0476	7.16556	0.00013599	0.0	0.0	0.0	0.00191673	0.0	0.0	1.4e-07	519.69783899	748.12043292	770.49917152	11.98462439	-0.03574787	-0.37097888
0.0477	7.17812	0.00013771	0.0	0.0	0.0	0.00191501	0.0	0.0	1.4e-07	519.98536962	748.06124416	770.41539757	11.96440229	-0.03561498	-0.37091309
0.0478	7.19066	0.00013945	0.0	0.0	0.0	0.00191327	0.0	0.0	1.4e-07	520.27236384	748.00214673	770.33176068	11.94421244	-0.0354807	-0.37084741
0.0479	7.2032	0.0001412	0.0	0.0	0.0	0.00191152	0.0	0.0	1.4e-07	520.5588226	747.94314145	770.24826061	11.92405479	-0.03534609	-0.37078183
0.048	7.21572	0.00014297	0.0	0.0	0.0	0.00190974	0.0	0.0	1.4e-07	520.84474687	747.88422848	770.16489714	11.90392928	-0.03521117	-0.37071636
0.0481	7.22823	0.00014475	0.0	0.0	0.0	0.00190796	0.0	0.0	1.4e-07	521.13013763	747.82540799	770.08167005	11.88383585	-0.03507594	-0.370651
0.0482	7.24073	0.00014656	0.0	0.0	0.0	0.00190615	0.0	0.0	1.5e-07	521.41499581	747.76668012	769.99857912	11.86377443	-0.03494041	-0.37058575
0.0483	7.25322	0.00014837	0.0	0.0	0.0	0.00190434	0.0	0.0	1.5e-07	521.6993224	747.70804505	769.91562413	11.84374497	-0.03480458	-0.3705206
0.0484	7.26569	0.00015021	0.0	0.0	0.0	0.0019025	0.0	0.0	1.5e-07	521.98311834	747.64950292	769.83280486	11.82374739	-0.03466844	-0.37045556
0.0485	7.27815	0.00015206	0.0	0.0	0.0	0.00190065	0.0	0.0	1.5e-07	522.26638458	747.59105389	769.75012109	11.80378165	-0.03453201	-0.37039062
0.0486	7.2906	0.00015392	0.0	0.0	0.0	0.00189878	0.0	0.0	1.5e-07	522.54912209	747.53269811	769.6675726	11.78384767	-0.03439529	-0.3703258
0.0487	7.30304	0.0001558	0.0	0.0	0.0	0.0018969	0.0	0.0	1.6e-07	522.83133181	747.47443573	769.58515917	11.76394539	-0.03425827	-0.37026107
0.0488	7.31546	0.0001577	0.0	0.0	0.0	0.001895	0.0	0.0	1.6e-07	523.1130147	747.41626692	769.50288058	11.74407475	-0.03412097	-0.37019646
0.0489	7.32787	0.00015962	0.0	0.0	0.0	0.00189308	0.0	0.0	1.6e-07	523.3941717	747.35819181	769.42073662	11.72423569	-0.03398338	-0.37013195
0.049	7.34027	0.00016155	0.0	0.0	0.0	0.00189115	0.0	0.0	1.6e-07	523.67480376	747.30021058	769.33872707	11.70442815	-0.03384551	-0.37006754
0.0491	7.35266	0.0001635	0.0	0.0	0.0	0.0018892	0.0	0.0	1.6e-07	523.95491181	747.24232289	769.25685171	11.68465201	-0.03370808	-0.37000324
0.0492	7.36504	0.00016546	0.0	0.0	0.0	0.00188723	0.0	0.0	1.7e-07	524.23449681	747.18452864	769.17511033	11.6649073	-0.03356985	-0.36993905
0.0493	7.3774	0.00016744	0.0	0.0	0.0	0.00188525	0.0	0.0	1.7e-07	524.51355969	747.1268284	769.09350271	11.64519392	-0.03343138	-0.36987496
0.0494	7.38975	0.00016944	0.0	0.0	0.0	0.00188325	0.0	0.0	1.7e-07	524.79210139	747.06922227	769.01202864	11.6255118	-0.03329266	-0.36981098
0.0495	7.40209	0.00017145	0.0	0.0	0.0	0.00188123	0.0	0.0	1.7e-07	525.07012285	747.01171036	768.9306879	11.60586088	-0.0331537	-0.3697471
0.0496	7.41441	0.00017348	0.0	0.0	0.0	0.0018792	0.0	0.0	1.7e-07	525.34762501	746.95429279	768.84948027	11.58624111	-0.0330145	-0.36968332
0.0497	7.42673	0.00017553	0.0	0.0	0.0	0.00187715	0.0	0.0	1.8e-07	525.62460879	746.89696965	768.76840554	11.56665241	-0.03287507	-0.36961965
0.0498	7.43903	0.0001776	0.0	0.0	0.0	0.00187508	0.0	0.0	1.8e-07	525.90107512	746.83974106	768.6874635	11.54709473	-0.03273541	-0.36955608
0.0499	7.45131	0.00017968	0.0	0.0	0.0	0.001873	0.0	0.0	1.8e-07	526.17702495	746.78260713	768.60665394	11.527568	-0.03259551	-0.36949262
0.05	7.46359	0.00018178	0.0	0.0	0.0	0.0018709	0.0	0.0	1.8e-07	526.45245919	746.72556795	768.52597663	11.50807217	-0.03245539	-0.36942926
0.05009	7.47585	0.00018389	0.0	0.0	0.0	0.00186878	0.0	0.0	1.8e-07	526.72737877	746.66862364	768.44543138	11.48860717	-0.03231505	-0.36936601
0.05019	7.4881	0.00018603	0.0	0.0	0.0	0.00186664	0.0	0.0	1.9e-07	527.00178461	746.61177429	768.36501797	11.46917294	-0.03217449	-0.36930286
0.05029	7.50034	0.00018818	0.0	0.0	0.0	0.00186449	0.0	0.0	1.9e-07	527.27567764	746.55502002	768.28473618	11.44976941	-0.03203371	-0.36923981
0.05039	7.51257	0.00019034	0.0	0.0	0.0	0.00186232	0.0	0.0	1.9e-07	527.54905878	746.49836091	768.20458581	11.43039654	-0.03189271	-0.36917686
0.05049	7.52478	0.00019253	0.0	0.0	0.0	0.00186014	0.0	0.0	1.9e-07	527.82192895	746.44179668	768.12456664	11.4110542	-0.03175223	-0.36911402
0.05059	7.53698	0.00019473	0.0	0.0	0.0	0.00185793	0.0	0.0	1.9e-07	528.09428906	746.38532698	768.04467848	11.39174241	-0.03161102	-0.36905128
0.05069	7.54917	0.00019694	0.0	0.0	0.0	0.00185571	0.0	0.0	2e-07	528.36614003	746.32895242	767.9649211	11.37246108	-0.03146964	-0.36898865
0.05079	7.56135	0.00019918	0.0	0.0	0.0	0.00185347	0.0	0.0	2e-07	528.63748277	746.27267304	767.8852943	11.35321014	-0.03132809	-0.36892611
0.05089	7.57351	0.00020143	0.0	0.0	0.0	0.00185122	0.0	0.0	2e-07	528.9083182	746.2164889	767.80579787	11.33398955	-0.03118636	-0.36886368
0.05099	7.58566	0.0002037	0.0	0.0	0.0	0.00184895	0.0	0.0	2e-07	529.17864723	746.16040005	767.7264316	11.31479922	-0.03104448	-0.36880135
0.05109	7.5978	0.00020599	0.0	0.0	0.0	0.00184666	0.0	0.0	2.1e-07	529.44847076	746.10440654	767.64719528	11.2956391	-0.03090243	-0.36873913
0.05119	7.60992	0.00020829	0.0	0.0	0.0	0.00184435	0.0	0.0	2.1e-07	529.71778971	746.0485084	767.56808872	11.27650914	-0.03076023	-0.368677
0.05129	7.62203	0.00021062	0.0	0.0	0.0	0.00184203	0.0	0.0	2.1e-07	529.98660498	745.99270568	767.48911169	11.25740926	-0.03061787	-0.36861498
0.05139	7.63413	0.00021296	0.0	0.0	0.0	0.00183968	0.0	0.0	2.1e-07	530.25491747	745.93699842	767.41026399	11.23833941	-0.03047537	-0.36855306
0.05149	7.64622	0.00021531	0.0	0.0	0.0	0.00183732	0.0	0.0	2.2e-07	530.5227281	745.88138664	767.33154543	11.21929952	-0.03033273	-0.36849124
0.05159	7.65829	0.00021769	0.0	0.0	0.0	0.00183495	0.0	0.0	2.2e-07	530.79003775	745.82587038	767.25295578	11.20028953	-0.03018994	-0.36842952
0.05169	7.67036	0.00022008	1e-08	0.0	0.0	0.00183255	0.0	0.0	2.2e-07	531.05684732	745.77044968	767.17449486	11.18130939	-0.03004703	-0.3683679
0.05179	7.6824	0.00022249	1e-08	0.0	0.0	0.00183014	0.0	0.0	2.2e-07	531.32315773	745.71512455	767.09616244	11.16235903	-0.02990398	-0.36830638
0.05189	7.69444	0.00022491	1e-08	0.0	0.0	0.00182771	0.0	0.0	2.3e-07	531.58896986	745.65989494	767.01795834	11.14343828	-0.02976089	-0.36824496
0.05199	7.70646	0.00022736	1e-08	0.0	0.0	0.00182526	0.0	0.0	2.3e-07	531.8542846	745.60476073	766.93988234	11.12454727	-0.02961762	-0.36818365
0.05209	7.71847	0.00022982	1e-08	0.0	0.0	0.0018228	0.0	0.0	2.3e-07	532.11910285	745.54972206	766.86193425	11.10568584	-0.02947424	-0.36812243
0.05219	7.73047	0.0002323	1e-08	0.0	0.0	0.00182032	0.0	0.0	2.3e-07	532.3834255	745.49477895	766.78411386	11.08685394	-0.02933074	-0.36806132
0.05229	7.74246	0.0002348	1e-08	0.0	0.0	0.00181782	0.0	0.0	2.4e-07	532.64725344	745.43993139	766.70642096	11.06805152	-0.02918714	-0.3680003
0.05239	7.75443	0.00023731	1e-08	0.0	0.0	0.0018153	0.0	0.0	2.4e-07	532.91058757	745.38517939	766.62885536	11.04927849	-0.02904344	-0.36793939
0.05249	7.76639	0.00023984	1e-08	0.0	0.0	0.00181277	0.0	0.0	2.4e-07	533.17342876	745.33052293	766.55141686	11.03053482	-0.02889964	-0.36787857
0.05259	7.77833	0.00024239	1e-08	0.0	0.0	0.00181022	0.0	0.0	2.4e-07	533.43577791	745.27596201	766.47410525	11.01182042	-0.02875575	-0.36781786
0.05269	7.79027	0.00024496	1e-08	0.0	0.0	0.00180765	0.0	0.0	2.5e-07	533.6976359	745.22149661	766.39692034	10.99313525	-0.02861177	-0.36775724
0.05279	7.80219	0.00024754	1e-08	0.0	0.0	0.00180506	0.0	0.0	2.5e-07	533.95900361	745.16712671	766.31986191	10.97447924	-0.0284677	-0.36769673
0.05289	7.8141	0.00025015	1e-08	0.0	0.0	0.00180245	0.0	0.0	2.5e-07	534.21988192	745.1128523	766.24292979	10.95585232	-0.02832355	-0.36763631
0.05299	7.82599	0.00025277	1e-08	0.0	0.0	0.00179983	0.0	0.0	2.5e-07	534.48027172	745.05867336	766.16612376	10.93725445	-0.02817933	-0.36757599
0.05309	7.83787	0.0002554	1e-08	0.0	0.0	0.00179719	0.0	0.0	2.6e-07	534.74017389	745.00458984	766.08944362	10.91868555	-0.02803503	-0.36751577
0.05319	7.84974	0.00025806	1e-08	0.0	0.0	0.00179453	1e-08	0.0	2.6e-07	534.99958929	744.95060173	766.01288919	10.90014556	-0.02789066	-0.36745565
0.05329	7.8616	0.00026073	1e-08	0.0	0.0	0.00179186	1e-08	0.0	2.6e-07	535.25851881	744.8967091	765.93646025	10.88163427	-0.0277457	-0.36739563
0.05339	7.87344	0.00026342	1e-08	0.0	0.0	0.00178916	1e-08	0.0	2.6e-07	535.51696331	744.84291234	765.86015662	10.86315187	-0.02760104	-0.3673357
0.05349	7.88527	0.00026613	1e-08	0.0	0.0	0.00178645	1e-08	0.0	2.7e-07	535.77492367	744.78921106	765.78397809	10.8446982	-0.02745631	-0.36727588
0.05359	7.89709	0.00026885	1e-08	0.0	0.0	0.00178372	1e-08	0.0	2.7e-07	536.03240076	744.73560524	765.70792447	10.8262732	-0.02731149	-0.36721615
0.05369	7.90889	0.0002716	1e-08	0.0	0.0	0.00178098	1e-08	0.0	2.7e-07	536.28939546	744.68209488	765.63199557	10.80787679	-0.0271666	-0.36715652
0.05379	7.92068	0.00027436	1e-08	0.0	0.0	0.00177821	1e-08	0.0	2.7e-07	536.54590862	744.62867994	765.55619118	10.78950891	-0.02702163	-0.36709699
0.05389	7.93246	0.00027713	1e-08	0.0	0.0	0.00177543	1e-08	0.0	2.8e-07	536.80194113	744.5753604	765.48051112	10.77116952	-0.02687659	-0.36703756
0.05399	7.94422	0.00027993	1e-08	0.0	0.0	0.00177264	1e-08	0.0	2.8e-07	537.05749384	744.52213626	765.40495518	10.75285853	-0.02673148	-0.36697822
0.05409	7.95597	0.00028274	1e-08	0.0	0.0	0.00176982	1e-08	0.0	2.8e-07	537.31256762	744.46900747	765.32952318	10.7345759	-0.0265863	-0.36691898
0.05419	7.96771	0.00028557	1e-08	0.0	0.0	0.00176699	1e-08	0.0	2.9e-07	537.56716333	744.41597404	765.25421492	10.71632156	-0.02644105	-0.36685984
0.05429	7.97944	0.00028842	1e-08	0.0	0.0	0.00176413	1e-08	0.0	2.9e-07	537.82128183	744.36303592	765.1790302	10.69809544	-0.02629573	-0.36680079
0.05439	7.99115	0.00029129	1e-08	0.0	0.0	0.00176127	1e-08	0.0	2.9e-07	538.074924	744.31019309	765.10396884	10.67989749	-0.02615035	-0.36674184
0.05449	8.00285	0.00029417	1e-08	0.0	0.0	0.00175838	1e-08	0.0	2.9e-07	538.32809067	744.25744554	765.02903064	10.66172765	-0.0260049	-0.36668299
0.05459	8.01453	0.00029707	1e-08	0.0	0.0	0.00175548	1e-08	0.0	3e-07	538.58078272	744.20479323	764.95421541	10.64358584	-0.02585939	-0.36662424
0.05469	8.02621	0.00029999	1e-08	0.0	0.0	0.00175256	1e-08	0.0	3e-07	538.833001	744.15223613	764.87952295	10.6254719	-0.02571379	-0.36656558
0.05479	8.03786	0.00030292	1e-08	0.0	0.0	0.00174962	1e-08	0.0	3e-07	539.08474635	744.09977413	764.80495309	10.60738596	-0.02556815	-0.36650702
0.05489	8.04951	0.00030587	1e-08	0.0	0.0	0.00174666	1e-08	0.0	3.1e-07	539.33601963	744.04740726	764.73050561	10.58932787	-0.02542245	-0.36644855
0.05499	8.06114	0.00030884	1e-08	0.0	0.0	0.00174369	1e-08	0.0	3.1e-07	539.5868217	743.99513551	764.65618034	10.57129757	-0.02527669	-0.36639018
0.05509	8.07276	0.00031183	1e-08	0.0	0.0	0.0017407	1e-08	0.0	3.1e-07	539.83715341	743.94295883	764.58197709	10.553295	-0.02513087	-0.36633191
0.05519	8.08437	0.00031483	1e-08	0.0	0.0	0.00173769	1e-08	0.0	3.2e-07	540.0870156	743.89087719	764.50789566	10.53532009	-0.02498498	-0.36627373
0.05529	8.09596	0.00031785	1e-08	0.0	0.0	0.00173467	1e-08	0.0	3.2e-07	540.33640913	743.83889057	764.43393587	10.51737278	-0.02483904	-0.36621564
0.05539	8.10754	0.00032089	1e-08	0.0	0.0	0.00173162	1e-08	0.0	3.2e-07	540.58533485	743.78699892	764.36009752	10.49945301	-0.02469305	-0.36615766
0.05549	8.11911	0.00032395	1e-08	0.0	0.0	0.00172856	1e-08	0.0	3.2e-07	540.83379359	743.73520223	764.28638043	10.48156072	-0.02454699	-0.36609976
0.05559	8.13066	0.00032702	1e-08	0.0	0.0	0.00172549	1e-08	0.0	3.3e-07	541.08178621	743.68350045	764.21278442	10.46369584	-0.02440087	-0.36604197
0.05569	8.1422	0.00033011	1e-08	0.0	0.0	0.0017224	1e-08	0.0	3.3e-07	541.32931354	743.63189355	764.13930929	10.44585832	-0.0242547	-0.36598426
0.05579	8.15373	0.00033322	1e-08	0.0	0.0	0.00171929	1e-08	0.0	3.3e-07	541.57637644	743.5803815	764.06595485	10.42804808	-0.02410847	-0.36592666
0.05589	8.16524	0.00033634	1e-08	0.0	0.0	0.00171616	1e-08	0.0	3.4e-07	541.82297573	743.52896427	763.99272093	10.41026508	-0.02396219	-0.36586914
0.05599	8.17674	0.00033948	1e-08	0.0	0.0	0.00171301	1e-08	0.0	3.4e-07	542.06911227	743.47764183	763.91960733	10.39250924	-0.02381584	-0.36581173
0.05609	8.18822	0.00034264	1e-08	0.0	0.0	0.00170985	1e-08	0.0	3.4e-07	542.31478688	743.42641415	763.84661387	10.37478044	-0.02366979	-0.3657544
0.05619	8.1997	0.00034581	1e-08	0.0	0.0	0.00170668	1e-08	0.0	3.5e-07	542.56000039	743.37528047	763.77374036	10.35707872	-0.02352349	-0.36569717
0.05629	8.21115	0.000349	1e-08	0.0	0.0	0.00170348	1e-08	0.0	3.5e-07	542.80475365	743.32424127	763.70098663	10.33940398	-0.02337711	-0.36564004
0.05639	8.2226	0.00035221	2e-08	0.0	0.0	0.00170027	1e-08	0.0	3.5e-07	543.04904748	743.27329649	763.62835248	10.32175615	-0.02323069	-0.36558299
0.05649	8.23403	0.00035543	2e-08	0.0	0.0	0.00169704	1e-08	0.0	3.6e-07	543.29288273	743.22244607	763.55583773	10.30413517	-0.02308423	-0.36552604
0.05659	8.24545	0.00035867	2e-08	0.0	0.0	0.0016938	1e-08	0.0	3.6e-07	543.53626023	743.17168993	763.4834422	10.28654098	-0.02293773	-0.36546919
0.05669	8.25685	0.00036193	2e-08	0.0	0.0	0.00169053	1e-08	0.0	3.6e-07	543.7791808	743.12102802	763.4111657	10.26897351	-0.0227912	-0.36541243
0.05679	8.26825	0.00036521	2e-08	0.0	0.0	0.00168726	1e-08	0.0	3.7e-07	544.02164527	743.07046026	763.33900806	10.25143271	-0.02264463	-0.36535576
0.05689	8.27962	0.0003685	2e-08	0.0	0.0	0.00168396	1e-08	0.0	3.7e-07	544.26365447	743.01998658	763.26696909	10.23391851	-0.02249803	-0.36529919
0.05699	8.29099	0.0003718	2e-08	0.0	0.0	0.00168065	1e-08	0.0	3.7e-07	544.50520924	742.96960691	763.1950486	10.21643084	-0.02235139	-0.36524271
0.05709	8.30234	0.00037513	2e-08	0.0	0.0	0.00167733	1e-08	0.0	3.8e-07	544.74631038	742.91932118	763.12324642	10.19896964	-0.02220472	-0.36518632
0.05719	8.31367	0.00037846	2e-08	0.0	0.0	0.00167398	1e-08	0.0	3.8e-07	544.98695874	742.8691293	763.05156237	10.18153486	-0.02205801	-0.36513002
0.05729	8.325	0.00038182	2e-08	0.0	0.0	0.00167062	2e-08	0.0	3.8e-07	545.22715513	742.81903121	762.97999627	10.16412642	-0.02191127	-0.36507382
0.05739	8.33631	0.00038519	2e-08	0.0	0.0	0.00166725	2e-08	0.0	3.9e-07	545.46690037	742.76902681	762.90854793	10.14674427	-0.0217645	-0.36501771
0.05749	8.3476	0.00038858	2e-08	0.0	0.0	0.00166386	2e-08	0.0	3.9e-07	545.70619528	742.71911603	762.83721717	10.12938834	-0.0216177	-0.36496169
0.05759	8.35888	0.00039198	2e-08	0.0	0.0	0.00166045	2e-08	0.0	3.9e-07	545.94504066	742.66929849	762.76600383	10.11205847	-0.02147107	-0.36490576
0.05769	8.37015	0.0003954	2e-08	0.0	0.0	0.00165702	2e-08	0.0	4e-07	546.18343735	742.61957426	762.69490772	10.09475476	-0.02132427	-0.36484993
0.05779	8.38141	0.00039884	2e-08	0.0	0.0	0.00165359	2e-08	0.0	4e-07	546.42138616	742.56994327	762.62392865	10.07747709	-0.02117744	-0.36479419
0.05789	8.39265	0.00040229	2e-08	0.0	0.0	0.00165013	2e-08	0.0	4e-07	546.6588879	742.52040542	762.55306647	10.06022538	-0.02103059	-0.36473854
0.05799	8.40387	0.00040575	2e-08	0.0	0.0	0.00164666	2e-08	0.0	4.1e-07	546.89594339	742.4709606	762.48232097	10.04299958	-0.02088371	-0.36468298
0.05809	8.41509	0.00040923	2e-08	0.0	0.0	0.00164317	2e-08	0.0	4.1e-07	547.13255344	742.42160869	762.411692	10.02579962	-0.02073682	-0.36462751
0.05819	8.42629	0.00041273	2e-08	0.0	0.0	0.00163967	2e-08	0.0	4.1e-07	547.36871887	742.37234959	762.34117937	10.00862543	-0.02058991	-0.36457213
0.05829	8.43747	0.00041624	2e-08	0.0	0.0	0.00163616	2e-08	0.0	4.2e-07	547.60444047	742.32318316	762.2707829	9.99147696	-0.02044299	-0.36451685
0.05839	8.44864	0.00041977	2e-08	0.0	0.0	0.00163262	2e-08	0.0	4.2e-07	547.83971907	742.27410929	762.20050243	9.97435413	-0.02029604	-0.36446165
0.05849	8.4598	0.00042331	2e-08	0.0	0.0	0.00162907	2e-08	0.0	4.2e-07	548.07455546	742.22512786	762.13033778	9.95725689	-0.02014908	-0.36440655
0.05859	8.47095	0.00042687	2e-08	0.0	0.0	0.00162551	2e-08	0.0	4.3e-07	548.30895046	742.17623872	762.06028876	9.94018518	-0.02000211	-0.36435154
0.05869	8.48208	0.00043045	2e-08	0.0	0.0	0.00162193	2e-08	0.0	4.3e-07	548.54290487	742.12744176	761.99035522	9.92313892	-0.01985512	-0.36429662
0.05879	8.49319	0.00043403	3e-08	0.0	0.0	0.00161834	2e-08	0.0	4.3e-07	548.77641949	742.07873683	761.92053696	9.90611806	-0.01970811	-0.36424179
0.05889	8.50429	0.00043764	3e-08	0.0	0.0	0.00161473	2e-08	0.0	4.4e-07	549.00949512	742.03012379	761.85083383	9.88912253	-0.01956109	-0.36418705
0.05899	8.51538	0.00044126	3e-08	0.0	0.0	0.00161111	2e-08	0.0	4.4e-07	549.24213255	741.98160269	761.78124565	9.87215213	-0.01941383	-0.3641324
0.05909	8.52646	0.00044489	3e-08	0.0	0.0	0.00160747	2e-08	0.0	4.5e-07	549.47433259	741.93317332	761.71177224	9.85520703	-0.01926672	-0.36407784
0.05919	8.53752	0.00044853	3e-08	0.0	0.0	0.00160382	2e-08	0.0	4.5e-07	549.70609603	741.88483548	761.64241343	9.83828707	-0.01911959	-0.36402337
0.05929	8.54856	0.0004522	3e-08	0.0	0.0	0.00160016	2e-08	0.0	4.5e-07	549.93742367	741.83658903	761.57316906	9.82139218	-0.01897245	-0.36396899
0.05939	8.55959	0.00045587	3e-08	0.0	0.0	0.00159647	3e-08	0.0	4.6e-07	550.16831632	741.78843383	761.50403894	9.8045223	-0.01882528	-0.3639147
0.05949	8.57061	0.00045956	3e-08	0.0	0.0	0.00159278	3e-08	0.0	4.6e-07	550.39877475	741.74036972	761.43502292	9.78767737	-0.01867809	-0.3638605
0.05959	8.58162	0.00046327	3e-08	0.0	0.0	0.00158907	3e-08	0.0	4.6e-07	550.62879977	741.69239655	761.36612081	9.77085731	-0.01853088	-0.36380639
0.05969	8.59261	0.00046698	3e-08	0.0	0.0	0.00158535	3e-08	0.0	4.7e-07	550.85839217	741.64451417	761.29733245	9.75406206	-0.01838364	-0.36375237
0.05979	8.60358	0.00047072	3e-08	0.0	0.0	0.00158161	3e-08	0.0	4.7e-07	551.08755273	741.59672241	761.22865767	9.73729157	-0.01823639	-0.36369843
0.05989	8.61454	0.00047446	3e-08	0.0	0.0	0.00157786	3e-08	0.0	4.8e-07	551.31628224	741.54902113	761.16009631	9.72054576	-0.01808912	-0.36364459
0.05999	8.62549	0.00047822	3e-08	0.0	0.0	0.00157409	3e-08	0.0	4.8e-07	551.5445815	741.50141014	761.09164818	9.70382458	-0.01794182	-0.36359083
0.06009	8.63642	0.000482	3e-08	0.0	0.0	0.00157032	3e-08	0.0	4.8e-07	551.77245129	741.45388929	761.02331313	9.68712795	-0.0177945	-0.36353717
0.06019	8.64734	0.00048578	3e-08	0.0	0.0	0.00156652	3e-08	0.0	4.9e-07	551.99989239	741.4064584	760.95509099	9.67045582	-0.01764716	-0.36348359
0.06029	8.65825	0.00048958	3e-08	0.0	0.0	0.00156272	3e-08	0.0	4.9e-07	552.22690558	741.3591173	760.88698159	9.65380811	-0.01749979	-0.3634301
0.06039	8.66914	0.0004934	3e-08	0.0	0.0	0.0015589	3e-08	0.0	4.9e-07	552.45349164	741.31186601	760.81898476	9.63718462	-0.01735219	-0.3633767
0.06049	8.68001	0.00049722	4e-08	0.0	0.0	0.00155507	3e-08	0.0	5e-07	552.67965134	741.26470431	760.75110033	9.62058553	-0.01720471	-0.36332339
0.06059	8.69087	0.00050106	4e-08	0.0	0.0	0.00155122	3e-08	0.0	5e-07	552.90538548	741.21763195	760.68332815	9.60401068	-0.0170572	-0.36327017
0.06069	8.70172	0.00050491	4e-08	0.0	0.0	0.00154737	3e-08	0.0	5.1e-07	553.13069482	741.17064877	760.61566804	9.58745998	-0.01690966	-0.36321703
0.06079	8.71255	0.00050878	4e-08	0.0	0.0	0.00154349	3e-08	0.0	5.1e-07	553.35558015	741.12375457	760.54811983	9.57093339	-0.01676208	-0.36316398
0.06089	8.72337	0.00051266	4e-08	0.0	0.0	0.00153961	4e-08	1e-08	5.1e-07	553.58004223	741.0769492	760.48068338	9.55443083	-0.01661446	-0.36311102
0.06099	8.73418	0.00051655	4e-08	0.0	0.0	0.00153572	4e-08	1e-08	5.2e-07	553.80408184	741.03023246	760.4133585	9.53795223	-0.0164668	-0.36305815
0.06109	8.74497	0.00052045	4e-08	0.0	0.0	0.00153181	4e-08	1e-08	5.2e-07	554.02769976	740.98360417	760.34614504	9.52149754	-0.0163191	-0.36300537
0.06119	8.75574	0.00052437	4e-08	0.0	0.0	0.00152789	4e-08	1e-08	5.2e-07	554.25089675	740.93706416	760.27904284	9.50506668	-0.01617136	-0.36295267
0.06129	8.7665	0.00052829	4e-08	0.0	0.0	0.00152395	4e-08	1e-08	5.3e-07	554.47367359	740.89061222	760.21205172	9.4886596	-0.01602357	-0.36290006
0.06139	8.77725	0.00053223	4e-08	0.0	0.0	0.00152001	4e-08	1e-08	5.3e-07	554.69603103	740.84424818	760.14517154	9.47227622	-0.01587573	-0.36284754
0.06149	8.78798	0.00053618	4e-08	0.0	0.0	0.00151605	4e-08	1e-08	5.4e-07	554.91796985	740.79797184	760.07840212	9.45591648	-0.01572785	-0.3627951
0.06159	8.7987	0.00054015	4e-08	0.0	0.0	0.00151208	4e-08	1e-08	5.4e-07	555.13949081	740.751783	760.0117433	9.43958031	-0.01557991	-0.36274275
0.06169	8.8094	0.00054412	4e-08	0.0	0.0	0.0015081	4e-08	1e-08	5.4e-07	555.36059467	740.70568148	759.94519493	9.42326766	-0.01543193	-0.36269049
0.06179	8.82009	0.00054811	5e-08	0.0	0.0	0.00150411	4e-08	1e-08	5.5e-07	555.58128219	740.65966709	759.87875684	9.40697832	-0.01528394	-0.36263831
0.06189	8.83077	0.0005521	5e-08	0.0	0.0	0.00150011	4e-08	1e-08	5.5e-07	555.80155411	740.61373963	759.81242888	9.39071245	-0.01513586	-0.36258622
0.06199	8.84143	0.00055611	5e-08	0.0	0.0	0.00149609	4e-08	1e-08	5.6e-07	556.02141121	740.5678989	759.74621088	9.37446988	-0.01498772	-0.36253422
0.06209	8.85207	0.00056013	5e-08	0.0	0.0	0.00149207	5e-08	1e-08	5.6e-07	556.24085425	740.52214469	759.68010268	9.35825055	-0.01483952	-0.3624823
0.06219	8.8627	0.00056416	5e-08	0.0	0.0	0.00148803	5e-08	1e-08	5.6e-07	556.45988397	740.47647679	759.61410412	9.3420544	-0.01469126	-0.36243047
0.06229	8.87332	0.0005682	5e-08	0.0	0.0	0.00148398	5e-08	1e-08	5.7e-07	556.67850114	740.43089501	759.54821506	9.32588135	-0.01454294	-0.36237873
0.06239	8.88392	0.00057226	5e-08	0.0	0.0	0.00147992	5e-08	1e-08	5.7e-07	556.8967065	740.38539912	759.48243532	9.30973134	-0.01439455	-0.36232707
0.06249	8.8945	0.00057632	5e-08	0.0	0.0	0.00147586	5e-08	1e-08	5.8e-07	557.1145008	740.33998892	759.41676475	9.29360431	-0.01424609	-0.36227549
0.06259	8.90508	0.00058039	5e-08	0.0	0.0	0.00147178	5e-08	1e-08	5.8e-07	557.3318848	740.2946642	759.35120319	9.27750018	-0.01409757	-0.36222401
0.06269	8.91563	0.00058448	5e-08	0.0	0.0	0.00146769	5e-08	1e-08	5.9e-07	557.54885924	740.24942475	759.28575049	9.26141889	-0.01394897	-0.3621726
0.06279	8.92618	0.00058857	5e-08	0.0	0.0	0.00146359	5e-08	1e-08	5.9e-07	557.76542487	740.20427035	759.22040649	9.24536037	-0.0138003	-0.36212129
0.06289	8.9367	0.00059267	6e-08	0.0	0.0	0.00145948	5e-08	1e-08	5.9e-07	557.98158242	740.15920077	759.15517104	9.22932456	-0.01365154	-0.36207006
0.06299	8.94722	0.00059679	6e-08	0.0	0.0	0.00145536	6e-08	1e-08	6e-07	558.19733265	740.1142158	759.09004397	9.21331139	-0.01350271	-0.36201891
0.06309	8.95771	0.00060091	6e-08	0.0	0.0	0.00145123	6e-08	1e-08	6e-07	558.4126763	740.06931523	759.02502514	9.19732079	-0.0133538	-0.36196785
0.06319	8.9682	0.00060504	6e-08	0.0	0.0	0.00144709	6e-08	1e-08	6.1e-07	558.62761409	740.0244988	758.96011439	9.18135257	-0.01320494	-0.36191687
0.06329	8.97866	0.00060918	6e-08	0.0	0.0	0.00144294	6e-08	1e-08	6.1e-07	558.84214676	739.9797663	758.89531157	9.16540688	-0.01305589	-0.36186598
0.06339	8.98912	0.00061333	6e-08	0.0	0.0	0.00143878	6e-08	1e-08	6.1e-07	559.05627505	739.9351175	758.83061651	9.14948354	-0.01290676	-0.36181517
0.06349	8.99955	0.00061749	6e-08	0.0	0.0	0.00143462	6e-08	1e-08	6.2e-07	559.2699997	739.89055218	758.76602908	9.13358251	-0.01275754	-0.36176445
0.06359	9.00998	0.00062166	6e-08	0.0	0.0	0.00143044	6e-08	1e-08	6.2e-07	559.48332143	739.8460701	758.70154911	9.11770371	-0.01260823	-0.36171381
0.06369	9.02039	0.00062584	6e-08	0.0	0.0	0.00142626	6e-08	1e-08	6.3e-07	559.69624099	739.80167102	758.63717646	9.10184706	-0.01245882	-0.36166326
0.06379	9.03078	0.00063002	6e-08	0.0	0.0	0.00142207	6e-08	1e-08	6.3e-07	559.90875909	739.75735473	758.57291097	9.08601251	-0.01230932	-0.36161279
0.06389	9.04116	0.00063422	7e-08	0.0	0.0	0.00141786	7e-08	1e-08	6.3e-07	560.12087647	739.71312096	758.50875249	9.07019999	-0.01215972	-0.3615624
0.06399	9.05152	0.00063842	7e-08	0.0	0.0	0.00141366	7e-08	1e-08	6.4e-07	560.33259385	739.6689695	758.44470087	9.05440942	-0.01201002	-0.3615121
0.06409	9.06187	0.00064263	7e-08	0.0	0.0	0.00140944	7e-08	1e-08	6.4e-07	560.54391196	739.62490009	758.38075596	9.03864074	-0.01186022	-0.36146188
0.06419	9.0722	0.00064685	7e-08	0.0	0.0	0.00140521	7e-08	1e-08	6.5e-07	560.75483151	739.5809125	758.31691761	9.02289388	-0.01171031	-0.36141175
0.06429	9.08252	0.00065108	7e-08	0.0	0.0	0.00140098	7e-08	1e-08	6.5e-07	560.96535323	739.53700647	758.25318567	9.00716877	-0.01156028	-0.3613617
0.06439	9.09282	0.00065531	7e-08	0.0	0.0	0.00139674	7e-08	1e-08	6.6e-07	561.17547784	739.49318177	758.18955999	8.99146534	-0.01141015	-0.36131173
0.06449	9.10311	0.00065955	7e-08	0.0	0.0	0.00139249	7e-08	1e-08	6.6e-07	561.38520606	739.44943815	758.12604042	8.97578353	-0.0112599	-0.36126185
0.06459	9.11338	0.0006638	7e-08	0.0	0.0	0.00138823	8e-08	1e-08	6.6e-07	561.59453858	739.40577541	758.06262682	8.96012311	-0.01110959	-0.36121204
0.06469	9.12364	0.00066806	8e-08	0.0	0.0	0.00138397	8e-08	1e-08	6.7e-07	561.80347612	739.36219335	757.99931904	8.94448427	-0.01095912	-0.36116233
0.06479	9.13388	0.00067232	8e-08	0.0	0.0	0.0013797	8e-08	1e-08	6.7e-07	562.01201941	739.31869166	757.93611692	8.92886683	-0.01080853	-0.36111269
0.06489	9.14411	0.00067659	8e-08	0.0	0.0	0.00137542	8e-08	1e-08	6.8e-07	562.22016914	739.27527009	757.87302033	8.91327073	-0.01065781	-0.36106314
0.06499	9.15432	0.00068087	8e-08	0.0	0.0	0.00137114	8e-08	1e-08	6.8e-07	562.42792602	739.2319284	757.81002911	8.89769589	-0.01050696	-0.36101367
0.06509	9.16452	0.00068515	8e-08	0.0	0.0	0.00136685	8e-08	1e-08	6.9e-07	562.63529077	739.18866632	757.74714312	8.88214224	-0.01035599	-0.36096428
0.06519	9.1747	0.00068944	8e-08	0.0	0.0	0.00136255	9e-08	1e-08	6.9e-07	562.84226408	739.14548362	757.68436222	8.86660971	-0.01020487	-0.36091498
0.06529	9.18487	0.00069374	8e-08	0.0	0.0	0.00135825	9e-08	1e-08	6.9e-07	563.04884666	739.10238003	757.62168625	8.85109824	-0.01005363	-0.36086576
0.06539	9.19502	0.00069804	8e-08	0.0	0.0	0.00135394	9e-08	1e-08	7e-07	563.2550392	739.05935531	757.55911509	8.83560774	-0.00990224	-0.36081662
0.06549	9.20515	0.00070234	9e-08	0.0	0.0	0.00134962	9e-08	1e-08	7e-07	563.46084241	739.01640919	757.49664857	8.82013816	-0.00975071	-0.36076756
0.06559	9.21527	0.00070666	9e-08	0.0	0.0	0.0013453	9e-08	1e-08	7.1e-07	563.66625698	738.97354143	757.43428656	8.80468942	-0.00959903	-0.36071859
0.06569	9.22538	0.00071098	9e-08	0.0	0.0	0.00134097	9e-08	1e-08	7.1e-07	563.87128361	738.93075177	757.37202891	8.78926146	-0.0094472	-0.3606697
0.06579	9.23546	0.0007153	9e-08	0.0	0.0	0.00133664	1e-07	1e-08	7.2e-07	564.07592298	738.88803995	757.30987549	8.77385419	-0.00929522	-0.36062088
0.06589	9.24554	0.00071963	9e-08	0.0	0.0	0.00133231	1e-07	1e-08	7.2e-07	564.28017579	738.84540571	757.24782615	8.75846756	-0.00914308	-0.36057215
0.06599	9.2556	0.00072396	9e-08	0.0	0.0	0.00132796	1e-07	1e-08	7.2e-07	564.48404272	738.80284886	757.18588074	8.7431013	-0.0089908	-0.36052351
0.06609	9.26564	0.0007283	9e-08	0.0	0.0	0.00132362	1e-07	1e-08	7.3e-07	564.68752446	738.76036928	757.12403913	8.72775565	-0.00883834	-0.36047494
0.06619	9.27566	0.00073265	1e-07	0.0	0.0	0.00131927	1e-07	2e-08	7.3e-07	564.89062168	738.71796659	757.06230118	8.71243042	-0.00868572	-0.36042646
0.06629	9.28568	0.00073699	1e-07	0.0	0.0	0.00131491	1.1e-07	2e-08	7.4e-07	565.09333509	738.67564052	757.00066674	8.69712553	-0.00853293	-0.36037805
0.06639	9.29567	0.00074135	1e-07	0.0	0.0	0.00131055	1.1e-07	2e-08	7.4e-07	565.29566534	738.63339084	756.93913568	8.6818409	-0.00837996	-0.36032973
0.06649	9.30565	0.0007457	1e-07	0.0	0.0	0.00130618	1.1e-07	2e-08	7.5e-07	565.49761313	738.59121728	756.87770785	8.66657647	-0.00822682	-0.36028149
0.06659	9.31562	0.00075006	1e-07	0.0	0.0	0.00130181	1.1e-07	2e-08	7.5e-07	565.69917913	738.54911961	756.81638312	8.65133217	-0.0080735	-0.36023333
0.06669	9.32556	0.00075443	1e-07	0.0	0.0	0.00129744	1.1e-07	2e-08	7.6e-07	565.90036401	738.50709756	756.75516135	8.63610791	-0.00792	-0.36018525
0.06679	9.3355	0.0007588	1.1e-07	0.0	0.0	0.00129307	1.2e-07	2e-08	7.6e-07	566.10116845	738.4651509	756.6940424	8.62090363	-0.0077663	-0.36013725
0.06689	9.34541	0.00076317	1.1e-07	0.0	0.0	0.00128869	1.2e-07	2e-08	7.6e-07	566.30159311	738.42327937	756.63302613	8.60571926	-0.00761242	-0.36008933
0.06699	9.35532	0.00076754	1.1e-07	0.0	0.0	0.0012843	1.2e-07	2e-08	7.7e-07	566.50163866	738.38148272	756.57211241	8.59055472	-0.00745834	-0.3600415
0.06709	9.3652	0.00077192	1.1e-07	0.0	0.0	0.00127992	1.2e-07	2e-08	7.7e-07	566.70130576	738.33976071	756.51130109	8.57540995	-0.00730407	-0.35999374
0.06719	9.37507	0.0007763	1.1e-07	0.0	0.0	0.00127553	1.2e-07	2e-08	7.8e-07	566.90059509	738.29811309	756.45059205	8.56028486	-0.00714959	-0.35994606
0.06729	9.38492	0.00078068	1.1e-07	0.0	0.0	0.00127113	1.3e-07	2e-08	7.8e-07	567.0995073	738.25653961	756.38998515	8.54517939	-0.00699491	-0.35989846
0.06739	9.39476	0.00078507	1.2e-07	0.0	0.0	0.00126674	1.3e-07	2e-08	7.9e-07	567.29804305	738.21504006	756.32948025	8.53009324	-0.0068401	-0.35985095
0.06749	9.40459	0.00078946	1.2e-07	0.0	0.0	0.00126234	1.3e-07	2e-08	7.9e-07	567.49620299	738.17361432	756.26907722	8.51502671	-0.00668502	-0.35980351
0.06759	9.41439	0.00079385	1.2e-07	0.0	0.0	0.00125794	1.3e-07	2e-08	7.9e-07	567.69398778	738.13226205	756.20877592	8.49997957	-0.00652972	-0.35975616
0.06769	9.42418	0.00079824	1.2e-07	0.0	0.0	0.00125354	1.4e-07	2e-08	8e-07	567.89139806	738.09098301	756.14857622	8.48495174	-0.00637421	-0.35970888
0.06779	9.43396	0.00080264	1.2e-07	0.0	0.0	0.00124913	1.4e-07	2e-08	8e-07	568.0884345	738.04977696	756.08847799	8.46994316	-0.00621848	-0.35966168
0.06789	9.44371	0.00080704	1.3e-07	0.0	0.0	0.00124473	1.4e-07	2e-08	8.1e-07	568.28509774	738.00864367	756.0284811	8.45495373	-0.00606252	-0.35961456
0.06799	9.45346	0.00081144	1.3e-07	0.0	0.0	0.00124032	1.4e-07	2e-08	8.1e-07	568.48138842	737.96758292	755.9685854	8.43998339	-0.00590633	-0.35956753
0.06809	9.46318	0.00081584	1.3e-07	0.0	0.0	0.00123591	1.5e-07	2e-08	8.2e-07	568.67730719	737.92659446	755.90879078	8.42503207	-0.00574991	-0.35952057
0.06819	9.47289	0.00082024	1.3e-07	0.0	0.0	0.0012315	1.5e-07	2e-08	8.2e-07	568.87285468	737.88567808	755.84909709	8.41009969	-0.00559326	-0.35947369
0.06829	9.48259	0.00082464	1.3e-07	0.0	0.0	0.00122709	1.5e-07	2e-08	8.3e-07	569.06803155	737.84483355	755.78950421	8.39518617	-0.00543636	-0.35942689
0.06839	9.49227	0.00082904	1.3e-07	0.0	0.0	0.00122268	1.5e-07	2e-08	8.3e-07	569.26283841	737.80406065	755.73001201	8.38029145	-0.00527922	-0.35938017
0.06849	9.50193	0.00083345	1.4e-07	0.0	0.0	0.00121826	1.6e-07	2e-08	8.3e-07	569.45727591	737.76335915	755.67062036	8.36541543	-0.00512184	-0.35933352
0.06859	9.51157	0.00083785	1.4e-07	0.0	0.0	0.00121385	1.6e-07	2e-08	8.4e-07	569.65134469	737.72272884	755.61132913	8.35055806	-0.0049642	-0.35928696
0.06869	9.5212	0.00084226	1.4e-07	0.0	0.0	0.00120943	1.6e-07	2e-08	8.4e-07	569.84504535	737.6821695	755.55213818	8.33571925	-0.00480631	-0.35924048
0.06879	9.53082	0.00084666	1.4e-07	0.0	0.0	0.00120502	1.6e-07	2e-08	8.5e-07	570.03837855	737.64168093	755.4930474	8.32089865	-0.00464831	-0.35919407
0.06889	9.54041	0.00085107	1.5e-07	0.0	0.0	0.0012006	1.7e-07	2e-08	8.5e-07	570.23134488	737.60126298	755.43405665	8.30609666	-0.00448994	-0.35914774
0.06899	9.54999	0.00085547	1.5e-07	0.0	0.0	0.00119619	1.7e-07	3e-08	8.6e-07	570.42394498	737.56091539	755.37516581	8.29131298	-0.00433131	-0.3591015
0.06909	9.55956	0.00085988	1.5e-07	0.0	0.0	0.00119177	1.7e-07	3e-08	8.6e-07	570.61617948	737.52063796	755.31637475	8.27654755	-0.00417242	-0.35905532
0.06919	9.56911	0.00086428	1.5e-07	0.0	0.0	0.00118736	1.8e-07	3e-08	8.7e-07	570.80804898	737.48043049	755.25768335	8.26180029	-0.00401326	-0.35900923
0.06929	9.57864	0.00086869	1.5e-07	0.0	0.0	0.00118294	1.8e-07	3e-08	8.7e-07	570.99955409	737.44029277	755.19909147	8.24707113	-0.00385382	-0.35896322
0.06939	9.58815	0.00087309	1.6e-07	0.0	0.0	0.00117853	1.8e-07	3e-08	8.7e-07	571.19069544	737.40022463	755.14059899	8.23235997	-0.00369412	-0.35891728
0.06949	9.59765	0.00087749	1.6e-07	0.0	0.0	0.00117412	1.8e-07	3e-08	8.8e-07	571.38147364	737.36022586	755.0822058	8.21766675	-0.00353413	-0.35887142
0.06959	9.60713	0.00088189	1.6e-07	0.0	0.0	0.00116971	1.9e-07	3e-08	8.8e-07	571.57188928	737.32029628	755.02391175	8.20299138	-0.00337387	-0.35882564
0.06969	9.6166	0.00088629	1.6e-07	0.0	0.0	0.0011653	1.9e-07	3e-08	8.9e-07	571.76194297	737.2804357	754.96571674	8.1883338	-0.00321332	-0.35877994
0.06979	9.62605	0.00089069	1.6e-07	0.0	0.0	0.00116089	1.9e-07	3e-08	8.9e-07	571.95163533	737.24064394	754.90762063	8.17369391	-0.00305248	-0.35873432
0.06989	9.63548	0.00089509	1.7e-07	0.0	0.0	0.00115648	2e-07	3e-08	9e-07	572.14096693	737.20092083	754.84962331	8.15907165	-0.00289135	-0.35868877
0.06999	9.6449	0.00089948	1.7e-07	0.0	0.0	0.00115207	2e-07	3e-08	9e-07	572.32993839	737.16126619	754.79172465	8.14446693	-0.00272992	-0.3586433
0.07009	9.6543	0.00090388	1.7e-07	0.0	0.0	0.00114767	2e-07	3e-08	9.1e-07	572.5185503	737.12167986	754.73392453	8.12987967	-0.00256819	-0.35859791
0.07019	9.66368	0.00090827	1.7e-07	0.0	0.0	0.00114327	2.1e-07	3e-08	9.1e-07	572.70680324	737.08216166	754.67622283	8.11530948	-0.00240632	-0.35855259
0.07029	9.67305	0.00091266	1.8e-07	0.0	0.0	0.00113887	2.1e-07	3e-08	9.1e-07	572.89469781	737.04271149	754.61861943	8.10075678	-0.00224404	-0.35850736
0.07039	9.68239	0.00091704	1.8e-07	0.0	0.0	0.00113447	2.1e-07	3e-08	9.2e-07	573.0822346	737.00332916	754.56111421	8.08622132	-0.00208145	-0.35846219
0.07049	9.69173	0.00092143	1.8e-07	0.0	0.0	0.00113008	2.2e-07	3e-08	9.2e-07	573.26941418	736.96401452	754.50370705	8.07170298	-0.00191856	-0.35841711
0.07059	9.70104	0.00092581	1.8e-07	0.0	0.0	0.00112569	2.2e-07	3e-08	9.3e-07	573.45623715	736.92476741	754.44639783	8.05720169	-0.00175536	-0.3583721
0.07069	9.71034	0.00093019	1.9e-07	0.0	0.0	0.0011213	2.2e-07	3e-08	9.3e-07	573.64270407	736.88558769	754.38918644	8.04271737	-0.00159184	-0.35832717
0.07079	9.71962	0.00093456	1.9e-07	0.0	0.0	0.00111691	2.3e-07	3e-08	9.4e-07	573.82881553	736.84647523	754.33207275	8.02824992	-0.00142801	-0.35828232
0.07089	9.72889	0.00093893	1.9e-07	0.0	0.0	0.00111253	2.3e-07	3e-08	9.4e-07	574.01457209	736.80742989	754.27505665	8.01379929	-0.00126387	-0.35823754
0.07099	9.73814	0.0009433	1.9e-07	0.0	0.0	0.00110815	2.4e-07	4e-08	9.4e-07	574.19997433	736.76845154	754.21813801	7.99936537	-0.0010994	-0.35819284
0.07109	9.74737	0.00094767	2e-07	0.0	0.0	0.00110377	2.4e-07	4e-08	9.5e-07	574.38502282	736.72954006	754.16131673	7.98494809	-0.00093461	-0.35814822
0.07119	9.75659	0.00095203	2e-07	0.0	0.0	0.0010994	2.4e-07	4e-08	9.5e-07	574.56971813	736.69069533	754.1045927	7.97054736	-0.0007695	-0.35810367
0.07129	9.76578	0.00095639	2e-07	0.0	0.0	0.00109503	2.5e-07	4e-08	9.6e-07	574.7540608	736.65191724	754.04796578	7.95616311	-0.00060405	-0.3580592
0.07139	9.77496	0.00096074	2.1e-07	0.0	0.0	0.00109066	2.5e-07	4e-08	9.6e-07	574.93805141	736.61320567	753.99143587	7.94179524	-0.00043827	-0.35801481
0.07149	9.78413	0.00096509	2.1e-07	0.0	0.0	0.0010863	2.5e-07	4e-08	9.7e-07	575.12169052	736.57456053	753.93500286	7.92744368	-0.00027216	-0.35797049
0.07159	9.79327	0.00096943	2.1e-07	0.0	0.0	0.00108194	2.6e-07	4e-08	9.7e-07	575.30497866	736.53598171	753.87866663	7.91310834	-0.00010571	-0.35792625
0.07169	9.8024	0.00097377	2.1e-07	0.0	0.0	0.00107759	2.6e-07	4e-08	9.8e-07	575.48791641	736.49746919	753.82242708	7.89878857	6.091e-05	-0.35788208
0.07179	9.81152	0.00097811	2.2e-07	0.0	0.0	0.00107324	2.7e-07	4e-08	9.8e-07	575.6705043	736.45902285	753.76628408	7.88448526	0.00022799	-0.35783799
0.07189	9.82061	0.00098244	2.2e-07	0.0	0.0	0.0010689	2.7e-07	4e-08	9.8e-07	575.85274288	736.42064259	753.71023752	7.87019791	0.00039542	-0.35779398
0.07199	9.82969	0.00098677	2.2e-07	0.0	0.0	0.00106456	2.8e-07	4e-08	9.9e-07	576.0346327	736.38232834	753.6542873	7.85592641	0.00056319	-0.35775004
0.07209	9.83875	0.00099109	2.2e-07	0.0	0.0	0.00106023	2.8e-07	4e-08	9.9e-07	576.21617429	736.34408005	753.59843331	7.84167069	0.0007313	-0.35770617
0.07219	9.84779	0.00099541	2.3e-07	0.0	0.0	0.0010559	2.8e-07	4e-08	1e-06	576.39736819	736.30589764	753.54267543	7.82743066	0.00089976	-0.35766238
0.07229	9.85682	0.00099972	2.3e-07	0.0	0.0	0.00105158	2.9e-07	4e-08	1e-06	576.57821494	736.26778107	753.48701355	7.81320623	0.00106857	-0.35761867
0.07239	9.86583	0.00100402	2.3e-07	0.0	0.0	0.00104726	2.9e-07	4e-08	1.01e-06	576.75871507	736.22973028	753.43144757	7.79899731	0.00123772	-0.35757503
0.07249	9.87482	0.00100832	2.4e-07	0.0	0.0	0.00104295	3e-07	4e-08	1.01e-06	576.9388691	736.19174524	753.37597738	7.78480382	0.00140724	-0.35753147
0.07259	9.88379	0.00101261	2.4e-07	0.0	0.0	0.00103864	3e-07	5e-08	1.01e-06	577.11867756	736.1538259	753.32060287	7.77062567	0.0015771	-0.35748798
0.07269	9.89275	0.0010169	2.4e-07	0.0	0.0	0.00103434	3.1e-07	5e-08	1.02e-06	577.29814099	736.11597225	753.26532393	7.75646277	0.00174733	-0.35744457
0.07279	9.90169	0.00102118	2.5e-07	0.0	0.0	0.00103005	3.1e-07	5e-08	1.02e-06	577.47725988	736.07818426	753.21014046	7.74231503	0.00191791	-0.35740123
0.07289	9.91061	0.00102546	2.5e-07	0.0	0.0	0.00102576	3.2e-07	5e-08	1.03e-06	577.65603477	736.04046191	753.15505235	7.72818237	0.00208886	-0.35735797
0.07299	9.91951	0.00102973	2.5e-07	0.0	0.0	0.00102148	3.2e-07	5e-08	1.03e-06	577.83446616	736.0028052	753.10005949	7.71406469	0.00226017	-0.35731478
0.07309	9.9284	0.00103399	2.6e-07	0.0	0.0	0.0010172	3.2e-07	5e-08	1.04e-06	578.01255457	735.96521416	753.04516179	7.69996117	0.00243168	-0.35727167
0.07319	9.93727	0.00103825	2.6e-07	0.0	0.0	0.00101293	3.3e-07	5e-08	1.04e-06	578.1903005	735.92768878	752.99035914	7.68587298	0.00260368	-0.35722863
0.07329	9.94612	0.0010425	2.6e-07	0.0	0.0	0.00100867	3.3e-07	5e-08	1.04e-06	578.36770446	735.89022908	752.93565143	7.67179948	0.00277604	-0.35718567
0.07339	9.95495	0.00104674	2.7e-07	0.0	0.0	0.00100442	3.4e-07	5e-08	1.05e-06	578.54476695	735.85283507	752.88103857	7.65774058	0.00294876	-0.35714278
0.07349	9.96377	0.00105097	2.7e-07	0.0	0.0	0.00100017	3.4e-07	5e-08	1.05e-06	578.72148847	735.81550678	752.82652045	7.64369617	0.00312185	-0.35709997
0.07359	9.97257	0.0010552	2.7e-07	0.0	0.0	0.00099593	3.5e-07	5e-08	1.06e-06	578.89786951	735.77824426	752.77209696	7.62966618	0.0032953	-0.35705722
0.07369	9.98135	0.00105942	2.8e-07	0.0	0.0	0.00099169	3.5e-07	5e-08	1.06e-06	579.07391057	735.74104755	752.71776802	7.6156505	0.00346913	-0.35701456
0.07379	9.99011	0.00106363	2.8e-07	0.0	0.0	0.00098747	3.6e-07	5e-08	1.07e-06	579.24961214	735.70391671	752.66353351	7.60164904	0.00364332	-0.35697197
0.07389	9.99886	0.00106784	2.8e-07	0.0	0.0	0.00098325	3.6e-07	6e-08	1.07e-06	579.4249747	735.66685179	752.60939334	7.58766171	0.00381789	-0.35692945
0.07399	10.00758	0.00107204	2.9e-07	0.0	0.0	0.00097904	3.7e-07	6e-08	1.07e-06	579.59999874	735.62985287	752.55534741	7.57368841	0.00399283	-0.35688701
0.07409	10.01629	0.00107623	2.9e-07	0.0	0.0	0.00097483	3.8e-07	6e-08	1.08e-06	579.77468474	735.59292003	752.50139563	7.55972905	0.00416814	-0.35684464
0.07419	10.02498	0.00108041	2.9e-07	0.0	0.0	0.00097064	3.8e-07	6e-08	1.08e-06	579.94903317	735.55605335	752.44753788	7.54578354	0.00434382	-0.35680234
0.07429	10.03365	0.00108458	3e-07	0.0	0.0	0.00096645	3.9e-07	6e-08	1.09e-06	580.1230445	735.51925293	752.39377409	7.53185177	0.00451988	-0.35676012
0.07439	10.04231	0.00108875	3e-07	0.0	0.0	0.00096227	3.9e-07	6e-08	1.09e-06	580.29671922	735.48251887	752.34010414	7.51793365	0.00469632	-0.35671797
0.07449	10.05095	0.0010929	3e-07	0.0	0.0	0.0009581	4e-07	6e-08	1.09e-06	580.47005778	735.44585128	752.28652795	7.50402814	0.00487296	-0.35667589
0.07459	10.05956	0.00109705	3.1e-07	0.0	0.0	0.00095394	4e-07	6e-08	1.1e-06	580.64306064	735.40925028	752.23304543	7.49013677	0.0050501	-0.35663389
0.07469	10.06817	0.00110119	3.1e-07	0.0	0.0	0.00094978	4.1e-07	6e-08	1.1e-06	580.81572828	735.37271601	752.17965648	7.47625872	0.00522761	-0.35659196
0.07479	10.07675	0.00110532	3.1e-07	0.0	0.0	0.00094564	4.1e-07	6e-08	1.11e-06	580.98806114	735.3362486	752.126361	7.46239389	0.00540549	-0.35655011
0.07489	10.08531	0.00110944	3.2e-07	0.0	0.0	0.0009415	4.2e-07	6e-08	1.11e-06	581.16005968	735.29984819	752.0731589	7.44854218	0.00558375	-0.35650833
0.07499	10.09386	0.00111356	3.2e-07	0.0	0.0	0.00093737	4.3e-07	6e-08	1.12e-06	581.33172436	735.26351496	752.02005009	7.4347035	0.00576238	-0.35646662
0.07509	10.10239	0.00111766	3.2e-07	0.0	0.0	0.00093325	4.3e-07	7e-08	1.12e-06	581.50305562	735.22724906	751.96703448	7.42087773	0.00594138	-0.35642499
0.07519	10.11089	0.00112176	3.3e-07	0.0	0.0	0.00092915	4.4e-07	7e-08	1.12e-06	581.6740539	735.19105068	751.91411198	7.40706478	0.00612076	-0.35638342
0.07529	10.11939	0.00112584	3.3e-07	0.0	0.0	0.00092505	4.4e-07	7e-08	1.13e-06	581.84471965	735.15491999	751.8612825	7.39326455	0.0063005	-0.35634194
0.07539	10.12786	0.00112992	3.4e-07	0.0	0.0	0.00092095	4.5e-07	7e-08	1.13e-06	582.0150533	735.11885719	751.80854594	7.37947693	0.00648062	-0.35630052
0.07549	10.13631	0.00113398	3.4e-07	0.0	0.0	0.00091687	4.6e-07	7e-08	1.14e-06	582.18505529	735.08286249	751.75590222	7.36570182	0.00666111	-0.35625918
0.07559	10.14475	0.00113804	3.4e-07	0.0	0.0	0.0009128	4.6e-07	7e-08	1.14e-06	582.35472605	735.0469361	751.70335126	7.35193911	0.00684197	-0.35621791
0.07569	10.15316	0.00114209	3.5e-07	0.0	0.0	0.00090874	4.7e-07	7e-08	1.14e-06	582.52406601	735.01107824	751.65089296	7.3381887	0.0070232	-0.35617671
0.07579	10.16156	0.00114612	3.5e-07	0.0	0.0	0.00090469	4.7e-07	7e-08	1.15e-06	582.69307559	734.97528916	751.59852724	7.32445049	0.00720481	-0.35613559
0.07589	10.16994	0.00115015	3.6e-07	0.0	0.0	0.00090065	4.8e-07	7e-08	1.15e-06	582.86175521	734.93956906	751.54625402	7.31072316	0.00738662	-0.35609453
0.07599	10.1783	0.00115416	3.6e-07	0.0	0.0	0.00089661	4.9e-07	7e-08	1.16e-06	583.03010528	734.90391819	751.49407322	7.29700867	0.00756892	-0.35605356
0.07609	10.18665	0.00115817	3.6e-07	0.0	0.0	0.00089259	4.9e-07	8e-08	1.16e-06	583.19812622	734.86833684	751.44198474	7.28330601	0.00775158	-0.35601265
0.07619	10.19497	0.00116217	3.7e-07	0.0	0.0	0.00088858	5e-07	8e-08	1.16e-06	583.36581845	734.83282528	751.3899885	7.26961506	0.00793461	-0.35597181
0.07629	10.20327	0.00116615	3.7e-07	0.0	0.0	0.00088458	5.1e-07	8e-08	1.17e-06	583.53318236	734.79738379	751.33808442	7.25593573	0.00811799	-0.35593105
0.07639	10.21156	0.00117013	3.8e-07	0.0	0.0	0.00088059	5.1e-07	8e-08	1.17e-06	583.70021837	734.76201267	751.28627243	7.24226788	0.00830173	-0.35589036
0.07649	10.21983	0.00117409	3.8e-07	0.0	0.0	0.00087661	5.2e-07	8e-08	1.18e-06	583.86692687	734.72671223	751.23455243	7.22861142	0.00848583	-0.35584975
0.07659	10.22808	0.00117804	3.8e-07	0.0	0.0	0.00087264	5.3e-07	8e-08	1.18e-06	584.03330826	734.69148277	751.18292435	7.21496623	0.00867029	-0.3558092
0.07669	10.23631	0.00118199	3.9e-07	0.0	0.0	0.00086868	5.3e-07	8e-08	1.18e-06	584.19936292	734.65632462	751.13138811	7.2013322	0.0088551	-0.35576873
0.07679	10.24452	0.00118592	3.9e-07	0.0	0.0	0.00086473	5.4e-07	8e-08	1.19e-06	584.36509126	734.62123812	751.07994364	7.18770921	0.00904027	-0.35572833
0.07689	10.25271	0.00118984	4e-07	0.0	1e-08	0.0008608	5.5e-07	8e-08	1.19e-06	584.53049365	734.58622362	751.02859084	7.17409715	0.00922578	-0.355688
0.07699	10.26088	0.00119375	4e-07	0.0	1e-08	0.00085687	5.5e-07	8e-08	1.2e-06	584.69557048	734.55128148	750.97732966	7.1604959	0.00941165	-0.35564774
0.07709	10.26903	0.00119765	4.1e-07	0.0	1e-08	0.00085296	5.6e-07	9e-08	1.2e-06	584.86032212	734.51641206	750.92616	7.14690535	0.00959787	-0.35560756
0.07719	10.27717	0.00120153	4.1e-07	0.0	1e-08	0.00084905	5.7e-07	9e-08	1.2e-06	585.02474895	734.48161575	750.8750818	7.13332538	0.00978443	-0.35556744
0.07729	10.28528	0.00120541	4.1e-07	0.0	1e-08	0.00084516	5.8e-07	9e-08	1.21e-06	585.18885134	734.44689292	750.82409498	7.1197543	0.00997121	-0.3555274
0.07739	10.29338	0.00120927	4.2e-07	0.0	1e-08	0.00084128	5.8e-07	9e-08	1.21e-06	585.35262964	734.41224394	750.77319948	7.10619468	0.01015843	-0.35548743
0.07749	10.30145	0.00121312	4.2e-07	0.0	1e-08	0.00083741	5.9e-07	9e-08	1.22e-06	585.51608423	734.37766927	750.72239522	7.09264522	0.01034597	-0.35544754
0.07759	10.30951	0.00121696	4.3e-07	0.0	1e-08	0.00083356	6e-07	9e-08	1.22e-06	585.67921546	734.34316932	750.67168212	7.0791058	0.01053385	-0.35540771
0.07769	10.31755	0.00122079	4.3e-07	0.0	1e-08	0.00082971	6.1e-07	9e-08	1.22e-06	585.8420237	734.30874453	750.62106012	7.06557629	0.01072206	-0.35536795
0.07779	10.32557	0.00122461	4.4e-07	0.0	1e-08	0.00082588	6.1e-07	9e-08	1.23e-06	586.00450929	734.27439535	750.57052915	7.05205657	0.0109106	-0.35532827
0.07789	10.33357	0.00122841	4.4e-07	0.0	1e-08	0.00082206	6.2e-07	9e-08	1.23e-06	586.16667257	734.24012224	750.52008913	7.03854652	0.01109946	-0.35528866
0.07799	10.34155	0.0012322	4.5e-07	0.0	1e-08	0.00081825	6.3e-07	1e-07	1.23e-06	586.32851391	734.20592567	750.46974	7.025046	0.01128864	-0.35524912
0.07809	10.34951	0.00123598	4.5e-07	0.0	1e-08	0.00081445	6.4e-07	1e-07	1.24e-06	586.49003363	734.17180613	750.41948169	7.01155489	0.01147814	-0.35520965
0.07819	10.35745	0.00123975	4.6e-07	0.0	1e-08	0.00081066	6.4e-07	1e-07	1.24e-06	586.65123206	734.1377641	750.36931414	6.99807306	0.01166795	-0.35517025
0.07829	10.36537	0.00124351	4.6e-07	0.0	1e-08	0.00080689	6.5e-07	1e-07	1.25e-06	586.81210956	734.1038001	750.31923728	6.98460038	0.01185807	-0.35513092
0.07839	10.37327	0.00124725	4.7e-07	0.0	1e-08	0.00080313	6.6e-07	1e-07	1.25e-06	586.97266643	734.06991464	750.26925104	6.97113672	0.0120485	-0.35509167
0.07849	10.38115	0.00125098	4.7e-07	0.0	1e-08	0.00079938	6.7e-07	1e-07	1.25e-06	587.13290301	734.03610826	750.21935536	6.95768195	0.01223924	-0.35505248
0.07859	10.38901	0.0012547	4.8e-07	0.0	1e-08	0.00079564	6.8e-07	1e-07	1.26e-06	587.29281962	734.0023815	750.16955019	6.94423595	0.01243028	-0.35501337
0.07869	10.39685	0.0012584	4.8e-07	0.0	1e-08	0.00079192	6.8e-07	1e-07	1.26e-06	587.45241657	733.9687349	750.11983545	6.93079652	0.01262154	-0.35497433
0.07879	10.40467	0.0012621	4.8e-07	0.0	1e-08	0.00078821	6.9e-07	1.1e-07	1.26e-06	587.61169415	733.93516901	750.07021111	6.91736703	0.01281315	-0.35493536
0.07889	10.41247	0.00126578	4.9e-07	0.0	1e-08	0.00078451	7e-07	1.1e-07	1.27e-06	587.77065268	733.90168444	750.02067709	6.90394581	0.01300504	-0.35489646
0.07899	10.42026	0.00126944	4.9e-07	0.0	1e-08	0.00078083	7.1e-07	1.1e-07	1.27e-06	587.92929248	733.86828177	749.97123333	6.89053272	0.01319722	-0.35485763
0.07909	10.42802	0.0012731	5e-07	0.0	1e-08	0.00077715	7.2e-07	1.1e-07	1.28e-06	588.08761384	733.83496162	749.92187977	6.87712762	0.01338967	-0.35481887
0.07919	10.43576	0.00127674	5e-07	0.0	1e-08	0.00077349	7.3e-07	1.1e-07	1.28e-06	588.24561705	733.80172459	749.87261637	6.86373037	0.0135824	-0.35478018
0.07929	10.44348	0.00128037	5.1e-07	0.0	1e-08	0.00076985	7.3e-07	1.1e-07	1.28e-06	588.40330241	733.76857133	749.82344306	6.85034082	0.0137754	-0.35474156
0.07939	10.45118	0.00128398	5.1e-07	0.0	1e-08	0.00076621	7.4e-07	1.1e-07	1.29e-06	588.5606702	733.73550247	749.77435979	6.83695882	0.01396866	-0.35470302
0.07949	10.45886	0.00128758	5.2e-07	0.0	1e-08	0.00076259	7.5e-07	1.2e-07	1.29e-06	588.71772071	733.70251868	749.7253665	6.82358425	0.01416219	-0.35466454
0.07959	10.46653	0.00129117	5.2e-07	0.0	1e-08	0.00075899	7.6e-07	1.2e-07	1.29e-06	588.87445422	733.66962061	749.67646315	6.81021693	0.01435597	-0.35462614
0.07969	10.47417	0.00129475	5.3e-07	0.0	1e-08	0.00075539	7.7e-07	1.2e-07	1.3e-06	589.030871	733.63680896	749.62764969	6.79685673	0.01455	-0.3545878
0.07979	10.48179	0.00129831	5.3e-07	0.0	1e-08	0.00075181	7.8e-07	1.2e-07	1.3e-06	589.18697131	733.60408442	749.57892605	6.7835035	0.01474427	-0.35454954
0.07989	10.48939	0.00130186	5.4e-07	0.0	1e-08	0.00074824	7.9e-07	1.2e-07	1.3e-06	589.34275543	733.57144771	749.53029221	6.77015709	0.01493879	-0.35451134
0.07999	10.49697	0.00130539	5.5e-07	0.0	1e-08	0.00074469	8e-07	1.2e-07	1.31e-06	589.49822362	733.53889953	749.48174809	6.75681735	0.01513354	-0.35447322
0.08009	10.50453	0.00130891	5.5e-07	0.0	1e-08	0.00074115	8.1e-07	1.2e-07	1.31e-06	589.65337612	733.50644064	749.43329368	6.74348142	0.0153285	-0.35443517
0.08019	10.51206	0.00131242	5.6e-07	0.0	1e-08	0.00073762	8.1e-07	1.3e-07	1.32e-06	589.80821317	733.47407175	749.38492892	6.73015373	0.0155237	-0.35439719
0.08029	10.51958	0.00131592	5.6e-07	0.0	1e-08	0.00073411	8.2e-07	1.3e-07	1.32e-06	589.96273502	733.44179366	749.33665376	6.71683214	0.01571911	-0.35435928
0.08039	10.52708	0.0013194	5.7e-07	0.0	1e-08	0.00073061	8.3e-07	1.3e-07	1.32e-06	590.11694193	733.40960713	749.28846817	6.70351647	0.01591474	-0.35432143
0.08049	10.53455	0.00132286	5.7e-07	0.0	1e-08	0.00072712	8.4e-07	1.3e-07	1.33e-06	590.27083412	733.37751296	749.2403721	6.69020656	0.01611058	-0.35428366
0.08059	10.54201	0.00132631	5.8e-07	0.0	1e-08	0.00072365	8.5e-07	1.3e-07	1.33e-06	590.42441185	733.34551196	749.1923655	6.67690225	0.01630662	-0.35424596
0.08069	10.54945	0.00132975	5.8e-07	0.0	1e-08	0.00072019	8.6e-07	1.3e-07	1.33e-06	590.57767532	733.31360493	749.14444835	6.66360336	0.01650285	-0.35420833
0.08079	10.55686	0.00133318	5.9e-07	0.0	1e-08	0.00071675	8.7e-07	1.3e-07	1.34e-06	590.73062478	733.28179272	749.0966206	6.65030972	0.01669927	-0.35417077
0.08089	10.56425	0.00133659	5.9e-07	0.0	1e-08	0.00071332	8.8e-07	1.4e-07	1.34e-06	590.88326043	733.25007617	749.04888221	6.63702117	0.01689588	-0.35413328
0.08099	10.57162	0.00133998	6e-07	0.0	1e-08	0.0007099	8.9e-07	1.4e-07	1.34e-06	591.03558249	733.21845614	749.00123315	6.62373754	0.01709266	-0.35409586
0.08109	10.57898	0.00134337	6e-07	0.0	1e-08	0.0007065	9e-07	1.4e-07	1.35e-06	591.18759117	733.18693351	748.95367339	6.61045864	0.01728961	-0.35405851
0.08119	10.5863	0.00134674	6.1e-07	0.0	1e-08	0.00070311	9.1e-07	1.4e-07	1.35e-06	591.33928667	733.15550917	748.90620288	6.59718432	0.01748673	-0.35402123
0.08129	10.59361	0.00135009	6.2e-07	0.0	1e-08	0.00069973	9.2e-07	1.4e-07	1.35e-06	591.49066921	733.12418403	748.85882161	6.58391438	0.017684	-0.35398402
0.08139	10.6009	0.00135343	6.2e-07	0.0	1e-08	0.00069637	9.3e-07	1.4e-07	1.36e-06	591.64173896	733.09295899	748.81152953	6.57064866	0.01788143	-0.35394688
0.08149	10.60817	0.00135676	6.3e-07	0.0	1e-08	0.00069302	9.4e-07	1.4e-07	1.36e-06	591.79249611	733.06183501	748.76432663	6.55738335	0.01807901	-0.35390981
0.08159	10.61541	0.00136007	6.3e-07	0.0	1e-08	0.00068969	9.5e-07	1.5e-07	1.36e-06	591.9429408	733.03081305	748.71721289	6.54412441	0.01827672	-0.35387281
0.08169	10.62264	0.00136336	6.4e-07	0.0	1e-08	0.00068637	9.6e-07	1.5e-07	1.37e-06	592.09307324	732.99989405	748.67018827	6.53086898	0.01847456	-0.35383588
0.08179	10.62984	0.00136665	6.4e-07	0.0	1e-08	0.00068307	9.7e-07	1.5e-07	1.37e-06	592.24289361	732.969079	748.62325275	6.51761687	0.01867252	-0.35379903
0.08189	10.63702	0.00136992	6.5e-07	0.0	1e-08	0.00067978	9.8e-07	1.5e-07	1.37e-06	592.39240208	732.93836889	748.5764063	6.50436788	0.0188706	-0.35376224
0.08199	10.64418	0.00137317	6.6e-07	0.0	1e-08	0.00067651	9.9e-07	1.5e-07	1.38e-06	592.5415988	732.90776473	748.5296489	6.49112181	0.01906879	-0.35372552
0.08209	10.65131	0.00137641	6.6e-07	0.0	1e-08	0.00067325	1e-06	1.5e-07	1.38e-06	592.69048395	732.87726755	748.48298053	6.47787846	0.01926708	-0.35368887
0.08219	10.65843	0.00137963	6.7e-07	0.0	1e-08	0.00067	1.01e-06	1.6e-07	1.38e-06	592.83905766	732.84687838	748.43640117	6.46463763	0.01946547	-0.35365229
0.08229	10.66552	0.00138284	6.7e-07	0.0	1e-08	0.00066677	1.02e-06	1.6e-07	1.39e-06	592.98732009	732.81659829	748.38991081	6.45139912	0.01966394	-0.35361578
0.08239	10.6726	0.00138604	6.8e-07	0.0	1e-08	0.00066355	1.03e-06	1.6e-07	1.39e-06	593.13527138	732.78642834	748.34350943	6.43816272	0.01986249	-0.35357934
0.08249	10.67965	0.00138922	6.8e-07	0.0	1e-08	0.00066035	1.04e-06	1.6e-07	1.39e-06	593.28291166	732.75636962	748.29719701	6.42492823	0.02006111	-0.35354297
0.08259	10.68667	0.00139239	6.9e-07	0.0	1e-08	0.00065716	1.05e-06	1.6e-07	1.4e-06	593.43024106	732.72642324	748.25097354	6.41169543	0.0202598	-0.35350667
0.08269	10.69368	0.00139554	7e-07	0.0	1e-08	0.00065399	1.07e-06	1.6e-07	1.4e-06	593.57725971	732.69659031	748.204839	6.39846412	0.02045854	-0.35347043
0.08279	10.70066	0.00139867	7e-07	0.0	1e-08	0.00065083	1.08e-06	1.7e-07	1.4e-06	593.72396773	732.66687196	748.1587934	6.38523408	0.02065733	-0.35343427
0.08289	10.70763	0.0014018	7.1e-07	0.0	1e-08	0.00064768	1.09e-06	1.7e-07	1.41e-06	593.87036518	732.63726937	748.11283673	6.37197678	0.02085622	-0.35339818
0.08299	10.71457	0.0014049	7.1e-07	0.0	1e-08	0.00064455	1.1e-06	1.7e-07	1.41e-06	594.01645154	732.6077838	748.06696917	6.35873984	0.0210551	-0.35336216
0.08309	10.72148	0.001408	7.2e-07	0.0	1e-08	0.00064144	1.11e-06	1.7e-07	1.41e-06	594.16222738	732.57841636	748.02119059	6.34550221	0.02125401	-0.35332621
0.08319	10.72838	0.00141107	7.3e-07	0.0	1e-08	0.00063834	1.12e-06	1.7e-07	1.41e-06	594.30769278	732.54916824	747.97550098	6.33226359	0.02145293	-0.35329033
0.08329	10.73525	0.00141414	7.3e-07	0.0	1e-08	0.00063526	1.13e-06	1.8e-07	1.42e-06	594.45284778	732.52004068	747.92990035	6.31902364	0.02165187	-0.35325452
0.08339	10.7421	0.00141718	7.4e-07	0.0	1e-08	0.00063219	1.14e-06	1.8e-07	1.42e-06	594.59769244	732.49103491	747.88438871	6.30578203	0.0218508	-0.35321878
0.08349	10.74893	0.00142022	7.5e-07	0.0	1e-08	0.00062913	1.15e-06	1.8e-07	1.42e-06	594.74222679	732.46215218	747.83896607	6.29253843	0.02204973	-0.35318311
0.08359	10.75574	0.00142323	7.5e-07	0.0	1e-08	0.00062609	1.17e-06	1.8e-07	1.43e-06	594.88645089	732.43339377	747.79363246	6.27929249	0.02224864	-0.35314751
0.08369	10.76252	0.00142624	7.6e-07	0.0	1e-08	0.00062306	1.18e-06	1.8e-07	1.43e-06	595.03036474	732.40476097	747.74838787	6.26604386	0.02244753	-0.35311197
0.08379	10.76928	0.00142923	7.6e-07	0.0	1e-08	0.00062005	1.19e-06	1.8e-07	1.43e-06	595.17396837	732.37625508	747.70323234	6.2527922	0.02264638	-0.35307651
0.08389	10.77602	0.0014322	7.7e-07	0.0	1e-08	0.00061706	1.2e-06	1.9e-07	1.44e-06	595.31726178	732.34787742	747.65816589	6.23953715	0.02284519	-0.35304112
0.08399	10.78273	0.00143516	7.8e-07	0.0	1e-08	0.00061408	1.21e-06	1.9e-07	1.44e-06	595.46024498	732.31962935	747.61318853	6.22627834	0.02304395	-0.3530058
0.08409	10.78942	0.0014381	7.8e-07	0.0	1e-08	0.00061111	1.22e-06	1.9e-07	1.44e-06	595.60291796	732.29151221	747.5683003	6.21301541	0.02324264	-0.35297054
0.08419	10.79609	0.00144103	7.9e-07	0.0	1e-08	0.00060816	1.24e-06	1.9e-07	1.44e-06	595.7452807	732.26352738	747.52350123	6.19974798	0.02344127	-0.35293536
0.08429	10.80274	0.00144394	8e-07	0.0	1e-08	0.00060522	1.25e-06	1.9e-07	1.45e-06	595.88733316	732.23567626	747.47879134	6.18652265	0.02363995	-0.35290025
0.08439	10.80936	0.00144684	8e-07	0.0	1e-08	0.0006023	1.26e-06	2e-07	1.45e-06	596.02907659	732.20796055	747.4341703	6.17326026	0.02383845	-0.35286521
0.08449	10.81596	0.00144972	8.1e-07	0.0	1e-08	0.0005994	1.27e-06	2e-07	1.45e-06	596.17051003	732.18038146	747.38963841	6.15999419	0.02403686	-0.35283024
0.08459	10.82253	0.00145259	8.1e-07	0.0	1e-08	0.0005965	1.28e-06	2e-07	1.46e-06	596.31163351	732.15294048	747.3451957	6.14672449	0.02423517	-0.35279534
0.08469	10.82909	0.00145544	8.2e-07	0.0	1e-08	0.00059363	1.3e-06	2e-07	1.46e-06	596.45244699	732.12563906	747.30084219	6.13345094	0.02443337	-0.3527605
0.08479	10.83562	0.00145828	8.3e-07	0.0	1e-08	0.00059077	1.31e-06	2e-07	1.46e-06	596.59295048	732.09847872	747.2565779	6.12017331	0.02463145	-0.35272574
0.08489	10.84212	0.0014611	8.3e-07	0.0	1e-08	0.00058792	1.32e-06	2.1e-07	1.46e-06	596.73314396	732.07146096	747.21240287	6.1068914	0.0248294	-0.35269105
0.08499	10.8486	0.00146391	8.4e-07	0.0	1e-08	0.00058509	1.33e-06	2.1e-07	1.47e-06	596.8730274	732.04458734	747.16831712	6.09360499	0.02502721	-0.35265643
0.08509	10.85506	0.0014667	8.5e-07	0.0	1e-08	0.00058228	1.35e-06	2.1e-07	1.47e-06	597.01260078	732.0178594	747.12432069	6.08031386	0.02522488	-0.35262188
0.08519	10.8615	0.00146948	8.5e-07	0.0	1e-08	0.00057948	1.36e-06	2.1e-07	1.47e-06	597.15186406	731.99127872	747.08041361	6.06701781	0.02542239	-0.3525874
0.08529	10.86791	0.00147224	8.6e-07	0.0	1e-08	0.00057669	1.37e-06	2.1e-07	1.48e-06	597.29081721	731.9648469	747.03659592	6.05371661	0.02561973	-0.35255299
0.08539	10.8743	0.00147498	8.7e-07	0.0	1e-08	0.00057392	1.38e-06	2.2e-07	1.48e-06	597.42946017	731.93856556	746.99286764	6.04041005	0.0258169	-0.35251865
0.08549	10.88066	0.00147771	8.7e-07	0.0	1e-08	0.00057116	1.4e-06	2.2e-07	1.48e-06	597.56779292	731.91243633	746.94922883	6.02709794	0.02601388	-0.35248438
0.08559	10.887	0.00148043	8.8e-07	0.0	1e-08	0.00056842	1.41e-06	2.2e-07	1.48e-06	597.70581538	731.88646087	746.90567951	6.01378004	0.02621067	-0.35245018
0.08569	10.89331	0.00148313	8.9e-07	0.0	1e-08	0.0005657	1.42e-06	2.2e-07	1.49e-06	597.84352751	731.86064086	746.86221974	6.00045616	0.02640725	-0.35241605
0.08579	10.8996	0.00148582	8.9e-07	0.0	1e-08	0.00056299	1.43e-06	2.2e-07	1.49e-06	597.9809283	731.83497838	746.81884982	5.98707488	0.02660387	-0.35238199
0.08589	10.90587	0.00148849	9e-07	0.0	1e-08	0.0005603	1.45e-06	2.3e-07	1.49e-06	598.11801824	731.80947494	746.77556964	5.9737241	0.02680008	-0.352348
0.08599	10.91211	0.00149114	9.1e-07	0.0	1e-08	0.00055762	1.46e-06	2.3e-07	1.5e-06	598.25479727	731.78413225	746.73237923	5.9603647	0.02699606	-0.35231408
0.08609	10.91833	0.00149378	9.1e-07	0.0	1e-08	0.00055495	1.47e-06	2.3e-07	1.5e-06	598.39126529	731.7589521	746.68927866	5.94699631	0.02719181	-0.35228023
0.08619	10.92452	0.00149641	9.2e-07	0.0	1e-08	0.0005523	1.49e-06	2.3e-07	1.5e-06	598.52742215	731.73393628	746.64626799	5.93361857	0.02738731	-0.35224646
0.08629	10.93069	0.00149902	9.3e-07	0.0	1e-08	0.00054967	1.5e-06	2.3e-07	1.5e-06	598.66326771	731.70908663	746.60334728	5.92023111	0.02758256	-0.35221275
0.08639	10.93683	0.00150161	9.3e-07	0.0	1e-08	0.00054705	1.51e-06	2.4e-07	1.51e-06	598.79880182	731.68440499	746.56051661	5.90683356	0.02777755	-0.35217912
0.08649	10.94295	0.00150419	9.4e-07	0.0	1e-08	0.00054445	1.53e-06	2.4e-07	1.51e-06	598.93402432	731.65989324	746.51777603	5.89342554	0.02797226	-0.35214555
0.08659	10.94905	0.00150675	9.5e-07	0.0	1e-08	0.00054186	1.54e-06	2.4e-07	1.51e-06	599.06893503	731.63555326	746.47512564	5.88000668	0.02816669	-0.35211206
0.08669	10.95512	0.0015093	9.5e-07	0.0	1e-08	0.00053928	1.55e-06	2.4e-07	1.51e-06	599.20353378	731.611387	746.4325655	5.86657658	0.02836082	-0.35207863
0.08679	10.96116	0.00151183	9.6e-07	0.0	1e-08	0.00053673	1.57e-06	2.4e-07	1.52e-06	599.33782038	731.58739637	746.39009569	5.85313486	0.02855466	-0.35204528
0.08689	10.96718	0.00151435	9.7e-07	0.0	1e-08	0.00053418	1.58e-06	2.5e-07	1.52e-06	599.47179462	731.56358336	746.3477163	5.83968112	0.02874817	-0.352012
0.08699	10.97317	0.00151685	9.7e-07	0.0	1e-08	0.00053166	1.59e-06	2.5e-07	1.52e-06	599.60545632	731.53994995	746.30542741	5.82621497	0.02894137	-0.35197879
0.08709	10.97914	0.00151934	9.8e-07	0.0	1e-08	0.00052914	1.61e-06	2.5e-07	1.52e-06	599.73880524	731.51649815	746.2632291	5.81273601	0.02913423	-0.35194565
0.08719	10.98508	0.00152181	9.9e-07	0.0	1e-08	0.00052665	1.62e-06	2.5e-07	1.53e-06	599.8718409	731.49323061	746.22112155	5.79922747	0.02932711	-0.35191259
0.08729	10.991	0.00152427	1e-06	0.0	2e-08	0.00052416	1.63e-06	2.5e-07	1.53e-06	600.00456319	731.47014914	746.17910482	5.78571703	0.02951938	-0.35187959
0.08739	10.99689	0.00152671	1e-06	0.0	2e-08	0.0005217	1.65e-06	2.6e-07	1.53e-06	600.13697189	731.44725573	746.13717898	5.77219189	0.0297113	-0.35184667
0.08749	11.00276	0.00152914	1.01e-06	0.0	2e-08	0.00051925	1.66e-06	2.6e-07	1.53e-06	600.26906673	731.42455253	746.09534415	5.75865158	0.02990286	-0.35181381
0.08759	11.0086	0.00153155	1.02e-06	0.0	2e-08	0.00051681	1.67e-06	2.6e-07	1.54e-06	600.40084744	731.40204171	746.05360043	5.74509562	0.03009405	-0.35178103
0.08769	11.01441	0.00153394	1.02e-06	0.0	2e-08	0.00051439	1.69e-06	2.6e-07	1.54e-06	600.53231372	731.37972549	746.01194793	5.73152353	0.03028487	-0.35174832
0.08779	11.0202	0.00153632	1.03e-06	0.0	2e-08	0.00051198	1.7e-06	2.7e-07	1.54e-06	600.66346527	731.35760609	745.97038675	5.71793484	0.0304753	-0.35171568
0.08789	11.02596	0.00153869	1.04e-06	0.0	2e-08	0.00050959	1.72e-06	2.7e-07	1.54e-06	600.79430179	731.33568578	745.92891703	5.70432904	0.03066534	-0.35168312
0.08799	11.0317	0.00154104	1.04e-06	0.0	2e-08	0.00050722	1.73e-06	2.7e-07	1.55e-06	600.92482293	731.31396684	745.88753888	5.69070564	0.03085497	-0.35165062
0.08809	11.03741	0.00154337	1.05e-06	0.0	2e-08	0.00050485	1.74e-06	2.7e-07	1.55e-06	601.05502838	731.2924516	745.84625242	5.67706413	0.03104419	-0.3516182
0.08819	11.04309	0.00154569	1.06e-06	0.0	2e-08	0.00050251	1.76e-06	2.7e-07	1.55e-06	601.18491777	731.2711424	745.80505778	5.66340401	0.03123299	-0.35158585
0.08829	11.04875	0.001548	1.06e-06	0.0	2e-08	0.00050018	1.77e-06	2.8e-07	1.55e-06	601.31449075	731.25004161	745.76395509	5.64972475	0.03142136	-0.35155357
0.08839	11.05438	0.00155029	1.07e-06	0.0	2e-08	0.00049786	1.79e-06	2.8e-07	1.55e-06	601.44374695	731.22915166	745.72294449	5.63602584	0.03160928	-0.35152136
0.08849	11.05998	0.00155256	1.08e-06	0.0	2e-08	0.00049556	1.8e-06	2.8e-07	1.56e-06	601.57268598	731.20847497	745.68202611	5.62230676	0.03179676	-0.35148923
0.08859	11.06556	0.00155482	1.09e-06	0.0	2e-08	0.00049328	1.81e-06	2.8e-07	1.56e-06	601.70130671	731.18801501	745.64120031	5.6085154	0.03198448	-0.35145717
0.08869	11.07111	0.00155707	1.09e-06	0.0	2e-08	0.00049101	1.83e-06	2.9e-07	1.56e-06	601.82960889	731.16777407	745.6004672	5.59473958	0.03217123	-0.35142518
0.08879	11.07663	0.00155929	1.1e-06	0.0	2e-08	0.00048875	1.84e-06	2.9e-07	1.56e-06	601.95759232	731.14775439	745.55982685	5.58093986	0.03235753	-0.35139327
0.08889	11.08212	0.00156151	1.11e-06	0.0	2e-08	0.00048651	1.86e-06	2.9e-07	1.57e-06	602.08525653	731.12795857	745.51927943	5.56711552	0.03254337	-0.35136143
0.08899	11.08759	0.00156371	1.11e-06	0.0	2e-08	0.00048429	1.87e-06	2.9e-07	1.57e-06	602.212601	731.10838929	745.47882511	5.55326584	0.03272875	-0.35132966
0.08909	11.09303	0.00156589	1.12e-06	0.0	2e-08	0.00048208	1.89e-06	3e-07	1.57e-06	602.33962523	731.08904925	745.43846408	5.53939009	0.03291365	-0.35129796
0.08919	11.09845	0.00156806	1.13e-06	0.0	2e-08	0.00047989	1.9e-06	3e-07	1.57e-06	602.46632868	731.06994119	745.3981965	5.52548752	0.03309808	-0.35126634
0.08929	11.10383	0.00157021	1.14e-06	0.0	2e-08	0.00047771	1.91e-06	3e-07	1.58e-06	602.59271081	731.05106788	745.35802258	5.51155737	0.03328203	-0.35123479
0.08939	11.10919	0.00157235	1.14e-06	0.0	2e-08	0.00047554	1.93e-06	3e-07	1.58e-06	602.71877104	731.03243214	745.31794251	5.49759889	0.03346548	-0.35120331
0.08949	11.11452	0.00157447	1.15e-06	0.0	2e-08	0.0004734	1.94e-06	3e-07	1.58e-06	602.8445088	731.01403683	745.27795648	5.48361128	0.03364844	-0.35117191
0.08959	11.11982	0.00157658	1.16e-06	0.0	2e-08	0.00047126	1.96e-06	3.1e-07	1.58e-06	602.96992348	730.99588483	745.23806469	5.46959376	0.03383089	-0.35114058
0.08969	11.12509	0.00157867	1.16e-06	0.0	2e-08	0.00046914	1.97e-06	3.1e-07	1.58e-06	603.09501446	730.97797907	745.19826736	5.45554553	0.03401283	-0.35110933
0.08979	11.13034	0.00158075	1.17e-06	0.0	2e-08	0.00046704	1.99e-06	3.1e-07	1.59e-06	603.21978111	730.96032253	745.15856469	5.44146577	0.03419425	-0.35107815
0.08989	11.13556	0.00158281	1.18e-06	0.0	2e-08	0.00046495	2e-06	3.1e-07	1.59e-06	603.34422276	730.94291822	745.11895692	5.42735367	0.03437514	-0.35104704
0.08999	11.14074	0.00158486	1.18e-06	0.0	2e-08	0.00046288	2.02e-06	3.2e-07	1.59e-06	603.46833816	730.92577062	745.07944443	5.41316069	0.03455667	-0.35101602
0.09009	11.1459	0.00158689	1.19e-06	0.0	2e-08	0.00046082	2.03e-06	3.2e-07	1.59e-06	603.59212657	730.90888293	745.04002748	5.39896755	0.03473683	-0.35098507
0.09019	11.15103	0.00158891	1.2e-06	0.0	2e-08	0.00045878	2.04e-06	3.2e-07	1.59e-06	603.71558758	730.89225757	745.0007062	5.38473753	0.03491649	-0.35095419
0.09029	11.15614	0.00159091	1.21e-06	0.0	2e-08	0.00045675	2.06e-06	3.2e-07	1.6e-06	603.83872039	730.87589781	744.96148087	5.37046962	0.03509566	-0.35092339
0.09039	11.16121	0.00159289	1.21e-06	0.0	2e-08	0.00045474	2.07e-06	3.3e-07	1.6e-06	603.96152422	730.85980701	744.92235173	5.35616278	0.03527432	-0.35089266
0.09049	11.16625	0.00159487	1.22e-06	0.0	2e-08	0.00045274	2.09e-06	3.3e-07	1.6e-06	604.08399823	730.84398856	744.88331907	5.34181597	0.03545248	-0.35086201
0.09059	11.17127	0.00159682	1.23e-06	0.0	2e-08	0.00045075	2.1e-06	3.3e-07	1.6e-06	604.20614157	730.8284459	744.84438316	5.3274281	0.03563014	-0.35083143
0.09069	11.17625	0.00159876	1.23e-06	0.0	2e-08	0.00044879	2.12e-06	3.3e-07	1.6e-06	604.32795337	730.81318254	744.80554429	5.3129981	0.03580728	-0.35080093
0.09079	11.18121	0.00160069	1.24e-06	0.0	2e-08	0.00044683	2.13e-06	3.3e-07	1.61e-06	604.44943273	730.79820202	744.76680275	5.29852487	0.03598392	-0.3507705
0.09089	11.18613	0.0016026	1.25e-06	0.0	2e-08	0.0004449	2.15e-06	3.4e-07	1.61e-06	604.57057872	730.78350795	744.72815884	5.28400729	0.03616005	-0.35074016
0.09099	11.19103	0.0016045	1.26e-06	0.0	2e-08	0.00044297	2.16e-06	3.4e-07	1.61e-06	604.6913904	730.76910399	744.68961287	5.26944422	0.03633566	-0.35070988
0.09109	11.19589	0.00160638	1.26e-06	0.0	2e-08	0.00044107	2.18e-06	3.4e-07	1.61e-06	604.81186679	730.75499386	744.65116515	5.25483451	0.03651076	-0.35067969
0.09119	11.20073	0.00160825	1.27e-06	0.0	2e-08	0.00043917	2.19e-06	3.4e-07	1.61e-06	604.93200689	730.74118135	744.61281602	5.24017701	0.03668534	-0.35064957
0.09129	11.20553	0.0016101	1.28e-06	0.0	2e-08	0.0004373	2.21e-06	3.5e-07	1.62e-06	605.05180967	730.72767027	744.57456579	5.22547052	0.03685941	-0.35061953
0.09139	11.21031	0.00161193	1.28e-06	0.0	2e-08	0.00043543	2.22e-06	3.5e-07	1.62e-06	605.17127331	730.71446665	744.53641504	5.21064019	0.03703507	-0.35058958
0.09149	11.21505	0.00161376	1.29e-06	0.0	2e-08	0.00043359	2.24e-06	3.5e-07	1.62e-06	605.29039639	730.70157538	744.49836421	5.19581047	0.03720872	-0.3505597
0.09159	11.21976	0.00161556	1.3e-06	0.0	2e-08	0.00043175	2.25e-06	3.5e-07	1.62e-06	605.40917839	730.68899884	744.46041349	5.180925	0.03738195	-0.3505299
0.09169	11.22444	0.00161735	1.3e-06	0.0	2e-08	0.00042994	2.27e-06	3.6e-07	1.62e-06	605.52761809	730.67674129	744.42256327	5.16598228	0.03755475	-0.35050018
0.09179	11.22909	0.00161913	1.31e-06	0.0	2e-08	0.00042813	2.28e-06	3.6e-07	1.62e-06	605.64571426	730.6648071	744.38481393	5.15098081	0.03772714	-0.35047053
0.09189	11.23371	0.00162089	1.32e-06	0.0	2e-08	0.00042635	2.3e-06	3.6e-07	1.63e-06	605.76346562	730.65320067	744.3471659	5.13591905	0.03789913	-0.35044097
0.09199	11.2383	0.00162264	1.33e-06	0.0	2e-08	0.00042457	2.31e-06	3.6e-07	1.63e-06	605.88087085	730.64192652	744.30961957	5.12079544	0.03807071	-0.35041148
0.09209	11.24286	0.00162437	1.33e-06	0.0	2e-08	0.00042282	2.32e-06	3.7e-07	1.63e-06	605.9979286	730.63098922	744.27217539	5.10560839	0.0382419	-0.35038208
0.09219	11.24738	0.00162608	1.34e-06	0.0	2e-08	0.00042108	2.34e-06	3.7e-07	1.63e-06	606.1146375	730.62039344	744.23483379	5.09035631	0.03841271	-0.35035275
0.09229	11.25187	0.00162778	1.35e-06	0.0	2e-08	0.00041935	2.35e-06	3.7e-07	1.63e-06	606.23099611	730.61014393	744.19759522	5.07503754	0.03858315	-0.35032351
0.09239	11.25633	0.00162947	1.35e-06	0.0	2e-08	0.00041764	2.37e-06	3.7e-07	1.64e-06	606.34700299	730.60024551	744.16046014	5.05965045	0.03875323	-0.35029435
0.09249	11.26076	0.00163114	1.36e-06	0.0	2e-08	0.00041594	2.38e-06	3.8e-07	1.64e-06	606.46265664	730.59070309	744.12342903	5.04419334	0.03892295	-0.35026526
0.09259	11.26515	0.0016328	1.37e-06	0.0	2e-08	0.00041426	2.4e-06	3.8e-07	1.64e-06	606.57795553	730.58152169	744.08650236	5.02866452	0.03909233	-0.35023626
0.09269	11.26951	0.00163444	1.37e-06	0.0	2e-08	0.00041259	2.41e-06	3.8e-07	1.64e-06	606.69289808	730.57270638	744.04968064	5.01306225	0.03926138	-0.35020734
0.09279	11.27384	0.00163606	1.38e-06	0.0	2e-08	0.00041094	2.43e-06	3.8e-07	1.64e-06	606.80748131	730.56426566	744.01296477	4.99722155	0.03943443	-0.35017853
0.09289	11.27814	0.00163767	1.39e-06	0.0	2e-08	0.00040931	2.44e-06	3.8e-07	1.64e-06	606.92170215	730.55620817	743.97635568	4.98141845	0.03960413	-0.35014978
0.09299	11.2824	0.00163927	1.39e-06	0.0	2e-08	0.00040768	2.46e-06	3.9e-07	1.65e-06	607.03556054	730.54853537	743.93985343	4.96552951	0.03977372	-0.35012112
0.09309	11.28663	0.00164085	1.4e-06	0.0	2e-08	0.00040608	2.47e-06	3.9e-07	1.65e-06	607.14905458	730.54125312	743.90345862	4.94955234	0.03994324	-0.35009254
0.09319	11.29082	0.00164241	1.41e-06	0.0	2e-08	0.00040449	2.49e-06	3.9e-07	1.65e-06	607.26218231	730.53436738	743.86717185	4.93348452	0.04011269	-0.35006404
0.09329	11.29498	0.00164396	1.42e-06	0.0	2e-08	0.00040291	2.5e-06	3.9e-07	1.65e-06	607.37494174	730.52788424	743.83099374	4.91732361	0.04028212	-0.35003563
0.09339	11.2991	0.0016455	1.42e-06	0.0	2e-08	0.00040135	2.52e-06	4e-07	1.65e-06	607.4873308	730.52180992	743.79492494	4.90106711	0.04045155	-0.35000731
0.09349	11.30319	0.00164702	1.43e-06	0.0	2e-08	0.00039981	2.53e-06	4e-07	1.65e-06	607.59934738	730.51615077	743.7589661	4.88471246	0.04062101	-0.34997907
0.09359	11.30725	0.00164852	1.44e-06	0.0	2e-08	0.00039828	2.54e-06	4e-07	1.65e-06	607.71098931	730.51091326	743.7231179	4.86825709	0.04079054	-0.34995092
0.09369	11.31127	0.00165001	1.44e-06	0.0	2e-08	0.00039676	2.56e-06	4e-07	1.66e-06	607.82225434	730.50610403	743.68738103	4.85169837	0.04096017	-0.34992285
0.09379	11.31526	0.00165149	1.45e-06	0.0	2e-08	0.00039526	2.57e-06	4.1e-07	1.66e-06	607.93314019	730.50172981	743.65175619	4.83503364	0.04112992	-0.34989487
0.09389	11.31921	0.00165295	1.46e-06	0.0	2e-08	0.00039378	2.59e-06	4.1e-07	1.66e-06	608.0436445	730.4977975	743.61624413	4.81826018	0.04129984	-0.34986698
0.09399	11.32312	0.00165439	1.46e-06	0.0	2e-08	0.00039231	2.6e-06	4.1e-07	1.66e-06	608.15376487	730.49431412	743.58084558	4.80137523	0.04146996	-0.34983918
0.09409	11.327	0.00165582	1.47e-06	0.0	2e-08	0.00039086	2.62e-06	4.1e-07	1.66e-06	608.2634988	730.49128686	743.54556131	4.78437601	0.04164031	-0.34981147
0.09419	11.33084	0.00165723	1.47e-06	0.0	2e-08	0.00038942	2.63e-06	4.2e-07	1.66e-06	608.37284275	730.48872528	743.51039241	4.76709649	0.04181511	-0.34978386
0.09429	11.33465	0.00165863	1.48e-06	0.0	2e-08	0.000388	2.64e-06	4.2e-07	1.66e-06	608.48179171	730.48664205	743.47534036	4.74978518	0.04198796	-0.34975634
0.09439	11.33841	0.00166001	1.49e-06	0.0	2e-08	0.00038659	2.66e-06	4.2e-07	1.67e-06	608.59034457	730.48504141	743.44040556	4.73233428	0.04216159	-0.3497289
0.09449	11.34215	0.00166138	1.49e-06	0.0	2e-08	0.0003852	2.67e-06	4.2e-07	1.67e-06	608.69849819	730.48393201	743.40558895	4.71473889	0.04233608	-0.34970156
0.09459	11.34584	0.00166273	1.5e-06	0.0	2e-08	0.00038383	2.69e-06	4.2e-07	1.67e-06	608.80624933	730.48332272	743.37089152	4.69699401	0.04251152	-0.34967431
0.09469	11.34949	0.00166406	1.51e-06	0.0	2e-08	0.00038247	2.7e-06	4.3e-07	1.67e-06	608.91359462	730.4832227	743.3363143	4.67909448	0.04268802	-0.34964716
0.09479	11.35311	0.00166538	1.51e-06	0.0	2e-08	0.00038113	2.71e-06	4.3e-07	1.67e-06	609.0205306	730.48364135	743.30185836	4.66103503	0.04286566	-0.3496201
0.09489	11.35669	0.00166669	1.52e-06	0.0	3e-08	0.0003798	2.73e-06	4.3e-07	1.67e-06	609.12705366	730.48458835	743.26752478	4.64281025	0.04304455	-0.34959314
0.09499	11.36023	0.00166798	1.53e-06	0.0	3e-08	0.00037849	2.74e-06	4.3e-07	1.67e-06	609.23316008	730.48607367	743.23331471	4.62441457	0.04322479	-0.34956627
0.09509	11.36373	0.00166925	1.53e-06	0.0	3e-08	0.00037719	2.75e-06	4.4e-07	1.68e-06	609.33884599	730.48810766	743.19922931	4.60574707	0.04341022	-0.34953951
0.09519	11.3672	0.00167051	1.54e-06	0.0	3e-08	0.00037591	2.77e-06	4.4e-07	1.68e-06	609.44410486	730.49070817	743.16527054	4.58694561	0.04359532	-0.34951285
0.09529	11.37062	0.00167175	1.54e-06	0.0	3e-08	0.00037464	2.78e-06	4.4e-07	1.68e-06	609.54893399	730.49388197	743.13143923	4.5679452	0.04378253	-0.34948628
0.09539	11.374	0.00167297	1.55e-06	0.0	3e-08	0.0003734	2.8e-06	4.4e-07	1.68e-06	609.6533289	730.49764093	743.09773675	4.54873852	0.04397201	-0.34945982
0.09549	11.37734	0.00167418	1.56e-06	0.0	3e-08	0.00037216	2.81e-06	4.4e-07	1.68e-06	609.7572849	730.50199731	743.06416449	4.52931802	0.04416392	-0.34943346
0.09559	11.38065	0.00167537	1.56e-06	0.0	3e-08	0.00037095	2.82e-06	4.5e-07	1.68e-06	609.86079718	730.50696377	743.03072394	4.50967597	0.04435845	-0.3494072
0.09569	11.38391	0.00167655	1.57e-06	0.0	3e-08	0.00036975	2.83e-06	4.5e-07	1.68e-06	609.96386071	730.5125534	742.99741659	4.48980444	0.04455579	-0.34938104
0.09579	11.38712	0.00167771	1.57e-06	0.0	3e-08	0.00036857	2.85e-06	4.5e-07	1.68e-06	610.0664703	730.51877971	742.96424401	4.4696953	0.04475611	-0.34935499
0.09589	11.3903	0.00167886	1.58e-06	0.0	3e-08	0.0003674	2.86e-06	4.5e-07	1.69e-06	610.16862057	730.52565666	742.93120782	4.44934023	0.04495963	-0.34932905
0.09599	11.39343	0.00167998	1.59e-06	0.0	3e-08	0.00036625	2.87e-06	4.5e-07	1.69e-06	610.27030594	730.53319865	742.89830971	4.42873071	0.04516652	-0.34930321
0.09609	11.39653	0.0016811	1.59e-06	0.0	3e-08	0.00036512	2.89e-06	4.6e-07	1.69e-06	610.37151829	730.54142577	742.86555209	4.40768062	0.04538238	-0.3492775
0.09619	11.39957	0.00168219	1.6e-06	0.0	3e-08	0.000364	2.9e-06	4.6e-07	1.69e-06	610.47225132	730.55035407	742.83293684	4.38643012	0.04559988	-0.34925189
0.09629	11.40258	0.00168327	1.6e-06	0.0	3e-08	0.0003629	2.91e-06	4.6e-07	1.69e-06	610.57249885	730.55999941	742.80046583	4.36486703	0.04582234	-0.34922639
0.09639	11.40554	0.00168433	1.61e-06	0.0	3e-08	0.00036182	2.92e-06	4.6e-07	1.69e-06	610.67225373	730.57037979	742.76814119	4.34297723	0.04605015	-0.34920101
0.09649	11.40845	0.00168538	1.61e-06	0.0	3e-08	0.00036075	2.94e-06	4.6e-07	1.69e-06	610.7715085	730.58151396	742.73596516	4.32074612	0.04628369	-0.34917574
0.09659	11.41132	0.0016864	1.62e-06	0.0	3e-08	0.0003597	2.95e-06	4.7e-07	1.69e-06	610.87025536	730.59342143	742.70394004	4.2981586	0.04652335	-0.34915059
0.09669	11.41414	0.00168741	1.62e-06	0.0	3e-08	0.00035867	2.96e-06	4.7e-07	1.69e-06	610.96848545	730.60612421	742.6720685	4.275051	0.0467744	-0.34912557
0.09679	11.41692	0.00168841	1.63e-06	0.0	3e-08	0.00035766	2.97e-06	4.7e-07	1.7e-06	611.06618735	730.61965013	742.64035389	4.25160242	0.04703088	-0.34910067
0.09689	11.41965	0.00168938	1.63e-06	0.0	3e-08	0.00035666	2.98e-06	4.7e-07	1.7e-06	611.16335321	730.63401887	742.60879858	4.22771744	0.0472958	-0.34907589
0.09699	11.42233	0.00169034	1.64e-06	0.0	3e-08	0.00035569	2.99e-06	4.7e-07	1.7e-06	611.25997299	730.6492551	742.57740552	4.20337378	0.0475698	-0.34905124
0.09709	11.42497	0.00169128	1.64e-06	0.0	3e-08	0.00035473	3.01e-06	4.8e-07	1.7e-06	611.35603614	730.6653847	742.54617786	4.17854831	0.04785353	-0.34902672
0.09719	11.42755	0.0016922	1.65e-06	0.0	3e-08	0.00035379	3.02e-06	4.8e-07	1.7e-06	611.4515316	730.68243475	742.51511888	4.15321707	0.04814767	-0.34900233
0.09729	11.43009	0.00169311	1.65e-06	0.0	3e-08	0.00035286	3.03e-06	4.8e-07	1.7e-06	611.54644772	730.70043363	742.48423201	4.12735522	0.04845293	-0.34897808
0.09739	11.43257	0.00169399	1.66e-06	0.0	3e-08	0.00035196	3.04e-06	4.8e-07	1.7e-06	611.64077003	730.71941722	742.45352153	4.10075341	0.04877737	-0.34895397
0.09749	11.435	0.00169486	1.66e-06	0.0	3e-08	0.00035108	3.05e-06	4.8e-07	1.7e-06	611.73448463	730.73941957	742.42299153	4.07359664	0.04911332	-0.34893
0.09759	11.43739	0.00169571	1.67e-06	0.0	3e-08	0.00035021	3.06e-06	4.8e-07	1.7e-06	611.82757731	730.76047531	742.3926462	4.04576513	0.04946524	-0.34890617
0.09769	11.43971	0.00169653	1.67e-06	0.0	3e-08	0.00034936	3.07e-06	4.9e-07	1.7e-06	611.92003242	730.78262272	742.36249014	4.0172171	0.04983449	-0.34888249
0.09779	11.44199	0.00169734	1.68e-06	0.0	3e-08	0.00034854	3.08e-06	4.9e-07	1.7e-06	612.01183255	730.80590427	742.33252849	3.98775226	0.05022784	-0.34885897
0.09789	11.44421	0.00169813	1.68e-06	0.0	3e-08	0.00034773	3.09e-06	4.9e-07	1.71e-06	612.10295662	730.83037065	742.3027674	3.95748029	0.05064148	-0.34883561
0.09799	11.44637	0.0016989	1.69e-06	0.0	3e-08	0.00034694	3.1e-06	4.9e-07	1.71e-06	612.19338589	730.85606769	742.27321237	3.92628375	0.05107935	-0.3488124
0.09809	11.44848	0.00169965	1.69e-06	0.0	3e-08	0.00034618	3.11e-06	4.9e-07	1.71e-06	612.28309881	730.88304776	742.24386973	3.89409674	0.05154367	-0.34878936
0.09819	11.45053	0.00170038	1.69e-06	0.0	3e-08	0.00034543	3.12e-06	4.9e-07	1.71e-06	612.37207225	730.9113669	742.21474623	3.8608498	0.05203673	-0.3487665
0.09829	11.45252	0.00170109	1.7e-06	0.0	3e-08	0.00034471	3.13e-06	5e-07	1.71e-06	612.46027829	730.9410924	742.18585002	3.8262027	0.0525707	-0.34874381
0.09839	11.45445	0.00170177	1.7e-06	0.0	3e-08	0.00034401	3.14e-06	5e-07	1.71e-06	612.54768786	730.97229433	742.15718959	3.79030165	0.05314005	-0.34872131
0.09849	11.45632	0.00170244	1.71e-06	0.0	3e-08	0.00034333	3.15e-06	5e-07	1.71e-06	612.63426975	731.00504785	742.12877402	3.75293652	0.0537522	-0.348699
0.09859	11.45813	0.00170308	1.71e-06	0.0	3e-08	0.00034268	3.15e-06	5e-07	1.71e-06	612.71998689	731.03944235	742.10061409	3.71374372	0.05442114	-0.3486769
0.09869	11.45987	0.0017037	1.71e-06	0.0	3e-08	0.00034204	3.16e-06	5e-07	1.71e-06	612.80479874	731.07557548	742.07272157	3.67276369	0.05514439	-0.348655
0.09879	11.46154	0.00170429	1.72e-06	0.0	3e-08	0.00034144	3.17e-06	5e-07	1.71e-06	612.88866172	731.11355201	742.04510912	3.62973439	0.05593172	-0.34863333
0.09889	11.46315	0.00170486	1.72e-06	0.0	3e-08	0.00034085	3.18e-06	5e-07	1.71e-06	612.97152481	731.15349464	742.01779151	3.58417947	0.05680135	-0.34861188
0.09899	11.46468	0.00170541	1.72e-06	0.0	3e-08	0.0003403	3.19e-06	5.1e-07	1.71e-06	613.05332857	731.19554638	741.99078594	3.53592823	0.0577593	-0.34859068
0.09909	11.46614	0.00170593	1.73e-06	0.0	3e-08	0.00033976	3.19e-06	5.1e-07	1.71e-06	613.13400591	731.23986858	741.96411179	3.48434428	0.05883011	-0.34856975
0.09919	11.46753	0.00170642	1.73e-06	0.0	3e-08	0.00033926	3.2e-06	5.1e-07	1.71e-06	613.2134761	731.28665536	741.93779235	3.42903504	0.06002858	-0.34854909
0.09929	11.46884	0.00170689	1.73e-06	0.0	3e-08	0.00033878	3.21e-06	5.1e-07	1.71e-06	613.29164744	731.33612716	741.91185403	3.3691774	0.06138669	-0.34852874
0.09939	11.47006	0.00170732	1.73e-06	0.0	3e-08	0.00033834	3.21e-06	5.1e-07	1.71e-06	613.36840568	731.38855836	741.88632971	3.30385251	0.06294022	-0.3485087
0.09949	11.4712	0.00170773	1.74e-06	0.0	3e-08	0.00033792	3.22e-06	5.1e-07	1.71e-06	613.44361067	731.44428533	741.86125962	3.23146252	0.06475277	-0.34848903
0.09959	11.47224	0.0017081	1.74e-06	0.0	3e-08	0.00033754	3.22e-06	5.1e-07	1.72e-06	613.5170872	731.50372831	741.83669402	3.15034858	0.06689014	-0.34846976
0.09969	11.47319	0.00170844	1.74e-06	0.0	3e-08	0.0003372	3.23e-06	5.1e-07	1.72e-06	613.58860484	731.56743901	741.81269888	3.05738993	0.06947823	-0.34845094
0.09979	11.47404	0.00170874	1.74e-06	0.0	3e-08	0.00033689	3.23e-06	5.1e-07	1.72e-06	613.65784888	731.63616957	741.78936415	2.94793818	0.07270583	-0.34843264
0.09989	11.47477	0.001709	1.74e-06	0.0	3e-08	0.00033662	3.23e-06	5.1e-07	1.72e-06	613.72436204	731.71100907	741.76682034	2.81329339	0.07692941	-0.34841497
0.09999	11.47537	0.00170922	1.75e-06	0.0	3e-08	0.0003364	3.24e-06	5.1e-07	1.72e-06	613.78740836	731.79370109	741.74527706	2.63526341	0.08289984	-0.3483981
0.10001	11.47547	0.00170925	1.75e-06	0.0	3e-08	0.00033636	3.24e-06	5.1e-07	1.72e-06	613.7994989	731.81142368	741.74111768	1273.01960239	32.71241547	37.40922069
