# Supplementary material for: Dataset for the simulated biomass pyrolysis in rotary kilns with varying particle residence time distributions
Source: Data Brief. 2021 Nov 23;39:107603. doi: 10.1016/j.dib.2021.107603 (PMC8633881; doi:10.1016/j.dib.2021.107603)
Supplement: Supplementary Data S1 — Supplementary Raw Research Data. This is open data under the CC BY license http://creativecommons.org/licenses/by/4.0/ [file mmc1.zip › supplementary/111/logFiles/log_Pe60]

l,m	Tau,s	F_w,kg/s	F_is,kg/s	F_c,kg/s	F_rt,kg/s	F_w_wet,kg/s	F_it,kg/s	F_g,kg/s	F_H2O_g,kg/s	T_b,K	T_g,K	T_w,K	q_bed,kW/m	q_gas,kW/m	q_loss,kW/m
1e-05	0.00086	0.0	0.0	0.0	0.0	0.00205251	0.0	0.0	0.0	298.22099421	298.66906966	833.12940221	26.2355058	3.60803192	-0.42016375
0.0001	0.01636	0.0	0.0	0.0	0.0	0.00205251	0.0	0.0	0.0	298.85929189	303.33295658	832.94418282	26.19673632	3.59968541	-0.4200183
0.0002	0.03358	0.0	0.0	0.0	0.0	0.00205251	0.0	0.0	0.0	299.56714153	308.49850029	832.73872342	26.15376254	3.5901499	-0.41985694
0.0003	0.05079	0.0	0.0	0.0	0.0	0.00205251	0.0	0.0	0.0	300.27355375	313.64624206	832.53362302	26.11090779	3.58030507	-0.41969587
0.0004	0.068	0.0	0.0	0.0	0.0	0.00205251	0.0	0.0	0.0	300.97853342	318.77578623	832.3288829	26.06816885	3.57015455	-0.41953508
0.0005	0.08519	0.0	0.0	0.0	0.0	0.00205251	0.0	0.0	0.0	301.68208528	323.88672798	832.1245044	26.02554524	3.55969456	-0.41937458
0.0006	0.10238	0.0	0.0	0.0	0.0	0.00205251	0.0	0.0	0.0	302.38421414	328.9786772	831.92048877	25.98303752	3.54893556	-0.41921436
0.0007	0.11955	0.0	0.0	0.0	0.0	0.00205251	0.0	0.0	0.0	303.08492475	334.0512327	831.71683735	25.94064236	3.53784869	-0.41905443
0.0008	0.13672	0.0	0.0	0.0	0.0	0.00205251	0.0	0.0	0.0	303.78422178	339.10397983	831.51355154	25.89836291	3.52646001	-0.41889478
0.0009	0.15388	0.0	0.0	0.0	0.0	0.00205251	0.0	0.0	0.0	304.48211003	344.13652564	831.31063263	25.85619829	3.51476226	-0.41873542
0.001	0.17104	0.0	0.0	0.0	0.0	0.00205251	0.0	0.0	0.0	305.17859407	349.14844473	831.1080821	25.81414249	3.50271642	-0.41857636
0.0011	0.18818	0.0	0.0	0.0	0.0	0.00205251	0.0	0.0	0.0	305.8736786	354.1393303	830.90590133	25.7722027	3.49036909	-0.41841758
0.0012	0.20532	0.0	0.0	0.0	0.0	0.00205251	0.0	0.0	0.0	306.56736825	359.10876639	830.70409176	25.73036899	3.47766797	-0.4182591
0.0013	0.22245	0.0	0.0	0.0	0.0	0.00205251	0.0	0.0	0.0	307.25966738	364.05630977	830.50265505	25.6886488	3.46464941	-0.41810091
0.0014	0.23957	0.0	0.0	0.0	0.0	0.00205251	0.0	0.0	0.0	307.9505807	368.98155385	830.30159256	25.64704046	3.45130527	-0.41794302
0.0015	0.25668	0.0	0.0	0.0	0.0	0.00205251	0.0	0.0	0.0	308.64011282	373.88408156	830.10090574	25.60554419	3.43763656	-0.41778541
0.0016	0.27379	0.0	0.0	0.0	0.0	0.00205251	0.0	0.0	0.0	309.32826837	378.76347686	829.90059604	25.56416018	3.42364426	-0.4176281
0.0017	0.29088	0.0	0.0	0.0	0.0	0.00205251	0.0	0.0	0.0	310.01505198	383.61932468	829.70066489	25.52288864	3.40932936	-0.41747108
0.0018	0.30797	0.0	0.0	0.0	0.0	0.00205251	0.0	0.0	0.0	310.70046774	388.45117449	829.50111406	25.48170494	3.39460771	-0.4173144
0.0019	0.32505	0.0	0.0	0.0	0.0	0.00205251	0.0	0.0	0.0	311.38451997	393.25859098	829.30194521	25.44064374	3.37959844	-0.41715799
0.002	0.34212	0.0	0.0	0.0	0.0	0.00205251	0.0	0.0	0.0	312.06721345	398.04116959	829.10315965	25.39969182	3.36425657	-0.41700188
0.0021	0.35919	0.0	0.0	0.0	0.0	0.00205251	0.0	0.0	0.0	312.74855266	402.79848736	828.90475892	25.35884909	3.34858202	-0.41684606
0.0022	0.37624	0.0	0.0	0.0	0.0	0.00205251	0.0	0.0	0.0	313.4285421	407.53012137	828.70674453	25.31811542	3.33257469	-0.41669055
0.0023	0.39329	0.0	0.0	0.0	0.0	0.00205251	0.0	0.0	0.0	314.10718624	412.23564874	828.50911799	25.2774907	3.31623448	-0.41653533
0.0024	0.41033	0.0	0.0	0.0	0.0	0.00205251	0.0	0.0	0.0	314.78448871	416.91464001	828.31188116	25.23694567	3.29952284	-0.41638046
0.0025	0.42736	0.0	0.0	0.0	0.0	0.00205251	0.0	0.0	0.0	315.46045413	421.5666735	828.11503549	25.19652236	3.28249529	-0.41622587
0.0026	0.44438	0.0	0.0	0.0	0.0	0.00205251	0.0	0.0	0.0	316.13508691	426.19132594	827.91858253	25.15620374	3.26512939	-0.41607159
0.0027	0.4614	0.0	0.0	0.0	0.0	0.00205251	0.0	0.0	0.0	316.80839133	430.78817322	827.72252388	25.11598932	3.24742455	-0.41591761
0.0028	0.47841	0.0	0.0	0.0	0.0	0.00205251	0.0	0.0	0.0	317.48037165	435.35679116	827.52686113	25.07587861	3.22938019	-0.41576394
0.0029	0.4954	0.0	0.0	0.0	0.0	0.00205251	0.0	0.0	0.0	318.15103207	439.89676541	827.33159586	25.03585997	3.21104201	-0.41561061
0.003	0.51239	0.0	0.0	0.0	0.0	0.00205251	0.0	0.0	0.0	318.82037638	444.40774761	827.13672944	24.99594755	3.1923486	-0.41545757
0.0031	0.52937	0.0	0.0	0.0	0.0	0.00205251	0.0	0.0	0.0	319.48840895	448.88928425	826.94226358	24.95613532	3.17332246	-0.41530485
0.0032	0.54635	0.0	0.0	0.0	0.0	0.00205251	0.0	0.0	0.0	320.15513389	453.34096512	826.74819986	24.91642257	3.15396387	-0.41515245
0.0033	0.56331	0.0	0.0	0.0	0.0	0.00205251	0.0	0.0	0.0	320.82055527	457.76238135	826.55453987	24.8768086	3.13427313	-0.41500036
0.0034	0.58027	0.0	0.0	0.0	0.0	0.00205251	0.0	0.0	0.0	321.48467712	462.15312537	826.36128519	24.83729271	3.11425052	-0.4148486
0.0035	0.59722	0.0	0.0	0.0	0.0	0.00205251	0.0	0.0	0.0	322.14750343	466.51284098	826.16843717	24.79786813	3.09400035	-0.41469715
0.0036	0.61416	0.0	0.0	0.0	0.0	0.00205251	0.0	0.0	0.0	322.80903811	470.8411973	825.97599705	24.7585425	3.07338007	-0.41454602
0.0037	0.63109	0.0	0.0	0.0	0.0	0.00205251	0.0	0.0	0.0	323.46928514	475.13776246	825.78396655	24.71931187	3.05244565	-0.41439522
0.0038	0.64801	0.0	0.0	0.0	0.0	0.00205251	0.0	0.0	0.0	324.12824843	479.40215737	825.59234716	24.68017544	3.03119905	-0.41424474
0.0039	0.66493	0.0	0.0	0.0	0.0	0.00205251	0.0	0.0	0.0	324.78593187	483.63400651	825.40114037	24.64113242	3.00964223	-0.41409458
0.004	0.68184	0.0	0.0	0.0	0.0	0.00205251	0.0	0.0	0.0	325.44233929	487.83293788	825.21034763	24.60218201	2.98777717	-0.41394475
0.0041	0.69874	0.0	0.0	0.0	0.0	0.00205251	0.0	0.0	0.0	326.09747448	491.99868003	825.01996991	24.56331831	2.96574019	-0.41379524
0.0042	0.71563	0.0	0.0	0.0	0.0	0.00205251	0.0	0.0	0.0	326.75134122	496.13088765	824.83000857	24.52454777	2.94334222	-0.41364606
0.0043	0.73251	0.0	0.0	0.0	0.0	0.00205251	0.0	0.0	0.0	327.40394327	500.22919246	824.64046509	24.48586672	2.92066122	-0.41349721
0.0044	0.74938	0.0	0.0	0.0	0.0	0.00205251	0.0	0.0	0.0	328.05528434	504.29326225	824.45134076	24.44727429	2.897701	-0.41334869
0.0045	0.76625	0.0	0.0	0.0	0.0	0.00205251	0.0	0.0	0.0	328.70536811	508.3227707	824.26263688	24.4087696	2.8744654	-0.4132005
0.0046	0.78311	0.0	0.0	0.0	0.0	0.00205251	0.0	0.0	0.0	329.35419825	512.3173974	824.07435472	24.37034868	2.85102543	-0.41305264
0.0047	0.79995	0.0	0.0	0.0	0.0	0.00205251	0.0	0.0	0.0	330.00177827	516.27696287	823.88649482	24.33201338	2.82732622	-0.41290511
0.0048	0.81679	0.0	0.0	0.0	0.0	0.00205251	0.0	0.0	0.0	330.64811181	520.20111072	823.69905865	24.29376317	2.80336428	-0.41275792
0.0049	0.83363	0.0	0.0	0.0	0.0	0.00205251	0.0	0.0	0.0	331.2932024	524.0895583	823.51204732	24.25559639	2.77916067	-0.41261106
0.005	0.85045	0.0	0.0	0.0	0.0	0.00205251	0.0	0.0	0.0	331.93705355	527.94203305	823.32546189	24.21751208	2.75472094	-0.41246453
0.0051	0.86727	0.0	0.0	0.0	0.0	0.00205251	0.0	0.0	0.0	332.57966875	531.75827046	823.13930339	24.17950931	2.73005068	-0.41231834
0.0052	0.88407	0.0	0.0	0.0	0.0	0.00205251	0.0	0.0	0.0	333.22105141	535.53804895	822.95357262	24.14158095	2.70527547	-0.41217247
0.0053	0.90087	0.0	0.0	0.0	0.0	0.00205251	0.0	0.0	0.0	333.86120483	539.28123904	822.76826995	24.10373455	2.68023549	-0.41202695
0.0054	0.91766	0.0	0.0	0.0	0.0	0.00205251	0.0	0.0	0.0	334.50013243	542.98754876	822.58339657	24.06596596	2.65499879	-0.41188177
0.0055	0.93444	0.0	0.0	0.0	0.0	0.00205251	0.0	0.0	0.0	335.13783755	546.6567677	822.39895327	24.02827418	2.62957181	-0.41173692
0.0056	0.95122	0.0	0.0	0.0	0.0	0.00205251	0.0	0.0	0.0	335.77432348	550.28869456	822.21494081	23.99065822	2.60396085	-0.41159241
0.0057	0.96798	0.0	0.0	0.0	0.0	0.00205251	0.0	0.0	0.0	336.40959346	553.88313697	822.03135991	23.95311711	2.57817208	-0.41144824
0.0058	0.98474	0.0	0.0	0.0	0.0	0.00205251	0.0	0.0	0.0	337.04365074	557.4399113	821.84821124	23.91564988	2.5522115	-0.41130441
0.0059	1.00149	0.0	0.0	0.0	0.0	0.00205251	0.0	0.0	0.0	337.67649849	560.95884249	821.66549546	23.87825556	2.52608498	-0.41116093
0.006	1.01823	0.0	0.0	0.0	0.0	0.00205251	0.0	0.0	0.0	338.30813989	564.43976389	821.48321318	23.84093319	2.49979825	-0.41101779
0.0061	1.03496	0.0	0.0	0.0	0.0	0.00205251	0.0	0.0	0.0	338.93857805	567.88251705	821.30136499	23.80368183	2.47335688	-0.41087499
0.0062	1.05168	0.0	0.0	0.0	0.0	0.00205251	0.0	0.0	0.0	339.56781587	571.28722615	821.11994995	23.76648576	2.44710255	-0.41073248
0.0063	1.0684	0.0	0.0	0.0	0.0	0.00205251	0.0	0.0	0.0	340.19585646	574.65367949	820.93896897	23.72936729	2.42051175	-0.41059035
0.0064	1.0851	0.0	0.0	0.0	0.0	0.00205251	0.0	0.0	0.0	340.82270285	577.98172564	820.75842262	23.6923157	2.39381197	-0.41044857
0.0065	1.1018	0.0	0.0	0.0	0.0	0.00205251	0.0	0.0	0.0	341.44835803	581.27127469	820.57831118	23.65532997	2.36701119	-0.41030712
0.0066	1.11849	0.0	0.0	0.0	0.0	0.00205251	0.0	0.0	0.0	342.07282491	584.52224768	820.39863484	23.61840903	2.34011733	-0.41016602
0.0067	1.13517	0.0	0.0	0.0	0.0	0.00205251	0.0	0.0	0.0	342.6961064	587.73457654	820.21939379	23.58155184	2.31313828	-0.41002527
0.0068	1.15185	0.0	0.0	0.0	0.0	0.00205251	0.0	0.0	0.0	343.31820537	590.90820404	820.04058815	23.54475737	2.28608185	-0.40988486
0.0069	1.16851	0.0	0.0	0.0	0.0	0.00205251	0.0	0.0	0.0	343.93912463	594.04308368	819.86221799	23.50802458	2.25895583	-0.40974479
0.007	1.18517	0.0	0.0	0.0	0.0	0.00205251	0.0	0.0	0.0	344.55886699	597.13917968	819.68428334	23.47135243	2.23176795	-0.40960508
0.0071	1.20181	0.0	0.0	0.0	0.0	0.00205251	0.0	0.0	0.0	345.1774352	600.19655494	819.50678368	23.43473499	2.20475908	-0.40946565
0.0072	1.21845	0.0	0.0	0.0	0.0	0.00205251	0.0	0.0	0.0	345.79483198	603.21533537	819.32971811	23.39817882	2.17757582	-0.40932659
0.0073	1.23508	0.0	0.0	0.0	0.0	0.00205251	0.0	0.0	0.0	346.41106002	606.19541934	819.15308712	23.36167974	2.15037631	-0.40918789
0.0074	1.2517	0.0	0.0	0.0	0.0	0.00205251	0.0	0.0	0.0	347.02612198	609.13684029	818.97689038	23.32523666	2.12317062	-0.40904952
0.0075	1.26832	0.0	0.0	0.0	0.0	0.00205251	0.0	0.0	0.0	347.64002048	612.03964499	818.80112753	23.28884852	2.0959689	-0.4089115
0.0076	1.28492	0.0	0.0	0.0	0.0	0.00205251	0.0	0.0	0.0	348.25275811	614.90389359	818.62579814	23.25251425	2.06878136	-0.40877381
0.0077	1.30152	0.0	0.0	0.0	0.0	0.00205251	0.0	0.0	0.0	348.86433742	617.72965973	818.45090172	23.21623276	2.04161829	-0.40863648
0.0078	1.3181	0.0	0.0	0.0	0.0	0.00205251	0.0	0.0	0.0	349.47476093	620.51703056	818.27643771	23.18000299	2.01449003	-0.40849948
0.0079	1.33468	0.0	0.0	0.0	0.0	0.00205251	0.0	0.0	0.0	350.08403112	623.26610686	818.10240548	23.14382387	1.98740702	-0.40836282
0.008	1.35125	0.0	0.0	0.0	0.0	0.00205251	0.0	0.0	0.0	350.69215045	625.97700307	817.92880436	23.10769615	1.96037324	-0.4082265
0.0081	1.36782	0.0	0.0	0.0	0.0	0.00205251	0.0	0.0	0.0	351.29912165	628.64977748	817.75563378	23.07162692	1.93337013	-0.40809049
0.0082	1.38437	0.0	0.0	0.0	0.0	0.0020525	0.0	0.0	0.0	351.90494697	631.28460352	817.58289285	23.03559885	1.90646633	-0.40795484
0.0083	1.40091	0.0	0.0	0.0	0.0	0.0020525	0.0	0.0	0.0	352.50962877	633.88163478	817.41058069	22.99961829	1.87964611	-0.40781952
0.0084	1.41745	0.0	0.0	0.0	0.0	0.0020525	0.0	0.0	0.0	353.11316939	636.4410331	817.23869637	22.96368429	1.85291979	-0.40768454
0.0085	1.43398	0.0	0.0	0.0	0.0	0.0020525	0.0	0.0	0.0	353.71557116	638.96297345	817.06723892	22.92779592	1.82629774	-0.4075499
0.0086	1.4505	0.0	0.0	0.0	0.0	0.0020525	0.0	0.0	0.0	354.31683638	641.44764404	816.89620728	22.89195224	1.79979039	-0.40741559
0.0087	1.46701	0.0	0.0	0.0	0.0	0.0020525	0.0	0.0	0.0	354.91696731	643.89524629	816.72560034	22.85615233	1.77340821	-0.40728162
0.0088	1.48351	0.0	0.0	0.0	0.0	0.0020525	0.0	0.0	0.0	355.51596618	646.3059949	816.55541691	22.82039528	1.74716171	-0.40714798
0.0089	1.5	0.0	0.0	0.0	0.0	0.0020525	0.0	0.0	0.0	356.11383521	648.68011785	816.38565574	22.78468017	1.72106146	-0.40701467
0.009	1.51649	0.0	0.0	0.0	0.0	0.0020525	0.0	0.0	0.0	356.71057676	651.0177249	816.21631618	22.7490237	1.69487453	-0.40688169
0.0091	1.53296	0.0	0.0	0.0	0.0	0.0020525	0.0	0.0	0.0	357.30619314	653.3189618	816.04739738	22.71339752	1.66899139	-0.40674904
0.0092	1.54943	0.0	0.0	0.0	0.0	0.0020525	0.0	0.0	0.0	357.90068633	655.58418652	815.87889745	22.67781225	1.6432636	-0.40661672
0.0093	1.56589	0.0	0.0	0.0	0.0	0.0020525	0.0	0.0	0.0	358.49405849	657.81364975	815.71081503	22.64226718	1.61769937	-0.40648473
0.0094	1.58234	1e-08	0.0	0.0	0.0	0.0020525	0.0	0.0	0.0	359.08631173	660.00761223	815.5431487	22.60676164	1.5923068	-0.40635306
0.0095	1.59878	1e-08	0.0	0.0	0.0	0.0020525	0.0	0.0	0.0	359.67744814	662.16634465	815.37589702	22.57129495	1.56709395	-0.40622172
0.0096	1.61522	1e-08	0.0	0.0	0.0	0.0020525	0.0	0.0	0.0	360.2674698	664.29012757	815.20905846	22.53586647	1.54206876	-0.4060907
0.0097	1.63164	1e-08	0.0	0.0	0.0	0.0020525	0.0	0.0	0.0	360.85637876	666.37925123	815.04263146	22.50047554	1.51723914	-0.40596
0.0098	1.64806	1e-08	0.0	0.0	0.0	0.0020525	0.0	0.0	0.0	361.44417705	668.43401543	814.87661441	22.46512157	1.4926129	-0.40582963
0.0099	1.66446	1e-08	0.0	0.0	0.0	0.0020525	0.0	0.0	0.0	362.03086669	670.45472288	814.7110057	22.42981677	1.46799021	-0.40569959
0.01	1.68086	1e-08	0.0	0.0	0.0	0.0020525	0.0	0.0	0.0	362.61645001	672.44139591	814.54580513	22.39454109	1.44369349	-0.40556986
0.0101	1.69725	1e-08	0.0	0.0	0.0	0.0020525	0.0	0.0	0.0	363.20092881	674.39452926	814.3810101	22.35930197	1.41960082	-0.40544044
0.0102	1.71363	1e-08	0.0	0.0	0.0	0.0020525	0.0	0.0	0.0	363.78430506	676.31443084	814.21661895	22.324099	1.39571715	-0.40531135
0.0103	1.73001	1e-08	0.0	0.0	0.0	0.0020525	0.0	0.0	0.0	364.36658074	678.20141427	814.05263	22.2889318	1.37204721	-0.40518257
0.0104	1.74637	1e-08	0.0	0.0	0.0	0.0020525	0.0	0.0	0.0	364.9477578	680.05579856	813.88904153	22.25380002	1.34859553	-0.4050541
0.0105	1.76273	1e-08	0.0	0.0	0.0	0.0020525	0.0	0.0	0.0	365.5278382	681.87790787	813.7258518	22.21870334	1.32536646	-0.40492595
0.0106	1.77907	1e-08	0.0	0.0	0.0	0.0020525	0.0	0.0	0.0	366.10682387	683.66807119	813.56305904	22.18364144	1.30236413	-0.4047981
0.0107	1.79541	1e-08	0.0	0.0	0.0	0.0020525	0.0	0.0	0.0	366.68471673	685.42662209	813.40066147	22.14861405	1.27959247	-0.40467057
0.0108	1.81174	1e-08	0.0	0.0	0.0	0.0020525	0.0	0.0	0.0	367.26151869	687.1538984	813.23865726	22.11362089	1.25705522	-0.40454334
0.0109	1.82806	1e-08	0.0	0.0	0.0	0.0020525	0.0	0.0	0.0	367.83723166	688.85019616	813.07704486	22.0786638	1.23467164	-0.40441644
0.011	1.84437	1e-08	0.0	0.0	0.0	0.0020525	0.0	0.0	0.0	368.41185754	690.51584515	812.9158225	22.04373932	1.21257724	-0.40428983
0.0111	1.86067	1e-08	0.0	0.0	0.0	0.0020525	0.0	0.0	0.0	368.98539821	692.15121328	812.75498818	22.00884863	1.19071957	-0.40416352
0.0112	1.87697	1e-08	0.0	0.0	0.0	0.00205249	0.0	0.0	0.0	369.55785554	693.75664406	812.59454006	21.97399158	1.16910071	-0.40403752
0.0113	1.89325	1e-08	0.0	0.0	0.0	0.00205249	0.0	0.0	0.0	370.12923139	695.33248293	812.43447627	21.93916804	1.14772248	-0.40391182
0.0114	1.90953	1e-08	0.0	0.0	0.0	0.00205249	0.0	0.0	0.0	370.69952763	696.87907691	812.27479494	21.90437792	1.12658648	-0.40378642
0.0115	1.9258	1e-08	0.0	0.0	0.0	0.00205249	0.0	0.0	0.0	371.26874612	698.39677435	812.11549419	21.86962113	1.10569407	-0.40366131
0.0116	1.94206	2e-08	0.0	0.0	0.0	0.00205249	0.0	0.0	0.0	371.8368887	699.88592452	811.95657212	21.83489764	1.08504635	-0.4035365
0.0117	1.95831	2e-08	0.0	0.0	0.0	0.00205249	0.0	0.0	0.0	372.40395721	701.34687734	811.79802685	21.80020742	1.06464419	-0.40341199
0.0118	1.97455	2e-08	0.0	0.0	0.0	0.00205249	0.0	0.0	0.0	372.96995347	702.77999436	811.63985642	21.76554272	1.04454706	-0.40328779
0.0119	1.99078	2e-08	0.0	0.0	0.0	0.00205249	0.0	0.0	0.0	373.53487911	704.1857111	811.48205861	21.7309154	1.02466545	-0.40316387
0.012	2.00701	2e-08	0.0	0.0	0.0	0.00205249	0.0	0.0	0.0	374.09873608	705.5643272	811.32463169	21.6963206	1.00503668	-0.40304025
0.0121	2.02322	2e-08	0.0	0.0	0.0	0.00205249	0.0	0.0	0.0	374.66152619	706.91620166	811.16757373	21.6617583	0.98566135	-0.40291691
0.0122	2.03943	2e-08	0.0	0.0	0.0	0.00205249	0.0	0.0	0.0	375.22325124	708.24169354	811.01088276	21.62722852	0.96653986	-0.40279386
0.0123	2.05563	2e-08	0.0	0.0	0.0	0.00205249	0.0	0.0	0.0	375.78391303	709.54116173	810.85455685	21.59273126	0.9476724	-0.40267109
0.0124	2.07181	2e-08	0.0	0.0	0.0	0.00205249	0.0	0.0	0.0	376.34351336	710.81496469	810.69859404	21.55826655	0.92905896	-0.40254862
0.0125	2.08799	2e-08	0.0	0.0	0.0	0.00205248	0.0	0.0	0.0	376.90205403	712.06346011	810.54299238	21.52383447	0.9106993	-0.40242642
0.0126	2.10417	2e-08	0.0	0.0	0.0	0.00205248	0.0	0.0	0.0	377.45953681	713.28700472	810.38774992	21.48943509	0.89259299	-0.40230451
0.0127	2.12033	3e-08	0.0	0.0	0.0	0.00205248	0.0	0.0	0.0	378.0159635	714.48595396	810.2328647	21.45506849	0.87473941	-0.40218288
0.0128	2.13648	3e-08	0.0	0.0	0.0	0.00205248	0.0	0.0	0.0	378.57133584	715.66068337	810.07833472	21.42073132	0.85716094	-0.40206153
0.0129	2.15263	3e-08	0.0	0.0	0.0	0.00205248	0.0	0.0	0.0	379.1256556	716.81154525	809.92415803	21.3864292	0.83981988	-0.40194045
0.013	2.16876	3e-08	0.0	0.0	0.0	0.00205248	0.0	0.0	0.0	379.67892459	717.93888469	809.77033272	21.35215998	0.82273043	-0.40181965
0.0131	2.18489	3e-08	0.0	0.0	0.0	0.00205248	0.0	0.0	0.0	380.23114459	719.04305271	809.61685685	21.3179238	0.80589136	-0.40169913
0.0132	2.20101	3e-08	0.0	0.0	0.0	0.00205248	0.0	0.0	0.0	380.78231738	720.12439807	809.4637285	21.28372081	0.78930123	-0.40157887
0.0133	2.21712	3e-08	0.0	0.0	0.0	0.00205247	0.0	0.0	0.0	381.33244474	721.18326697	809.31094575	21.24955119	0.77295841	-0.40145889
0.0134	2.23322	4e-08	0.0	0.0	0.0	0.00205247	0.0	0.0	0.0	381.88152845	722.22000286	809.15850669	21.21541514	0.75686106	-0.40133918
0.0135	2.24931	4e-08	0.0	0.0	0.0	0.00205247	0.0	0.0	0.0	382.4295703	723.2349461	809.00640944	21.18131288	0.74100717	-0.40121973
0.0136	2.26539	4e-08	0.0	0.0	0.0	0.00205247	0.0	0.0	0.0	382.97657206	724.2284338	808.85465209	21.14724463	0.72539451	-0.40110055
0.0137	2.28146	4e-08	0.0	0.0	0.0	0.00205247	0.0	0.0	0.0	383.52253547	725.20082404	808.70323269	21.11320145	0.71009908	-0.40098165
0.0138	2.29753	4e-08	0.0	0.0	0.0	0.00205247	0.0	0.0	0.0	384.06746214	726.15252945	808.55214903	21.07919776	0.69499764	-0.40086301
0.0139	2.31358	4e-08	0.0	0.0	0.0	0.00205246	0.0	0.0	0.0	384.61135396	727.08382388	808.40139948	21.04522796	0.68013748	-0.40074462
0.014	2.32963	5e-08	0.0	0.0	0.0	0.00205246	0.0	0.0	0.0	385.15421273	727.99504028	808.25098219	21.01129225	0.66551649	-0.4006265
0.0141	2.34567	5e-08	0.0	0.0	0.0	0.00205246	0.0	0.0	0.0	385.6960402	728.88650831	808.10089529	20.97739085	0.6511324	-0.40050863
0.0142	2.3617	5e-08	0.0	0.0	0.0	0.00205246	0.0	0.0	0.0	386.23683815	729.75855414	807.95113695	20.94352398	0.63698282	-0.40039103
0.0143	2.37772	5e-08	0.0	0.0	0.0	0.00205246	0.0	0.0	0.0	386.77660837	730.61150025	807.80170533	20.90969189	0.62306515	-0.40027368
0.0144	2.39373	5e-08	0.0	0.0	0.0	0.00205245	0.0	0.0	0.0	387.31535264	731.44566522	807.65259864	20.87589481	0.6093767	-0.40015658
0.0145	2.40973	6e-08	0.0	0.0	0.0	0.00205245	0.0	0.0	0.0	387.85307273	732.26136358	807.50381508	20.84213302	0.59591458	-0.40003973
0.0146	2.42573	6e-08	0.0	0.0	0.0	0.00205245	0.0	0.0	0.0	388.38977043	733.05890558	807.35535287	20.80840679	0.58267577	-0.39992314
0.0147	2.44171	6e-08	0.0	0.0	0.0	0.00205245	0.0	0.0	0.0	388.92544738	733.83866666	807.20720995	20.77470805	0.56973301	-0.39980681
0.0148	2.45769	6e-08	0.0	0.0	0.0	0.00205244	0.0	0.0	0.0	389.46010542	734.60093169	807.05938467	20.74105036	0.55696263	-0.39969072
0.0149	2.47365	7e-08	0.0	0.0	0.0	0.00205244	0.0	0.0	0.0	389.99374634	735.34599072	806.91187533	20.70742843	0.54441209	-0.39957488
0.015	2.48961	7e-08	0.0	0.0	0.0	0.00205244	0.0	0.0	0.0	390.52637194	736.07414438	806.7646802	20.6738425	0.53207846	-0.39945929
0.0151	2.50556	7e-08	0.0	0.0	0.0	0.00205244	0.0	0.0	0.0	391.05798401	736.78568902	806.61779757	20.64029283	0.51995872	-0.39934394
0.0152	2.5215	8e-08	0.0	0.0	0.0	0.00205243	0.0	0.0	0.0	391.58858432	737.48091661	806.47122574	20.60677969	0.5080497	-0.39922883
0.0153	2.53743	8e-08	0.0	0.0	0.0	0.00205243	0.0	0.0	0.0	392.11817468	738.16011458	806.32496304	20.57330336	0.49634813	-0.39911397
0.0154	2.55335	8e-08	0.0	0.0	0.0	0.00205243	0.0	0.0	0.0	392.64675688	738.82356567	806.17900781	20.53986413	0.48485061	-0.39899934
0.0155	2.56926	9e-08	0.0	0.0	0.0	0.00205242	0.0	0.0	0.0	393.17433272	739.47154777	806.03335842	20.50646229	0.47355363	-0.39888496
0.0156	2.58516	9e-08	0.0	0.0	0.0	0.00205242	0.0	0.0	0.0	393.70090393	740.1043728	805.88801308	20.47308924	0.46254641	-0.39877082
0.0157	2.60106	9e-08	0.0	0.0	0.0	0.00205242	0.0	0.0	0.0	394.22647218	740.72237808	805.74296988	20.43975908	0.45168143	-0.39865692
0.0158	2.61694	1e-07	0.0	0.0	0.0	0.00205241	0.0	0.0	0.0	394.75103938	741.3257786	805.59822748	20.4064664	0.44101478	-0.39854325
0.0159	2.63282	1e-07	0.0	0.0	0.0	0.00205241	0.0	0.0	0.0	395.27460733	741.91484403	805.45378427	20.37321142	0.4305435	-0.39842982
0.016	2.64869	1e-07	0.0	0.0	0.0	0.0020524	0.0	0.0	0.0	395.79717781	742.48983988	805.30963868	20.33999438	0.42026454	-0.39831662
0.0161	2.66454	1.1e-07	0.0	0.0	0.0	0.0020524	0.0	0.0	0.0	396.31875263	743.05102735	805.16578915	20.30681554	0.41017481	-0.39820365
0.0162	2.68039	1.1e-07	0.0	0.0	0.0	0.0020524	0.0	0.0	0.0	396.8393336	743.59866329	805.02223414	20.27367513	0.40027111	-0.39809091
0.0163	2.69623	1.2e-07	0.0	0.0	0.0	0.00205239	0.0	0.0	0.0	397.35892251	744.13300012	804.87897212	20.24057341	0.39055022	-0.3979784
0.0164	2.71206	1.2e-07	0.0	0.0	0.0	0.00205239	0.0	0.0	0.0	397.87752117	744.65428571	804.73600161	20.20751064	0.38100881	-0.39786613
0.0165	2.72789	1.3e-07	0.0	0.0	0.0	0.00205238	0.0	0.0	0.0	398.39513139	745.16276333	804.59332111	20.17448708	0.37164355	-0.39775408
0.0166	2.7437	1.3e-07	0.0	0.0	0.0	0.00205238	0.0	0.0	0.0	398.91175487	745.6587469	804.45092881	20.14149638	0.3625297	-0.39764225
0.0167	2.7595	1.4e-07	0.0	0.0	0.0	0.00205237	0.0	0.0	0.0	399.42739346	746.14243858	804.30882343	20.10854936	0.35353827	-0.39753065
0.0168	2.7753	1.4e-07	0.0	0.0	0.0	0.00205237	0.0	0.0	0.0	399.942049	746.61406851	804.16700355	20.0756418	0.34471895	-0.39741928
0.0169	2.79108	1.5e-07	0.0	0.0	0.0	0.00205236	0.0	0.0	0.0	400.45572328	747.07386955	804.02546773	20.04277394	0.33606881	-0.39730813
0.017	2.80686	1.5e-07	0.0	0.0	0.0	0.00205236	0.0	0.0	0.0	400.96841813	747.52207045	803.88421456	20.009946	0.32758485	-0.3971972
0.0171	2.82262	1.6e-07	0.0	0.0	0.0	0.00205235	0.0	0.0	0.0	401.48013534	747.95889587	803.74324264	19.97715819	0.31926407	-0.39708649
0.0172	2.83838	1.6e-07	0.0	0.0	0.0	0.00205234	0.0	0.0	0.0	401.99087675	748.38456627	803.60255061	19.94441075	0.31110342	-0.396976
0.0173	2.85413	1.7e-07	0.0	0.0	0.0	0.00205234	0.0	0.0	0.0	402.50064416	748.79929792	803.46213709	19.91170389	0.3030998	-0.39686573
0.0174	2.86987	1.8e-07	0.0	0.0	0.0	0.00205233	0.0	0.0	0.0	403.0094394	749.20330285	803.32200076	19.87903786	0.2952501	-0.39675568
0.0175	2.8856	1.8e-07	0.0	0.0	0.0	0.00205232	0.0	0.0	0.0	403.51726424	749.5968199	803.18214014	19.84640786	0.2876112	-0.39664584
0.0176	2.90132	1.9e-07	0.0	0.0	0.0	0.00205232	0.0	0.0	0.0	404.02412046	749.98008175	803.04255379	19.81382194	0.28008637	-0.39653622
0.0177	2.91703	2e-07	0.0	0.0	0.0	0.00205231	0.0	0.0	0.0	404.53000991	750.35326421	802.90324056	19.78127706	0.27271154	-0.39642682
0.0178	2.93274	2e-07	0.0	0.0	0.0	0.0020523	0.0	0.0	0.0	405.03493443	750.71656954	802.76419913	19.74877341	0.26548409	-0.39631762
0.0179	2.94843	2.1e-07	0.0	0.0	0.0	0.0020523	0.0	0.0	0.0	405.53889582	751.07019637	802.62542825	19.71631116	0.25840136	-0.39620864
0.018	2.96411	2.2e-07	0.0	0.0	0.0	0.00205229	0.0	0.0	0.0	406.04189591	751.41433972	802.48692665	19.6838905	0.25146074	-0.39609988
0.0181	2.97979	2.3e-07	0.0	0.0	0.0	0.00205228	0.0	0.0	0.0	406.54393652	751.74919099	802.34869308	19.65151161	0.24465956	-0.39599132
0.0182	2.99546	2.4e-07	0.0	0.0	0.0	0.00205227	0.0	0.0	0.0	407.04501946	752.07493797	802.21072631	19.61917465	0.23799519	-0.39588297
0.0183	3.01111	2.4e-07	0.0	0.0	0.0	0.00205226	0.0	0.0	0.0	407.54514657	752.39176483	802.07302514	19.58687983	0.23146495	-0.39577483
0.0184	3.02676	2.5e-07	0.0	0.0	0.0	0.00205225	0.0	0.0	0.0	408.04431967	752.6998523	801.93558838	19.55462555	0.22508937	-0.39566689
0.0185	3.0424	2.6e-07	0.0	0.0	0.0	0.00205225	0.0	0.0	0.0	408.54254053	752.99941163	801.79841467	19.52241465	0.21883069	-0.39555917
0.0186	3.05803	2.7e-07	0.0	0.0	0.0	0.00205224	0.0	0.0	0.0	409.039811	753.2905969	801.66150294	19.49024622	0.21270065	-0.39545165
0.0187	3.07365	2.8e-07	0.0	0.0	0.0	0.00205223	0.0	0.0	0.0	409.5361329	753.57358105	801.52485205	19.4581204	0.20669687	-0.39534433
0.0188	3.08926	2.9e-07	0.0	0.0	0.0	0.00205222	0.0	0.0	0.0	410.03150807	753.84853377	801.38846084	19.42603734	0.20081697	-0.39523722
0.0189	3.10486	3e-07	0.0	0.0	0.0	0.00205221	0.0	0.0	0.0	410.52593833	754.11562149	801.25232819	19.39399721	0.19505858	-0.39513031
0.019	3.12045	3.1e-07	0.0	0.0	0.0	0.0020522	0.0	0.0	0.0	411.01942548	754.37500743	801.11645299	19.36200013	0.18941933	-0.39502361
0.0191	3.13603	3.2e-07	0.0	0.0	0.0	0.00205219	0.0	0.0	0.0	411.51197137	754.6268516	800.98083414	19.33004627	0.18389687	-0.3949171
0.0192	3.15161	3.3e-07	0.0	0.0	0.0	0.00205217	0.0	0.0	0.0	412.00357782	754.8713108	800.84547054	19.29813575	0.17848886	-0.3948108
0.0193	3.16717	3.4e-07	0.0	0.0	0.0	0.00205216	0.0	0.0	0.0	412.49424665	755.10853867	800.71036115	19.26626873	0.17319296	-0.39470469
0.0194	3.18273	3.6e-07	0.0	0.0	0.0	0.00205215	0.0	0.0	0.0	412.98397965	755.33870013	800.57550482	19.23444352	0.16803044	-0.39459878
0.0195	3.19827	3.7e-07	0.0	0.0	0.0	0.00205214	0.0	0.0	0.0	413.47277866	755.56194856	800.44090049	19.20266311	0.162962	-0.39449307
0.0196	3.21381	3.8e-07	0.0	0.0	0.0	0.00205213	0.0	0.0	0.0	413.96064549	755.77842159	800.30654716	19.17092644	0.15800088	-0.39438756
0.0197	3.22933	3.9e-07	0.0	0.0	0.0	0.00205211	0.0	0.0	0.0	414.44758198	755.98826315	800.17244383	19.13923363	0.15314501	-0.39428225
0.0198	3.24485	4.1e-07	0.0	0.0	0.0	0.0020521	0.0	0.0	0.0	414.93358995	756.19161437	800.03858947	19.10758478	0.14839236	-0.39417713
0.0199	3.26036	4.2e-07	0.0	0.0	0.0	0.00205209	0.0	0.0	0.0	415.4186712	756.38861362	799.90498309	19.07598001	0.14374091	-0.3940722
0.02	3.27586	4.4e-07	0.0	0.0	0.0	0.00205207	0.0	0.0	0.0	415.90282757	756.57939655	799.7716237	19.04441942	0.13918864	-0.39396747
0.0201	3.29135	4.5e-07	0.0	0.0	0.0	0.00205206	0.0	0.0	0.0	416.38606087	756.76409611	799.63851033	19.01290311	0.1347336	-0.39386294
0.0202	3.30683	4.7e-07	0.0	0.0	0.0	0.00205204	0.0	0.0	0.0	416.86837292	756.9428426	799.50564203	18.98143119	0.13037381	-0.39375859
0.0203	3.3223	4.8e-07	0.0	0.0	0.0	0.00205203	0.0	0.0	0.0	417.34976553	757.11576441	799.37301785	18.95000354	0.12611374	-0.39365444
0.0204	3.33776	5e-07	0.0	0.0	0.0	0.00205201	0.0	0.0	0.0	417.83024052	757.28299341	799.2406368	18.91862058	0.1219417	-0.39355047
0.0205	3.35321	5.1e-07	0.0	0.0	0.0	0.00205199	0.0	0.0	0.0	418.3097997	757.44464812	799.10849799	18.88728227	0.11785983	-0.3934467
0.0206	3.36866	5.3e-07	0.0	0.0	0.0	0.00205198	0.0	0.0	0.0	418.78844489	757.60084921	798.97660052	18.8559887	0.11386634	-0.39334312
0.0207	3.38409	5.5e-07	0.0	0.0	0.0	0.00205196	0.0	0.0	0.0	419.26617791	757.75171496	798.84494346	18.82473996	0.10995943	-0.39323972
0.0208	3.39951	5.7e-07	0.0	0.0	0.0	0.00205194	0.0	0.0	0.0	419.74300055	757.89736124	798.71352595	18.79353611	0.10613736	-0.39313652
0.0209	3.41493	5.8e-07	0.0	0.0	0.0	0.00205192	0.0	0.0	0.0	420.21891464	758.03790157	798.58234709	18.76237725	0.1023984	-0.3930335
0.021	3.43033	6e-07	0.0	0.0	0.0	0.0020519	0.0	0.0	0.0	420.69392198	758.17344714	798.45140603	18.73126345	0.09874085	-0.39293067
0.0211	3.44573	6.2e-07	0.0	0.0	0.0	0.00205189	0.0	0.0	0.0	421.16802438	758.30410686	798.32070189	18.70019477	0.09516301	-0.39282802
0.0212	3.46111	6.4e-07	0.0	0.0	0.0	0.00205187	0.0	0.0	0.0	421.64122365	758.42998738	798.19023384	18.66917129	0.09166324	-0.39272556
0.0213	3.47649	6.6e-07	0.0	0.0	0.0	0.00205184	0.0	0.0	0.0	422.11352158	758.55120221	798.06000099	18.63819257	0.08825381	-0.39262329
0.0214	3.49186	6.8e-07	0.0	0.0	0.0	0.00205182	0.0	0.0	0.0	422.58491998	758.66785332	797.93000252	18.6072595	0.0849102	-0.39252119
0.0215	3.50721	7.1e-07	0.0	0.0	0.0	0.0020518	0.0	0.0	0.0	423.05542065	758.78003785	797.80023762	18.5763718	0.08164054	-0.39241928
0.0216	3.52256	7.3e-07	0.0	0.0	0.0	0.00205178	0.0	0.0	0.0	423.5250254	758.88785458	797.67070549	18.54552952	0.07844331	-0.39231756
0.0217	3.5379	7.5e-07	0.0	0.0	0.0	0.00205176	0.0	0.0	0.0	423.99373601	758.9914003	797.54140533	18.51473272	0.075317	-0.39221602
0.0218	3.55323	7.7e-07	0.0	0.0	0.0	0.00205173	0.0	0.0	0.0	424.46155429	759.09076973	797.41233636	18.48398144	0.07226012	-0.39211465
0.0219	3.56855	8e-07	0.0	0.0	0.0	0.00205171	0.0	0.0	0.0	424.92848202	759.18605565	797.28349778	18.45327574	0.06927121	-0.39201347
0.022	3.58386	8.2e-07	0.0	0.0	0.0	0.00205168	0.0	0.0	0.0	425.39452101	759.27734889	797.15488884	18.42261565	0.06634883	-0.39191247
0.0221	3.59916	8.5e-07	0.0	0.0	0.0	0.00205166	0.0	0.0	0.0	425.85967304	759.36473836	797.02650878	18.39200122	0.06349158	-0.39181165
0.0222	3.61445	8.7e-07	0.0	0.0	0.0	0.00205163	0.0	0.0	0.0	426.3239399	759.4483111	796.89835683	18.3614325	0.06069804	-0.39171101
0.0223	3.62973	9e-07	0.0	0.0	0.0	0.00205161	0.0	0.0	0.0	426.78732337	759.52815231	796.77043227	18.33090951	0.05796686	-0.39161055
0.0224	3.64501	9.3e-07	0.0	0.0	0.0	0.00205158	0.0	0.0	0.0	427.24982523	759.60434535	796.64273435	18.30043229	0.05529669	-0.39151027
0.0225	3.66027	9.6e-07	0.0	0.0	0.0	0.00205155	0.0	0.0	0.0	427.71144728	759.67697184	796.51526236	18.27000087	0.05268619	-0.39141016
0.0226	3.67552	9.9e-07	0.0	0.0	0.0	0.00205152	0.0	0.0	0.0	428.17219128	759.74611163	796.38801557	18.23961529	0.05013406	-0.39131023
0.0227	3.69077	1.02e-06	0.0	0.0	0.0	0.00205149	0.0	0.0	0.0	428.63205903	759.8118454	796.26099325	18.20927669	0.04765004	-0.39121047
0.0228	3.706	1.05e-06	0.0	0.0	0.0	0.00205146	0.0	0.0	0.0	429.09105232	759.87425169	796.13419468	18.17898318	0.04521418	-0.39111089
0.0229	3.72122	1.08e-06	0.0	0.0	0.0	0.00205143	0.0	0.0	0.0	429.54917289	759.93340275	796.0076192	18.14873561	0.0428334	-0.39101148
0.023	3.73644	1.11e-06	0.0	0.0	0.0	0.0020514	0.0	0.0	0.0	430.00642253	759.98937207	795.88126612	18.11853401	0.04050653	-0.39091225
0.0231	3.75164	1.14e-06	0.0	0.0	0.0	0.00205136	0.0	0.0	0.0	430.46280299	760.04223158	795.75513476	18.08837839	0.03823242	-0.3908132
0.0232	3.76684	1.18e-06	0.0	0.0	0.0	0.00205133	0.0	0.0	0.0	430.91831604	760.09205169	795.62922446	18.05826877	0.03600991	-0.39071432
0.0233	3.78203	1.21e-06	0.0	0.0	0.0	0.0020513	0.0	0.0	0.0	431.37296345	760.13890132	795.50353455	18.02820515	0.03383793	-0.39061561
0.0234	3.7972	1.25e-06	0.0	0.0	0.0	0.00205126	0.0	0.0	0.0	431.82674698	760.18284792	795.37806439	17.99818756	0.03171536	-0.39051707
0.0235	3.81237	1.28e-06	0.0	0.0	0.0	0.00205122	0.0	0.0	0.0	432.27966837	760.22395752	795.25281331	17.96821599	0.02964117	-0.39041871
0.0236	3.82753	1.32e-06	0.0	0.0	0.0	0.00205119	0.0	0.0	0.0	432.73172939	760.26229477	795.12778069	17.93829044	0.0276143	-0.39032052
0.0237	3.84267	1.36e-06	0.0	0.0	0.0	0.00205115	0.0	0.0	0.0	433.18293179	760.29792295	795.00296588	17.90841093	0.02563374	-0.3902225
0.0238	3.85781	1.4e-06	0.0	0.0	0.0	0.00205111	0.0	0.0	0.0	433.6332773	760.33090403	794.87836826	17.87857744	0.02369851	-0.39012465
0.0239	3.87294	1.44e-06	0.0	0.0	0.0	0.00205107	0.0	0.0	0.0	434.08276769	760.36129867	794.75398722	17.84878996	0.02180763	-0.39002697
0.024	3.88806	1.48e-06	0.0	0.0	0.0	0.00205103	0.0	0.0	0.0	434.53140468	760.3891663	794.62982214	17.8190485	0.01996016	-0.38992947
0.0241	3.90317	1.52e-06	0.0	0.0	0.0	0.00205098	0.0	0.0	0.0	434.97919003	760.41456551	794.50587239	17.78935498	0.01816446	-0.38983211
0.0242	3.91827	1.56e-06	0.0	0.0	0.0	0.00205094	0.0	0.0	0.0	435.42612552	760.43755496	794.38213732	17.7597061	0.0164039	-0.38973494
0.0243	3.93336	1.61e-06	0.0	0.0	0.0	0.0020509	0.0	0.0	0.0	435.87221284	760.45818914	794.25861639	17.73010328	0.01468448	-0.38963793
0.0244	3.94844	1.65e-06	0.0	0.0	0.0	0.00205085	0.0	0.0	0.0	436.31745373	760.47652289	794.13530899	17.70054651	0.01300537	-0.38954109
0.0245	3.96351	1.7e-06	0.0	0.0	0.0	0.0020508	0.0	0.0	0.0	436.7618499	760.49260995	794.01221455	17.67103576	0.01136578	-0.38944442
0.0246	3.97857	1.75e-06	0.0	0.0	0.0	0.00205076	0.0	0.0	0.0	437.2054031	760.50650302	793.88933248	17.64157103	0.00976495	-0.38934792
0.0247	3.99362	1.8e-06	0.0	0.0	0.0	0.00205071	0.0	0.0	0.0	437.64811503	760.51825379	793.76666221	17.61215228	0.00820212	-0.38925158
0.0248	4.00866	1.85e-06	0.0	0.0	0.0	0.00205066	0.0	0.0	0.0	438.08998741	760.52791297	793.64420317	17.58277951	0.00667657	-0.38915541
0.0249	4.02369	1.9e-06	0.0	0.0	0.0	0.00205061	0.0	0.0	0.0	438.53102196	760.53553032	793.52195479	17.55345269	0.00518762	-0.38905941
0.025	4.03871	1.95e-06	0.0	0.0	0.0	0.00205055	0.0	0.0	0.0	438.97122039	760.54115471	793.3999165	17.52417178	0.00373458	-0.38896357
0.0251	4.05372	2.01e-06	0.0	0.0	0.0	0.0020505	0.0	0.0	0.0	439.41058441	760.5448341	793.27808777	17.49493675	0.00231681	-0.3888679
0.0252	4.06872	2.06e-06	0.0	0.0	0.0	0.00205045	0.0	0.0	0.0	439.84911571	760.54661564	793.15646802	17.46574758	0.00093369	-0.38877239
0.0253	4.08372	2.12e-06	0.0	0.0	0.0	0.00205039	0.0	0.0	0.0	440.286816	760.54654565	793.03505673	17.43660423	-0.00041538	-0.38867704
0.0254	4.0987	2.17e-06	0.0	0.0	0.0	0.00205033	0.0	0.0	0.0	440.72368697	760.54466968	792.91385333	17.40750666	-0.00173097	-0.38858186
0.0255	4.11367	2.23e-06	0.0	0.0	0.0	0.00205027	0.0	0.0	0.0	441.15973032	760.54103255	792.79285731	17.37845792	-0.00303342	-0.38848683
0.0256	4.12863	2.29e-06	0.0	0.0	0.0	0.00205021	0.0	0.0	0.0	441.59494787	760.53562612	792.6720683	17.34945497	-0.00430405	-0.38839197
0.0257	4.14359	2.36e-06	0.0	0.0	0.0	0.00205015	0.0	0.0	0.0	442.02934122	760.52852853	792.55148567	17.32049621	-0.00553344	-0.38829727
0.0258	4.15853	2.42e-06	0.0	0.0	0.0	0.00205009	0.0	0.0	0.0	442.46291204	760.51978195	792.43110887	17.29158329	-0.00673293	-0.38820273
0.0259	4.17346	2.48e-06	0.0	0.0	0.0	0.00205002	0.0	0.0	0.0	442.89566203	760.5094261	792.31093739	17.26271617	-0.0079031	-0.38810836
0.026	4.18839	2.55e-06	0.0	0.0	0.0	0.00204996	0.0	0.0	0.0	443.32759285	760.49749997	792.19097073	17.23389483	-0.0090445	-0.38801414
0.0261	4.2033	2.62e-06	0.0	0.0	0.0	0.00204989	0.0	0.0	0.0	443.75870618	760.4840418	792.07120838	17.20511922	-0.01015763	-0.38792009
0.0262	4.21821	2.69e-06	0.0	0.0	0.0	0.00204982	0.0	0.0	0.0	444.1890037	760.46908915	791.95164984	17.17638932	-0.01124302	-0.3878262
0.0263	4.2331	2.76e-06	0.0	0.0	0.0	0.00204975	0.0	0.0	0.0	444.61848706	760.45267891	791.8322946	17.14770506	-0.01230113	-0.38773246
0.0264	4.24798	2.83e-06	0.0	0.0	0.0	0.00204968	0.0	0.0	0.0	445.04715795	760.43484732	791.71314216	17.11906642	-0.01333244	-0.38763889
0.0265	4.26286	2.9e-06	0.0	0.0	0.0	0.0020496	0.0	0.0	0.0	445.47501801	760.41563004	791.59419205	17.09047335	-0.01433739	-0.38754548
0.0266	4.27772	2.98e-06	0.0	0.0	0.0	0.00204953	0.0	0.0	0.0	445.9020689	760.3950621	791.47544377	17.06192579	-0.0153164	-0.38745222
0.0267	4.29258	3.06e-06	0.0	0.0	0.0	0.00204945	0.0	0.0	0.0	446.32831228	760.37317801	791.35689682	17.03342371	-0.01626986	-0.38735912
0.0268	4.30742	3.13e-06	0.0	0.0	0.0	0.00204937	0.0	0.0	0.0	446.75374979	760.35001175	791.23855074	17.00496705	-0.01719816	-0.38726619
0.0269	4.32226	3.22e-06	0.0	0.0	0.0	0.00204929	0.0	0.0	0.0	447.17838308	760.32559678	791.12040504	16.97655576	-0.01810166	-0.3871734
0.027	4.33708	3.3e-06	0.0	0.0	0.0	0.00204921	0.0	0.0	0.0	447.60221385	760.29993262	791.00245938	16.94819391	-0.01901747	-0.38708077
0.0271	4.3519	3.38e-06	0.0	0.0	0.0	0.00204912	0.0	0.0	0.0	448.02524373	760.27306118	790.88471325	16.91987435	-0.01988274	-0.3869883
0.0272	4.3667	3.47e-06	0.0	0.0	0.0	0.00204904	0.0	0.0	0.0	448.44747433	760.24502335	790.76716615	16.89160016	-0.02072563	-0.38689599
0.0273	4.3815	3.56e-06	0.0	0.0	0.0	0.00204895	0.0	0.0	0.0	448.86890728	760.21584877	790.64981761	16.86337128	-0.02154653	-0.38680383
0.0274	4.39628	3.65e-06	0.0	0.0	0.0	0.00204886	0.0	0.0	0.0	449.2895442	760.18556658	790.53266717	16.83518765	-0.02234579	-0.38671183
0.0275	4.41106	3.74e-06	0.0	0.0	0.0	0.00204877	0.0	0.0	0.0	449.70938673	760.15420543	790.41571438	16.80704924	-0.02312378	-0.38661998
0.0276	4.42582	3.83e-06	0.0	0.0	0.0	0.00204867	0.0	0.0	0.0	450.12843649	760.12179347	790.29895878	16.77895599	-0.02388082	-0.38652829
0.0277	4.44058	3.93e-06	0.0	0.0	0.0	0.00204858	0.0	0.0	0.0	450.54669508	760.08835845	790.18239993	16.75090784	-0.02461724	-0.38643675
0.0278	4.45532	4.03e-06	0.0	0.0	0.0	0.00204848	0.0	0.0	0.0	450.96416413	760.05392767	790.06603738	16.72290474	-0.02533334	-0.38634537
0.0279	4.47006	4.13e-06	0.0	0.0	0.0	0.00204838	0.0	0.0	0.0	451.38084524	760.01852803	789.94987069	16.69494662	-0.0260294	-0.38625414
0.028	4.48478	4.23e-06	0.0	0.0	0.0	0.00204828	0.0	0.0	0.0	451.79674001	759.98218607	789.8338994	16.66703344	-0.02670568	-0.38616306
0.0281	4.4995	4.33e-06	0.0	0.0	0.0	0.00204817	0.0	0.0	0.0	452.21185005	759.94492797	789.71812309	16.63916512	-0.02736244	-0.38607214
0.0282	4.5142	4.44e-06	0.0	0.0	0.0	0.00204807	0.0	0.0	0.0	452.62617696	759.90677957	789.60254131	16.6113416	-0.02799991	-0.38598138
0.0283	4.5289	4.55e-06	0.0	0.0	0.0	0.00204796	0.0	0.0	0.0	453.03972232	759.86776643	789.48715362	16.58356282	-0.0286183	-0.38589076
0.0284	4.54358	4.66e-06	0.0	0.0	0.0	0.00204785	0.0	0.0	0.0	453.45248778	759.8278847	789.37195973	16.55583347	-0.02926559	-0.38580029
0.0285	4.55826	4.77e-06	0.0	0.0	0.0	0.00204773	0.0	0.0	0.0	453.86447494	759.78714577	789.25695927	16.52814536	-0.02986032	-0.38570998
0.0286	4.57292	4.89e-06	0.0	0.0	0.0	0.00204762	0.0	0.0	0.0	454.27568535	759.74559737	789.1421517	16.50050198	-0.03043852	-0.38561981
0.0287	4.58758	5e-06	0.0	0.0	0.0	0.0020475	0.0	0.0	1e-08	454.68612058	759.70326131	789.02753659	16.47290328	-0.03100048	-0.3855298
0.0288	4.60223	5.12e-06	0.0	0.0	0.0	0.00204738	0.0	0.0	1e-08	455.0957822	759.66015899	788.91311355	16.44534921	-0.03154648	-0.38543994
0.0289	4.61686	5.25e-06	0.0	0.0	0.0	0.00204726	0.0	0.0	1e-08	455.50467181	759.61631145	788.79888215	16.4178397	-0.0320768	-0.38535023
0.029	4.63148	5.37e-06	0.0	0.0	0.0	0.00204713	0.0	0.0	1e-08	455.91279095	759.57173933	788.68484199	16.39037469	-0.0325917	-0.38526068
0.0291	4.6461	5.5e-06	0.0	0.0	0.0	0.002047	0.0	0.0	1e-08	456.3201412	759.52646296	788.57099265	16.36295413	-0.03309144	-0.38517127
0.0292	4.6607	5.63e-06	0.0	0.0	0.0	0.00204687	0.0	0.0	1e-08	456.72672411	759.48050233	788.45733373	16.33557796	-0.03357624	-0.38508201
0.0293	4.6753	5.76e-06	0.0	0.0	0.0	0.00204674	0.0	0.0	1e-08	457.13254124	759.43387709	788.34386484	16.30824611	-0.03404633	-0.3849929
0.0294	4.68988	5.9e-06	0.0	0.0	0.0	0.0020466	0.0	0.0	1e-08	457.53759415	759.38660663	788.23058555	16.28095852	-0.03450194	-0.38490394
0.0295	4.70446	6.04e-06	0.0	0.0	0.0	0.00204647	0.0	0.0	1e-08	457.94188438	759.33871004	788.11749549	16.25371512	-0.03494325	-0.38481513
0.0296	4.71902	6.18e-06	0.0	0.0	0.0	0.00204632	0.0	0.0	1e-08	458.34541348	759.29020614	788.00459424	16.22651585	-0.03537046	-0.38472647
0.0297	4.73358	6.32e-06	0.0	0.0	0.0	0.00204618	0.0	0.0	1e-08	458.74818299	759.24111352	787.89188142	16.19936065	-0.03578375	-0.38463795
0.0298	4.74812	6.47e-06	0.0	0.0	0.0	0.00204603	0.0	0.0	1e-08	459.15019446	759.19143622	787.77935668	16.17225371	-0.03622598	-0.38454958
0.0299	4.76265	6.62e-06	0.0	0.0	0.0	0.00204588	0.0	0.0	1e-08	459.55144951	759.14115587	787.66701981	16.14518771	-0.03662475	-0.38446136
0.03	4.77718	6.77e-06	0.0	0.0	0.0	0.00204573	0.0	0.0	1e-08	459.95194959	759.09032279	787.55487026	16.11816575	-0.03701192	-0.38437328
0.0301	4.79169	6.92e-06	0.0	0.0	0.0	0.00204558	0.0	0.0	1e-08	460.35169623	759.03895213	787.44290767	16.09118778	-0.03738777	-0.38428535
0.0302	4.80619	7.08e-06	0.0	0.0	0.0	0.00204542	0.0	0.0	1e-08	460.75069097	758.98705867	787.33113164	16.06425374	-0.03775255	-0.38419757
0.0303	4.82069	7.24e-06	0.0	0.0	0.0	0.00204526	0.0	0.0	1e-08	461.14893532	758.93465686	787.2195418	16.03736357	-0.03810654	-0.38410994
0.0304	4.83517	7.41e-06	0.0	0.0	0.0	0.00204509	0.0	0.0	1e-08	461.54643079	758.88176077	787.10813779	16.01051721	-0.03844996	-0.38402245
0.0305	4.84964	7.58e-06	0.0	0.0	0.0	0.00204492	0.0	0.0	1e-08	461.94317891	758.82838419	786.99691924	15.98371461	-0.03878308	-0.38393511
0.0306	4.8641	7.75e-06	0.0	0.0	0.0	0.00204475	0.0	0.0	1e-08	462.33918118	758.77454054	786.88588577	15.9569557	-0.03910612	-0.38384791
0.0307	4.87856	7.92e-06	0.0	0.0	0.0	0.00204458	0.0	0.0	1e-08	462.7344391	758.72024295	786.77503701	15.93024043	-0.03941932	-0.38376086
0.0308	4.893	8.1e-06	0.0	0.0	0.0	0.0020444	0.0	0.0	1e-08	463.12895418	758.66550425	786.66437262	15.90356873	-0.03972289	-0.38367395
0.0309	4.90743	8.28e-06	0.0	0.0	0.0	0.00204422	0.0	0.0	1e-08	463.52272791	758.61033697	786.55389222	15.87694054	-0.04001704	-0.38358719
0.031	4.92185	8.46e-06	0.0	0.0	0.0	0.00204404	0.0	0.0	1e-08	463.9157618	758.55475337	786.44359545	15.8503558	-0.04030198	-0.38350057
0.0311	4.93626	8.65e-06	0.0	0.0	0.0	0.00204385	0.0	0.0	1e-08	464.30805732	758.49876544	786.33348195	15.82381444	-0.04057792	-0.38341409
0.0312	4.95066	8.84e-06	0.0	0.0	0.0	0.00204366	0.0	0.0	1e-08	464.69961597	758.44238479	786.22355138	15.79731682	-0.0408469	-0.38332776
0.0313	4.96505	9.04e-06	0.0	0.0	0.0	0.00204346	0.0	0.0	1e-08	465.09043923	758.38561937	786.11380337	15.77086217	-0.04110596	-0.38324157
0.0314	4.97943	9.23e-06	0.0	0.0	0.0	0.00204326	0.0	0.0	1e-08	465.48052858	758.32848295	786.00423758	15.74445074	-0.04135664	-0.38315552
0.0315	4.9938	9.44e-06	0.0	0.0	0.0	0.00204306	0.0	0.0	1e-08	465.8698855	758.27098637	785.89485366	15.71808246	-0.04159913	-0.38306962
0.0316	5.00816	9.64e-06	0.0	0.0	0.0	0.00204286	0.0	0.0	1e-08	466.25851145	758.21314023	785.78565124	15.69175726	-0.04183359	-0.38298386
0.0317	5.02251	9.85e-06	0.0	0.0	0.0	0.00204265	0.0	0.0	1e-08	466.6464079	758.15495492	785.67662999	15.66547508	-0.04206017	-0.38289824
0.0318	5.03685	1.006e-05	0.0	0.0	0.0	0.00204243	0.0	0.0	1e-08	467.03357631	758.09644062	785.56778955	15.63923586	-0.04227904	-0.38281277
0.0319	5.05118	1.028e-05	0.0	0.0	0.0	0.00204222	0.0	0.0	1e-08	467.42001815	758.03760729	785.45912959	15.61303953	-0.04249034	-0.38272743
0.032	5.0655	1.05e-05	0.0	0.0	0.0	0.002042	0.0	0.0	1e-08	467.80573486	757.9784647	785.35064975	15.58688602	-0.04269421	-0.38264224
0.0321	5.0798	1.073e-05	0.0	0.0	0.0	0.00204177	0.0	0.0	1e-08	468.19072791	757.91902245	785.2423497	15.56077526	-0.04289078	-0.38255719
0.0322	5.0941	1.095e-05	0.0	0.0	0.0	0.00204154	0.0	0.0	1e-08	468.57499874	757.85928996	785.13422909	15.53470719	-0.04308018	-0.38247228
0.0323	5.10839	1.119e-05	0.0	0.0	0.0	0.00204131	0.0	0.0	1e-08	468.95854878	757.79927647	785.02628759	15.50868174	-0.04326252	-0.38238751
0.0324	5.12266	1.142e-05	0.0	0.0	0.0	0.00204107	0.0	0.0	1e-08	469.34137949	757.73899107	784.91852486	15.48269884	-0.04343791	-0.38230288
0.0325	5.13693	1.167e-05	0.0	0.0	0.0	0.00204083	0.0	0.0	1e-08	469.72349229	757.67844273	784.81094056	15.45675842	-0.04360647	-0.38221839
0.0326	5.15119	1.191e-05	0.0	0.0	0.0	0.00204058	0.0	0.0	1e-08	470.10488862	757.61764025	784.70353435	15.43086041	-0.04376828	-0.38213404
0.0327	5.16543	1.216e-05	0.0	0.0	0.0	0.00204033	0.0	0.0	1e-08	470.48556992	757.55658789	784.59630591	15.40500534	-0.04392768	-0.38204983
0.0328	5.17967	1.241e-05	0.0	0.0	0.0	0.00204008	0.0	0.0	1e-08	470.86553761	757.49529601	784.48925491	15.3791921	-0.04407745	-0.38196575
0.0329	5.19389	1.267e-05	0.0	0.0	0.0	0.00203982	0.0	0.0	1e-08	471.2447931	757.43377386	784.38238101	15.35342109	-0.04422088	-0.38188182
0.033	5.2081	1.294e-05	0.0	0.0	0.0	0.00203956	0.0	0.0	1e-08	471.62333782	757.37202952	784.27568388	15.32769223	-0.04435807	-0.38179803
0.0331	5.22231	1.32e-05	0.0	0.0	0.0	0.00203929	0.0	0.0	1e-08	472.00117316	757.31007102	784.16916319	15.30200544	-0.04448907	-0.38171438
0.0332	5.2365	1.348e-05	0.0	0.0	0.0	0.00203902	0.0	0.0	1e-08	472.37830056	757.24790626	784.06281861	15.27636067	-0.04461397	-0.38163086
0.0333	5.25068	1.375e-05	0.0	0.0	0.0	0.00203874	0.0	0.0	1e-08	472.7547214	757.18554306	783.9566498	15.25075782	-0.04473281	-0.38154748
0.0334	5.26486	1.403e-05	0.0	0.0	0.0	0.00203846	0.0	0.0	1e-08	473.13043709	757.12298915	783.85065646	15.22519685	-0.04484565	-0.38146424
0.0335	5.27902	1.432e-05	0.0	0.0	0.0	0.00203817	0.0	0.0	1e-08	473.50544902	757.06025222	783.74483824	15.19967766	-0.04495254	-0.38138114
0.0336	5.29317	1.461e-05	0.0	0.0	0.0	0.00203788	0.0	0.0	1e-08	473.8797586	756.99733986	783.63919482	15.17420018	-0.04505351	-0.38129817
0.0337	5.30731	1.491e-05	0.0	0.0	0.0	0.00203759	0.0	0.0	1e-08	474.2533672	756.93425965	783.53372588	15.14876435	-0.04514861	-0.38121535
0.0338	5.32144	1.521e-05	0.0	0.0	0.0	0.00203728	0.0	0.0	2e-08	474.62627622	756.87101909	783.42843109	15.12337009	-0.04523784	-0.38113266
0.0339	5.33556	1.551e-05	0.0	0.0	0.0	0.00203698	0.0	0.0	2e-08	474.99848704	756.80762567	783.32331014	15.09801731	-0.04532124	-0.3810501
0.034	5.34967	1.583e-05	0.0	0.0	0.0	0.00203667	0.0	0.0	2e-08	475.37000103	756.74408684	783.21836269	15.07270596	-0.04539882	-0.38096768
0.0341	5.36376	1.614e-05	0.0	0.0	0.0	0.00203635	0.0	0.0	2e-08	475.74081959	756.68039336	783.11358851	15.04743829	-0.04549498	-0.3808854
0.0342	5.37785	1.646e-05	0.0	0.0	0.0	0.00203603	0.0	0.0	2e-08	476.11094411	756.61654922	783.00898728	15.02221022	-0.04556797	-0.38080325
0.0343	5.39193	1.679e-05	0.0	0.0	0.0	0.0020357	0.0	0.0	2e-08	476.48037593	756.55257196	782.90455864	14.99702343	-0.04563613	-0.38072124
0.0344	5.406	1.712e-05	0.0	0.0	0.0	0.00203537	0.0	0.0	2e-08	476.84911641	756.48846762	782.80030228	14.97187786	-0.04569954	-0.38063936
0.0345	5.42005	1.746e-05	0.0	0.0	0.0	0.00203503	0.0	0.0	2e-08	477.21716691	756.42424219	782.69621788	14.94677342	-0.04575825	-0.38055762
0.0346	5.4341	1.78e-05	0.0	0.0	0.0	0.00203469	0.0	0.0	2e-08	477.5845288	756.35990155	782.59230513	14.92171006	-0.04581231	-0.38047602
0.0347	5.44813	1.815e-05	0.0	0.0	0.0	0.00203434	0.0	0.0	2e-08	477.95120342	756.29545154	782.48856371	14.8966877	-0.04586177	-0.38039454
0.0348	5.46216	1.851e-05	0.0	0.0	0.0	0.00203398	0.0	0.0	2e-08	478.31719212	756.23089792	782.38499332	14.87170627	-0.04590667	-0.38031321
0.0349	5.47617	1.887e-05	0.0	0.0	0.0	0.00203362	0.0	0.0	2e-08	478.68249625	756.16624638	782.28159365	14.84676569	-0.04594706	-0.380232
0.035	5.49017	1.923e-05	0.0	0.0	0.0	0.00203326	0.0	0.0	2e-08	479.04711715	756.10150257	782.17836438	14.8218659	-0.04598297	-0.38015094
0.0351	5.50416	1.96e-05	0.0	0.0	0.0	0.00203288	0.0	0.0	2e-08	479.41105616	756.03667209	782.07530521	14.79700683	-0.04601443	-0.38007
0.0352	5.51814	1.998e-05	0.0	0.0	0.0	0.00203251	0.0	0.0	2e-08	479.7743146	755.97176049	781.97241584	14.77218839	-0.04604147	-0.3799892
0.0353	5.53212	2.037e-05	0.0	0.0	0.0	0.00203212	0.0	0.0	2e-08	480.13689382	755.90677329	781.86969594	14.74741053	-0.04606412	-0.37990853
0.0354	5.54608	2.075e-05	0.0	0.0	0.0	0.00203173	0.0	0.0	2e-08	480.49879514	755.84171597	781.76714523	14.72267316	-0.04608239	-0.37982799
0.0355	5.56002	2.115e-05	0.0	0.0	0.0	0.00203134	0.0	0.0	2e-08	480.86001989	755.7765854	781.66476342	14.69797816	-0.04611741	-0.37974759
0.0356	5.57396	2.155e-05	0.0	0.0	0.0	0.00203093	0.0	0.0	2e-08	481.22056942	755.71137246	781.56255029	14.67332215	-0.04613327	-0.37966732
0.0357	5.58789	2.196e-05	0.0	0.0	0.0	0.00203052	0.0	0.0	2e-08	481.58044502	755.64609681	781.46050546	14.64870649	-0.04614569	-0.37958718
0.0358	5.60181	2.238e-05	0.0	0.0	0.0	0.00203011	0.0	0.0	2e-08	481.939648	755.58076262	781.35862863	14.62413112	-0.04615475	-0.37950717
0.0359	5.61571	2.28e-05	0.0	0.0	0.0	0.00202969	0.0	0.0	2e-08	482.29817968	755.51537396	781.25691951	14.59959598	-0.04616052	-0.37942729
0.036	5.62961	2.322e-05	0.0	0.0	0.0	0.00202926	0.0	0.0	2e-08	482.65604136	755.44993478	781.15537779	14.57510099	-0.04616307	-0.37934755
0.0361	5.6435	2.366e-05	0.0	0.0	0.0	0.00202883	0.0	0.0	2e-08	483.01323434	755.38444898	781.05400319	14.55064609	-0.04616246	-0.37926794
0.0362	5.65737	2.41e-05	0.0	0.0	0.0	0.00202838	0.0	0.0	2e-08	483.36975993	755.31892035	780.95279541	14.52623121	-0.04615876	-0.37918846
0.0363	5.67123	2.455e-05	0.0	0.0	0.0	0.00202794	0.0	0.0	2e-08	483.72561941	755.25335257	780.85175416	14.50185629	-0.04615204	-0.37910911
0.0364	5.68509	2.5e-05	0.0	0.0	0.0	0.00202748	0.0	0.0	3e-08	484.08081408	755.18774928	780.75087914	14.47752125	-0.04614234	-0.37902989
0.0365	5.69893	2.546e-05	0.0	0.0	0.0	0.00202702	0.0	0.0	3e-08	484.43534523	755.12211401	780.65017005	14.45322602	-0.04612973	-0.3789508
0.0366	5.71276	2.593e-05	0.0	0.0	0.0	0.00202655	0.0	0.0	3e-08	484.78921415	755.05645022	780.54962662	14.42897055	-0.04611426	-0.37887184
0.0367	5.72658	2.64e-05	0.0	0.0	0.0	0.00202608	0.0	0.0	3e-08	485.14242211	754.99076129	780.44924854	14.40475475	-0.046096	-0.37879301
0.0368	5.74039	2.689e-05	0.0	0.0	0.0	0.00202559	0.0	0.0	3e-08	485.4949704	754.92505054	780.34903553	14.38057857	-0.04607498	-0.37871431
0.0369	5.75419	2.738e-05	0.0	0.0	0.0	0.0020251	0.0	0.0	3e-08	485.84686029	754.8593207	780.24898731	14.35644229	-0.0460555	-0.37863573
0.037	5.76797	2.787e-05	0.0	0.0	0.0	0.00202461	0.0	0.0	3e-08	486.19809306	754.7935696	780.1491036	14.33234524	-0.04603045	-0.37855729
0.0371	5.78175	2.838e-05	0.0	0.0	0.0	0.0020241	0.0	0.0	3e-08	486.54866997	754.72780435	780.04938411	14.30828761	-0.04600299	-0.37847898
0.0372	5.79551	2.889e-05	0.0	0.0	0.0	0.00202359	0.0	0.0	3e-08	486.89859229	754.66202774	779.94982854	14.28426934	-0.04597317	-0.37840079
0.0373	5.80927	2.941e-05	0.0	0.0	0.0	0.00202307	0.0	0.0	3e-08	487.24786128	754.59624247	779.85043662	14.26029036	-0.04594106	-0.37832274
0.0374	5.82301	2.993e-05	0.0	0.0	0.0	0.00202254	0.0	0.0	3e-08	487.59647819	754.53045115	779.75120806	14.23635061	-0.04590672	-0.37824481
0.0375	5.83675	3.047e-05	0.0	0.0	0.0	0.00202201	0.0	0.0	3e-08	487.94444428	754.46465634	779.65214258	14.21245001	-0.04587019	-0.37816701
0.0376	5.85047	3.101e-05	0.0	0.0	0.0	0.00202147	0.0	0.0	3e-08	488.2917608	754.39886051	779.55323989	14.18858849	-0.04583154	-0.37808934
0.0377	5.86418	3.156e-05	0.0	0.0	0.0	0.00202092	0.0	0.0	3e-08	488.63842901	754.33306606	779.45449972	14.164766	-0.04579082	-0.3780118
0.0378	5.87788	3.212e-05	0.0	0.0	0.0	0.00202036	0.0	0.0	3e-08	488.98445013	754.26727533	779.35592178	14.14098246	-0.04574806	-0.37793438
0.0379	5.89157	3.268e-05	0.0	0.0	0.0	0.00201979	0.0	0.0	3e-08	489.32982542	754.20149057	779.2575058	14.11723781	-0.04570334	-0.37785709
0.038	5.90525	3.326e-05	0.0	0.0	0.0	0.00201922	0.0	0.0	3e-08	489.67455611	754.13571399	779.15925149	14.09353198	-0.04565668	-0.37777993
0.0381	5.91891	3.384e-05	0.0	0.0	0.0	0.00201864	0.0	0.0	3e-08	490.01864344	754.06994772	779.06115859	14.0698649	-0.04560815	-0.37770289
0.0382	5.93257	3.443e-05	0.0	0.0	0.0	0.00201805	0.0	0.0	3e-08	490.36208863	754.00419383	778.96322681	14.04623651	-0.04555778	-0.37762598
0.0383	5.94622	3.503e-05	0.0	0.0	0.0	0.00201745	0.0	0.0	4e-08	490.70489292	753.93845434	778.86545587	14.02264673	-0.04550562	-0.3775492
0.0384	5.95985	3.563e-05	0.0	0.0	0.0	0.00201684	0.0	0.0	4e-08	491.04705752	753.87273434	778.76784549	13.99909519	-0.04544856	-0.37747254
0.0385	5.97347	3.625e-05	0.0	0.0	0.0	0.00201622	0.0	0.0	4e-08	491.38858366	753.80703411	778.67039539	13.97558235	-0.04539207	-0.37739601
0.0386	5.98709	3.687e-05	0.0	0.0	0.0	0.0020156	0.0	0.0	4e-08	491.72947255	753.7413552	778.57310532	13.95210793	-0.04533377	-0.37731961
0.0387	6.00069	3.75e-05	0.0	0.0	0.0	0.00201497	0.0	0.0	4e-08	492.06972541	753.67569959	778.47597498	13.92867184	-0.04527372	-0.37724333
0.0388	6.01428	3.815e-05	0.0	0.0	0.0	0.00201432	0.0	0.0	4e-08	492.40934346	753.61006918	778.37900411	13.90527401	-0.04521192	-0.37716717
0.0389	6.02786	3.88e-05	0.0	0.0	0.0	0.00201367	0.0	0.0	4e-08	492.74832789	753.54446587	778.28219244	13.88191438	-0.04514841	-0.37709114
0.039	6.04142	3.945e-05	0.0	0.0	0.0	0.00201301	0.0	0.0	4e-08	493.08667991	753.47889151	778.18553969	13.85859289	-0.04508321	-0.37701524
0.0391	6.05498	4.012e-05	0.0	0.0	0.0	0.00201234	0.0	0.0	4e-08	493.42440072	753.41334793	778.08904559	13.83530945	-0.04501635	-0.37693946
0.0392	6.06853	4.08e-05	0.0	0.0	0.0	0.00201167	0.0	0.0	4e-08	493.76149152	753.34783694	777.99270988	13.81206401	-0.04494783	-0.3768638
0.0393	6.08206	4.149e-05	0.0	0.0	0.0	0.00201098	0.0	0.0	4e-08	494.09795351	753.28236029	777.89653227	13.7888565	-0.04487767	-0.37678827
0.0394	6.09559	4.218e-05	0.0	0.0	0.0	0.00201028	0.0	0.0	4e-08	494.43378787	753.21691975	777.80051251	13.76568684	-0.04480591	-0.37671286
0.0395	6.1091	4.289e-05	0.0	0.0	0.0	0.00200958	0.0	0.0	4e-08	494.76899579	753.15151705	777.70465031	13.74255497	-0.04473253	-0.37663758
0.0396	6.1226	4.36e-05	0.0	0.0	0.0	0.00200886	0.0	0.0	4e-08	495.10357846	753.08615389	777.60894542	13.71946082	-0.04465757	-0.37656242
0.0397	6.13609	4.432e-05	0.0	0.0	0.0	0.00200814	0.0	0.0	4e-08	495.43753706	753.02083196	777.51339757	13.69640431	-0.04458104	-0.37648738
0.0398	6.14957	4.506e-05	0.0	0.0	0.0	0.00200741	0.0	0.0	5e-08	495.77087277	752.95555079	777.41800649	13.67338562	-0.04450577	-0.37641247
0.0399	6.16304	4.58e-05	0.0	0.0	0.0	0.00200666	0.0	0.0	5e-08	496.10358677	752.89031204	777.32277192	13.65040428	-0.04442691	-0.37633768
0.04	6.17649	4.655e-05	0.0	0.0	0.0	0.00200591	0.0	0.0	5e-08	496.43568022	752.82511838	777.22769359	13.62746039	-0.04434662	-0.37626301
0.0401	6.18994	4.731e-05	0.0	0.0	0.0	0.00200515	0.0	0.0	5e-08	496.76715429	752.75997129	777.13277124	13.60455389	-0.04426489	-0.37618846
0.0402	6.20337	4.809e-05	0.0	0.0	0.0	0.00200437	0.0	0.0	5e-08	497.09801016	752.69487226	777.03800459	13.58168471	-0.04418174	-0.37611404
0.0403	6.2168	4.887e-05	0.0	0.0	0.0	0.00200359	0.0	0.0	5e-08	497.42824898	752.62982275	776.94339339	13.55885277	-0.04409719	-0.37603974
0.0404	6.23021	4.966e-05	0.0	0.0	0.0	0.00200279	0.0	0.0	5e-08	497.75787191	752.56482422	776.84893737	13.53605801	-0.04401123	-0.37596556
0.0405	6.24361	5.047e-05	0.0	0.0	0.0	0.00200199	0.0	0.0	5e-08	498.08688011	752.49987811	776.75463626	13.51330037	-0.04392388	-0.3758915
0.0406	6.257	5.128e-05	0.0	0.0	0.0	0.00200118	0.0	0.0	5e-08	498.41527473	752.43498586	776.66048982	13.49057977	-0.04383514	-0.37581756
0.0407	6.27038	5.21e-05	0.0	0.0	0.0	0.00200035	0.0	0.0	5e-08	498.74305692	752.37014889	776.56649776	13.46789615	-0.04374502	-0.37574375
0.0408	6.28374	5.294e-05	0.0	0.0	0.0	0.00199952	0.0	0.0	5e-08	499.07022783	752.30536864	776.47265984	13.44524943	-0.04365351	-0.37567006
0.0409	6.2971	5.378e-05	0.0	0.0	0.0	0.00199867	0.0	0.0	5e-08	499.3967886	752.24064652	776.37897579	13.42263955	-0.04356062	-0.37559648
0.041	6.31044	5.464e-05	0.0	0.0	0.0	0.00199782	0.0	0.0	5e-08	499.72274038	752.17598398	776.28544535	13.40006645	-0.04346634	-0.37552303
0.0411	6.32377	5.55e-05	0.0	0.0	0.0	0.00199695	0.0	0.0	6e-08	500.04808429	752.11138242	776.19206826	13.37753005	-0.04337068	-0.3754497
0.0412	6.3371	5.638e-05	0.0	0.0	0.0	0.00199607	0.0	0.0	6e-08	500.37282148	752.04683988	776.09884427	13.35503087	-0.04328068	-0.37537649
0.0413	6.35041	5.727e-05	0.0	0.0	0.0	0.00199518	0.0	0.0	6e-08	500.6969531	751.98235397	776.00577315	13.33256785	-0.04318431	-0.37530339
0.0414	6.3637	5.817e-05	0.0	0.0	0.0	0.00199428	0.0	0.0	6e-08	501.02048026	751.91793042	775.91285461	13.31014134	-0.04308685	-0.37523042
0.0415	6.37699	5.908e-05	0.0	0.0	0.0	0.00199337	0.0	0.0	6e-08	501.34340408	751.85357025	775.82008841	13.2877513	-0.0429883	-0.37515757
0.0416	6.39027	6e-05	0.0	0.0	0.0	0.00199245	0.0	0.0	6e-08	501.66572569	751.7892745	775.72747427	13.26539764	-0.04288867	-0.37508484
0.0417	6.40353	6.093e-05	0.0	0.0	0.0	0.00199151	0.0	0.0	6e-08	501.98744622	751.72504416	775.63501195	13.2430803	-0.04278799	-0.37501222
0.0418	6.41679	6.188e-05	0.0	0.0	0.0	0.00199057	0.0	0.0	6e-08	502.30856677	751.66088024	775.54270119	13.22079923	-0.04268626	-0.37493973
0.0419	6.43003	6.283e-05	0.0	0.0	0.0	0.00198961	0.0	0.0	6e-08	502.62908846	751.5967837	775.45054175	13.19855434	-0.04258349	-0.37486735
0.042	6.44326	6.38e-05	0.0	0.0	0.0	0.00198864	0.0	0.0	6e-08	502.94901241	751.53275551	775.35853335	13.17634558	-0.04247971	-0.37479509
0.0421	6.45648	6.478e-05	0.0	0.0	0.0	0.00198766	0.0	0.0	6e-08	503.26833972	751.4687966	775.26667576	13.15417288	-0.0423749	-0.37472296
0.0422	6.46969	6.577e-05	0.0	0.0	0.0	0.00198667	0.0	0.0	7e-08	503.5870715	751.4049079	775.17496871	13.13203616	-0.0422691	-0.37465094
0.0423	6.48288	6.677e-05	0.0	0.0	0.0	0.00198567	0.0	0.0	7e-08	503.90520884	751.34109035	775.08341196	13.10993538	-0.0421623	-0.37457903
0.0424	6.49607	6.779e-05	0.0	0.0	0.0	0.00198465	0.0	0.0	7e-08	504.22275286	751.27734485	774.99200525	13.08787045	-0.04205451	-0.37450725
0.0425	6.50924	6.881e-05	0.0	0.0	0.0	0.00198363	0.0	0.0	7e-08	504.53970465	751.2136723	774.90074833	13.06584132	-0.04194575	-0.37443558
0.0426	6.5224	6.985e-05	0.0	0.0	0.0	0.00198259	0.0	0.0	7e-08	504.8560653	751.15007285	774.80964096	13.04384819	-0.04183973	-0.37436403
0.0427	6.53555	7.09e-05	0.0	0.0	0.0	0.00198153	0.0	0.0	7e-08	505.17183592	751.08654327	774.7186829	13.02189053	-0.04173016	-0.3742926
0.0428	6.54869	7.196e-05	0.0	0.0	0.0	0.00198047	0.0	0.0	7e-08	505.48701758	751.02308769	774.6278739	12.99996847	-0.0416198	-0.37422128
0.0429	6.56182	7.304e-05	0.0	0.0	0.0	0.00197939	0.0	0.0	7e-08	505.80161138	750.95970674	774.53721369	12.97808196	-0.04150866	-0.37415009
0.043	6.57493	7.413e-05	0.0	0.0	0.0	0.0019783	0.0	0.0	7e-08	506.11561839	750.89640106	774.44670203	12.95623093	-0.04139677	-0.374079
0.0431	6.58804	7.523e-05	0.0	0.0	0.0	0.0019772	0.0	0.0	8e-08	506.4290397	750.83317124	774.35633868	12.93441531	-0.04128413	-0.37400804
0.0432	6.60113	7.634e-05	0.0	0.0	0.0	0.00197609	0.0	0.0	8e-08	506.74187638	750.77001785	774.26612339	12.91263505	-0.04117077	-0.37393719
0.0433	6.61421	7.747e-05	0.0	0.0	0.0	0.00197496	0.0	0.0	8e-08	507.05412951	750.70694146	774.17605592	12.89089006	-0.04105669	-0.37386646
0.0434	6.62728	7.861e-05	0.0	0.0	0.0	0.00197382	0.0	0.0	8e-08	507.36580017	750.64394261	774.08613601	12.86918029	-0.04094193	-0.37379584
0.0435	6.64034	7.976e-05	0.0	0.0	0.0	0.00197267	0.0	0.0	8e-08	507.67688941	750.5810218	773.99636342	12.84750568	-0.04082649	-0.37372534
0.0436	6.65338	8.093e-05	0.0	0.0	0.0	0.0019715	0.0	0.0	8e-08	507.98739832	750.51817955	773.90673791	12.82586616	-0.04071038	-0.37365495
0.0437	6.66642	8.21e-05	0.0	0.0	0.0	0.00197032	0.0	0.0	8e-08	508.29732795	750.45541632	773.81725924	12.80426166	-0.04059363	-0.37358468
0.0438	6.67944	8.33e-05	0.0	0.0	0.0	0.00196913	0.0	0.0	8e-08	508.60667937	750.39273258	773.72792716	12.78269213	-0.04047625	-0.37351453
0.0439	6.69245	8.45e-05	0.0	0.0	0.0	0.00196792	0.0	0.0	8e-08	508.91545363	750.33012878	773.63874142	12.76115749	-0.04035825	-0.37344449
0.044	6.70545	8.572e-05	0.0	0.0	0.0	0.0019667	0.0	0.0	9e-08	509.2236518	750.26760533	773.5497018	12.73965767	-0.04023957	-0.37337456
0.0441	6.71844	8.695e-05	0.0	0.0	0.0	0.00196547	0.0	0.0	9e-08	509.53127492	750.20516323	773.46080803	12.7181925	-0.04011993	-0.37330475
0.0442	6.73142	8.82e-05	0.0	0.0	0.0	0.00196422	0.0	0.0	9e-08	509.83832406	750.14280253	773.37205989	12.69676213	-0.04000002	-0.37323505
0.0443	6.74438	8.945e-05	0.0	0.0	0.0	0.00196296	0.0	0.0	9e-08	510.14480025	750.08052356	773.28345713	12.6753664	-0.03987952	-0.37316547
0.0444	6.75733	9.073e-05	0.0	0.0	0.0	0.00196169	0.0	0.0	9e-08	510.45070454	750.01832674	773.19499951	12.65400523	-0.03975846	-0.373096
0.0445	6.77027	9.201e-05	0.0	0.0	0.0	0.0019604	0.0	0.0	9e-08	510.75603798	749.95621242	773.1066868	12.63267858	-0.03963684	-0.37302664
0.0446	6.7832	9.331e-05	0.0	0.0	0.0	0.0019591	0.0	0.0	9e-08	511.06080161	749.89418097	773.01851874	12.61138636	-0.03951467	-0.3729574
0.0447	6.79612	9.463e-05	0.0	0.0	0.0	0.00195778	0.0	0.0	9e-08	511.36499646	749.83223274	772.93049512	12.59012853	-0.03939197	-0.37288828
0.0448	6.80903	9.596e-05	0.0	0.0	0.0	0.00195645	0.0	0.0	1e-07	511.66862358	749.77036806	772.84261567	12.568905	-0.03926873	-0.37281926
0.0449	6.82192	9.73e-05	0.0	0.0	0.0	0.00195511	0.0	0.0	1e-07	511.971684	749.70858728	772.75488018	12.54771573	-0.03914498	-0.37275036
0.045	6.8348	9.866e-05	0.0	0.0	0.0	0.00195375	0.0	0.0	1e-07	512.27417874	749.64689069	772.6672884	12.52656065	-0.03902072	-0.37268157
0.0451	6.84767	0.00010003	0.0	0.0	0.0	0.00195238	0.0	0.0	1e-07	512.57610884	749.58527861	772.57984009	12.50543969	-0.03889597	-0.37261289
0.0452	6.86053	0.00010142	0.0	0.0	0.0	0.00195099	0.0	0.0	1e-07	512.87747533	749.52375133	772.49253502	12.48435279	-0.03877072	-0.37254433
0.0453	6.87338	0.00010282	0.0	0.0	0.0	0.00194959	0.0	0.0	1e-07	513.17827921	749.46230915	772.40537296	12.46329988	-0.038645	-0.37247588
0.0454	6.88621	0.00010423	0.0	0.0	0.0	0.00194817	0.0	0.0	1e-07	513.47852153	749.40095233	772.31835366	12.44228091	-0.0385188	-0.37240754
0.0455	6.89904	0.00010566	0.0	0.0	0.0	0.00194674	0.0	0.0	1.1e-07	513.7782033	749.33968173	772.23147689	12.42129563	-0.03839139	-0.37233931
0.0456	6.91185	0.00010711	0.0	0.0	0.0	0.00194529	0.0	0.0	1.1e-07	514.07732552	749.27849751	772.14474242	12.40034428	-0.03826406	-0.3722712
0.0457	6.92465	0.00010857	0.0	0.0	0.0	0.00194383	0.0	0.0	1.1e-07	514.37588923	749.21739973	772.05815002	12.37942667	-0.03813625	-0.37220319
0.0458	6.93743	0.00011004	0.0	0.0	0.0	0.00194235	0.0	0.0	1.1e-07	514.67389542	749.15638868	771.97169945	12.35854272	-0.03800796	-0.3721353
0.0459	6.95021	0.00011153	0.0	0.0	0.0	0.00194086	0.0	0.0	1.1e-07	514.97134512	749.09546464	771.88539047	12.33769238	-0.03787921	-0.37206752
0.046	6.96297	0.00011304	0.0	0.0	0.0	0.00193936	0.0	0.0	1.1e-07	515.26823932	749.0346279	771.79922286	12.31687559	-0.03774998	-0.37199985
0.0461	6.97572	0.00011456	0.0	0.0	0.0	0.00193783	0.0	0.0	1.1e-07	515.56457902	748.97387873	771.71319638	12.29609227	-0.03762029	-0.37193229
0.0462	6.98846	0.00011609	0.0	0.0	0.0	0.0019363	0.0	0.0	1.2e-07	515.86036524	748.91321742	771.62731081	12.27534237	-0.03749014	-0.37186484
0.0463	7.00119	0.00011764	0.0	0.0	0.0	0.00193474	0.0	0.0	1.2e-07	516.15559898	748.85264423	771.5415659	12.25462582	-0.03735953	-0.3717975
0.0464	7.01391	0.00011921	0.0	0.0	0.0	0.00193318	0.0	0.0	1.2e-07	516.45028122	748.79215945	771.45596144	12.23394255	-0.03722847	-0.37173027
0.0465	7.02661	0.00012079	0.0	0.0	0.0	0.00193159	0.0	0.0	1.2e-07	516.74441296	748.73176336	771.37049718	12.21329251	-0.03709695	-0.37166316
0.0466	7.0393	0.00012239	0.0	0.0	0.0	0.00192999	0.0	0.0	1.2e-07	517.03799521	748.67145623	771.28517291	12.19267563	-0.03696498	-0.37159615
0.0467	7.05198	0.000124	0.0	0.0	0.0	0.00192838	0.0	0.0	1.2e-07	517.33102894	748.61123835	771.19998839	12.17209185	-0.03683255	-0.37152925
0.0468	7.06465	0.00012563	0.0	0.0	0.0	0.00192675	0.0	0.0	1.3e-07	517.62351515	748.55110998	771.11494339	12.1515411	-0.03669967	-0.37146246
0.0469	7.07731	0.00012728	0.0	0.0	0.0	0.0019251	0.0	0.0	1.3e-07	517.91545483	748.49107062	771.03003769	12.13102335	-0.03656773	-0.37139578
0.047	7.08995	0.00012894	0.0	0.0	0.0	0.00192344	0.0	0.0	1.3e-07	518.20684896	748.43111998	770.94527106	12.11053848	-0.03643435	-0.37132921
0.0471	7.10258	0.00013062	0.0	0.0	0.0	0.00192176	0.0	0.0	1.3e-07	518.49769852	748.37125913	770.86064327	12.09008646	-0.03630058	-0.37126275
0.0472	7.1152	0.00013231	0.0	0.0	0.0	0.00192006	0.0	0.0	1.3e-07	518.78800448	748.31148827	770.77615409	12.06966722	-0.03616642	-0.3711964
0.0473	7.12781	0.00013402	0.0	0.0	0.0	0.00191835	0.0	0.0	1.3e-07	519.07776784	748.25180762	770.69180331	12.0492807	-0.03603187	-0.37113015
0.0474	7.1404	0.00013575	0.0	0.0	0.0	0.00191662	0.0	0.0	1.4e-07	519.36698956	748.1922174	770.60759068	12.02892683	-0.03589693	-0.37106402
0.0475	7.15299	0.00013749	0.0	0.0	0.0	0.00191488	0.0	0.0	1.4e-07	519.65567062	748.1327178	770.523516	12.00860555	-0.0357616	-0.37099799
0.0476	7.16556	0.00013925	0.0	0.0	0.0	0.00191312	0.0	0.0	1.4e-07	519.94381199	748.07330905	770.43957902	11.9883168	-0.0356259	-0.37093207
0.0477	7.17812	0.00014102	0.0	0.0	0.0	0.00191134	0.0	0.0	1.4e-07	520.23141463	748.01399134	770.35577954	11.96806052	-0.03548982	-0.37086626
0.0478	7.19066	0.00014282	0.0	0.0	0.0	0.00190955	0.0	0.0	1.4e-07	520.51847952	747.9547649	770.27211731	11.94783663	-0.03535335	-0.37080056
0.0479	7.2032	0.00014462	0.0	0.0	0.0	0.00190774	0.0	0.0	1.4e-07	520.80500762	747.89562993	770.18859213	11.92764509	-0.03521651	-0.37073497
0.048	7.21572	0.00014645	0.0	0.0	0.0	0.00190591	0.0	0.0	1.5e-07	521.09099989	747.83658665	770.10520376	11.90748583	-0.0350793	-0.37066948
0.0481	7.22823	0.00014829	0.0	0.0	0.0	0.00190406	0.0	0.0	1.5e-07	521.37645729	747.77763528	770.02195199	11.88735877	-0.03494171	-0.3706041
0.0482	7.24073	0.00015015	0.0	0.0	0.0	0.0019022	0.0	0.0	1.5e-07	521.66138078	747.71877602	769.93883659	11.86726387	-0.03480375	-0.37053882
0.0483	7.25322	0.00015203	0.0	0.0	0.0	0.00190033	0.0	0.0	1.5e-07	521.94577132	747.66000856	769.85585734	11.84720113	-0.03466735	-0.37047366
0.0484	7.26569	0.00015392	0.0	0.0	0.0	0.00189843	0.0	0.0	1.5e-07	522.22962987	747.60133118	769.77301403	11.82717037	-0.03452923	-0.3704086
0.0485	7.27815	0.00015583	0.0	0.0	0.0	0.00189652	0.0	0.0	1.6e-07	522.51295738	747.54274573	769.69030643	11.80717157	-0.03439081	-0.37034365
0.0486	7.2906	0.00015776	0.0	0.0	0.0	0.00189459	0.0	0.0	1.6e-07	522.79575479	747.48425232	769.60773433	11.78720468	-0.03425212	-0.3702788
0.0487	7.30304	0.0001597	0.0	0.0	0.0	0.00189264	0.0	0.0	1.6e-07	523.07802306	747.42585105	769.5252975	11.76726962	-0.03411314	-0.37021406
0.0488	7.31546	0.00016166	0.0	0.0	0.0	0.00189068	0.0	0.0	1.6e-07	523.35976314	747.36754203	769.44299571	11.74736635	-0.0339739	-0.37014942
0.0489	7.32787	0.00016364	0.0	0.0	0.0	0.0018887	0.0	0.0	1.6e-07	523.64097596	747.30932534	769.36082877	11.72749479	-0.03383439	-0.3700849
0.049	7.34027	0.00016564	0.0	0.0	0.0	0.0018867	0.0	0.0	1.7e-07	523.92166247	747.25120109	769.27879644	11.70765489	-0.03369463	-0.37002047
0.0491	7.35266	0.00016765	0.0	0.0	0.0	0.00188468	0.0	0.0	1.7e-07	524.20182361	747.19316935	769.19689851	11.68784658	-0.03355461	-0.36995616
0.0492	7.36504	0.00016969	0.0	0.0	0.0	0.00188265	0.0	0.0	1.7e-07	524.48146033	747.1352302	769.11513476	11.6680698	-0.03341434	-0.36989194
0.0493	7.3774	0.00017174	0.0	0.0	0.0	0.0018806	0.0	0.0	1.7e-07	524.76057355	747.07738373	769.03350497	11.64832449	-0.03327383	-0.36982784
0.0494	7.38975	0.0001738	0.0	0.0	0.0	0.00187853	0.0	0.0	1.7e-07	525.03916422	747.01963	768.95200893	11.62861059	-0.03313309	-0.36976384
0.0495	7.40209	0.00017589	0.0	0.0	0.0	0.00187644	0.0	0.0	1.8e-07	525.31723326	746.96196908	768.87064643	11.60892803	-0.03299211	-0.36969994
0.0496	7.41441	0.00017799	0.0	0.0	0.0	0.00187434	0.0	0.0	1.8e-07	525.59478162	746.90440104	768.78941724	11.58927676	-0.03285092	-0.36963615
0.0497	7.42673	0.00018011	0.0	0.0	0.0	0.00187221	0.0	0.0	1.8e-07	525.87181021	746.84692594	768.70832115	11.56965656	-0.03270891	-0.36957246
0.0498	7.43903	0.00018225	0.0	0.0	0.0	0.00187007	0.0	0.0	1.8e-07	526.14831997	746.78954481	768.62735795	11.55006759	-0.03256694	-0.36950888
0.0499	7.45131	0.0001844	0.0	0.0	0.0	0.00186792	0.0	0.0	1.8e-07	526.42431182	746.73225702	768.54652742	11.53050973	-0.03242484	-0.3694454
0.05	7.46359	0.00018658	0.0	0.0	0.0	0.00186574	0.0	0.0	1.9e-07	526.69978668	746.67506265	768.46582935	11.5109829	-0.03228251	-0.36938202
0.05009	7.47585	0.00018877	0.0	0.0	0.0	0.00186354	0.0	0.0	1.9e-07	526.97474549	746.6179618	768.38526352	11.49148704	-0.03213994	-0.36931875
0.05019	7.4881	0.00019098	0.0	0.0	0.0	0.00186133	0.0	0.0	1.9e-07	527.24918915	746.56095456	768.30482972	11.47202208	-0.03199714	-0.36925558
0.05029	7.50034	0.00019321	0.0	0.0	0.0	0.0018591	0.0	0.0	1.9e-07	527.5231186	746.50404101	768.22452775	11.45258797	-0.03185411	-0.36919252
0.05039	7.51257	0.00019546	0.0	0.0	0.0	0.00185685	0.0	0.0	2e-07	527.79653473	746.44722125	768.14435738	11.43318463	-0.03171085	-0.36912956
0.05049	7.52478	0.00019772	0.0	0.0	0.0	0.00185458	0.0	0.0	2e-07	528.06943849	746.39049536	768.06431842	11.41381201	-0.03156737	-0.3690667
0.05059	7.53698	0.0002	0.0	0.0	0.0	0.0018523	0.0	0.0	2e-07	528.34183076	746.33386343	767.98441063	11.39447005	-0.03142366	-0.36900395
0.05069	7.54917	0.0002023	0.0	0.0	0.0	0.00184999	0.0	0.0	2e-07	528.61371247	746.27732556	767.90463382	11.37515868	-0.03127972	-0.3689413
0.05079	7.56135	0.00020462	0.0	0.0	0.0	0.00184767	0.0	0.0	2e-07	528.88508454	746.22088184	767.82498778	11.35587784	-0.03113557	-0.36887875
0.05089	7.57351	0.00020696	0.0	0.0	0.0	0.00184533	0.0	0.0	2.1e-07	529.15594785	746.16453237	767.74547229	11.33662747	-0.0309912	-0.3688163
0.05099	7.58566	0.00020932	0.0	0.0	0.0	0.00184297	0.0	0.0	2.1e-07	529.42630333	746.10827723	767.66608715	11.31740752	-0.03084661	-0.36875396
0.05109	7.5978	0.0002117	0.0	0.0	0.0	0.00184059	0.0	0.0	2.1e-07	529.69615188	746.05211652	767.58683214	11.2982179	-0.03070181	-0.36869172
0.05119	7.60992	0.00021409	0.0	0.0	0.0	0.0018382	0.0	0.0	2.1e-07	529.9654944	745.9960488	767.50770707	11.27905859	-0.03055839	-0.36862958
0.05129	7.62203	0.0002165	0.0	0.0	0.0	0.00183578	0.0	0.0	2.2e-07	530.2343318	745.94007467	767.42871172	11.25992948	-0.03041361	-0.36856754
0.05139	7.63413	0.00021893	0.0	0.0	0.0	0.00183335	0.0	0.0	2.2e-07	530.50266497	745.88419459	767.3498459	11.24083054	-0.03026868	-0.3685056
0.05149	7.64622	0.00022138	0.0	0.0	0.0	0.0018309	0.0	0.0	2.2e-07	530.77049481	745.82840856	767.27110937	11.2217617	-0.03012361	-0.36844377
0.05159	7.65829	0.00022385	0.0	0.0	0.0	0.00182842	0.0	0.0	2.2e-07	531.03782222	745.77271658	767.19250196	11.2027229	-0.02997839	-0.36838204
0.05169	7.67036	0.00022634	0.0	0.0	0.0	0.00182593	0.0	0.0	2.3e-07	531.3046481	745.71711867	767.11402344	11.18371408	-0.02983305	-0.3683204
0.05179	7.6824	0.00022885	0.0	0.0	0.0	0.00182343	0.0	0.0	2.3e-07	531.57097334	745.66161481	767.03567361	11.16473517	-0.02968758	-0.36825887
0.05189	7.69444	0.00023137	0.0	0.0	0.0	0.0018209	0.0	0.0	2.3e-07	531.83679883	745.606205	766.95745226	11.14578611	-0.02954199	-0.36819744
0.05199	7.70646	0.00023391	0.0	0.0	0.0	0.00181835	0.0	0.0	2.3e-07	532.10212547	745.55088923	766.8793592	11.12686684	-0.02939628	-0.36813611
0.05209	7.71847	0.00023648	0.0	0.0	0.0	0.00181579	0.0	0.0	2.4e-07	532.36695414	745.49566748	766.80139422	11.10797731	-0.02925046	-0.36807489
0.05219	7.73047	0.00023906	0.0	0.0	0.0	0.0018132	0.0	0.0	2.4e-07	532.63128573	745.44053972	766.72355711	11.08911745	-0.02910454	-0.36801376
0.05229	7.74246	0.00024166	0.0	0.0	0.0	0.0018106	0.0	0.0	2.4e-07	532.89512113	745.38550592	766.64584768	11.07028719	-0.02895852	-0.36795273
0.05239	7.75443	0.00024428	1e-08	0.0	0.0	0.00180797	0.0	0.0	2.4e-07	533.15846122	745.33056607	766.56826571	11.05148648	-0.02881241	-0.3678918
0.05249	7.76639	0.00024692	1e-08	0.0	0.0	0.00180533	0.0	0.0	2.5e-07	533.42130688	745.27572012	766.49081101	11.03271526	-0.02866622	-0.36783097
0.05259	7.77833	0.00024958	1e-08	0.0	0.0	0.00180267	0.0	0.0	2.5e-07	533.683659	745.22096897	766.41348337	11.01397319	-0.02851833	-0.36777025
0.05269	7.79027	0.00025225	1e-08	0.0	0.0	0.00179999	0.0	0.0	2.5e-07	533.94551845	745.16631296	766.33628259	10.99526067	-0.02837151	-0.36770962
0.05279	7.80219	0.00025495	1e-08	0.0	0.0	0.0017973	0.0	0.0	2.6e-07	534.20688612	745.11175133	766.25920847	10.97657745	-0.02822456	-0.36764909
0.05289	7.8141	0.00025766	1e-08	0.0	0.0	0.00179458	0.0	0.0	2.6e-07	534.46776287	745.05728411	766.18226081	10.95792346	-0.02807747	-0.36758866
0.05299	7.82599	0.0002604	1e-08	0.0	0.0	0.00179184	0.0	0.0	2.6e-07	534.7281496	745.00291134	766.10543941	10.93929863	-0.02793024	-0.36752833
0.05309	7.83787	0.00026315	1e-08	0.0	0.0	0.00178909	0.0	0.0	2.6e-07	534.98804716	744.94863306	766.02874406	10.9207029	-0.02778288	-0.3674681
0.05319	7.84974	0.00026592	1e-08	0.0	0.0	0.00178631	0.0	0.0	2.7e-07	535.24745644	744.89444929	765.95217458	10.90213622	-0.02763539	-0.36740796
0.05329	7.8616	0.00026871	1e-08	0.0	0.0	0.00178352	0.0	0.0	2.7e-07	535.5063783	744.84036008	765.87573076	10.88359852	-0.02748777	-0.36734793
0.05339	7.87344	0.00027152	1e-08	0.0	0.0	0.0017807	0.0	0.0	2.7e-07	535.76481362	744.78636546	765.7994124	10.86508974	-0.02734001	-0.367288
0.05349	7.88527	0.00027435	1e-08	0.0	0.0	0.00177787	0.0	0.0	2.7e-07	536.02276327	744.73246549	765.7232193	10.84660981	-0.02719212	-0.36722816
0.05359	7.89709	0.0002772	1e-08	0.0	0.0	0.00177502	0.0	0.0	2.8e-07	536.28022811	744.6786602	765.64715128	10.82815868	-0.02704409	-0.36716842
0.05369	7.90889	0.00028007	1e-08	0.0	0.0	0.00177215	1e-08	0.0	2.8e-07	536.537209	744.62494965	765.57120812	10.80973629	-0.02689594	-0.36710878
0.05379	7.92068	0.00028295	1e-08	0.0	0.0	0.00176926	1e-08	0.0	2.8e-07	536.79370682	744.57133389	765.49538963	10.79134256	-0.02674764	-0.36704924
0.05389	7.93246	0.00028586	1e-08	0.0	0.0	0.00176635	1e-08	0.0	2.9e-07	537.04972242	744.51781296	765.41969562	10.77297744	-0.02659922	-0.36698979
0.05399	7.94422	0.00028878	1e-08	0.0	0.0	0.00176342	1e-08	0.0	2.9e-07	537.30525667	744.46438633	765.34412589	10.75464089	-0.02645225	-0.36693044
0.05409	7.95597	0.00029173	1e-08	0.0	0.0	0.00176047	1e-08	0.0	2.9e-07	537.56031043	744.41105266	765.26868025	10.73633281	-0.02630404	-0.36687119
0.05419	7.96771	0.00029469	1e-08	0.0	0.0	0.00175751	1e-08	0.0	3e-07	537.81488454	744.35781329	765.1933585	10.71805316	-0.02615575	-0.36681204
0.05429	7.97944	0.00029767	1e-08	0.0	0.0	0.00175452	1e-08	0.0	3e-07	538.06897988	744.30466818	765.11816046	10.69980186	-0.0260074	-0.36675299
0.05439	7.99115	0.00030067	1e-08	0.0	0.0	0.00175152	1e-08	0.0	3e-07	538.3225973	744.25161729	765.04308591	10.68157887	-0.02585899	-0.36669403
0.05449	8.00285	0.0003037	1e-08	0.0	0.0	0.00174849	1e-08	0.0	3e-07	538.57573765	744.19866057	764.96813468	10.66338412	-0.02571052	-0.36663516
0.05459	8.01453	0.00030674	1e-08	0.0	0.0	0.00174545	1e-08	0.0	3.1e-07	538.82840179	744.145798	764.89330657	10.64521754	-0.025562	-0.3665764
0.05469	8.02621	0.00030979	1e-08	0.0	0.0	0.00174239	1e-08	0.0	3.1e-07	539.08059057	744.0930295	764.81860138	10.62707908	-0.02541344	-0.36651773
0.05479	8.03786	0.00031287	1e-08	0.0	0.0	0.00173931	1e-08	0.0	3.1e-07	539.33230485	744.04035504	764.74401892	10.60896867	-0.02526483	-0.36645916
0.05489	8.04951	0.00031597	1e-08	0.0	0.0	0.00173621	1e-08	0.0	3.2e-07	539.58354546	743.98777455	764.669559	10.59088625	-0.02511618	-0.36640068
0.05499	8.06114	0.00031908	1e-08	0.0	0.0	0.00173309	1e-08	0.0	3.2e-07	539.83431327	743.93528798	764.59522143	10.57283176	-0.0249675	-0.3663423
0.05509	8.07276	0.00032222	1e-08	0.0	0.0	0.00172995	1e-08	0.0	3.2e-07	540.08460911	743.88289525	764.52100603	10.55480514	-0.02481879	-0.36628402
0.05519	8.08437	0.00032537	1e-08	0.0	0.0	0.00172679	1e-08	0.0	3.3e-07	540.33443384	743.83059631	764.44691259	10.53680633	-0.02467006	-0.36622583
0.05529	8.09596	0.00032855	1e-08	0.0	0.0	0.00172361	1e-08	0.0	3.3e-07	540.5837883	743.77839106	764.37294093	10.51883526	-0.0245213	-0.36616774
0.05539	8.10754	0.00033174	1e-08	0.0	0.0	0.00172042	1e-08	0.0	3.3e-07	540.83267333	743.72627951	764.29909086	10.50089164	-0.02437123	-0.36610974
0.05549	8.11911	0.00033495	1e-08	0.0	0.0	0.0017172	1e-08	0.0	3.4e-07	541.08108975	743.67426327	764.22536218	10.4829758	-0.02422204	-0.36605184
0.05559	8.13066	0.00033818	1e-08	0.0	0.0	0.00171397	1e-08	0.0	3.4e-07	541.32903843	743.62234102	764.15175471	10.46508751	-0.02407278	-0.36599403
0.05569	8.1422	0.00034143	1e-08	0.0	0.0	0.00171072	1e-08	0.0	3.4e-07	541.5765202	743.57051274	764.07826827	10.44722671	-0.02392345	-0.36593632
0.05579	8.15373	0.0003447	1e-08	0.0	0.0	0.00170744	1e-08	0.0	3.5e-07	541.8235359	743.51877843	764.00490265	10.42939333	-0.02377406	-0.36587871
0.05589	8.16524	0.00034798	1e-08	0.0	0.0	0.00170415	1e-08	0.0	3.5e-07	542.07008637	743.46713805	763.93165769	10.41158731	-0.0236246	-0.36582118
0.05599	8.17674	0.00035129	1e-08	0.0	0.0	0.00170084	1e-08	0.0	3.5e-07	542.31617244	743.41559161	763.85853318	10.39380859	-0.02347508	-0.36576376
0.05609	8.18822	0.00035461	1e-08	0.0	0.0	0.00169752	1e-08	0.0	3.5e-07	542.56179495	743.36413909	763.78552894	10.37605711	-0.02332548	-0.36570642
0.05619	8.1997	0.00035796	1e-08	0.0	0.0	0.00169417	1e-08	0.0	3.6e-07	542.80695472	743.31278049	763.71264479	10.3583328	-0.02317582	-0.36564919
0.05629	8.21115	0.00036132	1e-08	0.0	0.0	0.0016908	1e-08	0.0	3.6e-07	543.05165261	743.26151579	763.63988054	10.3406356	-0.02302608	-0.36559204
0.05639	8.2226	0.0003647	1e-08	0.0	0.0	0.00168742	1e-08	0.0	3.7e-07	543.29588942	743.210345	763.56723601	10.32296545	-0.02287627	-0.36553499
0.05649	8.23403	0.0003681	1e-08	0.0	0.0	0.00168402	1e-08	0.0	3.7e-07	543.539666	743.1592681	763.494711	10.30532228	-0.02272639	-0.36547804
0.05659	8.24545	0.00037151	1e-08	0.0	0.0	0.0016806	1e-08	0.0	3.7e-07	543.78298317	743.1082851	763.42230534	10.28770603	-0.02257644	-0.36542117
0.05669	8.25685	0.00037495	1e-08	0.0	0.0	0.00167716	1e-08	0.0	3.8e-07	544.02584177	743.05739599	763.35001884	10.27011665	-0.02242641	-0.3653644
0.05679	8.26825	0.0003784	1e-08	0.0	0.0	0.0016737	1e-08	0.0	3.8e-07	544.26824261	743.00660079	763.27785132	10.25255406	-0.02227631	-0.36530773
0.05689	8.27962	0.00038188	1e-08	0.0	0.0	0.00167022	1e-08	0.0	3.8e-07	544.51018651	742.95589838	763.2058026	10.23501815	-0.02212717	-0.36525115
0.05699	8.29099	0.00038537	1e-08	0.0	0.0	0.00166673	1e-08	0.0	3.9e-07	544.7516743	742.90528926	763.13387249	10.21750896	-0.0219772	-0.36519466
0.05709	8.30234	0.00038888	2e-08	0.0	0.0	0.00166321	1e-08	0.0	3.9e-07	544.99270681	742.85477361	763.06206081	10.20002637	-0.02182719	-0.36513826
0.05719	8.31367	0.0003924	2e-08	0.0	0.0	0.00165968	1e-08	0.0	3.9e-07	545.23328485	742.80435138	762.99036738	10.18257032	-0.02167714	-0.36508196
0.05729	8.325	0.00039595	2e-08	0.0	0.0	0.00165613	1e-08	0.0	4e-07	545.47340925	742.75402251	762.91879202	10.16514075	-0.02152705	-0.36502575
0.05739	8.33631	0.00039951	2e-08	0.0	0.0	0.00165256	1e-08	0.0	4e-07	545.71308082	742.70378695	762.84733455	10.14773761	-0.02137693	-0.36496963
0.05749	8.3476	0.0004031	2e-08	0.0	0.0	0.00164898	1e-08	0.0	4e-07	545.95230038	742.65364465	762.77599478	10.13036081	-0.02122677	-0.3649136
0.05759	8.35888	0.0004067	2e-08	0.0	0.0	0.00164537	1e-08	0.0	4.1e-07	546.19106876	742.60359556	762.70477253	10.11301031	-0.02107658	-0.36485767
0.05769	8.37015	0.00041031	2e-08	0.0	0.0	0.00164175	1e-08	0.0	4.1e-07	546.42938676	742.55363961	762.63366764	10.09568604	-0.02092635	-0.36480183
0.05779	8.38141	0.00041395	2e-08	0.0	0.0	0.00163811	1e-08	0.0	4.1e-07	546.6672552	742.50377674	762.56267991	10.07838793	-0.02077609	-0.36474608
0.05789	8.39265	0.0004176	2e-08	0.0	0.0	0.00163445	2e-08	0.0	4.2e-07	546.9046749	742.4540069	762.49180917	10.06111592	-0.02062579	-0.36469042
0.05799	8.40387	0.00042128	2e-08	0.0	0.0	0.00163077	2e-08	0.0	4.2e-07	547.14164666	742.40433002	762.42105524	10.04386996	-0.02047547	-0.36463486
0.05809	8.41509	0.00042496	2e-08	0.0	0.0	0.00162708	2e-08	0.0	4.3e-07	547.3781713	742.35474603	762.35041795	10.02664997	-0.02032512	-0.36457938
0.05819	8.42629	0.00042867	2e-08	0.0	0.0	0.00162337	2e-08	0.0	4.3e-07	547.61424962	742.30525486	762.2798971	10.00945589	-0.02017473	-0.364524
0.05829	8.43747	0.0004324	2e-08	0.0	0.0	0.00161964	2e-08	0.0	4.3e-07	547.84988243	742.2558562	762.20949254	9.99228755	-0.0200246	-0.36446871
0.05839	8.44864	0.00043614	2e-08	0.0	0.0	0.00161589	2e-08	0.0	4.4e-07	548.08507053	742.20654994	762.13920409	9.97514507	-0.01987425	-0.36441351
0.05849	8.4598	0.0004399	2e-08	0.0	0.0	0.00161213	2e-08	0.0	4.4e-07	548.31981474	742.15733615	762.06903155	9.95802831	-0.01972387	-0.3643584
0.05859	8.47095	0.00044367	2e-08	0.0	0.0	0.00160835	2e-08	0.0	4.4e-07	548.55411585	742.10821472	761.99897477	9.94093721	-0.01957349	-0.36430338
0.05869	8.48208	0.00044747	2e-08	0.0	0.0	0.00160455	2e-08	0.0	4.5e-07	548.78797467	742.05918556	761.92903357	9.9238717	-0.01942309	-0.36424846
0.05879	8.49319	0.00045128	2e-08	0.0	0.0	0.00160073	2e-08	0.0	4.5e-07	549.02139201	742.01024856	761.85920777	9.90683172	-0.01927269	-0.36419362
0.05889	8.50429	0.00045511	2e-08	0.0	0.0	0.0015969	2e-08	0.0	4.6e-07	549.25436867	741.96140362	761.78949719	9.8898172	-0.01912227	-0.36413887
0.05899	8.51538	0.00045895	2e-08	0.0	0.0	0.00159305	2e-08	0.0	4.6e-07	549.48690545	741.91265063	761.71990167	9.87282808	-0.01897185	-0.36408422
0.05909	8.52646	0.00046281	2e-08	0.0	0.0	0.00158918	2e-08	0.0	4.6e-07	549.71900314	741.86398946	761.65042103	9.85586429	-0.01882143	-0.36402965
0.05919	8.53752	0.00046669	2e-08	0.0	0.0	0.0015853	2e-08	0.0	4.7e-07	549.95066254	741.81542001	761.58105509	9.83892578	-0.018671	-0.36397518
0.05929	8.54856	0.00047059	2e-08	0.0	0.0	0.0015814	2e-08	0.0	4.7e-07	550.18188446	741.76694215	761.51180369	9.82201247	-0.01852057	-0.36392079
0.05939	8.55959	0.0004745	2e-08	0.0	0.0	0.00157748	2e-08	0.0	4.8e-07	550.41266968	741.71855574	761.44266666	9.80512431	-0.01837015	-0.3638665
0.05949	8.57061	0.00047843	3e-08	0.0	0.0	0.00157355	2e-08	0.0	4.8e-07	550.64301901	741.67026066	761.37364381	9.78826124	-0.01821972	-0.36381229
0.05959	8.58162	0.00048237	3e-08	0.0	0.0	0.0015696	2e-08	0.0	4.8e-07	550.87293323	741.62205678	761.30473499	9.77142317	-0.0180693	-0.36375817
0.05969	8.59261	0.00048633	3e-08	0.0	0.0	0.00156564	2e-08	0.0	4.9e-07	551.10241314	741.57394415	761.23594001	9.75460988	-0.01791839	-0.36370415
0.05979	8.60358	0.00049031	3e-08	0.0	0.0	0.00156165	2e-08	0.0	4.9e-07	551.3314595	741.52592292	761.16725871	9.73782161	-0.01776783	-0.36365021
0.05989	8.61454	0.0004943	3e-08	0.0	0.0	0.00155765	2e-08	0.0	4.9e-07	551.56007312	741.47799265	761.09869092	9.72105815	-0.01761726	-0.36359636
0.05999	8.62549	0.00049831	3e-08	0.0	0.0	0.00155364	3e-08	0.0	5e-07	551.7882548	741.4301532	761.03023647	9.70431944	-0.01746668	-0.3635426
0.06009	8.63642	0.00050234	3e-08	0.0	0.0	0.00154961	3e-08	0.0	5e-07	552.01600531	741.38240445	760.96189519	9.68760542	-0.01731609	-0.36348893
0.06019	8.64734	0.00050638	3e-08	0.0	0.0	0.00154556	3e-08	0.0	5.1e-07	552.24332545	741.33474626	760.89366692	9.67091602	-0.01716549	-0.36343535
0.06029	8.65825	0.00051043	3e-08	0.0	0.0	0.0015415	3e-08	0.0	5.1e-07	552.47021599	741.2871785	760.82555147	9.65425118	-0.01701488	-0.36338186
0.06039	8.66914	0.00051451	3e-08	0.0	0.0	0.00153742	3e-08	0.0	5.2e-07	552.69667773	741.23970104	760.7575487	9.63761084	-0.01686425	-0.36332845
0.06049	8.68001	0.00051859	3e-08	0.0	0.0	0.00153333	3e-08	0.0	5.2e-07	552.92271144	741.19231372	760.68965842	9.62099491	-0.01671361	-0.36327513
0.06059	8.69087	0.0005227	3e-08	0.0	0.0	0.00152922	3e-08	0.0	5.2e-07	553.14831791	741.14501642	760.62188048	9.60440336	-0.01656296	-0.36322191
0.06069	8.70172	0.00052681	3e-08	0.0	0.0	0.0015251	3e-08	0.0	5.3e-07	553.37349791	741.09780897	760.5542147	9.58783609	-0.0164123	-0.36316877
0.06079	8.71255	0.00053095	3e-08	0.0	0.0	0.00152096	3e-08	0.0	5.3e-07	553.59825223	741.05069124	760.48666093	9.57129307	-0.01626163	-0.36311571
0.06089	8.72337	0.00053509	3e-08	0.0	0.0	0.00151681	3e-08	0.0	5.4e-07	553.82258164	741.00366308	760.41921899	9.5547742	-0.01611094	-0.36306275
0.06099	8.73418	0.00053926	3e-08	0.0	0.0	0.00151264	3e-08	0.0	5.4e-07	554.04648692	740.95672432	760.35188872	9.53827944	-0.01596024	-0.36300987
0.06109	8.74497	0.00054344	3e-08	0.0	0.0	0.00150846	3e-08	0.0	5.4e-07	554.26996884	740.90987486	760.28466995	9.52180857	-0.01580926	-0.36295708
0.06119	8.75574	0.00054763	4e-08	0.0	0.0	0.00150426	3e-08	0.0	5.5e-07	554.49302816	740.86311486	760.21756253	9.50536177	-0.01565845	-0.36290438
0.06129	8.7665	0.00055183	4e-08	0.0	0.0	0.00150005	3e-08	0.0	5.5e-07	554.71566566	740.81644392	760.15056628	9.48893886	-0.01550761	-0.36285177
0.06139	8.77725	0.00055605	4e-08	0.0	0.0	0.00149582	3e-08	1e-08	5.6e-07	554.93788212	740.76986188	760.08368105	9.47253979	-0.01535674	-0.36279924
0.06149	8.78798	0.00056029	4e-08	0.0	0.0	0.00149158	4e-08	1e-08	5.6e-07	555.1596783	740.7233686	760.01690668	9.45616449	-0.01520585	-0.3627468
0.06159	8.7987	0.00056454	4e-08	0.0	0.0	0.00148732	4e-08	1e-08	5.7e-07	555.38105497	740.67696391	759.95024299	9.43981289	-0.01505492	-0.36269445
0.06169	8.8094	0.0005688	4e-08	0.0	0.0	0.00148305	4e-08	1e-08	5.7e-07	555.60201291	740.63064768	759.88368983	9.42348492	-0.01490396	-0.36264218
0.06179	8.82009	0.00057308	4e-08	0.0	0.0	0.00147877	4e-08	1e-08	5.7e-07	555.82255287	740.58441975	759.81724703	9.40718052	-0.01475297	-0.36259
0.06189	8.83077	0.00057737	4e-08	0.0	0.0	0.00147448	4e-08	1e-08	5.8e-07	556.04267562	740.53827995	759.75091445	9.39089962	-0.01460194	-0.36253791
0.06199	8.84143	0.00058167	4e-08	0.0	0.0	0.00147017	4e-08	1e-08	5.8e-07	556.26238193	740.49222815	759.6846919	9.37464216	-0.01445087	-0.3624859
0.06209	8.85207	0.00058599	4e-08	0.0	0.0	0.00146584	4e-08	1e-08	5.9e-07	556.48167255	740.44626417	759.61857924	9.35840806	-0.01429975	-0.36243398
0.06219	8.8627	0.00059032	4e-08	0.0	0.0	0.00146151	4e-08	1e-08	5.9e-07	556.70054825	740.40038785	759.55257631	9.34219727	-0.0141486	-0.36238215
0.06229	8.87332	0.00059466	4e-08	0.0	0.0	0.00145716	4e-08	1e-08	6e-07	556.91900979	740.35459905	759.48668294	9.32600971	-0.0139974	-0.3623304
0.06239	8.88392	0.00059902	4e-08	0.0	0.0	0.00145279	4e-08	1e-08	6e-07	557.13705793	740.30889759	759.42089898	9.30984532	-0.01384615	-0.36227874
0.06249	8.8945	0.00060339	5e-08	0.0	0.0	0.00144842	4e-08	1e-08	6e-07	557.35469342	740.26328332	759.35522427	9.29370403	-0.01369486	-0.36222716
0.06259	8.90508	0.00060777	5e-08	0.0	0.0	0.00144403	4e-08	1e-08	6.1e-07	557.571917	740.21775589	759.28965865	9.27758563	-0.01354374	-0.36217567
0.06269	8.91563	0.00061217	5e-08	0.0	0.0	0.00143963	5e-08	1e-08	6.1e-07	557.78872943	740.17231523	759.22420196	9.26149031	-0.0133924	-0.36212426
0.06279	8.92618	0.00061657	5e-08	0.0	0.0	0.00143521	5e-08	1e-08	6.2e-07	558.00513146	740.1269612	759.15885405	9.24541788	-0.01324101	-0.36207294
0.06289	8.9367	0.00062099	5e-08	0.0	0.0	0.00143079	5e-08	1e-08	6.2e-07	558.22112386	740.08169361	759.09361476	9.22936827	-0.01308958	-0.36202171
0.06299	8.94722	0.00062542	5e-08	0.0	0.0	0.00142635	5e-08	1e-08	6.3e-07	558.43670736	740.03651228	759.02848394	9.21334143	-0.01293809	-0.36197056
0.06309	8.95771	0.00062987	5e-08	0.0	0.0	0.0014219	5e-08	1e-08	6.3e-07	558.65188273	739.99141704	758.96346142	9.19733728	-0.01278654	-0.3619195
0.06319	8.9682	0.00063432	5e-08	0.0	0.0	0.00141744	5e-08	1e-08	6.4e-07	558.86665069	739.94640771	758.89854706	9.18135575	-0.01263494	-0.36186852
0.06329	8.97866	0.00063879	5e-08	0.0	0.0	0.00141297	5e-08	1e-08	6.4e-07	559.08101201	739.9014841	758.8337407	9.16539678	-0.01248328	-0.36181762
0.06339	8.98912	0.00064326	5e-08	0.0	0.0	0.00140848	5e-08	1e-08	6.4e-07	559.29496742	739.85664602	758.76904218	9.1494603	-0.01233155	-0.36176681
0.06349	8.99955	0.00064775	5e-08	0.0	0.0	0.00140399	5e-08	1e-08	6.5e-07	559.50851766	739.8118933	758.70445135	9.13354624	-0.01217977	-0.36171609
0.06359	9.00998	0.00065225	6e-08	0.0	0.0	0.00139948	6e-08	1e-08	6.5e-07	559.72166349	739.76722574	758.63996806	9.11765453	-0.01202792	-0.36166545
0.06369	9.02039	0.00065676	6e-08	0.0	0.0	0.00139496	6e-08	1e-08	6.6e-07	559.93440563	739.72264315	758.57559215	9.10178511	-0.01187599	-0.36161489
0.06379	9.03078	0.00066129	6e-08	0.0	0.0	0.00139044	6e-08	1e-08	6.6e-07	560.14674483	739.67814534	758.51132348	9.0859379	-0.011724	-0.36156442
0.06389	9.04116	0.00066582	6e-08	0.0	0.0	0.0013859	6e-08	1e-08	6.7e-07	560.35868182	739.63373212	758.44716188	9.07011284	-0.01157194	-0.36151403
0.06399	9.05152	0.00067036	6e-08	0.0	0.0	0.00138135	6e-08	1e-08	6.7e-07	560.57021733	739.58940319	758.38310722	9.0543097	-0.01142004	-0.36146372
0.06409	9.06187	0.00067491	6e-08	0.0	0.0	0.00137679	6e-08	1e-08	6.8e-07	560.78135208	739.54515835	758.31915933	9.03852869	-0.01126789	-0.3614135
0.06419	9.0722	0.00067948	6e-08	0.0	0.0	0.00137222	6e-08	1e-08	6.8e-07	560.99208682	739.50099746	758.25531807	9.02276961	-0.01111567	-0.36136337
0.06429	9.08252	0.00068405	6e-08	0.0	0.0	0.00136764	6e-08	1e-08	6.8e-07	561.20242228	739.4569203	758.19158329	9.0070324	-0.01096338	-0.36131331
0.06439	9.09282	0.00068863	6e-08	0.0	0.0	0.00136305	7e-08	1e-08	6.9e-07	561.41235918	739.41292667	758.12795484	8.99131698	-0.01081101	-0.36126334
0.06449	9.10311	0.00069322	6e-08	0.0	0.0	0.00135845	7e-08	1e-08	6.9e-07	561.62189826	739.36901635	758.06443256	8.97562329	-0.01065856	-0.36121346
0.06459	9.11338	0.00069783	7e-08	0.0	0.0	0.00135384	7e-08	1e-08	7e-07	561.83104024	739.32518914	758.00101632	8.95995126	-0.01050603	-0.36116366
0.06469	9.12364	0.00070244	7e-08	0.0	0.0	0.00134922	7e-08	1e-08	7e-07	562.03978585	739.28144481	757.93770595	8.94430082	-0.01035342	-0.36111394
0.06479	9.13388	0.00070706	7e-08	0.0	0.0	0.00134459	7e-08	1e-08	7.1e-07	562.2481358	739.23778315	757.87450132	8.9286719	-0.01020072	-0.3610643
0.06489	9.14411	0.00071169	7e-08	0.0	0.0	0.00133996	7e-08	1e-08	7.1e-07	562.45609082	739.19420394	757.81140227	8.91306443	-0.01004794	-0.36101475
0.06499	9.15432	0.00071632	7e-08	0.0	0.0	0.00133531	7e-08	1e-08	7.2e-07	562.66365163	739.15070695	757.74840867	8.89747833	-0.00989506	-0.36096527
0.06509	9.16452	0.00072097	7e-08	0.0	0.0	0.00133066	8e-08	1e-08	7.2e-07	562.87081895	739.10729196	757.68552035	8.88191355	-0.0097421	-0.36091589
0.06519	9.1747	0.00072562	7e-08	0.0	0.0	0.001326	8e-08	1e-08	7.3e-07	563.07759348	739.06395875	757.62273719	8.86637	-0.00958904	-0.36086658
0.06529	9.18487	0.00073029	7e-08	0.0	0.0	0.00132133	8e-08	1e-08	7.3e-07	563.28397596	739.02070708	757.56005902	8.85084763	-0.00943589	-0.36081736
0.06539	9.19502	0.00073496	8e-08	0.0	0.0	0.00131665	8e-08	1e-08	7.4e-07	563.48996707	738.97753682	757.49748571	8.83534616	-0.00928261	-0.36076822
0.06549	9.20515	0.00073963	8e-08	0.0	0.0	0.00131196	8e-08	1e-08	7.4e-07	563.69556753	738.93444782	757.43501712	8.81986585	-0.00912925	-0.36071916
0.06559	9.21527	0.00074432	8e-08	0.0	0.0	0.00130727	8e-08	1e-08	7.5e-07	563.90077805	738.89143974	757.37265309	8.80440649	-0.00897579	-0.36067018
0.06569	9.22538	0.00074901	8e-08	0.0	0.0	0.00130257	8e-08	1e-08	7.5e-07	564.10559935	738.84851235	757.31039348	8.78896801	-0.00882222	-0.36062129
0.06579	9.23546	0.00075371	8e-08	0.0	0.0	0.00129786	9e-08	1e-08	7.5e-07	564.31003212	738.80566543	757.24823816	8.77355034	-0.00866854	-0.36057247
0.06589	9.24554	0.00075842	8e-08	0.0	0.0	0.00129314	9e-08	1e-08	7.6e-07	564.51407707	738.76289874	757.18618697	8.7581534	-0.00851474	-0.36052374
0.06599	9.2556	0.00076313	8e-08	0.0	0.0	0.00128842	9e-08	1e-08	7.6e-07	564.71773491	738.72021205	757.12423978	8.74277713	-0.00836084	-0.36047509
0.06609	9.26564	0.00076786	8e-08	0.0	0.0	0.00128369	9e-08	1e-08	7.7e-07	564.92100633	738.67760513	757.06239645	8.72742144	-0.00820681	-0.36042653
0.06619	9.27566	0.00077258	9e-08	0.0	0.0	0.00127896	9e-08	1e-08	7.7e-07	565.12389203	738.63507774	757.00065683	8.71208628	-0.00805266	-0.36037804
0.06629	9.28568	0.00077732	9e-08	0.0	0.0	0.00127422	9e-08	1e-08	7.8e-07	565.32639271	738.59262965	756.93902078	8.69677157	-0.00789839	-0.36032964
0.06639	9.29567	0.00078206	9e-08	0.0	0.0	0.00126947	1e-07	1e-08	7.8e-07	565.52850907	738.55026063	756.87748816	8.68147723	-0.007744	-0.36028131
0.06649	9.30565	0.0007868	9e-08	0.0	0.0	0.00126471	1e-07	1e-08	7.9e-07	565.73024179	738.50797042	756.81605884	8.66620319	-0.00758947	-0.36023307
0.06659	9.31562	0.00079155	9e-08	0.0	0.0	0.00125995	1e-07	1e-08	7.9e-07	565.93159158	738.4657588	756.75473266	8.65094939	-0.00743481	-0.36018491
0.06669	9.32556	0.00079631	9e-08	0.0	0.0	0.00125519	1e-07	2e-08	8e-07	566.13255911	738.42362552	756.6935095	8.63571574	-0.00728002	-0.36013683
0.06679	9.3355	0.00080107	9e-08	0.0	0.0	0.00125042	1e-07	2e-08	8e-07	566.33314508	738.38157041	756.63238922	8.62050197	-0.00712497	-0.36008883
0.06689	9.34541	0.00080584	1e-07	0.0	0.0	0.00124564	1.1e-07	2e-08	8.1e-07	566.53335015	738.33959354	756.57137168	8.60530836	-0.00696987	-0.36004091
0.06699	9.35532	0.00081061	1e-07	0.0	0.0	0.00124086	1.1e-07	2e-08	8.1e-07	566.73317502	738.29769442	756.51045673	8.59013469	-0.00681461	-0.35999307
0.06709	9.3652	0.00081539	1e-07	0.0	0.0	0.00123607	1.1e-07	2e-08	8.2e-07	566.93262038	738.2558728	756.44964425	8.57498086	-0.0066592	-0.35994531
0.06719	9.37507	0.00082017	1e-07	0.0	0.0	0.00123128	1.1e-07	2e-08	8.2e-07	567.13168689	738.21412848	756.3889341	8.55984683	-0.00650364	-0.35989764
0.06729	9.38492	0.00082496	1e-07	0.0	0.0	0.00122649	1.1e-07	2e-08	8.3e-07	567.33037525	738.17246121	756.32832613	8.5447325	-0.00634791	-0.35985004
0.06739	9.39476	0.00082975	1e-07	0.0	0.0	0.00122169	1.2e-07	2e-08	8.3e-07	567.52868612	738.13087078	756.26782022	8.52963781	-0.00619202	-0.35980252
0.06749	9.40459	0.00083454	1.1e-07	0.0	0.0	0.00121689	1.2e-07	2e-08	8.4e-07	567.72662018	738.08935695	756.20741623	8.51456267	-0.00603597	-0.35975508
0.06759	9.41439	0.00083934	1.1e-07	0.0	0.0	0.00121208	1.2e-07	2e-08	8.4e-07	567.92417811	738.0479195	756.14711403	8.49950703	-0.00587974	-0.35970773
0.06769	9.42418	0.00084414	1.1e-07	0.0	0.0	0.00120727	1.2e-07	2e-08	8.5e-07	568.12136056	738.00655821	756.08691348	8.4844708	-0.00572334	-0.35966045
0.06779	9.43396	0.00084895	1.1e-07	0.0	0.0	0.00120246	1.3e-07	2e-08	8.5e-07	568.31816821	737.96527285	756.02681444	8.4694539	-0.00556676	-0.35961325
0.06789	9.44371	0.00085375	1.1e-07	0.0	0.0	0.00119764	1.3e-07	2e-08	8.5e-07	568.51460172	737.92406319	755.96681679	8.45445627	-0.00541	-0.35956613
0.06799	9.45346	0.00085857	1.1e-07	0.0	0.0	0.00119282	1.3e-07	2e-08	8.6e-07	568.71066177	737.88292901	755.9069204	8.43947783	-0.00525305	-0.35951909
0.06809	9.46318	0.00086338	1.2e-07	0.0	0.0	0.00118799	1.3e-07	2e-08	8.6e-07	568.906349	737.8418701	755.84712512	8.42451849	-0.00509591	-0.35947214
0.06819	9.47289	0.0008682	1.2e-07	0.0	0.0	0.00118317	1.3e-07	2e-08	8.7e-07	569.10166408	737.80088622	755.78743083	8.4095781	-0.00493867	-0.35942526
0.06829	9.48259	0.00087301	1.2e-07	0.0	0.0	0.00117834	1.4e-07	2e-08	8.7e-07	569.29660766	737.75997713	755.7278374	8.39465652	-0.00478135	-0.35937846
0.06839	9.49227	0.00087784	1.2e-07	0.0	0.0	0.00117351	1.4e-07	2e-08	8.8e-07	569.49118038	737.71914263	755.6683447	8.37975398	-0.00462369	-0.35933173
0.06849	9.50193	0.00088266	1.2e-07	0.0	0.0	0.00116868	1.4e-07	2e-08	8.8e-07	569.68538292	737.6783825	755.60895259	8.36487023	-0.00446585	-0.35928509
0.06859	9.51157	0.00088748	1.3e-07	0.0	0.0	0.00116384	1.4e-07	2e-08	8.9e-07	569.87921592	737.63769652	755.54966096	8.35000521	-0.0043078	-0.35923853
0.06869	9.5212	0.00089231	1.3e-07	0.0	0.0	0.00115901	1.5e-07	2e-08	8.9e-07	570.07268002	737.59708447	755.49046966	8.33515883	-0.00414955	-0.35919204
0.06879	9.53082	0.00089714	1.3e-07	0.0	0.0	0.00115417	1.5e-07	2e-08	9e-07	570.26577589	737.55654613	755.43137857	8.32033101	-0.0039911	-0.35914564
0.06889	9.54041	0.00090197	1.3e-07	0.0	0.0	0.00114933	1.5e-07	2e-08	9e-07	570.45850414	737.5160813	755.37238757	8.30552168	-0.00383243	-0.35909931
0.06899	9.54999	0.0009068	1.3e-07	0.0	0.0	0.00114449	1.5e-07	2e-08	9.1e-07	570.65086544	737.47568974	755.31349652	8.29073076	-0.00367356	-0.35905306
0.06909	9.55956	0.00091163	1.4e-07	0.0	0.0	0.00113965	1.6e-07	2e-08	9.1e-07	570.84286042	737.43537126	755.25470529	8.27595818	-0.00351447	-0.35900689
0.06919	9.56911	0.00091646	1.4e-07	0.0	0.0	0.00113481	1.6e-07	2e-08	9.2e-07	571.03448971	737.39512564	755.19601377	8.26120385	-0.00335516	-0.3589608
0.06929	9.57864	0.00092129	1.4e-07	0.0	0.0	0.00112997	1.6e-07	2e-08	9.2e-07	571.22575396	737.35495267	755.13742183	8.2464677	-0.00319562	-0.35891478
0.06939	9.58815	0.00092612	1.4e-07	0.0	0.0	0.00112512	1.7e-07	2e-08	9.3e-07	571.41665379	737.31485214	755.07892933	8.23174965	-0.00303586	-0.35886885
0.06949	9.59765	0.00093095	1.4e-07	0.0	0.0	0.00112028	1.7e-07	3e-08	9.3e-07	571.60718983	737.27482384	755.02053616	8.21704961	-0.00287587	-0.35882299
0.06959	9.60713	0.00093579	1.5e-07	0.0	0.0	0.00111544	1.7e-07	3e-08	9.4e-07	571.79736271	737.23486757	754.96224218	8.20236752	-0.00271565	-0.35877721
0.06969	9.6166	0.00094062	1.5e-07	0.0	0.0	0.0011106	1.7e-07	3e-08	9.4e-07	571.98717306	737.19498338	754.90404729	8.18770291	-0.00255516	-0.35873151
0.06979	9.62605	0.00094545	1.5e-07	0.0	0.0	0.00110576	1.8e-07	3e-08	9.5e-07	572.17662148	737.155171	754.84595135	8.17305635	-0.00239445	-0.35868588
0.06989	9.63548	0.00095028	1.5e-07	0.0	0.0	0.00110092	1.8e-07	3e-08	9.5e-07	572.36570861	737.11543017	754.78795423	8.15842749	-0.0022335	-0.35864034
0.06999	9.6449	0.00095511	1.5e-07	0.0	0.0	0.00109608	1.8e-07	3e-08	9.6e-07	572.55443506	737.07576069	754.73005583	8.14381623	-0.00207229	-0.35859487
0.07009	9.6543	0.00095993	1.6e-07	0.0	0.0	0.00109124	1.9e-07	3e-08	9.6e-07	572.74280146	737.0361624	754.67225601	8.1292225	-0.00191084	-0.35854947
0.07019	9.66368	0.00096476	1.6e-07	0.0	0.0	0.0010864	1.9e-07	3e-08	9.7e-07	572.9308084	736.9966351	754.61455466	8.11464621	-0.00174912	-0.35850416
0.07029	9.67305	0.00096959	1.6e-07	0.0	0.0	0.00108157	1.9e-07	3e-08	9.7e-07	573.11845651	736.95717865	754.55695165	8.1000873	-0.00158715	-0.35845892
0.07039	9.68239	0.00097441	1.6e-07	0.0	0.0	0.00107673	2e-07	3e-08	9.8e-07	573.30574639	736.91779285	754.49944687	8.08554566	-0.00142491	-0.35841376
0.07049	9.69173	0.00097923	1.7e-07	0.0	0.0	0.0010719	2e-07	3e-08	9.8e-07	573.49267865	736.87847755	754.44204019	8.07102123	-0.0012624	-0.35836868
0.07059	9.70104	0.00098405	1.7e-07	0.0	0.0	0.00106707	2e-07	3e-08	9.9e-07	573.67925389	736.83923259	754.3847315	8.05651392	-0.00109962	-0.35832367
0.07069	9.71034	0.00098886	1.7e-07	0.0	0.0	0.00106224	2.1e-07	3e-08	9.9e-07	573.8654727	736.80005781	754.32752067	8.04202365	-0.00093656	-0.35827874
0.07079	9.71962	0.00099368	1.7e-07	0.0	0.0	0.00105742	2.1e-07	3e-08	1e-06	574.0513357	736.76095306	754.27040759	8.02755033	-0.00077322	-0.35823389
0.07089	9.72889	0.00099849	1.7e-07	0.0	0.0	0.0010526	2.1e-07	3e-08	1e-06	574.23684346	736.72191818	754.21339214	8.01309389	-0.0006096	-0.35818911
0.07099	9.73814	0.0010033	1.8e-07	0.0	0.0	0.00104778	2.2e-07	3e-08	1e-06	574.4219966	736.68295303	754.1564742	7.99865423	-0.00044569	-0.35814441
0.07109	9.74737	0.0010081	1.8e-07	0.0	0.0	0.00104296	2.2e-07	3e-08	1.01e-06	574.60679568	736.6440574	754.09965367	7.98423086	-0.00028187	-0.35809979
0.07119	9.75659	0.0010129	1.8e-07	0.0	0.0	0.00103815	2.2e-07	3e-08	1.01e-06	574.7912413	736.60523111	754.04293042	7.96982442	-0.00011748	-0.35805524
0.07129	9.76578	0.0010177	1.8e-07	0.0	0.0	0.00103334	2.3e-07	3e-08	1.02e-06	574.97533404	736.5664741	753.98630433	7.9554345	4.72e-05	-0.35801077
0.07139	9.77496	0.00102249	1.9e-07	0.0	0.0	0.00102853	2.3e-07	3e-08	1.02e-06	575.15907449	736.52778623	753.9297753	7.94106102	0.00021216	-0.35796638
0.07149	9.78413	0.00102728	1.9e-07	0.0	0.0	0.00102373	2.3e-07	4e-08	1.03e-06	575.34246323	736.48916735	753.87334321	7.92670389	0.00037741	-0.35792206
0.07159	9.79327	0.00103207	1.9e-07	0.0	0.0	0.00101893	2.4e-07	4e-08	1.03e-06	575.52550083	736.45061736	753.81700794	7.91236303	0.00054295	-0.35787782
0.07169	9.8024	0.00103685	2e-07	0.0	0.0	0.00101414	2.4e-07	4e-08	1.04e-06	575.70818786	736.41213612	753.76076939	7.89803835	0.00070879	-0.35783366
0.07179	9.81152	0.00104163	2e-07	0.0	0.0	0.00100935	2.5e-07	4e-08	1.04e-06	575.8905249	736.37372352	753.70462743	7.88372976	0.00087493	-0.35778957
0.07189	9.82061	0.0010464	2e-07	0.0	0.0	0.00100457	2.5e-07	4e-08	1.05e-06	576.07251251	736.33537943	753.64858197	7.86943719	0.00104137	-0.35774555
0.07199	9.82969	0.00105117	2e-07	0.0	0.0	0.00099979	2.5e-07	4e-08	1.05e-06	576.25415126	736.29710376	753.59263288	7.85516054	0.00120811	-0.35770161
0.07209	9.83875	0.00105593	2.1e-07	0.0	0.0	0.00099501	2.6e-07	4e-08	1.06e-06	576.43544171	736.2588964	753.53678006	7.84089973	0.00137516	-0.35765775
0.07219	9.84779	0.00106069	2.1e-07	0.0	0.0	0.00099024	2.6e-07	4e-08	1.06e-06	576.61638442	736.22075725	753.48102339	7.82665467	0.00154252	-0.35761396
0.07229	9.85682	0.00106544	2.1e-07	0.0	0.0	0.00098548	2.7e-07	4e-08	1.07e-06	576.79697995	736.18268621	753.42536277	7.81242526	0.0017102	-0.35757025
0.07239	9.86583	0.00107019	2.1e-07	0.0	0.0	0.00098072	2.7e-07	4e-08	1.07e-06	576.97722885	736.14468319	753.36979808	7.79821144	0.00187818	-0.35752661
0.07249	9.87482	0.00107493	2.2e-07	0.0	0.0	0.00097597	2.7e-07	4e-08	1.08e-06	577.15713167	736.10674818	753.31432923	7.78401251	0.0020465	-0.35748305
0.07259	9.88379	0.00107966	2.2e-07	0.0	0.0	0.00097122	2.8e-07	4e-08	1.08e-06	577.33668896	736.06888133	753.2589561	7.76982939	0.00221513	-0.35743957
0.07269	9.89275	0.00108439	2.2e-07	0.0	0.0	0.00096648	2.8e-07	4e-08	1.09e-06	577.51590125	736.03108237	753.20367859	7.75566155	0.00238409	-0.35739615
0.07279	9.90169	0.00108911	2.3e-07	0.0	0.0	0.00096174	2.9e-07	4e-08	1.09e-06	577.69476911	735.99335123	753.14849658	7.74150891	0.00255337	-0.35735282
0.07289	9.91061	0.00109383	2.3e-07	0.0	0.0	0.00095702	2.9e-07	4e-08	1.1e-06	577.87329305	735.95568788	753.09340998	7.72737137	0.00272298	-0.35730956
0.07299	9.91951	0.00109854	2.3e-07	0.0	0.0	0.0009523	3e-07	4e-08	1.1e-06	578.05147363	735.91809227	753.03841868	7.71324885	0.00289292	-0.35726637
0.07309	9.9284	0.00110324	2.4e-07	0.0	0.0	0.00094758	3e-07	5e-08	1.1e-06	578.22931137	735.88056436	752.98352257	7.69914124	0.00306319	-0.35722326
0.07319	9.93727	0.00110793	2.4e-07	0.0	0.0	0.00094287	3.1e-07	5e-08	1.11e-06	578.4068068	735.84310413	752.92872155	7.68504846	0.00323381	-0.35718022
0.07329	9.94612	0.00111262	2.4e-07	0.0	0.0	0.00093817	3.1e-07	5e-08	1.11e-06	578.58396045	735.80571155	752.87401551	7.67097042	0.00340476	-0.35713726
0.07339	9.95495	0.0011173	2.4e-07	0.0	0.0	0.00093348	3.1e-07	5e-08	1.12e-06	578.76077284	735.76838661	752.81940436	7.65690702	0.00357606	-0.35709437
0.07349	9.96377	0.00112197	2.5e-07	0.0	0.0	0.00092879	3.2e-07	5e-08	1.12e-06	578.93724449	735.7311293	752.76488799	7.64285817	0.0037477	-0.35705156
0.07359	9.97257	0.00112664	2.5e-07	0.0	0.0	0.00092412	3.2e-07	5e-08	1.13e-06	579.11337593	735.69393962	752.7104663	7.62882378	0.00391969	-0.35700882
0.07369	9.98135	0.00113129	2.5e-07	0.0	0.0	0.00091945	3.3e-07	5e-08	1.13e-06	579.28916766	735.65681758	752.65613918	7.61480375	0.00409202	-0.35696616
0.07379	9.99011	0.00113594	2.6e-07	0.0	0.0	0.00091478	3.3e-07	5e-08	1.14e-06	579.4646202	735.61976319	752.60190654	7.60079799	0.00426471	-0.35692356
0.07389	9.99886	0.00114058	2.6e-07	0.0	0.0	0.00091013	3.4e-07	5e-08	1.14e-06	579.63973405	735.58277646	752.54776829	7.58680564	0.00443743	-0.35688105
0.07399	10.00758	0.00114521	2.6e-07	0.0	0.0	0.00090549	3.4e-07	5e-08	1.15e-06	579.81450971	735.54585727	752.49372431	7.5728279	0.00461074	-0.35683861
0.07409	10.01629	0.00114984	2.7e-07	0.0	0.0	0.00090085	3.5e-07	5e-08	1.15e-06	579.98894769	735.50900576	752.43977453	7.5588641	0.00478438	-0.35679624
0.07419	10.02498	0.00115445	2.7e-07	0.0	0.0	0.00089622	3.5e-07	5e-08	1.16e-06	580.16304849	735.47222198	752.38591882	7.54491416	0.00495838	-0.35675394
0.07429	10.03365	0.00115905	2.7e-07	0.0	0.0	0.0008916	3.6e-07	5e-08	1.16e-06	580.3368126	735.43550596	752.33215711	7.53097798	0.00513272	-0.35671172
0.07439	10.04231	0.00116365	2.8e-07	0.0	0.0	0.00088699	3.6e-07	6e-08	1.17e-06	580.51024052	735.39885778	752.27848929	7.51705545	0.00530741	-0.35666958
0.07449	10.05095	0.00116824	2.8e-07	0.0	0.0	0.00088239	3.7e-07	6e-08	1.17e-06	580.68333272	735.36227747	752.22491526	7.50314647	0.00548245	-0.3566275
0.07459	10.05956	0.00117281	2.8e-07	0.0	0.0	0.0008778	3.8e-07	6e-08	1.17e-06	580.8560897	735.32576512	752.17143494	7.48925095	0.00565784	-0.3565855
0.07469	10.06817	0.00117738	2.9e-07	0.0	0.0	0.00087322	3.8e-07	6e-08	1.18e-06	581.02851194	735.2893208	752.11804822	7.47536879	0.00583358	-0.35654358
0.07479	10.07675	0.00118194	2.9e-07	0.0	0.0	0.00086865	3.9e-07	6e-08	1.18e-06	581.20059992	735.2529446	752.06475502	7.46149988	0.00600968	-0.35650172
0.07489	10.08531	0.00118649	2.9e-07	0.0	0.0	0.00086408	3.9e-07	6e-08	1.19e-06	581.37235411	735.21663661	752.01155524	7.44764413	0.00618613	-0.35645994
0.07499	10.09386	0.00119102	3e-07	0.0	0.0	0.00085953	4e-07	6e-08	1.19e-06	581.54377498	735.18039692	751.95844879	7.43380144	0.00636293	-0.35641824
0.07509	10.10239	0.00119555	3e-07	0.0	0.0	0.00085499	4e-07	6e-08	1.2e-06	581.714863	735.14422565	751.90543558	7.41997169	0.0065401	-0.35637661
0.07519	10.11089	0.00120007	3.1e-07	0.0	0.0	0.00085046	4.1e-07	6e-08	1.2e-06	581.88561864	735.10812293	751.85251552	7.40615479	0.00671761	-0.35633505
0.07529	10.11939	0.00120457	3.1e-07	0.0	0.0	0.00084594	4.1e-07	6e-08	1.21e-06	582.05604236	735.07208886	751.79968851	7.39235064	0.00689549	-0.35629356
0.07539	10.12786	0.00120907	3.1e-07	0.0	0.0	0.00084143	4.2e-07	6e-08	1.21e-06	582.22613461	735.03612371	751.74695448	7.37855815	0.00707364	-0.35625215
0.07549	10.13631	0.00121355	3.2e-07	0.0	0.0	0.00083693	4.3e-07	6e-08	1.22e-06	582.39589585	735.00022759	751.69431333	7.36477891	0.00725221	-0.35621081
0.07559	10.14475	0.00121803	3.2e-07	0.0	0.0	0.00083244	4.3e-07	7e-08	1.22e-06	582.56532652	734.96440061	751.64176497	7.35101207	0.00743114	-0.35616954
0.07569	10.15316	0.00122249	3.2e-07	0.0	0.0	0.00082796	4.4e-07	7e-08	1.22e-06	582.73442708	734.92864295	751.58930932	7.33725752	0.00761042	-0.35612834
0.07579	10.16156	0.00122694	3.3e-07	0.0	0.0	0.00082349	4.4e-07	7e-08	1.23e-06	582.90319798	734.89295479	751.53694629	7.32351515	0.00779006	-0.35608722
0.07589	10.16994	0.00123138	3.3e-07	0.0	0.0	0.00081904	4.5e-07	7e-08	1.23e-06	583.07163964	734.85733631	751.48467579	7.30978485	0.00797006	-0.35604617
0.07599	10.1783	0.00123581	3.4e-07	0.0	0.0	0.0008146	4.6e-07	7e-08	1.24e-06	583.23975251	734.82178771	751.43249775	7.29606652	0.00815041	-0.35600519
0.07609	10.18665	0.00124022	3.4e-07	0.0	0.0	0.00081016	4.6e-07	7e-08	1.24e-06	583.40753702	734.78630921	751.38041207	7.28236005	0.00833112	-0.35596429
0.07619	10.19497	0.00124463	3.4e-07	0.0	0.0	0.00080574	4.7e-07	7e-08	1.25e-06	583.57499359	734.75090102	751.32841867	7.26866532	0.00851218	-0.35592346
0.07629	10.20327	0.00124902	3.5e-07	0.0	0.0	0.00080134	4.8e-07	7e-08	1.25e-06	583.74212266	734.71556336	751.27651748	7.25498223	0.00869361	-0.3558827
0.07639	10.21156	0.0012534	3.5e-07	0.0	0.0	0.00079694	4.8e-07	7e-08	1.26e-06	583.90892465	734.68029649	751.2247084	7.24131067	0.00887539	-0.35584201
0.07649	10.21983	0.00125777	3.6e-07	0.0	0.0	0.00079256	4.9e-07	7e-08	1.26e-06	584.07539997	734.64510064	751.17299136	7.22765052	0.00905752	-0.3558014
0.07659	10.22808	0.00126212	3.6e-07	0.0	0.0	0.00078818	5e-07	8e-08	1.26e-06	584.24154903	734.60997608	751.12136627	7.21400167	0.00924001	-0.35576085
0.07669	10.23631	0.00126647	3.6e-07	0.0	0.0	0.00078383	5e-07	8e-08	1.27e-06	584.40737226	734.57492307	751.06983307	7.20036401	0.00942286	-0.35572038
0.07679	10.24452	0.0012708	3.7e-07	0.0	0.0	0.00077948	5.1e-07	8e-08	1.27e-06	584.57287004	734.53994192	751.01839167	7.18673589	0.00960592	-0.35567999
0.07689	10.25271	0.00127511	3.7e-07	0.0	0.0	0.00077515	5.2e-07	8e-08	1.28e-06	584.73804279	734.50503291	750.967042	7.17311983	0.00978944	-0.35563966
0.07699	10.26088	0.00127942	3.8e-07	0.0	0.0	0.00077083	5.2e-07	8e-08	1.28e-06	584.9028909	734.47019634	750.91578397	7.15951455	0.0099733	-0.3555994
0.07709	10.26903	0.00128371	3.8e-07	0.0	0.0	0.00076652	5.3e-07	8e-08	1.29e-06	585.06741477	734.43543253	750.86461752	7.14591994	0.01015751	-0.35555922
0.07719	10.27717	0.00128799	3.8e-07	0.0	0.0	0.00076222	5.4e-07	8e-08	1.29e-06	585.23161479	734.4007418	750.81354256	7.13233587	0.01034207	-0.35551911
0.07729	10.28528	0.00129225	3.9e-07	0.0	1e-08	0.00075794	5.4e-07	8e-08	1.29e-06	585.39549134	734.36612449	750.76255903	7.11876224	0.01052698	-0.35547907
0.07739	10.29338	0.0012965	3.9e-07	0.0	1e-08	0.00075367	5.5e-07	8e-08	1.3e-06	585.55904482	734.33158096	750.71166684	7.1051989	0.01071222	-0.35543911
0.07749	10.30145	0.00130074	4e-07	0.0	1e-08	0.00074942	5.6e-07	9e-08	1.3e-06	585.7222756	734.29711156	750.66086593	7.09164575	0.01089781	-0.35539921
0.07759	10.30951	0.00130496	4e-07	0.0	1e-08	0.00074518	5.6e-07	9e-08	1.31e-06	585.88518405	734.26271667	750.61015623	7.07810266	0.01108375	-0.35535939
0.07769	10.31755	0.00130917	4.1e-07	0.0	1e-08	0.00074095	5.7e-07	9e-08	1.31e-06	586.04777056	734.22839668	750.55953766	7.06456951	0.01127002	-0.35531963
0.07779	10.32557	0.00131337	4.1e-07	0.0	1e-08	0.00073674	5.8e-07	9e-08	1.32e-06	586.21003547	734.19415197	750.50901015	7.05104617	0.01145663	-0.35527995
0.07789	10.33357	0.00131755	4.1e-07	0.0	1e-08	0.00073254	5.9e-07	9e-08	1.32e-06	586.37197917	734.15998297	750.45857364	7.03753251	0.01164357	-0.35524034
0.07799	10.34155	0.00132172	4.2e-07	0.0	1e-08	0.00072836	5.9e-07	9e-08	1.32e-06	586.533602	734.12589008	750.40822805	7.02402842	0.01183085	-0.35520081
0.07809	10.34951	0.00132587	4.2e-07	0.0	1e-08	0.00072419	6e-07	9e-08	1.33e-06	586.69490432	734.09187376	750.35797332	7.01053377	0.01201846	-0.35516134
0.07819	10.35745	0.00133001	4.3e-07	0.0	1e-08	0.00072003	6.1e-07	9e-08	1.33e-06	586.85588649	734.05793441	750.30780939	6.99704651	0.01220622	-0.35512195
0.07829	10.36537	0.00133413	4.3e-07	0.0	1e-08	0.00071589	6.2e-07	9e-08	1.34e-06	587.01654883	734.02407244	750.2577362	6.98356978	0.01239444	-0.35508262
0.07839	10.37327	0.00133824	4.4e-07	0.0	1e-08	0.00071176	6.3e-07	1e-07	1.34e-06	587.17689169	733.99028837	750.20775367	6.97010201	0.01258298	-0.35504337
0.07849	10.38115	0.00134234	4.4e-07	0.0	1e-08	0.00070765	6.3e-07	1e-07	1.34e-06	587.33691542	733.95658269	750.15786175	6.95664308	0.01277183	-0.35500419
0.07859	10.38901	0.00134642	4.5e-07	0.0	1e-08	0.00070355	6.4e-07	1e-07	1.35e-06	587.49662035	733.92295589	750.10806037	6.94319286	0.012961	-0.35496508
0.07869	10.39685	0.00135048	4.5e-07	0.0	1e-08	0.00069947	6.5e-07	1e-07	1.35e-06	587.65600681	733.88940847	750.05834946	6.92975119	0.01315048	-0.35492604
0.07879	10.40467	0.00135453	4.6e-07	0.0	1e-08	0.0006954	6.6e-07	1e-07	1.36e-06	587.81507513	733.85594095	750.00872898	6.91631795	0.01334026	-0.35488707
0.07889	10.41247	0.00135857	4.6e-07	0.0	1e-08	0.00069134	6.6e-07	1e-07	1.36e-06	587.97382562	733.82255388	749.95919885	6.902893	0.01353036	-0.35484817
0.07899	10.42026	0.00136259	4.7e-07	0.0	1e-08	0.00068731	6.7e-07	1e-07	1.37e-06	588.1322586	733.78924778	749.90975902	6.88947619	0.01372075	-0.35480935
0.07909	10.42802	0.00136659	4.7e-07	0.0	1e-08	0.00068328	6.8e-07	1e-07	1.37e-06	588.29037438	733.75602323	749.86040944	6.8760674	0.01391144	-0.35477059
0.07919	10.43576	0.00137058	4.8e-07	0.0	1e-08	0.00067928	6.9e-07	1.1e-07	1.37e-06	588.44817328	733.7228808	749.81115005	6.86266646	0.01410242	-0.35473191
0.07929	10.44348	0.00137455	4.8e-07	0.0	1e-08	0.00067528	7e-07	1.1e-07	1.38e-06	588.60565559	733.68982106	749.76198078	6.84927325	0.0142937	-0.35469329
0.07939	10.45118	0.00137851	4.9e-07	0.0	1e-08	0.00067131	7.1e-07	1.1e-07	1.38e-06	588.76282162	733.65684462	749.71290159	6.83588762	0.01448526	-0.35465475
0.07949	10.45886	0.00138245	4.9e-07	0.0	1e-08	0.00066735	7.2e-07	1.1e-07	1.39e-06	588.91967166	733.6239521	749.66391243	6.82250943	0.01467711	-0.35461628
0.07959	10.46653	0.00138638	5e-07	0.0	1e-08	0.0006634	7.2e-07	1.1e-07	1.39e-06	589.07620599	733.59114411	749.61501324	6.80913619	0.01486913	-0.35457787
0.07969	10.47417	0.00139029	5e-07	0.0	1e-08	0.00065947	7.3e-07	1.1e-07	1.39e-06	589.23242488	733.55842123	749.56620398	6.79577171	0.0150615	-0.35453954
0.07979	10.48179	0.00139419	5.1e-07	0.0	1e-08	0.00065556	7.4e-07	1.1e-07	1.4e-06	589.38832862	733.52578416	749.5174846	6.78241412	0.01525414	-0.35450128
0.07989	10.48939	0.00139806	5.1e-07	0.0	1e-08	0.00065166	7.5e-07	1.2e-07	1.4e-06	589.54391749	733.49323357	749.46885504	6.76906326	0.01544704	-0.35446309
0.07999	10.49697	0.00140193	5.2e-07	0.0	1e-08	0.00064778	7.6e-07	1.2e-07	1.4e-06	589.69919177	733.46077014	749.42031526	6.75571899	0.0156402	-0.35442497
0.08009	10.50453	0.00140577	5.2e-07	0.0	1e-08	0.00064391	7.7e-07	1.2e-07	1.41e-06	589.85415171	733.42839456	749.37186521	6.74238114	0.01583361	-0.35438692
0.08019	10.51206	0.0014096	5.3e-07	0.0	1e-08	0.00064006	7.8e-07	1.2e-07	1.41e-06	590.00879758	733.39610755	749.32350485	6.72904955	0.01602727	-0.35434895
0.08029	10.51958	0.00141342	5.3e-07	0.0	1e-08	0.00063623	7.9e-07	1.2e-07	1.42e-06	590.16312964	733.36390981	749.27523412	6.71572406	0.01622118	-0.35431104
0.08039	10.52708	0.00141721	5.4e-07	0.0	1e-08	0.00063241	8e-07	1.2e-07	1.42e-06	590.31714813	733.3318021	749.227053	6.70240451	0.01641532	-0.3542732
0.08049	10.53455	0.00142099	5.4e-07	0.0	1e-08	0.00062861	8e-07	1.2e-07	1.42e-06	590.47085331	733.29978516	749.17896143	6.68909074	0.0166097	-0.35423543
0.08059	10.54201	0.00142476	5.5e-07	0.0	1e-08	0.00062483	8.1e-07	1.3e-07	1.43e-06	590.62424541	733.26785976	749.13095938	6.67578258	0.01680431	-0.35419773
0.08069	10.54945	0.00142851	5.5e-07	0.0	1e-08	0.00062106	8.2e-07	1.3e-07	1.43e-06	590.77732468	733.23602667	749.0830468	6.66247987	0.01699914	-0.35416011
0.08079	10.55686	0.00143224	5.6e-07	0.0	1e-08	0.00061731	8.3e-07	1.3e-07	1.44e-06	590.93009134	733.2042867	749.03522366	6.64918244	0.01719419	-0.35412255
0.08089	10.56425	0.00143595	5.6e-07	0.0	1e-08	0.00061357	8.4e-07	1.3e-07	1.44e-06	591.08254562	733.17264066	748.98748992	6.63589012	0.01738946	-0.35408506
0.08099	10.57162	0.00143965	5.7e-07	0.0	1e-08	0.00060986	8.5e-07	1.3e-07	1.44e-06	591.23468774	733.14108936	748.93984554	6.62260275	0.01758493	-0.35404765
0.08109	10.57898	0.00144333	5.7e-07	0.0	1e-08	0.00060616	8.6e-07	1.3e-07	1.45e-06	591.38651789	733.10963367	748.89229051	6.60931621	0.01778058	-0.3540103
0.08119	10.5863	0.00144699	5.8e-07	0.0	1e-08	0.00060247	8.7e-07	1.3e-07	1.45e-06	591.53803628	733.07827444	748.84482479	6.59603711	0.01797644	-0.35397303
0.08129	10.59361	0.00145064	5.9e-07	0.0	1e-08	0.00059881	8.8e-07	1.4e-07	1.45e-06	591.68924314	733.04701253	748.79744834	6.5827623	0.01817248	-0.35393582
0.08139	10.6009	0.00145427	5.9e-07	0.0	1e-08	0.00059516	8.9e-07	1.4e-07	1.46e-06	591.84013866	733.01584884	748.75016112	6.56949158	0.01836871	-0.35389868
0.08149	10.60817	0.00145788	6e-07	0.0	1e-08	0.00059152	9e-07	1.4e-07	1.46e-06	591.99072304	732.98478426	748.70296312	6.55622477	0.01856512	-0.35386162
0.08159	10.61541	0.00146147	6e-07	0.0	1e-08	0.00058791	9.1e-07	1.4e-07	1.46e-06	592.14099646	732.95381972	748.6558543	6.54296167	0.0187617	-0.35382462
0.08169	10.62264	0.00146505	6.1e-07	0.0	1e-08	0.00058431	9.2e-07	1.4e-07	1.47e-06	592.29095912	732.92295614	748.60883464	6.52970211	0.01895844	-0.3537877
0.08179	10.62984	0.00146861	6.1e-07	0.0	1e-08	0.00058073	9.3e-07	1.4e-07	1.47e-06	592.44061119	732.89219449	748.56190411	6.51644588	0.01915533	-0.35375084
0.08189	10.63702	0.00147216	6.2e-07	0.0	1e-08	0.00057716	9.4e-07	1.5e-07	1.48e-06	592.58995284	732.86153572	748.51506268	6.5031928	0.01935238	-0.35371406
0.08199	10.64418	0.00147568	6.2e-07	0.0	1e-08	0.00057362	9.5e-07	1.5e-07	1.48e-06	592.73898424	732.83098083	748.46831035	6.48994267	0.01954957	-0.35367734
0.08209	10.65131	0.00147919	6.3e-07	0.0	1e-08	0.00057009	9.6e-07	1.5e-07	1.48e-06	592.88770556	732.8005308	748.42164707	6.4766953	0.0197469	-0.35364069
0.08219	10.65843	0.00148268	6.4e-07	0.0	1e-08	0.00056657	9.7e-07	1.5e-07	1.49e-06	593.03611694	732.77018666	748.37507285	6.46345048	0.01994435	-0.35360412
0.08229	10.66552	0.00148615	6.4e-07	0.0	1e-08	0.00056308	9.8e-07	1.5e-07	1.49e-06	593.18421855	732.73994944	748.32858765	6.45020803	0.02014193	-0.35356761
0.08239	10.6726	0.00148961	6.5e-07	0.0	1e-08	0.0005596	9.9e-07	1.5e-07	1.49e-06	593.33201053	732.70982018	748.28219146	6.43696774	0.02033962	-0.35353118
0.08249	10.67965	0.00149305	6.5e-07	0.0	1e-08	0.00055614	1e-06	1.6e-07	1.5e-06	593.47949296	732.6798	748.23588428	6.42372413	0.02053746	-0.35349481
0.08259	10.68667	0.00149647	6.6e-07	0.0	1e-08	0.0005527	1.02e-06	1.6e-07	1.5e-06	593.62666599	732.64988997	748.18966611	6.41048603	0.02073537	-0.35345852
0.08269	10.69368	0.00149987	6.7e-07	0.0	1e-08	0.00054927	1.03e-06	1.6e-07	1.5e-06	593.77352975	732.62009119	748.14353692	6.39724926	0.02093338	-0.35342229
0.08279	10.70066	0.00150325	6.7e-07	0.0	1e-08	0.00054587	1.04e-06	1.6e-07	1.51e-06	593.92008438	732.59040476	748.09749669	6.38401361	0.02113147	-0.35338613
0.08289	10.70763	0.00150662	6.8e-07	0.0	1e-08	0.00054248	1.05e-06	1.6e-07	1.51e-06	594.06632998	732.56083183	748.05154543	6.37077884	0.02132964	-0.35335005
0.08299	10.71457	0.00150997	6.8e-07	0.0	1e-08	0.00053911	1.06e-06	1.6e-07	1.51e-06	594.21226667	732.53137354	748.00568313	6.35754474	0.02152788	-0.35331403
0.08309	10.72148	0.0015133	6.9e-07	0.0	1e-08	0.00053575	1.07e-06	1.7e-07	1.52e-06	594.35789454	732.50203107	747.95990978	6.34431106	0.02172619	-0.35327808
0.08319	10.72838	0.00151662	7e-07	0.0	1e-08	0.00053242	1.08e-06	1.7e-07	1.52e-06	594.50321369	732.47280561	747.91422537	6.33107758	0.02192455	-0.35324221
0.08329	10.73525	0.00151991	7e-07	0.0	1e-08	0.0005291	1.09e-06	1.7e-07	1.52e-06	594.64822421	732.44369837	747.86862991	6.31784407	0.02212295	-0.3532064
0.08339	10.7421	0.00152319	7.1e-07	0.0	1e-08	0.0005258	1.1e-06	1.7e-07	1.53e-06	594.79292618	732.41471056	747.8231234	6.30461029	0.0223214	-0.35317066
0.08349	10.74893	0.00152645	7.1e-07	0.0	1e-08	0.00052251	1.12e-06	1.7e-07	1.53e-06	594.93731968	732.38584344	747.77770584	6.291376	0.02251988	-0.35313499
0.08359	10.75574	0.00152969	7.2e-07	0.0	1e-08	0.00051925	1.13e-06	1.7e-07	1.53e-06	595.08140478	732.35709827	747.73237723	6.27814096	0.02271837	-0.3530994
0.08369	10.76252	0.00153292	7.3e-07	0.0	1e-08	0.000516	1.14e-06	1.8e-07	1.54e-06	595.22518154	732.32847632	747.68713758	6.26490494	0.02291689	-0.35306387
0.08379	10.76928	0.00153612	7.3e-07	0.0	1e-08	0.00051277	1.15e-06	1.8e-07	1.54e-06	595.36865002	732.29997889	747.64198689	6.25166769	0.0231154	-0.35302841
0.08389	10.77602	0.00153931	7.4e-07	0.0	1e-08	0.00050956	1.16e-06	1.8e-07	1.54e-06	595.51181021	732.27160735	747.59692519	6.23842182	0.023314	-0.35299302
0.08399	10.78273	0.00154248	7.5e-07	0.0	1e-08	0.00050637	1.17e-06	1.8e-07	1.55e-06	595.65466212	732.24336311	747.55195251	6.22517925	0.02351252	-0.35295771
0.08409	10.78942	0.00154563	7.5e-07	0.0	1e-08	0.00050319	1.18e-06	1.8e-07	1.55e-06	595.79720582	732.21524744	747.50706885	6.2119344	0.02371103	-0.35292246
0.08419	10.79609	0.00154877	7.6e-07	0.0	1e-08	0.00050004	1.2e-06	1.9e-07	1.55e-06	595.93944137	732.18726173	747.46227421	6.19868699	0.02390951	-0.35288728
0.08429	10.80274	0.00155188	7.6e-07	0.0	1e-08	0.0004969	1.21e-06	1.9e-07	1.56e-06	596.08136876	732.15940737	747.41756861	6.18543674	0.02410795	-0.35285217
0.08439	10.80936	0.00155498	7.7e-07	0.0	1e-08	0.00049378	1.22e-06	1.9e-07	1.56e-06	596.22298801	732.13168578	747.37295208	6.17218339	0.02430635	-0.35281713
0.08449	10.81596	0.00155806	7.8e-07	0.0	1e-08	0.00049067	1.23e-06	1.9e-07	1.56e-06	596.36429913	732.10409841	747.32842464	6.15892663	0.02450469	-0.35278216
0.08459	10.82253	0.00156112	7.8e-07	0.0	1e-08	0.00048759	1.24e-06	1.9e-07	1.56e-06	596.50530212	732.0766467	747.2839863	6.14566619	0.02470297	-0.35274727
0.08469	10.82909	0.00156417	7.9e-07	0.0	1e-08	0.00048452	1.26e-06	2e-07	1.57e-06	596.64599695	732.04933214	747.23963711	6.13240177	0.02490118	-0.35271244
0.08479	10.83562	0.00156719	8e-07	0.0	1e-08	0.00048147	1.27e-06	2e-07	1.57e-06	596.78638362	732.02215622	747.19537708	6.11913308	0.02509931	-0.35267768
0.08489	10.84212	0.0015702	8e-07	0.0	1e-08	0.00047844	1.28e-06	2e-07	1.57e-06	596.92646209	731.99512046	747.15120624	6.10585984	0.02529735	-0.35264299
0.08499	10.8486	0.00157319	8.1e-07	0.0	1e-08	0.00047543	1.29e-06	2e-07	1.58e-06	597.06623234	731.9682264	747.10712463	6.09258173	0.02549528	-0.35260837
0.08509	10.85506	0.00157616	8.2e-07	0.0	1e-08	0.00047243	1.31e-06	2e-07	1.58e-06	597.20569432	731.9414756	747.06313228	6.07929846	0.0256931	-0.35257382
0.08519	10.8615	0.00157911	8.2e-07	0.0	1e-08	0.00046946	1.32e-06	2.1e-07	1.58e-06	597.34484799	731.91486964	747.01922923	6.06600972	0.02589081	-0.35253935
0.08529	10.86791	0.00158204	8.3e-07	0.0	1e-08	0.0004665	1.33e-06	2.1e-07	1.59e-06	597.48369326	731.88841016	746.97541552	6.05270537	0.02608854	-0.35250494
0.08539	10.8743	0.00158496	8.4e-07	0.0	1e-08	0.00046356	1.34e-06	2.1e-07	1.59e-06	597.62222988	731.86209906	746.93169125	6.03940176	0.02628602	-0.3524706
0.08549	10.88066	0.00158786	8.4e-07	0.0	1e-08	0.00046063	1.36e-06	2.1e-07	1.59e-06	597.76045794	731.83593776	746.88805643	6.02609132	0.02648336	-0.35243634
0.08559	10.887	0.00159074	8.5e-07	0.0	1e-08	0.00045773	1.37e-06	2.1e-07	1.59e-06	597.89837733	731.80992794	746.84451109	6.01277368	0.02668055	-0.35240214
0.08569	10.89331	0.0015936	8.6e-07	0.0	1e-08	0.00045484	1.38e-06	2.2e-07	1.6e-06	598.03598797	731.78407131	746.80105529	5.99944851	0.02687757	-0.35236801
0.08579	10.8996	0.00159644	8.6e-07	0.0	1e-08	0.00045198	1.4e-06	2.2e-07	1.6e-06	598.17328974	731.75836959	746.75768909	5.98611544	0.02707442	-0.35233396
0.08589	10.90587	0.00159927	8.7e-07	0.0	1e-08	0.00044913	1.41e-06	2.2e-07	1.6e-06	598.31028252	731.73282451	746.71441253	5.97277411	0.02727109	-0.35229997
0.08599	10.91211	0.00160208	8.8e-07	0.0	1e-08	0.00044629	1.42e-06	2.2e-07	1.61e-06	598.44696621	731.70743786	746.67122569	5.95942416	0.02746757	-0.35226605
0.08609	10.91833	0.00160487	8.8e-07	0.0	1e-08	0.00044348	1.43e-06	2.2e-07	1.61e-06	598.58334066	731.68221141	746.6281286	5.94606521	0.02766384	-0.35223221
0.08619	10.92452	0.00160764	8.9e-07	0.0	1e-08	0.00044068	1.45e-06	2.3e-07	1.61e-06	598.71940573	731.657147	746.58512135	5.93269689	0.0278599	-0.35219844
0.08629	10.93069	0.00161039	9e-07	0.0	1e-08	0.00043791	1.46e-06	2.3e-07	1.61e-06	598.85516127	731.63224645	746.54220399	5.91931883	0.02805574	-0.35216473
0.08639	10.93683	0.00161312	9e-07	0.0	1e-08	0.00043515	1.47e-06	2.3e-07	1.62e-06	598.99060712	731.60751162	746.4993766	5.90593065	0.02825135	-0.3521311
0.08649	10.94295	0.00161584	9.1e-07	0.0	1e-08	0.00043241	1.49e-06	2.3e-07	1.62e-06	599.12574312	731.58294441	746.45663925	5.89253195	0.02844671	-0.35209754
0.08659	10.94905	0.00161854	9.2e-07	0.0	1e-08	0.00042968	1.5e-06	2.3e-07	1.62e-06	599.26056907	731.55854671	746.413992	5.87912235	0.02864183	-0.35206404
0.08669	10.95512	0.00162122	9.2e-07	0.0	1e-08	0.00042698	1.51e-06	2.4e-07	1.63e-06	599.39508481	731.53432047	746.37143494	5.86570145	0.02883667	-0.35203062
0.08679	10.96116	0.00162388	9.3e-07	0.0	1e-08	0.00042429	1.53e-06	2.4e-07	1.63e-06	599.5292898	731.51026825	746.32896825	5.85225043	0.02903162	-0.35199728
0.08689	10.96718	0.00162652	9.4e-07	0.0	1e-08	0.00042162	1.54e-06	2.4e-07	1.63e-06	599.66318403	731.48639169	746.28659194	5.83880065	0.02922601	-0.351964
0.08699	10.97317	0.00162915	9.4e-07	0.0	1e-08	0.00041897	1.55e-06	2.4e-07	1.63e-06	599.7967673	731.46269275	746.2443061	5.82533765	0.02942012	-0.35193079
0.08709	10.97914	0.00163176	9.5e-07	0.0	1e-08	0.00041634	1.57e-06	2.4e-07	1.64e-06	599.93003935	731.4391735	746.20211082	5.81186098	0.02961393	-0.35189765
0.08719	10.98508	0.00163435	9.6e-07	0.0	1e-08	0.00041372	1.58e-06	2.5e-07	1.64e-06	600.06299995	731.41583603	746.16000621	5.79837017	0.02980745	-0.35186459
0.08729	10.991	0.00163692	9.6e-07	0.0	1e-08	0.00041112	1.6e-06	2.5e-07	1.64e-06	600.19564882	731.39268245	746.11799234	5.78486473	0.03000066	-0.35183159
0.08739	10.99689	0.00163947	9.7e-07	0.0	1e-08	0.00040854	1.61e-06	2.5e-07	1.64e-06	600.32798569	731.36971491	746.07606934	5.7713442	0.03019354	-0.35179867
0.08749	11.00276	0.00164201	9.8e-07	0.0	1e-08	0.00040598	1.62e-06	2.5e-07	1.65e-06	600.46001027	731.34693559	746.03423731	5.75780809	0.0303861	-0.35176582
0.08759	11.0086	0.00164453	9.9e-07	0.0	2e-08	0.00040344	1.64e-06	2.6e-07	1.65e-06	600.59172226	731.32434668	745.99249635	5.7442559	0.03057831	-0.35173304
0.08769	11.01441	0.00164703	9.9e-07	0.0	2e-08	0.00040091	1.65e-06	2.6e-07	1.65e-06	600.72312136	731.3019504	745.95084658	5.73068714	0.03077017	-0.35170033
0.08779	11.0202	0.00164951	1e-06	0.0	2e-08	0.00039841	1.66e-06	2.6e-07	1.65e-06	600.85420723	731.27974903	745.90928811	5.7171013	0.03096167	-0.35166769
0.08789	11.02596	0.00165197	1.01e-06	0.0	2e-08	0.00039592	1.68e-06	2.6e-07	1.66e-06	600.98497954	731.25774484	745.86782107	5.70349788	0.03115281	-0.35163513
0.08799	11.0317	0.00165442	1.01e-06	0.0	2e-08	0.00039344	1.69e-06	2.6e-07	1.66e-06	601.11543796	731.23594015	745.82644557	5.68987636	0.03134356	-0.35160264
0.08809	11.03741	0.00165685	1.02e-06	0.0	2e-08	0.00039099	1.71e-06	2.7e-07	1.66e-06	601.24558211	731.2143373	745.78516175	5.67623623	0.03153392	-0.35157021
0.08819	11.04309	0.00165926	1.03e-06	0.0	2e-08	0.00038855	1.72e-06	2.7e-07	1.66e-06	601.37541128	731.19293944	745.74396984	5.66254943	0.03172447	-0.35153787
0.08829	11.04875	0.00166165	1.03e-06	0.0	2e-08	0.00038613	1.73e-06	2.7e-07	1.67e-06	601.5049251	731.17174891	745.70286997	5.64886263	0.03191419	-0.35150559
0.08839	11.05438	0.00166402	1.04e-06	0.0	2e-08	0.00038373	1.75e-06	2.7e-07	1.67e-06	601.63412333	731.15076782	745.66186223	5.6351545	0.03210351	-0.35147339
0.08849	11.05998	0.00166638	1.05e-06	0.0	2e-08	0.00038135	1.76e-06	2.8e-07	1.67e-06	601.76300553	731.12999871	745.62094677	5.62142442	0.03229243	-0.35144126
0.08859	11.06556	0.00166872	1.06e-06	0.0	2e-08	0.00037899	1.78e-06	2.8e-07	1.67e-06	601.89157126	731.10944412	745.58012374	5.60767175	0.03248093	-0.3514092
0.08869	11.07111	0.00167104	1.06e-06	0.0	2e-08	0.00037664	1.79e-06	2.8e-07	1.68e-06	602.01982005	731.08910664	745.53939331	5.59389584	0.032669	-0.35137721
0.08879	11.07663	0.00167335	1.07e-06	0.0	2e-08	0.00037431	1.81e-06	2.8e-07	1.68e-06	602.14775142	731.0689889	745.49875564	5.58009606	0.03285665	-0.3513453
0.08889	11.08212	0.00167563	1.08e-06	0.0	2e-08	0.000372	1.82e-06	2.9e-07	1.68e-06	602.27536489	731.04909356	745.45821088	5.56627172	0.03304385	-0.35131346
0.08899	11.08759	0.0016779	1.08e-06	0.0	2e-08	0.0003697	1.84e-06	2.9e-07	1.68e-06	602.40265994	731.0294233	745.41775923	5.55242217	0.03323061	-0.35128169
0.08909	11.09303	0.00168015	1.09e-06	0.0	2e-08	0.00036742	1.85e-06	2.9e-07	1.69e-06	602.52963605	731.00998087	745.37740084	5.53854672	0.0334169	-0.35125
0.08919	11.09845	0.00168238	1.1e-06	0.0	2e-08	0.00036516	1.86e-06	2.9e-07	1.69e-06	602.65629268	730.99076903	745.3371359	5.5246447	0.03360274	-0.35121838
0.08929	11.10383	0.0016846	1.11e-06	0.0	2e-08	0.00036292	1.88e-06	2.9e-07	1.69e-06	602.78262927	730.97179059	745.2969646	5.5107154	0.0337881	-0.35118683
0.08939	11.10919	0.0016868	1.11e-06	0.0	2e-08	0.0003607	1.89e-06	3e-07	1.69e-06	602.90864526	730.95304839	745.25688713	5.49675812	0.03397297	-0.35115536
0.08949	11.11452	0.00168898	1.12e-06	0.0	2e-08	0.00035849	1.91e-06	3e-07	1.69e-06	603.03434005	730.93454532	745.21690369	5.48277214	0.03415736	-0.35112396
0.08959	11.11982	0.00169114	1.13e-06	0.0	2e-08	0.0003563	1.92e-06	3e-07	1.7e-06	603.15971266	730.91628514	745.17701457	5.46871369	0.03434221	-0.35109264
0.08969	11.12509	0.00169329	1.13e-06	0.0	2e-08	0.00035413	1.94e-06	3e-07	1.7e-06	603.28476215	730.89827155	745.1372201	5.4546555	0.03452588	-0.35106139
0.08979	11.13034	0.00169542	1.14e-06	0.0	2e-08	0.00035197	1.95e-06	3.1e-07	1.7e-06	603.40948827	730.88050664	745.09752036	5.4405646	0.03470907	-0.35103021
0.08989	11.13556	0.00169753	1.15e-06	0.0	2e-08	0.00034983	1.97e-06	3.1e-07	1.7e-06	603.53389035	730.86299353	745.05791557	5.42644012	0.03489178	-0.35099911
0.08999	11.14074	0.00169962	1.16e-06	0.0	2e-08	0.00034771	1.98e-06	3.1e-07	1.7e-06	603.65796765	730.84573541	745.01840597	5.41228115	0.035074	-0.35096808
0.09009	11.1459	0.0017017	1.16e-06	0.0	2e-08	0.00034561	2e-06	3.1e-07	1.71e-06	603.78171944	730.8287355	744.97899181	5.39808678	0.03525574	-0.35093713
0.09019	11.15103	0.00170376	1.17e-06	0.0	2e-08	0.00034353	2.01e-06	3.2e-07	1.71e-06	603.90514496	730.81199707	744.93967332	5.38385609	0.03543698	-0.35090625
0.09029	11.15614	0.0017058	1.18e-06	0.0	2e-08	0.00034146	2.03e-06	3.2e-07	1.71e-06	604.02824343	730.79552346	744.90045076	5.36958815	0.03561772	-0.35087545
0.09039	11.16121	0.00170782	1.18e-06	0.0	2e-08	0.00033941	2.04e-06	3.2e-07	1.71e-06	604.15101406	730.77931802	744.86132439	5.35528199	0.03579796	-0.35084472
0.09049	11.16625	0.00170983	1.19e-06	0.0	2e-08	0.00033737	2.06e-06	3.2e-07	1.72e-06	604.27345602	730.76338419	744.82229448	5.34093666	0.03597768	-0.35081407
0.09059	11.17127	0.00171182	1.2e-06	0.0	2e-08	0.00033536	2.07e-06	3.3e-07	1.72e-06	604.39556846	730.74772543	744.7833613	5.32655119	0.0361569	-0.3507835
0.09069	11.17625	0.00171379	1.21e-06	0.0	2e-08	0.00033336	2.09e-06	3.3e-07	1.72e-06	604.51735052	730.73234527	744.74452512	5.31212457	0.0363356	-0.350753
0.09079	11.18121	0.00171575	1.21e-06	0.0	2e-08	0.00033137	2.1e-06	3.3e-07	1.72e-06	604.63880131	730.71724728	744.70578624	5.29765581	0.03651377	-0.35072258
0.09089	11.18613	0.00171769	1.22e-06	0.0	2e-08	0.00032941	2.12e-06	3.3e-07	1.72e-06	604.75991991	730.7024351	744.66714494	5.28314389	0.03669143	-0.35069223
0.09099	11.19103	0.00171961	1.23e-06	0.0	2e-08	0.00032746	2.13e-06	3.4e-07	1.73e-06	604.8807051	730.68791307	744.62860162	5.2685162	0.03687024	-0.35066197
0.09109	11.19589	0.00172151	1.23e-06	0.0	2e-08	0.00032553	2.15e-06	3.4e-07	1.73e-06	605.00115467	730.67368778	744.59015694	5.25389311	0.03704734	-0.35063178
0.09119	11.20073	0.0017234	1.24e-06	0.0	2e-08	0.00032361	2.16e-06	3.4e-07	1.73e-06	605.12126866	730.65976068	744.55181092	5.23922055	0.03722398	-0.35060167
0.09129	11.20553	0.00172527	1.25e-06	0.0	2e-08	0.00032172	2.18e-06	3.4e-07	1.73e-06	605.24104598	730.64613581	744.51356391	5.22449721	0.03740016	-0.35057163
0.09139	11.21031	0.00172713	1.26e-06	0.0	2e-08	0.00031984	2.19e-06	3.4e-07	1.73e-06	605.36048553	730.63281722	744.47541625	5.20972177	0.03757589	-0.35054168
0.09149	11.21505	0.00172896	1.26e-06	0.0	2e-08	0.00031797	2.21e-06	3.5e-07	1.73e-06	605.47958616	730.61980909	744.43736831	5.19489285	0.03775116	-0.3505118
0.09159	11.21976	0.00173078	1.27e-06	0.0	2e-08	0.00031613	2.22e-06	3.5e-07	1.74e-06	605.5983467	730.60711562	744.39942046	5.18000909	0.03792598	-0.350482
0.09169	11.22444	0.00173259	1.28e-06	0.0	2e-08	0.0003143	2.24e-06	3.5e-07	1.74e-06	605.71676595	730.5947411	744.36157308	5.16506909	0.03810035	-0.35045227
0.09179	11.22909	0.00173437	1.28e-06	0.0	2e-08	0.00031248	2.25e-06	3.5e-07	1.74e-06	605.83484267	730.58268991	744.32382656	5.15007142	0.03827428	-0.35042263
0.09189	11.23371	0.00173614	1.29e-06	0.0	2e-08	0.00031069	2.27e-06	3.6e-07	1.74e-06	605.9525756	730.57096648	744.28618129	5.13501465	0.03844777	-0.35039307
0.09199	11.2383	0.0017379	1.3e-06	0.0	2e-08	0.00030891	2.28e-06	3.6e-07	1.74e-06	606.06996343	730.55957532	744.24863769	5.11989731	0.03862082	-0.35036358
0.09209	11.24286	0.00173963	1.31e-06	0.0	2e-08	0.00030715	2.3e-06	3.6e-07	1.75e-06	606.18700484	730.54852102	744.21119618	5.10471792	0.03879345	-0.35033418
0.09219	11.24738	0.00174135	1.31e-06	0.0	2e-08	0.0003054	2.31e-06	3.6e-07	1.75e-06	606.30369845	730.53780824	744.17385718	5.08947498	0.03896565	-0.35030486
0.09229	11.25187	0.00174305	1.32e-06	0.0	2e-08	0.00030367	2.33e-06	3.7e-07	1.75e-06	606.42004286	730.52744172	744.13662114	5.07416696	0.03913743	-0.35027561
0.09239	11.25633	0.00174474	1.33e-06	0.0	2e-08	0.00030196	2.34e-06	3.7e-07	1.75e-06	606.53603664	730.51742628	744.0994885	5.05871846	0.03931066	-0.35024646
0.09249	11.26076	0.00174641	1.33e-06	0.0	2e-08	0.00030026	2.36e-06	3.7e-07	1.75e-06	606.65167513	730.50777425	744.06246065	5.04318024	0.03948403	-0.35021739
0.09259	11.26515	0.00174806	1.34e-06	0.0	2e-08	0.00029858	2.37e-06	3.7e-07	1.75e-06	606.76695891	730.49848575	744.02553747	5.02762111	0.03965576	-0.3501884
0.09269	11.26951	0.0017497	1.35e-06	0.0	2e-08	0.00029692	2.39e-06	3.8e-07	1.76e-06	606.88188643	730.48956586	743.98871944	5.01198411	0.03982726	-0.35015948
0.09279	11.27384	0.00175132	1.35e-06	0.0	2e-08	0.00029528	2.4e-06	3.8e-07	1.76e-06	606.99645595	730.4810201	743.95200708	4.99626713	0.03999855	-0.35013065
0.09289	11.27814	0.00175292	1.36e-06	0.0	2e-08	0.00029365	2.42e-06	3.8e-07	1.76e-06	607.11066569	730.47285405	743.91540096	4.98046801	0.04016964	-0.35010191
0.09299	11.2824	0.00175451	1.37e-06	0.0	2e-08	0.00029203	2.43e-06	3.8e-07	1.76e-06	607.22451383	730.46507345	743.87890164	4.96458455	0.04034057	-0.35007325
0.09309	11.28662	0.00175608	1.38e-06	0.0	2e-08	0.00029044	2.45e-06	3.9e-07	1.76e-06	607.33799849	730.45768411	743.8425097	4.94861455	0.04051134	-0.35004467
0.09319	11.29082	0.00175763	1.38e-06	0.0	2e-08	0.00028886	2.46e-06	3.9e-07	1.76e-06	607.45111775	730.45069199	743.80622574	4.93255572	0.04068198	-0.35001617
0.09329	11.29498	0.00175917	1.39e-06	0.0	2e-08	0.0002873	2.48e-06	3.9e-07	1.77e-06	607.56386962	730.44410314	743.77005037	4.91640578	0.04085252	-0.34998776
0.09339	11.2991	0.00176069	1.4e-06	0.0	2e-08	0.00028575	2.49e-06	3.9e-07	1.77e-06	607.67625208	730.43792375	743.73398421	4.90016237	0.04102297	-0.34995944
0.09349	11.30319	0.00176219	1.4e-06	0.0	2e-08	0.00028422	2.51e-06	4e-07	1.77e-06	607.78826304	730.43216011	743.69802792	4.88382314	0.04119337	-0.3499312
0.09359	11.30725	0.00176368	1.41e-06	0.0	2e-08	0.00028271	2.52e-06	4e-07	1.77e-06	607.89990037	730.42681865	743.66218214	4.86738566	0.04136373	-0.34990305
0.09369	11.31127	0.00176515	1.42e-06	0.0	2e-08	0.00028121	2.53e-06	4e-07	1.77e-06	608.01116187	730.42190592	743.62644756	4.8508475	0.04153409	-0.34987498
0.09379	11.31526	0.00176661	1.42e-06	0.0	2e-08	0.00027973	2.55e-06	4e-07	1.77e-06	608.1220453	730.41742858	743.59082487	4.83420616	0.04170446	-0.349847
0.09389	11.31921	0.00176804	1.43e-06	0.0	2e-08	0.00027827	2.56e-06	4e-07	1.77e-06	608.23254603	730.41339872	743.55531545	4.81729386	0.04187919	-0.34981913
0.09399	11.32312	0.00176947	1.44e-06	0.0	2e-08	0.00027682	2.58e-06	4.1e-07	1.78e-06	608.34266193	730.40982274	743.51991996	4.80037131	0.04205143	-0.34979133
0.09409	11.327	0.00177087	1.44e-06	0.0	2e-08	0.00027539	2.59e-06	4.1e-07	1.78e-06	608.45239102	730.40670674	743.48463903	4.78332397	0.04222414	-0.34976363
0.09419	11.33084	0.00177226	1.45e-06	0.0	2e-08	0.00027398	2.61e-06	4.1e-07	1.78e-06	608.56173047	730.40405867	743.4494735	4.7661477	0.04239738	-0.34973601
0.09429	11.33465	0.00177363	1.46e-06	0.0	2e-08	0.00027258	2.62e-06	4.1e-07	1.78e-06	608.67067739	730.40188669	743.41442427	4.74883823	0.04257123	-0.34970849
0.09439	11.33841	0.00177499	1.46e-06	0.0	2e-08	0.0002712	2.64e-06	4.2e-07	1.78e-06	608.77922878	730.40019919	743.37949225	4.7313912	0.04274575	-0.34968106
0.09449	11.34215	0.00177633	1.47e-06	0.0	2e-08	0.00026983	2.65e-06	4.2e-07	1.78e-06	608.88738153	730.39900477	743.34467839	4.71380213	0.04292103	-0.34965372
0.09459	11.34584	0.00177765	1.48e-06	0.0	2e-08	0.00026848	2.66e-06	4.2e-07	1.78e-06	608.99513245	730.3983123	743.30998365	4.69606644	0.04309715	-0.34962647
0.09469	11.34949	0.00177896	1.48e-06	0.0	2e-08	0.00026715	2.68e-06	4.2e-07	1.79e-06	609.10247823	730.39813083	743.27540905	4.67817944	0.04327417	-0.34959932
0.09479	11.35311	0.00178025	1.49e-06	0.0	2e-08	0.00026584	2.69e-06	4.3e-07	1.79e-06	609.20941523	730.39847026	743.24095569	4.66003245	0.04345566	-0.34957227
0.09489	11.35669	0.00178153	1.5e-06	0.0	2e-08	0.00026454	2.71e-06	4.3e-07	1.79e-06	609.31593755	730.39934618	743.20662532	4.6417801	0.04363638	-0.34954531
0.09499	11.36023	0.00178278	1.5e-06	0.0	3e-08	0.00026326	2.72e-06	4.3e-07	1.79e-06	609.42204295	730.40076487	743.17241864	4.62335129	0.04381862	-0.34951845
0.09509	11.36373	0.00178402	1.51e-06	0.0	3e-08	0.00026199	2.73e-06	4.3e-07	1.79e-06	609.52772744	730.40273702	743.13833687	4.6047397	0.04400252	-0.34949169
0.09519	11.3672	0.00178525	1.51e-06	0.0	3e-08	0.00026074	2.75e-06	4.3e-07	1.79e-06	609.63298688	730.4052737	743.10438124	4.58593886	0.0441882	-0.34946503
0.09529	11.37062	0.00178646	1.52e-06	0.0	3e-08	0.00025951	2.76e-06	4.4e-07	1.79e-06	609.73781698	730.40838629	743.07055307	4.56694214	0.04437582	-0.34943846
0.09539	11.374	0.00178765	1.53e-06	0.0	3e-08	0.0002583	2.78e-06	4.4e-07	1.79e-06	609.8422133	730.41208653	743.03685367	4.54774274	0.04456551	-0.349412
0.09549	11.37734	0.00178882	1.53e-06	0.0	3e-08	0.0002571	2.79e-06	4.4e-07	1.8e-06	609.94617124	730.41638652	743.00328445	4.52833368	0.04475742	-0.34938564
0.09559	11.38065	0.00178998	1.54e-06	0.0	3e-08	0.00025592	2.8e-06	4.4e-07	1.8e-06	610.04968605	730.42129874	742.96984683	4.50870783	0.04495171	-0.34935938
0.09569	11.38391	0.00179113	1.54e-06	0.0	3e-08	0.00025475	2.82e-06	4.5e-07	1.8e-06	610.15275281	730.42683604	742.9365423	4.48885791	0.04514854	-0.34933323
0.09579	11.38712	0.00179225	1.55e-06	0.0	3e-08	0.0002536	2.83e-06	4.5e-07	1.8e-06	610.2553652	730.43301455	742.90337273	4.46864242	0.0453523	-0.34930719
0.09589	11.3903	0.00179336	1.56e-06	0.0	3e-08	0.00025247	2.84e-06	4.5e-07	1.8e-06	610.3575166	730.43985112	742.87034011	4.44824112	0.04555724	-0.34928125
0.09599	11.39343	0.00179445	1.56e-06	0.0	3e-08	0.00025136	2.86e-06	4.5e-07	1.8e-06	610.45920211	730.44735855	742.83744591	4.42756922	0.04576596	-0.34925542
0.09609	11.39653	0.00179553	1.57e-06	0.0	3e-08	0.00025026	2.87e-06	4.5e-07	1.8e-06	610.56041555	730.45555263	742.80469198	4.40661521	0.04597875	-0.3492297
0.09619	11.39957	0.00179658	1.57e-06	0.0	3e-08	0.00024918	2.88e-06	4.6e-07	1.8e-06	610.66115047	730.46444978	742.77208024	4.3853672	0.04619591	-0.34920409
0.09629	11.40258	0.00179762	1.58e-06	0.0	3e-08	0.00024812	2.89e-06	4.6e-07	1.8e-06	610.76140016	730.47406706	742.73961272	4.3638129	0.04641776	-0.34917859
0.09639	11.40554	0.00179865	1.59e-06	0.0	3e-08	0.00024707	2.91e-06	4.6e-07	1.81e-06	610.86115762	730.48442217	742.70729148	4.34193967	0.04664461	-0.34915321
0.09649	11.40845	0.00179965	1.59e-06	0.0	3e-08	0.00024605	2.92e-06	4.6e-07	1.81e-06	610.96041362	730.49553817	742.67511927	4.31956979	0.04688236	-0.34912796
0.09659	11.41132	0.00180064	1.6e-06	0.0	3e-08	0.00024504	2.93e-06	4.6e-07	1.81e-06	611.05915976	730.50743611	742.64309859	4.2969232	0.04712347	-0.34910281
0.09669	11.41414	0.00180162	1.6e-06	0.0	3e-08	0.00024404	2.94e-06	4.7e-07	1.81e-06	611.15738843	730.52013508	742.61123169	4.27389007	0.04737154	-0.34907779
0.09679	11.41692	0.00180257	1.61e-06	0.0	3e-08	0.00024307	2.96e-06	4.7e-07	1.81e-06	611.25509076	730.53365725	742.57952122	4.25045207	0.04762708	-0.34905289
0.09689	11.41965	0.00180351	1.61e-06	0.0	3e-08	0.00024211	2.97e-06	4.7e-07	1.81e-06	611.35225744	730.54802575	742.54796994	4.22659024	0.04789062	-0.34902812
0.09699	11.42233	0.00180443	1.62e-06	0.0	3e-08	0.00024117	2.98e-06	4.7e-07	1.81e-06	611.44887874	730.56326474	742.51658074	4.20228497	0.0481627	-0.34900347
0.09709	11.42497	0.00180533	1.62e-06	0.0	3e-08	0.00024025	2.99e-06	4.7e-07	1.81e-06	611.54494446	730.57939947	742.48535662	4.177516	0.0484439	-0.34897895
0.09719	11.42755	0.00180621	1.63e-06	0.0	3e-08	0.00023935	3e-06	4.8e-07	1.81e-06	611.64044132	730.5964625	742.45430151	4.15206136	0.04874171	-0.34895457
0.09729	11.43009	0.00180708	1.63e-06	0.0	3e-08	0.00023846	3.01e-06	4.8e-07	1.81e-06	611.73535735	730.61448325	742.42341895	4.12614259	0.04904838	-0.34893032
0.09739	11.43257	0.00180793	1.64e-06	0.0	3e-08	0.0002376	3.03e-06	4.8e-07	1.81e-06	611.82968014	730.63349218	742.39271258	4.09963333	0.04936813	-0.34890621
0.09749	11.43501	0.00180875	1.64e-06	0.0	3e-08	0.00023675	3.04e-06	4.8e-07	1.82e-06	611.92339601	730.65352275	742.36218645	4.0724983	0.04970202	-0.34888224
0.09759	11.43739	0.00180956	1.65e-06	0.0	3e-08	0.00023592	3.05e-06	4.8e-07	1.82e-06	612.0164904	730.67461053	742.33184485	4.04458975	0.05005537	-0.34885842
0.09769	11.43972	0.00181036	1.65e-06	0.0	3e-08	0.00023511	3.06e-06	4.8e-07	1.82e-06	612.10894443	730.69680159	742.30169329	4.01597513	0.05042536	-0.34883475
0.09779	11.44199	0.00181113	1.66e-06	0.0	3e-08	0.00023432	3.07e-06	4.9e-07	1.82e-06	612.20074228	730.72013441	742.27173643	3.98656791	0.05081498	-0.34881123
0.09789	11.44421	0.00181188	1.66e-06	0.0	3e-08	0.00023355	3.08e-06	4.9e-07	1.82e-06	612.29186548	730.74465389	742.24197968	3.95631485	0.05122596	-0.34878786
0.09799	11.44638	0.00181262	1.67e-06	0.0	3e-08	0.0002328	3.09e-06	4.9e-07	1.82e-06	612.38229433	730.77040786	742.21242883	3.92515997	0.0516601	-0.34876466
0.09809	11.44848	0.00181333	1.67e-06	0.0	3e-08	0.00023207	3.1e-06	4.9e-07	1.82e-06	612.47200706	730.79744906	742.18309024	3.89289811	0.05212478	-0.34874163
0.09819	11.45053	0.00181402	1.67e-06	0.0	3e-08	0.00023136	3.11e-06	4.9e-07	1.82e-06	612.56097756	730.82584067	742.15397152	3.85955693	0.05261869	-0.34871877
0.09829	11.45252	0.0018147	1.68e-06	0.0	3e-08	0.00023067	3.12e-06	4.9e-07	1.82e-06	612.64918067	730.8556435	742.12508002	3.82500777	0.05314634	-0.34869608
0.09839	11.45446	0.00181535	1.68e-06	0.0	3e-08	0.00023	3.13e-06	5e-07	1.82e-06	612.73658795	730.88692623	742.09642403	3.78907628	0.05371404	-0.34867359
0.09849	11.45632	0.00181598	1.69e-06	0.0	3e-08	0.00022936	3.14e-06	5e-07	1.82e-06	612.82316462	730.91977289	742.06801366	3.75158837	0.05432807	-0.34865128
0.09859	11.45813	0.00181659	1.69e-06	0.0	3e-08	0.00022873	3.14e-06	5e-07	1.82e-06	612.90887604	730.95426701	742.03985899	3.71248553	0.05499024	-0.34862918
0.09869	11.45987	0.00181718	1.69e-06	0.0	3e-08	0.00022813	3.15e-06	5e-07	1.82e-06	612.99368324	730.99050251	742.01197132	3.67157709	0.05570742	-0.34860729
0.09879	11.46154	0.00181774	1.7e-06	0.0	3e-08	0.00022756	3.16e-06	5e-07	1.82e-06	613.07754088	731.02858859	741.9843638	3.62842195	0.05649624	-0.34858562
0.09889	11.46315	0.00181828	1.7e-06	0.0	3e-08	0.000227	3.17e-06	5e-07	1.83e-06	613.16039711	731.06865011	741.95705145	3.58293689	0.05735939	-0.34856418
0.09899	11.46468	0.0018188	1.7e-06	0.0	3e-08	0.00022647	3.18e-06	5e-07	1.83e-06	613.24219407	731.1108262	741.93005099	3.53458584	0.0583174	-0.34854298
0.09909	11.46615	0.00181929	1.71e-06	0.0	3e-08	0.00022597	3.18e-06	5.1e-07	1.83e-06	613.32286221	731.15528425	741.90338249	3.48305534	0.05938184	-0.34852205
0.09919	11.46753	0.00181976	1.71e-06	0.0	3e-08	0.00022549	3.19e-06	5.1e-07	1.83e-06	613.4023246	731.20220921	741.87706816	3.42774587	0.06057577	-0.3485014
0.09929	11.46884	0.0018202	1.71e-06	0.0	3e-08	0.00022504	3.2e-06	5.1e-07	1.83e-06	613.48048609	731.25182972	741.85113537	3.36790733	0.06192819	-0.34848105
0.09939	11.47006	0.00182061	1.71e-06	0.0	3e-08	0.00022462	3.2e-06	5.1e-07	1.83e-06	613.55723393	731.30441651	741.82561656	3.30244911	0.06348196	-0.34846102
0.09949	11.4712	0.00182099	1.72e-06	0.0	3e-08	0.00022422	3.21e-06	5.1e-07	1.83e-06	613.63242773	731.36030652	741.80055202	3.23023453	0.06528167	-0.34844135
0.09959	11.47225	0.00182135	1.72e-06	0.0	3e-08	0.00022386	3.21e-06	5.1e-07	1.83e-06	613.70589234	731.41991957	741.77599196	3.14910348	0.06741361	-0.34842209
0.09969	11.4732	0.00182167	1.72e-06	0.0	3e-08	0.00022353	3.22e-06	5.1e-07	1.83e-06	613.77739673	731.48380854	741.75200251	3.05613928	0.06999522	-0.34840327
0.09979	11.47404	0.00182195	1.72e-06	0.0	3e-08	0.00022324	3.22e-06	5.1e-07	1.83e-06	613.84662761	731.55272153	741.72867319	2.94665768	0.07321656	-0.34838497
0.09989	11.47477	0.0018222	1.72e-06	0.0	3e-08	0.00022299	3.23e-06	5.1e-07	1.83e-06	613.91312631	731.62774976	741.70613485	2.81205355	0.07742991	-0.34836731
0.09999	11.47537	0.0018224	1.73e-06	0.0	3e-08	0.00022278	3.23e-06	5.1e-07	1.83e-06	613.97615815	731.71063158	741.6845967	2.63413744	0.0833854	-0.34835044
0.10001	11.47547	0.00182244	1.73e-06	0.0	3e-08	0.00022274	3.23e-06	5.1e-07	1.83e-06	613.98824597	731.7283915	741.68043825	1273.89127852	32.73635629	37.40521345
