# Supplementary material for: Dataset for the simulated biomass pyrolysis in rotary kilns with varying particle residence time distributions
Source: Data Brief. 2021 Nov 23;39:107603. doi: 10.1016/j.dib.2021.107603 (PMC8633881; doi:10.1016/j.dib.2021.107603)
Supplement: Supplementary Data S1 — Supplementary Raw Research Data. This is open data under the CC BY license http://creativecommons.org/licenses/by/4.0/ [file mmc1.zip › supplementary/111/logFiles/log_Pe7]

l,m	Tau,s	F_w,kg/s	F_is,kg/s	F_c,kg/s	F_rt,kg/s	F_w_wet,kg/s	F_it,kg/s	F_g,kg/s	F_H2O_g,kg/s	T_b,K	T_g,K	T_w,K	q_bed,kW/m	q_gas,kW/m	q_loss,kW/m
1e-05	0.00086	0.0	0.0	0.0	0.0	0.00205274	0.0	0.0	0.0	298.2208728	298.66906969	833.12943077	26.19354845	3.60803256	-0.42016379
0.0001	0.01636	0.0	0.0	0.0	0.0	0.00205274	0.0	0.0	0.0	298.85808001	303.33295949	832.94446798	26.15491061	3.59968936	-0.42001854
0.0002	0.03358	0.0	0.0	0.0	0.0	0.00205274	0.0	0.0	0.0	299.5647228	308.4985121	832.7392927	26.11208237	3.59015851	-0.4198574
0.0003	0.05079	0.0	0.0	0.0	0.0	0.00205274	0.0	0.0	0.0	300.26993316	313.64626909	832.53447541	26.06937287	3.58031797	-0.41969655
0.0004	0.068	0.0	0.0	0.0	0.0	0.00205274	0.0	0.0	0.0	300.97371595	318.77583438	832.33001738	26.02677895	3.57017416	-0.41953598
0.0005	0.08519	0.0	0.0	0.0	0.0	0.00205274	0.0	0.0	0.0	301.67607591	323.88680357	832.12591996	25.98429969	3.55971567	-0.4193757
0.0006	0.10238	0.0	0.0	0.0	0.0	0.00205274	0.0	0.0	0.0	302.3770178	328.97878549	831.9221844	25.94193604	3.54896044	-0.4192157
0.0007	0.11955	0.0	0.0	0.0	0.0	0.00205274	0.0	0.0	0.0	303.07654638	334.05138014	831.71881203	25.89968462	3.53787789	-0.41905599
0.0008	0.13672	0.0	0.0	0.0	0.0	0.00205274	0.0	0.0	0.0	303.77466628	339.1041714	831.51580428	25.85754845	3.52649286	-0.41889656
0.0009	0.15388	0.0	0.0	0.0	0.0	0.00205274	0.0	0.0	0.0	304.47138227	344.13676654	831.31316242	25.81552671	3.51479862	-0.41873742
0.001	0.17104	0.0	0.0	0.0	0.0	0.00205274	0.0	0.0	0.0	305.16669893	349.14874194	831.11088794	25.77361354	3.50275728	-0.41857857
0.0011	0.18818	0.0	0.0	0.0	0.0	0.00205274	0.0	0.0	0.0	305.86062093	354.13968804	830.90898222	25.73181584	3.4904134	-0.41842001
0.0012	0.20532	0.0	0.0	0.0	0.0	0.00205274	0.0	0.0	0.0	306.55315289	359.10919188	830.7074467	25.69012416	3.47771741	-0.41826175
0.0013	0.22245	0.0	0.0	0.0	0.0	0.00205274	0.0	0.0	0.0	307.24429913	364.05680752	830.50628305	25.6485453	3.46470236	-0.41810377
0.0014	0.23957	0.0	0.0	0.0	0.0	0.00205274	0.0	0.0	0.0	307.93406435	368.98212877	830.30549264	25.60707786	3.45136146	-0.41794609
0.0015	0.25668	0.0	0.0	0.0	0.0	0.00205274	0.0	0.0	0.0	308.62245314	373.88473828	830.10507693	25.56572204	3.43769572	-0.4177887
0.0016	0.27379	0.0	0.0	0.0	0.0	0.00205274	0.0	0.0	0.0	309.3094701	378.76421969	829.90503735	25.52447805	3.42370612	-0.4176316
0.0017	0.29088	0.0	0.0	0.0	0.0	0.00205274	0.0	0.0	0.0	309.99511985	383.62015763	829.70537535	25.48334609	3.40939365	-0.41747479
0.0018	0.30797	0.0	0.0	0.0	0.0	0.00205274	0.0	0.0	0.0	310.67940655	388.4521085	829.50609264	25.44230253	3.39467819	-0.41731832
0.0019	0.32505	0.0	0.0	0.0	0.0	0.00205274	0.0	0.0	0.0	311.36233436	393.25962669	829.30719097	25.40138025	3.37967194	-0.41716212
0.002	0.34212	0.0	0.0	0.0	0.0	0.00205274	0.0	0.0	0.0	312.04390808	398.04231141	829.10867164	25.36056685	3.36433298	-0.41700622
0.0021	0.35919	0.0	0.0	0.0	0.0	0.00205274	0.0	0.0	0.0	312.72413219	402.79973956	828.91053617	25.3198622	3.3486612	-0.41685061
0.0022	0.37624	0.0	0.0	0.0	0.0	0.00205274	0.0	0.0	0.0	313.40301116	407.53148811	828.71278608	25.2792662	3.33265652	-0.4166953
0.0023	0.39329	0.0	0.0	0.0	0.0	0.00205274	0.0	0.0	0.0	314.08054944	412.23713406	828.51542289	25.23877873	3.31631884	-0.41654029
0.0024	0.41033	0.0	0.0	0.0	0.0	0.00205274	0.0	0.0	0.0	314.7567508	416.91624992	828.3184484	25.19837198	3.29961269	-0.41638563
0.0025	0.42736	0.0	0.0	0.0	0.0	0.00205274	0.0	0.0	0.0	315.4316196	421.56841222	828.12186414	25.15808541	3.28258854	-0.41623125
0.0026	0.44438	0.0	0.0	0.0	0.0	0.00205274	0.0	0.0	0.0	316.10516032	426.1931983	827.92567164	25.11790313	3.26522615	-0.41607717
0.0027	0.4614	0.0	0.0	0.0	0.0	0.00205274	0.0	0.0	0.0	316.77737724	430.79018421	827.7298725	25.07782465	3.24752495	-0.4159234
0.0028	0.47841	0.0	0.0	0.0	0.0	0.00205274	0.0	0.0	0.0	317.44827458	435.35894595	827.53446831	25.03784948	3.22948436	-0.41576993
0.0029	0.4954	0.0	0.0	0.0	0.0	0.00205274	0.0	0.0	0.0	318.1178566	439.89905944	827.33946069	24.99796934	3.21113664	-0.41561679
0.003	0.51239	0.0	0.0	0.0	0.0	0.00205274	0.0	0.0	0.0	318.78612699	444.41018912	827.14485095	24.95818944	3.19245717	-0.41546396
0.0031	0.52937	0.0	0.0	0.0	0.0	0.00205274	0.0	0.0	0.0	319.45309013	448.89187981	826.95064082	24.91851181	3.17343488	-0.41531144
0.0032	0.54635	0.0	0.0	0.0	0.0	0.00205274	0.0	0.0	0.0	320.11875009	453.34372	826.75683189	24.87893327	3.15408042	-0.41515924
0.0033	0.56331	0.0	0.0	0.0	0.0	0.00205274	0.0	0.0	0.0	320.78311095	457.76530117	826.56342575	24.83945314	3.13439413	-0.41500735
0.0034	0.58027	0.0	0.0	0.0	0.0	0.00205274	0.0	0.0	0.0	321.44617672	462.15621616	826.37042398	24.8000707	3.11437632	-0.41485578
0.0035	0.59722	0.0	0.0	0.0	0.0	0.00205274	0.0	0.0	0.0	322.10795138	466.51608386	826.17782804	24.76077992	3.09412065	-0.41470453
0.0036	0.61416	0.0	0.0	0.0	0.0	0.00205274	0.0	0.0	0.0	322.7684388	470.8446083	825.98563902	24.72158723	3.07350282	-0.4145536
0.0037	0.63109	0.0	0.0	0.0	0.0	0.00205274	0.0	0.0	0.0	323.42764297	475.14134445	825.7938587	24.6824892	3.05257088	-0.41440299
0.0038	0.64801	0.0	0.0	0.0	0.0	0.00205274	0.0	0.0	0.0	324.08556778	479.40591323	825.60248857	24.64348503	3.03132682	-0.41425271
0.0039	0.66493	0.0	0.0	0.0	0.0	0.00205274	0.0	0.0	0.0	324.74221708	483.63793911	825.41153011	24.60457392	3.00977263	-0.41410274
0.004	0.68184	0.0	0.0	0.0	0.0	0.00205274	0.0	0.0	0.0	325.39759471	487.8370501	825.22098479	24.56575508	2.98791028	-0.41395311
0.0041	0.69874	0.0	0.0	0.0	0.0	0.00205274	0.0	0.0	0.0	326.05170444	492.0029414	825.03085376	24.52702263	2.96586663	-0.41380379
0.0042	0.71563	0.0	0.0	0.0	0.0	0.00205274	0.0	0.0	0.0	326.70455002	496.13532302	824.84113808	24.48838281	2.94347076	-0.4136548
0.0043	0.73251	0.0	0.0	0.0	0.0	0.00205274	0.0	0.0	0.0	327.35613518	500.23380457	824.65183936	24.44983208	2.92079234	-0.41350615
0.0044	0.74938	0.0	0.0	0.0	0.0	0.00205274	0.0	0.0	0.0	328.00646364	504.29805453	824.46295888	24.41136955	2.89783528	-0.41335782
0.0045	0.76625	0.0	0.0	0.0	0.0	0.00205273	0.0	0.0	0.0	328.65553906	508.32774741	824.27449795	24.37299436	2.87460351	-0.41320982
0.0046	0.78311	0.0	0.0	0.0	0.0	0.00205273	0.0	0.0	0.0	329.30336506	512.32256374	824.08645782	24.33470563	2.85110094	-0.41306215
0.0047	0.79995	0.0	0.0	0.0	0.0	0.00205273	0.0	0.0	0.0	329.9499452	516.28228445	823.89883925	24.29649638	2.82746132	-0.41291481
0.0048	0.81679	0.0	0.0	0.0	0.0	0.00205273	0.0	0.0	0.0	330.59528303	520.20661826	823.71164339	24.25837445	2.8035034	-0.4127678
0.0049	0.83363	0.0	0.0	0.0	0.0	0.00205273	0.0	0.0	0.0	331.2393821	524.09525783	823.52487145	24.22033548	2.77930484	-0.41262113
0.005	0.85045	0.0	0.0	0.0	0.0	0.00205273	0.0	0.0	0.0	331.88224589	527.94793207	823.33852451	24.18237853	2.75487133	-0.41247479
0.0051	0.86727	0.0	0.0	0.0	0.0	0.00205273	0.0	0.0	0.0	332.52387787	531.76437819	823.15260358	24.14450263	2.73020855	-0.41232879
0.0052	0.88407	0.0	0.0	0.0	0.0	0.00205273	0.0	0.0	0.0	333.16428146	535.54434164	822.96710966	24.10670431	2.70537598	-0.41218312
0.0053	0.90087	0.0	0.0	0.0	0.0	0.00205273	0.0	0.0	0.0	333.80345994	539.28771774	822.78204295	24.06898284	2.68037435	-0.41203778
0.0054	0.91766	0.0	0.0	0.0	0.0	0.00205273	0.0	0.0	0.0	334.44141672	542.99421813	822.59740464	24.03134063	2.65513754	-0.41189278
0.0055	0.93444	0.0	0.0	0.0	0.0	0.00205273	0.0	0.0	0.0	335.07815509	546.66362796	822.41319556	23.99377487	2.62971083	-0.41174811
0.0056	0.95122	0.0	0.0	0.0	0.0	0.00205273	0.0	0.0	0.0	335.71367835	550.29574648	822.22941646	23.95628456	2.60410074	-0.41160379
0.0057	0.96798	0.0	0.0	0.0	0.0	0.00205273	0.0	0.0	0.0	336.34798973	553.89038217	822.04606804	23.9188687	2.5783137	-0.4114598
0.0058	0.98474	0.0	0.0	0.0	0.0	0.00205273	0.0	0.0	0.0	336.98109244	557.44735261	821.863151	23.88152632	2.55235601	-0.41131616
0.0059	1.00149	0.0	0.0	0.0	0.0	0.00205273	0.0	0.0	0.0	337.61298965	560.96648433	821.68066597	23.84425643	2.52623386	-0.41117285
0.006	1.01823	0.0	0.0	0.0	0.0	0.00205273	0.0	0.0	0.0	338.24368452	564.44761265	821.49861356	23.80705805	2.49995332	-0.41102989
0.0061	1.03496	0.0	0.0	0.0	0.0	0.00205273	0.0	0.0	0.0	338.87318014	567.8905816	821.31699435	23.76993022	2.47352035	-0.41088727
0.0062	1.05168	0.0	0.0	0.0	0.0	0.00205273	0.0	0.0	0.0	339.50147944	571.29546344	821.13580767	23.73285967	2.4472275	-0.41074495
0.0063	1.0684	0.0	0.0	0.0	0.0	0.00205273	0.0	0.0	0.0	340.12858549	574.6620893	820.95505421	23.69586461	2.42063363	-0.410603
0.0064	1.0851	0.0	0.0	0.0	0.0	0.00205273	0.0	0.0	0.0	340.75450129	577.99030452	820.77473456	23.65893606	2.39393152	-0.41046139
0.0065	1.1018	0.0	0.0	0.0	0.0	0.00205273	0.0	0.0	0.0	341.37922982	581.28002032	820.59484899	23.62207295	2.36712949	-0.41032013
0.0066	1.11849	0.0	0.0	0.0	0.0	0.00205273	0.0	0.0	0.0	342.00277398	584.53115926	820.4153977	23.58527422	2.3402358	-0.4101792
0.0067	1.13517	0.0	0.0	0.0	0.0	0.00205273	0.0	0.0	0.0	342.62513666	587.74365529	820.23638085	23.54853878	2.31325872	-0.41003862
0.0068	1.15185	0.0	0.0	0.0	0.0	0.00205273	0.0	0.0	0.0	343.24632069	590.91745367	820.05779857	23.51186559	2.28620648	-0.40989839
0.0069	1.16851	0.0	0.0	0.0	0.0	0.00205273	0.0	0.0	0.0	343.8663289	594.05251096	819.8796509	23.47525358	2.25908732	-0.4097585
0.007	1.18517	0.0	0.0	0.0	0.0	0.00205273	0.0	0.0	0.0	344.48516406	597.14879501	819.70193787	23.43870168	2.23190942	-0.40961896
0.0071	1.20181	0.0	0.0	0.0	0.0	0.00205273	0.0	0.0	0.0	345.10282893	600.2063919	819.5246588	23.40220621	2.20487613	-0.4094797
0.0072	1.21845	0.0	0.0	0.0	0.0	0.00205273	0.0	0.0	0.0	345.71932622	603.22533618	819.34781333	23.36577019	2.17769233	-0.40934082
0.0073	1.23508	0.0	0.0	0.0	0.0	0.00205273	0.0	0.0	0.0	346.33465859	606.20558392	819.17140162	23.32939085	2.15049319	-0.40920228
0.0074	1.2517	0.0	0.0	0.0	0.0	0.00205273	0.0	0.0	0.0	346.94882868	609.14716985	818.99542334	23.29306711	2.12328899	-0.40906409
0.0075	1.26832	0.0	0.0	0.0	0.0	0.00205273	0.0	0.0	0.0	347.5618391	612.05014227	818.81987812	23.25679787	2.09609008	-0.40892624
0.0076	1.28492	0.0	0.0	0.0	0.0	0.00205273	0.0	0.0	0.0	348.17369242	614.9145632	818.64476554	23.22058206	2.0689069	-0.40878873
0.0077	1.30152	0.0	0.0	0.0	0.0	0.00205273	0.0	0.0	0.0	348.78439117	617.74050836	818.47008508	23.18441858	2.04174998	-0.40865156
0.0078	1.3181	0.0	0.0	0.0	0.0	0.00205273	0.0	0.0	0.0	349.39393786	620.52806737	818.29583617	23.14830636	2.01462991	-0.40851473
0.0079	1.33468	0.0	0.0	0.0	0.0	0.00205273	0.0	0.0	0.0	350.00233495	623.27734377	818.12201819	23.1122443	1.9875574	-0.40837824
0.008	1.35125	0.0	0.0	0.0	0.0	0.00205273	0.0	0.0	0.0	350.60958499	625.98842142	817.94863056	23.07624295	1.96048228	-0.40824206
0.0081	1.36782	0.0	0.0	0.0	0.0	0.00205273	0.0	0.0	0.0	351.21569058	628.66137917	817.77567268	23.04028333	1.93350911	-0.40810624
0.0082	1.38437	0.0	0.0	0.0	0.0	0.00205273	0.0	0.0	0.0	351.82065394	631.29639863	817.60314362	23.0043718	1.90660984	-0.40797075
0.0083	1.40091	0.0	0.0	0.0	0.0	0.00205273	0.0	0.0	0.0	352.42447745	633.89362921	817.43104249	22.96850742	1.87979476	-0.4078356
0.0084	1.41745	0.0	0.0	0.0	0.0	0.00205273	0.0	0.0	0.0	353.02716344	636.45323351	817.25936839	22.93268923	1.85307421	-0.40770079
0.0085	1.43398	0.0	0.0	0.0	0.0	0.00205273	0.0	0.0	0.0	353.62871423	638.97538728	817.08812033	22.8969163	1.82645861	-0.40756631
0.0086	1.4505	0.0	0.0	0.0	0.0	0.00205273	0.0	0.0	0.0	354.22913209	641.46027955	816.91729724	22.8611877	1.79995838	-0.40743217
0.0087	1.46701	0.0	0.0	0.0	0.0	0.00205273	0.0	0.0	0.0	354.82841928	643.90811255	816.74689801	22.82550252	1.77358401	-0.40729835
0.0088	1.48351	0.0	0.0	0.0	0.0	0.00205273	0.0	0.0	0.0	355.42657801	646.31910185	816.57692147	22.78985982	1.74734605	-0.40716487
0.0089	1.5	0.0	0.0	0.0	0.0	0.00205273	0.0	0.0	0.0	356.02361054	648.69343575	816.40736655	22.75427231	1.72106419	-0.40703173
0.009	1.51649	0.0	0.0	0.0	0.0	0.00205273	0.0	0.0	0.0	356.61951933	651.03114229	816.238233	22.71871842	1.69503891	-0.40689891
0.0091	1.53296	0.0	0.0	0.0	0.0	0.00205273	0.0	0.0	0.0	357.21430635	653.3326024	816.06951882	22.6832058	1.66916122	-0.40676642
0.0092	1.54943	0.0	0.0	0.0	0.0	0.00205273	0.0	0.0	0.0	357.80797373	655.59805716	815.9012227	22.64773372	1.64343943	-0.40663426
0.0093	1.56589	0.0	0.0	0.0	0.0	0.00205273	0.0	0.0	0.0	358.40052361	657.82775793	815.73334328	22.61230148	1.61788176	-0.40650243
0.0094	1.58234	1e-08	0.0	0.0	0.0	0.00205273	0.0	0.0	0.0	358.99195809	660.02196617	815.56587914	22.5769084	1.59249636	-0.40637092
0.0095	1.59878	1e-08	0.0	0.0	0.0	0.00205273	0.0	0.0	0.0	359.58227924	662.18095338	815.39882883	22.5415538	1.5672913	-0.40623973
0.0096	1.61522	1e-08	0.0	0.0	0.0	0.00205273	0.0	0.0	0.0	360.17148914	664.30500089	815.23219082	22.50623703	1.5422746	-0.40610887
0.0097	1.63164	1e-08	0.0	0.0	0.0	0.00205273	0.0	0.0	0.0	360.75958981	666.39439982	815.06596355	22.47095745	1.51745418	-0.40597833
0.0098	1.64806	1e-08	0.0	0.0	0.0	0.00205273	0.0	0.0	0.0	361.34658328	668.44945091	814.90014542	22.43572367	1.49269144	-0.40584812
0.0099	1.66446	1e-08	0.0	0.0	0.0	0.00205273	0.0	0.0	0.0	361.93247186	670.47019706	814.73473613	22.40052449	1.46816234	-0.40571823
0.01	1.68086	1e-08	0.0	0.0	0.0	0.00205273	0.0	0.0	0.0	362.51725735	672.45709742	814.56973326	22.36535983	1.44386596	-0.40558866
0.0101	1.69725	1e-08	0.0	0.0	0.0	0.00205273	0.0	0.0	0.0	363.10094176	674.41045792	814.40513516	22.33023143	1.41977353	-0.4054594
0.0102	1.71363	1e-08	0.0	0.0	0.0	0.00205273	0.0	0.0	0.0	363.68352704	676.33058628	814.24094019	22.29513888	1.39589	-0.40533046
0.0103	1.73001	1e-08	0.0	0.0	0.0	0.00205273	0.0	0.0	0.0	364.26501517	678.21779595	814.07714666	22.26008181	1.37222015	-0.40520183
0.0104	1.74637	1e-08	0.0	0.0	0.0	0.00205273	0.0	0.0	0.0	364.84540809	680.07240581	813.91375287	22.22505986	1.34876852	-0.40507351
0.0105	1.76273	1e-08	0.0	0.0	0.0	0.00205273	0.0	0.0	0.0	365.42470774	681.8947399	813.75075707	22.19007271	1.32553951	-0.40494551
0.0106	1.77907	1e-08	0.0	0.0	0.0	0.00205273	0.0	0.0	0.0	366.00291603	683.68512713	813.5881575	22.15512004	1.30253726	-0.40481781
0.0107	1.79541	1e-08	0.0	0.0	0.0	0.00205273	0.0	0.0	0.0	366.58003488	685.44390104	813.42595237	22.12020158	1.27976576	-0.40469043
0.0108	1.81174	1e-08	0.0	0.0	0.0	0.00205272	0.0	0.0	0.0	367.1560662	687.17134211	813.26414021	22.08531913	1.25714793	-0.40456337
0.0109	1.82806	1e-08	0.0	0.0	0.0	0.00205272	0.0	0.0	0.0	367.73101187	688.86780391	813.10271911	22.05046919	1.23481458	-0.40443661
0.011	1.84437	1e-08	0.0	0.0	0.0	0.00205272	0.0	0.0	0.0	368.30487378	690.53363721	812.94168719	22.01565294	1.21271537	-0.40431015
0.0111	1.86067	1e-08	0.0	0.0	0.0	0.00205272	0.0	0.0	0.0	368.8776538	692.16918287	812.7810426	21.98087019	1.19085267	-0.40418399
0.0112	1.87697	1e-08	0.0	0.0	0.0	0.00205272	0.0	0.0	0.0	369.44935379	693.77478404	812.62078351	21.9461208	1.16922858	-0.40405813
0.0113	1.89325	1e-08	0.0	0.0	0.0	0.00205272	0.0	0.0	0.0	370.0199756	695.35078586	812.46090806	21.91140465	1.14784499	-0.40393258
0.0114	1.90953	1e-08	0.0	0.0	0.0	0.00205272	0.0	0.0	0.0	370.58952109	696.89753511	812.30141437	21.87672164	1.12670354	-0.40380732
0.0115	1.9258	1e-08	0.0	0.0	0.0	0.00205272	0.0	0.0	0.0	371.15799209	698.41537991	812.14230056	21.8420717	1.10580562	-0.40368237
0.0116	1.94206	2e-08	0.0	0.0	0.0	0.00205272	0.0	0.0	0.0	371.72539046	699.90466937	811.98356476	21.80745477	1.08515241	-0.4035577
0.0117	1.95831	2e-08	0.0	0.0	0.0	0.00205272	0.0	0.0	0.0	372.2917179	701.36579739	811.82520489	21.77286316	1.06479996	-0.40343336
0.0118	1.97455	2e-08	0.0	0.0	0.0	0.00205272	0.0	0.0	0.0	372.85697621	702.7991284	811.66721901	21.73830881	1.04466308	-0.40330929
0.0119	1.99078	2e-08	0.0	0.0	0.0	0.00205272	0.0	0.0	0.0	373.42116726	704.20499593	811.50960527	21.70378675	1.02477825	-0.40318552
0.012	2.00701	2e-08	0.0	0.0	0.0	0.00205272	0.0	0.0	0.0	373.98429285	705.58375859	811.35236173	21.66929693	1.0051463	-0.40306203
0.0121	2.02322	2e-08	0.0	0.0	0.0	0.00205272	0.0	0.0	0.0	374.54635477	706.93577532	811.19548645	21.63483933	0.98576782	-0.40293884
0.0122	2.03943	2e-08	0.0	0.0	0.0	0.00205271	0.0	0.0	0.0	375.10735481	708.26140518	811.03897749	21.60041396	0.96664322	-0.40281593
0.0123	2.05563	2e-08	0.0	0.0	0.0	0.00205271	0.0	0.0	0.0	375.66729477	709.56100701	810.88283289	21.56602084	0.9477727	-0.40269331
0.0124	2.07181	2e-08	0.0	0.0	0.0	0.00205271	0.0	0.0	0.0	376.22617643	710.83493922	810.7270507	21.53166002	0.92915623	-0.40257097
0.0125	2.08799	2e-08	0.0	0.0	0.0	0.00205271	0.0	0.0	0.0	376.78400157	712.08355944	810.57162897	21.49733154	0.9107936	-0.40244892
0.0126	2.10417	2e-08	0.0	0.0	0.0	0.00205271	0.0	0.0	0.0	377.34077194	713.30723239	810.41656572	21.46303304	0.89269744	-0.40232715
0.0127	2.12033	3e-08	0.0	0.0	0.0	0.00205271	0.0	0.0	0.0	377.8964893	714.50632449	810.26185899	21.42876841	0.87484699	-0.40220566
0.0128	2.13648	3e-08	0.0	0.0	0.0	0.00205271	0.0	0.0	0.0	378.45115543	715.68118181	810.10750684	21.3945362	0.85724977	-0.40208445
0.0129	2.15263	3e-08	0.0	0.0	0.0	0.00205271	0.0	0.0	0.0	379.00477212	716.83215869	809.95350734	21.36033652	0.83990489	-0.40196351
0.013	2.16876	3e-08	0.0	0.0	0.0	0.00205271	0.0	0.0	0.0	379.55734113	717.95960764	809.79985855	21.3261695	0.82281125	-0.40184285
0.0131	2.18489	3e-08	0.0	0.0	0.0	0.0020527	0.0	0.0	0.0	380.10886424	719.06387904	809.64655854	21.29203529	0.80596753	-0.40172246
0.0132	2.20101	3e-08	0.0	0.0	0.0	0.0020527	0.0	0.0	0.0	380.65934321	720.14532091	809.49360539	21.25793406	0.78937224	-0.40160234
0.0133	2.21712	3e-08	0.0	0.0	0.0	0.0020527	0.0	0.0	0.0	381.20877981	721.20427862	809.34099718	21.22386601	0.77302366	-0.40148249
0.0134	2.23322	3e-08	0.0	0.0	0.0	0.0020527	0.0	0.0	0.0	381.75717583	722.24109466	809.18873201	21.18983134	0.75691989	-0.40136292
0.0135	2.24931	4e-08	0.0	0.0	0.0	0.0020527	0.0	0.0	0.0	382.30453295	723.25613773	809.03680788	21.15581692	0.74116865	-0.40124363
0.0136	2.26539	4e-08	0.0	0.0	0.0	0.0020527	0.0	0.0	0.0	382.85085267	724.24986784	808.88522237	21.12184439	0.7255917	-0.40112459
0.0137	2.28146	4e-08	0.0	0.0	0.0	0.0020527	0.0	0.0	0.0	383.39613697	725.22253005	808.733974	21.08790513	0.71025951	-0.40100582
0.0138	2.29753	4e-08	0.0	0.0	0.0	0.00205269	0.0	0.0	0.0	383.94038761	726.1744626	808.58306088	21.0539994	0.69516972	-0.40088731
0.0139	2.31358	4e-08	0.0	0.0	0.0	0.00205269	0.0	0.0	0.0	384.48360636	727.10599996	808.43248114	21.02012744	0.68031974	-0.40076907
0.014	2.32963	5e-08	0.0	0.0	0.0	0.00205269	0.0	0.0	0.0	385.02579498	728.01747259	808.28223292	20.98628954	0.66570677	-0.40065108
0.0141	2.34567	5e-08	0.0	0.0	0.0	0.00205269	0.0	0.0	0.0	385.56695524	728.90920666	808.13231439	20.952486	0.65132778	-0.40053335
0.0142	2.3617	5e-08	0.0	0.0	0.0	0.00205269	0.0	0.0	0.0	386.10708892	729.78152369	807.98272371	20.91871715	0.63717954	-0.40041587
0.0143	2.37772	5e-08	0.0	0.0	0.0	0.00205268	0.0	0.0	0.0	386.6461978	730.63474039	807.83345911	20.88498332	0.62325862	-0.40029865
0.0144	2.39373	5e-08	0.0	0.0	0.0	0.00205268	0.0	0.0	0.0	387.18428366	731.46916827	807.68451879	20.85128488	0.60956134	-0.40018168
0.0145	2.40973	6e-08	0.0	0.0	0.0	0.00205268	0.0	0.0	0.0	387.72134829	732.2851134	807.53590101	20.81762222	0.59608383	-0.40006497
0.0146	2.42573	6e-08	0.0	0.0	0.0	0.00205268	0.0	0.0	0.0	388.2573935	733.08287615	807.38760403	20.78399573	0.58282201	-0.3999485
0.0147	2.44171	6e-08	0.0	0.0	0.0	0.00205267	0.0	0.0	0.0	388.79242109	733.86275086	807.23962615	20.75040584	0.56977156	-0.39983228
0.0148	2.45769	6e-08	0.0	0.0	0.0	0.00205267	0.0	0.0	0.0	389.32643288	734.6250256	807.0919657	20.71685299	0.55692796	-0.3997163
0.0149	2.47365	7e-08	0.0	0.0	0.0	0.00205267	0.0	0.0	0.0	389.85943022	735.37018742	806.94462013	20.68328787	0.54472784	-0.39960066
0.015	2.48961	7e-08	0.0	0.0	0.0	0.00205267	0.0	0.0	0.0	390.39141431	736.09879658	806.79758658	20.64979484	0.5324225	-0.3994852
0.0151	2.50556	7e-08	0.0	0.0	0.0	0.00205266	0.0	0.0	0.0	390.92238762	736.81083499	806.65086471	20.61633797	0.52033	-0.39936998
0.0152	2.5215	7e-08	0.0	0.0	0.0	0.00205266	0.0	0.0	0.0	391.45235195	737.50659261	806.50445282	20.58291759	0.5084465	-0.39925501
0.0153	2.53743	8e-08	0.0	0.0	0.0	0.00205266	0.0	0.0	0.0	391.98130908	738.18635383	806.35834926	20.54953409	0.49676798	-0.39914027
0.0154	2.55335	8e-08	0.0	0.0	0.0	0.00205265	0.0	0.0	0.0	392.50926081	738.85039726	806.2125524	20.51618783	0.48529025	-0.39902578
0.0155	2.56926	8e-08	0.0	0.0	0.0	0.00205265	0.0	0.0	0.0	393.03620894	739.49899551	806.06706062	20.48287922	0.47400893	-0.39891152
0.0156	2.58516	9e-08	0.0	0.0	0.0	0.00205265	0.0	0.0	0.0	393.56215529	740.13241498	805.92187234	20.44960868	0.4629195	-0.3987975
0.0157	2.60106	9e-08	0.0	0.0	0.0	0.00205264	0.0	0.0	0.0	394.08710166	740.7509156	805.77698601	20.41637663	0.45201722	-0.39868371
0.0158	2.61694	9e-08	0.0	0.0	0.0	0.00205264	0.0	0.0	0.0	394.6110499	741.35475062	805.6324001	20.38318353	0.44129721	-0.39857015
0.0159	2.63282	1e-07	0.0	0.0	0.0	0.00205264	0.0	0.0	0.0	395.13400183	741.94416636	805.48811312	20.35002983	0.43075441	-0.39845683
0.016	2.64869	1e-07	0.0	0.0	0.0	0.00205263	0.0	0.0	0.0	395.65595929	742.51940203	805.34412362	20.31691602	0.42038355	-0.39834373
0.0161	2.66454	1.1e-07	0.0	0.0	0.0	0.00205263	0.0	0.0	0.0	396.17692414	743.08068946	805.20043016	20.28384259	0.41017924	-0.39823086
0.0162	2.68039	1.1e-07	0.0	0.0	0.0	0.00205262	0.0	0.0	0.0	396.69689824	743.62825289	805.05703134	20.25081005	0.40013588	-0.39811822
0.0163	2.69623	1.1e-07	0.0	0.0	0.0	0.00205262	0.0	0.0	0.0	397.21588246	744.16278763	804.91392367	20.21774104	0.39098748	-0.39800593
0.0164	2.71206	1.2e-07	0.0	0.0	0.0	0.00205262	0.0	0.0	0.0	397.73387828	744.68468344	804.77110502	20.18476852	0.38147028	-0.39789377
0.0165	2.72789	1.2e-07	0.0	0.0	0.0	0.00205261	0.0	0.0	0.0	398.25088833	745.19380165	804.6285756	20.15183509	0.37212883	-0.39778184
0.0166	2.7437	1.3e-07	0.0	0.0	0.0	0.00205261	0.0	0.0	0.0	398.76691441	745.69037979	804.48633398	20.11894104	0.36295938	-0.39767013
0.0167	2.7595	1.3e-07	0.0	0.0	0.0	0.0020526	0.0	0.0	0.0	399.28195833	746.17465018	804.34437871	20.08608669	0.35395807	-0.39755865
0.0168	2.7753	1.4e-07	0.0	0.0	0.0	0.0020526	0.0	0.0	0.0	399.79602192	746.64683978	804.2027084	20.05327237	0.34512097	-0.39744739
0.0169	2.79108	1.4e-07	0.0	0.0	0.0	0.00205259	0.0	0.0	0.0	400.30910699	747.10717012	804.06132167	20.02049839	0.33644404	-0.39733635
0.017	2.80686	1.5e-07	0.0	0.0	0.0	0.00205259	0.0	0.0	0.0	400.82121537	747.55585714	803.92021715	19.9877651	0.32792316	-0.39722553
0.0171	2.82262	1.6e-07	0.0	0.0	0.0	0.00205258	0.0	0.0	0.0	401.3323489	747.99311107	803.77939353	19.95507283	0.31955411	-0.39711493
0.0172	2.83838	1.6e-07	0.0	0.0	0.0	0.00205257	0.0	0.0	0.0	401.84250942	748.41913637	803.6388495	19.92242194	0.31133258	-0.39700455
0.0173	2.85413	1.7e-07	0.0	0.0	0.0	0.00205257	0.0	0.0	0.0	402.35169877	748.83413157	803.49858378	19.88981278	0.30325417	-0.39689438
0.0174	2.86987	1.7e-07	0.0	0.0	0.0	0.00205256	0.0	0.0	0.0	402.85991879	749.23828916	803.35859513	19.85724572	0.29531439	-0.39678443
0.0175	2.8856	1.8e-07	0.0	0.0	0.0	0.00205256	0.0	0.0	0.0	403.36717136	749.63179551	803.21888234	19.82472113	0.28750865	-0.39667469
0.0176	2.90132	1.9e-07	0.0	0.0	0.0	0.00205255	0.0	0.0	0.0	403.87345832	750.01483069	803.0794442	19.79223938	0.27983228	-0.39656516
0.0177	2.91703	1.9e-07	0.0	0.0	0.0	0.00205254	0.0	0.0	0.0	404.37878051	750.38810609	802.94027708	19.75973678	0.27294484	-0.39645593
0.0178	2.93274	2e-07	0.0	0.0	0.0	0.00205253	0.0	0.0	0.0	404.88313995	750.7517088	802.80138021	19.72732315	0.26570708	-0.39634684
0.0179	2.94843	2.1e-07	0.0	0.0	0.0	0.00205253	0.0	0.0	0.0	405.38653889	751.10561651	802.66275333	19.6949508	0.25861236	-0.39623797
0.018	2.96411	2.2e-07	0.0	0.0	0.0	0.00205252	0.0	0.0	0.0	405.88897913	751.45002196	802.52439522	19.66261995	0.25165784	-0.39612931
0.0181	2.97979	2.2e-07	0.0	0.0	0.0	0.00205251	0.0	0.0	0.0	406.3904625	751.78511401	802.38630462	19.63033077	0.24484065	-0.39602086
0.0182	2.99546	2.3e-07	0.0	0.0	0.0	0.0020525	0.0	0.0	0.0	406.89099081	752.11107763	802.24848034	19.59808347	0.23815791	-0.39591262
0.0183	3.01111	2.4e-07	0.0	0.0	0.0	0.00205249	0.0	0.0	0.0	407.39056588	752.42809388	802.11092117	19.56587825	0.23160671	-0.39580459
0.0184	3.02676	2.5e-07	0.0	0.0	0.0	0.00205249	0.0	0.0	0.0	407.88918954	752.73633989	801.97362595	19.53371528	0.22518414	-0.39569676
0.0185	3.0424	2.6e-07	0.0	0.0	0.0	0.00205248	0.0	0.0	0.0	408.38686359	753.03598888	801.83659352	19.50159478	0.21888724	-0.39558914
0.0186	3.05803	2.7e-07	0.0	0.0	0.0	0.00205247	0.0	0.0	0.0	408.88358987	753.32721006	801.69982274	19.46951693	0.21271307	-0.39548173
0.0187	3.07365	2.8e-07	0.0	0.0	0.0	0.00205246	0.0	0.0	0.0	409.3793702	753.6101687	801.56331249	19.43748193	0.20665864	-0.39537452
0.0188	3.08926	2.9e-07	0.0	0.0	0.0	0.00205245	0.0	0.0	0.0	409.87420641	753.88502608	801.42706168	19.40548996	0.20072095	-0.39526752
0.0189	3.10486	3e-07	0.0	0.0	0.0	0.00205244	0.0	0.0	0.0	410.36810032	754.15193945	801.29106921	19.37354124	0.19489699	-0.39516071
0.019	3.12045	3.1e-07	0.0	0.0	0.0	0.00205243	0.0	0.0	0.0	410.86105377	754.41106203	801.15533405	19.34163595	0.18918373	-0.39505411
0.0191	3.13603	3.2e-07	0.0	0.0	0.0	0.00205242	0.0	0.0	0.0	411.35306813	754.66282798	801.01985371	19.3097502	0.18388534	-0.39494771
0.0192	3.15161	3.3e-07	0.0	0.0	0.0	0.00205241	0.0	0.0	0.0	411.84414545	754.90724701	800.88462785	19.27792545	0.17847229	-0.39484152
0.0193	3.16717	3.4e-07	0.0	0.0	0.0	0.0020524	0.0	0.0	0.0	412.33428762	755.14442825	800.74965564	19.24614372	0.1731734	-0.39473552
0.0194	3.18273	3.5e-07	0.0	0.0	0.0	0.00205238	0.0	0.0	0.0	412.82349644	755.37452512	800.61493599	19.21440514	0.16798653	-0.39462972
0.0195	3.19827	3.6e-07	0.0	0.0	0.0	0.00205237	0.0	0.0	0.0	413.31177372	755.59768818	800.48046788	19.1827098	0.16290958	-0.39452411
0.0196	3.21381	3.8e-07	0.0	0.0	0.0	0.00205236	0.0	0.0	0.0	413.79912128	755.81406514	800.34625025	19.15105783	0.15794043	-0.39441871
0.0197	3.22933	3.9e-07	0.0	0.0	0.0	0.00205235	0.0	0.0	0.0	414.28554092	756.0238009	800.21228208	19.11944934	0.153077	-0.3943135
0.0198	3.24485	4e-07	0.0	0.0	0.0	0.00205233	0.0	0.0	0.0	414.77103444	756.22703758	800.07856237	19.08788443	0.14831722	-0.39420849
0.0199	3.26036	4.2e-07	0.0	0.0	0.0	0.00205232	0.0	0.0	0.0	415.25560366	756.4239145	799.94509011	19.05636321	0.14365903	-0.39410367
0.02	3.27586	4.3e-07	0.0	0.0	0.0	0.00205231	0.0	0.0	0.0	415.73925038	756.61456826	799.81186432	19.02488579	0.13910038	-0.39399905
0.0201	3.29135	4.4e-07	0.0	0.0	0.0	0.00205229	0.0	0.0	0.0	416.2219764	756.79913272	799.67888403	18.99345225	0.13463923	-0.39389462
0.0202	3.30683	4.6e-07	0.0	0.0	0.0	0.00205228	0.0	0.0	0.0	416.70378354	756.97773906	799.54614828	18.9620627	0.13027358	-0.39379038
0.0203	3.3223	4.7e-07	0.0	0.0	0.0	0.00205226	0.0	0.0	0.0	417.18467359	757.15051575	799.41365613	18.93071724	0.12600141	-0.39368634
0.0204	3.33776	4.9e-07	0.0	0.0	0.0	0.00205225	0.0	0.0	0.0	417.66464835	757.31758866	799.28140665	18.89941685	0.1218551	-0.39358246
0.0205	3.35321	5.1e-07	0.0	0.0	0.0	0.00205223	0.0	0.0	0.0	418.14370969	757.47911405	799.14939863	18.86816013	0.11777559	-0.39347879
0.0206	3.36866	5.2e-07	0.0	0.0	0.0	0.00205221	0.0	0.0	0.0	418.62185936	757.63518949	799.01763138	18.8369478	0.11378491	-0.39337531
0.0207	3.38409	5.4e-07	0.0	0.0	0.0	0.0020522	0.0	0.0	0.0	419.09909916	757.78593443	798.88610398	18.80577995	0.10988168	-0.39327202
0.0208	3.39951	5.6e-07	0.0	0.0	0.0	0.00205218	0.0	0.0	0.0	419.57543091	757.93146595	798.75481553	18.77465668	0.1060641	-0.39316892
0.0209	3.41493	5.7e-07	0.0	0.0	0.0	0.00205216	0.0	0.0	0.0	420.05085638	758.07189868	798.62376516	18.74357806	0.1023304	-0.393066
0.021	3.43033	5.9e-07	0.0	0.0	0.0	0.00205214	0.0	0.0	0.0	420.52537739	758.20734489	798.492952	18.71254418	0.09867883	-0.39296327
0.0211	3.44573	6.1e-07	0.0	0.0	0.0	0.00205212	0.0	0.0	0.0	420.99899574	758.33791448	798.36237519	18.68155511	0.09510764	-0.39286073
0.0212	3.46111	6.3e-07	0.0	0.0	0.0	0.0020521	0.0	0.0	0.0	421.47171321	758.46371503	798.23203387	18.65061094	0.09161512	-0.39275837
0.0213	3.47649	6.5e-07	0.0	0.0	0.0	0.00205208	0.0	0.0	0.0	421.9435316	758.58485181	798.10192721	18.61971174	0.08819957	-0.3926562
0.0214	3.49186	6.7e-07	0.0	0.0	0.0	0.00205206	0.0	0.0	0.0	422.41445271	758.70142782	797.97205439	18.58885757	0.08485931	-0.39255421
0.0215	3.50721	6.9e-07	0.0	0.0	0.0	0.00205204	0.0	0.0	0.0	422.88447832	758.8135438	797.84241459	18.5580485	0.08159267	-0.39245241
0.0216	3.52256	7.2e-07	0.0	0.0	0.0	0.00205202	0.0	0.0	0.0	423.35361023	758.92129829	797.713007	18.52728461	0.078398	-0.39235078
0.0217	3.5379	7.4e-07	0.0	0.0	0.0	0.002052	0.0	0.0	0.0	423.82185023	759.02478761	797.58383083	18.49656596	0.07527369	-0.39224934
0.0218	3.55323	7.6e-07	0.0	0.0	0.0	0.00205197	0.0	0.0	0.0	424.28920011	759.12410783	797.45488529	18.46589318	0.07223357	-0.39214807
0.0219	3.56855	7.9e-07	0.0	0.0	0.0	0.00205195	0.0	0.0	0.0	424.75566167	759.21936115	797.3261695	18.43526537	0.06925002	-0.39204699
0.022	3.58386	8.1e-07	0.0	0.0	0.0	0.00205192	0.0	0.0	0.0	425.22123669	759.31062956	797.19768278	18.40468299	0.06633278	-0.39194608
0.0221	3.59916	8.3e-07	0.0	0.0	0.0	0.0020519	0.0	0.0	0.0	425.68592694	759.39800151	797.06942437	18.37414612	0.06348037	-0.39184536
0.0222	3.61445	8.6e-07	0.0	0.0	0.0	0.00205187	0.0	0.0	0.0	426.14973421	759.48156342	796.94139353	18.34365481	0.0606913	-0.39174481
0.0223	3.62973	8.9e-07	0.0	0.0	0.0	0.00205185	0.0	0.0	0.0	426.61266028	759.56139976	796.8135895	18.31320909	0.05796414	-0.39164445
0.0224	3.64501	9.1e-07	0.0	0.0	0.0	0.00205182	0.0	0.0	0.0	427.07470692	759.63759304	796.68601158	18.28280904	0.05529744	-0.39154426
0.0225	3.66027	9.4e-07	0.0	0.0	0.0	0.00205179	0.0	0.0	0.0	427.53587593	759.71022386	796.55865902	18.25245469	0.0526898	-0.39144425
0.0226	3.67552	9.7e-07	0.0	0.0	0.0	0.00205176	0.0	0.0	0.0	427.99616905	759.7793709	796.43153114	18.22214609	0.05013982	-0.39134441
0.0227	3.69077	1e-06	0.0	0.0	0.0	0.00205174	0.0	0.0	0.0	428.45558808	759.84511103	796.30462722	18.19188327	0.04764613	-0.39124475
0.0228	3.706	1.03e-06	0.0	0.0	0.0	0.0020517	0.0	0.0	0.0	428.91413479	759.90751923	796.17794658	18.16166629	0.04520739	-0.39114526
0.0229	3.72122	1.06e-06	0.0	0.0	0.0	0.00205167	0.0	0.0	0.0	429.37181093	759.96666872	796.05148852	18.13149518	0.04282227	-0.39104595
0.023	3.73644	1.09e-06	0.0	0.0	0.0	0.00205164	0.0	0.0	0.0	429.82861828	760.02263094	795.92525238	18.10136998	0.04048946	-0.39094682
0.0231	3.75164	1.12e-06	0.0	0.0	0.0	0.00205161	0.0	0.0	0.0	430.28455861	760.07547556	795.7992375	18.07129072	0.03820767	-0.39084785
0.0232	3.76684	1.16e-06	0.0	0.0	0.0	0.00205158	0.0	0.0	0.0	430.73963364	760.12528702	795.67344312	18.041254	0.03601885	-0.39074906
0.0233	3.78203	1.19e-06	0.0	0.0	0.0	0.00205154	0.0	0.0	0.0	431.1938451	760.172161	795.54786847	18.01126565	0.0338486	-0.39065044
0.0234	3.7972	1.23e-06	0.0	0.0	0.0	0.00205151	0.0	0.0	0.0	431.64719477	760.21613427	795.42251303	17.98132317	0.03172761	-0.390552
0.0235	3.81237	1.26e-06	0.0	0.0	0.0	0.00205147	0.0	0.0	0.0	432.09968443	760.25727243	795.29737616	17.95142657	0.02965484	-0.39045373
0.0236	3.82753	1.3e-06	0.0	0.0	0.0	0.00205143	0.0	0.0	0.0	432.5513158	760.29563968	795.17245722	17.92157586	0.02762924	-0.39035562
0.0237	3.84267	1.34e-06	0.0	0.0	0.0	0.0020514	0.0	0.0	0.0	433.00209065	760.33129889	795.04775558	17.89177105	0.02564984	-0.39025769
0.0238	3.85781	1.38e-06	0.0	0.0	0.0	0.00205136	0.0	0.0	0.0	433.45201071	760.36431156	794.92327062	17.86201213	0.02371566	-0.39015993
0.0239	3.87294	1.42e-06	0.0	0.0	0.0	0.00205132	0.0	0.0	0.0	433.90107773	760.39473793	794.79900171	17.83229911	0.02182575	-0.39006234
0.024	3.88806	1.46e-06	0.0	0.0	0.0	0.00205128	0.0	0.0	0.0	434.34929343	760.42263698	794.67494825	17.802632	0.0199792	-0.38996491
0.0241	3.90317	1.5e-06	0.0	0.0	0.0	0.00205124	0.0	0.0	0.0	434.79665956	760.44806647	794.55110963	17.77301077	0.0181751	-0.38986766
0.0242	3.91827	1.54e-06	0.0	0.0	0.0	0.00205119	0.0	0.0	0.0	435.24317784	760.47108298	794.42748525	17.74343543	0.0164126	-0.38977057
0.0243	3.93336	1.58e-06	0.0	0.0	0.0	0.00205115	0.0	0.0	0.0	435.68885001	760.49174196	794.30407452	17.71390596	0.01469085	-0.38967365
0.0244	3.94844	1.63e-06	0.0	0.0	0.0	0.00205111	0.0	0.0	0.0	436.13367779	760.51009771	794.18087684	17.68442236	0.01300903	-0.3895769
0.0245	3.96351	1.67e-06	0.0	0.0	0.0	0.00205106	0.0	0.0	0.0	436.57766289	760.52620351	794.05789164	17.6549846	0.01136635	-0.38948032
0.0246	3.97857	1.72e-06	0.0	0.0	0.0	0.00205101	0.0	0.0	0.0	437.02080705	760.54011384	793.93511832	17.62559301	0.00976829	-0.3893839
0.0247	3.99362	1.77e-06	0.0	0.0	0.0	0.00205096	0.0	0.0	0.0	437.46311197	760.55188122	793.81255629	17.59624699	0.00820351	-0.38928764
0.0248	4.00866	1.82e-06	0.0	0.0	0.0	0.00205091	0.0	0.0	0.0	437.90457938	760.56155397	793.69020501	17.56694677	0.00667593	-0.38919156
0.0249	4.02369	1.87e-06	0.0	0.0	0.0	0.00205086	0.0	0.0	0.0	438.34521096	760.56918165	793.56806391	17.53769231	0.00518489	-0.38909563
0.025	4.03871	1.92e-06	0.0	0.0	0.0	0.00205081	0.0	0.0	0.0	438.78500844	760.57481293	793.44613244	17.5084836	0.00372975	-0.38899988
0.0251	4.05372	1.97e-06	0.0	0.0	0.0	0.00205076	0.0	0.0	0.0	439.22397351	760.57849567	793.32441003	17.4793206	0.0023099	-0.38890428
0.0252	4.06872	2.03e-06	0.0	0.0	0.0	0.00205071	0.0	0.0	0.0	439.66210786	760.58027689	793.20289614	17.45020328	0.00092475	-0.38880885
0.0253	4.08372	2.08e-06	0.0	0.0	0.0	0.00205065	0.0	0.0	0.0	440.09941319	760.58020287	793.08159022	17.4211316	-0.00042626	-0.38871359
0.0254	4.0987	2.14e-06	0.0	0.0	0.0	0.00205059	0.0	0.0	0.0	440.5358912	760.57831914	792.96049173	17.39210553	-0.00174365	-0.38861849
0.0255	4.11367	2.2e-06	0.0	0.0	0.0	0.00205054	0.0	0.0	0.0	440.97154356	760.57467057	792.83960012	17.36312501	-0.00302794	-0.38852355
0.0256	4.12863	2.26e-06	0.0	0.0	0.0	0.00205048	0.0	0.0	0.0	441.40637197	760.56930134	792.71891488	17.33419001	-0.00427959	-0.38842877
0.0257	4.14359	2.32e-06	0.0	0.0	0.0	0.00205042	0.0	0.0	0.0	441.84037809	760.56225503	792.59843546	17.30530047	-0.00549908	-0.38833416
0.0258	4.15853	2.38e-06	0.0	0.0	0.0	0.00205035	0.0	0.0	0.0	442.2735636	760.55357462	792.47816134	17.27645636	-0.00668681	-0.38823971
0.0259	4.17346	2.44e-06	0.0	0.0	0.0	0.00205029	0.0	0.0	0.0	442.70593017	760.54330256	792.35809198	17.24765761	-0.0078432	-0.38814542
0.026	4.18839	2.51e-06	0.0	0.0	0.0	0.00205022	0.0	0.0	0.0	443.13747958	760.53142635	792.23822711	17.2189119	-0.00903603	-0.38805127
0.0261	4.2033	2.57e-06	0.0	0.0	0.0	0.00205016	0.0	0.0	0.0	443.5682135	760.51798959	792.1185662	17.19020598	-0.01015063	-0.38795729
0.0262	4.21821	2.64e-06	0.0	0.0	0.0	0.00205009	0.0	0.0	0.0	443.99813352	760.50305598	791.99910863	17.16154559	-0.01123781	-0.38786348
0.0263	4.2331	2.71e-06	0.0	0.0	0.0	0.00205002	0.0	0.0	0.0	444.42724132	760.48666196	791.8798539	17.13293068	-0.01229809	-0.38776982
0.0264	4.24798	2.78e-06	0.0	0.0	0.0	0.00204995	0.0	0.0	0.0	444.85553855	760.46884326	791.76080153	17.10436121	-0.01333197	-0.38767633
0.0265	4.26286	2.86e-06	0.0	0.0	0.0	0.00204988	0.0	0.0	0.0	445.28302686	760.44963497	791.64195103	17.07583715	-0.01433992	-0.38758299
0.0266	4.27772	2.93e-06	0.0	0.0	0.0	0.0020498	0.0	0.0	0.0	445.7097079	760.42907153	791.5233019	17.04735845	-0.01532242	-0.38748981
0.0267	4.29258	3.01e-06	0.0	0.0	0.0	0.00204973	0.0	0.0	0.0	446.13558333	760.40718678	791.40485367	17.01892506	-0.01627989	-0.38739679
0.0268	4.30742	3.08e-06	0.0	0.0	0.0	0.00204965	0.0	0.0	0.0	446.56065478	760.38401398	791.28660587	16.99053694	-0.01721276	-0.38730392
0.0269	4.32226	3.16e-06	0.0	0.0	0.0	0.00204957	0.0	0.0	0.0	446.9849239	760.35958583	791.16855801	16.96219404	-0.01812144	-0.38721122
0.027	4.33708	3.24e-06	0.0	0.0	0.0	0.00204949	0.0	0.0	0.0	447.40839231	760.33393451	791.05070962	16.9338963	-0.01900631	-0.38711867
0.0271	4.3519	3.33e-06	0.0	0.0	0.0	0.0020494	0.0	0.0	0.0	447.83106166	760.30709169	790.93306024	16.90564368	-0.01986774	-0.38702627
0.0272	4.3667	3.41e-06	0.0	0.0	0.0	0.00204932	0.0	0.0	0.0	448.25293356	760.27908856	790.8156094	16.87743612	-0.02070607	-0.38693404
0.0273	4.3815	3.5e-06	0.0	0.0	0.0	0.00204923	0.0	0.0	0.0	448.67400964	760.24995586	790.69835663	16.84927357	-0.02152163	-0.38684196
0.0274	4.39628	3.59e-06	0.0	0.0	0.0	0.00204914	0.0	0.0	0.0	449.09429159	760.21969637	790.58130159	16.82115948	-0.02234199	-0.38675002
0.0275	4.41106	3.68e-06	0.0	0.0	0.0	0.00204905	0.0	0.0	0.0	449.513781	760.18835112	790.46444377	16.79308777	-0.02312076	-0.38665825
0.0276	4.42582	3.77e-06	0.0	0.0	0.0	0.00204896	0.0	0.0	0.0	449.93247946	760.15595411	790.3477827	16.76506104	-0.02387877	-0.38656663
0.0277	4.44058	3.86e-06	0.0	0.0	0.0	0.00204887	0.0	0.0	0.0	450.35038859	760.12253288	790.23131793	16.73707922	-0.02461635	-0.38647517
0.0278	4.45532	3.96e-06	0.0	0.0	0.0	0.00204877	0.0	0.0	0.0	450.76750999	760.08811448	790.11504901	16.70914226	-0.02533383	-0.38638386
0.0279	4.47006	4.06e-06	0.0	0.0	0.0	0.00204867	0.0	0.0	0.0	451.18384526	760.05272555	789.99897551	16.68125011	-0.0260315	-0.3862927
0.028	4.48478	4.16e-06	0.0	0.0	0.0	0.00204857	0.0	0.0	0.0	451.59939601	760.01639233	789.88309699	16.65340272	-0.02670966	-0.3862017
0.0281	4.4995	4.26e-06	0.0	0.0	0.0	0.00204847	0.0	0.0	0.0	452.01416383	759.97914067	789.767413	16.62560002	-0.02736859	-0.38611085
0.0282	4.5142	4.37e-06	0.0	0.0	0.0	0.00204837	0.0	0.0	0.0	452.42815031	759.94099606	789.65192311	16.59784195	-0.02800855	-0.38602016
0.0283	4.5289	4.47e-06	0.0	0.0	0.0	0.00204826	0.0	0.0	0.0	452.84135703	759.90198365	789.5366269	16.57012846	-0.02862977	-0.38592961
0.0284	4.54358	4.58e-06	0.0	0.0	0.0	0.00204815	0.0	0.0	0.0	453.25378559	759.86212826	789.42152392	16.54245947	-0.02923248	-0.38583922
0.0285	4.55826	4.69e-06	0.0	0.0	0.0	0.00204804	0.0	0.0	0.0	453.66543755	759.82145443	789.30661375	16.51483493	-0.02981689	-0.38574898
0.0286	4.57292	4.81e-06	0.0	0.0	0.0	0.00204792	0.0	0.0	0.0	454.07631449	759.77998643	789.19189596	16.48725477	-0.0303832	-0.38565889
0.0287	4.58758	4.92e-06	0.0	0.0	0.0	0.00204781	0.0	0.0	0.0	454.48641799	759.73774824	789.07737013	16.4597217	-0.03095902	-0.38556895
0.0288	4.60223	5.04e-06	0.0	0.0	0.0	0.00204769	0.0	0.0	1e-08	454.89574974	759.69469338	788.96303615	16.43223365	-0.03152476	-0.38547915
0.0289	4.61686	5.16e-06	0.0	0.0	0.0	0.00204757	0.0	0.0	1e-08	455.30431121	759.65089088	788.84889339	16.40478801	-0.0320554	-0.38538952
0.029	4.63148	5.28e-06	0.0	0.0	0.0	0.00204745	0.0	0.0	1e-08	455.71210397	759.60636355	788.73494143	16.37738672	-0.03257108	-0.38530003
0.0291	4.6461	5.41e-06	0.0	0.0	0.0	0.00204732	0.0	0.0	1e-08	456.11912958	759.56113104	788.62117988	16.35002975	-0.03307209	-0.38521069
0.0292	4.6607	5.54e-06	0.0	0.0	0.0	0.00204719	0.0	0.0	1e-08	456.52538959	759.51521264	788.50760832	16.32271702	-0.03355875	-0.3851215
0.0293	4.6753	5.67e-06	0.0	0.0	0.0	0.00204706	0.0	0.0	1e-08	456.93088555	759.46862722	788.39422637	16.29544848	-0.03403132	-0.38503246
0.0294	4.68988	5.8e-06	0.0	0.0	0.0	0.00204693	0.0	0.0	1e-08	457.33561901	759.42139327	788.28103362	16.26822409	-0.0344901	-0.38494356
0.0295	4.70446	5.94e-06	0.0	0.0	0.0	0.00204679	0.0	0.0	1e-08	457.73959152	759.3735289	788.16802968	16.24104377	-0.03493535	-0.38485482
0.0296	4.71902	6.08e-06	0.0	0.0	0.0	0.00204665	0.0	0.0	1e-08	458.14280462	759.32505186	788.05521416	16.21390749	-0.03536733	-0.38476622
0.0297	4.73358	6.22e-06	0.0	0.0	0.0	0.00204651	0.0	0.0	1e-08	458.54525985	759.27597959	787.94258666	16.18681517	-0.03578628	-0.38467777
0.0298	4.74812	6.36e-06	0.0	0.0	0.0	0.00204637	0.0	0.0	1e-08	458.94695873	759.22632915	787.8301468	16.15976675	-0.03619245	-0.38458947
0.0299	4.76265	6.51e-06	0.0	0.0	0.0	0.00204622	0.0	0.0	1e-08	459.3479028	759.1761173	787.7178942	16.13276219	-0.03658606	-0.38450132
0.03	4.77718	6.66e-06	0.0	0.0	0.0	0.00204607	0.0	0.0	1e-08	459.74809358	759.12536052	787.60582847	16.10580141	-0.03696734	-0.38441331
0.0301	4.79169	6.81e-06	0.0	0.0	0.0	0.00204592	0.0	0.0	1e-08	460.14753259	759.07407144	787.49394924	16.07888659	-0.0373596	-0.38432545
0.0302	4.80619	6.97e-06	0.0	0.0	0.0	0.00204576	0.0	0.0	1e-08	460.54622142	759.02223789	787.38225627	16.0520139	-0.03772414	-0.38423773
0.0303	4.82069	7.12e-06	0.0	0.0	0.0	0.0020456	0.0	0.0	1e-08	460.94416153	758.96989665	787.27074907	16.02518492	-0.03807805	-0.38415016
0.0304	4.83517	7.29e-06	0.0	0.0	0.0	0.00204544	0.0	0.0	1e-08	461.34135443	758.91706157	787.15942728	15.99839959	-0.03842159	-0.38406274
0.0305	4.84964	7.45e-06	0.0	0.0	0.0	0.00204528	0.0	0.0	1e-08	461.73780163	758.86374613	787.04829053	15.97165786	-0.03875504	-0.38397546
0.0306	4.8641	7.62e-06	0.0	0.0	0.0	0.00204511	0.0	0.0	1e-08	462.13350464	758.80996346	786.93733846	15.94495966	-0.03907863	-0.38388833
0.0307	4.87856	7.79e-06	0.0	0.0	0.0	0.00204494	0.0	0.0	1e-08	462.52846496	758.75572635	786.82657069	15.91830494	-0.03939263	-0.38380134
0.0308	4.893	7.96e-06	0.0	0.0	0.0	0.00204476	0.0	0.0	1e-08	462.92268408	758.70104726	786.71598688	15.89169364	-0.03969727	-0.38371449
0.0309	4.90743	8.14e-06	0.0	0.0	0.0	0.00204458	0.0	0.0	1e-08	463.3161635	758.64593831	786.60558666	15.86512571	-0.03999279	-0.38362779
0.031	4.92185	8.32e-06	0.0	0.0	0.0	0.0020444	0.0	0.0	1e-08	463.70890471	758.59041134	786.49536966	15.83860108	-0.04027942	-0.38354123
0.0311	4.93626	8.51e-06	0.0	0.0	0.0	0.00204422	0.0	0.0	1e-08	464.1009092	758.53447784	786.38533555	15.8121197	-0.04055738	-0.38345482
0.0312	4.95066	8.7e-06	0.0	0.0	0.0	0.00204403	0.0	0.0	1e-08	464.49217843	758.47814906	786.27548396	15.78568151	-0.04082688	-0.38336855
0.0313	4.96505	8.89e-06	0.0	0.0	0.0	0.00204384	0.0	0.0	1e-08	464.88271391	758.4214359	786.16581455	15.75928643	-0.04108813	-0.38328242
0.0314	4.97943	9.08e-06	0.0	0.0	0.0	0.00204364	0.0	0.0	1e-08	465.27251709	758.36434904	786.05632696	15.73293443	-0.04134133	-0.38319644
0.0315	4.9938	9.28e-06	0.0	0.0	0.0	0.00204345	0.0	0.0	1e-08	465.66158944	758.30690172	785.94702083	15.70662467	-0.04157857	-0.3831106
0.0316	5.00816	9.48e-06	0.0	0.0	0.0	0.00204324	0.0	0.0	1e-08	466.04993243	758.24911077	785.83789578	15.68035837	-0.04181375	-0.3830249
0.0317	5.02251	9.69e-06	0.0	0.0	0.0	0.00204304	0.0	0.0	1e-08	466.43754751	758.1909801	785.72895151	15.65413492	-0.04204107	-0.38293934
0.0318	5.03685	9.9e-06	0.0	0.0	0.0	0.00204283	0.0	0.0	1e-08	466.82443615	758.13251987	785.62018765	15.62795424	-0.04226068	-0.38285392
0.0319	5.05118	1.011e-05	0.0	0.0	0.0	0.00204262	0.0	0.0	1e-08	467.21059981	758.07374005	785.51160388	15.60181628	-0.04247271	-0.38276865
0.032	5.0655	1.033e-05	0.0	0.0	0.0	0.0020424	0.0	0.0	1e-08	467.59603994	758.01465042	785.40319984	15.57572096	-0.0426773	-0.38268352
0.0321	5.0798	1.055e-05	0.0	0.0	0.0	0.00204218	0.0	0.0	1e-08	467.98075797	757.95526061	785.29497519	15.54966821	-0.04287456	-0.38259852
0.0322	5.0941	1.077e-05	0.0	0.0	0.0	0.00204195	0.0	0.0	1e-08	468.36475536	757.89558005	785.1869296	15.52365798	-0.04306462	-0.38251367
0.0323	5.10839	1.1e-05	0.0	0.0	0.0	0.00204172	0.0	0.0	1e-08	468.74803354	757.83561806	785.07906273	15.49769018	-0.04324757	-0.38242896
0.0324	5.12266	1.123e-05	0.0	0.0	0.0	0.00204149	0.0	0.0	1e-08	469.13059395	757.7753838	784.97137423	15.47176475	-0.04342351	-0.38234439
0.0325	5.13693	1.147e-05	0.0	0.0	0.0	0.00204125	0.0	0.0	1e-08	469.51243802	757.7148863	784.86386378	15.44588162	-0.04359254	-0.38225996
0.0326	5.15119	1.171e-05	0.0	0.0	0.0	0.00204101	0.0	0.0	1e-08	469.89356718	757.65413448	784.75653103	15.42004071	-0.04375473	-0.38217566
0.0327	5.16543	1.196e-05	0.0	0.0	0.0	0.00204077	0.0	0.0	1e-08	470.27398284	757.59313715	784.64937566	15.39424197	-0.04391018	-0.38209151
0.0328	5.17967	1.221e-05	0.0	0.0	0.0	0.00204052	0.0	0.0	1e-08	470.65368643	757.53190302	784.54239733	15.36848531	-0.04405893	-0.3820075
0.0329	5.19389	1.246e-05	0.0	0.0	0.0	0.00204026	0.0	0.0	1e-08	471.03267937	757.4704361	784.43559572	15.34277157	-0.04420933	-0.38192362
0.033	5.2081	1.272e-05	0.0	0.0	0.0	0.00204	0.0	0.0	1e-08	471.41096308	757.40874125	784.32897052	15.31709913	-0.04434738	-0.38183988
0.0331	5.22231	1.298e-05	0.0	0.0	0.0	0.00203974	0.0	0.0	1e-08	471.78853896	757.34683157	784.22252139	15.2914686	-0.04447927	-0.38175629
0.0332	5.2365	1.325e-05	0.0	0.0	0.0	0.00203947	0.0	0.0	1e-08	472.16540842	757.28471498	784.11624799	15.2658799	-0.04460506	-0.38167282
0.0333	5.25068	1.352e-05	0.0	0.0	0.0	0.0020392	0.0	0.0	1e-08	472.54157284	757.22239926	784.01014999	15.24033296	-0.04472481	-0.3815895
0.0334	5.26486	1.38e-05	0.0	0.0	0.0	0.00203892	0.0	0.0	1e-08	472.91703364	757.15989217	783.90422707	15.21482772	-0.04483858	-0.38150632
0.0335	5.27902	1.408e-05	0.0	0.0	0.0	0.00203864	0.0	0.0	1e-08	473.29179219	757.09720137	783.79847891	15.18936408	-0.04494641	-0.38142327
0.0336	5.29317	1.437e-05	0.0	0.0	0.0	0.00203835	0.0	0.0	1e-08	473.6658499	757.03433445	783.69290518	15.16394199	-0.04504834	-0.38134036
0.0337	5.30731	1.466e-05	0.0	0.0	0.0	0.00203806	0.0	0.0	1e-08	474.03920815	756.97129899	783.58750556	15.13856137	-0.0451444	-0.38125759
0.0338	5.32144	1.495e-05	0.0	0.0	0.0	0.00203777	0.0	0.0	1e-08	474.4118683	756.9081025	783.48227973	15.11322214	-0.04523462	-0.38117495
0.0339	5.33556	1.525e-05	0.0	0.0	0.0	0.00203747	0.0	0.0	2e-08	474.78383176	756.84475245	783.37722735	15.08792423	-0.04531902	-0.38109245
0.034	5.34967	1.556e-05	0.0	0.0	0.0	0.00203716	0.0	0.0	2e-08	475.15509987	756.78125633	783.27234812	15.06266757	-0.0453976	-0.38101008
0.0341	5.36376	1.587e-05	0.0	0.0	0.0	0.00203685	0.0	0.0	2e-08	475.52567403	756.71762156	783.16764171	15.03745207	-0.04547037	-0.38092786
0.0342	5.37785	1.619e-05	0.0	0.0	0.0	0.00203653	0.0	0.0	2e-08	475.89555558	756.65385561	783.0631078	15.01227766	-0.04553734	-0.38084576
0.0343	5.39193	1.651e-05	0.0	0.0	0.0	0.00203621	0.0	0.0	2e-08	476.26474593	756.58994507	782.95874616	14.98714708	-0.04562697	-0.3807638
0.0344	5.406	1.683e-05	0.0	0.0	0.0	0.00203589	0.0	0.0	2e-08	476.63324644	756.52589562	782.85455649	14.96205545	-0.04569071	-0.38068198
0.0345	5.42005	1.716e-05	0.0	0.0	0.0	0.00203555	0.0	0.0	2e-08	477.00105845	756.46172526	782.75053842	14.93700481	-0.04574983	-0.38060029
0.0346	5.4341	1.75e-05	0.0	0.0	0.0	0.00203522	0.0	0.0	2e-08	477.3681833	756.39743979	782.64669163	14.91199507	-0.04580439	-0.38051873
0.0347	5.44813	1.784e-05	0.0	0.0	0.0	0.00203487	0.0	0.0	2e-08	477.73462235	756.33304492	782.54301581	14.88702617	-0.04585446	-0.38043731
0.0348	5.46216	1.819e-05	0.0	0.0	0.0	0.00203452	0.0	0.0	2e-08	478.10037694	756.26854625	782.43951067	14.86209804	-0.04590011	-0.38035603
0.0349	5.47617	1.855e-05	0.0	0.0	0.0	0.00203417	0.0	0.0	2e-08	478.46544841	756.20394934	782.33617588	14.83721062	-0.04594137	-0.38027487
0.035	5.49017	1.891e-05	0.0	0.0	0.0	0.00203381	0.0	0.0	2e-08	478.8298381	756.13925964	782.23301115	14.81236382	-0.04597832	-0.38019386
0.0351	5.50416	1.927e-05	0.0	0.0	0.0	0.00203345	0.0	0.0	2e-08	479.19354734	756.07448255	782.13001616	14.78755759	-0.046011	-0.38011297
0.0352	5.51814	1.964e-05	0.0	0.0	0.0	0.00203307	0.0	0.0	2e-08	479.55657747	756.00962338	782.02719061	14.76279184	-0.04603946	-0.38003222
0.0353	5.53212	2.002e-05	0.0	0.0	0.0	0.0020327	0.0	0.0	2e-08	479.9189298	755.94468741	781.9245342	14.73806652	-0.04606374	-0.3799516
0.0354	5.54608	2.04e-05	0.0	0.0	0.0	0.00203231	0.0	0.0	2e-08	480.28060567	755.87967982	781.82204662	14.71338155	-0.04608387	-0.37987111
0.0355	5.56002	2.079e-05	0.0	0.0	0.0	0.00203192	0.0	0.0	2e-08	480.6416064	755.81460578	781.71972756	14.68873685	-0.0460999	-0.37979076
0.0356	5.57396	2.118e-05	0.0	0.0	0.0	0.00203153	0.0	0.0	2e-08	481.00193329	755.74947038	781.61757673	14.66413236	-0.04611186	-0.37971054
0.0357	5.58789	2.159e-05	0.0	0.0	0.0	0.00203113	0.0	0.0	2e-08	481.36158769	755.68426165	781.5155939	14.6395698	-0.04613867	-0.37963045
0.0358	5.60181	2.199e-05	0.0	0.0	0.0	0.00203072	0.0	0.0	2e-08	481.7205709	755.61899015	781.41377875	14.61504603	-0.04614803	-0.37955049
0.0359	5.61571	2.241e-05	0.0	0.0	0.0	0.00203031	0.0	0.0	2e-08	482.07888422	755.55366456	781.31213096	14.59056232	-0.04615419	-0.37947066
0.036	5.62961	2.283e-05	0.0	0.0	0.0	0.00202989	0.0	0.0	2e-08	482.43652895	755.48828874	781.21065022	14.56611862	-0.04615723	-0.37939096
0.0361	5.6435	2.325e-05	0.0	0.0	0.0	0.00202946	0.0	0.0	2e-08	482.79350638	755.42286644	781.10933626	14.54171485	-0.04615722	-0.3793114
0.0362	5.65737	2.368e-05	0.0	0.0	0.0	0.00202903	0.0	0.0	2e-08	483.14981782	755.35740132	781.00818877	14.51735095	-0.04615424	-0.37923197
0.0363	5.67123	2.412e-05	0.0	0.0	0.0	0.00202859	0.0	0.0	2e-08	483.50546456	755.29189691	780.90720746	14.49302685	-0.04614836	-0.37915266
0.0364	5.68509	2.457e-05	0.0	0.0	0.0	0.00202814	0.0	0.0	2e-08	483.86044789	755.22635665	780.80639205	14.46874249	-0.04613966	-0.37907349
0.0365	5.69893	2.502e-05	0.0	0.0	0.0	0.00202769	0.0	0.0	3e-08	484.21476909	755.16078389	780.70574224	14.4444978	-0.04612821	-0.37899444
0.0366	5.71276	2.548e-05	0.0	0.0	0.0	0.00202723	0.0	0.0	3e-08	484.56842944	755.09518186	780.60525774	14.42029271	-0.04611409	-0.37891553
0.0367	5.72658	2.595e-05	0.0	0.0	0.0	0.00202676	0.0	0.0	3e-08	484.92143023	755.02955372	780.50493827	14.39612716	-0.04609735	-0.37883675
0.0368	5.74039	2.642e-05	0.0	0.0	0.0	0.00202629	0.0	0.0	3e-08	485.27377272	754.96390251	780.40478353	14.37200108	-0.04607808	-0.37875809
0.0369	5.75419	2.69e-05	0.0	0.0	0.0	0.00202581	0.0	0.0	3e-08	485.6254582	754.89823121	780.30479325	14.34791441	-0.04605633	-0.37867957
0.037	5.76797	2.739e-05	0.0	0.0	0.0	0.00202532	0.0	0.0	3e-08	485.97648792	754.83254267	780.20496713	14.32386705	-0.04603203	-0.37860117
0.0371	5.78175	2.788e-05	0.0	0.0	0.0	0.00202482	0.0	0.0	3e-08	486.32686315	754.76684097	780.10530489	14.29985884	-0.04600462	-0.3785229
0.0372	5.79551	2.839e-05	0.0	0.0	0.0	0.00202432	0.0	0.0	3e-08	486.67658516	754.70112803	780.00580624	14.27588994	-0.04597553	-0.37844476
0.0373	5.80927	2.89e-05	0.0	0.0	0.0	0.00202381	0.0	0.0	3e-08	487.0256552	754.63540644	779.90647091	14.25196016	-0.04594417	-0.37836675
0.0374	5.82301	2.941e-05	0.0	0.0	0.0	0.00202329	0.0	0.0	3e-08	487.37407453	754.56967879	779.80729861	14.22806946	-0.04591061	-0.37828887
0.0375	5.83675	2.994e-05	0.0	0.0	0.0	0.00202277	0.0	0.0	3e-08	487.72184439	754.50394761	779.70828906	14.20421775	-0.04587489	-0.37821111
0.0376	5.85047	3.047e-05	0.0	0.0	0.0	0.00202224	0.0	0.0	3e-08	488.06896604	754.43821536	779.60944198	14.18040498	-0.04583707	-0.37813348
0.0377	5.86418	3.101e-05	0.0	0.0	0.0	0.0020217	0.0	0.0	3e-08	488.41544072	754.3724844	779.51075709	14.15663107	-0.04579719	-0.37805598
0.0378	5.87788	3.155e-05	0.0	0.0	0.0	0.00202115	0.0	0.0	3e-08	488.76126967	754.30675706	779.4122341	14.13289596	-0.04575531	-0.37797861
0.0379	5.89157	3.211e-05	0.0	0.0	0.0	0.00202059	0.0	0.0	3e-08	489.10645413	754.24103558	779.31387275	14.10919958	-0.04571147	-0.37790136
0.038	5.90525	3.267e-05	0.0	0.0	0.0	0.00202003	0.0	0.0	3e-08	489.45099534	754.17532215	779.21567276	14.08554187	-0.04566573	-0.37782424
0.0381	5.91891	3.324e-05	0.0	0.0	0.0	0.00201946	0.0	0.0	3e-08	489.79489452	754.10961887	779.11763384	14.06192275	-0.04561812	-0.37774725
0.0382	5.93257	3.382e-05	0.0	0.0	0.0	0.00201888	0.0	0.0	3e-08	490.1381529	754.04392783	779.01975572	14.03834217	-0.04556869	-0.37767038
0.0383	5.94622	3.441e-05	0.0	0.0	0.0	0.00201829	0.0	0.0	3e-08	490.48077171	753.97825101	778.92203814	14.01480005	-0.04551747	-0.37759364
0.0384	5.95985	3.5e-05	0.0	0.0	0.0	0.0020177	0.0	0.0	4e-08	490.82275217	753.91259067	778.8244808	13.99129598	-0.0454615	-0.37751703
0.0385	5.97347	3.561e-05	0.0	0.0	0.0	0.00201709	0.0	0.0	4e-08	491.16409549	753.84695281	778.72708342	13.96783048	-0.04540588	-0.37744054
0.0386	5.98709	3.622e-05	0.0	0.0	0.0	0.00201648	0.0	0.0	4e-08	491.50480289	753.78133626	778.62984574	13.94440323	-0.04534845	-0.37736417
0.0387	6.00069	3.684e-05	0.0	0.0	0.0	0.00201586	0.0	0.0	4e-08	491.84487558	753.71574304	778.53276749	13.92101415	-0.04528924	-0.37728793
0.0388	6.01428	3.747e-05	0.0	0.0	0.0	0.00201523	0.0	0.0	4e-08	492.18431477	753.6501751	778.4358484	13.89766318	-0.04522826	-0.37721182
0.0389	6.02786	3.811e-05	0.0	0.0	0.0	0.00201459	0.0	0.0	4e-08	492.52312166	753.5846344	778.33908818	13.87435026	-0.04516553	-0.37713583
0.039	6.04142	3.875e-05	0.0	0.0	0.0	0.00201394	0.0	0.0	4e-08	492.86129745	753.51912285	778.24248658	13.8510753	-0.04510108	-0.37705997
0.0391	6.05498	3.941e-05	0.0	0.0	0.0	0.00201329	0.0	0.0	4e-08	493.19884335	753.45364234	778.14604331	13.82783825	-0.04503491	-0.37698423
0.0392	6.06853	4.007e-05	0.0	0.0	0.0	0.00201262	0.0	0.0	4e-08	493.53576054	753.38819475	778.04975812	13.80463903	-0.04496704	-0.37690861
0.0393	6.08206	4.074e-05	0.0	0.0	0.0	0.00201195	0.0	0.0	4e-08	493.87205023	753.32278194	777.95363073	13.78147758	-0.04489749	-0.37683312
0.0394	6.09559	4.143e-05	0.0	0.0	0.0	0.00201127	0.0	0.0	4e-08	494.20771358	753.25740575	777.85766087	13.75835383	-0.04482625	-0.37675775
0.0395	6.1091	4.212e-05	0.0	0.0	0.0	0.00201058	0.0	0.0	4e-08	494.5427518	753.19206802	777.76184827	13.73526771	-0.04475335	-0.37668251
0.0396	6.1226	4.282e-05	0.0	0.0	0.0	0.00200988	0.0	0.0	4e-08	494.87716607	753.12677055	777.66619266	13.71221914	-0.04467878	-0.37660738
0.0397	6.13609	4.353e-05	0.0	0.0	0.0	0.00200917	0.0	0.0	4e-08	495.21095756	753.06151518	777.57069379	13.68920806	-0.04460256	-0.37653239
0.0398	6.14957	4.424e-05	0.0	0.0	0.0	0.00200845	0.0	0.0	4e-08	495.54412744	752.99630236	777.47535138	13.6662348	-0.04452916	-0.37645751
0.0399	6.16304	4.497e-05	0.0	0.0	0.0	0.00200772	0.0	0.0	5e-08	495.87667691	752.93112974	777.38016519	13.64329862	-0.04445101	-0.37638276
0.04	6.17649	4.571e-05	0.0	0.0	0.0	0.00200698	0.0	0.0	5e-08	496.20860712	752.86600265	777.28513493	13.62039974	-0.04437141	-0.37630813
0.0401	6.18994	4.646e-05	0.0	0.0	0.0	0.00200623	0.0	0.0	5e-08	496.53991924	752.80092261	777.19026035	13.59753809	-0.04429037	-0.37623362
0.0402	6.20337	4.721e-05	0.0	0.0	0.0	0.00200547	0.0	0.0	5e-08	496.87061444	752.73589113	777.09554118	13.5747136	-0.0442079	-0.37615923
0.0403	6.2168	4.798e-05	0.0	0.0	0.0	0.00200471	0.0	0.0	5e-08	497.20069387	752.67090972	777.00097715	13.55192622	-0.04412401	-0.37608497
0.0404	6.23021	4.876e-05	0.0	0.0	0.0	0.00200393	0.0	0.0	5e-08	497.53015869	752.60597986	776.906568	13.52917586	-0.04403871	-0.37601082
0.0405	6.24361	4.954e-05	0.0	0.0	0.0	0.00200314	0.0	0.0	5e-08	497.85901005	752.54110302	776.81231348	13.50646246	-0.04395201	-0.3759368
0.0406	6.257	5.034e-05	0.0	0.0	0.0	0.00200234	0.0	0.0	5e-08	498.18724911	752.47628068	776.71821331	13.48378595	-0.0438639	-0.3758629
0.0407	6.27038	5.115e-05	0.0	0.0	0.0	0.00200154	0.0	0.0	5e-08	498.51487701	752.4115143	776.62426725	13.46114627	-0.0437744	-0.37578912
0.0408	6.28374	5.197e-05	0.0	0.0	0.0	0.00200072	0.0	0.0	5e-08	498.8418949	752.34680534	776.53047502	13.43854335	-0.04368351	-0.37571547
0.0409	6.2971	5.279e-05	0.0	0.0	0.0	0.00199989	0.0	0.0	5e-08	499.16830392	752.28215525	776.43683636	13.41597711	-0.04359123	-0.37564193
0.041	6.31044	5.363e-05	0.0	0.0	0.0	0.00199905	0.0	0.0	5e-08	499.49410521	752.2175655	776.34335103	13.3934475	-0.04349756	-0.37556851
0.0411	6.32377	5.448e-05	0.0	0.0	0.0	0.0019982	0.0	0.0	5e-08	499.8192999	752.15303755	776.25001875	13.37095443	-0.04340249	-0.37549521
0.0412	6.3371	5.534e-05	0.0	0.0	0.0	0.00199734	0.0	0.0	6e-08	500.14388914	752.08856924	776.15683928	13.3484985	-0.04331331	-0.37542204
0.0413	6.35041	5.621e-05	0.0	0.0	0.0	0.00199647	0.0	0.0	6e-08	500.46787406	752.02415817	776.0638124	13.32607853	-0.04321765	-0.37534898
0.0414	6.3637	5.709e-05	0.0	0.0	0.0	0.00199559	0.0	0.0	6e-08	500.79125578	751.95981013	775.97093781	13.30369494	-0.04312092	-0.37527604
0.0415	6.37699	5.798e-05	0.0	0.0	0.0	0.0019947	0.0	0.0	6e-08	501.11403542	751.89552616	775.87821526	13.28134766	-0.04302313	-0.37520322
0.0416	6.39027	5.888e-05	0.0	0.0	0.0	0.0019938	0.0	0.0	6e-08	501.43621411	751.83130727	775.7856445	13.25903662	-0.04292429	-0.37513052
0.0417	6.40353	5.979e-05	0.0	0.0	0.0	0.00199288	0.0	0.0	6e-08	501.75779297	751.76715443	775.69322527	13.23676176	-0.04282443	-0.37505795
0.0418	6.41679	6.072e-05	0.0	0.0	0.0	0.00199196	0.0	0.0	6e-08	502.07877311	751.70306861	775.60095732	13.21452302	-0.04272356	-0.37498548
0.0419	6.43003	6.165e-05	0.0	0.0	0.0	0.00199102	0.0	0.0	6e-08	502.39915564	751.63905076	775.50884039	13.19232032	-0.04262169	-0.37491314
0.042	6.44326	6.26e-05	0.0	0.0	0.0	0.00199007	0.0	0.0	6e-08	502.71894167	751.57510179	775.41687424	13.17015361	-0.04251885	-0.37484092
0.0421	6.45648	6.356e-05	0.0	0.0	0.0	0.00198911	0.0	0.0	6e-08	503.03813232	751.51122262	775.32505861	13.14802281	-0.04241504	-0.37476881
0.0422	6.46969	6.453e-05	0.0	0.0	0.0	0.00198814	0.0	0.0	6e-08	503.35672868	751.44741411	775.23339325	13.12592787	-0.04231029	-0.37469682
0.0423	6.48288	6.551e-05	0.0	0.0	0.0	0.00198716	0.0	0.0	7e-08	503.67473186	751.38367714	775.14187791	13.10386871	-0.04220461	-0.37462495
0.0424	6.49607	6.65e-05	0.0	0.0	0.0	0.00198617	0.0	0.0	7e-08	503.99214296	751.32001255	775.05051234	13.08184527	-0.042098	-0.3745532
0.0425	6.50924	6.75e-05	0.0	0.0	0.0	0.00198516	0.0	0.0	7e-08	504.30896306	751.25642118	774.95929628	13.05985748	-0.04199049	-0.37448157
0.0426	6.5224	6.852e-05	0.0	0.0	0.0	0.00198415	0.0	0.0	7e-08	504.62519328	751.19290216	774.86822951	13.03790545	-0.04188458	-0.37441005
0.0427	6.53555	6.955e-05	0.0	0.0	0.0	0.00198312	0.0	0.0	7e-08	504.94083471	751.12945589	774.77731176	13.01598882	-0.04177603	-0.37433865
0.0428	6.54869	7.059e-05	0.0	0.0	0.0	0.00198208	0.0	0.0	7e-08	505.25588841	751.06608419	774.68654279	12.99410767	-0.04166671	-0.37426736
0.0429	6.56182	7.164e-05	0.0	0.0	0.0	0.00198102	0.0	0.0	7e-08	505.57035549	751.00278768	774.59592234	12.97226191	-0.04155666	-0.3741962
0.043	6.57493	7.27e-05	0.0	0.0	0.0	0.00197996	0.0	0.0	7e-08	505.88423703	750.93956695	774.50545019	12.95045149	-0.04144588	-0.37412515
0.0431	6.58804	7.378e-05	0.0	0.0	0.0	0.00197888	0.0	0.0	7e-08	506.1975341	750.87642259	774.41512607	12.92867635	-0.04133439	-0.37405421
0.0432	6.60113	7.487e-05	0.0	0.0	0.0	0.00197779	0.0	0.0	7e-08	506.51024778	750.81335514	774.32494974	12.90693641	-0.04122222	-0.37398339
0.0433	6.61421	7.597e-05	0.0	0.0	0.0	0.00197669	0.0	0.0	8e-08	506.82237915	750.75036514	774.23492095	12.88523162	-0.04110937	-0.37391269
0.0434	6.62728	7.708e-05	0.0	0.0	0.0	0.00197558	0.0	0.0	8e-08	507.13392928	750.68745308	774.14503948	12.8635619	-0.04099588	-0.3738421
0.0435	6.64034	7.821e-05	0.0	0.0	0.0	0.00197445	0.0	0.0	8e-08	507.44489923	750.62461946	774.05530506	12.84192721	-0.04088175	-0.37377163
0.0436	6.65338	7.935e-05	0.0	0.0	0.0	0.00197331	0.0	0.0	8e-08	507.75529008	750.56186474	773.96571745	12.82032746	-0.04076701	-0.37370128
0.0437	6.66642	8.05e-05	0.0	0.0	0.0	0.00197216	0.0	0.0	8e-08	508.06510289	750.49918935	773.87627642	12.7987626	-0.04065166	-0.37363103
0.0438	6.67944	8.166e-05	0.0	0.0	0.0	0.00197099	0.0	0.0	8e-08	508.37433872	750.43659372	773.78698172	12.77723257	-0.04053574	-0.37356091
0.0439	6.69245	8.284e-05	0.0	0.0	0.0	0.00196981	0.0	0.0	8e-08	508.68299863	750.37407825	773.69783311	12.7557373	-0.04041925	-0.3734909
0.044	6.70545	8.403e-05	0.0	0.0	0.0	0.00196862	0.0	0.0	8e-08	508.99108367	750.31164465	773.60883035	12.73427649	-0.04030067	-0.373421
0.0441	6.71844	8.523e-05	0.0	0.0	0.0	0.00196742	0.0	0.0	9e-08	509.2985949	750.24929296	773.51997319	12.71285048	-0.04018265	-0.37335122
0.0442	6.73142	8.645e-05	0.0	0.0	0.0	0.0019662	0.0	0.0	9e-08	509.60553338	750.18702315	773.43126139	12.69145902	-0.04006404	-0.37328155
0.0443	6.74438	8.768e-05	0.0	0.0	0.0	0.00196497	0.0	0.0	9e-08	509.91190014	750.12483563	773.34269473	12.67010207	-0.03994487	-0.373212
0.0444	6.75733	8.892e-05	0.0	0.0	0.0	0.00196373	0.0	0.0	9e-08	510.21769623	750.06273081	773.25427294	12.64877954	-0.03982513	-0.37314255
0.0445	6.77027	9.017e-05	0.0	0.0	0.0	0.00196247	0.0	0.0	9e-08	510.52292271	750.00070907	773.16599581	12.62749138	-0.03970484	-0.37307323
0.0446	6.7832	9.144e-05	0.0	0.0	0.0	0.0019612	0.0	0.0	9e-08	510.8275806	749.93877079	773.07786309	12.60623753	-0.03958401	-0.37300401
0.0447	6.79612	9.273e-05	0.0	0.0	0.0	0.00195991	0.0	0.0	9e-08	511.13167095	749.87691634	772.98987454	12.58501791	-0.03946265	-0.37293491
0.0448	6.80903	9.402e-05	0.0	0.0	0.0	0.00195862	0.0	0.0	9e-08	511.4351948	749.81514607	772.90202993	12.56383247	-0.03934076	-0.37286593
0.0449	6.82192	9.533e-05	0.0	0.0	0.0	0.0019573	0.0	0.0	1e-07	511.73815317	749.75346035	772.81432901	12.54268113	-0.03921835	-0.37279705
0.045	6.8348	9.666e-05	0.0	0.0	0.0	0.00195598	0.0	0.0	1e-07	512.0405471	749.69185952	772.72677156	12.52156385	-0.03909544	-0.37272829
0.0451	6.84767	9.8e-05	0.0	0.0	0.0	0.00195464	0.0	0.0	1e-07	512.34237763	749.6303439	772.63935734	12.50048055	-0.03897202	-0.37265964
0.0452	6.86053	9.935e-05	0.0	0.0	0.0	0.00195329	0.0	0.0	1e-07	512.64364576	749.56891383	772.5520861	12.47943117	-0.0388481	-0.3725911
0.0453	6.87338	0.00010072	0.0	0.0	0.0	0.00195192	0.0	0.0	1e-07	512.94435253	749.50756963	772.46495763	12.45841564	-0.0387237	-0.37252268
0.0454	6.88621	0.0001021	0.0	0.0	0.0	0.00195054	0.0	0.0	1e-07	513.24449897	749.44631192	772.37797167	12.43743378	-0.03859849	-0.37245436
0.0455	6.89904	0.00010349	0.0	0.0	0.0	0.00194914	0.0	0.0	1e-07	513.54408608	749.38514086	772.29112801	12.41648573	-0.03847303	-0.37238616
0.0456	6.91185	0.0001049	0.0	0.0	0.0	0.00194773	0.0	0.0	1.1e-07	513.84311489	749.32405674	772.2044264	12.39557135	-0.03834709	-0.37231807
0.0457	6.92465	0.00010632	0.0	0.0	0.0	0.00194631	0.0	0.0	1.1e-07	514.14158641	749.26305986	772.11786661	12.37469056	-0.03822066	-0.3722501
0.0458	6.93743	0.00010776	0.0	0.0	0.0	0.00194487	0.0	0.0	1.1e-07	514.43950165	749.20215055	772.03144841	12.3538433	-0.03809375	-0.37218223
0.0459	6.95021	0.00010921	0.0	0.0	0.0	0.00194341	0.0	0.0	1.1e-07	514.73686163	749.14132914	771.94517157	12.33302951	-0.03796637	-0.37211447
0.046	6.96297	0.00011068	0.0	0.0	0.0	0.00194194	0.0	0.0	1.1e-07	515.03366734	749.08059593	771.85903585	12.31224913	-0.03783851	-0.37204683
0.0461	6.97572	0.00011216	0.0	0.0	0.0	0.00194046	0.0	0.0	1.1e-07	515.32991981	749.01995125	771.77304104	12.29150208	-0.03771017	-0.37197929
0.0462	6.98846	0.00011366	0.0	0.0	0.0	0.00193896	0.0	0.0	1.1e-07	515.62562002	748.95939542	771.68718688	12.27078831	-0.03758137	-0.37191187
0.0463	7.00119	0.00011517	0.0	0.0	0.0	0.00193745	0.0	0.0	1.2e-07	515.92076898	748.89892875	771.60147316	12.25010775	-0.03745209	-0.37184455
0.0464	7.01391	0.00011669	0.0	0.0	0.0	0.00193592	0.0	0.0	1.2e-07	516.21536768	748.83855158	771.51589965	12.22946034	-0.03732234	-0.37177735
0.0465	7.02661	0.00011823	0.0	0.0	0.0	0.00193438	0.0	0.0	1.2e-07	516.50941713	748.77826422	771.43046611	12.20884602	-0.03719212	-0.37171026
0.0466	7.0393	0.00011979	0.0	0.0	0.0	0.00193282	0.0	0.0	1.2e-07	516.80291832	748.71806701	771.34517231	12.18826472	-0.03706143	-0.37164327
0.0467	7.05198	0.00012136	0.0	0.0	0.0	0.00193125	0.0	0.0	1.2e-07	517.09587224	748.6579602	771.26001804	12.16771645	-0.03693196	-0.3715764
0.0468	7.06465	0.00012295	0.0	0.0	0.0	0.00192966	0.0	0.0	1.2e-07	517.38827988	748.59794163	771.17500307	12.14720103	-0.03680086	-0.37150963
0.0469	7.07731	0.00012455	0.0	0.0	0.0	0.00192806	0.0	0.0	1.2e-07	517.68014223	748.53801343	771.09012716	12.12671844	-0.03666936	-0.37144298
0.047	7.08995	0.00012616	0.0	0.0	0.0	0.00192644	0.0	0.0	1.3e-07	517.97146027	748.47817583	771.00539009	12.10626862	-0.03653748	-0.37137643
0.0471	7.10258	0.0001278	0.0	0.0	0.0	0.00192481	0.0	0.0	1.3e-07	518.26223499	748.41842907	770.92079164	12.08585151	-0.03640521	-0.37130999
0.0472	7.1152	0.00012944	0.0	0.0	0.0	0.00192316	0.0	0.0	1.3e-07	518.55246737	748.35877336	770.83633157	12.06546705	-0.03627256	-0.37124366
0.0473	7.12781	0.00013111	0.0	0.0	0.0	0.00192149	0.0	0.0	1.3e-07	518.84215838	748.29920894	770.75200966	12.04511516	-0.03613952	-0.37117744
0.0474	7.1404	0.00013279	0.0	0.0	0.0	0.00191981	0.0	0.0	1.3e-07	519.13130901	748.23973604	770.6678257	12.0247958	-0.03600611	-0.37111133
0.0475	7.15299	0.00013448	0.0	0.0	0.0	0.00191812	0.0	0.0	1.3e-07	519.41992022	748.18035488	770.58377944	12.00450889	-0.03587233	-0.37104532
0.0476	7.16556	0.00013619	0.0	0.0	0.0	0.00191641	0.0	0.0	1.4e-07	519.707993	748.12106568	770.49987067	11.98425438	-0.03573817	-0.37097943
0.0477	7.17812	0.00013792	0.0	0.0	0.0	0.00191468	0.0	0.0	1.4e-07	519.99552831	748.06186868	770.41609917	11.9640322	-0.03560365	-0.37091364
0.0478	7.19066	0.00013966	0.0	0.0	0.0	0.00191293	0.0	0.0	1.4e-07	520.28252712	748.00276408	770.33246472	11.94384229	-0.03546876	-0.37084796
0.0479	7.2032	0.00014142	0.0	0.0	0.0	0.00191118	0.0	0.0	1.4e-07	520.56899039	747.94375213	770.24896708	11.92368458	-0.03533351	-0.37078239
0.048	7.21572	0.00014319	0.0	0.0	0.0	0.0019094	0.0	0.0	1.4e-07	520.8549191	747.88483304	770.16560604	11.90355901	-0.03519789	-0.37071692
0.0481	7.22823	0.00014498	0.0	0.0	0.0	0.00190761	0.0	0.0	1.5e-07	521.1403142	747.8260066	770.08238137	11.8834656	-0.03506362	-0.37065156
0.0482	7.24073	0.00014678	0.0	0.0	0.0	0.0019058	0.0	0.0	1.5e-07	521.42517666	747.76727121	769.99929288	11.86340415	-0.03492782	-0.37058631
0.0483	7.25322	0.00014861	0.0	0.0	0.0	0.00190398	0.0	0.0	1.5e-07	521.70950743	747.70862858	769.91634032	11.84337466	-0.03479174	-0.37052116
0.0484	7.26569	0.00015045	0.0	0.0	0.0	0.00190214	0.0	0.0	1.5e-07	521.99330747	747.65007881	769.83352347	11.82337707	-0.03465539	-0.37045612
0.0485	7.27815	0.0001523	0.0	0.0	0.0	0.00190028	0.0	0.0	1.5e-07	522.27657774	747.59162203	769.75084213	11.80341131	-0.03451877	-0.37039119
0.0486	7.2906	0.00015417	0.0	0.0	0.0	0.00189841	0.0	0.0	1.5e-07	522.55931918	747.53325834	769.66829606	11.78347733	-0.0343819	-0.37032636
0.0487	7.30304	0.00015606	0.0	0.0	0.0	0.00189652	0.0	0.0	1.6e-07	522.84153276	747.47498783	769.58588506	11.76357505	-0.03424477	-0.37026164
0.0488	7.31546	0.00015796	0.0	0.0	0.0	0.00189461	0.0	0.0	1.6e-07	523.12321941	747.4168106	769.5036089	11.74370442	-0.0341074	-0.37019703
0.0489	7.32787	0.00015988	0.0	0.0	0.0	0.00189269	0.0	0.0	1.6e-07	523.40438009	747.35872673	769.42146736	11.72386538	-0.0339698	-0.37013252
0.049	7.34027	0.00016182	0.0	0.0	0.0	0.00189075	0.0	0.0	1.6e-07	523.68501574	747.30073629	769.33946023	11.70405786	-0.03383197	-0.37006812
0.0491	7.35266	0.00016377	0.0	0.0	0.0	0.00188879	0.0	0.0	1.6e-07	523.9651273	747.24283938	769.2575873	11.6842818	-0.03369391	-0.37000382
0.0492	7.36504	0.00016574	0.0	0.0	0.0	0.00188682	0.0	0.0	1.7e-07	524.24471572	747.18503604	769.17584833	11.66453714	-0.03355564	-0.36993963
0.0493	7.3774	0.00016773	0.0	0.0	0.0	0.00188483	0.0	0.0	1.7e-07	524.52378194	747.12732634	769.09424313	11.64482382	-0.03341716	-0.36987554
0.0494	7.38975	0.00016973	0.0	0.0	0.0	0.00188283	0.0	0.0	1.7e-07	524.80232689	747.06971034	769.01277148	11.62514178	-0.03327848	-0.36981156
0.0495	7.40209	0.00017175	0.0	0.0	0.0	0.00188081	0.0	0.0	1.7e-07	525.0803515	747.01218855	768.93143315	11.60549075	-0.03313851	-0.36974768
0.0496	7.41441	0.00017379	0.0	0.0	0.0	0.00187877	0.0	0.0	1.7e-07	525.35785672	746.95476164	768.85022793	11.58587102	-0.03299911	-0.36968391
0.0497	7.42673	0.00017584	0.0	0.0	0.0	0.00187671	0.0	0.0	1.8e-07	525.63484346	746.89742901	768.76915561	11.56628237	-0.03285948	-0.36962024
0.0498	7.43903	0.00017792	0.0	0.0	0.0	0.00187464	0.0	0.0	1.8e-07	525.91131268	746.84019075	768.68821598	11.54672474	-0.03271962	-0.36955667
0.0499	7.45131	0.00018	0.0	0.0	0.0	0.00187255	0.0	0.0	1.8e-07	526.18726528	746.78304695	768.60740882	11.52719806	-0.03257954	-0.36949321
0.05	7.46359	0.00018211	0.0	0.0	0.0	0.00187044	0.0	0.0	1.8e-07	526.46270221	746.72599772	768.52673392	11.50770229	-0.03243923	-0.36942986
0.05009	7.47585	0.00018423	0.0	0.0	0.0	0.00186831	0.0	0.0	1.8e-07	526.73762439	746.66904314	768.44619107	11.48823735	-0.03229871	-0.3693666
0.05019	7.4881	0.00018637	0.0	0.0	0.0	0.00186617	0.0	0.0	1.9e-07	527.01203273	746.61218331	768.36578006	11.46880318	-0.03215797	-0.36930345
0.05029	7.50034	0.00018853	0.0	0.0	0.0	0.00186401	0.0	0.0	1.9e-07	527.28592816	746.55541833	768.28550067	11.44939973	-0.03201701	-0.36924041
0.05039	7.51257	0.0001907	0.0	0.0	0.0	0.00186184	0.0	0.0	1.9e-07	527.55931161	746.49874829	768.20535269	11.43002692	-0.03187584	-0.36917747
0.05049	7.52478	0.00019289	0.0	0.0	0.0	0.00185964	0.0	0.0	1.9e-07	527.83218398	746.44217328	768.12533592	11.4106847	-0.03173445	-0.36911463
0.05059	7.53698	0.0001951	0.0	0.0	0.0	0.00185743	0.0	0.0	2e-07	528.10454621	746.38569341	768.04545015	11.391373	-0.03159286	-0.36905189
0.05069	7.54917	0.00019733	0.0	0.0	0.0	0.0018552	0.0	0.0	2e-07	528.37639919	746.32930876	767.96569515	11.37209177	-0.03145106	-0.36898926
0.05079	7.56135	0.00019957	0.0	0.0	0.0	0.00185296	0.0	0.0	2e-07	528.64774385	746.27301945	767.88607073	11.35284093	-0.03130905	-0.36892672
0.05089	7.57351	0.00020183	0.0	0.0	0.0	0.0018507	0.0	0.0	2e-07	528.91858109	746.21682474	767.80657668	11.33362044	-0.03116804	-0.36886429
0.05099	7.58566	0.00020411	0.0	0.0	0.0	0.00184842	0.0	0.0	2e-07	529.18891183	746.16072441	767.72721279	11.31443023	-0.03102598	-0.36880197
0.05109	7.5978	0.0002064	0.0	0.0	0.0	0.00184612	0.0	0.0	2.1e-07	529.45873697	746.10471916	767.64797886	11.29527023	-0.03088377	-0.36873974
0.05119	7.60992	0.00020872	0.0	0.0	0.0	0.0018438	0.0	0.0	2.1e-07	529.72805742	746.04880902	767.56887467	11.27614038	-0.03074142	-0.36867762
0.05129	7.62203	0.00021105	0.0	0.0	0.0	0.00184147	0.0	0.0	2.1e-07	529.99687409	745.992994	767.48990002	11.25704063	-0.03059892	-0.3686156
0.05139	7.63413	0.00021339	0.0	0.0	0.0	0.00183912	0.0	0.0	2.1e-07	530.26518788	745.93727413	767.4110547	11.23797091	-0.03045628	-0.36855368
0.05149	7.64622	0.00021576	0.0	0.0	0.0	0.00183675	0.0	0.0	2.2e-07	530.53299969	745.88164942	767.3323385	11.21893116	-0.03031352	-0.36849186
0.05159	7.65829	0.00021814	0.0	0.0	0.0	0.00183437	0.0	0.0	2.2e-07	530.80031042	745.82611988	767.25375123	11.19992132	-0.03017063	-0.36843014
0.05169	7.67036	0.00022054	0.0	0.0	0.0	0.00183196	0.0	0.0	2.2e-07	531.06712098	745.77068552	767.17529267	11.18094132	-0.03002761	-0.36836853
0.05179	7.6824	0.00022296	1e-08	0.0	0.0	0.00182954	0.0	0.0	2.2e-07	531.33343225	745.71534635	767.09696263	11.1619911	-0.02988448	-0.36830701
0.05189	7.69444	0.0002254	1e-08	0.0	0.0	0.0018271	0.0	0.0	2.3e-07	531.59924514	745.66010236	767.01876089	11.14307062	-0.02974124	-0.3682456
0.05199	7.70646	0.00022785	1e-08	0.0	0.0	0.00182465	0.0	0.0	2.3e-07	531.86456053	745.60495356	766.94068726	11.12417979	-0.02959788	-0.36818428
0.05209	7.71847	0.00023032	1e-08	0.0	0.0	0.00182217	0.0	0.0	2.3e-07	532.12937933	745.54989993	766.86274153	11.10531856	-0.02945443	-0.36812307
0.05219	7.73047	0.00023281	1e-08	0.0	0.0	0.00181968	0.0	0.0	2.3e-07	532.39370242	745.49494146	766.78492349	11.08648687	-0.02931088	-0.36806196
0.05229	7.74246	0.00023532	1e-08	0.0	0.0	0.00181717	0.0	0.0	2.4e-07	532.65753069	745.44007853	766.70723295	11.0676845	-0.02916664	-0.36800094
0.05239	7.75443	0.00023784	1e-08	0.0	0.0	0.00181464	0.0	0.0	2.4e-07	532.92086502	745.38531107	766.62966971	11.04891166	-0.02902273	-0.36794003
0.05249	7.76639	0.00024038	1e-08	0.0	0.0	0.0018121	0.0	0.0	2.4e-07	533.18370631	745.33063892	766.55223355	11.03016817	-0.02887872	-0.36787922
0.05259	7.77833	0.00024294	1e-08	0.0	0.0	0.00180954	0.0	0.0	2.4e-07	533.44605544	745.27606208	766.47492429	11.01145396	-0.0287346	-0.3678185
0.05269	7.79027	0.00024552	1e-08	0.0	0.0	0.00180696	0.0	0.0	2.5e-07	533.70791329	745.22158056	766.39774172	10.99276898	-0.02859037	-0.36775789
0.05279	7.80219	0.00024812	1e-08	0.0	0.0	0.00180436	0.0	0.0	2.5e-07	533.96928075	745.16719435	766.32068564	10.97411316	-0.02844604	-0.36769737
0.05289	7.8141	0.00025073	1e-08	0.0	0.0	0.00180174	0.0	0.0	2.5e-07	534.23015869	745.11290346	766.24375585	10.95548644	-0.02830162	-0.36763696
0.05299	7.82599	0.00025336	1e-08	0.0	0.0	0.00179911	0.0	0.0	2.5e-07	534.490548	745.05870788	766.16695215	10.93688876	-0.02815709	-0.36757664
0.05309	7.83787	0.00025601	1e-08	0.0	0.0	0.00179646	0.0	0.0	2.6e-07	534.75044956	745.00460761	766.09027435	10.91832006	-0.02801248	-0.36751642
0.05319	7.84974	0.00025868	1e-08	0.0	0.0	0.00179379	0.0	0.0	2.6e-07	535.00986423	744.95060265	766.01372224	10.89978028	-0.02786777	-0.3674563
0.05329	7.8616	0.00026136	1e-08	0.0	0.0	0.0017911	1e-08	0.0	2.6e-07	535.2687929	744.89669298	765.93729563	10.88126935	-0.02772297	-0.36739628
0.05339	7.87344	0.00026406	1e-08	0.0	0.0	0.0017884	1e-08	0.0	2.6e-07	535.52723644	744.84287861	765.86099432	10.86278721	-0.02757809	-0.36733636
0.05349	7.88527	0.00026678	1e-08	0.0	0.0	0.00178567	1e-08	0.0	2.7e-07	535.78519572	744.78915953	765.78481811	10.84433381	-0.02743312	-0.36727654
0.05359	7.89709	0.00026952	1e-08	0.0	0.0	0.00178293	1e-08	0.0	2.7e-07	536.04267162	744.73553573	765.70876681	10.82590907	-0.02728806	-0.36721681
0.05369	7.90889	0.00027227	1e-08	0.0	0.0	0.00178018	1e-08	0.0	2.7e-07	536.29966498	744.68200723	765.63284022	10.80751281	-0.02714278	-0.36715719
0.05379	7.92068	0.00027505	1e-08	0.0	0.0	0.0017774	1e-08	0.0	2.8e-07	536.55617669	744.62857402	765.55703814	10.78914518	-0.02699752	-0.36709766
0.05389	7.93246	0.00027784	1e-08	0.0	0.0	0.00177461	1e-08	0.0	2.8e-07	536.81220761	744.57523607	765.48136038	10.77080604	-0.02685218	-0.36703822
0.05399	7.94422	0.00028064	1e-08	0.0	0.0	0.00177179	1e-08	0.0	2.8e-07	537.06775861	744.52199338	765.40580675	10.75249532	-0.02670675	-0.36697889
0.05409	7.95597	0.00028347	1e-08	0.0	0.0	0.00176897	1e-08	0.0	2.8e-07	537.32283056	744.46884595	765.33037704	10.73421295	-0.02656124	-0.36691965
0.05419	7.96771	0.00028631	1e-08	0.0	0.0	0.00176612	1e-08	0.0	2.9e-07	537.5774243	744.41579376	765.25507107	10.71595887	-0.02641565	-0.36686051
0.05429	7.97944	0.00028917	1e-08	0.0	0.0	0.00176325	1e-08	0.0	2.9e-07	537.83154071	744.36283682	765.17988865	10.69773302	-0.02626999	-0.36680147
0.05439	7.99115	0.00029205	1e-08	0.0	0.0	0.00176037	1e-08	0.0	2.9e-07	538.08518065	744.30997511	765.10482957	10.67953535	-0.02612424	-0.36674252
0.05449	8.00285	0.00029495	1e-08	0.0	0.0	0.00175747	1e-08	0.0	3e-07	538.33834497	744.25720862	765.02989365	10.66136578	-0.02597841	-0.36668367
0.05459	8.01453	0.00029786	1e-08	0.0	0.0	0.00175455	1e-08	0.0	3e-07	538.59103453	744.20453735	764.95508069	10.64322425	-0.0258325	-0.36662492
0.05469	8.02621	0.0003008	1e-08	0.0	0.0	0.00175162	1e-08	0.0	3e-07	538.84325019	744.1519613	764.88039051	10.62511071	-0.02568652	-0.36656626
0.05479	8.03786	0.00030374	1e-08	0.0	0.0	0.00174867	1e-08	0.0	3e-07	539.0949928	744.09948046	764.8058229	10.60702509	-0.02554045	-0.3665077
0.05489	8.04951	0.00030671	1e-08	0.0	0.0	0.0017457	1e-08	0.0	3.1e-07	539.34626321	744.04709482	764.73137769	10.58896733	-0.02539431	-0.36644924
0.05499	8.06114	0.0003097	1e-08	0.0	0.0	0.00174271	1e-08	0.0	3.1e-07	539.59706228	743.99480438	764.65705468	10.5709373	-0.02524846	-0.36639087
0.05509	8.07276	0.0003127	1e-08	0.0	0.0	0.0017397	1e-08	0.0	3.1e-07	539.84739084	743.94260842	764.58285368	10.55293505	-0.02510231	-0.3663326
0.05519	8.08437	0.00031572	1e-08	0.0	0.0	0.00173668	1e-08	0.0	3.2e-07	540.09724975	743.89050742	764.5087745	10.53496047	-0.02495609	-0.36627442
0.05529	8.09596	0.00031875	1e-08	0.0	0.0	0.00173364	1e-08	0.0	3.2e-07	540.34663987	743.83850138	764.43481695	10.51701349	-0.0248098	-0.36621634
0.05539	8.10754	0.00032181	1e-08	0.0	0.0	0.00173058	1e-08	0.0	3.2e-07	540.59556202	743.78659023	764.36098084	10.49909407	-0.02466346	-0.36615835
0.05549	8.11911	0.00032488	1e-08	0.0	0.0	0.00172751	1e-08	0.0	3.3e-07	540.84401707	743.73477396	764.28726599	10.48120212	-0.02451707	-0.36610046
0.05559	8.13066	0.00032797	1e-08	0.0	0.0	0.00172442	1e-08	0.0	3.3e-07	541.09200585	743.68305253	764.2136722	10.4633376	-0.02437062	-0.36604266
0.05569	8.1422	0.00033107	1e-08	0.0	0.0	0.00172131	1e-08	0.0	3.3e-07	541.33952921	743.63142588	764.1401993	10.44550043	-0.02422412	-0.36598496
0.05579	8.15373	0.0003342	1e-08	0.0	0.0	0.00171818	1e-08	0.0	3.3e-07	541.58658799	743.57989399	764.06684708	10.42769056	-0.02407757	-0.36592736
0.05589	8.16524	0.00033734	1e-08	0.0	0.0	0.00171504	1e-08	0.0	3.4e-07	541.83318303	743.52845682	763.99361537	10.40990793	-0.02393097	-0.36586985
0.05599	8.17674	0.00034049	1e-08	0.0	0.0	0.00171188	1e-08	0.0	3.4e-07	542.07931517	743.4771143	763.92050399	10.39215246	-0.02378433	-0.36581243
0.05609	8.18822	0.00034367	1e-08	0.0	0.0	0.0017087	1e-08	0.0	3.4e-07	542.32498524	743.42586642	763.84751273	10.37442411	-0.02363763	-0.36575511
0.05619	8.1997	0.00034686	1e-08	0.0	0.0	0.0017055	1e-08	0.0	3.5e-07	542.57019408	743.3747131	763.77464142	10.3567228	-0.02349089	-0.36569788
0.05629	8.21115	0.00035007	1e-08	0.0	0.0	0.00170229	1e-08	0.0	3.5e-07	542.81494253	743.32365432	763.70188988	10.33904848	-0.0233441	-0.36564074
0.05639	8.2226	0.00035329	1e-08	0.0	0.0	0.00169906	1e-08	0.0	3.5e-07	543.05923141	743.27268996	763.62925792	10.321401	-0.0231975	-0.3655837
0.05649	8.23403	0.00035654	2e-08	0.0	0.0	0.00169581	1e-08	0.0	3.6e-07	543.30306156	743.22181963	763.55674535	10.30378043	-0.02305069	-0.36552676
0.05659	8.24545	0.00035979	2e-08	0.0	0.0	0.00169255	1e-08	0.0	3.6e-07	543.5464338	743.17104354	763.484352	10.28618666	-0.02290386	-0.36546991
0.05669	8.25685	0.00036307	2e-08	0.0	0.0	0.00168927	1e-08	0.0	3.6e-07	543.78934897	743.12036163	763.41207768	10.26861962	-0.02275699	-0.36541315
0.05679	8.26825	0.00036636	2e-08	0.0	0.0	0.00168597	1e-08	0.0	3.7e-07	544.0318079	743.06977381	763.3399222	10.25107925	-0.02261009	-0.36535648
0.05689	8.27962	0.00036967	2e-08	0.0	0.0	0.00168266	1e-08	0.0	3.7e-07	544.27381141	743.01928	763.26788539	10.23356548	-0.02246317	-0.36529991
0.05699	8.29099	0.000373	2e-08	0.0	0.0	0.00167933	1e-08	0.0	3.7e-07	544.51536033	742.96888013	763.19596707	10.21607826	-0.02231622	-0.36524343
0.05709	8.30234	0.00037634	2e-08	0.0	0.0	0.00167598	1e-08	0.0	3.8e-07	544.75645549	742.91857411	763.12416704	10.19861751	-0.02216925	-0.36518704
0.05719	8.31367	0.0003797	2e-08	0.0	0.0	0.00167262	1e-08	0.0	3.8e-07	544.9970977	742.86836185	763.05248514	10.18118319	-0.02202225	-0.36513075
0.05729	8.325	0.00038307	2e-08	0.0	0.0	0.00166924	1e-08	0.0	3.8e-07	545.2372878	742.81824326	762.98092117	10.16377522	-0.02187524	-0.36507454
0.05739	8.33631	0.00038647	2e-08	0.0	0.0	0.00166585	2e-08	0.0	3.9e-07	545.4770266	742.76821824	762.90947497	10.14639354	-0.0217282	-0.36501843
0.05749	8.3476	0.00038987	2e-08	0.0	0.0	0.00166243	2e-08	0.0	3.9e-07	545.71631492	742.71828671	762.83814635	10.12903809	-0.02158114	-0.36496242
0.05759	8.35888	0.0003933	2e-08	0.0	0.0	0.00165901	2e-08	0.0	3.9e-07	545.95515358	742.66844855	762.76693514	10.1117088	-0.02143407	-0.36490649
0.05769	8.37015	0.00039674	2e-08	0.0	0.0	0.00165556	2e-08	0.0	4e-07	546.19354339	742.61870366	762.69584114	10.09440562	-0.02128698	-0.36485066
0.05779	8.38141	0.00040019	2e-08	0.0	0.0	0.0016521	2e-08	0.0	4e-07	546.43148518	742.569052	762.62486419	10.07712836	-0.0211397	-0.36479492
0.05789	8.39265	0.00040367	2e-08	0.0	0.0	0.00164863	2e-08	0.0	4e-07	546.66897973	742.51949354	762.55400411	10.05987716	-0.02099253	-0.36473927
0.05799	8.40387	0.00040715	2e-08	0.0	0.0	0.00164513	2e-08	0.0	4.1e-07	546.90602789	742.47002808	762.48326072	10.04265187	-0.02084534	-0.36468371
0.05809	8.41509	0.00041066	2e-08	0.0	0.0	0.00164162	2e-08	0.0	4.1e-07	547.14263044	742.42065551	762.41263385	10.02545243	-0.02069813	-0.36462825
0.05819	8.42629	0.00041418	2e-08	0.0	0.0	0.0016381	2e-08	0.0	4.1e-07	547.37878822	742.37137573	762.34212331	10.00827877	-0.0205509	-0.36457287
0.05829	8.43747	0.00041771	2e-08	0.0	0.0	0.00163456	2e-08	0.0	4.2e-07	547.61450203	742.3221886	762.27172893	9.99113082	-0.02040366	-0.36451759
0.05839	8.44864	0.00042126	2e-08	0.0	0.0	0.00163101	2e-08	0.0	4.2e-07	547.84977267	742.27309402	762.20145054	9.97400854	-0.0202564	-0.3644624
0.05849	8.4598	0.00042483	2e-08	0.0	0.0	0.00162744	2e-08	0.0	4.3e-07	548.08460095	742.22409186	762.13128796	9.95691184	-0.02010912	-0.3644073
0.05859	8.47095	0.00042841	2e-08	0.0	0.0	0.00162385	2e-08	0.0	4.3e-07	548.31898768	742.17518201	762.06124101	9.93984068	-0.01996183	-0.36435229
0.05869	8.48208	0.00043201	2e-08	0.0	0.0	0.00162025	2e-08	0.0	4.3e-07	548.55293367	742.12636433	761.99130953	9.92279498	-0.01981452	-0.36429737
0.05879	8.49319	0.00043562	2e-08	0.0	0.0	0.00161663	2e-08	0.0	4.4e-07	548.78643971	742.07763869	761.92149333	9.90577468	-0.0196672	-0.36424254
0.05889	8.50429	0.00043925	3e-08	0.0	0.0	0.001613	2e-08	0.0	4.4e-07	549.0195066	742.02900496	761.85179225	9.88877972	-0.01951986	-0.3641878
0.05899	8.51538	0.00044289	3e-08	0.0	0.0	0.00160935	2e-08	0.0	4.4e-07	549.25213516	741.98046301	761.78220611	9.87181003	-0.01937251	-0.36413315
0.05909	8.52646	0.00044654	3e-08	0.0	0.0	0.00160569	2e-08	0.0	4.5e-07	549.48432617	741.93201269	761.71273474	9.85486555	-0.01922515	-0.36407859
0.05919	8.53752	0.00045022	3e-08	0.0	0.0	0.00160201	2e-08	0.0	4.5e-07	549.71608043	741.88365398	761.64337797	9.83794609	-0.01907755	-0.36402413
0.05929	8.54856	0.0004539	3e-08	0.0	0.0	0.00159832	2e-08	0.0	4.5e-07	549.94739873	741.83538681	761.57413562	9.82105181	-0.01893009	-0.36396975
0.05939	8.55959	0.0004576	3e-08	0.0	0.0	0.00159462	2e-08	0.0	4.6e-07	550.17828187	741.78721093	761.50500752	9.80418254	-0.01878261	-0.36391546
0.05949	8.57061	0.00046132	3e-08	0.0	0.0	0.0015909	3e-08	0.0	4.6e-07	550.40873064	741.7391262	761.43599351	9.78733821	-0.0186351	-0.36386126
0.05959	8.58162	0.00046505	3e-08	0.0	0.0	0.00158716	3e-08	0.0	4.7e-07	550.63874584	741.69113247	761.36709341	9.77051878	-0.01848757	-0.36380715
0.05969	8.59261	0.00046879	3e-08	0.0	0.0	0.00158341	3e-08	0.0	4.7e-07	550.86832825	741.6432296	761.29830705	9.75372416	-0.01834002	-0.36375313
0.05979	8.60358	0.00047255	3e-08	0.0	0.0	0.00157965	3e-08	0.0	4.7e-07	551.09747868	741.59541745	761.22963427	9.7369543	-0.01819244	-0.3636992
0.05989	8.61454	0.00047633	3e-08	0.0	0.0	0.00157587	3e-08	0.0	4.8e-07	551.3261979	741.54769587	761.16107489	9.72020913	-0.01804484	-0.36364536
0.05999	8.62549	0.00048011	3e-08	0.0	0.0	0.00157208	3e-08	0.0	4.8e-07	551.55448671	741.5000647	761.09262875	9.70348859	-0.0178972	-0.3635916
0.06009	8.63642	0.00048391	3e-08	0.0	0.0	0.00156827	3e-08	0.0	4.8e-07	551.78234589	741.45252379	761.02429568	9.68679261	-0.01774954	-0.36353794
0.06019	8.64734	0.00048773	3e-08	0.0	0.0	0.00156445	3e-08	0.0	4.9e-07	552.00977622	741.405073	760.9560755	9.67012113	-0.01760185	-0.36348437
0.06029	8.65825	0.00049156	3e-08	0.0	0.0	0.00156062	3e-08	0.0	4.9e-07	552.23677849	741.35771216	760.88796806	9.65347408	-0.01745413	-0.36343088
0.06039	8.66914	0.0004954	3e-08	0.0	0.0	0.00155677	3e-08	0.0	5e-07	552.46335347	741.3104411	760.81997318	9.63685141	-0.01730638	-0.36337748
0.06049	8.68001	0.00049925	3e-08	0.0	0.0	0.00155291	3e-08	0.0	5e-07	552.68950196	741.26325968	760.7520907	9.62025303	-0.0171586	-0.36332417
0.06059	8.69087	0.00050312	4e-08	0.0	0.0	0.00154904	3e-08	0.0	5e-07	552.91522472	741.21616773	760.68432046	9.60367878	-0.0170108	-0.36327095
0.06069	8.70172	0.000507	4e-08	0.0	0.0	0.00154515	3e-08	0.0	5.1e-07	553.14052251	741.16916508	760.61666228	9.58712879	-0.01686295	-0.36321781
0.06079	8.71255	0.0005109	4e-08	0.0	0.0	0.00154125	3e-08	0.0	5.1e-07	553.36539614	741.12225157	760.54911601	9.5706029	-0.01671507	-0.36316477
0.06089	8.72337	0.0005148	4e-08	0.0	0.0	0.00153734	3e-08	1e-08	5.2e-07	553.58984636	741.07542702	760.48168147	9.55410105	-0.01656714	-0.36311181
0.06099	8.73418	0.00051872	4e-08	0.0	0.0	0.00153341	4e-08	1e-08	5.2e-07	553.81387397	741.02869126	760.41435851	9.53762317	-0.01641918	-0.36305894
0.06109	8.74497	0.00052266	4e-08	0.0	0.0	0.00152948	4e-08	1e-08	5.2e-07	554.03747971	740.98204412	760.34714696	9.5211692	-0.01627118	-0.36300615
0.06119	8.75574	0.0005266	4e-08	0.0	0.0	0.00152552	4e-08	1e-08	5.3e-07	554.26066438	740.93548542	760.28004665	9.50473908	-0.01612314	-0.36295346
0.06129	8.7665	0.00053056	4e-08	0.0	0.0	0.00152156	4e-08	1e-08	5.3e-07	554.48342873	740.88901498	760.21305743	9.48833273	-0.01597505	-0.36290085
0.06139	8.77725	0.00053453	4e-08	0.0	0.0	0.00151759	4e-08	1e-08	5.4e-07	554.70577353	740.84263263	760.14617913	9.47195009	-0.01582692	-0.36284833
0.06149	8.78798	0.00053851	4e-08	0.0	0.0	0.0015136	4e-08	1e-08	5.4e-07	554.92769955	740.79633817	760.07941159	9.4555911	-0.01567874	-0.36279589
0.06159	8.7987	0.00054251	4e-08	0.0	0.0	0.0015096	4e-08	1e-08	5.4e-07	555.14920756	740.75013143	760.01275465	9.43925569	-0.01553051	-0.36274354
0.06169	8.8094	0.00054651	4e-08	0.0	0.0	0.00150558	4e-08	1e-08	5.5e-07	555.37029832	740.70401222	759.94620814	9.4229438	-0.01538223	-0.36269128
0.06179	8.82009	0.00055053	4e-08	0.0	0.0	0.00150156	4e-08	1e-08	5.5e-07	555.59097258	740.65798034	759.87977191	9.40665535	-0.01523389	-0.36263911
0.06189	8.83077	0.00055456	5e-08	0.0	0.0	0.00149753	4e-08	1e-08	5.6e-07	555.81123112	740.61203561	759.81344579	9.39039028	-0.0150855	-0.36258702
0.06199	8.84143	0.0005586	5e-08	0.0	0.0	0.00149348	4e-08	1e-08	5.6e-07	556.03107467	740.56617777	759.74722963	9.37414842	-0.0149372	-0.36253502
0.06209	8.85207	0.00056265	5e-08	0.0	0.0	0.00148942	4e-08	1e-08	5.6e-07	556.25050399	740.52040666	759.68112327	9.35792989	-0.01478873	-0.3624831
0.06219	8.8627	0.00056672	5e-08	0.0	0.0	0.00148535	5e-08	1e-08	5.7e-07	556.46951986	740.47472208	759.61512654	9.34173454	-0.01464021	-0.36243127
0.06229	8.87332	0.00057079	5e-08	0.0	0.0	0.00148127	5e-08	1e-08	5.7e-07	556.68812301	740.42912383	759.54923929	9.3255623	-0.01449163	-0.36237953
0.06239	8.88392	0.00057488	5e-08	0.0	0.0	0.00147718	5e-08	1e-08	5.8e-07	556.90631421	740.38361171	759.48346137	9.30941311	-0.01434299	-0.36232787
0.06249	8.8945	0.00057897	5e-08	0.0	0.0	0.00147307	5e-08	1e-08	5.8e-07	557.1240942	740.33818551	759.4177926	9.2932869	-0.01419429	-0.3622763
0.06259	8.90508	0.00058308	5e-08	0.0	0.0	0.00146896	5e-08	1e-08	5.8e-07	557.34146373	740.29284501	759.35223285	9.2771836	-0.01404553	-0.36222481
0.06269	8.91563	0.0005872	5e-08	0.0	0.0	0.00146484	5e-08	1e-08	5.9e-07	557.55842355	740.24759002	759.28678194	9.26110314	-0.0138967	-0.36217341
0.06279	8.92618	0.00059133	5e-08	0.0	0.0	0.0014607	5e-08	1e-08	5.9e-07	557.77497442	740.20242031	759.22143972	9.24504547	-0.0137478	-0.3621221
0.06289	8.9367	0.00059546	5e-08	0.0	0.0	0.00145656	5e-08	1e-08	6e-07	557.99111706	740.15733566	759.15620605	9.22901051	-0.01359883	-0.36207087
0.06299	8.94722	0.00059961	6e-08	0.0	0.0	0.0014524	5e-08	1e-08	6e-07	558.20685223	740.11233586	759.09108075	9.21299819	-0.01344979	-0.36201972
0.06309	8.95771	0.00060377	6e-08	0.0	0.0	0.00144824	6e-08	1e-08	6e-07	558.42218067	740.06742069	759.02606368	9.19700845	-0.01330068	-0.36196866
0.06319	8.9682	0.00060794	6e-08	0.0	0.0	0.00144407	6e-08	1e-08	6.1e-07	558.63710312	740.02258992	758.96115468	9.18104123	-0.01315149	-0.36191769
0.06329	8.97866	0.00061212	6e-08	0.0	0.0	0.00143988	6e-08	1e-08	6.1e-07	558.85162031	739.97784332	758.8963536	9.16509638	-0.01300223	-0.3618668
0.06339	8.98912	0.0006163	6e-08	0.0	0.0	0.00143569	6e-08	1e-08	6.2e-07	559.06573297	739.93318077	758.83166029	9.14917389	-0.01285291	-0.36181599
0.06349	8.99955	0.0006205	6e-08	0.0	0.0	0.00143148	6e-08	1e-08	6.2e-07	559.27944184	739.88860196	758.76707459	9.13327375	-0.01270349	-0.36176527
0.06359	9.00998	0.0006247	6e-08	0.0	0.0	0.00142727	6e-08	1e-08	6.3e-07	559.49274766	739.84410667	758.70259635	9.11739584	-0.01255398	-0.36171463
0.06369	9.02039	0.00062892	6e-08	0.0	0.0	0.00142305	6e-08	1e-08	6.3e-07	559.70565116	739.79969467	758.63822541	9.1015401	-0.01240439	-0.36166408
0.06379	9.03078	0.00063314	6e-08	0.0	0.0	0.00141882	6e-08	1e-08	6.3e-07	559.91815307	739.75536573	758.57396163	9.08570646	-0.01225471	-0.36161361
0.06389	9.04116	0.00063737	6e-08	0.0	0.0	0.00141458	7e-08	1e-08	6.4e-07	560.13025411	739.7111196	758.50980485	9.06989486	-0.01210493	-0.36156323
0.06399	9.05152	0.00064162	7e-08	0.0	0.0	0.00141034	7e-08	1e-08	6.4e-07	560.34195501	739.66695606	758.44575493	9.05410521	-0.01195506	-0.36151293
0.06409	9.06187	0.00064586	7e-08	0.0	0.0	0.00140608	7e-08	1e-08	6.5e-07	560.5532565	739.62287487	758.38181171	9.03833746	-0.0118051	-0.36146271
0.06419	9.0722	0.00065012	7e-08	0.0	0.0	0.00140182	7e-08	1e-08	6.5e-07	560.76415931	739.57887578	758.31797503	9.02259153	-0.01165504	-0.36141258
0.06429	9.08252	0.00065439	7e-08	0.0	0.0	0.00139754	7e-08	1e-08	6.6e-07	560.97466415	739.53495855	758.25424477	9.00686737	-0.01150487	-0.36136253
0.06439	9.09282	0.00065866	7e-08	0.0	0.0	0.00139326	7e-08	1e-08	6.6e-07	561.18477173	739.49112294	758.19062075	8.99116489	-0.0113546	-0.36131256
0.06449	9.10311	0.00066294	7e-08	0.0	0.0	0.00138898	7e-08	1e-08	6.6e-07	561.39448279	739.44736871	758.12710284	8.97548402	-0.01120422	-0.36126268
0.06459	9.11338	0.00066723	7e-08	0.0	0.0	0.00138468	7e-08	1e-08	6.7e-07	561.60379804	739.4036956	758.06369089	8.95982472	-0.01105373	-0.36121288
0.06469	9.12364	0.00067152	7e-08	0.0	0.0	0.00138038	8e-08	1e-08	6.7e-07	561.81271819	739.36010338	758.00038475	8.94418675	-0.01090311	-0.36116316
0.06479	9.13388	0.00067583	8e-08	0.0	0.0	0.00137607	8e-08	1e-08	6.8e-07	562.02124393	739.31659202	757.93718426	8.92857029	-0.01075239	-0.36111353
0.06489	9.14411	0.00068014	8e-08	0.0	0.0	0.00137175	8e-08	1e-08	6.8e-07	562.229376	739.2731611	757.8740893	8.91297517	-0.01060155	-0.36106398
0.06499	9.15432	0.00068445	8e-08	0.0	0.0	0.00136743	8e-08	1e-08	6.9e-07	562.43711509	739.22981037	757.8110997	8.89740131	-0.01045058	-0.36101451
0.06509	9.16452	0.00068878	8e-08	0.0	0.0	0.00136309	8e-08	1e-08	6.9e-07	562.64446192	739.1865396	757.74821532	8.88184866	-0.01029949	-0.36096513
0.06519	9.1747	0.00069311	8e-08	0.0	0.0	0.00135876	8e-08	1e-08	6.9e-07	562.85141719	739.14334854	757.68543602	8.86631713	-0.01014827	-0.36091582
0.06529	9.18487	0.00069744	8e-08	0.0	0.0	0.00135441	9e-08	1e-08	7e-07	563.0579816	739.10023693	757.62276166	8.85080666	-0.00999692	-0.3608666
0.06539	9.19502	0.00070179	8e-08	0.0	0.0	0.00135006	9e-08	1e-08	7e-07	563.26415586	739.05720454	757.56019208	8.83531718	-0.00984543	-0.36081747
0.06549	9.20515	0.00070614	8e-08	0.0	0.0	0.00134571	9e-08	1e-08	7.1e-07	563.46994066	739.0142511	757.49772714	8.81984861	-0.00969381	-0.36076841
0.06559	9.21527	0.00071049	9e-08	0.0	0.0	0.00134134	9e-08	1e-08	7.1e-07	563.67533671	738.97137638	757.43536671	8.80440089	-0.00954204	-0.36071944
0.06569	9.22538	0.00071485	9e-08	0.0	0.0	0.00133697	9e-08	1e-08	7.2e-07	563.88034469	738.92858012	757.37311063	8.78897395	-0.00939013	-0.36067055
0.06579	9.23546	0.00071922	9e-08	0.0	0.0	0.0013326	9e-08	1e-08	7.2e-07	564.08496531	738.88586207	757.31095876	8.77356771	-0.00923807	-0.36062174
0.06589	9.24554	0.00072359	9e-08	0.0	0.0	0.00132822	1e-07	1e-08	7.2e-07	564.28919925	738.84322197	757.24891097	8.75818211	-0.00908586	-0.36057301
0.06599	9.2556	0.00072796	9e-08	0.0	0.0	0.00132384	1e-07	1e-08	7.3e-07	564.4930472	738.80065958	757.18696711	8.74281707	-0.00893349	-0.36052436
0.06609	9.26564	0.00073235	9e-08	0.0	0.0	0.00131945	1e-07	1e-08	7.3e-07	564.69650985	738.75817469	757.12512703	8.72747236	-0.008781	-0.3604758
0.06619	9.27566	0.00073673	9e-08	0.0	0.0	0.00131505	1e-07	2e-08	7.4e-07	564.89958788	738.71576716	757.06339061	8.71214819	-0.00862833	-0.36042731
0.06629	9.28568	0.00074112	1e-07	0.0	0.0	0.00131065	1e-07	2e-08	7.4e-07	565.10228197	738.67343663	757.00175769	8.69684435	-0.00847549	-0.36037891
0.06639	9.29567	0.00074552	1e-07	0.0	0.0	0.00130625	1.1e-07	2e-08	7.5e-07	565.30459281	738.63118286	756.94022814	8.6815608	-0.00832248	-0.36033059
0.06649	9.30565	0.00074992	1e-07	0.0	0.0	0.00130184	1.1e-07	2e-08	7.5e-07	565.50652108	738.5890056	756.87880182	8.66629744	-0.0081693	-0.36028235
0.06659	9.31562	0.00075432	1e-07	0.0	0.0	0.00129743	1.1e-07	2e-08	7.6e-07	565.70806746	738.54690461	756.81747859	8.65105421	-0.00801595	-0.36023419
0.06669	9.32556	0.00075873	1e-07	0.0	0.0	0.00129301	1.1e-07	2e-08	7.6e-07	565.90923262	738.50487963	756.75625831	8.63583103	-0.00786241	-0.36018611
0.06679	9.3355	0.00076315	1e-07	0.0	0.0	0.00128859	1.1e-07	2e-08	7.6e-07	566.11001723	738.46293044	756.69514084	8.62062784	-0.0077087	-0.36013811
0.06689	9.34541	0.00076756	1.1e-07	0.0	0.0	0.00128417	1.2e-07	2e-08	7.7e-07	566.31042198	738.42105677	756.63412605	8.60544455	-0.0075548	-0.3600902
0.06699	9.35532	0.00077198	1.1e-07	0.0	0.0	0.00127974	1.2e-07	2e-08	7.7e-07	566.51044751	738.37925839	756.57321379	8.59028111	-0.00740071	-0.36004236
0.06709	9.3652	0.0007764	1.1e-07	0.0	0.0	0.00127531	1.2e-07	2e-08	7.8e-07	566.71009451	738.33753506	756.51240394	8.57513743	-0.00724643	-0.3599946
0.06719	9.37507	0.00078083	1.1e-07	0.0	0.0	0.00127087	1.2e-07	2e-08	7.8e-07	566.90936364	738.29588653	756.45169635	8.56001344	-0.00709195	-0.35994693
0.06729	9.38492	0.00078526	1.1e-07	0.0	0.0	0.00126643	1.2e-07	2e-08	7.9e-07	567.10825556	738.25431256	756.39109089	8.54490908	-0.00693727	-0.35989933
0.06739	9.39476	0.00078969	1.1e-07	0.0	0.0	0.00126199	1.3e-07	2e-08	7.9e-07	567.30677093	738.2128129	756.33058743	8.52982426	-0.00678238	-0.35985182
0.06749	9.40459	0.00079413	1.2e-07	0.0	0.0	0.00125755	1.3e-07	2e-08	8e-07	567.50491041	738.17138737	756.27018583	8.51475869	-0.00662742	-0.35980438
0.06759	9.41439	0.00079856	1.2e-07	0.0	0.0	0.0012531	1.3e-07	2e-08	8e-07	567.70267464	738.13003575	756.20988596	8.49971268	-0.00647215	-0.35975703
0.06769	9.42418	0.000803	1.2e-07	0.0	0.0	0.00124866	1.3e-07	2e-08	8e-07	567.9000643	738.08875776	756.14968767	8.48468598	-0.00631667	-0.35970975
0.06779	9.43396	0.00080744	1.2e-07	0.0	0.0	0.00124421	1.4e-07	2e-08	8.1e-07	568.09708003	738.04755318	756.08959085	8.46967852	-0.00616098	-0.35966256
0.06789	9.44371	0.00081189	1.2e-07	0.0	0.0	0.00123975	1.4e-07	2e-08	8.1e-07	568.29372247	738.00642176	756.02959535	8.45469024	-0.00600507	-0.35961544
0.06799	9.45346	0.00081633	1.3e-07	0.0	0.0	0.0012353	1.4e-07	2e-08	8.2e-07	568.48999229	737.96536329	755.96970105	8.43972104	-0.00584893	-0.3595684
0.06809	9.46318	0.00082078	1.3e-07	0.0	0.0	0.00123084	1.4e-07	2e-08	8.2e-07	568.68589011	737.92437753	755.90990781	8.42477086	-0.00569257	-0.35952144
0.06819	9.47289	0.00082523	1.3e-07	0.0	0.0	0.00122639	1.5e-07	2e-08	8.3e-07	568.88141659	737.88346425	755.85021551	8.40983963	-0.00553598	-0.35947457
0.06829	9.48259	0.00082967	1.3e-07	0.0	0.0	0.00122193	1.5e-07	2e-08	8.3e-07	569.07657237	737.84262324	755.790624	8.39492726	-0.00537916	-0.35942777
0.06839	9.49227	0.00083413	1.3e-07	0.0	0.0	0.00121747	1.5e-07	2e-08	8.4e-07	569.27135808	737.80185427	755.73113316	8.38003369	-0.0052221	-0.35938105
0.06849	9.50193	0.00083858	1.3e-07	0.0	0.0	0.00121301	1.5e-07	2e-08	8.4e-07	569.46577436	737.76115711	755.67174287	8.36515883	-0.0050648	-0.35933441
0.06859	9.51157	0.00084303	1.4e-07	0.0	0.0	0.00120854	1.6e-07	2e-08	8.4e-07	569.65982185	737.72053155	755.61245298	8.35030262	-0.00490726	-0.35928784
0.06869	9.5212	0.00084748	1.4e-07	0.0	0.0	0.00120408	1.6e-07	2e-08	8.5e-07	569.85350117	737.67997738	755.55326338	8.33546497	-0.00474947	-0.35924136
0.06879	9.53082	0.00085193	1.4e-07	0.0	0.0	0.00119962	1.6e-07	2e-08	8.5e-07	570.04681295	737.63949437	755.49417393	8.32064581	-0.00459142	-0.35919496
0.06889	9.54041	0.00085639	1.4e-07	0.0	0.0	0.00119516	1.6e-07	2e-08	8.6e-07	570.23975782	737.59908237	755.43518451	8.30584477	-0.00443328	-0.35914863
0.06899	9.54999	0.00086084	1.5e-07	0.0	0.0	0.00119069	1.7e-07	2e-08	8.6e-07	570.4323364	737.55874116	755.37629499	8.29106228	-0.00427477	-0.35910238
0.06909	9.55956	0.00086529	1.5e-07	0.0	0.0	0.00118623	1.7e-07	3e-08	8.7e-07	570.62454932	737.51847051	755.31750524	8.27629803	-0.004116	-0.35905621
0.06919	9.56911	0.00086975	1.5e-07	0.0	0.0	0.00118177	1.7e-07	3e-08	8.7e-07	570.81639719	737.47827023	755.25881514	8.26155196	-0.00395697	-0.35901012
0.06929	9.57864	0.0008742	1.5e-07	0.0	0.0	0.00117731	1.8e-07	3e-08	8.8e-07	571.00788063	737.43814012	755.20022456	8.24682398	-0.00379768	-0.35896411
0.06939	9.58815	0.00087865	1.5e-07	0.0	0.0	0.00117284	1.8e-07	3e-08	8.8e-07	571.19900025	737.39807997	755.14173337	8.23211401	-0.00363811	-0.35891817
0.06949	9.59765	0.0008831	1.6e-07	0.0	0.0	0.00116838	1.8e-07	3e-08	8.8e-07	571.38975668	737.35808959	755.08334146	8.21742199	-0.00347828	-0.35887232
0.06959	9.60713	0.00088755	1.6e-07	0.0	0.0	0.00116392	1.9e-07	3e-08	8.9e-07	571.5801505	737.3181688	755.02504869	8.20274782	-0.00331818	-0.35882654
0.06969	9.6166	0.000892	1.6e-07	0.0	0.0	0.00115946	1.9e-07	3e-08	8.9e-07	571.77018234	737.27831741	754.96685495	8.18809143	-0.00315779	-0.35878084
0.06979	9.62605	0.00089645	1.6e-07	0.0	0.0	0.00115501	1.9e-07	3e-08	9e-07	571.9598528	737.23853524	754.9087601	8.17345274	-0.00299713	-0.35873521
0.06989	9.63548	0.00090089	1.6e-07	0.0	0.0	0.00115055	1.9e-07	3e-08	9e-07	572.14916248	737.1988221	754.85076404	8.15883168	-0.00283618	-0.35868967
0.06999	9.6449	0.00090534	1.7e-07	0.0	0.0	0.0011461	2e-07	3e-08	9.1e-07	572.33811198	737.15917781	754.79286662	8.14422816	-0.00267494	-0.3586442
0.07009	9.6543	0.00090978	1.7e-07	0.0	0.0	0.00114164	2e-07	3e-08	9.1e-07	572.52670189	737.11960221	754.73506774	8.12964211	-0.00251341	-0.35859881
0.07019	9.66368	0.00091422	1.7e-07	0.0	0.0	0.00113719	2e-07	3e-08	9.2e-07	572.71493281	737.08009512	754.67736728	8.11507344	-0.00235159	-0.35855349
0.07029	9.67305	0.00091866	1.7e-07	0.0	0.0	0.00113274	2.1e-07	3e-08	9.2e-07	572.90280533	737.04065646	754.61976511	8.10052169	-0.00218961	-0.35850826
0.07039	9.68239	0.00092309	1.8e-07	0.0	0.0	0.0011283	2.1e-07	3e-08	9.2e-07	573.09032004	737.00128603	754.56226111	8.08598744	-0.00202723	-0.3584631
0.07049	9.69173	0.00092753	1.8e-07	0.0	0.0	0.00112385	2.1e-07	3e-08	9.3e-07	573.27747753	736.96198367	754.50485516	8.07147032	-0.00186455	-0.35841801
0.07059	9.70104	0.00093196	1.8e-07	0.0	0.0	0.00111941	2.2e-07	3e-08	9.3e-07	573.46427837	736.92274922	754.44754715	8.05697025	-0.00170156	-0.35837301
0.07069	9.71034	0.00093638	1.8e-07	0.0	0.0	0.00111497	2.2e-07	3e-08	9.4e-07	573.65072316	736.88358253	754.39033695	8.04248715	-0.00153827	-0.35832808
0.07079	9.71962	0.00094081	1.9e-07	0.0	0.0	0.00111054	2.3e-07	3e-08	9.4e-07	573.83681246	736.84448346	754.33322446	8.02802093	-0.00137468	-0.35828323
0.07089	9.72889	0.00094523	1.9e-07	0.0	0.0	0.0011061	2.3e-07	3e-08	9.5e-07	574.02254686	736.80545188	754.27620954	8.01357151	-0.00121077	-0.35823845
0.07099	9.73814	0.00094965	1.9e-07	0.0	0.0	0.00110167	2.3e-07	3e-08	9.5e-07	574.20792693	736.76648766	754.21929209	7.99913882	-0.00104655	-0.35819375
0.07109	9.74737	0.00095406	1.9e-07	0.0	0.0	0.00109725	2.4e-07	4e-08	9.6e-07	574.39295324	736.72759066	754.16247198	7.98472276	-0.000882	-0.35814913
0.07119	9.75659	0.00095847	2e-07	0.0	0.0	0.00109282	2.4e-07	4e-08	9.6e-07	574.57762635	736.68876077	754.10574911	7.97032326	-0.00071714	-0.35810458
0.07129	9.76578	0.00096288	2e-07	0.0	0.0	0.00108841	2.4e-07	4e-08	9.6e-07	574.76194683	736.64999787	754.04912335	7.95594023	-0.00055196	-0.35806011
0.07139	9.77496	0.00096729	2e-07	0.0	0.0	0.00108399	2.5e-07	4e-08	9.7e-07	574.94591524	736.61130184	753.9925946	7.9415736	-0.00038645	-0.35801572
0.07149	9.78413	0.00097168	2.1e-07	0.0	0.0	0.00107958	2.5e-07	4e-08	9.7e-07	575.12953215	736.57267257	753.93616273	7.92722326	-0.00022061	-0.3579714
0.07159	9.79327	0.00097608	2.1e-07	0.0	0.0	0.00107517	2.6e-07	4e-08	9.8e-07	575.31279811	736.53410997	753.87982764	7.9128891	-5.445e-05	-0.35792716
0.07169	9.8024	0.00098047	2.1e-07	0.0	0.0	0.00107077	2.6e-07	4e-08	9.8e-07	575.49571367	736.49561402	753.82358922	7.89857065	0.00011192	-0.35788299
0.07179	9.81152	0.00098486	2.1e-07	0.0	0.0	0.00106637	2.6e-07	4e-08	9.9e-07	575.67827938	736.45718457	753.76744735	7.88426858	0.00027872	-0.3578389
0.07189	9.82061	0.00098924	2.2e-07	0.0	0.0	0.00106198	2.7e-07	4e-08	9.9e-07	575.86049579	736.41882154	753.71140191	7.86998246	0.00044586	-0.35779489
0.07199	9.82969	0.00099361	2.2e-07	0.0	0.0	0.00105759	2.7e-07	4e-08	1e-06	576.04236345	736.38052485	753.65545281	7.8557122	0.00061333	-0.35775095
0.07209	9.83875	0.00099799	2.2e-07	0.0	0.0	0.00105321	2.8e-07	4e-08	1e-06	576.2238829	736.34229443	753.59959992	7.84145771	0.00078114	-0.35770709
0.07219	9.84779	0.00100235	2.3e-07	0.0	0.0	0.00104883	2.8e-07	4e-08	1e-06	576.40505468	736.30413022	753.54384314	7.82721891	0.0009493	-0.3576633
0.07229	9.85682	0.00100671	2.3e-07	0.0	0.0	0.00104446	2.8e-07	4e-08	1.01e-06	576.58587933	736.26603216	753.48818236	7.81299572	0.0011178	-0.35761959
0.07239	9.86583	0.00101107	2.3e-07	0.0	0.0	0.00104009	2.9e-07	4e-08	1.01e-06	576.76635737	736.22800019	753.43261747	7.79878804	0.00128665	-0.35757595
0.07249	9.87482	0.00101542	2.3e-07	0.0	0.0	0.00103573	2.9e-07	4e-08	1.02e-06	576.94648935	736.19003428	753.37714836	7.78459578	0.00145584	-0.35753239
0.07259	9.88379	0.00101976	2.4e-07	0.0	0.0	0.00103137	3e-07	4e-08	1.02e-06	577.12627578	736.15213437	753.32177492	7.77041887	0.00162539	-0.3574889
0.07269	9.89275	0.0010241	2.4e-07	0.0	0.0	0.00102702	3e-07	5e-08	1.03e-06	577.3057172	736.11430044	753.26649705	7.7562572	0.00179529	-0.35744549
0.07279	9.90169	0.00102843	2.4e-07	0.0	0.0	0.00102268	3.1e-07	5e-08	1.03e-06	577.48481412	736.07653247	753.21131465	7.74211069	0.00196554	-0.35740216
0.07289	9.91061	0.00103275	2.5e-07	0.0	0.0	0.00101834	3.1e-07	5e-08	1.03e-06	577.66356707	736.03883043	753.15622759	7.72797926	0.00213616	-0.35735889
0.07299	9.91951	0.00103707	2.5e-07	0.0	0.0	0.00101401	3.2e-07	5e-08	1.04e-06	577.84197656	736.00119431	753.10123579	7.71386226	0.00230699	-0.35731571
0.07309	9.9284	0.00104139	2.5e-07	0.0	0.0	0.00100968	3.2e-07	5e-08	1.04e-06	578.02004311	735.96362413	753.04633913	7.69976053	0.00247828	-0.3572726
0.07319	9.93727	0.00104569	2.6e-07	0.0	0.0	0.00100536	3.3e-07	5e-08	1.05e-06	578.19776722	735.92611988	752.99153752	7.68567358	0.00264993	-0.35722956
0.07329	9.94612	0.00104999	2.6e-07	0.0	0.0	0.00100105	3.3e-07	5e-08	1.05e-06	578.3751494	735.88868157	752.93683085	7.67160131	0.00282194	-0.3571866
0.07339	9.95495	0.00105428	2.6e-07	0.0	0.0	0.00099675	3.4e-07	5e-08	1.06e-06	578.55219016	735.85130921	752.88221901	7.65754364	0.00299431	-0.35714371
0.07349	9.96377	0.00105857	2.7e-07	0.0	0.0	0.00099245	3.4e-07	5e-08	1.06e-06	578.72888999	735.81400284	752.82770191	7.64350046	0.00316704	-0.35710089
0.07359	9.97257	0.00106284	2.7e-07	0.0	0.0	0.00098816	3.5e-07	5e-08	1.06e-06	578.9052494	735.77676247	752.77327944	7.6294717	0.00334014	-0.35705815
0.07369	9.98135	0.00106711	2.7e-07	0.0	0.0	0.00098388	3.5e-07	5e-08	1.07e-06	579.08126888	735.73958817	752.71895151	7.61545725	0.0035136	-0.35701549
0.07379	9.99011	0.00107138	2.8e-07	0.0	0.0	0.0009796	3.6e-07	5e-08	1.07e-06	579.25694891	735.70247996	752.664718	7.60145702	0.00368743	-0.3569729
0.07389	9.99886	0.00107563	2.8e-07	0.0	0.0	0.00097533	3.6e-07	5e-08	1.08e-06	579.43229	735.66543792	752.61057883	7.58747091	0.00386162	-0.35693038
0.07399	10.00758	0.00107988	2.8e-07	0.0	0.0	0.00097107	3.7e-07	6e-08	1.08e-06	579.60729263	735.6284621	752.5565339	7.57349884	0.00403618	-0.35688794
0.07409	10.01629	0.00108412	2.9e-07	0.0	0.0	0.00096682	3.7e-07	6e-08	1.09e-06	579.78195727	735.59155258	752.50258309	7.5595407	0.00421112	-0.35684557
0.07419	10.02498	0.00108835	2.9e-07	0.0	0.0	0.00096257	3.8e-07	6e-08	1.09e-06	579.95628441	735.55470944	752.44872633	7.5455964	0.00438642	-0.35680327
0.07429	10.03365	0.00109257	2.9e-07	0.0	0.0	0.00095834	3.8e-07	6e-08	1.09e-06	580.13027452	735.51793277	752.39496351	7.53166585	0.0045621	-0.35676105
0.07439	10.04231	0.00109678	3e-07	0.0	0.0	0.00095411	3.9e-07	6e-08	1.1e-06	580.30392807	735.48122267	752.34129453	7.5177482	0.004738	-0.3567189
0.07449	10.05095	0.00110099	3e-07	0.0	0.0	0.00094989	3.9e-07	6e-08	1.1e-06	580.47724554	735.44457922	752.28771931	7.50384461	0.00491438	-0.35667683
0.07459	10.05957	0.00110519	3e-07	0.0	0.0	0.00094568	4e-07	6e-08	1.11e-06	580.65022739	735.40800256	752.23423775	7.48995445	0.00509113	-0.35663483
0.07469	10.06817	0.00110937	3.1e-07	0.0	0.0	0.00094148	4e-07	6e-08	1.11e-06	580.82287408	735.3714928	752.18084975	7.47607761	0.00526825	-0.3565929
0.07479	10.07675	0.00111355	3.1e-07	0.0	0.0	0.00093728	4.1e-07	6e-08	1.12e-06	580.99518608	735.33505008	752.12755521	7.46221399	0.00544573	-0.35655105
0.07489	10.08531	0.00111772	3.1e-07	0.0	0.0	0.0009331	4.2e-07	6e-08	1.12e-06	581.16716384	735.29867455	752.07435406	7.4483635	0.00562359	-0.35650927
0.07499	10.09386	0.00112188	3.2e-07	0.0	0.0	0.00092892	4.2e-07	6e-08	1.12e-06	581.33880781	735.26236635	752.02124618	7.43452602	0.00580182	-0.35646756
0.07509	10.10239	0.00112604	3.2e-07	0.0	0.0	0.00092475	4.3e-07	6e-08	1.13e-06	581.51011844	735.22612564	751.96823151	7.42070146	0.00598041	-0.35642593
0.07519	10.11089	0.00113018	3.3e-07	0.0	0.0	0.0009206	4.3e-07	7e-08	1.13e-06	581.68109618	735.18995259	751.91530993	7.40688971	0.00615938	-0.35638436
0.07529	10.11939	0.00113431	3.3e-07	0.0	0.0	0.00091645	4.4e-07	7e-08	1.14e-06	581.85174148	735.15384739	751.86248136	7.39309068	0.00633871	-0.35634288
0.07539	10.12786	0.00113844	3.3e-07	0.0	0.0	0.00091231	4.4e-07	7e-08	1.14e-06	582.02205477	735.11781021	751.80974572	7.37930425	0.00651842	-0.35630146
0.07549	10.13631	0.00114255	3.4e-07	0.0	0.0	0.00090818	4.5e-07	7e-08	1.14e-06	582.19203649	735.08184126	751.75710292	7.36553034	0.0066985	-0.35626012
0.07559	10.14475	0.00114665	3.4e-07	0.0	0.0	0.00090406	4.6e-07	7e-08	1.15e-06	582.36168707	735.04594074	751.70455286	7.35176882	0.00687894	-0.35621885
0.07569	10.15316	0.00115075	3.4e-07	0.0	0.0	0.00089995	4.6e-07	7e-08	1.15e-06	582.53100694	735.01010888	751.65209546	7.33801961	0.00705976	-0.35617765
0.07579	10.16156	0.00115483	3.5e-07	0.0	0.0	0.00089585	4.7e-07	7e-08	1.16e-06	582.69999653	734.97434588	751.59973063	7.32428155	0.00724081	-0.35613653
0.07589	10.16994	0.00115891	3.5e-07	0.0	0.0	0.00089176	4.8e-07	7e-08	1.16e-06	582.86865625	734.93865196	751.54745831	7.3105563	0.00742233	-0.35609548
0.07599	10.1783	0.00116297	3.6e-07	0.0	0.0	0.00088769	4.8e-07	7e-08	1.17e-06	583.03698653	734.90302739	751.49527838	7.29684298	0.0076042	-0.3560545
0.07609	10.18665	0.00116702	3.6e-07	0.0	0.0	0.00088362	4.9e-07	7e-08	1.17e-06	583.20498779	734.86747243	751.44319078	7.28314149	0.00778644	-0.3560136
0.07619	10.19497	0.00117106	3.6e-07	0.0	0.0	0.00087956	4.9e-07	8e-08	1.17e-06	583.37266043	734.83198734	751.39119542	7.26945172	0.00796904	-0.35597276
0.07629	10.20327	0.0011751	3.7e-07	0.0	0.0	0.00087551	5e-07	8e-08	1.18e-06	583.54000487	734.79657241	751.33929221	7.25577355	0.008152	-0.355932
0.07639	10.21156	0.00117912	3.7e-07	0.0	0.0	0.00087147	5.1e-07	8e-08	1.18e-06	583.70702151	734.7612279	751.28748108	7.24210687	0.00833531	-0.35589131
0.07649	10.21983	0.00118313	3.8e-07	0.0	0.0	0.00086745	5.1e-07	8e-08	1.19e-06	583.87371074	734.72595413	751.23576194	7.22845158	0.00851899	-0.3558507
0.07659	10.22808	0.00118713	3.8e-07	0.0	0.0	0.00086343	5.2e-07	8e-08	1.19e-06	584.04007298	734.6907514	751.18413471	7.21480755	0.00870302	-0.35581015
0.07669	10.23631	0.00119111	3.9e-07	0.0	0.0	0.00085943	5.3e-07	8e-08	1.19e-06	584.20610862	734.65562004	751.13259932	7.20117468	0.0088874	-0.35576968
0.07679	10.24452	0.00119509	3.9e-07	0.0	0.0	0.00085544	5.4e-07	8e-08	1.2e-06	584.37181803	734.62056036	751.08115569	7.18755285	0.00907214	-0.35572928
0.07689	10.25271	0.00119906	3.9e-07	0.0	0.0	0.00085145	5.4e-07	8e-08	1.2e-06	584.53720162	734.58557271	751.02980374	7.17394194	0.00925723	-0.35568895
0.07699	10.26088	0.00120301	4e-07	0.0	1e-08	0.00084748	5.5e-07	8e-08	1.21e-06	584.70225977	734.55065744	750.97854338	7.16034185	0.00944266	-0.3556487
0.07709	10.26903	0.00120695	4e-07	0.0	1e-08	0.00084352	5.6e-07	8e-08	1.21e-06	584.86699285	734.51581492	750.92737455	7.14675245	0.00962845	-0.35560851
0.07719	10.27717	0.00121089	4.1e-07	0.0	1e-08	0.00083958	5.6e-07	9e-08	1.21e-06	585.03140123	734.4810455	750.87629718	7.13317219	0.00981448	-0.3555684
0.07729	10.28528	0.0012148	4.1e-07	0.0	1e-08	0.00083564	5.7e-07	9e-08	1.22e-06	585.1954853	734.44634955	750.82531119	7.11960341	0.01000092	-0.35552836
0.07739	10.29338	0.00121871	4.2e-07	0.0	1e-08	0.00083172	5.8e-07	9e-08	1.22e-06	585.35924541	734.41172749	750.77441651	7.10604491	0.0101877	-0.35548839
0.07749	10.30145	0.00122261	4.2e-07	0.0	1e-08	0.0008278	5.9e-07	9e-08	1.22e-06	585.52268193	734.37717972	750.72361306	7.09249657	0.01037482	-0.35544849
0.07759	10.30951	0.00122649	4.2e-07	0.0	1e-08	0.0008239	5.9e-07	9e-08	1.23e-06	585.68579523	734.34270666	750.67290077	7.07895827	0.01056227	-0.35540867
0.07769	10.31755	0.00123036	4.3e-07	0.0	1e-08	0.00082001	6e-07	9e-08	1.23e-06	585.84858566	734.30830874	750.62227957	7.06542987	0.01075005	-0.35536891
0.07779	10.32557	0.00123422	4.3e-07	0.0	1e-08	0.00081614	6.1e-07	9e-08	1.24e-06	586.01105357	734.2739864	750.57174939	7.05191127	0.01093816	-0.35532923
0.07789	10.33357	0.00123807	4.4e-07	0.0	1e-08	0.00081227	6.1e-07	9e-08	1.24e-06	586.17319932	734.2397401	750.52131016	7.03840233	0.01112659	-0.35528962
0.07799	10.34155	0.00124191	4.4e-07	0.0	1e-08	0.00080842	6.2e-07	1e-07	1.24e-06	586.33502324	734.20557029	750.47096182	7.02490292	0.01131535	-0.35525008
0.07809	10.34951	0.00124573	4.5e-07	0.0	1e-08	0.00080458	6.3e-07	1e-07	1.25e-06	586.49652569	734.17147747	750.4207043	7.01141292	0.01150442	-0.35521061
0.07819	10.35745	0.00124954	4.5e-07	0.0	1e-08	0.00080075	6.4e-07	1e-07	1.25e-06	586.657707	734.1374621	750.37053752	6.9979322	0.01169381	-0.35517121
0.07829	10.36537	0.00125334	4.6e-07	0.0	1e-08	0.00079693	6.5e-07	1e-07	1.26e-06	586.8185675	734.1035247	750.32046143	6.98446063	0.01188351	-0.35513189
0.07839	10.37327	0.00125712	4.6e-07	0.0	1e-08	0.00079313	6.5e-07	1e-07	1.26e-06	586.97910752	734.06966578	750.27047597	6.97099808	0.01207352	-0.35509263
0.07849	10.38115	0.0012609	4.7e-07	0.0	1e-08	0.00078934	6.6e-07	1e-07	1.26e-06	587.13932739	734.03588586	750.22058106	6.95754442	0.01226384	-0.35505345
0.07859	10.38901	0.00126466	4.7e-07	0.0	1e-08	0.00078556	6.7e-07	1e-07	1.27e-06	587.29922741	734.00218546	750.17077665	6.94409752	0.01245439	-0.35501433
0.07869	10.39685	0.0012684	4.8e-07	0.0	1e-08	0.0007818	6.8e-07	1e-07	1.27e-06	587.45880792	733.96856512	750.12106268	6.93066067	0.01264528	-0.35497529
0.07879	10.40467	0.00127214	4.8e-07	0.0	1e-08	0.00077804	6.9e-07	1.1e-07	1.27e-06	587.61806921	733.93502543	750.07143909	6.91723223	0.01283647	-0.35493632
0.07889	10.41247	0.00127586	4.9e-07	0.0	1e-08	0.00077431	6.9e-07	1.1e-07	1.28e-06	587.77701161	733.90156695	750.02190582	6.90381207	0.01302795	-0.35489742
0.07899	10.42026	0.00127957	4.9e-07	0.0	1e-08	0.00077058	7e-07	1.1e-07	1.28e-06	587.93563542	733.86819027	749.9724628	6.89040003	0.01321972	-0.35485859
0.07909	10.42802	0.00128326	5e-07	0.0	1e-08	0.00076687	7.1e-07	1.1e-07	1.29e-06	588.09394094	733.83489599	749.92310999	6.87699599	0.01341176	-0.35481984
0.07919	10.43576	0.00128694	5e-07	0.0	1e-08	0.00076317	7.2e-07	1.1e-07	1.29e-06	588.25192846	733.80168472	749.87384732	6.86359979	0.01360408	-0.35478115
0.07929	10.44348	0.00129061	5e-07	0.0	1e-08	0.00075948	7.3e-07	1.1e-07	1.29e-06	588.40959828	733.7685571	749.82467474	6.85021129	0.01379668	-0.35474253
0.07939	10.45118	0.00129427	5.1e-07	0.0	1e-08	0.00075581	7.4e-07	1.1e-07	1.3e-06	588.56695069	733.73551374	749.7755922	6.83683036	0.01398954	-0.35470399
0.07949	10.45886	0.00129791	5.2e-07	0.0	1e-08	0.00075215	7.5e-07	1.1e-07	1.3e-06	588.72398598	733.70255532	749.72659964	6.82345684	0.01418266	-0.35466551
0.07959	10.46653	0.00130153	5.2e-07	0.0	1e-08	0.0007485	7.5e-07	1.2e-07	1.3e-06	588.88070441	733.66968248	749.67769701	6.81009058	0.01437604	-0.35462711
0.07969	10.47417	0.00130515	5.3e-07	0.0	1e-08	0.00074487	7.6e-07	1.2e-07	1.31e-06	589.03710627	733.63689592	749.62888426	6.79673145	0.01456968	-0.35458877
0.07979	10.48179	0.00130875	5.3e-07	0.0	1e-08	0.00074125	7.7e-07	1.2e-07	1.31e-06	589.19319182	733.60419632	749.58016134	6.78337928	0.01476356	-0.35455051
0.07989	10.48939	0.00131234	5.4e-07	0.0	1e-08	0.00073764	7.8e-07	1.2e-07	1.32e-06	589.34896134	733.57158438	749.53152819	6.77003394	0.01495769	-0.35451232
0.07999	10.49697	0.00131591	5.4e-07	0.0	1e-08	0.00073405	7.9e-07	1.2e-07	1.32e-06	589.50441505	733.5390608	749.4829848	6.75669245	0.01515201	-0.35447419
0.08009	10.50453	0.00131947	5.5e-07	0.0	1e-08	0.00073047	8e-07	1.2e-07	1.32e-06	589.65955323	733.50662632	749.43453109	6.7433595	0.0153466	-0.35443614
0.08019	10.51206	0.00132301	5.5e-07	0.0	1e-08	0.00072691	8.1e-07	1.2e-07	1.33e-06	589.81437614	733.47428169	749.38616703	6.7300328	0.01554142	-0.35439816
0.08029	10.51958	0.00132654	5.6e-07	0.0	1e-08	0.00072336	8.2e-07	1.3e-07	1.33e-06	589.96888402	733.44202767	749.33789257	6.71671219	0.01573646	-0.35436025
0.08039	10.52708	0.00133006	5.6e-07	0.0	1e-08	0.00071982	8.3e-07	1.3e-07	1.33e-06	590.12307712	733.40986503	749.28970767	6.70339751	0.01593171	-0.35432241
0.08049	10.53455	0.00133356	5.7e-07	0.0	1e-08	0.0007163	8.4e-07	1.3e-07	1.34e-06	590.27695567	733.37779456	749.24161228	6.69008859	0.01612717	-0.35428464
0.08059	10.54201	0.00133705	5.7e-07	0.0	1e-08	0.00071279	8.5e-07	1.3e-07	1.34e-06	590.43051991	733.34581705	749.19360637	6.67678527	0.01632284	-0.35424694
0.08069	10.54945	0.00134053	5.8e-07	0.0	1e-08	0.00070929	8.5e-07	1.3e-07	1.34e-06	590.58377007	733.31393333	749.14568989	6.66348737	0.01651871	-0.35420931
0.08079	10.55686	0.00134399	5.8e-07	0.0	1e-08	0.00070581	8.6e-07	1.3e-07	1.35e-06	590.73670637	733.28214421	749.09786281	6.65019474	0.01671477	-0.35417175
0.08089	10.56425	0.00134743	5.9e-07	0.0	1e-08	0.00070234	8.7e-07	1.3e-07	1.35e-06	590.88932903	733.25045054	749.05012509	6.63690721	0.01691101	-0.35413426
0.08099	10.57162	0.00135087	5.9e-07	0.0	1e-08	0.00069889	8.8e-07	1.4e-07	1.35e-06	591.04163828	733.21885318	749.0024767	6.62362459	0.01710744	-0.35409684
0.08109	10.57898	0.00135428	6e-07	0.0	1e-08	0.00069545	8.9e-07	1.4e-07	1.36e-06	591.19363431	733.187353	748.95491759	6.61034672	0.01730404	-0.35405949
0.08119	10.5863	0.00135769	6.1e-07	0.0	1e-08	0.00069203	9e-07	1.4e-07	1.36e-06	591.34531733	733.15595088	748.90744774	6.59707343	0.01750081	-0.35402221
0.08129	10.59361	0.00136108	6.1e-07	0.0	1e-08	0.00068862	9.1e-07	1.4e-07	1.36e-06	591.49668755	733.12464773	748.86006712	6.58380149	0.01769774	-0.353985
0.08139	10.6009	0.00136445	6.2e-07	0.0	1e-08	0.00068523	9.2e-07	1.4e-07	1.37e-06	591.6477451	733.09344447	748.81277571	6.57053585	0.01789482	-0.35394786
0.08149	10.60817	0.00136781	6.2e-07	0.0	1e-08	0.00068185	9.3e-07	1.4e-07	1.37e-06	591.79849022	733.06234202	748.76557348	6.55727411	0.01809206	-0.35391079
0.08159	10.61541	0.00137115	6.3e-07	0.0	1e-08	0.00067848	9.4e-07	1.5e-07	1.37e-06	591.94892308	733.03134133	748.71846038	6.54401608	0.01828943	-0.35387379
0.08169	10.62264	0.00137449	6.3e-07	0.0	1e-08	0.00067513	9.5e-07	1.5e-07	1.38e-06	592.09904387	733.00044335	748.6714364	6.53076157	0.01848694	-0.35383686
0.08179	10.62984	0.0013778	6.4e-07	0.0	1e-08	0.00067179	9.6e-07	1.5e-07	1.38e-06	592.24885276	732.96964907	748.62450152	6.51751038	0.01868458	-0.35380001
0.08189	10.63702	0.0013811	6.4e-07	0.0	1e-08	0.00066847	9.7e-07	1.5e-07	1.38e-06	592.39834992	732.93895948	748.5776557	6.50426232	0.01888233	-0.35376322
0.08199	10.64418	0.00138439	6.5e-07	0.0	1e-08	0.00066516	9.8e-07	1.5e-07	1.39e-06	592.54753551	732.90837557	748.53089894	6.49101719	0.0190802	-0.3537265
0.08209	10.65131	0.00138766	6.6e-07	0.0	1e-08	0.00066187	9.9e-07	1.5e-07	1.39e-06	592.69640969	732.87789838	748.48423119	6.4777748	0.01927818	-0.35368985
0.08219	10.65843	0.00139092	6.6e-07	0.0	1e-08	0.00065859	1.01e-06	1.6e-07	1.39e-06	592.84497261	732.84752893	748.43765246	6.46453494	0.01947625	-0.35365327
0.08229	10.66552	0.00139416	6.7e-07	0.0	1e-08	0.00065533	1.02e-06	1.6e-07	1.4e-06	592.99322443	732.81726829	748.39116271	6.45129741	0.01967442	-0.35361676
0.08239	10.6726	0.00139738	6.7e-07	0.0	1e-08	0.00065208	1.03e-06	1.6e-07	1.4e-06	593.14116527	732.78711751	748.34476194	6.43806201	0.01987267	-0.35358032
0.08249	10.67965	0.0014006	6.8e-07	0.0	1e-08	0.00064885	1.04e-06	1.6e-07	1.4e-06	593.28879528	732.75707768	748.29845013	6.42482853	0.02007099	-0.35354395
0.08259	10.68667	0.00140379	6.9e-07	0.0	1e-08	0.00064563	1.05e-06	1.6e-07	1.41e-06	593.4361146	732.7271499	748.25222726	6.41159678	0.02026939	-0.35350765
0.08269	10.69368	0.00140697	6.9e-07	0.0	1e-08	0.00064243	1.06e-06	1.6e-07	1.41e-06	593.58312332	732.6973353	748.20609333	6.39836207	0.02046789	-0.35347142
0.08279	10.70066	0.00141014	7e-07	0.0	1e-08	0.00063924	1.07e-06	1.7e-07	1.41e-06	593.72982151	732.66763508	748.16004835	6.38513173	0.02066641	-0.35343526
0.08289	10.70763	0.00141329	7e-07	0.0	1e-08	0.00063607	1.08e-06	1.7e-07	1.42e-06	593.87620933	732.63805034	748.11409229	6.37190226	0.02086498	-0.35339917
0.08299	10.71457	0.00141643	7.1e-07	0.0	1e-08	0.00063291	1.09e-06	1.7e-07	1.42e-06	594.02228688	732.60858223	748.06822515	6.35867343	0.02106358	-0.35336315
0.08309	10.72148	0.00141955	7.2e-07	0.0	1e-08	0.00062976	1.1e-06	1.7e-07	1.42e-06	594.16805427	732.57923195	748.02244693	6.34544502	0.02126222	-0.3533272
0.08319	10.72838	0.00142266	7.2e-07	0.0	1e-08	0.00062663	1.11e-06	1.7e-07	1.43e-06	594.31351159	732.55000069	747.97675761	6.3322168	0.02146087	-0.35329132
0.08329	10.73525	0.00142575	7.3e-07	0.0	1e-08	0.00062352	1.12e-06	1.7e-07	1.43e-06	594.45865892	732.52088967	747.93115721	6.31898851	0.02165954	-0.35325551
0.08339	10.7421	0.00142882	7.3e-07	0.0	1e-08	0.00062042	1.14e-06	1.8e-07	1.43e-06	594.60349636	732.49190013	747.88564571	6.30575993	0.02185822	-0.35321977
0.08349	10.74893	0.00143188	7.4e-07	0.0	1e-08	0.00061734	1.15e-06	1.8e-07	1.44e-06	594.74802396	732.46303332	747.84022313	6.29253081	0.02205689	-0.35318409
0.08359	10.75574	0.00143493	7.5e-07	0.0	1e-08	0.00061427	1.16e-06	1.8e-07	1.44e-06	594.89224181	732.4342905	747.79488946	6.27930091	0.02225555	-0.35314849
0.08369	10.76252	0.00143796	7.5e-07	0.0	1e-08	0.00061122	1.17e-06	1.8e-07	1.44e-06	595.03614996	732.40567296	747.74964471	6.26606999	0.02245419	-0.35311296
0.08379	10.76928	0.00144097	7.6e-07	0.0	1e-08	0.00060818	1.18e-06	1.8e-07	1.44e-06	595.17974848	732.37718201	747.70448889	6.25283779	0.0226528	-0.3530775
0.08389	10.77602	0.00144397	7.7e-07	0.0	1e-08	0.00060516	1.19e-06	1.9e-07	1.45e-06	595.32303741	732.34881897	747.65942201	6.23960406	0.02285137	-0.35304211
0.08399	10.78273	0.00144696	7.7e-07	0.0	1e-08	0.00060215	1.21e-06	1.9e-07	1.45e-06	595.46601679	732.32058516	747.61444408	6.22636856	0.02304989	-0.35300678
0.08409	10.78942	0.00144993	7.8e-07	0.0	1e-08	0.00059916	1.22e-06	1.9e-07	1.45e-06	595.60868652	732.29248203	747.56955516	6.21311195	0.02324848	-0.35297153
0.08419	10.79609	0.00145288	7.8e-07	0.0	1e-08	0.00059618	1.23e-06	1.9e-07	1.46e-06	595.75104644	732.26451104	747.52475531	6.1998663	0.02344692	-0.35293635
0.08429	10.80274	0.00145582	7.9e-07	0.0	1e-08	0.00059322	1.24e-06	1.9e-07	1.46e-06	595.89309676	732.23667349	747.4800445	6.18661723	0.02364529	-0.35290124
0.08439	10.80936	0.00145874	8e-07	0.0	1e-08	0.00059028	1.25e-06	1.9e-07	1.46e-06	596.0348375	732.20897078	747.43542275	6.17336442	0.02384358	-0.3528662
0.08449	10.81596	0.00146165	8e-07	0.0	1e-08	0.00058735	1.26e-06	2e-07	1.47e-06	596.17626863	732.18140437	747.39089009	6.16010753	0.02404178	-0.35283123
0.08459	10.82253	0.00146454	8.1e-07	0.0	1e-08	0.00058443	1.28e-06	2e-07	1.47e-06	596.31739014	732.1539757	747.34644654	6.14684623	0.02423988	-0.35279632
0.08469	10.82909	0.00146741	8.2e-07	0.0	1e-08	0.00058153	1.29e-06	2e-07	1.47e-06	596.45820201	732.12668625	747.30209214	6.13358016	0.02443788	-0.35276149
0.08479	10.83562	0.00147028	8.2e-07	0.0	1e-08	0.00057865	1.3e-06	2e-07	1.47e-06	596.59870419	732.09953752	747.25782691	6.12030899	0.02463577	-0.35272673
0.08489	10.84212	0.00147312	8.3e-07	0.0	1e-08	0.00057578	1.31e-06	2e-07	1.48e-06	596.73889666	732.07253102	747.2136509	6.10703236	0.02483353	-0.35269204
0.08499	10.8486	0.00147595	8.4e-07	0.0	1e-08	0.00057292	1.33e-06	2.1e-07	1.48e-06	596.87877935	732.04566828	747.16956415	6.09374991	0.02503115	-0.35265741
0.08509	10.85506	0.00147877	8.4e-07	0.0	1e-08	0.00057009	1.34e-06	2.1e-07	1.48e-06	597.0183522	732.01895086	747.12556669	6.08046128	0.02522863	-0.35262286
0.08519	10.8615	0.00148156	8.5e-07	0.0	1e-08	0.00056726	1.35e-06	2.1e-07	1.49e-06	597.15761515	731.99238032	747.08165857	6.06716611	0.02542596	-0.35258838
0.08529	10.86791	0.00148435	8.5e-07	0.0	1e-08	0.00056446	1.36e-06	2.1e-07	1.49e-06	597.29656812	731.96595826	747.03783984	6.05386403	0.02562313	-0.35255397
0.08539	10.8743	0.00148712	8.6e-07	0.0	1e-08	0.00056166	1.38e-06	2.1e-07	1.49e-06	597.43521102	731.9396863	746.99411054	6.04055465	0.02582012	-0.35251962
0.08549	10.88066	0.00148987	8.7e-07	0.0	1e-08	0.00055889	1.39e-06	2.2e-07	1.49e-06	597.57354392	731.91356625	746.95047068	6.0272521	0.02601712	-0.35248536
0.08559	10.887	0.00149261	8.7e-07	0.0	1e-08	0.00055613	1.4e-06	2.2e-07	1.5e-06	597.71156678	731.88759983	746.9069203	6.01393133	0.0262138	-0.35245115
0.08569	10.89331	0.00149533	8.8e-07	0.0	1e-08	0.00055338	1.41e-06	2.2e-07	1.5e-06	597.84927937	731.8617886	746.86345948	6.00060277	0.02641028	-0.35241702
0.08579	10.8996	0.00149803	8.9e-07	0.0	1e-08	0.00055065	1.43e-06	2.2e-07	1.5e-06	597.98668158	731.83613424	746.82008828	5.98726605	0.02660655	-0.35238296
0.08589	10.90587	0.00150072	8.9e-07	0.0	1e-08	0.00054794	1.44e-06	2.2e-07	1.5e-06	598.12377329	731.81063851	746.77680676	5.97392085	0.02680262	-0.35234897
0.08599	10.91211	0.0015034	9e-07	0.0	1e-08	0.00054524	1.45e-06	2.3e-07	1.51e-06	598.26055439	731.78530315	746.73361498	5.9605668	0.02699846	-0.35231505
0.08609	10.91833	0.00150606	9.1e-07	0.0	1e-08	0.00054255	1.47e-06	2.3e-07	1.51e-06	598.39702473	731.76012995	746.69051299	5.94720355	0.02719407	-0.35228121
0.08619	10.92452	0.0015087	9.1e-07	0.0	1e-08	0.00053988	1.48e-06	2.3e-07	1.51e-06	598.53318419	731.73512069	746.64750087	5.93383076	0.02738943	-0.35224743
0.08629	10.93069	0.00151133	9.2e-07	0.0	1e-08	0.00053723	1.49e-06	2.3e-07	1.52e-06	598.6690326	731.71027721	746.60457868	5.92044806	0.02758455	-0.35221372
0.08639	10.93683	0.00151394	9.3e-07	0.0	1e-08	0.00053459	1.5e-06	2.3e-07	1.52e-06	598.80456981	731.68560135	746.5617465	5.90705509	0.0277794	-0.35218008
0.08649	10.94295	0.00151654	9.3e-07	0.0	1e-08	0.00053197	1.52e-06	2.4e-07	1.52e-06	598.93979565	731.66109498	746.51900439	5.8936515	0.02797399	-0.35214652
0.08659	10.94905	0.00151912	9.4e-07	0.0	1e-08	0.00052937	1.53e-06	2.4e-07	1.52e-06	599.07470996	731.63675998	746.47635242	5.88023691	0.02816829	-0.35211302
0.08669	10.95512	0.00152169	9.5e-07	0.0	1e-08	0.00052678	1.54e-06	2.4e-07	1.53e-06	599.20931254	731.61259828	746.43379069	5.86681095	0.0283623	-0.3520796
0.08679	10.96116	0.00152424	9.6e-07	0.0	1e-08	0.0005242	1.56e-06	2.4e-07	1.53e-06	599.34360321	731.5886118	746.39131926	5.85337326	0.028556	-0.35204624
0.08689	10.96718	0.00152677	9.6e-07	0.0	1e-08	0.00052164	1.57e-06	2.5e-07	1.53e-06	599.47758121	731.56480297	746.34893838	5.83988328	0.02874975	-0.35201296
0.08699	10.97317	0.00152929	9.7e-07	0.0	1e-08	0.0005191	1.58e-06	2.5e-07	1.53e-06	599.6112464	731.54117371	746.30664812	5.82640923	0.02894293	-0.35197975
0.08709	10.97914	0.00153179	9.8e-07	0.0	1e-08	0.00051657	1.6e-06	2.5e-07	1.54e-06	599.74459875	731.51772587	746.2644485	5.81292059	0.02913579	-0.35194661
0.08719	10.98508	0.00153428	9.8e-07	0.0	1e-08	0.00051405	1.61e-06	2.5e-07	1.54e-06	599.87763802	731.49446152	746.22233964	5.79941686	0.02932832	-0.35191354
0.08729	10.991	0.00153676	9.9e-07	0.0	1e-08	0.00051156	1.63e-06	2.5e-07	1.54e-06	600.0103639	731.47138275	746.18032162	5.7858975	0.02952052	-0.35188055
0.08739	10.99689	0.00153921	1e-06	0.0	2e-08	0.00050907	1.64e-06	2.6e-07	1.54e-06	600.14277611	731.44849168	746.13839458	5.772362	0.02971237	-0.35184762
0.08749	11.00276	0.00154165	1e-06	0.0	2e-08	0.00050661	1.65e-06	2.6e-07	1.55e-06	600.27487435	731.42579045	746.09655861	5.7588098	0.02990387	-0.35181477
0.08759	11.0086	0.00154408	1.01e-06	0.0	2e-08	0.00050415	1.67e-06	2.6e-07	1.55e-06	600.40665829	731.40328126	746.05481384	5.74524036	0.03009501	-0.35178198
0.08769	11.01441	0.00154649	1.02e-06	0.0	2e-08	0.00050172	1.68e-06	2.6e-07	1.55e-06	600.53812762	731.38096628	746.01316038	5.73165314	0.03028577	-0.35174927
0.08779	11.0202	0.00154889	1.02e-06	0.0	2e-08	0.0004993	1.69e-06	2.6e-07	1.55e-06	600.66928198	731.35884777	745.97159837	5.71804756	0.03047615	-0.35171663
0.08789	11.02596	0.00155127	1.03e-06	0.0	2e-08	0.00049689	1.71e-06	2.7e-07	1.56e-06	600.80012102	731.33692798	745.93012792	5.70442307	0.03066615	-0.35168407
0.08799	11.0317	0.00155363	1.04e-06	0.0	2e-08	0.0004945	1.72e-06	2.7e-07	1.56e-06	600.93064437	731.31520919	745.88874918	5.69077909	0.03085574	-0.35165157
0.08809	11.03741	0.00155598	1.05e-06	0.0	2e-08	0.00049213	1.74e-06	2.7e-07	1.56e-06	601.06085165	731.29369373	745.84746228	5.67711503	0.03104492	-0.35161915
0.08819	11.04309	0.00155831	1.05e-06	0.0	2e-08	0.00048977	1.75e-06	2.7e-07	1.56e-06	601.19074246	731.27238394	745.80626735	5.66343031	0.03123368	-0.35158679
0.08829	11.04875	0.00156063	1.06e-06	0.0	2e-08	0.00048743	1.76e-06	2.8e-07	1.57e-06	601.32031696	731.25128309	745.76516439	5.64975664	0.03142254	-0.35155452
0.08839	11.05438	0.00156293	1.07e-06	0.0	2e-08	0.0004851	1.78e-06	2.8e-07	1.57e-06	601.44957447	731.23039318	745.72415362	5.63603806	0.03161059	-0.35152231
0.08849	11.05998	0.00156522	1.07e-06	0.0	2e-08	0.00048279	1.79e-06	2.8e-07	1.57e-06	601.57851447	731.20971653	745.6832352	5.62229834	0.03179822	-0.35149018
0.08859	11.06556	0.00156749	1.08e-06	0.0	2e-08	0.00048049	1.81e-06	2.8e-07	1.57e-06	601.70713655	731.18925566	745.64240929	5.60853696	0.0319854	-0.35145812
0.08869	11.07111	0.00156975	1.09e-06	0.0	2e-08	0.00047821	1.82e-06	2.8e-07	1.57e-06	601.83544029	731.16901312	745.60167604	5.5947534	0.03217215	-0.35142613
0.08879	11.07663	0.00157199	1.09e-06	0.0	2e-08	0.00047594	1.83e-06	2.9e-07	1.58e-06	601.96342523	731.1489915	745.5610356	5.58094715	0.03235845	-0.35139421
0.08889	11.08212	0.00157421	1.1e-06	0.0	2e-08	0.00047369	1.85e-06	2.9e-07	1.58e-06	602.09109093	731.12919343	745.52048814	5.56711767	0.0325443	-0.35136237
0.08899	11.08759	0.00157642	1.11e-06	0.0	2e-08	0.00047145	1.86e-06	2.9e-07	1.58e-06	602.21843692	731.10962155	745.48003381	5.55326443	0.03272968	-0.3513306
0.08909	11.09303	0.00157861	1.12e-06	0.0	2e-08	0.00046923	1.88e-06	2.9e-07	1.58e-06	602.34546272	731.09027857	745.43967278	5.53938689	0.03291459	-0.35129891
0.08919	11.09845	0.00158079	1.12e-06	0.0	2e-08	0.00046703	1.89e-06	3e-07	1.59e-06	602.47216785	731.07116722	745.39940521	5.52548453	0.03309902	-0.35126728
0.08929	11.10383	0.00158296	1.13e-06	0.0	2e-08	0.00046484	1.91e-06	3e-07	1.59e-06	602.59855179	731.05229025	745.3592313	5.51155679	0.03328296	-0.35123573
0.08939	11.10919	0.0015851	1.14e-06	0.0	2e-08	0.00046266	1.92e-06	3e-07	1.59e-06	602.72461404	731.03365048	745.3191512	5.49760313	0.03346641	-0.35120426
0.08949	11.11452	0.00158724	1.14e-06	0.0	2e-08	0.00046051	1.93e-06	3e-07	1.59e-06	602.85035406	731.01525075	745.2791651	5.483623	0.03364936	-0.35117286
0.08959	11.11982	0.00158935	1.15e-06	0.0	2e-08	0.00045836	1.95e-06	3.1e-07	1.59e-06	602.97577133	730.99709393	745.23927319	5.46954645	0.03383251	-0.35114153
0.08969	11.12509	0.00159146	1.16e-06	0.0	2e-08	0.00045623	1.96e-06	3.1e-07	1.6e-06	603.10086329	730.97918494	745.19947624	5.45547967	0.03401476	-0.35111028
0.08979	11.13034	0.00159354	1.16e-06	0.0	2e-08	0.00045412	1.98e-06	3.1e-07	1.6e-06	603.22563075	730.96152537	745.15977404	5.44138828	0.03419645	-0.3510791
0.08989	11.13556	0.00159561	1.17e-06	0.0	2e-08	0.00045202	1.99e-06	3.1e-07	1.6e-06	603.35007306	730.94411828	745.12016681	5.42726411	0.03437765	-0.351048
0.08999	11.14074	0.00159767	1.18e-06	0.0	2e-08	0.00044994	2.01e-06	3.1e-07	1.6e-06	603.47418954	730.9269668	745.08065477	5.41310628	0.03455836	-0.35101697
0.09009	11.1459	0.00159971	1.19e-06	0.0	2e-08	0.00044788	2.02e-06	3.2e-07	1.6e-06	603.59797947	730.91007412	745.04123817	5.3989139	0.03473857	-0.35098602
0.09019	11.15103	0.00160174	1.19e-06	0.0	2e-08	0.00044582	2.04e-06	3.2e-07	1.61e-06	603.72144214	730.89344346	745.00191723	5.38468604	0.03491828	-0.35095514
0.09029	11.15614	0.00160375	1.2e-06	0.0	2e-08	0.00044379	2.05e-06	3.2e-07	1.61e-06	603.84457679	730.87707808	744.96269222	5.3704218	0.03509748	-0.35092433
0.09039	11.16121	0.00160574	1.21e-06	0.0	2e-08	0.00044177	2.07e-06	3.2e-07	1.61e-06	603.96738265	730.86098133	744.92356338	5.35612022	0.03527618	-0.35089361
0.09049	11.16625	0.00160772	1.21e-06	0.0	2e-08	0.00043976	2.08e-06	3.3e-07	1.61e-06	604.08985894	730.84515656	744.88453097	5.34178036	0.03545436	-0.35086295
0.09059	11.17127	0.00160968	1.22e-06	0.0	2e-08	0.00043777	2.1e-06	3.3e-07	1.61e-06	604.21200485	730.82960721	744.84559526	5.32740125	0.03563203	-0.35083238
0.09069	11.17625	0.00161163	1.23e-06	0.0	2e-08	0.0004358	2.11e-06	3.3e-07	1.62e-06	604.33381953	730.81433675	744.80675652	5.3129819	0.03580918	-0.35080188
0.09079	11.18121	0.00161357	1.24e-06	0.0	2e-08	0.00043384	2.12e-06	3.3e-07	1.62e-06	604.45530214	730.79934869	744.76801503	5.29852133	0.03598581	-0.35077145
0.09089	11.18613	0.00161548	1.24e-06	0.0	2e-08	0.00043189	2.14e-06	3.4e-07	1.62e-06	604.57645179	730.78464663	744.72937108	5.28401852	0.03616192	-0.3507411
0.09099	11.19103	0.00161739	1.25e-06	0.0	2e-08	0.00042996	2.15e-06	3.4e-07	1.62e-06	604.69726731	730.77023466	744.69082505	5.26938683	0.03633898	-0.35071084
0.09109	11.19589	0.00161927	1.26e-06	0.0	2e-08	0.00042805	2.17e-06	3.4e-07	1.62e-06	604.81774611	730.75611926	744.65237771	5.2547695	0.03651449	-0.35068065
0.09119	11.20073	0.00162115	1.26e-06	0.0	2e-08	0.00042615	2.18e-06	3.4e-07	1.63e-06	604.93788853	730.742302	744.61402901	5.24010276	0.03668955	-0.35065053
0.09129	11.20553	0.001623	1.27e-06	0.0	2e-08	0.00042427	2.2e-06	3.5e-07	1.63e-06	605.0576935	730.72878683	744.57577929	5.22538521	0.03686414	-0.3506205
0.09139	11.21031	0.00162485	1.28e-06	0.0	2e-08	0.0004224	2.21e-06	3.5e-07	1.63e-06	605.17715992	730.71557779	744.53762889	5.21061545	0.03703828	-0.35059054
0.09149	11.21505	0.00162667	1.29e-06	0.0	2e-08	0.00042055	2.23e-06	3.5e-07	1.63e-06	605.29628667	730.70267895	744.49957818	5.19579204	0.03721197	-0.35056066
0.09159	11.21976	0.00162848	1.29e-06	0.0	2e-08	0.00041871	2.24e-06	3.5e-07	1.63e-06	605.41507257	730.69009448	744.46162754	5.1809135	0.03738522	-0.35053085
0.09169	11.22444	0.00163028	1.3e-06	0.0	2e-08	0.00041689	2.26e-06	3.6e-07	1.64e-06	605.53351642	730.67782861	744.42377734	5.16597835	0.03755802	-0.35050113
0.09179	11.22909	0.00163206	1.31e-06	0.0	2e-08	0.00041508	2.27e-06	3.6e-07	1.64e-06	605.65161701	730.66588563	744.38602798	5.15098507	0.03773039	-0.35047149
0.09189	11.23371	0.00163383	1.31e-06	0.0	2e-08	0.00041329	2.29e-06	3.6e-07	1.64e-06	605.76937306	730.65426993	744.34837986	5.13593212	0.03790232	-0.35044192
0.09199	11.2383	0.00163558	1.32e-06	0.0	2e-08	0.00041151	2.3e-06	3.6e-07	1.64e-06	605.88678327	730.64298596	744.31083339	5.12081794	0.03807383	-0.35041243
0.09209	11.24286	0.00163731	1.33e-06	0.0	2e-08	0.00040975	2.32e-06	3.6e-07	1.64e-06	606.00384631	730.63203823	744.273389	5.10564094	0.03824492	-0.35038303
0.09219	11.24738	0.00163903	1.33e-06	0.0	2e-08	0.00040801	2.33e-06	3.7e-07	1.64e-06	606.1205608	730.62143136	744.23604712	5.09039949	0.03841559	-0.3503537
0.09229	11.25187	0.00164074	1.34e-06	0.0	2e-08	0.00040627	2.35e-06	3.7e-07	1.65e-06	606.23692533	730.61117001	744.19880819	5.07509195	0.03858586	-0.35032445
0.09239	11.25633	0.00164243	1.35e-06	0.0	2e-08	0.00040456	2.36e-06	3.7e-07	1.65e-06	606.35293784	730.60126089	744.16167287	5.05962076	0.03875893	-0.35029531
0.09249	11.26076	0.0016441	1.35e-06	0.0	2e-08	0.00040286	2.38e-06	3.7e-07	1.65e-06	606.46859565	730.5917125	744.12464196	5.04414653	0.03892938	-0.35026623
0.09259	11.26515	0.00164576	1.36e-06	0.0	2e-08	0.00040117	2.39e-06	3.8e-07	1.65e-06	606.58389835	730.58252633	744.08771562	5.02859674	0.0390996	-0.35023723
0.09269	11.26951	0.0016474	1.37e-06	0.0	2e-08	0.0003995	2.4e-06	3.8e-07	1.65e-06	606.69884427	730.5737077	744.05089437	5.01296931	0.03926961	-0.35020831
0.09279	11.27384	0.00164903	1.38e-06	0.0	2e-08	0.00039785	2.42e-06	3.8e-07	1.65e-06	606.8134317	730.56526201	744.01417875	4.9972621	0.03943941	-0.35017948
0.09289	11.27814	0.00165064	1.38e-06	0.0	2e-08	0.00039621	2.43e-06	3.8e-07	1.66e-06	606.92765889	730.5571948	743.97756931	4.98147295	0.03960903	-0.35015073
0.09299	11.2824	0.00165224	1.39e-06	0.0	2e-08	0.00039459	2.45e-06	3.9e-07	1.66e-06	607.04152403	730.54951171	743.9410666	4.96559967	0.0397785	-0.35012207
0.09309	11.28663	0.00165383	1.4e-06	0.0	2e-08	0.00039298	2.46e-06	3.9e-07	1.66e-06	607.15502526	730.54221849	743.90467122	4.94964001	0.03994784	-0.35009349
0.09319	11.29082	0.00165539	1.4e-06	0.0	2e-08	0.00039139	2.48e-06	3.9e-07	1.66e-06	607.26816067	730.53532101	743.86838376	4.93359171	0.04011706	-0.35006499
0.09329	11.29498	0.00165695	1.41e-06	0.0	2e-08	0.00038981	2.49e-06	3.9e-07	1.66e-06	607.38092829	730.52882524	743.83220482	4.91745244	0.0402862	-0.35003658
0.09339	11.2991	0.00165848	1.42e-06	0.0	2e-08	0.00038825	2.51e-06	4e-07	1.66e-06	607.49332613	730.5227373	743.79613504	4.90121986	0.04045527	-0.35000825
0.09349	11.3032	0.00166	1.42e-06	0.0	2e-08	0.0003867	2.52e-06	4e-07	1.67e-06	607.60535212	730.51706339	743.76017505	4.88489159	0.04062431	-0.34998001
0.09359	11.30725	0.00166151	1.43e-06	0.0	2e-08	0.00038517	2.54e-06	4e-07	1.67e-06	607.71700412	730.51180986	743.72432551	4.8684652	0.04079333	-0.34995185
0.09369	11.31127	0.001663	1.44e-06	0.0	2e-08	0.00038365	2.55e-06	4e-07	1.67e-06	607.82827998	730.50698317	743.68858711	4.85193823	0.04096238	-0.34992378
0.09379	11.31526	0.00166448	1.44e-06	0.0	2e-08	0.00038215	2.56e-06	4e-07	1.67e-06	607.93917604	730.50259298	743.65296093	4.83515997	0.04113517	-0.34989582
0.09389	11.31921	0.00166594	1.45e-06	0.0	2e-08	0.00038067	2.58e-06	4.1e-07	1.67e-06	608.04968888	730.49864848	743.61744803	4.81836243	0.04130587	-0.34986793
0.09399	11.32312	0.00166738	1.46e-06	0.0	2e-08	0.0003792	2.59e-06	4.1e-07	1.67e-06	608.15981718	730.49515431	743.58204883	4.80144371	0.041477	-0.34984013
0.09409	11.327	0.00166881	1.46e-06	0.0	2e-08	0.00037775	2.61e-06	4.1e-07	1.67e-06	608.26955822	730.4921181	743.54676417	4.78439974	0.04164862	-0.34981242
0.09419	11.33084	0.00167022	1.47e-06	0.0	2e-08	0.00037631	2.62e-06	4.1e-07	1.68e-06	608.3789092	730.48954771	743.5115949	4.76722638	0.0418208	-0.3497848
0.09429	11.33465	0.00167162	1.48e-06	0.0	2e-08	0.00037488	2.64e-06	4.2e-07	1.68e-06	608.48786723	730.48745122	743.47654192	4.74991935	0.04199361	-0.34975728
0.09439	11.33842	0.001673	1.48e-06	0.0	2e-08	0.00037348	2.65e-06	4.2e-07	1.68e-06	608.5964293	730.4858369	743.44160614	4.73247428	0.04216713	-0.34972984
0.09449	11.34215	0.00167437	1.49e-06	0.0	2e-08	0.00037209	2.66e-06	4.2e-07	1.68e-06	608.70459232	730.48471325	743.40678851	4.71488671	0.04234142	-0.3497025
0.09459	11.34584	0.00167572	1.49e-06	0.0	2e-08	0.00037071	2.68e-06	4.2e-07	1.68e-06	608.8123531	730.484089	743.37209	4.69715205	0.04251657	-0.34967525
0.09469	11.3495	0.00167706	1.5e-06	0.0	2e-08	0.00036935	2.69e-06	4.3e-07	1.68e-06	608.91970833	730.48397312	743.33751164	4.67926563	0.04269266	-0.3496481
0.09479	11.35311	0.00167838	1.51e-06	0.0	2e-08	0.00036801	2.71e-06	4.3e-07	1.68e-06	609.02665309	730.48437957	743.30305488	4.66111624	0.04287413	-0.34962105
0.09489	11.35669	0.00167968	1.51e-06	0.0	3e-08	0.00036668	2.72e-06	4.3e-07	1.69e-06	609.13318406	730.48531717	743.26872075	4.64286867	0.04305411	-0.34959408
0.09499	11.36023	0.00168097	1.52e-06	0.0	3e-08	0.00036537	2.73e-06	4.3e-07	1.69e-06	609.23929787	730.4867948	743.23451028	4.62444591	0.04323564	-0.34956722
0.09509	11.36374	0.00168224	1.53e-06	0.0	3e-08	0.00036407	2.75e-06	4.3e-07	1.69e-06	609.34499057	730.48882306	743.20042467	4.60584192	0.04341885	-0.34954045
0.09519	11.3672	0.0016835	1.53e-06	0.0	3e-08	0.00036279	2.76e-06	4.4e-07	1.69e-06	609.45025807	730.49141286	743.16646516	4.58705048	0.04360388	-0.34951379
0.09529	11.37062	0.00168474	1.54e-06	0.0	3e-08	0.00036153	2.77e-06	4.4e-07	1.69e-06	609.55509614	730.49457545	743.13263303	4.56806526	0.04379086	-0.34948722
0.09539	11.374	0.00168597	1.54e-06	0.0	3e-08	0.00036028	2.79e-06	4.4e-07	1.69e-06	609.65950041	730.49832244	743.09892961	4.54887973	0.04397992	-0.34946075
0.09549	11.37735	0.00168717	1.55e-06	0.0	3e-08	0.00035905	2.8e-06	4.4e-07	1.69e-06	609.76346635	730.50266577	743.06535625	4.52948727	0.04417123	-0.34943439
0.09559	11.38065	0.00168837	1.56e-06	0.0	3e-08	0.00035783	2.81e-06	4.4e-07	1.69e-06	609.8669893	730.50761775	743.03191438	4.50988105	0.04436493	-0.34940813
0.09569	11.38391	0.00168954	1.56e-06	0.0	3e-08	0.00035663	2.83e-06	4.5e-07	1.7e-06	609.9700644	730.51319109	742.99860546	4.48993328	0.04456448	-0.34938198
0.09579	11.38713	0.0016907	1.57e-06	0.0	3e-08	0.00035545	2.84e-06	4.5e-07	1.7e-06	610.07268316	730.51940598	742.96543202	4.46979747	0.04476564	-0.34935593
0.09589	11.3903	0.00169185	1.57e-06	0.0	3e-08	0.00035429	2.85e-06	4.5e-07	1.7e-06	610.17484187	730.52627296	742.93239518	4.44940168	0.04497035	-0.34932999
0.09599	11.39344	0.00169297	1.58e-06	0.0	3e-08	0.00035314	2.87e-06	4.5e-07	1.7e-06	610.2765346	730.53380709	742.89949673	4.42873465	0.04517888	-0.34930415
0.09609	11.39653	0.00169408	1.59e-06	0.0	3e-08	0.000352	2.88e-06	4.6e-07	1.7e-06	610.37775518	730.54202404	742.86673852	4.40778472	0.04539151	-0.34927843
0.09619	11.39958	0.00169518	1.59e-06	0.0	3e-08	0.00035089	2.89e-06	4.6e-07	1.7e-06	610.47849715	730.55094005	742.83412248	4.38653984	0.04560855	-0.34925282
0.09629	11.40258	0.00169626	1.6e-06	0.0	3e-08	0.00034979	2.9e-06	4.6e-07	1.7e-06	610.57875379	730.56057202	742.80165063	4.36498757	0.04583029	-0.34922732
0.09639	11.40554	0.00169732	1.6e-06	0.0	3e-08	0.00034871	2.92e-06	4.6e-07	1.7e-06	610.67851795	730.57093788	742.76932511	4.34301569	0.04606117	-0.34920194
0.09649	11.40845	0.00169836	1.61e-06	0.0	3e-08	0.00034765	2.93e-06	4.6e-07	1.71e-06	610.77777971	730.58206358	742.73714884	4.32074338	0.04629603	-0.34917668
0.09659	11.41132	0.00169939	1.61e-06	0.0	3e-08	0.0003466	2.94e-06	4.7e-07	1.71e-06	610.87653251	730.59396489	742.70512381	4.29810401	0.04653741	-0.34915153
0.09669	11.41415	0.00170039	1.62e-06	0.0	3e-08	0.00034557	2.95e-06	4.7e-07	1.71e-06	610.97476796	730.60666281	742.67325251	4.27508045	0.04678579	-0.3491265
0.09679	11.41692	0.00170139	1.62e-06	0.0	3e-08	0.00034456	2.96e-06	4.7e-07	1.71e-06	611.07247724	730.6201793	742.64153756	4.25165497	0.04704166	-0.3491016
0.09689	11.41965	0.00170236	1.63e-06	0.0	3e-08	0.00034356	2.98e-06	4.7e-07	1.71e-06	611.16965115	730.6345373	742.60998169	4.22780924	0.04730553	-0.34907682
0.09699	11.42234	0.00170332	1.63e-06	0.0	3e-08	0.00034259	2.99e-06	4.7e-07	1.71e-06	611.26628006	730.64976074	742.57858778	4.20352434	0.04757796	-0.34905217
0.09709	11.42497	0.00170425	1.64e-06	0.0	3e-08	0.00034163	3e-06	4.7e-07	1.71e-06	611.36235358	730.66587535	742.5473589	4.17865004	0.04786382	-0.34902765
0.09719	11.42755	0.00170518	1.64e-06	0.0	3e-08	0.00034069	3.01e-06	4.8e-07	1.71e-06	611.45785765	730.68291523	742.51629919	4.15329965	0.04815927	-0.34900326
0.09729	11.43009	0.00170608	1.65e-06	0.0	3e-08	0.00033977	3.02e-06	4.8e-07	1.71e-06	611.55278171	730.7009066	742.48541179	4.12739447	0.04846683	-0.34897901
0.09739	11.43258	0.00170696	1.65e-06	0.0	3e-08	0.00033887	3.03e-06	4.8e-07	1.71e-06	611.64711292	730.7198809	742.45470048	4.10090143	0.04878749	-0.34895489
0.09749	11.43501	0.00170783	1.66e-06	0.0	3e-08	0.00033798	3.04e-06	4.8e-07	1.71e-06	611.74083769	730.73987137	742.42416928	4.07378587	0.04912232	-0.34893092
0.09759	11.43739	0.00170867	1.66e-06	0.0	3e-08	0.00033712	3.05e-06	4.8e-07	1.72e-06	611.83394077	730.76091517	742.39382267	4.0458692	0.04947769	-0.3489071
0.09769	11.43972	0.0017095	1.67e-06	0.0	3e-08	0.00033628	3.06e-06	4.9e-07	1.72e-06	611.9264041	730.78305625	742.36366596	4.01726783	0.04984906	-0.34888342
0.09779	11.44199	0.00171031	1.67e-06	0.0	3e-08	0.00033545	3.07e-06	4.9e-07	1.72e-06	612.01821172	730.80633341	742.33370385	3.9878763	0.05024008	-0.3488599
0.09789	11.44421	0.00171109	1.68e-06	0.0	3e-08	0.00033465	3.08e-06	4.9e-07	1.72e-06	612.10934524	730.83079124	742.30394172	3.95764205	0.05065244	-0.34883653
0.09799	11.44638	0.00171186	1.68e-06	0.0	3e-08	0.00033386	3.09e-06	4.9e-07	1.72e-06	612.19978505	730.85647724	742.27438534	3.92650993	0.05108792	-0.34881332
0.09809	11.44849	0.00171261	1.68e-06	0.0	3e-08	0.0003331	3.1e-06	4.9e-07	1.72e-06	612.28950878	730.88344552	742.24504125	3.89424213	0.05155519	-0.34879028
0.09819	11.45054	0.00171334	1.69e-06	0.0	3e-08	0.00033236	3.11e-06	4.9e-07	1.72e-06	612.37849097	730.91175761	742.21591688	3.86091506	0.05205105	-0.34876742
0.09829	11.45253	0.00171404	1.69e-06	0.0	3e-08	0.00033163	3.12e-06	4.9e-07	1.72e-06	612.46670637	730.94147445	742.18701962	3.82638326	0.05258066	-0.34874473
0.09839	11.45446	0.00171473	1.7e-06	0.0	3e-08	0.00033093	3.13e-06	5e-07	1.72e-06	612.55412632	730.97266517	742.15835781	3.79041685	0.05315252	-0.34872223
0.09849	11.45633	0.00171539	1.7e-06	0.0	3e-08	0.00033026	3.14e-06	5e-07	1.72e-06	612.6407161	731.00541357	742.12994157	3.75297555	0.05376772	-0.34869992
0.09859	11.45813	0.00171603	1.7e-06	0.0	3e-08	0.0003296	3.15e-06	5e-07	1.72e-06	612.72644139	731.03980233	742.10178088	3.7138918	0.0544323	-0.34867781
0.09869	11.45988	0.00171665	1.71e-06	0.0	3e-08	0.00032897	3.16e-06	5e-07	1.72e-06	612.81126335	731.07592505	742.07388702	3.67301078	0.05515179	-0.34865592
0.09879	11.46155	0.00171724	1.71e-06	0.0	3e-08	0.00032837	3.16e-06	5e-07	1.72e-06	612.89513584	731.11389224	742.04627337	3.62983265	0.05594435	-0.34863424
0.09889	11.46315	0.00171781	1.71e-06	0.0	3e-08	0.00032778	3.17e-06	5e-07	1.72e-06	612.97800739	731.1538271	742.01895485	3.58434002	0.05681049	-0.3486128
0.09899	11.46469	0.00171835	1.72e-06	0.0	3e-08	0.00032723	3.18e-06	5e-07	1.73e-06	613.05981967	731.1958697	741.99194834	3.53597941	0.05777245	-0.3485916
0.09909	11.46615	0.00171887	1.72e-06	0.0	3e-08	0.0003267	3.18e-06	5.1e-07	1.73e-06	613.14050382	731.24018654	741.9652737	3.48446102	0.05884034	-0.34857066
0.09919	11.46754	0.00171936	1.72e-06	0.0	3e-08	0.0003262	3.19e-06	5.1e-07	1.73e-06	613.21998307	731.28696248	741.93895311	3.4291617	0.06003838	-0.34855
0.09929	11.46884	0.00171983	1.73e-06	0.0	3e-08	0.00032572	3.2e-06	5.1e-07	1.73e-06	613.29816232	731.33642611	741.91301393	3.36934926	0.0613948	-0.34852965
0.09939	11.47007	0.00172026	1.73e-06	0.0	3e-08	0.00032528	3.2e-06	5.1e-07	1.73e-06	613.37492893	731.38884835	741.88748858	3.30390512	0.06295345	-0.34850962
0.09949	11.47121	0.00172067	1.73e-06	0.0	3e-08	0.00032486	3.21e-06	5.1e-07	1.73e-06	613.45014281	731.44456531	741.86241728	3.23168073	0.06475927	-0.34848994
0.09959	11.47225	0.00172104	1.73e-06	0.0	3e-08	0.00032448	3.21e-06	5.1e-07	1.73e-06	613.52362859	731.50399743	741.83785033	3.15061077	0.06689487	-0.34847067
0.09969	11.4732	0.00172138	1.73e-06	0.0	3e-08	0.00032414	3.22e-06	5.1e-07	1.73e-06	613.59515546	731.56769729	741.81385379	3.05767097	0.06948227	-0.34845185
0.09979	11.47405	0.00172168	1.74e-06	0.0	3e-08	0.00032383	3.22e-06	5.1e-07	1.73e-06	613.66441046	731.63641286	741.79051713	2.94820578	0.07271054	-0.34843355
0.09989	11.47478	0.00172194	1.74e-06	0.0	3e-08	0.00032356	3.23e-06	5.1e-07	1.73e-06	613.73093514	731.71123594	741.76797115	2.8136601	0.07693012	-0.34841587
0.09999	11.47538	0.00172215	1.74e-06	0.0	3e-08	0.00032334	3.23e-06	5.1e-07	1.73e-06	613.79399548	731.79390535	741.74642492	2.63581986	0.0828928	-0.348399
0.10001	11.47548	0.00172219	1.74e-06	0.0	3e-08	0.00032331	3.23e-06	5.1e-07	1.73e-06	613.8060894	731.81162202	741.74226477	1273.00117028	32.71393892	37.40927416
