# Supplementary material for: Dataset for the simulated biomass pyrolysis in rotary kilns with varying particle residence time distributions
Source: Data Brief. 2021 Nov 23;39:107603. doi: 10.1016/j.dib.2021.107603 (PMC8633881; doi:10.1016/j.dib.2021.107603)
Supplement: Supplementary Data S1 — Supplementary Raw Research Data. This is open data under the CC BY license http://creativecommons.org/licenses/by/4.0/ [file mmc1.zip › supplementary/111/logFiles/log_Pe70]

l,m	Tau,s	F_w,kg/s	F_is,kg/s	F_c,kg/s	F_rt,kg/s	F_w_wet,kg/s	F_it,kg/s	F_g,kg/s	F_H2O_g,kg/s	T_b,K	T_g,K	T_w,K	q_bed,kW/m	q_gas,kW/m	q_loss,kW/m
1e-05	0.00086	0.0	0.0	0.0	0.0	0.00205248	0.0	0.0	0.0	298.2209951	298.66906966	833.12940221	26.23551513	3.60803191	-0.42016375
0.0001	0.01636	0.0	0.0	0.0	0.0	0.00205248	0.0	0.0	0.0	298.85930077	303.33295642	832.94418276	26.19674546	3.59968492	-0.4200183
0.0002	0.03358	0.0	0.0	0.0	0.0	0.00205248	0.0	0.0	0.0	299.56715927	308.49849986	832.7387233	26.15377114	3.59014978	-0.41985694
0.0003	0.05079	0.0	0.0	0.0	0.0	0.00205248	0.0	0.0	0.0	300.27358031	313.6462416	832.53362284	26.11091595	3.58030502	-0.41969587
0.0004	0.068	0.0	0.0	0.0	0.0	0.00205248	0.0	0.0	0.0	300.97856876	318.77578566	832.32888266	26.06817671	3.57015687	-0.41953508
0.0005	0.08519	0.0	0.0	0.0	0.0	0.00205248	0.0	0.0	0.0	301.68212937	323.88672766	832.12450411	26.02555256	3.55969442	-0.41937458
0.0006	0.10238	0.0	0.0	0.0	0.0	0.00205248	0.0	0.0	0.0	302.38426695	328.97867659	831.92048844	25.9830444	3.54893513	-0.41921436
0.0007	0.11955	0.0	0.0	0.0	0.0	0.00205248	0.0	0.0	0.0	303.08498626	334.05123243	831.71683697	25.94064885	3.53784851	-0.41905443
0.0008	0.13672	0.0	0.0	0.0	0.0	0.00205248	0.0	0.0	0.0	303.78429195	339.10397923	831.51355112	25.89836896	3.5264595	-0.41889478
0.0009	0.15388	0.0	0.0	0.0	0.0	0.00205248	0.0	0.0	0.0	304.48218882	344.1365243	831.31063217	25.85620388	3.51476133	-0.41873542
0.001	0.17104	0.0	0.0	0.0	0.0	0.00205248	0.0	0.0	0.0	305.17868146	349.14844401	831.1080816	25.81414775	3.50271604	-0.41857636
0.0011	0.18818	0.0	0.0	0.0	0.0	0.00205248	0.0	0.0	0.0	305.87377455	354.13932901	830.9059008	25.77220749	3.49036831	-0.41841758
0.0012	0.20532	0.0	0.0	0.0	0.0	0.00205248	0.0	0.0	0.0	306.56747275	359.10876628	830.70409119	25.73037362	3.47766847	-0.4182591
0.0013	0.22245	0.0	0.0	0.0	0.0	0.00205248	0.0	0.0	0.0	307.25978038	364.0563101	830.50265444	25.68865297	3.46464968	-0.41810091
0.0014	0.23957	0.0	0.0	0.0	0.0	0.00205248	0.0	0.0	0.0	307.95070217	368.98155433	830.30159193	25.64704413	3.4513051	-0.41794302
0.0015	0.25668	0.0	0.0	0.0	0.0	0.00205248	0.0	0.0	0.0	308.64024273	373.8840817	830.10090509	25.6055473	3.43763574	-0.41778541
0.0016	0.27379	0.0	0.0	0.0	0.0	0.00205248	0.0	0.0	0.0	309.32840667	378.76347595	829.90059538	25.56416269	3.42364257	-0.4176281
0.0017	0.29088	0.0	0.0	0.0	0.0	0.00205248	0.0	0.0	0.0	310.01519864	383.61932179	829.70066422	25.52289049	3.40932659	-0.41747108
0.0018	0.30797	0.0	0.0	0.0	0.0	0.00205248	0.0	0.0	0.0	310.70062281	388.45117525	829.50111335	25.48170701	3.39460752	-0.4173144
0.0019	0.32505	0.0	0.0	0.0	0.0	0.00205248	0.0	0.0	0.0	311.38468335	393.25859158	829.30194448	25.44064525	3.37959786	-0.41715799
0.002	0.34212	0.0	0.0	0.0	0.0	0.00205248	0.0	0.0	0.0	312.0673851	398.04116972	829.10315892	25.39969275	3.36425552	-0.41700188
0.0021	0.35919	0.0	0.0	0.0	0.0	0.00205248	0.0	0.0	0.0	312.74873255	402.79848668	828.90475819	25.3588494	3.34858043	-0.41684606
0.0022	0.37624	0.0	0.0	0.0	0.0	0.00205248	0.0	0.0	0.0	313.42873018	407.5301195	828.70674381	25.31811506	3.33257248	-0.41669055
0.0023	0.39329	0.0	0.0	0.0	0.0	0.00205248	0.0	0.0	0.0	314.10738248	412.23564525	828.5091173	25.27748965	3.31623159	-0.41653533
0.0024	0.41033	0.0	0.0	0.0	0.0	0.00205248	0.0	0.0	0.0	314.78469319	416.91463644	828.31188044	25.23694519	3.29952215	-0.41638046
0.0025	0.42736	0.0	0.0	0.0	0.0	0.00205248	0.0	0.0	0.0	315.46066674	421.5666698	828.11503478	25.1965214	3.28249487	-0.41622587
0.0026	0.44438	0.0	0.0	0.0	0.0	0.00205248	0.0	0.0	0.0	316.13530761	426.1913227	827.91858183	25.15620227	3.26512938	-0.41607159
0.0027	0.4614	0.0	0.0	0.0	0.0	0.00205248	0.0	0.0	0.0	316.80862009	430.78817125	827.72252319	25.11598732	3.24742512	-0.41591761
0.0028	0.47841	0.0	0.0	0.0	0.0	0.00205248	0.0	0.0	0.0	317.48060843	435.35679151	827.52686046	25.07587606	3.22938152	-0.41576395
0.0029	0.4954	0.0	0.0	0.0	0.0	0.00205248	0.0	0.0	0.0	318.15127689	439.89675949	827.33159523	25.03585849	3.21103797	-0.4156106
0.003	0.51239	0.0	0.0	0.0	0.0	0.00205248	0.0	0.0	0.0	318.82062919	444.40774129	827.13672883	24.99594485	3.19234879	-0.41545757
0.0031	0.52937	0.0	0.0	0.0	0.0	0.00205248	0.0	0.0	0.0	319.48866972	448.88927921	826.94226298	24.95613221	3.17332367	-0.41530485
0.0032	0.54635	0.0	0.0	0.0	0.0	0.00205248	0.0	0.0	0.0	320.15540259	453.34096286	826.74819927	24.91641905	3.15396643	-0.41515245
0.0033	0.56331	0.0	0.0	0.0	0.0	0.00205248	0.0	0.0	0.0	320.82083186	457.7623838	826.55453928	24.87680465	3.13427737	-0.41500036
0.0034	0.58027	0.0	0.0	0.0	0.0	0.00205248	0.0	0.0	0.0	321.48496159	462.15313494	826.3612846	24.83728832	3.11425684	-0.4148486
0.0035	0.59722	0.0	0.0	0.0	0.0	0.00205248	0.0	0.0	0.0	322.14779576	466.51283757	826.16843667	24.79786397	3.09399931	-0.41469715
0.0036	0.61416	0.0	0.0	0.0	0.0	0.00205248	0.0	0.0	0.0	322.80933827	470.84119223	825.97599658	24.75853811	3.07337899	-0.41454602
0.0037	0.63109	0.0	0.0	0.0	0.0	0.00205248	0.0	0.0	0.0	323.46959311	475.13775537	825.78396612	24.71930727	3.0524446	-0.41439521
0.0038	0.64801	0.0	0.0	0.0	0.0	0.00205248	0.0	0.0	0.0	324.12856419	479.40214795	825.59234677	24.68017066	3.03119813	-0.41424473
0.0039	0.66493	0.0	0.0	0.0	0.0	0.00205248	0.0	0.0	0.0	324.78625539	483.63399449	825.40114002	24.64112748	3.00964155	-0.41409457
0.004	0.68184	0.0	0.0	0.0	0.0	0.00205248	0.0	0.0	0.0	325.44267055	487.83292305	825.21034732	24.60217693	2.98777685	-0.41394474
0.0041	0.69874	0.0	0.0	0.0	0.0	0.00205248	0.0	0.0	0.0	326.09781348	491.99863258	825.01996979	24.56331308	2.96573217	-0.41379523
0.0042	0.71563	0.0	0.0	0.0	0.0	0.00205248	0.0	0.0	0.0	326.75168791	496.13082757	824.83000854	24.52454227	2.94333427	-0.41364605
0.0043	0.73251	0.0	0.0	0.0	0.0	0.00205248	0.0	0.0	0.0	327.40429763	500.22911989	824.64046515	24.4858609	2.92065385	-0.4134972
0.0044	0.74938	0.0	0.0	0.0	0.0	0.00205248	0.0	0.0	0.0	328.05564635	504.29317809	824.45134091	24.44726811	2.89769482	-0.41334868
0.0045	0.76625	0.0	0.0	0.0	0.0	0.00205248	0.0	0.0	0.0	328.70573775	508.32267668	824.26263711	24.408763	2.8744611	-0.41320049
0.0046	0.78311	0.0	0.0	0.0	0.0	0.00205248	0.0	0.0	0.0	329.35457547	512.31729625	824.07435502	24.37034472	2.85095659	-0.41305264
0.0047	0.79995	0.0	0.0	0.0	0.0	0.00205248	0.0	0.0	0.0	330.00216308	516.27682222	823.88649535	24.33200621	2.82731663	-0.4129051
0.0048	0.81679	0.0	0.0	0.0	0.0	0.00205248	0.0	0.0	0.0	330.64850415	520.20095662	823.6990593	24.29375543	2.80335715	-0.41275791
0.0049	0.83363	0.0	0.0	0.0	0.0	0.00205248	0.0	0.0	0.0	331.29360224	524.08939483	823.51204806	24.25558797	2.77915706	-0.41261105
0.005	0.85045	0.0	0.0	0.0	0.0	0.00205248	0.0	0.0	0.0	331.93746086	527.94186582	823.3254627	24.21750289	2.75472203	-0.41246453
0.0051	0.86727	0.0	0.0	0.0	0.0	0.00205248	0.0	0.0	0.0	332.58008349	531.75810682	823.13930423	24.17949922	2.73005775	-0.41231834
0.0052	0.88407	0.0	0.0	0.0	0.0	0.00205248	0.0	0.0	0.0	333.22147356	535.5378633	822.95357365	24.14157196	2.705256	-0.41217247
0.0053	0.90087	0.0	0.0	0.0	0.0	0.00205248	0.0	0.0	0.0	333.86163437	539.28103679	822.76827113	24.10372483	2.68022283	-0.41202695
0.0054	0.91766	0.0	0.0	0.0	0.0	0.00205248	0.0	0.0	0.0	334.50056934	542.98732961	822.58339791	24.06595589	2.65498502	-0.41188177
0.0055	0.93444	0.0	0.0	0.0	0.0	0.00205248	0.0	0.0	0.0	335.1382818	546.65653069	822.39895478	24.02826375	2.62955731	-0.41173692
0.0056	0.95122	0.0	0.0	0.0	0.0	0.00205248	0.0	0.0	0.0	335.77477503	550.28843928	822.21494249	23.99064741	2.60394622	-0.41159241
0.0057	0.96798	0.0	0.0	0.0	0.0	0.00205248	0.0	0.0	0.0	336.4100523	553.88286386	822.03136175	23.95310589	2.57815816	-0.41144824
0.0058	0.98474	0.0	0.0	0.0	0.0	0.00205248	0.0	0.0	0.0	337.04411682	557.43962197	821.84821325	23.91563818	2.55219941	-0.41130442
0.0059	1.00149	0.0	0.0	0.0	0.0	0.00205248	0.0	0.0	0.0	337.6769718	560.95854009	821.66549763	23.87824333	2.52607614	-0.41116093
0.006	1.01823	0.0	0.0	0.0	0.0	0.00205248	0.0	0.0	0.0	338.30862039	564.43945351	821.48321548	23.84092034	2.49979442	-0.41101779
0.0061	1.03496	0.0	0.0	0.0	0.0	0.00205248	0.0	0.0	0.0	338.93906571	567.88220615	821.30136738	23.80366824	2.47336019	-0.41087499
0.0062	1.05168	0.0	0.0	0.0	0.0	0.00205248	0.0	0.0	0.0	339.56831069	571.28688168	821.11995262	23.76647359	2.44707029	-0.41073249
0.0063	1.0684	0.0	0.0	0.0	0.0	0.00205248	0.0	0.0	0.0	340.19635842	574.65329394	820.93897195	23.72935493	2.42047602	-0.41059036
0.0064	1.0851	0.0	0.0	0.0	0.0	0.00205248	0.0	0.0	0.0	340.82321194	577.98129521	820.75842594	23.69230312	2.39377353	-0.41044857
0.0065	1.1018	0.0	0.0	0.0	0.0	0.00205248	0.0	0.0	0.0	341.44887421	581.27079668	820.57831485	23.6553171	2.36697109	-0.41030713
0.0066	1.11849	0.0	0.0	0.0	0.0	0.00205248	0.0	0.0	0.0	342.07334816	584.52172095	820.39863888	23.6183958	2.34007697	-0.41016603
0.0067	1.13517	0.0	0.0	0.0	0.0	0.00205248	0.0	0.0	0.0	342.69663669	587.7340019	820.21939819	23.58153815	2.31309943	-0.41002528
0.0068	1.15185	0.0	0.0	0.0	0.0	0.00205248	0.0	0.0	0.0	343.31874267	590.90758477	820.0405929	23.54474308	2.28604668	-0.40988487
0.0069	1.16851	0.0	0.0	0.0	0.0	0.00205248	0.0	0.0	0.0	343.93966891	594.04242607	819.86222306	23.50800954	2.25892693	-0.4097448
0.007	1.18517	0.0	0.0	0.0	0.0	0.00205248	0.0	0.0	0.0	344.55941822	597.13849356	819.68428869	23.47133646	2.23174838	-0.40960509
0.0071	1.20181	0.0	0.0	0.0	0.0	0.00205248	0.0	0.0	0.0	345.17799335	600.19588061	819.50678906	23.43472004	2.20471798	-0.40946565
0.0072	1.21845	0.0	0.0	0.0	0.0	0.00205248	0.0	0.0	0.0	345.79539704	603.21461168	819.32972388	23.39816349	2.17753439	-0.4093266
0.0073	1.23508	0.0	0.0	0.0	0.0	0.00205248	0.0	0.0	0.0	346.41163197	606.19464667	819.15309327	23.36166395	2.15033552	-0.4091879
0.0074	1.2517	0.0	0.0	0.0	0.0	0.00205248	0.0	0.0	0.0	347.02670079	609.13602038	818.97689691	23.32522035	2.12313162	-0.40904953
0.0075	1.26832	0.0	0.0	0.0	0.0	0.00205248	0.0	0.0	0.0	347.64060612	612.03878118	818.80113443	23.28883159	2.09593305	-0.40891151
0.0076	1.28492	0.0	0.0	0.0	0.0	0.00205248	0.0	0.0	0.0	348.25335054	614.90299112	818.62580539	23.25249659	2.06875026	-0.40877383
0.0077	1.30152	0.0	0.0	0.0	0.0	0.00205248	0.0	0.0	0.0	348.86493661	617.72872601	818.45090928	23.21621426	2.04159376	-0.40863649
0.0078	1.3181	0.0	0.0	0.0	0.0	0.00205248	0.0	0.0	0.0	349.47536684	620.51607552	818.27644554	23.17998351	2.01447416	-0.40849949
0.0079	1.33468	0.0	0.0	0.0	0.0	0.00205248	0.0	0.0	0.0	350.08464371	623.26514322	818.10241353	23.14380325	1.98740214	-0.40836284
0.008	1.35125	0.0	0.0	0.0	0.0	0.00205248	0.0	0.0	0.0	350.69276979	625.97601049	817.92881267	23.10768415	1.96032757	-0.40822649
0.0081	1.36782	0.0	0.0	0.0	0.0	0.00205248	0.0	0.0	0.0	351.29974768	628.64876112	817.75564235	23.07160702	1.93335514	-0.4080905
0.0082	1.38437	0.0	0.0	0.0	0.0	0.00205248	0.0	0.0	0.0	351.90557963	631.28357463	817.58290164	23.0355783	1.90645669	-0.40795485
0.0083	1.40091	0.0	0.0	0.0	0.0	0.00205248	0.0	0.0	0.0	352.51026802	633.88060052	817.41058967	22.99959705	1.87964253	-0.40781953
0.0084	1.41745	0.0	0.0	0.0	0.0	0.00205248	0.0	0.0	0.0	353.11381521	636.4400015	817.2387055	22.96366233	1.852923	-0.40768455
0.0085	1.43398	0.0	0.0	0.0	0.0	0.00205248	0.0	0.0	0.0	353.71622351	638.96195349	817.06724816	22.9277732	1.82630851	-0.40754991
0.0086	1.4505	0.0	0.0	0.0	0.0	0.00205248	0.0	0.0	0.0	354.31749522	641.44664561	816.89621658	22.89192872	1.7998095	-0.4074156
0.0087	1.46701	0.0	0.0	0.0	0.0	0.00205248	0.0	0.0	0.0	354.91763261	643.89428028	816.72560964	22.85612797	1.77343648	-0.40728163
0.0088	1.48351	0.0	0.0	0.0	0.0	0.00205248	0.0	0.0	0.0	355.51663791	646.30507318	816.55542615	22.82037004	1.74719999	-0.40714798
0.0089	1.5	0.0	0.0	0.0	0.0	0.00205248	0.0	0.0	0.0	356.11451339	648.67920599	816.38566511	22.78466779	1.72091717	-0.40701468
0.009	1.51649	0.0	0.0	0.0	0.0	0.00205248	0.0	0.0	0.0	356.71126152	651.01671685	816.21632618	22.74899936	1.69489298	-0.4068817
0.0091	1.53296	0.0	0.0	0.0	0.0	0.00205248	0.0	0.0	0.0	357.30688428	653.31798285	816.0474074	22.71337251	1.66901646	-0.40674905
0.0092	1.54943	0.0	0.0	0.0	0.0	0.00205248	0.0	0.0	0.0	357.90138383	655.58324518	815.87890745	22.67778652	1.64329589	-0.40661673
0.0093	1.56589	0.0	0.0	0.0	0.0	0.00205248	0.0	0.0	0.0	358.49476231	657.81275526	815.71082496	22.6422407	1.61773953	-0.40648473
0.0094	1.58234	1e-08	0.0	0.0	0.0	0.00205248	0.0	0.0	0.0	359.08702183	660.00677466	815.54315852	22.60673436	1.59235551	-0.40635306
0.0095	1.59878	1e-08	0.0	0.0	0.0	0.00205248	0.0	0.0	0.0	359.67816449	662.16557495	815.37590667	22.57126682	1.56715192	-0.40622172
0.0096	1.61522	1e-08	0.0	0.0	0.0	0.00205248	0.0	0.0	0.0	360.26819237	664.2894376	815.20906788	22.53583742	1.54213677	-0.4060907
0.0097	1.63164	1e-08	0.0	0.0	0.0	0.00205248	0.0	0.0	0.0	360.8571075	666.37865382	815.04264058	22.50044554	1.517318	-0.40596001
0.0098	1.64806	1e-08	0.0	0.0	0.0	0.00205248	0.0	0.0	0.0	361.44491193	668.43352279	814.87662318	22.46510207	1.49252064	-0.40582964
0.0099	1.66446	1e-08	0.0	0.0	0.0	0.00205248	0.0	0.0	0.0	362.03160799	670.45408334	814.71101541	22.4297891	1.46802669	-0.40569959
0.01	1.68086	1e-08	0.0	0.0	0.0	0.00205248	0.0	0.0	0.0	362.61719749	672.44080398	814.54581478	22.39451313	1.44373155	-0.40556986
0.0101	1.69725	1e-08	0.0	0.0	0.0	0.00205248	0.0	0.0	0.0	363.20168244	674.39398647	814.38101968	22.35927373	1.41964039	-0.40544045
0.0102	1.71363	1e-08	0.0	0.0	0.0	0.00205247	0.0	0.0	0.0	363.78506482	676.31393858	814.21662845	22.3240705	1.39575816	-0.40531135
0.0103	1.73001	1e-08	0.0	0.0	0.0	0.00205247	0.0	0.0	0.0	364.36734661	678.20097378	814.0526394	22.28890307	1.37208964	-0.40518257
0.0104	1.74637	1e-08	0.0	0.0	0.0	0.00205247	0.0	0.0	0.0	364.94852977	680.05541099	813.88905083	22.25377108	1.34863938	-0.4050541
0.0105	1.76273	1e-08	0.0	0.0	0.0	0.00205247	0.0	0.0	0.0	365.52861624	681.87757428	813.725861	22.21867419	1.32541176	-0.40492595
0.0106	1.77907	1e-08	0.0	0.0	0.0	0.00205247	0.0	0.0	0.0	366.10760796	683.66779261	813.56306813	22.18361211	1.30241096	-0.4047981
0.0107	1.79541	1e-08	0.0	0.0	0.0	0.00205247	0.0	0.0	0.0	366.68550686	685.42639955	813.40067044	22.14858454	1.27964093	-0.40467056
0.0108	1.81174	1e-08	0.0	0.0	0.0	0.00205247	0.0	0.0	0.0	367.26231486	687.15367311	813.23866646	22.11359334	1.25702342	-0.40454336
0.0109	1.82806	1e-08	0.0	0.0	0.0	0.00205247	0.0	0.0	0.0	367.83803385	688.8499704	813.07705428	22.07863494	1.23469129	-0.40441644
0.011	1.84437	1e-08	0.0	0.0	0.0	0.00205247	0.0	0.0	0.0	368.41266573	690.51564085	812.91583199	22.04371053	1.2125933	-0.40428983
0.0111	1.86067	1e-08	0.0	0.0	0.0	0.00205247	0.0	0.0	0.0	368.98621239	692.15102529	812.75499777	22.00881994	1.19073181	-0.40416353
0.0112	1.87697	1e-08	0.0	0.0	0.0	0.00205247	0.0	0.0	0.0	369.55867569	693.75646686	812.59454977	21.97396302	1.16910892	-0.40403752
0.0113	1.89325	1e-08	0.0	0.0	0.0	0.00205247	0.0	0.0	0.0	370.13005752	695.33231069	812.43448613	21.93913965	1.14772652	-0.40391182
0.0114	1.90953	1e-08	0.0	0.0	0.0	0.00205247	0.0	0.0	0.0	370.70035972	696.87890354	812.27480498	21.90434974	1.12658625	-0.40378642
0.0115	1.9258	1e-08	0.0	0.0	0.0	0.00205247	0.0	0.0	0.0	371.26958416	698.3965935	812.11550443	21.8695932	1.1056895	-0.40366131
0.0116	1.94206	2e-08	0.0	0.0	0.0	0.00205247	0.0	0.0	0.0	371.83773268	699.88572968	811.9565826	21.83486998	1.08503745	-0.4035365
0.0117	1.95831	2e-08	0.0	0.0	0.0	0.00205247	0.0	0.0	0.0	372.40480702	701.34670794	811.79803742	21.80017231	1.06468662	-0.40341201
0.0118	1.97455	2e-08	0.0	0.0	0.0	0.00205247	0.0	0.0	0.0	372.97080899	702.77988953	811.63986693	21.76551229	1.04455097	-0.4032878
0.0119	1.99078	2e-08	0.0	0.0	0.0	0.00205246	0.0	0.0	0.0	373.53574045	704.18560928	811.48206931	21.73088484	1.02466737	-0.40316388
0.012	2.00701	2e-08	0.0	0.0	0.0	0.00205246	0.0	0.0	0.0	374.09960324	705.56422578	811.32464259	21.69628994	1.00503662	-0.40304025
0.0121	2.02322	2e-08	0.0	0.0	0.0	0.00205246	0.0	0.0	0.0	374.66239914	706.91609798	811.16758484	21.66172757	0.98565935	-0.40291692
0.0122	2.03943	2e-08	0.0	0.0	0.0	0.00205246	0.0	0.0	0.0	375.22412997	708.2415849	811.01089411	21.62719772	0.96653595	-0.40279387
0.0123	2.05563	2e-08	0.0	0.0	0.0	0.00205246	0.0	0.0	0.0	375.78479753	709.54104538	810.85456844	21.59270043	0.9476666	-0.4026711
0.0124	2.07181	2e-08	0.0	0.0	0.0	0.00205246	0.0	0.0	0.0	376.34440361	710.81483779	810.69860588	21.55823574	0.92905131	-0.40254863
0.0125	2.08799	2e-08	0.0	0.0	0.0	0.00205246	0.0	0.0	0.0	376.90295001	712.06331977	810.54300449	21.5238037	0.91068984	-0.40242643
0.0126	2.10417	2e-08	0.0	0.0	0.0	0.00205246	0.0	0.0	0.0	377.4604385	713.28685647	810.38776228	21.48940191	0.89259485	-0.40230452
0.0127	2.12033	3e-08	0.0	0.0	0.0	0.00205246	0.0	0.0	0.0	378.01687082	714.48581343	810.23287727	21.45503432	0.87474551	-0.40218289
0.0128	2.13648	3e-08	0.0	0.0	0.0	0.00205246	0.0	0.0	0.0	378.5722488	715.66053708	810.07834754	21.42069944	0.85714939	-0.40206154
0.0129	2.15263	3e-08	0.0	0.0	0.0	0.00205245	0.0	0.0	0.0	379.12657422	716.81138172	809.92417115	21.38639738	0.83980558	-0.40194046
0.013	2.16876	3e-08	0.0	0.0	0.0	0.00205245	0.0	0.0	0.0	379.67984885	717.93869983	809.77034616	21.35212829	0.82271298	-0.40181966
0.0131	2.18489	3e-08	0.0	0.0	0.0	0.00205245	0.0	0.0	0.0	380.23207449	719.04284176	809.61687064	21.3178923	0.80587028	-0.40169913
0.0132	2.20101	3e-08	0.0	0.0	0.0	0.00205245	0.0	0.0	0.0	380.7832529	720.12415547	809.46374266	21.2836896	0.78927598	-0.40157888
0.0133	2.21712	3e-08	0.0	0.0	0.0	0.00205245	0.0	0.0	0.0	381.33338589	721.1829863	809.31096031	21.24952036	0.77292836	-0.4014589
0.0134	2.23322	4e-08	0.0	0.0	0.0	0.00205245	0.0	0.0	0.0	381.88247522	722.21967668	809.15852168	21.2153848	0.75682551	-0.40133918
0.0135	2.24931	4e-08	0.0	0.0	0.0	0.00205245	0.0	0.0	0.0	382.43052261	723.23459859	809.00642475	21.18126967	0.74107617	-0.40121976
0.0136	2.26539	4e-08	0.0	0.0	0.0	0.00205244	0.0	0.0	0.0	382.97752957	724.22820692	808.85466714	21.14719681	0.72550025	-0.40110059
0.0137	2.28146	4e-08	0.0	0.0	0.0	0.00205244	0.0	0.0	0.0	383.52349808	725.20074872	808.70324734	21.11315753	0.71016908	-0.40098168
0.0138	2.29753	4e-08	0.0	0.0	0.0	0.00205244	0.0	0.0	0.0	384.06842991	726.15256215	808.55216346	21.07915205	0.69508027	-0.40086304
0.0139	2.31358	4e-08	0.0	0.0	0.0	0.00205244	0.0	0.0	0.0	384.61232686	727.08398166	808.40141363	21.04518065	0.68023123	-0.40074466
0.014	2.32963	5e-08	0.0	0.0	0.0	0.00205244	0.0	0.0	0.0	385.15519068	727.99533766	808.250996	21.01124359	0.66561916	-0.40062654
0.0141	2.34567	5e-08	0.0	0.0	0.0	0.00205243	0.0	0.0	0.0	385.69702316	728.88695624	808.10090871	20.97734119	0.65124103	-0.40050867
0.0142	2.3617	5e-08	0.0	0.0	0.0	0.00205243	0.0	0.0	0.0	386.2378261	729.75915889	807.95114996	20.94347376	0.63709361	-0.40039107
0.0143	2.37772	5e-08	0.0	0.0	0.0	0.00205243	0.0	0.0	0.0	386.77760127	730.61226223	807.80171794	20.90964165	0.62317345	-0.40027372
0.0144	2.39373	5e-08	0.0	0.0	0.0	0.00205243	0.0	0.0	0.0	387.31635048	731.44657769	807.65261087	20.87584521	0.60947689	-0.40015662
0.0145	2.40973	6e-08	0.0	0.0	0.0	0.00205243	0.0	0.0	0.0	387.85407553	732.26241129	807.503827	20.84208484	0.59600004	-0.40003977
0.0146	2.42573	6e-08	0.0	0.0	0.0	0.00205242	0.0	0.0	0.0	388.39077823	733.0600633	807.3553646	20.80836094	0.58273881	-0.39992317
0.0147	2.44171	6e-08	0.0	0.0	0.0	0.00205242	0.0	0.0	0.0	388.92646039	733.83982797	807.20722195	20.77467392	0.56968889	-0.39980682
0.0148	2.45769	6e-08	0.0	0.0	0.0	0.00205242	0.0	0.0	0.0	389.46112385	734.60199327	807.05939739	20.74102423	0.55684576	-0.39969071
0.0149	2.47365	7e-08	0.0	0.0	0.0	0.00205242	0.0	0.0	0.0	389.99476996	735.34705373	806.91188833	20.70736224	0.54464872	-0.39957495
0.015	2.48961	7e-08	0.0	0.0	0.0	0.00205241	0.0	0.0	0.0	390.52739994	736.07555848	806.76469196	20.67377289	0.5323442	-0.39945936
0.0151	2.50556	7e-08	0.0	0.0	0.0	0.00205241	0.0	0.0	0.0	391.05901627	736.78749354	806.61780792	20.64021997	0.52025249	-0.39934401
0.0152	2.5215	8e-08	0.0	0.0	0.0	0.00205241	0.0	0.0	0.0	391.58962076	737.48314881	806.47123452	20.60670383	0.50836974	-0.39922891
0.0153	2.53743	8e-08	0.0	0.0	0.0	0.0020524	0.0	0.0	0.0	392.1192152	738.16280861	806.32497009	20.57322484	0.49669193	-0.39911405
0.0154	2.55335	8e-08	0.0	0.0	0.0	0.0020524	0.0	0.0	0.0	392.64780139	738.8267515	806.179013	20.53978338	0.48521486	-0.39899943
0.0155	2.56926	9e-08	0.0	0.0	0.0	0.0020524	0.0	0.0	0.0	393.17538117	739.47525003	806.03336163	20.50637985	0.47393416	-0.39888505
0.0156	2.58516	9e-08	0.0	0.0	0.0	0.00205239	0.0	0.0	0.0	393.70195633	740.10857052	805.88801441	20.47301467	0.46284528	-0.3987709
0.0157	2.60106	9e-08	0.0	0.0	0.0	0.00205239	0.0	0.0	0.0	394.22752872	740.72697281	805.74296977	20.43968826	0.4519435	-0.39865699
0.0158	2.61694	1e-07	0.0	0.0	0.0	0.00205239	0.0	0.0	0.0	394.75210017	741.33071006	805.5982262	20.40640108	0.44122393	-0.39854331
0.0159	2.63282	1e-07	0.0	0.0	0.0	0.00205238	0.0	0.0	0.0	395.27567253	741.92002853	805.4537822	20.37315358	0.43068148	-0.39842986
0.016	2.64869	1e-07	0.0	0.0	0.0	0.00205238	0.0	0.0	0.0	395.79824764	742.49516731	805.30963631	20.33994625	0.42031093	-0.39831664
0.0161	2.66454	1.1e-07	0.0	0.0	0.0	0.00205237	0.0	0.0	0.0	396.31982737	743.05635812	805.16578709	20.30677957	0.41010683	-0.39820365
0.0162	2.68039	1.1e-07	0.0	0.0	0.0	0.00205237	0.0	0.0	0.0	396.8404136	743.6038251	805.02223315	20.27365406	0.4000636	-0.39809088
0.0163	2.69623	1.2e-07	0.0	0.0	0.0	0.00205237	0.0	0.0	0.0	397.36000719	744.13826693	804.87897098	20.24049204	0.39091814	-0.39797847
0.0164	2.71206	1.2e-07	0.0	0.0	0.0	0.00205236	0.0	0.0	0.0	397.87860965	744.6600707	804.73599844	20.20742704	0.38140156	-0.39786619
0.0165	2.72789	1.3e-07	0.0	0.0	0.0	0.00205236	0.0	0.0	0.0	398.39622361	745.16909761	804.59331578	20.17440139	0.3720607	-0.39775414
0.0166	2.7437	1.3e-07	0.0	0.0	0.0	0.00205235	0.0	0.0	0.0	398.91285088	745.66558517	804.45092152	20.1414154	0.3628918	-0.39764232
0.0167	2.7595	1.4e-07	0.0	0.0	0.0	0.00205235	0.0	0.0	0.0	399.42849328	746.14976566	804.30881425	20.10846938	0.35389103	-0.39753071
0.0168	2.7753	1.4e-07	0.0	0.0	0.0	0.00205234	0.0	0.0	0.0	399.94315266	746.621866	804.16699255	20.07556365	0.34505442	-0.39741933
0.0169	2.79108	1.5e-07	0.0	0.0	0.0	0.00205234	0.0	0.0	0.0	400.45683083	747.08210766	804.02545505	20.04269853	0.33637795	-0.39730818
0.017	2.80686	1.5e-07	0.0	0.0	0.0	0.00205233	0.0	0.0	0.0	400.96952963	747.53070653	803.88420038	20.00987437	0.3278575	-0.39719724
0.0171	2.82262	1.6e-07	0.0	0.0	0.0	0.00205232	0.0	0.0	0.0	401.48125091	747.96787281	803.74322722	19.9770915	0.31948883	-0.39708652
0.0172	2.83838	1.6e-07	0.0	0.0	0.0	0.00205232	0.0	0.0	0.0	401.99199652	748.39381088	803.60253427	19.94435027	0.31126764	-0.39697602
0.0173	2.85413	1.7e-07	0.0	0.0	0.0	0.00205231	0.0	0.0	0.0	402.50176832	748.80871922	803.46212024	19.91165104	0.30318954	-0.39686574
0.0174	2.86987	1.8e-07	0.0	0.0	0.0	0.00205231	0.0	0.0	0.0	403.01056815	749.21279026	803.3219839	19.87899417	0.29525001	-0.39675567
0.0175	2.8856	1.8e-07	0.0	0.0	0.0	0.0020523	0.0	0.0	0.0	403.5183979	749.60621028	803.18212401	19.84638003	0.28744447	-0.39664582
0.0176	2.90132	1.9e-07	0.0	0.0	0.0	0.00205229	0.0	0.0	0.0	404.02525942	749.98915932	803.0425394	19.813809	0.27976825	-0.39653617
0.0177	2.91703	2e-07	0.0	0.0	0.0	0.00205229	0.0	0.0	0.0	404.53115357	750.36234382	802.90322642	19.78121729	0.27288194	-0.39642682
0.0178	2.93274	2e-07	0.0	0.0	0.0	0.00205228	0.0	0.0	0.0	405.03608236	750.72586216	802.76418428	19.74871486	0.26564459	-0.39631762
0.0179	2.94843	2.1e-07	0.0	0.0	0.0	0.00205227	0.0	0.0	0.0	405.54004806	751.07968598	802.62541273	19.71625399	0.25855027	-0.39620864
0.018	2.96411	2.2e-07	0.0	0.0	0.0	0.00205226	0.0	0.0	0.0	406.04305247	751.424008	802.48691054	19.68383486	0.25159614	-0.39609987
0.0181	2.97979	2.3e-07	0.0	0.0	0.0	0.00205226	0.0	0.0	0.0	406.54509745	751.75901706	802.34867646	19.65145767	0.24477932	-0.3959913
0.0182	2.99546	2.4e-07	0.0	0.0	0.0	0.00205225	0.0	0.0	0.0	407.0461848	752.08489811	802.2107093	19.61912261	0.23809695	-0.39588295
0.0183	3.01111	2.4e-07	0.0	0.0	0.0	0.00205224	0.0	0.0	0.0	407.54631635	752.4018322	802.07300785	19.58682987	0.2315461	-0.39577481
0.0184	3.02676	2.5e-07	0.0	0.0	0.0	0.00205223	0.0	0.0	0.0	408.04549394	752.70999645	801.93557094	19.55457966	0.22512386	-0.39566687
0.0185	3.0424	2.6e-07	0.0	0.0	0.0	0.00205222	0.0	0.0	0.0	408.5437194	753.00956403	801.7983974	19.52237216	0.21882729	-0.39555914
0.0186	3.05803	2.7e-07	0.0	0.0	0.0	0.00205221	0.0	0.0	0.0	409.04099456	753.30070418	801.66148611	19.49020757	0.21265343	-0.39545162
0.0187	3.07365	2.8e-07	0.0	0.0	0.0	0.0020522	0.0	0.0	0.0	409.53732126	753.58358212	801.52483594	19.45808608	0.2065993	-0.3953443
0.0188	3.08926	2.9e-07	0.0	0.0	0.0	0.00205219	0.0	0.0	0.0	410.03270132	753.85835912	801.38844579	19.42600788	0.2006619	-0.39523718
0.0189	3.10486	3e-07	0.0	0.0	0.0	0.00205218	0.0	0.0	0.0	410.52713659	754.12519241	801.25231458	19.39397317	0.19483821	-0.39513027
0.019	3.12045	3.1e-07	0.0	0.0	0.0	0.00205217	0.0	0.0	0.0	411.0206289	754.38423519	801.11644124	19.36198214	0.18912521	-0.39502356
0.0191	3.13603	3.2e-07	0.0	0.0	0.0	0.00205216	0.0	0.0	0.0	411.51317966	754.63591595	800.98082334	19.33001092	0.18382674	-0.39491705
0.0192	3.15161	3.3e-07	0.0	0.0	0.0	0.00205215	0.0	0.0	0.0	412.00479089	754.88025532	800.84546048	19.29810094	0.17841397	-0.39481075
0.0193	3.16717	3.4e-07	0.0	0.0	0.0	0.00205214	0.0	0.0	0.0	412.49546451	755.11735719	800.71035184	19.26623422	0.17311535	-0.39470464
0.0194	3.18273	3.6e-07	0.0	0.0	0.0	0.00205213	0.0	0.0	0.0	412.98520232	755.34737497	800.57549635	19.23441088	0.16792875	-0.39459873
0.0195	3.19827	3.7e-07	0.0	0.0	0.0	0.00205211	0.0	0.0	0.0	413.47400616	755.57045923	800.44089296	19.20263105	0.16285207	-0.39449303
0.0196	3.21381	3.8e-07	0.0	0.0	0.0	0.0020521	0.0	0.0	0.0	413.96187783	755.78675768	800.30654062	19.17089482	0.15788319	-0.39438752
0.0197	3.22933	3.9e-07	0.0	0.0	0.0	0.00205209	0.0	0.0	0.0	414.44881915	755.99641521	800.17243833	19.13920232	0.15302004	-0.3942822
0.0198	3.24485	4.1e-07	0.0	0.0	0.0	0.00205207	0.0	0.0	0.0	414.93483195	756.19957394	800.03858505	19.10755365	0.14826053	-0.39417708
0.0199	3.26036	4.2e-07	0.0	0.0	0.0	0.00205206	0.0	0.0	0.0	415.41991802	756.39637321	799.9049798	19.0759489	0.14360261	-0.39407216
0.02	3.27586	4.4e-07	0.0	0.0	0.0	0.00205205	0.0	0.0	0.0	415.9040792	756.58694959	799.77162158	19.0443882	0.13904424	-0.39396744
0.0201	3.29135	4.5e-07	0.0	0.0	0.0	0.00205203	0.0	0.0	0.0	416.38731728	756.77143697	799.63850943	19.01287162	0.13458338	-0.3938629
0.0202	3.30683	4.7e-07	0.0	0.0	0.0	0.00205202	0.0	0.0	0.0	416.8696341	756.94996652	799.50564238	18.98139927	0.13021801	-0.39375856
0.0203	3.3223	4.8e-07	0.0	0.0	0.0	0.002052	0.0	0.0	0.0	417.35103145	757.12266673	799.3730195	18.94997125	0.12594614	-0.39365442
0.0204	3.33776	5e-07	0.0	0.0	0.0	0.00205199	0.0	0.0	0.0	417.83151114	757.28966345	799.24063984	18.9185883	0.1217905	-0.39355045
0.0205	3.35321	5.1e-07	0.0	0.0	0.0	0.00205197	0.0	0.0	0.0	418.31107505	757.45111187	799.10850222	18.88724975	0.11772059	-0.39344667
0.0206	3.36866	5.3e-07	0.0	0.0	0.0	0.00205195	0.0	0.0	0.0	418.78972495	757.60711137	798.9766059	18.85595558	0.11373016	-0.39334309
0.0207	3.38409	5.5e-07	0.0	0.0	0.0	0.00205193	0.0	0.0	0.0	419.26746263	757.75778063	798.84494999	18.82470614	0.10982718	-0.3932397
0.0208	3.39951	5.7e-07	0.0	0.0	0.0	0.00205192	0.0	0.0	0.0	419.74428992	757.90323672	798.7135336	18.7935015	0.10600987	-0.39313649
0.0209	3.41493	5.8e-07	0.0	0.0	0.0	0.0020519	0.0	0.0	0.0	420.22020862	758.04359429	798.58235583	18.76234176	0.10227643	-0.39303348
0.021	3.43033	6e-07	0.0	0.0	0.0	0.00205188	0.0	0.0	0.0	420.69522053	758.17896561	798.45141582	18.73122699	0.09862513	-0.39293065
0.0211	3.44573	6.2e-07	0.0	0.0	0.0	0.00205186	0.0	0.0	0.0	421.16932747	758.30946058	798.3207127	18.70015727	0.09505421	-0.392828
0.0212	3.46111	6.4e-07	0.0	0.0	0.0	0.00205184	0.0	0.0	0.0	421.64253123	758.43518678	798.19024563	18.66913268	0.09156197	-0.39272555
0.0213	3.47649	6.6e-07	0.0	0.0	0.0	0.00205182	0.0	0.0	0.0	422.11483363	758.55624949	798.06001376	18.63815329	0.08814671	-0.39262328
0.0214	3.49186	6.8e-07	0.0	0.0	0.0	0.0020518	0.0	0.0	0.0	422.58623645	758.67275172	797.93001627	18.60721917	0.08480673	-0.39252119
0.0215	3.50721	7.1e-07	0.0	0.0	0.0	0.00205178	0.0	0.0	0.0	423.0567415	758.78479421	797.80025235	18.57633038	0.08154039	-0.39241929
0.0216	3.52256	7.3e-07	0.0	0.0	0.0	0.00205175	0.0	0.0	0.0	423.52635059	758.8924755	797.67072118	18.54548701	0.07834602	-0.39231757
0.0217	3.5379	7.5e-07	0.0	0.0	0.0	0.00205173	0.0	0.0	0.0	423.99506549	758.99589195	797.54142197	18.5146891	0.07522202	-0.39221603
0.0218	3.55323	7.7e-07	0.0	0.0	0.0	0.00205171	0.0	0.0	0.0	424.46288803	759.09513913	797.41235392	18.4839373	0.07218198	-0.39211466
0.0219	3.56855	8e-07	0.0	0.0	0.0	0.00205168	0.0	0.0	0.0	424.92982	759.19031993	797.28351616	18.45323069	0.0691987	-0.39201348
0.022	3.58386	8.2e-07	0.0	0.0	0.0	0.00205166	0.0	0.0	0.0	425.39586319	759.28151609	797.15490801	18.42256976	0.06628174	-0.39191248
0.0221	3.59916	8.5e-07	0.0	0.0	0.0	0.00205163	0.0	0.0	0.0	425.86101939	759.36881605	797.0265287	18.39195455	0.06342961	-0.39181166
0.0222	3.61445	8.7e-07	0.0	0.0	0.0	0.00205161	0.0	0.0	0.0	426.32529039	759.45230625	796.89837748	18.36138513	0.06064083	-0.39171103
0.0223	3.62973	9e-07	0.0	0.0	0.0	0.00205158	0.0	0.0	0.0	426.78867797	759.53207115	796.77045361	18.33086154	0.05791395	-0.39161056
0.0224	3.64501	9.3e-07	0.0	0.0	0.0	0.00205155	0.0	0.0	0.0	427.25118393	759.60819327	796.64275637	18.30038384	0.05524754	-0.39151028
0.0225	3.66027	9.6e-07	0.0	0.0	0.0	0.00205152	0.0	0.0	0.0	427.71281004	759.68075319	796.51528503	18.26995207	0.05264019	-0.39141018
0.0226	3.67552	9.9e-07	0.0	0.0	0.0	0.0020515	0.0	0.0	0.0	428.17355809	759.74982962	796.38803889	18.23956627	0.0500905	-0.39131025
0.0227	3.69077	1.02e-06	0.0	0.0	0.0	0.00205147	0.0	0.0	0.0	428.63342986	759.81549941	796.26101723	18.20922649	0.04759711	-0.39121049
0.0228	3.706	1.05e-06	0.0	0.0	0.0	0.00205144	0.0	0.0	0.0	429.09242713	759.87783756	796.13421937	18.17893277	0.04515867	-0.39111092
0.0229	3.72122	1.08e-06	0.0	0.0	0.0	0.0020514	0.0	0.0	0.0	429.55055167	759.93691728	796.00764461	18.14868514	0.04277385	-0.39101151
0.023	3.73644	1.11e-06	0.0	0.0	0.0	0.00205137	0.0	0.0	0.0	430.00780526	759.99281	795.8812923	18.11848364	0.04044134	-0.39091229
0.0231	3.75164	1.14e-06	0.0	0.0	0.0	0.00205134	0.0	0.0	0.0	430.46418967	760.0455854	795.75516175	18.0883283	0.03815986	-0.39081323
0.0232	3.76684	1.18e-06	0.0	0.0	0.0	0.00205131	0.0	0.0	0.0	430.91970665	760.09532546	795.62925224	18.05821577	0.03597091	-0.39071435
0.0233	3.78203	1.21e-06	0.0	0.0	0.0	0.00205127	0.0	0.0	0.0	431.37435792	760.14213021	795.50356295	18.0281518	0.03380091	-0.39061564
0.0234	3.7972	1.25e-06	0.0	0.0	0.0	0.00205123	0.0	0.0	0.0	431.82814528	760.18603445	795.3780934	17.99813392	0.03168018	-0.39051711
0.0235	3.81237	1.28e-06	0.0	0.0	0.0	0.0020512	0.0	0.0	0.0	432.28107049	760.22710378	795.25284292	17.96816214	0.02960765	-0.39041874
0.0236	3.82753	1.32e-06	0.0	0.0	0.0	0.00205116	0.0	0.0	0.0	432.73313531	760.26540242	795.12781089	17.93823648	0.02758231	-0.39032055
0.0237	3.84267	1.36e-06	0.0	0.0	0.0	0.00205112	0.0	0.0	0.0	433.18434149	760.30099319	795.00299666	17.90835693	0.02560315	-0.39022253
0.0238	3.85781	1.4e-06	0.0	0.0	0.0	0.00205108	0.0	0.0	0.0	433.63469079	760.33393761	794.87839962	17.8785235	0.02366921	-0.39012468
0.0239	3.87294	1.44e-06	0.0	0.0	0.0	0.00205104	0.0	0.0	0.0	434.08418495	760.36429592	794.75401914	17.84873619	0.02177954	-0.390027
0.024	3.88806	1.48e-06	0.0	0.0	0.0	0.002051	0.0	0.0	0.0	434.53282572	760.39212708	794.6298546	17.81899499	0.01993323	-0.38992949
0.0241	3.90317	1.52e-06	0.0	0.0	0.0	0.00205096	0.0	0.0	0.0	434.98061483	760.41748884	794.50590541	17.78929991	0.01812936	-0.38983215
0.0242	3.91827	1.57e-06	0.0	0.0	0.0	0.00205092	0.0	0.0	0.0	435.42755403	760.44043779	794.38217097	17.75965093	0.01636709	-0.38973498
0.0243	3.93336	1.61e-06	0.0	0.0	0.0	0.00205087	0.0	0.0	0.0	435.87364505	760.46102934	794.25865066	17.73004804	0.01464556	-0.38963797
0.0244	3.94844	1.66e-06	0.0	0.0	0.0	0.00205083	0.0	0.0	0.0	436.31888963	760.47931782	794.13534392	17.70049123	0.01296397	-0.38954114
0.0245	3.96351	1.7e-06	0.0	0.0	0.0	0.00205078	0.0	0.0	0.0	436.76328948	760.49535647	794.01225014	17.67098048	0.01132151	-0.38944447
0.0246	3.97857	1.75e-06	0.0	0.0	0.0	0.00205073	0.0	0.0	0.0	437.20684634	760.50919951	793.88936874	17.64151611	0.00972361	-0.38934796
0.0247	3.99362	1.8e-06	0.0	0.0	0.0	0.00205068	0.0	0.0	0.0	437.64956194	760.52089995	793.76669913	17.61209753	0.00815903	-0.38925162
0.0248	4.00866	1.85e-06	0.0	0.0	0.0	0.00205063	0.0	0.0	0.0	438.09143799	760.53050587	793.64424076	17.58272496	0.00663165	-0.38915545
0.0249	4.02369	1.9e-06	0.0	0.0	0.0	0.00205058	0.0	0.0	0.0	438.5324762	760.53806681	793.52199306	17.55339838	0.00514081	-0.38905945
0.025	4.03871	1.95e-06	0.0	0.0	0.0	0.00205053	0.0	0.0	0.0	438.97267829	760.54363145	793.39995547	17.52411775	0.00368586	-0.3889636
0.0251	4.05372	2.01e-06	0.0	0.0	0.0	0.00205047	0.0	0.0	0.0	439.41204596	760.5472476	793.27812743	17.49488305	0.00226619	-0.38886793
0.0252	4.06872	2.06e-06	0.0	0.0	0.0	0.00205042	0.0	0.0	0.0	439.85058092	760.5489623	793.1565084	17.46569424	0.00088122	-0.38877242
0.0253	4.08372	2.12e-06	0.0	0.0	0.0	0.00205036	0.0	0.0	0.0	440.28828487	760.54882181	793.03509783	17.43655128	-0.00046962	-0.38867707
0.0254	4.0987	2.17e-06	0.0	0.0	0.0	0.00205031	0.0	0.0	0.0	440.72515951	760.54687165	792.91389517	17.40745413	-0.00178685	-0.38858189
0.0255	4.11367	2.23e-06	0.0	0.0	0.0	0.00205025	0.0	0.0	0.0	441.16120652	760.54315667	792.79289989	17.37840276	-0.00307098	-0.38848687
0.0256	4.12863	2.29e-06	0.0	0.0	0.0	0.00205019	0.0	0.0	0.0	441.5964276	760.53772104	792.67211144	17.34939712	-0.00432249	-0.38839201
0.0257	4.14359	2.36e-06	0.0	0.0	0.0	0.00205012	0.0	0.0	0.0	442.03082444	760.53060832	792.55152929	17.32043715	-0.00554183	-0.38829732
0.0258	4.15853	2.42e-06	0.0	0.0	0.0	0.00205006	0.0	0.0	0.0	442.46439871	760.52186149	792.43115292	17.29152281	-0.00672943	-0.38820278
0.0259	4.17346	2.48e-06	0.0	0.0	0.0	0.00205	0.0	0.0	0.0	442.89715208	760.51152297	792.3109818	17.26265404	-0.00788569	-0.38810841
0.026	4.18839	2.55e-06	0.0	0.0	0.0	0.00204993	0.0	0.0	0.0	443.32908635	760.49958617	792.19101561	17.23383842	-0.00907747	-0.38801418
0.0261	4.2033	2.62e-06	0.0	0.0	0.0	0.00204986	0.0	0.0	0.0	443.76020318	760.48608423	792.07125387	17.20506289	-0.01019185	-0.38792013
0.0262	4.21821	2.69e-06	0.0	0.0	0.0	0.00204979	0.0	0.0	0.0	444.19050419	760.47108553	791.95169594	17.1763331	-0.01127881	-0.38782624
0.0263	4.2331	2.76e-06	0.0	0.0	0.0	0.00204972	0.0	0.0	0.0	444.61999105	760.4546265	791.83234133	17.14764899	-0.01233888	-0.3877325
0.0264	4.24798	2.83e-06	0.0	0.0	0.0	0.00204965	0.0	0.0	0.0	445.04866542	760.43674286	791.71318954	17.11901053	-0.01337254	-0.38763893
0.0265	4.26286	2.9e-06	0.0	0.0	0.0	0.00204958	0.0	0.0	0.0	445.47652897	760.41746969	791.59424009	17.09041769	-0.01438029	-0.38754551
0.0266	4.27772	2.98e-06	0.0	0.0	0.0	0.0020495	0.0	0.0	0.0	445.90358334	760.39684142	791.47549249	17.0618704	-0.01536258	-0.38745225
0.0267	4.29258	3.06e-06	0.0	0.0	0.0	0.00204942	0.0	0.0	0.0	446.32983019	760.37489188	791.35694625	17.03336864	-0.01631985	-0.38735916
0.0268	4.30742	3.14e-06	0.0	0.0	0.0	0.00204934	0.0	0.0	0.0	446.75527118	760.35165432	791.23860089	17.00491235	-0.01725253	-0.38726622
0.0269	4.32226	3.22e-06	0.0	0.0	0.0	0.00204926	0.0	0.0	0.0	447.17990794	760.32716143	791.12045594	16.97650148	-0.01816103	-0.38717343
0.027	4.33708	3.3e-06	0.0	0.0	0.0	0.00204918	0.0	0.0	0.0	447.60374213	760.30144538	791.00251093	16.94813598	-0.01904572	-0.38708081
0.0271	4.3519	3.38e-06	0.0	0.0	0.0	0.0020491	0.0	0.0	0.0	448.02677537	760.27453782	790.88476538	16.9198158	-0.01990697	-0.38698834
0.0272	4.3667	3.47e-06	0.0	0.0	0.0	0.00204901	0.0	0.0	0.0	448.4490093	760.24646993	790.76721883	16.89154088	-0.02074513	-0.38689603
0.0273	4.3815	3.56e-06	0.0	0.0	0.0	0.00204892	0.0	0.0	0.0	448.87044556	760.21727245	790.64987081	16.86331117	-0.02156053	-0.38680387
0.0274	4.39628	3.65e-06	0.0	0.0	0.0	0.00204883	0.0	0.0	0.0	449.29108582	760.18695098	790.53272096	16.83513007	-0.02238022	-0.38671186
0.0275	4.41106	3.74e-06	0.0	0.0	0.0	0.00204874	0.0	0.0	0.0	449.71093169	760.15554162	790.41576879	16.8069916	-0.02315878	-0.38662002
0.0276	4.42582	3.83e-06	0.0	0.0	0.0	0.00204865	0.0	0.0	0.0	450.12998477	760.12308054	790.29901383	16.7788983	-0.02391657	-0.38652833
0.0277	4.44058	3.93e-06	0.0	0.0	0.0	0.00204855	0.0	0.0	0.0	450.54824669	760.08959526	790.18245562	16.75085012	-0.02465393	-0.38643679
0.0278	4.45532	4.03e-06	0.0	0.0	0.0	0.00204845	0.0	0.0	0.0	450.96571904	760.05511283	790.06609371	16.722847	-0.02537119	-0.38634541
0.0279	4.47006	4.13e-06	0.0	0.0	0.0	0.00204835	0.0	0.0	0.0	451.38240345	760.01965989	789.94992767	16.69488889	-0.02606866	-0.38625418
0.028	4.48478	4.23e-06	0.0	0.0	0.0	0.00204825	0.0	0.0	0.0	451.79830152	759.98326265	789.83395705	16.66697572	-0.02674662	-0.3861631
0.0281	4.4995	4.33e-06	0.0	0.0	0.0	0.00204815	0.0	0.0	0.0	452.21341485	759.94594697	789.71818141	16.63910745	-0.02740535	-0.38607218
0.0282	4.5142	4.44e-06	0.0	0.0	0.0	0.00204804	0.0	0.0	0.0	452.62774503	759.90773831	789.60260032	16.61128402	-0.02804511	-0.38598141
0.0283	4.5289	4.55e-06	0.0	0.0	0.0	0.00204793	0.0	0.0	0.0	453.04129365	759.86866183	789.48721335	16.58350535	-0.02866614	-0.3858908
0.0284	4.54358	4.66e-06	0.0	0.0	0.0	0.00204782	0.0	0.0	0.0	453.45406232	759.82874233	789.37202005	16.55577139	-0.02926867	-0.38580034
0.0285	4.55826	4.77e-06	0.0	0.0	0.0	0.00204771	0.0	0.0	0.0	453.8660526	759.78800433	789.25702	16.52808207	-0.0298529	-0.38571003
0.0286	4.57292	4.89e-06	0.0	0.0	0.0	0.00204759	0.0	0.0	0.0	454.27726609	759.74647209	789.14221278	16.50043732	-0.03041904	-0.38561987
0.0287	4.58758	5e-06	0.0	0.0	0.0	0.00204747	0.0	0.0	1e-08	454.68770435	759.7041696	789.02759794	16.47283709	-0.03096725	-0.38552986
0.0288	4.60223	5.12e-06	0.0	0.0	0.0	0.00204735	0.0	0.0	1e-08	455.09736908	759.66105713	788.91317537	16.44528749	-0.03155912	-0.38543999
0.0289	4.61686	5.25e-06	0.0	0.0	0.0	0.00204723	0.0	0.0	1e-08	455.50626179	759.61719177	788.79894448	16.41777784	-0.03208947	-0.38535028
0.029	4.63148	5.37e-06	0.0	0.0	0.0	0.00204711	0.0	0.0	1e-08	455.91438402	759.57260164	788.68490482	16.39031273	-0.03260485	-0.38526072
0.0291	4.6461	5.5e-06	0.0	0.0	0.0	0.00204698	0.0	0.0	1e-08	456.32173735	759.52730643	788.571056	16.36289212	-0.03310556	-0.38517132
0.0292	4.6607	5.63e-06	0.0	0.0	0.0	0.00204685	0.0	0.0	1e-08	456.72832333	759.4813254	788.4573976	16.33551595	-0.03359191	-0.38508206
0.0293	4.6753	5.76e-06	0.0	0.0	0.0	0.00204671	0.0	0.0	1e-08	457.13414353	759.43467741	788.34392924	16.30818417	-0.03406419	-0.38499295
0.0294	4.68988	5.9e-06	0.0	0.0	0.0	0.00204658	0.0	0.0	1e-08	457.53919949	759.38738096	788.23065051	16.28089672	-0.03452267	-0.38490399
0.0295	4.70446	6.04e-06	0.0	0.0	0.0	0.00204644	0.0	0.0	1e-08	457.94349277	759.33945415	788.11756102	16.25365354	-0.03496762	-0.38481518
0.0296	4.71902	6.18e-06	0.0	0.0	0.0	0.0020463	0.0	0.0	1e-08	458.34702492	759.29091473	788.00466037	16.22645458	-0.03539929	-0.38472651
0.0297	4.73358	6.32e-06	0.0	0.0	0.0	0.00204615	0.0	0.0	1e-08	458.74979747	759.24178012	787.89194817	16.19929977	-0.03581795	-0.384638
0.0298	4.74812	6.47e-06	0.0	0.0	0.0	0.00204601	0.0	0.0	1e-08	459.15181197	759.19206738	787.77942403	16.17218907	-0.03622382	-0.38454963
0.0299	4.76265	6.62e-06	0.0	0.0	0.0	0.00204586	0.0	0.0	1e-08	459.55306994	759.14179326	787.66708757	16.1451224	-0.03661715	-0.38446141
0.03	4.77718	6.77e-06	0.0	0.0	0.0	0.00204571	0.0	0.0	1e-08	459.95357293	759.09097423	787.5549384	16.1180997	-0.03699814	-0.38437334
0.0301	4.79169	6.93e-06	0.0	0.0	0.0	0.00204555	0.0	0.0	1e-08	460.35332246	759.03962577	787.44297614	16.09112309	-0.03738949	-0.38428541
0.0302	4.80619	7.08e-06	0.0	0.0	0.0	0.00204539	0.0	0.0	1e-08	460.7523201	758.98773087	787.33120056	16.06418885	-0.03775365	-0.38419763
0.0303	4.82069	7.24e-06	0.0	0.0	0.0	0.00204523	0.0	0.0	1e-08	461.15056735	758.93532842	787.21961118	16.03729851	-0.03810717	-0.38411
0.0304	4.83517	7.41e-06	0.0	0.0	0.0	0.00204507	0.0	0.0	1e-08	461.5480657	758.88243225	787.10820761	16.01045201	-0.03845033	-0.38402251
0.0305	4.84964	7.58e-06	0.0	0.0	0.0	0.0020449	0.0	0.0	1e-08	461.94481669	758.82905584	786.9969895	15.98364928	-0.03878338	-0.38393516
0.0306	4.8641	7.75e-06	0.0	0.0	0.0	0.00204473	0.0	0.0	1e-08	462.34082182	758.77521233	786.88595648	15.95689028	-0.03910658	-0.38384797
0.0307	4.87856	7.92e-06	0.0	0.0	0.0	0.00204455	0.0	0.0	1e-08	462.73608258	758.72091449	786.77510818	15.93017494	-0.03942018	-0.38376091
0.0308	4.893	8.1e-06	0.0	0.0	0.0	0.00204438	0.0	0.0	1e-08	463.1306005	758.6661748	786.66444423	15.90350321	-0.03972442	-0.38367401
0.0309	4.90743	8.28e-06	0.0	0.0	0.0	0.00204419	0.0	0.0	1e-08	463.52437706	758.61100537	786.55396429	15.87687503	-0.04001954	-0.38358724
0.031	4.92185	8.46e-06	0.0	0.0	0.0	0.00204401	0.0	0.0	1e-08	463.91741377	758.55541802	786.44366799	15.85029034	-0.04030577	-0.38350062
0.0311	4.93626	8.65e-06	0.0	0.0	0.0	0.00204382	0.0	0.0	1e-08	464.3097121	758.49942426	786.33355497	15.82374907	-0.04058332	-0.38341415
0.0312	4.95066	8.84e-06	0.0	0.0	0.0	0.00204363	0.0	0.0	1e-08	464.70127355	758.44303531	786.22362488	15.79725118	-0.04085241	-0.38332782
0.0313	4.96505	9.04e-06	0.0	0.0	0.0	0.00204344	0.0	0.0	1e-08	465.09209961	758.3862621	786.11387736	15.77079659	-0.04111326	-0.38324163
0.0314	4.97943	9.24e-06	0.0	0.0	0.0	0.00204324	0.0	0.0	1e-08	465.48219175	758.32911526	786.00431208	15.74438526	-0.04136606	-0.38315558
0.0315	4.9938	9.44e-06	0.0	0.0	0.0	0.00204304	0.0	0.0	1e-08	465.87155144	758.27160697	785.89492866	15.71801636	-0.04160304	-0.38306968
0.0316	5.00816	9.64e-06	0.0	0.0	0.0	0.00204283	0.0	0.0	1e-08	466.26018014	758.213756	785.78572672	15.6916911	-0.04183783	-0.38298392
0.0317	5.02251	9.85e-06	0.0	0.0	0.0	0.00204262	0.0	0.0	1e-08	466.64807933	758.15556537	785.67670594	15.66540886	-0.04206476	-0.3828983
0.0318	5.03685	1.006e-05	0.0	0.0	0.0	0.00204241	0.0	0.0	1e-08	467.03525048	758.09704523	785.56786599	15.63916958	-0.04228397	-0.38281283
0.0319	5.05118	1.028e-05	0.0	0.0	0.0	0.00204219	0.0	0.0	1e-08	467.42169504	758.03820554	785.45920651	15.61297319	-0.04249562	-0.38272749
0.032	5.0655	1.05e-05	0.0	0.0	0.0	0.00204197	0.0	0.0	1e-08	467.80741447	757.97905607	785.35072716	15.58681962	-0.04269981	-0.3826423
0.0321	5.0798	1.073e-05	0.0	0.0	0.0	0.00204174	0.0	0.0	1e-08	468.19241022	757.91960644	785.2424276	15.56070881	-0.04289669	-0.38255725
0.0322	5.0941	1.096e-05	0.0	0.0	0.0	0.00204152	0.0	0.0	1e-08	468.57668373	757.85986607	785.13430749	15.53464069	-0.04308636	-0.38247234
0.0323	5.10839	1.119e-05	0.0	0.0	0.0	0.00204128	0.0	0.0	1e-08	468.96023646	757.79984428	785.02636649	15.50861519	-0.04326892	-0.38238757
0.0324	5.12266	1.143e-05	0.0	0.0	0.0	0.00204105	0.0	0.0	1e-08	469.34306984	757.7395502	784.91860425	15.48263223	-0.04344448	-0.38230294
0.0325	5.13693	1.167e-05	0.0	0.0	0.0	0.0020408	0.0	0.0	1e-08	469.72518531	757.67899287	784.81102044	15.45669175	-0.04361314	-0.38221845
0.0326	5.15119	1.191e-05	0.0	0.0	0.0	0.00204056	0.0	0.0	1e-08	470.10658429	757.61818119	784.70361473	15.43079368	-0.04377496	-0.3821341
0.0327	5.16543	1.216e-05	0.0	0.0	0.0	0.00204031	0.0	0.0	1e-08	470.48726823	757.55712395	784.59638678	15.40493794	-0.04393003	-0.38204989
0.0328	5.17967	1.242e-05	0.0	0.0	0.0	0.00204005	0.0	0.0	1e-08	470.86723853	757.49582985	784.48933625	15.37912446	-0.04407842	-0.38196582
0.0329	5.19389	1.267e-05	0.0	0.0	0.0	0.0020398	0.0	0.0	1e-08	471.24649663	757.43430415	784.38246283	15.35335406	-0.04422821	-0.38188189
0.033	5.2081	1.294e-05	0.0	0.0	0.0	0.00203953	0.0	0.0	1e-08	471.62504395	757.37254954	784.27576621	15.32762515	-0.04436587	-0.38179809
0.0331	5.22231	1.32e-05	0.0	0.0	0.0	0.00203926	0.0	0.0	1e-08	472.0028819	757.31058006	784.16924602	15.30193833	-0.04449737	-0.38171444
0.0332	5.2365	1.348e-05	0.0	0.0	0.0	0.00203899	0.0	0.0	1e-08	472.38001189	757.2484036	784.06290195	15.27629352	-0.04462277	-0.38163092
0.0333	5.25068	1.375e-05	0.0	0.0	0.0	0.00203872	0.0	0.0	1e-08	472.75643531	757.18602795	783.95673367	15.25069064	-0.04474214	-0.38154755
0.0334	5.26486	1.404e-05	0.0	0.0	0.0	0.00203843	0.0	0.0	1e-08	473.13215357	757.12346083	783.85074084	15.22512963	-0.04485553	-0.38146431
0.0335	5.27902	1.432e-05	0.0	0.0	0.0	0.00203815	0.0	0.0	1e-08	473.50716808	757.06070991	783.74492315	15.1996104	-0.04496298	-0.3813812
0.0336	5.29317	1.461e-05	0.0	0.0	0.0	0.00203786	0.0	0.0	1e-08	473.88148021	756.99778277	783.63928026	15.1741329	-0.04506454	-0.38129824
0.0337	5.30731	1.491e-05	0.0	0.0	0.0	0.00203756	0.0	0.0	1e-08	474.25509136	756.93468695	783.53381186	15.14869703	-0.04516023	-0.38121541
0.0338	5.32144	1.521e-05	0.0	0.0	0.0	0.00203726	0.0	0.0	2e-08	474.62800291	756.87142996	783.42851761	15.12330274	-0.04525009	-0.38113272
0.0339	5.33556	1.552e-05	0.0	0.0	0.0	0.00203695	0.0	0.0	2e-08	475.00021626	756.80801926	783.3233972	15.09794993	-0.04533413	-0.38105017
0.034	5.34967	1.583e-05	0.0	0.0	0.0	0.00203664	0.0	0.0	2e-08	475.37173276	756.74446231	783.2184503	15.07263854	-0.04541236	-0.38096775
0.0341	5.36376	1.614e-05	0.0	0.0	0.0	0.00203632	0.0	0.0	2e-08	475.74255381	756.68076654	783.11367659	15.04736849	-0.04548479	-0.38088547
0.0342	5.37785	1.647e-05	0.0	0.0	0.0	0.002036	0.0	0.0	2e-08	476.11268076	756.61693937	783.00907575	15.0221397	-0.04555141	-0.38080332
0.0343	5.39193	1.679e-05	0.0	0.0	0.0	0.00203567	0.0	0.0	2e-08	476.48211501	756.55297198	782.90464754	14.99695483	-0.04563984	-0.38072131
0.0344	5.406	1.712e-05	0.0	0.0	0.0	0.00203534	0.0	0.0	2e-08	476.85085794	756.4888621	782.80039167	14.97180916	-0.04570313	-0.38063943
0.0345	5.42005	1.746e-05	0.0	0.0	0.0	0.002035	0.0	0.0	2e-08	477.21891089	756.42463122	782.69630775	14.94670463	-0.0457618	-0.38055769
0.0346	5.4341	1.781e-05	0.0	0.0	0.0	0.00203466	0.0	0.0	2e-08	477.58627521	756.36028513	782.59239549	14.92164119	-0.04581591	-0.38047609
0.0347	5.44813	1.815e-05	0.0	0.0	0.0	0.00203431	0.0	0.0	2e-08	477.95295225	756.29582954	782.48865457	14.89661875	-0.04586553	-0.38039461
0.0348	5.46216	1.851e-05	0.0	0.0	0.0	0.00203396	0.0	0.0	2e-08	478.31894337	756.23127004	782.38508468	14.87163725	-0.04591072	-0.38031328
0.0349	5.47617	1.887e-05	0.0	0.0	0.0	0.0020336	0.0	0.0	2e-08	478.6842499	756.16661218	782.2816855	14.84669663	-0.04595153	-0.38023208
0.035	5.49017	1.923e-05	0.0	0.0	0.0	0.00203323	0.0	0.0	2e-08	479.04887319	756.1018614	782.17845674	14.8217968	-0.04598802	-0.38015101
0.0351	5.50416	1.961e-05	0.0	0.0	0.0	0.00203286	0.0	0.0	2e-08	479.41281458	756.03702309	782.07539808	14.7969377	-0.04602025	-0.38007007
0.0352	5.51814	1.998e-05	0.0	0.0	0.0	0.00203248	0.0	0.0	2e-08	479.7760754	755.97210256	781.97250921	14.77211926	-0.04604825	-0.37998927
0.0353	5.53212	2.037e-05	0.0	0.0	0.0	0.00203209	0.0	0.0	2e-08	480.13865698	755.90710506	781.86978984	14.74734141	-0.04607207	-0.3799086
0.0354	5.54608	2.076e-05	0.0	0.0	0.0	0.0020317	0.0	0.0	2e-08	480.50056066	755.84203579	781.76723965	14.72260407	-0.04609174	-0.37982807
0.0355	5.56002	2.115e-05	0.0	0.0	0.0	0.00203131	0.0	0.0	2e-08	480.86178774	755.77689988	781.66485834	14.69790718	-0.04610732	-0.37974766
0.0356	5.57396	2.156e-05	0.0	0.0	0.0	0.00203091	0.0	0.0	2e-08	481.22233956	755.71170243	781.56264561	14.67325066	-0.04611882	-0.37966739
0.0357	5.58789	2.196e-05	0.0	0.0	0.0	0.0020305	0.0	0.0	2e-08	481.58221746	755.64643471	781.46060122	14.64863618	-0.04614454	-0.37958725
0.0358	5.60181	2.238e-05	0.0	0.0	0.0	0.00203008	0.0	0.0	2e-08	481.94142273	755.58110164	781.35872486	14.6240607	-0.04615336	-0.37950725
0.0359	5.61571	2.28e-05	0.0	0.0	0.0	0.00202966	0.0	0.0	2e-08	482.29995669	755.5157144	781.25701621	14.59952546	-0.04615896	-0.37942737
0.036	5.62961	2.323e-05	0.0	0.0	0.0	0.00202923	0.0	0.0	2e-08	482.65782064	755.45027682	781.15547496	14.57503038	-0.04616144	-0.37934763
0.0361	5.6435	2.366e-05	0.0	0.0	0.0	0.0020288	0.0	0.0	2e-08	483.01501589	755.38479267	781.05410083	14.55057539	-0.04616086	-0.37926802
0.0362	5.65737	2.41e-05	0.0	0.0	0.0	0.00202836	0.0	0.0	2e-08	483.37154372	755.31926559	780.95289352	14.52616044	-0.04615731	-0.37918853
0.0363	5.67123	2.455e-05	0.0	0.0	0.0	0.00202791	0.0	0.0	2e-08	483.72740545	755.25369911	780.85185274	14.50178546	-0.04615086	-0.37910918
0.0364	5.68509	2.5e-05	0.0	0.0	0.0	0.00202745	0.0	0.0	3e-08	484.08260235	755.18809667	780.75097819	14.47745038	-0.04614158	-0.37902996
0.0365	5.69893	2.546e-05	0.0	0.0	0.0	0.00202699	0.0	0.0	3e-08	484.43713573	755.12246161	780.65026959	14.45315512	-0.04612954	-0.37895087
0.0366	5.71276	2.593e-05	0.0	0.0	0.0	0.00202652	0.0	0.0	3e-08	484.79100686	755.05679716	780.54972663	14.42889964	-0.04611482	-0.37887191
0.0367	5.72658	2.641e-05	0.0	0.0	0.0	0.00202605	0.0	0.0	3e-08	485.14421703	754.99110647	780.44934905	14.40468385	-0.04609749	-0.37879309
0.0368	5.74039	2.689e-05	0.0	0.0	0.0	0.00202557	0.0	0.0	3e-08	485.49676751	754.9253926	780.34913653	14.3805077	-0.04607761	-0.37871438
0.0369	5.75419	2.738e-05	0.0	0.0	0.0	0.00202508	0.0	0.0	3e-08	485.84865959	754.85965848	780.24908881	14.35637111	-0.04605525	-0.37863581
0.037	5.76797	2.788e-05	0.0	0.0	0.0	0.00202458	0.0	0.0	3e-08	486.19989453	754.793907	780.14920558	14.33227402	-0.04603047	-0.37855737
0.0371	5.78175	2.838e-05	0.0	0.0	0.0	0.00202407	0.0	0.0	3e-08	486.5504736	754.72814201	780.04948657	14.3082162	-0.0460023	-0.37847906
0.0372	5.79551	2.889e-05	0.0	0.0	0.0	0.00202356	0.0	0.0	3e-08	486.90039807	754.66236583	779.94993149	14.28419786	-0.04597258	-0.37840088
0.0373	5.80927	2.941e-05	0.0	0.0	0.0	0.00202304	0.0	0.0	3e-08	487.24966919	754.59658084	779.85054005	14.26021882	-0.04594059	-0.37832282
0.0374	5.82301	2.994e-05	0.0	0.0	0.0	0.00202252	0.0	0.0	3e-08	487.59828824	754.53078964	779.75131197	14.236279	-0.04590638	-0.37824489
0.0375	5.83675	3.047e-05	0.0	0.0	0.0	0.00202198	0.0	0.0	3e-08	487.94625645	754.46499475	779.65224698	14.21237834	-0.04587001	-0.37816709
0.0376	5.85047	3.101e-05	0.0	0.0	0.0	0.00202144	0.0	0.0	3e-08	488.29357508	754.39919861	779.55334477	14.18851678	-0.04583153	-0.37808942
0.0377	5.86418	3.156e-05	0.0	0.0	0.0	0.00202089	0.0	0.0	3e-08	488.64024538	754.33340361	779.45460509	14.16469423	-0.045791	-0.37801188
0.0378	5.87788	3.212e-05	0.0	0.0	0.0	0.00202033	0.0	0.0	3e-08	488.9862686	754.26761204	779.35602764	14.14091065	-0.04574845	-0.37793446
0.0379	5.89157	3.269e-05	0.0	0.0	0.0	0.00201976	0.0	0.0	3e-08	489.33164597	754.20182616	779.25761215	14.11716595	-0.04570394	-0.37785717
0.038	5.90525	3.326e-05	0.0	0.0	0.0	0.00201919	0.0	0.0	3e-08	489.67637873	754.13604812	779.15935834	14.09346008	-0.04565752	-0.37778001
0.0381	5.91891	3.384e-05	0.0	0.0	0.0	0.00201861	0.0	0.0	3e-08	490.02046812	754.07028005	779.06126593	14.06979296	-0.04560922	-0.37770298
0.0382	5.93257	3.443e-05	0.0	0.0	0.0	0.00201802	0.0	0.0	3e-08	490.36391537	754.00452401	778.96333465	14.04616453	-0.0455591	-0.37762607
0.0383	5.94622	3.503e-05	0.0	0.0	0.0	0.00201742	0.0	0.0	4e-08	490.7067217	753.93878198	778.86556421	14.02257472	-0.04550719	-0.37754929
0.0384	5.95985	3.564e-05	0.0	0.0	0.0	0.00201681	0.0	0.0	4e-08	491.04888834	753.87305591	778.76795434	13.99902339	-0.04545287	-0.37747263
0.0385	5.97347	3.625e-05	0.0	0.0	0.0	0.00201619	0.0	0.0	4e-08	491.3904165	753.80735194	778.67050475	13.97551026	-0.04539432	-0.3773961
0.0386	5.98709	3.688e-05	0.0	0.0	0.0	0.00201557	0.0	0.0	4e-08	491.73130741	753.74166934	778.57321518	13.95203579	-0.04533619	-0.37731969
0.0387	6.00069	3.751e-05	0.0	0.0	0.0	0.00201494	0.0	0.0	4e-08	492.07156228	753.6760098	778.47608535	13.92859965	-0.04527628	-0.37724341
0.0388	6.01428	3.815e-05	0.0	0.0	0.0	0.00201429	0.0	0.0	4e-08	492.41118232	753.61037528	778.37911499	13.90520177	-0.04521459	-0.37716726
0.0389	6.02786	3.88e-05	0.0	0.0	0.0	0.00201364	0.0	0.0	4e-08	492.75016874	753.54476772	778.28230383	13.88184209	-0.04515115	-0.37709123
0.039	6.04142	3.946e-05	0.0	0.0	0.0	0.00201298	0.0	0.0	4e-08	493.08852273	753.47918902	778.18565159	13.85852054	-0.04508598	-0.37701533
0.0391	6.05498	4.013e-05	0.0	0.0	0.0	0.00201231	0.0	0.0	4e-08	493.42624551	753.41364106	778.08915801	13.83523705	-0.04501909	-0.37693955
0.0392	6.06853	4.08e-05	0.0	0.0	0.0	0.00201164	0.0	0.0	4e-08	493.76333827	753.34812571	777.9928228	13.81199154	-0.0449505	-0.37686389
0.0393	6.08206	4.149e-05	0.0	0.0	0.0	0.00201095	0.0	0.0	4e-08	494.0998022	753.28264482	777.89664571	13.78878396	-0.04488022	-0.37678836
0.0394	6.09559	4.219e-05	0.0	0.0	0.0	0.00201025	0.0	0.0	4e-08	494.4356385	753.21720023	777.80062645	13.76561422	-0.04480826	-0.37671295
0.0395	6.1091	4.289e-05	0.0	0.0	0.0	0.00200955	0.0	0.0	4e-08	494.77084835	753.15179374	777.70476477	13.74248227	-0.04473462	-0.37663767
0.0396	6.1226	4.361e-05	0.0	0.0	0.0	0.00200883	0.0	0.0	4e-08	495.10543294	753.08642717	777.60906038	13.71938803	-0.04465931	-0.37656251
0.0397	6.13609	4.433e-05	0.0	0.0	0.0	0.00200811	0.0	0.0	4e-08	495.43939344	753.02110234	777.51351303	13.69633143	-0.04458234	-0.37648747
0.0398	6.14957	4.506e-05	0.0	0.0	0.0	0.00200737	0.0	0.0	5e-08	495.77273104	752.95582062	777.41812245	13.67331278	-0.044508	-0.37641256
0.0399	6.16304	4.581e-05	0.0	0.0	0.0	0.00200663	0.0	0.0	5e-08	496.10544692	752.89057804	777.32288839	13.65033138	-0.04442908	-0.37633777
0.04	6.17649	4.656e-05	0.0	0.0	0.0	0.00200588	0.0	0.0	5e-08	496.43754225	752.82538063	777.22781057	13.62738743	-0.04434869	-0.3762631
0.0401	6.18994	4.732e-05	0.0	0.0	0.0	0.00200511	0.0	0.0	5e-08	496.76901819	752.76022991	777.13288873	13.60448087	-0.04426686	-0.37618856
0.0402	6.20337	4.809e-05	0.0	0.0	0.0	0.00200434	0.0	0.0	5e-08	497.09987591	752.69512736	777.03812259	13.58161162	-0.04418359	-0.37611413
0.0403	6.2168	4.888e-05	0.0	0.0	0.0	0.00200356	0.0	0.0	5e-08	497.43011658	752.63007449	776.9435119	13.55877961	-0.0440989	-0.37603983
0.0404	6.23021	4.967e-05	0.0	0.0	0.0	0.00200276	0.0	0.0	5e-08	497.75974134	752.56507276	776.84905639	13.53598479	-0.04401279	-0.37596565
0.0405	6.24361	5.047e-05	0.0	0.0	0.0	0.00200196	0.0	0.0	5e-08	498.08875136	752.50012364	776.75475579	13.51322708	-0.04392527	-0.37589159
0.0406	6.257	5.129e-05	0.0	0.0	0.0	0.00200114	0.0	0.0	5e-08	498.4171478	752.43522859	776.66060985	13.49050641	-0.04383635	-0.37581766
0.0407	6.27038	5.211e-05	0.0	0.0	0.0	0.00200032	0.0	0.0	5e-08	498.74493179	752.37038907	776.56661831	13.46782272	-0.04374603	-0.37574384
0.0408	6.28374	5.294e-05	0.0	0.0	0.0	0.00199948	0.0	0.0	5e-08	499.07210449	752.30560651	776.47278089	13.44517593	-0.04365431	-0.37567015
0.0409	6.2971	5.379e-05	0.0	0.0	0.0	0.00199864	0.0	0.0	5e-08	499.39866705	752.24088238	776.37909734	13.42256598	-0.04356119	-0.37559658
0.041	6.31044	5.465e-05	0.0	0.0	0.0	0.00199778	0.0	0.0	5e-08	499.72462059	752.1762181	776.2855674	13.3999928	-0.04346667	-0.37552313
0.0411	6.32377	5.551e-05	0.0	0.0	0.0	0.00199692	0.0	0.0	6e-08	500.04996626	752.11161514	776.19219081	13.37745632	-0.04337076	-0.37544979
0.0412	6.3371	5.639e-05	0.0	0.0	0.0	0.00199604	0.0	0.0	6e-08	500.3747052	752.04707295	776.09896732	13.35495709	-0.04328039	-0.37537658
0.0413	6.35041	5.728e-05	0.0	0.0	0.0	0.00199515	0.0	0.0	6e-08	500.69883856	751.98258633	776.0058967	13.332494	-0.04318384	-0.37530349
0.0414	6.3637	5.818e-05	0.0	0.0	0.0	0.00199425	0.0	0.0	6e-08	501.02236744	751.9181623	775.91297866	13.31006743	-0.04308619	-0.37523052
0.0415	6.37699	5.909e-05	0.0	0.0	0.0	0.00199334	0.0	0.0	6e-08	501.34529298	751.85380186	775.82021295	13.28767733	-0.04298747	-0.37515767
0.0416	6.39027	6.001e-05	0.0	0.0	0.0	0.00199241	0.0	0.0	6e-08	501.6676163	751.78950603	775.72759931	13.26532361	-0.0428877	-0.37508493
0.0417	6.40353	6.094e-05	0.0	0.0	0.0	0.00199148	0.0	0.0	6e-08	501.98933852	751.72527577	775.63513749	13.24300622	-0.0427869	-0.37501232
0.0418	6.41679	6.189e-05	0.0	0.0	0.0	0.00199053	0.0	0.0	6e-08	502.31046076	751.66111205	775.54282723	13.22072509	-0.04268508	-0.37493983
0.0419	6.43003	6.284e-05	0.0	0.0	0.0	0.00198958	0.0	0.0	6e-08	502.63098413	751.59701579	775.45066827	13.19848015	-0.04258225	-0.37486745
0.042	6.44326	6.381e-05	0.0	0.0	0.0	0.00198861	0.0	0.0	6e-08	502.95090974	751.53298791	775.35866038	13.17627135	-0.04247844	-0.37479519
0.0421	6.45648	6.479e-05	0.0	0.0	0.0	0.00198763	0.0	0.0	6e-08	503.2702387	751.4690293	775.26680328	13.1540986	-0.04237366	-0.37472306
0.0422	6.46969	6.578e-05	0.0	0.0	0.0	0.00198664	0.0	0.0	7e-08	503.58897213	751.40514083	775.17509673	13.13196185	-0.04226792	-0.37465104
0.0423	6.48288	6.678e-05	0.0	0.0	0.0	0.00198563	0.0	0.0	7e-08	503.90711111	751.34132337	775.08354047	13.10986103	-0.04216124	-0.37457913
0.0424	6.49607	6.78e-05	0.0	0.0	0.0	0.00198462	0.0	0.0	7e-08	504.22465675	751.27757774	774.99213426	13.08779608	-0.04205363	-0.37450735
0.0425	6.50924	6.882e-05	0.0	0.0	0.0	0.00198359	0.0	0.0	7e-08	504.54161015	751.21390477	774.90087785	13.06576693	-0.0419451	-0.37443568
0.0426	6.5224	6.986e-05	0.0	0.0	0.0	0.00198255	0.0	0.0	7e-08	504.85797241	751.15030418	774.80977098	13.04377367	-0.04183803	-0.37436413
0.0427	6.53555	7.091e-05	0.0	0.0	0.0	0.0019815	0.0	0.0	7e-08	505.17374461	751.08677536	774.71881342	13.02181596	-0.04172843	-0.3742927
0.0428	6.54869	7.198e-05	0.0	0.0	0.0	0.00198043	0.0	0.0	7e-08	505.48892785	751.02332055	774.6280049	12.99989387	-0.04161805	-0.37422139
0.0429	6.56182	7.305e-05	0.0	0.0	0.0	0.00197936	0.0	0.0	7e-08	505.80352322	750.95994036	774.53734519	12.97800733	-0.04150692	-0.37415019
0.043	6.57493	7.414e-05	0.0	0.0	0.0	0.00197827	0.0	0.0	7e-08	506.11753179	750.8966354	774.44683403	12.95615626	-0.04139505	-0.37407911
0.0431	6.58804	7.524e-05	0.0	0.0	0.0	0.00197716	0.0	0.0	8e-08	506.43095464	750.83340621	774.35647118	12.93434061	-0.04128246	-0.37400814
0.0432	6.60113	7.636e-05	0.0	0.0	0.0	0.00197605	0.0	0.0	8e-08	506.74379286	750.77025335	774.26625638	12.91256031	-0.04116918	-0.37393729
0.0433	6.61421	7.748e-05	0.0	0.0	0.0	0.00197492	0.0	0.0	8e-08	507.05604752	750.70717734	774.17618941	12.8908153	-0.04105521	-0.37386656
0.0434	6.62728	7.862e-05	0.0	0.0	0.0	0.00197378	0.0	0.0	8e-08	507.36771969	750.64417867	774.08626999	12.86910552	-0.04094058	-0.37379594
0.0435	6.64034	7.977e-05	0.0	0.0	0.0	0.00197263	0.0	0.0	8e-08	507.67881044	750.58125782	773.99649791	12.84743089	-0.04082531	-0.37372544
0.0436	6.65338	8.094e-05	0.0	0.0	0.0	0.00197146	0.0	0.0	8e-08	507.98932084	750.51841525	773.9068729	12.82579135	-0.0407094	-0.37365506
0.0437	6.66642	8.212e-05	0.0	0.0	0.0	0.00197028	0.0	0.0	8e-08	508.29925196	750.45565138	773.81739473	12.80418685	-0.04059289	-0.37358479
0.0438	6.67944	8.331e-05	0.0	0.0	0.0	0.00196909	0.0	0.0	8e-08	508.60860485	750.39296664	773.72806315	12.78261731	-0.04047578	-0.37351463
0.0439	6.69245	8.451e-05	0.0	0.0	0.0	0.00196788	0.0	0.0	8e-08	508.91738058	750.3303614	773.63887792	12.76108267	-0.04035809	-0.37344459
0.044	6.70545	8.573e-05	0.0	0.0	0.0	0.00196666	0.0	0.0	9e-08	509.2255802	750.267837	773.5498388	12.73958265	-0.04023837	-0.37337467
0.0441	6.71844	8.697e-05	0.0	0.0	0.0	0.00196543	0.0	0.0	9e-08	509.53320476	750.20539414	773.46094554	12.71811756	-0.04011914	-0.37330486
0.0442	6.73142	8.821e-05	0.0	0.0	0.0	0.00196418	0.0	0.0	9e-08	509.84025532	750.14303248	773.3721979	12.69668716	-0.03999931	-0.37323516
0.0443	6.74438	8.947e-05	0.0	0.0	0.0	0.00196292	0.0	0.0	9e-08	510.14673293	750.08075242	773.28359565	12.67529141	-0.0398789	-0.37316558
0.0444	6.75733	9.074e-05	0.0	0.0	0.0	0.00196165	0.0	0.0	9e-08	510.45263863	750.01855435	773.19513853	12.65393023	-0.03975792	-0.37309611
0.0445	6.77027	9.203e-05	0.0	0.0	0.0	0.00196036	0.0	0.0	9e-08	510.75797347	749.95643865	773.10682633	12.63260355	-0.03963637	-0.37302675
0.0446	6.7832	9.333e-05	0.0	0.0	0.0	0.00195906	0.0	0.0	9e-08	511.06273848	749.89440569	773.01865878	12.61131132	-0.03951426	-0.37295751
0.0447	6.79612	9.465e-05	0.0	0.0	0.0	0.00195774	0.0	0.0	9e-08	511.36693471	749.83245583	772.93063566	12.59005346	-0.03939161	-0.37288839
0.0448	6.80903	9.598e-05	0.0	0.0	0.0	0.00195641	0.0	0.0	1e-07	511.67056319	749.77058942	772.84275672	12.56882992	-0.03926843	-0.37281937
0.0449	6.82192	9.732e-05	0.0	0.0	0.0	0.00195507	0.0	0.0	1e-07	511.97362495	749.7088068	772.75502174	12.54764064	-0.03914471	-0.37275047
0.045	6.8348	9.868e-05	0.0	0.0	0.0	0.00195371	0.0	0.0	1e-07	512.27612104	749.64710831	772.66743047	12.52648553	-0.03902047	-0.37268168
0.0451	6.84767	0.00010005	0.0	0.0	0.0	0.00195233	0.0	0.0	1e-07	512.57805246	749.58549426	772.57998267	12.50536455	-0.03889572	-0.37261301
0.0452	6.86053	0.00010144	0.0	0.0	0.0	0.00195094	0.0	0.0	1e-07	512.87942026	749.52396498	772.49267811	12.48427763	-0.03877045	-0.37254444
0.0453	6.87338	0.00010284	0.0	0.0	0.0	0.00194954	0.0	0.0	1e-07	513.18022546	749.46252079	772.40551655	12.4632247	-0.03864469	-0.37247599
0.0454	6.88621	0.00010425	0.0	0.0	0.0	0.00194812	0.0	0.0	1e-07	513.48046907	749.40116222	772.31849776	12.44220558	-0.03851812	-0.37240765
0.0455	6.89904	0.00010568	0.0	0.0	0.0	0.00194669	0.0	0.0	1.1e-07	513.78015211	749.33988954	772.23162151	12.42122042	-0.03839127	-0.37233943
0.0456	6.91185	0.00010713	0.0	0.0	0.0	0.00194525	0.0	0.0	1.1e-07	514.07927561	749.27870298	772.14488755	12.40026905	-0.03826393	-0.37227131
0.0457	6.92465	0.00010859	0.0	0.0	0.0	0.00194378	0.0	0.0	1.1e-07	514.37784057	749.21760284	772.05829565	12.37935142	-0.03813609	-0.37220331
0.0458	6.93743	0.00011006	0.0	0.0	0.0	0.00194231	0.0	0.0	1.1e-07	514.67584801	749.15658943	771.97184559	12.35846745	-0.03800776	-0.37213542
0.0459	6.95021	0.00011155	0.0	0.0	0.0	0.00194081	0.0	0.0	1.1e-07	514.97329894	749.09566306	771.88553712	12.33761709	-0.03787894	-0.37206763
0.046	6.96297	0.00011306	0.0	0.0	0.0	0.00193931	0.0	0.0	1.1e-07	515.27019435	749.03482404	771.79937002	12.31680027	-0.03774963	-0.37199996
0.0461	6.97572	0.00011458	0.0	0.0	0.0	0.00193779	0.0	0.0	1.1e-07	515.56653527	748.97407267	771.71334405	12.29601693	-0.03761983	-0.37193241
0.0462	6.98846	0.00011612	0.0	0.0	0.0	0.00193625	0.0	0.0	1.2e-07	515.86232268	748.91340927	771.62745899	12.275267	-0.03748955	-0.37186496
0.0463	7.00119	0.00011767	0.0	0.0	0.0	0.00193469	0.0	0.0	1.2e-07	516.1575576	748.85283415	771.54171459	12.25455043	-0.03735878	-0.37179762
0.0464	7.01391	0.00011924	0.0	0.0	0.0	0.00193313	0.0	0.0	1.2e-07	516.45224101	748.79234761	771.45611063	12.23386714	-0.03722753	-0.37173039
0.0465	7.02661	0.00012082	0.0	0.0	0.0	0.00193154	0.0	0.0	1.2e-07	516.74637391	748.73194998	771.37064688	12.21321707	-0.03709579	-0.37166327
0.0466	7.0393	0.00012242	0.0	0.0	0.0	0.00192994	0.0	0.0	1.2e-07	517.0399573	748.67164158	771.28532311	12.19260015	-0.03696357	-0.37159627
0.0467	7.05198	0.00012403	0.0	0.0	0.0	0.00192833	0.0	0.0	1.2e-07	517.33299216	748.61142272	771.20013909	12.17201634	-0.03683086	-0.37152937
0.0468	7.06465	0.00012566	0.0	0.0	0.0	0.00192669	0.0	0.0	1.3e-07	517.6254795	748.55129162	771.11509461	12.15146565	-0.03669978	-0.37146258
0.0469	7.07731	0.00012731	0.0	0.0	0.0	0.00192505	0.0	0.0	1.3e-07	517.91742028	748.49124957	771.03018941	12.13094786	-0.0365667	-0.3713959
0.047	7.08995	0.00012897	0.0	0.0	0.0	0.00192338	0.0	0.0	1.3e-07	518.2088155	748.43129718	770.94542329	12.11046298	-0.03643322	-0.37132933
0.0471	7.10258	0.00013065	0.0	0.0	0.0	0.0019217	0.0	0.0	1.3e-07	518.49966614	748.37143467	770.86079601	12.09001094	-0.03629933	-0.37126287
0.0472	7.1152	0.00013234	0.0	0.0	0.0	0.00192001	0.0	0.0	1.3e-07	518.78997317	748.31166226	770.77630734	12.06959168	-0.03616505	-0.37119652
0.0473	7.12781	0.00013405	0.0	0.0	0.0	0.00191829	0.0	0.0	1.3e-07	519.07973758	748.25198018	770.69195705	12.04920514	-0.03603037	-0.37113028
0.0474	7.1404	0.00013578	0.0	0.0	0.0	0.00191657	0.0	0.0	1.4e-07	519.36896034	748.19238864	770.60774493	12.02885126	-0.0358953	-0.37106414
0.0475	7.15299	0.00013752	0.0	0.0	0.0	0.00191482	0.0	0.0	1.4e-07	519.65764242	748.13288785	770.52367075	12.00852996	-0.03575984	-0.37099811
0.0476	7.16556	0.00013928	0.0	0.0	0.0	0.00191306	0.0	0.0	1.4e-07	519.9457848	748.07347804	770.43973427	11.9882412	-0.03562399	-0.3709322
0.0477	7.17812	0.00014106	0.0	0.0	0.0	0.00191128	0.0	0.0	1.4e-07	520.23338844	748.01415941	770.35593529	11.9679849	-0.03548776	-0.37086639
0.0478	7.19066	0.00014285	0.0	0.0	0.0	0.00190949	0.0	0.0	1.4e-07	520.52045431	747.95493219	770.27227356	11.947761	-0.03535115	-0.37080068
0.0479	7.2032	0.00014466	0.0	0.0	0.0	0.00190768	0.0	0.0	1.4e-07	520.80698338	747.8957966	770.18874888	11.92756945	-0.03521416	-0.37073509
0.048	7.21572	0.00014649	0.0	0.0	0.0	0.00190585	0.0	0.0	1.5e-07	521.0929766	747.83675284	770.10536101	11.90741017	-0.03507679	-0.3706696
0.0481	7.22823	0.00014833	0.0	0.0	0.0	0.001904	0.0	0.0	1.5e-07	521.37843495	747.77780114	770.02210973	11.88728316	-0.03494024	-0.37060422
0.0482	7.24073	0.00015019	0.0	0.0	0.0	0.00190214	0.0	0.0	1.5e-07	521.66335937	747.71893923	769.93899484	11.86718829	-0.03480306	-0.37053895
0.0483	7.25322	0.00015207	0.0	0.0	0.0	0.00190026	0.0	0.0	1.5e-07	521.94775083	747.66016899	769.8560161	11.84712549	-0.03466516	-0.37047378
0.0484	7.26569	0.00015396	0.0	0.0	0.0	0.00189837	0.0	0.0	1.5e-07	522.23161028	747.60149059	769.77317329	11.82709472	-0.03452698	-0.37040872
0.0485	7.27815	0.00015587	0.0	0.0	0.0	0.00189645	0.0	0.0	1.6e-07	522.51493867	747.54290414	769.69046619	11.80709592	-0.03438851	-0.37034377
0.0486	7.2906	0.0001578	0.0	0.0	0.0	0.00189452	0.0	0.0	1.6e-07	522.79773695	747.48440973	769.60789458	11.78712903	-0.03424977	-0.37027892
0.0487	7.30304	0.00015974	0.0	0.0	0.0	0.00189258	0.0	0.0	1.6e-07	523.08000607	747.42600746	769.52545825	11.76719398	-0.03411076	-0.37021418
0.0488	7.31546	0.00016171	0.0	0.0	0.0	0.00189061	0.0	0.0	1.6e-07	523.36174699	747.36769742	769.44315696	11.74729071	-0.03397149	-0.37014955
0.0489	7.32787	0.00016369	0.0	0.0	0.0	0.00188863	0.0	0.0	1.6e-07	523.64296063	747.30947968	769.36099051	11.72741916	-0.03383197	-0.37008502
0.049	7.34027	0.00016568	0.0	0.0	0.0	0.00188663	0.0	0.0	1.7e-07	523.92364796	747.25135431	769.27895868	11.70757926	-0.0336922	-0.3700206
0.0491	7.35266	0.0001677	0.0	0.0	0.0	0.00188461	0.0	0.0	1.7e-07	524.20380989	747.1933214	769.19706125	11.68777097	-0.0335522	-0.36995628
0.0492	7.36504	0.00016973	0.0	0.0	0.0	0.00188258	0.0	0.0	1.7e-07	524.48344739	747.13538099	769.11529799	11.6679942	-0.03341196	-0.36989207
0.0493	7.3774	0.00017178	0.0	0.0	0.0	0.00188053	0.0	0.0	1.7e-07	524.76256138	747.07753314	769.0336687	11.64824891	-0.03327149	-0.36982797
0.0494	7.38975	0.00017385	0.0	0.0	0.0	0.00187845	0.0	0.0	1.7e-07	525.0411528	747.01977791	768.95217316	11.62853503	-0.0331308	-0.36976396
0.0495	7.40209	0.00017594	0.0	0.0	0.0	0.00187637	0.0	0.0	1.8e-07	525.31922258	746.9621155	768.87081116	11.6088523	-0.03298888	-0.36970007
0.0496	7.41441	0.00017804	0.0	0.0	0.0	0.00187426	0.0	0.0	1.8e-07	525.59677165	746.90454711	768.78958246	11.589201	-0.03284745	-0.36963628
0.0497	7.42673	0.00018016	0.0	0.0	0.0	0.00187214	0.0	0.0	1.8e-07	525.87380094	746.84707189	768.70848686	11.56958091	-0.03270578	-0.36957259
0.0498	7.43903	0.0001823	0.0	0.0	0.0	0.00187	0.0	0.0	1.8e-07	526.15031138	746.78968994	768.62752415	11.54999197	-0.03256386	-0.36950901
0.0499	7.45131	0.00018446	0.0	0.0	0.0	0.00186784	0.0	0.0	1.8e-07	526.4263039	746.73240133	768.54669411	11.53043412	-0.0324217	-0.36944553
0.05	7.46359	0.00018663	0.0	0.0	0.0	0.00186566	0.0	0.0	1.9e-07	526.70177942	746.67520618	768.46599653	11.5109073	-0.0322793	-0.36938215
0.05009	7.47585	0.00018882	0.0	0.0	0.0	0.00186346	0.0	0.0	1.9e-07	526.97673886	746.61810456	768.3854312	11.49141145	-0.03213667	-0.36931888
0.05019	7.4881	0.00019104	0.0	0.0	0.0	0.00186125	0.0	0.0	1.9e-07	527.25118314	746.56109657	768.3049979	11.47194651	-0.0319938	-0.36925572
0.05029	7.50034	0.00019327	0.0	0.0	0.0	0.00185902	0.0	0.0	1.9e-07	527.52511319	746.5041823	768.22469641	11.45251241	-0.03185069	-0.36919265
0.05039	7.51257	0.00019551	0.0	0.0	0.0	0.00185677	0.0	0.0	2e-07	527.79852991	746.44736184	768.14452654	11.43310909	-0.03170736	-0.36912969
0.05049	7.52478	0.00019778	0.0	0.0	0.0	0.0018545	0.0	0.0	2e-07	528.07143423	746.39063528	768.06448806	11.41373648	-0.0315638	-0.36906684
0.05059	7.53698	0.00020006	0.0	0.0	0.0	0.00185221	0.0	0.0	2e-07	528.34382706	746.33400273	767.98458076	11.39439454	-0.03142001	-0.36900408
0.05069	7.54917	0.00020237	0.0	0.0	0.0	0.00184991	0.0	0.0	2e-07	528.61570931	746.27746426	767.90480444	11.37508319	-0.031276	-0.36894143
0.05079	7.56135	0.00020469	0.0	0.0	0.0	0.00184758	0.0	0.0	2e-07	528.88708189	746.22101999	767.82515888	11.35580237	-0.03113176	-0.36887888
0.05089	7.57351	0.00020703	0.0	0.0	0.0	0.00184524	0.0	0.0	2.1e-07	529.15794571	746.16466952	767.74564388	11.33655204	-0.03098861	-0.36881644
0.05099	7.58566	0.00020939	0.0	0.0	0.0	0.00184288	0.0	0.0	2.1e-07	529.42830168	746.10841181	767.66625924	11.31733211	-0.03084434	-0.36875409
0.05109	7.5978	0.00021176	0.0	0.0	0.0	0.0018405	0.0	0.0	2.1e-07	529.69815069	746.05224796	767.58700473	11.29814253	-0.0306999	-0.36869185
0.05119	7.60992	0.00021416	0.0	0.0	0.0	0.0018381	0.0	0.0	2.1e-07	529.96749366	745.99617801	767.50788015	11.27898324	-0.03055531	-0.36862971
0.05129	7.62203	0.00021657	0.0	0.0	0.0	0.00183569	0.0	0.0	2.2e-07	530.23633148	745.94020196	767.42888529	11.25985417	-0.03041057	-0.36856768
0.05139	7.63413	0.000219	0.0	0.0	0.0	0.00183325	0.0	0.0	2.2e-07	530.50466507	745.88431982	767.35001996	11.24075526	-0.03026569	-0.36850574
0.05149	7.64622	0.00022146	0.0	0.0	0.0	0.0018308	0.0	0.0	2.2e-07	530.77249531	745.82853159	767.27128393	11.22168645	-0.03012066	-0.36844391
0.05159	7.65829	0.00022393	0.0	0.0	0.0	0.00182833	0.0	0.0	2.2e-07	531.0398231	745.77283726	767.192677	11.20264769	-0.02997551	-0.36838217
0.05169	7.67036	0.00022641	0.0	0.0	0.0	0.00182583	0.0	0.0	2.3e-07	531.30664933	745.71723684	767.11419897	11.1836389	-0.02983023	-0.36832054
0.05179	7.6824	0.00022892	0.0	0.0	0.0	0.00182332	0.0	0.0	2.3e-07	531.57297492	745.66173031	767.03584963	11.16466003	-0.02968483	-0.36825901
0.05189	7.69444	0.00023145	0.0	0.0	0.0	0.00182079	0.0	0.0	2.3e-07	531.83880073	745.60631765	766.95762878	11.14571102	-0.02953931	-0.36819758
0.05199	7.70646	0.00023399	0.0	0.0	0.0	0.00181825	0.0	0.0	2.3e-07	532.10412767	745.55099885	766.87953621	11.1267918	-0.02939368	-0.36813625
0.05209	7.71847	0.00023656	0.0	0.0	0.0	0.00181568	0.0	0.0	2.4e-07	532.36895663	745.49577387	766.80157172	11.10790232	-0.02924795	-0.36807502
0.05219	7.73047	0.00023914	0.0	0.0	0.0	0.00181309	0.0	0.0	2.4e-07	532.63328849	745.4406427	766.72373511	11.08904251	-0.02910212	-0.3680139
0.05229	7.74246	0.00024174	0.0	0.0	0.0	0.00181049	0.0	0.0	2.4e-07	532.89712413	745.38560602	766.64602616	11.07021207	-0.02895474	-0.36795287
0.05239	7.75443	0.00024437	1e-08	0.0	0.0	0.00180786	0.0	0.0	2.4e-07	533.16046444	745.33066444	766.56844468	11.05141134	-0.02880829	-0.36789194
0.05249	7.76639	0.00024701	1e-08	0.0	0.0	0.00180522	0.0	0.0	2.5e-07	533.42331031	745.27581713	766.49099046	11.03264009	-0.02866169	-0.36783111
0.05259	7.77833	0.00024966	1e-08	0.0	0.0	0.00180256	0.0	0.0	2.5e-07	533.68566261	745.22106415	766.4136633	11.01389826	-0.02851494	-0.36777039
0.05269	7.79027	0.00025234	1e-08	0.0	0.0	0.00179988	0.0	0.0	2.5e-07	533.94752222	745.16640552	766.33646301	10.99518578	-0.02836805	-0.36770976
0.05279	7.80219	0.00025504	1e-08	0.0	0.0	0.00179718	0.0	0.0	2.6e-07	534.20889003	745.1118413	766.25938937	10.97650259	-0.02822101	-0.36764923
0.05289	7.8141	0.00025776	1e-08	0.0	0.0	0.00179446	0.0	0.0	2.6e-07	534.46976691	745.05737153	766.18244219	10.95784863	-0.02807383	-0.3675888
0.05299	7.82599	0.00026049	1e-08	0.0	0.0	0.00179172	0.0	0.0	2.6e-07	534.73015374	745.00299625	766.10562128	10.93922384	-0.0279265	-0.36752847
0.05309	7.83787	0.00026325	1e-08	0.0	0.0	0.00178896	0.0	0.0	2.6e-07	534.99005139	744.94871552	766.02892642	10.92062816	-0.02777903	-0.36746824
0.05319	7.84974	0.00026602	1e-08	0.0	0.0	0.00178619	0.0	0.0	2.7e-07	535.24946073	744.8945294	765.95235741	10.90206151	-0.02763141	-0.36740811
0.05329	7.8616	0.00026881	1e-08	0.0	0.0	0.00178339	0.0	0.0	2.7e-07	535.50838264	744.84043792	765.87591407	10.88352385	-0.02748364	-0.36734807
0.05339	7.87344	0.00027162	1e-08	0.0	0.0	0.00178057	0.0	0.0	2.7e-07	535.76681799	744.78644117	765.79959619	10.86501511	-0.02733572	-0.36728814
0.05349	7.88527	0.00027446	1e-08	0.0	0.0	0.00177774	0.0	0.0	2.7e-07	536.02476764	744.7325392	765.72340357	10.84653523	-0.02718766	-0.3672283
0.05359	7.89709	0.00027731	1e-08	0.0	0.0	0.00177489	0.0	0.0	2.8e-07	536.28223246	744.67873208	765.64733602	10.82808414	-0.02703944	-0.36716856
0.05369	7.90889	0.00028018	1e-08	0.0	0.0	0.00177201	1e-08	0.0	2.8e-07	536.53921331	744.62501857	765.57139334	10.80966182	-0.02689285	-0.36710892
0.05379	7.92068	0.00028306	1e-08	0.0	0.0	0.00176912	1e-08	0.0	2.8e-07	536.79571106	744.57139852	765.49557534	10.79126815	-0.02674486	-0.36704938
0.05389	7.93246	0.00028597	1e-08	0.0	0.0	0.00176621	1e-08	0.0	2.9e-07	537.05172657	744.51787276	765.41988181	10.77290309	-0.02659679	-0.36698994
0.05399	7.94422	0.0002889	1e-08	0.0	0.0	0.00176328	1e-08	0.0	2.9e-07	537.30726071	744.46444125	765.34431257	10.75456658	-0.02644864	-0.36693059
0.05409	7.95597	0.00029185	1e-08	0.0	0.0	0.00176033	1e-08	0.0	2.9e-07	537.56231433	744.41110397	765.26886741	10.73625856	-0.02630043	-0.36687134
0.05419	7.96771	0.00029481	1e-08	0.0	0.0	0.00175736	1e-08	0.0	3e-07	537.8168883	744.35786089	765.19354615	10.71797896	-0.02615216	-0.36681219
0.05429	7.97944	0.0002978	1e-08	0.0	0.0	0.00175437	1e-08	0.0	3e-07	538.07098346	744.30471195	765.11834858	10.69972773	-0.02600382	-0.36675313
0.05439	7.99115	0.0003008	1e-08	0.0	0.0	0.00175137	1e-08	0.0	3e-07	538.32460068	744.25165713	765.04327451	10.6815048	-0.02585543	-0.36669417
0.05449	8.00285	0.00030382	1e-08	0.0	0.0	0.00174834	1e-08	0.0	3e-07	538.57774082	744.19869636	764.96832376	10.66331011	-0.02570699	-0.36663531
0.05459	8.01453	0.00030686	1e-08	0.0	0.0	0.0017453	1e-08	0.0	3.1e-07	538.83040472	744.14582961	764.89349612	10.6451436	-0.0255585	-0.36657655
0.05469	8.02621	0.00030992	1e-08	0.0	0.0	0.00174223	1e-08	0.0	3.1e-07	539.08259324	744.09305682	764.81879141	10.62700521	-0.02540998	-0.36651788
0.05479	8.03786	0.00031301	1e-08	0.0	0.0	0.00173915	1e-08	0.0	3.1e-07	539.33430723	744.04037793	764.74420943	10.60889487	-0.02526141	-0.36645931
0.05489	8.04951	0.0003161	1e-08	0.0	0.0	0.00173604	1e-08	0.0	3.2e-07	539.58554754	743.98779287	764.66974999	10.59081253	-0.02511281	-0.36640083
0.05499	8.06114	0.00031922	1e-08	0.0	0.0	0.00173292	1e-08	0.0	3.2e-07	539.83631502	743.93530157	764.5954129	10.57275812	-0.02496418	-0.36634245
0.05509	8.07276	0.00032236	1e-08	0.0	0.0	0.00172978	1e-08	0.0	3.2e-07	540.0866105	743.8829053	764.52119797	10.55473132	-0.02481389	-0.36628417
0.05519	8.08437	0.00032552	1e-08	0.0	0.0	0.00172662	1e-08	0.0	3.3e-07	540.33643484	743.83060363	764.447105	10.53673251	-0.02466475	-0.36622598
0.05529	8.09596	0.00032869	1e-08	0.0	0.0	0.00172344	1e-08	0.0	3.3e-07	540.58578888	743.77839614	764.3731338	10.51876144	-0.02451552	-0.36616789
0.05539	8.10754	0.00033189	1e-08	0.0	0.0	0.00172024	1e-08	0.0	3.3e-07	540.83467346	743.72628281	764.29928419	10.50081805	-0.02436621	-0.36610989
0.05549	8.11911	0.0003351	1e-08	0.0	0.0	0.00171703	1e-08	0.0	3.4e-07	541.08308943	743.67426366	764.22555598	10.48290226	-0.02421682	-0.36605199
0.05559	8.13066	0.00033833	1e-08	0.0	0.0	0.00171379	1e-08	0.0	3.4e-07	541.33103762	743.6223387	764.15194897	10.46501403	-0.02406734	-0.36599419
0.05569	8.1422	0.00034158	1e-08	0.0	0.0	0.00171053	1e-08	0.0	3.4e-07	541.57851889	743.57050793	764.07846299	10.44715328	-0.02391777	-0.36593648
0.05579	8.15373	0.00034486	1e-08	0.0	0.0	0.00170726	1e-08	0.0	3.5e-07	541.82553406	743.51877137	764.00509783	10.42931995	-0.02376812	-0.36587886
0.05589	8.16524	0.00034814	1e-08	0.0	0.0	0.00170397	1e-08	0.0	3.5e-07	542.07208397	743.46712903	763.93185332	10.41151399	-0.02361838	-0.36582134
0.05599	8.17674	0.00035145	1e-08	0.0	0.0	0.00170066	1e-08	0.0	3.5e-07	542.31816945	743.41558092	763.85872927	10.39373533	-0.02346855	-0.36576391
0.05609	8.18822	0.00035478	1e-08	0.0	0.0	0.00169732	1e-08	0.0	3.6e-07	542.56379136	743.36412708	763.78572549	10.3759839	-0.02331863	-0.36570658
0.05619	8.1997	0.00035813	1e-08	0.0	0.0	0.00169398	1e-08	0.0	3.6e-07	542.8089505	743.31276751	763.71284179	10.35825965	-0.02316862	-0.36564934
0.05629	8.21115	0.00036149	1e-08	0.0	0.0	0.00169061	1e-08	0.0	3.6e-07	543.05364773	743.26150224	763.64007798	10.3405625	-0.02301851	-0.3655922
0.05639	8.2226	0.00036487	1e-08	0.0	0.0	0.00168722	1e-08	0.0	3.7e-07	543.29788387	743.21033132	763.56743389	10.32289241	-0.0228683	-0.36553515
0.05649	8.23403	0.00036827	1e-08	0.0	0.0	0.00168381	1e-08	0.0	3.7e-07	543.54165973	743.15925282	763.49490933	10.30524932	-0.02271979	-0.36547819
0.05659	8.24545	0.00037169	1e-08	0.0	0.0	0.00168039	1e-08	0.0	3.7e-07	543.78497616	743.10826782	763.42250412	10.28763314	-0.02256989	-0.36542133
0.05669	8.25685	0.00037513	1e-08	0.0	0.0	0.00167695	1e-08	0.0	3.8e-07	544.02783397	743.0573765	763.35021808	10.27004383	-0.02241997	-0.36536456
0.05679	8.26825	0.00037859	1e-08	0.0	0.0	0.00167348	1e-08	0.0	3.8e-07	544.27023401	743.00657879	763.278051	10.25248131	-0.02227002	-0.36530789
0.05689	8.27962	0.00038207	1e-08	0.0	0.0	0.00167	1e-08	0.0	3.8e-07	544.51217709	742.95587463	763.20600273	10.23494552	-0.02212004	-0.3652513
0.05699	8.29099	0.00038556	1e-08	0.0	0.0	0.00166651	1e-08	0.0	3.9e-07	544.75366403	742.90526394	763.13407306	10.21743642	-0.02197005	-0.36519481
0.05709	8.30234	0.00038907	2e-08	0.0	0.0	0.00166299	1e-08	0.0	3.9e-07	544.99469567	742.85474665	763.06226183	10.19995392	-0.02182004	-0.36513842
0.05719	8.31367	0.00039261	2e-08	0.0	0.0	0.00165945	1e-08	0.0	3.9e-07	545.23527281	742.80432269	762.99056884	10.18249797	-0.02167001	-0.36508212
0.05729	8.325	0.00039615	2e-08	0.0	0.0	0.0016559	1e-08	0.0	4e-07	545.47539629	742.75399196	762.91899392	10.1650685	-0.02151997	-0.36502591
0.05739	8.33631	0.00039972	2e-08	0.0	0.0	0.00165233	1e-08	0.0	4e-07	545.71506691	742.70375437	762.84753689	10.14766546	-0.02136993	-0.36496979
0.05749	8.3476	0.00040331	2e-08	0.0	0.0	0.00164874	1e-08	0.0	4e-07	545.9542855	742.65360984	762.77619756	10.13028878	-0.02121988	-0.36491376
0.05759	8.35888	0.00040691	2e-08	0.0	0.0	0.00164513	1e-08	0.0	4.1e-07	546.19305288	742.60355825	762.70497576	10.11293839	-0.02106983	-0.36485783
0.05769	8.37015	0.00041053	2e-08	0.0	0.0	0.00164151	1e-08	0.0	4.1e-07	546.43136986	742.55359952	762.63387131	10.09561424	-0.02091979	-0.36480199
0.05779	8.38141	0.00041417	2e-08	0.0	0.0	0.00163786	1e-08	0.0	4.1e-07	546.66923725	742.50373354	762.56288402	10.07831611	-0.02076914	-0.36474624
0.05789	8.39265	0.00041783	2e-08	0.0	0.0	0.0016342	2e-08	0.0	4.2e-07	546.90665585	742.45396102	762.49201373	10.06104419	-0.02061891	-0.36469058
0.05799	8.40387	0.0004215	2e-08	0.0	0.0	0.00163052	2e-08	0.0	4.2e-07	547.14362649	742.40428125	762.42126024	10.0437983	-0.02046867	-0.36463502
0.05809	8.41509	0.0004252	2e-08	0.0	0.0	0.00162682	2e-08	0.0	4.3e-07	547.38014997	742.35469416	762.35062338	10.0265784	-0.02031842	-0.36457955
0.05819	8.42629	0.00042891	2e-08	0.0	0.0	0.00162311	2e-08	0.0	4.3e-07	547.6162271	742.30519964	762.28010298	10.0093844	-0.02016815	-0.36452416
0.05829	8.43747	0.00043264	2e-08	0.0	0.0	0.00161937	2e-08	0.0	4.3e-07	547.8518587	742.25579761	762.20969886	9.99221626	-0.02001787	-0.36446887
0.05839	8.44864	0.00043638	2e-08	0.0	0.0	0.00161562	2e-08	0.0	4.4e-07	548.08704557	742.20648797	762.13941084	9.97507389	-0.01986758	-0.36441367
0.05849	8.4598	0.00044014	2e-08	0.0	0.0	0.00161186	2e-08	0.0	4.4e-07	548.32178852	742.15727061	762.06923875	9.95795725	-0.01971728	-0.36435857
0.05859	8.47095	0.00044393	2e-08	0.0	0.0	0.00160807	2e-08	0.0	4.4e-07	548.55608835	742.10814545	761.9991824	9.94086627	-0.01956697	-0.36430355
0.05869	8.48208	0.00044772	2e-08	0.0	0.0	0.00160427	2e-08	0.0	4.5e-07	548.78994587	742.05911237	761.92924164	9.92380088	-0.01941666	-0.36424862
0.05879	8.49319	0.00045154	2e-08	0.0	0.0	0.00160045	2e-08	0.0	4.5e-07	549.02336187	742.01017127	761.85941627	9.90676102	-0.01926634	-0.36419378
0.05889	8.50429	0.00045537	2e-08	0.0	0.0	0.00159661	2e-08	0.0	4.6e-07	549.25633716	741.96132203	761.78970613	9.88974663	-0.01911601	-0.36413904
0.05899	8.51538	0.00045922	2e-08	0.0	0.0	0.00159276	2e-08	0.0	4.6e-07	549.48887255	741.91256454	761.72011105	9.87275764	-0.01896568	-0.36408438
0.05909	8.52646	0.00046308	2e-08	0.0	0.0	0.00158889	2e-08	0.0	4.6e-07	549.72096882	741.8638987	761.65063084	9.85579399	-0.01881535	-0.36402982
0.05919	8.53752	0.00046697	2e-08	0.0	0.0	0.001585	2e-08	0.0	4.7e-07	549.95262678	741.81532445	761.58126534	9.83885547	-0.01866459	-0.36397534
0.05929	8.54856	0.00047087	2e-08	0.0	0.0	0.0015811	2e-08	0.0	4.7e-07	550.1838472	741.76684211	761.51201437	9.82194226	-0.01851412	-0.36392096
0.05939	8.55959	0.00047478	2e-08	0.0	0.0	0.00157717	2e-08	0.0	4.8e-07	550.4146309	741.71845121	761.44287777	9.80505419	-0.01836363	-0.36386666
0.05949	8.57061	0.00047872	3e-08	0.0	0.0	0.00157324	2e-08	0.0	4.8e-07	550.64497866	741.67015166	761.37385535	9.7881912	-0.01821312	-0.36381246
0.05959	8.58162	0.00048266	3e-08	0.0	0.0	0.00156928	2e-08	0.0	4.8e-07	550.87489129	741.62194334	761.30494696	9.77135322	-0.01806258	-0.36375834
0.05969	8.59261	0.00048663	3e-08	0.0	0.0	0.00156531	2e-08	0.0	4.9e-07	551.10436957	741.57382616	761.23615241	9.75454018	-0.01791203	-0.36370431
0.05979	8.60358	0.00049061	3e-08	0.0	0.0	0.00156133	2e-08	0.0	4.9e-07	551.3334143	741.5258	761.16747154	9.73775203	-0.01776145	-0.36365038
0.05989	8.61454	0.00049461	3e-08	0.0	0.0	0.00155732	2e-08	0.0	5e-07	551.56202626	741.47786477	761.09890418	9.7209887	-0.01761084	-0.36359653
0.05999	8.62549	0.00049862	3e-08	0.0	0.0	0.0015533	3e-08	0.0	5e-07	551.79020624	741.43002035	761.03045016	9.70425012	-0.01746021	-0.36354277
0.06009	8.63642	0.00050265	3e-08	0.0	0.0	0.00154927	3e-08	0.0	5e-07	552.01795503	741.38226665	760.96210931	9.68753622	-0.01730955	-0.3634891
0.06019	8.64734	0.0005067	3e-08	0.0	0.0	0.00154522	3e-08	0.0	5.1e-07	552.24527342	741.33460353	760.89388145	9.67084696	-0.01715887	-0.36343552
0.06029	8.65825	0.00051076	3e-08	0.0	0.0	0.00154115	3e-08	0.0	5.1e-07	552.47216218	741.28703091	760.82576643	9.65418225	-0.01700815	-0.36338202
0.06039	8.66914	0.00051484	3e-08	0.0	0.0	0.00153707	3e-08	0.0	5.2e-07	552.69862212	741.23954867	760.75776408	9.63754203	-0.0168574	-0.36332862
0.06049	8.68001	0.00051893	3e-08	0.0	0.0	0.00153297	3e-08	0.0	5.2e-07	552.92465399	741.1921567	760.68987422	9.62092624	-0.01670661	-0.3632753
0.06059	8.69087	0.00052304	3e-08	0.0	0.0	0.00152886	3e-08	0.0	5.2e-07	553.15025859	741.14485478	760.6220967	9.60433472	-0.01655605	-0.36322208
0.06069	8.70172	0.00052716	3e-08	0.0	0.0	0.00152473	3e-08	0.0	5.3e-07	553.37543668	741.09764261	760.55443134	9.58776757	-0.01640527	-0.36316894
0.06079	8.71255	0.0005313	3e-08	0.0	0.0	0.00152059	3e-08	0.0	5.3e-07	553.60018905	741.05052026	760.48687798	9.57122464	-0.01625447	-0.36311588
0.06089	8.72337	0.00053545	3e-08	0.0	0.0	0.00151643	3e-08	0.0	5.4e-07	553.82451648	741.0034876	760.41943646	9.55470588	-0.01610363	-0.36306292
0.06099	8.73418	0.00053962	3e-08	0.0	0.0	0.00151225	3e-08	0.0	5.4e-07	554.04841975	740.95654449	760.3521066	9.53821122	-0.01595277	-0.36301004
0.06109	8.74497	0.0005438	3e-08	0.0	0.0	0.00150807	3e-08	0.0	5.4e-07	554.27189962	740.90969082	760.28488825	9.52174059	-0.01580187	-0.36295726
0.06119	8.75574	0.000548	4e-08	0.0	0.0	0.00150386	3e-08	0.0	5.5e-07	554.49495687	740.86292643	760.21778124	9.50529392	-0.01565094	-0.36290455
0.06129	8.7665	0.00055221	4e-08	0.0	0.0	0.00149965	3e-08	0.0	5.5e-07	554.71759228	740.8162512	760.1507854	9.48887116	-0.01549998	-0.36285194
0.06139	8.77725	0.00055644	4e-08	0.0	0.0	0.00149541	3e-08	1e-08	5.6e-07	554.93980662	740.76966499	760.08390058	9.47247223	-0.01534899	-0.36279941
0.06149	8.78798	0.00056068	4e-08	0.0	0.0	0.00149117	4e-08	1e-08	5.6e-07	555.16160065	740.72316765	760.0171266	9.45609706	-0.01519796	-0.36274697
0.06159	8.7987	0.00056493	4e-08	0.0	0.0	0.00148691	4e-08	1e-08	5.7e-07	555.38297515	740.67675906	759.95046332	9.43974561	-0.01504688	-0.36269462
0.06169	8.8094	0.0005692	4e-08	0.0	0.0	0.00148263	4e-08	1e-08	5.7e-07	555.60393087	740.63043906	759.88391056	9.42341779	-0.01489578	-0.36264235
0.06179	8.82009	0.00057348	4e-08	0.0	0.0	0.00147834	4e-08	1e-08	5.7e-07	555.8244686	740.5842075	759.81746816	9.40711354	-0.01474462	-0.36259017
0.06189	8.83077	0.00057778	4e-08	0.0	0.0	0.00147404	4e-08	1e-08	5.8e-07	556.04458909	740.53806426	759.75113597	9.39083279	-0.01459343	-0.36253808
0.06199	8.84143	0.00058209	4e-08	0.0	0.0	0.00146973	4e-08	1e-08	5.8e-07	556.2642931	740.49200902	759.68491382	9.37457538	-0.01444248	-0.36248608
0.06209	8.85207	0.00058641	4e-08	0.0	0.0	0.0014654	4e-08	1e-08	5.9e-07	556.48358138	740.44604154	759.61880156	9.35834141	-0.01429129	-0.36243416
0.06219	8.8627	0.00059075	4e-08	0.0	0.0	0.00146105	4e-08	1e-08	5.9e-07	556.7024547	740.40016181	759.55279902	9.34213074	-0.01414005	-0.36238232
0.06229	8.87332	0.0005951	4e-08	0.0	0.0	0.0014567	4e-08	1e-08	6e-07	556.92091383	740.35436966	759.48690605	9.32594331	-0.01398879	-0.36233057
0.06239	8.88392	0.00059946	4e-08	0.0	0.0	0.00145233	4e-08	1e-08	6e-07	557.13895952	740.30866491	759.42112248	9.30977905	-0.01383748	-0.36227891
0.06249	8.8945	0.00060383	5e-08	0.0	0.0	0.00144795	4e-08	1e-08	6e-07	557.35659253	740.2630474	759.35544815	9.29363788	-0.01368614	-0.36222734
0.06259	8.90508	0.00060822	5e-08	0.0	0.0	0.00144355	4e-08	1e-08	6.1e-07	557.5738136	740.21751694	759.28988292	9.27751975	-0.01353475	-0.36217584
0.06269	8.91563	0.00061262	5e-08	0.0	0.0	0.00143915	5e-08	1e-08	6.1e-07	557.79062351	740.17207335	759.22442662	9.26142458	-0.01338333	-0.36212444
0.06279	8.92618	0.00061704	5e-08	0.0	0.0	0.00143473	5e-08	1e-08	6.2e-07	558.007023	740.12671646	759.15907909	9.24535232	-0.01323187	-0.36207312
0.06289	8.9367	0.00062146	5e-08	0.0	0.0	0.0014303	5e-08	1e-08	6.2e-07	558.22301281	740.08144607	759.09384019	9.22930288	-0.01308036	-0.36202189
0.06299	8.94722	0.0006259	5e-08	0.0	0.0	0.00142585	5e-08	1e-08	6.3e-07	558.43859371	740.036262	759.02870974	9.21327621	-0.01292881	-0.36197074
0.06309	8.95771	0.00063035	5e-08	0.0	0.0	0.0014214	5e-08	1e-08	6.3e-07	558.65376643	739.99116405	758.96368761	9.19727223	-0.01277722	-0.36191967
0.06319	8.9682	0.00063481	5e-08	0.0	0.0	0.00141693	5e-08	1e-08	6.4e-07	558.86853174	739.94615202	758.89877362	9.18129089	-0.01262558	-0.36186869
0.06329	8.97866	0.00063928	5e-08	0.0	0.0	0.00141245	5e-08	1e-08	6.4e-07	559.08289036	739.90122573	758.83396763	9.16533211	-0.0124739	-0.3618178
0.06339	8.98912	0.00064376	5e-08	0.0	0.0	0.00140796	5e-08	1e-08	6.4e-07	559.29684304	739.85638509	758.76926949	9.14939566	-0.01232206	-0.36176699
0.06349	8.99955	0.00064826	5e-08	0.0	0.0	0.00140346	5e-08	1e-08	6.5e-07	559.51039052	739.81162992	758.70467904	9.13348175	-0.01217025	-0.36171626
0.06359	9.00998	0.00065277	6e-08	0.0	0.0	0.00139894	6e-08	1e-08	6.5e-07	559.72353354	739.76695992	758.64019612	9.11759019	-0.01201839	-0.36166562
0.06369	9.02039	0.00065728	6e-08	0.0	0.0	0.00139442	6e-08	1e-08	6.6e-07	559.93627284	739.72237492	758.57582058	9.10172092	-0.01186647	-0.36161507
0.06379	9.03078	0.00066181	6e-08	0.0	0.0	0.00138988	6e-08	1e-08	6.6e-07	560.14860917	739.67787469	758.51155228	9.08587386	-0.01171449	-0.3615646
0.06389	9.04116	0.00066635	6e-08	0.0	0.0	0.00138534	6e-08	1e-08	6.7e-07	560.36054325	739.63345904	758.44739105	9.07004894	-0.01156245	-0.36151421
0.06399	9.05152	0.0006709	6e-08	0.0	0.0	0.00138078	6e-08	1e-08	6.7e-07	560.57207583	739.58912775	758.38333675	9.0542461	-0.01141035	-0.3614639
0.06409	9.06187	0.00067546	6e-08	0.0	0.0	0.00137622	6e-08	1e-08	6.8e-07	560.78320764	739.54488062	758.31938923	9.03846528	-0.01125819	-0.36141368
0.06419	9.0722	0.00068003	6e-08	0.0	0.0	0.00137164	6e-08	1e-08	6.8e-07	560.99393941	739.50071743	758.25554834	9.02270639	-0.01110596	-0.36136355
0.06429	9.08252	0.00068461	6e-08	0.0	0.0	0.00136705	6e-08	1e-08	6.9e-07	561.20427187	739.45663795	758.19181392	9.00696937	-0.01095367	-0.3613135
0.06439	9.09282	0.0006892	6e-08	0.0	0.0	0.00136246	7e-08	1e-08	6.9e-07	561.41420575	739.41264198	758.12818583	8.99125415	-0.01080131	-0.36126353
0.06449	9.10311	0.0006938	6e-08	0.0	0.0	0.00135785	7e-08	1e-08	6.9e-07	561.62374177	739.36872928	758.06466391	8.97556067	-0.01064888	-0.36121364
0.06459	9.11338	0.00069841	7e-08	0.0	0.0	0.00135323	7e-08	1e-08	7e-07	561.83288068	739.32489964	758.00124802	8.95988885	-0.01049638	-0.36116384
0.06469	9.12364	0.00070302	7e-08	0.0	0.0	0.00134861	7e-08	1e-08	7e-07	562.04162318	739.28115283	757.93793801	8.94423862	-0.01034381	-0.36111412
0.06479	9.13388	0.00070765	7e-08	0.0	0.0	0.00134397	7e-08	1e-08	7.1e-07	562.24996998	739.23748896	757.87473374	8.92860973	-0.0101909	-0.36106448
0.06489	9.14411	0.00071229	7e-08	0.0	0.0	0.00133933	7e-08	1e-08	7.1e-07	562.45792182	739.19390769	757.81163505	8.91300242	-0.01003809	-0.36101493
0.06499	9.15432	0.00071693	7e-08	0.0	0.0	0.00133468	7e-08	1e-08	7.2e-07	562.66547942	739.15040869	757.74864179	8.8974165	-0.0098852	-0.36096546
0.06509	9.16452	0.00072159	7e-08	0.0	0.0	0.00133002	7e-08	1e-08	7.2e-07	562.87264349	739.10699177	757.68575383	8.88185188	-0.00973221	-0.36091607
0.06519	9.1747	0.00072625	7e-08	0.0	0.0	0.00132535	8e-08	1e-08	7.3e-07	563.07941475	739.06365669	757.62297102	8.8663085	-0.00957913	-0.36086676
0.06529	9.18487	0.00073092	7e-08	0.0	0.0	0.00132067	8e-08	1e-08	7.3e-07	563.28579392	739.02040325	757.5602932	8.85078628	-0.00942595	-0.36081754
0.06539	9.19502	0.00073559	8e-08	0.0	0.0	0.00131598	8e-08	1e-08	7.4e-07	563.4917817	738.97723122	757.49772024	8.83528516	-0.00927266	-0.3607684
0.06549	9.20515	0.00074028	8e-08	0.0	0.0	0.00131129	8e-08	1e-08	7.4e-07	563.69737881	738.93414038	757.43525199	8.81980506	-0.00911927	-0.36071934
0.06559	9.21527	0.00074497	8e-08	0.0	0.0	0.00130659	8e-08	1e-08	7.5e-07	563.90258596	738.89113051	757.3728883	8.80434591	-0.00896577	-0.36067037
0.06569	9.22538	0.00074967	8e-08	0.0	0.0	0.00130188	8e-08	1e-08	7.5e-07	564.10740386	738.84820138	757.31062904	8.78890765	-0.00881216	-0.36062147
0.06579	9.23546	0.00075438	8e-08	0.0	0.0	0.00129717	9e-08	1e-08	7.6e-07	564.31183321	738.80535278	757.24847406	8.7734902	-0.00865843	-0.36057266
0.06589	9.24554	0.0007591	8e-08	0.0	0.0	0.00129244	9e-08	1e-08	7.6e-07	564.51587471	738.76258449	757.18642321	8.75809349	-0.00850459	-0.36052393
0.06599	9.2556	0.00076382	8e-08	0.0	0.0	0.00128771	9e-08	1e-08	7.6e-07	564.71952908	738.71989626	757.12447636	8.74271744	-0.00835062	-0.36047528
0.06609	9.26564	0.00076855	8e-08	0.0	0.0	0.00128297	9e-08	1e-08	7.7e-07	564.922797	738.67728789	757.06263336	8.72736196	-0.00819657	-0.36042671
0.06619	9.27566	0.00077328	9e-08	0.0	0.0	0.00127823	9e-08	1e-08	7.7e-07	565.12567917	738.63475908	757.00089407	8.71202686	-0.00804255	-0.36037823
0.06629	9.28568	0.00077803	9e-08	0.0	0.0	0.00127348	9e-08	1e-08	7.8e-07	565.32817629	738.59230964	756.93925835	8.69671234	-0.00788826	-0.36032982
0.06639	9.29567	0.00078277	9e-08	0.0	0.0	0.00126873	1e-07	1e-08	7.8e-07	565.53028906	738.54993936	756.87772607	8.68141818	-0.00773385	-0.3602815
0.06649	9.30565	0.00078753	9e-08	0.0	0.0	0.00126396	1e-07	1e-08	7.9e-07	565.73201816	738.50764798	756.81629707	8.66614433	-0.00757931	-0.36023326
0.06659	9.31562	0.00079229	9e-08	0.0	0.0	0.0012592	1e-07	1e-08	7.9e-07	565.9333643	738.4654353	756.75497123	8.6508907	-0.00742463	-0.3601851
0.06669	9.32556	0.00079705	9e-08	0.0	0.0	0.00125442	1e-07	2e-08	8e-07	566.13432816	738.42330107	756.6937484	8.63565723	-0.00726982	-0.36013702
0.06679	9.3355	0.00080182	9e-08	0.0	0.0	0.00124964	1e-07	2e-08	8e-07	566.33491042	738.38124506	756.63262844	8.62044384	-0.00711487	-0.36008902
0.06689	9.34541	0.0008066	1e-07	0.0	0.0	0.00124486	1.1e-07	2e-08	8.1e-07	566.53511178	738.33926704	756.57161122	8.60525045	-0.00695977	-0.3600411
0.06699	9.35532	0.00081138	1e-07	0.0	0.0	0.00124007	1.1e-07	2e-08	8.1e-07	566.73493292	738.29736677	756.5106966	8.59007701	-0.00680454	-0.35999326
0.06709	9.3652	0.00081616	1e-07	0.0	0.0	0.00123527	1.1e-07	2e-08	8.2e-07	566.93437452	738.25554402	756.44988444	8.57492342	-0.00664915	-0.3599455
0.06719	9.37507	0.00082095	1e-07	0.0	0.0	0.00123048	1.1e-07	2e-08	8.2e-07	567.13343727	738.21379856	756.38917461	8.55978962	-0.00649361	-0.35989782
0.06729	9.38492	0.00082575	1e-07	0.0	0.0	0.00122567	1.1e-07	2e-08	8.3e-07	567.33212183	738.17213015	756.32856696	8.54467554	-0.00633791	-0.35985023
0.06739	9.39476	0.00083055	1e-07	0.0	0.0	0.00122087	1.2e-07	2e-08	8.3e-07	567.53042889	738.13053855	756.26806137	8.5295811	-0.00618206	-0.35980271
0.06749	9.40459	0.00083535	1.1e-07	0.0	0.0	0.00121605	1.2e-07	2e-08	8.4e-07	567.72835911	738.08902355	756.2076577	8.51450601	-0.00602597	-0.35975527
0.06759	9.41439	0.00084016	1.1e-07	0.0	0.0	0.00121124	1.2e-07	2e-08	8.4e-07	567.92591316	738.04758524	756.14735581	8.49945056	-0.00586977	-0.35970792
0.06769	9.42418	0.00084497	1.1e-07	0.0	0.0	0.00120642	1.2e-07	2e-08	8.5e-07	568.12309172	738.00622314	756.08715557	8.48441452	-0.00571339	-0.35966064
0.06779	9.43396	0.00084978	1.1e-07	0.0	0.0	0.0012016	1.2e-07	2e-08	8.5e-07	568.31989545	737.96493703	756.02705685	8.46939781	-0.00555684	-0.35961344
0.06789	9.44371	0.0008546	1.1e-07	0.0	0.0	0.00119677	1.3e-07	2e-08	8.6e-07	568.51632503	737.92372669	755.96705952	8.45440036	-0.00540011	-0.35956632
0.06799	9.45346	0.00085942	1.1e-07	0.0	0.0	0.00119194	1.3e-07	2e-08	8.6e-07	568.71238111	737.88259191	755.90716343	8.43942209	-0.00524319	-0.35951929
0.06809	9.46318	0.00086424	1.2e-07	0.0	0.0	0.00118711	1.3e-07	2e-08	8.7e-07	568.90806435	737.84153246	755.84736846	8.42446292	-0.00508609	-0.35947233
0.06819	9.47289	0.00086907	1.2e-07	0.0	0.0	0.00118227	1.3e-07	2e-08	8.7e-07	569.10337542	737.80054814	755.78767448	8.40952279	-0.00492879	-0.35942545
0.06829	9.48259	0.00087389	1.2e-07	0.0	0.0	0.00117744	1.4e-07	2e-08	8.8e-07	569.29831498	737.75963872	755.72808136	8.39460161	-0.0047713	-0.35937865
0.06839	9.49227	0.00087872	1.2e-07	0.0	0.0	0.0011726	1.4e-07	2e-08	8.8e-07	569.49288367	737.71880399	755.66858896	8.3796993	-0.00461361	-0.35933193
0.06849	9.50193	0.00088355	1.2e-07	0.0	0.0	0.00116776	1.4e-07	2e-08	8.8e-07	569.68708216	737.67804373	755.60919716	8.3648158	-0.00445572	-0.35928528
0.06859	9.51157	0.00088839	1.2e-07	0.0	0.0	0.00116291	1.4e-07	2e-08	8.9e-07	569.88091108	737.63735775	755.54990582	8.34995103	-0.00429762	-0.35923872
0.06869	9.5212	0.00089322	1.3e-07	0.0	0.0	0.00115807	1.5e-07	2e-08	8.9e-07	570.0743711	737.59674582	755.49071482	8.3351049	-0.0041393	-0.35919224
0.06879	9.53082	0.00089806	1.3e-07	0.0	0.0	0.00115322	1.5e-07	2e-08	9e-07	570.26746286	737.55620775	755.43162403	8.32027734	-0.00398077	-0.35914583
0.06889	9.54041	0.0009029	1.3e-07	0.0	0.0	0.00114837	1.5e-07	2e-08	9e-07	570.460187	737.51574329	755.37263332	8.30546805	-0.00382234	-0.3590995
0.06899	9.54999	0.00090774	1.3e-07	0.0	0.0	0.00114352	1.5e-07	2e-08	9.1e-07	570.65254415	737.47535212	755.31374256	8.29067734	-0.00366346	-0.35905325
0.06909	9.55956	0.00091258	1.3e-07	0.0	0.0	0.00113867	1.6e-07	2e-08	9.1e-07	570.84453496	737.43503415	755.25495163	8.27590495	-0.00350437	-0.35900708
0.06919	9.56911	0.00091742	1.4e-07	0.0	0.0	0.00113382	1.6e-07	2e-08	9.2e-07	571.03616007	737.39478916	755.1962604	8.26115081	-0.00334507	-0.35896099
0.06929	9.57864	0.00092226	1.4e-07	0.0	0.0	0.00112897	1.6e-07	2e-08	9.2e-07	571.22742012	737.35461694	755.13766874	8.24641485	-0.00318554	-0.35891498
0.06939	9.58815	0.0009271	1.4e-07	0.0	0.0	0.00112412	1.7e-07	2e-08	9.3e-07	571.41831572	737.31451729	755.07917654	8.23169698	-0.00302578	-0.35886904
0.06949	9.59765	0.00093194	1.4e-07	0.0	0.0	0.00111927	1.7e-07	3e-08	9.3e-07	571.60884753	737.27449002	755.02078365	8.21699713	-0.0028658	-0.35882318
0.06959	9.60713	0.00093678	1.4e-07	0.0	0.0	0.00111442	1.7e-07	3e-08	9.4e-07	571.79901616	737.23453491	754.96248996	8.20231521	-0.00270559	-0.3587774
0.06969	9.6166	0.00094162	1.5e-07	0.0	0.0	0.00110957	1.7e-07	3e-08	9.4e-07	571.98882224	737.19465177	754.90429535	8.18765114	-0.00254514	-0.3587317
0.06979	9.62605	0.00094646	1.5e-07	0.0	0.0	0.00110472	1.8e-07	3e-08	9.5e-07	572.17826639	737.15484041	754.84619969	8.17300485	-0.00238446	-0.35868608
0.06989	9.63548	0.0009513	1.5e-07	0.0	0.0	0.00109987	1.8e-07	3e-08	9.5e-07	572.36734923	737.11510062	754.78820286	8.15837626	-0.00222354	-0.35864053
0.06999	9.6449	0.00095614	1.5e-07	0.0	0.0	0.00109502	1.8e-07	3e-08	9.6e-07	572.55607139	737.07543222	754.73030474	8.14376529	-0.00206237	-0.35859506
0.07009	9.6543	0.00096098	1.6e-07	0.0	0.0	0.00109017	1.9e-07	3e-08	9.6e-07	572.74443348	737.03583501	754.6725052	8.12917185	-0.00190096	-0.35854967
0.07019	9.66368	0.00096581	1.6e-07	0.0	0.0	0.00108532	1.9e-07	3e-08	9.7e-07	572.93243611	736.9963088	754.61480412	8.11459587	-0.00173929	-0.35850435
0.07029	9.67305	0.00097065	1.6e-07	0.0	0.0	0.00108048	1.9e-07	3e-08	9.7e-07	573.12007988	736.95685354	754.55720139	8.1000369	-0.00157731	-0.35845912
0.07039	9.68239	0.00097548	1.6e-07	0.0	0.0	0.00107564	2e-07	3e-08	9.8e-07	573.30736541	736.91746922	754.49969688	8.08549548	-0.00141511	-0.35841396
0.07049	9.69173	0.00098031	1.6e-07	0.0	0.0	0.0010708	2e-07	3e-08	9.8e-07	573.49429331	736.87815547	754.44229047	8.07097126	-0.00125266	-0.35836887
0.07059	9.70104	0.00098514	1.7e-07	0.0	0.0	0.00106596	2e-07	3e-08	9.9e-07	573.68086417	736.83891213	754.38498205	8.05646415	-0.00108993	-0.35832387
0.07069	9.71034	0.00098996	1.7e-07	0.0	0.0	0.00106112	2.1e-07	3e-08	9.9e-07	573.8670786	736.79973904	754.32777149	8.04197408	-0.00092694	-0.35827894
0.07079	9.71962	0.00099479	1.7e-07	0.0	0.0	0.00105628	2.1e-07	3e-08	1e-06	574.0529372	736.76063604	754.27065868	8.02750095	-0.00076367	-0.35823409
0.07089	9.72889	0.00099961	1.7e-07	0.0	0.0	0.00105145	2.1e-07	3e-08	1e-06	574.23844056	736.72160299	754.2136435	8.0130447	-0.00060012	-0.35818931
0.07099	9.73814	0.00100443	1.8e-07	0.0	0.0	0.00104662	2.2e-07	3e-08	1.01e-06	574.42358927	736.68263974	754.15672583	7.99860522	-0.00043629	-0.35814461
0.07109	9.74737	0.00100924	1.8e-07	0.0	0.0	0.0010418	2.2e-07	3e-08	1.01e-06	574.60838393	736.64374615	754.09990556	7.98418245	-0.00027218	-0.35809999
0.07119	9.75659	0.00101405	1.8e-07	0.0	0.0	0.00103697	2.2e-07	3e-08	1.02e-06	574.79282512	736.60492207	754.04318257	7.96977629	-0.00010778	-0.35805544
0.07129	9.76578	0.00101886	1.8e-07	0.0	0.0	0.00103216	2.3e-07	3e-08	1.02e-06	574.97691343	736.56616738	753.98655675	7.95538667	5.691e-05	-0.35801097
0.07139	9.77496	0.00102366	1.9e-07	0.0	0.0	0.00102734	2.3e-07	3e-08	1.03e-06	575.16064944	736.52748193	753.93002798	7.94101349	0.0002219	-0.35796658
0.07149	9.78413	0.00102846	1.9e-07	0.0	0.0	0.00102253	2.3e-07	4e-08	1.03e-06	575.34403373	736.48886562	753.87359614	7.92665668	0.00038719	-0.35792226
0.07159	9.79327	0.00103326	1.9e-07	0.0	0.0	0.00101772	2.4e-07	4e-08	1.03e-06	575.52706688	736.45031831	753.81726113	7.91231614	0.00055278	-0.35787802
0.07169	9.8024	0.00103805	1.9e-07	0.0	0.0	0.00101292	2.4e-07	4e-08	1.04e-06	575.70974945	736.41183981	753.76102282	7.89799134	0.00071832	-0.35783385
0.07179	9.81152	0.00104284	2e-07	0.0	0.0	0.00100812	2.5e-07	4e-08	1.04e-06	575.89208202	736.37343	753.70488112	7.88368297	0.00088442	-0.35778976
0.07189	9.82061	0.00104762	2e-07	0.0	0.0	0.00100332	2.5e-07	4e-08	1.05e-06	576.07406516	736.3350888	753.64883591	7.86939061	0.00105082	-0.35774575
0.07199	9.82969	0.0010524	2e-07	0.0	0.0	0.00099853	2.5e-07	4e-08	1.05e-06	576.25569943	736.29681613	753.59288707	7.85511416	0.00121753	-0.35770181
0.07209	9.83875	0.00105717	2.1e-07	0.0	0.0	0.00099375	2.6e-07	4e-08	1.06e-06	576.4369854	736.25861186	753.53703449	7.84085353	0.00138453	-0.35765795
0.07219	9.84779	0.00106194	2.1e-07	0.0	0.0	0.00098897	2.6e-07	4e-08	1.06e-06	576.61792362	736.22047591	753.48127808	7.82660865	0.00155184	-0.35761416
0.07229	9.85682	0.0010667	2.1e-07	0.0	0.0	0.0009842	2.7e-07	4e-08	1.07e-06	576.79851466	736.18240818	753.4256177	7.81237942	0.00171946	-0.35757045
0.07239	9.86583	0.00107146	2.1e-07	0.0	0.0	0.00097943	2.7e-07	4e-08	1.07e-06	576.97875907	736.14440858	753.37005327	7.79816575	0.00188739	-0.35752681
0.07249	9.87482	0.00107621	2.2e-07	0.0	0.0	0.00097466	2.7e-07	4e-08	1.08e-06	577.15865739	736.10647703	753.31458466	7.78396756	0.00205564	-0.35748325
0.07259	9.88379	0.00108095	2.2e-07	0.0	0.0	0.00096991	2.8e-07	4e-08	1.08e-06	577.33821018	736.06861345	753.25921177	7.76978476	0.0022242	-0.35743977
0.07269	9.89275	0.00108569	2.2e-07	0.0	0.0	0.00096516	2.8e-07	4e-08	1.09e-06	577.51741799	736.03081776	753.2039345	7.75561725	0.00239308	-0.35739636
0.07279	9.90169	0.00109042	2.3e-07	0.0	0.0	0.00096041	2.9e-07	4e-08	1.09e-06	577.69628135	735.99308989	753.14875273	7.74146495	0.00256228	-0.35735302
0.07289	9.91061	0.00109515	2.3e-07	0.0	0.0	0.00095567	2.9e-07	4e-08	1.1e-06	577.8748008	735.95542979	753.09366637	7.72732776	0.0027318	-0.35730976
0.07299	9.91951	0.00109986	2.3e-07	0.0	0.0	0.00095094	3e-07	4e-08	1.1e-06	578.05297689	735.9178374	753.0386753	7.7132056	0.00290164	-0.35726657
0.07309	9.9284	0.00110458	2.3e-07	0.0	0.0	0.00094622	3e-07	5e-08	1.11e-06	578.23081014	735.8803129	752.98377942	7.69909772	0.0030719	-0.35722346
0.07319	9.93727	0.00110928	2.4e-07	0.0	0.0	0.0009415	3e-07	5e-08	1.11e-06	578.40830108	735.84285624	752.92897864	7.68500515	0.00324243	-0.35718042
0.07329	9.94612	0.00111398	2.4e-07	0.0	0.0	0.00093679	3.1e-07	5e-08	1.12e-06	578.58545024	735.80546726	752.87427284	7.67092731	0.00341329	-0.35713746
0.07339	9.95495	0.00111867	2.4e-07	0.0	0.0	0.00093209	3.1e-07	5e-08	1.12e-06	578.76225814	735.76814597	752.81966192	7.6568641	0.00358449	-0.35709457
0.07349	9.96377	0.00112335	2.5e-07	0.0	0.0	0.00092739	3.2e-07	5e-08	1.13e-06	578.93872531	735.73089234	752.76514578	7.64281544	0.00375603	-0.35705176
0.07359	9.97257	0.00112802	2.5e-07	0.0	0.0	0.0009227	3.2e-07	5e-08	1.13e-06	579.11485227	735.69370637	752.71072432	7.62878121	0.00392791	-0.35700902
0.07369	9.98135	0.00113269	2.5e-07	0.0	0.0	0.00091802	3.3e-07	5e-08	1.13e-06	579.29063952	735.65658808	752.65639744	7.61476134	0.00410014	-0.35696636
0.07379	9.99011	0.00113735	2.6e-07	0.0	0.0	0.00091335	3.3e-07	5e-08	1.14e-06	579.46608758	735.61953747	752.60216503	7.60075572	0.00427272	-0.35692377
0.07389	9.99886	0.001142	2.6e-07	0.0	0.0	0.00090869	3.4e-07	5e-08	1.14e-06	579.64119697	735.58255456	752.548027	7.58676426	0.00444564	-0.35688125
0.07399	10.00758	0.00114664	2.6e-07	0.0	0.0	0.00090403	3.4e-07	5e-08	1.15e-06	579.81596817	735.54563939	752.49398326	7.57278687	0.00461892	-0.35683881
0.07409	10.01629	0.00115127	2.7e-07	0.0	0.0	0.00089939	3.5e-07	5e-08	1.15e-06	579.99040171	735.50879199	752.44003369	7.55882344	0.00479254	-0.35679644
0.07419	10.02498	0.0011559	2.7e-07	0.0	0.0	0.00089475	3.5e-07	5e-08	1.16e-06	580.16449806	735.4720124	752.3861782	7.54487389	0.00496653	-0.35675415
0.07429	10.03365	0.00116051	2.7e-07	0.0	0.0	0.00089012	3.6e-07	5e-08	1.16e-06	580.33825774	735.43530067	752.33241671	7.53093811	0.00514088	-0.35671193
0.07439	10.04231	0.00116512	2.8e-07	0.0	0.0	0.0008855	3.6e-07	6e-08	1.17e-06	580.51168123	735.39865688	752.2787491	7.51701602	0.00531558	-0.35666978
0.07449	10.05095	0.00116971	2.8e-07	0.0	0.0	0.00088089	3.7e-07	6e-08	1.17e-06	580.68476902	735.36208087	752.22517529	7.50310664	0.00549021	-0.35662771
0.07459	10.05957	0.0011743	2.8e-07	0.0	0.0	0.00087629	3.7e-07	6e-08	1.18e-06	580.8575216	735.32557282	752.17169518	7.48921136	0.00566552	-0.35658571
0.07469	10.06817	0.00117888	2.9e-07	0.0	0.0	0.0008717	3.8e-07	6e-08	1.18e-06	581.02993944	735.28913284	752.11830868	7.47532943	0.00584118	-0.35654378
0.07479	10.07675	0.00118345	2.9e-07	0.0	0.0	0.00086711	3.9e-07	6e-08	1.19e-06	581.20202303	735.25276103	752.0650157	7.46146075	0.00601719	-0.35650193
0.07489	10.08531	0.001188	2.9e-07	0.0	0.0	0.00086254	3.9e-07	6e-08	1.19e-06	581.37377285	735.21645747	752.01181613	7.44760521	0.00619355	-0.35646015
0.07499	10.09386	0.00119255	3e-07	0.0	0.0	0.00085798	4e-07	6e-08	1.19e-06	581.54518936	735.18022225	751.95870989	7.43376272	0.00637026	-0.35641844
0.07509	10.10239	0.00119709	3e-07	0.0	0.0	0.00085343	4e-07	6e-08	1.2e-06	581.71627303	735.1440555	751.90569689	7.41993317	0.00654733	-0.35637681
0.07519	10.11089	0.00120161	3e-07	0.0	0.0	0.00084889	4.1e-07	6e-08	1.2e-06	581.88702433	735.10795733	751.85277704	7.40611646	0.00672474	-0.35633525
0.07529	10.11939	0.00120613	3.1e-07	0.0	0.0	0.00084436	4.1e-07	6e-08	1.21e-06	582.05744373	735.07192786	751.79995025	7.39231248	0.00690251	-0.35629377
0.07539	10.12786	0.00121064	3.1e-07	0.0	0.0	0.00083983	4.2e-07	6e-08	1.21e-06	582.22753167	735.03596723	751.74721642	7.37852113	0.00708064	-0.35625235
0.07549	10.13631	0.00121513	3.2e-07	0.0	0.0	0.00083533	4.3e-07	6e-08	1.22e-06	582.39728861	735.00007558	751.69457547	7.36474231	0.00725912	-0.35621101
0.07559	10.14475	0.00121961	3.2e-07	0.0	0.0	0.00083083	4.3e-07	7e-08	1.22e-06	582.56671501	734.96425306	751.64202731	7.35097591	0.00743795	-0.35616974
0.07569	10.15316	0.00122409	3.2e-07	0.0	0.0	0.00082634	4.4e-07	7e-08	1.23e-06	582.73581132	734.92849984	751.58957186	7.33722183	0.00761714	-0.35612855
0.07579	10.16156	0.00122855	3.3e-07	0.0	0.0	0.00082186	4.4e-07	7e-08	1.23e-06	582.90457797	734.89281608	751.53720902	7.32347919	0.00779671	-0.35608743
0.07589	10.16994	0.001233	3.3e-07	0.0	0.0	0.0008174	4.5e-07	7e-08	1.24e-06	583.0730154	734.85720223	751.48493873	7.30974886	0.00797663	-0.35604638
0.07599	10.1783	0.00123743	3.3e-07	0.0	0.0	0.00081295	4.6e-07	7e-08	1.24e-06	583.24112405	734.8216583	751.43276088	7.29603071	0.0081569	-0.3560054
0.07609	10.18665	0.00124186	3.4e-07	0.0	0.0	0.0008085	4.6e-07	7e-08	1.24e-06	583.40890436	734.7861845	751.3806754	7.2823244	0.00833753	-0.3559645
0.07619	10.19497	0.00124627	3.4e-07	0.0	0.0	0.00080407	4.7e-07	7e-08	1.25e-06	583.57635675	734.75078104	751.3286822	7.26862982	0.00851851	-0.35592366
0.07629	10.20327	0.00125068	3.5e-07	0.0	0.0	0.00079966	4.7e-07	7e-08	1.25e-06	583.74348165	734.71544815	751.2767812	7.25494684	0.00869985	-0.35588291
0.07639	10.21156	0.00125507	3.5e-07	0.0	0.0	0.00079525	4.8e-07	7e-08	1.26e-06	583.91027948	734.68018609	751.22497232	7.24127537	0.00888154	-0.35584222
0.07649	10.21983	0.00125944	3.5e-07	0.0	0.0	0.00079086	4.9e-07	7e-08	1.26e-06	584.07675066	734.64499509	751.17325547	7.22761528	0.0090636	-0.3558016
0.07659	10.22808	0.00126381	3.6e-07	0.0	0.0	0.00078648	4.9e-07	8e-08	1.27e-06	584.24289561	734.60987543	751.12163059	7.21396647	0.00924601	-0.35576106
0.07669	10.23631	0.00126816	3.6e-07	0.0	0.0	0.00078211	5e-07	8e-08	1.27e-06	584.40871474	734.57482737	751.07009758	7.20032881	0.00942878	-0.35572059
0.07679	10.24452	0.0012725	3.7e-07	0.0	0.0	0.00077775	5.1e-07	8e-08	1.27e-06	584.57420844	734.53985121	751.01865637	7.1867022	0.0096119	-0.35568019
0.07689	10.25271	0.00127683	3.7e-07	0.0	0.0	0.00077341	5.1e-07	8e-08	1.28e-06	584.73937713	734.50494724	750.96730689	7.17308651	0.00979538	-0.35563987
0.07699	10.26088	0.00128114	3.8e-07	0.0	0.0	0.00076908	5.2e-07	8e-08	1.28e-06	584.90422121	734.47011577	750.91604905	7.15948163	0.00997922	-0.35559961
0.07709	10.26903	0.00128544	3.8e-07	0.0	0.0	0.00076476	5.3e-07	8e-08	1.29e-06	585.06874107	734.43535712	750.86488277	7.14588744	0.01016341	-0.35555943
0.07719	10.27717	0.00128973	3.8e-07	0.0	0.0	0.00076046	5.4e-07	8e-08	1.29e-06	585.2329371	734.4006716	750.813808	7.13230277	0.01034772	-0.35551932
0.07729	10.28528	0.001294	3.9e-07	0.0	0.0	0.00075617	5.4e-07	8e-08	1.3e-06	585.39680968	734.3660594	750.76282465	7.11872929	0.01053254	-0.35547928
0.07739	10.29338	0.00129826	3.9e-07	0.0	1e-08	0.00075189	5.5e-07	8e-08	1.3e-06	585.56035921	734.331521	750.71193265	7.10516609	0.01071771	-0.35543931
0.07749	10.30145	0.00130251	4e-07	0.0	1e-08	0.00074763	5.6e-07	9e-08	1.3e-06	585.72358605	734.29705674	750.66113192	7.09161305	0.01090322	-0.35539942
0.07759	10.30951	0.00130674	4e-07	0.0	1e-08	0.00074338	5.6e-07	9e-08	1.31e-06	585.8864906	734.26266702	750.6104224	7.07807005	0.01108906	-0.3553596
0.07769	10.31755	0.00131096	4.1e-07	0.0	1e-08	0.00073914	5.7e-07	9e-08	1.31e-06	586.04907321	734.2283522	750.55980401	7.06453697	0.01127525	-0.35531984
0.07779	10.32557	0.00131516	4.1e-07	0.0	1e-08	0.00073492	5.8e-07	9e-08	1.32e-06	586.21133427	734.19411269	750.50927669	7.05101368	0.01146177	-0.35528016
0.07789	10.33357	0.00131935	4.1e-07	0.0	1e-08	0.00073071	5.9e-07	9e-08	1.32e-06	586.37327412	734.15994888	750.45884036	7.03750006	0.01164862	-0.35524055
0.07799	10.34155	0.00132353	4.2e-07	0.0	1e-08	0.00072652	5.9e-07	9e-08	1.33e-06	586.53489313	734.12586121	750.40849496	7.02399597	0.01183581	-0.35520102
0.07809	10.34951	0.00132769	4.2e-07	0.0	1e-08	0.00072234	6e-07	9e-08	1.33e-06	586.69619166	734.09185009	750.35824042	7.01050129	0.01202332	-0.35516155
0.07819	10.35745	0.00133184	4.3e-07	0.0	1e-08	0.00071817	6.1e-07	9e-08	1.33e-06	586.85717005	734.05791598	750.30807667	6.99701588	0.01221117	-0.35512216
0.07829	10.36537	0.00133597	4.3e-07	0.0	1e-08	0.00071402	6.2e-07	9e-08	1.34e-06	587.01782866	734.02405932	750.25800365	6.98353964	0.01239933	-0.35508283
0.07839	10.37327	0.00134009	4.4e-07	0.0	1e-08	0.00070989	6.2e-07	1e-07	1.34e-06	587.17816783	733.9902806	750.20802129	6.97007241	0.01258782	-0.35504358
0.07849	10.38115	0.0013442	4.4e-07	0.0	1e-08	0.00070576	6.3e-07	1e-07	1.35e-06	587.3381879	733.95658028	750.15812954	6.95661407	0.01277663	-0.3550044
0.07859	10.38901	0.00134829	4.5e-07	0.0	1e-08	0.00070166	6.4e-07	1e-07	1.35e-06	587.49788919	733.92295884	750.10832832	6.94316262	0.01296562	-0.35496529
0.07869	10.39685	0.00135236	4.5e-07	0.0	1e-08	0.00069756	6.5e-07	1e-07	1.35e-06	587.65727202	733.88941674	750.05861759	6.92972109	0.01315501	-0.35492625
0.07879	10.40467	0.00135642	4.6e-07	0.0	1e-08	0.00069349	6.6e-07	1e-07	1.36e-06	587.81633673	733.85595454	750.00899727	6.91628797	0.01334472	-0.35488728
0.07889	10.41247	0.00136046	4.6e-07	0.0	1e-08	0.00068943	6.6e-07	1e-07	1.36e-06	587.97508365	733.82257276	749.95946732	6.90286312	0.01353472	-0.35484838
0.07899	10.42026	0.00136449	4.7e-07	0.0	1e-08	0.00068538	6.7e-07	1e-07	1.37e-06	588.13351309	733.78927196	749.91002767	6.88944639	0.01372503	-0.35480956
0.07909	10.42802	0.0013685	4.7e-07	0.0	1e-08	0.00068135	6.8e-07	1e-07	1.37e-06	588.29162536	733.75605268	749.86067826	6.87603765	0.01391563	-0.3547708
0.07919	10.43576	0.0013725	4.8e-07	0.0	1e-08	0.00067733	6.9e-07	1.1e-07	1.38e-06	588.44942076	733.7229155	749.81141903	6.86263675	0.01410652	-0.35473212
0.07929	10.44348	0.00137648	4.8e-07	0.0	1e-08	0.00067333	7e-07	1.1e-07	1.38e-06	588.60689961	733.68986099	749.76224994	6.84924354	0.0142977	-0.3546935
0.07939	10.45118	0.00138045	4.8e-07	0.0	1e-08	0.00066935	7.1e-07	1.1e-07	1.38e-06	588.76406221	733.65688974	749.71317093	6.83585789	0.01448916	-0.35465496
0.07949	10.45886	0.0013844	4.9e-07	0.0	1e-08	0.00066538	7.1e-07	1.1e-07	1.39e-06	588.92090884	733.62400237	749.66418194	6.82247964	0.0146809	-0.35461649
0.07959	10.46653	0.00138833	4.9e-07	0.0	1e-08	0.00066142	7.2e-07	1.1e-07	1.39e-06	589.0774398	733.5911995	749.61528292	6.80910866	0.01487292	-0.35457809
0.07969	10.47417	0.00139225	5e-07	0.0	1e-08	0.00065749	7.3e-07	1.1e-07	1.39e-06	589.23365537	733.55848176	749.56647382	6.79574478	0.01506521	-0.35453975
0.07979	10.48179	0.00139615	5e-07	0.0	1e-08	0.00065356	7.4e-07	1.1e-07	1.4e-06	589.38955583	733.52584979	749.51775459	6.78238786	0.01525777	-0.35450149
0.07989	10.48939	0.00140004	5.1e-07	0.0	1e-08	0.00064966	7.5e-07	1.2e-07	1.4e-06	589.54514147	733.49330427	749.46912519	6.76903776	0.01545059	-0.3544633
0.07999	10.49697	0.00140391	5.2e-07	0.0	1e-08	0.00064577	7.6e-07	1.2e-07	1.41e-06	589.70041253	733.46084588	749.42058556	6.7556917	0.01564366	-0.35442519
0.08009	10.50453	0.00140777	5.2e-07	0.0	1e-08	0.00064189	7.7e-07	1.2e-07	1.41e-06	589.85536928	733.42847533	749.37213567	6.74235397	0.01583699	-0.35438714
0.08019	10.51206	0.0014116	5.3e-07	0.0	1e-08	0.00063804	7.8e-07	1.2e-07	1.41e-06	590.01001199	733.39619331	749.32377547	6.72902249	0.01603057	-0.35434916
0.08029	10.51958	0.00141543	5.3e-07	0.0	1e-08	0.0006342	7.8e-07	1.2e-07	1.42e-06	590.16434091	733.36400054	749.2755049	6.71569708	0.01622439	-0.35431125
0.08039	10.52708	0.00141923	5.4e-07	0.0	1e-08	0.00063037	7.9e-07	1.2e-07	1.42e-06	590.31835631	733.33189774	749.22732394	6.70237758	0.01641845	-0.35427341
0.08049	10.53455	0.00142302	5.4e-07	0.0	1e-08	0.00062656	8e-07	1.2e-07	1.43e-06	590.47205841	733.29988568	749.17923253	6.68906383	0.01661275	-0.35423564
0.08059	10.54201	0.00142679	5.5e-07	0.0	1e-08	0.00062277	8.1e-07	1.3e-07	1.43e-06	590.62544748	733.26796511	749.13123064	6.67575566	0.01680727	-0.35419795
0.08069	10.54945	0.00143055	5.5e-07	0.0	1e-08	0.000619	8.2e-07	1.3e-07	1.43e-06	590.77852374	733.23613682	749.08331823	6.66245291	0.01700202	-0.35416032
0.08079	10.55686	0.00143428	5.6e-07	0.0	1e-08	0.00061524	8.3e-07	1.3e-07	1.44e-06	590.93128743	733.2044016	749.03549525	6.64915539	0.01719699	-0.35412276
0.08089	10.56425	0.00143801	5.6e-07	0.0	1e-08	0.00061149	8.4e-07	1.3e-07	1.44e-06	591.08373876	733.17276025	748.98776167	6.63586295	0.01739216	-0.35408528
0.08099	10.57162	0.00144171	5.7e-07	0.0	1e-08	0.00060777	8.5e-07	1.3e-07	1.44e-06	591.23587798	733.1412136	748.94011746	6.62257541	0.01758755	-0.35404786
0.08109	10.57898	0.0014454	5.7e-07	0.0	1e-08	0.00060406	8.6e-07	1.3e-07	1.45e-06	591.38770528	733.10976249	748.89256258	6.6092926	0.01778313	-0.35401052
0.08119	10.5863	0.00144907	5.8e-07	0.0	1e-08	0.00060037	8.7e-07	1.3e-07	1.45e-06	591.5392209	733.07840777	748.845097	6.59601434	0.01797891	-0.35397324
0.08129	10.59361	0.00145272	5.8e-07	0.0	1e-08	0.0005967	8.8e-07	1.4e-07	1.46e-06	591.69042502	733.04715032	748.79772068	6.58274045	0.01817488	-0.35393603
0.08139	10.6009	0.00145636	5.9e-07	0.0	1e-08	0.00059304	8.9e-07	1.4e-07	1.46e-06	591.84131782	733.01599104	748.7504336	6.5694672	0.01837104	-0.3538989
0.08149	10.60817	0.00145998	6e-07	0.0	1e-08	0.0005894	9e-07	1.4e-07	1.46e-06	591.9918995	732.98493085	748.70323575	6.55620049	0.01856738	-0.35386183
0.08159	10.61541	0.00146358	6e-07	0.0	1e-08	0.00058578	9.1e-07	1.4e-07	1.47e-06	592.14217026	732.95397063	748.65612708	6.54293746	0.01876388	-0.35382484
0.08169	10.62264	0.00146717	6.1e-07	0.0	1e-08	0.00058217	9.2e-07	1.4e-07	1.47e-06	592.29213029	732.92311134	748.60910756	6.52967793	0.01896055	-0.35378791
0.08179	10.62984	0.00147073	6.1e-07	0.0	1e-08	0.00057858	9.3e-07	1.4e-07	1.47e-06	592.44177976	732.89235391	748.56217718	6.5164217	0.01915738	-0.35375106
0.08189	10.63702	0.00147428	6.2e-07	0.0	1e-08	0.00057501	9.4e-07	1.5e-07	1.48e-06	592.59111885	732.86169932	748.51533591	6.50316858	0.01935436	-0.35371427
0.08199	10.64418	0.00147782	6.2e-07	0.0	1e-08	0.00057146	9.5e-07	1.5e-07	1.48e-06	592.74014772	732.83114854	748.46858372	6.48991836	0.01955148	-0.35367756
0.08209	10.65131	0.00148133	6.3e-07	0.0	1e-08	0.00056792	9.6e-07	1.5e-07	1.48e-06	592.88886654	732.80070259	748.4219206	6.47667086	0.01974874	-0.35364091
0.08219	10.65843	0.00148483	6.4e-07	0.0	1e-08	0.0005644	9.7e-07	1.5e-07	1.49e-06	593.03727547	732.77036247	748.37534652	6.46342586	0.01994614	-0.35360433
0.08229	10.66552	0.00148831	6.4e-07	0.0	1e-08	0.0005609	9.8e-07	1.5e-07	1.49e-06	593.18537464	732.74012922	748.32886148	6.45018316	0.02014366	-0.35356783
0.08239	10.6726	0.00149177	6.5e-07	0.0	1e-08	0.00055742	9.9e-07	1.5e-07	1.5e-06	593.33316422	732.71000389	748.28246545	6.43694257	0.02034129	-0.35353139
0.08249	10.67965	0.00149521	6.5e-07	0.0	1e-08	0.00055395	1e-06	1.6e-07	1.5e-06	593.48064434	732.67998755	748.23615841	6.42370387	0.02053904	-0.35349503
0.08259	10.68667	0.00149864	6.6e-07	0.0	1e-08	0.0005505	1.01e-06	1.6e-07	1.5e-06	593.62781512	732.65008128	748.18994036	6.41046686	0.02073689	-0.35345873
0.08269	10.69368	0.00150205	6.6e-07	0.0	1e-08	0.00054707	1.02e-06	1.6e-07	1.51e-06	593.77467671	732.62028618	748.14381128	6.39723132	0.02093484	-0.3534225
0.08279	10.70066	0.00150544	6.7e-07	0.0	1e-08	0.00054366	1.04e-06	1.6e-07	1.51e-06	593.92122916	732.59060339	748.09777119	6.38399189	0.02113287	-0.35338635
0.08289	10.70763	0.00150882	6.8e-07	0.0	1e-08	0.00054026	1.05e-06	1.6e-07	1.51e-06	594.0674726	732.56103404	748.05182007	6.37075717	0.02133099	-0.35335026
0.08299	10.71457	0.00151217	6.8e-07	0.0	1e-08	0.00053688	1.06e-06	1.6e-07	1.52e-06	594.21340716	732.53157928	748.0059579	6.35752308	0.02152917	-0.35331425
0.08309	10.72148	0.00151551	6.9e-07	0.0	1e-08	0.00053352	1.07e-06	1.7e-07	1.52e-06	594.35903294	732.50224028	747.96018469	6.34428937	0.02172743	-0.3532783
0.08319	10.72838	0.00151883	6.9e-07	0.0	1e-08	0.00053018	1.08e-06	1.7e-07	1.52e-06	594.50435004	732.47301823	747.91450042	6.33105582	0.02192574	-0.35324242
0.08329	10.73525	0.00152213	7e-07	0.0	1e-08	0.00052686	1.09e-06	1.7e-07	1.53e-06	594.64935853	732.44391434	747.8689051	6.31782218	0.0221241	-0.35320661
0.08339	10.7421	0.00152541	7.1e-07	0.0	1e-08	0.00052355	1.1e-06	1.7e-07	1.53e-06	594.79405852	732.41492984	747.82339873	6.30458822	0.0223225	-0.35317088
0.08349	10.74893	0.00152868	7.1e-07	0.0	1e-08	0.00052026	1.11e-06	1.7e-07	1.53e-06	594.93845006	732.38606596	747.77798131	6.2913537	0.02252093	-0.35313521
0.08359	10.75574	0.00153193	7.2e-07	0.0	1e-08	0.00051699	1.13e-06	1.7e-07	1.54e-06	595.08253323	732.35732398	747.73265284	6.27811836	0.02271939	-0.35309961
0.08369	10.76252	0.00153516	7.3e-07	0.0	1e-08	0.00051374	1.14e-06	1.8e-07	1.54e-06	595.2263081	732.32870517	747.68741334	6.26488197	0.02291786	-0.35306408
0.08379	10.76928	0.00153837	7.3e-07	0.0	1e-08	0.0005105	1.15e-06	1.8e-07	1.54e-06	595.36977471	732.30021083	747.6422628	6.25164428	0.02311634	-0.35302863
0.08389	10.77602	0.00154156	7.4e-07	0.0	1e-08	0.00050729	1.16e-06	1.8e-07	1.55e-06	595.51293312	732.27184228	747.59720124	6.23840503	0.02331482	-0.35299324
0.08399	10.78273	0.00154474	7.4e-07	0.0	1e-08	0.00050409	1.17e-06	1.8e-07	1.55e-06	595.65578337	732.24360085	747.55222866	6.22516397	0.02351329	-0.35295792
0.08409	10.78942	0.0015479	7.5e-07	0.0	1e-08	0.00050091	1.18e-06	1.8e-07	1.55e-06	595.7983255	732.21548791	747.50734509	6.21192085	0.02371174	-0.35292267
0.08419	10.79609	0.00155104	7.6e-07	0.0	1e-08	0.00049774	1.2e-06	1.9e-07	1.55e-06	595.94055941	732.18750494	747.46255057	6.19866763	0.02391023	-0.3528875
0.08429	10.80274	0.00155416	7.6e-07	0.0	1e-08	0.0004946	1.21e-06	1.9e-07	1.56e-06	596.0824852	732.15965328	747.4178451	6.18541739	0.02410864	-0.35285239
0.08439	10.80936	0.00155726	7.7e-07	0.0	1e-08	0.00049147	1.22e-06	1.9e-07	1.56e-06	596.22410289	732.13193433	747.37322869	6.17216399	0.024307	-0.35281735
0.08449	10.81596	0.00156034	7.8e-07	0.0	1e-08	0.00048836	1.23e-06	1.9e-07	1.56e-06	596.36541247	732.10434952	747.32870138	6.15890714	0.02450531	-0.35278238
0.08459	10.82253	0.00156341	7.8e-07	0.0	1e-08	0.00048527	1.24e-06	1.9e-07	1.57e-06	596.50641396	732.07690032	747.28426317	6.14564654	0.02470356	-0.35274748
0.08469	10.82909	0.00156646	7.9e-07	0.0	1e-08	0.0004822	1.26e-06	2e-07	1.57e-06	596.64710732	732.04958821	747.2399141	6.13238192	0.02490174	-0.35271266
0.08479	10.83562	0.00156949	8e-07	0.0	1e-08	0.00047915	1.27e-06	2e-07	1.57e-06	596.78749256	732.02241467	747.1956542	6.11911296	0.02509983	-0.3526779
0.08489	10.84212	0.0015725	8e-07	0.0	1e-08	0.00047611	1.28e-06	2e-07	1.58e-06	596.92756963	731.99538124	747.1514835	6.10583936	0.02529784	-0.35264321
0.08499	10.8486	0.00157549	8.1e-07	0.0	1e-08	0.0004731	1.29e-06	2e-07	1.58e-06	597.0673385	731.96848945	747.10740202	6.09256082	0.02549575	-0.35260859
0.08509	10.85506	0.00157847	8.1e-07	0.0	1e-08	0.0004701	1.3e-06	2e-07	1.58e-06	597.20679914	731.94174087	747.06340981	6.07927704	0.02569355	-0.35257404
0.08519	10.8615	0.00158143	8.2e-07	0.0	1e-08	0.00046711	1.32e-06	2e-07	1.59e-06	597.34595148	731.91513706	747.0195069	6.06598771	0.02589123	-0.35253956
0.08529	10.86791	0.00158437	8.3e-07	0.0	1e-08	0.00046415	1.33e-06	2.1e-07	1.59e-06	597.48479548	731.88867964	746.97569333	6.0526925	0.02608878	-0.35250516
0.08539	10.8743	0.00158729	8.3e-07	0.0	1e-08	0.00046121	1.34e-06	2.1e-07	1.59e-06	597.62333107	731.86237023	746.93196915	6.03939111	0.0262862	-0.35247082
0.08549	10.88066	0.00159019	8.4e-07	0.0	1e-08	0.00045828	1.36e-06	2.1e-07	1.59e-06	597.76155816	731.83621047	746.88833439	6.02607512	0.02648361	-0.35243655
0.08559	10.887	0.00159307	8.5e-07	0.0	1e-08	0.00045537	1.37e-06	2.1e-07	1.6e-06	597.8994765	731.81020231	746.84478916	6.0127578	0.02668076	-0.35240236
0.08569	10.89331	0.00159594	8.5e-07	0.0	1e-08	0.00045248	1.38e-06	2.2e-07	1.6e-06	598.03708613	731.78434725	746.80133346	5.99943294	0.02687775	-0.35236823
0.08579	10.8996	0.00159879	8.6e-07	0.0	1e-08	0.00044961	1.39e-06	2.2e-07	1.6e-06	598.17438693	731.75864699	746.75796736	5.98610018	0.02707457	-0.35233417
0.08589	10.90587	0.00160162	8.7e-07	0.0	1e-08	0.00044675	1.41e-06	2.2e-07	1.61e-06	598.31137879	731.73310329	746.71469091	5.97275914	0.02727121	-0.35230019
0.08599	10.91211	0.00160443	8.7e-07	0.0	1e-08	0.00044392	1.42e-06	2.2e-07	1.61e-06	598.44806159	731.7077179	746.67150416	5.95940947	0.02746766	-0.35226627
0.08609	10.91833	0.00160722	8.8e-07	0.0	1e-08	0.0004411	1.43e-06	2.2e-07	1.61e-06	598.5844352	731.68249263	746.62840717	5.94605079	0.0276639	-0.35223243
0.08619	10.92452	0.00160999	8.9e-07	0.0	1e-08	0.0004383	1.45e-06	2.3e-07	1.61e-06	598.72049948	731.65742928	746.58540001	5.93268272	0.02785994	-0.35219865
0.08629	10.93069	0.00161275	8.9e-07	0.0	1e-08	0.00043552	1.46e-06	2.3e-07	1.62e-06	598.85625426	731.63252968	746.54248275	5.91930489	0.02805575	-0.35216495
0.08639	10.93683	0.00161549	9e-07	0.0	1e-08	0.00043276	1.47e-06	2.3e-07	1.62e-06	598.9916994	731.6077957	746.49965545	5.90591691	0.02825133	-0.35213132
0.08649	10.94295	0.00161821	9.1e-07	0.0	1e-08	0.00043001	1.49e-06	2.3e-07	1.62e-06	599.12683473	731.58322922	746.45691819	5.89251839	0.02844667	-0.35209775
0.08659	10.94905	0.00162091	9.1e-07	0.0	1e-08	0.00042729	1.5e-06	2.3e-07	1.63e-06	599.26166005	731.55883214	746.41427103	5.87910893	0.02864175	-0.35206426
0.08669	10.95512	0.00162359	9.2e-07	0.0	1e-08	0.00042458	1.51e-06	2.4e-07	1.63e-06	599.39617519	731.5346064	746.37171407	5.86568815	0.02883657	-0.35203084
0.08679	10.96116	0.00162626	9.3e-07	0.0	1e-08	0.00042189	1.53e-06	2.4e-07	1.63e-06	599.53037994	731.51055395	746.32924736	5.85225564	0.02903112	-0.35199749
0.08689	10.96718	0.00162891	9.4e-07	0.0	1e-08	0.00041921	1.54e-06	2.4e-07	1.63e-06	599.66427404	731.48667692	746.28687103	5.83879297	0.0292258	-0.35196421
0.08699	10.97317	0.00163154	9.4e-07	0.0	1e-08	0.00041656	1.55e-06	2.4e-07	1.64e-06	599.79785694	731.46297807	746.24458524	5.82533013	0.0294199	-0.35193101
0.08709	10.97914	0.00163415	9.5e-07	0.0	1e-08	0.00041392	1.57e-06	2.4e-07	1.64e-06	599.93112867	731.43945884	746.20239001	5.81185349	0.02961371	-0.35189787
0.08719	10.98508	0.00163674	9.6e-07	0.0	1e-08	0.0004113	1.58e-06	2.5e-07	1.64e-06	600.06408898	731.41612131	746.16028545	5.79836256	0.02980723	-0.3518648
0.08729	10.991	0.00163932	9.6e-07	0.0	1e-08	0.0004087	1.59e-06	2.5e-07	1.64e-06	600.19673759	731.39296762	746.11827164	5.78485684	0.03000044	-0.35183181
0.08739	10.99689	0.00164187	9.7e-07	0.0	1e-08	0.00040612	1.61e-06	2.5e-07	1.65e-06	600.32907422	731.36999992	746.07634869	5.77133584	0.03019333	-0.35179889
0.08749	11.00276	0.00164441	9.8e-07	0.0	1e-08	0.00040356	1.62e-06	2.5e-07	1.65e-06	600.46109859	731.34722041	746.03451672	5.75779907	0.0303859	-0.35176604
0.08759	11.0086	0.00164693	9.8e-07	0.0	2e-08	0.00040101	1.63e-06	2.6e-07	1.65e-06	600.59281039	731.32463128	745.99277582	5.74424599	0.03057814	-0.35173326
0.08769	11.01441	0.00164943	9.9e-07	0.0	2e-08	0.00039848	1.65e-06	2.6e-07	1.65e-06	600.7242093	731.30223479	745.95112612	5.73067611	0.03077004	-0.35170055
0.08779	11.0202	0.00165192	1e-06	0.0	2e-08	0.00039597	1.66e-06	2.6e-07	1.66e-06	600.85529499	731.28003321	745.90956773	5.71708889	0.03096158	-0.35166791
0.08789	11.02596	0.00165439	1.01e-06	0.0	2e-08	0.00039348	1.68e-06	2.6e-07	1.66e-06	600.98606713	731.25802884	745.86810077	5.70348381	0.03115276	-0.35163535
0.08799	11.0317	0.00165683	1.01e-06	0.0	2e-08	0.000391	1.69e-06	2.6e-07	1.66e-06	601.11652536	731.23622402	745.82672538	5.68986033	0.03134357	-0.35160286
0.08809	11.03741	0.00165926	1.02e-06	0.0	2e-08	0.00038855	1.71e-06	2.7e-07	1.66e-06	601.24666932	731.21462111	745.78544167	5.6762179	0.031534	-0.35157043
0.08819	11.04309	0.00166168	1.03e-06	0.0	2e-08	0.00038611	1.72e-06	2.7e-07	1.67e-06	601.37649863	731.19322251	745.74424978	5.66255599	0.03172404	-0.35153809
0.08829	11.04875	0.00166407	1.03e-06	0.0	2e-08	0.00038369	1.73e-06	2.7e-07	1.67e-06	601.50601278	731.17203082	745.70314989	5.64885771	0.03191396	-0.35150581
0.08839	11.05438	0.00166645	1.04e-06	0.0	2e-08	0.00038128	1.75e-06	2.7e-07	1.67e-06	601.63521119	731.15104876	745.66214218	5.63515014	0.03210327	-0.35147361
0.08849	11.05998	0.00166881	1.05e-06	0.0	2e-08	0.0003789	1.76e-06	2.8e-07	1.67e-06	601.76409361	731.13027856	745.62122675	5.62142064	0.03229218	-0.35144148
0.08859	11.06556	0.00167115	1.05e-06	0.0	2e-08	0.00037653	1.78e-06	2.8e-07	1.68e-06	601.8926596	731.10972277	745.58040375	5.60766859	0.03248067	-0.35140942
0.08869	11.07111	0.00167347	1.06e-06	0.0	2e-08	0.00037418	1.79e-06	2.8e-07	1.68e-06	602.0209087	731.08938397	745.53967334	5.59389334	0.03266874	-0.35137743
0.08879	11.07663	0.00167578	1.07e-06	0.0	2e-08	0.00037185	1.8e-06	2.8e-07	1.68e-06	602.14884043	731.06926479	745.49903568	5.58009425	0.03285637	-0.35134552
0.08889	11.08213	0.00167807	1.08e-06	0.0	2e-08	0.00036953	1.82e-06	2.9e-07	1.68e-06	602.2764543	731.04936787	745.45849093	5.56627065	0.03304357	-0.35131368
0.08899	11.08759	0.00168034	1.08e-06	0.0	2e-08	0.00036724	1.83e-06	2.9e-07	1.69e-06	602.4037498	731.0296959	745.41803928	5.55242188	0.03323031	-0.35128191
0.08909	11.09303	0.00168259	1.09e-06	0.0	2e-08	0.00036496	1.85e-06	2.9e-07	1.69e-06	602.5307264	731.01025161	745.37768089	5.53854727	0.0334166	-0.35125022
0.08919	11.09845	0.00168483	1.1e-06	0.0	2e-08	0.0003627	1.86e-06	2.9e-07	1.69e-06	602.65738358	730.99103775	745.33741595	5.52464612	0.03360241	-0.3512186
0.08929	11.10383	0.00168704	1.1e-06	0.0	2e-08	0.00036045	1.88e-06	2.9e-07	1.69e-06	602.78372077	730.97205714	745.29724464	5.51071775	0.03378775	-0.35118705
0.08939	11.10919	0.00168924	1.11e-06	0.0	2e-08	0.00035823	1.89e-06	3e-07	1.69e-06	602.9097374	730.95331258	745.25716715	5.49676146	0.03397261	-0.35115557
0.08949	11.11452	0.00169143	1.12e-06	0.0	2e-08	0.00035602	1.91e-06	3e-07	1.7e-06	603.03543289	730.93480697	745.21718368	5.48277653	0.03415697	-0.35112417
0.08959	11.11982	0.00169359	1.13e-06	0.0	2e-08	0.00035383	1.92e-06	3e-07	1.7e-06	603.16080663	730.91654321	745.17729442	5.46876226	0.03434083	-0.35109285
0.08969	11.12509	0.00169574	1.13e-06	0.0	2e-08	0.00035165	1.94e-06	3e-07	1.7e-06	603.28585751	730.89852555	745.13749974	5.45466624	0.03452547	-0.3510616
0.08979	11.13034	0.00169787	1.14e-06	0.0	2e-08	0.0003495	1.95e-06	3.1e-07	1.7e-06	603.41058457	730.88075773	745.09779992	5.44057556	0.03470868	-0.35103043
0.08989	11.13556	0.00169998	1.15e-06	0.0	2e-08	0.00034736	1.97e-06	3.1e-07	1.71e-06	603.53498762	730.86324166	745.05819506	5.42645105	0.03489143	-0.35099933
0.08999	11.14074	0.00170208	1.15e-06	0.0	2e-08	0.00034524	1.98e-06	3.1e-07	1.71e-06	603.65906592	730.84598055	745.01868539	5.41229177	0.0350737	-0.3509683
0.09009	11.1459	0.00170415	1.16e-06	0.0	2e-08	0.00034313	2e-06	3.1e-07	1.71e-06	603.78281872	730.82897764	744.97927116	5.39809678	0.03525549	-0.35093735
0.09019	11.15103	0.00170621	1.17e-06	0.0	2e-08	0.00034105	2.01e-06	3.2e-07	1.71e-06	603.90624527	730.81223624	744.9399526	5.38386511	0.0354368	-0.35090647
0.09029	11.15614	0.00170826	1.18e-06	0.0	2e-08	0.00033898	2.02e-06	3.2e-07	1.71e-06	604.02934477	730.79575969	744.90072999	5.36959581	0.03561762	-0.35087567
0.09039	11.16121	0.00171028	1.18e-06	0.0	2e-08	0.00033692	2.04e-06	3.2e-07	1.72e-06	604.15211642	730.77955139	744.86160357	5.35528787	0.03579795	-0.35084494
0.09049	11.16625	0.00171229	1.19e-06	0.0	2e-08	0.00033489	2.05e-06	3.2e-07	1.72e-06	604.27455938	730.7636148	744.82257362	5.3409403	0.03597779	-0.35081429
0.09059	11.17127	0.00171428	1.2e-06	0.0	2e-08	0.00033287	2.07e-06	3.3e-07	1.72e-06	604.39667279	730.74795343	744.78364042	5.32655207	0.03615713	-0.35078372
0.09069	11.17625	0.00171625	1.2e-06	0.0	2e-08	0.00033087	2.08e-06	3.3e-07	1.72e-06	604.51845578	730.73257084	744.74480424	5.31212217	0.03633598	-0.35075322
0.09079	11.18121	0.00171821	1.21e-06	0.0	2e-08	0.00032889	2.1e-06	3.3e-07	1.72e-06	604.63990745	730.71747065	744.70606538	5.29764954	0.03651432	-0.3507228
0.09089	11.18613	0.00172015	1.22e-06	0.0	2e-08	0.00032692	2.11e-06	3.3e-07	1.73e-06	604.76102686	730.70265653	744.66742414	5.28313313	0.03669215	-0.35069245
0.09099	11.19103	0.00172207	1.23e-06	0.0	2e-08	0.00032497	2.13e-06	3.3e-07	1.73e-06	604.88181307	730.68813221	744.62888081	5.26857185	0.03686948	-0.35066218
0.09109	11.19589	0.00172398	1.23e-06	0.0	2e-08	0.00032304	2.14e-06	3.4e-07	1.73e-06	605.00226429	730.67390311	744.59043595	5.25390106	0.03704766	-0.350632
0.09119	11.20073	0.00172587	1.24e-06	0.0	2e-08	0.00032112	2.16e-06	3.4e-07	1.73e-06	605.12237952	730.65997308	744.55208987	5.23922807	0.03722437	-0.35060188
0.09129	11.20553	0.00172774	1.25e-06	0.0	2e-08	0.00031923	2.17e-06	3.4e-07	1.73e-06	605.2421581	730.64634528	744.51384281	5.22450419	0.03740062	-0.35057185
0.09139	11.21031	0.00172959	1.25e-06	0.0	2e-08	0.00031735	2.19e-06	3.4e-07	1.74e-06	605.36159891	730.63302381	744.4756951	5.20972807	0.03757641	-0.35054189
0.09149	11.21505	0.00173143	1.26e-06	0.0	2e-08	0.00031548	2.2e-06	3.5e-07	1.74e-06	605.48070081	730.62001282	744.43764712	5.19489833	0.03775176	-0.35051201
0.09159	11.21976	0.00173325	1.27e-06	0.0	2e-08	0.00031363	2.22e-06	3.5e-07	1.74e-06	605.59946263	730.60731654	744.39969923	5.1800136	0.03792666	-0.35048221
0.09169	11.22444	0.00173505	1.28e-06	0.0	2e-08	0.0003118	2.23e-06	3.5e-07	1.74e-06	605.71788315	730.59493928	744.36185181	5.16507247	0.03810112	-0.35045249
0.09179	11.2291	0.00173684	1.28e-06	0.0	2e-08	0.00030999	2.25e-06	3.5e-07	1.74e-06	605.83596113	730.5828854	744.32410526	5.15007349	0.03827513	-0.35042285
0.09189	11.23371	0.00173861	1.29e-06	0.0	2e-08	0.00030819	2.26e-06	3.6e-07	1.74e-06	605.95369532	730.57115934	744.28645998	5.13501523	0.03844872	-0.35039329
0.09199	11.2383	0.00174036	1.3e-06	0.0	2e-08	0.00030641	2.28e-06	3.6e-07	1.75e-06	606.07108439	730.55976565	744.24891637	5.11989621	0.03862187	-0.3503638
0.09209	11.24286	0.0017421	1.3e-06	0.0	2e-08	0.00030465	2.29e-06	3.6e-07	1.75e-06	606.18812701	730.54870889	744.21147486	5.10471493	0.03879459	-0.3503344
0.09219	11.24738	0.00174382	1.31e-06	0.0	2e-08	0.00030291	2.31e-06	3.6e-07	1.75e-06	606.30482182	730.53799376	744.17413588	5.08946988	0.03896689	-0.35030508
0.09229	11.25187	0.00174552	1.32e-06	0.0	2e-08	0.00030118	2.32e-06	3.7e-07	1.75e-06	606.4211674	730.527625	744.13689987	5.07415951	0.03913878	-0.35027583
0.09239	11.25633	0.00174721	1.33e-06	0.0	2e-08	0.00029946	2.34e-06	3.7e-07	1.75e-06	606.53716231	730.51760744	744.09976727	5.05878227	0.03931026	-0.35024667
0.09249	11.26076	0.00174888	1.33e-06	0.0	2e-08	0.00029777	2.35e-06	3.7e-07	1.75e-06	606.65280276	730.5079514	744.06273924	5.04318813	0.0394851	-0.35021761
0.09259	11.26515	0.00175053	1.34e-06	0.0	2e-08	0.00029609	2.37e-06	3.7e-07	1.76e-06	606.76808809	730.49865988	744.025816	5.02762956	0.03965686	-0.35018861
0.09269	11.26951	0.00175217	1.35e-06	0.0	2e-08	0.00029443	2.38e-06	3.8e-07	1.76e-06	606.88301718	730.48973695	743.98899789	5.01199311	0.03982839	-0.3501597
0.09279	11.27384	0.00175379	1.35e-06	0.0	2e-08	0.00029278	2.4e-06	3.8e-07	1.76e-06	606.9975883	730.48118809	743.95228546	4.99627668	0.03999971	-0.35013087
0.09289	11.27814	0.00175539	1.36e-06	0.0	2e-08	0.00029115	2.41e-06	3.8e-07	1.76e-06	607.11179968	730.4730189	743.91567927	4.98047808	0.04017083	-0.35010213
0.09299	11.2824	0.00175698	1.37e-06	0.0	2e-08	0.00028954	2.43e-06	3.8e-07	1.76e-06	607.22564948	730.4652351	743.87917987	4.96459513	0.04034177	-0.35007346
0.09309	11.28663	0.00175855	1.37e-06	0.0	2e-08	0.00028795	2.44e-06	3.9e-07	1.76e-06	607.33913583	730.45784251	743.84278784	4.94862559	0.04051256	-0.35004488
0.09319	11.29082	0.0017601	1.38e-06	0.0	2e-08	0.00028637	2.46e-06	3.9e-07	1.77e-06	607.4522568	730.45084707	743.8065038	4.93256717	0.04068323	-0.35001639
0.09329	11.29498	0.00176164	1.39e-06	0.0	2e-08	0.0002848	2.47e-06	3.9e-07	1.77e-06	607.56501041	730.44425485	743.77032834	4.91641758	0.04085378	-0.34998798
0.09339	11.29911	0.00176316	1.39e-06	0.0	2e-08	0.00028326	2.49e-06	3.9e-07	1.77e-06	607.67739463	730.43807201	743.73426209	4.90017446	0.04102425	-0.34995966
0.09349	11.3032	0.00176466	1.4e-06	0.0	2e-08	0.00028173	2.5e-06	4e-07	1.77e-06	607.78940737	730.43230486	743.6983057	4.88383542	0.04119466	-0.34993142
0.09359	11.30725	0.00176615	1.41e-06	0.0	2e-08	0.00028022	2.52e-06	4e-07	1.77e-06	607.90104649	730.42695982	743.66245983	4.86739804	0.04136503	-0.34990327
0.09369	11.31127	0.00176762	1.42e-06	0.0	2e-08	0.00027872	2.53e-06	4e-07	1.77e-06	608.01230979	730.42204342	743.62672516	4.85085985	0.04153539	-0.3498752
0.09379	11.31526	0.00176907	1.42e-06	0.0	2e-08	0.00027724	2.55e-06	4e-07	1.78e-06	608.12319504	730.41756235	743.59110237	4.83418613	0.04170663	-0.34984722
0.09389	11.31921	0.00177051	1.43e-06	0.0	2e-08	0.00027578	2.56e-06	4e-07	1.78e-06	608.23369695	730.41353029	743.55559305	4.81730107	0.04188074	-0.34981935
0.09399	11.32312	0.00177193	1.44e-06	0.0	2e-08	0.00027433	2.58e-06	4.1e-07	1.78e-06	608.34381458	730.40995087	743.5201975	4.80037864	0.04205301	-0.34979155
0.09409	11.327	0.00177334	1.44e-06	0.0	2e-08	0.0002729	2.59e-06	4.1e-07	1.78e-06	608.4535454	730.4068314	743.4849165	4.78333157	0.04222575	-0.34976385
0.09419	11.33084	0.00177472	1.45e-06	0.0	2e-08	0.00027149	2.61e-06	4.1e-07	1.78e-06	608.56288661	730.40417981	743.44975091	4.76615571	0.04239903	-0.34973623
0.09429	11.33465	0.0017761	1.46e-06	0.0	2e-08	0.00027009	2.62e-06	4.1e-07	1.78e-06	608.67183531	730.40200428	743.41470161	4.74884684	0.0425729	-0.34970871
0.09439	11.33842	0.00177745	1.46e-06	0.0	2e-08	0.00026871	2.63e-06	4.2e-07	1.78e-06	608.7803885	730.40031318	743.37976952	4.7314006	0.04274746	-0.34968128
0.09449	11.34215	0.00177879	1.47e-06	0.0	2e-08	0.00026735	2.65e-06	4.2e-07	1.79e-06	608.88854309	730.39911512	743.34495557	4.71381254	0.04292277	-0.34965394
0.09459	11.34584	0.00178011	1.47e-06	0.0	2e-08	0.000266	2.66e-06	4.2e-07	1.79e-06	608.99629587	730.39841896	743.31026075	4.6960781	0.04309891	-0.34962669
0.09469	11.3495	0.00178142	1.48e-06	0.0	2e-08	0.00026467	2.68e-06	4.2e-07	1.79e-06	609.10364355	730.39823376	743.27568605	4.67819262	0.04327596	-0.34959954
0.09479	11.35312	0.00178271	1.49e-06	0.0	2e-08	0.00026335	2.69e-06	4.3e-07	1.79e-06	609.21058197	730.39857071	743.24123273	4.66003951	0.04345765	-0.34957249
0.09489	11.35669	0.00178398	1.49e-06	0.0	2e-08	0.00026206	2.71e-06	4.3e-07	1.79e-06	609.31710609	730.39944314	743.2069023	4.64178789	0.0436384	-0.34954553
0.09499	11.36024	0.00178524	1.5e-06	0.0	3e-08	0.00026077	2.72e-06	4.3e-07	1.79e-06	609.42321332	730.4008583	743.17269555	4.62336003	0.04382067	-0.34951867
0.09509	11.36374	0.00178648	1.51e-06	0.0	3e-08	0.00025951	2.73e-06	4.3e-07	1.79e-06	609.52889967	730.4028269	743.1386137	4.60474967	0.04400459	-0.34949191
0.09519	11.3672	0.00178771	1.51e-06	0.0	3e-08	0.00025826	2.75e-06	4.3e-07	1.79e-06	609.63416101	730.40535997	743.10465799	4.58595034	0.04419029	-0.34946525
0.09529	11.37062	0.00178891	1.52e-06	0.0	3e-08	0.00025703	2.76e-06	4.4e-07	1.8e-06	609.73899304	730.4084689	743.07082971	4.56695545	0.04437792	-0.34943868
0.09539	11.37401	0.0017901	1.53e-06	0.0	3e-08	0.00025582	2.77e-06	4.4e-07	1.8e-06	609.84339135	730.41216541	743.0371302	4.54775823	0.04456761	-0.34941222
0.09549	11.37735	0.00179128	1.53e-06	0.0	3e-08	0.00025462	2.79e-06	4.4e-07	1.8e-06	609.94735134	730.41646161	743.00356085	4.52835174	0.04475952	-0.34938586
0.09559	11.38065	0.00179244	1.54e-06	0.0	3e-08	0.00025344	2.8e-06	4.4e-07	1.8e-06	610.05086825	730.42136994	742.97012308	4.50872888	0.04495379	-0.3493596
0.09569	11.38391	0.00179358	1.54e-06	0.0	3e-08	0.00025227	2.81e-06	4.5e-07	1.8e-06	610.1539372	730.42690324	742.93681838	4.48888238	0.04515059	-0.34933344
0.09579	11.38713	0.0017947	1.55e-06	0.0	3e-08	0.00025113	2.83e-06	4.5e-07	1.8e-06	610.2565511	730.43307937	742.90364884	4.46865542	0.04535475	-0.3493074
0.09589	11.3903	0.00179581	1.56e-06	0.0	3e-08	0.00025	2.84e-06	4.5e-07	1.8e-06	610.35870448	730.43991252	742.87061611	4.44825511	0.04555972	-0.34928146
0.09599	11.39344	0.0017969	1.56e-06	0.0	3e-08	0.00024888	2.85e-06	4.5e-07	1.8e-06	610.46039199	730.4474165	742.83772179	4.42758459	0.04576845	-0.34925563
0.09609	11.39653	0.00179797	1.57e-06	0.0	3e-08	0.00024779	2.87e-06	4.5e-07	1.8e-06	610.56160747	730.4556071	742.80496773	4.40663244	0.04598124	-0.34922991
0.09619	11.39958	0.00179903	1.57e-06	0.0	3e-08	0.00024671	2.88e-06	4.6e-07	1.81e-06	610.66234449	730.4645007	742.77235586	4.38538686	0.04619838	-0.34920431
0.09629	11.40258	0.00180007	1.58e-06	0.0	3e-08	0.00024565	2.89e-06	4.6e-07	1.81e-06	610.76259633	730.47411433	742.73988817	4.36383567	0.04642017	-0.34917881
0.09639	11.40554	0.00180109	1.58e-06	0.0	3e-08	0.0002446	2.91e-06	4.6e-07	1.81e-06	610.86235601	730.48446564	742.70756675	4.34196633	0.04664693	-0.34915343
0.09649	11.40846	0.0018021	1.59e-06	0.0	3e-08	0.00024358	2.92e-06	4.6e-07	1.81e-06	610.96161354	730.49557959	742.67539456	4.31958414	0.04688517	-0.34912817
0.09659	11.41132	0.00180309	1.6e-06	0.0	3e-08	0.00024257	2.93e-06	4.6e-07	1.81e-06	611.06036168	730.50747437	742.64337375	4.29693904	0.04712628	-0.34910303
0.09669	11.41415	0.00180406	1.6e-06	0.0	3e-08	0.00024158	2.94e-06	4.7e-07	1.81e-06	611.1585924	730.52017014	742.61150672	4.27390816	0.04737432	-0.34907801
0.09679	11.41692	0.00180501	1.61e-06	0.0	3e-08	0.0002406	2.95e-06	4.7e-07	1.81e-06	611.25629682	730.53368901	742.5797961	4.25047332	0.0476298	-0.34905311
0.09689	11.41965	0.00180595	1.61e-06	0.0	3e-08	0.00023965	2.97e-06	4.7e-07	1.81e-06	611.35346568	730.54805405	742.54824464	4.22661575	0.04789324	-0.34902833
0.09699	11.42234	0.00180687	1.62e-06	0.0	3e-08	0.00023871	2.98e-06	4.7e-07	1.81e-06	611.45008925	730.56328938	742.51685523	4.20231603	0.04816517	-0.34900368
0.09709	11.42497	0.00180777	1.62e-06	0.0	3e-08	0.00023779	2.99e-06	4.7e-07	1.81e-06	611.54615739	730.57942014	742.48563086	4.1774985	0.04844807	-0.34897917
0.09719	11.42756	0.00180865	1.63e-06	0.0	3e-08	0.00023688	3e-06	4.8e-07	1.82e-06	611.64165602	730.59648078	742.45457569	4.15208486	0.04874451	-0.34895478
0.09729	11.43009	0.00180952	1.63e-06	0.0	3e-08	0.000236	3.01e-06	4.8e-07	1.82e-06	611.73657422	730.61449819	742.42369294	4.12616824	0.04905114	-0.34893054
0.09739	11.43258	0.00181036	1.64e-06	0.0	3e-08	0.00023514	3.02e-06	4.8e-07	1.82e-06	611.83089924	730.63350369	742.39298637	4.09966213	0.04937082	-0.34890642
0.09749	11.43501	0.00181119	1.64e-06	0.0	3e-08	0.00023429	3.04e-06	4.8e-07	1.82e-06	611.92461741	730.6535307	742.36246001	4.07253159	0.0497046	-0.34888246
0.09759	11.43739	0.001812	1.65e-06	0.0	3e-08	0.00023346	3.05e-06	4.8e-07	1.82e-06	612.01771385	730.67461557	742.33211824	4.04461491	0.05005828	-0.34885863
0.09769	11.43972	0.00181279	1.65e-06	0.0	3e-08	0.00023265	3.06e-06	4.8e-07	1.82e-06	612.11017005	730.69680347	742.30196648	4.01600217	0.05042825	-0.34883496
0.09779	11.442	0.00181356	1.66e-06	0.0	3e-08	0.00023186	3.07e-06	4.9e-07	1.82e-06	612.20197011	730.72013307	742.27200941	3.98659823	0.0508178	-0.34881144
0.09789	11.44422	0.00181431	1.66e-06	0.0	3e-08	0.00023109	3.08e-06	4.9e-07	1.82e-06	612.29309561	730.74464918	742.24225243	3.95635034	0.05122863	-0.34878808
0.09799	11.44638	0.00181505	1.66e-06	0.0	3e-08	0.00023034	3.09e-06	4.9e-07	1.82e-06	612.38352688	730.77039954	742.2127013	3.92520305	0.05166254	-0.34876487
0.09809	11.44849	0.00181576	1.67e-06	0.0	3e-08	0.00022962	3.1e-06	4.9e-07	1.82e-06	612.47324187	730.79743758	742.18336246	3.8929344	0.05212752	-0.34874184
0.09819	11.45054	0.00181645	1.67e-06	0.0	3e-08	0.00022891	3.11e-06	4.9e-07	1.82e-06	612.56221474	730.8258258	742.15424347	3.85959666	0.05262135	-0.34871898
0.09829	11.45253	0.00181712	1.68e-06	0.0	3e-08	0.00022822	3.12e-06	4.9e-07	1.82e-06	612.65042029	730.85562511	742.12535166	3.82505281	0.05314884	-0.3486963
0.09839	11.45446	0.00181778	1.68e-06	0.0	3e-08	0.00022755	3.13e-06	5e-07	1.82e-06	612.73783004	730.88690433	742.09669536	3.78908444	0.05371802	-0.3486738
0.09849	11.45633	0.00181841	1.68e-06	0.0	3e-08	0.00022691	3.13e-06	5e-07	1.83e-06	612.82440906	730.91974781	742.0682847	3.75163323	0.05433068	-0.3486515
0.09859	11.45814	0.00181901	1.69e-06	0.0	3e-08	0.00022628	3.14e-06	5e-07	1.83e-06	612.91012299	730.9542384	742.04012968	3.71253681	0.05499264	-0.34862939
0.09869	11.45988	0.0018196	1.69e-06	0.0	3e-08	0.00022568	3.15e-06	5e-07	1.83e-06	612.99493287	730.99047003	742.01224162	3.67163888	0.05570946	-0.3486075
0.09879	11.46155	0.00182016	1.7e-06	0.0	3e-08	0.00022511	3.16e-06	5e-07	1.83e-06	613.07879311	731.02855251	741.98463373	3.62847999	0.05649847	-0.34858583
0.09889	11.46316	0.0018207	1.7e-06	0.0	3e-08	0.00022455	3.17e-06	5e-07	1.83e-06	613.16165209	731.06861006	741.95732094	3.58300268	0.05736135	-0.34856439
0.09899	11.46469	0.00182122	1.7e-06	0.0	3e-08	0.00022402	3.17e-06	5e-07	1.83e-06	613.24345182	731.11078222	741.93032004	3.53465185	0.0583194	-0.3485432
0.09909	11.46615	0.00182171	1.71e-06	0.0	3e-08	0.00022352	3.18e-06	5e-07	1.83e-06	613.32412285	731.15523608	741.90365106	3.48313037	0.05938354	-0.34852226
0.09919	11.46754	0.00182218	1.71e-06	0.0	3e-08	0.00022304	3.19e-06	5.1e-07	1.83e-06	613.40358831	731.20215652	741.87733618	3.42782731	0.06057726	-0.34850161
0.09929	11.46885	0.00182262	1.71e-06	0.0	3e-08	0.00022259	3.19e-06	5.1e-07	1.83e-06	613.481753	731.25177219	741.8514028	3.36800006	0.06192928	-0.34848126
0.09939	11.47007	0.00182303	1.71e-06	0.0	3e-08	0.00022217	3.2e-06	5.1e-07	1.83e-06	613.55850421	731.30435383	741.82588333	3.30254986	0.06348279	-0.34846123
0.09949	11.47121	0.00182341	1.72e-06	0.0	3e-08	0.00022178	3.21e-06	5.1e-07	1.83e-06	613.63370165	731.36023805	741.80081805	3.23034295	0.06528225	-0.34844156
0.09959	11.47225	0.00182377	1.72e-06	0.0	3e-08	0.00022142	3.21e-06	5.1e-07	1.83e-06	613.7071702	731.41984468	741.77625715	3.14923917	0.06741314	-0.34842229
0.09969	11.4732	0.00182409	1.72e-06	0.0	3e-08	0.00022109	3.22e-06	5.1e-07	1.83e-06	613.77867896	731.48372626	741.75226673	3.05629818	0.06999388	-0.34840348
0.09979	11.47405	0.00182437	1.72e-06	0.0	3e-08	0.0002208	3.22e-06	5.1e-07	1.83e-06	613.84791482	731.55263039	741.72893624	2.94685184	0.07321385	-0.34838518
0.09989	11.47478	0.00182462	1.72e-06	0.0	3e-08	0.00022055	3.22e-06	5.1e-07	1.83e-06	613.91441945	731.62764759	741.70639645	2.81230354	0.077425	-0.34836751
0.09999	11.47538	0.00182482	1.72e-06	0.0	3e-08	0.00022034	3.23e-06	5.1e-07	1.83e-06	613.97745885	731.71051454	741.68485636	2.63449171	0.08337629	-0.34835064
0.10001	11.47548	0.00182485	1.72e-06	0.0	3e-08	0.0002203	3.23e-06	5.1e-07	1.83e-06	613.98954851	731.72827072	741.68069742	1273.88718476	32.73662982	37.40522539
