# Supplementary material for: Dataset for the simulated biomass pyrolysis in rotary kilns with varying particle residence time distributions
Source: Data Brief. 2021 Nov 23;39:107603. doi: 10.1016/j.dib.2021.107603 (PMC8633881; doi:10.1016/j.dib.2021.107603)
Supplement: Supplementary Data S1 — Supplementary Raw Research Data. This is open data under the CC BY license http://creativecommons.org/licenses/by/4.0/ [file mmc1.zip › supplementary/111/logFiles/log_Pe8]

l,m	Tau,s	F_w,kg/s	F_is,kg/s	F_c,kg/s	F_rt,kg/s	F_w_wet,kg/s	F_it,kg/s	F_g,kg/s	F_H2O_g,kg/s	T_b,K	T_g,K	T_w,K	q_bed,kW/m	q_gas,kW/m	q_loss,kW/m
1e-05	0.00086	0.0	0.0	0.0	0.0	0.00205281	0.0	0.0	0.0	298.2208703	298.66906969	833.12943077	26.19355139	3.60803255	-0.42016379
0.0001	0.01636	0.0	0.0	0.0	0.0	0.00205281	0.0	0.0	0.0	298.85805505	303.33295932	832.94446796	26.15491469	3.59968886	-0.42001854
0.0002	0.03358	0.0	0.0	0.0	0.0	0.00205281	0.0	0.0	0.0	299.56467297	308.49851163	832.73929265	26.11208741	3.59015836	-0.4198574
0.0003	0.05079	0.0	0.0	0.0	0.0	0.00205281	0.0	0.0	0.0	300.26985856	313.64626853	832.53447532	26.06937896	3.58031788	-0.41969655
0.0004	0.068	0.0	0.0	0.0	0.0	0.00205281	0.0	0.0	0.0	300.97361666	318.77583363	832.33001725	26.02678623	3.57017635	-0.41953598
0.0005	0.08519	0.0	0.0	0.0	0.0	0.00205281	0.0	0.0	0.0	301.67595201	323.88680298	832.12591978	25.98430789	3.55971546	-0.4193757
0.0006	0.10238	0.0	0.0	0.0	0.0	0.00205281	0.0	0.0	0.0	302.37686939	328.9787845	831.92218416	25.94194528	3.54895992	-0.4192157
0.0007	0.11955	0.0	0.0	0.0	0.0	0.00205281	0.0	0.0	0.0	303.07637354	334.05137934	831.71881173	25.89969494	3.53787761	-0.41905599
0.0008	0.13672	0.0	0.0	0.0	0.0	0.00205281	0.0	0.0	0.0	303.77446909	339.10417012	831.5158039	25.85755979	3.52649225	-0.41889656
0.0009	0.15388	0.0	0.0	0.0	0.0	0.00205281	0.0	0.0	0.0	304.47116083	344.13676434	831.31316197	25.81553905	3.51479757	-0.41873742
0.001	0.17104	0.0	0.0	0.0	0.0	0.00205281	0.0	0.0	0.0	305.16645334	349.14874012	831.11088739	25.773627	3.50275676	-0.41857857
0.0011	0.18818	0.0	0.0	0.0	0.0	0.00205281	0.0	0.0	0.0	305.86035125	354.13968544	830.90898159	25.73183027	3.49041247	-0.41842001
0.0012	0.20532	0.0	0.0	0.0	0.0	0.00205281	0.0	0.0	0.0	306.55285923	359.1091901	830.70744595	25.69013988	3.47771772	-0.41826175
0.0013	0.22245	0.0	0.0	0.0	0.0	0.00205281	0.0	0.0	0.0	307.24398157	364.0568059	830.5062822	25.648562	3.46470243	-0.41810377
0.0014	0.23957	0.0	0.0	0.0	0.0	0.00205281	0.0	0.0	0.0	307.93372297	368.98212702	830.30549167	25.60709548	3.4513611	-0.41794609
0.0015	0.25668	0.0	0.0	0.0	0.0	0.00205281	0.0	0.0	0.0	308.62208801	373.88473589	830.10507584	25.56574053	3.43769472	-0.4177887
0.0016	0.27379	0.0	0.0	0.0	0.0	0.00205281	0.0	0.0	0.0	309.30908131	378.76421596	829.90503614	25.52449737	3.42370427	-0.4176316
0.0017	0.29088	0.0	0.0	0.0	0.0	0.00205281	0.0	0.0	0.0	309.99470746	383.62015167	829.70537402	25.48336618	3.40939073	-0.41747479
0.0018	0.30797	0.0	0.0	0.0	0.0	0.00205281	0.0	0.0	0.0	310.67897074	388.45210549	829.50609113	25.44232424	3.39467774	-0.41731832
0.0019	0.32505	0.0	0.0	0.0	0.0	0.00205281	0.0	0.0	0.0	311.36187514	393.2596231	829.30718932	25.40140282	3.3796711	-0.41716212
0.002	0.34212	0.0	0.0	0.0	0.0	0.00205281	0.0	0.0	0.0	312.04342553	398.04230692	829.10866984	25.36059024	3.36433166	-0.41700622
0.0021	0.35919	0.0	0.0	0.0	0.0	0.00205281	0.0	0.0	0.0	312.72362638	402.79973384	828.91053422	25.31988637	3.34865934	-0.41685061
0.0022	0.37624	0.0	0.0	0.0	0.0	0.00205281	0.0	0.0	0.0	313.40248216	407.53148075	828.71278397	25.27929111	3.33265404	-0.4166953
0.0023	0.39329	0.0	0.0	0.0	0.0	0.00205281	0.0	0.0	0.0	314.07999733	412.23712465	828.51542064	25.23880433	3.31631569	-0.41654029
0.0024	0.41033	0.0	0.0	0.0	0.0	0.00205281	0.0	0.0	0.0	314.75617577	416.91623955	828.31844594	25.19839951	3.29961156	-0.41638563
0.0025	0.42736	0.0	0.0	0.0	0.0	0.00205281	0.0	0.0	0.0	315.43102165	421.56840106	828.1218615	25.15811383	3.28258765	-0.41623125
0.0026	0.44438	0.0	0.0	0.0	0.0	0.00205281	0.0	0.0	0.0	316.10453953	426.19318689	827.92566881	25.11793242	3.26522563	-0.41607717
0.0027	0.4614	0.0	0.0	0.0	0.0	0.00205281	0.0	0.0	0.0	316.77673368	430.7901733	827.72986947	25.07785478	3.24752496	-0.4159234
0.0028	0.47841	0.0	0.0	0.0	0.0	0.00205281	0.0	0.0	0.0	317.44760833	435.35893653	827.53446507	25.03788044	3.22948509	-0.41576993
0.0029	0.4954	0.0	0.0	0.0	0.0	0.00205281	0.0	0.0	0.0	318.11716773	439.89905279	827.33945722	24.99800889	3.21110545	-0.41561677
0.003	0.51239	0.0	0.0	0.0	0.0	0.00205281	0.0	0.0	0.0	318.78541566	444.41017186	827.1448473	24.95822294	3.19245668	-0.41546396
0.0031	0.52937	0.0	0.0	0.0	0.0	0.00205281	0.0	0.0	0.0	319.45235636	448.89186285	826.95063694	24.91854625	3.17343533	-0.41531144
0.0032	0.54635	0.0	0.0	0.0	0.0	0.00205281	0.0	0.0	0.0	320.11799398	453.34370473	826.75682777	24.87896865	3.15408213	-0.41515924
0.0033	0.56331	0.0	0.0	0.0	0.0	0.00205281	0.0	0.0	0.0	320.78233255	457.7652894	826.56342136	24.83948943	3.13439744	-0.41500735
0.0034	0.58027	0.0	0.0	0.0	0.0	0.00205281	0.0	0.0	0.0	321.44537613	462.15621019	826.37041931	24.80010789	3.1143816	-0.41485578
0.0035	0.59722	0.0	0.0	0.0	0.0	0.00205281	0.0	0.0	0.0	322.10712869	466.51606633	826.17782318	24.76081843	3.0941206	-0.41470453
0.0036	0.61416	0.0	0.0	0.0	0.0	0.00205281	0.0	0.0	0.0	322.76759408	470.84459142	825.98563389	24.72162669	3.07350375	-0.4145536
0.0037	0.63109	0.0	0.0	0.0	0.0	0.00205281	0.0	0.0	0.0	323.4267763	475.14132965	825.79385328	24.6825296	3.05257315	-0.41440299
0.0038	0.64801	0.0	0.0	0.0	0.0	0.00205281	0.0	0.0	0.0	324.08467923	479.40590243	825.60248286	24.64352634	3.03133084	-0.4142527
0.0039	0.66493	0.0	0.0	0.0	0.0	0.00205281	0.0	0.0	0.0	324.74130673	483.63793475	825.41152408	24.60461613	3.00977884	-0.41410274
0.004	0.68184	0.0	0.0	0.0	0.0	0.00205281	0.0	0.0	0.0	325.39666264	487.83705525	825.22097843	24.56579816	2.98791918	-0.4139531
0.0041	0.69874	0.0	0.0	0.0	0.0	0.00205281	0.0	0.0	0.0	326.05075074	492.00292994	825.03084718	24.52706701	2.96586719	-0.41380379
0.0042	0.71563	0.0	0.0	0.0	0.0	0.00205281	0.0	0.0	0.0	326.70357475	496.13531274	824.84113119	24.48842812	2.94347229	-0.4136548
0.0043	0.73251	0.0	0.0	0.0	0.0	0.00205281	0.0	0.0	0.0	327.35513844	500.2337969	824.65183214	24.44987827	2.92079524	-0.41350614
0.0044	0.74938	0.0	0.0	0.0	0.0	0.00205281	0.0	0.0	0.0	328.00544548	504.29805144	824.46295132	24.41141661	2.89784	-0.41335781
0.0045	0.76625	0.0	0.0	0.0	0.0	0.00205281	0.0	0.0	0.0	328.65449956	508.32775145	824.27449003	24.37304225	2.87461055	-0.41320981
0.0046	0.78311	0.0	0.0	0.0	0.0	0.00205281	0.0	0.0	0.0	329.30230431	512.32257817	824.08644951	24.33475431	2.85111086	-0.41306214
0.0047	0.79995	0.0	0.0	0.0	0.0	0.00205281	0.0	0.0	0.0	329.94886328	516.2822787	823.89883071	24.29654646	2.82746152	-0.4129148
0.0048	0.81679	0.0	0.0	0.0	0.0	0.00205281	0.0	0.0	0.0	330.59418	520.20661301	823.7116345	24.2584254	2.80350449	-0.4127678
0.0049	0.83363	0.0	0.0	0.0	0.0	0.00205281	0.0	0.0	0.0	331.23825803	524.0952544	823.5248622	24.22038728	2.77930724	-0.41262112
0.005	0.85045	0.0	0.0	0.0	0.0	0.00205281	0.0	0.0	0.0	331.88110086	527.94793235	823.33851489	24.18243115	2.75487553	-0.41247479
0.0051	0.86727	0.0	0.0	0.0	0.0	0.00205281	0.0	0.0	0.0	332.52271195	531.76438471	823.15259356	24.14455604	2.7302151	-0.41232878
0.0052	0.88407	0.0	0.0	0.0	0.0	0.00205281	0.0	0.0	0.0	333.16309472	535.54435764	822.96709922	24.10676099	2.70533169	-0.41218312
0.0053	0.90087	0.0	0.0	0.0	0.0	0.00205281	0.0	0.0	0.0	333.80225249	539.28770126	822.7820323	24.06903859	2.68036959	-0.41203777
0.0054	0.91766	0.0	0.0	0.0	0.0	0.00205281	0.0	0.0	0.0	334.4401886	542.99419571	822.59739365	24.03139727	2.65513293	-0.41189277
0.0055	0.93444	0.0	0.0	0.0	0.0	0.00205281	0.0	0.0	0.0	335.07690638	546.66360006	822.41318421	23.99383237	2.6297069	-0.41174811
0.0056	0.95122	0.0	0.0	0.0	0.0	0.00205281	0.0	0.0	0.0	335.71240912	550.29571427	822.22940474	23.95634288	2.60409814	-0.41160378
0.0057	0.96798	0.0	0.0	0.0	0.0	0.00205281	0.0	0.0	0.0	336.34670005	553.89034767	822.04605593	23.91892782	2.57831318	-0.41145979
0.0058	0.98474	0.0	0.0	0.0	0.0	0.00205281	0.0	0.0	0.0	336.97978238	557.44731882	821.86313848	23.88158617	2.55235844	-0.41131615
0.0059	1.00149	0.0	0.0	0.0	0.0	0.00205281	0.0	0.0	0.0	337.61165929	560.96645536	821.68065301	23.84431697	2.52624023	-0.41117284
0.006	1.01823	0.0	0.0	0.0	0.0	0.00205281	0.0	0.0	0.0	338.24233391	564.44759393	821.49860013	23.80711923	2.49996474	-0.41102988
0.0061	1.03496	0.0	0.0	0.0	0.0	0.00205281	0.0	0.0	0.0	338.87180935	567.89057995	821.3169804	23.76999197	2.47353807	-0.41088726
0.0062	1.05168	0.0	0.0	0.0	0.0	0.00205281	0.0	0.0	0.0	339.5000886	571.29540213	821.13579363	23.73292348	2.44721987	-0.41074494
0.0063	1.0684	0.0	0.0	0.0	0.0	0.00205281	0.0	0.0	0.0	340.12717462	574.66201889	820.95503978	23.69592928	2.4206266	-0.41060299
0.0064	1.0851	0.0	0.0	0.0	0.0	0.00205281	0.0	0.0	0.0	340.75307048	577.99022595	820.77471973	23.65900157	2.39392561	-0.41046138
0.0065	1.1018	0.0	0.0	0.0	0.0	0.00205281	0.0	0.0	0.0	341.37777913	581.27993516	820.59483374	23.62213928	2.36712528	-0.41032011
0.0066	1.11849	0.0	0.0	0.0	0.0	0.00205281	0.0	0.0	0.0	342.00130348	584.53106984	820.41538202	23.58534134	2.34023397	-0.41017919
0.0067	1.13517	0.0	0.0	0.0	0.0	0.00205281	0.0	0.0	0.0	342.62364642	587.74356477	820.23636472	23.54860667	2.31326003	-0.41003861
0.0068	1.15185	0.0	0.0	0.0	0.0	0.00205281	0.0	0.0	0.0	343.24481078	590.91736615	820.05778195	23.51193421	2.28621178	-0.40989837
0.0069	1.16851	0.0	0.0	0.0	0.0	0.00205281	0.0	0.0	0.0	343.86479939	594.05243161	819.87963377	23.47532289	2.25909756	-0.40975848
0.007	1.18517	0.0	0.0	0.0	0.0	0.00205281	0.0	0.0	0.0	344.48361501	597.14873017	819.70192018	23.43877165	2.23192565	-0.40961894
0.0071	1.20181	0.0	0.0	0.0	0.0	0.00205281	0.0	0.0	0.0	345.1012604	600.20629558	819.52464082	23.40227754	2.2048725	-0.40947968
0.0072	1.21845	0.0	0.0	0.0	0.0	0.00205281	0.0	0.0	0.0	345.71773828	603.22523565	819.34779488	23.36584237	2.17768904	-0.40934081
0.0073	1.23508	0.0	0.0	0.0	0.0	0.00205281	0.0	0.0	0.0	346.33305132	606.20547953	819.17138269	23.3294639	2.15049029	-0.40920227
0.0074	1.2517	0.0	0.0	0.0	0.0	0.00205281	0.0	0.0	0.0	346.94720216	609.14706196	818.99540394	23.29314103	2.12328652	-0.40906407
0.0075	1.26832	0.0	0.0	0.0	0.0	0.00205281	0.0	0.0	0.0	347.56019338	612.05003128	818.81985823	23.25687267	2.09608809	-0.40892622
0.0076	1.28492	0.0	0.0	0.0	0.0	0.00205281	0.0	0.0	0.0	348.17202758	614.91444947	818.64474515	23.22065775	2.06890543	-0.40878871
0.0077	1.30152	0.0	0.0	0.0	0.0	0.00205281	0.0	0.0	0.0	348.78270728	617.74039227	818.47006417	23.18449519	2.04174906	-0.40865154
0.0078	1.3181	0.0	0.0	0.0	0.0	0.00205281	0.0	0.0	0.0	349.39223499	620.52794927	818.29581475	23.14838388	2.01462958	-0.40851471
0.0079	1.33468	0.0	0.0	0.0	0.0	0.00205281	0.0	0.0	0.0	350.00061316	623.27722398	818.12199624	23.11232276	1.98755768	-0.40837822
0.008	1.35125	0.0	0.0	0.0	0.0	0.00205281	0.0	0.0	0.0	350.60784429	625.9883224	817.948608	23.07632149	1.9604844	-0.40824204
0.0081	1.36782	0.0	0.0	0.0	0.0	0.00205281	0.0	0.0	0.0	351.21393107	628.66128272	817.77564957	23.04036272	1.93351094	-0.40810622
0.0082	1.38437	0.0	0.0	0.0	0.0	0.00205281	0.0	0.0	0.0	351.8188757	631.29630413	817.60311995	23.00445207	1.90661101	-0.40797073
0.0083	1.40091	0.0	0.0	0.0	0.0	0.00205281	0.0	0.0	0.0	352.42268055	633.89353556	817.43101827	22.96858858	1.87979485	-0.40783558
0.0084	1.41745	0.0	0.0	0.0	0.0	0.0020528	0.0	0.0	0.0	353.02534795	636.45313899	817.25934362	22.93277133	1.85307275	-0.40770077
0.0085	1.43398	0.0	0.0	0.0	0.0	0.0020528	0.0	0.0	0.0	353.62688021	638.97528953	817.08809501	22.89699938	1.82645503	-0.40756629
0.0086	1.4505	0.0	0.0	0.0	0.0	0.0020528	0.0	0.0	0.0	354.22727962	641.4601754	816.91727139	22.86127181	1.79995206	-0.40743214
0.0087	1.46701	0.0	0.0	0.0	0.0	0.0020528	0.0	0.0	0.0	354.82654842	643.90799801	816.74687164	22.8255877	1.77357424	-0.40729833
0.0088	1.48351	0.0	0.0	0.0	0.0	0.0020528	0.0	0.0	0.0	355.42468884	646.31897192	816.57689459	22.78994614	1.74733205	-0.40716485
0.0089	1.5	0.0	0.0	0.0	0.0	0.0020528	0.0	0.0	0.0	356.02170307	648.69332491	816.40733899	22.7543507	1.72117281	-0.4070317
0.009	1.51649	0.0	0.0	0.0	0.0	0.0020528	0.0	0.0	0.0	356.61759363	651.03104656	816.23820477	22.71880521	1.69503993	-0.40689889
0.0091	1.53296	0.0	0.0	0.0	0.0	0.0020528	0.0	0.0	0.0	357.2123625	653.33250707	816.06949	22.68329344	1.66916122	-0.4067664
0.0092	1.54943	0.0	0.0	0.0	0.0	0.0020528	0.0	0.0	0.0	357.80601181	655.59796075	815.90119328	22.64782224	1.64343804	-0.40663424
0.0093	1.56589	0.0	0.0	0.0	0.0	0.0020528	0.0	0.0	0.0	358.39854368	657.82765846	815.73331327	22.6123909	1.61787856	-0.4065024
0.0094	1.58234	1e-08	0.0	0.0	0.0	0.0020528	0.0	0.0	0.0	358.98996021	660.02186112	815.56584855	22.57699874	1.59249086	-0.40637089
0.0095	1.59878	1e-08	0.0	0.0	0.0	0.0020528	0.0	0.0	0.0	359.58026349	662.1808396	815.39879767	22.5416451	1.56728298	-0.40623971
0.0096	1.61522	1e-08	0.0	0.0	0.0	0.0020528	0.0	0.0	0.0	360.16945558	664.30487455	815.2321591	22.50632931	1.54226284	-0.40610885
0.0097	1.63164	1e-08	0.0	0.0	0.0	0.0020528	0.0	0.0	0.0	360.75753851	666.3942563	815.0659313	22.47105076	1.51743833	-0.40597831
0.0098	1.64806	1e-08	0.0	0.0	0.0	0.0020528	0.0	0.0	0.0	361.3445143	668.44928474	814.90011264	22.4358088	1.49281723	-0.40584809
0.0099	1.66446	1e-08	0.0	0.0	0.0	0.0020528	0.0	0.0	0.0	361.93038519	670.47007756	814.73470248	22.40061834	1.46816174	-0.4057182
0.01	1.68086	1e-08	0.0	0.0	0.0	0.0020528	0.0	0.0	0.0	362.51515311	672.45697671	814.56969897	22.36545445	1.44386506	-0.40558863
0.0101	1.69725	1e-08	0.0	0.0	0.0	0.0020528	0.0	0.0	0.0	363.09882	674.41033562	814.40510024	22.33032681	1.41977219	-0.40545937
0.0102	1.71363	1e-08	0.0	0.0	0.0	0.0020528	0.0	0.0	0.0	363.68138784	676.33046185	814.24090462	22.29523503	1.39588807	-0.40533043
0.0103	1.73001	1e-08	0.0	0.0	0.0	0.0020528	0.0	0.0	0.0	364.26285858	678.21766864	814.07711046	22.26017874	1.37221744	-0.4052018
0.0104	1.74637	1e-08	0.0	0.0	0.0	0.0020528	0.0	0.0	0.0	364.84323417	680.07227466	813.91371602	22.22515757	1.34876482	-0.40507348
0.0105	1.76273	1e-08	0.0	0.0	0.0	0.0020528	0.0	0.0	0.0	365.42251656	681.89460368	813.75071958	22.1901712	1.32553455	-0.40494548
0.0106	1.77907	1e-08	0.0	0.0	0.0	0.0020528	0.0	0.0	0.0	366.00070764	683.68498432	813.58811938	22.15521933	1.30253078	-0.40481779
0.0107	1.79541	1e-08	0.0	0.0	0.0	0.0020528	0.0	0.0	0.0	366.57780935	685.44374976	813.42591361	22.12030168	1.27975744	-0.4046904
0.0108	1.81174	1e-08	0.0	0.0	0.0	0.0020528	0.0	0.0	0.0	367.15382359	687.17120063	813.26410071	22.08541963	1.25714746	-0.40456334
0.0109	1.82806	1e-08	0.0	0.0	0.0	0.0020528	0.0	0.0	0.0	367.72875224	688.86766198	813.10267893	22.05057039	1.23481445	-0.40443657
0.011	1.84437	1e-08	0.0	0.0	0.0	0.0020528	0.0	0.0	0.0	368.30259718	690.53349539	812.94164632	22.01575482	1.21271564	-0.40431011
0.0111	1.86067	1e-08	0.0	0.0	0.0	0.0020528	0.0	0.0	0.0	368.87536029	692.16904178	812.78100103	21.98097274	1.19085338	-0.40418396
0.0112	1.87697	1e-08	0.0	0.0	0.0	0.0020528	0.0	0.0	0.0	369.44704342	693.77464441	812.62074124	21.94622401	1.16922979	-0.4040581
0.0113	1.89325	1e-08	0.0	0.0	0.0	0.00205279	0.0	0.0	0.0	370.01764845	695.35064848	812.46086507	21.9115085	1.14784673	-0.40393255
0.0114	1.90953	1e-08	0.0	0.0	0.0	0.00205279	0.0	0.0	0.0	370.5871772	696.89740086	812.30137066	21.87682613	1.12670586	-0.40380729
0.0115	1.9258	1e-08	0.0	0.0	0.0	0.00205279	0.0	0.0	0.0	371.15563153	698.41524977	812.14225612	21.84217681	1.10580857	-0.40368233
0.0116	1.94206	2e-08	0.0	0.0	0.0	0.00205279	0.0	0.0	0.0	371.72301327	699.90454442	811.98351958	21.8075605	1.08515603	-0.40355767
0.0117	1.95831	2e-08	0.0	0.0	0.0	0.00205279	0.0	0.0	0.0	372.28932419	701.36566122	811.82515903	21.7729701	1.06480021	-0.40343332
0.0118	1.97455	2e-08	0.0	0.0	0.0	0.00205279	0.0	0.0	0.0	372.85456601	702.7989926	811.66717242	21.73841647	1.04466332	-0.40330925
0.0119	1.99078	2e-08	0.0	0.0	0.0	0.00205279	0.0	0.0	0.0	373.41874063	704.20486048	811.50955794	21.70389512	1.02477846	-0.40318548
0.012	2.00701	2e-08	0.0	0.0	0.0	0.00205279	0.0	0.0	0.0	373.98184984	705.58362344	811.35231366	21.669406	1.00514646	-0.40306199
0.0121	2.02322	2e-08	0.0	0.0	0.0	0.00205279	0.0	0.0	0.0	374.54389545	706.93564043	811.19543764	21.63494911	0.98576791	-0.4029388
0.0122	2.03943	2e-08	0.0	0.0	0.0	0.00205279	0.0	0.0	0.0	375.10487924	708.26127049	811.03892793	21.60052444	0.96664324	-0.40281589
0.0123	2.05563	2e-08	0.0	0.0	0.0	0.00205279	0.0	0.0	0.0	375.664803	709.56087245	810.88278257	21.56613202	0.94777262	-0.40269327
0.0124	2.07181	2e-08	0.0	0.0	0.0	0.00205279	0.0	0.0	0.0	376.22366851	710.83480471	810.72699962	21.53177188	0.92915605	-0.40257093
0.0125	2.08799	2e-08	0.0	0.0	0.0	0.00205278	0.0	0.0	0.0	376.78147757	712.08342491	810.57157713	21.49744409	0.9107933	-0.40244888
0.0126	2.10417	2e-08	0.0	0.0	0.0	0.00205278	0.0	0.0	0.0	377.33823193	713.30709343	810.41651314	21.46314639	0.89269689	-0.40232711
0.0127	2.12033	3e-08	0.0	0.0	0.0	0.00205278	0.0	0.0	0.0	377.89393332	714.50618479	810.26180563	21.42888244	0.87484653	-0.40220562
0.0128	2.13648	3e-08	0.0	0.0	0.0	0.00205278	0.0	0.0	0.0	378.44858354	715.68104154	810.10745271	21.39465089	0.85724947	-0.4020844
0.0129	2.15263	3e-08	0.0	0.0	0.0	0.00205278	0.0	0.0	0.0	379.00218438	716.83201815	809.95345243	21.36045185	0.83990485	-0.40196347
0.013	2.16876	3e-08	0.0	0.0	0.0	0.00205278	0.0	0.0	0.0	379.5547376	717.95946724	809.79980285	21.32628547	0.82281155	-0.4018428
0.0131	2.18489	3e-08	0.0	0.0	0.0	0.00205278	0.0	0.0	0.0	380.10624496	719.06373936	809.64650205	21.29215187	0.80596831	-0.40172241
0.0132	2.20101	3e-08	0.0	0.0	0.0	0.00205278	0.0	0.0	0.0	380.65670824	720.14518271	809.49354809	21.25805125	0.78937361	-0.4016023
0.0133	2.21712	3e-08	0.0	0.0	0.0	0.00205277	0.0	0.0	0.0	381.20612921	721.20414288	809.34093907	21.22398377	0.77302579	-0.40148245
0.0134	2.23322	3e-08	0.0	0.0	0.0	0.00205277	0.0	0.0	0.0	381.75450965	722.24096256	809.18867309	21.18994964	0.75692295	-0.40136287
0.0135	2.24931	4e-08	0.0	0.0	0.0	0.00205277	0.0	0.0	0.0	382.30185131	723.25598135	809.03674824	21.15593797	0.74115484	-0.40124358
0.0136	2.26539	4e-08	0.0	0.0	0.0	0.00205277	0.0	0.0	0.0	382.84815559	724.24970332	808.88516196	21.12196502	0.72558679	-0.40112455
0.0137	2.28146	4e-08	0.0	0.0	0.0	0.00205277	0.0	0.0	0.0	383.39342451	725.22235841	808.7339128	21.08802645	0.71025451	-0.40100577
0.0138	2.29753	4e-08	0.0	0.0	0.0	0.00205277	0.0	0.0	0.0	383.93765982	726.17428377	808.58299889	21.05412136	0.69516479	-0.40088726
0.0139	2.31358	4e-08	0.0	0.0	0.0	0.00205276	0.0	0.0	0.0	384.48086329	727.10581415	808.43241835	21.02025003	0.68031508	-0.40076901
0.014	2.32963	5e-08	0.0	0.0	0.0	0.00205276	0.0	0.0	0.0	385.02303669	728.0172803	808.28216932	20.98641273	0.6657026	-0.40065103
0.0141	2.34567	5e-08	0.0	0.0	0.0	0.00205276	0.0	0.0	0.0	385.56418178	728.90900872	808.13224997	20.95260976	0.65132436	-0.40053329
0.0142	2.3617	5e-08	0.0	0.0	0.0	0.00205276	0.0	0.0	0.0	386.10430034	729.78132134	807.98265848	20.91884143	0.63717717	-0.40041582
0.0143	2.37772	5e-08	0.0	0.0	0.0	0.00205276	0.0	0.0	0.0	386.64339415	730.63453527	807.83339303	20.88510809	0.62325761	-0.4002986
0.0144	2.39373	5e-08	0.0	0.0	0.0	0.00205275	0.0	0.0	0.0	387.181465	731.46896251	807.68445187	20.85141009	0.60956205	-0.40018163
0.0145	2.40973	6e-08	0.0	0.0	0.0	0.00205275	0.0	0.0	0.0	387.71851466	732.28490967	807.53583322	20.81774781	0.59608665	-0.40006491
0.0146	2.42573	6e-08	0.0	0.0	0.0	0.00205275	0.0	0.0	0.0	388.25454495	733.08267768	807.38753536	20.78412165	0.58282735	-0.39994844
0.0147	2.44171	6e-08	0.0	0.0	0.0	0.00205275	0.0	0.0	0.0	388.78955766	733.86256152	807.23955658	20.75053203	0.56977989	-0.39983222
0.0148	2.45769	6e-08	0.0	0.0	0.0	0.00205274	0.0	0.0	0.0	389.32355461	734.62484992	807.09189521	20.71697939	0.55693978	-0.39971625
0.0149	2.47365	7e-08	0.0	0.0	0.0	0.00205274	0.0	0.0	0.0	389.85653738	735.36993235	806.94454911	20.6834175	0.54471764	-0.3996006
0.015	2.48961	7e-08	0.0	0.0	0.0	0.00205274	0.0	0.0	0.0	390.38850681	736.098527	806.79751475	20.6499251	0.53241239	-0.39948514
0.0151	2.50556	7e-08	0.0	0.0	0.0	0.00205274	0.0	0.0	0.0	390.91946551	736.81055117	806.65079205	20.61646881	0.52032023	-0.39936992
0.0152	2.5215	7e-08	0.0	0.0	0.0	0.00205273	0.0	0.0	0.0	391.44941528	737.50629517	806.50437934	20.583049	0.50843735	-0.39925495
0.0153	2.53743	8e-08	0.0	0.0	0.0	0.00205273	0.0	0.0	0.0	391.9783579	738.18604379	806.35827495	20.54966601	0.49675977	-0.39914021
0.0154	2.55335	8e-08	0.0	0.0	0.0	0.00205273	0.0	0.0	0.0	392.50629518	738.85007611	806.21247724	20.51632022	0.48528332	-0.39902572
0.0155	2.56926	8e-08	0.0	0.0	0.0	0.00205272	0.0	0.0	0.0	393.0332289	739.49866526	806.0669846	20.48301205	0.47400367	-0.39891146
0.0156	2.58516	9e-08	0.0	0.0	0.0	0.00205272	0.0	0.0	0.0	393.55916089	740.13207818	805.92179544	20.44974188	0.46291633	-0.39879743
0.0157	2.60106	9e-08	0.0	0.0	0.0	0.00205272	0.0	0.0	0.0	394.08409295	740.75057543	805.77690822	20.41651016	0.4520166	-0.39868365
0.0158	2.61694	9e-08	0.0	0.0	0.0	0.00205271	0.0	0.0	0.0	394.60802691	741.3544109	805.6323214	20.38331732	0.44129964	-0.39857009
0.0159	2.63282	1e-07	0.0	0.0	0.0	0.00205271	0.0	0.0	0.0	395.13096461	741.94383167	805.48803348	20.35016383	0.43076043	-0.39845677
0.016	2.64869	1e-07	0.0	0.0	0.0	0.00205271	0.0	0.0	0.0	395.65290788	742.51907772	805.34404301	20.31705014	0.42039375	-0.39834367
0.0161	2.66454	1.1e-07	0.0	0.0	0.0	0.0020527	0.0	0.0	0.0	396.17385858	743.08038173	805.20034855	20.28397677	0.41019425	-0.3982308
0.0162	2.68039	1.1e-07	0.0	0.0	0.0	0.0020527	0.0	0.0	0.0	396.69381856	743.62796883	805.05694871	20.2509442	0.40015636	-0.39811816
0.0163	2.69623	1.1e-07	0.0	0.0	0.0	0.00205269	0.0	0.0	0.0	397.21278895	744.16241154	804.91384052	20.21787908	0.39097789	-0.39800586
0.0164	2.71206	1.2e-07	0.0	0.0	0.0	0.00205269	0.0	0.0	0.0	397.73077084	744.68429406	804.77102099	20.18490711	0.38146104	-0.3978937
0.0165	2.72789	1.2e-07	0.0	0.0	0.0	0.00205268	0.0	0.0	0.0	398.247767	745.19339957	804.62849069	20.15197421	0.37212013	-0.39778177
0.0166	2.7437	1.3e-07	0.0	0.0	0.0	0.00205268	0.0	0.0	0.0	398.76377925	745.68996588	804.48624817	20.11908066	0.36295143	-0.39767006
0.0167	2.7595	1.3e-07	0.0	0.0	0.0	0.00205267	0.0	0.0	0.0	399.27880938	746.17422563	804.34429201	20.08622679	0.35395111	-0.39755858
0.0168	2.7753	1.4e-07	0.0	0.0	0.0	0.00205267	0.0	0.0	0.0	399.79285923	746.64640611	804.20262079	20.05341291	0.34511526	-0.39744732
0.0169	2.79108	1.4e-07	0.0	0.0	0.0	0.00205266	0.0	0.0	0.0	400.3059306	747.10672923	804.06123313	20.02063935	0.33643988	-0.39733628
0.017	2.80686	1.5e-07	0.0	0.0	0.0	0.00205266	0.0	0.0	0.0	400.81802534	747.55541132	803.92012768	19.98790643	0.32792086	-0.39722546
0.0171	2.82262	1.6e-07	0.0	0.0	0.0	0.00205265	0.0	0.0	0.0	401.32914526	747.99266308	803.7793031	19.95521451	0.31955402	-0.39711486
0.0172	2.83838	1.6e-07	0.0	0.0	0.0	0.00205265	0.0	0.0	0.0	401.83929222	748.41868946	803.6387581	19.92256392	0.31133507	-0.39700448
0.0173	2.85413	1.7e-07	0.0	0.0	0.0	0.00205264	0.0	0.0	0.0	402.34846804	748.8336895	803.49849139	19.88995501	0.30325965	-0.39689431
0.0174	2.86987	1.7e-07	0.0	0.0	0.0	0.00205263	0.0	0.0	0.0	402.85667459	749.23785626	803.35850173	19.85738816	0.29532329	-0.39678436
0.0175	2.8856	1.8e-07	0.0	0.0	0.0	0.00205263	0.0	0.0	0.0	403.36391371	749.63137672	803.21878789	19.82486372	0.28752143	-0.39667462
0.0176	2.90132	1.9e-07	0.0	0.0	0.0	0.00205262	0.0	0.0	0.0	403.87018727	750.0144316	803.07934868	19.79238207	0.27984944	-0.39656509
0.0177	2.91703	1.9e-07	0.0	0.0	0.0	0.00205261	0.0	0.0	0.0	404.37549624	750.38765785	802.9401808	19.75988217	0.27294068	-0.39645585
0.0178	2.93274	2e-07	0.0	0.0	0.0	0.00205261	0.0	0.0	0.0	404.87984243	750.75125519	802.80128297	19.72746905	0.26570322	-0.39634677
0.0179	2.94843	2.1e-07	0.0	0.0	0.0	0.0020526	0.0	0.0	0.0	405.38322816	751.10515802	802.66265513	19.69509721	0.25860888	-0.39623789
0.018	2.96411	2.2e-07	0.0	0.0	0.0	0.00205259	0.0	0.0	0.0	405.88565524	751.44955918	802.52429604	19.66276685	0.25165482	-0.39612923
0.0181	2.97979	2.2e-07	0.0	0.0	0.0	0.00205258	0.0	0.0	0.0	406.3871255	751.78464762	802.38620446	19.63047817	0.24483817	-0.39602078
0.0182	2.99546	2.3e-07	0.0	0.0	0.0	0.00205258	0.0	0.0	0.0	406.88764074	752.11060843	802.24837919	19.59823135	0.23815607	-0.39591254
0.0183	3.01111	2.4e-07	0.0	0.0	0.0	0.00205257	0.0	0.0	0.0	407.38720279	752.4276228	802.11081902	19.56602659	0.23160562	-0.39580451
0.0184	3.02676	2.5e-07	0.0	0.0	0.0	0.00205256	0.0	0.0	0.0	407.88581347	752.73586802	801.9735228	19.53386409	0.22518391	-0.39569668
0.0185	3.0424	2.6e-07	0.0	0.0	0.0	0.00205255	0.0	0.0	0.0	408.3834746	753.03551743	801.83648935	19.50174403	0.21888801	-0.39558906
0.0186	3.05803	2.7e-07	0.0	0.0	0.0	0.00205254	0.0	0.0	0.0	408.88018799	753.32674045	801.69971754	19.46966661	0.21271496	-0.39548165
0.0187	3.07365	2.8e-07	0.0	0.0	0.0	0.00205253	0.0	0.0	0.0	409.37595548	753.60970251	801.56320626	19.43763202	0.20666181	-0.39537444
0.0188	3.08926	2.9e-07	0.0	0.0	0.0	0.00205252	0.0	0.0	0.0	409.8707789	753.88456508	801.4269544	19.40564046	0.20072557	-0.39526743
0.0189	3.10486	3e-07	0.0	0.0	0.0	0.00205251	0.0	0.0	0.0	410.36466006	754.15148564	801.29096088	19.37369212	0.19490324	-0.39516063
0.019	3.12045	3.1e-07	0.0	0.0	0.0	0.0020525	0.0	0.0	0.0	410.8576008	754.41061765	801.15522463	19.3417872	0.18919179	-0.39505403
0.0191	3.13603	3.2e-07	0.0	0.0	0.0	0.00205249	0.0	0.0	0.0	411.34960252	754.66237704	801.01974329	19.30990257	0.18388603	-0.39494763
0.0192	3.15161	3.3e-07	0.0	0.0	0.0	0.00205248	0.0	0.0	0.0	411.84066724	754.90679757	800.8845164	19.27807833	0.17847314	-0.39484143
0.0193	3.16717	3.4e-07	0.0	0.0	0.0	0.00205247	0.0	0.0	0.0	412.33079685	755.14398053	800.74954313	19.2462971	0.1731744	-0.39473543
0.0194	3.18273	3.5e-07	0.0	0.0	0.0	0.00205246	0.0	0.0	0.0	412.81999316	755.37407934	800.61482244	19.21455902	0.16798769	-0.39462963
0.0195	3.19827	3.6e-07	0.0	0.0	0.0	0.00205244	0.0	0.0	0.0	413.30825798	755.59724456	800.48035327	19.18286419	0.16291089	-0.39452402
0.0196	3.21381	3.8e-07	0.0	0.0	0.0	0.00205243	0.0	0.0	0.0	413.79559312	755.81362389	800.34613458	19.15121272	0.15794189	-0.39441862
0.0197	3.22933	3.9e-07	0.0	0.0	0.0	0.00205242	0.0	0.0	0.0	414.28200039	756.02336222	800.21216534	19.11960473	0.15307862	-0.39431341
0.0198	3.24485	4e-07	0.0	0.0	0.0	0.00205241	0.0	0.0	0.0	414.76748159	756.22660166	800.07844456	19.08804032	0.148319	-0.3942084
0.0199	3.26036	4.2e-07	0.0	0.0	0.0	0.00205239	0.0	0.0	0.0	415.25203853	756.42348154	799.94497122	19.0565196	0.14366097	-0.39410358
0.02	3.27586	4.3e-07	0.0	0.0	0.0	0.00205238	0.0	0.0	0.0	415.73567301	756.61413844	799.81174435	19.02504268	0.13910249	-0.39399895
0.0201	3.29135	4.4e-07	0.0	0.0	0.0	0.00205236	0.0	0.0	0.0	416.21838685	756.79870623	799.67876298	18.99360964	0.13464152	-0.39389452
0.0202	3.30683	4.6e-07	0.0	0.0	0.0	0.00205235	0.0	0.0	0.0	416.70018184	756.97731607	799.54602615	18.96222059	0.13027606	-0.39379029
0.0203	3.3223	4.7e-07	0.0	0.0	0.0	0.00205233	0.0	0.0	0.0	417.18105979	757.15009647	799.4135329	18.93087563	0.12600409	-0.39368624
0.0204	3.33776	4.9e-07	0.0	0.0	0.0	0.00205232	0.0	0.0	0.0	417.6610225	757.31717357	799.28128232	18.89957574	0.12185762	-0.39358236
0.0205	3.35321	5.1e-07	0.0	0.0	0.0	0.0020523	0.0	0.0	0.0	418.14007183	757.47870226	799.14927321	18.86831951	0.11777766	-0.3934787
0.0206	3.36866	5.2e-07	0.0	0.0	0.0	0.00205229	0.0	0.0	0.0	418.61820953	757.63478092	799.01750486	18.83710768	0.11378695	-0.39337521
0.0207	3.38409	5.4e-07	0.0	0.0	0.0	0.00205227	0.0	0.0	0.0	419.09543742	757.78552904	798.88597635	18.80594033	0.10988368	-0.39327192
0.0208	3.39951	5.6e-07	0.0	0.0	0.0	0.00205225	0.0	0.0	0.0	419.57175728	757.93106366	798.7546868	18.77481755	0.10606605	-0.39316882
0.0209	3.41493	5.7e-07	0.0	0.0	0.0	0.00205223	0.0	0.0	0.0	420.04717093	758.0714994	798.62363533	18.74373943	0.10233228	-0.3930659
0.021	3.43033	5.9e-07	0.0	0.0	0.0	0.00205221	0.0	0.0	0.0	420.52168016	758.20694851	798.49282105	18.71270605	0.09868063	-0.39296317
0.0211	3.44573	6.1e-07	0.0	0.0	0.0	0.0020522	0.0	0.0	0.0	420.99528676	758.33752088	798.36224312	18.68171748	0.09510935	-0.39286063
0.0212	3.46111	6.3e-07	0.0	0.0	0.0	0.00205218	0.0	0.0	0.0	421.46799253	758.46332405	798.23190069	18.65077381	0.09161673	-0.39275827
0.0213	3.47649	6.5e-07	0.0	0.0	0.0	0.00205216	0.0	0.0	0.0	421.93979927	758.58446328	798.10179291	18.6198751	0.08820106	-0.3926561
0.0214	3.49186	6.7e-07	0.0	0.0	0.0	0.00205213	0.0	0.0	0.0	422.41070877	758.70104156	797.97191897	18.58902142	0.08486067	-0.39255411
0.0215	3.50721	6.9e-07	0.0	0.0	0.0	0.00205211	0.0	0.0	0.0	422.88072283	758.81315961	797.84227804	18.55821286	0.08159389	-0.3924523
0.0216	3.52256	7.2e-07	0.0	0.0	0.0	0.00205209	0.0	0.0	0.0	423.34984322	758.92091594	797.71286932	18.52744946	0.07839908	-0.39235067
0.0217	3.5379	7.4e-07	0.0	0.0	0.0	0.00205207	0.0	0.0	0.0	423.81807174	759.02440688	797.58369203	18.4967313	0.07527462	-0.39224923
0.0218	3.55323	7.6e-07	0.0	0.0	0.0	0.00205205	0.0	0.0	0.0	424.28541019	759.12372915	797.45474535	18.46605899	0.07223448	-0.39214796
0.0219	3.56855	7.9e-07	0.0	0.0	0.0	0.00205202	0.0	0.0	0.0	424.75186036	759.21898383	797.32602842	18.43543167	0.06925078	-0.39204688
0.022	3.58386	8.1e-07	0.0	0.0	0.0	0.002052	0.0	0.0	0.0	425.21742403	759.31025339	797.19754057	18.40484978	0.06633339	-0.39194597
0.0221	3.59916	8.3e-07	0.0	0.0	0.0	0.00205197	0.0	0.0	0.0	425.68210298	759.39762625	797.06928102	18.37431339	0.06348082	-0.39184525
0.0222	3.61445	8.6e-07	0.0	0.0	0.0	0.00205195	0.0	0.0	0.0	426.145899	759.48118886	796.94124903	18.34382255	0.0606916	-0.3917447
0.0223	3.62973	8.9e-07	0.0	0.0	0.0	0.00205192	0.0	0.0	0.0	426.60881385	759.56102568	796.81344386	18.31337731	0.05796428	-0.39164433
0.0224	3.64501	9.1e-07	0.0	0.0	0.0	0.00205189	0.0	0.0	0.0	427.07084932	759.63721922	796.68586479	18.28297773	0.05529743	-0.39154414
0.0225	3.66027	9.4e-07	0.0	0.0	0.0	0.00205187	0.0	0.0	0.0	427.53200719	759.70985008	796.55851109	18.25262385	0.05268963	-0.39144413
0.0226	3.67552	9.7e-07	0.0	0.0	0.0	0.00205184	0.0	0.0	0.0	427.99228924	759.77899696	796.43138206	18.22231572	0.0501395	-0.39134429
0.0227	3.69077	1e-06	0.0	0.0	0.0	0.00205181	0.0	0.0	0.0	428.45169722	759.84473671	796.30447699	18.19205337	0.04764568	-0.39124463
0.0228	3.706	1.03e-06	0.0	0.0	0.0	0.00205178	0.0	0.0	0.0	428.91023292	759.90714436	796.17779519	18.16183685	0.0452068	-0.39114514
0.0229	3.72122	1.06e-06	0.0	0.0	0.0	0.00205175	0.0	0.0	0.0	429.36789811	759.96629312	796.05133598	18.1316662	0.04282156	-0.39104583
0.023	3.73644	1.09e-06	0.0	0.0	0.0	0.00205172	0.0	0.0	0.0	429.82469454	760.02225445	795.92509868	18.10154145	0.04048863	-0.3909467
0.0231	3.75164	1.12e-06	0.0	0.0	0.0	0.00205168	0.0	0.0	0.0	430.28062399	760.07509804	795.79908263	18.07146264	0.03820673	-0.39084773
0.0232	3.76684	1.16e-06	0.0	0.0	0.0	0.00205165	0.0	0.0	0.0	430.73568818	760.12491342	795.67328707	18.04142635	0.03601825	-0.39074894
0.0233	3.78203	1.19e-06	0.0	0.0	0.0	0.00205162	0.0	0.0	0.0	431.18988884	760.17178659	795.54771124	18.01143845	0.03384792	-0.39065032
0.0234	3.7972	1.23e-06	0.0	0.0	0.0	0.00205158	0.0	0.0	0.0	431.64322777	760.21575894	795.42235463	17.98149642	0.03172685	-0.39055187
0.0235	3.81237	1.26e-06	0.0	0.0	0.0	0.00205154	0.0	0.0	0.0	432.09570671	760.25689608	795.29721659	17.95160026	0.029654	-0.3904536
0.0236	3.82753	1.3e-06	0.0	0.0	0.0	0.00205151	0.0	0.0	0.0	432.54732742	760.29526222	795.17229647	17.92174999	0.02762835	-0.3903555
0.0237	3.84267	1.34e-06	0.0	0.0	0.0	0.00205147	0.0	0.0	0.0	432.99809163	760.33092024	795.04759366	17.89194561	0.0256489	-0.39025756
0.0238	3.85781	1.38e-06	0.0	0.0	0.0	0.00205143	0.0	0.0	0.0	433.44800111	760.36393168	794.92310751	17.86218712	0.02371468	-0.3901598
0.0239	3.87294	1.41e-06	0.0	0.0	0.0	0.00205139	0.0	0.0	0.0	433.89705757	760.39435678	794.79883742	17.83247453	0.02182475	-0.39006221
0.024	3.88806	1.46e-06	0.0	0.0	0.0	0.00205135	0.0	0.0	0.0	434.34526277	760.42225455	794.67478277	17.80280784	0.01997819	-0.38996478
0.0241	3.90317	1.5e-06	0.0	0.0	0.0	0.00205131	0.0	0.0	0.0	434.79261843	760.44768278	794.55094296	17.77318703	0.01817411	-0.38986753
0.0242	3.91827	1.54e-06	0.0	0.0	0.0	0.00205127	0.0	0.0	0.0	435.23912628	760.47069808	794.42731739	17.7436121	0.01641164	-0.38977044
0.0243	3.93336	1.58e-06	0.0	0.0	0.0	0.00205122	0.0	0.0	0.0	435.68478806	760.4913559	794.30390546	17.71408305	0.01468993	-0.38967352
0.0244	3.94844	1.63e-06	0.0	0.0	0.0	0.00205118	0.0	0.0	0.0	436.12960549	760.5097106	794.18070658	17.68459985	0.01300818	-0.38957677
0.0245	3.96351	1.67e-06	0.0	0.0	0.0	0.00205113	0.0	0.0	0.0	436.57358029	760.52581547	794.05772018	17.65516249	0.01136559	-0.38948019
0.0246	3.97857	1.72e-06	0.0	0.0	0.0	0.00205109	0.0	0.0	0.0	437.01671418	760.53972549	793.93494565	17.62577134	0.00976751	-0.38938376
0.0247	3.99362	1.77e-06	0.0	0.0	0.0	0.00205104	0.0	0.0	0.0	437.45900887	760.55149194	793.81238241	17.59642573	0.0082028	-0.38928751
0.0248	4.00866	1.82e-06	0.0	0.0	0.0	0.00205099	0.0	0.0	0.0	437.90046609	760.56116386	793.69002992	17.5671259	0.0066753	-0.38919142
0.0249	4.02369	1.87e-06	0.0	0.0	0.0	0.00205094	0.0	0.0	0.0	438.34108752	760.56879085	793.5678876	17.53787184	0.00518436	-0.38909549
0.025	4.03871	1.92e-06	0.0	0.0	0.0	0.00205089	0.0	0.0	0.0	438.78087488	760.57442158	793.44595491	17.50866352	0.00372932	-0.38899974
0.0251	4.05372	1.97e-06	0.0	0.0	0.0	0.00205083	0.0	0.0	0.0	439.21982988	760.57810394	793.32423128	17.47950091	0.0023096	-0.38890414
0.0252	4.06872	2.03e-06	0.0	0.0	0.0	0.00205078	0.0	0.0	0.0	439.6579542	760.57988496	793.20271616	17.45038398	0.00092459	-0.38880871
0.0253	4.08372	2.08e-06	0.0	0.0	0.0	0.00205072	0.0	0.0	0.0	440.09524953	760.57981096	793.08140901	17.42131268	-0.00042626	-0.38871345
0.0254	4.0987	2.14e-06	0.0	0.0	0.0	0.00205067	0.0	0.0	0.0	440.53171758	760.57792749	792.96030929	17.39228698	-0.00174349	-0.38861835
0.0255	4.11367	2.2e-06	0.0	0.0	0.0	0.00205061	0.0	0.0	0.0	440.96736002	760.57427943	792.83941645	17.36330683	-0.00302759	-0.38852341
0.0256	4.12863	2.26e-06	0.0	0.0	0.0	0.00205055	0.0	0.0	0.0	441.40217854	760.56891099	792.71872997	17.3343722	-0.00427904	-0.38842863
0.0257	4.14359	2.32e-06	0.0	0.0	0.0	0.00205049	0.0	0.0	0.0	441.83617482	760.56186576	792.5982493	17.30548303	-0.00549831	-0.38833401
0.0258	4.15853	2.38e-06	0.0	0.0	0.0	0.00205043	0.0	0.0	0.0	442.26935052	760.55318676	792.47797393	17.27663928	-0.0066858	-0.38823956
0.0259	4.17346	2.44e-06	0.0	0.0	0.0	0.00205036	0.0	0.0	0.0	442.70170732	760.54291647	792.35790332	17.24784089	-0.00784194	-0.38814527
0.026	4.18839	2.51e-06	0.0	0.0	0.0	0.0020503	0.0	0.0	0.0	443.13324704	760.53102575	792.23803727	17.21909578	-0.00903666	-0.38805112
0.0261	4.2033	2.57e-06	0.0	0.0	0.0	0.00205023	0.0	0.0	0.0	443.56397126	760.51758836	792.11837511	17.19039024	-0.01015117	-0.38795714
0.0262	4.21821	2.64e-06	0.0	0.0	0.0	0.00205016	0.0	0.0	0.0	443.99388163	760.50265426	791.99891629	17.16173022	-0.01123824	-0.38786333
0.0263	4.2331	2.71e-06	0.0	0.0	0.0	0.00205009	0.0	0.0	0.0	444.42297981	760.48625992	791.87966031	17.13311568	-0.0122984	-0.38776967
0.0264	4.24798	2.78e-06	0.0	0.0	0.0	0.00205002	0.0	0.0	0.0	444.85126746	760.46844109	791.76060668	17.10454658	-0.01333213	-0.38767617
0.0265	4.26286	2.86e-06	0.0	0.0	0.0	0.00204995	0.0	0.0	0.0	445.27874623	760.44923287	791.64175491	17.07602288	-0.01433993	-0.38758283
0.0266	4.27772	2.93e-06	0.0	0.0	0.0	0.00204988	0.0	0.0	0.0	445.70541777	760.42866974	791.52310452	17.04754453	-0.01532224	-0.38748965
0.0267	4.29258	3.01e-06	0.0	0.0	0.0	0.0020498	0.0	0.0	0.0	446.13128373	760.40678556	791.40465503	17.01911149	-0.01627951	-0.38739663
0.0268	4.30742	3.08e-06	0.0	0.0	0.0	0.00204972	0.0	0.0	0.0	446.55634575	760.38361363	791.28640595	16.99072372	-0.01721216	-0.38730377
0.0269	4.32226	3.16e-06	0.0	0.0	0.0	0.00204964	0.0	0.0	0.0	446.98060547	760.35918668	791.16835681	16.96238116	-0.01812059	-0.38721106
0.027	4.33708	3.24e-06	0.0	0.0	0.0	0.00204956	0.0	0.0	0.0	447.40406452	760.33353692	791.05050715	16.93408377	-0.01900518	-0.38711851
0.0271	4.3519	3.33e-06	0.0	0.0	0.0	0.00204948	0.0	0.0	0.0	447.82672454	760.30669605	790.93285648	16.90583148	-0.01986631	-0.38702611
0.0272	4.3667	3.41e-06	0.0	0.0	0.0	0.00204939	0.0	0.0	0.0	448.24858716	760.27869531	790.81540435	16.87762425	-0.02070431	-0.38693388
0.0273	4.3815	3.5e-06	0.0	0.0	0.0	0.00204931	0.0	0.0	0.0	448.66965399	760.24956453	790.69815029	16.84946485	-0.02154144	-0.38684179
0.0274	4.39628	3.59e-06	0.0	0.0	0.0	0.00204922	0.0	0.0	0.0	449.08992674	760.21930018	790.58109399	16.82134847	-0.02234119	-0.38674986
0.0275	4.41106	3.68e-06	0.0	0.0	0.0	0.00204913	0.0	0.0	0.0	449.50940697	760.18795628	790.46423488	16.79327711	-0.02311982	-0.38665809
0.0276	4.42582	3.77e-06	0.0	0.0	0.0	0.00204904	0.0	0.0	0.0	449.92809629	760.15556085	790.34757251	16.76525071	-0.02387767	-0.38656647
0.0277	4.44058	3.86e-06	0.0	0.0	0.0	0.00204894	0.0	0.0	0.0	450.34599631	760.1221414	790.23110644	16.73726923	-0.02461508	-0.386475
0.0278	4.45532	3.96e-06	0.0	0.0	0.0	0.00204884	0.0	0.0	0.0	450.76310864	760.08772501	790.11483623	16.70933262	-0.02533238	-0.38638369
0.0279	4.47006	4.06e-06	0.0	0.0	0.0	0.00204875	0.0	0.0	0.0	451.17943488	760.05233835	789.99876142	16.68144081	-0.02602986	-0.38629254
0.028	4.48478	4.16e-06	0.0	0.0	0.0	0.00204865	0.0	0.0	0.0	451.59497663	760.01600765	789.88288159	16.65359375	-0.02670783	-0.38620153
0.0281	4.4995	4.26e-06	0.0	0.0	0.0	0.00204854	0.0	0.0	0.0	452.00973549	759.97875879	789.76719628	16.62579138	-0.02736655	-0.38611068
0.0282	4.5142	4.36e-06	0.0	0.0	0.0	0.00204844	0.0	0.0	0.0	452.42371303	759.94061726	789.65170508	16.59803364	-0.02800628	-0.38601999
0.0283	4.5289	4.47e-06	0.0	0.0	0.0	0.00204833	0.0	0.0	0.0	452.83691086	759.90160823	789.53640754	16.57032047	-0.02862727	-0.38592944
0.0284	4.54358	4.58e-06	0.0	0.0	0.0	0.00204822	0.0	0.0	0.0	453.24933056	759.86175655	789.42130324	16.54265181	-0.02922974	-0.38583905
0.0285	4.55826	4.69e-06	0.0	0.0	0.0	0.00204811	0.0	0.0	0.0	453.66097369	759.82108677	789.30639174	16.51502759	-0.02981389	-0.38574881
0.0286	4.57292	4.8e-06	0.0	0.0	0.0	0.002048	0.0	0.0	0.0	454.07184185	759.77962316	789.19167262	16.48744775	-0.03037993	-0.38565872
0.0287	4.58758	4.92e-06	0.0	0.0	0.0	0.00204788	0.0	0.0	0.0	454.48193661	759.7373746	789.07714552	16.45991728	-0.03097814	-0.38556877
0.0288	4.60223	5.04e-06	0.0	0.0	0.0	0.00204776	0.0	0.0	1e-08	454.89125965	759.69431815	788.96281023	16.43242757	-0.03152409	-0.38547898
0.0289	4.61686	5.16e-06	0.0	0.0	0.0	0.00204764	0.0	0.0	1e-08	455.29981245	759.65051672	788.84866615	16.40498227	-0.03205475	-0.38538934
0.029	4.63148	5.28e-06	0.0	0.0	0.0	0.00204752	0.0	0.0	1e-08	455.70759656	759.60599041	788.73471287	16.37758133	-0.03257045	-0.38529985
0.0291	4.6461	5.41e-06	0.0	0.0	0.0	0.00204739	0.0	0.0	1e-08	456.11461355	759.56075892	788.62094999	16.35022469	-0.03307147	-0.38521051
0.0292	4.6607	5.54e-06	0.0	0.0	0.0	0.00204727	0.0	0.0	1e-08	456.52086498	759.51484151	788.5073771	16.32291229	-0.03355813	-0.38512132
0.0293	4.6753	5.67e-06	0.0	0.0	0.0	0.00204714	0.0	0.0	1e-08	456.9263524	759.46825708	788.39399381	16.29564409	-0.03403071	-0.38503227
0.0294	4.68988	5.8e-06	0.0	0.0	0.0	0.002047	0.0	0.0	1e-08	457.33107736	759.42102412	788.28079973	16.26842003	-0.03448947	-0.38494338
0.0295	4.70446	5.94e-06	0.0	0.0	0.0	0.00204687	0.0	0.0	1e-08	457.7350414	759.37316075	788.16779445	16.24124004	-0.0349347	-0.38485463
0.0296	4.71902	6.07e-06	0.0	0.0	0.0	0.00204673	0.0	0.0	1e-08	458.13824605	759.32468476	788.05497759	16.21410408	-0.03536664	-0.38476604
0.0297	4.73358	6.22e-06	0.0	0.0	0.0	0.00204659	0.0	0.0	1e-08	458.54069287	759.27561358	787.94234875	16.18701209	-0.03578555	-0.38467759
0.0298	4.74812	6.36e-06	0.0	0.0	0.0	0.00204644	0.0	0.0	1e-08	458.94238338	759.22596431	787.82990755	16.15996399	-0.03619165	-0.38458929
0.0299	4.76265	6.51e-06	0.0	0.0	0.0	0.00204629	0.0	0.0	1e-08	459.34331911	759.17575373	787.7176536	16.13295974	-0.03658518	-0.38450113
0.03	4.77718	6.66e-06	0.0	0.0	0.0	0.00204614	0.0	0.0	1e-08	459.74350158	759.12499832	787.60558652	16.10599928	-0.03696636	-0.38441312
0.0301	4.79169	6.81e-06	0.0	0.0	0.0	0.00204599	0.0	0.0	1e-08	460.14293234	759.07370064	787.49370598	16.07908496	-0.03736056	-0.38432526
0.0302	4.80619	6.96e-06	0.0	0.0	0.0	0.00204584	0.0	0.0	1e-08	460.54161293	759.02186584	787.38201167	16.05221261	-0.03772527	-0.38423754
0.0303	4.82069	7.12e-06	0.0	0.0	0.0	0.00204568	0.0	0.0	1e-08	460.93954484	758.96952313	787.27050313	16.02538397	-0.03807935	-0.38414997
0.0304	4.83517	7.29e-06	0.0	0.0	0.0	0.00204552	0.0	0.0	1e-08	461.33672957	758.91668634	787.15917999	15.99859897	-0.03842306	-0.38406254
0.0305	4.84964	7.45e-06	0.0	0.0	0.0	0.00204535	0.0	0.0	1e-08	461.73316864	758.86336896	787.0480419	15.97185757	-0.03875667	-0.38397526
0.0306	4.8641	7.62e-06	0.0	0.0	0.0	0.00204518	0.0	0.0	1e-08	462.12886354	758.80958413	786.93708847	15.9451597	-0.03908044	-0.38388813
0.0307	4.87856	7.79e-06	0.0	0.0	0.0	0.00204501	0.0	0.0	1e-08	462.52381579	758.75534463	786.82631936	15.91850531	-0.0393946	-0.38380114
0.0308	4.893	7.96e-06	0.0	0.0	0.0	0.00204484	0.0	0.0	1e-08	462.91802688	758.70066293	786.7157342	15.89189434	-0.03969939	-0.38371429
0.0309	4.90743	8.14e-06	0.0	0.0	0.0	0.00204466	0.0	0.0	1e-08	463.3114983	758.64555118	786.60533262	15.86532673	-0.03999507	-0.38362759
0.031	4.92185	8.32e-06	0.0	0.0	0.0	0.00204448	0.0	0.0	1e-08	463.70423154	758.59002119	786.49511428	15.83880242	-0.04028184	-0.38354103
0.0311	4.93626	8.51e-06	0.0	0.0	0.0	0.00204429	0.0	0.0	1e-08	464.09622808	758.53408451	786.38507882	15.81232136	-0.04055992	-0.38345462
0.0312	4.95066	8.69e-06	0.0	0.0	0.0	0.00204411	0.0	0.0	1e-08	464.48748942	758.47775235	786.27522587	15.78588348	-0.04082954	-0.38336835
0.0313	4.96505	8.88e-06	0.0	0.0	0.0	0.00204391	0.0	0.0	1e-08	464.87801702	758.42103568	786.1655551	15.75948872	-0.0410909	-0.38328222
0.0314	4.97943	9.08e-06	0.0	0.0	0.0	0.00204372	0.0	0.0	1e-08	465.26781236	758.36394517	786.05606615	15.73313703	-0.0413442	-0.38319623
0.0315	4.9938	9.28e-06	0.0	0.0	0.0	0.00204352	0.0	0.0	1e-08	465.6568769	758.30649789	785.94675865	15.70682754	-0.04158109	-0.38311039
0.0316	5.00816	9.48e-06	0.0	0.0	0.0	0.00204332	0.0	0.0	1e-08	466.0452121	758.24870365	785.83763224	15.68056155	-0.04181632	-0.38302469
0.0317	5.02251	9.69e-06	0.0	0.0	0.0	0.00204311	0.0	0.0	1e-08	466.43281944	758.19056964	785.7286866	15.65433839	-0.04204367	-0.38293913
0.0318	5.03685	9.89e-06	0.0	0.0	0.0	0.0020429	0.0	0.0	1e-08	466.81970037	758.13210604	785.61992138	15.62815802	-0.0422633	-0.38285371
0.0319	5.05118	1.011e-05	0.0	0.0	0.0	0.00204269	0.0	0.0	1e-08	467.20585635	758.07332283	785.51133623	15.60202035	-0.04247534	-0.38276844
0.032	5.0655	1.032e-05	0.0	0.0	0.0	0.00204247	0.0	0.0	1e-08	467.59128882	758.01422982	785.40293083	15.57592532	-0.04267991	-0.3826833
0.0321	5.0798	1.055e-05	0.0	0.0	0.0	0.00204225	0.0	0.0	1e-08	467.97599924	757.95483666	785.29470481	15.54987286	-0.04287714	-0.38259831
0.0322	5.0941	1.077e-05	0.0	0.0	0.0	0.00204203	0.0	0.0	1e-08	468.35998904	757.89515281	785.18665784	15.52386291	-0.04306714	-0.38251346
0.0323	5.10839	1.1e-05	0.0	0.0	0.0	0.0020418	0.0	0.0	1e-08	468.74325966	757.83518761	785.07878959	15.49789539	-0.04325001	-0.38242874
0.0324	5.12266	1.123e-05	0.0	0.0	0.0	0.00204156	0.0	0.0	1e-08	469.12581254	757.77495026	784.97109972	15.47197024	-0.04342585	-0.38234417
0.0325	5.13693	1.147e-05	0.0	0.0	0.0	0.00204133	0.0	0.0	1e-08	469.50764911	757.71444982	784.86358788	15.44608738	-0.04359476	-0.38225974
0.0326	5.15119	1.171e-05	0.0	0.0	0.0	0.00204109	0.0	0.0	1e-08	469.8887708	757.65369524	784.75625375	15.42024675	-0.04375681	-0.38217545
0.0327	5.16543	1.196e-05	0.0	0.0	0.0	0.00204084	0.0	0.0	1e-08	470.26917903	757.59269536	784.64909699	15.39444827	-0.04391208	-0.38209129
0.0328	5.17967	1.221e-05	0.0	0.0	0.0	0.00204059	0.0	0.0	1e-08	470.64887521	757.53145893	784.54211727	15.36869187	-0.04406063	-0.38200728
0.0329	5.19389	1.246e-05	0.0	0.0	0.0	0.00204034	0.0	0.0	1e-08	471.02786078	757.46998521	784.43531429	15.34297849	-0.0442117	-0.3819234
0.033	5.2081	1.272e-05	0.0	0.0	0.0	0.00204008	0.0	0.0	1e-08	471.40613715	757.40828736	784.3286877	15.31730632	-0.04434963	-0.38183966
0.0331	5.22231	1.298e-05	0.0	0.0	0.0	0.00203981	0.0	0.0	1e-08	471.78370571	757.34637487	784.22223717	15.29167605	-0.04448136	-0.38175606
0.0332	5.2365	1.325e-05	0.0	0.0	0.0	0.00203955	0.0	0.0	1e-08	472.16056788	757.28425566	784.11596237	15.26608761	-0.04460698	-0.3816726
0.0333	5.25068	1.352e-05	0.0	0.0	0.0	0.00203927	0.0	0.0	1e-08	472.53672505	757.22193759	784.00986297	15.24054093	-0.04472654	-0.38158928
0.0334	5.26486	1.38e-05	0.0	0.0	0.0	0.002039	0.0	0.0	1e-08	472.91217862	757.1594284	783.90393865	15.21503594	-0.04484009	-0.38150609
0.0335	5.27902	1.408e-05	0.0	0.0	0.0	0.00203872	0.0	0.0	1e-08	473.28692998	757.09673581	783.79818909	15.18957256	-0.04494768	-0.38142304
0.0336	5.29317	1.436e-05	0.0	0.0	0.0	0.00203843	0.0	0.0	1e-08	473.66098052	757.03386745	783.69261395	15.16415071	-0.04504934	-0.38134013
0.0337	5.30731	1.465e-05	0.0	0.0	0.0	0.00203814	0.0	0.0	1e-08	474.03433162	756.97083091	783.58721291	15.13877033	-0.0451451	-0.38125736
0.0338	5.32144	1.495e-05	0.0	0.0	0.0	0.00203784	0.0	0.0	1e-08	474.40698467	756.90763376	783.48198566	15.11343134	-0.045235	-0.38117472
0.0339	5.33556	1.525e-05	0.0	0.0	0.0	0.00203754	0.0	0.0	2e-08	474.77894103	756.8442835	783.37693186	15.08813367	-0.04531903	-0.38109222
0.034	5.34967	1.556e-05	0.0	0.0	0.0	0.00203724	0.0	0.0	2e-08	475.15020209	756.78078766	783.27205121	15.06287723	-0.04539723	-0.38100985
0.0341	5.36376	1.587e-05	0.0	0.0	0.0	0.00203692	0.0	0.0	2e-08	475.52076922	756.71715372	783.16734337	15.03766196	-0.04546958	-0.38092762
0.0342	5.37785	1.618e-05	0.0	0.0	0.0	0.00203661	0.0	0.0	2e-08	475.89064377	756.65338755	783.06280803	15.01249014	-0.04556002	-0.38084552
0.0343	5.39193	1.65e-05	0.0	0.0	0.0	0.00203629	0.0	0.0	2e-08	476.25982718	756.58946302	782.95844503	14.98735772	-0.04562835	-0.38076356
0.0344	5.406	1.683e-05	0.0	0.0	0.0	0.00203596	0.0	0.0	2e-08	476.62832076	756.52541181	782.85425393	14.96226635	-0.04569198	-0.38068174
0.0345	5.42005	1.716e-05	0.0	0.0	0.0	0.00203563	0.0	0.0	2e-08	476.99612586	756.46123984	782.75023443	14.93721595	-0.04575098	-0.38060005
0.0346	5.4341	1.75e-05	0.0	0.0	0.0	0.00203529	0.0	0.0	2e-08	477.36324383	756.3969529	782.64638621	14.91220646	-0.04580542	-0.38051849
0.0347	5.44813	1.784e-05	0.0	0.0	0.0	0.00203495	0.0	0.0	2e-08	477.72967602	756.33255673	782.54270897	14.88723781	-0.04585535	-0.38043707
0.0348	5.46216	1.819e-05	0.0	0.0	0.0	0.0020346	0.0	0.0	2e-08	478.09542379	756.26805694	782.43920239	14.86230993	-0.04590085	-0.38035578
0.0349	5.47617	1.854e-05	0.0	0.0	0.0	0.00203424	0.0	0.0	2e-08	478.46048846	756.2034591	782.33586617	14.83742274	-0.04594196	-0.38027463
0.035	5.49017	1.89e-05	0.0	0.0	0.0	0.00203389	0.0	0.0	2e-08	478.82487138	756.13876869	782.23269999	14.81257619	-0.04597873	-0.38019361
0.0351	5.50416	1.927e-05	0.0	0.0	0.0	0.00203352	0.0	0.0	2e-08	479.18857388	756.07399111	782.12970356	14.78777019	-0.04601123	-0.38011273
0.0352	5.51814	1.964e-05	0.0	0.0	0.0	0.00203315	0.0	0.0	2e-08	479.55159729	756.00913169	782.02687657	14.76300469	-0.04603948	-0.38003197
0.0353	5.53212	2.002e-05	0.0	0.0	0.0	0.00203277	0.0	0.0	2e-08	479.91394294	755.94419573	781.92421871	14.7382796	-0.04606354	-0.37995135
0.0354	5.54608	2.04e-05	0.0	0.0	0.0	0.00203239	0.0	0.0	2e-08	480.27561215	755.87918845	781.82172968	14.71359485	-0.04608345	-0.37987087
0.0355	5.56002	2.079e-05	0.0	0.0	0.0	0.002032	0.0	0.0	2e-08	480.63660623	755.81411501	781.71940917	14.68895038	-0.04609923	-0.37979051
0.0356	5.57396	2.118e-05	0.0	0.0	0.0	0.0020316	0.0	0.0	2e-08	480.99692652	755.7489753	781.6172569	14.66434766	-0.04612714	-0.37971029
0.0357	5.58789	2.158e-05	0.0	0.0	0.0	0.0020312	0.0	0.0	2e-08	481.35657436	755.6837602	781.51527265	14.63978401	-0.04613981	-0.37963019
0.0358	5.60181	2.199e-05	0.0	0.0	0.0	0.00203079	0.0	0.0	2e-08	481.71555102	755.61848699	781.41345605	14.61526049	-0.0461492	-0.37955023
0.0359	5.61571	2.24e-05	0.0	0.0	0.0	0.00203038	0.0	0.0	2e-08	482.07385781	755.55315964	781.3118068	14.59077703	-0.04615539	-0.37947041
0.036	5.62961	2.282e-05	0.0	0.0	0.0	0.00202996	0.0	0.0	2e-08	482.43149604	755.487782	781.21032462	14.56633358	-0.04615845	-0.37939071
0.0361	5.6435	2.325e-05	0.0	0.0	0.0	0.00202953	0.0	0.0	2e-08	482.78846701	755.42235783	781.1090092	14.54193006	-0.04615847	-0.37931114
0.0362	5.65737	2.368e-05	0.0	0.0	0.0	0.0020291	0.0	0.0	2e-08	483.14477201	755.35689076	781.00786025	14.51756641	-0.04615553	-0.37923171
0.0363	5.67123	2.412e-05	0.0	0.0	0.0	0.00202866	0.0	0.0	2e-08	483.50041233	755.29138433	780.90687749	14.49324256	-0.04614969	-0.3791524
0.0364	5.68509	2.457e-05	0.0	0.0	0.0	0.00202821	0.0	0.0	2e-08	483.85538926	755.22584198	780.80606062	14.46895844	-0.04614103	-0.37907323
0.0365	5.69893	2.502e-05	0.0	0.0	0.0	0.00202776	0.0	0.0	3e-08	484.20970409	755.16026705	780.70540935	14.444714	-0.04612962	-0.37899418
0.0366	5.71276	2.548e-05	0.0	0.0	0.0	0.0020273	0.0	0.0	3e-08	484.56335811	755.09466278	780.60492339	14.42050916	-0.04611553	-0.37891527
0.0367	5.72658	2.595e-05	0.0	0.0	0.0	0.00202683	0.0	0.0	3e-08	484.91635258	755.02903232	780.50460246	14.39634385	-0.04609883	-0.37883648
0.0368	5.74039	2.642e-05	0.0	0.0	0.0	0.00202636	0.0	0.0	3e-08	485.26868878	754.96337873	780.40444626	14.37221801	-0.04607959	-0.37875783
0.0369	5.75419	2.69e-05	0.0	0.0	0.0	0.00202588	0.0	0.0	3e-08	485.62036799	754.89770496	780.30445451	14.34813158	-0.04605787	-0.3786793
0.037	5.76797	2.739e-05	0.0	0.0	0.0	0.00202539	0.0	0.0	3e-08	485.97139147	754.83201439	780.20462693	14.32408435	-0.04603299	-0.3786009
0.0371	5.78175	2.788e-05	0.0	0.0	0.0	0.0020249	0.0	0.0	3e-08	486.32176049	754.76631014	780.10496322	14.30007649	-0.04600628	-0.37852263
0.0372	5.79551	2.839e-05	0.0	0.0	0.0	0.00202439	0.0	0.0	3e-08	486.67147631	754.70059446	780.0054631	14.27610782	-0.04597725	-0.37844449
0.0373	5.80927	2.889e-05	0.0	0.0	0.0	0.00202388	0.0	0.0	3e-08	487.02054018	754.63487002	779.9061263	14.25217829	-0.04594595	-0.37836648
0.0374	5.82301	2.941e-05	0.0	0.0	0.0	0.00202337	0.0	0.0	3e-08	487.36895337	754.56913942	779.80695253	14.22828782	-0.04591244	-0.3782886
0.0375	5.83675	2.994e-05	0.0	0.0	0.0	0.00202284	0.0	0.0	3e-08	487.71671712	754.50340518	779.70794151	14.20443635	-0.04587678	-0.37821084
0.0376	5.85047	3.047e-05	0.0	0.0	0.0	0.00202231	0.0	0.0	3e-08	488.06383267	754.43766977	779.60909295	14.18062381	-0.04583901	-0.37813321
0.0377	5.86418	3.101e-05	0.0	0.0	0.0	0.00202177	0.0	0.0	3e-08	488.41030129	754.37193555	779.51040658	14.15685014	-0.04579918	-0.37805571
0.0378	5.87788	3.155e-05	0.0	0.0	0.0	0.00202122	0.0	0.0	3e-08	488.75612419	754.30620484	779.41188213	14.13311527	-0.04575735	-0.37797833
0.0379	5.89157	3.211e-05	0.0	0.0	0.0	0.00202067	0.0	0.0	3e-08	489.10130263	754.24047989	779.3135193	14.10941912	-0.04571356	-0.37790109
0.038	5.90525	3.267e-05	0.0	0.0	0.0	0.0020201	0.0	0.0	3e-08	489.44583784	754.17476289	779.21531782	14.08576164	-0.04566786	-0.37782396
0.0381	5.91891	3.324e-05	0.0	0.0	0.0	0.00201953	0.0	0.0	3e-08	489.78973105	754.10905596	779.11727743	14.06214276	-0.04562029	-0.37774697
0.0382	5.93257	3.382e-05	0.0	0.0	0.0	0.00201895	0.0	0.0	3e-08	490.13298348	754.04336116	779.01939783	14.0385624	-0.0455709	-0.3776701
0.0383	5.94622	3.441e-05	0.0	0.0	0.0	0.00201836	0.0	0.0	3e-08	490.47559636	753.9776805	778.92167876	14.01502051	-0.04551972	-0.37759336
0.0384	5.95985	3.5e-05	0.0	0.0	0.0	0.00201777	0.0	0.0	4e-08	490.81757091	753.91201873	778.82411993	13.99151663	-0.04546337	-0.37751674
0.0385	5.97347	3.561e-05	0.0	0.0	0.0	0.00201716	0.0	0.0	4e-08	491.15890835	753.84637745	778.72672106	13.96805135	-0.04540773	-0.37744025
0.0386	5.98709	3.622e-05	0.0	0.0	0.0	0.00201655	0.0	0.0	4e-08	491.49960989	753.78075748	778.6294819	13.94462432	-0.04535028	-0.37736389
0.0387	6.00069	3.684e-05	0.0	0.0	0.0	0.00201593	0.0	0.0	4e-08	491.83967674	753.71516083	778.53240215	13.92123546	-0.04529102	-0.37728765
0.0388	6.01428	3.747e-05	0.0	0.0	0.0	0.0020153	0.0	0.0	4e-08	492.17911011	753.64958949	778.43548156	13.89788471	-0.04522999	-0.37721153
0.0389	6.02786	3.811e-05	0.0	0.0	0.0	0.00201466	0.0	0.0	4e-08	492.5179112	753.58404541	778.33871986	13.87457199	-0.04516721	-0.37713554
0.039	6.04142	3.875e-05	0.0	0.0	0.0	0.00201402	0.0	0.0	4e-08	492.85608122	753.51853051	778.24211676	13.85129725	-0.04510269	-0.37705968
0.0391	6.05498	3.941e-05	0.0	0.0	0.0	0.00201336	0.0	0.0	4e-08	493.19362136	753.45304671	778.14567199	13.82806041	-0.04503644	-0.37698393
0.0392	6.06853	4.007e-05	0.0	0.0	0.0	0.0020127	0.0	0.0	4e-08	493.53053282	753.3875959	778.0493853	13.80486141	-0.04496848	-0.37690832
0.0393	6.08206	4.074e-05	0.0	0.0	0.0	0.00201202	0.0	0.0	4e-08	493.86681679	753.32217994	777.9532564	13.78170016	-0.04489883	-0.37683282
0.0394	6.09559	4.143e-05	0.0	0.0	0.0	0.00201134	0.0	0.0	4e-08	494.20247446	753.25680069	777.85728504	13.75857662	-0.04482748	-0.37675745
0.0395	6.1091	4.212e-05	0.0	0.0	0.0	0.00201065	0.0	0.0	4e-08	494.53750701	753.19146	777.76147093	13.7354907	-0.04475445	-0.37668221
0.0396	6.1226	4.282e-05	0.0	0.0	0.0	0.00200995	0.0	0.0	4e-08	494.87191562	753.12615972	777.66581382	13.71244233	-0.04467975	-0.37660709
0.0397	6.13609	4.353e-05	0.0	0.0	0.0	0.00200924	0.0	0.0	4e-08	495.20570147	753.06090166	777.57031343	13.68943146	-0.04460337	-0.37653209
0.0398	6.14957	4.425e-05	0.0	0.0	0.0	0.00200852	0.0	0.0	4e-08	495.53886576	752.9956823	777.47496953	13.66645846	-0.04453056	-0.37645721
0.0399	6.16304	4.498e-05	0.0	0.0	0.0	0.00200779	0.0	0.0	5e-08	495.87140963	752.93050625	777.37978182	13.64352248	-0.04445234	-0.37638245
0.04	6.17649	4.571e-05	0.0	0.0	0.0	0.00200705	0.0	0.0	5e-08	496.20333427	752.86537578	777.28475006	13.6206238	-0.04437265	-0.37630782
0.0401	6.18994	4.646e-05	0.0	0.0	0.0	0.0020063	0.0	0.0	5e-08	496.53464084	752.80029241	777.18987396	13.59776236	-0.04429152	-0.37623331
0.0402	6.20337	4.722e-05	0.0	0.0	0.0	0.00200554	0.0	0.0	5e-08	496.8653305	752.73525768	777.09515327	13.57493808	-0.04420894	-0.37615893
0.0403	6.2168	4.799e-05	0.0	0.0	0.0	0.00200477	0.0	0.0	5e-08	497.19540441	752.67027309	777.00058772	13.55215089	-0.04412494	-0.37608466
0.0404	6.23021	4.876e-05	0.0	0.0	0.0	0.002004	0.0	0.0	5e-08	497.52486373	752.60534014	776.90617706	13.52940073	-0.04403952	-0.37601052
0.0405	6.24361	4.955e-05	0.0	0.0	0.0	0.00200321	0.0	0.0	5e-08	497.85370961	752.54046032	776.81192101	13.50668753	-0.04395268	-0.37593649
0.0406	6.257	5.035e-05	0.0	0.0	0.0	0.00200241	0.0	0.0	5e-08	498.1819432	752.47563511	776.71781932	13.48401122	-0.04386444	-0.37586259
0.0407	6.27038	5.115e-05	0.0	0.0	0.0	0.0020016	0.0	0.0	5e-08	498.50956566	752.41086599	776.62387172	13.46137173	-0.04377479	-0.37578881
0.0408	6.28374	5.197e-05	0.0	0.0	0.0	0.00200078	0.0	0.0	5e-08	498.83657812	752.34615443	776.53007796	13.438769	-0.04368373	-0.37571515
0.0409	6.2971	5.28e-05	0.0	0.0	0.0	0.00199996	0.0	0.0	5e-08	499.16298172	752.28150191	776.43643777	13.41620295	-0.04359127	-0.37564162
0.041	6.31044	5.364e-05	0.0	0.0	0.0	0.00199912	0.0	0.0	5e-08	499.48877762	752.21690989	776.3429509	13.39367352	-0.0434974	-0.3755682
0.0411	6.32377	5.449e-05	0.0	0.0	0.0	0.00199827	0.0	0.0	5e-08	499.81396693	752.15237925	776.24961709	13.37118122	-0.04340864	-0.3754949
0.0412	6.3371	5.534e-05	0.0	0.0	0.0	0.00199741	0.0	0.0	6e-08	500.13855081	752.08790269	776.15643611	13.34872501	-0.04331404	-0.37542172
0.0413	6.35041	5.621e-05	0.0	0.0	0.0	0.00199654	0.0	0.0	6e-08	500.46253039	752.0234881	776.06340769	13.32630524	-0.04321833	-0.37534866
0.0414	6.3637	5.71e-05	0.0	0.0	0.0	0.00199566	0.0	0.0	6e-08	500.78590678	751.95913652	775.97053156	13.30392185	-0.04312155	-0.37527572
0.0415	6.37699	5.799e-05	0.0	0.0	0.0	0.00199476	0.0	0.0	6e-08	501.1086811	751.89484899	775.87780748	13.28157477	-0.0430237	-0.3752029
0.0416	6.39027	5.889e-05	0.0	0.0	0.0	0.00199386	0.0	0.0	6e-08	501.43085449	751.83062653	775.78523517	13.25926393	-0.04292481	-0.3751302
0.0417	6.40353	5.98e-05	0.0	0.0	0.0	0.00199294	0.0	0.0	6e-08	501.75242806	751.7664701	775.6928144	13.23698927	-0.04282489	-0.37505762
0.0418	6.41679	6.073e-05	0.0	0.0	0.0	0.00199202	0.0	0.0	6e-08	502.07340293	751.70238068	775.60054491	13.21475073	-0.04272396	-0.37498516
0.0419	6.43003	6.166e-05	0.0	0.0	0.0	0.00199108	0.0	0.0	6e-08	502.3937802	751.63835922	775.50842644	13.19254823	-0.04262204	-0.37491282
0.042	6.44326	6.261e-05	0.0	0.0	0.0	0.00199013	0.0	0.0	6e-08	502.71356099	751.57440663	775.41645874	13.17038171	-0.04251913	-0.37484059
0.0421	6.45648	6.357e-05	0.0	0.0	0.0	0.00198918	0.0	0.0	6e-08	503.03274641	751.51052382	775.32464156	13.14825111	-0.04241526	-0.37476848
0.0422	6.46969	6.454e-05	0.0	0.0	0.0	0.0019882	0.0	0.0	6e-08	503.35133755	751.44671168	775.23297465	13.12615636	-0.04231043	-0.3746965
0.0423	6.48288	6.552e-05	0.0	0.0	0.0	0.00198722	0.0	0.0	7e-08	503.66933552	751.38297107	775.14145776	13.10409739	-0.04220467	-0.37462462
0.0424	6.49607	6.651e-05	0.0	0.0	0.0	0.00198623	0.0	0.0	7e-08	503.98674143	751.31930285	775.05009063	13.08207414	-0.04209798	-0.37455287
0.0425	6.50924	6.752e-05	0.0	0.0	0.0	0.00198522	0.0	0.0	7e-08	504.30355636	751.25570705	774.95887302	13.0600867	-0.04199269	-0.37448123
0.0426	6.5224	6.853e-05	0.0	0.0	0.0	0.0019842	0.0	0.0	7e-08	504.61978141	751.19218258	774.8678047	13.03813475	-0.04188491	-0.37440972
0.0427	6.53555	6.956e-05	0.0	0.0	0.0	0.00198317	0.0	0.0	7e-08	504.93541768	751.12873195	774.77688539	13.01621832	-0.04177635	-0.37433831
0.0428	6.54869	7.06e-05	0.0	0.0	0.0	0.00198213	0.0	0.0	7e-08	505.25046624	751.06535578	774.68611486	12.99433736	-0.04166702	-0.37426703
0.0429	6.56182	7.166e-05	0.0	0.0	0.0	0.00198108	0.0	0.0	7e-08	505.56492819	751.00205471	774.59549286	12.9724918	-0.04155696	-0.37419586
0.043	6.57493	7.272e-05	0.0	0.0	0.0	0.00198001	0.0	0.0	7e-08	505.8788046	750.93882932	774.50501914	12.95068158	-0.04144617	-0.37412481
0.0431	6.58804	7.38e-05	0.0	0.0	0.0	0.00197894	0.0	0.0	7e-08	506.19209655	750.87568019	774.41469346	12.92890663	-0.04133467	-0.37405387
0.0432	6.60113	7.489e-05	0.0	0.0	0.0	0.00197785	0.0	0.0	7e-08	506.50480513	750.81260787	774.32451557	12.90716689	-0.04122249	-0.37398305
0.0433	6.61421	7.599e-05	0.0	0.0	0.0	0.00197674	0.0	0.0	8e-08	506.81693141	750.74961287	774.23448522	12.8854623	-0.04110963	-0.37391235
0.0434	6.62728	7.71e-05	0.0	0.0	0.0	0.00197563	0.0	0.0	8e-08	507.12847645	750.68669571	774.14460218	12.86379278	-0.04099613	-0.37384176
0.0435	6.64034	7.823e-05	0.0	0.0	0.0	0.0019745	0.0	0.0	8e-08	507.43944133	750.62385686	774.05486619	12.84215828	-0.040882	-0.37377129
0.0436	6.65338	7.937e-05	0.0	0.0	0.0	0.00197336	0.0	0.0	8e-08	507.74982711	750.56109679	773.96527702	12.82055873	-0.04076724	-0.37370093
0.0437	6.66642	8.052e-05	0.0	0.0	0.0	0.00197221	0.0	0.0	8e-08	508.05963486	750.49841594	773.87583442	12.79899407	-0.04065189	-0.37363069
0.0438	6.67944	8.169e-05	0.0	0.0	0.0	0.00197104	0.0	0.0	8e-08	508.36886563	750.43581471	773.78653815	12.77746424	-0.04053596	-0.37356056
0.0439	6.69245	8.286e-05	0.0	0.0	0.0	0.00196986	0.0	0.0	8e-08	508.67752049	750.37329433	773.69738796	12.75596895	-0.04041809	-0.37349055
0.044	6.70545	8.405e-05	0.0	0.0	0.0	0.00196867	0.0	0.0	8e-08	508.9856005	750.31085564	773.60838362	12.73450851	-0.04030063	-0.37342065
0.0441	6.71844	8.526e-05	0.0	0.0	0.0	0.00196746	0.0	0.0	9e-08	509.29310669	750.24849831	773.51952488	12.71308269	-0.04018257	-0.37335087
0.0442	6.73142	8.648e-05	0.0	0.0	0.0	0.00196625	0.0	0.0	9e-08	509.60004014	750.18622276	773.4308115	12.69169143	-0.04006393	-0.3732812
0.0443	6.74438	8.771e-05	0.0	0.0	0.0	0.00196501	0.0	0.0	9e-08	509.90640187	750.12402941	773.34224326	12.67033466	-0.03994472	-0.37321164
0.0444	6.75733	8.895e-05	0.0	0.0	0.0	0.00196377	0.0	0.0	9e-08	510.21219295	750.06191865	773.25381989	12.64901233	-0.03982494	-0.3731422
0.0445	6.77027	9.021e-05	0.0	0.0	0.0	0.00196251	0.0	0.0	9e-08	510.51741441	749.99989088	773.16554118	12.62772436	-0.0397046	-0.37307287
0.0446	6.7832	9.148e-05	0.0	0.0	0.0	0.00196124	0.0	0.0	9e-08	510.8220673	749.93794648	773.07740687	12.6064707	-0.03958373	-0.37300366
0.0447	6.79612	9.276e-05	0.0	0.0	0.0	0.00195995	0.0	0.0	9e-08	511.12615264	749.87608581	772.98941673	12.58525127	-0.03946231	-0.37293455
0.0448	6.80903	9.406e-05	0.0	0.0	0.0	0.00195865	0.0	0.0	9e-08	511.42967148	749.81430924	772.90157053	12.56406602	-0.03934037	-0.37286557
0.0449	6.82192	9.537e-05	0.0	0.0	0.0	0.00195734	0.0	0.0	1e-07	511.73262486	749.75261711	772.81386803	12.54291488	-0.0392179	-0.37279669
0.045	6.8348	9.67e-05	0.0	0.0	0.0	0.00195601	0.0	0.0	1e-07	512.03501379	749.69100979	772.72630898	12.52179779	-0.03909493	-0.37272793
0.0451	6.84767	9.804e-05	0.0	0.0	0.0	0.00195467	0.0	0.0	1e-07	512.33683931	749.62948759	772.63889316	12.50071468	-0.03897144	-0.37265928
0.0452	6.86053	9.939e-05	0.0	0.0	0.0	0.00195332	0.0	0.0	1e-07	512.63810245	749.56805086	772.55162033	12.47966549	-0.03884746	-0.37259074
0.0453	6.87338	0.00010076	0.0	0.0	0.0	0.00195195	0.0	0.0	1e-07	512.93880423	749.50670013	772.46449026	12.45865003	-0.0387227	-0.37252231
0.0454	6.88621	0.00010214	0.0	0.0	0.0	0.00195056	0.0	0.0	1e-07	513.23894567	749.4454357	772.37750271	12.43766845	-0.03859765	-0.372454
0.0455	6.89904	0.00010354	0.0	0.0	0.0	0.00194917	0.0	0.0	1e-07	513.53852779	749.38425781	772.29065744	12.4167206	-0.03847211	-0.37238579
0.0456	6.91185	0.00010495	0.0	0.0	0.0	0.00194776	0.0	0.0	1.1e-07	513.8375516	749.32316678	772.20395423	12.3958064	-0.03834607	-0.3723177
0.0457	6.92465	0.00010637	0.0	0.0	0.0	0.00194633	0.0	0.0	1.1e-07	514.13601812	749.26216294	772.11739283	12.3749258	-0.03821955	-0.37224972
0.0458	6.93743	0.00010781	0.0	0.0	0.0	0.00194489	0.0	0.0	1.1e-07	514.43392837	749.20124661	772.03097303	12.35407873	-0.03809254	-0.37218185
0.0459	6.95021	0.00010926	0.0	0.0	0.0	0.00194343	0.0	0.0	1.1e-07	514.73128334	749.14041812	771.94469458	12.33326512	-0.03796505	-0.3721141
0.046	6.96297	0.00011073	0.0	0.0	0.0	0.00194196	0.0	0.0	1.1e-07	515.02808405	749.07967779	771.85855725	12.31248492	-0.03783707	-0.37204645
0.0461	6.97572	0.00011221	0.0	0.0	0.0	0.00194048	0.0	0.0	1.1e-07	515.3243315	749.01902594	771.77256082	12.29173807	-0.03770862	-0.37197892
0.0462	6.98846	0.00011371	0.0	0.0	0.0	0.00193898	0.0	0.0	1.1e-07	515.6200267	748.95846289	771.68670505	12.27102448	-0.03757969	-0.37191149
0.0463	7.00119	0.00011523	0.0	0.0	0.0	0.00193747	0.0	0.0	1.2e-07	515.91517064	748.89798898	771.60098972	12.25034411	-0.03745028	-0.37184417
0.0464	7.01391	0.00011675	0.0	0.0	0.0	0.00193594	0.0	0.0	1.2e-07	516.20976432	748.83760453	771.51541458	12.22969689	-0.0373204	-0.37177697
0.0465	7.02661	0.0001183	0.0	0.0	0.0	0.00193439	0.0	0.0	1.2e-07	516.50380875	748.77730988	771.42997942	12.20908275	-0.03719004	-0.37170987
0.0466	7.0393	0.00011985	0.0	0.0	0.0	0.00193283	0.0	0.0	1.2e-07	516.7973049	748.71710536	771.34468401	12.18850163	-0.03705919	-0.37164289
0.0467	7.05198	0.00012143	0.0	0.0	0.0	0.00193126	0.0	0.0	1.2e-07	517.09025378	748.65698906	771.25952811	12.16795357	-0.03692997	-0.37157601
0.0468	7.06465	0.00012302	0.0	0.0	0.0	0.00192967	0.0	0.0	1.2e-07	517.38265637	748.59696257	771.17451152	12.14743834	-0.03679876	-0.37150925
0.0469	7.07731	0.00012462	0.0	0.0	0.0	0.00192806	0.0	0.0	1.2e-07	517.67451366	748.53702637	771.08963398	12.12695594	-0.03666716	-0.37144259
0.047	7.08995	0.00012624	0.0	0.0	0.0	0.00192644	0.0	0.0	1.3e-07	517.96582664	748.4771807	771.00489528	12.10650631	-0.03653516	-0.37137604
0.0471	7.10258	0.00012787	0.0	0.0	0.0	0.00192481	0.0	0.0	1.3e-07	518.25659629	748.41742578	770.9202952	12.08608939	-0.03640277	-0.3713096
0.0472	7.1152	0.00012952	0.0	0.0	0.0	0.00192315	0.0	0.0	1.3e-07	518.54682358	748.35776185	770.8358335	12.06570511	-0.03627	-0.37124327
0.0473	7.12781	0.00013119	0.0	0.0	0.0	0.00192149	0.0	0.0	1.3e-07	518.8365095	748.29818914	770.75150996	12.04535342	-0.03613684	-0.37117705
0.0474	7.1404	0.00013287	0.0	0.0	0.0	0.0019198	0.0	0.0	1.3e-07	519.12565502	748.23870787	770.66732435	12.02503425	-0.0360033	-0.37111094
0.0475	7.15299	0.00013457	0.0	0.0	0.0	0.00191811	0.0	0.0	1.3e-07	519.41426112	748.17931828	770.58327646	12.00474753	-0.03586938	-0.37104493
0.0476	7.16556	0.00013628	0.0	0.0	0.0	0.00191639	0.0	0.0	1.4e-07	519.70232876	748.1200206	770.49936605	11.98449321	-0.03573509	-0.37097903
0.0477	7.17812	0.00013801	0.0	0.0	0.0	0.00191466	0.0	0.0	1.4e-07	519.98985893	748.06081504	770.4155929	11.96427122	-0.03560042	-0.37091324
0.0478	7.19066	0.00013975	0.0	0.0	0.0	0.00191291	0.0	0.0	1.4e-07	520.27685258	748.00170184	770.3319568	11.94408149	-0.03546538	-0.37084756
0.0479	7.2032	0.00014151	0.0	0.0	0.0	0.00191115	0.0	0.0	1.4e-07	520.56331068	747.94268123	770.24845751	11.92392398	-0.03532997	-0.37078199
0.048	7.21572	0.00014329	0.0	0.0	0.0	0.00190937	0.0	0.0	1.4e-07	520.84923421	747.88375323	770.16509482	11.90379867	-0.03519584	-0.37071652
0.0481	7.22823	0.00014508	0.0	0.0	0.0	0.00190758	0.0	0.0	1.5e-07	521.13462411	747.82491589	770.08186851	11.8837054	-0.03506022	-0.37065116
0.0482	7.24073	0.00014689	0.0	0.0	0.0	0.00190577	0.0	0.0	1.5e-07	521.41948135	747.76617104	769.99877836	11.86364415	-0.03492431	-0.3705859
0.0483	7.25322	0.00014871	0.0	0.0	0.0	0.00190394	0.0	0.0	1.5e-07	521.70380689	747.70751883	769.91582415	11.84361486	-0.03478813	-0.37052076
0.0484	7.26569	0.00015056	0.0	0.0	0.0	0.0019021	0.0	0.0	1.5e-07	521.98760168	747.64895935	769.83300565	11.82361747	-0.03465167	-0.37045572
0.0485	7.27815	0.00015241	0.0	0.0	0.0	0.00190024	0.0	0.0	1.5e-07	522.27086668	747.59049272	769.75032264	11.80365191	-0.03451495	-0.37039078
0.0486	7.2906	0.00015429	0.0	0.0	0.0	0.00189836	0.0	0.0	1.5e-07	522.55360284	747.53211904	769.66777491	11.78371812	-0.03437797	-0.37032596
0.0487	7.30304	0.00015618	0.0	0.0	0.0	0.00189647	0.0	0.0	1.6e-07	522.83581111	747.47383841	769.58536225	11.76381605	-0.03424074	-0.37026123
0.0488	7.31546	0.00015808	0.0	0.0	0.0	0.00189456	0.0	0.0	1.6e-07	523.11749243	747.41565091	769.50308442	11.74394562	-0.03410327	-0.37019662
0.0489	7.32787	0.00016001	0.0	0.0	0.0	0.00189264	0.0	0.0	1.6e-07	523.39864776	747.35755664	769.42094122	11.72410678	-0.03396556	-0.37013211
0.049	7.34027	0.00016195	0.0	0.0	0.0	0.00189069	0.0	0.0	1.6e-07	523.67927804	747.29955566	769.33893242	11.70429946	-0.03382762	-0.3700677
0.0491	7.35266	0.00016391	0.0	0.0	0.0	0.00188873	0.0	0.0	1.6e-07	523.95938422	747.24164804	769.25705781	11.68452361	-0.03368945	-0.37000341
0.0492	7.36504	0.00016588	0.0	0.0	0.0	0.00188676	0.0	0.0	1.7e-07	524.23896722	747.18383386	769.17531717	11.66477916	-0.03355107	-0.36993921
0.0493	7.3774	0.00016787	0.0	0.0	0.0	0.00188477	0.0	0.0	1.7e-07	524.518028	747.12611317	769.0937103	11.64506605	-0.03341248	-0.36987512
0.0494	7.38975	0.00016988	0.0	0.0	0.0	0.00188276	0.0	0.0	1.7e-07	524.79656748	747.06848639	769.01223696	11.62538402	-0.03327265	-0.36981114
0.0495	7.40209	0.0001719	0.0	0.0	0.0	0.00188073	0.0	0.0	1.7e-07	525.0745866	747.01095431	768.93089694	11.60573335	-0.03313334	-0.36974726
0.0496	7.41441	0.00017394	0.0	0.0	0.0	0.00187869	0.0	0.0	1.7e-07	525.3520863	746.9535163	768.84969004	11.58611382	-0.0329938	-0.36968349
0.0497	7.42673	0.000176	0.0	0.0	0.0	0.00187663	0.0	0.0	1.8e-07	525.62906751	746.89617244	768.76861604	11.56652537	-0.03285402	-0.36961982
0.0498	7.43903	0.00017808	0.0	0.0	0.0	0.00187455	0.0	0.0	1.8e-07	525.90553115	746.83892285	768.68767472	11.54696795	-0.03271401	-0.36955625
0.0499	7.45131	0.00018017	0.0	0.0	0.0	0.00187245	0.0	0.0	1.8e-07	526.18147816	746.78176762	768.60686587	11.52744148	-0.03257377	-0.36949279
0.05	7.46359	0.00018228	0.0	0.0	0.0	0.00187034	0.0	0.0	1.8e-07	526.45690947	746.72470684	768.52618927	11.50794592	-0.03243331	-0.36942943
0.05009	7.47585	0.00018441	0.0	0.0	0.0	0.00186821	0.0	0.0	1.8e-07	526.73182598	746.66774061	768.44564473	11.48848118	-0.03229262	-0.36936618
0.05019	7.4881	0.00018655	0.0	0.0	0.0	0.00186607	0.0	0.0	1.9e-07	527.00622864	746.61086902	768.36523202	11.46904723	-0.03215171	-0.36930302
0.05029	7.50034	0.00018871	0.0	0.0	0.0	0.0018639	0.0	0.0	1.9e-07	527.28011836	746.55409219	768.28495093	11.44964398	-0.03201059	-0.36923998
0.05039	7.51257	0.00019089	0.0	0.0	0.0	0.00186172	0.0	0.0	1.9e-07	527.55349605	746.49741019	768.20480125	11.43027139	-0.03186924	-0.36917703
0.05049	7.52478	0.00019309	0.0	0.0	0.0	0.00185952	0.0	0.0	1.9e-07	527.82636264	746.44082314	768.12478277	11.41092938	-0.03172768	-0.36911419
0.05059	7.53698	0.0001953	0.0	0.0	0.0	0.00185731	0.0	0.0	2e-07	528.09871905	746.38433112	768.04489528	11.3916179	-0.03158591	-0.36905145
0.05069	7.54917	0.00019753	0.0	0.0	0.0	0.00185507	0.0	0.0	2e-07	528.37056618	746.32793425	767.96513858	11.37233688	-0.03144392	-0.36898882
0.05079	7.56135	0.00019978	0.0	0.0	0.0	0.00185282	0.0	0.0	2e-07	528.64190495	746.27163173	767.88551245	11.35308629	-0.03130309	-0.36892628
0.05089	7.57351	0.00020204	0.0	0.0	0.0	0.00185056	0.0	0.0	2e-07	528.91273627	746.21542323	767.80601668	11.33386602	-0.03116109	-0.36886385
0.05099	7.58566	0.00020433	0.0	0.0	0.0	0.00184827	0.0	0.0	2e-07	529.18306105	746.15930956	767.72665108	11.31467603	-0.03101894	-0.36880153
0.05109	7.5978	0.00020663	0.0	0.0	0.0	0.00184597	0.0	0.0	2.1e-07	529.45288019	746.10329073	767.64741543	11.29551626	-0.03087665	-0.3687393
0.05119	7.60992	0.00020895	0.0	0.0	0.0	0.00184365	0.0	0.0	2.1e-07	529.72219461	746.04736676	767.56830952	11.27638665	-0.03073422	-0.36867717
0.05129	7.62203	0.00021128	0.0	0.0	0.0	0.00184131	0.0	0.0	2.1e-07	529.99100521	745.99153765	767.48933314	11.25728713	-0.03059166	-0.36861515
0.05139	7.63413	0.00021364	0.0	0.0	0.0	0.00183895	0.0	0.0	2.1e-07	530.25931288	745.93580341	767.4104861	11.23821765	-0.03044898	-0.36855323
0.05149	7.64622	0.00021601	0.0	0.0	0.0	0.00183658	0.0	0.0	2.2e-07	530.52711854	745.88016404	767.33176818	11.21917814	-0.03030617	-0.36849141
0.05159	7.65829	0.0002184	0.0	0.0	0.0	0.00183419	0.0	0.0	2.2e-07	530.79442308	745.82461953	767.25317918	11.20016854	-0.03016325	-0.36842969
0.05169	7.67036	0.0002208	0.0	0.0	0.0	0.00183178	0.0	0.0	2.2e-07	531.06122739	745.76916988	767.17471889	11.18118878	-0.03002022	-0.36836807
0.05179	7.6824	0.00022323	0.0	0.0	0.0	0.00182935	0.0	0.0	2.2e-07	531.32753239	745.71381506	767.09638711	11.16223882	-0.02987708	-0.36830656
0.05189	7.69444	0.00022567	1e-08	0.0	0.0	0.0018269	0.0	0.0	2.3e-07	531.59333895	745.65855507	767.01818364	11.14331858	-0.02973385	-0.36824514
0.05199	7.70646	0.00022813	1e-08	0.0	0.0	0.00182444	0.0	0.0	2.3e-07	531.85864798	745.60338986	766.94010827	11.12442801	-0.02959052	-0.36818383
0.05209	7.71847	0.00023061	1e-08	0.0	0.0	0.00182196	0.0	0.0	2.3e-07	532.12346036	745.54831942	766.8621608	11.10556705	-0.0294471	-0.36812261
0.05219	7.73047	0.0002331	1e-08	0.0	0.0	0.00181946	0.0	0.0	2.3e-07	532.38777698	745.49334477	766.78434103	11.08673539	-0.02930226	-0.3680615
0.05229	7.74246	0.00023561	1e-08	0.0	0.0	0.00181695	0.0	0.0	2.4e-07	532.65159874	745.43846564	766.70664874	11.06793338	-0.02915829	-0.36800048
0.05239	7.75443	0.00023815	1e-08	0.0	0.0	0.00181441	0.0	0.0	2.4e-07	532.91492651	745.38368168	766.62908374	11.04916078	-0.02901419	-0.36793957
0.05249	7.76639	0.00024069	1e-08	0.0	0.0	0.00181186	0.0	0.0	2.4e-07	533.17776119	745.32899292	766.55164584	11.03041752	-0.02886997	-0.36787875
0.05259	7.77833	0.00024326	1e-08	0.0	0.0	0.00180929	0.0	0.0	2.4e-07	533.44010366	745.27439939	766.47433482	11.01170356	-0.02872562	-0.36781804
0.05269	7.79027	0.00024585	1e-08	0.0	0.0	0.0018067	0.0	0.0	2.5e-07	533.7019548	745.2199011	766.39715049	10.99301882	-0.02858115	-0.36775742
0.05279	7.80219	0.00024845	1e-08	0.0	0.0	0.0018041	0.0	0.0	2.5e-07	533.9633155	745.16549809	766.32009265	10.97436324	-0.02843655	-0.36769691
0.05289	7.8141	0.00025107	1e-08	0.0	0.0	0.00180148	0.0	0.0	2.5e-07	534.22418663	745.1111904	766.2431611	10.95573677	-0.02829183	-0.36763649
0.05299	7.82599	0.00025371	1e-08	0.0	0.0	0.00179883	0.0	0.0	2.5e-07	534.48456907	745.05697804	766.16635563	10.93713933	-0.02814699	-0.36757617
0.05309	7.83787	0.00025636	1e-08	0.0	0.0	0.00179617	0.0	0.0	2.6e-07	534.74446371	745.00286106	766.08967606	10.91857087	-0.02800202	-0.36751595
0.05319	7.84974	0.00025904	1e-08	0.0	0.0	0.0017935	0.0	0.0	2.6e-07	535.0038714	744.9488395	766.01312217	10.90003133	-0.02785693	-0.36745583
0.05329	7.8616	0.00026173	1e-08	0.0	0.0	0.0017908	1e-08	0.0	2.6e-07	535.26279304	744.89491338	765.93669378	10.88152064	-0.02771172	-0.36739581
0.05339	7.87344	0.00026444	1e-08	0.0	0.0	0.00178809	1e-08	0.0	2.6e-07	535.52122949	744.84108275	765.86039068	10.86303874	-0.02756638	-0.36733589
0.05349	7.88527	0.00026717	1e-08	0.0	0.0	0.00178536	1e-08	0.0	2.7e-07	535.77918163	744.78734765	765.78421269	10.84458557	-0.02742097	-0.36727606
0.05359	7.89709	0.00026991	1e-08	0.0	0.0	0.00178261	1e-08	0.0	2.7e-07	536.0366503	744.73370709	765.70815959	10.82616103	-0.02727619	-0.36721634
0.05369	7.90889	0.00027268	1e-08	0.0	0.0	0.00177984	1e-08	0.0	2.7e-07	536.2936364	744.68016172	765.63223121	10.80776513	-0.02713073	-0.36715671
0.05379	7.92068	0.00027546	1e-08	0.0	0.0	0.00177706	1e-08	0.0	2.8e-07	536.55014078	744.62671163	765.55642733	10.78939776	-0.02698518	-0.36709718
0.05389	7.93246	0.00027826	1e-08	0.0	0.0	0.00177426	1e-08	0.0	2.8e-07	536.80616432	744.57335682	765.48074777	10.77105888	-0.02683953	-0.36703774
0.05399	7.94422	0.00028108	1e-08	0.0	0.0	0.00177144	1e-08	0.0	2.8e-07	537.06170787	744.52009728	765.40519233	10.75274842	-0.0266938	-0.36697841
0.05409	7.95597	0.00028391	1e-08	0.0	0.0	0.0017686	1e-08	0.0	2.8e-07	537.3167723	744.46693301	765.32976082	10.73446632	-0.02654799	-0.36691917
0.05419	7.96771	0.00028676	1e-08	0.0	0.0	0.00176574	1e-08	0.0	2.9e-07	537.57135847	744.41386401	765.25445304	10.71621251	-0.02640209	-0.36686002
0.05429	7.97944	0.00028963	1e-08	0.0	0.0	0.00176287	1e-08	0.0	2.9e-07	537.82546724	744.36089028	765.17926879	10.69798694	-0.02625611	-0.36680098
0.05439	7.99115	0.00029252	1e-08	0.0	0.0	0.00175998	1e-08	0.0	2.9e-07	538.07909947	744.30801179	765.1042079	10.67978953	-0.02611005	-0.36674203
0.05449	8.00285	0.00029543	1e-08	0.0	0.0	0.00175707	1e-08	0.0	3e-07	538.33225602	744.25522856	765.02927015	10.66162024	-0.02596391	-0.36668318
0.05459	8.01453	0.00029835	1e-08	0.0	0.0	0.00175414	1e-08	0.0	3e-07	538.58493774	744.20254058	764.95445537	10.64347899	-0.0258177	-0.36662443
0.05469	8.02621	0.00030129	1e-08	0.0	0.0	0.00175119	1e-08	0.0	3e-07	538.83714549	744.14994783	764.87976335	10.62536574	-0.02567141	-0.36656577
0.05479	8.03786	0.00030425	1e-08	0.0	0.0	0.00174823	1e-08	0.0	3e-07	539.08888013	744.09745031	764.80519391	10.6072804	-0.02552504	-0.36650721
0.05489	8.04951	0.00030723	1e-08	0.0	0.0	0.00174525	1e-08	0.0	3.1e-07	539.3401425	744.04504794	764.73074685	10.58922286	-0.02537897	-0.36644874
0.05499	8.06114	0.00031023	1e-08	0.0	0.0	0.00174225	1e-08	0.0	3.1e-07	539.59093344	743.99274014	764.656422	10.57119317	-0.02523258	-0.36639037
0.05509	8.07276	0.00031324	1e-08	0.0	0.0	0.00173924	1e-08	0.0	3.1e-07	539.84125381	743.94052734	764.58221915	10.55319121	-0.02508613	-0.3663321
0.05519	8.08437	0.00031627	1e-08	0.0	0.0	0.0017362	1e-08	0.0	3.2e-07	540.09110447	743.88840948	764.50813812	10.53521693	-0.02493964	-0.36627392
0.05529	8.09596	0.00031932	1e-08	0.0	0.0	0.00173315	1e-08	0.0	3.2e-07	540.34048625	743.83638654	764.43417871	10.51727025	-0.02479309	-0.36621584
0.05539	8.10754	0.00032238	1e-08	0.0	0.0	0.00173008	1e-08	0.0	3.2e-07	540.5894	743.78445845	764.36034075	10.49935113	-0.0246465	-0.36615785
0.05549	8.11911	0.00032546	1e-08	0.0	0.0	0.001727	1e-08	0.0	3.3e-07	540.83784658	743.73262517	764.28662403	10.48145949	-0.02449987	-0.36609996
0.05559	8.13066	0.00032856	1e-08	0.0	0.0	0.00172389	1e-08	0.0	3.3e-07	541.08582681	743.68088666	764.21302838	10.46359528	-0.0243532	-0.36604216
0.05569	8.1422	0.00033168	1e-08	0.0	0.0	0.00172077	1e-08	0.0	3.3e-07	541.33334154	743.62924284	764.1395536	10.44575843	-0.02420649	-0.36598446
0.05579	8.15373	0.00033482	1e-08	0.0	0.0	0.00171763	1e-08	0.0	3.4e-07	541.58039162	743.57769367	764.06619952	10.42794889	-0.02405974	-0.36592685
0.05589	8.16524	0.00033797	1e-08	0.0	0.0	0.00171447	1e-08	0.0	3.4e-07	541.82697788	743.52623909	763.99296593	10.41016658	-0.02391296	-0.36586934
0.05599	8.17674	0.00034114	1e-08	0.0	0.0	0.0017113	1e-08	0.0	3.4e-07	542.07310116	743.47487902	763.91985266	10.39241144	-0.02376615	-0.36581192
0.05609	8.18822	0.00034433	1e-08	0.0	0.0	0.00170811	1e-08	0.0	3.4e-07	542.31876229	743.42361341	763.84685952	10.37468343	-0.02361931	-0.36575459
0.05619	8.1997	0.00034753	1e-08	0.0	0.0	0.0017049	1e-08	0.0	3.5e-07	542.56396212	743.37244218	763.77398633	10.35698246	-0.02347245	-0.36569736
0.05629	8.21115	0.00035075	1e-08	0.0	0.0	0.00170168	1e-08	0.0	3.5e-07	542.80870147	743.32136532	763.7012329	10.33930836	-0.02332532	-0.36564023
0.05639	8.2226	0.00035399	1e-08	0.0	0.0	0.00169844	1e-08	0.0	3.5e-07	543.05298117	743.27038287	763.62859904	10.32166127	-0.02317833	-0.36558319
0.05649	8.23403	0.00035725	1e-08	0.0	0.0	0.00169518	1e-08	0.0	3.6e-07	543.29680205	743.21949465	763.55608458	10.30404104	-0.02303132	-0.36552624
0.05659	8.24545	0.00036052	2e-08	0.0	0.0	0.0016919	1e-08	0.0	3.6e-07	543.54016496	743.16870058	763.48368932	10.28644762	-0.02288428	-0.36546938
0.05669	8.25685	0.00036381	2e-08	0.0	0.0	0.00168861	1e-08	0.0	3.6e-07	543.7830707	743.11800058	763.41141309	10.26888092	-0.02273721	-0.36541262
0.05679	8.26825	0.00036711	2e-08	0.0	0.0	0.0016853	1e-08	0.0	3.7e-07	544.02552013	743.06739458	763.3392557	10.2513409	-0.02259012	-0.36535596
0.05689	8.27962	0.00037044	2e-08	0.0	0.0	0.00168197	1e-08	0.0	3.7e-07	544.26751405	743.01688249	763.26721698	10.23382748	-0.022443	-0.36529938
0.05699	8.29099	0.00037378	2e-08	0.0	0.0	0.00167862	1e-08	0.0	3.7e-07	544.5090533	742.96646422	763.19529673	10.21634062	-0.02229587	-0.3652429
0.05709	8.30234	0.00037713	2e-08	0.0	0.0	0.00167526	1e-08	0.0	3.8e-07	544.7501387	742.91613971	763.12349479	10.19888024	-0.02214871	-0.36518651
0.05719	8.31367	0.00038051	2e-08	0.0	0.0	0.00167189	1e-08	0.0	3.8e-07	544.99077107	742.86590884	763.05181096	10.18144628	-0.02200153	-0.36513022
0.05729	8.325	0.0003839	2e-08	0.0	0.0	0.00166849	1e-08	0.0	3.8e-07	545.23095123	742.81577154	762.98024506	10.16403867	-0.02185433	-0.36507401
0.05739	8.33631	0.0003873	2e-08	0.0	0.0	0.00166508	1e-08	0.0	3.9e-07	545.47068002	742.76572771	762.90879693	10.14665737	-0.02170712	-0.3650179
0.05749	8.3476	0.00039073	2e-08	0.0	0.0	0.00166165	2e-08	0.0	3.9e-07	545.70995823	742.71577724	762.83746637	10.12930229	-0.02155989	-0.36496188
0.05759	8.35888	0.00039417	2e-08	0.0	0.0	0.00165821	2e-08	0.0	3.9e-07	545.9487867	742.66592005	762.76625321	10.11197339	-0.02141265	-0.36490596
0.05769	8.37015	0.00039762	2e-08	0.0	0.0	0.00165475	2e-08	0.0	4e-07	546.18716623	742.61615616	762.69515728	10.09467046	-0.02126512	-0.36485012
0.05779	8.38141	0.00040109	2e-08	0.0	0.0	0.00165127	2e-08	0.0	4e-07	546.42509763	742.56648552	762.62417838	10.07739367	-0.02111777	-0.36479438
0.05789	8.39265	0.00040458	2e-08	0.0	0.0	0.00164778	2e-08	0.0	4.1e-07	546.66258172	742.51690792	762.55331634	10.06014286	-0.02097039	-0.36473873
0.05799	8.40387	0.00040809	2e-08	0.0	0.0	0.00164427	2e-08	0.0	4.1e-07	546.89961931	742.46742328	762.482571	10.04291795	-0.020823	-0.36468317
0.05809	8.41509	0.00041161	2e-08	0.0	0.0	0.00164075	2e-08	0.0	4.1e-07	547.13621123	742.41803147	762.41194216	10.0257189	-0.02067558	-0.36462771
0.05819	8.42629	0.00041514	2e-08	0.0	0.0	0.00163721	2e-08	0.0	4.2e-07	547.37235827	742.36873242	762.34142966	10.00854563	-0.02052813	-0.36457233
0.05829	8.43747	0.00041869	2e-08	0.0	0.0	0.00163365	2e-08	0.0	4.2e-07	547.60806124	742.31952601	762.27103331	9.99139809	-0.02038067	-0.36451705
0.05839	8.44864	0.00042226	2e-08	0.0	0.0	0.00163008	2e-08	0.0	4.2e-07	547.84332096	742.27041213	762.20075295	9.9742762	-0.02023318	-0.36446185
0.05849	8.4598	0.00042585	2e-08	0.0	0.0	0.00162649	2e-08	0.0	4.3e-07	548.07813823	742.22139069	762.13058839	9.95717991	-0.02008567	-0.36440675
0.05859	8.47095	0.00042944	2e-08	0.0	0.0	0.00162289	2e-08	0.0	4.3e-07	548.31251386	742.17246156	762.06053946	9.94010915	-0.01993813	-0.36435174
0.05869	8.48208	0.00043306	2e-08	0.0	0.0	0.00161927	2e-08	0.0	4.3e-07	548.54644864	742.12362465	761.99060599	9.92306386	-0.01979057	-0.36429682
0.05879	8.49319	0.00043669	2e-08	0.0	0.0	0.00161563	2e-08	0.0	4.4e-07	548.77994339	742.07487984	761.9207878	9.90604397	-0.01964298	-0.36424199
0.05889	8.50429	0.00044033	2e-08	0.0	0.0	0.00161198	2e-08	0.0	4.4e-07	549.0129989	742.02622702	761.85108473	9.88904943	-0.01949537	-0.36418725
0.05899	8.51538	0.00044399	3e-08	0.0	0.0	0.00160832	2e-08	0.0	4.4e-07	549.24561597	741.97766606	761.78149658	9.87208016	-0.01934773	-0.3641326
0.05909	8.52646	0.00044767	3e-08	0.0	0.0	0.00160464	2e-08	0.0	4.5e-07	549.47779539	741.92919678	761.71202321	9.855136	-0.01920014	-0.36407804
0.05919	8.53752	0.00045136	3e-08	0.0	0.0	0.00160094	2e-08	0.0	4.5e-07	549.70953796	741.88081906	761.64266443	9.83821706	-0.01905247	-0.36402357
0.05929	8.54856	0.00045507	3e-08	0.0	0.0	0.00159723	2e-08	0.0	4.6e-07	549.94084448	741.83253282	761.57342007	9.8213232	-0.01890477	-0.36396919
0.05939	8.55959	0.00045879	3e-08	0.0	0.0	0.00159351	2e-08	0.0	4.6e-07	550.17171574	741.78433792	761.50428995	9.80445437	-0.01875705	-0.3639149
0.05949	8.57061	0.00046252	3e-08	0.0	0.0	0.00158977	2e-08	0.0	4.6e-07	550.40215254	741.73623424	761.43527392	9.78761048	-0.01860931	-0.3638607
0.05959	8.58162	0.00046627	3e-08	0.0	0.0	0.00158601	3e-08	0.0	4.7e-07	550.63215568	741.68822165	761.36637179	9.77079148	-0.01846153	-0.36380658
0.05969	8.59261	0.00047004	3e-08	0.0	0.0	0.00158224	3e-08	0.0	4.7e-07	550.86172593	741.64030001	761.29758341	9.75399731	-0.01831373	-0.36375256
0.05979	8.60358	0.00047381	3e-08	0.0	0.0	0.00157846	3e-08	0.0	4.7e-07	551.09086409	741.59246918	761.22890859	9.7372279	-0.0181659	-0.36369863
0.05989	8.61454	0.00047761	3e-08	0.0	0.0	0.00157466	3e-08	0.0	4.8e-07	551.31957096	741.54472903	761.16034717	9.72048318	-0.01801804	-0.36364479
0.05999	8.62549	0.00048141	3e-08	0.0	0.0	0.00157085	3e-08	0.0	4.8e-07	551.54784731	741.49707942	761.09189898	9.7037631	-0.01787015	-0.36359103
0.06009	8.63642	0.00048524	3e-08	0.0	0.0	0.00156702	3e-08	0.0	4.9e-07	551.77569393	741.44952021	761.02356385	9.68706758	-0.01772222	-0.36353737
0.06019	8.64734	0.00048907	3e-08	0.0	0.0	0.00156318	3e-08	0.0	4.9e-07	552.0031116	741.40205125	760.95534162	9.67039656	-0.01757427	-0.36348379
0.06029	8.65825	0.00049292	3e-08	0.0	0.0	0.00155933	3e-08	0.0	4.9e-07	552.23010112	741.3546724	760.88723212	9.65374998	-0.01742628	-0.3634303
0.06039	8.66914	0.00049678	3e-08	0.0	0.0	0.00155546	3e-08	0.0	5e-07	552.45666326	741.30738351	760.81923518	9.63712775	-0.01727829	-0.3633769
0.06049	8.68001	0.00050066	3e-08	0.0	0.0	0.00155158	3e-08	0.0	5e-07	552.68279878	741.26018426	760.75135063	9.62052976	-0.01713037	-0.36332359
0.06059	8.69087	0.00050455	3e-08	0.0	0.0	0.00154768	3e-08	0.0	5.1e-07	552.90850847	741.21307459	760.68357831	9.60395607	-0.01698232	-0.36327036
0.06069	8.70172	0.00050845	4e-08	0.0	0.0	0.00154377	3e-08	0.0	5.1e-07	553.13379311	741.16605437	760.61591806	9.58740656	-0.01683424	-0.36321723
0.06079	8.71255	0.00051237	4e-08	0.0	0.0	0.00153985	3e-08	0.0	5.1e-07	553.35865349	741.11912342	760.5483697	9.57088116	-0.01668613	-0.36316418
0.06089	8.72337	0.0005163	4e-08	0.0	0.0	0.00153592	3e-08	0.0	5.2e-07	553.58309036	741.07228157	760.48093308	9.5543798	-0.01653798	-0.36311122
0.06099	8.73418	0.00052024	4e-08	0.0	0.0	0.00153197	3e-08	1e-08	5.2e-07	553.80710451	741.02552867	760.41360802	9.53790241	-0.0163898	-0.36305835
0.06109	8.74497	0.0005242	4e-08	0.0	0.0	0.00152801	4e-08	1e-08	5.2e-07	554.0306967	740.97886453	760.34639437	9.52144894	-0.01624158	-0.36300556
0.06119	8.75574	0.00052817	4e-08	0.0	0.0	0.00152403	4e-08	1e-08	5.3e-07	554.25386772	740.93228898	760.27929196	9.50501932	-0.01609332	-0.36295286
0.06129	8.7665	0.00053215	4e-08	0.0	0.0	0.00152004	4e-08	1e-08	5.3e-07	554.47661832	740.88580184	760.21230063	9.48861348	-0.01594503	-0.36290025
0.06139	8.77725	0.00053614	4e-08	0.0	0.0	0.00151605	4e-08	1e-08	5.4e-07	554.69894927	740.83940293	760.14542022	9.47223136	-0.0157967	-0.36284773
0.06149	8.78798	0.00054015	4e-08	0.0	0.0	0.00151203	4e-08	1e-08	5.4e-07	554.92086135	740.79309207	760.07865056	9.45587288	-0.01564833	-0.36279529
0.06159	8.7987	0.00054417	4e-08	0.0	0.0	0.00150801	4e-08	1e-08	5.4e-07	555.14235531	740.74686906	760.01199149	9.439538	-0.01549991	-0.36274294
0.06169	8.8094	0.0005482	4e-08	0.0	0.0	0.00150397	4e-08	1e-08	5.5e-07	555.36343192	740.70073373	759.94544286	9.42322663	-0.01535145	-0.36269068
0.06179	8.82009	0.00055224	4e-08	0.0	0.0	0.00149992	4e-08	1e-08	5.5e-07	555.58409194	740.65468588	759.87900449	9.4069386	-0.01520295	-0.36263851
0.06189	8.83077	0.00055629	4e-08	0.0	0.0	0.00149586	4e-08	1e-08	5.6e-07	555.80433611	740.6087254	759.81267624	9.39067404	-0.0150544	-0.36258642
0.06199	8.84143	0.00056036	5e-08	0.0	0.0	0.00149179	4e-08	1e-08	5.6e-07	556.02416521	740.56285203	759.74645794	9.3744328	-0.0149058	-0.36253441
0.06209	8.85207	0.00056444	5e-08	0.0	0.0	0.00148771	4e-08	1e-08	5.7e-07	556.24357999	740.51706557	759.68034943	9.35821481	-0.01475716	-0.3624825
0.06219	8.8627	0.00056853	5e-08	0.0	0.0	0.00148361	5e-08	1e-08	5.7e-07	556.46258121	740.47136582	759.61435055	9.34202	-0.01460847	-0.36243066
0.06229	8.87332	0.00057263	5e-08	0.0	0.0	0.00147951	5e-08	1e-08	5.7e-07	556.68116962	740.42575258	759.54846115	9.3258483	-0.01445972	-0.36237892
0.06239	8.88392	0.00057674	5e-08	0.0	0.0	0.00147539	5e-08	1e-08	5.8e-07	556.89934598	740.38022565	759.48268106	9.30969966	-0.01431092	-0.36232726
0.06249	8.8945	0.00058086	5e-08	0.0	0.0	0.00147126	5e-08	1e-08	5.8e-07	557.11711103	740.33478482	759.41701013	9.29357401	-0.01416207	-0.36227569
0.06259	8.90508	0.000585	5e-08	0.0	0.0	0.00146712	5e-08	1e-08	5.9e-07	557.33446553	740.28942988	759.3514482	9.27747127	-0.01401315	-0.3622242
0.06269	8.91563	0.00058914	5e-08	0.0	0.0	0.00146297	5e-08	1e-08	5.9e-07	557.55141022	740.24416061	759.28599512	9.26139138	-0.01386419	-0.3621728
0.06279	8.92618	0.00059329	5e-08	0.0	0.0	0.00145881	5e-08	1e-08	5.9e-07	557.76794586	740.1989768	759.22065072	9.24533427	-0.01371516	-0.36212148
0.06289	8.9367	0.00059746	5e-08	0.0	0.0	0.00145464	5e-08	1e-08	6e-07	557.98407319	740.15387823	759.15541486	9.22929989	-0.01356606	-0.36207025
0.06299	8.94722	0.00060164	5e-08	0.0	0.0	0.00145045	5e-08	1e-08	6e-07	558.19979294	740.10886468	759.09028737	9.21328815	-0.01341691	-0.3620191
0.06309	8.95771	0.00060582	6e-08	0.0	0.0	0.00144626	5e-08	1e-08	6.1e-07	558.41510587	740.06393593	759.02526811	9.19729899	-0.01326769	-0.36196804
0.06319	8.9682	0.00061002	6e-08	0.0	0.0	0.00144206	6e-08	1e-08	6.1e-07	558.63001271	740.01909182	758.96035691	9.18133222	-0.01311831	-0.36191706
0.06329	8.97866	0.00061422	6e-08	0.0	0.0	0.00143785	6e-08	1e-08	6.1e-07	558.84451418	739.97433226	758.89555363	9.16538799	-0.01296893	-0.36186617
0.06339	8.98912	0.00061844	6e-08	0.0	0.0	0.00143363	6e-08	1e-08	6.2e-07	559.05861104	739.92965688	758.83085811	9.14946614	-0.01281947	-0.36181536
0.06349	8.99955	0.00062266	6e-08	0.0	0.0	0.00142939	6e-08	1e-08	6.2e-07	559.27230402	739.88506547	758.76627019	9.13356659	-0.01266993	-0.36176464
0.06359	9.00998	0.0006269	6e-08	0.0	0.0	0.00142515	6e-08	1e-08	6.3e-07	559.48559385	739.8405578	758.70178973	9.11768928	-0.01252031	-0.361714
0.06369	9.02039	0.00063114	6e-08	0.0	0.0	0.0014209	6e-08	1e-08	6.3e-07	559.69848127	739.79613365	758.63741657	9.10183414	-0.01237061	-0.36166345
0.06379	9.03078	0.00063539	6e-08	0.0	0.0	0.00141664	6e-08	1e-08	6.4e-07	559.91096701	739.75179278	758.57315056	9.08600111	-0.01222082	-0.36161298
0.06389	9.04116	0.00063965	6e-08	0.0	0.0	0.00141238	6e-08	1e-08	6.4e-07	560.12305179	739.70753496	758.50899155	9.07019011	-0.01207095	-0.36156259
0.06399	9.05152	0.00064392	6e-08	0.0	0.0	0.0014081	7e-08	1e-08	6.4e-07	560.33473634	739.66335997	758.44493939	9.05440107	-0.01192098	-0.36151229
0.06409	9.06187	0.0006482	7e-08	0.0	0.0	0.00140381	7e-08	1e-08	6.5e-07	560.5460214	739.61926756	758.38099392	9.03863394	-0.01177092	-0.36146207
0.06419	9.0722	0.00065249	7e-08	0.0	0.0	0.00139952	7e-08	1e-08	6.5e-07	560.75690767	739.57525751	758.317155	9.02288864	-0.01162077	-0.36141193
0.06429	9.08252	0.00065678	7e-08	0.0	0.0	0.00139522	7e-08	1e-08	6.6e-07	560.96739589	739.53132958	758.25342248	9.00716509	-0.01147051	-0.36136188
0.06439	9.09282	0.00066109	7e-08	0.0	0.0	0.00139091	7e-08	1e-08	6.6e-07	561.17748678	739.48748352	758.18979621	8.99146324	-0.01132016	-0.36131191
0.06449	9.10311	0.0006654	7e-08	0.0	0.0	0.00138659	7e-08	1e-08	6.7e-07	561.38718105	739.44371909	758.12627604	8.97578301	-0.0111697	-0.36126203
0.06459	9.11338	0.00066972	7e-08	0.0	0.0	0.00138226	7e-08	1e-08	6.7e-07	561.59647942	739.40003616	758.06286182	8.96012419	-0.01101913	-0.36121223
0.06469	9.12364	0.00067404	7e-08	0.0	0.0	0.00137793	8e-08	1e-08	6.7e-07	561.80538259	739.35643449	757.9995534	8.94448696	-0.01086846	-0.36116251
0.06479	9.13388	0.00067838	7e-08	0.0	0.0	0.00137359	8e-08	1e-08	6.8e-07	562.01389128	739.31291379	757.93635064	8.92887114	-0.01071767	-0.36111288
0.06489	9.14411	0.00068272	8e-08	0.0	0.0	0.00136924	8e-08	1e-08	6.8e-07	562.22200621	739.26947382	757.8732534	8.91327666	-0.01056676	-0.36106332
0.06499	9.15432	0.00068707	8e-08	0.0	0.0	0.00136488	8e-08	1e-08	6.9e-07	562.42972809	739.22611433	757.81026151	8.89770345	-0.01041573	-0.36101385
0.06509	9.16452	0.00069142	8e-08	0.0	0.0	0.00136052	8e-08	1e-08	6.9e-07	562.63705762	739.18283509	757.74737485	8.88215145	-0.01026458	-0.36096447
0.06519	9.1747	0.00069579	8e-08	0.0	0.0	0.00135615	8e-08	1e-08	7e-07	562.84399551	739.13963586	757.68459325	8.86662057	-0.01011331	-0.36091516
0.06529	9.18487	0.00070016	8e-08	0.0	0.0	0.00135177	8e-08	1e-08	7e-07	563.05054247	739.09651639	757.62191658	8.85111076	-0.0099619	-0.36086594
0.06539	9.19502	0.00070453	8e-08	0.0	0.0	0.00134739	9e-08	1e-08	7.1e-07	563.25669919	739.05347644	757.5593447	8.83562193	-0.00981037	-0.3608168
0.06549	9.20515	0.00070891	8e-08	0.0	0.0	0.001343	9e-08	1e-08	7.1e-07	563.46246638	739.01051576	757.49687745	8.82015403	-0.00965869	-0.36076774
0.06559	9.21527	0.0007133	8e-08	0.0	0.0	0.00133861	9e-08	1e-08	7.1e-07	563.66784473	738.96763413	757.4345147	8.80470698	-0.00950688	-0.36071877
0.06569	9.22538	0.00071769	9e-08	0.0	0.0	0.0013342	9e-08	1e-08	7.2e-07	563.87283495	738.92483128	757.37225631	8.78928071	-0.00935492	-0.36066987
0.06579	9.23546	0.00072209	9e-08	0.0	0.0	0.0013298	9e-08	1e-08	7.2e-07	564.07743772	738.88210697	757.31010212	8.77387515	-0.00920282	-0.36062106
0.06589	9.24554	0.0007265	9e-08	0.0	0.0	0.00132538	9e-08	1e-08	7.3e-07	564.28165375	738.83946097	757.24805199	8.75849022	-0.00905056	-0.36057233
0.06599	9.2556	0.00073091	9e-08	0.0	0.0	0.00132097	1e-07	1e-08	7.3e-07	564.4854837	738.79689307	757.1861058	8.74312569	-0.00889828	-0.36052368
0.06609	9.26564	0.00073532	9e-08	0.0	0.0	0.00131654	1e-07	1e-08	7.4e-07	564.68892828	738.75440303	757.12426339	8.72778178	-0.00874575	-0.36047512
0.06619	9.27566	0.00073974	9e-08	0.0	0.0	0.00131211	1e-07	1e-08	7.4e-07	564.89198818	738.71199057	757.06252462	8.71245829	-0.00859307	-0.36042663
0.06629	9.28568	0.00074417	9e-08	0.0	0.0	0.00130768	1e-07	2e-08	7.5e-07	565.09466407	738.66965545	757.00088935	8.69715514	-0.00844022	-0.36037823
0.06639	9.29567	0.0007486	1e-07	0.0	0.0	0.00130324	1e-07	2e-08	7.5e-07	565.29695664	738.62739743	756.93935745	8.68187227	-0.00828721	-0.3603299
0.06649	9.30565	0.00075303	1e-07	0.0	0.0	0.0012988	1.1e-07	2e-08	7.5e-07	565.49886657	738.58521628	756.87792877	8.6666096	-0.00813404	-0.36028166
0.06659	9.31562	0.00075747	1e-07	0.0	0.0	0.00129435	1.1e-07	2e-08	7.6e-07	565.70039454	738.54311173	756.81660318	8.65136707	-0.00798069	-0.3602335
0.06669	9.32556	0.00076192	1e-07	0.0	0.0	0.0012899	1.1e-07	2e-08	7.6e-07	565.90154123	738.50108356	756.75538053	8.63614459	-0.00782718	-0.36018542
0.06679	9.3355	0.00076636	1e-07	0.0	0.0	0.00128544	1.1e-07	2e-08	7.7e-07	566.10230732	738.45913152	756.69426069	8.6209421	-0.00767348	-0.36013742
0.06689	9.34541	0.00077082	1e-07	0.0	0.0	0.00128098	1.1e-07	2e-08	7.7e-07	566.30269346	738.41725536	756.63324352	8.60575952	-0.0075196	-0.3600895
0.06699	9.35532	0.00077527	1.1e-07	0.0	0.0	0.00127652	1.2e-07	2e-08	7.8e-07	566.50270035	738.37545484	756.57232889	8.59059679	-0.00736554	-0.36004167
0.06709	9.3652	0.00077973	1.1e-07	0.0	0.0	0.00127205	1.2e-07	2e-08	7.8e-07	566.70232863	738.33372973	756.51151665	8.57545382	-0.00721129	-0.35999391
0.06719	9.37507	0.00078419	1.1e-07	0.0	0.0	0.00126758	1.2e-07	2e-08	7.9e-07	566.90157899	738.29207978	756.45080668	8.56033055	-0.00705685	-0.35994623
0.06729	9.38492	0.00078866	1.1e-07	0.0	0.0	0.00126311	1.2e-07	2e-08	7.9e-07	567.10045208	738.25050474	756.39019882	8.54522682	-0.00690226	-0.35989863
0.06739	9.39476	0.00079312	1.1e-07	0.0	0.0	0.00125863	1.3e-07	2e-08	7.9e-07	567.29894856	738.20900448	756.32969297	8.53014256	-0.00674752	-0.35985112
0.06749	9.40459	0.0007976	1.1e-07	0.0	0.0	0.00125415	1.3e-07	2e-08	8e-07	567.4970691	738.16757869	756.26928896	8.51507788	-0.00659252	-0.35980368
0.06759	9.41439	0.00080207	1.2e-07	0.0	0.0	0.00124967	1.3e-07	2e-08	8e-07	567.69481434	738.12622713	756.20898668	8.50003258	-0.00643732	-0.35975632
0.06769	9.42418	0.00080654	1.2e-07	0.0	0.0	0.00124519	1.3e-07	2e-08	8.1e-07	567.89218496	738.08494957	756.14878599	8.4850066	-0.00628191	-0.35970904
0.06779	9.43396	0.00081102	1.2e-07	0.0	0.0	0.0012407	1.3e-07	2e-08	8.1e-07	568.08918159	738.04374577	756.08868675	8.46999987	-0.0061263	-0.35966185
0.06789	9.44371	0.0008155	1.2e-07	0.0	0.0	0.00123621	1.4e-07	2e-08	8.2e-07	568.28580489	738.00261551	756.02868883	8.45501231	-0.00597047	-0.35961473
0.06799	9.45346	0.00081998	1.2e-07	0.0	0.0	0.00123172	1.4e-07	2e-08	8.2e-07	568.48205552	737.96155856	755.96879211	8.44004384	-0.00581443	-0.35956769
0.06809	9.46318	0.00082447	1.3e-07	0.0	0.0	0.00122722	1.4e-07	2e-08	8.3e-07	568.67793412	737.92057467	755.90899644	8.4250944	-0.00565817	-0.35952073
0.06819	9.47289	0.00082895	1.3e-07	0.0	0.0	0.00122273	1.4e-07	2e-08	8.3e-07	568.87344132	737.87966364	755.8493017	8.4101639	-0.00550168	-0.35947385
0.06829	9.48259	0.00083344	1.3e-07	0.0	0.0	0.00121823	1.5e-07	2e-08	8.3e-07	569.06857778	737.83882522	755.78970775	8.39525227	-0.00534497	-0.35942705
0.06839	9.49227	0.00083793	1.3e-07	0.0	0.0	0.00121374	1.5e-07	2e-08	8.4e-07	569.26334413	737.7980592	755.73021448	8.38035944	-0.00518803	-0.35938033
0.06849	9.50193	0.00084242	1.3e-07	0.0	0.0	0.00120924	1.5e-07	2e-08	8.4e-07	569.45774102	737.75736536	755.67082173	8.36548533	-0.00503085	-0.35933368
0.06859	9.51157	0.00084691	1.4e-07	0.0	0.0	0.00120474	1.5e-07	2e-08	8.5e-07	569.65176907	737.71674346	755.6115294	8.35062986	-0.00487344	-0.35928712
0.06869	9.5212	0.0008514	1.4e-07	0.0	0.0	0.00120024	1.6e-07	2e-08	8.5e-07	569.84542892	737.67619331	755.55233734	8.33579272	-0.00471588	-0.35924063
0.06879	9.53082	0.00085589	1.4e-07	0.0	0.0	0.00119574	1.6e-07	2e-08	8.6e-07	570.03872119	737.63571481	755.49324544	8.32097423	-0.00455801	-0.35919423
0.06889	9.54041	0.00086038	1.4e-07	0.0	0.0	0.00119124	1.6e-07	2e-08	8.6e-07	570.23164653	737.59530764	755.43425356	8.30617415	-0.0043999	-0.3591479
0.06899	9.54999	0.00086487	1.4e-07	0.0	0.0	0.00118674	1.7e-07	2e-08	8.7e-07	570.42420554	737.55497161	755.37536157	8.2913924	-0.00424154	-0.35910165
0.06909	9.55956	0.00086936	1.5e-07	0.0	0.0	0.00118223	1.7e-07	3e-08	8.7e-07	570.61639886	737.51470651	755.31656935	8.2766289	-0.00408293	-0.35905548
0.06919	9.56911	0.00087385	1.5e-07	0.0	0.0	0.00117773	1.7e-07	3e-08	8.8e-07	570.8082271	737.47451213	755.25787678	8.26188358	-0.00392406	-0.35900938
0.06929	9.57864	0.00087835	1.5e-07	0.0	0.0	0.00117323	1.7e-07	3e-08	8.8e-07	570.99969089	737.43438828	755.19928372	8.24715635	-0.00376493	-0.35896337
0.06939	9.58815	0.00088284	1.5e-07	0.0	0.0	0.00116873	1.8e-07	3e-08	8.8e-07	571.19079084	737.39433474	755.14079005	8.23244713	-0.00360555	-0.35891743
0.06949	9.59765	0.00088733	1.5e-07	0.0	0.0	0.00116423	1.8e-07	3e-08	8.9e-07	571.38152756	737.35435134	755.08239566	8.21775586	-0.0034459	-0.35887157
0.06959	9.60713	0.00089181	1.6e-07	0.0	0.0	0.00115973	1.8e-07	3e-08	8.9e-07	571.57190167	737.31443788	755.0241004	8.20308245	-0.00328598	-0.35882579
0.06969	9.6166	0.0008963	1.6e-07	0.0	0.0	0.00115523	1.9e-07	3e-08	9e-07	571.76191378	737.27459416	754.96590416	8.18842682	-0.00312579	-0.35878009
0.06979	9.62605	0.00090079	1.6e-07	0.0	0.0	0.00115074	1.9e-07	3e-08	9e-07	571.95156448	737.23482001	754.90780682	8.17378889	-0.00296532	-0.35873446
0.06989	9.63548	0.00090527	1.6e-07	0.0	0.0	0.00114624	1.9e-07	3e-08	9.1e-07	572.14085439	737.19511524	754.84980825	8.15916859	-0.00280457	-0.35868892
0.06999	9.6449	0.00090976	1.7e-07	0.0	0.0	0.00114175	2e-07	3e-08	9.1e-07	572.3297841	737.15547966	754.79190834	8.14456584	-0.00264354	-0.35864344
0.07009	9.6543	0.00091424	1.7e-07	0.0	0.0	0.00113725	2e-07	3e-08	9.2e-07	572.51835422	737.11591315	754.73410695	8.12998022	-0.00248234	-0.35859805
0.07019	9.66368	0.00091872	1.7e-07	0.0	0.0	0.00113276	2e-07	3e-08	9.2e-07	572.70656533	737.0764156	754.67640398	8.11541222	-0.00232077	-0.35855274
0.07029	9.67305	0.0009232	1.7e-07	0.0	0.0	0.00112828	2.1e-07	3e-08	9.2e-07	572.89441804	737.03698677	754.61879929	8.10086151	-0.00215891	-0.3585075
0.07039	9.68239	0.00092767	1.7e-07	0.0	0.0	0.00112379	2.1e-07	3e-08	9.3e-07	573.08191293	736.9976265	754.56129277	8.08632802	-0.00199675	-0.35846233
0.07049	9.69173	0.00093215	1.8e-07	0.0	0.0	0.00111931	2.1e-07	3e-08	9.3e-07	573.26905058	736.95833463	754.50388431	8.07181166	-0.00183431	-0.35841725
0.07059	9.70104	0.00093662	1.8e-07	0.0	0.0	0.00111482	2.2e-07	3e-08	9.4e-07	573.4558316	736.91911102	754.44657377	8.05731234	-0.00167157	-0.35837224
0.07069	9.71034	0.00094108	1.8e-07	0.0	0.0	0.00111035	2.2e-07	3e-08	9.4e-07	573.64225655	736.87995552	754.38936105	8.04283	-0.00150852	-0.35832731
0.07079	9.71962	0.00094555	1.8e-07	0.0	0.0	0.00110587	2.2e-07	3e-08	9.5e-07	573.82832603	736.84086798	754.33224602	8.02836454	-0.00134517	-0.35828246
0.07089	9.72889	0.00095001	1.9e-07	0.0	0.0	0.0011014	2.3e-07	3e-08	9.5e-07	574.0140406	736.80184826	754.27522856	8.01391589	-0.00118152	-0.35823768
0.07099	9.73814	0.00095447	1.9e-07	0.0	0.0	0.00109693	2.3e-07	3e-08	9.6e-07	574.19940085	736.76289623	754.21830857	7.99948396	-0.00101755	-0.35819298
0.07109	9.74737	0.00095892	1.9e-07	0.0	0.0	0.00109246	2.3e-07	4e-08	9.6e-07	574.38440733	736.72401177	754.16148593	7.98506867	-0.00085327	-0.35814835
0.07119	9.75659	0.00096338	1.9e-07	0.0	0.0	0.001088	2.4e-07	4e-08	9.6e-07	574.56906064	736.68519474	754.10476051	7.97066993	-0.00068867	-0.35810381
0.07129	9.76578	0.00096782	2e-07	0.0	0.0	0.00108354	2.4e-07	4e-08	9.7e-07	574.75336132	736.64644502	754.0481322	7.95628767	-0.00052375	-0.35805933
0.07139	9.77496	0.00097227	2e-07	0.0	0.0	0.00107908	2.5e-07	4e-08	9.7e-07	574.93730995	736.6077625	753.9916009	7.94192181	-0.00035851	-0.35801494
0.07149	9.78413	0.00097671	2e-07	0.0	0.0	0.00107463	2.5e-07	4e-08	9.8e-07	575.12090708	736.56914711	753.93516648	7.92757179	-0.0001931	-0.35797062
0.07159	9.79327	0.00098114	2.1e-07	0.0	0.0	0.00107018	2.5e-07	4e-08	9.8e-07	575.30415328	736.53059875	753.87882883	7.91323831	-2.726e-05	-0.35792637
0.07169	9.8024	0.00098557	2.1e-07	0.0	0.0	0.00106574	2.6e-07	4e-08	9.9e-07	575.4870491	736.4921173	753.82258785	7.89892096	0.00013892	-0.35788221
0.07179	9.81152	0.00099	2.1e-07	0.0	0.0	0.0010613	2.6e-07	4e-08	9.9e-07	575.66959509	736.45370266	753.76644341	7.88461964	0.00030542	-0.35783812
0.07189	9.82061	0.00099442	2.1e-07	0.0	0.0	0.00105687	2.6e-07	4e-08	1e-06	575.8517918	736.41535475	753.71039541	7.87033427	0.00047226	-0.3577941
0.07199	9.82969	0.00099884	2.2e-07	0.0	0.0	0.00105244	2.7e-07	4e-08	1e-06	576.03363978	736.3770735	753.65444374	7.85606476	0.00063943	-0.35775016
0.07209	9.83875	0.00100325	2.2e-07	0.0	0.0	0.00104802	2.7e-07	4e-08	1e-06	576.21513958	736.33885882	753.59858828	7.84181103	0.00080693	-0.35770629
0.07219	9.84779	0.00100766	2.2e-07	0.0	0.0	0.0010436	2.8e-07	4e-08	1.01e-06	576.39629173	736.30071066	753.54282892	7.82757299	0.00097477	-0.3576625
0.07229	9.85682	0.00101206	2.3e-07	0.0	0.0	0.00103918	2.8e-07	4e-08	1.01e-06	576.57709678	736.26262894	753.48716556	7.81335055	0.00114296	-0.35761879
0.07239	9.86583	0.00101645	2.3e-07	0.0	0.0	0.00103478	2.9e-07	4e-08	1.02e-06	576.75755526	736.22461361	753.43159809	7.79914362	0.00131148	-0.35757515
0.07249	9.87482	0.00102084	2.3e-07	0.0	0.0	0.00103037	2.9e-07	4e-08	1.02e-06	576.9376677	736.18666463	753.37612639	7.78495212	0.00148036	-0.35753159
0.07259	9.88379	0.00102523	2.3e-07	0.0	0.0	0.00102598	2.9e-07	4e-08	1.03e-06	577.11743463	736.14878195	753.32075037	7.77077596	0.00164958	-0.3574881
0.07269	9.89275	0.00102961	2.4e-07	0.0	0.0	0.00102159	3e-07	5e-08	1.03e-06	577.29685659	736.11096554	753.26546991	7.75661505	0.00181915	-0.35744469
0.07279	9.90169	0.00103398	2.4e-07	0.0	0.0	0.0010172	3e-07	5e-08	1.04e-06	577.47593408	736.07321536	753.21028491	7.74246931	0.00198908	-0.35740135
0.07289	9.91061	0.00103834	2.4e-07	0.0	0.0	0.00101282	3.1e-07	5e-08	1.04e-06	577.65466765	736.03553141	753.15519526	7.72833801	0.00215917	-0.35735808
0.07299	9.91951	0.0010427	2.5e-07	0.0	0.0	0.00100845	3.1e-07	5e-08	1.04e-06	577.83305779	735.99791365	753.10020087	7.71422214	0.00232976	-0.35731489
0.07309	9.9284	0.00104706	2.5e-07	0.0	0.0	0.00100409	3.2e-07	5e-08	1.05e-06	578.01110504	735.96036209	753.04530161	7.70012114	0.0025007	-0.35727178
0.07319	9.93727	0.0010514	2.5e-07	0.0	0.0	0.00099973	3.2e-07	5e-08	1.05e-06	578.18880989	735.92287673	752.9904974	7.68603491	0.00267199	-0.35722874
0.07329	9.94612	0.00105574	2.6e-07	0.0	0.0	0.00099537	3.3e-07	5e-08	1.06e-06	578.36617286	735.88545756	752.93578812	7.67196338	0.00284364	-0.35718578
0.07339	9.95495	0.00106007	2.6e-07	0.0	0.0	0.00099103	3.3e-07	5e-08	1.06e-06	578.54319446	735.8481046	752.88117368	7.65790644	0.00301564	-0.35714289
0.07349	9.96377	0.0010644	2.6e-07	0.0	0.0	0.00098669	3.4e-07	5e-08	1.07e-06	578.71987518	735.81081787	752.82665397	7.64386399	0.00318801	-0.35710007
0.07359	9.97257	0.00106872	2.7e-07	0.0	0.0	0.00098236	3.4e-07	5e-08	1.07e-06	578.89621553	735.7735974	752.77222889	7.62983596	0.00336073	-0.35705733
0.07369	9.98135	0.00107303	2.7e-07	0.0	0.0	0.00097804	3.5e-07	5e-08	1.07e-06	579.07221601	735.73644322	752.71789834	7.61582224	0.00353382	-0.35701466
0.07379	9.99011	0.00107733	2.7e-07	0.0	0.0	0.00097372	3.5e-07	5e-08	1.08e-06	579.2478771	735.69935539	752.66366222	7.60182274	0.00370727	-0.35697207
0.07389	9.99886	0.00108162	2.8e-07	0.0	0.0	0.00096941	3.6e-07	5e-08	1.08e-06	579.42319931	735.66233395	752.60952043	7.58783737	0.00388109	-0.35692955
0.07399	10.00758	0.00108591	2.8e-07	0.0	0.0	0.00096511	3.6e-07	5e-08	1.09e-06	579.5981831	735.62537895	752.55547287	7.57386603	0.00405527	-0.3568871
0.07409	10.01629	0.00109019	2.8e-07	0.0	0.0	0.00096082	3.7e-07	6e-08	1.09e-06	579.77282898	735.58849048	752.50151944	7.55990863	0.00422982	-0.35684473
0.07419	10.02498	0.00109446	2.9e-07	0.0	0.0	0.00095653	3.7e-07	6e-08	1.1e-06	579.94713742	735.5516686	752.44766005	7.54596463	0.00440465	-0.35680243
0.07429	10.03365	0.00109872	2.9e-07	0.0	0.0	0.00095226	3.8e-07	6e-08	1.1e-06	580.12110889	735.51491338	752.39389461	7.53203439	0.00457986	-0.35676021
0.07439	10.04231	0.00110298	2.9e-07	0.0	0.0	0.00094799	3.8e-07	6e-08	1.1e-06	580.29474388	735.47822494	752.34022301	7.51811798	0.00475547	-0.35671806
0.07449	10.05095	0.00110722	3e-07	0.0	0.0	0.00094373	3.9e-07	6e-08	1.11e-06	580.46804285	735.44160337	752.28664516	7.50421509	0.00493145	-0.35667599
0.07459	10.05957	0.00111146	3e-07	0.0	0.0	0.00093948	3.9e-07	6e-08	1.11e-06	580.64100627	735.40504877	752.23316096	7.49032562	0.00510779	-0.35663398
0.07469	10.06817	0.00111569	3e-07	0.0	0.0	0.00093524	4e-07	6e-08	1.12e-06	580.81363461	735.36856127	752.17977032	7.47644948	0.0052845	-0.35659205
0.07479	10.07675	0.00111991	3.1e-07	0.0	0.0	0.000931	4.1e-07	6e-08	1.12e-06	580.98592832	735.33214099	752.12647315	7.46258655	0.00546158	-0.3565502
0.07489	10.08531	0.00112412	3.1e-07	0.0	0.0	0.00092678	4.1e-07	6e-08	1.13e-06	581.15788788	735.29578807	752.07326936	7.44873675	0.00563902	-0.35650841
0.07499	10.09386	0.00112832	3.1e-07	0.0	0.0	0.00092256	4.2e-07	6e-08	1.13e-06	581.32951372	735.25950266	752.02015885	7.43489997	0.00581683	-0.35646671
0.07509	10.10239	0.00113251	3.2e-07	0.0	0.0	0.00091836	4.2e-07	6e-08	1.13e-06	581.5008063	735.2232849	751.96714153	7.4210761	0.00599501	-0.35642507
0.07519	10.11089	0.00113669	3.2e-07	0.0	0.0	0.00091416	4.3e-07	7e-08	1.14e-06	581.67176608	735.18713496	751.9142173	7.40726505	0.00617356	-0.35638351
0.07529	10.11939	0.00114086	3.3e-07	0.0	0.0	0.00090997	4.3e-07	7e-08	1.14e-06	581.84239349	735.15105301	751.86138609	7.39346672	0.00635248	-0.35634202
0.07539	10.12786	0.00114503	3.3e-07	0.0	0.0	0.00090579	4.4e-07	7e-08	1.15e-06	582.01268898	735.11503924	751.80864781	7.37968099	0.00653176	-0.3563006
0.07549	10.13631	0.00114918	3.3e-07	0.0	0.0	0.00090163	4.5e-07	7e-08	1.15e-06	582.18265299	735.07909383	751.75600235	7.36590778	0.00671142	-0.35625926
0.07559	10.14475	0.00115332	3.4e-07	0.0	0.0	0.00089747	4.5e-07	7e-08	1.16e-06	582.35228594	735.04321699	751.70344964	7.35214604	0.00689132	-0.35621798
0.07569	10.15316	0.00115745	3.4e-07	0.0	0.0	0.00089332	4.6e-07	7e-08	1.16e-06	582.52158827	735.0074089	751.6509896	7.33839724	0.00707168	-0.35617679
0.07579	10.16156	0.00116158	3.4e-07	0.0	0.0	0.00088918	4.6e-07	7e-08	1.16e-06	582.69056041	734.97166981	751.59862213	7.32466059	0.00725239	-0.35613566
0.07589	10.16994	0.00116569	3.5e-07	0.0	0.0	0.00088505	4.7e-07	7e-08	1.17e-06	582.85920278	734.93599994	751.54634714	7.31093598	0.00743347	-0.35609461
0.07599	10.1783	0.00116979	3.5e-07	0.0	0.0	0.00088094	4.8e-07	7e-08	1.17e-06	583.02751581	734.90039954	751.49416457	7.29722331	0.00761491	-0.35605363
0.07609	10.18665	0.00117388	3.6e-07	0.0	0.0	0.00087683	4.8e-07	7e-08	1.18e-06	583.1954999	734.86486884	751.44207431	7.28352247	0.00779672	-0.35601272
0.07619	10.19497	0.00117796	3.6e-07	0.0	0.0	0.00087273	4.9e-07	7e-08	1.18e-06	583.36315548	734.82940812	751.39007629	7.26983334	0.00797888	-0.35597188
0.07629	10.20327	0.00118203	3.6e-07	0.0	0.0	0.00086865	5e-07	8e-08	1.18e-06	583.53048295	734.79401764	751.33817042	7.25615581	0.0081614	-0.35593112
0.07639	10.21156	0.00118609	3.7e-07	0.0	0.0	0.00086457	5e-07	8e-08	1.19e-06	583.69748272	734.75869768	751.28635663	7.24248978	0.00834427	-0.35589043
0.07649	10.21983	0.00119014	3.7e-07	0.0	0.0	0.00086051	5.1e-07	8e-08	1.19e-06	583.86415519	734.72344854	751.23463483	7.22883513	0.00852751	-0.35584981
0.07659	10.22808	0.00119418	3.8e-07	0.0	0.0	0.00085646	5.2e-07	8e-08	1.2e-06	584.03050077	734.68827051	751.18300494	7.21519175	0.0087111	-0.35580926
0.07669	10.23631	0.0011982	3.8e-07	0.0	0.0	0.00085241	5.2e-07	8e-08	1.2e-06	584.19651985	734.65316392	751.13146689	7.20155953	0.00889504	-0.35576879
0.07679	10.24452	0.00120222	3.9e-07	0.0	0.0	0.00084838	5.3e-07	8e-08	1.2e-06	584.36221282	734.61812908	751.08002059	7.18793835	0.00907934	-0.35572839
0.07689	10.25271	0.00120622	3.9e-07	0.0	0.0	0.00084436	5.4e-07	8e-08	1.21e-06	584.52758007	734.58316632	751.02866597	7.17432809	0.00926399	-0.35568806
0.07699	10.26088	0.00121021	3.9e-07	0.0	1e-08	0.00084036	5.4e-07	8e-08	1.21e-06	584.69262198	734.54827599	750.97740295	7.16072736	0.00944888	-0.3556478
0.07709	10.26903	0.00121419	4e-07	0.0	1e-08	0.00083636	5.5e-07	8e-08	1.22e-06	584.85733893	734.51345842	750.92623146	7.14713823	0.0096342	-0.35560761
0.07719	10.27717	0.00121816	4e-07	0.0	1e-08	0.00083237	5.6e-07	9e-08	1.22e-06	585.0217313	734.478714	750.87515143	7.13355962	0.00981985	-0.3555675
0.07729	10.28528	0.00122212	4.1e-07	0.0	1e-08	0.0008284	5.7e-07	9e-08	1.22e-06	585.18579946	734.4440431	750.82416277	7.11999142	0.01000585	-0.35552746
0.07739	10.29338	0.00122606	4.1e-07	0.0	1e-08	0.00082444	5.7e-07	9e-08	1.23e-06	585.34954379	734.40944611	750.77326542	7.10643349	0.01019219	-0.35548748
0.07749	10.30145	0.00122999	4.2e-07	0.0	1e-08	0.00082049	5.8e-07	9e-08	1.23e-06	585.51296464	734.37492344	750.7224593	7.09288573	0.01037886	-0.35544759
0.07759	10.30951	0.00123391	4.2e-07	0.0	1e-08	0.00081655	5.9e-07	9e-08	1.24e-06	585.67606239	734.34047549	750.67174434	7.07934801	0.01056586	-0.35540776
0.07769	10.31755	0.00123782	4.2e-07	0.0	1e-08	0.00081263	5.9e-07	9e-08	1.24e-06	585.83883739	734.30610269	750.62112047	7.0658202	0.0107532	-0.355368
0.07779	10.32557	0.00124172	4.3e-07	0.0	1e-08	0.00080872	6e-07	9e-08	1.24e-06	586.00128999	734.27180548	750.57058762	7.05230218	0.01094086	-0.35532832
0.07789	10.33357	0.0012456	4.3e-07	0.0	1e-08	0.00080481	6.1e-07	9e-08	1.25e-06	586.16342055	734.23758431	750.52014572	7.03879382	0.01112885	-0.3552887
0.07799	10.34155	0.00124947	4.4e-07	0.0	1e-08	0.00080093	6.2e-07	9e-08	1.25e-06	586.32522941	734.20343962	750.4697947	7.025295	0.01131716	-0.35524916
0.07809	10.34951	0.00125333	4.4e-07	0.0	1e-08	0.00079705	6.3e-07	1e-07	1.26e-06	586.48671692	734.1693719	750.4195345	7.01180559	0.0115058	-0.35520969
0.07819	10.35745	0.00125718	4.5e-07	0.0	1e-08	0.00079319	6.3e-07	1e-07	1.26e-06	586.64788341	734.13538162	750.36936505	6.99832547	0.01169475	-0.35517029
0.07829	10.36537	0.00126101	4.5e-07	0.0	1e-08	0.00078934	6.4e-07	1e-07	1.26e-06	586.80872922	734.10146929	750.31928629	6.9848545	0.01188401	-0.35513096
0.07839	10.37327	0.00126483	4.6e-07	0.0	1e-08	0.0007855	6.5e-07	1e-07	1.27e-06	586.96925467	734.06763537	750.26929815	6.97139073	0.0120735	-0.35509171
0.07849	10.38115	0.00126864	4.6e-07	0.0	1e-08	0.00078167	6.6e-07	1e-07	1.27e-06	587.12946008	734.0338804	750.21940057	6.95793714	0.01226336	-0.35505252
0.07859	10.38901	0.00127243	4.7e-07	0.0	1e-08	0.00077786	6.6e-07	1e-07	1.27e-06	587.28934579	734.00020491	750.1695935	6.94449224	0.01245352	-0.35501341
0.07869	10.39685	0.00127621	4.7e-07	0.0	1e-08	0.00077406	6.7e-07	1e-07	1.28e-06	587.4489121	733.96660945	750.11987686	6.9310559	0.01264398	-0.35497436
0.07879	10.40467	0.00127998	4.8e-07	0.0	1e-08	0.00077028	6.8e-07	1e-07	1.28e-06	587.60815935	733.93309458	750.07025059	6.91762796	0.01283473	-0.35493539
0.07889	10.41247	0.00128374	4.8e-07	0.0	1e-08	0.0007665	6.9e-07	1.1e-07	1.29e-06	587.76708783	733.89966086	750.02071464	6.9042083	0.01302577	-0.35489649
0.07899	10.42026	0.00128748	4.9e-07	0.0	1e-08	0.00076274	7e-07	1.1e-07	1.29e-06	587.92569786	733.86630887	749.97126895	6.89079677	0.0132171	-0.35485766
0.07909	10.42802	0.00129121	4.9e-07	0.0	1e-08	0.000759	7.1e-07	1.1e-07	1.29e-06	588.08398973	733.83303921	749.92191346	6.87739324	0.01340871	-0.3548189
0.07919	10.43576	0.00129492	5e-07	0.0	1e-08	0.00075526	7.1e-07	1.1e-07	1.3e-06	588.24196374	733.79985249	749.87264812	6.86399755	0.0136006	-0.35478021
0.07929	10.44348	0.00129862	5e-07	0.0	1e-08	0.00075154	7.2e-07	1.1e-07	1.3e-06	588.39962019	733.76674932	749.82347286	6.85060958	0.01379276	-0.35474159
0.07939	10.45118	0.00130231	5.1e-07	0.0	1e-08	0.00074784	7.3e-07	1.1e-07	1.3e-06	588.55695936	733.73373034	749.77438764	6.83722917	0.01398519	-0.35470304
0.07949	10.45886	0.00130598	5.1e-07	0.0	1e-08	0.00074414	7.4e-07	1.1e-07	1.31e-06	588.71398154	733.70079619	749.72539241	6.82385618	0.01417789	-0.35466456
0.07959	10.46653	0.00130964	5.2e-07	0.0	1e-08	0.00074046	7.5e-07	1.1e-07	1.31e-06	588.87068701	733.66794754	749.6764871	6.81049046	0.01437085	-0.35462616
0.07969	10.47417	0.00131329	5.2e-07	0.0	1e-08	0.0007368	7.6e-07	1.2e-07	1.32e-06	589.02707606	733.63518505	749.62767167	6.79713187	0.01456407	-0.35458782
0.07979	10.48179	0.00131692	5.3e-07	0.0	1e-08	0.00073315	7.7e-07	1.2e-07	1.32e-06	589.18314891	733.60250938	749.57894608	6.78377767	0.01475748	-0.35454955
0.07989	10.48939	0.00132054	5.3e-07	0.0	1e-08	0.00072951	7.7e-07	1.2e-07	1.32e-06	589.33890585	733.56992125	749.53031027	6.77043214	0.01495118	-0.35451136
0.07999	10.49697	0.00132415	5.4e-07	0.0	1e-08	0.00072589	7.8e-07	1.2e-07	1.33e-06	589.49434716	733.53742137	749.4817642	6.75709319	0.01514511	-0.35447323
0.08009	10.50453	0.00132774	5.4e-07	0.0	1e-08	0.00072228	7.9e-07	1.2e-07	1.33e-06	589.64947308	733.50501047	749.43330783	6.74376066	0.01533929	-0.35443518
0.08019	10.51206	0.00133131	5.5e-07	0.0	1e-08	0.00071868	8e-07	1.2e-07	1.33e-06	589.80428386	733.47268929	749.38494109	6.73043438	0.01553369	-0.3543972
0.08029	10.51958	0.00133488	5.5e-07	0.0	1e-08	0.0007151	8.1e-07	1.2e-07	1.34e-06	589.95877977	733.44045857	749.33666396	6.71711419	0.01572831	-0.35435928
0.08039	10.52708	0.00133842	5.6e-07	0.0	1e-08	0.00071153	8.2e-07	1.3e-07	1.34e-06	590.11296104	733.4083191	749.28847638	6.70379994	0.01592316	-0.35432144
0.08049	10.53455	0.00134196	5.6e-07	0.0	1e-08	0.00070798	8.3e-07	1.3e-07	1.34e-06	590.26682791	733.37627164	749.24037832	6.69049146	0.01611821	-0.35428367
0.08059	10.54201	0.00134548	5.7e-07	0.0	1e-08	0.00070444	8.4e-07	1.3e-07	1.35e-06	590.42038062	733.34431699	749.19236973	6.67718858	0.01631348	-0.35424597
0.08069	10.54945	0.00134898	5.7e-07	0.0	1e-08	0.00070091	8.5e-07	1.3e-07	1.35e-06	590.5736194	733.31245596	749.14445058	6.66389114	0.01650894	-0.35420833
0.08079	10.55686	0.00135247	5.8e-07	0.0	1e-08	0.0006974	8.6e-07	1.3e-07	1.36e-06	590.72654446	733.28068938	749.09662083	6.65059898	0.0167046	-0.35417077
0.08089	10.56425	0.00135595	5.8e-07	0.0	1e-08	0.00069391	8.7e-07	1.3e-07	1.36e-06	590.87915604	733.24901808	749.04888043	6.63731192	0.01690045	-0.35413328
0.08099	10.57162	0.00135941	5.9e-07	0.0	1e-08	0.00069042	8.8e-07	1.4e-07	1.36e-06	591.03145435	733.21744291	749.00122936	6.62402979	0.01709649	-0.35409586
0.08109	10.57898	0.00136286	6e-07	0.0	1e-08	0.00068696	8.9e-07	1.4e-07	1.37e-06	591.1834396	733.18596475	748.95366758	6.61074997	0.0172927	-0.35405851
0.08119	10.5863	0.00136629	6e-07	0.0	1e-08	0.00068351	9e-07	1.4e-07	1.37e-06	591.33511194	733.15458447	748.90619508	6.5974759	0.01748908	-0.35402123
0.08129	10.59361	0.00136971	6.1e-07	0.0	1e-08	0.00068007	9.1e-07	1.4e-07	1.37e-06	591.48647162	733.12330297	748.8588118	6.58420649	0.01768562	-0.35398401
0.08139	10.6009	0.00137311	6.1e-07	0.0	1e-08	0.00067664	9.2e-07	1.4e-07	1.38e-06	591.63751881	733.09212116	748.81151773	6.57094118	0.01788233	-0.35394687
0.08149	10.60817	0.0013765	6.2e-07	0.0	1e-08	0.00067324	9.3e-07	1.4e-07	1.38e-06	591.78825373	733.06103997	748.76431282	6.55767977	0.01807918	-0.3539098
0.08159	10.61541	0.00137987	6.2e-07	0.0	1e-08	0.00066984	9.4e-07	1.4e-07	1.38e-06	591.93867654	733.03006033	748.71719706	6.54442207	0.01827618	-0.3538728
0.08169	10.62264	0.00138323	6.3e-07	0.0	1e-08	0.00066646	9.5e-07	1.5e-07	1.39e-06	592.08878743	732.99918321	748.67017042	6.5311679	0.01847332	-0.35383587
0.08179	10.62984	0.00138657	6.3e-07	0.0	1e-08	0.0006631	9.6e-07	1.5e-07	1.39e-06	592.23858658	732.96840956	748.62323287	6.51791707	0.01867059	-0.35379901
0.08189	10.63702	0.0013899	6.4e-07	0.0	1e-08	0.00065975	9.7e-07	1.5e-07	1.39e-06	592.38807415	732.93774039	748.57638439	6.50466938	0.01886798	-0.35376222
0.08199	10.64418	0.00139321	6.5e-07	0.0	1e-08	0.00065642	9.8e-07	1.5e-07	1.4e-06	592.53725031	732.90717669	748.52962496	6.49142464	0.01906549	-0.3537255
0.08209	10.65131	0.00139651	6.5e-07	0.0	1e-08	0.0006531	9.9e-07	1.5e-07	1.4e-06	592.68611521	732.87671948	748.48295455	6.47818264	0.01926311	-0.35368885
0.08219	10.65843	0.00139979	6.6e-07	0.0	1e-08	0.00064979	1e-06	1.5e-07	1.4e-06	592.83466901	732.84636979	748.43637315	6.4649432	0.01946083	-0.35365226
0.08229	10.66552	0.00140306	6.6e-07	0.0	1e-08	0.0006465	1.01e-06	1.6e-07	1.41e-06	592.98291186	732.81612866	748.38988073	6.4517061	0.01965864	-0.35361575
0.08239	10.6726	0.00140631	6.7e-07	0.0	1e-08	0.00064323	1.02e-06	1.6e-07	1.41e-06	593.1308439	732.78599717	748.3434773	6.43847116	0.01985654	-0.35357931
0.08249	10.67965	0.00140955	6.8e-07	0.0	1e-08	0.00063997	1.03e-06	1.6e-07	1.41e-06	593.27846525	732.7559764	748.29716282	6.42523399	0.02005457	-0.35354294
0.08259	10.68667	0.00141277	6.8e-07	0.0	1e-08	0.00063673	1.04e-06	1.6e-07	1.42e-06	593.42577598	732.72606751	748.25093731	6.41200142	0.02025264	-0.35350664
0.08269	10.69368	0.00141598	6.9e-07	0.0	1e-08	0.0006335	1.05e-06	1.6e-07	1.42e-06	593.57277627	732.69627156	748.20480075	6.39877019	0.02045077	-0.35347041
0.08279	10.70066	0.00141917	6.9e-07	0.0	1e-08	0.00063028	1.06e-06	1.6e-07	1.42e-06	593.71946623	732.66658969	748.15875311	6.38554008	0.02064896	-0.35343424
0.08289	10.70763	0.00142235	7e-07	0.0	1e-08	0.00062709	1.07e-06	1.7e-07	1.43e-06	593.86584598	732.63702303	748.11279441	6.37231086	0.0208472	-0.35339815
0.08299	10.71457	0.00142551	7e-07	0.0	1e-08	0.0006239	1.08e-06	1.7e-07	1.43e-06	594.01191562	732.60757276	748.06692461	6.35908229	0.02104548	-0.35336213
0.08309	10.72148	0.00142866	7.1e-07	0.0	1e-08	0.00062073	1.1e-06	1.7e-07	1.43e-06	594.15767526	732.57824005	748.02114374	6.34585416	0.0212438	-0.35332618
0.08319	10.72838	0.00143179	7.2e-07	0.0	1e-08	0.00061758	1.11e-06	1.7e-07	1.44e-06	594.30312498	732.54902611	747.97545177	6.33262622	0.02144214	-0.35329029
0.08329	10.73525	0.0014349	7.2e-07	0.0	1e-08	0.00061445	1.12e-06	1.7e-07	1.44e-06	594.44826488	732.51993214	747.92984871	6.31939825	0.0216405	-0.35325448
0.08339	10.7421	0.001438	7.3e-07	0.0	1e-08	0.00061132	1.13e-06	1.7e-07	1.44e-06	594.59309503	732.49095938	747.88433456	6.30617001	0.02183887	-0.35321874
0.08349	10.74893	0.00144108	7.4e-07	0.0	1e-08	0.00060822	1.14e-06	1.8e-07	1.44e-06	594.73761551	732.46210908	747.83890933	6.29294126	0.02203724	-0.35318306
0.08359	10.75574	0.00144415	7.4e-07	0.0	1e-08	0.00060513	1.15e-06	1.8e-07	1.45e-06	594.88182639	732.43338249	747.79357301	6.27971175	0.0222356	-0.35314746
0.08369	10.76252	0.0014472	7.5e-07	0.0	1e-08	0.00060205	1.16e-06	1.8e-07	1.45e-06	595.02572774	732.40478091	747.74832561	6.26648125	0.02243394	-0.35311192
0.08379	10.76928	0.00145024	7.5e-07	0.0	1e-08	0.00059899	1.17e-06	1.8e-07	1.45e-06	595.16931961	732.37630562	747.70316714	6.25324951	0.02263226	-0.35307646
0.08389	10.77602	0.00145326	7.6e-07	0.0	1e-08	0.00059595	1.19e-06	1.8e-07	1.46e-06	595.312602	732.34795803	747.65809762	6.24001	0.02283065	-0.35304107
0.08399	10.78273	0.00145627	7.7e-07	0.0	1e-08	0.00059292	1.2e-06	1.9e-07	1.46e-06	595.45557491	732.31973952	747.61311708	6.22677312	0.02302892	-0.35300574
0.08409	10.78942	0.00145926	7.7e-07	0.0	1e-08	0.0005899	1.21e-06	1.9e-07	1.46e-06	595.59823844	732.29165139	747.56822551	6.21353397	0.02322714	-0.35297049
0.08419	10.79609	0.00146223	7.8e-07	0.0	1e-08	0.00058691	1.22e-06	1.9e-07	1.47e-06	595.7405926	732.26369499	747.52342294	6.20029227	0.02342531	-0.3529353
0.08429	10.80274	0.00146519	7.9e-07	0.0	1e-08	0.00058392	1.23e-06	1.9e-07	1.47e-06	595.88263742	732.23587173	747.47870937	6.18704775	0.02362341	-0.35290019
0.08439	10.80936	0.00146814	7.9e-07	0.0	1e-08	0.00058096	1.25e-06	1.9e-07	1.47e-06	596.02437292	732.20818303	747.43408483	6.17380011	0.02382144	-0.35286515
0.08449	10.81596	0.00147106	8e-07	0.0	1e-08	0.00057801	1.26e-06	2e-07	1.47e-06	596.16579909	732.18063032	747.38954934	6.16054908	0.02401938	-0.35283017
0.08459	10.82253	0.00147398	8e-07	0.0	1e-08	0.00057507	1.27e-06	2e-07	1.48e-06	596.30691594	732.15321505	747.34510293	6.14729437	0.02421723	-0.35279527
0.08469	10.82909	0.00147687	8.1e-07	0.0	1e-08	0.00057215	1.28e-06	2e-07	1.48e-06	596.44772345	732.12593869	747.30074561	6.13403569	0.02441498	-0.35276043
0.08479	10.83562	0.00147975	8.2e-07	0.0	1e-08	0.00056925	1.29e-06	2e-07	1.48e-06	596.58822161	732.09880273	747.25647743	6.12077275	0.02461261	-0.35272567
0.08489	10.84212	0.00148262	8.2e-07	0.0	1e-08	0.00056636	1.31e-06	2e-07	1.49e-06	596.7284104	732.07180869	747.2122984	6.10750524	0.02481013	-0.35269097
0.08499	10.8486	0.00148547	8.3e-07	0.0	1e-08	0.00056348	1.32e-06	2e-07	1.49e-06	596.86828979	732.0449581	747.16820857	6.09423288	0.02500751	-0.35265635
0.08509	10.85506	0.0014883	8.4e-07	0.0	1e-08	0.00056063	1.33e-06	2.1e-07	1.49e-06	597.00785973	732.01825249	747.12420796	6.08095535	0.02520476	-0.35262179
0.08519	10.8615	0.00149112	8.4e-07	0.0	1e-08	0.00055779	1.34e-06	2.1e-07	1.5e-06	597.14712019	731.99169345	747.08029661	6.06767235	0.02540185	-0.35258731
0.08529	10.86791	0.00149392	8.5e-07	0.0	1e-08	0.00055496	1.36e-06	2.1e-07	1.5e-06	597.28607083	731.96528276	747.03647465	6.05436121	0.02559897	-0.3525529
0.08539	10.8743	0.00149671	8.6e-07	0.0	1e-08	0.00055215	1.37e-06	2.1e-07	1.5e-06	597.42471158	731.93902206	746.99274212	6.04105972	0.02579579	-0.35251855
0.08549	10.88066	0.00149948	8.6e-07	0.0	1e-08	0.00054935	1.38e-06	2.1e-07	1.5e-06	597.5630425	731.91291286	746.94909902	6.02775085	0.02599244	-0.35248428
0.08559	10.887	0.00150223	8.7e-07	0.0	1e-08	0.00054658	1.39e-06	2.2e-07	1.51e-06	597.7010635	731.88695682	746.9055454	6.01443422	0.02618891	-0.35245008
0.08569	10.89331	0.00150497	8.8e-07	0.0	1e-08	0.00054381	1.41e-06	2.2e-07	1.51e-06	597.83877447	731.86115564	746.86208132	6.00110943	0.02638519	-0.35241594
0.08579	10.8996	0.0015077	8.8e-07	0.0	1e-08	0.00054107	1.42e-06	2.2e-07	1.51e-06	597.97617528	731.83551103	746.81870685	5.98777607	0.02658127	-0.35238188
0.08589	10.90587	0.0015104	8.9e-07	0.0	1e-08	0.00053833	1.43e-06	2.2e-07	1.51e-06	598.11326582	731.81002471	746.77542202	5.97443373	0.02677714	-0.35234789
0.08599	10.91211	0.00151309	9e-07	0.0	1e-08	0.00053562	1.44e-06	2.2e-07	1.52e-06	598.25004595	731.78469844	746.73222692	5.961082	0.02697279	-0.35231397
0.08609	10.91833	0.00151577	9e-07	0.0	1e-08	0.00053292	1.46e-06	2.3e-07	1.52e-06	598.38651552	731.75953398	746.68912161	5.94772047	0.02716822	-0.35228011
0.08619	10.92452	0.00151843	9.1e-07	0.0	1e-08	0.00053023	1.47e-06	2.3e-07	1.52e-06	598.52267438	731.73453314	746.64610615	5.93434869	0.0273634	-0.35224633
0.08629	10.93069	0.00152107	9.2e-07	0.0	1e-08	0.00052756	1.48e-06	2.3e-07	1.53e-06	598.65852236	731.70969773	746.60318063	5.92096625	0.02755834	-0.35221262
0.08639	10.93683	0.0015237	9.2e-07	0.0	1e-08	0.00052491	1.5e-06	2.3e-07	1.53e-06	598.79405927	731.6850296	746.5603451	5.90757271	0.02775301	-0.35217898
0.08649	10.94295	0.00152632	9.3e-07	0.0	1e-08	0.00052227	1.51e-06	2.4e-07	1.53e-06	598.92928494	731.6605306	746.51759966	5.89416762	0.02794742	-0.35214541
0.08659	10.94905	0.00152891	9.4e-07	0.0	1e-08	0.00051965	1.52e-06	2.4e-07	1.53e-06	599.06419917	731.63620264	746.47494438	5.88075053	0.02814156	-0.35211191
0.08669	10.95512	0.00153149	9.4e-07	0.0	1e-08	0.00051705	1.54e-06	2.4e-07	1.54e-06	599.19880193	731.61204809	746.4323793	5.86733101	0.02833571	-0.35207849
0.08679	10.96116	0.00153406	9.5e-07	0.0	1e-08	0.00051446	1.55e-06	2.4e-07	1.54e-06	599.33309292	731.58806869	746.38990452	5.85389147	0.02852934	-0.35204513
0.08689	10.96718	0.00153661	9.6e-07	0.0	1e-08	0.00051188	1.56e-06	2.4e-07	1.54e-06	599.46707189	731.56426632	746.34752015	5.84043898	0.02872268	-0.35201185
0.08699	10.97317	0.00153914	9.6e-07	0.0	1e-08	0.00050932	1.58e-06	2.5e-07	1.54e-06	599.6007386	731.540643	746.30522628	5.8269731	0.02891571	-0.35197864
0.08709	10.97914	0.00154166	9.7e-07	0.0	1e-08	0.00050678	1.59e-06	2.5e-07	1.55e-06	599.73409282	731.51720076	746.26302299	5.8134934	0.02910843	-0.35194549
0.08719	10.98508	0.00154416	9.8e-07	0.0	1e-08	0.00050425	1.6e-06	2.5e-07	1.55e-06	599.8671343	731.49394166	746.22091039	5.79999942	0.02930083	-0.35191242
0.08729	10.991	0.00154665	9.8e-07	0.0	1e-08	0.00050174	1.62e-06	2.5e-07	1.55e-06	599.99986278	731.47086779	746.17888858	5.78649073	0.02949289	-0.35187942
0.08739	10.99689	0.00154912	9.9e-07	0.0	2e-08	0.00049924	1.63e-06	2.5e-07	1.55e-06	600.13227798	731.44798126	746.13695766	5.77296686	0.02968461	-0.35184649
0.08749	11.00276	0.00155157	1e-06	0.0	2e-08	0.00049676	1.64e-06	2.6e-07	1.56e-06	600.26437963	731.42528422	746.09511773	5.75942735	0.02987597	-0.35181363
0.08759	11.0086	0.00155401	1e-06	0.0	2e-08	0.0004943	1.66e-06	2.6e-07	1.56e-06	600.39616743	731.40277884	746.05336891	5.74587175	0.03006698	-0.35178085
0.08769	11.01441	0.00155644	1.01e-06	0.0	2e-08	0.00049185	1.67e-06	2.6e-07	1.56e-06	600.52764107	731.38046731	746.01171131	5.73229958	0.03025761	-0.35174813
0.08779	11.0202	0.00155884	1.02e-06	0.0	2e-08	0.00048942	1.69e-06	2.6e-07	1.56e-06	600.65880025	731.35835186	745.97014505	5.71871038	0.03044787	-0.35171549
0.08789	11.02596	0.00156124	1.03e-06	0.0	2e-08	0.000487	1.7e-06	2.7e-07	1.57e-06	600.78964464	731.33643473	745.92867024	5.70510366	0.03063773	-0.35168292
0.08799	11.0317	0.00156361	1.03e-06	0.0	2e-08	0.0004846	1.71e-06	2.7e-07	1.57e-06	600.92017389	731.31471823	745.88728701	5.69145075	0.03082761	-0.35165042
0.08809	11.03741	0.00156597	1.04e-06	0.0	2e-08	0.00048221	1.73e-06	2.7e-07	1.57e-06	601.05038695	731.2932057	745.8459957	5.67779846	0.0310168	-0.351618
0.08819	11.04309	0.00156832	1.05e-06	0.0	2e-08	0.00047984	1.74e-06	2.7e-07	1.57e-06	601.18028395	731.27189876	745.80479629	5.66412582	0.03120559	-0.35158564
0.08829	11.04875	0.00157065	1.05e-06	0.0	2e-08	0.00047749	1.75e-06	2.7e-07	1.58e-06	601.30986449	731.2507998	745.76368892	5.65043221	0.03139397	-0.35155336
0.08839	11.05438	0.00157296	1.06e-06	0.0	2e-08	0.00047515	1.77e-06	2.8e-07	1.58e-06	601.43912816	731.22991129	745.72267374	5.63671704	0.03158194	-0.35152115
0.08849	11.05998	0.00157526	1.07e-06	0.0	2e-08	0.00047283	1.78e-06	2.8e-07	1.58e-06	601.56807453	731.20923569	745.6817509	5.62297967	0.03176949	-0.35148901
0.08859	11.06556	0.00157754	1.07e-06	0.0	2e-08	0.00047052	1.8e-06	2.8e-07	1.58e-06	601.69670316	731.18877553	745.64092056	5.60921947	0.0319566	-0.35145695
0.08869	11.07111	0.0015798	1.08e-06	0.0	2e-08	0.00046823	1.81e-06	2.8e-07	1.58e-06	601.82501357	731.16853335	745.60018286	5.59543581	0.03214328	-0.35142496
0.08879	11.07663	0.00158205	1.09e-06	0.0	2e-08	0.00046595	1.83e-06	2.9e-07	1.59e-06	601.9530053	731.14851174	745.55953799	5.58162805	0.03232951	-0.35139304
0.08889	11.08212	0.00158429	1.1e-06	0.0	2e-08	0.00046369	1.84e-06	2.9e-07	1.59e-06	602.08067787	731.1287133	745.51898611	5.56779552	0.03251529	-0.35136119
0.08899	11.08759	0.00158651	1.1e-06	0.0	2e-08	0.00046144	1.85e-06	2.9e-07	1.59e-06	602.20803076	731.10914069	745.47852738	5.55393757	0.0327006	-0.35132942
0.08909	11.09303	0.00158871	1.11e-06	0.0	2e-08	0.00045921	1.87e-06	2.9e-07	1.59e-06	602.33506346	731.0897966	745.43816199	5.54005352	0.03288544	-0.35129772
0.08919	11.09845	0.0015909	1.12e-06	0.0	2e-08	0.000457	1.88e-06	2.9e-07	1.6e-06	602.46177543	731.07068376	745.39789013	5.5261427	0.03306981	-0.35126609
0.08929	11.10383	0.00159307	1.12e-06	0.0	2e-08	0.0004548	1.9e-06	3e-07	1.6e-06	602.58816613	731.05180491	745.35771197	5.51220442	0.03325369	-0.35123454
0.08939	11.10919	0.00159523	1.13e-06	0.0	2e-08	0.00045262	1.91e-06	3e-07	1.6e-06	602.71423491	731.03316319	745.31762773	5.49822133	0.03343779	-0.35120307
0.08949	11.11452	0.00159737	1.14e-06	0.0	2e-08	0.00045045	1.93e-06	3e-07	1.6e-06	602.83998092	731.01476265	745.27763769	5.48422081	0.0336209	-0.35117166
0.08959	11.11982	0.0015995	1.15e-06	0.0	2e-08	0.0004483	1.94e-06	3e-07	1.6e-06	602.9654038	730.99660515	745.23774198	5.47018994	0.03380353	-0.35114033
0.08969	11.12509	0.00160161	1.15e-06	0.0	2e-08	0.00044616	1.95e-06	3.1e-07	1.61e-06	603.0905029	730.97869369	745.19794082	5.45612794	0.03398569	-0.35110907
0.08979	11.13034	0.0016037	1.16e-06	0.0	2e-08	0.00044404	1.97e-06	3.1e-07	1.61e-06	603.21527757	730.9610313	745.15823443	5.442034	0.03416735	-0.35107789
0.08989	11.13556	0.00160578	1.17e-06	0.0	2e-08	0.00044194	1.98e-06	3.1e-07	1.61e-06	603.33972715	730.94362105	745.11862301	5.42790733	0.03434853	-0.35104679
0.08999	11.14074	0.00160784	1.17e-06	0.0	2e-08	0.00043985	2e-06	3.1e-07	1.61e-06	603.46385096	730.92646607	745.07910681	5.41374711	0.03452922	-0.35101575
0.09009	11.1459	0.00160989	1.18e-06	0.0	2e-08	0.00043777	2.01e-06	3.2e-07	1.62e-06	603.58764828	730.90956953	745.03968606	5.39955252	0.0347094	-0.3509848
0.09019	11.15103	0.00161192	1.19e-06	0.0	2e-08	0.00043572	2.03e-06	3.2e-07	1.62e-06	603.7111184	730.89293463	745.000361	5.38532272	0.03488908	-0.35095391
0.09029	11.15614	0.00161394	1.19e-06	0.0	2e-08	0.00043367	2.04e-06	3.2e-07	1.62e-06	603.83426058	730.87656465	744.96113186	5.37105688	0.03506825	-0.35092311
0.09039	11.16121	0.00161594	1.2e-06	0.0	2e-08	0.00043165	2.06e-06	3.2e-07	1.62e-06	603.95707405	730.86046289	744.92199891	5.35675413	0.03524691	-0.35089238
0.09049	11.16625	0.00161793	1.21e-06	0.0	2e-08	0.00042963	2.07e-06	3.3e-07	1.62e-06	604.07955803	730.84463271	744.88296239	5.34241361	0.03542506	-0.35086172
0.09059	11.17127	0.0016199	1.22e-06	0.0	2e-08	0.00042764	2.09e-06	3.3e-07	1.63e-06	604.20171172	730.82907752	744.84402258	5.32803446	0.03560268	-0.35083114
0.09069	11.17625	0.00162185	1.22e-06	0.0	2e-08	0.00042566	2.1e-06	3.3e-07	1.63e-06	604.32353431	730.81380077	744.80517974	5.31361577	0.03577978	-0.35080063
0.09079	11.18121	0.00162379	1.23e-06	0.0	2e-08	0.00042369	2.12e-06	3.3e-07	1.63e-06	604.44502418	730.79880719	744.76643437	5.2990696	0.03595779	-0.35077021
0.09089	11.18613	0.00162572	1.24e-06	0.0	2e-08	0.00042174	2.13e-06	3.3e-07	1.63e-06	604.56617977	730.78410149	744.72778696	5.28454269	0.03613427	-0.35073987
0.09099	11.19103	0.00162762	1.24e-06	0.0	2e-08	0.0004198	2.15e-06	3.4e-07	1.63e-06	604.68700103	730.76968594	744.68923755	5.26996959	0.03631028	-0.35070959
0.09109	11.19589	0.00162952	1.25e-06	0.0	2e-08	0.00041789	2.16e-06	3.4e-07	1.63e-06	604.80748696	730.75556434	744.65078647	5.25534908	0.03648582	-0.3506794
0.09119	11.20073	0.00163139	1.26e-06	0.0	2e-08	0.00041598	2.17e-06	3.4e-07	1.64e-06	604.92763655	730.74174057	744.61243403	5.2406799	0.03666089	-0.35064928
0.09129	11.20553	0.00163326	1.27e-06	0.0	2e-08	0.00041409	2.19e-06	3.4e-07	1.64e-06	605.04744875	730.72821855	744.57418059	5.22596076	0.0368355	-0.35061924
0.09139	11.21031	0.0016351	1.27e-06	0.0	2e-08	0.00041222	2.2e-06	3.5e-07	1.64e-06	605.16692247	730.7150023	744.53602648	5.21119038	0.03700965	-0.35058928
0.09149	11.21505	0.00163693	1.28e-06	0.0	2e-08	0.00041036	2.22e-06	3.5e-07	1.64e-06	605.2860566	730.70209588	744.49797207	5.19636742	0.03718334	-0.35055939
0.09159	11.21976	0.00163875	1.29e-06	0.0	2e-08	0.00040852	2.23e-06	3.5e-07	1.64e-06	605.40485001	730.68950343	744.46001771	5.18149056	0.03735658	-0.35052959
0.09169	11.22444	0.00164055	1.29e-06	0.0	2e-08	0.00040669	2.25e-06	3.5e-07	1.65e-06	605.52330153	730.67722915	744.42216378	5.16655842	0.03752936	-0.35049986
0.09179	11.22909	0.00164234	1.3e-06	0.0	2e-08	0.00040488	2.26e-06	3.6e-07	1.65e-06	605.64140996	730.66527732	744.38441066	5.15156962	0.0377017	-0.35047021
0.09189	11.23371	0.00164411	1.31e-06	0.0	2e-08	0.00040309	2.28e-06	3.6e-07	1.65e-06	605.75917406	730.65365229	744.34675874	5.13652276	0.03787359	-0.35044064
0.09199	11.2383	0.00164586	1.31e-06	0.0	2e-08	0.00040131	2.29e-06	3.6e-07	1.65e-06	605.87659258	730.64235847	744.30920844	5.12141642	0.03804505	-0.35041115
0.09209	11.24286	0.0016476	1.32e-06	0.0	2e-08	0.00039954	2.31e-06	3.6e-07	1.65e-06	605.99366421	730.63140035	744.27176015	5.10624915	0.03821607	-0.35038174
0.09219	11.24738	0.00164932	1.33e-06	0.0	2e-08	0.00039779	2.32e-06	3.7e-07	1.66e-06	606.11038598	730.62078606	744.23441478	5.09088945	0.03838967	-0.35035243
0.09229	11.25187	0.00165103	1.34e-06	0.0	2e-08	0.00039606	2.34e-06	3.7e-07	1.66e-06	606.2267565	730.61052028	744.19717278	5.07555745	0.03856073	-0.35032318
0.09239	11.25633	0.00165272	1.34e-06	0.0	2e-08	0.00039434	2.35e-06	3.7e-07	1.66e-06	606.34277513	730.60060613	744.16003437	5.06015443	0.0387315	-0.35029402
0.09249	11.26076	0.0016544	1.35e-06	0.0	2e-08	0.00039264	2.37e-06	3.7e-07	1.66e-06	606.4584403	730.59104866	744.12300003	5.04467841	0.038902	-0.35026494
0.09259	11.26515	0.00165606	1.36e-06	0.0	2e-08	0.00039095	2.38e-06	3.7e-07	1.66e-06	606.57375041	730.58185306	744.08607027	5.0291274	0.03907224	-0.35023594
0.09269	11.26951	0.00165771	1.36e-06	0.0	2e-08	0.00038928	2.4e-06	3.8e-07	1.66e-06	606.6887038	730.57302459	744.04924561	5.01349934	0.03924224	-0.35020702
0.09279	11.27384	0.00165934	1.37e-06	0.0	2e-08	0.00038762	2.41e-06	3.8e-07	1.67e-06	606.80329879	730.56456864	744.01252657	4.99779218	0.03941202	-0.35017818
0.09289	11.27814	0.00166096	1.38e-06	0.0	2e-08	0.00038598	2.42e-06	3.8e-07	1.67e-06	606.91753362	730.55649068	743.97591371	4.98200379	0.0395816	-0.35014943
0.09299	11.2824	0.00166256	1.38e-06	0.0	2e-08	0.00038435	2.44e-06	3.8e-07	1.67e-06	607.0314065	730.5487963	743.93940759	4.96613203	0.039751	-0.35012076
0.09309	11.28663	0.00166414	1.39e-06	0.0	2e-08	0.00038274	2.45e-06	3.9e-07	1.67e-06	607.14491559	730.54149119	743.90300878	4.95017472	0.03992024	-0.35009218
0.09319	11.29082	0.00166571	1.4e-06	0.0	2e-08	0.00038115	2.47e-06	3.9e-07	1.67e-06	607.258059	730.53458115	743.86671786	4.93412963	0.04008933	-0.35006368
0.09329	11.29498	0.00166727	1.4e-06	0.0	2e-08	0.00037957	2.48e-06	3.9e-07	1.67e-06	607.37083479	730.52807211	743.83053545	4.91799452	0.0402583	-0.35003526
0.09339	11.2991	0.00166881	1.41e-06	0.0	2e-08	0.000378	2.5e-06	3.9e-07	1.67e-06	607.48324097	730.52197008	743.79446216	4.9017671	0.04042718	-0.35000693
0.09349	11.3032	0.00167033	1.42e-06	0.0	2e-08	0.00037645	2.51e-06	4e-07	1.68e-06	607.59527549	730.51628121	743.75849863	4.88544503	0.04059597	-0.34997868
0.09359	11.30725	0.00167184	1.42e-06	0.0	2e-08	0.00037492	2.53e-06	4e-07	1.68e-06	607.70693422	730.51101704	743.72264611	4.86889676	0.04076853	-0.34995054
0.09369	11.31127	0.00167333	1.43e-06	0.0	2e-08	0.0003734	2.54e-06	4e-07	1.68e-06	607.81821568	730.5061822	743.68690506	4.85232907	0.04093869	-0.34992247
0.09379	11.31526	0.00167481	1.44e-06	0.0	2e-08	0.0003719	2.56e-06	4e-07	1.68e-06	607.92911783	730.50178277	743.65127612	4.83564976	0.04110914	-0.34989449
0.09389	11.31921	0.00167627	1.44e-06	0.0	2e-08	0.00037042	2.57e-06	4.1e-07	1.68e-06	608.03963817	730.49782598	743.61576007	4.81885533	0.04127993	-0.3498666
0.09399	11.32312	0.00167771	1.45e-06	0.0	2e-08	0.00036895	2.58e-06	4.1e-07	1.68e-06	608.14977413	730.49431923	743.58035768	4.80194218	0.04145111	-0.3498388
0.09409	11.327	0.00167914	1.46e-06	0.0	2e-08	0.00036749	2.6e-06	4.1e-07	1.69e-06	608.25952306	730.4912701	743.54506979	4.78490663	0.04162275	-0.34981109
0.09419	11.33084	0.00168056	1.46e-06	0.0	2e-08	0.00036605	2.61e-06	4.1e-07	1.69e-06	608.36888223	730.48868638	743.50989722	4.7677449	0.0417949	-0.34978347
0.09429	11.33465	0.00168196	1.47e-06	0.0	2e-08	0.00036463	2.63e-06	4.1e-07	1.69e-06	608.47784881	730.48657605	743.47484085	4.75045317	0.04196764	-0.34975594
0.09439	11.33842	0.00168334	1.48e-06	0.0	2e-08	0.00036322	2.64e-06	4.2e-07	1.69e-06	608.5864199	730.48494731	743.43990157	4.73302749	0.04214103	-0.3497285
0.09449	11.34215	0.00168471	1.48e-06	0.0	2e-08	0.00036183	2.65e-06	4.2e-07	1.69e-06	608.69459249	730.48380853	743.40508029	4.71546384	0.04231513	-0.34970115
0.09459	11.34584	0.00168606	1.49e-06	0.0	2e-08	0.00036045	2.67e-06	4.2e-07	1.69e-06	608.80236097	730.48317356	743.37037869	4.69759712	0.04249432	-0.34967391
0.09469	11.3495	0.00168739	1.49e-06	0.0	2e-08	0.00035909	2.68e-06	4.2e-07	1.69e-06	608.90972292	730.48304965	743.33579754	4.67968245	0.04267174	-0.34964676
0.09479	11.35311	0.00168872	1.5e-06	0.0	2e-08	0.00035775	2.7e-06	4.3e-07	1.7e-06	609.01667528	730.48344541	743.30133776	4.661605	0.04285042	-0.3496197
0.09489	11.35669	0.00169002	1.51e-06	0.0	2e-08	0.00035642	2.71e-06	4.3e-07	1.7e-06	609.12321437	730.48437069	743.26700047	4.6433591	0.04303048	-0.34959273
0.09499	11.36024	0.00169131	1.51e-06	0.0	3e-08	0.00035511	2.72e-06	4.3e-07	1.7e-06	609.22933641	730.48583569	743.23278682	4.62493897	0.04321202	-0.34956587
0.09509	11.36374	0.00169258	1.52e-06	0.0	3e-08	0.00035381	2.74e-06	4.3e-07	1.7e-06	609.33503745	730.48785086	743.19869802	4.60633868	0.04339516	-0.3495391
0.09519	11.3672	0.00169384	1.53e-06	0.0	3e-08	0.00035253	2.75e-06	4.3e-07	1.7e-06	609.44031345	730.49042699	743.16473528	4.58755215	0.04358003	-0.34951243
0.09529	11.37062	0.00169508	1.53e-06	0.0	3e-08	0.00035127	2.76e-06	4.4e-07	1.7e-06	609.54516019	730.49357516	743.13089989	4.56857316	0.04376675	-0.34948586
0.09539	11.374	0.0016963	1.54e-06	0.0	3e-08	0.00035002	2.78e-06	4.4e-07	1.7e-06	609.64957333	730.49730679	743.09719316	4.54939536	0.04395545	-0.34945939
0.09549	11.37735	0.00169751	1.54e-06	0.0	3e-08	0.00034879	2.79e-06	4.4e-07	1.7e-06	609.75354839	730.50163361	743.06361645	4.53001223	0.04414627	-0.34943302
0.09559	11.38065	0.0016987	1.55e-06	0.0	3e-08	0.00034758	2.8e-06	4.4e-07	1.71e-06	609.85707871	730.50657305	743.03017174	4.51027965	0.04434415	-0.34940676
0.09569	11.38391	0.00169988	1.56e-06	0.0	3e-08	0.00034638	2.82e-06	4.5e-07	1.71e-06	609.96015971	730.51213698	742.99686042	4.49039315	0.04454215	-0.34938061
0.09579	11.38713	0.00170104	1.56e-06	0.0	3e-08	0.0003452	2.83e-06	4.5e-07	1.71e-06	610.06278641	730.51833827	742.963684	4.4702614	0.04474337	-0.34935455
0.09589	11.3903	0.00170218	1.57e-06	0.0	3e-08	0.00034403	2.84e-06	4.5e-07	1.71e-06	610.16495324	730.52519129	742.93064414	4.44987458	0.04494805	-0.34932861
0.09599	11.39344	0.00170331	1.57e-06	0.0	3e-08	0.00034288	2.86e-06	4.5e-07	1.71e-06	610.2666544	730.53271095	742.89774259	4.42922253	0.04515644	-0.34930277
0.09609	11.39653	0.00170442	1.58e-06	0.0	3e-08	0.00034175	2.87e-06	4.5e-07	1.71e-06	610.36788386	730.54091273	742.86498116	4.40829483	0.04536882	-0.34927705
0.09619	11.39958	0.00170551	1.58e-06	0.0	3e-08	0.00034064	2.88e-06	4.6e-07	1.71e-06	610.46863536	730.54981266	742.83236173	4.38708072	0.04558544	-0.34925143
0.09629	11.40258	0.00170659	1.59e-06	0.0	3e-08	0.00033954	2.89e-06	4.6e-07	1.71e-06	610.56890029	730.55943171	742.79988685	4.3653872	0.04581193	-0.34922594
0.09639	11.40554	0.00170765	1.6e-06	0.0	3e-08	0.00033846	2.91e-06	4.6e-07	1.71e-06	610.6686709	730.56978918	742.76755884	4.34346528	0.04604088	-0.34920055
0.09649	11.40845	0.00170869	1.6e-06	0.0	3e-08	0.00033739	2.92e-06	4.6e-07	1.72e-06	610.76794064	730.58090194	742.73537965	4.32119523	0.04627577	-0.34917529
0.09659	11.41132	0.00170972	1.61e-06	0.0	3e-08	0.00033635	2.93e-06	4.6e-07	1.72e-06	610.86670154	730.59278986	742.70335168	4.29856108	0.04651701	-0.34915014
0.09669	11.41415	0.00171072	1.61e-06	0.0	3e-08	0.00033532	2.94e-06	4.7e-07	1.72e-06	610.96494527	730.60547369	742.67147739	4.27554633	0.04676506	-0.34912511
0.09679	11.41692	0.00171171	1.62e-06	0.0	3e-08	0.00033431	2.95e-06	4.7e-07	1.72e-06	611.06266311	730.61897506	742.63975938	4.2521339	0.04702036	-0.3491002
0.09689	11.41965	0.00171269	1.62e-06	0.0	3e-08	0.00033332	2.97e-06	4.7e-07	1.72e-06	611.15984596	730.63331649	742.60820037	4.22830619	0.0472834	-0.34907542
0.09699	11.42234	0.00171364	1.63e-06	0.0	3e-08	0.00033234	2.98e-06	4.7e-07	1.72e-06	611.25648326	730.64852414	742.57680347	4.20390575	0.04755986	-0.34905077
0.09709	11.42497	0.00171458	1.63e-06	0.0	3e-08	0.00033138	2.99e-06	4.7e-07	1.72e-06	611.35256287	730.66462817	742.54557227	4.17907455	0.04784426	-0.34902625
0.09719	11.42756	0.0017155	1.64e-06	0.0	3e-08	0.00033045	3e-06	4.8e-07	1.72e-06	611.44807455	730.68165372	742.51450981	4.15372521	0.04813966	-0.34900186
0.09729	11.43009	0.0017164	1.64e-06	0.0	3e-08	0.00032953	3.01e-06	4.8e-07	1.72e-06	611.54300633	730.69963023	742.48361963	4.12782863	0.04844695	-0.3489776
0.09739	11.43258	0.00171728	1.65e-06	0.0	3e-08	0.00032863	3.02e-06	4.8e-07	1.72e-06	611.63734559	730.71858875	742.45290547	4.10135438	0.04876707	-0.34895348
0.09749	11.43501	0.00171815	1.65e-06	0.0	3e-08	0.00032774	3.03e-06	4.8e-07	1.73e-06	611.73107785	730.73856463	742.42237157	4.07411085	0.04910649	-0.34892951
0.09759	11.43739	0.00171899	1.66e-06	0.0	3e-08	0.00032688	3.04e-06	4.8e-07	1.73e-06	611.82418635	730.75959849	742.39202288	4.04624793	0.04945994	-0.34890568
0.09769	11.43972	0.00171982	1.66e-06	0.0	3e-08	0.00032604	3.05e-06	4.8e-07	1.73e-06	611.91665642	730.78172629	742.3618637	4.0176543	0.04983114	-0.348882
0.09779	11.442	0.00172062	1.67e-06	0.0	3e-08	0.00032521	3.06e-06	4.9e-07	1.73e-06	612.0084711	730.80498936	742.33189904	3.98828334	0.05022157	-0.34885848
0.09789	11.44422	0.00172141	1.67e-06	0.0	3e-08	0.00032441	3.07e-06	4.9e-07	1.73e-06	612.09961233	730.82943159	742.30213418	3.95808622	0.05063281	-0.34883511
0.09799	11.44638	0.00172218	1.67e-06	0.0	3e-08	0.00032363	3.08e-06	4.9e-07	1.73e-06	612.1900599	730.85510199	742.27257506	3.92684895	0.05107239	-0.3488119
0.09809	11.44849	0.00172292	1.68e-06	0.0	3e-08	0.00032287	3.09e-06	4.9e-07	1.73e-06	612.27978984	730.88205834	742.24322867	3.89463794	0.0515377	-0.34878886
0.09819	11.45054	0.00172365	1.68e-06	0.0	3e-08	0.00032212	3.1e-06	4.9e-07	1.73e-06	612.36877932	730.91035586	742.2141017	3.86132553	0.05203314	-0.34876599
0.09829	11.45253	0.00172435	1.69e-06	0.0	3e-08	0.0003214	3.11e-06	4.9e-07	1.73e-06	612.45700251	730.94005685	742.1852017	3.82682245	0.05256173	-0.3487433
0.09839	11.45446	0.00172504	1.69e-06	0.0	3e-08	0.00032071	3.12e-06	4.9e-07	1.73e-06	612.5444282	730.97123671	742.15653774	3.79078587	0.05313654	-0.3487208
0.09849	11.45633	0.0017257	1.69e-06	0.0	3e-08	0.00032003	3.13e-06	5e-07	1.73e-06	612.63102469	731.00397185	742.12811908	3.75335804	0.05375132	-0.34869849
0.09859	11.45814	0.00172634	1.7e-06	0.0	3e-08	0.00031938	3.14e-06	5e-07	1.73e-06	612.71675723	731.0383459	742.09995581	3.71431109	0.05441453	-0.34867638
0.09869	11.45988	0.00172695	1.7e-06	0.0	3e-08	0.00031875	3.15e-06	5e-07	1.73e-06	612.80158644	731.07445367	742.07205937	3.67331241	0.05513862	-0.34865448
0.09879	11.46155	0.00172754	1.7e-06	0.0	3e-08	0.00031814	3.15e-06	5e-07	1.73e-06	612.88546557	731.11240768	742.04444333	3.63023559	0.05592799	-0.3486328
0.09889	11.46316	0.00172811	1.71e-06	0.0	3e-08	0.00031756	3.16e-06	5e-07	1.74e-06	612.96834513	731.15232704	742.01712203	3.58473932	0.05679544	-0.34861136
0.09899	11.46469	0.00172865	1.71e-06	0.0	3e-08	0.00031701	3.17e-06	5e-07	1.74e-06	613.05016422	731.19435819	741.99011306	3.53639027	0.05775744	-0.34859016
0.09909	11.46615	0.00172917	1.71e-06	0.0	3e-08	0.00031648	3.18e-06	5e-07	1.74e-06	613.13085648	731.23866076	741.9634356	3.48492569	0.05882361	-0.34856922
0.09919	11.46754	0.00172966	1.72e-06	0.0	3e-08	0.00031598	3.18e-06	5e-07	1.74e-06	613.21034374	731.28542266	741.93711221	3.42959054	0.06002319	-0.34854856
0.09929	11.46885	0.00173012	1.72e-06	0.0	3e-08	0.0003155	3.19e-06	5.1e-07	1.74e-06	613.28853133	731.33487134	741.91117016	3.36981278	0.06137805	-0.3485282
0.09939	11.47007	0.00173056	1.72e-06	0.0	3e-08	0.00031506	3.19e-06	5.1e-07	1.74e-06	613.36530508	731.38728094	741.88564227	3.30431611	0.06293867	-0.34850817
0.09949	11.47121	0.00173096	1.72e-06	0.0	3e-08	0.00031465	3.2e-06	5.1e-07	1.74e-06	613.44052678	731.44298323	741.86056825	3.23206102	0.06474568	-0.34848849
0.09959	11.47225	0.00173133	1.73e-06	0.0	3e-08	0.00031427	3.2e-06	5.1e-07	1.74e-06	613.51402025	731.50240061	741.83599861	3.15093361	0.0668836	-0.34846922
0.09969	11.4732	0.00173167	1.73e-06	0.0	3e-08	0.00031392	3.21e-06	5.1e-07	1.74e-06	613.58555448	731.56608619	741.81199949	3.05809088	0.06946688	-0.34845039
0.09979	11.47405	0.00173197	1.73e-06	0.0	3e-08	0.00031362	3.21e-06	5.1e-07	1.74e-06	613.65481677	731.63478717	741.78866027	2.94859032	0.07269641	-0.34843209
0.09989	11.47478	0.00173223	1.73e-06	0.0	3e-08	0.00031335	3.22e-06	5.1e-07	1.74e-06	613.72134894	731.70959459	741.76611168	2.81407966	0.07691426	-0.34841441
0.09999	11.47538	0.00173244	1.73e-06	0.0	3e-08	0.00031313	3.22e-06	5.1e-07	1.74e-06	613.78441692	731.79224733	741.74456281	2.6362566	0.08287582	-0.34839753
0.10001	11.47548	0.00173248	1.73e-06	0.0	3e-08	0.00031309	3.22e-06	5.1e-07	1.74e-06	613.79651239	731.80996054	741.74040214	1273.02844443	32.71408646	37.40922162
