# Supplementary material for: Dataset for the simulated biomass pyrolysis in rotary kilns with varying particle residence time distributions
Source: Data Brief. 2021 Nov 23;39:107603. doi: 10.1016/j.dib.2021.107603 (PMC8633881; doi:10.1016/j.dib.2021.107603)
Supplement: Supplementary Data S1 — Supplementary Raw Research Data. This is open data under the CC BY license http://creativecommons.org/licenses/by/4.0/ [file mmc1.zip › supplementary/111/logFiles/log_Pe80]

l,m	Tau,s	F_w,kg/s	F_is,kg/s	F_c,kg/s	F_rt,kg/s	F_w_wet,kg/s	F_it,kg/s	F_g,kg/s	F_H2O_g,kg/s	T_b,K	T_g,K	T_w,K	q_bed,kW/m	q_gas,kW/m	q_loss,kW/m
1e-05	0.00086	0.0	0.0	0.0	0.0	0.00205272	0.0	0.0	0.0	298.22098992	298.66906966	833.12940145	26.23662164	3.60803188	-0.42016375
0.0001	0.01636	0.0	0.0	0.0	0.0	0.00205272	0.0	0.0	0.0	298.85924906	303.33295616	832.94417523	26.19785197	3.59968428	-0.4200183
0.0002	0.03358	0.0	0.0	0.0	0.0	0.00205272	0.0	0.0	0.0	299.56705602	308.498499	832.73870824	26.15487733	3.59014934	-0.41985693
0.0003	0.05079	0.0	0.0	0.0	0.0	0.00205272	0.0	0.0	0.0	300.27342569	313.64624015	832.53360026	26.11202191	3.58030451	-0.41969585
0.0004	0.068	0.0	0.0	0.0	0.0	0.00205272	0.0	0.0	0.0	300.97836293	318.77578331	832.32885257	26.06928261	3.57015849	-0.41953506
0.0005	0.08519	0.0	0.0	0.0	0.0	0.00205272	0.0	0.0	0.0	301.68187251	323.88672458	832.12446649	26.0266581	3.55969352	-0.41937455
0.0006	0.10238	0.0	0.0	0.0	0.0	0.00205272	0.0	0.0	0.0	302.38395921	328.97867201	831.92044331	25.98414972	3.54893377	-0.41921432
0.0007	0.11955	0.0	0.0	0.0	0.0	0.00205272	0.0	0.0	0.0	303.08462781	334.05122677	831.71678432	25.94175399	3.53784726	-0.41905439
0.0008	0.13672	0.0	0.0	0.0	0.0	0.00205272	0.0	0.0	0.0	303.78388296	339.10397159	831.51349096	25.89947385	3.52645778	-0.41889474
0.0009	0.15388	0.0	0.0	0.0	0.0	0.00205272	0.0	0.0	0.0	304.48172945	344.13651408	831.31056451	25.85730851	3.51475903	-0.41873537
0.001	0.17104	0.0	0.0	0.0	0.0	0.00205272	0.0	0.0	0.0	305.17817188	349.14843232	831.10800643	25.81525225	3.50271414	-0.4185763
0.0011	0.18818	0.0	0.0	0.0	0.0	0.00205272	0.0	0.0	0.0	305.87321492	354.13931448	830.90581813	25.77331171	3.49036587	-0.41841751
0.0012	0.20532	0.0	0.0	0.0	0.0	0.00205272	0.0	0.0	0.0	306.56686324	359.10875034	830.704001	25.73147787	3.47766713	-0.41825903
0.0013	0.22245	0.0	0.0	0.0	0.0	0.00205272	0.0	0.0	0.0	307.25912115	364.05629189	830.50255675	25.68975694	3.46464797	-0.41810084
0.0014	0.23957	0.0	0.0	0.0	0.0	0.00205272	0.0	0.0	0.0	307.94999337	368.98153337	830.30148674	25.64814777	3.45130283	-0.41794294
0.0015	0.25668	0.0	0.0	0.0	0.0	0.00205272	0.0	0.0	0.0	308.63948452	373.88405732	830.10079242	25.60665057	3.4376327	-0.41778533
0.0016	0.27379	0.0	0.0	0.0	0.0	0.00205272	0.0	0.0	0.0	309.3275992	378.76344726	829.90047522	25.56526554	3.42363855	-0.41762801
0.0017	0.29088	0.0	0.0	0.0	0.0	0.00205272	0.0	0.0	0.0	310.01434205	383.61928772	829.70053659	25.52399287	3.40932137	-0.41747098
0.0018	0.30797	0.0	0.0	0.0	0.0	0.00205272	0.0	0.0	0.0	310.69971735	388.45114081	829.50097819	25.48280975	3.39460464	-0.41731429
0.0019	0.32505	0.0	0.0	0.0	0.0	0.00205272	0.0	0.0	0.0	311.38372911	393.25855305	829.30180185	25.44174762	3.37959446	-0.41715788
0.002	0.34212	0.0	0.0	0.0	0.0	0.00205272	0.0	0.0	0.0	312.06638223	398.04112663	829.10300881	25.40079469	3.36425153	-0.41700176
0.0021	0.35919	0.0	0.0	0.0	0.0	0.00205272	0.0	0.0	0.0	312.7476812	402.79843851	828.90460062	25.35995088	3.34857577	-0.41684594
0.0022	0.37624	0.0	0.0	0.0	0.0	0.00205272	0.0	0.0	0.0	313.42763049	407.53006568	828.70657878	25.31921604	3.33256709	-0.41669042
0.0023	0.39329	0.0	0.0	0.0	0.0	0.00205272	0.0	0.0	0.0	314.10623458	412.2355852	828.50894482	25.27859008	3.3162254	-0.4165352
0.0024	0.41033	0.0	0.0	0.0	0.0	0.00205272	0.0	0.0	0.0	314.78349737	416.91457111	828.31170047	25.23804632	3.29951787	-0.41638032
0.0025	0.42736	0.0	0.0	0.0	0.0	0.00205272	0.0	0.0	0.0	315.45942306	421.56659919	828.11484734	25.19762219	3.2824907	-0.41622573
0.0026	0.44438	0.0	0.0	0.0	0.0	0.00205272	0.0	0.0	0.0	316.13401622	426.19124718	827.91838693	25.1573027	3.26512547	-0.41607144
0.0027	0.4614	0.0	0.0	0.0	0.0	0.00205272	0.0	0.0	0.0	316.80728113	430.78809141	827.72232083	25.11708736	3.24742163	-0.41591746
0.0028	0.47841	0.0	0.0	0.0	0.0	0.00205272	0.0	0.0	0.0	317.47922206	435.35670821	827.52665063	25.07697569	3.22937863	-0.41576378
0.0029	0.4954	0.0	0.0	0.0	0.0	0.00205272	0.0	0.0	0.0	318.14984324	439.89667383	827.33137794	25.03696719	3.21099591	-0.41561042
0.003	0.51239	0.0	0.0	0.0	0.0	0.00205272	0.0	0.0	0.0	318.8191485	444.40763975	827.13650412	24.99704456	3.19234448	-0.4154574
0.0031	0.52937	0.0	0.0	0.0	0.0	0.00205272	0.0	0.0	0.0	319.48714208	448.88917256	826.94203082	24.95723165	3.17332019	-0.41530467
0.0032	0.54635	0.0	0.0	0.0	0.0	0.00205272	0.0	0.0	0.0	320.15382815	453.34085235	826.74795965	24.9175182	3.15396409	-0.41515226
0.0033	0.56331	0.0	0.0	0.0	0.0	0.00205272	0.0	0.0	0.0	320.81921077	457.76227111	826.5542922	24.8779035	3.13427654	-0.41500017
0.0034	0.58027	0.0	0.0	0.0	0.0	0.00205272	0.0	0.0	0.0	321.483294	462.15302221	826.36103004	24.83838684	3.11425787	-0.4148484
0.0035	0.59722	0.0	0.0	0.0	0.0	0.00205272	0.0	0.0	0.0	322.14608183	466.51270724	826.16817472	24.79896259	3.09399491	-0.41469694
0.0036	0.61416	0.0	0.0	0.0	0.0	0.00205272	0.0	0.0	0.0	322.80757814	470.84105646	825.97572719	24.75963647	3.07337548	-0.41454581
0.0037	0.63109	0.0	0.0	0.0	0.0	0.00205272	0.0	0.0	0.0	323.46778692	475.13761546	825.78368928	24.72040536	3.05244235	-0.414395
0.0038	0.64801	0.0	0.0	0.0	0.0	0.00205272	0.0	0.0	0.0	324.12671209	479.4020057	825.59206247	24.68126845	3.03119753	-0.41424451
0.0039	0.66493	0.0	0.0	0.0	0.0	0.00205272	0.0	0.0	0.0	324.78435753	483.63385223	825.40084824	24.64222495	3.00964306	-0.41409435
0.004	0.68184	0.0	0.0	0.0	0.0	0.00205272	0.0	0.0	0.0	325.44072708	487.83278373	825.21004806	24.60327406	2.98778094	-0.41394451
0.0041	0.69874	0.0	0.0	0.0	0.0	0.00205272	0.0	0.0	0.0	326.09582454	491.99846976	825.01966319	24.5644103	2.96572783	-0.41379499
0.0042	0.71563	0.0	0.0	0.0	0.0	0.00205272	0.0	0.0	0.0	326.74965365	496.13065912	824.8296945	24.5256392	2.94333083	-0.41364581
0.0043	0.73251	0.0	0.0	0.0	0.0	0.00205272	0.0	0.0	0.0	327.40221818	500.22894714	824.64014366	24.48695752	2.9206517	-0.41349695
0.0044	0.74938	0.0	0.0	0.0	0.0	0.00205272	0.0	0.0	0.0	328.05352186	504.29300289	824.45101198	24.44836438	2.89769441	-0.41334842
0.0045	0.76625	0.0	0.0	0.0	0.0	0.00205272	0.0	0.0	0.0	328.70356835	508.32250153	824.26230072	24.40985891	2.87446294	-0.41320023
0.0046	0.78311	0.0	0.0	0.0	0.0	0.00205272	0.0	0.0	0.0	329.35236131	512.31712429	824.07401114	24.37144022	2.85096125	-0.41305237
0.0047	0.79995	0.0	0.0	0.0	0.0	0.00205272	0.0	0.0	0.0	329.99990431	516.27662249	823.88614417	24.3331019	2.82731147	-0.41290483
0.0048	0.81679	0.0	0.0	0.0	0.0	0.00205272	0.0	0.0	0.0	330.6462009	520.20074998	823.69870069	24.2948508	2.80335281	-0.41275763
0.0049	0.83363	0.0	0.0	0.0	0.0	0.00205272	0.0	0.0	0.0	331.29125466	524.08918253	823.51168203	24.256683	2.77915398	-0.41261076
0.005	0.85045	0.0	0.0	0.0	0.0	0.00205272	0.0	0.0	0.0	331.93506908	527.94164967	823.32508924	24.21859754	2.75472069	-0.41246423
0.0051	0.86727	0.0	0.0	0.0	0.0	0.00205272	0.0	0.0	0.0	332.57764764	531.75788928	823.13892333	24.18059345	2.7300587	-0.41231804
0.0052	0.88407	0.0	0.0	0.0	0.0	0.00205272	0.0	0.0	0.0	333.21899378	535.53764756	822.95318529	24.14266979	2.70517375	-0.41217218
0.0053	0.90087	0.0	0.0	0.0	0.0	0.00205272	0.0	0.0	0.0	333.85911083	539.28078025	822.76787554	24.10481904	2.6802123	-0.41202664
0.0054	0.91766	0.0	0.0	0.0	0.0	0.00205272	0.0	0.0	0.0	334.49800215	542.98705924	822.58299494	24.06704979	2.6549746	-0.41188145
0.0055	0.93444	0.0	0.0	0.0	0.0	0.00205272	0.0	0.0	0.0	335.13567109	546.65624688	822.39854444	24.02935732	2.62954754	-0.4117366
0.0056	0.95122	0.0	0.0	0.0	0.0	0.00205272	0.0	0.0	0.0	335.77212095	550.28814317	822.21452477	23.99174062	2.60393775	-0.41159208
0.0057	0.96798	0.0	0.0	0.0	0.0	0.00205272	0.0	0.0	0.0	336.40735497	553.88255742	822.03093666	23.9541987	2.57815174	-0.41144791
0.0058	0.98474	0.0	0.0	0.0	0.0	0.00205272	0.0	0.0	0.0	337.04137639	557.43930819	821.84778076	23.91673055	2.55219593	-0.41130408
0.0059	1.00149	0.0	0.0	0.0	0.0	0.00205272	0.0	0.0	0.0	337.67418839	560.95822308	821.66505772	23.87933521	2.52607659	-0.41116058
0.006	1.01823	0.0	0.0	0.0	0.0	0.00205272	0.0	0.0	0.0	338.30579412	564.43913865	821.48276812	23.84201167	2.49979991	-0.41101743
0.0061	1.03496	0.0	0.0	0.0	0.0	0.00205272	0.0	0.0	0.0	338.93619672	567.88190027	821.30091255	23.80475897	2.47337196	-0.41087463
0.0062	1.05168	0.0	0.0	0.0	0.0	0.00205272	0.0	0.0	0.0	339.56539916	571.28650682	821.11949073	23.76756521	2.4470565	-0.41073213
0.0063	1.0684	0.0	0.0	0.0	0.0	0.00205272	0.0	0.0	0.0	340.19340445	574.65290159	820.93850273	23.73044623	2.42046282	-0.41058999
0.0064	1.0851	0.0	0.0	0.0	0.0	0.00205272	0.0	0.0	0.0	340.82021566	577.9808863	820.75794939	23.69339409	2.39376143	-0.4104482
0.0065	1.1018	0.0	0.0	0.0	0.0	0.00205272	0.0	0.0	0.0	341.44583575	581.27037279	820.57783095	23.65640771	2.36696069	-0.41030675
0.0066	1.11849	0.0	0.0	0.0	0.0	0.00205272	0.0	0.0	0.0	342.07026766	584.52128438	820.39814763	23.61948603	2.34006895	-0.41016565
0.0067	1.13517	0.0	0.0	0.0	0.0	0.00205272	0.0	0.0	0.0	342.69351428	587.73355584	820.21889957	23.58262797	2.31309455	-0.41002488
0.0068	1.15185	0.0	0.0	0.0	0.0	0.00205272	0.0	0.0	0.0	343.31557847	590.90713333	820.04008689	23.54583247	2.28604581	-0.40988447
0.0069	1.16851	0.0	0.0	0.0	0.0	0.00205272	0.0	0.0	0.0	343.93646305	594.04197443	819.86170963	23.50909845	2.25893102	-0.4097444
0.007	1.18517	0.0	0.0	0.0	0.0	0.00205272	0.0	0.0	0.0	344.55617082	597.1380481	819.6837678	23.47242486	2.23175848	-0.40960467
0.0071	1.20181	0.0	0.0	0.0	0.0	0.00205272	0.0	0.0	0.0	345.17470454	600.19539423	819.50626101	23.43580865	2.20470798	-0.40946524
0.0072	1.21845	0.0	0.0	0.0	0.0	0.00205272	0.0	0.0	0.0	345.79206696	603.21411247	819.32918849	23.39925179	2.17752472	-0.40932618
0.0073	1.23508	0.0	0.0	0.0	0.0	0.00205272	0.0	0.0	0.0	346.40826074	606.19413498	819.15255054	23.36275196	2.15032623	-0.40918747
0.0074	1.2517	0.0	0.0	0.0	0.0	0.00205272	0.0	0.0	0.0	347.02328855	609.13549657	818.97634685	23.32630807	2.12312276	-0.4090491
0.0075	1.26832	0.0	0.0	0.0	0.0	0.00205272	0.0	0.0	0.0	347.63715299	612.03824564	818.80057703	23.28991903	2.09592468	-0.40891107
0.0076	1.28492	0.0	0.0	0.0	0.0	0.00205272	0.0	0.0	0.0	348.24985665	614.90244424	818.62524065	23.25358377	2.06874241	-0.40877338
0.0077	1.30152	0.0	0.0	0.0	0.0	0.00205272	0.0	0.0	0.0	348.86140209	617.72816819	818.4503372	23.21730119	2.04158648	-0.40863604
0.0078	1.3181	0.0	0.0	0.0	0.0	0.00205272	0.0	0.0	0.0	349.47179182	620.51550712	818.27586611	23.18107022	2.01446748	-0.40849903
0.0079	1.33468	0.0	0.0	0.0	0.0	0.00205272	0.0	0.0	0.0	350.08102832	623.2645646	818.10182675	23.14488975	1.98739609	-0.40836237
0.008	1.35125	0.0	0.0	0.0	0.0	0.00205272	0.0	0.0	0.0	350.68911408	625.97544394	817.92821847	23.10876958	1.96032328	-0.40822602
0.0081	1.36782	0.0	0.0	0.0	0.0	0.00205272	0.0	0.0	0.0	351.29605183	628.64818852	817.7550408	23.07269215	1.93335055	-0.40809002
0.0082	1.38437	0.0	0.0	0.0	0.0	0.00205272	0.0	0.0	0.0	351.90184376	631.28299534	817.58229274	23.03666316	1.90645144	-0.40795437
0.0083	1.40091	0.0	0.0	0.0	0.0	0.00205272	0.0	0.0	0.0	352.50649226	633.88001344	817.40997343	23.00068167	1.8796362	-0.40781905
0.0084	1.41745	0.0	0.0	0.0	0.0	0.00205272	0.0	0.0	0.0	353.10999968	636.43940494	817.23808194	22.96474675	1.85291511	-0.40768406
0.0085	1.43398	0.0	0.0	0.0	0.0	0.00205272	0.0	0.0	0.0	353.71236835	638.96134506	817.06661728	22.92885745	1.8262985	-0.40754941
0.0086	1.4505	0.0	0.0	0.0	0.0	0.00205272	0.0	0.0	0.0	354.31360055	641.44602218	816.8955784	22.89301285	1.79979676	-0.4074151
0.0087	1.46701	0.0	0.0	0.0	0.0	0.00205272	0.0	0.0	0.0	354.91369856	643.89363783	816.72496418	22.85721205	1.77342029	-0.40728112
0.0088	1.48351	0.0	0.0	0.0	0.0	0.00205272	0.0	0.0	0.0	355.51266461	646.30440675	816.55477345	22.82145411	1.74717957	-0.40714747
0.0089	1.5	0.0	0.0	0.0	0.0	0.00205272	0.0	0.0	0.0	356.11050091	648.67855687	816.38500494	22.7857462	1.72097115	-0.40701415
0.009	1.51649	0.0	0.0	0.0	0.0	0.00205271	0.0	0.0	0.0	356.70720999	651.01606823	816.21565866	22.75008162	1.6948877	-0.40688117
0.0091	1.53296	0.0	0.0	0.0	0.0	0.00205271	0.0	0.0	0.0	357.30279384	653.3173262	816.04673255	22.7144545	1.66901017	-0.40674852
0.0092	1.54943	0.0	0.0	0.0	0.0	0.00205271	0.0	0.0	0.0	357.89725461	655.58257903	815.87822529	22.67886826	1.64328823	-0.40661619
0.0093	1.56589	0.0	0.0	0.0	0.0	0.00205271	0.0	0.0	0.0	358.49059442	657.81207767	815.7101355	22.64332221	1.61773006	-0.40648419
0.0094	1.58234	1e-08	0.0	0.0	0.0	0.00205271	0.0	0.0	0.0	359.0828154	660.00608312	815.54246178	22.60781566	1.59234376	-0.40635252
0.0095	1.59878	1e-08	0.0	0.0	0.0	0.00205271	0.0	0.0	0.0	359.67391965	662.16486635	815.37520266	22.57234795	1.56713735	-0.40622117
0.0096	1.61522	1e-08	0.0	0.0	0.0	0.00205271	0.0	0.0	0.0	360.26390923	664.28870811	815.20835662	22.53691842	1.54211879	-0.40609014
0.0097	1.63164	1e-08	0.0	0.0	0.0	0.00205271	0.0	0.0	0.0	360.85278619	666.37789886	815.04192211	22.50152643	1.51729595	-0.40595944
0.0098	1.64806	1e-08	0.0	0.0	0.0	0.00205271	0.0	0.0	0.0	361.44055258	668.43273859	814.87589752	22.46617137	1.49267661	-0.40582906
0.0099	1.66446	1e-08	0.0	0.0	0.0	0.00205271	0.0	0.0	0.0	362.02721063	670.4533366	814.71028221	22.4308683	1.46802002	-0.40569902
0.01	1.68086	1e-08	0.0	0.0	0.0	0.00205271	0.0	0.0	0.0	362.6127623	672.44004795	814.54507429	22.39559197	1.44372461	-0.40556928
0.0101	1.69725	1e-08	0.0	0.0	0.0	0.00205271	0.0	0.0	0.0	363.19720953	674.39322081	814.38027189	22.36035222	1.41963303	-0.40543986
0.0102	1.71363	1e-08	0.0	0.0	0.0	0.00205271	0.0	0.0	0.0	363.78055431	676.31316276	814.21587338	22.32514865	1.39575023	-0.40531076
0.0103	1.73001	1e-08	0.0	0.0	0.0	0.00205271	0.0	0.0	0.0	364.36279862	678.2001871	814.05187706	22.28998087	1.37208095	-0.40518197
0.0104	1.74637	1e-08	0.0	0.0	0.0	0.00205271	0.0	0.0	0.0	364.94394441	680.05461252	813.88828123	22.25484855	1.34862972	-0.4050535
0.0105	1.76273	1e-08	0.0	0.0	0.0	0.00205271	0.0	0.0	0.0	365.52399364	681.87676282	813.72508413	22.21975134	1.32540088	-0.40492534
0.0106	1.77907	1e-08	0.0	0.0	0.0	0.00205271	0.0	0.0	0.0	366.10294823	683.66696667	813.56228402	22.18468894	1.30239857	-0.40479749
0.0107	1.79541	1e-08	0.0	0.0	0.0	0.00205271	0.0	0.0	0.0	366.68081011	685.42555729	813.39987909	22.14966107	1.27962672	-0.40466994
0.0108	1.81174	1e-08	0.0	0.0	0.0	0.00205271	0.0	0.0	0.0	367.25758121	687.15283316	813.23786777	22.11466918	1.25701715	-0.40454273
0.0109	1.82806	1e-08	0.0	0.0	0.0	0.00205271	0.0	0.0	0.0	367.83326341	688.84912231	813.07624831	22.07971036	1.2346854	-0.40441581
0.011	1.84437	1e-08	0.0	0.0	0.0	0.00205271	0.0	0.0	0.0	368.40785862	690.5147852	812.91501875	22.04478553	1.21258784	-0.40428919
0.0111	1.86067	1e-08	0.0	0.0	0.0	0.00205271	0.0	0.0	0.0	368.98136871	692.15016277	812.75417726	22.00989451	1.19072682	-0.40416288
0.0112	1.87697	1e-08	0.0	0.0	0.0	0.00205271	0.0	0.0	0.0	369.55379557	693.75559822	812.59372199	21.97503715	1.16910445	-0.40403687
0.0113	1.89325	1e-08	0.0	0.0	0.0	0.00205271	0.0	0.0	0.0	370.12514106	695.33143677	812.43365107	21.94021333	1.14772262	-0.40391117
0.0114	1.90953	1e-08	0.0	0.0	0.0	0.0020527	0.0	0.0	0.0	370.69540703	696.87802527	812.27396265	21.90542295	1.12658296	-0.40378576
0.0115	1.9258	1e-08	0.0	0.0	0.0	0.0020527	0.0	0.0	0.0	371.26459536	698.39571189	812.11465482	21.87066594	1.10568687	-0.40366065
0.0116	1.94206	2e-08	0.0	0.0	0.0	0.0020527	0.0	0.0	0.0	371.83270788	699.88484584	811.95572571	21.83594224	1.08503552	-0.40353583
0.0117	1.95831	2e-08	0.0	0.0	0.0	0.0020527	0.0	0.0	0.0	372.39974636	701.34580543	811.79717331	21.8012447	1.06468135	-0.40341133
0.0118	1.97455	2e-08	0.0	0.0	0.0	0.0020527	0.0	0.0	0.0	372.96571256	702.77898005	811.63899558	21.76658429	1.04454572	-0.40328712
0.0119	1.99078	2e-08	0.0	0.0	0.0	0.0020527	0.0	0.0	0.0	373.53060837	704.18469286	811.48119069	21.73195646	1.02466211	-0.40316319
0.012	2.00701	2e-08	0.0	0.0	0.0	0.0020527	0.0	0.0	0.0	374.09443562	705.56330242	811.32375673	21.69736118	1.00503135	-0.40303956
0.0121	2.02322	2e-08	0.0	0.0	0.0	0.0020527	0.0	0.0	0.0	374.65719609	706.91516767	811.16669173	21.66279843	0.98565404	-0.40291621
0.0122	2.03943	2e-08	0.0	0.0	0.0	0.0020527	0.0	0.0	0.0	375.2188916	708.24064761	811.00999375	21.6282682	0.96653058	-0.40279316
0.0123	2.05563	2e-08	0.0	0.0	0.0	0.0020527	0.0	0.0	0.0	375.77952395	709.54010108	810.85366084	21.59377052	0.94766118	-0.40267039
0.0124	2.07181	2e-08	0.0	0.0	0.0	0.0020527	0.0	0.0	0.0	376.33909494	710.81388645	810.69769105	21.55930543	0.92904581	-0.40254791
0.0125	2.08799	2e-08	0.0	0.0	0.0	0.0020527	0.0	0.0	0.0	376.89760635	712.06236136	810.54208242	21.524873	0.91068424	-0.40242571
0.0126	2.10417	2e-08	0.0	0.0	0.0	0.00205269	0.0	0.0	0.0	377.45505998	713.28588662	810.38683299	21.49047093	0.89258905	-0.40230379
0.0127	2.12033	3e-08	0.0	0.0	0.0	0.00205269	0.0	0.0	0.0	378.01145754	714.48483589	810.23194075	21.45610293	0.87473983	-0.40218215
0.0128	2.13648	3e-08	0.0	0.0	0.0	0.00205269	0.0	0.0	0.0	378.56680086	715.65955205	810.07740379	21.42176764	0.8571439	-0.4020608
0.0129	2.15263	3e-08	0.0	0.0	0.0	0.00205269	0.0	0.0	0.0	379.12109173	716.81038953	809.92322018	21.38746515	0.83980038	-0.40193971
0.013	2.16876	3e-08	0.0	0.0	0.0	0.00205269	0.0	0.0	0.0	379.67433193	717.93770095	809.76938797	21.35319562	0.82270816	-0.40181891
0.0131	2.18489	3e-08	0.0	0.0	0.0	0.00205269	0.0	0.0	0.0	380.22652324	719.04183679	809.61590522	21.31895918	0.80586595	-0.40169838
0.0132	2.20101	3e-08	0.0	0.0	0.0	0.00205269	0.0	0.0	0.0	380.77766743	720.12314522	809.46277001	21.284756	0.78927228	-0.40157812
0.0133	2.21712	3e-08	0.0	0.0	0.0	0.00205269	0.0	0.0	0.0	381.3277663	721.18197178	809.30998043	21.25058626	0.77292544	-0.40145813
0.0134	2.23322	4e-08	0.0	0.0	0.0	0.00205268	0.0	0.0	0.0	381.87682162	722.21865912	809.15753458	21.21645018	0.75682354	-0.40133841
0.0135	2.24931	4e-08	0.0	0.0	0.0	0.00205268	0.0	0.0	0.0	382.42483518	723.23354857	809.00543054	21.18233563	0.74106635	-0.40121898
0.0136	2.26539	4e-08	0.0	0.0	0.0	0.00205268	0.0	0.0	0.0	382.97180836	724.22714319	808.85366575	21.14826242	0.72549017	-0.4010998
0.0137	2.28146	4e-08	0.0	0.0	0.0	0.00205268	0.0	0.0	0.0	383.51774321	725.19967093	808.70223877	21.11422275	0.71015886	-0.40098089
0.0138	2.29753	4e-08	0.0	0.0	0.0	0.00205268	0.0	0.0	0.0	384.0626415	726.15147021	808.55114772	21.08021687	0.69507009	-0.40086224
0.0139	2.31358	4e-08	0.0	0.0	0.0	0.00205268	0.0	0.0	0.0	384.60650499	727.08287572	808.40039073	21.04624504	0.68022128	-0.40074385
0.014	2.32963	5e-08	0.0	0.0	0.0	0.00205267	0.0	0.0	0.0	385.14933547	727.99421815	808.24996592	21.01230753	0.66560966	-0.40062573
0.0141	2.34567	5e-08	0.0	0.0	0.0	0.00205267	0.0	0.0	0.0	385.69113472	728.88582394	808.09987147	20.97840464	0.65123225	-0.40050786
0.0142	2.3617	5e-08	0.0	0.0	0.0	0.00205267	0.0	0.0	0.0	386.23190452	729.75801497	807.95010554	20.94453669	0.63708583	-0.40039025
0.0143	2.37772	5e-08	0.0	0.0	0.0	0.00205267	0.0	0.0	0.0	386.77164666	730.61110827	807.80066635	20.91070401	0.62316699	-0.40027289
0.0144	2.39373	5e-08	0.0	0.0	0.0	0.00205266	0.0	0.0	0.0	387.31036293	731.44541578	807.65155209	20.87690697	0.6094721	-0.40015578
0.0145	2.40973	6e-08	0.0	0.0	0.0	0.00205266	0.0	0.0	0.0	387.84805515	732.26124401	807.50276103	20.84314594	0.59599732	-0.40003893
0.0146	2.42573	6e-08	0.0	0.0	0.0	0.00205266	0.0	0.0	0.0	388.38472512	733.05889384	807.35429142	20.80942132	0.58273858	-0.39992233
0.0147	2.44171	6e-08	0.0	0.0	0.0	0.00205266	0.0	0.0	0.0	388.92037464	733.83866015	807.20614157	20.77573352	0.56969163	-0.39980597
0.0148	2.45769	6e-08	0.0	0.0	0.0	0.00205265	0.0	0.0	0.0	389.45500556	734.60083161	807.05830977	20.742083	0.55685196	-0.39968986
0.0149	2.47365	7e-08	0.0	0.0	0.0	0.00205265	0.0	0.0	0.0	389.98861942	735.34581189	806.91079386	20.70842319	0.54463287	-0.39957409
0.015	2.48961	7e-08	0.0	0.0	0.0	0.00205265	0.0	0.0	0.0	390.52121712	736.07429446	806.76359039	20.67483344	0.5323283	-0.39945849
0.0151	2.50556	7e-08	0.0	0.0	0.0	0.00205265	0.0	0.0	0.0	391.05280129	736.78620739	806.61669925	20.64128008	0.52023678	-0.39934314
0.0152	2.5215	8e-08	0.0	0.0	0.0	0.00205264	0.0	0.0	0.0	391.5833737	737.48184092	806.47011874	20.60776348	0.50835448	-0.39922803
0.0153	2.53743	8e-08	0.0	0.0	0.0	0.00205264	0.0	0.0	0.0	392.11293618	738.16147978	806.32384721	20.57428398	0.49667743	-0.39911317
0.0154	2.55335	8e-08	0.0	0.0	0.0	0.00205264	0.0	0.0	0.0	392.64149051	738.82540297	806.17788301	20.54084198	0.48520146	-0.39899854
0.0155	2.56926	9e-08	0.0	0.0	0.0	0.00205263	0.0	0.0	0.0	393.16903852	739.47388355	806.03222454	20.50743786	0.47392224	-0.39888415
0.0156	2.58516	9e-08	0.0	0.0	0.0	0.00205263	0.0	0.0	0.0	393.69558201	740.10718839	805.8868702	20.47407204	0.46283526	-0.39877
0.0157	2.60106	9e-08	0.0	0.0	0.0	0.00205263	0.0	0.0	0.0	394.22112283	740.72557794	805.74181844	20.44074494	0.45193584	-0.39865608
0.0158	2.61694	1e-07	0.0	0.0	0.0	0.00205262	0.0	0.0	0.0	394.7456628	741.32930605	805.59706773	20.407457	0.44121913	-0.3985424
0.0159	2.63282	1e-07	0.0	0.0	0.0	0.00205262	0.0	0.0	0.0	395.26920376	741.91861968	805.45261658	20.37420868	0.4306801	-0.39842894
0.016	2.64869	1e-07	0.0	0.0	0.0	0.00205262	0.0	0.0	0.0	395.79174758	742.49375872	805.30846351	20.34100046	0.42031354	-0.39831572
0.0161	2.66454	1.1e-07	0.0	0.0	0.0	0.00205261	0.0	0.0	0.0	396.3132961	743.05495576	805.16460709	20.30783283	0.41011408	-0.39820272
0.0162	2.68039	1.1e-07	0.0	0.0	0.0	0.00205261	0.0	0.0	0.0	396.8338512	743.60243585	805.02104593	20.27470627	0.40007617	-0.39808996
0.0163	2.69623	1.2e-07	0.0	0.0	0.0	0.0020526	0.0	0.0	0.0	397.35341396	744.13679812	804.87777695	20.24154694	0.39090234	-0.39797753
0.0164	2.71206	1.2e-07	0.0	0.0	0.0	0.0020526	0.0	0.0	0.0	397.87198557	744.6585801	804.73479736	20.20848148	0.38138593	-0.39786525
0.0165	2.72789	1.3e-07	0.0	0.0	0.0	0.00205259	0.0	0.0	0.0	398.38956878	745.1675856	804.59210763	20.17545535	0.37204544	-0.39775319
0.0166	2.7437	1.3e-07	0.0	0.0	0.0	0.00205259	0.0	0.0	0.0	398.90616539	745.66405239	804.44970631	20.14246886	0.36287711	-0.39764136
0.0167	2.7595	1.4e-07	0.0	0.0	0.0	0.00205258	0.0	0.0	0.0	399.42177724	746.14821303	804.30759197	20.1095223	0.35387713	-0.39752975
0.0168	2.7753	1.4e-07	0.0	0.0	0.0	0.00205258	0.0	0.0	0.0	399.93640615	746.62029478	804.16576321	20.07661601	0.34504157	-0.39741837
0.0169	2.79108	1.5e-07	0.0	0.0	0.0	0.00205257	0.0	0.0	0.0	400.45005396	747.08051946	804.02421864	20.0437503	0.33636643	-0.3973072
0.017	2.80686	1.5e-07	0.0	0.0	0.0	0.00205257	0.0	0.0	0.0	400.96272249	747.52910337	803.8829569	20.01092552	0.32784761	-0.39719626
0.0171	2.82262	1.6e-07	0.0	0.0	0.0	0.00205256	0.0	0.0	0.0	401.47441359	747.96625714	803.74197666	19.97814198	0.31948092	-0.39708554
0.0172	2.83838	1.6e-07	0.0	0.0	0.0	0.00205256	0.0	0.0	0.0	401.98512912	748.39218564	803.60127661	19.94540005	0.31126207	-0.39697503
0.0173	2.85413	1.7e-07	0.0	0.0	0.0	0.00205255	0.0	0.0	0.0	402.49487091	748.80708785	803.46085548	19.91270008	0.30318669	-0.39686474
0.0174	2.86987	1.8e-07	0.0	0.0	0.0	0.00205254	0.0	0.0	0.0	403.00364084	749.21115677	803.32071201	19.88004242	0.29525032	-0.39675467
0.0175	2.8856	1.8e-07	0.0	0.0	0.0	0.00205254	0.0	0.0	0.0	403.51144076	749.60457927	803.18084499	19.84742744	0.2874484	-0.39664481
0.0176	2.90132	1.9e-07	0.0	0.0	0.0	0.00205253	0.0	0.0	0.0	404.01827255	749.98753604	803.04125322	19.81485552	0.27977629	-0.39653516
0.0177	2.91703	2e-07	0.0	0.0	0.0	0.00205252	0.0	0.0	0.0	404.52413714	750.36069026	802.90193326	19.78226516	0.27287216	-0.3964258
0.0178	2.93274	2e-07	0.0	0.0	0.0	0.00205251	0.0	0.0	0.0	405.02903642	750.72419567	802.76288406	19.74976223	0.2656351	-0.3963166
0.0179	2.94843	2.1e-07	0.0	0.0	0.0	0.00205251	0.0	0.0	0.0	405.53297271	751.07800705	802.62410546	19.71730085	0.25854114	-0.39620761
0.018	2.96411	2.2e-07	0.0	0.0	0.0	0.0020525	0.0	0.0	0.0	406.03594782	751.4223172	802.48559621	19.68488121	0.25158744	-0.39609883
0.0181	2.97979	2.3e-07	0.0	0.0	0.0	0.00205249	0.0	0.0	0.0	406.53796357	751.75731504	802.34735509	19.6525035	0.24477113	-0.39599026
0.0182	2.99546	2.4e-07	0.0	0.0	0.0	0.00205248	0.0	0.0	0.0	407.03902179	752.08318564	802.20938087	19.62016791	0.23808934	-0.39588191
0.0183	3.01111	2.4e-07	0.0	0.0	0.0	0.00205247	0.0	0.0	0.0	407.53912432	752.40011016	802.07167236	19.58787464	0.23153917	-0.39577376
0.0184	3.02676	2.5e-07	0.0	0.0	0.0	0.00205247	0.0	0.0	0.0	408.03827297	752.70826583	801.93422839	19.55562388	0.22511772	-0.39566581
0.0185	3.0424	2.6e-07	0.0	0.0	0.0	0.00205246	0.0	0.0	0.0	408.53646958	753.00782599	801.7970478	19.52341582	0.21882204	-0.39555808
0.0186	3.05803	2.7e-07	0.0	0.0	0.0	0.00205245	0.0	0.0	0.0	409.03371598	753.29895998	801.66012945	19.49125066	0.2126492	-0.39545055
0.0187	3.07365	2.8e-07	0.0	0.0	0.0	0.00205244	0.0	0.0	0.0	409.53001401	753.58183322	801.52347221	19.45912858	0.20659621	-0.39534323
0.0188	3.08926	2.9e-07	0.0	0.0	0.0	0.00205243	0.0	0.0	0.0	410.02536549	753.85660714	801.38707499	19.42704979	0.2006601	-0.39523611
0.0189	3.10486	3e-07	0.0	0.0	0.0	0.00205242	0.0	0.0	0.0	410.51977227	754.12343915	801.25093671	19.39501447	0.19483786	-0.39512919
0.019	3.12045	3.1e-07	0.0	0.0	0.0	0.00205241	0.0	0.0	0.0	411.01323619	754.38248267	801.11505629	19.36302282	0.18912647	-0.39502248
0.0191	3.13603	3.2e-07	0.0	0.0	0.0	0.0020524	0.0	0.0	0.0	411.50575864	754.63416666	800.97943131	19.3310515	0.18382343	-0.39491596
0.0192	3.15161	3.3e-07	0.0	0.0	0.0	0.00205239	0.0	0.0	0.0	411.99734167	754.87850231	800.8440614	19.29914101	0.17841092	-0.39480965
0.0193	3.16717	3.4e-07	0.0	0.0	0.0	0.00205237	0.0	0.0	0.0	412.48798717	755.11560084	800.70894571	19.26727378	0.17311255	-0.39470354
0.0194	3.18273	3.6e-07	0.0	0.0	0.0	0.00205236	0.0	0.0	0.0	412.97769696	755.34561565	800.57408317	19.23544994	0.16792619	-0.39459763
0.0195	3.19827	3.7e-07	0.0	0.0	0.0	0.00205235	0.0	0.0	0.0	413.46647286	755.56869726	800.43947273	19.2036696	0.16284973	-0.39449191
0.0196	3.21381	3.8e-07	0.0	0.0	0.0	0.00205234	0.0	0.0	0.0	413.95431669	755.78499337	800.30511336	19.17193287	0.15788106	-0.3943864
0.0197	3.22933	3.9e-07	0.0	0.0	0.0	0.00205232	0.0	0.0	0.0	414.44123026	755.99464885	800.17100402	19.14023987	0.1530181	-0.39428108
0.0198	3.24485	4.1e-07	0.0	0.0	0.0	0.00205231	0.0	0.0	0.0	414.9272154	756.19780579	800.0371437	19.1085907	0.14825878	-0.39417595
0.0199	3.26036	4.2e-07	0.0	0.0	0.0	0.0020523	0.0	0.0	0.0	415.4122739	756.3946035	799.90353141	19.07698546	0.14360103	-0.39407103
0.02	3.27586	4.4e-07	0.0	0.0	0.0	0.00205228	0.0	0.0	0.0	415.89640759	756.58517853	799.77016616	19.04542425	0.13904281	-0.39396629
0.0201	3.29135	4.5e-07	0.0	0.0	0.0	0.00205227	0.0	0.0	0.0	416.37961829	756.76966473	799.63704698	19.01390718	0.13458208	-0.39386176
0.0202	3.30683	4.7e-07	0.0	0.0	0.0	0.00205225	0.0	0.0	0.0	416.8619078	756.94819325	799.50417291	18.98243435	0.13021684	-0.39375741
0.0203	3.3223	4.8e-07	0.0	0.0	0.0	0.00205224	0.0	0.0	0.0	417.34327794	757.12089255	799.37154299	18.95100584	0.12594507	-0.39365326
0.0204	3.33776	5e-07	0.0	0.0	0.0	0.00205222	0.0	0.0	0.0	417.82373052	757.28788985	799.2391563	18.91962263	0.12179941	-0.39354927
0.0205	3.35321	5.1e-07	0.0	0.0	0.0	0.00205221	0.0	0.0	0.0	418.30326739	757.44933853	799.10701165	18.88828334	0.11771974	-0.3934455
0.0206	3.36866	5.3e-07	0.0	0.0	0.0	0.00205219	0.0	0.0	0.0	418.78189034	757.60533749	798.97510831	18.85698868	0.11372931	-0.39334191
0.0207	3.38409	5.5e-07	0.0	0.0	0.0	0.00205217	0.0	0.0	0.0	419.25960117	757.75600619	798.84344539	18.82573874	0.10982631	-0.39323851
0.0208	3.39951	5.7e-07	0.0	0.0	0.0	0.00205215	0.0	0.0	0.0	419.73640169	757.90146167	798.71202198	18.79453362	0.10600894	-0.39313531
0.0209	3.41493	5.8e-07	0.0	0.0	0.0	0.00205213	0.0	0.0	0.0	420.21229371	758.04181854	798.58083721	18.76337339	0.10227543	-0.39303228
0.021	3.43033	6e-07	0.0	0.0	0.0	0.00205212	0.0	0.0	0.0	420.68727903	758.17718903	798.44989019	18.73225814	0.09862402	-0.39292945
0.0211	3.44573	6.2e-07	0.0	0.0	0.0	0.0020521	0.0	0.0	0.0	421.16135947	758.307683	798.31918008	18.70118794	0.09505297	-0.3928268
0.0212	3.46111	6.4e-07	0.0	0.0	0.0	0.00205208	0.0	0.0	0.0	421.63453681	758.43340799	798.18870601	18.67016287	0.09156057	-0.39272434
0.0213	3.47649	6.6e-07	0.0	0.0	0.0	0.00205206	0.0	0.0	0.0	422.10681288	758.55446925	798.05846715	18.639183	0.08814511	-0.39262206
0.0214	3.49186	6.8e-07	0.0	0.0	0.0	0.00205203	0.0	0.0	0.0	422.57818946	758.67096973	797.92846268	18.60824841	0.08480491	-0.39251997
0.0215	3.50721	7.1e-07	0.0	0.0	0.0	0.00205201	0.0	0.0	0.0	423.04866836	758.78301015	797.79869177	18.57735915	0.08153831	-0.39241806
0.0216	3.52256	7.3e-07	0.0	0.0	0.0	0.00205199	0.0	0.0	0.0	423.51825137	758.890689	797.66915363	18.5465153	0.07834367	-0.39231633
0.0217	3.5379	7.5e-07	0.0	0.0	0.0	0.00205197	0.0	0.0	0.0	423.9869403	758.99410259	797.53984745	18.51571693	0.07521936	-0.39221479
0.0218	3.55323	7.7e-07	0.0	0.0	0.0	0.00205194	0.0	0.0	0.0	424.45473695	759.09334819	797.41077242	18.48496462	0.0721797	-0.39211342
0.0219	3.56855	8e-07	0.0	0.0	0.0	0.00205192	0.0	0.0	0.0	424.92164311	759.18852611	797.2819277	18.45425754	0.0691962	-0.39201223
0.022	3.58386	8.2e-07	0.0	0.0	0.0	0.0020519	0.0	0.0	0.0	425.38766058	759.27971906	797.15331258	18.42359613	0.066279	-0.39191123
0.0221	3.59916	8.5e-07	0.0	0.0	0.0	0.00205187	0.0	0.0	0.0	425.85279115	759.36701547	797.02492632	18.39298044	0.06342662	-0.39181041
0.0222	3.61445	8.7e-07	0.0	0.0	0.0	0.00205184	0.0	0.0	0.0	426.3170366	759.45050176	796.89676815	18.36241054	0.06063758	-0.39170976
0.0223	3.62973	9e-07	0.0	0.0	0.0	0.00205182	0.0	0.0	0.0	426.78039871	759.53026239	796.76883734	18.33188647	0.05791043	-0.39160929
0.0224	3.64501	9.3e-07	0.0	0.0	0.0	0.00205179	0.0	0.0	0.0	427.24287929	759.60637986	796.64113316	18.30140829	0.05524375	-0.39150901
0.0225	3.66027	9.6e-07	0.0	0.0	0.0	0.00205176	0.0	0.0	0.0	427.7044801	759.67893476	796.51365488	18.27097603	0.05263612	-0.39140889
0.0226	3.67552	9.9e-07	0.0	0.0	0.0	0.00205173	0.0	0.0	0.0	428.16520294	759.74800579	796.38640181	18.24058975	0.05008615	-0.39130896
0.0227	3.69077	1.02e-06	0.0	0.0	0.0	0.0020517	0.0	0.0	0.0	428.62504959	759.81366977	796.25937323	18.21024949	0.04759247	-0.3912092
0.0228	3.706	1.05e-06	0.0	0.0	0.0	0.00205167	0.0	0.0	0.0	429.08402182	759.87600174	796.13256844	18.17995527	0.04515374	-0.39110962
0.0229	3.72122	1.08e-06	0.0	0.0	0.0	0.00205164	0.0	0.0	0.0	429.5421214	759.93507489	796.00598678	18.14970716	0.04276864	-0.39101021
0.023	3.73644	1.11e-06	0.0	0.0	0.0	0.00205161	0.0	0.0	0.0	429.99935012	759.99096066	795.87962755	18.11950516	0.04043584	-0.39091098
0.0231	3.75164	1.14e-06	0.0	0.0	0.0	0.00205158	0.0	0.0	0.0	430.45570974	760.04372876	795.7534901	18.08934933	0.03815407	-0.39081192
0.0232	3.76684	1.18e-06	0.0	0.0	0.0	0.00205154	0.0	0.0	0.0	430.911202	760.09347119	795.62757365	18.05923621	0.03596624	-0.39071303
0.0233	3.78203	1.21e-06	0.0	0.0	0.0	0.00205151	0.0	0.0	0.0	431.36582863	760.14026967	795.50187746	18.02917174	0.0337961	-0.39061432
0.0234	3.7972	1.25e-06	0.0	0.0	0.0	0.00205147	0.0	0.0	0.0	431.81959144	760.18416745	795.376401	17.99915335	0.03167523	-0.39051578
0.0235	3.81237	1.28e-06	0.0	0.0	0.0	0.00205144	0.0	0.0	0.0	432.27249219	760.22523014	795.25114364	17.96918106	0.02960258	-0.39041741
0.0236	3.82753	1.32e-06	0.0	0.0	0.0	0.0020514	0.0	0.0	0.0	432.72453263	760.26352198	795.12610471	17.93925488	0.02757713	-0.39031921
0.0237	3.84267	1.36e-06	0.0	0.0	0.0	0.00205136	0.0	0.0	0.0	433.17571452	760.29910582	795.0012836	17.90937482	0.02559788	-0.39022119
0.0238	3.85781	1.4e-06	0.0	0.0	0.0	0.00205132	0.0	0.0	0.0	433.6260396	760.33204321	794.87667968	17.87954086	0.02366386	-0.39012333
0.0239	3.87294	1.44e-06	0.0	0.0	0.0	0.00205128	0.0	0.0	0.0	434.07550962	760.3623944	794.75229232	17.84975303	0.02177414	-0.39002565
0.024	3.88806	1.48e-06	0.0	0.0	0.0	0.00205124	0.0	0.0	0.0	434.52412633	760.39021839	794.62812092	17.8200113	0.01992779	-0.38992813
0.0241	3.90317	1.52e-06	0.0	0.0	0.0	0.0020512	0.0	0.0	0.0	434.97189147	760.41557297	794.50416486	17.79031568	0.01812391	-0.38983078
0.0242	3.91827	1.56e-06	0.0	0.0	0.0	0.00205115	0.0	0.0	0.0	435.41880677	760.43851476	794.38042355	17.76066616	0.01636165	-0.38973361
0.0243	3.93336	1.61e-06	0.0	0.0	0.0	0.00205111	0.0	0.0	0.0	435.86487397	760.45909921	794.25689639	17.73106273	0.01464017	-0.3896366
0.0244	3.94844	1.65e-06	0.0	0.0	0.0	0.00205106	0.0	0.0	0.0	436.31009481	760.47738069	794.13358278	17.70150537	0.01295864	-0.38953975
0.0245	3.96351	1.7e-06	0.0	0.0	0.0	0.00205102	0.0	0.0	0.0	436.754471	760.49341249	794.01048215	17.67199407	0.01131627	-0.38944308
0.0246	3.97857	1.75e-06	0.0	0.0	0.0	0.00205097	0.0	0.0	0.0	437.19800428	760.50724983	793.88759389	17.64252921	0.0097185	-0.38934656
0.0247	3.99362	1.8e-06	0.0	0.0	0.0	0.00205092	0.0	0.0	0.0	437.64069638	760.51894357	793.76491743	17.61311008	0.00815404	-0.38925022
0.0248	4.00866	1.85e-06	0.0	0.0	0.0	0.00205087	0.0	0.0	0.0	438.08254901	760.52854297	793.64245221	17.58373695	0.00662679	-0.38915405
0.0249	4.02369	1.9e-06	0.0	0.0	0.0	0.00205082	0.0	0.0	0.0	438.52356387	760.53609759	793.52019767	17.55440981	0.0051361	-0.38905803
0.025	4.03871	1.95e-06	0.0	0.0	0.0	0.00205077	0.0	0.0	0.0	438.96374269	760.54165616	793.39815324	17.52512862	0.00368134	-0.38896219
0.0251	4.05372	2.01e-06	0.0	0.0	0.0	0.00205071	0.0	0.0	0.0	439.40308718	760.54526654	793.27631837	17.49589335	0.00226189	-0.38886651
0.0252	4.06872	2.06e-06	0.0	0.0	0.0	0.00205066	0.0	0.0	0.0	439.84159902	760.54697579	793.15469251	17.46670397	0.00087716	-0.38877099
0.0253	4.08372	2.12e-06	0.0	0.0	0.0	0.0020506	0.0	0.0	0.0	440.27927994	760.54683022	793.0332751	17.43756044	-0.0004734	-0.38867564
0.0254	4.0987	2.17e-06	0.0	0.0	0.0	0.00205054	0.0	0.0	0.0	440.71613161	760.54487539	792.91206561	17.40846271	-0.00179033	-0.38858045
0.0255	4.11367	2.23e-06	0.0	0.0	0.0	0.00205048	0.0	0.0	0.0	441.15215574	760.5411562	792.7910635	17.37941075	-0.00307412	-0.38848543
0.0256	4.12863	2.29e-06	0.0	0.0	0.0	0.00205042	0.0	0.0	0.0	441.58735401	760.53571687	792.67026822	17.35040452	-0.00432526	-0.38839056
0.0257	4.14359	2.36e-06	0.0	0.0	0.0	0.00205036	0.0	0.0	0.0	442.02172811	760.528601	792.54967925	17.32144396	-0.0055442	-0.38829586
0.0258	4.15853	2.42e-06	0.0	0.0	0.0	0.0020503	0.0	0.0	0.0	442.45527972	760.51985162	792.42929605	17.29252902	-0.00673136	-0.38820133
0.0259	4.17346	2.48e-06	0.0	0.0	0.0	0.00205023	0.0	0.0	0.0	442.88801052	760.5095112	792.3091181	17.26365964	-0.00788714	-0.38810695
0.026	4.18839	2.55e-06	0.0	0.0	0.0	0.00205017	0.0	0.0	0.0	443.31992233	760.4975457	792.18914521	17.23484387	-0.00908235	-0.38801271
0.0261	4.2033	2.62e-06	0.0	0.0	0.0	0.0020501	0.0	0.0	0.0	443.75101674	760.48403751	792.06937667	17.20606777	-0.0101966	-0.38791865
0.0262	4.21821	2.69e-06	0.0	0.0	0.0	0.00205003	0.0	0.0	0.0	444.18129541	760.46903277	791.94981195	17.17733741	-0.0112834	-0.38782476
0.0263	4.2331	2.76e-06	0.0	0.0	0.0	0.00204996	0.0	0.0	0.0	444.61075999	760.45256793	791.83045055	17.14865273	-0.01234329	-0.38773102
0.0264	4.24798	2.83e-06	0.0	0.0	0.0	0.00204989	0.0	0.0	0.0	445.03941216	760.43467876	791.71129198	17.12001369	-0.01337675	-0.38763744
0.0265	4.26286	2.9e-06	0.0	0.0	0.0	0.00204981	0.0	0.0	0.0	445.46725358	760.41540036	791.59233574	17.09142026	-0.01438426	-0.38754402
0.0266	4.27772	2.98e-06	0.0	0.0	0.0	0.00204974	0.0	0.0	0.0	445.8942859	760.39476722	791.47358135	17.06287239	-0.01536628	-0.38745075
0.0267	4.29258	3.06e-06	0.0	0.0	0.0	0.00204966	0.0	0.0	0.0	446.32051078	760.3728132	791.35502832	17.03437004	-0.01632326	-0.38735765
0.0268	4.30742	3.13e-06	0.0	0.0	0.0	0.00204958	0.0	0.0	0.0	446.74592986	760.34957161	791.23667619	17.00591315	-0.0172556	-0.3872647
0.0269	4.32226	3.21e-06	0.0	0.0	0.0	0.0020495	0.0	0.0	0.0	447.1705448	760.32507518	791.11852446	16.97750168	-0.01816372	-0.38717192
0.027	4.33708	3.3e-06	0.0	0.0	0.0	0.00204942	0.0	0.0	0.0	447.59435722	760.29935613	791.00057267	16.94913558	-0.019048	-0.38707929
0.0271	4.3519	3.38e-06	0.0	0.0	0.0	0.00204933	0.0	0.0	0.0	448.01736878	760.27244617	790.88282035	16.92081479	-0.0199088	-0.38698681
0.0272	4.3667	3.47e-06	0.0	0.0	0.0	0.00204925	0.0	0.0	0.0	448.4395811	760.24437655	790.76526702	16.89253925	-0.02074646	-0.38689449
0.0273	4.3815	3.56e-06	0.0	0.0	0.0	0.00204916	0.0	0.0	0.0	448.86099581	760.21517535	790.64791223	16.86431179	-0.0215836	-0.38680233
0.0274	4.39628	3.65e-06	0.0	0.0	0.0	0.00204907	0.0	0.0	0.0	449.28161463	760.18484202	790.53075566	16.83612751	-0.02238306	-0.38671032
0.0275	4.41106	3.74e-06	0.0	0.0	0.0	0.00204898	0.0	0.0	0.0	449.70143911	760.15342929	790.41379674	16.80798845	-0.02316138	-0.38661847
0.0276	4.42582	3.83e-06	0.0	0.0	0.0	0.00204888	0.0	0.0	0.0	450.12047087	760.12096519	790.29703502	16.77989456	-0.02391892	-0.38652677
0.0277	4.44058	3.93e-06	0.0	0.0	0.0	0.00204879	0.0	0.0	0.0	450.53871154	760.08747723	790.18047006	16.75184579	-0.02465601	-0.38643523
0.0278	4.45532	4.02e-06	0.0	0.0	0.0	0.00204869	0.0	0.0	0.0	450.95616272	760.0529925	790.06410141	16.72384207	-0.02537299	-0.38634384
0.0279	4.47006	4.12e-06	0.0	0.0	0.0	0.00204859	0.0	0.0	0.0	451.37282603	760.01753767	789.94792862	16.69588336	-0.02607014	-0.38625261
0.028	4.48478	4.23e-06	0.0	0.0	0.0	0.00204849	0.0	0.0	0.0	451.78870306	759.98113898	789.83195125	16.6679696	-0.02674777	-0.38616153
0.0281	4.4995	4.33e-06	0.0	0.0	0.0	0.00204838	0.0	0.0	0.0	452.20379542	759.94382231	789.71616887	16.64010073	-0.02740614	-0.3860706
0.0282	4.5142	4.44e-06	0.0	0.0	0.0	0.00204828	0.0	0.0	0.0	452.61810471	759.90561318	789.60058104	16.61227668	-0.02804552	-0.38597983
0.0283	4.5289	4.55e-06	0.0	0.0	0.0	0.00204817	0.0	0.0	0.0	453.03163251	759.86653674	789.48518732	16.5844974	-0.02866614	-0.38588921
0.0284	4.54358	4.66e-06	0.0	0.0	0.0	0.00204806	0.0	0.0	0.0	453.44438042	759.82661785	789.36998728	16.55676282	-0.02926823	-0.38579874
0.0285	4.55826	4.77e-06	0.0	0.0	0.0	0.00204794	0.0	0.0	0.0	453.85635002	759.78588108	789.25498049	16.52907288	-0.029852	-0.38570842
0.0286	4.57292	4.88e-06	0.0	0.0	0.0	0.00204783	0.0	0.0	0.0	454.26754289	759.7443507	789.14016653	16.50142752	-0.03041765	-0.38561826
0.0287	4.58758	5e-06	0.0	0.0	0.0	0.00204771	0.0	0.0	1e-08	454.67796064	759.70203163	789.02554505	16.4738318	-0.03101623	-0.38552824
0.0288	4.60223	5.12e-06	0.0	0.0	0.0	0.00204759	0.0	0.0	1e-08	455.08760492	759.65890776	788.91111581	16.44627696	-0.03156188	-0.38543837
0.0289	4.61686	5.25e-06	0.0	0.0	0.0	0.00204747	0.0	0.0	1e-08	455.49647723	759.61503901	788.79687821	16.41876673	-0.03209224	-0.38534866
0.029	4.63148	5.37e-06	0.0	0.0	0.0	0.00204734	0.0	0.0	1e-08	455.90457914	759.57044548	788.68283186	16.39130104	-0.03260762	-0.3852591
0.0291	4.6461	5.5e-06	0.0	0.0	0.0	0.00204722	0.0	0.0	1e-08	456.31191221	759.52514687	788.56897634	16.36387986	-0.03310833	-0.38516968
0.0292	4.6607	5.63e-06	0.0	0.0	0.0	0.00204709	0.0	0.0	1e-08	456.71847801	759.47916244	788.45531126	16.33650311	-0.03359467	-0.38508042
0.0293	4.6753	5.76e-06	0.0	0.0	0.0	0.00204695	0.0	0.0	1e-08	457.12427809	759.43251108	788.34183621	16.30917075	-0.03406693	-0.38499131
0.0294	4.68988	5.9e-06	0.0	0.0	0.0	0.00204682	0.0	0.0	1e-08	457.529314	759.3852113	788.2285508	16.28188271	-0.03452537	-0.38490234
0.0295	4.70446	6.03e-06	0.0	0.0	0.0	0.00204668	0.0	0.0	1e-08	457.9335873	759.33728121	788.11545462	16.25463895	-0.03497026	-0.38481352
0.0296	4.71902	6.18e-06	0.0	0.0	0.0	0.00204654	0.0	0.0	1e-08	458.33709953	759.28873861	788.0025473	16.2274394	-0.03540186	-0.38472485
0.0297	4.73358	6.32e-06	0.0	0.0	0.0	0.00204639	0.0	0.0	1e-08	458.73985224	759.23960092	787.88982843	16.200284	-0.03582042	-0.38463633
0.0298	4.74812	6.47e-06	0.0	0.0	0.0	0.00204625	0.0	0.0	1e-08	459.14184696	759.18988526	787.77729762	16.1731727	-0.03622617	-0.38454796
0.0299	4.76265	6.62e-06	0.0	0.0	0.0	0.0020461	0.0	0.0	1e-08	459.54308523	759.1396084	787.6649545	16.14610543	-0.03661935	-0.38445974
0.03	4.77718	6.77e-06	0.0	0.0	0.0	0.00204594	0.0	0.0	1e-08	459.94356858	759.08878684	787.55279867	16.11908213	-0.03700016	-0.38437166
0.0301	4.79169	6.92e-06	0.0	0.0	0.0	0.00204579	0.0	0.0	1e-08	460.34329856	759.03742102	787.44082982	16.09210522	-0.03739445	-0.38428372
0.0302	4.80619	7.08e-06	0.0	0.0	0.0	0.00204563	0.0	0.0	1e-08	460.7422767	758.98551966	787.3290476	16.06517042	-0.03775885	-0.38419594
0.0303	4.82069	7.24e-06	0.0	0.0	0.0	0.00204547	0.0	0.0	1e-08	461.14050451	758.93311042	787.21745159	16.03827952	-0.03811262	-0.3841083
0.0304	4.83517	7.41e-06	0.0	0.0	0.0	0.0020453	0.0	0.0	1e-08	461.53798351	758.88020713	787.1060414	16.01143244	-0.03845602	-0.38402081
0.0305	4.84964	7.57e-06	0.0	0.0	0.0	0.00204514	0.0	0.0	1e-08	461.9347152	758.82682328	786.99481667	15.98462915	-0.03878932	-0.38393346
0.0306	4.8641	7.75e-06	0.0	0.0	0.0	0.00204497	0.0	0.0	1e-08	462.33070109	758.772972	786.88377703	15.95786958	-0.03911276	-0.38384626
0.0307	4.87856	7.92e-06	0.0	0.0	0.0	0.00204479	0.0	0.0	1e-08	462.7259427	758.71866608	786.77292212	15.93115368	-0.0394266	-0.3837592
0.0308	4.893	8.1e-06	0.0	0.0	0.0	0.00204461	0.0	0.0	1e-08	463.12044152	758.66391799	786.66225158	15.90448138	-0.03973108	-0.38367228
0.0309	4.90743	8.28e-06	0.0	0.0	0.0	0.00204443	0.0	0.0	1e-08	463.51419905	758.60873986	786.55176504	15.87785262	-0.04002642	-0.38358552
0.031	4.92185	8.46e-06	0.0	0.0	0.0	0.00204425	0.0	0.0	1e-08	463.90721679	758.55314352	786.44146214	15.85126736	-0.04031286	-0.38349889
0.0311	4.93626	8.65e-06	0.0	0.0	0.0	0.00204406	0.0	0.0	1e-08	464.29949623	758.4971405	786.33134254	15.82472552	-0.04059061	-0.38341241
0.0312	4.95066	8.84e-06	0.0	0.0	0.0	0.00204387	0.0	0.0	1e-08	464.69103885	758.44074204	786.22140587	15.79822704	-0.04085989	-0.38332607
0.0313	4.96505	9.03e-06	0.0	0.0	0.0	0.00204368	0.0	0.0	1e-08	465.08184614	758.38395907	786.11165178	15.77177188	-0.04112091	-0.38323988
0.0314	4.97943	9.23e-06	0.0	0.0	0.0	0.00204348	0.0	0.0	1e-08	465.47191958	758.32680229	786.00207992	15.74535995	-0.04137385	-0.38315383
0.0315	4.9938	9.43e-06	0.0	0.0	0.0	0.00204328	0.0	0.0	1e-08	465.86126062	758.26928946	785.89268991	15.71899041	-0.04161029	-0.38306792
0.0316	5.00816	9.64e-06	0.0	0.0	0.0	0.00204307	0.0	0.0	1e-08	466.24987075	758.21142913	785.7834814	15.69266456	-0.04184515	-0.38298216
0.0317	5.02251	9.85e-06	0.0	0.0	0.0	0.00204286	0.0	0.0	1e-08	466.63775143	758.15322906	785.67445407	15.66638172	-0.04207214	-0.38289653
0.0318	5.03685	1.006e-05	0.0	0.0	0.0	0.00204265	0.0	0.0	1e-08	467.02490414	758.09469942	785.56560756	15.64014184	-0.04229139	-0.38281105
0.0319	5.05118	1.028e-05	0.0	0.0	0.0	0.00204243	0.0	0.0	1e-08	467.41133032	758.03585022	785.45694153	15.61394485	-0.04250304	-0.38272571
0.032	5.0655	1.05e-05	0.0	0.0	0.0	0.00204221	0.0	0.0	1e-08	467.79703143	757.97669125	785.34845563	15.58779068	-0.04270722	-0.38264052
0.0321	5.0798	1.072e-05	0.0	0.0	0.0	0.00204198	0.0	0.0	1e-08	468.18200893	757.91723217	785.24014953	15.56167926	-0.04290406	-0.38255546
0.0322	5.0941	1.095e-05	0.0	0.0	0.0	0.00204176	0.0	0.0	1e-08	468.56626426	757.85748244	785.13202288	15.53561053	-0.04309365	-0.38247054
0.0323	5.10839	1.118e-05	0.0	0.0	0.0	0.00204152	0.0	0.0	1e-08	468.94979886	757.79745141	785.02407534	15.50958441	-0.04327611	-0.38238577
0.0324	5.12266	1.142e-05	0.0	0.0	0.0	0.00204129	0.0	0.0	1e-08	469.33261418	757.73714826	784.91630657	15.48360083	-0.04345154	-0.38230113
0.0325	5.13693	1.166e-05	0.0	0.0	0.0	0.00204104	0.0	0.0	1e-08	469.71471164	757.67658208	784.80871623	15.45765972	-0.04362002	-0.38221664
0.0326	5.15119	1.191e-05	0.0	0.0	0.0	0.0020408	0.0	0.0	1e-08	470.09609269	757.61576181	784.701304	15.43176102	-0.04378164	-0.38213229
0.0327	5.16543	1.216e-05	0.0	0.0	0.0	0.00204055	0.0	0.0	1e-08	470.47675875	757.5546963	784.59406952	15.40590465	-0.04393647	-0.38204807
0.0328	5.17967	1.241e-05	0.0	0.0	0.0	0.00204029	0.0	0.0	1e-08	470.85671124	757.4933943	784.48701247	15.38009066	-0.04408574	-0.381964
0.0329	5.19389	1.267e-05	0.0	0.0	0.0	0.00204004	0.0	0.0	1e-08	471.2359516	757.43185419	784.38013256	15.35431963	-0.04423535	-0.38188006
0.033	5.2081	1.293e-05	0.0	0.0	0.0	0.00203977	0.0	0.0	1e-08	471.61448124	757.37009066	784.27342943	15.3285901	-0.04437283	-0.38179626
0.0331	5.22231	1.32e-05	0.0	0.0	0.0	0.00203951	0.0	0.0	1e-08	471.99230156	757.30811252	784.16690274	15.30290264	-0.04450412	-0.3817126
0.0332	5.2365	1.347e-05	0.0	0.0	0.0	0.00203923	0.0	0.0	1e-08	472.36941398	757.24592771	784.06055217	15.27725719	-0.04462928	-0.38162908
0.0333	5.25068	1.375e-05	0.0	0.0	0.0	0.00203896	0.0	0.0	1e-08	472.7458199	757.18354407	783.95437738	15.25165368	-0.04474838	-0.3815457
0.0334	5.26486	1.403e-05	0.0	0.0	0.0	0.00203867	0.0	0.0	1e-08	473.12152072	757.12096937	783.84837806	15.22609202	-0.04486146	-0.38146245
0.0335	5.27902	1.432e-05	0.0	0.0	0.0	0.00203839	0.0	0.0	1e-08	473.49651784	757.05821132	783.74255387	15.20057215	-0.04496856	-0.38137934
0.0336	5.29317	1.461e-05	0.0	0.0	0.0	0.0020381	0.0	0.0	1e-08	473.87081265	756.99527754	783.63690449	15.17509399	-0.04506973	-0.38129637
0.0337	5.30731	1.49e-05	0.0	0.0	0.0	0.0020378	0.0	0.0	1e-08	474.24440654	756.93217566	783.5314296	15.14965747	-0.04516499	-0.38121354
0.0338	5.32144	1.521e-05	0.0	0.0	0.0	0.0020375	0.0	0.0	2e-08	474.61730089	756.86891321	783.42612886	15.12426251	-0.04525438	-0.38113085
0.0339	5.33556	1.551e-05	0.0	0.0	0.0	0.00203719	0.0	0.0	2e-08	474.98949709	756.80549773	783.32100196	15.09890903	-0.0453379	-0.38104829
0.034	5.34967	1.582e-05	0.0	0.0	0.0	0.00203688	0.0	0.0	2e-08	475.36099651	756.74193674	783.21604857	15.07359697	-0.04541557	-0.38096586
0.0341	5.36376	1.614e-05	0.0	0.0	0.0	0.00203656	0.0	0.0	2e-08	475.73180053	756.67823771	783.11126838	15.04832624	-0.04548738	-0.38088358
0.0342	5.37785	1.646e-05	0.0	0.0	0.0	0.00203624	0.0	0.0	2e-08	476.10191052	756.6144042	783.00666107	15.02309918	-0.04557775	-0.38080142
0.0343	5.39193	1.679e-05	0.0	0.0	0.0	0.00203592	0.0	0.0	2e-08	476.47132791	756.55041406	782.90222646	14.99791166	-0.0456456	-0.38071941
0.0344	5.406	1.712e-05	0.0	0.0	0.0	0.00203558	0.0	0.0	2e-08	476.840054	756.48629724	782.79796413	14.97276535	-0.04570874	-0.38063753
0.0345	5.42005	1.746e-05	0.0	0.0	0.0	0.00203524	0.0	0.0	2e-08	477.20809017	756.42205964	782.69387377	14.94766018	-0.04576724	-0.38055578
0.0346	5.4341	1.78e-05	0.0	0.0	0.0	0.0020349	0.0	0.0	2e-08	477.57543777	756.35770707	782.58995506	14.9225961	-0.04582117	-0.38047417
0.0347	5.44813	1.815e-05	0.0	0.0	0.0	0.00203455	0.0	0.0	2e-08	477.94209815	756.29324525	782.48620769	14.89757302	-0.0458706	-0.38039269
0.0348	5.46216	1.85e-05	0.0	0.0	0.0	0.0020342	0.0	0.0	2e-08	478.30807266	756.22867981	782.38263135	14.87259088	-0.04591557	-0.38031135
0.0349	5.47617	1.886e-05	0.0	0.0	0.0	0.00203384	0.0	0.0	2e-08	478.67336265	756.16401631	782.27922573	14.84764961	-0.04595616	-0.38023014
0.035	5.49017	1.923e-05	0.0	0.0	0.0	0.00203347	0.0	0.0	2e-08	479.03796945	756.09926021	782.17599053	14.82274913	-0.04599241	-0.38014907
0.0351	5.50416	1.96e-05	0.0	0.0	0.0	0.0020331	0.0	0.0	2e-08	479.40189441	756.03441693	782.07292543	14.79788938	-0.04602436	-0.38006813
0.0352	5.51814	1.998e-05	0.0	0.0	0.0	0.00203272	0.0	0.0	2e-08	479.76513886	755.96949181	781.97003013	14.77307029	-0.04605208	-0.37998732
0.0353	5.53212	2.036e-05	0.0	0.0	0.0	0.00203234	0.0	0.0	2e-08	480.12770413	755.90449013	781.86730433	14.74829178	-0.04607559	-0.37990665
0.0354	5.54608	2.075e-05	0.0	0.0	0.0	0.00203195	0.0	0.0	2e-08	480.48959155	755.83941711	781.76474771	14.72355379	-0.04609493	-0.37982611
0.0355	5.56002	2.115e-05	0.0	0.0	0.0	0.00203155	0.0	0.0	2e-08	480.85080244	755.77427793	781.66235997	14.69885623	-0.04611015	-0.3797457
0.0356	5.57396	2.155e-05	0.0	0.0	0.0	0.00203115	0.0	0.0	2e-08	481.21133813	755.7090708	781.56014085	14.67420062	-0.04613783	-0.37966542
0.0357	5.58789	2.196e-05	0.0	0.0	0.0	0.00203074	0.0	0.0	2e-08	481.57119995	755.64378942	781.45809009	14.64958422	-0.04614997	-0.37958528
0.0358	5.60181	2.237e-05	0.0	0.0	0.0	0.00203033	0.0	0.0	2e-08	481.93038921	755.57844986	781.35620733	14.62500812	-0.04615883	-0.37950527
0.0359	5.61571	2.279e-05	0.0	0.0	0.0	0.0020299	0.0	0.0	2e-08	482.28890721	755.51305606	781.25449228	14.60047225	-0.04616448	-0.37942539
0.036	5.62961	2.322e-05	0.0	0.0	0.0	0.00202948	0.0	0.0	2e-08	482.64675525	755.44761188	781.15294465	14.57597654	-0.04616701	-0.37934564
0.0361	5.6435	2.365e-05	0.0	0.0	0.0	0.00202904	0.0	0.0	2e-08	483.00393465	755.38212106	781.05156413	14.55152093	-0.04616648	-0.37926602
0.0362	5.65737	2.409e-05	0.0	0.0	0.0	0.0020286	0.0	0.0	2e-08	483.36044669	755.31658724	780.95035044	14.52710536	-0.04616299	-0.37918654
0.0363	5.67123	2.454e-05	0.0	0.0	0.0	0.00202815	0.0	0.0	2e-08	483.71629268	755.25101395	780.84930328	14.50272974	-0.04615659	-0.37910718
0.0364	5.68509	2.5e-05	0.0	0.0	0.0	0.0020277	0.0	0.0	3e-08	484.0714739	755.18540463	780.74842236	14.47839403	-0.04614737	-0.37902796
0.0365	5.69893	2.546e-05	0.0	0.0	0.0	0.00202724	0.0	0.0	3e-08	484.42599166	755.11976262	780.64770739	14.45409815	-0.0461354	-0.37894886
0.0366	5.71276	2.592e-05	0.0	0.0	0.0	0.00202677	0.0	0.0	3e-08	484.77984722	755.05409114	780.54715808	14.42984204	-0.04612074	-0.3788699
0.0367	5.72658	2.64e-05	0.0	0.0	0.0	0.00202629	0.0	0.0	3e-08	485.13304188	754.98839334	780.44677413	14.40562562	-0.04610347	-0.37879106
0.0368	5.74039	2.688e-05	0.0	0.0	0.0	0.00202581	0.0	0.0	3e-08	485.48557691	754.92267228	780.34655527	14.38144884	-0.04608365	-0.37871236
0.0369	5.75419	2.737e-05	0.0	0.0	0.0	0.00202532	0.0	0.0	3e-08	485.83745359	754.8569309	780.2465012	14.35731162	-0.04606135	-0.37863378
0.037	5.76797	2.787e-05	0.0	0.0	0.0	0.00202482	0.0	0.0	3e-08	486.18867319	754.79117266	780.14661163	14.33321377	-0.04603588	-0.37855534
0.0371	5.78175	2.837e-05	0.0	0.0	0.0	0.00202432	0.0	0.0	3e-08	486.53923698	754.72540051	780.04688628	14.30915544	-0.04600858	-0.37847702
0.0372	5.79551	2.888e-05	0.0	0.0	0.0	0.00202381	0.0	0.0	3e-08	486.88914621	754.65961677	779.94732486	14.28513648	-0.04597895	-0.37839883
0.0373	5.80927	2.94e-05	0.0	0.0	0.0	0.00202329	0.0	0.0	3e-08	487.23840216	754.59382411	779.8479271	14.2611568	-0.04594705	-0.37832077
0.0374	5.82301	2.993e-05	0.0	0.0	0.0	0.00202276	0.0	0.0	3e-08	487.58700608	754.52802513	779.7486927	14.23721635	-0.04591294	-0.37824284
0.0375	5.83675	3.046e-05	0.0	0.0	0.0	0.00202223	0.0	0.0	3e-08	487.93495923	754.46222234	779.64962138	14.21331506	-0.04587666	-0.37816503
0.0376	5.85047	3.1e-05	0.0	0.0	0.0	0.00202168	0.0	0.0	3e-08	488.28226285	754.3964182	779.55071287	14.18945286	-0.04583827	-0.37808736
0.0377	5.86418	3.155e-05	0.0	0.0	0.0	0.00202113	0.0	0.0	3e-08	488.6289182	754.33061507	779.45196688	14.16562969	-0.04579782	-0.37800981
0.0378	5.87788	3.211e-05	0.0	0.0	0.0	0.00202058	0.0	0.0	3e-08	488.97492651	754.26481527	779.35338313	14.14184547	-0.04575536	-0.37793239
0.0379	5.89157	3.268e-05	0.0	0.0	0.0	0.00202001	0.0	0.0	3e-08	489.32028904	754.19902104	779.25496134	14.11810014	-0.04571093	-0.37785509
0.038	5.90525	3.325e-05	0.0	0.0	0.0	0.00201944	0.0	0.0	3e-08	489.665007	754.13323456	779.15670123	14.09439363	-0.04566459	-0.37777793
0.0381	5.91891	3.383e-05	0.0	0.0	0.0	0.00201885	0.0	0.0	3e-08	490.00908165	754.06745795	779.05860253	14.07072587	-0.04561637	-0.37770088
0.0382	5.93257	3.442e-05	0.0	0.0	0.0	0.00201826	0.0	0.0	3e-08	490.35251421	754.00169327	778.96066496	14.0470968	-0.04556632	-0.37762397
0.0383	5.94622	3.502e-05	0.0	0.0	0.0	0.00201766	0.0	0.0	4e-08	490.69530591	753.93594252	778.86288825	14.02350636	-0.04551448	-0.37754718
0.0384	5.95985	3.563e-05	0.0	0.0	0.0	0.00201706	0.0	0.0	4e-08	491.03745797	753.87021081	778.76527209	13.99995407	-0.04545741	-0.37747052
0.0385	5.97347	3.624e-05	0.0	0.0	0.0	0.00201644	0.0	0.0	4e-08	491.37897161	753.8044991	778.66781623	13.97644055	-0.04540108	-0.37739399
0.0386	5.98709	3.687e-05	0.0	0.0	0.0	0.00201582	0.0	0.0	4e-08	491.71984804	753.73880848	778.57052039	13.95296542	-0.04534294	-0.37731758
0.0387	6.00069	3.75e-05	0.0	0.0	0.0	0.00201518	0.0	0.0	4e-08	492.06008849	753.67314097	778.4733843	13.92952863	-0.04528299	-0.37724129
0.0388	6.01428	3.814e-05	0.0	0.0	0.0	0.00201454	0.0	0.0	4e-08	492.39969416	753.60749854	778.37640768	13.9061301	-0.04522125	-0.37716513
0.0389	6.02786	3.879e-05	0.0	0.0	0.0	0.00201389	0.0	0.0	4e-08	492.73866626	753.54188314	778.27959026	13.88276977	-0.04515776	-0.3770891
0.039	6.04142	3.945e-05	0.0	0.0	0.0	0.00201323	0.0	0.0	4e-08	493.07700599	753.4762967	778.18293177	13.85944756	-0.04509251	-0.37701319
0.0391	6.05498	4.012e-05	0.0	0.0	0.0	0.00201256	0.0	0.0	4e-08	493.41471456	753.41074112	778.08643194	13.83616341	-0.04502554	-0.37693741
0.0392	6.06853	4.079e-05	0.0	0.0	0.0	0.00201189	0.0	0.0	4e-08	493.75179316	753.34521828	777.99009049	13.81291724	-0.04495685	-0.37686175
0.0393	6.08206	4.148e-05	0.0	0.0	0.0	0.0020112	0.0	0.0	4e-08	494.08824298	753.27973006	777.89390716	13.78970899	-0.04488645	-0.37678621
0.0394	6.09559	4.217e-05	0.0	0.0	0.0	0.0020105	0.0	0.0	4e-08	494.42406522	753.21427831	777.79788166	13.7665386	-0.04481435	-0.3767108
0.0395	6.1091	4.288e-05	0.0	0.0	0.0	0.0020098	0.0	0.0	4e-08	494.75926107	753.14886487	777.70201375	13.74340598	-0.04474056	-0.37663551
0.0396	6.1226	4.359e-05	0.0	0.0	0.0	0.00200908	0.0	0.0	4e-08	495.0938317	753.08349158	777.60630313	13.72031107	-0.04466508	-0.37656034
0.0397	6.13609	4.432e-05	0.0	0.0	0.0	0.00200836	0.0	0.0	4e-08	495.4277783	753.01816026	777.51074956	13.69725399	-0.0445901	-0.3764853
0.0398	6.14957	4.505e-05	0.0	0.0	0.0	0.00200762	0.0	0.0	5e-08	495.76110205	752.95286677	777.41535278	13.67423457	-0.04451444	-0.37641038
0.0399	6.16304	4.579e-05	0.0	0.0	0.0	0.00200688	0.0	0.0	5e-08	496.09380414	752.88761677	777.32011251	13.6512525	-0.04443543	-0.37633559
0.04	6.17649	4.655e-05	0.0	0.0	0.0	0.00200613	0.0	0.0	5e-08	496.42588571	752.82241205	777.22502848	13.62830789	-0.04435495	-0.37626092
0.0401	6.18994	4.731e-05	0.0	0.0	0.0	0.00200536	0.0	0.0	5e-08	496.75734796	752.75725416	777.13010043	13.60540066	-0.04427302	-0.37618637
0.0402	6.20337	4.808e-05	0.0	0.0	0.0	0.00200459	0.0	0.0	5e-08	497.08819203	752.69214459	777.03532809	13.58253074	-0.04418964	-0.37611194
0.0403	6.2168	4.886e-05	0.0	0.0	0.0	0.00200381	0.0	0.0	5e-08	497.41841909	752.62708486	776.9407112	13.55969807	-0.04410482	-0.37603763
0.0404	6.23021	4.966e-05	0.0	0.0	0.0	0.00200301	0.0	0.0	5e-08	497.74803031	752.56207647	776.8462495	13.53690258	-0.04401857	-0.37596345
0.0405	6.24361	5.046e-05	0.0	0.0	0.0	0.00200221	0.0	0.0	5e-08	498.07702683	752.49712089	776.75194271	13.5141442	-0.0439309	-0.37588939
0.0406	6.257	5.127e-05	0.0	0.0	0.0	0.0020014	0.0	0.0	5e-08	498.40540982	752.4322196	776.65779059	13.49142285	-0.04384181	-0.37581544
0.0407	6.27038	5.21e-05	0.0	0.0	0.0	0.00200057	0.0	0.0	5e-08	498.73318041	752.36737408	776.56379286	13.46873849	-0.0437513	-0.37574163
0.0408	6.28374	5.293e-05	0.0	0.0	0.0	0.00199974	0.0	0.0	5e-08	499.06033976	752.30258579	776.46994926	13.44609102	-0.04365938	-0.37566793
0.0409	6.2971	5.377e-05	0.0	0.0	0.0	0.00199889	0.0	0.0	5e-08	499.38688901	752.2378562	776.37625954	13.42348039	-0.04356605	-0.37559435
0.041	6.31044	5.463e-05	0.0	0.0	0.0	0.00199803	0.0	0.0	5e-08	499.7128293	752.17318678	776.28272343	13.40090653	-0.0434713	-0.37552089
0.0411	6.32377	5.55e-05	0.0	0.0	0.0	0.00199717	0.0	0.0	6e-08	500.03816177	752.10857761	776.18934068	13.37836995	-0.04338181	-0.37544756
0.0412	6.3371	5.637e-05	0.0	0.0	0.0	0.00199629	0.0	0.0	6e-08	500.36288757	752.04402273	776.09611106	13.35586961	-0.04328633	-0.37537434
0.0413	6.35041	5.726e-05	0.0	0.0	0.0	0.0019954	0.0	0.0	6e-08	500.68700782	751.97952942	776.00303428	13.33340585	-0.04318974	-0.37530124
0.0414	6.3637	5.816e-05	0.0	0.0	0.0	0.0019945	0.0	0.0	6e-08	501.01052365	751.91509874	775.9101101	13.31097862	-0.04309206	-0.37522827
0.0415	6.37699	5.907e-05	0.0	0.0	0.0	0.00199359	0.0	0.0	6e-08	501.33343618	751.85073171	775.81733824	13.28858784	-0.04299331	-0.37515541
0.0416	6.39027	5.999e-05	0.0	0.0	0.0	0.00199267	0.0	0.0	6e-08	501.65574654	751.78642933	775.72471846	13.26623346	-0.0428935	-0.37508267
0.0417	6.40353	6.092e-05	0.0	0.0	0.0	0.00199173	0.0	0.0	6e-08	501.97745585	751.72219258	775.63225051	13.2439154	-0.04279266	-0.37501005
0.0418	6.41679	6.187e-05	0.0	0.0	0.0	0.00199079	0.0	0.0	6e-08	502.29856522	751.65802242	775.53993412	13.22163361	-0.0426908	-0.37493755
0.0419	6.43003	6.282e-05	0.0	0.0	0.0	0.00198983	0.0	0.0	6e-08	502.61907578	751.59391978	775.44776904	13.199388	-0.04258793	-0.37486517
0.042	6.44326	6.379e-05	0.0	0.0	0.0	0.00198886	0.0	0.0	6e-08	502.93898862	751.52988559	775.35575501	13.17717852	-0.04248407	-0.37479291
0.0421	6.45648	6.477e-05	0.0	0.0	0.0	0.00198788	0.0	0.0	6e-08	503.25830486	751.46592073	775.2638918	13.15500511	-0.04237924	-0.37472077
0.0422	6.46969	6.576e-05	0.0	0.0	0.0	0.00198689	0.0	0.0	7e-08	503.57702561	751.40202609	775.17217913	13.13286769	-0.04227344	-0.37464874
0.0423	6.48288	6.676e-05	0.0	0.0	0.0	0.00198589	0.0	0.0	7e-08	503.89515196	751.33820253	775.08061677	13.1107662	-0.0421667	-0.37457684
0.0424	6.49607	6.778e-05	0.0	0.0	0.0	0.00198487	0.0	0.0	7e-08	504.21268502	751.27445089	774.98920446	13.08870058	-0.04205903	-0.37450505
0.0425	6.50924	6.88e-05	0.0	0.0	0.0	0.00198385	0.0	0.0	7e-08	504.52962589	751.21077091	774.89794195	13.06667091	-0.04195281	-0.37443338
0.0426	6.5224	6.984e-05	0.0	0.0	0.0	0.00198281	0.0	0.0	7e-08	504.84597567	751.147162	774.80682899	13.04467687	-0.04184403	-0.37436182
0.0427	6.53555	7.089e-05	0.0	0.0	0.0	0.00198175	0.0	0.0	7e-08	505.16173544	751.08362641	774.71586534	13.0227185	-0.04173445	-0.37429039
0.0428	6.54869	7.196e-05	0.0	0.0	0.0	0.00198069	0.0	0.0	7e-08	505.47690628	751.02016479	774.62505075	13.00079574	-0.04162411	-0.37421907
0.0429	6.56182	7.303e-05	0.0	0.0	0.0	0.00197961	0.0	0.0	7e-08	505.7914893	750.95677774	774.53438496	12.97890853	-0.04151302	-0.37414786
0.043	6.57493	7.412e-05	0.0	0.0	0.0	0.00197852	0.0	0.0	7e-08	506.10548557	750.89346585	774.44386772	12.9570568	-0.04140119	-0.37407678
0.0431	6.58804	7.522e-05	0.0	0.0	0.0	0.00197742	0.0	0.0	8e-08	506.41889617	750.8302297	774.3534988	12.93524048	-0.04128865	-0.37400581
0.0432	6.60113	7.634e-05	0.0	0.0	0.0	0.00197631	0.0	0.0	8e-08	506.73172218	750.7670698	774.26327795	12.91345952	-0.04117541	-0.37393495
0.0433	6.61421	7.746e-05	0.0	0.0	0.0	0.00197518	0.0	0.0	8e-08	507.04396467	750.70398669	774.17320491	12.89171384	-0.04106149	-0.37386422
0.0434	6.62728	7.86e-05	0.0	0.0	0.0	0.00197404	0.0	0.0	8e-08	507.35562473	750.64098086	774.08327944	12.87000339	-0.04094691	-0.3737936
0.0435	6.64034	7.975e-05	0.0	0.0	0.0	0.00197289	0.0	0.0	8e-08	507.66670341	750.57805278	773.99350131	12.84832809	-0.04083168	-0.37372309
0.0436	6.65338	8.092e-05	0.0	0.0	0.0	0.00197172	0.0	0.0	8e-08	507.97720178	750.51520291	773.90387026	12.82668789	-0.04071583	-0.3736527
0.0437	6.66642	8.21e-05	0.0	0.0	0.0	0.00197054	0.0	0.0	8e-08	508.28712091	750.45243167	773.81438605	12.80508272	-0.04059937	-0.37358242
0.0438	6.67944	8.329e-05	0.0	0.0	0.0	0.00196935	0.0	0.0	8e-08	508.59646187	750.38973947	773.72504844	12.78351251	-0.04048232	-0.37351226
0.0439	6.69245	8.449e-05	0.0	0.0	0.0	0.00196814	0.0	0.0	8e-08	508.9052257	750.32712769	773.63585718	12.76197699	-0.0403633	-0.37344222
0.044	6.70545	8.571e-05	0.0	0.0	0.0	0.00196692	0.0	0.0	9e-08	509.21341347	750.26459686	773.54681202	12.74047646	-0.04024469	-0.37337229
0.0441	6.71844	8.694e-05	0.0	0.0	0.0	0.00196569	0.0	0.0	9e-08	509.52102623	750.20214679	773.45791274	12.7190107	-0.04012548	-0.37330247
0.0442	6.73142	8.819e-05	0.0	0.0	0.0	0.00196444	0.0	0.0	9e-08	509.82806503	750.13977788	773.36915909	12.69757963	-0.04000567	-0.37323277
0.0443	6.74438	8.945e-05	0.0	0.0	0.0	0.00196318	0.0	0.0	9e-08	510.13453092	750.07749055	773.28055082	12.67618321	-0.03988528	-0.37316319
0.0444	6.75733	9.072e-05	0.0	0.0	0.0	0.00196191	0.0	0.0	9e-08	510.44042494	750.01528517	773.1920877	12.65482135	-0.03976431	-0.37309371
0.0445	6.77027	9.201e-05	0.0	0.0	0.0	0.00196062	0.0	0.0	9e-08	510.74574815	749.95316215	773.10376949	12.633494	-0.03964277	-0.37302435
0.0446	6.7832	9.331e-05	0.0	0.0	0.0	0.00195932	0.0	0.0	9e-08	511.05050158	749.89112184	773.01559595	12.61220109	-0.03952068	-0.37295511
0.0447	6.79612	9.462e-05	0.0	0.0	0.0	0.001958	0.0	0.0	9e-08	511.35468626	749.82916461	772.92756683	12.59094256	-0.03939804	-0.37288598
0.0448	6.80903	9.595e-05	0.0	0.0	0.0	0.00195667	0.0	0.0	1e-07	511.65830324	749.76729082	772.83968191	12.56971834	-0.03927486	-0.37281696
0.0449	6.82192	9.73e-05	0.0	0.0	0.0	0.00195533	0.0	0.0	1e-07	511.96135355	749.7055008	772.75194094	12.54852838	-0.03915115	-0.37274805
0.045	6.8348	9.865e-05	0.0	0.0	0.0	0.00195397	0.0	0.0	1e-07	512.26383821	749.6437949	772.66434369	12.5273726	-0.03902691	-0.37267926
0.0451	6.84767	0.00010002	0.0	0.0	0.0	0.00195259	0.0	0.0	1e-07	512.56575827	749.58217344	772.57688992	12.50625094	-0.03890215	-0.37261058
0.0452	6.86053	0.00010141	0.0	0.0	0.0	0.00195121	0.0	0.0	1e-07	512.86711473	749.52063675	772.48957939	12.48516334	-0.03877688	-0.37254201
0.0453	6.87338	0.00010281	0.0	0.0	0.0	0.0019498	0.0	0.0	1e-07	513.16790864	749.45918541	772.40241187	12.46410962	-0.03865082	-0.37247355
0.0454	6.88621	0.00010423	0.0	0.0	0.0	0.00194839	0.0	0.0	1e-07	513.468141	749.39781962	772.31538712	12.44308991	-0.03852446	-0.37240521
0.0455	6.89904	0.00010566	0.0	0.0	0.0	0.00194695	0.0	0.0	1.1e-07	513.76781284	749.33653965	772.2285049	12.42210406	-0.03839759	-0.37233698
0.0456	6.91185	0.0001071	0.0	0.0	0.0	0.00194551	0.0	0.0	1.1e-07	514.06692517	749.27534583	772.14176499	12.40115201	-0.03827022	-0.37226886
0.0457	6.92465	0.00010856	0.0	0.0	0.0	0.00194405	0.0	0.0	1.1e-07	514.36547901	749.21423846	772.05516715	12.38023369	-0.03814234	-0.37220085
0.0458	6.93743	0.00011004	0.0	0.0	0.0	0.00194257	0.0	0.0	1.1e-07	514.66347536	749.15321787	771.96871114	12.35934904	-0.03801397	-0.37213295
0.0459	6.95021	0.00011153	0.0	0.0	0.0	0.00194108	0.0	0.0	1.1e-07	514.96091525	749.09228437	771.88239674	12.33849799	-0.0378851	-0.37206517
0.046	6.96297	0.00011303	0.0	0.0	0.0	0.00193957	0.0	0.0	1.1e-07	515.25779966	749.03143827	771.79622371	12.31768049	-0.03775573	-0.37199749
0.0461	6.97572	0.00011456	0.0	0.0	0.0	0.00193805	0.0	0.0	1.1e-07	515.55412961	748.9706799	771.71019181	12.29689646	-0.03762588	-0.37192993
0.0462	6.98846	0.00011609	0.0	0.0	0.0	0.00193651	0.0	0.0	1.2e-07	515.84990611	748.91000957	771.62430082	12.27614585	-0.03749553	-0.37186248
0.0463	7.00119	0.00011764	0.0	0.0	0.0	0.00193496	0.0	0.0	1.2e-07	516.14513014	748.8494276	771.5385505	12.25542858	-0.03736469	-0.37179513
0.0464	7.01391	0.00011921	0.0	0.0	0.0	0.00193339	0.0	0.0	1.2e-07	516.43980271	748.78893431	771.45294062	12.2347446	-0.03723335	-0.3717279
0.0465	7.02661	0.00012079	0.0	0.0	0.0	0.0019318	0.0	0.0	1.2e-07	516.73392481	748.72853002	771.36747096	12.21409384	-0.03710153	-0.37166078
0.0466	7.0393	0.00012239	0.0	0.0	0.0	0.0019302	0.0	0.0	1.2e-07	517.02749743	748.66821508	771.28214129	12.19347631	-0.03697069	-0.37159377
0.0467	7.05198	0.000124	0.0	0.0	0.0	0.00192859	0.0	0.0	1.2e-07	517.32052158	748.60798727	771.19695137	12.17289183	-0.03683855	-0.37152686
0.0468	7.06465	0.00012563	0.0	0.0	0.0	0.00192696	0.0	0.0	1.3e-07	517.61299823	748.54784868	771.11190099	12.15234038	-0.03670585	-0.37146007
0.0469	7.07731	0.00012728	0.0	0.0	0.0	0.00192531	0.0	0.0	1.3e-07	517.90492837	748.48779955	771.02698991	12.1318219	-0.03657274	-0.37139339
0.047	7.08995	0.00012894	0.0	0.0	0.0	0.00192365	0.0	0.0	1.3e-07	518.19631298	748.42784012	770.94221789	12.11133633	-0.03643921	-0.37132681
0.0471	7.10258	0.00013062	0.0	0.0	0.0	0.00192197	0.0	0.0	1.3e-07	518.48715305	748.36797061	770.85758473	12.0908836	-0.03630529	-0.37126035
0.0472	7.1152	0.00013231	0.0	0.0	0.0	0.00192027	0.0	0.0	1.3e-07	518.77744955	748.30819125	770.77309018	12.07046365	-0.03617096	-0.37119399
0.0473	7.12781	0.00013402	0.0	0.0	0.0	0.00191856	0.0	0.0	1.3e-07	519.06720347	748.24850226	770.68873402	12.05007643	-0.03603623	-0.37112774
0.0474	7.1404	0.00013575	0.0	0.0	0.0	0.00191683	0.0	0.0	1.4e-07	519.35641577	748.18890386	770.60451603	12.02972185	-0.03590111	-0.3710616
0.0475	7.15299	0.00013749	0.0	0.0	0.0	0.00191509	0.0	0.0	1.4e-07	519.64508744	748.12939627	770.52043598	12.00939987	-0.03576559	-0.37099557
0.0476	7.16556	0.00013925	0.0	0.0	0.0	0.00191332	0.0	0.0	1.4e-07	519.93321944	748.06997971	770.43649365	11.98911041	-0.03562969	-0.37092965
0.0477	7.17812	0.00014103	0.0	0.0	0.0	0.00191155	0.0	0.0	1.4e-07	520.22081274	748.01065441	770.3526888	11.96885342	-0.0354934	-0.37086384
0.0478	7.19066	0.00014282	0.0	0.0	0.0	0.00190975	0.0	0.0	1.4e-07	520.5078683	747.95142058	770.26902122	11.94862883	-0.03535672	-0.37079813
0.0479	7.2032	0.00014463	0.0	0.0	0.0	0.00190794	0.0	0.0	1.4e-07	520.7943871	747.89227846	770.18549069	11.92843659	-0.03521965	-0.37073253
0.048	7.21572	0.00014646	0.0	0.0	0.0	0.00190611	0.0	0.0	1.5e-07	521.08037009	747.83322782	770.10209698	11.90827669	-0.0350839	-0.37066704
0.0481	7.22823	0.0001483	0.0	0.0	0.0	0.00190427	0.0	0.0	1.5e-07	521.36581825	747.7742671	770.01883988	11.88814896	-0.0349466	-0.37060165
0.0482	7.24073	0.00015016	0.0	0.0	0.0	0.00190241	0.0	0.0	1.5e-07	521.65073251	747.71539797	769.93571915	11.86805338	-0.034809	-0.37053638
0.0483	7.25322	0.00015204	0.0	0.0	0.0	0.00190053	0.0	0.0	1.5e-07	521.93511385	747.65662055	769.85273458	11.84798989	-0.03467111	-0.37047121
0.0484	7.26569	0.00015393	0.0	0.0	0.0	0.00189863	0.0	0.0	1.5e-07	522.21896321	747.59793494	769.76988595	11.82795844	-0.03453293	-0.37040614
0.0485	7.27815	0.00015584	0.0	0.0	0.0	0.00189672	0.0	0.0	1.6e-07	522.50228155	747.53934126	769.68717304	11.80795895	-0.03439447	-0.37034118
0.0486	7.2906	0.00015777	0.0	0.0	0.0	0.00189479	0.0	0.0	1.6e-07	522.78506982	747.48083958	769.60459562	11.78799137	-0.03425574	-0.37027633
0.0487	7.30304	0.00015972	0.0	0.0	0.0	0.00189284	0.0	0.0	1.6e-07	523.06732896	747.42243001	769.52215347	11.76805563	-0.03411674	-0.37021159
0.0488	7.31546	0.00016168	0.0	0.0	0.0	0.00189088	0.0	0.0	1.6e-07	523.34905993	747.36411263	769.43984639	11.74815167	-0.03397748	-0.37014695
0.0489	7.32787	0.00016366	0.0	0.0	0.0	0.00188889	0.0	0.0	1.6e-07	523.63026366	747.30588752	769.35767414	11.72827943	-0.03383797	-0.37008242
0.049	7.34027	0.00016566	0.0	0.0	0.0	0.00188689	0.0	0.0	1.7e-07	523.91094111	747.24775475	769.27563651	11.70843885	-0.03369822	-0.37001799
0.0491	7.35266	0.00016767	0.0	0.0	0.0	0.00188488	0.0	0.0	1.7e-07	524.19109321	747.18971438	769.19373329	11.68862987	-0.03355823	-0.36995367
0.0492	7.36504	0.0001697	0.0	0.0	0.0	0.00188284	0.0	0.0	1.7e-07	524.4707209	747.13176648	769.11196425	11.66885242	-0.033418	-0.36988945
0.0493	7.3774	0.00017175	0.0	0.0	0.0	0.00188079	0.0	0.0	1.7e-07	524.74982511	747.07391109	769.03032919	11.64910644	-0.03327755	-0.36982534
0.0494	7.38975	0.00017382	0.0	0.0	0.0	0.00187872	0.0	0.0	1.7e-07	525.02840679	747.01614879	768.94882787	11.62939168	-0.03313583	-0.36976134
0.0495	7.40209	0.00017591	0.0	0.0	0.0	0.00187663	0.0	0.0	1.8e-07	525.30646686	746.9584801	768.86746008	11.6097084	-0.03299463	-0.36969744
0.0496	7.41441	0.00017801	0.0	0.0	0.0	0.00187453	0.0	0.0	1.8e-07	525.58400625	746.9009045	768.78622562	11.59005639	-0.03285318	-0.36963364
0.0497	7.42673	0.00018013	0.0	0.0	0.0	0.0018724	0.0	0.0	1.8e-07	525.8610259	746.84342208	768.70512426	11.57043561	-0.03271147	-0.36956995
0.0498	7.43903	0.00018227	0.0	0.0	0.0	0.00187026	0.0	0.0	1.8e-07	526.13752673	746.78603294	768.6241558	11.55084598	-0.03256953	-0.36950636
0.0499	7.45131	0.00018443	0.0	0.0	0.0	0.0018681	0.0	0.0	1.8e-07	526.41350967	746.72873717	768.54332	11.53128744	-0.03242733	-0.36944288
0.05	7.46359	0.0001866	0.0	0.0	0.0	0.00186592	0.0	0.0	1.9e-07	526.68897565	746.67153486	768.46261668	11.51175992	-0.0322849	-0.3693795
0.05009	7.47585	0.0001888	0.0	0.0	0.0	0.00186373	0.0	0.0	1.9e-07	526.96392558	746.6144261	768.3820456	11.49226338	-0.03214222	-0.36931622
0.05019	7.4881	0.00019101	0.0	0.0	0.0	0.00186152	0.0	0.0	1.9e-07	527.23836038	746.557411	768.30160655	11.47279774	-0.03199931	-0.36925305
0.05029	7.50034	0.00019324	0.0	0.0	0.0	0.00185928	0.0	0.0	1.9e-07	527.51228098	746.50048965	768.22129934	11.45336294	-0.03185617	-0.36918998
0.05039	7.51257	0.00019549	0.0	0.0	0.0	0.00185703	0.0	0.0	2e-07	527.78568828	746.44366214	768.14112373	11.43395893	-0.03171279	-0.36912702
0.05049	7.52478	0.00019775	0.0	0.0	0.0	0.00185476	0.0	0.0	2e-07	528.05858322	746.38692857	768.06107952	11.41458563	-0.03156918	-0.36906416
0.05059	7.53698	0.00020004	0.0	0.0	0.0	0.00185248	0.0	0.0	2e-07	528.33096669	746.33028904	767.98116651	11.39524299	-0.03142534	-0.3690014
0.05069	7.54917	0.00020234	0.0	0.0	0.0	0.00185017	0.0	0.0	2e-07	528.60283962	746.27374365	767.90138447	11.37593095	-0.03128127	-0.36893874
0.05079	7.56135	0.00020466	0.0	0.0	0.0	0.00184785	0.0	0.0	2e-07	528.8742029	746.21729138	767.8217332	11.35664946	-0.03113838	-0.36887619
0.05089	7.57351	0.000207	0.0	0.0	0.0	0.00184551	0.0	0.0	2.1e-07	529.14505745	746.1609323	767.7422125	11.33739842	-0.03099428	-0.36881374
0.05099	7.58566	0.00020936	0.0	0.0	0.0	0.00184314	0.0	0.0	2.1e-07	529.41540418	746.10466704	767.66282216	11.3181778	-0.03085001	-0.36875139
0.05109	7.5978	0.00021174	0.0	0.0	0.0	0.00184077	0.0	0.0	2.1e-07	529.68524399	746.0484956	767.58356195	11.29898753	-0.03070558	-0.36868915
0.05119	7.60992	0.00021413	0.0	0.0	0.0	0.00183837	0.0	0.0	2.1e-07	529.95457778	745.99241801	767.50443168	11.27982754	-0.030561	-0.368627
0.05129	7.62203	0.00021654	0.0	0.0	0.0	0.00183595	0.0	0.0	2.2e-07	530.22340646	745.93643427	767.42543114	11.26069778	-0.03041628	-0.36856496
0.05139	7.63413	0.00021898	0.0	0.0	0.0	0.00183352	0.0	0.0	2.2e-07	530.49173093	745.88054439	767.34656012	11.24159818	-0.03027141	-0.36850302
0.05149	7.64622	0.00022143	0.0	0.0	0.0	0.00183106	0.0	0.0	2.2e-07	530.75955207	745.82474837	767.26781842	11.22252868	-0.0301264	-0.36844118
0.05159	7.65829	0.0002239	0.0	0.0	0.0	0.00182859	0.0	0.0	2.2e-07	531.0268708	745.7690462	767.18920582	11.20348923	-0.02998126	-0.36837945
0.05169	7.67036	0.00022639	0.0	0.0	0.0	0.0018261	0.0	0.0	2.3e-07	531.29368801	745.71343787	767.11072212	11.18447975	-0.029836	-0.36831781
0.05179	7.6824	0.0002289	0.0	0.0	0.0	0.00182359	0.0	0.0	2.3e-07	531.56000459	745.65792337	767.03236712	11.16550019	-0.02969062	-0.36825628
0.05189	7.69444	0.00023142	0.0	0.0	0.0	0.00182106	0.0	0.0	2.3e-07	531.82582143	745.60250269	766.95414061	11.14655049	-0.02954513	-0.36819484
0.05199	7.70646	0.00023397	0.0	0.0	0.0	0.00181851	0.0	0.0	2.3e-07	532.09113942	745.5471758	766.87604239	11.12763059	-0.02939953	-0.36813351
0.05209	7.71847	0.00023653	0.0	0.0	0.0	0.00181594	0.0	0.0	2.4e-07	532.35595945	745.49194267	766.79807226	11.10874042	-0.02925382	-0.36807228
0.05219	7.73047	0.00023912	0.0	0.0	0.0	0.00181335	0.0	0.0	2.4e-07	532.62028241	745.43680469	766.72022999	11.08987966	-0.02910645	-0.36801114
0.05229	7.74246	0.00024172	0.0	0.0	0.0	0.00181075	0.0	0.0	2.4e-07	532.88410918	745.38176121	766.6425154	11.0710487	-0.02896011	-0.36795011
0.05239	7.75443	0.00024434	1e-08	0.0	0.0	0.00180812	0.0	0.0	2.4e-07	533.14744064	745.32681199	766.56492828	11.05224727	-0.02881362	-0.36788918
0.05249	7.76639	0.00024698	1e-08	0.0	0.0	0.00180548	0.0	0.0	2.5e-07	533.41027769	745.27195707	766.48746843	11.03347533	-0.02866697	-0.36782835
0.05259	7.77833	0.00024964	1e-08	0.0	0.0	0.00180282	0.0	0.0	2.5e-07	533.6726212	745.2171965	766.41013565	11.0147328	-0.02852018	-0.36776762
0.05269	7.79027	0.00025232	1e-08	0.0	0.0	0.00180014	0.0	0.0	2.5e-07	533.93447204	745.16253032	766.33292973	10.99601962	-0.02837324	-0.36770698
0.05279	7.80219	0.00025502	1e-08	0.0	0.0	0.00179744	0.0	0.0	2.6e-07	534.19583111	745.10795857	766.25585048	10.97733574	-0.02822614	-0.36764645
0.05289	7.8141	0.00025773	1e-08	0.0	0.0	0.00179472	0.0	0.0	2.6e-07	534.45669928	745.05348131	766.17889769	10.95868108	-0.0280789	-0.36758602
0.05299	7.82599	0.00026047	1e-08	0.0	0.0	0.00179198	0.0	0.0	2.6e-07	534.71707741	744.99909859	766.10207116	10.94005559	-0.02793151	-0.36752568
0.05309	7.83787	0.00026323	1e-08	0.0	0.0	0.00178922	0.0	0.0	2.6e-07	534.9769664	744.94481047	766.02537069	10.92145921	-0.02778397	-0.36746545
0.05319	7.84974	0.000266	1e-08	0.0	0.0	0.00178644	0.0	0.0	2.7e-07	535.2363671	744.890617	765.94879609	10.90289187	-0.02763628	-0.36740531
0.05329	7.8616	0.00026879	1e-08	0.0	0.0	0.00178364	0.0	0.0	2.7e-07	535.49528039	744.83651826	765.87234715	10.88435351	-0.02748844	-0.36734527
0.05339	7.87344	0.00027161	1e-08	0.0	0.0	0.00178083	0.0	0.0	2.7e-07	535.75370714	744.78251429	765.79602368	10.86584408	-0.02734044	-0.36728533
0.05349	7.88527	0.00027444	1e-08	0.0	0.0	0.00177799	0.0	0.0	2.7e-07	536.01164821	744.72860512	765.71982547	10.84736353	-0.02719375	-0.36722549
0.05359	7.89709	0.00027729	1e-08	0.0	0.0	0.00177514	0.0	0.0	2.8e-07	536.26910448	744.67478857	765.64375235	10.82891175	-0.02704592	-0.36716575
0.05369	7.90889	0.00028016	1e-08	0.0	0.0	0.00177227	1e-08	0.0	2.8e-07	536.5260768	744.62106632	765.56780409	10.81048871	-0.026898	-0.36710611
0.05379	7.92068	0.00028305	1e-08	0.0	0.0	0.00176937	1e-08	0.0	2.8e-07	536.78256605	744.56743834	765.49198052	10.79209435	-0.02675001	-0.36704656
0.05389	7.93246	0.00028596	1e-08	0.0	0.0	0.00176646	1e-08	0.0	2.9e-07	537.03857308	744.5139046	765.41628143	10.77372859	-0.02660194	-0.36698711
0.05399	7.94422	0.00028888	1e-08	0.0	0.0	0.00176353	1e-08	0.0	2.9e-07	537.29409876	744.46046508	765.34070663	10.75539139	-0.0264538	-0.36692776
0.05409	7.95597	0.00029183	1e-08	0.0	0.0	0.00176058	1e-08	0.0	2.9e-07	537.54914395	744.40711974	765.26525591	10.73708268	-0.02630559	-0.3668685
0.05419	7.96771	0.0002948	1e-08	0.0	0.0	0.00175761	1e-08	0.0	3e-07	537.8037095	744.35386855	765.1899291	10.71880239	-0.02615732	-0.36680935
0.05429	7.97944	0.00029778	1e-08	0.0	0.0	0.00175462	1e-08	0.0	3e-07	538.05779627	744.30071146	765.11472598	10.70055047	-0.02600899	-0.36675029
0.05439	7.99115	0.00030079	1e-08	0.0	0.0	0.00175162	1e-08	0.0	3e-07	538.31140512	744.24764844	765.03964638	10.68232685	-0.02586061	-0.36669132
0.05449	8.00285	0.00030381	1e-08	0.0	0.0	0.00174859	1e-08	0.0	3e-07	538.5645369	744.19467942	764.96469009	10.66413147	-0.02571218	-0.36663246
0.05459	8.01453	0.00030685	1e-08	0.0	0.0	0.00174554	1e-08	0.0	3.1e-07	538.81719248	744.14180437	764.88985692	10.64596428	-0.0255637	-0.36657369
0.05469	8.02621	0.00030992	1e-08	0.0	0.0	0.00174248	1e-08	0.0	3.1e-07	539.06937269	744.08902321	764.81514668	10.6278252	-0.02541519	-0.36651502
0.05479	8.03786	0.000313	1e-08	0.0	0.0	0.00173939	1e-08	0.0	3.1e-07	539.32107839	744.0363359	764.74055917	10.60971418	-0.02526664	-0.36645644
0.05489	8.04951	0.0003161	1e-08	0.0	0.0	0.00173629	1e-08	0.0	3.2e-07	539.57231043	743.98374274	764.66609421	10.59163093	-0.0251167	-0.36639796
0.05499	8.06114	0.00031922	1e-08	0.0	0.0	0.00173317	1e-08	0.0	3.2e-07	539.82306964	743.93124484	764.5917516	10.57357577	-0.02496767	-0.36633958
0.05509	8.07276	0.00032235	1e-08	0.0	0.0	0.00173002	1e-08	0.0	3.2e-07	540.07335688	743.87884114	764.51753115	10.55554847	-0.02481855	-0.36628129
0.05519	8.08437	0.00032551	1e-08	0.0	0.0	0.00172686	1e-08	0.0	3.3e-07	540.323173	743.82653164	764.44343267	10.53754896	-0.02466935	-0.3662231
0.05529	8.09596	0.00032869	1e-08	0.0	0.0	0.00172368	1e-08	0.0	3.3e-07	540.57251885	743.77431635	764.36945598	10.5195772	-0.02452006	-0.366165
0.05539	8.10754	0.00033188	1e-08	0.0	0.0	0.00172048	1e-08	0.0	3.3e-07	540.82139525	743.72219527	764.29560087	10.50163311	-0.02437069	-0.366107
0.05549	8.11911	0.0003351	1e-08	0.0	0.0	0.00171726	1e-08	0.0	3.4e-07	541.06980306	743.67016841	764.22186716	10.48371663	-0.02422122	-0.3660491
0.05559	8.13066	0.00033833	1e-08	0.0	0.0	0.00171403	1e-08	0.0	3.4e-07	541.31774311	743.61823579	764.14825467	10.4658277	-0.02407168	-0.36599129
0.05569	8.1422	0.00034159	1e-08	0.0	0.0	0.00171077	1e-08	0.0	3.4e-07	541.56521625	743.56639742	764.0747632	10.44796626	-0.02392204	-0.36593357
0.05579	8.15373	0.00034486	1e-08	0.0	0.0	0.0017075	1e-08	0.0	3.5e-07	541.81222331	743.51465332	764.00139256	10.43013224	-0.02377231	-0.36587595
0.05589	8.16524	0.00034815	1e-08	0.0	0.0	0.0017042	1e-08	0.0	3.5e-07	542.05876514	743.4630035	763.92814257	10.41232559	-0.02362249	-0.36581842
0.05599	8.17674	0.00035146	1e-08	0.0	0.0	0.00170089	1e-08	0.0	3.5e-07	542.30484255	743.411448	763.85501305	10.39454623	-0.02347258	-0.36576099
0.05609	8.18822	0.00035478	1e-08	0.0	0.0	0.00169756	1e-08	0.0	3.6e-07	542.5504564	743.35998683	763.78200379	10.37679411	-0.02332257	-0.36570366
0.05619	8.1997	0.00035813	1e-08	0.0	0.0	0.00169421	1e-08	0.0	3.6e-07	542.79560751	743.30862002	763.70911463	10.35906916	-0.02317246	-0.36564641
0.05629	8.21115	0.0003615	1e-08	0.0	0.0	0.00169084	1e-08	0.0	3.6e-07	543.04029671	743.25734659	763.63634537	10.34137137	-0.02302401	-0.36558927
0.05639	8.2226	0.00036488	1e-08	0.0	0.0	0.00168745	1e-08	0.0	3.7e-07	543.28452482	743.20616582	763.56369583	10.32370059	-0.02287424	-0.36553221
0.05649	8.23403	0.00036828	1e-08	0.0	0.0	0.00168404	1e-08	0.0	3.7e-07	543.52829269	743.15507871	763.49116583	10.30605681	-0.02272445	-0.36547525
0.05659	8.24545	0.00037171	1e-08	0.0	0.0	0.00168061	1e-08	0.0	3.7e-07	543.77160114	743.1040852	763.41875518	10.28843995	-0.02257463	-0.36541838
0.05669	8.25685	0.00037515	1e-08	0.0	0.0	0.00167717	1e-08	0.0	3.8e-07	544.01445099	743.05318522	763.3464637	10.27084996	-0.0224248	-0.36536161
0.05679	8.26825	0.00037861	1e-08	0.0	0.0	0.00167371	1e-08	0.0	3.8e-07	544.25684308	743.00237868	763.2742912	10.25328676	-0.02227496	-0.36530493
0.05689	8.27962	0.00038208	1e-08	0.0	0.0	0.00167023	1e-08	0.0	3.8e-07	544.49877822	742.9516655	763.20223749	10.2357503	-0.02212511	-0.36524835
0.05699	8.29099	0.00038558	1e-08	0.0	0.0	0.00166673	1e-08	0.0	3.9e-07	544.74025725	742.90104557	763.13030241	10.21824052	-0.02197526	-0.36519185
0.05709	8.30234	0.00038909	2e-08	0.0	0.0	0.00166321	1e-08	0.0	3.9e-07	544.98128098	742.8505188	763.05848576	10.20075736	-0.02182541	-0.36513545
0.05719	8.31367	0.00039263	2e-08	0.0	0.0	0.00165967	1e-08	0.0	3.9e-07	545.22185023	742.8000851	762.98678737	10.18330074	-0.02167556	-0.36507915
0.05729	8.325	0.00039618	2e-08	0.0	0.0	0.00165612	1e-08	0.0	4e-07	545.46196583	742.74974434	762.91520705	10.16587061	-0.02152572	-0.36502293
0.05739	8.33631	0.00039974	2e-08	0.0	0.0	0.00165254	1e-08	0.0	4e-07	545.7016286	742.69949641	762.84374462	10.14846691	-0.0213759	-0.36496681
0.05749	8.3476	0.00040333	2e-08	0.0	0.0	0.00164895	1e-08	0.0	4e-07	545.94083934	742.64934118	762.7723999	10.13108957	-0.0212261	-0.36491078
0.05759	8.35888	0.00040694	2e-08	0.0	0.0	0.00164534	1e-08	0.0	4.1e-07	546.17959888	742.59927854	762.70117272	10.11373853	-0.02107632	-0.36485484
0.05769	8.37015	0.00041056	2e-08	0.0	0.0	0.00164171	1e-08	0.0	4.1e-07	546.41790803	742.5493096	762.63006288	10.09641346	-0.02092489	-0.364799
0.05779	8.38141	0.0004142	2e-08	0.0	0.0	0.00163807	1e-08	0.0	4.1e-07	546.65576759	742.49943413	762.55907021	10.07911475	-0.02077468	-0.36474325
0.05789	8.39265	0.00041786	2e-08	0.0	0.0	0.0016344	2e-08	0.0	4.2e-07	546.89317838	742.44965149	762.48819454	10.06184215	-0.02062443	-0.36468758
0.05799	8.40387	0.00042154	2e-08	0.0	0.0	0.00163072	2e-08	0.0	4.2e-07	547.13014123	742.39996162	762.41743568	10.04459558	-0.02047415	-0.36463201
0.05809	8.41509	0.00042523	2e-08	0.0	0.0	0.00162702	2e-08	0.0	4.3e-07	547.36665693	742.35036445	762.34679346	10.02737499	-0.02032383	-0.36457654
0.05819	8.42629	0.00042895	2e-08	0.0	0.0	0.00162331	2e-08	0.0	4.3e-07	547.60272629	742.30085994	762.2762677	10.0101803	-0.02017347	-0.36452115
0.05829	8.43747	0.00043268	2e-08	0.0	0.0	0.00161957	2e-08	0.0	4.3e-07	547.83835013	742.25144801	762.20585822	9.99301147	-0.02002308	-0.36446586
0.05839	8.44864	0.00043642	2e-08	0.0	0.0	0.00161582	2e-08	0.0	4.4e-07	548.07352925	742.2021286	762.13556484	9.97586842	-0.01987265	-0.36441065
0.05849	8.4598	0.00044019	2e-08	0.0	0.0	0.00161205	2e-08	0.0	4.4e-07	548.30826446	742.15290168	762.0653874	9.95875108	-0.01972218	-0.36435554
0.05859	8.47095	0.00044397	2e-08	0.0	0.0	0.00160826	2e-08	0.0	4.4e-07	548.54255657	742.10376716	761.99532571	9.9416594	-0.01957166	-0.36430052
0.05869	8.48208	0.00044777	2e-08	0.0	0.0	0.00160446	2e-08	0.0	4.5e-07	548.77640636	742.05472501	761.9253796	9.92459332	-0.01942111	-0.36424559
0.05879	8.49319	0.00045159	2e-08	0.0	0.0	0.00160064	2e-08	0.0	4.5e-07	549.00981466	742.00577515	761.85554889	9.90755276	-0.01927051	-0.36419075
0.05889	8.50429	0.00045542	2e-08	0.0	0.0	0.0015968	2e-08	0.0	4.6e-07	549.24278226	741.95691754	761.78583342	9.89053767	-0.01911986	-0.364136
0.05899	8.51538	0.00045927	2e-08	0.0	0.0	0.00159294	2e-08	0.0	4.6e-07	549.47530995	741.90815213	761.716233	9.87354797	-0.01896916	-0.36408134
0.05909	8.52646	0.00046314	2e-08	0.0	0.0	0.00158907	2e-08	0.0	4.6e-07	549.70739853	741.85947803	761.64674746	9.85658355	-0.01881918	-0.36402677
0.05919	8.53752	0.00046703	2e-08	0.0	0.0	0.00158518	2e-08	0.0	4.7e-07	549.9390488	741.81089561	761.57737664	9.83964445	-0.01866859	-0.36397229
0.05929	8.54856	0.00047093	2e-08	0.0	0.0	0.00158127	2e-08	0.0	4.7e-07	550.17026156	741.76240489	761.50812035	9.82273055	-0.01851799	-0.3639179
0.05939	8.55959	0.00047485	2e-08	0.0	0.0	0.00157735	2e-08	0.0	4.8e-07	550.40103759	741.71400578	761.43897843	9.80584179	-0.01836736	-0.3638636
0.05949	8.57061	0.00047878	3e-08	0.0	0.0	0.00157341	2e-08	0.0	4.8e-07	550.63137771	741.66569818	761.36995071	9.78897811	-0.01821671	-0.36380939
0.05959	8.58162	0.00048273	3e-08	0.0	0.0	0.00156945	2e-08	0.0	4.8e-07	550.86128269	741.61748198	761.301037	9.77213945	-0.01806603	-0.36375527
0.05969	8.59261	0.0004867	3e-08	0.0	0.0	0.00156548	2e-08	0.0	4.9e-07	551.09075334	741.5693571	761.23223715	9.75532573	-0.01791533	-0.36370124
0.05979	8.60358	0.00049068	3e-08	0.0	0.0	0.00156149	2e-08	0.0	4.9e-07	551.31979044	741.52132342	761.16355098	9.73853689	-0.01776461	-0.3636473
0.05989	8.61454	0.00049468	3e-08	0.0	0.0	0.00155748	2e-08	0.0	5e-07	551.54839478	741.47338084	761.09497832	9.72177288	-0.01761387	-0.36359345
0.05999	8.62549	0.0004987	3e-08	0.0	0.0	0.00155346	3e-08	0.0	5e-07	551.77656715	741.42552925	761.02651901	9.70503361	-0.0174631	-0.36353968
0.06009	8.63642	0.00050273	3e-08	0.0	0.0	0.00154942	3e-08	0.0	5e-07	552.00430833	741.37776853	760.95817287	9.68831904	-0.01731231	-0.36348601
0.06019	8.64734	0.00050678	3e-08	0.0	0.0	0.00154537	3e-08	0.0	5.1e-07	552.23161912	741.33009858	760.88993973	9.67162909	-0.01716149	-0.36343242
0.06029	8.65825	0.00051084	3e-08	0.0	0.0	0.0015413	3e-08	0.0	5.1e-07	552.4585003	741.28251927	760.82181943	9.65496371	-0.01701065	-0.36337892
0.06039	8.66914	0.00051492	3e-08	0.0	0.0	0.00153722	3e-08	0.0	5.2e-07	552.68495265	741.23503048	760.7538118	9.63832273	-0.01685998	-0.36332552
0.06049	8.68001	0.00051902	3e-08	0.0	0.0	0.00153312	3e-08	0.0	5.2e-07	552.91097692	741.1876318	760.68591667	9.62170624	-0.01670916	-0.3632722
0.06059	8.69087	0.00052313	3e-08	0.0	0.0	0.001529	3e-08	0.0	5.2e-07	553.13657393	741.14032332	760.61813388	9.60511411	-0.01655831	-0.36321896
0.06069	8.70172	0.00052726	3e-08	0.0	0.0	0.00152487	3e-08	0.0	5.3e-07	553.36174445	741.09310489	760.55046325	9.58854628	-0.01640746	-0.36316582
0.06079	8.71255	0.0005314	3e-08	0.0	0.0	0.00152072	3e-08	0.0	5.3e-07	553.58648925	741.04597638	760.48290463	9.57200268	-0.01625658	-0.36311276
0.06089	8.72337	0.00053555	3e-08	0.0	0.0	0.00151656	3e-08	0.0	5.4e-07	553.81080911	740.99893763	760.41545785	9.55548325	-0.0161057	-0.3630598
0.06099	8.73418	0.00053972	3e-08	0.0	0.0	0.00151238	3e-08	0.0	5.4e-07	554.03470482	740.95198849	760.34812274	9.53898791	-0.0159548	-0.36300691
0.06109	8.74497	0.00054391	3e-08	0.0	0.0	0.00150819	3e-08	0.0	5.4e-07	554.25817714	740.90512883	760.28089914	9.52251661	-0.01580388	-0.36295412
0.06119	8.75574	0.00054811	4e-08	0.0	0.0	0.00150399	3e-08	0.0	5.5e-07	554.48122685	740.85835846	760.21378688	9.50606928	-0.01565296	-0.36290142
0.06129	8.7665	0.00055232	4e-08	0.0	0.0	0.00149977	3e-08	0.0	5.5e-07	554.70385471	740.81167725	760.14678581	9.48964586	-0.01550201	-0.3628488
0.06139	8.77725	0.00055655	4e-08	0.0	0.0	0.00149553	3e-08	0.0	5.6e-07	554.92606151	740.76508502	760.07989575	9.47324627	-0.01535106	-0.36279627
0.06149	8.78798	0.0005608	4e-08	0.0	0.0	0.00149128	4e-08	1e-08	5.6e-07	555.14784801	740.71858159	760.01311655	9.45687045	-0.0152001	-0.36274382
0.06159	8.7987	0.00056506	4e-08	0.0	0.0	0.00148702	4e-08	1e-08	5.7e-07	555.36921498	740.67216681	759.94644804	9.44051834	-0.01504912	-0.36269147
0.06169	8.8094	0.00056933	4e-08	0.0	0.0	0.00148274	4e-08	1e-08	5.7e-07	555.59016319	740.62584049	759.87989006	9.42418988	-0.01489813	-0.3626392
0.06179	8.82009	0.00057361	4e-08	0.0	0.0	0.00147845	4e-08	1e-08	5.7e-07	555.81069339	740.57960258	759.81344245	9.40788483	-0.01474679	-0.36258701
0.06189	8.83077	0.00057791	4e-08	0.0	0.0	0.00147414	4e-08	1e-08	5.8e-07	556.03080634	740.5334532	759.74710505	9.3916034	-0.01459567	-0.36253492
0.06199	8.84143	0.00058223	4e-08	0.0	0.0	0.00146982	4e-08	1e-08	5.8e-07	556.25050282	740.48739188	759.6808777	9.3753454	-0.01444452	-0.36248291
0.06209	8.85207	0.00058655	4e-08	0.0	0.0	0.00146549	4e-08	1e-08	5.9e-07	556.46978358	740.44141846	759.61476023	9.35911078	-0.01429335	-0.36243098
0.06219	8.8627	0.00059089	4e-08	0.0	0.0	0.00146115	4e-08	1e-08	5.9e-07	556.68864939	740.39553277	759.54875249	9.34289945	-0.01414215	-0.36237914
0.06229	8.87332	0.00059524	4e-08	0.0	0.0	0.00145679	4e-08	1e-08	6e-07	556.90710101	740.34973463	759.48285432	9.32671137	-0.01399092	-0.36232739
0.06239	8.88392	0.00059961	4e-08	0.0	0.0	0.00145241	4e-08	1e-08	6e-07	557.12513919	740.30402386	759.41706557	9.31054645	-0.01383966	-0.36227572
0.06249	8.8945	0.00060399	4e-08	0.0	0.0	0.00144803	4e-08	1e-08	6e-07	557.3427647	740.25840028	759.35138606	9.29440463	-0.01368836	-0.36222414
0.06259	8.90508	0.00060838	5e-08	0.0	0.0	0.00144363	4e-08	1e-08	6.1e-07	557.55997828	740.21286371	759.28581565	9.27828584	-0.01353703	-0.36217265
0.06269	8.91563	0.00061279	5e-08	0.0	0.0	0.00143922	5e-08	1e-08	6.1e-07	557.77678069	740.16741397	759.22035417	9.26219003	-0.01338567	-0.36212124
0.06279	8.92618	0.0006172	5e-08	0.0	0.0	0.0014348	5e-08	1e-08	6.2e-07	557.99317268	740.12205086	759.15500148	9.24611711	-0.01323427	-0.36206992
0.06289	8.9367	0.00062163	5e-08	0.0	0.0	0.00143036	5e-08	1e-08	6.2e-07	558.209155	740.07677419	759.08975741	9.23006703	-0.01308283	-0.36201868
0.06299	8.94722	0.00062607	5e-08	0.0	0.0	0.00142591	5e-08	1e-08	6.3e-07	558.42472841	740.03158377	759.02462181	9.21403972	-0.01293136	-0.36196753
0.06309	8.95771	0.00063053	5e-08	0.0	0.0	0.00142145	5e-08	1e-08	6.3e-07	558.63989366	739.98647941	758.95959451	9.1980351	-0.01277984	-0.36191646
0.06319	8.9682	0.00063499	5e-08	0.0	0.0	0.00141698	5e-08	1e-08	6.4e-07	558.85465147	739.94146106	758.89467538	9.18205296	-0.01262808	-0.36186547
0.06329	8.97866	0.00063947	5e-08	0.0	0.0	0.0014125	5e-08	1e-08	6.4e-07	559.06900259	739.89652861	758.82986425	9.16609349	-0.01247642	-0.36181458
0.06339	8.98912	0.00064396	5e-08	0.0	0.0	0.00140801	5e-08	1e-08	6.4e-07	559.28294778	739.85168172	758.76516096	9.15015651	-0.0123247	-0.36176376
0.06349	8.99955	0.00064845	5e-08	0.0	0.0	0.0014035	5e-08	1e-08	6.5e-07	559.49648777	739.8069202	758.70056537	9.13424195	-0.01217293	-0.36171303
0.06359	9.00998	0.00065297	5e-08	0.0	0.0	0.00139898	6e-08	1e-08	6.5e-07	559.7096233	739.76224387	758.63607732	9.11834974	-0.0120211	-0.36166239
0.06369	9.02039	0.00065749	6e-08	0.0	0.0	0.00139445	6e-08	1e-08	6.6e-07	559.92235512	739.71765253	758.57169666	9.10247982	-0.0118692	-0.36161183
0.06379	9.03078	0.00066202	6e-08	0.0	0.0	0.00138991	6e-08	1e-08	6.6e-07	560.13468397	739.67314598	758.50742324	9.08663211	-0.01171724	-0.36156135
0.06389	9.04116	0.00066656	6e-08	0.0	0.0	0.00138536	6e-08	1e-08	6.7e-07	560.34661058	739.62872403	758.44325689	9.07080654	-0.01156521	-0.36151096
0.06399	9.05152	0.00067112	6e-08	0.0	0.0	0.0013808	6e-08	1e-08	6.7e-07	560.55813568	739.58438649	758.37919748	9.05500306	-0.01141312	-0.36146065
0.06409	9.06187	0.00067568	6e-08	0.0	0.0	0.00137623	6e-08	1e-08	6.8e-07	560.76926002	739.54013315	758.31524485	9.03922159	-0.01126095	-0.36141043
0.06419	9.0722	0.00068025	6e-08	0.0	0.0	0.00137165	6e-08	1e-08	6.8e-07	560.97998431	739.49596382	758.25139886	9.02346205	-0.0111087	-0.36136029
0.06429	9.08252	0.00068484	6e-08	0.0	0.0	0.00136706	6e-08	1e-08	6.9e-07	561.1903093	739.4518783	758.18765934	9.00772439	-0.01095638	-0.36131023
0.06439	9.09282	0.00068943	6e-08	0.0	0.0	0.00136246	6e-08	1e-08	6.9e-07	561.40023571	739.40787638	758.12402615	8.99200852	-0.01080397	-0.36126026
0.06449	9.10311	0.00069404	6e-08	0.0	0.0	0.00135785	7e-08	1e-08	6.9e-07	561.60976427	739.36395787	758.06049914	8.97631439	-0.01065148	-0.36121037
0.06459	9.11338	0.00069865	7e-08	0.0	0.0	0.00135323	7e-08	1e-08	7e-07	561.8188957	739.3201225	757.99707817	8.96064179	-0.0104991	-0.36116056
0.06469	9.12364	0.00070327	7e-08	0.0	0.0	0.0013486	7e-08	1e-08	7e-07	562.02763071	739.27637006	757.93376308	8.94499087	-0.01034649	-0.36111084
0.06479	9.13388	0.0007079	7e-08	0.0	0.0	0.00134396	7e-08	1e-08	7.1e-07	562.23597004	739.23270038	757.87055373	8.92936148	-0.01019379	-0.3610612
0.06489	9.14411	0.00071255	7e-08	0.0	0.0	0.00133931	7e-08	1e-08	7.1e-07	562.44391441	739.18911326	757.80744996	8.91375353	-0.010041	-0.36101164
0.06499	9.15432	0.0007172	7e-08	0.0	0.0	0.00133465	7e-08	1e-08	7.2e-07	562.65146453	739.14560847	757.74445164	8.89816696	-0.00988812	-0.36096217
0.06509	9.16452	0.00072185	7e-08	0.0	0.0	0.00132999	7e-08	1e-08	7.2e-07	562.85862113	739.1021858	757.68155862	8.8826017	-0.00973514	-0.36091277
0.06519	9.1747	0.00072652	7e-08	0.0	0.0	0.00132531	8e-08	1e-08	7.3e-07	563.06538493	739.05884505	757.61877074	8.86705768	-0.00958206	-0.36086347
0.06529	9.18487	0.00073119	7e-08	0.0	0.0	0.00132063	8e-08	1e-08	7.3e-07	563.27175662	739.01558599	757.55608787	8.85153482	-0.00942889	-0.36081424
0.06539	9.19502	0.00073588	7e-08	0.0	0.0	0.00131594	8e-08	1e-08	7.4e-07	563.47773694	738.97240842	757.49350986	8.83603306	-0.00927561	-0.36076509
0.06549	9.20515	0.00074057	8e-08	0.0	0.0	0.00131124	8e-08	1e-08	7.4e-07	563.68332659	738.92931211	757.43103657	8.82055233	-0.00912222	-0.36071603
0.06559	9.21527	0.00074527	8e-08	0.0	0.0	0.00130653	8e-08	1e-08	7.5e-07	563.88852628	738.88629684	757.36866784	8.80509255	-0.00896872	-0.36066705
0.06569	9.22538	0.00074997	8e-08	0.0	0.0	0.00130182	8e-08	1e-08	7.5e-07	564.09333671	738.8433624	757.30640354	8.78965365	-0.00881511	-0.36061815
0.06579	9.23546	0.00075469	8e-08	0.0	0.0	0.0012971	9e-08	1e-08	7.6e-07	564.2977586	738.80050857	757.24424353	8.77423557	-0.00866138	-0.36056934
0.06589	9.24554	0.00075941	8e-08	0.0	0.0	0.00129237	9e-08	1e-08	7.6e-07	564.50179265	738.75773513	757.18218765	8.75883823	-0.00850753	-0.3605206
0.06599	9.2556	0.00076413	8e-08	0.0	0.0	0.00128763	9e-08	1e-08	7.7e-07	564.70543954	738.71504183	757.12023578	8.74346135	-0.00835375	-0.36047195
0.06609	9.26564	0.00076887	8e-08	0.0	0.0	0.00128289	9e-08	1e-08	7.7e-07	564.90869999	738.67242847	757.05838776	8.72810522	-0.00819971	-0.36042338
0.06619	9.27566	0.00077361	9e-08	0.0	0.0	0.00127814	9e-08	1e-08	7.7e-07	565.1115747	738.62989482	756.99664346	8.71276961	-0.00804554	-0.36037489
0.06629	9.28568	0.00077836	9e-08	0.0	0.0	0.00127339	9e-08	1e-08	7.8e-07	565.31406435	738.58744066	756.93500274	8.69745444	-0.00789124	-0.36032648
0.06639	9.29567	0.00078311	9e-08	0.0	0.0	0.00126863	1e-07	1e-08	7.8e-07	565.51616966	738.54506577	756.87346545	8.68215965	-0.00773682	-0.36027815
0.06649	9.30565	0.00078787	9e-08	0.0	0.0	0.00126386	1e-07	1e-08	7.9e-07	565.7178913	738.50276991	756.81203145	8.66688516	-0.00758226	-0.36022991
0.06659	9.31562	0.00079263	9e-08	0.0	0.0	0.00125909	1e-07	1e-08	7.9e-07	565.91922998	738.46055285	756.75070061	8.65163089	-0.00742757	-0.36018174
0.06669	9.32556	0.0007974	9e-08	0.0	0.0	0.00125431	1e-07	2e-08	8e-07	566.12018639	738.41841438	756.68947279	8.63639679	-0.00727275	-0.36013366
0.06679	9.3355	0.00080218	9e-08	0.0	0.0	0.00124952	1e-07	2e-08	8e-07	566.3207612	738.37635426	756.62834785	8.62118276	-0.00711778	-0.36008565
0.06689	9.34541	0.00080696	1e-07	0.0	0.0	0.00124473	1.1e-07	2e-08	8.1e-07	566.52095511	738.33437226	756.56732564	8.60598875	-0.00696266	-0.36003773
0.06699	9.35532	0.00081175	1e-07	0.0	0.0	0.00123994	1.1e-07	2e-08	8.1e-07	566.7207688	738.29246814	756.50640604	8.59081467	-0.0068074	-0.35998989
0.06709	9.3652	0.00081654	1e-07	0.0	0.0	0.00123514	1.1e-07	2e-08	8.2e-07	566.92020295	738.25064169	756.44558891	8.57566046	-0.00665199	-0.35994213
0.06719	9.37507	0.00082134	1e-07	0.0	0.0	0.00123033	1.1e-07	2e-08	8.2e-07	567.11925825	738.20889267	756.3848741	8.56052603	-0.00649643	-0.35989445
0.06729	9.38492	0.00082614	1e-07	0.0	0.0	0.00122552	1.1e-07	2e-08	8.3e-07	567.31793536	738.16722086	756.32426149	8.54541113	-0.00634076	-0.35984685
0.06739	9.39476	0.00083094	1e-07	0.0	0.0	0.00122071	1.2e-07	2e-08	8.3e-07	567.51623496	738.12562617	756.26375094	8.53031601	-0.00618489	-0.35979932
0.06749	9.40459	0.00083575	1.1e-07	0.0	0.0	0.00121589	1.2e-07	2e-08	8.4e-07	567.71415773	738.08410826	756.20334231	8.51524044	-0.00602886	-0.35975188
0.06759	9.41439	0.00084056	1.1e-07	0.0	0.0	0.00121107	1.2e-07	2e-08	8.4e-07	567.91170433	738.04266691	756.14303547	8.50018436	-0.00587267	-0.35970452
0.06769	9.42418	0.00084538	1.1e-07	0.0	0.0	0.00120624	1.2e-07	2e-08	8.5e-07	568.10887545	738.00130188	756.08283028	8.48514768	-0.00571631	-0.35965724
0.06779	9.43396	0.0008502	1.1e-07	0.0	0.0	0.00120142	1.2e-07	2e-08	8.5e-07	568.30567174	737.96001296	756.02272661	8.47013035	-0.00555978	-0.35961004
0.06789	9.44371	0.00085502	1.1e-07	0.0	0.0	0.00119658	1.3e-07	2e-08	8.6e-07	568.50209388	737.91879991	755.96272434	8.45513227	-0.00540307	-0.35956292
0.06799	9.45346	0.00085985	1.1e-07	0.0	0.0	0.00119175	1.3e-07	2e-08	8.6e-07	568.69814252	737.87766252	755.90282332	8.44015337	-0.00524619	-0.35951588
0.06809	9.46318	0.00086468	1.2e-07	0.0	0.0	0.00118691	1.3e-07	2e-08	8.7e-07	568.89381833	737.83660055	755.84302342	8.42519358	-0.00508912	-0.35946891
0.06819	9.47289	0.00086951	1.2e-07	0.0	0.0	0.00118207	1.3e-07	2e-08	8.7e-07	569.08912197	737.79561378	755.78332451	8.41025283	-0.00493188	-0.35942203
0.06829	9.48259	0.00087434	1.2e-07	0.0	0.0	0.00117723	1.4e-07	2e-08	8.8e-07	569.2840541	737.75470199	755.72372647	8.39533103	-0.00477444	-0.35937523
0.06839	9.49227	0.00087918	1.2e-07	0.0	0.0	0.00117238	1.4e-07	2e-08	8.8e-07	569.47861538	737.71386494	755.66422915	8.38042811	-0.00461681	-0.3593285
0.06849	9.50193	0.00088402	1.2e-07	0.0	0.0	0.00116753	1.4e-07	2e-08	8.9e-07	569.67280644	737.67310243	755.60483244	8.365544	-0.00445899	-0.35928185
0.06859	9.51157	0.00088886	1.2e-07	0.0	0.0	0.00116268	1.4e-07	2e-08	8.9e-07	569.86662796	737.63241421	755.54553619	8.35067861	-0.00430097	-0.35923529
0.06869	9.5212	0.0008937	1.3e-07	0.0	0.0	0.00115783	1.5e-07	2e-08	8.9e-07	570.06008056	737.59180014	755.48634029	8.33583163	-0.00414279	-0.3591888
0.06879	9.53082	0.00089854	1.3e-07	0.0	0.0	0.00115298	1.5e-07	2e-08	9e-07	570.2531649	737.55126012	755.4272446	8.3210034	-0.00398438	-0.35914239
0.06889	9.54041	0.00090339	1.3e-07	0.0	0.0	0.00114812	1.5e-07	2e-08	9e-07	570.44588162	737.5107938	755.368249	8.30619365	-0.00382576	-0.35909606
0.06899	9.54999	0.00090823	1.3e-07	0.0	0.0	0.00114327	1.5e-07	2e-08	9.1e-07	570.63823137	737.47040098	755.30935335	8.29140231	-0.00366693	-0.35904981
0.06909	9.55956	0.00091308	1.3e-07	0.0	0.0	0.00113841	1.6e-07	2e-08	9.1e-07	570.83021478	737.43008144	755.25055754	8.2766293	-0.00350789	-0.35900363
0.06919	9.56911	0.00091793	1.4e-07	0.0	0.0	0.00113355	1.6e-07	2e-08	9.2e-07	571.02183249	737.38983499	755.19186143	8.26187454	-0.00334863	-0.35895754
0.06929	9.57864	0.00092277	1.4e-07	0.0	0.0	0.0011287	1.6e-07	2e-08	9.2e-07	571.21308514	737.34966141	755.1332649	8.24713796	-0.00318915	-0.35891152
0.06939	9.58815	0.00092762	1.4e-07	0.0	0.0	0.00112384	1.6e-07	2e-08	9.3e-07	571.40397337	737.30956051	755.07476782	8.23241947	-0.00302944	-0.35886558
0.06949	9.59765	0.00093247	1.4e-07	0.0	0.0	0.00111898	1.7e-07	3e-08	9.3e-07	571.59449779	737.26953207	755.01637007	8.217719	-0.00286951	-0.35881972
0.06959	9.60713	0.00093732	1.4e-07	0.0	0.0	0.00111412	1.7e-07	3e-08	9.4e-07	571.78465905	737.2295759	754.95807152	8.20303646	-0.00270935	-0.35877393
0.06969	9.6166	0.00094216	1.5e-07	0.0	0.0	0.00110926	1.7e-07	3e-08	9.4e-07	571.97445775	737.1896918	754.89987205	8.18837179	-0.00254895	-0.35872823
0.06979	9.62605	0.00094701	1.5e-07	0.0	0.0	0.00110441	1.8e-07	3e-08	9.5e-07	572.16389454	737.14987957	754.84177154	8.17372489	-0.00238832	-0.3586826
0.06989	9.63548	0.00095186	1.5e-07	0.0	0.0	0.00109955	1.8e-07	3e-08	9.5e-07	572.35297003	737.11013902	754.78376986	8.15909569	-0.00222744	-0.35863705
0.06999	9.6449	0.0009567	1.5e-07	0.0	0.0	0.00109469	1.8e-07	3e-08	9.6e-07	572.54168484	737.07046996	754.72586689	8.14448411	-0.00206632	-0.35859158
0.07009	9.6543	0.00096155	1.6e-07	0.0	0.0	0.00108984	1.9e-07	3e-08	9.6e-07	572.73003958	737.0308723	754.66806252	8.12988973	-0.00190503	-0.35854618
0.07019	9.66368	0.00096639	1.6e-07	0.0	0.0	0.00108498	1.9e-07	3e-08	9.7e-07	572.91803486	736.99134588	754.61035661	8.11531304	-0.00174343	-0.35850086
0.07029	9.67305	0.00097123	1.6e-07	0.0	0.0	0.00108013	1.9e-07	3e-08	9.7e-07	573.10567129	736.95189045	754.55274905	8.10075372	-0.00158157	-0.35845562
0.07039	9.68239	0.00097607	1.6e-07	0.0	0.0	0.00107528	2e-07	3e-08	9.8e-07	573.2929495	736.91250583	754.49523972	8.08621168	-0.00141946	-0.35841046
0.07049	9.69173	0.00098091	1.6e-07	0.0	0.0	0.00107043	2e-07	3e-08	9.8e-07	573.47987007	736.87319187	754.43782849	8.07168684	-0.00125709	-0.35836537
0.07059	9.70104	0.00098574	1.7e-07	0.0	0.0	0.00106559	2e-07	3e-08	9.9e-07	573.66643362	736.83394838	754.38051525	8.05717912	-0.00109446	-0.35832036
0.07069	9.71034	0.00099058	1.7e-07	0.0	0.0	0.00106074	2e-07	3e-08	9.9e-07	573.85264074	736.79477522	754.32329989	8.04268843	-0.00093156	-0.35827543
0.07079	9.71962	0.00099541	1.7e-07	0.0	0.0	0.0010559	2.1e-07	3e-08	1e-06	574.03849204	736.75567221	754.26618228	8.0282147	-0.00076839	-0.35823057
0.07089	9.72889	0.00100024	1.7e-07	0.0	0.0	0.00105106	2.1e-07	3e-08	1e-06	574.22398811	736.71663921	754.2091623	8.01375783	-0.00060495	-0.35818579
0.07099	9.73814	0.00100506	1.8e-07	0.0	0.0	0.00104623	2.2e-07	3e-08	1.01e-06	574.40912955	736.67767605	754.15223984	7.99931775	-0.00044123	-0.35814109
0.07109	9.74737	0.00100988	1.8e-07	0.0	0.0	0.00104139	2.2e-07	3e-08	1.01e-06	574.59391694	736.6387826	754.09541478	7.98489438	-0.00027722	-0.35809646
0.07119	9.75659	0.0010147	1.8e-07	0.0	0.0	0.00103656	2.2e-07	3e-08	1.02e-06	574.77835087	736.59995871	754.038687	7.97048762	-0.00011294	-0.35805191
0.07129	9.76578	0.00101952	1.8e-07	0.0	0.0	0.00103174	2.3e-07	3e-08	1.02e-06	574.96243192	736.56120423	753.9820564	7.9560974	5.164e-05	-0.35800744
0.07139	9.77496	0.00102433	1.9e-07	0.0	0.0	0.00102691	2.3e-07	3e-08	1.03e-06	575.14616069	736.52251904	753.92552285	7.94172363	0.0002165	-0.35796304
0.07149	9.78413	0.00102913	1.9e-07	0.0	0.0	0.00102209	2.3e-07	4e-08	1.03e-06	575.32953774	736.48390306	753.86908625	7.92736576	0.00038149	-0.35791872
0.07159	9.79327	0.00103394	1.9e-07	0.0	0.0	0.00101728	2.4e-07	4e-08	1.04e-06	575.51256366	736.44535614	753.81274647	7.9130245	0.0005469	-0.35787447
0.07169	9.8024	0.00103874	1.9e-07	0.0	0.0	0.00101247	2.4e-07	4e-08	1.04e-06	575.69523901	736.40687816	753.75650342	7.89869942	0.0007126	-0.3578303
0.07179	9.81152	0.00104353	2e-07	0.0	0.0	0.00100766	2.4e-07	4e-08	1.05e-06	575.87756438	736.36846899	753.70035696	7.88439043	0.0008786	-0.35778621
0.07189	9.82061	0.00104832	2e-07	0.0	0.0	0.00100286	2.5e-07	4e-08	1.05e-06	576.05954032	736.33012852	753.644307	7.87009745	0.00104491	-0.35774219
0.07199	9.82969	0.00105311	2e-07	0.0	0.0	0.00099806	2.5e-07	4e-08	1.05e-06	576.24116741	736.29185665	753.58835342	7.85582039	0.00121151	-0.35769825
0.07209	9.83875	0.00105789	2.1e-07	0.0	0.0	0.00099327	2.6e-07	4e-08	1.06e-06	576.42244621	736.25365329	753.5324961	7.84155915	0.00137843	-0.35765438
0.07219	9.84779	0.00106266	2.1e-07	0.0	0.0	0.00098848	2.6e-07	4e-08	1.06e-06	576.60337728	736.21551834	753.47673495	7.82731366	0.00154565	-0.35761059
0.07229	9.85682	0.00106743	2.1e-07	0.0	0.0	0.0009837	2.6e-07	4e-08	1.07e-06	576.78396117	736.1774517	753.42106985	7.81308382	0.00171319	-0.35756688
0.07239	9.86583	0.00107219	2.1e-07	0.0	0.0	0.00097893	2.7e-07	4e-08	1.07e-06	576.96419844	736.1394533	753.36550069	7.79886955	0.00188105	-0.35752324
0.07249	9.87482	0.00107695	2.2e-07	0.0	0.0	0.00097415	2.7e-07	4e-08	1.08e-06	577.14408965	736.10152306	753.31002736	7.78467075	0.00204922	-0.35747967
0.07259	9.88379	0.0010817	2.2e-07	0.0	0.0	0.00096939	2.8e-07	4e-08	1.08e-06	577.32363534	736.0636609	753.25464976	7.77048735	0.00221771	-0.35743618
0.07269	9.89275	0.00108645	2.2e-07	0.0	0.0	0.00096463	2.8e-07	4e-08	1.09e-06	577.50283605	736.02586677	753.19936778	7.75631924	0.00238654	-0.35739277
0.07279	9.90169	0.00109119	2.2e-07	0.0	0.0	0.00095988	2.9e-07	4e-08	1.09e-06	577.68169233	735.9881406	753.1441813	7.74216619	0.00255564	-0.35734943
0.07289	9.91061	0.00109592	2.3e-07	0.0	0.0	0.00095513	2.9e-07	4e-08	1.1e-06	577.86020471	735.95048238	753.08909024	7.72802793	0.00272496	-0.35730616
0.07299	9.91951	0.00110065	2.3e-07	0.0	0.0	0.00095039	2.9e-07	4e-08	1.1e-06	578.03837374	735.91289203	753.03409448	7.713905	0.00289471	-0.35726297
0.07309	9.9284	0.00110537	2.3e-07	0.0	0.0	0.00094566	3e-07	5e-08	1.11e-06	578.21619995	735.87536951	752.97919392	7.69979699	0.0030648	-0.35721986
0.07319	9.93727	0.00111008	2.4e-07	0.0	0.0	0.00094094	3e-07	5e-08	1.11e-06	578.39368387	735.83791479	752.92438845	7.6857038	0.00323521	-0.35717682
0.07329	9.94612	0.00111479	2.4e-07	0.0	0.0	0.00093622	3.1e-07	5e-08	1.12e-06	578.57082602	735.80052785	752.86967797	7.67162534	0.00340596	-0.35713385
0.07339	9.95495	0.00111948	2.4e-07	0.0	0.0	0.00093151	3.1e-07	5e-08	1.12e-06	578.74762693	735.76320866	752.81506238	7.65756152	0.00357705	-0.35709096
0.07349	9.96377	0.00112417	2.5e-07	0.0	0.0	0.0009268	3.2e-07	5e-08	1.13e-06	578.92408713	735.72595721	752.76054157	7.64351224	0.00374847	-0.35704815
0.07359	9.97257	0.00112886	2.5e-07	0.0	0.0	0.00092211	3.2e-07	5e-08	1.13e-06	579.10020712	735.6887735	752.70611545	7.6294774	0.00392023	-0.3570054
0.07369	9.98135	0.00113353	2.5e-07	0.0	0.0	0.00091742	3.3e-07	5e-08	1.14e-06	579.27598743	735.65165752	752.65178391	7.61545692	0.00409233	-0.35696273
0.07379	9.99011	0.0011382	2.6e-07	0.0	0.0	0.00091274	3.3e-07	5e-08	1.14e-06	579.45142857	735.61460928	752.59754685	7.6014507	0.00426478	-0.35692014
0.07389	9.99886	0.00114285	2.6e-07	0.0	0.0	0.00090807	3.4e-07	5e-08	1.14e-06	579.62653105	735.5776288	752.54340417	7.58745865	0.00443758	-0.35687762
0.07399	10.00758	0.0011475	2.6e-07	0.0	0.0	0.00090341	3.4e-07	5e-08	1.15e-06	579.80129536	735.54071611	752.48935578	7.57348066	0.00461072	-0.35683517
0.07409	10.01629	0.00115214	2.7e-07	0.0	0.0	0.00089875	3.5e-07	5e-08	1.15e-06	579.97572203	735.50387123	752.43540158	7.55951665	0.00478421	-0.3567928
0.07419	10.02498	0.00115678	2.7e-07	0.0	0.0	0.00089411	3.5e-07	5e-08	1.16e-06	580.14981153	735.46709419	752.38154146	7.54556585	0.00495789	-0.35675051
0.07429	10.03365	0.0011614	2.7e-07	0.0	0.0	0.00088947	3.6e-07	5e-08	1.16e-06	580.32356437	735.43038506	752.32777534	7.53162928	0.00513203	-0.35670828
0.07439	10.04231	0.00116601	2.8e-07	0.0	0.0	0.00088484	3.6e-07	6e-08	1.17e-06	580.49698104	735.39374388	752.27410311	7.51770637	0.00530652	-0.35666613
0.07449	10.05095	0.00117062	2.8e-07	0.0	0.0	0.00088022	3.7e-07	6e-08	1.17e-06	580.67006203	735.35717072	752.22052469	7.50379701	0.00548137	-0.35662405
0.07459	10.05957	0.00117521	2.8e-07	0.0	0.0	0.00087561	3.7e-07	6e-08	1.18e-06	580.84280783	735.32066563	752.16703997	7.4899011	0.00565656	-0.35658205
0.07469	10.06817	0.0011798	2.9e-07	0.0	0.0	0.00087101	3.8e-07	6e-08	1.18e-06	581.01521892	735.28422871	752.11364887	7.47601854	0.00583211	-0.35654012
0.07479	10.07675	0.00118437	2.9e-07	0.0	0.0	0.00086642	3.8e-07	6e-08	1.19e-06	581.18729577	735.24786003	752.06035128	7.46214924	0.00600801	-0.35649827
0.07489	10.08531	0.00118894	2.9e-07	0.0	0.0	0.00086184	3.9e-07	6e-08	1.19e-06	581.35903887	735.2115597	752.00714712	7.44829309	0.00618426	-0.35645648
0.07499	10.09386	0.00119349	3e-07	0.0	0.0	0.00085727	4e-07	6e-08	1.2e-06	581.53044868	735.17532781	751.95403629	7.43444998	0.00636087	-0.35641477
0.07509	10.10239	0.00119804	3e-07	0.0	0.0	0.00085271	4e-07	6e-08	1.2e-06	581.70152568	735.13916448	751.90101871	7.42061982	0.00653783	-0.35637314
0.07519	10.11089	0.00120257	3e-07	0.0	0.0	0.00084817	4.1e-07	6e-08	1.2e-06	581.87227033	735.10306983	751.84809428	7.4068025	0.00671515	-0.35633157
0.07529	10.11939	0.0012071	3.1e-07	0.0	0.0	0.00084363	4.1e-07	6e-08	1.21e-06	582.04268309	735.06704399	751.7952629	7.39299793	0.00689283	-0.35629008
0.07539	10.12786	0.00121161	3.1e-07	0.0	0.0	0.0008391	4.2e-07	6e-08	1.21e-06	582.21276443	735.03108709	751.7425245	7.37920599	0.00707087	-0.35624867
0.07549	10.13631	0.00121611	3.1e-07	0.0	0.0	0.00083458	4.2e-07	6e-08	1.22e-06	582.38251479	734.99519929	751.68987899	7.36542658	0.00724927	-0.35620732
0.07559	10.14475	0.0012206	3.2e-07	0.0	0.0	0.00083007	4.3e-07	7e-08	1.22e-06	582.55193463	734.95938075	751.63732627	7.35165857	0.00742789	-0.35616605
0.07569	10.15316	0.00122508	3.2e-07	0.0	0.0	0.00082558	4.4e-07	7e-08	1.23e-06	582.72102439	734.92363166	751.58486627	7.33790359	0.00760697	-0.35612485
0.07579	10.16156	0.00122955	3.3e-07	0.0	0.0	0.0008211	4.4e-07	7e-08	1.23e-06	582.88978451	734.88795216	751.53249889	7.32416079	0.0077864	-0.35608373
0.07589	10.16994	0.00123401	3.3e-07	0.0	0.0	0.00081662	4.5e-07	7e-08	1.24e-06	583.05821545	734.85234246	751.48022405	7.31043005	0.00796618	-0.35604267
0.07599	10.1783	0.00123846	3.3e-07	0.0	0.0	0.00081216	4.5e-07	7e-08	1.24e-06	583.22631763	734.81680275	751.42804167	7.29671126	0.00814633	-0.35600169
0.07609	10.18665	0.00124289	3.4e-07	0.0	0.0	0.00080771	4.6e-07	7e-08	1.25e-06	583.39409149	734.78133323	751.37595166	7.28300431	0.00832682	-0.35596079
0.07619	10.19497	0.00124731	3.4e-07	0.0	0.0	0.00080327	4.7e-07	7e-08	1.25e-06	583.56153746	734.74593412	751.32395393	7.26930909	0.00850768	-0.35591995
0.07629	10.20327	0.00125172	3.5e-07	0.0	0.0	0.00079885	4.7e-07	7e-08	1.25e-06	583.72865597	734.71060564	751.27204841	7.25562549	0.00868888	-0.35587919
0.07639	10.21156	0.00125612	3.5e-07	0.0	0.0	0.00079444	4.8e-07	7e-08	1.26e-06	583.89544743	734.67534804	751.22023501	7.24195339	0.00887045	-0.3558385
0.07649	10.21983	0.0012605	3.5e-07	0.0	0.0	0.00079003	4.9e-07	7e-08	1.26e-06	584.06191228	734.64016157	751.16851366	7.22829269	0.00905236	-0.35579788
0.07659	10.22808	0.00126488	3.6e-07	0.0	0.0	0.00078565	4.9e-07	8e-08	1.27e-06	584.22805091	734.60504647	751.11688427	7.21464326	0.00923463	-0.35575733
0.07669	10.23631	0.00126924	3.6e-07	0.0	0.0	0.00078127	5e-07	8e-08	1.27e-06	584.39386375	734.57000302	751.06534676	7.201005	0.00941726	-0.35571686
0.07679	10.24452	0.00127358	3.7e-07	0.0	0.0	0.00077691	5.1e-07	8e-08	1.28e-06	584.55935119	734.53503149	751.01390106	7.18737779	0.00960023	-0.35567646
0.07689	10.25271	0.00127792	3.7e-07	0.0	0.0	0.00077256	5.1e-07	8e-08	1.28e-06	584.72451365	734.50013218	750.96254708	7.17376152	0.00978356	-0.35563613
0.07699	10.26088	0.00128224	3.7e-07	0.0	0.0	0.00076822	5.2e-07	8e-08	1.28e-06	584.88935152	734.46530539	750.91128476	7.16015494	0.0099671	-0.35559587
0.07709	10.26903	0.00128655	3.8e-07	0.0	0.0	0.00076389	5.3e-07	8e-08	1.29e-06	585.0538652	734.43055141	750.86011401	7.14655985	0.01015109	-0.35555568
0.07719	10.27717	0.00129084	3.8e-07	0.0	0.0	0.00075958	5.3e-07	8e-08	1.29e-06	585.21805507	734.39587057	750.80903477	7.1329753	0.01033542	-0.35551557
0.07729	10.28528	0.00129512	3.9e-07	0.0	0.0	0.00075528	5.4e-07	8e-08	1.3e-06	585.38192154	734.36126322	750.75804696	7.11940116	0.0105201	-0.35547553
0.07739	10.29338	0.00129939	3.9e-07	0.0	1e-08	0.000751	5.5e-07	8e-08	1.3e-06	585.54546497	734.3267297	750.7071505	7.10583732	0.01070512	-0.35543556
0.07749	10.30145	0.00130365	4e-07	0.0	1e-08	0.00074673	5.6e-07	8e-08	1.31e-06	585.70868576	734.29227035	750.65634532	7.09228365	0.01089047	-0.35539566
0.07759	10.30951	0.00130789	4e-07	0.0	1e-08	0.00074247	5.6e-07	9e-08	1.31e-06	585.87158428	734.25788556	750.60563135	7.07874003	0.01107617	-0.35535583
0.07769	10.31755	0.00131211	4e-07	0.0	1e-08	0.00073823	5.7e-07	9e-08	1.31e-06	586.03416089	734.2235757	750.55500852	7.06520634	0.0112622	-0.35531608
0.07779	10.32557	0.00131632	4.1e-07	0.0	1e-08	0.000734	5.8e-07	9e-08	1.32e-06	586.19641597	734.18934116	750.50447676	7.05168244	0.01144856	-0.35527639
0.07789	10.33357	0.00132052	4.1e-07	0.0	1e-08	0.00072978	5.8e-07	9e-08	1.32e-06	586.35834989	734.15518235	750.454036	7.03816821	0.01163526	-0.35523678
0.07799	10.34155	0.00132471	4.2e-07	0.0	1e-08	0.00072558	5.9e-07	9e-08	1.33e-06	586.519963	734.12109968	750.40368617	7.02466354	0.01182229	-0.35519724
0.07809	10.34951	0.00132888	4.2e-07	0.0	1e-08	0.00072139	6e-07	9e-08	1.33e-06	586.68125565	734.08709358	750.35342721	7.01116828	0.01200965	-0.35515777
0.07819	10.35745	0.00133303	4.3e-07	0.0	1e-08	0.00071722	6.1e-07	9e-08	1.34e-06	586.84222821	734.05316449	750.30325904	6.99768232	0.01219733	-0.35511837
0.07829	10.36537	0.00133717	4.3e-07	0.0	1e-08	0.00071306	6.1e-07	9e-08	1.34e-06	587.00288102	734.01931286	750.25318161	6.98420552	0.01238534	-0.35507904
0.07839	10.37327	0.0013413	4.4e-07	0.0	1e-08	0.00070892	6.2e-07	1e-07	1.34e-06	587.1632144	733.98553914	750.20319485	6.97073576	0.01257356	-0.35503979
0.07849	10.38115	0.00134541	4.4e-07	0.0	1e-08	0.00070479	6.3e-07	1e-07	1.35e-06	587.3232287	733.95184382	750.1532987	6.95727633	0.01276218	-0.3550006
0.07859	10.38901	0.00134951	4.5e-07	0.0	1e-08	0.00070067	6.4e-07	1e-07	1.35e-06	587.48292426	733.91822738	750.1034931	6.94382559	0.0129511	-0.35496149
0.07869	10.39685	0.00135359	4.5e-07	0.0	1e-08	0.00069657	6.5e-07	1e-07	1.36e-06	587.64230141	733.88469034	750.05377799	6.9303834	0.01314034	-0.35492245
0.07879	10.40467	0.00135765	4.5e-07	0.0	1e-08	0.00069249	6.5e-07	1e-07	1.36e-06	587.80136047	733.8512332	750.0041533	6.91694963	0.01332989	-0.35488348
0.07889	10.41247	0.00136171	4.6e-07	0.0	1e-08	0.00068842	6.6e-07	1e-07	1.36e-06	587.96010178	733.81785649	749.95461897	6.90352413	0.01351974	-0.35484458
0.07899	10.42026	0.00136574	4.6e-07	0.0	1e-08	0.00068437	6.7e-07	1e-07	1.37e-06	588.11852563	733.78456076	749.90517495	6.89010678	0.01370989	-0.35480575
0.07909	10.42802	0.00136976	4.7e-07	0.0	1e-08	0.00068033	6.8e-07	1e-07	1.37e-06	588.27663236	733.75134656	749.85582118	6.87669741	0.01390033	-0.35476699
0.07919	10.43576	0.00137377	4.7e-07	0.0	1e-08	0.0006763	6.9e-07	1.1e-07	1.38e-06	588.43442226	733.71821445	749.8065576	6.8632959	0.01409107	-0.3547283
0.07929	10.44348	0.00137776	4.8e-07	0.0	1e-08	0.0006723	7e-07	1.1e-07	1.38e-06	588.59189564	733.68516503	749.75738415	6.84990211	0.0142821	-0.35468968
0.07939	10.45118	0.00138173	4.8e-07	0.0	1e-08	0.0006683	7e-07	1.1e-07	1.38e-06	588.7490528	733.65219888	749.70830079	6.83651587	0.01447342	-0.35465113
0.07949	10.45886	0.00138569	4.9e-07	0.0	1e-08	0.00066433	7.1e-07	1.1e-07	1.39e-06	588.90589403	733.61931661	749.65930746	6.82313706	0.01466502	-0.35461266
0.07959	10.46653	0.00138963	4.9e-07	0.0	1e-08	0.00066037	7.2e-07	1.1e-07	1.39e-06	589.06241963	733.58651884	749.6104041	6.80976553	0.0148569	-0.35457425
0.07969	10.47417	0.00139355	5e-07	0.0	1e-08	0.00065642	7.3e-07	1.1e-07	1.4e-06	589.21862987	733.55380622	749.56159067	6.79639967	0.01504901	-0.35453592
0.07979	10.48179	0.00139746	5e-07	0.0	1e-08	0.00065249	7.4e-07	1.1e-07	1.4e-06	589.37452502	733.52117935	749.51286713	6.78304089	0.01524139	-0.35449766
0.07989	10.48939	0.00140136	5.1e-07	0.0	1e-08	0.00064858	7.5e-07	1.1e-07	1.4e-06	589.53010537	733.48863893	749.46423342	6.7696895	0.01543405	-0.35445946
0.07999	10.49697	0.00140524	5.1e-07	0.0	1e-08	0.00064468	7.6e-07	1.2e-07	1.41e-06	589.68537119	733.45618564	749.4156895	6.75634469	0.01562698	-0.35442134
0.08009	10.50453	0.0014091	5.2e-07	0.0	1e-08	0.0006408	7.7e-07	1.2e-07	1.41e-06	589.84032274	733.42382016	749.36723531	6.74300628	0.01582016	-0.35438329
0.08019	10.51206	0.00141294	5.2e-07	0.0	1e-08	0.00063694	7.7e-07	1.2e-07	1.42e-06	589.9949603	733.3915432	749.31887081	6.72967413	0.01601359	-0.35434531
0.08029	10.51958	0.00141677	5.3e-07	0.0	1e-08	0.00063309	7.8e-07	1.2e-07	1.42e-06	590.14928411	733.35935548	749.27059596	6.71634806	0.01620727	-0.35430739
0.08039	10.52708	0.00142058	5.3e-07	0.0	1e-08	0.00062926	7.9e-07	1.2e-07	1.42e-06	590.30329442	733.32725773	749.22241071	6.70302792	0.01640118	-0.35426955
0.08049	10.53455	0.00142438	5.4e-07	0.0	1e-08	0.00062544	8e-07	1.2e-07	1.43e-06	590.45699149	733.29525071	749.17431502	6.68971355	0.01659534	-0.35423178
0.08059	10.54201	0.00142816	5.5e-07	0.0	1e-08	0.00062164	8.1e-07	1.2e-07	1.43e-06	590.61037556	733.26333518	749.12630885	6.67640477	0.01678972	-0.35419408
0.08069	10.54945	0.00143192	5.5e-07	0.0	1e-08	0.00061786	8.2e-07	1.3e-07	1.43e-06	590.76344686	733.23151192	749.07839217	6.66310142	0.01698433	-0.35415645
0.08079	10.55686	0.00143566	5.6e-07	0.0	1e-08	0.0006141	8.3e-07	1.3e-07	1.44e-06	590.91620563	733.19978172	749.03056493	6.64980334	0.01717916	-0.35411889
0.08089	10.56425	0.00143939	5.6e-07	0.0	1e-08	0.00061035	8.4e-07	1.3e-07	1.44e-06	591.06865209	733.16814539	748.98282709	6.63651035	0.0173742	-0.3540814
0.08099	10.57162	0.0014431	5.7e-07	0.0	1e-08	0.00060662	8.5e-07	1.3e-07	1.45e-06	591.22078647	733.13660377	748.93517863	6.62322228	0.01756945	-0.35404398
0.08109	10.57898	0.0014468	5.7e-07	0.0	1e-08	0.0006029	8.6e-07	1.3e-07	1.45e-06	591.37260898	733.10515767	748.8876195	6.60993603	0.01776487	-0.35400663
0.08119	10.5863	0.00145047	5.8e-07	0.0	1e-08	0.0005992	8.7e-07	1.3e-07	1.45e-06	591.52411979	733.07380795	748.84014969	6.59665637	0.01796051	-0.35396935
0.08129	10.59361	0.00145413	5.8e-07	0.0	1e-08	0.00059552	8.8e-07	1.4e-07	1.46e-06	591.67531913	733.04255549	748.79276916	6.58338098	0.01815634	-0.35393215
0.08139	10.6009	0.00145778	5.9e-07	0.0	1e-08	0.00059186	8.9e-07	1.4e-07	1.46e-06	591.82620722	733.01140117	748.74547787	6.57010968	0.01835236	-0.35389501
0.08149	10.60817	0.0014614	5.9e-07	0.0	1e-08	0.00058821	9e-07	1.4e-07	1.46e-06	591.97678424	732.98034589	748.6982758	6.55684227	0.01854856	-0.35385794
0.08159	10.61541	0.00146501	6e-07	0.0	1e-08	0.00058458	9.1e-07	1.4e-07	1.47e-06	592.12705038	732.94939057	748.65116292	6.54357856	0.01874492	-0.35382094
0.08169	10.62264	0.0014686	6.1e-07	0.0	1e-08	0.00058097	9.2e-07	1.4e-07	1.47e-06	592.27700583	732.91853615	748.6041392	6.53031837	0.01894145	-0.35378401
0.08179	10.62984	0.00147218	6.1e-07	0.0	1e-08	0.00057738	9.3e-07	1.4e-07	1.48e-06	592.42665077	732.88778358	748.55720462	6.51706151	0.01913814	-0.35374715
0.08189	10.63702	0.00147573	6.2e-07	0.0	1e-08	0.0005738	9.4e-07	1.5e-07	1.48e-06	592.57598537	732.85713381	748.51035915	6.50380777	0.01933499	-0.35371036
0.08199	10.64418	0.00147927	6.2e-07	0.0	1e-08	0.00057024	9.5e-07	1.5e-07	1.48e-06	592.7250098	732.82658783	748.46360278	6.49055696	0.01953197	-0.35367364
0.08209	10.65131	0.00148279	6.3e-07	0.0	1e-08	0.0005667	9.6e-07	1.5e-07	1.49e-06	592.87372421	732.79614664	748.41693547	6.4773089	0.0197291	-0.35363699
0.08219	10.65843	0.0014863	6.3e-07	0.0	1e-08	0.00056317	9.7e-07	1.5e-07	1.49e-06	593.02212878	732.76581126	748.37035722	6.46406337	0.01992636	-0.35360041
0.08229	10.66552	0.00148978	6.4e-07	0.0	1e-08	0.00055966	9.8e-07	1.5e-07	1.49e-06	593.17022364	732.7355827	748.323868	6.45082017	0.02012374	-0.35356391
0.08239	10.6726	0.00149325	6.5e-07	0.0	1e-08	0.00055617	9.9e-07	1.5e-07	1.5e-06	593.31800895	732.70546203	748.27746779	6.43757912	0.02032124	-0.35352747
0.08249	10.67965	0.0014967	6.5e-07	0.0	1e-08	0.0005527	1e-06	1.5e-07	1.5e-06	593.46548482	732.67545032	748.2311566	6.42433567	0.02051887	-0.3534911
0.08259	10.68667	0.00150013	6.6e-07	0.0	1e-08	0.00054925	1.01e-06	1.6e-07	1.5e-06	593.61265134	732.64554866	748.18493442	6.41109696	0.02071658	-0.3534548
0.08269	10.69368	0.00150355	6.6e-07	0.0	1e-08	0.00054581	1.02e-06	1.6e-07	1.51e-06	593.75950869	732.61575814	748.13880123	6.39785957	0.0209144	-0.35341857
0.08279	10.70066	0.00150695	6.7e-07	0.0	1e-08	0.00054239	1.03e-06	1.6e-07	1.51e-06	593.90605698	732.58607988	748.09275701	6.38462328	0.0211123	-0.35338241
0.08289	10.70763	0.00151033	6.8e-07	0.0	1e-08	0.00053899	1.04e-06	1.6e-07	1.51e-06	594.05229633	732.556515	748.04680176	6.37138787	0.02131028	-0.35334632
0.08299	10.71457	0.00151369	6.8e-07	0.0	1e-08	0.00053561	1.06e-06	1.6e-07	1.52e-06	594.19822684	732.52706467	748.00093547	6.3581531	0.02150834	-0.3533103
0.08309	10.72148	0.00151703	6.9e-07	0.0	1e-08	0.00053224	1.07e-06	1.7e-07	1.52e-06	594.34384861	732.49773004	747.95515814	6.34491875	0.02170646	-0.35327435
0.08319	10.72838	0.00152036	6.9e-07	0.0	1e-08	0.00052889	1.08e-06	1.7e-07	1.52e-06	594.48916175	732.46851232	747.90946976	6.33168459	0.02190463	-0.35323847
0.08329	10.73525	0.00152366	7e-07	0.0	1e-08	0.00052556	1.09e-06	1.7e-07	1.53e-06	594.63416633	732.43941269	747.86387034	6.31845038	0.02210286	-0.35320266
0.08339	10.7421	0.00152695	7.1e-07	0.0	1e-08	0.00052225	1.1e-06	1.7e-07	1.53e-06	594.77886245	732.41043239	747.81835986	6.30521589	0.02230112	-0.35316692
0.08349	10.74893	0.00153022	7.1e-07	0.0	1e-08	0.00051896	1.11e-06	1.7e-07	1.53e-06	594.92325017	732.38157266	747.77293835	6.29198087	0.02249942	-0.35313125
0.08359	10.75574	0.00153348	7.2e-07	0.0	1e-08	0.00051568	1.12e-06	1.7e-07	1.54e-06	595.06732957	732.35283475	747.72760579	6.27874509	0.02269775	-0.35309565
0.08369	10.76252	0.00153671	7.2e-07	0.0	1e-08	0.00051242	1.13e-06	1.8e-07	1.54e-06	595.21110071	732.32421994	747.68236219	6.26550831	0.02289608	-0.35306012
0.08379	10.76928	0.00153993	7.3e-07	0.0	1e-08	0.00050918	1.15e-06	1.8e-07	1.54e-06	595.35456365	732.29572953	747.63720757	6.25227027	0.02309443	-0.35302466
0.08389	10.77602	0.00154313	7.4e-07	0.0	1e-08	0.00050596	1.16e-06	1.8e-07	1.55e-06	595.49771837	732.26736491	747.59214195	6.23902415	0.02329286	-0.35298927
0.08399	10.78273	0.00154631	7.4e-07	0.0	1e-08	0.00050275	1.17e-06	1.8e-07	1.55e-06	595.64056491	732.23912743	747.54716534	6.22578092	0.02349121	-0.35295395
0.08409	10.78942	0.00154947	7.5e-07	0.0	1e-08	0.00049957	1.18e-06	1.8e-07	1.55e-06	595.78310334	732.2110184	747.50227776	6.2125354	0.02368956	-0.35291869
0.08419	10.79609	0.00155262	7.6e-07	0.0	1e-08	0.0004964	1.19e-06	1.9e-07	1.56e-06	595.92533368	732.18303919	747.4574792	6.19928731	0.02388787	-0.35288351
0.08429	10.80274	0.00155574	7.6e-07	0.0	1e-08	0.00049325	1.2e-06	1.9e-07	1.56e-06	596.06725595	732.15519119	747.4127697	6.1860364	0.02408615	-0.3528484
0.08439	10.80936	0.00155885	7.7e-07	0.0	1e-08	0.00049012	1.22e-06	1.9e-07	1.56e-06	596.20887017	732.12747583	747.36814926	6.17278236	0.02428439	-0.35281336
0.08449	10.81596	0.00156194	7.7e-07	0.0	1e-08	0.00048701	1.23e-06	1.9e-07	1.57e-06	596.35017634	732.09989454	747.32361792	6.15952491	0.02448258	-0.35277839
0.08459	10.82253	0.00156501	7.8e-07	0.0	1e-08	0.00048391	1.24e-06	1.9e-07	1.57e-06	596.49117445	732.07244878	747.2791757	6.14626378	0.0246807	-0.35274349
0.08469	10.82909	0.00156807	7.9e-07	0.0	1e-08	0.00048084	1.25e-06	1.9e-07	1.57e-06	596.63186449	732.04514002	747.23482261	6.13299866	0.02487876	-0.35270866
0.08479	10.83562	0.0015711	7.9e-07	0.0	1e-08	0.00047778	1.27e-06	2e-07	1.57e-06	596.77224645	732.01796975	747.1905587	6.11972927	0.02507673	-0.35267389
0.08489	10.84212	0.00157412	8e-07	0.0	1e-08	0.00047474	1.28e-06	2e-07	1.58e-06	596.9123203	731.9909395	747.14638399	6.10645531	0.02527462	-0.3526392
0.08499	10.8486	0.00157712	8.1e-07	0.0	1e-08	0.00047171	1.29e-06	2e-07	1.58e-06	597.05208601	731.96405079	747.10229851	6.09317648	0.02547241	-0.35260458
0.08509	10.85506	0.0015801	8.1e-07	0.0	1e-08	0.00046871	1.3e-06	2e-07	1.58e-06	597.19154353	731.93730519	747.05830229	6.07989248	0.02567008	-0.35257003
0.08519	10.8615	0.00158306	8.2e-07	0.0	1e-08	0.00046572	1.31e-06	2e-07	1.59e-06	597.33069282	731.91070428	747.01439538	6.06660301	0.02586764	-0.35253555
0.08529	10.86791	0.001586	8.3e-07	0.0	1e-08	0.00046276	1.33e-06	2.1e-07	1.59e-06	597.46953368	731.88424983	746.97057786	6.0532986	0.02606523	-0.35250114
0.08539	10.8743	0.00158893	8.3e-07	0.0	1e-08	0.00045981	1.34e-06	2.1e-07	1.59e-06	597.60806611	731.8579434	746.92684974	6.03999461	0.02626256	-0.3524668
0.08549	10.88066	0.00159183	8.4e-07	0.0	1e-08	0.00045688	1.35e-06	2.1e-07	1.6e-06	597.74629006	731.83178659	746.88321107	6.02668383	0.02645976	-0.35243253
0.08559	10.887	0.00159472	8.5e-07	0.0	1e-08	0.00045396	1.37e-06	2.1e-07	1.6e-06	597.88420544	731.80578107	746.83966189	6.01336592	0.0266568	-0.35239833
0.08569	10.89331	0.00159759	8.5e-07	0.0	1e-08	0.00045107	1.38e-06	2.1e-07	1.6e-06	598.02181216	731.77992855	746.79620225	6.00004053	0.02685368	-0.3523642
0.08579	10.8996	0.00160044	8.6e-07	0.0	1e-08	0.00044819	1.39e-06	2.2e-07	1.6e-06	598.1591101	731.75423073	746.75283221	5.9867073	0.02705039	-0.35233014
0.08589	10.90587	0.00160328	8.7e-07	0.0	1e-08	0.00044533	1.4e-06	2.2e-07	1.61e-06	598.29609915	731.72868936	746.70955182	5.97336588	0.02724692	-0.35229615
0.08599	10.91211	0.00160609	8.7e-07	0.0	1e-08	0.00044249	1.42e-06	2.2e-07	1.61e-06	598.4327792	731.7033062	746.66636113	5.96001591	0.02744325	-0.35226223
0.08609	10.91833	0.00160889	8.8e-07	0.0	1e-08	0.00043967	1.43e-06	2.2e-07	1.61e-06	598.56915011	731.67808303	746.62326021	5.94665701	0.02763939	-0.35222838
0.08619	10.92452	0.00161167	8.9e-07	0.0	1e-08	0.00043687	1.44e-06	2.3e-07	1.62e-06	598.70521175	731.65302166	746.58024913	5.93328883	0.02783531	-0.35219461
0.08629	10.93069	0.00161443	8.9e-07	0.0	1e-08	0.00043408	1.46e-06	2.3e-07	1.62e-06	598.84096395	731.62812393	746.53732794	5.91991099	0.02803101	-0.3521609
0.08639	10.93683	0.00161717	9e-07	0.0	1e-08	0.00043132	1.47e-06	2.3e-07	1.62e-06	598.97640657	731.60339169	746.49449671	5.90652312	0.02822648	-0.35212726
0.08649	10.94295	0.00161989	9.1e-07	0.0	1e-08	0.00042857	1.48e-06	2.3e-07	1.62e-06	599.11153944	731.57882681	746.45175552	5.89312482	0.0284217	-0.3520937
0.08659	10.94905	0.0016226	9.1e-07	0.0	1e-08	0.00042584	1.5e-06	2.3e-07	1.63e-06	599.24636237	731.55443119	746.40910443	5.87970175	0.02861701	-0.3520602
0.08669	10.95512	0.00162529	9.2e-07	0.0	1e-08	0.00042312	1.51e-06	2.4e-07	1.63e-06	599.38087484	731.53020756	746.36654364	5.86627696	0.02881182	-0.35202678
0.08679	10.96116	0.00162796	9.3e-07	0.0	1e-08	0.00042043	1.52e-06	2.4e-07	1.63e-06	599.5150769	731.5061573	746.32407314	5.85283989	0.02900638	-0.35199343
0.08689	10.96718	0.00163061	9.3e-07	0.0	1e-08	0.00041775	1.54e-06	2.4e-07	1.63e-06	599.64896832	731.48228243	746.28169302	5.83939011	0.02920067	-0.35196015
0.08699	10.97317	0.00163324	9.4e-07	0.0	1e-08	0.00041509	1.55e-06	2.4e-07	1.64e-06	599.78254887	731.45858498	746.23940336	5.82592715	0.02939468	-0.35192694
0.08709	10.97914	0.00163586	9.5e-07	0.0	1e-08	0.00041245	1.56e-06	2.4e-07	1.64e-06	599.91581831	731.43506702	746.19720428	5.81245055	0.02958841	-0.3518938
0.08719	10.98508	0.00163845	9.5e-07	0.0	1e-08	0.00040983	1.58e-06	2.5e-07	1.64e-06	600.04877639	731.41173063	746.15509585	5.79895984	0.02978183	-0.35186073
0.08729	10.991	0.00164103	9.6e-07	0.0	1e-08	0.00040723	1.59e-06	2.5e-07	1.65e-06	600.18142284	731.38857793	746.11307817	5.78545455	0.02997496	-0.35182773
0.08739	10.99689	0.00164359	9.7e-07	0.0	1e-08	0.00040464	1.6e-06	2.5e-07	1.65e-06	600.31375739	731.36561106	746.07115136	5.7719342	0.03016776	-0.3517948
0.08749	11.00276	0.00164613	9.8e-07	0.0	1e-08	0.00040207	1.62e-06	2.5e-07	1.65e-06	600.44577975	731.34283221	746.02931551	5.7583983	0.03036025	-0.35176195
0.08759	11.0086	0.00164866	9.8e-07	0.0	2e-08	0.00039952	1.63e-06	2.6e-07	1.65e-06	600.57748962	731.32024357	745.98757074	5.74484636	0.03055239	-0.35172917
0.08769	11.01441	0.00165116	9.9e-07	0.0	2e-08	0.00039699	1.65e-06	2.6e-07	1.66e-06	600.7088867	731.29784738	745.94591715	5.73127789	0.03074419	-0.35169645
0.08779	11.0202	0.00165365	1e-06	0.0	2e-08	0.00039448	1.66e-06	2.6e-07	1.66e-06	600.83997065	731.27564589	745.90435486	5.71769238	0.03093564	-0.35166381
0.08789	11.02596	0.00165612	1e-06	0.0	2e-08	0.00039198	1.67e-06	2.6e-07	1.66e-06	600.97074115	731.2536414	745.862884	5.70408932	0.03112672	-0.35163125
0.08799	11.0317	0.00165857	1.01e-06	0.0	2e-08	0.00038951	1.69e-06	2.6e-07	1.66e-06	601.10119775	731.2318364	745.82150471	5.69044613	0.03131778	-0.35159875
0.08809	11.03741	0.00166101	1.02e-06	0.0	2e-08	0.00038705	1.7e-06	2.7e-07	1.67e-06	601.23133974	731.21023394	745.78021723	5.67679952	0.03150822	-0.35156633
0.08819	11.04309	0.00166342	1.02e-06	0.0	2e-08	0.0003846	1.72e-06	2.7e-07	1.67e-06	601.36116704	731.18883584	745.73902161	5.66313275	0.03169827	-0.35153398
0.08829	11.04875	0.00166582	1.03e-06	0.0	2e-08	0.00038218	1.73e-06	2.7e-07	1.67e-06	601.49067924	731.16764453	745.69791797	5.64944523	0.03188794	-0.3515017
0.08839	11.05438	0.0016682	1.04e-06	0.0	2e-08	0.00037977	1.74e-06	2.7e-07	1.67e-06	601.61987592	731.14666253	745.65690647	5.63573632	0.03207722	-0.35146949
0.08849	11.05998	0.00167056	1.05e-06	0.0	2e-08	0.00037739	1.76e-06	2.8e-07	1.68e-06	601.74875665	731.12589234	745.61598726	5.6220054	0.03226609	-0.35143736
0.08859	11.06556	0.00167291	1.05e-06	0.0	2e-08	0.00037502	1.77e-06	2.8e-07	1.68e-06	601.87732098	731.10533653	745.57516049	5.60825182	0.03245455	-0.3514053
0.08869	11.07111	0.00167523	1.06e-06	0.0	2e-08	0.00037266	1.79e-06	2.8e-07	1.68e-06	602.00556844	731.08499768	745.53442633	5.59447493	0.03264259	-0.35137331
0.08879	11.07663	0.00167754	1.07e-06	0.0	2e-08	0.00037033	1.8e-06	2.8e-07	1.68e-06	602.13349855	731.06487844	745.49378492	5.58067408	0.0328302	-0.35134139
0.08889	11.08213	0.00167983	1.07e-06	0.0	2e-08	0.00036801	1.82e-06	2.8e-07	1.68e-06	602.26111083	731.04498145	745.45323644	5.5668486	0.03301737	-0.35130955
0.08899	11.08759	0.0016821	1.08e-06	0.0	2e-08	0.00036571	1.83e-06	2.9e-07	1.69e-06	602.38840475	731.02530943	745.41278107	5.55299782	0.03320409	-0.35127778
0.08909	11.09303	0.00168436	1.09e-06	0.0	2e-08	0.00036343	1.85e-06	2.9e-07	1.69e-06	602.51537979	731.00586511	745.37241898	5.53912105	0.03339036	-0.35124608
0.08919	11.09845	0.0016866	1.1e-06	0.0	2e-08	0.00036117	1.86e-06	2.9e-07	1.69e-06	602.64203541	730.98665126	745.33215035	5.5252176	0.03357617	-0.35121446
0.08929	11.10383	0.00168882	1.1e-06	0.0	2e-08	0.00035892	1.87e-06	2.9e-07	1.69e-06	602.76837106	730.9676707	745.29197536	5.51128677	0.0337615	-0.35118291
0.08939	11.10919	0.00169102	1.11e-06	0.0	2e-08	0.00035669	1.89e-06	3e-07	1.7e-06	602.8943859	730.94892681	745.25189429	5.49729926	0.03394707	-0.35115144
0.08949	11.11452	0.0016932	1.12e-06	0.0	2e-08	0.00035448	1.9e-06	3e-07	1.7e-06	603.02007912	730.93042298	745.21190739	5.48330285	0.03413164	-0.35112004
0.08959	11.11982	0.00169537	1.12e-06	0.0	2e-08	0.00035229	1.92e-06	3e-07	1.7e-06	603.14545039	730.91216154	745.17201479	5.46927562	0.03431576	-0.35108871
0.08969	11.12509	0.00169752	1.13e-06	0.0	2e-08	0.00035011	1.93e-06	3e-07	1.7e-06	603.27049904	730.89414554	745.1322167	5.45521673	0.0344994	-0.35105746
0.08979	11.13034	0.00169965	1.14e-06	0.0	2e-08	0.00034795	1.95e-06	3.1e-07	1.7e-06	603.39522441	730.87637804	745.09251335	5.44112533	0.03468256	-0.35102628
0.08989	11.13556	0.00170177	1.15e-06	0.0	2e-08	0.00034581	1.96e-06	3.1e-07	1.71e-06	603.5196258	730.85886216	745.05290495	5.42700057	0.03486524	-0.35099517
0.08999	11.14074	0.00170386	1.15e-06	0.0	2e-08	0.00034369	1.98e-06	3.1e-07	1.71e-06	603.64370251	730.84160107	745.01339175	5.41284156	0.03504743	-0.35096414
0.09009	11.1459	0.00170594	1.16e-06	0.0	2e-08	0.00034158	1.99e-06	3.1e-07	1.71e-06	603.76745379	730.82459797	744.97397398	5.39864744	0.03522912	-0.35093319
0.09019	11.15103	0.00170801	1.17e-06	0.0	2e-08	0.00033949	2.01e-06	3.2e-07	1.71e-06	603.8908789	730.80785613	744.93465188	5.38441729	0.03541032	-0.35090231
0.09029	11.15614	0.00171005	1.17e-06	0.0	2e-08	0.00033742	2.02e-06	3.2e-07	1.72e-06	604.01397707	730.79137885	744.89542571	5.37015022	0.035591	-0.3508715
0.09039	11.16121	0.00171208	1.18e-06	0.0	2e-08	0.00033537	2.04e-06	3.2e-07	1.72e-06	604.1367475	730.77516948	744.85629573	5.3558453	0.03577118	-0.35084077
0.09049	11.16625	0.00171409	1.19e-06	0.0	2e-08	0.00033333	2.05e-06	3.2e-07	1.72e-06	604.25918937	730.75923141	744.81726218	5.34150159	0.03595084	-0.35081012
0.09059	11.17127	0.00171608	1.2e-06	0.0	2e-08	0.00033131	2.07e-06	3.2e-07	1.72e-06	604.38130185	730.74356811	744.77832536	5.32711816	0.03612997	-0.35077954
0.09069	11.17625	0.00171806	1.2e-06	0.0	2e-08	0.00032931	2.08e-06	3.3e-07	1.72e-06	604.50308408	730.72818305	744.73948553	5.31269405	0.03630858	-0.35074904
0.09079	11.18121	0.00172002	1.21e-06	0.0	2e-08	0.00032732	2.1e-06	3.3e-07	1.73e-06	604.62453434	730.7130818	744.70074322	5.2981616	0.03648826	-0.35071862
0.09089	11.18613	0.00172196	1.22e-06	0.0	2e-08	0.00032535	2.11e-06	3.3e-07	1.73e-06	604.74565172	730.69826793	744.66209873	5.2836335	0.03666627	-0.35068827
0.09099	11.19103	0.00172388	1.22e-06	0.0	2e-08	0.0003234	2.13e-06	3.3e-07	1.73e-06	604.86643567	730.68374421	744.62355224	5.26905889	0.03684381	-0.350658
0.09109	11.19589	0.00172579	1.23e-06	0.0	2e-08	0.00032147	2.14e-06	3.4e-07	1.73e-06	604.98688519	730.66951451	744.58510407	5.25443654	0.03702088	-0.35062781
0.09119	11.20073	0.00172768	1.24e-06	0.0	2e-08	0.00031955	2.16e-06	3.4e-07	1.73e-06	605.10699922	730.65558275	744.54675456	5.2397652	0.03719748	-0.3505977
0.09129	11.20553	0.00172955	1.25e-06	0.0	2e-08	0.00031765	2.17e-06	3.4e-07	1.74e-06	605.2267767	730.6419529	744.50850404	5.2250436	0.0373736	-0.35056766
0.09139	11.21031	0.00173141	1.25e-06	0.0	2e-08	0.00031577	2.19e-06	3.4e-07	1.74e-06	605.34621653	730.62862902	744.47035287	5.21027044	0.03754926	-0.3505377
0.09149	11.21505	0.00173325	1.26e-06	0.0	2e-08	0.00031391	2.2e-06	3.5e-07	1.74e-06	605.46531758	730.61561524	744.4323014	5.19544444	0.03772446	-0.35050782
0.09159	11.21976	0.00173507	1.27e-06	0.0	2e-08	0.00031206	2.22e-06	3.5e-07	1.74e-06	605.58407869	730.60291573	744.39434999	5.18056424	0.03789919	-0.35047801
0.09169	11.22444	0.00173687	1.27e-06	0.0	2e-08	0.00031023	2.23e-06	3.5e-07	1.74e-06	605.70249868	730.59053475	744.35649903	5.16562851	0.03807345	-0.35044829
0.09179	11.2291	0.00173866	1.28e-06	0.0	2e-08	0.00030841	2.25e-06	3.5e-07	1.74e-06	605.82057632	730.57847662	744.3187489	5.15063587	0.03824726	-0.35041864
0.09189	11.23371	0.00174043	1.29e-06	0.0	2e-08	0.00030661	2.26e-06	3.6e-07	1.75e-06	605.93831037	730.56674575	744.28109999	5.13558495	0.03842061	-0.35038907
0.09199	11.2383	0.00174219	1.3e-06	0.0	2e-08	0.00030483	2.28e-06	3.6e-07	1.75e-06	606.05569954	730.55534659	744.2435527	5.12047433	0.03859351	-0.35035959
0.09209	11.24286	0.00174392	1.3e-06	0.0	2e-08	0.00030307	2.29e-06	3.6e-07	1.75e-06	606.17274251	730.54428369	744.20610745	5.10530259	0.03876595	-0.35033018
0.09219	11.24738	0.00174564	1.31e-06	0.0	2e-08	0.00030132	2.31e-06	3.6e-07	1.75e-06	606.28943579	730.53356673	744.16876529	5.08993815	0.03894119	-0.35030087
0.09229	11.25187	0.00174735	1.32e-06	0.0	2e-08	0.00029959	2.32e-06	3.7e-07	1.75e-06	606.40577901	730.52319802	744.13152637	5.07460239	0.03911368	-0.35027162
0.09239	11.25633	0.00174904	1.32e-06	0.0	2e-08	0.00029788	2.34e-06	3.7e-07	1.75e-06	606.52177099	730.51318173	744.09439105	5.05919571	0.03928586	-0.35024246
0.09249	11.26076	0.00175071	1.33e-06	0.0	2e-08	0.00029618	2.35e-06	3.7e-07	1.76e-06	606.63741018	730.50352301	744.05735982	5.04371617	0.03945776	-0.35021338
0.09259	11.26515	0.00175236	1.34e-06	0.0	2e-08	0.0002945	2.37e-06	3.7e-07	1.76e-06	606.75269495	730.49422708	744.02043318	5.02816182	0.03962939	-0.35018438
0.09269	11.26951	0.001754	1.34e-06	0.0	2e-08	0.00029284	2.38e-06	3.8e-07	1.76e-06	606.86762365	730.48529929	743.98361166	5.01253068	0.03980075	-0.35015547
0.09279	11.27384	0.00175562	1.35e-06	0.0	2e-08	0.00029119	2.4e-06	3.8e-07	1.76e-06	606.98219457	730.47674506	743.94689577	4.99682071	0.03997188	-0.35012664
0.09289	11.27814	0.00175722	1.36e-06	0.0	2e-08	0.00028956	2.41e-06	3.8e-07	1.76e-06	607.09640596	730.46856994	743.91028607	4.98102985	0.04014279	-0.35009789
0.09299	11.2824	0.00175881	1.37e-06	0.0	2e-08	0.00028795	2.43e-06	3.8e-07	1.76e-06	607.21025601	730.46077959	743.8737831	4.96515603	0.04031349	-0.35006922
0.09309	11.28663	0.00176038	1.37e-06	0.0	2e-08	0.00028635	2.44e-06	3.9e-07	1.77e-06	607.32374289	730.45337975	743.83738746	4.9491971	0.04048401	-0.35004064
0.09319	11.29082	0.00176193	1.38e-06	0.0	2e-08	0.00028477	2.46e-06	3.9e-07	1.77e-06	607.43686471	730.4463763	743.80109971	4.93315091	0.04065435	-0.35001214
0.09329	11.29498	0.00176347	1.39e-06	0.0	2e-08	0.00028321	2.47e-06	3.9e-07	1.77e-06	607.54961951	730.43977522	743.76492046	4.91701528	0.04082456	-0.34998372
0.09339	11.29911	0.00176499	1.39e-06	0.0	2e-08	0.00028166	2.49e-06	3.9e-07	1.77e-06	607.66200531	730.43358259	743.72885033	4.90078796	0.04099464	-0.34995539
0.09349	11.3032	0.00176649	1.4e-06	0.0	2e-08	0.00028013	2.5e-06	3.9e-07	1.77e-06	607.77401996	730.42780486	743.69288997	4.88435908	0.04116738	-0.34992716
0.09359	11.30725	0.00176798	1.41e-06	0.0	2e-08	0.00027862	2.51e-06	4e-07	1.77e-06	607.88565867	730.42245449	743.65704083	4.86789449	0.04133848	-0.34989901
0.09369	11.31127	0.00176945	1.41e-06	0.0	2e-08	0.00027712	2.53e-06	4e-07	1.78e-06	607.99692093	730.4175342	743.62130309	4.85132129	0.04150978	-0.34987095
0.09379	11.31526	0.00177091	1.42e-06	0.0	2e-08	0.00027564	2.54e-06	4e-07	1.78e-06	608.1078043	730.41305111	743.58567749	4.834636	0.04168134	-0.34984297
0.09389	11.31921	0.00177235	1.43e-06	0.0	2e-08	0.00027418	2.56e-06	4e-07	1.78e-06	608.21830626	730.40901249	743.55016481	4.81783503	0.04185319	-0.34981508
0.09399	11.32312	0.00177377	1.43e-06	0.0	2e-08	0.00027273	2.57e-06	4.1e-07	1.78e-06	608.32842422	730.40542582	743.51476584	4.80091472	0.04202541	-0.34978729
0.09409	11.327	0.00177518	1.44e-06	0.0	2e-08	0.0002713	2.59e-06	4.1e-07	1.78e-06	608.43815549	730.40229876	743.4794814	4.78387133	0.04219805	-0.34975958
0.09419	11.33084	0.00177656	1.45e-06	0.0	2e-08	0.00026989	2.6e-06	4.1e-07	1.78e-06	608.5474973	730.39963917	743.44431233	4.76670101	0.04237117	-0.34973196
0.09429	11.33465	0.00177794	1.45e-06	0.0	2e-08	0.00026849	2.62e-06	4.1e-07	1.78e-06	608.65644681	730.3974551	743.40925952	4.74939983	0.04254482	-0.34970443
0.09439	11.33842	0.00177929	1.46e-06	0.0	2e-08	0.00026711	2.63e-06	4.2e-07	1.79e-06	608.76500105	730.39575481	743.37432386	4.73196379	0.04271909	-0.349677
0.09449	11.34215	0.00178063	1.47e-06	0.0	2e-08	0.00026575	2.65e-06	4.2e-07	1.79e-06	608.87315689	730.39454708	743.3395063	4.7142899	0.04289714	-0.34964966
0.09459	11.34584	0.00178196	1.47e-06	0.0	2e-08	0.0002644	2.66e-06	4.2e-07	1.79e-06	608.98090874	730.39384654	743.30480851	4.6965273	0.04307422	-0.34962241
0.09469	11.3495	0.00178326	1.48e-06	0.0	2e-08	0.00026307	2.67e-06	4.2e-07	1.79e-06	609.08825486	730.39365853	743.27023105	4.67860795	0.0432524	-0.34959526
0.09479	11.35312	0.00178455	1.49e-06	0.0	2e-08	0.00026175	2.69e-06	4.2e-07	1.79e-06	609.19519168	730.3939927	743.23577499	4.66052647	0.04343179	-0.34956821
0.09489	11.3567	0.00178583	1.49e-06	0.0	2e-08	0.00026045	2.7e-06	4.3e-07	1.79e-06	609.30171556	730.394859	743.20144145	4.64227732	0.04361249	-0.34954124
0.09499	11.36024	0.00178708	1.5e-06	0.0	3e-08	0.00025917	2.72e-06	4.3e-07	1.79e-06	609.40782268	730.39626767	743.16723156	4.62385484	0.04379463	-0.34951438
0.09509	11.36374	0.00178832	1.5e-06	0.0	3e-08	0.00025791	2.73e-06	4.3e-07	1.79e-06	609.51350914	730.39822924	743.13314652	4.60525322	0.0439783	-0.34948761
0.09519	11.3672	0.00178955	1.51e-06	0.0	3e-08	0.00025666	2.74e-06	4.3e-07	1.8e-06	609.61877087	730.40075454	743.09918755	4.58646654	0.04416365	-0.34946095
0.09529	11.37062	0.00179076	1.52e-06	0.0	3e-08	0.00025543	2.76e-06	4.4e-07	1.8e-06	609.7236037	730.40385474	743.06535593	4.5674887	0.04435077	-0.34943438
0.09539	11.37401	0.00179195	1.52e-06	0.0	3e-08	0.00025421	2.77e-06	4.4e-07	1.8e-06	609.82800328	730.4075413	743.03165294	4.54831352	0.04453981	-0.34940791
0.09549	11.37735	0.00179312	1.53e-06	0.0	3e-08	0.00025302	2.78e-06	4.4e-07	1.8e-06	609.93196499	730.41182643	742.99808	4.52882923	0.04473417	-0.34938155
0.09559	11.38065	0.00179428	1.54e-06	0.0	3e-08	0.00025184	2.8e-06	4.4e-07	1.8e-06	610.0354815	730.41672861	742.96463928	4.5091741	0.04492948	-0.34935529
0.09569	11.38391	0.00179542	1.54e-06	0.0	3e-08	0.00025067	2.81e-06	4.4e-07	1.8e-06	610.13854924	730.42225755	742.93133186	4.4892828	0.0451277	-0.34932914
0.09579	11.38713	0.00179655	1.55e-06	0.0	3e-08	0.00024952	2.82e-06	4.5e-07	1.8e-06	610.24116281	730.42842719	742.89815937	4.46914568	0.04532907	-0.34930309
0.09589	11.3903	0.00179765	1.55e-06	0.0	3e-08	0.00024839	2.84e-06	4.5e-07	1.8e-06	610.34331662	730.43525197	742.86512349	4.44875279	0.04553382	-0.34927715
0.09599	11.39344	0.00179874	1.56e-06	0.0	3e-08	0.00024728	2.85e-06	4.5e-07	1.81e-06	610.44500484	730.44274688	742.83222596	4.42809386	0.0457422	-0.34925132
0.09609	11.39653	0.00179982	1.57e-06	0.0	3e-08	0.00024619	2.86e-06	4.5e-07	1.81e-06	610.54622138	730.45092742	742.7994686	4.40715828	0.04595446	-0.34922559
0.09619	11.39958	0.00180087	1.57e-06	0.0	3e-08	0.00024511	2.88e-06	4.6e-07	1.81e-06	610.64695996	730.4598097	742.76685329	4.38593516	0.04617089	-0.34919998
0.09629	11.40258	0.00180191	1.58e-06	0.0	3e-08	0.00024405	2.89e-06	4.6e-07	1.81e-06	610.74721128	730.46941695	742.73438279	4.36423716	0.04639765	-0.34917449
0.09639	11.40554	0.00180294	1.58e-06	0.0	3e-08	0.000243	2.9e-06	4.6e-07	1.81e-06	610.84696905	730.47976517	742.70205898	4.34231244	0.04662633	-0.34914911
0.09649	11.40846	0.00180394	1.59e-06	0.0	3e-08	0.00024197	2.91e-06	4.6e-07	1.81e-06	610.94622604	730.49087263	742.66988401	4.32004115	0.04686083	-0.34912385
0.09659	11.41133	0.00180493	1.59e-06	0.0	3e-08	0.00024096	2.93e-06	4.6e-07	1.81e-06	611.0449743	730.50275928	742.63786026	4.29740766	0.04710158	-0.3490987
0.09669	11.41415	0.0018059	1.6e-06	0.0	3e-08	0.00023997	2.94e-06	4.7e-07	1.81e-06	611.14320553	730.5154459	742.60599019	4.27439586	0.04734902	-0.34907367
0.09679	11.41693	0.00180686	1.6e-06	0.0	3e-08	0.000239	2.95e-06	4.7e-07	1.81e-06	611.24091105	730.52895415	742.57427637	4.25098907	0.04760359	-0.34904877
0.09689	11.41966	0.00180779	1.61e-06	0.0	3e-08	0.00023804	2.96e-06	4.7e-07	1.81e-06	611.33808181	730.54330659	742.54272151	4.22717013	0.04786576	-0.34902399
0.09699	11.42234	0.00180871	1.61e-06	0.0	3e-08	0.0002371	2.97e-06	4.7e-07	1.82e-06	611.43470638	730.55853138	742.51132896	4.20274475	0.048142	-0.34899935
0.09709	11.42497	0.00180961	1.62e-06	0.0	3e-08	0.00023618	2.99e-06	4.7e-07	1.82e-06	611.5307735	730.57465624	742.48010206	4.17791017	0.04842551	-0.34897483
0.09719	11.42756	0.00181049	1.62e-06	0.0	3e-08	0.00023528	3e-06	4.8e-07	1.82e-06	611.62627262	730.59170728	742.44904394	4.15255649	0.04871989	-0.34895044
0.09729	11.43009	0.00181136	1.63e-06	0.0	3e-08	0.0002344	3.01e-06	4.8e-07	1.82e-06	611.72119172	730.60971399	742.41815814	4.12665434	0.04902601	-0.34892619
0.09739	11.43258	0.0018122	1.63e-06	0.0	3e-08	0.00023353	3.02e-06	4.8e-07	1.82e-06	611.81551814	730.62870746	742.3874484	4.10017301	0.0493448	-0.34890207
0.09749	11.43501	0.00181303	1.64e-06	0.0	3e-08	0.00023269	3.03e-06	4.8e-07	1.82e-06	611.9092367	730.6487248	742.35691917	4.07291171	0.04968347	-0.34887811
0.09759	11.43739	0.00181384	1.64e-06	0.0	3e-08	0.00023186	3.04e-06	4.8e-07	1.82e-06	612.00233168	730.66980447	742.32657509	4.0450406	0.05003548	-0.34885428
0.09769	11.43972	0.00181463	1.65e-06	0.0	3e-08	0.00023105	3.05e-06	4.8e-07	1.82e-06	612.09478796	730.69198328	742.29642059	4.01643938	0.05040506	-0.34883061
0.09779	11.442	0.0018154	1.65e-06	0.0	3e-08	0.00023026	3.06e-06	4.9e-07	1.82e-06	612.18658859	730.71530255	742.26646066	3.98706197	0.05079366	-0.34880708
0.09789	11.44422	0.00181616	1.66e-06	0.0	3e-08	0.00022949	3.07e-06	4.9e-07	1.82e-06	612.27771552	730.73980614	742.23670059	3.95686016	0.05120283	-0.34878371
0.09799	11.44638	0.00181689	1.66e-06	0.0	3e-08	0.00022874	3.08e-06	4.9e-07	1.82e-06	612.3681479	730.7655446	742.20714649	3.92559629	0.05164109	-0.34876051
0.09809	11.44849	0.0018176	1.67e-06	0.0	3e-08	0.00022801	3.09e-06	4.9e-07	1.82e-06	612.45786247	730.7925743	742.17780514	3.8933758	0.05210429	-0.34873748
0.09819	11.45054	0.00181829	1.67e-06	0.0	3e-08	0.00022731	3.1e-06	4.9e-07	1.83e-06	612.54683622	730.8209509	742.14868328	3.86005765	0.05259739	-0.34871461
0.09829	11.45253	0.00181897	1.67e-06	0.0	3e-08	0.00022662	3.11e-06	4.9e-07	1.83e-06	612.63504335	730.85073679	742.11978844	3.82544058	0.05312774	-0.34869193
0.09839	11.45446	0.00181962	1.68e-06	0.0	3e-08	0.00022595	3.12e-06	5e-07	1.83e-06	612.72245192	730.88200916	742.0911299	3.78948789	0.05369633	-0.34866943
0.09849	11.45633	0.00182025	1.68e-06	0.0	3e-08	0.00022531	3.13e-06	5e-07	1.83e-06	612.80903118	730.9148422	742.06271663	3.75205649	0.05430825	-0.34864712
0.09859	11.45814	0.00182085	1.69e-06	0.0	3e-08	0.00022468	3.14e-06	5e-07	1.83e-06	612.89474622	730.94932018	742.03455878	3.71301278	0.0549682	-0.34862502
0.09869	11.45988	0.00182144	1.69e-06	0.0	3e-08	0.00022408	3.15e-06	5e-07	1.83e-06	612.97955721	730.98553903	742.00666791	3.67199297	0.05568975	-0.34860312
0.09879	11.46155	0.001822	1.69e-06	0.0	3e-08	0.00022351	3.16e-06	5e-07	1.83e-06	613.06341774	731.02361054	741.97905747	3.62891249	0.0564757	-0.34858145
0.09889	11.46316	0.00182254	1.7e-06	0.0	3e-08	0.00022295	3.16e-06	5e-07	1.83e-06	613.14627812	731.06365428	741.95174185	3.58336464	0.05734142	-0.34856001
0.09899	11.46469	0.00182306	1.7e-06	0.0	3e-08	0.00022242	3.17e-06	5e-07	1.83e-06	613.22807731	731.10581719	741.9247387	3.53504592	0.05829817	-0.34853881
0.09909	11.46615	0.00182355	1.7e-06	0.0	3e-08	0.00022192	3.18e-06	5e-07	1.83e-06	613.30874933	731.150258	741.89806707	3.48358647	0.05935982	-0.34851788
0.09919	11.46754	0.00182402	1.71e-06	0.0	3e-08	0.00022144	3.18e-06	5.1e-07	1.83e-06	613.38821556	731.19716568	741.87174962	3.4282322	0.06055556	-0.34849722
0.09929	11.46885	0.00182446	1.71e-06	0.0	3e-08	0.00022099	3.19e-06	5.1e-07	1.83e-06	613.46638165	731.24676696	741.84581355	3.36838613	0.06190832	-0.34847687
0.09939	11.47007	0.00182487	1.71e-06	0.0	3e-08	0.00022057	3.2e-06	5.1e-07	1.83e-06	613.5431329	731.29933727	741.82029181	3.30294595	0.06346137	-0.34845684
0.09949	11.47121	0.00182525	1.71e-06	0.0	3e-08	0.00022018	3.2e-06	5.1e-07	1.83e-06	613.61833166	731.35520701	741.79522394	3.23068465	0.06526299	-0.34843717
0.09959	11.47226	0.00182561	1.72e-06	0.0	3e-08	0.00021982	3.21e-06	5.1e-07	1.83e-06	613.69180143	731.41479915	741.77066053	3.14955057	0.06739506	-0.3484179
0.09969	11.47321	0.00182592	1.72e-06	0.0	3e-08	0.00021949	3.21e-06	5.1e-07	1.83e-06	613.76331135	731.47866621	741.74666767	3.05668077	0.06997272	-0.34839908
0.09979	11.47405	0.00182621	1.72e-06	0.0	3e-08	0.0002192	3.22e-06	5.1e-07	1.83e-06	613.83254848	731.54755542	741.72333478	2.94721372	0.07319338	-0.34838078
0.09989	11.47478	0.00182646	1.72e-06	0.0	3e-08	0.00021895	3.22e-06	5.1e-07	1.83e-06	613.89905498	731.62255611	741.7007925	2.81272689	0.0774017	-0.34836311
0.09999	11.47538	0.00182666	1.72e-06	0.0	3e-08	0.00021874	3.22e-06	5.1e-07	1.83e-06	613.96209682	731.70540509	741.67924986	2.63492656	0.08335211	-0.34834624
0.10001	11.47549	0.00182669	1.72e-06	0.0	3e-08	0.0002187	3.22e-06	5.1e-07	1.83e-06	613.97418703	731.72315753	741.67509041	1273.97076748	32.73568582	37.40497477
