# Supplementary material for: Dataset for the simulated biomass pyrolysis in rotary kilns with varying particle residence time distributions
Source: Data Brief. 2021 Nov 23;39:107603. doi: 10.1016/j.dib.2021.107603 (PMC8633881; doi:10.1016/j.dib.2021.107603)
Supplement: Supplementary Data S1 — Supplementary Raw Research Data. This is open data under the CC BY license http://creativecommons.org/licenses/by/4.0/ [file mmc1.zip › supplementary/111/logFiles/log_Pe9]

l,m	Tau,s	F_w,kg/s	F_is,kg/s	F_c,kg/s	F_rt,kg/s	F_w_wet,kg/s	F_it,kg/s	F_g,kg/s	F_H2O_g,kg/s	T_b,K	T_g,K	T_w,K	q_bed,kW/m	q_gas,kW/m	q_loss,kW/m
1e-05	0.00086	0.0	0.0	0.0	0.0	0.00205284	0.0	0.0	0.0	298.22086939	298.66906969	833.12943068	26.19368964	3.60803255	-0.42016379
0.0001	0.01636	0.0	0.0	0.0	0.0	0.00205284	0.0	0.0	0.0	298.858046	303.3329593	832.94446701	26.15505303	3.59968884	-0.42001854
0.0002	0.03358	0.0	0.0	0.0	0.0	0.00205284	0.0	0.0	0.0	299.5646549	308.49851157	832.73929077	26.11222583	3.59015832	-0.4198574
0.0003	0.05079	0.0	0.0	0.0	0.0	0.00205284	0.0	0.0	0.0	300.2698315	313.6462684	832.5344725	26.06951747	3.58031782	-0.41969655
0.0004	0.068	0.0	0.0	0.0	0.0	0.00205284	0.0	0.0	0.0	300.97358064	318.7758334	832.33001348	26.02692483	3.57017627	-0.41953598
0.0005	0.08519	0.0	0.0	0.0	0.0	0.00205284	0.0	0.0	0.0	301.67590706	323.88680262	832.12591507	25.98444657	3.55971536	-0.4193757
0.0006	0.10238	0.0	0.0	0.0	0.0	0.00205284	0.0	0.0	0.0	302.37681554	328.97878398	831.92217851	25.94208405	3.5489598	-0.4192157
0.0007	0.11955	0.0	0.0	0.0	0.0	0.00205284	0.0	0.0	0.0	303.07631082	334.05137864	831.71880513	25.8998338	3.53787747	-0.41905599
0.0008	0.13672	0.0	0.0	0.0	0.0	0.00205284	0.0	0.0	0.0	303.77439753	339.1041692	831.51579636	25.85769873	3.52649209	-0.41889656
0.0009	0.15388	0.0	0.0	0.0	0.0	0.00205284	0.0	0.0	0.0	304.47108046	344.13676317	831.31315348	25.81567807	3.51479739	-0.41873741
0.001	0.17104	0.0	0.0	0.0	0.0	0.00205284	0.0	0.0	0.0	305.16636418	349.14873868	831.11087796	25.77376611	3.50275656	-0.41857856
0.0011	0.18818	0.0	0.0	0.0	0.0	0.00205284	0.0	0.0	0.0	305.86025335	354.1396837	830.90897121	25.73196947	3.49041225	-0.41842
0.0012	0.20532	0.0	0.0	0.0	0.0	0.00205284	0.0	0.0	0.0	306.5527526	359.10918804	830.70743463	25.69027916	3.47771748	-0.41826174
0.0013	0.22245	0.0	0.0	0.0	0.0	0.00205284	0.0	0.0	0.0	307.24386625	364.05680348	830.50626993	25.64870136	3.46470217	-0.41810376
0.0014	0.23957	0.0	0.0	0.0	0.0	0.00205284	0.0	0.0	0.0	307.93359898	368.98212422	830.30547846	25.60723492	3.45136082	-0.41794608
0.0015	0.25668	0.0	0.0	0.0	0.0	0.00205284	0.0	0.0	0.0	308.62195539	373.88473268	830.10506168	25.56588006	3.43769442	-0.41778869
0.0016	0.27379	0.0	0.0	0.0	0.0	0.00205284	0.0	0.0	0.0	309.30894008	378.76421231	829.90502103	25.52463698	3.42370395	-0.41763159
0.0017	0.29088	0.0	0.0	0.0	0.0	0.00205284	0.0	0.0	0.0	309.99455765	383.62014755	829.70535796	25.48350587	3.40939039	-0.41747478
0.0018	0.30797	0.0	0.0	0.0	0.0	0.00205284	0.0	0.0	0.0	310.67881238	388.45210089	829.50607413	25.442464	3.39467738	-0.41731831
0.0019	0.32505	0.0	0.0	0.0	0.0	0.00205284	0.0	0.0	0.0	311.36170826	393.25961798	829.30717137	25.40154267	3.37967072	-0.41716211
0.002	0.34212	0.0	0.0	0.0	0.0	0.00205284	0.0	0.0	0.0	312.04325015	398.04230126	829.10865094	25.36073016	3.36433126	-0.4170062
0.0021	0.35919	0.0	0.0	0.0	0.0	0.00205284	0.0	0.0	0.0	312.72344254	402.7997276	828.91051436	25.32002637	3.34865892	-0.4168506
0.0022	0.37624	0.0	0.0	0.0	0.0	0.00205284	0.0	0.0	0.0	313.40228988	407.53147392	828.71276317	25.27943119	3.33265361	-0.41669529
0.0023	0.39329	0.0	0.0	0.0	0.0	0.00205284	0.0	0.0	0.0	314.07979664	412.2371172	828.51539889	25.23894449	3.31631524	-0.41654028
0.0024	0.41033	0.0	0.0	0.0	0.0	0.00205284	0.0	0.0	0.0	314.7559667	416.91623145	828.31842323	25.19853974	3.29961109	-0.41638561
0.0025	0.42736	0.0	0.0	0.0	0.0	0.00205284	0.0	0.0	0.0	315.43080423	421.56839229	828.12183784	25.15825414	3.28258716	-0.41623123
0.0026	0.44438	0.0	0.0	0.0	0.0	0.00205284	0.0	0.0	0.0	316.10431378	426.19317742	827.9256442	25.1180728	3.26522513	-0.41607715
0.0027	0.4614	0.0	0.0	0.0	0.0	0.00205284	0.0	0.0	0.0	316.77649963	430.79016311	827.72984391	25.07799524	3.24752444	-0.41592338
0.0028	0.47841	0.0	0.0	0.0	0.0	0.00205284	0.0	0.0	0.0	317.44736601	435.3589256	827.53443856	25.03802097	3.22948454	-0.41576991
0.0029	0.4954	0.0	0.0	0.0	0.0	0.00205284	0.0	0.0	0.0	318.11691716	439.89904109	827.33942976	24.99814949	3.21110489	-0.41561675
0.003	0.51239	0.0	0.0	0.0	0.0	0.00205284	0.0	0.0	0.0	318.78515688	444.41015936	827.14481888	24.95836361	3.1924561	-0.41546394
0.0031	0.52937	0.0	0.0	0.0	0.0	0.00205284	0.0	0.0	0.0	319.45208939	448.89184954	826.95060757	24.91868699	3.17343474	-0.41531142
0.0032	0.54635	0.0	0.0	0.0	0.0	0.00205284	0.0	0.0	0.0	320.11771883	453.34369058	826.75679744	24.87910946	3.15408152	-0.41515921
0.0033	0.56331	0.0	0.0	0.0	0.0	0.00205284	0.0	0.0	0.0	320.78204927	457.76527439	826.56339009	24.83963031	3.13439681	-0.41500732
0.0034	0.58027	0.0	0.0	0.0	0.0	0.00205284	0.0	0.0	0.0	321.44508474	462.1561943	826.37038708	24.80024884	3.11438096	-0.41485576
0.0035	0.59722	0.0	0.0	0.0	0.0	0.00205284	0.0	0.0	0.0	322.10682921	466.51604954	826.17778999	24.76095945	3.09411994	-0.4147045
0.0036	0.61416	0.0	0.0	0.0	0.0	0.00205284	0.0	0.0	0.0	322.76728655	470.8445737	825.98559975	24.72176779	3.07350307	-0.41455357
0.0037	0.63109	0.0	0.0	0.0	0.0	0.00205284	0.0	0.0	0.0	323.42646073	475.14131099	825.79381819	24.68267076	3.05257246	-0.41440296
0.0038	0.64801	0.0	0.0	0.0	0.0	0.00205284	0.0	0.0	0.0	324.08435566	479.4058828	825.6024468	24.64366757	3.03133014	-0.41425267
0.0039	0.66493	0.0	0.0	0.0	0.0	0.00205284	0.0	0.0	0.0	324.74097518	483.63791414	825.41148707	24.60475743	3.00977812	-0.41410271
0.004	0.68184	0.0	0.0	0.0	0.0	0.00205284	0.0	0.0	0.0	325.39632314	487.83703363	825.22094046	24.56593952	2.98791845	-0.41395307
0.0041	0.69874	0.0	0.0	0.0	0.0	0.00205284	0.0	0.0	0.0	326.05040331	492.00290729	825.03080826	24.52720844	2.96586644	-0.41380376
0.0042	0.71563	0.0	0.0	0.0	0.0	0.00205284	0.0	0.0	0.0	326.70321942	496.13528905	824.84109131	24.48856961	2.94347153	-0.41365477
0.0043	0.73251	0.0	0.0	0.0	0.0	0.00205284	0.0	0.0	0.0	327.35477523	500.23377215	824.6517913	24.45001983	2.92079446	-0.41350611
0.0044	0.74938	0.0	0.0	0.0	0.0	0.00205284	0.0	0.0	0.0	328.00507443	504.29802561	824.46290953	24.41155823	2.89783921	-0.41335778
0.0045	0.76625	0.0	0.0	0.0	0.0	0.00205284	0.0	0.0	0.0	328.65412068	508.32772453	824.27444727	24.37318394	2.87460975	-0.41320978
0.0046	0.78311	0.0	0.0	0.0	0.0	0.00205284	0.0	0.0	0.0	329.30191762	512.32255013	824.0864058	24.33489606	2.85111005	-0.41306211
0.0047	0.79995	0.0	0.0	0.0	0.0	0.00205284	0.0	0.0	0.0	329.94846882	516.28224954	823.89878604	24.29668827	2.8274607	-0.41291477
0.0048	0.81679	0.0	0.0	0.0	0.0	0.00205284	0.0	0.0	0.0	330.59377779	520.20658271	823.71158887	24.25856727	2.80350365	-0.41276776
0.0049	0.83363	0.0	0.0	0.0	0.0	0.00205284	0.0	0.0	0.0	331.2378481	524.09522293	823.52481561	24.22052922	2.77930639	-0.41262109
0.005	0.85045	0.0	0.0	0.0	0.0	0.00205284	0.0	0.0	0.0	331.88068323	527.94789971	823.33846734	24.18257315	2.75487467	-0.41247475
0.0051	0.86727	0.0	0.0	0.0	0.0	0.00205284	0.0	0.0	0.0	332.52228665	531.76435088	823.15254505	24.14469809	2.73021422	-0.41232875
0.0052	0.88407	0.0	0.0	0.0	0.0	0.00205284	0.0	0.0	0.0	333.16266177	535.54432262	822.96704975	24.1069031	2.70533081	-0.41218308
0.0053	0.90087	0.0	0.0	0.0	0.0	0.00205284	0.0	0.0	0.0	333.80181191	539.28766502	822.78198187	24.06918077	2.68036869	-0.41203773
0.0054	0.91766	0.0	0.0	0.0	0.0	0.00205284	0.0	0.0	0.0	334.43974042	542.99415824	822.59734226	24.03153951	2.65513202	-0.41189273
0.0055	0.93444	0.0	0.0	0.0	0.0	0.00205284	0.0	0.0	0.0	335.07645063	546.66356135	822.41313186	23.99397466	2.62970599	-0.41174806
0.0056	0.95122	0.0	0.0	0.0	0.0	0.00205284	0.0	0.0	0.0	335.71194582	550.29567431	822.22935142	23.95648523	2.60409722	-0.41160374
0.0057	0.96798	0.0	0.0	0.0	0.0	0.00205284	0.0	0.0	0.0	336.34622922	553.89030645	822.04600165	23.91907022	2.57831225	-0.41145975
0.0058	0.98474	0.0	0.0	0.0	0.0	0.00205284	0.0	0.0	0.0	336.97930405	557.44727633	821.86308324	23.88172864	2.55235751	-0.4113161
0.0059	1.00149	0.0	0.0	0.0	0.0	0.00205284	0.0	0.0	0.0	337.61117348	560.96641159	821.68059681	23.84445949	2.52623929	-0.4111728
0.006	1.01823	0.0	0.0	0.0	0.0	0.00205284	0.0	0.0	0.0	338.24184064	564.44754886	821.49854296	23.8072618	2.49996379	-0.41102983
0.0061	1.03496	0.0	0.0	0.0	0.0	0.00205284	0.0	0.0	0.0	338.87130866	567.89053358	821.31692227	23.7701346	2.4735371	-0.41088721
0.0062	1.05168	0.0	0.0	0.0	0.0	0.00205284	0.0	0.0	0.0	339.4995805	571.29535446	821.13573453	23.73306616	2.4472189	-0.41074489
0.0063	1.0684	0.0	0.0	0.0	0.0	0.00205284	0.0	0.0	0.0	340.12665914	574.6619699	820.95497972	23.69607202	2.42062562	-0.41060294
0.0064	1.0851	0.0	0.0	0.0	0.0	0.00205284	0.0	0.0	0.0	340.75254764	577.99017563	820.77465871	23.65914436	2.39392463	-0.41046133
0.0065	1.1018	0.0	0.0	0.0	0.0	0.00205284	0.0	0.0	0.0	341.37724895	581.27988351	820.59477175	23.62228212	2.36712429	-0.41032007
0.0066	1.11849	0.0	0.0	0.0	0.0	0.00205284	0.0	0.0	0.0	342.00076599	584.53101685	820.41531907	23.58548423	2.34023298	-0.41017914
0.0067	1.13517	0.0	0.0	0.0	0.0	0.00205284	0.0	0.0	0.0	342.62310164	587.74351043	820.2363008	23.54874961	2.31325903	-0.41003856
0.0068	1.15185	0.0	0.0	0.0	0.0	0.00205284	0.0	0.0	0.0	343.24425874	590.91731045	820.05771706	23.5120772	2.28621078	-0.40989832
0.0069	1.16851	0.0	0.0	0.0	0.0	0.00205284	0.0	0.0	0.0	343.8642401	594.05237456	819.87956791	23.47546594	2.25909655	-0.40975843
0.007	1.18517	0.0	0.0	0.0	0.0	0.00205284	0.0	0.0	0.0	344.48304851	597.14867176	819.70185336	23.43891474	2.23192464	-0.40961889
0.0071	1.20181	0.0	0.0	0.0	0.0	0.00205284	0.0	0.0	0.0	345.1006867	600.20623581	819.52457303	23.40242069	2.20487149	-0.40947963
0.0072	1.21845	0.0	0.0	0.0	0.0	0.00205284	0.0	0.0	0.0	345.71715742	603.2251745	819.34772613	23.36598557	2.17768802	-0.40934075
0.0073	1.23508	0.0	0.0	0.0	0.0	0.00205284	0.0	0.0	0.0	346.33246331	606.20541701	819.17131298	23.32960714	2.15048927	-0.40920221
0.0074	1.2517	0.0	0.0	0.0	0.0	0.00205284	0.0	0.0	0.0	346.94660701	609.14699806	818.99533325	23.29328432	2.1232855	-0.40906402
0.0075	1.26832	0.0	0.0	0.0	0.0	0.00205284	0.0	0.0	0.0	347.55959114	612.049966	818.81978658	23.25701601	2.09608706	-0.40892616
0.0076	1.28492	0.0	0.0	0.0	0.0	0.00205284	0.0	0.0	0.0	348.17141826	614.91438281	818.64467252	23.22080114	2.0689044	-0.40878865
0.0077	1.30152	0.0	0.0	0.0	0.0	0.00205284	0.0	0.0	0.0	348.7820909	617.74032423	818.46999058	23.18463862	2.04174803	-0.40865148
0.0078	1.3181	0.0	0.0	0.0	0.0	0.00205284	0.0	0.0	0.0	349.39161157	620.52787985	818.29574019	23.14852736	2.01462855	-0.40851465
0.0079	1.33468	0.0	0.0	0.0	0.0	0.00205284	0.0	0.0	0.0	349.99998274	623.27715317	818.12192071	23.11246629	1.98755665	-0.40837816
0.008	1.35125	0.0	0.0	0.0	0.0	0.00205284	0.0	0.0	0.0	350.60720687	625.9882502	817.9485315	23.07646506	1.96048337	-0.40824198
0.0081	1.36782	0.0	0.0	0.0	0.0	0.00205284	0.0	0.0	0.0	351.21328669	628.66120913	817.7755721	23.04050633	1.93350991	-0.40810616
0.0082	1.38437	0.0	0.0	0.0	0.0	0.00205284	0.0	0.0	0.0	351.81822438	631.29622916	817.60304151	23.00459572	1.90660998	-0.40797067
0.0083	1.40091	0.0	0.0	0.0	0.0	0.00205284	0.0	0.0	0.0	352.4220223	633.8934592	817.43093886	22.96873228	1.87979382	-0.40783552
0.0084	1.41745	0.0	0.0	0.0	0.0	0.00205284	0.0	0.0	0.0	353.0246828	636.45306125	817.25926324	22.93291507	1.85307172	-0.40770071
0.0085	1.43398	0.0	0.0	0.0	0.0	0.00205284	0.0	0.0	0.0	353.62620818	638.9752104	817.08801366	22.89714317	1.826454	-0.40756623
0.0086	1.4505	0.0	0.0	0.0	0.0	0.00205284	0.0	0.0	0.0	354.22660073	641.4600949	816.91718907	22.86141564	1.79995103	-0.40743208
0.0087	1.46701	0.0	0.0	0.0	0.0	0.00205284	0.0	0.0	0.0	354.8258627	643.90791613	816.74678835	22.82573157	1.77357322	-0.40729827
0.0088	1.48351	0.0	0.0	0.0	0.0	0.00205284	0.0	0.0	0.0	355.42399631	646.31888866	816.57681032	22.79009005	1.74733102	-0.40716479
0.0089	1.5	0.0	0.0	0.0	0.0	0.00205284	0.0	0.0	0.0	356.02100375	648.69324028	816.40725375	22.75449465	1.72117172	-0.40703164
0.009	1.51649	0.0	0.0	0.0	0.0	0.00205284	0.0	0.0	0.0	356.61688754	651.03096055	816.23811856	22.7189492	1.6950389	-0.40689882
0.0091	1.53296	0.0	0.0	0.0	0.0	0.00205284	0.0	0.0	0.0	357.21164967	653.33241968	816.06940282	22.68343747	1.6691602	-0.40676633
0.0092	1.54943	0.0	0.0	0.0	0.0	0.00205284	0.0	0.0	0.0	357.80529225	655.59787199	815.90110513	22.64796631	1.64343702	-0.40663417
0.0093	1.56589	0.0	0.0	0.0	0.0	0.00205284	0.0	0.0	0.0	358.39781741	657.82756834	815.73322415	22.612535	1.61787754	-0.40650233
0.0094	1.58234	1e-08	0.0	0.0	0.0	0.00205284	0.0	0.0	0.0	358.98922727	660.02176965	815.56575845	22.57714288	1.59248985	-0.40637082
0.0095	1.59878	1e-08	0.0	0.0	0.0	0.00205284	0.0	0.0	0.0	359.57952389	662.18074677	815.39870659	22.54178928	1.56728196	-0.40623964
0.0096	1.61522	1e-08	0.0	0.0	0.0	0.00205284	0.0	0.0	0.0	360.16870934	664.30478036	815.23206705	22.50647353	1.54226184	-0.40610878
0.0097	1.63164	1e-08	0.0	0.0	0.0	0.00205284	0.0	0.0	0.0	360.75678565	666.39416076	815.06583827	22.47119501	1.51743733	-0.40597823
0.0098	1.64806	1e-08	0.0	0.0	0.0	0.00205284	0.0	0.0	0.0	361.34375485	668.44918786	814.90001865	22.43595309	1.49281623	-0.40584802
0.0099	1.66446	1e-08	0.0	0.0	0.0	0.00205284	0.0	0.0	0.0	361.92961916	670.46997933	814.73460751	22.40076266	1.46816074	-0.40571813
0.01	1.68086	1e-08	0.0	0.0	0.0	0.00205284	0.0	0.0	0.0	362.51438053	672.45687715	814.56960303	22.36559881	1.44386406	-0.40558855
0.0101	1.69725	1e-08	0.0	0.0	0.0	0.00205284	0.0	0.0	0.0	363.09804089	674.41023472	814.40500332	22.33047121	1.4197712	-0.40545929
0.0102	1.71363	1e-08	0.0	0.0	0.0	0.00205284	0.0	0.0	0.0	363.68060221	676.33035962	814.24080673	22.29537946	1.39588708	-0.40533035
0.0103	1.73001	1e-08	0.0	0.0	0.0	0.00205284	0.0	0.0	0.0	364.26206646	678.21756509	814.07701158	22.2603232	1.37221645	-0.40520172
0.0104	1.74637	1e-08	0.0	0.0	0.0	0.00205284	0.0	0.0	0.0	364.84243559	680.07216978	813.91361617	22.22530206	1.34876383	-0.4050734
0.0105	1.76273	1e-08	0.0	0.0	0.0	0.00205284	0.0	0.0	0.0	365.42171152	681.89449749	813.75061876	22.19031573	1.32553357	-0.4049454
0.0106	1.77907	1e-08	0.0	0.0	0.0	0.00205284	0.0	0.0	0.0	365.99989618	683.68487682	813.58801758	22.15536389	1.3025298	-0.40481771
0.0107	1.79541	1e-08	0.0	0.0	0.0	0.00205284	0.0	0.0	0.0	366.57699148	685.44364096	813.42581084	22.12044627	1.27975647	-0.40469032
0.0108	1.81174	1e-08	0.0	0.0	0.0	0.00205283	0.0	0.0	0.0	367.15299933	687.17109052	813.26399696	22.08556426	1.25714648	-0.40456326
0.0109	1.82806	1e-08	0.0	0.0	0.0	0.00205283	0.0	0.0	0.0	367.72792162	688.86755058	813.1025742	22.05071505	1.23481348	-0.40443649
0.011	1.84437	1e-08	0.0	0.0	0.0	0.00205283	0.0	0.0	0.0	368.30176022	690.53338269	812.94154061	22.0158995	1.21271468	-0.40431003
0.0111	1.86067	1e-08	0.0	0.0	0.0	0.00205283	0.0	0.0	0.0	368.874517	692.1689278	812.78089435	21.98111745	1.19085242	-0.40418387
0.0112	1.87697	1e-08	0.0	0.0	0.0	0.00205283	0.0	0.0	0.0	369.44619383	693.77452915	812.62063358	21.94636875	1.16922883	-0.40405802
0.0113	1.89325	1e-08	0.0	0.0	0.0	0.00205283	0.0	0.0	0.0	370.01679257	695.35053194	812.46075643	21.91165328	1.14784578	-0.40393246
0.0114	1.90953	1e-08	0.0	0.0	0.0	0.00205283	0.0	0.0	0.0	370.58631506	696.89728305	812.30126104	21.87697093	1.12670491	-0.40380721
0.0115	1.9258	1e-08	0.0	0.0	0.0	0.00205283	0.0	0.0	0.0	371.15476315	698.41513069	812.14214553	21.84232164	1.10580762	-0.40368225
0.0116	1.94206	2e-08	0.0	0.0	0.0	0.00205283	0.0	0.0	0.0	371.72213867	699.90442408	811.983408	21.80770536	1.08515509	-0.40355758
0.0117	1.95831	2e-08	0.0	0.0	0.0	0.00205283	0.0	0.0	0.0	372.28844339	701.36553963	811.82504647	21.77311498	1.06479927	-0.40343323
0.0118	1.97455	2e-08	0.0	0.0	0.0	0.00205283	0.0	0.0	0.0	372.85367902	702.79886976	811.66705888	21.73856138	1.04466238	-0.40330916
0.0119	1.99078	2e-08	0.0	0.0	0.0	0.00205283	0.0	0.0	0.0	373.41784748	704.2047364	811.50944343	21.70404006	1.02477753	-0.40318539
0.012	2.00701	2e-08	0.0	0.0	0.0	0.00205283	0.0	0.0	0.0	373.98095055	705.58349812	811.35219817	21.66955097	1.00514553	-0.4030619
0.0121	2.02322	2e-08	0.0	0.0	0.0	0.00205283	0.0	0.0	0.0	374.54299004	706.93551388	811.19532117	21.6350941	0.98576699	-0.40293871
0.0122	2.03943	2e-08	0.0	0.0	0.0	0.00205282	0.0	0.0	0.0	375.10396772	708.2611427	811.03881047	21.60066946	0.96664232	-0.4028158
0.0123	2.05563	2e-08	0.0	0.0	0.0	0.00205282	0.0	0.0	0.0	375.6638854	709.56074344	810.88266414	21.56627706	0.9477717	-0.40269318
0.0124	2.07181	2e-08	0.0	0.0	0.0	0.00205282	0.0	0.0	0.0	376.22274486	710.83467448	810.72688021	21.53191694	0.92915513	-0.40257084
0.0125	2.08799	2e-08	0.0	0.0	0.0	0.00205282	0.0	0.0	0.0	376.78054787	712.08329347	810.57145674	21.49758918	0.91079239	-0.40244878
0.0126	2.10417	2e-08	0.0	0.0	0.0	0.00205282	0.0	0.0	0.0	377.33729621	713.30696078	810.41639176	21.4632915	0.89269599	-0.40232701
0.0127	2.12033	3e-08	0.0	0.0	0.0	0.00205282	0.0	0.0	0.0	377.8929916	714.50605094	810.26168328	21.42902757	0.87484562	-0.40220552
0.0128	2.13648	3e-08	0.0	0.0	0.0	0.00205282	0.0	0.0	0.0	378.44763584	715.68090649	810.10732938	21.39479605	0.85724858	-0.40208431
0.0129	2.15263	3e-08	0.0	0.0	0.0	0.00205282	0.0	0.0	0.0	379.00123071	716.8318819	809.95332812	21.36059704	0.83990395	-0.40196337
0.013	2.16876	3e-08	0.0	0.0	0.0	0.00205282	0.0	0.0	0.0	379.55377798	717.9593298	809.79967756	21.32643067	0.82281066	-0.4018427
0.0131	2.18489	3e-08	0.0	0.0	0.0	0.00205281	0.0	0.0	0.0	380.10527942	719.06360074	809.64637577	21.2922971	0.80596742	-0.40172232
0.0132	2.20101	3e-08	0.0	0.0	0.0	0.00205281	0.0	0.0	0.0	380.6557368	720.14504291	809.49342083	21.25819649	0.78937273	-0.4016022
0.0133	2.21712	3e-08	0.0	0.0	0.0	0.00205281	0.0	0.0	0.0	381.20515189	721.2040019	809.34081083	21.22412903	0.77302491	-0.40148235
0.0134	2.23322	3e-08	0.0	0.0	0.0	0.00205281	0.0	0.0	0.0	381.75352645	722.24082041	809.18854386	21.19009492	0.75692207	-0.40136277
0.0135	2.24931	4e-08	0.0	0.0	0.0	0.00205281	0.0	0.0	0.0	382.30086227	723.25583803	809.03661804	21.15608327	0.74115399	-0.40124348
0.0136	2.26539	4e-08	0.0	0.0	0.0	0.00205281	0.0	0.0	0.0	382.84716073	724.24955873	808.88503077	21.12211036	0.72558582	-0.40112444
0.0137	2.28146	4e-08	0.0	0.0	0.0	0.00205281	0.0	0.0	0.0	383.39242383	725.2222125	808.73378063	21.0881718	0.71025351	-0.40100567
0.0138	2.29753	4e-08	0.0	0.0	0.0	0.0020528	0.0	0.0	0.0	383.93665335	726.1741365	808.58286574	21.05426674	0.69516376	-0.40088716
0.0139	2.31358	4e-08	0.0	0.0	0.0	0.0020528	0.0	0.0	0.0	384.47985106	727.10566548	808.43228422	21.02039543	0.68031402	-0.40076891
0.014	2.32963	5e-08	0.0	0.0	0.0	0.0020528	0.0	0.0	0.0	385.0220187	728.0171302	808.28203421	20.98655815	0.66570151	-0.40065092
0.0141	2.34567	5e-08	0.0	0.0	0.0	0.0020528	0.0	0.0	0.0	385.56315806	728.90885713	808.13211388	20.9527552	0.65132324	-0.40053319
0.0142	2.3617	5e-08	0.0	0.0	0.0	0.0020528	0.0	0.0	0.0	386.10327091	729.78116821	807.9825214	20.91898689	0.63717602	-0.40041571
0.0143	2.37772	5e-08	0.0	0.0	0.0	0.00205279	0.0	0.0	0.0	386.64235903	730.63438057	807.83325498	20.88525357	0.62325642	-0.40029849
0.0144	2.39373	5e-08	0.0	0.0	0.0	0.00205279	0.0	0.0	0.0	387.1804242	731.46880619	807.68431283	20.85155559	0.60956083	-0.40018152
0.0145	2.40973	6e-08	0.0	0.0	0.0	0.00205279	0.0	0.0	0.0	387.71746821	732.28475169	807.5356932	20.81789333	0.5960854	-0.4000648
0.0146	2.42573	6e-08	0.0	0.0	0.0	0.00205279	0.0	0.0	0.0	388.25349286	733.08251799	807.38739436	20.78426719	0.58282608	-0.39994833
0.0147	2.44171	6e-08	0.0	0.0	0.0	0.00205278	0.0	0.0	0.0	388.78849995	733.86240009	807.2394146	20.75067759	0.5697786	-0.39983211
0.0148	2.45769	6e-08	0.0	0.0	0.0	0.00205278	0.0	0.0	0.0	389.3224913	734.62468673	807.09175224	20.71712497	0.55693847	-0.39971613
0.0149	2.47365	7e-08	0.0	0.0	0.0	0.00205278	0.0	0.0	0.0	389.85546848	735.36977097	806.94440515	20.68356309	0.54471632	-0.39960049
0.015	2.48961	7e-08	0.0	0.0	0.0	0.00205278	0.0	0.0	0.0	390.38743234	736.09836378	806.79736981	20.65007071	0.53241099	-0.39948503
0.0151	2.50556	7e-08	0.0	0.0	0.0	0.00205277	0.0	0.0	0.0	390.9183855	736.81038599	806.65064613	20.61661445	0.52031875	-0.39936981
0.0152	2.5215	7e-08	0.0	0.0	0.0	0.00205277	0.0	0.0	0.0	391.44832975	737.50612791	806.50423244	20.58319465	0.50843577	-0.39925483
0.0153	2.53743	8e-08	0.0	0.0	0.0	0.00205277	0.0	0.0	0.0	391.97726687	738.18587432	806.35812707	20.54981168	0.49675809	-0.3991401
0.0154	2.55335	8e-08	0.0	0.0	0.0	0.00205276	0.0	0.0	0.0	392.50519865	738.8499043	806.21232838	20.51646592	0.48528154	-0.3990256
0.0155	2.56926	8e-08	0.0	0.0	0.0	0.00205276	0.0	0.0	0.0	393.03212691	739.49849097	806.06683476	20.48315777	0.4740018	-0.39891134
0.0156	2.58516	9e-08	0.0	0.0	0.0	0.00205276	0.0	0.0	0.0	393.55805344	740.13190128	805.92164463	20.44988763	0.46291435	-0.39879732
0.0157	2.60106	9e-08	0.0	0.0	0.0	0.00205275	0.0	0.0	0.0	394.08298007	740.75039577	805.77675642	20.41665593	0.45201452	-0.39868353
0.0158	2.61694	9e-08	0.0	0.0	0.0	0.00205275	0.0	0.0	0.0	394.60690862	741.35422836	805.63216863	20.38346311	0.44129747	-0.39856997
0.0159	2.63282	1e-07	0.0	0.0	0.0	0.00205275	0.0	0.0	0.0	395.12984092	741.9436461	805.48787974	20.35030963	0.43075815	-0.39845664
0.016	2.64869	1e-07	0.0	0.0	0.0	0.00205274	0.0	0.0	0.0	395.65177881	742.518889	805.34388829	20.31719597	0.42039138	-0.39834355
0.0161	2.66454	1.1e-07	0.0	0.0	0.0	0.00205274	0.0	0.0	0.0	396.17272415	743.08018972	805.20019286	20.28412261	0.41019179	-0.39823068
0.0162	2.68039	1.1e-07	0.0	0.0	0.0	0.00205273	0.0	0.0	0.0	396.69267879	743.62777342	805.05679204	20.25109006	0.40015382	-0.39811804
0.0163	2.69623	1.1e-07	0.0	0.0	0.0	0.00205273	0.0	0.0	0.0	397.21164384	744.16222433	804.91368282	20.21802486	0.3909762	-0.39800574
0.0164	2.71206	1.2e-07	0.0	0.0	0.0	0.00205273	0.0	0.0	0.0	397.72962042	744.6841045	804.77086231	20.18505291	0.38145926	-0.39789358
0.0165	2.72789	1.2e-07	0.0	0.0	0.0	0.00205272	0.0	0.0	0.0	398.24661129	745.19320753	804.62833103	20.15212002	0.37211826	-0.39778165
0.0166	2.7437	1.3e-07	0.0	0.0	0.0	0.00205272	0.0	0.0	0.0	398.76261826	745.68977124	804.48608754	20.11922649	0.36294946	-0.39766994
0.0167	2.7595	1.3e-07	0.0	0.0	0.0	0.00205271	0.0	0.0	0.0	399.27764314	746.17402825	804.3441304	20.08637264	0.35394904	-0.39755845
0.0168	2.7753	1.4e-07	0.0	0.0	0.0	0.00205271	0.0	0.0	0.0	399.79168775	746.64620587	804.2024582	20.05355877	0.34511309	-0.39744719
0.0169	2.79108	1.4e-07	0.0	0.0	0.0	0.0020527	0.0	0.0	0.0	400.30475391	747.10652596	804.06106956	20.02078522	0.33643759	-0.39733615
0.017	2.80686	1.5e-07	0.0	0.0	0.0	0.0020527	0.0	0.0	0.0	400.81684344	747.55520489	803.91996314	19.98805233	0.32791846	-0.39722533
0.0171	2.82262	1.6e-07	0.0	0.0	0.0	0.00205269	0.0	0.0	0.0	401.32795819	747.99245333	803.77913758	19.95536041	0.31955149	-0.39711473
0.0172	2.83838	1.6e-07	0.0	0.0	0.0	0.00205268	0.0	0.0	0.0	401.83809998	748.41847623	803.63859161	19.92270984	0.31133242	-0.39700435
0.0173	2.85413	1.7e-07	0.0	0.0	0.0	0.00205268	0.0	0.0	0.0	402.34727065	748.83347263	803.49832392	19.89010095	0.30325687	-0.39689418
0.0174	2.86987	1.7e-07	0.0	0.0	0.0	0.00205267	0.0	0.0	0.0	402.85547207	749.23763559	803.35833329	19.85753411	0.29532038	-0.39678422
0.0175	2.8856	1.8e-07	0.0	0.0	0.0	0.00205266	0.0	0.0	0.0	403.36270608	749.63115207	803.21861848	19.82500968	0.28751839	-0.39667448
0.0176	2.90132	1.9e-07	0.0	0.0	0.0	0.00205266	0.0	0.0	0.0	403.86897455	750.01420281	803.0791783	19.79252804	0.27984626	-0.39656496
0.0177	2.91703	1.9e-07	0.0	0.0	0.0	0.00205265	0.0	0.0	0.0	404.37427841	750.38744021	802.94000938	19.76002798	0.27293923	-0.39645571
0.0178	2.93274	2e-07	0.0	0.0	0.0	0.00205264	0.0	0.0	0.0	404.87861953	750.75103559	802.80111056	19.72761486	0.26570176	-0.39634663
0.0179	2.94843	2.1e-07	0.0	0.0	0.0	0.00205264	0.0	0.0	0.0	405.38200021	751.10493646	802.66248174	19.69524303	0.25860741	-0.39623776
0.018	2.96411	2.2e-07	0.0	0.0	0.0	0.00205263	0.0	0.0	0.0	405.88442227	751.44933563	802.52412167	19.66291267	0.25165333	-0.3961291
0.0181	2.97979	2.2e-07	0.0	0.0	0.0	0.00205262	0.0	0.0	0.0	406.38588751	751.78442208	802.38602911	19.63062399	0.24483666	-0.39602065
0.0182	2.99546	2.3e-07	0.0	0.0	0.0	0.00205261	0.0	0.0	0.0	406.88639776	752.11038087	802.24820286	19.59837717	0.23815454	-0.3959124
0.0183	3.01111	2.4e-07	0.0	0.0	0.0	0.0020526	0.0	0.0	0.0	407.38595483	752.4273932	802.11064171	19.56617241	0.23160405	-0.39580437
0.0184	3.02676	2.5e-07	0.0	0.0	0.0	0.0020526	0.0	0.0	0.0	407.88456054	752.73563633	801.97334451	19.53400991	0.2251823	-0.39569654
0.0185	3.0424	2.6e-07	0.0	0.0	0.0	0.00205259	0.0	0.0	0.0	408.38221672	753.03528361	801.83631008	19.50188985	0.21888634	-0.39558892
0.0186	3.05803	2.7e-07	0.0	0.0	0.0	0.00205258	0.0	0.0	0.0	408.87892519	753.32650443	801.69953729	19.46981243	0.21271324	-0.39548151
0.0187	3.07365	2.8e-07	0.0	0.0	0.0	0.00205257	0.0	0.0	0.0	409.37468777	753.60946422	801.56302503	19.43777785	0.20666002	-0.3953743
0.0188	3.08926	2.9e-07	0.0	0.0	0.0	0.00205256	0.0	0.0	0.0	409.86950628	753.88432445	801.42677219	19.40578629	0.20072371	-0.39526729
0.0189	3.10486	3e-07	0.0	0.0	0.0	0.00205255	0.0	0.0	0.0	410.36338256	754.15124257	801.29077769	19.37383795	0.19490128	-0.39516049
0.019	3.12045	3.1e-07	0.0	0.0	0.0	0.00205254	0.0	0.0	0.0	410.85631844	754.41037203	801.15504047	19.34193303	0.18918973	-0.39505389
0.0191	3.13603	3.2e-07	0.0	0.0	0.0	0.00205253	0.0	0.0	0.0	411.34831531	754.66213801	801.0195581	19.31004829	0.18388536	-0.39494748
0.0192	3.15161	3.3e-07	0.0	0.0	0.0	0.00205252	0.0	0.0	0.0	411.83937519	754.90655771	800.88433022	19.27822404	0.17847251	-0.39484128
0.0193	3.16717	3.4e-07	0.0	0.0	0.0	0.00205251	0.0	0.0	0.0	412.32949998	755.14373992	800.74935597	19.2464428	0.17317382	-0.39473528
0.0194	3.18273	3.5e-07	0.0	0.0	0.0	0.00205249	0.0	0.0	0.0	412.81869149	755.37383804	800.61463429	19.21470471	0.16798715	-0.39462948
0.0195	3.19827	3.6e-07	0.0	0.0	0.0	0.00205248	0.0	0.0	0.0	413.30695153	755.59700262	800.48016413	19.18300987	0.16291038	-0.39452388
0.0196	3.21381	3.8e-07	0.0	0.0	0.0	0.00205247	0.0	0.0	0.0	413.7942819	755.81338136	800.34594445	19.15135839	0.15794141	-0.39441847
0.0197	3.22933	3.9e-07	0.0	0.0	0.0	0.00205246	0.0	0.0	0.0	414.28068441	756.02311915	800.21197423	19.11975039	0.15307816	-0.39431326
0.0198	3.24485	4e-07	0.0	0.0	0.0	0.00205244	0.0	0.0	0.0	414.76616088	756.22635807	800.07825246	19.08818597	0.14831855	-0.39420825
0.0199	3.26036	4.2e-07	0.0	0.0	0.0	0.00205243	0.0	0.0	0.0	415.25071309	756.42323746	799.94477814	19.05666525	0.14366052	-0.39410343
0.02	3.27586	4.3e-07	0.0	0.0	0.0	0.00205242	0.0	0.0	0.0	415.73434287	756.61389387	799.81155028	19.02518831	0.13910203	-0.3939988
0.0201	3.29135	4.4e-07	0.0	0.0	0.0	0.0020524	0.0	0.0	0.0	416.21705202	756.79846117	799.67856792	18.99375527	0.13464104	-0.39389437
0.0202	3.30683	4.6e-07	0.0	0.0	0.0	0.00205239	0.0	0.0	0.0	416.69884234	756.9770705	799.5458301	18.96236621	0.13027554	-0.39379013
0.0203	3.3223	4.7e-07	0.0	0.0	0.0	0.00205237	0.0	0.0	0.0	417.17971563	757.14985035	799.41333587	18.93102124	0.12600353	-0.39368609
0.0204	3.33776	4.9e-07	0.0	0.0	0.0	0.00205236	0.0	0.0	0.0	417.65967371	757.31692778	799.2810843	18.89972134	0.12185745	-0.39358221
0.0205	3.35321	5.1e-07	0.0	0.0	0.0	0.00205234	0.0	0.0	0.0	418.13871841	757.47845631	799.1490742	18.8684651	0.11777751	-0.39347854
0.0206	3.36866	5.2e-07	0.0	0.0	0.0	0.00205232	0.0	0.0	0.0	418.61685151	757.63453484	799.01730486	18.83725325	0.11378681	-0.39337506
0.0207	3.38409	5.4e-07	0.0	0.0	0.0	0.00205231	0.0	0.0	0.0	419.0940748	757.78528284	798.88577536	18.8060859	0.10988355	-0.39327177
0.0208	3.39951	5.6e-07	0.0	0.0	0.0	0.00205229	0.0	0.0	0.0	419.57039009	757.93081735	798.75448482	18.77496311	0.10606591	-0.39316866
0.0209	3.41493	5.7e-07	0.0	0.0	0.0	0.00205227	0.0	0.0	0.0	420.04579917	758.07125298	798.62343236	18.74388498	0.10233214	-0.39306574
0.021	3.43033	5.9e-07	0.0	0.0	0.0	0.00205225	0.0	0.0	0.0	420.52030385	758.20670197	798.4926171	18.71285159	0.09868047	-0.39296301
0.0211	3.44573	6.1e-07	0.0	0.0	0.0	0.00205223	0.0	0.0	0.0	420.99390592	758.3372742	798.36203818	18.68186301	0.09510917	-0.39286047
0.0212	3.46111	6.3e-07	0.0	0.0	0.0	0.00205221	0.0	0.0	0.0	421.46660718	758.4630772	798.23169476	18.65091933	0.09161652	-0.39275811
0.0213	3.47649	6.5e-07	0.0	0.0	0.0	0.00205219	0.0	0.0	0.0	421.93840942	758.58421622	798.10158599	18.62002061	0.08820082	-0.39265593
0.0214	3.49186	6.7e-07	0.0	0.0	0.0	0.00205217	0.0	0.0	0.0	422.40931444	758.70079423	797.97171106	18.58916693	0.08486038	-0.39255394
0.0215	3.50721	6.9e-07	0.0	0.0	0.0	0.00205215	0.0	0.0	0.0	422.87932402	758.81291195	797.84206915	18.55835836	0.08159354	-0.39245213
0.0216	3.52256	7.2e-07	0.0	0.0	0.0	0.00205213	0.0	0.0	0.0	423.34843996	758.92066787	797.71265944	18.52759495	0.07839866	-0.39235051
0.0217	3.5379	7.4e-07	0.0	0.0	0.0	0.00205211	0.0	0.0	0.0	423.81666404	759.02415832	797.58348116	18.49687679	0.07527412	-0.39224907
0.0218	3.55323	7.6e-07	0.0	0.0	0.0	0.00205208	0.0	0.0	0.0	424.28399807	759.12348051	797.45453349	18.46620447	0.07223418	-0.39214779
0.0219	3.56855	7.8e-07	0.0	0.0	0.0	0.00205206	0.0	0.0	0.0	424.75044383	759.21873482	797.32581558	18.43557713	0.06925044	-0.39204671
0.022	3.58386	8.1e-07	0.0	0.0	0.0	0.00205203	0.0	0.0	0.0	425.21600311	759.31000393	797.19732674	18.40499523	0.06633301	-0.3919458
0.0221	3.59916	8.3e-07	0.0	0.0	0.0	0.00205201	0.0	0.0	0.0	425.68067769	759.3973763	797.06906621	18.37445884	0.06348039	-0.39184508
0.0222	3.61445	8.6e-07	0.0	0.0	0.0	0.00205198	0.0	0.0	0.0	426.14446933	759.48093834	796.94103323	18.34396799	0.06069112	-0.39174453
0.0223	3.62973	8.9e-07	0.0	0.0	0.0	0.00205196	0.0	0.0	0.0	426.60737984	759.56077452	796.81322708	18.31352275	0.05796374	-0.39164416
0.0224	3.64501	9.1e-07	0.0	0.0	0.0	0.00205193	0.0	0.0	0.0	427.06941098	759.63696735	796.68564702	18.28312316	0.05529683	-0.39154397
0.0225	3.66027	9.4e-07	0.0	0.0	0.0	0.0020519	0.0	0.0	0.0	427.53056454	759.7095974	796.55829234	18.25276927	0.05268897	-0.39144396
0.0226	3.67552	9.7e-07	0.0	0.0	0.0	0.00205187	0.0	0.0	0.0	427.99084228	759.7787434	796.43116232	18.22246113	0.05013877	-0.39134412
0.0227	3.69077	1e-06	0.0	0.0	0.0	0.00205185	0.0	0.0	0.0	428.45024598	759.84448217	796.30425627	18.19219877	0.04764488	-0.39124446
0.0228	3.706	1.03e-06	0.0	0.0	0.0	0.00205181	0.0	0.0	0.0	428.90877741	759.90688874	796.17757348	18.16198225	0.04520593	-0.39114497
0.0229	3.72122	1.06e-06	0.0	0.0	0.0	0.00205178	0.0	0.0	0.0	429.36643833	759.96603632	796.05111329	18.13181159	0.0428206	-0.39104566
0.023	3.73644	1.09e-06	0.0	0.0	0.0	0.00205175	0.0	0.0	0.0	429.82323053	760.02199635	795.92487501	18.10168683	0.04048758	-0.39094652
0.0231	3.75164	1.12e-06	0.0	0.0	0.0	0.00205172	0.0	0.0	0.0	430.27915575	760.07483853	795.79885798	18.07160801	0.0382056	-0.39084755
0.0232	3.76684	1.16e-06	0.0	0.0	0.0	0.00205169	0.0	0.0	0.0	430.73421572	760.1246549	795.67306143	18.04157167	0.03601751	-0.39074876
0.0233	3.78203	1.19e-06	0.0	0.0	0.0	0.00205165	0.0	0.0	0.0	431.18841218	760.17152708	795.54748462	18.01158376	0.03384715	-0.39065014
0.0234	3.7972	1.23e-06	0.0	0.0	0.0	0.00205162	0.0	0.0	0.0	431.64174693	760.21549839	795.42212703	17.98164171	0.03172605	-0.3905517
0.0235	3.81237	1.26e-06	0.0	0.0	0.0	0.00205158	0.0	0.0	0.0	432.0942217	760.25663445	795.296988	17.95174554	0.02965317	-0.39045342
0.0236	3.82753	1.3e-06	0.0	0.0	0.0	0.00205154	0.0	0.0	0.0	432.54583825	760.29499949	795.17206691	17.92189525	0.0276275	-0.39035532
0.0237	3.84267	1.34e-06	0.0	0.0	0.0	0.00205151	0.0	0.0	0.0	432.99659833	760.33065637	795.04736311	17.89209086	0.02564803	-0.39025738
0.0238	3.85781	1.38e-06	0.0	0.0	0.0	0.00205147	0.0	0.0	0.0	433.44650368	760.36366664	794.92287598	17.86233236	0.02371379	-0.39015962
0.0239	3.87294	1.41e-06	0.0	0.0	0.0	0.00205143	0.0	0.0	0.0	433.89555603	760.39409055	794.79860491	17.83261975	0.02182384	-0.39006202
0.024	3.88806	1.46e-06	0.0	0.0	0.0	0.00205139	0.0	0.0	0.0	434.34375713	760.42198712	794.67454928	17.80295304	0.01997727	-0.3899646
0.0241	3.90317	1.5e-06	0.0	0.0	0.0	0.00205135	0.0	0.0	0.0	434.79110871	760.44741413	794.55070849	17.77333221	0.01817317	-0.38986734
0.0242	3.91827	1.54e-06	0.0	0.0	0.0	0.0020513	0.0	0.0	0.0	435.2376125	760.47042819	794.42708194	17.74375726	0.01641069	-0.38977026
0.0243	3.93336	1.58e-06	0.0	0.0	0.0	0.00205126	0.0	0.0	0.0	435.68327022	760.49108477	794.30366903	17.71422819	0.01468898	-0.38967334
0.0244	3.94844	1.63e-06	0.0	0.0	0.0	0.00205122	0.0	0.0	0.0	436.12808361	760.50943825	794.18046917	17.68474497	0.01300723	-0.38957658
0.0245	3.96351	1.67e-06	0.0	0.0	0.0	0.00205117	0.0	0.0	0.0	436.57205438	760.52554189	794.05748179	17.65530758	0.01136465	-0.38948
0.0246	3.97857	1.72e-06	0.0	0.0	0.0	0.00205112	0.0	0.0	0.0	437.01518426	760.53945095	793.93470627	17.62591643	0.00976664	-0.38938357
0.0247	3.99362	1.77e-06	0.0	0.0	0.0	0.00205107	0.0	0.0	0.0	437.45747496	760.55121625	793.81214206	17.59657079	0.00820195	-0.38928732
0.0248	4.00866	1.82e-06	0.0	0.0	0.0	0.00205103	0.0	0.0	0.0	437.89892818	760.56088706	793.68978858	17.56727094	0.00667448	-0.38919123
0.0249	4.02369	1.87e-06	0.0	0.0	0.0	0.00205097	0.0	0.0	0.0	438.33954565	760.56851297	793.56764529	17.53801685	0.00518357	-0.3890953
0.025	4.03871	1.92e-06	0.0	0.0	0.0	0.00205092	0.0	0.0	0.0	438.77932906	760.57414269	793.44571162	17.50880851	0.00372858	-0.38899955
0.0251	4.05372	1.97e-06	0.0	0.0	0.0	0.00205087	0.0	0.0	0.0	439.21828011	760.57782408	793.323987	17.47964587	0.00230889	-0.38890395
0.0252	4.06872	2.03e-06	0.0	0.0	0.0	0.00205082	0.0	0.0	0.0	439.65640049	760.57960422	793.20247091	17.45052891	0.00092394	-0.38880852
0.0253	4.08372	2.08e-06	0.0	0.0	0.0	0.00205076	0.0	0.0	0.0	440.09369192	760.57952941	793.08116278	17.42145758	-0.00042685	-0.38871325
0.0254	4.0987	2.14e-06	0.0	0.0	0.0	0.0020507	0.0	0.0	0.0	440.53015606	760.57764522	792.96006207	17.39243185	-0.00174401	-0.38861815
0.0255	4.11367	2.2e-06	0.0	0.0	0.0	0.00205065	0.0	0.0	0.0	440.96579462	760.57399654	792.83916825	17.36345167	-0.00302803	-0.38852321
0.0256	4.12863	2.26e-06	0.0	0.0	0.0	0.00205059	0.0	0.0	0.0	441.40060926	760.5686276	792.71848079	17.33451701	-0.0042794	-0.38842843
0.0257	4.14359	2.32e-06	0.0	0.0	0.0	0.00205053	0.0	0.0	0.0	441.83460167	760.56158199	792.59799914	17.30562781	-0.00549857	-0.38833382
0.0258	4.15853	2.38e-06	0.0	0.0	0.0	0.00205046	0.0	0.0	0.0	442.26777353	760.55290276	792.47772279	17.27678402	-0.00668597	-0.38823936
0.0259	4.17346	2.44e-06	0.0	0.0	0.0	0.0020504	0.0	0.0	0.0	442.70012649	760.54263237	792.3576512	17.24798559	-0.00784199	-0.38814507
0.026	4.18839	2.51e-06	0.0	0.0	0.0	0.00205033	0.0	0.0	0.0	443.1316624	760.53073617	792.23778419	17.21924055	-0.00903749	-0.38805092
0.0261	4.2033	2.57e-06	0.0	0.0	0.0	0.00205027	0.0	0.0	0.0	443.56238282	760.5172977	792.11812105	17.19053499	-0.01015198	-0.38795694
0.0262	4.21821	2.64e-06	0.0	0.0	0.0	0.0020502	0.0	0.0	0.0	443.9922894	760.50236256	791.99866125	17.16187494	-0.01123903	-0.38786313
0.0263	4.2331	2.71e-06	0.0	0.0	0.0	0.00205013	0.0	0.0	0.0	444.4213838	760.4859672	791.87940429	17.13326037	-0.01229915	-0.38776947
0.0264	4.24798	2.78e-06	0.0	0.0	0.0	0.00205006	0.0	0.0	0.0	444.84966768	760.4681474	791.76034968	17.10469124	-0.01333286	-0.38767597
0.0265	4.26286	2.86e-06	0.0	0.0	0.0	0.00204999	0.0	0.0	0.0	445.27714269	760.44893826	791.64149694	17.07616751	-0.01434061	-0.38758263
0.0266	4.27772	2.93e-06	0.0	0.0	0.0	0.00204991	0.0	0.0	0.0	445.70381049	760.42837427	791.52284557	17.04768913	-0.01532288	-0.38748945
0.0267	4.29258	3.01e-06	0.0	0.0	0.0	0.00204984	0.0	0.0	0.0	446.12967273	760.4064893	791.4043951	17.01925607	-0.0162801	-0.38739643
0.0268	4.30742	3.08e-06	0.0	0.0	0.0	0.00204976	0.0	0.0	0.0	446.55473103	760.38331665	791.28614504	16.99086826	-0.01721269	-0.38730356
0.0269	4.32226	3.16e-06	0.0	0.0	0.0	0.00204968	0.0	0.0	0.0	446.97898705	760.35888906	791.16809492	16.96252567	-0.01812106	-0.38721085
0.027	4.33708	3.24e-06	0.0	0.0	0.0	0.0020496	0.0	0.0	0.0	447.40244242	760.33323876	791.05024428	16.93422824	-0.01900558	-0.3871183
0.0271	4.3519	3.33e-06	0.0	0.0	0.0	0.00204952	0.0	0.0	0.0	447.82509876	760.30639745	790.93259264	16.90597592	-0.01986663	-0.38702591
0.0272	4.3667	3.41e-06	0.0	0.0	0.0	0.00204943	0.0	0.0	0.0	448.24695771	760.27839637	790.81513952	16.87776866	-0.02070454	-0.38693367
0.0273	4.3815	3.5e-06	0.0	0.0	0.0	0.00204934	0.0	0.0	0.0	448.6680209	760.24926332	790.69788449	16.84960927	-0.02154199	-0.38684158
0.0274	4.39628	3.59e-06	0.0	0.0	0.0	0.00204926	0.0	0.0	0.0	449.08829002	760.21899827	790.58082721	16.82149286	-0.02234171	-0.38674965
0.0275	4.41106	3.68e-06	0.0	0.0	0.0	0.00204916	0.0	0.0	0.0	449.50776662	760.18765373	790.46396712	16.79342146	-0.0231203	-0.38665788
0.0276	4.42582	3.77e-06	0.0	0.0	0.0	0.00204907	0.0	0.0	0.0	449.92645233	760.15525771	790.34730378	16.76539504	-0.0238781	-0.38656626
0.0277	4.44058	3.86e-06	0.0	0.0	0.0	0.00204898	0.0	0.0	0.0	450.34434876	760.12183774	790.23083673	16.73741353	-0.02461546	-0.38647479
0.0278	4.45532	3.96e-06	0.0	0.0	0.0	0.00204888	0.0	0.0	0.0	450.7614575	760.08742091	790.11456554	16.70947688	-0.0253327	-0.38638348
0.0279	4.47006	4.06e-06	0.0	0.0	0.0	0.00204878	0.0	0.0	0.0	451.17778017	760.05203388	789.99848976	16.68158504	-0.02603012	-0.38629232
0.028	4.48478	4.16e-06	0.0	0.0	0.0	0.00204868	0.0	0.0	0.0	451.59331836	760.0157029	789.88260894	16.65373794	-0.02670802	-0.38620132
0.0281	4.4995	4.26e-06	0.0	0.0	0.0	0.00204858	0.0	0.0	0.0	452.00807366	759.97845386	789.76692266	16.62593554	-0.02736666	-0.38611047
0.0282	4.5142	4.36e-06	0.0	0.0	0.0	0.00204848	0.0	0.0	0.0	452.42204768	759.94031225	789.65143048	16.59817776	-0.02800632	-0.38601977
0.0283	4.5289	4.47e-06	0.0	0.0	0.0	0.00204837	0.0	0.0	0.0	452.83524199	759.90130326	789.53613196	16.57046456	-0.02862721	-0.38592922
0.0284	4.54358	4.58e-06	0.0	0.0	0.0	0.00204826	0.0	0.0	0.0	453.24765817	759.86145174	789.42102668	16.54279586	-0.02922958	-0.38583883
0.0285	4.55826	4.69e-06	0.0	0.0	0.0	0.00204815	0.0	0.0	0.0	453.65929781	759.82078225	789.3061142	16.5151716	-0.02981364	-0.38574859
0.0286	4.57292	4.8e-06	0.0	0.0	0.0	0.00204804	0.0	0.0	0.0	454.07016247	759.77931908	789.1913941	16.48759172	-0.03037956	-0.3856585
0.0287	4.58758	4.92e-06	0.0	0.0	0.0	0.00204792	0.0	0.0	0.0	454.48025378	759.73706624	789.07686604	16.46006131	-0.03097856	-0.38556855
0.0288	4.60223	5.04e-06	0.0	0.0	0.0	0.0020478	0.0	0.0	1e-08	454.88957336	759.69400923	788.96252978	16.43257157	-0.03152451	-0.38547876
0.0289	4.61686	5.16e-06	0.0	0.0	0.0	0.00204768	0.0	0.0	1e-08	455.2981227	759.65020725	788.84838472	16.40512624	-0.03205517	-0.38538912
0.029	4.63148	5.28e-06	0.0	0.0	0.0	0.00204756	0.0	0.0	1e-08	455.70590338	759.6056804	788.73443046	16.37772527	-0.03257085	-0.38529963
0.0291	4.6461	5.41e-06	0.0	0.0	0.0	0.00204743	0.0	0.0	1e-08	456.11291696	759.56044837	788.62066661	16.3503686	-0.03307188	-0.38521028
0.0292	4.6607	5.54e-06	0.0	0.0	0.0	0.0020473	0.0	0.0	1e-08	456.51916498	759.51453043	788.50709274	16.32305617	-0.03355852	-0.38512109
0.0293	4.6753	5.67e-06	0.0	0.0	0.0	0.00204717	0.0	0.0	1e-08	456.924649	759.46794548	788.39370848	16.29578794	-0.03403109	-0.38503205
0.0294	4.68988	5.8e-06	0.0	0.0	0.0	0.00204704	0.0	0.0	1e-08	457.32937057	759.42071202	788.28051342	16.26856385	-0.03448984	-0.38494315
0.0295	4.70446	5.94e-06	0.0	0.0	0.0	0.0020469	0.0	0.0	1e-08	457.73333123	759.37284818	788.16750717	16.24138383	-0.03493505	-0.38485441
0.0296	4.71902	6.07e-06	0.0	0.0	0.0	0.00204676	0.0	0.0	1e-08	458.13653253	759.32437173	788.05468933	16.21424784	-0.03536697	-0.38476581
0.0297	4.73358	6.22e-06	0.0	0.0	0.0	0.00204662	0.0	0.0	1e-08	458.538976	759.27530012	787.94205952	16.18715581	-0.03578585	-0.38467736
0.0298	4.74812	6.36e-06	0.0	0.0	0.0	0.00204648	0.0	0.0	1e-08	458.94066317	759.22565046	787.82961735	16.16010769	-0.03619192	-0.38458906
0.0299	4.76265	6.51e-06	0.0	0.0	0.0	0.00204633	0.0	0.0	1e-08	459.34159557	759.17543953	787.71736242	16.1331034	-0.03658542	-0.3845009
0.03	4.77718	6.66e-06	0.0	0.0	0.0	0.00204618	0.0	0.0	1e-08	459.74177473	759.12468382	787.60529437	16.1061429	-0.03696655	-0.38441289
0.0301	4.79169	6.81e-06	0.0	0.0	0.0	0.00204603	0.0	0.0	1e-08	460.14120219	759.07338323	787.49341287	16.07922861	-0.03736127	-0.38432503
0.0302	4.80619	6.96e-06	0.0	0.0	0.0	0.00204587	0.0	0.0	1e-08	460.53987949	759.02154743	787.38171758	16.05235623	-0.03772602	-0.38423731
0.0303	4.82069	7.12e-06	0.0	0.0	0.0	0.00204571	0.0	0.0	1e-08	460.93780812	758.96920367	787.27020807	16.02552756	-0.03808013	-0.38414974
0.0304	4.83517	7.29e-06	0.0	0.0	0.0	0.00204555	0.0	0.0	1e-08	461.33498959	758.91636579	787.15888397	15.99874254	-0.03842388	-0.38406231
0.0305	4.84964	7.45e-06	0.0	0.0	0.0	0.00204539	0.0	0.0	1e-08	461.7314254	758.86304726	787.0477449	15.97200111	-0.03875753	-0.38397503
0.0306	4.8641	7.62e-06	0.0	0.0	0.0	0.00204522	0.0	0.0	1e-08	462.12711707	758.80926123	786.93679051	15.94530321	-0.03908133	-0.3838879
0.0307	4.87856	7.79e-06	0.0	0.0	0.0	0.00204505	0.0	0.0	1e-08	462.52206609	758.75502047	786.82602043	15.9186488	-0.03939553	-0.3838009
0.0308	4.893	7.96e-06	0.0	0.0	0.0	0.00204487	0.0	0.0	1e-08	462.91627396	758.70033747	786.7154343	15.8920378	-0.03970036	-0.38371406
0.0309	4.90743	8.14e-06	0.0	0.0	0.0	0.0020447	0.0	0.0	1e-08	463.30974217	758.64522435	786.60503175	15.86547016	-0.03999607	-0.38362735
0.031	4.92185	8.32e-06	0.0	0.0	0.0	0.00204452	0.0	0.0	1e-08	463.70247222	758.58969296	786.49481244	15.83894583	-0.04028287	-0.3835408
0.0311	4.93626	8.51e-06	0.0	0.0	0.0	0.00204433	0.0	0.0	1e-08	464.09446558	758.53375481	786.38477601	15.81246474	-0.04056099	-0.38345438
0.0312	4.95066	8.69e-06	0.0	0.0	0.0	0.00204414	0.0	0.0	1e-08	464.48572375	758.47742116	786.2749221	15.78602683	-0.04083065	-0.38336811
0.0313	4.96505	8.88e-06	0.0	0.0	0.0	0.00204395	0.0	0.0	1e-08	464.87624819	758.42070294	786.16525037	15.75963204	-0.04109203	-0.38328198
0.0314	4.97943	9.08e-06	0.0	0.0	0.0	0.00204376	0.0	0.0	1e-08	465.26604038	758.36361083	786.05576045	15.73328032	-0.04134536	-0.38319599
0.0315	4.9938	9.28e-06	0.0	0.0	0.0	0.00204356	0.0	0.0	1e-08	465.65510178	758.30616284	785.94645198	15.70697079	-0.04158215	-0.38311015
0.0316	5.00816	9.48e-06	0.0	0.0	0.0	0.00204336	0.0	0.0	1e-08	466.04343386	758.24836712	785.8373246	15.68070477	-0.04181738	-0.38302445
0.0317	5.02251	9.69e-06	0.0	0.0	0.0	0.00204315	0.0	0.0	1e-08	466.43103808	758.1902316	785.728378	15.65448159	-0.04204475	-0.38293889
0.0318	5.03685	9.89e-06	0.0	0.0	0.0	0.00204294	0.0	0.0	1e-08	466.81791591	758.13176648	785.61961181	15.62830118	-0.04226438	-0.38285347
0.0319	5.05118	1.011e-05	0.0	0.0	0.0	0.00204273	0.0	0.0	1e-08	467.20406879	758.07298174	785.5110257	15.60216348	-0.04247642	-0.3827682
0.032	5.0655	1.032e-05	0.0	0.0	0.0	0.00204251	0.0	0.0	1e-08	467.58949818	758.0138872	785.40261933	15.57606841	-0.04268099	-0.38268306
0.0321	5.0798	1.055e-05	0.0	0.0	0.0	0.00204229	0.0	0.0	1e-08	467.97420553	757.9544925	785.29439234	15.55001593	-0.04287821	-0.38259807
0.0322	5.0941	1.077e-05	0.0	0.0	0.0	0.00204206	0.0	0.0	1e-08	468.35819227	757.89480713	785.18634442	15.52400594	-0.0430682	-0.38251321
0.0323	5.10839	1.1e-05	0.0	0.0	0.0	0.00204183	0.0	0.0	1e-08	468.74145984	757.83484043	785.0784752	15.49803839	-0.04325105	-0.3824285
0.0324	5.12266	1.123e-05	0.0	0.0	0.0	0.0020416	0.0	0.0	1e-08	469.12400969	757.77460159	784.97078436	15.4721132	-0.04342688	-0.38234392
0.0325	5.13693	1.147e-05	0.0	0.0	0.0	0.00204136	0.0	0.0	1e-08	469.50584323	757.71409969	784.86327156	15.44623031	-0.04359575	-0.38225949
0.0326	5.15119	1.171e-05	0.0	0.0	0.0	0.00204112	0.0	0.0	1e-08	469.8869619	757.65334369	784.75593647	15.42038965	-0.04375777	-0.3821752
0.0327	5.16543	1.196e-05	0.0	0.0	0.0	0.00204088	0.0	0.0	1e-08	470.26736712	757.59234243	784.64877874	15.39459113	-0.043913	-0.38209104
0.0328	5.17967	1.221e-05	0.0	0.0	0.0	0.00204063	0.0	0.0	1e-08	470.64706031	757.53110468	784.54179805	15.36883501	-0.04406435	-0.38200703
0.0329	5.19389	1.246e-05	0.0	0.0	0.0	0.00204037	0.0	0.0	1e-08	471.0260429	757.46962853	784.43499411	15.3431213	-0.04421274	-0.38192315
0.033	5.2081	1.272e-05	0.0	0.0	0.0	0.00204011	0.0	0.0	1e-08	471.4043163	757.40792917	784.32836656	15.3174491	-0.04435063	-0.38183941
0.0331	5.22231	1.298e-05	0.0	0.0	0.0	0.00203985	0.0	0.0	1e-08	471.7818819	757.3460152	784.22191507	15.29181879	-0.04448234	-0.38175581
0.0332	5.2365	1.325e-05	0.0	0.0	0.0	0.00203958	0.0	0.0	1e-08	472.15874111	757.28389456	784.11563931	15.26623032	-0.04460792	-0.38167235
0.0333	5.25068	1.352e-05	0.0	0.0	0.0	0.00203931	0.0	0.0	1e-08	472.53489534	757.2215751	784.00953895	15.24068361	-0.04472743	-0.38158902
0.0334	5.26486	1.38e-05	0.0	0.0	0.0	0.00203903	0.0	0.0	1e-08	472.91034598	757.15906459	783.90361367	15.21517857	-0.04484093	-0.38150584
0.0335	5.27902	1.408e-05	0.0	0.0	0.0	0.00203875	0.0	0.0	1e-08	473.28509442	757.09637073	783.79786314	15.18971515	-0.04494846	-0.38142279
0.0336	5.29317	1.436e-05	0.0	0.0	0.0	0.00203847	0.0	0.0	1e-08	473.65914204	757.03350118	783.69228703	15.16429327	-0.04505005	-0.38133987
0.0337	5.30731	1.466e-05	0.0	0.0	0.0	0.00203818	0.0	0.0	1e-08	474.03249025	756.97046353	783.58688503	15.13891285	-0.04514575	-0.3812571
0.0338	5.32144	1.495e-05	0.0	0.0	0.0	0.00203788	0.0	0.0	1e-08	474.4051404	756.90726536	783.48165682	15.11357383	-0.04523556	-0.38117446
0.0339	5.33556	1.525e-05	0.0	0.0	0.0	0.00203758	0.0	0.0	2e-08	474.77709389	756.8439142	783.37660206	15.08827611	-0.04531951	-0.38109196
0.034	5.34967	1.556e-05	0.0	0.0	0.0	0.00203727	0.0	0.0	2e-08	475.14835208	756.78041755	783.27172044	15.06301963	-0.04539761	-0.38100959
0.0341	5.36376	1.587e-05	0.0	0.0	0.0	0.00203696	0.0	0.0	2e-08	475.51891634	756.71678293	783.16701163	15.03780432	-0.04546986	-0.38092736
0.0342	5.37785	1.618e-05	0.0	0.0	0.0	0.00203664	0.0	0.0	2e-08	475.88878805	756.65301301	783.06247534	15.01263252	-0.04556084	-0.38084526
0.0343	5.39193	1.651e-05	0.0	0.0	0.0	0.00203632	0.0	0.0	2e-08	476.25796862	756.58908714	782.95811138	14.98750007	-0.04562914	-0.3807633
0.0344	5.406	1.683e-05	0.0	0.0	0.0	0.002036	0.0	0.0	2e-08	476.62645936	756.52503462	782.85391932	14.96240866	-0.04569275	-0.38068148
0.0345	5.42005	1.716e-05	0.0	0.0	0.0	0.00203566	0.0	0.0	2e-08	476.99426164	756.46086136	782.74989886	14.93735823	-0.04575172	-0.38059978
0.0346	5.4341	1.75e-05	0.0	0.0	0.0	0.00203533	0.0	0.0	2e-08	477.3613768	756.39657317	782.64604968	14.9123487	-0.04580612	-0.38051823
0.0347	5.44813	1.784e-05	0.0	0.0	0.0	0.00203498	0.0	0.0	2e-08	477.7278062	756.33217577	782.54237148	14.88738002	-0.04585602	-0.38043681
0.0348	5.46216	1.819e-05	0.0	0.0	0.0	0.00203464	0.0	0.0	2e-08	478.09355117	756.2676748	782.43886394	14.8624521	-0.04590148	-0.38035552
0.0349	5.47617	1.854e-05	0.0	0.0	0.0	0.00203428	0.0	0.0	2e-08	478.45861306	756.20307581	782.33552675	14.83756489	-0.04594255	-0.38027437
0.035	5.49017	1.89e-05	0.0	0.0	0.0	0.00203392	0.0	0.0	2e-08	478.8229932	756.13838429	782.23235962	14.8127183	-0.04597928	-0.38019334
0.0351	5.50416	1.927e-05	0.0	0.0	0.0	0.00203356	0.0	0.0	2e-08	479.18669294	756.07360565	782.12936222	14.78791227	-0.04601172	-0.38011246
0.0352	5.51814	1.964e-05	0.0	0.0	0.0	0.00203318	0.0	0.0	2e-08	479.5497136	756.00874523	782.02653427	14.76314672	-0.04603993	-0.3800317
0.0353	5.53212	2.002e-05	0.0	0.0	0.0	0.00203281	0.0	0.0	2e-08	479.9120565	755.94380831	781.92387545	14.7384216	-0.04606393	-0.37995108
0.0354	5.54608	2.04e-05	0.0	0.0	0.0	0.00203242	0.0	0.0	2e-08	480.27372297	755.87880014	781.82138545	14.71373682	-0.04608378	-0.3798706
0.0355	5.56002	2.079e-05	0.0	0.0	0.0	0.00203204	0.0	0.0	2e-08	480.63471433	755.81372588	781.71906398	14.68909231	-0.04609949	-0.37979024
0.0356	5.57396	2.118e-05	0.0	0.0	0.0	0.00203164	0.0	0.0	2e-08	480.99503191	755.74858311	781.61691077	14.6644896	-0.04612781	-0.37971001
0.0357	5.58789	2.158e-05	0.0	0.0	0.0	0.00203124	0.0	0.0	2e-08	481.35467703	755.68336665	781.51492555	14.63992591	-0.04614048	-0.37962992
0.0358	5.60181	2.199e-05	0.0	0.0	0.0	0.00203083	0.0	0.0	2e-08	481.71365099	755.61809207	781.41310799	14.61540236	-0.04614987	-0.37954996
0.0359	5.61571	2.241e-05	0.0	0.0	0.0	0.00203042	0.0	0.0	2e-08	482.0719551	755.55276332	781.31145779	14.59091888	-0.04615606	-0.37947013
0.036	5.62961	2.283e-05	0.0	0.0	0.0	0.00203	0.0	0.0	2e-08	482.42959065	755.48738427	781.20997464	14.5664754	-0.04615912	-0.37939043
0.0361	5.6435	2.325e-05	0.0	0.0	0.0	0.00202957	0.0	0.0	2e-08	482.78655894	755.42195867	781.10865827	14.54207185	-0.04615915	-0.37931087
0.0362	5.65737	2.368e-05	0.0	0.0	0.0	0.00202914	0.0	0.0	2e-08	483.14286127	755.35649014	781.00750836	14.51770816	-0.0461562	-0.37923143
0.0363	5.67123	2.412e-05	0.0	0.0	0.0	0.0020287	0.0	0.0	2e-08	483.49849894	755.29098223	780.90652464	14.49338429	-0.04615036	-0.37915213
0.0364	5.68509	2.457e-05	0.0	0.0	0.0	0.00202825	0.0	0.0	2e-08	483.85347322	755.22543838	780.80570681	14.46910014	-0.0461417	-0.37907295
0.0365	5.69893	2.502e-05	0.0	0.0	0.0	0.0020278	0.0	0.0	3e-08	484.20778542	755.15986192	780.70505459	14.44485567	-0.0461303	-0.3789939
0.0366	5.71276	2.548e-05	0.0	0.0	0.0	0.00202734	0.0	0.0	3e-08	484.5614368	755.09425611	780.60456767	14.4206508	-0.04611621	-0.37891499
0.0367	5.72658	2.595e-05	0.0	0.0	0.0	0.00202687	0.0	0.0	3e-08	484.91442865	755.02862407	780.50424578	14.39648546	-0.04609951	-0.3788362
0.0368	5.74039	2.642e-05	0.0	0.0	0.0	0.0020264	0.0	0.0	3e-08	485.26676224	754.96296887	780.40408862	14.3723596	-0.04608027	-0.37875755
0.0369	5.75419	2.69e-05	0.0	0.0	0.0	0.00202591	0.0	0.0	3e-08	485.61843884	754.89729348	780.30409592	14.34827313	-0.04605855	-0.37867902
0.037	5.76797	2.739e-05	0.0	0.0	0.0	0.00202543	0.0	0.0	3e-08	485.96945972	754.83160136	780.20426738	14.32422588	-0.04603368	-0.37860062
0.0371	5.78175	2.789e-05	0.0	0.0	0.0	0.00202493	0.0	0.0	3e-08	486.31982615	754.76589542	780.10460271	14.30021798	-0.04600697	-0.37852235
0.0372	5.79551	2.839e-05	0.0	0.0	0.0	0.00202443	0.0	0.0	3e-08	486.66953939	754.70017802	780.00510164	14.27624929	-0.04597795	-0.37844421
0.0373	5.80927	2.89e-05	0.0	0.0	0.0	0.00202392	0.0	0.0	3e-08	487.01860069	754.63445182	779.90576388	14.25231973	-0.04594665	-0.3783662
0.0374	5.82301	2.941e-05	0.0	0.0	0.0	0.0020234	0.0	0.0	3e-08	487.36701131	754.56871943	779.80658916	14.22842924	-0.04591315	-0.37828831
0.0375	5.83675	2.994e-05	0.0	0.0	0.0	0.00202288	0.0	0.0	3e-08	487.71477249	754.50298337	779.70757718	14.20457774	-0.04587749	-0.37821055
0.0376	5.85047	3.047e-05	0.0	0.0	0.0	0.00202234	0.0	0.0	3e-08	488.0618855	754.43724609	779.60872767	14.18076518	-0.04583972	-0.37813292
0.0377	5.86418	3.101e-05	0.0	0.0	0.0	0.0020218	0.0	0.0	3e-08	488.40835157	754.37150998	779.51004034	14.15699148	-0.0457999	-0.37805542
0.0378	5.87788	3.156e-05	0.0	0.0	0.0	0.00202126	0.0	0.0	3e-08	488.75417193	754.30577734	779.41151493	14.13325657	-0.04575807	-0.37797805
0.0379	5.89157	3.211e-05	0.0	0.0	0.0	0.0020207	0.0	0.0	3e-08	489.09934784	754.24005042	779.31315115	14.1095604	-0.04571429	-0.3779008
0.038	5.90525	3.268e-05	0.0	0.0	0.0	0.00202014	0.0	0.0	3e-08	489.44388053	754.17433142	779.21494872	14.0859029	-0.04566859	-0.37782367
0.0381	5.91891	3.325e-05	0.0	0.0	0.0	0.00201957	0.0	0.0	3e-08	489.78777122	754.10862244	779.11690737	14.06228398	-0.04562102	-0.37774668
0.0382	5.93257	3.383e-05	0.0	0.0	0.0	0.00201899	0.0	0.0	3e-08	490.13102114	754.04292557	779.01902682	14.0387036	-0.04557162	-0.37766981
0.0383	5.94622	3.441e-05	0.0	0.0	0.0	0.0020184	0.0	0.0	3e-08	490.47363152	753.9772428	778.92130679	14.01516169	-0.04552044	-0.37759307
0.0384	5.95985	3.501e-05	0.0	0.0	0.0	0.0020178	0.0	0.0	4e-08	490.81560357	753.91157942	778.82374701	13.99165777	-0.045464	-0.37751645
0.0385	5.97347	3.561e-05	0.0	0.0	0.0	0.0020172	0.0	0.0	4e-08	491.15693851	753.84593609	778.72634719	13.96819246	-0.04540835	-0.37743996
0.0386	5.98709	3.622e-05	0.0	0.0	0.0	0.00201658	0.0	0.0	4e-08	491.49763757	753.78031405	778.62910707	13.9447654	-0.04535088	-0.37736359
0.0387	6.00069	3.684e-05	0.0	0.0	0.0	0.00201596	0.0	0.0	4e-08	491.83770194	753.71471532	778.53202637	13.92137652	-0.04529161	-0.37728735
0.0388	6.01428	3.747e-05	0.0	0.0	0.0	0.00201533	0.0	0.0	4e-08	492.17713283	753.64914188	778.43510483	13.89802574	-0.04523056	-0.37721124
0.0389	6.02786	3.811e-05	0.0	0.0	0.0	0.00201469	0.0	0.0	4e-08	492.51593146	753.58359568	778.33834216	13.874713	-0.04516775	-0.37713525
0.039	6.04142	3.876e-05	0.0	0.0	0.0	0.00201405	0.0	0.0	4e-08	492.85409902	753.51807866	778.24173811	13.85143823	-0.0451032	-0.37705938
0.0391	6.05498	3.941e-05	0.0	0.0	0.0	0.00201339	0.0	0.0	4e-08	493.19163671	753.45259273	778.14529239	13.82820137	-0.04503693	-0.37698364
0.0392	6.06853	4.008e-05	0.0	0.0	0.0	0.00201273	0.0	0.0	4e-08	493.52854572	753.38713977	778.04900475	13.80500233	-0.04496894	-0.37690802
0.0393	6.08206	4.075e-05	0.0	0.0	0.0	0.00201205	0.0	0.0	4e-08	493.86482724	753.32172167	777.9528749	13.78184106	-0.04489925	-0.37683252
0.0394	6.09559	4.143e-05	0.0	0.0	0.0	0.00201137	0.0	0.0	4e-08	494.20048247	753.25634027	777.85690258	13.75871749	-0.04482787	-0.37675715
0.0395	6.1091	4.212e-05	0.0	0.0	0.0	0.00201068	0.0	0.0	4e-08	494.53551258	753.19099744	777.76108752	13.73563154	-0.0447548	-0.37668191
0.0396	6.1226	4.282e-05	0.0	0.0	0.0	0.00200998	0.0	0.0	4e-08	494.86991876	753.12569502	777.66542945	13.71258315	-0.04468006	-0.37660678
0.0397	6.13609	4.353e-05	0.0	0.0	0.0	0.00200927	0.0	0.0	4e-08	495.20370219	753.06043484	777.56992811	13.68957258	-0.04460744	-0.37653178
0.0398	6.14957	4.425e-05	0.0	0.0	0.0	0.00200855	0.0	0.0	4e-08	495.53686405	752.99521248	777.47458325	13.66659924	-0.04453094	-0.37645691
0.0399	6.16304	4.498e-05	0.0	0.0	0.0	0.00200782	0.0	0.0	5e-08	495.86940551	752.93003409	777.3793946	13.64366324	-0.04445269	-0.37638215
0.04	6.17649	4.572e-05	0.0	0.0	0.0	0.00200708	0.0	0.0	5e-08	496.20132774	752.86490127	777.28436188	13.62076454	-0.04437297	-0.37630752
0.0401	6.18994	4.647e-05	0.0	0.0	0.0	0.00200633	0.0	0.0	5e-08	496.5326319	752.79981554	777.18948483	13.59790307	-0.0442918	-0.37623301
0.0402	6.20337	4.723e-05	0.0	0.0	0.0	0.00200557	0.0	0.0	5e-08	496.86331915	752.73477844	777.09476318	13.57507876	-0.04420919	-0.37615862
0.0403	6.2168	4.799e-05	0.0	0.0	0.0	0.0020048	0.0	0.0	5e-08	497.19339066	752.66979147	777.00019668	13.55229155	-0.04412515	-0.37608435
0.0404	6.23021	4.877e-05	0.0	0.0	0.0	0.00200402	0.0	0.0	5e-08	497.52284758	752.60485613	776.90578506	13.52954137	-0.04403969	-0.37601021
0.0405	6.24361	4.956e-05	0.0	0.0	0.0	0.00200324	0.0	0.0	5e-08	497.85169107	752.53997392	776.81152806	13.50682814	-0.04395281	-0.37593619
0.0406	6.257	5.036e-05	0.0	0.0	0.0	0.00200244	0.0	0.0	5e-08	498.17992228	752.47514632	776.71742541	13.48415181	-0.04386451	-0.37586228
0.0407	6.27038	5.116e-05	0.0	0.0	0.0	0.00200163	0.0	0.0	5e-08	498.50754234	752.41037481	776.62347686	13.4615123	-0.04377481	-0.3757885
0.0408	6.28374	5.198e-05	0.0	0.0	0.0	0.00200081	0.0	0.0	5e-08	498.83455242	752.34566086	776.52968215	13.43890954	-0.0436837	-0.37571484
0.0409	6.2971	5.281e-05	0.0	0.0	0.0	0.00199998	0.0	0.0	5e-08	499.16095364	752.28100596	776.43604101	13.41634347	-0.04359118	-0.3756413
0.041	6.31044	5.365e-05	0.0	0.0	0.0	0.00199914	0.0	0.0	5e-08	499.48674715	752.21641157	776.34255318	13.39381402	-0.04349726	-0.37556788
0.0411	6.32377	5.45e-05	0.0	0.0	0.0	0.00199829	0.0	0.0	5e-08	499.81193409	752.1518774	776.24921842	13.37132172	-0.04340868	-0.37549458
0.0412	6.3371	5.536e-05	0.0	0.0	0.0	0.00199743	0.0	0.0	6e-08	500.1365156	752.08739815	776.15603649	13.34886549	-0.04331405	-0.37542141
0.0413	6.35041	5.623e-05	0.0	0.0	0.0	0.00199656	0.0	0.0	6e-08	500.4604928	752.02298083	776.06300711	13.3264457	-0.04321831	-0.37534835
0.0414	6.3637	5.711e-05	0.0	0.0	0.0	0.00199568	0.0	0.0	6e-08	500.78386682	751.95862649	775.97013003	13.30406229	-0.0431215	-0.37527541
0.0415	6.37699	5.8e-05	0.0	0.0	0.0	0.00199479	0.0	0.0	6e-08	501.10663878	751.89433617	775.87740499	13.28171519	-0.04302362	-0.37520259
0.0416	6.39027	5.89e-05	0.0	0.0	0.0	0.00199388	0.0	0.0	6e-08	501.4288098	751.83011087	775.78483174	13.25940434	-0.0429247	-0.37512989
0.0417	6.40353	5.982e-05	0.0	0.0	0.0	0.00199297	0.0	0.0	6e-08	501.750381	751.76595158	775.69241001	13.23712966	-0.04282474	-0.3750573
0.0418	6.41679	6.074e-05	0.0	0.0	0.0	0.00199204	0.0	0.0	6e-08	502.0713535	751.70185927	775.60013956	13.2148911	-0.04272378	-0.37498484
0.0419	6.43003	6.168e-05	0.0	0.0	0.0	0.0019911	0.0	0.0	6e-08	502.39172841	751.63783487	775.50802014	13.19268858	-0.04262182	-0.3749125
0.042	6.44326	6.263e-05	0.0	0.0	0.0	0.00199016	0.0	0.0	6e-08	502.71150683	751.57387932	775.41605149	13.17052205	-0.04251887	-0.37484027
0.0421	6.45648	6.359e-05	0.0	0.0	0.0	0.0019892	0.0	0.0	6e-08	503.03068988	751.50999351	775.32423335	13.14839143	-0.04241496	-0.37476816
0.0422	6.46969	6.456e-05	0.0	0.0	0.0	0.00198822	0.0	0.0	6e-08	503.34927866	751.44617832	775.23256549	13.12629666	-0.0423101	-0.37469617
0.0423	6.48288	6.554e-05	0.0	0.0	0.0	0.00198724	0.0	0.0	7e-08	503.66727427	751.38243464	775.14104764	13.10423768	-0.04220429	-0.3746243
0.0424	6.49607	6.653e-05	0.0	0.0	0.0	0.00198625	0.0	0.0	7e-08	503.98467781	751.31876331	775.04967956	13.08221442	-0.04209757	-0.37455255
0.0425	6.50924	6.754e-05	0.0	0.0	0.0	0.00198524	0.0	0.0	7e-08	504.30149037	751.25516393	774.958461	13.06022697	-0.04199233	-0.37448091
0.0426	6.5224	6.855e-05	0.0	0.0	0.0	0.00198422	0.0	0.0	7e-08	504.61771306	751.19163615	774.86739171	13.038275	-0.04188452	-0.37440939
0.0427	6.53555	6.958e-05	0.0	0.0	0.0	0.00198319	0.0	0.0	7e-08	504.93334696	751.12818215	774.77647145	13.01635856	-0.04177592	-0.37433799
0.0428	6.54869	7.062e-05	0.0	0.0	0.0	0.00198215	0.0	0.0	7e-08	505.24839315	751.06480255	774.68569997	12.99447759	-0.04166657	-0.3742667
0.0429	6.56182	7.168e-05	0.0	0.0	0.0	0.0019811	0.0	0.0	7e-08	505.56285272	751.00149799	774.59507701	12.97263202	-0.04155647	-0.37419553
0.043	6.57493	7.274e-05	0.0	0.0	0.0	0.00198003	0.0	0.0	7e-08	505.87672676	750.93826905	774.50460234	12.95082179	-0.04144565	-0.37412448
0.0431	6.58804	7.382e-05	0.0	0.0	0.0	0.00197895	0.0	0.0	7e-08	506.19001634	750.87511631	774.4142757	12.92904683	-0.04133412	-0.37405354
0.0432	6.60113	7.491e-05	0.0	0.0	0.0	0.00197786	0.0	0.0	7e-08	506.50272254	750.81204031	774.32409685	12.90730708	-0.04122191	-0.37398272
0.0433	6.61421	7.601e-05	0.0	0.0	0.0	0.00197676	0.0	0.0	8e-08	506.81484643	750.74904158	774.23406555	12.88560248	-0.04110902	-0.37391202
0.0434	6.62728	7.713e-05	0.0	0.0	0.0	0.00197564	0.0	0.0	8e-08	507.12638909	750.68612062	774.14418155	12.86393295	-0.04099548	-0.37384143
0.0435	6.64034	7.826e-05	0.0	0.0	0.0	0.00197451	0.0	0.0	8e-08	507.43735158	750.6232779	774.05444461	12.84229844	-0.04088131	-0.37377096
0.0436	6.65338	7.94e-05	0.0	0.0	0.0	0.00197337	0.0	0.0	8e-08	507.74773497	750.56051389	773.96485448	12.82069889	-0.04076653	-0.3737006
0.0437	6.66642	8.055e-05	0.0	0.0	0.0	0.00197222	0.0	0.0	8e-08	508.05754032	750.49782903	773.87541092	12.79913422	-0.04065114	-0.37363035
0.0438	6.67944	8.171e-05	0.0	0.0	0.0	0.00197105	0.0	0.0	8e-08	508.3667687	750.43522373	773.78611369	12.77760438	-0.04053517	-0.37356023
0.0439	6.69245	8.289e-05	0.0	0.0	0.0	0.00196987	0.0	0.0	8e-08	508.67542115	750.37269947	773.69696255	12.75610908	-0.04041722	-0.37349021
0.044	6.70545	8.409e-05	0.0	0.0	0.0	0.00196867	0.0	0.0	8e-08	508.98349875	750.31025661	773.60795725	12.73464863	-0.04029972	-0.37342031
0.0441	6.71844	8.529e-05	0.0	0.0	0.0	0.00196747	0.0	0.0	9e-08	509.29100253	750.24789506	773.51909755	12.71322281	-0.04018162	-0.37335053
0.0442	6.73142	8.651e-05	0.0	0.0	0.0	0.00196625	0.0	0.0	9e-08	509.59793355	750.18561522	773.43038322	12.69183154	-0.04006293	-0.37328086
0.0443	6.74438	8.774e-05	0.0	0.0	0.0	0.00196502	0.0	0.0	9e-08	509.90429287	750.1234175	773.34181402	12.67047477	-0.03994367	-0.3732113
0.0444	6.75733	8.898e-05	0.0	0.0	0.0	0.00196377	0.0	0.0	9e-08	510.21008151	750.06130232	773.25338969	12.64915244	-0.03982385	-0.37314186
0.0445	6.77027	9.024e-05	0.0	0.0	0.0	0.00196251	0.0	0.0	9e-08	510.51530053	749.99927005	773.16511002	12.62786447	-0.03970347	-0.37307253
0.0446	6.7832	9.151e-05	0.0	0.0	0.0	0.00196124	0.0	0.0	9e-08	510.81995097	749.93732108	773.07697475	12.6066108	-0.03958254	-0.37300332
0.0447	6.79612	9.28e-05	0.0	0.0	0.0	0.00195995	0.0	0.0	9e-08	511.12403386	749.87545577	772.98898366	12.58539137	-0.03946107	-0.37293421
0.0448	6.80903	9.41e-05	0.0	0.0	0.0	0.00195865	0.0	0.0	9e-08	511.42755025	749.81367449	772.90113649	12.56420612	-0.03933908	-0.37286522
0.0449	6.82192	9.541e-05	0.0	0.0	0.0	0.00195734	0.0	0.0	1e-07	511.73050115	749.75197759	772.81343303	12.54305498	-0.03921656	-0.37279635
0.045	6.8348	9.674e-05	0.0	0.0	0.0	0.00195601	0.0	0.0	1e-07	512.03288761	749.69036541	772.72587303	12.52193789	-0.03909353	-0.37272758
0.0451	6.84767	9.808e-05	0.0	0.0	0.0	0.00195467	0.0	0.0	1e-07	512.33471065	749.62883829	772.63845625	12.50085478	-0.03896999	-0.37265893
0.0452	6.86053	9.943e-05	0.0	0.0	0.0	0.00195331	0.0	0.0	1e-07	512.63597129	749.56739657	772.55118246	12.47980559	-0.03884595	-0.37259039
0.0453	6.87338	0.0001008	0.0	0.0	0.0	0.00195194	0.0	0.0	1e-07	512.93667057	749.50604083	772.46405142	12.45879013	-0.03872111	-0.37252197
0.0454	6.88621	0.00010219	0.0	0.0	0.0	0.00195055	0.0	0.0	1e-07	513.2368095	749.44477127	772.3770629	12.43780856	-0.038596	-0.37245365
0.0455	6.89904	0.00010358	0.0	0.0	0.0	0.00194916	0.0	0.0	1e-07	513.53638909	749.38358818	772.29021668	12.41686071	-0.03847039	-0.37238545
0.0456	6.91185	0.000105	0.0	0.0	0.0	0.00194774	0.0	0.0	1.1e-07	513.83541037	749.32249189	772.2035125	12.39594651	-0.03834429	-0.37231736
0.0457	6.92465	0.00010642	0.0	0.0	0.0	0.00194632	0.0	0.0	1.1e-07	514.13387435	749.26148271	772.11695014	12.37506592	-0.0382177	-0.37224938
0.0458	6.93743	0.00010786	0.0	0.0	0.0	0.00194487	0.0	0.0	1.1e-07	514.43178204	749.20056097	772.03052937	12.35421885	-0.03809062	-0.37218151
0.0459	6.95021	0.00010932	0.0	0.0	0.0	0.00194342	0.0	0.0	1.1e-07	514.72913444	749.139727	771.94424996	12.33340526	-0.03796306	-0.37211375
0.046	6.96297	0.00011079	0.0	0.0	0.0	0.00194194	0.0	0.0	1.1e-07	515.02593258	749.07898111	771.85811167	12.31262507	-0.03783501	-0.3720461
0.0461	6.97572	0.00011227	0.0	0.0	0.0	0.00194046	0.0	0.0	1.1e-07	515.32217744	749.01832364	771.77211427	12.29187821	-0.03770649	-0.37197856
0.0462	6.98846	0.00011377	0.0	0.0	0.0	0.00193896	0.0	0.0	1.1e-07	515.61787003	748.95775491	771.68625754	12.27116464	-0.03757748	-0.37191114
0.0463	7.00119	0.00011529	0.0	0.0	0.0	0.00193744	0.0	0.0	1.2e-07	515.91301135	748.89727524	771.60054123	12.25048428	-0.03744799	-0.37184382
0.0464	7.01391	0.00011682	0.0	0.0	0.0	0.00193591	0.0	0.0	1.2e-07	516.20760241	748.83688496	771.51496513	12.22983707	-0.03731802	-0.37177662
0.0465	7.02661	0.00011836	0.0	0.0	0.0	0.00193436	0.0	0.0	1.2e-07	516.50164418	748.77658441	771.429529	12.20922294	-0.03718757	-0.37170952
0.0466	7.0393	0.00011992	0.0	0.0	0.0	0.0019328	0.0	0.0	1.2e-07	516.79513768	748.71637382	771.34423262	12.18864191	-0.03705829	-0.37164253
0.0467	7.05198	0.00012149	0.0	0.0	0.0	0.00193123	0.0	0.0	1.2e-07	517.08808388	748.65625114	771.25907576	12.16809379	-0.03692741	-0.37157566
0.0468	7.06465	0.00012309	0.0	0.0	0.0	0.00192963	0.0	0.0	1.2e-07	517.38048379	748.59621843	771.17405819	12.14757857	-0.03679613	-0.37150889
0.0469	7.07731	0.00012469	0.0	0.0	0.0	0.00192803	0.0	0.0	1.2e-07	517.67233837	748.53627593	771.08917969	12.12709619	-0.03666444	-0.37144223
0.047	7.08995	0.00012631	0.0	0.0	0.0	0.00192641	0.0	0.0	1.3e-07	517.96364863	748.47642387	771.00444002	12.10664657	-0.03653236	-0.37137568
0.0471	7.10258	0.00012795	0.0	0.0	0.0	0.00192477	0.0	0.0	1.3e-07	518.25441553	748.41666249	770.91983896	12.08622967	-0.03639988	-0.37130924
0.0472	7.1152	0.0001296	0.0	0.0	0.0	0.00192311	0.0	0.0	1.3e-07	518.54464007	748.35699201	770.83537629	12.06584541	-0.03626702	-0.37124291
0.0473	7.12781	0.00013127	0.0	0.0	0.0	0.00192144	0.0	0.0	1.3e-07	518.83432321	748.29741267	770.75105178	12.04549374	-0.03613377	-0.37117669
0.0474	7.1404	0.00013295	0.0	0.0	0.0	0.00191976	0.0	0.0	1.3e-07	519.12346594	748.23792469	770.6668652	12.02517459	-0.03600014	-0.37111057
0.0475	7.15299	0.00013465	0.0	0.0	0.0	0.00191806	0.0	0.0	1.3e-07	519.41206923	748.17852831	770.58281633	12.00488789	-0.03586613	-0.37104457
0.0476	7.16556	0.00013636	0.0	0.0	0.0	0.00191634	0.0	0.0	1.4e-07	519.70013405	748.11922374	770.49890494	11.98463359	-0.03573174	-0.37097867
0.0477	7.17812	0.0001381	0.0	0.0	0.0	0.00191461	0.0	0.0	1.4e-07	519.98766136	748.06001122	770.41513082	11.96441163	-0.03559698	-0.37091288
0.0478	7.19066	0.00013984	0.0	0.0	0.0	0.00191286	0.0	0.0	1.4e-07	520.27465214	748.00089098	770.33149374	11.94422193	-0.03546184	-0.3708472
0.0479	7.2032	0.00014161	0.0	0.0	0.0	0.0019111	0.0	0.0	1.4e-07	520.56110736	747.94186324	770.24799348	11.92406444	-0.03532634	-0.37078162
0.048	7.21572	0.00014338	0.0	0.0	0.0	0.00190931	0.0	0.0	1.4e-07	520.84702796	747.88292765	770.16462981	11.90393916	-0.03519218	-0.37071615
0.0481	7.22823	0.00014518	0.0	0.0	0.0	0.00190752	0.0	0.0	1.5e-07	521.13241493	747.8240829	770.08140252	11.88384592	-0.03505647	-0.37065079
0.0482	7.24073	0.00014699	0.0	0.0	0.0	0.0019057	0.0	0.0	1.5e-07	521.41726922	747.76533055	769.99831139	11.8637847	-0.03492047	-0.37058554
0.0483	7.25322	0.00014882	0.0	0.0	0.0	0.00190387	0.0	0.0	1.5e-07	521.70159178	747.70667072	769.9153562	11.84375544	-0.03478419	-0.37052039
0.0484	7.26569	0.00015066	0.0	0.0	0.0	0.00190203	0.0	0.0	1.5e-07	521.98538357	747.64810354	769.83253671	11.82375808	-0.03464763	-0.37045535
0.0485	7.27815	0.00015252	0.0	0.0	0.0	0.00190017	0.0	0.0	1.5e-07	522.26864554	747.5896291	769.74985273	11.80379255	-0.03451081	-0.37039041
0.0486	7.2906	0.0001544	0.0	0.0	0.0	0.00189829	0.0	0.0	1.5e-07	522.55137865	747.53124751	769.66730402	11.7838588	-0.03437374	-0.37032559
0.0487	7.30304	0.00015629	0.0	0.0	0.0	0.00189639	0.0	0.0	1.6e-07	522.83358385	747.47295886	769.58489037	11.76395676	-0.03423641	-0.37026086
0.0488	7.31546	0.0001582	0.0	0.0	0.0	0.00189448	0.0	0.0	1.6e-07	523.11526207	747.41476324	769.50261155	11.74408637	-0.03409883	-0.37019625
0.0489	7.32787	0.00016013	0.0	0.0	0.0	0.00189255	0.0	0.0	1.6e-07	523.39641428	747.35666074	769.42046736	11.72424757	-0.03396102	-0.37013174
0.049	7.34027	0.00016207	0.0	0.0	0.0	0.00189061	0.0	0.0	1.6e-07	523.6770414	747.29865142	769.33845758	11.70444029	-0.03382297	-0.37006733
0.0491	7.35266	0.00016403	0.0	0.0	0.0	0.00188864	0.0	0.0	1.6e-07	523.9571444	747.24073537	769.25658198	11.68466448	-0.0336847	-0.37000303
0.0492	7.36504	0.00016601	0.0	0.0	0.0	0.00188666	0.0	0.0	1.7e-07	524.23672419	747.18291264	769.17484036	11.66492007	-0.03354621	-0.36993884
0.0493	7.3774	0.000168	0.0	0.0	0.0	0.00188467	0.0	0.0	1.7e-07	524.51578174	747.1251833	769.09323249	11.64520701	-0.03340752	-0.36987475
0.0494	7.38975	0.00017001	0.0	0.0	0.0	0.00188266	0.0	0.0	1.7e-07	524.79431795	747.06754798	769.01175816	11.62552502	-0.03326753	-0.36981076
0.0495	7.40209	0.00017204	0.0	0.0	0.0	0.00188063	0.0	0.0	1.7e-07	525.07233378	747.01000709	768.93041716	11.60587439	-0.03312811	-0.36974688
0.0496	7.41441	0.00017409	0.0	0.0	0.0	0.00187858	0.0	0.0	1.7e-07	525.34983016	746.95256016	768.84920926	11.58625491	-0.03298845	-0.36968311
0.0497	7.42673	0.00017615	0.0	0.0	0.0	0.00187651	0.0	0.0	1.8e-07	525.62680801	746.89520729	768.76813426	11.56666651	-0.03284855	-0.36961944
0.0498	7.43903	0.00017823	0.0	0.0	0.0	0.00187443	0.0	0.0	1.8e-07	525.90326827	746.83794858	768.68719194	11.54710913	-0.03270842	-0.36955587
0.0499	7.45131	0.00018032	0.0	0.0	0.0	0.00187234	0.0	0.0	1.8e-07	526.17921186	746.78078412	768.6063821	11.52758272	-0.03256806	-0.36949241
0.05	7.46359	0.00018244	0.0	0.0	0.0	0.00187022	0.0	0.0	1.8e-07	526.45463972	746.72371402	768.52570451	11.50808721	-0.03242747	-0.36942905
0.05009	7.47585	0.00018457	0.0	0.0	0.0	0.00186809	0.0	0.0	1.8e-07	526.72955275	746.66673836	768.44515896	11.48862253	-0.03228665	-0.36936579
0.05019	7.4881	0.00018672	0.0	0.0	0.0	0.00186594	0.0	0.0	1.9e-07	527.00395189	746.60985725	768.36474525	11.46918863	-0.03214561	-0.36930264
0.05029	7.50034	0.00018888	0.0	0.0	0.0	0.00186377	0.0	0.0	1.9e-07	527.27783806	746.55307079	768.28446316	11.44978544	-0.03200435	-0.36923959
0.05039	7.51257	0.00019106	0.0	0.0	0.0	0.00186158	0.0	0.0	1.9e-07	527.55121217	746.49637906	768.20431248	11.43041291	-0.03186288	-0.36917665
0.05049	7.52478	0.00019326	0.0	0.0	0.0	0.00185938	0.0	0.0	1.9e-07	527.82407514	746.43978218	768.12429299	11.41107096	-0.03172118	-0.36911381
0.05059	7.53698	0.00019548	0.0	0.0	0.0	0.00185716	0.0	0.0	2e-07	528.09642789	746.38328023	768.0444045	11.39175954	-0.03157927	-0.36905107
0.05069	7.54917	0.00019772	0.0	0.0	0.0	0.00185492	0.0	0.0	2e-07	528.36827133	746.32687333	767.96464679	11.37247859	-0.03143714	-0.36898843
0.05079	7.56135	0.00019997	0.0	0.0	0.0	0.00185267	0.0	0.0	2e-07	528.63960638	746.27056032	767.88501965	11.35322806	-0.03129624	-0.3689259
0.05089	7.57351	0.00020224	0.0	0.0	0.0	0.0018504	0.0	0.0	2e-07	528.91043393	746.2143415	767.80552288	11.33400786	-0.03115411	-0.36886347
0.05099	7.58566	0.00020453	0.0	0.0	0.0	0.00184811	0.0	0.0	2e-07	529.1807549	746.15821738	767.72615627	11.31481794	-0.03101182	-0.36880114
0.05109	7.5978	0.00020683	0.0	0.0	0.0	0.0018458	0.0	0.0	2.1e-07	529.4505702	746.102188	767.6469196	11.29565824	-0.0308694	-0.36873891
0.05119	7.60992	0.00020915	0.0	0.0	0.0	0.00184347	0.0	0.0	2.1e-07	529.71988073	746.04625337	767.56781268	11.2765287	-0.03072683	-0.36867678
0.05129	7.62203	0.0002115	0.0	0.0	0.0	0.00184113	0.0	0.0	2.1e-07	529.98868741	745.99041348	767.48883529	11.25742926	-0.03058414	-0.36861476
0.05139	7.63413	0.00021385	0.0	0.0	0.0	0.00183877	0.0	0.0	2.1e-07	530.25699111	745.93466835	767.40998722	11.23835985	-0.03044131	-0.36855284
0.05149	7.64622	0.00021623	0.0	0.0	0.0	0.00183639	0.0	0.0	2.2e-07	530.52479276	745.87901798	767.33126829	11.21932042	-0.03029836	-0.36849102
0.05159	7.65829	0.00021862	0.0	0.0	0.0	0.00183399	0.0	0.0	2.2e-07	530.79209325	745.82346235	767.25267827	11.2003109	-0.0301553	-0.3684293
0.05169	7.67036	0.00022104	0.0	0.0	0.0	0.00183158	0.0	0.0	2.2e-07	531.05889348	745.76800147	767.17421696	11.18133123	-0.03001212	-0.36836768
0.05179	7.6824	0.00022347	0.0	0.0	0.0	0.00182915	0.0	0.0	2.2e-07	531.32519433	745.7126353	767.09588416	11.16238135	-0.02986884	-0.36830616
0.05189	7.69444	0.00022591	0.0	0.0	0.0	0.0018267	0.0	0.0	2.3e-07	531.59099672	745.65736385	767.01767966	11.1434612	-0.02972546	-0.36824475
0.05199	7.70646	0.00022838	1e-08	0.0	0.0	0.00182423	0.0	0.0	2.3e-07	531.85630152	745.60218707	766.93960327	11.12457072	-0.02958199	-0.36818343
0.05209	7.71847	0.00023086	1e-08	0.0	0.0	0.00182174	0.0	0.0	2.3e-07	532.12110963	745.54710494	766.86165477	11.10570984	-0.02943843	-0.36812221
0.05219	7.73047	0.00023336	1e-08	0.0	0.0	0.00181924	0.0	0.0	2.3e-07	532.38542194	745.49211879	766.78383397	11.08687826	-0.02929337	-0.3680611
0.05229	7.74246	0.00023588	1e-08	0.0	0.0	0.00181672	0.0	0.0	2.4e-07	532.64923933	745.43722783	766.70614065	11.06807635	-0.02914924	-0.36800008
0.05239	7.75443	0.00023842	1e-08	0.0	0.0	0.00181418	0.0	0.0	2.4e-07	532.91256269	745.38243194	766.62857462	11.04930384	-0.02900499	-0.36793917
0.05249	7.76639	0.00024097	1e-08	0.0	0.0	0.00181162	0.0	0.0	2.4e-07	533.17539291	745.32773115	766.55113568	11.03056069	-0.0288606	-0.36787835
0.05259	7.77833	0.00024355	1e-08	0.0	0.0	0.00180904	0.0	0.0	2.4e-07	533.43773087	745.27312547	766.47382363	11.01184682	-0.02871609	-0.36781764
0.05269	7.79027	0.00024614	1e-08	0.0	0.0	0.00180645	0.0	0.0	2.5e-07	533.69957745	745.21861495	766.39663826	10.99316218	-0.02857145	-0.36775702
0.05279	7.80219	0.00024875	1e-08	0.0	0.0	0.00180384	0.0	0.0	2.5e-07	533.96093354	745.16419961	766.31957938	10.97450671	-0.02842669	-0.3676965
0.05289	7.8141	0.00025137	1e-08	0.0	0.0	0.00180121	0.0	0.0	2.5e-07	534.22180001	745.10987949	766.24264679	10.95588034	-0.0282818	-0.36763609
0.05299	7.82599	0.00025402	1e-08	0.0	0.0	0.00179856	0.0	0.0	2.5e-07	534.48217774	745.05565461	766.16584028	10.93728301	-0.02813678	-0.36757577
0.05309	7.83787	0.00025668	1e-08	0.0	0.0	0.00179589	0.0	0.0	2.6e-07	534.74206761	745.00152501	766.08915966	10.91871466	-0.02799164	-0.36751555
0.05319	7.84974	0.00025936	1e-08	0.0	0.0	0.00179321	0.0	0.0	2.6e-07	535.0014705	744.94749073	766.01260472	10.90017523	-0.02784637	-0.36745543
0.05329	7.8616	0.00026206	1e-08	0.0	0.0	0.00179051	0.0	0.0	2.6e-07	535.26038726	744.8935518	765.93617528	10.88166465	-0.02770099	-0.3673954
0.05339	7.87344	0.00026478	1e-08	0.0	0.0	0.00178779	1e-08	0.0	2.7e-07	535.51881879	744.83970828	765.85987114	10.86318287	-0.02755547	-0.36733548
0.05349	7.88527	0.00026751	1e-08	0.0	0.0	0.00178505	1e-08	0.0	2.7e-07	535.77676594	744.7859601	765.78369208	10.84472979	-0.02741051	-0.36727565
0.05359	7.89709	0.00027027	1e-08	0.0	0.0	0.0017823	1e-08	0.0	2.7e-07	536.03422958	744.73230633	765.70763794	10.8263054	-0.02726496	-0.36721593
0.05369	7.90889	0.00027304	1e-08	0.0	0.0	0.00177952	1e-08	0.0	2.7e-07	536.29121059	744.67874774	765.63170849	10.80790962	-0.02711932	-0.3671563
0.05379	7.92068	0.00027583	1e-08	0.0	0.0	0.00177673	1e-08	0.0	2.8e-07	536.54770982	744.62528433	765.55590356	10.78954238	-0.02697358	-0.36709676
0.05389	7.93246	0.00027863	1e-08	0.0	0.0	0.00177392	1e-08	0.0	2.8e-07	536.80372815	744.57191612	765.48022294	10.77120363	-0.02682776	-0.36703733
0.05399	7.94422	0.00028146	1e-08	0.0	0.0	0.00177109	1e-08	0.0	2.8e-07	537.05926644	744.51864308	765.40466644	10.7528933	-0.02668185	-0.36697799
0.05409	7.95597	0.0002843	1e-08	0.0	0.0	0.00176824	1e-08	0.0	2.8e-07	537.31432555	744.46546524	765.32923386	10.73461133	-0.02653585	-0.36691875
0.05419	7.96771	0.00028716	1e-08	0.0	0.0	0.00176538	1e-08	0.0	2.9e-07	537.56890634	744.41238257	765.25392501	10.71635765	-0.02638977	-0.36685961
0.05429	7.97944	0.00029004	1e-08	0.0	0.0	0.0017625	1e-08	0.0	2.9e-07	537.82300967	744.35939508	765.1787397	10.69813222	-0.0262436	-0.36680056
0.05439	7.99115	0.00029294	1e-08	0.0	0.0	0.0017596	1e-08	0.0	2.9e-07	538.07663639	744.30650276	765.10367773	10.67993495	-0.02609736	-0.36674162
0.05449	8.00285	0.00029585	1e-08	0.0	0.0	0.00175668	1e-08	0.0	3e-07	538.32978738	744.25370562	765.02873891	10.66176581	-0.02595103	-0.36668276
0.05459	8.01453	0.00029878	1e-08	0.0	0.0	0.00175374	1e-08	0.0	3e-07	538.58246347	744.20100363	764.95392304	10.64362471	-0.02580463	-0.36662401
0.05469	8.02621	0.00030173	1e-08	0.0	0.0	0.00175079	1e-08	0.0	3e-07	538.83466554	744.14839681	764.87922995	10.6255116	-0.02565814	-0.36656535
0.05479	8.03786	0.0003047	1e-08	0.0	0.0	0.00174782	1e-08	0.0	3.1e-07	539.08639442	744.09588513	764.80465943	10.60742641	-0.02551159	-0.36650679
0.05489	8.04951	0.00030769	1e-08	0.0	0.0	0.00174483	1e-08	0.0	3.1e-07	539.33765097	744.04346841	764.73021129	10.58936902	-0.02536535	-0.36644832
0.05499	8.06114	0.00031069	1e-08	0.0	0.0	0.00174182	1e-08	0.0	3.1e-07	539.58843603	743.99114627	764.65588535	10.57133949	-0.02521876	-0.36638995
0.05509	8.07276	0.00031371	1e-08	0.0	0.0	0.0017388	1e-08	0.0	3.1e-07	539.83875046	743.93891905	764.58168141	10.55333769	-0.02507213	-0.36633167
0.05519	8.08437	0.00031675	1e-08	0.0	0.0	0.00173575	1e-08	0.0	3.2e-07	540.0885951	743.88678671	764.50759929	10.53536356	-0.02492544	-0.3662735
0.05529	8.09596	0.00031981	1e-08	0.0	0.0	0.00173269	1e-08	0.0	3.2e-07	540.3379708	743.8347492	764.43363879	10.51741706	-0.0247787	-0.36621541
0.05539	8.10754	0.00032288	1e-08	0.0	0.0	0.00172962	1e-08	0.0	3.2e-07	540.5868784	743.78280647	764.35979973	10.4994981	-0.02463192	-0.36615742
0.05549	8.11911	0.00032598	1e-08	0.0	0.0	0.00172652	1e-08	0.0	3.3e-07	540.83531876	743.73095849	764.28608192	10.48160663	-0.02448509	-0.36609953
0.05559	8.13066	0.00032909	1e-08	0.0	0.0	0.00172341	1e-08	0.0	3.3e-07	541.08329271	743.6792052	764.21248517	10.46374259	-0.02433822	-0.36604173
0.05569	8.1422	0.00033221	1e-08	0.0	0.0	0.00172027	1e-08	0.0	3.3e-07	541.33080109	743.62754654	764.13900929	10.44590592	-0.02419131	-0.36598403
0.05579	8.15373	0.00033536	1e-08	0.0	0.0	0.00171713	1e-08	0.0	3.4e-07	541.57784474	743.57598246	764.0656541	10.42809655	-0.02404437	-0.36592642
0.05589	8.16524	0.00033852	1e-08	0.0	0.0	0.00171396	1e-08	0.0	3.4e-07	541.82442451	743.52451291	763.9924194	10.41031442	-0.02389739	-0.36586891
0.05599	8.17674	0.0003417	1e-08	0.0	0.0	0.00171078	1e-08	0.0	3.4e-07	542.07054122	743.47313781	763.91930502	10.39255948	-0.02375038	-0.36581149
0.05609	8.18822	0.0003449	1e-08	0.0	0.0	0.00170757	1e-08	0.0	3.5e-07	542.31619572	743.42185711	763.84631077	10.37483165	-0.02360335	-0.36575416
0.05619	8.1997	0.00034811	1e-08	0.0	0.0	0.00170436	1e-08	0.0	3.5e-07	542.56138885	743.37067074	763.77343646	10.35713087	-0.02345628	-0.36569693
0.05629	8.21115	0.00035135	1e-08	0.0	0.0	0.00170112	1e-08	0.0	3.5e-07	542.80612142	743.31957872	763.70068191	10.33945695	-0.02330894	-0.3656398
0.05639	8.2226	0.0003546	1e-08	0.0	0.0	0.00169787	1e-08	0.0	3.5e-07	543.05039426	743.26858104	763.62804693	10.32181006	-0.02316176	-0.36558275
0.05649	8.23403	0.00035786	1e-08	0.0	0.0	0.0016946	1e-08	0.0	3.6e-07	543.29420822	743.21767753	763.55553135	10.30419004	-0.02301454	-0.3655258
0.05659	8.24545	0.00036115	2e-08	0.0	0.0	0.00169131	1e-08	0.0	3.6e-07	543.53756411	743.16686812	763.48313496	10.28659681	-0.0228673	-0.36546895
0.05669	8.25685	0.00036445	2e-08	0.0	0.0	0.001688	1e-08	0.0	3.6e-07	543.78046279	743.11615274	763.4108576	10.26903032	-0.02272003	-0.36541219
0.05679	8.26825	0.00036777	2e-08	0.0	0.0	0.00168468	1e-08	0.0	3.7e-07	544.02290506	743.06553131	763.33869909	10.2514905	-0.02257273	-0.36535552
0.05689	8.27962	0.0003711	2e-08	0.0	0.0	0.00168134	1e-08	0.0	3.7e-07	544.26489175	743.01500376	763.26665923	10.2339773	-0.02242542	-0.36529894
0.05699	8.29099	0.00037445	2e-08	0.0	0.0	0.00167799	1e-08	0.0	3.7e-07	544.50642369	742.96457	763.19473784	10.21649065	-0.02227807	-0.36524246
0.05709	8.30234	0.00037782	2e-08	0.0	0.0	0.00167461	1e-08	0.0	3.8e-07	544.74750171	742.91422995	763.12293476	10.19903049	-0.02213071	-0.36518607
0.05719	8.31367	0.00038121	2e-08	0.0	0.0	0.00167122	1e-08	0.0	3.8e-07	544.98812662	742.86398352	763.05124978	10.18159675	-0.02198333	-0.36512978
0.05729	8.325	0.00038461	2e-08	0.0	0.0	0.00166782	1e-08	0.0	3.9e-07	545.22829925	742.81383063	762.97968275	10.16418937	-0.02183593	-0.36507357
0.05739	8.33631	0.00038803	2e-08	0.0	0.0	0.00166439	1e-08	0.0	3.9e-07	545.46802042	742.76377118	762.90823346	10.14680829	-0.02168851	-0.36501746
0.05749	8.3476	0.00039146	2e-08	0.0	0.0	0.00166095	2e-08	0.0	3.9e-07	545.70729094	742.71380508	762.83690175	10.12945345	-0.02154108	-0.36496144
0.05759	8.35888	0.00039492	2e-08	0.0	0.0	0.0016575	2e-08	0.0	4e-07	545.94611164	742.66393222	762.76568744	10.11212478	-0.02139363	-0.36490551
0.05769	8.37015	0.00039839	2e-08	0.0	0.0	0.00165402	2e-08	0.0	4e-07	546.1844833	742.61415271	762.69459034	10.09482208	-0.02124588	-0.36484968
0.05779	8.38141	0.00040187	2e-08	0.0	0.0	0.00165053	2e-08	0.0	4e-07	546.42240677	742.56446639	762.62361028	10.07754553	-0.02109833	-0.36479394
0.05789	8.39265	0.00040537	2e-08	0.0	0.0	0.00164703	2e-08	0.0	4.1e-07	546.65988284	742.51487311	762.55274709	10.06029496	-0.02095075	-0.36473828
0.05799	8.40387	0.00040889	2e-08	0.0	0.0	0.00164351	2e-08	0.0	4.1e-07	546.89691234	742.46537277	762.48200057	10.0430703	-0.02080315	-0.36468272
0.05809	8.41509	0.00041242	2e-08	0.0	0.0	0.00163997	2e-08	0.0	4.1e-07	547.13349608	742.41596527	762.41137057	10.0258715	-0.02065552	-0.36462726
0.05819	8.42629	0.00041597	2e-08	0.0	0.0	0.00163641	2e-08	0.0	4.2e-07	547.36963486	742.36665051	762.34085689	10.00869848	-0.02050787	-0.36457188
0.05829	8.43747	0.00041954	2e-08	0.0	0.0	0.00163284	2e-08	0.0	4.2e-07	547.60532949	742.3174284	762.27045937	9.9915512	-0.0203602	-0.36451659
0.05839	8.44864	0.00042312	2e-08	0.0	0.0	0.00162926	2e-08	0.0	4.2e-07	547.84058078	742.26829884	762.20017782	9.97442957	-0.02021251	-0.3644614
0.05849	8.4598	0.00042672	2e-08	0.0	0.0	0.00162565	2e-08	0.0	4.3e-07	548.07538954	742.21926171	762.13001208	9.95733354	-0.02006479	-0.3644063
0.05859	8.47095	0.00043033	2e-08	0.0	0.0	0.00162204	2e-08	0.0	4.3e-07	548.30975657	742.17031692	762.05996197	9.94026305	-0.01991705	-0.36435128
0.05869	8.48208	0.00043396	2e-08	0.0	0.0	0.0016184	2e-08	0.0	4.3e-07	548.54368268	742.12146436	761.99002731	9.92321803	-0.01976928	-0.36429636
0.05879	8.49319	0.00043761	2e-08	0.0	0.0	0.00161475	2e-08	0.0	4.4e-07	548.77716866	742.07270392	761.92020793	9.90619842	-0.01962149	-0.36424153
0.05889	8.50429	0.00044127	2e-08	0.0	0.0	0.00161109	2e-08	0.0	4.4e-07	549.01021533	742.02403548	761.85050366	9.88920415	-0.01947367	-0.36418679
0.05899	8.51538	0.00044494	3e-08	0.0	0.0	0.00160741	2e-08	0.0	4.5e-07	549.24282347	741.97545895	761.78091432	9.87223513	-0.01932586	-0.36413214
0.05909	8.52646	0.00044863	3e-08	0.0	0.0	0.00160371	2e-08	0.0	4.5e-07	549.47499387	741.92697408	761.71143974	9.85529128	-0.01917804	-0.36407758
0.05919	8.53752	0.00045234	3e-08	0.0	0.0	0.0016	2e-08	0.0	4.5e-07	549.70672733	741.87858084	761.64207975	9.83837263	-0.01903017	-0.36402311
0.05929	8.54856	0.00045606	3e-08	0.0	0.0	0.00159627	2e-08	0.0	4.6e-07	549.93802466	741.83027911	761.57283418	9.82147907	-0.01888228	-0.36396873
0.05939	8.55959	0.0004598	3e-08	0.0	0.0	0.00159253	2e-08	0.0	4.6e-07	550.16888665	741.78206876	761.50370286	9.80461052	-0.01873436	-0.36391443
0.05949	8.57061	0.00046355	3e-08	0.0	0.0	0.00158878	2e-08	0.0	4.6e-07	550.3993141	741.73394967	761.43468561	9.78776694	-0.01858641	-0.36386023
0.05959	8.58162	0.00046732	3e-08	0.0	0.0	0.001585	2e-08	0.0	4.7e-07	550.62930778	741.68592172	761.36578226	9.77094824	-0.01843844	-0.36380612
0.05969	8.59261	0.0004711	3e-08	0.0	0.0	0.00158122	3e-08	0.0	4.7e-07	550.8588685	741.63798476	761.29699265	9.75415438	-0.01829044	-0.3637521
0.05979	8.60358	0.00047489	3e-08	0.0	0.0	0.00157742	3e-08	0.0	4.8e-07	551.08799704	741.59013868	761.22831661	9.73738527	-0.01814241	-0.36369816
0.05989	8.61454	0.0004787	3e-08	0.0	0.0	0.0015736	3e-08	0.0	4.8e-07	551.3166942	741.54238333	761.15975396	9.72064087	-0.01799436	-0.36364432
0.05999	8.62549	0.00048253	3e-08	0.0	0.0	0.00156977	3e-08	0.0	4.8e-07	551.54496075	741.49471859	761.09130454	9.7039211	-0.01784627	-0.36359056
0.06009	8.63642	0.00048637	3e-08	0.0	0.0	0.00156593	3e-08	0.0	4.9e-07	551.77279749	741.4471443	761.02296818	9.6872259	-0.01769815	-0.3635369
0.06019	8.64734	0.00049022	3e-08	0.0	0.0	0.00156207	3e-08	0.0	4.9e-07	552.00020519	741.39966034	760.95474471	9.67055521	-0.01755001	-0.36348332
0.06029	8.65825	0.00049409	3e-08	0.0	0.0	0.0015582	3e-08	0.0	4.9e-07	552.22718465	741.35226656	760.88663396	9.65390896	-0.01740183	-0.36342983
0.06039	8.66914	0.00049797	3e-08	0.0	0.0	0.00155431	3e-08	0.0	5e-07	552.45373664	741.30496279	760.81863577	9.63728699	-0.01725375	-0.36337643
0.06049	8.68001	0.00050186	3e-08	0.0	0.0	0.00155041	3e-08	0.0	5e-07	552.67986192	741.25774874	760.75074997	9.6206894	-0.01710555	-0.36332312
0.06059	8.69087	0.00050577	3e-08	0.0	0.0	0.0015465	3e-08	0.0	5.1e-07	552.90556128	741.21062437	760.6829764	9.60411605	-0.01695732	-0.36326989
0.06069	8.70172	0.00050969	4e-08	0.0	0.0	0.00154257	3e-08	0.0	5.1e-07	553.13083552	741.16358952	760.61531489	9.58756688	-0.01680905	-0.36321675
0.06079	8.71255	0.00051363	4e-08	0.0	0.0	0.00153863	3e-08	0.0	5.1e-07	553.35568539	741.11664404	760.54776527	9.57104183	-0.01666076	-0.36316371
0.06089	8.72337	0.00051758	4e-08	0.0	0.0	0.00153468	3e-08	0.0	5.2e-07	553.58011167	741.06978776	760.48032738	9.55454081	-0.01651243	-0.36311074
0.06099	8.73418	0.00052154	4e-08	0.0	0.0	0.00153071	3e-08	0.0	5.2e-07	553.80411514	741.02302052	760.41300106	9.53806379	-0.01636407	-0.36305787
0.06109	8.74497	0.00052551	4e-08	0.0	0.0	0.00152673	4e-08	1e-08	5.3e-07	554.02769657	740.97634214	760.34578614	9.52161067	-0.01621567	-0.36300508
0.06119	8.75574	0.0005295	4e-08	0.0	0.0	0.00152273	4e-08	1e-08	5.3e-07	554.25085673	740.92975246	760.27868245	9.50518141	-0.01606725	-0.36295239
0.06129	8.7665	0.0005335	4e-08	0.0	0.0	0.00151873	4e-08	1e-08	5.3e-07	554.47359638	740.88325129	760.21168985	9.48877594	-0.01591878	-0.36289977
0.06139	8.77725	0.00053751	4e-08	0.0	0.0	0.00151471	4e-08	1e-08	5.4e-07	554.69591631	740.83683847	760.14480815	9.47239418	-0.01577028	-0.36284725
0.06149	8.78798	0.00054154	4e-08	0.0	0.0	0.00151068	4e-08	1e-08	5.4e-07	554.91781726	740.79051381	760.0780372	9.45603608	-0.01562174	-0.36279481
0.06159	8.7987	0.00054558	4e-08	0.0	0.0	0.00150663	4e-08	1e-08	5.5e-07	555.13930002	740.74427712	760.01137685	9.43970157	-0.01547316	-0.36274246
0.06169	8.8094	0.00054963	4e-08	0.0	0.0	0.00150258	4e-08	1e-08	5.5e-07	555.36036533	740.69812823	759.94482692	9.42339058	-0.01532453	-0.3626902
0.06179	8.82009	0.00055369	4e-08	0.0	0.0	0.00149851	4e-08	1e-08	5.5e-07	555.58101397	740.65206698	759.87838726	9.40710294	-0.01517586	-0.36263802
0.06189	8.83077	0.00055777	4e-08	0.0	0.0	0.00149443	4e-08	1e-08	5.6e-07	555.80124667	740.60609319	759.81205771	9.39083876	-0.01502716	-0.36258593
0.06199	8.84143	0.00056186	4e-08	0.0	0.0	0.00149033	4e-08	1e-08	5.6e-07	556.0210642	740.56020666	759.7458381	9.37459791	-0.0148784	-0.36253393
0.06209	8.85207	0.00056596	5e-08	0.0	0.0	0.00148623	4e-08	1e-08	5.7e-07	556.24046734	740.51440717	759.67972828	9.35838031	-0.0147296	-0.36248201
0.06219	8.8627	0.00057007	5e-08	0.0	0.0	0.00148211	4e-08	1e-08	5.7e-07	556.45945682	740.46869454	759.61372809	9.3421859	-0.01458076	-0.36243018
0.06229	8.87332	0.00057419	5e-08	0.0	0.0	0.00147798	5e-08	1e-08	5.7e-07	556.67803341	740.42306857	759.54783737	9.32601461	-0.01443186	-0.36237843
0.06239	8.88392	0.00057832	5e-08	0.0	0.0	0.00147384	5e-08	1e-08	5.8e-07	556.89619785	740.37752905	759.48205596	9.30986637	-0.01428291	-0.36232677
0.06249	8.8945	0.00058247	5e-08	0.0	0.0	0.00146969	5e-08	1e-08	5.8e-07	557.11395091	740.33207578	759.41638371	9.29374113	-0.01413391	-0.36227519
0.06259	8.90508	0.00058662	5e-08	0.0	0.0	0.00146553	5e-08	1e-08	5.9e-07	557.33129333	740.28670856	759.35082045	9.2776388	-0.01398486	-0.3622237
0.06269	8.91563	0.00059079	5e-08	0.0	0.0	0.00146136	5e-08	1e-08	5.9e-07	557.54822586	740.24142717	759.28536604	9.26155933	-0.01383575	-0.3621723
0.06279	8.92618	0.00059497	5e-08	0.0	0.0	0.00145717	5e-08	1e-08	6e-07	557.76474924	740.1962314	759.22002031	9.24550265	-0.01368658	-0.36212098
0.06289	8.9367	0.00059915	5e-08	0.0	0.0	0.00145298	5e-08	1e-08	6e-07	557.98086422	740.15112104	759.15478311	9.22946868	-0.01353736	-0.36206975
0.06299	8.94722	0.00060335	5e-08	0.0	0.0	0.00144877	5e-08	1e-08	6e-07	558.19657156	740.10609587	759.08965428	9.21345738	-0.01338807	-0.3620186
0.06309	8.95771	0.00060756	5e-08	0.0	0.0	0.00144456	5e-08	1e-08	6.1e-07	558.41187198	740.06115566	759.02463367	9.19746865	-0.01323872	-0.36196754
0.06319	8.9682	0.00061178	6e-08	0.0	0.0	0.00144033	5e-08	1e-08	6.1e-07	558.62676621	740.01630034	758.95972112	9.18150231	-0.01308921	-0.36191656
0.06329	8.97866	0.00061601	6e-08	0.0	0.0	0.0014361	6e-08	1e-08	6.2e-07	558.84125501	739.97152971	758.89491649	9.16555852	-0.01293971	-0.36186567
0.06339	8.98912	0.00062025	6e-08	0.0	0.0	0.00143185	6e-08	1e-08	6.2e-07	559.05533911	739.92684344	758.83021961	9.1496371	-0.01279013	-0.36181486
0.06349	8.99955	0.0006245	6e-08	0.0	0.0	0.0014276	6e-08	1e-08	6.3e-07	559.26901924	739.88224133	758.76563033	9.133738	-0.01264047	-0.36176414
0.06359	9.00998	0.00062875	6e-08	0.0	0.0	0.00142333	6e-08	1e-08	6.3e-07	559.48229614	739.83772315	758.7011485	9.11786114	-0.01249074	-0.3617135
0.06369	9.02039	0.00063302	6e-08	0.0	0.0	0.00141906	6e-08	1e-08	6.3e-07	559.69517055	739.79328869	758.63677397	9.10200646	-0.01234093	-0.36166294
0.06379	9.03078	0.0006373	6e-08	0.0	0.0	0.00141478	6e-08	1e-08	6.4e-07	559.9076432	739.7489377	758.57250659	9.08617388	-0.01219103	-0.36161247
0.06389	9.04116	0.00064158	6e-08	0.0	0.0	0.00141048	6e-08	1e-08	6.4e-07	560.11971481	739.70466998	758.5083462	9.07036334	-0.01204105	-0.36156208
0.06399	9.05152	0.00064588	6e-08	0.0	0.0	0.00140618	6e-08	1e-08	6.5e-07	560.33138611	739.66048528	758.44429266	9.05457477	-0.01189099	-0.36151178
0.06409	9.06187	0.00065018	7e-08	0.0	0.0	0.00140187	7e-08	1e-08	6.5e-07	560.54265783	739.61638339	758.38034581	9.0388081	-0.01174083	-0.36146156
0.06419	9.0722	0.00065449	7e-08	0.0	0.0	0.00139755	7e-08	1e-08	6.6e-07	560.75353069	739.57236405	758.3165055	9.02306327	-0.01159058	-0.36141142
0.06429	9.08252	0.00065881	7e-08	0.0	0.0	0.00139322	7e-08	1e-08	6.6e-07	560.96400542	739.52842705	758.25277159	9.0073402	-0.01144024	-0.36136137
0.06439	9.09282	0.00066314	7e-08	0.0	0.0	0.00138889	7e-08	1e-08	6.6e-07	561.17408274	739.48457215	758.18914392	8.99163883	-0.01128979	-0.3613114
0.06449	9.10311	0.00066748	7e-08	0.0	0.0	0.00138454	7e-08	1e-08	6.7e-07	561.38376336	739.4407991	758.12562235	8.97595908	-0.01113925	-0.36126152
0.06459	9.11338	0.00067182	7e-08	0.0	0.0	0.00138019	7e-08	1e-08	6.7e-07	561.59304799	739.39710781	758.06220673	8.96030074	-0.01098861	-0.36121171
0.06469	9.12364	0.00067618	7e-08	0.0	0.0	0.00137583	7e-08	1e-08	6.8e-07	561.80193736	739.35349799	757.99889691	8.94466399	-0.01083785	-0.361162
0.06479	9.13388	0.00068054	7e-08	0.0	0.0	0.00137146	8e-08	1e-08	6.8e-07	562.01043217	739.30996936	757.93569274	8.92904866	-0.01068699	-0.36111236
0.06489	9.14411	0.00068491	7e-08	0.0	0.0	0.00136709	8e-08	1e-08	6.9e-07	562.21853315	739.2665217	757.87259407	8.91345468	-0.01053601	-0.36106281
0.06499	9.15432	0.00068928	8e-08	0.0	0.0	0.00136271	8e-08	1e-08	6.9e-07	562.426241	739.22315475	757.80960077	8.89788197	-0.01038492	-0.36101333
0.06509	9.16452	0.00069366	8e-08	0.0	0.0	0.00135832	8e-08	1e-08	6.9e-07	562.63355643	739.1798683	757.74671268	8.88233046	-0.01023371	-0.36096395
0.06519	9.1747	0.00069805	8e-08	0.0	0.0	0.00135392	8e-08	1e-08	7e-07	562.84048015	739.1366621	757.68392966	8.86680009	-0.01008238	-0.36091464
0.06529	9.18487	0.00070245	8e-08	0.0	0.0	0.00134952	8e-08	1e-08	7e-07	563.04701286	739.0935359	757.62125156	8.85129078	-0.00993092	-0.36086542
0.06539	9.19502	0.00070685	8e-08	0.0	0.0	0.00134511	9e-08	1e-08	7.1e-07	563.25315526	739.05048948	757.55867824	8.83580247	-0.00977933	-0.36081628
0.06549	9.20515	0.00071126	8e-08	0.0	0.0	0.00134069	9e-08	1e-08	7.1e-07	563.45890806	739.00752258	757.49620956	8.82033508	-0.00962761	-0.36076722
0.06559	9.21527	0.00071567	8e-08	0.0	0.0	0.00133627	9e-08	1e-08	7.2e-07	563.66427196	738.96463498	757.43384537	8.80488855	-0.00947576	-0.36071824
0.06569	9.22538	0.0007201	9e-08	0.0	0.0	0.00133184	9e-08	1e-08	7.2e-07	563.86924765	738.92182642	757.37158552	8.7894628	-0.00932376	-0.36066935
0.06579	9.23546	0.00072452	9e-08	0.0	0.0	0.0013274	9e-08	1e-08	7.3e-07	564.07383583	738.87909666	757.30942989	8.77405776	-0.00917163	-0.36062053
0.06589	9.24554	0.00072896	9e-08	0.0	0.0	0.00132296	9e-08	1e-08	7.3e-07	564.27803719	738.83644546	757.24737831	8.75867322	-0.00901944	-0.3605718
0.06599	9.2556	0.00073339	9e-08	0.0	0.0	0.00131852	1e-07	1e-08	7.3e-07	564.48185242	738.79387266	757.18543066	8.74330934	-0.00886704	-0.36052315
0.06609	9.26564	0.00073784	9e-08	0.0	0.0	0.00131406	1e-07	1e-08	7.4e-07	564.6852822	738.75137796	757.12358679	8.72796596	-0.00871449	-0.36047459
0.06619	9.27566	0.00074229	9e-08	0.0	0.0	0.00130961	1e-07	1e-08	7.4e-07	564.88832724	738.70896111	757.06184655	8.71264301	-0.00856179	-0.3604261
0.06629	9.28568	0.00074674	9e-08	0.0	0.0	0.00130515	1e-07	1e-08	7.5e-07	565.09098821	738.66662188	757.00020982	8.6973404	-0.00840893	-0.36037769
0.06639	9.29567	0.0007512	1e-07	0.0	0.0	0.00130068	1e-07	2e-08	7.5e-07	565.2932658	738.62436002	756.93867645	8.68205807	-0.00825592	-0.36032937
0.06649	9.30565	0.00075566	1e-07	0.0	0.0	0.00129621	1e-07	2e-08	7.6e-07	565.49516069	738.58217529	756.87724629	8.66679594	-0.00810274	-0.36028113
0.06659	9.31562	0.00076013	1e-07	0.0	0.0	0.00129173	1.1e-07	2e-08	7.6e-07	565.69667356	738.54006746	756.81591922	8.65155395	-0.00794939	-0.36023296
0.06669	9.32556	0.00076461	1e-07	0.0	0.0	0.00128725	1.1e-07	2e-08	7.7e-07	565.89780508	738.49803627	756.75469509	8.63633202	-0.00779588	-0.36018488
0.06679	9.3355	0.00076908	1e-07	0.0	0.0	0.00128276	1.1e-07	2e-08	7.7e-07	566.09855595	738.45608149	756.69357377	8.62113008	-0.00764219	-0.36013688
0.06689	9.34541	0.00077356	1e-07	0.0	0.0	0.00127827	1.1e-07	2e-08	7.7e-07	566.29892682	738.41420288	756.63255511	8.60594806	-0.00748833	-0.36008896
0.06699	9.35532	0.00077805	1e-07	0.0	0.0	0.00127378	1.2e-07	2e-08	7.8e-07	566.49891837	738.37240019	756.57163898	8.59078588	-0.00733429	-0.36004112
0.06709	9.3652	0.00078254	1.1e-07	0.0	0.0	0.00126928	1.2e-07	2e-08	7.8e-07	566.69853126	738.33067319	756.51082524	8.57564348	-0.00718006	-0.35999336
0.06719	9.37507	0.00078703	1.1e-07	0.0	0.0	0.00126478	1.2e-07	2e-08	7.9e-07	566.89776618	738.28902164	756.45011377	8.56052077	-0.00702564	-0.35994569
0.06729	9.38492	0.00079152	1.1e-07	0.0	0.0	0.00126028	1.2e-07	2e-08	7.9e-07	567.09662378	738.24744531	756.38950441	8.54541749	-0.00687115	-0.35989809
0.06739	9.39476	0.00079602	1.1e-07	0.0	0.0	0.00125577	1.2e-07	2e-08	8e-07	567.29510471	738.20594403	756.32899704	8.5303339	-0.00671639	-0.35985057
0.06749	9.40459	0.00080052	1.1e-07	0.0	0.0	0.00125126	1.3e-07	2e-08	8e-07	567.49320965	738.16451751	756.26859153	8.51526978	-0.00656143	-0.35980313
0.06759	9.41439	0.00080503	1.1e-07	0.0	0.0	0.00124675	1.3e-07	2e-08	8.1e-07	567.69093925	738.12316551	756.20828773	8.50022505	-0.00640628	-0.35975577
0.06769	9.42418	0.00080953	1.2e-07	0.0	0.0	0.00124223	1.3e-07	2e-08	8.1e-07	567.88829417	738.08188781	756.14808552	8.48519965	-0.00625092	-0.35970849
0.06779	9.43396	0.00081404	1.2e-07	0.0	0.0	0.00123772	1.3e-07	2e-08	8.2e-07	568.08527506	738.04068416	756.08798476	8.47019349	-0.00609536	-0.35966129
0.06789	9.44371	0.00081855	1.2e-07	0.0	0.0	0.0012332	1.4e-07	2e-08	8.2e-07	568.28188258	737.99955434	756.02798532	8.4552065	-0.00593959	-0.35961417
0.06799	9.45346	0.00082306	1.2e-07	0.0	0.0	0.00122867	1.4e-07	2e-08	8.2e-07	568.47811738	737.95849812	755.96808706	8.44023862	-0.00578361	-0.35956713
0.06809	9.46318	0.00082758	1.2e-07	0.0	0.0	0.00122415	1.4e-07	2e-08	8.3e-07	568.6739801	737.91751527	755.90828986	8.42528976	-0.00562742	-0.35952017
0.06819	9.47289	0.0008321	1.3e-07	0.0	0.0	0.00121962	1.4e-07	2e-08	8.3e-07	568.86947139	737.87660556	755.84859358	8.41035984	-0.00547101	-0.35947329
0.06829	9.48259	0.00083661	1.3e-07	0.0	0.0	0.0012151	1.5e-07	2e-08	8.4e-07	569.0645919	737.83576877	755.7889981	8.3954488	-0.00531438	-0.35942649
0.06839	9.49227	0.00084113	1.3e-07	0.0	0.0	0.00121057	1.5e-07	2e-08	8.4e-07	569.25934226	737.79500467	755.72950328	8.38055655	-0.00515752	-0.35937977
0.06849	9.50193	0.00084565	1.3e-07	0.0	0.0	0.00120604	1.5e-07	2e-08	8.5e-07	569.45372311	737.75431304	755.67010899	8.36568303	-0.00500043	-0.35933312
0.06859	9.51157	0.00085018	1.3e-07	0.0	0.0	0.00120151	1.5e-07	2e-08	8.5e-07	569.6477351	737.71369365	755.6108151	8.35082815	-0.00484311	-0.35928656
0.06869	9.5212	0.0008547	1.4e-07	0.0	0.0	0.00119697	1.6e-07	2e-08	8.6e-07	569.84137885	737.67314635	755.55162149	8.33599159	-0.00468565	-0.35924007
0.06879	9.53082	0.00085922	1.4e-07	0.0	0.0	0.00119244	1.6e-07	2e-08	8.6e-07	570.03465498	737.63267096	755.49252803	8.32117369	-0.00452788	-0.35919366
0.06889	9.54041	0.00086374	1.4e-07	0.0	0.0	0.00118791	1.6e-07	2e-08	8.6e-07	570.22756415	737.59226721	755.43353459	8.30637421	-0.00436987	-0.35914733
0.06899	9.54999	0.00086827	1.4e-07	0.0	0.0	0.00118338	1.6e-07	2e-08	8.7e-07	570.42010696	737.5519349	755.37464104	8.29159306	-0.00421162	-0.35910108
0.06909	9.55956	0.00087279	1.4e-07	0.0	0.0	0.00117884	1.7e-07	2e-08	8.7e-07	570.61228405	737.51167381	755.31584726	8.27683015	-0.00405312	-0.35905491
0.06919	9.56911	0.00087732	1.5e-07	0.0	0.0	0.00117431	1.7e-07	3e-08	8.8e-07	570.80409604	737.47148374	755.25715311	8.26208543	-0.00389438	-0.35900882
0.06929	9.57864	0.00088184	1.5e-07	0.0	0.0	0.00116977	1.7e-07	3e-08	8.8e-07	570.99554354	737.43136449	755.19855848	8.2473588	-0.00373538	-0.3589628
0.06939	9.58815	0.00088636	1.5e-07	0.0	0.0	0.00116524	1.8e-07	3e-08	8.9e-07	571.18662719	737.39131586	755.14006324	8.23265019	-0.00357612	-0.35891686
0.06949	9.59765	0.00089088	1.5e-07	0.0	0.0	0.00116071	1.8e-07	3e-08	8.9e-07	571.37734758	737.35133765	755.08166726	8.21795952	-0.0034166	-0.358871
0.06959	9.60713	0.00089541	1.5e-07	0.0	0.0	0.00115618	1.8e-07	3e-08	9e-07	571.56770534	737.31142968	755.02337042	8.20328671	-0.00325682	-0.35882522
0.06969	9.6166	0.00089993	1.6e-07	0.0	0.0	0.00115165	1.8e-07	3e-08	9e-07	571.75770106	737.27159175	754.9651726	8.18863169	-0.00309677	-0.35877951
0.06979	9.62605	0.00090445	1.6e-07	0.0	0.0	0.00114712	1.9e-07	3e-08	9.1e-07	571.94733538	737.23182368	754.90707367	8.17399437	-0.00293645	-0.35873389
0.06989	9.63548	0.00090896	1.6e-07	0.0	0.0	0.00114259	1.9e-07	3e-08	9.1e-07	572.13660887	737.19212527	754.84907351	8.15937468	-0.00277585	-0.35868834
0.06999	9.6449	0.00091348	1.6e-07	0.0	0.0	0.00113806	1.9e-07	3e-08	9.1e-07	572.32552216	737.15249636	754.791172	8.14477254	-0.00261498	-0.35864287
0.07009	9.6543	0.000918	1.7e-07	0.0	0.0	0.00113354	2e-07	3e-08	9.2e-07	572.51407583	737.11293684	754.73336902	8.1301875	-0.00245394	-0.35859747
0.07019	9.66368	0.00092251	1.7e-07	0.0	0.0	0.00112901	2e-07	3e-08	9.2e-07	572.70227049	737.07344654	754.67566444	8.11562011	-0.00229253	-0.35855215
0.07029	9.67305	0.00092702	1.7e-07	0.0	0.0	0.00112449	2e-07	3e-08	9.3e-07	572.89010672	737.03402525	754.61805815	8.10107002	-0.00213084	-0.35850691
0.07039	9.68239	0.00093153	1.7e-07	0.0	0.0	0.00111997	2.1e-07	3e-08	9.3e-07	573.07758513	736.99467281	754.56055003	8.08653713	-0.00196886	-0.35846175
0.07049	9.69173	0.00093603	1.8e-07	0.0	0.0	0.00111545	2.1e-07	3e-08	9.4e-07	573.2647063	736.95538906	754.50313995	8.07202138	-0.0018066	-0.35841667
0.07059	9.70104	0.00094054	1.8e-07	0.0	0.0	0.00111094	2.1e-07	3e-08	9.4e-07	573.45147082	736.91617385	754.4458278	8.05752268	-0.00164403	-0.35837166
0.07069	9.71034	0.00094504	1.8e-07	0.0	0.0	0.00110643	2.2e-07	3e-08	9.5e-07	573.63787927	736.87702703	754.38861346	8.04304095	-0.00148118	-0.35832672
0.07079	9.71962	0.00094954	1.8e-07	0.0	0.0	0.00110192	2.2e-07	3e-08	9.5e-07	573.82393224	736.83794846	754.33149681	8.02857611	-0.00131802	-0.35828187
0.07089	9.72889	0.00095403	1.9e-07	0.0	0.0	0.00109741	2.2e-07	3e-08	9.6e-07	574.00963031	736.79893798	754.27447774	8.01412807	-0.00115456	-0.35823709
0.07099	9.73814	0.00095853	1.9e-07	0.0	0.0	0.00109291	2.3e-07	3e-08	9.6e-07	574.19497404	736.75999547	754.21755612	7.99969675	-0.00099079	-0.35819239
0.07109	9.74737	0.00096301	1.9e-07	0.0	0.0	0.00108841	2.3e-07	3e-08	9.6e-07	574.37996402	736.7211208	754.16073184	7.98528208	-0.00082671	-0.35814776
0.07119	9.75659	0.0009675	1.9e-07	0.0	0.0	0.00108391	2.4e-07	4e-08	9.7e-07	574.56460082	736.68231384	754.1040048	7.97088396	-0.00066232	-0.35810321
0.07129	9.76578	0.00097198	2e-07	0.0	0.0	0.00107942	2.4e-07	4e-08	9.7e-07	574.748885	736.64357446	754.04737486	7.95650232	-0.00049761	-0.35805874
0.07139	9.77496	0.00097646	2e-07	0.0	0.0	0.00107493	2.4e-07	4e-08	9.8e-07	574.93281713	736.60490255	753.99084192	7.94213707	-0.00033259	-0.35801434
0.07149	9.78413	0.00098093	2e-07	0.0	0.0	0.00107044	2.5e-07	4e-08	9.8e-07	575.11639777	736.56629805	753.93440586	7.92778763	-0.00016741	-0.35797002
0.07159	9.79327	0.0009854	2e-07	0.0	0.0	0.00106596	2.5e-07	4e-08	9.9e-07	575.29962749	736.52776083	753.87806658	7.91345477	-1.78e-06	-0.35792578
0.07169	9.8024	0.00098987	2.1e-07	0.0	0.0	0.00106149	2.5e-07	4e-08	9.9e-07	575.48250683	736.48929078	753.82182395	7.89913803	0.00016416	-0.35788161
0.07179	9.81152	0.00099433	2.1e-07	0.0	0.0	0.00105701	2.6e-07	4e-08	1e-06	575.66503636	736.45088781	753.76567787	7.88483732	0.00033044	-0.35783751
0.07189	9.82061	0.00099878	2.1e-07	0.0	0.0	0.00105255	2.6e-07	4e-08	1e-06	575.84721662	736.41255182	753.70962822	7.87055256	0.00049704	-0.3577935
0.07199	9.82969	0.00100323	2.1e-07	0.0	0.0	0.00104808	2.7e-07	4e-08	1e-06	576.02904817	736.37428275	753.65367489	7.85628367	0.00066396	-0.35774955
0.07209	9.83875	0.00100768	2.2e-07	0.0	0.0	0.00104363	2.7e-07	4e-08	1.01e-06	576.21053155	736.3360805	753.59781778	7.84203055	0.00083123	-0.35770569
0.07219	9.84779	0.00101212	2.2e-07	0.0	0.0	0.00103917	2.7e-07	4e-08	1.01e-06	576.3916673	736.297945	753.54205677	7.82779312	0.00099882	-0.3576619
0.07229	9.85682	0.00101655	2.2e-07	0.0	0.0	0.00103473	2.8e-07	4e-08	1.02e-06	576.57245597	736.25987621	753.48639175	7.81357129	0.00116675	-0.35761818
0.07239	9.86583	0.00102098	2.3e-07	0.0	0.0	0.00103028	2.8e-07	4e-08	1.02e-06	576.75289809	736.22187404	753.43082261	7.79936497	0.00133503	-0.35757454
0.07249	9.87482	0.00102541	2.3e-07	0.0	0.0	0.00102585	2.9e-07	4e-08	1.03e-06	576.93299419	736.18393846	753.37534925	7.78517408	0.00150365	-0.35753098
0.07259	9.88379	0.00102983	2.3e-07	0.0	0.0	0.00102142	2.9e-07	4e-08	1.03e-06	577.11274481	736.14606942	753.31997157	7.77099854	0.00167261	-0.35748749
0.07269	9.89275	0.00103424	2.4e-07	0.0	0.0	0.00101699	3e-07	4e-08	1.04e-06	577.29215048	736.10826687	753.26468944	7.75683824	0.00184192	-0.35744407
0.07279	9.90169	0.00103864	2.4e-07	0.0	0.0	0.00101257	3e-07	5e-08	1.04e-06	577.47121172	736.07053079	753.20950277	7.74269259	0.00201142	-0.35740073
0.07289	9.91061	0.00104304	2.4e-07	0.0	0.0	0.00100816	3.1e-07	5e-08	1.04e-06	577.64992905	736.03286117	753.15441145	7.72856236	0.00218139	-0.35735747
0.07299	9.91951	0.00104744	2.4e-07	0.0	0.0	0.00100375	3.1e-07	5e-08	1.05e-06	577.828303	735.99525796	753.09941538	7.7144471	0.0023517	-0.35731428
0.07309	9.9284	0.00105182	2.5e-07	0.0	0.0	0.00099935	3.1e-07	5e-08	1.05e-06	578.00633408	735.95772117	753.04451445	7.7003467	0.00252236	-0.35727116
0.07319	9.93727	0.0010562	2.5e-07	0.0	0.0	0.00099496	3.2e-07	5e-08	1.06e-06	578.1840228	735.92025079	752.98970855	7.68626108	0.00269337	-0.35722812
0.07329	9.94612	0.00106058	2.5e-07	0.0	0.0	0.00099058	3.2e-07	5e-08	1.06e-06	578.36136967	735.88284681	752.93499759	7.67219014	0.00286473	-0.35718516
0.07339	9.95495	0.00106494	2.6e-07	0.0	0.0	0.0009862	3.3e-07	5e-08	1.07e-06	578.5383752	735.84550926	752.88038147	7.6581338	0.00303645	-0.35714226
0.07349	9.96377	0.0010693	2.6e-07	0.0	0.0	0.00098182	3.3e-07	5e-08	1.07e-06	578.71503991	735.80823814	752.82586007	7.64409195	0.00320852	-0.35709945
0.07359	9.97257	0.00107365	2.6e-07	0.0	0.0	0.00097746	3.4e-07	5e-08	1.08e-06	578.89136428	735.77103347	752.7714333	7.63006451	0.00338096	-0.3570567
0.07369	9.98135	0.001078	2.7e-07	0.0	0.0	0.0009731	3.4e-07	5e-08	1.08e-06	579.06734881	735.7338953	752.71710106	7.61605139	0.00355375	-0.35701403
0.07379	9.99011	0.00108233	2.7e-07	0.0	0.0	0.00096875	3.5e-07	5e-08	1.08e-06	579.24299401	735.69682366	752.66286325	7.60205248	0.0037269	-0.35697144
0.07389	9.99886	0.00108666	2.7e-07	0.0	0.0	0.00096441	3.5e-07	5e-08	1.09e-06	579.41830036	735.6598186	752.60871977	7.5880677	0.00390042	-0.35692892
0.07399	10.00758	0.00109098	2.8e-07	0.0	0.0	0.00096007	3.6e-07	5e-08	1.09e-06	579.59326835	735.62288017	752.55467051	7.57409696	0.0040743	-0.35688647
0.07409	10.01629	0.0010953	2.8e-07	0.0	0.0	0.00095575	3.6e-07	6e-08	1.1e-06	579.76789847	735.58600844	752.50071539	7.56014014	0.00424854	-0.3568441
0.07419	10.02498	0.0010996	2.8e-07	0.0	0.0	0.00095143	3.7e-07	6e-08	1.1e-06	579.94219119	735.54920348	752.4468543	7.54619646	0.004423	-0.3568018
0.07429	10.03365	0.0011039	2.9e-07	0.0	0.0	0.00094712	3.7e-07	6e-08	1.11e-06	580.11614701	735.51246536	752.39308716	7.53226701	0.00459794	-0.35675958
0.07439	10.04231	0.00110819	2.9e-07	0.0	0.0	0.00094282	3.8e-07	6e-08	1.11e-06	580.28976639	735.47579418	752.33941385	7.51835118	0.00477323	-0.35671743
0.07449	10.05095	0.00111246	2.9e-07	0.0	0.0	0.00093853	3.9e-07	6e-08	1.11e-06	580.46304981	735.43919003	752.2858343	7.50444887	0.00494889	-0.35667535
0.07459	10.05957	0.00111673	3e-07	0.0	0.0	0.00093424	3.9e-07	6e-08	1.12e-06	580.63599773	735.40265302	752.2323484	7.49055998	0.00512492	-0.35663334
0.07469	10.06817	0.001121	3e-07	0.0	0.0	0.00092996	4e-07	6e-08	1.12e-06	580.80861063	735.36618325	752.17895605	7.4766844	0.0053013	-0.35659141
0.07479	10.07675	0.00112525	3e-07	0.0	0.0	0.0009257	4e-07	6e-08	1.13e-06	580.98088896	735.32978086	752.12565717	7.46282205	0.00547806	-0.35654956
0.07489	10.08531	0.00112949	3.1e-07	0.0	0.0	0.00092144	4.1e-07	6e-08	1.13e-06	581.1528332	735.29344597	752.07245167	7.44897281	0.00565518	-0.35650777
0.07499	10.09386	0.00113373	3.1e-07	0.0	0.0	0.00091719	4.1e-07	6e-08	1.14e-06	581.32444378	735.25717873	752.01933944	7.43513659	0.00583266	-0.35646606
0.07509	10.10239	0.00113795	3.2e-07	0.0	0.0	0.00091295	4.2e-07	6e-08	1.14e-06	581.49572117	735.22097927	751.96632041	7.42131329	0.00601051	-0.35642442
0.07519	10.11089	0.00114217	3.2e-07	0.0	0.0	0.00090872	4.3e-07	6e-08	1.14e-06	581.66666581	735.18484777	751.91339447	7.4075028	0.00618873	-0.35638286
0.07529	10.11939	0.00114637	3.2e-07	0.0	0.0	0.0009045	4.3e-07	7e-08	1.15e-06	581.83727816	735.14878438	751.86056154	7.39370503	0.00636731	-0.35634137
0.07539	10.12786	0.00115057	3.3e-07	0.0	0.0	0.00090029	4.4e-07	7e-08	1.15e-06	582.00755865	735.11278929	751.80782154	7.37991986	0.00654626	-0.35629995
0.07549	10.13631	0.00115475	3.3e-07	0.0	0.0	0.00089609	4.4e-07	7e-08	1.16e-06	582.17750772	735.07686268	751.75517436	7.3661472	0.00672558	-0.35625861
0.07559	10.14475	0.00115893	3.3e-07	0.0	0.0	0.0008919	4.5e-07	7e-08	1.16e-06	582.34712581	735.04100474	751.70261993	7.35238595	0.00690514	-0.35621733
0.07569	10.15316	0.00116309	3.4e-07	0.0	0.0	0.00088772	4.6e-07	7e-08	1.17e-06	582.51641335	735.00521568	751.65015816	7.33863769	0.00708515	-0.35617613
0.07579	10.16156	0.00116725	3.4e-07	0.0	0.0	0.00088355	4.6e-07	7e-08	1.17e-06	582.68537078	734.9694957	751.59778897	7.32490157	0.00726553	-0.35613501
0.07589	10.16994	0.00117139	3.5e-07	0.0	0.0	0.00087939	4.7e-07	7e-08	1.17e-06	582.8539985	734.93384505	751.54551226	7.3111775	0.00744626	-0.35609395
0.07599	10.1783	0.00117553	3.5e-07	0.0	0.0	0.00087524	4.7e-07	7e-08	1.18e-06	583.02229696	734.89826396	751.49332796	7.29746537	0.00762736	-0.35605297
0.07609	10.18665	0.00117965	3.5e-07	0.0	0.0	0.0008711	4.8e-07	7e-08	1.18e-06	583.19026656	734.86275266	751.44123597	7.28376505	0.00780881	-0.35601206
0.07619	10.19497	0.00118376	3.6e-07	0.0	0.0	0.00086697	4.9e-07	7e-08	1.19e-06	583.35790773	734.82731141	751.38923622	7.27007645	0.00799063	-0.35597122
0.07629	10.20327	0.00118787	3.6e-07	0.0	0.0	0.00086285	4.9e-07	8e-08	1.19e-06	583.52522087	734.79194049	751.33732863	7.25639945	0.0081728	-0.35593046
0.07639	10.21156	0.00119196	3.7e-07	0.0	0.0	0.00085875	5e-07	8e-08	1.19e-06	583.69220639	734.75664016	751.2855131	7.24273394	0.00835533	-0.35588977
0.07649	10.21983	0.00119604	3.7e-07	0.0	0.0	0.00085465	5.1e-07	8e-08	1.2e-06	583.85886469	734.72141071	751.23378957	7.22907981	0.00853822	-0.35584915
0.07659	10.22808	0.00120011	3.7e-07	0.0	0.0	0.00085057	5.1e-07	8e-08	1.2e-06	584.02519619	734.68625245	751.18215795	7.21543695	0.00872146	-0.3558086
0.07669	10.23631	0.00120416	3.8e-07	0.0	0.0	0.00084649	5.2e-07	8e-08	1.21e-06	584.19120126	734.65116567	751.13061816	7.20180524	0.00890505	-0.35576812
0.07679	10.24452	0.00120821	3.8e-07	0.0	0.0	0.00084243	5.3e-07	8e-08	1.21e-06	584.35688032	734.6161507	751.07917012	7.18818457	0.009089	-0.35572772
0.07689	10.25271	0.00121224	3.9e-07	0.0	0.0	0.00083838	5.3e-07	8e-08	1.21e-06	584.52223374	734.58120786	751.02781377	7.17457483	0.00927329	-0.35568739
0.07699	10.26088	0.00121627	3.9e-07	0.0	0.0	0.00083434	5.4e-07	8e-08	1.22e-06	584.68726191	734.54633747	750.97654901	7.1609745	0.00945783	-0.35564713
0.07709	10.26903	0.00122028	4e-07	0.0	1e-08	0.00083031	5.5e-07	8e-08	1.22e-06	584.85196521	734.5115399	750.92537579	7.14738586	0.00964279	-0.35560694
0.07719	10.27717	0.00122428	4e-07	0.0	1e-08	0.0008263	5.5e-07	8e-08	1.23e-06	585.01634402	734.4768155	750.87429401	7.13380773	0.00982809	-0.35556683
0.07729	10.28528	0.00122826	4e-07	0.0	1e-08	0.00082229	5.6e-07	9e-08	1.23e-06	585.18039871	734.44216465	750.82330361	7.12024001	0.01001373	-0.35552678
0.07739	10.29338	0.00123224	4.1e-07	0.0	1e-08	0.0008183	5.7e-07	9e-08	1.23e-06	585.34412967	734.40758774	750.77240452	7.10668257	0.01019972	-0.35548681
0.07749	10.30145	0.0012362	4.1e-07	0.0	1e-08	0.00081432	5.8e-07	9e-08	1.24e-06	585.50753724	734.37308516	750.72159666	7.09313529	0.01038603	-0.35544691
0.07759	10.30951	0.00124015	4.2e-07	0.0	1e-08	0.00081035	5.8e-07	9e-08	1.24e-06	585.67062181	734.33865732	750.67087995	7.07959804	0.01057268	-0.35540708
0.07769	10.31755	0.00124409	4.2e-07	0.0	1e-08	0.0008064	5.9e-07	9e-08	1.25e-06	585.83338372	734.30430464	750.62025434	7.0660707	0.01075967	-0.35536732
0.07779	10.32557	0.00124802	4.3e-07	0.0	1e-08	0.00080246	6e-07	9e-08	1.25e-06	585.99582333	734.27002754	750.56971975	7.05255314	0.01094698	-0.35532763
0.07789	10.33357	0.00125193	4.3e-07	0.0	1e-08	0.00079852	6.1e-07	9e-08	1.25e-06	586.157941	734.23582647	750.5192761	7.03904525	0.01113461	-0.35528802
0.07799	10.34155	0.00125583	4.4e-07	0.0	1e-08	0.00079461	6.1e-07	9e-08	1.26e-06	586.31973707	734.20170189	750.46892334	7.02554689	0.01132258	-0.35524848
0.07809	10.34951	0.00125972	4.4e-07	0.0	1e-08	0.0007907	6.2e-07	1e-07	1.26e-06	586.48121189	734.16765426	750.4186614	7.01205794	0.01151086	-0.355209
0.07819	10.35745	0.0012636	4.4e-07	0.0	1e-08	0.00078681	6.3e-07	1e-07	1.27e-06	586.64236579	734.13368406	750.3684902	6.99857827	0.01169946	-0.3551696
0.07829	10.36537	0.00126746	4.5e-07	0.0	1e-08	0.00078293	6.4e-07	1e-07	1.27e-06	586.80319911	734.09979177	750.31840969	6.98510775	0.01188837	-0.35513027
0.07839	10.37327	0.00127131	4.5e-07	0.0	1e-08	0.00077906	6.4e-07	1e-07	1.27e-06	586.96371218	734.06597787	750.2684198	6.97164429	0.0120775	-0.35509102
0.07849	10.38115	0.00127514	4.6e-07	0.0	1e-08	0.00077521	6.5e-07	1e-07	1.28e-06	587.12390531	734.03224288	750.21852048	6.95819113	0.01226701	-0.35505183
0.07859	10.38901	0.00127897	4.6e-07	0.0	1e-08	0.00077137	6.6e-07	1e-07	1.28e-06	587.28377885	733.99858734	750.16871165	6.94474665	0.01245682	-0.35501271
0.07869	10.39685	0.00128278	4.7e-07	0.0	1e-08	0.00076754	6.7e-07	1e-07	1.29e-06	587.4433331	733.96501179	750.11899326	6.93131073	0.01264693	-0.35497367
0.07879	10.40467	0.00128657	4.7e-07	0.0	1e-08	0.00076372	6.8e-07	1e-07	1.29e-06	587.60256839	733.93151677	750.06936525	6.91788321	0.01283733	-0.35493469
0.07889	10.41247	0.00129036	4.8e-07	0.0	1e-08	0.00075992	6.8e-07	1e-07	1.29e-06	587.76148502	733.89810286	750.01982755	6.90446396	0.01302803	-0.35489579
0.07899	10.42026	0.00129413	4.8e-07	0.0	1e-08	0.00075613	6.9e-07	1.1e-07	1.3e-06	587.92008331	733.86477062	749.97038011	6.89105284	0.01321901	-0.35485696
0.07909	10.42802	0.00129788	4.9e-07	0.0	1e-08	0.00075236	7e-07	1.1e-07	1.3e-06	588.07836355	733.83152065	749.92102287	6.87764971	0.01341028	-0.3548182
0.07919	10.43576	0.00130163	4.9e-07	0.0	1e-08	0.0007486	7.1e-07	1.1e-07	1.3e-06	588.23632605	733.79835355	749.87175577	6.86425442	0.01360182	-0.3547795
0.07929	10.44348	0.00130536	5e-07	0.0	1e-08	0.00074485	7.2e-07	1.1e-07	1.31e-06	588.39397109	733.76526994	749.82257877	6.85086685	0.01379365	-0.35474088
0.07939	10.45118	0.00130907	5e-07	0.0	1e-08	0.00074111	7.3e-07	1.1e-07	1.31e-06	588.55129897	733.73227043	749.77349179	6.83748683	0.01398574	-0.35470234
0.07949	10.45886	0.00131277	5.1e-07	0.0	1e-08	0.00073739	7.3e-07	1.1e-07	1.32e-06	588.70830997	733.69935568	749.7244948	6.82411423	0.0141781	-0.35466386
0.07959	10.46653	0.00131646	5.1e-07	0.0	1e-08	0.00073369	7.4e-07	1.1e-07	1.32e-06	588.86500438	733.66652634	749.67558774	6.81074891	0.01437072	-0.35462545
0.07969	10.47417	0.00132013	5.2e-07	0.0	1e-08	0.00073	7.5e-07	1.2e-07	1.32e-06	589.02138247	733.63378307	749.62677056	6.79738858	0.01456355	-0.35458711
0.07979	10.48179	0.00132379	5.2e-07	0.0	1e-08	0.00072632	7.6e-07	1.2e-07	1.33e-06	589.17744449	733.60112653	749.57804322	6.78403668	0.01475667	-0.35454885
0.07989	10.48939	0.00132744	5.3e-07	0.0	1e-08	0.00072265	7.7e-07	1.2e-07	1.33e-06	589.33319071	733.56855743	749.52940566	6.77069151	0.01495004	-0.35451065
0.07999	10.49697	0.00133107	5.3e-07	0.0	1e-08	0.000719	7.8e-07	1.2e-07	1.33e-06	589.48862141	733.53607647	749.48085784	6.75735291	0.01514365	-0.35447252
0.08009	10.50453	0.00133469	5.4e-07	0.0	1e-08	0.00071537	7.9e-07	1.2e-07	1.34e-06	589.64373685	733.50368439	749.43239971	6.74402072	0.01533749	-0.35443447
0.08019	10.51206	0.00133829	5.4e-07	0.0	1e-08	0.00071174	8e-07	1.2e-07	1.34e-06	589.79853728	733.47138191	749.38403122	6.73069478	0.01553156	-0.35439648
0.08029	10.51958	0.00134188	5.5e-07	0.0	1e-08	0.00070814	8.1e-07	1.2e-07	1.34e-06	589.95302294	733.43916979	749.33575234	6.71737493	0.01572586	-0.35435857
0.08039	10.52708	0.00134545	5.5e-07	0.0	1e-08	0.00070454	8.2e-07	1.3e-07	1.35e-06	590.10719408	733.40704878	749.28756301	6.70406102	0.01592038	-0.35432072
0.08049	10.53455	0.00134901	5.6e-07	0.0	1e-08	0.00070096	8.2e-07	1.3e-07	1.35e-06	590.26105095	733.37501966	749.23946319	6.69075287	0.01611512	-0.35428295
0.08059	10.54201	0.00135256	5.6e-07	0.0	1e-08	0.0006974	8.3e-07	1.3e-07	1.36e-06	590.41459377	733.34308324	749.19145285	6.67745032	0.01631007	-0.35424525
0.08069	10.54945	0.00135609	5.7e-07	0.0	1e-08	0.00069385	8.4e-07	1.3e-07	1.36e-06	590.56782278	733.31124029	749.14353195	6.6641532	0.01650522	-0.35420761
0.08079	10.55686	0.0013596	5.8e-07	0.0	1e-08	0.00069031	8.5e-07	1.3e-07	1.36e-06	590.72073821	733.27949166	749.09570044	6.65086136	0.01670056	-0.35417005
0.08089	10.56425	0.0013631	5.8e-07	0.0	1e-08	0.00068679	8.6e-07	1.3e-07	1.37e-06	590.87334027	733.24783817	749.0479583	6.63757462	0.0168961	-0.35413256
0.08099	10.57162	0.00136659	5.9e-07	0.0	1e-08	0.00068329	8.7e-07	1.3e-07	1.37e-06	591.02562919	733.21628067	749.00030547	6.62429281	0.01709183	-0.35409513
0.08109	10.57898	0.00137006	5.9e-07	0.0	1e-08	0.00067979	8.8e-07	1.4e-07	1.37e-06	591.17760515	733.18482003	748.95274194	6.61101267	0.01728773	-0.35405778
0.08119	10.5863	0.00137352	6e-07	0.0	1e-08	0.00067632	8.9e-07	1.4e-07	1.38e-06	591.32926834	733.15345712	748.90526769	6.59773926	0.01748381	-0.3540205
0.08129	10.59361	0.00137696	6e-07	0.0	1e-08	0.00067286	9e-07	1.4e-07	1.38e-06	591.48061899	733.12219283	748.85788266	6.58447012	0.01768005	-0.35398329
0.08139	10.6009	0.00138038	6.1e-07	0.0	1e-08	0.00066941	9.1e-07	1.4e-07	1.38e-06	591.63165728	733.09102807	748.81058684	6.57120508	0.01787645	-0.35394614
0.08149	10.60817	0.0013838	6.1e-07	0.0	1e-08	0.00066598	9.2e-07	1.4e-07	1.39e-06	591.78238342	733.05996377	748.76338018	6.55794393	0.01807301	-0.35390907
0.08159	10.61541	0.00138719	6.2e-07	0.0	1e-08	0.00066256	9.3e-07	1.4e-07	1.39e-06	591.93279758	733.02900085	748.71626267	6.5446865	0.01826972	-0.35387207
0.08169	10.62264	0.00139057	6.3e-07	0.0	1e-08	0.00065916	9.4e-07	1.5e-07	1.39e-06	592.08289995	732.99814028	748.66923428	6.53143259	0.01846657	-0.35383514
0.08179	10.62984	0.00139394	6.3e-07	0.0	1e-08	0.00065577	9.5e-07	1.5e-07	1.4e-06	592.2326907	732.96738302	748.62229498	6.51818201	0.01866355	-0.35379827
0.08189	10.63702	0.00139729	6.4e-07	0.0	1e-08	0.0006524	9.6e-07	1.5e-07	1.4e-06	592.38216999	732.93673005	748.57544475	6.50493457	0.01886066	-0.35376148
0.08199	10.64418	0.00140063	6.4e-07	0.0	1e-08	0.00064904	9.7e-07	1.5e-07	1.4e-06	592.531338	732.90618237	748.52868356	6.49169008	0.01905788	-0.35372476
0.08209	10.65131	0.00140395	6.5e-07	0.0	1e-08	0.0006457	9.8e-07	1.5e-07	1.41e-06	592.68019489	732.875741	748.48201141	6.47844833	0.01925522	-0.3536881
0.08219	10.65843	0.00140725	6.5e-07	0.0	1e-08	0.00064237	9.9e-07	1.5e-07	1.41e-06	592.8287408	732.84540696	748.43542826	6.46520914	0.01945267	-0.35365152
0.08229	10.66552	0.00141054	6.6e-07	0.0	1e-08	0.00063906	1e-06	1.6e-07	1.41e-06	592.97697588	732.81518131	748.3889341	6.45197229	0.01965021	-0.35361501
0.08239	10.6726	0.00141382	6.7e-07	0.0	1e-08	0.00063577	1.01e-06	1.6e-07	1.42e-06	593.12490028	732.78506509	748.34252891	6.43873759	0.01984784	-0.35357856
0.08249	10.67965	0.00141707	6.7e-07	0.0	1e-08	0.00063249	1.02e-06	1.6e-07	1.42e-06	593.2725141	732.75505942	748.29621269	6.42550029	0.0200456	-0.35354219
0.08259	10.68667	0.00142032	6.8e-07	0.0	1e-08	0.00062922	1.04e-06	1.6e-07	1.42e-06	593.41981744	732.72516541	748.24998544	6.41226791	0.02024341	-0.35350589
0.08269	10.69368	0.00142355	6.8e-07	0.0	1e-08	0.00062597	1.05e-06	1.6e-07	1.43e-06	593.56681047	732.69538414	748.20384713	6.39903687	0.02044128	-0.35346966
0.08279	10.70066	0.00142676	6.9e-07	0.0	1e-08	0.00062274	1.06e-06	1.6e-07	1.43e-06	593.7134933	732.66571674	748.15779775	6.38580694	0.02063921	-0.35343349
0.08289	10.70763	0.00142996	6.9e-07	0.0	1e-08	0.00061952	1.07e-06	1.7e-07	1.43e-06	593.85986605	732.63616436	748.1118373	6.3725779	0.0208372	-0.3533974
0.08299	10.71457	0.00143314	7e-07	0.0	1e-08	0.00061631	1.08e-06	1.7e-07	1.44e-06	594.00592882	732.60672815	748.06596576	6.35934951	0.02103523	-0.35336137
0.08309	10.72148	0.0014363	7.1e-07	0.0	1e-08	0.00061313	1.09e-06	1.7e-07	1.44e-06	594.15168171	732.5774093	748.02018314	6.34612156	0.02123331	-0.35332542
0.08319	10.72838	0.00143945	7.1e-07	0.0	1e-08	0.00060995	1.1e-06	1.7e-07	1.44e-06	594.29712481	732.54820899	747.97448943	6.3328938	0.0214314	-0.35328954
0.08329	10.73525	0.00144259	7.2e-07	0.0	1e-08	0.0006068	1.11e-06	1.7e-07	1.45e-06	594.44225822	732.51912845	747.92888463	6.319666	0.02162953	-0.35325372
0.08339	10.7421	0.00144571	7.3e-07	0.0	1e-08	0.00060366	1.12e-06	1.7e-07	1.45e-06	594.58708201	732.49016889	747.88336874	6.30643793	0.02182766	-0.35321798
0.08349	10.74893	0.00144881	7.3e-07	0.0	1e-08	0.00060053	1.13e-06	1.8e-07	1.45e-06	594.73159626	732.46133157	747.83794176	6.29320935	0.0220258	-0.3531823
0.08359	10.75574	0.0014519	7.4e-07	0.0	1e-08	0.00059742	1.15e-06	1.8e-07	1.46e-06	594.87580104	732.43261774	747.7926037	6.27998001	0.02222393	-0.3531467
0.08369	10.76252	0.00145497	7.4e-07	0.0	1e-08	0.00059433	1.16e-06	1.8e-07	1.46e-06	595.01969642	732.40402869	747.74735456	6.26674968	0.02242205	-0.35311116
0.08379	10.76928	0.00145802	7.5e-07	0.0	1e-08	0.00059125	1.17e-06	1.8e-07	1.46e-06	595.16328244	732.37556571	747.70219435	6.25351812	0.02262015	-0.3530757
0.08389	10.77602	0.00146106	7.6e-07	0.0	1e-08	0.00058818	1.18e-06	1.8e-07	1.46e-06	595.30655907	732.34723025	747.6571231	6.24027823	0.02281832	-0.3530403
0.08399	10.78273	0.00146409	7.6e-07	0.0	1e-08	0.00058514	1.19e-06	1.8e-07	1.47e-06	595.44952639	732.31902361	747.61214083	6.22704145	0.02301638	-0.35300498
0.08409	10.78942	0.0014671	7.7e-07	0.0	1e-08	0.00058211	1.2e-06	1.9e-07	1.47e-06	595.59218444	732.29094709	747.56724753	6.2138024	0.0232144	-0.35296972
0.08419	10.79609	0.00147009	7.7e-07	0.0	1e-08	0.00057909	1.22e-06	1.9e-07	1.47e-06	595.73453326	732.26300209	747.52244322	6.2005608	0.02341236	-0.35293454
0.08429	10.80274	0.00147307	7.8e-07	0.0	1e-08	0.00057609	1.23e-06	1.9e-07	1.48e-06	595.87657287	732.23518999	747.47772792	6.18731637	0.02361026	-0.35289942
0.08439	10.80936	0.00147603	7.9e-07	0.0	1e-08	0.00057311	1.24e-06	1.9e-07	1.48e-06	596.01830327	732.2075122	747.43310165	6.17406883	0.02380809	-0.35286437
0.08449	10.81596	0.00147897	7.9e-07	0.0	1e-08	0.00057014	1.25e-06	1.9e-07	1.48e-06	596.15972448	732.17997017	747.38856443	6.1608179	0.02400583	-0.3528294
0.08459	10.82253	0.0014819	8e-07	0.0	1e-08	0.00056719	1.26e-06	2e-07	1.49e-06	596.30083649	732.15256534	747.34411628	6.14756329	0.02420349	-0.35279449
0.08469	10.82909	0.00148482	8.1e-07	0.0	1e-08	0.00056425	1.28e-06	2e-07	1.49e-06	596.4416393	732.12529917	747.29975724	6.1343047	0.02440106	-0.35275966
0.08479	10.83562	0.00148771	8.1e-07	0.0	1e-08	0.00056133	1.29e-06	2e-07	1.49e-06	596.58213288	732.09817317	747.25548732	6.12104186	0.02459851	-0.35272489
0.08489	10.84212	0.00149059	8.2e-07	0.0	1e-08	0.00055842	1.3e-06	2e-07	1.49e-06	596.72231721	732.07118884	747.21130657	6.10777445	0.02479584	-0.35269019
0.08499	10.8486	0.00149346	8.3e-07	0.0	1e-08	0.00055553	1.31e-06	2e-07	1.5e-06	596.86219227	732.04434771	747.167215	6.09450219	0.02499305	-0.35265557
0.08509	10.85506	0.00149631	8.3e-07	0.0	1e-08	0.00055266	1.32e-06	2.1e-07	1.5e-06	597.00175801	732.01765132	747.12321266	6.08122476	0.02519013	-0.35262101
0.08519	10.8615	0.00149914	8.4e-07	0.0	1e-08	0.0005498	1.34e-06	2.1e-07	1.5e-06	597.1410144	731.99110125	747.07929959	6.06793836	0.02538712	-0.35258653
0.08529	10.86791	0.00150196	8.5e-07	0.0	1e-08	0.00054696	1.35e-06	2.1e-07	1.51e-06	597.27996118	731.96469939	747.03547587	6.05464269	0.02558402	-0.35255211
0.08539	10.8743	0.00150476	8.5e-07	0.0	1e-08	0.00054414	1.36e-06	2.1e-07	1.51e-06	597.41859842	731.93844717	746.99174152	6.04134497	0.02578068	-0.35251777
0.08549	10.88066	0.00150755	8.6e-07	0.0	1e-08	0.00054133	1.37e-06	2.1e-07	1.51e-06	597.55692605	731.91234619	746.94809658	6.02804043	0.02597718	-0.35248349
0.08559	10.887	0.00151032	8.7e-07	0.0	1e-08	0.00053853	1.39e-06	2.2e-07	1.51e-06	597.69494398	731.88639814	746.90454108	6.01472871	0.0261735	-0.35244929
0.08569	10.89331	0.00151307	8.7e-07	0.0	1e-08	0.00053576	1.4e-06	2.2e-07	1.52e-06	597.83265213	731.86060468	746.8610751	6.00140948	0.02636963	-0.35241515
0.08579	10.8996	0.00151581	8.8e-07	0.0	1e-08	0.00053299	1.41e-06	2.2e-07	1.52e-06	597.97005038	731.83496753	746.81769867	5.98808236	0.02656556	-0.35238109
0.08589	10.90587	0.00151853	8.8e-07	0.0	1e-08	0.00053025	1.43e-06	2.2e-07	1.52e-06	598.10713864	731.80948841	746.77441186	5.974747	0.02676129	-0.35234709
0.08599	10.91211	0.00152123	8.9e-07	0.0	1e-08	0.00052752	1.44e-06	2.2e-07	1.53e-06	598.24391677	731.78416908	746.73121472	5.96140303	0.0269568	-0.35231317
0.08609	10.91833	0.00152392	9e-07	0.0	1e-08	0.0005248	1.45e-06	2.3e-07	1.53e-06	598.38038465	731.75901131	746.68810731	5.9480501	0.02715209	-0.35227932
0.08619	10.92452	0.0015266	9e-07	0.0	1e-08	0.00052211	1.46e-06	2.3e-07	1.53e-06	598.51654215	731.7340169	746.64508969	5.93468781	0.02734714	-0.35224553
0.08629	10.93069	0.00152925	9.1e-07	0.0	1e-08	0.00051942	1.48e-06	2.3e-07	1.53e-06	598.65238912	731.70918765	746.60216194	5.9213158	0.02754195	-0.35221182
0.08639	10.93683	0.0015319	9.2e-07	0.0	1e-08	0.00051676	1.49e-06	2.3e-07	1.54e-06	598.78792541	731.68452541	746.55932412	5.90793369	0.02773651	-0.35217818
0.08649	10.94295	0.00153452	9.3e-07	0.0	1e-08	0.00051411	1.5e-06	2.3e-07	1.54e-06	598.92315084	731.66003205	746.5165763	5.89454109	0.0279308	-0.35214461
0.08659	10.94905	0.00153713	9.3e-07	0.0	1e-08	0.00051147	1.52e-06	2.4e-07	1.54e-06	599.05806518	731.63570953	746.47391859	5.88111415	0.02812507	-0.35211111
0.08669	10.95512	0.00153972	9.4e-07	0.0	1e-08	0.00050886	1.53e-06	2.4e-07	1.54e-06	599.19266778	731.61156024	746.43135117	5.86769199	0.02831889	-0.35207768
0.08679	10.96116	0.0015423	9.5e-07	0.0	1e-08	0.00050625	1.54e-06	2.4e-07	1.55e-06	599.32695881	731.58758574	746.38887405	5.85425704	0.02851242	-0.35204433
0.08689	10.96718	0.00154486	9.5e-07	0.0	1e-08	0.00050367	1.56e-06	2.4e-07	1.55e-06	599.46093804	731.56378802	746.3464873	5.84080882	0.02870565	-0.35201104
0.08699	10.97317	0.00154741	9.6e-07	0.0	1e-08	0.0005011	1.57e-06	2.4e-07	1.55e-06	599.59460523	731.54016908	746.30419101	5.82734682	0.02889859	-0.35197782
0.08709	10.97914	0.00154994	9.7e-07	0.0	1e-08	0.00049854	1.58e-06	2.5e-07	1.55e-06	599.72796013	731.51673095	746.2619853	5.81387055	0.02909122	-0.35194468
0.08719	10.98508	0.00155245	9.7e-07	0.0	1e-08	0.000496	1.6e-06	2.5e-07	1.56e-06	599.86100248	731.49347571	746.21987025	5.8003795	0.02928352	-0.3519116
0.08729	10.991	0.00155495	9.8e-07	0.0	1e-08	0.00049348	1.61e-06	2.5e-07	1.56e-06	599.993732	731.47040544	746.17784596	5.78687313	0.0294755	-0.3518786
0.08739	10.99689	0.00155743	9.9e-07	0.0	1e-08	0.00049097	1.62e-06	2.5e-07	1.56e-06	600.1261484	731.44752225	746.13591256	5.77335094	0.02966713	-0.35184567
0.08749	11.00276	0.0015599	9.9e-07	0.0	2e-08	0.00048848	1.64e-06	2.6e-07	1.56e-06	600.2582514	731.42482829	746.09407014	5.75981238	0.02985842	-0.35181281
0.08759	11.0086	0.00156235	1e-06	0.0	2e-08	0.00048601	1.65e-06	2.6e-07	1.57e-06	600.39004068	731.40232572	746.05231883	5.74625692	0.03004935	-0.35178002
0.08769	11.01441	0.00156478	1.01e-06	0.0	2e-08	0.00048355	1.66e-06	2.6e-07	1.57e-06	600.52151591	731.38001674	746.01065873	5.73268402	0.03023992	-0.35174731
0.08779	11.0202	0.0015672	1.01e-06	0.0	2e-08	0.00048111	1.68e-06	2.6e-07	1.57e-06	600.65267676	731.35790357	745.96908998	5.71909311	0.0304301	-0.35171466
0.08789	11.02596	0.0015696	1.02e-06	0.0	2e-08	0.00047868	1.69e-06	2.6e-07	1.57e-06	600.78352287	731.33598847	745.92761271	5.70548365	0.0306199	-0.35168209
0.08799	11.0317	0.00157198	1.03e-06	0.0	2e-08	0.00047627	1.71e-06	2.7e-07	1.58e-06	600.91405391	731.31427406	745.88622703	5.69185577	0.03080975	-0.35164959
0.08809	11.03741	0.00157435	1.04e-06	0.0	2e-08	0.00047387	1.72e-06	2.7e-07	1.58e-06	601.04426951	731.29276311	745.84493307	5.67820769	0.03099888	-0.35161716
0.08819	11.04309	0.00157671	1.04e-06	0.0	2e-08	0.00047149	1.73e-06	2.7e-07	1.58e-06	601.17416926	731.27145747	745.80373099	5.66453936	0.03118762	-0.35158481
0.08829	11.04875	0.00157905	1.05e-06	0.0	2e-08	0.00046913	1.75e-06	2.7e-07	1.58e-06	601.30375277	731.25035958	745.76262092	5.6508502	0.03137595	-0.35155252
0.08839	11.05438	0.00158137	1.06e-06	0.0	2e-08	0.00046678	1.76e-06	2.8e-07	1.59e-06	601.43301962	731.22947186	745.72160301	5.6371396	0.03156388	-0.35152031
0.08849	11.05998	0.00158368	1.06e-06	0.0	2e-08	0.00046445	1.78e-06	2.8e-07	1.59e-06	601.56196938	731.2087968	745.68067741	5.62340698	0.03175138	-0.35148817
0.08859	11.06556	0.00158597	1.07e-06	0.0	2e-08	0.00046213	1.79e-06	2.8e-07	1.59e-06	601.69060161	731.18833692	745.63984427	5.60965173	0.03193845	-0.3514561
0.08869	11.07111	0.00158824	1.08e-06	0.0	2e-08	0.00045983	1.8e-06	2.8e-07	1.59e-06	601.81891586	731.16809476	745.59910375	5.59587322	0.03212509	-0.35142411
0.08879	11.07663	0.0015905	1.08e-06	0.0	2e-08	0.00045755	1.82e-06	2.8e-07	1.6e-06	601.94691165	731.1480729	745.55845602	5.58207085	0.03231129	-0.35139219
0.08889	11.08212	0.00159274	1.09e-06	0.0	2e-08	0.00045528	1.83e-06	2.9e-07	1.6e-06	602.07458851	731.12827395	745.51790123	5.56824398	0.03249703	-0.35136034
0.08899	11.08759	0.00159497	1.1e-06	0.0	2e-08	0.00045302	1.85e-06	2.9e-07	1.6e-06	602.20194593	731.10870058	745.47743956	5.55439199	0.03268231	-0.35132856
0.08909	11.09303	0.00159718	1.11e-06	0.0	2e-08	0.00045079	1.86e-06	2.9e-07	1.6e-06	602.3289834	731.08935546	745.4370712	5.54051422	0.03286712	-0.35129686
0.08919	11.09845	0.00159938	1.11e-06	0.0	2e-08	0.00044857	1.88e-06	2.9e-07	1.6e-06	602.4557004	731.07024132	745.39679631	5.52661003	0.03305146	-0.35126523
0.08929	11.10383	0.00160156	1.12e-06	0.0	2e-08	0.00044636	1.89e-06	3e-07	1.61e-06	602.58209638	731.05136091	745.35661508	5.51267877	0.03323531	-0.35123368
0.08939	11.10919	0.00160372	1.13e-06	0.0	2e-08	0.00044417	1.9e-06	3e-07	1.61e-06	602.70817023	731.03271799	745.31652786	5.49867314	0.03341949	-0.3512022
0.08949	11.11452	0.00160587	1.13e-06	0.0	2e-08	0.000442	1.92e-06	3e-07	1.61e-06	602.8339213	731.01431556	745.27653488	5.48467187	0.0336026	-0.3511708
0.08959	11.11982	0.001608	1.14e-06	0.0	2e-08	0.00043984	1.93e-06	3e-07	1.61e-06	602.95934929	730.99615593	745.23663624	5.47063947	0.03378523	-0.35113946
0.08969	11.12509	0.00161012	1.15e-06	0.0	2e-08	0.00043769	1.95e-06	3.1e-07	1.62e-06	603.08445356	730.97824211	745.19683216	5.45657511	0.03396739	-0.3511082
0.08979	11.13034	0.00161222	1.15e-06	0.0	2e-08	0.00043557	1.96e-06	3.1e-07	1.62e-06	603.20923345	730.96057713	745.15712285	5.44247793	0.03414907	-0.35107702
0.08989	11.13556	0.0016143	1.16e-06	0.0	2e-08	0.00043346	1.98e-06	3.1e-07	1.62e-06	603.33368825	730.94316405	745.11750856	5.42834707	0.03433025	-0.35104591
0.08999	11.14074	0.00161637	1.17e-06	0.0	2e-08	0.00043136	1.99e-06	3.1e-07	1.62e-06	603.45781727	730.92600601	745.07798952	5.41418164	0.03451095	-0.35101488
0.09009	11.1459	0.00161843	1.18e-06	0.0	2e-08	0.00042928	2.01e-06	3.1e-07	1.62e-06	603.58161976	730.90910618	745.03856596	5.39998076	0.03469115	-0.35098392
0.09019	11.15103	0.00162046	1.18e-06	0.0	2e-08	0.00042722	2.02e-06	3.2e-07	1.63e-06	603.70509499	730.89246777	744.99923813	5.38574351	0.03487085	-0.35095303
0.09029	11.15614	0.00162249	1.19e-06	0.0	2e-08	0.00042517	2.04e-06	3.2e-07	1.63e-06	603.82824218	730.87609405	744.96000629	5.37146899	0.03505005	-0.35092222
0.09039	11.16121	0.00162449	1.2e-06	0.0	2e-08	0.00042314	2.05e-06	3.2e-07	1.63e-06	603.95106054	730.85998832	744.92087069	5.35715627	0.03522874	-0.35089149
0.09049	11.16625	0.00162648	1.2e-06	0.0	2e-08	0.00042112	2.06e-06	3.2e-07	1.63e-06	604.07354926	730.84415394	744.8818316	5.34280439	0.03540691	-0.35086083
0.09059	11.17127	0.00162846	1.21e-06	0.0	2e-08	0.00041912	2.08e-06	3.3e-07	1.63e-06	604.1957075	730.82859433	744.8428893	5.32841242	0.03558457	-0.35083025
0.09069	11.17625	0.00163042	1.22e-06	0.0	2e-08	0.00041713	2.09e-06	3.3e-07	1.64e-06	604.31753441	730.81331294	744.80404406	5.31397938	0.0357617	-0.35079974
0.09079	11.18121	0.00163236	1.23e-06	0.0	2e-08	0.00041516	2.11e-06	3.3e-07	1.64e-06	604.43902837	730.79831565	744.76529638	5.29945633	0.03593984	-0.35076932
0.09089	11.18613	0.00163429	1.23e-06	0.0	2e-08	0.00041321	2.12e-06	3.3e-07	1.64e-06	604.56018876	730.78360511	744.72664649	5.28492434	0.03611637	-0.35073897
0.09099	11.19103	0.0016362	1.24e-06	0.0	2e-08	0.00041127	2.14e-06	3.4e-07	1.64e-06	604.68101478	730.76918451	744.68809462	5.27034629	0.03629242	-0.35070869
0.09109	11.19589	0.0016381	1.25e-06	0.0	2e-08	0.00040934	2.15e-06	3.4e-07	1.64e-06	604.80150546	730.75505767	744.64964112	5.25572102	0.03646801	-0.3506785
0.09119	11.20073	0.00163998	1.25e-06	0.0	2e-08	0.00040743	2.17e-06	3.4e-07	1.65e-06	604.92165977	730.74122846	744.61128629	5.24104734	0.03664314	-0.35064838
0.09129	11.20553	0.00164185	1.26e-06	0.0	2e-08	0.00040554	2.18e-06	3.4e-07	1.65e-06	605.04147667	730.72770081	744.57303049	5.22632404	0.03681781	-0.35061833
0.09139	11.21031	0.0016437	1.27e-06	0.0	2e-08	0.00040367	2.2e-06	3.5e-07	1.65e-06	605.16095508	730.71447872	744.53487405	5.2115499	0.03699201	-0.35058837
0.09149	11.21505	0.00164554	1.27e-06	0.0	2e-08	0.0004018	2.21e-06	3.5e-07	1.65e-06	605.2800939	730.70156626	744.49681732	5.19672368	0.03716576	-0.35055848
0.09159	11.21976	0.00164735	1.28e-06	0.0	2e-08	0.00039996	2.23e-06	3.5e-07	1.65e-06	605.39889202	730.68896757	744.45886067	5.18184412	0.03733905	-0.35052868
0.09169	11.22444	0.00164916	1.29e-06	0.0	2e-08	0.00039813	2.24e-06	3.5e-07	1.65e-06	605.51734826	730.67668686	744.42100447	5.16690994	0.03751189	-0.35049895
0.09179	11.22909	0.00165095	1.3e-06	0.0	2e-08	0.00039631	2.26e-06	3.5e-07	1.66e-06	605.63546145	730.66472839	744.38324909	5.15191984	0.03768429	-0.3504693
0.09189	11.23371	0.00165272	1.3e-06	0.0	2e-08	0.00039452	2.27e-06	3.6e-07	1.66e-06	605.75323038	730.65309651	744.34559492	5.13687253	0.03785624	-0.35043973
0.09199	11.2383	0.00165448	1.31e-06	0.0	2e-08	0.00039273	2.29e-06	3.6e-07	1.66e-06	605.87065379	730.64179564	744.30804235	5.12176665	0.03802775	-0.35041023
0.09209	11.24286	0.00165622	1.32e-06	0.0	2e-08	0.00039096	2.3e-06	3.6e-07	1.66e-06	605.98773041	730.63083026	744.2705918	5.10648336	0.03820123	-0.35038083
0.09219	11.24738	0.00165795	1.32e-06	0.0	2e-08	0.00038921	2.32e-06	3.6e-07	1.66e-06	606.10445582	730.62021086	744.23324459	5.09121372	0.03837275	-0.35035151
0.09229	11.25187	0.00165966	1.33e-06	0.0	2e-08	0.00038748	2.33e-06	3.7e-07	1.67e-06	606.22083084	730.60993796	744.19600052	5.07587892	0.03854389	-0.35032226
0.09239	11.25633	0.00166135	1.34e-06	0.0	2e-08	0.00038575	2.34e-06	3.7e-07	1.67e-06	606.33685398	730.60001651	744.15886004	5.06047363	0.03871475	-0.3502931
0.09249	11.26076	0.00166303	1.34e-06	0.0	2e-08	0.00038405	2.36e-06	3.7e-07	1.67e-06	606.45252369	730.59045159	744.12182366	5.04499591	0.03888533	-0.35026401
0.09259	11.26515	0.0016647	1.35e-06	0.0	2e-08	0.00038236	2.37e-06	3.7e-07	1.67e-06	606.56783837	730.58124838	744.08489186	5.02944383	0.03905566	-0.35023501
0.09269	11.26951	0.00166634	1.36e-06	0.0	2e-08	0.00038068	2.39e-06	3.8e-07	1.67e-06	606.68279639	730.57241213	744.04806516	5.01381541	0.03922575	-0.35020609
0.09279	11.27384	0.00166798	1.36e-06	0.0	2e-08	0.00037903	2.4e-06	3.8e-07	1.67e-06	606.79739607	730.56394822	744.0113441	4.99810862	0.03939561	-0.35017725
0.09289	11.27814	0.00166959	1.37e-06	0.0	2e-08	0.00037738	2.42e-06	3.8e-07	1.68e-06	606.91163567	730.55586214	743.9747292	4.98232142	0.03956528	-0.3501485
0.09299	11.2824	0.0016712	1.38e-06	0.0	2e-08	0.00037575	2.43e-06	3.8e-07	1.68e-06	607.02551343	730.54815945	743.93822103	4.96645172	0.03973475	-0.35011983
0.09309	11.28663	0.00167278	1.39e-06	0.0	2e-08	0.00037414	2.45e-06	3.9e-07	1.68e-06	607.13902753	730.54084584	743.90182014	4.95049741	0.03990407	-0.35009124
0.09319	11.29082	0.00167435	1.39e-06	0.0	2e-08	0.00037255	2.46e-06	3.9e-07	1.68e-06	607.25217608	730.53392712	743.86552714	4.93445632	0.04007323	-0.35006274
0.09329	11.29498	0.00167591	1.4e-06	0.0	2e-08	0.00037097	2.48e-06	3.9e-07	1.68e-06	607.36495718	730.52740919	743.8293426	4.91832629	0.04024228	-0.35003432
0.09339	11.2991	0.00167745	1.41e-06	0.0	2e-08	0.0003694	2.49e-06	3.9e-07	1.68e-06	607.47736886	730.52129806	743.79326715	4.90210508	0.04041122	-0.35000599
0.09349	11.3032	0.00167897	1.41e-06	0.0	2e-08	0.00036785	2.51e-06	4e-07	1.68e-06	607.58940855	730.51560103	743.75730158	4.88566721	0.04058307	-0.34997775
0.09359	11.30725	0.00168048	1.42e-06	0.0	2e-08	0.00036632	2.52e-06	4e-07	1.69e-06	607.70107198	730.51032907	743.72144716	4.869205	0.04075313	-0.3499496
0.09369	11.31127	0.00168198	1.43e-06	0.0	2e-08	0.0003648	2.53e-06	4e-07	1.69e-06	607.81235849	730.5054854	743.68570413	4.85263392	0.04092341	-0.34992153
0.09379	11.31526	0.00168345	1.43e-06	0.0	2e-08	0.0003633	2.55e-06	4e-07	1.69e-06	607.92326565	730.50107704	743.65007325	4.83595043	0.04109398	-0.34989355
0.09389	11.31921	0.00168492	1.44e-06	0.0	2e-08	0.00036181	2.56e-06	4e-07	1.69e-06	608.03379096	730.4971112	743.61455527	4.81915088	0.04126488	-0.34986566
0.09399	11.32312	0.00168636	1.45e-06	0.0	2e-08	0.00036034	2.58e-06	4.1e-07	1.69e-06	608.14393181	730.49359529	743.579151	4.80223152	0.04143617	-0.34983785
0.09409	11.327	0.00168779	1.45e-06	0.0	2e-08	0.00035888	2.59e-06	4.1e-07	1.69e-06	608.25368554	730.49053688	743.54386127	4.78518854	0.04160791	-0.34981014
0.09419	11.33084	0.00168921	1.46e-06	0.0	2e-08	0.00035744	2.61e-06	4.1e-07	1.7e-06	608.36304936	730.48794374	743.50868692	4.76801802	0.04178016	-0.34978252
0.09429	11.33465	0.00169061	1.46e-06	0.0	2e-08	0.00035602	2.62e-06	4.1e-07	1.7e-06	608.47202043	730.48582384	743.47362883	4.75071596	0.04195299	-0.34975499
0.09439	11.33842	0.00169199	1.47e-06	0.0	2e-08	0.00035461	2.63e-06	4.2e-07	1.7e-06	608.5805958	730.48418536	743.4386879	4.73327825	0.04212645	-0.34972755
0.09449	11.34215	0.00169336	1.48e-06	0.0	2e-08	0.00035322	2.65e-06	4.2e-07	1.7e-06	608.68877213	730.48303754	743.40386514	4.71561543	0.04230397	-0.34970021
0.09459	11.34584	0.00169471	1.48e-06	0.0	2e-08	0.00035184	2.66e-06	4.2e-07	1.7e-06	608.79654459	730.48239427	743.36916202	4.69785649	0.04248037	-0.34967296
0.09469	11.3495	0.00169605	1.49e-06	0.0	2e-08	0.00035048	2.68e-06	4.2e-07	1.7e-06	608.90391101	730.48226101	743.3345792	4.67994136	0.04265793	-0.3496458
0.09479	11.35311	0.00169737	1.5e-06	0.0	2e-08	0.00034914	2.69e-06	4.2e-07	1.7e-06	609.01086788	730.48264733	743.30011775	4.66186477	0.04283673	-0.34961874
0.09489	11.35669	0.00169867	1.5e-06	0.0	2e-08	0.00034781	2.7e-06	4.3e-07	1.71e-06	609.11741157	730.48356309	743.26577879	4.64362127	0.0430169	-0.34959178
0.09499	11.36024	0.00169996	1.51e-06	0.0	3e-08	0.0003465	2.72e-06	4.3e-07	1.71e-06	609.22353832	730.48501845	743.23156345	4.62520532	0.04319854	-0.34956491
0.09509	11.36374	0.00170123	1.52e-06	0.0	3e-08	0.0003452	2.73e-06	4.3e-07	1.71e-06	609.32924424	730.48702386	743.19747291	4.6066112	0.04338177	-0.34953814
0.09519	11.3672	0.00170249	1.52e-06	0.0	3e-08	0.00034392	2.74e-06	4.3e-07	1.71e-06	609.43452531	730.48959006	743.16350839	4.58783312	0.04356671	-0.34951146
0.09529	11.37062	0.00170373	1.53e-06	0.0	3e-08	0.00034266	2.76e-06	4.4e-07	1.71e-06	609.5393774	730.49272814	743.12967116	4.56886512	0.04375348	-0.34948489
0.09539	11.374	0.00170495	1.53e-06	0.0	3e-08	0.00034141	2.77e-06	4.4e-07	1.71e-06	609.6437962	730.49644945	743.0959625	4.54970113	0.04394222	-0.34945842
0.09549	11.37735	0.00170616	1.54e-06	0.0	3e-08	0.00034018	2.78e-06	4.4e-07	1.71e-06	609.74777706	730.50076629	743.06238382	4.53021951	0.04413644	-0.34943206
0.09559	11.38065	0.00170735	1.55e-06	0.0	3e-08	0.00033897	2.8e-06	4.4e-07	1.71e-06	609.85131258	730.50569691	743.02893734	4.51057316	0.04433159	-0.34940579
0.09569	11.38391	0.00170853	1.55e-06	0.0	3e-08	0.00033777	2.81e-06	4.4e-07	1.72e-06	609.95439929	730.51125096	742.9956241	4.49069096	0.04452972	-0.34937963
0.09579	11.38713	0.00170969	1.56e-06	0.0	3e-08	0.00033659	2.82e-06	4.5e-07	1.72e-06	610.05703184	730.51744231	742.96244572	4.47056321	0.04473105	-0.34935358
0.09589	11.3903	0.00171083	1.56e-06	0.0	3e-08	0.00033543	2.84e-06	4.5e-07	1.72e-06	610.15920464	730.52428529	742.92940389	4.45017988	0.04493583	-0.34932764
0.09599	11.39344	0.00171195	1.57e-06	0.0	3e-08	0.00033428	2.85e-06	4.5e-07	1.72e-06	610.26091188	730.53179482	742.89650034	4.42953066	0.04514431	-0.3493018
0.09609	11.39653	0.00171306	1.57e-06	0.0	3e-08	0.00033315	2.86e-06	4.5e-07	1.72e-06	610.3621475	730.53998631	742.8637369	4.40860488	0.04535675	-0.34927607
0.09619	11.39958	0.00171416	1.58e-06	0.0	3e-08	0.00033203	2.87e-06	4.5e-07	1.72e-06	610.46290521	730.54887579	742.83111544	4.38739159	0.04557341	-0.34925045
0.09629	11.40258	0.00171523	1.59e-06	0.0	3e-08	0.00033094	2.89e-06	4.6e-07	1.72e-06	610.56317553	730.55848647	742.79863879	4.36569007	0.04580055	-0.34922496
0.09639	11.40554	0.00171629	1.59e-06	0.0	3e-08	0.00032986	2.9e-06	4.6e-07	1.72e-06	610.66295226	730.56883418	742.7663088	4.34376842	0.04602963	-0.34919957
0.09649	11.40846	0.00171733	1.6e-06	0.0	3e-08	0.00032879	2.91e-06	4.6e-07	1.72e-06	610.76222813	730.57993712	742.73412764	4.32149833	0.04626462	-0.3491743
0.09659	11.41132	0.00171835	1.6e-06	0.0	3e-08	0.00032775	2.92e-06	4.6e-07	1.73e-06	610.86099519	730.59181513	742.70209768	4.29886388	0.04650594	-0.34914915
0.09669	11.41415	0.00171936	1.61e-06	0.0	3e-08	0.00032672	2.94e-06	4.6e-07	1.73e-06	610.95924509	730.60448891	742.67022141	4.27584861	0.04675402	-0.34912412
0.09679	11.41692	0.00172035	1.61e-06	0.0	3e-08	0.00032571	2.95e-06	4.7e-07	1.73e-06	611.05696911	730.61798002	742.63850144	4.25243552	0.04700933	-0.34909921
0.09689	11.41965	0.00172132	1.62e-06	0.0	3e-08	0.00032472	2.96e-06	4.7e-07	1.73e-06	611.15415814	730.63231093	742.60694045	4.22860707	0.04727231	-0.34907443
0.09699	11.42234	0.00172228	1.62e-06	0.0	3e-08	0.00032375	2.97e-06	4.7e-07	1.73e-06	611.25080099	730.64750958	742.57554177	4.20419222	0.04754946	-0.34904978
0.09709	11.42497	0.00172321	1.63e-06	0.0	3e-08	0.00032279	2.98e-06	4.7e-07	1.73e-06	611.34688646	730.66360377	742.54430871	4.17935848	0.04783398	-0.34902525
0.09719	11.42756	0.00172413	1.63e-06	0.0	3e-08	0.00032186	2.99e-06	4.7e-07	1.73e-06	611.44240396	730.68061944	742.5132444	4.15400799	0.04812947	-0.34900086
0.09729	11.43009	0.00172503	1.64e-06	0.0	3e-08	0.00032094	3e-06	4.8e-07	1.73e-06	611.53734157	730.69858598	742.48235237	4.12811225	0.04843682	-0.3489766
0.09739	11.43258	0.00172591	1.64e-06	0.0	3e-08	0.00032004	3.01e-06	4.8e-07	1.73e-06	611.63168673	730.71753438	742.45163634	4.10164152	0.04875693	-0.34895249
0.09749	11.43501	0.00172677	1.65e-06	0.0	3e-08	0.00031916	3.03e-06	4.8e-07	1.73e-06	611.72542425	730.73750147	742.42110077	4.07437802	0.04909701	-0.34892851
0.09759	11.43739	0.00172762	1.65e-06	0.0	3e-08	0.0003183	3.04e-06	4.8e-07	1.73e-06	611.81853824	730.75852589	742.39075033	4.04651392	0.04945057	-0.34890468
0.09769	11.43972	0.00172844	1.66e-06	0.0	3e-08	0.00031745	3.05e-06	4.8e-07	1.74e-06	611.91101382	730.7806442	742.36058942	4.0179214	0.04982183	-0.348881
0.09779	11.442	0.00172925	1.66e-06	0.0	3e-08	0.00031663	3.06e-06	4.8e-07	1.74e-06	612.00283406	730.80389764	742.33062299	3.98855452	0.05021224	-0.34885747
0.09789	11.44422	0.00173003	1.67e-06	0.0	3e-08	0.00031583	3.07e-06	4.9e-07	1.74e-06	612.093981	730.82832996	742.30085634	3.95836515	0.05062335	-0.3488341
0.09799	11.44638	0.0017308	1.67e-06	0.0	3e-08	0.00031505	3.08e-06	4.9e-07	1.74e-06	612.18443388	730.85399138	742.27129553	3.92711216	0.05106358	-0.3488109
0.09809	11.44849	0.00173154	1.67e-06	0.0	3e-08	0.00031429	3.09e-06	4.9e-07	1.74e-06	612.27416929	730.88093839	742.24194742	3.89490138	0.05152898	-0.34878785
0.09819	11.45054	0.00173227	1.68e-06	0.0	3e-08	0.00031355	3.1e-06	4.9e-07	1.74e-06	612.36316426	730.90922649	742.21281872	3.86159074	0.05202443	-0.34876498
0.09829	11.45253	0.00173297	1.68e-06	0.0	3e-08	0.00031283	3.1e-06	4.9e-07	1.74e-06	612.451393	730.93891785	742.18391696	3.82699371	0.05255685	-0.34874229
0.09839	11.45446	0.00173365	1.69e-06	0.0	3e-08	0.00031213	3.11e-06	4.9e-07	1.74e-06	612.53882367	730.97008952	742.15525142	3.79103927	0.05312846	-0.34871979
0.09849	11.45633	0.00173431	1.69e-06	0.0	3e-08	0.00031146	3.12e-06	5e-07	1.74e-06	612.62542541	731.00281571	742.12683109	3.75361289	0.05374323	-0.34869748
0.09859	11.45814	0.00173495	1.69e-06	0.0	3e-08	0.0003108	3.13e-06	5e-07	1.74e-06	612.71116329	731.03718055	742.09866614	3.71457138	0.05440625	-0.34867537
0.09869	11.45988	0.00173556	1.7e-06	0.0	3e-08	0.00031018	3.14e-06	5e-07	1.74e-06	612.79599756	731.07327965	742.0707681	3.67355887	0.05513092	-0.34865347
0.09879	11.46155	0.00173616	1.7e-06	0.0	3e-08	0.00030957	3.15e-06	5e-07	1.74e-06	612.87988177	731.11122485	742.04315044	3.63048232	0.0559203	-0.34863179
0.09889	11.46316	0.00173672	1.7e-06	0.0	3e-08	0.00030899	3.15e-06	5e-07	1.74e-06	612.96276632	731.15113549	742.01582754	3.58494039	0.05678959	-0.34861034
0.09899	11.46469	0.00173726	1.71e-06	0.0	3e-08	0.00030844	3.16e-06	5e-07	1.74e-06	613.04459016	731.19315844	741.98881705	3.53662561	0.05775025	-0.34858914
0.09909	11.46615	0.00173778	1.71e-06	0.0	3e-08	0.00030791	3.17e-06	5e-07	1.74e-06	613.12528729	731.23745239	741.96213803	3.48516899	0.05881614	-0.3485682
0.09919	11.46754	0.00173827	1.71e-06	0.0	3e-08	0.00030741	3.17e-06	5e-07	1.75e-06	613.20477924	731.28420606	741.93581313	3.42982105	0.06001624	-0.34854754
0.09929	11.46885	0.00173873	1.72e-06	0.0	3e-08	0.00030694	3.18e-06	5e-07	1.75e-06	613.28297156	731.33364627	741.90986955	3.3699882	0.06137324	-0.34852718
0.09939	11.47007	0.00173916	1.72e-06	0.0	3e-08	0.00030649	3.19e-06	5.1e-07	1.75e-06	613.35974937	731.38604815	741.88434033	3.30451209	0.06293202	-0.34850714
0.09949	11.47121	0.00173957	1.72e-06	0.0	3e-08	0.00030608	3.19e-06	5.1e-07	1.75e-06	613.43497451	731.44174239	741.85926515	3.23222242	0.06473925	-0.34848747
0.09959	11.47225	0.00173994	1.72e-06	0.0	3e-08	0.0003057	3.2e-06	5.1e-07	1.75e-06	613.5084709	731.50115194	741.8346945	3.15107892	0.06687748	-0.34846819
0.09969	11.4732	0.00174027	1.72e-06	0.0	3e-08	0.00030536	3.2e-06	5.1e-07	1.75e-06	613.58000796	731.56482962	741.8106944	3.05821896	0.06946181	-0.34844937
0.09979	11.47405	0.00174057	1.73e-06	0.0	3e-08	0.00030505	3.21e-06	5.1e-07	1.75e-06	613.64927304	731.6335231	741.7873542	2.94874224	0.07269055	-0.34843106
0.09989	11.47478	0.00174083	1.73e-06	0.0	3e-08	0.00030479	3.21e-06	5.1e-07	1.75e-06	613.71580802	731.70832289	741.76480463	2.8142328	0.0769082	-0.34841339
0.09999	11.47538	0.00174105	1.73e-06	0.0	3e-08	0.00030457	3.21e-06	5.1e-07	1.75e-06	613.77887869	731.79096803	741.74325482	2.63639766	0.08287023	-0.34839651
0.10001	11.47548	0.00174108	1.73e-06	0.0	3e-08	0.00030453	3.21e-06	5.1e-07	1.75e-06	613.79097467	731.80867974	741.73909396	1273.0473959	32.71439991	37.40917876
