# Supplementary material for: Dataset for the simulated biomass pyrolysis in rotary kilns with varying particle residence time distributions
Source: Data Brief. 2021 Nov 23;39:107603. doi: 10.1016/j.dib.2021.107603 (PMC8633881; doi:10.1016/j.dib.2021.107603)
Supplement: Supplementary Data S1 — Supplementary Raw Research Data. This is open data under the CC BY license http://creativecommons.org/licenses/by/4.0/ [file mmc1.zip › supplementary/111/logFiles/log_Pe90]

l,m	Tau,s	F_w,kg/s	F_is,kg/s	F_c,kg/s	F_rt,kg/s	F_w_wet,kg/s	F_it,kg/s	F_g,kg/s	F_H2O_g,kg/s	T_b,K	T_g,K	T_w,K	q_bed,kW/m	q_gas,kW/m	q_loss,kW/m
1e-05	0.00086	0.0	0.0	0.0	0.0	0.0020526	0.0	0.0	0.0	298.22099189	298.66906966	833.129402	26.23581828	3.60803191	-0.42016375
0.0001	0.01636	0.0	0.0	0.0	0.0	0.0020526	0.0	0.0	0.0	298.85926867	303.33295639	832.9441807	26.19704927	3.59968487	-0.4200183
0.0002	0.03358	0.0	0.0	0.0	0.0	0.0020526	0.0	0.0	0.0	299.56709517	308.49849972	832.73871916	26.15407568	3.59014968	-0.41985694
0.0003	0.05079	0.0	0.0	0.0	0.0	0.0020526	0.0	0.0	0.0	300.27348433	313.64624128	832.53361663	26.11122121	3.58030487	-0.41969587
0.0004	0.068	0.0	0.0	0.0	0.0	0.0020526	0.0	0.0	0.0	300.978441	318.77578508	832.32887438	26.06848271	3.57015667	-0.41953508
0.0005	0.08519	0.0	0.0	0.0	0.0	0.0020526	0.0	0.0	0.0	301.68196995	323.88672677	832.12449374	26.02585927	3.55969417	-0.41937457
0.0006	0.10238	0.0	0.0	0.0	0.0	0.0020526	0.0	0.0	0.0	302.38407598	328.9786753	831.92047599	25.98335183	3.54893482	-0.41921435
0.0007	0.11955	0.0	0.0	0.0	0.0	0.0020526	0.0	0.0	0.0	303.08476384	334.05123068	831.71682242	25.940957	3.53784816	-0.41905442
0.0008	0.13672	0.0	0.0	0.0	0.0	0.0020526	0.0	0.0	0.0	303.78403819	339.10397694	831.51353448	25.89867782	3.5264591	-0.41889477
0.0009	0.15388	0.0	0.0	0.0	0.0	0.0020526	0.0	0.0	0.0	304.48190384	344.1365214	831.31061343	25.85651345	3.51476087	-0.41873541
0.001	0.17104	0.0	0.0	0.0	0.0	0.0020526	0.0	0.0	0.0	305.17836535	349.14844044	831.10806075	25.81445803	3.50271554	-0.41857634
0.0011	0.18818	0.0	0.0	0.0	0.0	0.0020526	0.0	0.0	0.0	305.87342743	354.13932469	830.90587784	25.77251847	3.49036775	-0.41841756
0.0012	0.20532	0.0	0.0	0.0	0.0	0.0020526	0.0	0.0	0.0	306.56709472	359.10876114	830.70406611	25.73068531	3.47766787	-0.41825908
0.0013	0.22245	0.0	0.0	0.0	0.0	0.0020526	0.0	0.0	0.0	307.25937156	364.05630407	830.50262725	25.68896535	3.46464902	-0.41810089
0.0014	0.23957	0.0	0.0	0.0	0.0	0.0020526	0.0	0.0	0.0	307.95026265	368.98154734	830.30156261	25.6473572	3.4513044	-0.417943
0.0015	0.25668	0.0	0.0	0.0	0.0	0.0020526	0.0	0.0	0.0	308.63977262	373.88407368	830.10087365	25.60586106	3.43763498	-0.41778539
0.0016	0.27379	0.0	0.0	0.0	0.0	0.0020526	0.0	0.0	0.0	309.32790608	378.76346682	829.9005618	25.56447714	3.42364176	-0.41762808
0.0017	0.29088	0.0	0.0	0.0	0.0	0.0020526	0.0	0.0	0.0	310.01466766	383.6193115	829.70062851	25.52320563	3.40932573	-0.41747105
0.0018	0.30797	0.0	0.0	0.0	0.0	0.0020526	0.0	0.0	0.0	310.70006155	388.45116372	829.50107549	25.48202283	3.39460662	-0.41731437
0.0019	0.32505	0.0	0.0	0.0	0.0	0.0020526	0.0	0.0	0.0	311.38409192	393.25857874	829.30190448	25.44096175	3.3795969	-0.41715796
0.002	0.34212	0.0	0.0	0.0	0.0	0.0020526	0.0	0.0	0.0	312.0667636	398.04115551	829.10311678	25.40000993	3.36425452	-0.41700185
0.0021	0.35919	0.0	0.0	0.0	0.0	0.0020526	0.0	0.0	0.0	312.74808108	402.79847103	828.90471389	25.35916724	3.34857938	-0.41684603
0.0022	0.37624	0.0	0.0	0.0	0.0	0.0020526	0.0	0.0	0.0	313.42804884	407.53010234	828.70669736	25.31843358	3.33257138	-0.41669051
0.0023	0.39329	0.0	0.0	0.0	0.0	0.0020526	0.0	0.0	0.0	314.10667137	412.23562652	828.50906869	25.27780883	3.31623044	-0.41653529
0.0024	0.41033	0.0	0.0	0.0	0.0	0.0020526	0.0	0.0	0.0	314.78395243	416.91461606	828.31182966	25.23726503	3.29952096	-0.41638042
0.0025	0.42736	0.0	0.0	0.0	0.0	0.0020526	0.0	0.0	0.0	315.45989642	421.56664772	828.11498183	25.1968419	3.28249362	-0.41622583
0.0026	0.44438	0.0	0.0	0.0	0.0	0.0020526	0.0	0.0	0.0	316.13450782	426.19129885	827.91852671	25.15652343	3.26512809	-0.41607155
0.0027	0.4614	0.0	0.0	0.0	0.0	0.0020526	0.0	0.0	0.0	316.80779094	430.78814557	827.72246589	25.11630914	3.24742378	-0.41591757
0.0028	0.47841	0.0	0.0	0.0	0.0	0.0020526	0.0	0.0	0.0	317.47975002	435.35676393	827.52680097	25.07619853	3.22938014	-0.4157639
0.0029	0.4954	0.0	0.0	0.0	0.0	0.0020526	0.0	0.0	0.0	318.15038931	439.89672995	827.33153355	25.03618161	3.21103652	-0.41561056
0.003	0.51239	0.0	0.0	0.0	0.0	0.0020526	0.0	0.0	0.0	318.81971255	444.40770974	827.13666496	24.99626861	3.19234732	-0.41545752
0.0031	0.52937	0.0	0.0	0.0	0.0	0.0020526	0.0	0.0	0.0	319.48772412	448.88924557	826.94219692	24.95645662	3.17332215	-0.4153048
0.0032	0.54635	0.0	0.0	0.0	0.0	0.0020526	0.0	0.0	0.0	320.15442812	453.34092709	826.74813101	24.91674409	3.15396486	-0.41515239
0.0033	0.56331	0.0	0.0	0.0	0.0	0.0020526	0.0	0.0	0.0	320.81982862	457.76234583	826.55446882	24.87713033	3.13427577	-0.41500031
0.0034	0.58027	0.0	0.0	0.0	0.0	0.0020526	0.0	0.0	0.0	321.48392967	462.15309471	826.36121193	24.83761463	3.11425519	-0.41484854
0.0035	0.59722	0.0	0.0	0.0	0.0	0.0020526	0.0	0.0	0.0	322.14673527	466.51279502	826.16836179	24.79819091	3.09399762	-0.41469709
0.0036	0.61416	0.0	0.0	0.0	0.0	0.0020526	0.0	0.0	0.0	322.8082493	470.84114731	825.97591949	24.75886568	3.07337726	-0.41454596
0.0037	0.63109	0.0	0.0	0.0	0.0	0.0020526	0.0	0.0	0.0	323.46847576	475.13770802	825.78388681	24.71963546	3.05244283	-0.41439515
0.0038	0.64801	0.0	0.0	0.0	0.0	0.0020526	0.0	0.0	0.0	324.12741855	479.40209812	825.59226524	24.68049947	3.03119632	-0.41424467
0.0039	0.66493	0.0	0.0	0.0	0.0	0.0020526	0.0	0.0	0.0	324.78508156	483.63394213	825.40105625	24.64145691	3.0096397	-0.41409451
0.004	0.68184	0.0	0.0	0.0	0.0	0.0020526	0.0	0.0	0.0	325.44146863	487.83286811	825.21026132	24.60250697	2.98777496	-0.41394468
0.0041	0.69874	0.0	0.0	0.0	0.0	0.0020526	0.0	0.0	0.0	326.09658355	491.998575	825.01988156	24.56364374	2.96573024	-0.41379516
0.0042	0.71563	0.0	0.0	0.0	0.0	0.0020526	0.0	0.0	0.0	326.75043008	496.1307673	824.82991808	24.52487354	2.94333231	-0.41364598
0.0043	0.73251	0.0	0.0	0.0	0.0	0.0020526	0.0	0.0	0.0	327.40301198	500.22905689	824.64037244	24.48619278	2.92065185	-0.41349713
0.0044	0.74938	0.0	0.0	0.0	0.0	0.0020526	0.0	0.0	0.0	328.05433298	504.2931123	824.45124596	24.44760059	2.89769279	-0.41334861
0.0045	0.76625	0.0	0.0	0.0	0.0	0.0020526	0.0	0.0	0.0	328.70439675	508.32260807	824.26253991	24.40909608	2.87445903	-0.41320042
0.0046	0.78311	0.0	0.0	0.0	0.0	0.0020526	0.0	0.0	0.0	329.35320694	512.31722476	824.07425556	24.3706784	2.85095448	-0.41305256
0.0047	0.79995	0.0	0.0	0.0	0.0	0.0020526	0.0	0.0	0.0	330.0007671	516.2767478	823.88639364	24.33234048	2.82731449	-0.41290502
0.0048	0.81679	0.0	0.0	0.0	0.0	0.0020526	0.0	0.0	0.0	330.64708082	520.20087923	823.69895532	24.29409029	2.80335498	-0.41275783
0.0049	0.83363	0.0	0.0	0.0	0.0	0.0020526	0.0	0.0	0.0	331.29215166	524.08931444	823.51194182	24.25592343	2.77915485	-0.41261097
0.005	0.85045	0.0	0.0	0.0	0.0	0.0020526	0.0	0.0	0.0	331.93598311	527.94178239	823.32535419	24.21783893	2.75471979	-0.41246444
0.0051	0.86727	0.0	0.0	0.0	0.0	0.0020526	0.0	0.0	0.0	332.57857866	531.7580203	823.13919345	24.17983585	2.73005548	-0.41231825
0.0052	0.88407	0.0	0.0	0.0	0.0	0.0020526	0.0	0.0	0.0	333.21994175	535.53777366	822.9534606	24.14190917	2.70525363	-0.41217239
0.0053	0.90087	0.0	0.0	0.0	0.0	0.0020526	0.0	0.0	0.0	333.86007566	539.28094398	822.76815579	24.10406262	2.6802205	-0.41202686
0.0054	0.91766	0.0	0.0	0.0	0.0	0.0020526	0.0	0.0	0.0	334.49898383	542.98723361	822.58328028	24.06629425	2.65498266	-0.41188167
0.0055	0.93444	0.0	0.0	0.0	0.0	0.0020526	0.0	0.0	0.0	335.13666957	546.65643146	822.39883487	24.02860268	2.62955493	-0.41173683
0.0056	0.95122	0.0	0.0	0.0	0.0	0.0020526	0.0	0.0	0.0	335.77313617	550.28833678	822.21482029	23.99098691	2.60394381	-0.41159232
0.0057	0.96798	0.0	0.0	0.0	0.0	0.0020526	0.0	0.0	0.0	336.4083869	553.88275805	822.03123726	23.95344596	2.57815573	-0.41144815
0.0058	0.98474	0.0	0.0	0.0	0.0	0.0020526	0.0	0.0	0.0	337.04242498	557.43951284	821.84808646	23.91597882	2.55219695	-0.41130432
0.0059	1.00149	0.0	0.0	0.0	0.0	0.0020526	0.0	0.0	0.0	337.6752536	560.95842761	821.66536853	23.87858452	2.52607367	-0.41116083
0.006	1.01823	0.0	0.0	0.0	0.0	0.0020526	0.0	0.0	0.0	338.30687592	564.43933764	821.48308408	23.84126209	2.49979193	-0.41101768
0.0061	1.03496	0.0	0.0	0.0	0.0	0.0020526	0.0	0.0	0.0	338.93729505	567.88208687	821.30123367	23.80401055	2.47335767	-0.41087488
0.0062	1.05168	0.0	0.0	0.0	0.0	0.0020526	0.0	0.0	0.0	339.56651393	571.28675896	821.1198166	23.76681646	2.44706775	-0.41073238
0.0063	1.0684	0.0	0.0	0.0	0.0	0.0020526	0.0	0.0	0.0	340.19453566	574.65316775	820.93883361	23.72969834	2.42047346	-0.41059025
0.0064	1.0851	0.0	0.0	0.0	0.0	0.0020526	0.0	0.0	0.0	340.82136325	577.98116552	820.75828528	23.69264708	2.39377095	-0.41044846
0.0065	1.1018	0.0	0.0	0.0	0.0	0.0020526	0.0	0.0	0.0	341.44699968	581.27066349	820.57817186	23.65566161	2.36696849	-0.41030702
0.0066	1.11849	0.0	0.0	0.0	0.0	0.0020526	0.0	0.0	0.0	342.07144788	584.52158422	820.39849357	23.61874084	2.34007436	-0.41016592
0.0067	1.13517	0.0	0.0	0.0	0.0	0.0020526	0.0	0.0	0.0	342.69471075	587.73386162	820.21925055	23.58188373	2.3130968	-0.41002516
0.0068	1.15185	0.0	0.0	0.0	0.0	0.0020526	0.0	0.0	0.0	343.31679115	590.90744093	820.04044292	23.5450892	2.28604404	-0.40988475
0.0069	1.16851	0.0	0.0	0.0	0.0	0.0020526	0.0	0.0	0.0	343.9376919	594.04227864	819.86207074	23.5083562	2.25892428	-0.40974468
0.007	1.18517	0.0	0.0	0.0	0.0	0.0020526	0.0	0.0	0.0	344.55741579	597.13834254	819.68413403	23.47168365	2.23174572	-0.40960496
0.0071	1.20181	0.0	0.0	0.0	0.0	0.0020526	0.0	0.0	0.0	345.1759656	600.19572597	819.50663205	23.43506775	2.2047153	-0.40946553
0.0072	1.21845	0.0	0.0	0.0	0.0	0.0020526	0.0	0.0	0.0	345.79334405	603.21445341	819.32956452	23.39851173	2.1775317	-0.40932648
0.0073	1.23508	0.0	0.0	0.0	0.0	0.0020526	0.0	0.0	0.0	346.40955383	606.19448476	819.15293156	23.36201271	2.15033281	-0.40918777
0.0074	1.2517	0.0	0.0	0.0	0.0	0.0020526	0.0	0.0	0.0	347.02459757	609.13585481	818.97673285	23.32556963	2.12312891	-0.4090494
0.0075	1.26832	0.0	0.0	0.0	0.0	0.0020526	0.0	0.0	0.0	347.63847791	612.03861195	818.80096801	23.28918139	2.09593033	-0.40891138
0.0076	1.28492	0.0	0.0	0.0	0.0	0.0020526	0.0	0.0	0.0	348.25119743	614.90281822	818.62563661	23.2528469	2.06874754	-0.40877369
0.0077	1.30152	0.0	0.0	0.0	0.0	0.0020526	0.0	0.0	0.0	348.86275868	617.72854944	818.45073813	23.21656509	2.04159103	-0.40863635
0.0078	1.3181	0.0	0.0	0.0	0.0	0.0020526	0.0	0.0	0.0	349.47316417	620.51589526	818.27627202	23.18033485	2.01447142	-0.40849935
0.0079	1.33468	0.0	0.0	0.0	0.0	0.0020526	0.0	0.0	0.0	350.08241638	623.26495927	818.10223764	23.1441551	1.9873994	-0.4083627
0.008	1.35125	0.0	0.0	0.0	0.0	0.0020526	0.0	0.0	0.0	350.69051789	625.97582284	817.9286344	23.1080365	1.96032482	-0.40822635
0.0081	1.36782	0.0	0.0	0.0	0.0	0.0020526	0.0	0.0	0.0	351.29747128	628.64856978	817.75546171	23.07195987	1.93335239	-0.40809035
0.0082	1.38437	0.0	0.0	0.0	0.0	0.0020526	0.0	0.0	0.0	351.90327882	631.28337958	817.58271861	23.03593165	1.90645394	-0.4079547
0.0083	1.40091	0.0	0.0	0.0	0.0	0.0020526	0.0	0.0	0.0	352.50794288	633.88040177	817.41040425	22.9999509	1.87963977	-0.40781939
0.0084	1.41745	0.0	0.0	0.0	0.0	0.0020526	0.0	0.0	0.0	353.11146582	636.43979905	817.2385177	22.96401667	1.85292024	-0.40768441
0.0085	1.43398	0.0	0.0	0.0	0.0	0.0020526	0.0	0.0	0.0	353.71384995	638.96174733	817.06705796	22.92812803	1.82630575	-0.40754976
0.0086	1.4505	0.0	0.0	0.0	0.0	0.0020526	0.0	0.0	0.0	354.31509758	641.44643574	816.89602398	22.89228404	1.79980674	-0.40741545
0.0087	1.46701	0.0	0.0	0.0	0.0	0.0020526	0.0	0.0	0.0	354.91521096	643.89406671	816.72541464	22.85648378	1.77343372	-0.40728147
0.0088	1.48351	0.0	0.0	0.0	0.0	0.0020526	0.0	0.0	0.0	355.51419233	646.30485591	816.55522876	22.82072633	1.74719723	-0.40714783
0.0089	1.5	0.0	0.0	0.0	0.0	0.0020526	0.0	0.0	0.0	356.11204397	648.67898501	816.3854653	22.78502457	1.72091442	-0.40701452
0.009	1.51649	0.0	0.0	0.0	0.0	0.0020526	0.0	0.0	0.0	356.70876833	651.01649217	816.21612397	22.74935661	1.69489023	-0.40688154
0.0091	1.53296	0.0	0.0	0.0	0.0	0.00205259	0.0	0.0	0.0	357.3043674	653.31775448	816.04720278	22.71373024	1.6690137	-0.40674889
0.0092	1.54943	0.0	0.0	0.0	0.0	0.00205259	0.0	0.0	0.0	357.89884334	655.58301312	815.87870041	22.67814473	1.64329314	-0.40661656
0.0093	1.56589	0.0	0.0	0.0	0.0	0.00205259	0.0	0.0	0.0	358.49219828	657.81251951	815.7106155	22.64259938	1.61773678	-0.40648457
0.0094	1.58234	1e-08	0.0	0.0	0.0	0.00205259	0.0	0.0	0.0	359.08443435	660.00653523	815.54294664	22.6070935	1.59235276	-0.4063529
0.0095	1.59878	1e-08	0.0	0.0	0.0	0.00205259	0.0	0.0	0.0	359.67555364	662.16533186	815.37569236	22.57162643	1.56714918	-0.40622155
0.0096	1.61522	1e-08	0.0	0.0	0.0	0.00205259	0.0	0.0	0.0	360.26555822	664.28919084	815.20885114	22.5361975	1.54213403	-0.40609053
0.0097	1.63164	1e-08	0.0	0.0	0.0	0.00205259	0.0	0.0	0.0	360.85445014	666.3784034	815.04242141	22.50080607	1.51731526	-0.40595984
0.0098	1.64806	1e-08	0.0	0.0	0.0	0.00205259	0.0	0.0	0.0	361.44223143	668.43326872	814.87640158	22.46546306	1.49251791	-0.40582947
0.0099	1.66446	1e-08	0.0	0.0	0.0	0.00205259	0.0	0.0	0.0	362.02890442	670.45382562	814.71079136	22.43015055	1.46802397	-0.40569942
0.01	1.68086	1e-08	0.0	0.0	0.0	0.00205259	0.0	0.0	0.0	362.61447094	672.44054263	814.5455883	22.39487504	1.44372884	-0.40556968
0.0101	1.69725	1e-08	0.0	0.0	0.0	0.00205259	0.0	0.0	0.0	363.19893298	674.39372149	814.38079075	22.35963609	1.41963768	-0.40544027
0.0102	1.71363	1e-08	0.0	0.0	0.0	0.00205259	0.0	0.0	0.0	363.78229253	676.31366998	814.21639707	22.32443331	1.39575546	-0.40531117
0.0103	1.73001	1e-08	0.0	0.0	0.0	0.00205259	0.0	0.0	0.0	364.36455156	678.20070157	814.05240558	22.28926632	1.37208694	-0.40518239
0.0104	1.74637	1e-08	0.0	0.0	0.0	0.00205259	0.0	0.0	0.0	364.94571204	680.05513518	813.88881455	22.25413477	1.34863669	-0.40505392
0.0105	1.76273	1e-08	0.0	0.0	0.0	0.00205259	0.0	0.0	0.0	365.52577591	681.87729488	813.72562226	22.21903833	1.32540908	-0.40492576
0.0106	1.77907	1e-08	0.0	0.0	0.0	0.00205259	0.0	0.0	0.0	366.10474511	683.66750963	813.56282693	22.18397668	1.30240828	-0.40479791
0.0107	1.79541	1e-08	0.0	0.0	0.0	0.00205259	0.0	0.0	0.0	366.68262155	685.426113	813.40042677	22.14894955	1.27963826	-0.40467037
0.0108	1.81174	1e-08	0.0	0.0	0.0	0.00205259	0.0	0.0	0.0	367.25940717	687.153383	813.23842034	22.11395879	1.25702076	-0.40454316
0.0109	1.82806	1e-08	0.0	0.0	0.0	0.00205259	0.0	0.0	0.0	367.83510386	688.84967674	813.07680568	22.07900082	1.23468863	-0.40441625
0.011	1.84437	1e-08	0.0	0.0	0.0	0.00205259	0.0	0.0	0.0	368.40971352	690.51534364	812.91558092	22.04407684	1.21259065	-0.40428963
0.0111	1.86067	1e-08	0.0	0.0	0.0	0.00205259	0.0	0.0	0.0	368.98323803	692.15072456	812.75474423	22.00918668	1.19072916	-0.40416333
0.0112	1.87697	1e-08	0.0	0.0	0.0	0.00205259	0.0	0.0	0.0	369.55567926	693.75616262	812.59429375	21.97433018	1.16910629	-0.40403732
0.0113	1.89325	1e-08	0.0	0.0	0.0	0.00205259	0.0	0.0	0.0	370.12703908	695.33200294	812.43422763	21.93950724	1.1477239	-0.40391162
0.0114	1.90953	1e-08	0.0	0.0	0.0	0.00205259	0.0	0.0	0.0	370.69731935	696.87859229	812.274544	21.90471774	1.12658363	-0.40378621
0.0115	1.9258	1e-08	0.0	0.0	0.0	0.00205258	0.0	0.0	0.0	371.26652193	698.39627876	812.11524096	21.86996162	1.10568689	-0.40366111
0.0116	1.94206	2e-08	0.0	0.0	0.0	0.00205258	0.0	0.0	0.0	371.83464868	699.88541147	811.95631664	21.83523882	1.08503485	-0.40353629
0.0117	1.95831	2e-08	0.0	0.0	0.0	0.00205258	0.0	0.0	0.0	372.40170131	701.34638627	811.79776897	21.80054156	1.06468403	-0.4034118
0.0118	1.97455	2e-08	0.0	0.0	0.0	0.00205258	0.0	0.0	0.0	372.96768164	702.77956441	811.63959599	21.76588194	1.04454839	-0.40328759
0.0119	1.99078	2e-08	0.0	0.0	0.0	0.00205258	0.0	0.0	0.0	373.53259154	704.18528073	811.48179586	21.73125491	1.02466479	-0.40316367
0.012	2.00701	2e-08	0.0	0.0	0.0	0.00205258	0.0	0.0	0.0	374.09643284	705.5638938	811.32436665	21.69666041	1.00503405	-0.40304004
0.0121	2.02322	2e-08	0.0	0.0	0.0	0.00205258	0.0	0.0	0.0	374.65920733	706.91576258	811.16730639	21.66209844	0.98565679	-0.4029167
0.0122	2.03943	2e-08	0.0	0.0	0.0	0.00205258	0.0	0.0	0.0	375.22091682	708.2412461	811.01061315	21.627569	0.96653339	-0.40279365
0.0123	2.05563	2e-08	0.0	0.0	0.0	0.00205258	0.0	0.0	0.0	375.7815631	709.54070318	810.85428498	21.59307211	0.94766406	-0.40267088
0.0124	2.07181	2e-08	0.0	0.0	0.0	0.00205258	0.0	0.0	0.0	376.34114799	710.81449221	810.69831991	21.55860781	0.92904878	-0.4025484
0.0125	2.08799	2e-08	0.0	0.0	0.0	0.00205258	0.0	0.0	0.0	376.89967326	712.06297082	810.542716	21.52417616	0.91068731	-0.4024262
0.0126	2.10417	2e-08	0.0	0.0	0.0	0.00205257	0.0	0.0	0.0	377.45714069	713.28650416	810.38747127	21.48977477	0.89259233	-0.40230429
0.0127	2.12033	3e-08	0.0	0.0	0.0	0.00205257	0.0	0.0	0.0	378.01355203	714.48545777	810.23258374	21.45540756	0.874743	-0.40218266
0.0128	2.13648	3e-08	0.0	0.0	0.0	0.00205257	0.0	0.0	0.0	378.56890909	715.66017808	810.07805149	21.42107307	0.85714689	-0.4020613
0.0129	2.15263	3e-08	0.0	0.0	0.0	0.00205257	0.0	0.0	0.0	379.12321367	716.81101939	809.92387258	21.3867714	0.83980309	-0.40194023
0.013	2.16876	3e-08	0.0	0.0	0.0	0.00205257	0.0	0.0	0.0	379.67646753	717.93833418	809.77004506	21.35250269	0.82271049	-0.40181942
0.0131	2.18489	3e-08	0.0	0.0	0.0	0.00205257	0.0	0.0	0.0	380.22867246	719.0424728	809.61656701	21.31826708	0.8058678	-0.4016989
0.0132	2.20101	3e-08	0.0	0.0	0.0	0.00205257	0.0	0.0	0.0	380.77983025	720.12378321	809.4634365	21.28406476	0.7892735	-0.40157864
0.0133	2.21712	3e-08	0.0	0.0	0.0	0.00205257	0.0	0.0	0.0	381.32994267	721.18261075	809.31065161	21.2498959	0.77292589	-0.40145865
0.0134	2.23322	4e-08	0.0	0.0	0.0	0.00205256	0.0	0.0	0.0	381.87901152	722.21929785	809.15821044	21.21576071	0.75682305	-0.40133894
0.0135	2.24931	4e-08	0.0	0.0	0.0	0.00205256	0.0	0.0	0.0	382.42703849	723.23421647	809.00611097	21.18164596	0.74107362	-0.40121952
0.0136	2.26539	4e-08	0.0	0.0	0.0	0.00205256	0.0	0.0	0.0	382.97402509	724.22782139	808.85435082	21.14757348	0.72549767	-0.40110034
0.0137	2.28146	4e-08	0.0	0.0	0.0	0.00205256	0.0	0.0	0.0	383.51997332	725.20035972	808.70292847	21.11353456	0.71016647	-0.40098143
0.0138	2.29753	4e-08	0.0	0.0	0.0	0.00205256	0.0	0.0	0.0	384.06488495	726.15216964	808.55184205	21.07952945	0.69507763	-0.40086279
0.0139	2.31358	4e-08	0.0	0.0	0.0	0.00205256	0.0	0.0	0.0	384.60876175	727.0835856	808.40108967	21.04555842	0.68022855	-0.4007444
0.014	2.32963	5e-08	0.0	0.0	0.0	0.00205255	0.0	0.0	0.0	385.15160549	727.99493799	808.25066948	21.01162173	0.66561644	-0.40062628
0.0141	2.34567	5e-08	0.0	0.0	0.0	0.00205255	0.0	0.0	0.0	385.69341797	728.88655291	808.10057965	20.97771969	0.65123828	-0.40050842
0.0142	2.3617	5e-08	0.0	0.0	0.0	0.00205255	0.0	0.0	0.0	386.23420097	729.75875184	807.95081834	20.94385262	0.63709082	-0.40039081
0.0143	2.37772	5e-08	0.0	0.0	0.0	0.00205255	0.0	0.0	0.0	386.77395627	730.61185141	807.80138376	20.91002086	0.62317062	-0.40027345
0.0144	2.39373	5e-08	0.0	0.0	0.0	0.00205255	0.0	0.0	0.0	387.31268568	731.44616305	807.65227413	20.87622479	0.60947402	-0.40015635
0.0145	2.40973	6e-08	0.0	0.0	0.0	0.00205254	0.0	0.0	0.0	387.850391	732.26199278	807.5034877	20.84246477	0.59599714	-0.4000395
0.0146	2.42573	6e-08	0.0	0.0	0.0	0.00205254	0.0	0.0	0.0	388.38707404	733.05964087	807.35502273	20.80874121	0.58273588	-0.3999229
0.0147	2.44171	6e-08	0.0	0.0	0.0	0.00205254	0.0	0.0	0.0	388.92273661	733.83940159	807.20687751	20.77505454	0.56968594	-0.39980655
0.0148	2.45769	6e-08	0.0	0.0	0.0	0.00205254	0.0	0.0	0.0	389.45738054	734.60156291	807.05905038	20.7414052	0.55684278	-0.39969044
0.0149	2.47365	7e-08	0.0	0.0	0.0	0.00205253	0.0	0.0	0.0	389.99100717	735.34662393	806.91153874	20.70774355	0.54464572	-0.39957467
0.015	2.48961	7e-08	0.0	0.0	0.0	0.00205253	0.0	0.0	0.0	390.52361775	736.07512458	806.76433979	20.67415455	0.53234111	-0.39945908
0.0151	2.50556	7e-08	0.0	0.0	0.0	0.00205253	0.0	0.0	0.0	391.05521476	736.7870554	806.61745318	20.64060198	0.52024929	-0.39934374
0.0152	2.5215	8e-08	0.0	0.0	0.0	0.00205252	0.0	0.0	0.0	391.58579998	737.48270627	806.4708772	20.60708619	0.50836642	-0.39922863
0.0153	2.53743	8e-08	0.0	0.0	0.0	0.00205252	0.0	0.0	0.0	392.11537522	738.16236152	806.32461019	20.57360754	0.49668849	-0.39911377
0.0154	2.55335	8e-08	0.0	0.0	0.0	0.00205252	0.0	0.0	0.0	392.64394229	738.82629969	806.17865052	20.54016643	0.4852113	-0.39899914
0.0155	2.56926	9e-08	0.0	0.0	0.0	0.00205251	0.0	0.0	0.0	393.171503	739.47479332	806.03299657	20.50676324	0.47393047	-0.39888476
0.0156	2.58516	9e-08	0.0	0.0	0.0	0.00205251	0.0	0.0	0.0	393.69805917	740.10810874	805.88764676	20.47339839	0.46284146	-0.39877061
0.0157	2.60106	9e-08	0.0	0.0	0.0	0.00205251	0.0	0.0	0.0	394.22361263	740.72650579	805.74259955	20.44007232	0.45193956	-0.39865669
0.0158	2.61694	1e-07	0.0	0.0	0.0	0.0020525	0.0	0.0	0.0	394.74816522	741.33023763	805.59785339	20.40678547	0.44121986	-0.39854301
0.0159	2.63282	1e-07	0.0	0.0	0.0	0.0020525	0.0	0.0	0.0	395.27171877	741.91955051	805.4534068	20.3735383	0.43067729	-0.39842956
0.016	2.64869	1e-07	0.0	0.0	0.0	0.0020525	0.0	0.0	0.0	395.79427515	742.49468355	805.30925832	20.3403313	0.42030661	-0.39831634
0.0161	2.66454	1.1e-07	0.0	0.0	0.0	0.00205249	0.0	0.0	0.0	396.31583622	743.05586846	805.16540651	20.30716495	0.41010241	-0.39820335
0.0162	2.68039	1.1e-07	0.0	0.0	0.0	0.00205249	0.0	0.0	0.0	396.83640384	743.60332939	805.02184999	20.27403976	0.40005907	-0.39809058
0.0163	2.69623	1.2e-07	0.0	0.0	0.0	0.00205248	0.0	0.0	0.0	397.35597886	744.13778018	804.87858515	20.24087794	0.3909147	-0.39797817
0.0164	2.71206	1.2e-07	0.0	0.0	0.0	0.00205248	0.0	0.0	0.0	397.87456284	744.65957923	804.73561002	20.20781326	0.381398	-0.39786589
0.0165	2.72789	1.3e-07	0.0	0.0	0.0	0.00205247	0.0	0.0	0.0	398.39215838	745.16860126	804.59292475	20.17478793	0.37205703	-0.39775383
0.0166	2.7437	1.3e-07	0.0	0.0	0.0	0.00205247	0.0	0.0	0.0	398.9087673	745.66508379	804.45052789	20.14180225	0.36288801	-0.39764201
0.0167	2.7595	1.4e-07	0.0	0.0	0.0	0.00205246	0.0	0.0	0.0	399.42439142	746.14925908	804.30841801	20.10885654	0.3538871	-0.3975304
0.0168	2.7753	1.4e-07	0.0	0.0	0.0	0.00205246	0.0	0.0	0.0	399.93903257	746.62135405	804.1665937	20.07595112	0.34505036	-0.39741902
0.0169	2.79108	1.5e-07	0.0	0.0	0.0	0.00205245	0.0	0.0	0.0	400.45269258	747.08159015	804.02505359	20.04308631	0.33637375	-0.39730786
0.017	2.80686	1.5e-07	0.0	0.0	0.0	0.00205245	0.0	0.0	0.0	400.96537329	747.53018327	803.88379632	20.01026246	0.32785314	-0.39719692
0.0171	2.82262	1.6e-07	0.0	0.0	0.0	0.00205244	0.0	0.0	0.0	401.47707654	747.96734359	803.74282055	19.97747989	0.31948432	-0.3970862
0.0172	2.83838	1.6e-07	0.0	0.0	0.0	0.00205244	0.0	0.0	0.0	401.98780418	748.39327551	803.60212499	19.94473897	0.31126298	-0.3969757
0.0173	2.85413	1.7e-07	0.0	0.0	0.0	0.00205243	0.0	0.0	0.0	402.49755807	748.80817749	803.46170835	19.91204004	0.30318471	-0.39686541
0.0174	2.86987	1.8e-07	0.0	0.0	0.0	0.00205242	0.0	0.0	0.0	403.00634006	749.21224196	803.32156939	19.87938347	0.29524501	-0.39675534
0.0175	2.8856	1.8e-07	0.0	0.0	0.0	0.00205242	0.0	0.0	0.0	403.51415203	749.6056552	803.18170689	19.84676964	0.2874393	-0.39664549
0.0176	2.90132	1.9e-07	0.0	0.0	0.0	0.00205241	0.0	0.0	0.0	404.02099583	749.98859723	803.04211966	19.8141989	0.2797629	-0.39653584
0.0177	2.91703	2e-07	0.0	0.0	0.0	0.0020524	0.0	0.0	0.0	404.52687229	750.36179456	802.90280398	19.78160726	0.27287881	-0.39642649
0.0178	2.93274	2e-07	0.0	0.0	0.0	0.0020524	0.0	0.0	0.0	405.03178348	750.72530869	802.7637592	19.74910511	0.26564145	-0.39631729
0.0179	2.94843	2.1e-07	0.0	0.0	0.0	0.00205239	0.0	0.0	0.0	405.53573163	751.07912831	802.62498502	19.71664451	0.25854711	-0.3962083
0.018	2.96411	2.2e-07	0.0	0.0	0.0	0.00205238	0.0	0.0	0.0	406.03871857	751.4234461	802.4864802	19.68422565	0.25159296	-0.39609953
0.0181	2.97979	2.3e-07	0.0	0.0	0.0	0.00205237	0.0	0.0	0.0	406.54074613	751.75845091	802.34824349	19.65184873	0.24477612	-0.39599096
0.0182	2.99546	2.4e-07	0.0	0.0	0.0	0.00205236	0.0	0.0	0.0	407.04181612	752.08432768	802.21027369	19.61951395	0.2380937	-0.39588261
0.0183	3.01111	2.4e-07	0.0	0.0	0.0	0.00205236	0.0	0.0	0.0	407.54193038	752.40125745	802.0725696	19.58722148	0.23154281	-0.39577446
0.0184	3.02676	2.5e-07	0.0	0.0	0.0	0.00205235	0.0	0.0	0.0	408.04109074	752.70941733	801.93513004	19.55497154	0.22512052	-0.39566652
0.0185	3.0424	2.6e-07	0.0	0.0	0.0	0.00205234	0.0	0.0	0.0	408.53929902	753.00898048	801.79795387	19.5227643	0.21882388	-0.39555879
0.0186	3.05803	2.7e-07	0.0	0.0	0.0	0.00205233	0.0	0.0	0.0	409.03655707	753.30011611	801.66103993	19.49059998	0.21264994	-0.39545127
0.0187	3.07365	2.8e-07	0.0	0.0	0.0	0.00205232	0.0	0.0	0.0	409.5328667	753.58298946	801.52438711	19.45847875	0.20659572	-0.39534394
0.0188	3.08926	2.9e-07	0.0	0.0	0.0	0.00205231	0.0	0.0	0.0	410.02822977	753.85776174	801.38799432	19.42640081	0.20065822	-0.39523683
0.0189	3.10486	3e-07	0.0	0.0	0.0	0.0020523	0.0	0.0	0.0	410.5226481	754.1245902	801.25186046	19.39436636	0.19483442	-0.39512991
0.019	3.12045	3.1e-07	0.0	0.0	0.0	0.00205229	0.0	0.0	0.0	411.01612354	754.38362801	801.11598447	19.36237559	0.18912128	-0.3950232
0.0191	3.13603	3.2e-07	0.0	0.0	0.0	0.00205228	0.0	0.0	0.0	411.50865746	754.63531557	800.98036387	19.33040449	0.18382459	-0.39491669
0.0192	3.15161	3.3e-07	0.0	0.0	0.0	0.00205227	0.0	0.0	0.0	412.00025193	754.87965217	800.84499835	19.29849474	0.17841188	-0.39481038
0.0193	3.16717	3.4e-07	0.0	0.0	0.0	0.00205225	0.0	0.0	0.0	412.49090885	755.11675136	800.70988704	19.26662826	0.17311331	-0.39470428
0.0194	3.18273	3.6e-07	0.0	0.0	0.0	0.00205224	0.0	0.0	0.0	412.98063002	755.34676654	800.57502888	19.23480517	0.16792677	-0.39459837
0.0195	3.19827	3.7e-07	0.0	0.0	0.0	0.00205223	0.0	0.0	0.0	413.46941727	755.56984827	800.44042282	19.20302557	0.16285012	-0.39449266
0.0196	3.21381	3.8e-07	0.0	0.0	0.0	0.00205222	0.0	0.0	0.0	413.95727241	755.78614425	800.30606782	19.17128958	0.15788128	-0.39438714
0.0197	3.22933	3.9e-07	0.0	0.0	0.0	0.0020522	0.0	0.0	0.0	414.44419727	755.99579937	800.17196285	19.13959731	0.15301815	-0.39428183
0.0198	3.24485	4.1e-07	0.0	0.0	0.0	0.00205219	0.0	0.0	0.0	414.93019365	756.19895572	800.0381069	19.10794887	0.14825865	-0.39417671
0.0199	3.26036	4.2e-07	0.0	0.0	0.0	0.00205218	0.0	0.0	0.0	415.41526337	756.39575262	799.90449897	19.07634436	0.14360074	-0.39407178
0.02	3.27586	4.4e-07	0.0	0.0	0.0	0.00205216	0.0	0.0	0.0	415.89940825	756.58632666	799.77113808	19.04478388	0.13904235	-0.39396706
0.0201	3.29135	4.5e-07	0.0	0.0	0.0	0.00205215	0.0	0.0	0.0	416.38263009	756.77081168	799.63802325	19.01326754	0.13458146	-0.39386252
0.0202	3.30683	4.7e-07	0.0	0.0	0.0	0.00205213	0.0	0.0	0.0	416.86493072	756.94933884	799.50515353	18.98179542	0.13021605	-0.39375818
0.0203	3.3223	4.8e-07	0.0	0.0	0.0	0.00205212	0.0	0.0	0.0	417.34631195	757.12203662	799.37252796	18.95036763	0.12594411	-0.39365403
0.0204	3.33776	5e-07	0.0	0.0	0.0	0.0020521	0.0	0.0	0.0	417.82677558	757.28903121	799.24014562	18.91898515	0.12179875	-0.39355005
0.0205	3.35321	5.1e-07	0.0	0.0	0.0	0.00205209	0.0	0.0	0.0	418.30632348	757.45047852	799.1080053	18.88764656	0.11771908	-0.39344628
0.0206	3.36866	5.3e-07	0.0	0.0	0.0	0.00205207	0.0	0.0	0.0	418.78495741	757.60647611	798.9761063	18.85635261	0.11372867	-0.39334269
0.0207	3.38409	5.5e-07	0.0	0.0	0.0	0.00205205	0.0	0.0	0.0	419.2626792	757.75714349	798.8444477	18.82510339	0.1098257	-0.3932393
0.0208	3.39951	5.7e-07	0.0	0.0	0.0	0.00205203	0.0	0.0	0.0	419.73949065	757.9025977	798.71302861	18.79389897	0.10600838	-0.3931361
0.0209	3.41493	5.8e-07	0.0	0.0	0.0	0.00205202	0.0	0.0	0.0	420.21539356	758.04295339	798.58184815	18.76273945	0.10227493	-0.39303308
0.021	3.43033	6e-07	0.0	0.0	0.0	0.002052	0.0	0.0	0.0	420.69038974	758.17832281	798.45090545	18.73162489	0.09862361	-0.39293025
0.0211	3.44573	6.2e-07	0.0	0.0	0.0	0.00205198	0.0	0.0	0.0	421.16448101	758.30881586	798.32019964	18.70055539	0.09505267	-0.3928276
0.0212	3.46111	6.4e-07	0.0	0.0	0.0	0.00205196	0.0	0.0	0.0	421.63766915	758.4345401	798.18972987	18.66953101	0.09156039	-0.39272514
0.0213	3.47649	6.6e-07	0.0	0.0	0.0	0.00205194	0.0	0.0	0.0	422.10995598	758.5556008	798.0594953	18.63855183	0.08814507	-0.39262287
0.0214	3.49186	6.8e-07	0.0	0.0	0.0	0.00205192	0.0	0.0	0.0	422.58134329	758.67210094	797.92949512	18.60761792	0.08480503	-0.39252078
0.0215	3.50721	7.1e-07	0.0	0.0	0.0	0.00205189	0.0	0.0	0.0	423.05183289	758.78414127	797.79972849	18.57672935	0.08153861	-0.39241887
0.0216	3.52256	7.3e-07	0.0	0.0	0.0	0.00205187	0.0	0.0	0.0	423.52142658	758.89182031	797.67019462	18.54588618	0.07834417	-0.39231715
0.0217	3.5379	7.5e-07	0.0	0.0	0.0	0.00205185	0.0	0.0	0.0	423.99012614	758.99523437	797.54089271	18.51508848	0.07522006	-0.39221561
0.0218	3.55323	7.7e-07	0.0	0.0	0.0	0.00205182	0.0	0.0	0.0	424.45793339	759.09447968	797.41182195	18.48433688	0.07218027	-0.39211424
0.0219	3.56855	8e-07	0.0	0.0	0.0	0.0020518	0.0	0.0	0.0	424.92485013	759.18965824	797.28298149	18.45363048	0.06919694	-0.39201306
0.022	3.58386	8.2e-07	0.0	0.0	0.0	0.00205178	0.0	0.0	0.0	425.39087814	759.28085209	797.15437063	18.42296974	0.06627992	-0.39191206
0.0221	3.59916	8.5e-07	0.0	0.0	0.0	0.00205175	0.0	0.0	0.0	425.85601922	759.36814966	797.02598861	18.39235474	0.06342773	-0.39181124
0.0222	3.61445	8.7e-07	0.0	0.0	0.0	0.00205172	0.0	0.0	0.0	426.32027514	759.45163738	796.89783469	18.36178552	0.06063888	-0.3917106
0.0223	3.62973	9e-07	0.0	0.0	0.0	0.0020517	0.0	0.0	0.0	426.78364771	759.53139971	796.76990811	18.33126213	0.05791193	-0.39161014
0.0224	3.64501	9.3e-07	0.0	0.0	0.0	0.00205167	0.0	0.0	0.0	427.2461387	759.60751916	796.64220816	18.30078462	0.05524544	-0.39150985
0.0225	3.66027	9.6e-07	0.0	0.0	0.0	0.00205164	0.0	0.0	0.0	427.7077499	759.68007631	796.51473411	18.27035305	0.052638	-0.39140974
0.0226	3.67552	9.9e-07	0.0	0.0	0.0	0.00205161	0.0	0.0	0.0	428.16848309	759.74914985	796.38748525	18.23996744	0.05008823	-0.39130981
0.0227	3.69077	1.02e-06	0.0	0.0	0.0	0.00205158	0.0	0.0	0.0	428.62834006	759.81481663	796.26046088	18.20962785	0.04759475	-0.39121006
0.0228	3.706	1.05e-06	0.0	0.0	0.0	0.00205155	0.0	0.0	0.0	429.08732258	759.87715164	796.13366031	18.17933432	0.04515621	-0.39111048
0.0229	3.72122	1.08e-06	0.0	0.0	0.0	0.00205152	0.0	0.0	0.0	429.54543242	759.93622809	796.00708284	18.14908688	0.04277128	-0.39101107
0.023	3.73644	1.11e-06	0.0	0.0	0.0	0.00205149	0.0	0.0	0.0	430.00267137	759.9921174	795.88072781	18.11888557	0.04043867	-0.39091184
0.0231	3.75164	1.14e-06	0.0	0.0	0.0	0.00205146	0.0	0.0	0.0	430.45904119	760.04488926	795.75459455	18.08873042	0.03815707	-0.39081279
0.0232	3.76684	1.18e-06	0.0	0.0	0.0	0.00205142	0.0	0.0	0.0	430.91454363	760.09462871	795.62868231	18.05861803	0.0359686	-0.3907139
0.0233	3.78203	1.21e-06	0.0	0.0	0.0	0.00205139	0.0	0.0	0.0	431.3691804	760.14143041	795.50299031	18.02855423	0.03379857	-0.39061519
0.0234	3.7972	1.25e-06	0.0	0.0	0.0	0.00205135	0.0	0.0	0.0	431.82295332	760.18533155	795.37751803	17.99853653	0.03167779	-0.39051666
0.0235	3.81237	1.28e-06	0.0	0.0	0.0	0.00205132	0.0	0.0	0.0	432.27586415	760.22639774	795.25226483	17.96856493	0.02960523	-0.39041829
0.0236	3.82753	1.32e-06	0.0	0.0	0.0	0.00205128	0.0	0.0	0.0	432.72791464	760.26469318	795.12723008	17.93863943	0.02757985	-0.3903201
0.0237	3.84267	1.36e-06	0.0	0.0	0.0	0.00205124	0.0	0.0	0.0	433.17910654	760.30028071	795.00241313	17.90876005	0.02560067	-0.39022207
0.0238	3.85781	1.4e-06	0.0	0.0	0.0	0.0020512	0.0	0.0	0.0	433.62944161	760.33322186	794.87781336	17.87892679	0.0236667	-0.39012422
0.0239	3.87294	1.44e-06	0.0	0.0	0.0	0.00205116	0.0	0.0	0.0	434.0789216	760.36357686	794.75343016	17.84913964	0.021777	-0.39002654
0.024	3.88806	1.48e-06	0.0	0.0	0.0	0.00205112	0.0	0.0	0.0	434.52754824	760.39140469	794.6292629	17.8193986	0.01993066	-0.38992903
0.0241	3.90317	1.52e-06	0.0	0.0	0.0	0.00205108	0.0	0.0	0.0	434.97532327	760.4167631	794.50531098	17.78970368	0.01812679	-0.38983168
0.0242	3.91827	1.56e-06	0.0	0.0	0.0	0.00205103	0.0	0.0	0.0	435.42224845	760.43970867	794.38157381	17.76005486	0.0163645	-0.38973451
0.0243	3.93336	1.61e-06	0.0	0.0	0.0	0.00205099	0.0	0.0	0.0	435.86832549	760.46029685	794.25805078	17.73045212	0.01464296	-0.3896375
0.0244	3.94844	1.65e-06	0.0	0.0	0.0	0.00205094	0.0	0.0	0.0	436.31355614	760.47858195	794.1347413	17.70089547	0.01296136	-0.38954066
0.0245	3.96351	1.7e-06	0.0	0.0	0.0	0.0020509	0.0	0.0	0.0	436.75794212	760.49461723	794.01164479	17.67138487	0.0113189	-0.38944399
0.0246	3.97857	1.75e-06	0.0	0.0	0.0	0.00205085	0.0	0.0	0.0	437.20148516	760.50845724	793.88876066	17.64192065	0.0097211	-0.38934748
0.0247	3.99362	1.8e-06	0.0	0.0	0.0	0.0020508	0.0	0.0	0.0	437.64418699	760.52015441	793.76608832	17.61250222	0.00815654	-0.38925114
0.0248	4.00866	1.85e-06	0.0	0.0	0.0	0.00205075	0.0	0.0	0.0	438.08604931	760.52975709	793.64362721	17.58312979	0.0066292	-0.38915497
0.0249	4.02369	1.9e-06	0.0	0.0	0.0	0.0020507	0.0	0.0	0.0	438.52707385	760.53731485	793.52137677	17.55380335	0.00513839	-0.38905896
0.025	4.03871	1.95e-06	0.0	0.0	0.0	0.00205065	0.0	0.0	0.0	438.96726231	760.54287636	793.39933645	17.52452286	0.00368348	-0.38896312
0.0251	4.05372	2.01e-06	0.0	0.0	0.0	0.00205059	0.0	0.0	0.0	439.4066164	760.54648946	793.27750568	17.49528829	0.00226387	-0.38886744
0.0252	4.06872	2.06e-06	0.0	0.0	0.0	0.00205054	0.0	0.0	0.0	439.84513784	760.5482012	793.15588391	17.46609961	0.00087896	-0.38877193
0.0253	4.08372	2.12e-06	0.0	0.0	0.0	0.00205048	0.0	0.0	0.0	440.28282831	760.54805783	793.03447059	17.43695679	-0.0004718	-0.38867658
0.0254	4.0987	2.17e-06	0.0	0.0	0.0	0.00205042	0.0	0.0	0.0	440.71968951	760.54610492	792.91326519	17.40785977	-0.00178895	-0.38858139
0.0255	4.11367	2.23e-06	0.0	0.0	0.0	0.00205036	0.0	0.0	0.0	441.15572315	760.5423873	792.79226716	17.37880852	-0.00307299	-0.38848637
0.0256	4.12863	2.29e-06	0.0	0.0	0.0	0.0020503	0.0	0.0	0.0	441.5909309	760.53694918	792.67147597	17.349803	-0.0043244	-0.38839151
0.0257	4.14359	2.36e-06	0.0	0.0	0.0	0.00205024	0.0	0.0	0.0	442.02531444	760.52983412	792.55089108	17.32084315	-0.00554363	-0.38829681
0.0258	4.15853	2.42e-06	0.0	0.0	0.0	0.00205018	0.0	0.0	0.0	442.45887547	760.52108512	792.43051196	17.29192892	-0.0067311	-0.38820228
0.0259	4.17346	2.48e-06	0.0	0.0	0.0	0.00205011	0.0	0.0	0.0	442.89161566	760.51074462	792.31033808	17.26306027	-0.00788723	-0.38810791
0.026	4.18839	2.55e-06	0.0	0.0	0.0	0.00205005	0.0	0.0	0.0	443.3235368	760.49879932	792.19036917	17.23424489	-0.00907997	-0.38801367
0.0261	4.2033	2.62e-06	0.0	0.0	0.0	0.00204998	0.0	0.0	0.0	443.75464054	760.48529417	792.07060469	17.20546948	-0.01019433	-0.38791962
0.0262	4.21821	2.69e-06	0.0	0.0	0.0	0.00204991	0.0	0.0	0.0	444.18492851	760.4702923	791.95104401	17.1767398	-0.01128126	-0.38782572
0.0263	4.2331	2.76e-06	0.0	0.0	0.0	0.00204984	0.0	0.0	0.0	444.61440238	760.45383014	791.83168666	17.14805582	-0.0123413	-0.38773199
0.0264	4.24798	2.83e-06	0.0	0.0	0.0	0.00204977	0.0	0.0	0.0	445.0430638	760.43594343	791.71253212	17.11941748	-0.01337492	-0.38763841
0.0265	4.26286	2.9e-06	0.0	0.0	0.0	0.00204969	0.0	0.0	0.0	445.47091444	760.41666724	791.59357992	17.09082474	-0.01438263	-0.38754499
0.0266	4.27772	2.98e-06	0.0	0.0	0.0	0.00204962	0.0	0.0	0.0	445.89795596	760.39603602	791.47482956	17.06227757	-0.01536486	-0.38745173
0.0267	4.29258	3.06e-06	0.0	0.0	0.0	0.00204954	0.0	0.0	0.0	446.32419	760.37408361	791.35628057	17.03377592	-0.01632208	-0.38735863
0.0268	4.30742	3.13e-06	0.0	0.0	0.0	0.00204946	0.0	0.0	0.0	446.74961823	760.35084328	791.23793246	17.00531973	-0.01725469	-0.38726569
0.0269	4.32226	3.22e-06	0.0	0.0	0.0	0.00204938	0.0	0.0	0.0	447.17424228	760.32634771	791.11978476	16.97690897	-0.01816311	-0.38717291
0.027	4.33708	3.3e-06	0.0	0.0	0.0	0.0020493	0.0	0.0	0.0	447.5980638	760.3006291	791.00183699	16.94854357	-0.01904772	-0.38708028
0.0271	4.3519	3.38e-06	0.0	0.0	0.0	0.00204921	0.0	0.0	0.0	448.02108442	760.2737191	790.88408868	16.92022349	-0.01990888	-0.38698781
0.0272	4.3667	3.47e-06	0.0	0.0	0.0	0.00204913	0.0	0.0	0.0	448.44330577	760.24564891	790.76653937	16.89194866	-0.02074694	-0.38689549
0.0273	4.3815	3.56e-06	0.0	0.0	0.0	0.00204904	0.0	0.0	0.0	448.8647295	760.21644928	790.64918859	16.86371905	-0.02156223	-0.38680334
0.0274	4.39628	3.65e-06	0.0	0.0	0.0	0.00204895	0.0	0.0	0.0	449.28535728	760.18612269	790.53203599	16.83553811	-0.02238237	-0.38671133
0.0275	4.41106	3.74e-06	0.0	0.0	0.0	0.00204886	0.0	0.0	0.0	449.70519071	760.15471066	790.41508107	16.80739973	-0.02316087	-0.38661948
0.0276	4.42582	3.83e-06	0.0	0.0	0.0	0.00204876	0.0	0.0	0.0	450.12423141	760.12224699	790.29832335	16.77930653	-0.02391861	-0.38652778
0.0277	4.44058	3.93e-06	0.0	0.0	0.0	0.00204867	0.0	0.0	0.0	450.54248098	760.0887592	790.18176238	16.75125844	-0.02465591	-0.38643624
0.0278	4.45532	4.02e-06	0.0	0.0	0.0	0.00204857	0.0	0.0	0.0	450.95994104	760.05427435	790.06539771	16.72325541	-0.0253731	-0.38634486
0.0279	4.47006	4.12e-06	0.0	0.0	0.0	0.00204847	0.0	0.0	0.0	451.37661319	760.01881908	789.9492289	16.69529739	-0.02607049	-0.38625363
0.028	4.48478	4.23e-06	0.0	0.0	0.0	0.00204837	0.0	0.0	0.0	451.79249905	759.98241963	789.83325552	16.66738432	-0.02674837	-0.38616255
0.0281	4.4995	4.33e-06	0.0	0.0	0.0	0.00204826	0.0	0.0	0.0	452.20760021	759.94510185	789.71747712	16.63951613	-0.02740701	-0.38607163
0.0282	4.5142	4.44e-06	0.0	0.0	0.0	0.00204816	0.0	0.0	0.0	452.62191827	759.90689124	789.60189326	16.61169278	-0.02804668	-0.38598086
0.0283	4.5289	4.55e-06	0.0	0.0	0.0	0.00204805	0.0	0.0	0.0	453.03545482	759.86781293	789.48650352	16.58391419	-0.0286676	-0.38589024
0.0284	4.54358	4.66e-06	0.0	0.0	0.0	0.00204794	0.0	0.0	0.0	453.44821145	759.82789175	789.37130745	16.5561803	-0.02927001	-0.38579978
0.0285	4.55826	4.77e-06	0.0	0.0	0.0	0.00204782	0.0	0.0	0.0	453.86018975	759.78715226	789.25630463	16.52849106	-0.02985412	-0.38570946
0.0286	4.57292	4.89e-06	0.0	0.0	0.0	0.00204771	0.0	0.0	0.0	454.27139129	759.74561869	789.14149463	16.50084639	-0.03042012	-0.3856193
0.0287	4.58758	5e-06	0.0	0.0	0.0	0.00204759	0.0	0.0	1e-08	454.68181765	759.70331506	789.02687703	16.47324927	-0.03099839	-0.38552929
0.0288	4.60223	5.12e-06	0.0	0.0	0.0	0.00204747	0.0	0.0	1e-08	455.09147054	759.66019435	788.91245171	16.44569683	-0.03156117	-0.38543942
0.0289	4.61686	5.25e-06	0.0	0.0	0.0	0.00204735	0.0	0.0	1e-08	455.50035144	759.61632647	788.79821805	16.41818725	-0.03209151	-0.38534971
0.029	4.63148	5.37e-06	0.0	0.0	0.0	0.00204722	0.0	0.0	1e-08	455.90846191	759.57173382	788.68417563	16.39072222	-0.03260689	-0.38526015
0.0291	4.6461	5.5e-06	0.0	0.0	0.0	0.0020471	0.0	0.0	1e-08	456.31580351	759.52643611	788.57032403	16.36330169	-0.0331076	-0.38517074
0.0292	4.6607	5.63e-06	0.0	0.0	0.0	0.00204696	0.0	0.0	1e-08	456.72237782	759.48045258	788.45666287	16.3359256	-0.03359394	-0.38508148
0.0293	4.6753	5.76e-06	0.0	0.0	0.0	0.00204683	0.0	0.0	1e-08	457.12818638	759.43380211	788.34319174	16.30859389	-0.03406621	-0.38499237
0.0294	4.68988	5.9e-06	0.0	0.0	0.0	0.0020467	0.0	0.0	1e-08	457.53323075	759.3865032	788.22991024	16.28130652	-0.03452467	-0.38490341
0.0295	4.70446	6.04e-06	0.0	0.0	0.0	0.00204656	0.0	0.0	1e-08	457.93751249	759.33857395	788.11681797	16.25406341	-0.0349696	-0.38481459
0.0296	4.71902	6.18e-06	0.0	0.0	0.0	0.00204642	0.0	0.0	1e-08	458.34103313	759.29003212	788.00391455	16.22686452	-0.03540126	-0.38472593
0.0297	4.73358	6.32e-06	0.0	0.0	0.0	0.00204627	0.0	0.0	1e-08	458.74379422	759.24089513	787.89119958	16.19970978	-0.03581989	-0.38463741
0.0298	4.74812	6.47e-06	0.0	0.0	0.0	0.00204613	0.0	0.0	1e-08	459.1457973	759.19118006	787.77867267	16.17259914	-0.03622573	-0.38454904
0.0299	4.76265	6.62e-06	0.0	0.0	0.0	0.00204598	0.0	0.0	1e-08	459.5470439	759.14090367	787.66633344	16.14553254	-0.03661902	-0.38446082
0.03	4.77718	6.77e-06	0.0	0.0	0.0	0.00204582	0.0	0.0	1e-08	459.94753555	759.09008241	787.55418149	16.1185099	-0.03699996	-0.38437275
0.0301	4.79169	6.92e-06	0.0	0.0	0.0	0.00204567	0.0	0.0	1e-08	460.34727379	759.0387288	787.44221647	16.09153341	-0.03739193	-0.38428481
0.0302	4.80619	7.08e-06	0.0	0.0	0.0	0.00204551	0.0	0.0	1e-08	460.74626019	758.98683086	787.33043812	16.06459925	-0.03775614	-0.38419703
0.0303	4.82069	7.24e-06	0.0	0.0	0.0	0.00204535	0.0	0.0	1e-08	461.14449623	758.93442531	787.21884596	16.03770897	-0.03810971	-0.38410939
0.0304	4.83517	7.41e-06	0.0	0.0	0.0	0.00204518	0.0	0.0	1e-08	461.54198342	758.88152597	787.10743963	16.01086253	-0.03845292	-0.3840219
0.0305	4.84964	7.58e-06	0.0	0.0	0.0	0.00204502	0.0	0.0	1e-08	461.93872329	758.82814634	786.99621874	15.98405987	-0.03878602	-0.38393456
0.0306	4.8641	7.75e-06	0.0	0.0	0.0	0.00204485	0.0	0.0	1e-08	462.33471734	758.77429953	786.88518295	15.95730093	-0.03910927	-0.38384736
0.0307	4.87856	7.92e-06	0.0	0.0	0.0	0.00204467	0.0	0.0	1e-08	462.72996707	758.71999834	786.77433187	15.93058566	-0.03942293	-0.3837603
0.0308	4.893	8.1e-06	0.0	0.0	0.0	0.00204449	0.0	0.0	1e-08	463.12447399	758.66525521	786.66366516	15.90391399	-0.03972722	-0.3836734
0.0309	4.90743	8.28e-06	0.0	0.0	0.0	0.00204431	0.0	0.0	1e-08	463.5182396	758.61008229	786.55318244	15.87728586	-0.04002239	-0.38358663
0.031	4.92185	8.46e-06	0.0	0.0	0.0	0.00204413	0.0	0.0	1e-08	463.91126539	758.55449139	786.44288337	15.85070123	-0.04030866	-0.38350001
0.0311	4.93626	8.65e-06	0.0	0.0	0.0	0.00204394	0.0	0.0	1e-08	464.30355285	758.49849403	786.33276758	15.82416002	-0.04058626	-0.38341353
0.0312	4.95066	8.84e-06	0.0	0.0	0.0	0.00204375	0.0	0.0	1e-08	464.69510348	758.44210141	786.22283472	15.79766218	-0.0408554	-0.3833272
0.0313	4.96505	9.03e-06	0.0	0.0	0.0	0.00204356	0.0	0.0	1e-08	465.08591874	758.38532447	786.11308443	15.77120764	-0.04111629	-0.38324101
0.0314	4.97943	9.23e-06	0.0	0.0	0.0	0.00204336	0.0	0.0	1e-08	465.47600013	758.32817386	786.00351637	15.74479636	-0.04136913	-0.38315496
0.0315	4.9938	9.43e-06	0.0	0.0	0.0	0.00204316	0.0	0.0	1e-08	465.86534912	758.27066288	785.89413017	15.71842749	-0.04160599	-0.38306905
0.0316	5.00816	9.64e-06	0.0	0.0	0.0	0.00204295	0.0	0.0	1e-08	466.25396715	758.21280826	785.78492546	15.69210228	-0.04184079	-0.38298329
0.0317	5.02251	9.85e-06	0.0	0.0	0.0	0.00204274	0.0	0.0	1e-08	466.64185572	758.15461397	785.67590191	15.66582008	-0.04206774	-0.38289767
0.0318	5.03685	1.006e-05	0.0	0.0	0.0	0.00204253	0.0	0.0	1e-08	467.02901628	758.09609015	785.56705918	15.63958084	-0.04228697	-0.38281219
0.0319	5.05118	1.028e-05	0.0	0.0	0.0	0.00204231	0.0	0.0	1e-08	467.41545029	758.03724678	785.45839693	15.61338449	-0.04249862	-0.38272686
0.032	5.0655	1.05e-05	0.0	0.0	0.0	0.00204209	0.0	0.0	1e-08	467.80115922	757.97809362	785.34991481	15.58723097	-0.04270282	-0.38264166
0.0321	5.0798	1.072e-05	0.0	0.0	0.0	0.00204186	0.0	0.0	1e-08	468.1861445	757.9186403	785.24161247	15.56112019	-0.04289969	-0.38255661
0.0322	5.0941	1.095e-05	0.0	0.0	0.0	0.00204164	0.0	0.0	1e-08	468.57040759	757.85889627	785.13348959	15.53505211	-0.04308935	-0.3824717
0.0323	5.10839	1.119e-05	0.0	0.0	0.0	0.0020414	0.0	0.0	1e-08	468.95394993	757.79887082	785.02554581	15.50902664	-0.04327191	-0.38238692
0.0324	5.12266	1.142e-05	0.0	0.0	0.0	0.00204117	0.0	0.0	1e-08	469.33677297	757.73857312	784.9177808	15.48304371	-0.04344745	-0.38230229
0.0325	5.13693	1.166e-05	0.0	0.0	0.0	0.00204092	0.0	0.0	1e-08	469.71887813	757.6780122	784.81019421	15.45710326	-0.04361607	-0.3822178
0.0326	5.15119	1.191e-05	0.0	0.0	0.0	0.00204068	0.0	0.0	1e-08	470.10026685	757.61719698	784.70278573	15.43120521	-0.04377786	-0.38213345
0.0327	5.16543	1.216e-05	0.0	0.0	0.0	0.00204043	0.0	0.0	1e-08	470.48094055	757.55613625	784.595555	15.4053495	-0.04393289	-0.38204924
0.0328	5.17967	1.241e-05	0.0	0.0	0.0	0.00204017	0.0	0.0	1e-08	470.86090066	757.49483874	784.48850169	15.37953604	-0.04408123	-0.38196517
0.0329	5.19389	1.267e-05	0.0	0.0	0.0	0.00203992	0.0	0.0	1e-08	471.24014862	757.43330841	784.3816255	15.35376569	-0.04423122	-0.38188123
0.033	5.2081	1.293e-05	0.0	0.0	0.0	0.00203965	0.0	0.0	1e-08	471.61868583	757.37155018	784.2749261	15.32803681	-0.04436885	-0.38179743
0.0331	5.22231	1.32e-05	0.0	0.0	0.0	0.00203938	0.0	0.0	1e-08	471.99651371	757.30957712	784.16840314	15.30235001	-0.04450031	-0.38171378
0.0332	5.2365	1.347e-05	0.0	0.0	0.0	0.00203911	0.0	0.0	1e-08	472.37363366	757.24739713	784.06205629	15.27670521	-0.04462567	-0.38163026
0.0333	5.25068	1.375e-05	0.0	0.0	0.0	0.00203883	0.0	0.0	1e-08	472.75004709	757.18501803	783.95588523	15.25110235	-0.04474499	-0.38154688
0.0334	5.26486	1.403e-05	0.0	0.0	0.0	0.00203855	0.0	0.0	1e-08	473.12575539	757.12244753	783.84988963	15.22554135	-0.04485833	-0.38146364
0.0335	5.27902	1.432e-05	0.0	0.0	0.0	0.00203827	0.0	0.0	1e-08	473.50075998	757.05969331	783.74406915	15.20002214	-0.04496572	-0.38138053
0.0336	5.29317	1.461e-05	0.0	0.0	0.0	0.00203798	0.0	0.0	1e-08	473.87506223	756.99676296	783.63842349	15.17454465	-0.0450672	-0.38129757
0.0337	5.30731	1.491e-05	0.0	0.0	0.0	0.00203768	0.0	0.0	1e-08	474.24866354	756.93366405	783.53295231	15.14910879	-0.04516282	-0.38121474
0.0338	5.32144	1.521e-05	0.0	0.0	0.0	0.00203738	0.0	0.0	2e-08	474.62156529	756.87040408	783.42765528	15.1237145	-0.04525258	-0.38113204
0.0339	5.33556	1.551e-05	0.0	0.0	0.0	0.00203707	0.0	0.0	2e-08	474.99376887	756.80699053	783.32253209	15.0983617	-0.04533652	-0.38104949
0.034	5.34967	1.582e-05	0.0	0.0	0.0	0.00203676	0.0	0.0	2e-08	475.36527564	756.74343088	783.21758241	15.07305031	-0.04541465	-0.38096707
0.0341	5.36376	1.614e-05	0.0	0.0	0.0	0.00203644	0.0	0.0	2e-08	475.73608699	756.67973256	783.11280592	15.04778026	-0.04548696	-0.38088478
0.0342	5.37785	1.646e-05	0.0	0.0	0.0	0.00203612	0.0	0.0	2e-08	476.10620429	756.61590301	783.00820229	15.02255147	-0.04555346	-0.38080264
0.0343	5.39193	1.679e-05	0.0	0.0	0.0	0.00203579	0.0	0.0	2e-08	476.47562893	756.55192883	782.90377131	14.99736668	-0.04564262	-0.38072062
0.0344	5.406	1.712e-05	0.0	0.0	0.0	0.00203546	0.0	0.0	2e-08	476.84436229	756.48781569	782.79951266	14.97222101	-0.04570589	-0.38063874
0.0345	5.42005	1.746e-05	0.0	0.0	0.0	0.00203512	0.0	0.0	2e-08	477.2124057	756.4235816	782.69542597	14.94711649	-0.04576453	-0.380557
0.0346	5.4341	1.78e-05	0.0	0.0	0.0	0.00203478	0.0	0.0	2e-08	477.57976051	756.35923235	782.59151093	14.92205305	-0.0458186	-0.38047539
0.0347	5.44813	1.815e-05	0.0	0.0	0.0	0.00203443	0.0	0.0	2e-08	477.94642808	756.29477363	782.48776723	14.89703061	-0.04586819	-0.38039392
0.0348	5.46216	1.85e-05	0.0	0.0	0.0	0.00203408	0.0	0.0	2e-08	478.31240977	756.23021107	782.38419456	14.87204911	-0.04591334	-0.38031258
0.0349	5.47617	1.886e-05	0.0	0.0	0.0	0.00203372	0.0	0.0	2e-08	478.67770691	756.1655502	782.2807926	14.84710849	-0.04595411	-0.38023137
0.035	5.49017	1.923e-05	0.0	0.0	0.0	0.00203335	0.0	0.0	2e-08	479.04232084	756.10079647	782.17756106	14.82220865	-0.04599056	-0.3801503
0.0351	5.50416	1.96e-05	0.0	0.0	0.0	0.00203298	0.0	0.0	2e-08	479.40625291	756.03595528	782.07449962	14.79734955	-0.04602273	-0.38006937
0.0352	5.51814	1.998e-05	0.0	0.0	0.0	0.0020326	0.0	0.0	2e-08	479.76950444	755.97103195	781.97160797	14.7725311	-0.04605068	-0.37998856
0.0353	5.53212	2.036e-05	0.0	0.0	0.0	0.00203222	0.0	0.0	2e-08	480.13207678	755.90603172	781.86888582	14.74775324	-0.04607444	-0.37990789
0.0354	5.54608	2.075e-05	0.0	0.0	0.0	0.00203183	0.0	0.0	2e-08	480.49397124	755.8409598	781.76633284	14.7230159	-0.04609405	-0.37982735
0.0355	5.56002	2.115e-05	0.0	0.0	0.0	0.00203143	0.0	0.0	2e-08	480.85518915	755.77582134	781.66394875	14.69831899	-0.04610956	-0.37974695
0.0356	5.57396	2.155e-05	0.0	0.0	0.0	0.00203103	0.0	0.0	2e-08	481.21573183	755.71062144	781.56173324	14.67366246	-0.04612099	-0.37966668
0.0357	5.58789	2.196e-05	0.0	0.0	0.0	0.00203062	0.0	0.0	2e-08	481.57560062	755.64534813	781.45968608	14.64904802	-0.04614726	-0.37958653
0.0358	5.60181	2.237e-05	0.0	0.0	0.0	0.0020302	0.0	0.0	2e-08	481.93479683	755.58001192	781.35780694	14.62447254	-0.04615609	-0.37950653
0.0359	5.61571	2.279e-05	0.0	0.0	0.0	0.00202978	0.0	0.0	2e-08	482.29332176	755.51462152	781.25609551	14.59993728	-0.04616171	-0.37942665
0.036	5.62961	2.322e-05	0.0	0.0	0.0	0.00202935	0.0	0.0	2e-08	482.65117671	755.44918079	781.15455149	14.57544219	-0.04616419	-0.3793469
0.0361	5.6435	2.366e-05	0.0	0.0	0.0	0.00202892	0.0	0.0	2e-08	483.00836299	755.38369346	781.05317458	14.5509872	-0.04616363	-0.37926729
0.0362	5.65737	2.41e-05	0.0	0.0	0.0	0.00202848	0.0	0.0	2e-08	483.3648819	755.31816319	780.95196449	14.52657224	-0.04616009	-0.3791878
0.0363	5.67123	2.454e-05	0.0	0.0	0.0	0.00202803	0.0	0.0	2e-08	483.72073474	755.2525935	780.85092093	14.50219724	-0.04615364	-0.37910845
0.0364	5.68509	2.5e-05	0.0	0.0	0.0	0.00202758	0.0	0.0	3e-08	484.07592278	755.18698785	780.7500436	14.47786214	-0.04614438	-0.37902923
0.0365	5.69893	2.546e-05	0.0	0.0	0.0	0.00202711	0.0	0.0	3e-08	484.43044734	755.12134955	780.64933222	14.45356687	-0.04613235	-0.37895014
0.0366	5.71276	2.593e-05	0.0	0.0	0.0	0.00202665	0.0	0.0	3e-08	484.78430968	755.05568186	780.54878649	14.42931137	-0.04611765	-0.37887118
0.0367	5.72658	2.64e-05	0.0	0.0	0.0	0.00202617	0.0	0.0	3e-08	485.1375111	754.98998791	780.44840612	14.40509557	-0.04610033	-0.37879234
0.0368	5.74039	2.688e-05	0.0	0.0	0.0	0.00202569	0.0	0.0	3e-08	485.49005287	754.92427075	780.34819083	14.3809194	-0.04608046	-0.37871364
0.0369	5.75419	2.737e-05	0.0	0.0	0.0	0.0020252	0.0	0.0	3e-08	485.84193626	754.85853334	780.24814033	14.35678279	-0.04605812	-0.37863507
0.037	5.76797	2.787e-05	0.0	0.0	0.0	0.0020247	0.0	0.0	3e-08	486.19316256	754.79277854	780.14825433	14.33268566	-0.04603324	-0.37855663
0.0371	5.78175	2.837e-05	0.0	0.0	0.0	0.0020242	0.0	0.0	3e-08	486.54373302	754.7270104	780.04853254	14.30862783	-0.0460052	-0.37847831
0.0372	5.79551	2.889e-05	0.0	0.0	0.0	0.00202368	0.0	0.0	3e-08	486.8936489	754.66123086	779.94897468	14.28460947	-0.0459755	-0.37840012
0.0373	5.80927	2.94e-05	0.0	0.0	0.0	0.00202317	0.0	0.0	3e-08	487.24291148	754.5954425	779.84958047	14.26063041	-0.04594353	-0.37832207
0.0374	5.82301	2.993e-05	0.0	0.0	0.0	0.00202264	0.0	0.0	3e-08	487.59152201	754.5296479	779.75034962	14.23669056	-0.04590934	-0.37824414
0.0375	5.83675	3.047e-05	0.0	0.0	0.0	0.0020221	0.0	0.0	3e-08	487.93948175	754.46384959	779.65128184	14.21278988	-0.04587299	-0.37816634
0.0376	5.85047	3.101e-05	0.0	0.0	0.0	0.00202156	0.0	0.0	3e-08	488.28679194	754.39805001	779.55237687	14.18892828	-0.04583453	-0.37808866
0.0377	5.86418	3.156e-05	0.0	0.0	0.0	0.00202101	0.0	0.0	3e-08	488.63345383	754.33225154	779.45363441	14.16510571	-0.04579401	-0.37801112
0.0378	5.87788	3.211e-05	0.0	0.0	0.0	0.00202045	0.0	0.0	3e-08	488.97946867	754.26645647	779.35505419	14.1413221	-0.04575148	-0.3779337
0.0379	5.89157	3.268e-05	0.0	0.0	0.0	0.00201989	0.0	0.0	3e-08	489.32483769	754.20066707	779.25663592	14.11757737	-0.04570699	-0.37785641
0.038	5.90525	3.325e-05	0.0	0.0	0.0	0.00201931	0.0	0.0	3e-08	489.66956215	754.13488549	779.15837934	14.09387146	-0.04566058	-0.37777924
0.0381	5.91891	3.384e-05	0.0	0.0	0.0	0.00201873	0.0	0.0	3e-08	490.01364326	754.06911385	779.06028415	14.07020431	-0.0456123	-0.37770221
0.0382	5.93257	3.443e-05	0.0	0.0	0.0	0.00201814	0.0	0.0	3e-08	490.35708226	754.00335422	778.9623501	14.04657585	-0.0455622	-0.37762529
0.0383	5.94622	3.502e-05	0.0	0.0	0.0	0.00201754	0.0	0.0	4e-08	490.69988038	753.93760858	778.86457688	14.02298601	-0.04551031	-0.37754851
0.0384	5.95985	3.563e-05	0.0	0.0	0.0	0.00201693	0.0	0.0	4e-08	491.04203884	753.87187917	778.76696424	13.99943438	-0.04545365	-0.37747185
0.0385	5.97347	3.625e-05	0.0	0.0	0.0	0.00201632	0.0	0.0	4e-08	491.38355886	753.80617201	778.66951188	13.97592146	-0.04539734	-0.37739532
0.0386	5.98709	3.687e-05	0.0	0.0	0.0	0.00201569	0.0	0.0	4e-08	491.72444165	753.74048591	778.57221954	13.95244695	-0.04533921	-0.37731891
0.0387	6.00069	3.75e-05	0.0	0.0	0.0	0.00201506	0.0	0.0	4e-08	492.06468844	753.67482287	778.47508694	13.92901077	-0.04527929	-0.37724263
0.0388	6.01428	3.814e-05	0.0	0.0	0.0	0.00201442	0.0	0.0	4e-08	492.40430043	753.60918486	778.37811381	13.90561285	-0.0452176	-0.37716647
0.0389	6.02786	3.879e-05	0.0	0.0	0.0	0.00201377	0.0	0.0	4e-08	492.74327883	753.54357381	778.28129987	13.88225313	-0.04515415	-0.37709044
0.039	6.04142	3.945e-05	0.0	0.0	0.0	0.00201311	0.0	0.0	4e-08	493.08162484	753.47799164	778.18464486	13.85893153	-0.04508897	-0.37701454
0.0391	6.05498	4.012e-05	0.0	0.0	0.0	0.00201244	0.0	0.0	4e-08	493.41933966	753.41244023	778.08814851	13.83564799	-0.04502207	-0.37693875
0.0392	6.06853	4.08e-05	0.0	0.0	0.0	0.00201176	0.0	0.0	4e-08	493.7564245	753.34692144	777.99181053	13.81240244	-0.04495346	-0.3768631
0.0393	6.08206	4.148e-05	0.0	0.0	0.0	0.00201107	0.0	0.0	4e-08	494.09288054	753.28143713	777.89563067	13.7891948	-0.04488316	-0.37678756
0.0394	6.09559	4.218e-05	0.0	0.0	0.0	0.00201038	0.0	0.0	4e-08	494.42870898	753.21598914	777.79960864	13.76602502	-0.04481117	-0.37671215
0.0395	6.1091	4.288e-05	0.0	0.0	0.0	0.00200967	0.0	0.0	4e-08	494.763911	753.15057929	777.70374419	13.74289302	-0.04473751	-0.37663687
0.0396	6.1226	4.36e-05	0.0	0.0	0.0	0.00200896	0.0	0.0	4e-08	495.09848779	753.0852094	777.60803703	13.71979872	-0.04466217	-0.37656171
0.0397	6.13609	4.432e-05	0.0	0.0	0.0	0.00200823	0.0	0.0	4e-08	495.43244053	753.01988127	777.51248691	13.69674207	-0.04458517	-0.37648667
0.0398	6.14957	4.505e-05	0.0	0.0	0.0	0.0020075	0.0	0.0	5e-08	495.76577039	752.95459539	777.41709356	13.67372338	-0.04451098	-0.37641175
0.0399	6.16304	4.58e-05	0.0	0.0	0.0	0.00200676	0.0	0.0	5e-08	496.09847857	752.88934935	777.32185674	13.65074193	-0.04443204	-0.37633696
0.04	6.17649	4.655e-05	0.0	0.0	0.0	0.002006	0.0	0.0	5e-08	496.43056623	752.82414848	777.22677615	13.62779792	-0.04435164	-0.37626229
0.0401	6.18994	4.731e-05	0.0	0.0	0.0	0.00200524	0.0	0.0	5e-08	496.76203453	752.75899432	777.13185154	13.6048913	-0.04426979	-0.37618774
0.0402	6.20337	4.809e-05	0.0	0.0	0.0	0.00200447	0.0	0.0	5e-08	497.09288464	752.69388835	777.03708263	13.582022	-0.0441865	-0.37611332
0.0403	6.2168	4.887e-05	0.0	0.0	0.0	0.00200368	0.0	0.0	5e-08	497.42311772	752.62883208	776.94246917	13.55918994	-0.04410178	-0.37603901
0.0404	6.23021	4.966e-05	0.0	0.0	0.0	0.00200289	0.0	0.0	5e-08	497.75273493	752.56382699	776.84801089	13.53639506	-0.04401565	-0.37596483
0.0405	6.24361	5.046e-05	0.0	0.0	0.0	0.00200208	0.0	0.0	5e-08	498.08173744	752.49887453	776.75370753	13.51363728	-0.04392811	-0.37589077
0.0406	6.257	5.128e-05	0.0	0.0	0.0	0.00200127	0.0	0.0	5e-08	498.41012638	752.43397617	776.65955883	13.49091655	-0.04383915	-0.37581683
0.0407	6.27038	5.21e-05	0.0	0.0	0.0	0.00200045	0.0	0.0	5e-08	498.73790291	752.36913337	776.56556451	13.4682328	-0.0437488	-0.37574302
0.0408	6.28374	5.294e-05	0.0	0.0	0.0	0.00199961	0.0	0.0	5e-08	499.06506818	752.30434759	776.47172433	13.44558595	-0.04365704	-0.37566932
0.0409	6.2971	5.378e-05	0.0	0.0	0.0	0.00199876	0.0	0.0	5e-08	499.39162333	752.23962026	776.37803802	13.42297593	-0.04356388	-0.37559575
0.041	6.31044	5.464e-05	0.0	0.0	0.0	0.00199791	0.0	0.0	5e-08	499.7175695	752.17495284	776.28450532	13.40040268	-0.04346932	-0.37552229
0.0411	6.32377	5.55e-05	0.0	0.0	0.0	0.00199704	0.0	0.0	6e-08	500.04290783	752.11034678	776.19112596	13.37786614	-0.04337336	-0.37544896
0.0412	6.3371	5.638e-05	0.0	0.0	0.0	0.00199616	0.0	0.0	6e-08	500.36763946	752.04579999	776.09789971	13.35536686	-0.04328326	-0.37537574
0.0413	6.35041	5.727e-05	0.0	0.0	0.0	0.00199527	0.0	0.0	6e-08	500.69176553	751.98130995	776.00482632	13.3329037	-0.0431867	-0.37530265
0.0414	6.3637	5.817e-05	0.0	0.0	0.0	0.00199437	0.0	0.0	6e-08	501.01528716	751.91688248	775.91190552	13.31047707	-0.04308904	-0.37522968
0.0415	6.37699	5.908e-05	0.0	0.0	0.0	0.00199346	0.0	0.0	6e-08	501.33820547	751.85251862	775.81913705	13.28808689	-0.04299032	-0.37515682
0.0416	6.39027	6e-05	0.0	0.0	0.0	0.00199254	0.0	0.0	6e-08	501.66052159	751.78821935	775.72652065	13.26573311	-0.04289054	-0.37508409
0.0417	6.40353	6.093e-05	0.0	0.0	0.0	0.00199161	0.0	0.0	6e-08	501.98223664	751.72398566	775.63405607	13.24341565	-0.04278973	-0.37501147
0.0418	6.41679	6.188e-05	0.0	0.0	0.0	0.00199066	0.0	0.0	6e-08	502.30335173	751.65981851	775.54174304	13.22113445	-0.0426879	-0.37493898
0.0419	6.43003	6.283e-05	0.0	0.0	0.0	0.0019897	0.0	0.0	6e-08	502.62386799	751.59571882	775.44958133	13.19888944	-0.04258506	-0.3748666
0.042	6.44326	6.38e-05	0.0	0.0	0.0	0.00198874	0.0	0.0	6e-08	502.94378651	751.53168751	775.35757067	13.17668056	-0.04248124	-0.37479434
0.0421	6.45648	6.478e-05	0.0	0.0	0.0	0.00198776	0.0	0.0	6e-08	503.26310842	751.46772547	775.26571081	13.15450774	-0.04237644	-0.3747222
0.0422	6.46969	6.577e-05	0.0	0.0	0.0	0.00198676	0.0	0.0	7e-08	503.58183481	751.40383358	775.1740015	13.13237092	-0.04227069	-0.37465018
0.0423	6.48288	6.677e-05	0.0	0.0	0.0	0.00198576	0.0	0.0	7e-08	503.89996678	751.3400127	775.08244249	13.11027002	-0.042164	-0.37457827
0.0424	6.49607	6.779e-05	0.0	0.0	0.0	0.00198474	0.0	0.0	7e-08	504.21750545	751.27626366	774.99103352	13.08820499	-0.04205637	-0.37450649
0.0425	6.50924	6.881e-05	0.0	0.0	0.0	0.00198372	0.0	0.0	7e-08	504.5344519	751.21258728	774.89977435	13.06617576	-0.04194783	-0.37443482
0.0426	6.5224	6.985e-05	0.0	0.0	0.0	0.00198268	0.0	0.0	7e-08	504.85080724	751.14898271	774.80866473	13.04418243	-0.04184086	-0.37436327
0.0427	6.53555	7.09e-05	0.0	0.0	0.0	0.00198162	0.0	0.0	7e-08	505.16657255	751.08545032	774.71770441	13.02222465	-0.04173126	-0.37429183
0.0428	6.54869	7.197e-05	0.0	0.0	0.0	0.00198056	0.0	0.0	7e-08	505.48174892	751.02199192	774.62689314	13.00030248	-0.04162089	-0.37422051
0.0429	6.56182	7.304e-05	0.0	0.0	0.0	0.00197948	0.0	0.0	7e-08	505.79633744	750.95860812	774.53623067	12.97841586	-0.04150975	-0.37414931
0.043	6.57493	7.413e-05	0.0	0.0	0.0	0.00197839	0.0	0.0	7e-08	506.1103392	750.89529952	774.44571676	12.95656471	-0.04139789	-0.37407823
0.0431	6.58804	7.523e-05	0.0	0.0	0.0	0.00197729	0.0	0.0	8e-08	506.42375526	750.83206667	774.35535115	12.93474898	-0.0412853	-0.37400726
0.0432	6.60113	7.635e-05	0.0	0.0	0.0	0.00197618	0.0	0.0	8e-08	506.73658672	750.76891013	774.2651336	12.9129686	-0.04117202	-0.37393641
0.0433	6.61421	7.747e-05	0.0	0.0	0.0	0.00197505	0.0	0.0	8e-08	507.04883464	750.70583042	774.17506387	12.89122351	-0.04105806	-0.37386568
0.0434	6.62728	7.861e-05	0.0	0.0	0.0	0.00197391	0.0	0.0	8e-08	507.3605001	750.64282802	774.08514171	12.86951364	-0.04094343	-0.37379506
0.0435	6.64034	7.976e-05	0.0	0.0	0.0	0.00197275	0.0	0.0	8e-08	507.67158417	750.57990341	773.99536687	12.84783893	-0.04082816	-0.37372456
0.0436	6.65338	8.093e-05	0.0	0.0	0.0	0.00197159	0.0	0.0	8e-08	507.98208791	750.51705706	773.90573911	12.82619931	-0.04071226	-0.37365417
0.0437	6.66642	8.211e-05	0.0	0.0	0.0	0.00197041	0.0	0.0	8e-08	508.29201239	750.45428938	773.81625819	12.80459472	-0.04059575	-0.37358389
0.0438	6.67944	8.33e-05	0.0	0.0	0.0	0.00196922	0.0	0.0	8e-08	508.60135868	750.3916008	773.72692386	12.78302509	-0.04047864	-0.37351374
0.0439	6.69245	8.45e-05	0.0	0.0	0.0	0.00196801	0.0	0.0	8e-08	508.91012782	750.32899169	773.63773589	12.76149037	-0.04036096	-0.3734437
0.044	6.70545	8.572e-05	0.0	0.0	0.0	0.00196679	0.0	0.0	9e-08	509.21832088	750.26646376	773.54869401	12.73999025	-0.04024118	-0.37337377
0.0441	6.71844	8.696e-05	0.0	0.0	0.0	0.00196556	0.0	0.0	9e-08	509.52593891	750.20401705	773.459798	12.71852507	-0.04012194	-0.37330395
0.0442	6.73142	8.82e-05	0.0	0.0	0.0	0.00196431	0.0	0.0	9e-08	509.83298296	750.14165153	773.37104762	12.69709459	-0.04000211	-0.37323426
0.0443	6.74438	8.946e-05	0.0	0.0	0.0	0.00196305	0.0	0.0	9e-08	510.13945408	750.07936758	773.28244262	12.67569874	-0.0398817	-0.37316467
0.0444	6.75733	9.073e-05	0.0	0.0	0.0	0.00196177	0.0	0.0	9e-08	510.44535332	750.01716561	773.19398276	12.65433747	-0.03976071	-0.3730952
0.0445	6.77027	9.202e-05	0.0	0.0	0.0	0.00196049	0.0	0.0	9e-08	510.75068172	749.95504598	773.1056678	12.6330107	-0.03963915	-0.37302584
0.0446	6.7832	9.332e-05	0.0	0.0	0.0	0.00195918	0.0	0.0	9e-08	511.05544032	749.89300907	773.01749751	12.61171837	-0.03951704	-0.3729566
0.0447	6.79612	9.464e-05	0.0	0.0	0.0	0.00195787	0.0	0.0	9e-08	511.35963016	749.83105525	772.92947165	12.59046043	-0.03939439	-0.37288747
0.0448	6.80903	9.597e-05	0.0	0.0	0.0	0.00195654	0.0	0.0	1e-07	511.66325227	749.76918485	772.84158997	12.56923679	-0.03927119	-0.37281846
0.0449	6.82192	9.731e-05	0.0	0.0	0.0	0.00195519	0.0	0.0	1e-07	511.9663077	749.70739822	772.75385224	12.54804741	-0.03914747	-0.37274955
0.045	6.8348	9.867e-05	0.0	0.0	0.0	0.00195383	0.0	0.0	1e-07	512.26879746	749.64569569	772.66625822	12.52689221	-0.03902322	-0.37268076
0.0451	6.84767	0.00010004	0.0	0.0	0.0	0.00195246	0.0	0.0	1e-07	512.57072259	749.5840776	772.57880768	12.50577113	-0.03889846	-0.37261208
0.0452	6.86053	0.00010143	0.0	0.0	0.0	0.00195107	0.0	0.0	1e-07	512.87208411	749.52254425	772.49150038	12.48468412	-0.03877318	-0.37254352
0.0453	6.87338	0.00010283	0.0	0.0	0.0	0.00194967	0.0	0.0	1e-07	513.17288305	749.46109597	772.40433608	12.46363109	-0.0386474	-0.37247506
0.0454	6.88621	0.00010424	0.0	0.0	0.0	0.00194825	0.0	0.0	1e-07	513.47312043	749.39973337	772.31731455	12.44261187	-0.03852081	-0.37240672
0.0455	6.89904	0.00010567	0.0	0.0	0.0	0.00194682	0.0	0.0	1.1e-07	513.77279727	749.33845659	772.23043556	12.4216266	-0.03839395	-0.37233849
0.0456	6.91185	0.00010712	0.0	0.0	0.0	0.00194537	0.0	0.0	1.1e-07	514.07191458	749.2772659	772.14369886	12.40067513	-0.03826659	-0.37227038
0.0457	6.92465	0.00010858	0.0	0.0	0.0	0.00194391	0.0	0.0	1.1e-07	514.37047338	749.21616162	772.05710423	12.3797574	-0.03813874	-0.37220237
0.0458	6.93743	0.00011006	0.0	0.0	0.0	0.00194243	0.0	0.0	1.1e-07	514.66847468	749.15514407	771.97065142	12.35887333	-0.03801039	-0.37213448
0.0459	6.95021	0.00011155	0.0	0.0	0.0	0.00194094	0.0	0.0	1.1e-07	514.96591948	749.09421353	771.88434022	12.33802287	-0.03788154	-0.37206669
0.046	6.96297	0.00011305	0.0	0.0	0.0	0.00193943	0.0	0.0	1.1e-07	515.2628088	749.03337034	771.79817038	12.31720595	-0.03775221	-0.37199902
0.0461	6.97572	0.00011457	0.0	0.0	0.0	0.00193791	0.0	0.0	1.1e-07	515.55914363	748.97261479	771.71214168	12.2964225	-0.03762239	-0.37193146
0.0462	6.98846	0.00011611	0.0	0.0	0.0	0.00193637	0.0	0.0	1.2e-07	515.85492499	748.9119472	771.62625388	12.27567247	-0.03749208	-0.37186401
0.0463	7.00119	0.00011766	0.0	0.0	0.0	0.00193482	0.0	0.0	1.2e-07	516.15015387	748.85136788	771.54050674	12.25495579	-0.03736129	-0.37179667
0.0464	7.01391	0.00011923	0.0	0.0	0.0	0.00193325	0.0	0.0	1.2e-07	516.44483126	748.79087714	771.45490005	12.23427239	-0.03723001	-0.37172944
0.0465	7.02661	0.00012081	0.0	0.0	0.0	0.00193166	0.0	0.0	1.2e-07	516.73895816	748.7304753	771.36943357	12.21362221	-0.03709825	-0.37166232
0.0466	7.0393	0.00012241	0.0	0.0	0.0	0.00193006	0.0	0.0	1.2e-07	517.03253557	748.67016268	771.28410707	12.19300519	-0.03696599	-0.37159531
0.0467	7.05198	0.00012403	0.0	0.0	0.0	0.00192845	0.0	0.0	1.2e-07	517.32556448	748.60993955	771.19892031	12.17242135	-0.03683494	-0.37152841
0.0468	7.06465	0.00012566	0.0	0.0	0.0	0.00192682	0.0	0.0	1.3e-07	517.61804587	748.54980371	771.11387309	12.15187048	-0.03670224	-0.37146162
0.0469	7.07731	0.0001273	0.0	0.0	0.0	0.00192517	0.0	0.0	1.3e-07	517.90998073	748.48975729	771.02896517	12.13135258	-0.03656914	-0.37139494
0.047	7.08995	0.00012896	0.0	0.0	0.0	0.0019235	0.0	0.0	1.3e-07	518.20137005	748.42980051	770.94419632	12.11086758	-0.03643564	-0.37132837
0.0471	7.10258	0.00013064	0.0	0.0	0.0	0.00192182	0.0	0.0	1.3e-07	518.49221481	748.3699336	770.8595663	12.09041544	-0.03630173	-0.3712619
0.0472	7.1152	0.00013234	0.0	0.0	0.0	0.00192013	0.0	0.0	1.3e-07	518.78251598	748.31015677	770.7750749	12.06999607	-0.03616742	-0.37119555
0.0473	7.12781	0.00013405	0.0	0.0	0.0	0.00191842	0.0	0.0	1.3e-07	519.07227454	748.25047025	770.69072189	12.04960942	-0.03603271	-0.37112931
0.0474	7.1404	0.00013577	0.0	0.0	0.0	0.00191669	0.0	0.0	1.4e-07	519.36149147	748.19087425	770.60650704	12.02925542	-0.03589762	-0.37106317
0.0475	7.15299	0.00013752	0.0	0.0	0.0	0.00191494	0.0	0.0	1.4e-07	519.65016775	748.13136899	770.52243013	12.00893401	-0.03576213	-0.37099714
0.0476	7.16556	0.00013928	0.0	0.0	0.0	0.00191318	0.0	0.0	1.4e-07	519.93830433	748.07195469	770.43849093	11.98864514	-0.03562625	-0.37093122
0.0477	7.17812	0.00014105	0.0	0.0	0.0	0.0019114	0.0	0.0	1.4e-07	520.2259022	748.01263157	770.35468922	11.96838873	-0.03548999	-0.37086541
0.0478	7.19066	0.00014285	0.0	0.0	0.0	0.00190961	0.0	0.0	1.4e-07	520.51296231	747.95339984	770.27102477	11.94816472	-0.03535335	-0.3707997
0.0479	7.2032	0.00014466	0.0	0.0	0.0	0.0019078	0.0	0.0	1.4e-07	520.79948564	747.89425971	770.18749736	11.92797305	-0.03521633	-0.37073411
0.048	7.21572	0.00014648	0.0	0.0	0.0	0.00190597	0.0	0.0	1.5e-07	521.08547314	747.83521142	770.10410676	11.90781365	-0.03507893	-0.37066862
0.0481	7.22823	0.00014833	0.0	0.0	0.0	0.00190412	0.0	0.0	1.5e-07	521.37092577	747.77625476	770.02085276	11.88768655	-0.03494286	-0.37060323
0.0482	7.24073	0.00015019	0.0	0.0	0.0	0.00190226	0.0	0.0	1.5e-07	521.6558445	747.71738808	769.93773515	11.86759154	-0.03480523	-0.37053796
0.0483	7.25322	0.00015206	0.0	0.0	0.0	0.00190038	0.0	0.0	1.5e-07	521.94023029	747.65861311	769.85475368	11.84752863	-0.03466732	-0.37047279
0.0484	7.26569	0.00015396	0.0	0.0	0.0	0.00189848	0.0	0.0	1.5e-07	522.22408407	747.59992994	769.77190815	11.82749774	-0.03452911	-0.37040773
0.0485	7.27815	0.00015587	0.0	0.0	0.0	0.00189657	0.0	0.0	1.6e-07	522.50740682	747.54133869	769.68919833	11.80749883	-0.03439062	-0.37034277
0.0486	7.2906	0.0001578	0.0	0.0	0.0	0.00189464	0.0	0.0	1.6e-07	522.79019947	747.48283945	769.606624	11.78753182	-0.03425186	-0.37027793
0.0487	7.30304	0.00015974	0.0	0.0	0.0	0.00189269	0.0	0.0	1.6e-07	523.07246298	747.42443232	769.52418495	11.76759665	-0.03411283	-0.37021318
0.0488	7.31546	0.00016171	0.0	0.0	0.0	0.00189073	0.0	0.0	1.6e-07	523.35419829	747.36611737	769.44188095	11.74769326	-0.03397354	-0.37014855
0.0489	7.32787	0.00016369	0.0	0.0	0.0	0.00188874	0.0	0.0	1.6e-07	523.63540636	747.30789469	769.35971178	11.7278216	-0.033834	-0.37008402
0.049	7.34027	0.00016569	0.0	0.0	0.0	0.00188674	0.0	0.0	1.7e-07	523.91608811	747.24976436	769.27767723	11.70798158	-0.03369421	-0.37001959
0.0491	7.35266	0.0001677	0.0	0.0	0.0	0.00188473	0.0	0.0	1.7e-07	524.19624449	747.19172644	769.19577708	11.68817317	-0.03355418	-0.36995527
0.0492	7.36504	0.00016974	0.0	0.0	0.0	0.00188269	0.0	0.0	1.7e-07	524.47587644	747.13378098	769.11401111	11.66839629	-0.03341392	-0.36989106
0.0493	7.3774	0.00017179	0.0	0.0	0.0	0.00188064	0.0	0.0	1.7e-07	524.7549849	747.07592806	769.0323791	11.64865088	-0.03327343	-0.36982695
0.0494	7.38975	0.00017385	0.0	0.0	0.0	0.00187857	0.0	0.0	1.7e-07	525.0335708	747.01816772	768.95088085	11.62893687	-0.03313272	-0.36976295
0.0495	7.40209	0.00017594	0.0	0.0	0.0	0.00187648	0.0	0.0	1.8e-07	525.31163507	746.96050043	768.86951613	11.60925402	-0.03299072	-0.36969905
0.0496	7.41441	0.00017805	0.0	0.0	0.0	0.00187437	0.0	0.0	1.8e-07	525.58917865	746.90292693	768.78828471	11.58960259	-0.03284926	-0.36963526
0.0497	7.42673	0.00018017	0.0	0.0	0.0	0.00187225	0.0	0.0	1.8e-07	525.86620246	746.84544656	768.70718641	11.56998238	-0.03270755	-0.36957157
0.0498	7.43903	0.00018231	0.0	0.0	0.0	0.00187011	0.0	0.0	1.8e-07	526.14270743	746.78805943	768.62622098	11.55039332	-0.0325656	-0.36950798
0.0499	7.45131	0.00018446	0.0	0.0	0.0	0.00186795	0.0	0.0	1.8e-07	526.4186945	746.73076563	768.54538823	11.53083535	-0.03242341	-0.3694445
0.05	7.46359	0.00018664	0.0	0.0	0.0	0.00186577	0.0	0.0	1.9e-07	526.69416457	746.67356525	768.46468794	11.51130841	-0.03228097	-0.36938113
0.05009	7.47585	0.00018883	0.0	0.0	0.0	0.00186357	0.0	0.0	1.9e-07	526.96911858	746.61645837	768.38411989	11.49181243	-0.0321383	-0.36931785
0.05019	7.4881	0.00019105	0.0	0.0	0.0	0.00186136	0.0	0.0	1.9e-07	527.24355744	746.5594451	768.30368388	11.47234737	-0.03199539	-0.36925468
0.05029	7.50034	0.00019328	0.0	0.0	0.0	0.00185912	0.0	0.0	1.9e-07	527.51748207	746.50252552	768.22337969	11.45291314	-0.03185225	-0.36919162
0.05039	7.51257	0.00019553	0.0	0.0	0.0	0.00185687	0.0	0.0	2e-07	527.7908934	746.44569973	768.1432071	11.4335097	-0.03170888	-0.36912866
0.05049	7.52478	0.00019779	0.0	0.0	0.0	0.0018546	0.0	0.0	2e-07	528.06379232	746.38896781	768.06316591	11.41413697	-0.03156528	-0.3690658
0.05059	7.53698	0.00020008	0.0	0.0	0.0	0.00185232	0.0	0.0	2e-07	528.33617977	746.33232987	767.98325591	11.3947949	-0.03142145	-0.36900304
0.05069	7.54917	0.00020238	0.0	0.0	0.0	0.00185001	0.0	0.0	2e-07	528.60805665	746.275786	767.90347688	11.37548343	-0.0312774	-0.36894039
0.05079	7.56135	0.0002047	0.0	0.0	0.0	0.00184768	0.0	0.0	2e-07	528.87942386	746.21933629	767.82382862	11.35620249	-0.03113312	-0.36887784
0.05089	7.57351	0.00020704	0.0	0.0	0.0	0.00184534	0.0	0.0	2.1e-07	529.15028233	746.16297994	767.74431092	11.33695203	-0.03099001	-0.36881539
0.05099	7.58566	0.0002094	0.0	0.0	0.0	0.00184298	0.0	0.0	2.1e-07	529.42063294	746.10671663	767.66492356	11.31773198	-0.0308457	-0.36875304
0.05109	7.5978	0.00021178	0.0	0.0	0.0	0.0018406	0.0	0.0	2.1e-07	529.69047662	746.05054714	767.58566635	11.29854227	-0.03070123	-0.3686908
0.05119	7.60992	0.00021418	0.0	0.0	0.0	0.0018382	0.0	0.0	2.1e-07	529.95981426	745.99447151	767.50653907	11.27938285	-0.03055661	-0.36862866
0.05129	7.62203	0.00021659	0.0	0.0	0.0	0.00183578	0.0	0.0	2.2e-07	530.22864676	745.93848974	767.42754151	11.26025365	-0.03041183	-0.36856662
0.05139	7.63413	0.00021903	0.0	0.0	0.0	0.00183335	0.0	0.0	2.2e-07	530.49697503	745.88260184	767.34867347	11.24115462	-0.03026692	-0.36850468
0.05149	7.64622	0.00022148	0.0	0.0	0.0	0.00183089	0.0	0.0	2.2e-07	530.76479996	745.8268078	767.26993474	11.22208569	-0.03012186	-0.36844285
0.05159	7.65829	0.00022395	0.0	0.0	0.0	0.00182842	0.0	0.0	2.2e-07	531.03212245	745.77110764	767.19132511	11.2030468	-0.02997667	-0.36838111
0.05169	7.67036	0.00022644	0.0	0.0	0.0	0.00182592	0.0	0.0	2.3e-07	531.29894339	745.71550133	767.11284438	11.18403789	-0.02983136	-0.36831948
0.05179	7.6824	0.00022895	0.0	0.0	0.0	0.00182341	0.0	0.0	2.3e-07	531.56526369	745.65998887	767.03449234	11.1650589	-0.02968592	-0.36825794
0.05189	7.69444	0.00023148	0.0	0.0	0.0	0.00182088	0.0	0.0	2.3e-07	531.83108422	745.60457024	766.95626879	11.14610976	-0.02954037	-0.36819651
0.05199	7.70646	0.00023402	0.0	0.0	0.0	0.00181833	0.0	0.0	2.3e-07	532.09640588	745.54924543	766.87817353	11.12719041	-0.02939471	-0.36813518
0.05209	7.71847	0.00023659	0.0	0.0	0.0	0.00181576	0.0	0.0	2.4e-07	532.36122957	745.4940144	766.80020634	11.1083008	-0.02924895	-0.36807395
0.05219	7.73047	0.00023917	0.0	0.0	0.0	0.00181318	0.0	0.0	2.4e-07	532.62555616	745.43887713	766.72236703	11.08944086	-0.02910308	-0.36801282
0.05229	7.74246	0.00024178	0.0	0.0	0.0	0.00181057	0.0	0.0	2.4e-07	532.88938654	745.38383473	766.64465538	11.07061028	-0.02895557	-0.36795179
0.05239	7.75443	0.0002444	1e-08	0.0	0.0	0.00180795	0.0	0.0	2.4e-07	533.15272159	745.32888707	766.5670712	11.05180943	-0.02880907	-0.36789086
0.05249	7.76639	0.00024704	1e-08	0.0	0.0	0.0018053	0.0	0.0	2.5e-07	533.4155622	745.27403367	766.48961429	11.03303806	-0.02866243	-0.36783003
0.05259	7.77833	0.0002497	1e-08	0.0	0.0	0.00180264	0.0	0.0	2.5e-07	533.67790925	745.21927456	766.41228443	11.01429609	-0.02851563	-0.3677693
0.05269	7.79027	0.00025238	1e-08	0.0	0.0	0.00179995	0.0	0.0	2.5e-07	533.93976361	745.16460978	766.33508144	10.99558349	-0.02836869	-0.36770867
0.05279	7.80219	0.00025508	1e-08	0.0	0.0	0.00179725	0.0	0.0	2.6e-07	534.20112618	745.11003937	766.25800511	10.97690017	-0.0282216	-0.36764814
0.05289	7.8141	0.0002578	1e-08	0.0	0.0	0.00179453	0.0	0.0	2.6e-07	534.46199782	745.05556339	766.18105524	10.95824609	-0.02807437	-0.36758771
0.05299	7.82599	0.00026054	1e-08	0.0	0.0	0.00179179	0.0	0.0	2.6e-07	534.7223794	745.00118189	766.10423163	10.93962117	-0.02792699	-0.36752738
0.05309	7.83787	0.00026329	1e-08	0.0	0.0	0.00178903	0.0	0.0	2.6e-07	534.98227181	744.9468949	766.02753408	10.92102535	-0.02777946	-0.36746715
0.05319	7.84974	0.00026607	1e-08	0.0	0.0	0.00178625	0.0	0.0	2.7e-07	535.24167592	744.8927025	765.95096238	10.90245858	-0.02763178	-0.36740701
0.05329	7.8616	0.00026886	1e-08	0.0	0.0	0.00178346	0.0	0.0	2.7e-07	535.50059259	744.83860473	765.87451635	10.88392079	-0.02748395	-0.36734698
0.05339	7.87344	0.00027168	1e-08	0.0	0.0	0.00178064	0.0	0.0	2.7e-07	535.7590227	744.78460166	765.79819578	10.86541193	-0.02733598	-0.36728704
0.05349	7.88527	0.00027451	1e-08	0.0	0.0	0.0017778	0.0	0.0	2.7e-07	536.01696712	744.73069335	765.72200047	10.84693191	-0.02718786	-0.3672272
0.05359	7.89709	0.00027736	1e-08	0.0	0.0	0.00177495	0.0	0.0	2.8e-07	536.27442671	744.67687987	765.64593022	10.8284807	-0.02703958	-0.36716746
0.05369	7.90889	0.00028023	1e-08	0.0	0.0	0.00177207	1e-08	0.0	2.8e-07	536.53140232	744.62315938	765.56998486	10.81005826	-0.02689304	-0.36710782
0.05379	7.92068	0.00028312	1e-08	0.0	0.0	0.00176918	1e-08	0.0	2.8e-07	536.78789484	744.56953278	765.49416416	10.79166446	-0.026745	-0.36704827
0.05389	7.93246	0.00028603	1e-08	0.0	0.0	0.00176627	1e-08	0.0	2.9e-07	537.04390512	744.51600043	765.41846795	10.77329927	-0.02659688	-0.36698883
0.05399	7.94422	0.00028896	1e-08	0.0	0.0	0.00176333	1e-08	0.0	2.9e-07	537.29943402	744.4625623	765.34289602	10.75496263	-0.02644869	-0.36692948
0.05409	7.95597	0.00029191	1e-08	0.0	0.0	0.00176038	1e-08	0.0	2.9e-07	537.5544824	744.40921837	765.26744818	10.73665449	-0.02630043	-0.36687023
0.05419	7.96771	0.00029488	1e-08	0.0	0.0	0.00175741	1e-08	0.0	3e-07	537.80905113	744.35596858	765.19212422	10.71837476	-0.02615211	-0.36681107
0.05429	7.97944	0.00029786	1e-08	0.0	0.0	0.00175442	1e-08	0.0	3e-07	538.06314106	744.30281291	765.11692397	10.70012341	-0.02600373	-0.36675201
0.05439	7.99115	0.00030087	1e-08	0.0	0.0	0.00175141	1e-08	0.0	3e-07	538.31675304	744.24975132	765.04184722	10.68190035	-0.02585529	-0.36669305
0.05449	8.00285	0.00030389	1e-08	0.0	0.0	0.00174838	1e-08	0.0	3e-07	538.56988793	744.19678375	764.96689378	10.66370554	-0.0257068	-0.36663419
0.05459	8.01453	0.00030694	1e-08	0.0	0.0	0.00174534	1e-08	0.0	3.1e-07	538.82254658	744.14391016	764.89206346	10.6455389	-0.02555826	-0.36657542
0.05469	8.02621	0.00031	1e-08	0.0	0.0	0.00174227	1e-08	0.0	3.1e-07	539.07472985	744.09113049	764.81735607	10.62740039	-0.02540969	-0.36651675
0.05479	8.03786	0.00031309	1e-08	0.0	0.0	0.00173918	1e-08	0.0	3.1e-07	539.32643858	744.03844468	764.7427714	10.60928993	-0.02526107	-0.36645818
0.05489	8.04951	0.00031619	1e-08	0.0	0.0	0.00173608	1e-08	0.0	3.2e-07	539.57767363	743.98585267	764.66830928	10.59120746	-0.02511242	-0.3663997
0.05499	8.06114	0.00031931	1e-08	0.0	0.0	0.00173295	1e-08	0.0	3.2e-07	539.82843585	743.93335439	764.59396951	10.57315277	-0.02496278	-0.36634132
0.05509	8.07276	0.00032245	1e-08	0.0	0.0	0.00172981	1e-08	0.0	3.2e-07	540.07872606	743.8809516	764.51975189	10.55512599	-0.02481331	-0.36628303
0.05519	8.08437	0.00032561	1e-08	0.0	0.0	0.00172665	1e-08	0.0	3.3e-07	540.32854512	743.828643	764.44565624	10.53712706	-0.02466411	-0.36622484
0.05529	8.09596	0.00032878	1e-08	0.0	0.0	0.00172347	1e-08	0.0	3.3e-07	540.57789388	743.77642856	764.37168236	10.51915586	-0.02451482	-0.36616675
0.05539	8.10754	0.00033198	1e-08	0.0	0.0	0.00172027	1e-08	0.0	3.3e-07	540.82677317	743.72430827	764.29783007	10.50121234	-0.02436544	-0.36610875
0.05549	8.11911	0.0003352	1e-08	0.0	0.0	0.00171705	1e-08	0.0	3.4e-07	541.07518385	743.67228214	764.22409918	10.48329644	-0.02421598	-0.36605085
0.05559	8.13066	0.00033843	1e-08	0.0	0.0	0.00171381	1e-08	0.0	3.4e-07	541.32312675	743.62035018	764.15048949	10.46540808	-0.02406644	-0.36599304
0.05569	8.1422	0.00034169	1e-08	0.0	0.0	0.00171055	1e-08	0.0	3.4e-07	541.57060271	743.5685124	764.07700083	10.44754721	-0.02391681	-0.36593533
0.05579	8.15373	0.00034496	1e-08	0.0	0.0	0.00170727	1e-08	0.0	3.5e-07	541.81761257	743.51676881	764.00363299	10.42971376	-0.02376709	-0.36587771
0.05589	8.16524	0.00034825	1e-08	0.0	0.0	0.00170398	1e-08	0.0	3.5e-07	542.06415716	743.46511944	763.9303858	10.41190767	-0.02361728	-0.36582019
0.05599	8.17674	0.00035156	1e-08	0.0	0.0	0.00170066	1e-08	0.0	3.5e-07	542.31023732	743.41356429	763.85725907	10.39412889	-0.02346738	-0.36576276
0.05609	8.18822	0.00035489	1e-08	0.0	0.0	0.00169733	1e-08	0.0	3.6e-07	542.55585389	743.36210339	763.78425261	10.37637734	-0.02331739	-0.36570542
0.05619	8.1997	0.00035824	1e-08	0.0	0.0	0.00169397	1e-08	0.0	3.6e-07	542.8010077	743.31073677	763.71136623	10.35865296	-0.02316731	-0.36564818
0.05629	8.21115	0.00036161	1e-08	0.0	0.0	0.0016906	1e-08	0.0	3.6e-07	543.04569957	743.25946444	763.63859975	10.3409557	-0.02301713	-0.36559104
0.05639	8.2226	0.000365	1e-08	0.0	0.0	0.00168721	1e-08	0.0	3.7e-07	543.28993035	743.20828615	763.56595298	10.32328552	-0.02286852	-0.36553398
0.05649	8.23403	0.0003684	1e-08	0.0	0.0	0.0016838	1e-08	0.0	3.7e-07	543.53370084	743.15719986	763.49342576	10.30564231	-0.02271867	-0.36547703
0.05659	8.24545	0.00037183	1e-08	0.0	0.0	0.00168038	1e-08	0.0	3.7e-07	543.77701189	743.10620719	763.42101787	10.28802602	-0.02256879	-0.36542016
0.05669	8.25685	0.00037527	1e-08	0.0	0.0	0.00167693	1e-08	0.0	3.8e-07	544.01986432	743.05530805	763.34872915	10.27043659	-0.0224189	-0.36536339
0.05679	8.26825	0.00037873	1e-08	0.0	0.0	0.00167346	1e-08	0.0	3.8e-07	544.26225896	743.00450239	763.27655941	10.25287396	-0.022269	-0.36530671
0.05689	8.27962	0.00038221	1e-08	0.0	0.0	0.00166998	1e-08	0.0	3.8e-07	544.50419662	742.9537901	763.20450846	10.23533807	-0.02211908	-0.36525013
0.05699	8.29099	0.00038571	1e-08	0.0	0.0	0.00166648	1e-08	0.0	3.9e-07	544.74567815	742.9031711	763.13257613	10.21782886	-0.02196916	-0.36519364
0.05709	8.30234	0.00038922	2e-08	0.0	0.0	0.00166296	1e-08	0.0	3.9e-07	544.98670435	742.8526453	763.06076222	10.20034626	-0.02181924	-0.36513724
0.05719	8.31367	0.00039276	2e-08	0.0	0.0	0.00165942	1e-08	0.0	3.9e-07	545.22727606	742.80221259	762.98906657	10.1828902	-0.02166931	-0.36508094
0.05729	8.325	0.00039631	2e-08	0.0	0.0	0.00165586	1e-08	0.0	4e-07	545.46739408	742.75187287	762.91748899	10.16546064	-0.0215194	-0.36502472
0.05739	8.33631	0.00039988	2e-08	0.0	0.0	0.00165229	1e-08	0.0	4e-07	545.70705924	742.70162603	762.84602929	10.1480575	-0.0213695	-0.3649686
0.05749	8.3476	0.00040347	2e-08	0.0	0.0	0.00164869	1e-08	0.0	4e-07	545.94627235	742.65147194	762.7746873	10.13068072	-0.02121961	-0.36491258
0.05759	8.35888	0.00040708	2e-08	0.0	0.0	0.00164508	1e-08	0.0	4.1e-07	546.18503424	742.60141049	762.70346284	10.11333025	-0.02106974	-0.36485664
0.05769	8.37015	0.0004107	2e-08	0.0	0.0	0.00164145	1e-08	0.0	4.1e-07	546.42334571	742.55144153	762.63235573	10.09600601	-0.0209199	-0.3648008
0.05779	8.38141	0.00041435	2e-08	0.0	0.0	0.0016378	1e-08	0.0	4.1e-07	546.66120759	742.5015655	762.56136579	10.07870769	-0.0207685	-0.36474505
0.05789	8.39265	0.00041801	2e-08	0.0	0.0	0.00163414	2e-08	0.0	4.2e-07	546.89862065	742.45178344	762.49049283	10.06143566	-0.02061823	-0.36468939
0.05799	8.40387	0.00042169	2e-08	0.0	0.0	0.00163045	2e-08	0.0	4.2e-07	547.13558574	742.40209411	762.41973668	10.04418967	-0.02046793	-0.36463382
0.05809	8.41509	0.00042538	2e-08	0.0	0.0	0.00162675	2e-08	0.0	4.3e-07	547.37210367	742.35249746	762.34909716	10.02696965	-0.0203176	-0.36457835
0.05819	8.42629	0.0004291	2e-08	0.0	0.0	0.00162303	2e-08	0.0	4.3e-07	547.60817523	742.30299342	762.2785741	10.00977554	-0.02016723	-0.36452296
0.05829	8.43747	0.00043283	2e-08	0.0	0.0	0.0016193	2e-08	0.0	4.3e-07	547.84380124	742.25358193	762.20816732	9.99260728	-0.02001683	-0.36446767
0.05839	8.44864	0.00043658	2e-08	0.0	0.0	0.00161554	2e-08	0.0	4.4e-07	548.07898251	742.20426293	762.13787664	9.9754648	-0.01986638	-0.36441247
0.05849	8.4598	0.00044035	2e-08	0.0	0.0	0.00161177	2e-08	0.0	4.4e-07	548.31371983	742.15503636	762.06770189	9.95834804	-0.0197159	-0.36435736
0.05859	8.47095	0.00044413	2e-08	0.0	0.0	0.00160798	2e-08	0.0	4.4e-07	548.54801403	742.10590215	761.99764288	9.94125694	-0.01956538	-0.36430234
0.05869	8.48208	0.00044793	2e-08	0.0	0.0	0.00160417	2e-08	0.0	4.5e-07	548.78186589	742.05686025	761.92769945	9.92419143	-0.01941482	-0.36424741
0.05879	8.49319	0.00045175	2e-08	0.0	0.0	0.00160035	2e-08	0.0	4.5e-07	549.01527622	742.0079106	761.85787143	9.90715145	-0.01926421	-0.36419257
0.05889	8.50429	0.00045559	2e-08	0.0	0.0	0.00159651	2e-08	0.0	4.6e-07	549.24824583	741.95905315	761.78815862	9.89013693	-0.01911356	-0.36413782
0.05899	8.51538	0.00045944	2e-08	0.0	0.0	0.00159265	2e-08	0.0	4.6e-07	549.48077551	741.91028783	761.71856087	9.87314781	-0.01896287	-0.36408317
0.05909	8.52646	0.00046331	2e-08	0.0	0.0	0.00158877	2e-08	0.0	4.6e-07	549.71286607	741.86161459	761.649078	9.85618402	-0.01881212	-0.3640286
0.05919	8.53752	0.0004672	2e-08	0.0	0.0	0.00158488	2e-08	0.0	4.7e-07	549.94451829	741.81303295	761.57970983	9.83924545	-0.01866204	-0.36397412
0.05929	8.54856	0.00047111	2e-08	0.0	0.0	0.00158097	2e-08	0.0	4.7e-07	550.17573295	741.76454256	761.51045621	9.82233213	-0.01851141	-0.36391973
0.05939	8.55959	0.00047503	2e-08	0.0	0.0	0.00157705	2e-08	0.0	4.8e-07	550.40651088	741.71614376	761.44131694	9.80544395	-0.01836075	-0.36386544
0.05949	8.57061	0.00047897	3e-08	0.0	0.0	0.0015731	2e-08	0.0	4.8e-07	550.63685285	741.66783646	761.37229186	9.78858085	-0.01821007	-0.36381123
0.05959	8.58162	0.00048292	3e-08	0.0	0.0	0.00156914	2e-08	0.0	4.8e-07	550.86675967	741.61962055	761.3033808	9.77174276	-0.01805937	-0.36375711
0.05969	8.59261	0.00048689	3e-08	0.0	0.0	0.00156517	2e-08	0.0	4.9e-07	551.09623213	741.57149594	761.23458359	9.75492962	-0.01790864	-0.36370308
0.05979	8.60358	0.00049088	3e-08	0.0	0.0	0.00156118	2e-08	0.0	4.9e-07	551.32527101	741.52346252	761.16590005	9.73814136	-0.01775789	-0.36364914
0.05989	8.61454	0.00049488	3e-08	0.0	0.0	0.00155717	2e-08	0.0	5e-07	551.5538771	741.47552019	761.09733003	9.72137792	-0.01760711	-0.36359529
0.05999	8.62549	0.0004989	3e-08	0.0	0.0	0.00155314	2e-08	0.0	5e-07	551.7820512	741.42766883	761.02887334	9.70463923	-0.01745632	-0.36354153
0.06009	8.63642	0.00050293	3e-08	0.0	0.0	0.0015491	3e-08	0.0	5e-07	552.00979408	741.37990835	760.96052982	9.68792523	-0.01730549	-0.36348786
0.06019	8.64734	0.00050699	3e-08	0.0	0.0	0.00154505	3e-08	0.0	5.1e-07	552.23710655	741.33223862	760.8922993	9.67123586	-0.01715465	-0.36343427
0.06029	8.65825	0.00051105	3e-08	0.0	0.0	0.00154098	3e-08	0.0	5.1e-07	552.46398937	741.28465953	760.82418161	9.65457105	-0.01700378	-0.36338078
0.06039	8.66914	0.00051513	3e-08	0.0	0.0	0.00153689	3e-08	0.0	5.2e-07	552.69044334	741.23717096	760.75617659	9.63793073	-0.01685288	-0.36332737
0.06049	8.68001	0.00051923	3e-08	0.0	0.0	0.00153278	3e-08	0.0	5.2e-07	552.91646923	741.18977281	760.68828407	9.62131485	-0.01670196	-0.36327406
0.06059	8.69087	0.00052335	3e-08	0.0	0.0	0.00152866	3e-08	0.0	5.2e-07	553.14206782	741.14246475	760.62050388	9.60472322	-0.01655126	-0.36322082
0.06069	8.70172	0.00052748	3e-08	0.0	0.0	0.00152453	3e-08	0.0	5.3e-07	553.36723988	741.09524665	760.55283585	9.58815597	-0.01640036	-0.36316768
0.06079	8.71255	0.00053162	3e-08	0.0	0.0	0.00152038	3e-08	0.0	5.3e-07	553.5919862	741.04811848	760.48527982	9.57161295	-0.01624944	-0.36311463
0.06089	8.72337	0.00053578	3e-08	0.0	0.0	0.00151622	3e-08	0.0	5.4e-07	553.81630756	741.00108009	760.41783563	9.55509409	-0.01609851	-0.36306166
0.06099	8.73418	0.00053995	3e-08	0.0	0.0	0.00151204	3e-08	0.0	5.4e-07	554.04020474	740.95413134	760.35050311	9.53859934	-0.01594756	-0.36300878
0.06109	8.74497	0.00054414	3e-08	0.0	0.0	0.00150784	3e-08	0.0	5.4e-07	554.2636785	740.90727208	760.28328209	9.52212862	-0.0157966	-0.36295599
0.06119	8.75574	0.00054834	4e-08	0.0	0.0	0.00150363	3e-08	0.0	5.5e-07	554.48672962	740.86050215	760.21617241	9.50568187	-0.01564562	-0.36290329
0.06129	8.7665	0.00055256	4e-08	0.0	0.0	0.00149941	3e-08	0.0	5.5e-07	554.70935887	740.81382139	760.1491739	9.48925902	-0.01549463	-0.36285067
0.06139	8.77725	0.0005568	4e-08	0.0	0.0	0.00149517	3e-08	0.0	5.6e-07	554.93156703	740.76722964	760.08228641	9.47286001	-0.01534363	-0.36279815
0.06149	8.78798	0.00056104	4e-08	0.0	0.0	0.00149092	4e-08	1e-08	5.6e-07	555.15335486	740.72072673	760.01550977	9.45648477	-0.01519261	-0.3627457
0.06159	8.7987	0.0005653	4e-08	0.0	0.0	0.00148665	4e-08	1e-08	5.7e-07	555.37472314	740.67431249	759.94884382	9.44013324	-0.01504158	-0.36269335
0.06169	8.8094	0.00056958	4e-08	0.0	0.0	0.00148237	4e-08	1e-08	5.7e-07	555.59567263	740.62798676	759.8822884	9.42380535	-0.01489053	-0.36264108
0.06179	8.82009	0.00057387	4e-08	0.0	0.0	0.00147807	4e-08	1e-08	5.7e-07	555.81620409	740.58174934	759.81584334	9.40750103	-0.01473948	-0.3625889
0.06189	8.83077	0.00057817	4e-08	0.0	0.0	0.00147377	4e-08	1e-08	5.8e-07	556.03631829	740.53560007	759.74950849	9.39122022	-0.01458841	-0.3625368
0.06199	8.84143	0.00058249	4e-08	0.0	0.0	0.00146944	4e-08	1e-08	5.8e-07	556.25601598	740.48953914	759.68328367	9.37496268	-0.01443692	-0.3624848
0.06209	8.85207	0.00058682	4e-08	0.0	0.0	0.00146511	4e-08	1e-08	5.9e-07	556.47529793	740.44356624	759.61716875	9.35872863	-0.01428571	-0.36243287
0.06219	8.8627	0.00059116	4e-08	0.0	0.0	0.00146076	4e-08	1e-08	5.9e-07	556.6941649	740.39768108	759.55116354	9.34251789	-0.01413447	-0.36238104
0.06229	8.87332	0.00059552	4e-08	0.0	0.0	0.0014564	4e-08	1e-08	6e-07	556.91261764	740.35188349	759.4852679	9.32633039	-0.0139832	-0.36232929
0.06239	8.88392	0.00059989	4e-08	0.0	0.0	0.00145202	4e-08	1e-08	6e-07	557.13065693	740.30617329	759.41948167	9.31016605	-0.0138319	-0.36227762
0.06249	8.8945	0.00060427	4e-08	0.0	0.0	0.00144763	4e-08	1e-08	6e-07	557.34828351	740.26055031	759.35380469	9.29402482	-0.01368057	-0.36222604
0.06259	8.90508	0.00060866	5e-08	0.0	0.0	0.00144323	4e-08	1e-08	6.1e-07	557.56549814	740.21501436	759.28823679	9.27790662	-0.0135292	-0.36217455
0.06269	8.91563	0.00061307	5e-08	0.0	0.0	0.00143881	5e-08	1e-08	6.1e-07	557.78230157	740.16956525	759.22277783	9.26181139	-0.0133778	-0.36212314
0.06279	8.92618	0.00061749	5e-08	0.0	0.0	0.00143439	5e-08	1e-08	6.2e-07	557.99869456	740.12420281	759.15742764	9.24573905	-0.01322636	-0.36207182
0.06289	8.9367	0.00062193	5e-08	0.0	0.0	0.00142995	5e-08	1e-08	6.2e-07	558.21467786	740.07892683	759.09218608	9.22968955	-0.01307489	-0.36202059
0.06299	8.94722	0.00062637	5e-08	0.0	0.0	0.0014255	5e-08	1e-08	6.3e-07	558.43025221	740.03373713	759.02705297	9.21366282	-0.01292337	-0.36196944
0.06309	8.95771	0.00063083	5e-08	0.0	0.0	0.00142103	5e-08	1e-08	6.3e-07	558.64541837	739.98863351	758.96202818	9.19765879	-0.01277182	-0.36191837
0.06319	8.9682	0.0006353	5e-08	0.0	0.0	0.00141656	5e-08	1e-08	6.4e-07	558.86017709	739.94361578	758.89711153	9.18167738	-0.01262022	-0.36186739
0.06329	8.97866	0.00063978	5e-08	0.0	0.0	0.00141207	5e-08	1e-08	6.4e-07	559.0745291	739.89868373	758.83230289	9.16571851	-0.01246854	-0.36181649
0.06339	8.98912	0.00064427	5e-08	0.0	0.0	0.00140757	5e-08	1e-08	6.5e-07	559.28847514	739.85383749	758.76760209	9.14978201	-0.01231667	-0.36176568
0.06349	8.99955	0.00064877	5e-08	0.0	0.0	0.00140306	5e-08	1e-08	6.5e-07	559.50201595	739.80907667	758.70300898	9.13386804	-0.01216487	-0.36171495
0.06359	9.00998	0.00065329	5e-08	0.0	0.0	0.00139854	5e-08	1e-08	6.5e-07	559.71515228	739.76440104	758.6385234	9.11797642	-0.01201302	-0.36166431
0.06369	9.02039	0.00065781	6e-08	0.0	0.0	0.00139401	6e-08	1e-08	6.6e-07	559.92788488	739.71981041	758.57414521	9.10210709	-0.0118611	-0.36161375
0.06379	9.03078	0.00066235	6e-08	0.0	0.0	0.00138947	6e-08	1e-08	6.6e-07	560.14021447	739.67530459	758.50987425	9.08625997	-0.01170912	-0.36156328
0.06389	9.04116	0.0006669	6e-08	0.0	0.0	0.00138491	6e-08	1e-08	6.7e-07	560.3521418	739.63088338	758.44571037	9.070435	-0.01155708	-0.36151289
0.06399	9.05152	0.00067145	6e-08	0.0	0.0	0.00138035	6e-08	1e-08	6.7e-07	560.5636676	739.58654658	758.38165342	9.0546321	-0.01140496	-0.36146258
0.06409	9.06187	0.00067602	6e-08	0.0	0.0	0.00137577	6e-08	1e-08	6.8e-07	560.77479261	739.542294	758.31770324	9.03885122	-0.01125278	-0.36141236
0.06419	9.0722	0.0006806	6e-08	0.0	0.0	0.00137119	6e-08	1e-08	6.8e-07	560.98551755	739.49812544	758.25385969	9.02309227	-0.01110052	-0.36136222
0.06429	9.08252	0.00068519	6e-08	0.0	0.0	0.00136659	6e-08	1e-08	6.9e-07	561.19584316	739.4540407	758.19012262	9.0073552	-0.01094818	-0.36131217
0.06439	9.09282	0.00068979	6e-08	0.0	0.0	0.00136198	6e-08	1e-08	6.9e-07	561.40577016	739.41003957	758.12649187	8.99163992	-0.01079576	-0.3612622
0.06449	9.10311	0.00069439	6e-08	0.0	0.0	0.00135737	7e-08	1e-08	7e-07	561.61529929	739.36612186	758.0629673	8.97594638	-0.01064326	-0.36121231
0.06459	9.11338	0.00069901	7e-08	0.0	0.0	0.00135274	7e-08	1e-08	7e-07	561.82443128	739.32228736	757.99954876	8.9602745	-0.01049067	-0.3611625
0.06469	9.12364	0.00070364	7e-08	0.0	0.0	0.00134811	7e-08	1e-08	7e-07	562.03316683	739.27853586	757.9362361	8.94462409	-0.01033817	-0.36111278
0.06479	9.13388	0.00070828	7e-08	0.0	0.0	0.00134347	7e-08	1e-08	7.1e-07	562.24150667	739.23486707	757.87302917	8.92899529	-0.01018545	-0.36106314
0.06489	9.14411	0.00071292	7e-08	0.0	0.0	0.00133881	7e-08	1e-08	7.1e-07	562.44945151	739.19128083	757.80992783	8.91338794	-0.01003265	-0.36101359
0.06499	9.15432	0.00071757	7e-08	0.0	0.0	0.00133415	7e-08	1e-08	7.2e-07	562.6570021	739.14777695	757.74693193	8.89780197	-0.00987975	-0.36096411
0.06509	9.16452	0.00072224	7e-08	0.0	0.0	0.00132948	7e-08	1e-08	7.2e-07	562.86415913	739.10435522	757.68404131	8.8822373	-0.00972676	-0.36091472
0.06519	9.1747	0.00072691	7e-08	0.0	0.0	0.0013248	8e-08	1e-08	7.3e-07	563.07092333	739.06101541	757.62125585	8.86669387	-0.00957367	-0.36086542
0.06529	9.18487	0.00073159	7e-08	0.0	0.0	0.00132012	8e-08	1e-08	7.3e-07	563.27729541	739.01775732	757.55857538	8.85117161	-0.00942049	-0.36081619
0.06539	9.19502	0.00073627	7e-08	0.0	0.0	0.00131542	8e-08	1e-08	7.4e-07	563.48327609	738.97458073	757.49599977	8.83567044	-0.00926719	-0.36076705
0.06549	9.20515	0.00074097	8e-08	0.0	0.0	0.00131072	8e-08	1e-08	7.4e-07	563.68886608	738.93148542	757.43352887	8.8201903	-0.0091138	-0.36071799
0.06559	9.21527	0.00074567	8e-08	0.0	0.0	0.00130601	8e-08	1e-08	7.5e-07	563.89406608	738.88847118	757.37116253	8.80473111	-0.00896029	-0.36066901
0.06569	9.22538	0.00075038	8e-08	0.0	0.0	0.00130129	8e-08	1e-08	7.5e-07	564.0988768	738.84553778	757.30890062	8.7892928	-0.00880667	-0.36062011
0.06579	9.23546	0.0007551	8e-08	0.0	0.0	0.00129656	9e-08	1e-08	7.6e-07	564.30329896	738.80268502	757.24674299	8.77387531	-0.00865293	-0.3605713
0.06589	9.24554	0.00075983	8e-08	0.0	0.0	0.00129183	9e-08	1e-08	7.6e-07	564.50733325	738.75991267	757.18468949	8.75847856	-0.00849908	-0.36052257
0.06599	9.2556	0.00076456	8e-08	0.0	0.0	0.00128709	9e-08	1e-08	7.7e-07	564.71098038	738.71722051	757.12273999	8.74310247	-0.0083451	-0.36047392
0.06609	9.26564	0.0007693	8e-08	0.0	0.0	0.00128234	9e-08	1e-08	7.7e-07	564.91424104	738.67460831	757.06089434	8.72774681	-0.00819116	-0.36042535
0.06619	9.27566	0.00077404	9e-08	0.0	0.0	0.00127759	9e-08	1e-08	7.8e-07	565.11711593	738.63207583	756.99915241	8.7124118	-0.00803698	-0.36037686
0.06629	9.28568	0.0007788	9e-08	0.0	0.0	0.00127283	9e-08	1e-08	7.8e-07	565.31960575	738.58962287	756.93751404	8.69709723	-0.00788267	-0.36032845
0.06639	9.29567	0.00078355	9e-08	0.0	0.0	0.00126806	1e-07	1e-08	7.8e-07	565.52171119	738.54724921	756.87597911	8.68180303	-0.00772824	-0.36028013
0.06649	9.30565	0.00078832	9e-08	0.0	0.0	0.00126329	1e-07	1e-08	7.9e-07	565.72343295	738.5049546	756.81454747	8.66652914	-0.00757367	-0.36023188
0.06659	9.31562	0.00079309	9e-08	0.0	0.0	0.00125851	1e-07	1e-08	7.9e-07	565.92477173	738.46273884	756.75321898	8.65127547	-0.00741897	-0.36018372
0.06669	9.32556	0.00079786	9e-08	0.0	0.0	0.00125373	1e-07	2e-08	8e-07	566.1257282	738.42060169	756.6919935	8.63604196	-0.00726413	-0.36013564
0.06679	9.3355	0.00080264	9e-08	0.0	0.0	0.00124894	1e-07	2e-08	8e-07	566.32630307	738.37854293	756.6308709	8.62082854	-0.00710915	-0.36008764
0.06689	9.34541	0.00080743	1e-07	0.0	0.0	0.00124414	1.1e-07	2e-08	8.1e-07	566.52649701	738.33656232	756.56985103	8.60563512	-0.00695403	-0.36003971
0.06699	9.35532	0.00081222	1e-07	0.0	0.0	0.00123934	1.1e-07	2e-08	8.1e-07	566.7263107	738.29465964	756.50893376	8.59046164	-0.00679876	-0.35999187
0.06709	9.3652	0.00081702	1e-07	0.0	0.0	0.00123454	1.1e-07	2e-08	8.2e-07	566.92574484	738.25283465	756.44811896	8.57530802	-0.00664334	-0.35994411
0.06719	9.37507	0.00082182	1e-07	0.0	0.0	0.00122973	1.1e-07	2e-08	8.2e-07	567.12480011	738.21108714	756.38740647	8.56017418	-0.00648777	-0.35989644
0.06729	9.38492	0.00082662	1e-07	0.0	0.0	0.00122491	1.1e-07	2e-08	8.3e-07	567.32347717	738.16941686	756.32679618	8.54506007	-0.00633204	-0.35984884
0.06739	9.39476	0.00083143	1e-07	0.0	0.0	0.0012201	1.2e-07	2e-08	8.3e-07	567.52177671	738.12782359	756.26628794	8.52996559	-0.00617615	-0.35980132
0.06749	9.40459	0.00083625	1.1e-07	0.0	0.0	0.00121527	1.2e-07	2e-08	8.4e-07	567.7196994	738.08630715	756.20588162	8.51489047	-0.00602015	-0.35975388
0.06759	9.41439	0.00084107	1.1e-07	0.0	0.0	0.00121045	1.2e-07	2e-08	8.4e-07	567.9172459	738.04486739	756.14557709	8.49983499	-0.00586395	-0.35970652
0.06769	9.42418	0.00084589	1.1e-07	0.0	0.0	0.00120562	1.2e-07	2e-08	8.5e-07	568.11441688	738.003504	756.08537421	8.48479891	-0.00570758	-0.35965924
0.06779	9.43396	0.00085071	1.1e-07	0.0	0.0	0.00120078	1.2e-07	2e-08	8.5e-07	568.31121303	737.96221674	756.02527284	8.46978218	-0.00555104	-0.35961204
0.06789	9.44371	0.00085554	1.1e-07	0.0	0.0	0.00119594	1.3e-07	2e-08	8.6e-07	568.507635	737.92100541	755.96527286	8.4547847	-0.00539433	-0.35956492
0.06799	9.45346	0.00086037	1.1e-07	0.0	0.0	0.0011911	1.3e-07	2e-08	8.6e-07	568.70368346	737.87986976	755.90537413	8.4398064	-0.00523744	-0.35951788
0.06809	9.46318	0.00086521	1.2e-07	0.0	0.0	0.00118626	1.3e-07	2e-08	8.7e-07	568.89935907	737.83880958	755.84557651	8.42484721	-0.00508037	-0.35947092
0.06819	9.47289	0.00087004	1.2e-07	0.0	0.0	0.00118141	1.3e-07	2e-08	8.7e-07	569.09466249	737.79782464	755.78587989	8.40990705	-0.00492312	-0.35942404
0.06829	9.48259	0.00087488	1.2e-07	0.0	0.0	0.00117657	1.4e-07	2e-08	8.8e-07	569.28959438	737.75691473	755.72628412	8.39498585	-0.00476568	-0.35937723
0.06839	9.49227	0.00087972	1.2e-07	0.0	0.0	0.00117171	1.4e-07	2e-08	8.8e-07	569.48415539	737.71607961	755.66678908	8.38008353	-0.00460805	-0.35933051
0.06849	9.50193	0.00088457	1.2e-07	0.0	0.0	0.00116686	1.4e-07	2e-08	8.9e-07	569.67834618	737.67531906	755.60739464	8.36520001	-0.00445023	-0.35928387
0.06859	9.51157	0.00088941	1.2e-07	0.0	0.0	0.00116201	1.4e-07	2e-08	8.9e-07	569.8721674	737.63463287	755.54810066	8.35033522	-0.0042922	-0.3592373
0.06869	9.5212	0.00089426	1.3e-07	0.0	0.0	0.00115715	1.5e-07	2e-08	9e-07	570.0656197	737.59402081	755.48890701	8.33548907	-0.00413398	-0.35919082
0.06879	9.53082	0.00089911	1.3e-07	0.0	0.0	0.00115229	1.5e-07	2e-08	9e-07	570.25870372	737.55348266	755.42981358	8.3206615	-0.00397556	-0.35914441
0.06889	9.54041	0.00090396	1.3e-07	0.0	0.0	0.00114743	1.5e-07	2e-08	9.1e-07	570.45142011	737.51301832	755.37082023	8.30585215	-0.00381697	-0.35909808
0.06899	9.54999	0.00090881	1.3e-07	0.0	0.0	0.00114257	1.5e-07	2e-08	9.1e-07	570.6437695	737.4726276	755.31192683	8.29106142	-0.00365814	-0.35905183
0.06909	9.55956	0.00091366	1.3e-07	0.0	0.0	0.00113771	1.6e-07	2e-08	9.1e-07	570.83575254	737.43231021	755.25313326	8.27628901	-0.0034991	-0.35900565
0.06919	9.56911	0.00091851	1.4e-07	0.0	0.0	0.00113284	1.6e-07	2e-08	9.2e-07	571.02736987	737.39206594	755.19443939	8.26153485	-0.00333984	-0.35895956
0.06929	9.57864	0.00092337	1.4e-07	0.0	0.0	0.00112798	1.6e-07	2e-08	9.2e-07	571.21862211	737.35189459	755.1358451	8.24679887	-0.00318036	-0.35891354
0.06939	9.58815	0.00092822	1.4e-07	0.0	0.0	0.00112312	1.6e-07	2e-08	9.3e-07	571.40950992	737.31179595	755.07735025	8.23208098	-0.00302066	-0.35886761
0.06949	9.59765	0.00093307	1.4e-07	0.0	0.0	0.00111825	1.7e-07	3e-08	9.3e-07	571.60003391	737.27176982	755.01895473	8.21738111	-0.00286073	-0.35882175
0.06959	9.60713	0.00093793	1.4e-07	0.0	0.0	0.00111339	1.7e-07	3e-08	9.4e-07	571.79019471	737.23181601	754.96065841	8.20269917	-0.00270058	-0.35877596
0.06969	9.6166	0.00094278	1.5e-07	0.0	0.0	0.00110853	1.7e-07	3e-08	9.4e-07	571.97999295	737.1919343	754.90246116	8.18803509	-0.00254019	-0.35873026
0.06979	9.62605	0.00094763	1.5e-07	0.0	0.0	0.00110366	1.8e-07	3e-08	9.5e-07	572.16942926	737.15212452	754.84436286	8.17338879	-0.00237956	-0.35868463
0.06989	9.63548	0.00095249	1.5e-07	0.0	0.0	0.0010988	1.8e-07	3e-08	9.5e-07	572.35850426	737.11238646	754.7863634	8.15876018	-0.00221869	-0.35863909
0.06999	9.6449	0.00095734	1.5e-07	0.0	0.0	0.00109394	1.8e-07	3e-08	9.6e-07	572.54721856	737.07271994	754.72846264	8.14414919	-0.00205758	-0.35859361
0.07009	9.6543	0.00096219	1.6e-07	0.0	0.0	0.00108908	1.9e-07	3e-08	9.6e-07	572.73557278	737.03312477	754.67066046	8.12955574	-0.00189622	-0.35854822
0.07019	9.66368	0.00096703	1.6e-07	0.0	0.0	0.00108422	1.9e-07	3e-08	9.7e-07	572.92356753	736.99360075	754.61295675	8.11497974	-0.00173461	-0.3585029
0.07029	9.67305	0.00097188	1.6e-07	0.0	0.0	0.00107936	1.9e-07	3e-08	9.7e-07	573.11120343	736.95414785	754.55535138	8.10042074	-0.00157283	-0.35845766
0.07039	9.68239	0.00097673	1.6e-07	0.0	0.0	0.00107451	1.9e-07	3e-08	9.8e-07	573.29848107	736.91476585	754.49784424	8.0858793	-0.00141073	-0.3584125
0.07049	9.69173	0.00098157	1.6e-07	0.0	0.0	0.00106965	2e-07	3e-08	9.8e-07	573.48540108	736.87545454	754.4404352	8.07135506	-0.00124837	-0.35836742
0.07059	9.70104	0.00098641	1.7e-07	0.0	0.0	0.0010648	2e-07	3e-08	9.9e-07	573.67196405	736.83621375	754.38312415	8.05684794	-0.00108575	-0.35832241
0.07069	9.71034	0.00099125	1.7e-07	0.0	0.0	0.00105995	2e-07	3e-08	9.9e-07	573.85817058	736.79704331	754.32591096	8.04235785	-0.00092287	-0.35827748
0.07079	9.71962	0.00099609	1.7e-07	0.0	0.0	0.0010551	2.1e-07	3e-08	1e-06	574.04402128	736.75794306	754.26879552	8.02788472	-0.00075971	-0.35823262
0.07089	9.72889	0.00100092	1.7e-07	0.0	0.0	0.00105026	2.1e-07	3e-08	1e-06	574.22951673	736.71891286	754.21177772	8.01342845	-0.00059629	-0.35818785
0.07099	9.73814	0.00100575	1.8e-07	0.0	0.0	0.00104542	2.1e-07	3e-08	1.01e-06	574.41465754	736.67995254	754.15485742	7.99898896	-0.00043258	-0.35814314
0.07109	9.74737	0.00101058	1.8e-07	0.0	0.0	0.00104058	2.2e-07	3e-08	1.01e-06	574.59944429	736.64106196	754.09803453	7.98456618	-0.0002686	-0.35809852
0.07119	9.75659	0.0010154	1.8e-07	0.0	0.0	0.00103574	2.2e-07	3e-08	1.02e-06	574.78387757	736.60224098	754.04130891	7.97016001	-0.00010434	-0.35805397
0.07129	9.76578	0.00102022	1.8e-07	0.0	0.0	0.00103091	2.3e-07	3e-08	1.02e-06	574.96795797	736.56348946	753.98468046	7.95577037	6.021e-05	-0.3580095
0.07139	9.77496	0.00102504	1.9e-07	0.0	0.0	0.00102608	2.3e-07	3e-08	1.03e-06	575.15168607	736.52480725	753.92814907	7.94139719	0.00022505	-0.3579651
0.07149	9.78413	0.00102985	1.9e-07	0.0	0.0	0.00102125	2.3e-07	4e-08	1.03e-06	575.33506245	736.48619424	753.87171461	7.92704036	0.00039019	-0.35792078
0.07159	9.79327	0.00103466	1.9e-07	0.0	0.0	0.00101643	2.4e-07	4e-08	1.04e-06	575.51808769	736.44765028	753.81537697	7.91269982	0.00055562	-0.35787654
0.07169	9.8024	0.00103947	1.9e-07	0.0	0.0	0.00101162	2.4e-07	4e-08	1.04e-06	575.70076236	736.40917534	753.75913605	7.89837496	0.00072116	-0.35783237
0.07179	9.81152	0.00104427	2e-07	0.0	0.0	0.0010068	2.4e-07	4e-08	1.05e-06	575.88308702	736.37076925	753.70299173	7.88406657	0.00088714	-0.35778828
0.07189	9.82061	0.00104906	2e-07	0.0	0.0	0.001002	2.5e-07	4e-08	1.05e-06	576.06506226	736.3324319	753.6469439	7.86977419	0.00105343	-0.35774426
0.07199	9.82969	0.00105386	2e-07	0.0	0.0	0.00099719	2.5e-07	4e-08	1.06e-06	576.24668863	736.29416318	753.59099244	7.85549772	0.00122001	-0.35770032
0.07209	9.83875	0.00105864	2e-07	0.0	0.0	0.0009924	2.6e-07	4e-08	1.06e-06	576.42796671	736.25596299	753.53513725	7.84123708	0.0013869	-0.35765646
0.07219	9.84779	0.00106342	2.1e-07	0.0	0.0	0.0009876	2.6e-07	4e-08	1.06e-06	576.60889704	736.21783124	753.47937822	7.82699218	0.0015541	-0.35761267
0.07229	9.85682	0.0010682	2.1e-07	0.0	0.0	0.00098282	2.6e-07	4e-08	1.07e-06	576.7894802	736.17976784	753.42371523	7.81276293	0.00172161	-0.35756896
0.07239	9.86583	0.00107297	2.1e-07	0.0	0.0	0.00097803	2.7e-07	4e-08	1.07e-06	576.96971673	736.14177271	753.36814818	7.79854924	0.00188943	-0.35752532
0.07249	9.87482	0.00107773	2.2e-07	0.0	0.0	0.00097326	2.7e-07	4e-08	1.08e-06	577.14960718	736.10384577	753.31267696	7.78435103	0.00205758	-0.35748175
0.07259	9.88379	0.00108249	2.2e-07	0.0	0.0	0.00096849	2.8e-07	4e-08	1.08e-06	577.32915211	736.06598694	753.25730146	7.77016821	0.00222604	-0.35743827
0.07269	9.89275	0.00108724	2.2e-07	0.0	0.0	0.00096372	2.8e-07	4e-08	1.09e-06	577.50835206	736.02819616	753.20202157	7.75600068	0.00239483	-0.35739485
0.07279	9.90169	0.00109199	2.2e-07	0.0	0.0	0.00095896	2.9e-07	4e-08	1.09e-06	577.68720758	735.99047337	753.1468372	7.74184836	0.00256394	-0.35735152
0.07289	9.91061	0.00109672	2.3e-07	0.0	0.0	0.00095421	2.9e-07	4e-08	1.1e-06	577.86571919	735.95281852	753.09174822	7.72771115	0.00273338	-0.35730825
0.07299	9.91951	0.00110146	2.3e-07	0.0	0.0	0.00094947	2.9e-07	4e-08	1.1e-06	578.04388745	735.91523156	753.03675454	7.71358844	0.00290299	-0.35726506
0.07309	9.9284	0.00110618	2.3e-07	0.0	0.0	0.00094473	3e-07	5e-08	1.11e-06	578.22171288	735.87771249	752.98185606	7.69948103	0.00307305	-0.35722195
0.07319	9.93727	0.0011109	2.4e-07	0.0	0.0	0.00094	3e-07	5e-08	1.11e-06	578.39919601	735.84026124	752.92705267	7.68538844	0.00324344	-0.35717891
0.07329	9.94612	0.00111561	2.4e-07	0.0	0.0	0.00093527	3.1e-07	5e-08	1.12e-06	578.57633738	735.80287779	752.87234427	7.67131057	0.00341416	-0.35713595
0.07339	9.95495	0.00112031	2.4e-07	0.0	0.0	0.00093056	3.1e-07	5e-08	1.12e-06	578.7531375	735.76556212	752.81773075	7.65724734	0.00358521	-0.35709306
0.07349	9.96377	0.00112501	2.5e-07	0.0	0.0	0.00092585	3.2e-07	5e-08	1.13e-06	578.92959691	735.72831421	752.763212	7.64319865	0.0037566	-0.35705024
0.07359	9.97257	0.0011297	2.5e-07	0.0	0.0	0.00092115	3.2e-07	5e-08	1.13e-06	579.10571611	735.69113406	752.70878794	7.6291644	0.00392833	-0.3570075
0.07369	9.98135	0.00113438	2.5e-07	0.0	0.0	0.00091645	3.3e-07	5e-08	1.14e-06	579.28149562	735.65402166	752.65445846	7.6151445	0.0041004	-0.35696484
0.07379	9.99011	0.00113905	2.6e-07	0.0	0.0	0.00091177	3.3e-07	5e-08	1.14e-06	579.45693596	735.61697704	752.60022346	7.60113886	0.00427281	-0.35692224
0.07389	9.99886	0.00114371	2.6e-07	0.0	0.0	0.00090709	3.4e-07	5e-08	1.15e-06	579.63203763	735.58000019	752.54608283	7.58714737	0.00444557	-0.35687972
0.07399	10.00758	0.00114837	2.6e-07	0.0	0.0	0.00090242	3.4e-07	5e-08	1.15e-06	579.80680114	735.54309115	752.49203649	7.57316995	0.00461867	-0.35683728
0.07409	10.01629	0.00115302	2.7e-07	0.0	0.0	0.00089776	3.5e-07	5e-08	1.15e-06	579.981227	735.50624994	752.43808433	7.5592065	0.00479213	-0.35679491
0.07419	10.02498	0.00115765	2.7e-07	0.0	0.0	0.00089311	3.5e-07	5e-08	1.16e-06	580.1553157	735.46947661	752.38422625	7.54525693	0.00496593	-0.35675261
0.07429	10.03365	0.00116228	2.7e-07	0.0	0.0	0.00088847	3.6e-07	5e-08	1.16e-06	580.32906774	735.43277119	752.33046216	7.53132112	0.00514009	-0.35671039
0.07439	10.04231	0.0011669	2.8e-07	0.0	0.0	0.00088383	3.6e-07	5e-08	1.17e-06	580.50248361	735.39613374	752.27679196	7.51739828	0.00531442	-0.35666824
0.07449	10.05095	0.00117151	2.8e-07	0.0	0.0	0.00087921	3.7e-07	6e-08	1.17e-06	580.6755638	735.35956433	752.22321557	7.50348951	0.00548923	-0.35662617
0.07459	10.05957	0.00117611	2.8e-07	0.0	0.0	0.00087459	3.7e-07	6e-08	1.18e-06	580.84830879	735.32306301	752.16973287	7.48959419	0.00566439	-0.35658417
0.07469	10.06817	0.0011807	2.9e-07	0.0	0.0	0.00086999	3.8e-07	6e-08	1.18e-06	581.02071908	735.28662987	752.11634379	7.47571222	0.00583991	-0.35654224
0.07479	10.07675	0.00118529	2.9e-07	0.0	0.0	0.00086539	3.8e-07	6e-08	1.19e-06	581.19279513	735.250265	752.06304822	7.4618435	0.00601577	-0.35650038
0.07489	10.08531	0.00118986	2.9e-07	0.0	0.0	0.00086081	3.9e-07	6e-08	1.19e-06	581.36453743	735.21396849	752.00984607	7.44798792	0.00619199	-0.3564586
0.07499	10.09386	0.00119442	3e-07	0.0	0.0	0.00085623	4e-07	6e-08	1.2e-06	581.53594645	735.17774044	751.95673725	7.43414539	0.00636856	-0.35641689
0.07509	10.10239	0.00119897	3e-07	0.0	0.0	0.00085166	4e-07	6e-08	1.2e-06	581.70702265	735.14158096	751.90372167	7.42031579	0.00654549	-0.35637526
0.07519	10.11089	0.00120351	3e-07	0.0	0.0	0.00084711	4.1e-07	6e-08	1.21e-06	581.87776651	735.10549018	751.85079923	7.40649903	0.00672277	-0.3563337
0.07529	10.11939	0.00120804	3.1e-07	0.0	0.0	0.00084256	4.1e-07	6e-08	1.21e-06	582.04817848	735.06946822	751.79796986	7.39269501	0.00690041	-0.35629221
0.07539	10.12786	0.00121256	3.1e-07	0.0	0.0	0.00083803	4.2e-07	6e-08	1.21e-06	582.21825903	735.03351522	751.74523345	7.37890362	0.00707841	-0.35625079
0.07549	10.13631	0.00121707	3.1e-07	0.0	0.0	0.00083351	4.2e-07	6e-08	1.22e-06	582.38800861	734.99763133	751.69258993	7.36512475	0.00725676	-0.35620945
0.07559	10.14475	0.00122156	3.2e-07	0.0	0.0	0.000829	4.3e-07	7e-08	1.22e-06	582.55742767	734.96181671	751.6400392	7.3513583	0.00743548	-0.35616818
0.07569	10.15316	0.00122605	3.2e-07	0.0	0.0	0.00082449	4.4e-07	7e-08	1.23e-06	582.72651666	734.92607152	751.58758117	7.33760417	0.00761455	-0.35612699
0.07579	10.16156	0.00123052	3.3e-07	0.0	0.0	0.00082	4.4e-07	7e-08	1.23e-06	582.89527602	734.89039594	751.53521576	7.32386116	0.00779385	-0.35608586
0.07589	10.16994	0.00123499	3.3e-07	0.0	0.0	0.00081553	4.5e-07	7e-08	1.24e-06	583.0637062	734.85479018	751.4829429	7.310131	0.0079736	-0.35604481
0.07599	10.1783	0.00123944	3.3e-07	0.0	0.0	0.00081106	4.5e-07	7e-08	1.24e-06	583.23180762	734.81925442	751.43076248	7.2964128	0.00815371	-0.35600383
0.07609	10.18665	0.00124388	3.4e-07	0.0	0.0	0.0008066	4.6e-07	7e-08	1.25e-06	583.39958073	734.78378886	751.37867443	7.28270643	0.00833417	-0.35596293
0.07619	10.19497	0.0012483	3.4e-07	0.0	0.0	0.00080216	4.7e-07	7e-08	1.25e-06	583.56702596	734.74839372	751.32667867	7.26901178	0.00851498	-0.35592209
0.07629	10.20327	0.00125272	3.5e-07	0.0	0.0	0.00079773	4.7e-07	7e-08	1.25e-06	583.73414372	734.71306922	751.2747751	7.25532875	0.00869615	-0.35588133
0.07639	10.21156	0.00125712	3.5e-07	0.0	0.0	0.00079331	4.8e-07	7e-08	1.26e-06	583.90093445	734.6778156	751.22296366	7.24165721	0.00887768	-0.35584064
0.07649	10.21983	0.00126151	3.5e-07	0.0	0.0	0.0007889	4.9e-07	7e-08	1.26e-06	584.06739857	734.64263311	751.17124426	7.22799706	0.00905956	-0.35580002
0.07659	10.22808	0.00126589	3.6e-07	0.0	0.0	0.00078451	4.9e-07	8e-08	1.27e-06	584.23353648	734.607522	751.11961681	7.21434818	0.00924179	-0.35575948
0.07669	10.23631	0.00127026	3.6e-07	0.0	0.0	0.00078013	5e-07	8e-08	1.27e-06	584.3993486	734.57248254	751.06808125	7.20071046	0.00942437	-0.35571901
0.07679	10.24452	0.00127461	3.7e-07	0.0	0.0	0.00077576	5.1e-07	8e-08	1.28e-06	584.56483534	734.53751501	751.01663748	7.18708378	0.0096073	-0.35567861
0.07689	10.25271	0.00127895	3.7e-07	0.0	0.0	0.0007714	5.1e-07	8e-08	1.28e-06	584.7299971	734.5026197	750.96528544	7.17346802	0.00979059	-0.35563828
0.07699	10.26088	0.00128328	3.7e-07	0.0	0.0	0.00076706	5.2e-07	8e-08	1.29e-06	584.89483429	734.46779691	750.91402505	7.15986308	0.00997423	-0.35559802
0.07709	10.26903	0.00128759	3.8e-07	0.0	0.0	0.00076273	5.3e-07	8e-08	1.29e-06	585.05934728	734.43304695	750.86285623	7.14626883	0.01015821	-0.35555784
0.07719	10.27717	0.00129189	3.8e-07	0.0	0.0	0.00075841	5.3e-07	8e-08	1.29e-06	585.22353649	734.39837014	750.81177891	7.13268397	0.01034241	-0.35551773
0.07729	10.28528	0.00129618	3.9e-07	0.0	0.0	0.00075411	5.4e-07	8e-08	1.3e-06	585.38740229	734.36376679	750.76079301	7.1191104	0.01052705	-0.35547769
0.07739	10.29338	0.00130045	3.9e-07	0.0	1e-08	0.00074982	5.5e-07	8e-08	1.3e-06	585.55094507	734.32923727	750.70989846	7.10554712	0.01071203	-0.35543772
0.07749	10.30145	0.00130471	4e-07	0.0	1e-08	0.00074554	5.5e-07	8e-08	1.31e-06	585.71416521	734.29478193	750.6590952	7.091994	0.01089735	-0.35539782
0.07759	10.30951	0.00130896	4e-07	0.0	1e-08	0.00074128	5.6e-07	9e-08	1.31e-06	585.87706309	734.26040114	750.60838314	7.07845092	0.01108301	-0.35535799
0.07769	10.31755	0.00131319	4e-07	0.0	1e-08	0.00073703	5.7e-07	9e-08	1.32e-06	586.03963908	734.22609527	750.55776221	7.06491775	0.011269	-0.35531824
0.07779	10.32557	0.00131741	4.1e-07	0.0	1e-08	0.0007328	5.8e-07	9e-08	1.32e-06	586.20189355	734.19186473	750.50723235	7.05139437	0.01145533	-0.35527856
0.07789	10.33357	0.00132161	4.1e-07	0.0	1e-08	0.00072857	5.8e-07	9e-08	1.32e-06	586.36382686	734.1577099	750.45679349	7.03788066	0.01164199	-0.35523895
0.07799	10.34155	0.0013258	4.2e-07	0.0	1e-08	0.00072437	5.9e-07	9e-08	1.33e-06	586.52543937	734.1236312	750.40644556	7.02437648	0.01182898	-0.35519941
0.07809	10.34951	0.00132997	4.2e-07	0.0	1e-08	0.00072017	6e-07	9e-08	1.33e-06	586.68673144	734.08962907	750.35618848	7.01088171	0.01201629	-0.35515994
0.07819	10.35745	0.00133414	4.3e-07	0.0	1e-08	0.000716	6.1e-07	9e-08	1.34e-06	586.84770342	734.05570394	750.3060222	6.99739622	0.01220394	-0.35512054
0.07829	10.36537	0.00133828	4.3e-07	0.0	1e-08	0.00071183	6.1e-07	9e-08	1.34e-06	587.00835566	734.02185626	750.25594666	6.98391988	0.0123919	-0.35508122
0.07839	10.37327	0.00134241	4.4e-07	0.0	1e-08	0.00070768	6.2e-07	1e-07	1.34e-06	587.1686885	733.9880865	750.20596177	6.97045257	0.01258019	-0.35504196
0.07849	10.38115	0.00134653	4.4e-07	0.0	1e-08	0.00070355	6.3e-07	1e-07	1.35e-06	587.32870228	733.95439512	750.15606749	6.95699414	0.0127688	-0.35500278
0.07859	10.38901	0.00135063	4.4e-07	0.0	1e-08	0.00069943	6.4e-07	1e-07	1.35e-06	587.48839733	733.92078262	750.10626376	6.94354241	0.01295761	-0.35496367
0.07869	10.39685	0.00135472	4.5e-07	0.0	1e-08	0.00069533	6.5e-07	1e-07	1.36e-06	587.64777397	733.88724949	750.05655051	6.93010076	0.01314682	-0.35492463
0.07879	10.40467	0.00135879	4.5e-07	0.0	1e-08	0.00069124	6.5e-07	1e-07	1.36e-06	587.80683254	733.85379626	750.00692768	6.91666753	0.01333633	-0.35488565
0.07889	10.41247	0.00136284	4.6e-07	0.0	1e-08	0.00068716	6.6e-07	1e-07	1.37e-06	587.96557335	733.82042344	749.95739521	6.90324255	0.01352614	-0.35484676
0.07899	10.42026	0.00136688	4.6e-07	0.0	1e-08	0.0006831	6.7e-07	1e-07	1.37e-06	588.12399674	733.78713158	749.90795305	6.88982571	0.01371626	-0.35480793
0.07909	10.42802	0.00137091	4.7e-07	0.0	1e-08	0.00067906	6.8e-07	1e-07	1.37e-06	588.282103	733.75392123	749.85860113	6.87641685	0.01390667	-0.35476917
0.07919	10.43576	0.00137492	4.7e-07	0.0	1e-08	0.00067503	6.9e-07	1.1e-07	1.38e-06	588.43989245	733.72079297	749.8093394	6.86301583	0.01409737	-0.35473048
0.07929	10.44348	0.00137891	4.8e-07	0.0	1e-08	0.00067102	6.9e-07	1.1e-07	1.38e-06	588.5973654	733.68774736	749.7601678	6.8496225	0.01428837	-0.35469187
0.07939	10.45118	0.00138289	4.8e-07	0.0	1e-08	0.00066702	7e-07	1.1e-07	1.39e-06	588.75452213	733.65478501	749.71108628	6.83623673	0.01447965	-0.35465332
0.07949	10.45886	0.00138685	4.9e-07	0.0	1e-08	0.00066304	7.1e-07	1.1e-07	1.39e-06	588.91136296	733.62190652	749.66209479	6.82285836	0.01467121	-0.35461485
0.07959	10.46653	0.0013908	4.9e-07	0.0	1e-08	0.00065907	7.2e-07	1.1e-07	1.39e-06	589.06788816	733.58911252	749.61319328	6.80948725	0.01486305	-0.35457644
0.07969	10.47417	0.00139473	5e-07	0.0	1e-08	0.00065512	7.3e-07	1.1e-07	1.4e-06	589.22409803	733.55640363	749.56438168	6.79612325	0.01505517	-0.35453811
0.07979	10.48179	0.00139865	5e-07	0.0	1e-08	0.00065119	7.4e-07	1.1e-07	1.4e-06	589.37999284	733.5237805	749.51565996	6.78276621	0.01524755	-0.35449985
0.07989	10.48939	0.00140254	5.1e-07	0.0	1e-08	0.00064727	7.5e-07	1.1e-07	1.41e-06	589.53557287	733.49124381	749.46702806	6.76941598	0.01544021	-0.35446166
0.07999	10.49697	0.00140643	5.1e-07	0.0	1e-08	0.00064337	7.6e-07	1.2e-07	1.41e-06	589.69083837	733.45879421	749.41848595	6.75606954	0.01563304	-0.35442354
0.08009	10.50453	0.00141029	5.2e-07	0.0	1e-08	0.00063949	7.6e-07	1.2e-07	1.41e-06	589.84578962	733.42643239	749.37003357	6.74273166	0.01582619	-0.35438549
0.08019	10.51206	0.00141414	5.2e-07	0.0	1e-08	0.00063562	7.7e-07	1.2e-07	1.42e-06	590.00042688	733.39415906	749.32167088	6.72940002	0.01601959	-0.35434751
0.08029	10.51958	0.00141797	5.3e-07	0.0	1e-08	0.00063176	7.8e-07	1.2e-07	1.42e-06	590.15475041	733.36197496	749.27339784	6.71607445	0.01621324	-0.3543096
0.08039	10.52708	0.00142179	5.3e-07	0.0	1e-08	0.00062793	7.9e-07	1.2e-07	1.42e-06	590.30876046	733.3298808	749.22521439	6.70275479	0.01640712	-0.35427176
0.08049	10.53455	0.00142559	5.4e-07	0.0	1e-08	0.00062411	8e-07	1.2e-07	1.43e-06	590.46245728	733.29787734	749.17712051	6.68944089	0.01660125	-0.35423399
0.08059	10.54201	0.00142937	5.4e-07	0.0	1e-08	0.00062031	8.1e-07	1.2e-07	1.43e-06	590.61584112	733.26596534	749.12911614	6.67613256	0.0167956	-0.35419629
0.08069	10.54945	0.00143314	5.5e-07	0.0	1e-08	0.00061652	8.2e-07	1.3e-07	1.44e-06	590.7689122	733.23414558	749.08120125	6.66282964	0.01699018	-0.35415866
0.08079	10.55686	0.00143689	5.6e-07	0.0	1e-08	0.00061275	8.3e-07	1.3e-07	1.44e-06	590.92167077	733.20241886	749.03337581	6.64953196	0.01718497	-0.3541211
0.08089	10.56425	0.00144062	5.6e-07	0.0	1e-08	0.000609	8.4e-07	1.3e-07	1.44e-06	591.07411704	733.17078597	748.98563976	6.63623936	0.01737999	-0.35408361
0.08099	10.57162	0.00144434	5.7e-07	0.0	1e-08	0.00060526	8.5e-07	1.3e-07	1.45e-06	591.22625124	733.13924776	748.93799308	6.62295166	0.01757521	-0.35404619
0.08109	10.57898	0.00144804	5.7e-07	0.0	1e-08	0.00060154	8.6e-07	1.3e-07	1.45e-06	591.3780736	733.10780505	748.89043574	6.60966869	0.01777064	-0.35400884
0.08119	10.5863	0.00145172	5.8e-07	0.0	1e-08	0.00059784	8.7e-07	1.3e-07	1.45e-06	591.52958431	733.0764587	748.84296769	6.59639027	0.01796626	-0.35397157
0.08129	10.59361	0.00145538	5.8e-07	0.0	1e-08	0.00059415	8.8e-07	1.4e-07	1.46e-06	591.6807836	733.04520957	748.79558891	6.58311376	0.01816205	-0.35393436
0.08139	10.6009	0.00145903	5.9e-07	0.0	1e-08	0.00059049	8.9e-07	1.4e-07	1.46e-06	591.8316716	733.01405855	748.74829939	6.56984247	0.01835803	-0.35389722
0.08149	10.60817	0.00146266	5.9e-07	0.0	1e-08	0.00058684	9e-07	1.4e-07	1.47e-06	591.98224855	732.98300654	748.70109909	6.55657555	0.0185542	-0.35386015
0.08159	10.61541	0.00146627	6e-07	0.0	1e-08	0.0005832	9.1e-07	1.4e-07	1.47e-06	592.13251464	732.95205446	748.65398796	6.54331232	0.01875055	-0.35382316
0.08169	10.62264	0.00146987	6.1e-07	0.0	1e-08	0.00057959	9.2e-07	1.4e-07	1.47e-06	592.28247006	732.92120325	748.606966	6.53005259	0.01894706	-0.35378623
0.08179	10.62984	0.00147345	6.1e-07	0.0	1e-08	0.00057599	9.3e-07	1.4e-07	1.48e-06	592.43211497	732.89045384	748.56003317	6.51679616	0.01914372	-0.35374937
0.08189	10.63702	0.00147701	6.2e-07	0.0	1e-08	0.00057241	9.4e-07	1.4e-07	1.48e-06	592.58144957	732.85980721	748.51318946	6.50354284	0.01934054	-0.35371259
0.08199	10.64418	0.00148055	6.2e-07	0.0	1e-08	0.00056884	9.5e-07	1.5e-07	1.48e-06	592.73047401	732.82926434	748.46643483	6.49029242	0.01953751	-0.35367587
0.08209	10.65131	0.00148407	6.3e-07	0.0	1e-08	0.0005653	9.6e-07	1.5e-07	1.49e-06	592.87918845	732.79882622	748.41976927	6.47704471	0.01973461	-0.35363922
0.08219	10.65843	0.00148758	6.3e-07	0.0	1e-08	0.00056177	9.7e-07	1.5e-07	1.49e-06	593.02759306	732.76849386	748.37319276	6.46379952	0.01993185	-0.35360264
0.08229	10.66552	0.00149107	6.4e-07	0.0	1e-08	0.00055826	9.8e-07	1.5e-07	1.49e-06	593.17568799	732.73826831	748.32670529	6.45055662	0.02012922	-0.35356613
0.08239	10.6726	0.00149454	6.5e-07	0.0	1e-08	0.00055476	9.9e-07	1.5e-07	1.5e-06	593.32347337	732.7081506	748.28030682	6.43731584	0.0203267	-0.3535297
0.08249	10.67965	0.001498	6.5e-07	0.0	1e-08	0.00055129	1e-06	1.5e-07	1.5e-06	593.47094935	732.6781418	748.23399736	6.42407694	0.02052429	-0.35349333
0.08259	10.68667	0.00150143	6.6e-07	0.0	1e-08	0.00054783	1.01e-06	1.6e-07	1.5e-06	593.61811606	732.648243	748.18777688	6.41083974	0.02072198	-0.35345703
0.08269	10.69368	0.00150485	6.6e-07	0.0	1e-08	0.00054439	1.02e-06	1.6e-07	1.51e-06	593.76497363	732.61845528	748.14164539	6.39759969	0.02091979	-0.3534208
0.08279	10.70066	0.00150825	6.7e-07	0.0	1e-08	0.00054096	1.03e-06	1.6e-07	1.51e-06	593.9115221	732.58877982	748.09560288	6.38436388	0.02111768	-0.35338464
0.08289	10.70763	0.00151164	6.7e-07	0.0	1e-08	0.00053756	1.04e-06	1.6e-07	1.52e-06	594.05776164	732.55921772	748.04964934	6.37112891	0.02131565	-0.35334856
0.08299	10.71457	0.001515	6.8e-07	0.0	1e-08	0.00053417	1.05e-06	1.6e-07	1.52e-06	594.20369236	732.52977011	748.00378476	6.35789457	0.02151369	-0.35331254
0.08309	10.72148	0.00151835	6.9e-07	0.0	1e-08	0.0005308	1.07e-06	1.7e-07	1.52e-06	594.34931437	732.50043819	747.95800914	6.34466062	0.02171179	-0.35327659
0.08319	10.72838	0.00152168	6.9e-07	0.0	1e-08	0.00052745	1.08e-06	1.7e-07	1.53e-06	594.49462775	732.47122312	747.91232247	6.33142682	0.02190996	-0.35324071
0.08329	10.73525	0.00152499	7e-07	0.0	1e-08	0.00052412	1.09e-06	1.7e-07	1.53e-06	594.6396326	732.44212612	747.86672474	6.31819294	0.02210817	-0.3532049
0.08339	10.7421	0.00152828	7.1e-07	0.0	1e-08	0.0005208	1.1e-06	1.7e-07	1.53e-06	594.78432899	732.41314841	747.82121597	6.30495874	0.02230643	-0.35316916
0.08349	10.74893	0.00153155	7.1e-07	0.0	1e-08	0.0005175	1.11e-06	1.7e-07	1.54e-06	594.92871701	732.38429123	747.77579615	6.29172398	0.02250472	-0.35313349
0.08359	10.75574	0.00153481	7.2e-07	0.0	1e-08	0.00051423	1.12e-06	1.7e-07	1.54e-06	595.07279671	732.35555584	747.73046529	6.27848841	0.02270303	-0.35309789
0.08369	10.76252	0.00153805	7.2e-07	0.0	1e-08	0.00051096	1.13e-06	1.8e-07	1.54e-06	595.21656818	732.32694351	747.68522339	6.26525179	0.02290136	-0.35306236
0.08379	10.76928	0.00154127	7.3e-07	0.0	1e-08	0.00050772	1.15e-06	1.8e-07	1.54e-06	595.36003145	732.29845556	747.64007046	6.25201387	0.0230997	-0.35302691
0.08389	10.77602	0.00154447	7.4e-07	0.0	1e-08	0.0005045	1.16e-06	1.8e-07	1.55e-06	595.50318658	732.27009328	747.59500651	6.2387744	0.02329804	-0.35299152
0.08399	10.78273	0.00154766	7.4e-07	0.0	1e-08	0.00050129	1.17e-06	1.8e-07	1.55e-06	595.64603362	732.24185801	747.55003155	6.22553312	0.02349636	-0.3529562
0.08409	10.78942	0.00155082	7.5e-07	0.0	1e-08	0.0004981	1.18e-06	1.8e-07	1.55e-06	595.78857256	732.21375116	747.5051456	6.21228324	0.02369476	-0.35292095
0.08419	10.79609	0.00155397	7.5e-07	0.0	1e-08	0.00049493	1.19e-06	1.9e-07	1.56e-06	595.93080336	732.18577418	747.46034871	6.19903558	0.02389307	-0.35288577
0.08429	10.80274	0.0015571	7.6e-07	0.0	1e-08	0.00049178	1.2e-06	1.9e-07	1.56e-06	596.07272611	732.15792839	747.41564087	6.18578505	0.02409135	-0.35285066
0.08439	10.80936	0.00156021	7.7e-07	0.0	1e-08	0.00048864	1.22e-06	1.9e-07	1.56e-06	596.21434082	732.13021519	747.37102209	6.17253135	0.02428958	-0.35281562
0.08449	10.81596	0.0015633	7.7e-07	0.0	1e-08	0.00048553	1.23e-06	1.9e-07	1.57e-06	596.35564749	732.10263602	747.3264924	6.15927421	0.02448777	-0.35278065
0.08459	10.82253	0.00156638	7.8e-07	0.0	1e-08	0.00048243	1.24e-06	1.9e-07	1.57e-06	596.49664612	732.07519235	747.28205183	6.14601333	0.02468589	-0.35274575
0.08469	10.82909	0.00156943	7.9e-07	0.0	1e-08	0.00047935	1.25e-06	1.9e-07	1.57e-06	596.6373367	732.04788565	747.2377004	6.13274842	0.02488395	-0.35271092
0.08479	10.83562	0.00157247	7.9e-07	0.0	1e-08	0.00047629	1.26e-06	2e-07	1.58e-06	596.77771921	732.02071741	747.19343814	6.11947918	0.02508192	-0.35267616
0.08489	10.84212	0.00157549	8e-07	0.0	1e-08	0.00047324	1.28e-06	2e-07	1.58e-06	596.91779362	731.99368915	747.14926508	6.10620531	0.02527981	-0.35264147
0.08499	10.8486	0.00157849	8.1e-07	0.0	1e-08	0.00047022	1.29e-06	2e-07	1.58e-06	597.05755989	731.96680242	747.10518125	6.09292651	0.0254776	-0.35260685
0.08509	10.85506	0.00158147	8.1e-07	0.0	1e-08	0.00046721	1.3e-06	2e-07	1.59e-06	597.19701799	731.94005876	747.06118669	6.07964247	0.02567529	-0.3525723
0.08519	10.8615	0.00158444	8.2e-07	0.0	1e-08	0.00046422	1.31e-06	2e-07	1.59e-06	597.33616787	731.91345977	747.01728143	6.06635288	0.02587286	-0.35253782
0.08529	10.86791	0.00158738	8.3e-07	0.0	1e-08	0.00046125	1.33e-06	2.1e-07	1.59e-06	597.47500946	731.88700703	746.97346551	6.05305743	0.0260703	-0.35250341
0.08539	10.8743	0.00159031	8.3e-07	0.0	1e-08	0.0004583	1.34e-06	2.1e-07	1.59e-06	597.6135427	731.86070217	746.92973898	6.03975581	0.0262676	-0.35246907
0.08549	10.88066	0.00159322	8.4e-07	0.0	1e-08	0.00045537	1.35e-06	2.1e-07	1.6e-06	597.75176743	731.834547	746.8861019	6.02643761	0.02646494	-0.3524348
0.08559	10.887	0.00159611	8.5e-07	0.0	1e-08	0.00045245	1.36e-06	2.1e-07	1.6e-06	597.8896835	731.80854326	746.84255435	6.01311964	0.026662	-0.3524006
0.08569	10.89331	0.00159898	8.5e-07	0.0	1e-08	0.00044956	1.38e-06	2.1e-07	1.6e-06	598.02729092	731.78269251	746.79909634	5.99979408	0.0268589	-0.35236647
0.08579	10.8996	0.00160184	8.6e-07	0.0	1e-08	0.00044668	1.39e-06	2.2e-07	1.61e-06	598.16458956	731.75699648	746.75572792	5.98646058	0.02705563	-0.35233242
0.08589	10.90587	0.00160467	8.7e-07	0.0	1e-08	0.00044382	1.4e-06	2.2e-07	1.61e-06	598.30157933	731.7314569	746.71244916	5.97311876	0.02725219	-0.35229843
0.08599	10.91211	0.00160749	8.7e-07	0.0	1e-08	0.00044098	1.42e-06	2.2e-07	1.61e-06	598.43826008	731.70607555	746.6692601	5.95976825	0.02744855	-0.35226451
0.08609	10.91833	0.00161029	8.8e-07	0.0	1e-08	0.00043815	1.43e-06	2.2e-07	1.61e-06	598.57463169	731.68085423	746.62616082	5.94640868	0.02764472	-0.35223066
0.08619	10.92452	0.00161307	8.9e-07	0.0	1e-08	0.00043535	1.44e-06	2.2e-07	1.62e-06	598.71069401	731.65579474	746.58315137	5.93303967	0.02784068	-0.35219689
0.08629	10.93069	0.00161583	8.9e-07	0.0	1e-08	0.00043256	1.46e-06	2.3e-07	1.62e-06	598.84644689	731.63089893	746.54023183	5.91966083	0.02803642	-0.35216318
0.08639	10.93683	0.00161858	9e-07	0.0	1e-08	0.00042979	1.47e-06	2.3e-07	1.62e-06	598.98189017	731.60616866	746.49740226	5.90627178	0.02823193	-0.35212955
0.08649	10.94295	0.0016213	9.1e-07	0.0	1e-08	0.00042704	1.48e-06	2.3e-07	1.63e-06	599.11702367	731.58160582	746.45466273	5.89287213	0.02842721	-0.35209598
0.08659	10.94905	0.00162401	9.1e-07	0.0	1e-08	0.00042431	1.5e-06	2.3e-07	1.63e-06	599.25184722	731.55721233	746.41201331	5.87946147	0.02862224	-0.35206249
0.08669	10.95512	0.0016267	9.2e-07	0.0	1e-08	0.00042159	1.51e-06	2.4e-07	1.63e-06	599.38636063	731.53299011	746.36945409	5.86603941	0.02881701	-0.35202907
0.08679	10.96116	0.00162937	9.3e-07	0.0	1e-08	0.0004189	1.52e-06	2.4e-07	1.63e-06	599.52056369	731.50894114	746.32698515	5.85260555	0.02901151	-0.35199572
0.08689	10.96718	0.00163202	9.3e-07	0.0	1e-08	0.00041622	1.54e-06	2.4e-07	1.64e-06	599.65445602	731.4850677	746.28460661	5.83914532	0.02920602	-0.35196244
0.08699	10.97317	0.00163466	9.4e-07	0.0	1e-08	0.00041356	1.55e-06	2.4e-07	1.64e-06	599.78803741	731.46137182	746.24231858	5.82568245	0.02940003	-0.35192923
0.08709	10.97914	0.00163727	9.5e-07	0.0	1e-08	0.00041092	1.56e-06	2.4e-07	1.64e-06	599.92130769	731.43785538	746.2001211	5.81220592	0.02959376	-0.35189609
0.08719	10.98508	0.00163987	9.5e-07	0.0	1e-08	0.00040829	1.58e-06	2.5e-07	1.64e-06	600.05426662	731.41452048	746.15801428	5.79871527	0.02978719	-0.35186302
0.08729	10.991	0.00164245	9.6e-07	0.0	1e-08	0.00040569	1.59e-06	2.5e-07	1.65e-06	600.18691393	731.39136923	746.11599822	5.78521002	0.02998031	-0.35183003
0.08739	10.99689	0.00164501	9.7e-07	0.0	1e-08	0.0004031	1.6e-06	2.5e-07	1.65e-06	600.31924934	731.36840376	746.07407302	5.77168969	0.03017311	-0.3517971
0.08749	11.00276	0.00164756	9.7e-07	0.0	1e-08	0.00040053	1.62e-06	2.5e-07	1.65e-06	600.45127257	731.34562625	746.03223878	5.7581538	0.03036559	-0.35176425
0.08759	11.0086	0.00165008	9.8e-07	0.0	2e-08	0.00039798	1.63e-06	2.6e-07	1.65e-06	600.58298332	731.3230389	745.99049562	5.74460186	0.03055773	-0.35173147
0.08769	11.01441	0.00165259	9.9e-07	0.0	2e-08	0.00039545	1.65e-06	2.6e-07	1.66e-06	600.71438127	731.30064393	745.94884364	5.73103336	0.03074952	-0.35169876
0.08779	11.0202	0.00165508	1e-06	0.0	2e-08	0.00039293	1.66e-06	2.6e-07	1.66e-06	600.84546611	731.27844359	745.90728297	5.7174478	0.03094095	-0.35166612
0.08789	11.02596	0.00165755	1e-06	0.0	2e-08	0.00039043	1.67e-06	2.6e-07	1.66e-06	600.9762375	731.25644016	745.86581372	5.70384468	0.03113201	-0.35163355
0.08799	11.0317	0.00166	1.01e-06	0.0	2e-08	0.00038795	1.69e-06	2.6e-07	1.66e-06	601.1066951	731.23463597	745.82443602	5.69022347	0.0313227	-0.35160106
0.08809	11.03741	0.00166244	1.02e-06	0.0	2e-08	0.00038549	1.7e-06	2.7e-07	1.67e-06	601.23683855	731.21303334	745.78314998	5.67658367	0.031513	-0.35156863
0.08819	11.04309	0.00166486	1.02e-06	0.0	2e-08	0.00038305	1.72e-06	2.7e-07	1.67e-06	601.36666747	731.19163465	745.74195575	5.66292473	0.0317029	-0.35153628
0.08829	11.04875	0.00166725	1.03e-06	0.0	2e-08	0.00038063	1.73e-06	2.7e-07	1.67e-06	601.49618097	731.17044351	745.70085361	5.649213	0.03189313	-0.35150401
0.08839	11.05438	0.00166964	1.04e-06	0.0	2e-08	0.00037822	1.74e-06	2.7e-07	1.67e-06	601.62537885	731.1494619	745.65984364	5.63550463	0.03208242	-0.3514718
0.08849	11.05998	0.001672	1.05e-06	0.0	2e-08	0.00037583	1.76e-06	2.8e-07	1.68e-06	601.7542608	731.12869207	745.61892596	5.62177414	0.0322713	-0.35143967
0.08859	11.06556	0.00167434	1.05e-06	0.0	2e-08	0.00037346	1.77e-06	2.8e-07	1.68e-06	601.88282635	731.10813657	745.57810071	5.60802086	0.03245979	-0.35140761
0.08869	11.07111	0.00167667	1.06e-06	0.0	2e-08	0.0003711	1.79e-06	2.8e-07	1.68e-06	602.01107505	731.08779801	745.53736806	5.59424413	0.03264785	-0.35137562
0.08879	11.07663	0.00167898	1.07e-06	0.0	2e-08	0.00036877	1.8e-06	2.8e-07	1.68e-06	602.1390064	731.06767903	745.49672817	5.58044327	0.0328355	-0.35134371
0.08889	11.08213	0.00168127	1.07e-06	0.0	2e-08	0.00036645	1.82e-06	2.8e-07	1.69e-06	602.26661992	731.0477823	745.45618122	5.5666176	0.03302271	-0.35131186
0.08899	11.08759	0.00168355	1.08e-06	0.0	2e-08	0.00036415	1.83e-06	2.9e-07	1.69e-06	602.39391508	731.02811054	745.41572736	5.55276642	0.03320949	-0.3512801
0.08909	11.09303	0.0016858	1.09e-06	0.0	2e-08	0.00036187	1.84e-06	2.9e-07	1.69e-06	602.52089136	731.00866651	745.37536679	5.53888903	0.03339582	-0.3512484
0.08919	11.09845	0.00168804	1.09e-06	0.0	2e-08	0.0003596	1.86e-06	2.9e-07	1.69e-06	602.6475482	730.98945299	745.33509969	5.52498472	0.0335817	-0.35121678
0.08929	11.10383	0.00169026	1.1e-06	0.0	2e-08	0.00035736	1.87e-06	2.9e-07	1.7e-06	602.77388505	730.97047281	745.29492624	5.51105276	0.03376712	-0.35118523
0.08939	11.10919	0.00169246	1.11e-06	0.0	2e-08	0.00035513	1.89e-06	3e-07	1.7e-06	602.89990132	730.95172886	745.25484664	5.49709243	0.03395207	-0.35115375
0.08949	11.11452	0.00169465	1.12e-06	0.0	2e-08	0.00035291	1.9e-06	3e-07	1.7e-06	603.02559641	730.93322403	745.21486108	5.48310297	0.03413654	-0.35112235
0.08959	11.11982	0.00169682	1.12e-06	0.0	2e-08	0.00035072	1.92e-06	3e-07	1.7e-06	603.15096972	730.91496127	745.17496976	5.46907424	0.03432073	-0.35109103
0.08969	11.12509	0.00169897	1.13e-06	0.0	2e-08	0.00034854	1.93e-06	3e-07	1.7e-06	603.27601993	730.8969449	745.13517311	5.45499696	0.0345048	-0.35105978
0.08979	11.13034	0.0017011	1.14e-06	0.0	2e-08	0.00034638	1.95e-06	3.1e-07	1.71e-06	603.40074681	730.87917714	745.0954712	5.44090521	0.03468802	-0.3510286
0.08989	11.13556	0.00170322	1.15e-06	0.0	2e-08	0.00034424	1.96e-06	3.1e-07	1.71e-06	603.52514971	730.86166104	745.05586425	5.42677979	0.03487077	-0.3509975
0.08999	11.14074	0.00170531	1.15e-06	0.0	2e-08	0.00034212	1.98e-06	3.1e-07	1.71e-06	603.64922791	730.84439979	745.0163525	5.41261981	0.03505303	-0.35096647
0.09009	11.1459	0.00170739	1.16e-06	0.0	2e-08	0.00034001	1.99e-06	3.1e-07	1.71e-06	603.77298065	730.82739662	744.97693618	5.39842433	0.0352348	-0.35093551
0.09019	11.15103	0.00170946	1.17e-06	0.0	2e-08	0.00033792	2.01e-06	3.2e-07	1.71e-06	603.8964072	730.8106548	744.93761556	5.38419245	0.03541609	-0.35090464
0.09029	11.15614	0.0017115	1.17e-06	0.0	2e-08	0.00033585	2.02e-06	3.2e-07	1.72e-06	604.01950675	730.79417768	744.89839087	5.36992321	0.03559688	-0.35087383
0.09039	11.16121	0.00171353	1.18e-06	0.0	2e-08	0.0003338	2.04e-06	3.2e-07	1.72e-06	604.14227851	730.77796861	744.85926237	5.35561565	0.03577718	-0.3508431
0.09049	11.16625	0.00171554	1.19e-06	0.0	2e-08	0.00033176	2.05e-06	3.2e-07	1.72e-06	604.26472165	730.76203104	744.82023035	5.34126882	0.03595697	-0.35081245
0.09059	11.17127	0.00171753	1.2e-06	0.0	2e-08	0.00032974	2.07e-06	3.2e-07	1.72e-06	604.38683533	730.74636844	744.78129506	5.32688173	0.03613625	-0.35078188
0.09069	11.17625	0.00171951	1.2e-06	0.0	2e-08	0.00032774	2.08e-06	3.3e-07	1.72e-06	604.50861867	730.73098434	744.74245679	5.31245338	0.03631502	-0.35075137
0.09079	11.18121	0.00172147	1.21e-06	0.0	2e-08	0.00032575	2.1e-06	3.3e-07	1.73e-06	604.63007078	730.71588232	744.70371583	5.29798277	0.03649327	-0.35072095
0.09089	11.18613	0.00172341	1.22e-06	0.0	2e-08	0.00032378	2.11e-06	3.3e-07	1.73e-06	604.75119075	730.70106602	744.66507246	5.28346887	0.036671	-0.3506906
0.09099	11.19103	0.00172533	1.22e-06	0.0	2e-08	0.00032183	2.13e-06	3.3e-07	1.73e-06	604.8719775	730.68653941	744.62652703	5.26884769	0.03684969	-0.35066034
0.09109	11.19589	0.00172724	1.23e-06	0.0	2e-08	0.0003199	2.14e-06	3.4e-07	1.73e-06	604.99242872	730.67230937	744.58808025	5.25422411	0.03702684	-0.35063015
0.09119	11.20073	0.00172913	1.24e-06	0.0	2e-08	0.00031798	2.16e-06	3.4e-07	1.73e-06	605.11254442	730.65837737	744.54973213	5.23955109	0.03720353	-0.35060003
0.09129	11.20553	0.001731	1.25e-06	0.0	2e-08	0.00031608	2.17e-06	3.4e-07	1.74e-06	605.23232352	730.64474743	744.51148302	5.2248273	0.03737976	-0.35057
0.09139	11.21031	0.00173286	1.25e-06	0.0	2e-08	0.0003142	2.19e-06	3.4e-07	1.74e-06	605.35176491	730.63142361	744.47333327	5.21005141	0.03755554	-0.35054004
0.09149	11.21505	0.0017347	1.26e-06	0.0	2e-08	0.00031233	2.2e-06	3.5e-07	1.74e-06	605.47086746	730.61841008	744.43528324	5.19522207	0.03773086	-0.35051016
0.09159	11.21976	0.00173652	1.27e-06	0.0	2e-08	0.00031048	2.22e-06	3.5e-07	1.74e-06	605.58962998	730.60571105	744.3973333	5.18033788	0.03790573	-0.35048036
0.09169	11.22444	0.00173833	1.27e-06	0.0	2e-08	0.00030865	2.23e-06	3.5e-07	1.74e-06	605.70805128	730.59333081	744.35948383	5.16539747	0.03808016	-0.35045063
0.09179	11.22909	0.00174011	1.28e-06	0.0	2e-08	0.00030684	2.25e-06	3.5e-07	1.75e-06	605.82613011	730.58127372	744.32173522	5.15039939	0.03825414	-0.35042099
0.09189	11.23371	0.00174188	1.29e-06	0.0	2e-08	0.00030504	2.26e-06	3.6e-07	1.75e-06	605.94386521	730.56954422	744.28408787	5.13534222	0.03842768	-0.35039142
0.09199	11.2383	0.00174364	1.3e-06	0.0	2e-08	0.00030326	2.28e-06	3.6e-07	1.75e-06	606.06125529	730.55814681	744.24654219	5.12022448	0.03860079	-0.35036194
0.09209	11.24286	0.00174538	1.3e-06	0.0	2e-08	0.0003015	2.29e-06	3.6e-07	1.75e-06	606.17829899	730.54708608	744.2090986	5.10504468	0.03877347	-0.35033253
0.09219	11.24738	0.0017471	1.31e-06	0.0	2e-08	0.00029975	2.31e-06	3.6e-07	1.75e-06	606.29499496	730.53636669	744.17175753	5.08980133	0.03894573	-0.35030321
0.09229	11.25187	0.0017488	1.32e-06	0.0	2e-08	0.00029802	2.32e-06	3.7e-07	1.75e-06	606.4113418	730.52599338	744.13451941	5.0744929	0.03911756	-0.35027396
0.09239	11.25633	0.00175049	1.32e-06	0.0	2e-08	0.00029631	2.34e-06	3.7e-07	1.76e-06	606.52733739	730.51597257	744.0973849	5.05899124	0.03929223	-0.35024481
0.09249	11.26076	0.00175216	1.33e-06	0.0	2e-08	0.00029461	2.35e-06	3.7e-07	1.76e-06	606.64297836	730.50631365	744.06035501	5.04350869	0.03946425	-0.35021574
0.09259	11.26515	0.00175381	1.34e-06	0.0	2e-08	0.00029293	2.37e-06	3.7e-07	1.76e-06	606.75826483	730.49701773	744.02342974	5.02795046	0.03963602	-0.35018674
0.09269	11.26951	0.00175545	1.34e-06	0.0	2e-08	0.00029127	2.38e-06	3.8e-07	1.76e-06	606.87319512	730.48809021	743.9866096	5.01231448	0.03980755	-0.35015783
0.09279	11.27384	0.00175707	1.35e-06	0.0	2e-08	0.00028962	2.4e-06	3.8e-07	1.76e-06	606.98776751	730.47953657	743.94989514	4.99659863	0.03997887	-0.35012899
0.09289	11.27814	0.00175867	1.36e-06	0.0	2e-08	0.00028799	2.41e-06	3.8e-07	1.76e-06	607.10198021	730.47136241	743.9132869	4.98080075	0.04015	-0.35010025
0.09299	11.2824	0.00176026	1.37e-06	0.0	2e-08	0.00028638	2.43e-06	3.8e-07	1.77e-06	607.2158314	730.46357344	743.87678546	4.96491866	0.04032095	-0.35007158
0.09309	11.28663	0.00176183	1.37e-06	0.0	2e-08	0.00028478	2.44e-06	3.8e-07	1.77e-06	607.32931921	730.4561755	743.84039139	4.94895013	0.04049175	-0.350043
0.09319	11.29082	0.00176338	1.38e-06	0.0	2e-08	0.0002832	2.46e-06	3.9e-07	1.77e-06	607.44244171	730.4491745	743.80410528	4.93289289	0.04066242	-0.35001451
0.09329	11.29498	0.00176492	1.39e-06	0.0	2e-08	0.00028164	2.47e-06	3.9e-07	1.77e-06	607.55519693	730.44257653	743.76792776	4.91674464	0.04083299	-0.34998609
0.09339	11.29911	0.00176644	1.39e-06	0.0	2e-08	0.00028009	2.48e-06	3.9e-07	1.77e-06	607.66758283	730.43638774	743.73185943	4.90050304	0.04100347	-0.34995777
0.09349	11.3032	0.00176794	1.4e-06	0.0	2e-08	0.00027857	2.5e-06	3.9e-07	1.77e-06	607.77959733	730.43061444	743.69590096	4.88416571	0.04117389	-0.34992953
0.09359	11.30725	0.00176943	1.41e-06	0.0	2e-08	0.00027705	2.51e-06	4e-07	1.78e-06	607.89123831	730.42526305	743.66005299	4.86773025	0.04134427	-0.34990137
0.09369	11.31127	0.0017709	1.41e-06	0.0	2e-08	0.00027556	2.53e-06	4e-07	1.78e-06	608.00250355	730.42034011	743.6243162	4.85119419	0.04151465	-0.3498733
0.09379	11.31526	0.00177236	1.42e-06	0.0	2e-08	0.00027408	2.54e-06	4e-07	1.78e-06	608.11338969	730.4158549	743.58869162	4.83441875	0.04168862	-0.34984534
0.09389	11.31921	0.00177379	1.43e-06	0.0	2e-08	0.00027261	2.56e-06	4e-07	1.78e-06	608.22389304	730.41181736	743.55318036	4.81761603	0.04186058	-0.34981745
0.09399	11.32312	0.00177522	1.43e-06	0.0	2e-08	0.00027117	2.57e-06	4.1e-07	1.78e-06	608.33401232	730.40823195	743.51778282	4.80069282	0.04203293	-0.34978966
0.09409	11.327	0.00177662	1.44e-06	0.0	2e-08	0.00026974	2.59e-06	4.1e-07	1.78e-06	608.44374482	730.40510641	743.48249983	4.78364513	0.04220574	-0.34976195
0.09419	11.33084	0.00177801	1.45e-06	0.0	2e-08	0.00026832	2.6e-06	4.1e-07	1.78e-06	608.55308773	730.40244867	743.44733226	4.76646888	0.04237909	-0.34973433
0.09429	11.33465	0.00177938	1.45e-06	0.0	2e-08	0.00026693	2.62e-06	4.1e-07	1.79e-06	608.66203818	730.40026688	743.41228098	4.74915989	0.04255302	-0.34970681
0.09439	11.33842	0.00178074	1.46e-06	0.0	2e-08	0.00026555	2.63e-06	4.2e-07	1.79e-06	608.77059315	730.39856941	743.3773469	4.73171387	0.04272763	-0.34967937
0.09449	11.34215	0.00178208	1.47e-06	0.0	2e-08	0.00026418	2.64e-06	4.2e-07	1.79e-06	608.87874957	730.39736486	743.34253097	4.71412643	0.04290298	-0.34965203
0.09459	11.34584	0.0017834	1.47e-06	0.0	2e-08	0.00026284	2.66e-06	4.2e-07	1.79e-06	608.98650425	730.39666203	743.30783416	4.69639306	0.04307915	-0.34962478
0.09469	11.3495	0.0017847	1.48e-06	0.0	2e-08	0.0002615	2.67e-06	4.2e-07	1.79e-06	609.09385389	730.39646999	743.27325746	4.67850919	0.04325622	-0.34959763
0.09479	11.35311	0.00178599	1.49e-06	0.0	2e-08	0.00026019	2.69e-06	4.2e-07	1.79e-06	609.20079323	730.39680266	743.23880245	4.66033872	0.04343852	-0.34957058
0.09489	11.35669	0.00178727	1.49e-06	0.0	2e-08	0.00025889	2.7e-06	4.3e-07	1.79e-06	609.307319	730.39766897	743.20447013	4.64208603	0.04361937	-0.34954362
0.09499	11.36024	0.00178852	1.5e-06	0.0	3e-08	0.00025761	2.72e-06	4.3e-07	1.79e-06	609.41342791	730.39907796	743.1702615	4.6236575	0.04380172	-0.34951676
0.09509	11.36374	0.00178976	1.5e-06	0.0	3e-08	0.00025635	2.73e-06	4.3e-07	1.8e-06	609.51911596	730.40104029	743.13617776	4.60504695	0.04398571	-0.34949
0.09519	11.3672	0.00179099	1.51e-06	0.0	3e-08	0.0002551	2.74e-06	4.3e-07	1.8e-06	609.62437904	730.40356697	743.10222017	4.58624801	0.04417146	-0.34946333
0.09529	11.37062	0.00179219	1.52e-06	0.0	3e-08	0.00025387	2.76e-06	4.4e-07	1.8e-06	609.72921287	730.40666936	743.06839	4.56725417	0.04435911	-0.34943676
0.09539	11.374	0.00179338	1.52e-06	0.0	3e-08	0.00025266	2.77e-06	4.4e-07	1.8e-06	609.83361304	730.41035914	743.0346886	4.54805875	0.04454881	-0.3494103
0.09549	11.37735	0.00179456	1.53e-06	0.0	3e-08	0.00025146	2.78e-06	4.4e-07	1.8e-06	609.93757497	730.41464835	743.00111734	4.52865492	0.04474068	-0.34938394
0.09559	11.38065	0.00179572	1.54e-06	0.0	3e-08	0.00025028	2.8e-06	4.4e-07	1.8e-06	610.04109394	730.41954939	742.96767764	4.50903568	0.0449349	-0.34935768
0.09569	11.38391	0.00179686	1.54e-06	0.0	3e-08	0.00024912	2.81e-06	4.4e-07	1.8e-06	610.14416491	730.42507541	742.93437102	4.48908761	0.04513494	-0.34933153
0.09579	11.38713	0.00179798	1.55e-06	0.0	3e-08	0.00024797	2.82e-06	4.5e-07	1.8e-06	610.24678003	730.43124611	742.9011998	4.46894583	0.0453365	-0.34930548
0.09589	11.3903	0.00179909	1.55e-06	0.0	3e-08	0.00024684	2.84e-06	4.5e-07	1.81e-06	610.34893524	730.43807235	742.86816523	4.4485453	0.04554153	-0.34927954
0.09599	11.39344	0.00180018	1.56e-06	0.0	3e-08	0.00024573	2.85e-06	4.5e-07	1.81e-06	610.45062461	730.44556931	742.83526908	4.42787508	0.04575032	-0.34925371
0.09609	11.39653	0.00180125	1.56e-06	0.0	3e-08	0.00024463	2.86e-06	4.5e-07	1.81e-06	610.551842	730.45375272	742.80251318	4.40692387	0.04596313	-0.34922799
0.09619	11.39958	0.00180231	1.57e-06	0.0	3e-08	0.00024356	2.88e-06	4.6e-07	1.81e-06	610.65258098	730.46263893	742.76989945	4.38567999	0.04618027	-0.34920238
0.09629	11.40258	0.00180334	1.58e-06	0.0	3e-08	0.00024249	2.89e-06	4.6e-07	1.81e-06	610.75283488	730.47224491	742.73742989	4.36413141	0.04640204	-0.34917688
0.09639	11.40554	0.00180437	1.58e-06	0.0	3e-08	0.00024145	2.9e-06	4.6e-07	1.81e-06	610.85259636	730.48258916	742.70510669	4.3421405	0.04663299	-0.3491515
0.09649	11.40845	0.00180537	1.59e-06	0.0	3e-08	0.00024043	2.91e-06	4.6e-07	1.81e-06	610.95185524	730.49369702	742.67293285	4.31986291	0.04686773	-0.34912624
0.09659	11.41132	0.00180636	1.59e-06	0.0	3e-08	0.00023942	2.93e-06	4.6e-07	1.81e-06	611.05060518	730.50558462	742.64091028	4.29721779	0.04710891	-0.3491011
0.09669	11.41415	0.00180733	1.6e-06	0.0	3e-08	0.00023843	2.94e-06	4.7e-07	1.81e-06	611.14883773	730.51827306	742.60904148	4.27418782	0.04735699	-0.34907607
0.09679	11.41692	0.00180828	1.6e-06	0.0	3e-08	0.00023745	2.95e-06	4.7e-07	1.82e-06	611.24654405	730.5317844	742.57732908	4.25075509	0.04761246	-0.34905117
0.09689	11.41965	0.00180922	1.61e-06	0.0	3e-08	0.0002365	2.96e-06	4.7e-07	1.82e-06	611.3437149	730.54614165	742.54577583	4.22690103	0.04787585	-0.34902639
0.09699	11.42234	0.00181014	1.61e-06	0.0	3e-08	0.00023556	2.97e-06	4.7e-07	1.82e-06	611.44034059	730.56136883	742.51438459	4.20260647	0.04814768	-0.34900174
0.09709	11.42497	0.00181104	1.62e-06	0.0	3e-08	0.00023464	2.99e-06	4.7e-07	1.82e-06	611.53641047	730.5774923	742.48315852	4.17771866	0.04843306	-0.34897723
0.09719	11.42756	0.00181192	1.62e-06	0.0	3e-08	0.00023374	3e-06	4.8e-07	1.82e-06	611.63191082	730.5945456	742.45210165	4.15235725	0.04872777	-0.34895284
0.09729	11.43009	0.00181278	1.63e-06	0.0	3e-08	0.00023286	3.01e-06	4.8e-07	1.82e-06	611.72683089	730.61255531	742.42121717	4.12644061	0.04903447	-0.34892859
0.09739	11.43258	0.00181363	1.63e-06	0.0	3e-08	0.00023199	3.02e-06	4.8e-07	1.82e-06	611.82115781	730.63155293	742.39050888	4.09993583	0.04935416	-0.34890448
0.09749	11.43501	0.00181445	1.64e-06	0.0	3e-08	0.00023115	3.03e-06	4.8e-07	1.82e-06	611.91487796	730.65157181	742.35998077	4.07280843	0.04968788	-0.34888051
0.09759	11.43739	0.00181526	1.64e-06	0.0	3e-08	0.00023032	3.04e-06	4.8e-07	1.82e-06	612.00797587	730.67264977	742.32963742	4.04487494	0.05004226	-0.34885669
0.09769	11.43972	0.00181605	1.65e-06	0.0	3e-08	0.00022951	3.05e-06	4.8e-07	1.82e-06	612.10043376	730.69483013	742.29948402	4.01626138	0.05041233	-0.34883301
0.09779	11.442	0.00181682	1.65e-06	0.0	3e-08	0.00022872	3.06e-06	4.9e-07	1.82e-06	612.19223555	730.71815206	742.2695253	3.98685865	0.05080189	-0.34880949
0.09789	11.44422	0.00181757	1.66e-06	0.0	3e-08	0.00022795	3.07e-06	4.9e-07	1.82e-06	612.28336285	730.74266024	742.23976666	3.95661468	0.05121264	-0.34878612
0.09799	11.44638	0.00181831	1.66e-06	0.0	3e-08	0.00022721	3.08e-06	4.9e-07	1.83e-06	612.37379608	730.76840221	742.21021383	3.92547484	0.05164634	-0.34876292
0.09809	11.44849	0.00181902	1.67e-06	0.0	3e-08	0.00022648	3.09e-06	4.9e-07	1.83e-06	612.46351259	730.79543284	742.18087343	3.89318829	0.05211204	-0.34873989
0.09819	11.45054	0.00181971	1.67e-06	0.0	3e-08	0.00022577	3.1e-06	4.9e-07	1.83e-06	612.55248717	730.82381312	742.15175283	3.85985067	0.05260592	-0.34871702
0.09829	11.45253	0.00182038	1.67e-06	0.0	3e-08	0.00022508	3.11e-06	4.9e-07	1.83e-06	612.64069449	730.85360426	742.12285941	3.82530972	0.05313336	-0.34869434
0.09839	11.45446	0.00182103	1.68e-06	0.0	3e-08	0.00022442	3.12e-06	5e-07	1.83e-06	612.72810574	730.8848759	742.09420157	3.78932704	0.05370315	-0.34867184
0.09849	11.45633	0.00182166	1.68e-06	0.0	3e-08	0.00022377	3.13e-06	5e-07	1.83e-06	612.8146863	730.9177116	742.06578938	3.75187536	0.05431588	-0.34864954
0.09859	11.45814	0.00182227	1.69e-06	0.0	3e-08	0.00022315	3.14e-06	5e-07	1.83e-06	612.90040183	730.95219417	742.03763282	3.71278295	0.05497773	-0.34862743
0.09869	11.45988	0.00182285	1.69e-06	0.0	3e-08	0.00022255	3.15e-06	5e-07	1.83e-06	612.98521351	730.98841724	742.00974317	3.6718957	0.05569419	-0.34860554
0.09879	11.46155	0.00182342	1.69e-06	0.0	3e-08	0.00022197	3.15e-06	5e-07	1.83e-06	613.06907509	731.02649213	741.98213383	3.62871668	0.05648403	-0.34858387
0.09889	11.46316	0.00182396	1.7e-06	0.0	3e-08	0.00022142	3.16e-06	5e-07	1.83e-06	613.15193565	731.06654144	741.95481954	3.5832429	0.05734682	-0.34856242
0.09899	11.46469	0.00182447	1.7e-06	0.0	3e-08	0.00022089	3.17e-06	5e-07	1.83e-06	613.23373669	731.10870592	741.92781721	3.53487693	0.05830551	-0.34854123
0.09909	11.46615	0.00182496	1.7e-06	0.0	3e-08	0.00022039	3.18e-06	5e-07	1.83e-06	613.31440911	731.15315178	741.9011468	3.48335959	0.05936952	-0.3485203
0.09919	11.46754	0.00182543	1.71e-06	0.0	3e-08	0.00021991	3.18e-06	5.1e-07	1.83e-06	613.39387595	731.20006413	741.8748305	3.42804769	0.06056362	-0.34849964
0.09929	11.46884	0.00182587	1.71e-06	0.0	3e-08	0.00021946	3.19e-06	5.1e-07	1.83e-06	613.47204201	731.24967166	741.84889573	3.36822302	0.06191555	-0.34847929
0.09939	11.47007	0.00182628	1.71e-06	0.0	3e-08	0.00021904	3.2e-06	5.1e-07	1.83e-06	613.54879436	731.30224555	741.82337494	3.30275919	0.06346963	-0.34845926
0.09949	11.47121	0.00182666	1.71e-06	0.0	3e-08	0.00021865	3.2e-06	5.1e-07	1.83e-06	613.62399313	731.3581215	741.7983083	3.23050141	0.06527117	-0.34843959
0.09959	11.47225	0.00182701	1.72e-06	0.0	3e-08	0.00021829	3.21e-06	5.1e-07	1.83e-06	613.69746275	731.41772033	741.77374614	3.14944853	0.06739996	-0.34842032
0.09969	11.4732	0.00182733	1.72e-06	0.0	3e-08	0.00021796	3.21e-06	5.1e-07	1.83e-06	613.76897245	731.48159426	741.74975451	3.0564994	0.069981	-0.3484015
0.09979	11.47405	0.00182762	1.72e-06	0.0	3e-08	0.00021767	3.22e-06	5.1e-07	1.83e-06	613.83820925	731.55049067	741.72642285	2.94702028	0.07320227	-0.34838321
0.09989	11.47478	0.00182786	1.72e-06	0.0	3e-08	0.00021742	3.22e-06	5.1e-07	1.84e-06	613.90471462	731.62550043	741.70388196	2.81247583	0.07741315	-0.34836554
0.09999	11.47538	0.00182806	1.72e-06	0.0	3e-08	0.00021721	3.22e-06	5.1e-07	1.84e-06	613.96775461	731.70836023	741.68234086	2.63464764	0.08336494	-0.34834867
0.10001	11.47548	0.0018281	1.72e-06	0.0	3e-08	0.00021718	3.22e-06	5.1e-07	1.84e-06	613.97984435	731.72611506	741.67818174	1273.92469222	32.73618877	37.40512385
