# Supplementary material for: Dataset for the simulated biomass pyrolysis in rotary kilns with varying particle residence time distributions
Source: Data Brief. 2021 Nov 23;39:107603. doi: 10.1016/j.dib.2021.107603 (PMC8633881; doi:10.1016/j.dib.2021.107603)
Supplement: Supplementary Data S1 — Supplementary Raw Research Data. This is open data under the CC BY license http://creativecommons.org/licenses/by/4.0/ [file mmc1.zip › supplementary/112/logFiles/log_Pe10]

l,m	Tau,s	F_w,kg/s	F_is,kg/s	F_c,kg/s	F_rt,kg/s	F_w_wet,kg/s	F_it,kg/s	F_g,kg/s	F_H2O_g,kg/s	T_b,K	T_g,K	T_w,K	q_bed,kW/m	q_gas,kW/m	q_loss,kW/m
5e-05	0.00931	0.0	0.0	0.0	0.0	0.0020527	0.0	0.0	0.0	298.62155405	300.54773718	833.01845538	31.66299536	3.02706476	-0.4200331
0.00011	0.02793	0.0	0.0	0.0	0.0	0.0020527	0.0	0.0	0.0	299.09250449	302.94114575	832.88704855	31.63073117	3.02260932	-0.41992994
0.00016	0.04654	0.0	0.0	0.0	0.0	0.0020527	0.0	0.0	0.0	299.5628523	305.33019149	832.75577953	31.59851231	3.018096	-0.4198269
0.00022	0.06516	0.0	0.0	0.0	0.0	0.0020527	0.0	0.0	0.0	300.03259864	307.71483346	832.62464837	31.56633758	3.01352627	-0.41972396
0.00027	0.08377	0.0	0.0	0.0	0.0	0.0020527	0.0	0.0	0.0	300.50174465	310.09503182	832.49365512	31.53420711	3.00889885	-0.41962113
0.00033	0.10239	0.0	0.0	0.0	0.0	0.0020527	0.0	0.0	0.0	300.97029145	312.47074592	832.36279984	31.50211958	3.00421714	-0.41951841
0.00038	0.121	0.0	0.0	0.0	0.0	0.0020527	0.0	0.0	0.0	301.43824014	314.84193736	832.23208255	31.4700753	2.99947883	-0.4194158
0.00044	0.13961	0.0	0.0	0.0	0.0	0.0020527	0.0	0.0	0.0	301.90559182	317.20856631	832.10150331	31.43807416	2.9946792	-0.4193133
0.00049	0.15823	0.0	0.0	0.0	0.0	0.0020527	0.0	0.0	0.0	302.37234758	319.57059008	831.97106219	31.40611637	2.98982714	-0.41921091
0.0105	3.53603	5e-08	0.0	0.0	0.0	0.00205265	0.0	0.0	0.0	378.38579289	637.73975217	810.57827079	26.20145123	1.36607714	-0.40241907
0.01056	3.55453	5e-08	0.0	0.0	0.0	0.00205265	0.0	0.0	0.0	378.75900066	638.76893971	810.47358744	26.17553236	1.3561358	-0.40233691
0.01061	3.57304	5e-08	0.0	0.0	0.0	0.00205265	0.0	0.0	0.0	379.13176533	639.79049108	810.36903861	26.14963544	1.34622681	-0.40225485
0.01067	3.59154	5e-08	0.0	0.0	0.0	0.00205265	0.0	0.0	0.0	379.50408746	640.80443401	810.26462409	26.12376037	1.33635089	-0.4021729
0.01072	3.61005	5e-08	0.0	0.0	0.0	0.00205265	0.0	0.0	0.0	379.87596763	641.81079671	810.16034369	26.09790703	1.32650876	-0.40209106
0.01078	3.62855	5e-08	0.0	0.0	0.0	0.00205264	0.0	0.0	0.0	380.2474064	642.80960792	810.0561972	26.07207532	1.31670114	-0.40200932
0.01083	3.64705	5e-08	0.0	0.0	0.0	0.00205264	0.0	0.0	0.0	380.61840435	643.80089688	809.95218439	26.04626512	1.30692875	-0.40192769
0.01089	3.66555	6e-08	0.0	0.0	0.0	0.00205264	0.0	0.0	0.0	380.98896203	644.78469335	809.84830507	26.02049167	1.29709982	-0.40184614
0.01094	3.68406	6e-08	0.0	0.0	0.0	0.00205264	0.0	0.0	0.0	381.35908028	645.76095476	809.7445593	25.99474108	1.28729806	-0.40176469
0.011	3.70256	6e-08	0.0	0.0	0.0	0.00205264	0.0	0.0	0.0	381.72875969	646.72970439	809.6409469	25.96900099	1.27759817	-0.40168336
0.01105	3.72106	6e-08	0.0	0.0	0.0	0.00205264	0.0	0.0	0.0	382.09800063	647.69102428	809.53746744	25.94328252	1.26793316	-0.40160214
0.01111	3.73956	6e-08	0.0	0.0	0.0	0.00205263	0.0	0.0	0.0	382.46680366	648.64494367	809.43412072	25.91758556	1.25830364	-0.40152103
0.01116	3.75806	6e-08	0.0	0.0	0.0	0.00205263	0.0	0.0	0.0	382.83516933	649.59149221	809.33090652	25.89191003	1.24871021	-0.40144002
0.01122	3.77655	7e-08	0.0	0.0	0.0	0.00205263	0.0	0.0	0.0	383.20309823	650.53069998	809.22782462	25.86625584	1.23915348	-0.40135911
0.01127	3.79505	7e-08	0.0	0.0	0.0	0.00205263	0.0	0.0	0.0	383.57059089	651.46259746	809.12487481	25.8406229	1.22963407	-0.4012783
0.01133	3.81355	7e-08	0.0	0.0	0.0	0.00205263	0.0	0.0	0.0	383.93764787	652.38721558	809.02205687	25.81501111	1.22015258	-0.4011976
0.01138	3.83205	7e-08	0.0	0.0	0.0	0.00205262	0.0	0.0	0.0	384.30426974	653.30458567	808.91937057	25.78942039	1.21070962	-0.40111701
0.01144	3.85054	7e-08	0.0	0.0	0.0	0.00205262	0.0	0.0	0.0	384.67045704	654.21473948	808.8168157	25.76385064	1.2013058	-0.40103652
0.01149	3.86904	8e-08	0.0	0.0	0.0	0.00205262	0.0	0.0	0.0	385.03621032	655.11770919	808.71439202	25.73830178	1.19194173	-0.40095613
0.0215	7.2253	4.93e-06	0.0	0.0	0.0	0.00204776	0.0	0.0	0.0	444.8918703	733.85503834	792.01894981	21.41969762	0.17978847	-0.38785145
0.02156	7.24368	5.02e-06	0.0	0.0	0.0	0.00204767	0.0	0.0	1e-08	445.18651521	733.98796143	791.93665762	21.39777659	0.17740057	-0.38778685
0.02161	7.26207	5.11e-06	0.0	0.0	0.0	0.00204758	0.0	0.0	1e-08	445.4808133	734.11909576	791.85445666	21.37587562	0.17503562	-0.38772233
0.02167	7.28045	5.2e-06	0.0	0.0	0.0	0.00204749	0.0	0.0	1e-08	445.774765	734.24845833	791.77234675	21.35399472	0.17269343	-0.38765787
0.02172	7.29884	5.3e-06	0.0	0.0	0.0	0.00204739	0.0	0.0	1e-08	446.06837072	734.37606601	791.69032775	21.33213389	0.17037377	-0.38759349
0.02178	7.31722	5.39e-06	0.0	0.0	0.0	0.0020473	0.0	0.0	1e-08	446.36163088	734.50193551	791.60839948	21.31029315	0.16807646	-0.38752918
0.02183	7.3356	5.49e-06	0.0	0.0	0.0	0.0020472	0.0	0.0	1e-08	446.65454592	734.62608337	791.5265618	21.28847187	0.16580545	-0.38746494
0.02189	7.35399	5.59e-06	0.0	0.0	0.0	0.0020471	0.0	0.0	1e-08	446.94711624	734.74852941	791.44481453	21.26667099	0.16355431	-0.38740077
0.02194	7.37237	5.69e-06	0.0	0.0	0.0	0.002047	0.0	0.0	1e-08	447.23934226	734.86928818	791.36315752	21.24489028	0.16132444	-0.38733667
0.022	7.39075	5.79e-06	0.0	0.0	0.0	0.0020469	0.0	0.0	1e-08	447.53122441	734.98837538	791.28159062	21.22312964	0.15911631	-0.38727265
0.02205	7.40913	5.89e-06	0.0	0.0	0.0	0.0020468	0.0	0.0	1e-08	447.8227631	735.1058071	791.20011366	21.20138908	0.1569297	-0.38720869
0.02211	7.42751	6e-06	0.0	0.0	0.0	0.00204669	0.0	0.0	1e-08	448.11395875	735.22159927	791.1187265	21.1796686	0.15476443	-0.3871448
0.02216	7.44589	6.1e-06	0.0	0.0	0.0	0.00204659	0.0	0.0	1e-08	448.40481179	735.33576768	791.03742897	21.1579682	0.1526203	-0.38708099
0.02222	7.46427	6.21e-06	0.0	0.0	0.0	0.00204648	0.0	0.0	1e-08	448.69532262	735.44832798	790.95622092	21.13628789	0.15049711	-0.38701724
0.02227	7.48265	6.32e-06	0.0	0.0	0.0	0.00204637	0.0	0.0	1e-08	448.98549166	735.55929566	790.8751022	21.11462767	0.14839468	-0.38695357
0.02233	7.50102	6.43e-06	0.0	0.0	0.0	0.00204626	0.0	0.0	1e-08	449.27531932	735.66868606	790.79407266	21.09298755	0.14631281	-0.38688996
0.02238	7.5194	6.54e-06	0.0	0.0	0.0	0.00204615	0.0	0.0	1e-08	449.56480604	735.77651438	790.71313214	21.07136753	0.14425131	-0.38682642
0.02244	7.53778	6.66e-06	0.0	0.0	0.0	0.00204603	0.0	0.0	1e-08	449.85395221	735.88279566	790.63228048	21.04976762	0.14220997	-0.38676296
0.02249	7.55615	6.78e-06	0.0	0.0	0.0	0.00204591	0.0	0.0	1e-08	450.14275826	735.98754481	790.55151755	21.0281872	0.14019298	-0.38669956
0.0325	10.89041	8.983e-05	0.0	0.0	0.0	0.00196278	0.0	0.0	9e-08	497.43706691	740.10023811	777.1996649	17.43023077	-0.01946754	-0.37621858
0.03256	10.90867	9.087e-05	0.0	0.0	0.0	0.00196173	0.0	0.0	9e-08	497.66999842	740.07870233	777.13309342	17.41222358	-0.01968975	-0.37616632
0.03261	10.92693	9.192e-05	0.0	0.0	0.0	0.00196068	0.0	0.0	9e-08	497.90265604	740.05694264	777.06659036	17.39423493	-0.01990825	-0.37611412
0.03267	10.9452	9.298e-05	0.0	0.0	0.0	0.00195962	0.0	0.0	9e-08	498.13504009	740.03496149	777.00015564	17.3762648	-0.02012306	-0.37606197
0.03272	10.96346	9.405e-05	0.0	0.0	0.0	0.00195855	0.0	0.0	9e-08	498.36715087	740.01276133	776.93378917	17.35831324	-0.02033482	-0.37600987
0.03278	10.98172	9.514e-05	0.0	0.0	0.0	0.00195747	0.0	0.0	1e-07	498.5989887	739.99034411	776.86749088	17.34038016	-0.0205427	-0.37595782
0.03283	10.99998	9.623e-05	0.0	0.0	0.0	0.00195637	0.0	0.0	1e-07	498.83055387	739.96771243	776.80126068	17.32246554	-0.02074687	-0.37590583
0.03289	11.01824	9.733e-05	0.0	0.0	0.0	0.00195527	0.0	0.0	1e-07	499.0618467	739.94486872	776.73509849	17.3045694	-0.0209475	-0.3758539
0.03294	11.0365	9.844e-05	0.0	0.0	0.0	0.00195416	0.0	0.0	1e-07	499.29286749	739.92181531	776.66900422	17.28669172	-0.02114463	-0.37580201
0.033	11.05476	9.956e-05	0.0	0.0	0.0	0.00195304	0.0	0.0	1e-07	499.52361654	739.8985545	776.6029778	17.26883247	-0.02133828	-0.37575018
0.03305	11.07302	0.00010069	0.0	0.0	0.0	0.00195191	0.0	0.0	1e-07	499.75409416	739.87508857	776.53701914	17.25099166	-0.0215285	-0.37569841
0.03311	11.09128	0.00010183	0.0	0.0	0.0	0.00195076	0.0	0.0	1e-07	499.98430064	739.85141978	776.47112815	17.23316927	-0.0217153	-0.37564668
0.03316	11.10953	0.00010298	0.0	0.0	0.0	0.00194961	0.0	0.0	1e-07	500.21423631	739.82755035	776.40530477	17.21536528	-0.02189872	-0.37559501
0.03322	11.12779	0.00010415	0.0	0.0	0.0	0.00194845	0.0	0.0	1e-07	500.44390145	739.80348251	776.33954889	17.19757968	-0.02207878	-0.37554339
0.03327	11.14605	0.00010532	0.0	0.0	0.0	0.00194727	0.0	0.0	1.1e-07	500.67329636	739.77921844	776.27386045	17.17981245	-0.02225553	-0.37549183
0.03333	11.1643	0.0001065	0.0	0.0	0.0	0.00194609	0.0	0.0	1.1e-07	500.90242136	739.75476031	776.20823937	17.16206359	-0.02242897	-0.37544032
0.03338	11.18256	0.0001077	0.0	0.0	0.0	0.00194489	0.0	0.0	1.1e-07	501.13127674	739.73011027	776.14268555	17.14433307	-0.02259915	-0.37538886
0.03344	11.20081	0.0001089	0.0	0.0	0.0	0.00194369	0.0	0.0	1.1e-07	501.35986281	739.70527045	776.07719893	17.12662089	-0.02276608	-0.37533745
0.03349	11.21906	0.00011011	0.0	0.0	0.0	0.00194247	0.0	0.0	1.1e-07	501.58817986	739.68024296	776.01177941	17.10892703	-0.0229298	-0.3752861
0.0435	14.53083	0.00055966	4e-08	0.0	0.0	0.0014924	3e-08	0.0	5.6e-07	538.95680373	733.42528822	765.14675949	14.17891469	-0.01998787	-0.36675704
0.04356	14.54897	0.00056351	4e-08	0.0	0.0	0.00148855	3e-08	0.0	5.6e-07	539.14072881	733.38667118	765.0923941	14.16432421	-0.01986605	-0.36671437
0.04361	14.56711	0.00056738	4e-08	0.0	0.0	0.00148468	3e-08	0.0	5.7e-07	539.32443773	733.34804133	765.03808301	14.14974921	-0.01974359	-0.36667173
0.04367	14.58525	0.00057125	4e-08	0.0	0.0	0.0014808	3e-08	0.0	5.7e-07	539.5079308	733.30939892	764.98382618	14.13518967	-0.01962048	-0.36662914
0.04372	14.60338	0.00057514	4e-08	0.0	0.0	0.0014769	3e-08	0.0	5.8e-07	539.69120833	733.27074421	764.92962353	14.12064556	-0.01949673	-0.36658659
0.04378	14.62152	0.00057905	4e-08	0.0	0.0	0.00147299	3e-08	0.0	5.8e-07	539.8742706	733.23207745	764.87547502	14.10611687	-0.01937236	-0.36654408
0.04383	14.63966	0.00058297	4e-08	0.0	0.0	0.00146907	3e-08	0.0	5.8e-07	540.05711791	733.19339881	764.82138058	14.09160357	-0.01924737	-0.36650162
0.04389	14.65779	0.0005869	4e-08	0.0	0.0	0.00146513	3e-08	0.0	5.9e-07	540.23975056	733.15470847	764.76734014	14.07710567	-0.01912174	-0.3664592
0.04394	14.67593	0.00059085	4e-08	0.0	0.0	0.00146118	3e-08	0.0	5.9e-07	540.42216885	733.11600673	764.71335366	14.06262314	-0.01899548	-0.36641682
0.044	14.69406	0.0005948	4e-08	0.0	0.0	0.00145721	3e-08	0.0	6e-07	540.60437309	733.07729382	764.65942107	14.04815595	-0.01886861	-0.36637448
0.04405	14.7122	0.00059878	4e-08	0.0	0.0	0.00145324	3e-08	0.0	6e-07	540.78636357	733.03856994	764.60554231	14.0337041	-0.01874112	-0.36633219
0.04411	14.73033	0.00060276	5e-08	0.0	0.0	0.00144925	3e-08	0.0	6e-07	540.96814059	732.99983529	764.55171731	14.01926756	-0.01861301	-0.36628993
0.04416	14.74846	0.00060676	5e-08	0.0	0.0	0.00144524	4e-08	0.0	6.1e-07	541.14970446	732.96109009	764.49794603	14.00484631	-0.0184843	-0.36624772
0.04422	14.76659	0.00061077	5e-08	0.0	0.0	0.00144122	4e-08	1e-08	6.1e-07	541.33105548	732.92233452	764.4442284	13.99044034	-0.01835498	-0.36620555
0.04427	14.78472	0.0006148	5e-08	0.0	0.0	0.00143719	4e-08	1e-08	6.2e-07	541.51219394	732.88356876	764.39056436	13.97604963	-0.01822506	-0.36616343
0.04433	14.80285	0.00061884	5e-08	0.0	0.0	0.00143315	4e-08	1e-08	6.2e-07	541.69312015	732.84479301	764.33695385	13.96167416	-0.01809454	-0.36612134
0.04438	14.82098	0.00062289	5e-08	0.0	0.0	0.00142909	4e-08	1e-08	6.2e-07	541.87383442	732.80600744	764.28339681	13.94731391	-0.01796343	-0.3660793
0.04444	14.83911	0.00062695	5e-08	0.0	0.0	0.00142502	4e-08	1e-08	6.3e-07	542.05433704	732.76721221	764.22989319	13.93296886	-0.01783172	-0.3660373
0.04449	14.85724	0.00063103	5e-08	0.0	0.0	0.00142094	4e-08	1e-08	6.3e-07	542.23462832	732.7284075	764.17644292	13.918639	-0.01769942	-0.36599534
0.05455	18.16403	0.00145397	6.1e-07	0.0	1e-08	0.00059584	7.2e-07	1.1e-07	1.46e-06	571.98568243	725.31513673	755.23523139	11.53176868	0.01743288	-0.3589764
0.05461	18.18205	0.00145803	6.1e-07	0.0	1e-08	0.00059175	7.2e-07	1.1e-07	1.46e-06	572.13220088	725.2704638	755.19066255	11.51990116	0.01771	-0.35894141
0.05466	18.20006	0.00146209	6.2e-07	0.0	1e-08	0.00058767	7.3e-07	1.1e-07	1.47e-06	572.27856123	725.22570531	755.14613723	11.50804526	0.01798849	-0.35890646
0.05472	18.21807	0.00146613	6.3e-07	0.0	1e-08	0.00058361	7.4e-07	1.1e-07	1.47e-06	572.42476373	725.1808605	755.10165536	11.49620096	0.01826836	-0.35887154
0.05477	18.23607	0.00147016	6.3e-07	0.0	1e-08	0.00057956	7.5e-07	1.1e-07	1.47e-06	572.57080858	725.13592861	755.05721691	11.48436824	0.0185496	-0.35883665
0.05483	18.25408	0.00147417	6.4e-07	0.0	1e-08	0.00057552	7.6e-07	1.1e-07	1.48e-06	572.71669602	725.09090888	755.01282182	11.47254708	0.01883223	-0.3588018
0.05488	18.27209	0.00147817	6.5e-07	0.0	1e-08	0.0005715	7.7e-07	1.2e-07	1.48e-06	572.86242625	725.04580056	754.96847005	11.46073758	0.01911604	-0.35876698
0.05494	18.2901	0.00148216	6.5e-07	0.0	1e-08	0.00056749	7.8e-07	1.2e-07	1.49e-06	573.00799954	725.00060298	754.92416155	11.44893954	0.0194014	-0.3587322
0.05499	18.3081	0.00148614	6.6e-07	0.0	1e-08	0.00056349	7.9e-07	1.2e-07	1.49e-06	573.15341608	724.95531533	754.87989627	11.43715301	0.01968818	-0.35869745
0.05505	18.32611	0.00149009	6.7e-07	0.0	1e-08	0.00055951	8e-07	1.2e-07	1.49e-06	573.29867609	724.90993686	754.83567415	11.42537798	0.01997638	-0.35866274
0.0551	18.34412	0.00149404	6.8e-07	0.0	1e-08	0.00055554	8.1e-07	1.2e-07	1.5e-06	573.44377979	724.86446681	754.79149516	11.41361443	0.020266	-0.35862806
0.05516	18.36212	0.00149797	6.8e-07	0.0	1e-08	0.00055159	8.2e-07	1.2e-07	1.5e-06	573.58872739	724.81890444	754.74735924	11.40186235	0.02055705	-0.35859341
0.05521	18.38012	0.00150189	6.9e-07	0.0	1e-08	0.00054765	8.3e-07	1.2e-07	1.51e-06	573.73351911	724.773249	754.70326635	11.39012172	0.02084955	-0.3585588
0.05527	18.39813	0.00150579	7e-07	0.0	1e-08	0.00054373	8.4e-07	1.3e-07	1.51e-06	573.87815517	724.72749976	754.65921643	11.37839253	0.02114349	-0.35852422
0.05532	18.41613	0.00150968	7e-07	0.0	1e-08	0.00053981	8.5e-07	1.3e-07	1.51e-06	574.02263579	724.68165597	754.61520944	11.36667475	0.02143889	-0.35848967
0.05538	18.43413	0.00151355	7.1e-07	0.0	1e-08	0.00053592	8.6e-07	1.3e-07	1.52e-06	574.16696116	724.6357169	754.57124533	11.35496838	0.02173576	-0.35845516
0.05543	18.45213	0.00151741	7.2e-07	0.0	1e-08	0.00053204	8.7e-07	1.3e-07	1.52e-06	574.31113151	724.5896818	754.52732405	11.34327339	0.0220341	-0.35842068
0.05549	18.47013	0.00152125	7.3e-07	0.0	1e-08	0.00052817	8.8e-07	1.3e-07	1.52e-06	574.45514704	724.54354996	754.48344556	11.33158977	0.02233392	-0.35838623
0.06555	21.75329	0.00195127	3.42e-06	0.0	5e-08	8.961e-05	5.53e-06	8.6e-07	1.96e-06	598.36770199	713.99087904	747.12698389	9.36766028	0.10630856	-0.35261125
0.06561	21.77117	0.00195227	3.44e-06	0.0	5e-08	8.854e-05	5.57e-06	8.7e-07	1.96e-06	598.48574209	713.92112212	747.09020587	9.35785513	0.10692415	-0.35258238
0.06566	21.78905	0.00195325	3.46e-06	0.0	5e-08	8.747e-05	5.62e-06	8.8e-07	1.97e-06	598.60365104	713.8512527	747.05346235	9.34805967	0.10754113	-0.35255354
0.06572	21.80693	0.00195423	3.49e-06	0.0	5e-08	8.642e-05	5.66e-06	8.8e-07	1.97e-06	598.72142892	713.78127148	747.01675329	9.33827395	0.10815948	-0.35252472
0.06577	21.82481	0.00195519	3.51e-06	0.0	5e-08	8.538e-05	5.71e-06	8.9e-07	1.97e-06	598.83907583	713.71117917	746.98007865	9.328498	0.1087792	-0.35249593
0.06583	21.84269	0.00195614	3.53e-06	0.0	5e-08	8.434e-05	5.76e-06	9e-07	1.97e-06	598.95659184	713.64097648	746.94343838	9.31873186	0.10940027	-0.35246716
0.06588	21.86057	0.00195709	3.56e-06	0.0	5e-08	8.332e-05	5.8e-06	9e-07	1.97e-06	599.07397705	713.57066412	746.90683245	9.30897558	0.11002269	-0.35243843
0.06594	21.87844	0.00195802	3.58e-06	0.0	5e-08	8.231e-05	5.85e-06	9.1e-07	1.97e-06	599.19123153	713.50024281	746.87026082	9.2992292	0.11064644	-0.35240972
0.06599	21.89632	0.00195894	3.61e-06	0.0	5e-08	8.131e-05	5.9e-06	9.2e-07	1.97e-06	599.30835539	713.4297133	746.83372343	9.28949277	0.11127152	-0.35238104
0.06605	21.91419	0.00195985	3.63e-06	0.0	5e-08	8.032e-05	5.94e-06	9.3e-07	1.97e-06	599.4253487	713.3590763	746.79722025	9.27976633	0.11189792	-0.35235238
0.0661	21.93207	0.00196075	3.65e-06	0.0	6e-08	7.934e-05	5.99e-06	9.4e-07	1.97e-06	599.54221157	713.28833258	746.76075124	9.27004322	0.11252565	-0.35232375
0.06616	21.94994	0.00196164	3.68e-06	0.0	6e-08	7.837e-05	6.04e-06	9.4e-07	1.97e-06	599.65894398	713.21748285	746.72431638	9.2603331	0.11315466	-0.35229515
0.06621	21.96781	0.00196252	3.7e-06	0.0	6e-08	7.741e-05	6.09e-06	9.5e-07	1.98e-06	599.77554607	713.14652789	746.68791561	9.25063358	0.11378496	-0.35226657
0.06627	21.98569	0.00196338	3.73e-06	0.0	6e-08	7.646e-05	6.14e-06	9.6e-07	1.98e-06	599.89201794	713.07546845	746.65154889	9.24094372	0.11441654	-0.35223802
0.06632	22.00356	0.00196424	3.75e-06	0.0	6e-08	7.551e-05	6.19e-06	9.7e-07	1.98e-06	600.00835966	713.00430531	746.61521618	9.23126352	0.11504938	-0.3522095
0.06638	22.02143	0.00196509	3.78e-06	0.0	6e-08	7.458e-05	6.24e-06	9.7e-07	1.98e-06	600.12457134	712.93303925	746.57891744	9.22159299	0.11568348	-0.352181
0.06643	22.0393	0.00196593	3.8e-06	0.0	6e-08	7.366e-05	6.29e-06	9.8e-07	1.98e-06	600.24065304	712.86167104	746.54265263	9.21193214	0.11631882	-0.35215254
0.06649	22.05717	0.00196675	3.83e-06	0.0	6e-08	7.275e-05	6.33e-06	9.9e-07	1.98e-06	600.35660486	712.79020147	746.50642171	9.20228099	0.11695541	-0.35212409
0.07655	25.31615	0.00200954	1.062e-05	1e-08	2e-07	5.07e-06	2.172e-05	3.49e-06	2.05e-06	619.47648645	698.99438273	740.40801971	7.58963547	0.24233431	-0.34733661
0.07661	25.3339	0.00200942	1.067e-05	1e-08	2e-07	4.99e-06	2.184e-05	3.51e-06	2.05e-06	619.56999265	698.92079652	740.37740695	7.58162282	0.24300335	-0.34731258
0.07666	25.35164	0.00200931	1.072e-05	1e-08	2e-07	4.91e-06	2.197e-05	3.53e-06	2.05e-06	619.66338507	698.84728928	740.34682177	7.57361831	0.24367158	-0.34728857
0.07672	25.36939	0.00200919	1.077e-05	1e-08	2e-07	4.83e-06	2.209e-05	3.55e-06	2.05e-06	619.7566638	698.77386183	740.31626414	7.56562232	0.244339	-0.34726458
0.07677	25.38714	0.00200907	1.082e-05	1e-08	2e-07	4.75e-06	2.222e-05	3.57e-06	2.05e-06	619.84982894	698.70051502	740.28573402	7.55763525	0.24500559	-0.34724061
0.07683	25.40488	0.00200894	1.088e-05	1e-08	2e-07	4.67e-06	2.235e-05	3.59e-06	2.05e-06	619.94288059	698.62724966	740.25523139	7.54965749	0.24567135	-0.34721667
0.07688	25.42262	0.00200882	1.093e-05	1e-08	2.1e-07	4.6e-06	2.248e-05	3.61e-06	2.05e-06	620.03581886	698.55406659	740.22475622	7.54169253	0.24633629	-0.34719274
0.07694	25.44037	0.00200869	1.098e-05	1e-08	2.1e-07	4.52e-06	2.261e-05	3.64e-06	2.05e-06	620.12864388	698.4809666	740.19430846	7.53373833	0.24700039	-0.34716884
0.07699	25.45811	0.00200856	1.103e-05	1e-08	2.1e-07	4.45e-06	2.273e-05	3.66e-06	2.05e-06	620.2213558	698.40795052	740.16388807	7.5257937	0.24766362	-0.34714496
0.07705	25.47585	0.00200843	1.108e-05	1e-08	2.1e-07	4.37e-06	2.286e-05	3.68e-06	2.05e-06	620.31395471	698.33501916	740.13349502	7.51786047	0.24832598	-0.3471211
0.0771	25.49359	0.0020083	1.113e-05	1e-08	2.1e-07	4.3e-06	2.299e-05	3.7e-06	2.05e-06	620.40644074	698.26217333	740.10312928	7.50993907	0.24898747	-0.34709726
0.07716	25.51133	0.00200817	1.119e-05	1e-08	2.1e-07	4.23e-06	2.312e-05	3.72e-06	2.05e-06	620.49881405	698.18941382	740.0727908	7.50202991	0.24964808	-0.34707344
0.07721	25.52907	0.00200803	1.124e-05	1e-08	2.1e-07	4.16e-06	2.326e-05	3.74e-06	2.05e-06	620.59107476	698.11674144	740.04247953	7.49413342	0.2503078	-0.34704965
0.07727	25.54681	0.00200789	1.129e-05	1e-08	2.1e-07	4.09e-06	2.339e-05	3.76e-06	2.05e-06	620.68322303	698.04415698	740.01219544	7.48624485	0.25096663	-0.34702587
0.07732	25.56455	0.00200775	1.134e-05	1e-08	2.2e-07	4.02e-06	2.352e-05	3.79e-06	2.05e-06	620.77525895	697.97166122	739.9819385	7.47833182	0.25162461	-0.34700212
0.07738	25.58228	0.00200761	1.139e-05	1e-08	2.2e-07	3.96e-06	2.365e-05	3.81e-06	2.05e-06	620.86718218	697.89925495	739.9517088	7.47045361	0.25228164	-0.34697839
0.07743	25.60002	0.00200747	1.145e-05	1e-08	2.2e-07	3.89e-06	2.379e-05	3.83e-06	2.05e-06	620.95899317	697.82693894	739.92150622	7.46258536	0.25293775	-0.34695468
0.07749	25.61776	0.00200732	1.15e-05	1e-08	2.2e-07	3.83e-06	2.392e-05	3.85e-06	2.05e-06	621.05069203	697.75471397	739.89133072	7.45472716	0.25359294	-0.34693099
0.08755	28.852	0.00195733	2.405e-05	5e-08	5.3e-07	1.3e-07	5.886e-05	9.69e-06	2.05e-06	636.03762743	686.64922826	734.79928544	6.14715056	0.35273521	-0.34293349
0.08761	28.86961	0.00195695	2.414e-05	5e-08	5.4e-07	1.3e-07	5.912e-05	9.73e-06	2.05e-06	636.11024185	686.60202037	734.77367476	6.1407004	0.35314795	-0.34291338
0.08766	28.88722	0.00195656	2.422e-05	5e-08	5.4e-07	1.3e-07	5.937e-05	9.77e-06	2.05e-06	636.18276104	686.55496768	734.74808676	6.13425722	0.35355924	-0.34289329
0.08772	28.90483	0.00195618	2.431e-05	5e-08	5.4e-07	1.3e-07	5.963e-05	9.82e-06	2.05e-06	636.25518511	686.50807016	734.72252141	6.12782114	0.35396908	-0.34287322
0.08777	28.92243	0.00195579	2.439e-05	5e-08	5.4e-07	1.2e-07	5.988e-05	9.86e-06	2.05e-06	636.32751412	686.46132778	734.69697868	6.12139216	0.35437747	-0.34285317
0.08783	28.94004	0.00195541	2.448e-05	5e-08	5.5e-07	1.2e-07	6.014e-05	9.9e-06	2.05e-06	636.39974819	686.41474047	734.67145856	6.1149703	0.35478442	-0.34283314
0.08788	28.95765	0.00195502	2.456e-05	5e-08	5.5e-07	1.2e-07	6.04e-05	9.95e-06	2.05e-06	636.47188739	686.36830822	734.64596104	6.10855548	0.35518991	-0.34281312
0.08794	28.97525	0.00195463	2.465e-05	5e-08	5.5e-07	1.2e-07	6.066e-05	9.99e-06	2.05e-06	636.54393181	686.32203096	734.62048607	6.10214769	0.35559397	-0.34279312
0.08799	28.99286	0.00195424	2.473e-05	5e-08	5.5e-07	1.1e-07	6.092e-05	1.003e-05	2.05e-06	636.61588154	686.27590864	734.59503366	6.095747	0.35599657	-0.34277314
0.08805	29.01046	0.00195385	2.482e-05	5e-08	5.6e-07	1.1e-07	6.118e-05	1.008e-05	2.05e-06	636.68773668	686.22994123	734.56960376	6.08935336	0.35639772	-0.34275318
0.0881	29.02807	0.00195346	2.491e-05	5e-08	5.6e-07	1.1e-07	6.144e-05	1.012e-05	2.05e-06	636.75949732	686.18412867	734.54419637	6.08296672	0.35679744	-0.34273323
0.08816	29.04567	0.00195307	2.499e-05	5e-08	5.6e-07	1.1e-07	6.17e-05	1.016e-05	2.05e-06	636.83116353	686.13847089	734.51881146	6.0765871	0.35719572	-0.3427133
0.08821	29.06327	0.00195267	2.508e-05	6e-08	5.6e-07	1.1e-07	6.196e-05	1.021e-05	2.05e-06	636.90273541	686.09296783	734.49344901	6.0702129	0.35759255	-0.34269339
0.08827	29.08088	0.00195228	2.517e-05	6e-08	5.6e-07	1e-07	6.222e-05	1.025e-05	2.05e-06	636.97421303	686.04761943	734.46810901	6.06381309	0.35798795	-0.3426735
0.08832	29.09848	0.00195188	2.525e-05	6e-08	5.7e-07	1e-07	6.249e-05	1.03e-05	2.05e-06	637.04559605	686.00242559	734.44279156	6.05742685	0.35838191	-0.34265362
0.08838	29.11608	0.00195148	2.534e-05	6e-08	5.7e-07	1e-07	6.275e-05	1.034e-05	2.05e-06	637.11688465	685.95738627	734.4174966	6.05104529	0.35877442	-0.34263376
0.08843	29.13368	0.00195108	2.543e-05	6e-08	5.7e-07	1e-07	6.302e-05	1.039e-05	2.05e-06	637.18807889	685.91250139	734.39222414	6.04466841	0.3591655	-0.34261392
0.08849	29.15128	0.00195068	2.552e-05	6e-08	5.7e-07	1e-07	6.328e-05	1.043e-05	2.05e-06	637.25917882	685.8677709	734.36697415	6.03831371	0.35955514	-0.3425941
0.09855	32.36018	0.00185871	4.45e-05	2.1e-07	1.12e-06	0.0	0.00012512	2.097e-05	2.05e-06	648.78054282	680.10006661	730.10199289	4.98953032	0.40867451	-0.33924589
0.09861	32.37765	0.00185811	4.462e-05	2.2e-07	1.12e-06	0.0	0.00012553	2.104e-05	2.05e-06	648.83586199	680.08038463	730.08051929	4.98438435	0.40883406	-0.33922905
0.09866	32.39512	0.0018575	4.474e-05	2.2e-07	1.13e-06	0.0	0.00012594	2.111e-05	2.05e-06	648.89110365	680.06081334	730.05906441	4.97923063	0.40899494	-0.33921219
0.09872	32.41259	0.0018569	4.486e-05	2.2e-07	1.13e-06	0.0	0.00012636	2.118e-05	2.05e-06	648.94626768	680.04135314	730.03762828	4.97410969	0.40915024	-0.33919541
0.09877	32.43006	0.00185629	4.498e-05	2.2e-07	1.14e-06	0.0	0.00012677	2.125e-05	2.05e-06	649.00135456	680.02200234	730.0162108	4.96897691	0.40930755	-0.3391786
0.09883	32.44753	0.00185568	4.51e-05	2.2e-07	1.14e-06	0.0	0.00012718	2.133e-05	2.05e-06	649.05636411	680.00276154	729.99481201	4.96383969	0.40946562	-0.33916178
0.09888	32.465	0.00185507	4.522e-05	2.2e-07	1.14e-06	0.0	0.0001276	2.14e-05	2.05e-06	649.11129628	679.98363098	729.97343191	4.9587031	0.40962358	-0.33914496
0.09894	32.48246	0.00185445	4.534e-05	2.2e-07	1.15e-06	0.0	0.00012801	2.147e-05	2.05e-06	649.16615107	679.96461063	729.95207051	4.95358732	0.40977799	-0.3391282
0.09899	32.49993	0.00185384	4.546e-05	2.2e-07	1.15e-06	0.0	0.00012843	2.154e-05	2.05e-06	649.22092879	679.94569938	729.93072774	4.94847121	0.40993245	-0.33911143
0.09905	32.51739	0.00185323	4.558e-05	2.3e-07	1.15e-06	0.0	0.00012885	2.161e-05	2.05e-06	649.27562944	679.92689728	729.9094036	4.94336554	0.41008515	-0.33909469
0.0991	32.53486	0.00185261	4.57e-05	2.3e-07	1.16e-06	0.0	0.00012926	2.168e-05	2.05e-06	649.33025316	679.90820376	729.88809806	4.93827288	0.41023565	-0.33907798
0.09916	32.55232	0.001852	4.582e-05	2.3e-07	1.16e-06	0.0	0.00012968	2.176e-05	2.05e-06	649.38480017	679.88961814	729.86681109	4.93317939	0.41038629	-0.33906127
0.09921	32.56978	0.00185138	4.594e-05	2.3e-07	1.16e-06	0.0	0.0001301	2.183e-05	2.05e-06	649.43927043	679.87114048	729.84554267	4.92808405	0.41053725	-0.33904456
0.09927	32.58724	0.00185076	4.606e-05	2.3e-07	1.17e-06	0.0	0.00013052	2.19e-05	2.05e-06	649.49366394	679.85277087	729.82429282	4.92301362	0.41068402	-0.33902791
0.09932	32.6047	0.00185014	4.618e-05	2.3e-07	1.17e-06	0.0	0.00013094	2.197e-05	2.05e-06	649.54798105	679.834508	729.80306147	4.91793126	0.41083279	-0.33901122
0.09938	32.62216	0.00184952	4.63e-05	2.4e-07	1.18e-06	0.0	0.00013136	2.204e-05	2.05e-06	649.60222159	679.8163525	729.78184864	4.91285791	0.41098006	-0.33899456
0.09943	32.63962	0.0018489	4.642e-05	2.4e-07	1.18e-06	0.0	0.00013179	2.212e-05	2.05e-06	649.6563857	679.79830389	729.76065431	4.90780068	0.41112463	-0.33897794
0.09949	32.65708	0.00184828	4.654e-05	2.4e-07	1.18e-06	0.0	0.00013221	2.219e-05	2.05e-06	649.71047361	679.78036133	729.73947843	4.90273363	0.41127084	-0.3389613
0.10955	35.84004	0.00171715	7.1e-05	6.6e-07	1.95e-06	0.0	0.00022212	3.776e-05	2.05e-06	658.41422074	677.98508427	726.15701742	4.06876131	0.4240836	-0.33614884
0.1096	35.85737	0.00171635	7.114e-05	6.7e-07	1.96e-06	0.0	0.00022267	3.786e-05	2.05e-06	658.45574803	677.98185284	726.13894391	4.06467152	0.42409211	-0.33613465
0.10966	35.8747	0.00171554	7.129e-05	6.7e-07	1.96e-06	0.0	0.00022323	3.796e-05	2.05e-06	658.497215	677.97867766	726.12088572	4.06058865	0.42409983	-0.33612047
0.10971	35.89202	0.00171474	7.143e-05	6.7e-07	1.97e-06	0.0	0.00022378	3.805e-05	2.05e-06	658.53862177	677.9755584	726.10284284	4.05651463	0.42410653	-0.33610631
0.10977	35.90935	0.00171393	7.157e-05	6.8e-07	1.97e-06	0.0	0.00022434	3.815e-05	2.05e-06	658.57996849	677.97249465	726.08481523	4.05244737	0.42411247	-0.33609217
0.10982	35.92667	0.00171313	7.172e-05	6.8e-07	1.98e-06	0.0	0.0002249	3.825e-05	2.05e-06	658.62125528	677.9694861	726.06680288	4.04837507	0.42411898	-0.33607802
0.10988	35.944	0.00171232	7.186e-05	6.8e-07	1.98e-06	0.0	0.00022545	3.834e-05	2.05e-06	658.66248206	677.96653298	726.0488058	4.04430905	0.42412479	-0.33606388
0.10993	35.96132	0.00171151	7.201e-05	6.9e-07	1.99e-06	0.0	0.00022601	3.844e-05	2.05e-06	658.70364894	677.963635	726.03082396	4.04024998	0.42412981	-0.33604976
0.10999	35.97864	0.00171071	7.215e-05	6.9e-07	1.99e-06	0.0	0.00022657	3.854e-05	2.05e-06	658.74475605	677.96079184	726.01285736	4.03619949	0.42413386	-0.33603567
0.11004	35.99596	0.0017099	7.23e-05	6.9e-07	1.99e-06	0.0	0.00022713	3.864e-05	2.05e-06	658.78580353	677.95800309	725.99490595	4.03215641	0.42413708	-0.33602159
0.1101	36.01328	0.00170909	7.244e-05	7e-07	2e-06	0.0	0.00022769	3.873e-05	2.05e-06	658.82679152	677.95526842	725.97696971	4.02810802	0.42414089	-0.3360075
0.11015	36.0306	0.00170827	7.259e-05	7e-07	2e-06	0.0	0.00022825	3.883e-05	2.05e-06	658.86771993	677.95258808	725.95904866	4.02406526	0.42414408	-0.33599342
0.11021	36.04792	0.00170746	7.273e-05	7e-07	2.01e-06	0.0	0.00022881	3.893e-05	2.05e-06	658.90858886	677.9499618	725.94114279	4.02002983	0.42414646	-0.33597936
0.11026	36.06524	0.00170665	7.288e-05	7.1e-07	2.01e-06	0.0	0.00022937	3.903e-05	2.05e-06	658.94939843	677.94738924	725.92325206	4.01600248	0.42414793	-0.33596532
0.11032	36.08256	0.00170584	7.302e-05	7.1e-07	2.02e-06	0.0	0.00022993	3.912e-05	2.05e-06	658.9901488	677.94487005	725.90537645	4.01198325	0.42414849	-0.3359513
0.11037	36.09987	0.00170502	7.317e-05	7.1e-07	2.02e-06	0.0	0.0002305	3.922e-05	2.05e-06	659.03084011	677.94240383	725.88751594	4.00795861	0.42414966	-0.33593727
0.11043	36.11719	0.00170421	7.331e-05	7.2e-07	2.03e-06	0.0	0.00023106	3.932e-05	2.05e-06	659.07147226	677.93999085	725.86967053	4.0039394	0.42415024	-0.33592325
0.11048	36.1345	0.00170339	7.346e-05	7.2e-07	2.03e-06	0.0	0.00023162	3.942e-05	2.05e-06	659.11204536	677.93763085	725.85184022	3.99992752	0.42415001	-0.33590925
0.12055	39.29088	0.00154258	0.00010106	1.61e-06	2.94e-06	0.0	0.00034342	5.903e-05	2.05e-06	665.63034212	678.20069556	722.82719568	3.33939803	0.41700048	-0.33353468
0.1206	39.30806	0.00154165	0.00010122	1.62e-06	2.95e-06	0.0	0.00034407	5.915e-05	2.05e-06	665.66147001	678.20501505	722.81188825	3.33616	0.41693045	-0.33352266
0.12066	39.32524	0.00154072	0.00010137	1.62e-06	2.95e-06	0.0	0.00034472	5.926e-05	2.05e-06	665.69255395	678.20935743	722.79659325	3.33292799	0.41685998	-0.33351066
0.12071	39.34242	0.00153979	0.00010152	1.63e-06	2.96e-06	0.0	0.00034537	5.938e-05	2.05e-06	665.72359409	678.21372251	722.78131065	3.32970102	0.41678916	-0.33349867
0.12077	39.3596	0.00153886	0.00010168	1.64e-06	2.96e-06	0.0	0.00034602	5.949e-05	2.05e-06	665.75459051	678.21811013	722.76604044	3.32647146	0.41671853	-0.33348667
0.12082	39.37677	0.00153793	0.00010183	1.64e-06	2.97e-06	-0.0	0.00034667	5.96e-05	2.05e-06	665.78554317	678.22252038	722.75078263	3.32324799	0.41664747	-0.33347469
0.12088	39.39395	0.001537	0.00010199	1.65e-06	2.97e-06	-0.0	0.00034732	5.972e-05	2.05e-06	665.81645219	678.22695306	722.7355372	3.32002937	0.41657606	-0.33346272
0.12093	39.41112	0.00153606	0.00010214	1.66e-06	2.98e-06	-0.0	0.00034797	5.983e-05	2.05e-06	665.84731767	678.23140803	722.72030412	3.31681886	0.41650409	-0.33345078
0.12099	39.4283	0.00153513	0.0001023	1.66e-06	2.99e-06	-0.0	0.00034862	5.995e-05	2.05e-06	665.87813979	678.23588504	722.70508337	3.3136049	0.41643236	-0.33343882
0.12104	39.44547	0.0015342	0.00010245	1.67e-06	2.99e-06	0.0	0.00034927	6.006e-05	2.05e-06	665.90891846	678.2403842	722.68987497	3.31039528	0.41636033	-0.33342687
0.1211	39.46265	0.00153326	0.0001026	1.67e-06	3e-06	0.0	0.00034993	6.018e-05	2.05e-06	665.93965378	678.24490538	722.67467889	3.30719093	0.41628793	-0.33341494
0.12115	39.47982	0.00153233	0.00010276	1.68e-06	3e-06	0.0	0.00035058	6.029e-05	2.05e-06	665.97034586	678.24944841	722.65949512	3.30399472	0.41621497	-0.33340303
0.12121	39.49699	0.0015314	0.00010291	1.69e-06	3.01e-06	0.0	0.00035123	6.041e-05	2.05e-06	666.00099487	678.25401305	722.64432363	3.30079748	0.41614208	-0.33339112
0.12126	39.51416	0.00153046	0.00010307	1.69e-06	3.01e-06	-0.0	0.00035188	6.052e-05	2.05e-06	666.03160078	678.25859934	722.62916442	3.29760176	0.41606908	-0.33337921
0.12132	39.53133	0.00152953	0.00010322	1.7e-06	3.02e-06	-0.0	0.00035254	6.064e-05	2.05e-06	666.06216362	678.26320722	722.61401749	3.29441199	0.41599568	-0.33336732
0.12137	39.5485	0.00152859	0.00010338	1.71e-06	3.02e-06	-0.0	0.00035319	6.076e-05	2.05e-06	666.09268353	678.26783652	722.59888282	3.29122899	0.41592181	-0.33335544
0.12143	39.56567	0.00152766	0.00010353	1.71e-06	3.03e-06	-0.0	0.00035385	6.087e-05	2.05e-06	666.12316063	678.27248704	722.58376039	3.28804853	0.41584777	-0.33334358
0.12148	39.58284	0.00152672	0.00010369	1.72e-06	3.03e-06	0.0	0.0003545	6.099e-05	2.05e-06	666.15359499	678.2771587	722.56865018	3.2848671	0.41577379	-0.3333317
0.13155	42.71196	0.00135107	0.00013172	3.26e-06	3.97e-06	-0.0	0.00047778	8.285e-05	2.05e-06	671.07841808	679.39377399	719.99679712	2.75993631	0.39887338	-0.33131258
0.1316	42.72899	0.0013501	0.00013187	3.27e-06	3.98e-06	-0.0	0.00047846	8.297e-05	2.05e-06	671.10220072	679.40087501	719.98373461	2.75734992	0.3987671	-0.33130232
0.13166	42.74602	0.00134912	0.00013202	3.28e-06	3.98e-06	0.0	0.00047915	8.309e-05	2.05e-06	671.12595337	679.4079831	719.97068222	2.75476763	0.39866065	-0.33129207
0.13171	42.76305	0.00134815	0.00013217	3.29e-06	3.99e-06	0.0	0.00047983	8.321e-05	2.05e-06	671.14967612	679.41509818	719.95763993	2.75218956	0.39855404	-0.33128183
0.13177	42.78007	0.00134718	0.00013232	3.3e-06	3.99e-06	0.0	0.00048052	8.333e-05	2.05e-06	671.17336905	679.42222017	719.94460772	2.74961545	0.39844726	-0.33127161
0.13182	42.7971	0.00134621	0.00013247	3.31e-06	4e-06	-0.0	0.0004812	8.346e-05	2.05e-06	671.19703226	679.42934901	719.93158559	2.74704028	0.39834053	-0.33126138
0.13188	42.81413	0.00134523	0.00013262	3.32e-06	4e-06	-0.0	0.00048189	8.358e-05	2.05e-06	671.22066572	679.43648471	719.91857353	2.74446942	0.39823362	-0.33125116
0.13193	42.83115	0.00134426	0.00013277	3.33e-06	4.01e-06	-0.0	0.00048257	8.37e-05	2.05e-06	671.24426953	679.44362721	719.90557153	2.74190325	0.39812653	-0.33124096
0.13199	42.84817	0.00134329	0.00013292	3.34e-06	4.01e-06	-0.0	0.00048326	8.382e-05	2.05e-06	671.26784379	679.45077641	719.89257958	2.73933943	0.39801935	-0.33123076
0.13204	42.8652	0.00134232	0.00013307	3.35e-06	4.02e-06	0.0	0.00048394	8.394e-05	2.05e-06	671.29138855	679.45793227	719.87959766	2.73677557	0.39791217	-0.33122056
0.1321	42.88222	0.00134134	0.00013322	3.36e-06	4.02e-06	0.0	0.00048463	8.407e-05	2.05e-06	671.31490382	679.46509481	719.86662578	2.73421603	0.39780482	-0.33121038
0.13215	42.89924	0.00134037	0.00013337	3.37e-06	4.03e-06	0.0	0.00048531	8.419e-05	2.05e-06	671.33838969	679.47226393	719.85366391	2.73166173	0.39769727	-0.3312002
0.13221	42.91626	0.0013394	0.00013352	3.38e-06	4.03e-06	0.0	0.000486	8.431e-05	2.05e-06	671.36184626	679.47943956	719.84071205	2.72910796	0.39758969	-0.33119004
0.13226	42.93328	0.00133843	0.00013367	3.39e-06	4.04e-06	-0.0	0.00048668	8.443e-05	2.05e-06	671.38527356	679.48662168	719.82777018	2.72655552	0.39748207	-0.33117987
0.13232	42.9503	0.00133745	0.00013382	3.41e-06	4.04e-06	-0.0	0.00048737	8.455e-05	2.05e-06	671.40867162	679.49381027	719.81483831	2.7240072	0.39737428	-0.33116972
0.13237	42.96732	0.00133648	0.00013397	3.42e-06	4.05e-06	-0.0	0.00048805	8.468e-05	2.05e-06	671.43204052	679.50100525	719.80191642	2.72146475	0.39726627	-0.33115958
0.13243	42.98434	0.00133551	0.00013412	3.43e-06	4.05e-06	-0.0	0.00048874	8.48e-05	2.05e-06	671.4553804	679.50820654	719.78900449	2.71892078	0.39715832	-0.33114944
0.13248	43.00136	0.00133454	0.00013427	3.44e-06	4.06e-06	0.0	0.00048942	8.492e-05	2.05e-06	671.47869122	679.51541415	719.77610252	2.71637996	0.39705025	-0.33113931
0.14255	46.10252	0.00115835	0.00016049	5.74e-06	4.93e-06	0.0	0.00061392	0.00010721	2.05e-06	675.31525229	680.90055518	717.5729508	2.29411977	0.37595687	-0.32940961
0.1426	46.1194	0.00115741	0.00016063	5.76e-06	4.93e-06	-0.0	0.00061459	0.00010733	2.05e-06	675.33417376	680.9083101	717.56172459	2.29202294	0.3758367	-0.32940079
0.14266	46.13627	0.00115646	0.00016077	5.77e-06	4.93e-06	-0.0	0.00061526	0.00010745	2.05e-06	675.35307605	680.91606555	717.55050672	2.2899292	0.37571648	-0.32939199
0.14271	46.15315	0.00115552	0.0001609	5.79e-06	4.94e-06	-0.0	0.00061593	0.00010757	2.05e-06	675.37195922	680.92382149	717.53929717	2.28783949	0.37559619	-0.32938319
0.14277	46.17002	0.00115457	0.00016104	5.8e-06	4.94e-06	-0.0	0.0006166	0.00010769	2.05e-06	675.39082336	680.93157788	717.52809592	2.28574933	0.37547592	-0.32937439
0.14282	46.18689	0.00115363	0.00016117	5.82e-06	4.95e-06	0.0	0.00061727	0.00010781	2.05e-06	675.40966846	680.93933474	717.51690298	2.2836616	0.3753556	-0.3293656
0.14288	46.20376	0.00115269	0.00016131	5.83e-06	4.95e-06	0.0	0.00061793	0.00010793	2.05e-06	675.42849458	680.94709203	717.50571834	2.28157709	0.37523524	-0.32935683
0.14293	46.22063	0.00115174	0.00016144	5.85e-06	4.96e-06	0.0	0.0006186	0.00010805	2.05e-06	675.44730178	680.95484972	717.49454198	2.27949484	0.37511485	-0.32934805
0.14299	46.2375	0.0011508	0.00016158	5.86e-06	4.96e-06	-0.0	0.00061927	0.00010817	2.05e-06	675.46609011	680.96260781	717.48337389	2.27741266	0.37499445	-0.32933928
0.14304	46.25437	0.00114986	0.00016172	5.88e-06	4.97e-06	-0.0	0.00061994	0.00010829	2.05e-06	675.48485958	680.97036629	717.47221409	2.27533353	0.37487401	-0.32933052
0.1431	46.27124	0.00114891	0.00016185	5.89e-06	4.97e-06	-0.0	0.00062061	0.00010841	2.05e-06	675.50361025	680.97812512	717.46106254	2.27325848	0.3747535	-0.32932177
0.14315	46.2881	0.00114797	0.00016199	5.91e-06	4.97e-06	-0.0	0.00062128	0.00010853	2.05e-06	675.52234221	680.98588428	717.44991925	2.2711827	0.37463301	-0.32931302
0.14321	46.30497	0.00114703	0.00016212	5.92e-06	4.98e-06	0.0	0.00062194	0.00010865	2.05e-06	675.54105545	680.99364377	717.43878421	2.26910954	0.37451248	-0.32930427
0.14326	46.32184	0.00114609	0.00016226	5.94e-06	4.98e-06	0.0	0.00062261	0.00010877	2.05e-06	675.55975001	681.00140357	717.42765742	2.26703965	0.37439191	-0.32929554
0.14332	46.3387	0.00114515	0.00016239	5.95e-06	4.99e-06	0.0	0.00062328	0.00010889	2.05e-06	675.57842599	681.00916365	717.41653885	2.26497165	0.3742713	-0.32928681
0.14337	46.35556	0.0011442	0.00016253	5.97e-06	4.99e-06	-0.0	0.00062395	0.00010901	2.05e-06	675.5970834	681.01692399	717.40542851	2.26290398	0.3741507	-0.32927809
0.14343	46.37243	0.00114326	0.00016266	5.98e-06	5e-06	-0.0	0.00062461	0.00010913	2.05e-06	675.61572227	681.0246846	717.39432639	2.26083936	0.37403005	-0.32926937
0.14348	46.38929	0.00114232	0.0001628	6e-06	5e-06	-0.0	0.00062528	0.00010925	2.05e-06	675.63434265	681.03244543	717.38323249	2.25877876	0.37390934	-0.32926066
0.15354	49.46177	0.00097593	0.0001858	9.12e-06	5.73e-06	0.0	0.00074347	0.0001306	2.05e-06	678.77343745	682.44211749	715.48387617	1.91288974	0.35160011	-0.32776945
0.1536	49.47849	0.00097505	0.00018591	9.14e-06	5.73e-06	0.0	0.00074409	0.00013071	2.05e-06	678.78933765	682.44970183	715.4741741	1.91115793	0.35147819	-0.32776184
0.15365	49.4952	0.00097418	0.00018603	9.16e-06	5.74e-06	-0.0	0.00074471	0.00013082	2.05e-06	678.80522636	682.45728439	715.464479	1.90942576	0.35135627	-0.32775422
0.15371	49.51192	0.00097331	0.00018614	9.18e-06	5.74e-06	-0.0	0.00074533	0.00013094	2.05e-06	678.82110358	682.46486515	715.45479086	1.90769573	0.35123436	-0.32774662
0.15376	49.52863	0.00097244	0.00018626	9.2e-06	5.74e-06	-0.0	0.00074595	0.00013105	2.05e-06	678.83696935	682.47244411	715.44510968	1.90596851	0.35111247	-0.32773902
0.15382	49.54535	0.00097157	0.00018638	9.22e-06	5.75e-06	-0.0	0.00074657	0.00013116	2.05e-06	678.85282373	682.48002126	715.43543546	1.9042413	0.35099058	-0.32773142
0.15387	49.56206	0.00097069	0.00018649	9.24e-06	5.75e-06	0.0	0.00074719	0.00013127	2.05e-06	678.86866672	682.48759659	715.42576818	1.90251584	0.35086871	-0.32772383
0.15393	49.57877	0.00096982	0.00018661	9.26e-06	5.75e-06	0.0	0.00074781	0.00013139	2.05e-06	678.88449834	682.49517011	715.41610784	1.90079291	0.35074685	-0.32771625
0.15398	49.59548	0.00096895	0.00018672	9.28e-06	5.76e-06	0.0	0.00074843	0.0001315	2.05e-06	678.90031866	682.50274181	715.40645444	1.89907087	0.35062501	-0.32770867
0.15404	49.61219	0.00096808	0.00018684	9.3e-06	5.76e-06	-0.0	0.00074905	0.00013161	2.05e-06	678.91612769	682.51031167	715.39680797	1.89734979	0.35050317	-0.32770109
0.15409	49.6289	0.00096721	0.00018695	9.32e-06	5.76e-06	-0.0	0.00074967	0.00013172	2.05e-06	678.93192545	682.5178797	715.38716842	1.89563123	0.35038135	-0.32769353
0.15415	49.64561	0.00096634	0.00018707	9.34e-06	5.77e-06	-0.0	0.00075029	0.00013184	2.05e-06	678.94771198	682.52544589	715.37753579	1.89391431	0.35025954	-0.32768596
0.1542	49.66231	0.00096548	0.00018718	9.35e-06	5.77e-06	0.0	0.00075091	0.00013195	2.05e-06	678.96348733	682.53301022	715.36791007	1.89219763	0.35013774	-0.3276784
0.15426	49.67902	0.00096461	0.0001873	9.37e-06	5.77e-06	0.0	0.00075153	0.00013206	2.05e-06	678.97925149	682.54057271	715.35829126	1.89048335	0.35001595	-0.32767085
0.15431	49.69573	0.00096374	0.00018741	9.39e-06	5.78e-06	0.0	0.00075215	0.00013217	2.05e-06	678.99500452	682.54813334	715.34867934	1.88877148	0.34989419	-0.32766331
0.15437	49.71243	0.00096287	0.00018753	9.41e-06	5.78e-06	-0.0	0.00075276	0.00013229	2.05e-06	679.01074646	682.55569211	715.33907432	1.88705937	0.34977242	-0.32765577
0.15442	49.72913	0.00096201	0.00018764	9.43e-06	5.78e-06	-0.0	0.00075338	0.0001324	2.05e-06	679.0264773	682.56324901	715.3294762	1.88534939	0.34965067	-0.32764823
0.15448	49.74584	0.00096114	0.00018776	9.45e-06	5.79e-06	-0.0	0.000754	0.00013251	2.05e-06	679.0421971	682.57080403	715.31988495	1.88364222	0.34952895	-0.3276407
0.16454	52.78887	0.00081039	0.00020688	1.34e-05	6.35e-06	-0.0	0.00086152	0.00015211	2.05e-06	681.76135572	683.91781119	713.67491501	1.59458107	0.3276168	-0.3263492
0.1646	52.80542	0.00080961	0.00020697	1.342e-05	6.35e-06	0.0	0.00086208	0.00015221	2.05e-06	681.77549333	683.92496244	713.66649935	1.59311926	0.3274997	-0.32634259
0.16465	52.82198	0.00080883	0.00020707	1.345e-05	6.35e-06	0.0	0.00086263	0.00015231	2.05e-06	681.78962447	683.93211132	713.65808963	1.59165944	0.32738266	-0.32633599
0.16471	52.83853	0.00080806	0.00020716	1.347e-05	6.35e-06	0.0	0.00086319	0.00015241	2.05e-06	681.80374915	683.93925781	713.64968583	1.59019995	0.32726563	-0.32632939
0.16476	52.85508	0.00080728	0.00020725	1.349e-05	6.36e-06	-0.0	0.00086375	0.00015252	2.05e-06	681.81786739	683.94640192	713.64128796	1.58874165	0.32714863	-0.3263228
0.16482	52.87163	0.0008065	0.00020735	1.352e-05	6.36e-06	-0.0	0.0008643	0.00015262	2.05e-06	681.83197921	683.95354365	713.63289602	1.58728529	0.32703169	-0.32631621
0.16487	52.88818	0.00080572	0.00020744	1.354e-05	6.36e-06	-0.0	0.00086486	0.00015272	2.05e-06	681.84608463	683.960683	713.62450998	1.58582939	0.32691477	-0.32630963
0.16493	52.90473	0.00080495	0.00020754	1.357e-05	6.36e-06	0.0	0.00086541	0.00015282	2.05e-06	681.86018368	683.96781996	713.61612985	1.58437459	0.32679787	-0.32630305
0.16498	52.92127	0.00080417	0.00020763	1.359e-05	6.37e-06	0.0	0.00086596	0.00015292	2.05e-06	681.87427635	683.97495454	713.60775564	1.58292168	0.32668104	-0.32629647
0.16504	52.93782	0.0008034	0.00020772	1.361e-05	6.37e-06	0.0	0.00086652	0.00015302	2.05e-06	681.8883627	683.98208673	713.59938732	1.58146934	0.32656422	-0.3262899
0.16509	52.95437	0.00080262	0.00020782	1.364e-05	6.37e-06	-0.0	0.00086707	0.00015312	2.05e-06	681.90244271	683.98921653	713.5910249	1.58001802	0.32644744	-0.32628334
0.16515	52.97091	0.00080185	0.00020791	1.366e-05	6.37e-06	-0.0	0.00086763	0.00015323	2.05e-06	681.91651643	683.99634395	713.58266837	1.57856855	0.32633071	-0.32627678
0.1652	52.98746	0.00080107	0.000208	1.368e-05	6.38e-06	-0.0	0.00086818	0.00015333	2.05e-06	681.93058386	684.00346898	713.57431773	1.57711978	0.326214	-0.32627022
0.16526	53.004	0.0008003	0.0002081	1.371e-05	6.38e-06	0.0	0.00086873	0.00015343	2.05e-06	681.94464503	684.01059162	713.56597297	1.5756719	0.32609732	-0.32626367
0.16531	53.02054	0.00079953	0.00020819	1.373e-05	6.38e-06	0.0	0.00086928	0.00015353	2.05e-06	681.95869995	684.01771188	713.55763409	1.57422587	0.3259807	-0.32625712
0.16537	53.03708	0.00079876	0.00020828	1.376e-05	6.38e-06	0.0	0.00086984	0.00015363	2.05e-06	681.97274864	684.02482974	713.54930109	1.57278066	0.3258641	-0.32625058
0.16542	53.05362	0.00079798	0.00020837	1.378e-05	6.39e-06	-0.0	0.00087039	0.00015373	2.05e-06	681.98679113	684.03194521	713.54097396	1.57133619	0.32574753	-0.32624404
0.16548	53.07016	0.00079721	0.00020847	1.38e-05	6.39e-06	-0.0	0.00087094	0.00015383	2.05e-06	682.00082743	684.03905829	713.53265269	1.56989361	0.32563101	-0.32623751
0.17554	56.08294	0.00066454	0.00022357	1.855e-05	6.77e-06	-0.0	0.00096591	0.00017131	2.05e-06	684.4827412	685.30027238	712.10421684	1.32377631	0.30498565	-0.32511601
0.1756	56.09933	0.00066386	0.00022364	1.857e-05	6.77e-06	-0.0	0.0009664	0.0001714	2.05e-06	684.49591362	685.30694404	712.09690404	1.3225221	0.30487688	-0.32511027
0.17565	56.11571	0.00066318	0.00022371	1.86e-05	6.77e-06	-0.0	0.00096688	0.00017149	2.05e-06	684.5090826	685.31361332	712.08959637	1.32126907	0.30476817	-0.32510453
0.17571	56.1321	0.0006625	0.00022379	1.863e-05	6.78e-06	0.0	0.00096737	0.00017158	2.05e-06	684.52224816	685.32028025	712.08229382	1.32001619	0.30465946	-0.3250988
0.17576	56.14848	0.00066183	0.00022386	1.866e-05	6.78e-06	0.0	0.00096785	0.00017167	2.05e-06	684.53541028	685.32694481	712.07499638	1.31876481	0.30455084	-0.32509307
0.17582	56.16486	0.00066115	0.00022393	1.869e-05	6.78e-06	0.0	0.00096834	0.00017176	2.05e-06	684.548569	685.333607	712.06770405	1.31751439	0.30444226	-0.32508735
0.17587	56.18124	0.00066047	0.000224	1.871e-05	6.78e-06	-0.0	0.00096882	0.00017185	2.05e-06	684.56172433	685.34026684	712.06041684	1.31626428	0.3043337	-0.32508162
0.17593	56.19763	0.0006598	0.00022407	1.874e-05	6.78e-06	-0.0	0.00096931	0.00017194	2.05e-06	684.57487626	685.34692431	712.05313472	1.31501567	0.30422522	-0.32507591
0.17598	56.21401	0.00065912	0.00022415	1.877e-05	6.78e-06	-0.0	0.00096979	0.00017203	2.05e-06	684.58802481	685.35357942	712.04585771	1.31376787	0.30411677	-0.32507019
0.17604	56.23038	0.00065845	0.00022422	1.88e-05	6.79e-06	0.0	0.00097028	0.00017212	2.05e-06	684.60117001	685.36023217	712.0385858	1.31252053	0.30400836	-0.32506448
0.17609	56.24676	0.00065778	0.00022429	1.883e-05	6.79e-06	0.0	0.00097076	0.00017221	2.05e-06	684.61431184	685.36688257	712.03131898	1.31127468	0.30390002	-0.32505878
0.17615	56.26314	0.0006571	0.00022436	1.885e-05	6.79e-06	0.0	0.00097124	0.0001723	2.05e-06	684.62745034	685.3735306	712.02405726	1.31002947	0.30379171	-0.32505308
0.1762	56.27952	0.00065643	0.00022443	1.888e-05	6.79e-06	-0.0	0.00097172	0.00017239	2.05e-06	684.6405855	685.38017628	712.01680061	1.30878491	0.30368344	-0.32504738
0.17626	56.29589	0.00065576	0.0002245	1.891e-05	6.79e-06	-0.0	0.00097221	0.00017247	2.05e-06	684.65371733	685.38681959	712.00954906	1.3075418	0.30357525	-0.32504169
0.17631	56.31227	0.00065509	0.00022457	1.894e-05	6.79e-06	-0.0	0.00097269	0.00017256	2.05e-06	684.66684586	685.39346055	712.00230258	1.30629919	0.30346708	-0.325036
0.17637	56.32864	0.00065441	0.00022465	1.897e-05	6.8e-06	0.0	0.00097317	0.00017265	2.05e-06	684.67997108	685.40009916	711.99506118	1.30505737	0.30335895	-0.32503031
0.17642	56.34501	0.00065374	0.00022472	1.899e-05	6.8e-06	0.0	0.00097365	0.00017274	2.05e-06	684.69309301	685.40673541	711.98782485	1.303817	0.3032509	-0.32502463
0.17648	56.36139	0.00065307	0.00022479	1.902e-05	6.8e-06	0.0	0.00097413	0.00017283	2.05e-06	684.70621167	685.41336931	711.9805936	1.30257699	0.30314287	-0.32501895
0.18654	59.34307	0.00053874	0.00023603	2.452e-05	7.02e-06	-0.0	0.00105624	0.0001881	2.05e-06	687.0611084	686.58859753	710.73911538	1.08973713	0.28420495	-0.32404424
0.1866	59.35928	0.00053816	0.00023608	2.456e-05	7.02e-06	-0.0	0.00105666	0.00018818	2.05e-06	687.07376934	686.59481274	710.73276031	1.08864554	0.28410612	-0.32403925
0.18665	59.37549	0.00053758	0.00023613	2.459e-05	7.02e-06	0.0	0.00105707	0.00018825	2.05e-06	687.08642841	686.60102576	710.72640972	1.0875547	0.28400734	-0.32403426
0.18671	59.39171	0.000537	0.00023618	2.462e-05	7.02e-06	0.0	0.00105749	0.00018833	2.05e-06	687.0990856	686.60723658	710.72006359	1.0864651	0.28390865	-0.32402928
0.18676	59.40792	0.00053642	0.00023624	2.465e-05	7.02e-06	-0.0	0.0010579	0.00018841	2.05e-06	687.11174094	686.61344522	710.71372194	1.08537555	0.28380996	-0.3240243
0.18682	59.42413	0.00053584	0.00023629	2.468e-05	7.02e-06	-0.0	0.00105832	0.00018849	2.05e-06	687.12439442	686.61965167	710.70738475	1.08428702	0.28371135	-0.32401933
0.18687	59.44034	0.00053527	0.00023634	2.472e-05	7.02e-06	-0.0	0.00105874	0.00018856	2.05e-06	687.13704605	686.62585594	710.70105202	1.08319947	0.2836128	-0.32401436
0.18693	59.45655	0.00053469	0.00023639	2.475e-05	7.02e-06	0.0	0.00105915	0.00018864	2.05e-06	687.14969583	686.63205801	710.69472375	1.08211209	0.28351427	-0.32400939
0.18698	59.47275	0.00053411	0.00023644	2.478e-05	7.02e-06	0.0	0.00105957	0.00018872	2.05e-06	687.16234376	686.63825791	710.68839993	1.08102589	0.28341582	-0.32400442
0.18704	59.48896	0.00053354	0.00023649	2.481e-05	7.02e-06	0.0	0.00105998	0.0001888	2.05e-06	687.17498986	686.64445561	710.68208057	1.07994031	0.28331742	-0.32399946
0.18709	59.50517	0.00053296	0.00023655	2.484e-05	7.02e-06	-0.0	0.00106039	0.00018887	2.05e-06	687.18763413	686.65065114	710.67576566	1.0788552	0.28321905	-0.3239945
0.18715	59.52137	0.00053239	0.0002366	2.488e-05	7.03e-06	-0.0	0.00106081	0.00018895	2.05e-06	687.20027656	686.65684448	710.6694552	1.07777123	0.28312076	-0.32398955
0.1872	59.53758	0.00053181	0.00023665	2.491e-05	7.03e-06	-0.0	0.00106122	0.00018903	2.05e-06	687.21291717	686.66303565	710.66314918	1.07668765	0.28302251	-0.3239846
0.18726	59.55378	0.00053124	0.0002367	2.494e-05	7.03e-06	0.0	0.00106163	0.00018911	2.05e-06	687.22555596	686.66922463	710.6568476	1.07560475	0.28292429	-0.32397965
0.18731	59.56998	0.00053066	0.00023675	2.497e-05	7.03e-06	0.0	0.00106205	0.00018918	2.05e-06	687.23819294	686.67541143	710.65055046	1.07452305	0.28282617	-0.32397471
0.18737	59.58618	0.00053009	0.0002368	2.501e-05	7.03e-06	-0.0	0.00106246	0.00018926	2.05e-06	687.2508281	686.68159605	710.64425776	1.07344148	0.28272806	-0.32396976
0.18742	59.60238	0.00052952	0.00023685	2.504e-05	7.03e-06	-0.0	0.00106287	0.00018934	2.05e-06	687.26346146	686.6877785	710.63796948	1.07236084	0.28263001	-0.32396483
0.18748	59.61858	0.00052895	0.0002369	2.507e-05	7.03e-06	-0.0	0.00106328	0.00018941	2.05e-06	687.27609302	686.69395877	710.63168564	1.07128124	0.28253204	-0.32395989
0.19754	62.56828	0.00043204	0.00024459	3.129e-05	7.1e-06	-0.0	0.00113308	0.00020254	2.05e-06	689.5608148	687.78923746	709.55344795	0.88500687	0.26547645	-0.32311335
0.1976	62.58432	0.00043155	0.00024462	3.133e-05	7.1e-06	-0.0	0.00113343	0.00020261	2.05e-06	689.57316569	687.79503232	709.54793271	0.8840475	0.26538805	-0.32310902
0.19765	62.60035	0.00043107	0.00024465	3.136e-05	7.1e-06	0.0	0.00113378	0.00020267	2.05e-06	689.5855152	687.80082517	709.5424214	0.88308846	0.26529967	-0.32310469
0.19771	62.61639	0.00043058	0.00024469	3.14e-05	7.1e-06	0.0	0.00113414	0.00020274	2.05e-06	689.59786333	687.80661599	709.53691404	0.88213038	0.26521138	-0.32310037
0.19776	62.63242	0.00043009	0.00024472	3.144e-05	7.1e-06	0.0	0.00113449	0.00020281	2.05e-06	689.61021007	687.8124048	709.5314106	0.88117262	0.26512311	-0.32309605
0.19782	62.64846	0.00042961	0.00024475	3.147e-05	7.1e-06	-0.0	0.00113484	0.00020287	2.05e-06	689.62255544	687.8181916	709.52591109	0.88021545	0.2650349	-0.32309173
0.19787	62.66449	0.00042912	0.00024479	3.151e-05	7.1e-06	-0.0	0.00113519	0.00020294	2.05e-06	689.63489943	687.82397637	709.52041552	0.87925925	0.26494676	-0.32308741
0.19793	62.68052	0.00042863	0.00024482	3.154e-05	7.1e-06	0.0	0.00113554	0.00020301	2.05e-06	689.64724204	687.82975914	709.51492387	0.87830313	0.26485864	-0.3230831
0.19798	62.69655	0.00042815	0.00024485	3.158e-05	7.1e-06	0.0	0.00113589	0.00020307	2.05e-06	689.65958327	687.83553989	709.50943614	0.87734795	0.2647706	-0.32307879
0.19804	62.71258	0.00042766	0.00024489	3.161e-05	7.1e-06	0.0	0.00113624	0.00020314	2.05e-06	689.67192312	687.84131863	709.50395233	0.87639332	0.2646826	-0.32307449
0.19809	62.72861	0.00042718	0.00024492	3.165e-05	7.1e-06	-0.0	0.00113659	0.0002032	2.05e-06	689.68426159	687.84709535	709.49847245	0.87543908	0.26459464	-0.32307018
0.19815	62.74464	0.0004267	0.00024495	3.169e-05	7.1e-06	-0.0	0.00113694	0.00020327	2.05e-06	689.69659868	687.85287007	709.49299648	0.87448579	0.26450676	-0.32306589
0.1982	62.76066	0.00042621	0.00024498	3.172e-05	7.1e-06	-0.0	0.00113728	0.00020334	2.05e-06	689.70893439	687.85864277	709.48752442	0.87353276	0.2644189	-0.32306159
0.19826	62.77669	0.00042573	0.00024502	3.176e-05	7.1e-06	0.0	0.00113763	0.0002034	2.05e-06	689.72126872	687.86441346	709.48205627	0.8725804	0.2643311	-0.3230573
0.19831	62.79271	0.00042525	0.00024505	3.179e-05	7.1e-06	0.0	0.00113798	0.00020347	2.05e-06	689.73360168	687.87018215	709.47659203	0.87162892	0.26424338	-0.32305301
0.19837	62.80874	0.00042477	0.00024508	3.183e-05	7.1e-06	-0.0	0.00113833	0.00020353	2.05e-06	689.74593325	687.87594882	709.4711317	0.87067757	0.26415567	-0.32304872
0.19842	62.82476	0.00042429	0.00024511	3.187e-05	7.1e-06	-0.0	0.00113868	0.0002036	2.05e-06	689.75826345	687.88171349	709.46567528	0.86972717	0.26406804	-0.32304444
0.19848	62.84078	0.0004238	0.00024515	3.19e-05	7.1e-06	-0.0	0.00113902	0.00020367	2.05e-06	689.77059227	687.88747615	709.46022275	0.86877724	0.26398045	-0.32304015
0.20854	65.75757	0.00034286	0.00024964	3.88e-05	7.05e-06	0.0	0.00119749	0.0002148	2.05e-06	692.00261763	688.90895456	708.52567293	0.7044169	0.24880387	-0.32230643
0.20859	65.77342	0.00034245	0.00024966	3.884e-05	7.05e-06	0.0	0.00119779	0.00021486	2.05e-06	692.01467283	688.91435908	708.520899	0.70356802	0.24872548	-0.32230268
0.20865	65.78927	0.00034205	0.00024968	3.888e-05	7.05e-06	-0.0	0.00119808	0.00021492	2.05e-06	692.02672634	688.91976172	708.51612856	0.70271973	0.24864714	-0.32229893
0.2087	65.80513	0.00034164	0.00024969	3.892e-05	7.05e-06	-0.0	0.00119837	0.00021497	2.05e-06	692.03877815	688.92516246	708.5113616	0.70187211	0.24856887	-0.32229519
0.20876	65.82098	0.00034124	0.00024971	3.896e-05	7.05e-06	0.0	0.00119866	0.00021503	2.05e-06	692.05082826	688.9305613	708.50659812	0.70102471	0.24849062	-0.32229145
0.20881	65.83683	0.00034084	0.00024973	3.9e-05	7.05e-06	0.0	0.00119896	0.00021508	2.05e-06	692.06287667	688.93595826	708.50183812	0.70017812	0.24841244	-0.32228771
0.20887	65.85268	0.00034043	0.00024974	3.903e-05	7.05e-06	0.0	0.00119925	0.00021514	2.05e-06	692.07492338	688.94135333	708.49708159	0.69933183	0.24833429	-0.32228398
0.20892	65.86853	0.00034003	0.00024976	3.907e-05	7.04e-06	-0.0	0.00119954	0.0002152	2.05e-06	692.08696837	688.9467465	708.49232854	0.69848607	0.24825619	-0.32228025
0.20898	65.88438	0.00033963	0.00024978	3.911e-05	7.04e-06	-0.0	0.00119983	0.00021525	2.05e-06	692.09901166	688.95213779	708.48757896	0.69764104	0.24817817	-0.32227652
0.20903	65.90022	0.00033923	0.00024979	3.915e-05	7.04e-06	0.0	0.00120012	0.00021531	2.05e-06	692.11105323	688.95752718	708.48283285	0.69679618	0.24810015	-0.32227279
0.20909	65.91607	0.00033883	0.00024981	3.919e-05	7.04e-06	0.0	0.00120041	0.00021536	2.05e-06	692.12309308	688.96291469	708.4780902	0.69595213	0.24802221	-0.32226907
0.20914	65.93191	0.00033842	0.00024983	3.923e-05	7.04e-06	0.0	0.0012007	0.00021542	2.05e-06	692.13513121	688.9683003	708.47335102	0.69510842	0.24794431	-0.32226535
0.2092	65.94776	0.00033802	0.00024984	3.927e-05	7.04e-06	-0.0	0.00120099	0.00021547	2.05e-06	692.14716762	688.97368403	708.46861531	0.69426518	0.24786645	-0.32226163
0.20925	65.9636	0.00033762	0.00024986	3.931e-05	7.04e-06	-0.0	0.00120128	0.00021553	2.05e-06	692.15920229	688.97906587	708.46388305	0.69342273	0.24778866	-0.32225791
0.20931	65.97944	0.00033722	0.00024987	3.935e-05	7.04e-06	0.0	0.00120157	0.00021559	2.05e-06	692.17123524	688.98444583	708.45915425	0.69258041	0.24771088	-0.3222542
0.20936	65.99529	0.00033682	0.00024989	3.939e-05	7.04e-06	0.0	0.00120186	0.00021564	2.05e-06	692.18326645	688.98982389	708.45442892	0.69173888	0.24763318	-0.32225049
0.20942	66.01113	0.00033642	0.00024991	3.943e-05	7.04e-06	0.0	0.00120215	0.0002157	2.05e-06	692.19529592	688.99520007	708.44970703	0.69089774	0.24755552	-0.32224678
0.20947	66.02697	0.00033603	0.00024992	3.947e-05	7.04e-06	-0.0	0.00120243	0.00021575	2.05e-06	692.20732365	689.00057437	708.4449886	0.69005702	0.24747789	-0.32224308
0.21954	68.90985	0.00026935	0.00025161	4.699e-05	6.88e-06	-0.0	0.00125073	0.00022509	2.05e-06	694.37493053	689.95276754	707.63753548	0.54445553	0.23404783	-0.32160914
0.21959	68.92552	0.00026901	0.00025162	4.703e-05	6.88e-06	-0.0	0.00125097	0.00022513	2.05e-06	694.38656672	689.95780191	707.63341808	0.54370336	0.23397849	-0.32160591
0.21965	68.94119	0.00026868	0.00025162	4.707e-05	6.88e-06	-0.0	0.00125121	0.00022518	2.05e-06	694.39820032	689.96283446	707.62930377	0.54295167	0.2339092	-0.32160268
0.2197	68.95685	0.00026835	0.00025162	4.711e-05	6.88e-06	0.0	0.00125145	0.00022523	2.05e-06	694.40983134	689.9678652	707.62519254	0.54220029	0.23383993	-0.32159945
0.21976	68.97251	0.00026802	0.00025163	4.716e-05	6.88e-06	0.0	0.00125169	0.00022527	2.05e-06	694.42145977	689.97289413	707.62108439	0.54144961	0.23377073	-0.32159623
0.21981	68.98818	0.00026769	0.00025163	4.72e-05	6.88e-06	-0.0	0.00125193	0.00022532	2.05e-06	694.4330856	689.97792125	707.61697933	0.54069911	0.23370154	-0.321593
0.21987	69.00384	0.00026736	0.00025163	4.724e-05	6.88e-06	-0.0	0.00125217	0.00022537	2.05e-06	694.44470883	689.98294655	707.61287734	0.53994927	0.23363242	-0.32158978
0.21992	69.0195	0.00026703	0.00025163	4.728e-05	6.87e-06	-0.0	0.00125241	0.00022541	2.05e-06	694.45632945	689.98797004	707.60877844	0.53919981	0.23356332	-0.32158656
0.21998	69.03516	0.0002667	0.00025164	4.733e-05	6.87e-06	0.0	0.00125265	0.00022546	2.05e-06	694.46794747	689.99299171	707.60468261	0.53845073	0.23349427	-0.32158335
0.22003	69.05082	0.00026638	0.00025164	4.737e-05	6.87e-06	0.0	0.00125288	0.00022551	2.05e-06	694.47956286	689.99801158	707.60058985	0.53770236	0.23342528	-0.32158014
0.22009	69.06648	0.00026605	0.00025164	4.741e-05	6.87e-06	-0.0	0.00125312	0.00022555	2.05e-06	694.49117563	690.00302963	707.59650016	0.53695412	0.2333563	-0.32157692
0.22014	69.08213	0.00026572	0.00025164	4.745e-05	6.87e-06	-0.0	0.00125336	0.0002256	2.05e-06	694.50278577	690.00804587	707.59241355	0.53620659	0.23328738	-0.32157372
0.2202	69.09779	0.00026539	0.00025164	4.75e-05	6.87e-06	-0.0	0.0012536	0.00022565	2.05e-06	694.51439328	690.01306029	707.58833	0.53545937	0.2332185	-0.32157051
0.22025	69.11344	0.00026506	0.00025165	4.754e-05	6.87e-06	0.0	0.00125383	0.00022569	2.05e-06	694.52599815	690.01807291	707.58424952	0.53471261	0.23314965	-0.32156731
0.22031	69.1291	0.00026474	0.00025165	4.758e-05	6.87e-06	0.0	0.00125407	0.00022574	2.05e-06	694.53760037	690.02308372	707.5801721	0.53396646	0.23308086	-0.32156411
0.22036	69.14475	0.00026441	0.00025165	4.763e-05	6.87e-06	-0.0	0.00125431	0.00022578	2.05e-06	694.54919993	690.02809271	707.57609774	0.53322052	0.23301209	-0.32156091
0.22042	69.1604	0.00026408	0.00025165	4.767e-05	6.86e-06	-0.0	0.00125455	0.00022583	2.05e-06	694.56079685	690.0330999	707.57202645	0.53247529	0.23294339	-0.32155771
0.22047	69.17606	0.00026376	0.00025165	4.771e-05	6.86e-06	0.0	0.00125478	0.00022588	2.05e-06	694.5723911	690.03810528	707.56795821	0.5317303	0.2328747	-0.32155452
0.23054	72.02401	0.0002096	0.00025093	5.578e-05	6.63e-06	0.0	0.0012941	0.0002336	2.05e-06	696.64315073	690.92389945	706.87307232	0.40288219	0.22096275	-0.32100896
0.23059	72.03948	0.00020933	0.00025092	5.582e-05	6.63e-06	-0.0	0.0012943	0.00023364	2.05e-06	696.65415256	690.92857632	706.86953601	0.40221796	0.220901	-0.32100619
0.23065	72.05495	0.00020907	0.00025091	5.587e-05	6.62e-06	-0.0	0.00129449	0.00023368	2.05e-06	696.66515058	690.93325141	706.86600242	0.40155432	0.2208393	-0.32100341
0.2307	72.07043	0.0002088	0.0002509	5.591e-05	6.62e-06	-0.0	0.00129469	0.00023372	2.05e-06	696.67614479	690.93792475	706.86247156	0.40089103	0.22077762	-0.32100064
0.23076	72.0859	0.00020853	0.00025089	5.596e-05	6.62e-06	0.0	0.00129488	0.00023376	2.05e-06	696.68713518	690.94259632	706.85894342	0.40022814	0.22071598	-0.32099787
0.23081	72.10137	0.00020827	0.00025089	5.6e-05	6.62e-06	0.0	0.00129507	0.00023379	2.05e-06	696.69812175	690.94726613	706.85541801	0.39956582	0.22065438	-0.3209951
0.23087	72.11683	0.000208	0.00025088	5.605e-05	6.62e-06	-0.0	0.00129527	0.00023383	2.05e-06	696.70910448	690.95193418	706.85189532	0.39890371	0.2205928	-0.32099234
0.23092	72.1323	0.00020774	0.00025087	5.609e-05	6.62e-06	-0.0	0.00129546	0.00023387	2.05e-06	696.72008338	690.95660047	706.84837534	0.39824225	0.22053127	-0.32098957
0.23098	72.14777	0.00020747	0.00025086	5.614e-05	6.61e-06	0.0	0.00129565	0.00023391	2.05e-06	696.73105843	690.96126499	706.84485808	0.39758102	0.22046976	-0.32098681
0.23103	72.16323	0.00020721	0.00025085	5.618e-05	6.61e-06	0.0	0.00129585	0.00023395	2.05e-06	696.74202963	690.96592775	706.84134354	0.39692035	0.22040829	-0.32098405
0.23109	72.1787	0.00020694	0.00025084	5.623e-05	6.61e-06	0.0	0.00129604	0.00023399	2.05e-06	696.75299697	690.97058876	706.83783171	0.39626006	0.22034686	-0.32098129
0.23114	72.19416	0.00020668	0.00025083	5.627e-05	6.61e-06	-0.0	0.00129623	0.00023402	2.05e-06	696.76396044	690.975248	706.83432259	0.39560013	0.22028545	-0.32097854
0.2312	72.20962	0.00020641	0.00025082	5.632e-05	6.61e-06	-0.0	0.00129642	0.00023406	2.05e-06	696.77492004	690.97990548	706.83081618	0.39494081	0.22022409	-0.32097579
0.23125	72.22508	0.00020615	0.00025081	5.637e-05	6.61e-06	0.0	0.00129661	0.0002341	2.05e-06	696.78587577	690.9845612	706.82731248	0.39428167	0.22016274	-0.32097304
0.23131	72.24054	0.00020589	0.0002508	5.641e-05	6.61e-06	0.0	0.0012968	0.00023414	2.05e-06	696.79682761	690.98921515	706.82381148	0.39362319	0.22010145	-0.32097029
0.23136	72.256	0.00020562	0.00025079	5.646e-05	6.6e-06	-0.0	0.001297	0.00023418	2.05e-06	696.80777556	690.99386735	706.82031319	0.39296494	0.22004017	-0.32096754
0.23142	72.27146	0.00020536	0.00025078	5.65e-05	6.6e-06	-0.0	0.00129719	0.00023421	2.05e-06	696.81871961	690.99851779	706.81681761	0.39230724	0.21997894	-0.3209648
0.23147	72.28692	0.0002051	0.00025077	5.655e-05	6.6e-06	-0.0	0.00129738	0.00023425	2.05e-06	696.82965976	691.00316647	706.81332472	0.39164994	0.21991773	-0.32096205
0.24154	75.09884	0.00016175	0.00024802	6.507e-05	6.3e-06	-0.0	0.00132892	0.00024057	2.05e-06	698.75912867	691.82448448	706.21783811	0.2784316	0.20923053	-0.32049454
0.24159	75.11412	0.00016154	0.00024801	6.512e-05	6.3e-06	-0.0	0.00132908	0.0002406	2.05e-06	698.76923851	691.82881328	706.21481342	0.27785129	0.20917469	-0.32049217
0.24165	75.12939	0.00016133	0.00024799	6.516e-05	6.3e-06	0.0	0.00132923	0.00024063	2.05e-06	698.77934323	691.83314035	706.21179111	0.27727116	0.20911886	-0.3204898
0.2417	75.14466	0.00016112	0.00024797	6.521e-05	6.3e-06	0.0	0.00132939	0.00024066	2.05e-06	698.78944285	691.83746571	706.2087712	0.27669164	0.20906307	-0.32048742
0.24176	75.15993	0.0001609	0.00024795	6.526e-05	6.3e-06	0.0	0.00132954	0.00024069	2.05e-06	698.79953733	691.84178936	706.20575367	0.27611239	0.20900729	-0.32048506
0.24181	75.1752	0.00016069	0.00024793	6.531e-05	6.3e-06	-0.0	0.0013297	0.00024073	2.05e-06	698.80962669	691.84611129	706.20273852	0.27553364	0.20895154	-0.32048269
0.24187	75.19047	0.00016048	0.00024791	6.535e-05	6.29e-06	-0.0	0.00132985	0.00024076	2.05e-06	698.81971091	691.8504315	706.19972576	0.27495529	0.20889582	-0.32048032
0.24192	75.20574	0.00016027	0.00024789	6.54e-05	6.29e-06	0.0	0.00133	0.00024079	2.05e-06	698.82978999	691.85475	706.19671539	0.27437728	0.20884011	-0.32047796
0.24198	75.221	0.00016006	0.00024787	6.545e-05	6.29e-06	0.0	0.00133016	0.00024082	2.05e-06	698.83986392	691.85906678	706.19370739	0.27379983	0.20878444	-0.3204756
0.24203	75.23627	0.00015985	0.00024785	6.55e-05	6.29e-06	-0.0	0.00133031	0.00024085	2.05e-06	698.8499327	691.86338185	706.19070177	0.27322259	0.20872879	-0.32047324
0.24209	75.25153	0.00015964	0.00024783	6.554e-05	6.29e-06	-0.0	0.00133046	0.00024088	2.05e-06	698.85999632	691.86769521	706.18769853	0.27264599	0.20867317	-0.32047088
0.24214	75.26679	0.00015943	0.00024781	6.559e-05	6.29e-06	0.0	0.00133062	0.00024091	2.05e-06	698.87005476	691.87200685	706.18469766	0.27206958	0.20861756	-0.32046852
0.2422	75.28206	0.00015922	0.00024779	6.564e-05	6.28e-06	0.0	0.00133077	0.00024094	2.05e-06	698.88010804	691.87631678	706.18169917	0.27149376	0.20856199	-0.32046617
0.24225	75.29732	0.00015901	0.00024777	6.569e-05	6.28e-06	0.0	0.00133092	0.00024097	2.05e-06	698.89015614	691.88062499	706.17870305	0.27091824	0.20850643	-0.32046382
0.24231	75.31258	0.0001588	0.00024775	6.573e-05	6.28e-06	-0.0	0.00133107	0.000241	2.05e-06	698.90019905	691.88493149	706.1757093	0.27034317	0.2084509	-0.32046147
0.24236	75.32784	0.00015859	0.00024773	6.578e-05	6.28e-06	-0.0	0.00133123	0.00024104	2.05e-06	698.91023676	691.88923628	706.17271792	0.26976854	0.2083954	-0.32045912
0.24242	75.34309	0.00015838	0.00024771	6.583e-05	6.28e-06	0.0	0.00133138	0.00024107	2.05e-06	698.92026928	691.89353935	706.16972891	0.26919422	0.20833992	-0.32045677
0.24247	75.35835	0.00015817	0.00024769	6.588e-05	6.28e-06	0.0	0.00133153	0.0002411	2.05e-06	698.9302966	691.89784071	706.16674226	0.2686205	0.20828447	-0.32045443
0.25253	78.13309	0.00012399	0.00024332	7.474e-05	5.94e-06	0.0	0.00135646	0.0002462	2.05e-06	700.67154401	692.6564496	705.65832678	0.17050489	0.19849961	-0.32005528
0.25259	78.14816	0.00012382	0.00024329	7.479e-05	5.94e-06	0.0	0.00135658	0.00024623	2.05e-06	700.68051516	692.66044077	705.65574783	0.17000621	0.19844788	-0.32005325
0.25264	78.16322	0.00012366	0.00024326	7.484e-05	5.93e-06	-0.0	0.0013567	0.00024625	2.05e-06	700.68948007	692.66443028	705.65317095	0.16950798	0.19839617	-0.32005123
0.2527	78.17829	0.00012349	0.00024324	7.488e-05	5.93e-06	-0.0	0.00135683	0.00024628	2.05e-06	700.69843875	692.66841814	705.65059613	0.16901016	0.19834447	-0.32004921
0.25275	78.19335	0.00012333	0.00024321	7.493e-05	5.93e-06	0.0	0.00135695	0.0002463	2.05e-06	700.7073912	692.67240434	705.64802338	0.16851269	0.19829279	-0.32004719
0.25281	78.20842	0.00012316	0.00024318	7.498e-05	5.93e-06	0.0	0.00135707	0.00024633	2.05e-06	700.71633739	692.67638888	705.64545269	0.16801574	0.19824113	-0.32004517
0.25286	78.22348	0.00012299	0.00024315	7.503e-05	5.93e-06	-0.0	0.00135719	0.00024635	2.05e-06	700.72527734	692.68037177	705.64288406	0.16751903	0.19818948	-0.32004315
0.25292	78.23854	0.00012283	0.00024313	7.508e-05	5.92e-06	-0.0	0.00135731	0.00024638	2.05e-06	700.73421103	692.68435301	705.64031749	0.16702293	0.19813786	-0.32004114
0.25297	78.2536	0.00012266	0.0002431	7.513e-05	5.92e-06	0.0	0.00135743	0.0002464	2.05e-06	700.74313846	692.68833259	705.63775298	0.16652702	0.19808624	-0.32003913
0.25303	78.26866	0.0001225	0.00024307	7.518e-05	5.92e-06	0.0	0.00135755	0.00024643	2.05e-06	700.75205963	692.69231052	705.63519053	0.16603171	0.19803464	-0.32003712
0.25308	78.28371	0.00012233	0.00024304	7.523e-05	5.92e-06	-0.0	0.00135767	0.00024645	2.05e-06	700.76097454	692.6962868	705.63263013	0.16553664	0.19798306	-0.3200351
0.25314	78.29877	0.00012217	0.00024301	7.528e-05	5.92e-06	-0.0	0.00135779	0.00024648	2.05e-06	700.76988316	692.70026142	705.63007178	0.16504211	0.19793149	-0.3200331
0.25319	78.31383	0.00012201	0.00024299	7.533e-05	5.92e-06	-0.0	0.00135791	0.0002465	2.05e-06	700.77878551	692.70423439	705.62751549	0.16454789	0.19787994	-0.32003109
0.25325	78.32888	0.00012184	0.00024296	7.538e-05	5.91e-06	0.0	0.00135803	0.00024653	2.05e-06	700.78768158	692.7082057	705.62496124	0.16405412	0.19782841	-0.32002908
0.2533	78.34393	0.00012168	0.00024293	7.542e-05	5.91e-06	0.0	0.00135815	0.00024655	2.05e-06	700.79657136	692.71217537	705.62240905	0.16356077	0.19777689	-0.32002708
0.25336	78.35899	0.00012152	0.0002429	7.547e-05	5.91e-06	-0.0	0.00135827	0.00024657	2.05e-06	700.80545485	692.71614338	705.6198589	0.16306775	0.19772539	-0.32002508
0.25341	78.37404	0.00012135	0.00024288	7.552e-05	5.91e-06	-0.0	0.00135839	0.0002466	2.05e-06	700.81433204	692.72010975	705.61731079	0.16257527	0.1976739	-0.32002308
0.25347	78.38909	0.00012119	0.00024285	7.557e-05	5.91e-06	0.0	0.00135851	0.00024662	2.05e-06	700.82320294	692.72407446	705.61476473	0.16208302	0.19762243	-0.32002108
0.26353	81.12541	9.461e-05	0.00023723	8.463e-05	5.55e-06	0.0	0.00137792	0.0002507	2.05e-06	702.33625091	693.42222609	705.18161398	0.07880676	0.18842814	-0.31968102
0.26359	81.14026	9.448e-05	0.0002372	8.468e-05	5.54e-06	0.0	0.00137802	0.00025072	2.05e-06	702.34389593	693.42589381	705.17941732	0.07838861	0.18837892	-0.3196793
0.26364	81.15512	9.435e-05	0.00023716	8.473e-05	5.54e-06	0.0	0.00137811	0.00025074	2.05e-06	702.35153399	693.42955995	705.17722242	0.07797077	0.18832971	-0.31967757
0.2637	81.16997	9.422e-05	0.00023713	8.478e-05	5.54e-06	-0.0	0.00137821	0.00025076	2.05e-06	702.3591651	693.43322452	705.17502928	0.07755337	0.18828051	-0.31967585
0.26375	81.18482	9.41e-05	0.0002371	8.483e-05	5.54e-06	-0.0	0.0013783	0.00025078	2.05e-06	702.36678925	693.43688752	705.17283788	0.07713637	0.18823132	-0.31967413
0.26381	81.19967	9.397e-05	0.00023706	8.488e-05	5.54e-06	0.0	0.00137839	0.0002508	2.05e-06	702.37440643	693.44054895	705.17064824	0.07671972	0.18818213	-0.31967241
0.26386	81.21452	9.384e-05	0.00023703	8.493e-05	5.53e-06	0.0	0.00137849	0.00025082	2.05e-06	702.38201665	693.4442088	705.16846035	0.07630355	0.18813296	-0.31967069
0.26392	81.22937	9.371e-05	0.000237	8.498e-05	5.53e-06	-0.0	0.00137858	0.00025084	2.05e-06	702.3896199	693.44786708	705.16627421	0.07588766	0.18808379	-0.31966898
0.26397	81.24421	9.359e-05	0.00023696	8.503e-05	5.53e-06	-0.0	0.00137867	0.00025086	2.05e-06	702.39721618	693.45152379	705.16408981	0.07547233	0.18803464	-0.31966726
0.26403	81.25906	9.346e-05	0.00023693	8.508e-05	5.53e-06	0.0	0.00137876	0.00025088	2.05e-06	702.40480549	693.45517893	705.16190716	0.07505721	0.18798549	-0.31966555
0.26408	81.2739	9.333e-05	0.0002369	8.513e-05	5.53e-06	0.0	0.00137886	0.0002509	2.05e-06	702.41238782	693.4588325	705.15972626	0.07464267	0.18793635	-0.31966384
0.26414	81.28874	9.321e-05	0.00023686	8.518e-05	5.52e-06	-0.0	0.00137895	0.00025092	2.05e-06	702.41996318	693.4624845	705.15754709	0.07422835	0.18788722	-0.31966212
0.26419	81.30359	9.308e-05	0.00023683	8.523e-05	5.52e-06	-0.0	0.00137904	0.00025094	2.05e-06	702.42753155	693.46613493	705.15536967	0.07381459	0.1878381	-0.31966042
0.26425	81.31843	9.295e-05	0.0002368	8.528e-05	5.52e-06	0.0	0.00137914	0.00025096	2.05e-06	702.43509295	693.46978379	705.15319398	0.07340108	0.18778898	-0.31965871
0.2643	81.33327	9.283e-05	0.00023676	8.533e-05	5.52e-06	0.0	0.00137923	0.00025098	2.05e-06	702.44264736	693.47343108	705.15102003	0.0729881	0.18773988	-0.319657
0.26436	81.34811	9.27e-05	0.00023673	8.538e-05	5.52e-06	0.0	0.00137932	0.000251	2.05e-06	702.45019478	693.47707681	705.14884782	0.07257541	0.18769078	-0.3196553
0.26441	81.36294	9.257e-05	0.00023669	8.543e-05	5.51e-06	-0.0	0.00137941	0.00025102	2.05e-06	702.45773522	693.48072096	705.14667734	0.07216318	0.18764169	-0.31965359
0.26447	81.37778	9.245e-05	0.00023666	8.548e-05	5.51e-06	-0.0	0.0013795	0.00025104	2.05e-06	702.46526867	693.48436356	705.1445086	0.07175133	0.18759261	-0.31965189
0.27453	84.07438	7.205e-05	0.00023016	9.46e-05	5.15e-06	-0.0	0.00139443	0.00025426	2.05e-06	703.72450554	694.12509127	704.77524419	0.00298275	0.17872453	-0.31936198
0.27459	84.08902	7.195e-05	0.00023012	9.465e-05	5.15e-06	-0.0	0.0013945	0.00025428	2.05e-06	703.73072842	694.1284541	704.77336884	0.00264264	0.17867654	-0.31936051
0.27464	84.10365	7.185e-05	0.00023008	9.47e-05	5.14e-06	0.0	0.00139458	0.0002543	2.05e-06	703.73694411	694.13181546	704.77149494	0.00230271	0.17862856	-0.31935904
0.2747	84.11828	7.175e-05	0.00023004	9.475e-05	5.14e-06	0.0	0.00139465	0.00025431	2.05e-06	703.74315262	694.13517534	704.7696225	0.00196335	0.17858058	-0.31935757
0.27475	84.13291	7.165e-05	0.00023001	9.48e-05	5.14e-06	-0.0	0.00139472	0.00025433	2.05e-06	703.74935394	694.13853376	704.76775151	0.0016242	0.1785326	-0.3193561
0.27481	84.14754	7.156e-05	0.00022997	9.485e-05	5.14e-06	-0.0	0.00139479	0.00025434	2.05e-06	703.75554809	694.1418907	704.76588198	0.00333885	0.17848462	-0.31935463
0.27486	84.16217	7.146e-05	0.00022993	9.49e-05	5.14e-06	0.0	0.00139486	0.00025436	2.05e-06	703.761831	694.14524617	704.76400622	0.00568614	0.17843715	-0.31935316
0.27492	84.17679	7.136e-05	0.0002299	9.495e-05	5.13e-06	0.0	0.00139493	0.00025437	2.05e-06	703.76823225	694.1486002	704.76212185	0.00566687	0.17839031	-0.31935167
0.27497	84.19142	7.126e-05	0.00022986	9.5e-05	5.13e-06	0.0	0.001395	0.00025439	2.05e-06	703.77464129	694.15195279	704.76023774	0.00541059	0.17834326	-0.31935019
0.27503	84.20604	7.117e-05	0.00022982	9.505e-05	5.13e-06	-0.0	0.00139508	0.0002544	2.05e-06	703.78104702	694.15530395	704.75835477	0.00511093	0.17829618	-0.31934872
0.27508	84.22067	7.107e-05	0.00022978	9.51e-05	5.13e-06	-0.0	0.00139515	0.00025442	2.05e-06	703.78744739	694.15865367	704.7564731	0.00479663	0.17824912	-0.31934724
0.27514	84.23529	7.097e-05	0.00022975	9.515e-05	5.13e-06	0.0	0.00139522	0.00025444	2.05e-06	703.7938417	694.16200195	704.75459279	0.00448136	0.17820208	-0.31934576
0.27519	84.24991	7.088e-05	0.00022971	9.52e-05	5.12e-06	0.0	0.00139529	0.00025445	2.05e-06	703.80022989	694.1653488	704.75271384	0.00416552	0.17815504	-0.31934429
0.27525	84.26453	7.078e-05	0.00022967	9.525e-05	5.12e-06	-0.0	0.00139536	0.00025447	2.05e-06	703.80661192	694.16869422	704.75083626	0.00384991	0.178108	-0.31934281
0.2753	84.27915	7.068e-05	0.00022963	9.529e-05	5.12e-06	-0.0	0.00139543	0.00025448	2.05e-06	703.81298777	694.1720382	704.74896003	0.00353462	0.17806098	-0.31934134
0.27536	84.29377	7.059e-05	0.0002296	9.534e-05	5.12e-06	0.0	0.0013955	0.0002545	2.05e-06	703.81935745	694.17538075	704.74708517	0.00321954	0.17801396	-0.31933987
0.27541	84.30838	7.049e-05	0.00022956	9.539e-05	5.12e-06	0.0	0.00139557	0.00025451	2.05e-06	703.82572095	694.17872186	704.74521167	0.00290487	0.17796695	-0.3193384
0.27547	84.323	7.04e-05	0.00022952	9.544e-05	5.11e-06	-0.0	0.00139564	0.00025453	2.05e-06	703.83207827	694.18206155	704.74333953	0.00259038	0.17791994	-0.31933693
0.28553	86.97849	5.488e-05	0.00022245	0.00010448	4.75e-06	0.0	0.001407	0.00025707	2.05e-06	704.88921721	694.7697433	704.422432	-0.04988739	0.16939825	-0.31908499
0.28559	86.9929	5.481e-05	0.00022241	0.00010453	4.75e-06	0.0	0.00140706	0.00025708	2.05e-06	704.89440558	694.77282972	704.42079047	-0.05014703	0.16935198	-0.3190837
0.28564	87.0073	5.474e-05	0.00022237	0.00010458	4.75e-06	0.0	0.00140711	0.00025709	2.05e-06	704.89958752	694.77591483	704.41915008	-0.05040667	0.1693057	-0.31908241
0.2857	87.0217	5.466e-05	0.00022233	0.00010463	4.75e-06	0.0	0.00140717	0.00025711	2.05e-06	704.90476302	694.77899861	704.41751084	-0.05066631	0.16925942	-0.31908112
0.28575	87.0361	5.459e-05	0.00022229	0.00010468	4.74e-06	0.0	0.00140722	0.00025712	2.05e-06	704.90993209	694.78208107	704.41587276	-0.05092483	0.16921315	-0.31907983
0.28581	87.05051	5.451e-05	0.00022225	0.00010473	4.74e-06	0.0	0.00140728	0.00025713	2.05e-06	704.91509471	694.7851622	704.41423582	-0.0511826	0.16916689	-0.31907855
0.28586	87.0649	5.444e-05	0.00022221	0.00010478	4.74e-06	-0.0	0.00140733	0.00025714	2.05e-06	704.92025091	694.78824202	704.41260002	-0.05144102	0.16912062	-0.31907726
0.28592	87.0793	5.437e-05	0.00022217	0.00010483	4.74e-06	-0.0	0.00140738	0.00025715	2.05e-06	704.92540067	694.79132051	704.41096536	-0.051699	0.16907435	-0.31907597
0.28597	87.0937	5.429e-05	0.00022213	0.00010488	4.74e-06	-0.0	0.00140744	0.00025717	2.05e-06	704.93054399	694.79439769	704.40933185	-0.0519562	0.16902809	-0.31907469
0.28603	87.1081	5.422e-05	0.00022209	0.00010493	4.74e-06	-0.0	0.00140749	0.00025718	2.05e-06	704.93568088	694.79747355	704.40769948	-0.05221306	0.16898183	-0.31907341
0.28608	87.12249	5.414e-05	0.00022205	0.00010497	4.73e-06	0.0	0.00140755	0.00025719	2.05e-06	704.94081134	694.80054809	704.40606825	-0.0524696	0.16893557	-0.31907213
0.28614	87.13688	5.407e-05	0.00022201	0.00010502	4.73e-06	0.0	0.0014076	0.0002572	2.05e-06	704.94593536	694.80362131	704.40443816	-0.05272577	0.16888931	-0.31907085
0.28619	87.15128	5.4e-05	0.00022197	0.00010507	4.73e-06	0.0	0.00140765	0.00025722	2.05e-06	704.95105295	694.80669321	704.40280921	-0.05298194	0.16884306	-0.31906957
0.28625	87.16567	5.393e-05	0.00022194	0.00010512	4.73e-06	-0.0	0.00140771	0.00025723	2.05e-06	704.9561641	694.8097638	704.40118139	-0.05323763	0.1687968	-0.31906829
0.2863	87.18006	5.385e-05	0.0002219	0.00010517	4.73e-06	0.0	0.00140776	0.00025724	2.05e-06	704.96126882	694.81283307	704.3995547	-0.05349288	0.16875055	-0.31906702
0.28636	87.19445	5.378e-05	0.00022186	0.00010522	4.72e-06	-0.0	0.00140781	0.00025725	2.05e-06	704.9663671	694.81590103	704.39792915	-0.05374797	0.1687043	-0.31906574
0.28641	87.20883	5.371e-05	0.00022182	0.00010527	4.72e-06	-0.0	0.00140787	0.00025726	2.05e-06	704.97145895	694.81896767	704.39630474	-0.05400283	0.16865805	-0.31906446
0.28647	87.22322	5.363e-05	0.00022178	0.00010532	4.72e-06	0.0	0.00140792	0.00025728	2.05e-06	704.97654436	694.822033	704.39468145	-0.05425741	0.1686118	-0.31906319
0.29653	89.83612	4.193e-05	0.00021441	0.00011416	4.37e-06	-0.0	0.00141651	0.00025927	2.05e-06	705.73010632	695.3610303	704.12105283	-0.10788132	0.15990409	-0.31884837
0.29659	89.85029	4.187e-05	0.00021437	0.00011421	4.37e-06	-0.0	0.00141655	0.00025928	2.05e-06	705.73344413	695.3638565	704.11966476	-0.10807475	0.15985582	-0.31884728
0.29664	89.86446	4.181e-05	0.00021433	0.00011425	4.37e-06	0.0	0.00141659	0.00025929	2.05e-06	705.73677594	695.36668144	704.11827761	-0.10826789	0.15980756	-0.3188462
0.2967	89.87862	4.176e-05	0.00021429	0.0001143	4.37e-06	0.0	0.00141663	0.0002593	2.05e-06	705.74010176	695.36950511	704.11689136	-0.1084607	0.15975929	-0.31884511
0.29675	89.89279	4.17e-05	0.00021425	0.00011435	4.37e-06	-0.0	0.00141667	0.00025931	2.05e-06	705.74342158	695.37232752	704.11550602	-0.10865327	0.15971103	-0.31884402
0.29681	89.90695	4.165e-05	0.00021421	0.0001144	4.36e-06	-0.0	0.00141671	0.00025932	2.05e-06	705.74673542	695.37514866	704.11412159	-0.10884546	0.15966276	-0.31884293
0.29686	89.92112	4.159e-05	0.00021417	0.00011444	4.36e-06	0.0	0.00141675	0.00025933	2.05e-06	705.75004326	695.37796855	704.11273806	-0.10903745	0.1596145	-0.31884185
0.29692	89.93528	4.154e-05	0.00021413	0.00011449	4.36e-06	0.0	0.00141679	0.00025934	2.05e-06	705.75334512	695.38078717	704.11135543	-0.10922903	0.15956624	-0.31884076
0.29697	89.94944	4.148e-05	0.00021409	0.00011454	4.36e-06	-0.0	0.00141683	0.00025935	2.05e-06	705.756641	695.38360454	704.10997371	-0.10942044	0.15951797	-0.31883968
0.29703	89.9636	4.143e-05	0.00021405	0.00011459	4.36e-06	-0.0	0.00141687	0.00025936	2.05e-06	705.7599309	695.38642064	704.10859288	-0.10961142	0.15946971	-0.31883859
0.29708	89.97775	4.137e-05	0.00021401	0.00011463	4.36e-06	0.0	0.00141691	0.00025937	2.05e-06	705.76321483	695.38923549	704.10721296	-0.10980223	0.15942145	-0.31883751
0.29714	89.99191	4.132e-05	0.00021397	0.00011468	4.35e-06	0.0	0.00141695	0.00025938	2.05e-06	705.76649279	695.39204908	704.10583393	-0.10999262	0.15937319	-0.31883643
0.29719	90.00606	4.126e-05	0.00021393	0.00011473	4.35e-06	-0.0	0.00141699	0.00025938	2.05e-06	705.76976478	695.39486141	704.1044558	-0.11018284	0.15932493	-0.31883534
0.29725	90.02022	4.121e-05	0.00021389	0.00011478	4.35e-06	-0.0	0.00141703	0.00025939	2.05e-06	705.7730308	695.39767249	704.10307857	-0.11037264	0.15927668	-0.31883426
0.2973	90.03437	4.115e-05	0.00021384	0.00011482	4.35e-06	0.0	0.00141707	0.0002594	2.05e-06	705.77629087	695.4004823	704.10170223	-0.11056225	0.15922842	-0.31883318
0.29736	90.04852	4.11e-05	0.0002138	0.00011487	4.35e-06	0.0	0.00141711	0.00025941	2.05e-06	705.77954498	695.40329087	704.10032679	-0.11075148	0.15918016	-0.3188321
0.29741	90.06267	4.104e-05	0.00021376	0.00011492	4.34e-06	0.0	0.00141715	0.00025942	2.05e-06	705.78279313	695.40609817	704.09895224	-0.11094049	0.15913191	-0.31883102
0.29747	90.07682	4.099e-05	0.00021372	0.00011497	4.34e-06	-0.0	0.00141719	0.00025943	2.05e-06	705.78603533	695.40890423	704.09757858	-0.11112913	0.15908365	-0.31882994
0.30753	92.64555	3.221e-05	0.00020632	0.00012348	4.02e-06	0.0	0.00142363	0.00026099	2.05e-06	706.28295405	695.90191435	703.86009648	-0.14088612	0.15026281	-0.31864348
0.30758	92.65947	3.217e-05	0.00020628	0.00012352	4.02e-06	0.0	0.00142366	0.000261	2.05e-06	706.28516475	695.90449968	703.8588688	-0.14102381	0.15021466	-0.31864252
0.30764	92.67339	3.213e-05	0.00020624	0.00012357	4.01e-06	0.0	0.00142369	0.00026101	2.05e-06	706.28737021	695.90708386	703.85764181	-0.1411613	0.15016651	-0.31864156
0.30769	92.68731	3.209e-05	0.00020619	0.00012361	4.01e-06	-0.0	0.00142373	0.00026101	2.05e-06	706.28957045	695.9096669	703.85641553	-0.1412985	0.15011836	-0.31864059
0.30775	92.70123	3.204e-05	0.00020615	0.00012366	4.01e-06	-0.0	0.00142376	0.00026102	2.05e-06	706.29176547	695.91224879	703.85518994	-0.14143545	0.15007022	-0.31863963
0.3078	92.71515	3.2e-05	0.00020611	0.0001237	4.01e-06	0.0	0.00142379	0.00026103	2.05e-06	706.29395526	695.91482953	703.85396505	-0.14157215	0.15002207	-0.31863867
0.30786	92.72907	3.196e-05	0.00020607	0.00012375	4.01e-06	0.0	0.00142382	0.00026104	2.05e-06	706.29613984	695.91740913	703.85274085	-0.14170857	0.14997392	-0.31863771
0.30791	92.74298	3.192e-05	0.00020603	0.00012379	4.01e-06	-0.0	0.00142385	0.00026104	2.05e-06	706.2983192	695.91998759	703.85151735	-0.14184479	0.14992578	-0.31863675
0.30797	92.7569	3.188e-05	0.00020599	0.00012384	4e-06	-0.0	0.00142388	0.00026105	2.05e-06	706.30049336	695.9225649	703.85029454	-0.14198067	0.14987763	-0.31863579
0.30802	92.77081	3.184e-05	0.00020595	0.00012388	4e-06	0.0	0.00142391	0.00026106	2.05e-06	706.30266232	695.92514107	703.84907242	-0.14211639	0.14982949	-0.31863483
0.30808	92.78472	3.179e-05	0.00020591	0.00012393	4e-06	0.0	0.00142394	0.00026107	2.05e-06	706.30482608	695.92771609	703.84785099	-0.14225175	0.14978134	-0.31863387
0.30813	92.79863	3.175e-05	0.00020587	0.00012398	4e-06	-0.0	0.00142397	0.00026107	2.05e-06	706.30698464	695.93028997	703.84663026	-0.14238697	0.1497332	-0.31863291
0.30819	92.81254	3.171e-05	0.00020583	0.00012402	4e-06	-0.0	0.001424	0.00026108	2.05e-06	706.30913801	695.93286271	703.84541021	-0.14252182	0.14968506	-0.31863195
0.30824	92.82645	3.167e-05	0.00020579	0.00012407	4e-06	0.0	0.00142403	0.00026109	2.05e-06	706.3112862	695.93543431	703.84419086	-0.14265653	0.14963692	-0.31863099
0.3083	92.84036	3.163e-05	0.00020575	0.00012411	3.99e-06	0.0	0.00142406	0.0002611	2.05e-06	706.31342921	695.93800477	703.84297219	-0.14279087	0.14958878	-0.31863004
0.30835	92.85426	3.159e-05	0.00020571	0.00012416	3.99e-06	-0.0	0.00142409	0.0002611	2.05e-06	706.31556704	695.94057409	703.84175421	-0.14292506	0.14954064	-0.31862908
0.30841	92.86817	3.155e-05	0.00020567	0.0001242	3.99e-06	-0.0	0.00142412	0.00026111	2.05e-06	706.3176997	695.94314227	703.84053691	-0.14305891	0.1494925	-0.31862812
0.30846	92.88207	3.151e-05	0.00020563	0.00012425	3.99e-06	0.0	0.00142415	0.00026112	2.05e-06	706.31982719	695.94570931	703.8393203	-0.14319258	0.14944436	-0.31862717
0.31853	95.40492	2.494e-05	0.00019835	0.00013235	3.69e-06	-0.0	0.00142897	0.00026234	2.05e-06	706.62672957	696.39684032	703.62725881	-0.16360805	0.14065074	-0.31846066
0.31858	95.41859	2.49e-05	0.00019831	0.00013239	3.69e-06	0.0	0.001429	0.00026235	2.05e-06	706.62798164	696.39920651	703.62615283	-0.16369886	0.1406028	-0.31845979
0.31864	95.43226	2.487e-05	0.00019827	0.00013244	3.69e-06	0.0	0.00142902	0.00026236	2.05e-06	706.62922937	696.40157165	703.62504737	-0.16378938	0.14055486	-0.31845892
0.31869	95.44592	2.484e-05	0.00019823	0.00013248	3.68e-06	-0.0	0.00142904	0.00026236	2.05e-06	706.63047276	696.40393575	703.62394243	-0.16387977	0.14050693	-0.31845806
0.31875	95.45959	2.481e-05	0.0001982	0.00013252	3.68e-06	-0.0	0.00142907	0.00026237	2.05e-06	706.63171182	696.4062988	703.62283801	-0.16396986	0.140459	-0.31845719
0.3188	95.47325	2.478e-05	0.00019816	0.00013257	3.68e-06	0.0	0.00142909	0.00026237	2.05e-06	706.63294655	696.4086608	703.62173412	-0.16405984	0.14041107	-0.31845632
0.31886	95.48691	2.475e-05	0.00019812	0.00013261	3.68e-06	0.0	0.00142911	0.00026238	2.05e-06	706.63417696	696.41102176	703.62063074	-0.16414951	0.14036314	-0.31845546
0.31891	95.50057	2.472e-05	0.00019808	0.00013265	3.68e-06	-0.0	0.00142913	0.00026239	2.05e-06	706.63540305	696.41338168	703.61952788	-0.16423905	0.14031521	-0.31845459
0.31897	95.51423	2.469e-05	0.00019804	0.0001327	3.68e-06	-0.0	0.00142916	0.00026239	2.05e-06	706.63662483	696.41574055	703.61842554	-0.16432831	0.14026729	-0.31845372
0.31902	95.52789	2.465e-05	0.000198	0.00013274	3.67e-06	-0.0	0.00142918	0.0002624	2.05e-06	706.6378423	696.41809838	703.61732371	-0.16441742	0.14021936	-0.31845286
0.31908	95.54154	2.462e-05	0.00019796	0.00013278	3.67e-06	0.0	0.0014292	0.0002624	2.05e-06	706.63905547	696.42045516	703.6162224	-0.16450628	0.14017144	-0.31845199
0.31913	95.5552	2.459e-05	0.00019792	0.00013283	3.67e-06	0.0	0.00142923	0.00026241	2.05e-06	706.64026434	696.42281091	703.6151216	-0.16459495	0.14012352	-0.31845113
0.31919	95.56885	2.456e-05	0.00019788	0.00013287	3.67e-06	-0.0	0.00142925	0.00026241	2.05e-06	706.64146891	696.42516561	703.61402132	-0.16468341	0.1400756	-0.31845027
0.31924	95.5825	2.453e-05	0.00019784	0.00013291	3.67e-06	-0.0	0.00142927	0.00026242	2.05e-06	706.64266919	696.42751927	703.61292156	-0.16477164	0.14002768	-0.3184494
0.3193	95.59615	2.45e-05	0.0001978	0.00013295	3.67e-06	0.0	0.00142929	0.00026243	2.05e-06	706.64386518	696.42987189	703.6118223	-0.16485969	0.13997977	-0.31844854
0.31935	95.6098	2.447e-05	0.00019776	0.000133	3.66e-06	0.0	0.00142932	0.00026243	2.05e-06	706.6450569	696.43222347	703.61072356	-0.16494749	0.13993185	-0.31844768
0.31941	95.62345	2.444e-05	0.00019773	0.00013304	3.66e-06	-0.0	0.00142934	0.00026244	2.05e-06	706.64624433	696.434574	703.60962533	-0.16503515	0.13988394	-0.31844681
0.31946	95.6371	2.441e-05	0.00019769	0.00013308	3.66e-06	-0.0	0.00142936	0.00026244	2.05e-06	706.64742749	696.4369235	703.60852761	-0.16512251	0.13983603	-0.31844595
0.32953	98.11225	1.948e-05	0.00019065	0.00014073	3.39e-06	0.0	0.00143298	0.00026341	2.05e-06	706.79668095	696.84983753	703.41545916	-0.17783976	0.13110493	-0.31829435
0.32958	98.12566	1.945e-05	0.00019062	0.00014078	3.39e-06	0.0	0.001433	0.00026342	2.05e-06	706.79715416	696.85200316	703.41444279	-0.17789256	0.13105747	-0.31829355
0.32964	98.13906	1.943e-05	0.00019058	0.00014082	3.38e-06	-0.0	0.00143302	0.00026342	2.05e-06	706.79762392	696.85416783	703.4134268	-0.17794525	0.13101	-0.31829275
0.32969	98.15246	1.94e-05	0.00019054	0.00014086	3.38e-06	-0.0	0.00143303	0.00026343	2.05e-06	706.79809024	696.85633154	703.41241119	-0.1779977	0.13096254	-0.31829195
0.32975	98.16586	1.938e-05	0.0001905	0.0001409	3.38e-06	0.0	0.00143305	0.00026343	2.05e-06	706.79855311	696.85849429	703.41139595	-0.17805007	0.13091508	-0.31829116
0.3298	98.17925	1.936e-05	0.00019046	0.00014094	3.38e-06	0.0	0.00143307	0.00026343	2.05e-06	706.79901254	696.86065608	703.41038109	-0.17810218	0.13086762	-0.31829036
0.32986	98.19265	1.933e-05	0.00019043	0.00014098	3.38e-06	-0.0	0.00143309	0.00026344	2.05e-06	706.79946854	696.86281691	703.40936661	-0.17815421	0.13082017	-0.31828956
0.32991	98.20604	1.931e-05	0.00019039	0.00014102	3.38e-06	-0.0	0.0014331	0.00026344	2.05e-06	706.79992111	696.86497678	703.4083525	-0.178206	0.13077272	-0.31828877
0.32997	98.21944	1.929e-05	0.00019035	0.00014106	3.38e-06	-0.0	0.00143312	0.00026345	2.05e-06	706.80037025	696.8671357	703.40733877	-0.17825768	0.13072527	-0.31828797
0.33002	98.23283	1.926e-05	0.00019031	0.0001411	3.37e-06	0.0	0.00143314	0.00026345	2.05e-06	706.80081596	696.86929365	703.40632541	-0.17830916	0.13067783	-0.31828718
0.33008	98.24622	1.924e-05	0.00019028	0.00014114	3.37e-06	0.0	0.00143315	0.00026346	2.05e-06	706.80125826	696.87145065	703.40531243	-0.17836049	0.13063039	-0.31828638
0.33013	98.25961	1.922e-05	0.00019024	0.00014118	3.37e-06	-0.0	0.00143317	0.00026346	2.05e-06	706.80169715	696.87360669	703.40429981	-0.17841165	0.13058295	-0.31828559
0.33019	98.27299	1.919e-05	0.0001902	0.00014122	3.37e-06	-0.0	0.00143319	0.00026347	2.05e-06	706.80213263	696.87576177	703.40328757	-0.17846263	0.13053552	-0.31828479
0.33024	98.28638	1.917e-05	0.00019016	0.00014126	3.37e-06	0.0	0.00143321	0.00026347	2.05e-06	706.8025647	696.8779159	703.4022757	-0.17851348	0.13048809	-0.318284
0.3303	98.29976	1.915e-05	0.00019013	0.0001413	3.37e-06	0.0	0.00143322	0.00026348	2.05e-06	706.80299337	696.88006907	703.4012642	-0.17856411	0.13044066	-0.3182832
0.33035	98.31315	1.912e-05	0.00019009	0.00014134	3.37e-06	-0.0	0.00143324	0.00026348	2.05e-06	706.80341864	696.88222128	703.40025307	-0.17861464	0.13039324	-0.31828241
0.33041	98.32653	1.91e-05	0.00019005	0.00014138	3.36e-06	-0.0	0.00143326	0.00026349	2.05e-06	706.80384052	696.88437254	703.39924231	-0.17866493	0.13034582	-0.31828161
0.33046	98.33991	1.908e-05	0.00019001	0.00014142	3.36e-06	0.0	0.00143327	0.00026349	2.05e-06	706.80425902	696.88652284	703.39823192	-0.17871514	0.1302984	-0.31828082
0.34053	100.7654	1.536e-05	0.0001833	0.0001486	3.11e-06	-0.0	0.001436	0.00026426	2.05e-06	706.82809687	697.2643367	703.21892154	-0.18533568	0.12168373	-0.31814001
0.34058	100.77853	1.534e-05	0.00018327	0.00014864	3.11e-06	-0.0	0.00143602	0.00026426	2.05e-06	706.82796168	697.26631755	703.21796907	-0.18535896	0.12163705	-0.31813927
0.34064	100.79165	1.532e-05	0.00018323	0.00014868	3.11e-06	0.0	0.00143603	0.00026427	2.05e-06	706.82782383	697.26829752	703.21701686	-0.18538217	0.12159036	-0.31813852
0.34069	100.80478	1.531e-05	0.0001832	0.00014871	3.11e-06	0.0	0.00143604	0.00026427	2.05e-06	706.82768335	697.2702766	703.21606491	-0.1854052	0.12154369	-0.31813777
0.34075	100.8179	1.529e-05	0.00018316	0.00014875	3.11e-06	0.0	0.00143606	0.00026428	2.05e-06	706.82754022	697.2722548	703.21511323	-0.18542815	0.12149701	-0.31813702
0.3408	100.83102	1.527e-05	0.00018313	0.00014879	3.11e-06	-0.0	0.00143607	0.00026428	2.05e-06	706.82739447	697.2742321	703.21416181	-0.18545094	0.12145034	-0.31813628
0.34086	100.84414	1.525e-05	0.00018309	0.00014883	3.11e-06	-0.0	0.00143608	0.00026428	2.05e-06	706.82724608	697.27620852	703.21321066	-0.18547361	0.12140368	-0.31813553
0.34091	100.85726	1.524e-05	0.00018305	0.00014887	3.11e-06	0.0	0.0014361	0.00026429	2.05e-06	706.82709506	697.27818405	703.21225976	-0.18549617	0.12135702	-0.31813478
0.34097	100.87037	1.522e-05	0.00018302	0.0001489	3.1e-06	0.0	0.00143611	0.00026429	2.05e-06	706.82694142	697.2801587	703.21130913	-0.18551857	0.12131037	-0.31813404
0.34102	100.88349	1.52e-05	0.00018298	0.00014894	3.1e-06	-0.0	0.00143612	0.00026429	2.05e-06	706.82678516	697.28213246	703.21035876	-0.18554089	0.12126372	-0.31813329
0.34108	100.8966	1.518e-05	0.00018295	0.00014898	3.1e-06	-0.0	0.00143613	0.0002643	2.05e-06	706.82662628	697.28410533	703.20940865	-0.18556302	0.12121708	-0.31813254
0.34113	100.90971	1.517e-05	0.00018291	0.00014902	3.1e-06	0.0	0.00143615	0.0002643	2.05e-06	706.82646479	697.28607732	703.2084588	-0.18558509	0.12117044	-0.3181318
0.34119	100.92282	1.515e-05	0.00018288	0.00014906	3.1e-06	0.0	0.00143616	0.00026431	2.05e-06	706.8263007	697.28804842	703.20750921	-0.18560698	0.1211238	-0.31813105
0.34124	100.93593	1.513e-05	0.00018284	0.00014909	3.1e-06	-0.0	0.00143617	0.00026431	2.05e-06	706.82613399	697.29001864	703.20655988	-0.18562879	0.12107717	-0.31813031
0.3413	100.94904	1.511e-05	0.0001828	0.00014913	3.1e-06	-0.0	0.00143619	0.00026431	2.05e-06	706.82596469	697.29198798	703.20561081	-0.18565043	0.12103055	-0.31812956
0.34135	100.96214	1.51e-05	0.00018277	0.00014917	3.1e-06	-0.0	0.0014362	0.00026432	2.05e-06	706.82579279	697.29395643	703.204662	-0.18567198	0.12098393	-0.31812882
0.34141	100.97525	1.508e-05	0.00018273	0.00014921	3.09e-06	0.0	0.00143621	0.00026432	2.05e-06	706.8256183	697.295924	703.20371344	-0.18569339	0.12093731	-0.31812807
0.34146	100.98835	1.506e-05	0.0001827	0.00014924	3.09e-06	0.0	0.00143622	0.00026432	2.05e-06	706.82544121	697.29789068	703.20276515	-0.18571466	0.1208907	-0.31812733
0.35152	103.36206	1.224e-05	0.00017636	0.00015594	2.87e-06	0.0	0.00143829	0.00026494	2.05e-06	706.75311981	697.64325461	703.03308379	-0.1876824	0.11244953	-0.31799407
0.35158	103.37489	1.223e-05	0.00017632	0.00015598	2.87e-06	0.0	0.0014383	0.00026495	2.05e-06	706.75252582	697.64506415	703.0321752	-0.18768355	0.11240393	-0.31799336
0.35163	103.38773	1.221e-05	0.00017629	0.00015601	2.87e-06	0.0	0.00143831	0.00026495	2.05e-06	706.75192987	697.64687286	703.0312668	-0.18768464	0.11235833	-0.31799265
0.35169	103.40056	1.22e-05	0.00017626	0.00015605	2.87e-06	-0.0	0.00143832	0.00026495	2.05e-06	706.75133197	697.64868075	703.03035857	-0.18768563	0.11231274	-0.31799193
0.35174	103.4134	1.219e-05	0.00017622	0.00015608	2.86e-06	-0.0	0.00143833	0.00026495	2.05e-06	706.75073211	697.65048782	703.02945051	-0.18768651	0.11226716	-0.31799122
0.3518	103.42623	1.217e-05	0.00017619	0.00015612	2.86e-06	0.0	0.00143834	0.00026496	2.05e-06	706.7501303	697.65229406	703.02854264	-0.18768732	0.11222158	-0.31799051
0.35185	103.43906	1.216e-05	0.00017615	0.00015615	2.86e-06	0.0	0.00143835	0.00026496	2.05e-06	706.74952654	697.65409947	703.02763494	-0.187688	0.11217601	-0.31798979
0.35191	103.45189	1.215e-05	0.00017612	0.00015619	2.86e-06	-0.0	0.00143836	0.00026496	2.05e-06	706.74892084	697.65590407	703.02672741	-0.18768863	0.11213044	-0.31798908
0.35196	103.46471	1.213e-05	0.00017609	0.00015622	2.86e-06	-0.0	0.00143837	0.00026497	2.05e-06	706.74831319	697.65770783	703.02582007	-0.18768913	0.11208489	-0.31798837
0.35202	103.47754	1.212e-05	0.00017605	0.00015626	2.86e-06	0.0	0.00143838	0.00026497	2.05e-06	706.74770361	697.65951077	703.02491289	-0.18768957	0.11203933	-0.31798766
0.35207	103.49036	1.211e-05	0.00017602	0.00015629	2.86e-06	0.0	0.00143839	0.00026497	2.05e-06	706.74709209	697.66131289	703.0240059	-0.18768989	0.11199378	-0.31798694
0.35213	103.50318	1.209e-05	0.00017599	0.00015633	2.86e-06	0.0	0.0014384	0.00026498	2.05e-06	706.74647864	697.66311419	703.02309907	-0.18769013	0.11194824	-0.31798623
0.35218	103.516	1.208e-05	0.00017595	0.00015636	2.85e-06	-0.0	0.00143841	0.00026498	2.05e-06	706.74586326	697.66491466	703.02219242	-0.18769028	0.11190271	-0.31798552
0.35224	103.52882	1.207e-05	0.00017592	0.0001564	2.85e-06	-0.0	0.00143842	0.00026498	2.05e-06	706.74524596	697.66671431	703.02128595	-0.18769031	0.11185718	-0.31798481
0.35229	103.54164	1.205e-05	0.00017589	0.00015644	2.85e-06	0.0	0.00143843	0.00026499	2.05e-06	706.74462673	697.66851314	703.02037964	-0.18769029	0.11181165	-0.3179841
0.35235	103.55446	1.204e-05	0.00017585	0.00015647	2.85e-06	0.0	0.00143844	0.00026499	2.05e-06	706.74400558	697.67031114	703.01947351	-0.18769014	0.11176614	-0.31798339
0.3524	103.56727	1.203e-05	0.00017582	0.00015651	2.85e-06	-0.0	0.00143845	0.00026499	2.05e-06	706.74338252	697.67210832	703.01856755	-0.18768994	0.11172063	-0.31798267
0.35246	103.58009	1.201e-05	0.00017579	0.00015654	2.85e-06	-0.0	0.00143846	0.00026499	2.05e-06	706.74275754	697.67390468	703.01766177	-0.1876896	0.11167513	-0.31798196
0.36252	105.8997	9.86e-06	0.00016983	0.00016277	2.65e-06	0.0	0.00144004	0.0002655	2.05e-06	706.59918267	697.98909369	702.854444	-0.18623213	0.10345849	-0.31785378
0.36258	105.91223	9.85e-06	0.0001698	0.0001628	2.65e-06	-0.0	0.00144005	0.0002655	2.05e-06	706.59825416	697.99074355	702.85356416	-0.18621731	0.10341422	-0.31785309
0.36263	105.92476	9.84e-06	0.00016977	0.00016283	2.65e-06	-0.0	0.00144006	0.0002655	2.05e-06	706.59732426	697.99239264	702.85268444	-0.18620239	0.10336997	-0.3178524
0.36269	105.9373	9.83e-06	0.00016974	0.00016286	2.65e-06	0.0	0.00144007	0.0002655	2.05e-06	706.59639295	697.99404095	702.85180483	-0.18618742	0.10332571	-0.31785171
0.36274	105.94983	9.82e-06	0.00016971	0.0001629	2.64e-06	0.0	0.00144007	0.00026551	2.05e-06	706.59546024	697.9956885	702.85092533	-0.18617238	0.10328147	-0.31785102
0.3628	105.96236	9.81e-06	0.00016967	0.00016293	2.64e-06	0.0	0.00144008	0.00026551	2.05e-06	706.59452614	697.99733527	702.85004594	-0.18615727	0.10323724	-0.31785033
0.36285	105.97488	9.79e-06	0.00016964	0.00016296	2.64e-06	-0.0	0.00144009	0.00026551	2.05e-06	706.59359064	697.99898128	702.84916667	-0.18614211	0.10319301	-0.31784964
0.36291	105.98741	9.78e-06	0.00016961	0.000163	2.64e-06	-0.0	0.0014401	0.00026551	2.05e-06	706.59265375	698.00062651	702.8482875	-0.18612685	0.10314879	-0.31784895
0.36296	105.99994	9.77e-06	0.00016958	0.00016303	2.64e-06	0.0	0.00144011	0.00026552	2.05e-06	706.59171548	698.00227098	702.84740845	-0.18611156	0.10310458	-0.31784826
0.36302	106.01246	9.76e-06	0.00016955	0.00016306	2.64e-06	0.0	0.00144011	0.00026552	2.05e-06	706.59077581	698.00391467	702.84652951	-0.18609618	0.10306037	-0.31784757
0.36307	106.02498	9.75e-06	0.00016952	0.00016309	2.64e-06	0.0	0.00144012	0.00026552	2.05e-06	706.58983476	698.0055576	702.84565068	-0.18608075	0.10301617	-0.31784688
0.36313	106.0375	9.74e-06	0.00016949	0.00016313	2.64e-06	-0.0	0.00144013	0.00026552	2.05e-06	706.58889233	698.00719975	702.84477195	-0.18606525	0.10297198	-0.31784619
0.36318	106.05002	9.73e-06	0.00016945	0.00016316	2.64e-06	-0.0	0.00144014	0.00026553	2.05e-06	706.58794852	698.00884114	702.84389334	-0.18604967	0.1029278	-0.3178455
0.36324	106.06254	9.72e-06	0.00016942	0.00016319	2.63e-06	0.0	0.00144014	0.00026553	2.05e-06	706.58700334	698.01048175	702.84301484	-0.18603405	0.10288362	-0.31784481
0.36329	106.07505	9.71e-06	0.00016939	0.00016322	2.63e-06	0.0	0.00144015	0.00026553	2.05e-06	706.58605678	698.0121216	702.84213645	-0.18601833	0.10283945	-0.31784412
0.36335	106.08756	9.7e-06	0.00016936	0.00016326	2.63e-06	-0.0	0.00144016	0.00026553	2.05e-06	706.58510885	698.01376068	702.84125816	-0.18600259	0.10279529	-0.31784343
0.3634	106.10008	9.69e-06	0.00016933	0.00016329	2.63e-06	-0.0	0.00144017	0.00026554	2.05e-06	706.58415955	698.01539899	702.84037999	-0.18598674	0.10275114	-0.31784274
0.36346	106.11259	9.68e-06	0.0001693	0.00016332	2.63e-06	-0.0	0.00144017	0.00026554	2.05e-06	706.58320888	698.01703654	702.83950192	-0.18597086	0.10270699	-0.31784205
0.37352	108.37558	8.02e-06	0.00016374	0.00016909	2.45e-06	0.0	0.00144139	0.00026595	2.05e-06	706.38859375	698.30403441	702.68038232	-0.18208504	0.09475546	-0.31771708
0.37358	108.3878	8.01e-06	0.00016371	0.00016912	2.45e-06	-0.0	0.0014414	0.00026595	2.05e-06	706.38742967	698.30553481	702.67952005	-0.18205907	0.09471273	-0.3177164
0.37363	108.40002	8.01e-06	0.00016368	0.00016915	2.45e-06	-0.0	0.0014414	0.00026595	2.05e-06	706.38626463	698.3070345	702.67865784	-0.18203304	0.09467001	-0.31771573
0.37369	108.41224	8e-06	0.00016365	0.00016919	2.45e-06	0.0	0.00144141	0.00026595	2.05e-06	706.38509862	698.30853345	702.6777957	-0.18200699	0.09462729	-0.31771505
0.37374	108.42445	7.99e-06	0.00016362	0.00016922	2.45e-06	0.0	0.00144141	0.00026596	2.05e-06	706.38393164	698.31003169	702.67693362	-0.18198087	0.09458458	-0.31771437
0.3738	108.43667	7.98e-06	0.00016359	0.00016925	2.45e-06	-0.0	0.00144142	0.00026596	2.05e-06	706.3827637	698.3115292	702.6760716	-0.18195473	0.09454188	-0.3177137
0.37385	108.44888	7.97e-06	0.00016356	0.00016928	2.45e-06	-0.0	0.00144143	0.00026596	2.05e-06	706.3815948	698.31302599	702.67520966	-0.18192853	0.09449919	-0.31771302
0.37391	108.46109	7.97e-06	0.00016353	0.00016931	2.44e-06	-0.0	0.00144143	0.00026596	2.05e-06	706.38042494	698.31452206	702.67434777	-0.18190228	0.09445651	-0.31771234
0.37396	108.47329	7.96e-06	0.0001635	0.00016934	2.44e-06	0.0	0.00144144	0.00026596	2.05e-06	706.37925412	698.31601741	702.67348595	-0.181876	0.09441383	-0.31771166
0.37402	108.4855	7.95e-06	0.00016347	0.00016937	2.44e-06	0.0	0.00144144	0.00026597	2.05e-06	706.37808235	698.31751203	702.67262419	-0.18184966	0.09437116	-0.31771099
0.37407	108.49771	7.94e-06	0.00016344	0.0001694	2.44e-06	-0.0	0.00144145	0.00026597	2.05e-06	706.37690962	698.31900593	702.6717625	-0.18182329	0.0943285	-0.31771031
0.37413	108.50991	7.93e-06	0.00016341	0.00016943	2.44e-06	-0.0	0.00144146	0.00026597	2.05e-06	706.37573594	698.32049911	702.67090087	-0.18179686	0.09428585	-0.31770963
0.37418	108.52211	7.93e-06	0.00016338	0.00016946	2.44e-06	-0.0	0.00144146	0.00026597	2.05e-06	706.37456131	698.32199157	702.6700393	-0.1817704	0.09424321	-0.31770896
0.37424	108.53431	7.92e-06	0.00016336	0.00016949	2.44e-06	0.0	0.00144147	0.00026597	2.05e-06	706.37338573	698.32348331	702.6691778	-0.1817439	0.09420057	-0.31770828
0.37429	108.54651	7.91e-06	0.00016333	0.00016952	2.44e-06	0.0	0.00144147	0.00026598	2.05e-06	706.3722092	698.32497433	702.66831636	-0.18171733	0.09415795	-0.3177076
0.37435	108.55871	7.9e-06	0.0001633	0.00016955	2.44e-06	-0.0	0.00144148	0.00026598	2.05e-06	706.37103173	698.32646463	702.66745498	-0.18169074	0.09411532	-0.31770693
0.3744	108.5709	7.89e-06	0.00016327	0.00016958	2.44e-06	-0.0	0.00144148	0.00026598	2.05e-06	706.36985332	698.3279542	702.66659367	-0.18166409	0.09407272	-0.31770625
0.37446	108.58309	7.89e-06	0.00016324	0.00016961	2.44e-06	-0.0	0.00144149	0.00026598	2.05e-06	706.36867397	698.32944306	702.66573242	-0.18163741	0.09403011	-0.31770558
0.38452	110.78673	6.6e-06	0.00015806	0.00017495	2.27e-06	0.0	0.00144244	0.00026632	2.05e-06	706.13881647	698.59000994	702.50898445	-0.17610256	0.08637266	-0.31758247
0.38458	110.79862	6.59e-06	0.00015804	0.00017498	2.27e-06	0.0	0.00144244	0.00026632	2.05e-06	706.13749294	698.59137003	702.50813166	-0.17606921	0.08633159	-0.3175818
0.38463	110.8105	6.59e-06	0.00015801	0.00017501	2.27e-06	-0.0	0.00144245	0.00026633	2.05e-06	706.13616877	698.59272945	702.50727891	-0.17603583	0.08629053	-0.31758113
0.38469	110.82239	6.58e-06	0.00015798	0.00017503	2.27e-06	-0.0	0.00144245	0.00026633	2.05e-06	706.13484396	698.59408818	702.50642618	-0.17600242	0.08624948	-0.31758046
0.38474	110.83427	6.57e-06	0.00015795	0.00017506	2.27e-06	0.0	0.00144245	0.00026633	2.05e-06	706.13351852	698.59544624	702.50557349	-0.17596899	0.08620843	-0.31757979
0.3848	110.84615	6.57e-06	0.00015793	0.00017509	2.27e-06	0.0	0.00144246	0.00026633	2.05e-06	706.13219244	698.59680362	702.50472083	-0.17593552	0.0861674	-0.31757912
0.38485	110.85803	6.56e-06	0.0001579	0.00017512	2.27e-06	0.0	0.00144246	0.00026633	2.05e-06	706.13086572	698.59816031	702.5038682	-0.17590203	0.08612637	-0.31757845
0.38491	110.86991	6.55e-06	0.00015787	0.00017515	2.27e-06	-0.0	0.00144247	0.00026633	2.05e-06	706.12953837	698.59951633	702.5030156	-0.17586851	0.08608535	-0.31757778
0.38496	110.88178	6.55e-06	0.00015785	0.00017517	2.27e-06	-0.0	0.00144247	0.00026634	2.05e-06	706.12821039	698.60087167	702.50216303	-0.17583495	0.08604434	-0.31757711
0.38502	110.89366	6.54e-06	0.00015782	0.0001752	2.27e-06	0.0	0.00144248	0.00026634	2.05e-06	706.12688178	698.60222633	702.50131049	-0.17580138	0.08600333	-0.31757644
0.38507	110.90553	6.54e-06	0.00015779	0.00017523	2.27e-06	0.0	0.00144248	0.00026634	2.05e-06	706.12555254	698.60358031	702.50045799	-0.17576776	0.08596234	-0.31757577
0.38513	110.9174	6.53e-06	0.00015776	0.00017526	2.27e-06	0.0	0.00144249	0.00026634	2.05e-06	706.12422268	698.60493362	702.49960551	-0.17573413	0.08592135	-0.3175751
0.38518	110.92927	6.52e-06	0.00015774	0.00017529	2.26e-06	-0.0	0.00144249	0.00026634	2.05e-06	706.12289218	698.60628624	702.49875306	-0.17570046	0.08588038	-0.31757443
0.38524	110.94114	6.52e-06	0.00015771	0.00017531	2.26e-06	-0.0	0.0014425	0.00026634	2.05e-06	706.12156107	698.60763819	702.49790064	-0.17566676	0.08583941	-0.31757376
0.38529	110.953	6.51e-06	0.00015768	0.00017534	2.26e-06	0.0	0.0014425	0.00026635	2.05e-06	706.12022933	698.60898946	702.49704825	-0.17563305	0.08579845	-0.31757309
0.38535	110.96486	6.5e-06	0.00015765	0.00017537	2.26e-06	0.0	0.0014425	0.00026635	2.05e-06	706.11889697	698.61034006	702.4961959	-0.17559929	0.0857575	-0.31757242
0.3854	110.97673	6.5e-06	0.00015763	0.0001754	2.26e-06	0.0	0.00144251	0.00026635	2.05e-06	706.11756398	698.61168997	702.49534357	-0.17556551	0.08571655	-0.31757176
0.38546	110.98859	6.49e-06	0.0001576	0.00017543	2.26e-06	-0.0	0.00144251	0.00026635	2.05e-06	706.11623038	698.61303921	702.49449127	-0.17553171	0.08567562	-0.31757109
0.39552	113.12983	5.48e-06	0.0001528	0.00018036	2.12e-06	-0.0	0.00144325	0.00026663	2.05e-06	705.86309437	698.84876146	702.33888246	-0.16893738	0.07833026	-0.31744887
0.39558	113.14137	5.48e-06	0.00015277	0.00018038	2.12e-06	-0.0	0.00144326	0.00026664	2.05e-06	705.86166823	698.84998954	702.33803346	-0.16889945	0.07829093	-0.31744821
0.39563	113.15291	5.47e-06	0.00015275	0.00018041	2.12e-06	0.0	0.00144326	0.00026664	2.05e-06	705.8602417	698.85121698	702.33718446	-0.1688615	0.0782516	-0.31744754
0.39569	113.16444	5.47e-06	0.00015272	0.00018043	2.11e-06	0.0	0.00144327	0.00026664	2.05e-06	705.85881476	698.85244378	702.33633548	-0.16882354	0.07821228	-0.31744687
0.39574	113.17598	5.46e-06	0.0001527	0.00018046	2.11e-06	0.0	0.00144327	0.00026664	2.05e-06	705.85738744	698.85366994	702.3354865	-0.16878556	0.07817297	-0.31744621
0.3958	113.18751	5.46e-06	0.00015267	0.00018049	2.11e-06	-0.0	0.00144327	0.00026664	2.05e-06	705.85595972	698.85489546	702.33463753	-0.16874756	0.07813367	-0.31744554
0.39585	113.19904	5.45e-06	0.00015265	0.00018051	2.11e-06	-0.0	0.00144328	0.00026664	2.05e-06	705.8545316	698.85612034	702.33378856	-0.16870954	0.07809438	-0.31744487
0.39591	113.21056	5.45e-06	0.00015262	0.00018054	2.11e-06	0.0	0.00144328	0.00026664	2.05e-06	705.85310309	698.85734458	702.3329396	-0.16867152	0.07805509	-0.31744421
0.39596	113.22209	5.44e-06	0.0001526	0.00018056	2.11e-06	0.0	0.00144328	0.00026665	2.05e-06	705.85167419	698.85856818	702.33209065	-0.16863346	0.07801582	-0.31744354
0.39602	113.23361	5.44e-06	0.00015257	0.00018059	2.11e-06	0.0	0.00144329	0.00026665	2.05e-06	705.8502449	698.85979114	702.33124171	-0.1685954	0.07797655	-0.31744287
0.39607	113.24514	5.43e-06	0.00015255	0.00018062	2.11e-06	-0.0	0.00144329	0.00026665	2.05e-06	705.84881522	698.86101346	702.33039277	-0.16855732	0.07793729	-0.3174422
0.39613	113.25666	5.43e-06	0.00015252	0.00018064	2.11e-06	-0.0	0.00144329	0.00026665	2.05e-06	705.84738515	698.86223515	702.32954385	-0.16851921	0.07789805	-0.31744154
0.39618	113.26818	5.42e-06	0.0001525	0.00018067	2.11e-06	0.0	0.0014433	0.00026665	2.05e-06	705.8459547	698.86345619	702.32869492	-0.1684811	0.0778588	-0.31744087
0.39624	113.27969	5.42e-06	0.00015247	0.00018069	2.11e-06	0.0	0.0014433	0.00026665	2.05e-06	705.84452385	698.8646766	702.32784601	-0.16844297	0.07781957	-0.3174402
0.39629	113.29121	5.41e-06	0.00015245	0.00018072	2.11e-06	0.0	0.0014433	0.00026665	2.05e-06	705.84309263	698.86589637	702.3269971	-0.16840482	0.07778035	-0.31743954
0.39635	113.30272	5.41e-06	0.00015242	0.00018074	2.11e-06	-0.0	0.00144331	0.00026666	2.05e-06	705.84166101	698.8671155	702.3261482	-0.16836666	0.07774114	-0.31743887
0.3964	113.31423	5.4e-06	0.00015239	0.00018077	2.11e-06	-0.0	0.00144331	0.00026666	2.05e-06	705.84022901	698.86833399	702.3252993	-0.16832847	0.07770193	-0.3174382
0.39646	113.32574	5.4e-06	0.00015237	0.0001808	2.1e-06	-0.0	0.00144332	0.00026666	2.05e-06	705.83879664	698.86955185	702.32445041	-0.16829027	0.07766274	-0.31743754
0.40652	115.40125	4.6e-06	0.00014792	0.00018534	1.98e-06	-0.0	0.0014439	0.0002669	2.05e-06	705.5711893	699.08187687	702.16911977	-0.1610689	0.07063806	-0.31731554
0.40657	115.41242	4.6e-06	0.0001479	0.00018537	1.98e-06	-0.0	0.0014439	0.0002669	2.05e-06	705.56970186	699.08298054	702.16827061	-0.16102841	0.07060049	-0.31731487
0.40663	115.42359	4.59e-06	0.00014788	0.00018539	1.98e-06	0.0	0.00144391	0.0002669	2.05e-06	705.56821419	699.0840836	702.16742144	-0.16098792	0.07056292	-0.31731421
0.40668	115.43475	4.59e-06	0.00014785	0.00018542	1.97e-06	0.0	0.00144391	0.0002669	2.05e-06	705.56672629	699.08518606	702.16657226	-0.16094741	0.07052536	-0.31731354
0.40674	115.44592	4.59e-06	0.00014783	0.00018544	1.97e-06	0.0	0.00144391	0.0002669	2.05e-06	705.56523817	699.08628792	702.16572307	-0.1609069	0.07048781	-0.31731287
0.40679	115.45708	4.58e-06	0.00014781	0.00018546	1.97e-06	-0.0	0.00144391	0.0002669	2.05e-06	705.56374983	699.08738917	702.16487387	-0.16086638	0.07045027	-0.31731221
0.40685	115.46824	4.58e-06	0.00014778	0.00018549	1.97e-06	-0.0	0.00144392	0.0002669	2.05e-06	705.56226127	699.08848982	702.16402467	-0.16082585	0.07041274	-0.31731154
0.4069	115.4794	4.58e-06	0.00014776	0.00018551	1.97e-06	0.0	0.00144392	0.0002669	2.05e-06	705.56077248	699.08958986	702.16317545	-0.16078531	0.07037522	-0.31731087
0.40696	115.49056	4.57e-06	0.00014774	0.00018553	1.97e-06	0.0	0.00144392	0.00026691	2.05e-06	705.55928348	699.09068931	702.16232623	-0.16074476	0.0703377	-0.31731021
0.40701	115.50171	4.57e-06	0.00014771	0.00018556	1.97e-06	0.0	0.00144393	0.00026691	2.05e-06	705.55779425	699.09178815	702.161477	-0.1607042	0.0703002	-0.31730954
0.40707	115.51287	4.56e-06	0.00014769	0.00018558	1.97e-06	-0.0	0.00144393	0.00026691	2.05e-06	705.55630481	699.09288639	702.16062776	-0.16066364	0.0702627	-0.31730887
0.40712	115.52402	4.56e-06	0.00014767	0.00018561	1.97e-06	-0.0	0.00144393	0.00026691	2.05e-06	705.55481515	699.09398402	702.15977851	-0.16062306	0.07022521	-0.3173082
0.40718	115.53517	4.56e-06	0.00014764	0.00018563	1.97e-06	-0.0	0.00144393	0.00026691	2.05e-06	705.55332527	699.09508106	702.15892925	-0.16058248	0.07018773	-0.31730754
0.40723	115.54632	4.55e-06	0.00014762	0.00018565	1.97e-06	0.0	0.00144394	0.00026691	2.05e-06	705.55183518	699.09617749	702.15807998	-0.16054189	0.07015026	-0.31730687
0.40729	115.55746	4.55e-06	0.0001476	0.00018568	1.97e-06	0.0	0.00144394	0.00026691	2.05e-06	705.55034487	699.09727332	702.1572307	-0.16050129	0.0701128	-0.3173062
0.40734	115.56861	4.54e-06	0.00014757	0.0001857	1.97e-06	0.0	0.00144394	0.00026691	2.05e-06	705.54885434	699.09836854	702.15638141	-0.16046069	0.07007535	-0.31730554
0.4074	115.57975	4.54e-06	0.00014755	0.00018573	1.97e-06	-0.0	0.00144395	0.00026691	2.05e-06	705.5473636	699.09946317	702.15553212	-0.16042007	0.0700379	-0.31730487
0.40745	115.59089	4.54e-06	0.00014753	0.00018575	1.97e-06	-0.0	0.00144395	0.00026692	2.05e-06	705.54587265	699.10055719	702.15468281	-0.16037945	0.07000047	-0.3173042
0.41752	117.59692	3.9e-06	0.00014342	0.00018994	1.85e-06	0.0	0.00144441	0.00026712	2.05e-06	705.27009843	699.29081693	701.99904144	-0.15283816	0.06329744	-0.31718196
0.41757	117.6077	3.9e-06	0.0001434	0.00018996	1.85e-06	0.0	0.00144442	0.00026712	2.05e-06	705.26857881	699.2918032	701.99818944	-0.15279653	0.06326162	-0.31718129
0.41763	117.61848	3.9e-06	0.00014338	0.00018998	1.85e-06	-0.0	0.00144442	0.00026712	2.05e-06	705.26705909	699.2927889	701.99733743	-0.15275489	0.0632258	-0.31718062
0.41768	117.62926	3.89e-06	0.00014336	0.00019	1.85e-06	-0.0	0.00144442	0.00026712	2.05e-06	705.26553927	699.29377404	701.9964854	-0.15271325	0.06318999	-0.31717995
0.41774	117.64003	3.89e-06	0.00014334	0.00019002	1.85e-06	-0.0	0.00144442	0.00026712	2.05e-06	705.26401934	699.2947586	701.99563334	-0.15267161	0.06315419	-0.31717928
0.41779	117.65081	3.89e-06	0.00014332	0.00019005	1.85e-06	0.0	0.00144443	0.00026712	2.05e-06	705.26249931	699.29574259	701.99478127	-0.15262996	0.0631184	-0.31717861
0.41785	117.66158	3.88e-06	0.00014329	0.00019007	1.85e-06	0.0	0.00144443	0.00026712	2.05e-06	705.26097917	699.29672601	701.99392918	-0.15258831	0.06308262	-0.31717795
0.4179	117.67234	3.88e-06	0.00014327	0.00019009	1.85e-06	0.0	0.00144443	0.00026712	2.05e-06	705.25945894	699.29770886	701.99307707	-0.15254666	0.06304684	-0.31717728
0.41796	117.68311	3.88e-06	0.00014325	0.00019011	1.85e-06	-0.0	0.00144443	0.00026713	2.05e-06	705.2579386	699.29869114	701.99222494	-0.15250501	0.06301107	-0.31717661
0.41801	117.69388	3.87e-06	0.00014323	0.00019013	1.85e-06	-0.0	0.00144443	0.00026713	2.05e-06	705.25641816	699.29967286	701.99137279	-0.15246335	0.06297532	-0.31717594
0.41807	117.70464	3.87e-06	0.00014321	0.00019016	1.85e-06	-0.0	0.00144444	0.00026713	2.05e-06	705.25489762	699.300654	701.99052062	-0.15242169	0.06293957	-0.31717527
0.41812	117.7154	3.87e-06	0.00014319	0.00019018	1.84e-06	0.0	0.00144444	0.00026713	2.05e-06	705.25337699	699.30163458	701.98966843	-0.15238003	0.06290383	-0.3171746
0.41818	117.72616	3.87e-06	0.00014316	0.0001902	1.84e-06	0.0	0.00144444	0.00026713	2.05e-06	705.25185625	699.30261458	701.98881622	-0.15233836	0.0628681	-0.31717393
0.41823	117.73691	3.86e-06	0.00014314	0.00019022	1.84e-06	-0.0	0.00144444	0.00026713	2.05e-06	705.25033541	699.30359402	701.987964	-0.15229669	0.06283238	-0.31717326
0.41829	117.74767	3.86e-06	0.00014312	0.00019024	1.84e-06	-0.0	0.00144445	0.00026713	2.05e-06	705.24881448	699.30457289	701.98711175	-0.15225502	0.06279666	-0.31717259
0.41834	117.75842	3.86e-06	0.0001431	0.00019027	1.84e-06	-0.0	0.00144445	0.00026713	2.05e-06	705.24729344	699.30555119	701.98625948	-0.15221335	0.06276096	-0.31717192
0.4184	117.76917	3.85e-06	0.00014308	0.00019029	1.84e-06	0.0	0.00144445	0.00026713	2.05e-06	705.24577231	699.30652893	701.98540719	-0.15217167	0.06272526	-0.31717125
0.41845	117.77992	3.85e-06	0.00014306	0.00019031	1.84e-06	0.0	0.00144445	0.00026713	2.05e-06	705.24425109	699.30750609	701.98455488	-0.15212999	0.06268957	-0.31717058
0.42852	119.7123	3.34e-06	0.00013927	0.00019416	1.74e-06	0.0	0.00144483	0.00026731	2.05e-06	704.96468393	699.47693258	701.82820781	-0.14447861	0.05630321	-0.31704779
0.42857	119.72267	3.34e-06	0.00013925	0.00019418	1.74e-06	0.0	0.00144483	0.00026731	2.05e-06	704.96315201	699.47780795	701.8273512	-0.14443677	0.05626909	-0.31704711
0.42863	119.73303	3.34e-06	0.00013923	0.0001942	1.74e-06	0.0	0.00144483	0.00026731	2.05e-06	704.96162007	699.47868279	701.82649457	-0.14439493	0.05623498	-0.31704644
0.42868	119.74339	3.33e-06	0.00013922	0.00019422	1.74e-06	-0.0	0.00144483	0.00026731	2.05e-06	704.9600881	699.47955708	701.82563792	-0.1443531	0.05620088	-0.31704577
0.42874	119.75375	3.33e-06	0.0001392	0.00019424	1.74e-06	-0.0	0.00144483	0.00026731	2.05e-06	704.95855611	699.48043084	701.82478124	-0.14431126	0.0561668	-0.3170451
0.42879	119.76411	3.33e-06	0.00013918	0.00019426	1.74e-06	-0.0	0.00144483	0.00026731	2.05e-06	704.95702409	699.48130406	701.82392453	-0.14426943	0.05613271	-0.31704442
0.42885	119.77447	3.33e-06	0.00013916	0.00019428	1.74e-06	0.0	0.00144484	0.00026731	2.05e-06	704.95549205	699.48217674	701.82306779	-0.14422759	0.05609863	-0.31704375
0.4289	119.78482	3.32e-06	0.00013914	0.0001943	1.74e-06	0.0	0.00144484	0.00026731	2.05e-06	704.95395999	699.48304888	701.82221103	-0.14418576	0.05606457	-0.31704308
0.42896	119.79517	3.32e-06	0.00013912	0.00019432	1.73e-06	-0.0	0.00144484	0.00026731	2.05e-06	704.95242791	699.48392049	701.82135425	-0.14414392	0.05603051	-0.3170424
0.42901	119.80552	3.32e-06	0.0001391	0.00019434	1.73e-06	-0.0	0.00144484	0.00026731	2.05e-06	704.95089581	699.48479156	701.82049743	-0.14410209	0.05599646	-0.31704173
0.42907	119.81587	3.32e-06	0.00013908	0.00019436	1.73e-06	-0.0	0.00144484	0.00026731	2.05e-06	704.94936368	699.48566208	701.81964059	-0.14406026	0.05596243	-0.31704106
0.42912	119.82622	3.31e-06	0.00013906	0.00019438	1.73e-06	0.0	0.00144485	0.00026732	2.05e-06	704.94783153	699.48653208	701.81878372	-0.14401843	0.05592839	-0.31704038
0.42918	119.83656	3.31e-06	0.00013904	0.0001944	1.73e-06	0.0	0.00144485	0.00026732	2.05e-06	704.94629936	699.48740153	701.81792683	-0.1439766	0.05589437	-0.31703971
0.42923	119.8469	3.31e-06	0.00013902	0.00019442	1.73e-06	0.0	0.00144485	0.00026732	2.05e-06	704.94476717	699.48827045	701.81706991	-0.14393477	0.05586036	-0.31703904
0.42929	119.85724	3.31e-06	0.000139	0.00019444	1.73e-06	-0.0	0.00144485	0.00026732	2.05e-06	704.94323497	699.48913882	701.81621296	-0.14389294	0.05582634	-0.31703837
0.42934	119.86758	3.3e-06	0.00013898	0.00019446	1.73e-06	-0.0	0.00144485	0.00026732	2.05e-06	704.94170274	699.49000667	701.81535598	-0.14385111	0.05579234	-0.31703769
0.4294	119.87791	3.3e-06	0.00013896	0.00019448	1.73e-06	-0.0	0.00144485	0.00026732	2.05e-06	704.94017049	699.49087397	701.81449898	-0.14380929	0.05575836	-0.31703702
0.42945	119.88824	3.3e-06	0.00013894	0.0001945	1.73e-06	0.0	0.00144486	0.00026732	2.05e-06	704.93863822	699.49174074	701.81364196	-0.14376746	0.05572437	-0.31703635
0.43952	121.74223	2.89e-06	0.00013546	0.00019803	1.64e-06	0.0	0.00144516	0.00026747	2.05e-06	704.6581925	699.64147629	701.65632802	-0.13614156	0.04964516	-0.31691279
0.43957	121.75216	2.89e-06	0.00013544	0.00019805	1.64e-06	-0.0	0.00144516	0.00026747	2.05e-06	704.65666118	699.64224679	701.65546564	-0.1361001	0.04961269	-0.31691211
0.43963	121.76208	2.88e-06	0.00013543	0.00019807	1.64e-06	-0.0	0.00144516	0.00026747	2.05e-06	704.65512989	699.64301679	701.65460323	-0.13605865	0.04958023	-0.31691144
0.43968	121.772	2.88e-06	0.00013541	0.00019809	1.64e-06	-0.0	0.00144516	0.00026747	2.05e-06	704.65359862	699.64378628	701.65374079	-0.1360172	0.04954778	-0.31691076
0.43974	121.78192	2.88e-06	0.00013539	0.0001981	1.64e-06	0.0	0.00144516	0.00026747	2.05e-06	704.65206738	699.64455525	701.65287831	-0.13597575	0.04951534	-0.31691008
0.43979	121.79184	2.88e-06	0.00013537	0.00019812	1.64e-06	0.0	0.00144516	0.00026747	2.05e-06	704.65053617	699.64532372	701.65201581	-0.1359343	0.0494829	-0.3169094
0.43985	121.80175	2.88e-06	0.00013535	0.00019814	1.64e-06	0.0	0.00144517	0.00026747	2.05e-06	704.64900499	699.64609168	701.65115327	-0.13589286	0.04945048	-0.31690873
0.4399	121.81166	2.87e-06	0.00013533	0.00019816	1.64e-06	-0.0	0.00144517	0.00026747	2.05e-06	704.64747383	699.64685913	701.6502907	-0.13585142	0.04941805	-0.31690805
0.43996	121.82157	2.87e-06	0.00013532	0.00019818	1.64e-06	-0.0	0.00144517	0.00026747	2.05e-06	704.6459427	699.64762606	701.6494281	-0.13580998	0.04938564	-0.31690737
0.44001	121.83148	2.87e-06	0.0001353	0.0001982	1.64e-06	-0.0	0.00144517	0.00026747	2.05e-06	704.64441159	699.64839249	701.64856547	-0.13576855	0.04935324	-0.31690669
0.44007	121.84139	2.87e-06	0.00013528	0.00019821	1.63e-06	0.0	0.00144517	0.00026747	2.05e-06	704.64288052	699.64915842	701.64770281	-0.13572712	0.04932084	-0.31690602
0.44012	121.85129	2.87e-06	0.00013526	0.00019823	1.63e-06	0.0	0.00144517	0.00026748	2.05e-06	704.64134947	699.64992383	701.64684012	-0.13568569	0.04928846	-0.31690534
0.44018	121.86119	2.86e-06	0.00013524	0.00019825	1.63e-06	0.0	0.00144518	0.00026748	2.05e-06	704.63981845	699.65068873	701.64597739	-0.13564426	0.04925608	-0.31690466
0.44023	121.87109	2.86e-06	0.00013523	0.00019827	1.63e-06	-0.0	0.00144518	0.00026748	2.05e-06	704.63828745	699.65145313	701.64511463	-0.13560284	0.04922371	-0.31690398
0.44029	121.88098	2.86e-06	0.00013521	0.00019829	1.63e-06	-0.0	0.00144518	0.00026748	2.05e-06	704.63675649	699.65221702	701.64425185	-0.13556142	0.04919134	-0.31690331
0.44034	121.89088	2.86e-06	0.00013519	0.00019831	1.63e-06	-0.0	0.00144518	0.00026748	2.05e-06	704.63522555	699.6529804	701.64338903	-0.13552001	0.04915899	-0.31690263
0.4404	121.90077	2.86e-06	0.00013517	0.00019833	1.63e-06	0.0	0.00144518	0.00026748	2.05e-06	704.63369465	699.65374327	701.64252618	-0.13547859	0.04912664	-0.31690195
0.44045	121.91066	2.85e-06	0.00013515	0.00019834	1.63e-06	0.0	0.00144518	0.00026748	2.05e-06	704.63216377	699.65450563	701.6416633	-0.13543718	0.0490943	-0.31690127
0.45051	123.68084	2.52e-06	0.00013197	0.00020157	1.55e-06	0.0	0.00144543	0.00026761	2.05e-06	704.35266474	699.78560944	701.48320949	-0.127916	0.04330929	-0.31677682
0.45057	123.69029	2.52e-06	0.00013195	0.00020159	1.55e-06	0.0	0.00144543	0.00026761	2.05e-06	704.35114176	699.78628066	701.48234054	-0.12787524	0.04327839	-0.31677614
0.45062	123.69974	2.52e-06	0.00013194	0.0002016	1.55e-06	0.0	0.00144543	0.00026761	2.05e-06	704.34961883	699.78695141	701.48147156	-0.12783449	0.0432475	-0.31677546
0.45068	123.70919	2.52e-06	0.00013192	0.00020162	1.55e-06	-0.0	0.00144543	0.00026761	2.05e-06	704.34809595	699.78762166	701.48060255	-0.12779373	0.04321662	-0.31677477
0.45073	123.71863	2.51e-06	0.0001319	0.00020164	1.55e-06	-0.0	0.00144543	0.00026761	2.05e-06	704.34657313	699.78829144	701.4797335	-0.12775298	0.04318574	-0.31677409
0.45079	123.72807	2.51e-06	0.00013189	0.00020166	1.55e-06	-0.0	0.00144543	0.00026761	2.05e-06	704.34505037	699.78896073	701.47886442	-0.12771224	0.04315488	-0.31677341
0.45084	123.73752	2.51e-06	0.00013187	0.00020167	1.55e-06	-0.0	0.00144543	0.00026761	2.05e-06	704.34352765	699.78962954	701.4779953	-0.12767149	0.04312402	-0.31677273
0.4509	123.74695	2.51e-06	0.00013185	0.00020169	1.55e-06	0.0	0.00144544	0.00026761	2.05e-06	704.342005	699.79029787	701.47712615	-0.12763076	0.04309316	-0.31677204
0.45095	123.75639	2.51e-06	0.00013184	0.00020171	1.55e-06	0.0	0.00144544	0.00026761	2.05e-06	704.3404824	699.79096572	701.47625696	-0.12759002	0.04306232	-0.31677136
0.45101	123.76582	2.51e-06	0.00013182	0.00020172	1.55e-06	0.0	0.00144544	0.00026761	2.05e-06	704.33895985	699.79163308	701.47538774	-0.12754929	0.04303149	-0.31677068
0.45106	123.77525	2.5e-06	0.0001318	0.00020174	1.55e-06	-0.0	0.00144544	0.00026761	2.05e-06	704.33743736	699.79229996	701.47451849	-0.12750857	0.04300065	-0.31676999
0.45112	123.78468	2.5e-06	0.00013179	0.00020176	1.55e-06	-0.0	0.00144544	0.00026761	2.05e-06	704.33591492	699.79296636	701.4736492	-0.12746784	0.04296984	-0.31676931
0.45117	123.79411	2.5e-06	0.00013177	0.00020177	1.55e-06	-0.0	0.00144544	0.00026761	2.05e-06	704.33439254	699.79363228	701.47277988	-0.12742713	0.04293902	-0.31676863
0.45123	123.80353	2.5e-06	0.00013175	0.00020179	1.55e-06	0.0	0.00144544	0.00026761	2.05e-06	704.33287021	699.79429771	701.47191052	-0.12738641	0.04290821	-0.31676795
0.45128	123.81295	2.5e-06	0.00013174	0.00020181	1.54e-06	0.0	0.00144544	0.00026761	2.05e-06	704.33134794	699.79496267	701.47104112	-0.1273457	0.04287742	-0.31676726
0.45134	123.82237	2.5e-06	0.00013172	0.00020182	1.54e-06	0.0	0.00144544	0.00026762	2.05e-06	704.32982572	699.79562714	701.4701717	-0.127305	0.04284663	-0.31676658
0.45139	123.83178	2.49e-06	0.0001317	0.00020184	1.54e-06	-0.0	0.00144545	0.00026762	2.05e-06	704.32830356	699.79629113	701.46930224	-0.12726429	0.04281584	-0.3167659
0.45145	123.8412	2.49e-06	0.00013169	0.00020186	1.54e-06	-0.0	0.00144545	0.00026762	2.05e-06	704.32678145	699.79695464	701.46843274	-0.12722359	0.04278507	-0.31676521
0.46151	125.5213	2.22e-06	0.00012878	0.0002048	1.47e-06	-0.0	0.00144565	0.00026773	2.05e-06	704.04924591	699.91040677	701.30871942	-0.11984322	0.03727858	-0.31663977
0.46157	125.53024	2.22e-06	0.00012877	0.00020481	1.47e-06	0.0	0.00144565	0.00026773	2.05e-06	704.04773514	699.91098388	701.30784334	-0.11980326	0.03724916	-0.31663909
0.46162	125.53918	2.22e-06	0.00012875	0.00020483	1.47e-06	0.0	0.00144565	0.00026773	2.05e-06	704.04622445	699.91156052	701.30696723	-0.1197633	0.03721974	-0.3166384
0.46168	125.54812	2.22e-06	0.00012874	0.00020484	1.47e-06	0.0	0.00144565	0.00026773	2.05e-06	704.04471382	699.91213671	701.30609108	-0.11972335	0.03719034	-0.31663771
0.46173	125.55705	2.22e-06	0.00012872	0.00020486	1.47e-06	0.0	0.00144565	0.00026773	2.05e-06	704.04320326	699.91271244	701.3052149	-0.1196834	0.03716095	-0.31663702
0.46179	125.56598	2.21e-06	0.00012871	0.00020487	1.47e-06	-0.0	0.00144565	0.00026773	2.05e-06	704.04169276	699.91328771	701.30433867	-0.11964346	0.03713155	-0.31663633
0.46184	125.57491	2.21e-06	0.00012869	0.00020489	1.47e-06	-0.0	0.00144565	0.00026773	2.05e-06	704.04018233	699.91386252	701.30346242	-0.11960352	0.03710217	-0.31663564
0.4619	125.58384	2.21e-06	0.00012868	0.0002049	1.47e-06	-0.0	0.00144565	0.00026773	2.05e-06	704.03867196	699.91443687	701.30258612	-0.11956358	0.0370728	-0.31663496
0.46195	125.59276	2.21e-06	0.00012866	0.00020492	1.47e-06	0.0	0.00144565	0.00026773	2.05e-06	704.03716166	699.91501077	701.30170979	-0.11952365	0.03704342	-0.31663427
0.46201	125.60169	2.21e-06	0.00012865	0.00020494	1.47e-06	0.0	0.00144565	0.00026773	2.05e-06	704.03565143	699.91558421	701.30083342	-0.11948372	0.03701406	-0.31663358
0.46206	125.6106	2.21e-06	0.00012863	0.00020495	1.47e-06	0.0	0.00144566	0.00026773	2.05e-06	704.03414126	699.91615719	701.29995701	-0.11944379	0.03698471	-0.31663289
0.46212	125.61952	2.21e-06	0.00012862	0.00020497	1.47e-06	0.0	0.00144566	0.00026773	2.05e-06	704.03263116	699.91672972	701.29908056	-0.11940387	0.03695536	-0.3166322
0.46217	125.62843	2.2e-06	0.0001286	0.00020498	1.47e-06	-0.0	0.00144566	0.00026773	2.05e-06	704.03112112	699.91730179	701.29820408	-0.11936395	0.03692602	-0.31663151
0.46223	125.63735	2.2e-06	0.00012859	0.000205	1.47e-06	-0.0	0.00144566	0.00026773	2.05e-06	704.02961115	699.9178734	701.29732756	-0.11932404	0.03689669	-0.31663083
0.46228	125.64625	2.2e-06	0.00012857	0.00020501	1.47e-06	-0.0	0.00144566	0.00026773	2.05e-06	704.02810124	699.91844455	701.29645101	-0.11928414	0.03686737	-0.31663014
0.46234	125.65516	2.2e-06	0.00012856	0.00020503	1.47e-06	0.0	0.00144566	0.00026773	2.05e-06	704.02659141	699.91901525	701.29557442	-0.11924423	0.03683804	-0.31662945
0.46239	125.66406	2.2e-06	0.00012854	0.00020504	1.47e-06	0.0	0.00144566	0.00026773	2.05e-06	704.02508163	699.91958549	701.29469779	-0.11920433	0.03680873	-0.31662876
0.46245	125.67296	2.2e-06	0.00012853	0.00020506	1.47e-06	0.0	0.00144566	0.00026773	2.05e-06	704.02357193	699.92015527	701.29382112	-0.11916443	0.03677943	-0.31662807
0.47251	127.2556	1.98e-06	0.00012589	0.00020772	1.4e-06	-0.0	0.00144583	0.00026783	2.05e-06	703.74841251	700.01685842	701.1327551	-0.1119264	0.03153339	-0.31650157
0.47257	127.26399	1.97e-06	0.00012588	0.00020773	1.4e-06	-0.0	0.00144583	0.00026783	2.05e-06	703.74691496	700.01734614	701.13187141	-0.11188717	0.03150535	-0.31650087
0.47262	127.27238	1.97e-06	0.00012586	0.00020775	1.4e-06	0.0	0.00144583	0.00026783	2.05e-06	703.74541748	700.01783343	701.13098769	-0.11184794	0.03147731	-0.31650018
0.47268	127.28076	1.97e-06	0.00012585	0.00020776	1.4e-06	0.0	0.00144583	0.00026783	2.05e-06	703.74392007	700.01832028	701.13010392	-0.11180872	0.03144927	-0.31649949
0.47273	127.28914	1.97e-06	0.00012584	0.00020778	1.4e-06	0.0	0.00144583	0.00026783	2.05e-06	703.74242271	700.01880669	701.12922012	-0.1117695	0.03142125	-0.31649879
0.47279	127.29752	1.97e-06	0.00012582	0.00020779	1.4e-06	0.0	0.00144583	0.00026783	2.05e-06	703.74092542	700.01929267	701.12833628	-0.11173028	0.03139323	-0.3164981
0.47284	127.3059	1.97e-06	0.00012581	0.0002078	1.4e-06	-0.0	0.00144583	0.00026783	2.05e-06	703.7394282	700.01977821	701.12745239	-0.11169107	0.03136522	-0.3164974
0.4729	127.31427	1.97e-06	0.0001258	0.00020782	1.4e-06	-0.0	0.00144583	0.00026783	2.05e-06	703.73793104	700.02026332	701.12656847	-0.11165186	0.03133721	-0.31649671
0.47295	127.32264	1.97e-06	0.00012578	0.00020783	1.4e-06	-0.0	0.00144583	0.00026783	2.05e-06	703.73643395	700.02074799	701.12568451	-0.11161265	0.03130922	-0.31649602
0.47301	127.331	1.97e-06	0.00012577	0.00020785	1.4e-06	-0.0	0.00144583	0.00026783	2.05e-06	703.73493692	700.02123223	701.12480051	-0.11157345	0.03128122	-0.31649532
0.47306	127.33937	1.97e-06	0.00012575	0.00020786	1.4e-06	0.0	0.00144583	0.00026783	2.05e-06	703.73343995	700.02171604	701.12391647	-0.11153425	0.03125324	-0.31649463
0.47312	127.34773	1.96e-06	0.00012574	0.00020787	1.4e-06	0.0	0.00144583	0.00026783	2.05e-06	703.73194305	700.0221994	701.12303239	-0.11149505	0.03122526	-0.31649393
0.47317	127.35609	1.96e-06	0.00012573	0.00020789	1.4e-06	0.0	0.00144584	0.00026783	2.05e-06	703.73044621	700.02268234	701.12214828	-0.11145586	0.03119729	-0.31649324
0.47323	127.36444	1.96e-06	0.00012571	0.0002079	1.4e-06	-0.0	0.00144584	0.00026783	2.05e-06	703.72894944	700.02316484	701.12126412	-0.11141666	0.03116932	-0.31649254
0.47328	127.37279	1.96e-06	0.0001257	0.00020791	1.4e-06	-0.0	0.00144584	0.00026783	2.05e-06	703.72745273	700.0236469	701.12037992	-0.11137748	0.03114136	-0.31649185
0.47334	127.38114	1.96e-06	0.00012569	0.00020793	1.4e-06	-0.0	0.00144584	0.00026783	2.05e-06	703.72595608	700.02412853	701.11949569	-0.11133829	0.03111341	-0.31649115
0.47339	127.38949	1.96e-06	0.00012567	0.00020794	1.4e-06	-0.0	0.00144584	0.00026784	2.05e-06	703.7244595	700.02460973	701.11861141	-0.11129911	0.03108546	-0.31649046
0.47345	127.39783	1.96e-06	0.00012566	0.00020796	1.4e-06	0.0	0.00144584	0.00026784	2.05e-06	703.72296298	700.02509049	701.1177271	-0.11125993	0.03105752	-0.31648977
0.48351	128.87416	1.78e-06	0.00012329	0.00021035	1.34e-06	-0.0	0.00144597	0.00026792	2.05e-06	703.45042316	700.08110861	700.96120211	-0.10401419	0.01298555	-0.31636682
0.48357	128.88195	1.77e-06	0.00012328	0.00021036	1.34e-06	-0.0	0.00144597	0.00026792	2.05e-06	703.44894227	700.08131023	700.96035873	-0.10397563	0.01297618	-0.31636617
0.48362	128.88973	1.77e-06	0.00012327	0.00021037	1.34e-06	-0.0	0.00144597	0.00026792	2.05e-06	703.44746147	700.08151171	700.95951525	-0.10393622	0.01296661	-0.31636552
0.48368	128.89751	1.77e-06	0.00012325	0.00021039	1.34e-06	-0.0	0.00144597	0.00026792	2.05e-06	703.44598076	700.08171303	700.95867166	-0.10388703	0.01295466	-0.31636469
0.48373	128.90528	1.77e-06	0.00012324	0.0002104	1.34e-06	-0.0	0.00144597	0.00026792	2.05e-06	703.44450015	700.08191417	700.95782793	-0.10383103	0.01294105	-0.31636375
0.48379	128.91305	1.77e-06	0.00012323	0.00021041	1.34e-06	-0.0	0.00144598	0.00026792	2.05e-06	703.44301966	700.0821151	700.95698405	-0.10375571	0.01292275	-0.31636249
0.48384	128.92082	1.77e-06	0.00012322	0.00021042	1.34e-06	-0.0	0.00144598	0.00026792	2.05e-06	703.44153934	700.08231573	700.95613996	-0.10375571	0.01292275	-0.31636249
0.4839	128.92858	1.77e-06	0.0001232	0.00021044	1.34e-06	-0.0	0.00144598	0.00026792	2.05e-06	703.44005902	700.08251637	700.95529587	-0.10367283	0.01290261	-0.3163611
0.48395	128.93634	1.77e-06	0.00012319	0.00021045	1.34e-06	-0.0	0.00144598	0.00026792	2.05e-06	703.43857888	700.08271669	700.95445155	-0.10366628	0.01290101	-0.31636099
0.48401	128.9441	1.77e-06	0.00012318	0.00021046	1.34e-06	0.0	0.00144598	0.00026792	2.05e-06	703.43709875	700.08291699	700.95360721	-0.10360678	0.01288655	-0.31635999
0.48406	128.95185	1.77e-06	0.00012317	0.00021047	1.34e-06	0.0	0.00144598	0.00026792	2.05e-06	703.43561875	700.08311706	700.9527627	-0.10357689	0.01287929	-0.31635949
0.48412	128.95961	1.77e-06	0.00012315	0.00021049	1.34e-06	0.0	0.00144598	0.00026792	2.05e-06	703.43413881	700.08331701	700.95191812	-0.1035542	0.01287378	-0.31635911
0.48417	128.96735	1.76e-06	0.00012314	0.0002105	1.34e-06	0.0	0.00144598	0.00026792	2.05e-06	703.43265891	700.08351688	700.95107347	-0.10350228	0.01286116	-0.31635824
0.48423	128.9751	1.76e-06	0.00012313	0.00021051	1.34e-06	0.0	0.00144598	0.00026792	2.05e-06	703.43117914	700.08371656	700.95022867	-0.10347593	0.01285475	-0.3163578
0.48428	128.98284	1.76e-06	0.00012312	0.00021052	1.34e-06	0.0	0.00144598	0.00026792	2.05e-06	703.42969941	700.08391613	700.94938381	-0.10344957	0.01284835	-0.31635736
0.48434	128.99058	1.76e-06	0.00012311	0.00021054	1.34e-06	-0.0	0.00144598	0.00026792	2.05e-06	703.42821975	700.0841156	700.94853887	-0.10341957	0.01284106	-0.31635685
0.48439	128.99831	1.76e-06	0.00012309	0.00021055	1.34e-06	-0.0	0.00144598	0.00026792	2.05e-06	703.42674015	700.08431496	700.94769384	-0.10338211	0.01283195	-0.31635622
0.48445	129.00605	1.76e-06	0.00012308	0.00021056	1.34e-06	-0.0	0.00144598	0.00026792	2.05e-06	703.42526062	700.08451417	700.94684872	-0.103343	0.01282245	-0.31635556
0.49451	130.36516	1.61e-06	0.00012097	0.00021269	1.29e-06	-0.0	0.00144609	0.00026799	2.05e-06	703.15571537	700.11843712	700.79034665	-0.09616893	0.0110794	-0.31623265
0.49457	130.37227	1.61e-06	0.00012096	0.0002127	1.29e-06	-0.0	0.00144609	0.00026799	2.05e-06	703.15424782	700.11860892	700.78948155	-0.09612992	0.01106994	-0.31623197
0.49462	130.37938	1.61e-06	0.00012095	0.00021271	1.29e-06	-0.0	0.00144609	0.00026799	2.05e-06	703.15278032	700.11878057	700.78861634	-0.09609091	0.01106049	-0.31623129
0.49468	130.38648	1.61e-06	0.00012094	0.00021272	1.29e-06	0.0	0.00144609	0.00026799	2.05e-06	703.15131287	700.11895208	700.78775103	-0.09605191	0.01105103	-0.31623061
0.49473	130.39358	1.61e-06	0.00012093	0.00021273	1.29e-06	0.0	0.00144609	0.00026799	2.05e-06	703.14984546	700.11912344	700.7868856	-0.0960129	0.01104158	-0.31622993
0.49479	130.40068	1.61e-06	0.00012092	0.00021274	1.29e-06	0.0	0.00144609	0.00026799	2.05e-06	703.1483781	700.11929465	700.78602007	-0.0959739	0.01103213	-0.31622925
0.49484	130.40777	1.61e-06	0.00012091	0.00021275	1.29e-06	0.0	0.0014461	0.00026799	2.05e-06	703.14691079	700.11946571	700.78515443	-0.09592348	0.01101991	-0.31622837
0.4949	130.41486	1.61e-06	0.0001209	0.00021277	1.29e-06	0.0	0.0014461	0.00026799	2.05e-06	703.14544353	700.11963659	700.78428864	-0.09585032	0.01100219	-0.3162271
0.49495	130.42195	1.61e-06	0.00012089	0.00021278	1.29e-06	0.0	0.0014461	0.00026799	2.05e-06	703.14397636	700.11980718	700.78342266	-0.09578228	0.0109857	-0.31622591
0.49501	130.42903	1.61e-06	0.00012088	0.00021279	1.28e-06	-0.0	0.0014461	0.00026799	2.05e-06	703.14250926	700.11997752	700.78255649	-0.09578228	0.0109857	-0.31622591
0.49506	130.43611	1.6e-06	0.00012086	0.0002128	1.28e-06	-0.0	0.0014461	0.00026799	2.05e-06	703.14104216	700.12014786	700.78169031	-0.09571843	0.01097024	-0.3162248
0.49512	130.44319	1.6e-06	0.00012085	0.00021281	1.28e-06	-0.0	0.0014461	0.000268	2.05e-06	703.13957514	700.12031796	700.78082397	-0.09567359	0.01095938	-0.31622401
0.49517	130.45026	1.6e-06	0.00012084	0.00021282	1.28e-06	-0.0	0.0014461	0.000268	2.05e-06	703.13810817	700.12048788	700.77995749	-0.09567359	0.01095938	-0.31622401
0.49523	130.45733	1.6e-06	0.00012083	0.00021283	1.28e-06	-0.0	0.0014461	0.000268	2.05e-06	703.13664119	700.12065781	700.77909102	-0.09558655	0.0109383	-0.31622249
0.49528	130.46439	1.6e-06	0.00012082	0.00021284	1.28e-06	-0.0	0.0014461	0.000268	2.05e-06	703.13517431	700.12082741	700.7782243	-0.0955649	0.01093305	-0.31622212
0.49534	130.47145	1.6e-06	0.00012081	0.00021285	1.28e-06	-0.0	0.0014461	0.000268	2.05e-06	703.13370746	700.12099693	700.77735753	-0.09556441	0.01093293	-0.31622211
0.49539	130.47851	1.6e-06	0.0001208	0.00021286	1.28e-06	-0.0	0.0014461	0.000268	2.05e-06	703.1322406	700.12116644	700.77649075	-0.09551716	0.01092149	-0.31622128
0.49545	130.48556	1.6e-06	0.00012079	0.00021287	1.28e-06	-0.0	0.0014461	0.000268	2.05e-06	703.1307738	700.12133578	700.77562385	-0.09549117	0.0109152	-0.31622083
0.50551	131.71366	1.48e-06	0.00011894	0.00021474	1.24e-06	0.0	0.00144619	0.00026805	2.05e-06	702.86285745	700.14987168	700.61516889	-0.08835305	0.00920036	-0.31609506
0.50556	131.72001	1.48e-06	0.00011893	0.00021475	1.24e-06	-0.0	0.00144619	0.00026806	2.05e-06	702.86139501	700.15001419	700.61428208	-0.08831373	0.00919101	-0.31609436
0.50562	131.72636	1.48e-06	0.00011892	0.00021476	1.24e-06	-0.0	0.00144619	0.00026806	2.05e-06	702.85993257	700.15015655	700.61339517	-0.0882744	0.00918167	-0.31609366
0.50567	131.73271	1.48e-06	0.00011891	0.00021477	1.24e-06	-0.0	0.00144619	0.00026806	2.05e-06	702.85847014	700.15029877	700.61250814	-0.08823506	0.00917232	-0.31609297
0.50573	131.73905	1.48e-06	0.0001189	0.00021478	1.24e-06	-0.0	0.00144619	0.00026806	2.05e-06	702.85700772	700.15044084	700.611621	-0.08819571	0.00916298	-0.31609227
0.50578	131.74539	1.48e-06	0.0001189	0.00021478	1.24e-06	-0.0	0.00144619	0.00026806	2.05e-06	702.85554529	700.15058277	700.61073376	-0.08815636	0.00915364	-0.31609157
0.50584	131.75172	1.48e-06	0.00011889	0.00021479	1.24e-06	0.0	0.00144619	0.00026806	2.05e-06	702.85408287	700.15072455	700.60984641	-0.08811702	0.00914429	-0.31609088
0.50589	131.75805	1.47e-06	0.00011888	0.0002148	1.24e-06	0.0	0.00144619	0.00026806	2.05e-06	702.85262045	700.15086619	700.60895894	-0.08807766	0.00913495	-0.31609018
0.50595	131.76437	1.47e-06	0.00011887	0.00021481	1.24e-06	0.0	0.00144619	0.00026806	2.05e-06	702.85115803	700.15100768	700.60807137	-0.0880383	0.00912561	-0.31608948
0.506	131.7707	1.47e-06	0.00011886	0.00021482	1.24e-06	0.0	0.00144619	0.00026806	2.05e-06	702.84969562	700.15114903	700.60718368	-0.08799893	0.00911626	-0.31608878
0.50606	131.77701	1.47e-06	0.00011885	0.00021483	1.24e-06	0.0	0.00144619	0.00026806	2.05e-06	702.8482332	700.15129023	700.60629589	-0.08795956	0.00910692	-0.31608809
0.50611	131.78333	1.47e-06	0.00011884	0.00021484	1.24e-06	-0.0	0.00144619	0.00026806	2.05e-06	702.84677079	700.15143128	700.60540799	-0.08792019	0.00909758	-0.31608739
0.50617	131.78964	1.47e-06	0.00011883	0.00021485	1.24e-06	-0.0	0.00144619	0.00026806	2.05e-06	702.84530838	700.15157219	700.60451998	-0.08788081	0.00908824	-0.31608669
0.50622	131.79594	1.47e-06	0.00011882	0.00021486	1.24e-06	-0.0	0.00144619	0.00026806	2.05e-06	702.84384597	700.15171296	700.60363185	-0.08784143	0.0090789	-0.31608599
0.50628	131.80224	1.47e-06	0.00011881	0.00021487	1.24e-06	-0.0	0.0014462	0.00026806	2.05e-06	702.84238356	700.15185358	700.60274362	-0.08780203	0.00906956	-0.3160853
0.50633	131.80854	1.47e-06	0.0001188	0.00021488	1.24e-06	-0.0	0.0014462	0.00026806	2.05e-06	702.84092115	700.15199405	700.60185528	-0.08776263	0.00906022	-0.3160846
0.50639	131.81483	1.47e-06	0.00011879	0.00021489	1.24e-06	-0.0	0.0014462	0.00026806	2.05e-06	702.83945875	700.15213438	700.60096683	-0.08772324	0.00905088	-0.3160839
0.50644	131.82112	1.47e-06	0.00011878	0.0002149	1.24e-06	0.0	0.0014462	0.00026806	2.05e-06	702.83799634	700.15227456	700.60007826	-0.08768384	0.00904154	-0.3160832
0.5065	131.82741	1.47e-06	0.00011877	0.00021491	1.24e-06	0.0	0.0014462	0.00026806	2.05e-06	702.83653393	700.1524146	700.59918959	-0.08764443	0.0090322	-0.31608251
0.51651	132.89981	1.37e-06	0.00011721	0.00021649	1.2e-06	0.0	0.00144627	0.00026811	2.05e-06	702.57013449	700.17548709	700.43559399	-0.08034538	0.00733593	-0.31595401
0.51656	132.90529	1.37e-06	0.0001172	0.00021649	1.2e-06	0.0	0.00144627	0.00026811	2.05e-06	702.56866806	700.17560062	700.43468472	-0.08030431	0.00732661	-0.3159533
0.51662	132.91077	1.37e-06	0.00011719	0.0002165	1.2e-06	0.0	0.00144627	0.00026811	2.05e-06	702.56720159	700.175714	700.43377534	-0.08026323	0.00731729	-0.31595258
0.51667	132.91624	1.37e-06	0.00011718	0.00021651	1.2e-06	0.0	0.00144627	0.00026811	2.05e-06	702.56573507	700.17582724	700.43286583	-0.08022213	0.00730798	-0.31595187
0.51673	132.9217	1.37e-06	0.00011718	0.00021652	1.2e-06	0.0	0.00144627	0.00026811	2.05e-06	702.56426851	700.17594033	700.43195621	-0.08018099	0.00729866	-0.31595115
0.51678	132.92716	1.37e-06	0.00011717	0.00021653	1.2e-06	0.0	0.00144627	0.00026811	2.05e-06	702.5628019	700.17605328	700.43104648	-0.08013987	0.00728934	-0.31595044
0.51684	132.93262	1.37e-06	0.00011716	0.00021653	1.2e-06	-0.0	0.00144627	0.00026811	2.05e-06	702.56133525	700.17616608	700.43013663	-0.08009875	0.00728002	-0.31594972
0.51689	132.93807	1.37e-06	0.00011715	0.00021654	1.2e-06	-0.0	0.00144627	0.00026811	2.05e-06	702.55986855	700.17627874	700.42922666	-0.0800576	0.0072707	-0.31594901
0.51695	132.94352	1.37e-06	0.00011714	0.00021655	1.2e-06	-0.0	0.00144627	0.00026811	2.05e-06	702.5584018	700.17639126	700.42831657	-0.08001643	0.00726139	-0.31594829
0.517	132.94896	1.37e-06	0.00011714	0.00021656	1.2e-06	-0.0	0.00144627	0.00026811	2.05e-06	702.55693501	700.17650363	700.42740637	-0.07997523	0.00725207	-0.31594758
0.51706	132.9544	1.37e-06	0.00011713	0.00021657	1.2e-06	-0.0	0.00144627	0.00026811	2.05e-06	702.55546817	700.17661585	700.42649605	-0.07993401	0.00724275	-0.31594686
0.51711	132.95983	1.37e-06	0.00011712	0.00021657	1.2e-06	-0.0	0.00144627	0.00026811	2.05e-06	702.55400128	700.17672793	700.42558562	-0.07989281	0.00723343	-0.31594615
0.51717	132.96526	1.37e-06	0.00011711	0.00021658	1.2e-06	0.0	0.00144627	0.00026811	2.05e-06	702.55253434	700.17683987	700.42467507	-0.0798516	0.00722411	-0.31594543
0.51722	132.97068	1.37e-06	0.00011711	0.00021659	1.2e-06	0.0	0.00144627	0.00026811	2.05e-06	702.55106736	700.17695166	700.4237644	-0.07981036	0.00721479	-0.31594472
0.51728	132.9761	1.37e-06	0.0001171	0.0002166	1.2e-06	0.0	0.00144627	0.00026811	2.05e-06	702.54960033	700.1770633	700.42285361	-0.0797691	0.00720547	-0.315944
0.51733	132.98151	1.37e-06	0.00011709	0.00021661	1.2e-06	0.0	0.00144627	0.00026811	2.05e-06	702.54813325	700.1771748	700.42194271	-0.07972781	0.00719615	-0.31594329
0.51739	132.98692	1.37e-06	0.00011708	0.00021661	1.2e-06	0.0	0.00144627	0.00026811	2.05e-06	702.54666613	700.17728616	700.42103169	-0.07968651	0.00718683	-0.31594257
0.51744	132.99233	1.36e-06	0.00011707	0.00021662	1.2e-06	0.0	0.00144627	0.00026811	2.05e-06	702.54519895	700.17739737	700.42012056	-0.07964522	0.00717751	-0.31594186
0.5175	132.99772	1.36e-06	0.00011707	0.00021663	1.2e-06	-0.0	0.00144627	0.00026811	2.05e-06	702.54373172	700.17750844	700.41920931	-0.07960392	0.00716819	-0.31594114
0.52751	133.89514	1.29e-06	0.00011579	0.00021792	1.17e-06	-0.0	0.00144633	0.00026815	2.05e-06	702.27560938	700.19530753	700.25134164	-0.07173822	0.00546274	-0.31580929
0.52756	133.89957	1.29e-06	0.00011578	0.00021792	1.17e-06	-0.0	0.00144633	0.00026815	2.05e-06	702.27412871	700.195392	700.25040771	-0.07169244	0.00545328	-0.31580855
0.52762	133.904	1.29e-06	0.00011578	0.00021793	1.17e-06	-0.0	0.00144633	0.00026815	2.05e-06	702.27264795	700.19547632	700.24947364	-0.07164664	0.00544382	-0.31580782
0.52767	133.90842	1.29e-06	0.00011577	0.00021793	1.17e-06	-0.0	0.00144633	0.00026815	2.05e-06	702.2711671	700.1955605	700.24853944	-0.0716008	0.00543436	-0.31580709
0.52773	133.91283	1.29e-06	0.00011576	0.00021794	1.17e-06	-0.0	0.00144633	0.00026815	2.05e-06	702.26968614	700.19564453	700.24760511	-0.07155475	0.00542489	-0.31580635
0.52778	133.91724	1.29e-06	0.00011576	0.00021795	1.17e-06	-0.0	0.00144633	0.00026815	2.05e-06	702.26820509	700.19572842	700.24667065	-0.07150884	0.00541543	-0.31580562
0.52784	133.92164	1.29e-06	0.00011575	0.00021795	1.17e-06	-0.0	0.00144633	0.00026815	2.05e-06	702.26672394	700.19581216	700.24573605	-0.07146293	0.00540596	-0.31580489
0.52789	133.92604	1.29e-06	0.00011575	0.00021796	1.17e-06	0.0	0.00144633	0.00026815	2.05e-06	702.26524268	700.19589575	700.24480131	-0.07141701	0.0053965	-0.31580415
0.52795	133.93043	1.29e-06	0.00011574	0.00021797	1.17e-06	0.0	0.00144633	0.00026815	2.05e-06	702.26376134	700.19597919	700.24386645	-0.07137095	0.00538703	-0.31580342
0.528	133.93481	1.29e-06	0.00011573	0.00021797	1.17e-06	0.0	0.00144633	0.00026815	2.05e-06	702.26227989	700.19606249	700.24293144	-0.0713249	0.00537756	-0.31580268
0.52806	133.93919	1.29e-06	0.00011573	0.00021798	1.17e-06	0.0	0.00144633	0.00026815	2.05e-06	702.26079834	700.19614564	700.24199631	-0.07127878	0.00536809	-0.31580195
0.52811	133.94356	1.29e-06	0.00011572	0.00021798	1.17e-06	0.0	0.00144633	0.00026815	2.05e-06	702.25931669	700.19622865	700.24106104	-0.07123253	0.00535861	-0.31580121
0.52817	133.94793	1.29e-06	0.00011572	0.00021799	1.17e-06	0.0	0.00144633	0.00026815	2.05e-06	702.25783494	700.1963115	700.24012563	-0.07118627	0.00534913	-0.31580048
0.52822	133.95229	1.29e-06	0.00011571	0.000218	1.17e-06	0.0	0.00144633	0.00026815	2.05e-06	702.2563531	700.19639422	700.23919009	-0.07114008	0.00533966	-0.31579974
0.52828	133.95664	1.29e-06	0.0001157	0.000218	1.17e-06	-0.0	0.00144633	0.00026815	2.05e-06	702.25487115	700.19647678	700.23825442	-0.07109388	0.00533018	-0.31579901
0.52833	133.96099	1.29e-06	0.0001157	0.00021801	1.17e-06	-0.0	0.00144633	0.00026815	2.05e-06	702.2533891	700.1965592	700.23731861	-0.07104759	0.0053207	-0.31579827
0.52839	133.96533	1.29e-06	0.00011569	0.00021801	1.17e-06	-0.0	0.00144633	0.00026815	2.05e-06	702.25190695	700.19664147	700.23638266	-0.07100126	0.00531122	-0.31579754
0.52844	133.96967	1.28e-06	0.00011569	0.00021802	1.17e-06	-0.0	0.00144633	0.00026815	2.05e-06	702.2504247	700.19672359	700.23544659	-0.07095484	0.00530174	-0.3157968
0.5285	133.974	1.28e-06	0.00011568	0.00021803	1.17e-06	-0.0	0.00144633	0.00026815	2.05e-06	702.24894235	700.19680557	700.23451037	-0.07090839	0.00529225	-0.31579607
0.53851	134.65305	1.23e-06	0.00011474	0.00021898	1.15e-06	-0.0	0.00144637	0.00026818	2.05e-06	701.97731503	700.20924061	700.0616665	-0.06143625	0.00351849	-0.3156603
0.53856	134.65612	1.23e-06	0.00011473	0.00021898	1.15e-06	-0.0	0.00144637	0.00026818	2.05e-06	701.9758125	700.20929497	700.06070185	-0.06137567	0.00350831	-0.31565954
0.53862	134.65918	1.23e-06	0.00011473	0.00021899	1.15e-06	-0.0	0.00144637	0.00026818	2.05e-06	701.97430987	700.20934918	700.05973701	-0.06131505	0.00349813	-0.31565879
0.53867	134.66223	1.23e-06	0.00011472	0.00021899	1.15e-06	-0.0	0.00144637	0.00026818	2.05e-06	701.97280715	700.20940323	700.05877198	-0.06125439	0.00348796	-0.31565803
0.53873	134.66527	1.23e-06	0.00011472	0.00021899	1.15e-06	-0.0	0.00144637	0.00026818	2.05e-06	701.97130434	700.20945713	700.05780677	-0.06119369	0.00347778	-0.31565727
0.53878	134.6683	1.23e-06	0.00011471	0.000219	1.15e-06	-0.0	0.00144637	0.00026818	2.05e-06	701.96980144	700.20951086	700.05684137	-0.06113296	0.00346759	-0.31565651
0.53884	134.67133	1.23e-06	0.00011471	0.000219	1.15e-06	-0.0	0.00144637	0.00026818	2.05e-06	701.96829844	700.20956444	700.05587578	-0.06107219	0.00345741	-0.31565575
0.53889	134.67435	1.23e-06	0.00011471	0.00021901	1.15e-06	-0.0	0.00144637	0.00026818	2.05e-06	701.96679536	700.20961786	700.05491001	-0.06101138	0.00344722	-0.315655
0.53895	134.67736	1.23e-06	0.0001147	0.00021901	1.15e-06	-0.0	0.00144637	0.00026818	2.05e-06	701.96529218	700.20967112	700.05394405	-0.06095053	0.00343704	-0.31565424
0.539	134.68036	1.23e-06	0.0001147	0.00021902	1.15e-06	-0.0	0.00144637	0.00026818	2.05e-06	701.9637889	700.20972423	700.0529779	-0.06088939	0.00342683	-0.31565348
0.53906	134.68335	1.23e-06	0.00011469	0.00021902	1.15e-06	-0.0	0.00144637	0.00026818	2.05e-06	701.96228554	700.20977717	700.05201157	-0.06082394	0.0034164	-0.31565272
0.53911	134.68633	1.23e-06	0.00011469	0.00021902	1.15e-06	-0.0	0.00144637	0.00026818	2.05e-06	701.96078212	700.20982996	700.05104504	-0.06076194	0.00340615	-0.31565196
0.53917	134.68931	1.23e-06	0.00011469	0.00021903	1.15e-06	-0.0	0.00144637	0.00026818	2.05e-06	701.95927861	700.20988259	700.05007831	-0.06069982	0.0033959	-0.3156512
0.53922	134.69228	1.23e-06	0.00011468	0.00021903	1.15e-06	-0.0	0.00144637	0.00026818	2.05e-06	701.95777502	700.20993505	700.04911139	-0.06063759	0.00338563	-0.31565044
0.53928	134.69524	1.23e-06	0.00011468	0.00021904	1.15e-06	-0.0	0.00144637	0.00026818	2.05e-06	701.95627134	700.20998736	700.04814428	-0.06057525	0.00337537	-0.31564968
0.53933	134.69819	1.23e-06	0.00011467	0.00021904	1.15e-06	0.0	0.00144637	0.00026818	2.05e-06	701.95476758	700.21003952	700.04717698	-0.06051279	0.00336509	-0.31564892
0.53939	134.70113	1.23e-06	0.00011467	0.00021904	1.15e-06	0.0	0.00144637	0.00026818	2.05e-06	701.95326373	700.21009151	700.04620948	-0.06045023	0.00335482	-0.31564816
0.53944	134.70406	1.23e-06	0.00011467	0.00021905	1.15e-06	0.0	0.00144637	0.00026818	2.05e-06	701.95175981	700.21014334	700.04524179	-0.06038755	0.00334453	-0.3156474
0.5395	134.70699	1.23e-06	0.00011466	0.00021905	1.15e-06	0.0	0.00144637	0.00026818	2.05e-06	701.95025581	700.21019501	700.04427391	-0.06032476	0.00333424	-0.31564664
0.54951	135.06311	1.2e-06	0.00011418	0.00021954	1.14e-06	0.0	0.00144639	0.0002682	2.05e-06	701.68055382	700.21661353	699.86352641	-0.03803266	0.00083857	-0.31550466
0.54956	135.06369	1.2e-06	0.00011417	0.00021954	1.14e-06	0.0	0.00144639	0.0002682	2.05e-06	701.67923585	700.21662647	699.86248477	-0.03753337	0.00080246	-0.31550384
0.54962	135.06423	1.2e-06	0.00011417	0.00021954	1.14e-06	0.0	0.00144639	0.0002682	2.05e-06	701.67792903	700.21663885	699.86144141	-0.03699275	0.00076385	-0.31550302
0.54967	135.06475	1.2e-06	0.00011417	0.00021954	1.14e-06	0.0	0.00144639	0.0002682	2.05e-06	701.67663464	700.21665063	699.86039617	-0.03640369	0.00072231	-0.3155022
0.54973	135.06523	1.2e-06	0.00011417	0.00021954	1.14e-06	0.0	0.00144639	0.0002682	2.05e-06	701.67535422	700.21666177	699.85934888	-0.03575576	0.0006772	-0.31550137
0.54978	135.06568	1.2e-06	0.00011417	0.00021955	1.14e-06	0.0	0.00144639	0.0002682	2.05e-06	701.67408962	700.21667221	699.85829934	-0.03503431	0.00062762	-0.31550055
0.54984	135.06609	1.2e-06	0.00011417	0.00021955	1.14e-06	0.0	0.00144639	0.0002682	2.05e-06	701.67284323	700.21668189	699.85724729	-0.03422017	0.0005724	-0.31549972
0.54989	135.06647	1.2e-06	0.00011417	0.00021955	1.14e-06	0.0	0.00144639	0.0002682	2.05e-06	701.67161805	700.21669072	699.8561924	-0.03327779	0.00050936	-0.31549889
0.54995	135.06681	1.2e-06	0.00011417	0.00021955	1.14e-06	0.0	0.00144639	0.0002682	2.05e-06	701.67041834	700.21669858	699.85513422	-0.03215544	0.00043532	-0.31549806
0.55	135.06711	1.2e-06	0.00011417	0.00021955	1.14e-06	0.0	0.00144639	0.0002682	2.05e-06	701.66925014	700.21670529	699.85407212	1663.68449993	113.95804643	180.97737236
