# Supplementary material for: Dataset for the simulated biomass pyrolysis in rotary kilns with varying particle residence time distributions
Source: Data Brief. 2021 Nov 23;39:107603. doi: 10.1016/j.dib.2021.107603 (PMC8633881; doi:10.1016/j.dib.2021.107603)
Supplement: Supplementary Data S1 — Supplementary Raw Research Data. This is open data under the CC BY license http://creativecommons.org/licenses/by/4.0/ [file mmc1.zip › supplementary/112/logFiles/log_Pe100]

l,m	Tau,s	F_w,kg/s	F_is,kg/s	F_c,kg/s	F_rt,kg/s	F_w_wet,kg/s	F_it,kg/s	F_g,kg/s	F_H2O_g,kg/s	T_b,K	T_g,K	T_w,K	q_bed,kW/m	q_gas,kW/m	q_loss,kW/m
5e-05	0.00931	0.0	0.0	0.0	0.0	0.00205261	0.0	0.0	0.0	298.6223868	300.54773621	833.01825092	31.71750932	3.0270611	-0.42003286
0.00011	0.02793	0.0	0.0	0.0	0.0	0.00205261	0.0	0.0	0.0	299.09416776	302.94114189	832.88664006	31.68512729	3.02260322	-0.41992954
0.00016	0.04654	0.0	0.0	0.0	0.0	0.00205261	0.0	0.0	0.0	299.5653439	305.3301828	832.75516748	31.65279079	3.01808745	-0.41982634
0.00022	0.06516	0.0	0.0	0.0	0.0	0.00205261	0.0	0.0	0.0	300.03591637	307.71481802	832.62383321	31.6204986	3.01351531	-0.41972324
0.00027	0.08377	0.0	0.0	0.0	0.0	0.00205261	0.0	0.0	0.0	300.5058863	310.09500774	832.4926373	31.58825088	3.00888549	-0.41962025
0.00033	0.10239	0.0	0.0	0.0	0.0	0.00205261	0.0	0.0	0.0	300.97525484	312.4707113	832.36157979	31.55604628	3.0042014	-0.41951737
0.00038	0.121	0.0	0.0	0.0	0.0	0.00205261	0.0	0.0	0.0	301.44402309	314.84189033	832.23066074	31.52388513	2.9994607	-0.41941461
0.00044	0.13961	0.0	0.0	0.0	0.0	0.00205261	0.0	0.0	0.0	301.91219215	317.208505	832.09988018	31.49176731	2.99465873	-0.41931195
0.00049	0.15823	0.0	0.0	0.0	0.0	0.00205261	0.0	0.0	0.0	302.37976312	319.57051264	831.96923818	31.45969303	2.98980433	-0.4192094
0.0105	3.53603	5e-08	0.0	0.0	0.0	0.00205256	0.0	0.0	0.0	378.51019893	637.72088077	810.54656424	26.23673744	1.36592526	-0.40239411
0.01056	3.55453	5e-08	0.0	0.0	0.0	0.00205256	0.0	0.0	0.0	378.88390041	638.74995649	810.44174948	26.2107327	1.35598472	-0.40231185
0.01061	3.57304	5e-08	0.0	0.0	0.0	0.00205256	0.0	0.0	0.0	379.25715737	639.77139667	810.33706956	26.18475007	1.34607655	-0.40222969
0.01067	3.59154	5e-08	0.0	0.0	0.0	0.00205256	0.0	0.0	0.0	379.6299704	640.78522902	810.23252428	26.15878943	1.33620146	-0.40214764
0.01072	3.61005	5e-08	0.0	0.0	0.0	0.00205256	0.0	0.0	0.0	380.00234006	641.79148179	810.12811343	26.13285067	1.32636017	-0.40206569
0.01078	3.62855	5e-08	0.0	0.0	0.0	0.00205256	0.0	0.0	0.0	380.37426693	642.79018373	810.0238368	26.10693368	1.31655342	-0.40198385
0.01083	3.64705	5e-08	0.0	0.0	0.0	0.00205255	0.0	0.0	0.0	380.74575159	643.78136408	809.91969418	26.08103834	1.30678192	-0.40190212
0.01089	3.66555	6e-08	0.0	0.0	0.0	0.00205255	0.0	0.0	0.0	381.11679459	644.76505261	809.81568535	26.05518225	1.29693978	-0.40182046
0.01094	3.68406	6e-08	0.0	0.0	0.0	0.00205255	0.0	0.0	0.0	381.48739682	645.74119566	809.71181044	26.02934488	1.28715073	-0.40173892
0.011	3.70256	6e-08	0.0	0.0	0.0	0.00205255	0.0	0.0	0.0	381.85755878	646.70983689	809.60806918	26.00352012	1.27745162	-0.40165749
0.01105	3.72106	6e-08	0.0	0.0	0.0	0.00205255	0.0	0.0	0.0	382.2272809	647.67104898	809.50446117	25.97771711	1.2677874	-0.40157617
0.01111	3.73956	6e-08	0.0	0.0	0.0	0.00205255	0.0	0.0	0.0	382.59656373	648.62486116	809.40098622	25.95193577	1.25815868	-0.40149495
0.01116	3.75806	7e-08	0.0	0.0	0.0	0.00205254	0.0	0.0	0.0	382.96540784	649.57130311	809.29764409	25.926176	1.24856608	-0.40141384
0.01122	3.77655	7e-08	0.0	0.0	0.0	0.00205254	0.0	0.0	0.0	383.33381379	650.51040489	809.19443458	25.90043771	1.23901019	-0.40133283
0.01127	3.79505	7e-08	0.0	0.0	0.0	0.00205254	0.0	0.0	0.0	383.70178215	651.44219703	809.09135748	25.87472081	1.22949163	-0.40125193
0.01133	3.81355	7e-08	0.0	0.0	0.0	0.00205254	0.0	0.0	0.0	384.06931347	652.36671045	808.98841255	25.8490252	1.22001102	-0.40117113
0.01138	3.83205	7e-08	0.0	0.0	0.0	0.00205254	0.0	0.0	0.0	384.43640831	653.28397649	808.88559957	25.82335081	1.21056895	-0.40109044
0.01144	3.85054	8e-08	0.0	0.0	0.0	0.00205253	0.0	0.0	0.0	384.80306722	654.19402692	808.78291834	25.79769753	1.20116604	-0.40100984
0.01149	3.86904	8e-08	0.0	0.0	0.0	0.00205253	0.0	0.0	0.0	385.16929076	655.09689394	808.6803686	25.77206527	1.1918029	-0.40092936
0.0215	7.2253	5.01e-06	0.0	0.0	0.0	0.00204759	0.0	0.0	1e-08	445.09083238	733.82303627	791.96663819	21.44047982	0.17974674	-0.38781033
0.02156	7.24368	5.11e-06	0.0	0.0	0.0	0.0020475	0.0	0.0	1e-08	445.38574473	733.95591616	791.88426853	21.41849832	0.17735978	-0.38774567
0.02161	7.26207	5.2e-06	0.0	0.0	0.0	0.00204741	0.0	0.0	1e-08	445.68030936	734.08700781	791.80199031	21.39653698	0.17499585	-0.38768109
0.02167	7.28045	5.29e-06	0.0	0.0	0.0	0.00204731	0.0	0.0	1e-08	445.97452669	734.21632833	791.71980338	21.37459581	0.17265474	-0.38761657
0.02172	7.29884	5.39e-06	0.0	0.0	0.0	0.00204722	0.0	0.0	1e-08	446.26839715	734.34389462	791.63770757	21.35267481	0.17033624	-0.38755213
0.02178	7.31722	5.48e-06	0.0	0.0	0.0	0.00204712	0.0	0.0	1e-08	446.56192116	734.46972347	791.55570273	21.33077398	0.16804017	-0.38748776
0.02183	7.3356	5.58e-06	0.0	0.0	0.0	0.00204702	0.0	0.0	1e-08	446.85509914	734.59383152	791.47378868	21.30889332	0.16576631	-0.38742346
0.02189	7.35399	5.68e-06	0.0	0.0	0.0	0.00204692	0.0	0.0	1e-08	447.14793151	734.71623522	791.39196529	21.28703285	0.16351448	-0.38735923
0.02194	7.37237	5.78e-06	0.0	0.0	0.0	0.00204682	0.0	0.0	1e-08	447.44041869	734.83695091	791.31023237	21.26519256	0.16128446	-0.38729507
0.022	7.39075	5.89e-06	0.0	0.0	0.0	0.00204672	0.0	0.0	1e-08	447.73256111	734.95599475	791.22858979	21.24337223	0.15907856	-0.38723099
0.02205	7.40913	5.99e-06	0.0	0.0	0.0	0.00204661	0.0	0.0	1e-08	448.02435918	735.07338444	791.14703736	21.22157214	0.15689349	-0.38716697
0.02211	7.42751	6.1e-06	0.0	0.0	0.0	0.0020465	0.0	0.0	1e-08	448.31581332	735.18913547	791.06557495	21.19979231	0.15472898	-0.38710303
0.02216	7.44589	6.21e-06	0.0	0.0	0.0	0.0020464	0.0	0.0	1e-08	448.60692396	735.3032631	790.98420239	21.17803266	0.15258567	-0.38703915
0.02222	7.46427	6.32e-06	0.0	0.0	0.0	0.00204629	0.0	0.0	1e-08	448.89769151	735.41578303	790.90291954	21.1562932	0.15046337	-0.38697535
0.02227	7.48265	6.43e-06	0.0	0.0	0.0	0.00204617	0.0	0.0	1e-08	449.18811638	735.5267108	790.82172623	21.13457392	0.14836191	-0.38691161
0.02233	7.50102	6.54e-06	0.0	0.0	0.0	0.00204606	0.0	0.0	1e-08	449.47819901	735.63606184	790.74062231	21.11287483	0.1462811	-0.38684795
0.02238	7.5194	6.66e-06	0.0	0.0	0.0	0.00204595	0.0	0.0	1e-08	449.7679398	735.74385141	790.65960763	21.09119593	0.14422076	-0.38678436
0.02244	7.53778	6.77e-06	0.0	0.0	0.0	0.00204583	0.0	0.0	1e-08	450.05733917	735.85009466	790.57868204	21.06953722	0.1421807	-0.38672083
0.02249	7.55615	6.89e-06	0.0	0.0	0.0	0.00204571	0.0	0.0	1e-08	450.34639754	735.95480657	790.49784539	21.0478987	0.14016075	-0.38665738
0.0325	10.89041	9.161e-05	0.0	0.0	0.0	0.00196091	0.0	0.0	9e-08	497.67341992	740.05763339	777.13582042	17.44093811	-0.01938897	-0.37616842
0.03256	10.90867	9.268e-05	0.0	0.0	0.0	0.00195984	0.0	0.0	9e-08	497.90646339	740.03600751	777.06920876	17.42288992	-0.01960961	-0.37611613
0.03261	10.92693	9.375e-05	0.0	0.0	0.0	0.00195876	0.0	0.0	9e-08	498.13923226	740.01415726	777.00266566	17.40486068	-0.01982903	-0.37606389
0.03267	10.9452	9.484e-05	0.0	0.0	0.0	0.00195768	0.0	0.0	9e-08	498.37172684	739.99208327	776.93619106	17.38684992	-0.02004377	-0.37601171
0.03272	10.96346	9.593e-05	0.0	0.0	0.0	0.00195658	0.0	0.0	1e-07	498.60394743	739.96978867	776.86978487	17.36885765	-0.02025395	-0.37595958
0.03278	10.98172	9.704e-05	0.0	0.0	0.0	0.00195547	0.0	0.0	1e-07	498.83589434	739.94727652	776.803447	17.35088397	-0.02046051	-0.37590751
0.03283	10.99998	9.815e-05	0.0	0.0	0.0	0.00195436	0.0	0.0	1e-07	499.06756787	739.92454919	776.73717737	17.33292886	-0.0206635	-0.37585549
0.03289	11.01824	9.928e-05	0.0	0.0	0.0	0.00195323	0.0	0.0	1e-07	499.29896832	739.90160903	776.67097589	17.31499232	-0.02086292	-0.37580352
0.03294	11.0365	0.00010042	0.0	0.0	0.0	0.00195209	0.0	0.0	1e-07	499.530096	739.87845834	776.60484249	17.29707432	-0.02105883	-0.37575161
0.033	11.05476	0.00010156	0.0	0.0	0.0	0.00195094	0.0	0.0	1e-07	499.76095122	739.85509943	776.53877707	17.27917485	-0.02125124	-0.37569974
0.03305	11.07302	0.00010272	0.0	0.0	0.0	0.00194978	0.0	0.0	1e-07	499.99153427	739.83153458	776.47277957	17.2612939	-0.02144019	-0.37564794
0.03311	11.09128	0.00010389	0.0	0.0	0.0	0.00194861	0.0	0.0	1e-07	500.22184546	739.80776604	776.40684988	17.24343145	-0.02162571	-0.37559618
0.03316	11.10953	0.00010507	0.0	0.0	0.0	0.00194743	0.0	0.0	1.1e-07	500.45188509	739.78379604	776.34098794	17.2255875	-0.02180782	-0.37554448
0.03322	11.12779	0.00010626	0.0	0.0	0.0	0.00194624	0.0	0.0	1.1e-07	500.68165346	739.7596268	776.27519366	17.20776202	-0.02198655	-0.37549283
0.03327	11.14605	0.00010746	0.0	0.0	0.0	0.00194504	0.0	0.0	1.1e-07	500.91115087	739.7352605	776.20946695	17.189955	-0.02216193	-0.37544124
0.03333	11.1643	0.00010867	0.0	0.0	0.0	0.00194383	0.0	0.0	1.1e-07	501.14037764	739.71069932	776.14380775	17.17216644	-0.02233399	-0.3753897
0.03338	11.18256	0.00010989	0.0	0.0	0.0	0.0019426	0.0	0.0	1.1e-07	501.36933404	739.68594541	776.07821595	17.1543963	-0.02250275	-0.37533821
0.03344	11.20081	0.00011113	0.0	0.0	0.0	0.00194137	0.0	0.0	1.1e-07	501.59802039	739.66100091	776.01269149	17.13664459	-0.02266823	-0.37528677
0.03349	11.21906	0.00011237	0.0	0.0	0.0	0.00194012	0.0	0.0	1.1e-07	501.82643699	739.63586792	775.94723428	17.11891129	-0.02283048	-0.37523539
0.0435	14.53083	0.00057936	3e-08	0.0	0.0	0.00147261	3e-08	0.0	5.8e-07	539.19877399	733.33802128	765.07732945	14.18324744	-0.01936341	-0.36670251
0.04356	14.54897	0.00058341	4e-08	0.0	0.0	0.00146855	3e-08	0.0	5.8e-07	539.38262513	733.29902238	765.0229457	14.16863474	-0.01923707	-0.36665982
0.04361	14.56711	0.00058748	4e-08	0.0	0.0	0.00146448	3e-08	0.0	5.9e-07	539.56625896	733.26000963	764.96861633	14.15403762	-0.01911007	-0.36661717
0.04367	14.58525	0.00059156	4e-08	0.0	0.0	0.00146039	3e-08	0.0	5.9e-07	539.74967577	733.2209833	764.91434128	14.13945605	-0.01898242	-0.36657456
0.04372	14.60338	0.00059566	4e-08	0.0	0.0	0.00145628	3e-08	0.0	6e-07	539.93287586	733.18194369	764.86012049	14.12489003	-0.01885411	-0.366532
0.04378	14.62152	0.00059977	4e-08	0.0	0.0	0.00145216	3e-08	0.0	6e-07	540.11585953	733.14289108	764.80595389	14.11033954	-0.01872516	-0.36648948
0.04383	14.63966	0.0006039	4e-08	0.0	0.0	0.00144803	3e-08	0.0	6e-07	540.29862709	733.10382573	764.75184142	14.09580455	-0.01859557	-0.366447
0.04389	14.65779	0.00060805	4e-08	0.0	0.0	0.00144388	3e-08	0.0	6.1e-07	540.48117883	733.0647479	764.69778303	14.08128505	-0.01846535	-0.36640456
0.04394	14.67593	0.00061221	4e-08	0.0	0.0	0.00143971	3e-08	0.0	6.1e-07	540.66351506	733.02565788	764.64377866	14.06678102	-0.01833449	-0.36636217
0.044	14.69406	0.00061638	4e-08	0.0	0.0	0.00143553	3e-08	0.0	6.2e-07	540.84563608	732.9865559	764.58982823	14.05229242	-0.01820302	-0.36631982
0.04405	14.7122	0.00062057	4e-08	0.0	0.0	0.00143134	3e-08	0.0	6.2e-07	541.02754218	732.94744214	764.5359317	14.03781911	-0.01807103	-0.36627751
0.04411	14.73033	0.00062478	4e-08	0.0	0.0	0.00142713	3e-08	0.0	6.3e-07	541.20923362	732.90831625	764.482089	14.02336135	-0.01793832	-0.36623524
0.04416	14.74846	0.000629	4e-08	0.0	0.0	0.0014229	3e-08	0.0	6.3e-07	541.39071074	732.869179	764.42830008	14.00891898	-0.017805	-0.36619302
0.04422	14.76659	0.00063323	4e-08	0.0	0.0	0.00141866	3e-08	0.0	6.3e-07	541.57197385	732.83003063	764.37456487	13.99449199	-0.01767107	-0.36615083
0.04427	14.78472	0.00063748	4e-08	0.0	0.0	0.00141441	3e-08	0.0	6.4e-07	541.75302325	732.79087134	764.32088331	13.98008036	-0.01753653	-0.36610869
0.04433	14.80285	0.00064175	4e-08	0.0	0.0	0.00141014	3e-08	0.0	6.4e-07	541.93385924	732.75170134	764.26725534	13.96568407	-0.01740139	-0.36606659
0.04438	14.82098	0.00064602	5e-08	0.0	0.0	0.00140585	4e-08	1e-08	6.5e-07	542.11448212	732.71252085	764.21368091	13.95130311	-0.01726565	-0.36602454
0.04444	14.83911	0.00065032	5e-08	0.0	0.0	0.00140155	4e-08	1e-08	6.5e-07	542.29489221	732.67333007	764.16015995	13.93693745	-0.01712931	-0.36598252
0.04449	14.85724	0.00065462	5e-08	0.0	0.0	0.00139724	4e-08	1e-08	6.6e-07	542.4750898	732.63412919	764.1066924	13.92258707	-0.01699238	-0.36594055
0.05455	18.16403	0.00153175	5.9e-07	0.0	1e-08	0.00051792	7e-07	1.1e-07	1.53e-06	572.19948444	725.17297656	755.1630684	11.53315024	0.01864606	-0.35891972
0.05461	18.18205	0.00153602	6e-07	0.0	1e-08	0.00051362	7.1e-07	1.1e-07	1.54e-06	572.34589711	725.12825673	755.11849006	11.52127024	0.01892335	-0.35888472
0.05466	18.20006	0.00154028	6.1e-07	0.0	1e-08	0.00050934	7.2e-07	1.1e-07	1.54e-06	572.49215331	725.08345224	755.07395528	11.50940179	0.019202	-0.35884976
0.05472	18.21807	0.00154452	6.1e-07	0.0	1e-08	0.00050508	7.3e-07	1.1e-07	1.55e-06	572.63825328	725.03856227	755.02946401	11.4975449	0.01948201	-0.35881483
0.05477	18.23607	0.00154874	6.2e-07	0.0	1e-08	0.00050084	7.4e-07	1.1e-07	1.55e-06	572.78419727	724.99358598	754.9850162	11.48569953	0.0197634	-0.35877994
0.05483	18.25408	0.00155295	6.3e-07	0.0	1e-08	0.00049661	7.5e-07	1.1e-07	1.56e-06	572.92998551	724.94852254	754.9406118	11.47386567	0.02004617	-0.35874508
0.05488	18.27209	0.00155714	6.3e-07	0.0	1e-08	0.0004924	7.6e-07	1.1e-07	1.56e-06	573.07561824	724.90337112	754.89625077	11.4620433	0.02033034	-0.35871026
0.05494	18.2901	0.00156131	6.4e-07	0.0	1e-08	0.0004882	7.7e-07	1.2e-07	1.56e-06	573.2210957	724.85813091	754.85193304	11.4502324	0.02061592	-0.35867547
0.05499	18.3081	0.00156546	6.5e-07	0.0	1e-08	0.00048403	7.8e-07	1.2e-07	1.57e-06	573.36641812	724.81280105	754.80765859	11.43843295	0.02090291	-0.35864071
0.05505	18.32611	0.0015696	6.6e-07	0.0	1e-08	0.00047987	7.9e-07	1.2e-07	1.57e-06	573.51158573	724.76738073	754.76342735	11.42664494	0.02119133	-0.35860599
0.0551	18.34412	0.00157372	6.6e-07	0.0	1e-08	0.00047572	8e-07	1.2e-07	1.58e-06	573.65659877	724.72186912	754.71923928	11.41486835	0.02148118	-0.3585713
0.05516	18.36212	0.00157782	6.7e-07	0.0	1e-08	0.0004716	8.1e-07	1.2e-07	1.58e-06	573.80145746	724.67626539	754.67509433	11.40310316	0.02177248	-0.35853665
0.05521	18.38012	0.00158191	6.8e-07	0.0	1e-08	0.00046749	8.2e-07	1.2e-07	1.59e-06	573.94616203	724.63056871	754.63099246	11.39134935	0.02206523	-0.35850203
0.05527	18.39813	0.00158597	6.8e-07	0.0	1e-08	0.0004634	8.3e-07	1.2e-07	1.59e-06	574.09071272	724.58477825	754.58693361	11.3796069	0.02235945	-0.35846744
0.05532	18.41613	0.00159002	6.9e-07	0.0	1e-08	0.00045933	8.4e-07	1.3e-07	1.59e-06	574.23510975	724.5388932	754.54291773	11.3678758	0.02265514	-0.35843289
0.05538	18.43413	0.00159405	7e-07	0.0	1e-08	0.00045527	8.5e-07	1.3e-07	1.6e-06	574.37935334	724.49291271	754.49894479	11.35615602	0.02295232	-0.35839837
0.05543	18.45213	0.00159806	7.1e-07	0.0	1e-08	0.00045124	8.6e-07	1.3e-07	1.6e-06	574.52344371	724.44683598	754.45501473	11.34444777	0.0232507	-0.35836388
0.05549	18.47013	0.00160206	7.1e-07	0.0	1e-08	0.00044722	8.7e-07	1.3e-07	1.61e-06	574.66738112	724.40066241	754.41112749	11.33275085	0.02355051	-0.35832943
0.06555	21.75329	0.00200011	3.47e-06	0.0	5e-08	4.045e-05	5.64e-06	8.8e-07	2.01e-06	598.59833879	713.77860611	747.05264713	9.36813249	0.10834107	-0.35255287
0.06561	21.77117	0.00200074	3.49e-06	0.0	5e-08	3.974e-05	5.69e-06	8.9e-07	2.01e-06	598.71655789	713.70808158	747.01585995	9.35830554	0.10896557	-0.35252399
0.06566	21.78905	0.00200137	3.51e-06	0.0	5e-08	3.903e-05	5.73e-06	8.9e-07	2.01e-06	598.83464528	713.637443	746.97910733	9.34849197	0.10959152	-0.35249514
0.06572	21.80693	0.00200198	3.54e-06	0.0	5e-08	3.834e-05	5.78e-06	9e-07	2.01e-06	598.95260106	713.56669109	746.94238919	9.33869204	0.11021891	-0.35246631
0.06577	21.82481	0.00200259	3.56e-06	0.0	5e-08	3.765e-05	5.83e-06	9.1e-07	2.01e-06	599.07042536	713.49582662	746.9057055	9.32889604	0.1108476	-0.35243751
0.06583	21.84269	0.00200318	3.59e-06	0.0	5e-08	3.698e-05	5.88e-06	9.2e-07	2.02e-06	599.18811816	713.4248504	746.86905622	9.31910959	0.11147766	-0.35240874
0.06588	21.86057	0.00200376	3.61e-06	0.0	5e-08	3.632e-05	5.92e-06	9.2e-07	2.02e-06	599.30567953	713.35376322	746.83244132	9.30933269	0.11210908	-0.35238
0.06594	21.87844	0.00200433	3.64e-06	0.0	5e-08	3.566e-05	5.97e-06	9.3e-07	2.02e-06	599.42310953	713.2825659	746.79586075	9.29956534	0.11274184	-0.35235128
0.06599	21.89632	0.00200489	3.66e-06	0.0	6e-08	3.502e-05	6.02e-06	9.4e-07	2.02e-06	599.54040824	713.21125922	746.75931449	9.28980754	0.11337593	-0.35232259
0.06605	21.91419	0.00200545	3.69e-06	0.0	6e-08	3.438e-05	6.07e-06	9.5e-07	2.02e-06	599.65757572	713.13984401	746.72280247	9.28005929	0.11401135	-0.35229393
0.0661	21.93207	0.00200599	3.71e-06	0.0	6e-08	3.376e-05	6.12e-06	9.6e-07	2.02e-06	599.77461202	713.06832108	746.68632467	9.27032059	0.11464807	-0.35226529
0.06616	21.94994	0.00200652	3.74e-06	0.0	6e-08	3.314e-05	6.17e-06	9.6e-07	2.02e-06	599.89151723	712.99669126	746.64988105	9.26059145	0.1152861	-0.35223668
0.06621	21.96781	0.00200704	3.76e-06	0.0	6e-08	3.254e-05	6.22e-06	9.7e-07	2.02e-06	600.0082914	712.92495537	746.61347155	9.25087187	0.11592542	-0.3522081
0.06627	21.98569	0.00200755	3.79e-06	0.0	6e-08	3.194e-05	6.27e-06	9.8e-07	2.02e-06	600.12493459	712.85311426	746.57709615	9.24116185	0.11656601	-0.35217954
0.06632	22.00356	0.00200806	3.81e-06	0.0	6e-08	3.135e-05	6.32e-06	9.9e-07	2.02e-06	600.24144689	712.78116876	746.5407548	9.23146141	0.11720787	-0.35215102
0.06638	22.02143	0.00200855	3.84e-06	0.0	6e-08	3.078e-05	6.37e-06	1e-06	2.02e-06	600.35782835	712.70911973	746.50444746	9.22177053	0.11785099	-0.35212251
0.06643	22.0393	0.00200903	3.86e-06	0.0	6e-08	3.021e-05	6.42e-06	1e-06	2.02e-06	600.47407904	712.63696803	746.46817409	9.21208925	0.11849535	-0.35209404
0.06649	22.05717	0.00200951	3.89e-06	0.0	6e-08	2.964e-05	6.47e-06	1.01e-06	2.02e-06	600.59019904	712.56471451	746.43193465	9.20241778	0.11914107	-0.35206559
0.07655	25.31615	0.00201338	1.083e-05	1e-08	2e-07	3.5e-07	2.222e-05	3.57e-06	2.05e-06	619.72055759	698.6627852	740.33257807	7.58663074	0.24567243	-0.34727737
0.07661	25.3339	0.00201319	1.088e-05	1e-08	2e-07	3.4e-07	2.234e-05	3.59e-06	2.05e-06	619.8140108	698.58890873	740.30196429	7.57860947	0.24634437	-0.34725333
0.07666	25.35164	0.002013	1.093e-05	1e-08	2.1e-07	3.3e-07	2.247e-05	3.61e-06	2.05e-06	619.9073494	698.51511403	740.2713781	7.57059698	0.24701546	-0.34722932
0.07672	25.36939	0.00201281	1.098e-05	1e-08	2.1e-07	3.2e-07	2.26e-05	3.63e-06	2.05e-06	620.00057348	698.44140192	740.24081948	7.56259324	0.24768571	-0.34720533
0.07677	25.38714	0.00201261	1.103e-05	1e-08	2.1e-07	3.1e-07	2.273e-05	3.66e-06	2.05e-06	620.09368315	698.36777318	740.2102884	7.55459823	0.2483551	-0.34718136
0.07683	25.40488	0.00201242	1.108e-05	1e-08	2.1e-07	3e-07	2.286e-05	3.68e-06	2.05e-06	620.18667852	698.29422862	740.17978482	7.54661191	0.24902363	-0.34715741
0.07688	25.42262	0.00201222	1.114e-05	1e-08	2.1e-07	2.9e-07	2.299e-05	3.7e-06	2.05e-06	620.27955967	698.22076903	740.14930872	7.53863425	0.24969128	-0.34713348
0.07694	25.44037	0.00201202	1.119e-05	1e-08	2.1e-07	2.9e-07	2.312e-05	3.72e-06	2.05e-06	620.37232672	698.14739518	740.11886007	7.5306636	0.2503581	-0.34710958
0.07699	25.45811	0.00201182	1.124e-05	1e-08	2.1e-07	2.8e-07	2.325e-05	3.74e-06	2.05e-06	620.46497975	698.07410798	740.08843885	7.52269867	0.25102411	-0.3470857
0.07705	25.47585	0.00201162	1.129e-05	1e-08	2.1e-07	2.7e-07	2.339e-05	3.76e-06	2.05e-06	620.55751883	698.00090843	740.05804503	7.51474442	0.25168916	-0.34706184
0.0771	25.49359	0.00201142	1.135e-05	1e-08	2.2e-07	2.6e-07	2.352e-05	3.79e-06	2.05e-06	620.64994407	697.9277971	740.02767858	7.50679821	0.25235331	-0.347038
0.07716	25.51133	0.00201122	1.14e-05	1e-08	2.2e-07	2.5e-07	2.365e-05	3.81e-06	2.05e-06	620.74225558	697.8547748	739.99733948	7.49885993	0.25301657	-0.34701418
0.07721	25.52907	0.00201102	1.145e-05	1e-08	2.2e-07	2.5e-07	2.379e-05	3.83e-06	2.05e-06	620.83445344	697.78184232	739.9670277	7.49092949	0.25367891	-0.34699039
0.07727	25.54681	0.00201081	1.151e-05	1e-08	2.2e-07	2.4e-07	2.392e-05	3.85e-06	2.05e-06	620.92653775	697.70900042	739.9367432	7.48300676	0.25434034	-0.34696661
0.07732	25.56455	0.00201061	1.156e-05	1e-08	2.2e-07	2.3e-07	2.406e-05	3.87e-06	2.05e-06	621.0185086	697.6362499	739.90648597	7.47509164	0.25500084	-0.34694286
0.07738	25.58228	0.0020104	1.161e-05	1e-08	2.2e-07	2.2e-07	2.419e-05	3.9e-06	2.05e-06	621.11036607	697.56359152	739.87625599	7.467184	0.25566042	-0.34691913
0.07743	25.60002	0.0020102	1.167e-05	1e-08	2.2e-07	2.2e-07	2.433e-05	3.92e-06	2.05e-06	621.20211026	697.49102607	739.84605322	7.45928372	0.25631906	-0.34689542
0.07749	25.61776	0.00200999	1.172e-05	1e-08	2.2e-07	2.1e-07	2.447e-05	3.94e-06	2.05e-06	621.29374124	697.41855431	739.81587764	7.45139065	0.25697676	-0.34687173
0.08755	28.852	0.00195537	2.452e-05	4e-08	5.5e-07	0.0	6.017e-05	9.9e-06	2.05e-06	636.25880843	686.29936716	734.72402588	6.14534066	0.35630581	-0.34287438
0.08761	28.86961	0.00195498	2.46e-05	4e-08	5.5e-07	0.0	6.043e-05	9.95e-06	2.05e-06	636.33128727	686.25219228	734.69840883	6.13891378	0.35671887	-0.34285426
0.08766	28.88722	0.00195459	2.469e-05	5e-08	5.5e-07	0.0	6.069e-05	9.99e-06	2.05e-06	636.40367074	686.2051732	734.67281437	6.13249387	0.35713048	-0.34283417
0.08772	28.90483	0.00195419	2.478e-05	5e-08	5.5e-07	0.0	6.095e-05	1.004e-05	2.05e-06	636.4759589	686.15830989	734.64724247	6.12608089	0.35754064	-0.3428141
0.08777	28.92243	0.0019538	2.486e-05	5e-08	5.6e-07	0.0	6.121e-05	1.008e-05	2.05e-06	636.54815186	686.1116023	734.62169312	6.11967522	0.35794935	-0.34279404
0.08783	28.94004	0.0019534	2.495e-05	5e-08	5.6e-07	0.0	6.148e-05	1.012e-05	2.05e-06	636.6202497	686.06505038	734.59616628	6.11327869	0.3583566	-0.342774
0.08788	28.95765	0.001953	2.504e-05	5e-08	5.6e-07	0.0	6.174e-05	1.017e-05	2.05e-06	636.69225253	686.01865407	734.57066193	6.1068875	0.35876242	-0.34275398
0.08794	28.97525	0.0019526	2.513e-05	5e-08	5.6e-07	0.0	6.201e-05	1.021e-05	2.05e-06	636.76416042	685.97241332	734.54518006	6.10050332	0.35916678	-0.34273397
0.08799	28.99286	0.0019522	2.521e-05	5e-08	5.7e-07	0.0	6.227e-05	1.026e-05	2.05e-06	636.83597347	685.92632808	734.51972065	6.09412614	0.3595697	-0.34271399
0.08805	29.01046	0.0019518	2.53e-05	5e-08	5.7e-07	0.0	6.254e-05	1.03e-05	2.05e-06	636.90769175	685.88039829	734.49428367	6.08775595	0.35997117	-0.34269402
0.0881	29.02807	0.00195139	2.539e-05	5e-08	5.7e-07	0.0	6.28e-05	1.035e-05	2.05e-06	636.97931535	685.83462389	734.46886911	6.08139272	0.3603712	-0.34267407
0.08816	29.04567	0.00195099	2.548e-05	5e-08	5.7e-07	0.0	6.307e-05	1.039e-05	2.05e-06	637.05084436	685.78900482	734.44347693	6.07503643	0.36076978	-0.34265413
0.08821	29.06327	0.00195059	2.557e-05	5e-08	5.8e-07	0.0	6.334e-05	1.044e-05	2.05e-06	637.12227887	685.743541	734.41810713	6.06868707	0.36116693	-0.34263421
0.08827	29.08088	0.00195018	2.566e-05	5e-08	5.8e-07	0.0	6.361e-05	1.048e-05	2.05e-06	637.19361897	685.69823236	734.39275969	6.06234463	0.36156263	-0.34261432
0.08832	29.09848	0.00194977	2.574e-05	5e-08	5.8e-07	0.0	6.388e-05	1.053e-05	2.05e-06	637.26486473	685.65307883	734.36743457	6.05600907	0.3619569	-0.34259443
0.08838	29.11608	0.00194936	2.583e-05	5e-08	5.8e-07	0.0	6.415e-05	1.058e-05	2.05e-06	637.33601626	685.60808034	734.34213176	6.04968219	0.36234972	-0.34257457
0.08843	29.13368	0.00194895	2.592e-05	5e-08	5.9e-07	0.0	6.442e-05	1.062e-05	2.05e-06	637.40707364	685.5632368	734.31685124	6.04336168	0.36274111	-0.34255472
0.08849	29.15128	0.00194854	2.601e-05	5e-08	5.9e-07	0.0	6.469e-05	1.067e-05	2.05e-06	637.47803698	685.51854814	734.29159299	6.03704779	0.36313106	-0.3425349
0.09855	32.36018	0.00185416	4.546e-05	1.9e-07	1.15e-06	-0.0	0.00012811	2.148e-05	2.05e-06	648.97132746	679.76177026	730.02314163	4.99372827	0.41234392	-0.33918393
0.09861	32.37765	0.00185354	4.558e-05	1.9e-07	1.16e-06	-0.0	0.00012854	2.155e-05	2.05e-06	649.02646456	679.74214397	730.00163882	4.98860536	0.41250548	-0.33916705
0.09866	32.39512	0.00185292	4.57e-05	1.9e-07	1.16e-06	-0.0	0.00012896	2.162e-05	2.05e-06	649.08152362	679.72262853	729.98015463	4.98348837	0.41266603	-0.33915018
0.09872	32.41259	0.00185229	4.583e-05	2e-07	1.16e-06	-0.0	0.00012938	2.169e-05	2.05e-06	649.13650473	679.70322363	729.95868906	4.9783773	0.41282558	-0.33913333
0.09877	32.43006	0.00185167	4.595e-05	2e-07	1.17e-06	-0.0	0.00012981	2.177e-05	2.05e-06	649.19140797	679.68392897	729.93724208	4.97327213	0.41298414	-0.33911649
0.09883	32.44753	0.00185104	4.607e-05	2e-07	1.17e-06	-0.0	0.00013023	2.184e-05	2.05e-06	649.24623343	679.66474424	729.91581368	4.96817286	0.41314169	-0.33909967
0.09888	32.465	0.00185041	4.62e-05	2e-07	1.17e-06	-0.0	0.00013066	2.191e-05	2.05e-06	649.30098118	679.64566912	729.89440384	4.96307949	0.41329825	-0.33908286
0.09894	32.48246	0.00184978	4.632e-05	2e-07	1.18e-06	-0.0	0.00013109	2.199e-05	2.05e-06	649.35565133	679.62670332	729.87301254	4.95799202	0.41345383	-0.33906607
0.09899	32.49993	0.00184915	4.644e-05	2e-07	1.18e-06	-0.0	0.00013152	2.206e-05	2.05e-06	649.41024395	679.60784652	729.85163976	4.95291042	0.41360841	-0.33904929
0.09905	32.51739	0.00184852	4.657e-05	2e-07	1.19e-06	-0.0	0.00013194	2.213e-05	2.05e-06	649.46475913	679.58909841	729.83028548	4.94783471	0.41376201	-0.33903252
0.0991	32.53486	0.00184789	4.669e-05	2e-07	1.19e-06	0.0	0.00013237	2.221e-05	2.05e-06	649.51919695	679.5704587	729.80894969	4.94276487	0.41391463	-0.33901577
0.09916	32.55232	0.00184726	4.681e-05	2.1e-07	1.19e-06	0.0	0.0001328	2.228e-05	2.05e-06	649.5735575	679.55192706	729.78763236	4.93770089	0.41406626	-0.33899904
0.09921	32.56978	0.00184662	4.694e-05	2.1e-07	1.2e-06	0.0	0.00013324	2.236e-05	2.05e-06	649.62784087	679.53350321	729.76633349	4.93264278	0.41421692	-0.33898232
0.09927	32.58724	0.00184599	4.706e-05	2.1e-07	1.2e-06	0.0	0.00013367	2.243e-05	2.05e-06	649.68204714	679.51518683	729.74505304	4.92759052	0.4143666	-0.33896561
0.09932	32.6047	0.00184535	4.719e-05	2.1e-07	1.2e-06	0.0	0.0001341	2.251e-05	2.05e-06	649.7361764	679.49697761	729.723791	4.92254412	0.41451531	-0.33894892
0.09938	32.62216	0.00184471	4.731e-05	2.1e-07	1.21e-06	0.0	0.00013453	2.258e-05	2.05e-06	649.79022874	679.47887524	729.70254736	4.91750355	0.41466306	-0.33893224
0.09943	32.63962	0.00184407	4.744e-05	2.1e-07	1.21e-06	0.0	0.00013497	2.265e-05	2.05e-06	649.84420423	679.46087942	729.68132209	4.91246883	0.41480983	-0.33891558
0.09949	32.65708	0.00184343	4.756e-05	2.1e-07	1.22e-06	0.0	0.00013541	2.273e-05	2.05e-06	649.89810297	679.44298984	729.66011518	4.90743993	0.41495564	-0.33889893
0.10955	35.84004	0.00170812	7.281e-05	6e-07	2.02e-06	-0.0	0.00022821	3.88e-05	2.05e-06	658.55815789	677.65249555	726.06989629	4.07937624	0.42799746	-0.33608038
0.1096	35.85737	0.00170728	7.296e-05	6e-07	2.02e-06	-0.0	0.00022879	3.89e-05	2.05e-06	658.59938805	677.64926094	726.05176865	4.07532306	0.42800714	-0.33606615
0.10966	35.8747	0.00170645	7.311e-05	6e-07	2.03e-06	-0.0	0.00022936	3.9e-05	2.05e-06	658.64055722	677.64608209	726.0336562	4.07128561	0.42801506	-0.33605196
0.10971	35.89202	0.00170562	7.326e-05	6.1e-07	2.03e-06	-0.0	0.00022994	3.91e-05	2.05e-06	658.68166568	677.64295825	726.01555889	4.0672839	0.42801898	-0.33603785
0.10977	35.90935	0.00170479	7.341e-05	6.1e-07	2.04e-06	-0.0	0.00023051	3.92e-05	2.05e-06	658.72271406	677.63988779	725.99747659	4.06324833	0.42802669	-0.33602367
0.10982	35.92667	0.00170395	7.356e-05	6.1e-07	2.04e-06	-0.0	0.00023109	3.93e-05	2.05e-06	658.76370176	677.63687226	725.97940942	4.05921276	0.4280344	-0.33600948
0.10988	35.944	0.00170311	7.371e-05	6.2e-07	2.05e-06	-0.0	0.00023167	3.94e-05	2.05e-06	658.80462878	677.63391168	725.96135738	4.05517719	0.42804211	-0.33599529
0.10993	35.96132	0.00170228	7.386e-05	6.2e-07	2.05e-06	-0.0	0.00023225	3.95e-05	2.05e-06	658.84549513	677.63100603	725.94332046	4.05114162	0.42804982	-0.3359811
0.10999	35.97864	0.00170144	7.401e-05	6.2e-07	2.06e-06	-0.0	0.00023282	3.96e-05	2.05e-06	658.8863008	677.62815532	725.92529868	4.04710605	0.42805753	-0.33596692
0.11004	35.99596	0.0017006	7.416e-05	6.3e-07	2.06e-06	-0.0	0.0002334	3.971e-05	2.05e-06	658.9270458	677.62535954	725.90729202	4.04311027	0.42806081	-0.33595283
0.1101	36.01328	0.00169976	7.431e-05	6.3e-07	2.07e-06	0.0	0.00023398	3.981e-05	2.05e-06	658.96773082	677.62261687	725.88930036	4.03914791	0.42806038	-0.33593882
0.11015	36.0306	0.00169892	7.446e-05	6.3e-07	2.07e-06	0.0	0.00023456	3.991e-05	2.05e-06	659.00835646	677.61992577	725.87132358	4.03513847	0.42806518	-0.3359247
0.11021	36.04792	0.00169808	7.461e-05	6.3e-07	2.08e-06	0.0	0.00023515	4.001e-05	2.05e-06	659.04892189	677.6172884	725.85336184	4.03112904	0.42806998	-0.33591058
0.11026	36.06524	0.00169724	7.476e-05	6.4e-07	2.08e-06	0.0	0.00023573	4.011e-05	2.05e-06	659.0894271	677.61470476	725.83541514	4.02711961	0.42807478	-0.33589646
0.11032	36.08256	0.0016964	7.491e-05	6.4e-07	2.09e-06	0.0	0.00023631	4.021e-05	2.05e-06	659.12987211	677.61217486	725.81748349	4.02311018	0.42807958	-0.33588233
0.11037	36.09987	0.00169555	7.506e-05	6.4e-07	2.09e-06	0.0	0.00023689	4.031e-05	2.05e-06	659.17025689	677.60969869	725.79956687	4.01910074	0.42808438	-0.33586821
0.11043	36.11719	0.00169471	7.521e-05	6.5e-07	2.1e-06	0.0	0.00023748	4.042e-05	2.05e-06	659.21058147	677.60727625	725.7816653	4.01516019	0.4280816	-0.33585426
0.11048	36.1345	0.00169386	7.536e-05	6.5e-07	2.1e-06	0.0	0.00023806	4.052e-05	2.05e-06	659.25084706	677.6049044	725.76377854	4.01121757	0.42807905	-0.33584031
0.12055	39.29088	0.00152657	0.00010416	1.47e-06	3.06e-06	-0.0	0.00035438	6.091e-05	2.05e-06	665.69972441	677.86009557	722.72660034	3.35672052	0.4212454	-0.33345565
0.1206	39.30806	0.0015256	0.00010433	1.47e-06	3.07e-06	-0.0	0.00035506	6.103e-05	2.05e-06	665.73039919	677.86434009	722.71121249	3.35351263	0.42117727	-0.33344356
0.12066	39.32524	0.00152463	0.00010449	1.48e-06	3.07e-06	-0.0	0.00035573	6.115e-05	2.05e-06	665.76102919	677.86860724	722.69583694	3.35031062	0.42110868	-0.33343148
0.12071	39.34242	0.00152366	0.00010465	1.48e-06	3.08e-06	-0.0	0.00035641	6.127e-05	2.05e-06	665.79161453	677.8728968	722.68047368	3.34711275	0.42103981	-0.33341942
0.12077	39.3596	0.00152269	0.00010481	1.49e-06	3.08e-06	-0.0	0.00035709	6.139e-05	2.05e-06	665.82215529	677.87720867	722.6651227	3.34391689	0.42097079	-0.33340736
0.12082	39.37677	0.00152172	0.00010497	1.49e-06	3.09e-06	-0.0	0.00035777	6.151e-05	2.05e-06	665.85265152	677.88154277	722.64978397	3.34072758	0.42090129	-0.33339532
0.12088	39.39395	0.00152074	0.00010513	1.5e-06	3.1e-06	-0.0	0.00035845	6.163e-05	2.05e-06	665.88310336	677.8858989	722.63445749	3.33754331	0.42083142	-0.33338329
0.12093	39.41112	0.00151977	0.0001053	1.51e-06	3.1e-06	-0.0	0.00035913	6.175e-05	2.05e-06	665.9135109	677.89027691	722.61914324	3.33435929	0.42076156	-0.33337127
0.12099	39.4283	0.0015188	0.00010546	1.51e-06	3.11e-06	-0.0	0.00035981	6.187e-05	2.05e-06	665.94387416	677.89467679	722.6038412	3.3311809	0.42069128	-0.33335926
0.12104	39.44547	0.00151782	0.00010562	1.52e-06	3.11e-06	-0.0	0.00036049	6.199e-05	2.05e-06	665.97419326	677.89909836	722.58855137	3.32800691	0.42062068	-0.33334725
0.1211	39.46265	0.00151685	0.00010578	1.52e-06	3.12e-06	-0.0	0.00036118	6.211e-05	2.05e-06	666.00446828	677.9035415	722.57327373	3.32483612	0.42054987	-0.33333526
0.12115	39.47982	0.00151587	0.00010594	1.53e-06	3.12e-06	-0.0	0.00036186	6.223e-05	2.05e-06	666.0346993	677.9080061	722.55800827	3.32166806	0.42047888	-0.33332328
0.12121	39.49699	0.0015149	0.00010611	1.54e-06	3.13e-06	0.0	0.00036254	6.235e-05	2.05e-06	666.06488636	677.91249208	722.54275497	3.31850443	0.42040756	-0.3333113
0.12126	39.51416	0.00151392	0.00010627	1.54e-06	3.13e-06	0.0	0.00036322	6.247e-05	2.05e-06	666.09502957	677.91699931	722.52751383	3.31534452	0.42033598	-0.33329934
0.12132	39.53133	0.00151294	0.00010643	1.55e-06	3.14e-06	0.0	0.0003639	6.259e-05	2.05e-06	666.12512899	677.92152768	722.51228482	3.31218763	0.42026422	-0.33328738
0.12137	39.5485	0.00151197	0.00010659	1.56e-06	3.14e-06	0.0	0.00036459	6.271e-05	2.05e-06	666.15518471	677.9260771	722.49706795	3.30903464	0.42019217	-0.33327544
0.12143	39.56567	0.00151099	0.00010675	1.56e-06	3.15e-06	0.0	0.00036527	6.283e-05	2.05e-06	666.18519678	677.93064744	722.48186319	3.30588525	0.42011987	-0.3332635
0.12148	39.58284	0.00151001	0.00010692	1.57e-06	3.16e-06	0.0	0.00036596	6.295e-05	2.05e-06	666.2151653	677.93523861	722.46667053	3.30273945	0.42004733	-0.33325157
0.13155	42.71196	0.00132583	0.0001365	2.99e-06	4.16e-06	0.0	0.00049522	8.586e-05	2.05e-06	671.04266258	679.03127645	719.87767389	2.78326636	0.40343037	-0.33121899
0.1316	42.72899	0.00132481	0.00013665	3e-06	4.17e-06	0.0	0.00049594	8.598e-05	2.05e-06	671.0658541	679.0382363	719.86450736	2.78071023	0.40332532	-0.33120866
0.13166	42.74602	0.00132379	0.00013681	3.01e-06	4.17e-06	0.0	0.00049666	8.611e-05	2.05e-06	671.08901518	679.04520286	719.85135082	2.77815056	0.40322042	-0.33119831
0.13171	42.76305	0.00132276	0.00013697	3.02e-06	4.18e-06	0.0	0.00049738	8.624e-05	2.05e-06	671.11214574	679.05217618	719.8382043	2.77560317	0.40311501	-0.33118801
0.13177	42.78007	0.00132174	0.00013713	3.03e-06	4.18e-06	0.0	0.0004981	8.637e-05	2.05e-06	671.13524606	679.05915605	719.82506775	2.773052	0.40300975	-0.33117769
0.13182	42.7971	0.00132072	0.00013729	3.04e-06	4.19e-06	0.0	0.00049882	8.65e-05	2.05e-06	671.15831606	679.06614254	719.81194117	2.77050214	0.40290444	-0.33116737
0.13188	42.81413	0.0013197	0.00013745	3.05e-06	4.19e-06	-0.0	0.00049954	8.663e-05	2.05e-06	671.18135576	679.07313562	719.79882457	2.76796313	0.40279869	-0.33115709
0.13193	42.83115	0.00131867	0.00013761	3.06e-06	4.2e-06	0.0	0.00050026	8.675e-05	2.05e-06	671.20436542	679.08013511	719.78571791	2.76541849	0.40269317	-0.33114679
0.13199	42.84817	0.00131765	0.00013777	3.07e-06	4.2e-06	0.0	0.00050098	8.688e-05	2.05e-06	671.2273449	679.08714109	719.77262121	2.76287996	0.40258739	-0.33113651
0.13204	42.8652	0.00131663	0.00013793	3.08e-06	4.21e-06	0.0	0.0005017	8.701e-05	2.05e-06	671.25029435	679.09415346	719.75953444	2.76034675	0.4024814	-0.33112624
0.1321	42.88222	0.0013156	0.00013809	3.09e-06	4.22e-06	0.0	0.00050242	8.714e-05	2.05e-06	671.27321389	679.10117214	719.74645759	2.75780953	0.40237557	-0.33111596
0.13215	42.89924	0.00131458	0.00013825	3.1e-06	4.22e-06	-0.0	0.00050314	8.727e-05	2.05e-06	671.29610343	679.10819718	719.73339067	2.75528293	0.40226932	-0.33110572
0.13221	42.91626	0.00131356	0.0001384	3.11e-06	4.23e-06	-0.0	0.00050387	8.74e-05	2.05e-06	671.31896321	679.11522841	719.72033364	2.75275481	0.40216312	-0.33109546
0.13226	42.93328	0.00131253	0.00013856	3.12e-06	4.23e-06	0.0	0.00050459	8.752e-05	2.05e-06	671.3417932	679.12226586	719.70728651	2.75022625	0.40205694	-0.33108521
0.13232	42.9503	0.00131151	0.00013872	3.13e-06	4.24e-06	0.0	0.00050531	8.765e-05	2.05e-06	671.36459339	679.12930952	719.69424928	2.74770967	0.40195029	-0.33107499
0.13237	42.96732	0.00131049	0.00013888	3.14e-06	4.24e-06	0.0	0.00050603	8.778e-05	2.05e-06	671.38736406	679.13635919	719.6812219	2.74518721	0.40184386	-0.33106475
0.13243	42.98434	0.00130946	0.00013904	3.15e-06	4.25e-06	-0.0	0.00050675	8.791e-05	2.05e-06	671.41010507	679.14341498	719.6682044	2.74266962	0.40173725	-0.33105453
0.13248	43.00136	0.00130844	0.0001392	3.16e-06	4.25e-06	-0.0	0.00050747	8.804e-05	2.05e-06	671.43281653	679.1504768	719.65519676	2.74015896	0.40163036	-0.33104433
0.14255	46.10252	0.00112255	0.00016716	5.32e-06	5.19e-06	-0.0	0.00063881	0.00011152	2.05e-06	675.15384054	680.50477865	717.43121139	2.32168745	0.38074895	-0.32929825
0.1426	46.1194	0.00112155	0.00016731	5.34e-06	5.2e-06	-0.0	0.00063952	0.00011165	2.05e-06	675.1721135	680.51234627	717.41986449	2.3196068	0.38062974	-0.32928934
0.14266	46.13627	0.00112055	0.00016746	5.35e-06	5.2e-06	-0.0	0.00064023	0.00011178	2.05e-06	675.19036729	680.51991424	717.40852586	2.31752572	0.38051053	-0.32928043
0.14271	46.15315	0.00111955	0.0001676	5.36e-06	5.21e-06	-0.0	0.00064093	0.0001119	2.05e-06	675.20860189	680.52748256	717.39719549	2.31544902	0.38039124	-0.32927154
0.14277	46.17002	0.00111855	0.00016775	5.38e-06	5.21e-06	-0.0	0.00064164	0.00011203	2.05e-06	675.22681742	680.5350512	717.38587338	2.31337759	0.38027185	-0.32926266
0.14282	46.18689	0.00111755	0.00016789	5.39e-06	5.22e-06	-0.0	0.00064235	0.00011216	2.05e-06	675.24501401	680.54262011	717.37455951	2.31130546	0.38015248	-0.32925378
0.14288	46.20376	0.00111655	0.00016804	5.4e-06	5.22e-06	-0.0	0.00064306	0.00011228	2.05e-06	675.26319163	680.55018928	717.36325386	2.30923195	0.38003313	-0.32924489
0.14293	46.22063	0.00111556	0.00016818	5.42e-06	5.23e-06	-0.0	0.00064376	0.00011241	2.05e-06	675.28135025	680.55775874	717.35195646	2.30717574	0.37991349	-0.32923606
0.14299	46.2375	0.00111456	0.00016833	5.43e-06	5.23e-06	-0.0	0.00064447	0.00011254	2.05e-06	675.29949029	680.56532833	717.34066723	2.30511045	0.37979401	-0.3292272
0.14304	46.25437	0.00111356	0.00016847	5.45e-06	5.24e-06	-0.0	0.00064518	0.00011267	2.05e-06	675.31761154	680.57289814	717.32938622	2.30304366	0.37967454	-0.32921834
0.1431	46.27124	0.00111256	0.00016862	5.46e-06	5.24e-06	-0.0	0.00064588	0.00011279	2.05e-06	675.33571395	680.58046817	717.31811342	2.30097688	0.37955508	-0.32920947
0.14315	46.2881	0.00111157	0.00016876	5.47e-06	5.25e-06	-0.0	0.00064659	0.00011292	2.05e-06	675.35379752	680.58803842	717.30684884	2.29891268	0.37943558	-0.32920062
0.14321	46.30497	0.00111057	0.00016891	5.49e-06	5.25e-06	-0.0	0.00064729	0.00011305	2.05e-06	675.37186233	680.59560887	717.29559246	2.29686905	0.37931576	-0.32919183
0.14326	46.32184	0.00110957	0.00016905	5.5e-06	5.26e-06	-0.0	0.000648	0.00011317	2.05e-06	675.38990885	680.60317935	717.28434421	2.29481081	0.37919616	-0.32918299
0.14332	46.3387	0.00110858	0.0001692	5.52e-06	5.26e-06	-0.0	0.00064871	0.0001133	2.05e-06	675.40793674	680.61074998	717.27310415	2.29275257	0.37907657	-0.32917415
0.14337	46.35556	0.00110758	0.00016934	5.53e-06	5.26e-06	-0.0	0.00064941	0.00011343	2.05e-06	675.425946	680.61832077	717.26187227	2.29069432	0.37895697	-0.32916532
0.14343	46.37243	0.00110659	0.00016949	5.54e-06	5.27e-06	-0.0	0.00065012	0.00011355	2.05e-06	675.44393663	680.6258917	717.25064857	2.28863874	0.37883734	-0.32915649
0.14348	46.38929	0.00110559	0.00016963	5.56e-06	5.27e-06	-0.0	0.00065082	0.00011368	2.05e-06	675.4619087	680.63346276	717.23943305	2.28659048	0.37871758	-0.32914768
0.15354	49.46177	0.0009294	0.00019438	8.53e-06	6.07e-06	-0.0	0.00077593	0.00013625	2.05e-06	678.48616676	682.00670929	715.31718773	1.94195183	0.35655184	-0.32763849
0.1536	49.47849	0.00092848	0.00019451	8.54e-06	6.07e-06	-0.0	0.00077659	0.00013637	2.05e-06	678.50147782	682.01408979	715.30735884	1.9402183	0.35643059	-0.32763077
0.15365	49.4952	0.00092755	0.00019463	8.56e-06	6.08e-06	-0.0	0.00077725	0.00013649	2.05e-06	678.51677798	682.02146849	715.29753693	1.93849059	0.35630938	-0.32762308
0.15371	49.51192	0.00092663	0.00019476	8.58e-06	6.08e-06	-0.0	0.0007779	0.0001366	2.05e-06	678.53206738	682.02884538	715.28772196	1.9367611	0.35618815	-0.32761537
0.15376	49.52863	0.0009257	0.00019488	8.6e-06	6.09e-06	-0.0	0.00077856	0.00013672	2.05e-06	678.54734599	682.03622046	715.27791395	1.93503034	0.35606691	-0.32760767
0.15382	49.54535	0.00092478	0.00019501	8.62e-06	6.09e-06	0.0	0.00077922	0.00013684	2.05e-06	678.56261376	682.04359373	715.26811291	1.93329967	0.35594568	-0.32759996
0.15387	49.56206	0.00092386	0.00019513	8.64e-06	6.09e-06	0.0	0.00077988	0.00013696	2.05e-06	678.5778707	682.0509652	715.25831882	1.93157401	0.35582448	-0.32759227
0.15393	49.57877	0.00092293	0.00019526	8.65e-06	6.1e-06	0.0	0.00078053	0.00013708	2.05e-06	678.59311692	682.05833485	715.24853167	1.92984818	0.35570329	-0.32758458
0.15398	49.59548	0.00092201	0.00019538	8.67e-06	6.1e-06	0.0	0.00078119	0.0001372	2.05e-06	678.60835243	682.06570268	715.23875146	1.92812509	0.35558211	-0.32757691
0.15404	49.61219	0.00092109	0.00019551	8.69e-06	6.1e-06	0.0	0.00078184	0.00013732	2.05e-06	678.62357729	682.07306868	715.22897819	1.92640715	0.35546097	-0.32756925
0.15409	49.6289	0.00092017	0.00019563	8.71e-06	6.11e-06	0.0	0.0007825	0.00013744	2.05e-06	678.63879161	682.08043283	715.21921183	1.92468863	0.35533983	-0.32756159
0.15415	49.64561	0.00091925	0.00019576	8.73e-06	6.11e-06	0.0	0.00078316	0.00013756	2.05e-06	678.65399538	682.08779513	715.20945238	1.92296826	0.35521868	-0.32755392
0.1542	49.66231	0.00091833	0.00019588	8.75e-06	6.12e-06	-0.0	0.00078381	0.00013767	2.05e-06	678.66918856	682.0951556	715.19969985	1.9212479	0.35509752	-0.32754625
0.15426	49.67902	0.00091741	0.000196	8.76e-06	6.12e-06	-0.0	0.00078447	0.00013779	2.05e-06	678.68437116	682.10251423	715.18995424	1.91953166	0.3549764	-0.3275386
0.15431	49.69573	0.00091649	0.00019613	8.78e-06	6.12e-06	-0.0	0.00078512	0.00013791	2.05e-06	678.69954325	682.109871	715.18021554	1.91781603	0.35485529	-0.32753095
0.15437	49.71243	0.00091557	0.00019625	8.8e-06	6.13e-06	-0.0	0.00078577	0.00013803	2.05e-06	678.71470487	682.11722592	715.17048374	1.91610358	0.3547342	-0.32752331
0.15442	49.72913	0.00091465	0.00019638	8.82e-06	6.13e-06	-0.0	0.00078643	0.00013815	2.05e-06	678.72985608	682.12457898	715.16075884	1.91439351	0.35461313	-0.32751568
0.15448	49.74584	0.00091373	0.0001965	8.84e-06	6.14e-06	-0.0	0.00078708	0.00013827	2.05e-06	678.74499693	682.13193016	715.15104081	1.91268722	0.3544921	-0.32750807
0.16454	52.78887	0.00075408	0.00021721	1.263e-05	6.75e-06	-0.0	0.00090091	0.00015899	2.05e-06	681.3724154	683.4424887	713.4832924	1.62179504	0.33270144	-0.32619867
0.1646	52.80542	0.00075326	0.00021731	1.265e-05	6.75e-06	0.0	0.00090149	0.00015909	2.05e-06	681.38614603	683.44944927	713.47475642	1.62031353	0.33258501	-0.32619196
0.16465	52.82198	0.00075243	0.00021741	1.267e-05	6.75e-06	0.0	0.00090208	0.0001592	2.05e-06	681.39987135	683.4564076	713.46622645	1.6188343	0.33246865	-0.32618526
0.16471	52.83853	0.00075161	0.00021752	1.27e-05	6.76e-06	0.0	0.00090267	0.00015931	2.05e-06	681.41359139	683.46336369	713.45770248	1.61735629	0.33235233	-0.32617857
0.16476	52.85508	0.00075079	0.00021762	1.272e-05	6.76e-06	0.0	0.00090326	0.00015942	2.05e-06	681.42730619	683.47031752	713.4491845	1.61588027	0.33223608	-0.32617188
0.16482	52.87163	0.00074996	0.00021772	1.274e-05	6.76e-06	0.0	0.00090385	0.00015952	2.05e-06	681.44101579	683.4772691	713.4406725	1.61440653	0.3321199	-0.3261652
0.16487	52.88818	0.00074914	0.00021782	1.277e-05	6.76e-06	0.0	0.00090443	0.00015963	2.05e-06	681.45472023	683.48421843	713.43216648	1.61293438	0.33200378	-0.32615853
0.16493	52.90473	0.00074832	0.00021792	1.279e-05	6.77e-06	0.0	0.00090502	0.00015974	2.05e-06	681.46841954	683.49116552	713.42366642	1.61146031	0.3318876	-0.32615186
0.16498	52.92127	0.0007475	0.00021803	1.281e-05	6.77e-06	-0.0	0.00090561	0.00015985	2.05e-06	681.48211369	683.49811035	713.41517235	1.60998623	0.33177141	-0.32614518
0.16504	52.93782	0.00074668	0.00021813	1.283e-05	6.77e-06	-0.0	0.00090619	0.00015995	2.05e-06	681.49580268	683.50505293	713.40668425	1.60851508	0.33165532	-0.32613851
0.16509	52.95437	0.00074586	0.00021823	1.286e-05	6.78e-06	-0.0	0.00090678	0.00016006	2.05e-06	681.50948656	683.51199326	713.39820212	1.60704454	0.33153926	-0.32613185
0.16515	52.97091	0.00074504	0.00021833	1.288e-05	6.78e-06	-0.0	0.00090736	0.00016017	2.05e-06	681.52316535	683.51893134	713.38972595	1.60557591	0.33142326	-0.3261252
0.1652	52.98746	0.00074422	0.00021843	1.29e-05	6.78e-06	-0.0	0.00090795	0.00016027	2.05e-06	681.53683908	683.52586717	713.38125573	1.60411049	0.33130737	-0.32611856
0.16526	53.004	0.0007434	0.00021853	1.293e-05	6.78e-06	-0.0	0.00090853	0.00016038	2.05e-06	681.55050783	683.53280075	713.37279146	1.60264508	0.33119148	-0.32611192
0.16531	53.02054	0.00074259	0.00021863	1.295e-05	6.79e-06	-0.0	0.00090912	0.00016049	2.05e-06	681.56417159	683.53973208	713.36433313	1.60117836	0.33107554	-0.32610527
0.16537	53.03708	0.00074177	0.00021873	1.297e-05	6.79e-06	0.0	0.0009097	0.00016059	2.05e-06	681.57783034	683.54666116	713.35588075	1.59971176	0.33095961	-0.32609863
0.16542	53.05362	0.00074095	0.00021883	1.3e-05	6.79e-06	0.0	0.00091028	0.0001607	2.05e-06	681.59148407	683.55358798	713.34743432	1.59824853	0.3308438	-0.32609199
0.16548	53.07016	0.00074014	0.00021893	1.302e-05	6.8e-06	0.0	0.00091086	0.00016081	2.05e-06	681.60513286	683.56051255	713.33899383	1.5967855	0.330728	-0.32608536
0.17554	56.08294	0.00060014	0.00023533	1.763e-05	7.21e-06	-0.0	0.00101102	0.00017922	2.05e-06	684.03966614	684.79011324	711.89024274	1.34568071	0.31025548	-0.32494793
0.1756	56.09933	0.00059943	0.00023541	1.766e-05	7.21e-06	0.0	0.00101153	0.00017931	2.05e-06	684.05272189	684.79663047	711.88282887	1.34439019	0.31014783	-0.3249421
0.17565	56.11571	0.00059872	0.00023549	1.768e-05	7.21e-06	0.0	0.00101205	0.00017941	2.05e-06	684.06577586	684.80314556	711.87542025	1.34310198	0.31004032	-0.32493628
0.17571	56.1321	0.000598	0.00023557	1.771e-05	7.22e-06	0.0	0.00101256	0.0001795	2.05e-06	684.07882808	684.80965851	711.86801688	1.34181426	0.30993284	-0.32493047
0.17576	56.14848	0.00059729	0.00023565	1.774e-05	7.22e-06	0.0	0.00101307	0.00017959	2.05e-06	684.09187857	684.81616931	711.86061875	1.34052779	0.30982543	-0.32492466
0.17582	56.16486	0.00059658	0.00023573	1.777e-05	7.22e-06	0.0	0.00101358	0.00017969	2.05e-06	684.10492734	684.82267798	711.85322586	1.33924453	0.30971822	-0.32491887
0.17587	56.18124	0.00059587	0.0002358	1.779e-05	7.22e-06	0.0	0.00101409	0.00017978	2.05e-06	684.11797445	684.82918452	711.8458382	1.33795916	0.30961088	-0.32491307
0.17593	56.19763	0.00059516	0.00023588	1.782e-05	7.22e-06	-0.0	0.00101459	0.00017988	2.05e-06	684.13101985	684.83568891	711.83845577	1.33667379	0.30950354	-0.32490726
0.17598	56.21401	0.00059445	0.00023596	1.785e-05	7.23e-06	-0.0	0.0010151	0.00017997	2.05e-06	684.14406356	684.84219118	711.83107858	1.33538986	0.30939629	-0.32490147
0.17604	56.23038	0.00059374	0.00023604	1.788e-05	7.23e-06	-0.0	0.00101561	0.00018006	2.05e-06	684.15710559	684.8486913	711.82370661	1.33410706	0.30928911	-0.32489568
0.17609	56.24676	0.00059303	0.00023612	1.79e-05	7.23e-06	-0.0	0.00101612	0.00018016	2.05e-06	684.17014596	684.85518929	711.81633987	1.3328256	0.30918201	-0.3248899
0.17615	56.26314	0.00059232	0.00023619	1.793e-05	7.23e-06	-0.0	0.00101663	0.00018025	2.05e-06	684.18318469	684.86168515	711.80897834	1.33154624	0.30907504	-0.32488412
0.1762	56.27952	0.00059162	0.00023627	1.796e-05	7.23e-06	-0.0	0.00101713	0.00018035	2.05e-06	684.19622182	684.86817888	711.80162203	1.33026722	0.30896809	-0.32487835
0.17626	56.29589	0.00059091	0.00023635	1.798e-05	7.23e-06	-0.0	0.00101764	0.00018044	2.05e-06	684.20925734	684.87467048	711.79427093	1.3289872	0.30886108	-0.32487258
0.17631	56.31227	0.0005902	0.00023643	1.801e-05	7.24e-06	0.0	0.00101815	0.00018053	2.05e-06	684.22229126	684.88115996	711.78692503	1.32770749	0.30875409	-0.3248668
0.17637	56.32864	0.0005895	0.0002365	1.804e-05	7.24e-06	0.0	0.00101865	0.00018063	2.05e-06	684.23532356	684.8876473	711.77958435	1.32642999	0.30864724	-0.32486104
0.17642	56.34501	0.00058879	0.00023658	1.807e-05	7.24e-06	0.0	0.00101916	0.00018072	2.05e-06	684.24835428	684.89413251	711.77224888	1.32515305	0.30854042	-0.32485528
0.17648	56.36139	0.00058809	0.00023666	1.81e-05	7.24e-06	0.0	0.00101966	0.00018081	2.05e-06	684.26138344	684.9006156	711.7649186	1.32387737	0.30843368	-0.32484953
0.18654	59.34307	0.00046844	0.00024882	2.352e-05	7.47e-06	-0.0	0.00110554	0.00019677	2.05e-06	686.63072183	686.05236479	710.50778226	1.10321336	0.28980417	-0.32386252
0.1866	59.35928	0.00046784	0.00024888	2.355e-05	7.47e-06	-0.0	0.00110597	0.00019685	2.05e-06	686.64363956	686.05847536	710.50135647	1.10207445	0.28970764	-0.32385749
0.18665	59.37549	0.00046724	0.00024893	2.358e-05	7.47e-06	-0.0	0.0011064	0.00019694	2.05e-06	686.65655745	686.064584	710.49493534	1.10093495	0.28961107	-0.32385245
0.18671	59.39171	0.00046663	0.00024899	2.361e-05	7.47e-06	-0.0	0.00110684	0.00019702	2.05e-06	686.66947551	686.07069072	710.48851884	1.09979505	0.28951445	-0.32384741
0.18676	59.40792	0.00046603	0.00024904	2.364e-05	7.47e-06	0.0	0.00110727	0.0001971	2.05e-06	686.68239372	686.07679552	710.482107	1.09865589	0.28941791	-0.32384237
0.18682	59.42413	0.00046543	0.0002491	2.368e-05	7.47e-06	0.0	0.0011077	0.00019718	2.05e-06	686.6953121	686.08289839	710.47569979	1.09751792	0.28932146	-0.32383734
0.18687	59.44034	0.00046483	0.00024915	2.371e-05	7.47e-06	0.0	0.00110813	0.00019726	2.05e-06	686.70823065	686.08899935	710.46929723	1.09638095	0.28922511	-0.32383231
0.18693	59.45655	0.00046423	0.00024921	2.374e-05	7.47e-06	0.0	0.00110857	0.00019734	2.05e-06	686.72114938	686.09509838	710.4628993	1.09524549	0.28912888	-0.32382729
0.18698	59.47275	0.00046363	0.00024927	2.377e-05	7.47e-06	0.0	0.001109	0.00019742	2.05e-06	686.73406832	686.1011955	710.456506	1.09411046	0.28903269	-0.32382228
0.18704	59.48896	0.00046303	0.00024932	2.38e-05	7.47e-06	0.0	0.00110943	0.0001975	2.05e-06	686.74698745	686.1072907	710.45011733	1.09297465	0.28893644	-0.32381726
0.18709	59.50517	0.00046243	0.00024938	2.383e-05	7.47e-06	-0.0	0.00110986	0.00019758	2.05e-06	686.75990678	686.11338399	710.44373328	1.09183927	0.28884022	-0.32381224
0.18715	59.52137	0.00046183	0.00024943	2.387e-05	7.48e-06	-0.0	0.00111029	0.00019766	2.05e-06	686.7728263	686.11947536	710.43735387	1.09070536	0.28874413	-0.32380723
0.1872	59.53757	0.00046124	0.00024949	2.39e-05	7.48e-06	-0.0	0.00111072	0.00019774	2.05e-06	686.78574604	686.12556481	710.43097907	1.08957225	0.28864811	-0.32380223
0.18726	59.55378	0.00046064	0.00024954	2.393e-05	7.48e-06	-0.0	0.00111115	0.00019782	2.05e-06	686.79866599	686.13165235	710.4246089	1.08844039	0.2885522	-0.32379723
0.18731	59.56998	0.00046004	0.0002496	2.396e-05	7.48e-06	-0.0	0.00111157	0.0001979	2.05e-06	686.81158618	686.13773798	710.41824334	1.08730971	0.28845639	-0.32379224
0.18737	59.58618	0.00045945	0.00024965	2.399e-05	7.48e-06	-0.0	0.001112	0.00019798	2.05e-06	686.8245066	686.1438217	710.41188239	1.08617797	0.2883605	-0.32378724
0.18742	59.60238	0.00045885	0.0002497	2.403e-05	7.48e-06	0.0	0.00111243	0.00019806	2.05e-06	686.83742726	686.14990351	710.40552605	1.08504641	0.28826461	-0.32378224
0.18748	59.61858	0.00045826	0.00024976	2.406e-05	7.48e-06	0.0	0.00111286	0.00019814	2.05e-06	686.85034814	686.15598341	710.39917433	1.08391654	0.28816888	-0.32377726
0.19754	62.56828	0.00035827	0.00025793	3.028e-05	7.53e-06	0.0	0.00118485	0.0002117	2.05e-06	689.22339887	687.23742044	709.31171431	0.88756959	0.27163864	-0.32292348
0.1976	62.58432	0.00035777	0.00025796	3.032e-05	7.53e-06	0.0	0.00118521	0.00021176	2.05e-06	689.23642973	687.24316423	709.30616713	0.88655153	0.27155386	-0.32291913
0.19765	62.60035	0.00035727	0.000258	3.036e-05	7.53e-06	0.0	0.00118557	0.00021183	2.05e-06	689.24946137	687.24890627	709.30062409	0.88553257	0.27146899	-0.32291478
0.19771	62.61639	0.00035677	0.00025803	3.039e-05	7.53e-06	-0.0	0.00118593	0.0002119	2.05e-06	689.26249381	687.25464656	709.29508519	0.88451384	0.27138414	-0.32291042
0.19776	62.63242	0.00035627	0.00025807	3.043e-05	7.53e-06	-0.0	0.00118629	0.00021197	2.05e-06	689.27552703	687.26038509	709.28955044	0.88349639	0.27129943	-0.32290608
0.19782	62.64846	0.00035577	0.0002581	3.046e-05	7.53e-06	-0.0	0.00118665	0.00021204	2.05e-06	689.28856105	687.26612186	709.28401983	0.88247953	0.27121478	-0.32290174
0.19787	62.66449	0.00035528	0.00025814	3.05e-05	7.53e-06	-0.0	0.001187	0.00021211	2.05e-06	689.30159586	687.27185688	709.27849337	0.8814638	0.27113025	-0.3228974
0.19793	62.68052	0.00035478	0.00025817	3.054e-05	7.53e-06	-0.0	0.00118736	0.00021217	2.05e-06	689.31463146	687.27759015	709.27297103	0.88044889	0.27104581	-0.32289307
0.19798	62.69655	0.00035429	0.00025821	3.057e-05	7.53e-06	-0.0	0.00118772	0.00021224	2.05e-06	689.32766786	687.28332167	709.26745283	0.87943321	0.27096128	-0.32288873
0.19804	62.71258	0.00035379	0.00025824	3.061e-05	7.53e-06	0.0	0.00118808	0.00021231	2.05e-06	689.34070504	687.28905144	709.26193876	0.87841787	0.2708768	-0.3228844
0.19809	62.72861	0.0003533	0.00025828	3.064e-05	7.53e-06	0.0	0.00118843	0.00021238	2.05e-06	689.35374302	687.29477945	709.25642882	0.87740369	0.27079244	-0.32288007
0.19815	62.74464	0.0003528	0.00025831	3.068e-05	7.53e-06	0.0	0.00118879	0.00021244	2.05e-06	689.36678179	687.30050571	709.25092301	0.87639024	0.27070815	-0.32287575
0.1982	62.76066	0.00035231	0.00025834	3.072e-05	7.53e-06	0.0	0.00118914	0.00021251	2.05e-06	689.37982135	687.30623023	709.24542133	0.87537797	0.27062399	-0.32287144
0.19826	62.77669	0.00035182	0.00025838	3.075e-05	7.53e-06	0.0	0.0011895	0.00021258	2.05e-06	689.39286171	687.31195299	709.23992376	0.87436617	0.27053989	-0.32286712
0.19831	62.79271	0.00035132	0.00025841	3.079e-05	7.53e-06	0.0	0.00118986	0.00021265	2.05e-06	689.40590286	687.31767401	709.23443032	0.87335375	0.27045572	-0.32286281
0.19837	62.80874	0.00035083	0.00025845	3.083e-05	7.53e-06	-0.0	0.00119021	0.00021271	2.05e-06	689.4189448	687.32339328	709.22894099	0.87234181	0.27037159	-0.32285849
0.19842	62.82476	0.00035034	0.00025848	3.086e-05	7.53e-06	-0.0	0.00119056	0.00021278	2.05e-06	689.43198753	687.3291108	709.22345578	0.87133091	0.27028758	-0.32285419
0.19848	62.84078	0.00034985	0.00025851	3.09e-05	7.53e-06	-0.0	0.00119092	0.00021285	2.05e-06	689.44503106	687.33482658	709.21797469	0.87032078	0.27020366	-0.32284988
0.20854	65.75757	0.00026808	0.00026303	3.792e-05	7.43e-06	-0.0	0.00124996	0.00022414	2.05e-06	691.84411641	688.35192085	708.28187765	0.69432284	0.25583185	-0.32211496
0.20859	65.77342	0.00026768	0.00026304	3.796e-05	7.43e-06	-0.0	0.00125026	0.00022419	2.05e-06	691.85727908	688.35732311	708.27711592	0.69340765	0.25575863	-0.32211122
0.20865	65.78927	0.00026728	0.00026306	3.8e-05	7.43e-06	-0.0	0.00125055	0.00022425	2.05e-06	691.8704421	688.3627237	708.2723579	0.69249354	0.25568554	-0.32210748
0.2087	65.80513	0.00026687	0.00026307	3.804e-05	7.43e-06	-0.0	0.00125084	0.00022431	2.05e-06	691.88360547	688.36812261	708.26760359	0.69157983	0.25561249	-0.32210376
0.20876	65.82098	0.00026647	0.00026309	3.808e-05	7.43e-06	-0.0	0.00125113	0.00022436	2.05e-06	691.89676919	688.37351985	708.26285298	0.69066562	0.25553938	-0.32210002
0.20881	65.83683	0.00026607	0.00026311	3.812e-05	7.43e-06	0.0	0.00125142	0.00022442	2.05e-06	691.90993327	688.37891542	708.25810609	0.68975195	0.25546633	-0.32209629
0.20887	65.85268	0.00026567	0.00026312	3.816e-05	7.42e-06	0.0	0.00125171	0.00022447	2.05e-06	691.92309768	688.38430931	708.2533629	0.6888391	0.25539338	-0.32209257
0.20892	65.86853	0.00026527	0.00026314	3.82e-05	7.42e-06	0.0	0.001252	0.00022453	2.05e-06	691.93626244	688.38970153	708.24862341	0.68792683	0.2553205	-0.32208885
0.20898	65.88438	0.00026486	0.00026315	3.824e-05	7.42e-06	0.0	0.00125229	0.00022459	2.05e-06	691.94942753	688.39509209	708.24388763	0.68701621	0.25524781	-0.32208514
0.20903	65.90022	0.00026446	0.00026317	3.828e-05	7.42e-06	0.0	0.00125258	0.00022464	2.05e-06	691.96259294	688.40048097	708.23915554	0.68610479	0.25517502	-0.32208142
0.20909	65.91607	0.00026406	0.00026318	3.832e-05	7.42e-06	-0.0	0.00125287	0.0002247	2.05e-06	691.97575867	688.40586817	708.23442714	0.68519332	0.25510223	-0.3220777
0.20914	65.93191	0.00026367	0.0002632	3.836e-05	7.42e-06	-0.0	0.00125316	0.00022475	2.05e-06	691.98892472	688.41125371	708.22970245	0.68428292	0.25502956	-0.32207399
0.2092	65.94776	0.00026327	0.00026321	3.84e-05	7.42e-06	-0.0	0.00125345	0.00022481	2.05e-06	692.00209109	688.41663758	708.22498145	0.68337297	0.25495695	-0.32207029
0.20925	65.9636	0.00026287	0.00026323	3.844e-05	7.42e-06	-0.0	0.00125374	0.00022487	2.05e-06	692.01525778	688.42201977	708.22026414	0.68246394	0.25488444	-0.32206658
0.20931	65.97944	0.00026247	0.00026324	3.848e-05	7.42e-06	-0.0	0.00125402	0.00022492	2.05e-06	692.02842476	688.42740029	708.21555052	0.68155593	0.25481205	-0.32206289
0.20936	65.99529	0.00026207	0.00026326	3.852e-05	7.42e-06	-0.0	0.00125431	0.00022498	2.05e-06	692.04159203	688.43277915	708.21084058	0.68064718	0.25473958	-0.32205919
0.20942	66.01113	0.00026168	0.00026327	3.856e-05	7.41e-06	0.0	0.0012546	0.00022503	2.05e-06	692.05475961	688.43815633	708.20613432	0.67973871	0.25466714	-0.32205549
0.20947	66.02697	0.00026128	0.00026329	3.861e-05	7.41e-06	0.0	0.00125488	0.00022509	2.05e-06	692.06792747	688.44353184	708.20143175	0.6788312	0.2545948	-0.3220518
0.21954	68.90985	0.00019596	0.00026452	4.64e-05	7.18e-06	-0.0	0.00130219	0.00023431	2.05e-06	694.47638395	689.39924662	707.40079392	0.52071644	0.24227469	-0.32142323
0.21959	68.92552	0.00019564	0.00026452	4.644e-05	7.18e-06	-0.0	0.00130242	0.00023435	2.05e-06	694.48949898	689.40431633	707.39673528	0.51989536	0.24221222	-0.32142005
0.21965	68.94119	0.00019532	0.00026452	4.649e-05	7.18e-06	-0.0	0.00130265	0.0002344	2.05e-06	694.50261302	689.40938437	707.39267995	0.51907373	0.24214969	-0.32141686
0.2197	68.95685	0.000195	0.00026452	4.653e-05	7.18e-06	0.0	0.00130289	0.00023444	2.05e-06	694.51572608	689.41445076	707.38862794	0.51825256	0.24208721	-0.32141368
0.21976	68.97251	0.00019469	0.00026451	4.658e-05	7.18e-06	0.0	0.00130312	0.00023449	2.05e-06	694.52883814	689.41951548	707.38457925	0.51743217	0.24202482	-0.3214105
0.21981	68.98818	0.00019437	0.00026451	4.662e-05	7.18e-06	0.0	0.00130335	0.00023453	2.05e-06	694.54194921	689.42457854	707.38053388	0.51661233	0.24196249	-0.32140732
0.21987	69.00384	0.00019405	0.00026451	4.667e-05	7.17e-06	0.0	0.00130358	0.00023458	2.05e-06	694.55505926	689.42963994	707.37649182	0.5157939	0.24190031	-0.32140416
0.21992	69.0195	0.00019373	0.00026451	4.671e-05	7.17e-06	0.0	0.00130381	0.00023462	2.05e-06	694.56816826	689.43469968	707.37245307	0.5149747	0.24183805	-0.32140098
0.21998	69.03516	0.00019342	0.00026451	4.675e-05	7.17e-06	-0.0	0.00130403	0.00023467	2.05e-06	694.58127624	689.43975776	707.36841763	0.51415562	0.2417758	-0.32139781
0.22003	69.05082	0.0001931	0.00026451	4.68e-05	7.17e-06	-0.0	0.00130426	0.00023471	2.05e-06	694.59438319	689.44481417	707.3643855	0.51333748	0.24171365	-0.32139465
0.22009	69.06648	0.00019279	0.00026451	4.684e-05	7.17e-06	-0.0	0.00130449	0.00023476	2.05e-06	694.60748909	689.44986892	707.36035668	0.51251987	0.24165156	-0.32139148
0.22014	69.08213	0.00019247	0.0002645	4.689e-05	7.17e-06	-0.0	0.00130472	0.0002348	2.05e-06	694.62059393	689.45492201	707.35633116	0.51170331	0.24158959	-0.32138833
0.2202	69.09779	0.00019216	0.0002645	4.693e-05	7.17e-06	-0.0	0.00130495	0.00023485	2.05e-06	694.63369769	689.45997344	707.35230895	0.51088687	0.24152763	-0.32138517
0.22025	69.11344	0.00019184	0.0002645	4.698e-05	7.16e-06	0.0	0.00130518	0.00023489	2.05e-06	694.64680037	689.4650232	707.34829003	0.51007009	0.24146563	-0.32138201
0.22031	69.1291	0.00019153	0.0002645	4.702e-05	7.16e-06	0.0	0.0013054	0.00023494	2.05e-06	694.65990197	689.47007131	707.34427441	0.50925406	0.24140371	-0.32137886
0.22036	69.14475	0.00019122	0.0002645	4.707e-05	7.16e-06	0.0	0.00130563	0.00023498	2.05e-06	694.67300249	689.47511775	707.34026209	0.50843862	0.24134186	-0.32137571
0.22042	69.1604	0.0001909	0.0002645	4.711e-05	7.16e-06	0.0	0.00130586	0.00023503	2.05e-06	694.6861019	689.48016253	707.33625306	0.50762397	0.24128009	-0.32137256
0.22047	69.17606	0.00019059	0.00026449	4.716e-05	7.16e-06	0.0	0.00130608	0.00023507	2.05e-06	694.6992002	689.48520564	707.33224733	0.50681023	0.24121843	-0.32136942
0.23054	72.02401	0.00013975	0.00026285	5.568e-05	6.82e-06	-0.0	0.00134301	0.00024244	2.05e-06	697.06745789	690.38000453	706.6527131	0.36526381	0.23069095	-0.32083594
0.23059	72.03948	0.00013951	0.00026283	5.573e-05	6.82e-06	-0.0	0.00134319	0.00024247	2.05e-06	697.0801839	690.38474	706.64928182	0.36453147	0.23063737	-0.32083324
0.23065	72.05495	0.00013926	0.00026282	5.578e-05	6.82e-06	-0.0	0.00134336	0.00024251	2.05e-06	697.09290688	690.38947378	706.64585349	0.36379869	0.23058376	-0.32083055
0.2307	72.07043	0.00013902	0.0002628	5.583e-05	6.82e-06	0.0	0.00134354	0.00024255	2.05e-06	697.10562686	690.39420588	706.64242812	0.36306652	0.23053019	-0.32082786
0.23076	72.0859	0.00013878	0.00026279	5.588e-05	6.82e-06	0.0	0.00134372	0.00024258	2.05e-06	697.11834382	690.3989363	706.63900569	0.36233499	0.23047669	-0.32082517
0.23081	72.10136	0.00013853	0.00026277	5.593e-05	6.81e-06	0.0	0.0013439	0.00024262	2.05e-06	697.13105773	690.40366503	706.63558622	0.36160424	0.23042325	-0.32082249
0.23087	72.11683	0.00013829	0.00026275	5.597e-05	6.81e-06	0.0	0.00134407	0.00024265	2.05e-06	697.14376859	690.40839209	706.63216968	0.36087426	0.23036988	-0.32081981
0.23092	72.1323	0.00013805	0.00026274	5.602e-05	6.81e-06	0.0	0.00134425	0.00024269	2.05e-06	697.15647637	690.41311745	706.62875609	0.36014375	0.23031646	-0.32081713
0.23098	72.14777	0.0001378	0.00026272	5.607e-05	6.81e-06	-0.0	0.00134443	0.00024272	2.05e-06	697.16918107	690.41784114	706.62534545	0.3594137	0.23026308	-0.32081445
0.23103	72.16323	0.00013756	0.00026271	5.612e-05	6.81e-06	-0.0	0.0013446	0.00024276	2.05e-06	697.18188271	690.42256314	706.62193775	0.35868438	0.23020977	-0.32081177
0.23109	72.1787	0.00013732	0.00026269	5.617e-05	6.8e-06	-0.0	0.00134478	0.0002428	2.05e-06	697.19458124	690.42728346	706.61853298	0.35795571	0.23015651	-0.3208091
0.23114	72.19416	0.00013708	0.00026267	5.622e-05	6.8e-06	-0.0	0.00134495	0.00024283	2.05e-06	697.20727666	690.43200209	706.61513116	0.35722808	0.23010335	-0.32080643
0.2312	72.20962	0.00013684	0.00026266	5.627e-05	6.8e-06	-0.0	0.00134513	0.00024287	2.05e-06	697.21996895	690.43671904	706.61173226	0.35649983	0.23005013	-0.32080376
0.23125	72.22508	0.0001366	0.00026264	5.631e-05	6.8e-06	0.0	0.0013453	0.0002429	2.05e-06	697.2326581	690.44143431	706.6083363	0.35577192	0.22999693	-0.3208011
0.23131	72.24054	0.00013636	0.00026263	5.636e-05	6.8e-06	0.0	0.00134548	0.00024294	2.05e-06	697.24534413	690.44614789	706.60494327	0.35504479	0.22994381	-0.32079843
0.23136	72.256	0.00013612	0.00026261	5.641e-05	6.79e-06	0.0	0.00134565	0.00024297	2.05e-06	697.258027	690.45085979	706.60155318	0.35431822	0.22989074	-0.32079577
0.23142	72.27146	0.00013588	0.00026259	5.646e-05	6.79e-06	0.0	0.00134583	0.00024301	2.05e-06	697.2707067	690.45557	706.59816601	0.35359291	0.22983777	-0.32079312
0.23147	72.28692	0.00013564	0.00026258	5.651e-05	6.79e-06	0.0	0.001346	0.00024304	2.05e-06	697.2833832	690.46027853	706.59478176	0.35286693	0.22978475	-0.32079046
0.24154	75.09884	9.721e-05	0.00025849	6.569e-05	6.38e-06	-0.0	0.00137398	0.00024879	2.05e-06	699.5375902	691.29349979	706.02286605	0.22752569	0.22065927	-0.32034147
0.24159	75.11412	9.703e-05	0.00025847	6.575e-05	6.38e-06	-0.0	0.00137412	0.00024882	2.05e-06	699.54948314	691.29789726	706.01998968	0.22688184	0.22061216	-0.32033921
0.24165	75.12939	9.685e-05	0.00025844	6.58e-05	6.37e-06	-0.0	0.00137425	0.00024885	2.05e-06	699.56137073	691.30229305	706.0171159	0.22623909	0.22056512	-0.32033696
0.2417	75.14466	9.667e-05	0.00025841	6.585e-05	6.37e-06	-0.0	0.00137438	0.00024888	2.05e-06	699.57325295	691.30668714	706.01424472	0.22559613	0.22051806	-0.32033471
0.24176	75.15993	9.648e-05	0.00025838	6.59e-05	6.37e-06	0.0	0.00137451	0.00024891	2.05e-06	699.5851298	691.31107954	706.01137612	0.22495313	0.220471	-0.32033245
0.24181	75.1752	9.63e-05	0.00025835	6.595e-05	6.37e-06	0.0	0.00137465	0.00024893	2.05e-06	699.59700128	691.31547025	706.00851012	0.22431098	0.22042399	-0.3203302
0.24187	75.19047	9.612e-05	0.00025833	6.6e-05	6.36e-06	0.0	0.00137478	0.00024896	2.05e-06	699.60886737	691.31985927	706.0056467	0.22366938	0.22037701	-0.32032795
0.24192	75.20573	9.594e-05	0.0002583	6.606e-05	6.36e-06	0.0	0.00137491	0.00024899	2.05e-06	699.62072805	691.32424659	706.00278587	0.22302895	0.2203301	-0.32032571
0.24198	75.221	9.576e-05	0.00025827	6.611e-05	6.36e-06	0.0	0.00137504	0.00024902	2.05e-06	699.63258331	691.32863223	705.99992762	0.22238817	0.22028317	-0.32032347
0.24203	75.23627	9.558e-05	0.00025824	6.616e-05	6.36e-06	-0.0	0.00137517	0.00024904	2.05e-06	699.64443313	691.33301617	705.99707196	0.22174743	0.22023624	-0.32032122
0.24209	75.25153	9.54e-05	0.00025821	6.621e-05	6.36e-06	-0.0	0.0013753	0.00024907	2.05e-06	699.65627753	691.33739842	705.99421887	0.22110755	0.22018935	-0.32031898
0.24214	75.26679	9.522e-05	0.00025819	6.626e-05	6.35e-06	-0.0	0.00137543	0.0002491	2.05e-06	699.66811648	691.34177898	705.99136837	0.22046818	0.2201425	-0.32031674
0.2422	75.28206	9.504e-05	0.00025816	6.632e-05	6.35e-06	-0.0	0.00137557	0.00024913	2.05e-06	699.67994997	691.34615785	705.98852044	0.2198301	0.22009572	-0.32031451
0.24225	75.29732	9.486e-05	0.00025813	6.637e-05	6.35e-06	-0.0	0.0013757	0.00024915	2.05e-06	699.69177797	691.35053503	705.98567508	0.21919148	0.22004891	-0.32031228
0.24231	75.31258	9.469e-05	0.0002581	6.642e-05	6.35e-06	0.0	0.00137583	0.00024918	2.05e-06	699.70360048	691.35491052	705.9828323	0.21855302	0.2200021	-0.32031004
0.24236	75.32784	9.451e-05	0.00025807	6.647e-05	6.34e-06	0.0	0.00137596	0.00024921	2.05e-06	699.71541751	691.35928432	705.97999208	0.2179154	0.21995535	-0.32030781
0.24242	75.34309	9.433e-05	0.00025804	6.652e-05	6.34e-06	0.0	0.00137609	0.00024923	2.05e-06	699.72722904	691.36365642	705.97715444	0.21727831	0.21990862	-0.32030559
0.24247	75.35835	9.415e-05	0.00025802	6.657e-05	6.34e-06	0.0	0.00137622	0.00024926	2.05e-06	699.73903504	691.36802684	705.97431937	0.21664251	0.21986196	-0.32030336
0.25253	78.13309	6.602e-05	0.00025196	7.63e-05	5.88e-06	0.0	0.00139675	0.00025365	2.05e-06	701.79497587	692.13948775	705.49686587	0.1078394	0.21166098	-0.31992854
0.25259	78.14816	6.589e-05	0.00025192	7.635e-05	5.88e-06	0.0	0.00139685	0.00025367	2.05e-06	701.80557855	692.14354974	705.49447267	0.10728808	0.21161769	-0.31992666
0.25264	78.16322	6.576e-05	0.00025189	7.641e-05	5.87e-06	0.0	0.00139694	0.00025369	2.05e-06	701.81617371	692.14761008	705.49208171	0.10673654	0.21157439	-0.31992479
0.2527	78.17829	6.563e-05	0.00025185	7.646e-05	5.87e-06	-0.0	0.00139704	0.00025371	2.05e-06	701.82676138	692.15166877	705.48969298	0.10618503	0.21153109	-0.31992291
0.25275	78.19335	6.55e-05	0.00025181	7.651e-05	5.87e-06	-0.0	0.00139713	0.00025373	2.05e-06	701.83734154	692.1557258	705.48730648	0.10563438	0.21148781	-0.31992104
0.25281	78.20841	6.537e-05	0.00025178	7.657e-05	5.87e-06	-0.0	0.00139723	0.00025375	2.05e-06	701.84791419	692.15978118	705.48492221	0.10508431	0.21144454	-0.31991917
0.25286	78.22348	6.524e-05	0.00025174	7.662e-05	5.86e-06	-0.0	0.00139732	0.00025377	2.05e-06	701.85847931	692.16383491	705.48254018	0.10453545	0.21140131	-0.3199173
0.25292	78.23854	6.511e-05	0.0002517	7.668e-05	5.86e-06	-0.0	0.00139742	0.00025379	2.05e-06	701.86903688	692.16788699	705.48016036	0.103986	0.21135806	-0.31991543
0.25297	78.2536	6.498e-05	0.00025166	7.673e-05	5.86e-06	0.0	0.00139751	0.00025381	2.05e-06	701.87958691	692.17193742	705.47778277	0.10343691	0.21131483	-0.31991356
0.25303	78.26866	6.485e-05	0.00025163	7.679e-05	5.86e-06	0.0	0.00139761	0.00025383	2.05e-06	701.89012939	692.1759862	705.4754074	0.10288862	0.21127161	-0.3199117
0.25308	78.28371	6.472e-05	0.00025159	7.684e-05	5.85e-06	0.0	0.0013977	0.00025386	2.05e-06	701.9006643	692.18003332	705.47303425	0.10234108	0.21122841	-0.31990983
0.25314	78.29877	6.459e-05	0.00025155	7.689e-05	5.85e-06	0.0	0.0013978	0.00025388	2.05e-06	701.91119164	692.1840788	705.47066333	0.10179437	0.21118523	-0.31990797
0.25319	78.31383	6.446e-05	0.00025151	7.695e-05	5.85e-06	0.0	0.00139789	0.0002539	2.05e-06	701.92171138	692.18812262	705.46829461	0.10124716	0.21114204	-0.31990611
0.25325	78.32888	6.433e-05	0.00025147	7.7e-05	5.84e-06	-0.0	0.00139798	0.00025392	2.05e-06	701.93222353	692.1921648	705.46592812	0.10070054	0.21109886	-0.31990425
0.2533	78.34393	6.42e-05	0.00025144	7.706e-05	5.84e-06	-0.0	0.00139808	0.00025394	2.05e-06	701.94272809	692.19620533	705.46356383	0.10015461	0.2110557	-0.3199024
0.25336	78.35899	6.408e-05	0.0002514	7.711e-05	5.84e-06	-0.0	0.00139817	0.00025396	2.05e-06	701.95322504	692.2002442	705.46120176	0.0996096	0.21101256	-0.31990055
0.25341	78.37404	6.395e-05	0.00025136	7.717e-05	5.84e-06	-0.0	0.00139826	0.00025398	2.05e-06	701.96371436	692.20428143	705.4588419	0.09906499	0.21096943	-0.31989869
0.25347	78.38909	6.382e-05	0.00025132	7.722e-05	5.83e-06	0.0	0.00139836	0.000254	2.05e-06	701.97419604	692.20831701	705.45648424	0.09852002	0.21092629	-0.31989684
0.26353	81.12541	4.39e-05	0.00024379	8.731e-05	5.35e-06	0.0	0.00141293	0.00025727	2.05e-06	703.75536318	692.91952271	705.06032847	0.00686377	0.20315942	-0.31958585
0.26359	81.14026	4.381e-05	0.00024375	8.737e-05	5.35e-06	-0.0	0.001413	0.00025729	2.05e-06	703.76430678	692.92326263	705.0583463	0.00640654	0.20311733	-0.31958429
0.26364	81.15512	4.372e-05	0.0002437	8.743e-05	5.35e-06	-0.0	0.00141306	0.0002573	2.05e-06	703.77324142	692.92700101	705.056366	0.00595001	0.20307524	-0.31958274
0.2637	81.16997	4.363e-05	0.00024366	8.748e-05	5.34e-06	-0.0	0.00141313	0.00025732	2.05e-06	703.78216709	692.93073782	705.05438758	0.00549446	0.20303315	-0.31958118
0.26375	81.18482	4.353e-05	0.00024361	8.754e-05	5.34e-06	-0.0	0.0014132	0.00025733	2.05e-06	703.79108378	692.93447308	705.05241102	0.00503914	0.20299107	-0.31957963
0.26381	81.19967	4.344e-05	0.00024357	8.759e-05	5.34e-06	0.0	0.00141326	0.00025735	2.05e-06	703.79999149	692.93820678	705.05043633	0.0045836	0.20294898	-0.31957808
0.26386	81.21452	4.335e-05	0.00024352	8.765e-05	5.34e-06	0.0	0.00141333	0.00025736	2.05e-06	703.80889022	692.94193892	705.04846351	0.00412893	0.20290689	-0.31957653
0.26392	81.22937	4.326e-05	0.00024348	8.771e-05	5.33e-06	0.0	0.0014134	0.00025738	2.05e-06	703.81777996	692.94566951	705.04649255	0.00367481	0.2028648	-0.31957499
0.26397	81.24421	4.317e-05	0.00024344	8.776e-05	5.33e-06	0.0	0.00141346	0.00025739	2.05e-06	703.82666071	692.94939855	705.04452346	0.00322199	0.20282272	-0.31957344
0.26403	81.25906	4.308e-05	0.00024339	8.782e-05	5.33e-06	0.0	0.00141353	0.00025741	2.05e-06	703.83553245	692.95312603	705.04255622	0.00276859	0.20278063	-0.3195719
0.26408	81.2739	4.299e-05	0.00024335	8.787e-05	5.32e-06	-0.0	0.00141359	0.00025742	2.05e-06	703.84439519	692.95685196	705.04059085	0.00231554	0.20273855	-0.31957035
0.26414	81.28874	4.29e-05	0.0002433	8.793e-05	5.32e-06	-0.0	0.00141366	0.00025744	2.05e-06	703.85324893	692.96057633	705.03862733	0.00186331	0.20269646	-0.31956881
0.26419	81.30359	4.281e-05	0.00024326	8.798e-05	5.32e-06	-0.0	0.00141373	0.00025746	2.05e-06	703.86209365	692.96429916	705.03666567	0.00141186	0.20265437	-0.31956727
0.26425	81.31843	4.272e-05	0.00024321	8.804e-05	5.32e-06	-0.0	0.00141379	0.00025747	2.05e-06	703.87092935	692.96802043	705.03470586	0.00096114	0.20261229	-0.31956573
0.2643	81.33327	4.263e-05	0.00024317	8.81e-05	5.31e-06	-0.0	0.00141386	0.00025749	2.05e-06	703.87975603	692.97174015	705.03274791	0.00050997	0.2025702	-0.3195642
0.26436	81.34811	4.255e-05	0.00024313	8.815e-05	5.31e-06	0.0	0.00141392	0.0002575	2.05e-06	703.88857368	692.97545832	705.0307918	5.951e-05	0.20252811	-0.31956266
0.26441	81.36294	4.246e-05	0.00024308	8.821e-05	5.31e-06	0.0	0.00141399	0.00025752	2.05e-06	703.8973823	692.97917494	705.02883754	-0.00039031	0.20248603	-0.31956113
0.26447	81.37778	4.237e-05	0.00024304	8.826e-05	5.31e-06	0.0	0.00141405	0.00025753	2.05e-06	703.90618188	692.98289002	705.02688514	-0.00083907	0.20244394	-0.31955959
0.27453	84.07438	2.869e-05	0.00023449	9.854e-05	4.82e-06	0.0	0.00142407	0.00025993	2.05e-06	705.43383291	693.63797685	704.69339899	-0.06521384	0.19496454	-0.31929778
0.27459	84.08902	2.863e-05	0.00023445	9.86e-05	4.82e-06	0.0	0.00142412	0.00025994	2.05e-06	705.44143076	693.64142567	704.69171834	-0.06556264	0.19492355	-0.31929646
0.27464	84.10365	2.857e-05	0.0002344	9.865e-05	4.82e-06	0.0	0.00142417	0.00025996	2.05e-06	705.44901995	693.64487312	704.69003914	-0.06591184	0.19488257	-0.31929514
0.2747	84.11828	2.85e-05	0.00023435	9.871e-05	4.81e-06	-0.0	0.00142421	0.00025997	2.05e-06	705.45660047	693.64831918	704.68836141	-0.06626056	0.19484158	-0.31929382
0.27475	84.13291	2.844e-05	0.0002343	9.877e-05	4.81e-06	-0.0	0.00142426	0.00025998	2.05e-06	705.46417233	693.65176387	704.68668515	-0.06660871	0.19480058	-0.31929251
0.27481	84.14754	2.838e-05	0.00023425	9.882e-05	4.81e-06	-0.0	0.0014243	0.00025999	2.05e-06	705.47173551	693.65520718	704.68501035	-0.06695605	0.19475957	-0.31929119
0.27486	84.16217	2.832e-05	0.0002342	9.888e-05	4.81e-06	-0.0	0.00142435	0.00026	2.05e-06	705.47929002	693.65864911	704.683337	-0.06730328	0.19471857	-0.31928988
0.27492	84.17679	2.826e-05	0.00023416	9.894e-05	4.8e-06	0.0	0.00142439	0.00026001	2.05e-06	705.48683584	693.66208967	704.68166511	-0.0676506	0.19467756	-0.31928857
0.27497	84.19142	2.82e-05	0.00023411	9.899e-05	4.8e-06	0.0	0.00142444	0.00026002	2.05e-06	705.49437299	693.66552886	704.67999468	-0.06799724	0.19463654	-0.31928726
0.27503	84.20604	2.814e-05	0.00023406	9.905e-05	4.8e-06	0.0	0.00142448	0.00026003	2.05e-06	705.50190144	693.66896667	704.67832571	-0.06834335	0.19459552	-0.31928595
0.27508	84.22067	2.808e-05	0.00023401	9.911e-05	4.8e-06	0.0	0.00142453	0.00026005	2.05e-06	705.50942121	693.67240311	704.67665819	-0.06868861	0.19455448	-0.31928464
0.27514	84.23529	2.801e-05	0.00023396	9.916e-05	4.79e-06	0.0	0.00142457	0.00026006	2.05e-06	705.51693228	693.67583818	704.67499212	-0.06903428	0.19451345	-0.31928333
0.27519	84.24991	2.795e-05	0.00023391	9.922e-05	4.79e-06	-0.0	0.00142461	0.00026007	2.05e-06	705.52443465	693.67927188	704.67332751	-0.06937952	0.19447242	-0.31928202
0.27525	84.26453	2.789e-05	0.00023386	9.927e-05	4.79e-06	-0.0	0.00142466	0.00026008	2.05e-06	705.53192832	693.68270421	704.67166434	-0.06972418	0.19443137	-0.31928072
0.2753	84.27915	2.783e-05	0.00023381	9.933e-05	4.79e-06	-0.0	0.0014247	0.00026009	2.05e-06	705.53941329	693.68613516	704.67000262	-0.07006806	0.19439032	-0.31927941
0.27536	84.29377	2.777e-05	0.00023377	9.939e-05	4.78e-06	-0.0	0.00142475	0.0002601	2.05e-06	705.54688955	693.68956475	704.66834235	-0.07041172	0.19434926	-0.31927811
0.27541	84.30838	2.771e-05	0.00023372	9.944e-05	4.78e-06	0.0	0.00142479	0.00026011	2.05e-06	705.5543571	693.69299297	704.66668353	-0.07075555	0.19430821	-0.31927681
0.27547	84.323	2.765e-05	0.00023367	9.95e-05	4.78e-06	0.0	0.00142484	0.00026012	2.05e-06	705.56181593	693.69641982	704.66502614	-0.0710987	0.19426714	-0.31927551
0.28553	86.97849	1.852e-05	0.00022456	0.00010976	4.31e-06	0.0	0.00143153	0.00026187	2.05e-06	706.65429239	694.30027407	704.39375174	-0.14119823	0.18616254	-0.31906256
0.28559	86.9929	1.848e-05	0.00022451	0.00010981	4.31e-06	0.0	0.00143156	0.00026188	2.05e-06	706.65938351	694.30345039	704.39238929	-0.14146343	0.18611725	-0.31906149
0.28564	87.0073	1.844e-05	0.00022446	0.00010987	4.31e-06	-0.0	0.00143159	0.00026189	2.05e-06	706.66446575	694.30662541	704.39102801	-0.14172817	0.18607195	-0.31906042
0.2857	87.0217	1.84e-05	0.00022441	0.00010993	4.31e-06	0.0	0.00143162	0.00026189	2.05e-06	706.66953911	694.30979915	704.38966789	-0.1419923	0.18602663	-0.31905936
0.28575	87.0361	1.836e-05	0.00022436	0.00010998	4.3e-06	-0.0	0.00143165	0.0002619	2.05e-06	706.67460359	694.31297159	704.38830894	-0.14225621	0.18598131	-0.31905829
0.28581	87.0505	1.832e-05	0.00022431	0.00011004	4.3e-06	-0.0	0.00143168	0.00026191	2.05e-06	706.6796592	694.31614274	704.38695115	-0.14251967	0.18593597	-0.31905722
0.28586	87.0649	1.828e-05	0.00022426	0.00011009	4.3e-06	0.0	0.00143171	0.00026192	2.05e-06	706.68470594	694.3193126	704.38559451	-0.14278255	0.18589063	-0.31905616
0.28592	87.0793	1.824e-05	0.0002242	0.00011015	4.3e-06	-0.0	0.00143174	0.00026193	2.05e-06	706.68974381	694.32248117	704.38423904	-0.14304516	0.18584527	-0.31905509
0.28597	87.0937	1.82e-05	0.00022415	0.0001102	4.29e-06	-0.0	0.00143177	0.00026193	2.05e-06	706.69477282	694.32564845	704.38288472	-0.14330736	0.18579991	-0.31905403
0.28603	87.1081	1.816e-05	0.0002241	0.00011026	4.29e-06	0.0	0.0014318	0.00026194	2.05e-06	706.69979297	694.32881444	704.38153156	-0.14356899	0.18575453	-0.31905297
0.28608	87.12249	1.812e-05	0.00022405	0.00011031	4.29e-06	-0.0	0.00143183	0.00026195	2.05e-06	706.70480427	694.33197914	704.38017955	-0.1438303	0.18570915	-0.31905191
0.28614	87.13688	1.808e-05	0.000224	0.00011037	4.29e-06	-0.0	0.00143186	0.00026196	2.05e-06	706.70980671	694.33514256	704.37882869	-0.14409124	0.18566375	-0.31905085
0.28619	87.15128	1.804e-05	0.00022395	0.00011043	4.28e-06	0.0	0.00143189	0.00026197	2.05e-06	706.7148003	694.33830469	704.37747898	-0.14435162	0.18561835	-0.31904979
0.28625	87.16567	1.8e-05	0.0002239	0.00011048	4.28e-06	-0.0	0.00143192	0.00026197	2.05e-06	706.71978505	694.34146553	704.37613042	-0.14461163	0.18557293	-0.31904873
0.2863	87.18006	1.796e-05	0.00022385	0.00011054	4.28e-06	-0.0	0.00143195	0.00026198	2.05e-06	706.72476096	694.3446251	704.37478301	-0.14487131	0.18552751	-0.31904767
0.28636	87.19445	1.792e-05	0.0002238	0.00011059	4.28e-06	0.0	0.00143198	0.00026199	2.05e-06	706.72972802	694.34778337	704.37343674	-0.14513045	0.18548207	-0.31904661
0.28641	87.20883	1.788e-05	0.00022375	0.00011065	4.27e-06	-0.0	0.00143201	0.000262	2.05e-06	706.73468625	694.35094037	704.37209162	-0.14538916	0.18543662	-0.31904556
0.28647	87.22322	1.784e-05	0.0002237	0.0001107	4.27e-06	-0.0	0.00143203	0.00026201	2.05e-06	706.73963565	694.35409608	704.37074764	-0.14564758	0.18539117	-0.3190445
0.29653	89.83612	1.19e-05	0.00021442	0.00012073	3.84e-06	0.0	0.0014364	0.00026327	2.05e-06	707.50118072	694.910748	704.14247358	-0.18606793	0.17689643	-0.31886529
0.29659	89.85029	1.187e-05	0.00021437	0.00012078	3.84e-06	-0.0	0.00143642	0.00026328	2.05e-06	707.50458259	694.9136798	704.14131449	-0.18625272	0.17684904	-0.31886438
0.29664	89.86446	1.185e-05	0.00021432	0.00012083	3.83e-06	0.0	0.00143644	0.00026328	2.05e-06	707.50797655	694.91661045	704.14015627	-0.18643732	0.17680165	-0.31886347
0.2967	89.87862	1.182e-05	0.00021427	0.00012089	3.83e-06	0.0	0.00143646	0.00026329	2.05e-06	707.5113626	694.91953994	704.13899892	-0.18662152	0.17675424	-0.31886256
0.29675	89.89279	1.179e-05	0.00021422	0.00012094	3.83e-06	-0.0	0.00143648	0.0002633	2.05e-06	707.51474075	694.92246828	704.13784244	-0.1868052	0.17670682	-0.31886165
0.29681	89.90695	1.177e-05	0.00021417	0.000121	3.83e-06	0.0	0.0014365	0.0002633	2.05e-06	707.51811102	694.92539546	704.13668683	-0.18698866	0.17665939	-0.31886075
0.29686	89.92111	1.174e-05	0.00021412	0.00012105	3.82e-06	0.0	0.00143652	0.00026331	2.05e-06	707.52147339	694.92832149	704.13553208	-0.18717175	0.17661196	-0.31885984
0.29692	89.93528	1.172e-05	0.00021407	0.0001211	3.82e-06	-0.0	0.00143653	0.00026331	2.05e-06	707.52482788	694.93124637	704.13437821	-0.18735434	0.17656451	-0.31885893
0.29697	89.94944	1.169e-05	0.00021402	0.00012116	3.82e-06	0.0	0.00143655	0.00026332	2.05e-06	707.5281745	694.9341701	704.13322519	-0.18753665	0.17651705	-0.31885803
0.29703	89.96359	1.166e-05	0.00021397	0.00012121	3.82e-06	0.0	0.00143657	0.00026333	2.05e-06	707.53151325	694.93709267	704.13207304	-0.18771863	0.17646958	-0.31885712
0.29708	89.97775	1.164e-05	0.00021392	0.00012126	3.82e-06	-0.0	0.00143659	0.00026333	2.05e-06	707.53484414	694.9400141	704.13092176	-0.18790012	0.1764221	-0.31885622
0.29714	89.99191	1.161e-05	0.00021387	0.00012132	3.81e-06	0.0	0.00143661	0.00026334	2.05e-06	707.53816717	694.94293437	704.12977133	-0.18808129	0.17637461	-0.31885532
0.29719	90.00606	1.159e-05	0.00021382	0.00012137	3.81e-06	0.0	0.00143663	0.00026334	2.05e-06	707.54148236	694.94585349	704.12862176	-0.18826217	0.17632711	-0.31885441
0.29725	90.02022	1.156e-05	0.00021377	0.00012143	3.81e-06	-0.0	0.00143665	0.00026335	2.05e-06	707.54478969	694.94877147	704.12747305	-0.18844257	0.1762796	-0.31885351
0.2973	90.03437	1.153e-05	0.00021371	0.00012148	3.81e-06	0.0	0.00143667	0.00026335	2.05e-06	707.54808919	694.9516883	704.1263252	-0.1886226	0.17623207	-0.31885261
0.29736	90.04852	1.151e-05	0.00021366	0.00012153	3.8e-06	0.0	0.00143669	0.00026336	2.05e-06	707.55138087	694.95460397	704.1251782	-0.18880237	0.17618454	-0.31885171
0.29741	90.06267	1.148e-05	0.00021361	0.00012159	3.8e-06	-0.0	0.0014367	0.00026337	2.05e-06	707.55466471	694.95751851	704.12403206	-0.1889817	0.176137	-0.31885081
0.29747	90.07682	1.146e-05	0.00021356	0.00012164	3.8e-06	0.0	0.00143672	0.00026337	2.05e-06	707.55794074	694.96043189	704.12288677	-0.18916058	0.17608945	-0.31884991
0.30753	92.64555	7.65e-06	0.00020441	0.00013127	3.41e-06	-0.0	0.00143953	0.0002643	2.05e-06	708.03263827	695.47486764	703.92630842	-0.21602791	0.16722564	-0.31869557
0.30758	92.65947	7.63e-06	0.00020436	0.00013133	3.4e-06	-0.0	0.00143954	0.0002643	2.05e-06	708.03458898	695.47757952	703.92529829	-0.21614448	0.16717639	-0.31869478
0.30764	92.67339	7.61e-06	0.00020431	0.00013138	3.4e-06	0.0	0.00143955	0.00026431	2.05e-06	708.03653313	695.48029036	703.92428878	-0.21626061	0.16712713	-0.31869399
0.30769	92.68731	7.6e-06	0.00020426	0.00013143	3.4e-06	-0.0	0.00143956	0.00026431	2.05e-06	708.03847073	695.48300014	703.9232799	-0.21637655	0.16707786	-0.31869319
0.30775	92.70123	7.58e-06	0.00020421	0.00013148	3.4e-06	-0.0	0.00143957	0.00026432	2.05e-06	708.04040179	695.48570888	703.92227163	-0.2164922	0.16702859	-0.3186924
0.3078	92.71515	7.56e-06	0.00020416	0.00013153	3.4e-06	0.0	0.00143959	0.00026432	2.05e-06	708.04232631	695.48841657	703.92126399	-0.21660742	0.1669793	-0.31869161
0.30786	92.72907	7.55e-06	0.00020411	0.00013158	3.39e-06	-0.0	0.0014396	0.00026432	2.05e-06	708.0442443	695.49112321	703.92025696	-0.21672242	0.16693001	-0.31869082
0.30791	92.74298	7.53e-06	0.00020406	0.00013163	3.39e-06	-0.0	0.00143961	0.00026433	2.05e-06	708.04615577	695.49382881	703.91925055	-0.21683715	0.16688072	-0.31869003
0.30797	92.7569	7.51e-06	0.00020401	0.00013169	3.39e-06	0.0	0.00143962	0.00026433	2.05e-06	708.04806073	695.49653337	703.91824476	-0.21695148	0.16683141	-0.31868924
0.30802	92.77081	7.5e-06	0.00020396	0.00013174	3.39e-06	-0.0	0.00143964	0.00026434	2.05e-06	708.04995917	695.49923688	703.91723959	-0.21706553	0.1667821	-0.31868845
0.30808	92.78472	7.48e-06	0.00020391	0.00013179	3.39e-06	-0.0	0.00143965	0.00026434	2.05e-06	708.05185112	695.50193934	703.91623502	-0.21717934	0.16673278	-0.31868766
0.30813	92.79863	7.46e-06	0.00020386	0.00013184	3.38e-06	0.0	0.00143966	0.00026435	2.05e-06	708.05373657	695.50464076	703.91523108	-0.21729277	0.16668345	-0.31868687
0.30819	92.81254	7.45e-06	0.00020381	0.00013189	3.38e-06	-0.0	0.00143967	0.00026435	2.05e-06	708.05561554	695.50734114	703.91422774	-0.21740589	0.16663411	-0.31868609
0.30824	92.82645	7.43e-06	0.00020377	0.00013194	3.38e-06	-0.0	0.00143968	0.00026435	2.05e-06	708.05748803	695.51004047	703.91322501	-0.21751879	0.16658476	-0.3186853
0.3083	92.84036	7.41e-06	0.00020372	0.00013199	3.38e-06	0.0	0.0014397	0.00026436	2.05e-06	708.05935404	695.51273877	703.9122229	-0.21763132	0.16653541	-0.31868451
0.30835	92.85426	7.4e-06	0.00020367	0.00013205	3.38e-06	-0.0	0.00143971	0.00026436	2.05e-06	708.06121359	695.51543602	703.91122139	-0.21774349	0.16648605	-0.31868373
0.30841	92.86817	7.38e-06	0.00020362	0.0001321	3.37e-06	-0.0	0.00143972	0.00026437	2.05e-06	708.06306669	695.51813222	703.91022049	-0.21785549	0.16643668	-0.31868294
0.30846	92.88207	7.36e-06	0.00020357	0.00013215	3.37e-06	0.0	0.00143973	0.00026437	2.05e-06	708.06491333	695.52082739	703.9092202	-0.21796714	0.16638731	-0.31868215
0.31853	95.40492	4.94e-06	0.00019473	0.00014129	3.02e-06	-0.0	0.00144152	0.00026506	2.05e-06	708.30174035	695.99695298	703.73528605	-0.2336365	0.15723972	-0.31854558
0.31858	95.41859	4.93e-06	0.00019469	0.00014134	3.02e-06	-0.0	0.00144152	0.00026506	2.05e-06	708.30252273	695.99946361	703.73437976	-0.2336988	0.15718925	-0.31854487
0.31864	95.43226	4.92e-06	0.00019464	0.00014139	3.02e-06	-0.0	0.00144153	0.00026507	2.05e-06	708.30329998	696.00197328	703.73347389	-0.23375333	0.15713863	-0.31854417
0.31869	95.44592	4.91e-06	0.00019459	0.00014143	3.01e-06	-0.0	0.00144154	0.00026507	2.05e-06	708.3040723	696.00448198	703.73256842	-0.23381253	0.15708809	-0.31854346
0.31875	95.45959	4.9e-06	0.00019454	0.00014148	3.01e-06	-0.0	0.00144155	0.00026507	2.05e-06	708.30483957	696.00698972	703.73166336	-0.23387325	0.15703759	-0.31854275
0.3188	95.47325	4.89e-06	0.0001945	0.00014153	3.01e-06	-0.0	0.00144155	0.00026508	2.05e-06	708.30560173	696.0094965	703.73075872	-0.23393398	0.15698708	-0.31854204
0.31886	95.48691	4.87e-06	0.00019445	0.00014158	3.01e-06	-0.0	0.00144156	0.00026508	2.05e-06	708.3063588	696.01200231	703.7298545	-0.2339947	0.15693657	-0.31854133
0.31891	95.50057	4.86e-06	0.0001944	0.00014163	3.01e-06	-0.0	0.00144157	0.00026508	2.05e-06	708.30711076	696.01450715	703.7289507	-0.23405543	0.15688606	-0.31854062
0.31897	95.51423	4.85e-06	0.00019436	0.00014168	3.01e-06	-0.0	0.00144158	0.00026509	2.05e-06	708.30785763	696.01701102	703.72804732	-0.23411615	0.15683556	-0.31853991
0.31902	95.52789	4.84e-06	0.00019431	0.00014173	3e-06	-0.0	0.00144159	0.00026509	2.05e-06	708.3085994	696.01951393	703.72714436	-0.23417688	0.15678505	-0.3185392
0.31908	95.54154	4.83e-06	0.00019426	0.00014177	3e-06	-0.0	0.00144159	0.00026509	2.05e-06	708.30933606	696.02201587	703.72624181	-0.2342376	0.15673454	-0.31853849
0.31913	95.5552	4.82e-06	0.00019421	0.00014182	3e-06	-0.0	0.0014416	0.0002651	2.05e-06	708.31006762	696.02451684	703.72533969	-0.23429833	0.15668403	-0.31853778
0.31919	95.56885	4.81e-06	0.00019417	0.00014187	3e-06	-0.0	0.00144161	0.0002651	2.05e-06	708.31079409	696.02701685	703.72443798	-0.23435905	0.15663353	-0.31853707
0.31924	95.5825	4.8e-06	0.00019412	0.00014192	3e-06	-0.0	0.00144162	0.0002651	2.05e-06	708.31151545	696.02951589	703.72353669	-0.23441799	0.15658299	-0.31853636
0.3193	95.59615	4.79e-06	0.00019407	0.00014197	2.99e-06	-0.0	0.00144162	0.00026511	2.05e-06	708.31223177	696.03201396	703.72263582	-0.23447634	0.15653244	-0.31853565
0.31935	95.6098	4.78e-06	0.00019403	0.00014202	2.99e-06	-0.0	0.00144163	0.00026511	2.05e-06	708.31294305	696.03451107	703.72173535	-0.23453542	0.1564819	-0.31853494
0.31941	95.62345	4.77e-06	0.00019398	0.00014206	2.99e-06	-0.0	0.00144164	0.00026511	2.05e-06	708.31364929	696.03700722	703.7208353	-0.23459301	0.15643134	-0.31853424
0.31946	95.6371	4.76e-06	0.00019393	0.00014211	2.99e-06	0.0	0.00144165	0.00026512	2.05e-06	708.31435051	696.03950241	703.71993566	-0.23465089	0.15638078	-0.31853353
0.32953	98.11225	3.22e-06	0.00018554	0.0001507	2.68e-06	0.0	0.00144278	0.00026564	2.05e-06	708.3651849	696.48023664	703.56133448	-0.2415717	0.14708021	-0.31840899
0.32958	98.12566	3.21e-06	0.0001855	0.00015074	2.68e-06	-0.0	0.00144279	0.00026564	2.05e-06	708.36507655	696.48255991	703.56049642	-0.24159154	0.14702923	-0.31840833
0.32964	98.13906	3.21e-06	0.00018545	0.00015079	2.68e-06	-0.0	0.00144279	0.00026564	2.05e-06	708.36496439	696.48488227	703.55965863	-0.24161106	0.14697826	-0.31840767
0.32969	98.15246	3.2e-06	0.00018541	0.00015083	2.67e-06	-0.0	0.0014428	0.00026565	2.05e-06	708.36484843	696.48720372	703.55882111	-0.24163035	0.14692728	-0.31840701
0.32975	98.16586	3.19e-06	0.00018536	0.00015088	2.67e-06	-0.0	0.0014428	0.00026565	2.05e-06	708.36472868	696.48952426	703.55798385	-0.24164919	0.1468763	-0.31840636
0.3298	98.17925	3.18e-06	0.00018532	0.00015093	2.67e-06	-0.0	0.00144281	0.00026565	2.05e-06	708.36460516	696.4918439	703.55714686	-0.24166825	0.14682532	-0.3184057
0.32986	98.19265	3.18e-06	0.00018528	0.00015097	2.67e-06	0.0	0.00144281	0.00026565	2.05e-06	708.36447784	696.49416263	703.55631013	-0.24168716	0.14677434	-0.31840504
0.32991	98.20604	3.17e-06	0.00018523	0.00015102	2.67e-06	0.0	0.00144282	0.00026566	2.05e-06	708.36434675	696.49648045	703.55547366	-0.24170577	0.14672336	-0.31840439
0.32997	98.21944	3.16e-06	0.00018519	0.00015106	2.67e-06	0.0	0.00144282	0.00026566	2.05e-06	708.36421189	696.49879737	703.55463746	-0.24172409	0.14667238	-0.31840373
0.33002	98.23283	3.16e-06	0.00018514	0.00015111	2.66e-06	0.0	0.00144282	0.00026566	2.05e-06	708.36407326	696.50111338	703.55380152	-0.24174215	0.1466214	-0.31840307
0.33008	98.24622	3.15e-06	0.0001851	0.00015115	2.66e-06	0.0	0.00144283	0.00026566	2.05e-06	708.36393089	696.50342848	703.55296583	-0.24176037	0.14657042	-0.31840242
0.33013	98.25961	3.14e-06	0.00018505	0.0001512	2.66e-06	-0.0	0.00144283	0.00026567	2.05e-06	708.36378476	696.50574268	703.55213042	-0.24177833	0.14651944	-0.31840176
0.33019	98.27299	3.14e-06	0.00018501	0.00015124	2.66e-06	-0.0	0.00144284	0.00026567	2.05e-06	708.36363488	696.50805597	703.55129526	-0.24179605	0.14646846	-0.3184011
0.33024	98.28638	3.13e-06	0.00018496	0.00015129	2.66e-06	-0.0	0.00144284	0.00026567	2.05e-06	708.36348127	696.51036836	703.55046036	-0.24181339	0.14641748	-0.31840045
0.3303	98.29976	3.12e-06	0.00018492	0.00015133	2.66e-06	-0.0	0.00144285	0.00026567	2.05e-06	708.36332393	696.51267985	703.54962572	-0.2418307	0.1463665	-0.31839979
0.33035	98.31315	3.12e-06	0.00018488	0.00015138	2.65e-06	0.0	0.00144285	0.00026568	2.05e-06	708.36316286	696.51499043	703.54879133	-0.24184806	0.14631551	-0.31839914
0.33041	98.32653	3.11e-06	0.00018483	0.00015142	2.65e-06	0.0	0.00144286	0.00026568	2.05e-06	708.36299807	696.5173001	703.54795721	-0.24186511	0.14626453	-0.31839848
0.33046	98.33991	3.11e-06	0.00018479	0.00015147	2.65e-06	0.0	0.00144286	0.00026568	2.05e-06	708.36282956	696.51960887	703.54712334	-0.24188193	0.14621355	-0.31839783
0.34053	100.7654	2.12e-06	0.00017691	0.00015947	2.38e-06	-0.0	0.00144359	0.00026609	2.05e-06	708.27545819	696.9271509	703.39821829	-0.24230678	0.13689793	-0.31828089
0.34058	100.77853	2.12e-06	0.00017687	0.00015951	2.38e-06	-0.0	0.00144359	0.00026609	2.05e-06	708.27470308	696.92929749	703.39742158	-0.24229609	0.1368472	-0.31828027
0.34064	100.79165	2.11e-06	0.00017683	0.00015956	2.38e-06	-0.0	0.00144359	0.00026609	2.05e-06	708.27394527	696.93144321	703.39662501	-0.24228507	0.13679647	-0.31827964
0.34069	100.80478	2.11e-06	0.00017679	0.0001596	2.38e-06	-0.0	0.0014436	0.00026609	2.05e-06	708.27318479	696.93358807	703.3958286	-0.24227416	0.13674574	-0.31827902
0.34075	100.8179	2.11e-06	0.00017674	0.00015964	2.37e-06	0.0	0.0014436	0.00026609	2.05e-06	708.27242161	696.93573208	703.39503233	-0.24226321	0.13669502	-0.31827839
0.3408	100.83102	2.1e-06	0.0001767	0.00015968	2.37e-06	0.0	0.0014436	0.0002661	2.05e-06	708.27165575	696.93787522	703.39423622	-0.24225203	0.1366443	-0.31827777
0.34086	100.84414	2.1e-06	0.00017666	0.00015973	2.37e-06	0.0	0.00144361	0.0002661	2.05e-06	708.27088721	696.94001751	703.39344026	-0.24224068	0.13659358	-0.31827714
0.34091	100.85725	2.09e-06	0.00017662	0.00015977	2.37e-06	0.0	0.00144361	0.0002661	2.05e-06	708.27011601	696.94215894	703.39264445	-0.24222904	0.13654287	-0.31827652
0.34097	100.87037	2.09e-06	0.00017658	0.00015981	2.37e-06	0.0	0.00144361	0.0002661	2.05e-06	708.26934214	696.9442995	703.39184878	-0.24221755	0.13649216	-0.31827589
0.34102	100.88349	2.08e-06	0.00017654	0.00015985	2.37e-06	-0.0	0.00144361	0.0002661	2.05e-06	708.26856561	696.94643921	703.39105327	-0.24220595	0.13644145	-0.31827527
0.34108	100.8966	2.08e-06	0.00017649	0.00015989	2.37e-06	-0.0	0.00144362	0.0002661	2.05e-06	708.26778642	696.94857806	703.3902579	-0.24219415	0.13639074	-0.31827464
0.34113	100.90971	2.08e-06	0.00017645	0.00015994	2.37e-06	-0.0	0.00144362	0.00026611	2.05e-06	708.26700459	696.95071606	703.38946268	-0.24218213	0.13634004	-0.31827402
0.34119	100.92282	2.07e-06	0.00017641	0.00015998	2.36e-06	-0.0	0.00144362	0.00026611	2.05e-06	708.2662201	696.95285319	703.38866761	-0.24216992	0.13628935	-0.31827339
0.34124	100.93593	2.07e-06	0.00017637	0.00016002	2.36e-06	-0.0	0.00144363	0.00026611	2.05e-06	708.26543299	696.95498947	703.38787269	-0.24215784	0.13623865	-0.31827277
0.3413	100.94904	2.06e-06	0.00017633	0.00016006	2.36e-06	0.0	0.00144363	0.00026611	2.05e-06	708.26464323	696.95712489	703.38707791	-0.24214559	0.13618796	-0.31827214
0.34135	100.96214	2.06e-06	0.00017629	0.0001601	2.36e-06	0.0	0.00144363	0.00026611	2.05e-06	708.26385084	696.95925945	703.38628328	-0.24213316	0.13613727	-0.31827152
0.34141	100.97525	2.05e-06	0.00017625	0.00016015	2.36e-06	0.0	0.00144364	0.00026612	2.05e-06	708.26305582	696.96139315	703.38548879	-0.24212048	0.13608658	-0.3182709
0.34146	100.98835	2.05e-06	0.0001762	0.00016019	2.36e-06	0.0	0.00144364	0.00026612	2.05e-06	708.26225818	696.963526	703.38469445	-0.24210772	0.1360359	-0.31827027
0.35152	103.36205	1.42e-06	0.00016887	0.00016761	2.12e-06	0.0	0.0014441	0.00026644	2.05e-06	708.0769492	697.33962943	703.24131927	-0.2379499	0.12682801	-0.31815767
0.35158	103.37489	1.42e-06	0.00016883	0.00016765	2.12e-06	0.0	0.00144411	0.00026644	2.05e-06	708.07574625	697.34160817	703.24054439	-0.2379183	0.12677814	-0.31815707
0.35163	103.38773	1.41e-06	0.00016879	0.00016769	2.12e-06	-0.0	0.00144411	0.00026644	2.05e-06	708.07454148	697.34358609	703.23976959	-0.23788674	0.12672827	-0.31815646
0.35169	103.40056	1.41e-06	0.00016875	0.00016773	2.12e-06	-0.0	0.00144411	0.00026644	2.05e-06	708.0733349	697.34556318	703.23899486	-0.23785503	0.1266784	-0.31815585
0.35174	103.41339	1.41e-06	0.00016871	0.00016777	2.12e-06	-0.0	0.00144411	0.00026645	2.05e-06	708.0721265	697.34753946	703.23822019	-0.2378232	0.12662855	-0.31815524
0.3518	103.42623	1.41e-06	0.00016867	0.0001678	2.11e-06	-0.0	0.00144411	0.00026645	2.05e-06	708.0709163	697.34951492	703.2374456	-0.23779118	0.1265787	-0.31815463
0.35185	103.43906	1.4e-06	0.00016863	0.00016784	2.11e-06	-0.0	0.00144412	0.00026645	2.05e-06	708.06970431	697.35148957	703.23667108	-0.23775919	0.12652886	-0.31815402
0.35191	103.45188	1.4e-06	0.0001686	0.00016788	2.11e-06	0.0	0.00144412	0.00026645	2.05e-06	708.06849051	697.35346339	703.23589662	-0.23772721	0.12647901	-0.31815342
0.35196	103.46471	1.4e-06	0.00016856	0.00016792	2.11e-06	0.0	0.00144412	0.00026645	2.05e-06	708.06727492	697.3554364	703.23512224	-0.23769507	0.12642918	-0.31815281
0.35202	103.47754	1.39e-06	0.00016852	0.00016796	2.11e-06	0.0	0.00144412	0.00026645	2.05e-06	708.06605753	697.35740859	703.23434792	-0.23766283	0.12637935	-0.3181522
0.35207	103.49036	1.39e-06	0.00016848	0.000168	2.11e-06	0.0	0.00144412	0.00026645	2.05e-06	708.06483836	697.35937996	703.23357367	-0.23763037	0.12632954	-0.31815159
0.35213	103.50318	1.39e-06	0.00016844	0.00016804	2.11e-06	0.0	0.00144413	0.00026646	2.05e-06	708.06361741	697.36135051	703.23279949	-0.23759799	0.12627972	-0.31815098
0.35218	103.516	1.39e-06	0.0001684	0.00016808	2.11e-06	-0.0	0.00144413	0.00026646	2.05e-06	708.06239468	697.36332025	703.23202537	-0.23756559	0.1262299	-0.31815037
0.35224	103.52882	1.38e-06	0.00016836	0.00016812	2.1e-06	-0.0	0.00144413	0.00026646	2.05e-06	708.06117017	697.36528917	703.23125133	-0.23753304	0.12618009	-0.31814977
0.35229	103.54164	1.38e-06	0.00016832	0.00016815	2.1e-06	-0.0	0.00144413	0.00026646	2.05e-06	708.05994389	697.36725728	703.23047734	-0.23750039	0.12613029	-0.31814916
0.35235	103.55446	1.38e-06	0.00016829	0.00016819	2.1e-06	-0.0	0.00144413	0.00026646	2.05e-06	708.05871584	697.36922457	703.22970343	-0.23746751	0.12608051	-0.31814855
0.3524	103.56727	1.37e-06	0.00016825	0.00016823	2.1e-06	-0.0	0.00144414	0.00026646	2.05e-06	708.05748604	697.37119104	703.22892958	-0.23743474	0.12603072	-0.31814794
0.35246	103.58009	1.37e-06	0.00016821	0.00016827	2.1e-06	0.0	0.00144414	0.00026647	2.05e-06	708.05625447	697.37315669	703.2281558	-0.23740193	0.12598093	-0.31814734
0.36252	105.89969	9.6e-07	0.00016141	0.00017513	1.89e-06	0.0	0.00144444	0.00026672	2.05e-06	707.80487493	697.71933384	703.0873508	-0.23018549	0.11697856	-0.31803675
0.36258	105.91223	9.6e-07	0.00016137	0.00017516	1.89e-06	-0.0	0.00144444	0.00026673	2.05e-06	707.80337772	697.72115262	703.08658418	-0.23014047	0.11693	-0.31803615
0.36263	105.92476	9.6e-07	0.00016134	0.0001752	1.89e-06	-0.0	0.00144444	0.00026673	2.05e-06	707.80187936	697.72297061	703.08581758	-0.23009535	0.11688146	-0.31803555
0.36269	105.9373	9.6e-07	0.0001613	0.00017524	1.89e-06	-0.0	0.00144444	0.00026673	2.05e-06	707.80037984	697.72478783	703.08505099	-0.23005017	0.11683293	-0.31803494
0.36274	105.94983	9.6e-07	0.00016126	0.00017527	1.89e-06	-0.0	0.00144444	0.00026673	2.05e-06	707.79887917	697.72660426	703.08428441	-0.23000485	0.11678441	-0.31803434
0.3628	105.96236	9.5e-07	0.00016123	0.00017531	1.89e-06	-0.0	0.00144445	0.00026673	2.05e-06	707.79737736	697.72841992	703.08351786	-0.22995957	0.11673589	-0.31803374
0.36285	105.97488	9.5e-07	0.00016119	0.00017534	1.89e-06	0.0	0.00144445	0.00026673	2.05e-06	707.79587441	697.73023479	703.08275131	-0.2299143	0.11668737	-0.31803314
0.36291	105.98741	9.5e-07	0.00016116	0.00017538	1.89e-06	0.0	0.00144445	0.00026673	2.05e-06	707.79437031	697.73204889	703.08198478	-0.22986892	0.11663887	-0.31803254
0.36296	105.99993	9.5e-07	0.00016112	0.00017542	1.89e-06	0.0	0.00144445	0.00026673	2.05e-06	707.79286507	697.7338622	703.08121827	-0.22982348	0.11659037	-0.31803193
0.36302	106.01246	9.5e-07	0.00016109	0.00017545	1.89e-06	0.0	0.00144445	0.00026674	2.05e-06	707.79135869	697.73567474	703.08045176	-0.22977791	0.11654189	-0.31803133
0.36307	106.02498	9.4e-07	0.00016105	0.00017549	1.88e-06	0.0	0.00144445	0.00026674	2.05e-06	707.78985119	697.73748649	703.07968527	-0.22973237	0.11649341	-0.31803073
0.36313	106.0375	9.4e-07	0.00016101	0.00017552	1.88e-06	-0.0	0.00144445	0.00026674	2.05e-06	707.78834255	697.73929747	703.0789188	-0.22968683	0.11644493	-0.31803013
0.36318	106.05002	9.4e-07	0.00016098	0.00017556	1.88e-06	-0.0	0.00144445	0.00026674	2.05e-06	707.78683279	697.74110767	703.07815234	-0.2296412	0.11639646	-0.31802953
0.36324	106.06253	9.4e-07	0.00016094	0.0001756	1.88e-06	-0.0	0.00144446	0.00026674	2.05e-06	707.7853219	697.74291709	703.07738589	-0.2295955	0.11634801	-0.31802892
0.36329	106.07505	9.4e-07	0.00016091	0.00017563	1.88e-06	-0.0	0.00144446	0.00026674	2.05e-06	707.78380988	697.74472573	703.07661945	-0.22954969	0.11629957	-0.31802832
0.36335	106.08756	9.4e-07	0.00016087	0.00017567	1.88e-06	-0.0	0.00144446	0.00026674	2.05e-06	707.78229676	697.74653359	703.07585302	-0.22950388	0.11625112	-0.31802772
0.3634	106.10008	9.3e-07	0.00016084	0.0001757	1.88e-06	0.0	0.00144446	0.00026675	2.05e-06	707.78078251	697.74834067	703.07508661	-0.22945809	0.11620268	-0.31802712
0.36346	106.11259	9.3e-07	0.0001608	0.00017574	1.88e-06	0.0	0.00144446	0.00026675	2.05e-06	707.77926715	697.75014698	703.07432021	-0.22941221	0.11615425	-0.31802652
0.37352	108.37558	6.6e-07	0.00015452	0.00018206	1.7e-06	-0.0	0.00144466	0.00026696	2.05e-06	707.48586035	698.06779238	702.93406532	-0.22029376	0.10742859	-0.31791636
0.37358	108.3878	6.6e-07	0.00015449	0.00018209	1.7e-06	0.0	0.00144466	0.00026696	2.05e-06	707.48418249	698.06945864	702.93329788	-0.22024068	0.10738168	-0.31791576
0.37363	108.40002	6.6e-07	0.00015445	0.00018213	1.7e-06	0.0	0.00144466	0.00026696	2.05e-06	707.48250396	698.07112416	702.93253041	-0.22018755	0.10733479	-0.31791515
0.37369	108.41224	6.6e-07	0.00015442	0.00018216	1.7e-06	0.0	0.00144466	0.00026696	2.05e-06	707.48082475	698.07278894	702.93176292	-0.22013439	0.10728791	-0.31791455
0.37374	108.42445	6.6e-07	0.00015439	0.00018219	1.7e-06	0.0	0.00144466	0.00026696	2.05e-06	707.47914487	698.07445297	702.93099541	-0.22008115	0.10724105	-0.31791395
0.3738	108.43666	6.6e-07	0.00015435	0.00018222	1.69e-06	0.0	0.00144466	0.00026696	2.05e-06	707.47746432	698.07611626	702.93022788	-0.22002792	0.10719419	-0.31791335
0.37385	108.44888	6.6e-07	0.00015432	0.00018226	1.69e-06	-0.0	0.00144466	0.00026696	2.05e-06	707.47578311	698.07777881	702.92946033	-0.2199747	0.10714732	-0.31791274
0.37391	108.46109	6.6e-07	0.00015429	0.00018229	1.69e-06	-0.0	0.00144466	0.00026697	2.05e-06	707.47410122	698.07944061	702.92869275	-0.21992143	0.10710048	-0.31791214
0.37396	108.47329	6.5e-07	0.00015425	0.00018232	1.69e-06	-0.0	0.00144467	0.00026697	2.05e-06	707.47241868	698.08110167	702.92792515	-0.21986812	0.10705364	-0.31791154
0.37402	108.4855	6.5e-07	0.00015422	0.00018236	1.69e-06	-0.0	0.00144467	0.00026697	2.05e-06	707.47073547	698.08276198	702.92715754	-0.21981475	0.10700682	-0.31791093
0.37407	108.4977	6.5e-07	0.00015419	0.00018239	1.69e-06	-0.0	0.00144467	0.00026697	2.05e-06	707.4690516	698.08442155	702.9263899	-0.21976136	0.10696001	-0.31791033
0.37413	108.50991	6.5e-07	0.00015416	0.00018242	1.69e-06	0.0	0.00144467	0.00026697	2.05e-06	707.46736708	698.08608038	702.92562223	-0.219708	0.10691319	-0.31790973
0.37418	108.52211	6.5e-07	0.00015412	0.00018246	1.69e-06	0.0	0.00144467	0.00026697	2.05e-06	707.4656819	698.08773847	702.92485455	-0.21965459	0.10686638	-0.31790913
0.37424	108.53431	6.5e-07	0.00015409	0.00018249	1.69e-06	0.0	0.00144467	0.00026697	2.05e-06	707.46399606	698.08939582	702.92408684	-0.21960114	0.10681959	-0.31790852
0.37429	108.54651	6.5e-07	0.00015406	0.00018252	1.69e-06	0.0	0.00144467	0.00026697	2.05e-06	707.46230957	698.09105242	702.92331911	-0.21954765	0.10677281	-0.31790792
0.37435	108.5587	6.5e-07	0.00015402	0.00018256	1.69e-06	0.0	0.00144467	0.00026697	2.05e-06	707.46062243	698.09270828	702.92255136	-0.2194941	0.10672605	-0.31790732
0.3744	108.5709	6.4e-07	0.00015399	0.00018259	1.68e-06	0.0	0.00144467	0.00026698	2.05e-06	707.45893465	698.0943634	702.92178358	-0.21944059	0.10667927	-0.31790671
0.37446	108.58309	6.4e-07	0.00015396	0.00018262	1.68e-06	-0.0	0.00144467	0.00026698	2.05e-06	707.45724622	698.09601778	702.92101578	-0.21938705	0.10663251	-0.31790611
0.38452	110.78673	4.6e-07	0.00014817	0.00018844	1.53e-06	-0.0	0.0014448	0.00026715	2.05e-06	707.13925535	698.38646984	702.77999234	-0.2092081	0.09823085	-0.31779535
0.38458	110.79862	4.6e-07	0.00014814	0.00018847	1.53e-06	-0.0	0.00144481	0.00026715	2.05e-06	707.13747785	698.38799081	702.77921828	-0.20915086	0.09818582	-0.31779474
0.38463	110.8105	4.6e-07	0.00014811	0.0001885	1.53e-06	-0.0	0.00144481	0.00026715	2.05e-06	707.1357	698.38951108	702.77844417	-0.20909363	0.09814077	-0.31779413
0.38469	110.82239	4.6e-07	0.00014808	0.00018853	1.53e-06	0.0	0.00144481	0.00026716	2.05e-06	707.13392181	698.39103063	702.77767003	-0.20903638	0.09809574	-0.31779352
0.38474	110.83427	4.6e-07	0.00014805	0.00018856	1.53e-06	0.0	0.00144481	0.00026716	2.05e-06	707.13214329	698.39254948	702.77689584	-0.20897912	0.09805072	-0.31779292
0.3848	110.84615	4.6e-07	0.00014802	0.00018859	1.52e-06	0.0	0.00144481	0.00026716	2.05e-06	707.13036443	698.39406762	702.7761216	-0.20892183	0.09800572	-0.31779231
0.38485	110.85803	4.6e-07	0.00014799	0.00018862	1.52e-06	0.0	0.00144481	0.00026716	2.05e-06	707.12858523	698.39558505	702.77534733	-0.20886451	0.09796074	-0.3177917
0.38491	110.86991	4.6e-07	0.00014796	0.00018865	1.52e-06	0.0	0.00144481	0.00026716	2.05e-06	707.12680571	698.39710178	702.77457301	-0.20880722	0.09791575	-0.31779109
0.38496	110.88178	4.6e-07	0.00014793	0.00018868	1.52e-06	-0.0	0.00144481	0.00026716	2.05e-06	707.12502585	698.3986178	702.77379864	-0.20874991	0.09787076	-0.31779048
0.38502	110.89366	4.6e-07	0.0001479	0.00018871	1.52e-06	-0.0	0.00144481	0.00026716	2.05e-06	707.12324566	698.40013311	702.77302423	-0.20869258	0.09782579	-0.31778988
0.38507	110.90553	4.6e-07	0.00014786	0.00018874	1.52e-06	-0.0	0.00144481	0.00026716	2.05e-06	707.12146514	698.40164771	702.77224978	-0.20863524	0.09778084	-0.31778927
0.38513	110.9174	4.6e-07	0.00014783	0.00018877	1.52e-06	-0.0	0.00144481	0.00026716	2.05e-06	707.11968429	698.4031616	702.77147528	-0.20857786	0.09773591	-0.31778866
0.38518	110.92927	4.6e-07	0.0001478	0.0001888	1.52e-06	-0.0	0.00144481	0.00026716	2.05e-06	707.11790312	698.40467479	702.77070074	-0.20852049	0.09769097	-0.31778805
0.38524	110.94113	4.5e-07	0.00014777	0.00018883	1.52e-06	0.0	0.00144481	0.00026716	2.05e-06	707.11612162	698.40618727	702.76992616	-0.20846313	0.09764603	-0.31778744
0.38529	110.953	4.5e-07	0.00014774	0.00018886	1.52e-06	0.0	0.00144481	0.00026717	2.05e-06	707.1143398	698.40769905	702.76915153	-0.20840574	0.09760111	-0.31778683
0.38535	110.96486	4.5e-07	0.00014771	0.00018889	1.52e-06	0.0	0.00144481	0.00026717	2.05e-06	707.11255766	698.40921012	702.76837685	-0.20834833	0.0975562	-0.31778623
0.3854	110.97673	4.5e-07	0.00014768	0.00018892	1.52e-06	0.0	0.00144481	0.00026717	2.05e-06	707.11077519	698.41072048	702.76760213	-0.20829091	0.0975113	-0.31778562
0.38546	110.98859	4.5e-07	0.00014765	0.00018895	1.52e-06	0.0	0.00144481	0.00026717	2.05e-06	707.10899241	698.41223014	702.76682737	-0.20823346	0.09746643	-0.31778501
0.39552	113.12983	3.3e-07	0.00014233	0.0001943	1.38e-06	0.0	0.0014449	0.00026732	2.05e-06	706.77863185	698.67679426	702.62422143	-0.1975829	0.08941649	-0.317673
0.39558	113.14137	3.3e-07	0.0001423	0.00019433	1.38e-06	0.0	0.0014449	0.00026732	2.05e-06	706.77681045	698.67817701	702.62343731	-0.19752424	0.08937341	-0.31767239
0.39563	113.15291	3.3e-07	0.00014227	0.00019436	1.38e-06	0.0	0.0014449	0.00026732	2.05e-06	706.77498893	698.67955907	702.62265313	-0.19746557	0.08933033	-0.31767177
0.39569	113.16444	3.3e-07	0.00014224	0.00019438	1.38e-06	0.0	0.0014449	0.00026732	2.05e-06	706.77316731	698.68094047	702.6218689	-0.1974069	0.08928728	-0.31767115
0.39574	113.17597	3.3e-07	0.00014221	0.00019441	1.38e-06	0.0	0.0014449	0.00026732	2.05e-06	706.77134557	698.68232119	702.62108461	-0.19734822	0.08924425	-0.31767054
0.3958	113.18751	3.3e-07	0.00014219	0.00019444	1.38e-06	0.0	0.00144491	0.00026732	2.05e-06	706.76952372	698.68370124	702.62030026	-0.19728954	0.08920121	-0.31766992
0.39585	113.19904	3.3e-07	0.00014216	0.00019447	1.38e-06	-0.0	0.00144491	0.00026732	2.05e-06	706.76770176	698.68508062	702.61951586	-0.19723087	0.08915816	-0.31766931
0.39591	113.21056	3.3e-07	0.00014213	0.0001945	1.38e-06	-0.0	0.00144491	0.00026732	2.05e-06	706.7658797	698.68645932	702.6187314	-0.19717219	0.08911514	-0.31766869
0.39596	113.22209	3.3e-07	0.0001421	0.00019452	1.38e-06	-0.0	0.00144491	0.00026732	2.05e-06	706.76405752	698.68783735	702.61794688	-0.19711351	0.08907213	-0.31766807
0.39602	113.23361	3.3e-07	0.00014207	0.00019455	1.38e-06	-0.0	0.00144491	0.00026732	2.05e-06	706.76223524	698.68921471	702.61716231	-0.19705482	0.08902915	-0.31766746
0.39607	113.24514	3.3e-07	0.00014205	0.00019458	1.37e-06	-0.0	0.00144491	0.00026732	2.05e-06	706.76041285	698.6905914	702.61637768	-0.19699614	0.08898617	-0.31766684
0.39613	113.25666	3.2e-07	0.00014202	0.00019461	1.37e-06	-0.0	0.00144491	0.00026732	2.05e-06	706.75859036	698.69196741	702.615593	-0.19693745	0.08894318	-0.31766623
0.39618	113.26818	3.2e-07	0.00014199	0.00019464	1.37e-06	0.0	0.00144491	0.00026732	2.05e-06	706.75676777	698.69334275	702.61480826	-0.19687876	0.0889002	-0.31766561
0.39624	113.27969	3.2e-07	0.00014196	0.00019466	1.37e-06	0.0	0.00144491	0.00026733	2.05e-06	706.75494506	698.69471742	702.61402346	-0.19682007	0.08885724	-0.31766499
0.39629	113.29121	3.2e-07	0.00014193	0.00019469	1.37e-06	0.0	0.00144491	0.00026733	2.05e-06	706.75312226	698.69609142	702.61323861	-0.19676138	0.08881429	-0.31766438
0.39635	113.30272	3.2e-07	0.00014191	0.00019472	1.37e-06	0.0	0.00144491	0.00026733	2.05e-06	706.75129935	698.69746475	702.6124537	-0.19670269	0.08877137	-0.31766376
0.3964	113.31423	3.2e-07	0.00014188	0.00019475	1.37e-06	0.0	0.00144491	0.00026733	2.05e-06	706.74947635	698.6988374	702.61166873	-0.19664399	0.08872844	-0.31766314
0.39646	113.32574	3.2e-07	0.00014185	0.00019478	1.37e-06	-0.0	0.00144491	0.00026733	2.05e-06	706.74765325	698.70020939	702.61088371	-0.1965853	0.08868551	-0.31766253
0.40652	115.40125	2.4e-07	0.00013696	0.00019968	1.25e-06	-0.0	0.00144497	0.00026745	2.05e-06	706.41317166	698.94016089	702.46623211	-0.18585844	0.08099999	-0.31754891
0.40657	115.41242	2.4e-07	0.00013693	0.00019971	1.25e-06	-0.0	0.00144497	0.00026745	2.05e-06	706.41134331	698.94141229	702.46543607	-0.18580009	0.08095891	-0.31754829
0.40663	115.42359	2.4e-07	0.00013691	0.00019973	1.25e-06	-0.0	0.00144497	0.00026746	2.05e-06	706.40951498	698.94266305	702.46463997	-0.18574175	0.08091784	-0.31754766
0.40668	115.43475	2.4e-07	0.00013688	0.00019976	1.25e-06	-0.0	0.00144497	0.00026746	2.05e-06	706.40768669	698.94391316	702.46384381	-0.18568342	0.08087679	-0.31754704
0.40674	115.44592	2.4e-07	0.00013685	0.00019979	1.25e-06	-0.0	0.00144497	0.00026746	2.05e-06	706.40585844	698.94516264	702.46304759	-0.1856251	0.08083577	-0.31754641
0.40679	115.45708	2.4e-07	0.00013683	0.00019981	1.25e-06	-0.0	0.00144497	0.00026746	2.05e-06	706.40403022	698.94641148	702.4622513	-0.18556677	0.08079473	-0.31754579
0.40685	115.46824	2.4e-07	0.0001368	0.00019984	1.25e-06	0.0	0.00144497	0.00026746	2.05e-06	706.40220203	698.94765968	702.46145495	-0.18550844	0.08075369	-0.31754516
0.4069	115.4794	2.4e-07	0.00013678	0.00019986	1.25e-06	0.0	0.00144497	0.00026746	2.05e-06	706.40037388	698.94890725	702.46065854	-0.18545013	0.08071267	-0.31754454
0.40696	115.49056	2.4e-07	0.00013675	0.00019989	1.25e-06	0.0	0.00144497	0.00026746	2.05e-06	706.39854577	698.95015417	702.45986206	-0.18539181	0.08067166	-0.31754391
0.40701	115.50171	2.4e-07	0.00013673	0.00019991	1.25e-06	0.0	0.00144497	0.00026746	2.05e-06	706.3967177	698.95140045	702.45906552	-0.18533351	0.08063067	-0.31754328
0.40707	115.51287	2.4e-07	0.0001367	0.00019994	1.25e-06	0.0	0.00144497	0.00026746	2.05e-06	706.39488966	698.9526461	702.45826892	-0.18527522	0.08058971	-0.31754266
0.40712	115.52402	2.4e-07	0.00013667	0.00019997	1.25e-06	0.0	0.00144497	0.00026746	2.05e-06	706.39306166	698.95389111	702.45747226	-0.18521692	0.08054873	-0.31754203
0.40718	115.53517	2.3e-07	0.00013665	0.00019999	1.25e-06	-0.0	0.00144497	0.00026746	2.05e-06	706.3912337	698.95513548	702.45667554	-0.18515862	0.08050775	-0.31754141
0.40723	115.54631	2.3e-07	0.00013662	0.00020002	1.25e-06	-0.0	0.00144497	0.00026746	2.05e-06	706.38940578	698.95637921	702.45587875	-0.18510034	0.08046679	-0.31754078
0.40729	115.55746	2.3e-07	0.0001366	0.00020004	1.24e-06	-0.0	0.00144497	0.00026746	2.05e-06	706.3875779	698.9576223	702.4550819	-0.18504206	0.08042585	-0.31754016
0.40734	115.5686	2.3e-07	0.00013657	0.00020007	1.24e-06	-0.0	0.00144497	0.00026746	2.05e-06	706.38575006	698.95886476	702.45428499	-0.18498379	0.08038492	-0.31753953
0.4074	115.57975	2.3e-07	0.00013655	0.00020009	1.24e-06	-0.0	0.00144497	0.00026746	2.05e-06	706.38392226	698.96010658	702.45348801	-0.18492552	0.08034401	-0.3175389
0.40745	115.59089	2.3e-07	0.00013652	0.00020012	1.24e-06	-0.0	0.00144497	0.00026746	2.05e-06	706.3820945	698.96134776	702.45269098	-0.18486726	0.08030309	-0.31753828
0.41752	117.59692	1.8e-07	0.00013203	0.00020462	1.14e-06	0.0	0.00144502	0.00026757	2.05e-06	706.04882834	699.17792613	702.30576539	-0.17431609	0.07298352	-0.31742288
0.41757	117.6077	1.8e-07	0.00013201	0.00020464	1.14e-06	0.0	0.00144502	0.00026757	2.05e-06	706.04701632	699.17905285	702.30495663	-0.17425917	0.07294446	-0.31742224
0.41763	117.61848	1.8e-07	0.00013198	0.00020467	1.14e-06	0.0	0.00144502	0.00026757	2.05e-06	706.04520442	699.18017897	702.3041478	-0.17420224	0.07290537	-0.31742161
0.41768	117.62926	1.8e-07	0.00013196	0.00020469	1.14e-06	-0.0	0.00144502	0.00026757	2.05e-06	706.04339264	699.18130448	702.30333891	-0.17414531	0.07286629	-0.31742097
0.41774	117.64003	1.7e-07	0.00013193	0.00020472	1.14e-06	-0.0	0.00144502	0.00026757	2.05e-06	706.04158098	699.18242938	702.30252995	-0.1740884	0.07282723	-0.31742034
0.41779	117.6508	1.7e-07	0.00013191	0.00020474	1.14e-06	-0.0	0.00144502	0.00026757	2.05e-06	706.03976945	699.18355368	702.30172093	-0.17403149	0.07278819	-0.3174197
0.41785	117.66157	1.7e-07	0.00013189	0.00020476	1.14e-06	-0.0	0.00144502	0.00026758	2.05e-06	706.03795804	699.18467736	702.30091185	-0.17397461	0.07274915	-0.31741907
0.4179	117.67234	1.7e-07	0.00013186	0.00020479	1.14e-06	-0.0	0.00144502	0.00026758	2.05e-06	706.03614676	699.18580045	702.3001027	-0.17391775	0.07271015	-0.31741843
0.41796	117.68311	1.7e-07	0.00013184	0.00020481	1.14e-06	-0.0	0.00144502	0.00026758	2.05e-06	706.0343356	699.18692292	702.29929348	-0.17386087	0.07267113	-0.31741779
0.41801	117.69387	1.7e-07	0.00013182	0.00020483	1.14e-06	0.0	0.00144502	0.00026758	2.05e-06	706.03252457	699.18804479	702.29848421	-0.17380399	0.0726321	-0.31741716
0.41807	117.70464	1.7e-07	0.00013179	0.00020486	1.14e-06	0.0	0.00144502	0.00026758	2.05e-06	706.03071366	699.18916606	702.29767486	-0.17374713	0.07259311	-0.31741652
0.41812	117.7154	1.7e-07	0.00013177	0.00020488	1.14e-06	0.0	0.00144502	0.00026758	2.05e-06	706.02890288	699.19028672	702.29686546	-0.17369028	0.07255412	-0.31741589
0.41818	117.72616	1.7e-07	0.00013175	0.0002049	1.14e-06	0.0	0.00144502	0.00026758	2.05e-06	706.02709222	699.19140677	702.29605598	-0.17363345	0.07251514	-0.31741525
0.41823	117.73691	1.7e-07	0.00013172	0.00020493	1.13e-06	0.0	0.00144502	0.00026758	2.05e-06	706.02528169	699.19252622	702.29524645	-0.17357664	0.0724762	-0.31741462
0.41829	117.74767	1.7e-07	0.0001317	0.00020495	1.13e-06	0.0	0.00144502	0.00026758	2.05e-06	706.02347129	699.19364506	702.29443685	-0.17351982	0.07243723	-0.31741398
0.41834	117.75842	1.7e-07	0.00013168	0.00020497	1.13e-06	-0.0	0.00144502	0.00026758	2.05e-06	706.02166101	699.1947633	702.29362718	-0.17346299	0.07239827	-0.31741334
0.4184	117.76917	1.7e-07	0.00013165	0.000205	1.13e-06	-0.0	0.00144502	0.00026758	2.05e-06	706.01985086	699.19588094	702.29281745	-0.17340619	0.07235933	-0.31741271
0.41845	117.77992	1.7e-07	0.00013163	0.00020502	1.13e-06	-0.0	0.00144502	0.00026758	2.05e-06	706.01804084	699.19699796	702.29200766	-0.17334939	0.0723204	-0.31741207
0.42852	119.7123	1.3e-07	0.00012751	0.00020914	1.04e-06	0.0	0.00144505	0.00026767	2.05e-06	705.68924061	699.39139864	702.14272967	-0.16312235	0.06536046	-0.31729483
0.42857	119.72266	1.3e-07	0.00012749	0.00020917	1.04e-06	0.0	0.00144505	0.00026767	2.05e-06	705.68745854	699.3924071	702.14190802	-0.16306742	0.06532331	-0.31729418
0.42863	119.73303	1.3e-07	0.00012747	0.00020919	1.04e-06	-0.0	0.00144505	0.00026767	2.05e-06	705.68567664	699.39341498	702.14108631	-0.16301249	0.06528616	-0.31729353
0.42868	119.74339	1.3e-07	0.00012745	0.00020921	1.04e-06	-0.0	0.00144505	0.00026767	2.05e-06	705.68389491	699.39442228	702.14026453	-0.16295758	0.06524902	-0.31729289
0.42874	119.75375	1.3e-07	0.00012743	0.00020923	1.04e-06	-0.0	0.00144505	0.00026767	2.05e-06	705.68211336	699.39542901	702.13944269	-0.16290269	0.0652119	-0.31729224
0.42879	119.76411	1.3e-07	0.00012741	0.00020925	1.04e-06	-0.0	0.00144505	0.00026768	2.05e-06	705.68033197	699.39643516	702.13862079	-0.16284781	0.06517479	-0.3172916
0.42885	119.77447	1.3e-07	0.00012738	0.00020927	1.04e-06	-0.0	0.00144505	0.00026768	2.05e-06	705.67855076	699.39744074	702.13779882	-0.16279296	0.06513771	-0.31729095
0.4289	119.78482	1.3e-07	0.00012736	0.0002093	1.04e-06	-0.0	0.00144505	0.00026768	2.05e-06	705.67676972	699.39844574	702.13697679	-0.16273811	0.06510063	-0.31729031
0.42896	119.79517	1.3e-07	0.00012734	0.00020932	1.04e-06	-0.0	0.00144505	0.00026768	2.05e-06	705.67498886	699.39945017	702.13615469	-0.16268326	0.06506354	-0.31728966
0.42901	119.80552	1.3e-07	0.00012732	0.00020934	1.04e-06	0.0	0.00144505	0.00026768	2.05e-06	705.67320816	699.40045403	702.13533253	-0.1626284	0.06502646	-0.31728902
0.42907	119.81587	1.3e-07	0.0001273	0.00020936	1.04e-06	0.0	0.00144505	0.00026768	2.05e-06	705.67142764	699.40145731	702.13451031	-0.16257358	0.06498939	-0.31728837
0.42912	119.82622	1.3e-07	0.00012728	0.00020938	1.04e-06	0.0	0.00144505	0.00026768	2.05e-06	705.66964729	699.40246001	702.13368802	-0.16251876	0.06495234	-0.31728772
0.42918	119.83656	1.3e-07	0.00012726	0.0002094	1.04e-06	0.0	0.00144505	0.00026768	2.05e-06	705.66786712	699.40346214	702.13286566	-0.16246396	0.0649153	-0.31728708
0.42923	119.8469	1.3e-07	0.00012723	0.00020942	1.04e-06	0.0	0.00144505	0.00026768	2.05e-06	705.66608712	699.4044637	702.13204325	-0.1624092	0.0648783	-0.31728643
0.42929	119.85724	1.3e-07	0.00012721	0.00020945	1.04e-06	0.0	0.00144505	0.00026768	2.05e-06	705.66430729	699.40546468	702.13122077	-0.16235442	0.06484127	-0.31728579
0.42934	119.86758	1.3e-07	0.00012719	0.00020947	1.04e-06	-0.0	0.00144505	0.00026768	2.05e-06	705.66252764	699.40646509	702.13039822	-0.16229963	0.06480424	-0.31728514
0.4294	119.87791	1.3e-07	0.00012717	0.00020949	1.04e-06	-0.0	0.00144505	0.00026768	2.05e-06	705.66074816	699.40746493	702.12957561	-0.16224487	0.06476723	-0.31728449
0.42945	119.88824	1.3e-07	0.00012715	0.00020951	1.04e-06	-0.0	0.00144505	0.00026768	2.05e-06	705.65896885	699.40846419	702.12875294	-0.16219011	0.06473023	-0.31728385
0.43952	121.74223	1e-07	0.00012338	0.00021328	9.6e-07	-0.0	0.00144507	0.00026776	2.05e-06	705.33642028	699.58183074	701.97713319	-0.15236193	0.05811792	-0.31716476
0.43957	121.75216	1e-07	0.00012336	0.0002133	9.6e-07	-0.0	0.00144507	0.00026776	2.05e-06	705.33467504	699.58272703	701.97629887	-0.15230927	0.05808263	-0.31716411
0.43963	121.76208	1e-07	0.00012334	0.00021332	9.6e-07	-0.0	0.00144507	0.00026776	2.05e-06	705.33293	699.58362278	701.97546448	-0.15225664	0.05804736	-0.31716345
0.43968	121.772	1e-07	0.00012333	0.00021334	9.6e-07	-0.0	0.00144507	0.00026776	2.05e-06	705.33118514	699.58451799	701.97463002	-0.15220405	0.05801212	-0.31716279
0.43974	121.78192	1e-07	0.00012331	0.00021336	9.6e-07	-0.0	0.00144507	0.00026776	2.05e-06	705.32944048	699.58541264	701.97379551	-0.15215143	0.05797686	-0.31716214
0.43979	121.79184	1e-07	0.00012329	0.00021338	9.6e-07	0.0	0.00144507	0.00026776	2.05e-06	705.32769601	699.58630676	701.97296093	-0.15209881	0.0579416	-0.31716148
0.43985	121.80175	1e-07	0.00012327	0.0002134	9.6e-07	0.0	0.00144507	0.00026776	2.05e-06	705.32595174	699.58720032	701.97212629	-0.15204621	0.05790635	-0.31716083
0.4399	121.81166	1e-07	0.00012325	0.00021342	9.6e-07	0.0	0.00144507	0.00026776	2.05e-06	705.32420766	699.58809335	701.97129159	-0.15199363	0.05787112	-0.31716017
0.43996	121.82157	1e-07	0.00012323	0.00021344	9.6e-07	0.0	0.00144507	0.00026776	2.05e-06	705.32246377	699.58898582	701.97045682	-0.15194106	0.0578359	-0.31715952
0.44001	121.83148	1e-07	0.00012321	0.00021346	9.6e-07	0.0	0.00144507	0.00026776	2.05e-06	705.32072007	699.58987775	701.969622	-0.15188852	0.0578007	-0.31715886
0.44007	121.84138	1e-07	0.00012319	0.00021348	9.6e-07	0.0	0.00144507	0.00026776	2.05e-06	705.31897657	699.59076914	701.96878711	-0.151836	0.05776552	-0.31715821
0.44012	121.85129	1e-07	0.00012317	0.0002135	9.6e-07	0.0	0.00144507	0.00026776	2.05e-06	705.31723326	699.59165998	701.96795215	-0.15178346	0.05773032	-0.31715755
0.44018	121.86119	1e-07	0.00012315	0.00021352	9.6e-07	-0.0	0.00144507	0.00026776	2.05e-06	705.31549014	699.59255028	701.96711714	-0.15173092	0.05769512	-0.31715689
0.44023	121.87108	1e-07	0.00012313	0.00021354	9.5e-07	-0.0	0.00144507	0.00026777	2.05e-06	705.31374722	699.59344004	701.96628206	-0.15167841	0.05765994	-0.31715624
0.44029	121.88098	1e-07	0.00012311	0.00021356	9.5e-07	-0.0	0.00144507	0.00026777	2.05e-06	705.31200449	699.59432924	701.96544692	-0.1516259	0.05762477	-0.31715558
0.44034	121.89087	1e-07	0.00012309	0.00021358	9.5e-07	-0.0	0.00144507	0.00026777	2.05e-06	705.31026196	699.59521791	701.96461172	-0.15157342	0.05758962	-0.31715493
0.4404	121.90076	1e-07	0.00012307	0.00021359	9.5e-07	-0.0	0.00144507	0.00026777	2.05e-06	705.30851962	699.59610603	701.96377646	-0.15152097	0.05755449	-0.31715427
0.44045	121.91065	1e-07	0.00012305	0.00021361	9.5e-07	-0.0	0.00144507	0.00026777	2.05e-06	705.30677747	699.59699361	701.96294113	-0.15146852	0.05751936	-0.31715361
0.45051	123.68083	8e-08	0.00011962	0.00021705	8.9e-07	0.0	0.00144509	0.00026784	2.05e-06	704.99125275	699.75041127	701.80903624	-0.14206205	0.05123887	-0.31703273
0.45057	123.69029	8e-08	0.0001196	0.00021707	8.9e-07	0.0	0.00144509	0.00026784	2.05e-06	704.98954658	699.75120118	701.80818961	-0.14201169	0.05120535	-0.31703207
0.45062	123.69974	8e-08	0.00011958	0.00021709	8.9e-07	0.0	0.00144509	0.00026784	2.05e-06	704.98784061	699.75199057	701.80734291	-0.14196135	0.05117185	-0.3170314
0.45068	123.70918	8e-08	0.00011956	0.00021711	8.9e-07	0.0	0.00144509	0.00026784	2.05e-06	704.98613483	699.75277945	701.80649615	-0.14191106	0.05113838	-0.31703074
0.45073	123.71863	8e-08	0.00011955	0.00021712	8.9e-07	0.0	0.00144509	0.00026784	2.05e-06	704.98442925	699.75356781	701.80564933	-0.14186074	0.05110489	-0.31703007
0.45079	123.72807	8e-08	0.00011953	0.00021714	8.8e-07	0.0	0.00144509	0.00026784	2.05e-06	704.98272386	699.75435565	701.80480245	-0.14181042	0.0510714	-0.31702941
0.45084	123.73751	8e-08	0.00011951	0.00021716	8.8e-07	-0.0	0.00144509	0.00026784	2.05e-06	704.98101867	699.75514297	701.80395552	-0.14176011	0.05103791	-0.31702874
0.4509	123.74695	8e-08	0.00011949	0.00021718	8.8e-07	-0.0	0.00144509	0.00026784	2.05e-06	704.97931367	699.75592977	701.80310852	-0.14170982	0.05100445	-0.31702808
0.45095	123.75639	8e-08	0.00011947	0.00021719	8.8e-07	-0.0	0.00144509	0.00026784	2.05e-06	704.97760887	699.75671606	701.80226146	-0.14165954	0.05097099	-0.31702741
0.45101	123.76582	8e-08	0.00011946	0.00021721	8.8e-07	-0.0	0.00144509	0.00026784	2.05e-06	704.97590426	699.75750183	701.80141434	-0.14160928	0.05093754	-0.31702675
0.45106	123.77525	8e-08	0.00011944	0.00021723	8.8e-07	-0.0	0.00144509	0.00026784	2.05e-06	704.97419985	699.75828708	701.80056716	-0.14155906	0.05090413	-0.31702608
0.45112	123.78468	8e-08	0.00011942	0.00021725	8.8e-07	-0.0	0.00144509	0.00026784	2.05e-06	704.97249563	699.75907182	701.79971991	-0.14150883	0.05087071	-0.31702542
0.45117	123.7941	8e-08	0.0001194	0.00021727	8.8e-07	-0.0	0.00144509	0.00026784	2.05e-06	704.97079161	699.75985604	701.79887261	-0.14145859	0.05083728	-0.31702475
0.45123	123.80353	8e-08	0.00011938	0.00021728	8.8e-07	0.0	0.00144509	0.00026784	2.05e-06	704.96908779	699.76063975	701.79802525	-0.14140835	0.05080385	-0.31702408
0.45128	123.81295	8e-08	0.00011937	0.0002173	8.8e-07	0.0	0.00144509	0.00026784	2.05e-06	704.96738415	699.76142293	701.79717783	-0.14135815	0.05077045	-0.31702342
0.45134	123.82236	8e-08	0.00011935	0.00021732	8.8e-07	0.0	0.00144509	0.00026784	2.05e-06	704.96568072	699.7622056	701.79633035	-0.14130794	0.05073705	-0.31702275
0.45139	123.83178	8e-08	0.00011933	0.00021734	8.8e-07	0.0	0.00144509	0.00026784	2.05e-06	704.96397747	699.76298776	701.7954828	-0.14125776	0.05070366	-0.31702209
0.45145	123.84119	8e-08	0.00011931	0.00021736	8.8e-07	0.0	0.00144509	0.00026784	2.05e-06	704.96227443	699.7637694	701.7946352	-0.14120761	0.0506703	-0.31702142
0.46151	125.52129	6e-08	0.00011619	0.00022048	8.2e-07	-0.0	0.0014451	0.0002679	2.05e-06	704.6538498	699.8982599	701.6385172	-0.13220856	0.04470309	-0.3168988
0.46157	125.53023	6e-08	0.00011618	0.00022049	8.2e-07	-0.0	0.0014451	0.0002679	2.05e-06	704.65218176	699.89894884	701.63765864	-0.13216039	0.04467127	-0.31689813
0.46162	125.53917	6e-08	0.00011616	0.00022051	8.2e-07	-0.0	0.0014451	0.0002679	2.05e-06	704.65051391	699.89963729	701.63680003	-0.13211219	0.04463942	-0.31689745
0.46168	125.54811	6e-08	0.00011615	0.00022053	8.2e-07	-0.0	0.0014451	0.0002679	2.05e-06	704.64884624	699.90032525	701.63594136	-0.13206398	0.04460757	-0.31689678
0.46173	125.55705	6e-08	0.00011613	0.00022054	8.2e-07	0.0	0.0014451	0.0002679	2.05e-06	704.64717876	699.90101272	701.63508264	-0.13201578	0.04457572	-0.31689611
0.46179	125.56598	6e-08	0.00011611	0.00022056	8.2e-07	0.0	0.0014451	0.0002679	2.05e-06	704.64551146	699.9016997	701.63422385	-0.13196761	0.0445439	-0.31689543
0.46184	125.57491	6e-08	0.0001161	0.00022058	8.2e-07	0.0	0.0014451	0.0002679	2.05e-06	704.64384434	699.90238618	701.633365	-0.13191944	0.04451208	-0.31689476
0.4619	125.58384	6e-08	0.00011608	0.00022059	8.2e-07	0.0	0.0014451	0.0002679	2.05e-06	704.64217741	699.90307217	701.6325061	-0.1318713	0.04448028	-0.31689408
0.46195	125.59276	6e-08	0.00011606	0.00022061	8.2e-07	0.0	0.0014451	0.0002679	2.05e-06	704.64051066	699.90375767	701.63164714	-0.13182317	0.0444485	-0.31689341
0.46201	125.60168	6e-08	0.00011605	0.00022062	8.2e-07	0.0	0.0014451	0.0002679	2.05e-06	704.63884409	699.90444268	701.63078811	-0.13177507	0.04441673	-0.31689273
0.46206	125.6106	6e-08	0.00011603	0.00022064	8.2e-07	0.0	0.0014451	0.0002679	2.05e-06	704.63717771	699.9051272	701.62992903	-0.13172694	0.04438494	-0.31689206
0.46212	125.61952	6e-08	0.00011602	0.00022066	8.2e-07	-0.0	0.0014451	0.0002679	2.05e-06	704.63551151	699.90581123	701.62906989	-0.13167881	0.04435315	-0.31689138
0.46217	125.62843	6e-08	0.000116	0.00022067	8.2e-07	-0.0	0.0014451	0.0002679	2.05e-06	704.6338455	699.90649477	701.6282107	-0.1316307	0.04432137	-0.31689071
0.46223	125.63734	6e-08	0.00011598	0.00022069	8.2e-07	-0.0	0.0014451	0.0002679	2.05e-06	704.63217967	699.90717782	701.62735144	-0.13158261	0.04428961	-0.31689003
0.46228	125.64625	6e-08	0.00011597	0.00022071	8.2e-07	-0.0	0.0014451	0.0002679	2.05e-06	704.63051402	699.90786038	701.62649213	-0.13153452	0.04425786	-0.31688936
0.46234	125.65516	6e-08	0.00011595	0.00022072	8.2e-07	-0.0	0.0014451	0.0002679	2.05e-06	704.62884856	699.90854244	701.62563275	-0.13148645	0.04422612	-0.31688868
0.46239	125.66406	6e-08	0.00011594	0.00022074	8.2e-07	-0.0	0.0014451	0.0002679	2.05e-06	704.62718327	699.90922402	701.62477332	-0.13143843	0.04419442	-0.31688801
0.46245	125.67296	6e-08	0.00011592	0.00022075	8.2e-07	-0.0	0.0014451	0.00026791	2.05e-06	704.62551818	699.90990511	701.62391383	-0.13139038	0.04416269	-0.31688733
0.47251	127.2556	5e-08	0.0001131	0.00022358	7.7e-07	-0.0	0.00144511	0.00026796	2.05e-06	704.32378904	700.02642216	701.46564781	-0.12275608	0.03848787	-0.31676303
0.47257	127.26399	5e-08	0.00011309	0.00022359	7.7e-07	-0.0	0.00144511	0.00026796	2.05e-06	704.32215596	700.02701517	701.46477765	-0.12270971	0.03845756	-0.31676234
0.47262	127.27238	5e-08	0.00011307	0.0002236	7.7e-07	-0.0	0.00144511	0.00026796	2.05e-06	704.32052305	700.0276077	701.46390743	-0.12266335	0.03842725	-0.31676166
0.47268	127.28076	5e-08	0.00011306	0.00022362	7.7e-07	-0.0	0.00144511	0.00026796	2.05e-06	704.31889031	700.02819977	701.46303716	-0.122617	0.03839695	-0.31676098
0.47273	127.28914	5e-08	0.00011304	0.00022363	7.7e-07	-0.0	0.00144511	0.00026796	2.05e-06	704.31725773	700.02879138	701.46216683	-0.12257068	0.03836668	-0.31676029
0.47279	127.29752	5e-08	0.00011303	0.00022365	7.7e-07	-0.0	0.00144511	0.00026796	2.05e-06	704.31562531	700.02938251	701.46129643	-0.12252437	0.03833642	-0.31675961
0.47284	127.30589	5e-08	0.00011301	0.00022366	7.7e-07	-0.0	0.00144511	0.00026796	2.05e-06	704.31399305	700.02997318	701.46042599	-0.12247804	0.03830614	-0.31675893
0.4729	127.31427	5e-08	0.000113	0.00022368	7.7e-07	0.0	0.00144511	0.00026796	2.05e-06	704.31236096	700.03056339	701.45955548	-0.12243171	0.03827586	-0.31675824
0.47295	127.32263	5e-08	0.00011298	0.00022369	7.6e-07	0.0	0.00144511	0.00026796	2.05e-06	704.31072903	700.03115312	701.45868492	-0.12238538	0.03824558	-0.31675756
0.47301	127.331	5e-08	0.00011297	0.00022371	7.6e-07	0.0	0.00144511	0.00026796	2.05e-06	704.30909727	700.03174239	701.4578143	-0.12233909	0.03821533	-0.31675687
0.47306	127.33936	5e-08	0.00011295	0.00022372	7.6e-07	0.0	0.00144511	0.00026796	2.05e-06	704.30746566	700.03233119	701.45694362	-0.12229279	0.03818508	-0.31675619
0.47312	127.34772	5e-08	0.00011294	0.00022374	7.6e-07	0.0	0.00144511	0.00026796	2.05e-06	704.30583422	700.03291952	701.45607289	-0.12224651	0.03815484	-0.31675551
0.47317	127.35608	5e-08	0.00011292	0.00022375	7.6e-07	0.0	0.00144511	0.00026796	2.05e-06	704.30420295	700.03350739	701.45520209	-0.12220024	0.03812462	-0.31675482
0.47323	127.36444	5e-08	0.00011291	0.00022377	7.6e-07	0.0	0.00144511	0.00026796	2.05e-06	704.30257183	700.03409479	701.45433124	-0.12215401	0.03809442	-0.31675414
0.47328	127.37279	5e-08	0.0001129	0.00022378	7.6e-07	0.0	0.00144511	0.00026796	2.05e-06	704.30094088	700.03468173	701.45346033	-0.12210774	0.0380642	-0.31675345
0.47334	127.38114	5e-08	0.00011288	0.00022379	7.6e-07	0.0	0.00144511	0.00026796	2.05e-06	704.29931009	700.0352682	701.45258937	-0.12206148	0.03803398	-0.31675277
0.47339	127.38948	5e-08	0.00011287	0.00022381	7.6e-07	-0.0	0.00144511	0.00026796	2.05e-06	704.29767946	700.0358542	701.45171835	-0.12201522	0.03800376	-0.31675209
0.47345	127.39783	5e-08	0.00011285	0.00022382	7.6e-07	-0.0	0.00144511	0.00026796	2.05e-06	704.296049	700.03643974	701.45084727	-0.12196899	0.03797357	-0.3167514
0.48351	128.87417	4e-08	0.00011032	0.00022635	7.2e-07	0.0	0.00144512	0.000268	2.05e-06	704.0002665	700.1358642	701.29047356	-0.1136321	0.03256805	-0.31662544
0.48357	128.88195	4e-08	0.00011031	0.00022637	7.2e-07	0.0	0.00144512	0.000268	2.05e-06	703.99866358	700.13636589	701.28959192	-0.11358714	0.03253913	-0.31662475
0.48362	128.88973	4e-08	0.0001103	0.00022638	7.2e-07	-0.0	0.00144512	0.000268	2.05e-06	703.99706079	700.13686714	701.28871022	-0.11354218	0.03251022	-0.31662406
0.48368	128.89751	4e-08	0.00011028	0.00022639	7.2e-07	-0.0	0.00144512	0.00026801	2.05e-06	703.99545815	700.13736794	701.28782847	-0.11349723	0.03248132	-0.31662336
0.48373	128.90528	4e-08	0.00011027	0.00022641	7.2e-07	-0.0	0.00144512	0.00026801	2.05e-06	703.99385563	700.13786829	701.28694666	-0.1134523	0.03245244	-0.31662267
0.48379	128.91305	4e-08	0.00011026	0.00022642	7.2e-07	-0.0	0.00144512	0.00026801	2.05e-06	703.99225326	700.1383682	701.28606479	-0.11340737	0.03242356	-0.31662198
0.48384	128.92082	4e-08	0.00011024	0.00022643	7.2e-07	-0.0	0.00144512	0.00026801	2.05e-06	703.99065102	700.13886766	701.28518287	-0.11336244	0.03239469	-0.31662129
0.4839	128.92858	4e-08	0.00011023	0.00022645	7.2e-07	-0.0	0.00144512	0.00026801	2.05e-06	703.98904891	700.13936668	701.28430089	-0.11331754	0.03236584	-0.31662059
0.48395	128.93635	4e-08	0.00011022	0.00022646	7.2e-07	-0.0	0.00144512	0.00026801	2.05e-06	703.98744694	700.13986526	701.28341885	-0.11327265	0.03233701	-0.3166199
0.48401	128.9441	4e-08	0.0001102	0.00022647	7.2e-07	-0.0	0.00144512	0.00026801	2.05e-06	703.98584511	700.14036338	701.28253675	-0.11322774	0.03230815	-0.31661921
0.48406	128.95186	4e-08	0.00011019	0.00022649	7.2e-07	-0.0	0.00144512	0.00026801	2.05e-06	703.98424341	700.14086107	701.28165459	-0.11318283	0.0322793	-0.31661851
0.48412	128.95961	4e-08	0.00011018	0.0002265	7.2e-07	0.0	0.00144512	0.00026801	2.05e-06	703.98264184	700.14135831	701.28077238	-0.11313792	0.03225045	-0.31661782
0.48417	128.96736	4e-08	0.00011017	0.00022651	7.2e-07	0.0	0.00144512	0.00026801	2.05e-06	703.98104041	700.1418551	701.27989011	-0.11309302	0.03222161	-0.31661713
0.48423	128.9751	4e-08	0.00011015	0.00022652	7.2e-07	0.0	0.00144512	0.00026801	2.05e-06	703.97943912	700.14235145	701.27900778	-0.11304814	0.03219279	-0.31661644
0.48428	128.98284	4e-08	0.00011014	0.00022654	7.2e-07	0.0	0.00144512	0.00026801	2.05e-06	703.97783796	700.14284736	701.2781254	-0.11300326	0.03216397	-0.31661574
0.48434	128.99058	4e-08	0.00011013	0.00022655	7.2e-07	0.0	0.00144512	0.00026801	2.05e-06	703.97623693	700.14334282	701.27724296	-0.11295838	0.03213516	-0.31661505
0.48439	128.99832	4e-08	0.00011011	0.00022656	7.2e-07	0.0	0.00144512	0.00026801	2.05e-06	703.97463604	700.14383783	701.27636046	-0.11291353	0.03210638	-0.31661436
0.48445	129.00605	4e-08	0.0001101	0.00022658	7.2e-07	0.0	0.00144512	0.00026801	2.05e-06	703.97303528	700.14433241	701.2754779	-0.11286869	0.0320776	-0.31661366
0.49451	130.36522	3e-08	0.00010786	0.00022882	6.8e-07	-0.0	0.00144512	0.00026805	2.05e-06	703.68233746	700.20851789	701.11758617	-0.10464231	0.01321686	-0.31648967
0.49457	130.37234	3e-08	0.00010784	0.00022883	6.8e-07	-0.0	0.00144512	0.00026805	2.05e-06	703.68076202	700.20872158	701.11674382	-0.10459724	0.01320687	-0.31648901
0.49462	130.37944	3e-08	0.00010783	0.00022885	6.8e-07	-0.0	0.00144512	0.00026805	2.05e-06	703.67918671	700.20892513	701.11590134	-0.10455218	0.01319688	-0.31648835
0.49468	130.38655	3e-08	0.00010782	0.00022886	6.8e-07	-0.0	0.00144512	0.00026805	2.05e-06	703.67761155	700.20912851	701.11505874	-0.10450712	0.01318689	-0.31648769
0.49473	130.39365	3e-08	0.00010781	0.00022887	6.8e-07	-0.0	0.00144512	0.00026805	2.05e-06	703.67603652	700.20933175	701.114216	-0.10446211	0.01317691	-0.31648702
0.49479	130.40075	3e-08	0.0001078	0.00022888	6.8e-07	-0.0	0.00144512	0.00026805	2.05e-06	703.67446162	700.20953483	701.11337314	-0.10441706	0.01316693	-0.31648636
0.49484	130.40784	3e-08	0.00010779	0.00022889	6.8e-07	-0.0	0.00144512	0.00026805	2.05e-06	703.67288686	700.20973775	701.11253014	-0.10437201	0.01315694	-0.3164857
0.4949	130.41493	3e-08	0.00010778	0.0002289	6.8e-07	0.0	0.00144512	0.00026805	2.05e-06	703.67131224	700.20994052	701.11168702	-0.10432697	0.01314696	-0.31648504
0.49495	130.42202	3e-08	0.00010776	0.00022892	6.8e-07	0.0	0.00144512	0.00026805	2.05e-06	703.66973775	700.21014314	701.11084377	-0.10428192	0.01313697	-0.31648438
0.49501	130.4291	3e-08	0.00010775	0.00022893	6.8e-07	0.0	0.00144512	0.00026805	2.05e-06	703.6681634	700.2103456	701.11000039	-0.10423689	0.01312699	-0.31648371
0.49506	130.43618	3e-08	0.00010774	0.00022894	6.8e-07	0.0	0.00144512	0.00026805	2.05e-06	703.66658919	700.21054791	701.10915688	-0.10419186	0.01311701	-0.31648305
0.49512	130.44326	3e-08	0.00010773	0.00022895	6.8e-07	0.0	0.00144512	0.00026805	2.05e-06	703.66501511	700.21075007	701.10831324	-0.10414684	0.01310703	-0.31648239
0.49517	130.45033	3e-08	0.00010772	0.00022896	6.8e-07	0.0	0.00144512	0.00026805	2.05e-06	703.66344116	700.21095207	701.10746948	-0.10410183	0.01309705	-0.31648172
0.49523	130.4574	3e-08	0.00010771	0.00022897	6.8e-07	0.0	0.00144512	0.00026805	2.05e-06	703.66186735	700.21115391	701.10662558	-0.10405682	0.01308707	-0.31648106
0.49528	130.46446	3e-08	0.00010769	0.00022898	6.8e-07	0.0	0.00144512	0.00026805	2.05e-06	703.66029368	700.21135561	701.10578156	-0.10401186	0.0130771	-0.3164804
0.49534	130.47152	3e-08	0.00010768	0.000229	6.7e-07	0.0	0.00144512	0.00026805	2.05e-06	703.65872013	700.21155714	701.10493741	-0.10396686	0.01306713	-0.31647974
0.49539	130.47858	3e-08	0.00010767	0.00022901	6.7e-07	0.0	0.00144512	0.00026805	2.05e-06	703.65714672	700.21175853	701.10409313	-0.10392186	0.01305715	-0.31647907
0.49545	130.48564	3e-08	0.00010766	0.00022902	6.7e-07	0.0	0.00144512	0.00026805	2.05e-06	703.65557344	700.21195976	701.10324872	-0.10387686	0.01304717	-0.31647841
0.50551	131.71383	3e-08	0.0001057	0.00023098	6.4e-07	0.0	0.00144513	0.00026808	2.05e-06	703.36958554	700.2462062	700.94656828	-0.09569522	0.01123478	-0.31635534
0.50556	131.72019	3e-08	0.00010569	0.00023099	6.4e-07	0.0	0.00144513	0.00026808	2.05e-06	703.36803154	700.24637931	700.94570036	-0.0956506	0.01122493	-0.31635466
0.50562	131.72654	3e-08	0.00010568	0.000231	6.4e-07	0.0	0.00144513	0.00026808	2.05e-06	703.36647761	700.24655227	700.94483232	-0.09560598	0.01121509	-0.31635398
0.50567	131.73288	3e-08	0.00010567	0.00023101	6.4e-07	-0.0	0.00144513	0.00026808	2.05e-06	703.36492375	700.24672508	700.94396415	-0.09556137	0.01120524	-0.3163533
0.50573	131.73923	3e-08	0.00010566	0.00023102	6.4e-07	-0.0	0.00144513	0.00026808	2.05e-06	703.36336997	700.24689773	700.94309585	-0.09551675	0.0111954	-0.31635262
0.50578	131.74557	3e-08	0.00010565	0.00023103	6.4e-07	-0.0	0.00144513	0.00026808	2.05e-06	703.36181627	700.24707024	700.94222742	-0.09547213	0.01118556	-0.31635193
0.50584	131.7519	3e-08	0.00010564	0.00023104	6.4e-07	-0.0	0.00144513	0.00026808	2.05e-06	703.36026265	700.24724259	700.94135887	-0.0954275	0.01117571	-0.31635125
0.50589	131.75823	3e-08	0.00010563	0.00023105	6.4e-07	-0.0	0.00144513	0.00026808	2.05e-06	703.35870909	700.24741479	700.94049019	-0.09538288	0.01116587	-0.31635057
0.50595	131.76456	3e-08	0.00010562	0.00023106	6.4e-07	-0.0	0.00144513	0.00026808	2.05e-06	703.35715562	700.24758684	700.93962138	-0.09533825	0.01115603	-0.31634989
0.506	131.77088	3e-08	0.00010561	0.00023107	6.4e-07	-0.0	0.00144513	0.00026808	2.05e-06	703.35560222	700.24775874	700.93875245	-0.09529363	0.01114619	-0.3163492
0.50606	131.7772	3e-08	0.0001056	0.00023108	6.4e-07	-0.0	0.00144513	0.00026808	2.05e-06	703.35404889	700.24793048	700.93788338	-0.09524899	0.01113635	-0.31634852
0.50611	131.78351	3e-08	0.00010559	0.00023109	6.4e-07	-0.0	0.00144513	0.00026808	2.05e-06	703.35249563	700.24810208	700.93701419	-0.09520435	0.01112652	-0.31634784
0.50617	131.78982	3e-08	0.00010558	0.0002311	6.4e-07	-0.0	0.00144513	0.00026808	2.05e-06	703.35094245	700.24827352	700.93614487	-0.09515972	0.01111668	-0.31634716
0.50622	131.79613	3e-08	0.00010557	0.00023111	6.4e-07	-0.0	0.00144513	0.00026808	2.05e-06	703.34938934	700.24844481	700.93527543	-0.09511509	0.01110684	-0.31634647
0.50628	131.80243	3e-08	0.00010556	0.00023112	6.4e-07	0.0	0.00144513	0.00026808	2.05e-06	703.3478363	700.24861595	700.93440585	-0.09507046	0.011097	-0.31634579
0.50633	131.80872	3e-08	0.00010555	0.00023113	6.4e-07	0.0	0.00144513	0.00026808	2.05e-06	703.34628334	700.24878693	700.93353615	-0.09502583	0.01108716	-0.31634511
0.50639	131.81502	3e-08	0.00010554	0.00023114	6.4e-07	0.0	0.00144513	0.00026808	2.05e-06	703.34473045	700.24895777	700.93266632	-0.09498118	0.01107732	-0.31634442
0.50644	131.82131	3e-08	0.00010553	0.00023115	6.4e-07	0.0	0.00144513	0.00026808	2.05e-06	703.34317763	700.24912845	700.93179636	-0.09493654	0.01106749	-0.31634374
0.5065	131.82759	3e-08	0.00010552	0.00023116	6.4e-07	0.0	0.00144513	0.00026808	2.05e-06	703.34162488	700.24929898	700.93092628	-0.0948919	0.01105765	-0.31634306
0.51651	132.90012	2e-08	0.00010386	0.00023282	6.1e-07	-0.0	0.00144513	0.00026811	2.05e-06	703.05989756	700.27781484	700.77042805	-0.08668721	0.00927248	-0.31621699
0.51656	132.9056	2e-08	0.00010385	0.00023283	6.1e-07	-0.0	0.00144513	0.00026811	2.05e-06	703.05835263	700.27795769	700.76953428	-0.0866414	0.00926268	-0.31621629
0.51662	132.91107	2e-08	0.00010384	0.00023284	6.1e-07	-0.0	0.00144513	0.00026811	2.05e-06	703.05680772	700.27810039	700.76864038	-0.0865956	0.00925288	-0.31621559
0.51667	132.91654	2e-08	0.00010384	0.00023285	6.1e-07	0.0	0.00144513	0.00026811	2.05e-06	703.05526282	700.27824293	700.76774635	-0.08654979	0.00924308	-0.31621489
0.51673	132.92201	2e-08	0.00010383	0.00023285	6.1e-07	0.0	0.00144513	0.00026811	2.05e-06	703.05371793	700.27838533	700.76685219	-0.08650398	0.00923328	-0.31621418
0.51678	132.92747	2e-08	0.00010382	0.00023286	6.1e-07	0.0	0.00144513	0.00026811	2.05e-06	703.05217306	700.27852757	700.76595789	-0.08645811	0.00922348	-0.31621348
0.51684	132.93293	2e-08	0.00010381	0.00023287	6.1e-07	0.0	0.00144513	0.00026811	2.05e-06	703.0506282	700.27866967	700.76506346	-0.08641221	0.00921368	-0.31621278
0.51689	132.93838	2e-08	0.0001038	0.00023288	6.1e-07	0.0	0.00144513	0.00026811	2.05e-06	703.04908335	700.27881161	700.7641689	-0.08636635	0.00920388	-0.31621208
0.51695	132.94383	2e-08	0.00010379	0.00023289	6.1e-07	0.0	0.00144513	0.00026811	2.05e-06	703.04753852	700.2789534	700.76327421	-0.08632043	0.00919408	-0.31621137
0.517	132.94927	2e-08	0.00010379	0.0002329	6.1e-07	0.0	0.00144513	0.00026811	2.05e-06	703.04599369	700.27909504	700.76237938	-0.0862745	0.00918428	-0.31621067
0.51706	132.95471	2e-08	0.00010378	0.0002329	6.1e-07	0.0	0.00144513	0.00026811	2.05e-06	703.04444888	700.27923653	700.76148442	-0.08622859	0.00917448	-0.31620997
0.51711	132.96014	2e-08	0.00010377	0.00023291	6.1e-07	0.0	0.00144513	0.00026811	2.05e-06	703.04290407	700.27937787	700.76058933	-0.08618253	0.00916467	-0.31620926
0.51717	132.96557	2e-08	0.00010376	0.00023292	6.1e-07	0.0	0.00144513	0.00026811	2.05e-06	703.04135928	700.27951906	700.75969411	-0.08613651	0.00915487	-0.31620856
0.51722	132.971	2e-08	0.00010375	0.00023293	6.1e-07	0.0	0.00144513	0.00026811	2.05e-06	703.03981449	700.27966009	700.75879875	-0.08609055	0.00914507	-0.31620786
0.51728	132.97641	2e-08	0.00010375	0.00023294	6.1e-07	0.0	0.00144513	0.00026811	2.05e-06	703.03826971	700.27980098	700.75790326	-0.08604459	0.00913527	-0.31620715
0.51733	132.98183	2e-08	0.00010374	0.00023294	6.1e-07	0.0	0.00144513	0.00026811	2.05e-06	703.03672494	700.27994171	700.75700764	-0.08599862	0.00912547	-0.31620645
0.51739	132.98724	2e-08	0.00010373	0.00023295	6.1e-07	-0.0	0.00144513	0.00026811	2.05e-06	703.03518018	700.2800823	700.75611189	-0.08595266	0.00911567	-0.31620575
0.51744	132.99264	2e-08	0.00010372	0.00023296	6.1e-07	-0.0	0.00144513	0.00026811	2.05e-06	703.03363543	700.28022273	700.755216	-0.08590669	0.00910586	-0.31620505
0.5175	132.99804	2e-08	0.00010371	0.00023297	6.1e-07	-0.0	0.00144513	0.00026811	2.05e-06	703.0320907	700.28036301	700.75431998	-0.08586062	0.00909606	-0.31620434
0.52751	133.8956	2e-08	0.00010236	0.00023432	5.9e-07	0.0	0.00144513	0.00026813	2.05e-06	702.75075457	700.30337009	700.58896549	-0.07715874	0.00730229	-0.31607446
0.52756	133.90003	2e-08	0.00010236	0.00023433	5.9e-07	0.0	0.00144513	0.00026813	2.05e-06	702.74920591	700.30348257	700.58804397	-0.0771087	0.00729234	-0.31607374
0.52762	133.90446	2e-08	0.00010235	0.00023433	5.9e-07	0.0	0.00144513	0.00026813	2.05e-06	702.7476572	700.30359489	700.5871223	-0.07705751	0.00728235	-0.31607301
0.52767	133.90888	2e-08	0.00010234	0.00023434	5.9e-07	0.0	0.00144513	0.00026813	2.05e-06	702.74610843	700.30370706	700.58620048	-0.07700689	0.00727239	-0.31607229
0.52773	133.91329	2e-08	0.00010234	0.00023435	5.9e-07	0.0	0.00144513	0.00026813	2.05e-06	702.7445596	700.30381908	700.58527851	-0.07695654	0.00726243	-0.31607156
0.52778	133.9177	2e-08	0.00010233	0.00023435	5.9e-07	0.0	0.00144513	0.00026813	2.05e-06	702.74301073	700.30393094	700.58435639	-0.07690619	0.00725248	-0.31607084
0.52784	133.9221	2e-08	0.00010232	0.00023436	5.9e-07	0.0	0.00144513	0.00026813	2.05e-06	702.74146181	700.30404265	700.58343412	-0.07685584	0.00724252	-0.31607011
0.52789	133.9265	2e-08	0.00010232	0.00023437	5.9e-07	0.0	0.00144513	0.00026813	2.05e-06	702.73991283	700.30415421	700.58251171	-0.07680549	0.00723257	-0.31606939
0.52795	133.93089	2e-08	0.00010231	0.00023437	5.9e-07	0.0	0.00144513	0.00026813	2.05e-06	702.73836381	700.30426561	700.58158914	-0.07675515	0.00722262	-0.31606867
0.528	133.93527	2e-08	0.0001023	0.00023438	5.9e-07	0.0	0.00144513	0.00026813	2.05e-06	702.73681473	700.30437686	700.58066643	-0.0767048	0.00721266	-0.31606794
0.52806	133.93965	2e-08	0.0001023	0.00023439	5.9e-07	0.0	0.00144513	0.00026813	2.05e-06	702.73526561	700.30448796	700.57974357	-0.07665445	0.00720271	-0.31606722
0.52811	133.94403	2e-08	0.00010229	0.00023439	5.9e-07	0.0	0.00144513	0.00026813	2.05e-06	702.73371643	700.3045989	700.57882056	-0.07660244	0.00719268	-0.31606649
0.52817	133.94839	2e-08	0.00010228	0.0002344	5.9e-07	0.0	0.00144513	0.00026813	2.05e-06	702.73216719	700.30470969	700.57789739	-0.07655171	0.0071827	-0.31606576
0.52822	133.95275	2e-08	0.00010228	0.00023441	5.9e-07	-0.0	0.00144513	0.00026813	2.05e-06	702.7306179	700.30482033	700.57697408	-0.07650101	0.00717273	-0.31606504
0.52828	133.95711	2e-08	0.00010227	0.00023441	5.9e-07	-0.0	0.00144513	0.00026813	2.05e-06	702.72906855	700.30493081	700.57605062	-0.07645032	0.00716276	-0.31606431
0.52833	133.96146	2e-08	0.00010226	0.00023442	5.9e-07	-0.0	0.00144513	0.00026813	2.05e-06	702.72751915	700.30504114	700.575127	-0.07639962	0.00715279	-0.31606359
0.52839	133.9658	2e-08	0.00010226	0.00023442	5.9e-07	-0.0	0.00144513	0.00026813	2.05e-06	702.72596969	700.30515131	700.57420324	-0.07634892	0.00714282	-0.31606286
0.52844	133.97014	2e-08	0.00010225	0.00023443	5.9e-07	-0.0	0.00144513	0.00026813	2.05e-06	702.72442019	700.30526133	700.57327933	-0.07629823	0.00713285	-0.31606214
0.5285	133.97447	2e-08	0.00010225	0.00023444	5.9e-07	-0.0	0.00144513	0.00026813	2.05e-06	702.72287063	700.3053712	700.57235526	-0.07624753	0.00712288	-0.31606141
0.53851	134.65366	2e-08	0.00010125	0.00023543	5.7e-07	0.0	0.00144513	0.00026815	2.05e-06	702.4397447	700.32276186	700.40146776	-0.06592521	0.00525257	-0.31592719
0.53856	134.65673	2e-08	0.00010124	0.00023544	5.7e-07	0.0	0.00144513	0.00026815	2.05e-06	702.43818288	700.32284275	700.40051242	-0.06585958	0.00524181	-0.31592644
0.53862	134.65979	2e-08	0.00010124	0.00023544	5.7e-07	0.0	0.00144513	0.00026815	2.05e-06	702.436621	700.32292348	700.39955687	-0.06579396	0.00523105	-0.31592569
0.53867	134.66284	2e-08	0.00010124	0.00023545	5.7e-07	0.0	0.00144513	0.00026815	2.05e-06	702.43505907	700.32300404	700.39860112	-0.06572834	0.00522029	-0.31592494
0.53873	134.66589	2e-08	0.00010123	0.00023545	5.7e-07	0.0	0.00144513	0.00026815	2.05e-06	702.4334971	700.32308443	700.39764517	-0.06566271	0.00520952	-0.31592419
0.53878	134.66892	2e-08	0.00010123	0.00023546	5.7e-07	0.0	0.00144513	0.00026815	2.05e-06	702.43193507	700.32316466	700.39668902	-0.06559709	0.00519876	-0.31592343
0.53884	134.67195	2e-08	0.00010122	0.00023546	5.7e-07	0.0	0.00144513	0.00026815	2.05e-06	702.43037299	700.32324472	700.39573266	-0.06552857	0.00518783	-0.31592268
0.53889	134.67497	2e-08	0.00010122	0.00023547	5.7e-07	0.0	0.00144513	0.00026815	2.05e-06	702.42881087	700.32332461	700.3947761	-0.0654618	0.00517701	-0.31592193
0.53895	134.67798	2e-08	0.00010121	0.00023547	5.7e-07	0.0	0.00144513	0.00026815	2.05e-06	702.42724871	700.32340434	700.39381932	-0.06539532	0.0051662	-0.31592118
0.539	134.68098	2e-08	0.00010121	0.00023547	5.7e-07	0.0	0.00144513	0.00026815	2.05e-06	702.4256865	700.3234839	700.39286234	-0.06532884	0.00515538	-0.31592043
0.53906	134.68397	2e-08	0.0001012	0.00023548	5.7e-07	0.0	0.00144513	0.00026815	2.05e-06	702.42412425	700.32356329	700.39190515	-0.06526235	0.00514457	-0.31591968
0.53911	134.68696	2e-08	0.0001012	0.00023548	5.7e-07	-0.0	0.00144513	0.00026815	2.05e-06	702.42256195	700.32364252	700.39094776	-0.06519587	0.00513376	-0.31591892
0.53917	134.68993	2e-08	0.0001012	0.00023549	5.7e-07	-0.0	0.00144513	0.00026815	2.05e-06	702.4209996	700.32372158	700.38999016	-0.06512841	0.00512289	-0.31591817
0.53922	134.6929	2e-08	0.00010119	0.00023549	5.7e-07	-0.0	0.00144513	0.00026815	2.05e-06	702.41943721	700.32380047	700.38903236	-0.06505869	0.0051119	-0.31591742
0.53928	134.69586	2e-08	0.00010119	0.0002355	5.7e-07	-0.0	0.00144513	0.00026815	2.05e-06	702.4178748	700.3238792	700.38807433	-0.06499117	0.00510103	-0.31591667
0.53933	134.69881	2e-08	0.00010118	0.0002355	5.7e-07	-0.0	0.00144513	0.00026815	2.05e-06	702.41631234	700.32395775	700.3871161	-0.06492366	0.00509016	-0.31591591
0.53939	134.70176	2e-08	0.00010118	0.0002355	5.7e-07	-0.0	0.00144513	0.00026815	2.05e-06	702.41474984	700.32403614	700.38615766	-0.06485614	0.00507929	-0.31591516
0.53944	134.70469	2e-08	0.00010117	0.00023551	5.7e-07	-0.0	0.00144513	0.00026815	2.05e-06	702.41318731	700.32411436	700.38519901	-0.06478863	0.00506842	-0.31591441
0.5395	134.70762	2e-08	0.00010117	0.00023551	5.7e-07	-0.0	0.00144513	0.00026815	2.05e-06	702.41162473	700.32419241	700.38424015	-0.06472111	0.00505754	-0.31591366
0.54951	135.06398	2e-08	0.00010066	0.00023603	5.6e-07	0.0	0.00144513	0.00026816	2.05e-06	702.13214758	700.33522117	700.20476929	-0.04080444	0.00236613	-0.31577267
0.54956	135.06455	2e-08	0.00010066	0.00023603	5.6e-07	0.0	0.00144513	0.00026816	2.05e-06	702.13078492	700.33525759	700.20373131	-0.0402727	0.00232592	-0.31577185
0.54962	135.0651	2e-08	0.00010066	0.00023603	5.6e-07	0.0	0.00144513	0.00026816	2.05e-06	702.12943375	700.3352934	700.20269149	-0.03969826	0.00228296	-0.31577104
0.54967	135.06562	2e-08	0.00010066	0.00023603	5.6e-07	0.0	0.00144513	0.00026816	2.05e-06	702.12809535	700.33532854	700.20164969	-0.03907299	0.00223671	-0.31577022
0.54973	135.06611	2e-08	0.00010065	0.00023603	5.6e-07	0.0	0.00144513	0.00026816	2.05e-06	702.12677126	700.33536297	700.20060572	-0.03838613	0.00218647	-0.3157694
0.54978	135.06656	2e-08	0.00010065	0.00023603	5.6e-07	0.0	0.00144513	0.00026816	2.05e-06	702.12546337	700.33539663	700.19955937	-0.03762406	0.00213134	-0.31576857
0.54984	135.06698	2e-08	0.00010065	0.00023603	5.6e-07	0.0	0.00144513	0.00026816	2.05e-06	702.12417401	700.33542943	700.19851038	-0.03676218	0.00206971	-0.31576775
0.54989	135.06736	2e-08	0.00010065	0.00023603	5.6e-07	0.0	0.00144513	0.00026816	2.05e-06	702.12290632	700.33546129	700.1974584	-0.03576889	0.0019995	-0.31576692
0.54995	135.0677	2e-08	0.00010065	0.00023603	5.6e-07	0.0	0.00144513	0.00026816	2.05e-06	702.12166449	700.33549207	700.19640296	-0.03459064	0.00191718	-0.31576609
0.55	135.06801	2e-08	0.00010065	0.00023603	5.6e-07	0.0	0.00144513	0.00026816	2.05e-06	702.12045449	700.33552158	700.19534343	1654.31612568	118.28759734	181.001633
