# Supplementary material for: Dataset for the simulated biomass pyrolysis in rotary kilns with varying particle residence time distributions
Source: Data Brief. 2021 Nov 23;39:107603. doi: 10.1016/j.dib.2021.107603 (PMC8633881; doi:10.1016/j.dib.2021.107603)
Supplement: Supplementary Data S1 — Supplementary Raw Research Data. This is open data under the CC BY license http://creativecommons.org/licenses/by/4.0/ [file mmc1.zip › supplementary/112/logFiles/log_Pe12]

l,m	Tau,s	F_w,kg/s	F_is,kg/s	F_c,kg/s	F_rt,kg/s	F_w_wet,kg/s	F_it,kg/s	F_g,kg/s	F_H2O_g,kg/s	T_b,K	T_g,K	T_w,K	q_bed,kW/m	q_gas,kW/m	q_loss,kW/m
5e-05	0.00931	0.0	0.0	0.0	0.0	0.00205301	0.0	0.0	0.0	298.6215212	300.54773708	833.01844547	31.66564303	3.02706422	-0.42003309
0.00011	0.02793	0.0	0.0	0.0	0.0	0.00205301	0.0	0.0	0.0	299.09243886	302.94114525	832.88702872	31.63337698	3.02260864	-0.41992992
0.00016	0.04654	0.0	0.0	0.0	0.0	0.00205301	0.0	0.0	0.0	299.56275395	305.33019047	832.7557498	31.60115611	3.01809539	-0.41982687
0.00022	0.06516	0.0	0.0	0.0	0.0	0.00205301	0.0	0.0	0.0	300.03246763	307.71483196	832.62460875	31.5689795	3.01352559	-0.41972392
0.00027	0.08377	0.0	0.0	0.0	0.0	0.00205301	0.0	0.0	0.0	300.50158104	310.09502978	832.49360562	31.5368472	3.00889793	-0.41962109
0.00033	0.10239	0.0	0.0	0.0	0.0	0.00205301	0.0	0.0	0.0	300.9700953	312.47074316	832.36274046	31.50475783	3.00421599	-0.41951836
0.00038	0.121	0.0	0.0	0.0	0.0	0.00205301	0.0	0.0	0.0	301.43801152	314.84193371	832.2320133	31.47271172	2.99947808	-0.41941574
0.00044	0.13961	0.0	0.0	0.0	0.0	0.00205301	0.0	0.0	0.0	301.90533079	317.20856199	832.1014242	31.44070869	2.99467785	-0.41931324
0.00049	0.15823	0.0	0.0	0.0	0.0	0.00205301	0.0	0.0	0.0	302.3720542	319.5705847	831.97097323	31.40874904	2.98982551	-0.41921083
0.0105	3.53603	5e-08	0.0	0.0	0.0	0.00205297	0.0	0.0	0.0	378.38050944	637.73796201	810.57650653	26.20376908	1.36607441	-0.40241768
0.01056	3.55453	5e-08	0.0	0.0	0.0	0.00205296	0.0	0.0	0.0	378.75369408	638.76714837	810.47181452	26.17784841	1.35613425	-0.40233551
0.01061	3.57304	5e-08	0.0	0.0	0.0	0.00205296	0.0	0.0	0.0	379.12643564	639.7886995	810.36725703	26.15194969	1.34622651	-0.40225345
0.01067	3.59154	5e-08	0.0	0.0	0.0	0.00205296	0.0	0.0	0.0	379.49873471	640.80264316	810.26283386	26.12607279	1.33635191	-0.4021715
0.01072	3.61005	5e-08	0.0	0.0	0.0	0.00205296	0.0	0.0	0.0	379.87059185	641.80900765	810.15854481	26.10021762	1.32651118	-0.40208965
0.01078	3.62855	5e-08	0.0	0.0	0.0	0.00205296	0.0	0.0	0.0	380.24200763	642.80782177	810.05438966	26.07438405	1.31670505	-0.4020079
0.01083	3.64705	5e-08	0.0	0.0	0.0	0.00205296	0.0	0.0	0.0	380.61298263	643.79911482	809.9503682	26.04857964	1.30688835	-0.40192625
0.01089	3.66555	6e-08	0.0	0.0	0.0	0.00205296	0.0	0.0	0.0	380.98351753	644.78288044	809.84648037	26.02281089	1.29702225	-0.40184468
0.01094	3.68406	6e-08	0.0	0.0	0.0	0.00205295	0.0	0.0	0.0	381.35361315	645.75908158	809.74272622	25.9970474	1.28728882	-0.40176325
0.011	3.70256	6e-08	0.0	0.0	0.0	0.00205295	0.0	0.0	0.0	381.72326978	646.72782472	809.63910523	25.97130561	1.27758976	-0.40168192
0.01105	3.72106	6e-08	0.0	0.0	0.0	0.00205295	0.0	0.0	0.0	382.09248797	647.68913874	809.53561718	25.94558541	1.26792567	-0.40160069
0.01111	3.73956	6e-08	0.0	0.0	0.0	0.00205295	0.0	0.0	0.0	382.46126828	648.64305294	809.43226188	25.91988672	1.25829717	-0.40151957
0.01116	3.75806	6e-08	0.0	0.0	0.0	0.00205295	0.0	0.0	0.0	382.82961129	649.58959707	809.32903909	25.89420945	1.24870487	-0.40143855
0.01122	3.77655	7e-08	0.0	0.0	0.0	0.00205294	0.0	0.0	0.0	383.19751755	650.52880128	809.22594861	25.8685535	1.23914938	-0.40135763
0.01127	3.79505	7e-08	0.0	0.0	0.0	0.00205294	0.0	0.0	0.0	383.56498762	651.46069614	809.12299022	25.84291878	1.22963133	-0.40127682
0.01133	3.81355	7e-08	0.0	0.0	0.0	0.00205294	0.0	0.0	0.0	383.93202205	652.38531265	809.02016371	25.8173052	1.22015131	-0.40119612
0.01138	3.83205	7e-08	0.0	0.0	0.0	0.00205294	0.0	0.0	0.0	384.2986214	653.30268226	808.91746883	25.79171266	1.21070995	-0.40111551
0.01144	3.85054	7e-08	0.0	0.0	0.0	0.00205294	0.0	0.0	0.0	384.66478621	654.21283679	808.81490538	25.76614109	1.20130786	-0.40103502
0.01149	3.86904	8e-08	0.0	0.0	0.0	0.00205293	0.0	0.0	0.0	385.03051705	655.11580854	808.71247313	25.74059037	1.19194565	-0.40095462
0.0215	7.2253	4.93e-06	0.0	0.0	0.0	0.00204808	0.0	0.0	0.0	444.88271462	733.85174707	792.01557185	21.42172068	0.17977822	-0.38784879
0.02156	7.24368	5.02e-06	0.0	0.0	0.0	0.00204799	0.0	0.0	1e-08	445.17734359	733.9846627	791.93327214	21.39979827	0.17739032	-0.38778419
0.02161	7.26207	5.11e-06	0.0	0.0	0.0	0.0020479	0.0	0.0	1e-08	445.47162578	734.11578957	791.85106365	21.37789593	0.17502538	-0.38771966
0.02167	7.28045	5.2e-06	0.0	0.0	0.0	0.0020478	0.0	0.0	1e-08	445.7655616	734.24514467	791.76894623	21.35601367	0.17268318	-0.3876552
0.02172	7.29884	5.3e-06	0.0	0.0	0.0	0.00204771	0.0	0.0	1e-08	446.05915148	734.37274489	791.68691972	21.33415148	0.17036352	-0.38759081
0.02178	7.31722	5.39e-06	0.0	0.0	0.0	0.00204761	0.0	0.0	1e-08	446.35239583	734.49860691	791.60498396	21.31230937	0.1680662	-0.38752649
0.02183	7.3356	5.49e-06	0.0	0.0	0.0	0.00204752	0.0	0.0	1e-08	446.64529508	734.62274728	791.52313878	21.29048673	0.16579514	-0.38746225
0.02189	7.35399	5.59e-06	0.0	0.0	0.0	0.00204742	0.0	0.0	1e-08	446.93784965	734.74518581	791.44138402	21.26868447	0.16354416	-0.38739807
0.02194	7.37237	5.69e-06	0.0	0.0	0.0	0.00204732	0.0	0.0	1e-08	447.23005995	734.86593718	791.35971952	21.24690239	0.16131431	-0.38733397
0.022	7.39075	5.79e-06	0.0	0.0	0.0	0.00204722	0.0	0.0	1e-08	447.52192641	734.985017	791.27814513	21.22514039	0.15910618	-0.38726994
0.02205	7.40913	5.89e-06	0.0	0.0	0.0	0.00204711	0.0	0.0	1e-08	447.81344944	735.10244135	791.1966607	21.20339847	0.15691959	-0.38720598
0.02211	7.42751	6e-06	0.0	0.0	0.0	0.00204701	0.0	0.0	1e-08	448.10462946	735.21822616	791.11526606	21.18167662	0.15475433	-0.38714208
0.02216	7.44589	6.1e-06	0.0	0.0	0.0	0.0020469	0.0	0.0	1e-08	448.39546689	735.33238722	791.03396106	21.15997487	0.15261021	-0.38707826
0.02222	7.46427	6.21e-06	0.0	0.0	0.0	0.00204679	0.0	0.0	1e-08	448.68596215	735.44494017	790.95274555	21.1382932	0.15048704	-0.38701451
0.02227	7.48265	6.32e-06	0.0	0.0	0.0	0.00204668	0.0	0.0	1e-08	448.97611565	735.55590051	790.87161938	21.11663163	0.14838462	-0.38695083
0.02233	7.50102	6.43e-06	0.0	0.0	0.0	0.00204657	0.0	0.0	1e-08	449.26592781	735.66528358	790.79058238	21.09499015	0.14630276	-0.38688722
0.02238	7.5194	6.54e-06	0.0	0.0	0.0	0.00204646	0.0	0.0	1e-08	449.55539904	735.77310457	790.70963441	21.07336878	0.14424126	-0.38682367
0.02244	7.53778	6.66e-06	0.0	0.0	0.0	0.00204635	0.0	0.0	1e-08	449.84452976	735.87937853	790.62877532	21.05176751	0.14219993	-0.3867602
0.02249	7.55615	6.77e-06	0.0	0.0	0.0	0.00204623	0.0	0.0	1e-08	450.13332039	735.98412036	790.54800495	21.03018585	0.14018216	-0.3866968
0.0325	10.89041	8.986e-05	0.0	0.0	0.0	0.00196306	0.0	0.0	9e-08	497.42525786	740.09530185	777.19487843	17.43200405	-0.01947503	-0.37621482
0.03256	10.90867	9.091e-05	0.0	0.0	0.0	0.00196201	0.0	0.0	9e-08	497.65817818	740.0737543	777.12830035	17.41399575	-0.0196972	-0.37616255
0.03261	10.92693	9.196e-05	0.0	0.0	0.0	0.00196096	0.0	0.0	9e-08	497.89082462	740.05198273	777.0617907	17.396006	-0.01991566	-0.37611034
0.03267	10.9452	9.302e-05	0.0	0.0	0.0	0.0019599	0.0	0.0	9e-08	498.1231975	740.02998961	776.99534939	17.37803477	-0.02013043	-0.37605819
0.03272	10.96346	9.409e-05	0.0	0.0	0.0	0.00195882	0.0	0.0	9e-08	498.35529713	740.00777736	776.92897634	17.36008206	-0.02034154	-0.37600609
0.03278	10.98172	9.518e-05	0.0	0.0	0.0	0.00195774	0.0	0.0	1e-07	498.5871238	739.9853484	776.86267147	17.34214791	-0.02054962	-0.37595404
0.03283	10.99998	9.627e-05	0.0	0.0	0.0	0.00195665	0.0	0.0	1e-07	498.81867784	739.96270468	776.7964347	17.32423222	-0.0207539	-0.37590204
0.03289	11.01824	9.737e-05	0.0	0.0	0.0	0.00195554	0.0	0.0	1e-07	499.04995953	739.93984871	776.73026593	17.30633499	-0.02095447	-0.3758501
0.03294	11.0365	9.848e-05	0.0	0.0	0.0	0.00195443	0.0	0.0	1e-07	499.2809692	739.91678295	776.6641651	17.28845621	-0.02115154	-0.37579821
0.033	11.05476	9.96e-05	0.0	0.0	0.0	0.00195331	0.0	0.0	1e-07	499.51170713	739.89350969	776.59813211	17.27059589	-0.02134514	-0.37574638
0.03305	11.07302	0.00010074	0.0	0.0	0.0	0.00195217	0.0	0.0	1e-07	499.74217364	739.8700312	776.53216689	17.25275399	-0.02153529	-0.37569459
0.03311	11.09128	0.00010188	0.0	0.0	0.0	0.00195103	0.0	0.0	1e-07	499.97236903	739.84634974	776.46626935	17.23493051	-0.02172203	-0.37564286
0.03316	11.10953	0.00010303	0.0	0.0	0.0	0.00194987	0.0	0.0	1e-07	500.20229359	739.82246754	776.40043941	17.21712544	-0.02190539	-0.37559119
0.03322	11.12779	0.0001042	0.0	0.0	0.0	0.00194871	0.0	0.0	1e-07	500.43194764	739.79838681	776.33467699	17.19933876	-0.02208539	-0.37553956
0.03327	11.14605	0.00010537	0.0	0.0	0.0	0.00194753	0.0	0.0	1.1e-07	500.66133148	739.77410974	776.26898201	17.18157046	-0.02226208	-0.37548799
0.03333	11.1643	0.00010655	0.0	0.0	0.0	0.00194635	0.0	0.0	1.1e-07	500.8904454	739.74963849	776.20335438	17.16382053	-0.02243546	-0.37543648
0.03338	11.18256	0.00010775	0.0	0.0	0.0	0.00194515	0.0	0.0	1.1e-07	501.11928971	739.72497522	776.13779403	17.14608894	-0.02260558	-0.37538501
0.03344	11.20081	0.00010896	0.0	0.0	0.0	0.00194395	0.0	0.0	1.1e-07	501.34786471	739.70012204	776.07230087	17.12837568	-0.02277246	-0.3753336
0.03349	11.21906	0.00011017	0.0	0.0	0.0	0.00194273	0.0	0.0	1.1e-07	501.5761707	739.67508107	776.00687482	17.11068075	-0.02293612	-0.37528224
0.0435	14.53083	0.00056153	4e-08	0.0	0.0	0.00149085	3e-08	0.0	5.6e-07	538.94229311	733.4143786	765.14070875	14.18053214	-0.0199403	-0.36675229
0.04356	14.54897	0.00056541	4e-08	0.0	0.0	0.00148697	3e-08	0.0	5.7e-07	539.12619784	733.37570954	765.08633714	14.16594142	-0.01981796	-0.36670961
0.04361	14.56711	0.0005693	4e-08	0.0	0.0	0.00148307	3e-08	0.0	5.7e-07	539.30988631	733.33702755	765.03201984	14.15136618	-0.01969498	-0.36666697
0.04367	14.58525	0.0005732	4e-08	0.0	0.0	0.00147916	3e-08	0.0	5.7e-07	539.49335882	733.2983329	764.97775679	14.13680641	-0.01957135	-0.36662437
0.04372	14.60338	0.00057712	4e-08	0.0	0.0	0.00147524	3e-08	0.0	5.8e-07	539.67661566	733.25962583	764.92354793	14.12226208	-0.01944708	-0.36658182
0.04378	14.62152	0.00058105	4e-08	0.0	0.0	0.0014713	3e-08	0.0	5.8e-07	539.85965714	733.2209066	764.8693932	14.10773318	-0.01932217	-0.36653931
0.04383	14.63966	0.000585	4e-08	0.0	0.0	0.00146735	3e-08	0.0	5.9e-07	540.04248355	733.18217545	764.81529254	14.0932197	-0.01919664	-0.36649684
0.04389	14.65779	0.00058896	4e-08	0.0	0.0	0.00146339	3e-08	0.0	5.9e-07	540.22509519	733.14343262	764.76124588	14.0787216	-0.01907048	-0.36645441
0.04394	14.67593	0.00059293	4e-08	0.0	0.0	0.00145941	3e-08	0.0	5.9e-07	540.40749236	733.10467831	764.70725318	14.06423886	-0.01894371	-0.36641202
0.044	14.69406	0.00059692	4e-08	0.0	0.0	0.00145542	3e-08	0.0	6e-07	540.58967535	733.06591265	764.65331436	14.0497715	-0.01881631	-0.36636968
0.04405	14.7122	0.00060092	4e-08	0.0	0.0	0.00145141	3e-08	0.0	6e-07	540.77164447	733.02713595	764.59942938	14.03531947	-0.01868829	-0.36632738
0.04411	14.73033	0.00060493	4e-08	0.0	0.0	0.00144739	3e-08	0.0	6.1e-07	540.95340002	732.98834843	764.54559816	14.02088277	-0.01855966	-0.36628512
0.04416	14.74846	0.00060896	4e-08	0.0	0.0	0.00144336	3e-08	0.0	6.1e-07	541.13494229	732.94955029	764.49182065	14.00646136	-0.01843042	-0.36624291
0.04422	14.76659	0.000613	5e-08	0.0	0.0	0.00143931	4e-08	1e-08	6.1e-07	541.31627161	732.91074172	764.43809679	13.99205524	-0.01830058	-0.36620074
0.04427	14.78472	0.00061705	5e-08	0.0	0.0	0.00143525	4e-08	1e-08	6.2e-07	541.49738825	732.87192293	764.38442652	13.97766439	-0.01817013	-0.3661586
0.04433	14.80285	0.00062112	5e-08	0.0	0.0	0.00143118	4e-08	1e-08	6.2e-07	541.67829253	732.83309409	764.33080978	13.96328879	-0.01803908	-0.36611651
0.04438	14.82098	0.0006252	5e-08	0.0	0.0	0.0014271	4e-08	1e-08	6.3e-07	541.85898474	732.7942554	764.27724651	13.94892841	-0.01790744	-0.36607447
0.04444	14.83911	0.00062929	5e-08	0.0	0.0	0.001423	4e-08	1e-08	6.3e-07	542.0394652	732.75540702	764.22373665	13.93458325	-0.01777521	-0.36603246
0.04449	14.85724	0.0006334	5e-08	0.0	0.0	0.00141888	4e-08	1e-08	6.3e-07	542.21973419	732.71654913	764.17028015	13.92025328	-0.01764239	-0.3659905
0.05455	18.16403	0.00146426	6e-07	0.0	1e-08	0.00058586	7.1e-07	1.1e-07	1.47e-06	571.96596668	725.30045373	755.22789246	11.53345447	0.01749613	-0.35897063
0.05461	18.18205	0.00146836	6.1e-07	0.0	1e-08	0.00058173	7.2e-07	1.1e-07	1.47e-06	572.11246705	725.25582627	755.1833171	11.52158727	0.01777254	-0.35893564
0.05466	18.20006	0.00147245	6.2e-07	0.0	1e-08	0.00057762	7.3e-07	1.1e-07	1.48e-06	572.25880958	725.21111381	755.13878525	11.50973167	0.01805032	-0.35890068
0.05472	18.21807	0.00147653	6.2e-07	0.0	1e-08	0.00057352	7.4e-07	1.1e-07	1.48e-06	572.4049945	725.16631556	755.09429686	11.49788767	0.01832946	-0.35886576
0.05477	18.23607	0.00148059	6.3e-07	0.0	1e-08	0.00056944	7.5e-07	1.1e-07	1.48e-06	572.55102204	725.12143077	755.04985189	11.48605523	0.01860998	-0.35883087
0.05483	18.25408	0.00148464	6.4e-07	0.0	1e-08	0.00056537	7.6e-07	1.1e-07	1.49e-06	572.69689243	725.07645866	755.00545029	11.47423435	0.01889188	-0.35879601
0.05488	18.27209	0.00148867	6.4e-07	0.0	1e-08	0.00056131	7.7e-07	1.1e-07	1.49e-06	572.84260588	725.03139848	754.961092	11.46242501	0.01917517	-0.35876119
0.05494	18.2901	0.00149269	6.5e-07	0.0	1e-08	0.00055727	7.8e-07	1.2e-07	1.5e-06	572.98816263	724.98624944	754.91677698	11.45062718	0.01945986	-0.3587264
0.05499	18.3081	0.0014967	6.6e-07	0.0	1e-08	0.00055325	7.9e-07	1.2e-07	1.5e-06	573.13356289	724.9410108	754.87250519	11.43884086	0.01974596	-0.35869165
0.05505	18.32611	0.00150069	6.6e-07	0.0	1e-08	0.00054923	8e-07	1.2e-07	1.5e-06	573.27880688	724.89568179	754.82827656	11.42706615	0.02003324	-0.35865693
0.0551	18.34412	0.00150467	6.7e-07	0.0	1e-08	0.00054523	8.1e-07	1.2e-07	1.51e-06	573.42389484	724.85026175	754.78409106	11.41530283	0.02032209	-0.35862224
0.05516	18.36212	0.00150863	6.8e-07	0.0	1e-08	0.00054125	8.2e-07	1.2e-07	1.51e-06	573.56882699	724.80474986	754.73994863	11.40355095	0.0206124	-0.35858759
0.05521	18.38012	0.00151257	6.9e-07	0.0	1e-08	0.00053728	8.3e-07	1.2e-07	1.52e-06	573.71360353	724.75914535	754.69584923	11.39181052	0.02090413	-0.35855297
0.05527	18.39813	0.00151651	6.9e-07	0.0	1e-08	0.00053332	8.4e-07	1.3e-07	1.52e-06	573.85822469	724.71344747	754.65179281	11.38008152	0.02119731	-0.35851838
0.05532	18.41613	0.00152042	7e-07	0.0	1e-08	0.00052938	8.5e-07	1.3e-07	1.52e-06	574.00269068	724.66765548	754.60777932	11.36836392	0.02149195	-0.35848383
0.05538	18.43413	0.00152433	7.1e-07	0.0	1e-08	0.00052546	8.6e-07	1.3e-07	1.53e-06	574.1470017	724.62176862	754.56380871	11.35665771	0.02178804	-0.35844931
0.05543	18.45213	0.00152821	7.1e-07	0.0	1e-08	0.00052155	8.7e-07	1.3e-07	1.53e-06	574.29115799	724.57578615	754.51988094	11.34496288	0.0220856	-0.35841483
0.05549	18.47013	0.00153209	7.2e-07	0.0	1e-08	0.00051765	8.8e-07	1.3e-07	1.54e-06	574.43515974	724.52970732	754.47599595	11.3332794	0.02238463	-0.35838038
0.06555	21.75329	0.00195925	3.41e-06	0.0	5e-08	8.195e-05	5.52e-06	8.6e-07	1.97e-06	598.35042042	713.98325085	747.11825099	9.36946449	0.10627371	-0.35260439
0.06561	21.77117	0.0019602	3.43e-06	0.0	5e-08	8.092e-05	5.57e-06	8.7e-07	1.97e-06	598.46849146	713.91348159	747.08146637	9.35965787	0.10688942	-0.35257552
0.06566	21.78905	0.00196114	3.46e-06	0.0	5e-08	7.99e-05	5.61e-06	8.7e-07	1.97e-06	598.58643137	713.84359941	747.04471626	9.34986091	0.10750652	-0.35254667
0.06572	21.80693	0.00196207	3.48e-06	0.0	5e-08	7.889e-05	5.66e-06	8.8e-07	1.97e-06	598.70424024	713.773605	747.00800061	9.34007363	0.10812501	-0.35251784
0.06577	21.82481	0.00196299	3.51e-06	0.0	5e-08	7.789e-05	5.7e-06	8.9e-07	1.98e-06	598.82191813	713.70349908	746.97131939	9.33029608	0.10874486	-0.35248905
0.06583	21.84269	0.0019639	3.53e-06	0.0	5e-08	7.69e-05	5.75e-06	9e-07	1.98e-06	598.93946515	713.63328237	746.93467255	9.32052756	0.10936608	-0.35246028
0.06588	21.86057	0.0019648	3.55e-06	0.0	5e-08	7.593e-05	5.8e-06	9e-07	1.98e-06	599.05688135	713.56295557	746.89806005	9.31076703	0.10998867	-0.35243154
0.06594	21.87844	0.00196569	3.58e-06	0.0	5e-08	7.496e-05	5.84e-06	9.1e-07	1.98e-06	599.17416681	713.4925194	746.86148186	9.30101778	0.11061258	-0.35240282
0.06599	21.89632	0.00196656	3.6e-06	0.0	5e-08	7.4e-05	5.89e-06	9.2e-07	1.98e-06	599.29132162	713.4219746	746.82493794	9.29127823	0.11123783	-0.35237413
0.06605	21.91419	0.00196743	3.63e-06	0.0	5e-08	7.306e-05	5.94e-06	9.3e-07	1.98e-06	599.40834587	713.35132193	746.78842823	9.28154844	0.1118644	-0.35234547
0.0661	21.93207	0.00196828	3.65e-06	0.0	6e-08	7.212e-05	5.99e-06	9.3e-07	1.98e-06	599.52523964	713.28056213	746.7519527	9.27182844	0.11249228	-0.35231684
0.06616	21.94994	0.00196912	3.68e-06	0.0	6e-08	7.12e-05	6.03e-06	9.4e-07	1.98e-06	599.64200302	713.20969596	746.7155113	9.26211826	0.11312146	-0.35228823
0.06621	21.96781	0.00196996	3.7e-06	0.0	6e-08	7.028e-05	6.08e-06	9.5e-07	1.98e-06	599.75863609	713.13872418	746.679104	9.25241795	0.11375194	-0.35225965
0.06627	21.98569	0.00197078	3.72e-06	0.0	6e-08	6.938e-05	6.13e-06	9.6e-07	1.98e-06	599.87513894	713.06764756	746.64273076	9.24272755	0.11438369	-0.35223109
0.06632	22.00356	0.00197159	3.75e-06	0.0	6e-08	6.848e-05	6.18e-06	9.7e-07	1.98e-06	599.99151165	712.99646687	746.60639152	9.23304711	0.11501672	-0.35220257
0.06638	22.02143	0.0019724	3.77e-06	0.0	6e-08	6.759e-05	6.23e-06	9.7e-07	1.99e-06	600.10775431	712.92518289	746.57008625	9.22337667	0.115651	-0.35217407
0.06643	22.0393	0.00197319	3.8e-06	0.0	6e-08	6.672e-05	6.28e-06	9.8e-07	1.99e-06	600.22386701	712.85379642	746.53381491	9.21371628	0.11628654	-0.35214559
0.06649	22.05717	0.00197397	3.82e-06	0.0	6e-08	6.585e-05	6.33e-06	9.9e-07	1.99e-06	600.33984983	712.78230824	746.49757746	9.20405675	0.11692335	-0.35211714
0.07655	25.31615	0.00201098	1.062e-05	1e-08	2e-07	3.94e-06	2.172e-05	3.49e-06	2.05e-06	619.46391342	698.98077663	740.39804382	7.59120005	0.24235937	-0.34732877
0.07661	25.3339	0.00201085	1.067e-05	1e-08	2e-07	3.87e-06	2.185e-05	3.51e-06	2.05e-06	619.5574325	698.90715296	740.36742514	7.58319937	0.24302875	-0.34730474
0.07666	25.35164	0.00201072	1.072e-05	1e-08	2e-07	3.8e-06	2.197e-05	3.53e-06	2.05e-06	619.65083788	698.83360815	740.33683399	7.57520913	0.24369734	-0.34728072
0.07672	25.36939	0.00201059	1.078e-05	1e-08	2e-07	3.74e-06	2.21e-05	3.55e-06	2.05e-06	619.74412967	698.76014302	740.30627034	7.56722954	0.2443651	-0.34725673
0.07677	25.38714	0.00201045	1.083e-05	1e-08	2e-07	3.67e-06	2.223e-05	3.57e-06	2.05e-06	619.837308	698.68675842	740.27573413	7.55926079	0.24503205	-0.34723276
0.07683	25.40488	0.00201032	1.088e-05	1e-08	2e-07	3.61e-06	2.235e-05	3.59e-06	2.05e-06	619.930373	698.61345515	740.24522535	7.55130311	0.24569817	-0.34720881
0.07688	25.42262	0.00201018	1.093e-05	1e-08	2.1e-07	3.55e-06	2.248e-05	3.62e-06	2.05e-06	620.02332478	698.54023405	740.21474395	7.54335673	0.24636346	-0.34718488
0.07694	25.44037	0.00201004	1.098e-05	1e-08	2.1e-07	3.48e-06	2.261e-05	3.64e-06	2.05e-06	620.11616348	698.46709594	740.18428989	7.53542187	0.24702789	-0.34716097
0.07699	25.45811	0.00200989	1.103e-05	1e-08	2.1e-07	3.42e-06	2.274e-05	3.66e-06	2.05e-06	620.20888924	698.39404162	740.15386313	7.52749877	0.24769148	-0.34713708
0.07705	25.47585	0.00200975	1.108e-05	1e-08	2.1e-07	3.36e-06	2.287e-05	3.68e-06	2.05e-06	620.3015022	698.3210719	740.12346363	7.51958092	0.2483542	-0.34711322
0.0771	25.49359	0.00200961	1.113e-05	1e-08	2.1e-07	3.3e-06	2.3e-05	3.7e-06	2.05e-06	620.3940024	698.24818759	740.09309137	7.51166461	0.24901606	-0.34708937
0.07716	25.51133	0.00200946	1.119e-05	1e-08	2.1e-07	3.25e-06	2.313e-05	3.72e-06	2.05e-06	620.48638985	698.17538948	740.06274635	7.50375331	0.24967703	-0.34706555
0.07721	25.52907	0.00200931	1.124e-05	1e-08	2.1e-07	3.19e-06	2.326e-05	3.74e-06	2.05e-06	620.57866461	698.10267835	740.03242856	7.49582237	0.25033713	-0.34704175
0.07727	25.54681	0.00200916	1.129e-05	1e-08	2.1e-07	3.13e-06	2.339e-05	3.77e-06	2.05e-06	620.67082641	698.03005502	740.00213806	7.48788133	0.25099633	-0.34701797
0.07732	25.56455	0.002009	1.134e-05	1e-08	2.2e-07	3.08e-06	2.352e-05	3.79e-06	2.05e-06	620.76287511	697.95752026	739.97187492	7.47993018	0.25165463	-0.34699421
0.07738	25.58228	0.00200885	1.14e-05	1e-08	2.2e-07	3.02e-06	2.366e-05	3.81e-06	2.05e-06	620.85481056	697.88507487	739.94163915	7.47203078	0.25231203	-0.34697048
0.07743	25.60002	0.00200869	1.145e-05	1e-08	2.2e-07	2.97e-06	2.379e-05	3.83e-06	2.05e-06	620.94663342	697.81271961	739.91143058	7.46413965	0.25296851	-0.34694676
0.07749	25.61776	0.00200854	1.15e-05	1e-08	2.2e-07	2.92e-06	2.392e-05	3.85e-06	2.05e-06	621.03834377	697.74045529	739.88124917	7.45627104	0.25362408	-0.34692307
0.08755	28.852	0.00195764	2.406e-05	5e-08	5.4e-07	8e-08	5.889e-05	9.69e-06	2.05e-06	636.02678594	686.62532324	734.78799788	6.14886145	0.35286058	-0.34292462
0.08761	28.86961	0.00195726	2.415e-05	5e-08	5.4e-07	8e-08	5.915e-05	9.73e-06	2.05e-06	636.0994045	686.57805123	734.76238036	6.14241105	0.35327399	-0.34290451
0.08766	28.88722	0.00195688	2.423e-05	5e-08	5.4e-07	8e-08	5.94e-05	9.78e-06	2.05e-06	636.1719278	686.5309343	734.73678551	6.13596904	0.35368594	-0.34288442
0.08772	28.90483	0.00195649	2.432e-05	5e-08	5.4e-07	8e-08	5.966e-05	9.82e-06	2.05e-06	636.24435592	686.48397244	734.71121331	6.12953535	0.35409644	-0.34286434
0.08777	28.92243	0.0019561	2.44e-05	5e-08	5.4e-07	8e-08	5.992e-05	9.86e-06	2.05e-06	636.31668899	686.43716564	734.68566373	6.12311011	0.35450548	-0.34284428
0.08783	28.94004	0.00195572	2.449e-05	5e-08	5.5e-07	7e-08	6.017e-05	9.91e-06	2.05e-06	636.3889271	686.39051388	734.66013674	6.11669333	0.35491307	-0.34282424
0.08788	28.95765	0.00195533	2.458e-05	5e-08	5.5e-07	7e-08	6.043e-05	9.95e-06	2.05e-06	636.46107036	686.34401715	734.63463231	6.11027847	0.35531925	-0.34280422
0.08794	28.97525	0.00195494	2.466e-05	5e-08	5.5e-07	7e-08	6.069e-05	9.99e-06	2.05e-06	636.5331188	686.29767528	734.60915045	6.10387361	0.35572397	-0.34278422
0.08799	28.99286	0.00195455	2.475e-05	5e-08	5.5e-07	7e-08	6.095e-05	1.004e-05	2.05e-06	636.60507254	686.25148828	734.58369112	6.09747722	0.35612723	-0.34276423
0.08805	29.01046	0.00195416	2.483e-05	5e-08	5.6e-07	7e-08	6.121e-05	1.008e-05	2.05e-06	636.67693169	686.20545612	734.55825429	6.09108855	0.35652905	-0.34274426
0.0881	29.02807	0.00195376	2.492e-05	5e-08	5.6e-07	7e-08	6.147e-05	1.013e-05	2.05e-06	636.74869634	686.15957877	734.53283995	6.08470759	0.35692943	-0.34272431
0.08816	29.04567	0.00195337	2.501e-05	5e-08	5.6e-07	7e-08	6.173e-05	1.017e-05	2.05e-06	636.8203666	686.11385618	734.50744806	6.07832902	0.35732839	-0.34270437
0.08821	29.06327	0.00195297	2.509e-05	5e-08	5.6e-07	6e-08	6.2e-05	1.021e-05	2.05e-06	636.8919425	686.06828816	734.48207863	6.07196044	0.35772588	-0.34268446
0.08827	29.08088	0.00195258	2.518e-05	5e-08	5.7e-07	6e-08	6.226e-05	1.026e-05	2.05e-06	636.96342415	686.02287473	734.45673163	6.06559911	0.35812194	-0.34266456
0.08832	29.09848	0.00195218	2.527e-05	5e-08	5.7e-07	6e-08	6.252e-05	1.03e-05	2.05e-06	637.03481166	685.97761585	734.43140702	6.05924499	0.35851655	-0.34264468
0.08838	29.11608	0.00195178	2.536e-05	6e-08	5.7e-07	6e-08	6.279e-05	1.035e-05	2.05e-06	637.10610511	685.93251144	734.40610479	6.05289505	0.35890972	-0.34262481
0.08843	29.13368	0.00195138	2.544e-05	6e-08	5.7e-07	6e-08	6.305e-05	1.039e-05	2.05e-06	637.17730456	685.88756146	734.38082493	6.04651951	0.35930151	-0.34260497
0.08849	29.15128	0.00195098	2.553e-05	6e-08	5.7e-07	6e-08	6.332e-05	1.044e-05	2.05e-06	637.24840967	685.84276572	734.35556754	6.04016609	0.35969183	-0.34258514
0.09855	32.36018	0.00185881	4.456e-05	2.1e-07	1.12e-06	0.0	0.00012527	2.1e-05	2.05e-06	648.77035931	680.06304763	730.08895828	4.9921587	0.40894031	-0.33923568
0.09861	32.37765	0.0018582	4.467e-05	2.1e-07	1.13e-06	0.0	0.00012568	2.107e-05	2.05e-06	648.82567931	680.04330113	730.06747388	4.98700051	0.40910337	-0.33921879
0.09866	32.39512	0.00185759	4.479e-05	2.1e-07	1.13e-06	0.0	0.00012609	2.114e-05	2.05e-06	648.88092149	680.02366622	730.04600824	4.98185338	0.40926456	-0.33920193
0.09872	32.41259	0.00185698	4.491e-05	2.1e-07	1.13e-06	0.0	0.00012651	2.121e-05	2.05e-06	648.93608602	680.00414232	730.02456132	4.97671367	0.40942448	-0.33918508
0.09877	32.43006	0.00185637	4.503e-05	2.1e-07	1.14e-06	0.0	0.00012692	2.128e-05	2.05e-06	648.991173	679.98472906	730.00313311	4.97158369	0.40958273	-0.33916826
0.09883	32.44753	0.00185576	4.515e-05	2.2e-07	1.14e-06	0.0	0.00012734	2.135e-05	2.05e-06	649.04618258	679.96542593	729.98172356	4.96646981	0.40973822	-0.33915148
0.09888	32.465	0.00185515	4.527e-05	2.2e-07	1.14e-06	0.0	0.00012775	2.142e-05	2.05e-06	649.101115	679.94623209	729.96033264	4.96135878	0.40989322	-0.33913471
0.09894	32.48246	0.00185454	4.539e-05	2.2e-07	1.15e-06	0.0	0.00012817	2.149e-05	2.05e-06	649.15597029	679.92714738	729.93896033	4.9562395	0.41004964	-0.33911792
0.09899	32.49993	0.00185392	4.551e-05	2.2e-07	1.15e-06	0.0	0.00012858	2.157e-05	2.05e-06	649.21074834	679.90817224	729.91760666	4.95112023	0.41020605	-0.33910113
0.09905	32.51739	0.00185331	4.564e-05	2.2e-07	1.16e-06	0.0	0.000129	2.164e-05	2.05e-06	649.26544915	679.88930666	729.89627162	4.94601926	0.4103594	-0.33908438
0.0991	32.53486	0.00185269	4.576e-05	2.2e-07	1.16e-06	0.0	0.00012942	2.171e-05	2.05e-06	649.32007299	679.87054971	729.87495516	4.94091905	0.41051261	-0.33906764
0.09916	32.55232	0.00185207	4.588e-05	2.2e-07	1.16e-06	0.0	0.00012984	2.178e-05	2.05e-06	649.37461986	679.85190135	729.85365728	4.93582966	0.41066398	-0.33905092
0.09921	32.56978	0.00185145	4.6e-05	2.3e-07	1.17e-06	0.0	0.00013026	2.185e-05	2.05e-06	649.42908994	679.83336099	729.83237795	4.93075949	0.4108121	-0.33903425
0.09927	32.58724	0.00185083	4.612e-05	2.3e-07	1.17e-06	0.0	0.00013068	2.193e-05	2.05e-06	649.48348351	679.81492764	729.8111171	4.92568845	0.41096037	-0.33901758
0.09932	32.6047	0.00185021	4.624e-05	2.3e-07	1.17e-06	0.0	0.0001311	2.2e-05	2.05e-06	649.53780055	679.79660133	729.78987473	4.92060982	0.41110992	-0.33900088
0.09938	32.62216	0.00184959	4.636e-05	2.3e-07	1.18e-06	0.0	0.00013153	2.207e-05	2.05e-06	649.59204095	679.77838246	729.76865088	4.91553119	0.41125947	-0.33898419
0.09943	32.63962	0.00184897	4.648e-05	2.3e-07	1.18e-06	0.0	0.00013195	2.214e-05	2.05e-06	649.64620471	679.76027104	729.74744554	4.9104693	0.41140626	-0.33896754
0.09949	32.65708	0.00184834	4.661e-05	2.3e-07	1.19e-06	0.0	0.00013238	2.222e-05	2.05e-06	649.70029208	679.74226621	729.72625865	4.90541001	0.41155261	-0.3389509
0.10955	35.84004	0.00171677	7.115e-05	6.5e-07	1.96e-06	0.0	0.00022258	3.784e-05	2.05e-06	658.40247154	677.93679059	726.14147772	4.07218741	0.42449602	-0.33613663
0.1096	35.85737	0.00171597	7.13e-05	6.5e-07	1.96e-06	0.0	0.00022314	3.794e-05	2.05e-06	658.44398012	677.93351076	726.12338988	4.06810341	0.42450502	-0.33612242
0.10966	35.8747	0.00171516	7.144e-05	6.6e-07	1.97e-06	0.0	0.0002237	3.803e-05	2.05e-06	658.48542827	677.93028717	726.10531735	4.06402887	0.42451293	-0.33610824
0.10971	35.89202	0.00171435	7.159e-05	6.6e-07	1.97e-06	0.0	0.00022425	3.813e-05	2.05e-06	658.52681616	677.92711938	726.08726009	4.05996298	0.42451984	-0.33609409
0.10977	35.90935	0.00171355	7.173e-05	6.6e-07	1.98e-06	0.0	0.00022481	3.823e-05	2.05e-06	658.56814395	677.92400699	726.06921808	4.05589047	0.42452752	-0.33607991
0.10982	35.92667	0.00171274	7.188e-05	6.7e-07	1.98e-06	0.0	0.00022537	3.833e-05	2.05e-06	658.60941152	677.92095029	726.05119133	4.05182156	0.42453479	-0.33606575
0.10988	35.944	0.00171193	7.202e-05	6.7e-07	1.99e-06	0.0	0.00022593	3.842e-05	2.05e-06	658.65061894	677.91794914	726.03317984	4.04776156	0.42454106	-0.3360516
0.10993	35.96132	0.00171111	7.217e-05	6.7e-07	1.99e-06	0.0	0.00022649	3.852e-05	2.05e-06	658.69176636	677.91500311	726.01518358	4.04370751	0.42454665	-0.33603748
0.10999	35.97864	0.0017103	7.231e-05	6.8e-07	2e-06	0.0	0.00022705	3.862e-05	2.05e-06	658.73285388	677.91211193	725.99720251	4.03966722	0.42455068	-0.33602338
0.11004	35.99596	0.00170949	7.246e-05	6.8e-07	2e-06	0.0	0.00022761	3.872e-05	2.05e-06	658.77388176	677.90927496	725.97923661	4.03562285	0.42455517	-0.33600928
0.1101	36.01328	0.00170868	7.26e-05	6.8e-07	2.01e-06	0.0	0.00022818	3.881e-05	2.05e-06	658.81484993	677.90649239	725.96128588	4.03157664	0.42455988	-0.33599517
0.11015	36.0306	0.00170786	7.275e-05	6.9e-07	2.01e-06	0.0	0.00022874	3.891e-05	2.05e-06	658.85575834	677.9037643	725.94335033	4.0275397	0.42456356	-0.33598108
0.11021	36.04792	0.00170705	7.289e-05	6.9e-07	2.01e-06	0.0	0.0002293	3.901e-05	2.05e-06	658.89660717	677.90109027	725.92542993	4.02350803	0.42456664	-0.33596701
0.11026	36.06524	0.00170623	7.304e-05	6.9e-07	2.02e-06	0.0	0.00022987	3.911e-05	2.05e-06	658.93739651	677.89847005	725.90752465	4.01948507	0.42456875	-0.33595296
0.11032	36.08256	0.00170541	7.319e-05	7e-07	2.02e-06	0.0	0.00023043	3.921e-05	2.05e-06	658.97812652	677.89590325	725.88963448	4.01547153	0.4245698	-0.33593894
0.11037	36.09987	0.0017046	7.333e-05	7e-07	2.03e-06	0.0	0.000231	3.931e-05	2.05e-06	659.01879737	677.89338943	725.87175938	4.0114513	0.4245716	-0.33592489
0.11043	36.11719	0.00170378	7.348e-05	7e-07	2.03e-06	0.0	0.00023156	3.94e-05	2.05e-06	659.05940893	677.8909289	725.85389937	4.00743444	0.42457304	-0.33591086
0.11048	36.1345	0.00170296	7.362e-05	7.1e-07	2.04e-06	0.0	0.00023213	3.95e-05	2.05e-06	659.09996127	677.8885215	725.83605445	4.00342639	0.42457351	-0.33589685
0.12055	39.29088	0.00154132	0.00010139	1.58e-06	2.96e-06	0.0	0.00034449	5.921e-05	2.05e-06	665.61204275	678.14387309	722.80843944	3.34363472	0.41753387	-0.33351995
0.1206	39.30806	0.00154039	0.00010155	1.59e-06	2.96e-06	0.0	0.00034514	5.933e-05	2.05e-06	665.64312283	678.14815447	722.79311421	3.34040546	0.41746401	-0.33350793
0.12066	39.32524	0.00153945	0.0001017	1.59e-06	2.97e-06	0.0	0.0003458	5.944e-05	2.05e-06	665.67415891	678.1524586	722.77780138	3.33717237	0.41739443	-0.3334959
0.12071	39.34242	0.00153852	0.00010186	1.6e-06	2.97e-06	-0.0	0.00034645	5.956e-05	2.05e-06	665.70515093	678.15678562	722.76250095	3.33394421	0.4173245	-0.33348388
0.12077	39.3596	0.00153758	0.00010201	1.61e-06	2.98e-06	-0.0	0.00034711	5.967e-05	2.05e-06	665.73609898	678.16113537	722.74721292	3.33072133	0.4172542	-0.33347188
0.12082	39.37677	0.00153664	0.00010217	1.61e-06	2.98e-06	-0.0	0.00034776	5.979e-05	2.05e-06	665.76700317	678.16550768	722.73193725	3.32750613	0.41718336	-0.33345989
0.12088	39.39395	0.00153571	0.00010233	1.62e-06	2.99e-06	-0.0	0.00034841	5.99e-05	2.05e-06	665.79786367	678.16990232	722.71667392	3.32429292	0.41711237	-0.33344791
0.12093	39.41112	0.00153477	0.00010248	1.62e-06	2.99e-06	0.0	0.00034907	6.002e-05	2.05e-06	665.8286805	678.17431924	722.70142294	3.32107775	0.41704152	-0.33343593
0.12099	39.4283	0.00153383	0.00010264	1.63e-06	3e-06	0.0	0.00034973	6.014e-05	2.05e-06	665.85945364	678.17875848	722.68618429	3.31786922	0.41697021	-0.33342396
0.12104	39.44547	0.00153289	0.00010279	1.64e-06	3e-06	0.0	0.00035038	6.025e-05	2.05e-06	665.89018322	678.18321985	722.67095797	3.31466513	0.41689859	-0.33341201
0.1211	39.46265	0.00153195	0.00010295	1.64e-06	3.01e-06	0.0	0.00035104	6.037e-05	2.05e-06	665.92086933	678.18770321	722.65574395	3.31147061	0.41682629	-0.33340008
0.12115	39.47982	0.00153101	0.0001031	1.65e-06	3.01e-06	0.0	0.00035169	6.048e-05	2.05e-06	665.95151217	678.19220828	722.64054221	3.30827267	0.41675424	-0.33338814
0.12121	39.49699	0.00153007	0.00010326	1.66e-06	3.02e-06	-0.0	0.00035235	6.06e-05	2.05e-06	665.98211167	678.19673515	722.62535274	3.30507647	0.41668207	-0.33337621
0.12126	39.51416	0.00152913	0.00010341	1.66e-06	3.03e-06	-0.0	0.00035301	6.071e-05	2.05e-06	666.01266786	678.20128378	722.61017556	3.30188668	0.41660945	-0.33336429
0.12132	39.53133	0.00152819	0.00010357	1.67e-06	3.03e-06	-0.0	0.00035367	6.083e-05	2.05e-06	666.04318089	678.20585396	722.59501062	3.29870248	0.41653645	-0.33335239
0.12137	39.5485	0.00152725	0.00010372	1.68e-06	3.04e-06	-0.0	0.00035432	6.095e-05	2.05e-06	666.07365085	678.21044555	722.57985793	3.29552508	0.41646298	-0.3333405
0.12143	39.56567	0.00152631	0.00010388	1.68e-06	3.04e-06	-0.0	0.00035498	6.106e-05	2.05e-06	666.1040779	678.21505832	722.56471744	3.29234387	0.41638977	-0.33332861
0.12148	39.58284	0.00152537	0.00010403	1.69e-06	3.05e-06	0.0	0.00035564	6.118e-05	2.05e-06	666.13446195	678.21969239	722.54958918	3.28916731	0.41631624	-0.33331673
0.13155	42.71196	0.00134852	0.0001323	3.21e-06	4e-06	-0.0	0.00047975	8.318e-05	2.05e-06	671.04766018	679.32971535	719.97418031	2.76485609	0.39949832	-0.33129481
0.1316	42.72899	0.00134755	0.00013245	3.22e-06	4e-06	0.0	0.00048044	8.331e-05	2.05e-06	671.07136719	679.33678118	719.96109711	2.76227228	0.39939243	-0.33128453
0.13166	42.74602	0.00134657	0.0001326	3.23e-06	4.01e-06	0.0	0.00048113	8.343e-05	2.05e-06	671.09504408	679.34385409	719.94802402	2.75969311	0.39928636	-0.33127427
0.13171	42.76305	0.00134559	0.00013276	3.24e-06	4.01e-06	0.0	0.00048182	8.355e-05	2.05e-06	671.11869096	679.35093398	719.93496102	2.75711867	0.39918009	-0.33126401
0.13177	42.78007	0.00134461	0.00013291	3.25e-06	4.02e-06	0.0	0.00048251	8.367e-05	2.05e-06	671.14230793	679.35802078	719.92190809	2.75454726	0.3990737	-0.33125377
0.13182	42.7971	0.00134363	0.00013306	3.26e-06	4.02e-06	-0.0	0.0004832	8.38e-05	2.05e-06	671.16589506	679.36511443	719.90886522	2.75197459	0.39896736	-0.33124352
0.13188	42.81413	0.00134265	0.00013321	3.27e-06	4.03e-06	-0.0	0.00048389	8.392e-05	2.05e-06	671.18945232	679.37221496	719.89583242	2.74940652	0.39886083	-0.33123329
0.13193	42.83115	0.00134167	0.00013336	3.28e-06	4.03e-06	-0.0	0.00048458	8.404e-05	2.05e-06	671.21297981	679.37932228	719.88280966	2.74684265	0.39875414	-0.33122307
0.13199	42.84817	0.00134069	0.00013351	3.29e-06	4.04e-06	-0.0	0.00048527	8.417e-05	2.05e-06	671.23647763	679.38643631	719.86979694	2.74428318	0.39864727	-0.33121286
0.13204	42.8652	0.00133971	0.00013366	3.3e-06	4.04e-06	0.0	0.00048596	8.429e-05	2.05e-06	671.25994587	679.39355699	719.85679424	2.74172171	0.39854048	-0.33120264
0.1321	42.88222	0.00133873	0.00013381	3.31e-06	4.05e-06	0.0	0.00048665	8.441e-05	2.05e-06	671.2833845	679.40068434	719.84380156	2.73916465	0.39843352	-0.33119244
0.13215	42.89924	0.00133775	0.00013397	3.32e-06	4.05e-06	0.0	0.00048734	8.453e-05	2.05e-06	671.3067936	679.40781829	719.83081888	2.73661135	0.39832641	-0.33118225
0.13221	42.91626	0.00133677	0.00013412	3.33e-06	4.06e-06	0.0	0.00048803	8.466e-05	2.05e-06	671.33017326	679.41495878	719.81784621	2.7340636	0.39821908	-0.33117207
0.13226	42.93328	0.00133579	0.00013427	3.34e-06	4.06e-06	0.0	0.00048872	8.478e-05	2.05e-06	671.35352361	679.42210571	719.80488351	2.73151351	0.39811185	-0.33116189
0.13232	42.9503	0.00133481	0.00013442	3.35e-06	4.07e-06	-0.0	0.00048941	8.49e-05	2.05e-06	671.37684459	679.42925911	719.79193079	2.72896714	0.39800447	-0.33115172
0.13237	42.96732	0.00133383	0.00013457	3.36e-06	4.07e-06	-0.0	0.0004901	8.503e-05	2.05e-06	671.40013628	679.43641893	719.77898804	2.72642444	0.39789694	-0.33114156
0.13243	42.98434	0.00133285	0.00013472	3.37e-06	4.08e-06	-0.0	0.00049079	8.515e-05	2.05e-06	671.42339877	679.4435851	719.76605525	2.72388827	0.39778917	-0.33113141
0.13248	43.00136	0.00133187	0.00013487	3.38e-06	4.08e-06	-0.0	0.00049148	8.527e-05	2.05e-06	671.44663221	679.45075751	719.7531324	2.72134962	0.39768148	-0.33112126
0.14255	46.10252	0.00115426	0.00016137	5.66e-06	4.96e-06	0.0	0.00061698	0.00010773	2.05e-06	675.26757671	680.82944617	717.54599395	2.29946531	0.37664376	-0.32938843
0.1426	46.1194	0.00115331	0.0001615	5.67e-06	4.97e-06	0.0	0.00061766	0.00010785	2.05e-06	675.28640732	680.83716568	717.53474525	2.29737071	0.37652382	-0.3293796
0.14266	46.13627	0.00115235	0.00016164	5.69e-06	4.97e-06	0.0	0.00061833	0.00010798	2.05e-06	675.30521873	680.8448857	717.52350487	2.2952799	0.37640381	-0.32937078
0.14271	46.15315	0.0011514	0.00016178	5.7e-06	4.98e-06	0.0	0.00061901	0.0001081	2.05e-06	675.32401102	680.8526062	717.5122728	2.29318997	0.37628379	-0.32936196
0.14277	46.17002	0.00115045	0.00016192	5.72e-06	4.98e-06	-0.0	0.00061968	0.00010822	2.05e-06	675.34278423	680.86032716	717.50104903	2.29110061	0.37616377	-0.32935314
0.14282	46.18689	0.00114949	0.00016205	5.73e-06	4.98e-06	-0.0	0.00062036	0.00010834	2.05e-06	675.36153835	680.86804858	717.48983357	2.28901442	0.37604369	-0.32934434
0.14288	46.20376	0.00114854	0.00016219	5.75e-06	4.99e-06	-0.0	0.00062103	0.00010846	2.05e-06	675.38027347	680.87577043	717.47862639	2.28693242	0.37592355	-0.32933554
0.14293	46.22063	0.00114759	0.00016233	5.76e-06	4.99e-06	-0.0	0.0006217	0.00010858	2.05e-06	675.39898967	680.88349269	717.46742749	2.28484998	0.37580341	-0.32932675
0.14299	46.2375	0.00114664	0.00016246	5.78e-06	5e-06	0.0	0.00062238	0.0001087	2.05e-06	675.41768694	680.89121534	717.45623687	2.28276918	0.37568325	-0.32931796
0.14304	46.25437	0.00114569	0.0001626	5.79e-06	5e-06	0.0	0.00062305	0.00010882	2.05e-06	675.43636533	680.89893837	717.44505452	2.28069145	0.37556305	-0.32930918
0.1431	46.27124	0.00114474	0.00016274	5.8e-06	5.01e-06	0.0	0.00062373	0.00010895	2.05e-06	675.45502489	680.90666177	717.43388042	2.27861795	0.37544278	-0.32930041
0.14315	46.2881	0.00114379	0.00016287	5.82e-06	5.01e-06	0.0	0.0006244	0.00010907	2.05e-06	675.47366572	680.91438548	717.42271457	2.276543	0.37532253	-0.32929164
0.14321	46.30497	0.00114284	0.00016301	5.83e-06	5.02e-06	-0.0	0.00062507	0.00010919	2.05e-06	675.4922878	680.92210953	717.41155697	2.27447092	0.37520224	-0.32928288
0.14326	46.32184	0.00114189	0.00016315	5.85e-06	5.02e-06	-0.0	0.00062575	0.00010931	2.05e-06	675.51089118	680.92983389	717.40040761	2.27240182	0.3750819	-0.32927413
0.14332	46.3387	0.00114094	0.00016328	5.86e-06	5.02e-06	-0.0	0.00062642	0.00010943	2.05e-06	675.52947592	680.93755852	717.38926647	2.27033595	0.37496152	-0.32926539
0.14337	46.35556	0.00113999	0.00016342	5.88e-06	5.03e-06	0.0	0.00062709	0.00010955	2.05e-06	675.54804211	680.94528341	717.37813355	2.26826912	0.37484115	-0.32925664
0.14343	46.37243	0.00113904	0.00016356	5.89e-06	5.03e-06	0.0	0.00062776	0.00010967	2.05e-06	675.56658972	680.95300857	717.36700885	2.26620537	0.37472074	-0.32924791
0.14348	46.38929	0.00113809	0.00016369	5.91e-06	5.04e-06	0.0	0.00062844	0.00010979	2.05e-06	675.58511881	680.96073396	717.35589235	2.26414493	0.37460028	-0.32923918
0.15354	49.46177	0.00097021	0.00018697	9e-06	5.78e-06	0.0	0.00074767	0.00013132	2.05e-06	678.70759804	682.36395286	715.45235971	1.91828572	0.35232566	-0.32774469
0.1536	49.47849	0.00096933	0.00018709	9.02e-06	5.78e-06	0.0	0.0007483	0.00013144	2.05e-06	678.72341071	682.37150245	715.44263482	1.9165533	0.35220389	-0.32773706
0.15365	49.4952	0.00096845	0.00018721	9.04e-06	5.78e-06	-0.0	0.00074892	0.00013155	2.05e-06	678.73921196	682.37905025	715.4329169	1.91482015	0.35208212	-0.32772943
0.15371	49.51192	0.00096757	0.00018732	9.06e-06	5.79e-06	-0.0	0.00074955	0.00013167	2.05e-06	678.75500179	682.38659627	715.42320595	1.91308919	0.35196036	-0.3277218
0.15376	49.52863	0.00096669	0.00018744	9.08e-06	5.79e-06	-0.0	0.00075018	0.00013178	2.05e-06	678.77078023	682.3941405	715.41350196	1.91136076	0.35183862	-0.32771418
0.15382	49.54535	0.00096581	0.00018756	9.1e-06	5.79e-06	-0.0	0.0007508	0.00013189	2.05e-06	678.78654734	682.40168293	715.40380493	1.90963354	0.35171689	-0.32770657
0.15387	49.56206	0.00096493	0.00018768	9.12e-06	5.8e-06	0.0	0.00075143	0.00013201	2.05e-06	678.80230313	682.40922356	715.39411485	1.90790662	0.35159517	-0.32769896
0.15393	49.57877	0.00096405	0.00018779	9.14e-06	5.8e-06	0.0	0.00075205	0.00013212	2.05e-06	678.81804763	682.41676238	715.38443171	1.90618197	0.35147346	-0.32769136
0.15398	49.59548	0.00096318	0.00018791	9.16e-06	5.8e-06	0.0	0.00075268	0.00013223	2.05e-06	678.83378087	682.42429938	715.37475551	1.90446045	0.35135177	-0.32768377
0.15404	49.61219	0.0009623	0.00018803	9.17e-06	5.81e-06	0.0	0.0007533	0.00013235	2.05e-06	678.84950292	682.43183456	715.36508624	1.90273815	0.35123008	-0.32767617
0.15409	49.6289	0.00096142	0.00018814	9.19e-06	5.81e-06	-0.0	0.00075393	0.00013246	2.05e-06	678.86521376	682.43936792	715.3554239	1.90101789	0.3511084	-0.32766858
0.15415	49.64561	0.00096054	0.00018826	9.21e-06	5.82e-06	-0.0	0.00075455	0.00013257	2.05e-06	678.88091344	682.44689945	715.34576848	1.89930002	0.35098674	-0.327661
0.1542	49.66231	0.00095967	0.00018838	9.23e-06	5.82e-06	-0.0	0.00075518	0.00013269	2.05e-06	678.89660199	682.45442914	715.33611997	1.89758374	0.3508651	-0.32765343
0.15426	49.67902	0.00095879	0.00018849	9.25e-06	5.82e-06	0.0	0.0007558	0.0001328	2.05e-06	678.91227946	682.46195698	715.32647837	1.89586748	0.35074345	-0.32764586
0.15431	49.69573	0.00095792	0.00018861	9.27e-06	5.83e-06	0.0	0.00075642	0.00013291	2.05e-06	678.92794585	682.46948298	715.31684368	1.89415349	0.35062183	-0.32763829
0.15437	49.71243	0.00095704	0.00018873	9.29e-06	5.83e-06	0.0	0.00075705	0.00013303	2.05e-06	678.94360119	682.47700713	715.30721588	1.89244246	0.35050023	-0.32763074
0.15442	49.72913	0.00095617	0.00018884	9.31e-06	5.83e-06	0.0	0.00075767	0.00013314	2.05e-06	678.95924556	682.48452942	715.29759498	1.89073103	0.35037863	-0.32762318
0.15448	49.74584	0.00095529	0.00018896	9.33e-06	5.84e-06	-0.0	0.00075829	0.00013325	2.05e-06	678.97487894	682.49204984	715.28798096	1.88902136	0.35025704	-0.32761563
0.16454	52.78887	0.00080317	0.00020833	1.324e-05	6.4e-06	0.0	0.00086678	0.00015302	2.05e-06	681.67991961	683.83297474	713.63894472	1.59958152	0.32836879	-0.32632094
0.1646	52.80542	0.00080239	0.00020843	1.327e-05	6.41e-06	0.0	0.00086735	0.00015312	2.05e-06	681.69399185	683.84009451	713.63050764	1.59811768	0.32825184	-0.32631432
0.16465	52.82198	0.0008016	0.00020853	1.329e-05	6.41e-06	0.0	0.00086791	0.00015323	2.05e-06	681.70805777	683.84721193	713.62207651	1.5966537	0.32813489	-0.3263077
0.16471	52.83853	0.00080081	0.00020862	1.331e-05	6.41e-06	-0.0	0.00086847	0.00015333	2.05e-06	681.72211738	683.85432699	713.61365131	1.59519108	0.32801799	-0.32630108
0.16476	52.85508	0.00080003	0.00020872	1.334e-05	6.41e-06	-0.0	0.00086903	0.00015343	2.05e-06	681.73617071	683.8614397	713.60523205	1.59373031	0.32790113	-0.32629447
0.16482	52.87163	0.00079924	0.00020881	1.336e-05	6.42e-06	-0.0	0.00086959	0.00015353	2.05e-06	681.75021778	683.86855004	713.59681872	1.59227047	0.32778431	-0.32628787
0.16487	52.88818	0.00079846	0.00020891	1.338e-05	6.42e-06	0.0	0.00087015	0.00015364	2.05e-06	681.7642586	683.87565802	713.58841131	1.590811	0.3276675	-0.32628127
0.16493	52.90473	0.00079768	0.000209	1.341e-05	6.42e-06	0.0	0.00087071	0.00015374	2.05e-06	681.7782932	683.88276365	713.58000983	1.5893534	0.32755074	-0.32627467
0.16498	52.92127	0.00079689	0.0002091	1.343e-05	6.42e-06	0.0	0.00087127	0.00015384	2.05e-06	681.79232159	683.88986691	713.57161427	1.58789756	0.32743404	-0.32626808
0.16504	52.93782	0.00079611	0.00020919	1.346e-05	6.43e-06	-0.0	0.00087183	0.00015394	2.05e-06	681.8063438	683.89696781	713.56322461	1.58644149	0.32731733	-0.32626149
0.16509	52.95437	0.00079533	0.00020929	1.348e-05	6.43e-06	-0.0	0.00087239	0.00015405	2.05e-06	681.82035984	683.90406635	713.55484087	1.58498706	0.32720067	-0.32625491
0.16515	52.97091	0.00079455	0.00020938	1.35e-05	6.43e-06	-0.0	0.00087294	0.00015415	2.05e-06	681.83436974	683.91116252	713.54646303	1.58353472	0.32708408	-0.32624834
0.1652	52.98746	0.00079377	0.00020947	1.353e-05	6.43e-06	-0.0	0.0008735	0.00015425	2.05e-06	681.84837351	683.91825633	713.53809109	1.5820824	0.32696748	-0.32624176
0.16526	53.004	0.00079299	0.00020957	1.355e-05	6.44e-06	0.0	0.00087406	0.00015435	2.05e-06	681.86237118	683.92534778	713.52972505	1.58063131	0.32685093	-0.32623519
0.16531	53.02054	0.00079221	0.00020966	1.357e-05	6.44e-06	0.0	0.00087462	0.00015446	2.05e-06	681.87636276	683.93243686	713.5213649	1.57918202	0.32673443	-0.32622863
0.16537	53.03708	0.00079143	0.00020976	1.36e-05	6.44e-06	0.0	0.00087517	0.00015456	2.05e-06	681.89034827	683.93952357	713.51301063	1.57773376	0.32661797	-0.32622207
0.16542	53.05362	0.00079065	0.00020985	1.362e-05	6.44e-06	-0.0	0.00087573	0.00015466	2.05e-06	681.90432774	683.94660792	713.50466224	1.57628579	0.32650151	-0.32621551
0.16548	53.07016	0.00078987	0.00020994	1.365e-05	6.45e-06	-0.0	0.00087629	0.00015476	2.05e-06	681.91830117	683.9536899	713.49631973	1.57483962	0.32638511	-0.32620896
0.17554	56.08294	0.00065605	0.00022526	1.836e-05	6.84e-06	-0.0	0.00097207	0.00017238	2.05e-06	684.39177908	685.20967967	712.06423801	1.32794177	0.30576538	-0.32508461
0.1756	56.09933	0.00065536	0.00022533	1.839e-05	6.84e-06	-0.0	0.00097256	0.00017247	2.05e-06	684.4049241	685.21632561	712.05690682	1.32668247	0.30565678	-0.32507885
0.17565	56.11571	0.00065468	0.00022541	1.841e-05	6.84e-06	0.0	0.00097305	0.00017257	2.05e-06	684.41806589	685.22296923	712.04958078	1.32542346	0.30554819	-0.3250731
0.17571	56.1321	0.00065399	0.00022548	1.844e-05	6.84e-06	0.0	0.00097354	0.00017266	2.05e-06	684.43120448	685.22961052	712.04225987	1.32416594	0.30543968	-0.32506735
0.17576	56.14848	0.00065331	0.00022555	1.847e-05	6.84e-06	0.0	0.00097403	0.00017275	2.05e-06	684.44433986	685.23624948	712.0349441	1.32290956	0.30533123	-0.32506161
0.17582	56.16486	0.00065263	0.00022563	1.85e-05	6.84e-06	-0.0	0.00097452	0.00017284	2.05e-06	684.45747207	685.24288611	712.02763346	1.32165321	0.30522279	-0.32505587
0.17587	56.18124	0.00065195	0.0002257	1.853e-05	6.85e-06	-0.0	0.00097501	0.00017293	2.05e-06	684.47060109	685.24952041	712.02032795	1.32039819	0.30511441	-0.32505013
0.17593	56.19763	0.00065127	0.00022577	1.855e-05	6.85e-06	-0.0	0.0009755	0.00017302	2.05e-06	684.48372695	685.25615238	712.01302756	1.3191447	0.30500611	-0.3250444
0.17598	56.21401	0.00065059	0.00022585	1.858e-05	6.85e-06	0.0	0.00097599	0.00017311	2.05e-06	684.49684966	685.26278203	712.00573229	1.31789104	0.30489781	-0.32503867
0.17604	56.23038	0.00064991	0.00022592	1.861e-05	6.85e-06	0.0	0.00097647	0.0001732	2.05e-06	684.50996923	685.26940934	711.99844214	1.3166386	0.30478957	-0.32503295
0.17609	56.24676	0.00064923	0.00022599	1.864e-05	6.85e-06	0.0	0.00097696	0.00017329	2.05e-06	684.52308566	685.27603434	711.99115711	1.31538779	0.30468142	-0.32502723
0.17615	56.26314	0.00064855	0.00022607	1.867e-05	6.85e-06	0.0	0.00097745	0.00017338	2.05e-06	684.53619898	685.28265701	711.98387718	1.31413693	0.30457326	-0.32502151
0.1762	56.27952	0.00064787	0.00022614	1.869e-05	6.86e-06	-0.0	0.00097793	0.00017347	2.05e-06	684.54930919	685.28927735	711.97660236	1.31288713	0.30446516	-0.3250158
0.17626	56.29589	0.00064719	0.00022621	1.872e-05	6.86e-06	-0.0	0.00097842	0.00017356	2.05e-06	684.5624163	685.29589538	711.96933264	1.31163884	0.30435714	-0.32501009
0.17631	56.31227	0.00064651	0.00022628	1.875e-05	6.86e-06	-0.0	0.00097891	0.00017365	2.05e-06	684.57552033	685.30251108	711.96206802	1.31039084	0.30424914	-0.32500439
0.17637	56.32864	0.00064584	0.00022635	1.878e-05	6.86e-06	0.0	0.00097939	0.00017374	2.05e-06	684.58862129	685.30912445	711.9548085	1.30914367	0.30414118	-0.32499869
0.17642	56.34501	0.00064516	0.00022643	1.88e-05	6.86e-06	0.0	0.00097988	0.00017383	2.05e-06	684.60171917	685.31573551	711.94755407	1.3078979	0.3040333	-0.32499299
0.17648	56.36139	0.00064449	0.0002265	1.883e-05	6.86e-06	0.0	0.00098036	0.00017392	2.05e-06	684.61481401	685.32234425	711.94030473	1.30665279	0.30392546	-0.3249873
0.18654	59.34307	0.00052928	0.0002379	2.431e-05	7.08e-06	-0.0	0.00106308	0.0001893	2.05e-06	686.96942083	686.49357775	710.69587598	1.09268906	0.28502743	-0.32401027
0.1866	59.35928	0.0005287	0.00023795	2.435e-05	7.08e-06	0.0	0.0010635	0.00018937	2.05e-06	686.98210364	686.4997746	710.68950692	1.0915904	0.28492885	-0.32400527
0.18665	59.37549	0.00052812	0.00023801	2.438e-05	7.09e-06	0.0	0.00106392	0.00018945	2.05e-06	686.99478485	686.50596929	710.68314235	1.09049286	0.28483036	-0.32400028
0.18671	59.39171	0.00052753	0.00023806	2.441e-05	7.09e-06	0.0	0.00106434	0.00018953	2.05e-06	687.00746446	686.51216183	710.67678228	1.08939634	0.28473194	-0.32399528
0.18676	59.40792	0.00052695	0.00023811	2.444e-05	7.09e-06	-0.0	0.00106476	0.00018961	2.05e-06	687.02014247	686.51835222	710.6704267	1.08829984	0.28463352	-0.32399029
0.18682	59.42413	0.00052637	0.00023816	2.447e-05	7.09e-06	-0.0	0.00106518	0.00018969	2.05e-06	687.03281889	686.52454046	710.66407561	1.08720442	0.28453518	-0.32398531
0.18687	59.44034	0.00052579	0.00023822	2.45e-05	7.09e-06	-0.0	0.0010656	0.00018977	2.05e-06	687.04549372	686.53072655	710.657729	1.08611009	0.28443692	-0.32398032
0.18693	59.45655	0.00052521	0.00023827	2.454e-05	7.09e-06	0.0	0.00106601	0.00018984	2.05e-06	687.05816698	686.5369105	710.65138688	1.08501574	0.28433866	-0.32397534
0.18698	59.47275	0.00052463	0.00023832	2.457e-05	7.09e-06	0.0	0.00106643	0.00018992	2.05e-06	687.07083866	686.5430923	710.64504924	1.08392244	0.28424048	-0.32397037
0.18704	59.48896	0.00052405	0.00023837	2.46e-05	7.09e-06	0.0	0.00106685	0.00019	2.05e-06	687.08350876	686.54927195	710.63871608	1.08283028	0.28414238	-0.3239654
0.18709	59.50517	0.00052347	0.00023843	2.463e-05	7.09e-06	-0.0	0.00106727	0.00019008	2.05e-06	687.09617731	686.55544946	710.63238739	1.08173808	0.28404428	-0.32396043
0.18715	59.52137	0.00052289	0.00023848	2.466e-05	7.09e-06	-0.0	0.00106768	0.00019015	2.05e-06	687.10884428	686.56162483	710.62606318	1.08064689	0.28394625	-0.32395546
0.1872	59.53758	0.00052231	0.00023853	2.47e-05	7.09e-06	-0.0	0.0010681	0.00019023	2.05e-06	687.12150971	686.56779805	710.61974343	1.0795569	0.28384831	-0.3239505
0.18726	59.55378	0.00052173	0.00023858	2.473e-05	7.09e-06	0.0	0.00106851	0.00019031	2.05e-06	687.13417358	686.57396914	710.61342815	1.07846684	0.28375037	-0.32394554
0.18731	59.56998	0.00052115	0.00023863	2.476e-05	7.09e-06	0.0	0.00106893	0.00019039	2.05e-06	687.14683591	686.58013808	710.60711734	1.07737777	0.2836525	-0.32394059
0.18737	59.58618	0.00052058	0.00023868	2.479e-05	7.1e-06	0.0	0.00106934	0.00019047	2.05e-06	687.15949669	686.58630488	710.60081098	1.07628992	0.28355471	-0.32393564
0.18742	59.60238	0.00052	0.00023874	2.483e-05	7.1e-06	-0.0	0.00106976	0.00019054	2.05e-06	687.17215593	686.59246955	710.59450909	1.075202	0.28345693	-0.32393069
0.18748	59.61858	0.00051942	0.00023879	2.486e-05	7.1e-06	-0.0	0.00107017	0.00019062	2.05e-06	687.18481364	686.59863207	710.58821164	1.07411504	0.28335921	-0.32392574
0.19754	62.56828	0.00042196	0.00024657	3.107e-05	7.17e-06	-0.0	0.00114037	0.00020382	2.05e-06	689.47895741	687.69132079	709.50792875	0.88646041	0.2663688	-0.32307759
0.1976	62.58432	0.00042147	0.00024661	3.11e-05	7.17e-06	-0.0	0.00114072	0.00020389	2.05e-06	689.49138553	687.69710507	709.50240486	0.88549289	0.26628082	-0.32307326
0.19765	62.60035	0.00042098	0.00024664	3.114e-05	7.17e-06	-0.0	0.00114108	0.00020396	2.05e-06	689.50381256	687.70288737	709.49688494	0.88452626	0.26619292	-0.32306892
0.19771	62.61639	0.00042049	0.00024667	3.118e-05	7.17e-06	0.0	0.00114143	0.00020402	2.05e-06	689.51623849	687.70866769	709.49136898	0.88355966	0.26610502	-0.32306459
0.19776	62.63242	0.00042	0.00024671	3.121e-05	7.17e-06	0.0	0.00114178	0.00020409	2.05e-06	689.52866332	687.71444603	709.48585698	0.88259399	0.2660172	-0.32306026
0.19782	62.64846	0.00041951	0.00024674	3.125e-05	7.17e-06	0.0	0.00114213	0.00020416	2.05e-06	689.54108705	687.7202224	709.48034895	0.88162907	0.26592945	-0.32305594
0.19787	62.66449	0.00041902	0.00024677	3.128e-05	7.17e-06	-0.0	0.00114249	0.00020422	2.05e-06	689.55350969	687.72599679	709.47484486	0.88066427	0.26584171	-0.32305162
0.19793	62.68052	0.00041854	0.00024681	3.132e-05	7.17e-06	-0.0	0.00114284	0.00020429	2.05e-06	689.56593122	687.7317692	709.46934474	0.87970043	0.26575406	-0.3230473
0.19798	62.69655	0.00041805	0.00024684	3.136e-05	7.17e-06	-0.0	0.00114319	0.00020436	2.05e-06	689.57835166	687.73753964	709.46384857	0.87873722	0.26566646	-0.32304299
0.19804	62.71258	0.00041756	0.00024687	3.139e-05	7.17e-06	0.0	0.00114354	0.00020442	2.05e-06	689.59077101	687.7433081	709.45835634	0.87777422	0.26557888	-0.32303867
0.19809	62.72861	0.00041708	0.00024691	3.143e-05	7.17e-06	0.0	0.00114389	0.00020449	2.05e-06	689.60318926	687.74907459	709.45286806	0.87681219	0.26549138	-0.32303436
0.19815	62.74464	0.00041659	0.00024694	3.146e-05	7.17e-06	0.0	0.00114424	0.00020456	2.05e-06	689.61560641	687.7548391	709.44738373	0.87585068	0.26540394	-0.32303006
0.1982	62.76066	0.00041611	0.00024697	3.15e-05	7.17e-06	-0.0	0.00114459	0.00020462	2.05e-06	689.62802246	687.76060164	709.44190334	0.87488949	0.26531652	-0.32302576
0.19826	62.77669	0.00041562	0.00024701	3.153e-05	7.17e-06	-0.0	0.00114494	0.00020469	2.05e-06	689.64043742	687.76636221	709.43642689	0.87392926	0.26522918	-0.32302146
0.19831	62.79271	0.00041514	0.00024704	3.157e-05	7.17e-06	-0.0	0.00114529	0.00020475	2.05e-06	689.65285128	687.77212081	709.43095438	0.87296945	0.26514189	-0.32301716
0.19837	62.80874	0.00041465	0.00024707	3.161e-05	7.17e-06	0.0	0.00114564	0.00020482	2.05e-06	689.66526404	687.77787744	709.4254858	0.87201007	0.26505463	-0.32301287
0.19842	62.82476	0.00041417	0.00024711	3.164e-05	7.17e-06	0.0	0.00114599	0.00020489	2.05e-06	689.67767571	687.7836321	709.42002116	0.87105163	0.26496745	-0.32300858
0.19848	62.84078	0.00041369	0.00024714	3.168e-05	7.17e-06	0.0	0.00114634	0.00020495	2.05e-06	689.69008628	687.78938479	709.41456044	0.87009352	0.26488031	-0.32300429
0.20854	65.75757	0.00033249	0.00025167	3.858e-05	7.11e-06	-0.0	0.00120498	0.00021613	2.05e-06	691.9417664	688.8096572	708.47900675	0.70418496	0.24980188	-0.32226977
0.20859	65.77342	0.00033209	0.00025169	3.862e-05	7.11e-06	-0.0	0.00120527	0.00021618	2.05e-06	691.95395411	688.81505838	708.47423009	0.70332767	0.24972415	-0.32226602
0.20865	65.78927	0.00033168	0.0002517	3.866e-05	7.11e-06	0.0	0.00120557	0.00021624	2.05e-06	691.9661404	688.82045769	708.46945695	0.70247043	0.24964642	-0.32226228
0.2087	65.80513	0.00033128	0.00025172	3.87e-05	7.11e-06	0.0	0.00120586	0.0002163	2.05e-06	691.97832525	688.82585515	708.46468732	0.701614	0.24956877	-0.32225853
0.20876	65.82098	0.00033087	0.00025174	3.874e-05	7.11e-06	0.0	0.00120615	0.00021635	2.05e-06	691.99050867	688.83125074	708.4599212	0.70075811	0.24949118	-0.32225479
0.20881	65.83683	0.00033047	0.00025175	3.878e-05	7.1e-06	-0.0	0.00120644	0.00021641	2.05e-06	692.00269065	688.83664448	708.45515859	0.69990245	0.2494136	-0.32225105
0.20887	65.85268	0.00033006	0.00025177	3.882e-05	7.1e-06	-0.0	0.00120674	0.00021647	2.05e-06	692.01487119	688.84203636	708.45039948	0.69904762	0.2493361	-0.32224731
0.20892	65.86853	0.00032966	0.00025179	3.886e-05	7.1e-06	-0.0	0.00120703	0.00021652	2.05e-06	692.02705028	688.84742639	708.44564388	0.69819313	0.24925864	-0.32224358
0.20898	65.88438	0.00032926	0.0002518	3.89e-05	7.1e-06	0.0	0.00120732	0.00021658	2.05e-06	692.03922793	688.85281455	708.44089178	0.69733906	0.24918122	-0.32223985
0.20903	65.90022	0.00032886	0.00025182	3.894e-05	7.1e-06	0.0	0.00120761	0.00021663	2.05e-06	692.05140413	688.85820086	708.43614318	0.69648581	0.24910387	-0.32223612
0.20909	65.91607	0.00032845	0.00025184	3.898e-05	7.1e-06	0.0	0.0012079	0.00021669	2.05e-06	692.06357886	688.86358531	708.43139808	0.69563274	0.24902655	-0.3222324
0.20914	65.93191	0.00032805	0.00025185	3.902e-05	7.1e-06	-0.0	0.00120819	0.00021674	2.05e-06	692.07575214	688.86896791	708.42665647	0.69478022	0.24894927	-0.32222867
0.2092	65.94776	0.00032765	0.00025187	3.905e-05	7.1e-06	-0.0	0.00120848	0.0002168	2.05e-06	692.08792396	688.87434865	708.42191836	0.69392856	0.24887208	-0.32222495
0.20925	65.9636	0.00032725	0.00025189	3.909e-05	7.1e-06	0.0	0.00120877	0.00021686	2.05e-06	692.10009431	688.87972754	708.41718374	0.69307693	0.24879489	-0.32222124
0.20931	65.97944	0.00032685	0.0002519	3.913e-05	7.1e-06	0.0	0.00120906	0.00021691	2.05e-06	692.1122632	688.88510457	708.41245261	0.69222602	0.24871778	-0.32221752
0.20936	65.99529	0.00032645	0.00025192	3.917e-05	7.1e-06	0.0	0.00120935	0.00021697	2.05e-06	692.12443061	688.89047975	708.40772497	0.69137579	0.24864072	-0.32221381
0.20942	66.01113	0.00032605	0.00025193	3.921e-05	7.1e-06	-0.0	0.00120964	0.00021702	2.05e-06	692.13659654	688.89585308	708.40300081	0.69052568	0.24856368	-0.3222101
0.20947	66.02697	0.00032565	0.00025195	3.925e-05	7.1e-06	-0.0	0.00120993	0.00021708	2.05e-06	692.14876099	688.90122455	708.39828013	0.68967639	0.24848672	-0.32220639
0.21954	68.90985	0.00025901	0.00025361	4.68e-05	6.93e-06	0.0	0.00125819	0.00022641	2.05e-06	694.34554133	689.85341698	707.59093239	0.54244022	0.23519064	-0.32157254
0.21959	68.92552	0.00025868	0.00025362	4.684e-05	6.93e-06	-0.0	0.00125843	0.00022646	2.05e-06	694.35735799	689.85845395	707.58681839	0.54167881	0.2351221	-0.32156931
0.21965	68.94119	0.00025835	0.00025362	4.688e-05	6.93e-06	-0.0	0.00125867	0.00022651	2.05e-06	694.36917229	689.86348912	707.58270751	0.54091812	0.23505363	-0.32156608
0.2197	68.95685	0.00025802	0.00025362	4.692e-05	6.93e-06	-0.0	0.00125891	0.00022655	2.05e-06	694.38098421	689.86852251	707.57859975	0.54015784	0.23498519	-0.32156286
0.21976	68.97251	0.00025769	0.00025362	4.697e-05	6.93e-06	0.0	0.00125915	0.0002266	2.05e-06	694.39279375	689.8735541	707.5744951	0.53939788	0.23491679	-0.32155964
0.21981	68.98818	0.00025737	0.00025362	4.701e-05	6.93e-06	0.0	0.00125938	0.00022665	2.05e-06	694.4046009	689.87858391	707.57039356	0.53863864	0.23484845	-0.32155642
0.21987	69.00384	0.00025704	0.00025363	4.705e-05	6.92e-06	0.0	0.00125962	0.00022669	2.05e-06	694.41640566	689.88361193	707.56629513	0.5378796	0.23478013	-0.3215532
0.21992	69.0195	0.00025671	0.00025363	4.71e-05	6.92e-06	-0.0	0.00125986	0.00022674	2.05e-06	694.42820802	689.88863817	707.56219981	0.53712106	0.23471186	-0.32154998
0.21998	69.03516	0.00025638	0.00025363	4.714e-05	6.92e-06	-0.0	0.0012601	0.00022679	2.05e-06	694.44000797	689.89366261	707.5581076	0.53636322	0.23464366	-0.32154677
0.22003	69.05082	0.00025605	0.00025363	4.718e-05	6.92e-06	0.0	0.00126034	0.00022683	2.05e-06	694.45180551	689.89868527	707.55401849	0.53560546	0.23457546	-0.32154356
0.22009	69.06648	0.00025573	0.00025364	4.722e-05	6.92e-06	0.0	0.00126057	0.00022688	2.05e-06	694.46360063	689.90370615	707.54993248	0.53484843	0.23450733	-0.32154035
0.22014	69.08213	0.0002554	0.00025364	4.727e-05	6.92e-06	0.0	0.00126081	0.00022693	2.05e-06	694.47539332	689.90872524	707.54584958	0.5340918	0.23443924	-0.32153715
0.2202	69.09779	0.00025507	0.00025364	4.731e-05	6.92e-06	-0.0	0.00126105	0.00022697	2.05e-06	694.48718359	689.91374254	707.54176977	0.53333548	0.23437117	-0.32153394
0.22025	69.11344	0.00025475	0.00025364	4.735e-05	6.92e-06	-0.0	0.00126128	0.00022702	2.05e-06	694.49897142	689.91875805	707.53769306	0.53257988	0.23430317	-0.32153074
0.22031	69.1291	0.00025442	0.00025364	4.74e-05	6.92e-06	-0.0	0.00126152	0.00022706	2.05e-06	694.51075681	689.92377178	707.53361945	0.53182449	0.2342352	-0.32152754
0.22036	69.14475	0.00025409	0.00025364	4.744e-05	6.91e-06	0.0	0.00126176	0.00022711	2.05e-06	694.52253975	689.92878372	707.52954893	0.53106959	0.23416727	-0.32152435
0.22042	69.1604	0.00025377	0.00025365	4.748e-05	6.91e-06	0.0	0.00126199	0.00022716	2.05e-06	694.53432024	689.93379388	707.52548149	0.53031539	0.2340994	-0.32152116
0.22047	69.17606	0.00025344	0.00025365	4.752e-05	6.91e-06	-0.0	0.00126223	0.0002272	2.05e-06	694.54609827	689.93880226	707.52141715	0.52956127	0.23403154	-0.32151796
0.23054	72.02401	0.00019959	0.00025283	5.564e-05	6.66e-06	-0.0	0.00130133	0.0002349	2.05e-06	696.65345911	690.8255224	706.82775633	0.39906635	0.22228566	-0.32097337
0.23059	72.03948	0.00019933	0.00025282	5.569e-05	6.66e-06	-0.0	0.00130152	0.00023494	2.05e-06	696.66467453	690.83020614	706.82422948	0.39839336	0.2222249	-0.32097061
0.23065	72.05495	0.00019906	0.00025281	5.573e-05	6.66e-06	-0.0	0.00130171	0.00023498	2.05e-06	696.67588626	690.83488813	706.82070539	0.39772082	0.22216417	-0.32096784
0.2307	72.07043	0.0001988	0.0002528	5.578e-05	6.66e-06	0.0	0.00130191	0.00023501	2.05e-06	696.68709429	690.83956838	706.81718405	0.39704853	0.22210347	-0.32096507
0.23076	72.0859	0.00019853	0.00025279	5.582e-05	6.66e-06	0.0	0.0013021	0.00023505	2.05e-06	696.69829862	690.84424688	706.81366547	0.39637692	0.22204281	-0.32096231
0.23081	72.10137	0.00019827	0.00025278	5.587e-05	6.66e-06	0.0	0.00130229	0.00023509	2.05e-06	696.70949924	690.84892364	706.81014963	0.39570551	0.22198218	-0.32095955
0.23087	72.11683	0.00019801	0.00025277	5.591e-05	6.65e-06	-0.0	0.00130248	0.00023513	2.05e-06	696.72069614	690.85359865	706.80663655	0.3950346	0.22192158	-0.32095679
0.23092	72.1323	0.00019774	0.00025276	5.596e-05	6.65e-06	-0.0	0.00130267	0.00023517	2.05e-06	696.73188931	690.85827192	706.80312621	0.39436426	0.22186103	-0.32095404
0.23098	72.14777	0.00019748	0.00025275	5.601e-05	6.65e-06	0.0	0.00130287	0.0002352	2.05e-06	696.74307876	690.86294344	706.79961863	0.39369408	0.22180049	-0.32095128
0.23103	72.16323	0.00019722	0.00025274	5.605e-05	6.65e-06	0.0	0.00130306	0.00023524	2.05e-06	696.75426446	690.86761322	706.79611378	0.39302459	0.22174001	-0.32094853
0.23109	72.1787	0.00019696	0.00025273	5.61e-05	6.65e-06	0.0	0.00130325	0.00023528	2.05e-06	696.76544642	690.87228125	706.79261168	0.39235536	0.22167954	-0.32094578
0.23114	72.19416	0.00019669	0.00025272	5.614e-05	6.65e-06	-0.0	0.00130344	0.00023532	2.05e-06	696.77662463	690.87694754	706.78911232	0.39168654	0.22161912	-0.32094304
0.2312	72.20962	0.00019643	0.00025271	5.619e-05	6.64e-06	-0.0	0.00130363	0.00023536	2.05e-06	696.78779908	690.88161209	706.7856157	0.39101838	0.22155874	-0.32094029
0.23125	72.22508	0.00019617	0.0002527	5.623e-05	6.64e-06	0.0	0.00130382	0.00023539	2.05e-06	696.79896975	690.88627489	706.78212182	0.39035032	0.22149837	-0.32093755
0.23131	72.24054	0.00019591	0.00025269	5.628e-05	6.64e-06	0.0	0.00130401	0.00023543	2.05e-06	696.81013666	690.89093595	706.77863067	0.38968294	0.22143805	-0.32093481
0.23136	72.256	0.00019565	0.00025268	5.633e-05	6.64e-06	0.0	0.0013042	0.00023547	2.05e-06	696.82129978	690.89559526	706.77514226	0.38901589	0.22137777	-0.32093207
0.23142	72.27146	0.00019539	0.00025267	5.637e-05	6.64e-06	-0.0	0.00130439	0.00023551	2.05e-06	696.83245912	690.90025283	706.77165658	0.38834919	0.2213175	-0.32092933
0.23147	72.28692	0.00019513	0.00025266	5.642e-05	6.64e-06	-0.0	0.00130458	0.00023554	2.05e-06	696.84361466	690.90490866	706.76817363	0.38768316	0.2212573	-0.3209266
0.24154	75.09884	0.0001523	0.00024977	6.502e-05	6.33e-06	0.0	0.00133575	0.0002418	2.05e-06	698.81374685	691.72777333	706.17499105	0.27288424	0.21075759	-0.3204609
0.24159	75.11412	0.00015209	0.00024975	6.506e-05	6.32e-06	0.0	0.0013359	0.00024183	2.05e-06	698.82408243	691.73211167	706.17198152	0.27229559	0.2107028	-0.32045853
0.24165	75.12939	0.00015188	0.00024973	6.511e-05	6.32e-06	0.0	0.00133605	0.00024187	2.05e-06	698.83441289	691.73644831	706.16897442	0.27170718	0.21064802	-0.32045617
0.2417	75.14466	0.00015167	0.00024971	6.516e-05	6.32e-06	-0.0	0.0013362	0.0002419	2.05e-06	698.84473825	691.74078324	706.16596973	0.27111924	0.21059328	-0.32045381
0.24176	75.15993	0.00015146	0.00024969	6.521e-05	6.32e-06	-0.0	0.00133635	0.00024193	2.05e-06	698.85505848	691.74511646	706.16296746	0.27053183	0.21053856	-0.32045146
0.24181	75.1752	0.00015126	0.00024967	6.526e-05	6.32e-06	0.0	0.00133651	0.00024196	2.05e-06	698.86537358	691.74944798	706.15996759	0.26994462	0.21048386	-0.3204491
0.24187	75.19047	0.00015105	0.00024965	6.53e-05	6.31e-06	0.0	0.00133666	0.00024199	2.05e-06	698.87568354	691.7537778	706.15697014	0.26935806	0.2104292	-0.32044675
0.24192	75.20574	0.00015084	0.00024962	6.535e-05	6.31e-06	0.0	0.00133681	0.00024202	2.05e-06	698.88598836	691.75810591	706.1539751	0.26877172	0.21037454	-0.3204444
0.24198	75.221	0.00015063	0.0002496	6.54e-05	6.31e-06	-0.0	0.00133696	0.00024205	2.05e-06	698.89628803	691.76243231	706.15098246	0.26818587	0.21031992	-0.32044205
0.24203	75.23627	0.00015043	0.00024958	6.545e-05	6.31e-06	-0.0	0.00133711	0.00024208	2.05e-06	698.90658255	691.76675701	706.14799224	0.26760053	0.21026533	-0.3204397
0.24209	75.25153	0.00015022	0.00024956	6.55e-05	6.31e-06	0.0	0.00133726	0.00024211	2.05e-06	698.9168719	691.77108	706.14500441	0.26701541	0.21021075	-0.32043735
0.24214	75.26679	0.00015001	0.00024954	6.554e-05	6.31e-06	0.0	0.00133741	0.00024214	2.05e-06	698.92715608	691.77540129	706.14201899	0.26643094	0.21015621	-0.32043501
0.2422	75.28206	0.00014981	0.00024952	6.559e-05	6.3e-06	-0.0	0.00133756	0.00024217	2.05e-06	698.93743508	691.77972087	706.13903597	0.26584667	0.21010169	-0.32043267
0.24225	75.29732	0.0001496	0.0002495	6.564e-05	6.3e-06	-0.0	0.00133771	0.0002422	2.05e-06	698.9477089	691.78403875	706.13605535	0.26526291	0.21004719	-0.32043033
0.24231	75.31258	0.00014939	0.00024948	6.569e-05	6.3e-06	-0.0	0.00133786	0.00024223	2.05e-06	698.95797753	691.78835493	706.13307712	0.26467964	0.20999272	-0.32042799
0.24236	75.32784	0.00014919	0.00024946	6.574e-05	6.3e-06	0.0	0.00133801	0.00024226	2.05e-06	698.96824096	691.7926694	706.13010129	0.2640966	0.20993827	-0.32042565
0.24242	75.34309	0.00014898	0.00024944	6.579e-05	6.3e-06	0.0	0.00133816	0.00024229	2.05e-06	698.97849919	691.79698217	706.12712786	0.26351422	0.20988385	-0.32042332
0.24247	75.35835	0.00014878	0.00024942	6.583e-05	6.29e-06	-0.0	0.00133831	0.00024233	2.05e-06	698.9887522	691.80129324	706.12415682	0.26293202	0.20982944	-0.32042099
0.25253	78.13309	0.00011527	0.00024485	7.48e-05	5.94e-06	-0.0	0.00136275	0.00024735	2.05e-06	700.77058076	692.561811	705.61903174	0.16339019	0.20023714	-0.32002442
0.25259	78.14816	0.00011511	0.00024482	7.485e-05	5.94e-06	0.0	0.00136287	0.00024737	2.05e-06	700.77976647	692.5658132	705.61647303	0.1628842	0.20018644	-0.32002242
0.25264	78.16322	0.00011494	0.00024479	7.49e-05	5.94e-06	0.0	0.00136299	0.0002474	2.05e-06	700.78894585	692.56981376	705.61391641	0.16237884	0.20013577	-0.32002041
0.2527	78.17829	0.00011478	0.00024476	7.495e-05	5.94e-06	-0.0	0.00136311	0.00024742	2.05e-06	700.79811887	692.57381266	705.61136188	0.16187364	0.2000851	-0.3200184
0.25275	78.19335	0.00011462	0.00024474	7.5e-05	5.93e-06	-0.0	0.00136322	0.00024745	2.05e-06	700.80728555	692.57780991	705.60880944	0.16136905	0.20003446	-0.3200164
0.25281	78.20842	0.00011446	0.00024471	7.505e-05	5.93e-06	-0.0	0.00136334	0.00024747	2.05e-06	700.81644586	692.58180551	705.60625908	0.16086479	0.19998383	-0.3200144
0.25286	78.22348	0.0001143	0.00024468	7.509e-05	5.93e-06	0.0	0.00136346	0.0002475	2.05e-06	700.82559981	692.58579947	705.60371081	0.16036088	0.19993321	-0.3200124
0.25292	78.23854	0.00011414	0.00024465	7.514e-05	5.93e-06	0.0	0.00136358	0.00024752	2.05e-06	700.83474739	692.58979177	705.60116462	0.1598576	0.19988262	-0.3200104
0.25297	78.2536	0.00011398	0.00024462	7.519e-05	5.93e-06	-0.0	0.00136369	0.00024755	2.05e-06	700.8438886	692.59378242	705.59862051	0.15935445	0.19983203	-0.3200084
0.25303	78.26866	0.00011382	0.00024459	7.524e-05	5.92e-06	-0.0	0.00136381	0.00024757	2.05e-06	700.85302342	692.59777143	705.59607849	0.15885195	0.19978146	-0.3200064
0.25308	78.28371	0.00011366	0.00024456	7.529e-05	5.92e-06	-0.0	0.00136393	0.0002476	2.05e-06	700.86215187	692.60175879	705.59353853	0.1583497	0.19973091	-0.32000441
0.25314	78.29877	0.00011349	0.00024453	7.534e-05	5.92e-06	0.0	0.00136405	0.00024762	2.05e-06	700.87127392	692.6057445	705.59100066	0.15784791	0.19968037	-0.32000242
0.25319	78.31383	0.00011333	0.00024451	7.539e-05	5.92e-06	0.0	0.00136416	0.00024764	2.05e-06	700.88038958	692.60972857	705.58846486	0.15734662	0.19962986	-0.32000043
0.25325	78.32888	0.00011318	0.00024448	7.544e-05	5.92e-06	-0.0	0.00136428	0.00024767	2.05e-06	700.88949883	692.61371098	705.58593113	0.15684557	0.19957935	-0.31999844
0.2533	78.34393	0.00011302	0.00024445	7.549e-05	5.91e-06	-0.0	0.0013644	0.00024769	2.05e-06	700.89860169	692.61769175	705.58339948	0.15634515	0.19952886	-0.31999645
0.25336	78.35899	0.00011286	0.00024442	7.554e-05	5.91e-06	0.0	0.00136451	0.00024772	2.05e-06	700.90769813	692.62167088	705.58086989	0.15584492	0.19947839	-0.31999446
0.25341	78.37404	0.0001127	0.00024439	7.559e-05	5.91e-06	0.0	0.00136463	0.00024774	2.05e-06	700.91678815	692.62564835	705.57834237	0.15534525	0.19942793	-0.31999248
0.25347	78.38909	0.00011254	0.00024436	7.564e-05	5.91e-06	0.0	0.00136474	0.00024777	2.05e-06	700.92587176	692.62962419	705.57581692	0.15484596	0.19937749	-0.3199905
0.26353	81.12541	8.674e-05	0.00023851	8.483e-05	5.53e-06	-0.0	0.0013836	0.00025175	2.05e-06	702.47532794	693.32989095	705.14679601	0.07038847	0.1903621	-0.31965368
0.26359	81.14026	8.661e-05	0.00023848	8.488e-05	5.53e-06	0.0	0.00138369	0.00025177	2.05e-06	702.48315565	693.33357063	705.14462372	0.06996448	0.19031379	-0.31965198
0.26364	81.15512	8.649e-05	0.00023844	8.493e-05	5.53e-06	0.0	0.00138378	0.00025179	2.05e-06	702.49097621	693.33724875	705.14245321	0.06954101	0.1902655	-0.31965027
0.2637	81.16997	8.636e-05	0.00023841	8.498e-05	5.53e-06	0.0	0.00138387	0.00025181	2.05e-06	702.49878961	693.3409253	705.14028447	0.06911793	0.19021721	-0.31964857
0.26375	81.18482	8.624e-05	0.00023837	8.503e-05	5.52e-06	-0.0	0.00138396	0.00025183	2.05e-06	702.50659585	693.34460027	705.13811751	0.06869517	0.19016892	-0.31964687
0.26381	81.19967	8.612e-05	0.00023834	8.508e-05	5.52e-06	-0.0	0.00138405	0.00025185	2.05e-06	702.51439492	693.34827368	705.13595231	0.06827302	0.19012065	-0.31964517
0.26386	81.21452	8.599e-05	0.0002383	8.513e-05	5.52e-06	0.0	0.00138414	0.00025187	2.05e-06	702.52218683	693.35194553	705.13378888	0.06785101	0.19007239	-0.31964347
0.26392	81.22937	8.587e-05	0.00023827	8.518e-05	5.52e-06	0.0	0.00138423	0.00025189	2.05e-06	702.52997156	693.3556158	705.13162721	0.06742964	0.19002413	-0.31964177
0.26397	81.24421	8.575e-05	0.00023824	8.524e-05	5.52e-06	0.0	0.00138432	0.0002519	2.05e-06	702.53774912	693.35928451	705.12946731	0.06700851	0.18997588	-0.31964008
0.26403	81.25906	8.562e-05	0.0002382	8.529e-05	5.51e-06	-0.0	0.00138441	0.00025192	2.05e-06	702.5455195	693.36295165	705.12730918	0.06658786	0.18992764	-0.31963838
0.26408	81.2739	8.55e-05	0.00023817	8.534e-05	5.51e-06	-0.0	0.0013845	0.00025194	2.05e-06	702.55328271	693.36661722	705.1251528	0.06616765	0.18987941	-0.31963669
0.26414	81.28874	8.538e-05	0.00023813	8.539e-05	5.51e-06	0.0	0.00138459	0.00025196	2.05e-06	702.56103873	693.37028123	705.12299819	0.06574771	0.18983118	-0.319635
0.26419	81.30359	8.526e-05	0.0002381	8.544e-05	5.51e-06	0.0	0.00138468	0.00025198	2.05e-06	702.56878758	693.37394368	705.12084533	0.0653284	0.18978296	-0.31963331
0.26425	81.31843	8.513e-05	0.00023806	8.549e-05	5.51e-06	-0.0	0.00138477	0.000252	2.05e-06	702.57652923	693.37760456	705.11869423	0.06490924	0.18973475	-0.31963162
0.2643	81.33327	8.501e-05	0.00023803	8.554e-05	5.5e-06	-0.0	0.00138486	0.00025202	2.05e-06	702.58426369	693.38126387	705.11654488	0.06449069	0.18968655	-0.31962993
0.26436	81.34811	8.489e-05	0.00023799	8.559e-05	5.5e-06	-0.0	0.00138495	0.00025204	2.05e-06	702.59199097	693.38492162	705.11439729	0.06407243	0.18963836	-0.31962825
0.26441	81.36294	8.477e-05	0.00023796	8.564e-05	5.5e-06	0.0	0.00138503	0.00025206	2.05e-06	702.59971105	693.38857781	705.11225145	0.06365459	0.18959017	-0.31962656
0.26447	81.37778	8.465e-05	0.00023792	8.569e-05	5.5e-06	0.0	0.00138512	0.00025208	2.05e-06	702.60742393	693.39223244	705.11010736	0.06323724	0.18954199	-0.31962488
0.27453	84.07438	6.506e-05	0.00023117	9.495e-05	5.12e-06	0.0	0.00139946	0.0002552	2.05e-06	703.90058348	694.03524692	704.74523067	-0.0007254	0.18084097	-0.31933841
0.27459	84.08902	6.497e-05	0.00023113	9.5e-05	5.11e-06	-0.0	0.00139952	0.00025522	2.05e-06	703.90721199	694.0386233	704.74336136	-0.00104943	0.18079469	-0.31933695
0.27464	84.10365	6.488e-05	0.00023109	9.505e-05	5.11e-06	-0.0	0.00139959	0.00025524	2.05e-06	703.9138341	694.04199826	704.74149344	-0.00137312	0.18074842	-0.31933548
0.2747	84.11828	6.478e-05	0.00023105	9.51e-05	5.11e-06	0.0	0.00139966	0.00025525	2.05e-06	703.9204498	694.04537178	704.73962691	-0.0016966	0.18070215	-0.31933401
0.27475	84.13291	6.469e-05	0.00023101	9.515e-05	5.11e-06	0.0	0.00139973	0.00025527	2.05e-06	703.92705909	694.04874387	704.73776177	-0.0020196	0.1806559	-0.31933255
0.27481	84.14754	6.46e-05	0.00023097	9.52e-05	5.11e-06	-0.0	0.0013998	0.00025528	2.05e-06	703.93366196	694.05211453	704.73589802	-0.00234248	0.18060964	-0.31933109
0.27486	84.16217	6.45e-05	0.00023093	9.526e-05	5.1e-06	-0.0	0.00139987	0.0002553	2.05e-06	703.94025841	694.05548376	704.73403565	-0.0026649	0.1805634	-0.31932962
0.27492	84.17679	6.441e-05	0.0002309	9.531e-05	5.1e-06	-0.0	0.00139993	0.00025531	2.05e-06	703.94684845	694.05885156	704.73217467	-0.00298712	0.18051715	-0.31932816
0.27497	84.19142	6.432e-05	0.00023086	9.536e-05	5.1e-06	0.0	0.0014	0.00025533	2.05e-06	703.95343206	694.06221793	704.73031508	-0.00330897	0.18047092	-0.3193267
0.27503	84.20604	6.423e-05	0.00023082	9.541e-05	5.1e-06	0.0	0.00140007	0.00025534	2.05e-06	703.96000924	694.06558287	704.72845687	-0.0036305	0.18042469	-0.31932524
0.27508	84.22067	6.413e-05	0.00023078	9.546e-05	5.1e-06	-0.0	0.00140014	0.00025536	2.05e-06	703.96657999	694.06894638	704.72660004	-0.0039518	0.18037846	-0.31932379
0.27514	84.23529	6.404e-05	0.00023074	9.551e-05	5.09e-06	-0.0	0.0014002	0.00025537	2.05e-06	703.97314431	694.07230847	704.72474459	-0.00427263	0.18033224	-0.31932233
0.27519	84.24991	6.395e-05	0.0002307	9.556e-05	5.09e-06	0.0	0.00140027	0.00025539	2.05e-06	703.97970219	694.07566913	704.72289052	-0.00459335	0.18028603	-0.31932087
0.27525	84.26453	6.386e-05	0.00023066	9.561e-05	5.09e-06	0.0	0.00140034	0.0002554	2.05e-06	703.98625363	694.07902836	704.72103783	-0.00491359	0.18023982	-0.31931942
0.2753	84.27915	6.376e-05	0.00023062	9.566e-05	5.09e-06	0.0	0.00140041	0.00025542	2.05e-06	703.99279862	694.08238617	704.71918651	-0.00523364	0.18019362	-0.31931797
0.27536	84.29377	6.367e-05	0.00023059	9.571e-05	5.09e-06	-0.0	0.00140047	0.00025543	2.05e-06	703.99933717	694.08574255	704.71733657	-0.00555332	0.18014742	-0.31931651
0.27541	84.30838	6.358e-05	0.00023055	9.576e-05	5.08e-06	-0.0	0.00140054	0.00025545	2.05e-06	704.00586927	694.08909751	704.71548801	-0.00587268	0.18010123	-0.31931506
0.27547	84.323	6.349e-05	0.00023051	9.581e-05	5.08e-06	0.0	0.00140061	0.00025546	2.05e-06	704.01239492	694.09245105	704.71364082	-0.00619181	0.18005504	-0.31931361
0.28553	86.97849	4.878e-05	0.00022317	0.00010501	4.71e-06	-0.0	0.00141138	0.0002579	2.05e-06	705.09567154	694.68280877	704.39750594	-0.0593546	0.171661	-0.31906541
0.28559	86.9929	4.871e-05	0.00022313	0.00010506	4.7e-06	-0.0	0.00141143	0.00025791	2.05e-06	705.10097698	694.68591059	704.39589144	-0.05961664	0.1716153	-0.31906414
0.28564	87.0073	4.864e-05	0.00022309	0.00010511	4.7e-06	0.0	0.00141149	0.00025792	2.05e-06	705.1062757	694.6890111	704.3942781	-0.05987843	0.1715696	-0.31906288
0.2857	87.0217	4.857e-05	0.00022305	0.00010516	4.7e-06	0.0	0.00141154	0.00025794	2.05e-06	705.11156771	694.6921103	704.39266591	-0.06013979	0.1715239	-0.31906161
0.28575	87.0361	4.85e-05	0.00022301	0.00010521	4.7e-06	-0.0	0.00141159	0.00025795	2.05e-06	705.116853	694.69520818	704.39105488	-0.06040101	0.1714782	-0.31906035
0.28581	87.05051	4.843e-05	0.00022297	0.00010526	4.7e-06	-0.0	0.00141164	0.00025796	2.05e-06	705.12213157	694.69830475	704.389445	-0.06066175	0.1714325	-0.31905908
0.28586	87.0649	4.837e-05	0.00022293	0.00010531	4.69e-06	0.0	0.00141169	0.00025797	2.05e-06	705.12740343	694.70140001	704.38783627	-0.06092234	0.1713868	-0.31905782
0.28592	87.0793	4.83e-05	0.00022289	0.00010536	4.69e-06	0.0	0.00141174	0.00025798	2.05e-06	705.13266857	694.70449395	704.38622869	-0.06118251	0.1713411	-0.31905656
0.28597	87.0937	4.823e-05	0.00022285	0.00010541	4.69e-06	0.0	0.00141179	0.000258	2.05e-06	705.137927	694.70758659	704.38462227	-0.06144242	0.1712954	-0.3190553
0.28603	87.1081	4.816e-05	0.0002228	0.00010546	4.69e-06	-0.0	0.00141184	0.00025801	2.05e-06	705.14317872	694.71067792	704.38301699	-0.06170205	0.1712497	-0.31905404
0.28608	87.12249	4.809e-05	0.00022276	0.00010551	4.69e-06	-0.0	0.00141189	0.00025802	2.05e-06	705.14842372	694.71376793	704.38141286	-0.06196128	0.17120401	-0.31905278
0.28614	87.13688	4.802e-05	0.00022272	0.00010556	4.68e-06	0.0	0.00141194	0.00025803	2.05e-06	705.153662	694.71685664	704.37980987	-0.06222034	0.17115831	-0.31905152
0.28619	87.15128	4.795e-05	0.00022268	0.00010561	4.68e-06	0.0	0.00141199	0.00025804	2.05e-06	705.15889357	694.71994404	704.37820803	-0.06247894	0.17111261	-0.31905026
0.28625	87.16567	4.788e-05	0.00022264	0.00010566	4.68e-06	-0.0	0.00141204	0.00025805	2.05e-06	705.16411842	694.72303014	704.37660734	-0.06273739	0.17106691	-0.319049
0.2863	87.18006	4.781e-05	0.0002226	0.00010571	4.68e-06	-0.0	0.00141209	0.00025807	2.05e-06	705.16933657	694.72611492	704.37500778	-0.0629954	0.17102122	-0.31904775
0.28636	87.19445	4.774e-05	0.00022256	0.00010576	4.68e-06	-0.0	0.00141215	0.00025808	2.05e-06	705.17454799	694.7291984	704.37340937	-0.06325319	0.17097552	-0.31904649
0.28641	87.20883	4.768e-05	0.00022252	0.00010581	4.67e-06	0.0	0.0014122	0.00025809	2.05e-06	705.17975271	694.73228058	704.3718121	-0.06351066	0.17092982	-0.31904524
0.28647	87.22322	4.761e-05	0.00022248	0.00010586	4.67e-06	0.0	0.00141225	0.0002581	2.05e-06	705.18495071	694.73536145	704.37021597	-0.06376777	0.17088413	-0.31904399
0.29653	89.83612	3.666e-05	0.00021486	0.00011485	4.31e-06	0.0	0.00142027	0.00026	2.05e-06	705.93032399	695.27705149	704.10349188	-0.11770856	0.16216691	-0.31883459
0.29659	89.85029	3.661e-05	0.00021481	0.0001149	4.31e-06	0.0	0.00142031	0.00026001	2.05e-06	705.9337117	695.27989286	704.10213218	-0.1179025	0.16211892	-0.31883353
0.29664	89.86446	3.656e-05	0.00021477	0.00011495	4.31e-06	-0.0	0.00142035	0.00026002	2.05e-06	705.93709317	695.28273297	704.10077339	-0.11809622	0.16207092	-0.31883246
0.2967	89.87862	3.651e-05	0.00021473	0.000115	4.31e-06	-0.0	0.00142038	0.00026003	2.05e-06	705.94046839	695.28557183	704.09941551	-0.11828949	0.16202292	-0.31883139
0.29675	89.89279	3.646e-05	0.00021469	0.00011505	4.31e-06	0.0	0.00142042	0.00026003	2.05e-06	705.94383737	695.28840944	704.09805853	-0.11848262	0.16197493	-0.31883033
0.29681	89.90695	3.641e-05	0.00021465	0.0001151	4.3e-06	0.0	0.00142046	0.00026004	2.05e-06	705.94720011	695.2912458	704.09670247	-0.1186753	0.16192693	-0.31882926
0.29686	89.92112	3.635e-05	0.00021461	0.00011515	4.3e-06	0.0	0.0014205	0.00026005	2.05e-06	705.95055661	695.29408091	704.0953473	-0.11886778	0.16187893	-0.3188282
0.29692	89.93528	3.63e-05	0.00021456	0.00011519	4.3e-06	-0.0	0.00142054	0.00026006	2.05e-06	705.95390688	695.29691477	704.09399304	-0.11905989	0.16183093	-0.31882714
0.29697	89.94944	3.625e-05	0.00021452	0.00011524	4.3e-06	-0.0	0.00142057	0.00026007	2.05e-06	705.95725092	695.29974738	704.09263969	-0.11925169	0.16178293	-0.31882607
0.29703	89.9636	3.62e-05	0.00021448	0.00011529	4.3e-06	0.0	0.00142061	0.00026008	2.05e-06	705.96058873	695.30257875	704.09128723	-0.11944325	0.16173493	-0.31882501
0.29708	89.97775	3.615e-05	0.00021444	0.00011534	4.29e-06	0.0	0.00142065	0.00026009	2.05e-06	705.96392033	695.30540887	704.08993568	-0.11963437	0.16168693	-0.31882395
0.29714	89.99191	3.61e-05	0.0002144	0.00011539	4.29e-06	-0.0	0.00142069	0.0002601	2.05e-06	705.9672457	695.30823774	704.08858502	-0.11982535	0.16163893	-0.31882289
0.29719	90.00606	3.605e-05	0.00021435	0.00011544	4.29e-06	-0.0	0.00142072	0.00026011	2.05e-06	705.97056487	695.31106536	704.08723526	-0.12001587	0.16159093	-0.31882183
0.29725	90.02022	3.6e-05	0.00021431	0.00011548	4.29e-06	0.0	0.00142076	0.00026012	2.05e-06	705.97387782	695.31389174	704.0858864	-0.12020622	0.16154293	-0.31882077
0.2973	90.03437	3.595e-05	0.00021427	0.00011553	4.29e-06	0.0	0.0014208	0.00026013	2.05e-06	705.97718456	695.31671687	704.08453844	-0.12039615	0.16149493	-0.31881971
0.29736	90.04852	3.59e-05	0.00021423	0.00011558	4.29e-06	0.0	0.00142084	0.00026013	2.05e-06	705.9804851	695.31954077	704.08319137	-0.12058584	0.16144692	-0.31881865
0.29741	90.06267	3.584e-05	0.00021419	0.00011563	4.28e-06	-0.0	0.00142087	0.00026014	2.05e-06	705.98377944	695.32236341	704.08184519	-0.12077523	0.16139892	-0.3188176
0.29747	90.07682	3.579e-05	0.00021414	0.00011568	4.28e-06	-0.0	0.00142091	0.00026015	2.05e-06	705.98706758	695.32518482	704.08049991	-0.12096423	0.16135091	-0.31881654
0.30753	92.64555	2.771e-05	0.0002065	0.00012434	3.95e-06	-0.0	0.00142684	0.00026162	2.05e-06	706.48855249	695.82119515	703.84818714	-0.15064001	0.1525545	-0.31863414
0.30758	92.65947	2.767e-05	0.00020646	0.00012438	3.94e-06	-0.0	0.00142687	0.00026163	2.05e-06	706.49076879	695.82379789	703.84698742	-0.15077647	0.15250637	-0.3186332
0.30764	92.67339	2.764e-05	0.00020641	0.00012443	3.94e-06	-0.0	0.0014269	0.00026164	2.05e-06	706.49297968	695.8263995	703.84578839	-0.15091276	0.15245824	-0.31863226
0.30769	92.68731	2.76e-05	0.00020637	0.00012448	3.94e-06	0.0	0.00142692	0.00026165	2.05e-06	706.49518514	695.82899997	703.84459006	-0.15104874	0.15241011	-0.31863132
0.30775	92.70123	2.756e-05	0.00020633	0.00012452	3.94e-06	0.0	0.00142695	0.00026165	2.05e-06	706.49738519	695.83159931	703.84339242	-0.15118445	0.15236199	-0.31863038
0.3078	92.71515	2.752e-05	0.00020629	0.00012457	3.94e-06	-0.0	0.00142698	0.00026166	2.05e-06	706.49957982	695.83419751	703.84219547	-0.15131995	0.15231386	-0.31862944
0.30786	92.72907	2.748e-05	0.00020625	0.00012462	3.94e-06	-0.0	0.00142701	0.00026167	2.05e-06	706.50176905	695.83679458	703.84099922	-0.15145507	0.15226573	-0.3186285
0.30791	92.74298	2.745e-05	0.00020621	0.00012466	3.93e-06	0.0	0.00142704	0.00026167	2.05e-06	706.50395288	695.83939051	703.83980365	-0.15159008	0.1522176	-0.31862756
0.30797	92.7569	2.741e-05	0.00020617	0.00012471	3.93e-06	0.0	0.00142706	0.00026168	2.05e-06	706.50613131	695.84198531	703.83860877	-0.15172468	0.15216947	-0.31862662
0.30802	92.77081	2.737e-05	0.00020612	0.00012476	3.93e-06	-0.0	0.00142709	0.00026169	2.05e-06	706.50830434	695.84457898	703.83741458	-0.15185914	0.15212134	-0.31862568
0.30808	92.78472	2.733e-05	0.00020608	0.0001248	3.93e-06	-0.0	0.00142712	0.00026169	2.05e-06	706.51047199	695.84717152	703.83622108	-0.15199326	0.15207321	-0.31862474
0.30813	92.79863	2.729e-05	0.00020604	0.00012485	3.93e-06	-0.0	0.00142715	0.0002617	2.05e-06	706.51263426	695.84976292	703.83502826	-0.15212713	0.15202508	-0.31862381
0.30819	92.81254	2.726e-05	0.000206	0.00012489	3.92e-06	0.0	0.00142717	0.00026171	2.05e-06	706.51479115	695.8523532	703.83383612	-0.15226079	0.15197694	-0.31862287
0.30824	92.82645	2.722e-05	0.00020596	0.00012494	3.92e-06	0.0	0.0014272	0.00026172	2.05e-06	706.51694266	695.85494234	703.83264467	-0.15239408	0.15192881	-0.31862194
0.3083	92.84036	2.718e-05	0.00020592	0.00012499	3.92e-06	-0.0	0.00142723	0.00026172	2.05e-06	706.5190888	695.85753035	703.8314539	-0.15252724	0.15188068	-0.318621
0.30835	92.85426	2.714e-05	0.00020587	0.00012503	3.92e-06	-0.0	0.00142726	0.00026173	2.05e-06	706.52122958	695.86011724	703.83026382	-0.15266001	0.15183255	-0.31862007
0.30841	92.86817	2.711e-05	0.00020583	0.00012508	3.92e-06	0.0	0.00142728	0.00026174	2.05e-06	706.523365	695.862703	703.82907441	-0.15279264	0.15178441	-0.31861913
0.30846	92.88207	2.707e-05	0.00020579	0.00012512	3.92e-06	0.0	0.00142731	0.00026174	2.05e-06	706.52549506	695.86528762	703.82788569	-0.15292491	0.15173628	-0.3186182
0.31853	95.40492	2.111e-05	0.00019829	0.00013337	3.61e-06	-0.0	0.00143169	0.00026289	2.05e-06	706.83001912	696.3198094	703.62082025	-0.17298695	0.14292627	-0.31845561
0.31858	95.41859	2.108e-05	0.00019825	0.00013342	3.61e-06	-0.0	0.00143171	0.0002629	2.05e-06	706.83124428	696.32219502	703.61974087	-0.1730752	0.14287815	-0.31845477
0.31864	95.43226	2.105e-05	0.00019821	0.00013346	3.6e-06	-0.0	0.00143173	0.0002629	2.05e-06	706.83246497	696.32457959	703.61866201	-0.17316332	0.14283004	-0.31845392
0.31869	95.44592	2.102e-05	0.00019817	0.0001335	3.6e-06	0.0	0.00143175	0.00026291	2.05e-06	706.83368119	696.32696313	703.61758366	-0.17325118	0.14278193	-0.31845307
0.31875	95.45959	2.1e-05	0.00019813	0.00013355	3.6e-06	0.0	0.00143177	0.00026291	2.05e-06	706.83489295	696.32934563	703.61650582	-0.17333882	0.14273382	-0.31845223
0.3188	95.47325	2.097e-05	0.00019809	0.00013359	3.6e-06	-0.0	0.00143179	0.00026292	2.05e-06	706.83610025	696.3317271	703.61542849	-0.1734263	0.14268571	-0.31845138
0.31886	95.48691	2.094e-05	0.00019805	0.00013364	3.6e-06	-0.0	0.00143181	0.00026292	2.05e-06	706.83730309	696.33410753	703.61435167	-0.17351345	0.1426376	-0.31845053
0.31891	95.50057	2.091e-05	0.00019801	0.00013368	3.6e-06	0.0	0.00143183	0.00026293	2.05e-06	706.83850149	696.33648692	703.61327536	-0.17360052	0.14258949	-0.31844969
0.31897	95.51423	2.088e-05	0.00019797	0.00013372	3.59e-06	0.0	0.00143185	0.00026293	2.05e-06	706.83969544	696.33886528	703.61219956	-0.17368726	0.14254138	-0.31844884
0.31902	95.52789	2.086e-05	0.00019793	0.00013377	3.59e-06	0.0	0.00143187	0.00026294	2.05e-06	706.84088494	696.34124261	703.61112427	-0.17377387	0.14249327	-0.318448
0.31908	95.54154	2.083e-05	0.00019789	0.00013381	3.59e-06	-0.0	0.0014319	0.00026295	2.05e-06	706.84207002	696.3436189	703.61004949	-0.17386022	0.14244516	-0.31844716
0.31913	95.5552	2.08e-05	0.00019785	0.00013386	3.59e-06	-0.0	0.00143192	0.00026295	2.05e-06	706.84325066	696.34599416	703.60897521	-0.17394635	0.14239706	-0.31844631
0.31919	95.56885	2.077e-05	0.00019781	0.0001339	3.59e-06	0.0	0.00143194	0.00026296	2.05e-06	706.84442687	696.34836839	703.60790144	-0.17403232	0.14234895	-0.31844547
0.31924	95.5825	2.074e-05	0.00019777	0.00013394	3.59e-06	0.0	0.00143196	0.00026296	2.05e-06	706.84559867	696.35074158	703.60682817	-0.17411796	0.14230085	-0.31844463
0.3193	95.59615	2.072e-05	0.00019773	0.00013399	3.58e-06	-0.0	0.00143198	0.00026297	2.05e-06	706.84676605	696.35311374	703.60575541	-0.17420353	0.14225275	-0.31844378
0.31935	95.6098	2.069e-05	0.00019769	0.00013403	3.58e-06	-0.0	0.001432	0.00026297	2.05e-06	706.84792901	696.35548487	703.60468315	-0.17428877	0.14220464	-0.31844294
0.31941	95.62345	2.066e-05	0.00019765	0.00013407	3.58e-06	-0.0	0.00143202	0.00026298	2.05e-06	706.84908757	696.35785497	703.60361139	-0.17437387	0.14215654	-0.3184421
0.31946	95.6371	2.063e-05	0.00019761	0.00013412	3.58e-06	0.0	0.00143204	0.00026298	2.05e-06	706.85024173	696.36022404	703.60254014	-0.17445873	0.14210844	-0.31844126
0.32953	98.11225	1.623e-05	0.00019037	0.0001419	3.3e-06	-0.0	0.00143527	0.00026388	2.05e-06	706.99228825	696.7768603	703.41415076	-0.18663775	0.13332965	-0.31829333
0.32958	98.12566	1.621e-05	0.00019033	0.00014194	3.3e-06	0.0	0.00143529	0.00026389	2.05e-06	706.99271316	696.77904698	703.413159	-0.18668731	0.13328186	-0.31829255
0.32964	98.13906	1.618e-05	0.0001903	0.00014199	3.3e-06	0.0	0.0014353	0.00026389	2.05e-06	706.99313453	696.7812327	703.4121676	-0.18673667	0.13323407	-0.31829177
0.32969	98.15246	1.616e-05	0.00019026	0.00014203	3.29e-06	-0.0	0.00143532	0.0002639	2.05e-06	706.99355237	696.78341748	703.41117657	-0.18678592	0.13318628	-0.31829099
0.32975	98.16586	1.614e-05	0.00019022	0.00014207	3.29e-06	-0.0	0.00143534	0.0002639	2.05e-06	706.99396669	696.78560129	703.41018591	-0.18683491	0.1331385	-0.31829022
0.3298	98.17925	1.612e-05	0.00019018	0.00014211	3.29e-06	0.0	0.00143535	0.00026391	2.05e-06	706.99437749	696.78778416	703.40919561	-0.18688383	0.13309072	-0.31828944
0.32986	98.19265	1.61e-05	0.00019014	0.00014215	3.29e-06	0.0	0.00143537	0.00026391	2.05e-06	706.99478477	696.78996607	703.40820568	-0.18693251	0.13304294	-0.31828866
0.32991	98.20604	1.608e-05	0.0001901	0.00014219	3.29e-06	0.0	0.00143538	0.00026391	2.05e-06	706.99518854	696.79214703	703.40721611	-0.18698105	0.13299516	-0.31828788
0.32997	98.21944	1.606e-05	0.00019006	0.00014223	3.29e-06	-0.0	0.0014354	0.00026392	2.05e-06	706.99558881	696.79432704	703.40622691	-0.18702944	0.13294738	-0.31828711
0.33002	98.23283	1.604e-05	0.00019002	0.00014227	3.29e-06	-0.0	0.00143541	0.00026392	2.05e-06	706.99598557	696.7965061	703.40523807	-0.18707759	0.13289961	-0.31828633
0.33008	98.24622	1.602e-05	0.00018999	0.00014232	3.28e-06	0.0	0.00143543	0.00026393	2.05e-06	706.99637883	696.7986842	703.40424959	-0.18712566	0.13285184	-0.31828556
0.33013	98.25961	1.6e-05	0.00018995	0.00014236	3.28e-06	0.0	0.00143544	0.00026393	2.05e-06	706.9967686	696.80086136	703.40326147	-0.18717348	0.13280408	-0.31828478
0.33019	98.27299	1.598e-05	0.00018991	0.0001424	3.28e-06	-0.0	0.00143546	0.00026394	2.05e-06	706.99715488	696.80303756	703.40227371	-0.1872212	0.13275631	-0.318284
0.33024	98.28638	1.596e-05	0.00018987	0.00014244	3.28e-06	-0.0	0.00143547	0.00026394	2.05e-06	706.99753768	696.80521282	703.40128631	-0.18726871	0.13270855	-0.31828323
0.3303	98.29976	1.594e-05	0.00018983	0.00014248	3.28e-06	-0.0	0.00143549	0.00026394	2.05e-06	706.997917	696.80738713	703.40029927	-0.18731605	0.13266079	-0.31828245
0.33035	98.31315	1.592e-05	0.00018979	0.00014252	3.28e-06	0.0	0.0014355	0.00026395	2.05e-06	706.99829284	696.80956048	703.39931259	-0.18736327	0.13261304	-0.31828168
0.33041	98.32653	1.589e-05	0.00018975	0.00014256	3.28e-06	0.0	0.00143552	0.00026395	2.05e-06	706.99866521	696.81173289	703.39832627	-0.18741023	0.13256528	-0.3182809
0.33046	98.33991	1.587e-05	0.00018972	0.0001426	3.27e-06	-0.0	0.00143553	0.00026396	2.05e-06	706.99903411	696.81390435	703.39734031	-0.18745714	0.13251753	-0.31828013
0.34053	100.7654	1.26e-05	0.00018283	0.0001499	3.02e-06	-0.0	0.00143794	0.00026467	2.05e-06	707.01269817	697.19569161	703.22230378	-0.19343262	0.12383308	-0.31814268
0.34058	100.77853	1.259e-05	0.00018279	0.00014994	3.02e-06	-0.0	0.00143795	0.00026467	2.05e-06	707.01250252	697.19769467	703.22137356	-0.19345221	0.12378598	-0.31814195
0.34064	100.79165	1.257e-05	0.00018276	0.00014998	3.02e-06	0.0	0.00143796	0.00026468	2.05e-06	707.01230418	697.19969684	703.22044358	-0.19347175	0.12373887	-0.31814122
0.34069	100.80478	1.255e-05	0.00018272	0.00015002	3.02e-06	0.0	0.00143797	0.00026468	2.05e-06	707.01210315	697.20169813	703.21951386	-0.19349109	0.12369177	-0.31814049
0.34075	100.8179	1.254e-05	0.00018268	0.00015006	3.02e-06	0.0	0.00143798	0.00026468	2.05e-06	707.01189945	697.20369854	703.21858439	-0.19351034	0.12364467	-0.31813976
0.3408	100.83102	1.252e-05	0.00018265	0.0001501	3.01e-06	-0.0	0.00143799	0.00026469	2.05e-06	707.01169307	697.20569806	703.21765518	-0.19352947	0.12359758	-0.31813903
0.34086	100.84414	1.251e-05	0.00018261	0.00015013	3.01e-06	-0.0	0.001438	0.00026469	2.05e-06	707.01148402	697.2076967	703.21672621	-0.19354841	0.12355049	-0.3181383
0.34091	100.85726	1.249e-05	0.00018257	0.00015017	3.01e-06	0.0	0.00143802	0.00026469	2.05e-06	707.0112723	697.20969446	703.21579749	-0.19356731	0.12350341	-0.31813757
0.34097	100.87037	1.248e-05	0.00018254	0.00015021	3.01e-06	0.0	0.00143803	0.0002647	2.05e-06	707.01105792	697.21169133	703.21486903	-0.193586	0.12345633	-0.31813684
0.34102	100.88349	1.246e-05	0.0001825	0.00015025	3.01e-06	0.0	0.00143804	0.0002647	2.05e-06	707.01084088	697.21368733	703.21394081	-0.19360462	0.12340925	-0.31813611
0.34108	100.8966	1.245e-05	0.00018246	0.00015029	3.01e-06	-0.0	0.00143805	0.0002647	2.05e-06	707.01062118	697.21568244	703.21301284	-0.1936231	0.12336218	-0.31813538
0.34113	100.90971	1.243e-05	0.00018243	0.00015033	3.01e-06	-0.0	0.00143806	0.00026471	2.05e-06	707.01039883	697.21767668	703.21208512	-0.19364141	0.12331512	-0.31813465
0.34119	100.92282	1.242e-05	0.00018239	0.00015036	3.01e-06	0.0	0.00143807	0.00026471	2.05e-06	707.01017384	697.21967003	703.21115764	-0.19365966	0.12326805	-0.31813393
0.34124	100.93593	1.24e-05	0.00018235	0.0001504	3e-06	0.0	0.00143808	0.00026471	2.05e-06	707.00994619	697.2216625	703.21023041	-0.19367771	0.123221	-0.3181332
0.3413	100.94904	1.239e-05	0.00018232	0.00015044	3e-06	-0.0	0.00143809	0.00026472	2.05e-06	707.00971591	697.22365409	703.20930343	-0.19369571	0.12317394	-0.31813247
0.34135	100.96214	1.237e-05	0.00018228	0.00015048	3e-06	-0.0	0.00143811	0.00026472	2.05e-06	707.00948299	697.2256448	703.2083767	-0.19371353	0.12312689	-0.31813174
0.34141	100.97525	1.235e-05	0.00018224	0.00015052	3e-06	-0.0	0.00143812	0.00026472	2.05e-06	707.00924744	697.22763464	703.20745021	-0.19373123	0.12307985	-0.31813101
0.34146	100.98835	1.234e-05	0.00018221	0.00015056	3e-06	0.0	0.00143813	0.00026473	2.05e-06	707.00900926	697.22962359	703.20652397	-0.19374884	0.12303281	-0.31813029
0.35152	103.36206	9.89e-06	0.00017571	0.00015736	2.77e-06	0.0	0.00143992	0.0002653	2.05e-06	706.92501987	697.57912417	703.04066919	-0.19502677	0.11450772	-0.31800004
0.35158	103.37489	9.88e-06	0.00017567	0.0001574	2.77e-06	-0.0	0.00143993	0.0002653	2.05e-06	706.92436028	697.58095659	703.03978037	-0.19502418	0.11446163	-0.31799934
0.35163	103.38773	9.87e-06	0.00017564	0.00015744	2.77e-06	-0.0	0.00143994	0.0002653	2.05e-06	706.92369872	697.58278818	703.03889171	-0.19502143	0.11441555	-0.31799864
0.35169	103.40056	9.86e-06	0.00017561	0.00015747	2.77e-06	-0.0	0.00143995	0.0002653	2.05e-06	706.92303519	697.58461895	703.03800322	-0.19501863	0.11436948	-0.31799795
0.35174	103.4134	9.85e-06	0.00017557	0.00015751	2.77e-06	0.0	0.00143996	0.00026531	2.05e-06	706.92236969	697.58644889	703.03711489	-0.19501573	0.11432341	-0.31799725
0.3518	103.42623	9.84e-06	0.00017554	0.00015754	2.77e-06	0.0	0.00143997	0.00026531	2.05e-06	706.92170223	697.58827801	703.03622673	-0.19501269	0.11427735	-0.31799655
0.35185	103.43906	9.82e-06	0.0001755	0.00015758	2.76e-06	-0.0	0.00143998	0.00026531	2.05e-06	706.92103282	697.59010631	703.03533873	-0.19500963	0.11423129	-0.31799585
0.35191	103.45189	9.81e-06	0.00017547	0.00015761	2.76e-06	-0.0	0.00143998	0.00026532	2.05e-06	706.92036144	697.59193379	703.0344509	-0.19500641	0.11418524	-0.31799516
0.35196	103.46471	9.8e-06	0.00017543	0.00015765	2.76e-06	-0.0	0.00143999	0.00026532	2.05e-06	706.91968812	697.59376045	703.03356322	-0.19500314	0.11413919	-0.31799446
0.35202	103.47754	9.79e-06	0.0001754	0.00015769	2.76e-06	0.0	0.00144	0.00026532	2.05e-06	706.91901284	697.59558628	703.03267571	-0.19499977	0.11409316	-0.31799376
0.35207	103.49036	9.78e-06	0.00017536	0.00015772	2.76e-06	0.0	0.00144001	0.00026532	2.05e-06	706.91833562	697.59741129	703.03178836	-0.19499627	0.11404712	-0.31799306
0.35213	103.50318	9.77e-06	0.00017533	0.00015776	2.76e-06	-0.0	0.00144002	0.00026533	2.05e-06	706.91765646	697.59923548	703.03090118	-0.19499274	0.1140011	-0.31799237
0.35218	103.516	9.75e-06	0.0001753	0.00015779	2.76e-06	-0.0	0.00144003	0.00026533	2.05e-06	706.91697535	697.60105885	703.03001415	-0.19498906	0.11395508	-0.31799167
0.35224	103.52882	9.74e-06	0.00017526	0.00015783	2.76e-06	-0.0	0.00144004	0.00026533	2.05e-06	706.91629231	697.6028814	703.02912729	-0.19498533	0.11390906	-0.31799097
0.35229	103.54164	9.73e-06	0.00017523	0.00015787	2.76e-06	0.0	0.00144004	0.00026534	2.05e-06	706.91560734	697.60470313	703.02824059	-0.19498149	0.11386305	-0.31799028
0.35235	103.55446	9.72e-06	0.00017519	0.0001579	2.75e-06	0.0	0.00144005	0.00026534	2.05e-06	706.91492043	697.60652403	703.02735405	-0.19497753	0.11381705	-0.31798958
0.3524	103.56727	9.71e-06	0.00017516	0.00015794	2.75e-06	-0.0	0.00144006	0.00026534	2.05e-06	706.9142316	697.60834412	703.02646766	-0.19497354	0.11377105	-0.31798889
0.35246	103.58009	9.7e-06	0.00017512	0.00015797	2.75e-06	-0.0	0.00144007	0.00026534	2.05e-06	706.91354085	697.61016339	703.02558144	-0.1949694	0.11372506	-0.31798819
0.36252	105.8997	7.85e-06	0.00016903	0.0001643	2.55e-06	0.0	0.00144142	0.0002658	2.05e-06	706.75786974	697.92956851	702.86573579	-0.19282265	0.10541663	-0.31786266
0.36258	105.91223	7.85e-06	0.000169	0.00016433	2.55e-06	0.0	0.00144143	0.00026581	2.05e-06	706.75687535	697.93124148	702.86487326	-0.19280408	0.10537185	-0.31786198
0.36263	105.92476	7.84e-06	0.00016897	0.00016436	2.55e-06	0.0	0.00144143	0.00026581	2.05e-06	706.75587957	697.93291369	702.86401083	-0.19278547	0.10532708	-0.3178613
0.36269	105.9373	7.83e-06	0.00016894	0.0001644	2.55e-06	-0.0	0.00144144	0.00026581	2.05e-06	706.7548824	697.93458512	702.8631485	-0.1927668	0.10528232	-0.31786062
0.36274	105.94983	7.82e-06	0.00016891	0.00016443	2.54e-06	-0.0	0.00144145	0.00026581	2.05e-06	706.75388384	697.93625578	702.86228626	-0.19274802	0.10523757	-0.31785995
0.3628	105.96236	7.81e-06	0.00016887	0.00016446	2.54e-06	0.0	0.00144145	0.00026581	2.05e-06	706.75288389	697.93792567	702.86142413	-0.19272923	0.10519281	-0.31785927
0.36285	105.97488	7.8e-06	0.00016884	0.0001645	2.54e-06	0.0	0.00144146	0.00026582	2.05e-06	706.75188255	697.93959479	702.8605621	-0.19271035	0.10514807	-0.31785859
0.36291	105.98741	7.79e-06	0.00016881	0.00016453	2.54e-06	0.0	0.00144147	0.00026582	2.05e-06	706.75087983	697.94126314	702.85970017	-0.1926914	0.10510334	-0.31785792
0.36296	105.99994	7.78e-06	0.00016878	0.00016456	2.54e-06	-0.0	0.00144147	0.00026582	2.05e-06	706.74987573	697.94293071	702.85883834	-0.1926724	0.10505861	-0.31785724
0.36302	106.01246	7.78e-06	0.00016874	0.0001646	2.54e-06	-0.0	0.00144148	0.00026582	2.05e-06	706.74887025	697.94459752	702.8579766	-0.1926533	0.1050139	-0.31785656
0.36307	106.02498	7.77e-06	0.00016871	0.00016463	2.54e-06	0.0	0.00144149	0.00026583	2.05e-06	706.74786339	697.94626356	702.85711497	-0.19263418	0.10496918	-0.31785589
0.36313	106.0375	7.76e-06	0.00016868	0.00016466	2.54e-06	0.0	0.00144149	0.00026583	2.05e-06	706.74685516	697.94792883	702.85625343	-0.19261497	0.10492448	-0.31785521
0.36318	106.05002	7.75e-06	0.00016865	0.0001647	2.54e-06	0.0	0.0014415	0.00026583	2.05e-06	706.74584556	697.94959334	702.85539199	-0.19259569	0.10487978	-0.31785453
0.36324	106.06254	7.74e-06	0.00016862	0.00016473	2.53e-06	-0.0	0.00144151	0.00026583	2.05e-06	706.74483459	697.95125707	702.85453065	-0.19257638	0.10483509	-0.31785386
0.36329	106.07505	7.73e-06	0.00016858	0.00016476	2.53e-06	-0.0	0.00144151	0.00026583	2.05e-06	706.74382226	697.95292003	702.85366941	-0.19255696	0.10479041	-0.31785318
0.36335	106.08756	7.72e-06	0.00016855	0.00016479	2.53e-06	-0.0	0.00144152	0.00026584	2.05e-06	706.74280857	697.95458223	702.85280826	-0.19253751	0.10474573	-0.3178525
0.3634	106.10008	7.71e-06	0.00016852	0.00016483	2.53e-06	0.0	0.00144152	0.00026584	2.05e-06	706.74179351	697.95624366	702.85194721	-0.19251798	0.10470106	-0.31785183
0.36346	106.11259	7.71e-06	0.00016849	0.00016486	2.53e-06	0.0	0.00144153	0.00026584	2.05e-06	706.74077709	697.95790432	702.85108625	-0.19249837	0.1046564	-0.31785115
0.37352	108.37558	6.31e-06	0.00016281	0.00017072	2.35e-06	-0.0	0.00144256	0.00026622	2.05e-06	706.53434623	698.24912532	702.69490092	-0.1879535	0.09660985	-0.31772849
0.37358	108.3878	6.3e-06	0.00016278	0.00017075	2.35e-06	-0.0	0.00144256	0.00026622	2.05e-06	706.53311909	698.25064872	702.69405363	-0.18792402	0.0965666	-0.31772782
0.37363	108.40002	6.29e-06	0.00016275	0.00017078	2.35e-06	0.0	0.00144257	0.00026622	2.05e-06	706.531891	698.25217139	702.69320639	-0.18789453	0.09652335	-0.31772716
0.37369	108.41224	6.29e-06	0.00016272	0.00017081	2.35e-06	0.0	0.00144257	0.00026622	2.05e-06	706.53066197	698.25369334	702.69235921	-0.18786498	0.09648011	-0.31772649
0.37374	108.42445	6.28e-06	0.00016269	0.00017084	2.35e-06	0.0	0.00144258	0.00026622	2.05e-06	706.52943199	698.25521457	702.69151208	-0.18783537	0.09643688	-0.31772583
0.3738	108.43667	6.27e-06	0.00016266	0.00017087	2.35e-06	-0.0	0.00144258	0.00026623	2.05e-06	706.52820107	698.25673507	702.690665	-0.18780574	0.09639366	-0.31772516
0.37385	108.44888	6.27e-06	0.00016263	0.0001709	2.34e-06	-0.0	0.00144259	0.00026623	2.05e-06	706.5269692	698.25825484	702.68981798	-0.18777605	0.09635045	-0.3177245
0.37391	108.46109	6.26e-06	0.0001626	0.00017093	2.34e-06	-0.0	0.00144259	0.00026623	2.05e-06	706.5257364	698.2597739	702.68897101	-0.18774632	0.09630724	-0.31772383
0.37396	108.47329	6.25e-06	0.00016257	0.00017097	2.34e-06	0.0	0.0014426	0.00026623	2.05e-06	706.52450266	698.26129222	702.68812409	-0.18771656	0.09626404	-0.31772317
0.37402	108.4855	6.25e-06	0.00016254	0.000171	2.34e-06	0.0	0.0014426	0.00026623	2.05e-06	706.52326798	698.26280983	702.68727722	-0.18768673	0.09622086	-0.3177225
0.37407	108.49771	6.24e-06	0.00016251	0.00017103	2.34e-06	-0.0	0.00144261	0.00026624	2.05e-06	706.52203237	698.26432671	702.68643041	-0.18765689	0.09617767	-0.31772184
0.37413	108.50991	6.23e-06	0.00016248	0.00017106	2.34e-06	-0.0	0.00144261	0.00026624	2.05e-06	706.52079582	698.26584287	702.68558365	-0.18762699	0.0961345	-0.31772117
0.37418	108.52211	6.23e-06	0.00016245	0.00017109	2.34e-06	-0.0	0.00144262	0.00026624	2.05e-06	706.51955835	698.26735831	702.68473694	-0.18759703	0.09609134	-0.31772051
0.37424	108.53431	6.22e-06	0.00016242	0.00017112	2.34e-06	0.0	0.00144262	0.00026624	2.05e-06	706.51831994	698.26887302	702.68389029	-0.18756706	0.09604818	-0.31771984
0.37429	108.54651	6.21e-06	0.00016239	0.00017115	2.34e-06	0.0	0.00144263	0.00026624	2.05e-06	706.51708061	698.27038702	702.68304368	-0.18753702	0.09600503	-0.31771918
0.37435	108.55871	6.21e-06	0.00016236	0.00017118	2.34e-06	0.0	0.00144263	0.00026624	2.05e-06	706.51584036	698.27190029	702.68219713	-0.18750695	0.09596189	-0.31771851
0.3744	108.5709	6.2e-06	0.00016233	0.00017121	2.33e-06	-0.0	0.00144264	0.00026625	2.05e-06	706.51459918	698.27341284	702.68135063	-0.18747685	0.09591875	-0.31771785
0.37446	108.58309	6.19e-06	0.0001623	0.00017124	2.33e-06	-0.0	0.00144264	0.00026625	2.05e-06	706.51335708	698.27492466	702.68050418	-0.18744667	0.09587563	-0.31771718
0.38452	110.78673	5.12e-06	0.00015702	0.00017666	2.17e-06	-0.0	0.00144343	0.00026656	2.05e-06	706.27239172	698.53966348	702.52628383	-0.18130046	0.08812316	-0.31759606
0.38458	110.79862	5.12e-06	0.00015699	0.00017669	2.17e-06	0.0	0.00144343	0.00026656	2.05e-06	706.27100971	698.54104617	702.52544389	-0.18126391	0.08808158	-0.3175954
0.38463	110.8105	5.11e-06	0.00015696	0.00017671	2.17e-06	0.0	0.00144344	0.00026656	2.05e-06	706.26962708	698.54242817	702.52460398	-0.18122732	0.08804	-0.31759474
0.38469	110.82239	5.1e-06	0.00015694	0.00017674	2.17e-06	-0.0	0.00144344	0.00026656	2.05e-06	706.26824384	698.54380949	702.52376409	-0.18119072	0.08799843	-0.31759408
0.38474	110.83427	5.1e-06	0.00015691	0.00017677	2.17e-06	-0.0	0.00144344	0.00026656	2.05e-06	706.26685998	698.54519013	702.52292422	-0.18115408	0.08795687	-0.31759342
0.3848	110.84615	5.09e-06	0.00015688	0.0001768	2.17e-06	-0.0	0.00144345	0.00026657	2.05e-06	706.26547552	698.54657009	702.52208437	-0.18111741	0.08791532	-0.31759276
0.38485	110.85803	5.09e-06	0.00015685	0.00017683	2.17e-06	0.0	0.00144345	0.00026657	2.05e-06	706.26409045	698.54794936	702.52124454	-0.18108073	0.08787377	-0.3175921
0.38491	110.86991	5.08e-06	0.00015683	0.00017686	2.17e-06	0.0	0.00144346	0.00026657	2.05e-06	706.26270477	698.54932796	702.52040473	-0.181044	0.08783224	-0.31759144
0.38496	110.88178	5.08e-06	0.0001568	0.00017689	2.17e-06	0.0	0.00144346	0.00026657	2.05e-06	706.26131848	698.55070587	702.51956494	-0.18100726	0.08779072	-0.31759078
0.38502	110.89366	5.07e-06	0.00015677	0.00017691	2.17e-06	-0.0	0.00144346	0.00026657	2.05e-06	706.25993159	698.5520831	702.51872518	-0.18097049	0.0877492	-0.31759012
0.38507	110.90553	5.07e-06	0.00015674	0.00017694	2.16e-06	-0.0	0.00144347	0.00026657	2.05e-06	706.2585441	698.55345965	702.51788543	-0.18093368	0.08770769	-0.31758946
0.38513	110.9174	5.06e-06	0.00015671	0.00017697	2.16e-06	0.0	0.00144347	0.00026657	2.05e-06	706.257156	698.55483552	702.5170457	-0.18089687	0.08766619	-0.31758881
0.38518	110.92927	5.06e-06	0.00015669	0.000177	2.16e-06	0.0	0.00144347	0.00026658	2.05e-06	706.25576731	698.55621071	702.51620599	-0.18086001	0.0876247	-0.31758815
0.38524	110.94114	5.05e-06	0.00015666	0.00017703	2.16e-06	0.0	0.00144348	0.00026658	2.05e-06	706.25437802	698.55758521	702.51536631	-0.18082312	0.08758322	-0.31758749
0.38529	110.953	5.05e-06	0.00015663	0.00017706	2.16e-06	-0.0	0.00144348	0.00026658	2.05e-06	706.25298812	698.55895904	702.51452664	-0.18078623	0.08754174	-0.31758683
0.38535	110.96486	5.04e-06	0.0001566	0.00017708	2.16e-06	-0.0	0.00144349	0.00026658	2.05e-06	706.25159764	698.56033219	702.51368699	-0.18074929	0.08750027	-0.31758617
0.3854	110.97673	5.04e-06	0.00015658	0.00017711	2.16e-06	-0.0	0.00144349	0.00026658	2.05e-06	706.25020656	698.56170466	702.51284736	-0.18071233	0.08745882	-0.31758551
0.38546	110.98859	5.03e-06	0.00015655	0.00017714	2.16e-06	0.0	0.00144349	0.00026658	2.05e-06	706.24881488	698.56307645	702.51200775	-0.18067535	0.08741737	-0.31758485
0.39552	113.12983	4.2e-06	0.00015166	0.00018214	2.02e-06	0.0	0.0014441	0.00026684	2.05e-06	705.98550162	698.80287542	702.35855857	-0.17352573	0.07997911	-0.31746433
0.39558	113.14137	4.2e-06	0.00015163	0.00018217	2.01e-06	0.0	0.00144411	0.00026684	2.05e-06	705.98402239	698.80412548	702.35772052	-0.17348491	0.07993928	-0.31746367
0.39563	113.15291	4.19e-06	0.00015161	0.00018219	2.01e-06	0.0	0.00144411	0.00026684	2.05e-06	705.98254279	698.8053749	702.35688246	-0.17344408	0.07989945	-0.31746301
0.39569	113.16444	4.19e-06	0.00015158	0.00018222	2.01e-06	-0.0	0.00144411	0.00026685	2.05e-06	705.98106282	698.80662367	702.35604439	-0.17340323	0.07985963	-0.31746236
0.39574	113.17598	4.19e-06	0.00015155	0.00018224	2.01e-06	-0.0	0.00144411	0.00026685	2.05e-06	705.97958248	698.8078718	702.35520633	-0.17336236	0.07981982	-0.3174617
0.3958	113.18751	4.18e-06	0.00015153	0.00018227	2.01e-06	-0.0	0.00144412	0.00026685	2.05e-06	705.97810178	698.80911929	702.35436827	-0.17332149	0.07978002	-0.31746104
0.39585	113.19904	4.18e-06	0.0001515	0.0001823	2.01e-06	0.0	0.00144412	0.00026685	2.05e-06	705.97662071	698.81036613	702.3535302	-0.1732806	0.07974023	-0.31746038
0.39591	113.21056	4.17e-06	0.00015148	0.00018232	2.01e-06	0.0	0.00144412	0.00026685	2.05e-06	705.97513928	698.81161233	702.35269213	-0.17323968	0.07970045	-0.31745972
0.39596	113.22209	4.17e-06	0.00015145	0.00018235	2.01e-06	-0.0	0.00144413	0.00026685	2.05e-06	705.97365748	698.81285789	702.35185407	-0.17319876	0.07966067	-0.31745906
0.39602	113.23361	4.17e-06	0.00015142	0.00018238	2.01e-06	-0.0	0.00144413	0.00026685	2.05e-06	705.97217532	698.81410281	702.35101599	-0.17315782	0.0796209	-0.31745841
0.39607	113.24514	4.16e-06	0.0001514	0.0001824	2.01e-06	-0.0	0.00144413	0.00026685	2.05e-06	705.9706928	698.81534708	702.35017792	-0.17311686	0.07958115	-0.31745775
0.39613	113.25666	4.16e-06	0.00015137	0.00018243	2.01e-06	0.0	0.00144413	0.00026686	2.05e-06	705.96920992	698.81659071	702.34933985	-0.17307589	0.0795414	-0.31745709
0.39618	113.26818	4.15e-06	0.00015135	0.00018245	2.01e-06	0.0	0.00144414	0.00026686	2.05e-06	705.96772668	698.8178337	702.34850177	-0.1730349	0.07950166	-0.31745643
0.39624	113.27969	4.15e-06	0.00015132	0.00018248	2.01e-06	0.0	0.00144414	0.00026686	2.05e-06	705.96624308	698.81907605	702.34766369	-0.1729939	0.07946193	-0.31745577
0.39629	113.29121	4.15e-06	0.0001513	0.00018251	2e-06	-0.0	0.00144414	0.00026686	2.05e-06	705.96475912	698.82031775	702.34682561	-0.17295289	0.07942221	-0.31745512
0.39635	113.30272	4.14e-06	0.00015127	0.00018253	2e-06	-0.0	0.00144415	0.00026686	2.05e-06	705.96327481	698.82155882	702.34598753	-0.17291185	0.0793825	-0.31745446
0.3964	113.31423	4.14e-06	0.00015125	0.00018256	2e-06	-0.0	0.00144415	0.00026686	2.05e-06	705.96179013	698.82279924	702.34514944	-0.17287081	0.0793428	-0.3174538
0.39646	113.32574	4.14e-06	0.00015122	0.00018259	2e-06	0.0	0.00144415	0.00026686	2.05e-06	705.96030511	698.82403902	702.34431135	-0.17282975	0.0793031	-0.31745314
0.40652	115.40125	3.49e-06	0.0001467	0.00018719	1.88e-06	-0.0	0.00144463	0.00026708	2.05e-06	705.68353482	699.04031408	702.19081355	-0.16511136	0.07218895	-0.31733258
0.40657	115.41242	3.48e-06	0.00014667	0.00018722	1.87e-06	0.0	0.00144463	0.00026708	2.05e-06	705.68199987	699.04143898	702.18997364	-0.1650683	0.07215089	-0.31733192
0.40663	115.42359	3.48e-06	0.00014665	0.00018724	1.87e-06	0.0	0.00144463	0.00026708	2.05e-06	705.68046473	699.04256327	702.18913373	-0.16502524	0.07211285	-0.31733126
0.40668	115.43475	3.48e-06	0.00014662	0.00018727	1.87e-06	0.0	0.00144463	0.00026708	2.05e-06	705.67892939	699.04368695	702.18829379	-0.16498216	0.07207482	-0.3173306
0.40674	115.44592	3.47e-06	0.0001466	0.00018729	1.87e-06	-0.0	0.00144464	0.00026708	2.05e-06	705.67739385	699.04481002	702.18745384	-0.16493909	0.07203678	-0.31732994
0.40679	115.45708	3.47e-06	0.00014658	0.00018731	1.87e-06	-0.0	0.00144464	0.00026708	2.05e-06	705.67585811	699.04593248	702.18661387	-0.164896	0.07199876	-0.31732928
0.40685	115.46824	3.47e-06	0.00014655	0.00018734	1.87e-06	-0.0	0.00144464	0.00026709	2.05e-06	705.67432219	699.04705434	702.18577389	-0.1648529	0.07196076	-0.31732862
0.4069	115.4794	3.47e-06	0.00014653	0.00018736	1.87e-06	0.0	0.00144464	0.00026709	2.05e-06	705.67278607	699.04817559	702.18493389	-0.1648098	0.07192275	-0.31732797
0.40696	115.49056	3.46e-06	0.00014651	0.00018739	1.87e-06	0.0	0.00144465	0.00026709	2.05e-06	705.67124976	699.04929623	702.18409387	-0.1647667	0.07188476	-0.31732731
0.40701	115.50171	3.46e-06	0.00014648	0.00018741	1.87e-06	0.0	0.00144465	0.00026709	2.05e-06	705.66971325	699.05041627	702.18325384	-0.16472358	0.07184678	-0.31732665
0.40707	115.51287	3.46e-06	0.00014646	0.00018743	1.87e-06	-0.0	0.00144465	0.00026709	2.05e-06	705.66817656	699.0515357	702.18241379	-0.16468046	0.0718088	-0.31732599
0.40712	115.52402	3.45e-06	0.00014643	0.00018746	1.87e-06	-0.0	0.00144465	0.00026709	2.05e-06	705.66663967	699.05265452	702.18157372	-0.16463733	0.07177084	-0.31732533
0.40718	115.53517	3.45e-06	0.00014641	0.00018748	1.87e-06	-0.0	0.00144465	0.00026709	2.05e-06	705.6651026	699.05377274	702.18073364	-0.16459419	0.07173288	-0.31732467
0.40723	115.54632	3.45e-06	0.00014639	0.00018751	1.87e-06	0.0	0.00144466	0.00026709	2.05e-06	705.66356533	699.05489035	702.17989354	-0.16455105	0.07169493	-0.31732401
0.40729	115.55746	3.44e-06	0.00014636	0.00018753	1.87e-06	0.0	0.00144466	0.00026709	2.05e-06	705.66202788	699.05600735	702.17905342	-0.1645079	0.07165699	-0.31732335
0.40734	115.56861	3.44e-06	0.00014634	0.00018756	1.87e-06	0.0	0.00144466	0.0002671	2.05e-06	705.66049024	699.05712375	702.17821328	-0.16446474	0.07161907	-0.31732269
0.4074	115.57975	3.44e-06	0.00014632	0.00018758	1.86e-06	-0.0	0.00144466	0.0002671	2.05e-06	705.65895241	699.05823954	702.17737313	-0.16442158	0.07158114	-0.31732203
0.40745	115.59089	3.43e-06	0.00014629	0.0001876	1.86e-06	-0.0	0.00144467	0.0002671	2.05e-06	705.6574144	699.05935473	702.17653296	-0.16437841	0.07154323	-0.31732137
0.41752	117.59692	2.92e-06	0.00014212	0.00019184	1.75e-06	0.0	0.00144504	0.00026728	2.05e-06	705.37348685	699.25341669	702.02243811	-0.15639666	0.06475486	-0.31720034
0.41757	117.6077	2.92e-06	0.0001421	0.00019187	1.75e-06	0.0	0.00144504	0.00026728	2.05e-06	705.37192514	699.25442334	702.02159391	-0.15635275	0.06471858	-0.31719968
0.41763	117.61848	2.92e-06	0.00014208	0.00019189	1.75e-06	-0.0	0.00144504	0.00026728	2.05e-06	705.37036335	699.25542942	702.02074969	-0.15630885	0.06468231	-0.31719901
0.41768	117.62926	2.92e-06	0.00014205	0.00019191	1.75e-06	-0.0	0.00144505	0.00026728	2.05e-06	705.36880148	699.25643492	702.01990543	-0.15626494	0.06464604	-0.31719835
0.41774	117.64003	2.91e-06	0.00014203	0.00019193	1.75e-06	-0.0	0.00144505	0.00026728	2.05e-06	705.36723954	699.25743985	702.01906116	-0.15622103	0.06460979	-0.31719769
0.41779	117.65081	2.91e-06	0.00014201	0.00019195	1.75e-06	0.0	0.00144505	0.00026729	2.05e-06	705.36567752	699.25844421	702.01821685	-0.15617712	0.06457354	-0.31719702
0.41785	117.66158	2.91e-06	0.00014199	0.00019198	1.75e-06	0.0	0.00144505	0.00026729	2.05e-06	705.36411542	699.25944799	702.01737252	-0.15613321	0.06453731	-0.31719636
0.4179	117.67234	2.91e-06	0.00014197	0.000192	1.75e-06	0.0	0.00144505	0.00026729	2.05e-06	705.36255325	699.26045119	702.01652817	-0.15608929	0.06450108	-0.3171957
0.41796	117.68311	2.9e-06	0.00014194	0.00019202	1.75e-06	-0.0	0.00144505	0.00026729	2.05e-06	705.360991	699.26145383	702.01568378	-0.15604538	0.06446485	-0.31719503
0.41801	117.69388	2.9e-06	0.00014192	0.00019204	1.75e-06	-0.0	0.00144506	0.00026729	2.05e-06	705.35942868	699.26245589	702.01483937	-0.15600146	0.06442865	-0.31719437
0.41807	117.70464	2.9e-06	0.0001419	0.00019207	1.74e-06	-0.0	0.00144506	0.00026729	2.05e-06	705.35786628	699.26345737	702.01399494	-0.15595754	0.06439245	-0.31719371
0.41812	117.7154	2.9e-06	0.00014188	0.00019209	1.74e-06	0.0	0.00144506	0.00026729	2.05e-06	705.35630381	699.26445829	702.01315048	-0.15591363	0.06435625	-0.31719305
0.41818	117.72616	2.89e-06	0.00014186	0.00019211	1.74e-06	0.0	0.00144506	0.00026729	2.05e-06	705.35474127	699.26545863	702.01230599	-0.1558697	0.06432006	-0.31719238
0.41823	117.73691	2.89e-06	0.00014183	0.00019213	1.74e-06	0.0	0.00144506	0.00026729	2.05e-06	705.35317865	699.26645839	702.01146147	-0.15582578	0.06428389	-0.31719172
0.41829	117.74767	2.89e-06	0.00014181	0.00019215	1.74e-06	-0.0	0.00144507	0.00026729	2.05e-06	705.35161596	699.26745759	702.01061693	-0.15578186	0.06424772	-0.31719106
0.41834	117.75842	2.89e-06	0.00014179	0.00019218	1.74e-06	-0.0	0.00144507	0.00026729	2.05e-06	705.3500532	699.26845621	702.00977236	-0.15573793	0.06421156	-0.31719039
0.4184	117.76917	2.89e-06	0.00014177	0.0001922	1.74e-06	-0.0	0.00144507	0.0002673	2.05e-06	705.34849037	699.26945426	702.00892777	-0.15569401	0.06417542	-0.31718973
0.41845	117.77992	2.88e-06	0.00014175	0.00019222	1.74e-06	0.0	0.00144507	0.0002673	2.05e-06	705.34692746	699.27045174	702.00808315	-0.15565008	0.06413927	-0.31718907
0.42852	119.7123	2.48e-06	0.00013791	0.00019612	1.64e-06	0.0	0.00144537	0.00026745	2.05e-06	705.06016014	699.44351958	701.85303415	-0.14761081	0.05767203	-0.31706729
0.42857	119.72267	2.48e-06	0.00013788	0.00019614	1.64e-06	0.0	0.00144537	0.00026745	2.05e-06	705.05859114	699.44441444	701.85218407	-0.14756697	0.05763749	-0.31706662
0.42863	119.73303	2.47e-06	0.00013786	0.00019616	1.64e-06	-0.0	0.00144537	0.00026745	2.05e-06	705.05702214	699.44530875	701.85133397	-0.14752314	0.05760294	-0.31706595
0.42868	119.74339	2.47e-06	0.00013784	0.00019618	1.64e-06	-0.0	0.00144537	0.00026745	2.05e-06	705.05545314	699.44620251	701.85048383	-0.14747931	0.05756841	-0.31706528
0.42874	119.75375	2.47e-06	0.00013782	0.0001962	1.64e-06	-0.0	0.00144537	0.00026746	2.05e-06	705.05388414	699.44709574	701.84963365	-0.14743548	0.0575339	-0.31706462
0.42879	119.76411	2.47e-06	0.0001378	0.00019622	1.64e-06	0.0	0.00144537	0.00026746	2.05e-06	705.05231514	699.44798842	701.84878345	-0.14739165	0.05749938	-0.31706395
0.42885	119.77447	2.47e-06	0.00013778	0.00019624	1.64e-06	0.0	0.00144538	0.00026746	2.05e-06	705.05074615	699.44888056	701.84793321	-0.14734783	0.05746488	-0.31706328
0.4289	119.78482	2.46e-06	0.00013776	0.00019626	1.64e-06	0.0	0.00144538	0.00026746	2.05e-06	705.04917715	699.44977215	701.84708294	-0.14730401	0.05743039	-0.31706261
0.42896	119.79517	2.46e-06	0.00013774	0.00019628	1.64e-06	0.0	0.00144538	0.00026746	2.05e-06	705.04760815	699.45066321	701.84623264	-0.14726019	0.05739589	-0.31706195
0.42901	119.80552	2.46e-06	0.00013772	0.0001963	1.63e-06	-0.0	0.00144538	0.00026746	2.05e-06	705.04603916	699.45155372	701.84538231	-0.14721637	0.05736141	-0.31706128
0.42907	119.81587	2.46e-06	0.0001377	0.00019632	1.63e-06	-0.0	0.00144538	0.00026746	2.05e-06	705.04447017	699.45244368	701.84453194	-0.14717256	0.05732695	-0.31706061
0.42912	119.82622	2.46e-06	0.00013768	0.00019634	1.63e-06	-0.0	0.00144538	0.00026746	2.05e-06	705.04290118	699.45333311	701.84368154	-0.14712874	0.05729249	-0.31705994
0.42918	119.83656	2.45e-06	0.00013766	0.00019636	1.63e-06	0.0	0.00144538	0.00026746	2.05e-06	705.04133219	699.45422199	701.84283111	-0.14708493	0.05725803	-0.31705927
0.42923	119.8469	2.45e-06	0.00013764	0.00019638	1.63e-06	0.0	0.00144539	0.00026746	2.05e-06	705.03976321	699.45511033	701.84198064	-0.14704112	0.05722359	-0.31705861
0.42929	119.85724	2.45e-06	0.00013762	0.0001964	1.63e-06	0.0	0.00144539	0.00026746	2.05e-06	705.03819423	699.45599813	701.84113015	-0.14699732	0.05718915	-0.31705794
0.42934	119.86758	2.45e-06	0.0001376	0.00019642	1.63e-06	-0.0	0.00144539	0.00026746	2.05e-06	705.03662525	699.45688539	701.84027962	-0.14695351	0.05715472	-0.31705727
0.4294	119.87791	2.45e-06	0.00013758	0.00019644	1.63e-06	-0.0	0.00144539	0.00026746	2.05e-06	705.03505628	699.45777211	701.83942905	-0.14690971	0.0571203	-0.3170566
0.42945	119.88824	2.44e-06	0.00013756	0.00019646	1.63e-06	-0.0	0.00144539	0.00026747	2.05e-06	705.03348731	699.45865828	701.83857846	-0.14686591	0.0570859	-0.31705593
0.43952	121.74223	2.12e-06	0.00013403	0.00020003	1.54e-06	-0.0	0.00144563	0.0002676	2.05e-06	704.74671125	699.61186741	701.68234841	-0.13889957	0.05093034	-0.31693323
0.43957	121.75216	2.12e-06	0.00013402	0.00020005	1.54e-06	-0.0	0.00144563	0.0002676	2.05e-06	704.74514737	699.61265647	701.68149147	-0.13885637	0.05089748	-0.31693256
0.43963	121.76208	2.12e-06	0.000134	0.00020007	1.54e-06	0.0	0.00144563	0.0002676	2.05e-06	704.74358354	699.61344501	701.68063449	-0.13881316	0.05086461	-0.31693188
0.43968	121.772	2.12e-06	0.00013398	0.00020009	1.54e-06	0.0	0.00144563	0.0002676	2.05e-06	704.74201976	699.61423305	701.67977747	-0.13876996	0.05083175	-0.31693121
0.43974	121.78192	2.12e-06	0.00013396	0.00020011	1.54e-06	0.0	0.00144563	0.0002676	2.05e-06	704.74045603	699.61502056	701.67892041	-0.13872677	0.0507989	-0.31693054
0.43979	121.79184	2.11e-06	0.00013394	0.00020013	1.54e-06	0.0	0.00144563	0.0002676	2.05e-06	704.73889234	699.61580756	701.67806332	-0.13868358	0.05076606	-0.31692986
0.43985	121.80175	2.11e-06	0.00013392	0.00020015	1.54e-06	-0.0	0.00144564	0.0002676	2.05e-06	704.7373287	699.61659405	701.6772062	-0.13864039	0.05073322	-0.31692919
0.4399	121.81166	2.11e-06	0.00013391	0.00020016	1.54e-06	-0.0	0.00144564	0.0002676	2.05e-06	704.73576511	699.61738003	701.67634903	-0.13859721	0.0507004	-0.31692852
0.43996	121.82157	2.11e-06	0.00013389	0.00020018	1.54e-06	-0.0	0.00144564	0.0002676	2.05e-06	704.73420157	699.61816549	701.67549184	-0.13855403	0.05066759	-0.31692784
0.44001	121.83148	2.11e-06	0.00013387	0.0002002	1.54e-06	0.0	0.00144564	0.0002676	2.05e-06	704.73263808	699.61895043	701.6746346	-0.13851085	0.05063478	-0.31692717
0.44007	121.84139	2.11e-06	0.00013385	0.00020022	1.54e-06	0.0	0.00144564	0.00026761	2.05e-06	704.73107463	699.61973487	701.67377733	-0.13846768	0.05060198	-0.3169265
0.44012	121.85129	2.1e-06	0.00013383	0.00020024	1.54e-06	0.0	0.00144564	0.00026761	2.05e-06	704.72951124	699.62051879	701.67292002	-0.13842452	0.05056919	-0.31692582
0.44018	121.86119	2.1e-06	0.00013381	0.00020026	1.54e-06	0.0	0.00144564	0.00026761	2.05e-06	704.72794789	699.6213022	701.67206268	-0.13838135	0.0505364	-0.31692515
0.44023	121.87109	2.1e-06	0.00013379	0.00020028	1.54e-06	-0.0	0.00144564	0.00026761	2.05e-06	704.7263846	699.62208509	701.6712053	-0.13833819	0.05050362	-0.31692448
0.44029	121.88098	2.1e-06	0.00013378	0.00020029	1.53e-06	-0.0	0.00144564	0.00026761	2.05e-06	704.72482135	699.62286747	701.67034788	-0.13829504	0.05047086	-0.3169238
0.44034	121.89088	2.1e-06	0.00013376	0.00020031	1.53e-06	-0.0	0.00144565	0.00026761	2.05e-06	704.72325815	699.62364934	701.66949043	-0.13825189	0.0504381	-0.31692313
0.4404	121.90077	2.1e-06	0.00013374	0.00020033	1.53e-06	0.0	0.00144565	0.00026761	2.05e-06	704.72169501	699.62443069	701.66863294	-0.13820874	0.05040535	-0.31692246
0.44045	121.91066	2.09e-06	0.00013372	0.00020035	1.53e-06	0.0	0.00144565	0.00026761	2.05e-06	704.72013191	699.62521154	701.66777541	-0.1381656	0.05037261	-0.31692178
0.45051	123.68084	1.84e-06	0.00013049	0.00020361	1.45e-06	-0.0	0.00144584	0.00026772	2.05e-06	704.4350782	699.7596187	701.51022153	-0.13034597	0.04451571	-0.31679804
0.45057	123.69029	1.83e-06	0.00013048	0.00020363	1.45e-06	-0.0	0.00144584	0.00026773	2.05e-06	704.43352665	699.76030755	701.50935708	-0.13030368	0.04448444	-0.31679736
0.45062	123.69974	1.83e-06	0.00013046	0.00020365	1.45e-06	-0.0	0.00144584	0.00026773	2.05e-06	704.43197518	699.76099591	701.5084926	-0.13026139	0.04445317	-0.31679668
0.45068	123.70919	1.83e-06	0.00013044	0.00020367	1.45e-06	0.0	0.00144584	0.00026773	2.05e-06	704.43042378	699.76168378	701.50762807	-0.1302191	0.0444219	-0.316796
0.45073	123.71863	1.83e-06	0.00013042	0.00020368	1.45e-06	0.0	0.00144584	0.00026773	2.05e-06	704.42887245	699.76237117	701.50676351	-0.13017682	0.04439064	-0.31679532
0.45079	123.72807	1.83e-06	0.00013041	0.0002037	1.45e-06	0.0	0.00144584	0.00026773	2.05e-06	704.4273212	699.76305806	701.50589891	-0.13013455	0.0443594	-0.31679464
0.45084	123.73752	1.83e-06	0.00013039	0.00020372	1.45e-06	0.0	0.00144584	0.00026773	2.05e-06	704.42577002	699.76374447	701.50503427	-0.13009227	0.04432816	-0.31679396
0.4509	123.74695	1.83e-06	0.00013037	0.00020373	1.45e-06	-0.0	0.00144585	0.00026773	2.05e-06	704.42421891	699.7644304	701.5041696	-0.13005001	0.04429692	-0.31679328
0.45095	123.75639	1.82e-06	0.00013036	0.00020375	1.45e-06	-0.0	0.00144585	0.00026773	2.05e-06	704.42266788	699.76511583	701.50330488	-0.13000775	0.0442657	-0.31679261
0.45101	123.76582	1.82e-06	0.00013034	0.00020377	1.45e-06	-0.0	0.00144585	0.00026773	2.05e-06	704.42111692	699.76580078	701.50244013	-0.12996549	0.04423449	-0.31679193
0.45106	123.77525	1.82e-06	0.00013032	0.00020378	1.45e-06	0.0	0.00144585	0.00026773	2.05e-06	704.41956604	699.76648525	701.50157533	-0.12992324	0.04420327	-0.31679125
0.45112	123.78468	1.82e-06	0.00013031	0.0002038	1.45e-06	0.0	0.00144585	0.00026773	2.05e-06	704.41801522	699.76716922	701.5007105	-0.12988099	0.04417207	-0.31679057
0.45117	123.79411	1.82e-06	0.00013029	0.00020382	1.45e-06	0.0	0.00144585	0.00026773	2.05e-06	704.41646448	699.76785271	701.49984563	-0.12983875	0.04414088	-0.31678989
0.45123	123.80353	1.82e-06	0.00013027	0.00020384	1.45e-06	0.0	0.00144585	0.00026773	2.05e-06	704.41491382	699.76853572	701.49898072	-0.12979651	0.04410969	-0.31678921
0.45128	123.81295	1.82e-06	0.00013026	0.00020385	1.45e-06	-0.0	0.00144585	0.00026773	2.05e-06	704.41336323	699.76921823	701.49811577	-0.12975428	0.04407851	-0.31678853
0.45134	123.82237	1.82e-06	0.00013024	0.00020387	1.45e-06	-0.0	0.00144585	0.00026773	2.05e-06	704.41181271	699.76990027	701.49725078	-0.12971205	0.04404734	-0.31678785
0.45139	123.83178	1.81e-06	0.00013022	0.00020389	1.45e-06	-0.0	0.00144585	0.00026773	2.05e-06	704.41026226	699.77058181	701.49638576	-0.12966984	0.04401618	-0.31678717
0.45145	123.8412	1.81e-06	0.00013021	0.0002039	1.45e-06	0.0	0.00144585	0.00026773	2.05e-06	704.4087119	699.77126287	701.49552069	-0.12962762	0.04398502	-0.31678649
0.46151	125.5213	1.6e-06	0.00012726	0.00020688	1.38e-06	-0.0	0.00144601	0.00026783	2.05e-06	704.12630215	699.8878489	701.33654954	-0.12198533	0.03841095	-0.31666163
0.46157	125.53024	1.6e-06	0.00012725	0.00020689	1.38e-06	0.0	0.00144601	0.00026783	2.05e-06	704.12476631	699.88844271	701.33567716	-0.12194402	0.03838116	-0.31666095
0.46162	125.53918	1.6e-06	0.00012723	0.00020691	1.38e-06	0.0	0.00144601	0.00026783	2.05e-06	704.12323055	699.88903605	701.33480475	-0.12190271	0.03835139	-0.31666026
0.46168	125.54812	1.6e-06	0.00012722	0.00020692	1.38e-06	0.0	0.00144601	0.00026783	2.05e-06	704.12169488	699.88962894	701.33393229	-0.12186141	0.03832163	-0.31665958
0.46173	125.55705	1.6e-06	0.0001272	0.00020694	1.37e-06	0.0	0.00144601	0.00026783	2.05e-06	704.12015929	699.89022135	701.33305979	-0.12182012	0.03829188	-0.31665889
0.46179	125.56598	1.6e-06	0.00012718	0.00020695	1.37e-06	-0.0	0.00144601	0.00026784	2.05e-06	704.11862378	699.89081331	701.33218725	-0.12177883	0.03826212	-0.31665821
0.46184	125.57491	1.6e-06	0.00012717	0.00020697	1.37e-06	-0.0	0.00144601	0.00026784	2.05e-06	704.11708835	699.8914048	701.33131467	-0.12173754	0.03823238	-0.31665752
0.4619	125.58384	1.6e-06	0.00012715	0.00020698	1.37e-06	-0.0	0.00144601	0.00026784	2.05e-06	704.11555301	699.89199583	701.33044205	-0.12169627	0.03820265	-0.31665684
0.46195	125.59276	1.6e-06	0.00012714	0.000207	1.37e-06	-0.0	0.00144601	0.00026784	2.05e-06	704.11401774	699.8925864	701.32956938	-0.12165499	0.03817293	-0.31665615
0.46201	125.60169	1.59e-06	0.00012712	0.00020702	1.37e-06	0.0	0.00144602	0.00026784	2.05e-06	704.11248256	699.89317651	701.32869668	-0.12161372	0.0381432	-0.31665547
0.46206	125.6106	1.59e-06	0.00012711	0.00020703	1.37e-06	0.0	0.00144602	0.00026784	2.05e-06	704.11094746	699.89376615	701.32782394	-0.12157246	0.03811349	-0.31665478
0.46212	125.61952	1.59e-06	0.00012709	0.00020705	1.37e-06	0.0	0.00144602	0.00026784	2.05e-06	704.10941245	699.89435534	701.32695115	-0.1215312	0.03808379	-0.31665409
0.46217	125.62843	1.59e-06	0.00012708	0.00020706	1.37e-06	0.0	0.00144602	0.00026784	2.05e-06	704.10787751	699.89494406	701.32607833	-0.12148994	0.03805409	-0.31665341
0.46223	125.63735	1.59e-06	0.00012706	0.00020708	1.37e-06	-0.0	0.00144602	0.00026784	2.05e-06	704.10634266	699.89553232	701.32520546	-0.12144869	0.03802439	-0.31665272
0.46228	125.64625	1.59e-06	0.00012705	0.00020709	1.37e-06	-0.0	0.00144602	0.00026784	2.05e-06	704.10480789	699.89612012	701.32433256	-0.12140744	0.03799471	-0.31665204
0.46234	125.65516	1.59e-06	0.00012703	0.00020711	1.37e-06	-0.0	0.00144602	0.00026784	2.05e-06	704.1032732	699.89670745	701.32345961	-0.12136621	0.03796504	-0.31665135
0.46239	125.66406	1.59e-06	0.00012702	0.00020712	1.37e-06	-0.0	0.00144602	0.00026784	2.05e-06	704.10173859	699.89729433	701.32258662	-0.12132497	0.03793537	-0.31665067
0.46245	125.67296	1.59e-06	0.000127	0.00020714	1.37e-06	0.0	0.00144602	0.00026784	2.05e-06	704.10020406	699.89788074	701.3217136	-0.12128373	0.0379057	-0.31664998
0.47251	127.2556	1.42e-06	0.00012433	0.00020983	1.31e-06	0.0	0.00144615	0.00026793	2.05e-06	703.82076017	699.99755134	701.16125435	-0.11381515	0.03259615	-0.31652395
0.47257	127.26399	1.41e-06	0.00012432	0.00020984	1.31e-06	-0.0	0.00144615	0.00026793	2.05e-06	703.81924056	699.99805487	701.16037367	-0.11377473	0.03256776	-0.31652326
0.47262	127.27238	1.41e-06	0.00012431	0.00020986	1.31e-06	-0.0	0.00144615	0.00026793	2.05e-06	703.81772102	699.99855795	701.15949295	-0.11373432	0.03253939	-0.31652257
0.47268	127.28076	1.41e-06	0.00012429	0.00020987	1.31e-06	-0.0	0.00144615	0.00026793	2.05e-06	703.81620156	699.9990606	701.15861219	-0.11369391	0.03251102	-0.31652188
0.47273	127.28914	1.41e-06	0.00012428	0.00020989	1.31e-06	-0.0	0.00144615	0.00026793	2.05e-06	703.81468218	699.9995628	701.15773138	-0.1136535	0.03248266	-0.31652119
0.47279	127.29752	1.41e-06	0.00012426	0.0002099	1.31e-06	0.0	0.00144615	0.00026793	2.05e-06	703.81316287	700.00006457	701.15685053	-0.1136131	0.0324543	-0.31652049
0.47284	127.3059	1.41e-06	0.00012425	0.00020991	1.31e-06	0.0	0.00144615	0.00026793	2.05e-06	703.81164365	700.00056589	701.15596964	-0.1135727	0.03242595	-0.3165198
0.4729	127.31427	1.41e-06	0.00012424	0.00020993	1.31e-06	0.0	0.00144615	0.00026793	2.05e-06	703.8101245	700.00106678	701.15508871	-0.1135323	0.03239761	-0.31651911
0.47295	127.32264	1.41e-06	0.00012422	0.00020994	1.31e-06	0.0	0.00144615	0.00026793	2.05e-06	703.80860543	700.00156722	701.15420774	-0.11349192	0.03236928	-0.31651842
0.47301	127.331	1.41e-06	0.00012421	0.00020996	1.31e-06	-0.0	0.00144615	0.00026793	2.05e-06	703.80708644	700.00206723	701.15332672	-0.11345153	0.03234095	-0.31651773
0.47306	127.33937	1.41e-06	0.00012419	0.00020997	1.3e-06	-0.0	0.00144615	0.00026793	2.05e-06	703.80556753	700.0025668	701.15244566	-0.11341114	0.03231262	-0.31651703
0.47312	127.34773	1.41e-06	0.00012418	0.00020998	1.3e-06	-0.0	0.00144615	0.00026793	2.05e-06	703.8040487	700.00306593	701.15156456	-0.11337076	0.03228431	-0.31651634
0.47317	127.35609	1.41e-06	0.00012417	0.00021	1.3e-06	-0.0	0.00144615	0.00026793	2.05e-06	703.80252994	700.00356461	701.15068341	-0.11333039	0.03225601	-0.31651565
0.47323	127.36444	1.4e-06	0.00012415	0.00021001	1.3e-06	0.0	0.00144615	0.00026793	2.05e-06	703.80101126	700.00406286	701.14980222	-0.11329002	0.0322277	-0.31651496
0.47328	127.37279	1.4e-06	0.00012414	0.00021003	1.3e-06	0.0	0.00144615	0.00026793	2.05e-06	703.79949266	700.00456068	701.14892099	-0.11324965	0.0321994	-0.31651427
0.47334	127.38114	1.4e-06	0.00012413	0.00021004	1.3e-06	0.0	0.00144616	0.00026793	2.05e-06	703.79797414	700.00505805	701.14803972	-0.11320928	0.03217112	-0.31651357
0.47339	127.38949	1.4e-06	0.00012411	0.00021005	1.3e-06	0.0	0.00144616	0.00026793	2.05e-06	703.79645569	700.00555498	701.1471584	-0.11316893	0.03214284	-0.31651288
0.47345	127.39783	1.4e-06	0.0001241	0.00021007	1.3e-06	0.0	0.00144616	0.00026793	2.05e-06	703.79493732	700.00605148	701.14627704	-0.11312857	0.03211456	-0.31651219
0.48351	128.87417	1.26e-06	0.0001217	0.00021249	1.25e-06	-0.0	0.00144626	0.00026801	2.05e-06	703.51847607	700.07176275	700.9885866	-0.10569419	0.01334577	-0.31638809
0.48357	128.88195	1.26e-06	0.00012169	0.0002125	1.25e-06	-0.0	0.00144626	0.00026801	2.05e-06	703.5169745	700.07196953	700.98774809	-0.10559851	0.01332297	-0.31638654
0.48362	128.88973	1.26e-06	0.00012167	0.00021251	1.25e-06	-0.0	0.00144626	0.00026801	2.05e-06	703.51547316	700.07217596	700.9869093	-0.10555224	0.01331194	-0.31638579
0.48368	128.89751	1.26e-06	0.00012166	0.00021252	1.25e-06	0.0	0.00144626	0.00026801	2.05e-06	703.51397195	700.07238221	700.98607039	-0.10555224	0.01331194	-0.31638579
0.48373	128.90528	1.26e-06	0.00012165	0.00021254	1.25e-06	0.0	0.00144626	0.00026801	2.05e-06	703.51247073	700.07258847	700.98523148	-0.10553366	0.01330751	-0.31638549
0.48379	128.91305	1.26e-06	0.00012164	0.00021255	1.25e-06	0.0	0.00144626	0.00026801	2.05e-06	703.51096956	700.07279465	700.98439252	-0.10548451	0.01329579	-0.31638469
0.48384	128.92082	1.26e-06	0.00012162	0.00021256	1.25e-06	0.0	0.00144626	0.00026801	2.05e-06	703.50946851	700.07300066	700.98355342	-0.10537596	0.01326992	-0.31638294
0.4839	128.92859	1.26e-06	0.00012161	0.00021257	1.25e-06	0.0	0.00144626	0.00026801	2.05e-06	703.50796772	700.07320625	700.98271402	-0.10537596	0.01326992	-0.31638294
0.48395	128.93635	1.26e-06	0.0001216	0.00021259	1.25e-06	0.0	0.00144626	0.00026801	2.05e-06	703.50646694	700.07341185	700.98187461	-0.10534446	0.0132624	-0.31638243
0.48401	128.9441	1.26e-06	0.00012159	0.0002126	1.25e-06	0.0	0.00144626	0.00026801	2.05e-06	703.50496624	700.07361733	700.98103512	-0.10526119	0.01324255	-0.31638108
0.48406	128.95186	1.26e-06	0.00012157	0.00021261	1.25e-06	0.0	0.00144626	0.00026801	2.05e-06	703.50346574	700.0738225	700.9801954	-0.10526119	0.01324255	-0.31638108
0.48412	128.95961	1.26e-06	0.00012156	0.00021262	1.24e-06	0.0	0.00144626	0.00026801	2.05e-06	703.50196524	700.07402768	700.97935568	-0.10520908	0.01323013	-0.31638023
0.48417	128.96736	1.25e-06	0.00012155	0.00021264	1.24e-06	0.0	0.00144626	0.00026801	2.05e-06	703.50046487	700.07423265	700.97851581	-0.10514647	0.0132152	-0.31637922
0.48423	128.9751	1.25e-06	0.00012154	0.00021265	1.24e-06	0.0	0.00144626	0.00026801	2.05e-06	703.49896465	700.0744374	700.97767576	-0.10514647	0.0132152	-0.31637922
0.48428	128.98284	1.25e-06	0.00012152	0.00021266	1.24e-06	0.0	0.00144626	0.00026801	2.05e-06	703.49746443	700.07464214	700.97683572	-0.10505271	0.01319284	-0.31637769
0.48434	128.99058	1.25e-06	0.00012151	0.00021267	1.24e-06	0.0	0.00144627	0.00026801	2.05e-06	703.49596444	700.07484653	700.97599542	-0.10497644	0.01317465	-0.31637645
0.48439	128.99832	1.25e-06	0.0001215	0.00021269	1.24e-06	0.0	0.00144627	0.00026801	2.05e-06	703.49446463	700.07505065	700.9751549	-0.10494935	0.01316819	-0.31637601
0.48445	129.00605	1.25e-06	0.00012149	0.0002127	1.24e-06	0.0	0.00144627	0.00026801	2.05e-06	703.49296489	700.07525465	700.97431431	-0.10492225	0.01316173	-0.31637557
0.49451	130.36518	1.14e-06	0.00011935	0.00021485	1.2e-06	-0.0	0.00144635	0.00026807	2.05e-06	703.21991535	700.11012462	700.81864099	-0.09764665	0.01142519	-0.31625487
0.49457	130.3723	1.14e-06	0.00011934	0.00021486	1.2e-06	-0.0	0.00144635	0.00026807	2.05e-06	703.21842995	700.11030145	700.81778004	-0.09760662	0.01141565	-0.3162542
0.49462	130.3794	1.14e-06	0.00011933	0.00021487	1.2e-06	-0.0	0.00144635	0.00026808	2.05e-06	703.2169446	700.11047814	700.81691898	-0.0975666	0.01140611	-0.31625352
0.49468	130.38651	1.14e-06	0.00011932	0.00021488	1.2e-06	-0.0	0.00144635	0.00026808	2.05e-06	703.21545932	700.11065468	700.81605781	-0.09752658	0.01139657	-0.31625284
0.49473	130.39361	1.14e-06	0.00011931	0.00021489	1.19e-06	-0.0	0.00144635	0.00026808	2.05e-06	703.21397409	700.11083107	700.81519653	-0.09748656	0.01138703	-0.31625217
0.49479	130.40071	1.14e-06	0.0001193	0.0002149	1.19e-06	0.0	0.00144635	0.00026808	2.05e-06	703.21248893	700.11100731	700.81433513	-0.09744654	0.01137749	-0.31625149
0.49484	130.4078	1.14e-06	0.00011929	0.00021491	1.19e-06	0.0	0.00144635	0.00026808	2.05e-06	703.21100382	700.1111834	700.81347363	-0.09740652	0.01136795	-0.31625081
0.4949	130.41489	1.14e-06	0.00011928	0.00021493	1.19e-06	0.0	0.00144635	0.00026808	2.05e-06	703.20951877	700.11135935	700.81261201	-0.0973665	0.01135841	-0.31625014
0.49495	130.42198	1.13e-06	0.00011926	0.00021494	1.19e-06	0.0	0.00144635	0.00026808	2.05e-06	703.20803378	700.11153514	700.81175028	-0.09732649	0.01134888	-0.31624946
0.49501	130.42906	1.13e-06	0.00011925	0.00021495	1.19e-06	0.0	0.00144635	0.00026808	2.05e-06	703.20654884	700.11171079	700.81088844	-0.09728647	0.01133934	-0.31624878
0.49506	130.43614	1.13e-06	0.00011924	0.00021496	1.19e-06	-0.0	0.00144635	0.00026808	2.05e-06	703.20506396	700.11188629	700.81002649	-0.09724646	0.0113298	-0.31624811
0.49512	130.44321	1.13e-06	0.00011923	0.00021497	1.19e-06	-0.0	0.00144635	0.00026808	2.05e-06	703.20357914	700.11206164	700.80916443	-0.09720645	0.01132027	-0.31624743
0.49517	130.45028	1.13e-06	0.00011922	0.00021498	1.19e-06	-0.0	0.00144635	0.00026808	2.05e-06	703.20209438	700.11223684	700.80830225	-0.09716644	0.01131073	-0.31624675
0.49523	130.45735	1.13e-06	0.00011921	0.00021499	1.19e-06	-0.0	0.00144635	0.00026808	2.05e-06	703.20060968	700.1124119	700.80743997	-0.09712643	0.0113012	-0.31624607
0.49528	130.46442	1.13e-06	0.0001192	0.000215	1.19e-06	-0.0	0.00144635	0.00026808	2.05e-06	703.19912503	700.1125868	700.80657757	-0.09708642	0.01129167	-0.3162454
0.49534	130.47148	1.13e-06	0.00011919	0.00021501	1.19e-06	0.0	0.00144635	0.00026808	2.05e-06	703.19764043	700.11276156	700.80571506	-0.09704641	0.01128214	-0.31624472
0.49539	130.47854	1.13e-06	0.00011918	0.00021502	1.19e-06	0.0	0.00144635	0.00026808	2.05e-06	703.1961559	700.11293617	700.80485244	-0.09700641	0.0112726	-0.31624404
0.49545	130.48559	1.13e-06	0.00011917	0.00021504	1.19e-06	0.0	0.00144636	0.00026808	2.05e-06	703.19467142	700.11311063	700.8039897	-0.0969664	0.01126307	-0.31624337
0.50551	131.71374	1.04e-06	0.0001173	0.00021692	1.15e-06	0.0	0.00144642	0.00026813	2.05e-06	702.92372145	700.14255158	700.64423015	-0.08963911	0.00952924	-0.31611788
0.50556	131.72009	1.04e-06	0.00011729	0.00021693	1.15e-06	0.0	0.00144642	0.00026813	2.05e-06	702.92224343	700.14269894	700.64334684	-0.08959888	0.00951981	-0.31611719
0.50562	131.72644	1.04e-06	0.00011728	0.00021694	1.15e-06	0.0	0.00144642	0.00026813	2.05e-06	702.92076543	700.14284616	700.64246342	-0.08955864	0.00951038	-0.31611649
0.50567	131.73279	1.04e-06	0.00011727	0.00021695	1.15e-06	0.0	0.00144642	0.00026813	2.05e-06	702.91928744	700.14299322	700.64157989	-0.08951839	0.00950095	-0.3161158
0.50573	131.73913	1.04e-06	0.00011726	0.00021695	1.15e-06	0.0	0.00144642	0.00026813	2.05e-06	702.91780946	700.14314014	700.64069624	-0.08947814	0.00949153	-0.31611511
0.50578	131.74547	1.04e-06	0.00011725	0.00021696	1.15e-06	0.0	0.00144642	0.00026813	2.05e-06	702.91633149	700.14328692	700.63981248	-0.08943789	0.0094821	-0.31611441
0.50584	131.75181	1.04e-06	0.00011724	0.00021697	1.15e-06	-0.0	0.00144642	0.00026813	2.05e-06	702.91485354	700.14343354	700.63892861	-0.08939764	0.00947268	-0.31611372
0.50589	131.75814	1.04e-06	0.00011723	0.00021698	1.15e-06	-0.0	0.00144642	0.00026813	2.05e-06	702.9133756	700.14358002	700.63804462	-0.08935738	0.00946325	-0.31611302
0.50595	131.76446	1.04e-06	0.00011722	0.00021699	1.15e-06	-0.0	0.00144642	0.00026813	2.05e-06	702.91189767	700.14372636	700.63716052	-0.08931712	0.00945383	-0.31611233
0.506	131.77078	1.04e-06	0.00011721	0.000217	1.15e-06	-0.0	0.00144642	0.00026813	2.05e-06	702.91041976	700.14387255	700.63627631	-0.08927684	0.0094444	-0.31611163
0.50606	131.7771	1.03e-06	0.0001172	0.00021701	1.15e-06	-0.0	0.00144642	0.00026814	2.05e-06	702.90894185	700.14401859	700.63539199	-0.08923657	0.00943498	-0.31611094
0.50611	131.78341	1.03e-06	0.00011719	0.00021702	1.15e-06	0.0	0.00144642	0.00026814	2.05e-06	702.90746396	700.14416448	700.63450755	-0.0891963	0.00942555	-0.31611025
0.50617	131.78972	1.03e-06	0.00011718	0.00021703	1.15e-06	0.0	0.00144643	0.00026814	2.05e-06	702.90598608	700.14431023	700.633623	-0.08915602	0.00941613	-0.31610955
0.50622	131.79603	1.03e-06	0.00011717	0.00021704	1.15e-06	0.0	0.00144643	0.00026814	2.05e-06	702.90450821	700.14445584	700.63273834	-0.08911573	0.00940671	-0.31610886
0.50628	131.80233	1.03e-06	0.00011717	0.00021705	1.15e-06	0.0	0.00144643	0.00026814	2.05e-06	702.90303035	700.14460129	700.63185356	-0.08907544	0.00939728	-0.31610816
0.50633	131.80863	1.03e-06	0.00011716	0.00021706	1.15e-06	0.0	0.00144643	0.00026814	2.05e-06	702.9015525	700.1447466	700.63096867	-0.08903514	0.00938786	-0.31610747
0.50639	131.81492	1.03e-06	0.00011715	0.00021707	1.15e-06	0.0	0.00144643	0.00026814	2.05e-06	702.90007466	700.14489177	700.63008367	-0.08899485	0.00937844	-0.31610677
0.50644	131.82121	1.03e-06	0.00011714	0.00021708	1.15e-06	-0.0	0.00144643	0.00026814	2.05e-06	702.89859683	700.14503678	700.62919856	-0.08895455	0.00936902	-0.31610608
0.5065	131.8275	1.03e-06	0.00011713	0.00021709	1.15e-06	-0.0	0.00144643	0.00026814	2.05e-06	702.89711901	700.14518166	700.62831333	-0.08891424	0.0093596	-0.31610538
0.51651	132.89996	9.6e-07	0.00011554	0.00021868	1.11e-06	0.0	0.00144648	0.00026818	2.05e-06	702.62806687	700.1691181	700.46529512	-0.08145821	0.00764848	-0.31597734
0.51656	132.90544	9.6e-07	0.00011554	0.00021869	1.11e-06	0.0	0.00144648	0.00026818	2.05e-06	702.62658665	700.16923628	700.46438876	-0.08141631	0.00763908	-0.31597663
0.51662	132.91092	9.6e-07	0.00011553	0.0002187	1.11e-06	0.0	0.00144648	0.00026818	2.05e-06	702.62510638	700.16935432	700.46348228	-0.0813744	0.00762969	-0.31597591
0.51667	132.91639	9.6e-07	0.00011552	0.00021871	1.11e-06	0.0	0.00144648	0.00026818	2.05e-06	702.62362608	700.16947222	700.46257568	-0.08133246	0.00762029	-0.3159752
0.51673	132.92186	9.6e-07	0.00011551	0.00021871	1.11e-06	0.0	0.00144648	0.00026818	2.05e-06	702.62214574	700.16958997	700.46166896	-0.08129048	0.00761089	-0.31597449
0.51678	132.92732	9.6e-07	0.0001155	0.00021872	1.11e-06	0.0	0.00144648	0.00026818	2.05e-06	702.62066536	700.16970757	700.46076212	-0.08124854	0.00760149	-0.31597378
0.51684	132.93278	9.6e-07	0.0001155	0.00021873	1.11e-06	-0.0	0.00144648	0.00026818	2.05e-06	702.61918494	700.16982503	700.45985516	-0.08120659	0.00759209	-0.31597307
0.51689	132.93823	9.6e-07	0.00011549	0.00021874	1.11e-06	-0.0	0.00144648	0.00026818	2.05e-06	702.61770448	700.16994234	700.45894808	-0.0811646	0.00758269	-0.31597235
0.51695	132.94367	9.6e-07	0.00011548	0.00021875	1.11e-06	-0.0	0.00144648	0.00026818	2.05e-06	702.61622399	700.17005951	700.45804089	-0.08112261	0.00757329	-0.31597164
0.517	132.94912	9.6e-07	0.00011547	0.00021875	1.11e-06	-0.0	0.00144648	0.00026818	2.05e-06	702.61474346	700.17017653	700.45713357	-0.0810806	0.00756389	-0.31597093
0.51706	132.95455	9.6e-07	0.00011546	0.00021876	1.11e-06	-0.0	0.00144648	0.00026818	2.05e-06	702.61326289	700.1702934	700.45622613	-0.08103853	0.00755449	-0.31597021
0.51711	132.95999	9.6e-07	0.00011546	0.00021877	1.11e-06	-0.0	0.00144648	0.00026818	2.05e-06	702.61178228	700.17041013	700.45531858	-0.08099648	0.00754509	-0.3159695
0.51717	132.96542	9.6e-07	0.00011545	0.00021878	1.11e-06	-0.0	0.00144648	0.00026818	2.05e-06	702.61030162	700.17052672	700.45441091	-0.08095445	0.00753569	-0.31596879
0.51722	132.97084	9.6e-07	0.00011544	0.00021879	1.11e-06	0.0	0.00144648	0.00026818	2.05e-06	702.60882093	700.17064316	700.45350311	-0.08091239	0.00752629	-0.31596808
0.51728	132.97626	9.5e-07	0.00011543	0.00021879	1.11e-06	0.0	0.00144648	0.00026818	2.05e-06	702.6073402	700.17075945	700.4525952	-0.08087031	0.00751689	-0.31596736
0.51733	132.98167	9.5e-07	0.00011542	0.0002188	1.11e-06	0.0	0.00144648	0.00026818	2.05e-06	702.60585943	700.1708756	700.45168716	-0.0808282	0.00750749	-0.31596665
0.51739	132.98708	9.5e-07	0.00011542	0.00021881	1.11e-06	0.0	0.00144648	0.00026818	2.05e-06	702.60437862	700.1709916	700.45077901	-0.08078607	0.00749809	-0.31596594
0.51744	132.99248	9.5e-07	0.00011541	0.00021882	1.11e-06	0.0	0.00144648	0.00026818	2.05e-06	702.60289776	700.17110745	700.44987074	-0.08074392	0.00748869	-0.31596522
0.5175	132.99788	9.5e-07	0.0001154	0.00021883	1.11e-06	0.0	0.00144648	0.00026818	2.05e-06	702.60141687	700.17122316	700.44896235	-0.08070178	0.00747929	-0.31596451
0.52751	133.89538	9e-07	0.00011411	0.00022012	1.08e-06	0.0	0.00144652	0.00026822	2.05e-06	702.33092315	700.18985058	700.28156931	-0.0726883	0.00575888	-0.31583303
0.52756	133.89981	9e-07	0.0001141	0.00022013	1.08e-06	0.0	0.00144652	0.00026822	2.05e-06	702.32943004	700.18993951	700.28063774	-0.07264159	0.00574933	-0.3158323
0.52762	133.90424	9e-07	0.0001141	0.00022014	1.08e-06	0.0	0.00144652	0.00026822	2.05e-06	702.32793684	700.19002829	700.27970603	-0.07259493	0.00573979	-0.31583157
0.52767	133.90866	9e-07	0.00011409	0.00022014	1.08e-06	0.0	0.00144652	0.00026822	2.05e-06	702.32644355	700.19011692	700.27877418	-0.07254831	0.00573024	-0.31583083
0.52773	133.91307	9e-07	0.00011408	0.00022015	1.08e-06	-0.0	0.00144652	0.00026822	2.05e-06	702.32495016	700.19020541	700.2778422	-0.07250169	0.0057207	-0.3158301
0.52778	133.91748	9e-07	0.00011408	0.00022016	1.08e-06	-0.0	0.00144652	0.00026822	2.05e-06	702.32345669	700.19029375	700.27691008	-0.07245501	0.00571115	-0.31582937
0.52784	133.92188	9e-07	0.00011407	0.00022016	1.08e-06	-0.0	0.00144653	0.00026822	2.05e-06	702.32196312	700.19038194	700.27597783	-0.07240824	0.0057016	-0.31582864
0.52789	133.92628	9e-07	0.00011407	0.00022017	1.08e-06	-0.0	0.00144653	0.00026822	2.05e-06	702.32046946	700.19046998	700.27504544	-0.07236144	0.00569205	-0.31582791
0.52795	133.93067	9e-07	0.00011406	0.00022017	1.08e-06	-0.0	0.00144653	0.00026822	2.05e-06	702.31897571	700.19055787	700.27411291	-0.0723146	0.0056825	-0.31582717
0.528	133.93505	9e-07	0.00011405	0.00022018	1.08e-06	-0.0	0.00144653	0.00026822	2.05e-06	702.31748186	700.19064562	700.27318025	-0.07226758	0.00567294	-0.31582644
0.52806	133.93943	9e-07	0.00011405	0.00022019	1.08e-06	-0.0	0.00144653	0.00026822	2.05e-06	702.31598792	700.19073322	700.27224745	-0.0722206	0.00566338	-0.31582571
0.52811	133.9438	9e-07	0.00011404	0.00022019	1.08e-06	-0.0	0.00144653	0.00026822	2.05e-06	702.31449388	700.19082067	700.27131451	-0.07217368	0.00565382	-0.31582497
0.52817	133.94817	9e-07	0.00011403	0.0002202	1.08e-06	0.0	0.00144653	0.00026822	2.05e-06	702.31299975	700.19090797	700.27038143	-0.07212676	0.00564427	-0.31582424
0.52822	133.95253	9e-07	0.00011403	0.00022021	1.08e-06	0.0	0.00144653	0.00026822	2.05e-06	702.31150553	700.19099513	700.26944822	-0.07207977	0.00563471	-0.31582351
0.52828	133.95689	9e-07	0.00011402	0.00022021	1.08e-06	0.0	0.00144653	0.00026822	2.05e-06	702.31001121	700.19108214	700.26851487	-0.07203269	0.00562514	-0.31582278
0.52833	133.96124	8.9e-07	0.00011402	0.00022022	1.08e-06	0.0	0.00144653	0.00026822	2.05e-06	702.3085168	700.191169	700.26758138	-0.07198558	0.00561558	-0.31582204
0.52839	133.96558	8.9e-07	0.00011401	0.00022022	1.08e-06	0.0	0.00144653	0.00026822	2.05e-06	702.30702229	700.19125571	700.26664775	-0.07193842	0.00560601	-0.31582131
0.52844	133.96992	8.9e-07	0.000114	0.00022023	1.08e-06	0.0	0.00144653	0.00026822	2.05e-06	702.30552769	700.19134227	700.26571399	-0.07189108	0.00559644	-0.31582058
0.5285	133.97425	8.9e-07	0.000114	0.00022024	1.08e-06	0.0	0.00144653	0.00026822	2.05e-06	702.30403299	700.19142869	700.26478008	-0.07184377	0.00558687	-0.31581984
0.53851	134.65339	8.6e-07	0.00011304	0.0002212	1.06e-06	-0.0	0.00144656	0.00026825	2.05e-06	702.03024277	700.20465255	700.09231098	-0.06221931	0.00379656	-0.31568437
0.53856	134.65646	8.6e-07	0.00011304	0.0002212	1.06e-06	0.0	0.00144656	0.00026825	2.05e-06	702.02872877	700.20471114	700.09134812	-0.0621581	0.0037863	-0.31568362
0.53862	134.65952	8.6e-07	0.00011303	0.0002212	1.06e-06	0.0	0.00144656	0.00026825	2.05e-06	702.02721468	700.20476957	700.09038508	-0.06209679	0.00377604	-0.31568286
0.53867	134.66257	8.6e-07	0.00011303	0.00022121	1.06e-06	0.0	0.00144656	0.00026825	2.05e-06	702.02570049	700.20482784	700.08942185	-0.06203538	0.00376577	-0.3156821
0.53873	134.66561	8.5e-07	0.00011303	0.00022121	1.06e-06	0.0	0.00144656	0.00026825	2.05e-06	702.02418622	700.20488595	700.08845843	-0.06197387	0.00375549	-0.31568135
0.53878	134.66865	8.5e-07	0.00011302	0.00022122	1.06e-06	0.0	0.00144656	0.00026825	2.05e-06	702.02267185	700.2049439	700.08749482	-0.06191226	0.00374521	-0.31568059
0.53884	134.67167	8.5e-07	0.00011302	0.00022122	1.06e-06	0.0	0.00144656	0.00026825	2.05e-06	702.0211574	700.20500169	700.08653102	-0.06185056	0.00373492	-0.31567983
0.53889	134.67469	8.5e-07	0.00011301	0.00022123	1.06e-06	0.0	0.00144656	0.00026825	2.05e-06	702.01964286	700.20505933	700.08556703	-0.06178876	0.00372463	-0.31567908
0.53895	134.6777	8.5e-07	0.00011301	0.00022123	1.06e-06	0.0	0.00144656	0.00026825	2.05e-06	702.01812824	700.20511681	700.08460286	-0.06172686	0.00371433	-0.31567832
0.539	134.6807	8.5e-07	0.00011301	0.00022123	1.06e-06	0.0	0.00144656	0.00026825	2.05e-06	702.01661352	700.20517412	700.08363849	-0.06166423	0.003704	-0.31567756
0.53906	134.6837	8.5e-07	0.000113	0.00022124	1.06e-06	0.0	0.00144656	0.00026825	2.05e-06	702.01509873	700.20523128	700.08267393	-0.06160157	0.00369366	-0.3156768
0.53911	134.68668	8.5e-07	0.000113	0.00022124	1.06e-06	0.0	0.00144656	0.00026825	2.05e-06	702.01358385	700.20528828	700.08170917	-0.06153873	0.00368331	-0.31567605
0.53917	134.68966	8.5e-07	0.00011299	0.00022125	1.06e-06	0.0	0.00144656	0.00026825	2.05e-06	702.01206888	700.20534511	700.08074423	-0.0614757	0.00367295	-0.31567529
0.53922	134.69263	8.5e-07	0.00011299	0.00022125	1.06e-06	0.0	0.00144656	0.00026825	2.05e-06	702.01055384	700.20540179	700.07977909	-0.06141245	0.00366258	-0.31567453
0.53928	134.69559	8.5e-07	0.00011298	0.00022126	1.06e-06	0.0	0.00144656	0.00026825	2.05e-06	702.00903872	700.20545831	700.07881375	-0.06134903	0.00365221	-0.31567377
0.53933	134.69854	8.5e-07	0.00011298	0.00022126	1.06e-06	0.0	0.00144656	0.00026825	2.05e-06	702.00752353	700.20551466	700.07784822	-0.06128541	0.00364182	-0.31567301
0.53939	134.70148	8.5e-07	0.00011298	0.00022126	1.06e-06	0.0	0.00144656	0.00026825	2.05e-06	702.00600825	700.20557086	700.07688249	-0.06122168	0.00363142	-0.31567226
0.53944	134.70442	8.5e-07	0.00011297	0.00022127	1.06e-06	0.0	0.00144656	0.00026825	2.05e-06	702.0044929	700.20562689	700.07591656	-0.06115775	0.00362101	-0.3156715
0.5395	134.70734	8.5e-07	0.00011297	0.00022127	1.06e-06	0.0	0.00144656	0.00026825	2.05e-06	702.00297748	700.20568277	700.07495044	-0.06109363	0.0036106	-0.31567074
0.54951	135.06367	8.3e-07	0.00011248	0.00022177	1.05e-06	0.0	0.00144657	0.00026826	2.05e-06	701.73127723	700.21283518	699.89445884	-0.0385456	0.00108336	-0.31552895
0.54956	135.06424	8.3e-07	0.00011248	0.00022177	1.05e-06	0.0	0.00144657	0.00026826	2.05e-06	701.72994875	700.21285187	699.89341812	-0.0380422	0.00104665	-0.31552813
0.54962	135.06479	8.3e-07	0.00011248	0.00022177	1.05e-06	0.0	0.00144657	0.00026826	2.05e-06	701.72863144	700.21286799	699.89237565	-0.03749859	0.00100748	-0.31552731
0.54967	135.06531	8.3e-07	0.00011248	0.00022177	1.05e-06	0.0	0.00144657	0.00026826	2.05e-06	701.72732654	700.21288351	699.8913313	-0.03690723	0.00096538	-0.31552649
0.54973	135.06579	8.3e-07	0.00011247	0.00022177	1.05e-06	0.0	0.00144657	0.00026826	2.05e-06	701.72603555	700.21289838	699.8902849	-0.03625879	0.00091979	-0.31552567
0.54978	135.06625	8.3e-07	0.00011247	0.00022177	1.05e-06	0.0	0.00144657	0.00026826	2.05e-06	701.72476025	700.21291255	699.88923624	-0.03553673	0.00086966	-0.31552485
0.54984	135.06667	8.3e-07	0.00011247	0.00022177	1.05e-06	0.0	0.00144657	0.00026826	2.05e-06	701.72350303	700.21292595	699.88818507	-0.03472104	0.00081378	-0.31552402
0.54989	135.06705	8.3e-07	0.00011247	0.00022177	1.05e-06	0.0	0.00144657	0.00026826	2.05e-06	701.7222669	700.21293848	699.88713106	-0.03378175	0.00075026	-0.31552319
0.54995	135.06739	8.3e-07	0.00011247	0.00022177	1.05e-06	0.0	0.00144657	0.00026826	2.05e-06	701.72105593	700.21295004	699.88607378	-0.03266555	0.00067579	-0.31552236
0.55	135.06769	8.3e-07	0.00011247	0.00022177	1.05e-06	0.0	0.00144657	0.00026826	2.05e-06	701.71987602	700.21296045	699.8850126	1662.63945123	114.55060704	180.97522812
