# Supplementary material for: Dataset for the simulated biomass pyrolysis in rotary kilns with varying particle residence time distributions
Source: Data Brief. 2021 Nov 23;39:107603. doi: 10.1016/j.dib.2021.107603 (PMC8633881; doi:10.1016/j.dib.2021.107603)
Supplement: Supplementary Data S1 — Supplementary Raw Research Data. This is open data under the CC BY license http://creativecommons.org/licenses/by/4.0/ [file mmc1.zip › supplementary/112/logFiles/log_Pe14]

l,m	Tau,s	F_w,kg/s	F_is,kg/s	F_c,kg/s	F_rt,kg/s	F_w_wet,kg/s	F_it,kg/s	F_g,kg/s	F_H2O_g,kg/s	T_b,K	T_g,K	T_w,K	q_bed,kW/m	q_gas,kW/m	q_loss,kW/m
5e-05	0.00931	0.0	0.0	0.0	0.0	0.0020529	0.0	0.0	0.0	298.62154183	300.54773709	833.01844662	31.66533547	3.02706426	-0.42003309
0.00011	0.02793	0.0	0.0	0.0	0.0	0.0020529	0.0	0.0	0.0	299.09248006	302.94114529	832.88703102	31.63306875	3.02260871	-0.41992993
0.00016	0.04654	0.0	0.0	0.0	0.0	0.0020529	0.0	0.0	0.0	299.56281568	305.33019057	832.75575326	31.60084721	3.01809548	-0.41982687
0.00022	0.06516	0.0	0.0	0.0	0.0	0.0020529	0.0	0.0	0.0	300.03254984	307.71483214	832.62461336	31.56866993	3.01352571	-0.41972393
0.00027	0.08377	0.0	0.0	0.0	0.0	0.0020529	0.0	0.0	0.0	300.50168369	310.09503005	832.49361139	31.53653696	3.00889808	-0.41962109
0.00033	0.10239	0.0	0.0	0.0	0.0	0.0020529	0.0	0.0	0.0	300.97021834	312.47074354	832.36274738	31.50444692	3.00421616	-0.41951837
0.00038	0.121	0.0	0.0	0.0	0.0	0.0020529	0.0	0.0	0.0	301.4381549	314.84193424	832.23202139	31.47240015	2.99947829	-0.41941575
0.00044	0.13961	0.0	0.0	0.0	0.0	0.0020529	0.0	0.0	0.0	301.90549447	317.20856268	832.10143346	31.44039646	2.99467809	-0.41931324
0.00049	0.15823	0.0	0.0	0.0	0.0	0.0020529	0.0	0.0	0.0	302.37223814	319.57058557	831.97098365	31.40843615	2.98982578	-0.41921084
0.0105	3.53603	5e-08	0.0	0.0	0.0	0.00205286	0.0	0.0	0.0	378.3837202	637.73828343	810.57676342	26.20336076	1.36607761	-0.40241788
0.01056	3.55453	5e-08	0.0	0.0	0.0	0.00205286	0.0	0.0	0.0	378.75691832	638.76747214	810.47207293	26.1774397	1.35613742	-0.40233572
0.01061	3.57304	5e-08	0.0	0.0	0.0	0.00205285	0.0	0.0	0.0	379.12967334	639.78902559	810.36751695	26.15154058	1.34622964	-0.40225366
0.01067	3.59154	5e-08	0.0	0.0	0.0	0.00205285	0.0	0.0	0.0	379.50198583	640.80297155	810.2630953	26.12566329	1.33635501	-0.4021717
0.01072	3.61005	5e-08	0.0	0.0	0.0	0.00205285	0.0	0.0	0.0	379.87385636	641.80933832	810.15880777	26.09980772	1.32651425	-0.40208985
0.01078	3.62855	5e-08	0.0	0.0	0.0	0.00205285	0.0	0.0	0.0	380.24528551	642.80815468	810.05465414	26.07397377	1.31670807	-0.40200811
0.01083	3.64705	5e-08	0.0	0.0	0.0	0.00205285	0.0	0.0	0.0	380.61627384	643.79944994	809.95063421	26.04816852	1.30689406	-0.40192646
0.01089	3.66555	6e-08	0.0	0.0	0.0	0.00205285	0.0	0.0	0.0	380.98682204	644.78321989	809.8467479	26.02239975	1.29702564	-0.40184489
0.01094	3.68406	6e-08	0.0	0.0	0.0	0.00205284	0.0	0.0	0.0	381.35693093	645.75942353	809.74299527	25.99663587	1.2872922	-0.40176346
0.011	3.70256	6e-08	0.0	0.0	0.0	0.00205284	0.0	0.0	0.0	381.7266008	646.72816916	809.6393758	25.97089369	1.27759312	-0.40168213
0.01105	3.72106	6e-08	0.0	0.0	0.0	0.00205284	0.0	0.0	0.0	382.09583221	647.68948565	809.53588929	25.94517311	1.26792901	-0.4016009
0.01111	3.73956	6e-08	0.0	0.0	0.0	0.00205284	0.0	0.0	0.0	382.46462571	648.64340232	809.43253551	25.91947403	1.25830049	-0.40151978
0.01116	3.75806	6e-08	0.0	0.0	0.0	0.00205284	0.0	0.0	0.0	382.83298187	649.58994889	809.32931426	25.89379638	1.24870816	-0.40143876
0.01122	3.77655	7e-08	0.0	0.0	0.0	0.00205283	0.0	0.0	0.0	383.20090126	650.52915552	809.22622531	25.86814004	1.23915264	-0.40135785
0.01127	3.79505	7e-08	0.0	0.0	0.0	0.00205283	0.0	0.0	0.0	383.56838443	651.46105278	809.12326846	25.84250494	1.22963456	-0.40127704
0.01133	3.81355	7e-08	0.0	0.0	0.0	0.00205283	0.0	0.0	0.0	383.93543193	652.38567167	809.02044348	25.81689098	1.2201545	-0.40119634
0.01138	3.83205	7e-08	0.0	0.0	0.0	0.00205283	0.0	0.0	0.0	384.30204431	653.30304362	808.91775014	25.79129807	1.21071311	-0.40111574
0.01144	3.85054	7e-08	0.0	0.0	0.0	0.00205283	0.0	0.0	0.0	384.66822214	654.21320047	808.81518823	25.76572612	1.20131097	-0.40103524
0.01149	3.86904	8e-08	0.0	0.0	0.0	0.00205282	0.0	0.0	0.0	385.03396595	655.1161745	808.71275752	25.74017502	1.19194872	-0.40095484
0.0215	7.2253	4.93e-06	0.0	0.0	0.0	0.00204796	0.0	0.0	0.0	444.88809431	733.8525262	792.0161561	21.42125422	0.17978144	-0.38784925
0.02156	7.24368	5.02e-06	0.0	0.0	0.0	0.00204788	0.0	0.0	1e-08	445.18273177	733.98544401	791.93385812	21.39933163	0.17739357	-0.38778465
0.02161	7.26207	5.11e-06	0.0	0.0	0.0	0.00204778	0.0	0.0	1e-08	445.47702243	734.11657306	791.85165136	21.3774291	0.17502865	-0.38772012
0.02167	7.28045	5.2e-06	0.0	0.0	0.0	0.00204769	0.0	0.0	1e-08	445.7709667	734.24593038	791.76953568	21.35554665	0.17268648	-0.38765566
0.02172	7.29884	5.3e-06	0.0	0.0	0.0	0.0020476	0.0	0.0	1e-08	446.06456501	734.37353282	791.6875109	21.33368427	0.17036685	-0.38759127
0.02178	7.31722	5.39e-06	0.0	0.0	0.0	0.0020475	0.0	0.0	1e-08	446.35781778	734.49939709	791.60557687	21.31184198	0.16806956	-0.38752696
0.02183	7.3356	5.49e-06	0.0	0.0	0.0	0.00204741	0.0	0.0	1e-08	446.65072543	734.62353974	791.52373343	21.29001932	0.16579742	-0.38746272
0.02189	7.35399	5.59e-06	0.0	0.0	0.0	0.00204731	0.0	0.0	1e-08	446.94328837	734.74597964	791.4419804	21.26821675	0.16354732	-0.38739854
0.02194	7.37237	5.69e-06	0.0	0.0	0.0	0.00204721	0.0	0.0	1e-08	447.23550702	734.86673312	791.36031764	21.24643449	0.16131748	-0.38733444
0.022	7.39075	5.79e-06	0.0	0.0	0.0	0.00204711	0.0	0.0	1e-08	447.5273818	734.98581504	791.27874499	21.22467231	0.15910938	-0.38727041
0.02205	7.40913	5.89e-06	0.0	0.0	0.0	0.002047	0.0	0.0	1e-08	447.81891315	735.1032415	791.1972623	21.20293021	0.1569228	-0.38720645
0.02211	7.42751	6e-06	0.0	0.0	0.0	0.0020469	0.0	0.0	1e-08	448.11010146	735.21902843	791.1158694	21.18120819	0.15475756	-0.38714256
0.02216	7.44589	6.1e-06	0.0	0.0	0.0	0.00204679	0.0	0.0	1e-08	448.40094716	735.33319163	791.03456614	21.15950625	0.15261347	-0.38707874
0.02222	7.46427	6.21e-06	0.0	0.0	0.0	0.00204668	0.0	0.0	1e-08	448.69145067	735.44574674	790.95335237	21.13782441	0.15049033	-0.38701499
0.02227	7.48265	6.32e-06	0.0	0.0	0.0	0.00204657	0.0	0.0	1e-08	448.9816124	735.55670925	790.87222793	21.11616266	0.14838794	-0.38695131
0.02233	7.50102	6.43e-06	0.0	0.0	0.0	0.00204646	0.0	0.0	1e-08	449.27143276	735.66609451	790.79119268	21.09452101	0.14630611	-0.3868877
0.02238	7.5194	6.55e-06	0.0	0.0	0.0	0.00204635	0.0	0.0	1e-08	449.56091219	735.77391772	790.71024645	21.07289946	0.14424466	-0.38682416
0.02244	7.53778	6.66e-06	0.0	0.0	0.0	0.00204623	0.0	0.0	1e-08	449.85005108	735.88019393	790.6293891	21.05129801	0.14220337	-0.38676068
0.02249	7.55615	6.78e-06	0.0	0.0	0.0	0.00204612	0.0	0.0	1e-08	450.13884985	735.98493804	790.54862048	21.02971637	0.14018424	-0.38669728
0.0325	10.89041	8.993e-05	0.0	0.0	0.0	0.00196288	0.0	0.0	9e-08	497.43195054	740.09628227	777.19581697	17.43152215	-0.01946852	-0.37621556
0.03256	10.90867	9.097e-05	0.0	0.0	0.0	0.00196184	0.0	0.0	9e-08	497.66487537	740.07473243	777.12924067	17.4135139	-0.01969064	-0.37616329
0.03261	10.92693	9.202e-05	0.0	0.0	0.0	0.00196078	0.0	0.0	9e-08	497.89752631	740.0529585	777.0627328	17.3955242	-0.01990905	-0.37611109
0.03267	10.9452	9.309e-05	0.0	0.0	0.0	0.00195972	0.0	0.0	9e-08	498.12990366	740.03096293	776.99629326	17.37755303	-0.02012377	-0.37605893
0.03272	10.96346	9.416e-05	0.0	0.0	0.0	0.00195865	0.0	0.0	9e-08	498.36200773	740.00874814	776.92992199	17.35960037	-0.02033485	-0.37600683
0.03278	10.98172	9.524e-05	0.0	0.0	0.0	0.00195756	0.0	0.0	1e-07	498.59383882	739.98631655	776.86361889	17.34166621	-0.02054231	-0.37595478
0.03283	10.99998	9.634e-05	0.0	0.0	0.0	0.00195647	0.0	0.0	1e-07	498.82539724	739.96367053	776.79738389	17.32375063	-0.02074697	-0.37590279
0.03289	11.01824	9.744e-05	0.0	0.0	0.0	0.00195536	0.0	0.0	1e-07	499.0566833	739.94081186	776.7312169	17.30585345	-0.02094748	-0.37585085
0.03294	11.0365	9.855e-05	0.0	0.0	0.0	0.00195425	0.0	0.0	1e-07	499.2876973	739.91774332	776.66511784	17.28797474	-0.02114448	-0.37579896
0.033	11.05476	9.968e-05	0.0	0.0	0.0	0.00195312	0.0	0.0	1e-07	499.51843954	739.89446719	776.59908663	17.27011447	-0.02133802	-0.37574713
0.03305	11.07302	0.00010081	0.0	0.0	0.0	0.00195199	0.0	0.0	1e-07	499.74891033	739.87098575	776.53312318	17.25227264	-0.02152811	-0.37569534
0.03311	11.09128	0.00010196	0.0	0.0	0.0	0.00195084	0.0	0.0	1e-07	499.97910998	739.84730125	776.46722741	17.23444923	-0.02171479	-0.37564362
0.03316	11.10953	0.00010311	0.0	0.0	0.0	0.00194969	0.0	0.0	1e-07	500.20903877	739.82341593	776.40139924	17.21664423	-0.02189808	-0.37559194
0.03322	11.12779	0.00010428	0.0	0.0	0.0	0.00194852	0.0	0.0	1e-07	500.43869703	739.79933199	776.33563859	17.19885762	-0.02207803	-0.37554032
0.03327	11.14605	0.00010545	0.0	0.0	0.0	0.00194734	0.0	0.0	1.1e-07	500.66808504	739.77505161	776.26994538	17.18108938	-0.02225464	-0.37548875
0.03333	11.1643	0.00010664	0.0	0.0	0.0	0.00194616	0.0	0.0	1.1e-07	500.89720311	739.75057696	776.20431952	17.16333952	-0.02242797	-0.37543724
0.03338	11.18256	0.00010783	0.0	0.0	0.0	0.00194496	0.0	0.0	1.1e-07	501.12605154	739.72591019	776.13876094	17.145608	-0.02259802	-0.37538577
0.03344	11.20081	0.00010904	0.0	0.0	0.0	0.00194375	0.0	0.0	1.1e-07	501.35463063	739.70105342	776.07326955	17.12789483	-0.02276484	-0.37533436
0.03349	11.21906	0.00011026	0.0	0.0	0.0	0.00194253	0.0	0.0	1.1e-07	501.58294068	739.67600875	776.00784527	17.11019997	-0.02292844	-0.375283
0.0435	14.53083	0.00056313	4e-08	0.0	0.0	0.00148914	3e-08	0.0	5.6e-07	538.94894914	733.41200798	765.1419759	14.18011105	-0.01988811	-0.36675329
0.04356	14.54897	0.00056702	4e-08	0.0	0.0	0.00148524	3e-08	0.0	5.7e-07	539.1328459	733.37330426	765.08760566	14.16552104	-0.01976535	-0.3667106
0.04361	14.56711	0.00057093	4e-08	0.0	0.0	0.00148133	3e-08	0.0	5.7e-07	539.31652629	733.3345875	765.03328974	14.15094652	-0.01964194	-0.36666797
0.04367	14.58525	0.00057486	4e-08	0.0	0.0	0.0014774	3e-08	0.0	5.8e-07	539.49999061	733.29585796	764.97902805	14.13638747	-0.01951788	-0.36662537
0.04372	14.60338	0.0005788	4e-08	0.0	0.0	0.00147345	3e-08	0.0	5.8e-07	539.68323916	733.25711591	764.92482056	14.12184388	-0.01939319	-0.36658282
0.04378	14.62152	0.00058275	4e-08	0.0	0.0	0.00146949	3e-08	0.0	5.8e-07	539.86627223	733.2183616	764.87066719	14.10731572	-0.01926786	-0.36654031
0.04383	14.63966	0.00058672	4e-08	0.0	0.0	0.00146552	3e-08	0.0	5.9e-07	540.04909013	733.17959527	764.81656788	14.09280297	-0.01914189	-0.36649784
0.04389	14.65779	0.0005907	4e-08	0.0	0.0	0.00146154	3e-08	0.0	5.9e-07	540.23169315	733.14081718	764.76252258	14.07830563	-0.0190153	-0.36645541
0.04394	14.67593	0.00059469	4e-08	0.0	0.0	0.00145754	3e-08	0.0	6e-07	540.4140816	733.10202755	764.70853122	14.06382366	-0.01888808	-0.36641303
0.044	14.69406	0.0005987	4e-08	0.0	0.0	0.00145352	3e-08	0.0	6e-07	540.59625577	733.06322661	764.65459375	14.04935704	-0.01876027	-0.36637069
0.04405	14.7122	0.00060272	4e-08	0.0	0.0	0.00144949	3e-08	0.0	6e-07	540.77821595	733.02441444	764.6007101	14.03490578	-0.01863182	-0.36632839
0.04411	14.73033	0.00060676	4e-08	0.0	0.0	0.00144545	3e-08	0.0	6.1e-07	540.95996245	732.98559137	764.54688021	14.02046984	-0.01850276	-0.36628613
0.04416	14.74846	0.00061081	4e-08	0.0	0.0	0.0014414	3e-08	0.0	6.1e-07	541.14149557	732.94675761	764.49310403	14.00604921	-0.01837309	-0.36624392
0.04422	14.76659	0.00061487	5e-08	0.0	0.0	0.00143733	3e-08	0.0	6.2e-07	541.32281562	732.90791337	764.4393815	13.99164388	-0.01824281	-0.36620174
0.04427	14.78472	0.00061895	5e-08	0.0	0.0	0.00143325	4e-08	1e-08	6.2e-07	541.50392289	732.86905883	764.38571255	13.97725381	-0.01811193	-0.36615961
0.04433	14.80285	0.00062304	5e-08	0.0	0.0	0.00142915	4e-08	1e-08	6.2e-07	541.68481769	732.8301942	764.33209712	13.96287901	-0.01798046	-0.36611753
0.04438	14.82098	0.00062714	5e-08	0.0	0.0	0.00142504	4e-08	1e-08	6.3e-07	541.86550031	732.79131966	764.27853516	13.94851943	-0.01784838	-0.36607548
0.04444	14.83911	0.00063126	5e-08	0.0	0.0	0.00142092	4e-08	1e-08	6.3e-07	542.04597107	732.75243538	764.22502661	13.93417507	-0.01771572	-0.36603347
0.04449	14.85724	0.00063539	5e-08	0.0	0.0	0.00141678	4e-08	1e-08	6.4e-07	542.22623026	732.71354155	764.17157141	13.91984592	-0.01758246	-0.36599151
0.05455	18.16403	0.00147234	6e-07	0.0	1e-08	0.00057767	7.1e-07	1.1e-07	1.48e-06	571.96983496	725.29529532	755.22933608	11.53325784	0.01757586	-0.35897176
0.05461	18.18205	0.00147647	6.1e-07	0.0	1e-08	0.00057351	7.2e-07	1.1e-07	1.48e-06	572.11632631	725.25069574	755.18476115	11.52139166	0.01785191	-0.35893677
0.05466	18.20006	0.00148059	6.1e-07	0.0	1e-08	0.00056938	7.3e-07	1.1e-07	1.48e-06	572.26266002	725.20601148	755.14022973	11.50953707	0.01812931	-0.35890181
0.05472	18.21807	0.00148469	6.2e-07	0.0	1e-08	0.00056526	7.3e-07	1.1e-07	1.49e-06	572.40883631	725.16124176	755.09574178	11.49769407	0.01840806	-0.35886689
0.05477	18.23607	0.00148878	6.3e-07	0.0	1e-08	0.00056115	7.4e-07	1.1e-07	1.49e-06	572.55485542	725.11638579	755.05129723	11.48586262	0.01868819	-0.358832
0.05483	18.25408	0.00149285	6.3e-07	0.0	1e-08	0.00055705	7.5e-07	1.1e-07	1.5e-06	572.70071756	725.07144282	755.00689605	11.47404273	0.0189697	-0.35879714
0.05488	18.27209	0.00149691	6.4e-07	0.0	1e-08	0.00055297	7.6e-07	1.1e-07	1.5e-06	572.84642296	725.02641205	754.96253819	11.46223437	0.0192526	-0.35876232
0.05494	18.2901	0.00150095	6.5e-07	0.0	1e-08	0.00054891	7.7e-07	1.2e-07	1.5e-06	572.99197185	724.98129273	754.91822359	11.45043751	0.01953689	-0.35872754
0.05499	18.3081	0.00150498	6.5e-07	0.0	1e-08	0.00054486	7.8e-07	1.2e-07	1.51e-06	573.13736446	724.93608408	754.87395221	11.43865216	0.01982259	-0.35869278
0.05505	18.32611	0.00150899	6.6e-07	0.0	1e-08	0.00054082	7.9e-07	1.2e-07	1.51e-06	573.282601	724.89078533	754.829724	11.42687828	0.0201097	-0.35865806
0.0551	18.34412	0.00151299	6.7e-07	0.0	1e-08	0.0005368	8e-07	1.2e-07	1.52e-06	573.4276817	724.84539571	754.78553891	11.41511587	0.02039821	-0.35862338
0.05516	18.36212	0.00151697	6.7e-07	0.0	1e-08	0.00053279	8.1e-07	1.2e-07	1.52e-06	573.57260677	724.79991447	754.74139689	11.40336502	0.02068792	-0.35858872
0.05521	18.38012	0.00152094	6.8e-07	0.0	1e-08	0.0005288	8.2e-07	1.2e-07	1.52e-06	573.71737647	724.75434094	754.6972979	11.39162551	0.02097926	-0.35855411
0.05527	18.39813	0.0015249	6.9e-07	0.0	1e-08	0.00052482	8.3e-07	1.2e-07	1.53e-06	573.86199098	724.70867427	754.65324189	11.37989742	0.02127203	-0.35851952
0.05532	18.41613	0.00152884	7e-07	0.0	1e-08	0.00052086	8.4e-07	1.3e-07	1.53e-06	574.00645053	724.66291372	754.6092288	11.36818072	0.02156626	-0.35848497
0.05538	18.43413	0.00153276	7e-07	0.0	1e-08	0.00051691	8.5e-07	1.3e-07	1.54e-06	574.15075534	724.61705851	754.5652586	11.3564754	0.02186194	-0.35845045
0.05543	18.45213	0.00153667	7.1e-07	0.0	1e-08	0.00051298	8.6e-07	1.3e-07	1.54e-06	574.29490561	724.57110791	754.52133122	11.34478145	0.02215908	-0.35841597
0.05549	18.47013	0.00154056	7.2e-07	0.0	1e-08	0.00050906	8.8e-07	1.3e-07	1.54e-06	574.43890156	724.52506115	754.47744663	11.33309885	0.0224577	-0.35838152
0.06555	21.75329	0.00196507	3.41e-06	0.0	5e-08	7.601e-05	5.52e-06	8.6e-07	1.98e-06	598.35714621	713.9802739	747.11959138	9.36951855	0.10633105	-0.35260545
0.06561	21.77117	0.00196598	3.43e-06	0.0	5e-08	7.502e-05	5.57e-06	8.7e-07	1.98e-06	598.47524385	713.91047452	747.08280634	9.35971114	0.10694717	-0.35257657
0.06566	21.78905	0.00196689	3.46e-06	0.0	5e-08	7.404e-05	5.61e-06	8.7e-07	1.98e-06	598.59321034	713.84056192	747.04605581	9.34991317	0.10756468	-0.35254772
0.06572	21.80693	0.00196778	3.48e-06	0.0	5e-08	7.307e-05	5.66e-06	8.8e-07	1.98e-06	598.71104576	713.7705368	747.00933974	9.34012467	0.10818357	-0.35251889
0.06577	21.82481	0.00196866	3.5e-06	0.0	5e-08	7.211e-05	5.7e-06	8.9e-07	1.98e-06	598.82875019	713.70039987	746.97265811	9.33034565	0.10880384	-0.3524901
0.06583	21.84269	0.00196953	3.53e-06	0.0	5e-08	7.116e-05	5.75e-06	9e-07	1.98e-06	598.94632371	713.63015186	746.93601085	9.32057613	0.10942547	-0.35246133
0.06588	21.86057	0.00197039	3.55e-06	0.0	5e-08	7.022e-05	5.8e-06	9e-07	1.98e-06	599.0637664	713.55979349	746.89939795	9.31081615	0.11004846	-0.35243259
0.06594	21.87844	0.00197124	3.58e-06	0.0	5e-08	6.929e-05	5.85e-06	9.1e-07	1.98e-06	599.18107833	713.48932551	746.86281935	9.30106574	0.11067278	-0.35240387
0.06599	21.89632	0.00197208	3.6e-06	0.0	5e-08	6.837e-05	5.89e-06	9.2e-07	1.98e-06	599.29825959	713.41874865	746.82627501	9.29132489	0.11129847	-0.35237518
0.06605	21.91419	0.00197291	3.63e-06	0.0	5e-08	6.746e-05	5.94e-06	9.3e-07	1.99e-06	599.41531025	713.34806364	746.7897649	9.28159368	0.11192547	-0.35234652
0.0661	21.93207	0.00197373	3.65e-06	0.0	6e-08	6.656e-05	5.99e-06	9.3e-07	1.99e-06	599.53223039	713.27727123	746.75328897	9.27187214	0.11255378	-0.35231789
0.06616	21.94994	0.00197453	3.67e-06	0.0	6e-08	6.567e-05	6.04e-06	9.4e-07	1.99e-06	599.6490201	713.2063722	746.71684718	9.26216031	0.1131834	-0.35228928
0.06621	21.96781	0.00197533	3.7e-06	0.0	6e-08	6.479e-05	6.09e-06	9.5e-07	1.99e-06	599.76567946	713.13536731	746.68043948	9.25245823	0.11381431	-0.3522607
0.06627	21.98569	0.00197611	3.72e-06	0.0	6e-08	6.392e-05	6.13e-06	9.6e-07	1.99e-06	599.88220855	713.06425734	746.64406585	9.24276594	0.1144465	-0.35223214
0.06632	22.00356	0.00197689	3.75e-06	0.0	6e-08	6.307e-05	6.18e-06	9.7e-07	1.99e-06	599.99860745	712.99304308	746.60772623	9.23308349	0.11507997	-0.35220361
0.06638	22.02143	0.00197766	3.77e-06	0.0	6e-08	6.222e-05	6.23e-06	9.7e-07	1.99e-06	600.11487624	712.92172529	746.57142059	9.22341092	0.1157147	-0.35217511
0.06643	22.0393	0.00197841	3.8e-06	0.0	6e-08	6.138e-05	6.28e-06	9.8e-07	1.99e-06	600.23101501	712.85030479	746.53514887	9.21374829	0.11635068	-0.35214664
0.06649	22.05717	0.00197916	3.82e-06	0.0	6e-08	6.055e-05	6.33e-06	9.9e-07	1.99e-06	600.34702385	712.77878236	746.49891105	9.20409566	0.11698791	-0.35211819
0.07655	25.31615	0.00201163	1.063e-05	1e-08	2e-07	3.15e-06	2.174e-05	3.49e-06	2.05e-06	619.47408427	698.97108246	740.39936646	7.59128111	0.24249924	-0.34732981
0.07661	25.3339	0.00201149	1.068e-05	1e-08	2e-07	3.1e-06	2.186e-05	3.51e-06	2.05e-06	619.56761268	698.8974317	740.36874695	7.58328865	0.24316893	-0.34730578
0.07666	25.35164	0.00201135	1.073e-05	1e-08	2e-07	3.04e-06	2.199e-05	3.53e-06	2.05e-06	619.6610274	698.82385983	740.33815494	7.57527355	0.24383784	-0.34728176
0.07672	25.36939	0.0020112	1.078e-05	1e-08	2e-07	2.98e-06	2.212e-05	3.56e-06	2.05e-06	619.75432814	698.75036771	740.30759051	7.56729209	0.24450592	-0.34725777
0.07677	25.38714	0.00201106	1.083e-05	1e-08	2e-07	2.93e-06	2.224e-05	3.58e-06	2.05e-06	619.8475153	698.67695613	740.27705355	7.55931818	0.24517318	-0.34723379
0.07683	25.40488	0.00201091	1.088e-05	1e-08	2e-07	2.88e-06	2.237e-05	3.6e-06	2.05e-06	619.94058898	698.60362592	740.24654402	7.55135163	0.24583961	-0.34720984
0.07688	25.42262	0.00201076	1.093e-05	1e-08	2.1e-07	2.82e-06	2.25e-05	3.62e-06	2.05e-06	620.03354926	698.5303779	740.2160619	7.54339226	0.2465052	-0.34718591
0.07694	25.44037	0.00201061	1.099e-05	1e-08	2.1e-07	2.77e-06	2.263e-05	3.64e-06	2.05e-06	620.1263962	698.45721289	740.18560717	7.53543988	0.24716994	-0.347162
0.07699	25.45811	0.00201046	1.104e-05	1e-08	2.1e-07	2.72e-06	2.276e-05	3.66e-06	2.05e-06	620.21912989	698.3841317	740.15517981	7.52749428	0.24783384	-0.34713812
0.07705	25.47585	0.00201031	1.109e-05	1e-08	2.1e-07	2.67e-06	2.289e-05	3.68e-06	2.05e-06	620.31175041	698.31113513	740.12477978	7.51955524	0.24849687	-0.34711425
0.0771	25.49359	0.00201015	1.114e-05	1e-08	2.1e-07	2.62e-06	2.302e-05	3.7e-06	2.05e-06	620.40425782	698.23822398	740.09440708	7.51162255	0.24915903	-0.34709041
0.07716	25.51133	0.00200999	1.119e-05	1e-08	2.1e-07	2.57e-06	2.315e-05	3.73e-06	2.05e-06	620.49665219	698.16539907	740.06406168	7.50369598	0.24982031	-0.34706659
0.07721	25.52907	0.00200983	1.125e-05	1e-08	2.1e-07	2.52e-06	2.328e-05	3.75e-06	2.05e-06	620.58893359	698.09266117	740.03374356	7.49577528	0.25048072	-0.34704278
0.07727	25.54681	0.00200967	1.13e-05	1e-08	2.1e-07	2.48e-06	2.341e-05	3.77e-06	2.05e-06	620.68110208	698.02001108	740.00345271	7.4878883	0.25114023	-0.347019
0.07732	25.56455	0.00200951	1.135e-05	1e-08	2.2e-07	2.43e-06	2.354e-05	3.79e-06	2.05e-06	620.77315808	697.9474496	739.97318899	7.47999728	0.25179884	-0.34699525
0.07738	25.58228	0.00200935	1.14e-05	1e-08	2.2e-07	2.38e-06	2.368e-05	3.81e-06	2.05e-06	620.86510153	697.87497751	739.94295243	7.47210788	0.25245654	-0.34697151
0.07743	25.60002	0.00200918	1.146e-05	1e-08	2.2e-07	2.34e-06	2.381e-05	3.83e-06	2.05e-06	620.95693243	697.80259557	739.91274303	7.46422585	0.25311332	-0.34694779
0.07749	25.61776	0.00200902	1.151e-05	1e-08	2.2e-07	2.3e-06	2.395e-05	3.86e-06	2.05e-06	621.04865087	697.73030457	739.88256075	7.45635116	0.25376919	-0.3469241
0.08755	28.852	0.00195747	2.408e-05	5e-08	5.4e-07	5e-08	5.895e-05	9.7e-06	2.05e-06	636.03761874	686.60994248	734.78910754	6.14909956	0.35306662	-0.34292549
0.08761	28.86961	0.00195709	2.417e-05	5e-08	5.4e-07	5e-08	5.921e-05	9.74e-06	2.05e-06	636.11023679	686.56263875	734.76348835	6.14264546	0.3534804	-0.34290538
0.08766	28.88722	0.0019567	2.425e-05	5e-08	5.4e-07	5e-08	5.946e-05	9.79e-06	2.05e-06	636.18275946	686.51549011	734.73789186	6.13621515	0.35389273	-0.34288528
0.08772	28.90483	0.00195632	2.434e-05	5e-08	5.4e-07	5e-08	5.972e-05	9.83e-06	2.05e-06	636.25518707	686.46849654	734.71231796	6.12978503	0.35430362	-0.34286521
0.08777	28.92243	0.00195593	2.443e-05	5e-08	5.4e-07	5e-08	5.998e-05	9.87e-06	2.05e-06	636.3275196	686.42165801	734.68676666	6.1233693	0.35471305	-0.34284515
0.08783	28.94004	0.00195554	2.451e-05	5e-08	5.5e-07	5e-08	6.024e-05	9.92e-06	2.05e-06	636.39975726	686.37497447	734.66123792	6.11695785	0.35512104	-0.34282511
0.08788	28.95765	0.00195515	2.46e-05	5e-08	5.5e-07	4e-08	6.049e-05	9.96e-06	2.05e-06	636.47190008	686.32844589	734.63573172	6.11055093	0.35552758	-0.34280508
0.08794	28.97525	0.00195476	2.468e-05	5e-08	5.5e-07	4e-08	6.075e-05	1e-05	2.05e-06	636.54394812	686.28207221	734.61024805	6.10415261	0.35593268	-0.34278508
0.08799	28.99286	0.00195437	2.477e-05	5e-08	5.5e-07	4e-08	6.101e-05	1.005e-05	2.05e-06	636.61590149	686.2358534	734.5847869	6.09775734	0.35633634	-0.34276509
0.08805	29.01046	0.00195398	2.486e-05	5e-08	5.6e-07	4e-08	6.127e-05	1.009e-05	2.05e-06	636.68776024	686.18978939	734.55934824	6.09137044	0.35673855	-0.34274512
0.0881	29.02807	0.00195358	2.494e-05	5e-08	5.6e-07	4e-08	6.154e-05	1.014e-05	2.05e-06	636.75952446	686.14388014	734.53393205	6.08498962	0.35713932	-0.34272517
0.08816	29.04567	0.00195319	2.503e-05	5e-08	5.6e-07	4e-08	6.18e-05	1.018e-05	2.05e-06	636.83119423	686.09812558	734.50853832	6.07856131	0.35753865	-0.34270523
0.08821	29.06327	0.00195279	2.512e-05	5e-08	5.6e-07	4e-08	6.206e-05	1.022e-05	2.05e-06	636.90276894	686.05252567	734.48316723	6.0720836	0.35793654	-0.34268531
0.08827	29.08088	0.00195239	2.52e-05	5e-08	5.7e-07	4e-08	6.232e-05	1.027e-05	2.05e-06	636.97424793	686.00708032	734.45781897	6.06564438	0.35833299	-0.34266541
0.08832	29.09848	0.00195199	2.529e-05	5e-08	5.7e-07	4e-08	6.259e-05	1.031e-05	2.05e-06	637.04563171	685.96178948	734.4324934	6.05926174	0.35872801	-0.34264553
0.08838	29.11608	0.0019516	2.538e-05	5e-08	5.7e-07	4e-08	6.285e-05	1.036e-05	2.05e-06	637.116921	685.91665311	734.40719031	6.05289015	0.35912159	-0.34262567
0.08843	29.13368	0.00195119	2.547e-05	5e-08	5.7e-07	4e-08	6.312e-05	1.04e-05	2.05e-06	637.18811596	685.87167113	734.38190968	6.04654245	0.35951373	-0.34260582
0.08849	29.15128	0.00195079	2.555e-05	6e-08	5.8e-07	3e-08	6.339e-05	1.045e-05	2.05e-06	637.25921688	685.82684343	734.3566514	6.04022232	0.35990444	-0.34258599
0.09855	32.36018	0.00185843	4.461e-05	2.1e-07	1.13e-06	0.0	0.00012545	2.103e-05	2.05e-06	648.78091976	680.04109161	730.08937832	4.99322685	0.40923434	-0.33923597
0.09861	32.37765	0.00185782	4.473e-05	2.1e-07	1.13e-06	0.0	0.00012586	2.11e-05	2.05e-06	648.83623529	680.02131481	730.06788882	4.98810152	0.40939286	-0.33921915
0.09866	32.39512	0.00185721	4.485e-05	2.1e-07	1.13e-06	0.0	0.00012628	2.117e-05	2.05e-06	648.89147337	680.00164812	730.04641798	4.98296186	0.40955384	-0.33920229
0.09872	32.41259	0.0018566	4.497e-05	2.1e-07	1.14e-06	0.0	0.00012669	2.124e-05	2.05e-06	648.94663381	679.98209227	730.02496583	4.97781952	0.40971527	-0.33918543
0.09877	32.43006	0.00185599	4.509e-05	2.1e-07	1.14e-06	0.0	0.0001271	2.131e-05	2.05e-06	649.00171655	679.96264741	730.00353238	4.97269883	0.40987301	-0.33916862
0.09883	32.44753	0.00185538	4.521e-05	2.1e-07	1.14e-06	0.0	0.00012752	2.138e-05	2.05e-06	649.05672193	679.9433124	729.98211758	4.96761749	0.41002406	-0.33915191
0.09888	32.465	0.00185476	4.533e-05	2.1e-07	1.15e-06	0.0	0.00012794	2.145e-05	2.05e-06	649.11165051	679.92408522	729.96072129	4.96249836	0.41018154	-0.33913511
0.09894	32.48246	0.00185415	4.545e-05	2.2e-07	1.15e-06	0.0	0.00012835	2.153e-05	2.05e-06	649.16650175	679.90496782	729.93934363	4.95737923	0.41033902	-0.3391183
0.09899	32.49993	0.00185353	4.557e-05	2.2e-07	1.15e-06	0.0	0.00012877	2.16e-05	2.05e-06	649.22127564	679.88596019	729.91798461	4.9522601	0.4104965	-0.33910149
0.09905	32.51739	0.00185292	4.57e-05	2.2e-07	1.16e-06	0.0	0.00012919	2.167e-05	2.05e-06	649.27597219	679.86706235	729.89664421	4.94714097	0.41065398	-0.33908469
0.0991	32.53486	0.0018523	4.582e-05	2.2e-07	1.16e-06	0.0	0.00012961	2.174e-05	2.05e-06	649.33059138	679.84827429	729.87532246	4.94205205	0.41080631	-0.33906796
0.09916	32.55232	0.00185168	4.594e-05	2.2e-07	1.17e-06	0.0	0.00013003	2.181e-05	2.05e-06	649.38513368	679.82959442	729.85401924	4.93695965	0.41095924	-0.33905122
0.09921	32.56978	0.00185106	4.606e-05	2.2e-07	1.17e-06	0.0	0.00013045	2.189e-05	2.05e-06	649.43959902	679.81102293	729.83273457	4.93187667	0.41111059	-0.3390345
0.09927	32.58724	0.00185044	4.618e-05	2.2e-07	1.17e-06	0.0	0.00013088	2.196e-05	2.05e-06	649.49398756	679.79255933	729.81146842	4.92680352	0.41126029	-0.33901781
0.09932	32.6047	0.00184981	4.63e-05	2.2e-07	1.18e-06	0.0	0.0001313	2.203e-05	2.05e-06	649.54829942	679.77420311	729.79022076	4.92172903	0.41141022	-0.33900112
0.09938	32.62216	0.00184919	4.642e-05	2.3e-07	1.18e-06	0.0	0.00013172	2.21e-05	2.05e-06	649.60253461	679.75595434	729.76899159	4.91667162	0.41155729	-0.33898447
0.09943	32.63962	0.00184857	4.655e-05	2.3e-07	1.18e-06	0.0	0.00013215	2.218e-05	2.05e-06	649.65669336	679.73781213	729.74778086	4.91160632	0.41170567	-0.3389678
0.09949	32.65708	0.00184794	4.667e-05	2.3e-07	1.19e-06	0.0	0.00013257	2.225e-05	2.05e-06	649.71077556	679.71977688	729.7265886	4.90656318	0.41185036	-0.33895118
0.10955	35.84004	0.00171599	7.129e-05	6.4e-07	1.96e-06	0.0	0.00022304	3.792e-05	2.05e-06	658.41085047	677.9091701	726.14055692	4.07403135	0.42487406	-0.33613593
0.1096	35.85737	0.00171519	7.144e-05	6.4e-07	1.97e-06	0.0	0.0002236	3.801e-05	2.05e-06	658.45233998	677.90586447	726.12246077	4.06994791	0.42488384	-0.33612171
0.10966	35.8747	0.00171438	7.158e-05	6.5e-07	1.97e-06	0.0	0.00022416	3.811e-05	2.05e-06	658.49376891	677.90261527	726.10437992	4.06586863	0.42489314	-0.3361075
0.10971	35.89202	0.00171357	7.173e-05	6.5e-07	1.98e-06	0.0	0.00022472	3.821e-05	2.05e-06	658.53513733	677.89942229	726.08631436	4.06179811	0.42490146	-0.33609331
0.10977	35.90935	0.00171275	7.187e-05	6.5e-07	1.98e-06	0.0	0.00022528	3.831e-05	2.05e-06	658.5764454	677.89628512	726.06826405	4.05773376	0.42490907	-0.33607914
0.10982	35.92667	0.00171194	7.202e-05	6.6e-07	1.99e-06	0.0	0.00022584	3.84e-05	2.05e-06	658.61769323	677.89320349	726.05022898	4.05368377	0.42491503	-0.33606501
0.10988	35.944	0.00171113	7.216e-05	6.6e-07	1.99e-06	0.0	0.0002264	3.85e-05	2.05e-06	658.65888108	677.89017671	726.0322091	4.0496302	0.42492141	-0.33605087
0.10993	35.96132	0.00171032	7.231e-05	6.6e-07	2e-06	0.0	0.00022696	3.86e-05	2.05e-06	658.70000888	677.88720495	726.01420442	4.04557402	0.42492808	-0.33603672
0.10999	35.97864	0.0017095	7.246e-05	6.7e-07	2e-06	0.0	0.00022753	3.87e-05	2.05e-06	658.74107659	677.88428834	725.99621495	4.04152465	0.42493399	-0.33602258
0.11004	35.99596	0.00170869	7.26e-05	6.7e-07	2.01e-06	0.0	0.00022809	3.88e-05	2.05e-06	658.78208432	677.88142656	725.97824066	4.03748236	0.42493912	-0.33600847
0.1101	36.01328	0.00170787	7.275e-05	6.7e-07	2.01e-06	0.0	0.00022865	3.89e-05	2.05e-06	658.8230322	677.87861929	725.96028154	4.03344648	0.42494351	-0.33599437
0.11015	36.0306	0.00170705	7.289e-05	6.8e-07	2.02e-06	0.0	0.00022922	3.899e-05	2.05e-06	658.86392036	677.87586623	725.94233756	4.02942583	0.42494619	-0.33598031
0.11021	36.04792	0.00170623	7.304e-05	6.8e-07	2.02e-06	0.0	0.00022978	3.909e-05	2.05e-06	658.90474905	677.87316667	725.92440866	4.02540075	0.42494936	-0.33596624
0.11026	36.06524	0.00170541	7.319e-05	6.8e-07	2.03e-06	0.0	0.00023035	3.919e-05	2.05e-06	658.94551821	677.87052082	725.90649488	4.02137298	0.42495284	-0.33595216
0.11032	36.08256	0.00170459	7.333e-05	6.9e-07	2.03e-06	0.0	0.00023092	3.929e-05	2.05e-06	658.98622779	677.8679288	725.88859621	4.01735071	0.42495572	-0.3359381
0.11037	36.09987	0.00170377	7.348e-05	6.9e-07	2.03e-06	0.0	0.00023148	3.939e-05	2.05e-06	659.02687787	677.86539036	725.87071263	4.01333672	0.42495769	-0.33592405
0.11043	36.11719	0.00170295	7.363e-05	6.9e-07	2.04e-06	0.0	0.00023205	3.949e-05	2.05e-06	659.06746862	677.86290513	725.85284412	4.00932948	0.4249589	-0.33591003
0.11048	36.1345	0.00170213	7.377e-05	7e-07	2.04e-06	0.0	0.00023262	3.959e-05	2.05e-06	659.10800015	677.8604728	725.83499066	4.00533407	0.42495879	-0.33589603
0.12055	39.29088	0.00153983	0.00010167	1.56e-06	2.97e-06	0.0	0.00034545	5.938e-05	2.05e-06	665.6144836	678.11153774	722.80555332	3.34620793	0.41799042	-0.33351767
0.1206	39.30806	0.00153889	0.00010182	1.57e-06	2.97e-06	0.0	0.0003461	5.949e-05	2.05e-06	665.64552284	678.1157967	722.79021676	3.34298532	0.41792068	-0.33350565
0.12066	39.32524	0.00153795	0.00010198	1.57e-06	2.98e-06	0.0	0.00034676	5.961e-05	2.05e-06	665.67651805	678.12007832	722.77489257	3.33975712	0.41785135	-0.33349362
0.12071	39.34242	0.00153701	0.00010214	1.58e-06	2.98e-06	-0.0	0.00034741	5.972e-05	2.05e-06	665.70746911	678.12438278	722.75958077	3.33653034	0.41778192	-0.33348158
0.12077	39.3596	0.00153607	0.00010229	1.58e-06	2.99e-06	-0.0	0.00034807	5.984e-05	2.05e-06	665.73837604	678.12871004	722.74428135	3.3333106	0.41771199	-0.33346957
0.12082	39.37677	0.00153513	0.00010245	1.59e-06	3e-06	-0.0	0.00034873	5.996e-05	2.05e-06	665.769239	678.13305988	722.72899429	3.33009526	0.41764175	-0.33345757
0.12088	39.39395	0.00153419	0.0001026	1.6e-06	3e-06	-0.0	0.00034939	6.007e-05	2.05e-06	665.80005807	678.13743217	722.71371957	3.32689043	0.41757076	-0.33344559
0.12093	39.41112	0.00153325	0.00010276	1.6e-06	3.01e-06	-0.0	0.00035005	6.019e-05	2.05e-06	665.83083348	678.14182658	722.69845715	3.3236814	0.41750007	-0.33343361
0.12099	39.4283	0.0015323	0.00010292	1.61e-06	3.01e-06	0.0	0.0003507	6.03e-05	2.05e-06	665.86156513	678.14624324	722.68320706	3.32047317	0.41742933	-0.33342162
0.12104	39.44547	0.00153136	0.00010307	1.62e-06	3.02e-06	0.0	0.00035136	6.042e-05	2.05e-06	665.89225304	678.15068213	722.66796928	3.31727194	0.4173581	-0.33340966
0.1211	39.46265	0.00153042	0.00010323	1.62e-06	3.02e-06	0.0	0.00035202	6.054e-05	2.05e-06	665.92289736	678.15514304	722.65274379	3.31407509	0.41728656	-0.33339771
0.12115	39.47982	0.00152947	0.00010339	1.63e-06	3.03e-06	0.0	0.00035268	6.065e-05	2.05e-06	665.95349817	678.15962582	722.63753058	3.31088852	0.41721429	-0.33338578
0.12121	39.49699	0.00152853	0.00010354	1.63e-06	3.03e-06	0.0	0.00035334	6.077e-05	2.05e-06	665.9840557	678.16413018	722.62232962	3.30769803	0.41714231	-0.33337384
0.12126	39.51416	0.00152758	0.0001037	1.64e-06	3.04e-06	-0.0	0.000354	6.088e-05	2.05e-06	666.01456986	678.16865623	722.6071409	3.30450826	0.41707027	-0.33336191
0.12132	39.53133	0.00152664	0.00010385	1.65e-06	3.04e-06	-0.0	0.00035466	6.1e-05	2.05e-06	666.04504066	678.17320394	722.59196445	3.30132542	0.41699776	-0.33334999
0.12137	39.5485	0.00152569	0.00010401	1.65e-06	3.05e-06	-0.0	0.00035532	6.112e-05	2.05e-06	666.07546824	678.17777311	722.57680021	3.29814689	0.41692495	-0.33333808
0.12143	39.56567	0.00152475	0.00010417	1.66e-06	3.05e-06	-0.0	0.00035599	6.123e-05	2.05e-06	666.10585271	678.18236362	722.5616482	3.29497872	0.41685142	-0.3333262
0.12148	39.58284	0.0015238	0.00010432	1.67e-06	3.06e-06	-0.0	0.00035665	6.135e-05	2.05e-06	666.13619427	678.18697514	722.54650836	3.29180634	0.41677818	-0.33331431
0.13155	42.71196	0.00134602	0.00013276	3.17e-06	4.02e-06	0.0	0.00048141	8.347e-05	2.05e-06	671.03984954	679.29283879	719.96875771	2.76806611	0.40001475	-0.33129055
0.1316	42.72899	0.00134504	0.00013292	3.18e-06	4.02e-06	0.0	0.00048211	8.359e-05	2.05e-06	671.06349577	679.29988125	719.95566058	2.76548482	0.39990912	-0.33128026
0.13166	42.74602	0.00134405	0.00013307	3.19e-06	4.03e-06	-0.0	0.0004828	8.372e-05	2.05e-06	671.08711179	679.30693078	719.94257355	2.76290771	0.39980332	-0.33126998
0.13171	42.76305	0.00134307	0.00013322	3.2e-06	4.03e-06	-0.0	0.00048349	8.384e-05	2.05e-06	671.11069771	679.31398731	719.9294966	2.76033423	0.39969738	-0.33125971
0.13177	42.78007	0.00134208	0.00013337	3.21e-06	4.04e-06	-0.0	0.00048419	8.396e-05	2.05e-06	671.13425359	679.32105076	719.91642971	2.75776726	0.39959116	-0.33124946
0.13182	42.7971	0.0013411	0.00013353	3.22e-06	4.04e-06	-0.0	0.00048488	8.409e-05	2.05e-06	671.1577796	679.32812102	719.90337287	2.75519927	0.39948499	-0.33123921
0.13188	42.81413	0.00134011	0.00013368	3.23e-06	4.05e-06	0.0	0.00048558	8.421e-05	2.05e-06	671.1812757	679.33519811	719.89032608	2.75263208	0.39937879	-0.33122896
0.13193	42.83115	0.00133913	0.00013383	3.24e-06	4.05e-06	0.0	0.00048627	8.433e-05	2.05e-06	671.20474191	679.34228201	719.87728933	2.75006963	0.3992724	-0.33121873
0.13199	42.84817	0.00133814	0.00013398	3.25e-06	4.06e-06	0.0	0.00048696	8.446e-05	2.05e-06	671.22817834	679.34937265	719.8642626	2.74751175	0.39916582	-0.3312085
0.13204	42.8652	0.00133716	0.00013414	3.26e-06	4.06e-06	0.0	0.00048766	8.458e-05	2.05e-06	671.25158509	679.35646994	719.85124589	2.74495777	0.39905909	-0.33119829
0.1321	42.88222	0.00133617	0.00013429	3.27e-06	4.07e-06	-0.0	0.00048835	8.47e-05	2.05e-06	671.27496225	679.36357381	719.83823917	2.74240145	0.39895245	-0.33118807
0.13215	42.89924	0.00133518	0.00013444	3.28e-06	4.07e-06	-0.0	0.00048905	8.483e-05	2.05e-06	671.29830976	679.3706843	719.82524246	2.73984978	0.39884563	-0.33117786
0.13221	42.91626	0.0013342	0.00013459	3.29e-06	4.08e-06	-0.0	0.00048974	8.495e-05	2.05e-06	671.32162774	679.37780134	719.81225574	2.73730138	0.39873868	-0.33116767
0.13226	42.93328	0.00133321	0.00013474	3.3e-06	4.08e-06	-0.0	0.00049043	8.508e-05	2.05e-06	671.34491625	679.38492487	719.79927899	2.7347598	0.39863146	-0.33115749
0.13232	42.9503	0.00133223	0.0001349	3.31e-06	4.09e-06	-0.0	0.00049113	8.52e-05	2.05e-06	671.36817544	679.39205476	719.7863122	2.7322161	0.39852432	-0.33114731
0.13237	42.96732	0.00133124	0.00013505	3.32e-06	4.09e-06	0.0	0.00049182	8.532e-05	2.05e-06	671.39140527	679.39919106	719.77335536	2.72967411	0.39841712	-0.33113713
0.13243	42.98434	0.00133026	0.0001352	3.33e-06	4.1e-06	0.0	0.00049252	8.545e-05	2.05e-06	671.41460578	679.40633373	719.76040848	2.72713664	0.39830974	-0.33112696
0.13248	43.00136	0.00132927	0.00013535	3.34e-06	4.1e-06	0.0	0.00049321	8.557e-05	2.05e-06	671.43777706	679.4134827	719.74747153	2.72460409	0.39820217	-0.33111681
0.14255	46.10252	0.00115056	0.00016205	5.6e-06	4.99e-06	-0.0	0.00061949	0.00010817	2.05e-06	675.24637576	680.78771084	717.53759714	2.30309576	0.37720135	-0.32938183
0.1426	46.1194	0.0011496	0.00016219	5.61e-06	4.99e-06	-0.0	0.00062017	0.00010829	2.05e-06	675.26513539	680.79540519	717.52633279	2.30100281	0.37708156	-0.32937299
0.14266	46.13627	0.00114864	0.00016233	5.63e-06	5e-06	0.0	0.00062085	0.00010841	2.05e-06	675.28387582	680.80310004	717.51507675	2.29891051	0.37696177	-0.32936415
0.14271	46.15315	0.00114768	0.00016246	5.64e-06	5e-06	0.0	0.00062153	0.00010853	2.05e-06	675.30259706	680.81079539	717.50382903	2.2968215	0.37684192	-0.32935532
0.14277	46.17002	0.00114672	0.0001626	5.66e-06	5.01e-06	0.0	0.00062221	0.00010865	2.05e-06	675.32129917	680.8184912	717.49258961	2.29473644	0.37672201	-0.3293465
0.14282	46.18689	0.00114576	0.00016274	5.67e-06	5.01e-06	0.0	0.00062288	0.00010878	2.05e-06	675.33998226	680.82618744	717.48135847	2.29265217	0.37660208	-0.32933768
0.14288	46.20376	0.00114481	0.00016288	5.68e-06	5.02e-06	-0.0	0.00062356	0.0001089	2.05e-06	675.35864633	680.8338841	717.47013561	2.29056808	0.37648215	-0.32932886
0.14293	46.22063	0.00114385	0.00016302	5.7e-06	5.02e-06	-0.0	0.00062424	0.00010902	2.05e-06	675.3772914	680.84158118	717.45892104	2.28848731	0.37636217	-0.32932006
0.14299	46.2375	0.00114289	0.00016316	5.71e-06	5.03e-06	-0.0	0.00062492	0.00010914	2.05e-06	675.39591753	680.84927865	717.44771474	2.28641026	0.37624214	-0.32931126
0.14304	46.25437	0.00114193	0.00016329	5.73e-06	5.03e-06	-0.0	0.0006256	0.00010926	2.05e-06	675.41452482	680.85697648	717.43651669	2.28433457	0.37612208	-0.32930247
0.1431	46.27124	0.00114098	0.00016343	5.74e-06	5.04e-06	0.0	0.00062628	0.00010939	2.05e-06	675.43311328	680.86467465	717.42532689	2.28225865	0.37600202	-0.32929368
0.14315	46.2881	0.00114002	0.00016357	5.76e-06	5.04e-06	0.0	0.00062695	0.00010951	2.05e-06	675.45168292	680.87237318	717.41414535	2.28018606	0.37588192	-0.3292849
0.14321	46.30497	0.00113906	0.00016371	5.77e-06	5.04e-06	0.0	0.00062763	0.00010963	2.05e-06	675.47023381	680.88007202	717.40297205	2.278117	0.37576176	-0.32927614
0.14326	46.32184	0.00113811	0.00016385	5.79e-06	5.05e-06	0.0	0.00062831	0.00010975	2.05e-06	675.48876603	680.88777114	717.39180697	2.27604978	0.37564157	-0.32926737
0.14332	46.3387	0.00113715	0.00016398	5.8e-06	5.05e-06	-0.0	0.00062899	0.00010987	2.05e-06	675.50727961	680.89547054	717.38065011	2.27398202	0.3755214	-0.32925861
0.14337	46.35556	0.00113619	0.00016412	5.82e-06	5.06e-06	-0.0	0.00062966	0.00011	2.05e-06	675.52577456	680.90317021	717.36950147	2.27191757	0.37540117	-0.32924985
0.14343	46.37243	0.00113524	0.00016426	5.83e-06	5.06e-06	-0.0	0.00063034	0.00011012	2.05e-06	675.54425094	680.91087013	717.35836104	2.26985647	0.37528089	-0.32924111
0.14348	46.38929	0.00113428	0.0001644	5.84e-06	5.07e-06	-0.0	0.00063102	0.00011024	2.05e-06	675.56270882	680.91857027	717.34722881	2.26779763	0.37516059	-0.32923237
0.15354	49.46177	0.00096528	0.00018788	8.92e-06	5.81e-06	0.0	0.00075105	0.00013191	2.05e-06	678.67235095	682.31712733	715.44076209	1.92202387	0.35290912	-0.32773557
0.1536	49.47849	0.00096439	0.000188	8.94e-06	5.82e-06	0.0	0.00075168	0.00013203	2.05e-06	678.68809668	682.32465155	715.43102106	1.92029075	0.35278745	-0.32772793
0.15365	49.4952	0.0009635	0.00018812	8.95e-06	5.82e-06	0.0	0.00075231	0.00013214	2.05e-06	678.70383106	682.33217399	715.421287	1.91855844	0.35266579	-0.32772029
0.15371	49.51192	0.00096262	0.00018824	8.97e-06	5.82e-06	-0.0	0.00075294	0.00013225	2.05e-06	678.71955408	682.33969464	715.41155991	1.91682644	0.35254413	-0.32771265
0.15376	49.52863	0.00096173	0.00018836	8.99e-06	5.83e-06	-0.0	0.00075358	0.00013237	2.05e-06	678.73526577	682.34721352	715.40183978	1.91509678	0.35242249	-0.32770502
0.15382	49.54535	0.00096084	0.00018847	9.01e-06	5.83e-06	-0.0	0.00075421	0.00013248	2.05e-06	678.75096616	682.3547306	715.39212662	1.91337016	0.35230086	-0.32769739
0.15387	49.56206	0.00095996	0.00018859	9.03e-06	5.84e-06	-0.0	0.00075484	0.0001326	2.05e-06	678.76665533	682.36224588	715.3824204	1.9116434	0.35217924	-0.32768977
0.15393	49.57877	0.00095907	0.00018871	9.05e-06	5.84e-06	0.0	0.00075547	0.00013271	2.05e-06	678.78233326	682.36975936	715.37272112	1.90991769	0.35205763	-0.32768215
0.15398	49.59548	0.00095819	0.00018883	9.07e-06	5.84e-06	0.0	0.00075609	0.00013283	2.05e-06	678.79799999	682.37727103	715.36302879	1.9081942	0.35193603	-0.32767454
0.15404	49.61219	0.00095731	0.00018895	9.09e-06	5.85e-06	0.0	0.00075672	0.00013294	2.05e-06	678.81365555	682.38478088	715.35334339	1.90647401	0.35181446	-0.32766695
0.15409	49.6289	0.00095642	0.00018906	9.11e-06	5.85e-06	0.0	0.00075735	0.00013305	2.05e-06	678.82930002	682.39228891	715.34366491	1.9047527	0.35169288	-0.32765934
0.15415	49.64561	0.00095554	0.00018918	9.13e-06	5.85e-06	-0.0	0.00075798	0.00013317	2.05e-06	678.84493337	682.39979512	715.33399336	1.90303341	0.35157131	-0.32765175
0.1542	49.66231	0.00095466	0.0001893	9.14e-06	5.86e-06	-0.0	0.00075861	0.00013328	2.05e-06	678.86055564	682.4072995	715.32432873	1.90131633	0.35144977	-0.32764416
0.15426	49.67902	0.00095377	0.00018942	9.16e-06	5.86e-06	-0.0	0.00075924	0.0001334	2.05e-06	678.87616689	682.41480204	715.31467101	1.89960177	0.35132824	-0.32763658
0.15431	49.69573	0.00095289	0.00018953	9.18e-06	5.86e-06	0.0	0.00075986	0.00013351	2.05e-06	678.89176715	682.42230273	715.30502018	1.89788642	0.35120671	-0.327629
0.15437	49.71243	0.00095201	0.00018965	9.2e-06	5.87e-06	0.0	0.00076049	0.00013362	2.05e-06	678.90735642	682.42980159	715.29537626	1.89617332	0.3510852	-0.32762143
0.15442	49.72913	0.00095113	0.00018977	9.22e-06	5.87e-06	0.0	0.00076112	0.00013374	2.05e-06	678.92293474	682.43729859	715.28573924	1.89446259	0.3509637	-0.32761387
0.15448	49.74584	0.00095025	0.00018989	9.24e-06	5.88e-06	0.0	0.00076175	0.00013385	2.05e-06	678.93850216	682.44479373	715.2761091	1.89275362	0.35084222	-0.32760631
0.16454	52.78887	0.00079709	0.00020945	1.313e-05	6.45e-06	0.0	0.00087097	0.00015375	2.05e-06	681.63291269	683.7812579	713.62418499	1.60306317	0.32897057	-0.32630934
0.1646	52.80542	0.0007963	0.00020955	1.316e-05	6.45e-06	0.0	0.00087154	0.00015385	2.05e-06	681.64693665	683.78835456	713.61573267	1.60159705	0.32885372	-0.32630271
0.16465	52.82198	0.00079551	0.00020965	1.318e-05	6.45e-06	0.0	0.00087211	0.00015396	2.05e-06	681.66095442	683.79544888	713.6072863	1.60013115	0.32873687	-0.32629608
0.16471	52.83853	0.00079472	0.00020974	1.32e-05	6.46e-06	-0.0	0.00087267	0.00015406	2.05e-06	681.67496601	683.80254085	713.59884587	1.59866598	0.32862004	-0.32628945
0.16476	52.85508	0.00079393	0.00020984	1.323e-05	6.46e-06	-0.0	0.00087323	0.00015417	2.05e-06	681.68897143	683.80963049	713.5904114	1.59720265	0.32850327	-0.32628283
0.16482	52.87163	0.00079314	0.00020993	1.325e-05	6.46e-06	-0.0	0.0008738	0.00015427	2.05e-06	681.70297072	683.81671779	713.58198286	1.59574127	0.32838655	-0.32627621
0.16487	52.88818	0.00079235	0.00021003	1.327e-05	6.46e-06	0.0	0.00087436	0.00015437	2.05e-06	681.71696391	683.82380274	713.57356026	1.59427938	0.32826983	-0.3262696
0.16493	52.90473	0.00079156	0.00021013	1.33e-05	6.47e-06	0.0	0.00087493	0.00015447	2.05e-06	681.73095099	683.83088535	713.56514358	1.59281916	0.32815315	-0.32626299
0.16498	52.92127	0.00079077	0.00021022	1.332e-05	6.47e-06	0.0	0.00087549	0.00015458	2.05e-06	681.744932	683.83796562	713.55673284	1.59136084	0.32803653	-0.32625639
0.16504	52.93782	0.00078998	0.00021032	1.334e-05	6.47e-06	0.0	0.00087605	0.00015468	2.05e-06	681.75890695	683.84504354	713.54832801	1.58990338	0.32791994	-0.32624979
0.16509	52.95437	0.00078919	0.00021041	1.337e-05	6.47e-06	-0.0	0.00087661	0.00015478	2.05e-06	681.77287587	683.85211912	713.5399291	1.58844614	0.32780336	-0.32624319
0.16515	52.97091	0.00078841	0.00021051	1.339e-05	6.48e-06	-0.0	0.00087718	0.00015489	2.05e-06	681.78683876	683.85919235	713.5315361	1.5869906	0.32768683	-0.3262366
0.1652	52.98746	0.00078762	0.00021061	1.341e-05	6.48e-06	-0.0	0.00087774	0.00015499	2.05e-06	681.80079566	683.86626323	713.52314902	1.58553738	0.32757037	-0.32623002
0.16526	53.004	0.00078684	0.0002107	1.344e-05	6.48e-06	-0.0	0.0008783	0.00015509	2.05e-06	681.8147466	683.87333177	713.51476783	1.58408362	0.32745389	-0.32622344
0.16531	53.02054	0.00078605	0.0002108	1.346e-05	6.49e-06	0.0	0.00087886	0.00015519	2.05e-06	681.82869157	683.88039796	713.50639254	1.58263133	0.32733746	-0.32621686
0.16537	53.03708	0.00078527	0.00021089	1.348e-05	6.49e-06	0.0	0.00087942	0.0001553	2.05e-06	681.8426306	683.88746181	713.49802315	1.58118076	0.32722109	-0.32621029
0.16542	53.05362	0.00078448	0.00021099	1.351e-05	6.49e-06	0.0	0.00087998	0.0001554	2.05e-06	681.85656372	683.8945233	713.48965965	1.57973158	0.32710476	-0.32620373
0.16548	53.07016	0.0007837	0.00021108	1.353e-05	6.49e-06	-0.0	0.00088054	0.0001555	2.05e-06	681.87049095	683.90158245	713.48130203	1.57828226	0.32698842	-0.32619716
0.17554	56.08294	0.00064901	0.00022655	1.823e-05	6.89e-06	-0.0	0.00097694	0.00017324	2.05e-06	684.33801999	685.15374946	712.04663367	1.33080142	0.30638811	-0.32507077
0.1756	56.09933	0.00064832	0.00022663	1.825e-05	6.89e-06	-0.0	0.00097743	0.00017333	2.05e-06	684.35114771	685.16037672	712.0392895	1.32953864	0.30627967	-0.32506501
0.17565	56.11571	0.00064763	0.0002267	1.828e-05	6.89e-06	-0.0	0.00097793	0.00017342	2.05e-06	684.36427239	685.16700167	712.03195048	1.32827575	0.30617121	-0.32505925
0.17571	56.1321	0.00064694	0.00022678	1.831e-05	6.89e-06	0.0	0.00097842	0.00017351	2.05e-06	684.37739405	685.17362431	712.02461662	1.32701387	0.30606281	-0.32505349
0.17576	56.14848	0.00064626	0.00022685	1.834e-05	6.89e-06	0.0	0.00097891	0.0001736	2.05e-06	684.39051268	685.18024465	712.01728791	1.32575339	0.30595449	-0.32504773
0.17582	56.16486	0.00064557	0.00022693	1.836e-05	6.89e-06	0.0	0.0009794	0.00017369	2.05e-06	684.40362831	685.18686269	712.00996435	1.32449379	0.30584621	-0.32504199
0.17587	56.18124	0.00064488	0.000227	1.839e-05	6.9e-06	-0.0	0.0009799	0.00017378	2.05e-06	684.41674096	685.19347843	712.00264592	1.3232343	0.30573794	-0.32503624
0.17593	56.19763	0.0006442	0.00022707	1.842e-05	6.9e-06	-0.0	0.00098039	0.00017387	2.05e-06	684.42985061	685.20009186	711.99533264	1.32197614	0.30562974	-0.32503049
0.17598	56.21401	0.00064351	0.00022715	1.845e-05	6.9e-06	-0.0	0.00098088	0.00017396	2.05e-06	684.44295729	685.20670299	711.98802449	1.32071969	0.30552164	-0.32502476
0.17604	56.23038	0.00064283	0.00022722	1.847e-05	6.9e-06	0.0	0.00098137	0.00017405	2.05e-06	684.45606102	685.21331183	711.98072147	1.31946286	0.30541351	-0.32501902
0.17609	56.24676	0.00064215	0.00022729	1.85e-05	6.9e-06	0.0	0.00098186	0.00017414	2.05e-06	684.4691618	685.21991837	711.97342358	1.31820725	0.30530545	-0.32501329
0.17615	56.26314	0.00064146	0.00022737	1.853e-05	6.9e-06	0.0	0.00098235	0.00017424	2.05e-06	684.48225964	685.2265226	711.96613082	1.31695312	0.30519747	-0.32500757
0.1762	56.27952	0.00064078	0.00022744	1.856e-05	6.91e-06	0.0	0.00098284	0.00017433	2.05e-06	684.49535456	685.23312454	711.95884317	1.31569949	0.30508951	-0.32500185
0.17626	56.29589	0.0006401	0.00022751	1.859e-05	6.91e-06	-0.0	0.00098333	0.00017442	2.05e-06	684.50844656	685.23972419	711.95156065	1.31444627	0.30498158	-0.32499613
0.17631	56.31227	0.00063942	0.00022759	1.861e-05	6.91e-06	-0.0	0.00098382	0.00017451	2.05e-06	684.52153566	685.24632153	711.94428323	1.31319451	0.30487373	-0.32499042
0.17637	56.32864	0.00063874	0.00022766	1.864e-05	6.91e-06	-0.0	0.0009843	0.0001746	2.05e-06	684.53462186	685.25291659	711.93701093	1.31194402	0.30476595	-0.32498471
0.17642	56.34501	0.00063806	0.00022773	1.867e-05	6.91e-06	0.0	0.00098479	0.00017469	2.05e-06	684.5477052	685.25950935	711.92974374	1.31069335	0.30465815	-0.324979
0.17648	56.36139	0.00063738	0.00022781	1.87e-05	6.91e-06	0.0	0.00098528	0.00017478	2.05e-06	684.56078565	685.26609981	711.92248164	1.30944395	0.30455043	-0.3249733
0.18654	59.34307	0.00052153	0.00023932	2.416e-05	7.14e-06	-0.0	0.00106846	0.00019024	2.05e-06	686.91605876	686.43446538	710.67599604	1.09461002	0.28568441	-0.32399466
0.1866	59.35928	0.00052094	0.00023938	2.42e-05	7.14e-06	-0.0	0.00106888	0.00019032	2.05e-06	686.9287642	686.44064926	710.66961738	1.09350661	0.2855861	-0.32398965
0.18665	59.37549	0.00052036	0.00023943	2.423e-05	7.14e-06	-0.0	0.0010693	0.0001904	2.05e-06	686.94146826	686.44683103	710.66324324	1.09240371	0.28548783	-0.32398464
0.18671	59.39171	0.00051977	0.00023948	2.426e-05	7.14e-06	0.0	0.00106972	0.00019048	2.05e-06	686.95417093	686.45301067	710.65687361	1.09130114	0.28538959	-0.32397964
0.18676	59.40792	0.00051919	0.00023954	2.429e-05	7.14e-06	0.0	0.00107014	0.00019055	2.05e-06	686.96687222	686.45918819	710.6505085	1.09019976	0.28529143	-0.32397465
0.18682	59.42413	0.0005186	0.00023959	2.432e-05	7.14e-06	0.0	0.00107056	0.00019063	2.05e-06	686.97957213	686.46536359	710.6441479	1.08909924	0.28519334	-0.32396965
0.18687	59.44034	0.00051802	0.00023964	2.435e-05	7.14e-06	-0.0	0.00107098	0.00019071	2.05e-06	686.99227068	686.47153688	710.6377918	1.08799875	0.28509525	-0.32396466
0.18693	59.45655	0.00051743	0.0002397	2.439e-05	7.14e-06	-0.0	0.0010714	0.00019079	2.05e-06	687.00496786	686.47770805	710.6314402	1.08689929	0.28499724	-0.32395967
0.18698	59.47275	0.00051685	0.00023975	2.442e-05	7.14e-06	-0.0	0.00107182	0.00019087	2.05e-06	687.01766368	686.4838771	710.62509311	1.08580113	0.28489932	-0.32395469
0.18704	59.48896	0.00051627	0.0002398	2.445e-05	7.14e-06	0.0	0.00107224	0.00019095	2.05e-06	687.03035815	686.49004404	710.61875051	1.08470277	0.28480139	-0.32394971
0.18709	59.50517	0.00051569	0.00023985	2.448e-05	7.14e-06	0.0	0.00107266	0.00019103	2.05e-06	687.04305127	686.49620887	710.6124124	1.08360537	0.28470353	-0.32394473
0.18715	59.52137	0.0005151	0.00023991	2.451e-05	7.14e-06	0.0	0.00107308	0.0001911	2.05e-06	687.05574304	686.50237158	710.60607879	1.08250922	0.28460577	-0.32393976
0.1872	59.53757	0.00051452	0.00023996	2.455e-05	7.14e-06	0.0	0.0010735	0.00019118	2.05e-06	687.06843347	686.50853218	710.59974967	1.08141317	0.28450801	-0.32393479
0.18726	59.55378	0.00051394	0.00024001	2.458e-05	7.15e-06	-0.0	0.00107391	0.00019126	2.05e-06	687.08112257	686.51469067	710.59342503	1.08031785	0.2844103	-0.32392983
0.18731	59.56998	0.00051336	0.00024006	2.461e-05	7.15e-06	-0.0	0.00107433	0.00019134	2.05e-06	687.09381033	686.52084705	710.58710487	1.07922365	0.28431269	-0.32392487
0.18737	59.58618	0.00051278	0.00024011	2.464e-05	7.15e-06	-0.0	0.00107475	0.00019142	2.05e-06	687.10649678	686.52700132	710.5807892	1.07812999	0.28421511	-0.32391991
0.18742	59.60238	0.0005122	0.00024017	2.467e-05	7.15e-06	0.0	0.00107517	0.00019149	2.05e-06	687.1191819	686.53315348	710.574478	1.07703662	0.28411755	-0.32391495
0.18748	59.61858	0.00051162	0.00024022	2.471e-05	7.15e-06	0.0	0.00107558	0.00019157	2.05e-06	687.13186571	686.53930353	710.56817128	1.07594443	0.28402009	-0.32391
0.19754	62.56828	0.00041376	0.00024807	3.091e-05	7.22e-06	-0.0	0.00114606	0.00020483	2.05e-06	689.43453383	687.63022488	709.48653858	0.88720081	0.26708298	-0.32306079
0.1976	62.58432	0.00041327	0.00024811	3.095e-05	7.22e-06	0.0	0.00114641	0.00020489	2.05e-06	689.44702936	687.6360023	709.48100931	0.88622681	0.26699535	-0.32305645
0.19765	62.60035	0.00041278	0.00024814	3.098e-05	7.22e-06	0.0	0.00114677	0.00020496	2.05e-06	689.45952401	687.64177777	709.47548403	0.88525383	0.26690781	-0.32305211
0.19771	62.61639	0.00041229	0.00024817	3.102e-05	7.22e-06	0.0	0.00114712	0.00020503	2.05e-06	689.4720178	687.64755129	709.46996273	0.88428097	0.26682028	-0.32304778
0.19776	62.63242	0.0004118	0.00024821	3.106e-05	7.22e-06	-0.0	0.00114747	0.0002051	2.05e-06	689.48451072	687.65332287	709.46444542	0.88330873	0.2667328	-0.32304345
0.19782	62.64846	0.00041131	0.00024824	3.109e-05	7.22e-06	-0.0	0.00114783	0.00020516	2.05e-06	689.49700277	687.65909249	709.4589321	0.88233745	0.26664541	-0.32303912
0.19787	62.66449	0.00041082	0.00024828	3.113e-05	7.22e-06	-0.0	0.00114818	0.00020523	2.05e-06	689.50949395	687.66486017	709.45342275	0.88136644	0.26655805	-0.32303479
0.19793	62.68052	0.00041033	0.00024831	3.116e-05	7.22e-06	0.0	0.00114853	0.0002053	2.05e-06	689.52198426	687.6706259	709.44791738	0.88039595	0.26647073	-0.32303047
0.19798	62.69655	0.00040984	0.00024834	3.12e-05	7.22e-06	0.0	0.00114889	0.00020536	2.05e-06	689.5344737	687.67638968	709.44241598	0.87942638	0.2663835	-0.32302615
0.19804	62.71258	0.00040935	0.00024838	3.123e-05	7.22e-06	0.0	0.00114924	0.00020543	2.05e-06	689.54696227	687.68215152	709.43691855	0.87845723	0.26629631	-0.32302183
0.19809	62.72861	0.00040887	0.00024841	3.127e-05	7.22e-06	-0.0	0.00114959	0.0002055	2.05e-06	689.55944998	687.68791142	709.4314251	0.87748843	0.26620914	-0.32301752
0.19815	62.74464	0.00040838	0.00024844	3.131e-05	7.22e-06	-0.0	0.00114994	0.00020556	2.05e-06	689.57193681	687.69366937	709.42593561	0.8765206	0.26612207	-0.32301321
0.1982	62.76066	0.00040789	0.00024848	3.134e-05	7.22e-06	-0.0	0.00115029	0.00020563	2.05e-06	689.58442278	687.69942538	709.42045009	0.87555329	0.26603504	-0.32300891
0.19826	62.77669	0.0004074	0.00024851	3.138e-05	7.22e-06	0.0	0.00115064	0.0002057	2.05e-06	689.59690788	687.70517945	709.41496853	0.8745862	0.26594803	-0.3230046
0.19831	62.79271	0.00040692	0.00024854	3.141e-05	7.22e-06	0.0	0.00115099	0.00020576	2.05e-06	689.60939211	687.71093157	709.40949093	0.87362009	0.26586111	-0.3230003
0.19837	62.80874	0.00040643	0.00024858	3.145e-05	7.22e-06	0.0	0.00115134	0.00020583	2.05e-06	689.62187547	687.71668176	709.40401729	0.87265462	0.26577425	-0.322996
0.19842	62.82476	0.00040595	0.00024861	3.149e-05	7.22e-06	-0.0	0.00115169	0.00020589	2.05e-06	689.63435796	687.72243001	709.3985476	0.87168926	0.2656874	-0.32299171
0.19848	62.84078	0.00040546	0.00024864	3.152e-05	7.22e-06	-0.0	0.00115204	0.00020596	2.05e-06	689.64683958	687.72817631	709.39308187	0.87072483	0.26560064	-0.32298742
0.20854	65.75757	0.00032412	0.00025319	3.843e-05	7.15e-06	-0.0	0.00121079	0.00021716	2.05e-06	691.91531634	688.74776244	708.45700263	0.70358256	0.25060309	-0.32225249
0.20859	65.77342	0.00032371	0.00025321	3.847e-05	7.15e-06	-0.0	0.00121109	0.00021722	2.05e-06	691.92761612	688.75316238	708.45222529	0.70271801	0.25052585	-0.32224874
0.20865	65.78927	0.00032331	0.00025322	3.851e-05	7.15e-06	0.0	0.00121138	0.00021727	2.05e-06	691.93991468	688.75856048	708.4474515	0.70185388	0.25044865	-0.32224499
0.2087	65.80513	0.0003229	0.00025324	3.855e-05	7.15e-06	0.0	0.00121167	0.00021733	2.05e-06	691.95221203	688.76395675	708.44268124	0.70099055	0.25037153	-0.32224125
0.20876	65.82098	0.0003225	0.00025326	3.859e-05	7.15e-06	0.0	0.00121197	0.00021739	2.05e-06	691.96450816	688.76935118	708.43791451	0.70012751	0.25029443	-0.32223751
0.20881	65.83683	0.00032209	0.00025327	3.863e-05	7.15e-06	-0.0	0.00121226	0.00021744	2.05e-06	691.97680306	688.77474379	708.43315132	0.69926491	0.25021738	-0.32223376
0.20887	65.85268	0.00032169	0.00025329	3.867e-05	7.15e-06	-0.0	0.00121255	0.0002175	2.05e-06	691.98909673	688.78013456	708.42839166	0.69840311	0.25014041	-0.32223003
0.20892	65.86853	0.00032129	0.00025331	3.871e-05	7.15e-06	-0.0	0.00121284	0.00021755	2.05e-06	692.00138917	688.7855235	708.42363552	0.69754158	0.25006347	-0.32222629
0.20898	65.88438	0.00032088	0.00025332	3.875e-05	7.15e-06	0.0	0.00121313	0.00021761	2.05e-06	692.01368038	688.7909106	708.41888291	0.6966805	0.24998656	-0.32222256
0.20903	65.90022	0.00032048	0.00025334	3.879e-05	7.15e-06	0.0	0.00121343	0.00021767	2.05e-06	692.02597034	688.79629588	708.41413383	0.69582023	0.24990974	-0.32221884
0.20909	65.91607	0.00032008	0.00025336	3.883e-05	7.15e-06	0.0	0.00121372	0.00021772	2.05e-06	692.03825906	688.80167932	708.40938827	0.69496021	0.24983295	-0.32221511
0.20914	65.93191	0.00031968	0.00025337	3.887e-05	7.15e-06	-0.0	0.00121401	0.00021778	2.05e-06	692.05054654	688.80706094	708.40464622	0.69410065	0.24975619	-0.32221139
0.2092	65.94776	0.00031928	0.00025339	3.891e-05	7.14e-06	-0.0	0.0012143	0.00021783	2.05e-06	692.06283276	688.81244073	708.3999077	0.6932419	0.24967952	-0.32220767
0.20925	65.9636	0.00031887	0.00025341	3.895e-05	7.14e-06	-0.0	0.00121459	0.00021789	2.05e-06	692.07511773	688.81781868	708.39517269	0.69238338	0.24960287	-0.32220395
0.20931	65.97944	0.00031847	0.00025342	3.899e-05	7.14e-06	0.0	0.00121488	0.00021795	2.05e-06	692.08740144	688.82319481	708.3904412	0.69152534	0.24952627	-0.32220023
0.20936	65.99529	0.00031807	0.00025344	3.903e-05	7.14e-06	0.0	0.00121517	0.000218	2.05e-06	692.0996839	688.82856911	708.38571321	0.69066811	0.24944975	-0.32219652
0.20942	66.01113	0.00031767	0.00025345	3.907e-05	7.14e-06	0.0	0.00121546	0.00021806	2.05e-06	692.11196508	688.83394158	708.38098874	0.68981109	0.24937325	-0.32219281
0.20947	66.02697	0.00031728	0.00025347	3.911e-05	7.14e-06	-0.0	0.00121574	0.00021811	2.05e-06	692.12424499	688.83931222	708.37626777	0.68895456	0.2492968	-0.32218911
0.21954	68.90985	0.00025072	0.0002551	4.667e-05	6.97e-06	0.0	0.00126394	0.00022744	2.05e-06	694.34549883	689.79174746	707.56927916	0.54040785	0.23611135	-0.32155554
0.21959	68.92552	0.00025039	0.0002551	4.672e-05	6.97e-06	0.0	0.00126418	0.00022749	2.05e-06	694.35746615	689.79678772	707.56516939	0.53963931	0.2360435	-0.32155231
0.21965	68.94119	0.00025006	0.0002551	4.676e-05	6.97e-06	0.0	0.00126442	0.00022754	2.05e-06	694.36943126	689.80182621	707.56106276	0.53887155	0.23597572	-0.32154909
0.2197	68.95685	0.00024973	0.00025511	4.68e-05	6.96e-06	-0.0	0.00126466	0.00022758	2.05e-06	694.38139416	689.80686293	707.55695926	0.53810379	0.23590794	-0.32154586
0.21976	68.97251	0.00024941	0.00025511	4.684e-05	6.96e-06	-0.0	0.0012649	0.00022763	2.05e-06	694.39335485	689.81189788	707.55285891	0.53733668	0.23584023	-0.32154264
0.21981	68.98818	0.00024908	0.00025511	4.689e-05	6.96e-06	-0.0	0.00126514	0.00022768	2.05e-06	694.40531331	689.81693106	707.5487617	0.53657023	0.23577257	-0.32153943
0.21987	69.00384	0.00024875	0.00025511	4.693e-05	6.96e-06	0.0	0.00126537	0.00022772	2.05e-06	694.41726955	689.82196247	707.54466761	0.53580383	0.23570493	-0.32153621
0.21992	69.0195	0.00024842	0.00025511	4.697e-05	6.96e-06	0.0	0.00126561	0.00022777	2.05e-06	694.42922355	689.82699212	707.54057667	0.53503815	0.23563735	-0.321533
0.21998	69.03516	0.0002481	0.00025511	4.702e-05	6.96e-06	0.0	0.00126585	0.00022782	2.05e-06	694.44117531	689.83202	707.53648885	0.534273	0.23556982	-0.32152979
0.22003	69.05082	0.00024777	0.00025512	4.706e-05	6.96e-06	-0.0	0.00126608	0.00022786	2.05e-06	694.45312482	689.8370461	707.53240416	0.53350799	0.2355023	-0.32152659
0.22009	69.06648	0.00024744	0.00025512	4.71e-05	6.96e-06	-0.0	0.00126632	0.00022791	2.05e-06	694.46507208	689.84207045	707.5283226	0.53274373	0.23543486	-0.32152338
0.22014	69.08213	0.00024712	0.00025512	4.714e-05	6.96e-06	-0.0	0.00126656	0.00022795	2.05e-06	694.47701707	689.84709302	707.52424416	0.53197985	0.23536745	-0.32152018
0.2202	69.09779	0.00024679	0.00025512	4.719e-05	6.95e-06	0.0	0.00126679	0.000228	2.05e-06	694.48895981	689.85211383	707.52016885	0.53121625	0.23530007	-0.32151698
0.22025	69.11344	0.00024647	0.00025512	4.723e-05	6.95e-06	0.0	0.00126703	0.00022805	2.05e-06	694.50090027	689.85713287	707.51609666	0.53045339	0.23523275	-0.32151378
0.22031	69.1291	0.00024614	0.00025512	4.727e-05	6.95e-06	0.0	0.00126727	0.00022809	2.05e-06	694.51283845	689.86215014	707.51202758	0.52969081	0.23516547	-0.32151059
0.22036	69.14475	0.00024582	0.00025512	4.732e-05	6.95e-06	-0.0	0.0012675	0.00022814	2.05e-06	694.52477434	689.86716565	707.50796163	0.52892861	0.23509822	-0.3215074
0.22042	69.1604	0.00024549	0.00025513	4.736e-05	6.95e-06	-0.0	0.00126774	0.00022818	2.05e-06	694.53670794	689.87217939	707.50389879	0.52816714	0.23503104	-0.32150421
0.22047	69.17606	0.00024517	0.00025513	4.74e-05	6.95e-06	-0.0	0.00126797	0.00022823	2.05e-06	694.54863925	689.87719136	707.49983907	0.52740586	0.23496388	-0.32150102
0.23054	72.02401	0.00019161	0.00025423	5.556e-05	6.69e-06	-0.0	0.00130686	0.0002359	2.05e-06	696.68640151	690.76484834	706.80743329	0.39558826	0.22335524	-0.32095742
0.23059	72.03948	0.00019134	0.00025422	5.561e-05	6.69e-06	-0.0	0.00130705	0.00023593	2.05e-06	696.69779367	690.76953851	706.80391552	0.39490824	0.2232953	-0.32095466
0.23065	72.05495	0.00019108	0.00025421	5.565e-05	6.69e-06	-0.0	0.00130724	0.00023597	2.05e-06	696.70918224	690.77422695	706.80040052	0.39422838	0.22323536	-0.3209519
0.2307	72.07043	0.00019082	0.0002542	5.57e-05	6.68e-06	0.0	0.00130744	0.00023601	2.05e-06	696.7205672	690.77891366	706.79688831	0.393549	0.22317546	-0.32094914
0.23076	72.0859	0.00019056	0.00025419	5.575e-05	6.68e-06	0.0	0.00130763	0.00023605	2.05e-06	696.73194855	690.78359864	706.79337887	0.39287032	0.22311562	-0.32094638
0.23081	72.10137	0.00019029	0.00025418	5.579e-05	6.68e-06	-0.0	0.00130782	0.00023609	2.05e-06	696.74332627	690.78828188	706.7898722	0.39219167	0.22305578	-0.32094363
0.23087	72.11683	0.00019003	0.00025417	5.584e-05	6.68e-06	-0.0	0.00130801	0.00023612	2.05e-06	696.75470036	690.79296339	706.78636831	0.39151368	0.222996	-0.32094088
0.23092	72.1323	0.00018977	0.00025416	5.588e-05	6.68e-06	-0.0	0.0013082	0.00023616	2.05e-06	696.76607082	690.79764316	706.78286719	0.39083618	0.22293625	-0.32093813
0.23098	72.14777	0.00018951	0.00025415	5.593e-05	6.68e-06	0.0	0.00130839	0.0002362	2.05e-06	696.77743763	690.8023212	706.77936884	0.39015885	0.22287652	-0.32093538
0.23103	72.16323	0.00018925	0.00025413	5.598e-05	6.67e-06	0.0	0.00130858	0.00023624	2.05e-06	696.78880079	690.80699751	706.77587326	0.38948222	0.22281685	-0.32093264
0.23109	72.1787	0.00018899	0.00025412	5.602e-05	6.67e-06	0.0	0.00130876	0.00023627	2.05e-06	696.80016029	690.81167209	706.77238045	0.38880589	0.22275719	-0.3209299
0.23114	72.19416	0.00018873	0.00025411	5.607e-05	6.67e-06	-0.0	0.00130895	0.00023631	2.05e-06	696.81151611	690.81634493	706.7688904	0.38812991	0.22269757	-0.32092716
0.2312	72.20962	0.00018847	0.0002541	5.612e-05	6.67e-06	-0.0	0.00130914	0.00023635	2.05e-06	696.82286827	690.82101604	706.76540312	0.38745461	0.222638	-0.32092442
0.23125	72.22508	0.00018821	0.00025409	5.616e-05	6.67e-06	-0.0	0.00130933	0.00023639	2.05e-06	696.83421674	690.82568542	706.76191859	0.38677948	0.22257845	-0.32092168
0.23131	72.24054	0.00018795	0.00025408	5.621e-05	6.67e-06	0.0	0.00130952	0.00023643	2.05e-06	696.84556152	690.83035307	706.75843683	0.38610481	0.22251893	-0.32091895
0.23136	72.256	0.00018769	0.00025407	5.625e-05	6.66e-06	0.0	0.00130971	0.00023646	2.05e-06	696.85690261	690.83501899	706.75495782	0.38543085	0.22245947	-0.32091622
0.23142	72.27146	0.00018744	0.00025406	5.63e-05	6.66e-06	-0.0	0.0013099	0.0002365	2.05e-06	696.86823998	690.83968317	706.75148157	0.38475692	0.22240001	-0.32091349
0.23147	72.28692	0.00018718	0.00025404	5.635e-05	6.66e-06	-0.0	0.00131008	0.00023654	2.05e-06	696.87957365	690.84434563	706.74800807	0.38408365	0.22234061	-0.32091076
0.24154	75.09884	0.00014481	0.00025103	6.501e-05	6.34e-06	-0.0	0.00134092	0.00024275	2.05e-06	698.88320066	691.66858577	706.15694322	0.26801822	0.21199563	-0.32044673
0.24159	75.11412	0.0001446	0.00025101	6.506e-05	6.34e-06	-0.0	0.00134107	0.00024278	2.05e-06	698.89372141	691.67293235	706.15394732	0.26742293	0.21194171	-0.32044438
0.24165	75.12939	0.0001444	0.00025098	6.511e-05	6.34e-06	-0.0	0.00134122	0.00024281	2.05e-06	698.90423704	691.67727723	706.15095387	0.26682788	0.21188781	-0.32044203
0.2417	75.14466	0.00014419	0.00025096	6.515e-05	6.33e-06	0.0	0.00134137	0.00024284	2.05e-06	698.91474754	691.68162042	706.14796286	0.26623322	0.21183392	-0.32043968
0.24176	75.15993	0.00014398	0.00025094	6.52e-05	6.33e-06	0.0	0.00134152	0.00024287	2.05e-06	698.92525292	691.6859619	706.14497428	0.26563926	0.21178008	-0.32043733
0.24181	75.1752	0.00014378	0.00025092	6.525e-05	6.33e-06	-0.0	0.00134167	0.0002429	2.05e-06	698.93575315	691.69030169	706.14198814	0.26504536	0.21172624	-0.32043499
0.24187	75.19047	0.00014357	0.0002509	6.53e-05	6.33e-06	-0.0	0.00134182	0.00024293	2.05e-06	698.94624824	691.69463977	706.13900442	0.26445209	0.21167245	-0.32043264
0.24192	75.20574	0.00014337	0.00025088	6.535e-05	6.33e-06	-0.0	0.00134197	0.00024296	2.05e-06	698.95673818	691.69897616	706.13602314	0.26385926	0.21161867	-0.3204303
0.24198	75.221	0.00014316	0.00025086	6.54e-05	6.32e-06	0.0	0.00134212	0.00024299	2.05e-06	698.96722295	691.70331084	706.13304429	0.26326666	0.21156491	-0.32042797
0.24203	75.23627	0.00014296	0.00025084	6.544e-05	6.32e-06	0.0	0.00134227	0.00024302	2.05e-06	698.97770256	691.70764383	706.13006787	0.26267473	0.21151119	-0.32042563
0.24209	75.25153	0.00014276	0.00025081	6.549e-05	6.32e-06	0.0	0.00134241	0.00024305	2.05e-06	698.988177	691.71197512	706.12709387	0.26208303	0.21145749	-0.32042329
0.24214	75.26679	0.00014255	0.00025079	6.554e-05	6.32e-06	-0.0	0.00134256	0.00024308	2.05e-06	698.99864625	691.71630471	706.12412229	0.26149174	0.2114038	-0.32042096
0.2422	75.28206	0.00014235	0.00025077	6.559e-05	6.32e-06	-0.0	0.00134271	0.00024311	2.05e-06	699.00911031	691.7206326	706.12115314	0.26090114	0.21135016	-0.32041863
0.24225	75.29732	0.00014215	0.00025075	6.564e-05	6.31e-06	0.0	0.00134286	0.00024314	2.05e-06	699.01956918	691.72495879	706.11818641	0.26031059	0.21129652	-0.3204163
0.24231	75.31258	0.00014194	0.00025073	6.569e-05	6.31e-06	0.0	0.00134301	0.00024317	2.05e-06	699.03002284	691.72928329	706.1152221	0.25972069	0.21124292	-0.32041397
0.24236	75.32784	0.00014174	0.0002507	6.574e-05	6.31e-06	0.0	0.00134316	0.0002432	2.05e-06	699.04047129	691.73360609	706.1122602	0.2591312	0.21118935	-0.32041165
0.24242	75.34309	0.00014154	0.00025068	6.578e-05	6.31e-06	-0.0	0.0013433	0.00024323	2.05e-06	699.05091452	691.73792719	706.10930072	0.25854197	0.21113578	-0.32040932
0.24247	75.35835	0.00014134	0.00025066	6.583e-05	6.31e-06	-0.0	0.00134345	0.00024326	2.05e-06	699.06135252	691.74224659	706.10634365	0.25795341	0.21108226	-0.320407
0.25253	78.13309	0.00010841	0.00024593	7.488e-05	5.94e-06	-0.0	0.00136746	0.00024822	2.05e-06	700.87626988	692.50436862	705.60412059	0.15727701	0.20164812	-0.32001272
0.25259	78.14816	0.00010825	0.0002459	7.493e-05	5.94e-06	-0.0	0.00136758	0.00024824	2.05e-06	700.88562951	692.50837993	705.60157953	0.15676533	0.20159828	-0.32001073
0.25264	78.16322	0.00010809	0.00024587	7.498e-05	5.94e-06	0.0	0.0013677	0.00024827	2.05e-06	700.89498269	692.51238959	705.59904057	0.15625403	0.20154844	-0.32000873
0.2527	78.17829	0.00010794	0.00024584	7.503e-05	5.94e-06	0.0	0.00136781	0.00024829	2.05e-06	700.90432942	692.5163976	705.59650372	0.15574341	0.20149863	-0.32000674
0.25275	78.19335	0.00010778	0.00024581	7.508e-05	5.93e-06	-0.0	0.00136793	0.00024831	2.05e-06	700.91366969	692.52040397	705.59396897	0.15523287	0.20144883	-0.32000475
0.25281	78.20842	0.00010762	0.00024578	7.513e-05	5.93e-06	-0.0	0.00136804	0.00024834	2.05e-06	700.9230035	692.52440869	705.59143633	0.15472298	0.20139904	-0.32000276
0.25286	78.22348	0.00010746	0.00024575	7.518e-05	5.93e-06	-0.0	0.00136816	0.00024836	2.05e-06	700.93233084	692.52841176	705.5889058	0.15421345	0.20134927	-0.32000078
0.25292	78.23854	0.0001073	0.00024572	7.523e-05	5.93e-06	0.0	0.00136827	0.00024839	2.05e-06	700.94165171	692.53241319	705.58637736	0.15370423	0.20129952	-0.31999879
0.25297	78.2536	0.00010715	0.00024569	7.528e-05	5.92e-06	0.0	0.00136839	0.00024841	2.05e-06	700.95096609	692.53641297	705.58385102	0.15319567	0.20124978	-0.31999681
0.25303	78.26866	0.00010699	0.00024566	7.533e-05	5.92e-06	-0.0	0.0013685	0.00024843	2.05e-06	700.96027399	692.5404111	705.58132678	0.15268726	0.20120006	-0.31999483
0.25308	78.28371	0.00010683	0.00024563	7.538e-05	5.92e-06	-0.0	0.00136862	0.00024846	2.05e-06	700.96957539	692.54440759	705.57880464	0.1521794	0.20115035	-0.31999285
0.25314	78.29877	0.00010668	0.0002456	7.543e-05	5.92e-06	-0.0	0.00136873	0.00024848	2.05e-06	700.9788703	692.54840244	705.57628459	0.15167203	0.20110066	-0.31999087
0.25319	78.31383	0.00010652	0.00024557	7.548e-05	5.92e-06	0.0	0.00136885	0.00024851	2.05e-06	700.98815871	692.55239564	705.57376663	0.15116486	0.20105098	-0.31998889
0.25325	78.32888	0.00010636	0.00024554	7.554e-05	5.91e-06	0.0	0.00136896	0.00024853	2.05e-06	700.99744061	692.55638719	705.57125076	0.15065837	0.20100132	-0.31998692
0.2533	78.34393	0.00010621	0.00024551	7.559e-05	5.91e-06	0.0	0.00136908	0.00024855	2.05e-06	701.00671599	692.56037711	705.56873699	0.1501521	0.20095167	-0.31998494
0.25336	78.35899	0.00010605	0.00024548	7.564e-05	5.91e-06	-0.0	0.00136919	0.00024858	2.05e-06	701.01598485	692.56436538	705.5662253	0.14964627	0.20090204	-0.31998297
0.25341	78.37404	0.00010589	0.00024545	7.569e-05	5.91e-06	-0.0	0.0013693	0.0002486	2.05e-06	701.02524719	692.568352	705.56371569	0.14914105	0.20085242	-0.319981
0.25347	78.38909	0.00010574	0.00024542	7.574e-05	5.91e-06	0.0	0.00136942	0.00024863	2.05e-06	701.034503	692.57233698	705.56120817	0.14863595	0.20080282	-0.31997903
0.26353	81.12541	8.06e-05	0.00023938	8.503e-05	5.52e-06	-0.0	0.00138779	0.00025253	2.05e-06	702.61320453	693.27432044	705.13574828	0.06325403	0.19193305	-0.31964501
0.26359	81.14026	8.047e-05	0.00023935	8.508e-05	5.52e-06	0.0	0.00138788	0.00025255	2.05e-06	702.6211776	693.27800973	705.13359685	0.06282565	0.19188548	-0.31964333
0.26364	81.15512	8.035e-05	0.00023931	8.513e-05	5.51e-06	0.0	0.00138797	0.00025257	2.05e-06	702.62914335	693.28169745	705.13144721	0.0623979	0.19183792	-0.31964164
0.2637	81.16997	8.023e-05	0.00023928	8.518e-05	5.51e-06	-0.0	0.00138805	0.00025259	2.05e-06	702.63710175	693.28538361	705.12929935	0.06197026	0.19179037	-0.31963995
0.26375	81.18482	8.011e-05	0.00023924	8.523e-05	5.51e-06	-0.0	0.00138814	0.00025261	2.05e-06	702.64505281	693.2890682	705.12715328	0.06154328	0.19174282	-0.31963827
0.26381	81.19967	7.999e-05	0.00023921	8.528e-05	5.51e-06	-0.0	0.00138823	0.00025263	2.05e-06	702.65299654	693.29275122	705.12500899	0.06111659	0.19169529	-0.31963658
0.26386	81.21452	7.988e-05	0.00023917	8.534e-05	5.51e-06	0.0	0.00138832	0.00025265	2.05e-06	702.66093291	693.29643267	705.12286648	0.06069026	0.19164776	-0.3196349
0.26392	81.22937	7.976e-05	0.00023913	8.539e-05	5.5e-06	0.0	0.0013884	0.00025266	2.05e-06	702.66886194	693.30011257	705.12072575	0.06026459	0.19160024	-0.31963322
0.26397	81.24421	7.964e-05	0.0002391	8.544e-05	5.5e-06	-0.0	0.00138849	0.00025268	2.05e-06	702.67678361	693.30379089	705.1185868	0.05983902	0.19155272	-0.31963154
0.26403	81.25906	7.952e-05	0.00023906	8.549e-05	5.5e-06	-0.0	0.00138858	0.0002527	2.05e-06	702.68469793	693.30746766	705.11644963	0.05941409	0.19150521	-0.31962986
0.26408	81.2739	7.94e-05	0.00023903	8.554e-05	5.5e-06	-0.0	0.00138867	0.00025272	2.05e-06	702.69260489	693.31114286	705.11431423	0.05898948	0.19145771	-0.31962819
0.26414	81.28874	7.928e-05	0.00023899	8.559e-05	5.49e-06	0.0	0.00138875	0.00025274	2.05e-06	702.70050449	693.3148165	705.1121806	0.05856522	0.19141022	-0.31962651
0.26419	81.30359	7.916e-05	0.00023895	8.564e-05	5.49e-06	0.0	0.00138884	0.00025276	2.05e-06	702.70839673	693.31848857	705.11004875	0.05814162	0.19136273	-0.31962484
0.26425	81.31843	7.904e-05	0.00023892	8.569e-05	5.49e-06	-0.0	0.00138893	0.00025278	2.05e-06	702.7162816	693.32215909	705.10791867	0.05771811	0.19131525	-0.31962317
0.2643	81.33327	7.892e-05	0.00023888	8.575e-05	5.49e-06	-0.0	0.00138901	0.0002528	2.05e-06	702.7241591	693.32582804	705.10579035	0.05729524	0.19126778	-0.3196215
0.26436	81.34811	7.881e-05	0.00023885	8.58e-05	5.49e-06	-0.0	0.0013891	0.00025281	2.05e-06	702.73202923	693.32949543	705.1036638	0.05687272	0.19122031	-0.31961983
0.26441	81.36294	7.869e-05	0.00023881	8.585e-05	5.48e-06	0.0	0.00138918	0.00025283	2.05e-06	702.73989198	693.33316126	705.10153902	0.05645051	0.19117285	-0.31961816
0.26447	81.37778	7.857e-05	0.00023877	8.59e-05	5.48e-06	0.0	0.00138927	0.00025285	2.05e-06	702.74774736	693.33682553	705.099416	0.05602897	0.1911254	-0.31961649
0.27453	84.07438	5.967e-05	0.00023181	9.528e-05	5.09e-06	-0.0	0.0014031	0.0002559	2.05e-06	704.06934844	693.9816738	704.73815095	-0.00803502	0.18256428	-0.31933286
0.27459	84.08902	5.958e-05	0.00023177	9.533e-05	5.09e-06	0.0	0.00140317	0.00025591	2.05e-06	704.07611247	693.98506111	704.73630257	-0.00836278	0.18251867	-0.31933141
0.27464	84.10365	5.949e-05	0.00023173	9.538e-05	5.08e-06	0.0	0.00140323	0.00025593	2.05e-06	704.08286986	693.988447	704.73445559	-0.00869003	0.18247307	-0.31932996
0.2747	84.11828	5.94e-05	0.00023169	9.543e-05	5.08e-06	-0.0	0.0014033	0.00025594	2.05e-06	704.08962061	693.99183146	704.73261002	-0.0090172	0.18242747	-0.31932851
0.27475	84.13291	5.931e-05	0.00023165	9.548e-05	5.08e-06	-0.0	0.00140337	0.00025595	2.05e-06	704.09636471	693.99521449	704.73076584	-0.00934387	0.18238188	-0.31932706
0.27481	84.14754	5.922e-05	0.00023161	9.553e-05	5.08e-06	-0.0	0.00140343	0.00025597	2.05e-06	704.10310217	693.9985961	704.72892306	-0.0096703	0.18233629	-0.31932562
0.27486	84.16217	5.913e-05	0.00023157	9.559e-05	5.07e-06	0.0	0.0014035	0.00025598	2.05e-06	704.10983297	694.00197629	704.72708168	-0.00999646	0.18229071	-0.31932417
0.27492	84.17679	5.904e-05	0.00023153	9.564e-05	5.07e-06	0.0	0.00140356	0.000256	2.05e-06	704.11655712	694.00535505	704.72524169	-0.01032212	0.18224513	-0.31932273
0.27497	84.19142	5.896e-05	0.00023149	9.569e-05	5.07e-06	-0.0	0.00140363	0.00025601	2.05e-06	704.12327461	694.00873239	704.7234031	-0.0106477	0.18219955	-0.31932128
0.27503	84.20604	5.887e-05	0.00023145	9.574e-05	5.07e-06	-0.0	0.00140369	0.00025603	2.05e-06	704.12998544	694.01210831	704.72156591	-0.01097278	0.18215399	-0.31931984
0.27508	84.22067	5.878e-05	0.00023141	9.579e-05	5.07e-06	-0.0	0.00140376	0.00025604	2.05e-06	704.13668961	694.01548281	704.71973011	-0.01129762	0.18210842	-0.3193184
0.27514	84.23529	5.869e-05	0.00023137	9.584e-05	5.06e-06	0.0	0.00140382	0.00025606	2.05e-06	704.14338711	694.01885588	704.7178957	-0.01162219	0.18206286	-0.31931696
0.27519	84.24991	5.86e-05	0.00023133	9.589e-05	5.06e-06	0.0	0.00140389	0.00025607	2.05e-06	704.15007793	694.02222754	704.71606268	-0.01194626	0.1820173	-0.31931552
0.27525	84.26453	5.851e-05	0.00023129	9.594e-05	5.06e-06	-0.0	0.00140395	0.00025609	2.05e-06	704.15676208	694.02559777	704.71423105	-0.01227024	0.18197175	-0.31931408
0.2753	84.27915	5.842e-05	0.00023125	9.6e-05	5.06e-06	-0.0	0.00140402	0.0002561	2.05e-06	704.16343956	694.02896659	704.7124008	-0.01259373	0.1819262	-0.31931265
0.27536	84.29377	5.834e-05	0.00023121	9.605e-05	5.06e-06	-0.0	0.00140408	0.00025612	2.05e-06	704.17011035	694.03233398	704.71057195	-0.01291698	0.18188066	-0.31931121
0.27541	84.30838	5.825e-05	0.00023117	9.61e-05	5.05e-06	0.0	0.00140415	0.00025613	2.05e-06	704.17677447	694.03569996	704.70874448	-0.01323995	0.18183512	-0.31930977
0.27547	84.323	5.816e-05	0.00023113	9.615e-05	5.05e-06	0.0	0.00140421	0.00025614	2.05e-06	704.18343189	694.03906453	704.70691839	-0.01356243	0.18178959	-0.31930834
0.28553	86.97849	4.412e-05	0.00022359	0.00010548	4.67e-06	0.0	0.0014145	0.0002585	2.05e-06	705.28681524	694.63154903	704.39479765	-0.06722908	0.17349582	-0.31906329
0.28559	86.9929	4.406e-05	0.00022354	0.00010553	4.66e-06	-0.0	0.00141455	0.00025851	2.05e-06	705.29220854	694.63466309	704.39320577	-0.06749318	0.17345056	-0.31906204
0.28564	87.0073	4.399e-05	0.0002235	0.00010558	4.66e-06	-0.0	0.0014146	0.00025853	2.05e-06	705.2975949	694.63777584	704.39161504	-0.06775678	0.1734053	-0.31906079
0.2857	87.0217	4.392e-05	0.00022346	0.00010563	4.66e-06	0.0	0.00141464	0.00025854	2.05e-06	705.3029743	694.64088729	704.39002548	-0.06802029	0.17336004	-0.31905955
0.28575	87.0361	4.386e-05	0.00022342	0.00010568	4.66e-06	0.0	0.00141469	0.00025855	2.05e-06	705.30834675	694.64399743	704.38843708	-0.06828332	0.17331478	-0.3190583
0.28581	87.05051	4.379e-05	0.00022337	0.00010573	4.65e-06	0.0	0.00141474	0.00025856	2.05e-06	705.31371225	694.64710626	704.38684983	-0.06854611	0.17326952	-0.31905705
0.28586	87.0649	4.372e-05	0.00022333	0.00010578	4.65e-06	-0.0	0.00141479	0.00025857	2.05e-06	705.31907079	694.65021379	704.38526375	-0.06880861	0.17322425	-0.31905581
0.28592	87.0793	4.366e-05	0.00022329	0.00010583	4.65e-06	-0.0	0.00141484	0.00025858	2.05e-06	705.32442238	694.65332002	704.38367882	-0.06907065	0.17317899	-0.31905456
0.28597	87.0937	4.359e-05	0.00022325	0.00010588	4.65e-06	0.0	0.00141489	0.00025859	2.05e-06	705.32976702	694.65642494	704.38209504	-0.06933259	0.17313372	-0.31905332
0.28603	87.1081	4.353e-05	0.00022321	0.00010593	4.65e-06	0.0	0.00141493	0.0002586	2.05e-06	705.3351047	694.65952856	704.38051242	-0.06959403	0.17308846	-0.31905208
0.28608	87.12249	4.346e-05	0.00022316	0.00010598	4.64e-06	0.0	0.00141498	0.00025862	2.05e-06	705.34043543	694.66263088	704.37893095	-0.06985527	0.17304319	-0.31905084
0.28614	87.13688	4.34e-05	0.00022312	0.00010603	4.64e-06	-0.0	0.00141503	0.00025863	2.05e-06	705.34575921	694.66573189	704.37735064	-0.07011618	0.17299792	-0.3190496
0.28619	87.15128	4.333e-05	0.00022308	0.00010608	4.64e-06	-0.0	0.00141508	0.00025864	2.05e-06	705.35107604	694.66883161	704.37577147	-0.07037667	0.17295265	-0.31904836
0.28625	87.16567	4.327e-05	0.00022304	0.00010613	4.64e-06	0.0	0.00141513	0.00025865	2.05e-06	705.35638592	694.67193002	704.37419345	-0.07063702	0.17290738	-0.31904712
0.2863	87.18006	4.32e-05	0.00022299	0.00010618	4.64e-06	0.0	0.00141517	0.00025866	2.05e-06	705.36168885	694.67502713	704.37261658	-0.0757465	0.17286211	-0.31904588
0.28636	87.19445	4.314e-05	0.00022295	0.00010623	4.63e-06	0.0	0.00141522	0.00025867	2.05e-06	705.36675499	694.67812295	704.37105901	-0.08276463	0.17281602	-0.31904465
0.28641	87.20883	4.307e-05	0.00022291	0.00010628	4.63e-06	-0.0	0.00141527	0.00025868	2.05e-06	705.37149382	694.68121744	704.36952789	-0.08428668	0.17276751	-0.31904347
0.28647	87.22322	4.301e-05	0.00022287	0.00010634	4.63e-06	-0.0	0.00141532	0.00025869	2.05e-06	705.37616557	694.68431054	704.36800264	-0.08463776	0.17271985	-0.31904228
0.29653	89.83612	3.269e-05	0.00021504	0.00011546	4.26e-06	0.0	0.00142288	0.00026051	2.05e-06	706.11404428	695.22808105	704.10690027	-0.12580261	0.16399343	-0.31883728
0.29659	89.85029	3.264e-05	0.000215	0.00011551	4.26e-06	0.0	0.00142292	0.00026052	2.05e-06	706.11746354	695.23093452	704.10556402	-0.12599655	0.16394562	-0.31883623
0.29664	89.86446	3.259e-05	0.00021496	0.00011556	4.26e-06	-0.0	0.00142295	0.00026053	2.05e-06	706.12087635	695.23378676	704.10422867	-0.12619035	0.16389781	-0.31883518
0.2967	89.87862	3.254e-05	0.00021491	0.0001156	4.26e-06	-0.0	0.00142299	0.00026054	2.05e-06	706.1242827	695.23663775	704.10289424	-0.12638366	0.16384999	-0.31883413
0.29675	89.89279	3.25e-05	0.00021487	0.00011565	4.25e-06	-0.0	0.00142303	0.00026055	2.05e-06	706.12768262	695.2394875	704.10156071	-0.1265768	0.16380218	-0.31883309
0.29681	89.90695	3.245e-05	0.00021483	0.0001157	4.25e-06	0.0	0.00142306	0.00026056	2.05e-06	706.13107608	695.24233602	704.10022809	-0.12676956	0.16375436	-0.31883204
0.29686	89.92112	3.24e-05	0.00021479	0.00011575	4.25e-06	0.0	0.0014231	0.00026057	2.05e-06	706.13446311	695.24518329	704.09889637	-0.12696195	0.16370654	-0.318831
0.29692	89.93528	3.235e-05	0.00021474	0.0001158	4.25e-06	-0.0	0.00142313	0.00026057	2.05e-06	706.1378437	695.24802932	704.09756555	-0.12715416	0.16365872	-0.31882995
0.29697	89.94944	3.23e-05	0.0002147	0.00011585	4.25e-06	-0.0	0.00142317	0.00026058	2.05e-06	706.14121786	695.25087411	704.09623564	-0.12734588	0.1636109	-0.31882891
0.29703	89.9636	3.226e-05	0.00021466	0.0001159	4.24e-06	0.0	0.0014232	0.00026059	2.05e-06	706.14458559	695.25371767	704.09490663	-0.12753746	0.16356308	-0.31882786
0.29708	89.97775	3.221e-05	0.00021461	0.00011595	4.24e-06	0.0	0.00142324	0.0002606	2.05e-06	706.14794689	695.25655998	704.09357851	-0.12772863	0.16351525	-0.31882682
0.29714	89.99191	3.216e-05	0.00021457	0.000116	4.24e-06	0.0	0.00142327	0.00026061	2.05e-06	706.15130178	695.25940107	704.0922513	-0.12791947	0.16346742	-0.31882578
0.29719	90.00606	3.211e-05	0.00021453	0.00011605	4.24e-06	-0.0	0.00142331	0.00026062	2.05e-06	706.15465024	695.26224091	704.09092498	-0.12811009	0.16341959	-0.31882474
0.29725	90.02022	3.206e-05	0.00021448	0.00011609	4.24e-06	-0.0	0.00142334	0.00026063	2.05e-06	706.1579923	695.26507952	704.08959956	-0.12830023	0.16337176	-0.3188237
0.2973	90.03437	3.202e-05	0.00021444	0.00011614	4.23e-06	0.0	0.00142338	0.00026063	2.05e-06	706.16132794	695.26791689	704.08827503	-0.12849025	0.16332393	-0.31882266
0.29736	90.04852	3.197e-05	0.0002144	0.00011619	4.23e-06	0.0	0.00142341	0.00026064	2.05e-06	706.16465718	695.27075303	704.0869514	-0.12867982	0.1632761	-0.31882162
0.29741	90.06267	3.192e-05	0.00021436	0.00011624	4.23e-06	0.0	0.00142345	0.00026065	2.05e-06	706.16798002	695.27358793	704.08562866	-0.12886912	0.16322826	-0.31882058
0.29747	90.07682	3.187e-05	0.00021431	0.00011629	4.23e-06	-0.0	0.00142348	0.00026066	2.05e-06	706.17129646	695.2764216	704.08430681	-0.12905817	0.16318042	-0.31881954
0.30753	92.64555	2.435e-05	0.00020647	0.00012507	3.89e-06	-0.0	0.001429	0.00026206	2.05e-06	706.67483232	695.77483582	703.85624202	-0.15859769	0.15439682	-0.31864048
0.30758	92.65947	2.432e-05	0.00020643	0.00012512	3.88e-06	0.0	0.00142903	0.00026207	2.05e-06	706.67704421	695.77745255	703.85506516	-0.15873292	0.15434867	-0.31863955
0.30764	92.67339	2.428e-05	0.00020639	0.00012517	3.88e-06	0.0	0.00142905	0.00026207	2.05e-06	706.67925052	695.78006816	703.85388899	-0.15886779	0.15430052	-0.31863863
0.30769	92.68731	2.425e-05	0.00020635	0.00012521	3.88e-06	0.0	0.00142908	0.00026208	2.05e-06	706.68145126	695.78268263	703.85271352	-0.15900239	0.15425237	-0.3186377
0.30775	92.70123	2.421e-05	0.0002063	0.00012526	3.88e-06	-0.0	0.00142911	0.00026209	2.05e-06	706.68364642	695.78529599	703.85153873	-0.1591368	0.15420422	-0.31863678
0.3078	92.71515	2.418e-05	0.00020626	0.00012531	3.88e-06	-0.0	0.00142913	0.0002621	2.05e-06	706.68583602	695.78790821	703.85036462	-0.15927079	0.15415607	-0.31863586
0.30786	92.72907	2.414e-05	0.00020622	0.00012536	3.87e-06	0.0	0.00142916	0.0002621	2.05e-06	706.68802007	695.79051931	703.84919121	-0.15940469	0.15410791	-0.31863494
0.30791	92.74298	2.411e-05	0.00020618	0.0001254	3.87e-06	0.0	0.00142918	0.00026211	2.05e-06	706.69019856	695.79312929	703.84801847	-0.15953819	0.15405976	-0.31863402
0.30797	92.7569	2.407e-05	0.00020613	0.00012545	3.87e-06	0.0	0.00142921	0.00026212	2.05e-06	706.6923715	695.79573814	703.84684642	-0.15967146	0.1540116	-0.3186331
0.30802	92.77081	2.404e-05	0.00020609	0.0001255	3.87e-06	-0.0	0.00142923	0.00026212	2.05e-06	706.69453889	695.79834586	703.84567505	-0.15980452	0.15396344	-0.31863218
0.30808	92.78472	2.4e-05	0.00020605	0.00012554	3.87e-06	-0.0	0.00142926	0.00026213	2.05e-06	706.69670074	695.80095247	703.84450437	-0.15993716	0.15391528	-0.31863126
0.30813	92.79863	2.397e-05	0.00020601	0.00012559	3.87e-06	0.0	0.00142929	0.00026214	2.05e-06	706.69885707	695.80355795	703.84333436	-0.16006972	0.15386712	-0.31863034
0.30819	92.81254	2.393e-05	0.00020596	0.00012564	3.86e-06	0.0	0.00142931	0.00026214	2.05e-06	706.70100786	695.80616231	703.84216504	-0.16020186	0.15381896	-0.31862942
0.30824	92.82645	2.39e-05	0.00020592	0.00012568	3.86e-06	0.0	0.00142934	0.00026215	2.05e-06	706.70315312	695.80876555	703.84099639	-0.1603338	0.15377079	-0.3186285
0.3083	92.84036	2.386e-05	0.00020588	0.00012573	3.86e-06	-0.0	0.00142936	0.00026216	2.05e-06	706.70529287	695.81136767	703.83982842	-0.16046552	0.15372263	-0.31862759
0.30835	92.85426	2.383e-05	0.00020584	0.00012578	3.86e-06	-0.0	0.00142939	0.00026216	2.05e-06	706.7074271	695.81396867	703.83866113	-0.16059681	0.15367446	-0.31862667
0.30841	92.86817	2.379e-05	0.00020579	0.00012582	3.86e-06	0.0	0.00142941	0.00026217	2.05e-06	706.70955582	695.81656854	703.83749451	-0.16072803	0.15362629	-0.31862576
0.30846	92.88207	2.376e-05	0.00020575	0.00012587	3.85e-06	0.0	0.00142944	0.00026218	2.05e-06	706.71167903	695.8191673	703.83632856	-0.16085884	0.15357812	-0.31862484
0.31853	95.40492	1.828e-05	0.00019807	0.00013423	3.54e-06	0.0	0.00143346	0.00026326	2.05e-06	707.0126951	696.27641837	703.63332493	-0.18056905	0.1447476	-0.31846544
0.31858	95.41859	1.826e-05	0.00019803	0.00013428	3.54e-06	0.0	0.00143348	0.00026326	2.05e-06	707.01389021	696.27881963	703.63226708	-0.18065495	0.1446993	-0.31846461
0.31864	95.43226	1.823e-05	0.00019799	0.00013432	3.54e-06	-0.0	0.0014335	0.00026327	2.05e-06	707.01508074	696.28121987	703.63120973	-0.18074075	0.144651	-0.31846378
0.31869	95.44592	1.821e-05	0.00019795	0.00013437	3.53e-06	-0.0	0.00143352	0.00026328	2.05e-06	707.0162667	696.28361908	703.63015288	-0.18082626	0.14460271	-0.31846295
0.31875	95.45959	1.818e-05	0.00019791	0.00013441	3.53e-06	-0.0	0.00143354	0.00026328	2.05e-06	707.0174481	696.28601726	703.62909655	-0.18091154	0.14455441	-0.31846212
0.3188	95.47325	1.815e-05	0.00019787	0.00013446	3.53e-06	0.0	0.00143355	0.00026329	2.05e-06	707.01862493	696.28841442	703.62804071	-0.18099667	0.14450612	-0.31846129
0.31886	95.48691	1.813e-05	0.00019783	0.0001345	3.53e-06	0.0	0.00143357	0.00026329	2.05e-06	707.01979721	696.29081054	703.62698537	-0.18108146	0.14445782	-0.31846047
0.31891	95.50057	1.81e-05	0.00019779	0.00013454	3.53e-06	-0.0	0.00143359	0.0002633	2.05e-06	707.02096493	696.29320564	703.62593054	-0.18116616	0.14440953	-0.31845964
0.31897	95.51423	1.808e-05	0.00019774	0.00013459	3.53e-06	-0.0	0.00143361	0.0002633	2.05e-06	707.02212811	696.29559971	703.62487621	-0.18125057	0.14436123	-0.31845881
0.31902	95.52789	1.805e-05	0.0001977	0.00013463	3.52e-06	-0.0	0.00143363	0.00026331	2.05e-06	707.02328674	696.29799275	703.62382238	-0.18133475	0.14431294	-0.31845798
0.31908	95.54154	1.803e-05	0.00019766	0.00013468	3.52e-06	0.0	0.00143365	0.00026331	2.05e-06	707.02444084	696.30038477	703.62276904	-0.18141879	0.14426464	-0.31845715
0.31913	95.5552	1.8e-05	0.00019762	0.00013472	3.52e-06	0.0	0.00143367	0.00026332	2.05e-06	707.02559041	696.30277576	703.62171621	-0.18150249	0.14421635	-0.31845633
0.31919	95.56885	1.798e-05	0.00019758	0.00013477	3.52e-06	-0.0	0.00143369	0.00026332	2.05e-06	707.02673545	696.30516573	703.62066387	-0.18158609	0.14416805	-0.3184555
0.31924	95.5825	1.795e-05	0.00019754	0.00013481	3.52e-06	-0.0	0.0014337	0.00026333	2.05e-06	707.02787597	696.30755467	703.61961203	-0.18166941	0.14411976	-0.31845468
0.3193	95.59615	1.793e-05	0.0001975	0.00013486	3.52e-06	-0.0	0.00143372	0.00026333	2.05e-06	707.02901197	696.30994258	703.61856068	-0.1817525	0.14407146	-0.31845385
0.31935	95.6098	1.79e-05	0.00019746	0.0001349	3.51e-06	0.0	0.00143374	0.00026334	2.05e-06	707.03014346	696.31232948	703.61750983	-0.18183544	0.14402317	-0.31845303
0.31941	95.62345	1.787e-05	0.00019741	0.00013494	3.51e-06	0.0	0.00143376	0.00026334	2.05e-06	707.03127045	696.31471534	703.61645948	-0.18191805	0.14397488	-0.3184522
0.31946	95.6371	1.785e-05	0.00019737	0.00013499	3.51e-06	-0.0	0.00143378	0.00026335	2.05e-06	707.03239293	696.31710019	703.61540961	-0.18200057	0.14392658	-0.31845138
0.32953	98.11225	1.386e-05	0.00018998	0.00014288	3.23e-06	-0.0	0.00143671	0.00026419	2.05e-06	707.1672019	696.73673901	703.43078473	-0.19368712	0.13510233	-0.3183064
0.32958	98.12566	1.384e-05	0.00018994	0.00014292	3.22e-06	0.0	0.00143673	0.0002642	2.05e-06	707.16758061	696.73894267	703.42981267	-0.19373381	0.13505424	-0.31830564
0.32964	98.13906	1.382e-05	0.0001899	0.00014296	3.22e-06	0.0	0.00143674	0.0002642	2.05e-06	707.16795572	696.74114538	703.42884096	-0.19378022	0.13500615	-0.31830488
0.32969	98.15246	1.38e-05	0.00018987	0.000143	3.22e-06	0.0	0.00143675	0.00026421	2.05e-06	707.16832725	696.74334714	703.42786961	-0.1938265	0.13495807	-0.31830411
0.32975	98.16586	1.378e-05	0.00018983	0.00014305	3.22e-06	-0.0	0.00143677	0.00026421	2.05e-06	707.16869519	696.74554796	703.42689862	-0.19387265	0.13490998	-0.31830335
0.3298	98.17925	1.376e-05	0.00018979	0.00014309	3.22e-06	-0.0	0.00143678	0.00026421	2.05e-06	707.16905955	696.74774783	703.42592798	-0.19391851	0.1348619	-0.31830259
0.32986	98.19265	1.374e-05	0.00018975	0.00014313	3.22e-06	0.0	0.00143679	0.00026422	2.05e-06	707.16942033	696.74994675	703.4249577	-0.19396434	0.13481382	-0.31830183
0.32991	98.20604	1.372e-05	0.00018971	0.00014317	3.22e-06	0.0	0.00143681	0.00026422	2.05e-06	707.16977755	696.75214473	703.42398777	-0.1940099	0.13476574	-0.31830106
0.32997	98.21944	1.371e-05	0.00018967	0.00014321	3.21e-06	0.0	0.00143682	0.00026423	2.05e-06	707.1701312	696.75434176	703.4230182	-0.19405531	0.13471767	-0.3183003
0.33002	98.23283	1.369e-05	0.00018963	0.00014326	3.21e-06	-0.0	0.00143684	0.00026423	2.05e-06	707.17048129	696.75653784	703.42204898	-0.1941006	0.13466959	-0.31829954
0.33008	98.24622	1.367e-05	0.00018959	0.0001433	3.21e-06	-0.0	0.00143685	0.00026423	2.05e-06	707.17082782	696.75873298	703.42108011	-0.19414562	0.13462152	-0.31829878
0.33013	98.25961	1.365e-05	0.00018955	0.00014334	3.21e-06	0.0	0.00143686	0.00026424	2.05e-06	707.1711708	696.76092717	703.42011159	-0.19419057	0.13457345	-0.31829802
0.33019	98.27299	1.363e-05	0.00018951	0.00014338	3.21e-06	0.0	0.00143688	0.00026424	2.05e-06	707.17151024	696.76312042	703.41914342	-0.1942353	0.13452539	-0.31829726
0.33024	98.28638	1.361e-05	0.00018947	0.00014342	3.21e-06	0.0	0.00143689	0.00026425	2.05e-06	707.17184613	696.76531272	703.41817561	-0.19427984	0.13447732	-0.3182965
0.3303	98.29976	1.359e-05	0.00018943	0.00014346	3.21e-06	-0.0	0.0014369	0.00026425	2.05e-06	707.17217849	696.76750408	703.41720814	-0.19432428	0.13442926	-0.31829574
0.33035	98.31315	1.358e-05	0.00018939	0.00014351	3.2e-06	-0.0	0.00143692	0.00026425	2.05e-06	707.17250731	696.7696945	703.41624102	-0.19436845	0.1343812	-0.31829498
0.33041	98.32653	1.356e-05	0.00018935	0.00014355	3.2e-06	0.0	0.00143693	0.00026426	2.05e-06	707.17283261	696.77188397	703.41527425	-0.19441255	0.13433314	-0.31829422
0.33046	98.33991	1.354e-05	0.00018931	0.00014359	3.2e-06	0.0	0.00143694	0.00026426	2.05e-06	707.17315438	696.7740725	703.41430783	-0.19445644	0.13428509	-0.31829346
0.34053	100.7654	1.061e-05	0.00018229	0.00015098	2.94e-06	-0.0	0.00143909	0.00026493	2.05e-06	707.17742061	697.1590644	703.24267426	-0.19986423	0.12553815	-0.31815868
0.34058	100.77853	1.06e-05	0.00018225	0.00015102	2.94e-06	0.0	0.0014391	0.00026493	2.05e-06	707.17717032	697.16108535	703.24176166	-0.1998807	0.12549066	-0.31815797
0.34064	100.79165	1.058e-05	0.00018221	0.00015106	2.94e-06	0.0	0.00143911	0.00026494	2.05e-06	707.17691731	697.16310542	703.24084931	-0.19989697	0.12544319	-0.31815725
0.34069	100.80478	1.057e-05	0.00018218	0.0001511	2.94e-06	0.0	0.00143912	0.00026494	2.05e-06	707.17666159	697.16512461	703.2399372	-0.19991314	0.12539571	-0.31815653
0.34075	100.8179	1.056e-05	0.00018214	0.00015114	2.94e-06	-0.0	0.00143913	0.00026494	2.05e-06	707.17640317	697.16714291	703.23902533	-0.19992921	0.12534824	-0.31815582
0.3408	100.83102	1.054e-05	0.0001821	0.00015118	2.94e-06	-0.0	0.00143914	0.00026495	2.05e-06	707.17614204	697.16916034	703.2381137	-0.19994506	0.12530077	-0.3181551
0.34086	100.84414	1.053e-05	0.00018206	0.00015122	2.94e-06	0.0	0.00143916	0.00026495	2.05e-06	707.17587822	697.17117689	703.23720231	-0.19996088	0.12525331	-0.31815439
0.34091	100.85726	1.051e-05	0.00018203	0.00015126	2.93e-06	0.0	0.00143917	0.00026495	2.05e-06	707.17561171	697.17319257	703.23629116	-0.19997653	0.12520585	-0.31815367
0.34097	100.87037	1.05e-05	0.00018199	0.00015129	2.93e-06	0.0	0.00143918	0.00026495	2.05e-06	707.17534251	697.17520736	703.23538025	-0.19999202	0.1251584	-0.31815296
0.34102	100.88349	1.049e-05	0.00018195	0.00015133	2.93e-06	-0.0	0.00143919	0.00026496	2.05e-06	707.17507062	697.17722128	703.23446957	-0.20000745	0.12511095	-0.31815224
0.34108	100.8966	1.047e-05	0.00018192	0.00015137	2.93e-06	-0.0	0.0014392	0.00026496	2.05e-06	707.17479605	697.17923431	703.23355914	-0.20002268	0.1250635	-0.31815153
0.34113	100.90971	1.046e-05	0.00018188	0.00015141	2.93e-06	-0.0	0.00143921	0.00026496	2.05e-06	707.1745188	697.18124647	703.23264894	-0.20003784	0.12501606	-0.31815081
0.34119	100.92282	1.045e-05	0.00018184	0.00015145	2.93e-06	0.0	0.00143922	0.00026497	2.05e-06	707.17423888	697.18325776	703.23173898	-0.20005286	0.12496862	-0.3181501
0.34124	100.93593	1.043e-05	0.0001818	0.00015149	2.93e-06	0.0	0.00143923	0.00026497	2.05e-06	707.17395629	697.18526816	703.23082925	-0.20006769	0.12492119	-0.31814938
0.3413	100.94904	1.042e-05	0.00018177	0.00015153	2.93e-06	-0.0	0.00143924	0.00026497	2.05e-06	707.17367104	697.18727769	703.22991976	-0.20008249	0.12487376	-0.31814867
0.34135	100.96214	1.041e-05	0.00018173	0.00015157	2.92e-06	-0.0	0.00143925	0.00026498	2.05e-06	707.17338312	697.18928634	703.22901051	-0.20009709	0.12482633	-0.31814795
0.34141	100.97525	1.039e-05	0.00018169	0.00015161	2.92e-06	-0.0	0.00143926	0.00026498	2.05e-06	707.17309255	697.19129412	703.22810149	-0.20011159	0.12477891	-0.31814724
0.34146	100.98835	1.038e-05	0.00018165	0.00015165	2.92e-06	0.0	0.00143927	0.00026498	2.05e-06	707.17279933	697.19330102	703.22719271	-0.20012599	0.12473149	-0.31814653
0.35152	103.36206	8.22e-06	0.00017504	0.00015854	2.69e-06	0.0	0.00144085	0.00026551	2.05e-06	707.0784602	697.54613159	703.06435331	-0.20081187	0.11613354	-0.31801865
0.35158	103.37489	8.21e-06	0.000175	0.00015857	2.69e-06	0.0	0.00144086	0.00026552	2.05e-06	707.0777432	697.5479824	703.06347999	-0.20080601	0.11608704	-0.31801796
0.35163	103.38773	8.2e-06	0.00017497	0.00015861	2.69e-06	0.0	0.00144087	0.00026552	2.05e-06	707.07702422	697.54983238	703.06260682	-0.20080003	0.11604055	-0.31801727
0.35169	103.40056	8.19e-06	0.00017493	0.00015864	2.69e-06	-0.0	0.00144087	0.00026552	2.05e-06	707.07630327	697.55168154	703.0617338	-0.20079401	0.11599406	-0.31801659
0.35174	103.4134	8.18e-06	0.0001749	0.00015868	2.69e-06	-0.0	0.00144088	0.00026552	2.05e-06	707.07558035	697.55352988	703.06086094	-0.20078785	0.11594757	-0.3180159
0.3518	103.42623	8.17e-06	0.00017486	0.00015872	2.69e-06	-0.0	0.00144089	0.00026553	2.05e-06	707.07485546	697.5553774	703.05998823	-0.20078162	0.1159011	-0.31801522
0.35185	103.43906	8.16e-06	0.00017483	0.00015875	2.68e-06	0.0	0.0014409	0.00026553	2.05e-06	707.07412862	697.5572241	703.05911568	-0.20077531	0.11585462	-0.31801453
0.35191	103.45188	8.15e-06	0.00017479	0.00015879	2.68e-06	0.0	0.0014409	0.00026553	2.05e-06	707.07339981	697.55906997	703.05824328	-0.20076885	0.11580816	-0.31801385
0.35196	103.46471	8.14e-06	0.00017476	0.00015883	2.68e-06	-0.0	0.00144091	0.00026554	2.05e-06	707.07266905	697.56091503	703.05737103	-0.20076237	0.1157617	-0.31801316
0.35202	103.47754	8.13e-06	0.00017472	0.00015886	2.68e-06	-0.0	0.00144092	0.00026554	2.05e-06	707.07193634	697.56275926	703.05649893	-0.20075576	0.11571524	-0.31801248
0.35207	103.49036	8.12e-06	0.00017469	0.0001589	2.68e-06	-0.0	0.00144093	0.00026554	2.05e-06	707.07120168	697.56460268	703.05562698	-0.20074903	0.1156688	-0.31801179
0.35213	103.50318	8.11e-06	0.00017465	0.00015894	2.68e-06	0.0	0.00144093	0.00026554	2.05e-06	707.07046508	697.56644527	703.05475519	-0.20074228	0.11562235	-0.31801111
0.35218	103.516	8.1e-06	0.00017462	0.00015897	2.68e-06	0.0	0.00144094	0.00026555	2.05e-06	707.06972654	697.56828705	703.05388354	-0.20073537	0.11557591	-0.31801042
0.35224	103.52882	8.09e-06	0.00017458	0.00015901	2.68e-06	0.0	0.00144095	0.00026555	2.05e-06	707.06898605	697.570128	703.05301205	-0.2007284	0.11552948	-0.31800974
0.35229	103.54164	8.08e-06	0.00017455	0.00015904	2.68e-06	-0.0	0.00144096	0.00026555	2.05e-06	707.06824363	697.57196814	703.05214071	-0.20072135	0.11548306	-0.31800906
0.35235	103.55446	8.07e-06	0.00017451	0.00015908	2.67e-06	-0.0	0.00144096	0.00026555	2.05e-06	707.06749928	697.57380746	703.05126951	-0.20071415	0.11543664	-0.31800837
0.3524	103.56727	8.06e-06	0.00017448	0.00015912	2.67e-06	0.0	0.00144097	0.00026556	2.05e-06	707.066753	697.57564596	703.05039847	-0.20070693	0.11539022	-0.31800769
0.35246	103.58009	8.05e-06	0.00017444	0.00015915	2.67e-06	0.0	0.00144098	0.00026556	2.05e-06	707.0660048	697.57748364	703.04952758	-0.20069959	0.11534382	-0.318007
0.36252	105.8997	6.44e-06	0.00016825	0.00016555	2.47e-06	0.0	0.00144216	0.00026599	2.05e-06	706.89987987	697.90027256	702.89231164	-0.19797208	0.1069573	-0.31788353
0.36258	105.91223	6.43e-06	0.00016821	0.00016558	2.47e-06	0.0	0.00144216	0.00026599	2.05e-06	706.8988291	697.90196406	702.89146253	-0.19795039	0.10691209	-0.31788287
0.36263	105.92476	6.43e-06	0.00016818	0.00016562	2.47e-06	-0.0	0.00144217	0.00026599	2.05e-06	706.89777695	697.90365478	702.89061352	-0.1979287	0.10686689	-0.3178822
0.36269	105.9373	6.42e-06	0.00016815	0.00016565	2.46e-06	-0.0	0.00144217	0.00026599	2.05e-06	706.89672341	697.90534474	702.8897646	-0.19790691	0.10682169	-0.31788153
0.36274	105.94983	6.41e-06	0.00016812	0.00016568	2.46e-06	-0.0	0.00144218	0.00026599	2.05e-06	706.8956685	697.90703392	702.88891577	-0.19788505	0.1067765	-0.31788087
0.3628	105.96236	6.4e-06	0.00016808	0.00016572	2.46e-06	0.0	0.00144219	0.000266	2.05e-06	706.89461221	697.90872233	702.88806702	-0.19786316	0.10673132	-0.3178802
0.36285	105.97488	6.4e-06	0.00016805	0.00016575	2.46e-06	0.0	0.00144219	0.000266	2.05e-06	706.89355455	697.91040997	702.88721837	-0.19784116	0.10668615	-0.31787953
0.36291	105.98741	6.39e-06	0.00016802	0.00016579	2.46e-06	0.0	0.0014422	0.000266	2.05e-06	706.89249552	697.91209684	702.88636981	-0.19781913	0.10664098	-0.31787887
0.36296	105.99994	6.38e-06	0.00016799	0.00016582	2.46e-06	-0.0	0.0014422	0.000266	2.05e-06	706.89143512	697.91378293	702.88552133	-0.19779703	0.10659582	-0.3178782
0.36302	106.01246	6.37e-06	0.00016795	0.00016585	2.46e-06	-0.0	0.00144221	0.000266	2.05e-06	706.89037335	697.91546826	702.88467295	-0.19777484	0.10655067	-0.31787754
0.36307	106.02498	6.36e-06	0.00016792	0.00016589	2.46e-06	0.0	0.00144221	0.00026601	2.05e-06	706.88931022	697.91715282	702.88382465	-0.19775262	0.10650552	-0.31787687
0.36313	106.0375	6.36e-06	0.00016789	0.00016592	2.46e-06	0.0	0.00144222	0.00026601	2.05e-06	706.88824573	697.91883661	702.88297644	-0.19773033	0.10646038	-0.3178762
0.36318	106.05002	6.35e-06	0.00016785	0.00016595	2.45e-06	0.0	0.00144222	0.00026601	2.05e-06	706.88717988	697.92051963	702.88212832	-0.19770794	0.10641525	-0.31787554
0.36324	106.06254	6.34e-06	0.00016782	0.00016599	2.45e-06	-0.0	0.00144223	0.00026601	2.05e-06	706.88611267	697.92220189	702.88128029	-0.19768554	0.10637012	-0.31787487
0.36329	106.07505	6.33e-06	0.00016779	0.00016602	2.45e-06	-0.0	0.00144224	0.00026602	2.05e-06	706.88504411	697.92388337	702.88043234	-0.19766304	0.10632501	-0.31787421
0.36335	106.08756	6.33e-06	0.00016776	0.00016605	2.45e-06	-0.0	0.00144224	0.00026602	2.05e-06	706.88397421	697.92556408	702.87958448	-0.19764048	0.1062799	-0.31787354
0.3634	106.10008	6.32e-06	0.00016772	0.00016609	2.45e-06	0.0	0.00144225	0.00026602	2.05e-06	706.88290295	697.92724403	702.87873671	-0.19761788	0.10623479	-0.31787287
0.36346	106.11259	6.31e-06	0.00016769	0.00016612	2.45e-06	0.0	0.00144225	0.00026602	2.05e-06	706.88183035	697.92892321	702.87788902	-0.19759518	0.1061897	-0.31787221
0.37352	108.37558	5.11e-06	0.00016192	0.00017205	2.27e-06	0.0	0.00144314	0.00026637	2.05e-06	706.66538316	698.22352144	702.72396805	-0.19250348	0.09806354	-0.31775132
0.37358	108.3878	5.1e-06	0.00016189	0.00017208	2.27e-06	0.0	0.00144314	0.00026637	2.05e-06	706.66410297	698.22506319	702.72313226	-0.19247114	0.09801986	-0.31775067
0.37363	108.40002	5.1e-06	0.00016186	0.00017211	2.27e-06	-0.0	0.00144315	0.00026637	2.05e-06	706.66282186	698.22660422	702.72229651	-0.19243876	0.09797617	-0.31775001
0.37369	108.41224	5.09e-06	0.00016183	0.00017214	2.26e-06	-0.0	0.00144315	0.00026637	2.05e-06	706.66153982	698.22814452	702.72146081	-0.19240632	0.09793251	-0.31774935
0.37374	108.42445	5.08e-06	0.0001618	0.00017217	2.26e-06	-0.0	0.00144315	0.00026638	2.05e-06	706.66025685	698.22968409	702.72062516	-0.19237386	0.09788884	-0.3177487
0.3738	108.43667	5.08e-06	0.00016177	0.0001722	2.26e-06	0.0	0.00144316	0.00026638	2.05e-06	706.65897296	698.23122294	702.71978955	-0.19234135	0.09784518	-0.31774804
0.37385	108.44888	5.07e-06	0.00016174	0.00017223	2.26e-06	0.0	0.00144316	0.00026638	2.05e-06	706.65768815	698.23276107	702.71895398	-0.19230877	0.09780154	-0.31774739
0.37391	108.46109	5.07e-06	0.00016171	0.00017226	2.26e-06	-0.0	0.00144317	0.00026638	2.05e-06	706.65640242	698.23429847	702.71811846	-0.19227619	0.0977579	-0.31774673
0.37396	108.47329	5.06e-06	0.00016168	0.00017229	2.26e-06	-0.0	0.00144317	0.00026638	2.05e-06	706.65511577	698.23583514	702.71728298	-0.19224355	0.09771426	-0.31774607
0.37402	108.4855	5.06e-06	0.00016165	0.00017233	2.26e-06	-0.0	0.00144317	0.00026639	2.05e-06	706.65382821	698.23737109	702.71644754	-0.19221085	0.09767064	-0.31774542
0.37407	108.49771	5.05e-06	0.00016162	0.00017236	2.26e-06	0.0	0.00144318	0.00026639	2.05e-06	706.65253973	698.23890631	702.71561215	-0.19217815	0.09762703	-0.31774476
0.37413	108.50991	5.04e-06	0.00016159	0.00017239	2.26e-06	0.0	0.00144318	0.00026639	2.05e-06	706.65125035	698.24044081	702.7147768	-0.19214537	0.09758342	-0.3177441
0.37418	108.52211	5.04e-06	0.00016156	0.00017242	2.26e-06	0.0	0.00144319	0.00026639	2.05e-06	706.64996005	698.24197459	702.7139415	-0.19211256	0.09753982	-0.31774345
0.37424	108.53431	5.03e-06	0.00016153	0.00017245	2.26e-06	-0.0	0.00144319	0.00026639	2.05e-06	706.64866884	698.24350764	702.71310623	-0.19207972	0.09749623	-0.31774279
0.37429	108.54651	5.03e-06	0.0001615	0.00017248	2.25e-06	-0.0	0.0014432	0.00026639	2.05e-06	706.64737673	698.24503997	702.71227101	-0.19204682	0.09745265	-0.31774214
0.37435	108.55871	5.02e-06	0.00016147	0.00017251	2.25e-06	-0.0	0.0014432	0.0002664	2.05e-06	706.64608372	698.24657157	702.71143583	-0.19201388	0.09740907	-0.31774148
0.3744	108.5709	5.02e-06	0.00016144	0.00017254	2.25e-06	0.0	0.0014432	0.0002664	2.05e-06	706.6447898	698.24810245	702.7106007	-0.19198092	0.0973655	-0.31774082
0.37446	108.58309	5.01e-06	0.00016141	0.00017257	2.25e-06	0.0	0.00144321	0.0002664	2.05e-06	706.64349499	698.24963261	702.70976561	-0.19194789	0.09732195	-0.31774017
0.38452	110.78673	4.1e-06	0.00015605	0.00017805	2.09e-06	0.0	0.00144388	0.00026669	2.05e-06	706.39325823	698.5176948	702.55747512	-0.18530111	0.08949083	-0.31762056
0.38458	110.79862	4.09e-06	0.00015602	0.00017808	2.09e-06	0.0	0.00144388	0.00026669	2.05e-06	706.39182771	698.51909545	702.55664495	-0.18526194	0.08944882	-0.31761991
0.38463	110.8105	4.09e-06	0.00015599	0.00017811	2.09e-06	-0.0	0.00144388	0.00026669	2.05e-06	706.39039661	698.52049542	702.55581479	-0.18522276	0.08940682	-0.31761926
0.38469	110.82239	4.08e-06	0.00015596	0.00017813	2.09e-06	-0.0	0.00144389	0.00026669	2.05e-06	706.38896491	698.52189469	702.55498465	-0.18518354	0.08936483	-0.31761861
0.38474	110.83427	4.08e-06	0.00015594	0.00017816	2.09e-06	-0.0	0.00144389	0.00026669	2.05e-06	706.38753263	698.52329329	702.55415452	-0.1851443	0.08932284	-0.31761795
0.3848	110.84615	4.08e-06	0.00015591	0.00017819	2.09e-06	0.0	0.00144389	0.00026669	2.05e-06	706.38609976	698.5246912	702.5533244	-0.18510504	0.08928087	-0.3176173
0.38485	110.85803	4.07e-06	0.00015588	0.00017822	2.09e-06	0.0	0.0014439	0.00026669	2.05e-06	706.3846663	698.52608843	702.55249429	-0.18506574	0.0892389	-0.31761665
0.38491	110.86991	4.07e-06	0.00015585	0.00017825	2.08e-06	0.0	0.0014439	0.0002667	2.05e-06	706.38323227	698.52748497	702.5516642	-0.18502642	0.08919694	-0.317616
0.38496	110.88178	4.06e-06	0.00015582	0.00017828	2.08e-06	-0.0	0.0014439	0.0002667	2.05e-06	706.38179765	698.52888083	702.55083411	-0.18498709	0.08915499	-0.31761535
0.38502	110.89366	4.06e-06	0.0001558	0.00017831	2.08e-06	-0.0	0.00144391	0.0002667	2.05e-06	706.38036245	698.530276	702.55000404	-0.18494771	0.08911305	-0.31761469
0.38507	110.90553	4.05e-06	0.00015577	0.00017834	2.08e-06	-0.0	0.00144391	0.0002667	2.05e-06	706.37892667	698.53167049	702.54917399	-0.18490832	0.08907112	-0.31761404
0.38513	110.9174	4.05e-06	0.00015574	0.00017836	2.08e-06	0.0	0.00144391	0.0002667	2.05e-06	706.37749032	698.5330643	702.54834394	-0.1848689	0.08902919	-0.31761339
0.38518	110.92927	4.04e-06	0.00015571	0.00017839	2.08e-06	0.0	0.00144392	0.0002667	2.05e-06	706.37605339	698.53445742	702.54751391	-0.18482944	0.08898728	-0.31761274
0.38524	110.94114	4.04e-06	0.00015568	0.00017842	2.08e-06	0.0	0.00144392	0.0002667	2.05e-06	706.37461589	698.53584987	702.54668388	-0.18478998	0.08894537	-0.31761209
0.38529	110.953	4.04e-06	0.00015565	0.00017845	2.08e-06	-0.0	0.00144392	0.00026671	2.05e-06	706.37317781	698.53724163	702.54585387	-0.18475049	0.08890347	-0.31761143
0.38535	110.96486	4.03e-06	0.00015563	0.00017848	2.08e-06	-0.0	0.00144393	0.00026671	2.05e-06	706.37173916	698.5386327	702.54502387	-0.18471095	0.08886159	-0.31761078
0.3854	110.97673	4.03e-06	0.0001556	0.00017851	2.08e-06	-0.0	0.00144393	0.00026671	2.05e-06	706.37029995	698.5400231	702.54419388	-0.18467141	0.0888197	-0.31761013
0.38546	110.98859	4.02e-06	0.00015557	0.00017854	2.08e-06	0.0	0.00144393	0.00026671	2.05e-06	706.36886016	698.54141281	702.54336391	-0.18463184	0.08877783	-0.31760948
0.39552	113.12983	3.32e-06	0.00015061	0.00018359	1.93e-06	0.0	0.00144444	0.00026695	2.05e-06	706.09716277	698.78444657	702.39154581	-0.17703291	0.08126346	-0.31749024
0.39558	113.14137	3.32e-06	0.00015059	0.00018361	1.93e-06	0.0	0.00144445	0.00026695	2.05e-06	706.09564005	698.78571404	702.39071598	-0.17698977	0.08122321	-0.31748959
0.39563	113.15291	3.32e-06	0.00015056	0.00018364	1.93e-06	0.0	0.00144445	0.00026695	2.05e-06	706.09411698	698.78698087	702.38988613	-0.17694661	0.08118298	-0.31748894
0.39569	113.16444	3.31e-06	0.00015053	0.00018366	1.93e-06	-0.0	0.00144445	0.00026695	2.05e-06	706.09259357	698.78824705	702.38905628	-0.17690344	0.08114275	-0.31748829
0.39574	113.17598	3.31e-06	0.00015051	0.00018369	1.93e-06	-0.0	0.00144445	0.00026695	2.05e-06	706.09106981	698.78951258	702.38822642	-0.17686026	0.08110253	-0.31748763
0.3958	113.18751	3.31e-06	0.00015048	0.00018372	1.93e-06	-0.0	0.00144446	0.00026695	2.05e-06	706.08954572	698.79077746	702.38739655	-0.17681706	0.08106233	-0.31748698
0.39585	113.19904	3.3e-06	0.00015046	0.00018374	1.93e-06	0.0	0.00144446	0.00026696	2.05e-06	706.08802128	698.7920417	702.38656667	-0.17677385	0.08102212	-0.31748633
0.39591	113.21056	3.3e-06	0.00015043	0.00018377	1.93e-06	0.0	0.00144446	0.00026696	2.05e-06	706.0864965	698.79330529	702.38573678	-0.17673063	0.08098193	-0.31748568
0.39596	113.22209	3.3e-06	0.0001504	0.0001838	1.93e-06	0.0	0.00144446	0.00026696	2.05e-06	706.08497139	698.79456824	702.38490688	-0.17668738	0.08094176	-0.31748503
0.39602	113.23361	3.29e-06	0.00015038	0.00018382	1.93e-06	-0.0	0.00144447	0.00026696	2.05e-06	706.08344594	698.79583054	702.38407698	-0.17664413	0.08090158	-0.31748438
0.39607	113.24514	3.29e-06	0.00015035	0.00018385	1.93e-06	-0.0	0.00144447	0.00026696	2.05e-06	706.08192015	698.7970922	702.38324706	-0.17660086	0.08086141	-0.31748372
0.39613	113.25666	3.29e-06	0.00015032	0.00018388	1.93e-06	-0.0	0.00144447	0.00026696	2.05e-06	706.08039402	698.79835321	702.38241714	-0.17655757	0.08082127	-0.31748307
0.39618	113.26818	3.28e-06	0.0001503	0.0001839	1.92e-06	0.0	0.00144447	0.00026696	2.05e-06	706.07886757	698.79961357	702.3815872	-0.17651429	0.08078112	-0.31748242
0.39624	113.27969	3.28e-06	0.00015027	0.00018393	1.92e-06	0.0	0.00144448	0.00026696	2.05e-06	706.07734077	698.80087329	702.38075726	-0.17647098	0.08074098	-0.31748177
0.39629	113.29121	3.28e-06	0.00015025	0.00018396	1.92e-06	0.0	0.00144448	0.00026697	2.05e-06	706.07581365	698.80213237	702.37992731	-0.17642765	0.08070086	-0.31748112
0.39635	113.30272	3.27e-06	0.00015022	0.00018398	1.92e-06	-0.0	0.00144448	0.00026697	2.05e-06	706.07428619	698.8033908	702.37909735	-0.17638432	0.08066073	-0.31748046
0.3964	113.31423	3.27e-06	0.00015019	0.00018401	1.92e-06	-0.0	0.00144448	0.00026697	2.05e-06	706.07275841	698.80464859	702.37826738	-0.17634097	0.08062062	-0.31747981
0.39646	113.32574	3.27e-06	0.00015017	0.00018404	1.92e-06	-0.0	0.00144449	0.00026697	2.05e-06	706.07123029	698.80590573	702.3774374	-0.1762976	0.08058053	-0.31747916
0.40652	115.40125	2.73e-06	0.00014559	0.00018869	1.79e-06	-0.0	0.00144488	0.00026717	2.05e-06	705.78699717	699.02530304	702.22530847	-0.16818136	0.07339367	-0.31735968
0.40657	115.41242	2.73e-06	0.00014556	0.00018871	1.79e-06	-0.0	0.00144488	0.00026717	2.05e-06	705.78542372	699.02644468	702.22447545	-0.16813625	0.07335523	-0.31735902
0.40663	115.42359	2.72e-06	0.00014554	0.00018874	1.79e-06	-0.0	0.00144489	0.00026717	2.05e-06	705.7838501	699.02758572	702.2236424	-0.16809114	0.0733168	-0.31735837
0.40668	115.43475	2.72e-06	0.00014552	0.00018876	1.79e-06	0.0	0.00144489	0.00026717	2.05e-06	705.78227631	699.02872614	702.22280933	-0.16804602	0.07327837	-0.31735772
0.40674	115.44592	2.72e-06	0.00014549	0.00018878	1.79e-06	0.0	0.00144489	0.00026717	2.05e-06	705.78070235	699.02986595	702.22197624	-0.1680009	0.07323996	-0.31735706
0.40679	115.45708	2.72e-06	0.00014547	0.00018881	1.79e-06	0.0	0.00144489	0.00026717	2.05e-06	705.77912822	699.03100515	702.22114313	-0.16795577	0.07320156	-0.31735641
0.40685	115.46824	2.71e-06	0.00014544	0.00018883	1.79e-06	-0.0	0.00144489	0.00026718	2.05e-06	705.77755391	699.03214374	702.22031	-0.16791063	0.07316315	-0.31735575
0.4069	115.4794	2.71e-06	0.00014542	0.00018886	1.79e-06	-0.0	0.0014449	0.00026718	2.05e-06	705.77597944	699.03328172	702.21947684	-0.16786549	0.07312476	-0.3173551
0.40696	115.49056	2.71e-06	0.00014539	0.00018888	1.79e-06	-0.0	0.0014449	0.00026718	2.05e-06	705.7744048	699.03441909	702.21864366	-0.16782034	0.07308639	-0.31735444
0.40701	115.50171	2.71e-06	0.00014537	0.00018891	1.79e-06	-0.0	0.0014449	0.00026718	2.05e-06	705.77283	699.03555585	702.21781046	-0.16777519	0.07304802	-0.31735379
0.40707	115.51287	2.7e-06	0.00014535	0.00018893	1.79e-06	0.0	0.0014449	0.00026718	2.05e-06	705.77125502	699.036692	702.21697723	-0.16773003	0.07300965	-0.31735313
0.40712	115.52402	2.7e-06	0.00014532	0.00018896	1.79e-06	0.0	0.0014449	0.00026718	2.05e-06	705.76967988	699.03782754	702.21614398	-0.16768487	0.07297131	-0.31735248
0.40718	115.53517	2.7e-06	0.0001453	0.00018898	1.79e-06	0.0	0.0014449	0.00026718	2.05e-06	705.76810458	699.03896246	702.21531071	-0.1676397	0.07293296	-0.31735183
0.40723	115.54632	2.7e-06	0.00014527	0.000189	1.79e-06	-0.0	0.00144491	0.00026718	2.05e-06	705.76652911	699.04009678	702.21447741	-0.16759452	0.07289462	-0.31735117
0.40729	115.55746	2.69e-06	0.00014525	0.00018903	1.78e-06	-0.0	0.00144491	0.00026718	2.05e-06	705.76495348	699.04123049	702.21364409	-0.16754934	0.0728563	-0.31735052
0.40734	115.5686	2.69e-06	0.00014523	0.00018905	1.78e-06	-0.0	0.00144491	0.00026718	2.05e-06	705.76337768	699.04236359	702.21281075	-0.16750416	0.07281799	-0.31734986
0.4074	115.57975	2.69e-06	0.0001452	0.00018908	1.78e-06	0.0	0.00144491	0.00026719	2.05e-06	705.76180172	699.04349608	702.21197739	-0.16745897	0.07277967	-0.31734921
0.40745	115.59089	2.68e-06	0.00014518	0.0001891	1.78e-06	0.0	0.00144491	0.00026719	2.05e-06	705.7602256	699.04462796	702.211144	-0.16741377	0.07274138	-0.31734855
0.41752	117.59692	2.26e-06	0.00014096	0.00019338	1.67e-06	-0.0	0.00144522	0.00026736	2.05e-06	705.46972471	699.24168428	702.05819085	-0.1590829	0.06588418	-0.31722842
0.41757	117.6077	2.26e-06	0.00014093	0.0001934	1.67e-06	-0.0	0.00144522	0.00026736	2.05e-06	705.46812921	699.24270695	702.05735237	-0.15903721	0.06584754	-0.31722776
0.41763	117.61848	2.26e-06	0.00014091	0.00019343	1.67e-06	0.0	0.00144523	0.00026736	2.05e-06	705.46653366	699.24372905	702.05651386	-0.15899151	0.06581089	-0.3172271
0.41768	117.62926	2.26e-06	0.00014089	0.00019345	1.67e-06	0.0	0.00144523	0.00026736	2.05e-06	705.46493805	699.24475057	702.05567532	-0.15894581	0.06577427	-0.31722645
0.41774	117.64003	2.26e-06	0.00014087	0.00019347	1.67e-06	0.0	0.00144523	0.00026736	2.05e-06	705.46334239	699.24577151	702.05483675	-0.15890012	0.06573765	-0.31722579
0.41779	117.65081	2.25e-06	0.00014084	0.00019349	1.67e-06	-0.0	0.00144523	0.00026736	2.05e-06	705.46174667	699.24679188	702.05399815	-0.15885442	0.06570103	-0.31722513
0.41785	117.66158	2.25e-06	0.00014082	0.00019351	1.67e-06	-0.0	0.00144523	0.00026736	2.05e-06	705.4601509	699.24781166	702.05315951	-0.15880872	0.06566443	-0.31722447
0.4179	117.67234	2.25e-06	0.0001408	0.00019354	1.67e-06	-0.0	0.00144523	0.00026736	2.05e-06	705.45855508	699.24883087	702.05232084	-0.15876302	0.06562784	-0.31722381
0.41796	117.68311	2.25e-06	0.00014078	0.00019356	1.67e-06	0.0	0.00144523	0.00026736	2.05e-06	705.4569592	699.2498495	702.05148215	-0.15871733	0.06559125	-0.31722315
0.41801	117.69388	2.25e-06	0.00014076	0.00019358	1.67e-06	0.0	0.00144524	0.00026736	2.05e-06	705.45536328	699.25086756	702.05064342	-0.15867163	0.06555467	-0.31722249
0.41807	117.70464	2.24e-06	0.00014073	0.0001936	1.66e-06	0.0	0.00144524	0.00026736	2.05e-06	705.4537673	699.25188503	702.04980465	-0.15862593	0.06551811	-0.31722184
0.41812	117.7154	2.24e-06	0.00014071	0.00019363	1.66e-06	0.0	0.00144524	0.00026737	2.05e-06	705.45217126	699.25290193	702.04896586	-0.15858023	0.06548155	-0.31722118
0.41818	117.72616	2.24e-06	0.00014069	0.00019365	1.66e-06	-0.0	0.00144524	0.00026737	2.05e-06	705.45057518	699.25391826	702.04812704	-0.15853453	0.065445	-0.31722052
0.41823	117.73691	2.24e-06	0.00014067	0.00019367	1.66e-06	-0.0	0.00144524	0.00026737	2.05e-06	705.44897905	699.254934	702.04728818	-0.15848883	0.06540846	-0.31721986
0.41829	117.74767	2.24e-06	0.00014065	0.00019369	1.66e-06	-0.0	0.00144524	0.00026737	2.05e-06	705.44738287	699.25594917	702.04644929	-0.15844313	0.06537193	-0.3172192
0.41834	117.75842	2.23e-06	0.00014062	0.00019372	1.66e-06	0.0	0.00144524	0.00026737	2.05e-06	705.44578663	699.25696377	702.04561037	-0.15839743	0.0653354	-0.31721854
0.4184	117.76917	2.23e-06	0.0001406	0.00019374	1.66e-06	0.0	0.00144525	0.00026737	2.05e-06	705.44419035	699.25797778	702.04477142	-0.15835173	0.06529889	-0.31721788
0.41845	117.77992	2.23e-06	0.00014058	0.00019376	1.66e-06	0.0	0.00144525	0.00026737	2.05e-06	705.44259402	699.25899122	702.04393243	-0.15830603	0.06526239	-0.31721722
0.42852	119.7123	1.9e-06	0.00013669	0.00019769	1.56e-06	-0.0	0.00144549	0.00026751	2.05e-06	705.15007501	699.43491674	701.88983009	-0.14996214	0.05873033	-0.31709619
0.42857	119.72267	1.9e-06	0.00013667	0.00019771	1.56e-06	-0.0	0.00144549	0.00026752	2.05e-06	705.14847651	699.43582686	701.88898475	-0.14991675	0.05869544	-0.31709553
0.42863	119.73303	1.9e-06	0.00013665	0.00019773	1.56e-06	-0.0	0.00144549	0.00026752	2.05e-06	705.14687803	699.43673643	701.88813937	-0.14987135	0.05866056	-0.31709486
0.42868	119.74339	1.9e-06	0.00013663	0.00019775	1.56e-06	0.0	0.00144549	0.00026752	2.05e-06	705.14527957	699.43764546	701.88729395	-0.14982596	0.05862568	-0.3170942
0.42874	119.75375	1.89e-06	0.00013661	0.00019777	1.56e-06	0.0	0.00144549	0.00026752	2.05e-06	705.14368113	699.43855393	701.88644849	-0.14978058	0.05859082	-0.31709353
0.42879	119.76411	1.89e-06	0.00013659	0.00019779	1.56e-06	0.0	0.0014455	0.00026752	2.05e-06	705.14208271	699.43946186	701.885603	-0.1497352	0.05855597	-0.31709287
0.42885	119.77447	1.89e-06	0.00013657	0.00019781	1.56e-06	-0.0	0.0014455	0.00026752	2.05e-06	705.14048431	699.44036925	701.88475747	-0.14968982	0.05852111	-0.3170922
0.4289	119.78482	1.89e-06	0.00013655	0.00019783	1.56e-06	-0.0	0.0014455	0.00026752	2.05e-06	705.13888594	699.44127608	701.88391191	-0.14964444	0.05848628	-0.31709154
0.42896	119.79517	1.89e-06	0.00013653	0.00019786	1.56e-06	-0.0	0.0014455	0.00026752	2.05e-06	705.13728758	699.44218237	701.8830663	-0.14959907	0.05845145	-0.31709088
0.42901	119.80552	1.89e-06	0.00013651	0.00019788	1.56e-06	0.0	0.0014455	0.00026752	2.05e-06	705.13568925	699.44308812	701.88222067	-0.1495537	0.05841662	-0.31709021
0.42907	119.81587	1.88e-06	0.00013649	0.0001979	1.56e-06	0.0	0.0014455	0.00026752	2.05e-06	705.13409094	699.44399331	701.88137499	-0.14950833	0.05838181	-0.31708955
0.42912	119.82622	1.88e-06	0.00013647	0.00019792	1.55e-06	0.0	0.0014455	0.00026752	2.05e-06	705.13249266	699.44489796	701.88052927	-0.14946297	0.05834701	-0.31708888
0.42918	119.83656	1.88e-06	0.00013645	0.00019794	1.55e-06	0.0	0.0014455	0.00026752	2.05e-06	705.13089439	699.44580207	701.87968352	-0.14941761	0.05831221	-0.31708822
0.42923	119.8469	1.88e-06	0.00013643	0.00019796	1.55e-06	-0.0	0.0014455	0.00026752	2.05e-06	705.12929615	699.44670563	701.87883774	-0.14937225	0.05827742	-0.31708756
0.42929	119.85724	1.88e-06	0.00013641	0.00019798	1.55e-06	-0.0	0.00144551	0.00026752	2.05e-06	705.12769793	699.44760864	701.87799191	-0.1493269	0.05824265	-0.31708689
0.42934	119.86758	1.88e-06	0.00013639	0.000198	1.55e-06	-0.0	0.00144551	0.00026753	2.05e-06	705.12609974	699.44851111	701.87714605	-0.14928155	0.05820788	-0.31708623
0.4294	119.87791	1.87e-06	0.00013637	0.00019802	1.55e-06	0.0	0.00144551	0.00026753	2.05e-06	705.12450157	699.44941303	701.87630015	-0.1492362	0.05817311	-0.31708556
0.42945	119.88824	1.87e-06	0.00013635	0.00019804	1.55e-06	0.0	0.00144551	0.00026753	2.05e-06	705.12290342	699.45031441	701.87545421	-0.14919086	0.05813836	-0.3170849
0.43952	121.74223	1.61e-06	0.00013278	0.00020164	1.46e-06	0.0	0.0014457	0.00026765	2.05e-06	704.83111301	699.60624059	701.72000438	-0.1409595	0.05192198	-0.31696281
0.43957	121.75216	1.61e-06	0.00013276	0.00020166	1.46e-06	0.0	0.0014457	0.00026765	2.05e-06	704.82952344	699.60704414	701.71915132	-0.14091494	0.05188879	-0.31696214
0.43963	121.76208	1.61e-06	0.00013274	0.00020168	1.46e-06	0.0	0.0014457	0.00026765	2.05e-06	704.82793394	699.60784717	701.71829823	-0.14087038	0.0518556	-0.31696147
0.43968	121.772	1.61e-06	0.00013273	0.0002017	1.46e-06	-0.0	0.0014457	0.00026765	2.05e-06	704.8263445	699.60864969	701.71744509	-0.14082582	0.05182242	-0.3169608
0.43974	121.78192	1.61e-06	0.00013271	0.00020172	1.46e-06	-0.0	0.0014457	0.00026765	2.05e-06	704.82475513	699.60945168	701.71659191	-0.14078127	0.05178925	-0.31696013
0.43979	121.79184	1.61e-06	0.00013269	0.00020174	1.46e-06	-0.0	0.00144571	0.00026765	2.05e-06	704.82316582	699.61025316	701.71573869	-0.14073673	0.05175609	-0.31695945
0.43985	121.80175	1.6e-06	0.00013267	0.00020175	1.46e-06	0.0	0.00144571	0.00026765	2.05e-06	704.82157657	699.61105412	701.71488543	-0.14069219	0.05172293	-0.31695878
0.4399	121.81166	1.6e-06	0.00013265	0.00020177	1.46e-06	0.0	0.00144571	0.00026765	2.05e-06	704.8199874	699.61185457	701.71403213	-0.14064765	0.05168978	-0.31695811
0.43996	121.82157	1.6e-06	0.00013263	0.00020179	1.46e-06	0.0	0.00144571	0.00026766	2.05e-06	704.81839829	699.61265449	701.7131788	-0.14060313	0.05165665	-0.31695744
0.44001	121.83148	1.6e-06	0.00013261	0.00020181	1.46e-06	0.0	0.00144571	0.00026766	2.05e-06	704.81680924	699.6134539	701.71232542	-0.1405586	0.05162352	-0.31695677
0.44007	121.84139	1.6e-06	0.00013259	0.00020183	1.46e-06	-0.0	0.00144571	0.00026766	2.05e-06	704.81522027	699.61425279	701.711472	-0.14051408	0.0515904	-0.3169561
0.44012	121.85129	1.6e-06	0.00013258	0.00020185	1.46e-06	-0.0	0.00144571	0.00026766	2.05e-06	704.81363136	699.61505116	701.71061854	-0.14046957	0.05155728	-0.31695543
0.44018	121.86119	1.6e-06	0.00013256	0.00020187	1.46e-06	-0.0	0.00144571	0.00026766	2.05e-06	704.81204251	699.61584902	701.70976504	-0.14042506	0.05152418	-0.31695476
0.44023	121.87109	1.6e-06	0.00013254	0.00020189	1.46e-06	-0.0	0.00144571	0.00026766	2.05e-06	704.81045374	699.61664636	701.7089115	-0.14038056	0.05149108	-0.31695409
0.44029	121.88098	1.59e-06	0.00013252	0.0002019	1.46e-06	0.0	0.00144571	0.00026766	2.05e-06	704.80886503	699.61744318	701.70805792	-0.14033606	0.05145799	-0.31695342
0.44034	121.89088	1.59e-06	0.0001325	0.00020192	1.46e-06	0.0	0.00144571	0.00026766	2.05e-06	704.80727639	699.61823949	701.7072043	-0.14029156	0.05142491	-0.31695275
0.4404	121.90077	1.59e-06	0.00013248	0.00020194	1.46e-06	0.0	0.00144572	0.00026766	2.05e-06	704.80568781	699.61903528	701.70635064	-0.14024708	0.05139185	-0.31695208
0.44045	121.91066	1.59e-06	0.00013246	0.00020196	1.46e-06	-0.0	0.00144572	0.00026766	2.05e-06	704.8040993	699.61983055	701.70549694	-0.14020259	0.05135878	-0.31695141
0.45051	123.68084	1.38e-06	0.0001292	0.00020525	1.38e-06	0.0	0.00144587	0.00026777	2.05e-06	704.51468007	699.75681365	701.54858175	-0.13215253	0.0454449	-0.31682817
0.45057	123.69029	1.38e-06	0.00012919	0.00020527	1.38e-06	0.0	0.00144587	0.00026777	2.05e-06	704.51310615	699.75751622	701.54772048	-0.13210906	0.04541332	-0.31682749
0.45062	123.69974	1.38e-06	0.00012917	0.00020529	1.38e-06	0.0	0.00144587	0.00026777	2.05e-06	704.51153233	699.7582183	701.54685916	-0.13206558	0.04538175	-0.31682681
0.45068	123.70919	1.38e-06	0.00012915	0.0002053	1.38e-06	-0.0	0.00144587	0.00026777	2.05e-06	704.50995859	699.75891989	701.5459978	-0.13202212	0.04535018	-0.31682614
0.45073	123.71863	1.38e-06	0.00012913	0.00020532	1.38e-06	-0.0	0.00144587	0.00026777	2.05e-06	704.50838495	699.75962099	701.5451364	-0.13197866	0.04531862	-0.31682546
0.45079	123.72807	1.38e-06	0.00012912	0.00020534	1.38e-06	-0.0	0.00144587	0.00026777	2.05e-06	704.50681139	699.76032159	701.54427496	-0.13193521	0.04528708	-0.31682478
0.45084	123.73752	1.38e-06	0.0001291	0.00020535	1.37e-06	0.0	0.00144587	0.00026777	2.05e-06	704.50523792	699.76102171	701.54341348	-0.13189176	0.04525553	-0.31682411
0.4509	123.74695	1.37e-06	0.00012908	0.00020537	1.37e-06	0.0	0.00144587	0.00026777	2.05e-06	704.50366454	699.76172133	701.54255195	-0.13184832	0.04522399	-0.31682343
0.45095	123.75639	1.37e-06	0.00012907	0.00020539	1.37e-06	0.0	0.00144588	0.00026777	2.05e-06	704.50209124	699.76242047	701.54169038	-0.13180488	0.04519247	-0.31682275
0.45101	123.76582	1.37e-06	0.00012905	0.00020541	1.37e-06	0.0	0.00144588	0.00026777	2.05e-06	704.50051804	699.76311911	701.54082877	-0.13176146	0.04516096	-0.31682208
0.45106	123.77525	1.37e-06	0.00012903	0.00020542	1.37e-06	-0.0	0.00144588	0.00026777	2.05e-06	704.49894492	699.76381726	701.53996712	-0.13171803	0.04512944	-0.3168214
0.45112	123.78468	1.37e-06	0.00012901	0.00020544	1.37e-06	-0.0	0.00144588	0.00026777	2.05e-06	704.4973719	699.76451492	701.53910543	-0.13167461	0.04509794	-0.31682072
0.45117	123.79411	1.37e-06	0.000129	0.00020546	1.37e-06	-0.0	0.00144588	0.00026777	2.05e-06	704.49579896	699.7652121	701.53824369	-0.1316312	0.04506644	-0.31682005
0.45123	123.80353	1.37e-06	0.00012898	0.00020547	1.37e-06	-0.0	0.00144588	0.00026777	2.05e-06	704.49422611	699.76590878	701.53738191	-0.13158779	0.04503496	-0.31681937
0.45128	123.81295	1.37e-06	0.00012896	0.00020549	1.37e-06	0.0	0.00144588	0.00026777	2.05e-06	704.49265335	699.76660497	701.53652009	-0.13154439	0.04500348	-0.31681869
0.45134	123.82237	1.37e-06	0.00012895	0.00020551	1.37e-06	0.0	0.00144588	0.00026777	2.05e-06	704.49108068	699.76730067	701.53565823	-0.13150099	0.044972	-0.31681802
0.45139	123.83178	1.37e-06	0.00012893	0.00020553	1.37e-06	0.0	0.00144588	0.00026778	2.05e-06	704.4895081	699.76799588	701.53479633	-0.1314576	0.04494054	-0.31681734
0.45145	123.8412	1.36e-06	0.00012891	0.00020554	1.37e-06	0.0	0.00144588	0.00026778	2.05e-06	704.48793561	699.76869061	701.53393438	-0.13141422	0.04490909	-0.31681666
0.46151	125.52129	1.2e-06	0.00012594	0.00020854	1.3e-06	-0.0	0.001446	0.00026787	2.05e-06	704.20172345	699.88771336	701.37548177	-0.1235713	0.03928166	-0.31669221
0.46157	125.53024	1.2e-06	0.00012593	0.00020855	1.3e-06	-0.0	0.00144601	0.00026787	2.05e-06	704.20016812	699.88832014	701.37461196	-0.12352897	0.03925161	-0.31669153
0.46162	125.53918	1.2e-06	0.00012591	0.00020857	1.3e-06	-0.0	0.00144601	0.00026787	2.05e-06	704.19861288	699.88892645	701.3737421	-0.12348664	0.03922155	-0.31669084
0.46168	125.54812	1.2e-06	0.00012589	0.00020858	1.3e-06	0.0	0.00144601	0.00026787	2.05e-06	704.19705774	699.88953229	701.3728722	-0.12344431	0.0391915	-0.31669016
0.46173	125.55705	1.19e-06	0.00012588	0.0002086	1.3e-06	0.0	0.00144601	0.00026787	2.05e-06	704.19550269	699.89013767	701.37200225	-0.12340198	0.03916146	-0.31668948
0.46179	125.56598	1.19e-06	0.00012586	0.00020862	1.3e-06	0.0	0.00144601	0.00026787	2.05e-06	704.19394774	699.89074258	701.37113226	-0.12335967	0.03913144	-0.3166888
0.46184	125.57491	1.19e-06	0.00012585	0.00020863	1.3e-06	0.0	0.00144601	0.00026787	2.05e-06	704.19239288	699.89134703	701.37026223	-0.12331736	0.03910141	-0.31668811
0.4619	125.58384	1.19e-06	0.00012583	0.00020865	1.3e-06	-0.0	0.00144601	0.00026787	2.05e-06	704.19083812	699.89195101	701.36939216	-0.12327506	0.03907139	-0.31668743
0.46195	125.59276	1.19e-06	0.00012582	0.00020866	1.3e-06	-0.0	0.00144601	0.00026787	2.05e-06	704.18928345	699.89255452	701.36852204	-0.12323276	0.03904138	-0.31668674
0.46201	125.60168	1.19e-06	0.0001258	0.00020868	1.3e-06	-0.0	0.00144601	0.00026787	2.05e-06	704.18772888	699.89315757	701.36765187	-0.12319047	0.03901139	-0.31668606
0.46206	125.6106	1.19e-06	0.00012579	0.00020869	1.3e-06	-0.0	0.00144601	0.00026787	2.05e-06	704.1861744	699.89376015	701.36678167	-0.12314818	0.03898139	-0.31668538
0.46212	125.61952	1.19e-06	0.00012577	0.00020871	1.3e-06	0.0	0.00144601	0.00026787	2.05e-06	704.18462002	699.89436227	701.36591142	-0.12310589	0.0389514	-0.31668469
0.46217	125.62843	1.19e-06	0.00012575	0.00020872	1.3e-06	0.0	0.00144601	0.00026787	2.05e-06	704.18306573	699.89496392	701.36504113	-0.12306362	0.03892142	-0.31668401
0.46223	125.63734	1.19e-06	0.00012574	0.00020874	1.3e-06	0.0	0.00144601	0.00026787	2.05e-06	704.18151154	699.89556511	701.36417079	-0.12302135	0.03889145	-0.31668333
0.46228	125.64625	1.19e-06	0.00012572	0.00020876	1.3e-06	0.0	0.00144601	0.00026787	2.05e-06	704.17995745	699.89616583	701.36330041	-0.12297908	0.03886149	-0.31668264
0.46234	125.65516	1.19e-06	0.00012571	0.00020877	1.3e-06	-0.0	0.00144601	0.00026787	2.05e-06	704.17840345	699.89676608	701.36242999	-0.12293682	0.03883152	-0.31668196
0.46239	125.66406	1.18e-06	0.00012569	0.00020879	1.3e-06	-0.0	0.00144601	0.00026787	2.05e-06	704.17684954	699.89736587	701.36155952	-0.12289456	0.03880157	-0.31668128
0.46245	125.67296	1.18e-06	0.00012568	0.0002088	1.29e-06	-0.0	0.00144601	0.00026788	2.05e-06	704.17529573	699.8979652	701.36068901	-0.12285232	0.03877163	-0.31668059
0.47251	127.2556	1.05e-06	0.00012298	0.00021151	1.23e-06	-0.0	0.00144611	0.00026795	2.05e-06	703.89253332	699.99993683	701.20064621	-0.11520849	0.03341215	-0.31655489
0.47257	127.26399	1.05e-06	0.00012297	0.00021153	1.23e-06	-0.0	0.00144611	0.00026795	2.05e-06	703.89099666	700.0004526	701.19976758	-0.11516717	0.0333835	-0.3165542
0.47262	127.27238	1.05e-06	0.00012296	0.00021154	1.23e-06	-0.0	0.00144611	0.00026795	2.05e-06	703.8894601	700.00096792	701.1988889	-0.11512586	0.03335487	-0.31655351
0.47268	127.28076	1.05e-06	0.00012294	0.00021156	1.23e-06	-0.0	0.00144611	0.00026795	2.05e-06	703.88792362	700.0014828	701.19801018	-0.11508455	0.03332624	-0.31655282
0.47273	127.28914	1.05e-06	0.00012293	0.00021157	1.23e-06	0.0	0.00144612	0.00026796	2.05e-06	703.88638724	700.00199723	701.19713141	-0.11504324	0.03329761	-0.31655213
0.47279	127.29752	1.05e-06	0.00012291	0.00021158	1.23e-06	0.0	0.00144612	0.00026796	2.05e-06	703.88485094	700.00251122	701.1962526	-0.11500194	0.03326898	-0.31655144
0.47284	127.3059	1.05e-06	0.0001229	0.0002116	1.23e-06	0.0	0.00144612	0.00026796	2.05e-06	703.88331473	700.00302477	701.19537374	-0.11496064	0.03324037	-0.31655075
0.4729	127.31427	1.04e-06	0.00012289	0.00021161	1.23e-06	0.0	0.00144612	0.00026796	2.05e-06	703.88177862	700.00353787	701.19449484	-0.11491935	0.03321177	-0.31655006
0.47295	127.32264	1.04e-06	0.00012287	0.00021163	1.23e-06	0.0	0.00144612	0.00026796	2.05e-06	703.88024259	700.00405053	701.19361589	-0.11487806	0.03318317	-0.31654937
0.47301	127.331	1.04e-06	0.00012286	0.00021164	1.23e-06	-0.0	0.00144612	0.00026796	2.05e-06	703.87870665	700.00456275	701.1927369	-0.11483678	0.03315457	-0.31654868
0.47306	127.33937	1.04e-06	0.00012284	0.00021165	1.23e-06	-0.0	0.00144612	0.00026796	2.05e-06	703.8771708	700.00507452	701.19185787	-0.1147955	0.03312599	-0.31654799
0.47312	127.34773	1.04e-06	0.00012283	0.00021167	1.23e-06	-0.0	0.00144612	0.00026796	2.05e-06	703.87563504	700.00558586	701.19097878	-0.11475423	0.03309742	-0.3165473
0.47317	127.35609	1.04e-06	0.00012282	0.00021168	1.23e-06	-0.0	0.00144612	0.00026796	2.05e-06	703.87409937	700.00609675	701.19009966	-0.11471296	0.03306884	-0.31654661
0.47323	127.36444	1.04e-06	0.0001228	0.0002117	1.23e-06	0.0	0.00144612	0.00026796	2.05e-06	703.87256379	700.00660719	701.18922049	-0.11467169	0.03304027	-0.31654592
0.47328	127.37279	1.04e-06	0.00012279	0.00021171	1.23e-06	0.0	0.00144612	0.00026796	2.05e-06	703.87102829	700.0071172	701.18834127	-0.11463043	0.03301171	-0.31654523
0.47334	127.38114	1.04e-06	0.00012277	0.00021172	1.23e-06	0.0	0.00144612	0.00026796	2.05e-06	703.86949289	700.00762676	701.18746201	-0.11458917	0.03298316	-0.31654454
0.47339	127.38949	1.04e-06	0.00012276	0.00021174	1.23e-06	0.0	0.00144612	0.00026796	2.05e-06	703.86795758	700.00813588	701.1865827	-0.11454793	0.03295462	-0.31654385
0.47345	127.39783	1.04e-06	0.00012275	0.00021175	1.23e-06	-0.0	0.00144612	0.00026796	2.05e-06	703.86642235	700.00864456	701.18570335	-0.11450667	0.03292608	-0.31654316
0.48351	128.87417	9.3e-07	0.00012033	0.00021419	1.18e-06	0.0	0.0014462	0.00026803	2.05e-06	703.58697794	700.08195076	701.02703147	-0.10685764	0.01360082	-0.31641693
0.48357	128.88195	9.3e-07	0.00012031	0.0002142	1.17e-06	-0.0	0.0014462	0.00026803	2.05e-06	703.58546064	700.08216122	701.02619625	-0.10685764	0.01360082	-0.31641693
0.48362	128.88973	9.3e-07	0.0001203	0.00021421	1.17e-06	-0.0	0.0014462	0.00026803	2.05e-06	703.58394334	700.08237169	701.02536103	-0.1068567	0.0136006	-0.31641691
0.48368	128.89751	9.3e-07	0.00012029	0.00021423	1.17e-06	-0.0	0.0014462	0.00026803	2.05e-06	703.58242604	700.08258215	701.0245258	-0.10681543	0.0135909	-0.31641626
0.48373	128.90528	9.3e-07	0.00012028	0.00021424	1.17e-06	-0.0	0.0014462	0.00026803	2.05e-06	703.58090886	700.08279246	701.02369046	-0.10675735	0.01357725	-0.31641535
0.48379	128.91306	9.3e-07	0.00012026	0.00021425	1.17e-06	-0.0	0.0014462	0.00026803	2.05e-06	703.57939184	700.08300255	701.02285496	-0.1066623	0.0135549	-0.31641385
0.48384	128.92082	9.3e-07	0.00012025	0.00021426	1.17e-06	-0.0	0.0014462	0.00026803	2.05e-06	703.57787507	700.0832123	701.02201918	-0.1066623	0.0135549	-0.31641385
0.4839	128.92859	9.3e-07	0.00012024	0.00021428	1.17e-06	-0.0	0.0014462	0.00026803	2.05e-06	703.57635831	700.08342205	701.02118341	-0.10662298	0.01354566	-0.31641323
0.48395	128.93635	9.3e-07	0.00012023	0.00021429	1.17e-06	-0.0	0.0014462	0.00026803	2.05e-06	703.57484165	700.08363165	701.02034753	-0.10654271	0.01352679	-0.31641196
0.48401	128.94411	9.2e-07	0.00012021	0.0002143	1.17e-06	-0.0	0.0014462	0.00026803	2.05e-06	703.57332521	700.08384097	701.01951143	-0.10654271	0.01352679	-0.31641196
0.48406	128.95186	9.2e-07	0.0001202	0.00021431	1.17e-06	-0.0	0.0014462	0.00026803	2.05e-06	703.57180877	700.08405028	701.01867532	-0.10648868	0.01351408	-0.3164111
0.48412	128.95961	9.2e-07	0.00012019	0.00021433	1.17e-06	-0.0	0.00144621	0.00026803	2.05e-06	703.57029248	700.08425939	701.01783906	-0.10642316	0.01349868	-0.31641007
0.48417	128.96736	9.2e-07	0.00012018	0.00021434	1.17e-06	-0.0	0.00144621	0.00026803	2.05e-06	703.56877637	700.08446826	701.01700262	-0.10642316	0.01349868	-0.31641007
0.48423	128.9751	9.2e-07	0.00012016	0.00021435	1.17e-06	-0.0	0.00144621	0.00026803	2.05e-06	703.56726025	700.08467713	701.01616618	-0.10636676	0.01348541	-0.31640918
0.48428	128.98285	9.2e-07	0.00012015	0.00021436	1.17e-06	-0.0	0.00144621	0.00026803	2.05e-06	703.56574429	700.0848858	701.01532958	-0.10630329	0.01347049	-0.31640817
0.48434	128.99059	9.2e-07	0.00012014	0.00021438	1.17e-06	-0.0	0.00144621	0.00026803	2.05e-06	703.56422849	700.08509423	701.0144928	-0.1062756	0.01346397	-0.31640773
0.48439	128.99832	9.2e-07	0.00012013	0.00021439	1.17e-06	-0.0	0.00144621	0.00026803	2.05e-06	703.56271277	700.08530257	701.01365595	-0.10624792	0.01345746	-0.31640729
0.48445	129.00605	9.2e-07	0.00012011	0.0002144	1.17e-06	-0.0	0.00144621	0.00026803	2.05e-06	703.56119712	700.0855108	701.01281901	-0.10622023	0.01345095	-0.31640686
0.49451	130.36518	8.3e-07	0.00011796	0.00021657	1.12e-06	-0.0	0.00144627	0.00026809	2.05e-06	703.28546601	700.1210822	700.85772367	-0.09873	0.01168619	-0.31628553
0.49457	130.37229	8.3e-07	0.00011795	0.00021658	1.12e-06	-0.0	0.00144627	0.00026809	2.05e-06	703.28396687	700.12126288	700.85686569	-0.09868852	0.01167642	-0.31628485
0.49462	130.3794	8.3e-07	0.00011794	0.00021659	1.12e-06	-0.0	0.00144627	0.00026809	2.05e-06	703.28246781	700.1214434	700.85600759	-0.09864923	0.01166717	-0.3162842
0.49468	130.3865	8.3e-07	0.00011793	0.0002166	1.12e-06	-0.0	0.00144627	0.00026809	2.05e-06	703.28096882	700.12162378	700.85514938	-0.09860908	0.01165771	-0.31628353
0.49473	130.3936	8.3e-07	0.00011792	0.00021661	1.12e-06	-0.0	0.00144627	0.00026809	2.05e-06	703.27946989	700.12180401	700.85429105	-0.09856835	0.01164812	-0.31628286
0.49479	130.4007	8.3e-07	0.00011791	0.00021662	1.12e-06	-0.0	0.00144627	0.00026809	2.05e-06	703.27797103	700.12198409	700.85343262	-0.09852805	0.01163863	-0.3162822
0.49484	130.40779	8.3e-07	0.0001179	0.00021663	1.12e-06	-0.0	0.00144627	0.00026809	2.05e-06	703.27647224	700.12216403	700.85257407	-0.0984874	0.01162905	-0.31628152
0.4949	130.41488	8.3e-07	0.00011788	0.00021664	1.12e-06	-0.0	0.00144627	0.00026809	2.05e-06	703.27497352	700.12234382	700.8517154	-0.09844668	0.01161946	-0.31628085
0.49495	130.42197	8.3e-07	0.00011787	0.00021666	1.12e-06	-0.0	0.00144627	0.00026809	2.05e-06	703.27347487	700.12252345	700.85085662	-0.0984059	0.01160986	-0.31628018
0.49501	130.42905	8.3e-07	0.00011786	0.00021667	1.12e-06	-0.0	0.00144627	0.00026809	2.05e-06	703.27197628	700.12270294	700.84999773	-0.09836513	0.01160026	-0.3162795
0.49506	130.43613	8.3e-07	0.00011785	0.00021668	1.12e-06	0.0	0.00144627	0.00026809	2.05e-06	703.27047777	700.12288228	700.84913873	-0.09832437	0.01159066	-0.31627883
0.49512	130.4432	8.3e-07	0.00011784	0.00021669	1.12e-06	0.0	0.00144627	0.00026809	2.05e-06	703.26897932	700.12306147	700.84827961	-0.0982836	0.01158106	-0.31627815
0.49517	130.45028	8.3e-07	0.00011783	0.0002167	1.12e-06	0.0	0.00144628	0.00026809	2.05e-06	703.26748093	700.12324051	700.84742037	-0.09824283	0.01157146	-0.31627748
0.49523	130.45734	8.3e-07	0.00011782	0.00021671	1.12e-06	0.0	0.00144628	0.0002681	2.05e-06	703.26598262	700.12341941	700.84656102	-0.09820207	0.01156186	-0.3162768
0.49528	130.46441	8.3e-07	0.00011781	0.00021672	1.12e-06	0.0	0.00144628	0.0002681	2.05e-06	703.26448437	700.12359815	700.84570156	-0.0981613	0.01155226	-0.31627613
0.49534	130.47147	8.3e-07	0.0001178	0.00021673	1.12e-06	-0.0	0.00144628	0.0002681	2.05e-06	703.26298619	700.12377674	700.84484198	-0.09812053	0.01154267	-0.31627545
0.49539	130.47853	8.3e-07	0.00011778	0.00021674	1.12e-06	-0.0	0.00144628	0.0002681	2.05e-06	703.26148807	700.12395519	700.84398229	-0.09807977	0.01153307	-0.31627478
0.49545	130.48558	8.3e-07	0.00011777	0.00021676	1.12e-06	-0.0	0.00144628	0.0002681	2.05e-06	703.25999002	700.12413348	700.84312249	-0.098039	0.01152347	-0.3162741
0.50551	131.71369	7.6e-07	0.00011589	0.00021865	1.08e-06	0.0	0.00144633	0.00026815	2.05e-06	702.98671663	700.15426381	700.68385656	-0.09058053	0.00977787	-0.31614901
0.50556	131.72004	7.6e-07	0.00011588	0.00021866	1.08e-06	0.0	0.00144633	0.00026815	2.05e-06	702.98522672	700.15441487	700.68297573	-0.09053961	0.00976838	-0.31614831
0.50562	131.72639	7.6e-07	0.00011587	0.00021867	1.08e-06	0.0	0.00144633	0.00026815	2.05e-06	702.98373685	700.15456578	700.68209478	-0.09049869	0.00975889	-0.31614762
0.50567	131.73274	7.5e-07	0.00011586	0.00021868	1.08e-06	-0.0	0.00144633	0.00026815	2.05e-06	702.98224699	700.15471654	700.68121372	-0.09045778	0.0097494	-0.31614693
0.50573	131.73908	7.5e-07	0.00011585	0.00021869	1.08e-06	-0.0	0.00144633	0.00026815	2.05e-06	702.98075715	700.15486716	700.68033254	-0.09041685	0.00973991	-0.31614624
0.50578	131.74542	7.5e-07	0.00011584	0.0002187	1.08e-06	-0.0	0.00144633	0.00026815	2.05e-06	702.97926734	700.15501762	700.67945125	-0.09037593	0.00973042	-0.31614555
0.50584	131.75175	7.5e-07	0.00011583	0.00021871	1.08e-06	-0.0	0.00144633	0.00026815	2.05e-06	702.97777754	700.15516795	700.67856984	-0.09033499	0.00972093	-0.31614485
0.50589	131.75808	7.5e-07	0.00011582	0.00021872	1.08e-06	-0.0	0.00144633	0.00026815	2.05e-06	702.97628777	700.15531812	700.67768832	-0.09029405	0.00971145	-0.31614416
0.50595	131.7644	7.5e-07	0.00011581	0.00021873	1.08e-06	-0.0	0.00144633	0.00026815	2.05e-06	702.97479802	700.15546815	700.67680668	-0.09025311	0.00970196	-0.31614347
0.506	131.77073	7.5e-07	0.0001158	0.00021874	1.08e-06	0.0	0.00144633	0.00026815	2.05e-06	702.97330829	700.15561803	700.67592493	-0.09021217	0.00969247	-0.31614278
0.50606	131.77704	7.5e-07	0.00011579	0.00021875	1.08e-06	0.0	0.00144633	0.00026815	2.05e-06	702.97181857	700.15576776	700.67504306	-0.09017123	0.00968298	-0.31614208
0.50611	131.78336	7.5e-07	0.00011578	0.00021876	1.08e-06	0.0	0.00144633	0.00026815	2.05e-06	702.97032888	700.15591735	700.67416107	-0.09013027	0.0096735	-0.31614139
0.50617	131.78967	7.5e-07	0.00011578	0.00021876	1.08e-06	0.0	0.00144633	0.00026815	2.05e-06	702.96883921	700.15606679	700.67327898	-0.09008932	0.00966401	-0.3161407
0.50622	131.79597	7.5e-07	0.00011577	0.00021877	1.08e-06	0.0	0.00144633	0.00026815	2.05e-06	702.96734956	700.15621608	700.67239676	-0.09004835	0.00965453	-0.31614
0.50628	131.80227	7.5e-07	0.00011576	0.00021878	1.08e-06	0.0	0.00144633	0.00026815	2.05e-06	702.96585992	700.15636523	700.67151443	-0.09000739	0.00964504	-0.31613931
0.50633	131.80857	7.5e-07	0.00011575	0.00021879	1.08e-06	-0.0	0.00144633	0.00026815	2.05e-06	702.9643703	700.15651423	700.67063199	-0.08996642	0.00963556	-0.31613862
0.50639	131.81486	7.5e-07	0.00011574	0.0002188	1.08e-06	-0.0	0.00144633	0.00026815	2.05e-06	702.9628807	700.15666308	700.66974943	-0.08992545	0.00962607	-0.31613793
0.50644	131.82115	7.5e-07	0.00011573	0.00021881	1.08e-06	-0.0	0.00144633	0.00026815	2.05e-06	702.96139112	700.15681178	700.66886675	-0.08988448	0.00961659	-0.31613723
0.5065	131.82744	7.5e-07	0.00011572	0.00021882	1.08e-06	-0.0	0.00144633	0.00026815	2.05e-06	702.95990156	700.15696034	700.66798396	-0.0898435	0.0096071	-0.31613654
0.51651	132.89985	6.9e-07	0.00011412	0.00022043	1.04e-06	0.0	0.00144637	0.00026819	2.05e-06	702.68883758	700.18155505	700.50537243	-0.08227045	0.00788476	-0.31600882
0.51656	132.90533	6.9e-07	0.00011411	0.00022043	1.04e-06	0.0	0.00144637	0.00026819	2.05e-06	702.68734694	700.18167678	700.50446811	-0.08222792	0.0078753	-0.3160081
0.51662	132.91081	6.9e-07	0.00011411	0.00022044	1.04e-06	0.0	0.00144637	0.00026819	2.05e-06	702.68585626	700.18179837	700.50356366	-0.08218538	0.00786584	-0.31600739
0.51667	132.91628	6.9e-07	0.0001141	0.00022045	1.04e-06	0.0	0.00144637	0.00026819	2.05e-06	702.68436556	700.18191981	700.50265909	-0.0821428	0.00785638	-0.31600668
0.51673	132.92175	6.9e-07	0.00011409	0.00022046	1.04e-06	0.0	0.00144637	0.00026819	2.05e-06	702.68287482	700.1820411	700.5017544	-0.08210025	0.00784692	-0.31600597
0.51678	132.92721	6.9e-07	0.00011408	0.00022047	1.04e-06	-0.0	0.00144637	0.00026819	2.05e-06	702.68138406	700.18216225	700.50084959	-0.0820577	0.00783746	-0.31600526
0.51684	132.93266	6.9e-07	0.00011407	0.00022048	1.04e-06	-0.0	0.00144637	0.00026819	2.05e-06	702.67989326	700.18228325	700.49994466	-0.08201512	0.007828	-0.31600455
0.51689	132.93812	6.9e-07	0.00011407	0.00022048	1.04e-06	-0.0	0.00144637	0.00026819	2.05e-06	702.67840243	700.18240411	700.49903961	-0.08197252	0.00781854	-0.31600384
0.51695	132.94356	6.9e-07	0.00011406	0.00022049	1.04e-06	-0.0	0.00144637	0.00026819	2.05e-06	702.67691157	700.18252482	700.49813444	-0.0819299	0.00780908	-0.31600313
0.517	132.94901	6.9e-07	0.00011405	0.0002205	1.04e-06	-0.0	0.00144637	0.00026819	2.05e-06	702.67542067	700.18264538	700.49722914	-0.08188725	0.00779962	-0.31600242
0.51706	132.95444	6.9e-07	0.00011404	0.00022051	1.04e-06	-0.0	0.00144637	0.00026819	2.05e-06	702.67392974	700.18276579	700.49632373	-0.08184458	0.00779016	-0.31600171
0.51711	132.95988	6.9e-07	0.00011403	0.00022052	1.04e-06	-0.0	0.00144637	0.00026819	2.05e-06	702.67243878	700.18288606	700.49541819	-0.08180193	0.0077807	-0.316001
0.51717	132.9653	6.9e-07	0.00011403	0.00022052	1.04e-06	0.0	0.00144638	0.00026819	2.05e-06	702.67094779	700.18300619	700.49451253	-0.08175929	0.00777124	-0.31600029
0.51722	132.97073	6.9e-07	0.00011402	0.00022053	1.04e-06	0.0	0.00144638	0.00026819	2.05e-06	702.66945676	700.18312616	700.49360675	-0.0817166	0.00776177	-0.31599957
0.51728	132.97614	6.9e-07	0.00011401	0.00022054	1.04e-06	0.0	0.00144638	0.00026819	2.05e-06	702.6679657	700.18324599	700.49270084	-0.08167391	0.00775231	-0.31599886
0.51733	132.98156	6.9e-07	0.000114	0.00022055	1.04e-06	0.0	0.00144638	0.00026819	2.05e-06	702.6664746	700.18336568	700.49179482	-0.08163119	0.00774285	-0.31599815
0.51739	132.98697	6.9e-07	0.00011399	0.00022056	1.04e-06	0.0	0.00144638	0.00026819	2.05e-06	702.66498347	700.18348521	700.49088867	-0.08158843	0.00773339	-0.31599744
0.51744	132.99237	6.9e-07	0.00011399	0.00022056	1.04e-06	0.0	0.00144638	0.00026819	2.05e-06	702.66349231	700.1836046	700.48998241	-0.08154566	0.00772392	-0.31599673
0.5175	132.99777	6.9e-07	0.00011398	0.00022057	1.04e-06	0.0	0.00144638	0.00026819	2.05e-06	702.66200111	700.18372385	700.48907601	-0.08150292	0.00771446	-0.31599602
0.52751	133.8952	6.5e-07	0.00011268	0.00022188	1.01e-06	0.0	0.00144641	0.00026823	2.05e-06	702.38972986	700.20298137	700.32201346	-0.07337978	0.00598279	-0.31586479
0.52756	133.89964	6.5e-07	0.00011267	0.00022188	1.01e-06	0.0	0.00144641	0.00026823	2.05e-06	702.38822748	700.20307369	700.32108352	-0.07333267	0.00597319	-0.31586406
0.52762	133.90406	6.5e-07	0.00011266	0.00022189	1.01e-06	-0.0	0.00144641	0.00026823	2.05e-06	702.38672502	700.20316586	700.32015344	-0.07328556	0.00596358	-0.31586333
0.52767	133.90848	6.5e-07	0.00011266	0.0002219	1.01e-06	-0.0	0.00144641	0.00026823	2.05e-06	702.38522247	700.20325788	700.31922322	-0.07323828	0.00595397	-0.3158626
0.52773	133.91289	6.5e-07	0.00011265	0.0002219	1.01e-06	-0.0	0.00144641	0.00026823	2.05e-06	702.38371983	700.20334975	700.31829287	-0.07319104	0.00594437	-0.31586187
0.52778	133.9173	6.5e-07	0.00011265	0.00022191	1.01e-06	-0.0	0.00144641	0.00026823	2.05e-06	702.3822171	700.20344147	700.31736237	-0.07314368	0.00593475	-0.31586114
0.52784	133.9217	6.5e-07	0.00011264	0.00022192	1.01e-06	-0.0	0.00144641	0.00026823	2.05e-06	702.38071429	700.20353305	700.31643174	-0.07309635	0.00592514	-0.31586041
0.52789	133.9261	6.5e-07	0.00011263	0.00022192	1.01e-06	-0.0	0.00144641	0.00026823	2.05e-06	702.37921139	700.20362447	700.31550097	-0.07304872	0.00591552	-0.31585968
0.52795	133.93049	6.5e-07	0.00011263	0.00022193	1.01e-06	-0.0	0.00144641	0.00026823	2.05e-06	702.3777084	700.20371575	700.31457006	-0.07300128	0.0059059	-0.31585895
0.528	133.93487	6.5e-07	0.00011262	0.00022193	1.01e-06	-0.0	0.00144641	0.00026823	2.05e-06	702.37620532	700.20380688	700.31363901	-0.07295385	0.00589628	-0.31585822
0.52806	133.93925	6.5e-07	0.00011261	0.00022194	1.01e-06	0.0	0.00144641	0.00026823	2.05e-06	702.37470215	700.20389786	700.31270782	-0.07290641	0.00588667	-0.31585749
0.52811	133.94362	6.5e-07	0.00011261	0.00022195	1.01e-06	0.0	0.00144641	0.00026823	2.05e-06	702.3731989	700.20398869	700.31177649	-0.07285892	0.00587705	-0.31585675
0.52817	133.94799	6.5e-07	0.0001126	0.00022195	1.01e-06	0.0	0.00144641	0.00026823	2.05e-06	702.37169555	700.20407937	700.31084503	-0.0728113	0.00586742	-0.31585602
0.52822	133.95235	6.5e-07	0.00011259	0.00022196	1.01e-06	0.0	0.00144641	0.00026823	2.05e-06	702.37019212	700.2041699	700.30991342	-0.07276369	0.0058578	-0.31585529
0.52828	133.95671	6.5e-07	0.00011259	0.00022197	1.01e-06	0.0	0.00144641	0.00026823	2.05e-06	702.36868859	700.20426029	700.30898168	-0.072716	0.00584817	-0.31585456
0.52833	133.96105	6.5e-07	0.00011258	0.00022197	1.01e-06	0.0	0.00144641	0.00026823	2.05e-06	702.36718498	700.20435052	700.30804979	-0.07266822	0.00583854	-0.31585383
0.52839	133.9654	6.4e-07	0.00011258	0.00022198	1.01e-06	0.0	0.00144641	0.00026823	2.05e-06	702.36568127	700.20444061	700.30711777	-0.0726203	0.00582891	-0.31585309
0.52844	133.96973	6.4e-07	0.00011257	0.00022199	1.01e-06	0.0	0.00144641	0.00026823	2.05e-06	702.36417748	700.20453055	700.3061856	-0.07257253	0.00581928	-0.31585236
0.5285	133.97406	6.4e-07	0.00011256	0.00022199	1.01e-06	0.0	0.00144641	0.00026823	2.05e-06	702.36267359	700.20462034	700.3052533	-0.07252475	0.00580964	-0.31585163
0.53851	134.65313	6.1e-07	0.0001116	0.00022296	9.9e-07	0.0	0.00144643	0.00026825	2.05e-06	702.08728644	700.21844341	700.13304096	-0.06278655	0.00400687	-0.31571636
0.53856	134.6562	6.1e-07	0.0001116	0.00022296	9.9e-07	-0.0	0.00144643	0.00026825	2.05e-06	702.08576405	700.2185052	700.13207932	-0.06272467	0.00399654	-0.31571561
0.53862	134.65926	6.1e-07	0.00011159	0.00022297	9.9e-07	-0.0	0.00144643	0.00026825	2.05e-06	702.08424157	700.21856684	700.13111749	-0.06266269	0.00398619	-0.31571485
0.53867	134.66231	6.1e-07	0.00011159	0.00022297	9.9e-07	-0.0	0.00144643	0.00026825	2.05e-06	702.082719	700.21862831	700.13015547	-0.06260062	0.00397585	-0.31571409
0.53873	134.66535	6.1e-07	0.00011159	0.00022297	9.9e-07	-0.0	0.00144643	0.00026825	2.05e-06	702.08119635	700.21868962	700.12919326	-0.06253845	0.0039655	-0.31571334
0.53878	134.66838	6.1e-07	0.00011158	0.00022298	9.9e-07	-0.0	0.00144643	0.00026825	2.05e-06	702.07967361	700.21875077	700.12823086	-0.06247617	0.00395514	-0.31571258
0.53884	134.67141	6.1e-07	0.00011158	0.00022298	9.9e-07	-0.0	0.00144643	0.00026825	2.05e-06	702.07815079	700.21881177	700.12726827	-0.0624138	0.00394478	-0.31571183
0.53889	134.67443	6.1e-07	0.00011157	0.00022299	9.9e-07	-0.0	0.00144643	0.00026825	2.05e-06	702.07662788	700.2188726	700.12630548	-0.06235133	0.00393441	-0.31571107
0.53895	134.67744	6.1e-07	0.00011157	0.00022299	9.9e-07	-0.0	0.00144643	0.00026825	2.05e-06	702.07510489	700.21893327	700.1253425	-0.06228877	0.00392404	-0.31571032
0.539	134.68044	6.1e-07	0.00011156	0.00022299	9.9e-07	-0.0	0.00144643	0.00026825	2.05e-06	702.07358182	700.21899378	700.12437933	-0.06222573	0.00391364	-0.31570956
0.53906	134.68343	6.1e-07	0.00011156	0.000223	9.9e-07	-0.0	0.00144643	0.00026825	2.05e-06	702.07205867	700.21905414	700.12341597	-0.06216227	0.00390322	-0.3157088
0.53911	134.68641	6.1e-07	0.00011156	0.000223	9.9e-07	-0.0	0.00144643	0.00026825	2.05e-06	702.07053544	700.21911433	700.12245241	-0.06209877	0.00389279	-0.31570805
0.53917	134.68939	6.1e-07	0.00011155	0.00022301	9.9e-07	-0.0	0.00144643	0.00026825	2.05e-06	702.06901213	700.21917436	700.12148866	-0.06203507	0.00388236	-0.31570729
0.53922	134.69236	6.1e-07	0.00011155	0.00022301	9.9e-07	-0.0	0.00144643	0.00026825	2.05e-06	702.06748875	700.21923423	700.1205247	-0.06197115	0.00387191	-0.31570653
0.53928	134.69532	6.1e-07	0.00011154	0.00022302	9.9e-07	-0.0	0.00144643	0.00026825	2.05e-06	702.06596529	700.21929393	700.11956056	-0.06190705	0.00386146	-0.31570578
0.53933	134.69827	6.1e-07	0.00011154	0.00022302	9.9e-07	-0.0	0.00144643	0.00026825	2.05e-06	702.06444176	700.21935348	700.11859621	-0.06184276	0.00385099	-0.31570502
0.53939	134.70121	6.1e-07	0.00011154	0.00022302	9.9e-07	-0.0	0.00144643	0.00026825	2.05e-06	702.06291815	700.21941287	700.11763166	-0.0617783	0.00384051	-0.31570426
0.53944	134.70414	6.1e-07	0.00011153	0.00022303	9.9e-07	-0.0	0.00144643	0.00026825	2.05e-06	702.06139447	700.21947209	700.11666692	-0.0617137	0.00383003	-0.3157035
0.5395	134.70707	6.1e-07	0.00011153	0.00022303	9.9e-07	-0.0	0.00144643	0.00026825	2.05e-06	702.05987073	700.21953115	700.11570197	-0.06164889	0.00381953	-0.31570275
0.54951	135.06325	6e-07	0.00011103	0.00022353	9.8e-07	-0.0	0.00144644	0.00026826	2.05e-06	701.78675464	700.22723911	699.93537485	-0.03885993	0.0012655	-0.31556109
0.54956	135.06382	6e-07	0.00011103	0.00022353	9.8e-07	-0.0	0.00144644	0.00026826	2.05e-06	701.78542014	700.2272586	699.9343345	-0.03835071	0.00122816	-0.31556027
0.54962	135.06437	6e-07	0.00011103	0.00022353	9.8e-07	-0.0	0.00144644	0.00026826	2.05e-06	701.7840969	700.22727751	699.93329239	-0.03780011	0.00118828	-0.31555945
0.54967	135.06488	6e-07	0.00011103	0.00022353	9.8e-07	-0.0	0.00144644	0.00026826	2.05e-06	701.7827862	700.22729581	699.93224837	-0.03720035	0.00114535	-0.31555863
0.54973	135.06537	6e-07	0.00011103	0.00022353	9.8e-07	-0.0	0.00144644	0.00026826	2.05e-06	701.78148958	700.22731345	699.93120227	-0.03654091	0.00109873	-0.31555781
0.54978	135.06582	6e-07	0.00011103	0.00022353	9.8e-07	-0.0	0.00144644	0.00026826	2.05e-06	701.78020891	700.22733036	699.93015388	-0.03580838	0.00104758	-0.31555698
0.54984	135.06624	6e-07	0.00011103	0.00022353	9.8e-07	-0.0	0.00144644	0.00026826	2.05e-06	701.77894652	700.22734649	699.92910294	-0.03497937	0.00099043	-0.31555616
0.54989	135.06662	6e-07	0.00011103	0.00022353	9.8e-07	-0.0	0.00144644	0.00026826	2.05e-06	701.77770553	700.22736174	699.92804911	-0.03402182	0.00092528	-0.31555533
0.54995	135.06696	6e-07	0.00011103	0.00022353	9.8e-07	-0.0	0.00144644	0.00026826	2.05e-06	701.77649016	700.22737599	699.92699195	-0.03288366	0.00084884	-0.3155545
0.55	135.06725	6e-07	0.00011103	0.00022353	9.8e-07	-0.0	0.00144644	0.00026826	2.05e-06	701.77530641	700.22738905	699.92593082	1661.55782903	115.0265358	180.97967856
