# Supplementary material for: Dataset for the simulated biomass pyrolysis in rotary kilns with varying particle residence time distributions
Source: Data Brief. 2021 Nov 23;39:107603. doi: 10.1016/j.dib.2021.107603 (PMC8633881; doi:10.1016/j.dib.2021.107603)
Supplement: Supplementary Data S1 — Supplementary Raw Research Data. This is open data under the CC BY license http://creativecommons.org/licenses/by/4.0/ [file mmc1.zip › supplementary/112/logFiles/log_Pe16]

l,m	Tau,s	F_w,kg/s	F_is,kg/s	F_c,kg/s	F_rt,kg/s	F_w_wet,kg/s	F_it,kg/s	F_g,kg/s	F_H2O_g,kg/s	T_b,K	T_g,K	T_w,K	q_bed,kW/m	q_gas,kW/m	q_loss,kW/m
5e-05	0.00931	0.0	0.0	0.0	0.0	0.00205283	0.0	0.0	0.0	298.62152253	300.54773716	833.01845553	31.66295851	3.02706458	-0.4200331
0.00011	0.02793	0.0	0.0	0.0	0.0	0.00205283	0.0	0.0	0.0	299.09244152	302.9411456	832.88704883	31.63069602	3.02260914	-0.41992994
0.00016	0.04654	0.0	0.0	0.0	0.0	0.00205283	0.0	0.0	0.0	299.56275796	305.33019121	832.75577994	31.59847879	3.01809592	-0.4198269
0.00022	0.06516	0.0	0.0	0.0	0.0	0.00205283	0.0	0.0	0.0	300.03247301	307.71483312	832.62464891	31.56630575	3.01352622	-0.41972396
0.00027	0.08377	0.0	0.0	0.0	0.0	0.00205283	0.0	0.0	0.0	300.50158779	310.09503143	832.49365578	31.53417699	3.00889874	-0.41962113
0.00033	0.10239	0.0	0.0	0.0	0.0	0.00205283	0.0	0.0	0.0	300.97010343	312.47074545	832.36280061	31.50209116	3.00421697	-0.41951841
0.00038	0.121	0.0	0.0	0.0	0.0	0.00205283	0.0	0.0	0.0	301.43802104	314.84193677	832.23208343	31.47004859	2.99947894	-0.4194158
0.00044	0.13961	0.0	0.0	0.0	0.0	0.00205283	0.0	0.0	0.0	301.90534171	317.20856576	832.10150429	31.43804912	2.99467906	-0.4193133
0.00049	0.15823	0.0	0.0	0.0	0.0	0.00205283	0.0	0.0	0.0	302.37206653	319.57058942	831.97106327	31.40609301	2.98982693	-0.41921091
0.0105	3.53603	5e-08	0.0	0.0	0.0	0.00205279	0.0	0.0	0.0	378.38092451	637.73937115	810.57819777	26.20168201	1.3660803	-0.40241901
0.01056	3.55453	5e-08	0.0	0.0	0.0	0.00205278	0.0	0.0	0.0	378.75411204	638.76856144	810.47351354	26.17576418	1.35613955	-0.40233685
0.01061	3.57304	5e-08	0.0	0.0	0.0	0.00205278	0.0	0.0	0.0	379.12685651	639.79011604	810.36896383	26.14986829	1.34623119	-0.40225479
0.01067	3.59154	5e-08	0.0	0.0	0.0	0.00205278	0.0	0.0	0.0	379.49915849	640.80406268	810.26454842	26.12399424	1.33635593	-0.40217284
0.01072	3.61005	5e-08	0.0	0.0	0.0	0.00205278	0.0	0.0	0.0	379.87101855	641.81042963	810.16026713	26.09814192	1.32651451	-0.402091
0.01078	3.62855	5e-08	0.0	0.0	0.0	0.00205278	0.0	0.0	0.0	380.24243726	642.80924564	810.05611973	26.0723112	1.31670764	-0.40200926
0.01083	3.64705	5e-08	0.0	0.0	0.0	0.00205278	0.0	0.0	0.0	380.61341518	643.80054001	809.95210602	26.04650199	1.30693604	-0.40192763
0.01089	3.66555	6e-08	0.0	0.0	0.0	0.00205278	0.0	0.0	0.0	380.98395289	644.78434252	809.84822578	26.02074063	1.29704149	-0.40184606
0.01094	3.68406	6e-08	0.0	0.0	0.0	0.00205277	0.0	0.0	0.0	381.35405141	645.7605582	809.7444793	25.99498157	1.28729771	-0.40176463
0.011	3.70256	6e-08	0.0	0.0	0.0	0.00205277	0.0	0.0	0.0	381.72371097	646.72930773	809.640866	25.96924254	1.27759823	-0.4016833
0.01105	3.72106	6e-08	0.0	0.0	0.0	0.00205277	0.0	0.0	0.0	382.09293209	647.69062782	809.53738564	25.94352512	1.26793367	-0.40160208
0.01111	3.73956	6e-08	0.0	0.0	0.0	0.00205277	0.0	0.0	0.0	382.46171535	648.64454775	809.43403801	25.91782921	1.25830465	-0.40152096
0.01116	3.75806	6e-08	0.0	0.0	0.0	0.00205277	0.0	0.0	0.0	382.83006131	649.59109721	809.33082289	25.89215471	1.24871177	-0.40143995
0.01122	3.77655	7e-08	0.0	0.0	0.0	0.00205276	0.0	0.0	0.0	383.19797053	650.53030631	809.22774008	25.86650155	1.23915566	-0.40135904
0.01127	3.79505	7e-08	0.0	0.0	0.0	0.00205276	0.0	0.0	0.0	383.56544356	651.4622056	809.12478934	25.84086962	1.22963692	-0.40127824
0.01133	3.81355	7e-08	0.0	0.0	0.0	0.00205276	0.0	0.0	0.0	383.93248096	652.38682602	809.02197046	25.81525883	1.22015616	-0.40119754
0.01138	3.83205	7e-08	0.0	0.0	0.0	0.00205276	0.0	0.0	0.0	384.29908329	653.30419897	808.91928322	25.7896691	1.210714	-0.40111694
0.01144	3.85054	7e-08	0.0	0.0	0.0	0.00205276	0.0	0.0	0.0	384.66525109	654.21435625	808.8167274	25.76410032	1.20131105	-0.40103645
0.01149	3.86904	8e-08	0.0	0.0	0.0	0.00205275	0.0	0.0	0.0	385.03098491	655.11733009	808.71430277	25.73855242	1.19194791	-0.40095606
0.0215	7.2253	4.93e-06	0.0	0.0	0.0	0.0020479	0.0	0.0	0.0	444.88378613	733.85433082	792.01863168	21.42011287	0.17978496	-0.3878512
0.02156	7.24368	5.02e-06	0.0	0.0	0.0	0.00204781	0.0	0.0	1e-08	445.17841864	733.98725153	791.93633795	21.39819256	0.17739706	-0.3877866
0.02161	7.26207	5.11e-06	0.0	0.0	0.0	0.00204772	0.0	0.0	1e-08	445.47270438	734.11838346	791.85413544	21.37629231	0.17503212	-0.38772207
0.02167	7.28045	5.2e-06	0.0	0.0	0.0	0.00204762	0.0	0.0	1e-08	445.76664374	734.24774365	791.77202399	21.35441214	0.17268992	-0.38765762
0.02172	7.29884	5.3e-06	0.0	0.0	0.0	0.00204753	0.0	0.0	1e-08	446.06023717	734.37534894	791.69000344	21.33255204	0.17037027	-0.38759323
0.02178	7.31722	5.39e-06	0.0	0.0	0.0	0.00204743	0.0	0.0	1e-08	446.35348508	734.50121605	791.60807363	21.31071201	0.16807295	-0.38752892
0.02183	7.3356	5.49e-06	0.0	0.0	0.0	0.00204734	0.0	0.0	1e-08	446.64638788	734.62536152	791.52623439	21.28889151	0.16580155	-0.38746468
0.02189	7.35399	5.59e-06	0.0	0.0	0.0	0.00204724	0.0	0.0	1e-08	446.938946	734.74780485	791.44448557	21.26709129	0.16355077	-0.38740051
0.02194	7.37237	5.69e-06	0.0	0.0	0.0	0.00204714	0.0	0.0	1e-08	447.23115986	734.86856122	791.362827	21.2453113	0.16132092	-0.38733641
0.022	7.39075	5.79e-06	0.0	0.0	0.0	0.00204704	0.0	0.0	1e-08	447.52302987	734.98764601	791.28125853	21.22355137	0.15911278	-0.38727239
0.02205	7.40913	5.89e-06	0.0	0.0	0.0	0.00204693	0.0	0.0	1e-08	447.81455646	735.10507533	791.19978001	21.20181152	0.15692618	-0.38720843
0.02211	7.42751	6e-06	0.0	0.0	0.0	0.00204683	0.0	0.0	1e-08	448.10574004	735.22086511	791.11839128	21.18009175	0.15476091	-0.38714454
0.02216	7.44589	6.1e-06	0.0	0.0	0.0	0.00204672	0.0	0.0	1e-08	448.39658103	735.33503114	791.03709218	21.15839206	0.15261679	-0.38708072
0.02222	7.46427	6.21e-06	0.0	0.0	0.0	0.00204662	0.0	0.0	1e-08	448.68707985	735.44758905	790.95588256	21.13671246	0.15049362	-0.38701698
0.02227	7.48265	6.32e-06	0.0	0.0	0.0	0.00204651	0.0	0.0	1e-08	448.97723692	735.55855435	790.87476227	21.11505295	0.1483912	-0.3869533
0.02233	7.50102	6.43e-06	0.0	0.0	0.0	0.00204639	0.0	0.0	1e-08	449.26705264	735.66794238	790.79373114	21.09341353	0.14630933	-0.38688969
0.02238	7.5194	6.54e-06	0.0	0.0	0.0	0.00204628	0.0	0.0	1e-08	449.55652744	735.77576834	790.71278904	21.07179421	0.14424784	-0.38682615
0.02244	7.53778	6.66e-06	0.0	0.0	0.0	0.00204617	0.0	0.0	1e-08	449.84566173	735.88204727	790.63193581	21.050195	0.14220652	-0.38676269
0.02249	7.55615	6.77e-06	0.0	0.0	0.0	0.00204605	0.0	0.0	1e-08	450.13445592	735.98679407	790.55117129	21.02861541	0.14018866	-0.38669929
0.0325	10.89041	8.992e-05	0.0	0.0	0.0	0.00196283	0.0	0.0	9e-08	497.42702668	740.09855246	777.1989893	17.43077471	-0.01946613	-0.37621805
0.03256	10.90867	9.096e-05	0.0	0.0	0.0	0.00196178	0.0	0.0	9e-08	497.65994989	740.07700307	777.13241578	17.41276816	-0.01968823	-0.37616579
0.03261	10.92693	9.201e-05	0.0	0.0	0.0	0.00196073	0.0	0.0	9e-08	497.89259921	740.05522955	777.06591067	17.39478016	-0.01990661	-0.37611358
0.03267	10.9452	9.308e-05	0.0	0.0	0.0	0.00195966	0.0	0.0	9e-08	498.12497495	740.03323434	776.99947391	17.37681068	-0.02012131	-0.37606143
0.03272	10.96346	9.415e-05	0.0	0.0	0.0	0.00195859	0.0	0.0	9e-08	498.35707741	740.01101988	776.93310539	17.35885972	-0.02033235	-0.37600933
0.03278	10.98172	9.523e-05	0.0	0.0	0.0	0.0019575	0.0	0.0	1e-07	498.5889069	739.98858856	776.86680505	17.3409273	-0.0205402	-0.37595729
0.03283	10.99998	9.633e-05	0.0	0.0	0.0	0.00195641	0.0	0.0	1e-07	498.82046373	739.96594247	776.8005728	17.32301337	-0.02074452	-0.37590529
0.03289	11.01824	9.743e-05	0.0	0.0	0.0	0.0019553	0.0	0.0	1e-07	499.0517482	739.94308392	776.73440855	17.30511788	-0.02094501	-0.37585335
0.03294	11.0365	9.854e-05	0.0	0.0	0.0	0.00195419	0.0	0.0	1e-07	499.28276063	739.92001544	776.66831222	17.28724086	-0.021142	-0.37580147
0.033	11.05476	9.967e-05	0.0	0.0	0.0	0.00195306	0.0	0.0	1e-07	499.5135013	739.89673932	776.60228373	17.26938227	-0.02133551	-0.37574964
0.03305	11.07302	0.0001008	0.0	0.0	0.0	0.00195193	0.0	0.0	1e-07	499.74397052	739.87325784	776.53632301	17.25154213	-0.02152557	-0.37569786
0.03311	11.09128	0.00010195	0.0	0.0	0.0	0.00195078	0.0	0.0	1e-07	499.97416861	739.84957324	776.47042995	17.2337204	-0.02171223	-0.37564613
0.03316	11.10953	0.0001031	0.0	0.0	0.0	0.00194962	0.0	0.0	1e-07	500.20409585	739.82568777	776.40460449	17.21591707	-0.02189549	-0.37559446
0.03322	11.12779	0.00010427	0.0	0.0	0.0	0.00194846	0.0	0.0	1e-07	500.43375255	739.80160361	776.33884655	17.19813214	-0.02207541	-0.37554284
0.03327	11.14605	0.00010544	0.0	0.0	0.0	0.00194728	0.0	0.0	1.1e-07	500.66313902	739.77732297	776.27315603	17.18036558	-0.022252	-0.37549127
0.03333	11.1643	0.00010663	0.0	0.0	0.0	0.00194609	0.0	0.0	1.1e-07	500.89225554	739.75284801	776.20753286	17.16261738	-0.02242529	-0.37543976
0.03338	11.18256	0.00010783	0.0	0.0	0.0	0.00194489	0.0	0.0	1.1e-07	501.12110244	739.72818087	776.14197696	17.14488754	-0.02259531	-0.3753883
0.03344	11.20081	0.00010904	0.0	0.0	0.0	0.00194369	0.0	0.0	1.1e-07	501.34968	739.70332367	776.07648825	17.12717603	-0.02276209	-0.37533689
0.03349	11.21906	0.00011025	0.0	0.0	0.0	0.00194247	0.0	0.0	1.1e-07	501.57798852	739.67827851	776.01106664	17.10948284	-0.02292566	-0.37528553
0.0435	14.53083	0.00056408	4e-08	0.0	0.0	0.00148812	3e-08	0.0	5.6e-07	538.94343699	733.41219804	765.14557725	14.17968391	-0.01985766	-0.36675611
0.04356	14.54897	0.00056799	4e-08	0.0	0.0	0.00148421	3e-08	0.0	5.7e-07	539.12732662	733.3734701	765.09120849	14.16509556	-0.01973461	-0.36671343
0.04361	14.56711	0.00057191	4e-08	0.0	0.0	0.00148028	3e-08	0.0	5.7e-07	539.31099981	733.33472903	765.03689403	14.1505227	-0.01961091	-0.3666708
0.04367	14.58525	0.00057585	4e-08	0.0	0.0	0.00147633	3e-08	0.0	5.8e-07	539.49445686	733.29597512	764.98263381	14.13596531	-0.01948656	-0.3666282
0.04372	14.60338	0.0005798	4e-08	0.0	0.0	0.00147238	3e-08	0.0	5.8e-07	539.67769807	733.25720861	764.92842776	14.12142338	-0.01936158	-0.36658565
0.04378	14.62152	0.00058377	4e-08	0.0	0.0	0.0014684	3e-08	0.0	5.8e-07	539.86072373	733.21842978	764.87427583	14.10689689	-0.01923596	-0.36654314
0.04383	14.63966	0.00058775	4e-08	0.0	0.0	0.00146441	3e-08	0.0	5.9e-07	540.04353414	733.17963885	764.82017797	14.09238581	-0.01910971	-0.36650067
0.04389	14.65779	0.00059175	4e-08	0.0	0.0	0.00146041	3e-08	0.0	5.9e-07	540.2261296	733.1408361	764.76613409	14.07789014	-0.01898283	-0.36645825
0.04394	14.67593	0.00059576	4e-08	0.0	0.0	0.0014564	3e-08	0.0	6e-07	540.40851042	733.10202174	764.71214416	14.06340982	-0.01885531	-0.36641587
0.044	14.69406	0.00059978	4e-08	0.0	0.0	0.00145237	3e-08	0.0	6e-07	540.59067687	733.06319589	764.6582081	14.04894489	-0.01872719	-0.36637353
0.04405	14.7122	0.00060382	4e-08	0.0	0.0	0.00144832	3e-08	0.0	6e-07	540.77262927	733.02435887	764.60432586	14.03449531	-0.01859844	-0.36633123
0.04411	14.73033	0.00060787	4e-08	0.0	0.0	0.00144427	3e-08	0.0	6.1e-07	540.95436792	732.98551089	764.55049737	14.02006106	-0.01846909	-0.36628897
0.04416	14.74846	0.00061194	4e-08	0.0	0.0	0.00144019	3e-08	0.0	6.1e-07	541.13589312	732.94665217	764.49672259	14.00564212	-0.01833912	-0.36624676
0.04422	14.76659	0.00061602	4e-08	0.0	0.0	0.00143611	3e-08	0.0	6.2e-07	541.31720517	732.90778293	764.44300144	13.99123847	-0.01820855	-0.36620459
0.04427	14.78472	0.00062011	5e-08	0.0	0.0	0.00143201	4e-08	0.0	6.2e-07	541.49830437	732.86890335	764.38933387	13.97685009	-0.01807738	-0.36616246
0.04433	14.80285	0.00062422	5e-08	0.0	0.0	0.0014279	4e-08	1e-08	6.2e-07	541.67919102	732.83001363	764.33571981	13.96247698	-0.0179456	-0.36612037
0.04438	14.82098	0.00062834	5e-08	0.0	0.0	0.00142377	4e-08	1e-08	6.3e-07	541.85986542	732.79111397	764.28215922	13.9481191	-0.01781324	-0.36607833
0.04444	14.83911	0.00063247	5e-08	0.0	0.0	0.00141963	4e-08	1e-08	6.3e-07	542.04032788	732.75220454	764.22865202	13.93377644	-0.01768028	-0.36603632
0.04449	14.85724	0.00063662	5e-08	0.0	0.0	0.00141548	4e-08	1e-08	6.4e-07	542.2205787	732.71328553	764.17519817	13.91944898	-0.01754673	-0.36599436
0.05455	18.16403	0.00147834	6e-07	0.0	1e-08	0.0005716	7e-07	1.1e-07	1.48e-06	571.96209691	725.29453208	755.23308572	11.53319478	0.01761132	-0.35897471
0.05461	18.18205	0.00148249	6e-07	0.0	1e-08	0.00056743	7.1e-07	1.1e-07	1.49e-06	572.10858152	725.24996803	755.18851088	11.5213302	0.0178869	-0.35893972
0.05466	18.20006	0.00148662	6.1e-07	0.0	1e-08	0.00056327	7.2e-07	1.1e-07	1.49e-06	572.25490863	725.20531964	755.14397955	11.50947721	0.01816384	-0.35890476
0.05472	18.21807	0.00149075	6.2e-07	0.0	1e-08	0.00055913	7.3e-07	1.1e-07	1.49e-06	572.40107849	725.16058614	755.09949168	11.49763578	0.01844213	-0.35886984
0.05477	18.23607	0.00149485	6.2e-07	0.0	1e-08	0.000555	7.4e-07	1.1e-07	1.5e-06	572.54709131	725.11576676	755.05504721	11.48580592	0.01872179	-0.35883495
0.05483	18.25408	0.00149895	6.3e-07	0.0	1e-08	0.00055088	7.5e-07	1.1e-07	1.5e-06	572.69294734	725.0708607	755.01064611	11.47398759	0.01900283	-0.35880009
0.05488	18.27209	0.00150303	6.4e-07	0.0	1e-08	0.00054678	7.6e-07	1.1e-07	1.51e-06	572.83864679	725.02586719	754.96628831	11.46218078	0.01928525	-0.35876527
0.05494	18.2901	0.00150709	6.4e-07	0.0	1e-08	0.0005427	7.7e-07	1.2e-07	1.51e-06	572.98418989	724.98078544	754.92197378	11.45038548	0.01956907	-0.35873048
0.05499	18.3081	0.00151114	6.5e-07	0.0	1e-08	0.00053863	7.8e-07	1.2e-07	1.51e-06	573.12957687	724.93561469	754.87770246	11.43860166	0.01985429	-0.35869573
0.05505	18.32611	0.00151517	6.6e-07	0.0	1e-08	0.00053457	7.9e-07	1.2e-07	1.52e-06	573.27480795	724.89035416	754.83347431	11.42682936	0.02014082	-0.35866101
0.0551	18.34412	0.00151919	6.6e-07	0.0	1e-08	0.00053053	8e-07	1.2e-07	1.52e-06	573.41988337	724.8450031	754.78928928	11.41506857	0.02042867	-0.35862632
0.05516	18.36212	0.00152319	6.7e-07	0.0	1e-08	0.0005265	8.1e-07	1.2e-07	1.53e-06	573.56480335	724.79956082	754.74514731	11.40331915	0.02071808	-0.35859167
0.05521	18.38012	0.00152718	6.8e-07	0.0	1e-08	0.00052249	8.2e-07	1.2e-07	1.53e-06	573.7095681	724.75402646	754.70104837	11.39158115	0.02100891	-0.35855705
0.05527	18.39813	0.00153115	6.9e-07	0.0	1e-08	0.0005185	8.3e-07	1.2e-07	1.53e-06	573.85417784	724.70839926	754.6569924	11.37985455	0.02130119	-0.35852247
0.05532	18.41613	0.00153511	6.9e-07	0.0	1e-08	0.00051452	8.4e-07	1.3e-07	1.54e-06	573.99863279	724.66267846	754.61297936	11.36813935	0.02159491	-0.35848792
0.05538	18.43413	0.00153905	7e-07	0.0	1e-08	0.00051055	8.5e-07	1.3e-07	1.54e-06	574.14293317	724.61686329	754.56900919	11.35643552	0.02189008	-0.3584534
0.05543	18.45213	0.00154297	7.1e-07	0.0	1e-08	0.00050661	8.6e-07	1.3e-07	1.55e-06	574.28707919	724.570953	754.52508185	11.34474304	0.02218672	-0.35841891
0.05549	18.47013	0.00154688	7.2e-07	0.0	1e-08	0.00050267	8.7e-07	1.3e-07	1.55e-06	574.43107107	724.52494682	754.48119729	11.33306191	0.02248483	-0.35838446
0.06555	21.75329	0.00196945	3.41e-06	0.0	5e-08	7.156e-05	5.52e-06	8.6e-07	1.98e-06	598.35218118	713.98548203	747.12311978	9.36990196	0.1062981	-0.35260822
0.06561	21.77117	0.00197034	3.43e-06	0.0	5e-08	7.06e-05	5.56e-06	8.7e-07	1.98e-06	598.47030427	713.91568229	747.08633342	9.36009371	0.10691427	-0.35257934
0.06566	21.78905	0.00197121	3.45e-06	0.0	5e-08	6.965e-05	5.61e-06	8.7e-07	1.98e-06	598.58829621	713.84576905	747.04958157	9.35029491	0.10753184	-0.35255049
0.06572	21.80693	0.00197208	3.48e-06	0.0	5e-08	6.87e-05	5.65e-06	8.8e-07	1.98e-06	598.70615706	713.77574302	747.01286419	9.3405056	0.10815079	-0.35252166
0.06577	21.82481	0.00197293	3.5e-06	0.0	5e-08	6.777e-05	5.7e-06	8.9e-07	1.99e-06	598.82388691	713.70560493	746.97618124	9.3307258	0.10877112	-0.35249286
0.06583	21.84269	0.00197377	3.53e-06	0.0	5e-08	6.685e-05	5.75e-06	9e-07	1.99e-06	598.94148583	713.63535549	746.93953268	9.32095554	0.10939282	-0.35246409
0.06588	21.86057	0.0019746	3.55e-06	0.0	5e-08	6.594e-05	5.79e-06	9e-07	1.99e-06	599.0589539	713.56499545	746.90291846	9.31119485	0.11001587	-0.35243535
0.06594	21.87844	0.00197542	3.57e-06	0.0	5e-08	6.504e-05	5.84e-06	9.1e-07	1.99e-06	599.17629121	713.49452554	746.86633856	9.3014438	0.11064029	-0.35240663
0.06599	21.89632	0.00197623	3.6e-06	0.0	5e-08	6.415e-05	5.89e-06	9.2e-07	1.99e-06	599.29349781	713.42394647	746.82979292	9.29170239	0.11126604	-0.35237794
0.06605	21.91419	0.00197703	3.62e-06	0.0	5e-08	6.327e-05	5.94e-06	9.3e-07	1.99e-06	599.41057381	713.35325901	746.7932815	9.28197064	0.11189312	-0.35234928
0.0661	21.93207	0.00197782	3.65e-06	0.0	6e-08	6.24e-05	5.98e-06	9.3e-07	1.99e-06	599.52751926	713.28246393	746.75680427	9.27224861	0.11252151	-0.35232065
0.06616	21.94994	0.0019786	3.67e-06	0.0	6e-08	6.154e-05	6.03e-06	9.4e-07	1.99e-06	599.64433426	713.21156198	746.72036118	9.26253635	0.1131512	-0.35229204
0.06621	21.96781	0.00197937	3.7e-06	0.0	6e-08	6.069e-05	6.08e-06	9.5e-07	1.99e-06	599.76101889	713.14055395	746.68395219	9.25283391	0.1137822	-0.35226346
0.06627	21.98569	0.00198013	3.72e-06	0.0	6e-08	5.985e-05	6.13e-06	9.6e-07	1.99e-06	599.87757323	713.0694406	746.64757726	9.24314132	0.11441448	-0.3522349
0.06632	22.00356	0.00198087	3.75e-06	0.0	6e-08	5.902e-05	6.18e-06	9.7e-07	1.99e-06	599.99399735	712.99822273	746.61123635	9.23345864	0.11504804	-0.35220637
0.06638	22.02143	0.00198161	3.77e-06	0.0	6e-08	5.82e-05	6.23e-06	9.7e-07	1.99e-06	600.11029135	712.92690112	746.57492941	9.22378593	0.11568287	-0.35217787
0.06643	22.0393	0.00198234	3.8e-06	0.0	6e-08	5.739e-05	6.28e-06	9.8e-07	2e-06	600.2264553	712.85547657	746.5386564	9.21412324	0.11631895	-0.35214939
0.06649	22.05717	0.00198305	3.82e-06	0.0	6e-08	5.658e-05	6.33e-06	9.9e-07	2e-06	600.34248929	712.78394989	746.50241728	9.20447063	0.11695627	-0.35212094
0.07655	25.31615	0.00201209	1.063e-05	1e-08	2e-07	2.63e-06	2.174e-05	3.49e-06	2.05e-06	619.4731032	698.97393587	740.40259997	7.59166726	0.24249954	-0.34733235
0.07661	25.3339	0.00201194	1.068e-05	1e-08	2e-07	2.58e-06	2.186e-05	3.51e-06	2.05e-06	619.56664373	698.90026696	740.371979	7.5836826	0.24316945	-0.34730831
0.07666	25.35164	0.00201179	1.073e-05	1e-08	2e-07	2.53e-06	2.199e-05	3.53e-06	2.05e-06	619.66007061	698.82667684	740.3413855	7.57569952	0.24383856	-0.3472843
0.07672	25.36939	0.00201164	1.078e-05	1e-08	2e-07	2.48e-06	2.212e-05	3.56e-06	2.05e-06	619.75338386	698.75316634	740.31081947	7.56768643	0.24450686	-0.3472603
0.07677	25.38714	0.00201149	1.083e-05	1e-08	2e-07	2.43e-06	2.224e-05	3.58e-06	2.05e-06	619.84658307	698.6797363	740.28028102	7.55971399	0.24517434	-0.34723633
0.07683	25.40488	0.00201133	1.088e-05	1e-08	2e-07	2.39e-06	2.237e-05	3.6e-06	2.05e-06	619.93966875	698.60638754	740.24976999	7.55174934	0.24584098	-0.34721237
0.07688	25.42262	0.00201118	1.093e-05	1e-08	2.1e-07	2.34e-06	2.25e-05	3.62e-06	2.05e-06	620.03264098	698.53312088	740.21928637	7.54379229	0.2465068	-0.34718844
0.07694	25.44037	0.00201102	1.098e-05	1e-08	2.1e-07	2.29e-06	2.263e-05	3.64e-06	2.05e-06	620.12549986	698.45993712	740.18883013	7.53584271	0.24717176	-0.34716453
0.07699	25.45811	0.00201086	1.104e-05	1e-08	2.1e-07	2.25e-06	2.276e-05	3.66e-06	2.05e-06	620.21824547	698.38683708	740.15840124	7.52790041	0.24783588	-0.34714065
0.07705	25.47585	0.0020107	1.109e-05	1e-08	2.1e-07	2.21e-06	2.289e-05	3.68e-06	2.05e-06	620.31087788	698.31382157	740.12799968	7.51996522	0.24849914	-0.34711678
0.0771	25.49359	0.00201054	1.114e-05	1e-08	2.1e-07	2.16e-06	2.302e-05	3.7e-06	2.05e-06	620.40339717	698.24089139	740.09762543	7.51203694	0.24916152	-0.34709293
0.07716	25.51133	0.00201037	1.119e-05	1e-08	2.1e-07	2.12e-06	2.315e-05	3.73e-06	2.05e-06	620.49580343	698.16804733	740.06727846	7.50411539	0.24982303	-0.34706911
0.07721	25.52907	0.00201021	1.124e-05	1e-08	2.1e-07	2.08e-06	2.328e-05	3.75e-06	2.05e-06	620.58809672	698.09529019	740.03695875	7.49620036	0.25048366	-0.34704531
0.07727	25.54681	0.00201004	1.13e-05	1e-08	2.1e-07	2.04e-06	2.341e-05	3.77e-06	2.05e-06	620.68027712	698.02262076	740.00666629	7.48829165	0.2511434	-0.34702153
0.07732	25.56455	0.00200987	1.135e-05	1e-08	2.2e-07	2e-06	2.354e-05	3.79e-06	2.05e-06	620.77234469	697.95003982	739.97640104	7.48040853	0.25180224	-0.34699777
0.07738	25.58228	0.0020097	1.14e-05	1e-08	2.2e-07	1.96e-06	2.368e-05	3.81e-06	2.05e-06	620.86429976	697.87754817	739.94616292	7.4725291	0.25246017	-0.34697403
0.07743	25.60002	0.00200953	1.145e-05	1e-08	2.2e-07	1.92e-06	2.381e-05	3.83e-06	2.05e-06	620.95614235	697.80514658	739.91595191	7.46464999	0.25311718	-0.34695031
0.07749	25.61776	0.00200936	1.151e-05	1e-08	2.2e-07	1.89e-06	2.394e-05	3.86e-06	2.05e-06	621.04787246	697.73283581	739.88576803	7.45677829	0.25377328	-0.34692662
0.08755	28.852	0.00195741	2.409e-05	5e-08	5.4e-07	4e-08	5.896e-05	9.7e-06	2.05e-06	636.03810063	686.60700046	734.79205208	6.14938504	0.35313176	-0.3429278
0.08761	28.86961	0.00195702	2.417e-05	5e-08	5.4e-07	3e-08	5.922e-05	9.75e-06	2.05e-06	636.11072146	686.55965839	734.76643158	6.1429112	0.35354597	-0.34290769
0.08766	28.88722	0.00195664	2.426e-05	5e-08	5.4e-07	3e-08	5.947e-05	9.79e-06	2.05e-06	636.18324662	686.51247138	734.74083383	6.13644657	0.35395872	-0.34288759
0.08772	28.90483	0.00195625	2.434e-05	5e-08	5.4e-07	3e-08	5.973e-05	9.83e-06	2.05e-06	636.25567623	686.46543939	734.71525881	6.12999207	0.35437003	-0.34286752
0.08777	28.92243	0.00195586	2.443e-05	5e-08	5.5e-07	3e-08	5.999e-05	9.88e-06	2.05e-06	636.32801041	686.41856239	734.68970648	6.1235487	0.3547799	-0.34284746
0.08783	28.94004	0.00195547	2.451e-05	5e-08	5.5e-07	3e-08	6.024e-05	9.92e-06	2.05e-06	636.40024931	686.37184034	734.66417681	6.11712004	0.35518832	-0.34282741
0.08788	28.95765	0.00195508	2.46e-05	5e-08	5.5e-07	3e-08	6.05e-05	9.96e-06	2.05e-06	636.47239312	686.3252732	734.63866975	6.11071313	0.35559529	-0.34280739
0.08794	28.97525	0.00195469	2.469e-05	5e-08	5.5e-07	3e-08	6.076e-05	1.001e-05	2.05e-06	636.54444212	686.27886093	734.61318521	6.10431657	0.35600082	-0.34278738
0.08799	28.99286	0.0019543	2.477e-05	5e-08	5.5e-07	3e-08	6.102e-05	1.005e-05	2.05e-06	636.61639644	686.23260347	734.58772317	6.09792878	0.35640491	-0.34276739
0.08805	29.01046	0.0019539	2.486e-05	5e-08	5.6e-07	3e-08	6.128e-05	1.009e-05	2.05e-06	636.68825619	686.18650077	734.56228361	6.09154734	0.35680755	-0.34274742
0.0881	29.02807	0.00195351	2.495e-05	5e-08	5.6e-07	3e-08	6.155e-05	1.014e-05	2.05e-06	636.76002145	686.14055279	734.53686649	6.08517064	0.35720875	-0.34272747
0.08816	29.04567	0.00195311	2.503e-05	5e-08	5.6e-07	3e-08	6.181e-05	1.018e-05	2.05e-06	636.83169228	686.09475946	734.51147182	6.07880073	0.35760852	-0.34270753
0.08821	29.06327	0.00195272	2.512e-05	5e-08	5.6e-07	3e-08	6.207e-05	1.023e-05	2.05e-06	636.90326876	686.04912073	734.48609956	6.07243704	0.35800684	-0.34268761
0.08827	29.08088	0.00195232	2.521e-05	5e-08	5.7e-07	3e-08	6.233e-05	1.027e-05	2.05e-06	636.97475097	686.00363652	734.46074971	6.066081	0.35840372	-0.34266771
0.08832	29.09848	0.00195192	2.529e-05	5e-08	5.7e-07	3e-08	6.26e-05	1.032e-05	2.05e-06	637.04613902	685.95830679	734.43542223	6.05972998	0.35879917	-0.34264783
0.08838	29.11608	0.00195152	2.538e-05	5e-08	5.7e-07	3e-08	6.286e-05	1.036e-05	2.05e-06	637.11743295	685.91313145	734.41011712	6.05338892	0.35919318	-0.34262796
0.08843	29.13368	0.00195112	2.547e-05	5e-08	5.7e-07	2e-08	6.313e-05	1.041e-05	2.05e-06	637.1886329	685.86811043	734.38483434	6.04705519	0.35958576	-0.34260812
0.08849	29.15128	0.00195072	2.556e-05	5e-08	5.8e-07	2e-08	6.34e-05	1.045e-05	2.05e-06	637.25973897	685.82324366	734.35957386	6.040726	0.3599769	-0.34258829
0.09855	32.36018	0.00185826	4.464e-05	2e-07	1.13e-06	0.0	0.00012552	2.104e-05	2.05e-06	648.78243122	680.03002073	730.09161725	4.9943607	0.40939187	-0.33923774
0.09861	32.37765	0.00185765	4.476e-05	2e-07	1.13e-06	0.0	0.00012593	2.111e-05	2.05e-06	648.83774974	680.01020437	730.07012291	4.98921944	0.40955406	-0.33922087
0.09866	32.39512	0.00185704	4.488e-05	2.1e-07	1.13e-06	0.0	0.00012635	2.118e-05	2.05e-06	648.89299051	679.99049911	730.04864727	4.98408599	0.40971492	-0.33920401
0.09872	32.41259	0.00185643	4.5e-05	2.1e-07	1.14e-06	0.0	0.00012676	2.125e-05	2.05e-06	648.94815363	679.97090456	730.02719031	4.97894727	0.40987669	-0.33918715
0.09877	32.43006	0.00185581	4.512e-05	2.1e-07	1.14e-06	0.0	0.00012718	2.132e-05	2.05e-06	649.00323904	679.95142098	730.00575203	4.97383321	0.41003424	-0.33917035
0.09883	32.44753	0.0018552	4.524e-05	2.1e-07	1.14e-06	0.0	0.00012759	2.139e-05	2.05e-06	649.0582471	679.9320471	729.98433237	4.96870811	0.41019367	-0.33915351
0.09888	32.465	0.00185459	4.536e-05	2.1e-07	1.15e-06	0.0	0.00012801	2.147e-05	2.05e-06	649.11317764	679.9127835	729.96293136	4.96360333	0.41034967	-0.33913673
0.09894	32.48246	0.00185397	4.548e-05	2.1e-07	1.15e-06	0.0	0.00012843	2.154e-05	2.05e-06	649.16803096	679.89362911	729.94154893	4.95850877	0.41050394	-0.33911998
0.09899	32.49993	0.00185335	4.56e-05	2.1e-07	1.16e-06	0.0	0.00012885	2.161e-05	2.05e-06	649.22280722	679.87458341	729.92018506	4.95340096	0.41066045	-0.33910319
0.09905	32.51739	0.00185274	4.572e-05	2.1e-07	1.16e-06	0.0	0.00012927	2.168e-05	2.05e-06	649.27750621	679.8556471	729.89883977	4.94829315	0.41081696	-0.3390864
0.0991	32.53486	0.00185212	4.584e-05	2.2e-07	1.16e-06	0.0	0.00012969	2.175e-05	2.05e-06	649.33212794	679.83682015	729.87751309	4.94324457	0.41096348	-0.33906976
0.09916	32.55232	0.0018515	4.596e-05	2.2e-07	1.17e-06	0.0	0.00013011	2.183e-05	2.05e-06	649.38667329	679.8180995	729.85620481	4.93817874	0.41111292	-0.33905308
0.09921	32.56978	0.00185088	4.608e-05	2.2e-07	1.17e-06	0.0	0.00013053	2.19e-05	2.05e-06	649.44114199	679.79948604	729.83491499	4.93309538	0.41126531	-0.33903635
0.09927	32.58724	0.00185025	4.621e-05	2.2e-07	1.17e-06	0.0	0.00013095	2.197e-05	2.05e-06	649.49553379	679.78098069	729.8136437	4.92801202	0.4114177	-0.33901962
0.09932	32.6047	0.00184963	4.633e-05	2.2e-07	1.18e-06	0.0	0.00013138	2.204e-05	2.05e-06	649.5498487	679.76258343	729.79239092	4.92292866	0.41157009	-0.3390029
0.09938	32.62216	0.00184901	4.645e-05	2.2e-07	1.18e-06	0.0	0.0001318	2.212e-05	2.05e-06	649.6040867	679.74429428	729.77115666	4.91784529	0.41172248	-0.33898617
0.09943	32.63962	0.00184838	4.657e-05	2.2e-07	1.19e-06	0.0	0.00013223	2.219e-05	2.05e-06	649.6582478	679.72611324	729.74994091	4.91279835	0.41186872	-0.33896953
0.09949	32.65708	0.00184775	4.669e-05	2.3e-07	1.19e-06	0.0	0.00013265	2.226e-05	2.05e-06	649.71233254	679.70803838	729.72874357	4.90774041	0.41201682	-0.33895287
0.10955	35.84004	0.00171556	7.137e-05	6.3e-07	1.97e-06	0.0	0.00022329	3.796e-05	2.05e-06	658.41190582	677.89110294	726.14158019	4.07574446	0.4251226	-0.33613674
0.1096	35.85737	0.00171475	7.151e-05	6.3e-07	1.97e-06	0.0	0.00022385	3.806e-05	2.05e-06	658.4533864	677.887767	726.1234767	4.07166508	0.42513267	-0.33612252
0.10966	35.8747	0.00171394	7.166e-05	6.4e-07	1.98e-06	0.0	0.00022441	3.815e-05	2.05e-06	658.49480634	677.88448746	726.10538849	4.06758569	0.42514273	-0.3361083
0.10971	35.89202	0.00171313	7.181e-05	6.4e-07	1.98e-06	0.0	0.00022497	3.825e-05	2.05e-06	658.53616564	677.88126434	726.08731556	4.06351574	0.42515174	-0.3360941
0.10977	35.90935	0.00171232	7.195e-05	6.4e-07	1.99e-06	0.0	0.00022553	3.835e-05	2.05e-06	658.57746447	677.87809719	726.06925788	4.05945241	0.42516	-0.33607992
0.10982	35.92667	0.0017115	7.21e-05	6.5e-07	1.99e-06	0.0	0.00022609	3.845e-05	2.05e-06	658.61870295	677.8749857	726.05121544	4.05539607	0.42516744	-0.33606576
0.10988	35.944	0.00171069	7.224e-05	6.5e-07	2e-06	0.0	0.00022666	3.855e-05	2.05e-06	658.65988119	677.87192954	726.0331882	4.05135329	0.42517334	-0.33605163
0.10993	35.96132	0.00170987	7.239e-05	6.5e-07	2e-06	0.0	0.00022722	3.864e-05	2.05e-06	658.70099945	677.86892809	726.01517612	4.0473026	0.42518014	-0.33603748
0.10999	35.97864	0.00170905	7.254e-05	6.6e-07	2.01e-06	0.0	0.00022778	3.874e-05	2.05e-06	658.74205758	677.86598171	725.99717924	4.04326472	0.4251855	-0.33602336
0.11004	35.99596	0.00170824	7.268e-05	6.6e-07	2.01e-06	0.0	0.00022835	3.884e-05	2.05e-06	658.78305581	677.8630898	725.97919749	4.03925364	0.42518788	-0.33600931
0.1101	36.01328	0.00170742	7.283e-05	6.6e-07	2.01e-06	0.0	0.00022891	3.894e-05	2.05e-06	658.82399462	677.86025115	725.96123081	4.03521855	0.42519294	-0.3359952
0.11015	36.0306	0.0017066	7.297e-05	6.7e-07	2.02e-06	0.0	0.00022948	3.904e-05	2.05e-06	658.86487358	677.85746684	725.94327925	4.03118345	0.42519799	-0.33598109
0.11021	36.04792	0.00170578	7.312e-05	6.7e-07	2.02e-06	0.0	0.00023005	3.914e-05	2.05e-06	658.90569269	677.85473688	725.92534284	4.02714836	0.42520305	-0.33596698
0.11026	36.06524	0.00170496	7.327e-05	6.7e-07	2.03e-06	0.0	0.00023061	3.924e-05	2.05e-06	658.94645195	677.85206128	725.90742156	4.02311705	0.42520768	-0.33595288
0.11032	36.08256	0.00170414	7.341e-05	6.8e-07	2.03e-06	0.0	0.00023118	3.933e-05	2.05e-06	658.98715142	677.84943985	725.88951541	4.01910837	0.42520976	-0.33593884
0.11037	36.09987	0.00170331	7.356e-05	6.8e-07	2.04e-06	0.0	0.00023175	3.943e-05	2.05e-06	659.02779152	677.84687156	725.8716243	4.01509006	0.42521293	-0.33592477
0.11043	36.11719	0.00170249	7.371e-05	6.8e-07	2.04e-06	0.0	0.00023232	3.953e-05	2.05e-06	659.06837207	677.84435683	725.85374827	4.01109094	0.42521397	-0.33591075
0.11048	36.1345	0.00170167	7.386e-05	6.9e-07	2.05e-06	0.0	0.00023289	3.963e-05	2.05e-06	659.10889342	677.84189481	725.83588726	4.00708567	0.4252157	-0.33589672
0.12055	39.29088	0.00153889	0.00010185	1.54e-06	2.98e-06	-0.0	0.00034605	5.948e-05	2.05e-06	665.61198571	678.08819567	722.80486932	3.34848048	0.41831523	-0.33351714
0.1206	39.30806	0.00153795	0.000102	1.55e-06	2.98e-06	-0.0	0.0003467	5.959e-05	2.05e-06	665.64299779	678.09243113	722.78952305	3.34525233	0.41824643	-0.33350509
0.12066	39.32524	0.00153701	0.00010216	1.55e-06	2.99e-06	-0.0	0.00034736	5.971e-05	2.05e-06	665.67396558	678.09668952	722.77418916	3.34203166	0.41817708	-0.33349305
0.12071	39.34242	0.00153606	0.00010232	1.56e-06	2.99e-06	-0.0	0.00034802	5.983e-05	2.05e-06	665.70488922	678.10097063	722.75886763	3.33881635	0.41810735	-0.33348104
0.12077	39.3596	0.00153512	0.00010247	1.57e-06	3e-06	-0.0	0.00034868	5.994e-05	2.05e-06	665.73576882	678.10527429	722.74355843	3.33559667	0.41803793	-0.33346901
0.12082	39.37677	0.00153417	0.00010263	1.57e-06	3e-06	0.0	0.00034934	6.006e-05	2.05e-06	665.7666043	678.10960062	722.7282616	3.332381	0.41796824	-0.33345699
0.12088	39.39395	0.00153323	0.00010279	1.58e-06	3.01e-06	0.0	0.00035	6.018e-05	2.05e-06	665.79739573	678.11394951	722.7129771	3.32917146	0.41789811	-0.33344499
0.12093	39.41112	0.00153228	0.00010294	1.58e-06	3.01e-06	0.0	0.00035066	6.029e-05	2.05e-06	665.82814324	678.11832078	722.69770493	3.32596698	0.41782762	-0.333433
0.12099	39.4283	0.00153134	0.0001031	1.59e-06	3.02e-06	0.0	0.00035132	6.041e-05	2.05e-06	665.85884695	678.12271425	722.68244505	3.32277278	0.4177564	-0.33342104
0.12104	39.44547	0.00153039	0.00010326	1.6e-06	3.02e-06	0.0	0.00035198	6.052e-05	2.05e-06	665.88950705	678.12712963	722.66719745	3.31957275	0.41768559	-0.33340906
0.1211	39.46265	0.00152945	0.00010341	1.6e-06	3.03e-06	-0.0	0.00035265	6.064e-05	2.05e-06	665.92012344	678.13156708	722.65196213	3.31637438	0.41761467	-0.33339709
0.12115	39.47982	0.0015285	0.00010357	1.61e-06	3.03e-06	-0.0	0.00035331	6.076e-05	2.05e-06	665.95069614	678.13602656	722.63673909	3.31318316	0.41754326	-0.33338514
0.12121	39.49699	0.00152755	0.00010373	1.62e-06	3.04e-06	-0.0	0.00035397	6.088e-05	2.05e-06	665.9812253	678.14050785	722.6215283	3.30999647	0.41747152	-0.3333732
0.12126	39.51416	0.0015266	0.00010388	1.62e-06	3.05e-06	-0.0	0.00035463	6.099e-05	2.05e-06	666.01171102	678.14501082	722.60632976	3.3068198	0.41739908	-0.33336128
0.12132	39.53133	0.00152565	0.00010404	1.63e-06	3.05e-06	-0.0	0.0003553	6.111e-05	2.05e-06	666.0421535	678.14953516	722.59114342	3.30364008	0.41732686	-0.33334936
0.12137	39.5485	0.00152471	0.0001042	1.63e-06	3.06e-06	0.0	0.00035596	6.123e-05	2.05e-06	666.07255269	678.15408096	722.5759693	3.30045981	0.41725468	-0.33333743
0.12143	39.56567	0.00152376	0.00010435	1.64e-06	3.06e-06	0.0	0.00035662	6.134e-05	2.05e-06	666.10290857	678.15864824	722.56080739	3.29728707	0.41718198	-0.33332553
0.12148	39.58284	0.00152281	0.00010451	1.65e-06	3.07e-06	0.0	0.00035729	6.146e-05	2.05e-06	666.13322129	678.16323677	722.54565768	3.29411839	0.417109	-0.33331363
0.13155	42.71196	0.00134433	0.00013308	3.13e-06	4.03e-06	-0.0	0.00048254	8.366e-05	2.05e-06	671.03008985	679.26505119	719.96592001	2.77082181	0.40039654	-0.33128831
0.1316	42.72899	0.00134334	0.00013324	3.14e-06	4.04e-06	-0.0	0.00048324	8.379e-05	2.05e-06	671.05369119	679.27207214	719.95281115	2.76824933	0.40029087	-0.33127803
0.13166	42.74602	0.00134235	0.00013339	3.15e-06	4.04e-06	-0.0	0.00048394	8.391e-05	2.05e-06	671.07726241	679.27910004	719.93971235	2.76567356	0.40018534	-0.33126774
0.13171	42.76305	0.00134136	0.00013355	3.16e-06	4.05e-06	0.0	0.00048463	8.403e-05	2.05e-06	671.10080343	679.28613495	719.92662362	2.76310033	0.40007971	-0.33125745
0.13177	42.78007	0.00134037	0.0001337	3.17e-06	4.05e-06	0.0	0.00048533	8.416e-05	2.05e-06	671.1243143	679.29317682	719.91354496	2.76053164	0.39997388	-0.33124718
0.13182	42.7971	0.00133938	0.00013385	3.18e-06	4.06e-06	0.0	0.00048603	8.428e-05	2.05e-06	671.14779513	679.30022557	719.90047635	2.7579679	0.39986786	-0.33123693
0.13188	42.81413	0.00133839	0.00013401	3.19e-06	4.06e-06	0.0	0.00048672	8.441e-05	2.05e-06	671.17124603	679.30728111	719.88741777	2.75540769	0.39976169	-0.33122668
0.13193	42.83115	0.0013374	0.00013416	3.2e-06	4.07e-06	-0.0	0.00048742	8.453e-05	2.05e-06	671.19466708	679.31434339	719.87436921	2.75284501	0.39965563	-0.33121643
0.13199	42.84817	0.00133641	0.00013431	3.21e-06	4.07e-06	-0.0	0.00048812	8.465e-05	2.05e-06	671.21805823	679.32141243	719.86133067	2.75028691	0.39954938	-0.33120619
0.13204	42.8652	0.00133542	0.00013446	3.22e-06	4.08e-06	-0.0	0.00048882	8.478e-05	2.05e-06	671.24141957	679.32848817	719.84830214	2.74773221	0.39944299	-0.33119596
0.1321	42.88222	0.00133443	0.00013462	3.23e-06	4.08e-06	-0.0	0.00048951	8.49e-05	2.05e-06	671.26475118	679.33557055	719.83528362	2.74518393	0.39933635	-0.33118575
0.13215	42.89924	0.00133344	0.00013477	3.24e-06	4.09e-06	-0.0	0.00049021	8.503e-05	2.05e-06	671.28805321	679.34265944	719.82227506	2.74263538	0.39922971	-0.33117554
0.13221	42.91626	0.00133245	0.00013492	3.25e-06	4.09e-06	0.0	0.00049091	8.515e-05	2.05e-06	671.31132565	679.34975486	719.80927648	2.74008656	0.39912309	-0.33116533
0.13226	42.93328	0.00133146	0.00013508	3.26e-06	4.1e-06	0.0	0.0004916	8.528e-05	2.05e-06	671.3345685	679.35685681	719.79628788	2.73754268	0.39901628	-0.33115513
0.13232	42.9503	0.00133047	0.00013523	3.27e-06	4.1e-06	0.0	0.0004923	8.54e-05	2.05e-06	671.35778186	679.36396521	719.78330924	2.73500239	0.39890932	-0.33114494
0.13237	42.96732	0.00132948	0.00013538	3.28e-06	4.11e-06	0.0	0.000493	8.552e-05	2.05e-06	671.38096582	679.37107998	719.77034054	2.73246874	0.39880209	-0.33113477
0.13243	42.98434	0.00132849	0.00013554	3.29e-06	4.11e-06	0.0	0.0004937	8.565e-05	2.05e-06	671.40412052	679.37820103	719.75738177	2.72993188	0.398695	-0.33112459
0.13248	43.00136	0.0013275	0.00013569	3.31e-06	4.12e-06	-0.0	0.00049439	8.577e-05	2.05e-06	671.4272459	679.3853284	719.74443293	2.7273975	0.39858781	-0.33111442
0.14255	46.10252	0.00114794	0.00016254	5.55e-06	5.01e-06	0.0	0.00062127	0.00010847	2.05e-06	675.22648182	680.75560044	717.53225947	2.30618478	0.37762129	-0.32937763
0.1426	46.1194	0.00114697	0.00016268	5.56e-06	5.02e-06	0.0	0.00062195	0.0001086	2.05e-06	675.24518652	680.76327307	717.520982	2.30409279	0.37750166	-0.32936878
0.14266	46.13627	0.00114601	0.00016282	5.57e-06	5.02e-06	0.0	0.00062264	0.00010872	2.05e-06	675.26387199	680.7709462	717.50971285	2.30200537	0.37738195	-0.32935994
0.14271	46.15315	0.00114504	0.00016296	5.59e-06	5.03e-06	0.0	0.00062332	0.00010884	2.05e-06	675.28253832	680.77861979	717.49845198	2.29991746	0.37726225	-0.32935109
0.14277	46.17002	0.00114408	0.0001631	5.6e-06	5.03e-06	-0.0	0.000624	0.00010896	2.05e-06	675.30118552	680.78629384	717.48719942	2.29783029	0.37714254	-0.32934225
0.14282	46.18689	0.00114312	0.00016324	5.62e-06	5.03e-06	-0.0	0.00062468	0.00010909	2.05e-06	675.31981359	680.79396835	717.47595514	2.2957465	0.37702277	-0.32933342
0.14288	46.20376	0.00114215	0.00016338	5.63e-06	5.04e-06	-0.0	0.00062537	0.00010921	2.05e-06	675.33842261	680.80164329	717.46471915	2.29366643	0.37690294	-0.32932461
0.14293	46.22063	0.00114119	0.00016352	5.65e-06	5.04e-06	-0.0	0.00062605	0.00010933	2.05e-06	675.35701267	680.80931862	717.45349142	2.29158807	0.37678309	-0.3293158
0.14299	46.2375	0.00114023	0.00016366	5.66e-06	5.05e-06	0.0	0.00062673	0.00010945	2.05e-06	675.3755838	680.81699433	717.44227195	2.28950891	0.37666325	-0.32930698
0.14304	46.25437	0.00113927	0.0001638	5.67e-06	5.05e-06	0.0	0.00062741	0.00010958	2.05e-06	675.39413599	680.82467042	717.43106075	2.2874332	0.37654336	-0.32929818
0.1431	46.27124	0.0011383	0.00016394	5.69e-06	5.06e-06	0.0	0.00062809	0.0001097	2.05e-06	675.41266931	680.83234687	717.41985779	2.28536049	0.37642342	-0.32928938
0.14315	46.2881	0.00113734	0.00016407	5.7e-06	5.06e-06	0.0	0.00062877	0.00010982	2.05e-06	675.43118384	680.84002364	717.40866308	2.28329135	0.37630342	-0.3292806
0.14321	46.30497	0.00113638	0.00016421	5.72e-06	5.07e-06	0.0	0.00062945	0.00010994	2.05e-06	675.44967965	680.84770071	717.39747659	2.28122045	0.37618345	-0.32927181
0.14326	46.32184	0.00113542	0.00016435	5.73e-06	5.07e-06	-0.0	0.00063014	0.00011007	2.05e-06	675.4681567	680.85537809	717.38629833	2.27915265	0.37606344	-0.32926303
0.14332	46.3387	0.00113446	0.00016449	5.75e-06	5.08e-06	-0.0	0.00063082	0.00011019	2.05e-06	675.48661507	680.86305576	717.3751283	2.27708739	0.37594338	-0.32925426
0.14337	46.35556	0.0011335	0.00016463	5.76e-06	5.08e-06	-0.0	0.0006315	0.00011031	2.05e-06	675.50505481	680.87073369	717.36396648	2.2750271	0.37582325	-0.32924551
0.14343	46.37243	0.00113254	0.00016477	5.78e-06	5.08e-06	-0.0	0.00063218	0.00011043	2.05e-06	675.52347603	680.87841183	717.35281285	2.27296492	0.37570315	-0.32923675
0.14348	46.38929	0.00113158	0.00016491	5.79e-06	5.09e-06	0.0	0.00063286	0.00011056	2.05e-06	675.54187869	680.88609021	717.34166742	2.27090464	0.37558303	-0.32922799
0.15354	49.46177	0.00096168	0.00018856	8.84e-06	5.84e-06	0.0	0.00075352	0.00013234	2.05e-06	678.64141075	682.28068275	715.43273855	1.92521068	0.35335271	-0.32772927
0.1536	49.47849	0.00096079	0.00018868	8.86e-06	5.85e-06	0.0	0.00075416	0.00013245	2.05e-06	678.65710298	682.28818559	715.42298396	1.92347772	0.35323114	-0.32772161
0.15365	49.4952	0.00095989	0.0001888	8.88e-06	5.85e-06	-0.0	0.00075479	0.00013257	2.05e-06	678.67278389	682.29568665	715.41323633	1.92174376	0.35310956	-0.32771396
0.15371	49.51192	0.000959	0.00018892	8.9e-06	5.85e-06	-0.0	0.00075542	0.00013268	2.05e-06	678.68845346	682.30318594	715.40349568	1.92001214	0.35298799	-0.32770631
0.15376	49.52863	0.00095811	0.00018903	8.92e-06	5.86e-06	-0.0	0.00075606	0.0001328	2.05e-06	678.70411175	682.31068346	715.393762	1.91828274	0.35286645	-0.32769867
0.15382	49.54535	0.00095722	0.00018915	8.94e-06	5.86e-06	-0.0	0.00075669	0.00013291	2.05e-06	678.71975879	682.31817918	715.38403527	1.91655587	0.35274491	-0.32769104
0.15387	49.56206	0.00095633	0.00018927	8.96e-06	5.86e-06	0.0	0.00075733	0.00013303	2.05e-06	678.73539464	682.32567311	715.37431549	1.91482801	0.35262338	-0.3276834
0.15393	49.57877	0.00095544	0.00018939	8.97e-06	5.87e-06	0.0	0.00075796	0.00013314	2.05e-06	678.75101928	682.33316524	715.36460265	1.91310249	0.35250186	-0.32767577
0.15398	49.59548	0.00095455	0.00018951	8.99e-06	5.87e-06	0.0	0.00075859	0.00013326	2.05e-06	678.76663276	682.34065557	715.35489676	1.91137916	0.35238036	-0.32766815
0.15404	49.61219	0.00095367	0.00018963	9.01e-06	5.88e-06	0.0	0.00075922	0.00013337	2.05e-06	678.78223513	682.34814409	715.34519781	1.90965834	0.35225887	-0.32766054
0.15409	49.6289	0.00095278	0.00018975	9.03e-06	5.88e-06	-0.0	0.00075986	0.00013349	2.05e-06	678.79782643	682.35563079	715.33550577	1.90793655	0.35213738	-0.32765293
0.15415	49.64561	0.00095189	0.00018987	9.05e-06	5.88e-06	-0.0	0.00076049	0.0001336	2.05e-06	678.81340666	682.36311568	715.32582066	1.90621709	0.35201591	-0.32764532
0.1542	49.66231	0.000951	0.00018999	9.07e-06	5.89e-06	-0.0	0.00076112	0.00013372	2.05e-06	678.82897584	682.37059874	715.31614248	1.90449982	0.35189445	-0.32763773
0.15426	49.67902	0.00095011	0.0001901	9.09e-06	5.89e-06	-0.0	0.00076175	0.00013383	2.05e-06	678.84453405	682.37807997	715.3064712	1.902785	0.35177301	-0.32763014
0.15431	49.69573	0.00094923	0.00019022	9.11e-06	5.89e-06	0.0	0.00076238	0.00013395	2.05e-06	678.86008131	682.38555936	715.29680682	1.90106925	0.35165157	-0.32762255
0.15437	49.71243	0.00094834	0.00019034	9.13e-06	5.9e-06	0.0	0.00076301	0.00013406	2.05e-06	678.87561763	682.39303691	715.28714935	1.8993558	0.35153015	-0.32761496
0.15442	49.72913	0.00094746	0.00019046	9.14e-06	5.9e-06	0.0	0.00076364	0.00013417	2.05e-06	678.89114303	682.40051262	715.27749877	1.89764457	0.35140874	-0.32760739
0.15448	49.74584	0.00094657	0.00019058	9.16e-06	5.9e-06	0.0	0.00076427	0.00013429	2.05e-06	678.90665757	682.40798648	715.26785508	1.8959357	0.35128736	-0.32759982
0.16454	52.78887	0.00079258	0.0002103	1.304e-05	6.48e-06	-0.0	0.00087409	0.00015429	2.05e-06	681.59241106	683.74070604	713.61349567	1.60606031	0.32943007	-0.32630094
0.1646	52.80542	0.00079178	0.0002104	1.306e-05	6.49e-06	0.0	0.00087466	0.0001544	2.05e-06	681.60639489	683.7477833	713.60503045	1.60459139	0.32931325	-0.3262943
0.16465	52.82198	0.00079099	0.00021049	1.308e-05	6.49e-06	0.0	0.00087523	0.0001545	2.05e-06	681.62037262	683.75485825	713.59657118	1.60312413	0.32919649	-0.32628766
0.16471	52.83853	0.00079019	0.00021059	1.311e-05	6.49e-06	0.0	0.0008758	0.0001546	2.05e-06	681.63434428	683.76193087	713.58811787	1.60165867	0.32907978	-0.32628102
0.16476	52.85508	0.0007894	0.00021069	1.313e-05	6.49e-06	-0.0	0.00087636	0.00015471	2.05e-06	681.64830988	683.76900116	713.57967051	1.6001927	0.32896305	-0.32627439
0.16482	52.87163	0.0007886	0.00021078	1.315e-05	6.5e-06	-0.0	0.00087693	0.00015481	2.05e-06	681.66226943	683.77606913	713.57122909	1.59872845	0.32884638	-0.32626776
0.16487	52.88818	0.00078781	0.00021088	1.318e-05	6.5e-06	-0.0	0.0008775	0.00015492	2.05e-06	681.67622296	683.78313477	713.56279361	1.59726607	0.32872976	-0.32626114
0.16493	52.90473	0.00078702	0.00021098	1.32e-05	6.5e-06	-0.0	0.00087806	0.00015502	2.05e-06	681.6901705	683.79019807	713.55436407	1.59580479	0.32861318	-0.32625452
0.16498	52.92127	0.00078622	0.00021108	1.322e-05	6.5e-06	0.0	0.00087863	0.00015512	2.05e-06	681.70411206	683.79725906	713.54594046	1.59434341	0.3284966	-0.3262479
0.16504	52.93782	0.00078543	0.00021117	1.325e-05	6.51e-06	0.0	0.00087919	0.00015523	2.05e-06	681.71804765	683.80431771	713.53752278	1.5928838	0.32838007	-0.3262413
0.16509	52.95437	0.00078464	0.00021127	1.327e-05	6.51e-06	0.0	0.00087976	0.00015533	2.05e-06	681.7319773	683.81137403	713.52911103	1.59142628	0.3282636	-0.32623469
0.16515	52.97091	0.00078385	0.00021136	1.329e-05	6.51e-06	0.0	0.00088033	0.00015543	2.05e-06	681.74590105	683.81842802	713.52070519	1.58996908	0.32814715	-0.32622809
0.1652	52.98746	0.00078306	0.00021146	1.332e-05	6.52e-06	-0.0	0.00088089	0.00015554	2.05e-06	681.75981889	683.82547968	713.51230526	1.58851236	0.32803071	-0.3262215
0.16526	53.004	0.00078227	0.00021156	1.334e-05	6.52e-06	-0.0	0.00088145	0.00015564	2.05e-06	681.77373085	683.832529	713.50391125	1.58705732	0.32791433	-0.32621491
0.16531	53.02054	0.00078148	0.00021165	1.336e-05	6.52e-06	-0.0	0.00088202	0.00015574	2.05e-06	681.78763695	683.839576	713.49552314	1.58560466	0.32779802	-0.32620832
0.16537	53.03708	0.00078069	0.00021175	1.339e-05	6.52e-06	-0.0	0.00088258	0.00015585	2.05e-06	681.80153722	683.84662066	713.48714093	1.58415143	0.32768169	-0.32620174
0.16542	53.05362	0.0007799	0.00021184	1.341e-05	6.53e-06	0.0	0.00088314	0.00015595	2.05e-06	681.81543167	683.85366298	713.47876462	1.58269946	0.3275654	-0.32619516
0.16548	53.07016	0.00077912	0.00021194	1.343e-05	6.53e-06	0.0	0.00088371	0.00015605	2.05e-06	681.82932032	683.86070298	713.4703942	1.58124919	0.32744917	-0.32618859
0.17554	56.08294	0.00064372	0.00022755	1.811e-05	6.92e-06	0.0	0.0009806	0.00017387	2.05e-06	684.29170709	685.10965559	712.03352005	1.33331696	0.30686427	-0.32506047
0.1756	56.09933	0.00064303	0.00022762	1.814e-05	6.93e-06	0.0	0.0009811	0.00017397	2.05e-06	684.30481847	685.11626706	712.02616472	1.33205081	0.30675591	-0.3250547
0.17565	56.11571	0.00064234	0.0002277	1.816e-05	6.93e-06	0.0	0.0009816	0.00017406	2.05e-06	684.31792696	685.12287624	712.01881456	1.33078538	0.30664758	-0.32504893
0.17571	56.1321	0.00064165	0.00022777	1.819e-05	6.93e-06	-0.0	0.00098209	0.00017415	2.05e-06	684.33103256	685.12948314	712.01146957	1.32952009	0.30653927	-0.32504316
0.17576	56.14848	0.00064096	0.00022784	1.822e-05	6.93e-06	-0.0	0.00098259	0.00017424	2.05e-06	684.34413528	685.13608776	712.00412973	1.32825611	0.30643103	-0.32503739
0.17582	56.16486	0.00064027	0.00022792	1.825e-05	6.93e-06	-0.0	0.00098308	0.00017433	2.05e-06	684.35723513	685.1426901	711.99679505	1.32699393	0.30632288	-0.32503164
0.17587	56.18124	0.00063958	0.00022799	1.827e-05	6.93e-06	-0.0	0.00098357	0.00017442	2.05e-06	684.37033214	685.14929015	711.98946553	1.32573136	0.30621471	-0.32502588
0.17593	56.19763	0.00063889	0.00022807	1.83e-05	6.94e-06	0.0	0.00098407	0.00017451	2.05e-06	684.38342631	685.15588793	711.98214115	1.3244699	0.30610661	-0.32502013
0.17598	56.21401	0.0006382	0.00022814	1.833e-05	6.94e-06	0.0	0.00098456	0.00017461	2.05e-06	684.39651764	685.16248343	711.97482192	1.32320978	0.30599857	-0.32501438
0.17604	56.23038	0.00063752	0.00022822	1.836e-05	6.94e-06	0.0	0.00098505	0.0001747	2.05e-06	684.40960616	685.16907665	711.96750784	1.32195075	0.3058906	-0.32500864
0.17609	56.24676	0.00063683	0.00022829	1.838e-05	6.94e-06	-0.0	0.00098555	0.00017479	2.05e-06	684.42269188	685.17566759	711.96019889	1.3206916	0.30578262	-0.3250029
0.17615	56.26314	0.00063614	0.00022836	1.841e-05	6.94e-06	-0.0	0.00098604	0.00017488	2.05e-06	684.43577479	685.18225625	711.95289508	1.31943377	0.30567471	-0.32499717
0.1762	56.27952	0.00063546	0.00022844	1.844e-05	6.94e-06	-0.0	0.00098653	0.00017497	2.05e-06	684.44885493	685.18884264	711.9455964	1.31817756	0.30556689	-0.32499144
0.17626	56.29589	0.00063477	0.00022851	1.847e-05	6.95e-06	-0.0	0.00098702	0.00017506	2.05e-06	684.4619323	685.19542676	711.93830285	1.31692143	0.30545908	-0.32498571
0.17631	56.31227	0.00063409	0.00022859	1.849e-05	6.95e-06	0.0	0.00098751	0.00017515	2.05e-06	684.47500691	685.2020086	711.93101443	1.31566595	0.3053513	-0.32497999
0.17637	56.32864	0.0006334	0.00022866	1.852e-05	6.95e-06	0.0	0.000988	0.00017524	2.05e-06	684.48807876	685.20858816	711.92373113	1.31441188	0.3052436	-0.32497427
0.17642	56.34501	0.00063272	0.00022873	1.855e-05	6.95e-06	0.0	0.00098849	0.00017533	2.05e-06	684.50114788	685.21516546	711.91645295	1.31315916	0.30513598	-0.32496856
0.17648	56.36139	0.00063203	0.00022881	1.858e-05	6.95e-06	-0.0	0.00098898	0.00017542	2.05e-06	684.51421428	685.22174048	711.90917988	1.31190613	0.30502834	-0.32496285
0.18654	59.34307	0.00051566	0.00024042	2.403e-05	7.18e-06	-0.0	0.00107253	0.00019095	2.05e-06	686.86951252	686.38766413	710.6609032	1.09638628	0.28618698	-0.3239828
0.1866	59.35928	0.00051507	0.00024048	2.406e-05	7.18e-06	-0.0	0.00107296	0.00019103	2.05e-06	686.88223317	686.39383686	710.65451606	1.09527881	0.28608886	-0.32397779
0.18665	59.37549	0.00051448	0.00024053	2.409e-05	7.18e-06	-0.0	0.00107338	0.00019111	2.05e-06	686.89495261	686.40000749	710.64813345	1.09417143	0.28599074	-0.32397277
0.18671	59.39171	0.0005139	0.00024058	2.412e-05	7.18e-06	0.0	0.0010738	0.00019119	2.05e-06	686.90767083	686.40617603	710.64175537	1.09306468	0.28589268	-0.32396776
0.18676	59.40792	0.00051331	0.00024064	2.416e-05	7.18e-06	0.0	0.00107423	0.00019127	2.05e-06	686.92038784	686.41234247	710.63538181	1.09195905	0.28579469	-0.32396276
0.18682	59.42413	0.00051272	0.00024069	2.419e-05	7.18e-06	0.0	0.00107465	0.00019135	2.05e-06	686.93310366	686.41850682	710.62901278	1.09085426	0.28569678	-0.32395776
0.18687	59.44034	0.00051213	0.00024074	2.422e-05	7.18e-06	-0.0	0.00107507	0.00019143	2.05e-06	686.94581827	686.42466908	710.62264828	1.08974946	0.28559886	-0.32395276
0.18693	59.45655	0.00051155	0.0002408	2.425e-05	7.18e-06	-0.0	0.00107549	0.00019151	2.05e-06	686.95853169	686.43082924	710.61628829	1.08864569	0.28550101	-0.32394777
0.18698	59.47275	0.00051096	0.00024085	2.428e-05	7.18e-06	-0.0	0.00107591	0.00019159	2.05e-06	686.97124393	686.43698731	710.60993282	1.08754328	0.28540328	-0.32394278
0.18704	59.48896	0.00051038	0.0002409	2.432e-05	7.18e-06	-0.0	0.00107633	0.00019166	2.05e-06	686.98395498	686.44314329	710.60358185	1.08644067	0.28530552	-0.3239378
0.18709	59.50517	0.00050979	0.00024096	2.435e-05	7.18e-06	0.0	0.00107675	0.00019174	2.05e-06	686.99666486	686.44929719	710.5972354	1.08533894	0.28520783	-0.32393281
0.18715	59.52137	0.00050921	0.00024101	2.438e-05	7.18e-06	0.0	0.00107717	0.00019182	2.05e-06	687.00937357	686.45544899	710.59089346	1.08423834	0.28511023	-0.32392783
0.1872	59.53757	0.00050863	0.00024106	2.441e-05	7.19e-06	0.0	0.00107759	0.0001919	2.05e-06	687.02208111	686.46159871	710.58455602	1.08313831	0.28501268	-0.32392286
0.18726	59.55378	0.00050804	0.00024112	2.444e-05	7.19e-06	-0.0	0.00107801	0.00019198	2.05e-06	687.03478748	686.46774634	710.57822308	1.08203846	0.28491513	-0.32391788
0.18731	59.56998	0.00050746	0.00024117	2.448e-05	7.19e-06	-0.0	0.00107843	0.00019206	2.05e-06	687.0474927	686.47389188	710.57189464	1.08093971	0.28481768	-0.32391292
0.18737	59.58618	0.00050688	0.00024122	2.451e-05	7.19e-06	-0.0	0.00107885	0.00019214	2.05e-06	687.06019677	686.48003534	710.5655707	1.07984217	0.28472031	-0.32390795
0.18742	59.60238	0.0005063	0.00024127	2.454e-05	7.19e-06	0.0	0.00107927	0.00019221	2.05e-06	687.0728997	686.48617672	710.55925125	1.0787444	0.28462292	-0.32390299
0.18748	59.61858	0.00050571	0.00024132	2.457e-05	7.19e-06	0.0	0.00107969	0.00019229	2.05e-06	687.08560148	686.49231601	710.55293629	1.0776476	0.28452562	-0.32389803
0.19754	62.56828	0.00040752	0.00024924	3.077e-05	7.26e-06	-0.0	0.0011504	0.00020559	2.05e-06	689.39457426	687.58168494	709.47007353	0.88803712	0.26762991	-0.32304786
0.1976	62.58432	0.00040703	0.00024927	3.081e-05	7.26e-06	-0.0	0.00115076	0.00020566	2.05e-06	689.40712108	687.58745615	709.46453913	0.8870581	0.26754256	-0.32304351
0.19765	62.60035	0.00040654	0.00024931	3.084e-05	7.26e-06	-0.0	0.00115111	0.00020573	2.05e-06	689.41966721	687.59322542	709.45900874	0.88608015	0.26745531	-0.32303917
0.19771	62.61639	0.00040604	0.00024934	3.088e-05	7.26e-06	0.0	0.00115147	0.00020579	2.05e-06	689.43221267	687.59899277	709.45348235	0.88510202	0.26736804	-0.32303483
0.19776	62.63242	0.00040555	0.00024938	3.091e-05	7.26e-06	0.0	0.00115182	0.00020586	2.05e-06	689.44475743	687.6047582	709.44795997	0.8841247	0.26728085	-0.3230305
0.19782	62.64846	0.00040506	0.00024941	3.095e-05	7.26e-06	0.0	0.00115217	0.00020593	2.05e-06	689.45730152	687.6105217	709.44244158	0.8831484	0.26719375	-0.32302617
0.19787	62.66449	0.00040457	0.00024944	3.098e-05	7.26e-06	0.0	0.00115253	0.000206	2.05e-06	689.46984491	687.61628328	709.4369272	0.8821722	0.26710666	-0.32302183
0.19793	62.68052	0.00040408	0.00024948	3.102e-05	7.26e-06	-0.0	0.00115288	0.00020606	2.05e-06	689.48238763	687.62204294	709.43141681	0.88119659	0.26701963	-0.32301751
0.19798	62.69655	0.00040359	0.00024951	3.106e-05	7.26e-06	-0.0	0.00115324	0.00020613	2.05e-06	689.49492966	687.62780068	709.42591041	0.88022191	0.26693268	-0.32301319
0.19804	62.71258	0.0004031	0.00024955	3.109e-05	7.26e-06	-0.0	0.00115359	0.0002062	2.05e-06	689.50747101	687.6335565	709.420408	0.8792477	0.26684577	-0.32300887
0.19809	62.72861	0.00040261	0.00024958	3.113e-05	7.26e-06	0.0	0.00115394	0.00020626	2.05e-06	689.52001168	687.63931039	709.41490958	0.87827371	0.26675889	-0.32300455
0.19815	62.74464	0.00040212	0.00024961	3.116e-05	7.26e-06	0.0	0.00115429	0.00020633	2.05e-06	689.53255166	687.64506237	709.40941514	0.87730068	0.26667209	-0.32300023
0.1982	62.76066	0.00040163	0.00024965	3.12e-05	7.26e-06	0.0	0.00115465	0.0002064	2.05e-06	689.54509096	687.65081243	709.40392469	0.87632842	0.26658536	-0.32299593
0.19826	62.77669	0.00040115	0.00024968	3.124e-05	7.26e-06	-0.0	0.001155	0.00020646	2.05e-06	689.55762957	687.65656057	709.39843822	0.87535614	0.26649864	-0.32299162
0.19831	62.79271	0.00040066	0.00024971	3.127e-05	7.26e-06	-0.0	0.00115535	0.00020653	2.05e-06	689.57016751	687.66230679	709.39295572	0.87438468	0.26641199	-0.32298731
0.19837	62.80874	0.00040017	0.00024975	3.131e-05	7.26e-06	-0.0	0.0011557	0.0002066	2.05e-06	689.58270476	687.6680511	709.38747721	0.87341433	0.26632544	-0.32298301
0.19842	62.82476	0.00039969	0.00024978	3.134e-05	7.26e-06	0.0	0.00115605	0.00020666	2.05e-06	689.59524133	687.67379349	709.38200266	0.87244381	0.26623887	-0.32297871
0.19848	62.84078	0.0003992	0.00024981	3.138e-05	7.26e-06	0.0	0.0011564	0.00020673	2.05e-06	689.60777721	687.67953396	709.37653209	0.87147406	0.26615238	-0.32297442
0.20854	65.75757	0.00031772	0.00025438	3.829e-05	7.19e-06	-0.0	0.00121525	0.00021795	2.05e-06	691.88928883	688.69844447	708.43988248	0.70334249	0.25121848	-0.32223905
0.20859	65.77342	0.00031731	0.0002544	3.833e-05	7.19e-06	-0.0	0.00121554	0.00021801	2.05e-06	691.90167653	688.70384276	708.43510379	0.70247229	0.25114165	-0.32223529
0.20865	65.78927	0.00031691	0.00025442	3.837e-05	7.19e-06	0.0	0.00121583	0.00021806	2.05e-06	691.9140632	688.70923923	708.43032866	0.70160253	0.25106486	-0.32223154
0.2087	65.80513	0.0003165	0.00025443	3.841e-05	7.19e-06	0.0	0.00121613	0.00021812	2.05e-06	691.92644882	688.71463389	708.42555708	0.70073357	0.25098814	-0.3222278
0.20876	65.82098	0.0003161	0.00025445	3.845e-05	7.19e-06	0.0	0.00121642	0.00021818	2.05e-06	691.93883339	688.72002674	708.42078906	0.69986498	0.25091147	-0.32222405
0.20881	65.83683	0.00031569	0.00025447	3.849e-05	7.19e-06	-0.0	0.00121671	0.00021823	2.05e-06	691.95121692	688.72541778	708.41602459	0.69899667	0.25083482	-0.32222031
0.20887	65.85268	0.00031529	0.00025448	3.853e-05	7.18e-06	-0.0	0.001217	0.00021829	2.05e-06	691.96359939	688.730807	708.41126367	0.69812919	0.25075826	-0.32221658
0.20892	65.86853	0.00031489	0.0002545	3.857e-05	7.18e-06	-0.0	0.0012173	0.00021834	2.05e-06	691.97598081	688.73619442	708.4065063	0.69726221	0.25068174	-0.32221284
0.20898	65.88438	0.00031448	0.00025452	3.861e-05	7.18e-06	0.0	0.00121759	0.0002184	2.05e-06	691.98836116	688.74158002	708.40175247	0.69639536	0.25060524	-0.32220911
0.20903	65.90022	0.00031408	0.00025453	3.865e-05	7.18e-06	0.0	0.00121788	0.00021846	2.05e-06	692.00074046	688.74696381	708.39700219	0.69552936	0.25052883	-0.32220538
0.20909	65.91607	0.00031368	0.00025455	3.869e-05	7.18e-06	0.0	0.00121817	0.00021851	2.05e-06	692.01311868	688.7523458	708.39225545	0.69466396	0.25045247	-0.32220165
0.20914	65.93191	0.00031328	0.00025457	3.873e-05	7.18e-06	-0.0	0.00121846	0.00021857	2.05e-06	692.02549584	688.75772597	708.38751225	0.69379862	0.25037612	-0.32219793
0.2092	65.94776	0.00031287	0.00025458	3.877e-05	7.18e-06	-0.0	0.00121875	0.00021862	2.05e-06	692.03787192	688.76310434	708.38277259	0.69293405	0.25029985	-0.32219421
0.20925	65.9636	0.00031247	0.0002546	3.881e-05	7.18e-06	-0.0	0.00121904	0.00021868	2.05e-06	692.05024692	688.76848089	708.37803646	0.69207024	0.25022365	-0.32219049
0.20931	65.97944	0.00031207	0.00025461	3.885e-05	7.18e-06	0.0	0.00121933	0.00021873	2.05e-06	692.06262083	688.77385564	708.37330386	0.6912064	0.25014746	-0.32218677
0.20936	65.99529	0.00031167	0.00025463	3.889e-05	7.18e-06	0.0	0.00121962	0.00021879	2.05e-06	692.07499367	688.77922859	708.3685748	0.69034327	0.25007133	-0.32218306
0.20942	66.01113	0.00031127	0.00025465	3.893e-05	7.18e-06	0.0	0.00121991	0.00021885	2.05e-06	692.08736541	688.78459972	708.36384926	0.68948104	0.24999529	-0.32217935
0.20947	66.02697	0.00031087	0.00025466	3.897e-05	7.18e-06	-0.0	0.0012202	0.0002189	2.05e-06	692.09973605	688.78996905	708.35912725	0.68861871	0.24991924	-0.32217564
0.21954	68.90985	0.00024437	0.00025627	4.655e-05	7e-06	0.0	0.00126836	0.00022823	2.05e-06	694.34038061	689.74248467	707.5522805	0.5390157	0.23682201	-0.32154219
0.21959	68.92552	0.00024404	0.00025627	4.659e-05	7e-06	-0.0	0.0012686	0.00022828	2.05e-06	694.35246808	689.74752697	707.54817333	0.53824118	0.23675469	-0.32153896
0.21965	68.94119	0.00024372	0.00025627	4.663e-05	7e-06	-0.0	0.00126884	0.00022832	2.05e-06	694.36455348	689.75256752	707.54406932	0.53746742	0.23668744	-0.32153574
0.2197	68.95685	0.00024339	0.00025627	4.668e-05	6.99e-06	-0.0	0.00126907	0.00022837	2.05e-06	694.37663681	689.75760631	707.53996847	0.53669409	0.23662024	-0.32153252
0.21976	68.97251	0.00024306	0.00025628	4.672e-05	6.99e-06	0.0	0.00126931	0.00022842	2.05e-06	694.38871807	689.76264335	707.53587078	0.53592094	0.23655305	-0.3215293
0.21981	68.98818	0.00024273	0.00025628	4.676e-05	6.99e-06	0.0	0.00126955	0.00022846	2.05e-06	694.40079725	689.76767864	707.53177624	0.53514855	0.23648593	-0.32152609
0.21987	69.00384	0.00024241	0.00025628	4.681e-05	6.99e-06	0.0	0.00126979	0.00022851	2.05e-06	694.41287433	689.77271217	707.52768486	0.53437659	0.23641886	-0.32152288
0.21992	69.0195	0.00024208	0.00025628	4.685e-05	6.99e-06	-0.0	0.00127002	0.00022856	2.05e-06	694.42494932	689.77774396	707.52359663	0.5336048	0.2363518	-0.32151967
0.21998	69.03516	0.00024175	0.00025628	4.689e-05	6.99e-06	-0.0	0.00127026	0.0002286	2.05e-06	694.43702221	689.78277399	707.51951155	0.53283377	0.23628482	-0.32151646
0.22003	69.05082	0.00024143	0.00025628	4.694e-05	6.99e-06	-0.0	0.0012705	0.00022865	2.05e-06	694.44909299	689.78780226	707.51542962	0.53206318	0.23621787	-0.32151326
0.22009	69.06648	0.0002411	0.00025629	4.698e-05	6.99e-06	0.0	0.00127073	0.00022869	2.05e-06	694.46116166	689.79282879	707.51135084	0.53129276	0.23615095	-0.32151005
0.22014	69.08213	0.00024078	0.00025629	4.702e-05	6.98e-06	0.0	0.00127097	0.00022874	2.05e-06	694.4732282	689.79785356	707.50727521	0.5305231	0.2360841	-0.32150685
0.2202	69.09779	0.00024045	0.00025629	4.706e-05	6.98e-06	0.0	0.0012712	0.00022879	2.05e-06	694.48529262	689.80287658	707.50320271	0.52975386	0.23601728	-0.32150366
0.22025	69.11344	0.00024013	0.00025629	4.711e-05	6.98e-06	-0.0	0.00127144	0.00022883	2.05e-06	694.4973549	689.80789785	707.49913336	0.52898481	0.23595049	-0.32150046
0.22031	69.1291	0.0002398	0.00025629	4.715e-05	6.98e-06	-0.0	0.00127167	0.00022888	2.05e-06	694.50941504	689.81291737	707.49506715	0.52821651	0.23588377	-0.32149727
0.22036	69.14475	0.00023948	0.00025629	4.719e-05	6.98e-06	-0.0	0.00127191	0.00022893	2.05e-06	694.52147303	689.81793514	707.49100407	0.52744863	0.23581709	-0.32149408
0.22042	69.1604	0.00023916	0.00025629	4.724e-05	6.98e-06	0.0	0.00127214	0.00022897	2.05e-06	694.53352887	689.82295115	707.48694413	0.52668095	0.23575043	-0.32149089
0.22047	69.17606	0.00023883	0.00025629	4.728e-05	6.98e-06	0.0	0.00127238	0.00022902	2.05e-06	694.54558255	689.82796542	707.48288733	0.52591401	0.23568383	-0.32148771
0.23054	72.02401	0.00018549	0.00025534	5.547e-05	6.71e-06	0.0	0.00131111	0.00023666	2.05e-06	696.70774824	690.71626802	706.79134786	0.39302572	0.22418583	-0.32094479
0.23059	72.03948	0.00018523	0.00025533	5.552e-05	6.71e-06	-0.0	0.0013113	0.0002367	2.05e-06	696.71928294	690.72096279	706.78783662	0.39233956	0.2241265	-0.32094203
0.23065	72.05495	0.00018497	0.00025531	5.556e-05	6.71e-06	-0.0	0.00131149	0.00023674	2.05e-06	696.73081412	690.72565584	706.78432817	0.3916541	0.22406723	-0.32093927
0.2307	72.07043	0.00018471	0.0002553	5.561e-05	6.71e-06	-0.0	0.00131168	0.00023677	2.05e-06	696.74234178	690.73034717	706.78082253	0.39096905	0.224008	-0.32093652
0.23076	72.0859	0.00018445	0.00025529	5.566e-05	6.7e-06	0.0	0.00131187	0.00023681	2.05e-06	696.75386589	690.73503677	706.77731968	0.3902842	0.22394878	-0.32093377
0.23081	72.10136	0.00018419	0.00025528	5.57e-05	6.7e-06	0.0	0.00131206	0.00023685	2.05e-06	696.76538647	690.73972465	706.77381962	0.38960006	0.22388962	-0.32093102
0.23087	72.11683	0.00018393	0.00025527	5.575e-05	6.7e-06	0.0	0.00131224	0.00023689	2.05e-06	696.77690348	690.74441081	706.77032235	0.38891625	0.22383049	-0.32092828
0.23092	72.1323	0.00018367	0.00025526	5.579e-05	6.7e-06	-0.0	0.00131243	0.00023692	2.05e-06	696.78841694	690.74909524	706.76682788	0.38823273	0.22377138	-0.32092554
0.23098	72.14777	0.00018341	0.00025525	5.584e-05	6.7e-06	-0.0	0.00131262	0.00023696	2.05e-06	696.79992683	690.75377795	706.7633362	0.3875499	0.22371232	-0.32092279
0.23103	72.16323	0.00018315	0.00025523	5.589e-05	6.7e-06	-0.0	0.00131281	0.000237	2.05e-06	696.81143314	690.75845893	706.7598473	0.38686733	0.22365329	-0.32092006
0.23109	72.1787	0.00018289	0.00025522	5.593e-05	6.69e-06	0.0	0.001313	0.00023704	2.05e-06	696.82293587	690.76313819	706.75636119	0.38618512	0.22359429	-0.32091732
0.23114	72.19416	0.00018263	0.00025521	5.598e-05	6.69e-06	0.0	0.00131319	0.00023707	2.05e-06	696.83443501	690.76781573	706.75287786	0.38550362	0.22353534	-0.32091458
0.2312	72.20962	0.00018238	0.0002552	5.603e-05	6.69e-06	0.0	0.00131337	0.00023711	2.05e-06	696.84593054	690.77249155	706.74939732	0.38482228	0.22347641	-0.32091185
0.23125	72.22508	0.00018212	0.00025519	5.607e-05	6.69e-06	-0.0	0.00131356	0.00023715	2.05e-06	696.85742247	690.77716565	706.74591956	0.38414138	0.22341751	-0.32090912
0.23131	72.24054	0.00018186	0.00025518	5.612e-05	6.69e-06	-0.0	0.00131375	0.00023719	2.05e-06	696.86891078	690.78183802	706.74244457	0.3834612	0.22335867	-0.32090639
0.23136	72.256	0.0001816	0.00025516	5.617e-05	6.69e-06	-0.0	0.00131394	0.00023722	2.05e-06	696.88039547	690.78650867	706.73897236	0.38278111	0.22329984	-0.32090367
0.23142	72.27146	0.00018135	0.00025515	5.621e-05	6.68e-06	0.0	0.00131412	0.00023726	2.05e-06	696.89187653	690.7911776	706.73550293	0.3821015	0.22324105	-0.32090094
0.23147	72.28692	0.00018109	0.00025514	5.626e-05	6.68e-06	0.0	0.00131431	0.0002373	2.05e-06	696.90335394	690.7958448	706.73203627	0.38142265	0.22318232	-0.32089822
0.24154	75.09884	0.00013908	0.00025203	6.497e-05	6.35e-06	-0.0	0.00134488	0.00024347	2.05e-06	698.93411335	691.6210866	706.14253794	0.26432719	0.21296309	-0.32043542
0.24159	75.11412	0.00013888	0.000252	6.502e-05	6.35e-06	-0.0	0.00134503	0.0002435	2.05e-06	698.94478459	691.62543924	706.13955229	0.26372657	0.21290988	-0.32043307
0.24165	75.12939	0.00013867	0.00025198	6.507e-05	6.35e-06	0.0	0.00134518	0.00024353	2.05e-06	698.9554507	691.62979019	706.13656909	0.26312597	0.21285668	-0.32043073
0.2417	75.14466	0.00013847	0.00025196	6.512e-05	6.34e-06	0.0	0.00134533	0.00024356	2.05e-06	698.96611169	691.63413944	706.13358835	0.262526	0.21280351	-0.32042839
0.24176	75.15993	0.00013827	0.00025194	6.516e-05	6.34e-06	0.0	0.00134548	0.00024359	2.05e-06	698.97676755	691.63848699	706.13061006	0.26192656	0.21275037	-0.32042605
0.24181	75.1752	0.00013806	0.00025192	6.521e-05	6.34e-06	-0.0	0.00134563	0.00024362	2.05e-06	698.98741827	691.64283286	706.12763422	0.26132724	0.21269724	-0.32042372
0.24187	75.19047	0.00013786	0.0002519	6.526e-05	6.34e-06	-0.0	0.00134577	0.00024365	2.05e-06	698.99806384	691.64717702	706.12466083	0.26072861	0.21264415	-0.32042138
0.24192	75.20574	0.00013766	0.00025187	6.531e-05	6.34e-06	-0.0	0.00134592	0.00024368	2.05e-06	699.00870425	691.6515195	706.12168989	0.26013033	0.21259108	-0.32041905
0.24198	75.221	0.00013746	0.00025185	6.536e-05	6.33e-06	0.0	0.00134607	0.00024371	2.05e-06	699.0193395	691.65586028	706.1187214	0.25953233	0.21253803	-0.32041672
0.24203	75.23627	0.00013726	0.00025183	6.541e-05	6.33e-06	0.0	0.00134622	0.00024374	2.05e-06	699.02996957	691.66019936	706.11575535	0.25893501	0.21248502	-0.32041439
0.24209	75.25153	0.00013705	0.00025181	6.546e-05	6.33e-06	0.0	0.00134636	0.00024377	2.05e-06	699.04059447	691.66453675	706.11279174	0.25833791	0.21243202	-0.32041207
0.24214	75.26679	0.00013685	0.00025178	6.551e-05	6.33e-06	-0.0	0.00134651	0.0002438	2.05e-06	699.05121418	691.66887245	706.10983058	0.25774122	0.21237905	-0.32040974
0.2422	75.28206	0.00013665	0.00025176	6.555e-05	6.33e-06	-0.0	0.00134666	0.00024383	2.05e-06	699.06182869	691.67320645	706.10687186	0.25714522	0.21232612	-0.32040742
0.24225	75.29732	0.00013645	0.00025174	6.56e-05	6.32e-06	0.0	0.0013468	0.00024386	2.05e-06	699.072438	691.67753876	706.10391557	0.25654931	0.21227319	-0.3204051
0.24231	75.31258	0.00013625	0.00025172	6.565e-05	6.32e-06	0.0	0.00134695	0.00024389	2.05e-06	699.0830421	691.68186938	706.10096172	0.25595393	0.21222029	-0.32040278
0.24236	75.32784	0.00013605	0.0002517	6.57e-05	6.32e-06	0.0	0.00134709	0.00024392	2.05e-06	699.09364099	691.68619831	706.09801031	0.2553592	0.21216743	-0.32040046
0.24242	75.34309	0.00013585	0.00025167	6.575e-05	6.32e-06	-0.0	0.00134724	0.00024395	2.05e-06	699.10423464	691.69052554	706.09506133	0.25476451	0.21211458	-0.32039815
0.24247	75.35835	0.00013565	0.00025165	6.58e-05	6.32e-06	-0.0	0.00134739	0.00024398	2.05e-06	699.11482306	691.69485108	706.09211478	0.2541705	0.21206176	-0.32039583
0.25253	78.13309	0.00010319	0.00024679	7.491e-05	5.94e-06	0.0	0.00137106	0.00024888	2.05e-06	700.95671127	692.4581592	705.59209724	0.15256777	0.20275698	-0.32000328
0.25259	78.14816	0.00010303	0.00024676	7.496e-05	5.94e-06	0.0	0.00137118	0.0002489	2.05e-06	700.96621296	692.46217727	705.58956969	0.15205161	0.20270783	-0.3200013
0.25264	78.16322	0.00010288	0.00024673	7.501e-05	5.94e-06	-0.0	0.00137129	0.00024893	2.05e-06	700.97570812	692.46619369	705.58704426	0.15153559	0.20265869	-0.31999932
0.2527	78.17829	0.00010272	0.0002467	7.507e-05	5.94e-06	-0.0	0.00137141	0.00024895	2.05e-06	700.98519674	692.47020846	705.58452095	0.15102006	0.20260956	-0.31999733
0.25275	78.19335	0.00010256	0.00024667	7.512e-05	5.93e-06	-0.0	0.00137152	0.00024897	2.05e-06	700.99467882	692.47422159	705.58199976	0.15050517	0.20256046	-0.31999536
0.25281	78.20842	0.00010241	0.00024664	7.517e-05	5.93e-06	0.0	0.00137163	0.000249	2.05e-06	701.00415436	692.47823307	705.57948069	0.14999036	0.20251137	-0.31999338
0.25286	78.22348	0.00010225	0.00024661	7.522e-05	5.93e-06	0.0	0.00137175	0.00024902	2.05e-06	701.01362334	692.48224291	705.57696373	0.14947623	0.20246229	-0.3199914
0.25292	78.23854	0.0001021	0.00024658	7.527e-05	5.93e-06	0.0	0.00137186	0.00024905	2.05e-06	701.02308576	692.4862511	705.5744489	0.14896246	0.20241323	-0.31998943
0.25297	78.2536	0.00010194	0.00024655	7.532e-05	5.92e-06	-0.0	0.00137197	0.00024907	2.05e-06	701.03254162	692.49025765	705.57193617	0.14844898	0.20236418	-0.31998745
0.25303	78.26866	0.00010179	0.00024652	7.537e-05	5.92e-06	-0.0	0.00137209	0.00024909	2.05e-06	701.04199091	692.49426256	705.56942556	0.14793617	0.20231515	-0.31998548
0.25308	78.28371	0.00010164	0.00024649	7.542e-05	5.92e-06	-0.0	0.0013722	0.00024912	2.05e-06	701.05143362	692.49826583	705.56691706	0.14742357	0.20226613	-0.31998351
0.25314	78.29877	0.00010148	0.00024646	7.547e-05	5.92e-06	0.0	0.00137231	0.00024914	2.05e-06	701.06086976	692.50226745	705.56441067	0.14691139	0.20221713	-0.31998155
0.25319	78.31383	0.00010133	0.00024643	7.552e-05	5.92e-06	0.0	0.00137242	0.00024916	2.05e-06	701.0702993	692.50626743	705.56190638	0.14639992	0.20216815	-0.31997958
0.25325	78.32888	0.00010117	0.0002464	7.557e-05	5.91e-06	-0.0	0.00137254	0.00024919	2.05e-06	701.07972224	692.51026577	705.55940421	0.14588849	0.20211917	-0.31997762
0.2533	78.34393	0.00010102	0.00024636	7.562e-05	5.91e-06	-0.0	0.00137265	0.00024921	2.05e-06	701.08913859	692.51426247	705.55690413	0.1453777	0.20207022	-0.31997565
0.25336	78.35899	0.00010087	0.00024633	7.567e-05	5.91e-06	-0.0	0.00137276	0.00024924	2.05e-06	701.09854833	692.51825753	705.55440616	0.14486737	0.20202128	-0.31997369
0.25341	78.37404	0.00010071	0.0002463	7.572e-05	5.91e-06	0.0	0.00137287	0.00024926	2.05e-06	701.10795146	692.52225094	705.55191029	0.14435724	0.20197234	-0.31997173
0.25347	78.38909	0.00010056	0.00024627	7.577e-05	5.91e-06	0.0	0.00137298	0.00024928	2.05e-06	701.11734797	692.52624272	705.54941652	0.1438478	0.20192344	-0.31996978
0.26353	81.12541	7.594e-05	0.00024008	8.515e-05	5.51e-06	-0.0	0.00139097	0.00025313	2.05e-06	702.71997537	693.22950428	705.12670122	0.05770777	0.19317317	-0.31963792
0.26359	81.14026	7.582e-05	0.00024004	8.52e-05	5.5e-06	-0.0	0.00139106	0.00025314	2.05e-06	702.72806748	693.23320074	705.12456593	0.05727595	0.19312622	-0.31963624
0.26364	81.15512	7.571e-05	0.00024001	8.525e-05	5.5e-06	-0.0	0.00139115	0.00025316	2.05e-06	702.73615211	693.23689564	705.12243244	0.05684439	0.19307926	-0.31963456
0.2637	81.16997	7.559e-05	0.00023997	8.53e-05	5.5e-06	0.0	0.00139123	0.00025318	2.05e-06	702.74422927	693.24058897	705.12030075	0.0564132	0.19303232	-0.31963289
0.26375	81.18482	7.547e-05	0.00023994	8.535e-05	5.5e-06	0.0	0.00139132	0.0002532	2.05e-06	702.75229894	693.24428074	705.11817086	0.05598271	0.19298538	-0.31963122
0.26381	81.19967	7.536e-05	0.0002399	8.541e-05	5.5e-06	-0.0	0.0013914	0.00025322	2.05e-06	702.76036112	693.24797095	705.11604276	0.05555229	0.19293845	-0.31962955
0.26386	81.21452	7.524e-05	0.00023986	8.546e-05	5.49e-06	-0.0	0.00139149	0.00025324	2.05e-06	702.7684158	693.25165959	705.11391645	0.05512249	0.19289152	-0.31962788
0.26392	81.22937	7.512e-05	0.00023983	8.551e-05	5.49e-06	-0.0	0.00139157	0.00025326	2.05e-06	702.776463	693.25534667	705.11179193	0.05469314	0.1928446	-0.31962621
0.26397	81.24421	7.501e-05	0.00023979	8.556e-05	5.49e-06	0.0	0.00139166	0.00025327	2.05e-06	702.7845027	693.25903219	705.1096692	0.05426401	0.19279769	-0.31962454
0.26403	81.25906	7.489e-05	0.00023975	8.561e-05	5.49e-06	0.0	0.00139174	0.00025329	2.05e-06	702.79253489	693.26271615	705.10754826	0.05383556	0.19275078	-0.31962288
0.26408	81.2739	7.478e-05	0.00023972	8.566e-05	5.48e-06	0.0	0.00139183	0.00025331	2.05e-06	702.80055958	693.26639854	705.10542911	0.05340733	0.19270388	-0.31962122
0.26414	81.28874	7.466e-05	0.00023968	8.572e-05	5.48e-06	-0.0	0.00139191	0.00025333	2.05e-06	702.80857677	693.27007938	705.10331173	0.05297952	0.19265699	-0.31961955
0.26419	81.30359	7.454e-05	0.00023964	8.577e-05	5.48e-06	-0.0	0.001392	0.00025335	2.05e-06	702.81658644	693.27375865	705.10119615	0.05255238	0.19261011	-0.31961789
0.26425	81.31843	7.443e-05	0.0002396	8.582e-05	5.48e-06	0.0	0.00139208	0.00025337	2.05e-06	702.8245886	693.27743637	705.09908234	0.0521253	0.19256322	-0.31961623
0.2643	81.33327	7.431e-05	0.00023957	8.587e-05	5.48e-06	0.0	0.00139217	0.00025338	2.05e-06	702.83258325	693.28111252	705.09697031	0.05169889	0.19251635	-0.31961457
0.26436	81.34811	7.42e-05	0.00023953	8.592e-05	5.47e-06	0.0	0.00139225	0.0002534	2.05e-06	702.84057037	693.28478712	705.09486006	0.05127285	0.19246949	-0.31961292
0.26441	81.36294	7.408e-05	0.00023949	8.597e-05	5.47e-06	-0.0	0.00139233	0.00025342	2.05e-06	702.84854997	693.28846016	705.09275158	0.05084711	0.19242262	-0.31961126
0.26447	81.37778	7.397e-05	0.00023946	8.603e-05	5.47e-06	-0.0	0.00139242	0.00025344	2.05e-06	702.85652205	693.29213164	705.09064488	0.05042202	0.19237577	-0.31960961
0.27453	84.07438	5.561e-05	0.00023233	9.55e-05	5.07e-06	-0.0	0.00140585	0.00025642	2.05e-06	704.20171577	693.93836859	704.7321496	-0.01376599	0.18393059	-0.31932815
0.27459	84.08902	5.553e-05	0.00023229	9.555e-05	5.06e-06	-0.0	0.00140592	0.00025643	2.05e-06	704.20858939	693.94176423	704.73031757	-0.01409669	0.18388553	-0.31932672
0.27464	84.10365	5.544e-05	0.00023225	9.56e-05	5.06e-06	0.0	0.00140598	0.00025645	2.05e-06	704.21545618	693.94515844	704.72848696	-0.01442703	0.18384047	-0.31932528
0.2747	84.11828	5.535e-05	0.00023221	9.565e-05	5.06e-06	0.0	0.00140605	0.00025646	2.05e-06	704.22231614	693.94855122	704.72665775	-0.01475691	0.18379542	-0.31932384
0.27475	84.13291	5.527e-05	0.00023217	9.57e-05	5.06e-06	-0.0	0.00140611	0.00025647	2.05e-06	704.22916926	693.95194259	704.72482995	-0.01508669	0.18375036	-0.31932241
0.27481	84.14754	5.518e-05	0.00023213	9.576e-05	5.05e-06	-0.0	0.00140617	0.00025649	2.05e-06	704.23601556	693.95533254	704.72300356	-0.01541596	0.18370532	-0.31932097
0.27486	84.16217	5.509e-05	0.00023209	9.581e-05	5.05e-06	-0.0	0.00140624	0.0002565	2.05e-06	704.24285501	693.95872107	704.72117858	-0.01574499	0.18366027	-0.31931954
0.27492	84.17679	5.501e-05	0.00023205	9.586e-05	5.05e-06	0.0	0.0014063	0.00025652	2.05e-06	704.24968761	693.96210819	704.719355	-0.01607374	0.18361523	-0.31931811
0.27497	84.19142	5.492e-05	0.000232	9.591e-05	5.05e-06	0.0	0.00140636	0.00025653	2.05e-06	704.25651337	693.96549388	704.71753283	-0.01640197	0.1835702	-0.31931668
0.27503	84.20604	5.483e-05	0.00023196	9.596e-05	5.05e-06	-0.0	0.00140642	0.00025655	2.05e-06	704.26333228	693.96887816	704.71571206	-0.01673013	0.18352517	-0.31931525
0.27508	84.22067	5.475e-05	0.00023192	9.602e-05	5.04e-06	-0.0	0.00140649	0.00025656	2.05e-06	704.27014433	693.97226102	704.71389269	-0.01705781	0.18348014	-0.31931382
0.27514	84.23529	5.466e-05	0.00023188	9.607e-05	5.04e-06	-0.0	0.00140655	0.00025657	2.05e-06	704.27694953	693.97564247	704.71207472	-0.01738516	0.18343511	-0.31931239
0.27519	84.24991	5.458e-05	0.00023184	9.612e-05	5.04e-06	0.0	0.00140661	0.00025659	2.05e-06	704.28374786	693.9790225	704.71025815	-0.01771231	0.18339009	-0.31931097
0.27525	84.26453	5.449e-05	0.0002318	9.617e-05	5.04e-06	0.0	0.00140668	0.0002566	2.05e-06	704.29053934	693.98240111	704.70844298	-0.01803894	0.18334507	-0.31930954
0.2753	84.27915	5.441e-05	0.00023176	9.622e-05	5.03e-06	0.0	0.00140674	0.00025662	2.05e-06	704.29732394	693.98577832	704.7066292	-0.01836542	0.18330006	-0.31930812
0.27536	84.29377	5.432e-05	0.00023172	9.627e-05	5.03e-06	-0.0	0.0014068	0.00025663	2.05e-06	704.30410168	693.98915411	704.70481682	-0.01869153	0.18325505	-0.3193067
0.27541	84.30838	5.424e-05	0.00023168	9.633e-05	5.03e-06	-0.0	0.00140686	0.00025665	2.05e-06	704.31087254	693.99252848	704.70300584	-0.01901719	0.18321004	-0.31930527
0.27547	84.323	5.415e-05	0.00023164	9.638e-05	5.03e-06	0.0	0.00140692	0.00025666	2.05e-06	704.31763652	693.99590145	704.70119625	-0.01934274	0.18316504	-0.31930385
0.28553	86.97849	4.064e-05	0.00022392	0.00010581	4.63e-06	-0.0	0.00141683	0.00025895	2.05e-06	705.43338797	694.5900142	704.39252064	-0.0866514	0.17493695	-0.31906153
0.28559	86.9929	4.058e-05	0.00022388	0.00010586	4.63e-06	-0.0	0.00141687	0.00025896	2.05e-06	705.43822034	694.59313725	704.39099606	-0.08691483	0.17488968	-0.31906033
0.28564	87.0073	4.051e-05	0.00022383	0.00010591	4.63e-06	-0.0	0.00141692	0.00025897	2.05e-06	705.44304546	694.59625893	704.38947265	-0.08717695	0.17484241	-0.31905914
0.2857	87.0217	4.045e-05	0.00022379	0.00010596	4.63e-06	0.0	0.00141697	0.00025899	2.05e-06	705.44786337	694.59937924	704.3879504	-0.08743895	0.17479513	-0.31905794
0.28575	87.0361	4.039e-05	0.00022375	0.00010601	4.62e-06	0.0	0.00141701	0.000259	2.05e-06	705.45267408	694.60249819	704.38642931	-0.08770024	0.17474785	-0.31905675
0.28581	87.05051	4.032e-05	0.0002237	0.00010606	4.62e-06	0.0	0.00141706	0.00025901	2.05e-06	705.45747759	694.60561577	704.38490938	-0.08796134	0.17470056	-0.31905556
0.28586	87.0649	4.026e-05	0.00022366	0.00010611	4.62e-06	-0.0	0.00141711	0.00025902	2.05e-06	705.46227391	694.60873199	704.3833906	-0.08822196	0.17465328	-0.31905436
0.28592	87.0793	4.02e-05	0.00022362	0.00010616	4.62e-06	-0.0	0.00141715	0.00025903	2.05e-06	705.46706303	694.61184685	704.38187299	-0.08848222	0.174606	-0.31905317
0.28597	87.0937	4.014e-05	0.00022357	0.00010621	4.62e-06	0.0	0.0014172	0.00025904	2.05e-06	705.47184495	694.61496034	704.38035653	-0.08874224	0.17455871	-0.31905198
0.28603	87.1081	4.007e-05	0.00022353	0.00010627	4.61e-06	0.0	0.00141724	0.00025905	2.05e-06	705.47661969	694.61807247	704.37884123	-0.0890017	0.17451143	-0.31905079
0.28608	87.12249	4.001e-05	0.00022349	0.00010632	4.61e-06	-0.0	0.00141729	0.00025906	2.05e-06	705.48138724	694.62118324	704.37732707	-0.08926099	0.17446414	-0.3190496
0.28614	87.13688	3.995e-05	0.00022344	0.00010637	4.61e-06	-0.0	0.00141734	0.00025907	2.05e-06	705.4861476	694.62429265	704.37581407	-0.08951992	0.17441685	-0.31904841
0.28619	87.15128	3.988e-05	0.0002234	0.00010642	4.61e-06	-0.0	0.00141738	0.00025908	2.05e-06	705.49090078	694.6274007	704.37430222	-0.08977828	0.17436956	-0.31904723
0.28625	87.16567	3.982e-05	0.00022336	0.00010647	4.61e-06	0.0	0.00141743	0.0002591	2.05e-06	705.49564677	694.63050738	704.37279152	-0.09003657	0.17432227	-0.31904604
0.2863	87.18006	3.976e-05	0.00022331	0.00010652	4.6e-06	0.0	0.00141747	0.00025911	2.05e-06	705.50038558	694.63361271	704.37128197	-0.0902943	0.17427498	-0.31904486
0.28636	87.19445	3.97e-05	0.00022327	0.00010657	4.6e-06	0.0	0.00141752	0.00025912	2.05e-06	705.50511722	694.63671668	704.36977356	-0.09055175	0.17422769	-0.31904367
0.28641	87.20883	3.963e-05	0.00022323	0.00010662	4.6e-06	-0.0	0.00141756	0.00025913	2.05e-06	705.50984167	694.6398193	704.3682663	-0.09080889	0.1741804	-0.31904249
0.28647	87.22322	3.957e-05	0.00022319	0.00010667	4.6e-06	-0.0	0.00141761	0.00025914	2.05e-06	705.51455895	694.64292056	704.36676018	-0.09106546	0.1741331	-0.31904131
0.29653	89.83612	2.975e-05	0.0002152	0.0001159	4.22e-06	0.0	0.00142482	0.0002609	2.05e-06	706.25959943	695.1883138	704.10903906	-0.13220861	0.16544769	-0.31883897
0.29659	89.85029	2.97e-05	0.00021516	0.00011595	4.22e-06	-0.0	0.00142485	0.0002609	2.05e-06	706.26304188	695.19117687	704.10772134	-0.13240261	0.16540002	-0.31883793
0.29664	89.86446	2.966e-05	0.00021511	0.00011599	4.22e-06	-0.0	0.00142488	0.00026091	2.05e-06	706.26647771	695.1940387	704.10640452	-0.13259617	0.16535235	-0.3188369
0.2967	89.87862	2.961e-05	0.00021507	0.00011604	4.21e-06	0.0	0.00142492	0.00026092	2.05e-06	706.26990692	695.1968993	704.10508861	-0.13278962	0.16530467	-0.31883586
0.29675	89.89279	2.957e-05	0.00021502	0.00011609	4.21e-06	0.0	0.00142495	0.00026093	2.05e-06	706.27332952	695.19975866	704.1037736	-0.13298255	0.16525699	-0.31883483
0.29681	89.90695	2.952e-05	0.00021498	0.00011614	4.21e-06	0.0	0.00142498	0.00026094	2.05e-06	706.27674552	695.2026168	704.1024595	-0.13317527	0.16520931	-0.3188338
0.29686	89.92112	2.948e-05	0.00021494	0.00011619	4.21e-06	-0.0	0.00142502	0.00026095	2.05e-06	706.28015492	695.2054737	704.10114631	-0.13336769	0.16516162	-0.31883277
0.29692	89.93528	2.943e-05	0.00021489	0.00011624	4.21e-06	-0.0	0.00142505	0.00026095	2.05e-06	706.28355771	695.20832937	704.09983402	-0.1335596	0.16511393	-0.31883174
0.29697	89.94944	2.938e-05	0.00021485	0.00011629	4.2e-06	0.0	0.00142508	0.00026096	2.05e-06	706.28695392	695.2111838	704.09852262	-0.13375145	0.16506624	-0.31883071
0.29703	89.9636	2.934e-05	0.00021481	0.00011634	4.2e-06	0.0	0.00142512	0.00026097	2.05e-06	706.29034353	695.21403701	704.09721213	-0.13394279	0.16501855	-0.31882968
0.29708	89.97775	2.929e-05	0.00021476	0.00011639	4.2e-06	0.0	0.00142515	0.00026098	2.05e-06	706.29372656	695.21688899	704.09590254	-0.13413387	0.16497085	-0.31882865
0.29714	89.99191	2.925e-05	0.00021472	0.00011644	4.2e-06	-0.0	0.00142518	0.00026099	2.05e-06	706.297103	695.21973974	704.09459384	-0.1343247	0.16492315	-0.31882762
0.29719	90.00606	2.92e-05	0.00021467	0.00011649	4.2e-06	-0.0	0.00142522	0.000261	2.05e-06	706.30047287	695.22258926	704.09328604	-0.13451502	0.16487545	-0.3188266
0.29725	90.02022	2.916e-05	0.00021463	0.00011654	4.19e-06	0.0	0.00142525	0.000261	2.05e-06	706.30383616	695.22543755	704.09197913	-0.13470524	0.16482775	-0.31882557
0.2973	90.03437	2.911e-05	0.00021459	0.00011659	4.19e-06	0.0	0.00142528	0.00026101	2.05e-06	706.30719289	695.22828462	704.09067312	-0.13489501	0.16478004	-0.31882455
0.29736	90.04852	2.907e-05	0.00021454	0.00011664	4.19e-06	0.0	0.00142532	0.00026102	2.05e-06	706.31054305	695.23113046	704.08936801	-0.13508445	0.16473233	-0.31882352
0.29741	90.06267	2.902e-05	0.0002145	0.00011669	4.19e-06	-0.0	0.00142535	0.00026103	2.05e-06	706.31388664	695.23397507	704.08806378	-0.13527369	0.16468462	-0.3188225
0.29747	90.07682	2.898e-05	0.00021445	0.00011674	4.19e-06	-0.0	0.00142538	0.00026104	2.05e-06	706.31722368	695.23681846	704.08676044	-0.13546243	0.16463691	-0.31882147
0.30753	92.64555	2.189e-05	0.00020646	0.00012562	3.84e-06	0.0	0.00143058	0.00026238	2.05e-06	706.82204305	695.73714263	703.86204631	-0.16487868	0.15586169	-0.31864504
0.30758	92.65947	2.186e-05	0.00020642	0.00012566	3.84e-06	-0.0	0.00143061	0.00026239	2.05e-06	706.82424954	695.73977051	703.86088747	-0.16501279	0.15581351	-0.31864413
0.30764	92.67339	2.183e-05	0.00020638	0.00012571	3.83e-06	-0.0	0.00143063	0.0002624	2.05e-06	706.82645032	695.74239727	703.8597293	-0.16514647	0.15576533	-0.31864322
0.30769	92.68731	2.179e-05	0.00020633	0.00012576	3.83e-06	-0.0	0.00143066	0.0002624	2.05e-06	706.82864542	695.7450229	703.85857183	-0.16527994	0.15571715	-0.31864231
0.30775	92.70123	2.176e-05	0.00020629	0.00012581	3.83e-06	0.0	0.00143068	0.00026241	2.05e-06	706.83083482	695.74764742	703.85741503	-0.16541318	0.15566897	-0.3186414
0.3078	92.71515	2.173e-05	0.00020625	0.00012585	3.83e-06	0.0	0.00143071	0.00026242	2.05e-06	706.83301854	695.75027082	703.85625892	-0.16554598	0.15562079	-0.3186405
0.30786	92.72907	2.17e-05	0.0002062	0.0001259	3.83e-06	-0.0	0.00143073	0.00026242	2.05e-06	706.83519657	695.7528931	703.85510349	-0.16567871	0.15557261	-0.31863959
0.30791	92.74298	2.166e-05	0.00020616	0.00012595	3.82e-06	-0.0	0.00143075	0.00026243	2.05e-06	706.83736893	695.75551427	703.85394874	-0.16581104	0.15552442	-0.31863868
0.30797	92.7569	2.163e-05	0.00020612	0.000126	3.82e-06	-0.0	0.00143078	0.00026243	2.05e-06	706.83953563	695.75813431	703.85279467	-0.1659431	0.15547623	-0.31863778
0.30802	92.77081	2.16e-05	0.00020607	0.00012604	3.82e-06	0.0	0.0014308	0.00026244	2.05e-06	706.84169665	695.76075325	703.85164127	-0.16607498	0.15542804	-0.31863687
0.30808	92.78472	2.156e-05	0.00020603	0.00012609	3.82e-06	0.0	0.00143083	0.00026245	2.05e-06	706.84385202	695.76337106	703.85048856	-0.16620643	0.15537984	-0.31863597
0.30813	92.79863	2.153e-05	0.00020599	0.00012614	3.82e-06	0.0	0.00143085	0.00026245	2.05e-06	706.84600173	695.76598777	703.84933651	-0.16633776	0.15533165	-0.31863506
0.30819	92.81254	2.15e-05	0.00020594	0.00012619	3.81e-06	-0.0	0.00143087	0.00026246	2.05e-06	706.84814579	695.76860335	703.84818515	-0.16646877	0.15528345	-0.31863416
0.30824	92.82645	2.147e-05	0.0002059	0.00012623	3.81e-06	-0.0	0.0014309	0.00026247	2.05e-06	706.85028421	695.77121783	703.84703446	-0.16659941	0.15523525	-0.31863325
0.3083	92.84036	2.143e-05	0.00020586	0.00012628	3.81e-06	0.0	0.00143092	0.00026247	2.05e-06	706.85241699	695.77383118	703.84588444	-0.16672996	0.15518705	-0.31863235
0.30835	92.85426	2.14e-05	0.00020581	0.00012633	3.81e-06	0.0	0.00143094	0.00026248	2.05e-06	706.85454413	695.77644343	703.84473509	-0.16686006	0.15513884	-0.31863145
0.30841	92.86817	2.137e-05	0.00020577	0.00012638	3.81e-06	0.0	0.00143097	0.00026249	2.05e-06	706.85666564	695.77905457	703.84358642	-0.16699	0.15509063	-0.31863055
0.30846	92.88207	2.134e-05	0.00020573	0.00012642	3.81e-06	-0.0	0.00143099	0.00026249	2.05e-06	706.85878153	695.78166459	703.84243841	-0.16711968	0.15504243	-0.31862965
0.31853	95.40492	1.624e-05	0.00019791	0.00013488	3.49e-06	-0.0	0.00143474	0.00026353	2.05e-06	707.15667379	696.24109632	703.64262841	-0.18653719	0.14619355	-0.31847276
0.31858	95.41859	1.621e-05	0.00019787	0.00013492	3.48e-06	0.0	0.00143476	0.00026353	2.05e-06	707.15784325	696.24351012	703.64158745	-0.18662129	0.1461451	-0.31847194
0.31864	95.43226	1.619e-05	0.00019783	0.00013497	3.48e-06	0.0	0.00143477	0.00026354	2.05e-06	707.15900805	696.2459229	703.640547	-0.18670504	0.14609664	-0.31847112
0.31869	95.44592	1.617e-05	0.00019779	0.00013501	3.48e-06	0.0	0.00143479	0.00026354	2.05e-06	707.16016819	696.24833466	703.63950704	-0.18678868	0.14604819	-0.31847031
0.31875	95.45959	1.614e-05	0.00019775	0.00013506	3.48e-06	-0.0	0.00143481	0.00026355	2.05e-06	707.16132369	696.25074539	703.63846758	-0.18687207	0.14599974	-0.31846949
0.3188	95.47325	1.612e-05	0.0001977	0.0001351	3.48e-06	-0.0	0.00143483	0.00026355	2.05e-06	707.16247455	696.2531551	703.63742861	-0.18695514	0.14595128	-0.31846867
0.31886	95.48691	1.609e-05	0.00019766	0.00013515	3.48e-06	0.0	0.00143484	0.00026356	2.05e-06	707.16362077	696.25556379	703.63639014	-0.18703815	0.14590283	-0.31846786
0.31891	95.50057	1.607e-05	0.00019762	0.00013519	3.47e-06	0.0	0.00143486	0.00026356	2.05e-06	707.16476236	696.25797146	703.63535217	-0.1871208	0.14585437	-0.31846704
0.31897	95.51423	1.605e-05	0.00019758	0.00013524	3.47e-06	0.0	0.00143488	0.00026357	2.05e-06	707.16589932	696.2603781	703.63431468	-0.18720328	0.14580592	-0.31846623
0.31902	95.52789	1.602e-05	0.00019754	0.00013528	3.47e-06	-0.0	0.0014349	0.00026357	2.05e-06	707.16703166	696.26278373	703.6332777	-0.18728559	0.14575746	-0.31846541
0.31908	95.54154	1.6e-05	0.00019749	0.00013533	3.47e-06	-0.0	0.00143491	0.00026358	2.05e-06	707.16815938	696.26518834	703.6322412	-0.18736754	0.14570901	-0.3184646
0.31913	95.5552	1.598e-05	0.00019745	0.00013537	3.47e-06	0.0	0.00143493	0.00026358	2.05e-06	707.1692825	696.26759192	703.6312052	-0.18744942	0.14566055	-0.31846379
0.31919	95.56885	1.595e-05	0.00019741	0.00013542	3.47e-06	0.0	0.00143495	0.00026359	2.05e-06	707.170401	696.26999449	703.63016968	-0.18753101	0.14561209	-0.31846297
0.31924	95.5825	1.593e-05	0.00019737	0.00013546	3.46e-06	0.0	0.00143496	0.00026359	2.05e-06	707.17151491	696.27239604	703.62913466	-0.18761233	0.14556364	-0.31846216
0.3193	95.59615	1.591e-05	0.00019733	0.00013551	3.46e-06	-0.0	0.00143498	0.0002636	2.05e-06	707.17262422	696.27479657	703.62810012	-0.18769355	0.14551518	-0.31846135
0.31935	95.6098	1.588e-05	0.00019728	0.00013555	3.46e-06	-0.0	0.001435	0.0002636	2.05e-06	707.17372894	696.27719608	703.62706608	-0.18777442	0.14546672	-0.31846054
0.31941	95.62345	1.586e-05	0.00019724	0.00013559	3.46e-06	-0.0	0.00143502	0.00026361	2.05e-06	707.17482908	696.27959458	703.62603252	-0.18785516	0.14541826	-0.31845973
0.31946	95.6371	1.584e-05	0.0001972	0.00013564	3.46e-06	0.0	0.00143503	0.00026361	2.05e-06	707.17592464	696.28199205	703.62499945	-0.18793568	0.14536981	-0.31845891
0.32953	98.11225	1.216e-05	0.00018969	0.00014361	3.17e-06	-0.0	0.00143773	0.00026442	2.05e-06	707.30468158	696.70403773	703.44332474	-0.19922059	0.13650732	-0.31831626
0.32958	98.12566	1.214e-05	0.00018965	0.00014366	3.17e-06	0.0	0.00143775	0.00026442	2.05e-06	707.30502206	696.70625502	703.4423681	-0.19926488	0.13645899	-0.31831551
0.32964	98.13906	1.212e-05	0.00018961	0.0001437	3.16e-06	0.0	0.00143776	0.00026443	2.05e-06	707.3053589	696.70847136	703.4414118	-0.19930889	0.13641065	-0.31831476
0.32969	98.15246	1.211e-05	0.00018957	0.00014374	3.16e-06	0.0	0.00143777	0.00026443	2.05e-06	707.30569211	696.71068675	703.44045585	-0.19935283	0.13636232	-0.318314
0.32975	98.16586	1.209e-05	0.00018953	0.00014378	3.16e-06	-0.0	0.00143779	0.00026443	2.05e-06	707.30602168	696.71290121	703.43950025	-0.19939657	0.13631398	-0.31831325
0.3298	98.17925	1.207e-05	0.00018949	0.00014382	3.16e-06	-0.0	0.0014378	0.00026444	2.05e-06	707.30634763	696.71511472	703.43854499	-0.19944005	0.13626565	-0.3183125
0.32986	98.19265	1.205e-05	0.00018945	0.00014387	3.16e-06	0.0	0.00143781	0.00026444	2.05e-06	707.30666996	696.71732729	703.43759009	-0.1994835	0.13621732	-0.31831175
0.32991	98.20604	1.204e-05	0.00018941	0.00014391	3.16e-06	0.0	0.00143782	0.00026444	2.05e-06	707.30698868	696.71953891	703.43663553	-0.19952667	0.136169	-0.318311
0.32997	98.21944	1.202e-05	0.00018937	0.00014395	3.16e-06	0.0	0.00143784	0.00026445	2.05e-06	707.30730378	696.7217496	703.43568131	-0.19956969	0.13612067	-0.31831026
0.33002	98.23283	1.2e-05	0.00018933	0.00014399	3.15e-06	-0.0	0.00143785	0.00026445	2.05e-06	707.30761528	696.72395934	703.43472744	-0.19961259	0.13607235	-0.31830951
0.33008	98.24622	1.199e-05	0.00018929	0.00014404	3.15e-06	-0.0	0.00143786	0.00026446	2.05e-06	707.30792318	696.72616814	703.43377391	-0.19965522	0.13602402	-0.31830876
0.33013	98.25961	1.197e-05	0.00018925	0.00014408	3.15e-06	-0.0	0.00143787	0.00026446	2.05e-06	707.30822748	696.72837601	703.43282073	-0.19969777	0.1359757	-0.31830801
0.33019	98.27299	1.195e-05	0.00018921	0.00014412	3.15e-06	0.0	0.00143789	0.00026446	2.05e-06	707.30852819	696.73058293	703.43186789	-0.19974013	0.13592738	-0.31830726
0.33024	98.28638	1.194e-05	0.00018917	0.00014416	3.15e-06	0.0	0.0014379	0.00026447	2.05e-06	707.30882531	696.73278891	703.43091539	-0.19978223	0.13587907	-0.31830651
0.3303	98.29976	1.192e-05	0.00018913	0.0001442	3.15e-06	-0.0	0.00143791	0.00026447	2.05e-06	707.30911886	696.73499395	703.42996323	-0.19982429	0.13583075	-0.31830577
0.33035	98.31315	1.19e-05	0.00018909	0.00014425	3.15e-06	-0.0	0.00143792	0.00026448	2.05e-06	707.30940882	696.73719805	703.42901141	-0.19986609	0.13578244	-0.31830502
0.33041	98.32653	1.188e-05	0.00018905	0.00014429	3.14e-06	-0.0	0.00143794	0.00026448	2.05e-06	707.30969522	696.73940122	703.42805994	-0.19990774	0.13573413	-0.31830427
0.33046	98.33991	1.187e-05	0.00018901	0.00014433	3.14e-06	0.0	0.00143795	0.00026448	2.05e-06	707.30997804	696.74160344	703.4271088	-0.19994926	0.13568582	-0.31830352
0.34053	100.7654	9.2e-06	0.00018187	0.0001518	2.88e-06	0.0	0.00143991	0.00026511	2.05e-06	707.30653169	697.1291669	703.25813305	-0.2048987	0.12688726	-0.31817083
0.34058	100.77853	9.19e-06	0.00018184	0.00015184	2.88e-06	0.0	0.00143991	0.00026512	2.05e-06	707.3062368	697.1312022	703.2572342	-0.20491253	0.12683948	-0.31817012
0.34064	100.79165	9.18e-06	0.0001818	0.00015188	2.88e-06	-0.0	0.00143992	0.00026512	2.05e-06	707.30593917	697.13323663	703.25633559	-0.20492629	0.12679169	-0.31816942
0.34069	100.80478	9.17e-06	0.00018176	0.00015192	2.88e-06	-0.0	0.00143993	0.00026512	2.05e-06	707.30563882	697.13527018	703.25543721	-0.20493984	0.12674391	-0.31816871
0.34075	100.8179	9.15e-06	0.00018172	0.00015196	2.88e-06	-0.0	0.00143994	0.00026513	2.05e-06	707.30533575	697.13730286	703.25453906	-0.20495332	0.12669613	-0.31816801
0.3408	100.83102	9.14e-06	0.00018168	0.000152	2.88e-06	0.0	0.00143995	0.00026513	2.05e-06	707.30502995	697.13933466	703.25364114	-0.20496667	0.12664836	-0.3181673
0.34086	100.84414	9.13e-06	0.00018165	0.00015204	2.87e-06	0.0	0.00143996	0.00026513	2.05e-06	707.30472144	697.14136558	703.25274346	-0.20497982	0.12660059	-0.3181666
0.34091	100.85726	9.12e-06	0.00018161	0.00015207	2.87e-06	-0.0	0.00143997	0.00026514	2.05e-06	707.30441022	697.14339562	703.251846	-0.20499293	0.12655282	-0.31816589
0.34097	100.87037	9.1e-06	0.00018157	0.00015211	2.87e-06	-0.0	0.00143998	0.00026514	2.05e-06	707.30409629	697.14542479	703.25094878	-0.20500588	0.12650506	-0.31816519
0.34102	100.88349	9.09e-06	0.00018153	0.00015215	2.87e-06	-0.0	0.00143999	0.00026514	2.05e-06	707.30377965	697.14745309	703.25005179	-0.20501865	0.1264573	-0.31816448
0.34108	100.8966	9.08e-06	0.0001815	0.00015219	2.87e-06	0.0	0.00144	0.00026515	2.05e-06	707.30346032	697.14948051	703.24915502	-0.20503138	0.12640955	-0.31816378
0.34113	100.90971	9.07e-06	0.00018146	0.00015223	2.87e-06	0.0	0.00144001	0.00026515	2.05e-06	707.30313829	697.15150705	703.24825849	-0.20504391	0.1263618	-0.31816308
0.34119	100.92282	9.05e-06	0.00018142	0.00015227	2.87e-06	0.0	0.00144002	0.00026515	2.05e-06	707.30281357	697.15353272	703.24736218	-0.20505634	0.12631405	-0.31816237
0.34124	100.93593	9.04e-06	0.00018138	0.00015231	2.87e-06	-0.0	0.00144002	0.00026515	2.05e-06	707.30248616	697.15555752	703.2464661	-0.20506867	0.12626631	-0.31816167
0.3413	100.94904	9.03e-06	0.00018134	0.00015235	2.86e-06	-0.0	0.00144003	0.00026516	2.05e-06	707.30215607	697.15758144	703.24557025	-0.20508079	0.12621857	-0.31816097
0.34135	100.96214	9.02e-06	0.00018131	0.00015239	2.86e-06	-0.0	0.00144004	0.00026516	2.05e-06	707.30182331	697.15960449	703.24467462	-0.20509287	0.12617084	-0.31816026
0.34141	100.97525	9e-06	0.00018127	0.00015243	2.86e-06	0.0	0.00144005	0.00026516	2.05e-06	707.30148787	697.16162666	703.24377922	-0.2051048	0.1261231	-0.31815956
0.34146	100.98835	8.99e-06	0.00018123	0.00015247	2.86e-06	0.0	0.00144006	0.00026517	2.05e-06	707.30114975	697.16364797	703.24288405	-0.20511653	0.12607538	-0.31815886
0.35152	103.36206	7.05e-06	0.00017452	0.00015943	2.63e-06	-0.0	0.00144149	0.00026567	2.05e-06	707.19840682	697.51914925	703.08239161	-0.20532787	0.11741786	-0.31803282
0.35158	103.37489	7.04e-06	0.00017448	0.00015946	2.63e-06	-0.0	0.0014415	0.00026567	2.05e-06	707.19764337	697.52101479	703.08153033	-0.20531939	0.11737102	-0.31803214
0.35163	103.38773	7.03e-06	0.00017445	0.0001595	2.63e-06	0.0	0.0014415	0.00026567	2.05e-06	707.19687796	697.52287952	703.08066919	-0.2053109	0.11732419	-0.31803147
0.35169	103.40056	7.02e-06	0.00017441	0.00015954	2.63e-06	0.0	0.00144151	0.00026568	2.05e-06	707.19611056	697.52474342	703.0798082	-0.20530225	0.11727736	-0.31803079
0.35174	103.4134	7.01e-06	0.00017438	0.00015957	2.62e-06	0.0	0.00144152	0.00026568	2.05e-06	707.1953412	697.52660651	703.07894736	-0.20529351	0.11723054	-0.31803011
0.3518	103.42623	7e-06	0.00017434	0.00015961	2.62e-06	-0.0	0.00144152	0.00026568	2.05e-06	707.19456988	697.52846877	703.07808666	-0.20528473	0.11718372	-0.31802944
0.35185	103.43906	6.99e-06	0.00017431	0.00015965	2.62e-06	-0.0	0.00144153	0.00026568	2.05e-06	707.19379659	697.53033021	703.0772261	-0.20527579	0.11713691	-0.31802876
0.35191	103.45188	6.98e-06	0.00017427	0.00015968	2.62e-06	-0.0	0.00144154	0.00026569	2.05e-06	707.19302134	697.53219083	703.07636569	-0.2052668	0.11709011	-0.31802809
0.35196	103.46471	6.97e-06	0.00017423	0.00015972	2.62e-06	0.0	0.00144154	0.00026569	2.05e-06	707.19224414	697.53405064	703.07550543	-0.20525772	0.1170433	-0.31802741
0.35202	103.47754	6.97e-06	0.0001742	0.00015976	2.62e-06	0.0	0.00144155	0.00026569	2.05e-06	707.19146499	697.53590962	703.0746453	-0.2052485	0.11699651	-0.31802674
0.35207	103.49036	6.96e-06	0.00017416	0.00015979	2.62e-06	0.0	0.00144156	0.00026569	2.05e-06	707.19068389	697.53776779	703.07378532	-0.20523924	0.11694972	-0.31802606
0.35213	103.50318	6.95e-06	0.00017413	0.00015983	2.62e-06	-0.0	0.00144156	0.0002657	2.05e-06	707.18990085	697.53962513	703.07292549	-0.20522988	0.11690294	-0.31802538
0.35218	103.516	6.94e-06	0.00017409	0.00015987	2.61e-06	-0.0	0.00144157	0.0002657	2.05e-06	707.18911586	697.54148166	703.07206579	-0.20522037	0.11685617	-0.31802471
0.35224	103.52882	6.93e-06	0.00017406	0.0001599	2.61e-06	0.0	0.00144158	0.0002657	2.05e-06	707.18832893	697.54333737	703.07120624	-0.20521086	0.11680939	-0.31802403
0.35229	103.54164	6.92e-06	0.00017402	0.00015994	2.61e-06	0.0	0.00144158	0.0002657	2.05e-06	707.18754007	697.54519226	703.07034683	-0.20520121	0.11676263	-0.31802336
0.35235	103.55446	6.91e-06	0.00017399	0.00015998	2.61e-06	0.0	0.00144159	0.00026571	2.05e-06	707.18674928	697.54704634	703.06948756	-0.20519144	0.11671587	-0.31802268
0.3524	103.56727	6.9e-06	0.00017395	0.00016001	2.61e-06	-0.0	0.0014416	0.00026571	2.05e-06	707.18595656	697.54889959	703.06862843	-0.20518165	0.11666912	-0.31802201
0.35246	103.58009	6.89e-06	0.00017392	0.00016005	2.61e-06	-0.0	0.0014416	0.00026571	2.05e-06	707.18516192	697.55075203	703.06776945	-0.20517171	0.11662237	-0.31802134
0.36252	105.8997	5.46e-06	0.00016764	0.00016651	2.4e-06	0.0	0.00144265	0.00026611	2.05e-06	707.01061435	697.87625069	702.91259319	-0.20198153	0.10817248	-0.31789947
0.36258	105.91223	5.46e-06	0.00016761	0.00016654	2.4e-06	0.0	0.00144266	0.00026612	2.05e-06	707.00951829	697.87795701	702.91175448	-0.20195739	0.10812693	-0.31789881
0.36263	105.92476	5.45e-06	0.00016757	0.00016657	2.4e-06	-0.0	0.00144266	0.00026612	2.05e-06	707.00842086	697.87966255	702.91091586	-0.20193324	0.10808137	-0.31789815
0.36269	105.9373	5.44e-06	0.00016754	0.00016661	2.4e-06	-0.0	0.00144267	0.00026612	2.05e-06	707.00732206	697.88136732	702.91007732	-0.20190897	0.10803582	-0.31789749
0.36274	105.94983	5.44e-06	0.00016751	0.00016664	2.4e-06	-0.0	0.00144267	0.00026612	2.05e-06	707.00622189	697.88307132	702.90923886	-0.20188465	0.10799029	-0.31789683
0.3628	105.96236	5.43e-06	0.00016747	0.00016668	2.4e-06	0.0	0.00144268	0.00026612	2.05e-06	707.00512036	697.88477455	702.90840049	-0.2018603	0.10794475	-0.31789618
0.36285	105.97488	5.42e-06	0.00016744	0.00016671	2.4e-06	0.0	0.00144268	0.00026613	2.05e-06	707.00401747	697.886477	702.90756219	-0.20183584	0.10789923	-0.31789552
0.36291	105.98741	5.42e-06	0.00016741	0.00016674	2.4e-06	0.0	0.00144269	0.00026613	2.05e-06	707.00291321	697.88817869	702.90672398	-0.20181134	0.10785371	-0.31789486
0.36296	105.99994	5.41e-06	0.00016738	0.00016678	2.39e-06	-0.0	0.00144269	0.00026613	2.05e-06	707.0018076	697.88987961	702.90588585	-0.20178679	0.1078082	-0.3178942
0.36302	106.01246	5.4e-06	0.00016734	0.00016681	2.39e-06	-0.0	0.0014427	0.00026613	2.05e-06	707.00070063	697.89157975	702.9050478	-0.20176214	0.1077627	-0.31789354
0.36307	106.02498	5.4e-06	0.00016731	0.00016685	2.39e-06	-0.0	0.0014427	0.00026613	2.05e-06	706.99959232	697.89327913	702.90420983	-0.20173746	0.1077172	-0.31789288
0.36313	106.0375	5.39e-06	0.00016728	0.00016688	2.39e-06	0.0	0.00144271	0.00026614	2.05e-06	706.99848265	697.89497773	702.90337194	-0.20171271	0.10767171	-0.31789223
0.36318	106.05002	5.38e-06	0.00016724	0.00016691	2.39e-06	0.0	0.00144271	0.00026614	2.05e-06	706.99737164	697.89667557	702.90253413	-0.20168786	0.10762623	-0.31789157
0.36324	106.06254	5.38e-06	0.00016721	0.00016695	2.39e-06	-0.0	0.00144272	0.00026614	2.05e-06	706.99625928	697.89837263	702.9016964	-0.201663	0.10758075	-0.31789091
0.36329	106.07505	5.37e-06	0.00016718	0.00016698	2.39e-06	-0.0	0.00144272	0.00026614	2.05e-06	706.99514558	697.90006893	702.90085875	-0.20163807	0.10753528	-0.31789025
0.36335	106.08756	5.36e-06	0.00016714	0.00016701	2.39e-06	-0.0	0.00144273	0.00026614	2.05e-06	706.99403054	697.90176446	702.90002118	-0.20161302	0.10748983	-0.31788959
0.3634	106.10008	5.36e-06	0.00016711	0.00016705	2.39e-06	0.0	0.00144273	0.00026615	2.05e-06	706.99291417	697.90345922	702.89918368	-0.20158798	0.10744437	-0.31788894
0.36346	106.11259	5.35e-06	0.00016708	0.00016708	2.39e-06	0.0	0.00144274	0.00026615	2.05e-06	706.99179646	697.90515321	702.89834627	-0.20156285	0.10739892	-0.31788828
0.37352	108.37558	4.29e-06	0.00016124	0.00017306	2.2e-06	-0.0	0.00144352	0.00026648	2.05e-06	706.7673301	698.20245037	702.74617557	-0.19603785	0.09920854	-0.31776877
0.37358	108.3878	4.28e-06	0.00016121	0.00017309	2.2e-06	-0.0	0.00144352	0.00026648	2.05e-06	706.76600756	698.20400678	702.74534866	-0.19600322	0.0991645	-0.31776812
0.37363	108.40002	4.28e-06	0.00016118	0.00017312	2.2e-06	0.0	0.00144352	0.00026648	2.05e-06	706.76468411	698.20556246	702.74452179	-0.19596857	0.09912047	-0.31776747
0.37369	108.41224	4.27e-06	0.00016115	0.00017315	2.2e-06	0.0	0.00144353	0.00026648	2.05e-06	706.76335974	698.20711741	702.74369495	-0.19593386	0.09907645	-0.31776682
0.37374	108.42445	4.27e-06	0.00016112	0.00017318	2.2e-06	0.0	0.00144353	0.00026648	2.05e-06	706.76203447	698.20867164	702.74286815	-0.19589911	0.09903244	-0.31776617
0.3738	108.43667	4.26e-06	0.00016108	0.00017322	2.2e-06	-0.0	0.00144353	0.00026648	2.05e-06	706.76070829	698.21022513	702.74204139	-0.19586434	0.09898843	-0.31776552
0.37385	108.44888	4.26e-06	0.00016105	0.00017325	2.2e-06	-0.0	0.00144354	0.00026649	2.05e-06	706.75938121	698.2117779	702.74121466	-0.19582951	0.09894444	-0.31776487
0.37391	108.46109	4.25e-06	0.00016102	0.00017328	2.2e-06	-0.0	0.00144354	0.00026649	2.05e-06	706.75805322	698.21332995	702.74038797	-0.19579463	0.09890045	-0.31776422
0.37396	108.47329	4.25e-06	0.00016099	0.00017331	2.2e-06	0.0	0.00144355	0.00026649	2.05e-06	706.75672434	698.21488127	702.73956132	-0.19575974	0.09885646	-0.31776357
0.37402	108.4855	4.24e-06	0.00016096	0.00017334	2.19e-06	0.0	0.00144355	0.00026649	2.05e-06	706.75539456	698.21643186	702.73873471	-0.19572478	0.09881249	-0.31776292
0.37407	108.49771	4.24e-06	0.00016093	0.00017337	2.19e-06	0.0	0.00144355	0.00026649	2.05e-06	706.75406388	698.21798172	702.73790813	-0.19568978	0.09876853	-0.31776228
0.37413	108.50991	4.23e-06	0.0001609	0.0001734	2.19e-06	-0.0	0.00144356	0.00026649	2.05e-06	706.75273231	698.21953086	702.73708158	-0.19565477	0.09872457	-0.31776163
0.37418	108.52211	4.23e-06	0.00016087	0.00017343	2.19e-06	-0.0	0.00144356	0.0002665	2.05e-06	706.75139985	698.22107928	702.73625508	-0.19561968	0.09868062	-0.31776098
0.37424	108.53431	4.22e-06	0.00016084	0.00017347	2.19e-06	-0.0	0.00144356	0.0002665	2.05e-06	706.7500665	698.22262697	702.7354286	-0.19558457	0.09863668	-0.31776033
0.37429	108.54651	4.22e-06	0.00016081	0.0001735	2.19e-06	0.0	0.00144357	0.0002665	2.05e-06	706.74873226	698.22417393	702.73460217	-0.19554943	0.09859275	-0.31775968
0.37435	108.55871	4.21e-06	0.00016078	0.00017353	2.19e-06	0.0	0.00144357	0.0002665	2.05e-06	706.74739713	698.22572017	702.73377577	-0.19551422	0.09854883	-0.31775903
0.3744	108.5709	4.21e-06	0.00016075	0.00017356	2.19e-06	0.0	0.00144358	0.0002665	2.05e-06	706.74606112	698.22726568	702.7329494	-0.19547899	0.09850491	-0.31775838
0.37446	108.58309	4.2e-06	0.00016072	0.00017359	2.19e-06	-0.0	0.00144358	0.0002665	2.05e-06	706.74472423	698.22881047	702.73212307	-0.19544372	0.098461	-0.31775773
0.38452	110.78673	3.4e-06	0.0001553	0.00017911	2.03e-06	0.0	0.00144416	0.00026677	2.05e-06	706.48710503	698.49952254	702.58131935	-0.18840223	0.09056675	-0.31763929
0.38458	110.79862	3.4e-06	0.00015527	0.00017914	2.03e-06	0.0	0.00144417	0.00026678	2.05e-06	706.48563598	698.50093749	702.58049669	-0.188361	0.09052441	-0.31763865
0.38463	110.8105	3.4e-06	0.00015524	0.00017917	2.02e-06	0.0	0.00144417	0.00026678	2.05e-06	706.48416636	698.50235176	702.57967403	-0.18831977	0.09048206	-0.317638
0.38469	110.82239	3.39e-06	0.00015521	0.0001792	2.02e-06	-0.0	0.00144417	0.00026678	2.05e-06	706.48269618	698.50376535	702.57885139	-0.18827851	0.09043973	-0.31763735
0.38474	110.83427	3.39e-06	0.00015519	0.00017923	2.02e-06	-0.0	0.00144417	0.00026678	2.05e-06	706.48122542	698.50517824	702.57802874	-0.18823721	0.09039741	-0.31763671
0.3848	110.84615	3.39e-06	0.00015516	0.00017926	2.02e-06	-0.0	0.00144418	0.00026678	2.05e-06	706.4797541	698.50659045	702.57720611	-0.1881959	0.09035509	-0.31763606
0.38485	110.85803	3.38e-06	0.00015513	0.00017928	2.02e-06	0.0	0.00144418	0.00026678	2.05e-06	706.47828222	698.50800198	702.57638348	-0.18815457	0.09031278	-0.31763542
0.38491	110.86991	3.38e-06	0.0001551	0.00017931	2.02e-06	0.0	0.00144418	0.00026678	2.05e-06	706.47680978	698.50941281	702.57556086	-0.18811319	0.09027048	-0.31763477
0.38496	110.88178	3.37e-06	0.00015507	0.00017934	2.02e-06	0.0	0.00144419	0.00026678	2.05e-06	706.47533677	698.51082297	702.57473824	-0.18807181	0.09022819	-0.31763412
0.38502	110.89366	3.37e-06	0.00015504	0.00017937	2.02e-06	-0.0	0.00144419	0.00026679	2.05e-06	706.4738632	698.51223243	702.57391563	-0.1880304	0.09018591	-0.31763348
0.38507	110.90553	3.37e-06	0.00015501	0.0001794	2.02e-06	-0.0	0.00144419	0.00026679	2.05e-06	706.47238908	698.51364121	702.57309302	-0.18798896	0.09014364	-0.31763283
0.38513	110.9174	3.36e-06	0.00015499	0.00017943	2.02e-06	-0.0	0.00144419	0.00026679	2.05e-06	706.4709144	698.51504931	702.57227042	-0.1879475	0.09010138	-0.31763219
0.38518	110.92927	3.36e-06	0.00015496	0.00017946	2.02e-06	0.0	0.0014442	0.00026679	2.05e-06	706.46943916	698.51645671	702.57144782	-0.18790602	0.09005912	-0.31763154
0.38524	110.94114	3.36e-06	0.00015493	0.00017949	2.02e-06	0.0	0.0014442	0.00026679	2.05e-06	706.46796337	698.51786344	702.57062523	-0.1878645	0.09001688	-0.31763089
0.38529	110.953	3.35e-06	0.0001549	0.00017952	2.01e-06	0.0	0.0014442	0.00026679	2.05e-06	706.46648703	698.51926948	702.56980265	-0.18782297	0.08997464	-0.31763025
0.38535	110.96486	3.35e-06	0.00015487	0.00017954	2.01e-06	-0.0	0.00144421	0.00026679	2.05e-06	706.46501013	698.52067483	702.56898007	-0.18778142	0.08993241	-0.3176296
0.3854	110.97673	3.34e-06	0.00015484	0.00017957	2.01e-06	-0.0	0.00144421	0.0002668	2.05e-06	706.46353269	698.5220795	702.5681575	-0.18773983	0.08989019	-0.31762896
0.38546	110.98859	3.34e-06	0.00015482	0.0001796	2.01e-06	-0.0	0.00144421	0.0002668	2.05e-06	706.4620547	698.52348349	702.56733493	-0.18769822	0.08984798	-0.31762831
0.39552	113.12983	2.74e-06	0.0001498	0.00018469	1.87e-06	0.0	0.00144465	0.00026702	2.05e-06	706.18371325	698.7690906	702.41676937	-0.17974659	0.08227276	-0.31751005
0.39558	113.14137	2.73e-06	0.00014978	0.00018472	1.87e-06	-0.0	0.00144466	0.00026702	2.05e-06	706.18215613	698.77037191	702.41594584	-0.17970163	0.08223218	-0.31750941
0.39563	113.15291	2.73e-06	0.00014975	0.00018475	1.87e-06	-0.0	0.00144466	0.00026702	2.05e-06	706.18059868	698.77165257	702.41512229	-0.17965665	0.08219162	-0.31750876
0.39569	113.16444	2.73e-06	0.00014973	0.00018477	1.87e-06	-0.0	0.00144466	0.00026703	2.05e-06	706.17904091	698.77293258	702.41429874	-0.17961166	0.08215107	-0.31750811
0.39574	113.17598	2.73e-06	0.0001497	0.0001848	1.87e-06	0.0	0.00144466	0.00026703	2.05e-06	706.17748283	698.77421194	702.41347516	-0.17956667	0.08211053	-0.31750747
0.3958	113.18751	2.72e-06	0.00014967	0.00018483	1.87e-06	0.0	0.00144466	0.00026703	2.05e-06	706.17592442	698.77549065	702.41265157	-0.17952165	0.08206999	-0.31750682
0.39585	113.19904	2.72e-06	0.00014965	0.00018485	1.86e-06	0.0	0.00144467	0.00026703	2.05e-06	706.17436569	698.77676871	702.41182797	-0.17947662	0.08202947	-0.31750617
0.39591	113.21056	2.72e-06	0.00014962	0.00018488	1.86e-06	-0.0	0.00144467	0.00026703	2.05e-06	706.17280664	698.77804612	702.41100435	-0.17943158	0.08198895	-0.31750553
0.39596	113.22209	2.71e-06	0.00014959	0.00018491	1.86e-06	-0.0	0.00144467	0.00026703	2.05e-06	706.17124727	698.77932289	702.41018072	-0.17938653	0.08194845	-0.31750488
0.39602	113.23361	2.71e-06	0.00014957	0.00018493	1.86e-06	-0.0	0.00144467	0.00026703	2.05e-06	706.16968759	698.780599	702.40935708	-0.17934146	0.08190795	-0.31750423
0.39607	113.24514	2.71e-06	0.00014954	0.00018496	1.86e-06	0.0	0.00144467	0.00026703	2.05e-06	706.16812759	698.78187447	702.40853342	-0.17929638	0.08186746	-0.31750359
0.39613	113.25666	2.71e-06	0.00014951	0.00018499	1.86e-06	0.0	0.00144468	0.00026703	2.05e-06	706.16656728	698.78314929	702.40770974	-0.17925129	0.08182698	-0.31750294
0.39618	113.26818	2.7e-06	0.00014949	0.00018501	1.86e-06	0.0	0.00144468	0.00026704	2.05e-06	706.16500665	698.78442347	702.40688605	-0.17920618	0.08178652	-0.31750229
0.39624	113.27969	2.7e-06	0.00014946	0.00018504	1.86e-06	0.0	0.00144468	0.00026704	2.05e-06	706.16344571	698.78569699	702.40606235	-0.17916107	0.08174605	-0.31750165
0.39629	113.29121	2.7e-06	0.00014944	0.00018507	1.86e-06	-0.0	0.00144468	0.00026704	2.05e-06	706.16188446	698.78696987	702.40523863	-0.17911594	0.0817056	-0.317501
0.39635	113.30272	2.69e-06	0.00014941	0.00018509	1.86e-06	-0.0	0.00144469	0.00026704	2.05e-06	706.1603229	698.7882421	702.40441489	-0.1790708	0.08166516	-0.31750035
0.3964	113.31423	2.69e-06	0.00014938	0.00018512	1.86e-06	-0.0	0.00144469	0.00026704	2.05e-06	706.15876102	698.78951368	702.40359114	-0.17902565	0.08162472	-0.3174997
0.39646	113.32574	2.69e-06	0.00014936	0.00018515	1.86e-06	0.0	0.00144469	0.00026704	2.05e-06	706.15719884	698.79078462	702.40276738	-0.17898048	0.0815843	-0.31749906
0.40652	115.40125	2.23e-06	0.00014473	0.00018983	1.73e-06	0.0	0.00144503	0.00026723	2.05e-06	705.86707676	699.01266031	702.2516864	-0.17055319	0.07433955	-0.3173804
0.40657	115.41242	2.22e-06	0.00014471	0.00018986	1.73e-06	-0.0	0.00144503	0.00026723	2.05e-06	705.86547299	699.01381524	702.25085864	-0.17050649	0.07430079	-0.31737975
0.40663	115.42359	2.22e-06	0.00014468	0.00018988	1.73e-06	-0.0	0.00144503	0.00026723	2.05e-06	705.86386906	699.01496955	702.25003085	-0.17045978	0.07426206	-0.3173791
0.40668	115.43475	2.22e-06	0.00014466	0.00018991	1.73e-06	-0.0	0.00144503	0.00026723	2.05e-06	705.86226499	699.01612325	702.24920303	-0.17041306	0.07422332	-0.31737845
0.40674	115.44592	2.22e-06	0.00014463	0.00018993	1.73e-06	0.0	0.00144503	0.00026723	2.05e-06	705.86066076	699.01727634	702.24837519	-0.17036635	0.0741846	-0.3173778
0.40679	115.45708	2.22e-06	0.00014461	0.00018996	1.73e-06	0.0	0.00144504	0.00026723	2.05e-06	705.85905639	699.01842881	702.24754731	-0.17031962	0.07414588	-0.31737715
0.40685	115.46824	2.21e-06	0.00014459	0.00018998	1.73e-06	0.0	0.00144504	0.00026724	2.05e-06	705.85745186	699.01958067	702.24671941	-0.17027289	0.07410718	-0.3173765
0.4069	115.4794	2.21e-06	0.00014456	0.00019	1.73e-06	-0.0	0.00144504	0.00026724	2.05e-06	705.85584718	699.02073192	702.24589149	-0.17022616	0.07406848	-0.31737585
0.40696	115.49056	2.21e-06	0.00014454	0.00019003	1.73e-06	-0.0	0.00144504	0.00026724	2.05e-06	705.85424236	699.02188255	702.24506353	-0.17017942	0.07402979	-0.3173752
0.40701	115.50171	2.21e-06	0.00014451	0.00019005	1.72e-06	-0.0	0.00144504	0.00026724	2.05e-06	705.85263739	699.02303257	702.24423555	-0.17013267	0.07399112	-0.31737455
0.40707	115.51287	2.2e-06	0.00014449	0.00019008	1.72e-06	0.0	0.00144504	0.00026724	2.05e-06	705.85103227	699.02418197	702.24340754	-0.17008593	0.07395245	-0.31737389
0.40712	115.52402	2.2e-06	0.00014446	0.0001901	1.72e-06	0.0	0.00144505	0.00026724	2.05e-06	705.84942701	699.02533076	702.2425795	-0.17003918	0.07391379	-0.31737324
0.40718	115.53517	2.2e-06	0.00014444	0.00019013	1.72e-06	0.0	0.00144505	0.00026724	2.05e-06	705.8478216	699.02647894	702.24175143	-0.16999242	0.07387514	-0.31737259
0.40723	115.54632	2.2e-06	0.00014442	0.00019015	1.72e-06	0.0	0.00144505	0.00026724	2.05e-06	705.84621604	699.02762651	702.24092334	-0.16994566	0.0738365	-0.31737194
0.40729	115.55746	2.2e-06	0.00014439	0.00019018	1.72e-06	-0.0	0.00144505	0.00026724	2.05e-06	705.84461034	699.02877346	702.24009522	-0.1698989	0.07379786	-0.31737129
0.40734	115.5686	2.19e-06	0.00014437	0.0001902	1.72e-06	-0.0	0.00144505	0.00026724	2.05e-06	705.8430045	699.02991981	702.23926707	-0.16985212	0.07375924	-0.31737064
0.4074	115.57975	2.19e-06	0.00014434	0.00019023	1.72e-06	-0.0	0.00144505	0.00026724	2.05e-06	705.84139851	699.03106554	702.23843889	-0.16980535	0.07372063	-0.31736999
0.40745	115.59089	2.19e-06	0.00014432	0.00019025	1.72e-06	0.0	0.00144506	0.00026725	2.05e-06	705.83979239	699.03221065	702.23761068	-0.16975857	0.07368202	-0.31736934
0.41752	117.59692	1.83e-06	0.00014006	0.00019456	1.61e-06	0.0	0.00144532	0.00026741	2.05e-06	705.54412385	699.231639	702.08552901	-0.16115577	0.06677018	-0.3172499
0.41757	117.6077	1.83e-06	0.00014003	0.00019458	1.61e-06	0.0	0.00144532	0.00026741	2.05e-06	705.54250184	699.23267436	702.08469489	-0.16110868	0.06673324	-0.31724924
0.41763	117.61848	1.83e-06	0.00014001	0.0001946	1.61e-06	-0.0	0.00144532	0.00026741	2.05e-06	705.54087978	699.23370914	702.08386074	-0.1610616	0.0666963	-0.31724858
0.41768	117.62926	1.83e-06	0.00013999	0.00019463	1.61e-06	-0.0	0.00144532	0.00026741	2.05e-06	705.53925769	699.23474334	702.08302655	-0.16101451	0.06665939	-0.31724793
0.41774	117.64003	1.83e-06	0.00013997	0.00019465	1.61e-06	-0.0	0.00144532	0.00026741	2.05e-06	705.53763557	699.23577695	702.08219233	-0.16096742	0.06662248	-0.31724727
0.41779	117.6508	1.82e-06	0.00013994	0.00019467	1.6e-06	0.0	0.00144532	0.00026741	2.05e-06	705.53601341	699.23680998	702.08135807	-0.16092033	0.06658557	-0.31724662
0.41785	117.66158	1.82e-06	0.00013992	0.0001947	1.6e-06	0.0	0.00144533	0.00026741	2.05e-06	705.53439121	699.23784244	702.08052378	-0.16087325	0.06654868	-0.31724596
0.4179	117.67234	1.82e-06	0.0001399	0.00019472	1.6e-06	0.0	0.00144533	0.00026741	2.05e-06	705.53276898	699.23887431	702.07968945	-0.16082616	0.0665118	-0.31724531
0.41796	117.68311	1.82e-06	0.00013988	0.00019474	1.6e-06	-0.0	0.00144533	0.00026741	2.05e-06	705.53114671	699.2399056	702.07885508	-0.16077908	0.06647492	-0.31724465
0.41801	117.69388	1.82e-06	0.00013985	0.00019476	1.6e-06	-0.0	0.00144533	0.00026741	2.05e-06	705.52952441	699.24093632	702.07802068	-0.16073199	0.06643805	-0.317244
0.41807	117.70464	1.82e-06	0.00013983	0.00019479	1.6e-06	-0.0	0.00144533	0.00026741	2.05e-06	705.52790207	699.24196645	702.07718624	-0.16068491	0.0664012	-0.31724334
0.41812	117.7154	1.81e-06	0.00013981	0.00019481	1.6e-06	-0.0	0.00144533	0.00026741	2.05e-06	705.5262797	699.242996	702.07635177	-0.16063782	0.06636435	-0.31724269
0.41818	117.72616	1.81e-06	0.00013979	0.00019483	1.6e-06	0.0	0.00144533	0.00026741	2.05e-06	705.5246573	699.24402497	702.07551726	-0.16059074	0.06632751	-0.31724203
0.41823	117.73691	1.81e-06	0.00013977	0.00019485	1.6e-06	0.0	0.00144533	0.00026742	2.05e-06	705.52303487	699.24505336	702.07468272	-0.16054366	0.06629068	-0.31724138
0.41829	117.74767	1.81e-06	0.00013974	0.00019488	1.6e-06	0.0	0.00144534	0.00026742	2.05e-06	705.5214124	699.24608118	702.07384814	-0.16049658	0.06625387	-0.31724072
0.41834	117.75842	1.81e-06	0.00013972	0.0001949	1.6e-06	-0.0	0.00144534	0.00026742	2.05e-06	705.5197899	699.24710841	702.07301352	-0.1604495	0.06621705	-0.31724007
0.4184	117.76917	1.8e-06	0.0001397	0.00019492	1.6e-06	-0.0	0.00144534	0.00026742	2.05e-06	705.51816737	699.24813506	702.07217887	-0.16040242	0.06618025	-0.31723941
0.41845	117.77992	1.8e-06	0.00013968	0.00019494	1.6e-06	-0.0	0.00144534	0.00026742	2.05e-06	705.51654482	699.24916114	702.07134418	-0.16035535	0.06614346	-0.31723875
0.42852	119.7123	1.53e-06	0.00013576	0.0001989	1.5e-06	-0.0	0.00144554	0.00026755	2.05e-06	705.21951896	699.42734625	701.9179624	-0.15177495	0.05956008	-0.31711829
0.42857	119.72267	1.52e-06	0.00013574	0.00019892	1.5e-06	0.0	0.00144554	0.00026756	2.05e-06	705.21789737	699.42826843	701.91712065	-0.15172835	0.05952491	-0.31711762
0.42863	119.73303	1.52e-06	0.00013572	0.00019894	1.5e-06	0.0	0.00144554	0.00026756	2.05e-06	705.21627583	699.42919006	701.91627887	-0.15168174	0.05948976	-0.31711696
0.42868	119.74339	1.52e-06	0.00013569	0.00019896	1.5e-06	0.0	0.00144555	0.00026756	2.05e-06	705.21465432	699.43011114	701.91543704	-0.15163515	0.05945462	-0.3171163
0.42874	119.75375	1.52e-06	0.00013567	0.00019898	1.5e-06	0.0	0.00144555	0.00026756	2.05e-06	705.21303284	699.43103166	701.91459517	-0.15158856	0.05941948	-0.31711564
0.42879	119.76411	1.52e-06	0.00013565	0.000199	1.5e-06	-0.0	0.00144555	0.00026756	2.05e-06	705.21141141	699.43195164	701.91375326	-0.15154197	0.05938435	-0.31711498
0.42885	119.77447	1.52e-06	0.00013563	0.00019902	1.5e-06	-0.0	0.00144555	0.00026756	2.05e-06	705.20979001	699.43287107	701.91291131	-0.15149538	0.05934923	-0.31711432
0.4289	119.78482	1.52e-06	0.00013561	0.00019905	1.5e-06	-0.0	0.00144555	0.00026756	2.05e-06	705.20816865	699.43378994	701.91206932	-0.1514488	0.05931413	-0.31711366
0.42896	119.79517	1.51e-06	0.00013559	0.00019907	1.49e-06	0.0	0.00144555	0.00026756	2.05e-06	705.20654732	699.43470827	701.91122729	-0.15140222	0.05927902	-0.317113
0.42901	119.80552	1.51e-06	0.00013557	0.00019909	1.49e-06	0.0	0.00144555	0.00026756	2.05e-06	705.20492604	699.43562605	701.91038522	-0.15135565	0.05924392	-0.31711233
0.42907	119.81587	1.51e-06	0.00013555	0.00019911	1.49e-06	0.0	0.00144555	0.00026756	2.05e-06	705.20330479	699.43654328	701.90954311	-0.15130908	0.05920884	-0.31711167
0.42912	119.82622	1.51e-06	0.00013553	0.00019913	1.49e-06	0.0	0.00144555	0.00026756	2.05e-06	705.20168358	699.43745996	701.90870095	-0.15126252	0.05917377	-0.31711101
0.42918	119.83656	1.51e-06	0.00013551	0.00019915	1.49e-06	-0.0	0.00144555	0.00026756	2.05e-06	705.20006241	699.43837609	701.90785876	-0.15121596	0.0591387	-0.31711035
0.42923	119.8469	1.51e-06	0.00013549	0.00019917	1.49e-06	-0.0	0.00144556	0.00026756	2.05e-06	705.19844128	699.43929167	701.90701653	-0.1511694	0.05910364	-0.31710969
0.42929	119.85724	1.51e-06	0.00013547	0.00019919	1.49e-06	-0.0	0.00144556	0.00026756	2.05e-06	705.19682019	699.4402067	701.90617425	-0.15112285	0.0590686	-0.31710903
0.42934	119.86758	1.51e-06	0.00013545	0.00019921	1.49e-06	-0.0	0.00144556	0.00026757	2.05e-06	705.19519914	699.44112119	701.90533194	-0.1510763	0.05903355	-0.31710837
0.4294	119.87791	1.5e-06	0.00013543	0.00019923	1.49e-06	0.0	0.00144556	0.00026757	2.05e-06	705.19357813	699.44203512	701.90448958	-0.15102976	0.05899852	-0.3171077
0.42945	119.88824	1.5e-06	0.00013541	0.00019925	1.49e-06	0.0	0.00144556	0.00026757	2.05e-06	705.19195716	699.44294851	701.90364719	-0.15098322	0.05896349	-0.31710704
0.43952	121.74223	1.28e-06	0.00013181	0.00020288	1.4e-06	0.0	0.00144572	0.00026768	2.05e-06	704.89624888	699.60101955	701.74878962	-0.14254668	0.05269906	-0.31698541
0.43957	121.75216	1.28e-06	0.00013179	0.0002029	1.4e-06	0.0	0.00144572	0.00026768	2.05e-06	704.89463926	699.60183453	701.74793951	-0.14250107	0.05266561	-0.31698475
0.43963	121.76208	1.28e-06	0.00013177	0.00020291	1.4e-06	0.0	0.00144572	0.00026768	2.05e-06	704.89302971	699.60264899	701.74708936	-0.14245546	0.05263217	-0.31698408
0.43968	121.772	1.28e-06	0.00013176	0.00020293	1.4e-06	0.0	0.00144572	0.00026768	2.05e-06	704.89142025	699.60346293	701.74623916	-0.14240986	0.05259873	-0.31698341
0.43974	121.78192	1.28e-06	0.00013174	0.00020295	1.4e-06	-0.0	0.00144572	0.00026769	2.05e-06	704.88981087	699.60427635	701.74538892	-0.14236426	0.0525653	-0.31698274
0.43979	121.79184	1.28e-06	0.00013172	0.00020297	1.4e-06	-0.0	0.00144572	0.00026769	2.05e-06	704.88820157	699.60508925	701.74453864	-0.14231867	0.05253189	-0.31698208
0.43985	121.80175	1.28e-06	0.0001317	0.00020299	1.4e-06	-0.0	0.00144572	0.00026769	2.05e-06	704.88659235	699.60590163	701.74368831	-0.14227309	0.05249848	-0.31698141
0.4399	121.81166	1.28e-06	0.00013168	0.00020301	1.4e-06	0.0	0.00144572	0.00026769	2.05e-06	704.8849832	699.60671349	701.74283794	-0.14222751	0.05246508	-0.31698074
0.43996	121.82157	1.28e-06	0.00013166	0.00020303	1.4e-06	0.0	0.00144573	0.00026769	2.05e-06	704.88337414	699.60752482	701.74198753	-0.14218193	0.05243168	-0.31698007
0.44001	121.83148	1.27e-06	0.00013164	0.00020305	1.4e-06	0.0	0.00144573	0.00026769	2.05e-06	704.88176516	699.60833564	701.74113708	-0.14213637	0.0523983	-0.3169794
0.44007	121.84139	1.27e-06	0.00013162	0.00020307	1.4e-06	0.0	0.00144573	0.00026769	2.05e-06	704.88015626	699.60914593	701.74028658	-0.14209081	0.05236493	-0.31697874
0.44012	121.85129	1.27e-06	0.00013161	0.00020309	1.4e-06	-0.0	0.00144573	0.00026769	2.05e-06	704.87854744	699.6099557	701.73943604	-0.14204525	0.05233156	-0.31697807
0.44018	121.86119	1.27e-06	0.00013159	0.0002031	1.4e-06	-0.0	0.00144573	0.00026769	2.05e-06	704.8769387	699.61076496	701.73858545	-0.1419997	0.0522982	-0.3169774
0.44023	121.87109	1.27e-06	0.00013157	0.00020312	1.4e-06	-0.0	0.00144573	0.00026769	2.05e-06	704.87533004	699.61157369	701.73773483	-0.14195416	0.05226485	-0.31697673
0.44029	121.88098	1.27e-06	0.00013155	0.00020314	1.4e-06	-0.0	0.00144573	0.00026769	2.05e-06	704.87372146	699.61238191	701.73688416	-0.14190862	0.05223151	-0.31697606
0.44034	121.89088	1.27e-06	0.00013153	0.00020316	1.4e-06	0.0	0.00144573	0.00026769	2.05e-06	704.87211297	699.6131896	701.73603344	-0.14186308	0.05219817	-0.3169754
0.4404	121.90077	1.27e-06	0.00013151	0.00020318	1.4e-06	0.0	0.00144573	0.00026769	2.05e-06	704.87050455	699.61399677	701.73518269	-0.14181756	0.05216485	-0.31697473
0.44045	121.91066	1.27e-06	0.00013149	0.0002032	1.4e-06	0.0	0.00144573	0.00026769	2.05e-06	704.86889622	699.61480343	701.73433189	-0.14177204	0.05213154	-0.31697406
0.45051	123.68084	1.09e-06	0.00012821	0.00020651	1.32e-06	-0.0	0.00144586	0.00026779	2.05e-06	704.57607437	699.75381702	701.57790025	-0.13354402	0.04617272	-0.31685119
0.45057	123.69029	1.09e-06	0.00012819	0.00020653	1.32e-06	0.0	0.00144586	0.00026779	2.05e-06	704.57448304	699.75453041	701.57704138	-0.13349963	0.0461409	-0.31685052
0.45062	123.69974	1.09e-06	0.00012817	0.00020654	1.32e-06	0.0	0.00144586	0.00026779	2.05e-06	704.57289181	699.75524329	701.57618246	-0.13345525	0.04610908	-0.31684985
0.45068	123.70919	1.09e-06	0.00012815	0.00020656	1.32e-06	0.0	0.00144586	0.00026779	2.05e-06	704.57130068	699.75595569	701.57532349	-0.13341088	0.04607728	-0.31684917
0.45073	123.71863	1.09e-06	0.00012814	0.00020658	1.32e-06	0.0	0.00144586	0.0002678	2.05e-06	704.56970966	699.75666759	701.57446448	-0.13336652	0.04604549	-0.3168485
0.45079	123.72807	1.09e-06	0.00012812	0.0002066	1.32e-06	-0.0	0.00144586	0.0002678	2.05e-06	704.56811873	699.75737899	701.57360543	-0.13332215	0.0460137	-0.31684782
0.45084	123.73751	1.09e-06	0.0001281	0.00020661	1.32e-06	-0.0	0.00144586	0.0002678	2.05e-06	704.5665279	699.7580899	701.57274633	-0.13327779	0.04598192	-0.31684715
0.4509	123.74695	1.09e-06	0.00012808	0.00020663	1.31e-06	-0.0	0.00144586	0.0002678	2.05e-06	704.56493718	699.75880032	701.57188718	-0.13323345	0.04595015	-0.31684647
0.45095	123.75639	1.09e-06	0.00012807	0.00020665	1.31e-06	-0.0	0.00144586	0.0002678	2.05e-06	704.56334656	699.75951024	701.571028	-0.13318911	0.04591839	-0.3168458
0.45101	123.76582	1.09e-06	0.00012805	0.00020667	1.31e-06	0.0	0.00144586	0.0002678	2.05e-06	704.56175603	699.76021967	701.57016876	-0.13314477	0.04588663	-0.31684512
0.45106	123.77525	1.08e-06	0.00012803	0.00020668	1.31e-06	0.0	0.00144587	0.0002678	2.05e-06	704.56016561	699.76092861	701.56930949	-0.13310044	0.04585488	-0.31684445
0.45112	123.78468	1.08e-06	0.00012802	0.0002067	1.31e-06	0.0	0.00144587	0.0002678	2.05e-06	704.55857529	699.76163705	701.56845017	-0.13305612	0.04582314	-0.31684377
0.45117	123.7941	1.08e-06	0.000128	0.00020672	1.31e-06	0.0	0.00144587	0.0002678	2.05e-06	704.55698507	699.762345	701.5675908	-0.13301181	0.04579141	-0.3168431
0.45123	123.80353	1.08e-06	0.00012798	0.00020673	1.31e-06	-0.0	0.00144587	0.0002678	2.05e-06	704.55539495	699.76305246	701.56673139	-0.13296749	0.04575968	-0.31684242
0.45128	123.81295	1.08e-06	0.00012796	0.00020675	1.31e-06	-0.0	0.00144587	0.0002678	2.05e-06	704.55380493	699.76375942	701.56587193	-0.13292319	0.04572797	-0.31684175
0.45134	123.82237	1.08e-06	0.00012795	0.00020677	1.31e-06	-0.0	0.00144587	0.0002678	2.05e-06	704.55221502	699.76446589	701.56501243	-0.13287889	0.04569626	-0.31684107
0.45139	123.83178	1.08e-06	0.00012793	0.00020679	1.31e-06	-0.0	0.00144587	0.0002678	2.05e-06	704.5506252	699.76517187	701.56415289	-0.13283461	0.04566456	-0.3168404
0.45145	123.8412	1.08e-06	0.00012791	0.0002068	1.31e-06	0.0	0.00144587	0.0002678	2.05e-06	704.54903549	699.76587735	701.5632933	-0.13279032	0.04563287	-0.31683972
0.46151	125.52129	9.4e-07	0.00012492	0.00020982	1.24e-06	0.0	0.00144597	0.00026789	2.05e-06	704.25986567	699.8868184	701.40523224	-0.12479278	0.03996344	-0.31671558
0.46157	125.53024	9.4e-07	0.0001249	0.00020983	1.24e-06	0.0	0.00144597	0.00026789	2.05e-06	704.25829519	699.88743539	701.40436436	-0.12474966	0.03993317	-0.3167149
0.46162	125.53918	9.4e-07	0.00012489	0.00020985	1.24e-06	0.0	0.00144597	0.00026789	2.05e-06	704.25672481	699.8880519	701.40349643	-0.12470653	0.03990289	-0.31671421
0.46168	125.54812	9.4e-07	0.00012487	0.00020986	1.24e-06	-0.0	0.00144597	0.00026789	2.05e-06	704.25515453	699.88866795	701.40262846	-0.12466341	0.03987262	-0.31671353
0.46173	125.55705	9.4e-07	0.00012486	0.00020988	1.24e-06	-0.0	0.00144597	0.00026789	2.05e-06	704.25358436	699.88928352	701.40176044	-0.1246203	0.03984236	-0.31671285
0.46179	125.56598	9.4e-07	0.00012484	0.0002099	1.24e-06	-0.0	0.00144597	0.00026789	2.05e-06	704.2520143	699.88989863	701.40089238	-0.1245772	0.03981211	-0.31671217
0.46184	125.57491	9.4e-07	0.00012483	0.00020991	1.24e-06	-0.0	0.00144597	0.00026789	2.05e-06	704.25044434	699.89051326	701.40002426	-0.1245341	0.03978186	-0.31671149
0.4619	125.58384	9.4e-07	0.00012481	0.00020993	1.24e-06	0.0	0.00144597	0.00026789	2.05e-06	704.24887449	699.89112743	701.39915611	-0.12449101	0.03975162	-0.31671081
0.46195	125.59276	9.4e-07	0.00012479	0.00020994	1.24e-06	0.0	0.00144597	0.00026789	2.05e-06	704.24730475	699.89174113	701.39828791	-0.12444792	0.03972139	-0.31671012
0.46201	125.60168	9.4e-07	0.00012478	0.00020996	1.24e-06	0.0	0.00144598	0.00026789	2.05e-06	704.24573511	699.89235436	701.39741966	-0.12440484	0.03969117	-0.31670944
0.46206	125.6106	9.3e-07	0.00012476	0.00020997	1.24e-06	0.0	0.00144598	0.00026789	2.05e-06	704.24416557	699.89296712	701.39655137	-0.12436177	0.03966096	-0.31670876
0.46212	125.61952	9.3e-07	0.00012475	0.00020999	1.24e-06	-0.0	0.00144598	0.00026789	2.05e-06	704.24259614	699.89357941	701.39568303	-0.12431869	0.03963074	-0.31670808
0.46217	125.62843	9.3e-07	0.00012473	0.00021001	1.24e-06	-0.0	0.00144598	0.00026789	2.05e-06	704.24102682	699.89419123	701.39481465	-0.12427563	0.03960054	-0.3167074
0.46223	125.63734	9.3e-07	0.00012472	0.00021002	1.24e-06	-0.0	0.00144598	0.00026789	2.05e-06	704.2394576	699.89480259	701.39394622	-0.12423258	0.03957035	-0.31670671
0.46228	125.64625	9.3e-07	0.0001247	0.00021004	1.24e-06	-0.0	0.00144598	0.00026789	2.05e-06	704.23788849	699.89541348	701.39307774	-0.12418953	0.03954017	-0.31670603
0.46234	125.65516	9.3e-07	0.00012469	0.00021005	1.24e-06	0.0	0.00144598	0.00026789	2.05e-06	704.23631948	699.8960239	701.39220922	-0.12414648	0.03950998	-0.31670535
0.46239	125.66406	9.3e-07	0.00012467	0.00021007	1.24e-06	0.0	0.00144598	0.00026789	2.05e-06	704.23475058	699.89663385	701.39134066	-0.12410344	0.03947981	-0.31670467
0.46245	125.67296	9.3e-07	0.00012465	0.00021008	1.24e-06	0.0	0.00144598	0.0002679	2.05e-06	704.23318178	699.89724333	701.39047204	-0.12406041	0.03944964	-0.31670399
0.47251	127.2556	8.2e-07	0.00012194	0.00021281	1.18e-06	0.0	0.00144606	0.00026797	2.05e-06	703.94784241	700.00102441	701.23074284	-0.11628175	0.03405091	-0.31657853
0.47257	127.26399	8.2e-07	0.00012193	0.00021282	1.18e-06	0.0	0.00144606	0.00026797	2.05e-06	703.94629253	700.00154979	701.22986574	-0.11623974	0.03402206	-0.31657784
0.47262	127.27238	8.2e-07	0.00012191	0.00021284	1.18e-06	0.0	0.00144606	0.00026797	2.05e-06	703.94474275	700.00207473	701.2289886	-0.11619773	0.03399321	-0.31657715
0.47268	127.28076	8.2e-07	0.0001219	0.00021285	1.18e-06	0.0	0.00144606	0.00026797	2.05e-06	703.94319307	700.00259922	701.22811141	-0.11615574	0.03396438	-0.31657646
0.47273	127.28914	8.2e-07	0.00012189	0.00021287	1.18e-06	0.0	0.00144606	0.00026797	2.05e-06	703.94164349	700.00312327	701.22723418	-0.11611374	0.03393554	-0.31657577
0.47279	127.29752	8.2e-07	0.00012187	0.00021288	1.18e-06	-0.0	0.00144606	0.00026797	2.05e-06	703.94009401	700.00364687	701.22635689	-0.11607174	0.03390671	-0.31657509
0.47284	127.3059	8.2e-07	0.00012186	0.0002129	1.17e-06	-0.0	0.00144606	0.00026797	2.05e-06	703.93854462	700.00417002	701.22547957	-0.11602976	0.03387789	-0.3165744
0.4729	127.31427	8.2e-07	0.00012184	0.00021291	1.17e-06	-0.0	0.00144606	0.00026797	2.05e-06	703.93699534	700.00469273	701.22460219	-0.11598778	0.03384908	-0.31657371
0.47295	127.32264	8.2e-07	0.00012183	0.00021292	1.17e-06	-0.0	0.00144606	0.00026797	2.05e-06	703.93544615	700.00521499	701.22372477	-0.1159458	0.03382027	-0.31657302
0.47301	127.331	8.1e-07	0.00012182	0.00021294	1.17e-06	0.0	0.00144606	0.00026797	2.05e-06	703.93389706	700.0057368	701.2228473	-0.11590383	0.03379147	-0.31657233
0.47306	127.33937	8.1e-07	0.0001218	0.00021295	1.17e-06	0.0	0.00144606	0.00026797	2.05e-06	703.93234807	700.00625817	701.22196979	-0.11586186	0.03376267	-0.31657164
0.47312	127.34773	8.1e-07	0.00012179	0.00021297	1.17e-06	0.0	0.00144606	0.00026797	2.05e-06	703.93079917	700.0067791	701.22109222	-0.1158199	0.03373389	-0.31657095
0.47317	127.35609	8.1e-07	0.00012177	0.00021298	1.17e-06	0.0	0.00144606	0.00026797	2.05e-06	703.92925038	700.00729958	701.22021461	-0.11577795	0.03370512	-0.31657026
0.47323	127.36444	8.1e-07	0.00012176	0.00021299	1.17e-06	0.0	0.00144606	0.00026797	2.05e-06	703.92770168	700.00781961	701.21933696	-0.11573599	0.03367634	-0.31656957
0.47328	127.37279	8.1e-07	0.00012175	0.00021301	1.17e-06	-0.0	0.00144607	0.00026797	2.05e-06	703.92615308	700.0083392	701.21845926	-0.11569404	0.03364757	-0.31656888
0.47334	127.38114	8.1e-07	0.00012173	0.00021302	1.17e-06	-0.0	0.00144607	0.00026798	2.05e-06	703.92460458	700.00885834	701.21758151	-0.1156521	0.03361881	-0.31656819
0.47339	127.38949	8.1e-07	0.00012172	0.00021304	1.17e-06	-0.0	0.00144607	0.00026798	2.05e-06	703.92305617	700.00937704	701.21670371	-0.11561016	0.03359006	-0.3165675
0.47345	127.39783	8.1e-07	0.0001217	0.00021305	1.17e-06	-0.0	0.00144607	0.00026798	2.05e-06	703.92150787	700.00989529	701.21582587	-0.11556823	0.03356132	-0.31656681
0.48351	128.87417	7.2e-07	0.00011927	0.0002155	1.12e-06	-0.0	0.00144613	0.00026804	2.05e-06	703.63976269	700.08976855	701.0562267	-0.10792778	0.01383558	-0.31644148
0.48357	128.88195	7.2e-07	0.00011925	0.00021551	1.12e-06	-0.0	0.00144613	0.00026804	2.05e-06	703.63823259	700.08998247	701.05539451	-0.10788547	0.01382574	-0.31644083
0.48362	128.88973	7.2e-07	0.00011924	0.00021553	1.12e-06	-0.0	0.00144613	0.00026804	2.05e-06	703.63670261	700.09019624	701.0545622	-0.10784317	0.01381591	-0.31644018
0.48368	128.89751	7.2e-07	0.00011923	0.00021554	1.12e-06	-0.0	0.00144613	0.00026804	2.05e-06	703.63517277	700.09040985	701.05372977	-0.10780087	0.01380607	-0.31643952
0.48373	128.90529	7.2e-07	0.00011921	0.00021555	1.12e-06	-0.0	0.00144613	0.00026804	2.05e-06	703.63364304	700.09062331	701.05289723	-0.10775863	0.01379624	-0.31643887
0.48379	128.91306	7.2e-07	0.0001192	0.00021556	1.12e-06	-0.0	0.00144613	0.00026804	2.05e-06	703.63211344	700.09083662	701.05206456	-0.10771635	0.01378641	-0.31643821
0.48384	128.92082	7.2e-07	0.00011919	0.00021558	1.12e-06	-0.0	0.00144613	0.00026804	2.05e-06	703.63058397	700.09104978	701.05123178	-0.10767407	0.01377657	-0.31643756
0.4839	128.92859	7.2e-07	0.00011918	0.00021559	1.12e-06	-0.0	0.00144613	0.00026804	2.05e-06	703.62905462	700.09126278	701.05039888	-0.10763179	0.01376674	-0.31643691
0.48395	128.93635	7.2e-07	0.00011916	0.0002156	1.12e-06	0.0	0.00144613	0.00026804	2.05e-06	703.62752539	700.09147563	701.04956586	-0.10758951	0.01375691	-0.31643625
0.48401	128.94411	7.2e-07	0.00011915	0.00021562	1.12e-06	0.0	0.00144613	0.00026804	2.05e-06	703.62599629	700.09168832	701.04873272	-0.10754743	0.0137471	-0.31643559
0.48406	128.95186	7.2e-07	0.00011914	0.00021563	1.12e-06	0.0	0.00144613	0.00026804	2.05e-06	703.62446731	700.09190087	701.04789946	-0.10750519	0.01373728	-0.31643494
0.48412	128.95961	7.2e-07	0.00011913	0.00021564	1.12e-06	0.0	0.00144613	0.00026804	2.05e-06	703.62293845	700.09211326	701.04706608	-0.10746295	0.01372745	-0.31643429
0.48417	128.96736	7.2e-07	0.00011911	0.00021565	1.12e-06	0.0	0.00144613	0.00026804	2.05e-06	703.62140972	700.0923255	701.04623258	-0.10742071	0.01371762	-0.31643363
0.48423	128.97511	7.2e-07	0.0001191	0.00021567	1.12e-06	-0.0	0.00144614	0.00026804	2.05e-06	703.6198811	700.09253758	701.04539897	-0.10737846	0.01370779	-0.31643298
0.48428	128.98285	7.2e-07	0.00011909	0.00021568	1.12e-06	-0.0	0.00144614	0.00026804	2.05e-06	703.61835261	700.09274951	701.04456523	-0.10733622	0.01369796	-0.31643232
0.48434	128.99059	7.2e-07	0.00011908	0.00021569	1.11e-06	-0.0	0.00144614	0.00026804	2.05e-06	703.61682425	700.09296129	701.04373138	-0.10729398	0.01368814	-0.31643167
0.48439	128.99832	7.2e-07	0.00011906	0.0002157	1.11e-06	-0.0	0.00144614	0.00026804	2.05e-06	703.615296	700.09317292	701.04289741	-0.10725174	0.01367831	-0.31643101
0.48445	129.00605	7.1e-07	0.00011905	0.00021572	1.11e-06	-0.0	0.00144614	0.00026805	2.05e-06	703.61376788	700.09338439	701.04206332	-0.1072095	0.01366848	-0.31643036
0.49451	130.36522	6.4e-07	0.00011688	0.00021789	1.07e-06	-0.0	0.00144619	0.0002681	2.05e-06	703.3359329	700.12952103	700.88743668	-0.0995725	0.01188659	-0.31630891
0.49457	130.37233	6.4e-07	0.00011687	0.0002179	1.07e-06	-0.0	0.00144619	0.0002681	2.05e-06	703.33442314	700.12970467	700.88658101	-0.09953113	0.01187694	-0.31630823
0.49462	130.37944	6.4e-07	0.00011686	0.00021792	1.07e-06	-0.0	0.00144619	0.0002681	2.05e-06	703.33291346	700.12988816	700.88572523	-0.09948975	0.01186728	-0.31630756
0.49468	130.38654	6.4e-07	0.00011685	0.00021793	1.07e-06	0.0	0.00144619	0.0002681	2.05e-06	703.33140385	700.1300715	700.88486933	-0.09944837	0.01185762	-0.31630689
0.49473	130.39364	6.4e-07	0.00011684	0.00021794	1.07e-06	0.0	0.00144619	0.0002681	2.05e-06	703.32989432	700.13025469	700.88401331	-0.09940699	0.01184796	-0.31630622
0.49479	130.40074	6.4e-07	0.00011683	0.00021795	1.07e-06	0.0	0.00144619	0.0002681	2.05e-06	703.32838487	700.13043774	700.88315717	-0.09936562	0.0118383	-0.31630555
0.49484	130.40783	6.4e-07	0.00011682	0.00021796	1.07e-06	0.0	0.00144619	0.0002681	2.05e-06	703.32687549	700.13062063	700.88230092	-0.09932425	0.01182865	-0.31630487
0.4949	130.41492	6.4e-07	0.00011681	0.00021797	1.07e-06	0.0	0.00144619	0.0002681	2.05e-06	703.32536619	700.13080337	700.88144456	-0.09928289	0.011819	-0.3163042
0.49495	130.42201	6.4e-07	0.0001168	0.00021798	1.07e-06	0.0	0.00144619	0.0002681	2.05e-06	703.32385697	700.13098596	700.88058808	-0.09924153	0.01180934	-0.31630353
0.49501	130.42909	6.4e-07	0.00011678	0.00021799	1.07e-06	-0.0	0.00144619	0.0002681	2.05e-06	703.32234782	700.1311684	700.87973148	-0.09920016	0.01179969	-0.31630285
0.49506	130.43617	6.4e-07	0.00011677	0.00021801	1.07e-06	-0.0	0.00144619	0.0002681	2.05e-06	703.32083875	700.1313507	700.87887476	-0.0991588	0.01179003	-0.31630218
0.49512	130.44325	6.4e-07	0.00011676	0.00021802	1.07e-06	-0.0	0.00144619	0.0002681	2.05e-06	703.31932975	700.13153284	700.87801793	-0.09911744	0.01178038	-0.31630151
0.49517	130.45032	6.4e-07	0.00011675	0.00021803	1.07e-06	-0.0	0.00144619	0.0002681	2.05e-06	703.31782084	700.13171483	700.87716098	-0.09907608	0.01177073	-0.31630084
0.49523	130.45739	6.4e-07	0.00011674	0.00021804	1.07e-06	-0.0	0.00144619	0.0002681	2.05e-06	703.31631199	700.13189667	700.87630392	-0.09903473	0.01176108	-0.31630016
0.49528	130.46445	6.4e-07	0.00011673	0.00021805	1.07e-06	-0.0	0.00144619	0.0002681	2.05e-06	703.31480322	700.13207837	700.87544674	-0.09899338	0.01175143	-0.31629949
0.49534	130.47152	6.4e-07	0.00011672	0.00021806	1.07e-06	0.0	0.00144619	0.0002681	2.05e-06	703.31329453	700.13225991	700.87458945	-0.09895203	0.01174178	-0.31629882
0.49539	130.47857	6.4e-07	0.00011671	0.00021807	1.07e-06	0.0	0.00144619	0.0002681	2.05e-06	703.3117859	700.1324413	700.87373203	-0.09891068	0.01173213	-0.31629814
0.49545	130.48563	6.4e-07	0.0001167	0.00021808	1.06e-06	0.0	0.00144619	0.0002681	2.05e-06	703.31027736	700.13262255	700.87287451	-0.09886934	0.01172249	-0.31629747
0.50551	131.7138	5.8e-07	0.0001148	0.00021999	1.03e-06	0.0	0.00144623	0.00026815	2.05e-06	703.03520817	700.16328245	700.71399308	-0.09131033	0.00996786	-0.31617268
0.50556	131.72015	5.8e-07	0.00011479	0.00022	1.03e-06	0.0	0.00144623	0.00026815	2.05e-06	703.0337091	700.16343635	700.71311418	-0.0912689	0.00995832	-0.31617199
0.50562	131.7265	5.8e-07	0.00011478	0.00022001	1.03e-06	0.0	0.00144623	0.00026815	2.05e-06	703.03221005	700.1635901	700.71223516	-0.09122746	0.00994878	-0.31617129
0.50567	131.73285	5.8e-07	0.00011477	0.00022002	1.03e-06	0.0	0.00144623	0.00026815	2.05e-06	703.03071103	700.1637437	700.71135602	-0.09118601	0.00993925	-0.3161706
0.50573	131.73919	5.8e-07	0.00011476	0.00022003	1.02e-06	0.0	0.00144623	0.00026815	2.05e-06	703.02921204	700.16389715	700.71047677	-0.09114457	0.00992971	-0.31616991
0.50578	131.74553	5.8e-07	0.00011475	0.00022004	1.02e-06	-0.0	0.00144623	0.00026815	2.05e-06	703.02771308	700.16405046	700.7095974	-0.09110313	0.00992017	-0.31616922
0.50584	131.75186	5.8e-07	0.00011474	0.00022005	1.02e-06	-0.0	0.00144624	0.00026815	2.05e-06	703.02621414	700.16420362	700.70871792	-0.09106168	0.00991064	-0.31616853
0.50589	131.75819	5.8e-07	0.00011473	0.00022006	1.02e-06	-0.0	0.00144624	0.00026815	2.05e-06	703.02471523	700.16435663	700.70783832	-0.09102023	0.0099011	-0.31616784
0.50595	131.76452	5.8e-07	0.00011472	0.00022006	1.02e-06	-0.0	0.00144624	0.00026815	2.05e-06	703.02321635	700.16450949	700.7069586	-0.09097877	0.00989156	-0.31616715
0.506	131.77084	5.8e-07	0.00011471	0.00022007	1.02e-06	-0.0	0.00144624	0.00026815	2.05e-06	703.0217175	700.16466221	700.70607876	-0.09093731	0.00988203	-0.31616646
0.50606	131.77716	5.8e-07	0.0001147	0.00022008	1.02e-06	-0.0	0.00144624	0.00026815	2.05e-06	703.02021867	700.16481477	700.70519881	-0.09089584	0.0098725	-0.31616577
0.50611	131.78347	5.8e-07	0.00011469	0.00022009	1.02e-06	-0.0	0.00144624	0.00026815	2.05e-06	703.01871987	700.16496719	700.70431874	-0.09085437	0.00986296	-0.31616508
0.50617	131.78978	5.8e-07	0.00011468	0.0002201	1.02e-06	0.0	0.00144624	0.00026815	2.05e-06	703.01722109	700.16511947	700.70343856	-0.09081291	0.00985343	-0.31616439
0.50622	131.79609	5.8e-07	0.00011467	0.00022011	1.02e-06	0.0	0.00144624	0.00026815	2.05e-06	703.01572234	700.16527159	700.70255825	-0.09077143	0.00984389	-0.31616369
0.50628	131.80239	5.8e-07	0.00011466	0.00022012	1.02e-06	0.0	0.00144624	0.00026815	2.05e-06	703.01422361	700.16542357	700.70167783	-0.09072995	0.00983436	-0.316163
0.50633	131.80869	5.8e-07	0.00011466	0.00022013	1.02e-06	0.0	0.00144624	0.00026815	2.05e-06	703.01272491	700.1655754	700.70079729	-0.09068847	0.00982483	-0.31616231
0.50639	131.81498	5.8e-07	0.00011465	0.00022014	1.02e-06	0.0	0.00144624	0.00026815	2.05e-06	703.01122623	700.16572708	700.69991664	-0.09064697	0.00981529	-0.31616162
0.50644	131.82127	5.8e-07	0.00011464	0.00022015	1.02e-06	0.0	0.00144624	0.00026815	2.05e-06	703.00972758	700.16587861	700.69903587	-0.09060548	0.00980576	-0.31616093
0.5065	131.82755	5.8e-07	0.00011463	0.00022016	1.02e-06	-0.0	0.00144624	0.00026815	2.05e-06	703.00822895	700.16603	700.69815498	-0.090564	0.00979623	-0.31616024
0.51651	132.90005	5.3e-07	0.00011302	0.00022177	9.9e-07	0.0	0.00144627	0.00026819	2.05e-06	702.73561354	700.19112974	700.53586137	-0.08290156	0.00806529	-0.31603276
0.51656	132.90553	5.3e-07	0.00011301	0.00022178	9.9e-07	0.0	0.00144627	0.00026819	2.05e-06	702.73411488	700.1912542	700.53495865	-0.08285851	0.00805579	-0.31603205
0.51662	132.911	5.3e-07	0.000113	0.00022179	9.9e-07	0.0	0.00144627	0.00026819	2.05e-06	702.73261619	700.1913785	700.53405579	-0.08281551	0.00804628	-0.31603134
0.51667	132.91647	5.3e-07	0.000113	0.0002218	9.9e-07	0.0	0.00144627	0.00026819	2.05e-06	702.73111747	700.19150266	700.53315282	-0.08277251	0.00803677	-0.31603063
0.51673	132.92194	5.3e-07	0.00011299	0.00022181	9.9e-07	-0.0	0.00144627	0.00026819	2.05e-06	702.72961873	700.19162668	700.53224972	-0.08272951	0.00802727	-0.31602993
0.51678	132.9274	5.3e-07	0.00011298	0.00022181	9.9e-07	-0.0	0.00144627	0.00026819	2.05e-06	702.72811997	700.19175054	700.53134651	-0.08268646	0.00801776	-0.31602922
0.51684	132.93286	5.3e-07	0.00011297	0.00022182	9.9e-07	-0.0	0.00144627	0.00026819	2.05e-06	702.72662117	700.19187426	700.53044316	-0.0826434	0.00800825	-0.31602851
0.51689	132.93831	5.3e-07	0.00011296	0.00022183	9.9e-07	-0.0	0.00144627	0.00026819	2.05e-06	702.72512235	700.19199783	700.5295397	-0.08260034	0.00799875	-0.3160278
0.51695	132.94376	5.3e-07	0.00011296	0.00022184	9.9e-07	-0.0	0.00144627	0.00026819	2.05e-06	702.72362351	700.19212126	700.52863611	-0.0825572	0.00798924	-0.31602709
0.517	132.9492	5.3e-07	0.00011295	0.00022185	9.9e-07	-0.0	0.00144627	0.00026819	2.05e-06	702.72212463	700.19224453	700.5277324	-0.0825141	0.00797973	-0.31602638
0.51706	132.95464	5.3e-07	0.00011294	0.00022186	9.9e-07	-0.0	0.00144627	0.00026819	2.05e-06	702.72062573	700.19236766	700.52682857	-0.082471	0.00797022	-0.31602567
0.51711	132.96007	5.3e-07	0.00011293	0.00022186	9.9e-07	0.0	0.00144627	0.00026819	2.05e-06	702.7191268	700.19249065	700.52592461	-0.0824279	0.00796072	-0.31602496
0.51717	132.9655	5.3e-07	0.00011292	0.00022187	9.9e-07	0.0	0.00144627	0.00026819	2.05e-06	702.71762784	700.19261348	700.52502053	-0.08238475	0.00795121	-0.31602425
0.51722	132.97092	5.3e-07	0.00011292	0.00022188	9.9e-07	0.0	0.00144627	0.00026819	2.05e-06	702.71612885	700.19273617	700.52411632	-0.08234161	0.0079417	-0.31602354
0.51728	132.97634	5.3e-07	0.00011291	0.00022189	9.9e-07	0.0	0.00144627	0.0002682	2.05e-06	702.71462983	700.19285872	700.523212	-0.08229843	0.00793219	-0.31602283
0.51733	132.98176	5.3e-07	0.0001129	0.0002219	9.9e-07	0.0	0.00144627	0.0002682	2.05e-06	702.71313079	700.19298111	700.52230755	-0.08225522	0.00792268	-0.31602212
0.51739	132.98717	5.3e-07	0.00011289	0.0002219	9.9e-07	0.0	0.00144627	0.0002682	2.05e-06	702.71163171	700.19310336	700.52140297	-0.08221199	0.00791317	-0.31602141
0.51744	132.99257	5.3e-07	0.00011288	0.00022191	9.9e-07	0.0	0.00144627	0.0002682	2.05e-06	702.71013261	700.19322546	700.52049828	-0.0821688	0.00790366	-0.31602069
0.5175	132.99797	5.3e-07	0.00011288	0.00022192	9.9e-07	-0.0	0.00144627	0.0002682	2.05e-06	702.70863347	700.19334741	700.51959346	-0.0821256	0.00789415	-0.31601998
0.52751	133.89549	5e-07	0.00011157	0.00022323	9.6e-07	-0.0	0.0014463	0.00026823	2.05e-06	702.4349954	700.21308788	700.35279079	-0.0739193	0.0061539	-0.31588897
0.52756	133.89992	4.9e-07	0.00011156	0.00022324	9.6e-07	0.0	0.0014463	0.00026823	2.05e-06	702.4334859	700.21318279	700.35186213	-0.07387175	0.00614425	-0.31588824
0.52762	133.90435	4.9e-07	0.00011155	0.00022325	9.6e-07	0.0	0.0014463	0.00026823	2.05e-06	702.43197632	700.21327755	700.35093334	-0.07382417	0.0061346	-0.31588751
0.52767	133.90877	4.9e-07	0.00011155	0.00022325	9.6e-07	0.0	0.0014463	0.00026823	2.05e-06	702.43046666	700.21337217	700.35000441	-0.07377643	0.00612494	-0.31588678
0.52773	133.91318	4.9e-07	0.00011154	0.00022326	9.6e-07	0.0	0.0014463	0.00026823	2.05e-06	702.42895692	700.21346663	700.34907533	-0.07372874	0.00611528	-0.31588605
0.52778	133.91759	4.9e-07	0.00011153	0.00022326	9.6e-07	0.0	0.0014463	0.00026823	2.05e-06	702.42744709	700.21356095	700.34814612	-0.07368093	0.00610562	-0.31588532
0.52784	133.922	4.9e-07	0.00011153	0.00022327	9.6e-07	0.0	0.0014463	0.00026823	2.05e-06	702.42593718	700.21365512	700.34721677	-0.07363314	0.00609596	-0.31588459
0.52789	133.92639	4.9e-07	0.00011152	0.00022328	9.6e-07	0.0	0.0014463	0.00026823	2.05e-06	702.42442719	700.21374913	700.34628728	-0.07358505	0.00608629	-0.31588386
0.52795	133.93078	4.9e-07	0.00011152	0.00022328	9.6e-07	0.0	0.0014463	0.00026823	2.05e-06	702.4229171	700.213843	700.34535764	-0.07353716	0.00607662	-0.31588313
0.528	133.93517	4.9e-07	0.00011151	0.00022329	9.6e-07	0.0	0.0014463	0.00026823	2.05e-06	702.42140694	700.21393672	700.34442787	-0.07348928	0.00606696	-0.3158824
0.52806	133.93955	4.9e-07	0.0001115	0.0002233	9.6e-07	-0.0	0.0014463	0.00026823	2.05e-06	702.41989669	700.21403029	700.34349796	-0.0734414	0.0060573	-0.31588167
0.52811	133.94392	4.9e-07	0.0001115	0.0002233	9.6e-07	-0.0	0.0014463	0.00026823	2.05e-06	702.41838635	700.21412371	700.3425679	-0.07339347	0.00604763	-0.31588094
0.52817	133.94829	4.9e-07	0.00011149	0.00022331	9.6e-07	-0.0	0.0014463	0.00026823	2.05e-06	702.41687594	700.21421698	700.34163771	-0.07334539	0.00603796	-0.31588021
0.52822	133.95265	4.9e-07	0.00011148	0.00022332	9.6e-07	-0.0	0.0014463	0.00026823	2.05e-06	702.41536543	700.2143101	700.34070737	-0.07329735	0.00602829	-0.31587948
0.52828	133.957	4.9e-07	0.00011148	0.00022332	9.6e-07	-0.0	0.0014463	0.00026823	2.05e-06	702.41385484	700.21440307	700.3397769	-0.07324918	0.00601861	-0.31587875
0.52833	133.96135	4.9e-07	0.00011147	0.00022333	9.6e-07	-0.0	0.0014463	0.00026823	2.05e-06	702.41234416	700.2144959	700.33884628	-0.07320105	0.00600893	-0.31587802
0.52839	133.96569	4.9e-07	0.00011147	0.00022333	9.6e-07	-0.0	0.0014463	0.00026823	2.05e-06	702.4108334	700.21458857	700.33791552	-0.07315258	0.00599924	-0.31587728
0.52844	133.97003	4.9e-07	0.00011146	0.00022334	9.6e-07	-0.0	0.0014463	0.00026823	2.05e-06	702.40932255	700.21468109	700.33698462	-0.07310434	0.00598956	-0.31587655
0.5285	133.97436	4.9e-07	0.00011145	0.00022335	9.6e-07	-0.0	0.0014463	0.00026823	2.05e-06	702.40781161	700.21477347	700.33605358	-0.07305609	0.00597989	-0.31587582
0.53851	134.65354	4.7e-07	0.00011049	0.00022432	9.4e-07	0.0	0.00144632	0.00026825	2.05e-06	702.13120055	700.22905551	700.16404552	-0.06323723	0.00416792	-0.31574072
0.53856	134.65661	4.7e-07	0.00011048	0.00022432	9.4e-07	0.0	0.00144632	0.00026825	2.05e-06	702.12967171	700.22911976	700.16308487	-0.06317464	0.00415752	-0.31573996
0.53862	134.65967	4.7e-07	0.00011048	0.00022433	9.4e-07	0.0	0.00144632	0.00026825	2.05e-06	702.1281428	700.22918384	700.16212403	-0.06311188	0.0041471	-0.31573921
0.53867	134.66272	4.7e-07	0.00011047	0.00022433	9.4e-07	0.0	0.00144632	0.00026825	2.05e-06	702.1266138	700.22924777	700.161163	-0.06304898	0.00413668	-0.31573845
0.53873	134.66576	4.7e-07	0.00011047	0.00022433	9.4e-07	0.0	0.00144632	0.00026825	2.05e-06	702.12508471	700.22931154	700.16020177	-0.06298594	0.00412625	-0.3157377
0.53878	134.6688	4.7e-07	0.00011046	0.00022434	9.4e-07	0.0	0.00144632	0.00026825	2.05e-06	702.12355555	700.22937515	700.15924035	-0.06292273	0.00411582	-0.31573694
0.53884	134.67183	4.7e-07	0.00011046	0.00022434	9.4e-07	0.0	0.00144632	0.00026825	2.05e-06	702.12202631	700.22943859	700.15827874	-0.06285935	0.00410537	-0.31573619
0.53889	134.67484	4.7e-07	0.00011046	0.00022435	9.4e-07	0.0	0.00144632	0.00026825	2.05e-06	702.120497	700.22950188	700.15731693	-0.06279585	0.00409491	-0.31573543
0.53895	134.67785	4.7e-07	0.00011045	0.00022435	9.4e-07	0.0	0.00144632	0.00026825	2.05e-06	702.1189676	700.229565	700.15635493	-0.06273218	0.00408445	-0.31573468
0.539	134.68086	4.7e-07	0.00011045	0.00022436	9.4e-07	0.0	0.00144632	0.00026825	2.05e-06	702.11743813	700.22962796	700.15539272	-0.06266835	0.00407398	-0.31573392
0.53906	134.68385	4.7e-07	0.00011044	0.00022436	9.4e-07	0.0	0.00144632	0.00026825	2.05e-06	702.11590859	700.22969076	700.15443033	-0.06260437	0.0040635	-0.31573316
0.53911	134.68683	4.7e-07	0.00011044	0.00022436	9.4e-07	0.0	0.00144632	0.00026825	2.05e-06	702.11437897	700.2297534	700.15346773	-0.06254022	0.00405301	-0.31573241
0.53917	134.68981	4.7e-07	0.00011044	0.00022437	9.4e-07	0.0	0.00144632	0.00026825	2.05e-06	702.11284928	700.22981587	700.15250494	-0.06247592	0.00404251	-0.31573165
0.53922	134.69278	4.7e-07	0.00011043	0.00022437	9.4e-07	0.0	0.00144632	0.00026825	2.05e-06	702.11131951	700.22987819	700.15154194	-0.06241147	0.004032	-0.31573089
0.53928	134.69574	4.7e-07	0.00011043	0.00022438	9.4e-07	0.0	0.00144632	0.00026825	2.05e-06	702.10978967	700.22994034	700.15057875	-0.06234684	0.00402149	-0.31573014
0.53933	134.69869	4.7e-07	0.00011042	0.00022438	9.4e-07	-0.0	0.00144632	0.00026825	2.05e-06	702.10825977	700.23000233	700.14961536	-0.06228204	0.00401096	-0.31572938
0.53939	134.70163	4.7e-07	0.00011042	0.00022439	9.4e-07	-0.0	0.00144632	0.00026825	2.05e-06	702.10672979	700.23006416	700.14865177	-0.06221708	0.00400043	-0.31572862
0.53944	134.70457	4.7e-07	0.00011041	0.00022439	9.4e-07	-0.0	0.00144632	0.00026825	2.05e-06	702.10519974	700.23012582	700.14768798	-0.06215196	0.00398989	-0.31572787
0.5395	134.70749	4.7e-07	0.00011041	0.00022439	9.4e-07	-0.0	0.00144632	0.00026825	2.05e-06	702.10366963	700.23018732	700.14672398	-0.06208665	0.00397933	-0.31572711
0.54951	135.06385	4.6e-07	0.00010991	0.00022489	9.3e-07	-0.0	0.00144633	0.00026826	2.05e-06	701.82945194	700.23832144	699.96653478	-0.0391601	0.00140759	-0.31558556
0.54956	135.06442	4.6e-07	0.00010991	0.00022489	9.3e-07	-0.0	0.00144633	0.00026826	2.05e-06	701.8281116	700.23834311	699.96549494	-0.03864888	0.00136993	-0.31558474
0.54962	135.06497	4.6e-07	0.00010991	0.00022489	9.3e-07	-0.0	0.00144633	0.00026826	2.05e-06	701.82678252	700.2383642	699.96445332	-0.0380969	0.00132974	-0.31558392
0.54967	135.06549	4.6e-07	0.00010991	0.00022489	9.3e-07	-0.0	0.00144633	0.00026826	2.05e-06	701.82546596	700.23838467	699.96340979	-0.03749751	0.0012866	-0.3155831
0.54973	135.06598	4.6e-07	0.00010991	0.0002249	9.3e-07	-0.0	0.00144633	0.00026826	2.05e-06	701.82416339	700.23840448	699.96236418	-0.03683866	0.00123976	-0.31558228
0.54978	135.06643	4.6e-07	0.00010991	0.0002249	9.3e-07	-0.0	0.00144633	0.00026826	2.05e-06	701.82287667	700.23842356	699.96131628	-0.03610563	0.00118828	-0.31558146
0.54984	135.06685	4.6e-07	0.00010991	0.0002249	9.3e-07	-0.0	0.00144633	0.00026826	2.05e-06	701.82160817	700.23844185	699.96026584	-0.03527786	0.00113088	-0.31558063
0.54989	135.06723	4.6e-07	0.00010991	0.0002249	9.3e-07	-0.0	0.00144633	0.00026826	2.05e-06	701.82036093	700.23845926	699.95921252	-0.03432483	0.00106562	-0.3155798
0.54995	135.06757	4.6e-07	0.00010991	0.0002249	9.3e-07	-0.0	0.00144633	0.00026826	2.05e-06	701.81913904	700.23847566	699.95815587	-0.03319212	0.00098907	-0.31557897
0.55	135.06787	4.6e-07	0.00010991	0.0002249	9.3e-07	-0.0	0.00144633	0.00026826	2.05e-06	701.81794845	700.23849088	699.95709528	1660.72616665	115.39668521	180.9832681
