# Supplementary material for: Dataset for the simulated biomass pyrolysis in rotary kilns with varying particle residence time distributions
Source: Data Brief. 2021 Nov 23;39:107603. doi: 10.1016/j.dib.2021.107603 (PMC8633881; doi:10.1016/j.dib.2021.107603)
Supplement: Supplementary Data S1 — Supplementary Raw Research Data. This is open data under the CC BY license http://creativecommons.org/licenses/by/4.0/ [file mmc1.zip › supplementary/112/logFiles/log_Pe18]

l,m	Tau,s	F_w,kg/s	F_is,kg/s	F_c,kg/s	F_rt,kg/s	F_w_wet,kg/s	F_it,kg/s	F_g,kg/s	F_H2O_g,kg/s	T_b,K	T_g,K	T_w,K	q_bed,kW/m	q_gas,kW/m	q_loss,kW/m
5e-05	0.00931	0.0	0.0	0.0	0.0	0.00205276	0.0	0.0	0.0	298.62153849	300.54773716	833.01845566	31.66292109	3.0270646	-0.4200331
0.00011	0.02793	0.0	0.0	0.0	0.0	0.00205276	0.0	0.0	0.0	299.09247341	302.94114562	832.88704911	31.63065782	3.02260917	-0.41992994
0.00016	0.04654	0.0	0.0	0.0	0.0	0.00205276	0.0	0.0	0.0	299.56280574	305.33019124	832.75578036	31.5984398	3.01809595	-0.4198269
0.00022	0.06516	0.0	0.0	0.0	0.0	0.00205276	0.0	0.0	0.0	300.03253663	307.71483318	832.62464948	31.56626597	3.01352626	-0.41972396
0.00027	0.08377	0.0	0.0	0.0	0.0	0.00205276	0.0	0.0	0.0	300.50166722	310.09503154	832.4936565	31.53413642	3.0088988	-0.41962113
0.00033	0.10239	0.0	0.0	0.0	0.0	0.00205276	0.0	0.0	0.0	300.97019865	312.4707456	832.36280147	31.50204981	3.00421704	-0.41951841
0.00038	0.121	0.0	0.0	0.0	0.0	0.00205276	0.0	0.0	0.0	301.43813199	314.84193697	832.23208445	31.47000645	2.99947902	-0.4194158
0.00044	0.13961	0.0	0.0	0.0	0.0	0.00205276	0.0	0.0	0.0	301.90546837	317.20856603	832.10150547	31.4380062	2.99467915	-0.4193133
0.00049	0.15823	0.0	0.0	0.0	0.0	0.00205276	0.0	0.0	0.0	302.37220886	319.57058976	831.97106461	31.40604931	2.98982703	-0.41921091
0.0105	3.53603	5e-08	0.0	0.0	0.0	0.00205271	0.0	0.0	0.0	378.38339399	637.73952477	810.57827044	26.20152122	1.36608192	-0.40241907
0.01056	3.55453	5e-08	0.0	0.0	0.0	0.00205271	0.0	0.0	0.0	378.75659181	638.76871625	810.47358681	26.17560288	1.35614115	-0.40233691
0.01061	3.57304	5e-08	0.0	0.0	0.0	0.00205271	0.0	0.0	0.0	379.12934654	639.79027202	810.36903769	26.14970648	1.34623277	-0.40225485
0.01067	3.59154	5e-08	0.0	0.0	0.0	0.00205271	0.0	0.0	0.0	379.50165876	640.80421981	810.26462289	26.12383192	1.33635749	-0.4021729
0.01072	3.61005	5e-08	0.0	0.0	0.0	0.00205271	0.0	0.0	0.0	379.87352903	641.81058789	810.1603422	26.09797908	1.32651604	-0.40209106
0.01078	3.62855	5e-08	0.0	0.0	0.0	0.00205271	0.0	0.0	0.0	380.24495793	642.80940503	810.0561954	26.07214786	1.31670914	-0.40200932
0.01083	3.64705	5e-08	0.0	0.0	0.0	0.00205271	0.0	0.0	0.0	380.61594602	643.80070049	809.9521823	26.04633814	1.30693752	-0.40192769
0.01089	3.66555	6e-08	0.0	0.0	0.0	0.0020527	0.0	0.0	0.0	380.98649387	644.78450406	809.84830267	26.02057589	1.29704516	-0.40184612
0.01094	3.68406	6e-08	0.0	0.0	0.0	0.0020527	0.0	0.0	0.0	381.35660251	645.76072255	809.74455679	25.99481664	1.28729948	-0.40176469
0.011	3.70256	6e-08	0.0	0.0	0.0	0.0020527	0.0	0.0	0.0	381.72627216	646.72947338	809.6409441	25.96907711	1.27759998	-0.40168336
0.01105	3.72106	6e-08	0.0	0.0	0.0	0.0020527	0.0	0.0	0.0	382.09550335	647.69079477	809.53746435	25.94335918	1.26793541	-0.40160214
0.01111	3.73956	6e-08	0.0	0.0	0.0	0.0020527	0.0	0.0	0.0	382.46429666	648.64471598	809.43411733	25.91766276	1.25830637	-0.40152103
0.01116	3.75806	6e-08	0.0	0.0	0.0	0.00205269	0.0	0.0	0.0	382.83265265	649.59126671	809.33090283	25.89198777	1.24871348	-0.40144001
0.01122	3.77655	7e-08	0.0	0.0	0.0	0.00205269	0.0	0.0	0.0	383.20057187	650.53047707	809.22782063	25.8663341	1.23915735	-0.40135911
0.01127	3.79505	7e-08	0.0	0.0	0.0	0.00205269	0.0	0.0	0.0	383.56805488	651.4623776	809.12487052	25.84070167	1.22963859	-0.4012783
0.01133	3.81355	7e-08	0.0	0.0	0.0	0.00205269	0.0	0.0	0.0	383.93510223	652.38699925	809.02205226	25.81509038	1.22015781	-0.4011976
0.01138	3.83205	7e-08	0.0	0.0	0.0	0.00205269	0.0	0.0	0.0	384.30171449	653.30437342	808.91936565	25.78950015	1.21071563	-0.40111701
0.01144	3.85054	7e-08	0.0	0.0	0.0	0.00205268	0.0	0.0	0.0	384.6678922	654.21453189	808.81681045	25.76393088	1.20131264	-0.40103651
0.01149	3.86904	8e-08	0.0	0.0	0.0	0.00205268	0.0	0.0	0.0	385.03363591	655.11750689	808.71438645	25.73838248	1.19194948	-0.40095612
0.0215	7.2253	4.93e-06	0.0	0.0	0.0	0.00204782	0.0	0.0	0.0	444.88789548	733.85474278	792.0188563	21.41987062	0.17978695	-0.38785137
0.02156	7.24368	5.02e-06	0.0	0.0	0.0	0.00204773	0.0	0.0	1e-08	445.18253435	733.9876648	791.93656347	21.39795001	0.17739907	-0.38778678
0.02161	7.26207	5.11e-06	0.0	0.0	0.0	0.00204764	0.0	0.0	1e-08	445.47682642	734.11879805	791.85436186	21.37604946	0.17503415	-0.38772225
0.02167	7.28045	5.2e-06	0.0	0.0	0.0	0.00204755	0.0	0.0	1e-08	445.7707721	734.24815957	791.77225131	21.35416898	0.17269197	-0.3876578
0.02172	7.29884	5.3e-06	0.0	0.0	0.0	0.00204746	0.0	0.0	1e-08	446.06437183	734.37576621	791.69023166	21.33230857	0.17037234	-0.38759341
0.02178	7.31722	5.39e-06	0.0	0.0	0.0	0.00204736	0.0	0.0	1e-08	446.35762602	734.50163468	791.60830275	21.31046825	0.16807505	-0.3875291
0.02183	7.3356	5.49e-06	0.0	0.0	0.0	0.00204726	0.0	0.0	1e-08	446.65053509	734.62578152	791.52646442	21.28864756	0.16580292	-0.38746486
0.02189	7.35399	5.59e-06	0.0	0.0	0.0	0.00204717	0.0	0.0	1e-08	446.94309946	734.74822563	791.4447165	21.26684696	0.16355274	-0.38740069
0.02194	7.37237	5.69e-06	0.0	0.0	0.0	0.00204707	0.0	0.0	1e-08	447.23531956	734.86898325	791.36305884	21.24506666	0.16132289	-0.3873366
0.022	7.39075	5.79e-06	0.0	0.0	0.0	0.00204696	0.0	0.0	1e-08	447.52719579	734.98806931	791.28149128	21.22330644	0.15911477	-0.38727257
0.02205	7.40913	5.89e-06	0.0	0.0	0.0	0.00204686	0.0	0.0	1e-08	447.81872858	735.1054999	791.20001367	21.20156629	0.15692818	-0.38720861
0.02211	7.42751	6e-06	0.0	0.0	0.0	0.00204676	0.0	0.0	1e-08	448.10991835	735.22129096	791.11862584	21.17984623	0.15476293	-0.38714472
0.02216	7.44589	6.1e-06	0.0	0.0	0.0	0.00204665	0.0	0.0	1e-08	448.40076552	735.33545827	791.03732766	21.15814625	0.15261883	-0.38708091
0.02222	7.46427	6.21e-06	0.0	0.0	0.0	0.00204654	0.0	0.0	1e-08	448.6912705	735.44801748	790.95611895	21.13646635	0.15049567	-0.38701716
0.02227	7.48265	6.32e-06	0.0	0.0	0.0	0.00204643	0.0	0.0	1e-08	448.9814337	735.5589841	790.87499957	21.11480655	0.14839327	-0.38695349
0.02233	7.50102	6.43e-06	0.0	0.0	0.0	0.00204632	0.0	0.0	1e-08	449.27125555	735.66837345	790.79396936	21.09316684	0.14631144	-0.38688988
0.02238	7.5194	6.54e-06	0.0	0.0	0.0	0.00204621	0.0	0.0	1e-08	449.56073646	735.77620075	790.71302817	21.07154723	0.14424997	-0.38682634
0.02244	7.53778	6.66e-06	0.0	0.0	0.0	0.00204609	0.0	0.0	1e-08	449.84987684	735.88248104	790.63217585	21.04994773	0.14220868	-0.38676288
0.02249	7.55615	6.78e-06	0.0	0.0	0.0	0.00204598	0.0	0.0	1e-08	450.13867711	735.98722922	790.55141225	21.02836798	0.14018989	-0.38669948
0.0325	10.89041	8.996e-05	0.0	0.0	0.0	0.00196271	0.0	0.0	9e-08	497.43210668	740.09907747	777.1994108	17.43049168	-0.0194618	-0.37621838
0.03256	10.90867	9.1e-05	0.0	0.0	0.0	0.00196166	0.0	0.0	9e-08	497.6650332	740.07752657	777.13283832	17.41248505	-0.01968387	-0.37616612
0.03261	10.92693	9.206e-05	0.0	0.0	0.0	0.00196061	0.0	0.0	9e-08	497.89768582	740.05575149	777.06633426	17.39449695	-0.01990222	-0.37611392
0.03267	10.9452	9.312e-05	0.0	0.0	0.0	0.00195954	0.0	0.0	9e-08	498.13006484	740.03375466	776.99989854	17.37652738	-0.02011689	-0.37606176
0.03272	10.96346	9.42e-05	0.0	0.0	0.0	0.00195847	0.0	0.0	9e-08	498.36217056	740.01153853	776.93353107	17.35857632	-0.0203279	-0.37600967
0.03278	10.98172	9.528e-05	0.0	0.0	0.0	0.00195738	0.0	0.0	1e-07	498.59400329	739.98910549	776.86723177	17.34064377	-0.02053534	-0.37595762
0.03283	10.99998	9.638e-05	0.0	0.0	0.0	0.00195629	0.0	0.0	1e-07	498.82556335	739.96645789	776.80100055	17.32272978	-0.02073991	-0.37590563
0.03289	11.01824	9.748e-05	0.0	0.0	0.0	0.00195518	0.0	0.0	1e-07	499.05685103	739.94359757	776.73483735	17.30483421	-0.02094036	-0.37585369
0.03294	11.0365	9.859e-05	0.0	0.0	0.0	0.00195407	0.0	0.0	1e-07	499.28786664	739.92052727	776.66874207	17.28695709	-0.02113731	-0.37580181
0.033	11.05476	9.972e-05	0.0	0.0	0.0	0.00195294	0.0	0.0	1e-07	499.51861048	739.89724927	776.60271462	17.26909842	-0.02133078	-0.37574998
0.03305	11.07302	0.00010085	0.0	0.0	0.0	0.0019518	0.0	0.0	1e-07	499.74908285	739.87376586	776.53675494	17.25125819	-0.0215208	-0.3756982
0.03311	11.09128	0.000102	0.0	0.0	0.0	0.00195066	0.0	0.0	1e-07	499.97928406	739.85007929	776.47086293	17.23343637	-0.02170742	-0.37564647
0.03316	11.10953	0.00010316	0.0	0.0	0.0	0.0019495	0.0	0.0	1e-07	500.20921441	739.82619178	776.40503851	17.21563297	-0.02189065	-0.3755948
0.03322	11.12779	0.00010432	0.0	0.0	0.0	0.00194833	0.0	0.0	1e-07	500.43887421	739.80210554	776.33928161	17.19784795	-0.02207052	-0.37554318
0.03327	11.14605	0.0001055	0.0	0.0	0.0	0.00194715	0.0	0.0	1.1e-07	500.66826375	739.77782275	776.27359214	17.18008131	-0.02224707	-0.37549162
0.03333	11.1643	0.00010669	0.0	0.0	0.0	0.00194597	0.0	0.0	1.1e-07	500.89738333	739.75334558	776.20797001	17.16233304	-0.02242032	-0.3754401
0.03338	11.18256	0.00010788	0.0	0.0	0.0	0.00194477	0.0	0.0	1.1e-07	501.12623326	739.72867617	776.14241516	17.14460312	-0.0225903	-0.37538864
0.03344	11.20081	0.00010909	0.0	0.0	0.0	0.00194356	0.0	0.0	1.1e-07	501.35481383	739.70381664	776.07692749	17.12689153	-0.02275704	-0.37533724
0.03349	11.21906	0.00011031	0.0	0.0	0.0	0.00194233	0.0	0.0	1.1e-07	501.58312535	739.67876909	776.01150692	17.10919827	-0.02292057	-0.37528588
0.0435	14.53083	0.00056509	4e-08	0.0	0.0	0.00148704	3e-08	0.0	5.7e-07	538.9485534	733.41060421	765.14619855	14.1794183	-0.01982428	-0.3667566
0.04356	14.54897	0.00056901	4e-08	0.0	0.0	0.00148311	3e-08	0.0	5.7e-07	539.13243814	733.3718542	765.09183066	14.16483031	-0.01970095	-0.36671392
0.04361	14.56711	0.00057295	4e-08	0.0	0.0	0.00147916	3e-08	0.0	5.7e-07	539.31610638	733.33309099	765.03751706	14.15025782	-0.01957698	-0.36667129
0.04367	14.58525	0.0005769	4e-08	0.0	0.0	0.00147521	3e-08	0.0	5.8e-07	539.4995584	733.29431487	764.9832577	14.13570081	-0.01945236	-0.36662869
0.04372	14.60338	0.00058087	4e-08	0.0	0.0	0.00147124	3e-08	0.0	5.8e-07	539.68279451	733.25552608	764.92905252	14.12115925	-0.01932711	-0.36658614
0.04378	14.62152	0.00058485	4e-08	0.0	0.0	0.00146725	3e-08	0.0	5.9e-07	539.865815	733.21672488	764.87490145	14.10663314	-0.01920121	-0.36654363
0.04383	14.63966	0.00058885	4e-08	0.0	0.0	0.00146325	3e-08	0.0	5.9e-07	540.04862017	733.17791154	764.82080443	14.09212245	-0.01907469	-0.36650117
0.04389	14.65779	0.00059286	4e-08	0.0	0.0	0.00145923	3e-08	0.0	5.9e-07	540.23121033	733.13908629	764.76676142	14.07762717	-0.01894753	-0.36645874
0.04394	14.67593	0.00059688	4e-08	0.0	0.0	0.0014552	3e-08	0.0	6e-07	540.41358576	733.10024938	764.71277233	14.06314727	-0.01881975	-0.36641636
0.044	14.69406	0.00060092	4e-08	0.0	0.0	0.00145116	3e-08	0.0	6e-07	540.59574678	733.06140104	764.65883712	14.04868272	-0.01869134	-0.36637402
0.04405	14.7122	0.00060497	4e-08	0.0	0.0	0.0014471	3e-08	0.0	6.1e-07	540.77769366	733.02254137	764.60495572	14.03423354	-0.01856232	-0.36633172
0.04411	14.73033	0.00060904	4e-08	0.0	0.0	0.00144303	3e-08	0.0	6.1e-07	540.95942673	732.9836707	764.55112808	14.01979969	-0.01843269	-0.36628947
0.04416	14.74846	0.00061312	4e-08	0.0	0.0	0.00143895	3e-08	0.0	6.1e-07	541.14094626	732.94478924	764.49735414	14.00538116	-0.01830245	-0.36624726
0.04422	14.76659	0.00061721	4e-08	0.0	0.0	0.00143485	3e-08	0.0	6.2e-07	541.32225258	732.9058972	764.44363382	13.99097792	-0.0181716	-0.36620509
0.04427	14.78472	0.00062132	5e-08	0.0	0.0	0.00143073	4e-08	0.0	6.2e-07	541.50334598	732.86699478	764.38996709	13.97658996	-0.01804015	-0.36616296
0.04433	14.80285	0.00062544	5e-08	0.0	0.0	0.0014266	4e-08	1e-08	6.3e-07	541.68422676	732.82808218	764.33635387	13.96221727	-0.0179081	-0.36612087
0.04438	14.82098	0.00062958	5e-08	0.0	0.0	0.00142246	4e-08	1e-08	6.3e-07	541.86489522	732.78915959	764.2827941	13.94785981	-0.01777545	-0.36607882
0.04444	14.83911	0.00063372	5e-08	0.0	0.0	0.00141831	4e-08	1e-08	6.3e-07	542.04535167	732.7502272	764.22928773	13.93351758	-0.01764221	-0.36603682
0.04449	14.85724	0.00063789	5e-08	0.0	0.0	0.00141414	4e-08	1e-08	6.4e-07	542.22559641	732.71128518	764.1758347	13.91919056	-0.01750839	-0.36599486
0.05455	18.16403	0.00148351	5.9e-07	0.0	1e-08	0.00056635	7e-07	1e-07	1.49e-06	571.96542418	725.29099	755.23382244	11.5330584	0.0176645	-0.35897529
0.05461	18.18205	0.00148768	6e-07	0.0	1e-08	0.00056216	7.1e-07	1.1e-07	1.49e-06	572.11190281	725.24644246	755.18924791	11.52119441	0.01793987	-0.3589403
0.05466	18.20006	0.00149183	6.1e-07	0.0	1e-08	0.00055799	7.2e-07	1.1e-07	1.49e-06	572.25822406	725.2018108	755.14471689	11.509342	0.01821658	-0.35890534
0.05472	18.21807	0.00149597	6.1e-07	0.0	1e-08	0.00055383	7.3e-07	1.1e-07	1.5e-06	572.40438818	725.15709423	755.10022932	11.49750116	0.01849464	-0.35887041
0.05477	18.23607	0.0015001	6.2e-07	0.0	1e-08	0.00054968	7.4e-07	1.1e-07	1.5e-06	572.5503954	725.11229198	755.05578516	11.48567187	0.01877407	-0.35883553
0.05483	18.25408	0.0015042	6.3e-07	0.0	1e-08	0.00054555	7.5e-07	1.1e-07	1.51e-06	572.69624594	725.06740324	755.01138436	11.47385412	0.01905487	-0.35880067
0.05488	18.27209	0.0015083	6.3e-07	0.0	1e-08	0.00054144	7.6e-07	1.1e-07	1.51e-06	572.84194003	725.02242725	754.96702687	11.46204788	0.01933706	-0.35876585
0.05494	18.2901	0.00151238	6.4e-07	0.0	1e-08	0.00053734	7.7e-07	1.1e-07	1.52e-06	572.98747791	724.97736321	754.92271264	11.45025313	0.01962064	-0.35873106
0.05499	18.3081	0.00151644	6.5e-07	0.0	1e-08	0.00053325	7.8e-07	1.2e-07	1.52e-06	573.13285979	724.93221034	754.87844162	11.43846987	0.01990561	-0.35869631
0.05505	18.32611	0.00152049	6.6e-07	0.0	1e-08	0.00052918	7.9e-07	1.2e-07	1.52e-06	573.27808591	724.88696786	754.83421377	11.42669807	0.020192	-0.35866159
0.0551	18.34412	0.00152452	6.6e-07	0.0	1e-08	0.00052512	8e-07	1.2e-07	1.53e-06	573.42315648	724.841635	754.79002903	11.41493773	0.02047977	-0.3586269
0.05516	18.36212	0.00152854	6.7e-07	0.0	1e-08	0.00052108	8.1e-07	1.2e-07	1.53e-06	573.56807173	724.79621098	754.74588737	11.40318894	0.02076875	-0.35859225
0.05521	18.38012	0.00153254	6.8e-07	0.0	1e-08	0.00051706	8.2e-07	1.2e-07	1.54e-06	573.71283191	724.75069514	754.70178872	11.39145147	0.02105935	-0.35855763
0.05527	18.39813	0.00153653	6.8e-07	0.0	1e-08	0.00051305	8.3e-07	1.2e-07	1.54e-06	573.85743721	724.70508662	754.65773304	11.37972539	0.02135137	-0.35852305
0.05532	18.41613	0.0015405	6.9e-07	0.0	1e-08	0.00050906	8.4e-07	1.3e-07	1.54e-06	574.00188786	724.65938464	754.61372029	11.3680107	0.02164485	-0.3584885
0.05538	18.43413	0.00154445	7e-07	0.0	1e-08	0.00050508	8.5e-07	1.3e-07	1.55e-06	574.14618408	724.61358844	754.56975042	11.35630738	0.02193978	-0.35845398
0.05543	18.45213	0.00154839	7.1e-07	0.0	1e-08	0.00050112	8.6e-07	1.3e-07	1.55e-06	574.29032607	724.56769724	754.52582337	11.34461541	0.02223616	-0.3584195
0.05549	18.47013	0.00155231	7.1e-07	0.0	1e-08	0.00049717	8.7e-07	1.3e-07	1.56e-06	574.43431407	724.52171029	754.4819391	11.33293477	0.02253402	-0.35838505
0.06555	21.75329	0.00197304	3.41e-06	0.0	5e-08	6.79e-05	5.52e-06	8.6e-07	1.98e-06	598.35723674	713.98303121	747.12384085	9.36971754	0.10634094	-0.35260878
0.06561	21.77117	0.0019739	3.43e-06	0.0	5e-08	6.696e-05	5.56e-06	8.7e-07	1.99e-06	598.47537461	713.91321029	747.08705502	9.35991018	0.1069574	-0.3525799
0.06566	21.78905	0.00197475	3.45e-06	0.0	5e-08	6.603e-05	5.61e-06	8.7e-07	1.99e-06	598.59338133	713.84327571	747.05030369	9.35011373	0.10757526	-0.35255105
0.06572	21.80693	0.00197559	3.48e-06	0.0	5e-08	6.512e-05	5.66e-06	8.8e-07	1.99e-06	598.71125699	713.77322818	747.01358682	9.34032826	0.1081945	-0.35252223
0.06577	21.82481	0.00197642	3.5e-06	0.0	5e-08	6.421e-05	5.7e-06	8.9e-07	1.99e-06	598.82900168	713.70306842	746.97690437	9.33055384	0.10881512	-0.35249343
0.06583	21.84269	0.00197723	3.53e-06	0.0	5e-08	6.331e-05	5.75e-06	9e-07	1.99e-06	598.94661551	713.63279717	746.94025629	9.32079054	0.10943711	-0.35246466
0.06588	21.86057	0.00197804	3.55e-06	0.0	5e-08	6.243e-05	5.8e-06	9e-07	1.99e-06	599.06409856	713.56241516	746.90364252	9.31103843	0.11006046	-0.35243592
0.06594	21.87844	0.00197884	3.57e-06	0.0	5e-08	6.155e-05	5.84e-06	9.1e-07	1.99e-06	599.18145094	713.49192313	746.86706303	9.30129757	0.11068516	-0.3524072
0.06599	21.89632	0.00197962	3.6e-06	0.0	5e-08	6.068e-05	5.89e-06	9.2e-07	1.99e-06	599.29867273	713.42132183	746.83051777	9.29156806	0.1113112	-0.35237851
0.06605	21.91419	0.0019804	3.62e-06	0.0	5e-08	5.983e-05	5.94e-06	9.3e-07	1.99e-06	599.41576405	713.35061203	746.79400669	9.28182809	0.11193858	-0.35234985
0.0661	21.93207	0.00198116	3.65e-06	0.0	6e-08	5.898e-05	5.99e-06	9.3e-07	1.99e-06	599.53272471	713.27979444	746.75752982	9.27210401	0.11256728	-0.35232122
0.06616	21.94994	0.00198192	3.67e-06	0.0	6e-08	5.815e-05	6.03e-06	9.4e-07	1.99e-06	599.64955487	713.20886986	746.72108709	9.26239625	0.11319728	-0.35229261
0.06621	21.96781	0.00198266	3.7e-06	0.0	6e-08	5.732e-05	6.08e-06	9.5e-07	2e-06	599.76625469	713.13783905	746.68467845	9.25269801	0.11382858	-0.35226403
0.06627	21.98569	0.00198339	3.72e-06	0.0	6e-08	5.651e-05	6.13e-06	9.6e-07	2e-06	599.88282424	713.06670281	746.64830386	9.24300917	0.11446116	-0.35223547
0.06632	22.00356	0.00198411	3.75e-06	0.0	6e-08	5.57e-05	6.18e-06	9.7e-07	2e-06	599.99926362	712.99546192	746.61196326	9.23332961	0.11509502	-0.35220694
0.06638	22.02143	0.00198483	3.77e-06	0.0	6e-08	5.49e-05	6.23e-06	9.7e-07	2e-06	600.11557287	712.92411717	746.57565663	9.22365921	0.11573015	-0.35217844
0.06643	22.0393	0.00198553	3.8e-06	0.0	6e-08	5.412e-05	6.28e-06	9.8e-07	2e-06	600.23175209	712.85266936	746.53938391	9.21399783	0.11636654	-0.35214997
0.06649	22.05717	0.00198622	3.82e-06	0.0	6e-08	5.334e-05	6.33e-06	9.9e-07	2e-06	600.34780133	712.78111929	746.50314509	9.20434532	0.11700417	-0.35212152
0.07655	25.31615	0.0020124	1.063e-05	1e-08	2e-07	2.23e-06	2.175e-05	3.5e-06	2.05e-06	619.48032267	698.96713346	740.40331086	7.59148327	0.24259556	-0.34733291
0.07661	25.3339	0.00201224	1.068e-05	1e-08	2e-07	2.18e-06	2.188e-05	3.52e-06	2.05e-06	619.57386569	698.89344857	740.37269022	7.583478	0.24326566	-0.34730887
0.07666	25.35164	0.00201209	1.073e-05	1e-08	2e-07	2.14e-06	2.2e-05	3.54e-06	2.05e-06	619.66729475	698.8198425	740.34209712	7.57548114	0.24393495	-0.34728486
0.07672	25.36939	0.00201193	1.078e-05	1e-08	2e-07	2.1e-06	2.213e-05	3.56e-06	2.05e-06	619.76060993	698.7463161	740.31153154	7.56749267	0.24460343	-0.34726086
0.07677	25.38714	0.00201177	1.084e-05	1e-08	2e-07	2.05e-06	2.226e-05	3.58e-06	2.05e-06	619.85381135	698.67287018	740.28099345	7.55951259	0.24527109	-0.34723689
0.07683	25.40488	0.00201161	1.089e-05	1e-08	2.1e-07	2.01e-06	2.238e-05	3.6e-06	2.05e-06	619.94689908	698.59950557	740.25048282	7.5515409	0.24593792	-0.34721293
0.07688	25.42262	0.00201145	1.094e-05	1e-08	2.1e-07	1.97e-06	2.251e-05	3.62e-06	2.05e-06	620.03987323	698.52622309	740.21999961	7.54359567	0.24660392	-0.347189
0.07694	25.44037	0.00201129	1.099e-05	1e-08	2.1e-07	1.93e-06	2.264e-05	3.64e-06	2.05e-06	620.13273412	698.45302356	740.18954374	7.5356481	0.24726907	-0.34716509
0.07699	25.45811	0.00201112	1.104e-05	1e-08	2.1e-07	1.89e-06	2.277e-05	3.66e-06	2.05e-06	620.22548171	698.37990779	740.15911521	7.52770948	0.24793337	-0.34714121
0.07705	25.47585	0.00201096	1.109e-05	1e-08	2.1e-07	1.86e-06	2.29e-05	3.68e-06	2.05e-06	620.31811611	698.30687657	740.128714	7.51978052	0.2485968	-0.34711734
0.0771	25.49359	0.00201079	1.114e-05	1e-08	2.1e-07	1.82e-06	2.303e-05	3.71e-06	2.05e-06	620.41063742	698.23393071	740.09834007	7.51186133	0.24925937	-0.3470935
0.07716	25.51133	0.00201062	1.12e-05	1e-08	2.1e-07	1.78e-06	2.316e-05	3.73e-06	2.05e-06	620.50304575	698.16107102	740.06799339	7.50395203	0.24992106	-0.34706967
0.07721	25.52907	0.00201045	1.125e-05	1e-08	2.1e-07	1.75e-06	2.329e-05	3.75e-06	2.05e-06	620.59534123	698.08829827	740.03767393	7.49605271	0.25058187	-0.34704587
0.07727	25.54681	0.00201028	1.13e-05	1e-08	2.1e-07	1.71e-06	2.343e-05	3.77e-06	2.05e-06	620.68752397	698.01561326	740.00738164	7.48816352	0.25124178	-0.34702209
0.07732	25.56455	0.0020101	1.135e-05	1e-08	2.2e-07	1.68e-06	2.356e-05	3.79e-06	2.05e-06	620.77959408	697.94301677	739.9771165	7.48028458	0.2519008	-0.34699833
0.07738	25.58228	0.00200993	1.141e-05	1e-08	2.2e-07	1.64e-06	2.369e-05	3.81e-06	2.05e-06	620.87155168	697.87050958	739.94687848	7.47241601	0.25255891	-0.34697459
0.07743	25.60002	0.00200975	1.146e-05	1e-08	2.2e-07	1.61e-06	2.382e-05	3.84e-06	2.05e-06	620.96339691	697.79809247	739.91666752	7.46455796	0.2532161	-0.34695087
0.07749	25.61776	0.00200957	1.151e-05	1e-08	2.2e-07	1.58e-06	2.396e-05	3.86e-06	2.05e-06	621.05512987	697.72576621	739.88648361	7.45669203	0.25387237	-0.34692718
0.08755	28.852	0.00195728	2.41e-05	5e-08	5.4e-07	2e-08	5.9e-05	9.71e-06	2.05e-06	636.04550576	686.59690265	734.79267764	6.14945859	0.35326656	-0.34292829
0.08761	28.86961	0.0019569	2.419e-05	5e-08	5.4e-07	2e-08	5.926e-05	9.75e-06	2.05e-06	636.11812523	686.54954264	734.76705636	6.14302076	0.35368099	-0.34290818
0.08766	28.88722	0.00195651	2.427e-05	5e-08	5.4e-07	2e-08	5.951e-05	9.8e-06	2.05e-06	636.19064948	686.50233765	734.74145769	6.13659031	0.35409397	-0.34288808
0.08772	28.90483	0.00195613	2.436e-05	5e-08	5.4e-07	2e-08	5.977e-05	9.84e-06	2.05e-06	636.26307859	686.45528766	734.71588162	6.13016705	0.3545055	-0.342868
0.08777	28.92243	0.00195574	2.444e-05	5e-08	5.5e-07	2e-08	6.003e-05	9.88e-06	2.05e-06	636.33541264	686.40839264	734.69032813	6.12375097	0.35491557	-0.34284794
0.08783	28.94004	0.00195535	2.453e-05	5e-08	5.5e-07	2e-08	6.029e-05	9.93e-06	2.05e-06	636.40765174	686.36165259	734.66479719	6.11734208	0.3553242	-0.3428279
0.08788	28.95765	0.00195496	2.461e-05	5e-08	5.5e-07	2e-08	6.055e-05	9.97e-06	2.05e-06	636.47979597	686.31506748	734.63928879	6.11093877	0.35573143	-0.34280787
0.08794	28.97525	0.00195456	2.47e-05	5e-08	5.5e-07	2e-08	6.081e-05	1.001e-05	2.05e-06	636.5518454	686.26863708	734.6138029	6.10454328	0.35613719	-0.34278787
0.08799	28.99286	0.00195417	2.479e-05	5e-08	5.5e-07	2e-08	6.107e-05	1.006e-05	2.05e-06	636.62380014	686.22236144	734.5883395	6.09815501	0.3565415	-0.34276788
0.08805	29.01046	0.00195378	2.487e-05	5e-08	5.6e-07	2e-08	6.133e-05	1.01e-05	2.05e-06	636.69566026	686.17624055	734.56289857	6.0917738	0.35694435	-0.3427479
0.0881	29.02807	0.00195338	2.496e-05	5e-08	5.6e-07	2e-08	6.159e-05	1.015e-05	2.05e-06	636.76742586	686.13027439	734.5374801	6.08539966	0.35734577	-0.34272795
0.08816	29.04567	0.00195299	2.505e-05	5e-08	5.6e-07	2e-08	6.185e-05	1.019e-05	2.05e-06	636.83909703	686.0844629	734.51208405	6.07903259	0.35774573	-0.34270801
0.08821	29.06327	0.00195259	2.513e-05	5e-08	5.6e-07	2e-08	6.211e-05	1.023e-05	2.05e-06	636.91067385	686.03880606	734.48671041	6.07267201	0.35814433	-0.34268809
0.08827	29.08088	0.00195219	2.522e-05	5e-08	5.7e-07	2e-08	6.238e-05	1.028e-05	2.05e-06	636.98215642	685.99330361	734.46135916	6.06631868	0.35854146	-0.34266819
0.08832	29.09848	0.00195179	2.531e-05	5e-08	5.7e-07	2e-08	6.264e-05	1.032e-05	2.05e-06	637.05354481	685.94795556	734.43603028	6.05997246	0.35893713	-0.34264831
0.08838	29.11608	0.00195139	2.54e-05	5e-08	5.7e-07	2e-08	6.291e-05	1.037e-05	2.05e-06	637.12483913	685.90276192	734.41072374	6.05363325	0.35933137	-0.34262844
0.08843	29.13368	0.00195099	2.549e-05	5e-08	5.7e-07	2e-08	6.318e-05	1.041e-05	2.05e-06	637.19603945	685.85772261	734.38543952	6.04730107	0.35972416	-0.34260859
0.08849	29.15128	0.00195059	2.557e-05	5e-08	5.8e-07	2e-08	6.344e-05	1.046e-05	2.05e-06	637.26714587	685.81283759	734.36017761	6.04097591	0.36011552	-0.34258876
0.09855	32.36018	0.00185801	4.467e-05	2e-07	1.13e-06	0.0	0.00012564	2.106e-05	2.05e-06	648.78959526	680.01631854	730.0918241	4.99500952	0.40957283	-0.33923793
0.09861	32.37765	0.0018574	4.479e-05	2e-07	1.13e-06	0.0	0.00012605	2.113e-05	2.05e-06	648.84491082	679.99648314	730.07032666	4.98985655	0.4097377	-0.33922102
0.09866	32.39512	0.00185679	4.491e-05	2e-07	1.13e-06	0.0	0.00012646	2.12e-05	2.05e-06	648.90014838	679.97675959	730.04884794	4.98475332	0.409894	-0.33920424
0.09872	32.41259	0.00185618	4.503e-05	2e-07	1.14e-06	0.0	0.00012688	2.127e-05	2.05e-06	648.95530868	679.95714531	730.02738781	4.97961954	0.41005556	-0.33918738
0.09877	32.43006	0.00185556	4.515e-05	2.1e-07	1.14e-06	0.0	0.0001273	2.134e-05	2.05e-06	649.01039127	679.93764186	730.00594635	4.97448575	0.41021712	-0.33917052
0.09883	32.44753	0.00185495	4.528e-05	2.1e-07	1.15e-06	0.0	0.00012771	2.141e-05	2.05e-06	649.06539615	679.91824927	729.98452356	4.96935321	0.41037847	-0.33915366
0.09888	32.465	0.00185434	4.54e-05	2.1e-07	1.15e-06	0.0	0.00012813	2.149e-05	2.05e-06	649.12032335	679.89896746	729.96311944	4.96423816	0.4105369	-0.33913684
0.09894	32.48246	0.00185372	4.552e-05	2.1e-07	1.15e-06	0.0	0.00012855	2.156e-05	2.05e-06	649.1751731	679.87979554	729.94173394	4.95912912	0.4106943	-0.33912004
0.09899	32.49993	0.0018531	4.564e-05	2.1e-07	1.16e-06	0.0	0.00012897	2.163e-05	2.05e-06	649.22994552	679.86073321	729.92036703	4.95402888	0.41085018	-0.33910327
0.09905	32.51739	0.00185248	4.576e-05	2.1e-07	1.16e-06	0.0	0.00012939	2.17e-05	2.05e-06	649.28464071	679.84178	729.89901868	4.94893415	0.41100513	-0.3390865
0.0991	32.53486	0.00185186	4.588e-05	2.1e-07	1.16e-06	0.0	0.00012981	2.177e-05	2.05e-06	649.33925877	679.82293562	729.87768889	4.94384575	0.41115901	-0.33906975
0.09916	32.55232	0.00185124	4.6e-05	2.2e-07	1.17e-06	0.0	0.00013023	2.185e-05	2.05e-06	649.39379978	679.80419974	729.85637763	4.93876578	0.41131145	-0.33905303
0.09921	32.56978	0.00185062	4.612e-05	2.2e-07	1.17e-06	0.0	0.00013065	2.192e-05	2.05e-06	649.44826388	679.78557192	729.83508488	4.93368981	0.41146323	-0.33903631
0.09927	32.58724	0.00185	4.625e-05	2.2e-07	1.18e-06	0.0	0.00013108	2.199e-05	2.05e-06	649.50265112	679.76705194	729.81381062	4.92862006	0.41161395	-0.33901961
0.09932	32.6047	0.00184937	4.637e-05	2.2e-07	1.18e-06	0.0	0.0001315	2.206e-05	2.05e-06	649.5569616	679.74863949	729.79255483	4.92355755	0.41176345	-0.33900293
0.09938	32.62216	0.00184875	4.649e-05	2.2e-07	1.18e-06	0.0	0.00013193	2.214e-05	2.05e-06	649.61119541	679.73033418	729.77131749	4.91849852	0.41191241	-0.33898625
0.09943	32.63962	0.00184812	4.661e-05	2.2e-07	1.19e-06	0.0	0.00013235	2.221e-05	2.05e-06	649.66535262	679.71213583	729.75009859	4.913446	0.41206026	-0.33896959
0.09949	32.65708	0.00184749	4.673e-05	2.2e-07	1.19e-06	0.0	0.00013278	2.228e-05	2.05e-06	649.71943332	679.69404411	729.72889811	4.90840007	0.412207	-0.33895295
0.10955	35.84004	0.00171506	7.146e-05	6.3e-07	1.97e-06	0.0	0.00022358	3.801e-05	2.05e-06	658.41761572	677.87403625	726.14097853	4.07683654	0.42536081	-0.33613622
0.1096	35.85737	0.00171425	7.16e-05	6.3e-07	1.98e-06	0.0	0.00022414	3.811e-05	2.05e-06	658.45908353	677.87068602	726.12287006	4.0727635	0.42537068	-0.33612201
0.10966	35.8747	0.00171344	7.175e-05	6.3e-07	1.98e-06	0.0	0.0002247	3.82e-05	2.05e-06	658.50049071	677.86739202	726.10477685	4.06871107	0.42537819	-0.33610785
0.10971	35.89202	0.00171262	7.189e-05	6.3e-07	1.98e-06	0.0	0.00022527	3.83e-05	2.05e-06	658.54183763	677.8641533	726.08669883	4.06465303	0.42538633	-0.33609367
0.10977	35.90935	0.00171181	7.204e-05	6.4e-07	1.99e-06	0.0	0.00022583	3.84e-05	2.05e-06	658.58312418	677.86097011	726.06863602	4.06058981	0.42539508	-0.33607948
0.10982	35.92667	0.00171099	7.219e-05	6.4e-07	1.99e-06	0.0	0.00022639	3.85e-05	2.05e-06	658.62435028	677.8578427	726.05058844	4.05652659	0.42540383	-0.33606529
0.10988	35.944	0.00171018	7.233e-05	6.4e-07	2e-06	0.0	0.00022696	3.86e-05	2.05e-06	658.66551593	677.85477106	726.03255609	4.05247111	0.42541171	-0.33605112
0.10993	35.96132	0.00170936	7.248e-05	6.5e-07	2e-06	0.0	0.00022752	3.869e-05	2.05e-06	658.70662126	677.85175485	726.01453894	4.04842495	0.42541856	-0.33603697
0.10999	35.97864	0.00170854	7.263e-05	6.5e-07	2.01e-06	0.0	0.00022809	3.879e-05	2.05e-06	658.74766643	677.84879363	725.99653696	4.04438492	0.4254247	-0.33602284
0.11004	35.99596	0.00170772	7.277e-05	6.5e-07	2.01e-06	0.0	0.00022865	3.889e-05	2.05e-06	658.78865156	677.84588712	725.97855013	4.040348	0.42543048	-0.33600871
0.1101	36.01328	0.0017069	7.292e-05	6.6e-07	2.02e-06	0.0	0.00022922	3.899e-05	2.05e-06	658.82957671	677.84303516	725.96057844	4.03633355	0.42543371	-0.33599464
0.11015	36.0306	0.00170608	7.307e-05	6.6e-07	2.02e-06	0.0	0.00022979	3.909e-05	2.05e-06	658.87044227	677.84023672	725.94262182	4.03230502	0.42543855	-0.33598054
0.11021	36.04792	0.00170526	7.321e-05	6.6e-07	2.03e-06	0.0	0.00023035	3.919e-05	2.05e-06	658.91124799	677.83749245	725.92468031	4.02827648	0.42544338	-0.33596644
0.11026	36.06524	0.00170444	7.336e-05	6.7e-07	2.03e-06	-0.0	0.00023092	3.929e-05	2.05e-06	658.95199387	677.83480235	725.90675391	4.02425357	0.4254476	-0.33595235
0.11032	36.08256	0.00170361	7.351e-05	6.7e-07	2.04e-06	-0.0	0.00023149	3.939e-05	2.05e-06	658.99268002	677.83216616	725.8888426	4.02024001	0.42545079	-0.33593828
0.11037	36.09987	0.00170279	7.365e-05	6.7e-07	2.04e-06	-0.0	0.00023206	3.949e-05	2.05e-06	659.0333066	677.82958346	725.87094636	4.01623282	0.42545324	-0.33592423
0.11043	36.11719	0.00170196	7.38e-05	6.8e-07	2.05e-06	-0.0	0.00023263	3.959e-05	2.05e-06	659.07387373	677.82705395	725.85306516	4.01223853	0.42545426	-0.33591021
0.11048	36.1345	0.00170114	7.395e-05	6.8e-07	2.05e-06	-0.0	0.0002332	3.969e-05	2.05e-06	659.11438163	677.82457704	725.83519895	4.00824105	0.42545564	-0.33589619
0.12055	39.29088	0.00153795	0.00010202	1.53e-06	2.98e-06	0.0	0.00034665	5.958e-05	2.05e-06	665.61389733	678.06827478	722.80306317	3.35006665	0.41859874	-0.33351571
0.1206	39.30806	0.001537	0.00010218	1.53e-06	2.99e-06	0.0	0.00034731	5.97e-05	2.05e-06	665.64488343	678.07249645	722.7877099	3.34684066	0.41853016	-0.33350366
0.12066	39.32524	0.00153605	0.00010233	1.54e-06	2.99e-06	0.0	0.00034797	5.981e-05	2.05e-06	665.67582515	678.07674106	722.77236901	3.34361961	0.41846122	-0.33349162
0.12071	39.34242	0.00153511	0.00010249	1.55e-06	3e-06	0.0	0.00034863	5.993e-05	2.05e-06	665.70672261	678.08100846	722.75704048	3.34040755	0.41839164	-0.3334796
0.12077	39.3596	0.00153416	0.00010265	1.55e-06	3e-06	0.0	0.00034929	6.005e-05	2.05e-06	665.73757597	678.08529838	722.74172427	3.33719525	0.41832207	-0.33346758
0.12082	39.37677	0.00153321	0.0001028	1.56e-06	3.01e-06	-0.0	0.00034995	6.016e-05	2.05e-06	665.76838524	678.08961083	722.72642039	3.33398054	0.41825267	-0.33345555
0.12088	39.39395	0.00153227	0.00010296	1.56e-06	3.02e-06	-0.0	0.00035062	6.028e-05	2.05e-06	665.79915037	678.09394587	722.71112885	3.33077218	0.41818284	-0.33344354
0.12093	39.41112	0.00153132	0.00010312	1.57e-06	3.02e-06	-0.0	0.00035128	6.04e-05	2.05e-06	665.82987149	678.09830331	722.69584963	3.3275685	0.41811267	-0.33343154
0.12099	39.4283	0.00153037	0.00010328	1.58e-06	3.03e-06	-0.0	0.00035194	6.051e-05	2.05e-06	665.8605487	678.10268302	722.6805827	3.32437097	0.41804206	-0.33341956
0.12104	39.44547	0.00152942	0.00010343	1.58e-06	3.03e-06	-0.0	0.00035261	6.063e-05	2.05e-06	665.89118212	678.10708479	722.66532804	3.32118259	0.4179708	-0.3334076
0.1211	39.46265	0.00152847	0.00010359	1.59e-06	3.04e-06	-0.0	0.00035327	6.075e-05	2.05e-06	665.92177195	678.11150836	722.65008564	3.31798823	0.41789997	-0.33339563
0.12115	39.47982	0.00152752	0.00010375	1.6e-06	3.04e-06	0.0	0.00035393	6.087e-05	2.05e-06	665.95231805	678.1159539	722.63485549	3.31479546	0.41782903	-0.33338366
0.12121	39.49699	0.00152657	0.00010391	1.6e-06	3.05e-06	0.0	0.0003546	6.098e-05	2.05e-06	665.98282047	678.12042137	722.61963761	3.31161024	0.41775757	-0.33337171
0.12126	39.51416	0.00152562	0.00010406	1.61e-06	3.05e-06	0.0	0.00035526	6.11e-05	2.05e-06	666.01327936	678.12491054	722.60443196	3.30842977	0.41768577	-0.33335977
0.12132	39.53133	0.00152467	0.00010422	1.61e-06	3.06e-06	0.0	0.00035593	6.122e-05	2.05e-06	666.04369482	678.12942126	722.58923853	3.30525764	0.41761339	-0.33334786
0.12137	39.5485	0.00152372	0.00010438	1.62e-06	3.06e-06	0.0	0.00035659	6.133e-05	2.05e-06	666.07406702	678.13395328	722.57405729	3.30208669	0.41754092	-0.33333594
0.12143	39.56567	0.00152277	0.00010454	1.63e-06	3.07e-06	-0.0	0.00035726	6.145e-05	2.05e-06	666.10439598	678.13850657	722.55888823	3.29891273	0.41746867	-0.33332402
0.12148	39.58284	0.00152181	0.00010469	1.63e-06	3.07e-06	-0.0	0.00035792	6.157e-05	2.05e-06	666.13468165	678.14308122	722.54373136	3.29574404	0.41739606	-0.33331212
0.13155	42.71196	0.00134274	0.00013338	3.11e-06	4.04e-06	0.0	0.00048359	8.384e-05	2.05e-06	671.02546987	679.24230392	719.96253886	2.77283002	0.40071724	-0.33128565
0.1316	42.72899	0.00134175	0.00013353	3.12e-06	4.05e-06	0.0	0.00048429	8.397e-05	2.05e-06	671.04903245	679.24931013	719.94942129	2.77025835	0.40061177	-0.33127536
0.13166	42.74602	0.00134076	0.00013368	3.13e-06	4.05e-06	0.0	0.00048499	8.409e-05	2.05e-06	671.07256481	679.2563233	719.93631378	2.76768373	0.40050642	-0.33126506
0.13171	42.76305	0.00133977	0.00013384	3.14e-06	4.06e-06	-0.0	0.00048569	8.422e-05	2.05e-06	671.09606691	679.26334349	719.92321634	2.76511281	0.40040093	-0.33125477
0.13177	42.78007	0.00133877	0.00013399	3.15e-06	4.06e-06	-0.0	0.00048639	8.434e-05	2.05e-06	671.11953883	679.27037062	719.91012896	2.76254595	0.40029526	-0.3312445
0.13182	42.7971	0.00133778	0.00013415	3.16e-06	4.07e-06	-0.0	0.00048709	8.446e-05	2.05e-06	671.14298065	679.27740462	719.89705162	2.75998444	0.40018938	-0.33123424
0.13188	42.81413	0.00133679	0.0001343	3.17e-06	4.07e-06	-0.0	0.00048779	8.459e-05	2.05e-06	671.1663925	679.2844454	719.8839843	2.75742606	0.40008337	-0.33122399
0.13193	42.83115	0.00133579	0.00013445	3.18e-06	4.08e-06	0.0	0.00048849	8.471e-05	2.05e-06	671.18977444	679.2914929	719.87092698	2.75486513	0.39997746	-0.33121373
0.13199	42.84817	0.0013348	0.00013461	3.19e-06	4.08e-06	0.0	0.00048919	8.484e-05	2.05e-06	671.21312643	679.29854717	719.85787969	2.75230862	0.39987138	-0.33120348
0.13204	42.8652	0.00133381	0.00013476	3.2e-06	4.09e-06	0.0	0.00048989	8.496e-05	2.05e-06	671.23644855	679.30560813	719.8448424	2.74975567	0.39976515	-0.33119324
0.1321	42.88222	0.00133281	0.00013492	3.21e-06	4.09e-06	0.0	0.00049059	8.509e-05	2.05e-06	671.2597409	679.31267572	719.83181511	2.7472086	0.39965868	-0.33118302
0.13215	42.89924	0.00133182	0.00013507	3.22e-06	4.1e-06	0.0	0.00049129	8.521e-05	2.05e-06	671.28300359	679.31974983	719.81879778	2.74466334	0.39955214	-0.33117281
0.13221	42.91626	0.00133083	0.00013522	3.23e-06	4.1e-06	-0.0	0.00049199	8.534e-05	2.05e-06	671.30623668	679.32683044	719.80579041	2.74211598	0.39944569	-0.33116259
0.13226	42.93328	0.00132983	0.00013538	3.24e-06	4.11e-06	-0.0	0.00049269	8.546e-05	2.05e-06	671.32944011	679.33391757	719.79279302	2.73957379	0.39933903	-0.33115238
0.13232	42.9503	0.00132884	0.00013553	3.25e-06	4.11e-06	-0.0	0.00049339	8.559e-05	2.05e-06	671.35261401	679.34101114	719.77980558	2.73703464	0.39923225	-0.33114218
0.13237	42.96732	0.00132785	0.00013568	3.26e-06	4.12e-06	-0.0	0.00049409	8.571e-05	2.05e-06	671.37575844	679.3481111	719.76682808	2.73450187	0.39912522	-0.331132
0.13243	42.98434	0.00132685	0.00013584	3.27e-06	4.13e-06	-0.0	0.00049479	8.584e-05	2.05e-06	671.39887354	679.35521734	719.7538605	2.73196955	0.39901817	-0.33112182
0.13248	43.00136	0.00132586	0.00013599	3.28e-06	4.13e-06	0.0	0.00049549	8.596e-05	2.05e-06	671.42195933	679.36232984	719.74090283	2.72943595	0.39891117	-0.33111164
0.14255	46.10252	0.00114559	0.00016297	5.51e-06	5.03e-06	-0.0	0.00062285	0.00010875	2.05e-06	675.21328824	680.72976136	717.52700824	2.30848626	0.37796788	-0.3293735
0.1426	46.1194	0.00114463	0.00016312	5.52e-06	5.03e-06	-0.0	0.00062354	0.00010887	2.05e-06	675.2319473	680.73741787	717.51572088	2.30639529	0.37784835	-0.32936464
0.14266	46.13627	0.00114366	0.00016326	5.54e-06	5.04e-06	-0.0	0.00062422	0.00010899	2.05e-06	675.25058711	680.74507487	717.50444182	2.30430919	0.37772873	-0.32935579
0.14271	46.15315	0.00114269	0.0001634	5.55e-06	5.04e-06	-0.0	0.00062491	0.00010912	2.05e-06	675.26920778	680.75273232	717.49317105	2.30222226	0.37760914	-0.32934694
0.14277	46.17002	0.00114172	0.00016354	5.56e-06	5.05e-06	0.0	0.0006256	0.00010924	2.05e-06	675.2878093	680.76039022	717.48190857	2.30013592	0.37748953	-0.32933809
0.14282	46.18689	0.00114076	0.00016368	5.58e-06	5.05e-06	0.0	0.00062628	0.00010936	2.05e-06	675.30639168	680.76804859	717.47065439	2.29805309	0.37736987	-0.32932926
0.14288	46.20376	0.00113979	0.00016382	5.59e-06	5.06e-06	0.0	0.00062697	0.00010949	2.05e-06	675.324955	680.77570737	717.45940848	2.29597357	0.37725015	-0.32932043
0.14293	46.22063	0.00113882	0.00016396	5.61e-06	5.06e-06	0.0	0.00062765	0.00010961	2.05e-06	675.34349933	680.78336655	717.44817083	2.29389713	0.37713038	-0.32931161
0.14299	46.2375	0.00113786	0.0001641	5.62e-06	5.07e-06	-0.0	0.00062834	0.00010973	2.05e-06	675.36202474	680.79102609	717.43694144	2.29181889	0.37701064	-0.32930279
0.14304	46.25437	0.00113689	0.00016423	5.64e-06	5.07e-06	-0.0	0.00062902	0.00010985	2.05e-06	675.3805312	680.79868601	717.4257203	2.28974391	0.37689086	-0.32929398
0.1431	46.27124	0.00113592	0.00016437	5.65e-06	5.08e-06	-0.0	0.0006297	0.00010998	2.05e-06	675.39901878	680.80634629	717.41450741	2.28767145	0.37677103	-0.32928518
0.14315	46.2881	0.00113496	0.00016451	5.66e-06	5.08e-06	-0.0	0.00063039	0.0001101	2.05e-06	675.41748753	680.81400689	717.40330276	2.28560386	0.37665112	-0.32927639
0.14321	46.30497	0.00113399	0.00016465	5.68e-06	5.08e-06	-0.0	0.00063107	0.00011022	2.05e-06	675.43593757	680.82166778	717.39210633	2.28353521	0.37653123	-0.3292676
0.14326	46.32184	0.00113303	0.00016479	5.69e-06	5.09e-06	0.0	0.00063176	0.00011035	2.05e-06	675.45436886	680.82932896	717.38091813	2.28146735	0.37641133	-0.32925881
0.14332	46.3387	0.00113206	0.00016493	5.71e-06	5.09e-06	0.0	0.00063244	0.00011047	2.05e-06	675.47278144	680.83699043	717.36973815	2.27940292	0.37629138	-0.32925003
0.14337	46.35556	0.0011311	0.00016507	5.72e-06	5.1e-06	0.0	0.00063312	0.00011059	2.05e-06	675.49117538	680.84465216	717.35856637	2.27734187	0.37617138	-0.32924126
0.14343	46.37243	0.00113013	0.00016521	5.74e-06	5.1e-06	0.0	0.00063381	0.00011072	2.05e-06	675.50955075	680.85231412	717.34740279	2.27528355	0.37605133	-0.3292325
0.14348	46.38929	0.00112917	0.00016535	5.75e-06	5.11e-06	-0.0	0.00063449	0.00011084	2.05e-06	675.52790761	680.85997629	717.3362474	2.27322355	0.37593132	-0.32922374
0.15354	49.46177	0.00095855	0.00018913	8.79e-06	5.87e-06	-0.0	0.00075566	0.00013271	2.05e-06	678.61914344	682.25156006	715.42545101	1.92761205	0.35371566	-0.32772354
0.1536	49.47849	0.00095765	0.00018925	8.81e-06	5.87e-06	-0.0	0.0007563	0.00013283	2.05e-06	678.63479218	682.25904645	715.4156861	1.92587847	0.35359415	-0.32771588
0.15365	49.4952	0.00095676	0.00018937	8.83e-06	5.87e-06	-0.0	0.00075694	0.00013294	2.05e-06	678.65042962	682.26653107	715.40592815	1.92414659	0.35347265	-0.32770822
0.15371	49.51192	0.00095586	0.00018949	8.84e-06	5.88e-06	0.0	0.00075757	0.00013306	2.05e-06	678.66605581	682.27401391	715.39617717	1.92241396	0.35335115	-0.32770056
0.15376	49.52863	0.00095497	0.00018961	8.86e-06	5.88e-06	0.0	0.00075821	0.00013317	2.05e-06	678.68167073	682.28149497	715.38643316	1.92068382	0.35322966	-0.32769291
0.15382	49.54535	0.00095407	0.00018973	8.88e-06	5.89e-06	0.0	0.00075885	0.00013329	2.05e-06	678.69727443	682.28897426	715.3766961	1.91895591	0.35310819	-0.32768526
0.15387	49.56206	0.00095318	0.00018985	8.9e-06	5.89e-06	0.0	0.00075948	0.0001334	2.05e-06	678.71286695	682.29645175	715.366966	1.91723058	0.35298673	-0.32767763
0.15393	49.57877	0.00095228	0.00018997	8.92e-06	5.89e-06	-0.0	0.00076012	0.00013352	2.05e-06	678.72844836	682.30392744	715.35724284	1.91550404	0.35286527	-0.32766999
0.15398	49.59548	0.00095139	0.00019009	8.94e-06	5.9e-06	-0.0	0.00076075	0.00013363	2.05e-06	678.74401862	682.31140133	715.34752662	1.91377986	0.35274383	-0.32766236
0.15404	49.61219	0.0009505	0.00019021	8.96e-06	5.9e-06	-0.0	0.00076139	0.00013375	2.05e-06	678.75957779	682.31887343	715.33781734	1.91205762	0.3526224	-0.32765474
0.15409	49.6289	0.00094961	0.00019033	8.98e-06	5.9e-06	-0.0	0.00076202	0.00013386	2.05e-06	678.77512591	682.3263437	715.32811499	1.91033872	0.35250099	-0.32764713
0.15415	49.64561	0.00094872	0.00019045	8.99e-06	5.91e-06	-0.0	0.00076266	0.00013398	2.05e-06	678.79066305	682.33381216	715.31841955	1.90861847	0.35237958	-0.32763951
0.1542	49.66231	0.00094782	0.00019057	9.01e-06	5.91e-06	0.0	0.00076329	0.00013409	2.05e-06	678.80618918	682.3412788	715.30873103	1.90689998	0.35225818	-0.3276319
0.15426	49.67902	0.00094693	0.00019069	9.03e-06	5.91e-06	0.0	0.00076393	0.00013421	2.05e-06	678.82170433	682.34874361	715.29904943	1.90518361	0.3521368	-0.3276243
0.15431	49.69573	0.00094604	0.00019081	9.05e-06	5.92e-06	0.0	0.00076456	0.00013432	2.05e-06	678.83720856	682.35620659	715.28937474	1.90347061	0.35201544	-0.32761671
0.15437	49.71243	0.00094515	0.00019093	9.07e-06	5.92e-06	0.0	0.00076519	0.00013444	2.05e-06	678.85270193	682.36366772	715.27970694	1.90175687	0.35189408	-0.32760912
0.15442	49.72913	0.00094426	0.00019105	9.09e-06	5.93e-06	-0.0	0.00076583	0.00013455	2.05e-06	678.86818443	682.37112702	715.27004604	1.90004414	0.35177272	-0.32760153
0.15448	49.74584	0.00094338	0.00019116	9.11e-06	5.93e-06	-0.0	0.00076646	0.00013467	2.05e-06	678.88365609	682.37858447	715.26039203	1.89833371	0.35165139	-0.32759395
0.16454	52.78887	0.00078871	0.00021101	1.297e-05	6.51e-06	0.0	0.00087675	0.00015476	2.05e-06	681.56245622	683.70839803	713.60417473	1.60832426	0.32980465	-0.32629362
0.1646	52.80542	0.00078791	0.00021111	1.299e-05	6.51e-06	0.0	0.00087732	0.00015486	2.05e-06	681.57640823	683.71546018	713.59569966	1.60685559	0.32968794	-0.32628697
0.16465	52.82198	0.00078711	0.0002112	1.301e-05	6.52e-06	0.0	0.00087789	0.00015497	2.05e-06	681.59035424	683.72252002	713.58723055	1.60538631	0.32957121	-0.32628032
0.16471	52.83853	0.00078632	0.0002113	1.303e-05	6.52e-06	-0.0	0.00087846	0.00015507	2.05e-06	681.60429424	683.72957754	713.57876739	1.60391808	0.32945451	-0.32627367
0.16476	52.85508	0.00078552	0.0002114	1.306e-05	6.52e-06	-0.0	0.00087903	0.00015517	2.05e-06	681.61822825	683.73663275	713.5703102	1.60245149	0.32933786	-0.32626703
0.16482	52.87163	0.00078472	0.0002115	1.308e-05	6.53e-06	-0.0	0.0008796	0.00015528	2.05e-06	681.6321563	683.74368565	713.56185895	1.60098745	0.32922129	-0.3262604
0.16487	52.88818	0.00078392	0.0002116	1.31e-05	6.53e-06	-0.0	0.00088017	0.00015538	2.05e-06	681.64607843	683.75073622	713.55341364	1.59952261	0.3291047	-0.32625377
0.16493	52.90473	0.00078313	0.00021169	1.313e-05	6.53e-06	0.0	0.00088074	0.00015549	2.05e-06	681.65999463	683.75778448	713.54497428	1.59805898	0.32898814	-0.32624714
0.16498	52.92127	0.00078233	0.00021179	1.315e-05	6.53e-06	0.0	0.00088131	0.00015559	2.05e-06	681.67390493	683.76483042	713.53654086	1.59659696	0.32887164	-0.32624052
0.16504	52.93782	0.00078154	0.00021189	1.317e-05	6.54e-06	0.0	0.00088188	0.00015569	2.05e-06	681.68780935	683.77187404	713.52811337	1.59513746	0.32875521	-0.32623391
0.16509	52.95437	0.00078074	0.00021198	1.32e-05	6.54e-06	0.0	0.00088245	0.0001558	2.05e-06	681.70170793	683.77891534	713.5196918	1.59367705	0.32863876	-0.32622729
0.16515	52.97091	0.00077995	0.00021208	1.322e-05	6.54e-06	-0.0	0.00088301	0.0001559	2.05e-06	681.71560067	683.78595432	713.51127616	1.592218	0.32852235	-0.32622068
0.1652	52.98746	0.00077915	0.00021218	1.324e-05	6.54e-06	-0.0	0.00088358	0.00015601	2.05e-06	681.72948758	683.79299099	713.50286644	1.59076059	0.32840599	-0.32621408
0.16526	53.004	0.00077836	0.00021227	1.327e-05	6.55e-06	-0.0	0.00088415	0.00015611	2.05e-06	681.74336869	683.80002533	713.49446264	1.5893055	0.3282897	-0.32620749
0.16531	53.02054	0.00077757	0.00021237	1.329e-05	6.55e-06	-0.0	0.00088471	0.00015621	2.05e-06	681.75724405	683.80705735	713.48606474	1.58784954	0.32817339	-0.32620089
0.16537	53.03708	0.00077678	0.00021247	1.331e-05	6.55e-06	0.0	0.00088528	0.00015632	2.05e-06	681.77111365	683.81408704	713.47767275	1.58639508	0.32805712	-0.3261943
0.16542	53.05362	0.00077598	0.00021256	1.334e-05	6.55e-06	0.0	0.00088585	0.00015642	2.05e-06	681.7849775	683.82111442	713.46928666	1.58494222	0.32794091	-0.32618772
0.16548	53.07016	0.00077519	0.00021266	1.336e-05	6.56e-06	0.0	0.00088641	0.00015652	2.05e-06	681.79883563	683.82813947	713.46090647	1.58349152	0.32782477	-0.32618114
0.17554	56.08294	0.00063924	0.00022837	1.802e-05	6.96e-06	0.0	0.0009837	0.00017442	2.05e-06	684.25725155	685.07458276	712.02235261	1.33519918	0.30725225	-0.3250517
0.1756	56.09933	0.00063854	0.00022844	1.805e-05	6.96e-06	0.0	0.0009842	0.00017451	2.05e-06	684.27035108	685.08118191	712.01498882	1.33393035	0.30714397	-0.32504591
0.17565	56.11571	0.00063785	0.00022852	1.808e-05	6.96e-06	0.0	0.0009847	0.0001746	2.05e-06	684.28344783	685.0877788	712.0076302	1.33266279	0.30703575	-0.32504014
0.17571	56.1321	0.00063716	0.00022859	1.811e-05	6.96e-06	-0.0	0.0009852	0.00017469	2.05e-06	684.29654181	685.09437342	712.00027676	1.3313949	0.30692751	-0.32503436
0.17576	56.14848	0.00063646	0.00022867	1.813e-05	6.96e-06	-0.0	0.00098569	0.00017478	2.05e-06	684.30963303	685.10096578	711.99292849	1.33012835	0.30681935	-0.32502859
0.17582	56.16486	0.00063577	0.00022875	1.816e-05	6.97e-06	-0.0	0.00098619	0.00017488	2.05e-06	684.32272151	685.10755587	711.98558538	1.32886328	0.30671127	-0.32502283
0.17587	56.18124	0.00063508	0.00022882	1.819e-05	6.97e-06	-0.0	0.00098668	0.00017497	2.05e-06	684.33580725	685.11414369	711.97824744	1.32759891	0.30660322	-0.32501707
0.17593	56.19763	0.00063439	0.0002289	1.822e-05	6.97e-06	0.0	0.00098718	0.00017506	2.05e-06	684.34889028	685.12072926	711.97091465	1.32633457	0.30649518	-0.32501131
0.17598	56.21401	0.0006337	0.00022897	1.824e-05	6.97e-06	0.0	0.00098768	0.00017515	2.05e-06	684.36197059	685.12731256	711.96358702	1.32507158	0.30638722	-0.32500556
0.17604	56.23038	0.00063301	0.00022904	1.827e-05	6.97e-06	0.0	0.00098817	0.00017524	2.05e-06	684.3750482	685.1338936	711.95626455	1.32381027	0.30627934	-0.32499981
0.17609	56.24676	0.00063232	0.00022912	1.83e-05	6.97e-06	0.0	0.00098866	0.00017533	2.05e-06	684.38812313	685.14047238	711.94894722	1.322549	0.30617147	-0.32499407
0.17615	56.26314	0.00063163	0.00022919	1.833e-05	6.98e-06	-0.0	0.00098916	0.00017542	2.05e-06	684.40119538	685.1470489	711.94163503	1.32128827	0.30606363	-0.32498832
0.1762	56.27952	0.00063094	0.00022927	1.835e-05	6.98e-06	-0.0	0.00098965	0.00017552	2.05e-06	684.41426496	685.15362317	711.93432799	1.32002884	0.30595586	-0.32498258
0.17626	56.29589	0.00063025	0.00022934	1.838e-05	6.98e-06	-0.0	0.00099015	0.00017561	2.05e-06	684.4273319	685.16019517	711.92702609	1.31877123	0.30584819	-0.32497686
0.17631	56.31227	0.00062956	0.00022942	1.841e-05	6.98e-06	-0.0	0.00099064	0.0001757	2.05e-06	684.4403962	685.16676492	711.91972932	1.31751301	0.30574049	-0.32497112
0.17637	56.32864	0.00062888	0.00022949	1.844e-05	6.98e-06	0.0	0.00099113	0.00017579	2.05e-06	684.45345787	685.17333241	711.91243769	1.316256	0.30563285	-0.3249654
0.17642	56.34501	0.00062819	0.00022956	1.846e-05	6.98e-06	0.0	0.00099162	0.00017588	2.05e-06	684.46651691	685.17989764	711.90515118	1.31500025	0.30552529	-0.32495968
0.17648	56.36139	0.0006275	0.00022964	1.849e-05	6.99e-06	0.0	0.00099212	0.00017597	2.05e-06	684.47957336	685.18646062	711.8978698	1.31374581	0.3054178	-0.32495396
0.18654	59.34307	0.00051072	0.00024133	2.393e-05	7.21e-06	0.0	0.00107596	0.00019156	2.05e-06	686.83521532	686.35048837	710.6482475	1.09766767	0.28659725	-0.32397286
0.1866	59.35928	0.00051012	0.00024138	2.397e-05	7.21e-06	0.0	0.00107639	0.00019164	2.05e-06	686.84795039	686.35665251	710.64185406	1.09655596	0.28649922	-0.32396784
0.18665	59.37549	0.00050953	0.00024144	2.4e-05	7.21e-06	-0.0	0.00107681	0.00019171	2.05e-06	686.86068439	686.36281456	710.63546517	1.09544503	0.28640124	-0.32396282
0.18671	59.39171	0.00050894	0.00024149	2.403e-05	7.21e-06	-0.0	0.00107724	0.00019179	2.05e-06	686.87341732	686.36897454	710.62908083	1.09433518	0.28630335	-0.32395781
0.18676	59.40792	0.00050835	0.00024155	2.406e-05	7.21e-06	-0.0	0.00107766	0.00019187	2.05e-06	686.88614918	686.37513244	710.62270102	1.09322628	0.28620553	-0.3239528
0.18682	59.42413	0.00050777	0.0002416	2.409e-05	7.21e-06	0.0	0.00107808	0.00019195	2.05e-06	686.89887999	686.38128827	710.61632575	1.09211723	0.2861077	-0.32394779
0.18687	59.44034	0.00050718	0.00024165	2.412e-05	7.21e-06	0.0	0.00107851	0.00019203	2.05e-06	686.91160974	686.38744203	710.60995501	1.09100923	0.28600995	-0.32394279
0.18693	59.45655	0.00050659	0.00024171	2.416e-05	7.21e-06	0.0	0.00107893	0.00019211	2.05e-06	686.92433844	686.39359371	710.60358881	1.08990249	0.2859123	-0.3239378
0.18698	59.47275	0.000506	0.00024176	2.419e-05	7.22e-06	0.0	0.00107935	0.00019219	2.05e-06	686.93706611	686.39974332	710.59722713	1.08879593	0.28581466	-0.3239328
0.18704	59.48896	0.00050541	0.00024181	2.422e-05	7.22e-06	-0.0	0.00107977	0.00019227	2.05e-06	686.94979273	686.40589086	710.59086998	1.08768979	0.28571705	-0.32392781
0.18709	59.50517	0.00050483	0.00024187	2.425e-05	7.22e-06	-0.0	0.0010802	0.00019235	2.05e-06	686.96251832	686.41203634	710.58451735	1.08658476	0.28561953	-0.32392282
0.18715	59.52137	0.00050424	0.00024192	2.428e-05	7.22e-06	-0.0	0.00108062	0.00019243	2.05e-06	686.97524288	686.41817974	710.57816924	1.08548091	0.2855221	-0.32391784
0.1872	59.53757	0.00050366	0.00024197	2.432e-05	7.22e-06	0.0	0.00108104	0.0001925	2.05e-06	686.98796642	686.42432108	710.57182564	1.08437677	0.28542465	-0.32391286
0.18726	59.55378	0.00050307	0.00024203	2.435e-05	7.22e-06	0.0	0.00108146	0.00019258	2.05e-06	687.00068894	686.43046034	710.56548657	1.08327363	0.28532728	-0.32390788
0.18731	59.56998	0.00050249	0.00024208	2.438e-05	7.22e-06	0.0	0.00108188	0.00019266	2.05e-06	687.01341045	686.43659755	710.559152	1.08217165	0.28522999	-0.32390291
0.18737	59.58618	0.0005019	0.00024213	2.441e-05	7.22e-06	0.0	0.0010823	0.00019274	2.05e-06	687.02613096	686.44273269	710.55282194	1.08107017	0.28513275	-0.32389794
0.18742	59.60238	0.00050132	0.00024219	2.444e-05	7.22e-06	-0.0	0.00108272	0.00019282	2.05e-06	687.03885046	686.44886576	710.54649639	1.07996885	0.28503551	-0.32389297
0.18748	59.61858	0.00050074	0.00024224	2.448e-05	7.22e-06	-0.0	0.00108314	0.0001929	2.05e-06	687.05156896	686.45499677	710.54017534	1.07886855	0.28493836	-0.32388801
0.19754	62.56828	0.00040229	0.0002502	3.067e-05	7.29e-06	-0.0	0.00115403	0.00020623	2.05e-06	689.36610994	687.54318674	709.45642605	0.88854412	0.2680779	-0.32303714
0.1976	62.58432	0.00040179	0.00025023	3.071e-05	7.29e-06	-0.0	0.00115439	0.0002063	2.05e-06	689.3787012	687.54895333	709.45088811	0.88756064	0.26799077	-0.32303279
0.19765	62.60035	0.0004013	0.00025027	3.074e-05	7.29e-06	0.0	0.00115475	0.00020637	2.05e-06	689.39129192	687.55471802	709.44535421	0.88657789	0.2679037	-0.32302844
0.19771	62.61639	0.0004008	0.0002503	3.078e-05	7.29e-06	0.0	0.0011551	0.00020644	2.05e-06	689.40388211	687.5604808	709.43982432	0.88559608	0.26781672	-0.3230241
0.19776	62.63242	0.00040031	0.00025033	3.081e-05	7.29e-06	0.0	0.00115546	0.0002065	2.05e-06	689.41647178	687.56624167	709.43429844	0.88461476	0.26772979	-0.32301977
0.19782	62.64846	0.00039982	0.00025037	3.085e-05	7.29e-06	-0.0	0.00115581	0.00020657	2.05e-06	689.42906091	687.57200064	709.42877659	0.88363357	0.26764287	-0.32301543
0.19787	62.66449	0.00039933	0.0002504	3.088e-05	7.29e-06	-0.0	0.00115617	0.00020664	2.05e-06	689.44164952	687.57775771	709.42325874	0.88265329	0.26755604	-0.3230111
0.19793	62.68052	0.00039884	0.00025044	3.092e-05	7.29e-06	-0.0	0.00115652	0.0002067	2.05e-06	689.45423759	687.58351287	709.41774491	0.88167405	0.2674693	-0.32300677
0.19798	62.69655	0.00039835	0.00025047	3.096e-05	7.29e-06	0.0	0.00115687	0.00020677	2.05e-06	689.46682514	687.58926613	709.41223508	0.88069459	0.26738254	-0.32300244
0.19804	62.71258	0.00039785	0.00025051	3.099e-05	7.29e-06	0.0	0.00115723	0.00020684	2.05e-06	689.47941216	687.59501749	709.40672926	0.87971595	0.26729586	-0.32299812
0.19809	62.72861	0.00039737	0.00025054	3.103e-05	7.29e-06	0.0	0.00115758	0.00020691	2.05e-06	689.49199864	687.60076695	709.40122744	0.8787383	0.26720927	-0.3229938
0.19815	62.74464	0.00039688	0.00025057	3.106e-05	7.29e-06	0.0	0.00115793	0.00020697	2.05e-06	689.5045846	687.60651451	709.39572962	0.87776091	0.2671227	-0.32298949
0.1982	62.76066	0.00039639	0.00025061	3.11e-05	7.29e-06	-0.0	0.00115829	0.00020704	2.05e-06	689.51717004	687.61226018	709.3902358	0.87678385	0.26703617	-0.32298517
0.19826	62.77669	0.0003959	0.00025064	3.114e-05	7.29e-06	-0.0	0.00115864	0.00020711	2.05e-06	689.52975494	687.61800394	709.38474597	0.87580774	0.26694972	-0.32298086
0.19831	62.79271	0.00039541	0.00025067	3.117e-05	7.29e-06	-0.0	0.00115899	0.00020717	2.05e-06	689.54233931	687.6237458	709.37926014	0.87483243	0.26686335	-0.32297656
0.19837	62.80874	0.00039492	0.00025071	3.121e-05	7.29e-06	0.0	0.00115934	0.00020724	2.05e-06	689.55492316	687.62948577	709.3737783	0.87385703	0.26677697	-0.32297225
0.19842	62.82476	0.00039443	0.00025074	3.124e-05	7.29e-06	0.0	0.00115969	0.00020731	2.05e-06	689.56750648	687.63522384	709.36830045	0.87288246	0.26669068	-0.32296795
0.19848	62.84078	0.00039395	0.00025077	3.128e-05	7.29e-06	0.0	0.00116005	0.00020737	2.05e-06	689.58008927	687.64096002	709.36282659	0.87190896	0.26660448	-0.32296365
0.20854	65.75757	0.00031237	0.00025535	3.82e-05	7.22e-06	-0.0	0.00121896	0.00021861	2.05e-06	691.87276738	688.65939934	708.42583533	0.70295518	0.25172472	-0.32222801
0.20859	65.77342	0.00031197	0.00025537	3.823e-05	7.22e-06	-0.0	0.00121925	0.00021867	2.05e-06	691.88522998	688.66479669	708.42105624	0.70208063	0.25164827	-0.32222426
0.20865	65.78927	0.00031156	0.00025539	3.827e-05	7.22e-06	-0.0	0.00121955	0.00021872	2.05e-06	691.89769169	688.67019225	708.41628072	0.70120623	0.25157183	-0.32222051
0.2087	65.80513	0.00031116	0.0002554	3.831e-05	7.22e-06	0.0	0.00121984	0.00021878	2.05e-06	691.91015251	688.67558601	708.41150877	0.70033227	0.25149544	-0.32221676
0.20876	65.82098	0.00031075	0.00025542	3.835e-05	7.21e-06	0.0	0.00122013	0.00021883	2.05e-06	691.92261242	688.68097798	708.40674039	0.6994591	0.25141912	-0.32221302
0.20881	65.83683	0.00031035	0.00025544	3.839e-05	7.21e-06	0.0	0.00122042	0.00021889	2.05e-06	691.93507144	688.68636815	708.40197558	0.69858643	0.25134286	-0.32220928
0.20887	65.85268	0.00030994	0.00025545	3.843e-05	7.21e-06	-0.0	0.00122072	0.00021895	2.05e-06	691.94752954	688.69175653	708.39721434	0.69771387	0.25126661	-0.32220554
0.20892	65.86853	0.00030954	0.00025547	3.847e-05	7.21e-06	-0.0	0.00122101	0.000219	2.05e-06	691.95998674	688.69714311	708.39245666	0.69684211	0.25119044	-0.32220181
0.20898	65.88438	0.00030914	0.00025549	3.851e-05	7.21e-06	-0.0	0.0012213	0.00021906	2.05e-06	691.97244303	688.7025279	708.38770255	0.69597113	0.25111434	-0.32219808
0.20903	65.90022	0.00030873	0.0002555	3.855e-05	7.21e-06	0.0	0.00122159	0.00021912	2.05e-06	691.98489839	688.7079109	708.38295199	0.69510006	0.25103824	-0.32219434
0.20909	65.91607	0.00030833	0.00025552	3.859e-05	7.21e-06	0.0	0.00122188	0.00021917	2.05e-06	691.99735284	688.7132921	708.37820499	0.6942297	0.25096221	-0.32219062
0.20914	65.93191	0.00030793	0.00025554	3.863e-05	7.21e-06	0.0	0.00122217	0.00021923	2.05e-06	692.00980636	688.71867151	708.37346155	0.69336026	0.25088628	-0.32218689
0.2092	65.94776	0.00030753	0.00025555	3.867e-05	7.21e-06	0.0	0.00122246	0.00021928	2.05e-06	692.02225894	688.72404913	708.36872166	0.69249077	0.25081034	-0.32218317
0.20925	65.9636	0.00030713	0.00025557	3.871e-05	7.21e-06	-0.0	0.00122275	0.00021934	2.05e-06	692.0347106	688.72942495	708.36398532	0.69162188	0.25073446	-0.32217945
0.20931	65.97944	0.00030672	0.00025559	3.875e-05	7.21e-06	-0.0	0.00122304	0.00021939	2.05e-06	692.04716132	688.73479899	708.35925253	0.69075381	0.25065866	-0.32217574
0.20936	65.99529	0.00030632	0.0002556	3.879e-05	7.21e-06	-0.0	0.00122333	0.00021945	2.05e-06	692.0596111	688.74017123	708.35452329	0.68988603	0.2505829	-0.32217203
0.20942	66.01113	0.00030592	0.00025562	3.883e-05	7.21e-06	0.0	0.00122362	0.00021951	2.05e-06	692.07205993	688.74554168	708.34979759	0.68901855	0.25050716	-0.32216831
0.20947	66.02697	0.00030552	0.00025563	3.887e-05	7.21e-06	0.0	0.00122391	0.00021956	2.05e-06	692.08450782	688.75091034	708.34507544	0.68815188	0.25043151	-0.32216461
0.21954	68.90985	0.00023909	0.00025722	4.647e-05	7.02e-06	-0.0	0.00127203	0.00022889	2.05e-06	694.34160136	689.70356022	707.53847884	0.53766753	0.23740939	-0.32153135
0.21959	68.92552	0.00023876	0.00025722	4.651e-05	7.02e-06	-0.0	0.00127227	0.00022893	2.05e-06	694.35379047	689.70860452	707.53437455	0.53688828	0.23734254	-0.32152813
0.21965	68.94119	0.00023843	0.00025722	4.655e-05	7.02e-06	0.0	0.0012725	0.00022898	2.05e-06	694.36597763	689.71364709	707.53027345	0.53610938	0.23727573	-0.32152491
0.2197	68.95685	0.0002381	0.00025722	4.66e-05	7.02e-06	0.0	0.00127274	0.00022903	2.05e-06	694.37816285	689.71868791	707.52617552	0.53533121	0.23720899	-0.32152169
0.21976	68.97251	0.00023778	0.00025722	4.664e-05	7.02e-06	0.0	0.00127298	0.00022907	2.05e-06	694.3903461	689.72372699	707.52208076	0.53455342	0.23714229	-0.32151848
0.21981	68.98818	0.00023745	0.00025723	4.668e-05	7.02e-06	-0.0	0.00127321	0.00022912	2.05e-06	694.40252738	689.72876433	707.51798918	0.53377582	0.23707561	-0.32151526
0.21987	69.00384	0.00023712	0.00025723	4.673e-05	7.01e-06	-0.0	0.00127345	0.00022917	2.05e-06	694.4147067	689.73379993	707.51390077	0.53299898	0.237009	-0.32151205
0.21992	69.0195	0.0002368	0.00025723	4.677e-05	7.01e-06	-0.0	0.00127369	0.00022921	2.05e-06	694.42688403	689.73883379	707.50981553	0.53222264	0.23694244	-0.32150885
0.21998	69.03516	0.00023647	0.00025723	4.681e-05	7.01e-06	0.0	0.00127392	0.00022926	2.05e-06	694.43905938	689.74386591	707.50573346	0.53144638	0.23687589	-0.32150564
0.22003	69.05082	0.00023615	0.00025723	4.686e-05	7.01e-06	0.0	0.00127416	0.0002293	2.05e-06	694.45123273	689.74889628	707.50165455	0.53067085	0.23680941	-0.32150244
0.22009	69.06648	0.00023582	0.00025723	4.69e-05	7.01e-06	0.0	0.00127439	0.00022935	2.05e-06	694.46340408	689.75392492	707.4975788	0.52989595	0.23674299	-0.32149924
0.22014	69.08213	0.0002355	0.00025723	4.694e-05	7.01e-06	-0.0	0.00127463	0.0002294	2.05e-06	694.47557343	689.75895182	707.49350622	0.52912105	0.23667657	-0.32149604
0.2202	69.09779	0.00023517	0.00025723	4.699e-05	7.01e-06	-0.0	0.00127486	0.00022944	2.05e-06	694.48774076	689.76397698	707.4894368	0.5283468	0.23661022	-0.32149285
0.22025	69.11344	0.00023485	0.00025723	4.703e-05	7.01e-06	-0.0	0.0012751	0.00022949	2.05e-06	694.49990608	689.7690004	707.48537053	0.52757334	0.23654394	-0.32148965
0.22031	69.1291	0.00023453	0.00025724	4.707e-05	7e-06	0.0	0.00127533	0.00022953	2.05e-06	694.51206936	689.77402208	707.48130742	0.5267998	0.23647765	-0.32148646
0.22036	69.14475	0.0002342	0.00025724	4.712e-05	7e-06	0.0	0.00127557	0.00022958	2.05e-06	694.52423061	689.77904202	707.47724747	0.52602687	0.23641143	-0.32148328
0.22042	69.1604	0.00023388	0.00025724	4.716e-05	7e-06	0.0	0.0012758	0.00022963	2.05e-06	694.53638982	689.78406022	707.47319067	0.52525477	0.23634528	-0.32148009
0.22047	69.17606	0.00023356	0.00025724	4.72e-05	7e-06	0.0	0.00127604	0.00022967	2.05e-06	694.54854698	689.78907668	707.46913701	0.52448263	0.23627913	-0.32147691
0.23054	72.02401	0.00018042	0.00025622	5.542e-05	6.73e-06	0.0	0.00131462	0.00023729	2.05e-06	696.73130137	690.67795655	706.77845151	0.39069926	0.22487526	-0.32093466
0.23059	72.03948	0.00018016	0.00025621	5.547e-05	6.73e-06	0.0	0.00131481	0.00023733	2.05e-06	696.74295607	690.68265529	706.77494642	0.39000856	0.22481651	-0.32093191
0.23065	72.05495	0.0001799	0.0002562	5.551e-05	6.72e-06	-0.0	0.001315	0.00023737	2.05e-06	696.7546073	690.68735232	706.77144416	0.38931795	0.22475777	-0.32092916
0.2307	72.07043	0.00017964	0.00025619	5.556e-05	6.72e-06	-0.0	0.00131519	0.00023741	2.05e-06	696.76625507	690.69204763	706.76794471	0.38862807	0.22469909	-0.32092641
0.23076	72.0859	0.00017938	0.00025618	5.561e-05	6.72e-06	-0.0	0.00131538	0.00023744	2.05e-06	696.77789937	690.69674122	706.76444807	0.38793867	0.22464045	-0.32092367
0.23081	72.10136	0.00017912	0.00025617	5.565e-05	6.72e-06	0.0	0.00131556	0.00023748	2.05e-06	696.78954018	690.7014331	706.76095424	0.38724936	0.22458182	-0.32092092
0.23087	72.11683	0.00017886	0.00025616	5.57e-05	6.72e-06	0.0	0.00131575	0.00023752	2.05e-06	696.80117751	690.70612326	706.75746322	0.38656076	0.22452325	-0.32091818
0.23092	72.1323	0.00017861	0.00025614	5.575e-05	6.72e-06	0.0	0.00131594	0.00023756	2.05e-06	696.81281133	690.71081171	706.75397501	0.38587267	0.22446471	-0.32091544
0.23098	72.14777	0.00017835	0.00025613	5.579e-05	6.71e-06	-0.0	0.00131613	0.00023759	2.05e-06	696.82444164	690.71549844	706.7504896	0.38518465	0.22440619	-0.32091271
0.23103	72.16323	0.00017809	0.00025612	5.584e-05	6.71e-06	-0.0	0.00131631	0.00023763	2.05e-06	696.83606845	690.72018345	706.747007	0.38449734	0.22434772	-0.32090997
0.23109	72.1787	0.00017783	0.00025611	5.589e-05	6.71e-06	-0.0	0.0013165	0.00023767	2.05e-06	696.84769172	690.72486675	706.7435272	0.38381055	0.22428929	-0.32090724
0.23114	72.19416	0.00017758	0.0002561	5.593e-05	6.71e-06	0.0	0.00131669	0.00023771	2.05e-06	696.85931147	690.72954833	706.74005019	0.38312383	0.22423087	-0.32090451
0.2312	72.20962	0.00017732	0.00025608	5.598e-05	6.71e-06	0.0	0.00131687	0.00023774	2.05e-06	696.87092767	690.7342282	706.73657599	0.3824378	0.22417251	-0.32090178
0.23125	72.22508	0.00017706	0.00025607	5.603e-05	6.71e-06	0.0	0.00131706	0.00023778	2.05e-06	696.88254033	690.73890635	706.73310458	0.38175231	0.22411419	-0.32089906
0.23131	72.24054	0.00017681	0.00025606	5.607e-05	6.7e-06	-0.0	0.00131725	0.00023782	2.05e-06	696.89414943	690.74358279	706.72963597	0.38106688	0.22405588	-0.32089634
0.23136	72.256	0.00017655	0.00025605	5.612e-05	6.7e-06	-0.0	0.00131743	0.00023785	2.05e-06	696.90575496	690.74825751	706.72617015	0.38038213	0.22399762	-0.32089361
0.23142	72.27146	0.0001763	0.00025604	5.616e-05	6.7e-06	-0.0	0.00131762	0.00023789	2.05e-06	696.91735692	690.75293051	706.72270712	0.37969794	0.22393941	-0.3208909
0.23147	72.28692	0.00017604	0.00025602	5.621e-05	6.7e-06	0.0	0.0013178	0.00023793	2.05e-06	696.9289553	690.7576018	706.71924688	0.3790138	0.2238812	-0.32088818
0.24154	75.09884	0.00013435	0.00025282	6.496e-05	6.36e-06	-0.0	0.00134815	0.00024406	2.05e-06	698.98248739	691.58368656	706.13118615	0.26105903	0.21376887	-0.32042651
0.24159	75.11412	0.00013415	0.0002528	6.501e-05	6.36e-06	0.0	0.0013483	0.00024409	2.05e-06	698.99328458	691.58804422	706.12820974	0.26045356	0.21371624	-0.32042417
0.24165	75.12939	0.00013395	0.00025278	6.506e-05	6.35e-06	0.0	0.00134844	0.00024412	2.05e-06	699.00407664	691.59240018	706.12523581	0.25984876	0.21366366	-0.32042183
0.2417	75.14466	0.00013375	0.00025276	6.511e-05	6.35e-06	0.0	0.00134859	0.00024415	2.05e-06	699.01486357	691.59675446	706.12226434	0.25924421	0.21361109	-0.3204195
0.24176	75.15993	0.00013354	0.00025273	6.516e-05	6.35e-06	-0.0	0.00134874	0.00024418	2.05e-06	699.02564536	691.60110704	706.11929535	0.25864002	0.21355854	-0.32041717
0.24181	75.1752	0.00013334	0.00025271	6.521e-05	6.35e-06	-0.0	0.00134888	0.00024421	2.05e-06	699.03642201	691.60545793	706.11632882	0.25803653	0.21350603	-0.32041484
0.24187	75.19047	0.00013314	0.00025269	6.526e-05	6.35e-06	-0.0	0.00134903	0.00024424	2.05e-06	699.04719349	691.60980712	706.11336475	0.25743321	0.21345353	-0.32041252
0.24192	75.20574	0.00013294	0.00025267	6.531e-05	6.34e-06	0.0	0.00134918	0.00024427	2.05e-06	699.05795982	691.61415463	706.11040315	0.25683032	0.21340106	-0.32041019
0.24198	75.221	0.00013274	0.00025264	6.536e-05	6.34e-06	0.0	0.00134932	0.0002443	2.05e-06	699.06872097	691.61850045	706.10744401	0.25622813	0.21334863	-0.32040787
0.24203	75.23627	0.00013254	0.00025262	6.541e-05	6.34e-06	0.0	0.00134947	0.00024433	2.05e-06	699.07947694	691.62284457	706.10448733	0.25562605	0.2132962	-0.32040555
0.24209	75.25153	0.00013234	0.0002526	6.546e-05	6.34e-06	-0.0	0.00134961	0.00024436	2.05e-06	699.09022773	691.62718701	706.1015331	0.25502443	0.2132438	-0.32040323
0.24214	75.26679	0.00013214	0.00025257	6.55e-05	6.34e-06	-0.0	0.00134976	0.00024439	2.05e-06	699.10097332	691.63152775	706.09858134	0.25442355	0.21319145	-0.32040091
0.2422	75.28206	0.00013194	0.00025255	6.555e-05	6.33e-06	0.0	0.0013499	0.00024442	2.05e-06	699.1117137	691.63586681	706.09563202	0.25382271	0.2131391	-0.32039859
0.24225	75.29732	0.00013175	0.00025253	6.56e-05	6.33e-06	0.0	0.00135005	0.00024445	2.05e-06	699.12244888	691.64020417	706.09268516	0.25322238	0.21308678	-0.32039628
0.24231	75.31258	0.00013155	0.00025251	6.565e-05	6.33e-06	0.0	0.00135019	0.00024448	2.05e-06	699.13317883	691.64453984	706.08974075	0.2526228	0.2130345	-0.32039397
0.24236	75.32784	0.00013135	0.00025248	6.57e-05	6.33e-06	-0.0	0.00135034	0.00024451	2.05e-06	699.14390355	691.64887383	706.08679879	0.2520232	0.21298222	-0.32039166
0.24242	75.34309	0.00013115	0.00025246	6.575e-05	6.33e-06	-0.0	0.00135048	0.00024454	2.05e-06	699.15462304	691.65320612	706.08385928	0.25142418	0.21292997	-0.32038935
0.24247	75.35835	0.00013095	0.00025244	6.58e-05	6.32e-06	-0.0	0.00135063	0.00024457	2.05e-06	699.16533729	691.65753673	706.08092221	0.25082585	0.21287777	-0.32038705
0.25253	78.13309	9.889e-05	0.00024747	7.497e-05	5.94e-06	-0.0	0.00137401	0.00024942	2.05e-06	701.02970065	692.42181108	705.5828729	0.14845405	0.20368256	-0.31999604
0.25259	78.14816	9.874e-05	0.00024744	7.502e-05	5.94e-06	-0.0	0.00137413	0.00024945	2.05e-06	701.03932019	692.42583458	705.58035731	0.14793377	0.20363399	-0.31999407
0.25264	78.16322	9.859e-05	0.00024741	7.507e-05	5.94e-06	0.0	0.00137424	0.00024947	2.05e-06	701.04893312	692.42985644	705.57784385	0.1474139	0.20358544	-0.31999209
0.2527	78.17829	9.843e-05	0.00024737	7.512e-05	5.93e-06	0.0	0.00137435	0.00024949	2.05e-06	701.05853944	692.43387665	705.57533252	0.14689474	0.20353691	-0.31999012
0.25275	78.19335	9.828e-05	0.00024734	7.517e-05	5.93e-06	-0.0	0.00137446	0.00024952	2.05e-06	701.06813915	692.43789522	705.57282333	0.14637568	0.20348838	-0.31998815
0.25281	78.20842	9.813e-05	0.00024731	7.523e-05	5.93e-06	-0.0	0.00137457	0.00024954	2.05e-06	701.07773223	692.44191215	705.57031627	0.14585711	0.20343987	-0.31998618
0.25286	78.22348	9.797e-05	0.00024728	7.528e-05	5.93e-06	-0.0	0.00137469	0.00024956	2.05e-06	701.08731869	692.44592743	705.56781134	0.14533927	0.20339139	-0.31998422
0.25292	78.23854	9.782e-05	0.00024725	7.533e-05	5.93e-06	0.0	0.0013748	0.00024959	2.05e-06	701.09689851	692.44994107	705.56530853	0.14482143	0.2033429	-0.31998225
0.25297	78.2536	9.767e-05	0.00024722	7.538e-05	5.92e-06	0.0	0.00137491	0.00024961	2.05e-06	701.1064717	692.45395307	705.56280785	0.14430421	0.20329444	-0.31998029
0.25303	78.26866	9.752e-05	0.00024719	7.543e-05	5.92e-06	0.0	0.00137502	0.00024963	2.05e-06	701.11603823	692.45796343	705.5603093	0.14378758	0.203246	-0.31997833
0.25308	78.28371	9.736e-05	0.00024716	7.548e-05	5.92e-06	-0.0	0.00137513	0.00024966	2.05e-06	701.12559811	692.46197215	705.55781287	0.14327102	0.20319756	-0.31997637
0.25314	78.29877	9.721e-05	0.00024712	7.553e-05	5.92e-06	-0.0	0.00137524	0.00024968	2.05e-06	701.13515133	692.46597922	705.55531856	0.14275516	0.20314915	-0.31997441
0.25319	78.31383	9.706e-05	0.00024709	7.558e-05	5.91e-06	-0.0	0.00137535	0.0002497	2.05e-06	701.14469789	692.46998465	705.55282637	0.14223971	0.20310075	-0.31997245
0.25325	78.32888	9.691e-05	0.00024706	7.563e-05	5.91e-06	0.0	0.00137546	0.00024973	2.05e-06	701.15423777	692.47398845	705.5503363	0.14172448	0.20305235	-0.3199705
0.2533	78.34393	9.676e-05	0.00024703	7.568e-05	5.91e-06	0.0	0.00137557	0.00024975	2.05e-06	701.16377097	692.4779906	705.54784834	0.14120994	0.20300398	-0.31996855
0.25336	78.35899	9.661e-05	0.000247	7.574e-05	5.91e-06	0.0	0.00137568	0.00024977	2.05e-06	701.17329749	692.48199111	705.5453625	0.14069569	0.20295562	-0.31996659
0.25341	78.37404	9.646e-05	0.00024697	7.579e-05	5.91e-06	-0.0	0.00137579	0.0002498	2.05e-06	701.18281731	692.48598999	705.54287877	0.14018178	0.20290728	-0.31996464
0.25347	78.38909	9.631e-05	0.00024694	7.584e-05	5.9e-06	-0.0	0.0013759	0.00024982	2.05e-06	701.19233044	692.48998722	705.54039716	0.13966856	0.20285895	-0.3199627
0.26353	81.12541	7.214e-05	0.00024062	8.528e-05	5.5e-06	-0.0	0.00139357	0.00025361	2.05e-06	702.81466853	693.19426731	705.12009357	0.05290674	0.19420931	-0.31963273
0.26359	81.14026	7.202e-05	0.00024058	8.533e-05	5.49e-06	-0.0	0.00139365	0.00025363	2.05e-06	702.82285796	693.19796945	705.11797239	0.052472	0.19416286	-0.31963107
0.26364	81.15512	7.191e-05	0.00024054	8.538e-05	5.49e-06	-0.0	0.00139373	0.00025365	2.05e-06	702.8310398	693.20167003	705.11585302	0.05203747	0.19411641	-0.3196294
0.2637	81.16997	7.179e-05	0.0002405	8.544e-05	5.49e-06	0.0	0.00139382	0.00025366	2.05e-06	702.83921402	693.20536905	705.11373546	0.05160335	0.19406998	-0.31962774
0.26375	81.18482	7.168e-05	0.00024047	8.549e-05	5.49e-06	0.0	0.0013939	0.00025368	2.05e-06	702.84738063	693.2090665	705.1116197	0.05116995	0.19402355	-0.31962608
0.26381	81.19967	7.156e-05	0.00024043	8.554e-05	5.48e-06	-0.0	0.00139399	0.0002537	2.05e-06	702.85553962	693.21276239	705.10950575	0.0507366	0.19397712	-0.31962442
0.26386	81.21452	7.145e-05	0.00024039	8.559e-05	5.48e-06	-0.0	0.00139407	0.00025372	2.05e-06	702.86369099	693.21645672	705.1073936	0.05030384	0.1939307	-0.31962276
0.26392	81.22937	7.134e-05	0.00024036	8.564e-05	5.48e-06	-0.0	0.00139415	0.00025374	2.05e-06	702.87183475	693.22014949	705.10528324	0.04987166	0.19388429	-0.3196211
0.26397	81.24421	7.122e-05	0.00024032	8.57e-05	5.48e-06	0.0	0.00139424	0.00025376	2.05e-06	702.87997087	693.2238407	705.10317469	0.04943957	0.19383788	-0.31961945
0.26403	81.25906	7.111e-05	0.00024028	8.575e-05	5.48e-06	0.0	0.00139432	0.00025377	2.05e-06	702.88809937	693.22753035	705.10106793	0.04900818	0.19379148	-0.3196178
0.26408	81.2739	7.1e-05	0.00024024	8.58e-05	5.47e-06	0.0	0.0013944	0.00025379	2.05e-06	702.89622023	693.23121844	705.09896296	0.04857715	0.19374509	-0.31961614
0.26414	81.28874	7.088e-05	0.00024021	8.585e-05	5.47e-06	-0.0	0.00139448	0.00025381	2.05e-06	702.90433346	693.23490497	705.09685979	0.0481464	0.19369869	-0.31961449
0.26419	81.30359	7.077e-05	0.00024017	8.59e-05	5.47e-06	-0.0	0.00139457	0.00025383	2.05e-06	702.91243905	693.23858994	705.09475841	0.04771633	0.19365231	-0.31961284
0.26425	81.31843	7.066e-05	0.00024013	8.596e-05	5.47e-06	-0.0	0.00139465	0.00025385	2.05e-06	702.920537	693.24227335	705.09265882	0.04728648	0.19360594	-0.31961119
0.2643	81.33327	7.054e-05	0.00024009	8.601e-05	5.46e-06	0.0	0.00139473	0.00025386	2.05e-06	702.9286273	693.2459552	705.09056102	0.04685704	0.19355956	-0.31960955
0.26436	81.34811	7.043e-05	0.00024006	8.606e-05	5.46e-06	0.0	0.00139481	0.00025388	2.05e-06	702.93670995	693.2496355	705.08846501	0.0464283	0.1935132	-0.3196079
0.26441	81.36294	7.032e-05	0.00024002	8.611e-05	5.46e-06	-0.0	0.0013949	0.0002539	2.05e-06	702.94478494	693.25331424	705.08637078	0.04599964	0.19346684	-0.31960626
0.26447	81.37778	7.021e-05	0.00023998	8.616e-05	5.46e-06	-0.0	0.00139498	0.00025392	2.05e-06	702.95285229	693.25699143	705.08427833	0.04557153	0.19342048	-0.31960461
0.27453	84.07438	5.232e-05	0.00023271	9.572e-05	5.05e-06	0.0	0.00140808	0.00025684	2.05e-06	704.31766563	693.90433314	704.72817495	-0.01870171	0.18507345	-0.31932504
0.27459	84.08902	5.223e-05	0.00023267	9.577e-05	5.04e-06	0.0	0.00140814	0.00025685	2.05e-06	704.32462774	693.9077354	704.72635713	-0.01903456	0.18502885	-0.31932361
0.27464	84.10365	5.215e-05	0.00023263	9.582e-05	5.04e-06	-0.0	0.0014082	0.00025687	2.05e-06	704.33158286	693.91113623	704.72454073	-0.01936737	0.18498424	-0.31932218
0.2747	84.11828	5.206e-05	0.00023259	9.587e-05	5.04e-06	-0.0	0.00140826	0.00025688	2.05e-06	704.33853099	693.91453565	704.72272574	-0.01969967	0.18493963	-0.31932076
0.27475	84.13291	5.198e-05	0.00023255	9.592e-05	5.04e-06	-0.0	0.00140832	0.0002569	2.05e-06	704.34547212	693.91793366	704.72091217	-0.02003163	0.18489503	-0.31931934
0.27481	84.14754	5.189e-05	0.00023251	9.598e-05	5.03e-06	0.0	0.00140839	0.00025691	2.05e-06	704.35240625	693.92133025	704.71910002	-0.02036341	0.18485043	-0.31931791
0.27486	84.16217	5.181e-05	0.00023246	9.603e-05	5.03e-06	0.0	0.00140845	0.00025692	2.05e-06	704.35933337	693.92472542	704.71728928	-0.02069466	0.18480584	-0.31931649
0.27492	84.17679	5.173e-05	0.00023242	9.608e-05	5.03e-06	0.0	0.00140851	0.00025694	2.05e-06	704.36625348	693.92811919	704.71547995	-0.02102572	0.18476125	-0.31931507
0.27497	84.19142	5.164e-05	0.00023238	9.613e-05	5.03e-06	-0.0	0.00140857	0.00025695	2.05e-06	704.37316658	693.93151153	704.71367203	-0.02135648	0.18471666	-0.31931365
0.27503	84.20604	5.156e-05	0.00023234	9.619e-05	5.03e-06	-0.0	0.00140863	0.00025697	2.05e-06	704.38007266	693.93490247	704.71186553	-0.02168668	0.18467207	-0.31931223
0.27508	84.22067	5.148e-05	0.0002323	9.624e-05	5.02e-06	0.0	0.00140869	0.00025698	2.05e-06	704.38697173	693.93829199	704.71006043	-0.02201683	0.18462749	-0.31931082
0.27514	84.23529	5.139e-05	0.00023226	9.629e-05	5.02e-06	0.0	0.00140875	0.00025699	2.05e-06	704.39386377	693.9416801	704.70825673	-0.02234652	0.1845829	-0.3193094
0.27519	84.24991	5.131e-05	0.00023222	9.634e-05	5.02e-06	0.0	0.00140881	0.00025701	2.05e-06	704.40074879	693.94506681	704.70645445	-0.02267578	0.18453833	-0.31930799
0.27525	84.26453	5.123e-05	0.00023217	9.639e-05	5.02e-06	-0.0	0.00140887	0.00025702	2.05e-06	704.40762678	693.9484521	704.70465357	-0.02300494	0.18449375	-0.31930657
0.2753	84.27915	5.114e-05	0.00023213	9.645e-05	5.01e-06	-0.0	0.00140893	0.00025704	2.05e-06	704.41449773	693.95183598	704.70285409	-0.02333356	0.18444918	-0.31930516
0.27536	84.29377	5.106e-05	0.00023209	9.65e-05	5.01e-06	-0.0	0.00140899	0.00025705	2.05e-06	704.42136165	693.95521845	704.70105602	-0.02366194	0.18440461	-0.31930375
0.27541	84.30838	5.098e-05	0.00023205	9.655e-05	5.01e-06	0.0	0.00140906	0.00025706	2.05e-06	704.42821853	693.95859951	704.69925934	-0.02399005	0.18436004	-0.31930234
0.27547	84.323	5.09e-05	0.00023201	9.66e-05	5.01e-06	0.0	0.00140912	0.00025708	2.05e-06	704.43506837	693.96197917	704.69746407	-0.02431764	0.18431547	-0.31930093
0.28553	86.97849	3.783e-05	0.00022415	0.00010612	4.6e-06	0.0	0.00141869	0.00025931	2.05e-06	705.55189124	694.55737386	704.39242539	-0.09199537	0.17610981	-0.31906146
0.28559	86.9929	3.777e-05	0.0002241	0.00010617	4.6e-06	0.0	0.00141874	0.00025933	2.05e-06	705.5567695	694.56050324	704.39091642	-0.09225885	0.1760628	-0.31906028
0.28564	87.0073	3.771e-05	0.00022406	0.00010622	4.6e-06	-0.0	0.00141878	0.00025934	2.05e-06	705.56164039	694.56363127	704.38940862	-0.09252202	0.17601579	-0.31905909
0.2857	87.0217	3.765e-05	0.00022402	0.00010627	4.6e-06	-0.0	0.00141883	0.00025935	2.05e-06	705.56650392	694.56675793	704.38790198	-0.09278461	0.17596877	-0.31905791
0.28575	87.0361	3.759e-05	0.00022397	0.00010632	4.6e-06	0.0	0.00141887	0.00025936	2.05e-06	705.57136008	694.56988323	704.3863965	-0.09304707	0.17592176	-0.31905673
0.28581	87.05051	3.753e-05	0.00022393	0.00010637	4.59e-06	0.0	0.00141891	0.00025937	2.05e-06	705.57620887	694.57300718	704.38489219	-0.0933091	0.17587474	-0.31905555
0.28586	87.0649	3.747e-05	0.00022388	0.00010642	4.59e-06	0.0	0.00141896	0.00025938	2.05e-06	705.5810503	694.57612977	704.38338904	-0.0935706	0.17582773	-0.31905437
0.28592	87.0793	3.741e-05	0.00022384	0.00010648	4.59e-06	-0.0	0.001419	0.00025939	2.05e-06	705.58588437	694.579251	704.38188705	-0.09383202	0.17578071	-0.31905319
0.28597	87.0937	3.735e-05	0.0002238	0.00010653	4.59e-06	-0.0	0.00141905	0.0002594	2.05e-06	705.59071108	694.58237087	704.38038622	-0.09409284	0.17573368	-0.31905201
0.28603	87.1081	3.729e-05	0.00022375	0.00010658	4.59e-06	-0.0	0.00141909	0.00025941	2.05e-06	705.59553043	694.58548939	704.37888654	-0.09435338	0.17568666	-0.31905083
0.28608	87.12249	3.723e-05	0.00022371	0.00010663	4.58e-06	0.0	0.00141914	0.00025942	2.05e-06	705.60034243	694.58860655	704.37738802	-0.09461364	0.17563964	-0.31904966
0.28614	87.13688	3.717e-05	0.00022366	0.00010668	4.58e-06	0.0	0.00141918	0.00025943	2.05e-06	705.60514708	694.59172236	704.37589065	-0.09487331	0.17559261	-0.31904848
0.28619	87.15128	3.711e-05	0.00022362	0.00010673	4.58e-06	-0.0	0.00141923	0.00025944	2.05e-06	705.60994437	694.59483682	704.37439444	-0.09513285	0.17554558	-0.31904731
0.28625	87.16567	3.705e-05	0.00022358	0.00010679	4.58e-06	-0.0	0.00141927	0.00025945	2.05e-06	705.61473431	694.59794992	704.37289937	-0.09539197	0.17549855	-0.31904613
0.2863	87.18006	3.699e-05	0.00022353	0.00010684	4.57e-06	-0.0	0.00141931	0.00025946	2.05e-06	705.61951691	694.60106167	704.37140546	-0.09565053	0.17545151	-0.31904496
0.28636	87.19445	3.693e-05	0.00022349	0.00010689	4.57e-06	0.0	0.00141936	0.00025947	2.05e-06	705.62429216	694.60417207	704.3699127	-0.09590904	0.17540448	-0.31904379
0.28641	87.20883	3.687e-05	0.00022344	0.00010694	4.57e-06	0.0	0.0014194	0.00025949	2.05e-06	705.62906007	694.60728112	704.36842108	-0.09616697	0.17535744	-0.31904262
0.28647	87.22322	3.681e-05	0.0002234	0.00010699	4.57e-06	0.0	0.00141944	0.0002595	2.05e-06	705.63382063	694.61038882	704.36693061	-0.09642457	0.1753104	-0.31904145
0.29653	89.83612	2.74e-05	0.00021528	0.0001163	4.19e-06	-0.0	0.00142635	0.0002612	2.05e-06	706.38413261	695.15707554	704.11209263	-0.1376296	0.16665755	-0.31884137
0.29659	89.85029	2.735e-05	0.00021523	0.00011635	4.18e-06	-0.0	0.00142638	0.00026121	2.05e-06	706.38759025	695.15994631	704.11079066	-0.13782332	0.16660998	-0.31884035
0.29664	89.86446	2.731e-05	0.00021519	0.0001164	4.18e-06	-0.0	0.00142641	0.00026122	2.05e-06	706.39104113	695.16281586	704.10948959	-0.13801675	0.1665624	-0.31883933
0.2967	89.87862	2.727e-05	0.00021515	0.00011645	4.18e-06	0.0	0.00142644	0.00026123	2.05e-06	706.39448525	695.16568418	704.10818943	-0.13820996	0.16651483	-0.31883831
0.29675	89.89279	2.722e-05	0.0002151	0.0001165	4.18e-06	0.0	0.00142648	0.00026123	2.05e-06	706.39792263	695.16855127	704.10689018	-0.13840266	0.16646725	-0.31883729
0.29681	89.90695	2.718e-05	0.00021506	0.00011655	4.18e-06	0.0	0.00142651	0.00026124	2.05e-06	706.40135327	695.17141713	704.10559182	-0.1385952	0.16641967	-0.31883627
0.29686	89.92112	2.714e-05	0.00021501	0.0001166	4.17e-06	-0.0	0.00142654	0.00026125	2.05e-06	706.40477716	695.17428177	704.10429437	-0.13878739	0.16637208	-0.31883525
0.29692	89.93528	2.709e-05	0.00021497	0.00011665	4.17e-06	-0.0	0.00142657	0.00026126	2.05e-06	706.40819432	695.17714518	704.10299783	-0.13897906	0.16632449	-0.31883423
0.29697	89.94944	2.705e-05	0.00021492	0.0001167	4.17e-06	0.0	0.0014266	0.00026127	2.05e-06	706.41160476	695.18000738	704.10170218	-0.13917069	0.1662769	-0.31883321
0.29703	89.9636	2.701e-05	0.00021488	0.00011675	4.17e-06	0.0	0.00142664	0.00026127	2.05e-06	706.41500846	695.18286834	704.10040743	-0.1393618	0.1662293	-0.3188322
0.29708	89.97775	2.696e-05	0.00021483	0.0001168	4.16e-06	0.0	0.00142667	0.00026128	2.05e-06	706.41840544	695.18572809	704.09911357	-0.1395526	0.1661817	-0.31883118
0.29714	89.99191	2.692e-05	0.00021479	0.00011685	4.16e-06	-0.0	0.0014267	0.00026129	2.05e-06	706.4217957	695.18858661	704.09782062	-0.13974321	0.1661341	-0.31883017
0.29719	90.00606	2.688e-05	0.00021474	0.0001169	4.16e-06	-0.0	0.00142673	0.0002613	2.05e-06	706.42517925	695.19144391	704.09652855	-0.13993329	0.16608649	-0.31882915
0.29725	90.02022	2.683e-05	0.0002147	0.00011695	4.16e-06	-0.0	0.00142676	0.00026131	2.05e-06	706.42855609	695.19429999	704.09523739	-0.14012321	0.16603888	-0.31882814
0.2973	90.03437	2.679e-05	0.00021466	0.000117	4.16e-06	0.0	0.00142679	0.00026131	2.05e-06	706.43192622	695.19715485	704.09394711	-0.1403128	0.16599127	-0.31882712
0.29736	90.04852	2.675e-05	0.00021461	0.00011705	4.15e-06	0.0	0.00142683	0.00026132	2.05e-06	706.43528965	695.20000849	704.09265773	-0.14050185	0.16594365	-0.31882611
0.29741	90.06267	2.67e-05	0.00021457	0.0001171	4.15e-06	-0.0	0.00142686	0.00026133	2.05e-06	706.43864639	695.20286091	704.09136923	-0.14069087	0.16589604	-0.3188251
0.29747	90.07682	2.666e-05	0.00021452	0.00011715	4.15e-06	-0.0	0.00142689	0.00026134	2.05e-06	706.44199643	695.20571212	704.09008163	-0.1408794	0.16584841	-0.31882409
0.30753	92.64555	1.994e-05	0.0002064	0.0001261	3.8e-06	-0.0	0.00143182	0.00026264	2.05e-06	706.94710756	695.70758254	703.86820609	-0.17016319	0.15707772	-0.31864989
0.30758	92.65947	1.991e-05	0.00020636	0.00012615	3.79e-06	-0.0	0.00143185	0.00026264	2.05e-06	706.94930529	695.71021949	703.86706245	-0.17029609	0.15702951	-0.31864899
0.30764	92.67339	1.988e-05	0.00020632	0.0001262	3.79e-06	0.0	0.00143187	0.00026265	2.05e-06	706.95149722	695.71285532	703.8659195	-0.17042876	0.1569813	-0.31864809
0.30769	92.68731	1.985e-05	0.00020627	0.00012625	3.79e-06	0.0	0.00143189	0.00026266	2.05e-06	706.95368335	695.71549004	703.86477722	-0.17056097	0.15693308	-0.31864719
0.30775	92.70123	1.982e-05	0.00020623	0.0001263	3.79e-06	-0.0	0.00143191	0.00026266	2.05e-06	706.95586369	695.71812365	703.86363562	-0.1706931	0.15688486	-0.3186463
0.3078	92.71515	1.979e-05	0.00020618	0.00012634	3.79e-06	-0.0	0.00143194	0.00026267	2.05e-06	706.95803825	695.72075615	703.8624947	-0.17082489	0.15683664	-0.3186454
0.30786	92.72907	1.975e-05	0.00020614	0.00012639	3.78e-06	-0.0	0.00143196	0.00026268	2.05e-06	706.96020702	695.72338754	703.86135446	-0.17095628	0.15678841	-0.31864451
0.30791	92.74298	1.972e-05	0.0002061	0.00012644	3.78e-06	0.0	0.00143198	0.00026268	2.05e-06	706.96237002	695.72601781	703.86021489	-0.1710876	0.15674018	-0.31864361
0.30797	92.7569	1.969e-05	0.00020605	0.00012649	3.78e-06	0.0	0.00143201	0.00026269	2.05e-06	706.96452725	695.72864698	703.859076	-0.17121848	0.15669195	-0.31864272
0.30802	92.77081	1.966e-05	0.00020601	0.00012654	3.78e-06	0.0	0.00143203	0.00026269	2.05e-06	706.96667872	695.73127503	703.85793778	-0.17134913	0.15664372	-0.31864182
0.30808	92.78472	1.963e-05	0.00020596	0.00012658	3.78e-06	-0.0	0.00143205	0.0002627	2.05e-06	706.96882442	695.73390198	703.85680024	-0.17147957	0.15659548	-0.31864093
0.30813	92.79863	1.96e-05	0.00020592	0.00012663	3.78e-06	-0.0	0.00143207	0.00026271	2.05e-06	706.97096437	695.73652782	703.85566336	-0.17160958	0.15654724	-0.31864004
0.30819	92.81254	1.957e-05	0.00020588	0.00012668	3.77e-06	-0.0	0.0014321	0.00026271	2.05e-06	706.97309857	695.73915255	703.85452716	-0.17173947	0.156499	-0.31863914
0.30824	92.82645	1.954e-05	0.00020583	0.00012673	3.77e-06	0.0	0.00143212	0.00026272	2.05e-06	706.97522703	695.74177617	703.85339163	-0.17186906	0.15645075	-0.31863825
0.3083	92.84036	1.951e-05	0.00020579	0.00012677	3.77e-06	0.0	0.00143214	0.00026272	2.05e-06	706.97734975	695.74439869	703.85225676	-0.17199821	0.1564025	-0.31863736
0.30835	92.85426	1.948e-05	0.00020575	0.00012682	3.77e-06	-0.0	0.00143216	0.00026273	2.05e-06	706.97946674	695.7470201	703.85112257	-0.17212733	0.15635426	-0.31863647
0.30841	92.86817	1.945e-05	0.0002057	0.00012687	3.77e-06	-0.0	0.00143219	0.00026274	2.05e-06	706.98157799	695.7496404	703.84998904	-0.17225601	0.156306	-0.31863558
0.30846	92.88207	1.942e-05	0.00020566	0.00012692	3.76e-06	-0.0	0.00143221	0.00026274	2.05e-06	706.98368353	695.7522596	703.84885618	-0.17238442	0.15625775	-0.31863469
0.31853	95.40492	1.463e-05	0.00019773	0.00013545	3.44e-06	-0.0	0.00143573	0.00026374	2.05e-06	707.27821989	696.21347483	703.65173359	-0.19152903	0.14739086	-0.31847991
0.31858	95.41859	1.46e-05	0.00019769	0.00013549	3.44e-06	-0.0	0.00143574	0.00026374	2.05e-06	707.27936404	696.21589891	703.6507068	-0.1916112	0.14734226	-0.31847911
0.31864	95.43226	1.458e-05	0.00019764	0.00013554	3.44e-06	0.0	0.00143576	0.00026375	2.05e-06	707.28050348	696.21832198	703.64968052	-0.19169335	0.14729366	-0.3184783
0.31869	95.44592	1.456e-05	0.0001976	0.00013558	3.43e-06	0.0	0.00143578	0.00026375	2.05e-06	707.28163819	696.22074403	703.64865472	-0.19177518	0.14724506	-0.3184775
0.31875	95.45959	1.454e-05	0.00019756	0.00013563	3.43e-06	0.0	0.00143579	0.00026376	2.05e-06	707.28276819	696.22316506	703.64762941	-0.19185672	0.14719646	-0.31847669
0.3188	95.47325	1.451e-05	0.00019752	0.00013567	3.43e-06	-0.0	0.00143581	0.00026376	2.05e-06	707.28389349	696.22558508	703.6466046	-0.19193819	0.14714786	-0.31847589
0.31886	95.48691	1.449e-05	0.00019747	0.00013572	3.43e-06	-0.0	0.00143582	0.00026377	2.05e-06	707.28501408	696.22800407	703.64558027	-0.19201929	0.14709926	-0.31847508
0.31891	95.50057	1.447e-05	0.00019743	0.00013576	3.43e-06	-0.0	0.00143584	0.00026377	2.05e-06	707.28612997	696.23042206	703.64455644	-0.19210022	0.14705066	-0.31847428
0.31897	95.51423	1.445e-05	0.00019739	0.00013581	3.43e-06	0.0	0.00143586	0.00026378	2.05e-06	707.28724118	696.23283903	703.64353309	-0.19218098	0.14700206	-0.31847347
0.31902	95.52789	1.443e-05	0.00019735	0.00013585	3.42e-06	0.0	0.00143587	0.00026378	2.05e-06	707.2883477	696.23525498	703.64251023	-0.19226138	0.14695345	-0.31847267
0.31908	95.54154	1.44e-05	0.0001973	0.0001359	3.42e-06	0.0	0.00143589	0.00026379	2.05e-06	707.28944954	696.23766992	703.64148785	-0.19234169	0.14690485	-0.31847187
0.31913	95.5552	1.438e-05	0.00019726	0.00013594	3.42e-06	-0.0	0.00143591	0.00026379	2.05e-06	707.29054671	696.24008384	703.64046596	-0.19242176	0.14685624	-0.31847107
0.31919	95.56885	1.436e-05	0.00019722	0.00013599	3.42e-06	-0.0	0.00143592	0.0002638	2.05e-06	707.29163921	696.24249675	703.63944455	-0.19250146	0.14680763	-0.31847026
0.31924	95.5825	1.434e-05	0.00019718	0.00013604	3.42e-06	0.0	0.00143594	0.0002638	2.05e-06	707.29272704	696.24490865	703.63842363	-0.19258115	0.14675903	-0.31846946
0.3193	95.59615	1.432e-05	0.00019713	0.00013608	3.42e-06	0.0	0.00143595	0.00026381	2.05e-06	707.29381022	696.24731953	703.63740319	-0.19266048	0.14671042	-0.31846866
0.31935	95.6098	1.429e-05	0.00019709	0.00013613	3.41e-06	0.0	0.00143597	0.00026381	2.05e-06	707.29488874	696.2497294	703.63638323	-0.19273958	0.14666181	-0.31846786
0.31941	95.62345	1.427e-05	0.00019705	0.00013617	3.41e-06	-0.0	0.00143599	0.00026382	2.05e-06	707.29596262	696.25213826	703.63536376	-0.19281857	0.1466132	-0.31846706
0.31946	95.6371	1.425e-05	0.00019701	0.00013622	3.41e-06	-0.0	0.001436	0.00026382	2.05e-06	707.29703185	696.25454611	703.63434476	-0.1928972	0.14656459	-0.31846626
0.32953	98.11225	1.083e-05	0.00018939	0.00014426	3.12e-06	0.0	0.00143851	0.00026459	2.05e-06	707.42008389	696.67857163	703.45513579	-0.20382153	0.13766766	-0.31832554
0.32958	98.12566	1.082e-05	0.00018935	0.0001443	3.12e-06	0.0	0.00143853	0.00026459	2.05e-06	707.4203892	696.68080014	703.45419198	-0.20386364	0.1376191	-0.3183248
0.32964	98.13906	1.08e-05	0.00018931	0.00014434	3.12e-06	0.0	0.00143854	0.0002646	2.05e-06	707.42069082	696.68302771	703.45324852	-0.20390556	0.13757054	-0.31832406
0.32969	98.15246	1.078e-05	0.00018927	0.00014439	3.11e-06	-0.0	0.00143855	0.0002646	2.05e-06	707.42098878	696.68525434	703.4523054	-0.20394741	0.13752199	-0.31832332
0.32975	98.16586	1.077e-05	0.00018923	0.00014443	3.11e-06	-0.0	0.00143856	0.00026461	2.05e-06	707.42128308	696.68748003	703.45136262	-0.20398897	0.13747343	-0.31832258
0.3298	98.17925	1.075e-05	0.00018919	0.00014447	3.11e-06	-0.0	0.00143857	0.00026461	2.05e-06	707.42157371	696.68970478	703.45042018	-0.2040304	0.13742488	-0.31832184
0.32986	98.19265	1.074e-05	0.00018915	0.00014451	3.11e-06	0.0	0.00143858	0.00026461	2.05e-06	707.42186069	696.69192859	703.44947808	-0.2040717	0.13737633	-0.3183211
0.32991	98.20604	1.072e-05	0.00018911	0.00014456	3.11e-06	0.0	0.0014386	0.00026462	2.05e-06	707.42214402	696.69415146	703.44853631	-0.20411273	0.13732778	-0.31832036
0.32997	98.21944	1.07e-05	0.00018907	0.0001446	3.11e-06	0.0	0.00143861	0.00026462	2.05e-06	707.42242371	696.6963734	703.44759489	-0.20415367	0.13727923	-0.31831962
0.33002	98.23283	1.069e-05	0.00018903	0.00014464	3.11e-06	-0.0	0.00143862	0.00026462	2.05e-06	707.42269975	696.6985944	703.4466538	-0.20419444	0.13723069	-0.31831888
0.33008	98.24622	1.067e-05	0.00018899	0.00014468	3.1e-06	-0.0	0.00143863	0.00026463	2.05e-06	707.42297217	696.70081446	703.44571305	-0.20423491	0.13718214	-0.31831814
0.33013	98.25961	1.066e-05	0.00018895	0.00014473	3.1e-06	0.0	0.00143864	0.00026463	2.05e-06	707.42324095	696.70303358	703.44477264	-0.20427537	0.1371336	-0.3183174
0.33019	98.27299	1.064e-05	0.00018891	0.00014477	3.1e-06	0.0	0.00143865	0.00026464	2.05e-06	707.42350611	696.70525177	703.44383256	-0.20431559	0.13708506	-0.31831666
0.33024	98.28638	1.063e-05	0.00018887	0.00014481	3.1e-06	0.0	0.00143866	0.00026464	2.05e-06	707.42376765	696.70746902	703.44289282	-0.20435557	0.13703652	-0.31831592
0.3303	98.29976	1.061e-05	0.00018883	0.00014485	3.1e-06	-0.0	0.00143868	0.00026464	2.05e-06	707.42402557	696.70968534	703.44195341	-0.20439551	0.13698798	-0.31831519
0.33035	98.31315	1.059e-05	0.00018878	0.0001449	3.1e-06	-0.0	0.00143869	0.00026465	2.05e-06	707.42427988	696.71190072	703.44101434	-0.20443517	0.13693944	-0.31831445
0.33041	98.32653	1.058e-05	0.00018874	0.00014494	3.09e-06	-0.0	0.0014387	0.00026465	2.05e-06	707.42453059	696.71411517	703.4400756	-0.20447468	0.1368909	-0.31831371
0.33046	98.33991	1.056e-05	0.0001887	0.00014498	3.09e-06	0.0	0.00143871	0.00026465	2.05e-06	707.4247777	696.71632868	703.43913719	-0.20451409	0.13684237	-0.31831298
0.34053	100.7654	8.11e-06	0.00018148	0.00015251	2.83e-06	-0.0	0.00144051	0.00026526	2.05e-06	707.41436651	697.10601296	703.27236763	-0.2090604	0.12799858	-0.31818202
0.34058	100.77853	8.1e-06	0.00018145	0.00015255	2.83e-06	-0.0	0.00144052	0.00026526	2.05e-06	707.41403185	697.10806011	703.27148016	-0.20907198	0.12795053	-0.31818132
0.34064	100.79165	8.09e-06	0.00018141	0.00015259	2.83e-06	0.0	0.00144053	0.00026526	2.05e-06	707.41369445	697.11010639	703.27059292	-0.2090835	0.12790247	-0.31818062
0.34069	100.80478	8.08e-06	0.00018137	0.00015263	2.83e-06	0.0	0.00144054	0.00026527	2.05e-06	707.4133543	697.11215179	703.2697059	-0.20909481	0.12785443	-0.31817992
0.34075	100.8179	8.07e-06	0.00018133	0.00015267	2.83e-06	0.0	0.00144055	0.00026527	2.05e-06	707.41301142	697.11419632	703.2688191	-0.20910602	0.12780638	-0.31817923
0.3408	100.83102	8.05e-06	0.00018129	0.00015271	2.82e-06	-0.0	0.00144055	0.00026527	2.05e-06	707.4126658	697.11623997	703.26793253	-0.20911714	0.12775834	-0.31817853
0.34086	100.84414	8.04e-06	0.00018125	0.00015275	2.82e-06	-0.0	0.00144056	0.00026528	2.05e-06	707.41231746	697.11828275	703.26704618	-0.20912804	0.12771031	-0.31817784
0.34091	100.85726	8.03e-06	0.00018121	0.00015279	2.82e-06	-0.0	0.00144057	0.00026528	2.05e-06	707.4119664	697.12032466	703.26616006	-0.20913889	0.12766227	-0.31817714
0.34097	100.87037	8.02e-06	0.00018118	0.00015283	2.82e-06	0.0	0.00144058	0.00026528	2.05e-06	707.41161261	697.12236569	703.26527416	-0.20914961	0.12761424	-0.31817644
0.34102	100.88349	8.01e-06	0.00018114	0.00015287	2.82e-06	0.0	0.00144059	0.00026528	2.05e-06	707.41125611	697.12440585	703.26438848	-0.20916011	0.12756622	-0.31817575
0.34108	100.8966	8e-06	0.0001811	0.00015291	2.82e-06	-0.0	0.0014406	0.00026529	2.05e-06	707.4108969	697.12644514	703.26350302	-0.20917059	0.12751819	-0.31817505
0.34113	100.90971	7.99e-06	0.00018106	0.00015295	2.82e-06	-0.0	0.0014406	0.00026529	2.05e-06	707.41053498	697.12848355	703.26261779	-0.20918091	0.12747018	-0.31817436
0.34119	100.92282	7.97e-06	0.00018102	0.00015299	2.82e-06	-0.0	0.00144061	0.00026529	2.05e-06	707.41017036	697.1305211	703.26173277	-0.20919102	0.12742216	-0.31817366
0.34124	100.93593	7.96e-06	0.00018099	0.00015303	2.81e-06	0.0	0.00144062	0.0002653	2.05e-06	707.40980304	697.13255777	703.26084798	-0.20920113	0.12737415	-0.31817297
0.3413	100.94904	7.95e-06	0.00018095	0.00015307	2.81e-06	0.0	0.00144063	0.0002653	2.05e-06	707.40943303	697.13459356	703.2599634	-0.20921104	0.12732614	-0.31817227
0.34135	100.96214	7.94e-06	0.00018091	0.00015311	2.81e-06	0.0	0.00144064	0.0002653	2.05e-06	707.40906033	697.13662849	703.25907905	-0.20922079	0.12727814	-0.31817158
0.34141	100.97525	7.93e-06	0.00018087	0.00015315	2.81e-06	-0.0	0.00144065	0.0002653	2.05e-06	707.40868494	697.13866255	703.25819491	-0.20923051	0.12723014	-0.31817089
0.34146	100.98835	7.92e-06	0.00018083	0.00015319	2.81e-06	-0.0	0.00144065	0.00026531	2.05e-06	707.40830687	697.14069573	703.257311	-0.20924002	0.12718215	-0.31817019
0.35152	103.36206	6.15e-06	0.00017405	0.0001602	2.58e-06	-0.0	0.00144196	0.00026579	2.05e-06	707.29815371	697.49840089	703.09875336	-0.20904001	0.11847325	-0.31804567
0.35158	103.37489	6.14e-06	0.00017401	0.00016023	2.57e-06	-0.0	0.00144196	0.00026579	2.05e-06	707.29734966	697.5002786	703.09790197	-0.20902931	0.11842612	-0.318045
0.35163	103.38773	6.13e-06	0.00017397	0.00016027	2.57e-06	-0.0	0.00144197	0.00026579	2.05e-06	707.29654363	697.50215548	703.09705072	-0.20901856	0.118379	-0.31804434
0.35169	103.40056	6.12e-06	0.00017394	0.00016031	2.57e-06	0.0	0.00144197	0.00026579	2.05e-06	707.29573564	697.50403155	703.09619961	-0.20900773	0.11833188	-0.31804367
0.35174	103.4134	6.11e-06	0.0001739	0.00016035	2.57e-06	0.0	0.00144198	0.0002658	2.05e-06	707.29492568	697.5059068	703.09534864	-0.20899674	0.11828477	-0.318043
0.3518	103.42623	6.11e-06	0.00017387	0.00016038	2.57e-06	0.0	0.00144199	0.0002658	2.05e-06	707.29411376	697.50778123	703.09449781	-0.20898572	0.11823766	-0.31804233
0.35185	103.43906	6.1e-06	0.00017383	0.00016042	2.57e-06	-0.0	0.00144199	0.0002658	2.05e-06	707.29329988	697.50965484	703.09364711	-0.20897461	0.11819056	-0.31804166
0.35191	103.45188	6.09e-06	0.00017379	0.00016046	2.57e-06	-0.0	0.001442	0.0002658	2.05e-06	707.29248405	697.51152763	703.09279655	-0.20896333	0.11814347	-0.31804099
0.35196	103.46471	6.08e-06	0.00017376	0.00016049	2.57e-06	0.0	0.001442	0.0002658	2.05e-06	707.29166626	697.5133996	703.09194613	-0.20895205	0.11809637	-0.31804033
0.35202	103.47754	6.07e-06	0.00017372	0.00016053	2.57e-06	0.0	0.00144201	0.00026581	2.05e-06	707.29084653	697.51527076	703.09109585	-0.20894066	0.11804929	-0.31803966
0.35207	103.49036	6.06e-06	0.00017369	0.00016057	2.56e-06	0.0	0.00144202	0.00026581	2.05e-06	707.29002485	697.51714109	703.0902457	-0.2089291	0.11800221	-0.31803899
0.35213	103.50318	6.06e-06	0.00017365	0.0001606	2.56e-06	-0.0	0.00144202	0.00026581	2.05e-06	707.28920123	697.51901061	703.08939568	-0.20891755	0.11795514	-0.31803832
0.35218	103.516	6.05e-06	0.00017361	0.00016064	2.56e-06	-0.0	0.00144203	0.00026581	2.05e-06	707.28837567	697.52087931	703.0885458	-0.20890587	0.11790807	-0.31803766
0.35224	103.52882	6.04e-06	0.00017358	0.00016068	2.56e-06	-0.0	0.00144203	0.00026582	2.05e-06	707.28754817	697.52274719	703.08769606	-0.20889405	0.11786101	-0.31803699
0.35229	103.54164	6.03e-06	0.00017354	0.00016071	2.56e-06	0.0	0.00144204	0.00026582	2.05e-06	707.28671875	697.52461425	703.08684645	-0.20888223	0.11781395	-0.31803632
0.35235	103.55446	6.02e-06	0.00017351	0.00016075	2.56e-06	0.0	0.00144205	0.00026582	2.05e-06	707.28588739	697.5264805	703.08599697	-0.20887026	0.1177669	-0.31803565
0.3524	103.56727	6.01e-06	0.00017347	0.00016079	2.56e-06	0.0	0.00144205	0.00026582	2.05e-06	707.28505412	697.52834593	703.08514763	-0.20885818	0.11771986	-0.31803499
0.35246	103.58009	6.01e-06	0.00017344	0.00016082	2.56e-06	-0.0	0.00144206	0.00026583	2.05e-06	707.28421892	697.53021055	703.08429842	-0.20884608	0.11767282	-0.31803432
0.36252	105.8997	4.72e-06	0.0001671	0.00016733	2.35e-06	-0.0	0.00144301	0.00026621	2.05e-06	707.10236623	697.85794391	702.9307921	-0.20525955	0.10916889	-0.31791376
0.36258	105.91223	4.71e-06	0.00016706	0.00016736	2.35e-06	-0.0	0.00144301	0.00026621	2.05e-06	707.10123114	697.85966244	702.92996188	-0.20523331	0.10912304	-0.31791311
0.36263	105.92476	4.7e-06	0.00016703	0.0001674	2.35e-06	-0.0	0.00144302	0.00026621	2.05e-06	707.10009469	697.8613802	702.92913173	-0.20520703	0.10907719	-0.31791246
0.36269	105.9373	4.7e-06	0.00016699	0.00016743	2.35e-06	0.0	0.00144302	0.00026622	2.05e-06	707.09895689	697.86309718	702.92830167	-0.20518069	0.10903134	-0.31791181
0.36274	105.94983	4.69e-06	0.00016696	0.00016747	2.35e-06	0.0	0.00144302	0.00026622	2.05e-06	707.09781773	697.86481339	702.92747167	-0.20515426	0.10898551	-0.31791116
0.3628	105.96236	4.69e-06	0.00016693	0.0001675	2.34e-06	0.0	0.00144303	0.00026622	2.05e-06	707.09667722	697.86652883	702.92664176	-0.20512779	0.10893968	-0.31791051
0.36285	105.97488	4.68e-06	0.00016689	0.00016753	2.34e-06	-0.0	0.00144303	0.00026622	2.05e-06	707.09553535	697.8682435	702.92581192	-0.20510127	0.10889385	-0.31790985
0.36291	105.98741	4.67e-06	0.00016686	0.00016757	2.34e-06	-0.0	0.00144304	0.00026622	2.05e-06	707.09439214	697.8699574	702.92498215	-0.20507465	0.10884804	-0.3179092
0.36296	105.99994	4.67e-06	0.00016683	0.0001676	2.34e-06	-0.0	0.00144304	0.00026623	2.05e-06	707.09324759	697.87167053	702.92415245	-0.20504799	0.10880223	-0.31790855
0.36302	106.01246	4.66e-06	0.00016679	0.00016764	2.34e-06	0.0	0.00144305	0.00026623	2.05e-06	707.09210169	697.87338289	702.92332284	-0.20502128	0.10875643	-0.3179079
0.36307	106.02498	4.66e-06	0.00016676	0.00016767	2.34e-06	0.0	0.00144305	0.00026623	2.05e-06	707.09095445	697.87509447	702.92249329	-0.20499447	0.10871063	-0.31790725
0.36313	106.0375	4.65e-06	0.00016673	0.00016771	2.34e-06	0.0	0.00144306	0.00026623	2.05e-06	707.08980588	697.87680529	702.92166382	-0.20496763	0.10866485	-0.3179066
0.36318	106.05002	4.64e-06	0.00016669	0.00016774	2.34e-06	-0.0	0.00144306	0.00026623	2.05e-06	707.08865597	697.87851534	702.92083442	-0.20494073	0.10861906	-0.31790594
0.36324	106.06254	4.64e-06	0.00016666	0.00016777	2.34e-06	-0.0	0.00144306	0.00026623	2.05e-06	707.08750473	697.88022462	702.92000509	-0.20491373	0.10857329	-0.31790529
0.36329	106.07505	4.63e-06	0.00016663	0.00016781	2.33e-06	-0.0	0.00144307	0.00026624	2.05e-06	707.08635216	697.88193312	702.91917584	-0.20488671	0.10852753	-0.31790464
0.36335	106.08756	4.63e-06	0.00016659	0.00016784	2.33e-06	0.0	0.00144307	0.00026624	2.05e-06	707.08519827	697.88364086	702.91834666	-0.20485962	0.10848177	-0.31790399
0.3634	106.10008	4.62e-06	0.00016656	0.00016788	2.33e-06	0.0	0.00144308	0.00026624	2.05e-06	707.08404305	697.88534783	702.91751755	-0.20483244	0.10843602	-0.31790334
0.36346	106.11259	4.61e-06	0.00016653	0.00016791	2.33e-06	0.0	0.00144308	0.00026624	2.05e-06	707.08288651	697.88705403	702.91668852	-0.20480523	0.10839027	-0.31790269
0.37352	108.37558	3.66e-06	0.00016063	0.00017393	2.15e-06	-0.0	0.00144378	0.00026655	2.05e-06	706.85155388	698.18657418	702.76594095	-0.19891273	0.1001456	-0.3177843
0.37358	108.3878	3.66e-06	0.0001606	0.00017396	2.15e-06	-0.0	0.00144378	0.00026656	2.05e-06	706.85019526	698.18814265	702.76512123	-0.19887617	0.10010127	-0.31778365
0.37363	108.40002	3.66e-06	0.00016057	0.00017399	2.15e-06	-0.0	0.00144379	0.00026656	2.05e-06	706.84883574	698.18971039	702.76430154	-0.19883959	0.10005694	-0.31778301
0.37369	108.41224	3.65e-06	0.00016054	0.00017402	2.15e-06	0.0	0.00144379	0.00026656	2.05e-06	706.84747533	698.1912774	702.76348189	-0.19880298	0.10001263	-0.31778236
0.37374	108.42445	3.65e-06	0.00016051	0.00017405	2.15e-06	0.0	0.00144379	0.00026656	2.05e-06	706.84611403	698.19284368	702.76266227	-0.19876631	0.09996832	-0.31778172
0.3738	108.43667	3.64e-06	0.00016048	0.00017409	2.14e-06	0.0	0.0014438	0.00026656	2.05e-06	706.84475184	698.19440923	702.76184267	-0.1987296	0.09992402	-0.31778108
0.37385	108.44888	3.64e-06	0.00016045	0.00017412	2.14e-06	-0.0	0.0014438	0.00026656	2.05e-06	706.84338877	698.19597406	702.76102311	-0.19869287	0.09987973	-0.31778043
0.37391	108.46109	3.63e-06	0.00016041	0.00017415	2.14e-06	-0.0	0.0014438	0.00026657	2.05e-06	706.84202481	698.19753816	702.76020358	-0.19865608	0.09983545	-0.31777979
0.37396	108.47329	3.63e-06	0.00016038	0.00017418	2.14e-06	-0.0	0.00144381	0.00026657	2.05e-06	706.84065996	698.19910153	702.75938408	-0.19861924	0.09979117	-0.31777915
0.37402	108.4855	3.62e-06	0.00016035	0.00017421	2.14e-06	0.0	0.00144381	0.00026657	2.05e-06	706.83929424	698.20066417	702.75856461	-0.1985824	0.0997469	-0.3177785
0.37407	108.49771	3.62e-06	0.00016032	0.00017424	2.14e-06	0.0	0.00144381	0.00026657	2.05e-06	706.83792764	698.20222609	702.75774517	-0.19854548	0.09970264	-0.31777786
0.37413	108.50991	3.62e-06	0.00016029	0.00017428	2.14e-06	0.0	0.00144381	0.00026657	2.05e-06	706.83656016	698.20378728	702.75692576	-0.19850853	0.0996584	-0.31777721
0.37418	108.52211	3.61e-06	0.00016026	0.00017431	2.14e-06	-0.0	0.00144382	0.00026657	2.05e-06	706.8351918	698.20534774	702.75610638	-0.19847156	0.09961415	-0.31777657
0.37424	108.53431	3.61e-06	0.00016023	0.00017434	2.14e-06	-0.0	0.00144382	0.00026657	2.05e-06	706.83382257	698.20690747	702.75528703	-0.19843453	0.09956992	-0.31777593
0.37429	108.54651	3.6e-06	0.0001602	0.00017437	2.14e-06	-0.0	0.00144382	0.00026658	2.05e-06	706.83245248	698.20846648	702.75446771	-0.19839746	0.09952569	-0.31777528
0.37435	108.55871	3.6e-06	0.00016017	0.0001744	2.14e-06	0.0	0.00144383	0.00026658	2.05e-06	706.83108151	698.21002477	702.75364842	-0.19836037	0.09948147	-0.31777464
0.3744	108.5709	3.59e-06	0.00016014	0.00017443	2.13e-06	0.0	0.00144383	0.00026658	2.05e-06	706.82970967	698.21158232	702.75282915	-0.19832323	0.09943726	-0.317774
0.37446	108.58309	3.59e-06	0.0001601	0.00017446	2.13e-06	0.0	0.00144383	0.00026658	2.05e-06	706.82833698	698.21313915	702.75200992	-0.19828603	0.09939307	-0.31777335
0.38452	110.78673	2.88e-06	0.00015464	0.00018002	1.97e-06	-0.0	0.00144435	0.00026684	2.05e-06	706.56446401	698.48603042	702.60240671	-0.19091269	0.09144583	-0.31765586
0.38458	110.79862	2.88e-06	0.00015461	0.00018005	1.97e-06	-0.0	0.00144435	0.00026684	2.05e-06	706.56296247	698.48745714	702.60159009	-0.19086975	0.09140319	-0.31765522
0.38463	110.8105	2.88e-06	0.00015458	0.00018008	1.97e-06	-0.0	0.00144436	0.00026684	2.05e-06	706.56146038	698.48888316	702.60077348	-0.19082679	0.09136057	-0.31765457
0.38469	110.82239	2.87e-06	0.00015455	0.00018011	1.97e-06	0.0	0.00144436	0.00026684	2.05e-06	706.55995773	698.4903085	702.59995686	-0.19078382	0.09131795	-0.31765393
0.38474	110.83427	2.87e-06	0.00015452	0.00018014	1.97e-06	0.0	0.00144436	0.00026684	2.05e-06	706.55845454	698.49173315	702.59914025	-0.19074082	0.09127534	-0.31765329
0.3848	110.84615	2.87e-06	0.0001545	0.00018017	1.97e-06	0.0	0.00144436	0.00026684	2.05e-06	706.55695081	698.49315711	702.59832363	-0.19069777	0.09123274	-0.31765265
0.38485	110.85803	2.86e-06	0.00015447	0.0001802	1.97e-06	-0.0	0.00144437	0.00026685	2.05e-06	706.55544652	698.49458038	702.59750702	-0.19065473	0.09119015	-0.31765201
0.38491	110.86991	2.86e-06	0.00015444	0.00018022	1.97e-06	-0.0	0.00144437	0.00026685	2.05e-06	706.5539417	698.49600296	702.59669041	-0.19061166	0.09114756	-0.31765137
0.38496	110.88178	2.86e-06	0.00015441	0.00018025	1.97e-06	-0.0	0.00144437	0.00026685	2.05e-06	706.55243633	698.49742486	702.5958738	-0.19056854	0.09110499	-0.31765073
0.38502	110.89366	2.85e-06	0.00015438	0.00018028	1.96e-06	-0.0	0.00144437	0.00026685	2.05e-06	706.55093042	698.49884607	702.59505719	-0.19052543	0.09106243	-0.31765008
0.38507	110.90553	2.85e-06	0.00015435	0.00018031	1.96e-06	0.0	0.00144438	0.00026685	2.05e-06	706.54942397	698.50026659	702.59424058	-0.19048229	0.09101987	-0.31764944
0.38513	110.9174	2.85e-06	0.00015432	0.00018034	1.96e-06	0.0	0.00144438	0.00026685	2.05e-06	706.54791698	698.50168642	702.59342397	-0.19043911	0.09097732	-0.3176488
0.38518	110.92927	2.84e-06	0.0001543	0.00018037	1.96e-06	0.0	0.00144438	0.00026685	2.05e-06	706.54640946	698.50310557	702.59260736	-0.19039592	0.09093478	-0.31764816
0.38524	110.94114	2.84e-06	0.00015427	0.0001804	1.96e-06	-0.0	0.00144438	0.00026685	2.05e-06	706.5449014	698.50452403	702.59179075	-0.19035271	0.09089225	-0.31764752
0.38529	110.953	2.84e-06	0.00015424	0.00018043	1.96e-06	-0.0	0.00144439	0.00026686	2.05e-06	706.5433928	698.5059418	702.59097414	-0.19030946	0.09084973	-0.31764688
0.38535	110.96486	2.83e-06	0.00015421	0.00018046	1.96e-06	-0.0	0.00144439	0.00026686	2.05e-06	706.54188368	698.50735889	702.59015752	-0.19026619	0.09080722	-0.31764624
0.3854	110.97673	2.83e-06	0.00015418	0.00018049	1.96e-06	0.0	0.00144439	0.00026686	2.05e-06	706.54037402	698.50877529	702.58934091	-0.19022292	0.09076472	-0.31764559
0.38546	110.98859	2.83e-06	0.00015415	0.00018052	1.96e-06	0.0	0.00144439	0.00026686	2.05e-06	706.53886384	698.510191	702.5885243	-0.1901796	0.09072222	-0.31764495
0.39552	113.12983	2.3e-06	0.0001491	0.00018564	1.82e-06	0.0	0.00144478	0.00026707	2.05e-06	706.25494608	698.75791094	702.43896308	-0.18193375	0.08309624	-0.31752749
0.39558	113.14137	2.29e-06	0.00014907	0.00018566	1.82e-06	-0.0	0.00144478	0.00026708	2.05e-06	706.25336021	698.7592036	702.43814459	-0.18188728	0.08305539	-0.31752684
0.39563	113.15291	2.29e-06	0.00014905	0.00018569	1.81e-06	-0.0	0.00144479	0.00026708	2.05e-06	706.25177403	698.76049561	702.43732607	-0.18184079	0.08301456	-0.3175262
0.39569	113.16444	2.29e-06	0.00014902	0.00018572	1.81e-06	-0.0	0.00144479	0.00026708	2.05e-06	706.25018755	698.76178696	702.43650754	-0.18179429	0.08297374	-0.31752556
0.39574	113.17598	2.29e-06	0.00014899	0.00018574	1.81e-06	0.0	0.00144479	0.00026708	2.05e-06	706.24860076	698.76307767	702.43568899	-0.18174778	0.08293293	-0.31752492
0.3958	113.18751	2.28e-06	0.00014897	0.00018577	1.81e-06	0.0	0.00144479	0.00026708	2.05e-06	706.24701367	698.76436772	702.43487043	-0.18170126	0.08289212	-0.31752427
0.39585	113.19904	2.28e-06	0.00014894	0.0001858	1.81e-06	0.0	0.00144479	0.00026708	2.05e-06	706.24542628	698.76565712	702.43405184	-0.18165471	0.08285133	-0.31752363
0.39591	113.21056	2.28e-06	0.00014891	0.00018583	1.81e-06	0.0	0.0014448	0.00026708	2.05e-06	706.24383859	698.76694587	702.43323323	-0.18160817	0.08281054	-0.31752299
0.39596	113.22209	2.28e-06	0.00014889	0.00018585	1.81e-06	-0.0	0.0014448	0.00026708	2.05e-06	706.2422506	698.76823398	702.43241461	-0.18156161	0.08276976	-0.31752234
0.39602	113.23361	2.27e-06	0.00014886	0.00018588	1.81e-06	-0.0	0.0014448	0.00026708	2.05e-06	706.24066231	698.76952143	702.43159596	-0.18151503	0.082729	-0.3175217
0.39607	113.24514	2.27e-06	0.00014883	0.00018591	1.81e-06	-0.0	0.0014448	0.00026708	2.05e-06	706.23907373	698.77080823	702.4307773	-0.18146845	0.08268824	-0.31752106
0.39613	113.25666	2.27e-06	0.00014881	0.00018593	1.81e-06	0.0	0.0014448	0.00026709	2.05e-06	706.23748484	698.77209438	702.42995862	-0.18142186	0.08264749	-0.31752042
0.39618	113.26818	2.27e-06	0.00014878	0.00018596	1.81e-06	0.0	0.0014448	0.00026709	2.05e-06	706.23589567	698.77337988	702.42913991	-0.18137525	0.08260675	-0.31751977
0.39624	113.27969	2.26e-06	0.00014875	0.00018599	1.81e-06	0.0	0.00144481	0.00026709	2.05e-06	706.2343062	698.77466473	702.42832119	-0.18132863	0.08256602	-0.31751913
0.39629	113.29121	2.26e-06	0.00014873	0.00018601	1.81e-06	-0.0	0.00144481	0.00026709	2.05e-06	706.23271643	698.77594893	702.42750245	-0.18128201	0.08252529	-0.31751849
0.39635	113.30272	2.26e-06	0.0001487	0.00018604	1.81e-06	-0.0	0.00144481	0.00026709	2.05e-06	706.23112637	698.77723248	702.42668369	-0.18123537	0.08248458	-0.31751784
0.3964	113.31423	2.26e-06	0.00014868	0.00018607	1.8e-06	-0.0	0.00144481	0.00026709	2.05e-06	706.22953603	698.77851538	702.42586491	-0.1811887	0.08244388	-0.3175172
0.39646	113.32574	2.25e-06	0.00014865	0.00018609	1.8e-06	0.0	0.00144481	0.00026709	2.05e-06	706.22794539	698.77979763	702.42504611	-0.18114205	0.08240318	-0.31751656
0.40652	115.40125	1.85e-06	0.00014399	0.00019081	1.68e-06	0.0	0.00144511	0.00026727	2.05e-06	705.93292131	699.00370495	702.27479947	-0.17245716	0.07511037	-0.31739855
0.40657	115.41242	1.85e-06	0.00014396	0.00019083	1.68e-06	0.0	0.00144511	0.00026727	2.05e-06	705.93129238	699.00487076	702.27397588	-0.17240913	0.07507137	-0.3173979
0.40663	115.42359	1.85e-06	0.00014394	0.00019086	1.68e-06	0.0	0.00144511	0.00026727	2.05e-06	705.92966333	699.00603596	702.27315226	-0.1723611	0.07503237	-0.31739726
0.40668	115.43475	1.85e-06	0.00014391	0.00019088	1.68e-06	-0.0	0.00144511	0.00026727	2.05e-06	705.92803414	699.00720053	702.2723286	-0.17231307	0.07499338	-0.31739661
0.40674	115.44592	1.84e-06	0.00014389	0.00019091	1.68e-06	-0.0	0.00144511	0.00026728	2.05e-06	705.92640481	699.00836449	702.27150492	-0.17226504	0.0749544	-0.31739596
0.40679	115.45708	1.84e-06	0.00014386	0.00019093	1.67e-06	-0.0	0.00144512	0.00026728	2.05e-06	705.92477535	699.00952784	702.27068121	-0.17221699	0.07491544	-0.31739532
0.40685	115.46824	1.84e-06	0.00014384	0.00019096	1.67e-06	0.0	0.00144512	0.00026728	2.05e-06	705.92314577	699.01069056	702.26985746	-0.17216895	0.07487647	-0.31739467
0.4069	115.4794	1.84e-06	0.00014382	0.00019098	1.67e-06	0.0	0.00144512	0.00026728	2.05e-06	705.92151604	699.01185268	702.26903368	-0.1721209	0.07483752	-0.31739402
0.40696	115.49056	1.84e-06	0.00014379	0.00019101	1.67e-06	0.0	0.00144512	0.00026728	2.05e-06	705.91988619	699.01301417	702.26820987	-0.17207285	0.07479858	-0.31739338
0.40701	115.50171	1.84e-06	0.00014377	0.00019103	1.67e-06	0.0	0.00144512	0.00026728	2.05e-06	705.91825621	699.01417505	702.26738603	-0.1720248	0.07475965	-0.31739273
0.40707	115.51287	1.83e-06	0.00014374	0.00019106	1.67e-06	-0.0	0.00144512	0.00026728	2.05e-06	705.9166261	699.01533531	702.26656216	-0.17197674	0.07472072	-0.31739208
0.40712	115.52402	1.83e-06	0.00014372	0.00019108	1.67e-06	-0.0	0.00144512	0.00026728	2.05e-06	705.91499585	699.01649496	702.26573825	-0.17192868	0.07468181	-0.31739144
0.40718	115.53517	1.83e-06	0.00014369	0.0001911	1.67e-06	-0.0	0.00144513	0.00026728	2.05e-06	705.91336548	699.017654	702.26491431	-0.17188061	0.07464291	-0.31739079
0.40723	115.54632	1.83e-06	0.00014367	0.00019113	1.67e-06	0.0	0.00144513	0.00026728	2.05e-06	705.91173499	699.01881241	702.26409034	-0.17183254	0.07460401	-0.31739014
0.40729	115.55746	1.83e-06	0.00014364	0.00019115	1.67e-06	0.0	0.00144513	0.00026728	2.05e-06	705.91010436	699.01997022	702.26326634	-0.17178447	0.07456512	-0.31738949
0.40734	115.5686	1.82e-06	0.00014362	0.00019118	1.67e-06	0.0	0.00144513	0.00026729	2.05e-06	705.90847361	699.02112741	702.26244231	-0.17173639	0.07452625	-0.31738885
0.4074	115.57975	1.82e-06	0.0001436	0.0001912	1.67e-06	0.0	0.00144513	0.00026729	2.05e-06	705.90684274	699.02228398	702.26161825	-0.17168831	0.07448738	-0.3173882
0.40745	115.59089	1.82e-06	0.00014357	0.00019123	1.67e-06	-0.0	0.00144513	0.00026729	2.05e-06	705.90521174	699.02343994	702.26079415	-0.17164023	0.07444851	-0.31738755
0.41752	117.59692	1.51e-06	0.00013928	0.00019556	1.56e-06	-0.0	0.00144536	0.00026744	2.05e-06	705.6052735	699.22480989	702.10940126	-0.16281371	0.0674915	-0.31726865
0.41757	117.6077	1.51e-06	0.00013926	0.00019559	1.56e-06	-0.0	0.00144536	0.00026744	2.05e-06	705.60362965	699.22585562	702.10857058	-0.16276548	0.06745433	-0.31726799
0.41763	117.61848	1.51e-06	0.00013923	0.00019561	1.55e-06	-0.0	0.00144536	0.00026744	2.05e-06	705.60198577	699.22690077	702.10773986	-0.16271725	0.06741716	-0.31726734
0.41768	117.62926	1.51e-06	0.00013921	0.00019563	1.55e-06	0.0	0.00144536	0.00026744	2.05e-06	705.60034188	699.22794534	702.1069091	-0.16266902	0.06737999	-0.31726669
0.41774	117.64003	1.51e-06	0.00013919	0.00019565	1.55e-06	0.0	0.00144536	0.00026744	2.05e-06	705.59869796	699.22898932	702.1060783	-0.16262079	0.06734284	-0.31726604
0.41779	117.6508	1.5e-06	0.00013917	0.00019568	1.55e-06	0.0	0.00144536	0.00026744	2.05e-06	705.59705402	699.23003272	702.10524747	-0.16257256	0.06730571	-0.31726538
0.41785	117.66158	1.5e-06	0.00013914	0.0001957	1.55e-06	-0.0	0.00144537	0.00026744	2.05e-06	705.59541006	699.23107553	702.10441659	-0.16252434	0.06726857	-0.31726473
0.4179	117.67234	1.5e-06	0.00013912	0.00019572	1.55e-06	-0.0	0.00144537	0.00026744	2.05e-06	705.59376609	699.23211776	702.10358568	-0.16247611	0.06723145	-0.31726408
0.41796	117.68311	1.5e-06	0.0001391	0.00019574	1.55e-06	-0.0	0.00144537	0.00026745	2.05e-06	705.59212209	699.23315941	702.10275472	-0.16242789	0.06719434	-0.31726343
0.41801	117.69388	1.5e-06	0.00013908	0.00019577	1.55e-06	-0.0	0.00144537	0.00026745	2.05e-06	705.59047807	699.23420048	702.10192373	-0.16237967	0.06715724	-0.31726277
0.41807	117.70464	1.5e-06	0.00013905	0.00019579	1.55e-06	0.0	0.00144537	0.00026745	2.05e-06	705.58883404	699.23524096	702.1010927	-0.16233145	0.06712013	-0.31726212
0.41812	117.7154	1.5e-06	0.00013903	0.00019581	1.55e-06	0.0	0.00144537	0.00026745	2.05e-06	705.58718999	699.23628086	702.10026163	-0.16228323	0.06708305	-0.31726147
0.41818	117.72616	1.49e-06	0.00013901	0.00019584	1.55e-06	0.0	0.00144537	0.00026745	2.05e-06	705.58554592	699.23732018	702.09943052	-0.16223502	0.06704598	-0.31726081
0.41823	117.73691	1.49e-06	0.00013899	0.00019586	1.55e-06	0.0	0.00144537	0.00026745	2.05e-06	705.58390184	699.23835892	702.09859937	-0.1621868	0.0670089	-0.31726016
0.41829	117.74767	1.49e-06	0.00013896	0.00019588	1.55e-06	-0.0	0.00144537	0.00026745	2.05e-06	705.58225774	699.23939707	702.09776818	-0.16213859	0.06697184	-0.31725951
0.41834	117.75842	1.49e-06	0.00013894	0.0001959	1.55e-06	-0.0	0.00144537	0.00026745	2.05e-06	705.58061362	699.24043464	702.09693695	-0.16209038	0.06693479	-0.31725886
0.4184	117.76917	1.49e-06	0.00013892	0.00019593	1.55e-06	-0.0	0.00144538	0.00026745	2.05e-06	705.57896949	699.24147163	702.09610568	-0.16204217	0.06689776	-0.3172582
0.41845	117.77992	1.49e-06	0.0001389	0.00019595	1.55e-06	0.0	0.00144538	0.00026745	2.05e-06	705.57732534	699.24250804	702.09527437	-0.16199396	0.06686072	-0.31725755
0.42852	119.7123	1.25e-06	0.00013495	0.00019993	1.45e-06	-0.0	0.00144555	0.00026758	2.05e-06	705.27660095	699.42254026	701.94245781	-0.15322019	0.06023508	-0.31713753
0.42857	119.72267	1.25e-06	0.00013493	0.00019995	1.45e-06	0.0	0.00144555	0.00026758	2.05e-06	705.27496048	699.42347229	701.94161887	-0.1531726	0.06019969	-0.31713687
0.42863	119.73303	1.25e-06	0.00013491	0.00019997	1.45e-06	0.0	0.00144555	0.00026758	2.05e-06	705.27332006	699.42440377	701.94077989	-0.15312501	0.06016431	-0.31713621
0.42868	119.74339	1.25e-06	0.00013489	0.00019999	1.45e-06	0.0	0.00144555	0.00026758	2.05e-06	705.2716797	699.42533469	701.93994087	-0.15307743	0.06012895	-0.31713555
0.42874	119.75375	1.24e-06	0.00013487	0.00020001	1.45e-06	-0.0	0.00144556	0.00026758	2.05e-06	705.27003938	699.42626506	701.9391018	-0.15302985	0.06009358	-0.31713489
0.42879	119.76411	1.24e-06	0.00013485	0.00020003	1.45e-06	-0.0	0.00144556	0.00026759	2.05e-06	705.26839911	699.42719488	701.93826269	-0.15298228	0.06005823	-0.31713423
0.42885	119.77447	1.24e-06	0.00013483	0.00020005	1.45e-06	-0.0	0.00144556	0.00026759	2.05e-06	705.2667589	699.42812415	701.93742354	-0.15293471	0.06002289	-0.31713357
0.4289	119.78482	1.24e-06	0.00013481	0.00020007	1.44e-06	-0.0	0.00144556	0.00026759	2.05e-06	705.26511873	699.42905286	701.93658434	-0.15288715	0.05998756	-0.31713291
0.42896	119.79517	1.24e-06	0.00013478	0.00020009	1.44e-06	0.0	0.00144556	0.00026759	2.05e-06	705.26347862	699.42998102	701.9357451	-0.15283959	0.05995223	-0.31713225
0.42901	119.80552	1.24e-06	0.00013476	0.00020011	1.44e-06	0.0	0.00144556	0.00026759	2.05e-06	705.26183856	699.43090863	701.93490582	-0.15279204	0.05991691	-0.31713159
0.42907	119.81587	1.24e-06	0.00013474	0.00020013	1.44e-06	0.0	0.00144556	0.00026759	2.05e-06	705.26019855	699.43183569	701.93406649	-0.15274449	0.05988161	-0.31713093
0.42912	119.82622	1.24e-06	0.00013472	0.00020016	1.44e-06	0.0	0.00144556	0.00026759	2.05e-06	705.25855859	699.4327622	701.93322712	-0.15269695	0.05984631	-0.31713028
0.42918	119.83656	1.23e-06	0.0001347	0.00020018	1.44e-06	-0.0	0.00144556	0.00026759	2.05e-06	705.25691869	699.43368815	701.93238771	-0.1526494	0.05981102	-0.31712962
0.42923	119.8469	1.23e-06	0.00013468	0.0002002	1.44e-06	-0.0	0.00144556	0.00026759	2.05e-06	705.25527884	699.43461355	701.93154825	-0.15260187	0.05977573	-0.31712896
0.42929	119.85724	1.23e-06	0.00013466	0.00020022	1.44e-06	-0.0	0.00144556	0.00026759	2.05e-06	705.25363904	699.43553841	701.93070875	-0.15255434	0.05974047	-0.3171283
0.42934	119.86758	1.23e-06	0.00013464	0.00020024	1.44e-06	-0.0	0.00144556	0.00026759	2.05e-06	705.2519993	699.43646271	701.92986921	-0.15250682	0.0597052	-0.31712764
0.4294	119.87791	1.23e-06	0.00013462	0.00020026	1.44e-06	0.0	0.00144557	0.00026759	2.05e-06	705.25035961	699.43738646	701.92902962	-0.15245929	0.05966994	-0.31712698
0.42945	119.88824	1.23e-06	0.0001346	0.00020028	1.44e-06	0.0	0.00144557	0.00026759	2.05e-06	705.24871997	699.43830965	701.92818999	-0.15241178	0.0596347	-0.31712632
0.43952	121.74223	1.04e-06	0.00013098	0.00020392	1.35e-06	-0.0	0.0014457	0.0002677	2.05e-06	704.94981654	699.59813194	701.7737933	-0.14380844	0.0533308	-0.31700505
0.43957	121.75216	1.04e-06	0.00013096	0.00020394	1.35e-06	0.0	0.0014457	0.0002677	2.05e-06	704.94819061	699.59895625	701.77294548	-0.14376197	0.05329714	-0.31700439
0.43963	121.76208	1.04e-06	0.00013094	0.00020396	1.35e-06	0.0	0.0014457	0.0002677	2.05e-06	704.94656478	699.59978004	701.77209761	-0.14371551	0.05326349	-0.31700372
0.43968	121.772	1.04e-06	0.00013092	0.00020398	1.35e-06	0.0	0.0014457	0.00026771	2.05e-06	704.94493903	699.60060331	701.77124969	-0.14366907	0.05322985	-0.31700306
0.43974	121.78192	1.04e-06	0.0001309	0.000204	1.35e-06	0.0	0.0014457	0.00026771	2.05e-06	704.94331338	699.60142605	701.77040173	-0.14362262	0.05319621	-0.31700239
0.43979	121.79184	1.04e-06	0.00013089	0.00020402	1.35e-06	-0.0	0.00144571	0.00026771	2.05e-06	704.94168782	699.60224827	701.76955372	-0.14357618	0.05316259	-0.31700172
0.43985	121.80175	1.04e-06	0.00013087	0.00020404	1.35e-06	-0.0	0.00144571	0.00026771	2.05e-06	704.94006235	699.60306996	701.76870567	-0.14352974	0.05312897	-0.31700106
0.4399	121.81166	1.04e-06	0.00013085	0.00020406	1.35e-06	-0.0	0.00144571	0.00026771	2.05e-06	704.93843697	699.60389113	701.76785757	-0.14348332	0.05309537	-0.31700039
0.43996	121.82157	1.04e-06	0.00013083	0.00020408	1.35e-06	-0.0	0.00144571	0.00026771	2.05e-06	704.93681169	699.60471178	701.76700942	-0.1434369	0.05306176	-0.31699972
0.44001	121.83148	1.04e-06	0.00013081	0.0002041	1.35e-06	0.0	0.00144571	0.00026771	2.05e-06	704.9351865	699.6055319	701.76616123	-0.14339048	0.05302817	-0.31699906
0.44007	121.84139	1.03e-06	0.00013079	0.00020411	1.35e-06	0.0	0.00144571	0.00026771	2.05e-06	704.9335614	699.6063515	701.765313	-0.14334408	0.05299458	-0.31699839
0.44012	121.85129	1.03e-06	0.00013077	0.00020413	1.35e-06	0.0	0.00144571	0.00026771	2.05e-06	704.93193639	699.60717058	701.76446472	-0.14329768	0.05296102	-0.31699773
0.44018	121.86119	1.03e-06	0.00013075	0.00020415	1.35e-06	0.0	0.00144571	0.00026771	2.05e-06	704.93031147	699.60798913	701.76361639	-0.14325129	0.05292744	-0.31699706
0.44023	121.87109	1.03e-06	0.00013073	0.00020417	1.35e-06	-0.0	0.00144571	0.00026771	2.05e-06	704.92868665	699.60880716	701.76276802	-0.1432049	0.05289388	-0.31699639
0.44029	121.88098	1.03e-06	0.00013072	0.00020419	1.35e-06	-0.0	0.00144571	0.00026771	2.05e-06	704.92706192	699.60962467	701.7619196	-0.14315852	0.05286033	-0.31699573
0.44034	121.89088	1.03e-06	0.0001307	0.00020421	1.35e-06	-0.0	0.00144571	0.00026771	2.05e-06	704.92543729	699.61044166	701.76107114	-0.14311215	0.0528268	-0.31699506
0.4404	121.90077	1.03e-06	0.00013068	0.00020423	1.35e-06	0.0	0.00144571	0.00026771	2.05e-06	704.92381275	699.61125812	701.76022263	-0.14306577	0.05279326	-0.31699439
0.44045	121.91066	1.03e-06	0.00013066	0.00020425	1.35e-06	0.0	0.00144571	0.00026771	2.05e-06	704.9221883	699.61207407	701.75937408	-0.14301941	0.05275973	-0.31699373
0.45051	123.68084	8.8e-07	0.00012735	0.00020758	1.27e-06	-0.0	0.00144582	0.00026781	2.05e-06	704.62660758	699.75274383	701.6033155	-0.13464748	0.04676411	-0.31687116
0.45057	123.69029	8.8e-07	0.00012733	0.00020759	1.27e-06	-0.0	0.00144582	0.00026781	2.05e-06	704.62500217	699.75346603	701.60245847	-0.13460236	0.0467321	-0.31687048
0.45062	123.69974	8.8e-07	0.00012732	0.00020761	1.27e-06	-0.0	0.00144582	0.00026781	2.05e-06	704.62339687	699.75418773	701.60160139	-0.13455725	0.0467001	-0.31686981
0.45068	123.70919	8.8e-07	0.0001273	0.00020763	1.27e-06	0.0	0.00144582	0.00026781	2.05e-06	704.62179168	699.75490893	701.60074426	-0.13451214	0.0466681	-0.31686914
0.45073	123.71863	8.8e-07	0.00012728	0.00020764	1.27e-06	0.0	0.00144582	0.00026781	2.05e-06	704.6201866	699.75562964	701.59988708	-0.13446704	0.0466361	-0.31686846
0.45079	123.72807	8.8e-07	0.00012726	0.00020766	1.27e-06	0.0	0.00144582	0.00026781	2.05e-06	704.61858163	699.75634985	701.59902986	-0.13442194	0.04660412	-0.31686779
0.45084	123.73751	8.8e-07	0.00012725	0.00020768	1.27e-06	0.0	0.00144582	0.00026781	2.05e-06	704.61697677	699.75706956	701.5981726	-0.13437686	0.04657216	-0.31686712
0.4509	123.74695	8.8e-07	0.00012723	0.0002077	1.27e-06	0.0	0.00144582	0.00026781	2.05e-06	704.61537202	699.75778878	701.59731528	-0.13433178	0.04654019	-0.31686644
0.45095	123.75639	8.8e-07	0.00012721	0.00020771	1.27e-06	-0.0	0.00144582	0.00026781	2.05e-06	704.61376738	699.7585075	701.59645792	-0.1342867	0.04650822	-0.31686577
0.45101	123.76582	8.8e-07	0.0001272	0.00020773	1.27e-06	-0.0	0.00144583	0.00026781	2.05e-06	704.61216286	699.75922572	701.59560051	-0.13424164	0.04647627	-0.3168651
0.45106	123.77525	8.7e-07	0.00012718	0.00020775	1.26e-06	-0.0	0.00144583	0.00026781	2.05e-06	704.61055844	699.75994345	701.59474306	-0.13419659	0.04644434	-0.31686442
0.45112	123.78468	8.7e-07	0.00012716	0.00020777	1.26e-06	-0.0	0.00144583	0.00026781	2.05e-06	704.60895414	699.76066068	701.59388556	-0.13415153	0.0464124	-0.31686375
0.45117	123.7941	8.7e-07	0.00012714	0.00020778	1.26e-06	0.0	0.00144583	0.00026781	2.05e-06	704.60734995	699.76137741	701.59302801	-0.13410648	0.04638047	-0.31686308
0.45123	123.80353	8.7e-07	0.00012713	0.0002078	1.26e-06	0.0	0.00144583	0.00026782	2.05e-06	704.60574587	699.76209365	701.59217042	-0.13406144	0.04634855	-0.3168624
0.45128	123.81295	8.7e-07	0.00012711	0.00020782	1.26e-06	0.0	0.00144583	0.00026782	2.05e-06	704.6041419	699.7628094	701.59131278	-0.13401642	0.04631665	-0.31686173
0.45134	123.82237	8.7e-07	0.00012709	0.00020784	1.26e-06	0.0	0.00144583	0.00026782	2.05e-06	704.60253804	699.76352465	701.59045509	-0.13397139	0.04628475	-0.31686106
0.45139	123.83178	8.7e-07	0.00012708	0.00020785	1.26e-06	-0.0	0.00144583	0.00026782	2.05e-06	704.6009343	699.7642394	701.58959736	-0.13392637	0.04625285	-0.31686038
0.45145	123.8412	8.7e-07	0.00012706	0.00020787	1.26e-06	-0.0	0.00144583	0.00026782	2.05e-06	704.59933066	699.76495366	701.58873958	-0.13388136	0.04622096	-0.31685971
0.46151	125.52129	7.5e-07	0.00012405	0.0002109	1.19e-06	-0.0	0.00144591	0.0002679	2.05e-06	704.30777582	699.88745798	701.43097774	-0.12575942	0.04051723	-0.3167358
0.46157	125.53024	7.5e-07	0.00012403	0.00021091	1.19e-06	0.0	0.00144591	0.0002679	2.05e-06	704.30619315	699.88808328	701.43011132	-0.12571564	0.04048676	-0.31673512
0.46162	125.53918	7.5e-07	0.00012402	0.00021093	1.19e-06	0.0	0.00144591	0.0002679	2.05e-06	704.30461059	699.8887081	701.42924486	-0.12567188	0.0404563	-0.31673444
0.46168	125.54812	7.5e-07	0.000124	0.00021095	1.19e-06	0.0	0.00144592	0.0002679	2.05e-06	704.30302814	699.88933246	701.42837835	-0.12562813	0.04042585	-0.31673376
0.46173	125.55705	7.5e-07	0.00012398	0.00021096	1.19e-06	0.0	0.00144592	0.0002679	2.05e-06	704.30144581	699.88995634	701.4275118	-0.12558439	0.04039542	-0.31673308
0.46179	125.56598	7.5e-07	0.00012397	0.00021098	1.19e-06	0.0	0.00144592	0.0002679	2.05e-06	704.2998636	699.89057975	701.4266452	-0.12554065	0.04036498	-0.3167324
0.46184	125.57491	7.5e-07	0.00012395	0.00021099	1.19e-06	-0.0	0.00144592	0.0002679	2.05e-06	704.29828149	699.89120268	701.42577855	-0.12549691	0.04033455	-0.31673172
0.4619	125.58384	7.5e-07	0.00012394	0.00021101	1.19e-06	-0.0	0.00144592	0.0002679	2.05e-06	704.29669951	699.89182515	701.42491185	-0.12545319	0.04030412	-0.31673103
0.46195	125.59276	7.5e-07	0.00012392	0.00021102	1.19e-06	-0.0	0.00144592	0.0002679	2.05e-06	704.29511763	699.89244715	701.42404511	-0.12540947	0.04027372	-0.31673035
0.46201	125.60168	7.5e-07	0.00012391	0.00021104	1.19e-06	-0.0	0.00144592	0.0002679	2.05e-06	704.29353587	699.89306867	701.42317832	-0.12536576	0.04024332	-0.31672967
0.46206	125.6106	7.5e-07	0.00012389	0.00021106	1.19e-06	0.0	0.00144592	0.0002679	2.05e-06	704.29195423	699.89368972	701.42231148	-0.12532205	0.04021291	-0.31672899
0.46212	125.61952	7.5e-07	0.00012387	0.00021107	1.19e-06	0.0	0.00144592	0.0002679	2.05e-06	704.2903727	699.8943103	701.42144459	-0.12527834	0.04018252	-0.31672831
0.46217	125.62843	7.5e-07	0.00012386	0.00021109	1.19e-06	0.0	0.00144592	0.0002679	2.05e-06	704.28879128	699.89493041	701.42057766	-0.12523465	0.04015214	-0.31672763
0.46223	125.63734	7.5e-07	0.00012384	0.0002111	1.19e-06	0.0	0.00144592	0.0002679	2.05e-06	704.28720998	699.89555005	701.41971068	-0.12519097	0.04012178	-0.31672695
0.46228	125.64625	7.5e-07	0.00012383	0.00021112	1.19e-06	0.0	0.00144592	0.00026791	2.05e-06	704.28562879	699.89616922	701.41884365	-0.12514729	0.0400914	-0.31672627
0.46234	125.65516	7.5e-07	0.00012381	0.00021113	1.19e-06	-0.0	0.00144592	0.00026791	2.05e-06	704.28404772	699.89678792	701.41797658	-0.12510361	0.04006104	-0.31672559
0.46239	125.66406	7.5e-07	0.0001238	0.00021115	1.19e-06	-0.0	0.00144592	0.00026791	2.05e-06	704.28246676	699.89740615	701.41710946	-0.12505994	0.04003068	-0.31672491
0.46245	125.67296	7.4e-07	0.00012378	0.00021117	1.19e-06	-0.0	0.00144592	0.00026791	2.05e-06	704.28088591	699.89802391	701.41624229	-0.12501628	0.04000035	-0.31672423
0.47251	127.2556	6.5e-07	0.00012105	0.00021391	1.13e-06	-0.0	0.00144599	0.00026798	2.05e-06	703.99347932	700.00327844	701.25675012	-0.11712963	0.03456959	-0.31659896
0.47257	127.26399	6.5e-07	0.00012104	0.00021392	1.13e-06	-0.0	0.00144599	0.00026798	2.05e-06	703.99191887	700.00381166	701.25587418	-0.11708707	0.03454057	-0.31659827
0.47262	127.27238	6.5e-07	0.00012102	0.00021393	1.13e-06	-0.0	0.00144599	0.00026798	2.05e-06	703.99035851	700.00434442	701.25499819	-0.11704452	0.03451156	-0.31659758
0.47268	127.28076	6.5e-07	0.00012101	0.00021395	1.13e-06	-0.0	0.00144599	0.00026798	2.05e-06	703.98879827	700.00487674	701.25412215	-0.11700196	0.03448255	-0.31659689
0.47273	127.28914	6.5e-07	0.000121	0.00021396	1.13e-06	0.0	0.00144599	0.00026798	2.05e-06	703.98723813	700.00540861	701.25324607	-0.11695941	0.03445354	-0.31659621
0.47279	127.29752	6.5e-07	0.00012098	0.00021398	1.13e-06	0.0	0.00144599	0.00026798	2.05e-06	703.98567809	700.00594004	701.25236994	-0.11691686	0.03442454	-0.31659552
0.47284	127.3059	6.5e-07	0.00012097	0.00021399	1.13e-06	0.0	0.00144599	0.00026798	2.05e-06	703.98411816	700.00647101	701.25149376	-0.11687433	0.03439556	-0.31659483
0.4729	127.31427	6.5e-07	0.00012095	0.00021401	1.13e-06	0.0	0.00144599	0.00026798	2.05e-06	703.98255834	700.00700153	701.25061753	-0.1168318	0.03436658	-0.31659414
0.47295	127.32264	6.5e-07	0.00012094	0.00021402	1.13e-06	-0.0	0.00144599	0.00026798	2.05e-06	703.98099862	700.00753161	701.24974125	-0.11678926	0.0343376	-0.31659345
0.47301	127.331	6.5e-07	0.00012093	0.00021403	1.13e-06	-0.0	0.00144599	0.00026798	2.05e-06	703.97943901	700.00806124	701.24886493	-0.11674674	0.03430863	-0.31659276
0.47306	127.33937	6.5e-07	0.00012091	0.00021405	1.13e-06	-0.0	0.00144599	0.00026798	2.05e-06	703.9778795	700.00859042	701.24798856	-0.11670422	0.03427966	-0.31659208
0.47312	127.34773	6.5e-07	0.0001209	0.00021406	1.13e-06	-0.0	0.00144599	0.00026798	2.05e-06	703.9763201	700.00911915	701.24711214	-0.11666172	0.03425072	-0.31659139
0.47317	127.35609	6.5e-07	0.00012088	0.00021408	1.13e-06	-0.0	0.00144599	0.00026798	2.05e-06	703.97476081	700.00964743	701.24623567	-0.11661921	0.03422177	-0.3165907
0.47323	127.36444	6.5e-07	0.00012087	0.00021409	1.13e-06	0.0	0.00144599	0.00026798	2.05e-06	703.97320162	700.01017527	701.24535915	-0.11657671	0.03419282	-0.31659001
0.47328	127.37279	6.5e-07	0.00012085	0.0002141	1.13e-06	0.0	0.00144599	0.00026798	2.05e-06	703.97164253	700.01070266	701.24448259	-0.11653421	0.03416389	-0.31658932
0.47334	127.38114	6.5e-07	0.00012084	0.00021412	1.13e-06	0.0	0.00144599	0.00026798	2.05e-06	703.97008355	700.0112296	701.24360597	-0.11649172	0.03413496	-0.31658863
0.47339	127.38949	6.5e-07	0.00012083	0.00021413	1.12e-06	0.0	0.00144599	0.00026798	2.05e-06	703.96852468	700.0117561	701.24272931	-0.11644924	0.03410605	-0.31658794
0.47345	127.39783	6.5e-07	0.00012081	0.00021415	1.12e-06	0.0	0.00144599	0.00026798	2.05e-06	703.96696591	700.01228214	701.2418526	-0.11640676	0.03407713	-0.31658726
0.48351	128.87417	5.7e-07	0.00011836	0.00021661	1.07e-06	0.0	0.00144605	0.00026804	2.05e-06	703.68340285	700.09734444	701.08151489	-0.1086905	0.01400631	-0.31646133
0.48357	128.88195	5.7e-07	0.00011835	0.00021662	1.07e-06	0.0	0.00144605	0.00026804	2.05e-06	703.68186277	700.09756087	701.08068485	-0.10864731	0.01399635	-0.31646068
0.48362	128.88974	5.7e-07	0.00011834	0.00021663	1.07e-06	0.0	0.00144605	0.00026804	2.05e-06	703.68032282	700.09777714	701.07985468	-0.10860496	0.01398658	-0.31646003
0.48368	128.89751	5.7e-07	0.00011832	0.00021665	1.07e-06	-0.0	0.00144605	0.00026805	2.05e-06	703.678783	700.09799326	701.07902439	-0.10856253	0.0139768	-0.31645939
0.48373	128.90529	5.7e-07	0.00011831	0.00021666	1.07e-06	-0.0	0.00144605	0.00026805	2.05e-06	703.67724332	700.09820923	701.07819398	-0.10851961	0.0139669	-0.31645873
0.48379	128.91306	5.7e-07	0.0001183	0.00021667	1.07e-06	-0.0	0.00144605	0.00026805	2.05e-06	703.67570377	700.09842505	701.07736345	-0.10847696	0.01395706	-0.31645808
0.48384	128.92082	5.7e-07	0.00011829	0.00021668	1.07e-06	-0.0	0.00144605	0.00026805	2.05e-06	703.67416435	700.09864071	701.0765328	-0.10843423	0.0139472	-0.31645743
0.4839	128.92859	5.7e-07	0.00011827	0.0002167	1.07e-06	-0.0	0.00144605	0.00026805	2.05e-06	703.67262507	700.09885622	701.07570203	-0.10839141	0.01393732	-0.31645678
0.48395	128.93635	5.7e-07	0.00011826	0.00021671	1.07e-06	-0.0	0.00144605	0.00026805	2.05e-06	703.67108592	700.09907158	701.07487114	-0.10834866	0.01392746	-0.31645613
0.48401	128.94411	5.7e-07	0.00011825	0.00021672	1.07e-06	-0.0	0.00144605	0.00026805	2.05e-06	703.6695469	700.09928678	701.07404013	-0.10830588	0.01391759	-0.31645547
0.48406	128.95186	5.7e-07	0.00011824	0.00021674	1.07e-06	0.0	0.00144605	0.00026805	2.05e-06	703.66800801	700.09950183	701.073209	-0.1082631	0.01390772	-0.31645482
0.48412	128.95961	5.7e-07	0.00011822	0.00021675	1.07e-06	0.0	0.00144605	0.00026805	2.05e-06	703.66646926	700.09971673	701.07237774	-0.10822032	0.01389785	-0.31645417
0.48417	128.96736	5.7e-07	0.00011821	0.00021676	1.07e-06	0.0	0.00144605	0.00026805	2.05e-06	703.66493064	700.09993147	701.07154637	-0.10817756	0.01388798	-0.31645352
0.48423	128.97511	5.7e-07	0.0001182	0.00021677	1.07e-06	0.0	0.00144605	0.00026805	2.05e-06	703.66339214	700.10014606	701.07071487	-0.10813479	0.01387811	-0.31645286
0.48428	128.98285	5.7e-07	0.00011818	0.00021679	1.07e-06	0.0	0.00144605	0.00026805	2.05e-06	703.66185378	700.1003605	701.06988326	-0.10809203	0.01386824	-0.31645221
0.48434	128.99059	5.7e-07	0.00011817	0.0002168	1.07e-06	0.0	0.00144605	0.00026805	2.05e-06	703.66031555	700.10057478	701.06905152	-0.1080493	0.01385837	-0.31645156
0.48439	128.99832	5.7e-07	0.00011816	0.00021681	1.07e-06	0.0	0.00144605	0.00026805	2.05e-06	703.65877745	700.10078891	701.06821967	-0.10800655	0.01384851	-0.3164509
0.48445	129.00606	5.7e-07	0.00011815	0.00021682	1.07e-06	0.0	0.00144605	0.00026805	2.05e-06	703.65723948	700.10100289	701.06738769	-0.1079638	0.01383864	-0.31645025
0.49451	130.36522	5.1e-07	0.00011597	0.00021901	1.02e-06	0.0	0.00144609	0.0002681	2.05e-06	703.37773004	700.1375908	700.91311923	-0.1002348	0.01204893	-0.31632908
0.49457	130.37233	5.1e-07	0.00011596	0.00021902	1.02e-06	0.0	0.00144609	0.0002681	2.05e-06	703.37621181	700.13777685	700.91226535	-0.10019295	0.01203923	-0.31632841
0.49462	130.37943	5.1e-07	0.00011595	0.00021903	1.02e-06	0.0	0.0014461	0.0002681	2.05e-06	703.37469366	700.13796275	700.91141136	-0.1001511	0.01202953	-0.31632774
0.49468	130.38654	5.1e-07	0.00011594	0.00021904	1.02e-06	0.0	0.0014461	0.0002681	2.05e-06	703.37317559	700.1381485	700.91055725	-0.10010926	0.01201983	-0.31632707
0.49473	130.39364	5.1e-07	0.00011592	0.00021906	1.02e-06	0.0	0.0014461	0.0002681	2.05e-06	703.37165761	700.13833411	700.90970303	-0.10006742	0.01201014	-0.3163264
0.49479	130.40074	5.1e-07	0.00011591	0.00021907	1.02e-06	0.0	0.0014461	0.0002681	2.05e-06	703.37013971	700.13851956	700.90884868	-0.10002558	0.01200044	-0.31632572
0.49484	130.40783	5.1e-07	0.0001159	0.00021908	1.02e-06	-0.0	0.0014461	0.0002681	2.05e-06	703.3686219	700.13870486	700.90799422	-0.09998374	0.01199074	-0.31632505
0.4949	130.41492	5.1e-07	0.00011589	0.00021909	1.02e-06	-0.0	0.0014461	0.0002681	2.05e-06	703.36710417	700.13889001	700.90713964	-0.0999419	0.01198104	-0.31632438
0.49495	130.42201	5.1e-07	0.00011588	0.0002191	1.02e-06	-0.0	0.0014461	0.0002681	2.05e-06	703.36558652	700.13907501	700.90628494	-0.09990007	0.01197135	-0.31632371
0.49501	130.42909	5.1e-07	0.00011587	0.00021911	1.02e-06	-0.0	0.0014461	0.0002681	2.05e-06	703.36406895	700.13925986	700.90543012	-0.09985824	0.01196166	-0.31632304
0.49506	130.43617	5e-07	0.00011586	0.00021912	1.02e-06	-0.0	0.0014461	0.0002681	2.05e-06	703.36255147	700.13944456	700.90457519	-0.09981642	0.01195196	-0.31632237
0.49512	130.44324	5e-07	0.00011585	0.00021913	1.02e-06	-0.0	0.0014461	0.0002681	2.05e-06	703.36103407	700.13962911	700.90372014	-0.09977459	0.01194227	-0.3163217
0.49517	130.45032	5e-07	0.00011583	0.00021915	1.02e-06	0.0	0.0014461	0.0002681	2.05e-06	703.35951675	700.13981351	700.90286497	-0.09973276	0.01193258	-0.31632102
0.49523	130.45739	5e-07	0.00011582	0.00021916	1.02e-06	0.0	0.0014461	0.0002681	2.05e-06	703.35799951	700.13999776	700.90200968	-0.09969094	0.01192288	-0.31632035
0.49528	130.46445	5e-07	0.00011581	0.00021917	1.02e-06	0.0	0.0014461	0.00026811	2.05e-06	703.35648236	700.14018186	700.90115428	-0.09964913	0.01191319	-0.31631968
0.49534	130.47151	5e-07	0.0001158	0.00021918	1.02e-06	0.0	0.0014461	0.00026811	2.05e-06	703.35496528	700.14036581	700.90029876	-0.09960732	0.01190351	-0.31631901
0.49539	130.47857	5e-07	0.00011579	0.00021919	1.02e-06	0.0	0.0014461	0.00026811	2.05e-06	703.35344829	700.1405496	700.89944312	-0.0995655	0.01189382	-0.31631834
0.49545	130.48562	5e-07	0.00011578	0.0002192	1.02e-06	-0.0	0.0014461	0.00026811	2.05e-06	703.35193137	700.14073325	700.89858736	-0.09952369	0.01188413	-0.31631766
0.50551	131.7138	4.6e-07	0.00011387	0.00022111	9.8e-07	-0.0	0.00144613	0.00026815	2.05e-06	703.07543498	700.1718249	700.74000417	-0.09188461	0.01012223	-0.31619311
0.50556	131.72015	4.6e-07	0.00011386	0.00022112	9.8e-07	-0.0	0.00144613	0.00026815	2.05e-06	703.07392863	700.17198111	700.73912677	-0.09184277	0.01011266	-0.31619242
0.50562	131.7265	4.6e-07	0.00011385	0.00022113	9.8e-07	-0.0	0.00144613	0.00026815	2.05e-06	703.07242232	700.17213717	700.73824924	-0.09180092	0.01010308	-0.31619173
0.50567	131.73285	4.6e-07	0.00011384	0.00022114	9.8e-07	-0.0	0.00144613	0.00026815	2.05e-06	703.07091604	700.17229309	700.7373716	-0.09175906	0.01009351	-0.31619104
0.50573	131.73919	4.6e-07	0.00011384	0.00022115	9.8e-07	-0.0	0.00144613	0.00026815	2.05e-06	703.0694098	700.17244886	700.73649384	-0.0917172	0.01008393	-0.31619035
0.50578	131.74553	4.6e-07	0.00011383	0.00022116	9.8e-07	0.0	0.00144613	0.00026815	2.05e-06	703.06790359	700.17260448	700.73561596	-0.09167535	0.01007435	-0.31618966
0.50584	131.75187	4.5e-07	0.00011382	0.00022117	9.8e-07	0.0	0.00144613	0.00026815	2.05e-06	703.06639741	700.17275995	700.73473796	-0.09163349	0.01006478	-0.31618897
0.50589	131.7582	4.5e-07	0.00011381	0.00022118	9.8e-07	0.0	0.00144613	0.00026815	2.05e-06	703.06489126	700.17291527	700.73385985	-0.09159163	0.0100552	-0.31618828
0.50595	131.76452	4.5e-07	0.0001138	0.00022119	9.8e-07	0.0	0.00144613	0.00026815	2.05e-06	703.06338515	700.17307044	700.73298162	-0.09154976	0.01004563	-0.31618759
0.506	131.77084	4.5e-07	0.00011379	0.0002212	9.8e-07	0.0	0.00144613	0.00026815	2.05e-06	703.06187907	700.17322547	700.73210326	-0.09150788	0.01003606	-0.3161869
0.50606	131.77716	4.5e-07	0.00011378	0.00022121	9.8e-07	0.0	0.00144613	0.00026815	2.05e-06	703.06037301	700.17338035	700.73122479	-0.091466	0.01002648	-0.31618621
0.50611	131.78348	4.5e-07	0.00011377	0.00022122	9.8e-07	0.0	0.00144613	0.00026815	2.05e-06	703.05886699	700.17353508	700.73034621	-0.09142413	0.01001691	-0.31618552
0.50617	131.78979	4.5e-07	0.00011376	0.00022123	9.8e-07	-0.0	0.00144613	0.00026815	2.05e-06	703.05736101	700.17368966	700.7294675	-0.09138225	0.01000734	-0.31618483
0.50622	131.79609	4.5e-07	0.00011375	0.00022124	9.8e-07	-0.0	0.00144613	0.00026815	2.05e-06	703.05585505	700.17384409	700.72858867	-0.09134036	0.00999776	-0.31618414
0.50628	131.80239	4.5e-07	0.00011374	0.00022125	9.8e-07	-0.0	0.00144613	0.00026815	2.05e-06	703.05434912	700.17399838	700.72770973	-0.09129848	0.00998819	-0.31618345
0.50633	131.80869	4.5e-07	0.00011373	0.00022126	9.8e-07	-0.0	0.00144613	0.00026815	2.05e-06	703.05284323	700.17415251	700.72683067	-0.09125658	0.00997862	-0.31618276
0.50639	131.81498	4.5e-07	0.00011372	0.00022127	9.8e-07	-0.0	0.00144613	0.00026815	2.05e-06	703.05133736	700.1743065	700.72595149	-0.09121467	0.00996905	-0.31618207
0.50644	131.82127	4.5e-07	0.00011371	0.00022128	9.8e-07	-0.0	0.00144614	0.00026815	2.05e-06	703.04983152	700.17446034	700.72507219	-0.09117278	0.00995948	-0.31618138
0.5065	131.82756	4.5e-07	0.0001137	0.00022129	9.8e-07	0.0	0.00144614	0.00026815	2.05e-06	703.04832571	700.17461404	700.72419277	-0.09113088	0.00994991	-0.31618069
0.51651	132.90006	4.2e-07	0.00011209	0.00022291	9.5e-07	0.0	0.00144616	0.00026819	2.05e-06	702.77448543	700.20012543	700.56214459	-0.08339749	0.00821207	-0.31605341
0.51656	132.90554	4.2e-07	0.00011208	0.00022292	9.5e-07	0.0	0.00144616	0.00026819	2.05e-06	702.77298046	700.2002521	700.56124309	-0.08335413	0.00820253	-0.3160527
0.51662	132.91101	4.2e-07	0.00011207	0.00022292	9.5e-07	0.0	0.00144616	0.00026819	2.05e-06	702.77147546	700.20037862	700.56034147	-0.08331076	0.00819298	-0.31605199
0.51667	132.91648	4.2e-07	0.00011206	0.00022293	9.5e-07	0.0	0.00144616	0.00026819	2.05e-06	702.76997044	700.200505	700.55943972	-0.08326731	0.00818344	-0.31605128
0.51673	132.92195	4.2e-07	0.00011205	0.00022294	9.5e-07	0.0	0.00144616	0.00026819	2.05e-06	702.7684654	700.20063123	700.55853785	-0.08322391	0.00817389	-0.31605057
0.51678	132.92741	4.2e-07	0.00011205	0.00022295	9.5e-07	0.0	0.00144616	0.00026819	2.05e-06	702.76696034	700.20075731	700.55763586	-0.0831805	0.00816435	-0.31604986
0.51684	132.93287	4.2e-07	0.00011204	0.00022296	9.4e-07	-0.0	0.00144616	0.00026819	2.05e-06	702.76545526	700.20088324	700.55673374	-0.0831371	0.0081548	-0.31604916
0.51689	132.93832	4.1e-07	0.00011203	0.00022296	9.4e-07	-0.0	0.00144616	0.00026819	2.05e-06	702.76395015	700.20100903	700.55583149	-0.08309365	0.00814526	-0.31604845
0.51695	132.94377	4.1e-07	0.00011202	0.00022297	9.4e-07	-0.0	0.00144616	0.00026819	2.05e-06	702.76244502	700.20113466	700.55492913	-0.08305021	0.00813571	-0.31604774
0.517	132.94921	4.1e-07	0.00011201	0.00022298	9.4e-07	-0.0	0.00144616	0.00026819	2.05e-06	702.76093987	700.20126016	700.55402664	-0.08300673	0.00812617	-0.31604703
0.51706	132.95465	4.1e-07	0.000112	0.00022299	9.4e-07	-0.0	0.00144616	0.00026819	2.05e-06	702.7594347	700.2013855	700.55312402	-0.08296322	0.00811662	-0.31604632
0.51711	132.96008	4.1e-07	0.000112	0.000223	9.4e-07	-0.0	0.00144616	0.00026819	2.05e-06	702.7579295	700.20151069	700.55222128	-0.08291969	0.00810708	-0.31604561
0.51717	132.96551	4.1e-07	0.00011199	0.000223	9.4e-07	-0.0	0.00144616	0.00026819	2.05e-06	702.75642427	700.20163574	700.55131841	-0.08287618	0.00809753	-0.3160449
0.51722	132.97093	4.1e-07	0.00011198	0.00022301	9.4e-07	0.0	0.00144616	0.00026819	2.05e-06	702.75491902	700.20176064	700.55041543	-0.08283268	0.00808799	-0.31604419
0.51728	132.97635	4.1e-07	0.00011197	0.00022302	9.4e-07	0.0	0.00144616	0.00026819	2.05e-06	702.75341375	700.2018854	700.54951231	-0.08278916	0.00807844	-0.31604348
0.51733	132.98177	4.1e-07	0.00011196	0.00022303	9.4e-07	0.0	0.00144616	0.00026819	2.05e-06	702.75190845	700.20201	700.54860907	-0.0827456	0.00806889	-0.31604277
0.51739	132.98718	4.1e-07	0.00011196	0.00022304	9.4e-07	0.0	0.00144616	0.00026819	2.05e-06	702.75040313	700.20213446	700.54770571	-0.08270203	0.00805935	-0.31604206
0.51744	132.99258	4.1e-07	0.00011195	0.00022305	9.4e-07	0.0	0.00144616	0.00026819	2.05e-06	702.74889778	700.20225877	700.54680222	-0.08265845	0.0080498	-0.31604135
0.5175	132.99798	4.1e-07	0.00011194	0.00022305	9.4e-07	0.0	0.00144616	0.00026819	2.05e-06	702.74739241	700.20238293	700.54589861	-0.08261479	0.00804025	-0.31604064
0.52751	133.89551	3.9e-07	0.00011063	0.00022437	9.2e-07	0.0	0.00144618	0.00026822	2.05e-06	702.47268341	700.22251702	700.37929541	-0.07434282	0.00629312	-0.31590979
0.52756	133.89994	3.9e-07	0.00011062	0.00022438	9.2e-07	0.0	0.00144618	0.00026822	2.05e-06	702.47116836	700.22261405	700.37836774	-0.07429477	0.00628343	-0.31590906
0.52762	133.90437	3.9e-07	0.00011061	0.00022438	9.2e-07	0.0	0.00144618	0.00026822	2.05e-06	702.46965323	700.22271093	700.37743994	-0.07424658	0.00627373	-0.31590833
0.52767	133.90879	3.9e-07	0.00011061	0.00022439	9.2e-07	0.0	0.00144618	0.00026822	2.05e-06	702.46813802	700.22280766	700.37651198	-0.07419854	0.00626403	-0.3159076
0.52773	133.9132	3.9e-07	0.0001106	0.0002244	9.2e-07	0.0	0.00144618	0.00026822	2.05e-06	702.46662273	700.22290424	700.37558389	-0.0741505	0.00625434	-0.31590687
0.52778	133.91761	3.8e-07	0.00011059	0.0002244	9.2e-07	-0.0	0.00144618	0.00026822	2.05e-06	702.46510736	700.22300067	700.37465566	-0.07410246	0.00624464	-0.31590614
0.52784	133.92201	3.8e-07	0.00011059	0.00022441	9.2e-07	-0.0	0.00144618	0.00026822	2.05e-06	702.46359191	700.22309695	700.37372729	-0.07405435	0.00623495	-0.31590541
0.52789	133.92641	3.8e-07	0.00011058	0.00022442	9.2e-07	-0.0	0.00144618	0.00026822	2.05e-06	702.46207638	700.22319308	700.37279878	-0.07400611	0.00622524	-0.31590468
0.52795	133.9308	3.8e-07	0.00011057	0.00022442	9.2e-07	-0.0	0.00144618	0.00026822	2.05e-06	702.46056077	700.22328906	700.37187012	-0.07395791	0.00621554	-0.31590395
0.528	133.93519	3.8e-07	0.00011057	0.00022443	9.2e-07	-0.0	0.00144618	0.00026822	2.05e-06	702.45904508	700.22338489	700.37094132	-0.07390958	0.00620583	-0.31590322
0.52806	133.93957	3.8e-07	0.00011056	0.00022444	9.2e-07	-0.0	0.00144618	0.00026822	2.05e-06	702.45752931	700.22348057	700.37001239	-0.07386129	0.00619613	-0.31590249
0.52811	133.94394	3.8e-07	0.00011056	0.00022444	9.2e-07	-0.0	0.00144619	0.00026822	2.05e-06	702.45601345	700.2235761	700.36908331	-0.07381264	0.00618641	-0.31590176
0.52817	133.94831	3.8e-07	0.00011055	0.00022445	9.2e-07	-0.0	0.00144619	0.00026822	2.05e-06	702.45449752	700.22367148	700.36815408	-0.07376424	0.0061767	-0.31590103
0.52822	133.95267	3.8e-07	0.00011054	0.00022445	9.2e-07	-0.0	0.00144619	0.00026822	2.05e-06	702.4529815	700.22376671	700.36722472	-0.07371584	0.00616699	-0.3159003
0.52828	133.95702	3.8e-07	0.00011054	0.00022446	9.2e-07	0.0	0.00144619	0.00026822	2.05e-06	702.45146539	700.22386179	700.36629521	-0.07366744	0.00615728	-0.31589957
0.52833	133.96137	3.8e-07	0.00011053	0.00022447	9.2e-07	0.0	0.00144619	0.00026822	2.05e-06	702.44994921	700.22395673	700.36536556	-0.07361904	0.00614757	-0.31589884
0.52839	133.96571	3.8e-07	0.00011052	0.00022447	9.2e-07	0.0	0.00144619	0.00026822	2.05e-06	702.44843294	700.22405151	700.36443577	-0.07357042	0.00613785	-0.31589811
0.52844	133.97005	3.8e-07	0.00011052	0.00022448	9.2e-07	0.0	0.00144619	0.00026822	2.05e-06	702.44691659	700.22414614	700.36350584	-0.07352187	0.00612813	-0.31589738
0.5285	133.97438	3.8e-07	0.00011051	0.00022449	9.2e-07	0.0	0.00144619	0.00026822	2.05e-06	702.44540016	700.22424062	700.36257576	-0.07347321	0.00611841	-0.31589665
0.53851	134.65358	3.6e-07	0.00010954	0.00022546	9e-07	-0.0	0.0014462	0.00026825	2.05e-06	702.16783968	700.23889689	700.19072349	-0.06358726	0.00429892	-0.31576167
0.53856	134.65664	3.6e-07	0.00010954	0.00022546	9e-07	-0.0	0.0014462	0.00026825	2.05e-06	702.16630591	700.23896314	700.18976358	-0.06352427	0.00428847	-0.31576091
0.53862	134.6597	3.6e-07	0.00010953	0.00022547	9e-07	-0.0	0.0014462	0.00026825	2.05e-06	702.16477206	700.23902923	700.18880349	-0.06346112	0.00427801	-0.31576016
0.53867	134.66275	3.6e-07	0.00010953	0.00022547	9e-07	-0.0	0.0014462	0.00026825	2.05e-06	702.16323813	700.23909516	700.18784319	-0.06339782	0.00426754	-0.31575941
0.53873	134.6658	3.6e-07	0.00010952	0.00022548	9e-07	-0.0	0.0014462	0.00026825	2.05e-06	702.16170412	700.23916092	700.1868827	-0.06333437	0.00425707	-0.31575865
0.53878	134.66883	3.6e-07	0.00010952	0.00022548	9e-07	-0.0	0.0014462	0.00026825	2.05e-06	702.16017003	700.23922653	700.18592202	-0.06327077	0.00424658	-0.3157579
0.53884	134.67186	3.6e-07	0.00010951	0.00022549	9e-07	-0.0	0.0014462	0.00026825	2.05e-06	702.15863587	700.23929197	700.18496114	-0.063207	0.00423609	-0.31575714
0.53889	134.67488	3.6e-07	0.00010951	0.00022549	9e-07	-0.0	0.0014462	0.00026825	2.05e-06	702.15710163	700.23935725	700.18400007	-0.06314309	0.00422559	-0.31575639
0.53895	134.67789	3.6e-07	0.00010951	0.00022549	9e-07	-0.0	0.0014462	0.00026825	2.05e-06	702.15556732	700.23942237	700.18303879	-0.06307903	0.00421508	-0.31575563
0.539	134.68089	3.6e-07	0.0001095	0.0002255	9e-07	-0.0	0.0014462	0.00026825	2.05e-06	702.15403293	700.23948733	700.18207732	-0.0630148	0.00420456	-0.31575488
0.53906	134.68388	3.6e-07	0.0001095	0.0002255	9e-07	-0.0	0.0014462	0.00026825	2.05e-06	702.15249847	700.23955213	700.18111565	-0.06295042	0.00419403	-0.31575412
0.53911	134.68687	3.6e-07	0.00010949	0.00022551	9e-07	-0.0	0.0014462	0.00026825	2.05e-06	702.15096394	700.23961676	700.18015379	-0.06288588	0.0041835	-0.31575337
0.53917	134.68984	3.6e-07	0.00010949	0.00022551	9e-07	-0.0	0.0014462	0.00026825	2.05e-06	702.14942934	700.23968123	700.17919172	-0.06282118	0.00417295	-0.31575261
0.53922	134.69281	3.6e-07	0.00010949	0.00022552	9e-07	-0.0	0.0014462	0.00026825	2.05e-06	702.14789467	700.23974554	700.17822945	-0.06275631	0.0041624	-0.31575186
0.53928	134.69577	3.6e-07	0.00010948	0.00022552	9e-07	-0.0	0.0014462	0.00026825	2.05e-06	702.14635993	700.23980968	700.17726698	-0.06269128	0.00415184	-0.3157511
0.53933	134.69872	3.6e-07	0.00010948	0.00022552	9e-07	0.0	0.0014462	0.00026825	2.05e-06	702.14482513	700.23987367	700.17630432	-0.06262609	0.00414126	-0.31575034
0.53939	134.70167	3.6e-07	0.00010947	0.00022553	9e-07	0.0	0.0014462	0.00026825	2.05e-06	702.14329026	700.23993748	700.17534145	-0.06256072	0.00413068	-0.31574959
0.53944	134.7046	3.6e-07	0.00010947	0.00022553	9e-07	0.0	0.0014462	0.00026825	2.05e-06	702.14175532	700.24000114	700.17437837	-0.06249519	0.00412009	-0.31574883
0.5395	134.70753	3.6e-07	0.00010946	0.00022554	9e-07	0.0	0.0014462	0.00026825	2.05e-06	702.14022031	700.24006463	700.1734151	-0.06242948	0.00410949	-0.31574807
0.54951	135.06394	3.5e-07	0.00010896	0.00022604	8.9e-07	0.0	0.00144621	0.00026826	2.05e-06	701.86516839	700.2485464	699.99332881	-0.03938327	0.00152295	-0.3156066
0.54956	135.06451	3.5e-07	0.00010896	0.00022604	8.9e-07	0.0	0.00144621	0.00026826	2.05e-06	701.86382397	700.24856984	699.99228929	-0.03887018	0.00148501	-0.31560579
0.54962	135.06506	3.5e-07	0.00010896	0.00022604	8.9e-07	0.0	0.00144621	0.00026826	2.05e-06	701.86249082	700.2485927	699.99124799	-0.03831671	0.00144455	-0.31560497
0.54967	135.06558	3.5e-07	0.00010896	0.00022604	8.9e-07	0.0	0.00144621	0.00026826	2.05e-06	701.86117019	700.24861494	699.99020478	-0.03771553	0.00140111	-0.31560415
0.54973	135.06607	3.5e-07	0.00010896	0.00022604	8.9e-07	0.0	0.00144621	0.00026826	2.05e-06	701.85986354	700.2486365	699.98915948	-0.03705455	0.00135393	-0.31560333
0.54978	135.06652	3.5e-07	0.00010896	0.00022604	8.9e-07	0.0	0.00144621	0.00026826	2.05e-06	701.85857275	700.24865734	699.98811188	-0.03631915	0.00130207	-0.3156025
0.54984	135.06694	3.5e-07	0.00010896	0.00022604	8.9e-07	0.0	0.00144621	0.00026826	2.05e-06	701.85730018	700.24867739	699.98706173	-0.03549058	0.00124436	-0.31560168
0.54989	135.06733	3.5e-07	0.00010896	0.00022604	8.9e-07	0.0	0.00144621	0.00026826	2.05e-06	701.85604882	700.24869654	699.9860087	-0.0345354	0.00117866	-0.31560085
0.54995	135.06767	3.5e-07	0.00010896	0.00022604	8.9e-07	0.0	0.00144621	0.00026826	2.05e-06	701.85482278	700.24871468	699.98495234	-0.03340233	0.00110172	-0.31560002
0.55	135.06797	3.5e-07	0.00010896	0.00022604	8.9e-07	0.0	0.00144621	0.00026826	2.05e-06	701.85362795	700.24873163	699.98389204	1660.02116814	115.70488088	180.9863255
