# Supplementary material for: Dataset for the simulated biomass pyrolysis in rotary kilns with varying particle residence time distributions
Source: Data Brief. 2021 Nov 23;39:107603. doi: 10.1016/j.dib.2021.107603 (PMC8633881; doi:10.1016/j.dib.2021.107603)
Supplement: Supplementary Data S1 — Supplementary Raw Research Data. This is open data under the CC BY license http://creativecommons.org/licenses/by/4.0/ [file mmc1.zip › supplementary/112/logFiles/log_Pe20]

l,m	Tau,s	F_w,kg/s	F_is,kg/s	F_c,kg/s	F_rt,kg/s	F_w_wet,kg/s	F_it,kg/s	F_g,kg/s	F_H2O_g,kg/s	T_b,K	T_g,K	T_w,K	q_bed,kW/m	q_gas,kW/m	q_loss,kW/m
5e-05	0.00931	0.0	0.0	0.0	0.0	0.00205283	0.0	0.0	0.0	298.62152197	300.54773716	833.01845574	31.6629008	3.02706459	-0.4200331
0.00011	0.02793	0.0	0.0	0.0	0.0	0.00205283	0.0	0.0	0.0	299.09244039	302.94114561	832.88704926	31.63063843	3.02260915	-0.41992994
0.00016	0.04654	0.0	0.0	0.0	0.0	0.00205283	0.0	0.0	0.0	299.56275627	305.33019122	832.75578059	31.59842131	3.01809593	-0.4198269
0.00022	0.06516	0.0	0.0	0.0	0.0	0.00205283	0.0	0.0	0.0	300.03247075	307.71483313	832.62464977	31.56624837	3.01352623	-0.41972396
0.00027	0.08377	0.0	0.0	0.0	0.0	0.00205283	0.0	0.0	0.0	300.50158497	310.09503146	832.49365686	31.53411972	3.00889875	-0.41962113
0.00033	0.10239	0.0	0.0	0.0	0.0	0.00205283	0.0	0.0	0.0	300.97010006	312.47074548	832.3628019	31.502034	3.00421699	-0.41951841
0.00038	0.121	0.0	0.0	0.0	0.0	0.00205283	0.0	0.0	0.0	301.43801711	314.84193682	832.23208493	31.46999153	2.99947896	-0.4194158
0.00044	0.13961	0.0	0.0	0.0	0.0	0.00205283	0.0	0.0	0.0	301.90533722	317.20856583	832.10150601	31.43799217	2.99467909	-0.4193133
0.00049	0.15823	0.0	0.0	0.0	0.0	0.00205283	0.0	0.0	0.0	302.37206149	319.57058951	831.9710652	31.40603616	2.98982695	-0.41921091
0.0105	3.53603	5e-08	0.0	0.0	0.0	0.00205278	0.0	0.0	0.0	378.38084153	637.73939406	810.5782323	26.20164205	1.36608047	-0.40241904
0.01056	3.55453	5e-08	0.0	0.0	0.0	0.00205278	0.0	0.0	0.0	378.75402874	638.76858448	810.47354822	26.1757243	1.35613972	-0.40233688
0.01061	3.57304	5e-08	0.0	0.0	0.0	0.00205278	0.0	0.0	0.0	379.12677289	639.79013919	810.36899866	26.14982849	1.34623135	-0.40225482
0.01067	3.59154	5e-08	0.0	0.0	0.0	0.00205278	0.0	0.0	0.0	379.49907455	640.80408596	810.26458341	26.12395452	1.33635609	-0.40217287
0.01072	3.61005	5e-08	0.0	0.0	0.0	0.00205278	0.0	0.0	0.0	379.87093429	641.81045302	810.16030226	26.09810228	1.32651466	-0.40209103
0.01078	3.62855	5e-08	0.0	0.0	0.0	0.00205278	0.0	0.0	0.0	380.24235268	642.80926915	810.05615501	26.07227164	1.31670779	-0.40200929
0.01083	3.64705	5e-08	0.0	0.0	0.0	0.00205278	0.0	0.0	0.0	380.6133303	643.80056363	809.95214145	26.04646252	1.30693619	-0.40192766
0.01089	3.66555	6e-08	0.0	0.0	0.0	0.00205277	0.0	0.0	0.0	380.98386769	644.78436624	809.84826136	26.02070118	1.29704193	-0.40184609
0.01094	3.68406	6e-08	0.0	0.0	0.0	0.00205277	0.0	0.0	0.0	381.3539659	645.76058225	809.74451502	25.99494224	1.2872979	-0.40176466
0.011	3.70256	6e-08	0.0	0.0	0.0	0.00205277	0.0	0.0	0.0	381.72362514	646.72933192	809.64090187	25.9692033	1.27759841	-0.40168333
0.01105	3.72106	6e-08	0.0	0.0	0.0	0.00205277	0.0	0.0	0.0	382.09284596	647.69065215	809.53742165	25.94348595	1.26793385	-0.40160211
0.01111	3.73956	6e-08	0.0	0.0	0.0	0.00205277	0.0	0.0	0.0	382.46162891	648.64457221	809.43407417	25.91779012	1.25830482	-0.40152099
0.01116	3.75806	6e-08	0.0	0.0	0.0	0.00205277	0.0	0.0	0.0	382.82997456	649.5911218	809.3308592	25.8921157	1.24871194	-0.40143998
0.01122	3.77655	7e-08	0.0	0.0	0.0	0.00205276	0.0	0.0	0.0	383.19788347	650.53033103	809.22777652	25.86646262	1.23915583	-0.40135907
0.01127	3.79505	7e-08	0.0	0.0	0.0	0.00205276	0.0	0.0	0.0	383.56535619	651.46223043	809.12482593	25.84083076	1.22963709	-0.40127827
0.01133	3.81355	7e-08	0.0	0.0	0.0	0.00205276	0.0	0.0	0.0	383.93239328	652.38685098	809.0220072	25.81522006	1.22015632	-0.40119757
0.01138	3.83205	7e-08	0.0	0.0	0.0	0.00205276	0.0	0.0	0.0	384.2989953	653.30422405	808.91932011	25.7896304	1.21071416	-0.40111697
0.01144	3.85054	7e-08	0.0	0.0	0.0	0.00205276	0.0	0.0	0.0	384.6651628	654.21438144	808.81676443	25.76406171	1.2013112	-0.40103648
0.01149	3.86904	8e-08	0.0	0.0	0.0	0.00205275	0.0	0.0	0.0	385.03089632	655.11735539	808.71433994	25.73851388	1.19194806	-0.40095609
0.0215	7.2253	4.93e-06	0.0	0.0	0.0	0.0020479	0.0	0.0	0.0	444.88365679	733.85437126	792.01869055	21.42008714	0.17978505	-0.38785124
0.02156	7.24368	5.02e-06	0.0	0.0	0.0	0.00204781	0.0	0.0	1e-08	445.17828916	733.98729201	791.93639691	21.3981669	0.17739716	-0.38778665
0.02161	7.26207	5.11e-06	0.0	0.0	0.0	0.00204772	0.0	0.0	1e-08	445.47257474	734.11842399	791.8541945	21.37626672	0.17503222	-0.38772212
0.02167	7.28045	5.2e-06	0.0	0.0	0.0	0.00204762	0.0	0.0	1e-08	445.76651395	734.24778422	791.77208314	21.35438661	0.17269002	-0.38765766
0.02172	7.29884	5.3e-06	0.0	0.0	0.0	0.00204753	0.0	0.0	1e-08	446.06010723	734.37538955	791.69006269	21.33252658	0.17037037	-0.38759328
0.02178	7.31722	5.39e-06	0.0	0.0	0.0	0.00204743	0.0	0.0	1e-08	446.35335498	734.50125671	791.60813297	21.31068662	0.16807306	-0.38752897
0.02183	7.3356	5.49e-06	0.0	0.0	0.0	0.00204734	0.0	0.0	1e-08	446.64625764	734.62540222	791.52629383	21.2888662	0.16580156	-0.38746473
0.02189	7.35399	5.59e-06	0.0	0.0	0.0	0.00204724	0.0	0.0	1e-08	446.93881561	734.74784552	791.4445451	21.26706604	0.16355086	-0.38740056
0.02194	7.37237	5.69e-06	0.0	0.0	0.0	0.00204714	0.0	0.0	1e-08	447.23102932	734.86860191	791.36288662	21.24528611	0.16132101	-0.38733646
0.022	7.39075	5.79e-06	0.0	0.0	0.0	0.00204704	0.0	0.0	1e-08	447.52289918	734.98768673	791.28131825	21.22352625	0.15911288	-0.38727243
0.02205	7.40913	5.89e-06	0.0	0.0	0.0	0.00204693	0.0	0.0	1e-08	447.81442563	735.10511608	791.19983982	21.20178647	0.15692627	-0.38720847
0.02211	7.42751	6e-06	0.0	0.0	0.0	0.00204683	0.0	0.0	1e-08	448.10560906	735.22090588	791.11845118	21.18006677	0.15476101	-0.38714459
0.02216	7.44589	6.1e-06	0.0	0.0	0.0	0.00204672	0.0	0.0	1e-08	448.39644991	735.33507193	791.03715218	21.15836715	0.15261689	-0.38708077
0.02222	7.46427	6.21e-06	0.0	0.0	0.0	0.00204661	0.0	0.0	1e-08	448.68694858	735.44762988	790.95594265	21.13668762	0.15049372	-0.38701702
0.02227	7.48265	6.32e-06	0.0	0.0	0.0	0.0020465	0.0	0.0	1e-08	448.9771055	735.5585952	790.87482245	21.11502817	0.1483913	-0.38695335
0.02233	7.50102	6.43e-06	0.0	0.0	0.0	0.00204639	0.0	0.0	1e-08	449.26692108	735.66798326	790.79379142	21.09338883	0.14630944	-0.38688974
0.02238	7.5194	6.54e-06	0.0	0.0	0.0	0.00204628	0.0	0.0	1e-08	449.55639574	735.77580924	790.71284941	21.07176958	0.14424795	-0.3868262
0.02244	7.53778	6.66e-06	0.0	0.0	0.0	0.00204617	0.0	0.0	1e-08	449.84552988	735.8820882	790.63199627	21.05017043	0.14220663	-0.38676273
0.02249	7.55615	6.77e-06	0.0	0.0	0.0	0.00204605	0.0	0.0	1e-08	450.13432394	735.98683503	790.55123184	21.02859092	0.14018866	-0.38669934
0.0325	10.89041	8.996e-05	0.0	0.0	0.0	0.00196278	0.0	0.0	9e-08	497.42685983	740.09840089	777.19906103	17.43076716	-0.01946359	-0.3762181
0.03256	10.90867	9.1e-05	0.0	0.0	0.0	0.00196174	0.0	0.0	9e-08	497.6597825	740.07684728	777.13248753	17.41276076	-0.01968565	-0.37616584
0.03261	10.92693	9.206e-05	0.0	0.0	0.0	0.00196068	0.0	0.0	9e-08	497.89243127	740.05506946	777.06598244	17.3947729	-0.01990398	-0.37611364
0.03267	10.9452	9.312e-05	0.0	0.0	0.0	0.00195961	0.0	0.0	9e-08	498.12480644	740.03306987	776.9995457	17.37680357	-0.02011862	-0.37606149
0.03272	10.96346	9.42e-05	0.0	0.0	0.0	0.00195854	0.0	0.0	9e-08	498.35690833	740.01085095	776.9331772	17.35885275	-0.02032961	-0.37600939
0.03278	10.98172	9.528e-05	0.0	0.0	0.0	0.00195745	0.0	0.0	1e-07	498.58873724	739.9884151	776.86687687	17.34092045	-0.02053719	-0.37595734
0.03283	10.99998	9.638e-05	0.0	0.0	0.0	0.00195636	0.0	0.0	1e-07	498.82029348	739.96576454	776.80064463	17.32300669	-0.02074165	-0.37590535
0.03289	11.01824	9.748e-05	0.0	0.0	0.0	0.00195525	0.0	0.0	1e-07	499.05157735	739.94290129	776.7344804	17.30511135	-0.02094208	-0.37585341
0.03294	11.0365	9.86e-05	0.0	0.0	0.0	0.00195413	0.0	0.0	1e-07	499.28258915	739.91982802	776.66838408	17.28723447	-0.02113901	-0.37580153
0.033	11.05476	9.972e-05	0.0	0.0	0.0	0.00195301	0.0	0.0	1e-07	499.51332919	739.89654703	776.60235561	17.26937604	-0.02133246	-0.37574969
0.03305	11.07302	0.00010086	0.0	0.0	0.0	0.00195187	0.0	0.0	1e-07	499.74379777	739.87306058	776.53639489	17.25153604	-0.02152247	-0.37569792
0.03311	11.09128	0.000102	0.0	0.0	0.0	0.00195072	0.0	0.0	1e-07	499.9739952	739.84937094	776.47050185	17.23371446	-0.02170906	-0.37564619
0.03316	11.10953	0.00010316	0.0	0.0	0.0	0.00194957	0.0	0.0	1e-07	500.20392177	739.82548032	776.4046764	17.21591129	-0.02189227	-0.37559452
0.03322	11.12779	0.00010433	0.0	0.0	0.0	0.0019484	0.0	0.0	1e-07	500.43357779	739.80139094	776.33891846	17.1981265	-0.02207212	-0.3755429
0.03327	11.14605	0.0001055	0.0	0.0	0.0	0.00194722	0.0	0.0	1.1e-07	500.66296356	739.77710498	776.27322795	17.1803601	-0.02224864	-0.37549133
0.03333	11.1643	0.00010669	0.0	0.0	0.0	0.00194603	0.0	0.0	1.1e-07	500.89207938	739.7526246	776.20760479	17.16261206	-0.02242186	-0.37543982
0.03338	11.18256	0.00010789	0.0	0.0	0.0	0.00194483	0.0	0.0	1.1e-07	501.12092555	739.72795194	776.1420489	17.14488237	-0.02259182	-0.37538836
0.03344	11.20081	0.0001091	0.0	0.0	0.0	0.00194362	0.0	0.0	1.1e-07	501.34950237	739.70308913	776.07656019	17.12717102	-0.02275853	-0.37533695
0.03349	11.21906	0.00011032	0.0	0.0	0.0	0.0019424	0.0	0.0	1.1e-07	501.57781014	739.67803828	776.01113859	17.10947799	-0.02292202	-0.37528559
0.0435	14.53083	0.00056574	4e-08	0.0	0.0	0.00148645	3e-08	0.0	5.7e-07	538.9424117	733.4079866	765.14562113	14.17974802	-0.01980667	-0.36675615
0.04356	14.54897	0.00056968	4e-08	0.0	0.0	0.00148252	3e-08	0.0	5.7e-07	539.12628946	733.36921781	765.09125194	14.16516043	-0.01968315	-0.36671347
0.04361	14.56711	0.00057362	4e-08	0.0	0.0	0.00147856	3e-08	0.0	5.7e-07	539.30995065	733.33043577	765.03693705	14.15058835	-0.01955898	-0.36667083
0.04367	14.58525	0.00057759	4e-08	0.0	0.0	0.0014746	3e-08	0.0	5.8e-07	539.4933956	733.29164075	764.98267638	14.13603174	-0.01943417	-0.36662824
0.04372	14.60338	0.00058156	4e-08	0.0	0.0	0.00147062	3e-08	0.0	5.8e-07	539.67662458	733.25283303	764.92846989	14.12149059	-0.01930871	-0.36658568
0.04378	14.62152	0.00058555	4e-08	0.0	0.0	0.00146662	3e-08	0.0	5.9e-07	539.8596379	733.21401284	764.87431752	14.10696489	-0.01918262	-0.36654317
0.04383	14.63966	0.00058956	4e-08	0.0	0.0	0.00146261	3e-08	0.0	5.9e-07	540.04243585	733.17518047	764.82021919	14.09245461	-0.01905589	-0.36650071
0.04389	14.65779	0.00059358	4e-08	0.0	0.0	0.00145858	3e-08	0.0	5.9e-07	540.22501874	733.13633614	764.76617486	14.07795974	-0.01892853	-0.36645828
0.04394	14.67593	0.00059761	4e-08	0.0	0.0	0.00145454	3e-08	0.0	6e-07	540.40738687	733.09748011	764.71218446	14.06348025	-0.01880055	-0.3664159
0.044	14.69406	0.00060166	4e-08	0.0	0.0	0.00145049	3e-08	0.0	6e-07	540.58954053	733.05861257	764.65824794	14.04901612	-0.01867194	-0.36637356
0.04405	14.7122	0.00060572	4e-08	0.0	0.0	0.00144642	3e-08	0.0	6.1e-07	540.77148001	733.01973369	764.60436522	14.03456737	-0.01854272	-0.36633126
0.04411	14.73033	0.0006098	4e-08	0.0	0.0	0.00144234	3e-08	0.0	6.1e-07	540.95320562	732.98084377	764.55053626	14.02013394	-0.01841289	-0.366289
0.04416	14.74846	0.00061389	4e-08	0.0	0.0	0.00143824	3e-08	0.0	6.1e-07	541.13471766	732.94194303	764.49676099	14.00571584	-0.01828244	-0.36624679
0.04422	14.76659	0.000618	4e-08	0.0	0.0	0.00143413	3e-08	0.0	6.2e-07	541.31601644	732.90303167	764.44303935	13.99131303	-0.01815139	-0.36620462
0.04427	14.78472	0.00062212	4e-08	0.0	0.0	0.00143001	3e-08	0.0	6.2e-07	541.49710225	732.8641099	764.38937129	13.9769255	-0.01801974	-0.36616249
0.04433	14.80285	0.00062625	5e-08	0.0	0.0	0.00142587	4e-08	1e-08	6.3e-07	541.67797539	732.82517793	764.33575674	13.96255324	-0.01788749	-0.3661204
0.04438	14.82098	0.0006304	5e-08	0.0	0.0	0.00142172	4e-08	1e-08	6.3e-07	541.85863617	732.78623594	764.28219564	13.94819623	-0.01775464	-0.36607835
0.04444	14.83911	0.00063456	5e-08	0.0	0.0	0.00141755	4e-08	1e-08	6.4e-07	542.03908489	732.74728412	764.22868794	13.93385444	-0.0176212	-0.36603635
0.04449	14.85724	0.00063873	5e-08	0.0	0.0	0.00141337	4e-08	1e-08	6.4e-07	542.21932185	732.70832267	764.17523357	13.91952785	-0.01748717	-0.36599439
0.05455	18.16403	0.00148757	5.9e-07	0.0	1e-08	0.00056236	7e-07	1e-07	1.49e-06	571.95736472	725.2871624	755.23293388	11.53350546	0.01768712	-0.35897459
0.05461	18.18205	0.00149176	6e-07	0.0	1e-08	0.00055816	7.1e-07	1.1e-07	1.49e-06	572.10383673	725.24263598	755.1883576	11.52164199	0.01796218	-0.3589396
0.05466	18.20006	0.00149592	6.1e-07	0.0	1e-08	0.00055397	7.2e-07	1.1e-07	1.5e-06	572.25015146	725.19802568	755.14382482	11.50979009	0.01823858	-0.35890464
0.05472	18.21807	0.00150008	6.1e-07	0.0	1e-08	0.0005498	7.3e-07	1.1e-07	1.5e-06	572.39630917	725.15333073	755.0993355	11.49794976	0.01851634	-0.35886971
0.05477	18.23607	0.00150421	6.2e-07	0.0	1e-08	0.00054564	7.4e-07	1.1e-07	1.51e-06	572.54231009	725.10855034	755.05488958	11.48612097	0.01879546	-0.35883482
0.05483	18.25408	0.00150834	6.3e-07	0.0	1e-08	0.00054149	7.5e-07	1.1e-07	1.51e-06	572.68815444	725.0636837	755.01048702	11.47430371	0.01907595	-0.35879996
0.05488	18.27209	0.00151244	6.3e-07	0.0	1e-08	0.00053736	7.5e-07	1.1e-07	1.52e-06	572.83384245	725.01873004	754.96612777	11.46249797	0.01935782	-0.35876514
0.05494	18.2901	0.00151654	6.4e-07	0.0	1e-08	0.00053325	7.6e-07	1.1e-07	1.52e-06	572.97937436	724.97368857	754.92181178	11.45070371	0.01964108	-0.35873035
0.05499	18.3081	0.00152061	6.5e-07	0.0	1e-08	0.00052915	7.7e-07	1.2e-07	1.52e-06	573.12475039	724.9285585	754.877539	11.43892093	0.01992574	-0.3586956
0.05505	18.32611	0.00152468	6.5e-07	0.0	1e-08	0.00052506	7.8e-07	1.2e-07	1.53e-06	573.26997076	724.88333904	754.83330939	11.42714961	0.02021181	-0.35866088
0.0551	18.34412	0.00152872	6.6e-07	0.0	1e-08	0.000521	7.9e-07	1.2e-07	1.53e-06	573.41503571	724.83802941	754.78912289	11.4153898	0.02049915	-0.35862619
0.05516	18.36212	0.00153275	6.7e-07	0.0	1e-08	0.00051694	8e-07	1.2e-07	1.54e-06	573.55994546	724.7926289	754.74497946	11.40364143	0.02078788	-0.35859154
0.05521	18.38012	0.00153677	6.7e-07	0.0	1e-08	0.0005129	8.1e-07	1.2e-07	1.54e-06	573.70470025	724.74713674	754.70087905	11.39190442	0.02107815	-0.35855692
0.05527	18.39813	0.00154077	6.8e-07	0.0	1e-08	0.00050888	8.2e-07	1.2e-07	1.54e-06	573.84930028	724.70155211	754.65682161	11.38017881	0.02136985	-0.35852233
0.05532	18.41613	0.00154475	6.9e-07	0.0	1e-08	0.00050488	8.3e-07	1.3e-07	1.55e-06	573.99374577	724.65587422	754.6128071	11.36846457	0.02166299	-0.35848778
0.05538	18.43413	0.00154872	7e-07	0.0	1e-08	0.00050089	8.5e-07	1.3e-07	1.55e-06	574.13803695	724.61010231	754.56883546	11.35676169	0.02195758	-0.35845326
0.05543	18.45213	0.00155267	7e-07	0.0	1e-08	0.00049691	8.6e-07	1.3e-07	1.56e-06	574.28217403	724.56423561	754.52490665	11.34507016	0.02225363	-0.35841878
0.05549	18.47013	0.0015566	7.1e-07	0.0	1e-08	0.00049295	8.7e-07	1.3e-07	1.56e-06	574.42615723	724.51827334	754.48102061	11.33338996	0.02255115	-0.35838433
0.06555	21.75329	0.00197598	3.4e-06	0.0	5e-08	6.503e-05	5.52e-06	8.6e-07	1.99e-06	598.35053651	713.98284524	747.12252704	9.37046648	0.10631719	-0.35260775
0.06561	21.77117	0.00197683	3.43e-06	0.0	5e-08	6.411e-05	5.56e-06	8.7e-07	1.99e-06	598.46869138	713.91302282	747.0857385	9.36066315	0.10693369	-0.35257887
0.06566	21.78905	0.00197766	3.45e-06	0.0	5e-08	6.32e-05	5.61e-06	8.7e-07	1.99e-06	598.58671515	713.84308654	747.04898444	9.35086648	0.10755157	-0.35255002
0.06572	21.80693	0.00197848	3.48e-06	0.0	5e-08	6.23e-05	5.65e-06	8.8e-07	1.99e-06	598.70460786	713.77303711	747.01226485	9.34107899	0.10817084	-0.35252119
0.06577	21.82481	0.00197929	3.5e-06	0.0	5e-08	6.141e-05	5.7e-06	8.9e-07	1.99e-06	598.82236958	713.70287528	746.97557968	9.33130061	0.1087915	-0.35249239
0.06583	21.84269	0.00198008	3.52e-06	0.0	5e-08	6.053e-05	5.75e-06	9e-07	1.99e-06	598.94000038	713.63260176	746.93892889	9.32153125	0.10941352	-0.35246362
0.06588	21.86057	0.00198087	3.55e-06	0.0	5e-08	5.967e-05	5.79e-06	9e-07	1.99e-06	599.05750033	713.5622173	746.90231245	9.31177084	0.1100369	-0.35243487
0.06594	21.87844	0.00198165	3.57e-06	0.0	5e-08	5.881e-05	5.84e-06	9.1e-07	1.99e-06	599.1748695	713.49172263	746.86573031	9.30201929	0.11066164	-0.35240616
0.06599	21.89632	0.00198241	3.6e-06	0.0	5e-08	5.797e-05	5.89e-06	9.2e-07	1.99e-06	599.29210794	713.42111852	746.82918244	9.2922765	0.11128771	-0.35237747
0.06605	21.91419	0.00198317	3.62e-06	0.0	5e-08	5.713e-05	5.93e-06	9.3e-07	2e-06	599.40921573	713.35040572	746.7926688	9.28254239	0.11191511	-0.3523488
0.0661	21.93207	0.00198391	3.64e-06	0.0	6e-08	5.63e-05	5.98e-06	9.3e-07	2e-06	599.52619294	713.279585	746.75618934	9.27281685	0.11254383	-0.35232016
0.06616	21.94994	0.00198465	3.67e-06	0.0	6e-08	5.549e-05	6.03e-06	9.4e-07	2e-06	599.64303962	713.20865712	746.71974405	9.26310306	0.11317387	-0.35229155
0.06621	21.96781	0.00198537	3.69e-06	0.0	6e-08	5.468e-05	6.08e-06	9.5e-07	2e-06	599.75975587	713.13762286	746.68333285	9.25340905	0.11380525	-0.35226297
0.06627	21.98569	0.00198608	3.72e-06	0.0	6e-08	5.389e-05	6.13e-06	9.6e-07	2e-06	599.87634191	713.06648299	746.64695568	9.24371503	0.11443788	-0.35223441
0.06632	22.00356	0.00198679	3.74e-06	0.0	6e-08	5.31e-05	6.18e-06	9.7e-07	2e-06	599.99279769	712.99523831	746.61061254	9.2340303	0.11507179	-0.35220588
0.06638	22.02143	0.00198748	3.77e-06	0.0	6e-08	5.232e-05	6.23e-06	9.7e-07	2e-06	600.10912327	712.92388961	746.57430337	9.22435486	0.11570697	-0.35217738
0.06643	22.0393	0.00198816	3.79e-06	0.0	6e-08	5.156e-05	6.28e-06	9.8e-07	2e-06	600.22531874	712.85243771	746.53802815	9.2146887	0.11634341	-0.3521489
0.06649	22.05717	0.00198884	3.82e-06	0.0	6e-08	5.08e-05	6.33e-06	9.9e-07	2e-06	600.34138416	712.78088341	746.50178683	9.20503183	0.1169811	-0.35212045
0.07655	25.31615	0.00201276	1.063e-05	1e-08	2e-07	1.94e-06	2.175e-05	3.5e-06	2.05e-06	619.47594959	698.96528026	740.40155043	7.59215838	0.24259005	-0.34733153
0.07661	25.3339	0.0020126	1.068e-05	1e-08	2e-07	1.9e-06	2.188e-05	3.52e-06	2.05e-06	619.56950048	698.8915833	740.3709273	7.58417249	0.24326027	-0.34730749
0.07666	25.35164	0.00201244	1.073e-05	1e-08	2e-07	1.86e-06	2.2e-05	3.54e-06	2.05e-06	619.66293763	698.81796509	740.34033163	7.57619728	0.24392968	-0.34728347
0.07672	25.36939	0.00201228	1.078e-05	1e-08	2e-07	1.82e-06	2.213e-05	3.56e-06	2.05e-06	619.75626115	698.74442647	740.30976339	7.5682329	0.24459828	-0.34725947
0.07677	25.38714	0.00201212	1.083e-05	1e-08	2e-07	1.78e-06	2.226e-05	3.58e-06	2.05e-06	619.84947117	698.67096825	740.27922256	7.56020643	0.24526607	-0.3472355
0.07683	25.40488	0.00201195	1.089e-05	1e-08	2.1e-07	1.75e-06	2.238e-05	3.6e-06	2.05e-06	619.94256689	698.5975913	740.24870935	7.55223716	0.24593302	-0.34721154
0.07688	25.42262	0.00201179	1.094e-05	1e-08	2.1e-07	1.71e-06	2.251e-05	3.62e-06	2.05e-06	620.03554902	698.52429641	740.21822356	7.5442744	0.24659914	-0.34718761
0.07694	25.44037	0.00201162	1.099e-05	1e-08	2.1e-07	1.67e-06	2.264e-05	3.64e-06	2.05e-06	620.12841764	698.45108439	740.18776517	7.53631781	0.24726441	-0.3471637
0.07699	25.45811	0.00201145	1.104e-05	1e-08	2.1e-07	1.64e-06	2.277e-05	3.66e-06	2.05e-06	620.22117281	698.37795605	740.15733416	7.5283671	0.24792883	-0.34713981
0.07705	25.47585	0.00201128	1.109e-05	1e-08	2.1e-07	1.61e-06	2.29e-05	3.68e-06	2.05e-06	620.31381459	698.3049122	740.12693051	7.52042194	0.24859239	-0.34711594
0.0771	25.49359	0.00201111	1.114e-05	1e-08	2.1e-07	1.57e-06	2.303e-05	3.71e-06	2.05e-06	620.40634305	698.23195363	740.0965542	7.51248199	0.24925509	-0.34709209
0.07716	25.51133	0.00201093	1.12e-05	1e-08	2.1e-07	1.54e-06	2.316e-05	3.73e-06	2.05e-06	620.49875824	698.15908115	740.06620522	7.50454692	0.2499169	-0.34706827
0.07721	25.52907	0.00201076	1.125e-05	1e-08	2.1e-07	1.51e-06	2.329e-05	3.75e-06	2.05e-06	620.59106021	698.08629555	740.03588355	7.49661636	0.25057784	-0.34704446
0.07727	25.54681	0.00201058	1.13e-05	1e-08	2.1e-07	1.48e-06	2.342e-05	3.77e-06	2.05e-06	620.68324901	698.01359761	740.00558918	7.48868995	0.25123788	-0.34702068
0.07732	25.56455	0.00201041	1.135e-05	1e-08	2.2e-07	1.45e-06	2.356e-05	3.79e-06	2.05e-06	620.77532467	697.94098812	739.97532209	7.48076728	0.25189703	-0.34699692
0.07738	25.58228	0.00201023	1.141e-05	1e-08	2.2e-07	1.42e-06	2.369e-05	3.81e-06	2.05e-06	620.86728724	697.86846786	739.94508227	7.47290432	0.25255527	-0.34697318
0.07743	25.60002	0.00201005	1.146e-05	1e-08	2.2e-07	1.39e-06	2.382e-05	3.84e-06	2.05e-06	620.95913746	697.79603761	739.91486951	7.46503892	0.25321259	-0.34694946
0.07749	25.61776	0.00200987	1.151e-05	1e-08	2.2e-07	1.36e-06	2.396e-05	3.86e-06	2.05e-06	621.05087531	697.72369815	739.88468382	7.45716064	0.253869	-0.34692576
0.08755	28.852	0.00195735	2.41e-05	5e-08	5.4e-07	2e-08	5.901e-05	9.71e-06	2.05e-06	636.04175387	686.59120283	734.79055607	6.15010603	0.3533001	-0.34292663
0.08761	28.86961	0.00195697	2.419e-05	5e-08	5.4e-07	2e-08	5.926e-05	9.75e-06	2.05e-06	636.11437703	686.54381725	734.76493224	6.14366923	0.35371479	-0.34290651
0.08766	28.88722	0.00195658	2.427e-05	5e-08	5.4e-07	2e-08	5.952e-05	9.8e-06	2.05e-06	636.18690495	686.4965867	734.73933103	6.13723955	0.35412803	-0.34288641
0.08772	28.90483	0.00195619	2.436e-05	5e-08	5.4e-07	2e-08	5.978e-05	9.84e-06	2.05e-06	636.25933772	686.44951117	734.71375241	6.130817	0.35453982	-0.34286633
0.08777	28.92243	0.0019558	2.445e-05	5e-08	5.5e-07	2e-08	6.003e-05	9.88e-06	2.05e-06	636.33167544	686.40259064	734.68819636	6.12440135	0.35495019	-0.34284627
0.08783	28.94004	0.00195541	2.453e-05	5e-08	5.5e-07	2e-08	6.029e-05	9.93e-06	2.05e-06	636.40391818	686.35582483	734.66266287	6.11799293	0.3553591	-0.34282622
0.08788	28.95765	0.00195502	2.462e-05	5e-08	5.5e-07	2e-08	6.055e-05	9.97e-06	2.05e-06	636.47606604	686.30921387	734.6371519	6.11159163	0.35576656	-0.3428062
0.08794	28.97525	0.00195463	2.47e-05	5e-08	5.5e-07	2e-08	6.081e-05	1.001e-05	2.05e-06	636.54811911	686.26275772	734.61166344	6.10519745	0.35617256	-0.34278619
0.08799	28.99286	0.00195424	2.479e-05	5e-08	5.6e-07	2e-08	6.107e-05	1.006e-05	2.05e-06	636.62007748	686.21645636	734.58619747	6.09881037	0.35657712	-0.34276619
0.08805	29.01046	0.00195384	2.488e-05	5e-08	5.6e-07	1e-08	6.133e-05	1.01e-05	2.05e-06	636.69194123	686.17030976	734.56075396	6.09243035	0.35698024	-0.34274622
0.0881	29.02807	0.00195345	2.496e-05	5e-08	5.6e-07	1e-08	6.159e-05	1.015e-05	2.05e-06	636.76371046	686.12431786	734.5353329	6.08605692	0.357382	-0.34272626
0.08816	29.04567	0.00195305	2.505e-05	5e-08	5.6e-07	1e-08	6.186e-05	1.019e-05	2.05e-06	636.83538525	686.07848041	734.50993427	6.0796909	0.35778226	-0.34270632
0.08821	29.06327	0.00195265	2.514e-05	5e-08	5.6e-07	1e-08	6.212e-05	1.023e-05	2.05e-06	636.90696569	686.0327975	734.48455803	6.07333194	0.35818107	-0.3426864
0.08827	29.08088	0.00195226	2.523e-05	5e-08	5.7e-07	1e-08	6.239e-05	1.028e-05	2.05e-06	636.97845187	685.98726909	734.45920418	6.06698005	0.35857845	-0.3426665
0.08832	29.09848	0.00195186	2.531e-05	5e-08	5.7e-07	1e-08	6.265e-05	1.032e-05	2.05e-06	637.04984388	685.94189512	734.43387269	6.06063523	0.35897438	-0.34264661
0.08838	29.11608	0.00195146	2.54e-05	5e-08	5.7e-07	1e-08	6.292e-05	1.037e-05	2.05e-06	637.1211418	685.89667555	734.40856354	6.05429733	0.35936889	-0.34262674
0.08843	29.13368	0.00195105	2.549e-05	5e-08	5.7e-07	1e-08	6.318e-05	1.041e-05	2.05e-06	637.19234574	685.85161027	734.3832767	6.0479661	0.35976199	-0.34260689
0.08849	29.15128	0.00195065	2.558e-05	5e-08	5.8e-07	1e-08	6.345e-05	1.046e-05	2.05e-06	637.26345576	685.80669906	734.35801217	6.04164219	0.36015363	-0.34258706
0.09855	32.36018	0.00185802	4.469e-05	2e-07	1.13e-06	0.0	0.00012568	2.106e-05	2.05e-06	648.78644513	680.0051549	730.08906516	4.99606808	0.40964495	-0.33923606
0.09861	32.37765	0.0018574	4.481e-05	2e-07	1.13e-06	0.0	0.00012609	2.114e-05	2.05e-06	648.84176386	679.98528717	730.06756349	4.99092253	0.4098091	-0.33921916
0.09866	32.39512	0.00185679	4.493e-05	2e-07	1.14e-06	0.0	0.00012651	2.121e-05	2.05e-06	648.89700465	679.96553099	730.04608053	4.98577699	0.40997324	-0.33920227
0.09872	32.41259	0.00185618	4.505e-05	2e-07	1.14e-06	0.0	0.00012692	2.128e-05	2.05e-06	648.95216752	679.94588636	730.02461628	4.98063145	0.41013738	-0.33918537
0.09877	32.43006	0.00185557	4.517e-05	2e-07	1.14e-06	0.0	0.00012734	2.135e-05	2.05e-06	649.00725247	679.92635328	730.00317073	4.9754859	0.41030153	-0.33916847
0.09883	32.44753	0.00185495	4.529e-05	2.1e-07	1.15e-06	0.0	0.00012776	2.142e-05	2.05e-06	649.06225948	679.90693174	729.98174389	4.97034036	0.41046567	-0.33915157
0.09888	32.465	0.00185434	4.541e-05	2.1e-07	1.15e-06	0.0	0.00012818	2.149e-05	2.05e-06	649.11718858	679.88762176	729.96033576	4.96520208	0.41062865	-0.3391347
0.09894	32.48246	0.00185372	4.553e-05	2.1e-07	1.15e-06	0.0	0.0001286	2.157e-05	2.05e-06	649.17203984	679.86842297	729.93894631	4.96010144	0.41078558	-0.33911791
0.09899	32.49993	0.0018531	4.566e-05	2.1e-07	1.16e-06	0.0	0.00012902	2.164e-05	2.05e-06	649.22681383	679.84933357	729.91757543	4.954991	0.41094401	-0.3391011
0.09905	32.51739	0.00185248	4.578e-05	2.1e-07	1.16e-06	0.0	0.00012944	2.171e-05	2.05e-06	649.2815104	679.830354	729.89622314	4.94990352	0.4110983	-0.33908435
0.0991	32.53486	0.00185186	4.59e-05	2.1e-07	1.17e-06	0.0	0.00012986	2.178e-05	2.05e-06	649.33612989	679.811483	729.87488938	4.94482298	0.41125147	-0.33906761
0.09916	32.55232	0.00185124	4.602e-05	2.1e-07	1.17e-06	0.0	0.00013028	2.185e-05	2.05e-06	649.39067241	679.7927202	729.85357413	4.93979294	0.41139592	-0.339051
0.09921	32.56978	0.00185062	4.614e-05	2.1e-07	1.17e-06	0.0	0.0001307	2.193e-05	2.05e-06	649.4451387	679.77406292	729.83227722	4.93471854	0.41154803	-0.33903428
0.09927	32.58724	0.00184999	4.626e-05	2.2e-07	1.18e-06	0.0	0.00013113	2.2e-05	2.05e-06	649.49952811	679.75551351	729.8109988	4.92964413	0.41170014	-0.33901756
0.09932	32.6047	0.00184937	4.639e-05	2.2e-07	1.18e-06	0.0	0.00013155	2.207e-05	2.05e-06	649.55384063	679.73707198	729.78973886	4.92456973	0.41185224	-0.33900084
0.09938	32.62216	0.00184874	4.651e-05	2.2e-07	1.18e-06	0.0	0.00013198	2.215e-05	2.05e-06	649.60807627	679.71873833	729.76849741	4.91949532	0.41200435	-0.33898412
0.09943	32.63962	0.00184812	4.663e-05	2.2e-07	1.19e-06	0.0	0.0001324	2.222e-05	2.05e-06	649.66223502	679.70051256	729.74727444	4.91442683	0.41215549	-0.33896741
0.09949	32.65708	0.00184749	4.675e-05	2.2e-07	1.19e-06	0.0	0.00013283	2.229e-05	2.05e-06	649.71631698	679.68239436	729.72606994	4.90938955	0.4123015	-0.33895079
0.10955	35.84004	0.0017149	7.151e-05	6.2e-07	1.97e-06	-0.0	0.00022374	3.803e-05	2.05e-06	658.41410792	677.85820274	726.13729826	4.07812942	0.4255106	-0.33613338
0.1096	35.85737	0.00171409	7.166e-05	6.2e-07	1.98e-06	-0.0	0.0002243	3.813e-05	2.05e-06	658.45556989	677.8548318	726.1191844	4.07405408	0.42552121	-0.33611915
0.10966	35.8747	0.00171327	7.18e-05	6.3e-07	1.98e-06	0.0	0.00022486	3.823e-05	2.05e-06	658.4969711	677.85151732	726.10108581	4.06997873	0.42553181	-0.33610492
0.10971	35.89202	0.00171246	7.195e-05	6.3e-07	1.99e-06	0.0	0.00022543	3.833e-05	2.05e-06	658.53831157	677.84825929	726.08300248	4.06591333	0.4255413	-0.33609071
0.10977	35.90935	0.00171164	7.209e-05	6.3e-07	1.99e-06	0.0	0.00022599	3.843e-05	2.05e-06	658.57959145	677.84505726	726.06493439	4.0618534	0.42555017	-0.33607652
0.10982	35.92667	0.00171082	7.224e-05	6.4e-07	2e-06	0.0	0.00022655	3.853e-05	2.05e-06	658.62081086	677.84191097	726.04688151	4.05780191	0.42555806	-0.33606235
0.10988	35.944	0.00171001	7.239e-05	6.4e-07	2e-06	0.0	0.00022712	3.862e-05	2.05e-06	658.66196994	677.83882003	726.02884382	4.05376165	0.42556467	-0.33604821
0.10993	35.96132	0.00170919	7.253e-05	6.4e-07	2.01e-06	0.0	0.00022769	3.872e-05	2.05e-06	658.70306889	677.8357839	726.01082127	4.04972622	0.42557073	-0.33603408
0.10999	35.97864	0.00170837	7.268e-05	6.5e-07	2.01e-06	0.0	0.00022825	3.882e-05	2.05e-06	658.7441078	677.83280237	725.99281387	4.04568325	0.42557764	-0.33601993
0.11004	35.99596	0.00170755	7.283e-05	6.5e-07	2.02e-06	-0.0	0.00022882	3.892e-05	2.05e-06	658.78508652	677.82987578	725.97482162	4.04164028	0.42558456	-0.33600579
0.1101	36.01328	0.00170673	7.297e-05	6.5e-07	2.02e-06	-0.0	0.00022939	3.902e-05	2.05e-06	658.82600508	677.82700414	725.95684452	4.03761124	0.42558994	-0.33599167
0.11015	36.0306	0.0017059	7.312e-05	6.5e-07	2.03e-06	-0.0	0.00022995	3.912e-05	2.05e-06	658.8668637	677.8241868	725.93888255	4.03358401	0.42559511	-0.33597756
0.11021	36.04792	0.00170508	7.327e-05	6.6e-07	2.03e-06	-0.0	0.00023052	3.922e-05	2.05e-06	658.90766242	677.82142369	725.92093567	4.0295644	0.42559941	-0.33596347
0.11026	36.06524	0.00170426	7.342e-05	6.6e-07	2.03e-06	-0.0	0.00023109	3.932e-05	2.05e-06	658.94840139	677.81871445	725.90300388	4.0255628	0.42560169	-0.33594943
0.11032	36.08256	0.00170343	7.356e-05	6.6e-07	2.04e-06	-0.0	0.00023166	3.942e-05	2.05e-06	658.98908091	677.81605824	725.88508711	4.02155495	0.42560467	-0.33593537
0.11037	36.09987	0.00170261	7.371e-05	6.7e-07	2.04e-06	0.0	0.00023223	3.951e-05	2.05e-06	659.02970089	677.81345535	725.86718538	4.01754388	0.42560801	-0.3359213
0.11043	36.11719	0.00170178	7.386e-05	6.7e-07	2.05e-06	0.0	0.0002328	3.961e-05	2.05e-06	659.07026125	677.81090594	725.8492987	4.01353499	0.42561111	-0.33590724
0.11048	36.1345	0.00170095	7.401e-05	6.7e-07	2.05e-06	0.0	0.00023338	3.971e-05	2.05e-06	659.11076205	677.80840991	725.83142707	4.00953927	0.42561278	-0.33589321
0.12055	39.29088	0.00153745	0.00010214	1.52e-06	2.99e-06	-0.0	0.00034704	5.965e-05	2.05e-06	665.60802269	678.04894779	722.7981699	3.35169283	0.41879915	-0.33351189
0.1206	39.30806	0.0015365	0.00010229	1.52e-06	2.99e-06	-0.0	0.0003477	5.976e-05	2.05e-06	665.63899097	678.05315358	722.78280981	3.3484705	0.41873064	-0.33349983
0.12066	39.32524	0.00153556	0.00010245	1.53e-06	3e-06	0.0	0.00034836	5.988e-05	2.05e-06	665.66991485	678.05738226	722.76746208	3.34524614	0.41866227	-0.33348777
0.12071	39.34242	0.00153461	0.00010261	1.53e-06	3e-06	0.0	0.00034902	6e-05	2.05e-06	665.70079429	678.06163391	722.75212672	3.34202768	0.41859348	-0.33347572
0.12077	39.3596	0.00153366	0.00010277	1.54e-06	3.01e-06	0.0	0.00034969	6.011e-05	2.05e-06	665.73162941	678.06590833	722.73680371	3.33881442	0.41852433	-0.33346369
0.12082	39.37677	0.00153271	0.00010293	1.55e-06	3.02e-06	0.0	0.00035035	6.023e-05	2.05e-06	665.76242032	678.07020538	722.72149303	3.33560579	0.41845484	-0.33345167
0.12088	39.39395	0.00153176	0.00010308	1.55e-06	3.02e-06	0.0	0.00035101	6.035e-05	2.05e-06	665.79316712	678.0745249	722.70619467	3.33241061	0.41838439	-0.33343968
0.12093	39.41112	0.00153081	0.00010324	1.56e-06	3.03e-06	0.0	0.00035168	6.046e-05	2.05e-06	665.82387009	678.07886647	722.69090857	3.32920771	0.41831449	-0.33342768
0.12099	39.4283	0.00152986	0.0001034	1.57e-06	3.03e-06	-0.0	0.00035234	6.058e-05	2.05e-06	665.85452905	678.08323035	722.67563476	3.32600481	0.4182446	-0.33341567
0.12104	39.44547	0.00152891	0.00010356	1.57e-06	3.04e-06	-0.0	0.00035301	6.07e-05	2.05e-06	665.88514403	678.08761653	722.66037325	3.32281027	0.41817412	-0.33340369
0.1211	39.46265	0.00152796	0.00010371	1.58e-06	3.04e-06	-0.0	0.00035367	6.082e-05	2.05e-06	665.91571518	678.09202474	722.645124	3.31961905	0.41810341	-0.33339171
0.12115	39.47982	0.001527	0.00010387	1.58e-06	3.05e-06	-0.0	0.00035434	6.093e-05	2.05e-06	665.94624258	678.09645491	722.62988701	3.31643438	0.41803223	-0.33337976
0.12121	39.49699	0.00152605	0.00010403	1.59e-06	3.05e-06	-0.0	0.000355	6.105e-05	2.05e-06	665.97672636	678.10090681	722.61466225	3.31325904	0.41796039	-0.33336782
0.12126	39.51416	0.0015251	0.00010419	1.6e-06	3.06e-06	-0.0	0.00035567	6.117e-05	2.05e-06	666.00716672	678.10538017	722.59944969	3.31007736	0.417889	-0.33335587
0.12132	39.53133	0.00152415	0.00010435	1.6e-06	3.06e-06	0.0	0.00035633	6.129e-05	2.05e-06	666.03756353	678.10987519	722.58424934	3.30689681	0.41781754	-0.33334392
0.12137	39.5485	0.00152319	0.0001045	1.61e-06	3.07e-06	0.0	0.000357	6.14e-05	2.05e-06	666.0679168	678.11439182	722.56906121	3.30372457	0.4177455	-0.333332
0.12143	39.56567	0.00152224	0.00010466	1.62e-06	3.07e-06	0.0	0.00035767	6.152e-05	2.05e-06	666.09822672	678.11892982	722.55388527	3.3005562	0.4176732	-0.33332008
0.12148	39.58284	0.00152128	0.00010482	1.62e-06	3.08e-06	0.0	0.00035833	6.164e-05	2.05e-06	666.12849336	678.12348908	722.5387215	3.29739562	0.41760035	-0.33330819
0.13155	42.71196	0.00134175	0.00013359	3.09e-06	4.05e-06	0.0	0.00048433	8.397e-05	2.05e-06	671.01479054	679.21999224	719.95615161	2.7747592	0.40095556	-0.33128063
0.1316	42.72899	0.00134076	0.00013375	3.1e-06	4.06e-06	0.0	0.00048503	8.409e-05	2.05e-06	671.03832333	679.22698393	719.94302595	2.77218841	0.40085027	-0.33127033
0.13166	42.74602	0.00133976	0.0001339	3.11e-06	4.06e-06	0.0	0.00048573	8.422e-05	2.05e-06	671.06182586	679.2339826	719.92991034	2.7696202	0.40074487	-0.33126004
0.13171	42.76305	0.00133877	0.00013405	3.12e-06	4.07e-06	-0.0	0.00048643	8.434e-05	2.05e-06	671.08529818	679.24098818	719.91680478	2.76704938	0.40063958	-0.33124974
0.13177	42.78007	0.00133777	0.00013421	3.13e-06	4.07e-06	-0.0	0.00048713	8.447e-05	2.05e-06	671.10874023	679.24800074	719.90370927	2.76448277	0.40053411	-0.33123946
0.13182	42.7971	0.00133677	0.00013436	3.14e-06	4.08e-06	-0.0	0.00048783	8.459e-05	2.05e-06	671.13215212	679.25502019	719.89062381	2.76191999	0.4004285	-0.33122918
0.13188	42.81413	0.00133578	0.00013452	3.15e-06	4.08e-06	-0.0	0.00048854	8.472e-05	2.05e-06	671.15553393	679.26204646	719.87754836	2.75936239	0.40032266	-0.33121892
0.13193	42.83115	0.00133478	0.00013467	3.16e-06	4.09e-06	-0.0	0.00048924	8.484e-05	2.05e-06	671.17888576	679.26907947	719.86448293	2.75680902	0.40021666	-0.33120867
0.13199	42.84817	0.00133378	0.00013483	3.17e-06	4.09e-06	-0.0	0.00048994	8.497e-05	2.05e-06	671.20220773	679.27611913	719.85142749	2.75425251	0.40011078	-0.33119841
0.13204	42.8652	0.00133279	0.00013498	3.18e-06	4.1e-06	0.0	0.00049064	8.509e-05	2.05e-06	671.22549976	679.28316551	719.83838204	2.7516993	0.40000477	-0.33118817
0.1321	42.88222	0.00133179	0.00013514	3.19e-06	4.1e-06	0.0	0.00049134	8.522e-05	2.05e-06	671.24876192	679.29021855	719.8253466	2.74915039	0.39989859	-0.33117793
0.13215	42.89924	0.0013308	0.00013529	3.2e-06	4.11e-06	0.0	0.00049204	8.534e-05	2.05e-06	671.27199431	679.29727817	719.81232112	2.74660601	0.39979223	-0.33116771
0.13221	42.91626	0.0013298	0.00013544	3.21e-06	4.11e-06	0.0	0.00049275	8.547e-05	2.05e-06	671.29519704	679.30434428	719.79930561	2.74406721	0.39968564	-0.3311575
0.13226	42.93328	0.0013288	0.0001356	3.22e-06	4.12e-06	0.0	0.00049345	8.559e-05	2.05e-06	671.31837022	679.31141681	719.78630003	2.74152486	0.39957919	-0.33114728
0.13232	42.9503	0.00132781	0.00013575	3.23e-06	4.12e-06	-0.0	0.00049415	8.572e-05	2.05e-06	671.34151378	679.31849579	719.77330441	2.73898504	0.39947264	-0.33113707
0.13237	42.96732	0.00132681	0.00013591	3.24e-06	4.13e-06	-0.0	0.00049485	8.584e-05	2.05e-06	671.36462778	679.3255812	719.76031873	2.7364499	0.39936591	-0.33112688
0.13243	42.98434	0.00132582	0.00013606	3.25e-06	4.13e-06	-0.0	0.00049555	8.597e-05	2.05e-06	671.38771232	679.33267295	719.74734297	2.7339187	0.39925903	-0.33111669
0.13248	43.00136	0.00132482	0.00013621	3.26e-06	4.14e-06	-0.0	0.00049625	8.609e-05	2.05e-06	671.41076749	679.33977098	719.73437713	2.73139418	0.39915187	-0.33110653
0.14255	46.10252	0.00114399	0.00016331	5.47e-06	5.04e-06	-0.0	0.00062402	0.00010895	2.05e-06	675.19584181	680.70452356	717.51890134	2.31063866	0.37823174	-0.32936713
0.1426	46.1194	0.00114302	0.00016345	5.49e-06	5.05e-06	-0.0	0.00062471	0.00010907	2.05e-06	675.21446398	680.71216528	717.50760496	2.30854839	0.37811231	-0.32935826
0.14266	46.13627	0.00114205	0.00016359	5.5e-06	5.05e-06	-0.0	0.00062539	0.00010919	2.05e-06	675.23306688	680.71980751	717.49631688	2.3064617	0.37799282	-0.3293494
0.14271	46.15315	0.00114108	0.00016373	5.52e-06	5.06e-06	-0.0	0.00062608	0.00010932	2.05e-06	675.2516506	680.7274502	717.48503709	2.30437785	0.37787329	-0.32934055
0.14277	46.17002	0.00114011	0.00016387	5.53e-06	5.06e-06	0.0	0.00062677	0.00010944	2.05e-06	675.27021519	680.73509332	717.47376558	2.30229209	0.37775378	-0.3293317
0.14282	46.18689	0.00113913	0.00016401	5.54e-06	5.07e-06	0.0	0.00062746	0.00010956	2.05e-06	675.28876063	680.7427369	717.46250236	2.30020952	0.37763423	-0.32932285
0.14288	46.20376	0.00113816	0.00016415	5.56e-06	5.07e-06	0.0	0.00062814	0.00010969	2.05e-06	675.30728697	680.7503809	717.45124742	2.29812958	0.37751463	-0.32931402
0.14293	46.22063	0.00113719	0.00016429	5.57e-06	5.08e-06	0.0	0.00062883	0.00010981	2.05e-06	675.32579429	680.7580253	717.44000073	2.2960542	0.37739496	-0.32930519
0.14299	46.2375	0.00113623	0.00016443	5.59e-06	5.08e-06	0.0	0.00062952	0.00010994	2.05e-06	675.34428267	680.76567007	717.4287623	2.29397915	0.37727528	-0.32929637
0.14304	46.25437	0.00113526	0.00016457	5.6e-06	5.09e-06	-0.0	0.00063021	0.00011006	2.05e-06	675.36275214	680.77331519	717.41753211	2.29190348	0.37715561	-0.32928755
0.1431	46.27124	0.00113429	0.00016471	5.62e-06	5.09e-06	-0.0	0.00063089	0.00011018	2.05e-06	675.38120268	680.78096067	717.40631018	2.2898315	0.37703589	-0.32927874
0.14315	46.2881	0.00113332	0.00016485	5.63e-06	5.09e-06	-0.0	0.00063158	0.00011031	2.05e-06	675.39963437	680.78860649	717.39509648	2.28776194	0.37691612	-0.32926993
0.14321	46.30497	0.00113235	0.00016499	5.64e-06	5.1e-06	-0.0	0.00063227	0.00011043	2.05e-06	675.41804726	680.79625261	717.383891	2.28569786	0.37679628	-0.32926114
0.14326	46.32184	0.00113138	0.00016513	5.66e-06	5.1e-06	-0.0	0.00063295	0.00011055	2.05e-06	675.43644149	680.803899	717.37269373	2.28363129	0.37667646	-0.32925235
0.14332	46.3387	0.00113041	0.00016527	5.67e-06	5.11e-06	0.0	0.00063364	0.00011068	2.05e-06	675.454817	680.81154567	717.36150468	2.28156617	0.37655663	-0.32924356
0.14337	46.35556	0.00112945	0.00016541	5.69e-06	5.11e-06	0.0	0.00063432	0.0001108	2.05e-06	675.47317381	680.8191926	717.35032384	2.27950448	0.37643675	-0.32923478
0.14343	46.37243	0.00112848	0.00016555	5.7e-06	5.12e-06	0.0	0.00063501	0.00011092	2.05e-06	675.49151201	680.82683978	717.3391512	2.27744607	0.37631681	-0.32922601
0.14348	46.38929	0.00112751	0.00016569	5.72e-06	5.12e-06	0.0	0.00063569	0.00011104	2.05e-06	675.50983168	680.83448717	717.32798674	2.27539096	0.37619683	-0.32921725
0.15354	49.46177	0.00095629	0.00018958	8.74e-06	5.89e-06	-0.0	0.00075729	0.00013299	2.05e-06	678.59421412	682.22336351	715.41549583	1.929839	0.35399558	-0.32771572
0.1536	49.47849	0.00095539	0.00018971	8.76e-06	5.89e-06	-0.0	0.00075793	0.00013311	2.05e-06	678.60982627	682.23083523	715.40572156	1.9281044	0.35387412	-0.32770804
0.15365	49.4952	0.00095449	0.00018983	8.78e-06	5.89e-06	-0.0	0.00075857	0.00013322	2.05e-06	678.62542713	682.23830519	715.39595427	1.92637303	0.35375269	-0.32770038
0.15371	49.51192	0.00095359	0.00018995	8.8e-06	5.9e-06	-0.0	0.00075921	0.00013334	2.05e-06	678.64101677	682.24577337	715.38619393	1.92464175	0.35363126	-0.32769272
0.15376	49.52863	0.0009527	0.00019007	8.81e-06	5.9e-06	0.0	0.00075984	0.00013345	2.05e-06	678.65659519	682.25323978	715.37644056	1.92291054	0.35350983	-0.32768506
0.15382	49.54535	0.0009518	0.00019019	8.83e-06	5.9e-06	0.0	0.00076048	0.00013357	2.05e-06	678.67216239	682.26070441	715.36669416	1.9211819	0.35338841	-0.3276774
0.15387	49.56206	0.0009509	0.00019031	8.85e-06	5.91e-06	0.0	0.00076112	0.00013369	2.05e-06	678.68771842	682.26816726	715.3569547	1.91945566	0.35326701	-0.32766976
0.15393	49.57877	0.00095001	0.00019043	8.87e-06	5.91e-06	0.0	0.00076176	0.0001338	2.05e-06	678.70326335	682.27562831	715.34722219	1.91773165	0.35314563	-0.32766212
0.15398	49.59548	0.00094911	0.00019055	8.89e-06	5.92e-06	-0.0	0.0007624	0.00013392	2.05e-06	678.71879721	682.28308756	715.33749662	1.9160064	0.35302424	-0.32765448
0.15404	49.61219	0.00094821	0.00019067	8.91e-06	5.92e-06	-0.0	0.00076304	0.00013403	2.05e-06	678.73431998	682.29054501	715.32777798	1.91428361	0.35290287	-0.32764685
0.15409	49.6289	0.00094732	0.00019079	8.93e-06	5.92e-06	-0.0	0.00076367	0.00013415	2.05e-06	678.74983171	682.29800066	715.31806628	1.91256262	0.35278151	-0.32763922
0.15415	49.64561	0.00094642	0.00019091	8.95e-06	5.93e-06	-0.0	0.00076431	0.00013426	2.05e-06	678.76533244	682.30545449	715.3083615	1.91084536	0.35266019	-0.32763161
0.1542	49.66231	0.00094553	0.00019103	8.96e-06	5.93e-06	-0.0	0.00076495	0.00013438	2.05e-06	678.78082226	682.31290649	715.29866363	1.90912674	0.35253885	-0.327624
0.15426	49.67902	0.00094463	0.00019115	8.98e-06	5.93e-06	0.0	0.00076558	0.00013449	2.05e-06	678.79630112	682.32035668	715.28897267	1.9074093	0.35241752	-0.32761638
0.15431	49.69573	0.00094374	0.00019127	9e-06	5.94e-06	0.0	0.00076622	0.00013461	2.05e-06	678.81176906	682.32780504	715.27928863	1.90569424	0.35229621	-0.32760878
0.15437	49.71243	0.00094285	0.00019139	9.02e-06	5.94e-06	0.0	0.00076685	0.00013472	2.05e-06	678.82722613	682.33525156	715.26961148	1.90398203	0.35217492	-0.32760119
0.15442	49.72913	0.00094196	0.00019151	9.04e-06	5.94e-06	0.0	0.00076749	0.00013484	2.05e-06	678.84267239	682.34269624	715.25994123	1.90227075	0.35205364	-0.3275936
0.15448	49.74584	0.00094106	0.00019163	9.06e-06	5.95e-06	-0.0	0.00076812	0.00013496	2.05e-06	678.85810786	682.35013908	715.25027787	1.90055898	0.35193236	-0.327586
0.16454	52.78887	0.00078584	0.00021158	1.29e-05	6.54e-06	0.0	0.00087881	0.00015511	2.05e-06	681.53090939	683.67737004	713.59237493	1.61043866	0.33009534	-0.32628435
0.1646	52.80542	0.00078503	0.00021168	1.292e-05	6.54e-06	0.0	0.00087939	0.00015522	2.05e-06	681.54483316	683.68441875	713.5838909	1.60896747	0.32997864	-0.32627769
0.16465	52.82198	0.00078423	0.00021177	1.295e-05	6.54e-06	0.0	0.00087996	0.00015532	2.05e-06	681.55875097	683.69146516	713.57541282	1.6074981	0.32986198	-0.32627103
0.16471	52.83853	0.00078343	0.00021187	1.297e-05	6.54e-06	0.0	0.00088053	0.00015543	2.05e-06	681.57266285	683.69850926	713.56694071	1.60603021	0.32974538	-0.32626438
0.16476	52.85508	0.00078263	0.00021197	1.299e-05	6.55e-06	-0.0	0.0008811	0.00015553	2.05e-06	681.58656882	683.70555105	713.55847456	1.60456168	0.32962876	-0.32625773
0.16482	52.87163	0.00078183	0.00021207	1.302e-05	6.55e-06	-0.0	0.00088167	0.00015564	2.05e-06	681.60046888	683.71259053	713.55001436	1.60309499	0.32951219	-0.32625109
0.16487	52.88818	0.00078103	0.00021217	1.304e-05	6.55e-06	-0.0	0.00088225	0.00015574	2.05e-06	681.61436306	683.71962771	713.54156011	1.60162993	0.32939567	-0.32624445
0.16493	52.90473	0.00078023	0.00021227	1.306e-05	6.55e-06	-0.0	0.00088282	0.00015585	2.05e-06	681.62825138	683.72666259	713.53311181	1.60016683	0.32927922	-0.32623782
0.16498	52.92127	0.00077943	0.00021236	1.309e-05	6.56e-06	0.0	0.00088339	0.00015595	2.05e-06	681.64213389	683.73369515	713.52466944	1.59870284	0.32916273	-0.32623119
0.16504	52.93782	0.00077864	0.00021246	1.311e-05	6.56e-06	0.0	0.00088396	0.00015605	2.05e-06	681.65601057	683.7407254	713.51623301	1.5972406	0.32904631	-0.32622457
0.16509	52.95437	0.00077784	0.00021256	1.313e-05	6.56e-06	0.0	0.00088453	0.00015616	2.05e-06	681.66988145	683.74775334	713.50780252	1.59577985	0.32892992	-0.32621795
0.16515	52.97091	0.00077704	0.00021266	1.316e-05	6.56e-06	0.0	0.0008851	0.00015626	2.05e-06	681.68374655	683.75477898	713.49937796	1.59432146	0.32881362	-0.32621134
0.1652	52.98746	0.00077624	0.00021275	1.318e-05	6.57e-06	0.0	0.00088567	0.00015637	2.05e-06	681.69760592	683.7618023	713.49095931	1.59286211	0.32869728	-0.32620473
0.16526	53.004	0.00077545	0.00021285	1.32e-05	6.57e-06	-0.0	0.00088623	0.00015647	2.05e-06	681.71145955	683.76882331	713.48254658	1.59140418	0.32858099	-0.32619812
0.16531	53.02054	0.00077465	0.00021295	1.323e-05	6.57e-06	-0.0	0.0008868	0.00015658	2.05e-06	681.72530746	683.77584201	713.47413977	1.58994777	0.32846475	-0.32619152
0.16537	53.03708	0.00077386	0.00021304	1.325e-05	6.58e-06	-0.0	0.00088737	0.00015668	2.05e-06	681.73914967	683.78285839	713.46573888	1.58849397	0.32834859	-0.32618493
0.16542	53.05362	0.00077306	0.00021314	1.327e-05	6.58e-06	-0.0	0.00088794	0.00015678	2.05e-06	681.75298623	683.78987247	713.45734388	1.5870393	0.32823241	-0.32617834
0.16548	53.07016	0.00077227	0.00021324	1.33e-05	6.58e-06	0.0	0.00088851	0.00015689	2.05e-06	681.76681714	683.79688422	713.44895478	1.58558569	0.32811626	-0.32617175
0.17554	56.08294	0.00063584	0.00022904	1.794e-05	6.98e-06	-0.0	0.00098614	0.00017484	2.05e-06	684.22149639	685.04108293	712.00885989	1.33700267	0.30755406	-0.3250411
0.1756	56.09933	0.00063514	0.00022911	1.797e-05	6.98e-06	-0.0	0.00098664	0.00017493	2.05e-06	684.23458324	685.04767098	712.00148826	1.33573215	0.30744586	-0.32503531
0.17565	56.11571	0.00063444	0.00022919	1.8e-05	6.99e-06	0.0	0.00098714	0.00017502	2.05e-06	684.24766741	685.05425678	711.99412181	1.33446129	0.30733764	-0.32502952
0.17571	56.1321	0.00063375	0.00022926	1.803e-05	6.99e-06	0.0	0.00098764	0.00017512	2.05e-06	684.26074889	685.06084033	711.98676054	1.33319182	0.3072295	-0.32502374
0.17576	56.14848	0.00063305	0.00022934	1.805e-05	6.99e-06	0.0	0.00098813	0.00017521	2.05e-06	684.27382771	685.06742162	711.97940445	1.33192377	0.30712143	-0.32501797
0.17582	56.16486	0.00063236	0.00022942	1.808e-05	6.99e-06	0.0	0.00098863	0.0001753	2.05e-06	684.28690389	685.07400067	711.97205354	1.33065666	0.30701342	-0.3250122
0.17587	56.18124	0.00063166	0.00022949	1.811e-05	6.99e-06	-0.0	0.00098913	0.00017539	2.05e-06	684.29997742	685.08057746	711.96470779	1.32938932	0.30690539	-0.32500643
0.17593	56.19763	0.00063097	0.00022957	1.814e-05	6.99e-06	-0.0	0.00098963	0.00017548	2.05e-06	684.31304833	685.08715201	711.95736721	1.32812335	0.30679744	-0.32500067
0.17598	56.21401	0.00063028	0.00022964	1.816e-05	7e-06	-0.0	0.00099012	0.00017558	2.05e-06	684.32611661	685.09372431	711.9500318	1.32685886	0.30668957	-0.32499491
0.17604	56.23038	0.00062958	0.00022972	1.819e-05	7e-06	-0.0	0.00099062	0.00017567	2.05e-06	684.3391823	685.10029436	711.94270154	1.32559514	0.30658175	-0.32498916
0.17609	56.24676	0.00062889	0.00022979	1.822e-05	7e-06	0.0	0.00099112	0.00017576	2.05e-06	684.35224539	685.10686216	711.93537644	1.32433129	0.30647392	-0.3249834
0.17615	56.26314	0.0006282	0.00022987	1.825e-05	7e-06	0.0	0.00099161	0.00017585	2.05e-06	684.3653059	685.11342772	711.9280565	1.32306882	0.30636616	-0.32497765
0.1762	56.27952	0.00062751	0.00022994	1.827e-05	7e-06	0.0	0.00099211	0.00017594	2.05e-06	684.37836384	685.11999103	711.9207417	1.32180787	0.30625849	-0.32497191
0.17626	56.29589	0.00062682	0.00023002	1.83e-05	7e-06	0.0	0.0009926	0.00017603	2.05e-06	684.39141923	685.1265521	711.91343205	1.32054752	0.30615086	-0.32496618
0.17631	56.31227	0.00062613	0.00023009	1.833e-05	7.01e-06	-0.0	0.0009931	0.00017613	2.05e-06	684.40447208	685.13311093	711.90612754	1.31928715	0.30604322	-0.32496044
0.17637	56.32864	0.00062544	0.00023016	1.836e-05	7.01e-06	-0.0	0.00099359	0.00017622	2.05e-06	684.41752238	685.13966751	711.89882817	1.31802816	0.30593566	-0.32495471
0.17642	56.34501	0.00062475	0.00023024	1.839e-05	7.01e-06	-0.0	0.00099408	0.00017631	2.05e-06	684.43057017	685.14622186	711.89153393	1.31677074	0.30582819	-0.32494898
0.17648	56.36139	0.00062406	0.00023031	1.841e-05	7.01e-06	-0.0	0.00099458	0.0001764	2.05e-06	684.44361545	685.15277396	711.88424483	1.31551372	0.30572075	-0.32494326
0.18654	59.34307	0.00050691	0.00024207	2.384e-05	7.24e-06	-0.0	0.00107868	0.00019203	2.05e-06	686.79895448	686.31506625	710.63335437	1.09897851	0.2869166	-0.32396116
0.1866	59.35928	0.00050631	0.00024213	2.388e-05	7.24e-06	-0.0	0.00107911	0.00019211	2.05e-06	686.81169806	686.32122236	710.62695487	1.09786475	0.28681874	-0.32395614
0.18665	59.37549	0.00050572	0.00024218	2.391e-05	7.24e-06	0.0	0.00107953	0.00019219	2.05e-06	686.82444069	686.32737641	710.62055994	1.09675068	0.28672086	-0.32395111
0.18671	59.39171	0.00050513	0.00024224	2.394e-05	7.24e-06	0.0	0.00107996	0.00019227	2.05e-06	686.83718236	686.3335284	710.61416955	1.09563768	0.28662306	-0.32394609
0.18676	59.40792	0.00050454	0.00024229	2.397e-05	7.24e-06	0.0	0.00108039	0.00019235	2.05e-06	686.84992309	686.33967833	710.60778372	1.09452582	0.28652535	-0.32394108
0.18682	59.42413	0.00050395	0.00024235	2.4e-05	7.24e-06	0.0	0.00108081	0.00019243	2.05e-06	686.86266287	686.34582621	710.60140243	1.0934146	0.28642769	-0.32393607
0.18687	59.44034	0.00050336	0.0002424	2.403e-05	7.24e-06	-0.0	0.00108123	0.00019251	2.05e-06	686.87540173	686.35197202	710.59502568	1.09230336	0.28633003	-0.32393106
0.18693	59.45655	0.00050277	0.00024245	2.407e-05	7.24e-06	-0.0	0.00108166	0.00019259	2.05e-06	686.88813964	686.35811578	710.58865348	1.09119319	0.28623245	-0.32392606
0.18698	59.47275	0.00050218	0.00024251	2.41e-05	7.24e-06	-0.0	0.00108208	0.00019267	2.05e-06	686.90087663	686.36425749	710.58228582	1.09008434	0.28613497	-0.32392106
0.18704	59.48896	0.00050159	0.00024256	2.413e-05	7.24e-06	-0.0	0.00108251	0.00019275	2.05e-06	686.91361271	686.37039714	710.57592269	1.08897559	0.2860375	-0.32391607
0.18709	59.50517	0.000501	0.00024262	2.416e-05	7.24e-06	0.0	0.00108293	0.00019283	2.05e-06	686.92634786	686.37653474	710.56956409	1.08786721	0.28594006	-0.32391107
0.18715	59.52137	0.00050041	0.00024267	2.419e-05	7.25e-06	0.0	0.00108335	0.0001929	2.05e-06	686.93908211	686.38267029	710.56321003	1.08675986	0.2858427	-0.32390608
0.1872	59.53757	0.00049983	0.00024272	2.423e-05	7.25e-06	0.0	0.00108377	0.00019298	2.05e-06	686.95181545	686.38880378	710.55686049	1.085654	0.28574546	-0.3239011
0.18726	59.55378	0.00049924	0.00024278	2.426e-05	7.25e-06	0.0	0.00108419	0.00019306	2.05e-06	686.96454789	686.39493523	710.55051547	1.08454766	0.28564818	-0.32389612
0.18731	59.56998	0.00049866	0.00024283	2.429e-05	7.25e-06	-0.0	0.00108462	0.00019314	2.05e-06	686.97727944	686.40106462	710.54417498	1.08344224	0.28555097	-0.32389114
0.18737	59.58618	0.00049807	0.00024288	2.432e-05	7.25e-06	-0.0	0.00108504	0.00019322	2.05e-06	686.9900101	686.40719197	710.53783901	1.08233784	0.28545385	-0.32388617
0.18742	59.60238	0.00049748	0.00024293	2.435e-05	7.25e-06	-0.0	0.00108546	0.0001933	2.05e-06	687.00273987	686.41331727	710.53150755	1.08123451	0.2853568	-0.3238812
0.18748	59.61858	0.0004969	0.00024299	2.438e-05	7.25e-06	0.0	0.00108588	0.00019338	2.05e-06	687.01546877	686.41944053	710.52518061	1.08013089	0.28525974	-0.32387623
0.19754	62.56828	0.00039821	0.00025099	3.057e-05	7.32e-06	-0.0	0.00115694	0.00020674	2.05e-06	689.33397585	687.50649136	709.44054074	0.88921795	0.26842713	-0.32302466
0.1976	62.58432	0.00039772	0.00025102	3.061e-05	7.32e-06	0.0	0.0011573	0.00020681	2.05e-06	689.34660037	687.51225326	709.43499902	0.88823105	0.26834019	-0.32302031
0.19765	62.60035	0.00039722	0.00025106	3.064e-05	7.32e-06	0.0	0.00115765	0.00020688	2.05e-06	689.3592245	687.51801326	709.42946134	0.88724507	0.26825334	-0.32301596
0.19771	62.61639	0.00039673	0.00025109	3.068e-05	7.32e-06	0.0	0.00115801	0.00020695	2.05e-06	689.37184822	687.52377138	709.4239277	0.88625993	0.26816656	-0.32301162
0.19776	62.63242	0.00039624	0.00025113	3.072e-05	7.32e-06	-0.0	0.00115837	0.00020701	2.05e-06	689.38447155	687.52952761	709.41839808	0.88527462	0.26807977	-0.32300728
0.19782	62.64846	0.00039574	0.00025116	3.075e-05	7.32e-06	-0.0	0.00115872	0.00020708	2.05e-06	689.39709447	687.53528195	709.41287249	0.88429017	0.26799306	-0.32300294
0.19787	62.66449	0.00039525	0.0002512	3.079e-05	7.32e-06	-0.0	0.00115908	0.00020715	2.05e-06	689.40971699	687.5410344	709.40735092	0.88330673	0.26790645	-0.3229986
0.19793	62.68052	0.00039476	0.00025123	3.082e-05	7.32e-06	-0.0	0.00115943	0.00020722	2.05e-06	689.42233911	687.54678497	709.40183338	0.88232355	0.26781986	-0.32299427
0.19798	62.69655	0.00039427	0.00025127	3.086e-05	7.32e-06	0.0	0.00115979	0.00020728	2.05e-06	689.43496083	687.55253365	709.39631985	0.88134063	0.2677333	-0.32298994
0.19804	62.71258	0.00039378	0.0002513	3.09e-05	7.32e-06	0.0	0.00116014	0.00020735	2.05e-06	689.44758216	687.55828045	709.39081035	0.88035859	0.26764682	-0.32298562
0.19809	62.72861	0.00039328	0.00025133	3.093e-05	7.32e-06	0.0	0.00116049	0.00020742	2.05e-06	689.46020308	687.56402536	709.38530486	0.87937764	0.26756044	-0.3229813
0.19815	62.74464	0.00039279	0.00025137	3.097e-05	7.32e-06	-0.0	0.00116085	0.00020748	2.05e-06	689.4728236	687.56976839	709.37980338	0.8783964	0.26747404	-0.32297697
0.1982	62.76066	0.0003923	0.0002514	3.1e-05	7.32e-06	-0.0	0.0011612	0.00020755	2.05e-06	689.48544372	687.57550954	709.37430591	0.87741598	0.26738771	-0.32297266
0.19826	62.77669	0.00039181	0.00025144	3.104e-05	7.31e-06	-0.0	0.00116155	0.00020762	2.05e-06	689.49806344	687.5812488	709.36881245	0.87643648	0.26730147	-0.32296835
0.19831	62.79271	0.00039133	0.00025147	3.107e-05	7.31e-06	-0.0	0.00116191	0.00020769	2.05e-06	689.51068276	687.58698619	709.363323	0.8754575	0.26721528	-0.32296404
0.19837	62.80874	0.00039084	0.0002515	3.111e-05	7.31e-06	0.0	0.00116226	0.00020775	2.05e-06	689.52330168	687.59272169	709.35783754	0.87447858	0.26712909	-0.32295973
0.19842	62.82476	0.00039035	0.00025154	3.115e-05	7.31e-06	0.0	0.00116261	0.00020782	2.05e-06	689.5359202	687.59845531	709.3523561	0.87350052	0.26704299	-0.32295542
0.19848	62.84078	0.00038986	0.00025157	3.118e-05	7.31e-06	0.0	0.00116296	0.00020789	2.05e-06	689.54853833	687.60418705	709.34687865	0.87252359	0.266957	-0.32295113
0.20854	65.75757	0.00030819	0.00025616	3.81e-05	7.24e-06	0.0	0.00122195	0.00021914	2.05e-06	691.84985126	688.6220806	708.40944765	0.70289004	0.25212075	-0.32221514
0.20859	65.77342	0.00030778	0.00025618	3.814e-05	7.24e-06	-0.0	0.00122224	0.00021919	2.05e-06	691.86237278	688.62747636	708.40466736	0.70201109	0.25204452	-0.32221139
0.20865	65.78927	0.00030737	0.0002562	3.818e-05	7.24e-06	-0.0	0.00122253	0.00021925	2.05e-06	691.87489353	688.63287034	708.39989067	0.70113294	0.25196838	-0.32220764
0.2087	65.80513	0.00030697	0.00025622	3.822e-05	7.24e-06	-0.0	0.00122283	0.00021931	2.05e-06	691.8874135	688.63826253	708.39511756	0.70025559	0.25189232	-0.32220389
0.20876	65.82098	0.00030656	0.00025623	3.826e-05	7.24e-06	0.0	0.00122312	0.00021936	2.05e-06	691.89993271	688.64365294	708.39034803	0.6993781	0.25181624	-0.32220015
0.20881	65.83683	0.00030616	0.00025625	3.83e-05	7.24e-06	0.0	0.00122341	0.00021942	2.05e-06	691.91245113	688.64904158	708.38558209	0.69850132	0.25174024	-0.3221964
0.20887	65.85268	0.00030575	0.00025627	3.834e-05	7.24e-06	0.0	0.00122371	0.00021948	2.05e-06	691.92496878	688.65442843	708.38081972	0.69762544	0.25166433	-0.32219267
0.20892	65.86853	0.00030535	0.00025628	3.838e-05	7.24e-06	0.0	0.001224	0.00021953	2.05e-06	691.93748564	688.6598135	708.37606094	0.69674968	0.25158843	-0.32218893
0.20898	65.88438	0.00030495	0.0002563	3.842e-05	7.24e-06	-0.0	0.00122429	0.00021959	2.05e-06	691.9500017	688.66519679	708.37130572	0.69587429	0.25151257	-0.32218519
0.20903	65.90022	0.00030454	0.00025632	3.846e-05	7.24e-06	-0.0	0.00122458	0.00021964	2.05e-06	691.96251698	688.67057831	708.36655409	0.69499972	0.25143679	-0.32218146
0.20909	65.91607	0.00030414	0.00025633	3.85e-05	7.24e-06	-0.0	0.00122487	0.0002197	2.05e-06	691.97503146	688.67595804	708.36180602	0.69412579	0.25136108	-0.32217774
0.20914	65.93191	0.00030374	0.00025635	3.854e-05	7.23e-06	0.0	0.00122516	0.00021976	2.05e-06	691.98754514	688.68133599	708.35706152	0.69325181	0.25128537	-0.32217401
0.2092	65.94776	0.00030334	0.00025637	3.858e-05	7.23e-06	0.0	0.00122545	0.00021981	2.05e-06	692.00005801	688.68671217	708.35232059	0.69237856	0.25120973	-0.32217029
0.20925	65.9636	0.00030294	0.00025638	3.862e-05	7.23e-06	0.0	0.00122574	0.00021987	2.05e-06	692.01257008	688.69208657	708.34758323	0.69150625	0.25113419	-0.32216657
0.20931	65.97944	0.00030253	0.0002564	3.866e-05	7.23e-06	0.0	0.00122603	0.00021992	2.05e-06	692.02508132	688.69745919	708.34284942	0.69063387	0.25105864	-0.32216285
0.20936	65.99529	0.00030213	0.00025641	3.87e-05	7.23e-06	-0.0	0.00122632	0.00021998	2.05e-06	692.03759176	688.70283004	708.33811918	0.68976206	0.25098314	-0.32215914
0.20942	66.01113	0.00030173	0.00025643	3.874e-05	7.23e-06	-0.0	0.00122661	0.00022003	2.05e-06	692.05010137	688.7081991	708.3333925	0.68889103	0.25090773	-0.32215543
0.20947	66.02697	0.00030133	0.00025645	3.878e-05	7.23e-06	-0.0	0.0012269	0.00022009	2.05e-06	692.06261016	688.7135664	708.32866937	0.6880205	0.25083237	-0.32215172
0.21954	68.90985	0.00023493	0.00025802	4.638e-05	7.04e-06	0.0	0.001275	0.00022941	2.05e-06	694.3328345	689.66618316	707.52212511	0.53680292	0.23787128	-0.3215185
0.21959	68.92552	0.0002346	0.00025802	4.642e-05	7.04e-06	0.0	0.00127523	0.00022946	2.05e-06	694.34510554	689.67122837	707.51802238	0.53601993	0.23780485	-0.32151529
0.21965	68.94119	0.00023427	0.00025802	4.647e-05	7.04e-06	0.0	0.00127547	0.00022951	2.05e-06	694.35737473	689.67627185	707.51392284	0.53523693	0.23773841	-0.32151207
0.2197	68.95685	0.00023394	0.00025802	4.651e-05	7.04e-06	-0.0	0.00127571	0.00022955	2.05e-06	694.36964207	689.68131359	707.50982649	0.53445444	0.23767203	-0.32150885
0.21976	68.97251	0.00023362	0.00025802	4.655e-05	7.04e-06	-0.0	0.00127594	0.0002296	2.05e-06	694.38190756	689.68635361	707.50573334	0.53367269	0.23760572	-0.32150564
0.21981	68.98818	0.00023329	0.00025802	4.66e-05	7.04e-06	-0.0	0.00127618	0.00022965	2.05e-06	694.39417117	689.69139189	707.50164336	0.53289125	0.23753944	-0.32150243
0.21987	69.00384	0.00023297	0.00025803	4.664e-05	7.03e-06	0.0	0.00127642	0.00022969	2.05e-06	694.40643292	689.69642845	707.49755658	0.53211002	0.23747318	-0.32149922
0.21992	69.0195	0.00023264	0.00025803	4.668e-05	7.03e-06	0.0	0.00127665	0.00022974	2.05e-06	694.41869279	689.70146327	707.49347297	0.53132954	0.237407	-0.32149601
0.21998	69.03516	0.00023232	0.00025803	4.673e-05	7.03e-06	0.0	0.00127689	0.00022979	2.05e-06	694.43095077	689.70649637	707.48939255	0.53054964	0.23734087	-0.32149281
0.22003	69.05082	0.00023199	0.00025803	4.677e-05	7.03e-06	-0.0	0.00127712	0.00022983	2.05e-06	694.44320685	689.71152773	707.48531531	0.52976973	0.23727474	-0.32148961
0.22009	69.06648	0.00023167	0.00025803	4.681e-05	7.03e-06	-0.0	0.00127736	0.00022988	2.05e-06	694.45546104	689.71655737	707.48124124	0.52899047	0.23720867	-0.32148641
0.22014	69.08213	0.00023134	0.00025803	4.686e-05	7.03e-06	-0.0	0.00127759	0.00022992	2.05e-06	694.46771333	689.72158527	707.47717035	0.52821208	0.23714269	-0.32148321
0.2202	69.09779	0.00023102	0.00025803	4.69e-05	7.03e-06	0.0	0.00127783	0.00022997	2.05e-06	694.47996369	689.72661145	707.47310263	0.52743355	0.2370767	-0.32148002
0.22025	69.11344	0.0002307	0.00025803	4.694e-05	7.03e-06	0.0	0.00127806	0.00023002	2.05e-06	694.49221214	689.7316359	707.46903809	0.52665562	0.23701077	-0.32147683
0.22031	69.1291	0.00023037	0.00025803	4.699e-05	7.02e-06	0.0	0.0012783	0.00023006	2.05e-06	694.50445866	689.73665862	707.46497672	0.52587847	0.23694491	-0.32147364
0.22036	69.14475	0.00023005	0.00025803	4.703e-05	7.02e-06	0.0	0.00127853	0.00023011	2.05e-06	694.51670325	689.74167961	707.46091851	0.52510146	0.23687907	-0.32147045
0.22042	69.1604	0.00022973	0.00025803	4.708e-05	7.02e-06	-0.0	0.00127876	0.00023015	2.05e-06	694.52894589	689.74669887	707.45686347	0.52432483	0.23681326	-0.32146727
0.22047	69.17606	0.00022941	0.00025803	4.712e-05	7.02e-06	-0.0	0.001279	0.0002302	2.05e-06	694.54118659	689.7517164	707.45281159	0.52354893	0.23674753	-0.32146409
0.23054	72.02401	0.00017642	0.00025698	5.536e-05	6.74e-06	0.0	0.00131747	0.0002378	2.05e-06	696.74069105	690.64094303	706.76268279	0.38901749	0.2254211	-0.32092228
0.23059	72.03948	0.00017616	0.00025697	5.54e-05	6.74e-06	0.0	0.00131766	0.00023784	2.05e-06	696.75244403	690.64564437	706.759182	0.38832289	0.22536282	-0.32091953
0.23065	72.05495	0.0001759	0.00025696	5.545e-05	6.74e-06	0.0	0.00131785	0.00023788	2.05e-06	696.7641936	690.65034401	706.75568405	0.38762825	0.22530454	-0.32091678
0.2307	72.07043	0.00017564	0.00025695	5.55e-05	6.74e-06	-0.0	0.00131804	0.00023792	2.05e-06	696.77593976	690.65504194	706.75218892	0.38693414	0.22524631	-0.32091404
0.23076	72.0859	0.00017538	0.00025693	5.554e-05	6.74e-06	-0.0	0.00131823	0.00023795	2.05e-06	696.78768252	690.65973815	706.74869662	0.38624078	0.22518813	-0.3209113
0.23081	72.10136	0.00017513	0.00025692	5.559e-05	6.73e-06	-0.0	0.00131841	0.00023799	2.05e-06	696.79942184	690.66443266	706.74520715	0.38554751	0.22512997	-0.32090856
0.23087	72.11683	0.00017487	0.00025691	5.564e-05	6.73e-06	0.0	0.0013186	0.00023803	2.05e-06	696.81115773	690.66912546	706.74172049	0.38485468	0.22507184	-0.32090582
0.23092	72.1323	0.00017461	0.0002569	5.568e-05	6.73e-06	0.0	0.00131879	0.00023807	2.05e-06	696.82289018	690.67381654	706.73823666	0.38416255	0.22501377	-0.32090308
0.23098	72.14777	0.00017435	0.00025689	5.573e-05	6.73e-06	0.0	0.00131897	0.0002381	2.05e-06	696.83461918	690.67850592	706.73475564	0.38347067	0.22495572	-0.32090035
0.23103	72.16323	0.0001741	0.00025687	5.578e-05	6.73e-06	-0.0	0.00131916	0.00023814	2.05e-06	696.84634472	690.68319359	706.73127744	0.3827791	0.22489769	-0.32089762
0.23109	72.1787	0.00017384	0.00025686	5.582e-05	6.72e-06	-0.0	0.00131935	0.00023818	2.05e-06	696.85806679	690.68787955	706.72780206	0.38208822	0.22483973	-0.32089489
0.23114	72.19416	0.00017359	0.00025685	5.587e-05	6.72e-06	-0.0	0.00131953	0.00023822	2.05e-06	696.86978539	690.69256379	706.72432949	0.38139773	0.22478179	-0.32089217
0.2312	72.20962	0.00017333	0.00025684	5.592e-05	6.72e-06	0.0	0.00131972	0.00023825	2.05e-06	696.8815005	690.69724633	706.72085973	0.38070739	0.22472387	-0.32088944
0.23125	72.22508	0.00017308	0.00025683	5.596e-05	6.72e-06	0.0	0.0013199	0.00023829	2.05e-06	696.89321212	690.70192716	706.71739278	0.38001777	0.22466601	-0.32088672
0.23131	72.24054	0.00017282	0.00025681	5.601e-05	6.72e-06	0.0	0.00132009	0.00023833	2.05e-06	696.90492024	690.70660628	706.71392864	0.37932866	0.22460818	-0.320884
0.23136	72.256	0.00017257	0.0002568	5.606e-05	6.72e-06	-0.0	0.00132027	0.00023836	2.05e-06	696.91662484	690.7112837	706.71046731	0.37863959	0.22455037	-0.32088128
0.23142	72.27146	0.00017231	0.00025679	5.61e-05	6.71e-06	-0.0	0.00132046	0.0002384	2.05e-06	696.92832593	690.7159594	706.70700878	0.37795119	0.2244926	-0.32087857
0.23147	72.28692	0.00017206	0.00025677	5.615e-05	6.71e-06	-0.0	0.00132064	0.00023844	2.05e-06	696.9400235	690.72063339	706.70355305	0.37726346	0.22443489	-0.32087586
0.24154	75.09884	0.00013062	0.00025351	6.494e-05	6.37e-06	0.0	0.00135081	0.00024454	2.05e-06	699.01233508	691.54729735	706.116539	0.25858594	0.21441139	-0.32041501
0.24159	75.11412	0.00013041	0.00025349	6.498e-05	6.36e-06	-0.0	0.00135096	0.00024457	2.05e-06	699.02323667	691.55165854	706.11356949	0.25797656	0.21435926	-0.32041267
0.24165	75.12939	0.00013021	0.00025346	6.503e-05	6.36e-06	-0.0	0.0013511	0.0002446	2.05e-06	699.03413315	691.55601804	706.11060246	0.25736787	0.21430717	-0.32041034
0.2417	75.14466	0.00013001	0.00025344	6.508e-05	6.36e-06	-0.0	0.00135125	0.00024463	2.05e-06	699.04502449	691.56037585	706.10763792	0.25675972	0.21425511	-0.32040802
0.24176	75.15993	0.00012981	0.00025342	6.513e-05	6.36e-06	0.0	0.00135139	0.00024466	2.05e-06	699.0559107	691.56473197	706.10467585	0.25615162	0.21420305	-0.32040569
0.24181	75.1752	0.00012962	0.00025339	6.518e-05	6.36e-06	0.0	0.00135154	0.00024469	2.05e-06	699.06679176	691.5690864	706.10171627	0.25554419	0.21415104	-0.32040337
0.24187	75.19047	0.00012942	0.00025337	6.523e-05	6.35e-06	0.0	0.00135168	0.00024472	2.05e-06	699.07766766	691.57343915	706.09875916	0.25493734	0.21409906	-0.32040105
0.24192	75.20574	0.00012922	0.00025335	6.528e-05	6.35e-06	-0.0	0.00135183	0.00024475	2.05e-06	699.0885384	691.5777902	706.09580452	0.25433052	0.21404708	-0.32039873
0.24198	75.221	0.00012902	0.00025333	6.533e-05	6.35e-06	-0.0	0.00135197	0.00024478	2.05e-06	699.09940396	691.58213957	706.09285236	0.25372435	0.21399514	-0.32039641
0.24203	75.23627	0.00012882	0.0002533	6.538e-05	6.35e-06	-0.0	0.00135212	0.00024481	2.05e-06	699.11026435	691.58648725	706.08990268	0.25311881	0.21394324	-0.32039409
0.24209	75.25153	0.00012862	0.00025328	6.543e-05	6.35e-06	0.0	0.00135226	0.00024484	2.05e-06	699.12111954	691.59083325	706.08695546	0.25251326	0.21389134	-0.32039178
0.24214	75.26679	0.00012842	0.00025326	6.548e-05	6.34e-06	0.0	0.00135241	0.00024487	2.05e-06	699.13196954	691.59517755	706.08401071	0.25190835	0.21383947	-0.32038947
0.2422	75.28206	0.00012823	0.00025323	6.553e-05	6.34e-06	0.0	0.00135255	0.0002449	2.05e-06	699.14281434	691.59952017	706.08106843	0.25130411	0.21378764	-0.32038716
0.24225	75.29732	0.00012803	0.00025321	6.558e-05	6.34e-06	-0.0	0.00135269	0.00024493	2.05e-06	699.15365391	691.6038611	706.07812861	0.25069985	0.21373581	-0.32038485
0.24231	75.31258	0.00012783	0.00025319	6.563e-05	6.34e-06	-0.0	0.00135284	0.00024496	2.05e-06	699.16448827	691.60820035	706.07519125	0.2500962	0.21368402	-0.32038254
0.24236	75.32784	0.00012764	0.00025316	6.567e-05	6.34e-06	-0.0	0.00135298	0.00024499	2.05e-06	699.17531739	691.6125379	706.07225636	0.24949326	0.21363227	-0.32038024
0.24242	75.34309	0.00012744	0.00025314	6.572e-05	6.33e-06	0.0	0.00135312	0.00024502	2.05e-06	699.18614128	691.61687377	706.06932393	0.24889029	0.21358052	-0.32037794
0.24247	75.35835	0.00012724	0.00025312	6.577e-05	6.33e-06	0.0	0.00135327	0.00024505	2.05e-06	699.19695991	691.62120796	706.06639395	0.2482879	0.2135288	-0.32037564
0.25253	78.13309	9.55e-05	0.00024806	7.499e-05	5.94e-06	-0.0	0.00137642	0.00024986	2.05e-06	701.08005623	692.38617445	705.56983969	0.14526498	0.20442549	-0.31998581
0.25259	78.14816	9.535e-05	0.00024803	7.504e-05	5.94e-06	-0.0	0.00137653	0.00024989	2.05e-06	701.08977443	692.39020189	705.56733329	0.14474162	0.20437742	-0.31998384
0.25264	78.16322	9.52e-05	0.000248	7.509e-05	5.94e-06	0.0	0.00137664	0.00024991	2.05e-06	701.09948597	692.39422769	705.56482903	0.14421834	0.20432935	-0.31998188
0.2527	78.17829	9.505e-05	0.00024796	7.514e-05	5.93e-06	0.0	0.00137675	0.00024993	2.05e-06	701.10919085	692.39825185	705.56232692	0.14369576	0.20428131	-0.31997991
0.25275	78.19335	9.49e-05	0.00024793	7.519e-05	5.93e-06	0.0	0.00137687	0.00024996	2.05e-06	701.11888904	692.40227436	705.55982695	0.14317366	0.20423329	-0.31997795
0.25281	78.20842	9.475e-05	0.0002479	7.525e-05	5.93e-06	-0.0	0.00137698	0.00024998	2.05e-06	701.12858056	692.40629523	705.55732913	0.14265168	0.20418527	-0.31997599
0.25286	78.22348	9.459e-05	0.00024787	7.53e-05	5.93e-06	-0.0	0.00137709	0.00025	2.05e-06	701.13826539	692.41031446	705.55483344	0.14213041	0.20413727	-0.31997403
0.25292	78.23854	9.444e-05	0.00024784	7.535e-05	5.93e-06	-0.0	0.0013772	0.00025003	2.05e-06	701.14794353	692.41433205	705.55233989	0.14160958	0.20408929	-0.31997207
0.25297	78.2536	9.429e-05	0.00024781	7.54e-05	5.92e-06	0.0	0.00137731	0.00025005	2.05e-06	701.15761497	692.418348	705.54984848	0.1410889	0.20404131	-0.31997012
0.25303	78.26866	9.414e-05	0.00024777	7.545e-05	5.92e-06	0.0	0.00137742	0.00025007	2.05e-06	701.1672797	692.42236231	705.5473592	0.14056893	0.20399336	-0.31996816
0.25308	78.28371	9.399e-05	0.00024774	7.55e-05	5.92e-06	0.0	0.00137752	0.0002501	2.05e-06	701.17693772	692.42637497	705.54487206	0.14004936	0.20394542	-0.31996621
0.25314	78.29877	9.384e-05	0.00024771	7.555e-05	5.92e-06	-0.0	0.00137763	0.00025012	2.05e-06	701.18658901	692.430386	705.54238705	0.13952999	0.20389749	-0.31996426
0.25319	78.31383	9.369e-05	0.00024768	7.56e-05	5.91e-06	-0.0	0.00137774	0.00025014	2.05e-06	701.19623358	692.43439539	705.53990417	0.13901132	0.20384958	-0.31996231
0.25325	78.32888	9.354e-05	0.00024765	7.566e-05	5.91e-06	-0.0	0.00137785	0.00025017	2.05e-06	701.20587142	692.43840314	705.53742341	0.13849302	0.20380169	-0.31996036
0.2533	78.34393	9.34e-05	0.00024762	7.571e-05	5.91e-06	0.0	0.00137796	0.00025019	2.05e-06	701.21550251	692.44240924	705.53494478	0.13797495	0.2037538	-0.31995842
0.25336	78.35899	9.325e-05	0.00024758	7.576e-05	5.91e-06	0.0	0.00137807	0.00025021	2.05e-06	701.22512686	692.44641371	705.53246828	0.13745758	0.20370594	-0.31995647
0.25341	78.37404	9.31e-05	0.00024755	7.581e-05	5.91e-06	0.0	0.00137818	0.00025024	2.05e-06	701.23474446	692.45041655	705.5299939	0.13694054	0.20365808	-0.31995453
0.25347	78.38909	9.295e-05	0.00024752	7.586e-05	5.9e-06	-0.0	0.00137829	0.00025026	2.05e-06	701.2443553	692.45441774	705.52752165	0.13642378	0.20361024	-0.31995259
0.26353	81.12541	6.914e-05	0.0002411	8.536e-05	5.49e-06	-0.0	0.00139569	0.000254	2.05e-06	702.88327512	693.15944362	705.10909123	0.04913016	0.19504563	-0.31962409
0.26359	81.14026	6.903e-05	0.00024106	8.541e-05	5.49e-06	0.0	0.00139577	0.00025402	2.05e-06	702.89154679	693.16314996	705.10698109	0.04869267	0.19499961	-0.31962244
0.26364	81.15512	6.892e-05	0.00024102	8.546e-05	5.48e-06	0.0	0.00139585	0.00025404	2.05e-06	702.89981074	693.16685473	705.10487277	0.04825592	0.1949536	-0.31962078
0.2637	81.16997	6.88e-05	0.00024098	8.551e-05	5.48e-06	-0.0	0.00139594	0.00025406	2.05e-06	702.90806699	693.17055795	705.10276626	0.04781918	0.19490759	-0.31961913
0.26375	81.18482	6.869e-05	0.00024095	8.557e-05	5.48e-06	-0.0	0.00139602	0.00025408	2.05e-06	702.91631552	693.1742596	705.10066156	0.047383	0.19486159	-0.31961748
0.26381	81.19967	6.858e-05	0.00024091	8.562e-05	5.48e-06	-0.0	0.0013961	0.00025409	2.05e-06	702.92455633	693.1779597	705.09855867	0.04694752	0.1948156	-0.31961583
0.26386	81.21452	6.847e-05	0.00024087	8.567e-05	5.47e-06	0.0	0.00139618	0.00025411	2.05e-06	702.93278942	693.18165823	705.0964576	0.04651205	0.1947696	-0.31961418
0.26392	81.22937	6.836e-05	0.00024083	8.572e-05	5.47e-06	0.0	0.00139626	0.00025413	2.05e-06	702.94101478	693.18535521	705.09435833	0.04607722	0.19472362	-0.31961253
0.26397	81.24421	6.824e-05	0.00024079	8.578e-05	5.47e-06	0.0	0.00139635	0.00025415	2.05e-06	702.94923241	693.18905062	705.09226086	0.04564298	0.19467764	-0.31961088
0.26403	81.25906	6.813e-05	0.00024076	8.583e-05	5.47e-06	-0.0	0.00139643	0.00025417	2.05e-06	702.9574423	693.19274448	705.0901652	0.04520879	0.19463167	-0.31960924
0.26408	81.2739	6.802e-05	0.00024072	8.588e-05	5.47e-06	-0.0	0.00139651	0.00025418	2.05e-06	702.96564446	693.19643678	705.08807134	0.04477531	0.1945857	-0.31960759
0.26414	81.28874	6.791e-05	0.00024068	8.593e-05	5.46e-06	-0.0	0.00139659	0.0002542	2.05e-06	702.97383887	693.20012752	705.08597929	0.04434229	0.19453974	-0.31960595
0.26419	81.30359	6.78e-05	0.00024064	8.599e-05	5.46e-06	0.0	0.00139667	0.00025422	2.05e-06	702.98202555	693.20381671	705.08388903	0.04390941	0.19449378	-0.31960431
0.26425	81.31843	6.769e-05	0.0002406	8.604e-05	5.46e-06	0.0	0.00139675	0.00025424	2.05e-06	702.99020447	693.20750434	705.08180057	0.04347725	0.19444783	-0.31960267
0.2643	81.33327	6.758e-05	0.00024056	8.609e-05	5.46e-06	0.0	0.00139683	0.00025425	2.05e-06	702.99837564	693.21119041	705.07971391	0.04304545	0.19440189	-0.31960103
0.26436	81.34811	6.747e-05	0.00024053	8.614e-05	5.45e-06	-0.0	0.00139691	0.00025427	2.05e-06	703.00653906	693.21487492	705.07762904	0.0426139	0.19435595	-0.31959939
0.26441	81.36294	6.736e-05	0.00024049	8.62e-05	5.45e-06	-0.0	0.00139699	0.00025429	2.05e-06	703.01469472	693.21855788	705.07554596	0.04218305	0.19431001	-0.31959776
0.26447	81.37778	6.725e-05	0.00024045	8.625e-05	5.45e-06	-0.0	0.00139708	0.00025431	2.05e-06	703.02284261	693.22223929	705.07346468	0.04175248	0.19426408	-0.31959613
0.27453	84.07438	4.973e-05	0.00023307	9.586e-05	5.03e-06	-0.0	0.0014099	0.00025718	2.05e-06	704.40417249	693.87041264	704.71923698	-0.02262366	0.18600005	-0.31931802
0.27459	84.08902	4.965e-05	0.00023303	9.591e-05	5.03e-06	0.0	0.00140996	0.0002572	2.05e-06	704.41120914	693.87381992	704.7174304	-0.02295875	0.18595583	-0.3193166
0.27464	84.10365	4.956e-05	0.00023299	9.597e-05	5.03e-06	0.0	0.00141002	0.00025721	2.05e-06	704.41823866	693.87722579	704.71562524	-0.02329327	0.1859116	-0.31931519
0.2747	84.11828	4.948e-05	0.00023295	9.602e-05	5.02e-06	-0.0	0.00141008	0.00025723	2.05e-06	704.42526105	693.88063025	704.7138215	-0.02362776	0.18586738	-0.31931377
0.27475	84.13291	4.94e-05	0.0002329	9.607e-05	5.02e-06	-0.0	0.00141014	0.00025724	2.05e-06	704.43227631	693.8840333	704.71201919	-0.0239618	0.18582316	-0.31931236
0.27481	84.14754	4.932e-05	0.00023286	9.612e-05	5.02e-06	-0.0	0.0014102	0.00025725	2.05e-06	704.43928444	693.88743493	704.71021829	-0.02429533	0.18577894	-0.31931094
0.27486	84.16217	4.924e-05	0.00023282	9.618e-05	5.02e-06	0.0	0.00141026	0.00025727	2.05e-06	704.44628542	693.89083515	704.70841882	-0.02462883	0.18573472	-0.31930953
0.27492	84.17679	4.915e-05	0.00023278	9.623e-05	5.01e-06	0.0	0.00141032	0.00025728	2.05e-06	704.45327926	693.89423397	704.70662076	-0.0249618	0.18569051	-0.31930812
0.27497	84.19142	4.907e-05	0.00023273	9.628e-05	5.01e-06	0.0	0.00141038	0.00025729	2.05e-06	704.46026595	693.89763137	704.70482413	-0.02529439	0.1856463	-0.31930671
0.27503	84.20604	4.899e-05	0.00023269	9.634e-05	5.01e-06	-0.0	0.00141044	0.00025731	2.05e-06	704.46724548	693.90102736	704.7030289	-0.02562687	0.18560209	-0.3193053
0.27508	84.22067	4.891e-05	0.00023265	9.639e-05	5.01e-06	-0.0	0.0014105	0.00025732	2.05e-06	704.47421787	693.90442195	704.7012351	-0.02595879	0.18555788	-0.31930389
0.27514	84.23529	4.883e-05	0.00023261	9.644e-05	5.01e-06	-0.0	0.00141056	0.00025734	2.05e-06	704.4811831	693.90781513	704.6994427	-0.02629044	0.18551368	-0.31930248
0.27519	84.24991	4.875e-05	0.00023257	9.649e-05	5e-06	0.0	0.00141062	0.00025735	2.05e-06	704.48814116	693.9112069	704.69765172	-0.02662187	0.18546948	-0.31930108
0.27525	84.26453	4.867e-05	0.00023252	9.655e-05	5e-06	0.0	0.00141068	0.00025736	2.05e-06	704.49509206	693.91459727	704.69586215	-0.02695276	0.18542528	-0.31929967
0.2753	84.27915	4.859e-05	0.00023248	9.66e-05	5e-06	0.0	0.00141074	0.00025738	2.05e-06	704.50203579	693.91798623	704.69407399	-0.02728346	0.18538108	-0.31929827
0.27536	84.29377	4.851e-05	0.00023244	9.665e-05	5e-06	-0.0	0.0014108	0.00025739	2.05e-06	704.50897235	693.92137378	704.69228723	-0.02761386	0.18533688	-0.31929686
0.27541	84.30838	4.843e-05	0.0002324	9.67e-05	4.99e-06	-0.0	0.00141085	0.0002574	2.05e-06	704.51590174	693.92475993	704.69050189	-0.02794371	0.18529269	-0.31929546
0.27547	84.323	4.835e-05	0.00023235	9.676e-05	4.99e-06	-0.0	0.00141091	0.00025742	2.05e-06	704.52282395	693.92814468	704.68871795	-0.02827345	0.1852485	-0.31929406
0.28553	86.97849	3.564e-05	0.00022438	0.00010634	4.58e-06	0.0	0.00142022	0.00025961	2.05e-06	705.64072715	694.52450758	704.3865951	-0.09625156	0.17706293	-0.31905689
0.28559	86.9929	3.559e-05	0.00022433	0.00010639	4.58e-06	-0.0	0.00142027	0.00025962	2.05e-06	705.64564548	694.52764185	704.38509851	-0.09651604	0.17701615	-0.31905571
0.28564	87.0073	3.553e-05	0.00022429	0.00010644	4.58e-06	-0.0	0.00142031	0.00025963	2.05e-06	705.6505563	694.53077477	704.38360309	-0.09677989	0.17696937	-0.31905454
0.2857	87.0217	3.547e-05	0.00022425	0.00010649	4.58e-06	0.0	0.00142035	0.00025964	2.05e-06	705.65545962	694.53390633	704.38210884	-0.0970437	0.17692259	-0.31905337
0.28575	87.0361	3.541e-05	0.0002242	0.00010654	4.57e-06	0.0	0.0014204	0.00025965	2.05e-06	705.66035542	694.53703654	704.38061575	-0.09730701	0.17687581	-0.31905219
0.28581	87.05051	3.535e-05	0.00022416	0.0001066	4.57e-06	0.0	0.00142044	0.00025966	2.05e-06	705.66524372	694.5401654	704.37912383	-0.09756979	0.17682902	-0.31905102
0.28586	87.0649	3.529e-05	0.00022411	0.00010665	4.57e-06	-0.0	0.00142048	0.00025967	2.05e-06	705.67012452	694.5432929	704.37763307	-0.0978325	0.17678224	-0.31904985
0.28592	87.0793	3.523e-05	0.00022407	0.0001067	4.57e-06	-0.0	0.00142053	0.00025968	2.05e-06	705.67499782	694.54641906	704.37614347	-0.09809461	0.17673544	-0.31904868
0.28597	87.0937	3.517e-05	0.00022402	0.00010675	4.56e-06	-0.0	0.00142057	0.00025969	2.05e-06	705.67986361	694.54954386	704.37465504	-0.09835637	0.17668865	-0.31904751
0.28603	87.1081	3.511e-05	0.00022398	0.0001068	4.56e-06	0.0	0.00142061	0.0002597	2.05e-06	705.68472192	694.55266732	704.37316776	-0.09861793	0.17664186	-0.31904635
0.28608	87.12249	3.506e-05	0.00022393	0.00010686	4.56e-06	0.0	0.00142066	0.00025972	2.05e-06	705.68957272	694.55578942	704.37168164	-0.0988789	0.17659506	-0.31904518
0.28614	87.13688	3.5e-05	0.00022389	0.00010691	4.56e-06	0.0	0.0014207	0.00025973	2.05e-06	705.69441604	694.55891018	704.37019668	-0.09913962	0.17654825	-0.31904401
0.28619	87.15128	3.494e-05	0.00022384	0.00010696	4.56e-06	-0.0	0.00142074	0.00025974	2.05e-06	705.69925186	694.56202959	704.36871288	-0.09940004	0.17650145	-0.31904285
0.28625	87.16567	3.488e-05	0.0002238	0.00010701	4.55e-06	-0.0	0.00142078	0.00025975	2.05e-06	705.70408019	694.56514765	704.36723022	-0.09965987	0.17645464	-0.31904169
0.2863	87.18006	3.482e-05	0.00022376	0.00010706	4.55e-06	-0.0	0.00142083	0.00025976	2.05e-06	705.70890104	694.56826437	704.36574872	-0.09991954	0.17640783	-0.31904052
0.28636	87.19445	3.476e-05	0.00022371	0.00010712	4.55e-06	0.0	0.00142087	0.00025977	2.05e-06	705.7137144	694.57137974	704.36426837	-0.10017883	0.17636102	-0.31903936
0.28641	87.20883	3.471e-05	0.00022367	0.00010717	4.55e-06	0.0	0.00142091	0.00025978	2.05e-06	705.71852028	694.57449376	704.36278917	-0.1004375	0.17631421	-0.3190382
0.28647	87.22322	3.465e-05	0.00022362	0.00010722	4.55e-06	-0.0	0.00142095	0.00025979	2.05e-06	705.72331868	694.57760645	704.36131112	-0.10069613	0.17626739	-0.31903704
0.29653	89.83612	2.557e-05	0.00021539	0.00011659	4.16e-06	0.0	0.00142761	0.00026145	2.05e-06	706.4783349	695.12530718	704.108768	-0.14197091	0.16764319	-0.31883876
0.29659	89.85029	2.553e-05	0.00021535	0.00011664	4.16e-06	0.0	0.00142764	0.00026146	2.05e-06	706.48180683	695.12818406	704.1074786	-0.14216449	0.16759572	-0.31883775
0.29664	89.86446	2.549e-05	0.0002153	0.00011669	4.15e-06	-0.0	0.00142767	0.00026147	2.05e-06	706.48527189	695.13105972	704.1061901	-0.14235802	0.16754824	-0.31883674
0.2967	89.87862	2.545e-05	0.00021526	0.00011674	4.15e-06	-0.0	0.00142771	0.00026147	2.05e-06	706.48873007	695.13393415	704.1049025	-0.14255103	0.16750076	-0.31883573
0.29675	89.89279	2.541e-05	0.00021521	0.00011679	4.15e-06	-0.0	0.00142774	0.00026148	2.05e-06	706.4921814	695.13680736	704.10361582	-0.14274368	0.16745327	-0.31883472
0.29681	89.90695	2.536e-05	0.00021517	0.00011684	4.15e-06	0.0	0.00142777	0.00026149	2.05e-06	706.49562586	695.13967936	704.10233003	-0.14293619	0.16740578	-0.31883371
0.29686	89.92112	2.532e-05	0.00021512	0.00011689	4.14e-06	0.0	0.0014278	0.0002615	2.05e-06	706.49906347	695.14255014	704.10104515	-0.14312816	0.16735828	-0.3188327
0.29692	89.93528	2.528e-05	0.00021508	0.00011694	4.14e-06	0.0	0.00142783	0.00026151	2.05e-06	706.50249424	695.14541969	704.09976116	-0.14331989	0.16731078	-0.31883169
0.29697	89.94944	2.524e-05	0.00021503	0.00011699	4.14e-06	-0.0	0.00142786	0.00026151	2.05e-06	706.50591815	695.14828803	704.09847808	-0.14351136	0.16726328	-0.31883069
0.29703	89.9636	2.52e-05	0.00021499	0.00011704	4.14e-06	-0.0	0.00142789	0.00026152	2.05e-06	706.50933523	695.15115516	704.09719589	-0.14370231	0.16721577	-0.31882968
0.29708	89.97775	2.516e-05	0.00021494	0.00011709	4.14e-06	-0.0	0.00142792	0.00026153	2.05e-06	706.51274546	695.15402106	704.0959146	-0.14389311	0.16716826	-0.31882867
0.29714	89.99191	2.511e-05	0.00021489	0.00011714	4.13e-06	0.0	0.00142795	0.00026154	2.05e-06	706.51614887	695.15688575	704.0946342	-0.14408357	0.16712075	-0.31882767
0.29719	90.00606	2.507e-05	0.00021485	0.0001172	4.13e-06	0.0	0.00142798	0.00026155	2.05e-06	706.51954545	695.15974923	704.0933547	-0.14427348	0.16707323	-0.31882666
0.29725	90.02022	2.503e-05	0.0002148	0.00011725	4.13e-06	-0.0	0.00142801	0.00026155	2.05e-06	706.5229352	695.16261149	704.0920761	-0.14446335	0.1670257	-0.31882566
0.2973	90.03437	2.499e-05	0.00021476	0.0001173	4.13e-06	-0.0	0.00142804	0.00026156	2.05e-06	706.52631813	695.16547253	704.09079838	-0.14465278	0.16697818	-0.31882466
0.29736	90.04852	2.495e-05	0.00021471	0.00011735	4.13e-06	-0.0	0.00142807	0.00026157	2.05e-06	706.52969425	695.16833236	704.08952156	-0.14484171	0.16693064	-0.31882365
0.29741	90.06267	2.491e-05	0.00021467	0.0001174	4.12e-06	0.0	0.0014281	0.00026158	2.05e-06	706.53306356	695.17119098	704.08824562	-0.14503061	0.16688311	-0.31882265
0.29747	90.07682	2.487e-05	0.00021462	0.00011745	4.12e-06	0.0	0.00142813	0.00026158	2.05e-06	706.53642606	695.17404839	704.08697057	-0.14521899	0.16683557	-0.31882165
0.30753	92.64555	1.844e-05	0.0002064	0.00012647	3.76e-06	-0.0	0.00143285	0.00026285	2.05e-06	707.04206546	695.6771566	703.86736496	-0.17440937	0.15806998	-0.31864923
0.30758	92.65947	1.841e-05	0.00020636	0.00012652	3.76e-06	0.0	0.00143287	0.00026285	2.05e-06	707.04425738	695.67980086	703.8662335	-0.17454149	0.15802174	-0.31864834
0.30764	92.67339	1.838e-05	0.00020632	0.00012657	3.76e-06	0.0	0.0014329	0.00026286	2.05e-06	707.04644342	695.68244401	703.86510272	-0.17467329	0.1579735	-0.31864745
0.30769	92.68731	1.835e-05	0.00020627	0.00012662	3.76e-06	0.0	0.00143292	0.00026286	2.05e-06	707.04862358	695.68508605	703.86397262	-0.17480461	0.15792526	-0.31864657
0.30775	92.70123	1.832e-05	0.00020623	0.00012666	3.76e-06	-0.0	0.00143294	0.00026287	2.05e-06	707.05079786	695.68772699	703.86284319	-0.17493592	0.15787701	-0.31864568
0.3078	92.71515	1.829e-05	0.00020618	0.00012671	3.75e-06	-0.0	0.00143296	0.00026288	2.05e-06	707.05296628	695.69036682	703.86171444	-0.17506683	0.15782876	-0.31864479
0.30786	92.72907	1.826e-05	0.00020614	0.00012676	3.75e-06	-0.0	0.00143298	0.00026288	2.05e-06	707.05512882	695.69300554	703.86058636	-0.17519735	0.15778051	-0.31864391
0.30791	92.74298	1.823e-05	0.00020609	0.00012681	3.75e-06	0.0	0.001433	0.00026289	2.05e-06	707.05728551	695.69564317	703.85945896	-0.17532782	0.15773226	-0.31864302
0.30797	92.7569	1.82e-05	0.00020605	0.00012686	3.75e-06	0.0	0.00143303	0.0002629	2.05e-06	707.05943635	695.69827968	703.85833223	-0.17545783	0.157684	-0.31864214
0.30802	92.77081	1.817e-05	0.000206	0.00012691	3.75e-06	0.0	0.00143305	0.0002629	2.05e-06	707.06158134	695.7009151	703.85720616	-0.17558757	0.15763573	-0.31864125
0.30808	92.78472	1.814e-05	0.00020596	0.00012695	3.74e-06	-0.0	0.00143307	0.00026291	2.05e-06	707.06372048	695.70354941	703.85608077	-0.17571717	0.15758747	-0.31864037
0.30813	92.79863	1.811e-05	0.00020592	0.000127	3.74e-06	-0.0	0.00143309	0.00026291	2.05e-06	707.06585378	695.70618261	703.85495605	-0.17584631	0.1575392	-0.31863949
0.30819	92.81254	1.808e-05	0.00020587	0.00012705	3.74e-06	-0.0	0.00143311	0.00026292	2.05e-06	707.06798126	695.70881472	703.85383199	-0.17597527	0.15749093	-0.3186386
0.30824	92.82645	1.806e-05	0.00020583	0.0001271	3.74e-06	0.0	0.00143313	0.00026293	2.05e-06	707.07010291	695.71144572	703.8527086	-0.176104	0.15744265	-0.31863772
0.3083	92.84036	1.803e-05	0.00020578	0.00012715	3.74e-06	0.0	0.00143316	0.00026293	2.05e-06	707.07221873	695.71407562	703.85158588	-0.17623228	0.15739437	-0.31863684
0.30835	92.85426	1.8e-05	0.00020574	0.00012719	3.73e-06	0.0	0.00143318	0.00026294	2.05e-06	707.07432874	695.71670442	703.85046382	-0.17636045	0.15734609	-0.31863596
0.30841	92.86817	1.797e-05	0.00020569	0.00012724	3.73e-06	-0.0	0.0014332	0.00026294	2.05e-06	707.07643294	695.71933212	703.84934242	-0.17648833	0.15729781	-0.31863508
0.30846	92.88207	1.794e-05	0.00020565	0.00012729	3.73e-06	-0.0	0.00143322	0.00026295	2.05e-06	707.07853133	695.72195872	703.84822169	-0.17661573	0.15724952	-0.3186342
0.31853	95.40492	1.34e-05	0.00019763	0.00013588	3.4e-06	0.0	0.00143656	0.00026391	2.05e-06	707.3705334	696.18461993	703.65325442	-0.19554861	0.14836878	-0.31848111
0.31858	95.41859	1.337e-05	0.00019758	0.00013593	3.4e-06	0.0	0.00143657	0.00026392	2.05e-06	707.37165785	696.18705239	703.65223902	-0.19562942	0.14832007	-0.31848032
0.31864	95.43226	1.335e-05	0.00019754	0.00013597	3.4e-06	0.0	0.00143659	0.00026392	2.05e-06	707.37277752	696.18948383	703.6512241	-0.19571016	0.14827135	-0.31847952
0.31869	95.44592	1.333e-05	0.0001975	0.00013602	3.4e-06	-0.0	0.0014366	0.00026393	2.05e-06	707.37389243	696.19191426	703.65020968	-0.19579065	0.14822264	-0.31847872
0.31875	95.45959	1.331e-05	0.00019746	0.00013606	3.4e-06	-0.0	0.00143662	0.00026393	2.05e-06	707.37500256	696.19434368	703.64919574	-0.19587075	0.14817392	-0.31847793
0.3188	95.47325	1.329e-05	0.00019741	0.00013611	3.39e-06	0.0	0.00143663	0.00026394	2.05e-06	707.37610794	696.19677208	703.64818228	-0.19595084	0.14812521	-0.31847713
0.31886	95.48691	1.327e-05	0.00019737	0.00013615	3.39e-06	0.0	0.00143665	0.00026394	2.05e-06	707.37720856	696.19919947	703.64716931	-0.19603062	0.14807649	-0.31847633
0.31891	95.50057	1.325e-05	0.00019733	0.0001362	3.39e-06	0.0	0.00143666	0.00026395	2.05e-06	707.37830443	696.20162586	703.64615683	-0.19611005	0.14802777	-0.31847554
0.31897	95.51423	1.323e-05	0.00019728	0.00013625	3.39e-06	-0.0	0.00143668	0.00026395	2.05e-06	707.37939555	696.20405123	703.64514482	-0.19618947	0.14797905	-0.31847474
0.31902	95.52789	1.321e-05	0.00019724	0.00013629	3.39e-06	-0.0	0.0014367	0.00026395	2.05e-06	707.38048194	696.20647559	703.6441333	-0.19626853	0.14793032	-0.31847395
0.31908	95.54154	1.319e-05	0.0001972	0.00013634	3.39e-06	-0.0	0.00143671	0.00026396	2.05e-06	707.38156359	696.20889894	703.64312226	-0.19634733	0.1478816	-0.31847316
0.31913	95.5552	1.317e-05	0.00019715	0.00013638	3.38e-06	0.0	0.00143673	0.00026396	2.05e-06	707.38264052	696.21132128	703.64211171	-0.19642605	0.14783288	-0.31847236
0.31919	95.56885	1.315e-05	0.00019711	0.00013643	3.38e-06	0.0	0.00143674	0.00026397	2.05e-06	707.38371272	696.21374261	703.64110163	-0.19650441	0.14778415	-0.31847157
0.31924	95.5825	1.312e-05	0.00019707	0.00013647	3.38e-06	0.0	0.00143676	0.00026397	2.05e-06	707.38478021	696.21616294	703.64009203	-0.19658257	0.14773542	-0.31847078
0.3193	95.59615	1.31e-05	0.00019703	0.00013652	3.38e-06	-0.0	0.00143677	0.00026398	2.05e-06	707.38584298	696.21858225	703.6390829	-0.1966606	0.1476867	-0.31846998
0.31935	95.6098	1.308e-05	0.00019698	0.00013656	3.38e-06	-0.0	0.00143679	0.00026398	2.05e-06	707.38690105	696.22100056	703.63807426	-0.19673826	0.14763797	-0.31846919
0.31941	95.62345	1.306e-05	0.00019694	0.00013661	3.38e-06	-0.0	0.0014368	0.00026399	2.05e-06	707.38795442	696.22341786	703.63706609	-0.19681578	0.14758924	-0.3184684
0.31946	95.6371	1.304e-05	0.0001969	0.00013666	3.37e-06	0.0	0.00143682	0.00026399	2.05e-06	707.3890031	696.22583415	703.6360584	-0.19689312	0.1475405	-0.31846761
0.32953	98.11225	9.83e-06	0.0001892	0.00014475	3.08e-06	-0.0	0.00143918	0.00026474	2.05e-06	707.50754601	696.65147652	703.45883063	-0.20753149	0.13861592	-0.31832844
0.32958	98.12566	9.81e-06	0.00018916	0.0001448	3.08e-06	0.0	0.00143919	0.00026474	2.05e-06	707.5078233	696.65371421	703.45789715	-0.20757198	0.13856719	-0.31832771
0.32964	98.13906	9.8e-06	0.00018912	0.00014484	3.08e-06	0.0	0.0014392	0.00026474	2.05e-06	707.50809689	696.65595097	703.45696401	-0.20761218	0.13851845	-0.31832698
0.32969	98.15246	9.78e-06	0.00018908	0.00014488	3.07e-06	0.0	0.00143921	0.00026475	2.05e-06	707.50836678	696.65818679	703.4560312	-0.20765233	0.13846972	-0.31832625
0.32975	98.16586	9.77e-06	0.00018904	0.00014493	3.07e-06	-0.0	0.00143922	0.00026475	2.05e-06	707.50863297	696.66042167	703.45509873	-0.20769228	0.13842099	-0.31832551
0.3298	98.17925	9.75e-06	0.000189	0.00014497	3.07e-06	-0.0	0.00143923	0.00026475	2.05e-06	707.50889548	696.66265562	703.45416659	-0.20773194	0.13837226	-0.31832478
0.32986	98.19265	9.74e-06	0.00018896	0.00014501	3.07e-06	0.0	0.00143924	0.00026476	2.05e-06	707.5091543	696.66488864	703.45323479	-0.20777157	0.13832353	-0.31832405
0.32991	98.20604	9.72e-06	0.00018891	0.00014505	3.07e-06	0.0	0.00143925	0.00026476	2.05e-06	707.50940945	696.66712072	703.45230332	-0.207811	0.1382748	-0.31832332
0.32997	98.21944	9.71e-06	0.00018887	0.0001451	3.07e-06	0.0	0.00143927	0.00026476	2.05e-06	707.50966092	696.66935186	703.45137218	-0.20785012	0.13822607	-0.31832259
0.33002	98.23283	9.69e-06	0.00018883	0.00014514	3.07e-06	-0.0	0.00143928	0.00026477	2.05e-06	707.50990872	696.67158208	703.45044137	-0.20788924	0.13817735	-0.31832186
0.33008	98.24622	9.68e-06	0.00018879	0.00014518	3.06e-06	-0.0	0.00143929	0.00026477	2.05e-06	707.51015286	696.67381135	703.4495109	-0.20792812	0.13812862	-0.31832113
0.33013	98.25961	9.66e-06	0.00018875	0.00014523	3.06e-06	-0.0	0.0014393	0.00026478	2.05e-06	707.51039334	696.6760397	703.44858075	-0.20796673	0.1380799	-0.3183204
0.33019	98.27299	9.65e-06	0.00018871	0.00014527	3.06e-06	0.0	0.00143931	0.00026478	2.05e-06	707.51063018	696.67826711	703.44765094	-0.20800534	0.13803117	-0.31831967
0.33024	98.28638	9.64e-06	0.00018867	0.00014531	3.06e-06	0.0	0.00143932	0.00026478	2.05e-06	707.51086336	696.68049359	703.44672145	-0.20804368	0.13798245	-0.31831894
0.3303	98.29976	9.62e-06	0.00018863	0.00014535	3.06e-06	0.0	0.00143933	0.00026479	2.05e-06	707.5110929	696.68271913	703.4457923	-0.20808178	0.13793373	-0.31831821
0.33035	98.31315	9.61e-06	0.00018859	0.0001454	3.06e-06	-0.0	0.00143934	0.00026479	2.05e-06	707.5113188	696.68494375	703.44486347	-0.20811987	0.13788502	-0.31831748
0.33041	98.32653	9.59e-06	0.00018855	0.00014544	3.06e-06	-0.0	0.00143935	0.00026479	2.05e-06	707.51154106	696.68716743	703.44393497	-0.20815767	0.1378363	-0.31831675
0.33046	98.33991	9.58e-06	0.00018851	0.00014548	3.05e-06	-0.0	0.00143936	0.0002648	2.05e-06	707.51175971	696.68939018	703.44300679	-0.20819528	0.13778758	-0.31831602
0.34053	100.7654	7.29e-06	0.00018121	0.00015306	2.79e-06	0.0	0.00144104	0.00026538	2.05e-06	707.49577597	697.08081303	703.2780121	-0.21241954	0.12890712	-0.31818645
0.34058	100.77853	7.28e-06	0.00018117	0.0001531	2.79e-06	0.0	0.00144105	0.00026538	2.05e-06	707.4954094	697.08286991	703.27713378	-0.21242928	0.12885885	-0.31818576
0.34064	100.79165	7.27e-06	0.00018114	0.00015314	2.79e-06	0.0	0.00144106	0.00026538	2.05e-06	707.49504008	697.08492591	703.27625569	-0.21243899	0.12881058	-0.31818507
0.34069	100.80478	7.26e-06	0.0001811	0.00015318	2.79e-06	-0.0	0.00144107	0.00026539	2.05e-06	707.494668	697.08698104	703.27537781	-0.21244856	0.12876231	-0.31818438
0.34075	100.8179	7.25e-06	0.00018106	0.00015322	2.78e-06	-0.0	0.00144107	0.00026539	2.05e-06	707.49429318	697.08903529	703.27450015	-0.2124579	0.12871406	-0.31818369
0.3408	100.83102	7.24e-06	0.00018102	0.00015326	2.78e-06	-0.0	0.00144108	0.00026539	2.05e-06	707.49391562	697.09108868	703.27362271	-0.21246722	0.1286658	-0.318183
0.34086	100.84414	7.23e-06	0.00018098	0.0001533	2.78e-06	0.0	0.00144109	0.0002654	2.05e-06	707.49353531	697.09314119	703.27274549	-0.2124764	0.12861754	-0.31818232
0.34091	100.85726	7.22e-06	0.00018094	0.00015334	2.78e-06	0.0	0.0014411	0.0002654	2.05e-06	707.49315228	697.09519283	703.27186849	-0.21248535	0.12856929	-0.31818163
0.34097	100.87037	7.21e-06	0.0001809	0.00015338	2.78e-06	0.0	0.0014411	0.0002654	2.05e-06	707.49276651	697.0972436	703.2709917	-0.21249428	0.12852105	-0.31818094
0.34102	100.88349	7.2e-06	0.00018086	0.00015342	2.78e-06	-0.0	0.00144111	0.0002654	2.05e-06	707.49237802	697.0992935	703.27011513	-0.21250307	0.1284728	-0.31818025
0.34108	100.8966	7.19e-06	0.00018083	0.00015346	2.78e-06	-0.0	0.00144112	0.00026541	2.05e-06	707.49198681	697.10134252	703.26923877	-0.21251163	0.12842457	-0.31817956
0.34113	100.90971	7.18e-06	0.00018079	0.0001535	2.78e-06	0.0	0.00144113	0.00026541	2.05e-06	707.49159288	697.10339068	703.26836263	-0.21252018	0.12837633	-0.31817887
0.34119	100.92282	7.16e-06	0.00018075	0.00015354	2.77e-06	0.0	0.00144113	0.00026541	2.05e-06	707.49119624	697.10543797	703.26748671	-0.21252858	0.1283281	-0.31817819
0.34124	100.93593	7.15e-06	0.00018071	0.00015358	2.77e-06	0.0	0.00144114	0.00026541	2.05e-06	707.49079689	697.10748438	703.266611	-0.21253675	0.12827987	-0.3181775
0.3413	100.94904	7.14e-06	0.00018067	0.00015362	2.77e-06	-0.0	0.00144115	0.00026542	2.05e-06	707.49039484	697.10952993	703.2657355	-0.21254492	0.12823164	-0.31817681
0.34135	100.96214	7.13e-06	0.00018063	0.00015366	2.77e-06	-0.0	0.00144116	0.00026542	2.05e-06	707.48999009	697.1115746	703.26486022	-0.21255293	0.12818342	-0.31817612
0.34141	100.97525	7.12e-06	0.00018059	0.0001537	2.77e-06	-0.0	0.00144117	0.00026542	2.05e-06	707.48958264	697.11361841	703.26398515	-0.21256071	0.12813521	-0.31817544
0.34146	100.98835	7.11e-06	0.00018056	0.00015374	2.77e-06	0.0	0.00144117	0.00026543	2.05e-06	707.48917251	697.11566135	703.26311029	-0.2125685	0.12808699	-0.31817475
0.35152	103.36206	5.48e-06	0.00017371	0.0001608	2.53e-06	-0.0	0.00144238	0.00026589	2.05e-06	707.37306341	697.47517632	703.1061106	-0.21203858	0.1193363	-0.31805145
0.35158	103.37489	5.47e-06	0.00017367	0.00016084	2.53e-06	-0.0	0.00144238	0.00026589	2.05e-06	707.37222668	697.47706402	703.10526718	-0.21202613	0.11928893	-0.31805079
0.35163	103.38773	5.46e-06	0.00017363	0.00016087	2.53e-06	-0.0	0.00144239	0.00026589	2.05e-06	707.37138799	697.4789509	703.1044239	-0.21201352	0.11924158	-0.31805013
0.35169	103.40056	5.45e-06	0.0001736	0.00016091	2.53e-06	0.0	0.00144239	0.00026589	2.05e-06	707.37054733	697.48083696	703.10358075	-0.21200093	0.11919422	-0.31804947
0.35174	103.4134	5.45e-06	0.00017356	0.00016095	2.53e-06	0.0	0.0014424	0.0002659	2.05e-06	707.3697047	697.4827222	703.10273773	-0.2119882	0.11914687	-0.31804881
0.3518	103.42623	5.44e-06	0.00017353	0.00016098	2.53e-06	0.0	0.0014424	0.0002659	2.05e-06	707.36886012	697.48460663	703.10189484	-0.21197532	0.11909953	-0.31804814
0.35185	103.43906	5.43e-06	0.00017349	0.00016102	2.53e-06	-0.0	0.00144241	0.0002659	2.05e-06	707.36801358	697.48649023	703.10105209	-0.21196245	0.11905219	-0.31804748
0.35191	103.45188	5.42e-06	0.00017345	0.00016106	2.53e-06	-0.0	0.00144241	0.0002659	2.05e-06	707.36716508	697.48837302	703.10020947	-0.21194945	0.11900486	-0.31804682
0.35196	103.46471	5.42e-06	0.00017342	0.0001611	2.52e-06	-0.0	0.00144242	0.0002659	2.05e-06	707.36631464	697.49025499	703.09936697	-0.21193629	0.11895753	-0.31804616
0.35202	103.47754	5.41e-06	0.00017338	0.00016113	2.52e-06	0.0	0.00144243	0.00026591	2.05e-06	707.36546225	697.49213614	703.09852461	-0.21192314	0.11891021	-0.3180455
0.35207	103.49036	5.4e-06	0.00017334	0.00016117	2.52e-06	0.0	0.00144243	0.00026591	2.05e-06	707.36460792	697.49401647	703.09768238	-0.21190987	0.1188629	-0.31804484
0.35213	103.50318	5.39e-06	0.00017331	0.00016121	2.52e-06	0.0	0.00144244	0.00026591	2.05e-06	707.36375165	697.49589599	703.09684028	-0.21189643	0.11881559	-0.31804417
0.35218	103.516	5.39e-06	0.00017327	0.00016124	2.52e-06	-0.0	0.00144244	0.00026591	2.05e-06	707.36289344	697.49777469	703.09599831	-0.21188301	0.11876828	-0.31804351
0.35224	103.52882	5.38e-06	0.00017324	0.00016128	2.52e-06	-0.0	0.00144245	0.00026592	2.05e-06	707.3620333	697.49965257	703.09515646	-0.21186947	0.11872098	-0.31804285
0.35229	103.54164	5.37e-06	0.0001732	0.00016132	2.52e-06	-0.0	0.00144245	0.00026592	2.05e-06	707.36117123	697.50152963	703.09431475	-0.21185576	0.11867369	-0.31804219
0.35235	103.55446	5.36e-06	0.00017316	0.00016136	2.52e-06	0.0	0.00144246	0.00026592	2.05e-06	707.36030724	697.50340588	703.09347317	-0.21184206	0.1186264	-0.31804153
0.3524	103.56727	5.36e-06	0.00017313	0.00016139	2.51e-06	0.0	0.00144246	0.00026592	2.05e-06	707.35944133	697.50528131	703.09263171	-0.21182824	0.11857912	-0.31804087
0.35246	103.58009	5.35e-06	0.00017309	0.00016143	2.51e-06	0.0	0.00144247	0.00026592	2.05e-06	707.35857349	697.50715593	703.09179038	-0.21181427	0.11853185	-0.31804021
0.36252	105.89969	4.17e-06	0.0001667	0.00016797	2.31e-06	0.0	0.00144334	0.00026629	2.05e-06	707.17083958	697.83672549	702.93962981	-0.20790942	0.10998391	-0.31792071
0.36258	105.91223	4.16e-06	0.00016666	0.00016801	2.31e-06	0.0	0.00144334	0.0002663	2.05e-06	707.16967306	697.83845405	702.93880643	-0.2078815	0.10993781	-0.31792006
0.36263	105.92476	4.15e-06	0.00016663	0.00016804	2.3e-06	0.0	0.00144335	0.0002663	2.05e-06	707.16850519	697.84018185	702.93798313	-0.2078535	0.10989172	-0.31791942
0.36269	105.9373	4.15e-06	0.0001666	0.00016808	2.3e-06	-0.0	0.00144335	0.0002663	2.05e-06	707.16733598	697.84190887	702.93715989	-0.2078255	0.10984563	-0.31791877
0.36274	105.94983	4.14e-06	0.00016656	0.00016811	2.3e-06	-0.0	0.00144335	0.0002663	2.05e-06	707.16616541	697.84363512	702.93633672	-0.2077974	0.10979955	-0.31791812
0.3628	105.96236	4.14e-06	0.00016653	0.00016815	2.3e-06	-0.0	0.00144336	0.0002663	2.05e-06	707.16499351	697.84536059	702.93551363	-0.2077692	0.10975349	-0.31791748
0.36285	105.97488	4.13e-06	0.0001665	0.00016818	2.3e-06	0.0	0.00144336	0.00026631	2.05e-06	707.16382026	697.8470853	702.9346906	-0.20774101	0.10970742	-0.31791683
0.36291	105.98741	4.13e-06	0.00016646	0.00016822	2.3e-06	0.0	0.00144337	0.00026631	2.05e-06	707.16264568	697.84880923	702.93386764	-0.20771274	0.10966136	-0.31791618
0.36296	105.99994	4.12e-06	0.00016643	0.00016825	2.3e-06	0.0	0.00144337	0.00026631	2.05e-06	707.16146976	697.8505324	702.93304475	-0.20768435	0.10961531	-0.31791554
0.36302	106.01246	4.12e-06	0.0001664	0.00016828	2.3e-06	-0.0	0.00144337	0.00026631	2.05e-06	707.16029251	697.85225479	702.93222193	-0.20765596	0.10956927	-0.31791489
0.36307	106.02498	4.11e-06	0.00016636	0.00016832	2.3e-06	-0.0	0.00144338	0.00026631	2.05e-06	707.15911393	697.85397641	702.93139917	-0.20762751	0.10952323	-0.31791424
0.36313	106.0375	4.11e-06	0.00016633	0.00016835	2.29e-06	-0.0	0.00144338	0.00026631	2.05e-06	707.15793402	697.85569726	702.93057649	-0.20759894	0.1094772	-0.3179136
0.36318	106.05002	4.1e-06	0.00016629	0.00016839	2.29e-06	-0.0	0.00144339	0.00026632	2.05e-06	707.15675279	697.85741734	702.92975387	-0.20757036	0.10943118	-0.31791295
0.36324	106.06254	4.09e-06	0.00016626	0.00016842	2.29e-06	0.0	0.00144339	0.00026632	2.05e-06	707.15557024	697.85913665	702.92893132	-0.20754172	0.10938516	-0.31791231
0.36329	106.07505	4.09e-06	0.00016623	0.00016846	2.29e-06	0.0	0.00144339	0.00026632	2.05e-06	707.15438637	697.86085519	702.92810884	-0.20751298	0.10933916	-0.31791166
0.36335	106.08756	4.08e-06	0.00016619	0.00016849	2.29e-06	0.0	0.0014434	0.00026632	2.05e-06	707.15320118	697.86257297	702.92728643	-0.20748421	0.10929315	-0.31791101
0.3634	106.10008	4.08e-06	0.00016616	0.00016852	2.29e-06	-0.0	0.0014434	0.00026632	2.05e-06	707.15201468	697.86428997	702.92646408	-0.20745538	0.10924716	-0.31791037
0.36346	106.11259	4.07e-06	0.00016613	0.00016856	2.29e-06	-0.0	0.00144341	0.00026633	2.05e-06	707.15082686	697.8660062	702.9256418	-0.20742646	0.10920117	-0.31790972
0.37352	108.37558	3.21e-06	0.00016018	0.00017461	2.11e-06	-0.0	0.00144404	0.00026663	2.05e-06	706.91396439	698.16735284	702.77604213	-0.20123863	0.10091228	-0.31779223
0.37358	108.3878	3.21e-06	0.00016015	0.00017464	2.11e-06	-0.0	0.00144404	0.00026663	2.05e-06	706.91257671	698.16893122	702.77522822	-0.20120052	0.10086772	-0.31779159
0.37363	108.40002	3.2e-06	0.00016012	0.00017467	2.1e-06	-0.0	0.00144405	0.00026663	2.05e-06	706.91118816	698.17050886	702.77441433	-0.2011624	0.10082315	-0.31779095
0.37369	108.41224	3.2e-06	0.00016009	0.00017471	2.1e-06	0.0	0.00144405	0.00026663	2.05e-06	706.90979872	698.17208578	702.77360047	-0.20112425	0.10077859	-0.31779031
0.37374	108.42445	3.19e-06	0.00016006	0.00017474	2.1e-06	0.0	0.00144405	0.00026663	2.05e-06	706.90840841	698.17366197	702.77278664	-0.20108603	0.10073405	-0.31778967
0.3738	108.43667	3.19e-06	0.00016003	0.00017477	2.1e-06	0.0	0.00144405	0.00026663	2.05e-06	706.90701722	698.17523743	702.77197284	-0.20104778	0.10068951	-0.31778903
0.37385	108.44888	3.19e-06	0.00016	0.0001748	2.1e-06	-0.0	0.00144406	0.00026663	2.05e-06	706.90562515	698.17681216	702.77115906	-0.20100951	0.10064498	-0.3177884
0.37391	108.46109	3.18e-06	0.00015997	0.00017483	2.1e-06	-0.0	0.00144406	0.00026664	2.05e-06	706.90423222	698.17838616	702.7703453	-0.20097118	0.10060045	-0.31778776
0.37396	108.47329	3.18e-06	0.00015993	0.00017487	2.1e-06	-0.0	0.00144406	0.00026664	2.05e-06	706.90283842	698.17995943	702.76953157	-0.2009328	0.10055594	-0.31778712
0.37402	108.4855	3.17e-06	0.0001599	0.0001749	2.1e-06	0.0	0.00144407	0.00026664	2.05e-06	706.90144375	698.18153197	702.76871787	-0.20089442	0.10051143	-0.31778648
0.37407	108.49771	3.17e-06	0.00015987	0.00017493	2.1e-06	0.0	0.00144407	0.00026664	2.05e-06	706.90004821	698.18310379	702.76790419	-0.20085598	0.10046693	-0.31778584
0.37413	108.50991	3.17e-06	0.00015984	0.00017496	2.1e-06	0.0	0.00144407	0.00026664	2.05e-06	706.89865182	698.18467488	702.76709054	-0.20081747	0.10042245	-0.3177852
0.37418	108.52211	3.16e-06	0.00015981	0.00017499	2.09e-06	-0.0	0.00144408	0.00026664	2.05e-06	706.89725456	698.18624524	702.76627691	-0.20077897	0.10037796	-0.31778456
0.37424	108.53431	3.16e-06	0.00015978	0.00017502	2.09e-06	-0.0	0.00144408	0.00026665	2.05e-06	706.89585644	698.18781487	702.76546331	-0.20074042	0.10033349	-0.31778392
0.37429	108.54651	3.15e-06	0.00015975	0.00017506	2.09e-06	-0.0	0.00144408	0.00026665	2.05e-06	706.89445746	698.18938377	702.76464973	-0.2007018	0.10028903	-0.31778328
0.37435	108.55871	3.15e-06	0.00015972	0.00017509	2.09e-06	-0.0	0.00144408	0.00026665	2.05e-06	706.89305763	698.19095195	702.76383618	-0.20066317	0.10024457	-0.31778264
0.3744	108.5709	3.15e-06	0.00015968	0.00017512	2.09e-06	0.0	0.00144409	0.00026665	2.05e-06	706.89165695	698.1925194	702.76302265	-0.20062451	0.10020012	-0.31778201
0.37446	108.58309	3.14e-06	0.00015965	0.00017515	2.09e-06	0.0	0.00144409	0.00026665	2.05e-06	706.89025542	698.19408612	702.76220914	-0.20058578	0.10015568	-0.31778137
0.38452	110.78673	2.51e-06	0.00015415	0.00018074	1.93e-06	0.0	0.00144456	0.0002669	2.05e-06	706.62134728	698.46876733	702.61357535	-0.19294575	0.09216531	-0.31766463
0.38458	110.79862	2.5e-06	0.00015412	0.00018077	1.93e-06	0.0	0.00144456	0.0002669	2.05e-06	706.61981959	698.4702037	702.61276362	-0.19290142	0.09212245	-0.31766399
0.38463	110.8105	2.5e-06	0.00015409	0.0001808	1.93e-06	-0.0	0.00144456	0.0002669	2.05e-06	706.61829135	698.47163938	702.61195188	-0.1928571	0.09207958	-0.31766336
0.38469	110.82239	2.5e-06	0.00015406	0.00018083	1.93e-06	-0.0	0.00144456	0.0002669	2.05e-06	706.61676259	698.47307437	702.61114014	-0.19281274	0.09203673	-0.31766272
0.38474	110.83427	2.49e-06	0.00015403	0.00018085	1.93e-06	-0.0	0.00144457	0.0002669	2.05e-06	706.61523329	698.47450867	702.6103284	-0.19276834	0.0919939	-0.31766208
0.3848	110.84615	2.49e-06	0.00015401	0.00018088	1.93e-06	-0.0	0.00144457	0.0002669	2.05e-06	706.61370345	698.47594228	702.60951665	-0.19272394	0.09195106	-0.31766144
0.38485	110.85803	2.49e-06	0.00015398	0.00018091	1.92e-06	0.0	0.00144457	0.00026691	2.05e-06	706.61217309	698.4773752	702.6087049	-0.19267952	0.09190824	-0.31766081
0.38491	110.86991	2.48e-06	0.00015395	0.00018094	1.92e-06	0.0	0.00144457	0.00026691	2.05e-06	706.6106422	698.47880743	702.60789314	-0.19263506	0.09186543	-0.31766017
0.38496	110.88178	2.48e-06	0.00015392	0.00018097	1.92e-06	0.0	0.00144457	0.00026691	2.05e-06	706.60911078	698.48023897	702.60708139	-0.19259058	0.09182262	-0.31765953
0.38502	110.89366	2.48e-06	0.00015389	0.000181	1.92e-06	-0.0	0.00144458	0.00026691	2.05e-06	706.60757884	698.48166982	702.60626962	-0.19254609	0.09177982	-0.31765889
0.38507	110.90553	2.48e-06	0.00015386	0.00018103	1.92e-06	-0.0	0.00144458	0.00026691	2.05e-06	706.60604637	698.48309998	702.60545786	-0.19250157	0.09173704	-0.31765825
0.38513	110.9174	2.47e-06	0.00015383	0.00018106	1.92e-06	-0.0	0.00144458	0.00026691	2.05e-06	706.60451338	698.48452946	702.60464609	-0.19245701	0.09169426	-0.31765762
0.38518	110.92927	2.47e-06	0.0001538	0.00018109	1.92e-06	0.0	0.00144458	0.00026691	2.05e-06	706.60297986	698.48595824	702.60383431	-0.19241246	0.09165149	-0.31765698
0.38524	110.94114	2.47e-06	0.00015377	0.00018112	1.92e-06	0.0	0.00144459	0.00026691	2.05e-06	706.60144583	698.48738634	702.60302254	-0.19236788	0.09160873	-0.31765634
0.38529	110.953	2.46e-06	0.00015374	0.00018115	1.92e-06	0.0	0.00144459	0.00026692	2.05e-06	706.59991128	698.48881375	702.60221075	-0.19232325	0.09156598	-0.3176557
0.38535	110.96486	2.46e-06	0.00015372	0.00018118	1.92e-06	0.0	0.00144459	0.00026692	2.05e-06	706.59837621	698.49024047	702.60139896	-0.19227862	0.09152324	-0.31765507
0.3854	110.97673	2.46e-06	0.00015369	0.00018121	1.92e-06	-0.0	0.00144459	0.00026692	2.05e-06	706.59684062	698.4916665	702.60058717	-0.19223398	0.0914805	-0.31765443
0.38546	110.98859	2.45e-06	0.00015366	0.00018124	1.92e-06	-0.0	0.00144459	0.00026692	2.05e-06	706.59530452	698.49309185	702.59977538	-0.19218929	0.09143778	-0.31765379
0.39552	113.12983	1.98e-06	0.00014857	0.00018638	1.77e-06	-0.0	0.00144494	0.00026712	2.05e-06	706.30689951	698.74254651	702.45102634	-0.18370707	0.08377048	-0.31753696
0.39558	113.14137	1.98e-06	0.00014855	0.00018641	1.77e-06	-0.0	0.00144494	0.00026713	2.05e-06	706.3052905	698.74384849	702.45021193	-0.18365937	0.08372943	-0.31753632
0.39563	113.15291	1.98e-06	0.00014852	0.00018644	1.77e-06	0.0	0.00144495	0.00026713	2.05e-06	706.30368121	698.74514982	702.44939749	-0.18361167	0.08368837	-0.31753568
0.39569	113.16444	1.97e-06	0.00014849	0.00018646	1.77e-06	0.0	0.00144495	0.00026713	2.05e-06	706.30207162	698.74645049	702.44858303	-0.18356396	0.08364733	-0.31753504
0.39574	113.17598	1.97e-06	0.00014847	0.00018649	1.77e-06	0.0	0.00144495	0.00026713	2.05e-06	706.30046175	698.7477505	702.44776855	-0.18351623	0.0836063	-0.31753441
0.3958	113.18751	1.97e-06	0.00014844	0.00018652	1.77e-06	0.0	0.00144495	0.00026713	2.05e-06	706.29885159	698.74904987	702.44695404	-0.18346849	0.08356527	-0.31753377
0.39585	113.19904	1.97e-06	0.00014841	0.00018655	1.77e-06	-0.0	0.00144495	0.00026713	2.05e-06	706.29724114	698.75034858	702.44613952	-0.18342075	0.08352425	-0.31753313
0.39591	113.21056	1.97e-06	0.00014839	0.00018657	1.77e-06	-0.0	0.00144495	0.00026713	2.05e-06	706.29563041	698.75164664	702.44532497	-0.18337299	0.08348325	-0.31753249
0.39596	113.22209	1.96e-06	0.00014836	0.0001866	1.77e-06	-0.0	0.00144496	0.00026713	2.05e-06	706.29401939	698.75294405	702.44451039	-0.18332521	0.08344226	-0.31753185
0.39602	113.23361	1.96e-06	0.00014833	0.00018663	1.77e-06	0.0	0.00144496	0.00026713	2.05e-06	706.29240809	698.7542408	702.4436958	-0.18327744	0.08340126	-0.31753121
0.39607	113.24514	1.96e-06	0.00014831	0.00018665	1.77e-06	0.0	0.00144496	0.00026714	2.05e-06	706.29079651	698.7555369	702.44288118	-0.18322964	0.08336028	-0.31753057
0.39613	113.25666	1.96e-06	0.00014828	0.00018668	1.77e-06	0.0	0.00144496	0.00026714	2.05e-06	706.28918464	698.75683235	702.44206653	-0.18318183	0.08331932	-0.31752993
0.39618	113.26818	1.95e-06	0.00014825	0.00018671	1.76e-06	0.0	0.00144496	0.00026714	2.05e-06	706.2875725	698.75812715	702.44125187	-0.18313402	0.08327836	-0.31752929
0.39624	113.27969	1.95e-06	0.00014823	0.00018673	1.76e-06	-0.0	0.00144496	0.00026714	2.05e-06	706.28596008	698.7594213	702.44043718	-0.1830862	0.0832374	-0.31752865
0.39629	113.29121	1.95e-06	0.0001482	0.00018676	1.76e-06	-0.0	0.00144497	0.00026714	2.05e-06	706.28434738	698.76071479	702.43962247	-0.18303836	0.08319647	-0.31752801
0.39635	113.30272	1.95e-06	0.00014817	0.00018679	1.76e-06	-0.0	0.00144497	0.00026714	2.05e-06	706.2827344	698.76200763	702.43880773	-0.18299051	0.08315554	-0.31752737
0.3964	113.31423	1.94e-06	0.00014815	0.00018682	1.76e-06	0.0	0.00144497	0.00026714	2.05e-06	706.28112114	698.76329983	702.43799297	-0.18294266	0.08311461	-0.31752673
0.39646	113.32574	1.94e-06	0.00014812	0.00018684	1.76e-06	0.0	0.00144497	0.00026714	2.05e-06	706.27950761	698.76459137	702.43717819	-0.1828948	0.08307369	-0.31752609
0.40652	115.40125	1.59e-06	0.00014343	0.00019158	1.64e-06	0.0	0.00144523	0.00026732	2.05e-06	705.98054127	698.99016615	702.28760755	-0.17400299	0.07574179	-0.31740861
0.40657	115.41242	1.58e-06	0.0001434	0.00019161	1.64e-06	0.0	0.00144523	0.00026732	2.05e-06	705.97889213	698.99134089	702.28678735	-0.1739539	0.07570258	-0.31740797
0.40663	115.42359	1.58e-06	0.00014338	0.00019163	1.63e-06	0.0	0.00144523	0.00026732	2.05e-06	705.97724287	698.99251501	702.28596711	-0.17390482	0.07566338	-0.31740732
0.40668	115.43475	1.58e-06	0.00014335	0.00019166	1.63e-06	-0.0	0.00144524	0.00026732	2.05e-06	705.97559349	698.99368851	702.28514683	-0.17385573	0.07562418	-0.31740668
0.40674	115.44592	1.58e-06	0.00014333	0.00019168	1.63e-06	-0.0	0.00144524	0.00026732	2.05e-06	705.97394398	698.99486139	702.28432652	-0.17380663	0.07558499	-0.31740604
0.40679	115.45708	1.58e-06	0.0001433	0.0001917	1.63e-06	-0.0	0.00144524	0.00026732	2.05e-06	705.97229436	698.99603366	702.28350618	-0.17375753	0.07554582	-0.31740539
0.40685	115.46824	1.58e-06	0.00014328	0.00019173	1.63e-06	-0.0	0.00144524	0.00026732	2.05e-06	705.97064462	698.99720531	702.2826858	-0.17370844	0.07550665	-0.31740475
0.4069	115.4794	1.57e-06	0.00014326	0.00019175	1.63e-06	0.0	0.00144524	0.00026732	2.05e-06	705.96899476	698.99837633	702.28186539	-0.17365933	0.07546749	-0.3174041
0.40696	115.49056	1.57e-06	0.00014323	0.00019178	1.63e-06	0.0	0.00144524	0.00026732	2.05e-06	705.96734479	698.99954674	702.28104494	-0.17361023	0.07542834	-0.31740346
0.40701	115.50171	1.57e-06	0.00014321	0.0001918	1.63e-06	0.0	0.00144524	0.00026732	2.05e-06	705.9656947	699.00071654	702.28022446	-0.17356112	0.07538921	-0.31740281
0.40707	115.51287	1.57e-06	0.00014318	0.00019183	1.63e-06	-0.0	0.00144524	0.00026732	2.05e-06	705.96404449	699.00188571	702.27940394	-0.17351201	0.07535007	-0.31740217
0.40712	115.52402	1.57e-06	0.00014316	0.00019185	1.63e-06	-0.0	0.00144525	0.00026732	2.05e-06	705.96239417	699.00305427	702.27858339	-0.17346289	0.07531095	-0.31740152
0.40718	115.53517	1.57e-06	0.00014313	0.00019188	1.63e-06	-0.0	0.00144525	0.00026733	2.05e-06	705.96074373	699.00422221	702.2777628	-0.17341377	0.07527184	-0.31740088
0.40723	115.54632	1.56e-06	0.00014311	0.0001919	1.63e-06	-0.0	0.00144525	0.00026733	2.05e-06	705.95909318	699.00538953	702.27694218	-0.17336465	0.07523274	-0.31740024
0.40729	115.55746	1.56e-06	0.00014308	0.00019193	1.63e-06	0.0	0.00144525	0.00026733	2.05e-06	705.95744252	699.00655624	702.27612152	-0.17331553	0.07519364	-0.31739959
0.40734	115.5686	1.56e-06	0.00014306	0.00019195	1.63e-06	0.0	0.00144525	0.00026733	2.05e-06	705.95579174	699.00772233	702.27530083	-0.1732664	0.07515456	-0.31739895
0.4074	115.57975	1.56e-06	0.00014303	0.00019198	1.63e-06	0.0	0.00144525	0.00026733	2.05e-06	705.95414085	699.0088878	702.2744801	-0.17321727	0.07511549	-0.3173983
0.40745	115.59089	1.56e-06	0.00014301	0.000192	1.62e-06	-0.0	0.00144525	0.00026733	2.05e-06	705.95248986	699.01005266	702.27365934	-0.17316814	0.07507641	-0.31739766
0.41752	117.59692	1.29e-06	0.00013869	0.00019636	1.51e-06	0.0	0.00144545	0.00026748	2.05e-06	705.64911971	699.21301575	702.1228259	-0.16416194	0.06808268	-0.31727919
0.41757	117.6077	1.28e-06	0.00013867	0.00019638	1.51e-06	-0.0	0.00144545	0.00026748	2.05e-06	705.6474583	699.21406999	702.12199801	-0.16411279	0.0680453	-0.31727854
0.41763	117.61848	1.28e-06	0.00013865	0.0001964	1.51e-06	-0.0	0.00144545	0.00026748	2.05e-06	705.64579689	699.21512365	702.12117008	-0.16406364	0.06800794	-0.31727789
0.41768	117.62926	1.28e-06	0.00013862	0.00019643	1.51e-06	-0.0	0.00144546	0.00026748	2.05e-06	705.64413547	699.21617672	702.12034211	-0.16401449	0.06797059	-0.31727724
0.41774	117.64003	1.28e-06	0.0001386	0.00019645	1.51e-06	-0.0	0.00144546	0.00026748	2.05e-06	705.64247404	699.21722921	702.1195141	-0.16396535	0.06793324	-0.31727659
0.41779	117.6508	1.28e-06	0.00013858	0.00019647	1.51e-06	0.0	0.00144546	0.00026748	2.05e-06	705.6408126	699.21828112	702.11868604	-0.1639162	0.0678959	-0.31727594
0.41785	117.66158	1.28e-06	0.00013855	0.00019649	1.51e-06	0.0	0.00144546	0.00026748	2.05e-06	705.63915116	699.21933243	702.11785795	-0.16386706	0.06785858	-0.31727529
0.4179	117.67234	1.28e-06	0.00013853	0.00019652	1.51e-06	0.0	0.00144546	0.00026748	2.05e-06	705.63748971	699.22038316	702.11702981	-0.16381793	0.06782127	-0.31727464
0.41796	117.68311	1.28e-06	0.00013851	0.00019654	1.51e-06	-0.0	0.00144546	0.00026748	2.05e-06	705.63582825	699.22143331	702.11620163	-0.16376879	0.06778395	-0.31727399
0.41801	117.69388	1.27e-06	0.00013849	0.00019656	1.51e-06	-0.0	0.00144546	0.00026748	2.05e-06	705.63416678	699.22248287	702.11537341	-0.16371966	0.06774665	-0.31727334
0.41807	117.70464	1.27e-06	0.00013846	0.00019659	1.51e-06	-0.0	0.00144546	0.00026748	2.05e-06	705.63250531	699.22353185	702.11454515	-0.16367053	0.06770937	-0.31727269
0.41812	117.7154	1.27e-06	0.00013844	0.00019661	1.51e-06	-0.0	0.00144546	0.00026748	2.05e-06	705.63084384	699.22458024	702.11371685	-0.1636214	0.06767209	-0.31727204
0.41818	117.72616	1.27e-06	0.00013842	0.00019663	1.51e-06	0.0	0.00144546	0.00026749	2.05e-06	705.62918236	699.22562805	702.1128885	-0.16357227	0.06763481	-0.31727139
0.41823	117.73691	1.27e-06	0.0001384	0.00019665	1.51e-06	0.0	0.00144546	0.00026749	2.05e-06	705.62752088	699.22667527	702.11206011	-0.16352315	0.06759755	-0.31727073
0.41829	117.74767	1.27e-06	0.00013837	0.00019668	1.51e-06	0.0	0.00144547	0.00026749	2.05e-06	705.62585939	699.22772191	702.11123168	-0.16347403	0.0675603	-0.31727008
0.41834	117.75842	1.27e-06	0.00013835	0.0001967	1.51e-06	0.0	0.00144547	0.00026749	2.05e-06	705.6241979	699.22876796	702.11040321	-0.16342491	0.06752306	-0.31726943
0.4184	117.76917	1.26e-06	0.00013833	0.00019672	1.51e-06	-0.0	0.00144547	0.00026749	2.05e-06	705.62253641	699.22981343	702.10957469	-0.16337579	0.06748582	-0.31726878
0.41845	117.77992	1.26e-06	0.00013831	0.00019675	1.5e-06	-0.0	0.00144547	0.00026749	2.05e-06	705.62087491	699.23085832	702.10874614	-0.16332667	0.06744859	-0.31726813
0.42852	119.7123	1.05e-06	0.00013434	0.00020074	1.41e-06	-0.0	0.00144562	0.00026761	2.05e-06	705.31717879	699.41240593	701.95639008	-0.15439756	0.06078858	-0.31714847
0.42857	119.72267	1.05e-06	0.00013432	0.00020076	1.41e-06	-0.0	0.00144562	0.00026761	2.05e-06	705.31552315	699.41334604	701.95555344	-0.15434917	0.06075301	-0.31714781
0.42863	119.73303	1.05e-06	0.0001343	0.00020078	1.41e-06	-0.0	0.00144562	0.00026761	2.05e-06	705.31386757	699.4142856	701.95471675	-0.1543008	0.06071746	-0.31714715
0.42868	119.74339	1.05e-06	0.00013428	0.0002008	1.41e-06	-0.0	0.00144562	0.00026762	2.05e-06	705.31221205	699.41522461	701.95388001	-0.15425242	0.06068191	-0.3171465
0.42874	119.75375	1.05e-06	0.00013426	0.00020083	1.41e-06	0.0	0.00144562	0.00026762	2.05e-06	705.31055659	699.41616305	701.95304323	-0.15420405	0.06064636	-0.31714584
0.42879	119.76411	1.05e-06	0.00013423	0.00020085	1.4e-06	0.0	0.00144563	0.00026762	2.05e-06	705.3089012	699.41710095	701.95220641	-0.15415569	0.06061083	-0.31714518
0.42885	119.77447	1.05e-06	0.00013421	0.00020087	1.4e-06	0.0	0.00144563	0.00026762	2.05e-06	705.30724586	699.41803829	701.95136954	-0.15410733	0.06057531	-0.31714453
0.4289	119.78482	1.05e-06	0.00013419	0.00020089	1.4e-06	0.0	0.00144563	0.00026762	2.05e-06	705.30559059	699.41897507	701.95053262	-0.15405898	0.0605398	-0.31714387
0.42896	119.79517	1.05e-06	0.00013417	0.00020091	1.4e-06	-0.0	0.00144563	0.00026762	2.05e-06	705.30393539	699.4199113	701.94969566	-0.15401063	0.06050428	-0.31714321
0.42901	119.80552	1.05e-06	0.00013415	0.00020093	1.4e-06	-0.0	0.00144563	0.00026762	2.05e-06	705.30228024	699.42084698	701.94885865	-0.15396229	0.06046878	-0.31714255
0.42907	119.81587	1.04e-06	0.00013413	0.00020095	1.4e-06	-0.0	0.00144563	0.00026762	2.05e-06	705.30062516	699.4217821	701.9480216	-0.15391396	0.0604333	-0.3171419
0.42912	119.82622	1.04e-06	0.00013411	0.00020097	1.4e-06	-0.0	0.00144563	0.00026762	2.05e-06	705.29897014	699.42271667	701.9471845	-0.15386563	0.06039782	-0.31714124
0.42918	119.83656	1.04e-06	0.00013409	0.00020099	1.4e-06	0.0	0.00144563	0.00026762	2.05e-06	705.29731519	699.42365068	701.94634735	-0.1538173	0.06036234	-0.31714058
0.42923	119.8469	1.04e-06	0.00013407	0.00020101	1.4e-06	0.0	0.00144563	0.00026762	2.05e-06	705.2956603	699.42458414	701.94551016	-0.15376898	0.06032688	-0.31713992
0.42929	119.85724	1.04e-06	0.00013405	0.00020103	1.4e-06	0.0	0.00144563	0.00026762	2.05e-06	705.29400547	699.42551705	701.94467293	-0.15372067	0.06029144	-0.31713927
0.42934	119.86758	1.04e-06	0.00013403	0.00020106	1.4e-06	0.0	0.00144563	0.00026762	2.05e-06	705.29235071	699.4264494	701.94383565	-0.15367236	0.06025599	-0.31713861
0.4294	119.87791	1.04e-06	0.00013401	0.00020108	1.4e-06	-0.0	0.00144563	0.00026762	2.05e-06	705.29069601	699.4273812	701.94299832	-0.15362405	0.06022055	-0.31713795
0.42945	119.88824	1.04e-06	0.00013399	0.0002011	1.4e-06	-0.0	0.00144563	0.00026762	2.05e-06	705.28904138	699.42831245	701.94216095	-0.15357575	0.06018512	-0.31713729
0.43952	121.74223	8.8e-07	0.00013035	0.00020476	1.31e-06	0.0	0.00144575	0.00026773	2.05e-06	704.987571	699.58957149	701.78814122	-0.14483835	0.05384915	-0.31701632
0.43957	121.75216	8.8e-07	0.00013033	0.00020478	1.31e-06	-0.0	0.00144575	0.00026773	2.05e-06	704.98593197	699.59040346	701.78729526	-0.14479119	0.05381531	-0.31701566
0.43963	121.76208	8.7e-07	0.00013031	0.00020479	1.31e-06	-0.0	0.00144575	0.00026773	2.05e-06	704.98429304	699.5912349	701.78644926	-0.14474405	0.05378149	-0.31701499
0.43968	121.772	8.7e-07	0.00013029	0.00020481	1.31e-06	-0.0	0.00144575	0.00026773	2.05e-06	704.98265421	699.59206582	701.78560321	-0.14469692	0.05374768	-0.31701433
0.43974	121.78192	8.7e-07	0.00013027	0.00020483	1.31e-06	-0.0	0.00144575	0.00026773	2.05e-06	704.98101549	699.59289621	701.78475712	-0.1446498	0.05371388	-0.31701366
0.43979	121.79184	8.7e-07	0.00013025	0.00020485	1.31e-06	0.0	0.00144576	0.00026773	2.05e-06	704.97937687	699.59372607	701.78391098	-0.14460267	0.05368008	-0.317013
0.43985	121.80175	8.7e-07	0.00013023	0.00020487	1.31e-06	0.0	0.00144576	0.00026773	2.05e-06	704.97773835	699.5945554	701.78306479	-0.14455555	0.05364629	-0.31701234
0.4399	121.81166	8.7e-07	0.00013021	0.00020489	1.31e-06	0.0	0.00144576	0.00026773	2.05e-06	704.97609993	699.59538422	701.78221855	-0.14450845	0.05361251	-0.31701167
0.43996	121.82157	8.7e-07	0.0001302	0.00020491	1.31e-06	0.0	0.00144576	0.00026774	2.05e-06	704.97446161	699.5962125	701.78137226	-0.14446135	0.05357875	-0.31701101
0.44001	121.83148	8.7e-07	0.00013018	0.00020493	1.31e-06	-0.0	0.00144576	0.00026774	2.05e-06	704.97282339	699.59704026	701.78052593	-0.14441426	0.05354498	-0.31701034
0.44007	121.84139	8.7e-07	0.00013016	0.00020495	1.31e-06	-0.0	0.00144576	0.00026774	2.05e-06	704.97118528	699.5978675	701.77967955	-0.14436717	0.05351123	-0.31700968
0.44012	121.85129	8.7e-07	0.00013014	0.00020497	1.31e-06	-0.0	0.00144576	0.00026774	2.05e-06	704.96954726	699.59869421	701.77883312	-0.14432009	0.05347748	-0.31700901
0.44018	121.86119	8.7e-07	0.00013012	0.00020499	1.31e-06	-0.0	0.00144576	0.00026774	2.05e-06	704.96790935	699.59952039	701.77798665	-0.14427302	0.05344376	-0.31700835
0.44023	121.87109	8.7e-07	0.0001301	0.00020501	1.31e-06	-0.0	0.00144576	0.00026774	2.05e-06	704.96627155	699.60034605	701.77714013	-0.14422595	0.05341002	-0.31700768
0.44029	121.88098	8.7e-07	0.00013008	0.00020502	1.31e-06	0.0	0.00144576	0.00026774	2.05e-06	704.96463384	699.60117119	701.77629356	-0.14417889	0.0533763	-0.31700702
0.44034	121.89088	8.6e-07	0.00013006	0.00020504	1.31e-06	0.0	0.00144576	0.00026774	2.05e-06	704.96299624	699.6019958	701.77544694	-0.14413184	0.05334259	-0.31700635
0.4404	121.90077	8.6e-07	0.00013004	0.00020506	1.31e-06	0.0	0.00144576	0.00026774	2.05e-06	704.96135874	699.60281989	701.77460027	-0.1440848	0.0533089	-0.31700569
0.44045	121.91066	8.6e-07	0.00013002	0.00020508	1.31e-06	0.0	0.00144576	0.00026774	2.05e-06	704.95972135	699.60364345	701.77375356	-0.14403776	0.0532752	-0.31700502
0.45051	123.68084	7.4e-07	0.0001267	0.00020842	1.23e-06	0.0	0.00144586	0.00026783	2.05e-06	704.6619238	699.74567215	701.61800159	-0.13555007	0.04724965	-0.31688269
0.45057	123.69029	7.4e-07	0.00012668	0.00020844	1.23e-06	0.0	0.00144586	0.00026783	2.05e-06	704.66030707	699.74640158	701.61714608	-0.13550435	0.04721747	-0.31688202
0.45062	123.69974	7.4e-07	0.00012667	0.00020846	1.23e-06	0.0	0.00144586	0.00026783	2.05e-06	704.65869046	699.74713051	701.61629051	-0.13545865	0.04718531	-0.31688135
0.45068	123.70919	7.3e-07	0.00012665	0.00020848	1.23e-06	0.0	0.00144586	0.00026783	2.05e-06	704.65707396	699.74785895	701.6154349	-0.13541296	0.04715316	-0.31688068
0.45073	123.71863	7.3e-07	0.00012663	0.00020849	1.23e-06	0.0	0.00144586	0.00026783	2.05e-06	704.65545759	699.74858688	701.61457924	-0.13536726	0.04712101	-0.31688
0.45079	123.72807	7.3e-07	0.00012661	0.00020851	1.23e-06	-0.0	0.00144586	0.00026783	2.05e-06	704.65384133	699.74931431	701.61372353	-0.13532158	0.04708887	-0.31687933
0.45084	123.73751	7.3e-07	0.0001266	0.00020853	1.23e-06	-0.0	0.00144586	0.00026784	2.05e-06	704.6522252	699.75004125	701.61286777	-0.1352759	0.04705673	-0.31687866
0.4509	123.74695	7.3e-07	0.00012658	0.00020855	1.23e-06	-0.0	0.00144586	0.00026784	2.05e-06	704.65060918	699.75076768	701.61201196	-0.13523024	0.04702461	-0.31687799
0.45095	123.75639	7.3e-07	0.00012656	0.00020856	1.23e-06	-0.0	0.00144586	0.00026784	2.05e-06	704.64899328	699.75149362	701.61115611	-0.13518458	0.0469925	-0.31687731
0.45101	123.76582	7.3e-07	0.00012654	0.00020858	1.23e-06	0.0	0.00144586	0.00026784	2.05e-06	704.6473775	699.75221906	701.61030021	-0.13513892	0.04696039	-0.31687664
0.45106	123.77525	7.3e-07	0.00012653	0.0002086	1.23e-06	0.0	0.00144586	0.00026784	2.05e-06	704.64576184	699.752944	701.60944426	-0.13509327	0.04692828	-0.31687597
0.45112	123.78468	7.3e-07	0.00012651	0.00020862	1.23e-06	0.0	0.00144586	0.00026784	2.05e-06	704.6441463	699.75366845	701.60858826	-0.13504763	0.04689619	-0.3168753
0.45117	123.7941	7.3e-07	0.00012649	0.00020863	1.22e-06	0.0	0.00144586	0.00026784	2.05e-06	704.64253088	699.75439239	701.60773221	-0.13500201	0.04686412	-0.31687463
0.45123	123.80353	7.3e-07	0.00012647	0.00020865	1.22e-06	0.0	0.00144586	0.00026784	2.05e-06	704.64091558	699.75511584	701.60687612	-0.13495638	0.04683204	-0.31687395
0.45128	123.81295	7.3e-07	0.00012646	0.00020867	1.22e-06	-0.0	0.00144586	0.00026784	2.05e-06	704.6393004	699.75583879	701.60601997	-0.13491076	0.04679997	-0.31687328
0.45134	123.82237	7.3e-07	0.00012644	0.00020869	1.22e-06	-0.0	0.00144586	0.00026784	2.05e-06	704.63768534	699.75656124	701.60516378	-0.13486515	0.0467679	-0.31687261
0.45139	123.83178	7.3e-07	0.00012642	0.0002087	1.22e-06	-0.0	0.00144586	0.00026784	2.05e-06	704.63607039	699.7572832	701.60430754	-0.13481956	0.04673586	-0.31687194
0.45145	123.8412	7.3e-07	0.00012641	0.00020872	1.22e-06	-0.0	0.00144586	0.00026784	2.05e-06	704.63445557	699.75800466	701.60345126	-0.13477396	0.04670382	-0.31687126
0.46151	125.52129	6.3e-07	0.00012338	0.00021176	1.16e-06	0.0	0.00144594	0.00026792	2.05e-06	704.34098328	699.88179203	701.4459368	-0.12655179	0.04097215	-0.31674755
0.46157	125.53024	6.3e-07	0.00012336	0.00021178	1.16e-06	0.0	0.00144594	0.00026792	2.05e-06	704.33939081	699.88242415	701.44507161	-0.12650753	0.04094155	-0.31674687
0.46162	125.53918	6.3e-07	0.00012335	0.00021179	1.16e-06	0.0	0.00144594	0.00026792	2.05e-06	704.33779845	699.8830558	701.44420637	-0.12646325	0.04091094	-0.31674619
0.46168	125.54812	6.3e-07	0.00012333	0.00021181	1.16e-06	-0.0	0.00144594	0.00026792	2.05e-06	704.33620622	699.88368697	701.44334107	-0.12641898	0.04088033	-0.31674551
0.46173	125.55705	6.2e-07	0.00012332	0.00021182	1.15e-06	-0.0	0.00144594	0.00026792	2.05e-06	704.33461411	699.88431767	701.44247573	-0.12637472	0.04084974	-0.31674483
0.46179	125.56598	6.2e-07	0.0001233	0.00021184	1.15e-06	-0.0	0.00144594	0.00026792	2.05e-06	704.33302212	699.88494789	701.44161035	-0.12633048	0.04081917	-0.31674415
0.46184	125.57491	6.2e-07	0.00012328	0.00021186	1.15e-06	-0.0	0.00144594	0.00026792	2.05e-06	704.33143025	699.88557765	701.44074491	-0.12628624	0.0407886	-0.31674347
0.4619	125.58384	6.2e-07	0.00012327	0.00021187	1.15e-06	-0.0	0.00144594	0.00026792	2.05e-06	704.3298385	699.88620693	701.43987942	-0.126242	0.04075802	-0.31674279
0.46195	125.59276	6.2e-07	0.00012325	0.00021189	1.15e-06	0.0	0.00144594	0.00026792	2.05e-06	704.32824687	699.88683573	701.43901389	-0.12619776	0.04072746	-0.31674211
0.46201	125.60168	6.2e-07	0.00012324	0.0002119	1.15e-06	0.0	0.00144594	0.00026792	2.05e-06	704.32665537	699.88746406	701.43814831	-0.12615354	0.04069691	-0.31674143
0.46206	125.6106	6.2e-07	0.00012322	0.00021192	1.15e-06	0.0	0.00144594	0.00026792	2.05e-06	704.32506398	699.88809192	701.43728267	-0.12610933	0.04066637	-0.31674075
0.46212	125.61952	6.2e-07	0.00012321	0.00021193	1.15e-06	0.0	0.00144594	0.00026792	2.05e-06	704.32347272	699.88871931	701.43641699	-0.12606512	0.04063584	-0.31674007
0.46217	125.62843	6.2e-07	0.00012319	0.00021195	1.15e-06	-0.0	0.00144594	0.00026792	2.05e-06	704.32188158	699.88934622	701.43555127	-0.12602091	0.0406053	-0.31673939
0.46223	125.63734	6.2e-07	0.00012317	0.00021197	1.15e-06	-0.0	0.00144594	0.00026792	2.05e-06	704.32029055	699.88997266	701.43468549	-0.12597671	0.04057478	-0.31673871
0.46228	125.64625	6.2e-07	0.00012316	0.00021198	1.15e-06	-0.0	0.00144594	0.00026793	2.05e-06	704.31869965	699.89059863	701.43381966	-0.12593252	0.04054426	-0.31673803
0.46234	125.65516	6.2e-07	0.00012314	0.000212	1.15e-06	-0.0	0.00144594	0.00026793	2.05e-06	704.31710887	699.89122413	701.43295379	-0.12588835	0.04051377	-0.31673735
0.46239	125.66406	6.2e-07	0.00012313	0.00021201	1.15e-06	-0.0	0.00144594	0.00026793	2.05e-06	704.31551822	699.89184915	701.43208786	-0.12584417	0.04048326	-0.31673667
0.46245	125.67296	6.2e-07	0.00012311	0.00021203	1.15e-06	0.0	0.00144594	0.00026793	2.05e-06	704.31392768	699.8924737	701.43122189	-0.1258	0.04045276	-0.31673599
0.47251	127.2556	5.4e-07	0.00012037	0.00021478	1.09e-06	0.0	0.001446	0.00026799	2.05e-06	704.0248576	699.99893801	701.27192719	-0.11782623	0.03499596	-0.31661088
0.47257	127.26399	5.4e-07	0.00012036	0.00021479	1.09e-06	0.0	0.001446	0.00026799	2.05e-06	704.02328862	699.99947766	701.27105222	-0.11778322	0.0349668	-0.31661019
0.47262	127.27238	5.4e-07	0.00012034	0.00021481	1.09e-06	0.0	0.001446	0.000268	2.05e-06	704.02171976	700.00001686	701.2701772	-0.11774021	0.03493764	-0.3166095
0.47268	127.28076	5.4e-07	0.00012033	0.00021482	1.09e-06	0.0	0.001446	0.000268	2.05e-06	704.020151	700.0005556	701.26930213	-0.11769722	0.03490851	-0.31660882
0.47273	127.28914	5.4e-07	0.00012032	0.00021484	1.09e-06	0.0	0.001446	0.000268	2.05e-06	704.01858236	700.0010939	701.26842701	-0.11765422	0.03487936	-0.31660813
0.47279	127.29752	5.4e-07	0.0001203	0.00021485	1.09e-06	-0.0	0.001446	0.000268	2.05e-06	704.01701383	700.00163174	701.26755184	-0.11761123	0.03485022	-0.31660744
0.47284	127.3059	5.4e-07	0.00012029	0.00021487	1.09e-06	-0.0	0.001446	0.000268	2.05e-06	704.01544541	700.00216914	701.26667662	-0.11756824	0.03482109	-0.31660675
0.4729	127.31427	5.4e-07	0.00012027	0.00021488	1.09e-06	-0.0	0.001446	0.000268	2.05e-06	704.0138771	700.00270608	701.26580135	-0.11752526	0.03479197	-0.31660607
0.47295	127.32264	5.4e-07	0.00012026	0.00021489	1.09e-06	-0.0	0.001446	0.000268	2.05e-06	704.01230891	700.00324258	701.26492603	-0.1174823	0.03476287	-0.31660538
0.47301	127.331	5.4e-07	0.00012024	0.00021491	1.09e-06	-0.0	0.001446	0.000268	2.05e-06	704.01074082	700.00377862	701.26405066	-0.11743933	0.03473376	-0.31660469
0.47306	127.33937	5.4e-07	0.00012023	0.00021492	1.09e-06	0.0	0.001446	0.000268	2.05e-06	704.00917285	700.00431422	701.26317525	-0.11739636	0.03470465	-0.316604
0.47312	127.34773	5.4e-07	0.00012022	0.00021494	1.09e-06	0.0	0.001446	0.000268	2.05e-06	704.00760499	700.00484936	701.26229978	-0.11735341	0.03467556	-0.31660332
0.47317	127.35609	5.3e-07	0.0001202	0.00021495	1.09e-06	0.0	0.001446	0.000268	2.05e-06	704.00603724	700.00538406	701.26142427	-0.11731046	0.03464647	-0.31660263
0.47323	127.36444	5.3e-07	0.00012019	0.00021497	1.09e-06	0.0	0.001446	0.000268	2.05e-06	704.0044696	700.0059183	701.2605487	-0.11726752	0.03461741	-0.31660194
0.47328	127.37279	5.3e-07	0.00012017	0.00021498	1.09e-06	0.0	0.001446	0.000268	2.05e-06	704.00290207	700.0064521	701.25967309	-0.11722458	0.03458833	-0.31660125
0.47334	127.38114	5.3e-07	0.00012016	0.00021499	1.09e-06	-0.0	0.001446	0.000268	2.05e-06	704.00133465	700.00698544	701.25879743	-0.11718164	0.03455926	-0.31660057
0.47339	127.38949	5.3e-07	0.00012014	0.00021501	1.09e-06	-0.0	0.001446	0.000268	2.05e-06	703.99976734	700.00751834	701.25792171	-0.11713871	0.0345302	-0.31659988
0.47345	127.39783	5.3e-07	0.00012013	0.00021502	1.09e-06	-0.0	0.001446	0.000268	2.05e-06	703.99820015	700.00805079	701.25704595	-0.11709579	0.03450115	-0.31659919
0.48351	128.87417	4.7e-07	0.00011767	0.00021749	1.04e-06	0.0	0.00144605	0.00026806	2.05e-06	703.71318038	700.09772419	701.09602074	-0.10932138	0.01794903	-0.31647277
0.48357	128.88195	4.7e-07	0.00011766	0.00021751	1.04e-06	0.0	0.00144605	0.00026806	2.05e-06	703.71163218	700.09800118	701.09517825	-0.10927875	0.01591183	-0.31647209
0.48362	128.88973	4.7e-07	0.00011764	0.00021752	1.04e-06	0.0	0.00144605	0.00026806	2.05e-06	703.7100841	700.09824683	701.09434323	-0.10923583	0.0146653	-0.31647143
0.48368	128.89751	4.7e-07	0.00011763	0.00021753	1.03e-06	0.0	0.00144605	0.00026806	2.05e-06	703.70853615	700.0984733	701.09351272	-0.10919262	0.01433802	-0.31647078
0.48373	128.90529	4.7e-07	0.00011762	0.00021754	1.03e-06	0.0	0.00144605	0.00026806	2.05e-06	703.70698833	700.09869474	701.09268328	-0.10914946	0.01420314	-0.31647012
0.48379	128.91306	4.7e-07	0.00011761	0.00021756	1.03e-06	0.0	0.00144605	0.00026806	2.05e-06	703.70544064	700.09891409	701.09185418	-0.10910624	0.01414261	-0.31646947
0.48384	128.92082	4.7e-07	0.00011759	0.00021757	1.03e-06	0.0	0.00144605	0.00026806	2.05e-06	703.7038931	700.09913252	701.09102515	-0.10904813	0.01408196	-0.31646859
0.4839	128.92859	4.7e-07	0.00011758	0.00021758	1.03e-06	0.0	0.00144605	0.00026806	2.05e-06	703.70234574	700.09935001	701.09019613	-0.10894667	0.01405797	-0.31646706
0.48395	128.93635	4.7e-07	0.00011757	0.0002176	1.03e-06	0.0	0.00144605	0.00026806	2.05e-06	703.70079871	700.09956713	701.08936682	-0.10886361	0.01403893	-0.31646581
0.48401	128.94411	4.7e-07	0.00011755	0.00021761	1.03e-06	0.0	0.00144605	0.00026806	2.05e-06	703.69925194	700.09978395	701.08853729	-0.10886361	0.01403893	-0.31646581
0.48406	128.95186	4.7e-07	0.00011754	0.00021762	1.03e-06	0.0	0.00144605	0.00026806	2.05e-06	703.69770517	700.10000077	701.08770775	-0.10886361	0.01403893	-0.31646581
0.48412	128.95961	4.7e-07	0.00011753	0.00021763	1.03e-06	-0.0	0.00144605	0.00026806	2.05e-06	703.6961584	700.10021759	701.08687821	-0.10883236	0.01403177	-0.31646534
0.48417	128.96736	4.7e-07	0.00011752	0.00021765	1.03e-06	-0.0	0.00144605	0.00026806	2.05e-06	703.69461173	700.1004343	701.08604858	-0.1087982	0.01402394	-0.31646482
0.48423	128.97511	4.7e-07	0.0001175	0.00021766	1.03e-06	-0.0	0.00144605	0.00026806	2.05e-06	703.69306517	700.10065089	701.08521886	-0.10875695	0.01401448	-0.3164642
0.48428	128.98285	4.7e-07	0.00011749	0.00021767	1.03e-06	-0.0	0.00144605	0.00026806	2.05e-06	703.69151874	700.10086733	701.08438902	-0.1087139	0.01400461	-0.31646355
0.48434	128.99059	4.7e-07	0.00011748	0.00021768	1.03e-06	-0.0	0.00144605	0.00026806	2.05e-06	703.68997245	700.10108362	701.08355906	-0.10867131	0.01399485	-0.31646291
0.48439	128.99832	4.7e-07	0.00011747	0.0002177	1.03e-06	0.0	0.00144605	0.00026806	2.05e-06	703.68842629	700.10129976	701.08272898	-0.10862971	0.01398531	-0.31646228
0.48445	129.00605	4.7e-07	0.00011745	0.00021771	1.03e-06	0.0	0.00144605	0.00026806	2.05e-06	703.68688027	700.10151575	701.08189878	-0.10858654	0.01397541	-0.31646163
0.49451	130.36522	4.2e-07	0.00011527	0.0002199	9.9e-07	-0.0	0.00144609	0.00026811	2.05e-06	703.40600198	700.13846733	700.92793295	-0.10078319	0.01217961	-0.31634071
0.49457	130.37233	4.2e-07	0.00011525	0.00021992	9.9e-07	-0.0	0.00144609	0.00026811	2.05e-06	703.40447682	700.13865533	700.9270806	-0.10074095	0.01216987	-0.31634004
0.49462	130.37943	4.2e-07	0.00011524	0.00021993	9.9e-07	0.0	0.00144609	0.00026811	2.05e-06	703.40295175	700.13884317	700.92622812	-0.10069871	0.01216014	-0.31633937
0.49468	130.38654	4.2e-07	0.00011523	0.00021994	9.9e-07	0.0	0.00144609	0.00026812	2.05e-06	703.40142677	700.13903086	700.92537553	-0.10065648	0.01215041	-0.31633871
0.49473	130.39364	4.1e-07	0.00011522	0.00021995	9.9e-07	0.0	0.00144609	0.00026812	2.05e-06	703.39990187	700.1392184	700.92452282	-0.10061425	0.01214067	-0.31633804
0.49479	130.40074	4.1e-07	0.00011521	0.00021996	9.9e-07	0.0	0.00144609	0.00026812	2.05e-06	703.39837707	700.1394058	700.92366999	-0.10057203	0.01213094	-0.31633737
0.49484	130.40783	4.1e-07	0.0001152	0.00021997	9.9e-07	0.0	0.00144609	0.00026812	2.05e-06	703.39685236	700.13959304	700.92281704	-0.10052981	0.01212122	-0.3163367
0.4949	130.41492	4.1e-07	0.00011519	0.00021998	9.9e-07	0.0	0.00144609	0.00026812	2.05e-06	703.39532773	700.13978013	700.92196397	-0.10048759	0.01211149	-0.31633603
0.49495	130.42201	4.1e-07	0.00011518	0.00021999	9.9e-07	-0.0	0.00144609	0.00026812	2.05e-06	703.39380319	700.13996706	700.92111079	-0.10044537	0.01210176	-0.31633536
0.49501	130.42909	4.1e-07	0.00011516	0.00022001	9.9e-07	-0.0	0.00144609	0.00026812	2.05e-06	703.39227874	700.14015385	700.92025748	-0.10040316	0.01209203	-0.31633469
0.49506	130.43617	4.1e-07	0.00011515	0.00022002	9.8e-07	-0.0	0.00144609	0.00026812	2.05e-06	703.39075438	700.14034049	700.91940405	-0.10036094	0.0120823	-0.31633401
0.49512	130.44325	4.1e-07	0.00011514	0.00022003	9.8e-07	-0.0	0.00144609	0.00026812	2.05e-06	703.38923011	700.14052698	700.91855051	-0.10031874	0.01207258	-0.31633334
0.49517	130.45032	4.1e-07	0.00011513	0.00022004	9.8e-07	-0.0	0.00144609	0.00026812	2.05e-06	703.38770593	700.14071331	700.91769685	-0.10027654	0.01206285	-0.31633267
0.49523	130.45739	4.1e-07	0.00011512	0.00022005	9.8e-07	-0.0	0.00144609	0.00026812	2.05e-06	703.38618183	700.1408995	700.91684306	-0.10023433	0.01205313	-0.316332
0.49528	130.46445	4.1e-07	0.00011511	0.00022006	9.8e-07	0.0	0.00144609	0.00026812	2.05e-06	703.38465782	700.14108553	700.91598916	-0.10019213	0.0120434	-0.31633133
0.49534	130.47151	4.1e-07	0.0001151	0.00022007	9.8e-07	0.0	0.00144609	0.00026812	2.05e-06	703.38313389	700.14127142	700.91513514	-0.10014993	0.01203368	-0.31633066
0.49539	130.47857	4.1e-07	0.00011509	0.00022008	9.8e-07	0.0	0.00144609	0.00026812	2.05e-06	703.38161005	700.14145715	700.914281	-0.10010774	0.01202396	-0.31632999
0.49545	130.48562	4.1e-07	0.00011508	0.0002201	9.8e-07	0.0	0.00144609	0.00026812	2.05e-06	703.3800863	700.14164274	700.91342674	-0.10006555	0.01201423	-0.31632932
0.50551	131.71381	3.7e-07	0.00011316	0.00022201	9.5e-07	-0.0	0.00144612	0.00026816	2.05e-06	703.10242299	700.17308171	700.75509671	-0.09236071	0.01024644	-0.31620496
0.50556	131.72016	3.7e-07	0.00011315	0.00022202	9.5e-07	-0.0	0.00144612	0.00026816	2.05e-06	703.1009107	700.17323979	700.75422058	-0.09231853	0.01023683	-0.31620427
0.50562	131.72651	3.7e-07	0.00011314	0.00022203	9.5e-07	-0.0	0.00144612	0.00026816	2.05e-06	703.09939845	700.17339771	700.75334433	-0.09227633	0.01022722	-0.31620358
0.50567	131.73286	3.7e-07	0.00011313	0.00022204	9.4e-07	-0.0	0.00144612	0.00026816	2.05e-06	703.09788624	700.17355549	700.75246795	-0.09223414	0.01021762	-0.31620289
0.50573	131.7392	3.7e-07	0.00011312	0.00022205	9.4e-07	0.0	0.00144612	0.00026816	2.05e-06	703.09637406	700.17371311	700.75159146	-0.09219195	0.01020801	-0.31620221
0.50578	131.74554	3.7e-07	0.00011311	0.00022206	9.4e-07	0.0	0.00144612	0.00026816	2.05e-06	703.09486192	700.17387059	700.75071485	-0.09214976	0.0101984	-0.31620152
0.50584	131.75187	3.7e-07	0.0001131	0.00022207	9.4e-07	0.0	0.00144612	0.00026816	2.05e-06	703.09334982	700.17402792	700.74983812	-0.09210756	0.01018879	-0.31620083
0.50589	131.7582	3.7e-07	0.00011309	0.00022208	9.4e-07	0.0	0.00144612	0.00026816	2.05e-06	703.09183775	700.1741851	700.74896127	-0.09206536	0.01017919	-0.31620014
0.50595	131.76453	3.7e-07	0.00011308	0.00022209	9.4e-07	0.0	0.00144612	0.00026816	2.05e-06	703.09032572	700.17434214	700.7480843	-0.09202314	0.01016958	-0.31619945
0.506	131.77085	3.7e-07	0.00011307	0.0002221	9.4e-07	0.0	0.00144612	0.00026816	2.05e-06	703.08881373	700.17449902	700.74720722	-0.09198093	0.01015998	-0.31619876
0.50606	131.77717	3.7e-07	0.00011306	0.00022211	9.4e-07	0.0	0.00144612	0.00026816	2.05e-06	703.08730177	700.17465576	700.74633001	-0.09193872	0.01015037	-0.31619807
0.50611	131.78348	3.7e-07	0.00011306	0.00022212	9.4e-07	-0.0	0.00144612	0.00026816	2.05e-06	703.08578985	700.17481234	700.74545268	-0.09189651	0.01014077	-0.31619738
0.50617	131.78979	3.7e-07	0.00011305	0.00022213	9.4e-07	-0.0	0.00144612	0.00026816	2.05e-06	703.08427796	700.17496878	700.74457523	-0.09185429	0.01013116	-0.3161967
0.50622	131.7961	3.7e-07	0.00011304	0.00022214	9.4e-07	-0.0	0.00144612	0.00026816	2.05e-06	703.08276611	700.17512507	700.74369767	-0.09181207	0.01012156	-0.31619601
0.50628	131.8024	3.7e-07	0.00011303	0.00022215	9.4e-07	-0.0	0.00144612	0.00026816	2.05e-06	703.0812543	700.17528121	700.74281998	-0.09176984	0.01011196	-0.31619532
0.50633	131.8087	3.7e-07	0.00011302	0.00022216	9.4e-07	-0.0	0.00144612	0.00026816	2.05e-06	703.07974252	700.17543721	700.74194218	-0.0917276	0.01010236	-0.31619463
0.50639	131.81499	3.7e-07	0.00011301	0.00022217	9.4e-07	-0.0	0.00144612	0.00026816	2.05e-06	703.07823077	700.17559305	700.74106425	-0.09168537	0.01009275	-0.31619394
0.50644	131.82128	3.7e-07	0.000113	0.00022218	9.4e-07	-0.0	0.00144612	0.00026816	2.05e-06	703.07671906	700.17574875	700.74018621	-0.09164314	0.01008315	-0.31619325
0.5065	131.82756	3.7e-07	0.00011299	0.00022219	9.4e-07	0.0	0.00144612	0.00026816	2.05e-06	703.07520738	700.17590429	700.73930804	-0.0916009	0.01007355	-0.31619256
0.51651	132.90007	3.4e-07	0.00011137	0.00022381	9.1e-07	-0.0	0.00144615	0.0002682	2.05e-06	702.80036472	700.20174659	700.5774695	-0.08380914	0.0083301	-0.31606544
0.51656	132.90555	3.4e-07	0.00011136	0.00022382	9.1e-07	-0.0	0.00144615	0.0002682	2.05e-06	702.79885458	700.20187504	700.57656906	-0.08376548	0.00832053	-0.31606473
0.51662	132.91103	3.4e-07	0.00011135	0.00022383	9.1e-07	-0.0	0.00144615	0.0002682	2.05e-06	702.79734442	700.20200335	700.57566849	-0.08372178	0.00831095	-0.31606403
0.51667	132.9165	3.4e-07	0.00011134	0.00022384	9.1e-07	-0.0	0.00144615	0.0002682	2.05e-06	702.79583424	700.2021315	700.5747678	-0.08367808	0.00830138	-0.31606332
0.51673	132.92196	3.4e-07	0.00011133	0.00022385	9.1e-07	-0.0	0.00144615	0.0002682	2.05e-06	702.79432404	700.20225951	700.57386698	-0.08363432	0.0082918	-0.31606261
0.51678	132.92742	3.4e-07	0.00011133	0.00022386	9.1e-07	-0.0	0.00144615	0.0002682	2.05e-06	702.79281382	700.20238737	700.57296603	-0.0835906	0.00828223	-0.3160619
0.51684	132.93288	3.4e-07	0.00011132	0.00022386	9.1e-07	-0.0	0.00144615	0.0002682	2.05e-06	702.79130359	700.20251508	700.57206496	-0.08354688	0.00827265	-0.3160612
0.51689	132.93833	3.4e-07	0.00011131	0.00022387	9.1e-07	0.0	0.00144615	0.0002682	2.05e-06	702.78979333	700.20264265	700.57116377	-0.08350316	0.00826308	-0.31606049
0.51695	132.94378	3.4e-07	0.0001113	0.00022388	9.1e-07	0.0	0.00144615	0.0002682	2.05e-06	702.78828306	700.20277007	700.57026244	-0.08345938	0.0082535	-0.31605978
0.517	132.94922	3.4e-07	0.00011129	0.00022389	9.1e-07	0.0	0.00144615	0.0002682	2.05e-06	702.78677277	700.20289733	700.569361	-0.08341562	0.00824393	-0.31605907
0.51706	132.95466	3.4e-07	0.00011129	0.0002239	9.1e-07	0.0	0.00144615	0.0002682	2.05e-06	702.78526245	700.20302446	700.56845943	-0.08337182	0.00823435	-0.31605836
0.51711	132.9601	3.4e-07	0.00011128	0.0002239	9.1e-07	0.0	0.00144615	0.0002682	2.05e-06	702.78375212	700.20315143	700.56755773	-0.083328	0.00822478	-0.31605766
0.51717	132.96552	3.4e-07	0.00011127	0.00022391	9.1e-07	0.0	0.00144615	0.0002682	2.05e-06	702.78224176	700.20327825	700.56665591	-0.08328413	0.0082152	-0.31605695
0.51722	132.97095	3.4e-07	0.00011126	0.00022392	9.1e-07	0.0	0.00144615	0.0002682	2.05e-06	702.78073138	700.20340493	700.56575396	-0.08324031	0.00820562	-0.31605624
0.51728	132.97637	3.4e-07	0.00011125	0.00022393	9.1e-07	0.0	0.00144615	0.0002682	2.05e-06	702.77922099	700.20353146	700.56485189	-0.08319648	0.00819605	-0.31605553
0.51733	132.98178	3.4e-07	0.00011125	0.00022394	9.1e-07	-0.0	0.00144615	0.0002682	2.05e-06	702.77771057	700.20365784	700.56394969	-0.08315265	0.00818647	-0.31605482
0.51739	132.98719	3.4e-07	0.00011124	0.00022395	9.1e-07	-0.0	0.00144615	0.0002682	2.05e-06	702.77620012	700.20378408	700.56304736	-0.08310876	0.00817689	-0.31605411
0.51744	132.99259	3.4e-07	0.00011123	0.00022395	9.1e-07	-0.0	0.00144615	0.0002682	2.05e-06	702.77468966	700.20391016	700.56214491	-0.08306489	0.00816731	-0.31605341
0.5175	132.99799	3.4e-07	0.00011122	0.00022396	9.1e-07	-0.0	0.00144615	0.0002682	2.05e-06	702.77317918	700.2040361	700.56124234	-0.08302098	0.00815774	-0.3160527
0.52751	133.89553	3.1e-07	0.0001099	0.00022528	8.8e-07	0.0	0.00144617	0.00026823	2.05e-06	702.49759189	700.22448637	700.39481086	-0.07469462	0.00640501	-0.31592197
0.52756	133.89996	3.1e-07	0.00010989	0.00022529	8.8e-07	0.0	0.00144617	0.00026823	2.05e-06	702.49607228	700.2245851	700.39388405	-0.07464629	0.00639528	-0.31592124
0.52762	133.90439	3.1e-07	0.00010989	0.0002253	8.8e-07	0.0	0.00144617	0.00026823	2.05e-06	702.4945526	700.22468368	700.39295709	-0.07459803	0.00638556	-0.31592052
0.52767	133.90881	3.1e-07	0.00010988	0.0002253	8.8e-07	0.0	0.00144617	0.00026823	2.05e-06	702.49303283	700.22478211	700.39202999	-0.0745494	0.00637582	-0.31591979
0.52773	133.91322	3.1e-07	0.00010988	0.00022531	8.8e-07	0.0	0.00144617	0.00026823	2.05e-06	702.49151299	700.22488038	700.39110275	-0.07450098	0.00636609	-0.31591906
0.52778	133.91763	3.1e-07	0.00010987	0.00022532	8.8e-07	0.0	0.00144617	0.00026823	2.05e-06	702.48999307	700.22497851	700.39017537	-0.07445259	0.00635636	-0.31591833
0.52784	133.92203	3.1e-07	0.00010986	0.00022532	8.8e-07	0.0	0.00144617	0.00026823	2.05e-06	702.48847307	700.22507649	700.38924784	-0.0744042	0.00634663	-0.3159176
0.52789	133.92643	3.1e-07	0.00010986	0.00022533	8.8e-07	-0.0	0.00144617	0.00026823	2.05e-06	702.48695299	700.22517431	700.38832017	-0.07435581	0.00633691	-0.31591687
0.52795	133.93082	3.1e-07	0.00010985	0.00022534	8.8e-07	-0.0	0.00144617	0.00026823	2.05e-06	702.48543284	700.22527199	700.38739236	-0.07430727	0.00632717	-0.31591614
0.528	133.93521	3.1e-07	0.00010984	0.00022534	8.8e-07	-0.0	0.00144617	0.00026823	2.05e-06	702.48391261	700.22536952	700.38646441	-0.07425869	0.00631743	-0.31591542
0.52806	133.93959	3.1e-07	0.00010984	0.00022535	8.8e-07	-0.0	0.00144617	0.00026823	2.05e-06	702.4823923	700.22546689	700.38553632	-0.0742101	0.0063077	-0.31591469
0.52811	133.94396	3.1e-07	0.00010983	0.00022536	8.8e-07	-0.0	0.00144617	0.00026823	2.05e-06	702.48087191	700.22556412	700.38460808	-0.07416141	0.00629796	-0.31591396
0.52817	133.94833	3.1e-07	0.00010982	0.00022536	8.8e-07	-0.0	0.00144617	0.00026823	2.05e-06	702.47935144	700.22566119	700.3836797	-0.07411273	0.00628821	-0.31591323
0.52822	133.95269	3.1e-07	0.00010982	0.00022537	8.8e-07	-0.0	0.00144617	0.00026823	2.05e-06	702.47783089	700.22575812	700.38275117	-0.07406369	0.00627846	-0.3159125
0.52828	133.95704	3.1e-07	0.00010981	0.00022537	8.8e-07	-0.0	0.00144617	0.00026823	2.05e-06	702.47631026	700.22585489	700.38182251	-0.07401491	0.00626871	-0.31591177
0.52833	133.96139	3.1e-07	0.00010981	0.00022538	8.8e-07	-0.0	0.00144617	0.00026823	2.05e-06	702.47478955	700.22595152	700.38089369	-0.07396614	0.00625897	-0.31591104
0.52839	133.96573	3.1e-07	0.0001098	0.00022539	8.8e-07	0.0	0.00144617	0.00026823	2.05e-06	702.47326876	700.22604799	700.37996474	-0.07391736	0.00624922	-0.31591031
0.52844	133.97007	3.1e-07	0.00010979	0.00022539	8.8e-07	0.0	0.00144617	0.00026823	2.05e-06	702.47174789	700.22614431	700.37903564	-0.07386859	0.00623948	-0.31590958
0.5285	133.9744	3.1e-07	0.00010979	0.0002254	8.8e-07	0.0	0.00144617	0.00026823	2.05e-06	702.47022694	700.22624049	700.3781064	-0.07381963	0.00622973	-0.31590885
0.53851	134.6536	2.9e-07	0.00010881	0.00022638	8.6e-07	0.0	0.00144618	0.00026825	2.05e-06	702.1918847	700.24119696	700.20638901	-0.06387726	0.00440403	-0.31577397
0.53856	134.65667	2.9e-07	0.00010881	0.00022638	8.6e-07	0.0	0.00144618	0.00026825	2.05e-06	702.19034683	700.24126481	700.20542975	-0.06381391	0.00439354	-0.31577322
0.53862	134.65973	2.9e-07	0.0001088	0.00022639	8.6e-07	0.0	0.00144618	0.00026825	2.05e-06	702.18880888	700.24133251	700.2044703	-0.06375043	0.00438304	-0.31577247
0.53867	134.66278	2.9e-07	0.0001088	0.00022639	8.6e-07	0.0	0.00144618	0.00026825	2.05e-06	702.18727086	700.24140004	700.20351065	-0.0636868	0.00437254	-0.31577171
0.53873	134.66582	2.9e-07	0.00010879	0.00022639	8.6e-07	-0.0	0.00144618	0.00026825	2.05e-06	702.18573276	700.24146741	700.2025508	-0.06362301	0.00436202	-0.31577096
0.53878	134.66886	2.9e-07	0.00010879	0.0002264	8.6e-07	-0.0	0.00144618	0.00026825	2.05e-06	702.18419458	700.24153462	700.20159076	-0.06355907	0.0043515	-0.3157702
0.53884	134.67188	2.9e-07	0.00010879	0.0002264	8.6e-07	-0.0	0.00144618	0.00026825	2.05e-06	702.18265633	700.24160167	700.20063052	-0.06349498	0.00434097	-0.31576945
0.53889	134.6749	2.9e-07	0.00010878	0.00022641	8.6e-07	-0.0	0.00144618	0.00026825	2.05e-06	702.18111801	700.24166855	700.19967008	-0.06343075	0.00433043	-0.3157687
0.53895	134.67791	2.9e-07	0.00010878	0.00022641	8.6e-07	0.0	0.00144618	0.00026825	2.05e-06	702.17957962	700.24173527	700.19870945	-0.06336634	0.00431988	-0.31576794
0.539	134.68091	2.9e-07	0.00010877	0.00022642	8.6e-07	0.0	0.00144618	0.00026825	2.05e-06	702.17804116	700.24180183	700.19774861	-0.06330177	0.00430933	-0.31576719
0.53906	134.68391	2.9e-07	0.00010877	0.00022642	8.6e-07	0.0	0.00144618	0.00026825	2.05e-06	702.17650263	700.24186822	700.19678758	-0.06323706	0.00429876	-0.31576643
0.53911	134.68689	2.9e-07	0.00010876	0.00022642	8.6e-07	0.0	0.00144618	0.00026825	2.05e-06	702.17496403	700.24193446	700.19582635	-0.06317219	0.00428819	-0.31576568
0.53917	134.68987	2.9e-07	0.00010876	0.00022643	8.6e-07	0.0	0.00144618	0.00026825	2.05e-06	702.17342535	700.24200052	700.19486492	-0.06310714	0.00427761	-0.31576492
0.53922	134.69284	2.9e-07	0.00010876	0.00022643	8.6e-07	0.0	0.00144618	0.00026825	2.05e-06	702.17188662	700.24206643	700.19390328	-0.06304193	0.00426701	-0.31576417
0.53928	134.6958	2.9e-07	0.00010875	0.00022644	8.6e-07	0.0	0.00144618	0.00026825	2.05e-06	702.17034781	700.24213217	700.19294145	-0.06297656	0.00425641	-0.31576341
0.53933	134.69875	2.9e-07	0.00010875	0.00022644	8.6e-07	0.0	0.00144618	0.00026825	2.05e-06	702.16880894	700.24219775	700.19197941	-0.06291104	0.0042458	-0.31576265
0.53939	134.70169	2.9e-07	0.00010874	0.00022645	8.6e-07	0.0	0.00144618	0.00026825	2.05e-06	702.16727	700.24226317	700.19101717	-0.06284526	0.00423518	-0.3157619
0.53944	134.70463	2.9e-07	0.00010874	0.00022645	8.6e-07	0.0	0.00144618	0.00026825	2.05e-06	702.16573101	700.24232842	700.19005472	-0.06277937	0.00422455	-0.31576114
0.5395	134.70755	2.9e-07	0.00010874	0.00022645	8.6e-07	0.0	0.00144618	0.00026825	2.05e-06	702.16419195	700.24239351	700.18909207	-0.06271331	0.00421391	-0.31576039
0.54951	135.06393	2.9e-07	0.00010823	0.00022696	8.5e-07	0.0	0.00144619	0.00026827	2.05e-06	701.88845276	700.25115335	700.00909519	-0.03955336	0.00161437	-0.31561899
0.54956	135.06451	2.9e-07	0.00010823	0.00022696	8.5e-07	0.0	0.00144619	0.00026827	2.05e-06	701.88710526	700.25117819	700.00805591	-0.03903774	0.00157614	-0.31561817
0.54962	135.06506	2.9e-07	0.00010823	0.00022696	8.5e-07	0.0	0.00144619	0.00026827	2.05e-06	701.88576909	700.25120245	700.00701485	-0.03848102	0.00153534	-0.31561735
0.54967	135.06558	2.9e-07	0.00010823	0.00022696	8.5e-07	0.0	0.00144619	0.00026827	2.05e-06	701.88444548	700.25122608	700.00597187	-0.03787522	0.00149146	-0.31561653
0.54973	135.06606	2.9e-07	0.00010823	0.00022696	8.5e-07	0.0	0.00144619	0.00026827	2.05e-06	701.88313595	700.25124904	700.00492678	-0.0372113	0.00144392	-0.31561571
0.54978	135.06652	2.9e-07	0.00010823	0.00022696	8.5e-07	0.0	0.00144619	0.00026827	2.05e-06	701.88184232	700.25127126	700.00387939	-0.03647243	0.00139166	-0.31561489
0.54984	135.06693	2.9e-07	0.00010823	0.00022696	8.5e-07	0.0	0.00144619	0.00026827	2.05e-06	701.88056696	700.25129268	700.00282943	-0.03563747	0.00133333	-0.31561406
0.54989	135.06732	2.9e-07	0.00010823	0.00022696	8.5e-07	0.0	0.00144619	0.00026827	2.05e-06	701.87931294	700.2513132	700.00177657	-0.03467688	0.00126704	-0.31561323
0.54995	135.06766	2.9e-07	0.00010823	0.00022696	8.5e-07	0.0	0.00144619	0.00026827	2.05e-06	701.87808436	700.2513327	700.00072037	-0.03353576	0.0011893	-0.3156124
0.55	135.06796	2.9e-07	0.00010823	0.00022696	8.5e-07	0.0	0.00144619	0.00026827	2.05e-06	701.87688715	700.251351	699.99966018	1659.5423438	115.95154271	180.98679445
