# Supplementary material for: Dataset for the simulated biomass pyrolysis in rotary kilns with varying particle residence time distributions
Source: Data Brief. 2021 Nov 23;39:107603. doi: 10.1016/j.dib.2021.107603 (PMC8633881; doi:10.1016/j.dib.2021.107603)
Supplement: Supplementary Data S1 — Supplementary Raw Research Data. This is open data under the CC BY license http://creativecommons.org/licenses/by/4.0/ [file mmc1.zip › supplementary/112/logFiles/log_Pe30]

l,m	Tau,s	F_w,kg/s	F_is,kg/s	F_c,kg/s	F_rt,kg/s	F_w_wet,kg/s	F_it,kg/s	F_g,kg/s	F_H2O_g,kg/s	T_b,K	T_g,K	T_w,K	q_bed,kW/m	q_gas,kW/m	q_loss,kW/m
5e-05	0.00931	0.0	0.0	0.0	0.0	0.00205276	0.0	0.0	0.0	298.62236155	300.54773617	833.01824831	31.71820606	3.02706087	-0.42003286
0.00011	0.02793	0.0	0.0	0.0	0.0	0.00205276	0.0	0.0	0.0	299.09411732	302.94114168	832.88663485	31.68582442	3.02260295	-0.41992954
0.00016	0.04654	0.0	0.0	0.0	0.0	0.00205276	0.0	0.0	0.0	299.56526832	305.33018239	832.75515966	31.65348823	3.01808725	-0.41982633
0.00022	0.06516	0.0	0.0	0.0	0.0	0.00205276	0.0	0.0	0.0	300.03581571	307.71481746	832.62382278	31.62119642	3.0135151	-0.41972323
0.00027	0.08377	0.0	0.0	0.0	0.0	0.00205276	0.0	0.0	0.0	300.50576062	310.095007	832.49262426	31.58894908	3.00888519	-0.41962024
0.00033	0.10239	0.0	0.0	0.0	0.0	0.00205276	0.0	0.0	0.0	300.97510419	312.47071032	832.36156414	31.55674487	3.004201	-0.41951736
0.00038	0.121	0.0	0.0	0.0	0.0	0.00205276	0.0	0.0	0.0	301.44384751	314.84188905	832.23064247	31.52458411	2.99946054	-0.41941459
0.00044	0.13961	0.0	0.0	0.0	0.0	0.00205276	0.0	0.0	0.0	301.91199171	317.20850355	832.0998593	31.49246665	2.99465829	-0.41931193
0.00049	0.15823	0.0	0.0	0.0	0.0	0.00205276	0.0	0.0	0.0	302.37953787	319.57051086	831.96921469	31.46039274	2.98980378	-0.41920938
0.0105	3.53603	5e-08	0.0	0.0	0.0	0.00205272	0.0	0.0	0.0	378.50624411	637.72020569	810.54604922	26.23748405	1.36592585	-0.40239371
0.01056	3.55453	5e-08	0.0	0.0	0.0	0.00205272	0.0	0.0	0.0	378.87992883	638.74928227	810.44123167	26.21147938	1.3559859	-0.40231144
0.01061	3.57304	5e-08	0.0	0.0	0.0	0.00205272	0.0	0.0	0.0	379.25316907	639.77072378	810.33654896	26.1854968	1.34607836	-0.40222928
0.01067	3.59154	5e-08	0.0	0.0	0.0	0.00205271	0.0	0.0	0.0	379.62596541	640.78455796	810.23200088	26.1595362	1.33620394	-0.40214723
0.01072	3.61005	5e-08	0.0	0.0	0.0	0.00205271	0.0	0.0	0.0	379.99831842	641.79081309	810.12758722	26.13359747	1.32636337	-0.40206528
0.01078	3.62855	5e-08	0.0	0.0	0.0	0.00205271	0.0	0.0	0.0	380.37022868	642.78951795	810.02330779	26.1076805	1.31655737	-0.40198344
0.01083	3.64705	5e-08	0.0	0.0	0.0	0.00205271	0.0	0.0	0.0	380.74169675	643.78070182	809.91916236	26.08178552	1.30678463	-0.4019017
0.01089	3.66555	6e-08	0.0	0.0	0.0	0.00205271	0.0	0.0	0.0	381.1127232	644.76439291	809.81515073	26.05593988	1.29688093	-0.40182003
0.01094	3.68406	6e-08	0.0	0.0	0.0	0.00205271	0.0	0.0	0.0	381.4833091	645.74048993	809.7112732	26.03009337	1.2871479	-0.4017385
0.011	3.70256	6e-08	0.0	0.0	0.0	0.0020527	0.0	0.0	0.0	381.85345462	646.70912924	809.60752915	26.0042687	1.2774492	-0.40165707
0.01105	3.72106	6e-08	0.0	0.0	0.0	0.0020527	0.0	0.0	0.0	382.22316031	647.67033971	809.50391835	25.97846578	1.26778544	-0.40157574
0.01111	3.73956	6e-08	0.0	0.0	0.0	0.0020527	0.0	0.0	0.0	382.59242675	648.62415062	809.4004406	25.95268451	1.25815724	-0.40149453
0.01116	3.75806	7e-08	0.0	0.0	0.0	0.0020527	0.0	0.0	0.0	382.96125451	649.57059168	809.29709568	25.92692481	1.2485652	-0.40141341
0.01122	3.77655	7e-08	0.0	0.0	0.0	0.0020527	0.0	0.0	0.0	383.32964414	650.509693	809.19388338	25.90118658	1.23900993	-0.4013324
0.01127	3.79505	7e-08	0.0	0.0	0.0	0.00205269	0.0	0.0	0.0	383.69759621	651.44148515	809.09080347	25.87546973	1.22949206	-0.4012515
0.01133	3.81355	7e-08	0.0	0.0	0.0	0.00205269	0.0	0.0	0.0	384.06511127	652.36599908	808.98785574	25.84977416	1.22001218	-0.40117069
0.01138	3.83205	7e-08	0.0	0.0	0.0	0.00205269	0.0	0.0	0.0	384.43218989	653.28326621	808.88503996	25.82409979	1.21057092	-0.40109
0.01144	3.85054	8e-08	0.0	0.0	0.0	0.00205269	0.0	0.0	0.0	384.79883261	654.19331834	808.78235591	25.79844653	1.20116888	-0.4010094
0.01149	3.86904	8e-08	0.0	0.0	0.0	0.00205269	0.0	0.0	0.0	385.16504	655.09618771	808.67980337	25.77281428	1.19180668	-0.40092891
0.0215	7.2253	5.01e-06	0.0	0.0	0.0	0.00204775	0.0	0.0	1e-08	445.08416337	733.82153195	791.96556143	21.44123905	0.1797472	-0.38780948
0.02156	7.24368	5.1e-06	0.0	0.0	0.0	0.00204765	0.0	0.0	1e-08	445.37906497	733.95441305	791.88318893	21.41925761	0.17735963	-0.38774482
0.02161	7.26207	5.2e-06	0.0	0.0	0.0	0.00204756	0.0	0.0	1e-08	445.67361887	734.08550543	791.80090787	21.39729635	0.174995	-0.38768024
0.02167	7.28045	5.29e-06	0.0	0.0	0.0	0.00204747	0.0	0.0	1e-08	445.9678255	734.2148261	791.71871811	21.37535526	0.17265311	-0.38761572
0.02172	7.29884	5.39e-06	0.0	0.0	0.0	0.00204737	0.0	0.0	1e-08	446.26168528	734.34239191	791.63661946	21.35343436	0.17033376	-0.38755128
0.02178	7.31722	5.48e-06	0.0	0.0	0.0	0.00204728	0.0	0.0	1e-08	446.55519864	734.46821956	791.55461179	21.33153355	0.16803745	-0.3874869
0.02183	7.3356	5.58e-06	0.0	0.0	0.0	0.00204718	0.0	0.0	1e-08	446.84836599	734.59232617	791.47269491	21.30965235	0.16576712	-0.3874226
0.02189	7.35399	5.68e-06	0.0	0.0	0.0	0.00204708	0.0	0.0	1e-08	447.14118775	734.71473131	791.39086867	21.2877918	0.16351568	-0.38735837
0.02194	7.37237	5.78e-06	0.0	0.0	0.0	0.00204698	0.0	0.0	1e-08	447.43366436	734.83544869	791.30913292	21.26595143	0.16128616	-0.38729421
0.022	7.39075	5.89e-06	0.0	0.0	0.0	0.00204687	0.0	0.0	1e-08	447.72579622	734.95449456	791.22748749	21.24413125	0.15907835	-0.38723012
0.02205	7.40913	5.99e-06	0.0	0.0	0.0	0.00204677	0.0	0.0	1e-08	448.01758376	735.07188498	791.14593223	21.22233125	0.15689207	-0.38716611
0.02211	7.42751	6.1e-06	0.0	0.0	0.0	0.00204666	0.0	0.0	1e-08	448.3090274	735.18763589	791.06446699	21.20055143	0.15472712	-0.38710216
0.02216	7.44589	6.21e-06	0.0	0.0	0.0	0.00204655	0.0	0.0	1e-08	448.60012755	735.30176308	790.9830916	21.17879181	0.15258331	-0.38703828
0.02222	7.46427	6.32e-06	0.0	0.0	0.0	0.00204644	0.0	0.0	1e-08	448.89088465	735.41428217	790.90180591	21.15705238	0.15046044	-0.38697447
0.02227	7.48265	6.43e-06	0.0	0.0	0.0	0.00204633	0.0	0.0	1e-08	449.1812991	735.52520865	790.82060977	21.13533316	0.14835832	-0.38691074
0.02233	7.50102	6.54e-06	0.0	0.0	0.0	0.00204622	0.0	0.0	1e-08	449.47137132	735.63455786	790.73950303	21.11363413	0.14627675	-0.38684707
0.02238	7.5194	6.65e-06	0.0	0.0	0.0	0.0020461	0.0	0.0	1e-08	449.76110173	735.74234499	790.65848553	21.09195531	0.14421553	-0.38678347
0.02244	7.53778	6.77e-06	0.0	0.0	0.0	0.00204599	0.0	0.0	1e-08	450.05049075	735.84858507	790.57755712	21.07029671	0.14217449	-0.38671995
0.02249	7.55615	6.89e-06	0.0	0.0	0.0	0.00204587	0.0	0.0	1e-08	450.33953879	735.95329301	790.49671765	21.04865743	0.14015976	-0.38665649
0.0325	10.89041	9.15e-05	0.0	0.0	0.0	0.00196118	0.0	0.0	9e-08	497.66508606	740.05630955	777.13418743	17.44166507	-0.01940121	-0.37616714
0.03256	10.90867	9.256e-05	0.0	0.0	0.0	0.00196011	0.0	0.0	9e-08	497.89812411	740.03468925	777.0675731	17.4236166	-0.01962244	-0.37611485
0.03261	10.92693	9.363e-05	0.0	0.0	0.0	0.00195904	0.0	0.0	9e-08	498.1308876	740.01284441	777.00102734	17.40558675	-0.01983995	-0.37606261
0.03267	10.9452	9.471e-05	0.0	0.0	0.0	0.00195795	0.0	0.0	9e-08	498.36337683	739.99077747	776.93455006	17.38757551	-0.02005377	-0.37601042
0.03272	10.96346	9.581e-05	0.0	0.0	0.0	0.00195686	0.0	0.0	1e-07	498.5955921	739.96849087	776.8681412	17.36958287	-0.02026393	-0.37595829
0.03278	10.98172	9.691e-05	0.0	0.0	0.0	0.00195576	0.0	0.0	1e-07	498.82753374	739.945987	776.80180066	17.35160883	-0.02047062	-0.37590622
0.03283	10.99998	9.802e-05	0.0	0.0	0.0	0.00195464	0.0	0.0	1e-07	499.05920203	739.92326813	776.73552836	17.33365342	-0.02067425	-0.37585419
0.03289	11.01824	9.915e-05	0.0	0.0	0.0	0.00195352	0.0	0.0	1e-07	499.2905973	739.90033623	776.66932421	17.31571651	-0.02087384	-0.37580222
0.03294	11.0365	0.00010028	0.0	0.0	0.0	0.00195238	0.0	0.0	1e-07	499.52171985	739.87719397	776.60318814	17.29779815	-0.02106991	-0.37575031
0.033	11.05476	0.00010143	0.0	0.0	0.0	0.00195124	0.0	0.0	1e-07	499.75256997	739.85384366	776.53712007	17.27989831	-0.02126251	-0.37569844
0.03305	11.07302	0.00010258	0.0	0.0	0.0	0.00195008	0.0	0.0	1e-07	499.98314797	739.83028756	776.4711199	17.262017	-0.02145165	-0.37564663
0.03311	11.09128	0.00010375	0.0	0.0	0.0	0.00194891	0.0	0.0	1e-07	500.21345416	739.80652792	776.40518756	17.24415419	-0.02163738	-0.37559488
0.03316	11.10953	0.00010492	0.0	0.0	0.0	0.00194774	0.0	0.0	1.1e-07	500.44348884	739.78256696	776.33932296	17.22630986	-0.02181972	-0.37554317
0.03322	11.12779	0.00010611	0.0	0.0	0.0	0.00194655	0.0	0.0	1.1e-07	500.67325231	739.7584069	776.27352602	17.20848401	-0.02199869	-0.37549152
0.03327	11.14605	0.00010731	0.0	0.0	0.0	0.00194535	0.0	0.0	1.1e-07	500.90274487	739.73404991	776.20779667	17.19067663	-0.02217434	-0.37543993
0.03333	11.1643	0.00010852	0.0	0.0	0.0	0.00194414	0.0	0.0	1.1e-07	501.13196682	739.70949815	776.14213481	17.17288769	-0.02234668	-0.37538838
0.03338	11.18256	0.00010973	0.0	0.0	0.0	0.00194292	0.0	0.0	1.1e-07	501.36091847	739.68475377	776.07654037	17.15511719	-0.02251575	-0.37533689
0.03344	11.20081	0.00011096	0.0	0.0	0.0	0.00194169	0.0	0.0	1.1e-07	501.58960012	739.65981889	776.01101326	17.1373651	-0.02268157	-0.37528545
0.03349	11.21906	0.00011221	0.0	0.0	0.0	0.00194045	0.0	0.0	1.1e-07	501.81801206	739.63469561	775.94555341	17.11963142	-0.02284418	-0.37523407
0.0435	14.53083	0.00057565	4e-08	0.0	0.0	0.00147647	3e-08	0.0	5.8e-07	539.19131536	733.34496681	765.07523739	14.18379726	-0.01948214	-0.36670086
0.04356	14.54897	0.00057966	4e-08	0.0	0.0	0.00147246	3e-08	0.0	5.8e-07	539.37518904	733.30605553	765.02085204	14.1691827	-0.01935685	-0.36665817
0.04361	14.56711	0.00058368	4e-08	0.0	0.0	0.00146844	3e-08	0.0	5.8e-07	539.55884568	733.26713071	764.96652107	14.15458371	-0.01923091	-0.36661552
0.04367	14.58525	0.00058771	4e-08	0.0	0.0	0.0014644	3e-08	0.0	5.9e-07	539.74228558	733.2281926	764.91224444	14.14000026	-0.01910432	-0.36657291
0.04372	14.60338	0.00059176	4e-08	0.0	0.0	0.00146034	3e-08	0.0	5.9e-07	539.92550902	733.18924149	764.85802207	14.12543234	-0.01897708	-0.36653035
0.04378	14.62152	0.00059582	4e-08	0.0	0.0	0.00145628	3e-08	0.0	6e-07	540.10851633	733.15027763	764.8038539	14.11087993	-0.0188492	-0.36648783
0.04383	14.63966	0.0005999	4e-08	0.0	0.0	0.00145219	3e-08	0.0	6e-07	540.29130778	733.11130128	764.74973989	14.09634301	-0.01872069	-0.36644535
0.04389	14.65779	0.00060399	4e-08	0.0	0.0	0.00144809	3e-08	0.0	6e-07	540.47388369	733.07231268	764.69567995	14.08182156	-0.01859154	-0.36640291
0.04394	14.67593	0.0006081	4e-08	0.0	0.0	0.00144398	3e-08	0.0	6.1e-07	540.65624436	733.0333121	764.64167405	14.06731556	-0.01846177	-0.36636051
0.044	14.69406	0.00061222	4e-08	0.0	0.0	0.00143986	3e-08	0.0	6.1e-07	540.83839009	732.99429975	764.58772211	14.05282497	-0.01833136	-0.36631816
0.04405	14.7122	0.00061635	4e-08	0.0	0.0	0.00143571	3e-08	0.0	6.2e-07	541.02032116	732.95527578	764.53382407	14.03834981	-0.01820034	-0.36627585
0.04411	14.73033	0.0006205	4e-08	0.0	0.0	0.00143156	3e-08	0.0	6.2e-07	541.20203789	732.91624045	764.47997988	14.02389005	-0.01806871	-0.36623358
0.04416	14.74846	0.00062467	4e-08	0.0	0.0	0.00142739	3e-08	0.0	6.3e-07	541.38354059	732.87719401	764.42618947	14.00944568	-0.01793646	-0.36619136
0.04422	14.76659	0.00062885	4e-08	0.0	0.0	0.0014232	3e-08	0.0	6.3e-07	541.56482954	732.83813668	764.37245278	13.99501667	-0.0178036	-0.36614917
0.04427	14.78472	0.00063304	5e-08	0.0	0.0	0.00141901	4e-08	0.0	6.3e-07	541.74590507	732.79906865	764.31876976	13.980603	-0.01767014	-0.36610703
0.04433	14.80285	0.00063725	5e-08	0.0	0.0	0.00141479	4e-08	1e-08	6.4e-07	541.92676747	732.75999013	764.26514034	13.96620466	-0.01753608	-0.36606493
0.04438	14.82098	0.00064147	5e-08	0.0	0.0	0.00141057	4e-08	1e-08	6.4e-07	542.10741704	732.72090132	764.21156447	13.95182162	-0.01740142	-0.36602288
0.04444	14.83911	0.0006457	5e-08	0.0	0.0	0.00140633	4e-08	1e-08	6.5e-07	542.2878541	732.6818024	764.15804209	13.93745387	-0.01726617	-0.36598086
0.04449	14.85724	0.00064995	5e-08	0.0	0.0	0.00140207	4e-08	1e-08	6.5e-07	542.46807894	732.64269355	764.10457313	13.92310139	-0.01713032	-0.36593889
0.05455	18.16403	0.00151094	6e-07	0.0	1e-08	0.00053888	7.1e-07	1.1e-07	1.51e-06	572.19991248	725.18742748	755.16091419	11.53310986	0.01845968	-0.35891802
0.05461	18.18205	0.00151514	6.1e-07	0.0	1e-08	0.00053466	7.2e-07	1.1e-07	1.52e-06	572.34635227	725.14262912	755.11633671	11.52122722	0.01873805	-0.35888303
0.05466	18.20006	0.00151933	6.2e-07	0.0	1e-08	0.00053045	7.3e-07	1.1e-07	1.52e-06	572.49263504	725.09774507	755.07180279	11.50935618	0.01901778	-0.35884807
0.05472	18.21807	0.0015235	6.2e-07	0.0	1e-08	0.00052626	7.4e-07	1.1e-07	1.53e-06	572.63876103	725.05277454	755.02731239	11.4974967	0.01929888	-0.35881314
0.05477	18.23607	0.00152765	6.3e-07	0.0	1e-08	0.00052208	7.5e-07	1.1e-07	1.53e-06	572.78473048	725.00771671	754.98286545	11.48564878	0.01958137	-0.35877825
0.05483	18.25408	0.00153179	6.4e-07	0.0	1e-08	0.00051792	7.6e-07	1.1e-07	1.53e-06	572.93054363	724.96257077	754.93846193	11.4738124	0.01986526	-0.3587434
0.05488	18.27209	0.00153591	6.4e-07	0.0	1e-08	0.00051377	7.7e-07	1.2e-07	1.54e-06	573.0762007	724.91733592	754.89410177	11.46198754	0.02015054	-0.35870857
0.05494	18.2901	0.00154002	6.5e-07	0.0	1e-08	0.00050965	7.8e-07	1.2e-07	1.54e-06	573.22170192	724.87201135	754.84978494	11.45017418	0.02043724	-0.35867378
0.05499	18.3081	0.00154411	6.6e-07	0.0	1e-08	0.00050553	7.9e-07	1.2e-07	1.55e-06	573.36704753	724.82659627	754.80551137	11.43837231	0.02072536	-0.35863903
0.05505	18.32611	0.00154818	6.6e-07	0.0	1e-08	0.00050144	8e-07	1.2e-07	1.55e-06	573.51223775	724.78108985	754.76128103	11.4265819	0.02101491	-0.35860431
0.0551	18.34412	0.00155224	6.7e-07	0.0	1e-08	0.00049736	8.1e-07	1.2e-07	1.56e-06	573.65727281	724.73549131	754.71709386	11.41480294	0.02130589	-0.35856962
0.05516	18.36212	0.00155628	6.8e-07	0.0	1e-08	0.00049329	8.2e-07	1.2e-07	1.56e-06	573.80215293	724.68979985	754.67294982	11.40303547	0.02159823	-0.35853497
0.05521	18.38012	0.0015603	6.9e-07	0.0	1e-08	0.00048925	8.3e-07	1.2e-07	1.56e-06	573.94687834	724.64401471	754.62884886	11.39127948	0.0218919	-0.35850035
0.05527	18.39813	0.00156431	6.9e-07	0.0	1e-08	0.00048522	8.4e-07	1.3e-07	1.57e-06	574.09144928	724.59813516	754.58479093	11.37953481	0.02218718	-0.35846576
0.05532	18.41613	0.0015683	7e-07	0.0	1e-08	0.0004812	8.5e-07	1.3e-07	1.57e-06	574.23586596	724.55216033	754.54077598	11.36780153	0.02248393	-0.35843121
0.05538	18.43413	0.00157227	7.1e-07	0.0	1e-08	0.00047721	8.6e-07	1.3e-07	1.58e-06	574.3801286	724.50608944	754.49680396	11.35607962	0.02278215	-0.35839669
0.05543	18.45213	0.00157623	7.2e-07	0.0	1e-08	0.00047323	8.7e-07	1.3e-07	1.58e-06	574.52423741	724.45992169	754.45287482	11.34436906	0.02308186	-0.3583622
0.05549	18.47013	0.00158017	7.2e-07	0.0	1e-08	0.00046926	8.8e-07	1.3e-07	1.58e-06	574.66819262	724.4136563	754.40898852	11.33266984	0.02338305	-0.35832775
0.06555	21.75329	0.00198718	3.47e-06	0.0	5e-08	5.355e-05	5.64e-06	8.8e-07	2e-06	598.59065109	713.78515939	747.05104948	9.36694065	0.10824084	-0.35255161
0.06561	21.77117	0.00198792	3.49e-06	0.0	5e-08	5.272e-05	5.69e-06	8.9e-07	2e-06	598.70878643	713.71470632	747.01426714	9.3571176	0.10886441	-0.35252274
0.06566	21.78905	0.00198866	3.52e-06	0.0	5e-08	5.191e-05	5.73e-06	8.9e-07	2e-06	598.82679021	713.64413985	746.97751934	9.34730646	0.10948938	-0.35249389
0.06572	21.80693	0.00198938	3.54e-06	0.0	5e-08	5.11e-05	5.78e-06	9e-07	2e-06	598.94466252	713.57346075	746.94080603	9.33750658	0.11011576	-0.35246507
0.06577	21.82481	0.00199009	3.57e-06	0.0	5e-08	5.031e-05	5.83e-06	9.1e-07	2e-06	599.06240346	713.50266977	746.90412716	9.32771328	0.11074348	-0.35243628
0.06583	21.84269	0.0019908	3.59e-06	0.0	5e-08	4.953e-05	5.87e-06	9.2e-07	2e-06	599.18001307	713.43176767	746.8674827	9.31792928	0.11137256	-0.35240751
0.06588	21.86057	0.00199149	3.61e-06	0.0	5e-08	4.876e-05	5.92e-06	9.2e-07	2e-06	599.29749141	713.36075524	746.83087262	9.30815452	0.11200299	-0.35237877
0.06594	21.87844	0.00199217	3.64e-06	0.0	5e-08	4.799e-05	5.97e-06	9.3e-07	2e-06	599.41483856	713.28963324	746.79429687	9.29838893	0.11263475	-0.35235006
0.06599	21.89632	0.00199284	3.66e-06	0.0	6e-08	4.724e-05	6.02e-06	9.4e-07	2.01e-06	599.53205456	713.21840247	746.75775541	9.28863245	0.11326785	-0.35232137
0.06605	21.91419	0.0019935	3.69e-06	0.0	6e-08	4.65e-05	6.07e-06	9.5e-07	2.01e-06	599.6491395	713.14706371	746.7212482	9.278885	0.11390226	-0.35229271
0.0661	21.93207	0.00199415	3.71e-06	0.0	6e-08	4.576e-05	6.12e-06	9.6e-07	2.01e-06	599.76609344	713.07561777	746.68477521	9.26914652	0.11453798	-0.35226408
0.06616	21.94994	0.00199479	3.74e-06	0.0	6e-08	4.504e-05	6.17e-06	9.6e-07	2.01e-06	599.88291644	713.00406545	746.6483364	9.25941694	0.11517499	-0.35223547
0.06621	21.96781	0.00199542	3.76e-06	0.0	6e-08	4.433e-05	6.22e-06	9.7e-07	2.01e-06	599.99960857	712.93240756	746.61193172	9.24969617	0.11581329	-0.35220689
0.06627	21.98569	0.00199604	3.79e-06	0.0	6e-08	4.362e-05	6.27e-06	9.8e-07	2.01e-06	600.11616988	712.86064493	746.57556114	9.23998415	0.11645286	-0.35217834
0.06632	22.00356	0.00199665	3.81e-06	0.0	6e-08	4.293e-05	6.32e-06	9.9e-07	2.01e-06	600.23260044	712.78877837	746.53922463	9.23029422	0.11709375	-0.35214982
0.06638	22.02143	0.00199725	3.84e-06	0.0	6e-08	4.224e-05	6.37e-06	1e-06	2.01e-06	600.34890049	712.7168087	746.50292209	9.22060469	0.11773586	-0.35212132
0.06643	22.0393	0.00199784	3.87e-06	0.0	6e-08	4.156e-05	6.42e-06	1e-06	2.01e-06	600.46506997	712.64473676	746.46665351	9.21092428	0.11837921	-0.35209285
0.06649	22.05717	0.00199842	3.89e-06	0.0	6e-08	4.09e-05	6.47e-06	1.01e-06	2.01e-06	600.58110895	712.5725634	746.43041887	9.20125326	0.11902379	-0.3520644
0.07655	25.31615	0.00201287	1.081e-05	1e-08	2e-07	1.08e-06	2.218e-05	3.56e-06	2.05e-06	619.70267335	698.68317304	740.33182046	7.58637477	0.24540573	-0.34727677
0.07661	25.3339	0.00201269	1.086e-05	1e-08	2e-07	1.05e-06	2.231e-05	3.59e-06	2.05e-06	619.7961132	698.60934876	740.30120863	7.57836419	0.2460771	-0.34725274
0.07666	25.35164	0.00201252	1.092e-05	1e-08	2.1e-07	1.03e-06	2.243e-05	3.61e-06	2.05e-06	619.88943875	698.53560628	740.27062436	7.5703619	0.24674763	-0.34722873
0.07672	25.36939	0.00201234	1.097e-05	1e-08	2.1e-07	1e-06	2.256e-05	3.63e-06	2.05e-06	619.98265009	698.46194645	740.24006763	7.56236791	0.24741732	-0.34720474
0.07677	25.38714	0.00201216	1.102e-05	1e-08	2.1e-07	9.8e-07	2.269e-05	3.65e-06	2.05e-06	620.07574733	698.38837007	740.20953839	7.55438223	0.24808616	-0.34718077
0.07683	25.40488	0.00201198	1.107e-05	1e-08	2.1e-07	9.6e-07	2.282e-05	3.67e-06	2.05e-06	620.16873054	698.31487796	740.17903663	7.54640487	0.24875415	-0.34715682
0.07688	25.42262	0.00201179	1.112e-05	1e-08	2.1e-07	9.3e-07	2.295e-05	3.69e-06	2.05e-06	620.26159984	698.24147094	740.14856232	7.53843585	0.24942126	-0.3471329
0.07694	25.44037	0.00201161	1.117e-05	1e-08	2.1e-07	9.1e-07	2.308e-05	3.71e-06	2.05e-06	620.35435532	698.16814981	740.11811543	7.53047517	0.2500875	-0.347109
0.07699	25.45811	0.00201142	1.123e-05	1e-08	2.1e-07	8.9e-07	2.321e-05	3.74e-06	2.05e-06	620.44699707	698.09491538	740.08769592	7.52252286	0.25075286	-0.34708512
0.07705	25.47585	0.00201124	1.128e-05	1e-08	2.1e-07	8.7e-07	2.335e-05	3.76e-06	2.05e-06	620.53952518	698.02176844	740.05730378	7.51456419	0.25141733	-0.34706126
0.0771	25.49359	0.00201105	1.133e-05	1e-08	2.2e-07	8.5e-07	2.348e-05	3.78e-06	2.05e-06	620.63193958	697.9487098	740.02693903	7.50662079	0.2520809	-0.34703742
0.07716	25.51133	0.00201086	1.139e-05	1e-08	2.2e-07	8.3e-07	2.361e-05	3.8e-06	2.05e-06	620.72424043	697.87574024	739.99660161	7.49868648	0.25274357	-0.3470136
0.07721	25.52907	0.00201067	1.144e-05	1e-08	2.2e-07	8.1e-07	2.375e-05	3.82e-06	2.05e-06	620.81642785	697.80286055	739.9662915	7.49075944	0.25340533	-0.34698981
0.07727	25.54681	0.00201048	1.149e-05	1e-08	2.2e-07	7.9e-07	2.388e-05	3.85e-06	2.05e-06	620.90850192	697.73007152	739.93600867	7.48283958	0.25406616	-0.34696604
0.07732	25.56455	0.00201028	1.154e-05	1e-08	2.2e-07	7.7e-07	2.402e-05	3.87e-06	2.05e-06	621.00046272	697.65737391	739.90575309	7.47492681	0.25472607	-0.34694228
0.07738	25.58228	0.00201009	1.16e-05	1e-08	2.2e-07	7.5e-07	2.415e-05	3.89e-06	2.05e-06	621.09231034	697.58476851	739.87552476	7.46702105	0.25538504	-0.34691855
0.07743	25.60002	0.00200989	1.165e-05	1e-08	2.2e-07	7.4e-07	2.429e-05	3.91e-06	2.05e-06	621.18404484	697.51225608	739.84532363	7.45912221	0.25604307	-0.34689484
0.07749	25.61776	0.0020097	1.171e-05	1e-08	2.2e-07	7.2e-07	2.442e-05	3.93e-06	2.05e-06	621.27566631	697.43983739	739.81514969	7.45123021	0.25670014	-0.34687116
0.08755	28.852	0.00195571	2.447e-05	5e-08	5.5e-07	1e-08	6.005e-05	9.88e-06	2.05e-06	636.24111602	686.33239857	734.72353762	6.14412112	0.35589456	-0.342874
0.08761	28.86961	0.00195532	2.456e-05	5e-08	5.5e-07	0.0	6.031e-05	9.93e-06	2.05e-06	636.3135902	686.28530217	734.69792668	6.13768714	0.3563067	-0.34285389
0.08766	28.88722	0.00195492	2.465e-05	5e-08	5.5e-07	0.0	6.057e-05	9.97e-06	2.05e-06	636.38596902	686.23836169	734.67233836	6.13126026	0.35671739	-0.3428338
0.08772	28.90483	0.00195453	2.473e-05	5e-08	5.5e-07	0.0	6.083e-05	1.002e-05	2.05e-06	636.45825256	686.19157709	734.64677262	6.12484049	0.35712663	-0.34281373
0.08777	28.92243	0.00195414	2.482e-05	5e-08	5.6e-07	0.0	6.109e-05	1.006e-05	2.05e-06	636.53044091	686.14494832	734.62122946	6.11842781	0.35753442	-0.34279368
0.08783	28.94004	0.00195374	2.491e-05	5e-08	5.6e-07	0.0	6.135e-05	1.01e-05	2.05e-06	636.60253416	686.09847532	734.59570885	6.11202221	0.35794075	-0.34277364
0.08788	28.95765	0.00195334	2.499e-05	5e-08	5.6e-07	0.0	6.161e-05	1.015e-05	2.05e-06	636.67453241	686.05215805	734.57021076	6.1056237	0.35834562	-0.34275363
0.08794	28.97525	0.00195294	2.508e-05	5e-08	5.6e-07	0.0	6.188e-05	1.019e-05	2.05e-06	636.74643573	686.00599645	734.54473518	6.09923226	0.35874905	-0.34273363
0.08799	28.99286	0.00195254	2.517e-05	5e-08	5.6e-07	0.0	6.214e-05	1.024e-05	2.05e-06	636.81824422	685.95999046	734.51928209	6.09284809	0.35915107	-0.34271364
0.08805	29.01046	0.00195214	2.526e-05	5e-08	5.7e-07	0.0	6.241e-05	1.028e-05	2.05e-06	636.88995797	685.91414005	734.49385146	6.08647088	0.35955161	-0.34269368
0.0881	29.02807	0.00195174	2.535e-05	5e-08	5.7e-07	0.0	6.267e-05	1.033e-05	2.05e-06	636.96157707	685.86844513	734.46844328	6.08010072	0.35995071	-0.34267373
0.08816	29.04567	0.00195134	2.543e-05	5e-08	5.7e-07	0.0	6.294e-05	1.037e-05	2.05e-06	637.0331016	685.82290564	734.44305752	6.07373762	0.36034836	-0.3426538
0.08821	29.06327	0.00195094	2.552e-05	5e-08	5.7e-07	0.0	6.321e-05	1.042e-05	2.05e-06	637.10453165	685.77752151	734.41769416	6.06738157	0.36074456	-0.34263389
0.08827	29.08088	0.00195053	2.561e-05	5e-08	5.8e-07	0.0	6.348e-05	1.046e-05	2.05e-06	637.17586732	685.73229266	734.39235318	6.06103257	0.36113932	-0.342614
0.08832	29.09848	0.00195012	2.57e-05	5e-08	5.8e-07	0.0	6.375e-05	1.051e-05	2.05e-06	637.24710868	685.68721901	734.36703456	6.05469061	0.36153264	-0.34259412
0.08838	29.11608	0.00194972	2.579e-05	5e-08	5.8e-07	0.0	6.402e-05	1.055e-05	2.05e-06	637.31825584	685.64230049	734.34173827	6.04835568	0.36192452	-0.34257426
0.08843	29.13368	0.00194931	2.588e-05	5e-08	5.8e-07	0.0	6.429e-05	1.06e-05	2.05e-06	637.38930887	685.59753701	734.31646431	6.04202783	0.36231497	-0.34255442
0.08849	29.15128	0.0019489	2.597e-05	5e-08	5.9e-07	0.0	6.456e-05	1.064e-05	2.05e-06	637.46026787	685.55292851	734.29121264	6.03570701	0.36270399	-0.3425346
0.09855	32.36018	0.00185489	4.533e-05	2e-07	1.15e-06	0.0	0.00012773	2.141e-05	2.05e-06	648.95378508	679.81085982	730.02448041	4.99094822	0.41172743	-0.33918503
0.09861	32.37765	0.00185427	4.546e-05	2e-07	1.15e-06	0.0	0.00012815	2.148e-05	2.05e-06	649.0089304	679.79131463	730.0029903	4.98584401	0.41188318	-0.33916823
0.09866	32.39512	0.00185365	4.558e-05	2e-07	1.15e-06	0.0	0.00012857	2.156e-05	2.05e-06	649.0639982	679.77187878	729.98151877	4.98073153	0.41204037	-0.3391514
0.09872	32.41259	0.00185303	4.57e-05	2e-07	1.16e-06	0.0	0.00012899	2.163e-05	2.05e-06	649.11898835	679.75255272	729.96006586	4.9756021	0.41220047	-0.33913454
0.09877	32.43006	0.00185241	4.582e-05	2e-07	1.16e-06	0.0	0.00012941	2.17e-05	2.05e-06	649.17390062	679.73333732	729.9386316	4.97047267	0.41236057	-0.33911767
0.09883	32.44753	0.00185178	4.594e-05	2.1e-07	1.17e-06	0.0	0.00012984	2.177e-05	2.05e-06	649.22873499	679.71423259	729.91721601	4.965344	0.41252055	-0.33910081
0.09888	32.465	0.00185116	4.607e-05	2.1e-07	1.17e-06	0.0	0.00013026	2.185e-05	2.05e-06	649.28349148	679.69523849	729.89581908	4.96024605	0.41267543	-0.33908402
0.09894	32.48246	0.00185053	4.619e-05	2.1e-07	1.17e-06	0.0	0.00013069	2.192e-05	2.05e-06	649.33817054	679.67635346	729.87444071	4.95514035	0.41283159	-0.33906721
0.09899	32.49993	0.00184991	4.631e-05	2.1e-07	1.18e-06	0.0	0.00013111	2.199e-05	2.05e-06	649.39277206	679.65757788	729.85308092	4.95005415	0.4129844	-0.33905045
0.09905	32.51739	0.00184928	4.643e-05	2.1e-07	1.18e-06	0.0	0.00013154	2.207e-05	2.05e-06	649.44729632	679.63891073	729.83173967	4.94497169	0.4131366	-0.3390337
0.0991	32.53486	0.00184865	4.656e-05	2.1e-07	1.18e-06	0.0	0.00013197	2.214e-05	2.05e-06	649.50174337	679.62035181	729.81041693	4.939924	0.4132829	-0.33901704
0.09916	32.55232	0.00184802	4.668e-05	2.1e-07	1.19e-06	0.0	0.0001324	2.221e-05	2.05e-06	649.55611374	679.60189926	729.78911259	4.93484908	0.41343382	-0.33900031
0.09921	32.56978	0.00184739	4.68e-05	2.2e-07	1.19e-06	0.0	0.00013282	2.229e-05	2.05e-06	649.61040701	679.58355454	729.76782675	4.92977417	0.41358474	-0.33898358
0.09927	32.58724	0.00184675	4.693e-05	2.2e-07	1.2e-06	0.0	0.00013325	2.236e-05	2.05e-06	649.66462319	679.56531765	729.7465594	4.92469925	0.41373565	-0.33896685
0.09932	32.6047	0.00184612	4.705e-05	2.2e-07	1.2e-06	0.0	0.00013369	2.244e-05	2.05e-06	649.71876228	679.54718858	729.72531054	4.91969431	0.41387504	-0.33895029
0.09938	32.62216	0.00184549	4.718e-05	2.2e-07	1.2e-06	0.0	0.00013412	2.251e-05	2.05e-06	649.77282531	679.52916369	729.70407996	4.91471064	0.41401093	-0.33893379
0.09943	32.63962	0.00184485	4.73e-05	2.2e-07	1.21e-06	0.0	0.00013455	2.258e-05	2.05e-06	649.82681259	679.51124186	729.68286758	4.90966692	0.41415671	-0.33891713
0.09949	32.65708	0.00184421	4.742e-05	2.2e-07	1.21e-06	0.0	0.00013498	2.266e-05	2.05e-06	649.88072325	679.49342623	729.66167359	4.9046232	0.41430248	-0.33890048
0.10955	35.84004	0.00170977	7.25e-05	6.2e-07	2e-06	0.0	0.00022719	3.863e-05	2.05e-06	658.54542676	677.71640689	726.07452569	4.07478048	0.42716463	-0.33608406
0.1096	35.85737	0.00170894	7.265e-05	6.2e-07	2.01e-06	0.0	0.00022776	3.873e-05	2.05e-06	658.58670122	677.71323883	726.05641836	4.07070858	0.42717432	-0.33606983
0.10966	35.8747	0.00170811	7.28e-05	6.3e-07	2.01e-06	0.0	0.00022833	3.883e-05	2.05e-06	658.62791476	677.7101269	726.03832629	4.06665392	0.42718207	-0.33605563
0.10971	35.89202	0.00170729	7.295e-05	6.3e-07	2.02e-06	0.0	0.0002289	3.893e-05	2.05e-06	658.6690677	677.7070703	726.02024941	4.06259602	0.42719019	-0.33604143
0.10977	35.90935	0.00170646	7.309e-05	6.3e-07	2.02e-06	0.0	0.00022947	3.903e-05	2.05e-06	658.71015998	677.70406917	726.00218775	4.05855033	0.42719692	-0.33602725
0.10982	35.92667	0.00170563	7.324e-05	6.4e-07	2.03e-06	0.0	0.00023005	3.913e-05	2.05e-06	658.7511918	677.70112294	725.98414125	4.05451393	0.42720259	-0.3360131
0.10988	35.944	0.0017048	7.339e-05	6.4e-07	2.03e-06	0.0	0.00023062	3.923e-05	2.05e-06	658.79216334	677.69823119	725.96610989	4.05049814	0.42720593	-0.33599901
0.10993	35.96132	0.00170397	7.354e-05	6.4e-07	2.04e-06	0.0	0.00023119	3.933e-05	2.05e-06	658.83307497	677.69539294	725.94809361	4.04646247	0.42721153	-0.33598486
0.10999	35.97864	0.00170314	7.369e-05	6.5e-07	2.04e-06	0.0	0.00023177	3.943e-05	2.05e-06	658.87392633	677.69260914	725.93009246	4.04242679	0.42721712	-0.33597071
0.11004	35.99596	0.00170231	7.384e-05	6.5e-07	2.05e-06	0.0	0.00023234	3.953e-05	2.05e-06	658.91471742	677.68987977	725.91210644	4.03839111	0.42722272	-0.33595656
0.1101	36.01328	0.00170148	7.399e-05	6.5e-07	2.05e-06	0.0	0.00023292	3.963e-05	2.05e-06	658.95544823	677.68720485	725.89413557	4.03440256	0.42722315	-0.33594253
0.11015	36.0306	0.00170064	7.413e-05	6.6e-07	2.06e-06	0.0	0.00023349	3.973e-05	2.05e-06	658.99611962	677.68458221	725.87617967	4.03046723	0.42721777	-0.33592863
0.11021	36.04792	0.00169981	7.428e-05	6.6e-07	2.06e-06	0.0	0.00023407	3.983e-05	2.05e-06	659.03673253	677.68200943	725.85823857	4.0264585	0.42722041	-0.33591455
0.11026	36.06524	0.00169897	7.443e-05	6.6e-07	2.07e-06	0.0	0.00023465	3.993e-05	2.05e-06	659.07728565	677.67948986	725.84031252	4.02244977	0.42722306	-0.33590047
0.11032	36.08256	0.00169814	7.458e-05	6.7e-07	2.07e-06	0.0	0.00023523	4.003e-05	2.05e-06	659.11777898	677.6770235	725.82240152	4.01844105	0.4272257	-0.33588639
0.11037	36.09987	0.0016973	7.473e-05	6.7e-07	2.08e-06	0.0	0.0002358	4.013e-05	2.05e-06	659.15821252	677.67461035	725.80450556	4.01443232	0.42722835	-0.33587231
0.11043	36.11719	0.00169646	7.488e-05	6.7e-07	2.08e-06	0.0	0.00023638	4.023e-05	2.05e-06	659.19858627	677.67225041	725.78662465	4.01042359	0.42723099	-0.33585823
0.11048	36.1345	0.00169562	7.503e-05	6.8e-07	2.09e-06	0.0	0.00023696	4.033e-05	2.05e-06	659.23890023	677.66994367	725.76875878	4.00641486	0.42723364	-0.33584415
0.12055	39.29088	0.00152991	0.00010353	1.52e-06	3.04e-06	0.0	0.00035218	6.054e-05	2.05e-06	665.70102843	677.93663615	722.73609097	3.35020887	0.42021835	-0.33346311
0.1206	39.30806	0.00152895	0.00010369	1.52e-06	3.04e-06	0.0	0.00035285	6.066e-05	2.05e-06	665.73180219	677.94094069	722.7207313	3.34699459	0.42014907	-0.33345105
0.12066	39.32524	0.00152799	0.00010385	1.53e-06	3.05e-06	0.0	0.00035353	6.078e-05	2.05e-06	665.76253154	677.94526774	722.70538397	3.34379462	0.42007876	-0.33343903
0.12071	39.34242	0.00152703	0.00010401	1.54e-06	3.05e-06	0.0	0.0003542	6.089e-05	2.05e-06	665.79321676	677.94961685	722.69004893	3.34058939	0.42000883	-0.333427
0.12077	39.3596	0.00152607	0.00010417	1.54e-06	3.06e-06	0.0	0.00035487	6.101e-05	2.05e-06	665.82385774	677.95398818	722.67472619	3.33738182	0.41993907	-0.33341495
0.12082	39.37677	0.0015251	0.00010432	1.55e-06	3.06e-06	-0.0	0.00035554	6.113e-05	2.05e-06	665.85445444	677.95838181	722.65941575	3.33417639	0.41986916	-0.33340292
0.12088	39.39395	0.00152414	0.00010448	1.55e-06	3.07e-06	-0.0	0.00035621	6.125e-05	2.05e-06	665.8850069	677.96279768	722.64411763	3.33098056	0.41979859	-0.33339091
0.12093	39.41112	0.00152318	0.00010464	1.56e-06	3.07e-06	-0.0	0.00035689	6.137e-05	2.05e-06	665.91551531	677.96723548	722.62883177	3.32778792	0.41972778	-0.33337891
0.12099	39.4283	0.00152222	0.0001048	1.57e-06	3.08e-06	-0.0	0.00035756	6.149e-05	2.05e-06	665.94597976	677.97169513	722.61355817	3.32460112	0.41965656	-0.33336692
0.12104	39.44547	0.00152125	0.00010496	1.57e-06	3.08e-06	-0.0	0.00035823	6.161e-05	2.05e-06	665.97640035	677.97617644	722.59829681	3.32142661	0.41958448	-0.33335496
0.1211	39.46265	0.00152029	0.00010512	1.58e-06	3.09e-06	-0.0	0.00035891	6.172e-05	2.05e-06	666.00677734	677.98067904	722.58304765	3.31824339	0.41951301	-0.33334299
0.12115	39.47982	0.00151932	0.00010528	1.58e-06	3.09e-06	0.0	0.00035958	6.184e-05	2.05e-06	666.03711056	677.98520319	722.56781071	3.31506017	0.41944153	-0.33333101
0.12121	39.49699	0.00151836	0.00010544	1.59e-06	3.1e-06	0.0	0.00036026	6.196e-05	2.05e-06	666.0674	677.9897489	722.552586	3.31188459	0.41936954	-0.33331905
0.12126	39.51416	0.00151739	0.0001056	1.6e-06	3.11e-06	0.0	0.00036093	6.208e-05	2.05e-06	666.09764583	677.99431594	722.53737349	3.30871299	0.41929728	-0.3333071
0.12132	39.53133	0.00151643	0.00010576	1.6e-06	3.11e-06	0.0	0.00036161	6.22e-05	2.05e-06	666.12784811	677.99890419	722.52217316	3.30554728	0.4192246	-0.33329517
0.12137	39.5485	0.00151546	0.00010592	1.61e-06	3.12e-06	0.0	0.00036228	6.232e-05	2.05e-06	666.15800699	678.00351346	722.506985	3.30239258	0.41915115	-0.33328327
0.12143	39.56567	0.00151449	0.00010608	1.62e-06	3.12e-06	0.0	0.00036296	6.244e-05	2.05e-06	666.18812269	678.00814344	722.49180897	3.29923739	0.41907774	-0.33327136
0.12148	39.58284	0.00151353	0.00010624	1.62e-06	3.13e-06	0.0	0.00036363	6.256e-05	2.05e-06	666.2181952	678.01279412	722.47664506	3.2960782	0.41900461	-0.33325945
0.13155	42.71196	0.00133163	0.00013539	3.09e-06	4.11e-06	0.0	0.0004913	8.518e-05	2.05e-06	671.06935431	679.12009193	719.89355571	2.77496158	0.40224776	-0.33123147
0.1316	42.72899	0.00133062	0.00013555	3.1e-06	4.12e-06	0.0	0.00049201	8.531e-05	2.05e-06	671.09269981	679.12711491	719.88042464	2.77239449	0.40214217	-0.33122115
0.13166	42.74602	0.00132961	0.00013571	3.11e-06	4.13e-06	0.0	0.00049272	8.544e-05	2.05e-06	671.11601504	679.13414468	719.86730361	2.76983138	0.40203642	-0.33121085
0.13171	42.76305	0.0013286	0.00013586	3.12e-06	4.13e-06	0.0	0.00049343	8.556e-05	2.05e-06	671.13930009	679.14118116	719.85419261	2.76727804	0.40193026	-0.33120058
0.13177	42.78007	0.0013276	0.00013602	3.13e-06	4.14e-06	0.0	0.00049414	8.569e-05	2.05e-06	671.16255519	679.14822419	719.8410916	2.76471878	0.40182434	-0.33119029
0.13182	42.7971	0.00132659	0.00013618	3.14e-06	4.14e-06	-0.0	0.00049485	8.582e-05	2.05e-06	671.18578021	679.15527385	719.8280006	2.76215951	0.40171842	-0.33118
0.13188	42.81413	0.00132558	0.00013633	3.15e-06	4.15e-06	-0.0	0.00049556	8.594e-05	2.05e-06	671.20897513	679.16233016	719.81491962	2.75960665	0.40161225	-0.33116973
0.13193	42.83115	0.00132457	0.00013649	3.16e-06	4.15e-06	-0.0	0.00049627	8.607e-05	2.05e-06	671.23214012	679.16939301	719.80184863	2.75705619	0.40150598	-0.33115946
0.13199	42.84817	0.00132356	0.00013665	3.17e-06	4.16e-06	-0.0	0.00049698	8.62e-05	2.05e-06	671.25527521	679.17646234	719.78878762	2.75451022	0.40139953	-0.33114921
0.13204	42.8652	0.00132255	0.0001368	3.18e-06	4.16e-06	-0.0	0.00049769	8.632e-05	2.05e-06	671.27838053	679.18353809	719.77573657	2.75197281	0.40129273	-0.33113898
0.1321	42.88222	0.00132154	0.00013696	3.19e-06	4.17e-06	-0.0	0.0004984	8.645e-05	2.05e-06	671.30145625	679.1906201	719.76269546	2.74942991	0.40118616	-0.33112874
0.13215	42.89924	0.00132053	0.00013712	3.2e-06	4.17e-06	0.0	0.00049912	8.658e-05	2.05e-06	671.32450226	679.19770846	719.74966431	2.74688706	0.40107958	-0.3311185
0.13221	42.91626	0.00131952	0.00013727	3.21e-06	4.18e-06	0.0	0.00049983	8.67e-05	2.05e-06	671.34751856	679.20480319	719.73664311	2.74435132	0.40097272	-0.33110827
0.13226	42.93328	0.00131851	0.00013743	3.22e-06	4.18e-06	0.0	0.00050054	8.683e-05	2.05e-06	671.37050531	679.21190414	719.72363183	2.74181735	0.40086579	-0.33109806
0.13232	42.9503	0.00131751	0.00013759	3.23e-06	4.19e-06	0.0	0.00050125	8.696e-05	2.05e-06	671.39346255	679.21901131	719.71063049	2.73928843	0.40075866	-0.33108785
0.13237	42.96732	0.0013165	0.00013774	3.24e-06	4.19e-06	0.0	0.00050196	8.708e-05	2.05e-06	671.4163904	679.22612459	719.69763904	2.73676677	0.40065124	-0.33107767
0.13243	42.98434	0.00131549	0.0001379	3.25e-06	4.2e-06	0.0	0.00050267	8.721e-05	2.05e-06	671.43928902	679.23324386	719.68465747	2.73424008	0.40054403	-0.33106747
0.13248	43.00136	0.00131448	0.00013805	3.26e-06	4.2e-06	-0.0	0.00050338	8.734e-05	2.05e-06	671.4621583	679.24036921	719.6716858	2.73171381	0.40043679	-0.33105728
0.14255	46.10252	0.00113136	0.00016551	5.48e-06	5.12e-06	-0.0	0.00063277	0.00011048	2.05e-06	675.21515036	680.60685325	717.45478119	2.31199276	0.37945732	-0.32931677
0.1426	46.1194	0.00113038	0.00016565	5.49e-06	5.13e-06	-0.0	0.00063347	0.00011061	2.05e-06	675.23361072	680.61449012	717.44347534	2.30990953	0.37933761	-0.3293079
0.14266	46.13627	0.00112939	0.00016579	5.5e-06	5.13e-06	-0.0	0.00063416	0.00011073	2.05e-06	675.25205206	680.62212733	717.43217777	2.30782687	0.37921789	-0.32929904
0.14271	46.15315	0.00112841	0.00016593	5.52e-06	5.14e-06	0.0	0.00063486	0.00011086	2.05e-06	675.2704744	680.62976489	717.42088848	2.30574263	0.3790982	-0.32929016
0.14277	46.17002	0.00112743	0.00016608	5.53e-06	5.14e-06	0.0	0.00063556	0.00011098	2.05e-06	675.2888777	680.63740281	717.40960746	2.30366163	0.37897845	-0.3292813
0.14282	46.18689	0.00112644	0.00016622	5.55e-06	5.15e-06	0.0	0.00063625	0.00011111	2.05e-06	675.30726203	680.64504105	717.39833472	2.30158338	0.37885866	-0.32927245
0.14288	46.20376	0.00112546	0.00016636	5.56e-06	5.15e-06	0.0	0.00063695	0.00011123	2.05e-06	675.32562746	680.6526796	717.38707024	2.29950846	0.37873882	-0.32926361
0.14293	46.22063	0.00112448	0.0001665	5.57e-06	5.15e-06	0.0	0.00063764	0.00011136	2.05e-06	675.34397406	680.66031842	717.375814	2.29743838	0.3786189	-0.32925478
0.14299	46.2375	0.0011235	0.00016665	5.59e-06	5.16e-06	0.0	0.00063834	0.00011148	2.05e-06	675.36230196	680.66795747	717.364566	2.29536519	0.37849902	-0.32924595
0.14304	46.25437	0.00112252	0.00016679	5.6e-06	5.16e-06	-0.0	0.00063903	0.00011161	2.05e-06	675.38061107	680.67559678	717.35332623	2.29329313	0.37837913	-0.32923712
0.1431	46.27124	0.00112154	0.00016693	5.62e-06	5.17e-06	-0.0	0.00063973	0.00011173	2.05e-06	675.39890143	680.68323634	717.3420947	2.291225	0.37825919	-0.3292283
0.14315	46.2881	0.00112056	0.00016707	5.63e-06	5.17e-06	-0.0	0.00064042	0.00011186	2.05e-06	675.41717312	680.69087612	717.3308714	2.28915942	0.3781392	-0.32921949
0.14321	46.30497	0.00111957	0.00016721	5.65e-06	5.18e-06	-0.0	0.00064112	0.00011198	2.05e-06	675.4354262	680.69851609	717.3196563	2.28709926	0.37801912	-0.32921069
0.14326	46.32184	0.00111859	0.00016736	5.66e-06	5.18e-06	-0.0	0.00064181	0.00011211	2.05e-06	675.45366081	680.7061562	717.3084494	2.2850379	0.37789907	-0.32920189
0.14332	46.3387	0.00111761	0.0001675	5.68e-06	5.19e-06	0.0	0.00064251	0.00011223	2.05e-06	675.4718769	680.71379647	717.2972507	2.28297565	0.37777903	-0.32919309
0.14337	46.35556	0.00111663	0.00016764	5.69e-06	5.19e-06	0.0	0.0006432	0.00011235	2.05e-06	675.49007448	680.7214369	717.2860602	2.28091749	0.37765892	-0.32918431
0.14343	46.37243	0.00111566	0.00016778	5.7e-06	5.2e-06	0.0	0.0006439	0.00011248	2.05e-06	675.50825362	680.72907747	717.27487788	2.2788614	0.37753879	-0.32917552
0.14348	46.38929	0.00111468	0.00016792	5.72e-06	5.2e-06	0.0	0.00064459	0.0001126	2.05e-06	675.52641437	680.73671814	717.26370374	2.27680926	0.3774186	-0.32916676
0.15354	49.46177	0.00094142	0.00019213	8.75e-06	5.97e-06	-0.0	0.00076763	0.00013481	2.05e-06	678.58538302	682.12294683	715.34929454	1.93159672	0.35519055	-0.32766372
0.1536	49.47849	0.00094051	0.00019225	8.77e-06	5.98e-06	-0.0	0.00076827	0.00013493	2.05e-06	678.60087915	682.13039868	715.33950942	1.92986472	0.35506903	-0.32765605
0.15365	49.4952	0.0009396	0.00019238	8.78e-06	5.98e-06	-0.0	0.00076892	0.00013504	2.05e-06	678.61636432	682.13784871	715.32973125	1.92813065	0.35494751	-0.32764837
0.15371	49.51192	0.0009387	0.0001925	8.8e-06	5.99e-06	0.0	0.00076957	0.00013516	2.05e-06	678.63183849	682.14529695	715.31996007	1.92639764	0.35482599	-0.32764069
0.15376	49.52863	0.00093779	0.00019262	8.82e-06	5.99e-06	0.0	0.00077021	0.00013528	2.05e-06	678.64730169	682.15274338	715.31019585	1.92466731	0.35470449	-0.32763302
0.15382	49.54535	0.00093688	0.00019274	8.84e-06	5.99e-06	0.0	0.00077086	0.0001354	2.05e-06	678.66275397	682.160188	715.30043859	1.92293892	0.35458301	-0.32762536
0.15387	49.56206	0.00093597	0.00019286	8.86e-06	6e-06	0.0	0.00077151	0.00013551	2.05e-06	678.67819538	682.16763079	715.29068828	1.92121457	0.35446156	-0.32761772
0.15393	49.57877	0.00093507	0.00019299	8.88e-06	6e-06	0.0	0.00077215	0.00013563	2.05e-06	678.693626	682.17507175	715.28094491	1.91948807	0.35434009	-0.32761006
0.15398	49.59548	0.00093416	0.00019311	8.9e-06	6e-06	-0.0	0.0007728	0.00013575	2.05e-06	678.70904579	682.18251088	715.27120849	1.91776243	0.35421862	-0.32760241
0.15404	49.61219	0.00093325	0.00019323	8.92e-06	6.01e-06	-0.0	0.00077344	0.00013586	2.05e-06	678.72445477	682.18994818	715.26147901	1.91603952	0.35409718	-0.32759477
0.15409	49.6289	0.00093235	0.00019335	8.93e-06	6.01e-06	-0.0	0.00077409	0.00013598	2.05e-06	678.73985299	682.19738363	715.25175646	1.91431837	0.35397576	-0.32758714
0.15415	49.64561	0.00093144	0.00019347	8.95e-06	6.02e-06	-0.0	0.00077473	0.0001361	2.05e-06	678.7552405	682.20481725	715.24204083	1.91260158	0.35385437	-0.32757952
0.1542	49.66231	0.00093054	0.00019359	8.97e-06	6.02e-06	-0.0	0.00077537	0.00013621	2.05e-06	678.7706174	682.21224899	715.23233211	1.91088259	0.35373296	-0.3275719
0.15426	49.67902	0.00092963	0.00019372	8.99e-06	6.02e-06	0.0	0.00077602	0.00013633	2.05e-06	678.78598363	682.21967889	715.22263031	1.90916427	0.35361156	-0.32756427
0.15431	49.69573	0.00092873	0.00019384	9.01e-06	6.03e-06	0.0	0.00077666	0.00013645	2.05e-06	678.8013392	682.22710693	715.21293542	1.90744872	0.35349018	-0.32755666
0.15437	49.71243	0.00092783	0.00019396	9.03e-06	6.03e-06	0.0	0.0007773	0.00013656	2.05e-06	678.81668419	682.2345331	715.20324744	1.90573486	0.35336882	-0.32754906
0.15442	49.72913	0.00092693	0.00019408	9.05e-06	6.03e-06	0.0	0.00077794	0.00013668	2.05e-06	678.83201862	682.24195741	715.19356635	1.90402537	0.3532475	-0.32754146
0.15448	49.74584	0.00092602	0.0001942	9.07e-06	6.04e-06	0.0	0.00077859	0.0001368	2.05e-06	678.8473426	682.24937983	715.18389215	1.90231389	0.35312616	-0.32753387
0.16454	52.78887	0.00076915	0.00021439	1.292e-05	6.63e-06	0.0	0.00089045	0.00015717	2.05e-06	681.5050204	683.57264057	713.52411604	1.61175412	0.33129159	-0.32623074
0.1646	52.80542	0.00076834	0.00021449	1.294e-05	6.63e-06	0.0	0.00089103	0.00015727	2.05e-06	681.51889285	683.57966771	713.5156228	1.61027852	0.33117498	-0.32622407
0.16465	52.82198	0.00076753	0.00021459	1.297e-05	6.64e-06	0.0	0.0008916	0.00015738	2.05e-06	681.5327597	683.58669256	713.50713555	1.60880427	0.33105841	-0.3262174
0.16471	52.83853	0.00076672	0.00021469	1.299e-05	6.64e-06	0.0	0.00089218	0.00015749	2.05e-06	681.54662098	683.59371512	713.49865427	1.60733297	0.33094193	-0.32621075
0.16476	52.85508	0.00076591	0.00021479	1.301e-05	6.64e-06	0.0	0.00089276	0.00015759	2.05e-06	681.56047674	683.60073538	713.49017896	1.6058606	0.33082543	-0.3262041
0.16482	52.87163	0.0007651	0.00021489	1.304e-05	6.64e-06	-0.0	0.00089334	0.0001577	2.05e-06	681.57432696	683.60775336	713.48170962	1.60438865	0.33070893	-0.32619744
0.16487	52.88818	0.0007643	0.00021499	1.306e-05	6.65e-06	-0.0	0.00089391	0.0001578	2.05e-06	681.58817165	683.61476904	713.47324626	1.60291868	0.3305925	-0.3261908
0.16493	52.90473	0.00076349	0.00021509	1.308e-05	6.65e-06	-0.0	0.00089449	0.00015791	2.05e-06	681.60201085	683.62178244	713.46478885	1.60145022	0.33047612	-0.32618416
0.16498	52.92127	0.00076268	0.00021519	1.311e-05	6.65e-06	-0.0	0.00089507	0.00015801	2.05e-06	681.61584458	683.62879353	713.4563374	1.59998438	0.33035982	-0.32617753
0.16504	52.93782	0.00076188	0.00021529	1.313e-05	6.66e-06	-0.0	0.00089564	0.00015812	2.05e-06	681.6296729	683.63580234	713.4478919	1.59851719	0.33024348	-0.32617089
0.16509	52.95437	0.00076107	0.00021539	1.315e-05	6.66e-06	0.0	0.00089622	0.00015822	2.05e-06	681.64349578	683.64280885	713.43945235	1.59705097	0.33012718	-0.32616426
0.16515	52.97091	0.00076027	0.00021548	1.318e-05	6.66e-06	0.0	0.00089679	0.00015833	2.05e-06	681.65731324	683.64981307	713.43101874	1.59558658	0.33001093	-0.32615764
0.1652	52.98746	0.00075946	0.00021558	1.32e-05	6.66e-06	0.0	0.00089737	0.00015843	2.05e-06	681.67112531	683.65681499	713.42259108	1.59412402	0.32989475	-0.32615103
0.16526	53.004	0.00075866	0.00021568	1.322e-05	6.67e-06	0.0	0.00089794	0.00015854	2.05e-06	681.68493203	683.66381462	713.41416935	1.59266324	0.32977862	-0.32614442
0.16531	53.02054	0.00075785	0.00021578	1.325e-05	6.67e-06	0.0	0.00089852	0.00015864	2.05e-06	681.69873344	683.67081196	713.40575355	1.59120133	0.32966246	-0.32613781
0.16537	53.03708	0.00075705	0.00021588	1.327e-05	6.67e-06	-0.0	0.00089909	0.00015875	2.05e-06	681.7125295	683.67780699	713.39734368	1.5897409	0.32954634	-0.3261312
0.16542	53.05362	0.00075625	0.00021598	1.329e-05	6.67e-06	-0.0	0.00089966	0.00015885	2.05e-06	681.72632025	683.68479974	713.38893973	1.58828202	0.32943028	-0.3261246
0.16548	53.07016	0.00075545	0.00021607	1.332e-05	6.68e-06	-0.0	0.00090024	0.00015896	2.05e-06	681.74010571	683.69179018	713.38054171	1.58682536	0.3293143	-0.32611802
0.17554	56.08294	0.00061783	0.00023203	1.799e-05	7.08e-06	0.0	0.00099871	0.00017707	2.05e-06	684.19309466	684.93254323	711.93917121	1.33705521	0.30879095	-0.32498637
0.1756	56.09933	0.00061713	0.00023211	1.802e-05	7.08e-06	-0.0	0.00099922	0.00017716	2.05e-06	684.2062103	684.93911568	711.93179496	1.33577506	0.308683	-0.32498057
0.17565	56.11571	0.00061642	0.00023219	1.804e-05	7.08e-06	-0.0	0.00099972	0.00017725	2.05e-06	684.21932367	684.94568592	711.92442392	1.33449641	0.30857512	-0.32497478
0.17571	56.1321	0.00061572	0.00023226	1.807e-05	7.09e-06	-0.0	0.00100022	0.00017735	2.05e-06	684.2324348	684.95225395	711.9170581	1.33321879	0.30846731	-0.324969
0.17576	56.14848	0.00061502	0.00023234	1.81e-05	7.09e-06	-0.0	0.00100072	0.00017744	2.05e-06	684.24554369	684.95881976	711.90969748	1.33194337	0.30835962	-0.32496323
0.17582	56.16486	0.00061432	0.00023241	1.813e-05	7.09e-06	-0.0	0.00100122	0.00017753	2.05e-06	684.25865037	684.96538337	711.90234207	1.33066712	0.30825189	-0.32495745
0.17587	56.18124	0.00061362	0.00023249	1.815e-05	7.09e-06	0.0	0.00100173	0.00017763	2.05e-06	684.27175485	684.97194477	711.89499185	1.32939142	0.30814419	-0.32495167
0.17593	56.19763	0.00061293	0.00023257	1.818e-05	7.09e-06	0.0	0.00100223	0.00017772	2.05e-06	684.28485712	684.97850397	711.88764683	1.32811715	0.30803657	-0.32494591
0.17598	56.21401	0.00061223	0.00023264	1.821e-05	7.09e-06	0.0	0.00100273	0.00017781	2.05e-06	684.2979572	684.98506096	711.88030701	1.32684433	0.30792903	-0.32494015
0.17604	56.23038	0.00061153	0.00023272	1.824e-05	7.1e-06	0.0	0.00100323	0.0001779	2.05e-06	684.31105512	684.99161574	711.87297237	1.32557265	0.30782157	-0.32493439
0.17609	56.24676	0.00061083	0.00023279	1.827e-05	7.1e-06	-0.0	0.00100373	0.000178	2.05e-06	684.32415089	684.99816832	711.86564292	1.32430024	0.30771406	-0.32492863
0.17615	56.26314	0.00061014	0.00023287	1.829e-05	7.1e-06	-0.0	0.00100423	0.00017809	2.05e-06	684.33724451	685.00471869	711.85831865	1.32302925	0.30760663	-0.32492288
0.1762	56.27952	0.00060944	0.00023294	1.832e-05	7.1e-06	-0.0	0.00100473	0.00017818	2.05e-06	684.35033598	685.01126687	711.85099957	1.32175927	0.30749926	-0.32491713
0.17626	56.29589	0.00060874	0.00023302	1.835e-05	7.1e-06	-0.0	0.00100522	0.00017827	2.05e-06	684.36342533	685.01781284	711.84368566	1.32049133	0.30739201	-0.3249114
0.17631	56.31227	0.00060805	0.00023309	1.838e-05	7.1e-06	-0.0	0.00100572	0.00017836	2.05e-06	684.37651259	685.02435661	711.83637692	1.319223	0.30728474	-0.32490566
0.17637	56.32864	0.00060735	0.00023317	1.84e-05	7.11e-06	0.0	0.00100622	0.00017846	2.05e-06	684.38959774	685.03089819	711.82907335	1.3179549	0.30717749	-0.32489992
0.17642	56.34501	0.00060666	0.00023324	1.843e-05	7.11e-06	0.0	0.00100672	0.00017855	2.05e-06	684.4026808	685.03743756	711.82177494	1.31668826	0.30707032	-0.32489419
0.17648	56.36139	0.00060597	0.00023332	1.846e-05	7.11e-06	0.0	0.00100721	0.00017864	2.05e-06	684.41576178	685.04397474	711.8144817	1.31542293	0.30696323	-0.32488847
0.18654	59.34307	0.00048812	0.00024515	2.393e-05	7.33e-06	-0.0	0.00109181	0.00019437	2.05e-06	686.78518005	686.20432511	710.56340611	1.09705977	0.28824612	-0.32390623
0.1866	59.35928	0.00048753	0.0002452	2.396e-05	7.33e-06	-0.0	0.00109224	0.00019445	2.05e-06	686.79804278	686.21047518	710.55700902	1.09593366	0.28814881	-0.3239012
0.18665	59.37549	0.00048693	0.00024525	2.399e-05	7.33e-06	0.0	0.00109267	0.00019453	2.05e-06	686.81090501	686.21662324	710.55061654	1.09480831	0.28805155	-0.32389618
0.18671	59.39171	0.00048634	0.00024531	2.403e-05	7.33e-06	0.0	0.00109309	0.00019461	2.05e-06	686.82376676	686.22276929	710.54422865	1.09368397	0.28795437	-0.32389116
0.18676	59.40792	0.00048575	0.00024536	2.406e-05	7.33e-06	0.0	0.00109352	0.00019469	2.05e-06	686.83662802	686.22891334	710.53784535	1.09256108	0.28785732	-0.32388616
0.18682	59.42413	0.00048515	0.00024542	2.409e-05	7.33e-06	0.0	0.00109395	0.00019477	2.05e-06	686.84948882	686.23505538	710.53146664	1.09143824	0.28776027	-0.32388115
0.18687	59.44034	0.00048456	0.00024547	2.412e-05	7.33e-06	-0.0	0.00109437	0.00019485	2.05e-06	686.86234914	686.24119542	710.52509251	1.09031545	0.28766322	-0.32387614
0.18693	59.45655	0.00048397	0.00024553	2.415e-05	7.33e-06	-0.0	0.0010948	0.00019493	2.05e-06	686.875209	686.24733345	710.51872296	1.08919381	0.28756626	-0.32387114
0.18698	59.47275	0.00048338	0.00024558	2.419e-05	7.34e-06	-0.0	0.00109523	0.00019501	2.05e-06	686.8880684	686.25346947	710.51235799	1.0880733	0.2874694	-0.32386614
0.18704	59.48896	0.00048279	0.00024563	2.422e-05	7.34e-06	-0.0	0.00109565	0.00019509	2.05e-06	686.90092735	686.2596035	710.5059976	1.08695369	0.28737261	-0.32386115
0.18709	59.50517	0.0004822	0.00024569	2.425e-05	7.34e-06	0.0	0.00109607	0.00019517	2.05e-06	686.91378585	686.26573552	710.49964178	1.08583358	0.28727578	-0.32385616
0.18715	59.52137	0.00048161	0.00024574	2.428e-05	7.34e-06	0.0	0.0010965	0.00019525	2.05e-06	686.92664391	686.27186554	710.49329053	1.08471461	0.28717905	-0.32385117
0.1872	59.53757	0.00048102	0.00024579	2.432e-05	7.34e-06	0.0	0.00109692	0.00019532	2.05e-06	686.93950153	686.27799357	710.48694386	1.08359649	0.28708238	-0.32384619
0.18726	59.55378	0.00048043	0.00024585	2.435e-05	7.34e-06	0.0	0.00109735	0.0001954	2.05e-06	686.95235871	686.28411959	710.48060174	1.08247996	0.28698585	-0.32384121
0.18731	59.56998	0.00047984	0.0002459	2.438e-05	7.34e-06	0.0	0.00109777	0.00019548	2.05e-06	686.96521548	686.29024362	710.47426419	1.08136277	0.28688926	-0.32383624
0.18737	59.58618	0.00047925	0.00024595	2.441e-05	7.34e-06	-0.0	0.00109819	0.00019556	2.05e-06	686.97807182	686.29636565	710.4679312	1.08024628	0.28679273	-0.32383126
0.18742	59.60238	0.00047866	0.00024601	2.444e-05	7.34e-06	-0.0	0.00109861	0.00019564	2.05e-06	686.99092774	686.30248568	710.46160276	1.07913081	0.28669628	-0.32382629
0.18748	59.61858	0.00047808	0.00024606	2.448e-05	7.34e-06	-0.0	0.00109904	0.00019572	2.05e-06	687.00378325	686.30860373	710.45527888	1.07801675	0.28659995	-0.32382133
0.19754	62.56828	0.00037921	0.00025403	3.073e-05	7.4e-06	0.0	0.00117023	0.00020912	2.05e-06	689.35335622	687.39556607	709.37192847	0.88478532	0.26991436	-0.32297078
0.1976	62.58432	0.00037871	0.00025406	3.076e-05	7.4e-06	-0.0	0.00117059	0.00020919	2.05e-06	689.36619342	687.40133211	709.36639798	0.88378453	0.26982836	-0.32296644
0.19765	62.60035	0.00037822	0.00025409	3.08e-05	7.4e-06	-0.0	0.00117094	0.00020926	2.05e-06	689.37903068	687.40709632	709.36087157	0.88278467	0.26974246	-0.3229621
0.19771	62.61639	0.00037773	0.00025413	3.084e-05	7.4e-06	-0.0	0.0011713	0.00020933	2.05e-06	689.39186799	687.41285868	709.35534925	0.88178563	0.26965663	-0.32295776
0.19776	62.63242	0.00037723	0.00025416	3.087e-05	7.4e-06	-0.0	0.00117165	0.00020939	2.05e-06	689.40470537	687.41861921	709.349831	0.88078761	0.26957091	-0.32295343
0.19782	62.64846	0.00037674	0.0002542	3.091e-05	7.4e-06	-0.0	0.00117201	0.00020946	2.05e-06	689.4175428	687.42437789	709.34431682	0.87978913	0.26948514	-0.3229491
0.19787	62.66449	0.00037625	0.00025423	3.094e-05	7.4e-06	0.0	0.00117237	0.00020953	2.05e-06	689.4303803	687.43013474	709.33880672	0.87879152	0.26939946	-0.32294477
0.19793	62.68052	0.00037575	0.00025426	3.098e-05	7.4e-06	0.0	0.00117272	0.0002096	2.05e-06	689.44321785	687.43588975	709.33330069	0.87779465	0.26931385	-0.32294045
0.19798	62.69655	0.00037526	0.0002543	3.102e-05	7.4e-06	0.0	0.00117307	0.00020966	2.05e-06	689.45605546	687.44164292	709.32779872	0.87679903	0.26922837	-0.32293613
0.19804	62.71258	0.00037477	0.00025433	3.105e-05	7.4e-06	0.0	0.00117343	0.00020973	2.05e-06	689.46889313	687.44739426	709.32230082	0.87580292	0.26914283	-0.32293182
0.19809	62.72861	0.00037428	0.00025437	3.109e-05	7.4e-06	-0.0	0.00117378	0.0002098	2.05e-06	689.48173086	687.45314376	709.31680698	0.87480749	0.26905737	-0.3229275
0.19815	62.74464	0.00037379	0.0002544	3.113e-05	7.4e-06	-0.0	0.00117414	0.00020986	2.05e-06	689.49456865	687.45889142	709.31131721	0.87381285	0.26897198	-0.32292319
0.1982	62.76066	0.0003733	0.00025443	3.116e-05	7.4e-06	-0.0	0.00117449	0.00020993	2.05e-06	689.50740649	687.46463725	709.30583149	0.8728195	0.26888672	-0.32291889
0.19826	62.77669	0.00037281	0.00025447	3.12e-05	7.4e-06	-0.0	0.00117484	0.00021	2.05e-06	689.5202444	687.47038125	709.30034982	0.8718258	0.26880143	-0.32291458
0.19831	62.79271	0.00037232	0.0002545	3.123e-05	7.4e-06	0.0	0.00117519	0.00021006	2.05e-06	689.53308236	687.47612341	709.29487221	0.87083257	0.26871618	-0.32291028
0.19837	62.80874	0.00037184	0.00025453	3.127e-05	7.4e-06	0.0	0.00117555	0.00021013	2.05e-06	689.54592038	687.48186374	709.28939866	0.86984019	0.26863102	-0.32290598
0.19842	62.82476	0.00037135	0.00025456	3.131e-05	7.4e-06	0.0	0.0011759	0.0002102	2.05e-06	689.55875846	687.48760224	709.28392915	0.868849	0.26854598	-0.32290169
0.19848	62.84078	0.00037086	0.0002546	3.134e-05	7.4e-06	0.0	0.00117625	0.00021026	2.05e-06	689.5715966	687.4933389	709.27846368	0.86785776	0.26846093	-0.3228974
0.20854	65.75757	0.00028949	0.00025905	3.835e-05	7.31e-06	0.0	0.00123501	0.00022149	2.05e-06	691.92060605	688.51288679	708.34405132	0.69558485	0.25383962	-0.32216379
0.20859	65.77342	0.00028909	0.00025907	3.839e-05	7.31e-06	0.0	0.0012353	0.00022155	2.05e-06	691.93342691	688.51829536	708.33929214	0.69469112	0.25376476	-0.32216005
0.20865	65.78927	0.00028869	0.00025909	3.843e-05	7.31e-06	0.0	0.0012356	0.0002216	2.05e-06	691.9462474	688.52370219	708.3345366	0.69379824	0.25368999	-0.32215632
0.2087	65.80513	0.00028829	0.0002591	3.847e-05	7.3e-06	0.0	0.00123589	0.00022166	2.05e-06	691.95906751	688.52910727	708.32978469	0.6929058	0.25361527	-0.32215259
0.20876	65.82098	0.00028788	0.00025912	3.851e-05	7.3e-06	-0.0	0.00123618	0.00022172	2.05e-06	691.97188724	688.53451061	708.32503641	0.69201327	0.25354054	-0.32214886
0.20881	65.83683	0.00028748	0.00025913	3.855e-05	7.3e-06	-0.0	0.00123647	0.00022177	2.05e-06	691.98470659	688.5399122	708.32029177	0.69112153	0.25346589	-0.32214513
0.20887	65.85268	0.00028708	0.00025915	3.859e-05	7.3e-06	-0.0	0.00123676	0.00022183	2.05e-06	691.99752555	688.54531205	708.31555076	0.69023067	0.25339134	-0.32214141
0.20892	65.86853	0.00028668	0.00025916	3.863e-05	7.3e-06	-0.0	0.00123705	0.00022188	2.05e-06	692.01034411	688.55071015	708.31081338	0.68934018	0.25331683	-0.32213769
0.20898	65.88438	0.00028628	0.00025918	3.868e-05	7.3e-06	0.0	0.00123734	0.00022194	2.05e-06	692.02316228	688.55610651	708.30607962	0.68844965	0.25324231	-0.32213398
0.20903	65.90022	0.00028588	0.0002592	3.872e-05	7.3e-06	0.0	0.00123763	0.00022199	2.05e-06	692.03598005	688.56150113	708.30134949	0.68755991	0.25316788	-0.32213026
0.20909	65.91607	0.00028548	0.00025921	3.876e-05	7.3e-06	0.0	0.00123792	0.00022205	2.05e-06	692.04879741	688.56689401	708.29662298	0.68667105	0.25309355	-0.32212655
0.20914	65.93191	0.00028508	0.00025923	3.88e-05	7.3e-06	0.0	0.00123821	0.00022211	2.05e-06	692.06161436	688.57228514	708.29190009	0.68578251	0.25301924	-0.32212285
0.2092	65.94776	0.00028468	0.00025924	3.884e-05	7.3e-06	-0.0	0.00123849	0.00022216	2.05e-06	692.07443089	688.57767453	708.28718081	0.68489398	0.25294494	-0.32211914
0.20925	65.9636	0.00028428	0.00025926	3.888e-05	7.3e-06	-0.0	0.00123878	0.00022222	2.05e-06	692.08724701	688.58306218	708.28246516	0.68400623	0.25287073	-0.32211544
0.20931	65.97944	0.00028389	0.00025927	3.892e-05	7.3e-06	-0.0	0.00123907	0.00022227	2.05e-06	692.1000627	688.58844809	708.27775312	0.68311938	0.2527966	-0.32211174
0.20936	65.99529	0.00028349	0.00025929	3.896e-05	7.29e-06	-0.0	0.00123936	0.00022233	2.05e-06	692.11287796	688.59383225	708.27304469	0.68223279	0.25272251	-0.32210804
0.20942	66.01113	0.00028309	0.0002593	3.9e-05	7.29e-06	0.0	0.00123965	0.00022238	2.05e-06	692.12569278	688.59921468	708.26833986	0.68134624	0.25264842	-0.32210435
0.20947	66.02697	0.00028269	0.00025932	3.904e-05	7.29e-06	0.0	0.00123993	0.00022244	2.05e-06	692.13850718	688.60459536	708.26363865	0.68046047	0.25257442	-0.32210065
0.21954	68.90985	0.00021705	0.00026065	4.678e-05	7.08e-06	-0.0	0.00128748	0.00023168	2.05e-06	694.47053885	689.56017979	707.46196653	0.52645421	0.23989561	-0.32147127
0.21959	68.92552	0.00021673	0.00026065	4.682e-05	7.08e-06	-0.0	0.00128771	0.00023173	2.05e-06	694.48317579	689.56524357	707.45789513	0.52565558	0.23983084	-0.32146807
0.21965	68.94119	0.0002164	0.00026065	4.686e-05	7.08e-06	0.0	0.00128794	0.00023177	2.05e-06	694.49581114	689.57030563	707.45382698	0.52485713	0.23976609	-0.32146488
0.2197	68.95685	0.00021608	0.00026065	4.691e-05	7.08e-06	0.0	0.00128818	0.00023182	2.05e-06	694.5084449	689.57536598	707.44976207	0.52405937	0.23970141	-0.32146169
0.21976	68.97251	0.00021576	0.00026064	4.695e-05	7.08e-06	0.0	0.00128841	0.00023186	2.05e-06	694.52107707	689.58042462	707.4457004	0.52326255	0.23963682	-0.3214585
0.21981	68.98818	0.00021544	0.00026064	4.7e-05	7.08e-06	0.0	0.00128864	0.00023191	2.05e-06	694.53370761	689.58548155	707.44164196	0.52246555	0.23957222	-0.32145531
0.21987	69.00384	0.00021512	0.00026064	4.704e-05	7.08e-06	-0.0	0.00128888	0.00023196	2.05e-06	694.54633654	689.59053677	707.43758676	0.52166899	0.23950766	-0.32145213
0.21992	69.0195	0.0002148	0.00026064	4.708e-05	7.07e-06	-0.0	0.00128911	0.000232	2.05e-06	694.55896384	689.59559028	707.4335348	0.52087314	0.23944318	-0.32144895
0.21998	69.03516	0.00021448	0.00026064	4.713e-05	7.07e-06	-0.0	0.00128934	0.00023205	2.05e-06	694.57158951	689.60064208	707.42948607	0.52007811	0.23937878	-0.32144577
0.22003	69.05082	0.00021416	0.00026064	4.717e-05	7.07e-06	-0.0	0.00128957	0.00023209	2.05e-06	694.58421354	689.60569217	707.42544057	0.5192828	0.23931435	-0.32144259
0.22009	69.06648	0.00021384	0.00026064	4.722e-05	7.07e-06	0.0	0.0012898	0.00023214	2.05e-06	694.59683592	689.61074055	707.42139829	0.51848816	0.23924999	-0.32143942
0.22014	69.08213	0.00021352	0.00026064	4.726e-05	7.07e-06	0.0	0.00129003	0.00023218	2.05e-06	694.60945664	689.61578722	707.41735925	0.5176942	0.2391857	-0.32143625
0.2202	69.09779	0.00021321	0.00026064	4.73e-05	7.07e-06	0.0	0.00129026	0.00023223	2.05e-06	694.6220757	689.62083218	707.41332342	0.51690086	0.23912147	-0.32143308
0.22025	69.11344	0.00021289	0.00026064	4.735e-05	7.07e-06	-0.0	0.0012905	0.00023227	2.05e-06	694.63469308	689.62587543	707.40929082	0.51610737	0.23905722	-0.32142991
0.22031	69.1291	0.00021257	0.00026064	4.739e-05	7.06e-06	-0.0	0.00129073	0.00023232	2.05e-06	694.64730878	689.63091697	707.40526144	0.51531457	0.23899305	-0.32142675
0.22036	69.14475	0.00021225	0.00026064	4.744e-05	7.06e-06	-0.0	0.00129096	0.00023236	2.05e-06	694.6599228	689.6359568	707.40123528	0.51452255	0.23892895	-0.32142359
0.22042	69.1604	0.00021194	0.00026064	4.748e-05	7.06e-06	-0.0	0.00129119	0.00023241	2.05e-06	694.67253512	689.64099492	707.39721234	0.51373087	0.23886489	-0.32142043
0.22047	69.17606	0.00021162	0.00026064	4.753e-05	7.06e-06	0.0	0.00129141	0.00023245	2.05e-06	694.68514573	689.64603133	707.39319261	0.51293921	0.23880084	-0.32141728
0.23054	72.02401	0.00015978	0.00025925	5.594e-05	6.76e-06	-0.0	0.00132906	0.00023993	2.05e-06	696.95544578	690.53894355	706.70978933	0.37564564	0.22781049	-0.32088075
0.23059	72.03948	0.00015953	0.00025923	5.598e-05	6.75e-06	-0.0	0.00132924	0.00023997	2.05e-06	696.96759665	690.54366583	706.70632981	0.37493643	0.22775416	-0.32087804
0.23065	72.05495	0.00015928	0.00025922	5.603e-05	6.75e-06	-0.0	0.00132943	0.00024	2.05e-06	696.97974416	690.54838641	706.70287316	0.37422698	0.2276978	-0.32087532
0.2307	72.07043	0.00015903	0.0002592	5.608e-05	6.75e-06	0.0	0.00132961	0.00024004	2.05e-06	696.99188833	690.55310528	706.69941939	0.37351815	0.2276415	-0.32087261
0.23076	72.0859	0.00015878	0.00025919	5.613e-05	6.75e-06	0.0	0.00132979	0.00024008	2.05e-06	697.00402912	690.55782244	706.69596849	0.37281002	0.22758525	-0.3208699
0.23081	72.10136	0.00015853	0.00025918	5.617e-05	6.75e-06	0.0	0.00132997	0.00024011	2.05e-06	697.01616654	690.5625379	706.69252046	0.37210234	0.22752905	-0.32086719
0.23087	72.11683	0.00015828	0.00025916	5.622e-05	6.74e-06	-0.0	0.00133016	0.00024015	2.05e-06	697.02830056	690.56725166	706.6890753	0.37139464	0.22747284	-0.32086449
0.23092	72.1323	0.00015803	0.00025915	5.627e-05	6.74e-06	-0.0	0.00133034	0.00024018	2.05e-06	697.0404312	690.5719637	706.68563302	0.37068761	0.22741669	-0.32086179
0.23098	72.14777	0.00015778	0.00025913	5.632e-05	6.74e-06	-0.0	0.00133052	0.00024022	2.05e-06	697.05255843	690.57667404	706.68219359	0.36998141	0.2273606	-0.32085909
0.23103	72.16323	0.00015753	0.00025912	5.637e-05	6.74e-06	-0.0	0.0013307	0.00024026	2.05e-06	697.06468225	690.58138268	706.67875703	0.3692752	0.22730452	-0.32085639
0.23109	72.1787	0.00015728	0.00025911	5.641e-05	6.74e-06	0.0	0.00133088	0.00024029	2.05e-06	697.07680263	690.58608961	706.67532334	0.36856934	0.22724846	-0.32085369
0.23114	72.19416	0.00015703	0.00025909	5.646e-05	6.74e-06	0.0	0.00133106	0.00024033	2.05e-06	697.08891959	690.59079483	706.67189251	0.36786418	0.22719247	-0.320851
0.2312	72.20962	0.00015678	0.00025908	5.651e-05	6.73e-06	0.0	0.00133124	0.00024037	2.05e-06	697.10103311	690.59549835	706.66846453	0.36715972	0.22713653	-0.32084831
0.23125	72.22508	0.00015654	0.00025906	5.656e-05	6.73e-06	-0.0	0.00133142	0.0002404	2.05e-06	697.11314316	690.60020016	706.66503941	0.36645509	0.22708058	-0.32084562
0.23131	72.24054	0.00015629	0.00025905	5.66e-05	6.73e-06	-0.0	0.0013316	0.00024044	2.05e-06	697.12524975	690.60490026	706.66161715	0.36575109	0.22702468	-0.32084293
0.23136	72.256	0.00015604	0.00025903	5.665e-05	6.73e-06	-0.0	0.00133178	0.00024048	2.05e-06	697.13735287	690.60959866	706.65819774	0.36504782	0.22696883	-0.32084025
0.23142	72.27146	0.00015579	0.00025902	5.67e-05	6.73e-06	-0.0	0.00133196	0.00024051	2.05e-06	697.14945251	690.61429535	706.65478118	0.36434489	0.22691302	-0.32083757
0.23147	72.28692	0.00015555	0.000259	5.675e-05	6.72e-06	0.0	0.00133214	0.00024055	2.05e-06	697.16154865	690.61899034	706.65136748	0.36364202	0.22685721	-0.32083488
0.24154	75.09884	0.00011556	0.00025532	6.575e-05	6.35e-06	-0.0	0.00136125	0.00024648	2.05e-06	699.30614136	691.44947927	706.07280844	0.24242572	0.21719605	-0.32038068
0.24159	75.11412	0.00011537	0.00025529	6.58e-05	6.35e-06	-0.0	0.00136139	0.00024651	2.05e-06	699.31742748	691.45386097	706.06988912	0.24180386	0.21714594	-0.32037839
0.24165	75.12939	0.00011518	0.00025527	6.585e-05	6.35e-06	0.0	0.00136153	0.00024654	2.05e-06	699.32870829	691.45824097	706.06697232	0.24118189	0.21709581	-0.3203761
0.2417	75.14466	0.00011499	0.00025524	6.59e-05	6.34e-06	0.0	0.00136167	0.00024657	2.05e-06	699.33998379	691.46261928	706.06405805	0.24056056	0.21704573	-0.32037381
0.24176	75.15993	0.0001148	0.00025522	6.595e-05	6.34e-06	0.0	0.00136181	0.00024659	2.05e-06	699.35125396	691.46699589	706.06114629	0.23994	0.21699569	-0.32037152
0.24181	75.1752	0.00011461	0.00025519	6.6e-05	6.34e-06	0.0	0.00136195	0.00024662	2.05e-06	699.36251878	691.4713708	706.05823706	0.23931958	0.21694565	-0.32036924
0.24187	75.19047	0.00011442	0.00025517	6.605e-05	6.34e-06	-0.0	0.00136209	0.00024665	2.05e-06	699.37377825	691.47574402	706.05533034	0.23869943	0.21689563	-0.32036696
0.24192	75.20573	0.00011423	0.00025514	6.61e-05	6.33e-06	-0.0	0.00136223	0.00024668	2.05e-06	699.38503238	691.48011555	706.05242614	0.23808	0.21684565	-0.32036468
0.24198	75.221	0.00011404	0.00025512	6.615e-05	6.33e-06	-0.0	0.00136237	0.00024671	2.05e-06	699.39628113	691.48448538	706.04952446	0.23746122	0.21679571	-0.3203624
0.24203	75.23627	0.00011385	0.00025509	6.62e-05	6.33e-06	0.0	0.00136251	0.00024674	2.05e-06	699.4075245	691.48885351	706.04662528	0.23684232	0.21674576	-0.32036012
0.24209	75.25153	0.00011366	0.00025506	6.625e-05	6.33e-06	0.0	0.00136264	0.00024677	2.05e-06	699.41876249	691.49321995	706.04372862	0.23622406	0.21669585	-0.32035785
0.24214	75.26679	0.00011347	0.00025504	6.63e-05	6.33e-06	0.0	0.00136278	0.00024679	2.05e-06	699.42999508	691.49758469	706.04083447	0.23560657	0.21664598	-0.32035558
0.2422	75.28206	0.00011328	0.00025501	6.635e-05	6.32e-06	0.0	0.00136292	0.00024682	2.05e-06	699.44122227	691.50194774	706.03794282	0.23498922	0.21659612	-0.32035331
0.24225	75.29732	0.00011309	0.00025499	6.641e-05	6.32e-06	-0.0	0.00136306	0.00024685	2.05e-06	699.45244403	691.5063091	706.03505368	0.23437215	0.21654628	-0.32035104
0.24231	75.31258	0.0001129	0.00025496	6.646e-05	6.32e-06	-0.0	0.00136319	0.00024688	2.05e-06	699.46366038	691.51066876	706.03216704	0.23375579	0.21649647	-0.32034877
0.24236	75.32784	0.00011271	0.00025493	6.651e-05	6.32e-06	-0.0	0.00136333	0.00024691	2.05e-06	699.47487129	691.51502672	706.02928291	0.23314008	0.2164467	-0.32034651
0.24242	75.34309	0.00011253	0.00025491	6.656e-05	6.31e-06	0.0	0.00136347	0.00024694	2.05e-06	699.48607675	691.519383	706.02640127	0.23252425	0.21639693	-0.32034425
0.24247	75.35835	0.00011234	0.00025488	6.661e-05	6.31e-06	0.0	0.0013636	0.00024697	2.05e-06	699.49727677	691.52373757	706.02352214	0.23190907	0.21634719	-0.32034199
0.25253	78.13309	8.225e-05	0.00024935	7.608e-05	5.89e-06	-0.0	0.00138556	0.00025158	2.05e-06	701.44551944	692.29229074	705.53689932	0.12678433	0.20759409	-0.31995996
0.25259	78.14816	8.211e-05	0.00024931	7.613e-05	5.89e-06	-0.0	0.00138567	0.00025161	2.05e-06	701.45556215	692.29633694	705.53445032	0.12625093	0.20754784	-0.31995804
0.25264	78.16322	8.196e-05	0.00024928	7.618e-05	5.89e-06	0.0	0.00138577	0.00025163	2.05e-06	701.4655978	692.30038148	705.5320035	0.12571758	0.20750158	-0.31995612
0.2527	78.17829	8.182e-05	0.00024924	7.624e-05	5.89e-06	0.0	0.00138587	0.00025165	2.05e-06	701.47562637	692.30442438	705.52955886	0.12518487	0.20745535	-0.3199542
0.25275	78.19335	8.168e-05	0.00024921	7.629e-05	5.88e-06	0.0	0.00138598	0.00025167	2.05e-06	701.48564787	692.30846562	705.52711639	0.12465304	0.20740914	-0.31995228
0.25281	78.20841	8.154e-05	0.00024918	7.634e-05	5.88e-06	0.0	0.00138608	0.00025169	2.05e-06	701.49566227	692.31250521	705.52467609	0.12412102	0.20736293	-0.31995037
0.25286	78.22348	8.14e-05	0.00024914	7.639e-05	5.88e-06	-0.0	0.00138618	0.00025172	2.05e-06	701.50566958	692.31654315	705.52223796	0.12358962	0.20731674	-0.31994845
0.25292	78.23854	8.126e-05	0.00024911	7.645e-05	5.88e-06	-0.0	0.00138629	0.00025174	2.05e-06	701.51566979	692.32057944	705.519802	0.12305896	0.20727056	-0.31994654
0.25297	78.2536	8.111e-05	0.00024907	7.65e-05	5.87e-06	-0.0	0.00138639	0.00025176	2.05e-06	701.52566289	692.32461408	705.5173682	0.12252855	0.2072244	-0.31994463
0.25303	78.26866	8.097e-05	0.00024904	7.655e-05	5.87e-06	0.0	0.00138649	0.00025178	2.05e-06	701.53564887	692.32864707	705.51493658	0.12199836	0.20717824	-0.31994272
0.25308	78.28371	8.083e-05	0.000249	7.66e-05	5.87e-06	0.0	0.0013866	0.0002518	2.05e-06	701.54562773	692.33267841	705.51250711	0.12146892	0.20713211	-0.31994081
0.25314	78.29877	8.069e-05	0.00024897	7.666e-05	5.87e-06	0.0	0.0013867	0.00025183	2.05e-06	701.55559946	692.33670811	705.51007981	0.12094009	0.20708599	-0.31993891
0.25319	78.31383	8.055e-05	0.00024893	7.671e-05	5.86e-06	-0.0	0.0013868	0.00025185	2.05e-06	701.56556404	692.34073615	705.50765467	0.1204112	0.20703987	-0.319937
0.25325	78.32888	8.041e-05	0.0002489	7.676e-05	5.86e-06	-0.0	0.0013869	0.00025187	2.05e-06	701.57552148	692.34476255	705.50523168	0.11988295	0.20699376	-0.3199351
0.2533	78.34393	8.027e-05	0.00024886	7.682e-05	5.86e-06	-0.0	0.00138701	0.00025189	2.05e-06	701.58547177	692.3487873	705.50281085	0.11935553	0.20694769	-0.3199332
0.25336	78.35899	8.013e-05	0.00024883	7.687e-05	5.86e-06	-0.0	0.00138711	0.00025191	2.05e-06	701.59541488	692.3528104	705.50039218	0.11882808	0.20690161	-0.3199313
0.25341	78.37404	7.999e-05	0.0002488	7.692e-05	5.85e-06	0.0	0.00138721	0.00025194	2.05e-06	701.60535084	692.35683185	705.49797566	0.11830113	0.20685554	-0.3199294
0.25347	78.38909	7.985e-05	0.00024876	7.697e-05	5.85e-06	0.0	0.00138731	0.00025196	2.05e-06	701.61527961	692.36085166	705.49556129	0.11777488	0.2068095	-0.31992751
0.26353	81.12541	5.777e-05	0.00024182	8.675e-05	5.41e-06	-0.0	0.00140346	0.00025549	2.05e-06	703.30455213	693.06916005	705.08815865	0.02901509	0.19854252	-0.31960768
0.26359	81.14026	5.767e-05	0.00024178	8.681e-05	5.41e-06	-0.0	0.00140354	0.00025551	2.05e-06	703.31305244	693.07288383	705.08611077	0.02857173	0.19849794	-0.31960607
0.26364	81.15512	5.756e-05	0.00024174	8.686e-05	5.4e-06	-0.0	0.00140361	0.00025553	2.05e-06	703.32154451	693.07660605	705.08406472	0.02812857	0.19845336	-0.31960447
0.2637	81.16997	5.746e-05	0.0002417	8.692e-05	5.4e-06	0.0	0.00140369	0.00025554	2.05e-06	703.33002832	693.08032671	705.0820205	0.02768572	0.19840878	-0.31960286
0.26375	81.18482	5.736e-05	0.00024166	8.697e-05	5.4e-06	0.0	0.00140376	0.00025556	2.05e-06	703.33850388	693.0840458	705.07997812	0.02724361	0.19836421	-0.31960126
0.26381	81.19967	5.725e-05	0.00024162	8.702e-05	5.4e-06	0.0	0.00140384	0.00025558	2.05e-06	703.34697118	693.08776333	705.07793756	0.026802	0.19831964	-0.31959966
0.26386	81.21452	5.715e-05	0.00024158	8.708e-05	5.4e-06	-0.0	0.00140391	0.00025559	2.05e-06	703.35543022	693.09147929	705.07589883	0.02636042	0.19827508	-0.31959805
0.26392	81.22937	5.705e-05	0.00024154	8.713e-05	5.39e-06	-0.0	0.00140399	0.00025561	2.05e-06	703.36388099	693.09519369	705.07386192	0.02591952	0.19823052	-0.31959645
0.26397	81.24421	5.695e-05	0.0002415	8.719e-05	5.39e-06	-0.0	0.00140406	0.00025563	2.05e-06	703.37232349	693.09890653	705.07182684	0.02547944	0.19818596	-0.31959486
0.26403	81.25906	5.684e-05	0.00024146	8.724e-05	5.39e-06	0.0	0.00140414	0.00025564	2.05e-06	703.38075771	693.10261781	705.06979357	0.02503921	0.1981414	-0.31959326
0.26408	81.2739	5.674e-05	0.00024142	8.729e-05	5.39e-06	0.0	0.00140421	0.00025566	2.05e-06	703.38918365	693.10632753	705.06776213	0.02459961	0.19809685	-0.31959167
0.26414	81.28874	5.664e-05	0.00024138	8.735e-05	5.38e-06	0.0	0.00140429	0.00025568	2.05e-06	703.39760132	693.11003569	705.0657325	0.02416079	0.1980523	-0.31959007
0.26419	81.30359	5.654e-05	0.00024133	8.74e-05	5.38e-06	0.0	0.00140436	0.00025569	2.05e-06	703.40601069	693.11374229	705.06370469	0.02372207	0.19800776	-0.31958848
0.26425	81.31843	5.644e-05	0.00024129	8.746e-05	5.38e-06	-0.0	0.00140444	0.00025571	2.05e-06	703.41441177	693.11744733	705.06167869	0.02328377	0.19796321	-0.31958689
0.2643	81.33327	5.634e-05	0.00024125	8.751e-05	5.38e-06	-0.0	0.00140451	0.00025573	2.05e-06	703.42280456	693.12115081	705.05965451	0.02284618	0.19791867	-0.3195853
0.26436	81.34811	5.624e-05	0.00024121	8.756e-05	5.37e-06	-0.0	0.00140458	0.00025574	2.05e-06	703.43118905	693.12485273	705.05763214	0.02240902	0.19787414	-0.31958371
0.26441	81.36294	5.613e-05	0.00024117	8.762e-05	5.37e-06	0.0	0.00140466	0.00025576	2.05e-06	703.43956524	693.1285531	705.05561157	0.02197197	0.1978296	-0.31958213
0.26447	81.37778	5.603e-05	0.00024113	8.767e-05	5.37e-06	0.0	0.00140473	0.00025578	2.05e-06	703.44793312	693.13225191	705.05359282	0.02153562	0.19778507	-0.31958054
0.27453	84.07438	4.019e-05	0.00023323	9.759e-05	4.92e-06	0.0	0.00141633	0.00025844	2.05e-06	704.88115881	693.78381598	704.7094398	-0.04230514	0.18981215	-0.31931035
0.27459	84.08902	4.012e-05	0.00023318	9.764e-05	4.92e-06	0.0	0.00141639	0.00025846	2.05e-06	704.88838473	693.78724325	704.70769264	-0.04264444	0.18976909	-0.31930898
0.27464	84.10365	4.004e-05	0.00023314	9.77e-05	4.92e-06	-0.0	0.00141644	0.00025847	2.05e-06	704.89560288	693.79066912	704.70594692	-0.04298384	0.18972604	-0.31930761
0.2747	84.11828	3.997e-05	0.00023309	9.775e-05	4.92e-06	-0.0	0.0014165	0.00025848	2.05e-06	704.90281325	693.79409359	704.70420263	-0.04332276	0.18968298	-0.31930624
0.27475	84.13291	3.99e-05	0.00023305	9.781e-05	4.91e-06	-0.0	0.00141655	0.00025849	2.05e-06	704.91001584	693.79751665	704.70245977	-0.04366105	0.18963992	-0.31930487
0.27481	84.14754	3.982e-05	0.000233	9.786e-05	4.91e-06	-0.0	0.0014166	0.00025851	2.05e-06	704.91721065	693.80093832	704.70071835	-0.04399928	0.18959687	-0.3193035
0.27486	84.16217	3.975e-05	0.00023296	9.791e-05	4.91e-06	0.0	0.00141666	0.00025852	2.05e-06	704.92439768	693.80435858	704.69897836	-0.04433714	0.18955381	-0.31930214
0.27492	84.17679	3.968e-05	0.00023291	9.797e-05	4.91e-06	0.0	0.00141671	0.00025853	2.05e-06	704.93157691	693.80777745	704.6972398	-0.04467444	0.18951075	-0.31930077
0.27497	84.19142	3.961e-05	0.00023287	9.802e-05	4.9e-06	0.0	0.00141676	0.00025855	2.05e-06	704.93874835	693.81119491	704.69550268	-0.04501146	0.18946769	-0.31929941
0.27503	84.20604	3.953e-05	0.00023282	9.808e-05	4.9e-06	-0.0	0.00141682	0.00025856	2.05e-06	704.94591199	693.81461098	704.69376697	-0.04534833	0.18942463	-0.31929805
0.27508	84.22067	3.946e-05	0.00023278	9.813e-05	4.9e-06	-0.0	0.00141687	0.00025857	2.05e-06	704.95306784	693.81802565	704.6920327	-0.0456846	0.18938157	-0.31929669
0.27514	84.23529	3.939e-05	0.00023273	9.819e-05	4.9e-06	-0.0	0.00141692	0.00025858	2.05e-06	704.96021588	693.82143892	704.69029985	-0.04602043	0.1893385	-0.31929533
0.27519	84.24991	3.932e-05	0.00023269	9.824e-05	4.89e-06	0.0	0.00141698	0.0002586	2.05e-06	704.96735611	693.8248508	704.68856842	-0.04635626	0.18929544	-0.31929397
0.27525	84.26453	3.924e-05	0.00023264	9.829e-05	4.89e-06	0.0	0.00141703	0.00025861	2.05e-06	704.97448853	693.82826128	704.68683842	-0.04669155	0.18925238	-0.31929261
0.2753	84.27915	3.917e-05	0.0002326	9.835e-05	4.89e-06	0.0	0.00141708	0.00025862	2.05e-06	704.98161314	693.83167036	704.68510983	-0.0470262	0.18920931	-0.31929125
0.27536	84.29377	3.91e-05	0.00023255	9.84e-05	4.89e-06	-0.0	0.00141713	0.00025863	2.05e-06	704.98872993	693.83507805	704.68338267	-0.04736095	0.18916624	-0.31928989
0.27541	84.30838	3.903e-05	0.00023251	9.846e-05	4.89e-06	-0.0	0.00141719	0.00025865	2.05e-06	704.9958389	693.83848435	704.68165693	-0.0476952	0.18912318	-0.31928854
0.27547	84.323	3.896e-05	0.00023246	9.851e-05	4.88e-06	-0.0	0.00141724	0.00025866	2.05e-06	705.00294005	693.84188925	704.6799326	-0.04802882	0.18908011	-0.31928719
0.28553	86.97849	2.78e-05	0.00022399	0.0001084	4.45e-06	0.0	0.00142542	0.00026066	2.05e-06	706.0987804	694.44184971	704.39218407	-0.11660916	0.18088364	-0.3190613
0.28559	86.9929	2.775e-05	0.00022394	0.00010845	4.45e-06	0.0	0.00142546	0.00026067	2.05e-06	706.10373002	694.44500255	704.39074936	-0.11687202	0.18083734	-0.31906018
0.28564	87.0073	2.77e-05	0.00022389	0.0001085	4.45e-06	-0.0	0.0014255	0.00026068	2.05e-06	706.10867158	694.44815406	704.38931581	-0.11713495	0.18079103	-0.31905905
0.2857	87.0217	2.765e-05	0.00022384	0.00010856	4.44e-06	-0.0	0.00142553	0.00026068	2.05e-06	706.11360508	694.45130424	704.38788342	-0.11739734	0.18074472	-0.31905793
0.28575	87.0361	2.76e-05	0.0002238	0.00010861	4.44e-06	-0.0	0.00142557	0.00026069	2.05e-06	706.11853053	694.45445308	704.38645218	-0.11765902	0.18069839	-0.3190568
0.28581	87.05051	2.755e-05	0.00022375	0.00010866	4.44e-06	-0.0	0.00142561	0.0002607	2.05e-06	706.12344794	694.45760059	704.38502211	-0.11792072	0.18065207	-0.31905568
0.28586	87.0649	2.75e-05	0.0002237	0.00010872	4.44e-06	0.0	0.00142564	0.00026071	2.05e-06	706.1283573	694.46074678	704.38359319	-0.11818195	0.18060574	-0.31905456
0.28592	87.0793	2.745e-05	0.00022366	0.00010877	4.44e-06	0.0	0.00142568	0.00026072	2.05e-06	706.13325861	694.46389163	704.38216543	-0.11844254	0.1805594	-0.31905344
0.28597	87.0937	2.739e-05	0.00022361	0.00010882	4.43e-06	0.0	0.00142572	0.00026073	2.05e-06	706.13815188	694.46703515	704.38073882	-0.11870295	0.18051306	-0.31905232
0.28603	87.1081	2.734e-05	0.00022356	0.00010888	4.43e-06	-0.0	0.00142576	0.00026074	2.05e-06	706.14303712	694.47017734	704.37931336	-0.11896305	0.18046671	-0.3190512
0.28608	87.12249	2.729e-05	0.00022351	0.00010893	4.43e-06	-0.0	0.00142579	0.00026075	2.05e-06	706.14791432	694.47331821	704.37788906	-0.11922252	0.18042036	-0.31905008
0.28614	87.13688	2.724e-05	0.00022347	0.00010898	4.43e-06	-0.0	0.00142583	0.00026076	2.05e-06	706.15278348	694.47645775	704.3764659	-0.11948164	0.180374	-0.31904896
0.28619	87.15128	2.719e-05	0.00022342	0.00010904	4.42e-06	0.0	0.00142587	0.00026077	2.05e-06	706.15764462	694.47959596	704.37504389	-0.11974063	0.18032764	-0.31904785
0.28625	87.16567	2.714e-05	0.00022337	0.00010909	4.42e-06	0.0	0.0014259	0.00026078	2.05e-06	706.16249773	694.48273285	704.37362303	-0.11999897	0.18028127	-0.31904673
0.2863	87.18006	2.709e-05	0.00022333	0.00010914	4.42e-06	0.0	0.00142594	0.00026079	2.05e-06	706.16734281	694.48586841	704.37220331	-0.12025682	0.18023489	-0.31904562
0.28636	87.19445	2.704e-05	0.00022328	0.0001092	4.42e-06	-0.0	0.00142598	0.0002608	2.05e-06	706.17217988	694.48900264	704.37078474	-0.12051466	0.18018851	-0.3190445
0.28641	87.20883	2.699e-05	0.00022323	0.00010925	4.41e-06	-0.0	0.00142601	0.00026081	2.05e-06	706.17700892	694.49213556	704.3693673	-0.12077193	0.18014212	-0.31904339
0.28647	87.22322	2.694e-05	0.00022318	0.00010931	4.41e-06	-0.0	0.00142605	0.00026082	2.05e-06	706.18182994	694.49526715	704.36795101	-0.12102849	0.18009573	-0.31904228
0.29653	89.83612	1.923e-05	0.0002145	0.00011896	4.01e-06	0.0	0.00143171	0.0002623	2.05e-06	706.93270093	695.04679858	704.1265108	-0.16167286	0.17150216	-0.31885272
0.29659	89.85029	1.919e-05	0.00021445	0.00011901	4.01e-06	-0.0	0.00143174	0.00026231	2.05e-06	706.93610913	695.04969847	704.12528064	-0.16186169	0.17145461	-0.31885176
0.29664	89.86446	1.916e-05	0.0002144	0.00011906	4e-06	-0.0	0.00143176	0.00026232	2.05e-06	706.93951006	695.05259716	704.12405137	-0.16205001	0.17140706	-0.31885079
0.2967	89.87862	1.912e-05	0.00021436	0.00011911	4e-06	-0.0	0.00143179	0.00026233	2.05e-06	706.94290372	695.05549465	704.12282298	-0.16223769	0.17135949	-0.31884983
0.29675	89.89279	1.909e-05	0.00021431	0.00011917	4e-06	0.0	0.00143182	0.00026233	2.05e-06	706.94629013	695.05839095	704.12159548	-0.16242547	0.17131192	-0.31884886
0.29681	89.90695	1.905e-05	0.00021426	0.00011922	4e-06	0.0	0.00143184	0.00026234	2.05e-06	706.94966928	695.06128605	704.12036886	-0.16261277	0.17126435	-0.3188479
0.29686	89.92111	1.902e-05	0.00021421	0.00011927	3.99e-06	0.0	0.00143187	0.00026235	2.05e-06	706.95304117	695.06417995	704.11914313	-0.16279946	0.17121676	-0.31884694
0.29692	89.93528	1.898e-05	0.00021417	0.00011932	3.99e-06	0.0	0.00143189	0.00026235	2.05e-06	706.95640582	695.06707266	704.11791827	-0.16298611	0.17116918	-0.31884598
0.29697	89.94944	1.895e-05	0.00021412	0.00011937	3.99e-06	-0.0	0.00143192	0.00026236	2.05e-06	706.95976323	695.06996418	704.1166943	-0.16317239	0.17112158	-0.31884502
0.29703	89.9636	1.891e-05	0.00021407	0.00011942	3.99e-06	-0.0	0.00143194	0.00026237	2.05e-06	706.96311341	695.0728545	704.1154712	-0.16335811	0.17107398	-0.31884406
0.29708	89.97775	1.888e-05	0.00021402	0.00011948	3.99e-06	-0.0	0.00143197	0.00026237	2.05e-06	706.96645636	695.07574362	704.11424898	-0.16354362	0.17102637	-0.3188431
0.29714	89.99191	1.884e-05	0.00021398	0.00011953	3.98e-06	0.0	0.001432	0.00026238	2.05e-06	706.96979208	695.07863155	704.11302764	-0.16372891	0.17097876	-0.31884214
0.29719	90.00606	1.881e-05	0.00021393	0.00011958	3.98e-06	0.0	0.00143202	0.00026239	2.05e-06	706.97312058	695.08151829	704.11180718	-0.16391363	0.17093114	-0.31884118
0.29725	90.02022	1.878e-05	0.00021388	0.00011963	3.98e-06	0.0	0.00143205	0.0002624	2.05e-06	706.97644186	695.08440384	704.11058758	-0.164098	0.17088351	-0.31884022
0.2973	90.03437	1.874e-05	0.00021384	0.00011968	3.98e-06	-0.0	0.00143207	0.0002624	2.05e-06	706.97975594	695.0872882	704.10936886	-0.1642823	0.17083588	-0.31883926
0.29736	90.04852	1.871e-05	0.00021379	0.00011974	3.98e-06	-0.0	0.0014321	0.00026241	2.05e-06	706.98306281	695.09017137	704.10815101	-0.16446605	0.17078823	-0.31883831
0.29741	90.06267	1.867e-05	0.00021374	0.00011979	3.97e-06	-0.0	0.00143212	0.00026242	2.05e-06	706.98636248	695.09305334	704.10693403	-0.16464929	0.17074058	-0.31883735
0.29747	90.07682	1.864e-05	0.00021369	0.00011984	3.97e-06	0.0	0.00143215	0.00026242	2.05e-06	706.98965496	695.09593413	704.10571791	-0.16483256	0.17069293	-0.3188364
0.30753	92.64555	1.335e-05	0.00020507	0.00012912	3.6e-06	0.0	0.00143603	0.00026354	2.05e-06	707.4767488	695.60370151	703.89652024	-0.1928173	0.16186951	-0.31867215
0.30758	92.65947	1.333e-05	0.00020502	0.00012917	3.6e-06	-0.0	0.00143605	0.00026354	2.05e-06	707.47881237	695.60637326	703.89544337	-0.19294174	0.16182078	-0.3186713
0.30764	92.67339	1.331e-05	0.00020498	0.00012922	3.6e-06	-0.0	0.00143606	0.00026355	2.05e-06	707.4808698	695.60904391	703.89436716	-0.19306569	0.16177204	-0.31867046
0.30769	92.68731	1.328e-05	0.00020493	0.00012927	3.59e-06	-0.0	0.00143608	0.00026355	2.05e-06	707.48292111	695.61171349	703.89329159	-0.1931895	0.16172329	-0.31866961
0.30775	92.70123	1.326e-05	0.00020488	0.00012932	3.59e-06	0.0	0.0014361	0.00026356	2.05e-06	707.48496629	695.61438197	703.89221667	-0.1933131	0.16167454	-0.31866877
0.3078	92.71515	1.323e-05	0.00020484	0.00012937	3.59e-06	0.0	0.00143612	0.00026356	2.05e-06	707.48700536	695.61704937	703.8911424	-0.19343623	0.16162579	-0.31866793
0.30786	92.72907	1.321e-05	0.00020479	0.00012942	3.59e-06	0.0	0.00143613	0.00026357	2.05e-06	707.48903831	695.61971569	703.89006878	-0.19355907	0.16157702	-0.31866708
0.30791	92.74298	1.319e-05	0.00020474	0.00012947	3.59e-06	-0.0	0.00143615	0.00026357	2.05e-06	707.49106517	695.62238092	703.8889958	-0.19368184	0.16152826	-0.31866624
0.30797	92.7569	1.316e-05	0.0002047	0.00012952	3.58e-06	-0.0	0.00143617	0.00026358	2.05e-06	707.49308593	695.62504507	703.88792346	-0.19380415	0.16147949	-0.3186654
0.30802	92.77081	1.314e-05	0.00020465	0.00012957	3.58e-06	-0.0	0.00143619	0.00026358	2.05e-06	707.49510059	695.62770814	703.88685177	-0.19392603	0.16143071	-0.31866456
0.30808	92.78472	1.312e-05	0.0002046	0.00012962	3.58e-06	0.0	0.0014362	0.00026359	2.05e-06	707.49710917	695.63037013	703.88578073	-0.19404795	0.16138193	-0.31866372
0.30813	92.79863	1.309e-05	0.00020456	0.00012967	3.58e-06	0.0	0.00143622	0.00026359	2.05e-06	707.49911167	695.63303103	703.88471032	-0.19416945	0.16133315	-0.31866288
0.30819	92.81254	1.307e-05	0.00020451	0.00012972	3.58e-06	0.0	0.00143624	0.0002636	2.05e-06	707.5011081	695.63569085	703.88364055	-0.19429041	0.16128435	-0.31866204
0.30824	92.82645	1.304e-05	0.00020447	0.00012977	3.57e-06	0.0	0.00143626	0.0002636	2.05e-06	707.50309846	695.63834959	703.88257143	-0.19441144	0.16123556	-0.3186612
0.3083	92.84036	1.302e-05	0.00020442	0.00012982	3.57e-06	-0.0	0.00143627	0.00026361	2.05e-06	707.50508276	695.64100725	703.88150294	-0.19453209	0.16118676	-0.31866036
0.30835	92.85426	1.3e-05	0.00020437	0.00012987	3.57e-06	-0.0	0.00143629	0.00026362	2.05e-06	707.50706101	695.64366383	703.88043509	-0.19465225	0.16113795	-0.31865952
0.30841	92.86817	1.297e-05	0.00020433	0.00012992	3.57e-06	-0.0	0.00143631	0.00026362	2.05e-06	707.50903321	695.64631933	703.87936787	-0.19477233	0.16108914	-0.31865868
0.30846	92.88207	1.295e-05	0.00020428	0.00012996	3.57e-06	0.0	0.00143632	0.00026363	2.05e-06	707.51099936	695.64897376	703.87830129	-0.19489213	0.16104033	-0.31865784
0.31853	95.40492	9.34e-06	0.00019591	0.00013878	3.23e-06	0.0	0.00143897	0.00026447	2.05e-06	707.77551295	696.11705638	703.69275742	-0.21226567	0.15203734	-0.31851216
0.31858	95.41859	9.33e-06	0.00019587	0.00013883	3.23e-06	0.0	0.00143899	0.00026447	2.05e-06	707.77647288	696.11952013	703.69179074	-0.21233754	0.15198784	-0.3185114
0.31864	95.43226	9.31e-06	0.00019582	0.00013888	3.23e-06	-0.0	0.001439	0.00026447	2.05e-06	707.77742791	696.12198288	703.69082452	-0.21240922	0.15193834	-0.31851064
0.31869	95.44592	9.3e-06	0.00019578	0.00013893	3.22e-06	-0.0	0.00143901	0.00026448	2.05e-06	707.77837805	696.12444464	703.68985875	-0.21248053	0.15188883	-0.31850988
0.31875	95.45959	9.28e-06	0.00019573	0.00013897	3.22e-06	-0.0	0.00143902	0.00026448	2.05e-06	707.77932331	696.1269054	703.68889344	-0.21255161	0.15183932	-0.31850912
0.3188	95.47325	9.26e-06	0.00019569	0.00013902	3.22e-06	0.0	0.00143903	0.00026449	2.05e-06	707.7802637	696.12936516	703.68792858	-0.21262264	0.15178981	-0.31850837
0.31886	95.48691	9.25e-06	0.00019564	0.00013907	3.22e-06	0.0	0.00143905	0.00026449	2.05e-06	707.78119921	696.13182393	703.68696417	-0.21269331	0.1517403	-0.31850761
0.31891	95.50057	9.23e-06	0.0001956	0.00013911	3.22e-06	0.0	0.00143906	0.00026449	2.05e-06	707.78212985	696.13428171	703.68600022	-0.21276361	0.15169078	-0.31850685
0.31897	95.51423	9.21e-06	0.00019555	0.00013916	3.22e-06	-0.0	0.00143907	0.0002645	2.05e-06	707.78305564	696.13673849	703.68503672	-0.21283396	0.15164126	-0.31850609
0.31902	95.52789	9.2e-06	0.00019551	0.00013921	3.21e-06	-0.0	0.00143908	0.0002645	2.05e-06	707.78397657	696.13919428	703.68407367	-0.21290398	0.15159174	-0.31850534
0.31908	95.54154	9.18e-06	0.00019546	0.00013925	3.21e-06	-0.0	0.00143909	0.00026451	2.05e-06	707.78489265	696.14164907	703.68311107	-0.21297357	0.15154221	-0.31850458
0.31913	95.5552	9.17e-06	0.00019542	0.0001393	3.21e-06	-0.0	0.00143911	0.00026451	2.05e-06	707.7858039	696.14410287	703.68214892	-0.21304319	0.15149269	-0.31850383
0.31919	95.56885	9.15e-06	0.00019537	0.00013935	3.21e-06	0.0	0.00143912	0.00026451	2.05e-06	707.78671031	696.14655568	703.68118722	-0.21311253	0.15144316	-0.31850307
0.31924	95.5825	9.13e-06	0.00019533	0.00013939	3.21e-06	0.0	0.00143913	0.00026452	2.05e-06	707.78761189	696.1490075	703.68022597	-0.2131815	0.15139363	-0.31850232
0.3193	95.59615	9.12e-06	0.00019528	0.00013944	3.21e-06	0.0	0.00143914	0.00026452	2.05e-06	707.78850865	696.15145832	703.67926516	-0.21325034	0.1513441	-0.31850156
0.31935	95.6098	9.1e-06	0.00019524	0.00013949	3.2e-06	-0.0	0.00143915	0.00026453	2.05e-06	707.78940059	696.15390815	703.6783048	-0.21331904	0.15129456	-0.31850081
0.31941	95.62345	9.09e-06	0.0001952	0.00013953	3.2e-06	-0.0	0.00143917	0.00026453	2.05e-06	707.79028773	696.156357	703.67734488	-0.21338736	0.15124503	-0.31850006
0.31946	95.6371	9.07e-06	0.00019515	0.00013958	3.2e-06	-0.0	0.00143918	0.00026453	2.05e-06	707.79117005	696.15880485	703.67638541	-0.21345543	0.15119549	-0.3184993
0.32953	98.11225	6.61e-06	0.00018716	0.00014788	2.9e-06	-0.0	0.00144099	0.00026518	2.05e-06	707.87796101	696.5904646	703.50744755	-0.22237797	0.14210759	-0.31836664
0.32958	98.12566	6.59e-06	0.00018712	0.00014792	2.9e-06	-0.0	0.001441	0.00026518	2.05e-06	707.87806033	696.59273633	703.50655643	-0.22240881	0.1420579	-0.31836595
0.32964	98.13906	6.58e-06	0.00018708	0.00014797	2.9e-06	-0.0	0.001441	0.00026518	2.05e-06	707.87815592	696.59500714	703.50566561	-0.22243963	0.1420082	-0.31836525
0.32969	98.15246	6.57e-06	0.00018703	0.00014801	2.9e-06	0.0	0.00144101	0.00026519	2.05e-06	707.8782478	696.59727703	703.50477509	-0.22247027	0.1419585	-0.31836455
0.32975	98.16586	6.56e-06	0.00018699	0.00014805	2.89e-06	0.0	0.00144102	0.00026519	2.05e-06	707.87833595	696.59954599	703.50388487	-0.22250064	0.14190881	-0.31836385
0.3298	98.17925	6.55e-06	0.00018695	0.0001481	2.89e-06	0.0	0.00144103	0.00026519	2.05e-06	707.8784204	696.60181403	703.50299496	-0.22253084	0.14185911	-0.31836315
0.32986	98.19265	6.54e-06	0.00018691	0.00014814	2.89e-06	-0.0	0.00144104	0.0002652	2.05e-06	707.87850115	696.60408114	703.50210535	-0.222561	0.14180942	-0.31836245
0.32991	98.20604	6.53e-06	0.00018686	0.00014819	2.89e-06	-0.0	0.00144105	0.0002652	2.05e-06	707.87857819	696.60634732	703.50121605	-0.22259089	0.14175973	-0.31836175
0.32997	98.21944	6.52e-06	0.00018682	0.00014823	2.89e-06	-0.0	0.00144105	0.0002652	2.05e-06	707.87865155	696.60861259	703.50032704	-0.22262049	0.14171003	-0.31836105
0.33002	98.23283	6.51e-06	0.00018678	0.00014827	2.89e-06	0.0	0.00144106	0.00026521	2.05e-06	707.87872122	696.61087693	703.49943833	-0.22265013	0.14166034	-0.31836036
0.33008	98.24622	6.49e-06	0.00018674	0.00014832	2.88e-06	0.0	0.00144107	0.00026521	2.05e-06	707.8787872	696.61314034	703.49854992	-0.22267953	0.14161065	-0.31835966
0.33013	98.25961	6.48e-06	0.00018669	0.00014836	2.88e-06	0.0	0.00144108	0.00026521	2.05e-06	707.87884951	696.61540284	703.49766181	-0.22270861	0.14156096	-0.31835896
0.33019	98.27299	6.47e-06	0.00018665	0.00014841	2.88e-06	0.0	0.00144109	0.00026521	2.05e-06	707.87890815	696.61766441	703.496774	-0.22273768	0.14151127	-0.31835826
0.33024	98.28638	6.46e-06	0.00018661	0.00014845	2.88e-06	-0.0	0.00144109	0.00026522	2.05e-06	707.87896313	696.61992506	703.49588648	-0.22276657	0.14146158	-0.31835757
0.3303	98.29976	6.45e-06	0.00018657	0.00014849	2.88e-06	-0.0	0.0014411	0.00026522	2.05e-06	707.87901444	696.62218478	703.49499926	-0.22279519	0.14141189	-0.31835687
0.33035	98.31315	6.44e-06	0.00018653	0.00014854	2.88e-06	-0.0	0.00144111	0.00026522	2.05e-06	707.8790621	696.62444359	703.49411234	-0.22282365	0.1413622	-0.31835617
0.33041	98.32653	6.43e-06	0.00018648	0.00014858	2.88e-06	0.0	0.00144112	0.00026523	2.05e-06	707.87910611	696.62670147	703.49322571	-0.22285207	0.14131251	-0.31835548
0.33046	98.33991	6.42e-06	0.00018644	0.00014862	2.87e-06	0.0	0.00144113	0.00026523	2.05e-06	707.87914648	696.62895844	703.49233938	-0.22288021	0.14126283	-0.31835478
0.34053	100.7654	4.73e-06	0.0001789	0.00015637	2.61e-06	0.0	0.00144237	0.00026573	2.05e-06	707.8306281	697.0267872	703.33446672	-0.22538185	0.13219739	-0.31823081
0.34058	100.77853	4.72e-06	0.00017886	0.00015642	2.61e-06	-0.0	0.00144238	0.00026573	2.05e-06	707.83008598	697.02887972	703.33362444	-0.22538247	0.13214808	-0.31823014
0.34064	100.79165	4.71e-06	0.00017882	0.00015646	2.61e-06	-0.0	0.00144238	0.00026573	2.05e-06	707.82954115	697.03097136	703.33278235	-0.22538288	0.13209877	-0.31822948
0.34069	100.80478	4.7e-06	0.00017878	0.0001565	2.6e-06	-0.0	0.00144239	0.00026574	2.05e-06	707.8289936	697.03306214	703.33194044	-0.22538311	0.13204947	-0.31822882
0.34075	100.8179	4.7e-06	0.00017874	0.00015654	2.6e-06	0.0	0.00144239	0.00026574	2.05e-06	707.82844336	697.03515206	703.33109872	-0.22538336	0.13200017	-0.31822816
0.3408	100.83102	4.69e-06	0.0001787	0.00015658	2.6e-06	0.0	0.0014424	0.00026574	2.05e-06	707.82789041	697.0372411	703.3302572	-0.22538343	0.13195087	-0.3182275
0.34086	100.84414	4.68e-06	0.00017866	0.00015662	2.6e-06	0.0	0.0014424	0.00026574	2.05e-06	707.82733476	697.03932928	703.32941585	-0.22538326	0.13190158	-0.31822684
0.34091	100.85726	4.67e-06	0.00017862	0.00015666	2.6e-06	0.0	0.00144241	0.00026575	2.05e-06	707.82677642	697.04141659	703.3285747	-0.22538309	0.13185229	-0.31822618
0.34097	100.87037	4.66e-06	0.00017858	0.0001567	2.6e-06	-0.0	0.00144241	0.00026575	2.05e-06	707.8262154	697.04350304	703.32773373	-0.22538279	0.131803	-0.31822552
0.34102	100.88349	4.66e-06	0.00017854	0.00015674	2.6e-06	-0.0	0.00144242	0.00026575	2.05e-06	707.82565169	697.04558861	703.32689295	-0.2253823	0.13175372	-0.31822486
0.34108	100.8966	4.65e-06	0.0001785	0.00015678	2.59e-06	-0.0	0.00144243	0.00026575	2.05e-06	707.8250853	697.04767333	703.32605235	-0.22538166	0.13170444	-0.3182242
0.34113	100.90971	4.64e-06	0.00017846	0.00015682	2.59e-06	0.0	0.00144243	0.00026576	2.05e-06	707.82451625	697.04975718	703.32521193	-0.22538102	0.13165516	-0.31822354
0.34119	100.92282	4.63e-06	0.00017842	0.00015687	2.59e-06	0.0	0.00144244	0.00026576	2.05e-06	707.82394452	697.05184016	703.3243717	-0.2253802	0.13160588	-0.31822288
0.34124	100.93593	4.63e-06	0.00017839	0.00015691	2.59e-06	0.0	0.00144244	0.00026576	2.05e-06	707.82337012	697.05392227	703.32353166	-0.22537912	0.13155661	-0.31822222
0.3413	100.94904	4.62e-06	0.00017835	0.00015695	2.59e-06	0.0	0.00144245	0.00026576	2.05e-06	707.82279308	697.05600353	703.3226918	-0.2253781	0.13150735	-0.31822156
0.34135	100.96214	4.61e-06	0.00017831	0.00015699	2.59e-06	-0.0	0.00144245	0.00026577	2.05e-06	707.82221337	697.05808392	703.32185212	-0.22537691	0.13145808	-0.3182209
0.34141	100.97525	4.6e-06	0.00017827	0.00015703	2.59e-06	-0.0	0.00144246	0.00026577	2.05e-06	707.82163101	697.06016344	703.32101262	-0.22537551	0.13140882	-0.31822024
0.34146	100.98835	4.6e-06	0.00017823	0.00015707	2.58e-06	-0.0	0.00144246	0.00026577	2.05e-06	707.82104601	697.0622421	703.3201733	-0.22537404	0.13135957	-0.31821958
0.35152	103.36206	3.43e-06	0.00017117	0.00016427	2.35e-06	-0.0	0.00144332	0.00026617	2.05e-06	707.67389275	697.42835074	703.1691745	-0.22321545	0.12241659	-0.318101
0.35158	103.37489	3.42e-06	0.00017114	0.00016431	2.35e-06	-0.0	0.00144333	0.00026617	2.05e-06	707.67289258	697.43027465	703.1683612	-0.22319446	0.12236817	-0.31810036
0.35163	103.38773	3.42e-06	0.0001711	0.00016435	2.35e-06	-0.0	0.00144333	0.00026617	2.05e-06	707.67189051	697.43219774	703.16754801	-0.22317331	0.12231976	-0.31809972
0.35169	103.40056	3.41e-06	0.00017106	0.00016438	2.35e-06	-0.0	0.00144334	0.00026617	2.05e-06	707.67088656	697.43412001	703.16673492	-0.22315212	0.12227136	-0.31809908
0.35174	103.4134	3.4e-06	0.00017102	0.00016442	2.35e-06	0.0	0.00144334	0.00026617	2.05e-06	707.66988072	697.43604147	703.16592193	-0.22313089	0.12222295	-0.31809844
0.3518	103.42623	3.4e-06	0.00017099	0.00016446	2.34e-06	0.0	0.00144334	0.00026617	2.05e-06	707.66887299	697.4379621	703.16510905	-0.22310952	0.12217456	-0.3180978
0.35185	103.43906	3.39e-06	0.00017095	0.0001645	2.34e-06	0.0	0.00144335	0.00026618	2.05e-06	707.66786338	697.43988192	703.16429627	-0.223088	0.12212617	-0.31809717
0.35191	103.45188	3.39e-06	0.00017091	0.00016454	2.34e-06	-0.0	0.00144335	0.00026618	2.05e-06	707.6668519	697.44180092	703.1634836	-0.22306652	0.12207779	-0.31809653
0.35196	103.46471	3.38e-06	0.00017088	0.00016457	2.34e-06	-0.0	0.00144336	0.00026618	2.05e-06	707.66583855	697.4437191	703.16267103	-0.2230449	0.12202941	-0.31809589
0.35202	103.47754	3.38e-06	0.00017084	0.00016461	2.34e-06	-0.0	0.00144336	0.00026618	2.05e-06	707.66482332	697.44563647	703.16185856	-0.22302314	0.12198104	-0.31809525
0.35207	103.49036	3.37e-06	0.0001708	0.00016465	2.34e-06	-0.0	0.00144336	0.00026618	2.05e-06	707.66380624	697.44755302	703.16104619	-0.22300134	0.12193267	-0.31809461
0.35213	103.50318	3.37e-06	0.00017076	0.00016469	2.34e-06	0.0	0.00144337	0.00026619	2.05e-06	707.66278729	697.44946875	703.16023393	-0.22297949	0.12188431	-0.31809397
0.35218	103.516	3.36e-06	0.00017073	0.00016473	2.34e-06	0.0	0.00144337	0.00026619	2.05e-06	707.66176648	697.45138366	703.15942177	-0.22295751	0.12183596	-0.31809334
0.35224	103.52882	3.36e-06	0.00017069	0.00016476	2.34e-06	0.0	0.00144338	0.00026619	2.05e-06	707.66074381	697.45329776	703.1586097	-0.22293538	0.12178761	-0.3180927
0.35229	103.54164	3.35e-06	0.00017065	0.0001648	2.33e-06	-0.0	0.00144338	0.00026619	2.05e-06	707.6597193	697.45521104	703.15779774	-0.22291329	0.12173926	-0.31809206
0.35235	103.55446	3.35e-06	0.00017062	0.00016484	2.33e-06	-0.0	0.00144338	0.00026619	2.05e-06	707.65869294	697.45712351	703.15698588	-0.22289107	0.12169092	-0.31809142
0.3524	103.56727	3.34e-06	0.00017058	0.00016488	2.33e-06	-0.0	0.00144339	0.0002662	2.05e-06	707.65766473	697.45903516	703.15617412	-0.22286869	0.1216426	-0.31809079
0.35246	103.58009	3.34e-06	0.00017054	0.00016491	2.33e-06	-0.0	0.00144339	0.0002662	2.05e-06	707.65663469	697.46094599	703.15536246	-0.22284629	0.12159427	-0.31809015
0.36252	105.89969	2.52e-06	0.00016398	0.00017158	2.13e-06	-0.0	0.00144399	0.00026651	2.05e-06	707.44062286	697.79712926	703.00817767	-0.21746333	0.11285631	-0.31797456
0.36258	105.91223	2.51e-06	0.00016395	0.00017162	2.12e-06	-0.0	0.00144399	0.00026652	2.05e-06	707.43930992	697.79889379	703.0073791	-0.21742777	0.11280919	-0.31797393
0.36263	105.92476	2.51e-06	0.00016391	0.00017165	2.12e-06	0.0	0.001444	0.00026652	2.05e-06	707.43799572	697.80065755	703.00658057	-0.21739218	0.11276207	-0.3179733
0.36269	105.9373	2.51e-06	0.00016388	0.00017169	2.12e-06	0.0	0.001444	0.00026652	2.05e-06	707.43668026	697.80242053	703.00578209	-0.21735651	0.11271496	-0.31797267
0.36274	105.94983	2.5e-06	0.00016384	0.00017172	2.12e-06	0.0	0.001444	0.00026652	2.05e-06	707.43536354	697.80418273	703.00498365	-0.21732073	0.11266787	-0.31797205
0.3628	105.96236	2.5e-06	0.00016381	0.00017176	2.12e-06	-0.0	0.00144401	0.00026652	2.05e-06	707.43404558	697.80594417	703.00418526	-0.21728497	0.11262077	-0.31797142
0.36285	105.97488	2.5e-06	0.00016377	0.00017179	2.12e-06	-0.0	0.00144401	0.00026652	2.05e-06	707.43272636	697.80770482	703.00338692	-0.21724914	0.11257368	-0.31797079
0.36291	105.98741	2.49e-06	0.00016374	0.00017183	2.12e-06	-0.0	0.00144401	0.00026653	2.05e-06	707.4314059	697.8094647	703.00258861	-0.21721321	0.1125266	-0.31797017
0.36296	105.99993	2.49e-06	0.0001637	0.00017186	2.12e-06	-0.0	0.00144401	0.00026653	2.05e-06	707.4300842	697.81122381	703.00179036	-0.21717724	0.11247954	-0.31796954
0.36302	106.01246	2.48e-06	0.00016367	0.0001719	2.12e-06	0.0	0.00144402	0.00026653	2.05e-06	707.42876126	697.81298215	703.00099214	-0.21714125	0.11243247	-0.31796891
0.36307	106.02498	2.48e-06	0.00016364	0.00017193	2.11e-06	0.0	0.00144402	0.00026653	2.05e-06	707.42743707	697.81473971	703.00019397	-0.21710518	0.11238541	-0.31796829
0.36313	106.0375	2.48e-06	0.0001636	0.00017197	2.11e-06	0.0	0.00144402	0.00026653	2.05e-06	707.42611166	697.8164965	702.99939584	-0.217069	0.11233837	-0.31796766
0.36318	106.05002	2.47e-06	0.00016357	0.000172	2.11e-06	0.0	0.00144402	0.00026653	2.05e-06	707.42478501	697.81825251	702.99859776	-0.21703284	0.11229132	-0.31796703
0.36324	106.06253	2.47e-06	0.00016353	0.00017204	2.11e-06	-0.0	0.00144403	0.00026653	2.05e-06	707.42345713	697.82000775	702.99779972	-0.21699661	0.11224428	-0.3179664
0.36329	106.07505	2.47e-06	0.0001635	0.00017207	2.11e-06	-0.0	0.00144403	0.00026654	2.05e-06	707.42212802	697.82176222	702.99700172	-0.2169603	0.11219726	-0.31796578
0.36335	106.08756	2.46e-06	0.00016346	0.00017211	2.11e-06	-0.0	0.00144403	0.00026654	2.05e-06	707.42079769	697.82351591	702.99620376	-0.21692391	0.11215024	-0.31796515
0.3634	106.10008	2.46e-06	0.00016343	0.00017214	2.11e-06	0.0	0.00144404	0.00026654	2.05e-06	707.41946614	697.82526884	702.99540585	-0.21688753	0.11210322	-0.31796452
0.36346	106.11259	2.45e-06	0.00016339	0.00017218	2.11e-06	0.0	0.00144404	0.00026654	2.05e-06	707.41813337	697.82702099	702.99460798	-0.21685107	0.11205622	-0.3179639
0.37352	108.37558	1.88e-06	0.00015732	0.00017833	1.93e-06	0.0	0.00144446	0.0002668	2.05e-06	707.15631264	698.13487499	702.84907895	-0.20935996	0.10358532	-0.3178496
0.37358	108.3878	1.87e-06	0.00015728	0.00017836	1.93e-06	0.0	0.00144446	0.0002668	2.05e-06	707.1547972	698.1364885	702.84828521	-0.20931518	0.10353978	-0.31784898
0.37363	108.40002	1.87e-06	0.00015725	0.00017839	1.93e-06	-0.0	0.00144447	0.0002668	2.05e-06	707.15328098	698.13810128	702.84749148	-0.20927041	0.10349424	-0.31784835
0.37369	108.41224	1.87e-06	0.00015722	0.00017843	1.92e-06	-0.0	0.00144447	0.0002668	2.05e-06	707.15176397	698.13971332	702.84669776	-0.20922559	0.10344872	-0.31784773
0.37374	108.42445	1.87e-06	0.00015719	0.00017846	1.92e-06	-0.0	0.00144447	0.0002668	2.05e-06	707.15024618	698.14132462	702.84590404	-0.20918071	0.10340321	-0.31784711
0.3738	108.43667	1.86e-06	0.00015716	0.00017849	1.92e-06	-0.0	0.00144447	0.00026681	2.05e-06	707.1487276	698.14293519	702.84511032	-0.2091358	0.1033577	-0.31784648
0.37385	108.44888	1.86e-06	0.00015712	0.00017852	1.92e-06	0.0	0.00144447	0.00026681	2.05e-06	707.14720825	698.14454503	702.84431661	-0.20909089	0.1033122	-0.31784586
0.37391	108.46109	1.86e-06	0.00015709	0.00017856	1.92e-06	0.0	0.00144448	0.00026681	2.05e-06	707.14568812	698.14615413	702.84352291	-0.20904593	0.10326671	-0.31784524
0.37396	108.47329	1.86e-06	0.00015706	0.00017859	1.92e-06	0.0	0.00144448	0.00026681	2.05e-06	707.14416721	698.1477625	702.84272921	-0.2090009	0.10322124	-0.31784461
0.37402	108.4855	1.85e-06	0.00015703	0.00017862	1.92e-06	0.0	0.00144448	0.00026681	2.05e-06	707.14264553	698.14937014	702.84193551	-0.20895588	0.10317576	-0.31784399
0.37407	108.49771	1.85e-06	0.000157	0.00017865	1.92e-06	-0.0	0.00144448	0.00026681	2.05e-06	707.14112308	698.15097704	702.84114182	-0.20891082	0.10313029	-0.31784337
0.37413	108.50991	1.85e-06	0.00015696	0.00017869	1.92e-06	-0.0	0.00144448	0.00026681	2.05e-06	707.13959986	698.1525832	702.84034813	-0.20886571	0.10308484	-0.31784274
0.37418	108.52211	1.85e-06	0.00015693	0.00017872	1.92e-06	-0.0	0.00144449	0.00026681	2.05e-06	707.13807587	698.15418864	702.83955444	-0.20882055	0.1030394	-0.31784212
0.37424	108.53431	1.84e-06	0.0001569	0.00017875	1.92e-06	0.0	0.00144449	0.00026682	2.05e-06	707.13655112	698.15579334	702.83876076	-0.2087754	0.10299395	-0.3178415
0.37429	108.54651	1.84e-06	0.00015687	0.00017878	1.91e-06	0.0	0.00144449	0.00026682	2.05e-06	707.1350256	698.15739731	702.83796708	-0.2087302	0.10294852	-0.31784087
0.37435	108.5587	1.84e-06	0.00015684	0.00017881	1.91e-06	0.0	0.00144449	0.00026682	2.05e-06	707.13349932	698.15900054	702.8371734	-0.20868495	0.1029031	-0.31784025
0.3744	108.5709	1.83e-06	0.0001568	0.00017885	1.91e-06	0.0	0.00144449	0.00026682	2.05e-06	707.13197228	698.16060305	702.83637973	-0.20863967	0.10285769	-0.31783963
0.37446	108.58309	1.83e-06	0.00015677	0.00017888	1.91e-06	-0.0	0.0014445	0.00026682	2.05e-06	707.13044448	698.16220482	702.83558606	-0.20859438	0.10281228	-0.317839
0.38452	110.78673	1.42e-06	0.00015115	0.00018455	1.75e-06	-0.0	0.0014448	0.00026703	2.05e-06	706.8399814	698.44319954	702.69024384	-0.19982836	0.09465091	-0.31772485
0.38458	110.79862	1.42e-06	0.00015113	0.00018458	1.75e-06	-0.0	0.0014448	0.00026703	2.05e-06	706.83834423	698.44466982	702.68944834	-0.19977833	0.09460714	-0.31772423
0.38463	110.8105	1.42e-06	0.0001511	0.00018461	1.75e-06	0.0	0.0014448	0.00026704	2.05e-06	706.83670662	698.4461394	702.68865282	-0.19972828	0.09456337	-0.3177236
0.38469	110.82239	1.41e-06	0.00015107	0.00018464	1.75e-06	0.0	0.0014448	0.00026704	2.05e-06	706.83506856	698.44760829	702.68785727	-0.19967821	0.09451962	-0.31772298
0.38474	110.83427	1.41e-06	0.00015104	0.00018467	1.75e-06	0.0	0.0014448	0.00026704	2.05e-06	706.83343006	698.44907648	702.68706171	-0.1996281	0.09447589	-0.31772235
0.3848	110.84615	1.41e-06	0.00015101	0.0001847	1.75e-06	0.0	0.00144481	0.00026704	2.05e-06	706.83179111	698.45054397	702.68626612	-0.199578	0.09443215	-0.31772173
0.38485	110.85803	1.41e-06	0.00015098	0.00018473	1.75e-06	-0.0	0.00144481	0.00026704	2.05e-06	706.83015172	698.45201077	702.68547051	-0.19952788	0.09438842	-0.3177211
0.38491	110.86991	1.41e-06	0.00015095	0.00018476	1.75e-06	-0.0	0.00144481	0.00026704	2.05e-06	706.82851189	698.45347687	702.68467488	-0.19947774	0.0943447	-0.31772048
0.38496	110.88178	1.4e-06	0.00015092	0.00018479	1.75e-06	-0.0	0.00144481	0.00026704	2.05e-06	706.82687162	698.45494227	702.68387922	-0.19942756	0.094301	-0.31771985
0.38502	110.89366	1.4e-06	0.00015089	0.00018482	1.75e-06	-0.0	0.00144481	0.00026704	2.05e-06	706.82523092	698.45640697	702.68308355	-0.19937739	0.0942573	-0.31771923
0.38507	110.90553	1.4e-06	0.00015086	0.00018485	1.75e-06	0.0	0.00144481	0.00026704	2.05e-06	706.82358977	698.45787099	702.68228785	-0.19932719	0.09421361	-0.3177186
0.38513	110.9174	1.4e-06	0.00015083	0.00018488	1.74e-06	0.0	0.00144481	0.00026705	2.05e-06	706.8219482	698.4593343	702.68149213	-0.19927697	0.09416993	-0.31771798
0.38518	110.92927	1.4e-06	0.0001508	0.00018491	1.74e-06	0.0	0.00144482	0.00026705	2.05e-06	706.82030618	698.46079692	702.68069639	-0.19922672	0.09412627	-0.31771735
0.38524	110.94113	1.39e-06	0.00015077	0.00018494	1.74e-06	-0.0	0.00144482	0.00026705	2.05e-06	706.81866374	698.46225885	702.67990063	-0.19917648	0.0940826	-0.31771673
0.38529	110.953	1.39e-06	0.00015074	0.00018497	1.74e-06	-0.0	0.00144482	0.00026705	2.05e-06	706.81702087	698.46372008	702.67910485	-0.19912621	0.09403894	-0.3177161
0.38535	110.96486	1.39e-06	0.00015071	0.000185	1.74e-06	-0.0	0.00144482	0.00026705	2.05e-06	706.81537756	698.46518061	702.67830904	-0.19907591	0.09399531	-0.31771548
0.3854	110.97673	1.39e-06	0.00015068	0.00018503	1.74e-06	-0.0	0.00144482	0.00026705	2.05e-06	706.81373383	698.46664045	702.67751321	-0.1990256	0.09395168	-0.31771485
0.38546	110.98859	1.39e-06	0.00015065	0.00018506	1.74e-06	0.0	0.00144482	0.00026705	2.05e-06	706.81208967	698.46809959	702.67671735	-0.19897529	0.09390805	-0.31771423
0.39552	113.12983	1.09e-06	0.00014547	0.00019028	1.6e-06	0.0	0.00144504	0.00026723	2.05e-06	706.50534324	698.72361828	702.53060185	-0.18953389	0.08608195	-0.31759947
0.39558	113.14137	1.09e-06	0.00014545	0.0001903	1.6e-06	-0.0	0.00144504	0.00026723	2.05e-06	706.50364158	698.72495271	702.52980036	-0.18948136	0.08604004	-0.31759884
0.39563	113.15291	1.09e-06	0.00014542	0.00019033	1.6e-06	-0.0	0.00144504	0.00026723	2.05e-06	706.50193971	698.72628647	702.52899883	-0.18942881	0.08599816	-0.31759821
0.39569	113.16444	1.08e-06	0.00014539	0.00019036	1.6e-06	-0.0	0.00144505	0.00026723	2.05e-06	706.50023763	698.72761958	702.52819727	-0.18937624	0.08595629	-0.31759758
0.39574	113.17597	1.08e-06	0.00014536	0.00019039	1.6e-06	-0.0	0.00144505	0.00026723	2.05e-06	706.49853534	698.72895202	702.52739566	-0.18932368	0.08591441	-0.31759695
0.3958	113.18751	1.08e-06	0.00014534	0.00019041	1.6e-06	0.0	0.00144505	0.00026723	2.05e-06	706.49683285	698.73028381	702.52659402	-0.18927112	0.08587255	-0.31759632
0.39585	113.19904	1.08e-06	0.00014531	0.00019044	1.6e-06	0.0	0.00144505	0.00026723	2.05e-06	706.49513014	698.73161493	702.52579234	-0.18921854	0.0858307	-0.31759569
0.39591	113.21056	1.08e-06	0.00014528	0.00019047	1.6e-06	0.0	0.00144505	0.00026724	2.05e-06	706.49342723	698.73294539	702.52499062	-0.18916595	0.08578887	-0.31759506
0.39596	113.22209	1.08e-06	0.00014526	0.0001905	1.6e-06	0.0	0.00144505	0.00026724	2.05e-06	706.49172412	698.73427519	702.52418887	-0.18911337	0.08574703	-0.31759443
0.39602	113.23361	1.08e-06	0.00014523	0.00019052	1.6e-06	-0.0	0.00144505	0.00026724	2.05e-06	706.4900208	698.73560433	702.52338707	-0.18906077	0.08570521	-0.3175938
0.39607	113.24514	1.07e-06	0.0001452	0.00019055	1.59e-06	-0.0	0.00144505	0.00026724	2.05e-06	706.48831728	698.73693282	702.52258524	-0.18900817	0.08566339	-0.31759317
0.39613	113.25666	1.07e-06	0.00014517	0.00019058	1.59e-06	-0.0	0.00144505	0.00026724	2.05e-06	706.48661355	698.73826064	702.52178337	-0.18895555	0.0856216	-0.31759254
0.39618	113.26818	1.07e-06	0.00014515	0.00019061	1.59e-06	-0.0	0.00144505	0.00026724	2.05e-06	706.48490962	698.7395878	702.52098147	-0.18890294	0.0855798	-0.31759191
0.39624	113.27969	1.07e-06	0.00014512	0.00019063	1.59e-06	0.0	0.00144506	0.00026724	2.05e-06	706.4832055	698.7409143	702.52017952	-0.18885032	0.08553801	-0.31759128
0.39629	113.29121	1.07e-06	0.00014509	0.00019066	1.59e-06	0.0	0.00144506	0.00026724	2.05e-06	706.48150117	698.74224015	702.51937754	-0.18879769	0.08549624	-0.31759065
0.39635	113.30272	1.07e-06	0.00014507	0.00019069	1.59e-06	0.0	0.00144506	0.00026724	2.05e-06	706.47979665	698.74356533	702.51857551	-0.18874504	0.08545449	-0.31759002
0.3964	113.31423	1.07e-06	0.00014504	0.00019072	1.59e-06	0.0	0.00144506	0.00026724	2.05e-06	706.47809192	698.74488986	702.51777345	-0.1886924	0.08541273	-0.31758939
0.39646	113.32574	1.06e-06	0.00014501	0.00019074	1.59e-06	-0.0	0.00144506	0.00026724	2.05e-06	706.476387	698.74621373	702.51697135	-0.18863975	0.08537098	-0.31758876
0.40652	115.40125	8.5e-07	0.00014024	0.00019554	1.47e-06	0.0	0.00144522	0.00026739	2.05e-06	706.16196663	698.97757137	702.36948613	-0.17893856	0.07789254	-0.31747292
0.40657	115.41242	8.5e-07	0.00014022	0.00019557	1.47e-06	0.0	0.00144522	0.00026739	2.05e-06	706.16023969	698.97877697	702.3686761	-0.1788854	0.07785256	-0.31747229
0.40663	115.42359	8.4e-07	0.00014019	0.00019559	1.47e-06	0.0	0.00144522	0.00026739	2.05e-06	706.15851269	698.97998195	702.36786603	-0.17883224	0.07781259	-0.31747165
0.40668	115.43475	8.4e-07	0.00014017	0.00019562	1.47e-06	-0.0	0.00144522	0.0002674	2.05e-06	706.15678565	698.9811863	702.36705592	-0.17877908	0.07777262	-0.31747102
0.40674	115.44592	8.4e-07	0.00014014	0.00019564	1.47e-06	-0.0	0.00144522	0.0002674	2.05e-06	706.15505855	698.98239002	702.36624575	-0.17872591	0.07773266	-0.31747038
0.40679	115.45708	8.4e-07	0.00014012	0.00019567	1.47e-06	-0.0	0.00144522	0.0002674	2.05e-06	706.1533314	698.98359312	702.36543554	-0.17867275	0.07769271	-0.31746974
0.40685	115.46824	8.4e-07	0.00014009	0.00019569	1.46e-06	-0.0	0.00144522	0.0002674	2.05e-06	706.1516042	698.98479559	702.36462529	-0.17861959	0.07765279	-0.31746911
0.4069	115.4794	8.4e-07	0.00014007	0.00019572	1.46e-06	-0.0	0.00144522	0.0002674	2.05e-06	706.14987696	698.98599743	702.36381498	-0.17856643	0.07761285	-0.31746847
0.40696	115.49056	8.4e-07	0.00014004	0.00019574	1.46e-06	0.0	0.00144523	0.0002674	2.05e-06	706.14814966	698.98719865	702.36300463	-0.17851328	0.07757293	-0.31746783
0.40701	115.50171	8.4e-07	0.00014002	0.00019577	1.46e-06	0.0	0.00144523	0.0002674	2.05e-06	706.14642232	698.98839924	702.36219423	-0.17846012	0.07753302	-0.3174672
0.40707	115.51287	8.4e-07	0.00013999	0.00019579	1.46e-06	0.0	0.00144523	0.0002674	2.05e-06	706.14469493	698.98959921	702.36138378	-0.17840696	0.07749313	-0.31746656
0.40712	115.52402	8.3e-07	0.00013997	0.00019582	1.46e-06	0.0	0.00144523	0.0002674	2.05e-06	706.14296749	698.99079855	702.36057329	-0.1783538	0.07745324	-0.31746592
0.40718	115.53517	8.3e-07	0.00013994	0.00019584	1.46e-06	-0.0	0.00144523	0.0002674	2.05e-06	706.14124001	698.99199726	702.35976275	-0.17830065	0.07741335	-0.31746529
0.40723	115.54631	8.3e-07	0.00013992	0.00019587	1.46e-06	-0.0	0.00144523	0.0002674	2.05e-06	706.13951248	698.99319535	702.35895216	-0.17824749	0.07737348	-0.31746465
0.40729	115.55746	8.3e-07	0.00013989	0.00019589	1.46e-06	-0.0	0.00144523	0.0002674	2.05e-06	706.13778491	698.99439282	702.35814152	-0.17819434	0.07733363	-0.31746401
0.40734	115.5686	8.3e-07	0.00013987	0.00019592	1.46e-06	-0.0	0.00144523	0.0002674	2.05e-06	706.1360573	698.99558966	702.35733084	-0.17814118	0.07729378	-0.31746338
0.4074	115.57975	8.3e-07	0.00013984	0.00019594	1.46e-06	0.0	0.00144523	0.00026741	2.05e-06	706.13432964	698.99678587	702.35652011	-0.17808803	0.07725393	-0.31746274
0.40745	115.59089	8.3e-07	0.00013982	0.00019597	1.46e-06	0.0	0.00144523	0.00026741	2.05e-06	706.13260194	698.99798146	702.35570933	-0.17803488	0.0772141	-0.3174621
0.41752	117.59692	6.7e-07	0.00013543	0.00020038	1.35e-06	-0.0	0.00144535	0.00026753	2.05e-06	705.81629028	699.20643161	702.20650941	-0.16834969	0.07008556	-0.31734492
0.41757	117.6077	6.7e-07	0.00013541	0.0002004	1.35e-06	-0.0	0.00144535	0.00026753	2.05e-06	705.81456385	699.20751509	702.20568946	-0.16829713	0.07004748	-0.31734427
0.41763	117.61848	6.7e-07	0.00013539	0.00020042	1.35e-06	0.0	0.00144535	0.00026753	2.05e-06	705.81283747	699.20859797	702.20486945	-0.16824456	0.07000941	-0.31734363
0.41768	117.62926	6.6e-07	0.00013536	0.00020044	1.35e-06	0.0	0.00144535	0.00026753	2.05e-06	705.81111114	699.20968026	702.20404939	-0.16819201	0.06997134	-0.31734299
0.41774	117.64003	6.6e-07	0.00013534	0.00020047	1.35e-06	0.0	0.00144535	0.00026754	2.05e-06	705.80938487	699.21076196	702.20322928	-0.16813946	0.0699333	-0.31734234
0.41779	117.6508	6.6e-07	0.00013532	0.00020049	1.35e-06	0.0	0.00144535	0.00026754	2.05e-06	705.80765864	699.21184306	702.20240912	-0.16808692	0.06989526	-0.3173417
0.41785	117.66157	6.6e-07	0.0001353	0.00020051	1.35e-06	-0.0	0.00144535	0.00026754	2.05e-06	705.80593246	699.21292357	702.2015889	-0.16803438	0.06985722	-0.31734105
0.4179	117.67234	6.6e-07	0.00013527	0.00020054	1.35e-06	-0.0	0.00144536	0.00026754	2.05e-06	705.80420634	699.21400348	702.20076864	-0.16798184	0.06981919	-0.31734041
0.41796	117.68311	6.6e-07	0.00013525	0.00020056	1.35e-06	-0.0	0.00144536	0.00026754	2.05e-06	705.80248027	699.2150828	702.19994832	-0.16792931	0.06978118	-0.31733977
0.41801	117.69387	6.6e-07	0.00013523	0.00020058	1.35e-06	-0.0	0.00144536	0.00026754	2.05e-06	705.80075425	699.21616153	702.19912795	-0.1678768	0.06974318	-0.31733912
0.41807	117.70464	6.6e-07	0.0001352	0.00020061	1.35e-06	-0.0	0.00144536	0.00026754	2.05e-06	705.79902828	699.21723966	702.19830753	-0.16782427	0.06970518	-0.31733848
0.41812	117.7154	6.6e-07	0.00013518	0.00020063	1.35e-06	0.0	0.00144536	0.00026754	2.05e-06	705.79730237	699.2183172	702.19748705	-0.16777176	0.06966719	-0.31733783
0.41818	117.72616	6.6e-07	0.00013516	0.00020065	1.35e-06	0.0	0.00144536	0.00026754	2.05e-06	705.79557651	699.21939415	702.19666653	-0.16771925	0.06962921	-0.31733719
0.41823	117.73691	6.6e-07	0.00013513	0.00020068	1.34e-06	0.0	0.00144536	0.00026754	2.05e-06	705.79385071	699.22047051	702.19584595	-0.16766675	0.06959126	-0.31733654
0.41829	117.74767	6.6e-07	0.00013511	0.0002007	1.34e-06	0.0	0.00144536	0.00026754	2.05e-06	705.79212496	699.22154627	702.19502532	-0.16761426	0.0695533	-0.3173359
0.41834	117.75842	6.6e-07	0.00013509	0.00020072	1.34e-06	-0.0	0.00144536	0.00026754	2.05e-06	705.79039926	699.22262144	702.19420464	-0.16756176	0.06951534	-0.31733525
0.4184	117.76917	6.5e-07	0.00013507	0.00020074	1.34e-06	-0.0	0.00144536	0.00026754	2.05e-06	705.78867362	699.22369602	702.1933839	-0.16750927	0.0694774	-0.31733461
0.41845	117.77992	6.5e-07	0.00013504	0.00020077	1.34e-06	-0.0	0.00144536	0.00026754	2.05e-06	705.78694803	699.22477001	702.19256312	-0.1674568	0.06943948	-0.31733396
0.42852	119.7123	5.3e-07	0.00013102	0.00020481	1.25e-06	0.0	0.00144545	0.00026765	2.05e-06	705.47245089	699.4115058	702.04147085	-0.15795988	0.06265557	-0.31721529
0.42857	119.72267	5.3e-07	0.000131	0.00020483	1.25e-06	-0.0	0.00144545	0.00026765	2.05e-06	705.47074103	699.41247352	702.0406403	-0.15790863	0.06261934	-0.31721464
0.42863	119.73303	5.3e-07	0.00013098	0.00020485	1.25e-06	-0.0	0.00144545	0.00026765	2.05e-06	705.46903128	699.41344068	702.0398097	-0.1578574	0.06258313	-0.31721399
0.42868	119.74339	5.3e-07	0.00013096	0.00020487	1.25e-06	-0.0	0.00144545	0.00026765	2.05e-06	705.46732164	699.41440727	702.03897904	-0.15780619	0.06254694	-0.31721334
0.42874	119.75375	5.3e-07	0.00013094	0.00020489	1.25e-06	-0.0	0.00144545	0.00026765	2.05e-06	705.46561211	699.4153733	702.03814833	-0.15775498	0.06251075	-0.31721268
0.42879	119.76411	5.3e-07	0.00013092	0.00020491	1.25e-06	0.0	0.00144545	0.00026765	2.05e-06	705.46390269	699.41633876	702.03731757	-0.15770376	0.06247456	-0.31721203
0.42885	119.77447	5.3e-07	0.00013089	0.00020493	1.25e-06	0.0	0.00144545	0.00026766	2.05e-06	705.46219338	699.41730367	702.03648675	-0.15765256	0.06243838	-0.31721138
0.4289	119.78482	5.3e-07	0.00013087	0.00020496	1.25e-06	0.0	0.00144545	0.00026766	2.05e-06	705.46048419	699.41826801	702.03565588	-0.15760137	0.06240222	-0.31721073
0.42896	119.79517	5.3e-07	0.00013085	0.00020498	1.25e-06	0.0	0.00144545	0.00026766	2.05e-06	705.4587751	699.41923178	702.03482496	-0.1575502	0.06236607	-0.31721007
0.42901	119.80552	5.3e-07	0.00013083	0.000205	1.24e-06	0.0	0.00144545	0.00026766	2.05e-06	705.45706613	699.420195	702.03399398	-0.15749902	0.06232992	-0.31720942
0.42907	119.81587	5.3e-07	0.00013081	0.00020502	1.24e-06	-0.0	0.00144545	0.00026766	2.05e-06	705.45535727	699.42115765	702.03316294	-0.15744785	0.06229378	-0.31720877
0.42912	119.82622	5.3e-07	0.00013079	0.00020504	1.24e-06	-0.0	0.00144545	0.00026766	2.05e-06	705.45364853	699.42211974	702.03233186	-0.15739669	0.06225765	-0.31720812
0.42918	119.83656	5.3e-07	0.00013077	0.00020506	1.24e-06	-0.0	0.00144545	0.00026766	2.05e-06	705.45193989	699.42308127	702.03150072	-0.15734555	0.06222153	-0.31720746
0.42923	119.8469	5.3e-07	0.00013075	0.00020508	1.24e-06	-0.0	0.00144545	0.00026766	2.05e-06	705.45023137	699.42404224	702.03066953	-0.15729441	0.06218543	-0.31720681
0.42929	119.85724	5.3e-07	0.00013073	0.0002051	1.24e-06	0.0	0.00144546	0.00026766	2.05e-06	705.44852296	699.42500265	702.02983828	-0.15724327	0.06214932	-0.31720616
0.42934	119.86758	5.2e-07	0.00013071	0.00020512	1.24e-06	0.0	0.00144546	0.00026766	2.05e-06	705.44681467	699.42596249	702.02900698	-0.15719214	0.06211322	-0.3172055
0.4294	119.87791	5.2e-07	0.00013068	0.00020515	1.24e-06	0.0	0.00144546	0.00026766	2.05e-06	705.44510649	699.42692178	702.02817562	-0.15714102	0.06207714	-0.31720485
0.42945	119.88824	5.2e-07	0.00013066	0.00020517	1.24e-06	0.0	0.00144546	0.00026766	2.05e-06	705.44339842	699.4278805	702.02734421	-0.15708992	0.06204108	-0.3172042
0.43952	121.74223	4.3e-07	0.00012698	0.00020886	1.16e-06	0.0	0.00144552	0.00026775	2.05e-06	705.13292545	699.59403328	701.87428741	-0.14787812	0.05559115	-0.31708398
0.43957	121.75216	4.3e-07	0.00012696	0.00020888	1.16e-06	0.0	0.00144552	0.00026775	2.05e-06	705.13124123	699.59489126	701.87344606	-0.14782859	0.05555672	-0.31708332
0.43963	121.76208	4.3e-07	0.00012694	0.0002089	1.16e-06	0.0	0.00144552	0.00026776	2.05e-06	705.12955716	699.59574871	701.87260466	-0.14777907	0.0555223	-0.31708266
0.43968	121.772	4.3e-07	0.00012692	0.00020892	1.16e-06	0.0	0.00144552	0.00026776	2.05e-06	705.12787323	699.59660563	701.8717632	-0.14772957	0.05548791	-0.317082
0.43974	121.78192	4.3e-07	0.0001269	0.00020894	1.16e-06	0.0	0.00144552	0.00026776	2.05e-06	705.12618944	699.59746201	701.87092169	-0.14768006	0.0554535	-0.31708134
0.43979	121.79184	4.3e-07	0.00012688	0.00020896	1.16e-06	-0.0	0.00144553	0.00026776	2.05e-06	705.1245058	699.59831785	701.87008012	-0.14763055	0.0554191	-0.31708068
0.43985	121.80175	4.3e-07	0.00012686	0.00020898	1.16e-06	-0.0	0.00144553	0.00026776	2.05e-06	705.12282229	699.59917317	701.8692385	-0.14758106	0.05538471	-0.31708002
0.4399	121.81166	4.3e-07	0.00012685	0.000209	1.16e-06	-0.0	0.00144553	0.00026776	2.05e-06	705.12113893	699.60002795	701.86839683	-0.14753159	0.05535034	-0.31707936
0.43996	121.82157	4.3e-07	0.00012683	0.00020902	1.16e-06	-0.0	0.00144553	0.00026776	2.05e-06	705.11945572	699.60088219	701.8675551	-0.14748213	0.05531598	-0.3170787
0.44001	121.83148	4.3e-07	0.00012681	0.00020904	1.16e-06	-0.0	0.00144553	0.00026776	2.05e-06	705.11777264	699.60173591	701.86671332	-0.14743266	0.05528162	-0.31707803
0.44007	121.84138	4.3e-07	0.00012679	0.00020906	1.15e-06	0.0	0.00144553	0.00026776	2.05e-06	705.11608971	699.60258909	701.86587148	-0.1473832	0.05524726	-0.31707737
0.44012	121.85129	4.3e-07	0.00012677	0.00020908	1.15e-06	0.0	0.00144553	0.00026776	2.05e-06	705.11440692	699.60344173	701.86502959	-0.14733376	0.05521292	-0.31707671
0.44018	121.86119	4.3e-07	0.00012675	0.00020909	1.15e-06	0.0	0.00144553	0.00026776	2.05e-06	705.11272428	699.60429385	701.86418765	-0.14728434	0.05517859	-0.31707605
0.44023	121.87109	4.3e-07	0.00012673	0.00020911	1.15e-06	0.0	0.00144553	0.00026776	2.05e-06	705.11104177	699.60514543	701.86334565	-0.14723492	0.05514428	-0.31707539
0.44029	121.88098	4.3e-07	0.00012671	0.00020913	1.15e-06	-0.0	0.00144553	0.00026776	2.05e-06	705.10935941	699.60599648	701.8625036	-0.14718549	0.05510995	-0.31707473
0.44034	121.89087	4.3e-07	0.00012669	0.00020915	1.15e-06	-0.0	0.00144553	0.00026776	2.05e-06	705.1076772	699.606847	701.86166149	-0.14713608	0.05507564	-0.31707407
0.4404	121.90077	4.2e-07	0.00012667	0.00020917	1.15e-06	-0.0	0.00144553	0.00026776	2.05e-06	705.10599512	699.60769698	701.86081933	-0.14708668	0.05504135	-0.31707341
0.44045	121.91065	4.2e-07	0.00012665	0.00020919	1.15e-06	-0.0	0.00144553	0.00026776	2.05e-06	705.1043132	699.60854644	701.85997711	-0.14703731	0.05500707	-0.31707274
0.45051	123.68084	3.5e-07	0.00012329	0.00021256	1.08e-06	-0.0	0.00144558	0.00026784	2.05e-06	704.79901121	699.75518356	701.70494422	-0.13815299	0.04887662	-0.31695098
0.45057	123.69029	3.5e-07	0.00012327	0.00021258	1.08e-06	-0.0	0.00144558	0.00026784	2.05e-06	704.7973568	699.75593747	701.7040921	-0.13810528	0.04884389	-0.31695031
0.45062	123.69974	3.5e-07	0.00012326	0.0002126	1.08e-06	-0.0	0.00144558	0.00026784	2.05e-06	704.79570254	699.75669088	701.70323992	-0.13805758	0.04881118	-0.31694964
0.45068	123.70919	3.5e-07	0.00012324	0.00021262	1.08e-06	-0.0	0.00144558	0.00026784	2.05e-06	704.79404843	699.75744378	701.7023877	-0.1380099	0.04877848	-0.31694897
0.45073	123.71863	3.5e-07	0.00012322	0.00021263	1.08e-06	-0.0	0.00144558	0.00026784	2.05e-06	704.79239448	699.75819618	701.70153542	-0.13796222	0.04874578	-0.3169483
0.45079	123.72807	3.5e-07	0.0001232	0.00021265	1.08e-06	0.0	0.00144558	0.00026784	2.05e-06	704.79074068	699.75894806	701.70068308	-0.13791454	0.04871308	-0.31694763
0.45084	123.73751	3.5e-07	0.00012319	0.00021267	1.08e-06	0.0	0.00144558	0.00026785	2.05e-06	704.78908703	699.75969945	701.69983069	-0.13786688	0.0486804	-0.31694696
0.4509	123.74695	3.5e-07	0.00012317	0.00021269	1.08e-06	0.0	0.00144558	0.00026785	2.05e-06	704.78743354	699.76045032	701.69897825	-0.13781922	0.04864772	-0.31694629
0.45095	123.75639	3.5e-07	0.00012315	0.0002127	1.08e-06	0.0	0.00144558	0.00026785	2.05e-06	704.78578019	699.76120069	701.69812576	-0.13777159	0.04861506	-0.31694562
0.45101	123.76582	3.5e-07	0.00012313	0.00021272	1.08e-06	0.0	0.00144558	0.00026785	2.05e-06	704.78412701	699.76195056	701.69727321	-0.13772396	0.04858241	-0.31694495
0.45106	123.77525	3.5e-07	0.00012312	0.00021274	1.08e-06	0.0	0.00144558	0.00026785	2.05e-06	704.78247397	699.76269991	701.69642061	-0.13767633	0.04854975	-0.31694428
0.45112	123.78468	3.5e-07	0.0001231	0.00021276	1.08e-06	-0.0	0.00144558	0.00026785	2.05e-06	704.78082109	699.76344877	701.69556795	-0.13762871	0.04851711	-0.31694361
0.45117	123.7941	3.5e-07	0.00012308	0.00021277	1.08e-06	-0.0	0.00144558	0.00026785	2.05e-06	704.77916836	699.76419712	701.69471524	-0.1375811	0.04848447	-0.31694294
0.45123	123.80353	3.5e-07	0.00012306	0.00021279	1.07e-06	-0.0	0.00144558	0.00026785	2.05e-06	704.77751579	699.76494496	701.69386248	-0.1375335	0.04845185	-0.31694227
0.45128	123.81295	3.5e-07	0.00012305	0.00021281	1.07e-06	-0.0	0.00144558	0.00026785	2.05e-06	704.77586336	699.76569229	701.69300967	-0.13748593	0.04841925	-0.3169416
0.45134	123.82237	3.5e-07	0.00012303	0.00021283	1.07e-06	-0.0	0.00144558	0.00026785	2.05e-06	704.7742111	699.76643913	701.6921568	-0.13743834	0.04838663	-0.31694093
0.45139	123.83178	3.5e-07	0.00012301	0.00021284	1.07e-06	0.0	0.00144558	0.00026785	2.05e-06	704.77255898	699.76718545	701.69130387	-0.13739076	0.04835402	-0.31694026
0.45145	123.84119	3.5e-07	0.00012299	0.00021286	1.07e-06	0.0	0.00144558	0.00026785	2.05e-06	704.77090702	699.76793128	701.6904509	-0.1373432	0.04832143	-0.31693959
0.46151	125.52129	2.9e-07	0.00011993	0.00021593	1.01e-06	-0.0	0.00144562	0.00026792	2.05e-06	704.47117275	699.89605367	701.53345839	-0.1287887	0.04249307	-0.31681629
0.46157	125.53024	2.9e-07	0.00011992	0.00021594	1.01e-06	-0.0	0.00144562	0.00026792	2.05e-06	704.46954881	699.89670881	701.53259562	-0.12874276	0.04246196	-0.31681561
0.46162	125.53918	2.9e-07	0.0001199	0.00021596	1.01e-06	-0.0	0.00144562	0.00026792	2.05e-06	704.46792502	699.89736347	701.53173279	-0.12869681	0.04243084	-0.31681493
0.46168	125.54811	2.9e-07	0.00011989	0.00021598	1.01e-06	0.0	0.00144562	0.00026792	2.05e-06	704.46630138	699.89801766	701.53086992	-0.12865087	0.04239973	-0.31681426
0.46173	125.55705	2.9e-07	0.00011987	0.00021599	1.01e-06	0.0	0.00144562	0.00026792	2.05e-06	704.46467789	699.89867136	701.53000698	-0.12860494	0.04236863	-0.31681358
0.46179	125.56598	2.9e-07	0.00011985	0.00021601	1.01e-06	0.0	0.00144562	0.00026792	2.05e-06	704.46305455	699.89932458	701.529144	-0.12855902	0.04233754	-0.3168129
0.46184	125.57491	2.9e-07	0.00011984	0.00021602	1.01e-06	0.0	0.00144563	0.00026792	2.05e-06	704.46143136	699.89997732	701.52828096	-0.12851313	0.04230647	-0.31681222
0.4619	125.58384	2.9e-07	0.00011982	0.00021604	1.01e-06	0.0	0.00144563	0.00026792	2.05e-06	704.45980832	699.90062958	701.52741788	-0.12846722	0.04227539	-0.31681154
0.46195	125.59276	2.9e-07	0.00011981	0.00021606	1.01e-06	-0.0	0.00144563	0.00026792	2.05e-06	704.45818542	699.90128135	701.52655473	-0.12842131	0.04224432	-0.31681087
0.46201	125.60168	2.9e-07	0.00011979	0.00021607	1.01e-06	-0.0	0.00144563	0.00026792	2.05e-06	704.45656268	699.90193265	701.52569154	-0.12837543	0.04221326	-0.31681019
0.46206	125.6106	2.9e-07	0.00011978	0.00021609	1.01e-06	-0.0	0.00144563	0.00026792	2.05e-06	704.45494009	699.90258347	701.52482829	-0.12832955	0.0421822	-0.31680951
0.46212	125.61952	2.9e-07	0.00011976	0.0002161	1.01e-06	-0.0	0.00144563	0.00026792	2.05e-06	704.45331764	699.90323381	701.52396499	-0.12828369	0.04215117	-0.31680883
0.46217	125.62843	2.9e-07	0.00011974	0.00021612	1.01e-06	-0.0	0.00144563	0.00026792	2.05e-06	704.45169535	699.90388367	701.52310163	-0.12823783	0.04212014	-0.31680815
0.46223	125.63734	2.9e-07	0.00011973	0.00021614	1.01e-06	0.0	0.00144563	0.00026792	2.05e-06	704.4500732	699.90453305	701.52223823	-0.12819197	0.0420891	-0.31680748
0.46228	125.64625	2.9e-07	0.00011971	0.00021615	1.01e-06	0.0	0.00144563	0.00026792	2.05e-06	704.4484512	699.90518194	701.52137477	-0.12814612	0.04205808	-0.3168068
0.46234	125.65516	2.9e-07	0.0001197	0.00021617	1.01e-06	0.0	0.00144563	0.00026792	2.05e-06	704.44682935	699.90583036	701.52051125	-0.12810028	0.04202706	-0.31680612
0.46239	125.66406	2.9e-07	0.00011968	0.00021618	1.01e-06	0.0	0.00144563	0.00026792	2.05e-06	704.44520765	699.9064783	701.51964769	-0.12805446	0.04199606	-0.31680544
0.46245	125.67296	2.9e-07	0.00011966	0.0002162	1.01e-06	0.0	0.00144563	0.00026792	2.05e-06	704.4435861	699.90712576	701.51878407	-0.12800865	0.04196507	-0.31680476
0.47251	127.2556	2.5e-07	0.0001169	0.00021897	9.5e-07	-0.0	0.00144566	0.00026798	2.05e-06	704.14928336	700.01766512	701.3598522	-0.11975542	0.036419	-0.31667993
0.47257	127.26399	2.5e-07	0.00011688	0.00021899	9.5e-07	-0.0	0.00144566	0.00026798	2.05e-06	704.14768807	700.01822641	701.35897886	-0.119711	0.03638937	-0.31667925
0.47262	127.27238	2.5e-07	0.00011687	0.000219	9.5e-07	0.0	0.00144566	0.00026798	2.05e-06	704.14609292	700.01878724	701.35810547	-0.11966657	0.03635973	-0.31667856
0.47268	127.28076	2.5e-07	0.00011685	0.00021902	9.5e-07	0.0	0.00144566	0.00026799	2.05e-06	704.1444979	700.01934761	701.35723203	-0.11962216	0.03633011	-0.31667788
0.47273	127.28914	2.5e-07	0.00011684	0.00021903	9.5e-07	0.0	0.00144566	0.00026799	2.05e-06	704.14290302	700.01990752	701.35635853	-0.11957776	0.0363005	-0.31667719
0.47279	127.29752	2.5e-07	0.00011683	0.00021904	9.5e-07	0.0	0.00144566	0.00026799	2.05e-06	704.14130828	700.02046698	701.35548499	-0.11953337	0.0362709	-0.3166765
0.47284	127.3059	2.5e-07	0.00011681	0.00021906	9.5e-07	0.0	0.00144566	0.00026799	2.05e-06	704.13971367	700.02102598	701.35461139	-0.11948899	0.03624132	-0.31667582
0.4729	127.31427	2.5e-07	0.0001168	0.00021907	9.5e-07	0.0	0.00144566	0.00026799	2.05e-06	704.13811919	700.02158452	701.35373773	-0.11944461	0.03621172	-0.31667513
0.47295	127.32264	2.5e-07	0.00011678	0.00021909	9.5e-07	-0.0	0.00144566	0.00026799	2.05e-06	704.13652485	700.02214261	701.35286403	-0.11940022	0.03618213	-0.31667445
0.47301	127.331	2.5e-07	0.00011677	0.0002191	9.5e-07	-0.0	0.00144566	0.00026799	2.05e-06	704.13493064	700.02270024	701.35199027	-0.11935585	0.03615255	-0.31667376
0.47306	127.33937	2.5e-07	0.00011675	0.00021912	9.5e-07	-0.0	0.00144566	0.00026799	2.05e-06	704.13333657	700.02325741	701.35111646	-0.11931149	0.03612298	-0.31667307
0.47312	127.34773	2.5e-07	0.00011674	0.00021913	9.5e-07	-0.0	0.00144566	0.00026799	2.05e-06	704.13174263	700.02381412	701.35024259	-0.11926714	0.03609343	-0.31667239
0.47317	127.35608	2.5e-07	0.00011673	0.00021915	9.5e-07	-0.0	0.00144566	0.00026799	2.05e-06	704.13014883	700.02437038	701.34936867	-0.11922281	0.03606389	-0.3166717
0.47323	127.36444	2.5e-07	0.00011671	0.00021916	9.5e-07	-0.0	0.00144566	0.00026799	2.05e-06	704.12855516	700.02492618	701.3484947	-0.11917846	0.03603433	-0.31667101
0.47328	127.37279	2.5e-07	0.0001167	0.00021917	9.5e-07	0.0	0.00144566	0.00026799	2.05e-06	704.12696163	700.02548153	701.34762068	-0.11913412	0.03600478	-0.31667033
0.47334	127.38114	2.5e-07	0.00011668	0.00021919	9.5e-07	0.0	0.00144566	0.00026799	2.05e-06	704.12536823	700.02603642	701.3467466	-0.11908979	0.03597525	-0.31666964
0.47339	127.38949	2.5e-07	0.00011667	0.0002192	9.5e-07	0.0	0.00144566	0.00026799	2.05e-06	704.12377496	700.02659085	701.34587248	-0.11904547	0.03594572	-0.31666895
0.47345	127.39783	2.5e-07	0.00011665	0.00021922	9.5e-07	0.0	0.00144566	0.00026799	2.05e-06	704.12218183	700.02714483	701.34499829	-0.11900116	0.03591622	-0.31666827
0.48351	128.87417	2.1e-07	0.00011417	0.00022171	9e-07	-0.0	0.00144568	0.00026804	2.05e-06	703.83278366	700.12095986	701.18413151	-0.11099367	0.0306302	-0.31654192
0.48357	128.88195	2.1e-07	0.00011416	0.00022172	9e-07	-0.0	0.00144568	0.00026804	2.05e-06	703.83121332	700.12143179	701.18324756	-0.1109504	0.03060193	-0.31654123
0.48362	128.88973	2.1e-07	0.00011414	0.00022173	9e-07	-0.0	0.00144568	0.00026804	2.05e-06	703.82964309	700.12190328	701.18236356	-0.11090714	0.03057366	-0.31654053
0.48368	128.89751	2.1e-07	0.00011413	0.00022174	9e-07	-0.0	0.00144568	0.00026804	2.05e-06	703.82807298	700.12237434	701.18147951	-0.1108639	0.03054541	-0.31653984
0.48373	128.90528	2.1e-07	0.00011412	0.00022176	9e-07	-0.0	0.00144568	0.00026804	2.05e-06	703.82650298	700.12284496	701.1805954	-0.11082065	0.03051717	-0.31653914
0.48379	128.91306	2.1e-07	0.00011411	0.00022177	9e-07	-0.0	0.00144568	0.00026804	2.05e-06	703.82493309	700.12331514	701.17971124	-0.1107774	0.03048891	-0.31653845
0.48384	128.92082	2.1e-07	0.00011409	0.00022178	9e-07	0.0	0.00144568	0.00026804	2.05e-06	703.82336331	700.12378489	701.17882703	-0.11073415	0.03046067	-0.31653775
0.4839	128.92859	2.1e-07	0.00011408	0.0002218	9e-07	0.0	0.00144568	0.00026804	2.05e-06	703.82179365	700.12425421	701.17794276	-0.11069091	0.03043243	-0.31653706
0.48395	128.93635	2.1e-07	0.00011407	0.00022181	9e-07	0.0	0.00144569	0.00026804	2.05e-06	703.82022409	700.12472308	701.17705844	-0.11064768	0.0304042	-0.31653636
0.48401	128.94411	2.1e-07	0.00011405	0.00022182	9e-07	0.0	0.00144569	0.00026804	2.05e-06	703.81865465	700.12519152	701.17617406	-0.11060446	0.03037599	-0.31653567
0.48406	128.95186	2.1e-07	0.00011404	0.00022183	8.9e-07	0.0	0.00144569	0.00026804	2.05e-06	703.81708532	700.12565953	701.17528963	-0.11056124	0.03034779	-0.31653497
0.48412	128.95961	2.1e-07	0.00011403	0.00022185	8.9e-07	0.0	0.00144569	0.00026804	2.05e-06	703.8155161	700.1261271	701.17440515	-0.11051802	0.03031958	-0.31653428
0.48417	128.96736	2.1e-07	0.00011402	0.00022186	8.9e-07	-0.0	0.00144569	0.00026804	2.05e-06	703.813947	700.12659424	701.17352061	-0.1104748	0.03029136	-0.31653359
0.48423	128.97511	2.1e-07	0.000114	0.00022187	8.9e-07	-0.0	0.00144569	0.00026804	2.05e-06	703.812378	700.12706094	701.17263602	-0.11043159	0.03026317	-0.31653289
0.48428	128.98285	2.1e-07	0.00011399	0.00022189	8.9e-07	-0.0	0.00144569	0.00026804	2.05e-06	703.81080912	700.1275272	701.17175138	-0.11038838	0.03023498	-0.3165322
0.48434	128.99059	2.1e-07	0.00011398	0.0002219	8.9e-07	-0.0	0.00144569	0.00026804	2.05e-06	703.80924035	700.12799303	701.17086668	-0.11034518	0.0302068	-0.3165315
0.48439	128.99832	2.1e-07	0.00011397	0.00022191	8.9e-07	-0.0	0.00144569	0.00026805	2.05e-06	703.80767168	700.12845843	701.16998193	-0.11030199	0.03017864	-0.31653081
0.48445	129.00605	2.1e-07	0.00011395	0.00022192	8.9e-07	-0.0	0.00144569	0.00026805	2.05e-06	703.80610313	700.12892339	701.16909713	-0.1102588	0.03015047	-0.31653011
0.49451	130.36522	1.8e-07	0.00011175	0.00022413	8.5e-07	-0.0	0.0014457	0.00026809	2.05e-06	703.5212572	700.17408405	701.01416665	-0.10226273	0.01259744	-0.31640844
0.49457	130.37233	1.8e-07	0.00011174	0.00022415	8.5e-07	-0.0	0.0014457	0.00026809	2.05e-06	703.51971229	700.17427831	701.01331802	-0.10221934	0.01258761	-0.31640778
0.49462	130.37944	1.8e-07	0.00011172	0.00022416	8.5e-07	0.0	0.0014457	0.00026809	2.05e-06	703.5181675	700.17447242	701.01246926	-0.10217595	0.01257777	-0.31640711
0.49468	130.38654	1.8e-07	0.00011171	0.00022417	8.5e-07	0.0	0.0014457	0.00026809	2.05e-06	703.51662283	700.17466638	701.01162038	-0.10213257	0.01256794	-0.31640644
0.49473	130.39364	1.8e-07	0.0001117	0.00022418	8.5e-07	0.0	0.0014457	0.00026809	2.05e-06	703.51507826	700.17486019	701.01077138	-0.10208919	0.01255811	-0.31640578
0.49479	130.40074	1.8e-07	0.00011169	0.00022419	8.5e-07	0.0	0.00144571	0.00026809	2.05e-06	703.5135338	700.17505385	701.00992225	-0.10204582	0.01254828	-0.31640511
0.49484	130.40783	1.8e-07	0.00011168	0.0002242	8.5e-07	0.0	0.00144571	0.00026809	2.05e-06	703.51198945	700.17524735	701.009073	-0.10200246	0.01253845	-0.31640444
0.4949	130.41492	1.8e-07	0.00011167	0.00022421	8.5e-07	0.0	0.00144571	0.00026809	2.05e-06	703.51044521	700.1754407	701.00822363	-0.10195911	0.01252862	-0.31640377
0.49495	130.42201	1.8e-07	0.00011166	0.00022422	8.5e-07	0.0	0.00144571	0.00026809	2.05e-06	703.50890108	700.1756339	701.00737414	-0.10191574	0.01251879	-0.31640311
0.49501	130.42909	1.8e-07	0.00011164	0.00022424	8.5e-07	-0.0	0.00144571	0.00026809	2.05e-06	703.50735706	700.17582695	701.00652452	-0.10187238	0.01250896	-0.31640244
0.49506	130.43617	1.8e-07	0.00011163	0.00022425	8.5e-07	-0.0	0.00144571	0.00026809	2.05e-06	703.50581315	700.17601984	701.00567478	-0.10182903	0.01249913	-0.31640177
0.49512	130.44325	1.8e-07	0.00011162	0.00022426	8.5e-07	-0.0	0.00144571	0.00026809	2.05e-06	703.50426935	700.17621259	701.00482492	-0.10178568	0.0124893	-0.31640111
0.49517	130.45032	1.8e-07	0.00011161	0.00022427	8.5e-07	-0.0	0.00144571	0.00026809	2.05e-06	703.50272565	700.17640518	701.00397493	-0.10174234	0.01247948	-0.31640044
0.49523	130.45739	1.8e-07	0.0001116	0.00022428	8.5e-07	-0.0	0.00144571	0.00026809	2.05e-06	703.50118207	700.17659762	701.00312482	-0.101699	0.01246965	-0.31639977
0.49528	130.46445	1.8e-07	0.00011159	0.00022429	8.5e-07	-0.0	0.00144571	0.00026809	2.05e-06	703.49963859	700.17678991	701.00227459	-0.10165567	0.01245983	-0.3163991
0.49534	130.47151	1.8e-07	0.00011158	0.0002243	8.5e-07	-0.0	0.00144571	0.00026809	2.05e-06	703.49809521	700.17698204	701.00142423	-0.10161234	0.01245001	-0.31639843
0.49539	130.47857	1.8e-07	0.00011157	0.00022432	8.5e-07	0.0	0.00144571	0.00026809	2.05e-06	703.49655195	700.17717403	701.00057375	-0.101569	0.01244018	-0.31639777
0.49545	130.48563	1.8e-07	0.00011155	0.00022433	8.5e-07	0.0	0.00144571	0.00026809	2.05e-06	703.49500879	700.17736586	700.99972315	-0.10152567	0.01243036	-0.3163971
0.50551	131.71381	1.6e-07	0.00010963	0.00022626	8.1e-07	-0.0	0.00144572	0.00026813	2.05e-06	703.21412278	700.20992771	700.84200061	-0.09362903	0.01064502	-0.31627321
0.50556	131.72016	1.6e-07	0.00010962	0.00022627	8.1e-07	-0.0	0.00144572	0.00026813	2.05e-06	703.21259457	700.21009181	700.84112747	-0.09358588	0.01063532	-0.31627253
0.50562	131.72651	1.6e-07	0.00010961	0.00022628	8.1e-07	-0.0	0.00144572	0.00026813	2.05e-06	703.21106641	700.21025575	700.84025422	-0.09354272	0.01062562	-0.31627184
0.50567	131.73286	1.6e-07	0.0001096	0.00022629	8.1e-07	-0.0	0.00144572	0.00026813	2.05e-06	703.2095383	700.21041955	700.83938084	-0.09349955	0.01061592	-0.31627116
0.50573	131.7392	1.6e-07	0.00010959	0.0002263	8.1e-07	-0.0	0.00144572	0.00026813	2.05e-06	703.20801025	700.2105832	700.83850734	-0.09345639	0.01060622	-0.31627047
0.50578	131.74554	1.6e-07	0.00010958	0.00022631	8.1e-07	-0.0	0.00144572	0.00026813	2.05e-06	703.20648226	700.2107467	700.83763371	-0.09341323	0.01059652	-0.31626978
0.50584	131.75187	1.6e-07	0.00010957	0.00022632	8.1e-07	0.0	0.00144572	0.00026813	2.05e-06	703.20495432	700.21091004	700.83675997	-0.09337007	0.01058682	-0.3162691
0.50589	131.7582	1.6e-07	0.00010956	0.00022633	8.1e-07	0.0	0.00144572	0.00026813	2.05e-06	703.20342643	700.21107324	700.8358861	-0.0933269	0.01057712	-0.31626841
0.50595	131.76453	1.6e-07	0.00010955	0.00022634	8.1e-07	0.0	0.00144572	0.00026813	2.05e-06	703.2018986	700.21123629	700.83501211	-0.09328373	0.01056742	-0.31626773
0.506	131.77085	1.6e-07	0.00010954	0.00022635	8.1e-07	0.0	0.00144572	0.00026813	2.05e-06	703.20037082	700.21139919	700.83413799	-0.09324056	0.01055773	-0.31626704
0.50606	131.77717	1.6e-07	0.00010953	0.00022636	8.1e-07	0.0	0.00144572	0.00026813	2.05e-06	703.19884309	700.21156194	700.83326375	-0.09319738	0.01054803	-0.31626635
0.50611	131.78348	1.6e-07	0.00010952	0.00022637	8.1e-07	0.0	0.00144572	0.00026813	2.05e-06	703.19731542	700.21172454	700.83238939	-0.0931542	0.01053834	-0.31626567
0.50617	131.78979	1.6e-07	0.00010951	0.00022638	8.1e-07	0.0	0.00144572	0.00026813	2.05e-06	703.1957878	700.21188699	700.83151491	-0.09311102	0.01052864	-0.31626498
0.50622	131.7961	1.6e-07	0.0001095	0.00022639	8.1e-07	0.0	0.00144572	0.00026813	2.05e-06	703.19426023	700.21204929	700.8306403	-0.09306784	0.01051894	-0.31626429
0.50628	131.8024	1.6e-07	0.00010949	0.00022639	8.1e-07	-0.0	0.00144572	0.00026813	2.05e-06	703.19273271	700.21221144	700.82976558	-0.09302466	0.01050925	-0.3162636
0.50633	131.8087	1.6e-07	0.00010948	0.0002264	8.1e-07	-0.0	0.00144572	0.00026813	2.05e-06	703.19120524	700.21237344	700.82889072	-0.09298147	0.01049955	-0.31626292
0.50639	131.81499	1.6e-07	0.00010947	0.00022641	8.1e-07	-0.0	0.00144572	0.00026813	2.05e-06	703.18967783	700.21253529	700.82801575	-0.09293828	0.01048986	-0.31626223
0.50644	131.82128	1.6e-07	0.00010946	0.00022642	8.1e-07	-0.0	0.00144572	0.00026813	2.05e-06	703.18815047	700.21269699	700.82714065	-0.09289508	0.01048017	-0.31626154
0.5065	131.82756	1.6e-07	0.00010945	0.00022643	8.1e-07	-0.0	0.00144572	0.00026813	2.05e-06	703.18662315	700.21285854	700.82626543	-0.09285189	0.01047047	-0.31626086
0.51651	132.90007	1.5e-07	0.00010782	0.00022807	7.8e-07	-0.0	0.00144573	0.00026816	2.05e-06	702.9092025	700.23977379	700.66491121	-0.08489744	0.00871084	-0.31613412
0.51656	132.90555	1.5e-07	0.00010781	0.00022808	7.8e-07	-0.0	0.00144573	0.00026816	2.05e-06	702.90767958	700.23990803	700.66401316	-0.08485293	0.00870118	-0.31613341
0.51662	132.91102	1.5e-07	0.0001078	0.00022809	7.8e-07	-0.0	0.00144573	0.00026816	2.05e-06	702.90615666	700.24004212	700.66311498	-0.08480841	0.00869152	-0.31613271
0.51667	132.9165	1.5e-07	0.00010779	0.00022809	7.8e-07	-0.0	0.00144573	0.00026816	2.05e-06	702.90463374	700.24017606	700.66221667	-0.08476383	0.00868186	-0.316132
0.51673	132.92196	1.5e-07	0.00010779	0.0002281	7.8e-07	-0.0	0.00144573	0.00026816	2.05e-06	702.90311081	700.24030985	700.66131823	-0.08471925	0.0086722	-0.3161313
0.51678	132.92742	1.5e-07	0.00010778	0.00022811	7.8e-07	-0.0	0.00144573	0.00026816	2.05e-06	702.90158788	700.2404435	700.66041967	-0.08467469	0.00866253	-0.31613059
0.51684	132.93288	1.5e-07	0.00010777	0.00022812	7.8e-07	-0.0	0.00144573	0.00026816	2.05e-06	702.90006494	700.24057699	700.65952097	-0.08463014	0.00865287	-0.31612989
0.51689	132.93833	1.5e-07	0.00010776	0.00022813	7.8e-07	0.0	0.00144573	0.00026817	2.05e-06	702.898542	700.24071034	700.65862215	-0.08458559	0.00864321	-0.31612918
0.51695	132.94378	1.5e-07	0.00010775	0.00022813	7.8e-07	0.0	0.00144573	0.00026817	2.05e-06	702.89701905	700.24084353	700.6577232	-0.08454099	0.00863355	-0.31612847
0.517	132.94922	1.5e-07	0.00010774	0.00022814	7.8e-07	0.0	0.00144573	0.00026817	2.05e-06	702.8954961	700.24097658	700.65682413	-0.08449638	0.00862389	-0.31612777
0.51706	132.95466	1.5e-07	0.00010774	0.00022815	7.8e-07	0.0	0.00144573	0.00026817	2.05e-06	702.89397314	700.24110948	700.65592492	-0.08445176	0.00861422	-0.31612706
0.51711	132.96009	1.5e-07	0.00010773	0.00022816	7.8e-07	0.0	0.00144573	0.00026817	2.05e-06	702.89245018	700.24124223	700.65502559	-0.08440712	0.00860456	-0.31612635
0.51717	132.96552	1.5e-07	0.00010772	0.00022817	7.8e-07	0.0	0.00144573	0.00026817	2.05e-06	702.89092721	700.24137483	700.65412613	-0.08436243	0.0085949	-0.31612565
0.51722	132.97095	1.5e-07	0.00010771	0.00022818	7.8e-07	0.0	0.00144573	0.00026817	2.05e-06	702.88940423	700.24150728	700.65322654	-0.08431772	0.00858523	-0.31612494
0.51728	132.97636	1.5e-07	0.0001077	0.00022818	7.8e-07	0.0	0.00144573	0.00026817	2.05e-06	702.88788124	700.24163958	700.65232682	-0.08427304	0.00857557	-0.31612423
0.51733	132.98178	1.5e-07	0.0001077	0.00022819	7.8e-07	0.0	0.00144573	0.00026817	2.05e-06	702.88635825	700.24177173	700.65142697	-0.08422837	0.00856591	-0.31612353
0.51739	132.98719	1.5e-07	0.00010769	0.0002282	7.8e-07	-0.0	0.00144573	0.00026817	2.05e-06	702.88483525	700.24190374	700.65052699	-0.0841837	0.00855624	-0.31612282
0.51744	132.99259	1.4e-07	0.00010768	0.00022821	7.8e-07	-0.0	0.00144573	0.00026817	2.05e-06	702.88331224	700.24203559	700.64962689	-0.08413899	0.00854658	-0.31612211
0.5175	132.99799	1.4e-07	0.00010767	0.00022822	7.8e-07	-0.0	0.00144573	0.00026817	2.05e-06	702.88178923	700.2421673	700.64872666	-0.08409426	0.00853692	-0.31612141
0.52751	133.89553	1.3e-07	0.00010634	0.00022955	7.6e-07	-0.0	0.00144574	0.00026819	2.05e-06	702.60414884	700.26364768	700.48267682	-0.07562351	0.00676852	-0.31599098
0.52756	133.89996	1.3e-07	0.00010634	0.00022955	7.5e-07	-0.0	0.00144574	0.00026819	2.05e-06	702.60261915	700.26375196	700.48175187	-0.07557442	0.00675871	-0.31599026
0.52762	133.90439	1.3e-07	0.00010633	0.00022956	7.5e-07	-0.0	0.00144574	0.00026819	2.05e-06	702.6010894	700.26385609	700.48082676	-0.0755254	0.0067489	-0.31598953
0.52767	133.90881	1.3e-07	0.00010632	0.00022957	7.5e-07	-0.0	0.00144574	0.00026819	2.05e-06	702.59955958	700.26396007	700.47990152	-0.07547596	0.00673908	-0.3159888
0.52773	133.91322	1.3e-07	0.00010632	0.00022957	7.5e-07	-0.0	0.00144574	0.00026819	2.05e-06	702.5980297	700.26406389	700.47897613	-0.07542672	0.00672926	-0.31598807
0.52778	133.91763	1.3e-07	0.00010631	0.00022958	7.5e-07	-0.0	0.00144574	0.00026819	2.05e-06	702.59649975	700.26416756	700.47805059	-0.07537755	0.00671944	-0.31598735
0.52784	133.92203	1.3e-07	0.0001063	0.00022959	7.5e-07	-0.0	0.00144574	0.00026819	2.05e-06	702.59496974	700.26427108	700.47712491	-0.07532838	0.00670963	-0.31598662
0.52789	133.92643	1.3e-07	0.0001063	0.00022959	7.5e-07	0.0	0.00144574	0.00026819	2.05e-06	702.59343966	700.26437446	700.47619908	-0.07527921	0.00669981	-0.31598589
0.52795	133.93082	1.3e-07	0.00010629	0.0002296	7.5e-07	0.0	0.00144574	0.00026819	2.05e-06	702.59190952	700.26447767	700.47527311	-0.07523004	0.00669	-0.31598517
0.528	133.9352	1.3e-07	0.00010628	0.00022961	7.5e-07	0.0	0.00144574	0.00026819	2.05e-06	702.59037931	700.26458074	700.474347	-0.07518066	0.00668017	-0.31598444
0.52806	133.93958	1.3e-07	0.00010628	0.00022961	7.5e-07	0.0	0.00144574	0.00026819	2.05e-06	702.58884903	700.26468366	700.47342074	-0.07513128	0.00667035	-0.31598371
0.52811	133.94396	1.3e-07	0.00010627	0.00022962	7.5e-07	0.0	0.00144574	0.00026819	2.05e-06	702.58731869	700.26478642	700.47249433	-0.07508192	0.00666052	-0.31598298
0.52817	133.94832	1.3e-07	0.00010627	0.00022962	7.5e-07	0.0	0.00144574	0.00026819	2.05e-06	702.58578829	700.26488904	700.47156778	-0.07503238	0.00665069	-0.31598226
0.52822	133.95268	1.3e-07	0.00010626	0.00022963	7.5e-07	0.0	0.00144574	0.00026819	2.05e-06	702.58425781	700.2649915	700.47064108	-0.07498292	0.00664086	-0.31598153
0.52828	133.95704	1.3e-07	0.00010625	0.00022964	7.5e-07	0.0	0.00144574	0.00026819	2.05e-06	702.58272727	700.26509381	700.46971424	-0.0749332	0.00663102	-0.3159808
0.52833	133.96139	1.3e-07	0.00010625	0.00022964	7.5e-07	0.0	0.00144574	0.00026819	2.05e-06	702.58119666	700.26519597	700.46878725	-0.07488337	0.00662118	-0.31598007
0.52839	133.96573	1.3e-07	0.00010624	0.00022965	7.5e-07	0.0	0.00144574	0.00026819	2.05e-06	702.57966598	700.26529797	700.46786012	-0.07483376	0.00661134	-0.31597934
0.52844	133.97007	1.3e-07	0.00010623	0.00022966	7.5e-07	0.0	0.00144574	0.00026819	2.05e-06	702.57813523	700.26539983	700.46693283	-0.07478415	0.00660151	-0.31597861
0.5285	133.9744	1.3e-07	0.00010623	0.00022966	7.5e-07	-0.0	0.00144574	0.00026819	2.05e-06	702.57660442	700.26550153	700.46600541	-0.07473454	0.00659167	-0.31597789
0.53851	134.65359	1.2e-07	0.00010525	0.00023065	7.4e-07	-0.0	0.00144575	0.00026821	2.05e-06	702.29667546	700.28144343	700.29457557	-0.0646497	0.00474925	-0.31584323
0.53856	134.65665	1.2e-07	0.00010524	0.00023065	7.4e-07	-0.0	0.00144575	0.00026821	2.05e-06	702.29513004	700.28151658	700.29361765	-0.06458553	0.00473866	-0.31584248
0.53862	134.65971	1.2e-07	0.00010524	0.00023065	7.4e-07	-0.0	0.00144575	0.00026821	2.05e-06	702.29358456	700.28158956	700.29265953	-0.06452121	0.00472806	-0.31584173
0.53867	134.66277	1.2e-07	0.00010523	0.00023066	7.4e-07	-0.0	0.00144575	0.00026821	2.05e-06	702.29203901	700.28166239	700.29170122	-0.06445675	0.00471746	-0.31584098
0.53873	134.66581	1.2e-07	0.00010523	0.00023066	7.4e-07	-0.0	0.00144575	0.00026821	2.05e-06	702.2904934	700.28173504	700.2907427	-0.06439215	0.00470684	-0.31584022
0.53878	134.66884	1.2e-07	0.00010522	0.00023067	7.4e-07	0.0	0.00144575	0.00026821	2.05e-06	702.28894773	700.28180754	700.28978399	-0.06432741	0.00469622	-0.31583947
0.53884	134.67187	1.2e-07	0.00010522	0.00023067	7.4e-07	0.0	0.00144575	0.00026821	2.05e-06	702.287402	700.28187987	700.28882508	-0.06426253	0.00468559	-0.31583872
0.53889	134.67489	1.2e-07	0.00010522	0.00023068	7.4e-07	0.0	0.00144575	0.00026821	2.05e-06	702.28585621	700.28195203	700.28786596	-0.06419737	0.00467495	-0.31583796
0.53895	134.6779	1.2e-07	0.00010521	0.00023068	7.4e-07	0.0	0.00144575	0.00026821	2.05e-06	702.28431036	700.28202403	700.28690665	-0.06413202	0.00466429	-0.31583721
0.539	134.6809	1.2e-07	0.00010521	0.00023068	7.4e-07	0.0	0.00144575	0.00026821	2.05e-06	702.28276445	700.28209587	700.28594713	-0.06406661	0.00465363	-0.31583646
0.53906	134.68389	1.2e-07	0.0001052	0.00023069	7.4e-07	0.0	0.00144575	0.00026821	2.05e-06	702.28121849	700.28216755	700.28498741	-0.06400106	0.00464297	-0.3158357
0.53911	134.68688	1.2e-07	0.0001052	0.00023069	7.4e-07	0.0	0.00144575	0.00026821	2.05e-06	702.27967247	700.28223906	700.28402749	-0.06393535	0.00463229	-0.31583495
0.53917	134.68985	1.2e-07	0.00010519	0.0002307	7.4e-07	0.0	0.00144575	0.00026821	2.05e-06	702.2781264	700.2823104	700.28306737	-0.06386949	0.00462161	-0.3158342
0.53922	134.69282	1.2e-07	0.00010519	0.0002307	7.4e-07	0.0	0.00144575	0.00026821	2.05e-06	702.27658027	700.28238158	700.28210704	-0.06380348	0.00461091	-0.31583344
0.53928	134.69578	1.2e-07	0.00010519	0.00023071	7.4e-07	0.0	0.00144575	0.00026821	2.05e-06	702.27503409	700.2824526	700.28114651	-0.06373732	0.00460021	-0.31583269
0.53933	134.69873	1.2e-07	0.00010518	0.00023071	7.3e-07	0.0	0.00144575	0.00026821	2.05e-06	702.27348785	700.28252345	700.28018577	-0.06367085	0.00458949	-0.31583193
0.53939	134.70168	1.2e-07	0.00010518	0.00023071	7.3e-07	0.0	0.00144575	0.00026821	2.05e-06	702.27194156	700.28259413	700.27922483	-0.06360414	0.00457876	-0.31583118
0.53944	134.70461	1.2e-07	0.00010517	0.00023072	7.3e-07	0.0	0.00144575	0.00026821	2.05e-06	702.27039523	700.28266465	700.27826368	-0.06353739	0.00456803	-0.31583042
0.5395	134.70754	1.2e-07	0.00010517	0.00023072	7.3e-07	0.0	0.00144575	0.00026821	2.05e-06	702.26884884	700.282735	700.27730233	-0.06347049	0.00455728	-0.31582967
0.54951	135.06394	1.2e-07	0.00010466	0.00023123	7.3e-07	-0.0	0.00144575	0.00026822	2.05e-06	701.99204611	700.29242058	700.09748031	-0.04003086	0.00192395	-0.3156884
0.54956	135.06451	1.2e-07	0.00010466	0.00023123	7.3e-07	-0.0	0.00144575	0.00026822	2.05e-06	701.99069506	700.29245019	700.0964414	-0.03951068	0.00188509	-0.31568759
0.54962	135.06506	1.2e-07	0.00010466	0.00023123	7.3e-07	-0.0	0.00144575	0.00026822	2.05e-06	701.98935533	700.29247921	700.09540069	-0.03894846	0.00184357	-0.31568677
0.54967	135.06558	1.2e-07	0.00010466	0.00023123	7.3e-07	-0.0	0.00144575	0.00026822	2.05e-06	701.9880282	700.29250758	700.09435804	-0.03833613	0.00179886	-0.31568595
0.54973	135.06607	1.2e-07	0.00010466	0.00023123	7.3e-07	-0.0	0.00144575	0.00026822	2.05e-06	701.9867152	700.29253527	700.09331327	-0.0376636	0.00175032	-0.31568513
0.54978	135.06652	1.2e-07	0.00010466	0.00023123	7.3e-07	-0.0	0.00144575	0.00026822	2.05e-06	701.9854182	700.2925622	700.09226617	-0.03691723	0.00169708	-0.31568431
0.54984	135.06694	1.2e-07	0.00010466	0.00023123	7.3e-07	-0.0	0.00144575	0.00026822	2.05e-06	701.98413951	700.29258832	700.09121647	-0.03607457	0.00163768	-0.31568348
0.54989	135.06733	1.2e-07	0.00010466	0.00023123	7.3e-07	-0.0	0.00144575	0.00026822	2.05e-06	701.98288219	700.29261352	700.09016385	-0.03510274	0.00157001	-0.31568265
0.54995	135.06767	1.2e-07	0.00010466	0.00023123	7.3e-07	-0.0	0.00144575	0.00026822	2.05e-06	701.9816504	700.29263769	700.08910784	-0.0339517	0.00149082	-0.31568182
0.55	135.06797	1.2e-07	0.00010466	0.00023123	7.3e-07	-0.0	0.00144575	0.00026822	2.05e-06	701.98044998	700.29266063	700.08804783	1657.18385527	117.00886148	180.98921635
