# Supplementary material for: Dataset for the simulated biomass pyrolysis in rotary kilns with varying particle residence time distributions
Source: Data Brief. 2021 Nov 23;39:107603. doi: 10.1016/j.dib.2021.107603 (PMC8633881; doi:10.1016/j.dib.2021.107603)
Supplement: Supplementary Data S1 — Supplementary Raw Research Data. This is open data under the CC BY license http://creativecommons.org/licenses/by/4.0/ [file mmc1.zip › supplementary/112/logFiles/log_Pe40]

l,m	Tau,s	F_w,kg/s	F_is,kg/s	F_c,kg/s	F_rt,kg/s	F_w_wet,kg/s	F_it,kg/s	F_g,kg/s	F_H2O_g,kg/s	T_b,K	T_g,K	T_w,K	q_bed,kW/m	q_gas,kW/m	q_loss,kW/m
5e-05	0.00931	0.0	0.0	0.0	0.0	0.00205279	0.0	0.0	0.0	298.62235753	300.54773617	833.01824773	31.71836008	3.02706085	-0.42003286
0.00011	0.02793	0.0	0.0	0.0	0.0	0.00205279	0.0	0.0	0.0	299.0941093	302.94114166	832.8866337	31.68597843	3.02260292	-0.41992954
0.00016	0.04654	0.0	0.0	0.0	0.0	0.00205279	0.0	0.0	0.0	299.5652563	305.33018235	832.75515793	31.65364225	3.01808721	-0.41982633
0.00022	0.06516	0.0	0.0	0.0	0.0	0.00205279	0.0	0.0	0.0	300.0357997	307.71481739	832.62382047	31.62135044	3.01351505	-0.41972323
0.00027	0.08377	0.0	0.0	0.0	0.0	0.00205279	0.0	0.0	0.0	300.50574063	310.0950069	832.49262137	31.58910311	3.00888513	-0.41962024
0.00033	0.10239	0.0	0.0	0.0	0.0	0.00205279	0.0	0.0	0.0	300.97508022	312.47071017	832.36156068	31.5568989	3.00420094	-0.41951736
0.00038	0.121	0.0	0.0	0.0	0.0	0.00205279	0.0	0.0	0.0	301.44381959	314.84188886	832.23063844	31.52473814	2.99946046	-0.41941459
0.00044	0.13961	0.0	0.0	0.0	0.0	0.00205279	0.0	0.0	0.0	301.91195983	317.20850329	832.09985469	31.49262069	2.9946582	-0.41931193
0.00049	0.15823	0.0	0.0	0.0	0.0	0.00205279	0.0	0.0	0.0	302.37950204	319.57051053	831.9692095	31.46054678	2.98980368	-0.41920937
0.0105	3.53603	5e-08	0.0	0.0	0.0	0.00205275	0.0	0.0	0.0	378.50561186	637.72009723	810.54594003	26.23763637	1.36592491	-0.40239362
0.01056	3.55453	5e-08	0.0	0.0	0.0	0.00205274	0.0	0.0	0.0	378.87929389	638.74917313	810.44112191	26.21163167	1.35598498	-0.40231136
0.01061	3.57304	5e-08	0.0	0.0	0.0	0.00205274	0.0	0.0	0.0	379.25253145	639.77061396	810.33643863	26.18564907	1.34607746	-0.4022292
0.01067	3.59154	5e-08	0.0	0.0	0.0	0.00205274	0.0	0.0	0.0	379.6253251	640.78444749	810.23188998	26.15968845	1.33620306	-0.40214714
0.01072	3.61005	5e-08	0.0	0.0	0.0	0.00205274	0.0	0.0	0.0	379.99767543	641.79070199	810.12747576	26.1337497	1.32636251	-0.40206519
0.01078	3.62855	5e-08	0.0	0.0	0.0	0.00205274	0.0	0.0	0.0	380.36958302	642.78940622	810.02319576	26.1078327	1.31655653	-0.40198335
0.01083	3.64705	5e-08	0.0	0.0	0.0	0.00205274	0.0	0.0	0.0	380.74104842	643.7805895	809.91904976	26.08193796	1.30678224	-0.40190161
0.01089	3.66555	6e-08	0.0	0.0	0.0	0.00205274	0.0	0.0	0.0	381.11207222	644.76427876	809.81503757	26.05609209	1.29687988	-0.40181994
0.01094	3.68406	6e-08	0.0	0.0	0.0	0.00205273	0.0	0.0	0.0	381.48265546	645.74037501	809.71115948	26.03024555	1.28714686	-0.40173841
0.011	3.70256	6e-08	0.0	0.0	0.0	0.00205273	0.0	0.0	0.0	381.85279833	646.70901356	809.60741486	26.00442086	1.27744817	-0.40165698
0.01105	3.72106	6e-08	0.0	0.0	0.0	0.00205273	0.0	0.0	0.0	382.22250137	647.67022327	809.5038035	25.97861792	1.26778443	-0.40157565
0.01111	3.73956	6e-08	0.0	0.0	0.0	0.00205273	0.0	0.0	0.0	382.59176518	648.62403344	809.40032518	25.95283663	1.25815624	-0.40149443
0.01116	3.75806	7e-08	0.0	0.0	0.0	0.00205273	0.0	0.0	0.0	382.9605903	649.57047375	809.2969797	25.9270769	1.24856421	-0.40141332
0.01122	3.77655	7e-08	0.0	0.0	0.0	0.00205272	0.0	0.0	0.0	383.3289773	650.50957436	809.19376683	25.90133865	1.23900897	-0.40133231
0.01127	3.79505	7e-08	0.0	0.0	0.0	0.00205272	0.0	0.0	0.0	383.69692675	651.44136579	809.09068636	25.87562177	1.22949111	-0.4012514
0.01133	3.81355	7e-08	0.0	0.0	0.0	0.00205272	0.0	0.0	0.0	384.0644392	652.36587904	808.98773806	25.84992618	1.22001126	-0.4011706
0.01138	3.83205	7e-08	0.0	0.0	0.0	0.00205272	0.0	0.0	0.0	384.4315152	653.28314548	808.88492172	25.82425179	1.21057002	-0.4010899
0.01144	3.85054	8e-08	0.0	0.0	0.0	0.00205272	0.0	0.0	0.0	384.79815532	654.19319695	808.7822371	25.7985985	1.201168	-0.40100931
0.01149	3.86904	8e-08	0.0	0.0	0.0	0.00205271	0.0	0.0	0.0	385.1643601	655.09606568	808.67968399	25.77296622	1.19180583	-0.40092882
0.0215	7.2253	5.01e-06	0.0	0.0	0.0	0.00204777	0.0	0.0	1e-08	445.08309145	733.82129084	791.96534079	21.44138619	0.17974631	-0.38780931
0.02156	7.24368	5.1e-06	0.0	0.0	0.0	0.00204768	0.0	0.0	1e-08	445.3779913	733.95417127	791.88296775	21.41940473	0.17735872	-0.38774465
0.02161	7.26207	5.2e-06	0.0	0.0	0.0	0.00204759	0.0	0.0	1e-08	445.67254345	734.08526297	791.80068615	21.39744343	0.17499408	-0.38768006
0.02167	7.28045	5.29e-06	0.0	0.0	0.0	0.0020475	0.0	0.0	1e-08	445.96674834	734.21458295	791.71849583	21.37550232	0.17265218	-0.38761555
0.02172	7.29884	5.39e-06	0.0	0.0	0.0	0.0020474	0.0	0.0	1e-08	446.26060638	734.34214806	791.63639664	21.3535814	0.17033281	-0.3875511
0.02178	7.31722	5.48e-06	0.0	0.0	0.0	0.0020473	0.0	0.0	1e-08	446.554118	734.467975	791.55438842	21.33168047	0.16803704	-0.38748673
0.02183	7.3356	5.58e-06	0.0	0.0	0.0	0.0020472	0.0	0.0	1e-08	446.84728362	734.59208133	791.472471	21.30979931	0.16576628	-0.38742243
0.02189	7.35399	5.68e-06	0.0	0.0	0.0	0.0020471	0.0	0.0	1e-08	447.14010366	734.71448585	791.39064421	21.28793873	0.16351483	-0.3873582
0.02194	7.37237	5.78e-06	0.0	0.0	0.0	0.002047	0.0	0.0	1e-08	447.43257853	734.83520261	791.30890791	21.26609834	0.1612853	-0.38729404
0.022	7.39075	5.89e-06	0.0	0.0	0.0	0.0020469	0.0	0.0	1e-08	447.72470867	734.95424784	791.22726194	21.24427813	0.15907749	-0.38722995
0.02205	7.40913	5.99e-06	0.0	0.0	0.0	0.00204679	0.0	0.0	1e-08	448.0164945	735.07163761	791.14570613	21.2224781	0.1568912	-0.38716593
0.02211	7.42751	6.1e-06	0.0	0.0	0.0	0.00204669	0.0	0.0	1e-08	448.30793642	735.18738787	791.06424034	21.20069826	0.15472624	-0.38710198
0.02216	7.44589	6.21e-06	0.0	0.0	0.0	0.00204658	0.0	0.0	1e-08	448.59903487	735.30151439	790.98286441	21.17893861	0.15258241	-0.3870381
0.02222	7.46427	6.32e-06	0.0	0.0	0.0	0.00204647	0.0	0.0	1e-08	448.88979026	735.4140328	790.90157818	21.15719916	0.15045953	-0.3869743
0.02227	7.48265	6.43e-06	0.0	0.0	0.0	0.00204636	0.0	0.0	1e-08	449.18020301	735.5249586	790.82038149	21.13547991	0.14835738	-0.38691056
0.02233	7.50102	6.54e-06	0.0	0.0	0.0	0.00204625	0.0	0.0	1e-08	449.47027354	735.6343071	790.73927421	21.11378086	0.14627579	-0.38684689
0.02238	7.5194	6.65e-06	0.0	0.0	0.0	0.00204613	0.0	0.0	1e-08	449.76000226	735.74209351	790.65825616	21.09210201	0.14421456	-0.38678329
0.02244	7.53778	6.77e-06	0.0	0.0	0.0	0.00204601	0.0	0.0	1e-08	450.04938959	735.84833285	790.57732721	21.07044328	0.14217421	-0.38671977
0.02249	7.55615	6.89e-06	0.0	0.0	0.0	0.0020459	0.0	0.0	1e-08	450.33843594	735.95304059	790.49648719	21.04880405	0.14015897	-0.38665631
0.0325	10.89041	9.152e-05	0.0	0.0	0.0	0.00196117	0.0	0.0	9e-08	497.66372114	740.05580846	777.13385872	17.44180979	-0.01940033	-0.37616688
0.03256	10.90867	9.259e-05	0.0	0.0	0.0	0.00196011	0.0	0.0	9e-08	497.89675775	740.03418456	777.06724384	17.42376135	-0.01962152	-0.37611459
0.03261	10.92693	9.366e-05	0.0	0.0	0.0	0.00195904	0.0	0.0	9e-08	498.1295198	740.01233607	777.00069753	17.40573152	-0.01983899	-0.37606235
0.03267	10.9452	9.475e-05	0.0	0.0	0.0	0.00195795	0.0	0.0	9e-08	498.36200758	739.99026543	776.93421972	17.38772031	-0.02005276	-0.37601016
0.03272	10.96346	9.584e-05	0.0	0.0	0.0	0.00195686	0.0	0.0	1e-07	498.59422141	739.96797507	776.86781031	17.36972769	-0.02026287	-0.37595803
0.03278	10.98172	9.694e-05	0.0	0.0	0.0	0.00195575	0.0	0.0	1e-07	498.82616158	739.9454674	776.80146922	17.35175369	-0.02046964	-0.37590596
0.03283	10.99998	9.806e-05	0.0	0.0	0.0	0.00195464	0.0	0.0	1e-07	499.05782842	739.92274458	776.73519638	17.3337983	-0.02067317	-0.37585393
0.03289	11.01824	9.918e-05	0.0	0.0	0.0	0.00195351	0.0	0.0	1e-07	499.28922222	739.89980871	776.66899169	17.31586142	-0.02087272	-0.37580196
0.03294	11.0365	0.00010032	0.0	0.0	0.0	0.00195237	0.0	0.0	1e-07	499.52034329	739.87666243	776.60285507	17.29794309	-0.02106875	-0.37575004
0.033	11.05476	0.00010146	0.0	0.0	0.0	0.00195123	0.0	0.0	1e-07	499.75119193	739.85330802	776.53678645	17.28004329	-0.0212613	-0.37569818
0.03305	11.07302	0.00010262	0.0	0.0	0.0	0.00195007	0.0	0.0	1e-07	499.98176844	739.82974777	776.47078573	17.262162	-0.0214504	-0.37564637
0.03311	11.09128	0.00010378	0.0	0.0	0.0	0.0019489	0.0	0.0	1e-07	500.21207313	739.80598391	776.40485285	17.24429922	-0.02163608	-0.37559461
0.03316	11.10953	0.00010496	0.0	0.0	0.0	0.00194772	0.0	0.0	1.1e-07	500.44210631	739.78201867	776.3389877	17.22645493	-0.02181837	-0.37554291
0.03322	11.12779	0.00010615	0.0	0.0	0.0	0.00194654	0.0	0.0	1.1e-07	500.67186826	739.75785427	776.27319022	17.20862911	-0.02199729	-0.37549126
0.03327	11.14605	0.00010735	0.0	0.0	0.0	0.00194534	0.0	0.0	1.1e-07	500.90135931	739.73349287	776.20746031	17.19082176	-0.02217289	-0.37543966
0.03333	11.1643	0.00010856	0.0	0.0	0.0	0.00194413	0.0	0.0	1.1e-07	501.13057974	739.70893664	776.14179791	17.17303286	-0.02234518	-0.37538812
0.03338	11.18256	0.00010978	0.0	0.0	0.0	0.0019429	0.0	0.0	1.1e-07	501.35952985	739.68418773	776.07620292	17.15526239	-0.02251419	-0.37533662
0.03344	11.20081	0.00011101	0.0	0.0	0.0	0.00194167	0.0	0.0	1.1e-07	501.58820996	739.65924825	776.01067527	17.13751034	-0.02267995	-0.37528519
0.03349	11.21906	0.00011225	0.0	0.0	0.0	0.00194043	0.0	0.0	1.1e-07	501.81662035	739.6341203	775.94521487	17.11977669	-0.0228425	-0.3752338
0.0435	14.53083	0.00057687	4e-08	0.0	0.0	0.00147527	3e-08	0.0	5.8e-07	539.1891519	733.34136369	765.07478265	14.18397949	-0.01944587	-0.36670051
0.04356	14.54897	0.00058089	4e-08	0.0	0.0	0.00147125	3e-08	0.0	5.8e-07	539.37301607	733.30242124	765.02039648	14.16936543	-0.01932022	-0.36665781
0.04361	14.56711	0.00058493	4e-08	0.0	0.0	0.00146721	3e-08	0.0	5.9e-07	539.55666312	733.26346514	764.96606469	14.15476695	-0.01919392	-0.36661516
0.04367	14.58525	0.00058898	4e-08	0.0	0.0	0.00146315	3e-08	0.0	5.9e-07	539.74009333	733.22449567	764.91178723	14.14018401	-0.01906696	-0.36657255
0.04372	14.60338	0.00059305	4e-08	0.0	0.0	0.00145908	3e-08	0.0	5.9e-07	539.923307	733.18551311	764.85756404	14.1256166	-0.01893935	-0.36652999
0.04378	14.62152	0.00059713	4e-08	0.0	0.0	0.001455	3e-08	0.0	6e-07	540.10630444	733.14651771	764.80339504	14.11106471	-0.01881111	-0.36648746
0.04383	14.63966	0.00060122	4e-08	0.0	0.0	0.0014509	3e-08	0.0	6e-07	540.28908595	733.10750973	764.74928019	14.09652831	-0.01868222	-0.36644498
0.04389	14.65779	0.00060533	4e-08	0.0	0.0	0.00144678	3e-08	0.0	6.1e-07	540.47165183	733.06848945	764.69521943	14.08200739	-0.0185527	-0.36640255
0.04394	14.67593	0.00060946	4e-08	0.0	0.0	0.00144265	3e-08	0.0	6.1e-07	540.65400238	733.0294571	764.64121268	14.06750192	-0.01842254	-0.36636015
0.044	14.69406	0.0006136	4e-08	0.0	0.0	0.0014385	3e-08	0.0	6.1e-07	540.83613789	732.99041294	764.58725989	14.05301186	-0.01829184	-0.3663178
0.04405	14.7122	0.00061775	4e-08	0.0	0.0	0.00143434	3e-08	0.0	6.2e-07	541.01805867	732.95135698	764.53336101	14.03853725	-0.01816046	-0.36627549
0.04411	14.73033	0.00062192	4e-08	0.0	0.0	0.00143017	3e-08	0.0	6.2e-07	541.19976501	732.91228962	764.47951597	14.02407804	-0.01802846	-0.36623322
0.04416	14.74846	0.0006261	4e-08	0.0	0.0	0.00142598	3e-08	0.0	6.3e-07	541.38125723	732.87321108	764.42572471	14.00963422	-0.01789585	-0.36619099
0.04422	14.76659	0.0006303	4e-08	0.0	0.0	0.00142178	3e-08	0.0	6.3e-07	541.56253562	732.83412158	764.37198717	13.99520577	-0.01776263	-0.36614881
0.04427	14.78472	0.00063451	4e-08	0.0	0.0	0.00141756	3e-08	0.0	6.4e-07	541.74360049	732.79502133	764.31830329	13.98079266	-0.0176288	-0.36610667
0.04433	14.80285	0.00063874	5e-08	0.0	0.0	0.00141333	4e-08	1e-08	6.4e-07	541.92445214	732.75591053	764.26467301	13.96639489	-0.01749437	-0.36606457
0.04438	14.82098	0.00064298	5e-08	0.0	0.0	0.00140908	4e-08	1e-08	6.4e-07	542.10509088	732.71678938	764.21109627	13.95201243	-0.01735934	-0.36602251
0.04444	14.83911	0.00064723	5e-08	0.0	0.0	0.00140482	4e-08	1e-08	6.5e-07	542.28551701	732.67765807	764.15757301	13.93764526	-0.01722372	-0.36598049
0.04449	14.85724	0.0006515	5e-08	0.0	0.0	0.00140055	4e-08	1e-08	6.5e-07	542.46573084	732.6385168	764.10410318	13.92329336	-0.01708751	-0.36593852
0.05455	18.16403	0.00151797	6e-07	0.0	1e-08	0.00053188	7.1e-07	1.1e-07	1.52e-06	572.19479879	725.18133584	755.16021782	11.53346577	0.01851465	-0.35891748
0.05461	18.18205	0.0015222	6.1e-07	0.0	1e-08	0.00052763	7.2e-07	1.1e-07	1.53e-06	572.3412284	725.13656678	755.11563881	11.5215839	0.01879261	-0.35888248
0.05466	18.20006	0.00152641	6.1e-07	0.0	1e-08	0.0005234	7.3e-07	1.1e-07	1.53e-06	572.48750118	725.09171242	755.07110335	11.50971362	0.01907192	-0.35884752
0.05472	18.21807	0.0015306	6.2e-07	0.0	1e-08	0.00051918	7.4e-07	1.1e-07	1.53e-06	572.63361738	725.04677193	755.02661141	11.49785489	0.01935261	-0.35881259
0.05477	18.23607	0.00153478	6.3e-07	0.0	1e-08	0.00051498	7.5e-07	1.1e-07	1.54e-06	572.77957723	725.00174451	754.98216293	11.48600772	0.01963467	-0.3587777
0.05483	18.25408	0.00153894	6.3e-07	0.0	1e-08	0.0005108	7.6e-07	1.1e-07	1.54e-06	572.92538096	724.95662933	754.93775787	11.47417207	0.01991813	-0.35874284
0.05488	18.27209	0.00154308	6.4e-07	0.0	1e-08	0.00050663	7.7e-07	1.1e-07	1.55e-06	573.07102881	724.91142559	754.89339617	11.46234793	0.02020298	-0.35870802
0.05494	18.2901	0.00154721	6.5e-07	0.0	1e-08	0.00050248	7.8e-07	1.2e-07	1.55e-06	573.216521	724.86613247	754.84907779	11.45053529	0.02048925	-0.35867323
0.05499	18.3081	0.00155132	6.5e-07	0.0	1e-08	0.00049835	7.9e-07	1.2e-07	1.55e-06	573.36185778	724.82074916	754.80480269	11.43873412	0.02077693	-0.35863847
0.05505	18.32611	0.00155542	6.6e-07	0.0	1e-08	0.00049423	8e-07	1.2e-07	1.56e-06	573.50703936	724.77527485	754.7605708	11.42694441	0.02106604	-0.35860375
0.0551	18.34412	0.0015595	6.7e-07	0.0	1e-08	0.00049013	8.1e-07	1.2e-07	1.56e-06	573.65206598	724.72970874	754.71638209	11.41516614	0.02135658	-0.35856906
0.05516	18.36212	0.00156356	6.8e-07	0.0	1e-08	0.00048604	8.2e-07	1.2e-07	1.57e-06	573.79693787	724.68405	754.6722365	11.40339937	0.02164841	-0.3585344
0.05521	18.38012	0.0015676	6.8e-07	0.0	1e-08	0.00048197	8.3e-07	1.2e-07	1.57e-06	573.94165526	724.63829793	754.62813399	11.39164403	0.02194168	-0.35849978
0.05527	18.39813	0.00157163	6.9e-07	0.0	1e-08	0.00047792	8.4e-07	1.3e-07	1.57e-06	574.08621838	724.59245172	754.58407451	11.37990003	0.0222365	-0.3584652
0.05532	18.41613	0.00157564	7e-07	0.0	1e-08	0.00047389	8.5e-07	1.3e-07	1.58e-06	574.23062745	724.54651053	754.54005801	11.3681674	0.02253279	-0.35843064
0.05538	18.43413	0.00157963	7e-07	0.0	1e-08	0.00046987	8.6e-07	1.3e-07	1.58e-06	574.37488268	724.50047356	754.49608444	11.35644613	0.02283055	-0.35839612
0.05543	18.45213	0.00158361	7.1e-07	0.0	1e-08	0.00046587	8.7e-07	1.3e-07	1.59e-06	574.5189843	724.45434	754.45215375	11.3447362	0.0231298	-0.35836164
0.05549	18.47013	0.00158757	7.2e-07	0.0	1e-08	0.00046189	8.8e-07	1.3e-07	1.59e-06	574.66293253	724.40810906	754.4082659	11.3330376	0.02343053	-0.35832718
0.06555	21.75329	0.00199173	3.47e-06	0.0	5e-08	4.902e-05	5.64e-06	8.8e-07	2e-06	598.58813954	713.78278254	747.04991434	9.36773602	0.1082505	-0.35255072
0.06561	21.77117	0.00199244	3.49e-06	0.0	5e-08	4.823e-05	5.68e-06	8.9e-07	2e-06	598.70630351	713.71231147	747.01312899	9.35790914	0.10887431	-0.35252184
0.06566	21.78905	0.00199314	3.52e-06	0.0	5e-08	4.745e-05	5.73e-06	8.9e-07	2.01e-06	598.82433586	713.64172676	746.97637819	9.34809247	0.10949951	-0.35249299
0.06572	21.80693	0.00199383	3.54e-06	0.0	5e-08	4.668e-05	5.78e-06	9e-07	2.01e-06	598.94223664	713.57102917	746.93966191	9.33828613	0.1101261	-0.35246417
0.06577	21.82481	0.00199451	3.56e-06	0.0	5e-08	4.592e-05	5.83e-06	9.1e-07	2.01e-06	599.06000595	713.50021946	746.90298009	9.32849025	0.11075407	-0.35243537
0.06583	21.84269	0.00199517	3.59e-06	0.0	5e-08	4.518e-05	5.87e-06	9.2e-07	2.01e-06	599.17764386	713.42929839	746.86633268	9.31870493	0.11138339	-0.3524066
0.06588	21.86057	0.00199583	3.61e-06	0.0	5e-08	4.444e-05	5.92e-06	9.2e-07	2.01e-06	599.29515046	713.35826677	746.82971966	9.30891624	0.11201407	-0.35237786
0.06594	21.87844	0.00199648	3.64e-06	0.0	5e-08	4.371e-05	5.97e-06	9.3e-07	2.01e-06	599.41252565	713.28712534	746.79314102	9.29914596	0.11264609	-0.35234914
0.06599	21.89632	0.00199711	3.66e-06	0.0	6e-08	4.3e-05	6.02e-06	9.4e-07	2.01e-06	599.5297696	713.21587491	746.75659669	9.28938653	0.11327945	-0.35232046
0.06605	21.91419	0.00199774	3.69e-06	0.0	6e-08	4.229e-05	6.07e-06	9.5e-07	2.01e-06	599.64688241	713.14451629	746.72008662	9.27963711	0.11391412	-0.3522918
0.0661	21.93207	0.00199835	3.71e-06	0.0	6e-08	4.159e-05	6.12e-06	9.6e-07	2.01e-06	599.76386416	713.07305028	746.68361077	9.26989774	0.11455011	-0.35226316
0.06616	21.94994	0.00199895	3.74e-06	0.0	6e-08	4.09e-05	6.17e-06	9.6e-07	2.01e-06	599.88071491	713.00147768	746.6471691	9.26016847	0.11518739	-0.35223455
0.06621	21.96781	0.00199955	3.76e-06	0.0	6e-08	4.022e-05	6.21e-06	9.7e-07	2.01e-06	599.99743475	712.92979932	746.61076157	9.25044936	0.11582596	-0.35220597
0.06627	21.98569	0.00200013	3.79e-06	0.0	6e-08	3.956e-05	6.26e-06	9.8e-07	2.01e-06	600.11402376	712.85801602	746.57438813	9.24074045	0.11646581	-0.35217742
0.06632	22.00356	0.00200071	3.81e-06	0.0	6e-08	3.89e-05	6.32e-06	9.9e-07	2.01e-06	600.23048201	712.78612862	746.53804874	9.2310418	0.11710693	-0.35214889
0.06638	22.02143	0.00200127	3.84e-06	0.0	6e-08	3.825e-05	6.37e-06	9.9e-07	2.01e-06	600.34680958	712.71413794	746.50174335	9.22135346	0.1177493	-0.35212039
0.06643	22.0393	0.00200183	3.86e-06	0.0	6e-08	3.761e-05	6.42e-06	1e-06	2.02e-06	600.46300655	712.64204482	746.46547193	9.2116755	0.11839291	-0.35209192
0.06649	22.05717	0.00200237	3.89e-06	0.0	6e-08	3.697e-05	6.47e-06	1.01e-06	2.02e-06	600.57907301	712.56985013	746.42923443	9.20199917	0.11903778	-0.35206347
0.07655	25.31615	0.00201319	1.082e-05	1e-08	2e-07	7.8e-07	2.219e-05	3.57e-06	2.05e-06	619.70353971	698.67670868	740.33024262	7.58681399	0.24546275	-0.34727553
0.07661	25.3339	0.002013	1.087e-05	1e-08	2e-07	7.6e-07	2.231e-05	3.59e-06	2.05e-06	619.7969859	698.60286609	740.29962895	7.57880806	0.24613431	-0.34725149
0.07666	25.35164	0.00201282	1.092e-05	1e-08	2.1e-07	7.4e-07	2.244e-05	3.61e-06	2.05e-06	619.89031778	698.52910527	740.26904281	7.57081044	0.24680504	-0.34722748
0.07672	25.36939	0.00201264	1.097e-05	1e-08	2.1e-07	7.2e-07	2.257e-05	3.63e-06	2.05e-06	619.98353546	698.45542705	740.23848418	7.56282104	0.24747492	-0.34720349
0.07677	25.38714	0.00201245	1.102e-05	1e-08	2.1e-07	7e-07	2.27e-05	3.65e-06	2.05e-06	620.07663904	698.38183223	740.20795304	7.55483972	0.24814395	-0.34717952
0.07683	25.40488	0.00201226	1.107e-05	1e-08	2.1e-07	6.8e-07	2.283e-05	3.67e-06	2.05e-06	620.1696286	698.30832165	740.17744936	7.54686638	0.24881213	-0.34715558
0.07688	25.42262	0.00201207	1.113e-05	1e-08	2.1e-07	6.7e-07	2.296e-05	3.69e-06	2.05e-06	620.26250423	698.23489609	740.14697311	7.53890089	0.24947944	-0.34713165
0.07694	25.44037	0.00201189	1.118e-05	1e-08	2.1e-07	6.5e-07	2.309e-05	3.72e-06	2.05e-06	620.35526603	698.16155637	740.11652426	7.5309431	0.25014587	-0.34710775
0.07699	25.45811	0.00201169	1.123e-05	1e-08	2.1e-07	6.3e-07	2.322e-05	3.74e-06	2.05e-06	620.44791409	698.08830329	740.08610279	7.522991	0.25081142	-0.34708387
0.07705	25.47585	0.0020115	1.128e-05	1e-08	2.1e-07	6.2e-07	2.336e-05	3.76e-06	2.05e-06	620.54044846	698.01513765	740.05570868	7.5150427	0.25147609	-0.34706001
0.0771	25.49359	0.00201131	1.134e-05	1e-08	2.2e-07	6e-07	2.349e-05	3.78e-06	2.05e-06	620.63286919	697.94206027	740.02534192	7.50710458	0.25213986	-0.34703617
0.07716	25.51133	0.00201112	1.139e-05	1e-08	2.2e-07	5.9e-07	2.362e-05	3.8e-06	2.05e-06	620.7251764	697.86907191	739.99500248	7.49917313	0.25280272	-0.34701235
0.07721	25.52907	0.00201092	1.144e-05	1e-08	2.2e-07	5.7e-07	2.376e-05	3.82e-06	2.05e-06	620.81737015	697.79617337	739.96469033	7.49124814	0.25346467	-0.34698855
0.07727	25.54681	0.00201072	1.149e-05	1e-08	2.2e-07	5.6e-07	2.389e-05	3.85e-06	2.05e-06	620.90945053	697.72336541	739.93440545	7.48332938	0.2541257	-0.34696478
0.07732	25.56455	0.00201053	1.155e-05	1e-08	2.2e-07	5.4e-07	2.402e-05	3.87e-06	2.05e-06	621.00141761	697.65064882	739.90414783	7.47541665	0.2547858	-0.34694102
0.07738	25.58228	0.00201033	1.16e-05	1e-08	2.2e-07	5.3e-07	2.416e-05	3.89e-06	2.05e-06	621.09327145	697.57802437	739.87391743	7.46750971	0.25544497	-0.34691729
0.07743	25.60002	0.00201013	1.165e-05	1e-08	2.2e-07	5.2e-07	2.43e-05	3.91e-06	2.05e-06	621.18501211	697.50549283	739.84371426	7.45960833	0.25610319	-0.34689358
0.07749	25.61776	0.00200993	1.171e-05	1e-08	2.2e-07	5e-07	2.443e-05	3.94e-06	2.05e-06	621.27663965	697.43305495	739.81353828	7.45171226	0.25676047	-0.34686989
0.08755	28.852	0.00195569	2.448e-05	5e-08	5.5e-07	0.0	6.008e-05	9.89e-06	2.05e-06	636.24223067	686.3209147	734.72165595	6.14481261	0.35600534	-0.34287252
0.08761	28.86961	0.0019553	2.457e-05	5e-08	5.5e-07	0.0	6.034e-05	9.93e-06	2.05e-06	636.3147078	686.2737862	734.69604202	6.13838068	0.35641784	-0.34285241
0.08766	28.88722	0.00195491	2.466e-05	5e-08	5.5e-07	0.0	6.06e-05	9.98e-06	2.05e-06	636.38708956	686.22681358	734.67045068	6.13195601	0.35682888	-0.34283232
0.08772	28.90483	0.00195451	2.474e-05	5e-08	5.5e-07	0.0	6.086e-05	1.002e-05	2.05e-06	636.45937603	686.17999677	734.64488193	6.12553836	0.35723848	-0.34281225
0.08777	28.92243	0.00195412	2.483e-05	5e-08	5.6e-07	0.0	6.112e-05	1.006e-05	2.05e-06	636.53156731	686.13333574	734.61933574	6.11912799	0.35764662	-0.34279219
0.08783	28.94004	0.00195372	2.492e-05	5e-08	5.6e-07	0.0	6.138e-05	1.011e-05	2.05e-06	636.60366349	686.08683045	734.59381209	6.11272479	0.35805331	-0.34277215
0.08788	28.95765	0.00195332	2.501e-05	5e-08	5.6e-07	0.0	6.165e-05	1.015e-05	2.05e-06	636.67566466	686.04048083	734.56831096	6.10632861	0.35845855	-0.34275213
0.08794	28.97525	0.00195292	2.509e-05	5e-08	5.6e-07	0.0	6.191e-05	1.02e-05	2.05e-06	636.74757089	685.99428684	734.54283233	6.09993957	0.35886234	-0.34273213
0.08799	28.99286	0.00195252	2.518e-05	5e-08	5.7e-07	0.0	6.217e-05	1.024e-05	2.05e-06	636.8193823	685.94824842	734.51737617	6.09355761	0.35926469	-0.34271215
0.08805	29.01046	0.00195212	2.527e-05	5e-08	5.7e-07	0.0	6.244e-05	1.029e-05	2.05e-06	636.89109895	685.90236551	734.49194247	6.08718273	0.35966559	-0.34269218
0.0881	29.02807	0.00195172	2.536e-05	5e-08	5.7e-07	0.0	6.271e-05	1.033e-05	2.05e-06	636.96272095	685.85663804	734.4665312	6.08081486	0.36006504	-0.34267223
0.08816	29.04567	0.00195132	2.545e-05	5e-08	5.7e-07	0.0	6.297e-05	1.038e-05	2.05e-06	637.03424837	685.81106595	734.44114234	6.07445406	0.36046305	-0.3426523
0.08821	29.06327	0.00195091	2.553e-05	5e-08	5.7e-07	0.0	6.324e-05	1.042e-05	2.05e-06	637.10568131	685.76564917	734.41577588	6.06810033	0.36085962	-0.34263239
0.08827	29.08088	0.00195051	2.562e-05	5e-08	5.8e-07	0.0	6.351e-05	1.047e-05	2.05e-06	637.17701986	685.72038763	734.39043178	6.06175361	0.36125475	-0.34261249
0.08832	29.09848	0.0019501	2.571e-05	5e-08	5.8e-07	0.0	6.378e-05	1.051e-05	2.05e-06	637.24826411	685.67528125	734.36511004	6.055414	0.36164843	-0.34259261
0.08838	29.11608	0.00194969	2.58e-05	5e-08	5.8e-07	0.0	6.405e-05	1.056e-05	2.05e-06	637.31941413	685.63032996	734.33981062	6.04908142	0.36204068	-0.34257275
0.08843	29.13368	0.00194929	2.589e-05	5e-08	5.8e-07	0.0	6.432e-05	1.06e-05	2.05e-06	637.39047003	685.58553368	734.31453351	6.04275586	0.36243149	-0.3425529
0.08849	29.15128	0.00194888	2.598e-05	5e-08	5.9e-07	0.0	6.459e-05	1.065e-05	2.05e-06	637.46143189	685.54089232	734.28927869	6.03643732	0.36282086	-0.34253308
0.09855	32.36018	0.00185475	4.537e-05	2e-07	1.15e-06	0.0	0.00012784	2.143e-05	2.05e-06	648.95516402	679.79269952	730.02179593	4.9922542	0.41189917	-0.33918317
0.09861	32.37765	0.00185413	4.549e-05	2e-07	1.15e-06	0.0	0.00012826	2.15e-05	2.05e-06	649.0103097	679.77311581	730.0003003	4.98710235	0.41206406	-0.33916624
0.09866	32.39512	0.00185351	4.562e-05	2e-07	1.16e-06	0.0	0.00012868	2.158e-05	2.05e-06	649.06537708	679.75364413	729.97882339	4.98195266	0.41222859	-0.33914931
0.09872	32.41259	0.00185289	4.574e-05	2e-07	1.16e-06	0.0	0.00012911	2.165e-05	2.05e-06	649.1203662	679.73428436	729.95736521	4.97680513	0.41239274	-0.33913239
0.09877	32.43006	0.00185226	4.586e-05	2e-07	1.16e-06	0.0	0.00012953	2.172e-05	2.05e-06	649.17527708	679.7150364	729.93592574	4.97170803	0.4125484	-0.3391156
0.09883	32.44753	0.00185164	4.598e-05	2e-07	1.17e-06	0.0	0.00012995	2.179e-05	2.05e-06	649.23011046	679.69589759	729.91450483	4.9666926	0.41269031	-0.339099
0.09888	32.465	0.00185101	4.611e-05	2e-07	1.17e-06	0.0	0.00013038	2.187e-05	2.05e-06	649.28486754	679.67686366	729.89310222	4.96158839	0.41284714	-0.33908219
0.09894	32.48246	0.00185039	4.623e-05	2.1e-07	1.17e-06	0.0	0.0001308	2.194e-05	2.05e-06	649.33954702	679.65793927	729.87171819	4.95648887	0.41300318	-0.33906538
0.09899	32.49993	0.00184976	4.635e-05	2.1e-07	1.18e-06	0.0	0.00013123	2.201e-05	2.05e-06	649.39414897	679.63912417	729.85035272	4.95139404	0.41315841	-0.33904859
0.09905	32.51739	0.00184913	4.647e-05	2.1e-07	1.18e-06	0.0	0.00013166	2.209e-05	2.05e-06	649.44867345	679.62041812	729.82900581	4.94630391	0.41331285	-0.33903181
0.0991	32.53486	0.0018485	4.66e-05	2.1e-07	1.19e-06	0.0	0.00013209	2.216e-05	2.05e-06	649.50312053	679.60182088	729.80767743	4.94121848	0.41346649	-0.33901505
0.09916	32.55232	0.00184787	4.672e-05	2.1e-07	1.19e-06	0.0	0.00013252	2.223e-05	2.05e-06	649.55749028	679.58333221	729.78636757	4.93613773	0.41361932	-0.33899829
0.09921	32.56978	0.00184724	4.685e-05	2.1e-07	1.19e-06	0.0	0.00013295	2.231e-05	2.05e-06	649.61178277	679.56495185	729.76507622	4.93106168	0.41377136	-0.33898154
0.09927	32.58724	0.0018466	4.697e-05	2.1e-07	1.2e-06	0.0	0.00013338	2.238e-05	2.05e-06	649.66599807	679.54667957	729.74380336	4.92599032	0.4139226	-0.33896481
0.09932	32.6047	0.00184597	4.709e-05	2.1e-07	1.2e-06	0.0	0.00013381	2.246e-05	2.05e-06	649.72013624	679.52851512	729.72254898	4.92092366	0.41407304	-0.33894809
0.09938	32.62216	0.00184533	4.722e-05	2.2e-07	1.2e-06	0.0	0.00013424	2.253e-05	2.05e-06	649.77419736	679.51045827	729.70131306	4.91586168	0.41422268	-0.33893138
0.09943	32.63962	0.00184469	4.734e-05	2.2e-07	1.21e-06	-0.0	0.00013467	2.261e-05	2.05e-06	649.82818149	679.49250875	729.68009559	4.91080441	0.41437152	-0.33891468
0.09949	32.65708	0.00184406	4.747e-05	2.2e-07	1.21e-06	-0.0	0.00013511	2.268e-05	2.05e-06	649.8820887	679.47466634	729.65889655	4.90575278	0.41451941	-0.338898
0.10955	35.84004	0.00170932	7.26e-05	6.1e-07	2.01e-06	0.0	0.00022751	3.868e-05	2.05e-06	658.54552213	677.69217911	726.0705439	4.07656663	0.42743751	-0.33608092
0.1096	35.85737	0.00170849	7.275e-05	6.2e-07	2.01e-06	0.0	0.00022808	3.878e-05	2.05e-06	658.58678285	677.68898527	726.05242887	4.07250687	0.42744656	-0.3360667
0.10966	35.8747	0.00170767	7.29e-05	6.2e-07	2.02e-06	0.0	0.00022866	3.888e-05	2.05e-06	658.62798274	677.68584715	726.03432906	4.06845213	0.42745505	-0.33605249
0.10971	35.89202	0.00170684	7.305e-05	6.2e-07	2.02e-06	0.0	0.00022923	3.898e-05	2.05e-06	658.66912188	677.68276453	726.01624444	4.06441597	0.42746141	-0.33603833
0.10977	35.90935	0.00170601	7.32e-05	6.2e-07	2.03e-06	0.0	0.0002298	3.908e-05	2.05e-06	658.71020061	677.67973654	725.99817496	4.06036625	0.42746932	-0.33602413
0.10982	35.92667	0.00170518	7.334e-05	6.3e-07	2.03e-06	0.0	0.00023037	3.918e-05	2.05e-06	658.75121867	677.67676382	725.98012066	4.05631654	0.42747723	-0.33600993
0.10988	35.944	0.00170435	7.349e-05	6.3e-07	2.04e-06	0.0	0.00023095	3.928e-05	2.05e-06	658.79217608	677.67384636	725.96208154	4.05229131	0.42748242	-0.3359958
0.10993	35.96132	0.00170351	7.364e-05	6.3e-07	2.04e-06	0.0	0.00023152	3.938e-05	2.05e-06	658.83307327	677.67098303	725.94405752	4.04826512	0.42748771	-0.33598166
0.10999	35.97864	0.00170268	7.379e-05	6.4e-07	2.05e-06	0.0	0.0002321	3.948e-05	2.05e-06	658.87391022	677.66817388	725.9260486	4.04423132	0.42749385	-0.3359675
0.11004	35.99596	0.00170185	7.394e-05	6.4e-07	2.05e-06	0.0	0.00023268	3.958e-05	2.05e-06	658.91468679	677.66541925	725.90805481	4.04020073	0.42749963	-0.33595335
0.1101	36.01328	0.00170101	7.409e-05	6.4e-07	2.06e-06	0.0	0.00023325	3.968e-05	2.05e-06	658.95540304	677.66271901	725.89007614	4.03620412	0.42750156	-0.33593929
0.11015	36.0306	0.00170018	7.424e-05	6.5e-07	2.06e-06	0.0	0.00023383	3.978e-05	2.05e-06	658.99605958	677.66007157	725.87211247	4.03218711	0.42750581	-0.33592517
0.11021	36.04792	0.00169934	7.439e-05	6.5e-07	2.07e-06	0.0	0.00023441	3.988e-05	2.05e-06	659.03665604	677.65747788	725.85416387	4.02817009	0.42751005	-0.33591106
0.11026	36.06524	0.0016985	7.454e-05	6.5e-07	2.07e-06	0.0	0.00023499	3.999e-05	2.05e-06	659.07719243	677.65493793	725.83623034	4.02416106	0.42751342	-0.33589696
0.11032	36.08256	0.00169766	7.469e-05	6.6e-07	2.08e-06	0.0	0.00023557	4.009e-05	2.05e-06	659.11766888	677.65245137	725.81831186	4.02016269	0.42751564	-0.33588289
0.11037	36.09987	0.00169682	7.484e-05	6.6e-07	2.08e-06	0.0	0.00023615	4.019e-05	2.05e-06	659.15808559	677.65001772	725.80040838	4.01616851	0.42751737	-0.33586884
0.11043	36.11719	0.00169598	7.499e-05	6.6e-07	2.09e-06	0.0	0.00023673	4.029e-05	2.05e-06	659.19844263	677.64763677	725.7825199	4.01217843	0.42751865	-0.33585479
0.11048	36.1345	0.00169514	7.514e-05	6.7e-07	2.09e-06	0.0	0.00023731	4.039e-05	2.05e-06	659.23874008	677.64530833	725.7646464	4.00822303	0.42751608	-0.33584083
0.12055	39.29088	0.0015289	0.00010374	1.5e-06	3.04e-06	0.0	0.0003529	6.066e-05	2.05e-06	665.69656077	677.90766454	722.73031071	3.35265003	0.4205593	-0.33345864
0.1206	39.30806	0.00152793	0.0001039	1.5e-06	3.05e-06	0.0	0.00035357	6.078e-05	2.05e-06	665.72730246	677.91194583	722.71494065	3.34943153	0.42049085	-0.33344656
0.12066	39.32524	0.00152697	0.00010406	1.51e-06	3.06e-06	0.0	0.00035425	6.09e-05	2.05e-06	665.75799947	677.91624986	722.69958294	3.34621303	0.4204224	-0.33343447
0.12071	39.34242	0.001526	0.00010422	1.52e-06	3.06e-06	0.0	0.00035492	6.102e-05	2.05e-06	665.7886518	677.92057663	722.68423757	3.34300581	0.42035317	-0.33342242
0.12077	39.3596	0.00152504	0.00010438	1.52e-06	3.07e-06	0.0	0.0003556	6.114e-05	2.05e-06	665.81925968	677.92492579	722.66890451	3.33980634	0.42028341	-0.33341038
0.12082	39.37677	0.00152407	0.00010454	1.53e-06	3.07e-06	0.0	0.00035627	6.125e-05	2.05e-06	665.84982328	677.9292971	722.65358374	3.33660536	0.42021374	-0.33339834
0.12088	39.39395	0.00152311	0.0001047	1.53e-06	3.08e-06	0.0	0.00035694	6.137e-05	2.05e-06	665.88034256	677.93369062	722.63827525	3.33341654	0.42014319	-0.33338633
0.12093	39.41112	0.00152214	0.00010486	1.54e-06	3.08e-06	0.0	0.00035762	6.149e-05	2.05e-06	665.91081779	677.93810596	722.622979	3.33022223	0.42007304	-0.33337431
0.12099	39.4283	0.00152117	0.00010502	1.55e-06	3.09e-06	0.0	0.0003583	6.161e-05	2.05e-06	665.94124884	677.94254329	722.60769502	3.32707042	0.41999987	-0.33336239
0.12104	39.44547	0.00152021	0.00010518	1.55e-06	3.09e-06	0.0	0.00035897	6.173e-05	2.05e-06	665.9716366	677.94700132	722.59242315	3.32388894	0.41992881	-0.3333504
0.1211	39.46265	0.00151924	0.00010534	1.56e-06	3.1e-06	0.0	0.00035965	6.185e-05	2.05e-06	666.00198046	677.95148095	722.5771635	3.32070747	0.41985775	-0.33333842
0.12115	39.47982	0.00151827	0.0001055	1.57e-06	3.1e-06	0.0	0.00036033	6.197e-05	2.05e-06	666.03228041	677.95598218	722.56191606	3.31752599	0.41978668	-0.33332643
0.12121	39.49699	0.0015173	0.00010566	1.57e-06	3.11e-06	0.0	0.000361	6.209e-05	2.05e-06	666.06253646	677.96050502	722.54668085	3.31434451	0.41971562	-0.33331444
0.12126	39.51416	0.00151633	0.00010583	1.58e-06	3.12e-06	0.0	0.00036168	6.221e-05	2.05e-06	666.0927486	677.96504946	722.53145785	3.31118693	0.41964293	-0.33330251
0.12132	39.53133	0.00151536	0.00010599	1.58e-06	3.12e-06	0.0	0.00036236	6.233e-05	2.05e-06	666.12291733	677.96961478	722.51624699	3.30804786	0.41956898	-0.33329063
0.12137	39.5485	0.00151439	0.00010615	1.59e-06	3.13e-06	0.0	0.00036304	6.245e-05	2.05e-06	666.15304304	677.97420045	722.5010482	3.30488418	0.41949671	-0.33327869
0.12143	39.56567	0.00151342	0.00010631	1.6e-06	3.13e-06	0.0	0.00036371	6.257e-05	2.05e-06	666.18312521	677.97880718	722.48586156	3.30172049	0.41942444	-0.33326674
0.12148	39.58284	0.00151245	0.00010647	1.6e-06	3.14e-06	0.0	0.00036439	6.269e-05	2.05e-06	666.21316385	677.98343499	722.47068708	3.2985568	0.41935216	-0.3332548
0.13155	42.71196	0.00132978	0.00013577	3.05e-06	4.13e-06	0.0	0.0004926	8.541e-05	2.05e-06	671.05639837	679.086662	719.88547092	2.77795889	0.40264658	-0.33122513
0.1316	42.72899	0.00132877	0.00013592	3.06e-06	4.14e-06	0.0	0.00049332	8.553e-05	2.05e-06	671.0796922	679.09366238	719.87232716	2.77539257	0.4025413	-0.3312148
0.13166	42.74602	0.00132775	0.00013608	3.07e-06	4.14e-06	-0.0	0.00049403	8.566e-05	2.05e-06	671.10295564	679.10066957	719.85919344	2.77282804	0.40243595	-0.33120448
0.13171	42.76305	0.00132674	0.00013624	3.08e-06	4.15e-06	-0.0	0.00049474	8.579e-05	2.05e-06	671.12618873	679.10768354	719.84606975	2.77026978	0.40233034	-0.33119418
0.13177	42.78007	0.00132572	0.0001364	3.09e-06	4.15e-06	-0.0	0.00049546	8.592e-05	2.05e-06	671.14939161	679.11470418	719.83295607	2.76771458	0.4022246	-0.33118388
0.13182	42.7971	0.00132471	0.00013655	3.1e-06	4.16e-06	-0.0	0.00049617	8.604e-05	2.05e-06	671.17256435	679.12173143	719.81985239	2.76516466	0.40211865	-0.3311736
0.13188	42.81413	0.0013237	0.00013671	3.11e-06	4.16e-06	-0.0	0.00049689	8.617e-05	2.05e-06	671.19570708	679.1287652	719.80675868	2.76262169	0.40201241	-0.33116334
0.13193	42.83115	0.00132268	0.00013687	3.12e-06	4.17e-06	-0.0	0.0004976	8.63e-05	2.05e-06	671.21881995	679.13580536	719.79367493	2.76007288	0.40190641	-0.33115306
0.13199	42.84817	0.00132167	0.00013703	3.13e-06	4.17e-06	0.0	0.00049831	8.642e-05	2.05e-06	671.24190284	679.14285202	719.78060116	2.75752407	0.40180041	-0.33114278
0.13204	42.8652	0.00132066	0.00013718	3.14e-06	4.18e-06	0.0	0.00049903	8.655e-05	2.05e-06	671.26495573	679.14990519	719.76753736	2.75498164	0.40169415	-0.33113252
0.1321	42.88222	0.00131964	0.00013734	3.15e-06	4.18e-06	0.0	0.00049974	8.668e-05	2.05e-06	671.28797878	679.15696474	719.75448351	2.75244153	0.40158781	-0.33112227
0.13215	42.89924	0.00131863	0.0001375	3.16e-06	4.19e-06	0.0	0.00050046	8.681e-05	2.05e-06	671.31097204	679.16403064	719.7414396	2.74990645	0.40148126	-0.33111203
0.13221	42.91626	0.00131761	0.00013766	3.17e-06	4.19e-06	0.0	0.00050117	8.693e-05	2.05e-06	671.33393563	679.1711028	719.72840562	2.74737786	0.40137444	-0.33110181
0.13226	42.93328	0.0013166	0.00013781	3.18e-06	4.2e-06	0.0	0.00050188	8.706e-05	2.05e-06	671.35686969	679.17818111	719.71538154	2.74485221	0.40126751	-0.3310916
0.13232	42.9503	0.00131559	0.00013797	3.19e-06	4.2e-06	0.0	0.0005026	8.719e-05	2.05e-06	671.37977429	679.18526552	719.70236736	2.74232205	0.40116076	-0.33108138
0.13237	42.96732	0.00131457	0.00013813	3.2e-06	4.21e-06	-0.0	0.00050331	8.731e-05	2.05e-06	671.40264934	679.1923561	719.68936308	2.73979188	0.40105401	-0.33107115
0.13243	42.98434	0.00131356	0.00013828	3.21e-06	4.22e-06	-0.0	0.00050403	8.744e-05	2.05e-06	671.42549482	679.19945286	719.6763687	2.73726912	0.40094698	-0.33106095
0.13248	43.00136	0.00131254	0.00013844	3.22e-06	4.22e-06	-0.0	0.00050474	8.757e-05	2.05e-06	671.44831091	679.20655566	719.66338421	2.73474811	0.40083987	-0.33105075
0.14255	46.10252	0.00112848	0.00016607	5.42e-06	5.15e-06	0.0	0.0006348	0.00011083	2.05e-06	675.19050423	680.56876532	717.44397258	2.3154282	0.37989525	-0.32930829
0.1426	46.1194	0.00112749	0.00016621	5.44e-06	5.15e-06	-0.0	0.0006355	0.00011096	2.05e-06	675.20890129	680.57637808	717.43265227	2.31334142	0.37977578	-0.3292994
0.14266	46.13627	0.0011265	0.00016636	5.45e-06	5.16e-06	-0.0	0.0006362	0.00011108	2.05e-06	675.22727919	680.58399123	717.42134024	2.31125728	0.37965627	-0.32929051
0.14271	46.15315	0.00112551	0.0001665	5.46e-06	5.16e-06	-0.0	0.0006369	0.00011121	2.05e-06	675.24563797	680.59160474	717.4100365	2.30917646	0.3795367	-0.32928163
0.14277	46.17002	0.00112452	0.00016664	5.48e-06	5.16e-06	-0.0	0.0006376	0.00011133	2.05e-06	675.26397773	680.59921859	717.39874103	2.30709845	0.37941709	-0.32927276
0.14282	46.18689	0.00112353	0.00016679	5.49e-06	5.17e-06	-0.0	0.0006383	0.00011146	2.05e-06	675.28229852	680.60683275	717.38745381	2.30502639	0.37929737	-0.32926391
0.14288	46.20376	0.00112255	0.00016693	5.51e-06	5.17e-06	-0.0	0.000639	0.00011158	2.05e-06	675.3006005	680.61444716	717.37617483	2.30295321	0.37917768	-0.32925506
0.14293	46.22063	0.00112156	0.00016707	5.52e-06	5.18e-06	0.0	0.0006397	0.00011171	2.05e-06	675.31888362	680.62206184	717.36490409	2.30087866	0.37905801	-0.32924621
0.14299	46.2375	0.00112057	0.00016722	5.53e-06	5.18e-06	0.0	0.0006404	0.00011184	2.05e-06	675.33714786	680.6296768	717.3536416	2.29880655	0.3789383	-0.32923736
0.14304	46.25437	0.00111959	0.00016736	5.55e-06	5.19e-06	0.0	0.0006411	0.00011196	2.05e-06	675.35539328	680.63729202	717.34238734	2.29673789	0.37881854	-0.32922852
0.1431	46.27124	0.0011186	0.0001675	5.56e-06	5.19e-06	0.0	0.00064179	0.00011209	2.05e-06	675.37361996	680.64490746	717.33114131	2.29467202	0.37869873	-0.32921969
0.14315	46.2881	0.00111761	0.00016765	5.58e-06	5.2e-06	0.0	0.00064249	0.00011221	2.05e-06	675.39182795	680.65252311	717.31990349	2.29261178	0.37857883	-0.32921088
0.14321	46.30497	0.00111663	0.00016779	5.59e-06	5.2e-06	0.0	0.00064319	0.00011234	2.05e-06	675.41001741	680.66013891	717.30867386	2.29055073	0.37845894	-0.32920207
0.14326	46.32184	0.00111564	0.00016793	5.61e-06	5.21e-06	0.0	0.00064389	0.00011246	2.05e-06	675.4281883	680.66775487	717.29745243	2.28848827	0.37833908	-0.32919325
0.14332	46.3387	0.00111466	0.00016807	5.62e-06	5.21e-06	-0.0	0.00064459	0.00011259	2.05e-06	675.4463406	680.675371	717.2862392	2.28642835	0.37821918	-0.32918444
0.14337	46.35556	0.00111367	0.00016822	5.63e-06	5.22e-06	-0.0	0.00064529	0.00011271	2.05e-06	675.46447436	680.68298729	717.27503416	2.28437174	0.37809923	-0.32917564
0.14343	46.37243	0.00111269	0.00016836	5.65e-06	5.22e-06	-0.0	0.00064598	0.00011284	2.05e-06	675.48258967	680.6906037	717.2638373	2.28231776	0.37797924	-0.32916685
0.14348	46.38929	0.0011117	0.0001685	5.66e-06	5.23e-06	-0.0	0.00064668	0.00011296	2.05e-06	675.50068658	680.69822021	717.25264861	2.28026998	0.37785916	-0.32915808
0.15354	49.46177	0.00093745	0.0001929	8.67e-06	6.01e-06	-0.0	0.00077043	0.00013529	2.05e-06	678.54790298	682.07996934	715.33549707	1.9352195	0.35565328	-0.32765288
0.1536	49.47849	0.00093653	0.00019302	8.69e-06	6.01e-06	-0.0	0.00077108	0.00013541	2.05e-06	678.56333644	682.08739668	715.32569669	1.93348673	0.35553186	-0.32764519
0.15365	49.4952	0.00093562	0.00019314	8.71e-06	6.01e-06	-0.0	0.00077173	0.00013553	2.05e-06	678.57875896	682.09482222	715.31590328	1.93175556	0.35541045	-0.32763751
0.15371	49.51192	0.0009347	0.00019327	8.72e-06	6.02e-06	-0.0	0.00077238	0.00013565	2.05e-06	678.59417058	682.10224595	715.30611684	1.9300227	0.35528903	-0.32762982
0.15376	49.52863	0.00093379	0.00019339	8.74e-06	6.02e-06	0.0	0.00077303	0.00013576	2.05e-06	678.60957126	682.10966788	715.29633736	1.92829139	0.35516762	-0.32762213
0.15382	49.54535	0.00093288	0.00019351	8.76e-06	6.03e-06	0.0	0.00077368	0.00013588	2.05e-06	678.62496104	682.117088	715.28656484	1.92656264	0.35504623	-0.32761446
0.15387	49.56206	0.00093196	0.00019364	8.78e-06	6.03e-06	0.0	0.00077433	0.000136	2.05e-06	678.64033998	682.12450631	715.27679928	1.92483565	0.35492485	-0.32760679
0.15393	49.57877	0.00093105	0.00019376	8.8e-06	6.03e-06	0.0	0.00077498	0.00013612	2.05e-06	678.6557081	682.13192279	715.26704067	1.9231136	0.35480351	-0.32759914
0.15398	49.59548	0.00093014	0.00019388	8.82e-06	6.04e-06	0.0	0.00077563	0.00013624	2.05e-06	678.67106554	682.13933743	715.25728898	1.92138922	0.35468216	-0.32759149
0.15404	49.61219	0.00092923	0.00019401	8.84e-06	6.04e-06	-0.0	0.00077627	0.00013635	2.05e-06	678.68641223	682.14675024	715.24754423	1.91966464	0.3545608	-0.32758383
0.15409	49.6289	0.00092832	0.00019413	8.86e-06	6.05e-06	-0.0	0.00077692	0.00013647	2.05e-06	678.70174816	682.15416122	715.23780641	1.91794337	0.35443947	-0.32757618
0.15415	49.64561	0.00092741	0.00019425	8.87e-06	6.05e-06	-0.0	0.00077757	0.00013659	2.05e-06	678.71707342	682.16157035	715.22807553	1.9162234	0.35431815	-0.32756854
0.1542	49.66231	0.0009265	0.00019437	8.89e-06	6.05e-06	-0.0	0.00077822	0.00013671	2.05e-06	678.73238803	682.16897764	715.21835156	1.91450631	0.35419685	-0.32756091
0.15426	49.67902	0.00092559	0.0001945	8.91e-06	6.06e-06	-0.0	0.00077887	0.00013682	2.05e-06	678.74769206	682.17638307	715.2086345	1.91279204	0.35407558	-0.32755329
0.15431	49.69573	0.00092468	0.00019462	8.93e-06	6.06e-06	-0.0	0.00077951	0.00013694	2.05e-06	678.76298556	682.18378664	715.19892434	1.91107565	0.35395429	-0.32754566
0.15437	49.71243	0.00092377	0.00019474	8.95e-06	6.06e-06	0.0	0.00078016	0.00013706	2.05e-06	678.7782685	682.19118835	715.18922108	1.90936025	0.35383301	-0.32753804
0.15442	49.72913	0.00092286	0.00019486	8.97e-06	6.07e-06	0.0	0.0007808	0.00013717	2.05e-06	678.79354089	682.1985882	715.17952473	1.90764766	0.35371175	-0.32753042
0.15448	49.74584	0.00092195	0.00019498	8.99e-06	6.07e-06	0.0	0.00078145	0.00013729	2.05e-06	678.8088028	682.20598618	715.16983527	1.90593695	0.35359051	-0.32752281
0.16454	52.78887	0.00076413	0.00021535	1.282e-05	6.67e-06	0.0	0.00089398	0.00015778	2.05e-06	681.45623075	683.52489968	713.50729126	1.61524009	0.33177139	-0.32621752
0.1646	52.80542	0.00076332	0.00021546	1.284e-05	6.67e-06	0.0	0.00089456	0.00015789	2.05e-06	681.47005511	683.53190409	713.49878323	1.6137631	0.33165486	-0.32621084
0.16465	52.82198	0.0007625	0.00021556	1.287e-05	6.68e-06	0.0	0.00089515	0.00015799	2.05e-06	681.48387399	683.53890623	713.49028118	1.61228868	0.33153842	-0.32620417
0.16471	52.83853	0.00076169	0.00021566	1.289e-05	6.68e-06	0.0	0.00089573	0.0001581	2.05e-06	681.49768742	683.54590609	713.48178512	1.61081462	0.33142199	-0.3261975
0.16476	52.85508	0.00076087	0.00021576	1.291e-05	6.68e-06	-0.0	0.00089631	0.00015821	2.05e-06	681.51149543	683.55290367	713.47329503	1.60933973	0.33130553	-0.32619083
0.16482	52.87163	0.00076006	0.00021586	1.293e-05	6.68e-06	-0.0	0.00089689	0.00015831	2.05e-06	681.52529798	683.55989898	713.46481093	1.60786676	0.33118914	-0.32618416
0.16487	52.88818	0.00075925	0.00021596	1.296e-05	6.69e-06	-0.0	0.00089747	0.00015842	2.05e-06	681.53909513	683.56689201	713.45633279	1.60639515	0.33107279	-0.32617751
0.16493	52.90473	0.00075844	0.00021606	1.298e-05	6.69e-06	-0.0	0.00089805	0.00015853	2.05e-06	681.55288689	683.57388276	713.44786063	1.60492562	0.33095651	-0.32617086
0.16498	52.92127	0.00075763	0.00021616	1.3e-05	6.69e-06	-0.0	0.00089863	0.00015863	2.05e-06	681.5666733	683.58087123	713.43939442	1.60345789	0.33084029	-0.32616422
0.16504	52.93782	0.00075682	0.00021626	1.303e-05	6.7e-06	-0.0	0.00089921	0.00015874	2.05e-06	681.58045441	683.58785743	713.43093417	1.60198881	0.33072402	-0.32615757
0.16509	52.95437	0.00075601	0.00021636	1.305e-05	6.7e-06	0.0	0.00089979	0.00015884	2.05e-06	681.59423018	683.59484134	713.42247988	1.60052085	0.33060779	-0.32615093
0.16515	52.97091	0.0007552	0.00021646	1.307e-05	6.7e-06	0.0	0.00090036	0.00015895	2.05e-06	681.60800064	683.60182298	713.41403154	1.59905473	0.33049163	-0.32614429
0.1652	52.98746	0.00075439	0.00021655	1.31e-05	6.7e-06	0.0	0.00090094	0.00015905	2.05e-06	681.62176583	683.60880234	713.40558915	1.5975901	0.33037551	-0.32613767
0.16526	53.004	0.00075358	0.00021665	1.312e-05	6.71e-06	0.0	0.00090152	0.00015916	2.05e-06	681.63552576	683.61577942	713.3971527	1.59612848	0.3302595	-0.32613105
0.16531	53.02054	0.00075277	0.00021675	1.314e-05	6.71e-06	0.0	0.0009021	0.00015927	2.05e-06	681.6492805	683.62275422	713.38872218	1.59466517	0.33014343	-0.32612443
0.16537	53.03708	0.00075196	0.00021685	1.317e-05	6.71e-06	-0.0	0.00090267	0.00015937	2.05e-06	681.66303002	683.62972674	713.38029759	1.59320236	0.33002737	-0.32611781
0.16542	53.05362	0.00075116	0.00021695	1.319e-05	6.71e-06	-0.0	0.00090325	0.00015948	2.05e-06	681.67677432	683.63669698	713.37187894	1.59174166	0.32991139	-0.3261112
0.16548	53.07016	0.00075035	0.00021705	1.321e-05	6.72e-06	-0.0	0.00090383	0.00015958	2.05e-06	681.69051346	683.64366494	713.36346621	1.59028229	0.32979545	-0.32610459
0.17554	56.08294	0.00061192	0.00023316	1.786e-05	7.12e-06	-0.0	0.00100288	0.00017779	2.05e-06	684.13722726	684.88061452	711.91954522	1.34004094	0.30928951	-0.32497094
0.1756	56.09933	0.00061121	0.00023324	1.789e-05	7.13e-06	-0.0	0.00100338	0.00017789	2.05e-06	684.15032233	684.88716814	711.91215599	1.33875808	0.30918171	-0.32496514
0.17565	56.11571	0.00061051	0.00023331	1.792e-05	7.13e-06	-0.0	0.00100389	0.00017798	2.05e-06	684.16341531	684.89371958	711.90477198	1.33747619	0.30907396	-0.32495934
0.17571	56.1321	0.0006098	0.00023339	1.795e-05	7.13e-06	-0.0	0.00100439	0.00017807	2.05e-06	684.1765062	684.90026883	711.8973932	1.33619687	0.30896636	-0.32495356
0.17576	56.14848	0.0006091	0.00023347	1.797e-05	7.13e-06	-0.0	0.0010049	0.00017817	2.05e-06	684.18959506	684.90681589	711.89001962	1.33491631	0.3088587	-0.32494777
0.17582	56.16486	0.0006084	0.00023355	1.8e-05	7.13e-06	0.0	0.0010054	0.00017826	2.05e-06	684.20268186	684.91336077	711.88265127	1.3336361	0.30875105	-0.32494198
0.17587	56.18124	0.00060769	0.00023362	1.803e-05	7.13e-06	0.0	0.00100591	0.00017835	2.05e-06	684.2157666	684.91990347	711.87528813	1.33235748	0.30864349	-0.32493619
0.17593	56.19763	0.00060699	0.0002337	1.806e-05	7.14e-06	0.0	0.00100641	0.00017845	2.05e-06	684.22884932	684.92644398	711.8679302	1.33107983	0.308536	-0.32493042
0.17598	56.21401	0.00060629	0.00023378	1.808e-05	7.14e-06	0.0	0.00100691	0.00017854	2.05e-06	684.24193001	684.93298232	711.86057748	1.32980469	0.30842865	-0.32492465
0.17604	56.23038	0.00060559	0.00023385	1.811e-05	7.14e-06	0.0	0.00100742	0.00017863	2.05e-06	684.25500873	684.93951847	711.85322995	1.3285284	0.30832123	-0.32491888
0.17609	56.24676	0.00060488	0.00023393	1.814e-05	7.14e-06	-0.0	0.00100792	0.00017873	2.05e-06	684.26808546	684.94605244	711.84588762	1.32725242	0.30821384	-0.32491311
0.17615	56.26314	0.00060418	0.000234	1.817e-05	7.14e-06	-0.0	0.00100842	0.00017882	2.05e-06	684.28116019	684.95258423	711.83855049	1.32597802	0.30810653	-0.32490735
0.1762	56.27952	0.00060348	0.00023408	1.819e-05	7.15e-06	-0.0	0.00100892	0.00017891	2.05e-06	684.29423296	684.95911385	711.83121856	1.32470459	0.30799929	-0.32490159
0.17626	56.29589	0.00060278	0.00023416	1.822e-05	7.15e-06	-0.0	0.00100942	0.000179	2.05e-06	684.30730377	684.96564128	711.82389181	1.32343362	0.30789219	-0.32489585
0.17631	56.31227	0.00060209	0.00023423	1.825e-05	7.15e-06	-0.0	0.00100992	0.0001791	2.05e-06	684.32037266	684.97216655	711.81657024	1.32216156	0.30778503	-0.3248901
0.17637	56.32864	0.00060139	0.00023431	1.828e-05	7.15e-06	0.0	0.00101043	0.00017919	2.05e-06	684.33343962	684.97868963	711.80925386	1.32088978	0.30767788	-0.32488435
0.17642	56.34501	0.00060069	0.00023438	1.831e-05	7.15e-06	0.0	0.00101093	0.00017928	2.05e-06	684.34650465	684.98521055	711.80194266	1.31961957	0.30757083	-0.32487861
0.17648	56.36139	0.00059999	0.00023446	1.833e-05	7.15e-06	0.0	0.00101143	0.00017938	2.05e-06	684.35956777	684.99172928	711.79463664	1.31835033	0.30746384	-0.32487287
0.18654	59.34307	0.00048154	0.0002464	2.379e-05	7.38e-06	-0.0	0.00109646	0.00019518	2.05e-06	686.72885239	686.14914484	710.54146701	1.09920251	0.28877621	-0.32388899
0.1866	59.35928	0.00048094	0.00024646	2.382e-05	7.38e-06	0.0	0.00109689	0.00019526	2.05e-06	686.74173282	686.15528141	710.53505999	1.0980712	0.28867908	-0.32388396
0.18665	59.37549	0.00048034	0.00024651	2.385e-05	7.38e-06	0.0	0.00109732	0.00019534	2.05e-06	686.75461296	686.16141599	710.52865759	1.09694111	0.28858205	-0.32387893
0.18671	59.39171	0.00047974	0.00024657	2.388e-05	7.38e-06	0.0	0.00109775	0.00019542	2.05e-06	686.76749283	686.1675486	710.52225979	1.09581193	0.2884851	-0.32387391
0.18676	59.40792	0.00047915	0.00024662	2.391e-05	7.38e-06	0.0	0.00109817	0.0001955	2.05e-06	686.78037243	686.17367922	710.51586661	1.09468437	0.28838829	-0.32386889
0.18682	59.42413	0.00047855	0.00024668	2.395e-05	7.38e-06	0.0	0.0010986	0.00019558	2.05e-06	686.79325178	686.17980787	710.50947802	1.09355597	0.2882914	-0.32386387
0.18687	59.44034	0.00047796	0.00024673	2.398e-05	7.38e-06	-0.0	0.00109903	0.00019566	2.05e-06	686.80613087	686.18593455	710.50309405	1.09242818	0.28819457	-0.32385886
0.18693	59.45655	0.00047736	0.00024678	2.401e-05	7.38e-06	-0.0	0.00109946	0.00019574	2.05e-06	686.81900971	686.19205924	710.49671467	1.09130151	0.28809782	-0.32385385
0.18698	59.47275	0.00047677	0.00024684	2.404e-05	7.38e-06	-0.0	0.00109989	0.00019582	2.05e-06	686.8318883	686.19818196	710.49033989	1.09017597	0.28800118	-0.32384885
0.18704	59.48896	0.00047617	0.00024689	2.407e-05	7.38e-06	-0.0	0.00110031	0.0001959	2.05e-06	686.84476665	686.20430271	710.4839697	1.0890515	0.28790462	-0.32384385
0.18709	59.50517	0.00047558	0.00024695	2.411e-05	7.38e-06	-0.0	0.00110074	0.00019598	2.05e-06	686.85764478	686.21042149	710.4776041	1.08792635	0.287808	-0.32383885
0.18715	59.52137	0.00047499	0.000247	2.414e-05	7.38e-06	0.0	0.00110117	0.00019606	2.05e-06	686.87052268	686.21653829	710.4712431	1.08680212	0.28771147	-0.32383385
0.1872	59.53757	0.00047439	0.00024706	2.417e-05	7.39e-06	0.0	0.00110159	0.00019614	2.05e-06	686.88340035	686.22265313	710.46488668	1.08567883	0.28761501	-0.32382886
0.18726	59.55378	0.0004738	0.00024711	2.42e-05	7.39e-06	0.0	0.00110202	0.00019622	2.05e-06	686.8962778	686.22876599	710.45853484	1.08455693	0.28751866	-0.32382388
0.18731	59.56998	0.00047321	0.00024716	2.423e-05	7.39e-06	0.0	0.00110244	0.0001963	2.05e-06	686.90915505	686.23487689	710.45218759	1.08343548	0.28742236	-0.3238189
0.18737	59.58618	0.00047262	0.00024722	2.427e-05	7.39e-06	-0.0	0.00110287	0.00019638	2.05e-06	686.92203209	686.24098581	710.4458449	1.08231356	0.28732602	-0.32381391
0.18742	59.60238	0.00047203	0.00024727	2.43e-05	7.39e-06	-0.0	0.00110329	0.00019646	2.05e-06	686.93490893	686.24709277	710.4395068	1.08119289	0.28722978	-0.32380894
0.18748	59.61858	0.00047144	0.00024732	2.433e-05	7.39e-06	-0.0	0.00110371	0.00019654	2.05e-06	686.94778557	686.25319777	710.43317327	1.08007299	0.28713361	-0.32380396
0.19754	62.56828	0.00037219	0.00025536	3.057e-05	7.44e-06	0.0	0.00117518	0.00020999	2.05e-06	689.30502586	687.33826189	709.34838894	0.8857964	0.2704996	-0.32295229
0.1976	62.58432	0.00037169	0.00025539	3.061e-05	7.44e-06	0.0	0.00117554	0.00021006	2.05e-06	689.31792646	687.34402023	709.34285254	0.88478983	0.27041401	-0.32294794
0.19765	62.60035	0.0003712	0.00025543	3.064e-05	7.44e-06	-0.0	0.0011759	0.00021013	2.05e-06	689.33082737	687.34977676	709.33732025	0.88378331	0.27032841	-0.3229436
0.19771	62.61639	0.0003707	0.00025546	3.068e-05	7.44e-06	-0.0	0.00117625	0.0002102	2.05e-06	689.34372857	687.35553147	709.33179206	0.88277778	0.27024292	-0.32293926
0.19776	62.63242	0.00037021	0.0002555	3.072e-05	7.44e-06	-0.0	0.00117661	0.00021027	2.05e-06	689.35663006	687.36128438	709.32626798	0.88177308	0.27015751	-0.32293492
0.19782	62.64846	0.00036971	0.00025553	3.075e-05	7.44e-06	-0.0	0.00117697	0.00021033	2.05e-06	689.36953186	687.36703548	709.32074799	0.88076948	0.27007222	-0.32293059
0.19787	62.66449	0.00036922	0.00025557	3.079e-05	7.44e-06	-0.0	0.00117732	0.0002104	2.05e-06	689.38243396	687.37278476	709.31523209	0.8797653	0.26998686	-0.32292626
0.19793	62.68052	0.00036872	0.0002556	3.083e-05	7.44e-06	0.0	0.00117768	0.00021047	2.05e-06	689.39533636	687.37853224	709.30972028	0.87876182	0.26990158	-0.32292193
0.19798	62.69655	0.00036823	0.00025563	3.086e-05	7.44e-06	0.0	0.00117803	0.00021054	2.05e-06	689.40823905	687.38427791	709.30421257	0.87775916	0.26981638	-0.3229176
0.19804	62.71258	0.00036774	0.00025567	3.09e-05	7.44e-06	0.0	0.00117839	0.0002106	2.05e-06	689.42114205	687.39002177	709.29870894	0.87675769	0.2697313	-0.32291329
0.19809	62.72861	0.00036725	0.0002557	3.093e-05	7.44e-06	0.0	0.00117874	0.00021067	2.05e-06	689.43404534	687.39576382	709.29320939	0.87575639	0.26964623	-0.32290897
0.19815	62.74464	0.00036676	0.00025574	3.097e-05	7.44e-06	-0.0	0.0011791	0.00021074	2.05e-06	689.44694893	687.40150406	709.28771393	0.87475494	0.26956116	-0.32290465
0.1982	62.76066	0.00036626	0.00025577	3.101e-05	7.44e-06	-0.0	0.00117945	0.0002108	2.05e-06	689.45985283	687.4072425	709.28222255	0.87375448	0.26947618	-0.32290034
0.19826	62.77669	0.00036577	0.0002558	3.104e-05	7.44e-06	-0.0	0.00117981	0.00021087	2.05e-06	689.47275702	687.41297914	709.27673525	0.87275475	0.26939128	-0.32289603
0.19831	62.79271	0.00036528	0.00025584	3.108e-05	7.44e-06	-0.0	0.00118016	0.00021094	2.05e-06	689.48566151	687.41871397	709.27125203	0.87175633	0.26930651	-0.32289173
0.19837	62.80874	0.00036479	0.00025587	3.112e-05	7.44e-06	-0.0	0.00118051	0.00021101	2.05e-06	689.4985663	687.42444699	709.26577287	0.8707573	0.26922168	-0.32288743
0.19842	62.82476	0.00036431	0.0002559	3.115e-05	7.44e-06	0.0	0.00118087	0.00021107	2.05e-06	689.51147139	687.43017821	709.26029779	0.86975882	0.26913691	-0.32288313
0.19848	62.84078	0.00036382	0.00025594	3.119e-05	7.44e-06	0.0	0.00118122	0.00021114	2.05e-06	689.52437678	687.43590763	709.25482678	0.86876122	0.26905223	-0.32287883
0.20854	65.75757	0.00028231	0.00026041	3.82e-05	7.35e-06	-0.0	0.00124008	0.00022239	2.05e-06	691.88977293	688.45458954	708.3197902	0.69525184	0.25451294	-0.32214473
0.20859	65.77342	0.0002819	0.00026043	3.824e-05	7.35e-06	-0.0	0.00124038	0.00022244	2.05e-06	691.90270553	688.45999577	708.31502981	0.69435169	0.2544387	-0.322141
0.20865	65.78927	0.0002815	0.00026045	3.828e-05	7.35e-06	-0.0	0.00124067	0.0002225	2.05e-06	691.91563799	688.46540028	708.31027309	0.69345128	0.25436442	-0.32213726
0.2087	65.80513	0.0002811	0.00026046	3.832e-05	7.35e-06	0.0	0.00124096	0.00022256	2.05e-06	691.92857032	688.47080306	708.30552002	0.69255113	0.25429017	-0.32213353
0.20876	65.82098	0.00028069	0.00026048	3.836e-05	7.35e-06	0.0	0.00124125	0.00022261	2.05e-06	691.9415025	688.47620413	708.30077062	0.69165178	0.25421601	-0.3221298
0.20881	65.83683	0.00028029	0.00026049	3.84e-05	7.34e-06	0.0	0.00124154	0.00022267	2.05e-06	691.95443454	688.48160348	708.29602488	0.69075332	0.25414195	-0.32212608
0.20887	65.85268	0.00027989	0.00026051	3.844e-05	7.34e-06	0.0	0.00124183	0.00022272	2.05e-06	691.96736642	688.4870011	708.29128278	0.68985531	0.25406793	-0.32212235
0.20892	65.86853	0.00027949	0.00026052	3.848e-05	7.34e-06	-0.0	0.00124212	0.00022278	2.05e-06	691.98029815	688.49239701	708.28654434	0.68895706	0.25399389	-0.32211863
0.20898	65.88438	0.00027909	0.00026054	3.852e-05	7.34e-06	-0.0	0.00124241	0.00022284	2.05e-06	691.99322972	688.4977912	708.28180956	0.68805965	0.25391994	-0.32211491
0.20903	65.90022	0.00027869	0.00026056	3.856e-05	7.34e-06	-0.0	0.0012427	0.00022289	2.05e-06	692.00616112	688.50318367	708.27707842	0.68716291	0.25384607	-0.3221112
0.20909	65.91607	0.00027829	0.00026057	3.86e-05	7.34e-06	-0.0	0.00124299	0.00022295	2.05e-06	692.01909236	688.50857441	708.27235093	0.68626719	0.25377231	-0.32210749
0.20914	65.93191	0.00027789	0.00026059	3.864e-05	7.34e-06	-0.0	0.00124328	0.000223	2.05e-06	692.03202341	688.51396345	708.26762708	0.68537099	0.2536985	-0.32210378
0.2092	65.94776	0.00027749	0.0002606	3.868e-05	7.34e-06	0.0	0.00124357	0.00022306	2.05e-06	692.04495429	688.51935076	708.26290688	0.68447542	0.25362475	-0.32210007
0.20925	65.9636	0.00027709	0.00026062	3.872e-05	7.34e-06	0.0	0.00124385	0.00022311	2.05e-06	692.05788499	688.52473636	708.25819032	0.68358053	0.25355108	-0.32209637
0.20931	65.97944	0.00027669	0.00026063	3.877e-05	7.34e-06	0.0	0.00124414	0.00022317	2.05e-06	692.07081551	688.53012023	708.25347739	0.68268674	0.25347753	-0.32209267
0.20936	65.99529	0.0002763	0.00026065	3.881e-05	7.34e-06	0.0	0.00124443	0.00022323	2.05e-06	692.08374582	688.53550239	708.24876811	0.68179284	0.25340397	-0.32208898
0.20942	66.01113	0.0002759	0.00026066	3.885e-05	7.33e-06	-0.0	0.00124472	0.00022328	2.05e-06	692.09667594	688.54088284	708.24406245	0.68089908	0.25333042	-0.32208528
0.20947	66.02697	0.0002755	0.00026068	3.889e-05	7.33e-06	-0.0	0.001245	0.00022334	2.05e-06	692.10960585	688.54626156	708.23936043	0.68000614	0.25325697	-0.32208159
0.21954	68.90985	0.00020995	0.00026198	4.664e-05	7.12e-06	0.0	0.00129248	0.00023257	2.05e-06	694.46657564	689.50185349	707.4379639	0.52464592	0.2406951	-0.32145242
0.21959	68.92552	0.00020963	0.00026197	4.669e-05	7.12e-06	0.0	0.00129271	0.00023262	2.05e-06	694.47936837	689.50691909	707.43389635	0.52383992	0.24063108	-0.32144923
0.21965	68.94119	0.00020931	0.00026197	4.673e-05	7.12e-06	0.0	0.00129295	0.00023266	2.05e-06	694.49215969	689.511983	707.42983206	0.5230345	0.24056712	-0.32144604
0.2197	68.95685	0.00020899	0.00026197	4.677e-05	7.11e-06	-0.0	0.00129318	0.00023271	2.05e-06	694.50494962	689.51704521	707.42577105	0.52222883	0.24050314	-0.32144285
0.21976	68.97251	0.00020867	0.00026197	4.682e-05	7.11e-06	-0.0	0.00129341	0.00023276	2.05e-06	694.51773814	689.52210573	707.4217133	0.52142389	0.24043922	-0.32143966
0.21981	68.98818	0.00020835	0.00026197	4.686e-05	7.11e-06	-0.0	0.00129364	0.0002328	2.05e-06	694.53052524	689.52716456	707.41765881	0.5206196	0.24037538	-0.32143648
0.21987	69.00384	0.00020803	0.00026197	4.691e-05	7.11e-06	-0.0	0.00129387	0.00023285	2.05e-06	694.54331093	689.53222169	707.41360758	0.51981613	0.24031163	-0.3214333
0.21992	69.0195	0.00020771	0.00026197	4.695e-05	7.11e-06	-0.0	0.0012941	0.00023289	2.05e-06	694.55609517	689.53727713	707.40955962	0.51901228	0.24024783	-0.32143012
0.21998	69.03516	0.00020739	0.00026197	4.7e-05	7.11e-06	0.0	0.00129434	0.00023294	2.05e-06	694.56887797	689.54233088	707.40551491	0.51820913	0.24018411	-0.32142694
0.22003	69.05082	0.00020707	0.00026197	4.704e-05	7.11e-06	0.0	0.00129457	0.00023298	2.05e-06	694.58165934	689.54738293	707.40147346	0.51740656	0.24012044	-0.32142377
0.22009	69.06648	0.00020676	0.00026197	4.708e-05	7.1e-06	0.0	0.0012948	0.00023303	2.05e-06	694.59443924	689.55243329	707.39743526	0.516605	0.24005689	-0.3214206
0.22014	69.08213	0.00020644	0.00026197	4.713e-05	7.1e-06	0.0	0.00129503	0.00023307	2.05e-06	694.60721767	689.55748195	707.39340031	0.51580304	0.23999329	-0.32141743
0.2202	69.09779	0.00020612	0.00026197	4.717e-05	7.1e-06	-0.0	0.00129526	0.00023312	2.05e-06	694.61999463	689.56252893	707.38936861	0.51500161	0.23992974	-0.32141427
0.22025	69.11344	0.00020581	0.00026197	4.722e-05	7.1e-06	-0.0	0.00129549	0.00023316	2.05e-06	694.63277012	689.56757421	707.38534017	0.51420082	0.23986627	-0.3214111
0.22031	69.1291	0.00020549	0.00026196	4.726e-05	7.1e-06	-0.0	0.00129572	0.00023321	2.05e-06	694.64554412	689.57261779	707.38131496	0.51340104	0.23980289	-0.32140795
0.22036	69.14475	0.00020517	0.00026196	4.731e-05	7.1e-06	-0.0	0.00129595	0.00023325	2.05e-06	694.65831661	689.57765968	707.37729301	0.51260105	0.2397395	-0.32140479
0.22042	69.1604	0.00020486	0.00026196	4.735e-05	7.09e-06	0.0	0.00129617	0.0002333	2.05e-06	694.67108759	689.58269988	707.37327429	0.51180136	0.23967614	-0.32140163
0.22047	69.17606	0.00020454	0.00026196	4.74e-05	7.09e-06	0.0	0.0012964	0.00023334	2.05e-06	694.68385707	689.58773839	707.36925882	0.51100237	0.23961285	-0.32139848
0.23054	72.02401	0.00015302	0.00026049	5.584e-05	6.78e-06	-0.0	0.00133382	0.00024078	2.05e-06	696.98602633	690.48126652	706.68706367	0.3723149	0.22877253	-0.32086291
0.23059	72.03948	0.00015277	0.00026047	5.589e-05	6.78e-06	-0.0	0.001334	0.00024082	2.05e-06	696.99836413	690.48599321	706.68361308	0.37159786	0.22871707	-0.3208602
0.23065	72.05495	0.00015252	0.00026046	5.594e-05	6.78e-06	-0.0	0.00133418	0.00024086	2.05e-06	697.0106987	690.4907182	706.68016539	0.37088142	0.22866165	-0.32085749
0.2307	72.07043	0.00015227	0.00026045	5.599e-05	6.77e-06	0.0	0.00133436	0.00024089	2.05e-06	697.02303	690.49544149	706.6767206	0.37016477	0.22860622	-0.32085479
0.23076	72.0859	0.00015203	0.00026043	5.604e-05	6.77e-06	0.0	0.00133455	0.00024093	2.05e-06	697.03535806	690.50016309	706.67327871	0.3694488	0.22855084	-0.32085208
0.23081	72.10136	0.00015178	0.00026042	5.608e-05	6.77e-06	0.0	0.00133473	0.00024097	2.05e-06	697.04768285	690.50488299	706.66983971	0.36873352	0.22849553	-0.32084938
0.23087	72.11683	0.00015153	0.0002604	5.613e-05	6.77e-06	0.0	0.00133491	0.000241	2.05e-06	697.06000436	690.50960119	706.66640361	0.36801883	0.22844026	-0.32084669
0.23092	72.1323	0.00015128	0.00026039	5.618e-05	6.77e-06	-0.0	0.00133509	0.00024104	2.05e-06	697.07232257	690.51431769	706.66297041	0.36730393	0.22838498	-0.32084399
0.23098	72.14777	0.00015103	0.00026037	5.623e-05	6.76e-06	-0.0	0.00133527	0.00024107	2.05e-06	697.08463749	690.5190325	706.65954009	0.36658973	0.22832975	-0.3208413
0.23103	72.16323	0.00015079	0.00026036	5.627e-05	6.76e-06	-0.0	0.00133545	0.00024111	2.05e-06	697.0969491	690.5237456	706.65611267	0.3658762	0.22827459	-0.32083861
0.23109	72.1787	0.00015054	0.00026034	5.632e-05	6.76e-06	-0.0	0.00133562	0.00024115	2.05e-06	697.10925739	690.52845701	706.65268813	0.36516327	0.22821947	-0.32083592
0.23114	72.19416	0.00015029	0.00026033	5.637e-05	6.76e-06	0.0	0.0013358	0.00024118	2.05e-06	697.12156234	690.53316673	706.64926647	0.36445013	0.22816433	-0.32083323
0.2312	72.20962	0.00015005	0.00026031	5.642e-05	6.76e-06	0.0	0.00133598	0.00024122	2.05e-06	697.13386396	690.53787474	706.64584771	0.36373768	0.22810926	-0.32083055
0.23125	72.22508	0.0001498	0.0002603	5.647e-05	6.75e-06	0.0	0.00133616	0.00024126	2.05e-06	697.14616223	690.54258106	706.64243182	0.36302592	0.22805424	-0.32082787
0.23131	72.24054	0.00014956	0.00026028	5.651e-05	6.75e-06	0.0	0.00133634	0.00024129	2.05e-06	697.15845714	690.54728568	706.63901881	0.36231473	0.22799927	-0.32082519
0.23136	72.256	0.00014931	0.00026027	5.656e-05	6.75e-06	-0.0	0.00133652	0.00024133	2.05e-06	697.17074866	690.5519886	706.63560869	0.36160335	0.22794428	-0.32082251
0.23142	72.27146	0.00014907	0.00026025	5.661e-05	6.75e-06	-0.0	0.0013367	0.00024136	2.05e-06	697.18303682	690.55668982	706.63220144	0.36089266	0.22788935	-0.32081983
0.23147	72.28692	0.00014882	0.00026024	5.666e-05	6.75e-06	-0.0	0.00133687	0.0002414	2.05e-06	697.19532158	690.56138935	706.62879706	0.36018266	0.22783448	-0.32081716
0.24154	75.09884	0.00010934	0.00025642	6.572e-05	6.36e-06	0.0	0.00136562	0.00024727	2.05e-06	699.37553377	691.39281185	706.05235588	0.23761725	0.21834621	-0.32036462
0.24159	75.11412	0.00010915	0.0002564	6.577e-05	6.36e-06	0.0	0.00136576	0.0002473	2.05e-06	699.38701716	691.39719903	706.04945031	0.23698821	0.21829707	-0.32036234
0.24165	75.12939	0.00010896	0.00025637	6.582e-05	6.36e-06	0.0	0.0013659	0.00024733	2.05e-06	699.39849523	691.40158452	706.04654728	0.23635961	0.21824795	-0.32036006
0.2417	75.14466	0.00010877	0.00025635	6.587e-05	6.35e-06	-0.0	0.00136604	0.00024736	2.05e-06	699.40996796	691.40596832	706.04364681	0.23573094	0.21819882	-0.32035778
0.24176	75.15993	0.00010858	0.00025632	6.592e-05	6.35e-06	-0.0	0.00136617	0.00024739	2.05e-06	699.42143535	691.41035043	706.04074887	0.23510296	0.21814974	-0.32035551
0.24181	75.1752	0.0001084	0.00025629	6.597e-05	6.35e-06	-0.0	0.00136631	0.00024741	2.05e-06	699.4328974	691.41473084	706.03785348	0.23447578	0.2181007	-0.32035324
0.24187	75.19047	0.00010821	0.00025627	6.603e-05	6.35e-06	-0.0	0.00136645	0.00024744	2.05e-06	699.44435409	691.41910956	706.03496063	0.23384882	0.21805167	-0.32035097
0.24192	75.20573	0.00010802	0.00025624	6.608e-05	6.34e-06	0.0	0.00136658	0.00024747	2.05e-06	699.4558054	691.42348659	706.03207032	0.23322195	0.21800265	-0.3203487
0.24198	75.221	0.00010783	0.00025621	6.613e-05	6.34e-06	0.0	0.00136672	0.0002475	2.05e-06	699.46725134	691.42786192	706.02918255	0.23259576	0.21795366	-0.32034643
0.24203	75.23627	0.00010765	0.00025619	6.618e-05	6.34e-06	0.0	0.00136686	0.00024753	2.05e-06	699.47869188	691.43223556	706.02629731	0.23197044	0.21790473	-0.32034416
0.24209	75.25153	0.00010746	0.00025616	6.623e-05	6.34e-06	0.0	0.00136699	0.00024756	2.05e-06	699.49012702	691.43660751	706.0234146	0.23134511	0.21785579	-0.3203419
0.24214	75.26679	0.00010727	0.00025613	6.628e-05	6.34e-06	-0.0	0.00136713	0.00024758	2.05e-06	699.50155674	691.44097776	706.02053443	0.23072005	0.21780687	-0.32033964
0.2422	75.28206	0.00010709	0.00025611	6.633e-05	6.33e-06	-0.0	0.00136726	0.00024761	2.05e-06	699.51298105	691.44534633	706.01765679	0.23009564	0.21775799	-0.32033738
0.24225	75.29732	0.0001069	0.00025608	6.638e-05	6.33e-06	-0.0	0.0013674	0.00024764	2.05e-06	699.52439993	691.4497132	706.01478167	0.22947219	0.21770916	-0.32033512
0.24231	75.31258	0.00010672	0.00025605	6.643e-05	6.33e-06	-0.0	0.00136753	0.00024767	2.05e-06	699.53581336	691.45407838	706.01190908	0.22884848	0.21766032	-0.32033287
0.24236	75.32784	0.00010653	0.00025603	6.648e-05	6.33e-06	0.0	0.00136767	0.0002477	2.05e-06	699.54722134	691.45844187	706.00903902	0.22822525	0.2176115	-0.32033061
0.24242	75.34309	0.00010635	0.000256	6.654e-05	6.32e-06	0.0	0.0013678	0.00024772	2.05e-06	699.55862386	691.46280366	706.00617148	0.22760269	0.21756272	-0.32032836
0.24247	75.35835	0.00010616	0.00025597	6.659e-05	6.32e-06	0.0	0.00136794	0.00024775	2.05e-06	699.5700209	691.46716377	706.00330646	0.22698096	0.21751398	-0.32032612
0.25253	78.13309	7.671e-05	0.00025027	7.614e-05	5.89e-06	-0.0	0.00138944	0.0002523	2.05e-06	701.55334734	692.23674943	705.51962991	0.1206509	0.20893895	-0.3199464
0.25259	78.14816	7.657e-05	0.00025024	7.619e-05	5.89e-06	-0.0	0.00138954	0.00025232	2.05e-06	701.56357298	692.24080133	705.51719889	0.12011135	0.20889365	-0.3199445
0.25264	78.16322	7.643e-05	0.0002502	7.625e-05	5.88e-06	-0.0	0.00138964	0.00025234	2.05e-06	701.57379143	692.24485157	705.51477006	0.11957258	0.20884837	-0.31994259
0.2527	78.17829	7.629e-05	0.00025016	7.63e-05	5.88e-06	0.0	0.00138974	0.00025236	2.05e-06	701.58400266	692.24890017	705.51234342	0.11903357	0.20880308	-0.31994069
0.25275	78.19335	7.615e-05	0.00025013	7.635e-05	5.88e-06	0.0	0.00138984	0.00025238	2.05e-06	701.59420668	692.25294711	705.50991898	0.11849524	0.2087578	-0.31993878
0.25281	78.20841	7.601e-05	0.00025009	7.641e-05	5.88e-06	0.0	0.00138994	0.00025241	2.05e-06	701.60440349	692.25699241	705.50749673	0.11795763	0.20871255	-0.31993688
0.25286	78.22348	7.587e-05	0.00025006	7.646e-05	5.87e-06	0.0	0.00139005	0.00025243	2.05e-06	701.61459306	692.26103605	705.50507667	0.11742049	0.20866732	-0.31993498
0.25292	78.23854	7.574e-05	0.00025002	7.651e-05	5.87e-06	-0.0	0.00139015	0.00025245	2.05e-06	701.62477539	692.26507804	705.50265879	0.11688331	0.20862208	-0.31993308
0.25297	78.2536	7.56e-05	0.00024999	7.657e-05	5.87e-06	-0.0	0.00139025	0.00025247	2.05e-06	701.63495049	692.26911839	705.50024311	0.11634682	0.20857686	-0.31993119
0.25303	78.26866	7.546e-05	0.00024995	7.662e-05	5.87e-06	-0.0	0.00139035	0.00025249	2.05e-06	701.64511833	692.27315708	705.4978296	0.11581118	0.20853167	-0.31992929
0.25308	78.28371	7.532e-05	0.00024992	7.667e-05	5.86e-06	-0.0	0.00139045	0.00025251	2.05e-06	701.6552789	692.27719413	705.49541828	0.11527563	0.20848647	-0.3199274
0.25314	78.29877	7.519e-05	0.00024988	7.673e-05	5.86e-06	0.0	0.00139055	0.00025254	2.05e-06	701.66543221	692.28122953	705.49300914	0.11474032	0.20844129	-0.31992551
0.25319	78.31383	7.505e-05	0.00024985	7.678e-05	5.86e-06	0.0	0.00139065	0.00025256	2.05e-06	701.67557825	692.28526327	705.49060217	0.11420569	0.20839612	-0.31992362
0.25325	78.32888	7.491e-05	0.00024981	7.683e-05	5.86e-06	0.0	0.00139075	0.00025258	2.05e-06	701.685717	692.28929538	705.48819739	0.113672	0.20835098	-0.31992173
0.2533	78.34393	7.478e-05	0.00024977	7.689e-05	5.86e-06	0.0	0.00139085	0.0002526	2.05e-06	701.69584844	692.29332583	705.48579478	0.11313802	0.20830583	-0.31991984
0.25336	78.35899	7.464e-05	0.00024974	7.694e-05	5.85e-06	-0.0	0.00139094	0.00025262	2.05e-06	701.7059726	692.29735464	705.48339434	0.11260466	0.2082607	-0.31991796
0.25341	78.37404	7.451e-05	0.0002497	7.699e-05	5.85e-06	-0.0	0.00139104	0.00025264	2.05e-06	701.71608944	692.3013818	705.48099608	0.11207197	0.20821559	-0.31991608
0.25347	78.38909	7.437e-05	0.00024967	7.704e-05	5.85e-06	-0.0	0.00139114	0.00025266	2.05e-06	701.72619897	692.30540731	705.47859998	0.11153993	0.20817049	-0.3199142
0.26353	81.12541	5.299e-05	0.00024254	8.693e-05	5.39e-06	-0.0	0.00140678	0.00025611	2.05e-06	703.44566804	693.01477332	705.07482881	0.02182294	0.20006555	-0.31959722
0.26359	81.14026	5.289e-05	0.00024249	8.698e-05	5.39e-06	-0.0	0.00140686	0.00025613	2.05e-06	703.45431506	693.01850302	705.07280219	0.02137461	0.20002178	-0.31959563
0.26364	81.15512	5.279e-05	0.00024245	8.704e-05	5.39e-06	0.0	0.00140693	0.00025615	2.05e-06	703.46295362	693.02223116	705.07077741	0.02092693	0.19997801	-0.31959404
0.2637	81.16997	5.269e-05	0.00024241	8.709e-05	5.38e-06	0.0	0.001407	0.00025616	2.05e-06	703.4715837	693.02595773	705.06875448	0.02047997	0.19993424	-0.31959245
0.26375	81.18482	5.259e-05	0.00024237	8.715e-05	5.38e-06	0.0	0.00140707	0.00025618	2.05e-06	703.4802053	693.02968274	705.0667334	0.02003349	0.19989048	-0.31959086
0.26381	81.19967	5.249e-05	0.00024233	8.72e-05	5.38e-06	-0.0	0.00140715	0.0002562	2.05e-06	703.48881841	693.0334062	705.06471415	0.019587	0.19984672	-0.31958928
0.26386	81.21452	5.239e-05	0.00024229	8.726e-05	5.38e-06	-0.0	0.00140722	0.00025621	2.05e-06	703.49742304	693.03712809	705.06269675	0.0191412	0.19980296	-0.31958769
0.26392	81.22937	5.229e-05	0.00024224	8.731e-05	5.37e-06	-0.0	0.00140729	0.00025623	2.05e-06	703.50601918	693.04084842	705.06068118	0.01869628	0.1997592	-0.31958611
0.26397	81.24421	5.219e-05	0.0002422	8.736e-05	5.37e-06	-0.0	0.00140736	0.00025624	2.05e-06	703.51460682	693.04456719	705.05866744	0.01825133	0.19971545	-0.31958453
0.26403	81.25906	5.21e-05	0.00024216	8.742e-05	5.37e-06	0.0	0.00140743	0.00025626	2.05e-06	703.52318596	693.04828441	705.05665555	0.01780677	0.1996717	-0.31958295
0.26408	81.2739	5.2e-05	0.00024212	8.747e-05	5.37e-06	0.0	0.00140751	0.00025628	2.05e-06	703.53175659	693.05200006	705.05464548	0.01736295	0.19962795	-0.31958137
0.26414	81.28874	5.19e-05	0.00024208	8.753e-05	5.36e-06	0.0	0.00140758	0.00025629	2.05e-06	703.54031872	693.05571416	705.05263725	0.01691983	0.1995842	-0.3195798
0.26419	81.30359	5.18e-05	0.00024203	8.758e-05	5.36e-06	-0.0	0.00140765	0.00025631	2.05e-06	703.54887233	693.05942671	705.05063084	0.01647655	0.19954046	-0.31957822
0.26425	81.31843	5.17e-05	0.00024199	8.764e-05	5.36e-06	-0.0	0.00140772	0.00025633	2.05e-06	703.55741742	693.06313769	705.04862627	0.01603394	0.19949671	-0.31957665
0.2643	81.33327	5.161e-05	0.00024195	8.769e-05	5.36e-06	-0.0	0.00140779	0.00025634	2.05e-06	703.565954	693.06684712	705.04662352	0.01559211	0.19945297	-0.31957508
0.26436	81.34811	5.151e-05	0.00024191	8.775e-05	5.35e-06	-0.0	0.00140786	0.00025636	2.05e-06	703.57448205	693.07055499	705.04462259	0.01515058	0.19940924	-0.31957351
0.26441	81.36294	5.141e-05	0.00024186	8.78e-05	5.35e-06	0.0	0.00140793	0.00025637	2.05e-06	703.58300156	693.07426131	705.04262348	0.01470916	0.1993655	-0.31957194
0.26447	81.37778	5.132e-05	0.00024182	8.786e-05	5.35e-06	0.0	0.001408	0.00025639	2.05e-06	703.59151255	693.07796608	705.0406262	0.01426843	0.19932176	-0.31957037
0.27453	84.07438	3.618e-05	0.00023371	9.789e-05	4.89e-06	-0.0	0.00141909	0.00025897	2.05e-06	705.05554791	693.73078166	704.69996202	-0.04975136	0.1915084	-0.31930292
0.27459	84.08902	3.611e-05	0.00023367	9.795e-05	4.89e-06	-0.0	0.00141915	0.00025898	2.05e-06	705.06289966	693.73421656	704.69823641	-0.05009401	0.19146603	-0.31930156
0.27464	84.10365	3.604e-05	0.00023362	9.8e-05	4.89e-06	0.0	0.0014192	0.000259	2.05e-06	705.07024336	693.73765006	704.69651224	-0.05043677	0.19142366	-0.31930021
0.2747	84.11828	3.597e-05	0.00023357	9.806e-05	4.88e-06	0.0	0.00141925	0.00025901	2.05e-06	705.077579	693.74108216	704.69478952	-0.05077899	0.19138129	-0.31929886
0.27475	84.13291	3.59e-05	0.00023353	9.811e-05	4.88e-06	0.0	0.0014193	0.00025902	2.05e-06	705.08490659	693.74451287	704.69306824	-0.05112057	0.19133891	-0.3192975
0.27481	84.14754	3.583e-05	0.00023348	9.817e-05	4.88e-06	0.0	0.00141935	0.00025903	2.05e-06	705.09222611	693.74794219	704.69134841	-0.051462	0.19129653	-0.31929615
0.27486	84.16217	3.576e-05	0.00023344	9.822e-05	4.88e-06	-0.0	0.0014194	0.00025904	2.05e-06	705.09953756	693.75137012	704.68963002	-0.05180325	0.19125416	-0.3192948
0.27492	84.17679	3.569e-05	0.00023339	9.828e-05	4.87e-06	-0.0	0.00141945	0.00025906	2.05e-06	705.10684095	693.75479665	704.68791306	-0.05214391	0.19121178	-0.31929346
0.27497	84.19142	3.562e-05	0.00023334	9.833e-05	4.87e-06	-0.0	0.0014195	0.00025907	2.05e-06	705.11413627	693.75822179	704.68619755	-0.05248393	0.19116939	-0.31929211
0.27503	84.20604	3.555e-05	0.0002333	9.839e-05	4.87e-06	0.0	0.00141955	0.00025908	2.05e-06	705.1214235	693.76164555	704.68448348	-0.05282412	0.19112701	-0.31929076
0.27508	84.22067	3.548e-05	0.00023325	9.844e-05	4.87e-06	0.0	0.0014196	0.00025909	2.05e-06	705.12870266	693.76506791	704.68277084	-0.05316378	0.19108462	-0.31928942
0.27514	84.23529	3.542e-05	0.00023321	9.85e-05	4.86e-06	0.0	0.00141965	0.00025911	2.05e-06	705.13597373	693.76848888	704.68105963	-0.05350283	0.19104223	-0.31928808
0.27519	84.24991	3.535e-05	0.00023316	9.855e-05	4.86e-06	0.0	0.0014197	0.00025912	2.05e-06	705.14323671	693.77190846	704.67934986	-0.0538416	0.19099984	-0.31928673
0.27525	84.26453	3.528e-05	0.00023311	9.861e-05	4.86e-06	-0.0	0.00141975	0.00025913	2.05e-06	705.1504916	693.77532666	704.67764152	-0.0541803	0.19095745	-0.31928539
0.2753	84.27915	3.521e-05	0.00023307	9.866e-05	4.86e-06	-0.0	0.0014198	0.00025914	2.05e-06	705.1577384	693.77874347	704.67593461	-0.05451844	0.19091505	-0.31928405
0.27536	84.29377	3.514e-05	0.00023302	9.872e-05	4.85e-06	-0.0	0.00141985	0.00025915	2.05e-06	705.16497711	693.78215889	704.67422913	-0.05485584	0.19087265	-0.31928271
0.27541	84.30838	3.508e-05	0.00023297	9.877e-05	4.85e-06	-0.0	0.0014199	0.00025917	2.05e-06	705.17220771	693.78557293	704.67252508	-0.05519343	0.19083025	-0.31928138
0.27547	84.323	3.501e-05	0.00023293	9.882e-05	4.85e-06	0.0	0.00141995	0.00025918	2.05e-06	705.17943021	693.78898558	704.67082245	-0.05553052	0.19078785	-0.31928004
0.28553	86.97849	2.452e-05	0.00022424	0.00010883	4.41e-06	0.0	0.00142765	0.00026109	2.05e-06	706.2753285	694.39033913	704.38844478	-0.12464142	0.18262499	-0.31905837
0.28559	86.9929	2.447e-05	0.00022419	0.00010889	4.4e-06	0.0	0.00142768	0.0002611	2.05e-06	706.28033094	694.39350002	704.38703362	-0.1249055	0.18257904	-0.31905727
0.28564	87.0073	2.442e-05	0.00022414	0.00010894	4.4e-06	0.0	0.00142772	0.00026111	2.05e-06	706.28532506	694.39665959	704.38562363	-0.12516878	0.18253308	-0.31905616
0.2857	87.0217	2.437e-05	0.0002241	0.000109	4.4e-06	0.0	0.00142775	0.00026112	2.05e-06	706.29031085	694.39981784	704.38421479	-0.12543218	0.18248712	-0.31905505
0.28575	87.0361	2.433e-05	0.00022405	0.00010905	4.4e-06	-0.0	0.00142779	0.00026113	2.05e-06	706.29528833	694.40297477	704.38280712	-0.1256951	0.18244115	-0.31905395
0.28581	87.05051	2.428e-05	0.000224	0.0001091	4.4e-06	-0.0	0.00142782	0.00026114	2.05e-06	706.3002575	694.40613038	704.38140061	-0.1259574	0.18239517	-0.31905284
0.28586	87.0649	2.423e-05	0.00022395	0.00010916	4.39e-06	-0.0	0.00142786	0.00026115	2.05e-06	706.30521835	694.40928467	704.37999526	-0.12621923	0.18234919	-0.31905174
0.28592	87.0793	2.419e-05	0.0002239	0.00010921	4.39e-06	0.0	0.00142789	0.00026116	2.05e-06	706.3101709	694.41243764	704.37859107	-0.12648109	0.1823032	-0.31905064
0.28597	87.0937	2.414e-05	0.00022385	0.00010927	4.39e-06	0.0	0.00142792	0.00026117	2.05e-06	706.31511514	694.41558929	704.37718803	-0.12674235	0.1822572	-0.31904954
0.28603	87.1081	2.409e-05	0.00022381	0.00010932	4.39e-06	0.0	0.00142796	0.00026117	2.05e-06	706.32005108	694.41873963	704.37578614	-0.12700284	0.18221119	-0.31904844
0.28608	87.12249	2.404e-05	0.00022376	0.00010938	4.38e-06	0.0	0.00142799	0.00026118	2.05e-06	706.32497872	694.42188866	704.37438541	-0.12726339	0.18216518	-0.31904734
0.28614	87.13688	2.4e-05	0.00022371	0.00010943	4.38e-06	-0.0	0.00142803	0.00026119	2.05e-06	706.32989807	694.42503636	704.37298583	-0.12752351	0.18211917	-0.31904624
0.28619	87.15128	2.395e-05	0.00022366	0.00010948	4.38e-06	-0.0	0.00142806	0.0002612	2.05e-06	706.33480912	694.42818276	704.37158739	-0.12778301	0.18207314	-0.31904514
0.28625	87.16567	2.39e-05	0.00022361	0.00010954	4.38e-06	-0.0	0.0014281	0.00026121	2.05e-06	706.33971188	694.43132784	704.37019011	-0.12804202	0.1820271	-0.31904404
0.2863	87.18006	2.386e-05	0.00022357	0.00010959	4.37e-06	0.0	0.00142813	0.00026122	2.05e-06	706.34460635	694.43447161	704.36879397	-0.12830106	0.18198107	-0.31904295
0.28636	87.19445	2.381e-05	0.00022352	0.00010965	4.37e-06	0.0	0.00142817	0.00026123	2.05e-06	706.34949254	694.43761406	704.36739898	-0.12855951	0.18193502	-0.31904185
0.28641	87.20883	2.376e-05	0.00022347	0.0001097	4.37e-06	0.0	0.0014282	0.00026124	2.05e-06	706.35437045	694.44075521	704.36600513	-0.1288172	0.18188896	-0.31904076
0.28647	87.22322	2.372e-05	0.00022342	0.00010975	4.37e-06	0.0	0.00142823	0.00026125	2.05e-06	706.35924007	694.44389504	704.36461242	-0.12907493	0.1818429	-0.31903966
0.29653	89.83612	1.659e-05	0.00021454	0.00011953	3.95e-06	-0.0	0.00143346	0.00026266	2.05e-06	707.11486413	694.99715189	704.12748097	-0.16969434	0.17328688	-0.31885349
0.29659	89.85029	1.656e-05	0.00021449	0.00011958	3.95e-06	-0.0	0.00143349	0.00026267	2.05e-06	707.11827729	695.00006241	704.12627414	-0.16988209	0.17323941	-0.31885255
0.29664	89.86446	1.653e-05	0.00021444	0.00011963	3.95e-06	-0.0	0.00143351	0.00026267	2.05e-06	707.12168297	695.00297176	704.12506821	-0.17006921	0.17319194	-0.3188516
0.2967	89.87862	1.65e-05	0.00021439	0.00011969	3.95e-06	-0.0	0.00143354	0.00026268	2.05e-06	707.12508118	695.00587991	704.12386315	-0.17025619	0.17314446	-0.31885065
0.29675	89.89279	1.646e-05	0.00021434	0.00011974	3.94e-06	0.0	0.00143356	0.00026269	2.05e-06	707.12847192	695.00878689	704.12265898	-0.17044299	0.17309697	-0.31884971
0.29681	89.90695	1.643e-05	0.0002143	0.00011979	3.94e-06	0.0	0.00143358	0.00026269	2.05e-06	707.1318552	695.01169268	704.12145568	-0.1706292	0.17304947	-0.31884876
0.29686	89.92111	1.64e-05	0.00021425	0.00011985	3.94e-06	0.0	0.00143361	0.0002627	2.05e-06	707.13523101	695.01459728	704.12025327	-0.17081485	0.17300196	-0.31884782
0.29692	89.93528	1.637e-05	0.0002142	0.0001199	3.94e-06	-0.0	0.00143363	0.00026271	2.05e-06	707.13859938	695.01750071	704.11905172	-0.17100062	0.17295446	-0.31884688
0.29697	89.94944	1.634e-05	0.00021415	0.00011995	3.94e-06	-0.0	0.00143365	0.00026271	2.05e-06	707.14196029	695.02040295	704.11785106	-0.17118587	0.17290694	-0.31884593
0.29703	89.96359	1.631e-05	0.0002141	0.00012	3.93e-06	-0.0	0.00143368	0.00026272	2.05e-06	707.14531376	695.02330401	704.11665127	-0.17137052	0.17285941	-0.31884499
0.29708	89.97775	1.627e-05	0.00021405	0.00012006	3.93e-06	-0.0	0.0014337	0.00026273	2.05e-06	707.1486598	695.02620389	704.11545236	-0.17155499	0.17281187	-0.31884405
0.29714	89.99191	1.624e-05	0.00021401	0.00012011	3.93e-06	0.0	0.00143372	0.00026273	2.05e-06	707.1519984	695.02910259	704.11425431	-0.1717393	0.17276433	-0.31884311
0.29719	90.00606	1.621e-05	0.00021396	0.00012016	3.93e-06	0.0	0.00143375	0.00026274	2.05e-06	707.15532957	695.03200012	704.11305714	-0.17192305	0.17271678	-0.31884217
0.29725	90.02022	1.618e-05	0.00021391	0.00012021	3.92e-06	0.0	0.00143377	0.00026275	2.05e-06	707.15865333	695.03489646	704.11186083	-0.1721062	0.17266922	-0.31884123
0.2973	90.03437	1.615e-05	0.00021386	0.00012026	3.92e-06	-0.0	0.00143379	0.00026275	2.05e-06	707.16196967	695.03779162	704.1106654	-0.17228949	0.17262166	-0.31884029
0.29736	90.04852	1.612e-05	0.00021381	0.00012032	3.92e-06	-0.0	0.00143381	0.00026276	2.05e-06	707.1652786	695.04068561	704.10947083	-0.17247227	0.17257409	-0.31883935
0.29741	90.06267	1.608e-05	0.00021376	0.00012037	3.92e-06	-0.0	0.00143384	0.00026277	2.05e-06	707.16858012	695.04357842	704.10827712	-0.17265444	0.1725265	-0.31883842
0.29747	90.07682	1.605e-05	0.00021371	0.00012042	3.92e-06	-0.0	0.00143386	0.00026277	2.05e-06	707.17187425	695.04647006	704.10708428	-0.17283643	0.17247891	-0.31883748
0.30753	92.64555	1.127e-05	0.00020491	0.00012982	3.54e-06	-0.0	0.00143738	0.00026382	2.05e-06	707.6561695	695.55644058	703.90204851	-0.20050317	0.16364822	-0.3186765
0.30758	92.65947	1.125e-05	0.00020487	0.00012987	3.53e-06	0.0	0.00143739	0.00026383	2.05e-06	707.65820273	695.55912551	703.90099374	-0.20062541	0.16359935	-0.31867567
0.30764	92.67339	1.122e-05	0.00020482	0.00012992	3.53e-06	0.0	0.00143741	0.00026383	2.05e-06	707.66022969	695.56180938	703.8999396	-0.2007472	0.16355048	-0.31867484
0.30769	92.68731	1.12e-05	0.00020477	0.00012997	3.53e-06	0.0	0.00143742	0.00026384	2.05e-06	707.66225036	695.56449216	703.89888611	-0.2008684	0.16350159	-0.31867402
0.30775	92.70123	1.118e-05	0.00020472	0.00013002	3.53e-06	0.0	0.00143744	0.00026384	2.05e-06	707.66426478	695.56717388	703.89783326	-0.20098971	0.1634527	-0.31867319
0.3078	92.71515	1.116e-05	0.00020468	0.00013007	3.53e-06	-0.0	0.00143746	0.00026385	2.05e-06	707.66627294	695.56985452	703.89678105	-0.20111065	0.16340381	-0.31867236
0.30786	92.72907	1.114e-05	0.00020463	0.00013012	3.52e-06	-0.0	0.00143747	0.00026385	2.05e-06	707.66827485	695.57253409	703.89572948	-0.20123114	0.16335491	-0.31867154
0.30791	92.74298	1.112e-05	0.00020458	0.00013017	3.52e-06	-0.0	0.00143749	0.00026386	2.05e-06	707.67027051	695.57521259	703.89467854	-0.20135129	0.163306	-0.31867071
0.30797	92.7569	1.11e-05	0.00020453	0.00013022	3.52e-06	0.0	0.0014375	0.00026386	2.05e-06	707.67225994	695.57789001	703.89362825	-0.20147145	0.16325709	-0.31866989
0.30802	92.77081	1.107e-05	0.00020449	0.00013027	3.52e-06	0.0	0.00143752	0.00026387	2.05e-06	707.67424313	695.58056637	703.89257858	-0.20159117	0.16320817	-0.31866906
0.30808	92.78472	1.105e-05	0.00020444	0.00013032	3.52e-06	0.0	0.00143753	0.00026387	2.05e-06	707.6762201	695.58324165	703.89152955	-0.20171032	0.16315924	-0.31866824
0.30813	92.79863	1.103e-05	0.00020439	0.00013037	3.51e-06	0.0	0.00143755	0.00026388	2.05e-06	707.67819085	695.58591587	703.89048116	-0.20182952	0.16311031	-0.31866742
0.30819	92.81254	1.101e-05	0.00020434	0.00013042	3.51e-06	-0.0	0.00143757	0.00026388	2.05e-06	707.68015538	695.58858901	703.88943339	-0.20194841	0.16306138	-0.31866659
0.30824	92.82645	1.099e-05	0.0002043	0.00013047	3.51e-06	-0.0	0.00143758	0.00026389	2.05e-06	707.68211371	695.59126109	703.88838626	-0.20206685	0.16301243	-0.31866577
0.3083	92.84036	1.097e-05	0.00020425	0.00013053	3.51e-06	-0.0	0.0014376	0.00026389	2.05e-06	707.68406584	695.5939321	703.88733975	-0.2021849	0.16296348	-0.31866495
0.30835	92.85426	1.095e-05	0.0002042	0.00013058	3.51e-06	0.0	0.00143761	0.0002639	2.05e-06	707.68601178	695.59660204	703.88629388	-0.202303	0.16291453	-0.31866413
0.30841	92.86817	1.093e-05	0.00020415	0.00013063	3.5e-06	0.0	0.00143763	0.0002639	2.05e-06	707.68795153	695.59927091	703.88524863	-0.20242067	0.16286557	-0.31866331
0.30846	92.88207	1.091e-05	0.00020411	0.00013068	3.5e-06	0.0	0.00143764	0.00026391	2.05e-06	707.6898851	695.60193872	703.88420401	-0.20253778	0.1628166	-0.31866249
0.31853	95.40492	7.7e-06	0.00019558	0.0001396	3.16e-06	0.0	0.00144	0.00026469	2.05e-06	707.94644085	696.07265662	703.70252081	-0.21939551	0.15377207	-0.31851983
0.31858	95.41859	7.69e-06	0.00019553	0.00013965	3.16e-06	0.0	0.00144001	0.0002647	2.05e-06	707.94734812	696.07513571	703.70157429	-0.21946422	0.15372227	-0.31851909
0.31864	95.43226	7.68e-06	0.00019549	0.0001397	3.16e-06	0.0	0.00144002	0.0002647	2.05e-06	707.94825042	696.07761381	703.70062822	-0.21953246	0.15367247	-0.31851835
0.31869	95.44592	7.66e-06	0.00019544	0.00013975	3.16e-06	0.0	0.00144003	0.00026471	2.05e-06	707.94914775	696.08009093	703.6996826	-0.21960076	0.15362267	-0.3185176
0.31875	95.45959	7.65e-06	0.0001954	0.00013979	3.15e-06	-0.0	0.00144004	0.00026471	2.05e-06	707.95004011	696.08256706	703.69873741	-0.21966881	0.15357286	-0.31851686
0.3188	95.47325	7.63e-06	0.00019535	0.00013984	3.15e-06	-0.0	0.00144005	0.00026471	2.05e-06	707.95092751	696.0850422	703.69779268	-0.21973649	0.15352305	-0.31851612
0.31886	95.48691	7.62e-06	0.00019531	0.00013989	3.15e-06	-0.0	0.00144006	0.00026472	2.05e-06	707.95180996	696.08751635	703.69684838	-0.21980385	0.15347324	-0.31851538
0.31891	95.50057	7.6e-06	0.00019526	0.00013993	3.15e-06	0.0	0.00144007	0.00026472	2.05e-06	707.95268747	696.08998952	703.69590453	-0.21987127	0.15342343	-0.31851464
0.31897	95.51423	7.59e-06	0.00019522	0.00013998	3.15e-06	0.0	0.00144008	0.00026472	2.05e-06	707.95356004	696.09246171	703.69496111	-0.21993834	0.15337361	-0.3185139
0.31902	95.52789	7.58e-06	0.00019517	0.00014003	3.15e-06	0.0	0.00144009	0.00026473	2.05e-06	707.95442767	696.09493291	703.69401814	-0.22000499	0.15332379	-0.31851316
0.31908	95.54154	7.56e-06	0.00019512	0.00014008	3.14e-06	0.0	0.0014401	0.00026473	2.05e-06	707.95529038	696.09740313	703.69307561	-0.22007157	0.15327396	-0.31851242
0.31913	95.5552	7.55e-06	0.00019508	0.00014012	3.14e-06	-0.0	0.00144011	0.00026474	2.05e-06	707.95614817	696.09987236	703.69213351	-0.22013802	0.15322414	-0.31851168
0.31919	95.56885	7.53e-06	0.00019503	0.00014017	3.14e-06	-0.0	0.00144012	0.00026474	2.05e-06	707.95700104	696.10234061	703.69119186	-0.2202041	0.15317431	-0.31851094
0.31924	95.5825	7.52e-06	0.00019499	0.00014022	3.14e-06	-0.0	0.00144013	0.00026474	2.05e-06	707.95784901	696.10480787	703.69025064	-0.22026978	0.15312447	-0.3185102
0.3193	95.59615	7.5e-06	0.00019494	0.00014027	3.14e-06	0.0	0.00144014	0.00026475	2.05e-06	707.95869208	696.10727415	703.68930985	-0.22033557	0.15307464	-0.31850946
0.31935	95.6098	7.49e-06	0.0001949	0.00014031	3.13e-06	0.0	0.00144015	0.00026475	2.05e-06	707.95953025	696.10973945	703.6883695	-0.22040102	0.1530248	-0.31850872
0.31941	95.62345	7.48e-06	0.00019485	0.00014036	3.13e-06	0.0	0.00144016	0.00026475	2.05e-06	707.96036354	696.11220377	703.68742958	-0.22046608	0.15297496	-0.31850798
0.31946	95.6371	7.46e-06	0.00019481	0.00014041	3.13e-06	0.0	0.00144017	0.00026476	2.05e-06	707.96119194	696.1146671	703.6864901	-0.22053097	0.15292511	-0.31850725
0.32953	98.11225	5.32e-06	0.00018668	0.0001488	2.83e-06	-0.0	0.00144175	0.00026536	2.05e-06	708.03707377	696.54929611	703.52101944	-0.22882931	0.14377249	-0.31837731
0.32958	98.12566	5.31e-06	0.00018664	0.00014885	2.83e-06	-0.0	0.00144175	0.00026536	2.05e-06	708.03710914	696.55158472	703.52014619	-0.22885662	0.1437224	-0.31837663
0.32964	98.13906	5.3e-06	0.00018659	0.00014889	2.82e-06	0.0	0.00144176	0.00026537	2.05e-06	708.03714075	696.55387241	703.51927323	-0.22888395	0.14367231	-0.31837594
0.32969	98.15246	5.29e-06	0.00018655	0.00014894	2.82e-06	0.0	0.00144177	0.00026537	2.05e-06	708.0371686	696.55615918	703.51840057	-0.22891102	0.14362221	-0.31837525
0.32975	98.16586	5.28e-06	0.00018651	0.00014898	2.82e-06	0.0	0.00144178	0.00026537	2.05e-06	708.03719271	696.55844503	703.51752819	-0.22893776	0.14357212	-0.31837457
0.3298	98.17925	5.27e-06	0.00018646	0.00014903	2.82e-06	0.0	0.00144178	0.00026537	2.05e-06	708.03721307	696.56072996	703.51665611	-0.22896447	0.14352203	-0.31837389
0.32986	98.19265	5.26e-06	0.00018642	0.00014907	2.82e-06	-0.0	0.00144179	0.00026538	2.05e-06	708.0372297	696.56301397	703.51578431	-0.22899107	0.14347194	-0.3183732
0.32991	98.20604	5.25e-06	0.00018638	0.00014911	2.82e-06	-0.0	0.0014418	0.00026538	2.05e-06	708.03724259	696.56529707	703.51491281	-0.22901739	0.14342185	-0.31837252
0.32997	98.21944	5.24e-06	0.00018633	0.00014916	2.81e-06	-0.0	0.0014418	0.00026538	2.05e-06	708.03725176	696.56757924	703.51404159	-0.22904339	0.14337176	-0.31837183
0.33002	98.23283	5.24e-06	0.00018629	0.0001492	2.81e-06	0.0	0.00144181	0.00026539	2.05e-06	708.03725722	696.5698605	703.51317066	-0.22906949	0.14332167	-0.31837115
0.33008	98.24622	5.23e-06	0.00018625	0.00014925	2.81e-06	0.0	0.00144182	0.00026539	2.05e-06	708.03725896	696.57214085	703.51230002	-0.22909533	0.14327158	-0.31837046
0.33013	98.25961	5.22e-06	0.00018621	0.00014929	2.81e-06	0.0	0.00144182	0.00026539	2.05e-06	708.03725698	696.57442027	703.51142967	-0.2291209	0.14322149	-0.31836978
0.33019	98.27299	5.21e-06	0.00018616	0.00014934	2.81e-06	0.0	0.00144183	0.00026539	2.05e-06	708.03725131	696.57669878	703.5105596	-0.22914629	0.1431714	-0.3183691
0.33024	98.28638	5.2e-06	0.00018612	0.00014938	2.81e-06	-0.0	0.00144184	0.0002654	2.05e-06	708.03724195	696.57897637	703.50968981	-0.22917168	0.14312131	-0.31836841
0.3303	98.29976	5.19e-06	0.00018608	0.00014942	2.81e-06	-0.0	0.00144185	0.0002654	2.05e-06	708.03722888	696.58125305	703.50882032	-0.22919681	0.14307122	-0.31836773
0.33035	98.31315	5.18e-06	0.00018603	0.00014947	2.8e-06	-0.0	0.00144185	0.0002654	2.05e-06	708.03721214	696.58352881	703.5079511	-0.2292216	0.14302113	-0.31836705
0.33041	98.32653	5.17e-06	0.00018599	0.00014951	2.8e-06	-0.0	0.00144186	0.00026541	2.05e-06	708.03719172	696.58580366	703.50708217	-0.2292464	0.14297104	-0.31836637
0.33046	98.33991	5.16e-06	0.00018595	0.00014956	2.8e-06	0.0	0.00144187	0.00026541	2.05e-06	708.03716762	696.58807759	703.50621352	-0.22927107	0.14292096	-0.31836568
0.34053	100.7654	3.72e-06	0.00017829	0.00015739	2.53e-06	-0.0	0.00144292	0.00026587	2.05e-06	707.97652256	696.98909221	703.3513758	-0.23111272	0.13377728	-0.31824409
0.34058	100.77853	3.71e-06	0.00017825	0.00015744	2.53e-06	0.0	0.00144293	0.00026588	2.05e-06	707.9759133	696.99120249	703.35054901	-0.23110976	0.13372752	-0.31824344
0.34064	100.79165	3.71e-06	0.00017821	0.00015748	2.53e-06	0.0	0.00144293	0.00026588	2.05e-06	707.97530132	696.9933119	703.34972239	-0.2311066	0.13367776	-0.31824279
0.34069	100.80478	3.7e-06	0.00017817	0.00015752	2.53e-06	0.0	0.00144294	0.00026588	2.05e-06	707.97468663	696.99542045	703.34889595	-0.23110318	0.13362801	-0.31824214
0.34075	100.8179	3.69e-06	0.00017813	0.00015756	2.53e-06	0.0	0.00144294	0.00026588	2.05e-06	707.97406923	696.99752814	703.34806968	-0.2310998	0.13357826	-0.3182415
0.3408	100.83102	3.69e-06	0.00017809	0.0001576	2.53e-06	-0.0	0.00144295	0.00026589	2.05e-06	707.97344914	696.99963496	703.34724359	-0.2310963	0.13352851	-0.31824085
0.34086	100.84414	3.68e-06	0.00017805	0.00015764	2.52e-06	-0.0	0.00144295	0.00026589	2.05e-06	707.97282635	697.00174092	703.34641767	-0.2310926	0.13347877	-0.3182402
0.34091	100.85726	3.68e-06	0.00017801	0.00015768	2.52e-06	-0.0	0.00144296	0.00026589	2.05e-06	707.97220086	697.00384601	703.34559193	-0.23108869	0.13342903	-0.31823955
0.34097	100.87037	3.67e-06	0.00017797	0.00015772	2.52e-06	0.0	0.00144296	0.00026589	2.05e-06	707.9715727	697.00595024	703.34476637	-0.23108484	0.13337929	-0.3182389
0.34102	100.88349	3.66e-06	0.00017793	0.00015777	2.52e-06	0.0	0.00144297	0.00026589	2.05e-06	707.97094184	697.00805361	703.34394098	-0.23108081	0.13332956	-0.31823825
0.34108	100.8966	3.66e-06	0.00017789	0.00015781	2.52e-06	0.0	0.00144297	0.0002659	2.05e-06	707.97030831	697.01015611	703.34311576	-0.23107657	0.13327983	-0.31823761
0.34113	100.90971	3.65e-06	0.00017785	0.00015785	2.52e-06	0.0	0.00144298	0.0002659	2.05e-06	707.96967211	697.01225775	703.34229071	-0.2310722	0.1332301	-0.31823696
0.34119	100.92282	3.64e-06	0.00017781	0.00015789	2.52e-06	-0.0	0.00144298	0.0002659	2.05e-06	707.96903324	697.01435853	703.34146584	-0.23106785	0.13318038	-0.31823631
0.34124	100.93593	3.64e-06	0.00017777	0.00015793	2.51e-06	-0.0	0.00144299	0.0002659	2.05e-06	707.96839171	697.01645845	703.34064114	-0.2310633	0.13313066	-0.31823566
0.3413	100.94904	3.63e-06	0.00017773	0.00015797	2.51e-06	-0.0	0.00144299	0.00026591	2.05e-06	707.96774751	697.0185575	703.33981661	-0.23105853	0.13308094	-0.31823501
0.34135	100.96214	3.62e-06	0.00017769	0.00015801	2.51e-06	-0.0	0.001443	0.00026591	2.05e-06	707.96710067	697.02065569	703.33899225	-0.23105372	0.13303123	-0.31823437
0.34141	100.97525	3.62e-06	0.00017765	0.00015805	2.51e-06	0.0	0.001443	0.00026591	2.05e-06	707.96645118	697.02275303	703.33816806	-0.23104885	0.13298151	-0.31823372
0.34146	100.98835	3.61e-06	0.0001776	0.0001581	2.51e-06	0.0	0.001443	0.00026591	2.05e-06	707.96579903	697.02484949	703.33734404	-0.2310438	0.1329318	-0.31823307
0.35152	103.36206	2.64e-06	0.00017045	0.00016537	2.27e-06	0.0	0.00144372	0.00026628	2.05e-06	707.80649899	697.39424996	703.18894878	-0.22823999	0.12390446	-0.31811653
0.35158	103.37489	2.63e-06	0.00017042	0.00016541	2.27e-06	-0.0	0.00144372	0.00026628	2.05e-06	707.80543376	697.39619197	703.18814866	-0.22821559	0.12385558	-0.3181159
0.35163	103.38773	2.63e-06	0.00017038	0.00016545	2.27e-06	-0.0	0.00144373	0.00026628	2.05e-06	707.80436665	697.39813316	703.18734864	-0.22819107	0.1238067	-0.31811528
0.35169	103.40056	2.62e-06	0.00017034	0.00016549	2.27e-06	-0.0	0.00144373	0.00026629	2.05e-06	707.80329767	697.40007352	703.18654871	-0.22816636	0.12375783	-0.31811465
0.35174	103.41339	2.62e-06	0.0001703	0.00016553	2.27e-06	-0.0	0.00144373	0.00026629	2.05e-06	707.80222683	697.40201308	703.18574887	-0.22814171	0.12370896	-0.31811402
0.3518	103.42623	2.61e-06	0.00017026	0.00016556	2.27e-06	0.0	0.00144374	0.00026629	2.05e-06	707.80115413	697.40395181	703.18494912	-0.22811696	0.1236601	-0.31811339
0.35185	103.43906	2.61e-06	0.00017023	0.0001656	2.27e-06	0.0	0.00144374	0.00026629	2.05e-06	707.80007956	697.40588973	703.18414946	-0.22809207	0.12361124	-0.31811276
0.35191	103.45188	2.61e-06	0.00017019	0.00016564	2.27e-06	0.0	0.00144374	0.00026629	2.05e-06	707.79900314	697.40782682	703.1833499	-0.22806703	0.12356239	-0.31811214
0.35196	103.46471	2.6e-06	0.00017015	0.00016568	2.26e-06	-0.0	0.00144375	0.0002663	2.05e-06	707.79792487	697.4097631	703.18255043	-0.22804205	0.12351355	-0.31811151
0.35202	103.47754	2.6e-06	0.00017011	0.00016572	2.26e-06	-0.0	0.00144375	0.0002663	2.05e-06	707.79684474	697.41169857	703.18175105	-0.22801693	0.12346471	-0.31811088
0.35207	103.49036	2.59e-06	0.00017008	0.00016576	2.26e-06	-0.0	0.00144375	0.0002663	2.05e-06	707.79576277	697.41363322	703.18095177	-0.22799168	0.12341587	-0.31811025
0.35213	103.50318	2.59e-06	0.00017004	0.00016579	2.26e-06	-0.0	0.00144376	0.0002663	2.05e-06	707.79467896	697.41556705	703.18015257	-0.22796632	0.12336705	-0.31810962
0.35218	103.516	2.58e-06	0.00017	0.00016583	2.26e-06	0.0	0.00144376	0.0002663	2.05e-06	707.79359332	697.41750006	703.17935346	-0.22794099	0.12331822	-0.318109
0.35224	103.52882	2.58e-06	0.00016996	0.00016587	2.26e-06	0.0	0.00144376	0.0002663	2.05e-06	707.79250583	697.41943226	703.17855444	-0.22791553	0.1232694	-0.31810837
0.35229	103.54164	2.58e-06	0.00016993	0.00016591	2.26e-06	0.0	0.00144377	0.00026631	2.05e-06	707.79141652	697.42136364	703.17775552	-0.22788992	0.1232206	-0.31810774
0.35235	103.55446	2.57e-06	0.00016989	0.00016595	2.26e-06	0.0	0.00144377	0.00026631	2.05e-06	707.79032538	697.42329421	703.17695668	-0.22786425	0.12317179	-0.31810711
0.3524	103.56727	2.57e-06	0.00016985	0.00016598	2.26e-06	-0.0	0.00144377	0.00026631	2.05e-06	707.78923242	697.42522396	703.17615793	-0.22783857	0.12312299	-0.31810649
0.35246	103.58009	2.56e-06	0.00016981	0.00016602	2.25e-06	-0.0	0.00144378	0.00026631	2.05e-06	707.78813763	697.4271529	703.17535927	-0.22781277	0.12307419	-0.31810586
0.36252	105.89969	1.9e-06	0.00016317	0.00017275	2.05e-06	0.0	0.00144427	0.00026661	2.05e-06	707.56068825	697.76664342	703.03037312	-0.22183028	0.11425085	-0.31799199
0.36258	105.91223	1.89e-06	0.00016313	0.00017279	2.05e-06	0.0	0.00144427	0.00026661	2.05e-06	707.55931532	697.76842594	703.0295856	-0.22179155	0.11420327	-0.31799137
0.36263	105.92476	1.89e-06	0.0001631	0.00017283	2.05e-06	-0.0	0.00144427	0.00026661	2.05e-06	707.55794117	697.77020769	703.02879813	-0.22175285	0.11415569	-0.31799076
0.36269	105.9373	1.89e-06	0.00016306	0.00017286	2.05e-06	-0.0	0.00144427	0.00026661	2.05e-06	707.55656579	697.77198866	703.02801068	-0.22171406	0.11410812	-0.31799014
0.36274	105.94983	1.88e-06	0.00016303	0.0001729	2.04e-06	-0.0	0.00144427	0.00026661	2.05e-06	707.55518919	697.77376885	703.02722328	-0.22167519	0.11406055	-0.31798952
0.3628	105.96236	1.88e-06	0.00016299	0.00017293	2.04e-06	-0.0	0.00144428	0.00026661	2.05e-06	707.55381136	697.77554827	703.02643591	-0.22163624	0.114013	-0.3179889
0.36285	105.97488	1.88e-06	0.00016296	0.00017297	2.04e-06	0.0	0.00144428	0.00026662	2.05e-06	707.55243232	697.77732691	703.02564857	-0.22159731	0.11396545	-0.31798828
0.36291	105.98741	1.87e-06	0.00016292	0.000173	2.04e-06	0.0	0.00144428	0.00026662	2.05e-06	707.55105206	697.77910477	703.02486127	-0.2215583	0.11391791	-0.31798766
0.36296	105.99993	1.87e-06	0.00016289	0.00017304	2.04e-06	0.0	0.00144428	0.00026662	2.05e-06	707.54967058	697.78088186	703.024074	-0.2215192	0.11387037	-0.31798704
0.36302	106.01246	1.87e-06	0.00016285	0.00017307	2.04e-06	0.0	0.00144429	0.00026662	2.05e-06	707.5482879	697.78265818	703.02328676	-0.22148003	0.11382285	-0.31798643
0.36307	106.02498	1.87e-06	0.00016282	0.00017311	2.04e-06	-0.0	0.00144429	0.00026662	2.05e-06	707.54690401	697.78443372	703.02249956	-0.22144088	0.11377533	-0.31798581
0.36313	106.0375	1.86e-06	0.00016278	0.00017314	2.04e-06	-0.0	0.00144429	0.00026662	2.05e-06	707.54551891	697.78620848	703.02171239	-0.22140165	0.11372781	-0.31798519
0.36318	106.05002	1.86e-06	0.00016275	0.00017318	2.04e-06	-0.0	0.00144429	0.00026662	2.05e-06	707.54413261	697.78798247	703.02092526	-0.22136232	0.11368031	-0.31798457
0.36324	106.06253	1.86e-06	0.00016271	0.00017321	2.03e-06	-0.0	0.00144429	0.00026663	2.05e-06	707.54274512	697.78975569	703.02013816	-0.22132294	0.11363282	-0.31798395
0.36329	106.07505	1.85e-06	0.00016268	0.00017325	2.03e-06	0.0	0.0014443	0.00026663	2.05e-06	707.54135642	697.79152813	703.01935109	-0.22128357	0.11358532	-0.31798334
0.36335	106.08756	1.85e-06	0.00016264	0.00017328	2.03e-06	0.0	0.0014443	0.00026663	2.05e-06	707.53996653	697.79329979	703.01856406	-0.22124411	0.11353784	-0.31798272
0.3634	106.10008	1.85e-06	0.00016261	0.00017332	2.03e-06	0.0	0.0014443	0.00026663	2.05e-06	707.53857545	697.79507069	703.01777705	-0.22120456	0.11349037	-0.3179821
0.36346	106.11259	1.84e-06	0.00016257	0.00017335	2.03e-06	0.0	0.0014443	0.00026663	2.05e-06	707.53718318	697.79684081	703.01699008	-0.22116497	0.1134429	-0.31798148
0.37352	108.37558	1.38e-06	0.00015642	0.00017957	1.85e-06	0.0	0.00144464	0.00026687	2.05e-06	707.26501091	698.10795049	702.87329516	-0.21313546	0.10488881	-0.31786862
0.37358	108.3878	1.38e-06	0.00015639	0.0001796	1.85e-06	0.0	0.00144464	0.00026687	2.05e-06	707.26344194	698.10958158	702.8725106	-0.21308791	0.10484283	-0.31786801
0.37363	108.40002	1.38e-06	0.00015636	0.00017963	1.85e-06	-0.0	0.00144465	0.00026688	2.05e-06	707.26187221	698.11121193	702.87172605	-0.21304037	0.10479684	-0.31786739
0.37369	108.41224	1.38e-06	0.00015633	0.00017966	1.85e-06	-0.0	0.00144465	0.00026688	2.05e-06	707.26030174	698.11284154	702.87094149	-0.21299278	0.10475087	-0.31786678
0.37374	108.42445	1.37e-06	0.00015629	0.0001797	1.85e-06	-0.0	0.00144465	0.00026688	2.05e-06	707.25873051	698.11447042	702.87015692	-0.21294512	0.10470492	-0.31786616
0.3738	108.43666	1.37e-06	0.00015626	0.00017973	1.85e-06	-0.0	0.00144465	0.00026688	2.05e-06	707.25715854	698.11609856	702.86937235	-0.21289744	0.10465897	-0.31786554
0.37385	108.44888	1.37e-06	0.00015623	0.00017976	1.85e-06	0.0	0.00144465	0.00026688	2.05e-06	707.25558582	698.11772596	702.86858778	-0.21284977	0.10461302	-0.31786493
0.37391	108.46109	1.37e-06	0.0001562	0.0001798	1.84e-06	0.0	0.00144465	0.00026688	2.05e-06	707.25401236	698.11935262	702.8678032	-0.21280204	0.10456708	-0.31786431
0.37396	108.47329	1.37e-06	0.00015617	0.00017983	1.84e-06	0.0	0.00144465	0.00026688	2.05e-06	707.25243815	698.12097855	702.86701862	-0.21275426	0.10452116	-0.3178637
0.37402	108.4855	1.36e-06	0.00015613	0.00017986	1.84e-06	0.0	0.00144466	0.00026688	2.05e-06	707.25086321	698.12260374	702.86623403	-0.21270644	0.10447525	-0.31786308
0.37407	108.49771	1.36e-06	0.0001561	0.00017989	1.84e-06	-0.0	0.00144466	0.00026688	2.05e-06	707.24928753	698.1242282	702.86544944	-0.21265864	0.10442933	-0.31786246
0.37413	108.50991	1.36e-06	0.00015607	0.00017993	1.84e-06	-0.0	0.00144466	0.00026689	2.05e-06	707.24771111	698.12585191	702.86466485	-0.21261078	0.10438343	-0.31786185
0.37418	108.52211	1.36e-06	0.00015604	0.00017996	1.84e-06	-0.0	0.00144466	0.00026689	2.05e-06	707.24613396	698.1274749	702.86388025	-0.21256288	0.10433754	-0.31786123
0.37424	108.53431	1.36e-06	0.000156	0.00017999	1.84e-06	-0.0	0.00144466	0.00026689	2.05e-06	707.24455608	698.12909714	702.86309564	-0.21251492	0.10429166	-0.31786061
0.37429	108.54651	1.35e-06	0.00015597	0.00018002	1.84e-06	0.0	0.00144466	0.00026689	2.05e-06	707.24297746	698.13071866	702.86231103	-0.21246699	0.10424578	-0.31786
0.37435	108.5587	1.35e-06	0.00015594	0.00018006	1.84e-06	0.0	0.00144467	0.00026689	2.05e-06	707.24139812	698.13233943	702.86152641	-0.21241901	0.10419992	-0.31785938
0.3744	108.5709	1.35e-06	0.00015591	0.00018009	1.84e-06	0.0	0.00144467	0.00026689	2.05e-06	707.23981806	698.13395947	702.86074179	-0.21237098	0.10415406	-0.31785877
0.37446	108.58309	1.35e-06	0.00015587	0.00018012	1.84e-06	0.0	0.00144467	0.00026689	2.05e-06	707.23823727	698.13557878	702.85995716	-0.21232289	0.10410822	-0.31785815
0.38452	110.78673	1.02e-06	0.0001502	0.00018584	1.68e-06	-0.0	0.00144491	0.00026709	2.05e-06	706.938647	698.41973202	702.71613038	-0.20308438	0.09586765	-0.31774519
0.38458	110.79862	1.02e-06	0.00015017	0.00018587	1.68e-06	-0.0	0.00144491	0.00026709	2.05e-06	706.93696306	698.42121926	702.71534243	-0.20303193	0.09582346	-0.31774457
0.38463	110.8105	1.02e-06	0.00015014	0.0001859	1.68e-06	-0.0	0.00144491	0.00026709	2.05e-06	706.93527871	698.4227058	702.71455445	-0.20297946	0.09577928	-0.31774395
0.38469	110.82239	1.02e-06	0.00015011	0.00018593	1.68e-06	-0.0	0.00144491	0.0002671	2.05e-06	706.93359395	698.42419165	702.71376645	-0.20292695	0.09573511	-0.31774333
0.38474	110.83427	1.02e-06	0.00015008	0.00018596	1.68e-06	-0.0	0.00144491	0.0002671	2.05e-06	706.93190878	698.42567679	702.71297842	-0.20287446	0.09569094	-0.31774271
0.3848	110.84615	1.02e-06	0.00015005	0.00018599	1.67e-06	0.0	0.00144491	0.0002671	2.05e-06	706.9302232	698.42716123	702.71219036	-0.20282195	0.09564678	-0.31774209
0.38485	110.85803	1.01e-06	0.00015002	0.00018602	1.67e-06	0.0	0.00144491	0.0002671	2.05e-06	706.92853721	698.42864497	702.71140227	-0.20276941	0.09560264	-0.31774147
0.38491	110.86991	1.01e-06	0.00014999	0.00018605	1.67e-06	0.0	0.00144491	0.0002671	2.05e-06	706.92685082	698.43012801	702.71061415	-0.20271684	0.09555851	-0.31774085
0.38496	110.88178	1.01e-06	0.00014996	0.00018608	1.67e-06	0.0	0.00144491	0.0002671	2.05e-06	706.92516401	698.43161035	702.709826	-0.20266428	0.09551438	-0.31774023
0.38502	110.89366	1.01e-06	0.00014993	0.00018611	1.67e-06	-0.0	0.00144492	0.0002671	2.05e-06	706.92347681	698.43309199	702.70903782	-0.2026117	0.09547026	-0.31773962
0.38507	110.90553	1.01e-06	0.0001499	0.00018614	1.67e-06	-0.0	0.00144492	0.0002671	2.05e-06	706.9217892	698.43457293	702.70824961	-0.20255911	0.09542615	-0.317739
0.38513	110.9174	1.01e-06	0.00014987	0.00018617	1.67e-06	-0.0	0.00144492	0.0002671	2.05e-06	706.92010118	698.43605318	702.70746137	-0.20250647	0.09538206	-0.31773838
0.38518	110.92927	1.01e-06	0.00014984	0.0001862	1.67e-06	-0.0	0.00144492	0.0002671	2.05e-06	706.91841277	698.43753272	702.70667311	-0.20245384	0.09533797	-0.31773776
0.38524	110.94113	1e-06	0.00014981	0.00018623	1.67e-06	0.0	0.00144492	0.00026711	2.05e-06	706.91672396	698.43901157	702.70588481	-0.2024012	0.09529388	-0.31773714
0.38529	110.953	1e-06	0.00014978	0.00018626	1.67e-06	0.0	0.00144492	0.00026711	2.05e-06	706.91503475	698.44048972	702.70509649	-0.20234854	0.09524981	-0.31773652
0.38535	110.96486	1e-06	0.00014975	0.00018629	1.67e-06	0.0	0.00144492	0.00026711	2.05e-06	706.91334515	698.44196716	702.70430813	-0.20229584	0.09520575	-0.3177359
0.3854	110.97673	1e-06	0.00014972	0.00018632	1.67e-06	0.0	0.00144492	0.00026711	2.05e-06	706.91165515	698.44344391	702.70351974	-0.20224314	0.0951617	-0.31773528
0.38546	110.98859	1e-06	0.00014969	0.00018635	1.66e-06	-0.0	0.00144492	0.00026711	2.05e-06	706.90996476	698.44491997	702.70273133	-0.20219044	0.09511765	-0.31773466
0.39552	113.12983	7.7e-07	0.00014446	0.00019162	1.53e-06	-0.0	0.00144509	0.00026728	2.05e-06	706.59530756	698.70347151	702.55785838	-0.1923407	0.08721724	-0.31762088
0.39558	113.14137	7.7e-07	0.00014443	0.00019164	1.53e-06	-0.0	0.00144509	0.00026728	2.05e-06	706.59356561	698.70482216	702.55706306	-0.19228608	0.08717494	-0.31762025
0.39563	113.15291	7.7e-07	0.0001444	0.00019167	1.53e-06	0.0	0.00144509	0.00026728	2.05e-06	706.59182348	698.70617215	702.5562677	-0.19223146	0.08713266	-0.31761963
0.39569	113.16444	7.7e-07	0.00014438	0.0001917	1.53e-06	0.0	0.00144509	0.00026728	2.05e-06	706.59008117	698.70752148	702.5554723	-0.19217683	0.08709039	-0.317619
0.39574	113.17597	7.7e-07	0.00014435	0.00019173	1.52e-06	0.0	0.0014451	0.00026728	2.05e-06	706.58833868	698.70887014	702.55467685	-0.19212219	0.08704814	-0.31761838
0.3958	113.18751	7.6e-07	0.00014432	0.00019175	1.52e-06	0.0	0.0014451	0.00026728	2.05e-06	706.58659601	698.71021813	702.55388136	-0.19206755	0.08700588	-0.31761775
0.39585	113.19904	7.6e-07	0.00014429	0.00019178	1.52e-06	-0.0	0.0014451	0.00026728	2.05e-06	706.58485317	698.71156546	702.55308583	-0.19201291	0.08696363	-0.31761713
0.39591	113.21056	7.6e-07	0.00014427	0.00019181	1.52e-06	-0.0	0.0014451	0.00026728	2.05e-06	706.58311015	698.71291213	702.55229025	-0.19195825	0.0869214	-0.3176165
0.39596	113.22209	7.6e-07	0.00014424	0.00019184	1.52e-06	-0.0	0.0014451	0.00026728	2.05e-06	706.58136696	698.71425813	702.55149462	-0.19190359	0.08687918	-0.31761588
0.39602	113.23361	7.6e-07	0.00014421	0.00019186	1.52e-06	-0.0	0.0014451	0.00026728	2.05e-06	706.57962359	698.71560346	702.55069896	-0.19184893	0.08683697	-0.31761525
0.39607	113.24514	7.6e-07	0.00014418	0.00019189	1.52e-06	0.0	0.0014451	0.00026728	2.05e-06	706.57788005	698.71694814	702.54990324	-0.19179427	0.08679476	-0.31761463
0.39613	113.25666	7.6e-07	0.00014416	0.00019192	1.52e-06	0.0	0.0014451	0.00026728	2.05e-06	706.57613634	698.71829215	702.54910749	-0.1917396	0.08675256	-0.317614
0.39618	113.26818	7.6e-07	0.00014413	0.00019195	1.52e-06	0.0	0.0014451	0.00026729	2.05e-06	706.57439246	698.71963549	702.54831169	-0.19168492	0.08671038	-0.31761338
0.39624	113.27969	7.6e-07	0.0001441	0.00019197	1.52e-06	0.0	0.0014451	0.00026729	2.05e-06	706.57264841	698.72097818	702.54751584	-0.19163023	0.08666821	-0.31761275
0.39629	113.29121	7.5e-07	0.00014407	0.000192	1.52e-06	0.0	0.0014451	0.00026729	2.05e-06	706.57090419	698.7223202	702.54671995	-0.19157555	0.08662604	-0.31761213
0.39635	113.30272	7.5e-07	0.00014405	0.00019203	1.52e-06	-0.0	0.0014451	0.00026729	2.05e-06	706.56915981	698.72366155	702.54592402	-0.19152086	0.08658388	-0.3176115
0.3964	113.31423	7.5e-07	0.00014402	0.00019206	1.52e-06	-0.0	0.0014451	0.00026729	2.05e-06	706.56741525	698.72500225	702.54512804	-0.19146616	0.08654173	-0.31761088
0.39646	113.32574	7.5e-07	0.00014399	0.00019208	1.52e-06	-0.0	0.00144511	0.00026729	2.05e-06	706.56567053	698.72634228	702.54433202	-0.19141145	0.08649961	-0.31761025
0.40652	115.40125	5.9e-07	0.00013918	0.00019692	1.4e-06	0.0	0.00144523	0.00026743	2.05e-06	706.24446769	698.96059124	702.39785908	-0.18136084	0.07895199	-0.31749521
0.40657	115.41242	5.9e-07	0.00013915	0.00019695	1.4e-06	0.0	0.00144523	0.00026743	2.05e-06	706.24270633	698.96181227	702.39705407	-0.18130591	0.07891163	-0.31749458
0.40663	115.42359	5.9e-07	0.00013913	0.00019697	1.39e-06	-0.0	0.00144523	0.00026743	2.05e-06	706.24094494	698.96303267	702.39624901	-0.18125097	0.07887129	-0.31749395
0.40668	115.43475	5.8e-07	0.0001391	0.000197	1.39e-06	-0.0	0.00144523	0.00026743	2.05e-06	706.23918352	698.96425244	702.3954439	-0.18119604	0.07883095	-0.31749331
0.40674	115.44592	5.8e-07	0.00013908	0.00019702	1.39e-06	-0.0	0.00144523	0.00026743	2.05e-06	706.23742208	698.96547158	702.39463874	-0.18114111	0.07879064	-0.31749268
0.40679	115.45708	5.8e-07	0.00013905	0.00019705	1.39e-06	-0.0	0.00144523	0.00026743	2.05e-06	706.23566062	698.96669009	702.39383353	-0.18108619	0.07875033	-0.31749205
0.40685	115.46824	5.8e-07	0.00013903	0.00019707	1.39e-06	0.0	0.00144523	0.00026743	2.05e-06	706.23389914	698.96790797	702.39302826	-0.18103126	0.07871002	-0.31749142
0.4069	115.4794	5.8e-07	0.000139	0.0001971	1.39e-06	0.0	0.00144523	0.00026743	2.05e-06	706.23213763	698.96912522	702.39222294	-0.18097634	0.07866973	-0.31749078
0.40696	115.49056	5.8e-07	0.00013898	0.00019712	1.39e-06	0.0	0.00144523	0.00026744	2.05e-06	706.2303761	698.97034183	702.39141757	-0.18092141	0.07862945	-0.31749015
0.40701	115.50171	5.8e-07	0.00013895	0.00019715	1.39e-06	0.0	0.00144523	0.00026744	2.05e-06	706.22861456	698.97155782	702.39061214	-0.1808665	0.07858919	-0.31748952
0.40707	115.51287	5.8e-07	0.00013893	0.00019718	1.39e-06	0.0	0.00144523	0.00026744	2.05e-06	706.22685299	698.97277318	702.38980667	-0.18081158	0.07854892	-0.31748889
0.40712	115.52402	5.8e-07	0.0001389	0.0001972	1.39e-06	-0.0	0.00144523	0.00026744	2.05e-06	706.22509141	698.97398791	702.38900114	-0.18075666	0.07850866	-0.31748825
0.40718	115.53517	5.8e-07	0.00013888	0.00019723	1.39e-06	-0.0	0.00144523	0.00026744	2.05e-06	706.2233298	698.97520201	702.38819556	-0.18070175	0.07846842	-0.31748762
0.40723	115.54631	5.8e-07	0.00013885	0.00019725	1.39e-06	-0.0	0.00144523	0.00026744	2.05e-06	706.22156818	698.97641548	702.38738992	-0.18064684	0.07842819	-0.31748699
0.40729	115.55746	5.8e-07	0.00013882	0.00019728	1.39e-06	-0.0	0.00144523	0.00026744	2.05e-06	706.21980654	698.97762832	702.38658424	-0.18059193	0.07838797	-0.31748635
0.40734	115.5686	5.8e-07	0.0001388	0.0001973	1.39e-06	0.0	0.00144523	0.00026744	2.05e-06	706.21804489	698.97884053	702.3857785	-0.18053702	0.07834775	-0.31748572
0.4074	115.57975	5.7e-07	0.00013877	0.00019733	1.39e-06	0.0	0.00144524	0.00026744	2.05e-06	706.21628322	698.98005212	702.38497271	-0.18048212	0.07830754	-0.31748509
0.40745	115.59089	5.7e-07	0.00013875	0.00019735	1.39e-06	0.0	0.00144524	0.00026744	2.05e-06	706.21452153	698.98126307	702.38416686	-0.18042722	0.07826735	-0.31748446
0.41752	117.59692	4.5e-07	0.00013433	0.00020179	1.28e-06	-0.0	0.00144532	0.00026756	2.05e-06	705.89243096	699.19245588	702.23578687	-0.17044469	0.07107467	-0.31736791
0.41757	117.6077	4.5e-07	0.0001343	0.00020181	1.28e-06	0.0	0.00144532	0.00026756	2.05e-06	705.89067525	699.19355397	702.23497097	-0.17039061	0.07103625	-0.31736727
0.41763	117.61848	4.5e-07	0.00013428	0.00020184	1.28e-06	0.0	0.00144532	0.00026756	2.05e-06	705.88891962	699.19465145	702.23415501	-0.17033654	0.07099784	-0.31736663
0.41768	117.62926	4.5e-07	0.00013426	0.00020186	1.28e-06	0.0	0.00144533	0.00026756	2.05e-06	705.88716406	699.19574834	702.23333899	-0.17028249	0.07095944	-0.31736599
0.41774	117.64003	4.5e-07	0.00013423	0.00020188	1.28e-06	0.0	0.00144533	0.00026756	2.05e-06	705.88540858	699.19684464	702.23252292	-0.17022844	0.07092106	-0.31736535
0.41779	117.6508	4.5e-07	0.00013421	0.00020191	1.28e-06	0.0	0.00144533	0.00026756	2.05e-06	705.88365317	699.19794033	702.2317068	-0.17017439	0.07088267	-0.31736471
0.41785	117.66157	4.5e-07	0.00013419	0.00020193	1.28e-06	-0.0	0.00144533	0.00026757	2.05e-06	705.88189784	699.19903543	702.23089061	-0.17012035	0.0708443	-0.31736407
0.4179	117.67234	4.5e-07	0.00013416	0.00020195	1.28e-06	-0.0	0.00144533	0.00026757	2.05e-06	705.88014258	699.20012993	702.23007437	-0.17006631	0.07080593	-0.31736343
0.41796	117.68311	4.5e-07	0.00013414	0.00020198	1.28e-06	-0.0	0.00144533	0.00026757	2.05e-06	705.87838739	699.20122383	702.22925808	-0.17001229	0.07076759	-0.31736279
0.41801	117.69387	4.5e-07	0.00013412	0.000202	1.28e-06	-0.0	0.00144533	0.00026757	2.05e-06	705.87663229	699.20231713	702.22844172	-0.16995828	0.07072926	-0.31736215
0.41807	117.70464	4.5e-07	0.0001341	0.00020202	1.28e-06	0.0	0.00144533	0.00026757	2.05e-06	705.87487726	699.20340984	702.22762532	-0.16990426	0.07069091	-0.3173615
0.41812	117.7154	4.5e-07	0.00013407	0.00020205	1.27e-06	0.0	0.00144533	0.00026757	2.05e-06	705.8731223	699.20450195	702.22680885	-0.16985025	0.07065259	-0.31736086
0.41818	117.72616	4.5e-07	0.00013405	0.00020207	1.27e-06	0.0	0.00144533	0.00026757	2.05e-06	705.87136743	699.20559346	702.22599233	-0.16979625	0.07061427	-0.31736022
0.41823	117.73691	4.5e-07	0.00013403	0.00020209	1.27e-06	0.0	0.00144533	0.00026757	2.05e-06	705.86961263	699.20668438	702.22517575	-0.16974226	0.07057598	-0.31735958
0.41829	117.74767	4.5e-07	0.000134	0.00020212	1.27e-06	0.0	0.00144533	0.00026757	2.05e-06	705.86785791	699.2077747	702.22435912	-0.16968828	0.07053769	-0.31735894
0.41834	117.75842	4.5e-07	0.00013398	0.00020214	1.27e-06	-0.0	0.00144533	0.00026757	2.05e-06	705.86610327	699.20886442	702.22354243	-0.16963429	0.07049939	-0.3173583
0.4184	117.76917	4.5e-07	0.00013396	0.00020216	1.27e-06	-0.0	0.00144533	0.00026757	2.05e-06	705.86434871	699.20995355	702.22272568	-0.16958032	0.07046111	-0.31735766
0.41845	117.77992	4.4e-07	0.00013393	0.00020219	1.27e-06	-0.0	0.00144533	0.00026757	2.05e-06	705.86259422	699.21104208	702.22190888	-0.16952635	0.07042285	-0.31735701
0.42852	119.7123	3.6e-07	0.00012988	0.00020626	1.18e-06	-0.0	0.0014454	0.00026767	2.05e-06	705.54318693	699.4003706	702.07147689	-0.15977696	0.06357958	-0.31723886
0.42857	119.72267	3.6e-07	0.00012986	0.00020628	1.18e-06	-0.0	0.0014454	0.00026767	2.05e-06	705.5414522	699.40135211	702.0706496	-0.15972444	0.06354305	-0.31723821
0.42863	119.73303	3.6e-07	0.00012984	0.0002063	1.18e-06	-0.0	0.0014454	0.00026767	2.05e-06	705.53971761	699.40233306	702.06982225	-0.15967194	0.06350653	-0.31723756
0.42868	119.74339	3.6e-07	0.00012981	0.00020632	1.18e-06	-0.0	0.0014454	0.00026768	2.05e-06	705.53798314	699.40331344	702.06899484	-0.15961945	0.06347003	-0.31723691
0.42874	119.75375	3.5e-07	0.00012979	0.00020634	1.18e-06	-0.0	0.0014454	0.00026768	2.05e-06	705.53624881	699.40429325	702.06816737	-0.15956695	0.06343351	-0.31723626
0.42879	119.76411	3.5e-07	0.00012977	0.00020636	1.18e-06	0.0	0.0014454	0.00026768	2.05e-06	705.53451461	699.40527249	702.06733985	-0.15951447	0.06339701	-0.31723561
0.42885	119.77447	3.5e-07	0.00012975	0.00020638	1.18e-06	0.0	0.0014454	0.00026768	2.05e-06	705.53278053	699.40625117	702.06651227	-0.15946199	0.06336052	-0.31723496
0.4289	119.78482	3.5e-07	0.00012973	0.0002064	1.18e-06	0.0	0.0014454	0.00026768	2.05e-06	705.53104659	699.40722928	702.06568463	-0.15940954	0.06332405	-0.31723431
0.42896	119.79517	3.5e-07	0.00012971	0.00020643	1.18e-06	0.0	0.0014454	0.00026768	2.05e-06	705.52931279	699.40820682	702.06485693	-0.15935709	0.06328759	-0.31723366
0.42901	119.80552	3.5e-07	0.00012969	0.00020645	1.18e-06	0.0	0.0014454	0.00026768	2.05e-06	705.52757911	699.4091838	702.06402918	-0.15930464	0.06325113	-0.31723301
0.42907	119.81587	3.5e-07	0.00012967	0.00020647	1.18e-06	-0.0	0.0014454	0.00026768	2.05e-06	705.52584557	699.41016021	702.06320137	-0.1592522	0.06321467	-0.31723236
0.42912	119.82622	3.5e-07	0.00012964	0.00020649	1.17e-06	-0.0	0.0014454	0.00026768	2.05e-06	705.52411216	699.41113605	702.0623735	-0.15919977	0.06317823	-0.31723171
0.42918	119.83656	3.5e-07	0.00012962	0.00020651	1.17e-06	-0.0	0.0014454	0.00026768	2.05e-06	705.52237888	699.41211133	702.06154558	-0.15914736	0.0631418	-0.31723106
0.42923	119.8469	3.5e-07	0.0001296	0.00020653	1.17e-06	-0.0	0.0014454	0.00026768	2.05e-06	705.52064574	699.41308605	702.06071759	-0.15909496	0.06310539	-0.31723041
0.42929	119.85724	3.5e-07	0.00012958	0.00020655	1.17e-06	-0.0	0.0014454	0.00026768	2.05e-06	705.51891273	699.41406019	702.05988955	-0.15904255	0.06306897	-0.31722976
0.42934	119.86758	3.5e-07	0.00012956	0.00020657	1.17e-06	0.0	0.0014454	0.00026768	2.05e-06	705.51717985	699.41503378	702.05906146	-0.15899016	0.06303256	-0.31722911
0.4294	119.87791	3.5e-07	0.00012954	0.0002066	1.17e-06	0.0	0.0014454	0.00026768	2.05e-06	705.5154471	699.41600679	702.0582333	-0.15893777	0.06299617	-0.31722846
0.42945	119.88824	3.5e-07	0.00012952	0.00020662	1.17e-06	0.0	0.0014454	0.00026768	2.05e-06	705.51371449	699.41697925	702.05740509	-0.15888541	0.06295979	-0.31722781
0.43952	121.74223	2.8e-07	0.00012581	0.00021034	1.09e-06	0.0	0.00144545	0.00026777	2.05e-06	705.1990702	699.58557727	701.90487657	-0.14945917	0.05645493	-0.31710801
0.43957	121.75216	2.8e-07	0.00012579	0.00021036	1.09e-06	0.0	0.00144545	0.00026777	2.05e-06	705.19736485	699.58644825	701.90403781	-0.14940857	0.05642023	-0.31710735
0.43963	121.76208	2.8e-07	0.00012577	0.00021038	1.09e-06	0.0	0.00144545	0.00026777	2.05e-06	705.19565966	699.58731869	701.903199	-0.14935796	0.05638552	-0.31710669
0.43968	121.772	2.8e-07	0.00012575	0.0002104	1.09e-06	-0.0	0.00144545	0.00026777	2.05e-06	705.19395463	699.5881886	701.90236013	-0.14930735	0.05635081	-0.31710603
0.43974	121.78192	2.8e-07	0.00012573	0.00021042	1.09e-06	-0.0	0.00144545	0.00026777	2.05e-06	705.19224975	699.58905797	701.9015212	-0.14925676	0.05631612	-0.31710537
0.43979	121.79184	2.8e-07	0.00012571	0.00021044	1.09e-06	-0.0	0.00144545	0.00026777	2.05e-06	705.19054504	699.5899268	701.90068222	-0.14920618	0.05628143	-0.31710471
0.43985	121.80175	2.8e-07	0.00012569	0.00021046	1.09e-06	-0.0	0.00144545	0.00026777	2.05e-06	705.18884049	699.59079509	701.89984318	-0.14915562	0.05624677	-0.31710406
0.4399	121.81166	2.8e-07	0.00012567	0.00021048	1.09e-06	-0.0	0.00144545	0.00026777	2.05e-06	705.18713609	699.59166284	701.89900408	-0.14910506	0.05621211	-0.3171034
0.43996	121.82157	2.8e-07	0.00012565	0.00021049	1.09e-06	0.0	0.00144545	0.00026777	2.05e-06	705.18543186	699.59253006	701.89816493	-0.1490545	0.05617744	-0.31710274
0.44001	121.83148	2.8e-07	0.00012563	0.00021051	1.09e-06	0.0	0.00144545	0.00026777	2.05e-06	705.18372778	699.59339674	701.89732572	-0.14900396	0.05614279	-0.31710208
0.44007	121.84138	2.8e-07	0.00012561	0.00021053	1.09e-06	0.0	0.00144545	0.00026777	2.05e-06	705.18202387	699.59426288	701.89648645	-0.14895342	0.05610815	-0.31710142
0.44012	121.85129	2.8e-07	0.00012559	0.00021055	1.09e-06	0.0	0.00144545	0.00026778	2.05e-06	705.18032011	699.59512849	701.89564712	-0.14890291	0.05607353	-0.31710076
0.44018	121.86119	2.8e-07	0.00012557	0.00021057	1.09e-06	0.0	0.00144545	0.00026778	2.05e-06	705.17861652	699.59599356	701.89480774	-0.14885241	0.05603892	-0.3171001
0.44023	121.87109	2.8e-07	0.00012555	0.00021059	1.09e-06	0.0	0.00144545	0.00026778	2.05e-06	705.17691308	699.59685809	701.8939683	-0.1488019	0.0560043	-0.31709944
0.44029	121.88098	2.8e-07	0.00012553	0.00021061	1.09e-06	-0.0	0.00144545	0.00026778	2.05e-06	705.1752098	699.59772209	701.89312881	-0.1487514	0.05596969	-0.31709878
0.44034	121.89087	2.8e-07	0.00012551	0.00021063	1.09e-06	-0.0	0.00144545	0.00026778	2.05e-06	705.17350669	699.59858555	701.89228925	-0.14870092	0.05593509	-0.31709812
0.4404	121.90077	2.8e-07	0.0001255	0.00021065	1.08e-06	-0.0	0.00144545	0.00026778	2.05e-06	705.17180373	699.59944848	701.89144964	-0.14865045	0.05590051	-0.31709746
0.44045	121.91065	2.8e-07	0.00012548	0.00021067	1.08e-06	-0.0	0.00144545	0.00026778	2.05e-06	705.17010094	699.60031087	701.89060998	-0.14860001	0.05586595	-0.3170968
0.45051	123.68083	2.3e-07	0.00012209	0.00021406	1.01e-06	-0.0	0.00144549	0.00026785	2.05e-06	704.86124876	699.74925044	701.73599636	-0.1395331	0.04968463	-0.31697537
0.45057	123.69029	2.3e-07	0.00012207	0.00021408	1.01e-06	-0.0	0.00144549	0.00026785	2.05e-06	704.85957633	699.75001659	701.7351463	-0.13948446	0.04965163	-0.3169747
0.45062	123.69974	2.3e-07	0.00012205	0.0002141	1.01e-06	0.0	0.00144549	0.00026785	2.05e-06	704.85790407	699.75078223	701.73429617	-0.13943582	0.04961864	-0.31697403
0.45068	123.70919	2.3e-07	0.00012204	0.00021412	1.01e-06	0.0	0.00144549	0.00026785	2.05e-06	704.85623198	699.75154735	701.73344599	-0.1393872	0.04958566	-0.31697336
0.45073	123.71863	2.3e-07	0.00012202	0.00021414	1.01e-06	0.0	0.00144549	0.00026786	2.05e-06	704.85456005	699.75231197	701.73259575	-0.1393386	0.04955269	-0.3169727
0.45079	123.72807	2.3e-07	0.000122	0.00021415	1.01e-06	0.0	0.00144549	0.00026786	2.05e-06	704.8528883	699.75307607	701.73174546	-0.13929002	0.04951975	-0.31697203
0.45084	123.73751	2.3e-07	0.00012198	0.00021417	1.01e-06	0.0	0.00144549	0.00026786	2.05e-06	704.8512167	699.75383967	701.73089511	-0.13924144	0.0494868	-0.31697136
0.4509	123.74695	2.3e-07	0.00012196	0.00021419	1.01e-06	-0.0	0.00144549	0.00026786	2.05e-06	704.84954528	699.75460276	701.7300447	-0.13919285	0.04945385	-0.31697069
0.45095	123.75639	2.3e-07	0.00012195	0.00021421	1.01e-06	-0.0	0.00144549	0.00026786	2.05e-06	704.84787402	699.75536533	701.72919424	-0.13914428	0.04942091	-0.31697002
0.45101	123.76582	2.3e-07	0.00012193	0.00021422	1.01e-06	-0.0	0.00144549	0.00026786	2.05e-06	704.84620294	699.7561274	701.72834372	-0.13909572	0.04938798	-0.31696936
0.45106	123.77525	2.3e-07	0.00012191	0.00021424	1.01e-06	-0.0	0.00144549	0.00026786	2.05e-06	704.84453201	699.75688896	701.72749315	-0.13904718	0.04935507	-0.31696869
0.45112	123.78468	2.3e-07	0.00012189	0.00021426	1.01e-06	-0.0	0.00144549	0.00026786	2.05e-06	704.84286126	699.75765	701.72664252	-0.13899866	0.04932217	-0.31696802
0.45117	123.7941	2.3e-07	0.00012188	0.00021428	1.01e-06	-0.0	0.00144549	0.00026786	2.05e-06	704.84119067	699.75841054	701.72579183	-0.13895013	0.04928927	-0.31696735
0.45123	123.80353	2.3e-07	0.00012186	0.00021429	1.01e-06	0.0	0.00144549	0.00026786	2.05e-06	704.83952026	699.75917057	701.72494109	-0.1389016	0.04925636	-0.31696668
0.45128	123.81295	2.3e-07	0.00012184	0.00021431	1.01e-06	0.0	0.00144549	0.00026786	2.05e-06	704.83785	699.75993009	701.72409029	-0.13885309	0.04922348	-0.31696602
0.45134	123.82237	2.3e-07	0.00012182	0.00021433	1.01e-06	0.0	0.00144549	0.00026786	2.05e-06	704.83617992	699.76068911	701.72323944	-0.1388046	0.0491906	-0.31696535
0.45139	123.83178	2.3e-07	0.00012181	0.00021435	1.01e-06	0.0	0.00144549	0.00026786	2.05e-06	704.83451	699.76144761	701.72238853	-0.13875612	0.04915775	-0.31696468
0.45145	123.84119	2.3e-07	0.00012179	0.00021437	1.01e-06	0.0	0.00144549	0.00026786	2.05e-06	704.83284025	699.7622056	701.72153756	-0.13870765	0.04912489	-0.31696401
0.46151	125.52129	1.9e-07	0.00011871	0.00021745	9.5e-07	0.0	0.00144552	0.00026793	2.05e-06	704.53007421	699.89249364	701.56487428	-0.12999699	0.04324935	-0.31684096
0.46157	125.53024	1.9e-07	0.00011869	0.00021747	9.5e-07	-0.0	0.00144552	0.00026793	2.05e-06	704.52843486	699.89316029	701.56401311	-0.12995023	0.04321797	-0.31684029
0.46162	125.53918	1.9e-07	0.00011868	0.00021748	9.5e-07	-0.0	0.00144552	0.00026793	2.05e-06	704.52679567	699.89382645	701.56315188	-0.12990349	0.0431866	-0.31683961
0.46168	125.54811	1.9e-07	0.00011866	0.0002175	9.5e-07	-0.0	0.00144552	0.00026793	2.05e-06	704.52515664	699.89449212	701.5622906	-0.12985676	0.04315525	-0.31683893
0.46173	125.55705	1.9e-07	0.00011864	0.00021752	9.5e-07	-0.0	0.00144552	0.00026793	2.05e-06	704.52351777	699.89515732	701.56142926	-0.12981004	0.0431239	-0.31683826
0.46179	125.56598	1.9e-07	0.00011863	0.00021753	9.4e-07	-0.0	0.00144552	0.00026793	2.05e-06	704.52187906	699.89582202	701.56056787	-0.12976335	0.04309258	-0.31683758
0.46184	125.57491	1.9e-07	0.00011861	0.00021755	9.4e-07	-0.0	0.00144552	0.00026793	2.05e-06	704.52024051	699.89648625	701.55970642	-0.12971664	0.04306124	-0.3168369
0.4619	125.58384	1.9e-07	0.0001186	0.00021756	9.4e-07	0.0	0.00144552	0.00026793	2.05e-06	704.51860213	699.89714998	701.55884492	-0.12966993	0.04302991	-0.31683623
0.46195	125.59276	1.9e-07	0.00011858	0.00021758	9.4e-07	0.0	0.00144552	0.00026793	2.05e-06	704.51696391	699.89781324	701.55798337	-0.12962325	0.04299859	-0.31683555
0.46201	125.60168	1.9e-07	0.00011856	0.0002176	9.4e-07	0.0	0.00144552	0.00026793	2.05e-06	704.51532584	699.89847601	701.55712175	-0.12957657	0.04296728	-0.31683487
0.46206	125.6106	1.9e-07	0.00011855	0.00021761	9.4e-07	0.0	0.00144552	0.00026793	2.05e-06	704.51368794	699.8991383	701.55626009	-0.12952991	0.04293599	-0.3168342
0.46212	125.61952	1.9e-07	0.00011853	0.00021763	9.4e-07	0.0	0.00144552	0.00026793	2.05e-06	704.5120502	699.8998001	701.55539836	-0.12948327	0.04290471	-0.31683352
0.46217	125.62843	1.9e-07	0.00011852	0.00021764	9.4e-07	0.0	0.00144552	0.00026793	2.05e-06	704.51041262	699.90046142	701.55453659	-0.12943661	0.04287342	-0.31683284
0.46223	125.63734	1.9e-07	0.0001185	0.00021766	9.4e-07	-0.0	0.00144552	0.00026793	2.05e-06	704.5087752	699.90112226	701.55367475	-0.12938996	0.04284213	-0.31683217
0.46228	125.64625	1.9e-07	0.00011848	0.00021768	9.4e-07	-0.0	0.00144552	0.00026793	2.05e-06	704.50713794	699.90178261	701.55281287	-0.12934333	0.04281086	-0.31683149
0.46234	125.65516	1.9e-07	0.00011847	0.00021769	9.4e-07	-0.0	0.00144552	0.00026793	2.05e-06	704.50550084	699.90244248	701.55195093	-0.1292967	0.0427796	-0.31683081
0.46239	125.66406	1.9e-07	0.00011845	0.00021771	9.4e-07	-0.0	0.00144552	0.00026793	2.05e-06	704.5038639	699.90310187	701.55108893	-0.1292501	0.04274835	-0.31683014
0.46245	125.67296	1.8e-07	0.00011844	0.00021772	9.4e-07	-0.0	0.00144552	0.00026793	2.05e-06	704.50222713	699.90376077	701.55022688	-0.12920351	0.04271712	-0.31682946
0.47251	127.2556	1.6e-07	0.00011565	0.00022051	8.9e-07	-0.0	0.00144554	0.00026799	2.05e-06	704.20532357	700.0163356	701.39154961	-0.12081593	0.03712723	-0.31670483
0.47257	127.26399	1.6e-07	0.00011564	0.00022053	8.9e-07	-0.0	0.00144554	0.00026799	2.05e-06	704.20371502	700.0169077	701.3906775	-0.12077081	0.03709736	-0.31670414
0.47262	127.27238	1.6e-07	0.00011562	0.00022054	8.9e-07	0.0	0.00144554	0.00026799	2.05e-06	704.20210663	700.01747933	701.38980533	-0.1207257	0.03706749	-0.31670346
0.47268	127.28076	1.6e-07	0.00011561	0.00022056	8.9e-07	0.0	0.00144554	0.00026799	2.05e-06	704.20049838	700.0180505	701.38893311	-0.1206806	0.03703764	-0.31670277
0.47273	127.28914	1.6e-07	0.00011559	0.00022057	8.9e-07	0.0	0.00144554	0.00026799	2.05e-06	704.19889027	700.01862121	701.38806084	-0.12063551	0.03700779	-0.31670209
0.47279	127.29752	1.6e-07	0.00011558	0.00022059	8.9e-07	0.0	0.00144554	0.00026799	2.05e-06	704.19728231	700.01919146	701.38718851	-0.12059043	0.03697796	-0.3167014
0.47284	127.30589	1.6e-07	0.00011556	0.0002206	8.9e-07	0.0	0.00144554	0.00026799	2.05e-06	704.19567449	700.01976125	701.38631612	-0.12054538	0.03694815	-0.31670072
0.4729	127.31427	1.6e-07	0.00011555	0.00022062	8.9e-07	0.0	0.00144554	0.00026799	2.05e-06	704.19406682	700.02033058	701.38544368	-0.12050032	0.03691833	-0.31670003
0.47295	127.32264	1.6e-07	0.00011554	0.00022063	8.9e-07	-0.0	0.00144554	0.00026799	2.05e-06	704.19245929	700.02089945	701.38457119	-0.12045525	0.03688851	-0.31669935
0.47301	127.331	1.6e-07	0.00011552	0.00022064	8.9e-07	-0.0	0.00144554	0.00026799	2.05e-06	704.19085191	700.02146785	701.38369864	-0.12041019	0.03685869	-0.31669866
0.47306	127.33937	1.5e-07	0.00011551	0.00022066	8.8e-07	-0.0	0.00144554	0.00026799	2.05e-06	704.18924467	700.0220358	701.38282604	-0.12036515	0.03682889	-0.31669798
0.47312	127.34773	1.5e-07	0.00011549	0.00022067	8.8e-07	-0.0	0.00144554	0.00026799	2.05e-06	704.18763757	700.02260329	701.38195339	-0.12032011	0.0367991	-0.31669729
0.47317	127.35608	1.5e-07	0.00011548	0.00022069	8.8e-07	-0.0	0.00144554	0.00026799	2.05e-06	704.18603062	700.02317032	701.38108068	-0.1202751	0.03676933	-0.31669661
0.47323	127.36444	1.5e-07	0.00011546	0.0002207	8.8e-07	-0.0	0.00144554	0.00026799	2.05e-06	704.18442382	700.02373689	701.38020791	-0.12023008	0.03673956	-0.31669592
0.47328	127.37279	1.5e-07	0.00011545	0.00022072	8.8e-07	-0.0	0.00144554	0.00026799	2.05e-06	704.18281715	700.024303	701.37933509	-0.12018506	0.03670978	-0.31669524
0.47334	127.38114	1.5e-07	0.00011543	0.00022073	8.8e-07	0.0	0.00144554	0.00026799	2.05e-06	704.18121064	700.02486864	701.37846222	-0.12014004	0.03668001	-0.31669455
0.47339	127.38949	1.5e-07	0.00011542	0.00022074	8.8e-07	0.0	0.00144554	0.00026799	2.05e-06	704.17960426	700.02543383	701.37758929	-0.12009504	0.03665025	-0.31669387
0.47345	127.39783	1.5e-07	0.00011541	0.00022076	8.8e-07	0.0	0.00144554	0.00026799	2.05e-06	704.17799803	700.02599856	701.3767163	-0.12005005	0.0366205	-0.31669318
0.48351	128.87417	1.3e-07	0.00011291	0.00022326	8.4e-07	0.0	0.00144556	0.00026804	2.05e-06	703.8863566	700.12172576	701.21604194	-0.11192606	0.03129374	-0.31656698
0.48357	128.88195	1.3e-07	0.00011289	0.00022328	8.4e-07	0.0	0.00144556	0.00026804	2.05e-06	703.8847748	700.12220784	701.21515891	-0.11188219	0.03126525	-0.31656629
0.48362	128.88973	1.3e-07	0.00011288	0.00022329	8.4e-07	0.0	0.00144556	0.00026804	2.05e-06	703.88319311	700.12268948	701.21427582	-0.11183833	0.03123677	-0.3165656
0.48368	128.89751	1.3e-07	0.00011287	0.0002233	8.4e-07	0.0	0.00144556	0.00026804	2.05e-06	703.88161155	700.12317068	701.21339267	-0.1117945	0.03120832	-0.3165649
0.48373	128.90528	1.3e-07	0.00011285	0.00022331	8.4e-07	0.0	0.00144556	0.00026804	2.05e-06	703.88003011	700.12365144	701.21250947	-0.11175065	0.03117985	-0.31656421
0.48379	128.91305	1.3e-07	0.00011284	0.00022333	8.4e-07	0.0	0.00144556	0.00026804	2.05e-06	703.87844879	700.12413176	701.21162622	-0.1117068	0.03115138	-0.31656351
0.48384	128.92082	1.3e-07	0.00011283	0.00022334	8.3e-07	-0.0	0.00144556	0.00026804	2.05e-06	703.87686759	700.12461165	701.21074291	-0.11166296	0.03112291	-0.31656282
0.4839	128.92859	1.3e-07	0.00011282	0.00022335	8.3e-07	-0.0	0.00144556	0.00026804	2.05e-06	703.87528651	700.12509109	701.20985954	-0.11161913	0.03109447	-0.31656213
0.48395	128.93635	1.3e-07	0.0001128	0.00022337	8.3e-07	-0.0	0.00144556	0.00026804	2.05e-06	703.87370555	700.12557009	701.20897612	-0.1115753	0.03106602	-0.31656143
0.48401	128.94411	1.3e-07	0.00011279	0.00022338	8.3e-07	-0.0	0.00144556	0.00026804	2.05e-06	703.87212471	700.12604866	701.20809265	-0.11153147	0.03103759	-0.31656074
0.48406	128.95186	1.3e-07	0.00011278	0.00022339	8.3e-07	-0.0	0.00144556	0.00026804	2.05e-06	703.87054399	700.12652679	701.20720912	-0.11148767	0.03100918	-0.31656004
0.48412	128.95961	1.3e-07	0.00011276	0.00022341	8.3e-07	-0.0	0.00144556	0.00026804	2.05e-06	703.86896338	700.12700448	701.20632554	-0.11144386	0.03098076	-0.31655935
0.48417	128.96736	1.3e-07	0.00011275	0.00022342	8.3e-07	-0.0	0.00144556	0.00026804	2.05e-06	703.8673829	700.12748173	701.2054419	-0.11140004	0.03095233	-0.31655866
0.48423	128.9751	1.3e-07	0.00011274	0.00022343	8.3e-07	0.0	0.00144556	0.00026804	2.05e-06	703.86580254	700.12795854	701.2045582	-0.11135623	0.03092391	-0.31655796
0.48428	128.98285	1.3e-07	0.00011273	0.00022344	8.3e-07	0.0	0.00144556	0.00026804	2.05e-06	703.8642223	700.12843491	701.20367445	-0.11131244	0.03089551	-0.31655727
0.48434	128.99059	1.3e-07	0.00011271	0.00022346	8.3e-07	0.0	0.00144556	0.00026804	2.05e-06	703.86264217	700.12891085	701.20279065	-0.11126864	0.03086711	-0.31655657
0.48439	128.99832	1.3e-07	0.0001127	0.00022347	8.3e-07	0.0	0.00144556	0.00026805	2.05e-06	703.86106217	700.12938635	701.20190679	-0.11122485	0.03083872	-0.31655588
0.48445	129.00605	1.3e-07	0.00011269	0.00022348	8.3e-07	0.0	0.00144556	0.00026805	2.05e-06	703.85948228	700.12986141	701.20102287	-0.11118108	0.03081036	-0.31655519
0.49451	130.36522	1.1e-07	0.00011047	0.00022571	7.9e-07	0.0	0.00144557	0.00026809	2.05e-06	703.57254897	700.18179479	701.04503967	-0.10310289	0.01280866	-0.31643269
0.49457	130.37234	1.1e-07	0.00011046	0.00022572	7.9e-07	-0.0	0.00144557	0.00026809	2.05e-06	703.57099331	700.18199224	701.0441933	-0.1030589	0.01279877	-0.31643203
0.49462	130.37944	1.1e-07	0.00011044	0.00022573	7.9e-07	-0.0	0.00144557	0.00026809	2.05e-06	703.56943776	700.18218955	701.04334681	-0.10301492	0.01278888	-0.31643136
0.49468	130.38655	1.1e-07	0.00011043	0.00022574	7.9e-07	-0.0	0.00144557	0.00026809	2.05e-06	703.56788234	700.1823867	701.04250019	-0.10297094	0.012779	-0.3164307
0.49473	130.39365	1.1e-07	0.00011042	0.00022575	7.9e-07	-0.0	0.00144557	0.00026809	2.05e-06	703.56632704	700.1825837	701.04165344	-0.10292697	0.01276911	-0.31643003
0.49479	130.40075	1.1e-07	0.00011041	0.00022576	7.9e-07	-0.0	0.00144557	0.00026809	2.05e-06	703.56477186	700.18278055	701.04080657	-0.10288301	0.01275923	-0.31642937
0.49484	130.40784	1.1e-07	0.0001104	0.00022577	7.9e-07	-0.0	0.00144557	0.00026809	2.05e-06	703.56321679	700.18297724	701.03995958	-0.10283906	0.01274934	-0.3164287
0.4949	130.41493	1.1e-07	0.00011039	0.00022579	7.9e-07	-0.0	0.00144557	0.00026809	2.05e-06	703.56166185	700.18317378	701.03911246	-0.10279511	0.01273946	-0.31642804
0.49495	130.42202	1.1e-07	0.00011038	0.0002258	7.9e-07	-0.0	0.00144557	0.00026809	2.05e-06	703.56010702	700.18337017	701.03826521	-0.10275116	0.01272958	-0.31642737
0.49501	130.4291	1.1e-07	0.00011036	0.00022581	7.9e-07	0.0	0.00144557	0.00026809	2.05e-06	703.55855231	700.1835664	701.03741784	-0.1027072	0.0127197	-0.3164267
0.49506	130.43618	1.1e-07	0.00011035	0.00022582	7.9e-07	0.0	0.00144557	0.00026809	2.05e-06	703.55699772	700.18376249	701.03657034	-0.10266325	0.01270982	-0.31642604
0.49512	130.44325	1.1e-07	0.00011034	0.00022583	7.9e-07	0.0	0.00144557	0.00026809	2.05e-06	703.55544325	700.18395842	701.03572272	-0.10261931	0.01269994	-0.31642537
0.49517	130.45033	1.1e-07	0.00011033	0.00022584	7.9e-07	0.0	0.00144557	0.00026809	2.05e-06	703.55388889	700.1841542	701.03487498	-0.10257538	0.01269006	-0.31642471
0.49523	130.4574	1.1e-07	0.00011032	0.00022585	7.9e-07	0.0	0.00144557	0.00026809	2.05e-06	703.55233465	700.18434982	701.03402711	-0.10253145	0.01268018	-0.31642404
0.49528	130.46446	1.1e-07	0.00011031	0.00022587	7.9e-07	0.0	0.00144557	0.00026809	2.05e-06	703.55078053	700.18454529	701.03317911	-0.10248754	0.01267031	-0.31642338
0.49534	130.47152	1.1e-07	0.0001103	0.00022588	7.9e-07	0.0	0.00144557	0.00026809	2.05e-06	703.54922653	700.18474061	701.03233099	-0.10244362	0.01266043	-0.31642271
0.49539	130.47858	1.1e-07	0.00011029	0.00022589	7.9e-07	0.0	0.00144557	0.00026809	2.05e-06	703.54767264	700.18493578	701.03148274	-0.10239969	0.01265055	-0.31642204
0.49545	130.48563	1.1e-07	0.00011027	0.0002259	7.9e-07	-0.0	0.00144557	0.00026809	2.05e-06	703.54611886	700.1851308	701.03063437	-0.10235577	0.01264068	-0.31642138
0.50551	131.71383	1e-07	0.00010833	0.00022784	7.5e-07	-0.0	0.00144558	0.00026813	2.05e-06	703.26343233	700.21826323	700.87328772	-0.0943582	0.01084598	-0.31629779
0.50556	131.72018	1e-07	0.00010832	0.00022785	7.5e-07	0.0	0.00144558	0.00026813	2.05e-06	703.261895	700.21843038	700.87241647	-0.09431453	0.01083622	-0.3162971
0.50562	131.72653	1e-07	0.00010831	0.00022786	7.5e-07	0.0	0.00144558	0.00026813	2.05e-06	703.26035774	700.21859738	700.8715451	-0.09427086	0.01082647	-0.31629642
0.50567	131.73288	1e-07	0.0001083	0.00022787	7.5e-07	0.0	0.00144558	0.00026813	2.05e-06	703.25882053	700.21876423	700.8706736	-0.09422718	0.01081672	-0.31629573
0.50573	131.73922	1e-07	0.00010829	0.00022788	7.5e-07	0.0	0.00144558	0.00026813	2.05e-06	703.25728339	700.21893093	700.86980198	-0.0941835	0.01080698	-0.31629505
0.50578	131.74556	1e-07	0.00010828	0.00022789	7.5e-07	0.0	0.00144558	0.00026813	2.05e-06	703.25574631	700.21909748	700.86893024	-0.09413982	0.01079723	-0.31629437
0.50584	131.75189	1e-07	0.00010828	0.0002279	7.5e-07	0.0	0.00144558	0.00026813	2.05e-06	703.25420929	700.21926388	700.86805837	-0.09409613	0.01078748	-0.31629368
0.50589	131.75822	1e-07	0.00010827	0.00022791	7.5e-07	0.0	0.00144558	0.00026813	2.05e-06	703.25267233	700.21943013	700.86718637	-0.09405244	0.01077773	-0.316293
0.50595	131.76455	1e-07	0.00010826	0.00022792	7.5e-07	0.0	0.00144558	0.00026813	2.05e-06	703.25113543	700.21959623	700.86631425	-0.09400876	0.01076799	-0.31629231
0.506	131.77087	1e-07	0.00010825	0.00022793	7.5e-07	-0.0	0.00144558	0.00026813	2.05e-06	703.24959859	700.21976218	700.86544201	-0.09396507	0.01075824	-0.31629163
0.50606	131.77719	1e-07	0.00010824	0.00022794	7.5e-07	-0.0	0.00144558	0.00026813	2.05e-06	703.24806182	700.21992797	700.86456964	-0.09392139	0.01074849	-0.31629094
0.50611	131.7835	1e-07	0.00010823	0.00022795	7.5e-07	-0.0	0.00144558	0.00026813	2.05e-06	703.2465251	700.22009362	700.86369715	-0.09387769	0.01073875	-0.31629026
0.50617	131.78981	1e-07	0.00010822	0.00022796	7.5e-07	-0.0	0.00144558	0.00026813	2.05e-06	703.24498844	700.22025912	700.86282453	-0.093834	0.010729	-0.31628957
0.50622	131.79612	1e-07	0.00010821	0.00022797	7.5e-07	-0.0	0.00144558	0.00026813	2.05e-06	703.24345185	700.22042446	700.86195179	-0.0937903	0.01071926	-0.31628888
0.50628	131.80242	1e-07	0.0001082	0.00022798	7.5e-07	-0.0	0.00144558	0.00026813	2.05e-06	703.24191531	700.22058966	700.86107892	-0.0937466	0.01070951	-0.3162882
0.50633	131.80872	1e-07	0.00010819	0.00022799	7.5e-07	-0.0	0.00144559	0.00026813	2.05e-06	703.24037883	700.2207547	700.86020593	-0.09370289	0.01069977	-0.31628751
0.50639	131.81501	1e-07	0.00010818	0.000228	7.5e-07	-0.0	0.00144559	0.00026813	2.05e-06	703.23884241	700.2209196	700.85933281	-0.09365918	0.01069003	-0.31628683
0.50644	131.8213	1e-07	0.00010817	0.00022801	7.5e-07	-0.0	0.00144559	0.00026813	2.05e-06	703.23730605	700.22108434	700.85845957	-0.09361548	0.01068028	-0.31628614
0.5065	131.82759	1e-07	0.00010816	0.00022802	7.5e-07	0.0	0.00144559	0.00026813	2.05e-06	703.23576974	700.22124894	700.85758621	-0.09357178	0.01067054	-0.31628546
0.51651	132.9001	9e-08	0.00010652	0.00022966	7.2e-07	-0.0	0.00144559	0.00026816	2.05e-06	702.95682408	700.2487066	700.6965417	-0.08552851	0.00890207	-0.31615896
0.51656	132.90558	9e-08	0.00010651	0.00022967	7.2e-07	-0.0	0.00144559	0.00026816	2.05e-06	702.95529336	700.24884376	700.6956452	-0.08548355	0.00889236	-0.31615826
0.51662	132.91106	9e-08	0.0001065	0.00022968	7.2e-07	0.0	0.00144559	0.00026816	2.05e-06	702.95376263	700.24898077	700.69474857	-0.0854386	0.00888265	-0.31615755
0.51667	132.91653	9e-08	0.00010649	0.00022969	7.2e-07	0.0	0.00144559	0.00026816	2.05e-06	702.95223191	700.24911763	700.69385181	-0.08539362	0.00887294	-0.31615685
0.51673	132.922	9e-08	0.00010648	0.0002297	7.2e-07	0.0	0.00144559	0.00026816	2.05e-06	702.9507012	700.24925434	700.69295492	-0.08534859	0.00886323	-0.31615614
0.51678	132.92746	9e-08	0.00010647	0.0002297	7.2e-07	0.0	0.00144559	0.00026816	2.05e-06	702.94917048	700.2493909	700.69205791	-0.08530359	0.00885352	-0.31615544
0.51684	132.93292	9e-08	0.00010647	0.00022971	7.2e-07	0.0	0.00144559	0.00026816	2.05e-06	702.94763977	700.24952731	700.69116076	-0.08525853	0.00884381	-0.31615474
0.51689	132.93837	9e-08	0.00010646	0.00022972	7.2e-07	0.0	0.00144559	0.00026816	2.05e-06	702.94610905	700.24966357	700.69026348	-0.0852135	0.0088341	-0.31615403
0.51695	132.94382	9e-08	0.00010645	0.00022973	7.2e-07	0.0	0.00144559	0.00026816	2.05e-06	702.94457834	700.24979968	700.68936608	-0.08516836	0.00882439	-0.31615333
0.517	132.94926	9e-08	0.00010644	0.00022974	7.2e-07	0.0	0.00144559	0.00026816	2.05e-06	702.94304762	700.24993564	700.68846854	-0.08512325	0.00881468	-0.31615262
0.51706	132.9547	9e-08	0.00010643	0.00022974	7.2e-07	0.0	0.00144559	0.00026816	2.05e-06	702.94151691	700.25007145	700.68757087	-0.08507817	0.00880497	-0.31615192
0.51711	132.96013	9e-08	0.00010642	0.00022975	7.2e-07	0.0	0.00144559	0.00026816	2.05e-06	702.93998619	700.25020711	700.68667308	-0.08503309	0.00879526	-0.31615121
0.51717	132.96556	9e-08	0.00010642	0.00022976	7.2e-07	-0.0	0.00144559	0.00026816	2.05e-06	702.93845548	700.25034262	700.68577515	-0.08498801	0.00878555	-0.31615051
0.51722	132.97098	9e-08	0.00010641	0.00022977	7.2e-07	-0.0	0.00144559	0.00026816	2.05e-06	702.93692476	700.25047798	700.6848771	-0.08494291	0.00877584	-0.3161498
0.51728	132.9764	9e-08	0.0001064	0.00022978	7.2e-07	-0.0	0.00144559	0.00026816	2.05e-06	702.93539405	700.25061319	700.68397891	-0.08489775	0.00876613	-0.31614909
0.51733	132.98182	9e-08	0.00010639	0.00022979	7.2e-07	-0.0	0.00144559	0.00026816	2.05e-06	702.93386333	700.25074825	700.6830806	-0.08485262	0.00875642	-0.31614839
0.51739	132.98723	9e-08	0.00010638	0.00022979	7.2e-07	-0.0	0.00144559	0.00026816	2.05e-06	702.93233261	700.25088316	700.68218215	-0.08480742	0.0087467	-0.31614768
0.51744	132.99263	9e-08	0.00010638	0.0002298	7.2e-07	-0.0	0.00144559	0.00026816	2.05e-06	702.93080189	700.25101792	700.68128357	-0.08476226	0.00873699	-0.31614698
0.5175	132.99803	9e-08	0.00010637	0.00022981	7.2e-07	-0.0	0.00144559	0.00026816	2.05e-06	702.92927116	700.25115253	700.68038487	-0.08471699	0.00872728	-0.31614627
0.52751	133.89558	8e-08	0.00010503	0.00023115	7e-07	0.0	0.0014456	0.00026818	2.05e-06	702.65031658	700.27315046	700.51458758	-0.07616416	0.0069501	-0.31601604
0.52756	133.90001	8e-08	0.00010502	0.00023115	7e-07	0.0	0.0014456	0.00026818	2.05e-06	702.64878013	700.27325752	700.51366388	-0.07611335	0.00694018	-0.31601531
0.52762	133.90444	8e-08	0.00010502	0.00023116	7e-07	0.0	0.0014456	0.00026818	2.05e-06	702.6472436	700.27336443	700.51274002	-0.07606378	0.00693032	-0.31601459
0.52767	133.90886	8e-08	0.00010501	0.00023117	7e-07	0.0	0.0014456	0.00026818	2.05e-06	702.64570702	700.27347118	700.51181601	-0.07601421	0.00692046	-0.31601386
0.52773	133.91327	8e-08	0.000105	0.00023117	7e-07	0.0	0.0014456	0.00026818	2.05e-06	702.64417038	700.27357778	700.51089186	-0.07596465	0.00691059	-0.31601314
0.52778	133.91768	8e-08	0.000105	0.00023118	7e-07	0.0	0.0014456	0.00026818	2.05e-06	702.64263368	700.27368423	700.50996757	-0.07591508	0.00690073	-0.31601241
0.52784	133.92209	8e-08	0.00010499	0.00023119	7e-07	0.0	0.0014456	0.00026818	2.05e-06	702.64109691	700.27379053	700.50904313	-0.07586551	0.00689087	-0.31601169
0.52789	133.92648	8e-08	0.00010499	0.00023119	7e-07	0.0	0.0014456	0.00026818	2.05e-06	702.63956009	700.27389668	700.50811854	-0.07581595	0.00688101	-0.31601096
0.52795	133.93087	8e-08	0.00010498	0.0002312	7e-07	0.0	0.0014456	0.00026818	2.05e-06	702.63802321	700.27400267	700.5071938	-0.07576638	0.00687114	-0.31601023
0.528	133.93526	8e-08	0.00010497	0.00023121	7e-07	0.0	0.0014456	0.00026818	2.05e-06	702.63648627	700.27410851	700.50626893	-0.07571681	0.00686128	-0.31600951
0.52806	133.93964	8e-08	0.00010497	0.00023121	7e-07	0.0	0.0014456	0.00026818	2.05e-06	702.63494926	700.2742142	700.5053439	-0.07566725	0.00685142	-0.31600878
0.52811	133.94401	8e-08	0.00010496	0.00023122	7e-07	0.0	0.0014456	0.00026818	2.05e-06	702.6334122	700.27431974	700.50441873	-0.07561768	0.00684155	-0.31600806
0.52817	133.94838	8e-08	0.00010495	0.00023123	7e-07	0.0	0.0014456	0.00026818	2.05e-06	702.63187508	700.27442512	700.50349341	-0.07556771	0.00683167	-0.31600733
0.52822	133.95274	8e-08	0.00010495	0.00023123	7e-07	0.0	0.0014456	0.00026818	2.05e-06	702.63033789	700.27453035	700.50256795	-0.07551781	0.0068218	-0.3160066
0.52828	133.95709	8e-08	0.00010494	0.00023124	7e-07	0.0	0.0014456	0.00026818	2.05e-06	702.62880065	700.27463543	700.50164234	-0.07546797	0.00681192	-0.31600588
0.52833	133.96144	8e-08	0.00010493	0.00023125	7e-07	0.0	0.0014456	0.00026818	2.05e-06	702.62726334	700.27474036	700.50071658	-0.07541781	0.00680203	-0.31600515
0.52839	133.96579	8e-08	0.00010493	0.00023125	7e-07	0.0	0.0014456	0.00026818	2.05e-06	702.62572596	700.27484514	700.49979067	-0.0753678	0.00679215	-0.31600442
0.52844	133.97012	8e-08	0.00010492	0.00023126	7e-07	0.0	0.0014456	0.00026818	2.05e-06	702.62418853	700.27494976	700.49886462	-0.07531774	0.00678227	-0.3160037
0.5285	133.97446	8e-08	0.00010492	0.00023126	7e-07	0.0	0.0014456	0.00026819	2.05e-06	702.62265103	700.27505423	700.49793842	-0.07526736	0.00677237	-0.31600297
0.53851	134.65366	7e-08	0.00010393	0.00023225	6.8e-07	0.0	0.0014456	0.0002682	2.05e-06	702.34157779	700.29148731	700.32670655	-0.06509842	0.0049203	-0.31586847
0.53856	134.65673	7e-08	0.00010392	0.00023226	6.8e-07	0.0	0.0014456	0.0002682	2.05e-06	702.34002647	700.29156308	700.32574958	-0.0650337	0.00490965	-0.31586772
0.53862	134.65979	7e-08	0.00010392	0.00023226	6.8e-07	0.0	0.0014456	0.0002682	2.05e-06	702.3384751	700.29163869	700.32479241	-0.06496884	0.00489899	-0.31586697
0.53867	134.66284	7e-08	0.00010392	0.00023227	6.8e-07	0.0	0.0014456	0.0002682	2.05e-06	702.33692367	700.29171414	700.32383503	-0.06490385	0.00488832	-0.31586622
0.53873	134.66588	7e-08	0.00010391	0.00023227	6.8e-07	0.0	0.0014456	0.0002682	2.05e-06	702.33537218	700.29178942	700.32287746	-0.06483871	0.00487765	-0.31586546
0.53878	134.66891	7e-08	0.00010391	0.00023227	6.8e-07	0.0	0.0014456	0.0002682	2.05e-06	702.33382063	700.29186453	700.32191968	-0.06477344	0.00486697	-0.31586471
0.53884	134.67194	7e-08	0.0001039	0.00023228	6.8e-07	0.0	0.0014456	0.0002682	2.05e-06	702.33226902	700.29193948	700.3209617	-0.06470803	0.00485628	-0.31586396
0.53889	134.67496	7e-08	0.0001039	0.00023228	6.8e-07	0.0	0.0014456	0.0002682	2.05e-06	702.33071736	700.29201427	700.32000353	-0.06464249	0.00484558	-0.31586321
0.53895	134.67797	7e-08	0.00010389	0.00023229	6.8e-07	0.0	0.0014456	0.0002682	2.05e-06	702.32916565	700.29208889	700.31904514	-0.0645768	0.00483487	-0.31586245
0.539	134.68097	7e-08	0.00010389	0.00023229	6.8e-07	0.0	0.0014456	0.0002682	2.05e-06	702.32761388	700.29216335	700.31808656	-0.06451098	0.00482416	-0.3158617
0.53906	134.68396	7e-08	0.00010388	0.0002323	6.8e-07	0.0	0.0014456	0.0002682	2.05e-06	702.32606205	700.29223764	700.31712777	-0.06444502	0.00481344	-0.31586095
0.53911	134.68695	7e-08	0.00010388	0.0002323	6.8e-07	0.0	0.0014456	0.0002682	2.05e-06	702.32451018	700.29231176	700.31616878	-0.06437893	0.00480271	-0.31586019
0.53917	134.68993	7e-08	0.00010388	0.0002323	6.8e-07	0.0	0.0014456	0.0002682	2.05e-06	702.32295825	700.29238572	700.31520958	-0.06431177	0.00479192	-0.31585944
0.53922	134.6929	7e-08	0.00010387	0.00023231	6.8e-07	0.0	0.0014456	0.0002682	2.05e-06	702.32140627	700.29245952	700.31425018	-0.06424501	0.00478115	-0.31585869
0.53928	134.69586	7e-08	0.00010387	0.00023231	6.8e-07	0.0	0.0014456	0.0002682	2.05e-06	702.31985426	700.29253315	700.31329057	-0.06417824	0.00477039	-0.31585793
0.53933	134.69881	7e-08	0.00010386	0.00023232	6.8e-07	0.0	0.0014456	0.0002682	2.05e-06	702.31830219	700.29260661	700.31233075	-0.06411132	0.00475961	-0.31585718
0.53939	134.70175	7e-08	0.00010386	0.00023232	6.8e-07	0.0	0.0014456	0.0002682	2.05e-06	702.31675008	700.29267991	700.31137073	-0.06404424	0.00474883	-0.31585642
0.53944	134.70469	7e-08	0.00010386	0.00023233	6.8e-07	0.0	0.0014456	0.0002682	2.05e-06	702.31519792	700.29275304	700.31041049	-0.06397701	0.00473803	-0.31585567
0.5395	134.70761	7e-08	0.00010385	0.00023233	6.8e-07	0.0	0.0014456	0.0002682	2.05e-06	702.31364572	700.292826	700.30945005	-0.06390962	0.00472723	-0.31585492
0.54951	135.064	7e-08	0.00010334	0.00023284	6.7e-07	0.0	0.0014456	0.00026821	2.05e-06	702.03587415	700.30296663	700.12975739	-0.04029997	0.00207371	-0.31571376
0.54956	135.06457	7e-08	0.00010334	0.00023284	6.7e-07	0.0	0.0014456	0.00026821	2.05e-06	702.03451886	700.30299855	700.12871884	-0.03977431	0.00203429	-0.31571294
0.54962	135.06512	7e-08	0.00010334	0.00023284	6.7e-07	0.0	0.0014456	0.00026821	2.05e-06	702.03317499	700.30302986	700.12767846	-0.03920791	0.00199228	-0.31571212
0.54967	135.06564	7e-08	0.00010334	0.00023284	6.7e-07	0.0	0.0014456	0.00026821	2.05e-06	702.03184377	700.30306052	700.12663613	-0.03859175	0.00194708	-0.3157113
0.54973	135.06612	7e-08	0.00010334	0.00023284	6.7e-07	0.0	0.0014456	0.00026821	2.05e-06	702.03052673	700.30309049	700.12559167	-0.03791395	0.00189794	-0.31571048
0.54978	135.06658	7e-08	0.00010334	0.00023284	6.7e-07	0.0	0.0014456	0.00026821	2.05e-06	702.02922577	700.3031197	700.12454485	-0.03716055	0.00184395	-0.31570966
0.54984	135.067	7e-08	0.00010334	0.00023284	6.7e-07	0.0	0.0014456	0.00026821	2.05e-06	702.02794325	700.30314808	700.12349542	-0.03631138	0.00178379	-0.31570883
0.54989	135.06738	7e-08	0.00010334	0.00023284	6.7e-07	0.0	0.0014456	0.00026821	2.05e-06	702.02668219	700.30317553	700.12244304	-0.03533175	0.00171523	-0.315708
0.54995	135.06772	7e-08	0.00010334	0.00023284	6.7e-07	0.0	0.0014456	0.00026821	2.05e-06	702.02544679	700.30320193	700.12138726	-0.03416937	0.00163485	-0.31570717
0.55	135.06803	7e-08	0.00010334	0.00023284	6.7e-07	0.0	0.0014456	0.00026821	2.05e-06	702.02424299	700.30322709	700.12032743	1656.27703163	117.43863807	180.99195438
