# Supplementary material for: Dataset for the simulated biomass pyrolysis in rotary kilns with varying particle residence time distributions
Source: Data Brief. 2021 Nov 23;39:107603. doi: 10.1016/j.dib.2021.107603 (PMC8633881; doi:10.1016/j.dib.2021.107603)
Supplement: Supplementary Data S1 — Supplementary Raw Research Data. This is open data under the CC BY license http://creativecommons.org/licenses/by/4.0/ [file mmc1.zip › supplementary/112/logFiles/log_Pe5]

l,m	Tau,s	F_w,kg/s	F_is,kg/s	F_c,kg/s	F_rt,kg/s	F_w_wet,kg/s	F_it,kg/s	F_g,kg/s	F_H2O_g,kg/s	T_b,K	T_g,K	T_w,K	q_bed,kW/m	q_gas,kW/m	q_loss,kW/m
5e-05	0.00931	0.0	0.0	0.0	0.0	0.00205487	0.0	0.0	0.0	298.6216505	300.54773631	833.01830564	31.70294617	3.02706121	-0.42003293
0.00011	0.02793	0.0	0.0	0.0	0.0	0.00205487	0.0	0.0	0.0	299.09269698	302.94114211	832.88674929	31.67062277	3.02260373	-0.41992965
0.00016	0.04654	0.0	0.0	0.0	0.0	0.00205487	0.0	0.0	0.0	299.5631404	305.33018346	832.75533099	31.63834458	3.01808868	-0.41982649
0.00022	0.06516	0.0	0.0	0.0	0.0	0.00205487	0.0	0.0	0.0	300.03298192	307.71481967	832.62405079	31.60611079	3.01351703	-0.41972343
0.00027	0.08377	0.0	0.0	0.0	0.0	0.00205487	0.0	0.0	0.0	300.5022227	310.09501072	832.49290872	31.57392141	3.00888745	-0.41962049
0.00033	0.10239	0.0	0.0	0.0	0.0	0.00205487	0.0	0.0	0.0	300.97086384	312.47071584	832.36190483	31.54177504	3.0042036	-0.41951765
0.00038	0.121	0.0	0.0	0.0	0.0	0.00205487	0.0	0.0	0.0	301.43890645	314.84189664	832.23103918	31.50967203	2.99946408	-0.41941492
0.00044	0.13961	0.0	0.0	0.0	0.0	0.00205487	0.0	0.0	0.0	301.90635165	317.20851384	832.10031181	31.47761215	2.99466179	-0.41931231
0.00049	0.15823	0.0	0.0	0.0	0.0	0.00205487	0.0	0.0	0.0	302.3732005	319.5705239	831.96972278	31.44559574	2.98980754	-0.4192098
0.0105	3.53603	5e-08	0.0	0.0	0.0	0.00205482	0.0	0.0	0.0	378.39758144	637.72130822	810.55345092	26.23156127	1.36592618	-0.40239953
0.01056	3.55453	5e-08	0.0	0.0	0.0	0.00205482	0.0	0.0	0.0	378.77082102	638.75038532	810.44865551	26.2055973	1.35598638	-0.40231728
0.01061	3.57304	5e-08	0.0	0.0	0.0	0.00205482	0.0	0.0	0.0	379.14361723	639.77182746	810.34399478	26.17965533	1.34607899	-0.40223514
0.01067	3.59154	5e-08	0.0	0.0	0.0	0.00205482	0.0	0.0	0.0	379.51597065	640.78566242	810.23946854	26.15373526	1.33620475	-0.4021531
0.01072	3.61005	5e-08	0.0	0.0	0.0	0.00205482	0.0	0.0	0.0	379.88788184	641.79191847	810.13507657	26.12783698	1.32636437	-0.40207117
0.01078	3.62855	5e-08	0.0	0.0	0.0	0.00205481	0.0	0.0	0.0	380.25935137	642.79062441	810.03081867	26.10196038	1.31655859	-0.40198935
0.01083	3.64705	5e-08	0.0	0.0	0.0	0.00205481	0.0	0.0	0.0	380.63037982	643.78180956	809.92669463	26.07611345	1.30673954	-0.40190762
0.01089	3.66555	6e-08	0.0	0.0	0.0	0.00205481	0.0	0.0	0.0	381.00096789	644.76546542	809.82270437	26.05030123	1.29687705	-0.40182597
0.01094	3.68406	6e-08	0.0	0.0	0.0	0.00205481	0.0	0.0	0.0	381.37111637	645.74155965	809.71884794	26.02449488	1.28714409	-0.40174445
0.011	3.70256	6e-08	0.0	0.0	0.0	0.00205481	0.0	0.0	0.0	381.74082556	646.71019623	809.61512484	25.99871029	1.27744549	-0.40166304
0.01105	3.72106	6e-08	0.0	0.0	0.0	0.00205481	0.0	0.0	0.0	382.11009602	647.67140405	809.51153483	25.97294736	1.26778187	-0.40158174
0.01111	3.73956	6e-08	0.0	0.0	0.0	0.0020548	0.0	0.0	0.0	382.47892832	648.62521242	809.40807773	25.947206	1.25815385	-0.40150053
0.01116	3.75806	6e-08	0.0	0.0	0.0	0.0020548	0.0	0.0	0.0	382.84732302	649.57165107	809.3047533	25.92148612	1.24856202	-0.40141943
0.01122	3.77655	7e-08	0.0	0.0	0.0	0.0020548	0.0	0.0	0.0	383.21528067	650.51075015	809.20156134	25.89578763	1.23900702	-0.40133844
0.01127	3.79505	7e-08	0.0	0.0	0.0	0.0020548	0.0	0.0	0.0	383.58280184	651.44254026	809.09850163	25.87011043	1.22948944	-0.40125755
0.01133	3.81355	7e-08	0.0	0.0	0.0	0.0020548	0.0	0.0	0.0	383.94988709	652.3670524	808.99557394	25.84445443	1.22000991	-0.40117676
0.01138	3.83205	7e-08	0.0	0.0	0.0	0.00205479	0.0	0.0	0.0	384.31653696	653.28431798	808.89277806	25.81881955	1.21056904	-0.40109608
0.01144	3.85054	8e-08	0.0	0.0	0.0	0.00205479	0.0	0.0	0.0	384.68275202	654.19436888	808.79011376	25.79320569	1.20116744	-0.4010155
0.01149	3.86904	8e-08	0.0	0.0	0.0	0.00205479	0.0	0.0	0.0	385.0485328	655.09723735	808.68758081	25.76761275	1.19180572	-0.40093503
0.0215	7.2253	4.96e-06	0.0	0.0	0.0	0.00204991	0.0	0.0	0.0	444.90578996	733.81846199	791.97474343	21.44202502	0.17971254	-0.38781669
0.02156	7.24368	5.05e-06	0.0	0.0	0.0	0.00204982	0.0	0.0	1e-08	445.20042809	733.9513253	791.89236809	21.42007045	0.17732501	-0.38775203
0.02161	7.26207	5.14e-06	0.0	0.0	0.0	0.00204972	0.0	0.0	1e-08	445.49471927	734.08240013	791.81008409	21.39813595	0.1749607	-0.38768744
0.02167	7.28045	5.23e-06	0.0	0.0	0.0	0.00204963	0.0	0.0	1e-08	445.7886639	734.21170371	791.72789128	21.37622152	0.17261946	-0.38762292
0.02172	7.29884	5.33e-06	0.0	0.0	0.0	0.00204954	0.0	0.0	1e-08	446.08226242	734.33925315	791.6457895	21.35432718	0.17030112	-0.38755848
0.02178	7.31722	5.42e-06	0.0	0.0	0.0	0.00204944	0.0	0.0	1e-08	446.37551525	734.46506542	791.56377858	21.33245335	0.16800206	-0.3874941
0.02183	7.3356	5.52e-06	0.0	0.0	0.0	0.00204934	0.0	0.0	1e-08	446.66842281	734.58915486	791.48185837	21.31059947	0.16572662	-0.3874298
0.02189	7.35399	5.62e-06	0.0	0.0	0.0	0.00204924	0.0	0.0	1e-08	446.96098553	734.71153894	791.40002871	21.28876556	0.16347435	-0.38736556
0.02194	7.37237	5.72e-06	0.0	0.0	0.0	0.00204914	0.0	0.0	1e-08	447.25320381	734.83223483	791.31828943	21.26695176	0.16124409	-0.3873014
0.022	7.39075	5.82e-06	0.0	0.0	0.0	0.00204904	0.0	0.0	1e-08	447.54507809	734.95125882	791.23664039	21.24515807	0.15903566	-0.38723731
0.02205	7.40913	5.92e-06	0.0	0.0	0.0	0.00204894	0.0	0.0	1e-08	447.83660877	735.06862708	791.15508142	21.22338449	0.15684887	-0.38717329
0.02211	7.42751	6.03e-06	0.0	0.0	0.0	0.00204883	0.0	0.0	1e-08	448.12779627	735.18435562	791.07361237	21.20163102	0.15468355	-0.38710934
0.02216	7.44589	6.13e-06	0.0	0.0	0.0	0.00204873	0.0	0.0	1e-08	448.41864102	735.29846034	790.99223308	21.17989766	0.15253952	-0.38704546
0.02222	7.46427	6.24e-06	0.0	0.0	0.0	0.00204862	0.0	0.0	1e-08	448.70914343	735.41095698	790.91094339	21.15818442	0.1504166	-0.38698165
0.02227	7.48265	6.35e-06	0.0	0.0	0.0	0.00204851	0.0	0.0	1e-08	448.99930392	735.52186116	790.82974315	21.13649129	0.14831463	-0.38691791
0.02233	7.50102	6.46e-06	0.0	0.0	0.0	0.0020484	0.0	0.0	1e-08	449.2891229	735.63118836	790.74863221	21.11481828	0.14623341	-0.38685424
0.02238	7.5194	6.58e-06	0.0	0.0	0.0	0.00204828	0.0	0.0	1e-08	449.57860079	735.73895394	790.66761042	21.0931654	0.14417279	-0.38679064
0.02244	7.53778	6.69e-06	0.0	0.0	0.0	0.00204817	0.0	0.0	1e-08	449.867738	735.8451731	790.58667761	21.07153263	0.14213258	-0.38672711
0.02249	7.55615	6.81e-06	0.0	0.0	0.0	0.00204805	0.0	0.0	1e-08	450.15653495	735.94986094	790.50583364	21.04991998	0.14011262	-0.38666365
0.0325	10.89041	9e-05	0.0	0.0	0.0	0.00196477	0.0	0.0	9e-08	497.44737756	740.05231773	777.14110502	17.44670815	-0.01953342	-0.37617256
0.03256	10.90867	9.104e-05	0.0	0.0	0.0	0.00196373	0.0	0.0	9e-08	497.68028319	740.03073913	777.07447228	17.42867543	-0.01975577	-0.37612026
0.03261	10.92693	9.209e-05	0.0	0.0	0.0	0.00196268	0.0	0.0	9e-08	497.91291492	740.008937	777.00790806	17.41066128	-0.01997439	-0.376068
0.03267	10.9452	9.315e-05	0.0	0.0	0.0	0.00196162	0.0	0.0	9e-08	498.14527306	739.98691381	776.94141228	17.39266569	-0.02018933	-0.3760158
0.03272	10.96346	9.422e-05	0.0	0.0	0.0	0.00196055	0.0	0.0	9e-08	498.37735791	739.96467201	776.87498486	17.37468863	-0.0204006	-0.37596366
0.03278	10.98172	9.53e-05	0.0	0.0	0.0	0.00195947	0.0	0.0	1e-07	498.60916979	739.94221404	776.8086257	17.35673009	-0.02060825	-0.37591157
0.03283	10.99998	9.639e-05	0.0	0.0	0.0	0.00195838	0.0	0.0	1e-07	498.840709	739.91954228	776.74233472	17.33879007	-0.02081229	-0.37585953
0.03289	11.01824	9.749e-05	0.0	0.0	0.0	0.00195728	0.0	0.0	1e-07	499.07197585	739.89665914	776.67611185	17.32086855	-0.02101275	-0.37580755
0.03294	11.0365	9.86e-05	0.0	0.0	0.0	0.00195617	0.0	0.0	1e-07	499.30297064	739.87356696	776.609957	17.30296551	-0.02120968	-0.37575561
0.033	11.05476	9.971e-05	0.0	0.0	0.0	0.00195505	0.0	0.0	1e-07	499.53369368	739.85026809	776.54387008	17.28508093	-0.02140308	-0.37570374
0.03305	11.07302	0.00010084	0.0	0.0	0.0	0.00195392	0.0	0.0	1e-07	499.76414528	739.82676486	776.47785103	17.26721481	-0.021593	-0.37565191
0.03311	11.09128	0.00010198	0.0	0.0	0.0	0.00195278	0.0	0.0	1e-07	499.99432574	739.80305956	776.41189974	17.24936714	-0.02177945	-0.37560014
0.03316	11.10953	0.00010313	0.0	0.0	0.0	0.00195163	0.0	0.0	1e-07	500.22423536	739.77915449	776.34601614	17.2315383	-0.02196598	-0.37554842
0.03322	11.12779	0.00010429	0.0	0.0	0.0	0.00195047	0.0	0.0	1e-07	500.45387449	739.75504929	776.28020016	17.21372755	-0.02214638	-0.37549676
0.03327	11.14605	0.00010546	0.0	0.0	0.0	0.0019493	0.0	0.0	1.1e-07	500.68324339	739.73074824	776.21445172	17.1959352	-0.0223234	-0.37544514
0.03333	11.1643	0.00010664	0.0	0.0	0.0	0.00194812	0.0	0.0	1.1e-07	500.91234237	739.70625355	776.14877072	17.17816125	-0.02249712	-0.37539358
0.03338	11.18256	0.00010783	0.0	0.0	0.0	0.00194693	0.0	0.0	1.1e-07	501.14117174	739.68156739	776.08315708	17.16040566	-0.02266759	-0.37534208
0.03344	11.20081	0.00010903	0.0	0.0	0.0	0.00194572	0.0	0.0	1.1e-07	501.3697318	739.65669188	776.01761073	17.14266845	-0.02283483	-0.37529062
0.03349	11.21906	0.00011025	0.0	0.0	0.0	0.00194451	0.0	0.0	1.1e-07	501.59802285	739.63162914	775.95213158	17.12494958	-0.02299886	-0.37523922
0.0435	14.53083	0.00055211	4e-08	0.0	0.0	0.00150213	3e-08	0.0	5.5e-07	538.96489532	733.38693519	765.07778613	14.19070581	-0.02027267	-0.36670286
0.04356	14.54897	0.00055584	4e-08	0.0	0.0	0.00149839	3e-08	0.0	5.6e-07	539.14884669	733.34847644	765.02337787	14.17609268	-0.02015314	-0.36666015
0.04361	14.56711	0.00055959	4e-08	0.0	0.0	0.00149464	3e-08	0.0	5.6e-07	539.3325825	733.31000538	764.96902401	14.16149502	-0.02003296	-0.36661748
0.04367	14.58525	0.00056335	4e-08	0.0	0.0	0.00149087	3e-08	0.0	5.6e-07	539.51610304	733.27152224	764.9147245	14.1469128	-0.01991216	-0.36657485
0.04372	14.60338	0.00056712	4e-08	0.0	0.0	0.0014871	3e-08	0.0	5.7e-07	539.69940863	733.23302723	764.86047928	14.13234602	-0.01979071	-0.36653227
0.04378	14.62152	0.0005709	4e-08	0.0	0.0	0.00148331	3e-08	0.0	5.7e-07	539.88249955	733.19452057	764.80628828	14.11779465	-0.01966864	-0.36648973
0.04383	14.63966	0.0005747	5e-08	0.0	0.0	0.00147951	3e-08	0.0	5.8e-07	540.0653761	733.15600247	764.75215144	14.10325867	-0.01954594	-0.36644723
0.04389	14.65779	0.00057851	5e-08	0.0	0.0	0.0014757	3e-08	0.0	5.8e-07	540.24803859	733.11747311	764.69806871	14.08873807	-0.01942259	-0.36640478
0.04394	14.67593	0.00058233	5e-08	0.0	0.0	0.00147187	4e-08	1e-08	5.8e-07	540.43048732	733.07893272	764.64404002	14.07423284	-0.01929861	-0.36636236
0.044	14.69406	0.00058616	5e-08	0.0	0.0	0.00146803	4e-08	1e-08	5.9e-07	540.61272258	733.0403815	764.59006531	14.05974294	-0.01917403	-0.36631999
0.04405	14.7122	0.00059	5e-08	0.0	0.0	0.00146418	4e-08	1e-08	5.9e-07	540.79474467	733.00181961	764.53614453	14.04526837	-0.01904884	-0.36627766
0.04411	14.73033	0.00059386	5e-08	0.0	0.0	0.00146032	4e-08	1e-08	5.9e-07	540.97655391	732.96324722	764.48227761	14.03080909	-0.01892304	-0.36623538
0.04416	14.74846	0.00059773	5e-08	0.0	0.0	0.00145645	4e-08	1e-08	6e-07	541.15815058	732.92466451	764.4284645	14.01636511	-0.01879662	-0.36619313
0.04422	14.76659	0.00060161	5e-08	0.0	0.0	0.00145256	4e-08	1e-08	6e-07	541.339535	732.88607162	764.37470513	14.00193639	-0.0186696	-0.36615093
0.04427	14.78472	0.0006055	5e-08	0.0	0.0	0.00144866	4e-08	1e-08	6.1e-07	541.52070746	732.84746873	764.32099944	13.98752291	-0.01854198	-0.36610877
0.04433	14.80285	0.00060941	5e-08	0.0	0.0	0.00144475	4e-08	1e-08	6.1e-07	541.70166826	732.80885598	764.26734738	13.97312467	-0.01841375	-0.36606666
0.04438	14.82098	0.00061332	5e-08	0.0	0.0	0.00144083	4e-08	1e-08	6.1e-07	541.88241771	732.77023352	764.21374889	13.95874164	-0.01828493	-0.36602458
0.04444	14.83911	0.00061725	5e-08	0.0	0.0	0.0014369	4e-08	1e-08	6.2e-07	542.06295611	732.73160148	764.16020391	13.94437381	-0.01815551	-0.36598255
0.04449	14.85724	0.00062119	6e-08	0.0	0.0	0.00143295	4e-08	1e-08	6.2e-07	542.24328376	732.69295999	764.10671237	13.93002115	-0.0180255	-0.36594056
0.05455	18.16403	0.00140761	6.3e-07	0.0	1e-08	0.00064436	7.4e-07	1.1e-07	1.41e-06	572.00506438	725.27562274	755.15946264	11.53899532	0.01714007	-0.35891688
0.05461	18.18205	0.00141151	6.4e-07	0.0	1e-08	0.00064043	7.5e-07	1.1e-07	1.41e-06	572.15160587	725.23063789	755.11486808	11.52710763	0.01742088	-0.35888187
0.05466	18.20006	0.00141541	6.5e-07	0.0	1e-08	0.00063651	7.6e-07	1.1e-07	1.42e-06	572.29798817	725.18556496	755.07031708	11.51523168	0.01770293	-0.3588469
0.05472	18.21807	0.00141929	6.5e-07	0.0	1e-08	0.00063261	7.7e-07	1.2e-07	1.42e-06	572.44421148	725.1404033	755.02580962	11.50336737	0.01798645	-0.35881196
0.05477	18.23607	0.00142316	6.6e-07	0.0	1e-08	0.00062871	7.8e-07	1.2e-07	1.43e-06	572.59027603	725.09515215	754.98134562	11.49151469	0.0182714	-0.35877705
0.05483	18.25408	0.00142702	6.7e-07	0.0	1e-08	0.00062483	7.9e-07	1.2e-07	1.43e-06	572.73618202	725.04981082	754.93692505	11.47967364	0.01855777	-0.35874218
0.05488	18.27209	0.00143087	6.7e-07	0.0	1e-08	0.00062096	8e-07	1.2e-07	1.43e-06	572.88192966	725.00437857	754.89254786	11.46784421	0.01884554	-0.35870735
0.05494	18.2901	0.00143471	6.8e-07	0.0	1e-08	0.0006171	8.1e-07	1.2e-07	1.44e-06	573.02751918	724.95885471	754.84821399	11.45602638	0.01913475	-0.35867254
0.05499	18.3081	0.00143853	6.9e-07	0.0	1e-08	0.00061325	8.2e-07	1.2e-07	1.44e-06	573.17295078	724.91323854	754.8039234	11.44422013	0.01942538	-0.35863777
0.05505	18.32611	0.00144235	6.9e-07	0.0	1e-08	0.00060942	8.3e-07	1.2e-07	1.45e-06	573.31822468	724.86752934	754.75967605	11.43242545	0.01971746	-0.35860304
0.0551	18.34412	0.00144615	7e-07	0.0	1e-08	0.00060559	8.4e-07	1.3e-07	1.45e-06	573.46334107	724.82172642	754.71547187	11.42064232	0.02001098	-0.35856834
0.05516	18.36212	0.00144993	7.1e-07	0.0	1e-08	0.00060178	8.5e-07	1.3e-07	1.45e-06	573.60830018	724.77582908	754.67131083	11.40887072	0.02030596	-0.35853367
0.05521	18.38012	0.00145371	7.2e-07	0.0	1e-08	0.00059799	8.6e-07	1.3e-07	1.46e-06	573.75310221	724.72983662	754.62719287	11.39711064	0.0206024	-0.35849904
0.05527	18.39813	0.00145747	7.2e-07	0.0	1e-08	0.0005942	8.7e-07	1.3e-07	1.46e-06	573.89774736	724.68374834	754.58311794	11.38536207	0.0209003	-0.35846444
0.05532	18.41613	0.00146122	7.3e-07	0.0	1e-08	0.00059042	8.8e-07	1.3e-07	1.46e-06	574.04223584	724.63756357	754.539086	11.37362498	0.02119969	-0.35842987
0.05538	18.43413	0.00146496	7.4e-07	0.0	1e-08	0.00058666	8.9e-07	1.3e-07	1.47e-06	574.18656786	724.5912816	754.495097	11.36189937	0.02150056	-0.35839534
0.05543	18.45213	0.00146869	7.5e-07	0.0	1e-08	0.00058291	9e-07	1.4e-07	1.47e-06	574.33074362	724.54490176	754.45115088	11.3501852	0.02180293	-0.35836084
0.05549	18.47013	0.0014724	7.5e-07	0.0	1e-08	0.00057918	9.2e-07	1.4e-07	1.48e-06	574.47476332	724.49842336	754.40724761	11.33848253	0.02210665	-0.35832638
0.06555	21.75329	0.00191358	3.45e-06	0.0	5e-08	0.00012943	5.57e-06	8.7e-07	1.93e-06	598.37207571	713.89601342	747.0457208	9.373806	0.10657296	-0.35254742
0.06561	21.77117	0.00191477	3.47e-06	0.0	5e-08	0.00012816	5.61e-06	8.7e-07	1.93e-06	598.48995732	713.82618978	747.00891903	9.36398121	0.10718854	-0.35251853
0.06566	21.78905	0.00191595	3.5e-06	0.0	5e-08	0.0001269	5.66e-06	8.8e-07	1.93e-06	598.60770747	713.75625587	746.97215183	9.35416723	0.10780547	-0.35248967
0.06572	21.80693	0.00191712	3.52e-06	0.0	5e-08	0.00012565	5.7e-06	8.9e-07	1.93e-06	598.72532627	713.68621239	746.93541916	9.34436421	0.10842375	-0.35246083
0.06577	21.82481	0.00191828	3.54e-06	0.0	5e-08	0.00012441	5.75e-06	9e-07	1.93e-06	598.84281382	713.61606	746.89872097	9.33457234	0.10904337	-0.35243202
0.06583	21.84269	0.00191943	3.57e-06	0.0	5e-08	0.00012318	5.8e-06	9e-07	1.93e-06	598.96017026	713.54579941	746.86205722	9.32479179	0.10966432	-0.35240324
0.06588	21.86057	0.00192057	3.59e-06	0.0	5e-08	0.00012196	5.84e-06	9.1e-07	1.93e-06	599.07739568	713.47543132	746.82542786	9.31501469	0.1102866	-0.35237448
0.06594	21.87844	0.0019217	3.62e-06	0.0	5e-08	0.00012075	5.89e-06	9.2e-07	1.93e-06	599.19449011	713.40495642	746.78883288	9.30521752	0.11091021	-0.35234576
0.06599	21.89632	0.00192282	3.64e-06	0.0	5e-08	0.00011956	5.94e-06	9.3e-07	1.94e-06	599.31145326	713.33437542	746.75227233	9.29545448	0.1115351	-0.35231705
0.06605	21.91419	0.00192393	3.66e-06	0.0	6e-08	0.00011837	5.98e-06	9.3e-07	1.94e-06	599.42828554	713.26368905	746.71574609	9.28570039	0.11216129	-0.35228838
0.0661	21.93207	0.00192502	3.69e-06	0.0	6e-08	0.00011719	6.03e-06	9.4e-07	1.94e-06	599.54498703	713.19289803	746.67925412	9.27595516	0.11278877	-0.35225973
0.06616	21.94994	0.00192611	3.71e-06	0.0	6e-08	0.00011602	6.08e-06	9.5e-07	1.94e-06	599.66155782	713.12200309	746.64279639	9.26621871	0.11341751	-0.35223111
0.06621	21.96781	0.00192719	3.74e-06	0.0	6e-08	0.00011486	6.13e-06	9.6e-07	1.94e-06	599.77799799	713.05100498	746.60637285	9.25649096	0.11404752	-0.35220252
0.06627	21.98569	0.00192826	3.76e-06	0.0	6e-08	0.00011371	6.18e-06	9.6e-07	1.94e-06	599.89430762	712.97990443	746.56998347	9.24677183	0.11467879	-0.35217395
0.06632	22.00356	0.00192931	3.79e-06	0.0	6e-08	0.00011257	6.23e-06	9.7e-07	1.94e-06	600.0104868	712.9087022	746.5336282	9.23706122	0.1153113	-0.35214541
0.06638	22.02143	0.00193036	3.81e-06	0.0	6e-08	0.00011144	6.28e-06	9.8e-07	1.94e-06	600.1265356	712.83739905	746.49730702	9.22735905	0.11594505	-0.3521169
0.06643	22.0393	0.0019314	3.84e-06	0.0	6e-08	0.00011032	6.32e-06	9.9e-07	1.94e-06	600.2424541	712.76599574	746.46101989	9.21766521	0.11658002	-0.35208841
0.06649	22.05717	0.00193242	3.86e-06	0.0	6e-08	0.00010921	6.37e-06	1e-06	1.95e-06	600.35824238	712.69449305	746.42476677	9.20798331	0.1172162	-0.35205995
0.07655	25.31615	0.0020035	1.065e-05	1e-08	2e-07	1.323e-05	2.175e-05	3.49e-06	2.04e-06	619.45104923	698.91215072	740.32365101	7.59178077	0.24232372	-0.34727035
0.07661	25.3339	0.00200347	1.07e-05	1e-08	2e-07	1.306e-05	2.187e-05	3.51e-06	2.04e-06	619.5444379	698.83871657	740.29303051	7.58374977	0.24299059	-0.34724631
0.07666	25.35164	0.00200344	1.075e-05	1e-08	2e-07	1.289e-05	2.2e-05	3.54e-06	2.04e-06	619.63771312	698.7653623	740.26243766	7.57572448	0.24365664	-0.34722229
0.07672	25.36939	0.00200341	1.08e-05	1e-08	2e-07	1.273e-05	2.212e-05	3.56e-06	2.04e-06	619.73087496	698.69208874	740.23187244	7.56771426	0.24432187	-0.3471983
0.07677	25.38714	0.00200337	1.085e-05	1e-08	2e-07	1.257e-05	2.225e-05	3.58e-06	2.04e-06	619.82392359	698.61889674	740.20133481	7.55972263	0.24498627	-0.34717432
0.07683	25.40488	0.00200333	1.09e-05	1e-08	2e-07	1.24e-05	2.238e-05	3.6e-06	2.04e-06	619.91685924	698.54578713	740.17082469	7.55174112	0.24564984	-0.34715037
0.07688	25.42262	0.00200329	1.095e-05	1e-08	2.1e-07	1.225e-05	2.25e-05	3.62e-06	2.04e-06	620.00968201	698.47276073	740.14034205	7.54373489	0.24631255	-0.34712644
0.07694	25.44037	0.00200324	1.101e-05	1e-08	2.1e-07	1.209e-05	2.263e-05	3.64e-06	2.04e-06	620.10239158	698.39981837	740.10988698	7.53572045	0.24697442	-0.34710253
0.07699	25.45811	0.00200319	1.106e-05	1e-08	2.1e-07	1.193e-05	2.276e-05	3.66e-06	2.04e-06	620.19498782	698.32696087	740.07945952	7.52770957	0.24763542	-0.34707865
0.07705	25.47585	0.00200314	1.111e-05	1e-08	2.1e-07	1.178e-05	2.289e-05	3.68e-06	2.04e-06	620.28747077	698.25418903	740.04905966	7.51974257	0.24829556	-0.34705478
0.0771	25.49359	0.00200309	1.116e-05	1e-08	2.1e-07	1.163e-05	2.302e-05	3.7e-06	2.04e-06	620.37984097	698.18150369	740.01868723	7.51178965	0.24895482	-0.34703094
0.07716	25.51133	0.00200303	1.121e-05	1e-08	2.1e-07	1.148e-05	2.315e-05	3.73e-06	2.04e-06	620.47209858	698.10890568	739.98834219	7.50384464	0.2496132	-0.34700712
0.07721	25.52907	0.00200297	1.127e-05	1e-08	2.1e-07	1.133e-05	2.328e-05	3.75e-06	2.04e-06	620.5642437	698.03639576	739.95802452	7.49591549	0.25027067	-0.34698331
0.07727	25.54681	0.00200291	1.132e-05	1e-08	2.1e-07	1.118e-05	2.341e-05	3.77e-06	2.04e-06	620.65627652	697.96397473	739.92773414	7.48801753	0.25092724	-0.34695953
0.07732	25.56455	0.00200285	1.137e-05	1e-08	2.2e-07	1.104e-05	2.355e-05	3.79e-06	2.04e-06	620.74819741	697.89164336	739.89747096	7.48011523	0.25158291	-0.34693578
0.07738	25.58228	0.00200278	1.142e-05	1e-08	2.2e-07	1.09e-05	2.368e-05	3.81e-06	2.04e-06	620.8400063	697.81940246	739.86723499	7.47222764	0.25223766	-0.34691204
0.07743	25.60002	0.00200272	1.148e-05	1e-08	2.2e-07	1.076e-05	2.381e-05	3.83e-06	2.04e-06	620.93170338	697.74725282	739.83702618	7.46434482	0.25289148	-0.34688832
0.07749	25.61776	0.00200265	1.153e-05	1e-08	2.2e-07	1.062e-05	2.395e-05	3.86e-06	2.04e-06	621.02328868	697.6751952	739.80684452	7.4564752	0.25354437	-0.34686463
0.08755	28.852	0.00195889	2.405e-05	6e-08	5.3e-07	8e-07	5.881e-05	9.68e-06	2.05e-06	635.99242088	686.61729934	734.71529126	6.144636	0.35210886	-0.34286752
0.08761	28.86961	0.00195852	2.413e-05	6e-08	5.4e-07	7.8e-07	5.906e-05	9.72e-06	2.05e-06	636.06494934	686.57042901	734.68969259	6.13815597	0.35251769	-0.34284743
0.08766	28.88722	0.00195815	2.422e-05	6e-08	5.4e-07	7.7e-07	5.932e-05	9.76e-06	2.05e-06	636.13738261	686.52371442	734.66411671	6.13168363	0.35292505	-0.34282735
0.08772	28.90483	0.00195777	2.43e-05	6e-08	5.4e-07	7.6e-07	5.957e-05	9.81e-06	2.05e-06	636.20972079	686.47715554	734.63856361	6.12521903	0.35333096	-0.34280729
0.08777	28.92243	0.0019574	2.439e-05	6e-08	5.4e-07	7.5e-07	5.983e-05	9.85e-06	2.05e-06	636.28196399	686.43075232	734.61303326	6.11876225	0.35373541	-0.34278725
0.08783	28.94004	0.00195702	2.447e-05	6e-08	5.4e-07	7.4e-07	6.008e-05	9.89e-06	2.05e-06	636.3541123	686.3845047	734.58752564	6.11231335	0.35413841	-0.34276722
0.08788	28.95765	0.00195665	2.456e-05	6e-08	5.5e-07	7.3e-07	6.034e-05	9.94e-06	2.05e-06	636.42616582	686.33841264	734.56204072	6.1058724	0.35453995	-0.34274721
0.08794	28.97525	0.00195627	2.464e-05	6e-08	5.5e-07	7.2e-07	6.06e-05	9.98e-06	2.05e-06	636.49812466	686.29247609	734.53657848	6.09943926	0.35494004	-0.34272723
0.08799	28.99286	0.00195589	2.473e-05	6e-08	5.5e-07	7.1e-07	6.086e-05	1.002e-05	2.05e-06	636.56998891	686.24669497	734.51113889	6.09300727	0.35533871	-0.34270725
0.08805	29.01046	0.00195551	2.482e-05	6e-08	5.5e-07	6.9e-07	6.111e-05	1.007e-05	2.05e-06	636.64175859	686.20106929	734.48572196	6.0865876	0.35573591	-0.3426873
0.0881	29.02807	0.00195513	2.49e-05	6e-08	5.6e-07	6.8e-07	6.137e-05	1.011e-05	2.05e-06	636.71343385	686.15559893	734.46032764	6.08017562	0.35613166	-0.34266736
0.08816	29.04567	0.00195474	2.499e-05	6e-08	5.6e-07	6.7e-07	6.163e-05	1.015e-05	2.05e-06	636.78501479	686.11028385	734.43495592	6.07377139	0.35652595	-0.34264745
0.08821	29.06327	0.00195436	2.508e-05	6e-08	5.6e-07	6.6e-07	6.19e-05	1.02e-05	2.05e-06	636.85650152	686.06512396	734.40960676	6.06737494	0.3569188	-0.34262755
0.08827	29.08088	0.00195397	2.516e-05	6e-08	5.6e-07	6.5e-07	6.216e-05	1.024e-05	2.05e-06	636.92789412	686.02011921	734.38428015	6.06098629	0.35731021	-0.34260766
0.08832	29.09848	0.00195359	2.525e-05	6e-08	5.7e-07	6.4e-07	6.242e-05	1.029e-05	2.05e-06	636.99919271	685.9752695	734.35897606	6.05460548	0.35770017	-0.3425878
0.08838	29.11608	0.0019532	2.534e-05	6e-08	5.7e-07	6.3e-07	6.268e-05	1.033e-05	2.05e-06	637.07039738	685.93057477	734.33369446	6.04823254	0.35808868	-0.34256795
0.08843	29.13368	0.00195281	2.542e-05	6e-08	5.7e-07	6.2e-07	6.295e-05	1.038e-05	2.05e-06	637.14150824	685.88603494	734.30843534	6.04185828	0.35847575	-0.34254812
0.08849	29.15128	0.00195242	2.551e-05	6e-08	5.7e-07	6.1e-07	6.321e-05	1.042e-05	2.05e-06	637.21252525	685.84164992	734.2831987	6.03547388	0.35886141	-0.34252831
0.09855	32.36018	0.00186165	4.434e-05	2.4e-07	1.11e-06	3e-08	0.00012457	2.088e-05	2.05e-06	648.72172604	680.1392433	730.02249593	4.9817361	0.40720597	-0.33918344
0.09861	32.37765	0.00186105	4.446e-05	2.4e-07	1.12e-06	3e-08	0.00012497	2.095e-05	2.05e-06	648.77699821	680.11990385	730.00105723	4.97655717	0.40736247	-0.33916661
0.09866	32.39512	0.00186045	4.457e-05	2.4e-07	1.12e-06	3e-08	0.00012538	2.102e-05	2.05e-06	648.83219312	680.1006751	729.97963738	4.97138125	0.40751791	-0.3391498
0.09872	32.41259	0.00185985	4.469e-05	2.4e-07	1.12e-06	3e-08	0.00012579	2.109e-05	2.05e-06	648.88731081	680.08155675	729.95823639	4.96621214	0.40767233	-0.339133
0.09877	32.43006	0.00185925	4.481e-05	2.4e-07	1.13e-06	3e-08	0.0001262	2.116e-05	2.05e-06	648.94235139	680.06254847	729.93685424	4.96104987	0.40782573	-0.33911621
0.09883	32.44753	0.00185864	4.493e-05	2.5e-07	1.13e-06	3e-08	0.00012661	2.123e-05	2.05e-06	648.99731495	680.04364998	729.91549089	4.95589438	0.40797812	-0.33909944
0.09888	32.465	0.00185804	4.505e-05	2.5e-07	1.13e-06	3e-08	0.00012702	2.13e-05	2.05e-06	649.0522016	680.02486095	729.89414633	4.95074515	0.40812955	-0.33908268
0.09894	32.48246	0.00185744	4.516e-05	2.5e-07	1.14e-06	3e-08	0.00012743	2.137e-05	2.05e-06	649.10701144	680.00618108	729.87282054	4.94560213	0.40828	-0.33906594
0.09899	32.49993	0.00185683	4.528e-05	2.5e-07	1.14e-06	3e-08	0.00012784	2.144e-05	2.05e-06	649.16174455	679.98761006	729.85151349	4.94046511	0.40842946	-0.33904921
0.09905	32.51739	0.00185622	4.54e-05	2.5e-07	1.14e-06	3e-08	0.00012825	2.151e-05	2.05e-06	649.21640103	679.96914759	729.83022518	4.93533391	0.40857794	-0.3390325
0.0991	32.53486	0.00185562	4.552e-05	2.5e-07	1.15e-06	3e-08	0.00012866	2.158e-05	2.05e-06	649.27098096	679.95079335	729.80895557	4.9302244	0.40872276	-0.33901584
0.09916	32.55232	0.00185501	4.564e-05	2.6e-07	1.15e-06	2e-08	0.00012908	2.165e-05	2.05e-06	649.32548468	679.9325462	729.78770462	4.925106	0.40886908	-0.33899916
0.09921	32.56978	0.0018544	4.576e-05	2.6e-07	1.16e-06	2e-08	0.00012949	2.173e-05	2.05e-06	649.37991206	679.91440662	729.76647233	4.91998682	0.40901554	-0.33898248
0.09927	32.58724	0.00185379	4.588e-05	2.6e-07	1.16e-06	2e-08	0.00012991	2.18e-05	2.05e-06	649.43426308	679.89637464	729.74525871	4.91488255	0.4091595	-0.33896584
0.09932	32.6047	0.00185317	4.6e-05	2.6e-07	1.16e-06	2e-08	0.00013032	2.187e-05	2.05e-06	649.48853796	679.87844947	729.72406373	4.90979264	0.40930105	-0.33894923
0.09938	32.62216	0.00185256	4.612e-05	2.6e-07	1.17e-06	2e-08	0.00013074	2.194e-05	2.05e-06	649.54273693	679.86063037	729.70288732	4.9046898	0.40944477	-0.33893259
0.09943	32.63962	0.00185195	4.624e-05	2.6e-07	1.17e-06	2e-08	0.00013116	2.201e-05	2.05e-06	649.59685979	679.842918	729.68172954	4.89958696	0.40958849	-0.33891595
0.09949	32.65708	0.00185133	4.636e-05	2.7e-07	1.17e-06	2e-08	0.00013158	2.208e-05	2.05e-06	649.65090654	679.82531238	729.66059038	4.89452554	0.40972526	-0.33889941
0.10955	35.84004	0.00172227	7.04e-05	7.3e-07	1.92e-06	0.0	0.00022007	3.742e-05	2.05e-06	658.35548008	678.08424765	726.08668931	4.05591049	0.42181656	-0.33609362
0.1096	35.85737	0.00172148	7.054e-05	7.4e-07	1.93e-06	0.0	0.00022062	3.751e-05	2.05e-06	658.39706596	678.08127256	726.06867259	4.05179789	0.42182121	-0.33607948
0.10966	35.8747	0.00172069	7.068e-05	7.4e-07	1.93e-06	0.0	0.00022116	3.761e-05	2.05e-06	658.43859222	678.07835322	726.05067129	4.04769462	0.4218248	-0.33606535
0.10971	35.89202	0.0017199	7.082e-05	7.4e-07	1.94e-06	0.0	0.00022171	3.77e-05	2.05e-06	658.48005904	678.07548918	726.03268539	4.04359747	0.4218277	-0.33605124
0.10977	35.90935	0.00171912	7.096e-05	7.5e-07	1.94e-06	0.0	0.00022225	3.78e-05	2.05e-06	658.52146652	678.07268017	726.01471486	4.03949548	0.42183114	-0.33603712
0.10982	35.92667	0.00171832	7.11e-05	7.5e-07	1.95e-06	0.0	0.0002228	3.789e-05	2.05e-06	658.56281457	678.0699264	725.99675973	4.0354302	0.4218305	-0.3360231
0.10988	35.944	0.00171753	7.124e-05	7.5e-07	1.95e-06	0.0	0.00022334	3.799e-05	2.05e-06	658.60410387	678.0672262	725.97881986	4.03135025	0.42183149	-0.33600903
0.10993	35.96132	0.00171674	7.138e-05	7.6e-07	1.96e-06	0.0	0.00022389	3.808e-05	2.05e-06	658.64533414	678.06458023	725.96089532	4.02726341	0.42183325	-0.33599495
0.10999	35.97864	0.00171595	7.152e-05	7.6e-07	1.96e-06	0.0	0.00022444	3.818e-05	2.05e-06	658.68650526	678.06198881	725.94298612	4.02317657	0.42183501	-0.33598087
0.11004	35.99596	0.00171516	7.167e-05	7.7e-07	1.97e-06	0.0	0.00022499	3.827e-05	2.05e-06	658.72761723	678.05945194	725.92509226	4.01908973	0.42183677	-0.33596679
0.1101	36.01328	0.00171436	7.181e-05	7.7e-07	1.97e-06	0.0	0.00022553	3.837e-05	2.05e-06	658.76867005	678.05696963	725.90721374	4.01501902	0.42183672	-0.33595274
0.11015	36.0306	0.00171357	7.195e-05	7.7e-07	1.97e-06	0.0	0.00022608	3.846e-05	2.05e-06	658.80966401	678.05454112	725.88935051	4.01095342	0.4218361	-0.33593872
0.11021	36.04792	0.00171277	7.209e-05	7.8e-07	1.98e-06	0.0	0.00022663	3.856e-05	2.05e-06	658.85059921	678.05216619	725.87150255	4.00689234	0.42183499	-0.3359247
0.11026	36.06524	0.00171198	7.223e-05	7.8e-07	1.98e-06	0.0	0.00022718	3.866e-05	2.05e-06	658.89147573	678.04984462	725.85366985	4.00283882	0.42183304	-0.3359107
0.11032	36.08256	0.00171118	7.237e-05	7.8e-07	1.99e-06	0.0	0.00022773	3.875e-05	2.05e-06	658.93229371	678.04757608	725.83585238	3.99878666	0.42183095	-0.33589671
0.11037	36.09987	0.00171038	7.252e-05	7.9e-07	1.99e-06	0.0	0.00022829	3.885e-05	2.05e-06	658.97305317	678.0453605	725.81805013	3.99474417	0.4218278	-0.33588274
0.11043	36.11719	0.00170958	7.266e-05	7.9e-07	2e-06	0.0	0.00022884	3.895e-05	2.05e-06	659.01375429	678.04319744	725.80026308	3.99070059	0.42182476	-0.33586877
0.11048	36.1345	0.00170878	7.28e-05	8e-07	2e-06	0.0	0.00022939	3.904e-05	2.05e-06	659.05439705	678.04108695	725.78249123	3.98666872	0.42182045	-0.33585482
0.12055	39.29088	0.00155189	9.965e-05	1.76e-06	2.88e-06	0.0	0.00033845	5.818e-05	2.05e-06	665.59795995	678.34405352	722.77023459	3.32193011	0.41408609	-0.33348999
0.1206	39.30806	0.00155099	9.979e-05	1.77e-06	2.88e-06	0.0	0.00033908	5.83e-05	2.05e-06	665.62929669	678.34856595	722.75500362	3.31866888	0.41401341	-0.33347802
0.12066	39.32524	0.00155008	9.994e-05	1.78e-06	2.89e-06	0.0	0.00033971	5.841e-05	2.05e-06	665.66059023	678.35310112	722.73978516	3.31541339	0.41394033	-0.33346607
0.12071	39.34242	0.00154918	0.00010009	1.78e-06	2.89e-06	0.0	0.00034034	5.852e-05	2.05e-06	665.69184068	678.35765887	722.72457922	3.31216401	0.41386682	-0.33345414
0.12077	39.3596	0.00154827	0.00010024	1.79e-06	2.9e-06	0.0	0.00034098	5.863e-05	2.05e-06	665.72304817	678.362239	722.70938575	3.30892238	0.41379277	-0.33344222
0.12082	39.37677	0.00154737	0.00010039	1.8e-06	2.9e-06	0.0	0.00034161	5.874e-05	2.05e-06	665.75421284	678.36684128	722.69420473	3.30567583	0.41371907	-0.3334303
0.12088	39.39395	0.00154646	0.00010054	1.81e-06	2.91e-06	0.0	0.00034224	5.885e-05	2.05e-06	665.78533461	678.37146586	722.67903619	3.30243256	0.41364514	-0.33341838
0.12093	39.41112	0.00154556	0.00010069	1.81e-06	2.91e-06	0.0	0.00034287	5.896e-05	2.05e-06	665.81641354	678.37611264	722.66388011	3.29919578	0.41357078	-0.33340648
0.12099	39.4283	0.00154465	0.00010084	1.82e-06	2.92e-06	0.0	0.00034351	5.908e-05	2.05e-06	665.84744975	678.38078142	722.64873646	3.2959643	0.41349604	-0.33339459
0.12104	39.44547	0.00154375	0.00010099	1.83e-06	2.92e-06	0.0	0.00034414	5.919e-05	2.05e-06	665.87844337	678.38547205	722.63360524	3.29274188	0.41342069	-0.33338273
0.1211	39.46265	0.00154284	0.00010114	1.83e-06	2.93e-06	0.0	0.00034477	5.93e-05	2.05e-06	665.90939457	678.39018427	722.6184864	3.28951436	0.41334569	-0.33337085
0.12115	39.47982	0.00154193	0.00010129	1.84e-06	2.93e-06	0.0	0.00034541	5.941e-05	2.05e-06	665.94030324	678.3949182	722.60337996	3.28628957	0.4132705	-0.33335898
0.12121	39.49699	0.00154103	0.00010144	1.85e-06	2.94e-06	0.0	0.00034604	5.952e-05	2.05e-06	665.97116946	678.39967379	722.58828592	3.28307137	0.41319488	-0.33334713
0.12126	39.51416	0.00154012	0.00010158	1.85e-06	2.94e-06	0.0	0.00034668	5.964e-05	2.05e-06	666.00199334	678.40445084	722.57320426	3.27985818	0.41311891	-0.33333529
0.12132	39.53133	0.00153921	0.00010173	1.86e-06	2.95e-06	0.0	0.00034731	5.975e-05	2.05e-06	666.032775	678.40924918	722.55813494	3.27665464	0.41304229	-0.33332348
0.12137	39.5485	0.0015383	0.00010188	1.87e-06	2.95e-06	0.0	0.00034794	5.986e-05	2.05e-06	666.06351463	678.41406855	722.54307795	3.27344586	0.41296602	-0.33331165
0.12143	39.56567	0.00153739	0.00010203	1.88e-06	2.96e-06	0.0	0.00034858	5.997e-05	2.05e-06	666.09421212	678.4189091	722.5280333	3.27023938	0.41288961	-0.33329983
0.12148	39.58284	0.00153648	0.00010218	1.88e-06	2.96e-06	0.0	0.00034922	6.008e-05	2.05e-06	666.12486752	678.42377075	722.51300098	3.26703961	0.41281275	-0.33328803
0.13155	42.71196	0.00136653	0.00012915	3.54e-06	3.86e-06	0.0	0.00046849	8.125e-05	2.05e-06	671.10219451	679.57292005	719.95674633	2.7388171	0.39548791	-0.33128115
0.1316	42.72899	0.0013656	0.00012929	3.55e-06	3.86e-06	0.0	0.00046915	8.137e-05	2.05e-06	671.12632318	679.58019106	719.94377565	2.73622236	0.39537945	-0.33127098
0.13166	42.74602	0.00136466	0.00012943	3.56e-06	3.87e-06	0.0	0.00046981	8.149e-05	2.05e-06	671.15042254	679.58746898	719.93081513	2.73362436	0.39527111	-0.3312608
0.13171	42.76305	0.00136372	0.00012958	3.57e-06	3.87e-06	-0.0	0.00047047	8.16e-05	2.05e-06	671.17449253	679.59475385	719.91786478	2.73102864	0.39516269	-0.33125063
0.13177	42.78007	0.00136278	0.00012972	3.58e-06	3.88e-06	-0.0	0.00047113	8.172e-05	2.05e-06	671.1985332	679.60204565	719.90492458	2.7284376	0.3950541	-0.33124047
0.13182	42.7971	0.00136185	0.00012986	3.59e-06	3.88e-06	-0.0	0.00047179	8.184e-05	2.05e-06	671.22254464	679.60934428	719.89199453	2.72585161	0.3949453	-0.33123032
0.13188	42.81413	0.00136091	0.00013001	3.6e-06	3.89e-06	-0.0	0.00047245	8.196e-05	2.05e-06	671.24652696	679.61664967	719.87907459	2.72326886	0.39483639	-0.33122018
0.13193	42.83115	0.00135997	0.00013015	3.61e-06	3.89e-06	0.0	0.00047311	8.207e-05	2.05e-06	671.27048023	679.62396174	719.86616478	2.72068392	0.39472756	-0.33121004
0.13199	42.84817	0.00135903	0.00013029	3.63e-06	3.9e-06	0.0	0.00047377	8.219e-05	2.05e-06	671.29440441	679.63128056	719.85326508	2.71810387	0.39461855	-0.33119991
0.13204	42.8652	0.0013581	0.00013044	3.64e-06	3.9e-06	0.0	0.00047443	8.231e-05	2.05e-06	671.31829959	679.63860602	719.84037548	2.71552721	0.39450941	-0.33118979
0.1321	42.88222	0.00135716	0.00013058	3.65e-06	3.91e-06	0.0	0.00047509	8.243e-05	2.05e-06	671.34216585	679.64593808	719.82749597	2.71295757	0.39440001	-0.33117969
0.13215	42.89924	0.00135622	0.00013072	3.66e-06	3.91e-06	0.0	0.00047575	8.255e-05	2.05e-06	671.36600334	679.6532766	719.81462653	2.71038575	0.39429069	-0.33116958
0.13221	42.91626	0.00135528	0.00013087	3.67e-06	3.91e-06	-0.0	0.00047641	8.266e-05	2.05e-06	671.389812	679.66062164	719.80176716	2.70781543	0.39418132	-0.33115948
0.13226	42.93328	0.00135435	0.00013101	3.68e-06	3.92e-06	-0.0	0.00047708	8.278e-05	2.05e-06	671.41359188	679.66797316	719.78891786	2.70524986	0.39407177	-0.33114939
0.13232	42.9503	0.00135341	0.00013115	3.69e-06	3.92e-06	-0.0	0.00047774	8.29e-05	2.05e-06	671.43734307	679.67533109	719.77607861	2.70268902	0.39396204	-0.33113932
0.13237	42.96732	0.00135247	0.0001313	3.7e-06	3.93e-06	-0.0	0.0004784	8.302e-05	2.05e-06	671.46106567	679.68269534	719.76324939	2.70013194	0.39385218	-0.33112925
0.13243	42.98434	0.00135153	0.00013144	3.71e-06	3.93e-06	0.0	0.00047906	8.313e-05	2.05e-06	671.48475977	679.69006586	719.75043019	2.69757247	0.39374241	-0.33111918
0.13248	43.00136	0.0013506	0.00013158	3.73e-06	3.94e-06	0.0	0.00047972	8.325e-05	2.05e-06	671.5084253	679.69744267	719.73762102	2.69501778	0.39363247	-0.33110912
0.14255	46.10252	0.00118121	0.00015655	6.18e-06	4.75e-06	0.0	0.00059943	0.0001047	2.05e-06	675.4166629	681.11308508	717.55227657	2.27090559	0.37226243	-0.32939342
0.1426	46.1194	0.0011803	0.00015668	6.19e-06	4.76e-06	0.0	0.00060007	0.00010482	2.05e-06	675.43600068	681.12100485	717.54115114	2.26880496	0.37214104	-0.32938468
0.14266	46.13627	0.00117939	0.00015681	6.21e-06	4.76e-06	-0.0	0.00060071	0.00010493	2.05e-06	675.45531945	681.1289251	717.53003406	2.26670405	0.37201965	-0.32937595
0.14271	46.15315	0.00117849	0.00015694	6.22e-06	4.76e-06	-0.0	0.00060135	0.00010505	2.05e-06	675.47461919	681.13684584	717.51892533	2.26460666	0.37189821	-0.32936723
0.14277	46.17002	0.00117758	0.00015707	6.24e-06	4.77e-06	-0.0	0.00060199	0.00010516	2.05e-06	675.49389998	681.14476702	717.50782494	2.26251285	0.37177672	-0.32935851
0.14282	46.18689	0.00117667	0.00015719	6.25e-06	4.77e-06	-0.0	0.00060264	0.00010528	2.05e-06	675.51316189	681.15268864	717.49673287	2.26042139	0.3716552	-0.32934981
0.14288	46.20376	0.00117577	0.00015732	6.27e-06	4.78e-06	0.0	0.00060328	0.0001054	2.05e-06	675.53240498	681.16061065	717.48564911	2.25832897	0.37153369	-0.3293411
0.14293	46.22063	0.00117486	0.00015745	6.29e-06	4.78e-06	0.0	0.00060392	0.00010551	2.05e-06	675.55162921	681.16853307	717.47457368	2.25624004	0.37141214	-0.32933241
0.14299	46.2375	0.00117396	0.00015758	6.3e-06	4.79e-06	0.0	0.00060456	0.00010563	2.05e-06	675.57083467	681.17645587	717.46350655	2.25415433	0.37129054	-0.32932372
0.14304	46.25437	0.00117305	0.00015771	6.32e-06	4.79e-06	0.0	0.0006052	0.00010574	2.05e-06	675.59002141	681.18437902	717.45244771	2.25207188	0.3711689	-0.32931504
0.1431	46.27124	0.00117215	0.00015784	6.33e-06	4.79e-06	-0.0	0.00060584	0.00010586	2.05e-06	675.6091895	681.1923025	717.44139715	2.24998799	0.37104728	-0.32930636
0.14315	46.2881	0.00117125	0.00015797	6.35e-06	4.8e-06	-0.0	0.00060648	0.00010597	2.05e-06	675.62833891	681.20022631	717.43035489	2.24790746	0.37092562	-0.32929769
0.14321	46.30497	0.00117034	0.00015809	6.36e-06	4.8e-06	-0.0	0.00060712	0.00010609	2.05e-06	675.64746972	681.20815043	717.41932089	2.24582986	0.37080392	-0.32928903
0.14326	46.32184	0.00116944	0.00015822	6.38e-06	4.81e-06	-0.0	0.00060776	0.0001062	2.05e-06	675.66658197	681.21607482	717.40829516	2.24375629	0.37068217	-0.32928038
0.14332	46.3387	0.00116854	0.00015835	6.4e-06	4.81e-06	-0.0	0.0006084	0.00010632	2.05e-06	675.68567575	681.22399947	717.39727768	2.24168097	0.37056044	-0.32927172
0.14337	46.35556	0.00116763	0.00015848	6.41e-06	4.81e-06	0.0	0.00060904	0.00010643	2.05e-06	675.70475103	681.23192437	717.38626846	2.23960868	0.37043868	-0.32926308
0.14343	46.37243	0.00116673	0.0001586	6.43e-06	4.82e-06	0.0	0.00060968	0.00010655	2.05e-06	675.72380786	681.23984952	717.37526747	2.23753921	0.37031688	-0.32925444
0.14348	46.38929	0.00116583	0.00015873	6.44e-06	4.82e-06	0.0	0.00061032	0.00010666	2.05e-06	675.74284631	681.24777487	717.36427473	2.23547438	0.37019502	-0.32924582
0.15354	49.46177	0.00100641	0.00018045	9.73e-06	5.5e-06	0.0	0.00072358	0.00012714	2.05e-06	678.95751182	682.68701972	715.48359991	1.88956317	0.34771924	-0.32776928
0.1536	49.47849	0.00100558	0.00018056	9.75e-06	5.5e-06	0.0	0.00072417	0.00012725	2.05e-06	678.97380649	682.69476148	715.47399967	1.88783503	0.34759659	-0.32776174
0.15365	49.4952	0.00100474	0.00018067	9.77e-06	5.51e-06	-0.0	0.00072477	0.00012736	2.05e-06	678.9900893	682.70250139	715.46440638	1.88610756	0.34747394	-0.32775421
0.15371	49.51192	0.00100391	0.00018078	9.79e-06	5.51e-06	-0.0	0.00072536	0.00012747	2.05e-06	679.00636028	682.71023944	715.45482005	1.88438253	0.34735132	-0.32774668
0.15376	49.52863	0.00100307	0.00018089	9.81e-06	5.51e-06	-0.0	0.00072596	0.00012758	2.05e-06	679.02261946	682.71797563	715.44524066	1.88266083	0.34722872	-0.32773916
0.15382	49.54535	0.00100224	0.000181	9.83e-06	5.52e-06	-0.0	0.00072655	0.00012768	2.05e-06	679.0388669	682.72570994	715.4356682	1.88093863	0.34710612	-0.32773165
0.15387	49.56206	0.0010014	0.0001811	9.85e-06	5.52e-06	0.0	0.00072714	0.00012779	2.05e-06	679.0551026	682.73344238	715.42610268	1.87921774	0.34698353	-0.32772413
0.15393	49.57877	0.00100057	0.00018121	9.87e-06	5.52e-06	0.0	0.00072774	0.0001279	2.05e-06	679.07132658	682.74117294	715.41654408	1.8774992	0.34686096	-0.32771663
0.15398	49.59548	0.00099974	0.00018132	9.89e-06	5.53e-06	0.0	0.00072833	0.00012801	2.05e-06	679.08753888	682.74890162	715.4069924	1.8757841	0.34673842	-0.32770913
0.15404	49.61219	0.0009989	0.00018143	9.91e-06	5.53e-06	0.0	0.00072892	0.00012812	2.05e-06	679.10373956	682.75662839	715.39744763	1.8740678	0.34661587	-0.32770164
0.15409	49.6289	0.00099807	0.00018154	9.93e-06	5.53e-06	-0.0	0.00072952	0.00012822	2.05e-06	679.11992859	682.76435327	715.38790976	1.87235359	0.34649334	-0.32769415
0.15415	49.64561	0.00099724	0.00018165	9.95e-06	5.54e-06	-0.0	0.00073011	0.00012833	2.05e-06	679.13610603	682.77207624	715.3783788	1.87064171	0.34637083	-0.32768666
0.1542	49.66231	0.00099641	0.00018176	9.97e-06	5.54e-06	-0.0	0.0007307	0.00012844	2.05e-06	679.1522719	682.7797973	715.36885474	1.86893263	0.34624834	-0.32767919
0.15426	49.67902	0.00099558	0.00018186	9.99e-06	5.54e-06	0.0	0.00073129	0.00012855	2.05e-06	679.16842627	682.78751644	715.35933755	1.86722259	0.34612584	-0.32767172
0.15431	49.69573	0.00099475	0.00018197	1.001e-05	5.55e-06	0.0	0.00073188	0.00012865	2.05e-06	679.1845691	682.79523367	715.34982726	1.86551489	0.34600337	-0.32766425
0.15437	49.71243	0.00099392	0.00018208	1.003e-05	5.55e-06	0.0	0.00073248	0.00012876	2.05e-06	679.20070045	682.80294896	715.34032384	1.86380958	0.34588092	-0.32765679
0.15442	49.72913	0.00099309	0.00018219	1.005e-05	5.55e-06	0.0	0.00073307	0.00012887	2.05e-06	679.21682035	682.81066232	715.33082729	1.86210648	0.34575849	-0.32764934
0.15448	49.74584	0.00099226	0.0001823	1.007e-05	5.56e-06	-0.0	0.00073366	0.00012898	2.05e-06	679.23292885	682.81837374	715.3213376	1.86040275	0.34563605	-0.32764188
0.16454	52.78887	0.00084791	0.00020024	1.417e-05	6.07e-06	0.0	0.00083665	0.00014777	2.05e-06	682.01465945	684.19258772	713.69442794	1.57326748	0.32361265	-0.32636456
0.1646	52.80542	0.00084716	0.00020033	1.42e-05	6.07e-06	0.0	0.00083718	0.00014787	2.05e-06	682.02908086	684.19987828	713.68610698	1.57182095	0.32349498	-0.32635803
0.16465	52.82198	0.00084641	0.00020042	1.422e-05	6.08e-06	0.0	0.00083771	0.00014797	2.05e-06	682.04349503	684.20716634	713.6777919	1.57037659	0.32337738	-0.32635151
0.16471	52.83853	0.00084567	0.00020051	1.425e-05	6.08e-06	0.0	0.00083825	0.00014806	2.05e-06	682.05790201	684.2144519	713.6694827	1.56893271	0.32325978	-0.32634498
0.16476	52.85508	0.00084492	0.00020059	1.427e-05	6.08e-06	-0.0	0.00083878	0.00014816	2.05e-06	682.0723018	684.22173496	713.66117936	1.56748939	0.32314221	-0.32633846
0.16482	52.87163	0.00084418	0.00020068	1.43e-05	6.08e-06	-0.0	0.00083931	0.00014826	2.05e-06	682.08669441	684.22901552	713.65288188	1.56604791	0.32302468	-0.32633195
0.16487	52.88818	0.00084343	0.00020077	1.432e-05	6.09e-06	-0.0	0.00083985	0.00014836	2.05e-06	682.10107987	684.23629358	713.64459027	1.56460885	0.32290723	-0.32632544
0.16493	52.90473	0.00084269	0.00020086	1.435e-05	6.09e-06	-0.0	0.00084038	0.00014845	2.05e-06	682.1154582	684.24356913	713.63630451	1.56316908	0.32278975	-0.32631893
0.16498	52.92127	0.00084195	0.00020094	1.437e-05	6.09e-06	0.0	0.00084091	0.00014855	2.05e-06	682.1298294	684.25084217	713.6280246	1.561731	0.32267233	-0.32631243
0.16504	52.93782	0.0008412	0.00020103	1.44e-05	6.09e-06	0.0	0.00084144	0.00014865	2.05e-06	682.1441935	684.25811271	713.61975053	1.56029481	0.32255495	-0.32630593
0.16509	52.95437	0.00084046	0.00020112	1.442e-05	6.1e-06	0.0	0.00084197	0.00014875	2.05e-06	682.15855052	684.26538074	713.61148231	1.55885998	0.32243762	-0.32629945
0.16515	52.97091	0.00083972	0.00020121	1.444e-05	6.1e-06	-0.0	0.0008425	0.00014884	2.05e-06	682.17290048	684.27264627	713.60321992	1.55742506	0.32232029	-0.32629296
0.1652	52.98746	0.00083898	0.00020129	1.447e-05	6.1e-06	-0.0	0.00084303	0.00014894	2.05e-06	682.18724338	684.27990928	713.59496336	1.55599196	0.32220301	-0.32628647
0.16526	53.004	0.00083824	0.00020138	1.449e-05	6.1e-06	-0.0	0.00084356	0.00014904	2.05e-06	682.20157924	684.28716978	713.58671263	1.55456115	0.32208579	-0.32628
0.16531	53.02054	0.00083749	0.00020147	1.452e-05	6.11e-06	-0.0	0.00084409	0.00014913	2.05e-06	682.21590811	684.29442777	713.57846772	1.55313036	0.32196858	-0.32627352
0.16537	53.03708	0.00083675	0.00020156	1.454e-05	6.11e-06	0.0	0.00084462	0.00014923	2.05e-06	682.23022997	684.30168325	713.57022862	1.55170047	0.32185139	-0.32626705
0.16542	53.05362	0.00083601	0.00020164	1.457e-05	6.11e-06	0.0	0.00084515	0.00014933	2.05e-06	682.24454485	684.30893622	713.56199534	1.55027251	0.32173427	-0.32626059
0.16548	53.07016	0.00083528	0.00020173	1.459e-05	6.11e-06	0.0	0.00084568	0.00014943	2.05e-06	682.25885276	684.31618667	713.55376787	1.5488465	0.32161719	-0.32625413
0.17554	56.08294	0.00070791	0.00021586	1.947e-05	6.47e-06	0.0	0.00093688	0.00016623	2.05e-06	684.77581968	685.60022545	712.14134248	1.30643227	0.3008551	-0.3251452
0.1756	56.09933	0.00070725	0.00021592	1.95e-05	6.47e-06	0.0	0.00093735	0.00016631	2.05e-06	684.78909551	685.60700799	712.13410995	1.30520228	0.30074558	-0.32513952
0.17565	56.11571	0.0007066	0.00021599	1.953e-05	6.47e-06	-0.0	0.00093782	0.0001664	2.05e-06	684.80236687	685.613788	712.12688245	1.30397261	0.30063608	-0.32513385
0.17571	56.1321	0.00070595	0.00021606	1.956e-05	6.47e-06	-0.0	0.00093829	0.00016649	2.05e-06	684.81563375	685.62056549	712.11965999	1.30274443	0.30052664	-0.32512818
0.17576	56.14848	0.0007053	0.00021613	1.959e-05	6.48e-06	-0.0	0.00093875	0.00016657	2.05e-06	684.82889618	685.62734046	712.11244255	1.30151788	0.30041729	-0.32512251
0.17582	56.16486	0.00070465	0.00021619	1.962e-05	6.48e-06	0.0	0.00093922	0.00016666	2.05e-06	684.84215416	685.63411289	712.10523014	1.30029098	0.30030791	-0.32511685
0.17587	56.18124	0.000704	0.00021626	1.964e-05	6.48e-06	0.0	0.00093969	0.00016674	2.05e-06	684.85540769	685.64088281	712.09802274	1.29906542	0.30019861	-0.32511119
0.17593	56.19763	0.00070335	0.00021633	1.967e-05	6.48e-06	0.0	0.00094015	0.00016683	2.05e-06	684.8686568	685.6476502	712.09082037	1.29784149	0.30008938	-0.32510554
0.17598	56.21401	0.0007027	0.0002164	1.97e-05	6.48e-06	0.0	0.00094062	0.00016692	2.05e-06	684.88190149	685.65441506	712.08362301	1.29661796	0.29998017	-0.32509989
0.17604	56.23038	0.00070205	0.00021646	1.973e-05	6.48e-06	-0.0	0.00094109	0.000167	2.05e-06	684.89514177	685.66117741	712.07643065	1.29539498	0.29987098	-0.32509424
0.17609	56.24676	0.0007014	0.00021653	1.976e-05	6.48e-06	-0.0	0.00094155	0.00016709	2.05e-06	684.90837764	685.66793723	712.0692433	1.29417354	0.29976187	-0.32508859
0.17615	56.26314	0.00070075	0.0002166	1.979e-05	6.49e-06	-0.0	0.00094202	0.00016718	2.05e-06	684.92160912	685.67469452	712.06206096	1.29295344	0.29965283	-0.32508296
0.1762	56.27952	0.0007001	0.00021666	1.982e-05	6.49e-06	0.0	0.00094248	0.00016726	2.05e-06	684.93483623	685.6814493	712.0548836	1.29173314	0.29954377	-0.32507732
0.17626	56.29589	0.00069946	0.00021673	1.985e-05	6.49e-06	0.0	0.00094294	0.00016735	2.05e-06	684.94805897	685.68820156	712.04771125	1.2905142	0.29943479	-0.32507169
0.17631	56.31227	0.00069881	0.0002168	1.987e-05	6.49e-06	0.0	0.00094341	0.00016743	2.05e-06	684.96127734	685.6949513	712.04054389	1.28929695	0.29932588	-0.32506606
0.17637	56.32864	0.00069816	0.00021686	1.99e-05	6.49e-06	0.0	0.00094387	0.00016752	2.05e-06	684.97449136	685.70169851	712.03338151	1.2880798	0.29921698	-0.32506044
0.17642	56.34501	0.00069752	0.00021693	1.993e-05	6.49e-06	-0.0	0.00094433	0.0001676	2.05e-06	684.98770104	685.70844321	712.02622411	1.28686352	0.29910812	-0.32505482
0.17648	56.36139	0.00069687	0.000217	1.996e-05	6.5e-06	-0.0	0.0009448	0.00016769	2.05e-06	685.00090638	685.71518539	712.0190717	1.2856487	0.29899933	-0.3250492
0.18654	59.34307	0.00058649	0.00022752	2.556e-05	6.7e-06	-0.0	0.0010241	0.00018244	2.05e-06	687.35296952	686.90734827	710.79037677	1.07793031	0.27988229	-0.32408452
0.1866	59.35928	0.00058592	0.00022757	2.56e-05	6.71e-06	0.0	0.0010245	0.00018252	2.05e-06	687.36550838	686.91363977	710.78408192	1.07686956	0.27978224	-0.32407958
0.18665	59.37549	0.00058536	0.00022762	2.563e-05	6.71e-06	0.0	0.00102491	0.00018259	2.05e-06	687.37804417	686.9199289	710.77779143	1.07581004	0.27968227	-0.32407464
0.18671	59.39171	0.0005848	0.00022767	2.566e-05	6.71e-06	0.0	0.00102531	0.00018267	2.05e-06	687.39057689	686.92621566	710.7715053	1.07475099	0.27958234	-0.32406971
0.18676	59.40792	0.00058424	0.00022771	2.569e-05	6.71e-06	-0.0	0.00102571	0.00018274	2.05e-06	687.40310655	686.93250005	710.76522353	1.07369235	0.27948242	-0.32406477
0.18682	59.42413	0.00058368	0.00022776	2.573e-05	6.71e-06	-0.0	0.00102612	0.00018282	2.05e-06	687.41563316	686.93878208	710.75894611	1.07263495	0.27938259	-0.32405985
0.18687	59.44034	0.00058312	0.00022781	2.576e-05	6.71e-06	-0.0	0.00102652	0.00018289	2.05e-06	687.42815671	686.94506173	710.75267304	1.07157846	0.27928282	-0.32405492
0.18693	59.45655	0.00058256	0.00022786	2.579e-05	6.71e-06	0.0	0.00102692	0.00018297	2.05e-06	687.44067722	686.95133902	710.74640432	1.07052198	0.27918304	-0.32405
0.18698	59.47275	0.000582	0.00022791	2.582e-05	6.71e-06	0.0	0.00102732	0.00018304	2.05e-06	687.45319469	686.95761394	710.74013994	1.06946659	0.27908334	-0.32404508
0.18704	59.48896	0.00058145	0.00022796	2.586e-05	6.71e-06	0.0	0.00102772	0.00018312	2.05e-06	687.46570911	686.9638865	710.73387991	1.06841261	0.27898373	-0.32404017
0.18709	59.50517	0.00058089	0.000228	2.589e-05	6.71e-06	-0.0	0.00102813	0.00018319	2.05e-06	687.4782205	686.9701567	710.72762421	1.06735839	0.27888411	-0.32403525
0.18715	59.52137	0.00058033	0.00022805	2.592e-05	6.71e-06	-0.0	0.00102853	0.00018327	2.05e-06	687.49072886	686.97642453	710.72137285	1.06630519	0.27878455	-0.32403035
0.1872	59.53757	0.00057977	0.0002281	2.595e-05	6.71e-06	-0.0	0.00102893	0.00018334	2.05e-06	687.50323419	686.98269	710.71512582	1.06525328	0.27868507	-0.32402544
0.18726	59.55378	0.00057922	0.00022815	2.599e-05	6.71e-06	-0.0	0.00102933	0.00018342	2.05e-06	687.51573651	686.98895311	710.70888312	1.06420155	0.27858561	-0.32402054
0.18731	59.56998	0.00057866	0.0002282	2.602e-05	6.72e-06	0.0	0.00102973	0.00018349	2.05e-06	687.5282358	686.99521386	710.70264474	1.06315051	0.27848619	-0.32401564
0.18737	59.58618	0.0005781	0.00022824	2.605e-05	6.72e-06	0.0	0.00103013	0.00018357	2.05e-06	687.54073208	687.00147225	710.69641069	1.06210065	0.27838685	-0.32401075
0.18742	59.60238	0.00057755	0.00022829	2.608e-05	6.72e-06	0.0	0.00103053	0.00018364	2.05e-06	687.55322535	687.00772828	710.69018096	1.06105147	0.27828756	-0.32400586
0.18748	59.61858	0.00057699	0.00022834	2.612e-05	6.72e-06	-0.0	0.00103093	0.00018372	2.05e-06	687.56571561	687.01398196	710.68395554	1.06000249	0.27818828	-0.32400097
0.19754	62.56828	0.0004826	0.00023559	3.238e-05	6.8e-06	0.0	0.00109894	0.0001965	2.05e-06	689.80403083	688.1196527	709.61443549	0.87984771	0.26084565	-0.32316126
0.1976	62.58432	0.00048213	0.00023562	3.242e-05	6.8e-06	0.0	0.00109928	0.00019657	2.05e-06	689.81601522	688.12548787	709.60895671	0.87892357	0.26075535	-0.32315696
0.19765	62.60035	0.00048165	0.00023565	3.246e-05	6.8e-06	0.0	0.00109963	0.00019663	2.05e-06	689.82799701	688.13132085	709.60348174	0.87800032	0.26066511	-0.32315266
0.19771	62.61639	0.00048117	0.00023568	3.249e-05	6.8e-06	-0.0	0.00109997	0.0001967	2.05e-06	689.83997619	688.13715164	709.59801058	0.87707705	0.26057488	-0.32314837
0.19776	62.63242	0.0004807	0.00023571	3.253e-05	6.8e-06	-0.0	0.00110031	0.00019676	2.05e-06	689.85195277	688.14298024	709.59254323	0.87615465	0.26048471	-0.32314407
0.19782	62.64846	0.00048022	0.00023575	3.256e-05	6.8e-06	-0.0	0.00110066	0.00019683	2.05e-06	689.86392675	688.14880664	709.58707969	0.87523336	0.26039462	-0.32313979
0.19787	62.66449	0.00047974	0.00023578	3.26e-05	6.8e-06	0.0	0.001101	0.00019689	2.05e-06	689.87589812	688.15463086	709.58161995	0.87431194	0.26030453	-0.3231355
0.19793	62.68052	0.00047927	0.00023581	3.264e-05	6.8e-06	0.0	0.00110134	0.00019696	2.05e-06	689.88786689	688.16045288	709.57616401	0.87339134	0.2602145	-0.32313121
0.19798	62.69655	0.00047879	0.00023584	3.267e-05	6.8e-06	0.0	0.00110169	0.00019702	2.05e-06	689.89983306	688.16627271	709.57071187	0.87247185	0.26012455	-0.32312693
0.19804	62.71258	0.00047832	0.00023587	3.271e-05	6.8e-06	0.0	0.00110203	0.00019709	2.05e-06	689.91179663	688.17209036	709.56526352	0.87155234	0.26003461	-0.32312266
0.19809	62.72861	0.00047784	0.0002359	3.274e-05	6.8e-06	-0.0	0.00110237	0.00019715	2.05e-06	689.9237576	688.17790582	709.55981897	0.87063357	0.25994472	-0.32311838
0.19815	62.74464	0.00047737	0.00023593	3.278e-05	6.8e-06	-0.0	0.00110271	0.00019722	2.05e-06	689.93571596	688.18371909	709.5543782	0.86971584	0.25985492	-0.32311411
0.1982	62.76066	0.0004769	0.00023597	3.281e-05	6.8e-06	-0.0	0.00110305	0.00019728	2.05e-06	689.94767173	688.18953017	709.54894123	0.86879826	0.25976512	-0.32310984
0.19826	62.77669	0.00047642	0.000236	3.285e-05	6.8e-06	0.0	0.0011034	0.00019734	2.05e-06	689.95962489	688.19533907	709.54350804	0.8678813	0.25967538	-0.32310557
0.19831	62.79271	0.00047595	0.00023603	3.289e-05	6.8e-06	0.0	0.00110374	0.00019741	2.05e-06	689.97157546	688.20114579	709.53807863	0.86696531	0.25958571	-0.32310131
0.19837	62.80874	0.00047548	0.00023606	3.292e-05	6.8e-06	0.0	0.00110408	0.00019747	2.05e-06	689.98352342	688.20695032	709.53265301	0.86604969	0.25949607	-0.32309705
0.19842	62.82476	0.00047501	0.00023609	3.296e-05	6.8e-06	-0.0	0.00110442	0.00019754	2.05e-06	689.99546879	688.21275267	709.52723116	0.86513449	0.25940646	-0.32309279
0.19848	62.84078	0.00047454	0.00023612	3.3e-05	6.8e-06	-0.0	0.00110476	0.0001976	2.05e-06	690.00741156	688.21855283	709.52181309	0.86422028	0.25931693	-0.32308854
0.20854	65.75757	0.00039471	0.00024047	3.986e-05	6.77e-06	0.0	0.00116243	0.00020857	2.05e-06	692.14869996	689.24404865	708.59141151	0.70658979	0.24371695	-0.32235806
0.20859	65.77342	0.00039431	0.00024049	3.99e-05	6.77e-06	-0.0	0.00116272	0.00020862	2.05e-06	692.160153	689.24946022	708.5866483	0.70577865	0.24363588	-0.32235432
0.20865	65.78927	0.0003939	0.0002405	3.994e-05	6.77e-06	-0.0	0.00116301	0.00020868	2.05e-06	692.17160325	689.25486974	708.58188844	0.70496837	0.24355488	-0.32235059
0.2087	65.80513	0.0003935	0.00024052	3.998e-05	6.77e-06	-0.0	0.00116331	0.00020873	2.05e-06	692.18305069	689.26027721	708.57713193	0.70415829	0.24347391	-0.32234685
0.20876	65.82098	0.0003931	0.00024054	4.002e-05	6.77e-06	0.0	0.0011636	0.00020879	2.05e-06	692.19449533	689.26568264	708.57237877	0.70334871	0.24339297	-0.32234312
0.20881	65.83683	0.0003927	0.00024055	4.006e-05	6.77e-06	0.0	0.00116389	0.00020884	2.05e-06	692.20593717	689.27108602	708.56762896	0.70253998	0.2433121	-0.32233939
0.20887	65.85268	0.0003923	0.00024057	4.009e-05	6.77e-06	0.0	0.00116418	0.0002089	2.05e-06	692.21737619	689.27648735	708.56288249	0.70173147	0.24323126	-0.32233566
0.20892	65.86853	0.0003919	0.00024059	4.013e-05	6.77e-06	-0.0	0.00116446	0.00020895	2.05e-06	692.2288124	689.28188665	708.55813936	0.70092344	0.24315045	-0.32233194
0.20898	65.88438	0.0003915	0.0002406	4.017e-05	6.77e-06	-0.0	0.00116475	0.00020901	2.05e-06	692.2402458	689.28728389	708.55339957	0.70011626	0.24306972	-0.32232822
0.20903	65.90022	0.0003911	0.00024062	4.021e-05	6.77e-06	-0.0	0.00116504	0.00020907	2.05e-06	692.25167639	689.2926791	708.54866312	0.69930932	0.24298901	-0.3223245
0.20909	65.91607	0.0003907	0.00024064	4.025e-05	6.77e-06	0.0	0.00116533	0.00020912	2.05e-06	692.26310416	689.29807226	708.54393	0.69850284	0.24290834	-0.32232078
0.20914	65.93191	0.0003903	0.00024065	4.029e-05	6.77e-06	0.0	0.00116562	0.00020918	2.05e-06	692.2745291	689.30346338	708.53920022	0.6976972	0.24282774	-0.32231707
0.2092	65.94776	0.00038991	0.00024067	4.033e-05	6.77e-06	0.0	0.00116591	0.00020923	2.05e-06	692.28595122	689.30885246	708.53447378	0.69689182	0.24274716	-0.32231336
0.20925	65.9636	0.00038951	0.00024069	4.037e-05	6.77e-06	-0.0	0.0011662	0.00020929	2.05e-06	692.29737052	689.3142395	708.52975066	0.6960869	0.24266661	-0.32230965
0.20931	65.97944	0.00038911	0.0002407	4.041e-05	6.77e-06	-0.0	0.00116648	0.00020934	2.05e-06	692.30878699	689.3196245	708.52503086	0.6952828	0.24258614	-0.32230594
0.20936	65.99529	0.00038871	0.00024072	4.045e-05	6.77e-06	-0.0	0.00116677	0.0002094	2.05e-06	692.32020063	689.32500747	708.5203144	0.69447898	0.2425057	-0.32230224
0.20942	66.01113	0.00038832	0.00024074	4.049e-05	6.77e-06	0.0	0.00116706	0.00020945	2.05e-06	692.33161144	689.33038839	708.51560125	0.6936756	0.24242529	-0.32229854
0.20947	66.02697	0.00038792	0.00024075	4.052e-05	6.77e-06	0.0	0.00116734	0.00020951	2.05e-06	692.34301941	689.33576727	708.51089143	0.69287304	0.24234495	-0.32229484
0.21954	68.90985	0.00032108	0.00024258	4.792e-05	6.65e-06	0.0	0.00121576	0.00021882	2.05e-06	694.38003309	690.28640406	707.70279313	0.55428738	0.22834896	-0.32166039
0.21959	68.92552	0.00032074	0.00024259	4.796e-05	6.65e-06	0.0	0.001216	0.00021887	2.05e-06	694.3908694	690.29141777	707.69866007	0.55357402	0.22827621	-0.32165715
0.21965	68.94119	0.00032041	0.00024259	4.8e-05	6.65e-06	-0.0	0.00121625	0.00021892	2.05e-06	694.40170228	690.29642955	707.69452997	0.55286068	0.22820347	-0.3216539
0.2197	68.95685	0.00032007	0.0002426	4.804e-05	6.65e-06	-0.0	0.00121649	0.00021896	2.05e-06	694.41253173	690.30143939	707.69040281	0.55214791	0.22813077	-0.32165066
0.21976	68.97251	0.00031974	0.0002426	4.808e-05	6.65e-06	-0.0	0.00121673	0.00021901	2.05e-06	694.42335775	690.30644729	707.68627861	0.55143594	0.22805813	-0.32164742
0.21981	68.98818	0.00031941	0.0002426	4.812e-05	6.65e-06	0.0	0.00121697	0.00021906	2.05e-06	694.43418034	690.31145326	707.68215736	0.55072394	0.2279855	-0.32164419
0.21987	69.00384	0.00031907	0.00024261	4.817e-05	6.65e-06	0.0	0.00121722	0.0002191	2.05e-06	694.44499949	690.3164573	707.67803906	0.55001258	0.22791292	-0.32164095
0.21992	69.0195	0.00031874	0.00024261	4.821e-05	6.65e-06	0.0	0.00121746	0.00021915	2.05e-06	694.45581519	690.3214594	707.6739237	0.54930194	0.2278404	-0.32163772
0.21998	69.03516	0.00031841	0.00024262	4.825e-05	6.65e-06	-0.0	0.0012177	0.0002192	2.05e-06	694.46662745	690.32645957	707.66981129	0.54859131	0.22776788	-0.32163449
0.22003	69.05082	0.00031807	0.00024262	4.829e-05	6.65e-06	-0.0	0.00121794	0.00021924	2.05e-06	694.47743626	690.3314578	707.66570182	0.54788136	0.22769541	-0.32163127
0.22009	69.06648	0.00031774	0.00024262	4.833e-05	6.64e-06	-0.0	0.00121818	0.00021929	2.05e-06	694.48824161	690.33645411	707.66159529	0.54717205	0.227623	-0.32162804
0.22014	69.08213	0.00031741	0.00024263	4.837e-05	6.64e-06	0.0	0.00121842	0.00021934	2.05e-06	694.4990435	690.34144848	707.6574917	0.54646279	0.2275506	-0.32162482
0.2202	69.09779	0.00031708	0.00024263	4.842e-05	6.64e-06	0.0	0.00121866	0.00021938	2.05e-06	694.50984193	690.34644092	707.65339104	0.54575425	0.22747825	-0.3216216
0.22025	69.11344	0.00031674	0.00024263	4.846e-05	6.64e-06	0.0	0.0012189	0.00021943	2.05e-06	694.5206369	690.35143143	707.64929332	0.54504625	0.22740595	-0.32161839
0.22031	69.1291	0.00031641	0.00024264	4.85e-05	6.64e-06	-0.0	0.00121914	0.00021948	2.05e-06	694.53142839	690.35642001	707.64519854	0.54433836	0.22733366	-0.32161517
0.22036	69.14475	0.00031608	0.00024264	4.854e-05	6.64e-06	-0.0	0.00121938	0.00021952	2.05e-06	694.54221641	690.36140667	707.64110668	0.54363123	0.22726144	-0.32161196
0.22042	69.1604	0.00031575	0.00024264	4.858e-05	6.64e-06	-0.0	0.00121962	0.00021957	2.05e-06	694.55300095	690.36639139	707.63701776	0.54292454	0.22718925	-0.32160875
0.22047	69.17606	0.00031542	0.00024265	4.862e-05	6.64e-06	0.0	0.00121986	0.00021962	2.05e-06	694.56378201	690.37137418	707.63293176	0.54221804	0.22711707	-0.32160554
0.23054	72.02401	0.00025999	0.00024234	5.646e-05	6.46e-06	0.0	0.00126011	0.00022747	2.05e-06	696.47384385	691.25122315	706.93260523	0.42038304	0.21451631	-0.3210557
0.23059	72.03948	0.00025971	0.00024233	5.65e-05	6.45e-06	0.0	0.00126031	0.00022751	2.05e-06	696.48391378	691.25585864	706.92902737	0.41975684	0.21445057	-0.32105289
0.23065	72.05495	0.00025944	0.00024232	5.654e-05	6.45e-06	0.0	0.00126051	0.00022755	2.05e-06	696.49397944	691.26049228	706.92545211	0.41913101	0.21438486	-0.32105009
0.2307	72.07043	0.00025916	0.00024232	5.659e-05	6.45e-06	-0.0	0.00126071	0.00022758	2.05e-06	696.50404084	691.26512408	706.92187945	0.41850543	0.21431916	-0.32104728
0.23076	72.0859	0.00025889	0.00024231	5.663e-05	6.45e-06	-0.0	0.00126091	0.00022762	2.05e-06	696.51409797	691.26975402	706.91830938	0.41788052	0.21425352	-0.32104448
0.23081	72.10137	0.00025861	0.0002423	5.667e-05	6.45e-06	-0.0	0.00126111	0.00022766	2.05e-06	696.52415082	691.27438212	706.91474191	0.41725587	0.21418789	-0.32104168
0.23087	72.11683	0.00025833	0.0002423	5.672e-05	6.45e-06	0.0	0.00126131	0.0002277	2.05e-06	696.53419939	691.27900837	706.91117704	0.41663157	0.21412229	-0.32103888
0.23092	72.1323	0.00025806	0.00024229	5.676e-05	6.45e-06	0.0	0.00126151	0.00022774	2.05e-06	696.54424368	691.28363278	706.90761475	0.41600796	0.21405675	-0.32103608
0.23098	72.14777	0.00025778	0.00024228	5.681e-05	6.45e-06	0.0	0.00126171	0.00022778	2.05e-06	696.55428368	691.28825533	706.90405506	0.41538449	0.21399121	-0.32103329
0.23103	72.16323	0.00025751	0.00024228	5.685e-05	6.44e-06	-0.0	0.00126191	0.00022782	2.05e-06	696.56431938	691.29287605	706.90049796	0.41476147	0.21392571	-0.32103049
0.23109	72.1787	0.00025724	0.00024227	5.689e-05	6.44e-06	-0.0	0.00126211	0.00022786	2.05e-06	696.57435079	691.29749491	706.89694344	0.41413917	0.21386026	-0.32102771
0.23114	72.19416	0.00025696	0.00024226	5.694e-05	6.44e-06	0.0	0.00126231	0.0002279	2.05e-06	696.5843779	691.30211193	706.89339151	0.41351688	0.21379481	-0.32102492
0.2312	72.20962	0.00025669	0.00024226	5.698e-05	6.44e-06	0.0	0.00126251	0.00022794	2.05e-06	696.5944007	691.30672711	706.88984216	0.41289517	0.21372941	-0.32102213
0.23125	72.22508	0.00025641	0.00024225	5.703e-05	6.44e-06	0.0	0.00126271	0.00022798	2.05e-06	696.6044192	691.31134045	706.8862954	0.41227407	0.21366405	-0.32101935
0.23131	72.24054	0.00025614	0.00024224	5.707e-05	6.44e-06	-0.0	0.0012629	0.00022802	2.05e-06	696.61443337	691.31595193	706.88275121	0.41165302	0.21359869	-0.32101656
0.23136	72.256	0.00025587	0.00024224	5.711e-05	6.44e-06	-0.0	0.0012631	0.00022806	2.05e-06	696.62444323	691.32056158	706.87920961	0.41103265	0.21353339	-0.32101378
0.23142	72.27146	0.0002556	0.00024223	5.716e-05	6.44e-06	-0.0	0.0012633	0.00022809	2.05e-06	696.63444877	691.32516938	706.87567058	0.4104127	0.21346812	-0.321011
0.23147	72.28692	0.00025532	0.00024222	5.72e-05	6.44e-06	0.0	0.0012635	0.00022813	2.05e-06	696.64444997	691.32977534	706.87213412	0.40979294	0.21340286	-0.32100823
0.24154	75.09884	0.00020979	0.00024013	6.537e-05	6.2e-06	0.0	0.00129663	0.00023469	2.05e-06	698.39731692	692.14205074	706.26660333	0.30328347	0.20194892	-0.32053282
0.24159	75.11412	0.00020956	0.00024012	6.542e-05	6.2e-06	0.0	0.00129679	0.00023472	2.05e-06	698.4064487	692.14632432	706.26351273	0.30273849	0.20188879	-0.32053039
0.24165	75.12939	0.00020934	0.0002401	6.546e-05	6.2e-06	0.0	0.00129696	0.00023476	2.05e-06	698.41557538	692.15059612	706.26042441	0.3021938	0.20182868	-0.32052797
0.2417	75.14466	0.00020911	0.00024009	6.551e-05	6.2e-06	-0.0	0.00129712	0.00023479	2.05e-06	698.42469694	692.15486616	706.25733836	0.30164943	0.20176859	-0.32052554
0.24176	75.15993	0.00020889	0.00024007	6.555e-05	6.2e-06	-0.0	0.00129729	0.00023482	2.05e-06	698.43381338	692.15913443	706.25425458	0.30110569	0.20170854	-0.32052312
0.24181	75.1752	0.00020866	0.00024005	6.56e-05	6.19e-06	-0.0	0.00129745	0.00023485	2.05e-06	698.44292471	692.16340093	706.25117307	0.30056209	0.20164849	-0.3205207
0.24187	75.19047	0.00020844	0.00024004	6.564e-05	6.19e-06	0.0	0.00129761	0.00023489	2.05e-06	698.45203091	692.16766565	706.24809382	0.30001894	0.20158848	-0.32051829
0.24192	75.20574	0.00020821	0.00024002	6.569e-05	6.19e-06	0.0	0.00129778	0.00023492	2.05e-06	698.46113198	692.17192861	706.24501685	0.29947642	0.2015285	-0.32051587
0.24198	75.221	0.00020799	0.00024001	6.573e-05	6.19e-06	-0.0	0.00129794	0.00023495	2.05e-06	698.47022792	692.17618981	706.24194213	0.29893394	0.20146853	-0.32051346
0.24203	75.23627	0.00020776	0.00023999	6.578e-05	6.19e-06	-0.0	0.00129811	0.00023498	2.05e-06	698.47931872	692.18044923	706.23886969	0.29839207	0.20140859	-0.32051104
0.24209	75.25153	0.00020754	0.00023998	6.583e-05	6.19e-06	-0.0	0.00129827	0.00023502	2.05e-06	698.48840438	692.18470689	706.2357995	0.29785063	0.20134868	-0.32050863
0.24214	75.26679	0.00020731	0.00023996	6.587e-05	6.19e-06	0.0	0.00129843	0.00023505	2.05e-06	698.4974849	692.18896278	706.23273157	0.29730937	0.20128878	-0.32050622
0.2422	75.28206	0.00020709	0.00023995	6.592e-05	6.19e-06	0.0	0.00129859	0.00023508	2.05e-06	698.50656027	692.1932169	706.2296659	0.29676874	0.20122892	-0.32050382
0.24225	75.29732	0.00020687	0.00023993	6.596e-05	6.18e-06	0.0	0.00129876	0.00023511	2.05e-06	698.51563049	692.19746926	706.22660249	0.29622838	0.20116907	-0.32050141
0.24231	75.31258	0.00020664	0.00023991	6.601e-05	6.18e-06	-0.0	0.00129892	0.00023515	2.05e-06	698.52469555	692.20171985	706.22354133	0.29568835	0.20110925	-0.32049901
0.24236	75.32784	0.00020642	0.0002399	6.605e-05	6.18e-06	-0.0	0.00129908	0.00023518	2.05e-06	698.53375546	692.20596868	706.22048243	0.29514896	0.20104946	-0.32049661
0.24242	75.34309	0.0002062	0.00023988	6.61e-05	6.18e-06	0.0	0.00129924	0.00023521	2.05e-06	698.5428102	692.21021574	706.21742578	0.29460969	0.20098968	-0.32049421
0.24247	75.35835	0.00020597	0.00023987	6.614e-05	6.18e-06	0.0	0.00129941	0.00023524	2.05e-06	698.55185977	692.21446104	706.21437138	0.29407089	0.20092993	-0.32049181
0.25253	78.13309	0.00016892	0.00023635	7.454e-05	5.91e-06	0.0	0.00132642	0.00024068	2.05e-06	700.11717135	692.96205968	705.69169781	0.20202195	0.19036416	-0.32008145
0.25259	78.14816	0.00016873	0.00023633	7.459e-05	5.91e-06	0.0	0.00132655	0.0002407	2.05e-06	700.12521002	692.96598719	705.68903125	0.20155433	0.19030825	-0.32007936
0.25264	78.16322	0.00016855	0.0002363	7.463e-05	5.91e-06	0.0	0.00132669	0.00024073	2.05e-06	700.13324291	692.969913	705.68636666	0.20108704	0.19025236	-0.32007727
0.2527	78.17829	0.00016837	0.00023628	7.468e-05	5.91e-06	-0.0	0.00132682	0.00024076	2.05e-06	700.14127002	692.97383714	705.68370403	0.20062001	0.19019647	-0.32007518
0.25275	78.19335	0.00016818	0.00023626	7.473e-05	5.9e-06	-0.0	0.00132695	0.00024078	2.05e-06	700.14929133	692.97775958	705.68104337	0.20015358	0.19014062	-0.32007309
0.25281	78.20842	0.000168	0.00023624	7.477e-05	5.9e-06	-0.0	0.00132709	0.00024081	2.05e-06	700.15730685	692.98168033	705.67838467	0.19968733	0.19008477	-0.320071
0.25286	78.22348	0.00016782	0.00023622	7.482e-05	5.9e-06	0.0	0.00132722	0.00024084	2.05e-06	700.16531658	692.9855994	705.67572794	0.19922148	0.19002894	-0.32006892
0.25292	78.23854	0.00016764	0.00023619	7.486e-05	5.9e-06	0.0	0.00132735	0.00024087	2.05e-06	700.1733205	692.98951678	705.67307316	0.19875623	0.18997314	-0.32006683
0.25297	78.2536	0.00016745	0.00023617	7.491e-05	5.9e-06	-0.0	0.00132749	0.00024089	2.05e-06	700.18131863	692.99343248	705.67042034	0.19829104	0.18991735	-0.32006475
0.25303	78.26866	0.00016727	0.00023615	7.496e-05	5.9e-06	-0.0	0.00132762	0.00024092	2.05e-06	700.18931095	692.99734649	705.66776949	0.19782644	0.18986158	-0.32006267
0.25308	78.28371	0.00016709	0.00023613	7.5e-05	5.89e-06	-0.0	0.00132775	0.00024095	2.05e-06	700.19729747	693.00125882	705.66512058	0.19736219	0.18980582	-0.32006059
0.25314	78.29877	0.00016691	0.0002361	7.505e-05	5.89e-06	0.0	0.00132788	0.00024097	2.05e-06	700.20527818	693.00516946	705.66247363	0.19689819	0.18975008	-0.32005851
0.25319	78.31383	0.00016673	0.00023608	7.51e-05	5.89e-06	0.0	0.00132802	0.000241	2.05e-06	700.21325307	693.00907842	705.65982863	0.19643478	0.18969437	-0.32005643
0.25325	78.32888	0.00016655	0.00023606	7.514e-05	5.89e-06	0.0	0.00132815	0.00024103	2.05e-06	700.22122216	693.01298569	705.65718559	0.19597157	0.18963866	-0.32005436
0.2533	78.34393	0.00016637	0.00023604	7.519e-05	5.89e-06	-0.0	0.00132828	0.00024105	2.05e-06	700.22918542	693.01689128	705.65454449	0.19550874	0.18958297	-0.32005228
0.25336	78.35899	0.00016618	0.00023601	7.524e-05	5.89e-06	-0.0	0.00132841	0.00024108	2.05e-06	700.23714287	693.02079519	705.65190534	0.19504652	0.18952731	-0.32005021
0.25341	78.37404	0.000166	0.00023599	7.528e-05	5.89e-06	0.0	0.00132854	0.00024111	2.05e-06	700.24509449	693.02469741	705.64926814	0.19458435	0.18947166	-0.32004814
0.25347	78.38909	0.00016582	0.00023597	7.533e-05	5.88e-06	0.0	0.00132868	0.00024113	2.05e-06	700.25304029	693.02859795	705.64663288	0.19412277	0.18941603	-0.32004607
0.26353	81.12541	0.00013592	0.00023136	8.383e-05	5.59e-06	0.0	0.00135051	0.0002456	2.05e-06	701.60674614	693.71454641	705.19560786	0.11592371	0.17949701	-0.31969197
0.26359	81.14026	0.00013577	0.00023133	8.388e-05	5.59e-06	0.0	0.00135062	0.00024563	2.05e-06	701.61358451	693.7181452	705.19330567	0.11553034	0.17944408	-0.31969016
0.26364	81.15512	0.00013563	0.0002313	8.392e-05	5.59e-06	-0.0	0.00135072	0.00024565	2.05e-06	701.6204167	693.7217424	705.19100516	0.11513711	0.17939116	-0.31968836
0.2637	81.16997	0.00013548	0.00023127	8.397e-05	5.59e-06	-0.0	0.00135083	0.00024567	2.05e-06	701.62724274	693.72533799	705.18870633	0.11474445	0.17933826	-0.31968655
0.26375	81.18482	0.00013533	0.00023125	8.402e-05	5.59e-06	-0.0	0.00135094	0.00024569	2.05e-06	701.63406261	693.728932	705.18640917	0.11435214	0.17928537	-0.31968475
0.26381	81.19967	0.00013519	0.00023122	8.406e-05	5.59e-06	0.0	0.00135105	0.00024571	2.05e-06	701.64087631	693.73252441	705.18411368	0.11395996	0.17923248	-0.31968294
0.26386	81.21452	0.00013504	0.00023119	8.411e-05	5.58e-06	0.0	0.00135115	0.00024574	2.05e-06	701.64768384	693.73611522	705.18181987	0.11356838	0.17917962	-0.31968114
0.26392	81.22937	0.00013489	0.00023116	8.416e-05	5.58e-06	0.0	0.00135126	0.00024576	2.05e-06	701.6544852	693.73970445	705.17952772	0.11317706	0.17912676	-0.31967934
0.26397	81.24421	0.00013475	0.00023114	8.42e-05	5.58e-06	-0.0	0.00135137	0.00024578	2.05e-06	701.66128039	693.74329207	705.17723725	0.11278608	0.17907391	-0.31967755
0.26403	81.25906	0.0001346	0.00023111	8.425e-05	5.58e-06	-0.0	0.00135147	0.0002458	2.05e-06	701.66806941	693.74687811	705.17494844	0.1123956	0.17902108	-0.31967575
0.26408	81.2739	0.00013445	0.00023108	8.43e-05	5.58e-06	0.0	0.00135158	0.00024582	2.05e-06	701.67485226	693.75046255	705.1726613	0.1120053	0.17896826	-0.31967395
0.26414	81.28874	0.00013431	0.00023105	8.434e-05	5.58e-06	0.0	0.00135169	0.00024585	2.05e-06	701.68162894	693.7540454	705.17037583	0.11161558	0.17891546	-0.31967216
0.26419	81.30359	0.00013416	0.00023102	8.439e-05	5.58e-06	-0.0	0.00135179	0.00024587	2.05e-06	701.68839944	693.75762667	705.16809201	0.11122605	0.17886266	-0.31967037
0.26425	81.31843	0.00013402	0.000231	8.444e-05	5.57e-06	-0.0	0.0013519	0.00024589	2.05e-06	701.69516376	693.76120633	705.16580986	0.11083686	0.17880987	-0.31966857
0.2643	81.33327	0.00013387	0.00023097	8.448e-05	5.57e-06	-0.0	0.00135201	0.00024591	2.05e-06	701.70192191	693.76478441	705.16352937	0.11044826	0.17875711	-0.31966678
0.26436	81.34811	0.00013373	0.00023094	8.453e-05	5.57e-06	0.0	0.00135211	0.00024593	2.05e-06	701.70867388	693.7683609	705.16125054	0.11005975	0.17870434	-0.31966499
0.26441	81.36294	0.00013358	0.00023091	8.458e-05	5.57e-06	0.0	0.00135222	0.00024596	2.05e-06	701.71541968	693.7719358	705.15897337	0.10967165	0.17865159	-0.31966321
0.26447	81.37778	0.00013344	0.00023089	8.462e-05	5.57e-06	0.0	0.00135232	0.00024598	2.05e-06	701.72215929	693.77550911	705.15669785	0.1092841	0.17859886	-0.31966142
0.27453	84.07438	0.00010949	0.00022549	9.311e-05	5.27e-06	0.0	0.00136983	0.00024963	2.05e-06	702.85096358	694.40320182	704.76673337	0.04431408	0.16912465	-0.31935525
0.27459	84.08902	0.00010937	0.00022545	9.315e-05	5.27e-06	-0.0	0.00136992	0.00024965	2.05e-06	702.85656011	694.40649147	704.76473927	0.04399101	0.16907373	-0.31935369
0.27464	84.10365	0.00010925	0.00022542	9.32e-05	5.27e-06	-0.0	0.00137001	0.00024967	2.05e-06	702.86215045	694.40977964	704.76274659	0.04366849	0.16902282	-0.31935212
0.2747	84.11828	0.00010913	0.00022539	9.325e-05	5.26e-06	0.0	0.00137009	0.00024969	2.05e-06	702.86773459	694.41306631	704.7607553	0.04334606	0.16897191	-0.31935056
0.27475	84.13291	0.00010902	0.00022536	9.329e-05	5.26e-06	0.0	0.00137018	0.0002497	2.05e-06	702.87331253	694.41635149	704.75876542	0.04302411	0.16892101	-0.319349
0.27481	84.14754	0.0001089	0.00022533	9.334e-05	5.26e-06	0.0	0.00137026	0.00024972	2.05e-06	702.87888428	694.41963518	704.75677694	0.04270252	0.16887012	-0.31934744
0.27486	84.16217	0.00010878	0.0002253	9.338e-05	5.26e-06	-0.0	0.00137035	0.00024974	2.05e-06	702.88444984	694.42291738	704.75478987	0.04238113	0.16881924	-0.31934588
0.27492	84.17679	0.00010866	0.00022527	9.343e-05	5.26e-06	-0.0	0.00137043	0.00024976	2.05e-06	702.89000921	694.42619809	704.75280419	0.04206028	0.16876837	-0.31934432
0.27497	84.19142	0.00010855	0.00022524	9.348e-05	5.26e-06	-0.0	0.00137052	0.00024978	2.05e-06	702.89556238	694.42947731	704.7508199	0.0417396	0.1687175	-0.31934276
0.27503	84.20604	0.00010843	0.00022521	9.352e-05	5.25e-06	0.0	0.00137061	0.00024979	2.05e-06	702.90110937	694.43275504	704.74883702	0.04141929	0.16866664	-0.3193412
0.27508	84.22067	0.00010831	0.00022517	9.357e-05	5.25e-06	0.0	0.00137069	0.00024981	2.05e-06	702.90665016	694.43603128	704.74685553	0.04109947	0.16861579	-0.31933965
0.27514	84.23529	0.0001082	0.00022514	9.361e-05	5.25e-06	-0.0	0.00137078	0.00024983	2.05e-06	702.91218476	694.43930603	704.74487543	0.04077975	0.16856495	-0.31933809
0.27519	84.24991	0.00010808	0.00022511	9.366e-05	5.25e-06	-0.0	0.00137086	0.00024985	2.05e-06	702.91771318	694.44257929	704.74289672	0.04046057	0.16851412	-0.31933654
0.27525	84.26453	0.00010797	0.00022508	9.371e-05	5.25e-06	-0.0	0.00137095	0.00024987	2.05e-06	702.92323541	694.44585107	704.74091941	0.04014164	0.16846329	-0.31933499
0.2753	84.27915	0.00010785	0.00022505	9.375e-05	5.25e-06	0.0	0.00137103	0.00024988	2.05e-06	702.92875145	694.44912136	704.73894348	0.03982299	0.16841247	-0.31933343
0.27536	84.29377	0.00010773	0.00022502	9.38e-05	5.24e-06	0.0	0.00137112	0.0002499	2.05e-06	702.9342613	694.45239016	704.73696895	0.03950489	0.16836166	-0.31933188
0.27541	84.30838	0.00010762	0.00022499	9.384e-05	5.24e-06	-0.0	0.0013712	0.00024992	2.05e-06	702.93976497	694.45565748	704.7349958	0.03918687	0.16831086	-0.31933033
0.27547	84.323	0.0001075	0.00022496	9.389e-05	5.24e-06	-0.0	0.00137128	0.00024994	2.05e-06	702.94526246	694.45892332	704.73302403	0.03886934	0.16826006	-0.31932879
0.28553	86.97849	8.843e-05	0.00021904	0.00010224	4.94e-06	0.0	0.00138524	0.00025291	2.05e-06	703.86388935	695.03220366	704.3929033	-0.00835667	0.1591375	-0.31906174
0.28559	86.9929	8.834e-05	0.00021901	0.00010229	4.94e-06	0.0	0.00138531	0.00025293	2.05e-06	703.86851277	695.03520749	704.39114482	-0.00860214	0.15908877	-0.31906036
0.28564	87.0073	8.824e-05	0.00021897	0.00010233	4.94e-06	0.0	0.00138538	0.00025294	2.05e-06	703.87313089	695.03820997	704.38938744	-0.00884748	0.15904004	-0.31905898
0.2857	87.0217	8.815e-05	0.00021894	0.00010238	4.94e-06	-0.0	0.00138545	0.00025296	2.05e-06	703.87774372	695.0412111	704.38763117	-0.00909254	0.15899132	-0.3190576
0.28575	87.0361	8.806e-05	0.00021891	0.00010242	4.94e-06	-0.0	0.00138552	0.00025297	2.05e-06	703.88235125	695.04421087	704.385876	-0.00933722	0.15894261	-0.31905622
0.28581	87.05051	8.796e-05	0.00021887	0.00010247	4.94e-06	0.0	0.00138559	0.00025299	2.05e-06	703.88695348	695.04720929	704.38412194	-0.00958184	0.15889391	-0.31905484
0.28586	87.0649	8.787e-05	0.00021884	0.00010251	4.93e-06	0.0	0.00138565	0.000253	2.05e-06	703.89155041	695.05020635	704.38236898	-0.00982605	0.15884521	-0.31905347
0.28592	87.0793	8.778e-05	0.00021881	0.00010256	4.93e-06	0.0	0.00138572	0.00025301	2.05e-06	703.89614204	695.05320206	704.38061712	-0.01007007	0.15879652	-0.31905209
0.28597	87.0937	8.768e-05	0.00021877	0.00010261	4.93e-06	-0.0	0.00138579	0.00025303	2.05e-06	703.90072838	695.05619643	704.37886636	-0.01031387	0.15874784	-0.31905072
0.28603	87.1081	8.759e-05	0.00021874	0.00010265	4.93e-06	-0.0	0.00138586	0.00025304	2.05e-06	703.90530942	695.05918944	704.3771167	-0.01055726	0.15869916	-0.31904935
0.28608	87.12249	8.75e-05	0.00021871	0.0001027	4.93e-06	0.0	0.00138592	0.00025306	2.05e-06	703.90988516	695.0621811	704.37536814	-0.0108006	0.15865049	-0.31904797
0.28614	87.13688	8.741e-05	0.00021867	0.00010274	4.93e-06	0.0	0.00138599	0.00025307	2.05e-06	703.9144556	695.06517141	704.37362068	-0.01104355	0.15860183	-0.3190466
0.28619	87.15128	8.731e-05	0.00021864	0.00010279	4.92e-06	0.0	0.00138606	0.00025309	2.05e-06	703.91902075	695.06816037	704.37187431	-0.01128626	0.15855318	-0.31904523
0.28625	87.16567	8.722e-05	0.00021861	0.00010283	4.92e-06	-0.0	0.00138613	0.0002531	2.05e-06	703.92358059	695.07114798	704.37012904	-0.01152879	0.15850453	-0.31904386
0.2863	87.18006	8.713e-05	0.00021857	0.00010288	4.92e-06	-0.0	0.0013862	0.00025312	2.05e-06	703.92813514	695.07413424	704.36838487	-0.01177092	0.15845589	-0.31904249
0.28636	87.19445	8.704e-05	0.00021854	0.00010292	4.92e-06	0.0	0.00138626	0.00025313	2.05e-06	703.93268439	695.07711916	704.36664178	-0.01201295	0.15840725	-0.31904112
0.28641	87.20883	8.695e-05	0.00021851	0.00010297	4.92e-06	0.0	0.00138633	0.00025315	2.05e-06	703.93722834	695.08010273	704.3648998	-0.01225466	0.15835863	-0.31903975
0.28647	87.22322	8.685e-05	0.00021847	0.00010301	4.92e-06	0.0	0.0013864	0.00025316	2.05e-06	703.941767	695.08308495	704.3631589	-0.01249604	0.15831001	-0.31903839
0.29653	89.83612	7.171e-05	0.00021226	0.00011115	4.63e-06	-0.0	0.00139749	0.00025558	2.05e-06	704.68369394	695.60674852	704.06194646	-0.05245079	0.14951493	-0.31880189
0.29659	89.85029	7.163e-05	0.00021223	0.00011119	4.63e-06	0.0	0.00139755	0.00025559	2.05e-06	704.68726906	695.60949253	704.06038999	-0.05264656	0.14946735	-0.31880066
0.29664	89.86446	7.156e-05	0.00021219	0.00011123	4.62e-06	0.0	0.0013976	0.0002556	2.05e-06	704.69083906	695.61223528	704.05883444	-0.05284194	0.14941979	-0.31879944
0.2967	89.87862	7.148e-05	0.00021216	0.00011128	4.62e-06	0.0	0.00139766	0.00025561	2.05e-06	704.69440393	695.6149768	704.05727981	-0.05303715	0.14937222	-0.31879822
0.29675	89.89279	7.141e-05	0.00021212	0.00011132	4.62e-06	-0.0	0.00139771	0.00025563	2.05e-06	704.69796367	695.61771707	704.05572608	-0.05323216	0.14932466	-0.318797
0.29681	89.90695	7.134e-05	0.00021209	0.00011136	4.62e-06	-0.0	0.00139776	0.00025564	2.05e-06	704.7015183	695.6204561	704.05417327	-0.05342677	0.14927711	-0.31879578
0.29686	89.92112	7.126e-05	0.00021205	0.00011141	4.62e-06	0.0	0.00139782	0.00025565	2.05e-06	704.7050678	695.62319388	704.05262137	-0.05362134	0.14922956	-0.31879456
0.29692	89.93528	7.119e-05	0.00021202	0.00011145	4.62e-06	0.0	0.00139787	0.00025566	2.05e-06	704.70861219	695.62593042	704.05107038	-0.05381554	0.14918201	-0.31879335
0.29697	89.94944	7.112e-05	0.00021199	0.0001115	4.61e-06	0.0	0.00139793	0.00025567	2.05e-06	704.71215146	695.62866573	704.04952031	-0.05400953	0.14913447	-0.31879213
0.29703	89.9636	7.104e-05	0.00021195	0.00011154	4.61e-06	-0.0	0.00139798	0.00025569	2.05e-06	704.71568561	695.63139979	704.04797113	-0.05420334	0.14908693	-0.31879091
0.29708	89.97775	7.097e-05	0.00021192	0.00011158	4.61e-06	-0.0	0.00139803	0.0002557	2.05e-06	704.71921465	695.63413261	704.04642287	-0.05439677	0.1490394	-0.3187897
0.29714	89.99191	7.09e-05	0.00021188	0.00011163	4.61e-06	0.0	0.00139809	0.00025571	2.05e-06	704.72273858	695.63686419	704.04487551	-0.05459012	0.14899187	-0.31878848
0.29719	90.00606	7.082e-05	0.00021185	0.00011167	4.61e-06	0.0	0.00139814	0.00025572	2.05e-06	704.72625739	695.63959453	704.04332906	-0.05478316	0.14894435	-0.31878727
0.29725	90.02022	7.075e-05	0.00021181	0.00011171	4.61e-06	0.0	0.0013982	0.00025573	2.05e-06	704.7297711	695.64232363	704.04178352	-0.0549759	0.14889683	-0.31878606
0.2973	90.03437	7.068e-05	0.00021178	0.00011176	4.61e-06	-0.0	0.00139825	0.00025575	2.05e-06	704.7332797	695.6450515	704.04023888	-0.05516854	0.14884932	-0.31878484
0.29736	90.04852	7.06e-05	0.00021174	0.0001118	4.6e-06	-0.0	0.0013983	0.00025576	2.05e-06	704.7367832	695.64777812	704.03869514	-0.05536079	0.14880181	-0.31878363
0.29741	90.06267	7.053e-05	0.00021171	0.00011185	4.6e-06	-0.0	0.00139836	0.00025577	2.05e-06	704.74028159	695.65050351	704.0371523	-0.05555291	0.1487543	-0.31878242
0.29747	90.07682	7.046e-05	0.00021168	0.00011189	4.6e-06	0.0	0.00139841	0.00025578	2.05e-06	704.74377489	695.65322767	704.03561037	-0.05574479	0.1487068	-0.31878121
0.30753	92.64555	5.845e-05	0.00020536	0.00011972	4.32e-06	-0.0	0.00140721	0.00025775	2.05e-06	705.23697354	696.13107516	703.77284372	-0.09747966	0.13986049	-0.31857491
0.30758	92.65947	5.839e-05	0.00020532	0.00011977	4.32e-06	-0.0	0.00140725	0.00025776	2.05e-06	705.23907532	696.13357441	703.77149277	-0.09761962	0.13981203	-0.31857385
0.30764	92.67339	5.834e-05	0.00020529	0.00011981	4.32e-06	-0.0	0.00140729	0.00025776	2.05e-06	705.24117273	696.13607246	703.77014253	-0.09775944	0.13976357	-0.31857279
0.30769	92.68731	5.828e-05	0.00020525	0.00011985	4.32e-06	0.0	0.00140734	0.00025777	2.05e-06	705.24326578	696.13856934	703.76879299	-0.09789905	0.13971511	-0.31857173
0.30775	92.70123	5.822e-05	0.00020522	0.00011989	4.32e-06	0.0	0.00140738	0.00025778	2.05e-06	705.24535447	696.14106502	703.76744417	-0.09803831	0.13966667	-0.31857067
0.3078	92.71515	5.816e-05	0.00020518	0.00011993	4.32e-06	-0.0	0.00140742	0.00025779	2.05e-06	705.2474388	696.14355952	703.76609605	-0.09817752	0.13961822	-0.31856961
0.30786	92.72907	5.81e-05	0.00020515	0.00011998	4.32e-06	-0.0	0.00140747	0.0002578	2.05e-06	705.24951879	696.14605284	703.76474863	-0.0983164	0.13956979	-0.31856855
0.30791	92.74298	5.804e-05	0.00020512	0.00012002	4.31e-06	-0.0	0.00140751	0.00025781	2.05e-06	705.25159442	696.14854498	703.76340192	-0.09845507	0.13952136	-0.31856749
0.30797	92.7569	5.799e-05	0.00020508	0.00012006	4.31e-06	0.0	0.00140755	0.00025782	2.05e-06	705.25366571	696.15103593	703.76205592	-0.09859359	0.13947293	-0.31856644
0.30802	92.77081	5.793e-05	0.00020505	0.0001201	4.31e-06	0.0	0.00140759	0.00025783	2.05e-06	705.25573266	696.15352569	703.76071062	-0.09873176	0.13942451	-0.31856538
0.30808	92.78472	5.787e-05	0.00020501	0.00012014	4.31e-06	0.0	0.00140764	0.00025784	2.05e-06	705.25779527	696.15601428	703.75936602	-0.09886983	0.13937609	-0.31856432
0.30813	92.79863	5.781e-05	0.00020498	0.00012018	4.31e-06	-0.0	0.00140768	0.00025785	2.05e-06	705.25985354	696.15850169	703.75802212	-0.09900764	0.13932768	-0.31856327
0.30819	92.81254	5.775e-05	0.00020494	0.00012023	4.31e-06	-0.0	0.00140772	0.00025786	2.05e-06	705.26190748	696.16098791	703.75667893	-0.09914515	0.13927928	-0.31856221
0.30824	92.82645	5.769e-05	0.00020491	0.00012027	4.31e-06	0.0	0.00140776	0.00025787	2.05e-06	705.26395709	696.16347295	703.75533643	-0.09928259	0.13923088	-0.31856116
0.3083	92.84036	5.764e-05	0.00020487	0.00012031	4.3e-06	0.0	0.00140781	0.00025788	2.05e-06	705.26600238	696.16595682	703.75399464	-0.09941967	0.13918249	-0.31856011
0.30835	92.85426	5.758e-05	0.00020484	0.00012035	4.3e-06	0.0	0.00140785	0.00025789	2.05e-06	705.26804334	696.1684395	703.75265354	-0.0995566	0.1391341	-0.31855905
0.30841	92.86817	5.752e-05	0.00020481	0.00012039	4.3e-06	-0.0	0.00140789	0.0002579	2.05e-06	705.27007997	696.17092101	703.75131314	-0.09969334	0.13908571	-0.318558
0.30846	92.88207	5.746e-05	0.00020477	0.00012043	4.3e-06	-0.0	0.00140793	0.00025791	2.05e-06	705.27211229	696.17340134	703.74997343	-0.09982972	0.13903734	-0.31855695
0.31853	95.40492	4.797e-05	0.00019851	0.00012789	4.04e-06	-0.0	0.00141489	0.0002595	2.05e-06	705.57469562	696.60803907	703.51568847	-0.12127936	0.13027472	-0.31837299
0.31858	95.41859	4.793e-05	0.00019848	0.00012793	4.04e-06	0.0	0.00141493	0.00025951	2.05e-06	705.57598901	696.6103119	703.51446322	-0.12137835	0.13022733	-0.31837202
0.31864	95.43226	4.788e-05	0.00019844	0.00012797	4.04e-06	0.0	0.00141496	0.00025952	2.05e-06	705.57727869	696.61258365	703.51323853	-0.12147705	0.13017995	-0.31837106
0.31869	95.44592	4.783e-05	0.00019841	0.00012801	4.04e-06	-0.0	0.001415	0.00025953	2.05e-06	705.57856466	696.61485433	703.51201439	-0.12157568	0.13013257	-0.3183701
0.31875	95.45959	4.779e-05	0.00019837	0.00012805	4.03e-06	-0.0	0.00141503	0.00025954	2.05e-06	705.57984694	696.61712393	703.5107908	-0.12167408	0.1300852	-0.31836914
0.3188	95.47325	4.774e-05	0.00019834	0.00012809	4.03e-06	-0.0	0.00141506	0.00025954	2.05e-06	705.58112552	696.61939244	703.50956775	-0.12177222	0.13003783	-0.31836818
0.31886	95.48691	4.769e-05	0.00019831	0.00012813	4.03e-06	0.0	0.0014151	0.00025955	2.05e-06	705.58240042	696.62165989	703.50834526	-0.12187031	0.12999047	-0.31836722
0.31891	95.50057	4.765e-05	0.00019827	0.00012817	4.03e-06	0.0	0.00141513	0.00025956	2.05e-06	705.58367162	696.62392625	703.50712331	-0.12196809	0.12994311	-0.31836626
0.31897	95.51423	4.76e-05	0.00019824	0.00012821	4.03e-06	0.0	0.00141517	0.00025957	2.05e-06	705.58493913	696.62619154	703.50590191	-0.12206575	0.12989576	-0.3183653
0.31902	95.52789	4.756e-05	0.0001982	0.00012825	4.03e-06	-0.0	0.0014152	0.00025958	2.05e-06	705.58620296	696.62845575	703.50468106	-0.12216325	0.12984841	-0.31836434
0.31908	95.54154	4.751e-05	0.00019817	0.00012829	4.03e-06	-0.0	0.00141523	0.00025958	2.05e-06	705.58746312	696.63071889	703.50346075	-0.12226044	0.12980108	-0.31836338
0.31913	95.5552	4.746e-05	0.00019814	0.00012833	4.02e-06	0.0	0.00141527	0.00025959	2.05e-06	705.5887196	696.63298095	703.50224098	-0.12235759	0.12975374	-0.31836243
0.31919	95.56885	4.742e-05	0.0001981	0.00012837	4.02e-06	0.0	0.0014153	0.0002596	2.05e-06	705.5899724	696.63524193	703.50102176	-0.12245448	0.12970641	-0.31836147
0.31924	95.5825	4.737e-05	0.00019807	0.00012841	4.02e-06	0.0	0.00141533	0.00025961	2.05e-06	705.59122154	696.63750185	703.49980309	-0.12255116	0.12965909	-0.31836051
0.3193	95.59615	4.733e-05	0.00019804	0.00012845	4.02e-06	-0.0	0.00141537	0.00025961	2.05e-06	705.59246701	696.63976069	703.49858496	-0.12264775	0.12961177	-0.31835956
0.31935	95.6098	4.728e-05	0.000198	0.00012849	4.02e-06	-0.0	0.0014154	0.00025962	2.05e-06	705.59370883	696.64201845	703.49736736	-0.12274404	0.12956446	-0.3183586
0.31941	95.62345	4.723e-05	0.00019797	0.00012853	4.02e-06	-0.0	0.00141544	0.00025963	2.05e-06	705.59494698	696.64427515	703.49615031	-0.12284023	0.12951715	-0.31835764
0.31946	95.6371	4.719e-05	0.00019793	0.00012857	4.02e-06	0.0	0.00141547	0.00025964	2.05e-06	705.59618148	696.64653077	703.4949338	-0.12293623	0.12946985	-0.31835669
0.32953	98.11225	3.967e-05	0.00019183	0.00013561	3.77e-06	-0.0	0.00142099	0.00026094	2.05e-06	705.76409586	697.04175928	703.28070347	-0.13757372	0.12090756	-0.31818847
0.32958	98.12566	3.963e-05	0.0001918	0.00013565	3.77e-06	-0.0	0.00142101	0.00026094	2.05e-06	705.76471572	697.04382573	703.27957496	-0.13763874	0.12086129	-0.31818758
0.32964	98.13906	3.959e-05	0.00019177	0.00013569	3.77e-06	0.0	0.00142104	0.00026095	2.05e-06	705.76533255	697.04589119	703.27844687	-0.13770361	0.12081504	-0.3181867
0.32969	98.15246	3.955e-05	0.00019174	0.00013573	3.77e-06	0.0	0.00142107	0.00026096	2.05e-06	705.76594635	697.04795567	703.2773192	-0.13776823	0.12076879	-0.31818581
0.32975	98.16586	3.952e-05	0.0001917	0.00013576	3.77e-06	-0.0	0.0014211	0.00026096	2.05e-06	705.76655713	697.05001916	703.27619194	-0.13783283	0.12072255	-0.31818492
0.3298	98.17925	3.948e-05	0.00019167	0.0001358	3.77e-06	-0.0	0.00142112	0.00026097	2.05e-06	705.76716489	697.05208166	703.27506511	-0.13789721	0.12067631	-0.31818404
0.32986	98.19265	3.944e-05	0.00019164	0.00013584	3.77e-06	-0.0	0.00142115	0.00026098	2.05e-06	705.76776964	697.05414318	703.27393869	-0.13796141	0.12063008	-0.31818316
0.32991	98.20604	3.941e-05	0.0001916	0.00013588	3.77e-06	0.0	0.00142118	0.00026098	2.05e-06	705.76837137	697.05620372	703.27281269	-0.13802555	0.12058386	-0.31818227
0.32997	98.21944	3.937e-05	0.00019157	0.00013591	3.76e-06	0.0	0.0014212	0.00026099	2.05e-06	705.7689701	697.05826327	703.27168711	-0.13808944	0.12053764	-0.31818139
0.33002	98.23283	3.933e-05	0.00019154	0.00013595	3.76e-06	0.0	0.00142123	0.000261	2.05e-06	705.76956582	697.06032185	703.27056194	-0.13815324	0.12049143	-0.3181805
0.33008	98.24622	3.93e-05	0.00019151	0.00013599	3.76e-06	-0.0	0.00142126	0.000261	2.05e-06	705.77015853	697.06237943	703.26943718	-0.1382169	0.12044522	-0.31817962
0.33013	98.25961	3.926e-05	0.00019147	0.00013603	3.76e-06	-0.0	0.00142128	0.00026101	2.05e-06	705.77074825	697.06443604	703.26831284	-0.13828031	0.12039902	-0.31817874
0.33019	98.27299	3.923e-05	0.00019144	0.00013606	3.76e-06	0.0	0.00142131	0.00026102	2.05e-06	705.77133497	697.06649166	703.26718892	-0.1383437	0.12035282	-0.31817785
0.33024	98.28638	3.919e-05	0.00019141	0.0001361	3.76e-06	0.0	0.00142134	0.00026102	2.05e-06	705.7719187	697.0685463	703.26606541	-0.13840687	0.12030663	-0.31817697
0.3303	98.29976	3.915e-05	0.00019138	0.00013614	3.76e-06	0.0	0.00142136	0.00026103	2.05e-06	705.77249944	697.07059997	703.26494231	-0.13846987	0.12026045	-0.31817609
0.33035	98.31315	3.912e-05	0.00019134	0.00013617	3.75e-06	-0.0	0.00142139	0.00026103	2.05e-06	705.77307719	697.07265265	703.26381962	-0.1385328	0.12021427	-0.31817521
0.33041	98.32653	3.908e-05	0.00019131	0.00013621	3.75e-06	-0.0	0.00142142	0.00026104	2.05e-06	705.77365196	697.07470435	703.26269734	-0.13859549	0.1201681	-0.31817433
0.33046	98.33991	3.904e-05	0.00019128	0.00013625	3.75e-06	-0.0	0.00142144	0.00026105	2.05e-06	705.77422376	697.07675507	703.26157548	-0.13865808	0.12012194	-0.31817345
0.34053	100.7654	3.306e-05	0.00018541	0.00014287	3.53e-06	-0.0	0.00142584	0.00026211	2.05e-06	705.83205419	697.43597631	703.06261463	-0.14776232	0.11177775	-0.31801721
0.34058	100.77853	3.303e-05	0.00018538	0.00014291	3.53e-06	0.0	0.00142586	0.00026212	2.05e-06	705.83213232	697.43785379	703.06155906	-0.14780018	0.11173274	-0.31801638
0.34064	100.79165	3.3e-05	0.00018535	0.00014294	3.53e-06	0.0	0.00142588	0.00026212	2.05e-06	705.83220805	697.43973037	703.06050381	-0.14783784	0.11168774	-0.31801555
0.34069	100.80478	3.297e-05	0.00018532	0.00014298	3.53e-06	-0.0	0.0014259	0.00026213	2.05e-06	705.83228139	697.44160604	703.05944887	-0.14787549	0.11164274	-0.31801472
0.34075	100.8179	3.294e-05	0.00018528	0.00014301	3.52e-06	-0.0	0.00142592	0.00026213	2.05e-06	705.83235234	697.44348081	703.05839424	-0.14791296	0.11159776	-0.3180139
0.3408	100.83102	3.291e-05	0.00018525	0.00014305	3.52e-06	-0.0	0.00142594	0.00026214	2.05e-06	705.8324209	697.44535467	703.05733993	-0.14795028	0.11155278	-0.31801307
0.34086	100.84414	3.288e-05	0.00018522	0.00014308	3.52e-06	0.0	0.00142596	0.00026214	2.05e-06	705.83248708	697.44722763	703.05628592	-0.14798757	0.1115078	-0.31801224
0.34091	100.85726	3.285e-05	0.00018519	0.00014312	3.52e-06	0.0	0.00142599	0.00026215	2.05e-06	705.83255088	697.44909969	703.05523223	-0.14802466	0.11146283	-0.31801141
0.34097	100.87037	3.282e-05	0.00018516	0.00014315	3.52e-06	0.0	0.00142601	0.00026215	2.05e-06	705.8326123	697.45097085	703.05417884	-0.14806166	0.11141787	-0.31801058
0.34102	100.88349	3.279e-05	0.00018513	0.00014319	3.52e-06	-0.0	0.00142603	0.00026216	2.05e-06	705.83267134	697.4528411	703.05312577	-0.14809857	0.11137291	-0.31800976
0.34108	100.8966	3.276e-05	0.0001851	0.00014322	3.52e-06	-0.0	0.00142605	0.00026216	2.05e-06	705.83272801	697.45471045	703.052073	-0.14813528	0.11132797	-0.31800893
0.34113	100.90971	3.274e-05	0.00018506	0.00014326	3.52e-06	-0.0	0.00142607	0.00026217	2.05e-06	705.83278231	697.4565789	703.05102055	-0.14817196	0.11128302	-0.3180081
0.34119	100.92282	3.271e-05	0.00018503	0.00014329	3.52e-06	0.0	0.00142609	0.00026218	2.05e-06	705.83283425	697.45844645	703.0499684	-0.1482085	0.11123809	-0.31800728
0.34124	100.93593	3.268e-05	0.000185	0.00014333	3.51e-06	0.0	0.00142611	0.00026218	2.05e-06	705.83288382	697.46031309	703.04891656	-0.14824485	0.11119316	-0.31800645
0.3413	100.94904	3.265e-05	0.00018497	0.00014336	3.51e-06	-0.0	0.00142614	0.00026219	2.05e-06	705.83293103	697.46217884	703.04786503	-0.1482812	0.11114824	-0.31800563
0.34135	100.96214	3.262e-05	0.00018494	0.0001434	3.51e-06	-0.0	0.00142616	0.00026219	2.05e-06	705.83297588	697.46404368	703.04681381	-0.14831735	0.11110332	-0.3180048
0.34141	100.97525	3.259e-05	0.00018491	0.00014343	3.51e-06	-0.0	0.00142618	0.0002622	2.05e-06	705.83301838	697.46590763	703.04576289	-0.14835339	0.11105842	-0.31800398
0.34146	100.98835	3.256e-05	0.00018488	0.00014347	3.51e-06	0.0	0.0014262	0.0002622	2.05e-06	705.83305853	697.46777068	703.04471228	-0.14838936	0.11101351	-0.31800315
0.35152	103.36206	2.777e-05	0.00017929	0.00014966	3.31e-06	0.0	0.00142971	0.00026308	2.05e-06	705.80377869	697.79394269	702.85714572	-0.15313796	0.10291249	-0.31785586
0.35158	103.37489	2.775e-05	0.00017926	0.00014969	3.3e-06	-0.0	0.00142973	0.00026308	2.05e-06	705.80343418	697.79564636	702.85614405	-0.15315476	0.10286888	-0.31785507
0.35163	103.38773	2.773e-05	0.00017923	0.00014972	3.3e-06	-0.0	0.00142974	0.00026309	2.05e-06	705.80308782	697.79734919	702.85514262	-0.1531714	0.10282527	-0.31785428
0.35169	103.40056	2.77e-05	0.0001792	0.00014976	3.3e-06	-0.0	0.00142976	0.00026309	2.05e-06	705.80273963	697.79905119	702.85414141	-0.15318797	0.10278167	-0.3178535
0.35174	103.4134	2.768e-05	0.00017917	0.00014979	3.3e-06	0.0	0.00142978	0.0002631	2.05e-06	705.8023896	697.80075235	702.85314044	-0.15320448	0.10273808	-0.31785271
0.3518	103.42623	2.766e-05	0.00017914	0.00014982	3.3e-06	0.0	0.0014298	0.0002631	2.05e-06	705.80203773	697.80245268	702.85213969	-0.15322084	0.10269449	-0.31785192
0.35185	103.43906	2.763e-05	0.00017911	0.00014985	3.3e-06	0.0	0.00142981	0.0002631	2.05e-06	705.80168403	697.80415218	702.85113917	-0.15323715	0.10265091	-0.31785114
0.35191	103.45188	2.761e-05	0.00017908	0.00014989	3.3e-06	-0.0	0.00142983	0.00026311	2.05e-06	705.8013285	697.80585085	702.85013887	-0.15325338	0.10260734	-0.31785035
0.35196	103.46471	2.759e-05	0.00017905	0.00014992	3.3e-06	-0.0	0.00142985	0.00026311	2.05e-06	705.80097115	697.80754868	702.84913881	-0.15326946	0.10256378	-0.31784957
0.35202	103.47754	2.756e-05	0.00017902	0.00014995	3.3e-06	0.0	0.00142987	0.00026312	2.05e-06	705.80061197	697.80924568	702.84813896	-0.15328551	0.10252022	-0.31784878
0.35207	103.49036	2.754e-05	0.00017899	0.00014999	3.29e-06	0.0	0.00142988	0.00026312	2.05e-06	705.80025097	697.81094185	702.84713935	-0.15330146	0.10247667	-0.317848
0.35213	103.50318	2.752e-05	0.00017896	0.00015002	3.29e-06	0.0	0.0014299	0.00026313	2.05e-06	705.79988815	697.81263719	702.84613996	-0.15331726	0.10243314	-0.31784721
0.35218	103.516	2.749e-05	0.00017893	0.00015005	3.29e-06	-0.0	0.00142992	0.00026313	2.05e-06	705.79952351	697.81433169	702.84514079	-0.15333306	0.1023896	-0.31784643
0.35224	103.52882	2.747e-05	0.0001789	0.00015008	3.29e-06	-0.0	0.00142993	0.00026313	2.05e-06	705.79915706	697.81602537	702.84414185	-0.15334872	0.10234607	-0.31784564
0.35229	103.54164	2.745e-05	0.00017887	0.00015012	3.29e-06	-0.0	0.00142995	0.00026314	2.05e-06	705.7987888	697.81771822	702.84314314	-0.15336427	0.10230256	-0.31784486
0.35235	103.55446	2.742e-05	0.00017884	0.00015015	3.29e-06	0.0	0.00142997	0.00026314	2.05e-06	705.79841873	697.81941023	702.84214465	-0.15337979	0.10225904	-0.31784408
0.3524	103.56727	2.74e-05	0.00017881	0.00015018	3.29e-06	0.0	0.00142999	0.00026315	2.05e-06	705.79804685	697.82110142	702.84114638	-0.15339516	0.10221554	-0.31784329
0.35246	103.58009	2.738e-05	0.00017878	0.00015021	3.29e-06	0.0	0.00143	0.00026315	2.05e-06	705.79767317	697.82279177	702.84014833	-0.15341047	0.10217204	-0.31784251
0.36252	105.8997	2.353e-05	0.00017349	0.00015599	3.1e-06	-0.0	0.00143283	0.00026388	2.05e-06	705.70141193	698.11849102	702.66091073	-0.15482873	0.09433892	-0.31770175
0.36258	105.91223	2.351e-05	0.00017347	0.00015602	3.1e-06	0.0	0.00143284	0.00026388	2.05e-06	705.70074661	698.1200341	702.65994806	-0.15482961	0.09429682	-0.31770099
0.36263	105.92476	2.349e-05	0.00017344	0.00015605	3.1e-06	0.0	0.00143285	0.00026389	2.05e-06	705.70007992	698.1215764	702.65898555	-0.15483037	0.09425474	-0.31770024
0.36269	105.9373	2.347e-05	0.00017341	0.00015608	3.1e-06	0.0	0.00143287	0.00026389	2.05e-06	705.69941184	698.12311793	702.65802321	-0.1548311	0.09421266	-0.31769948
0.36274	105.94983	2.345e-05	0.00017338	0.00015611	3.1e-06	-0.0	0.00143288	0.00026389	2.05e-06	705.69874239	698.12465869	702.65706103	-0.15483176	0.09417059	-0.31769873
0.3628	105.96236	2.343e-05	0.00017335	0.00015614	3.1e-06	-0.0	0.00143289	0.0002639	2.05e-06	705.69807157	698.12619867	702.65609902	-0.15483232	0.09412853	-0.31769797
0.36285	105.97488	2.341e-05	0.00017333	0.00015617	3.09e-06	-0.0	0.00143291	0.0002639	2.05e-06	705.69739938	698.12773788	702.65513716	-0.15483285	0.09408647	-0.31769721
0.36291	105.98741	2.34e-05	0.0001733	0.0001562	3.09e-06	0.0	0.00143292	0.0002639	2.05e-06	705.69672582	698.12927633	702.65417547	-0.15483331	0.09404442	-0.31769646
0.36296	105.99994	2.338e-05	0.00017327	0.00015623	3.09e-06	0.0	0.00143294	0.00026391	2.05e-06	705.6960509	698.130814	702.65321394	-0.15483366	0.09400238	-0.3176957
0.36302	106.01246	2.336e-05	0.00017324	0.00015626	3.09e-06	0.0	0.00143295	0.00026391	2.05e-06	705.69537461	698.1323509	702.65225257	-0.154834	0.09396035	-0.31769495
0.36307	106.02498	2.334e-05	0.00017321	0.00015629	3.09e-06	-0.0	0.00143296	0.00026391	2.05e-06	705.69469695	698.13388703	702.65129136	-0.15483426	0.09391832	-0.31769419
0.36313	106.0375	2.332e-05	0.00017319	0.00015632	3.09e-06	-0.0	0.00143298	0.00026392	2.05e-06	705.69401794	698.13542239	702.65033032	-0.1548344	0.09387631	-0.31769344
0.36318	106.05002	2.33e-05	0.00017316	0.00015635	3.09e-06	0.0	0.00143299	0.00026392	2.05e-06	705.69333757	698.13695698	702.64936943	-0.15483454	0.0938343	-0.31769268
0.36324	106.06254	2.328e-05	0.00017313	0.00015638	3.09e-06	0.0	0.00143301	0.00026393	2.05e-06	705.69265584	698.13849081	702.64840871	-0.15483459	0.0937923	-0.31769193
0.36329	106.07505	2.326e-05	0.0001731	0.00015641	3.09e-06	0.0	0.00143302	0.00026393	2.05e-06	705.69197276	698.14002386	702.64744814	-0.15483454	0.09375031	-0.31769118
0.36335	106.08756	2.324e-05	0.00017307	0.00015644	3.09e-06	-0.0	0.00143303	0.00026393	2.05e-06	705.69128832	698.14155614	702.64648774	-0.15483448	0.09370832	-0.31769042
0.3634	106.10008	2.323e-05	0.00017305	0.00015647	3.08e-06	-0.0	0.00143305	0.00026394	2.05e-06	705.69060254	698.14308766	702.64552749	-0.15483432	0.09366635	-0.31768967
0.36346	106.11259	2.321e-05	0.00017302	0.0001565	3.08e-06	-0.0	0.00143306	0.00026394	2.05e-06	705.68991541	698.14461841	702.64456741	-0.15483407	0.09362438	-0.31768891
0.37352	108.37558	2.009e-05	0.00016804	0.00016187	2.91e-06	0.0	0.00143534	0.00026455	2.05e-06	705.54349954	698.41210069	702.47128213	-0.15377637	0.08607942	-0.31755283
0.37358	108.3878	2.008e-05	0.00016802	0.0001619	2.91e-06	-0.0	0.00143536	0.00026455	2.05e-06	705.54259699	698.41349478	702.47034699	-0.15376557	0.08603894	-0.31755209
0.37363	108.40002	2.006e-05	0.00016799	0.00016193	2.91e-06	-0.0	0.00143537	0.00026455	2.05e-06	705.54169343	698.41488816	702.46941197	-0.15375469	0.08599847	-0.31755136
0.37369	108.41224	2.005e-05	0.00016796	0.00016196	2.91e-06	0.0	0.00143538	0.00026456	2.05e-06	705.54078887	698.41628082	702.46847706	-0.1537438	0.085958	-0.31755062
0.37374	108.42445	2.003e-05	0.00016794	0.00016198	2.91e-06	0.0	0.00143539	0.00026456	2.05e-06	705.5398833	698.41767276	702.46754226	-0.15373286	0.08591755	-0.31754989
0.3738	108.43667	2.002e-05	0.00016791	0.00016201	2.91e-06	0.0	0.0014354	0.00026456	2.05e-06	705.53897673	698.41906399	702.46660758	-0.15372182	0.08587711	-0.31754915
0.37385	108.44888	2e-05	0.00016789	0.00016204	2.91e-06	-0.0	0.00143541	0.00026456	2.05e-06	705.53806917	698.42045449	702.46567301	-0.15371079	0.08583667	-0.31754842
0.37391	108.46109	1.999e-05	0.00016786	0.00016207	2.91e-06	-0.0	0.00143542	0.00026457	2.05e-06	705.5371606	698.42184428	702.46473855	-0.1536997	0.08579624	-0.31754769
0.37396	108.47329	1.997e-05	0.00016783	0.0001621	2.91e-06	-0.0	0.00143543	0.00026457	2.05e-06	705.53625104	698.42323336	702.4638042	-0.15368852	0.08575582	-0.31754695
0.37402	108.4855	1.996e-05	0.00016781	0.00016213	2.91e-06	0.0	0.00143545	0.00026457	2.05e-06	705.53534049	698.42462172	702.46286997	-0.15367735	0.0857154	-0.31754622
0.37407	108.49771	1.994e-05	0.00016778	0.00016215	2.91e-06	0.0	0.00143546	0.00026458	2.05e-06	705.53442894	698.42600936	702.46193585	-0.1536661	0.085675	-0.31754549
0.37413	108.50991	1.993e-05	0.00016775	0.00016218	2.9e-06	0.0	0.00143547	0.00026458	2.05e-06	705.5335164	698.42739628	702.46100184	-0.15365478	0.0856346	-0.31754475
0.37418	108.52211	1.991e-05	0.00016773	0.00016221	2.9e-06	-0.0	0.00143548	0.00026458	2.05e-06	705.53260287	698.42878249	702.46006794	-0.15364346	0.08559421	-0.31754402
0.37424	108.53431	1.989e-05	0.0001677	0.00016224	2.9e-06	-0.0	0.00143549	0.00026459	2.05e-06	705.53168836	698.43016799	702.45913416	-0.15363207	0.08555383	-0.31754328
0.37429	108.54651	1.988e-05	0.00016767	0.00016227	2.9e-06	-0.0	0.0014355	0.00026459	2.05e-06	705.53077286	698.43155277	702.45820048	-0.15362061	0.08551346	-0.31754255
0.37435	108.55871	1.986e-05	0.00016765	0.0001623	2.9e-06	0.0	0.00143551	0.00026459	2.05e-06	705.52985637	698.43293683	702.45726692	-0.15360915	0.0854731	-0.31754182
0.3744	108.5709	1.985e-05	0.00016762	0.00016232	2.9e-06	0.0	0.00143552	0.00026459	2.05e-06	705.5289389	698.43432019	702.45633347	-0.15359761	0.08543274	-0.31754109
0.37446	108.58309	1.983e-05	0.0001676	0.00016235	2.9e-06	0.0	0.00143553	0.0002646	2.05e-06	705.52802045	698.43570282	702.45540012	-0.153586	0.0853924	-0.31754035
0.38452	110.78673	1.73e-05	0.00016294	0.00016733	2.74e-06	0.0	0.00143739	0.00026511	2.05e-06	705.34501402	698.67695794	702.28625551	-0.15073969	0.07814962	-0.31740751
0.38458	110.79862	1.729e-05	0.00016291	0.00016736	2.74e-06	0.0	0.0014374	0.00026511	2.05e-06	705.34394059	698.67821334	702.28533923	-0.15072059	0.07811082	-0.31740679
0.38463	110.8105	1.727e-05	0.00016289	0.00016738	2.74e-06	0.0	0.00143741	0.00026511	2.05e-06	705.34286645	698.67946807	702.28442303	-0.15070142	0.07807203	-0.31740607
0.38469	110.82239	1.726e-05	0.00016286	0.00016741	2.74e-06	-0.0	0.00143742	0.00026511	2.05e-06	705.3417916	698.68072213	702.2835069	-0.15068226	0.07803324	-0.31740535
0.38474	110.83427	1.725e-05	0.00016284	0.00016744	2.74e-06	-0.0	0.00143743	0.00026512	2.05e-06	705.34071604	698.68197552	702.28259085	-0.15066305	0.07799446	-0.31740463
0.3848	110.84615	1.724e-05	0.00016281	0.00016746	2.74e-06	-0.0	0.00143744	0.00026512	2.05e-06	705.33963976	698.68322824	702.28167487	-0.15064379	0.07795569	-0.31740392
0.38485	110.85803	1.722e-05	0.00016279	0.00016749	2.74e-06	0.0	0.00143745	0.00026512	2.05e-06	705.33856278	698.6844803	702.28075897	-0.15062452	0.07791693	-0.3174032
0.38491	110.86991	1.721e-05	0.00016277	0.00016752	2.74e-06	0.0	0.00143746	0.00026512	2.05e-06	705.33748509	698.68573168	702.27984315	-0.15060521	0.07787817	-0.31740248
0.38496	110.88178	1.72e-05	0.00016274	0.00016754	2.74e-06	0.0	0.00143747	0.00026513	2.05e-06	705.33640669	698.6869824	702.2789274	-0.15058584	0.07783943	-0.31740176
0.38502	110.89366	1.719e-05	0.00016272	0.00016757	2.74e-06	-0.0	0.00143748	0.00026513	2.05e-06	705.33532759	698.68823245	702.27801173	-0.15056648	0.07780069	-0.31740104
0.38507	110.90553	1.717e-05	0.00016269	0.00016759	2.74e-06	-0.0	0.00143748	0.00026513	2.05e-06	705.33424778	698.68948183	702.27709613	-0.15054706	0.07776197	-0.31740032
0.38513	110.9174	1.716e-05	0.00016267	0.00016762	2.74e-06	-0.0	0.00143749	0.00026513	2.05e-06	705.33316727	698.69073055	702.2761806	-0.15052759	0.07772325	-0.3173996
0.38518	110.92927	1.715e-05	0.00016264	0.00016765	2.73e-06	0.0	0.0014375	0.00026514	2.05e-06	705.33208606	698.69197859	702.27526516	-0.15050812	0.07768454	-0.31739888
0.38524	110.94114	1.714e-05	0.00016262	0.00016767	2.73e-06	0.0	0.00143751	0.00026514	2.05e-06	705.33100415	698.69322597	702.27434978	-0.15048861	0.07764584	-0.31739816
0.38529	110.953	1.712e-05	0.00016259	0.0001677	2.73e-06	0.0	0.00143752	0.00026514	2.05e-06	705.32992154	698.69447269	702.27343448	-0.15046904	0.07760715	-0.31739744
0.38535	110.96486	1.711e-05	0.00016257	0.00016772	2.73e-06	-0.0	0.00143753	0.00026514	2.05e-06	705.32883824	698.69571874	702.27251926	-0.15044947	0.07756846	-0.31739673
0.3854	110.97673	1.71e-05	0.00016254	0.00016775	2.73e-06	-0.0	0.00143754	0.00026515	2.05e-06	705.32775423	698.69696412	702.27160411	-0.15042985	0.07752978	-0.31739601
0.38546	110.98859	1.709e-05	0.00016252	0.00016778	2.73e-06	-0.0	0.00143755	0.00026515	2.05e-06	705.32666954	698.69820883	702.27068903	-0.15041018	0.07749112	-0.31739529
0.39552	113.12983	1.501e-05	0.00015817	0.00017239	2.59e-06	0.0	0.00143907	0.00026558	2.05e-06	705.11768743	698.91500658	702.10432345	-0.14631199	0.07055806	-0.31726463
0.39558	113.14137	1.5e-05	0.00015815	0.00017241	2.59e-06	-0.0	0.00143908	0.00026558	2.05e-06	705.11649441	698.91613247	702.10341954	-0.14628717	0.07052096	-0.31726392
0.39563	113.15291	1.499e-05	0.00015813	0.00017244	2.59e-06	-0.0	0.00143909	0.00026558	2.05e-06	705.1153009	698.91725773	702.10251569	-0.14626232	0.07048387	-0.31726321
0.39569	113.16444	1.498e-05	0.0001581	0.00017246	2.59e-06	-0.0	0.00143909	0.00026559	2.05e-06	705.1141069	698.91838237	702.10161188	-0.14623745	0.07044678	-0.3172625
0.39574	113.17598	1.497e-05	0.00015808	0.00017249	2.59e-06	0.0	0.0014391	0.00026559	2.05e-06	705.11291242	698.91950638	702.10070812	-0.14621257	0.0704097	-0.31726179
0.3958	113.18751	1.496e-05	0.00015806	0.00017251	2.59e-06	0.0	0.00143911	0.00026559	2.05e-06	705.11171744	698.92062976	702.09980441	-0.14618765	0.07037264	-0.31726108
0.39585	113.19904	1.495e-05	0.00015803	0.00017253	2.59e-06	0.0	0.00143912	0.00026559	2.05e-06	705.11052197	698.92175252	702.09890075	-0.14616271	0.07033558	-0.31726037
0.39591	113.21056	1.494e-05	0.00015801	0.00017256	2.59e-06	-0.0	0.00143912	0.00026559	2.05e-06	705.10932602	698.92287465	702.09799713	-0.14613775	0.07029852	-0.31725966
0.39596	113.22209	1.493e-05	0.00015799	0.00017258	2.59e-06	-0.0	0.00143913	0.0002656	2.05e-06	705.10812958	698.92399616	702.09709357	-0.14611277	0.07026148	-0.31725895
0.39602	113.23361	1.492e-05	0.00015796	0.00017261	2.58e-06	-0.0	0.00143914	0.0002656	2.05e-06	705.10693266	698.92511705	702.09619005	-0.14608775	0.07022445	-0.31725824
0.39607	113.24514	1.491e-05	0.00015794	0.00017263	2.58e-06	0.0	0.00143915	0.0002656	2.05e-06	705.10573525	698.92623731	702.09528658	-0.14606274	0.07018742	-0.31725753
0.39613	113.25666	1.49e-05	0.00015792	0.00017266	2.58e-06	0.0	0.00143915	0.0002656	2.05e-06	705.10453736	698.92735694	702.09438316	-0.14603768	0.0701504	-0.31725682
0.39618	113.26818	1.489e-05	0.0001579	0.00017268	2.58e-06	0.0	0.00143916	0.00026561	2.05e-06	705.10333899	698.92847596	702.09347978	-0.1460126	0.0701134	-0.31725611
0.39624	113.27969	1.488e-05	0.00015787	0.0001727	2.58e-06	-0.0	0.00143917	0.00026561	2.05e-06	705.10214014	698.92959434	702.09257645	-0.14598751	0.0700764	-0.3172554
0.39629	113.29121	1.487e-05	0.00015785	0.00017273	2.58e-06	-0.0	0.00143918	0.00026561	2.05e-06	705.10094081	698.93071211	702.09167317	-0.14596239	0.0700394	-0.31725469
0.39635	113.30272	1.486e-05	0.00015783	0.00017275	2.58e-06	-0.0	0.00143918	0.00026561	2.05e-06	705.099741	698.93182925	702.09076994	-0.14593723	0.07000243	-0.31725398
0.3964	113.31423	1.485e-05	0.0001578	0.00017278	2.58e-06	0.0	0.00143919	0.00026561	2.05e-06	705.09854071	698.93294577	702.08986675	-0.14591208	0.06996545	-0.31725327
0.39646	113.32574	1.484e-05	0.00015778	0.0001728	2.58e-06	0.0	0.0014392	0.00026562	2.05e-06	705.09733995	698.93406166	702.08896361	-0.1458869	0.06992848	-0.31725257
0.40652	115.40125	1.313e-05	0.00015373	0.00017707	2.45e-06	-0.0	0.00144045	0.00026598	2.05e-06	704.87047954	699.12798882	701.92436512	-0.1409448	0.06330674	-0.31712329
0.40657	115.41242	1.312e-05	0.00015371	0.00017709	2.45e-06	-0.0	0.00144046	0.00026598	2.05e-06	704.8692056	699.12899346	701.9234688	-0.1409162	0.06327133	-0.31712259
0.40663	115.42359	1.311e-05	0.00015369	0.00017711	2.45e-06	0.0	0.00144046	0.00026598	2.05e-06	704.86793134	699.12999751	701.9225725	-0.1408876	0.06323593	-0.31712188
0.40668	115.43475	1.31e-05	0.00015367	0.00017713	2.45e-06	0.0	0.00144047	0.00026599	2.05e-06	704.86665674	699.13100097	701.92167624	-0.14085898	0.06320055	-0.31712118
0.40674	115.44592	1.309e-05	0.00015365	0.00017716	2.45e-06	0.0	0.00144048	0.00026599	2.05e-06	704.86538183	699.13200385	701.92078	-0.14083034	0.06316517	-0.31712048
0.40679	115.45708	1.309e-05	0.00015363	0.00017718	2.45e-06	-0.0	0.00144048	0.00026599	2.05e-06	704.86410659	699.13300614	701.91988379	-0.1408017	0.06312979	-0.31711977
0.40685	115.46824	1.308e-05	0.00015361	0.0001772	2.45e-06	-0.0	0.00144049	0.00026599	2.05e-06	704.86283103	699.13400784	701.9189876	-0.14077303	0.06309443	-0.31711907
0.4069	115.4794	1.307e-05	0.00015358	0.00017722	2.45e-06	-0.0	0.00144049	0.00026599	2.05e-06	704.86155515	699.13500896	701.91809145	-0.14074434	0.06305908	-0.31711837
0.40696	115.49056	1.306e-05	0.00015356	0.00017724	2.45e-06	0.0	0.0014405	0.000266	2.05e-06	704.86027894	699.13600949	701.91719532	-0.14071565	0.06302373	-0.31711766
0.40701	115.50171	1.305e-05	0.00015354	0.00017727	2.45e-06	0.0	0.00144051	0.000266	2.05e-06	704.85900242	699.13700944	701.91629922	-0.14068694	0.06298839	-0.31711696
0.40707	115.51287	1.304e-05	0.00015352	0.00017729	2.45e-06	0.0	0.00144051	0.000266	2.05e-06	704.85772558	699.1380088	701.91540314	-0.14065821	0.06295306	-0.31711625
0.40712	115.52402	1.304e-05	0.0001535	0.00017731	2.44e-06	0.0	0.00144052	0.000266	2.05e-06	704.85644841	699.13900758	701.9145071	-0.14062948	0.06291774	-0.31711555
0.40718	115.53517	1.303e-05	0.00015348	0.00017733	2.44e-06	-0.0	0.00144053	0.000266	2.05e-06	704.85517093	699.14000577	701.91361108	-0.14060073	0.06288242	-0.31711485
0.40723	115.54632	1.302e-05	0.00015346	0.00017736	2.44e-06	-0.0	0.00144053	0.00026601	2.05e-06	704.85389313	699.14100337	701.91271509	-0.14057195	0.06284712	-0.31711414
0.40729	115.55746	1.301e-05	0.00015344	0.00017738	2.44e-06	-0.0	0.00144054	0.00026601	2.05e-06	704.85261501	699.14200039	701.91181912	-0.14054317	0.06281183	-0.31711344
0.40734	115.5686	1.3e-05	0.00015341	0.0001774	2.44e-06	0.0	0.00144054	0.00026601	2.05e-06	704.85133658	699.14299683	701.91092319	-0.14051438	0.06277653	-0.31711274
0.4074	115.57975	1.299e-05	0.00015339	0.00017742	2.44e-06	0.0	0.00144055	0.00026601	2.05e-06	704.85005783	699.14399269	701.91002728	-0.14048557	0.06274126	-0.31711203
0.40745	115.59089	1.298e-05	0.00015337	0.00017745	2.44e-06	0.0	0.00144056	0.00026601	2.05e-06	704.84877877	699.14498795	701.90913139	-0.14045673	0.06270599	-0.31711133
0.41752	117.59692	1.157e-05	0.00014962	0.00018138	2.33e-06	-0.0	0.00144159	0.00026632	2.05e-06	704.6100718	699.31747705	701.74555388	-0.13497278	0.0563921	-0.31698286
0.41757	117.6077	1.156e-05	0.0001496	0.0001814	2.33e-06	0.0	0.0014416	0.00026633	2.05e-06	704.60874542	699.31836792	701.74466161	-0.13494185	0.05635835	-0.31698216
0.41763	117.61848	1.155e-05	0.00014958	0.00018142	2.32e-06	0.0	0.0014416	0.00026633	2.05e-06	704.60741883	699.31925823	701.74376936	-0.1349109	0.05632462	-0.31698145
0.41768	117.62926	1.155e-05	0.00014956	0.00018145	2.32e-06	0.0	0.00144161	0.00026633	2.05e-06	704.60609204	699.32014799	701.74287711	-0.13487993	0.0562909	-0.31698075
0.41774	117.64003	1.154e-05	0.00014954	0.00018147	2.32e-06	0.0	0.00144161	0.00026633	2.05e-06	704.60476504	699.32103721	701.74198488	-0.13484897	0.05625719	-0.31698005
0.41779	117.65081	1.153e-05	0.00014952	0.00018149	2.32e-06	-0.0	0.00144162	0.00026633	2.05e-06	704.60343784	699.32192587	701.74109266	-0.13481799	0.05622348	-0.31697935
0.41785	117.66158	1.153e-05	0.0001495	0.00018151	2.32e-06	-0.0	0.00144163	0.00026633	2.05e-06	704.60211043	699.32281398	701.74020046	-0.13478701	0.05618978	-0.31697865
0.4179	117.67234	1.152e-05	0.00014948	0.00018153	2.32e-06	-0.0	0.00144163	0.00026634	2.05e-06	704.60078283	699.32370154	701.73930827	-0.13475601	0.05615609	-0.31697795
0.41796	117.68311	1.151e-05	0.00014946	0.00018155	2.32e-06	0.0	0.00144164	0.00026634	2.05e-06	704.59945502	699.32458854	701.73841609	-0.13472501	0.05612241	-0.31697725
0.41801	117.69388	1.151e-05	0.00014944	0.00018157	2.32e-06	0.0	0.00144164	0.00026634	2.05e-06	704.59812701	699.325475	701.73752392	-0.134694	0.05608873	-0.31697655
0.41807	117.70464	1.15e-05	0.00014942	0.00018159	2.32e-06	0.0	0.00144165	0.00026634	2.05e-06	704.5967988	699.32636091	701.73663177	-0.13466297	0.05605507	-0.31697585
0.41812	117.7154	1.149e-05	0.0001494	0.00018161	2.32e-06	0.0	0.00144165	0.00026634	2.05e-06	704.59547039	699.32724627	701.73573962	-0.13463195	0.05602141	-0.31697515
0.41818	117.72616	1.148e-05	0.00014938	0.00018163	2.32e-06	-0.0	0.00144166	0.00026634	2.05e-06	704.59414177	699.32813108	701.7348475	-0.13460091	0.05598776	-0.31697445
0.41823	117.73691	1.148e-05	0.00014936	0.00018165	2.32e-06	-0.0	0.00144166	0.00026634	2.05e-06	704.59281296	699.32901534	701.73395538	-0.13456986	0.05595412	-0.31697375
0.41829	117.74767	1.147e-05	0.00014934	0.00018167	2.32e-06	-0.0	0.00144167	0.00026635	2.05e-06	704.59148395	699.32989905	701.73306327	-0.1345388	0.05592049	-0.31697305
0.41834	117.75842	1.146e-05	0.00014932	0.00018169	2.32e-06	0.0	0.00144167	0.00026635	2.05e-06	704.59015475	699.33078222	701.73217118	-0.13450775	0.05588686	-0.31697235
0.4184	117.76917	1.146e-05	0.0001493	0.00018171	2.32e-06	0.0	0.00144168	0.00026635	2.05e-06	704.58882534	699.33166483	701.7312791	-0.13447667	0.05585325	-0.31697165
0.41845	117.77992	1.145e-05	0.00014928	0.00018173	2.32e-06	0.0	0.00144168	0.00026635	2.05e-06	704.58749574	699.3325469	701.73038703	-0.13444559	0.05581965	-0.31697094
0.42852	119.7123	1.027e-05	0.0001458	0.00018536	2.21e-06	-0.0	0.00144255	0.00026662	2.05e-06	704.34132639	699.48489828	701.56728215	-0.12863687	0.04980605	-0.31684284
0.42857	119.72267	1.026e-05	0.00014579	0.00018538	2.21e-06	-0.0	0.00144255	0.00026662	2.05e-06	704.339968	699.48568217	701.56639134	-0.12860458	0.04977393	-0.31684214
0.42863	119.73303	1.026e-05	0.00014577	0.0001854	2.21e-06	-0.0	0.00144255	0.00026662	2.05e-06	704.33860949	699.48646555	701.56550054	-0.12857229	0.04974181	-0.31684144
0.42868	119.74339	1.025e-05	0.00014575	0.00018542	2.21e-06	0.0	0.00144256	0.00026662	2.05e-06	704.33725085	699.48724841	701.56460973	-0.12854	0.0497097	-0.31684074
0.42874	119.75375	1.025e-05	0.00014573	0.00018544	2.21e-06	0.0	0.00144256	0.00026662	2.05e-06	704.3358921	699.48803075	701.56371893	-0.1285077	0.04967761	-0.31684004
0.42879	119.76411	1.024e-05	0.00014571	0.00018546	2.21e-06	0.0	0.00144257	0.00026663	2.05e-06	704.33453323	699.48881257	701.56282812	-0.12847539	0.04964552	-0.31683934
0.42885	119.77447	1.023e-05	0.00014569	0.00018548	2.21e-06	-0.0	0.00144257	0.00026663	2.05e-06	704.33317424	699.48959387	701.56193732	-0.12844308	0.04961343	-0.31683864
0.4289	119.78482	1.023e-05	0.00014568	0.00018549	2.21e-06	-0.0	0.00144258	0.00026663	2.05e-06	704.33181513	699.49037465	701.56104653	-0.12841077	0.04958135	-0.31683795
0.42896	119.79517	1.022e-05	0.00014566	0.00018551	2.21e-06	-0.0	0.00144258	0.00026663	2.05e-06	704.33045591	699.49115492	701.56015573	-0.12837844	0.04954929	-0.31683725
0.42901	119.80552	1.022e-05	0.00014564	0.00018553	2.21e-06	-0.0	0.00144258	0.00026663	2.05e-06	704.32909656	699.49193467	701.55926493	-0.12834612	0.04951723	-0.31683655
0.42907	119.81587	1.021e-05	0.00014562	0.00018555	2.21e-06	0.0	0.00144259	0.00026663	2.05e-06	704.3277371	699.4927139	701.55837414	-0.12831379	0.04948518	-0.31683585
0.42912	119.82622	1.021e-05	0.0001456	0.00018557	2.21e-06	0.0	0.00144259	0.00026663	2.05e-06	704.32637753	699.49349261	701.55748335	-0.12828146	0.04945313	-0.31683515
0.42918	119.83656	1.02e-05	0.00014559	0.00018559	2.21e-06	0.0	0.0014426	0.00026663	2.05e-06	704.32501783	699.49427081	701.55659256	-0.12824911	0.0494211	-0.31683445
0.42923	119.8469	1.019e-05	0.00014557	0.00018561	2.21e-06	-0.0	0.0014426	0.00026664	2.05e-06	704.32365802	699.49504849	701.55570177	-0.12821677	0.04938907	-0.31683375
0.42929	119.85724	1.019e-05	0.00014555	0.00018563	2.2e-06	-0.0	0.00144261	0.00026664	2.05e-06	704.3222981	699.49582565	701.55481098	-0.12818443	0.04935705	-0.31683305
0.42934	119.86758	1.018e-05	0.00014553	0.00018565	2.2e-06	-0.0	0.00144261	0.00026664	2.05e-06	704.32093806	699.4966023	701.5539202	-0.12815207	0.04932504	-0.31683235
0.4294	119.87791	1.018e-05	0.00014551	0.00018567	2.2e-06	-0.0	0.00144261	0.00026664	2.05e-06	704.3195779	699.49737843	701.55302941	-0.12811972	0.04929304	-0.31683165
0.42945	119.88824	1.017e-05	0.00014549	0.00018568	2.2e-06	0.0	0.00144262	0.00026664	2.05e-06	704.31821763	699.49815404	701.55213863	-0.12808736	0.04926104	-0.31683095
0.43952	121.74223	9.19e-06	0.00014229	0.00018902	2.11e-06	0.0	0.00144334	0.00026687	2.05e-06	704.06768193	699.63155249	701.38910178	-0.12210402	0.04353695	-0.3167029
0.43957	121.75216	9.18e-06	0.00014227	0.00018904	2.11e-06	0.0	0.00144334	0.00026687	2.05e-06	704.06630572	699.63223562	701.3882105	-0.12207107	0.04350639	-0.3167022
0.43963	121.76208	9.18e-06	0.00014225	0.00018905	2.11e-06	0.0	0.00144335	0.00026687	2.05e-06	704.06492944	699.63291826	701.38731922	-0.12203811	0.04347582	-0.3167015
0.43968	121.772	9.17e-06	0.00014224	0.00018907	2.11e-06	-0.0	0.00144335	0.00026688	2.05e-06	704.06355311	699.63360041	701.38642794	-0.12200515	0.04344526	-0.3167008
0.43974	121.78192	9.17e-06	0.00014222	0.00018909	2.11e-06	-0.0	0.00144335	0.00026688	2.05e-06	704.06217671	699.63428208	701.38553665	-0.12197219	0.04341471	-0.3167001
0.43979	121.79184	9.16e-06	0.0001422	0.00018911	2.11e-06	-0.0	0.00144336	0.00026688	2.05e-06	704.06080025	699.63496325	701.38464535	-0.12193922	0.04338417	-0.3166994
0.43985	121.80175	9.16e-06	0.00014219	0.00018912	2.11e-06	0.0	0.00144336	0.00026688	2.05e-06	704.05942373	699.63564394	701.38375404	-0.12190626	0.04335363	-0.3166987
0.4399	121.81166	9.15e-06	0.00014217	0.00018914	2.11e-06	0.0	0.00144337	0.00026688	2.05e-06	704.05804714	699.63632414	701.38286273	-0.12187329	0.0433231	-0.316698
0.43996	121.82157	9.15e-06	0.00014215	0.00018916	2.11e-06	0.0	0.00144337	0.00026688	2.05e-06	704.0566705	699.63700385	701.38197141	-0.12184032	0.04329259	-0.3166973
0.44001	121.83148	9.14e-06	0.00014214	0.00018918	2.11e-06	0.0	0.00144337	0.00026688	2.05e-06	704.0552938	699.63768307	701.38108009	-0.12180735	0.04326208	-0.3166966
0.44007	121.84139	9.14e-06	0.00014212	0.00018919	2.11e-06	-0.0	0.00144338	0.00026688	2.05e-06	704.05391703	699.6383618	701.38018876	-0.12177438	0.04323157	-0.3166959
0.44012	121.85129	9.13e-06	0.0001421	0.00018921	2.1e-06	-0.0	0.00144338	0.00026688	2.05e-06	704.05254021	699.63904005	701.37929742	-0.1217414	0.04320107	-0.3166952
0.44018	121.86119	9.13e-06	0.00014208	0.00018923	2.1e-06	-0.0	0.00144338	0.00026689	2.05e-06	704.05116333	699.63971781	701.37840608	-0.12170842	0.04317059	-0.3166945
0.44023	121.87109	9.12e-06	0.00014207	0.00018925	2.1e-06	-0.0	0.00144339	0.00026689	2.05e-06	704.04978638	699.64039508	701.37751473	-0.12167544	0.0431401	-0.3166938
0.44029	121.88098	9.12e-06	0.00014205	0.00018926	2.1e-06	0.0	0.00144339	0.00026689	2.05e-06	704.04840938	699.64107186	701.37662337	-0.12164246	0.04310962	-0.3166931
0.44034	121.89088	9.11e-06	0.00014203	0.00018928	2.1e-06	0.0	0.00144339	0.00026689	2.05e-06	704.04703232	699.64174816	701.37573201	-0.12160948	0.04307916	-0.3166924
0.4404	121.90077	9.11e-06	0.00014202	0.0001893	2.1e-06	0.0	0.0014434	0.00026689	2.05e-06	704.0456552	699.64242397	701.37484063	-0.12157649	0.04304871	-0.3166917
0.44045	121.91066	9.1e-06	0.000142	0.00018932	2.1e-06	0.0	0.0014434	0.00026689	2.05e-06	704.04427802	699.64309929	701.37394926	-0.12154351	0.04301825	-0.316691
0.45051	123.68084	8.28e-06	0.00013905	0.00019237	2.02e-06	0.0	0.00144401	0.00026709	2.05e-06	703.79147745	699.75862637	701.21067716	-0.11548322	0.03757031	-0.31656276
0.45057	123.69029	8.27e-06	0.00013904	0.00019239	2.02e-06	0.0	0.00144401	0.00026709	2.05e-06	703.7900928	699.75921441	701.20978397	-0.11545002	0.03754121	-0.31656206
0.45062	123.69974	8.27e-06	0.00013902	0.0001924	2.02e-06	-0.0	0.00144401	0.00026709	2.05e-06	703.78870813	699.75980198	701.20889076	-0.11541682	0.03751211	-0.31656136
0.45068	123.70919	8.26e-06	0.00013901	0.00019242	2.02e-06	-0.0	0.00144402	0.00026709	2.05e-06	703.78732344	699.76038909	701.20799753	-0.11538361	0.03748303	-0.31656066
0.45073	123.71863	8.26e-06	0.00013899	0.00019243	2.02e-06	-0.0	0.00144402	0.00026709	2.05e-06	703.78593871	699.76097574	701.2071043	-0.11535041	0.03745395	-0.31655996
0.45079	123.72807	8.25e-06	0.00013898	0.00019245	2.02e-06	-0.0	0.00144402	0.0002671	2.05e-06	703.78455397	699.76156192	701.20621105	-0.1153172	0.03742488	-0.31655926
0.45084	123.73751	8.25e-06	0.00013896	0.00019247	2.01e-06	0.0	0.00144402	0.0002671	2.05e-06	703.7831692	699.76214765	701.20531779	-0.115284	0.03739581	-0.31655856
0.4509	123.74695	8.25e-06	0.00013894	0.00019248	2.01e-06	0.0	0.00144403	0.0002671	2.05e-06	703.7817844	699.76273291	701.20442452	-0.11525079	0.03736675	-0.31655785
0.45095	123.75639	8.24e-06	0.00013893	0.0001925	2.01e-06	0.0	0.00144403	0.0002671	2.05e-06	703.78039958	699.76331771	701.20353123	-0.11521759	0.03733771	-0.31655715
0.45101	123.76582	8.24e-06	0.00013891	0.00019251	2.01e-06	0.0	0.00144403	0.0002671	2.05e-06	703.77901474	699.76390206	701.20263793	-0.11518438	0.03730866	-0.31655645
0.45106	123.77525	8.23e-06	0.0001389	0.00019253	2.01e-06	-0.0	0.00144404	0.0002671	2.05e-06	703.77762987	699.76448594	701.20174462	-0.11515117	0.03727962	-0.31655575
0.45112	123.78468	8.23e-06	0.00013888	0.00019255	2.01e-06	-0.0	0.00144404	0.0002671	2.05e-06	703.77624498	699.76506935	701.20085129	-0.11511797	0.03725059	-0.31655505
0.45117	123.7941	8.23e-06	0.00013887	0.00019256	2.01e-06	-0.0	0.00144404	0.0002671	2.05e-06	703.77486007	699.76565231	701.19995795	-0.11508476	0.03722158	-0.31655435
0.45123	123.80353	8.22e-06	0.00013885	0.00019258	2.01e-06	-0.0	0.00144405	0.0002671	2.05e-06	703.77347513	699.76623481	701.1990646	-0.11505155	0.03719256	-0.31655364
0.45128	123.81295	8.22e-06	0.00013884	0.00019259	2.01e-06	0.0	0.00144405	0.0002671	2.05e-06	703.77209017	699.76681685	701.19817124	-0.11501834	0.03716355	-0.31655294
0.45134	123.82237	8.21e-06	0.00013882	0.00019261	2.01e-06	0.0	0.00144405	0.00026711	2.05e-06	703.77070518	699.76739842	701.19727786	-0.11498513	0.03713454	-0.31655224
0.45139	123.83178	8.21e-06	0.00013881	0.00019263	2.01e-06	0.0	0.00144406	0.00026711	2.05e-06	703.76932017	699.76797954	701.19638447	-0.11495192	0.03710556	-0.31655154
0.45145	123.8412	8.2e-06	0.00013879	0.00019264	2.01e-06	0.0	0.00144406	0.00026711	2.05e-06	703.76793514	699.7685602	701.19549107	-0.11491871	0.03707657	-0.31655084
0.46151	125.52129	7.51e-06	0.00013609	0.00019543	1.93e-06	-0.0	0.00144457	0.00026728	2.05e-06	703.51420678	699.86720313	701.03174849	-0.10883755	0.03188926	-0.31642223
0.46157	125.53024	7.51e-06	0.00013608	0.00019544	1.93e-06	0.0	0.00144457	0.00026728	2.05e-06	703.5128194	699.86770124	701.03085221	-0.10880431	0.03186153	-0.31642153
0.46162	125.53918	7.5e-06	0.00013606	0.00019546	1.93e-06	0.0	0.00144457	0.00026728	2.05e-06	703.51143201	699.86819891	701.02995591	-0.10877108	0.03183382	-0.31642083
0.46168	125.54812	7.5e-06	0.00013605	0.00019547	1.93e-06	0.0	0.00144457	0.00026728	2.05e-06	703.51004461	699.86869614	701.0290596	-0.10873784	0.03180612	-0.31642012
0.46173	125.55705	7.5e-06	0.00013604	0.00019549	1.93e-06	0.0	0.00144458	0.00026728	2.05e-06	703.50865721	699.86919293	701.02816326	-0.10870461	0.03177842	-0.31641942
0.46179	125.56598	7.49e-06	0.00013602	0.0001955	1.93e-06	-0.0	0.00144458	0.00026728	2.05e-06	703.50726981	699.86968929	701.02726691	-0.10867138	0.03175073	-0.31641871
0.46184	125.57491	7.49e-06	0.00013601	0.00019552	1.93e-06	-0.0	0.00144458	0.00026728	2.05e-06	703.5058824	699.8701852	701.02637054	-0.10863814	0.03172304	-0.31641801
0.4619	125.58384	7.49e-06	0.00013599	0.00019553	1.93e-06	-0.0	0.00144458	0.00026728	2.05e-06	703.50449498	699.87068069	701.02547415	-0.10860491	0.03169536	-0.31641731
0.46195	125.59276	7.48e-06	0.00013598	0.00019555	1.93e-06	-0.0	0.00144459	0.00026729	2.05e-06	703.50310757	699.87117573	701.02457774	-0.10857168	0.03166769	-0.3164166
0.46201	125.60168	7.48e-06	0.00013597	0.00019556	1.93e-06	0.0	0.00144459	0.00026729	2.05e-06	703.50172015	699.87167034	701.02368131	-0.10853844	0.03164002	-0.3164159
0.46206	125.6106	7.47e-06	0.00013595	0.00019558	1.93e-06	0.0	0.00144459	0.00026729	2.05e-06	703.50033272	699.87216451	701.02278487	-0.10850521	0.03161236	-0.31641519
0.46212	125.61952	7.47e-06	0.00013594	0.00019559	1.93e-06	0.0	0.00144459	0.00026729	2.05e-06	703.49894529	699.87265825	701.02188841	-0.10847198	0.03158471	-0.31641449
0.46217	125.62843	7.47e-06	0.00013592	0.0001956	1.93e-06	0.0	0.0014446	0.00026729	2.05e-06	703.49755786	699.87315155	701.02099193	-0.10843874	0.03155707	-0.31641379
0.46223	125.63734	7.46e-06	0.00013591	0.00019562	1.93e-06	-0.0	0.0014446	0.00026729	2.05e-06	703.49617042	699.87364441	701.02009543	-0.10840551	0.03152943	-0.31641308
0.46228	125.64625	7.46e-06	0.00013589	0.00019563	1.93e-06	-0.0	0.0014446	0.00026729	2.05e-06	703.49478298	699.87413684	701.01919891	-0.10837228	0.03150179	-0.31641238
0.46234	125.65516	7.46e-06	0.00013588	0.00019565	1.93e-06	-0.0	0.00144461	0.00026729	2.05e-06	703.49339554	699.87462883	701.01830238	-0.10833905	0.03147417	-0.31641167
0.46239	125.66406	7.45e-06	0.00013587	0.00019566	1.93e-06	-0.0	0.00144461	0.00026729	2.05e-06	703.49200809	699.87512039	701.01740582	-0.10830581	0.03144656	-0.31641097
0.46245	125.67296	7.45e-06	0.00013585	0.00019568	1.93e-06	-0.0	0.00144461	0.00026729	2.05e-06	703.49062064	699.87561151	701.01650925	-0.10827258	0.03141894	-0.31641026
0.47251	127.2556	6.87e-06	0.0001334	0.00019821	1.86e-06	0.0	0.00144504	0.00026744	2.05e-06	703.23686245	699.94082391	700.8563237	-0.10210306	0.0130512	-0.31628447
0.47257	127.26399	6.86e-06	0.00013339	0.00019822	1.86e-06	0.0	0.00144504	0.00026744	2.05e-06	703.23547875	699.94103009	700.85547324	-0.10206888	0.01304188	-0.31628381
0.47262	127.27238	6.86e-06	0.00013337	0.00019823	1.86e-06	0.0	0.00144504	0.00026744	2.05e-06	703.23409509	699.94123612	700.85462268	-0.10203469	0.01303255	-0.31628314
0.47268	127.28076	6.86e-06	0.00013336	0.00019825	1.86e-06	0.0	0.00144504	0.00026744	2.05e-06	703.23271147	699.941442	700.85377203	-0.10200051	0.01302323	-0.31628247
0.47273	127.28914	6.85e-06	0.00013335	0.00019826	1.86e-06	-0.0	0.00144505	0.00026744	2.05e-06	703.2313279	699.94164772	700.8529213	-0.10196634	0.01301391	-0.3162818
0.47279	127.29752	6.85e-06	0.00013333	0.00019827	1.86e-06	-0.0	0.00144505	0.00026745	2.05e-06	703.22994437	699.9418533	700.85207047	-0.10193217	0.01300459	-0.31628113
0.47284	127.30589	6.85e-06	0.00013332	0.00019829	1.86e-06	-0.0	0.00144505	0.00026745	2.05e-06	703.22856088	699.94205872	700.85121955	-0.101898	0.01299527	-0.31628046
0.4729	127.31427	6.85e-06	0.00013331	0.0001983	1.86e-06	-0.0	0.00144505	0.00026745	2.05e-06	703.22717743	699.942264	700.85036854	-0.10186383	0.01298595	-0.3162798
0.47295	127.32264	6.84e-06	0.0001333	0.00019831	1.86e-06	0.0	0.00144506	0.00026745	2.05e-06	703.22579403	699.94246912	700.84951744	-0.10182967	0.01297663	-0.31627913
0.47301	127.331	6.84e-06	0.00013328	0.00019833	1.86e-06	0.0	0.00144506	0.00026745	2.05e-06	703.22441066	699.94267409	700.84866625	-0.10179551	0.01296731	-0.31627846
0.47306	127.33937	6.84e-06	0.00013327	0.00019834	1.86e-06	0.0	0.00144506	0.00026745	2.05e-06	703.22302734	699.94287891	700.84781497	-0.10176135	0.01295799	-0.31627779
0.47312	127.34773	6.83e-06	0.00013326	0.00019835	1.86e-06	0.0	0.00144506	0.00026745	2.05e-06	703.22164406	699.94308358	700.8469636	-0.1017272	0.01294868	-0.31627712
0.47317	127.35608	6.83e-06	0.00013325	0.00019837	1.86e-06	0.0	0.00144506	0.00026745	2.05e-06	703.22026082	699.9432881	700.84611214	-0.10169305	0.01293936	-0.31627645
0.47323	127.36444	6.83e-06	0.00013323	0.00019838	1.86e-06	0.0	0.00144507	0.00026745	2.05e-06	703.21887762	699.94349247	700.84526059	-0.1016589	0.01293005	-0.31627578
0.47328	127.37279	6.82e-06	0.00013322	0.00019839	1.86e-06	-0.0	0.00144507	0.00026745	2.05e-06	703.21749446	699.94369669	700.84440895	-0.10162476	0.01292073	-0.31627511
0.47334	127.38114	6.82e-06	0.00013321	0.0001984	1.86e-06	-0.0	0.00144507	0.00026745	2.05e-06	703.21611134	699.94390076	700.84355722	-0.10159061	0.01291142	-0.31627445
0.47339	127.38949	6.82e-06	0.00013319	0.00019842	1.86e-06	-0.0	0.00144507	0.00026745	2.05e-06	703.21472827	699.94410468	700.8427054	-0.10155647	0.01290211	-0.31627378
0.47345	127.39783	6.82e-06	0.00013318	0.00019843	1.85e-06	-0.0	0.00144507	0.00026745	2.05e-06	703.21334523	699.94430844	700.84185348	-0.10152234	0.0128928	-0.31627311
0.48351	128.87416	6.32e-06	0.00013097	0.00020071	1.79e-06	-0.0	0.00144543	0.00026758	2.05e-06	702.96080623	699.97908435	700.68443769	-0.09531647	0.01120312	-0.31614947
0.48357	128.88194	6.32e-06	0.00013096	0.00020072	1.79e-06	-0.0	0.00144544	0.00026758	2.05e-06	702.95942857	699.97926078	700.68356924	-0.09528272	0.01119396	-0.31614878
0.48362	128.88972	6.32e-06	0.00013094	0.00020073	1.79e-06	-0.0	0.00144544	0.00026758	2.05e-06	702.95805093	699.97943705	700.68270071	-0.09524897	0.0111848	-0.3161481
0.48368	128.8975	6.32e-06	0.00013093	0.00020074	1.79e-06	-0.0	0.00144544	0.00026758	2.05e-06	702.95667331	699.97961318	700.68183209	-0.09521522	0.01117564	-0.31614742
0.48373	128.90527	6.31e-06	0.00013092	0.00020076	1.79e-06	0.0	0.00144544	0.00026758	2.05e-06	702.9552957	699.97978917	700.68096338	-0.09518147	0.01116648	-0.31614674
0.48379	128.91304	6.31e-06	0.00013091	0.00020077	1.79e-06	0.0	0.00144544	0.00026759	2.05e-06	702.95391811	699.979965	700.68009457	-0.09514772	0.01115733	-0.31614606
0.48384	128.92081	6.31e-06	0.0001309	0.00020078	1.79e-06	0.0	0.00144544	0.00026759	2.05e-06	702.95254054	699.98014069	700.67922568	-0.09511397	0.01114817	-0.31614537
0.4839	128.92858	6.31e-06	0.00013089	0.00020079	1.79e-06	0.0	0.00144545	0.00026759	2.05e-06	702.95116298	699.98031624	700.6783567	-0.09508023	0.01113902	-0.31614469
0.48395	128.93634	6.31e-06	0.00013088	0.0002008	1.79e-06	0.0	0.00144545	0.00026759	2.05e-06	702.94978544	699.98049163	700.67748763	-0.09504648	0.01112986	-0.31614401
0.48401	128.94409	6.3e-06	0.00013086	0.00020082	1.79e-06	-0.0	0.00144545	0.00026759	2.05e-06	702.94840792	699.98066688	700.67661847	-0.09501273	0.01112071	-0.31614333
0.48406	128.95185	6.3e-06	0.00013085	0.00020083	1.79e-06	-0.0	0.00144545	0.00026759	2.05e-06	702.94703041	699.98084199	700.67574922	-0.09497899	0.01111156	-0.31614264
0.48412	128.9596	6.3e-06	0.00013084	0.00020084	1.79e-06	-0.0	0.00144545	0.00026759	2.05e-06	702.94565292	699.98101694	700.67487989	-0.09494525	0.0111024	-0.31614196
0.48417	128.96735	6.3e-06	0.00013083	0.00020085	1.79e-06	-0.0	0.00144546	0.00026759	2.05e-06	702.94427545	699.98119175	700.67401046	-0.09491151	0.01109325	-0.31614128
0.48423	128.97509	6.29e-06	0.00013082	0.00020086	1.79e-06	-0.0	0.00144546	0.00026759	2.05e-06	702.94289799	699.98136642	700.67314094	-0.09487777	0.0110841	-0.31614059
0.48428	128.98284	6.29e-06	0.00013081	0.00020087	1.79e-06	0.0	0.00144546	0.00026759	2.05e-06	702.94152055	699.98154093	700.67227133	-0.09484402	0.01107495	-0.31613991
0.48434	128.99057	6.29e-06	0.0001308	0.00020089	1.79e-06	0.0	0.00144546	0.00026759	2.05e-06	702.94014313	699.9817153	700.67140164	-0.09481028	0.0110658	-0.31613923
0.48439	128.99831	6.29e-06	0.00013078	0.0002009	1.79e-06	0.0	0.00144546	0.00026759	2.05e-06	702.93876572	699.98188953	700.67053185	-0.09477655	0.01105666	-0.31613854
0.48445	129.00604	6.28e-06	0.00013077	0.00020091	1.79e-06	0.0	0.00144546	0.00026759	2.05e-06	702.93738833	699.9820636	700.66966198	-0.09474281	0.01104751	-0.31613786
0.49451	130.3652	5.87e-06	0.0001288	0.00020294	1.74e-06	0.0	0.00144577	0.0002677	2.05e-06	702.68545471	700.01147119	700.50896657	-0.08856792	0.00938529	-0.31601165
0.49457	130.37232	5.87e-06	0.00012879	0.00020295	1.74e-06	0.0	0.00144577	0.0002677	2.05e-06	702.68407797	700.0116186	700.50808019	-0.08853408	0.00937627	-0.31601095
0.49462	130.37942	5.87e-06	0.00012878	0.00020296	1.74e-06	0.0	0.00144577	0.0002677	2.05e-06	702.68270122	700.01176587	700.50719372	-0.08850024	0.00936724	-0.31601025
0.49468	130.38653	5.87e-06	0.00012877	0.00020297	1.74e-06	-0.0	0.00144577	0.0002677	2.05e-06	702.68132446	700.01191299	700.50630716	-0.08846641	0.00935822	-0.31600956
0.49473	130.39363	5.86e-06	0.00012876	0.00020298	1.74e-06	-0.0	0.00144577	0.0002677	2.05e-06	702.67994769	700.01205997	700.5054205	-0.08843257	0.0093492	-0.31600886
0.49479	130.40073	5.86e-06	0.00012875	0.00020299	1.74e-06	-0.0	0.00144577	0.0002677	2.05e-06	702.67857091	700.01220681	700.50453376	-0.08839873	0.00934018	-0.31600816
0.49484	130.40782	5.86e-06	0.00012874	0.000203	1.74e-06	-0.0	0.00144577	0.00026771	2.05e-06	702.67719412	700.0123535	700.50364693	-0.08836489	0.00933116	-0.31600747
0.4949	130.41491	5.86e-06	0.00012873	0.00020301	1.74e-06	-0.0	0.00144578	0.00026771	2.05e-06	702.67581732	700.01250005	700.50276	-0.08833104	0.00932214	-0.31600677
0.49495	130.422	5.86e-06	0.00012872	0.00020302	1.73e-06	-0.0	0.00144578	0.00026771	2.05e-06	702.67444051	700.01264646	700.50187299	-0.08829719	0.00931312	-0.31600607
0.49501	130.42908	5.85e-06	0.00012871	0.00020303	1.73e-06	0.0	0.00144578	0.00026771	2.05e-06	702.67306369	700.01279272	700.50098589	-0.08826335	0.0093041	-0.31600538
0.49506	130.43616	5.85e-06	0.00012869	0.00020304	1.73e-06	0.0	0.00144578	0.00026771	2.05e-06	702.67168686	700.01293884	700.50009869	-0.0882295	0.00929508	-0.31600468
0.49512	130.44323	5.85e-06	0.00012868	0.00020305	1.73e-06	0.0	0.00144578	0.00026771	2.05e-06	702.67031002	700.01308481	700.49921141	-0.08819564	0.00928606	-0.31600398
0.49517	130.45031	5.85e-06	0.00012867	0.00020306	1.73e-06	0.0	0.00144578	0.00026771	2.05e-06	702.66893317	700.01323065	700.49832403	-0.08816178	0.00927704	-0.31600329
0.49523	130.45738	5.85e-06	0.00012866	0.00020307	1.73e-06	0.0	0.00144578	0.00026771	2.05e-06	702.66755631	700.01337633	700.49743657	-0.08812793	0.00926802	-0.31600259
0.49528	130.46444	5.84e-06	0.00012865	0.00020309	1.73e-06	-0.0	0.00144579	0.00026771	2.05e-06	702.66617943	700.01352188	700.49654901	-0.08809407	0.00925901	-0.31600189
0.49534	130.4715	5.84e-06	0.00012864	0.0002031	1.73e-06	-0.0	0.00144579	0.00026771	2.05e-06	702.66480255	700.01366728	700.49566136	-0.08806021	0.00924999	-0.31600119
0.49539	130.47856	5.84e-06	0.00012863	0.00020311	1.73e-06	-0.0	0.00144579	0.00026771	2.05e-06	702.66342565	700.01381254	700.49477363	-0.08802634	0.00924098	-0.3160005
0.49545	130.48561	5.84e-06	0.00012862	0.00020312	1.73e-06	-0.0	0.00144579	0.00026771	2.05e-06	702.66204875	700.01395766	700.4938858	-0.08799247	0.00923196	-0.3159998
0.50551	131.7138	5.5e-06	0.00012689	0.00020489	1.69e-06	-0.0	0.00144604	0.0002678	2.05e-06	702.40972886	700.03811516	700.32987746	-0.08173517	0.00759065	-0.31587098
0.50556	131.72015	5.49e-06	0.00012688	0.0002049	1.69e-06	-0.0	0.00144604	0.0002678	2.05e-06	702.40834728	700.03823413	700.32897275	-0.08170052	0.00758172	-0.31587027
0.50562	131.72651	5.49e-06	0.00012687	0.00020491	1.69e-06	0.0	0.00144604	0.0002678	2.05e-06	702.40696566	700.03835296	700.32806794	-0.08166587	0.00757279	-0.31586956
0.50567	131.73285	5.49e-06	0.00012686	0.00020492	1.69e-06	0.0	0.00144604	0.00026781	2.05e-06	702.40558401	700.03847164	700.32716304	-0.08163121	0.00756386	-0.31586885
0.50573	131.73919	5.49e-06	0.00012685	0.00020493	1.69e-06	0.0	0.00144604	0.00026781	2.05e-06	702.40420231	700.03859019	700.32625805	-0.08159654	0.00755493	-0.31586814
0.50578	131.74553	5.49e-06	0.00012685	0.00020494	1.69e-06	0.0	0.00144605	0.00026781	2.05e-06	702.40282057	700.03870859	700.32535297	-0.08156186	0.007546	-0.31586743
0.50584	131.75187	5.49e-06	0.00012684	0.00020495	1.69e-06	0.0	0.00144605	0.00026781	2.05e-06	702.40143879	700.03882685	700.32444779	-0.08152716	0.00753707	-0.31586672
0.50589	131.7582	5.48e-06	0.00012683	0.00020496	1.69e-06	0.0	0.00144605	0.00026781	2.05e-06	702.40005697	700.03894497	700.32354251	-0.08149248	0.00752814	-0.31586601
0.50595	131.76452	5.48e-06	0.00012682	0.00020497	1.69e-06	-0.0	0.00144605	0.00026781	2.05e-06	702.39867511	700.03906295	700.32263715	-0.08145779	0.00751921	-0.31586529
0.506	131.77084	5.48e-06	0.00012681	0.00020498	1.68e-06	-0.0	0.00144605	0.00026781	2.05e-06	702.39729321	700.03918079	700.32173168	-0.08142308	0.00751028	-0.31586458
0.50606	131.77716	5.48e-06	0.0001268	0.00020499	1.68e-06	-0.0	0.00144605	0.00026781	2.05e-06	702.39591126	700.03929849	700.32082613	-0.08138837	0.00750136	-0.31586387
0.50611	131.78348	5.48e-06	0.00012679	0.00020499	1.68e-06	-0.0	0.00144605	0.00026781	2.05e-06	702.39452928	700.03941605	700.31992048	-0.08135365	0.00749243	-0.31586316
0.50617	131.78979	5.48e-06	0.00012678	0.000205	1.68e-06	-0.0	0.00144605	0.00026781	2.05e-06	702.39314725	700.03953346	700.31901474	-0.08131891	0.0074835	-0.31586245
0.50622	131.79609	5.47e-06	0.00012678	0.00020501	1.68e-06	-0.0	0.00144606	0.00026781	2.05e-06	702.39176518	700.03965074	700.3181089	-0.08128418	0.00747457	-0.31586174
0.50628	131.80239	5.47e-06	0.00012677	0.00020502	1.68e-06	0.0	0.00144606	0.00026781	2.05e-06	702.39038306	700.03976787	700.31720297	-0.08124946	0.00746565	-0.31586103
0.50633	131.80869	5.47e-06	0.00012676	0.00020503	1.68e-06	0.0	0.00144606	0.00026781	2.05e-06	702.38900091	700.03988486	700.31629695	-0.08121471	0.00745672	-0.31586032
0.50639	131.81498	5.47e-06	0.00012675	0.00020504	1.68e-06	0.0	0.00144606	0.00026781	2.05e-06	702.38761871	700.04000171	700.31539083	-0.08117996	0.0074478	-0.3158596
0.50644	131.82127	5.47e-06	0.00012674	0.00020505	1.68e-06	0.0	0.00144606	0.00026781	2.05e-06	702.38623647	700.04011843	700.31448462	-0.0811452	0.00743887	-0.31585889
0.5065	131.82756	5.47e-06	0.00012673	0.00020506	1.68e-06	0.0	0.00144606	0.00026781	2.05e-06	702.38485419	700.040235	700.31357831	-0.08111041	0.00742995	-0.31585818
0.51651	132.90007	5.19e-06	0.00012526	0.00020657	1.64e-06	0.0	0.00144626	0.00026789	2.05e-06	702.13237714	700.05911058	700.14703091	-0.07462707	0.00580849	-0.31572737
0.51656	132.90555	5.19e-06	0.00012525	0.00020657	1.64e-06	0.0	0.00144626	0.00026789	2.05e-06	702.13098389	700.05920147	700.1461068	-0.07459031	0.00579958	-0.31572664
0.51662	132.91103	5.19e-06	0.00012524	0.00020658	1.64e-06	0.0	0.00144627	0.00026789	2.05e-06	702.12959056	700.05929221	700.14518259	-0.07455359	0.00579068	-0.31572591
0.51667	132.9165	5.19e-06	0.00012524	0.00020659	1.64e-06	-0.0	0.00144627	0.00026789	2.05e-06	702.12819715	700.05938281	700.14425828	-0.07451687	0.00578177	-0.31572519
0.51673	132.92196	5.19e-06	0.00012523	0.0002066	1.64e-06	-0.0	0.00144627	0.00026789	2.05e-06	702.12680367	700.05947328	700.14333387	-0.07448011	0.00577286	-0.31572446
0.51678	132.92743	5.18e-06	0.00012522	0.0002066	1.64e-06	-0.0	0.00144627	0.00026789	2.05e-06	702.1254101	700.0595636	700.14240936	-0.07444333	0.00576396	-0.31572374
0.51684	132.93288	5.18e-06	0.00012521	0.00020661	1.64e-06	-0.0	0.00144627	0.00026789	2.05e-06	702.12401646	700.05965379	700.14148474	-0.07440653	0.00575505	-0.31572301
0.51689	132.93833	5.18e-06	0.00012521	0.00020662	1.64e-06	-0.0	0.00144627	0.00026789	2.05e-06	702.12262274	700.05974383	700.14056002	-0.07436969	0.00574614	-0.31572228
0.51695	132.94378	5.18e-06	0.0001252	0.00020663	1.64e-06	-0.0	0.00144627	0.00026789	2.05e-06	702.12122894	700.05983373	700.1396352	-0.07433283	0.00573723	-0.31572156
0.517	132.94923	5.18e-06	0.00012519	0.00020664	1.64e-06	-0.0	0.00144627	0.00026789	2.05e-06	702.11983506	700.0599235	700.13871028	-0.074296	0.00572833	-0.31572083
0.51706	132.95466	5.18e-06	0.00012518	0.00020664	1.64e-06	0.0	0.00144627	0.00026789	2.05e-06	702.1184411	700.06001312	700.13778526	-0.07425916	0.00571942	-0.3157201
0.51711	132.9601	5.18e-06	0.00012518	0.00020665	1.64e-06	0.0	0.00144627	0.00026789	2.05e-06	702.11704706	700.06010261	700.13686014	-0.0742223	0.00571051	-0.31571938
0.51717	132.96552	5.17e-06	0.00012517	0.00020666	1.64e-06	0.0	0.00144628	0.00026789	2.05e-06	702.11565294	700.06019195	700.13593491	-0.07418541	0.0057016	-0.31571865
0.51722	132.97095	5.17e-06	0.00012516	0.00020667	1.64e-06	0.0	0.00144628	0.00026789	2.05e-06	702.11425874	700.06028115	700.13500958	-0.0741485	0.0056927	-0.31571792
0.51728	132.97637	5.17e-06	0.00012516	0.00020667	1.64e-06	0.0	0.00144628	0.00026789	2.05e-06	702.11286446	700.06037022	700.13408415	-0.07411156	0.00568379	-0.3157172
0.51733	132.98178	5.17e-06	0.00012515	0.00020668	1.64e-06	0.0	0.00144628	0.00026789	2.05e-06	702.1114701	700.06045914	700.13315862	-0.07407458	0.00567488	-0.31571647
0.51739	132.98719	5.17e-06	0.00012514	0.00020669	1.64e-06	0.0	0.00144628	0.00026789	2.05e-06	702.11007566	700.06054793	700.13223299	-0.07403763	0.00566597	-0.31571574
0.51744	132.99259	5.17e-06	0.00012513	0.0002067	1.64e-06	-0.0	0.00144628	0.00026789	2.05e-06	702.10868114	700.06063657	700.13130725	-0.07400068	0.00565706	-0.31571502
0.5175	132.99799	5.17e-06	0.00012513	0.0002067	1.64e-06	-0.0	0.00144628	0.00026789	2.05e-06	702.10728653	700.06072507	700.13038141	-0.07396371	0.00564815	-0.31571429
0.52751	133.89554	4.95e-06	0.00012392	0.00020793	1.61e-06	0.0	0.00144644	0.00026796	2.05e-06	701.85190119	700.0744985	699.96010089	-0.06687567	0.00401882	-0.31558054
0.52756	133.89997	4.95e-06	0.00012392	0.00020794	1.61e-06	0.0	0.00144644	0.00026796	2.05e-06	701.85048817	700.07456132	699.95915502	-0.06683414	0.00400979	-0.3155798
0.52762	133.9044	4.95e-06	0.00012391	0.00020795	1.61e-06	0.0	0.00144644	0.00026796	2.05e-06	701.84907504	700.07462399	699.95820903	-0.06679254	0.00400076	-0.31557906
0.52767	133.90882	4.95e-06	0.00012391	0.00020795	1.61e-06	0.0	0.00144644	0.00026796	2.05e-06	701.84766179	700.07468652	699.95726292	-0.0667508	0.00399172	-0.31557831
0.52773	133.91323	4.95e-06	0.0001239	0.00020796	1.61e-06	0.0	0.00144644	0.00026796	2.05e-06	701.84624841	700.07474891	699.95631669	-0.0667092	0.00398269	-0.31557757
0.52778	133.91764	4.95e-06	0.00012389	0.00020796	1.61e-06	0.0	0.00144644	0.00026796	2.05e-06	701.84483492	700.07481116	699.95537034	-0.0666676	0.00397366	-0.31557683
0.52784	133.92204	4.95e-06	0.00012389	0.00020797	1.61e-06	-0.0	0.00144644	0.00026796	2.05e-06	701.8434213	700.07487326	699.95442388	-0.066626	0.00396463	-0.31557608
0.52789	133.92644	4.94e-06	0.00012388	0.00020798	1.61e-06	-0.0	0.00144644	0.00026796	2.05e-06	701.84200757	700.07493523	699.95347729	-0.06658429	0.00395559	-0.31557534
0.52795	133.93083	4.94e-06	0.00012388	0.00020798	1.61e-06	-0.0	0.00144644	0.00026796	2.05e-06	701.84059372	700.07499705	699.95253059	-0.06654253	0.00394656	-0.3155746
0.528	133.93522	4.94e-06	0.00012387	0.00020799	1.61e-06	-0.0	0.00144645	0.00026796	2.05e-06	701.83917974	700.07505873	699.95158376	-0.06650073	0.00393752	-0.31557385
0.52806	133.93959	4.94e-06	0.00012386	0.00020799	1.61e-06	-0.0	0.00144645	0.00026796	2.05e-06	701.83776564	700.07512027	699.95063682	-0.06645888	0.00392848	-0.31557311
0.52811	133.94397	4.94e-06	0.00012386	0.000208	1.61e-06	-0.0	0.00144645	0.00026796	2.05e-06	701.83635143	700.07518167	699.94968975	-0.06641688	0.00391943	-0.31557237
0.52817	133.94833	4.94e-06	0.00012385	0.00020801	1.61e-06	-0.0	0.00144645	0.00026796	2.05e-06	701.83493709	700.07524293	699.94874257	-0.06637484	0.00391039	-0.31557162
0.52822	133.9527	4.94e-06	0.00012385	0.00020801	1.61e-06	-0.0	0.00144645	0.00026796	2.05e-06	701.83352262	700.07530405	699.94779526	-0.06633291	0.00390134	-0.31557088
0.52828	133.95705	4.94e-06	0.00012384	0.00020802	1.61e-06	-0.0	0.00144645	0.00026796	2.05e-06	701.83210804	700.07536502	699.94684783	-0.06629097	0.0038923	-0.31557013
0.52833	133.9614	4.94e-06	0.00012384	0.00020802	1.61e-06	0.0	0.00144645	0.00026796	2.05e-06	701.83069334	700.07542585	699.94590029	-0.06624904	0.00388326	-0.31556939
0.52839	133.96574	4.93e-06	0.00012383	0.00020803	1.61e-06	0.0	0.00144645	0.00026796	2.05e-06	701.82927851	700.07548655	699.94495262	-0.06620695	0.00387421	-0.31556865
0.52844	133.97008	4.93e-06	0.00012382	0.00020803	1.61e-06	0.0	0.00144645	0.00026796	2.05e-06	701.82786356	700.0755471	699.94400483	-0.06616486	0.00386516	-0.3155679
0.5285	133.97441	4.93e-06	0.00012382	0.00020804	1.61e-06	0.0	0.00144645	0.00026796	2.05e-06	701.82644849	700.0756075	699.94305692	-0.06612269	0.00385611	-0.31556716
0.53851	134.65362	4.78e-06	0.00012293	0.00020895	1.58e-06	-0.0	0.00144656	0.000268	2.05e-06	701.56676848	700.08421175	699.76832952	-0.05746703	0.00216748	-0.31542992
0.53856	134.65669	4.78e-06	0.00012292	0.00020896	1.58e-06	-0.0	0.00144657	0.000268	2.05e-06	701.56533024	700.08424564	699.76735593	-0.05741144	0.00215784	-0.31542915
0.53862	134.65975	4.78e-06	0.00012292	0.00020896	1.58e-06	-0.0	0.00144657	0.000268	2.05e-06	701.56389189	700.08427937	699.76638217	-0.05735567	0.00214818	-0.31542839
0.53867	134.6628	4.78e-06	0.00012292	0.00020896	1.58e-06	-0.0	0.00144657	0.00026801	2.05e-06	701.56245344	700.08431296	699.76540823	-0.05729973	0.00213852	-0.31542762
0.53873	134.66584	4.78e-06	0.00012291	0.00020897	1.58e-06	-0.0	0.00144657	0.00026801	2.05e-06	701.56101488	700.08434639	699.76443413	-0.05724363	0.00212885	-0.31542686
0.53878	134.66888	4.78e-06	0.00012291	0.00020897	1.58e-06	-0.0	0.00144657	0.00026801	2.05e-06	701.55957622	700.08437967	699.76345986	-0.05718737	0.00211917	-0.31542609
0.53884	134.67191	4.77e-06	0.0001229	0.00020898	1.58e-06	-0.0	0.00144657	0.00026801	2.05e-06	701.55813746	700.0844128	699.76248542	-0.05713102	0.00210949	-0.31542533
0.53889	134.67492	4.77e-06	0.0001229	0.00020898	1.58e-06	-0.0	0.00144657	0.00026801	2.05e-06	701.5566986	700.08444578	699.7615108	-0.05707448	0.0020998	-0.31542456
0.53895	134.67793	4.77e-06	0.0001229	0.00020898	1.58e-06	-0.0	0.00144657	0.00026801	2.05e-06	701.55525964	700.08447861	699.76053601	-0.0570178	0.0020901	-0.31542379
0.539	134.68094	4.77e-06	0.00012289	0.00020899	1.58e-06	-0.0	0.00144657	0.00026801	2.05e-06	701.55382059	700.08451129	699.75956105	-0.05696097	0.00208039	-0.31542303
0.53906	134.68393	4.77e-06	0.00012289	0.00020899	1.58e-06	-0.0	0.00144657	0.00026801	2.05e-06	701.55238143	700.08454382	699.75858592	-0.05690401	0.00207068	-0.31542226
0.53911	134.68692	4.77e-06	0.00012289	0.000209	1.58e-06	-0.0	0.00144657	0.00026801	2.05e-06	701.55094218	700.08457619	699.75761061	-0.05684689	0.00206096	-0.3154215
0.53917	134.68989	4.77e-06	0.00012288	0.000209	1.58e-06	-0.0	0.00144657	0.00026801	2.05e-06	701.54950283	700.08460841	699.75663513	-0.05678962	0.00205123	-0.31542073
0.53922	134.69286	4.77e-06	0.00012288	0.000209	1.58e-06	-0.0	0.00144657	0.00026801	2.05e-06	701.54806339	700.08464049	699.75565947	-0.0567322	0.0020415	-0.31541996
0.53928	134.69582	4.77e-06	0.00012287	0.00020901	1.58e-06	-0.0	0.00144657	0.00026801	2.05e-06	701.54662385	700.08467241	699.75468364	-0.05667463	0.00203176	-0.3154192
0.53933	134.69877	4.77e-06	0.00012287	0.00020901	1.58e-06	-0.0	0.00144657	0.00026801	2.05e-06	701.54518422	700.08470417	699.75370763	-0.05661692	0.00202201	-0.31541843
0.53939	134.70172	4.77e-06	0.00012287	0.00020902	1.58e-06	-0.0	0.00144657	0.00026801	2.05e-06	701.5437445	700.08473579	699.75273144	-0.05655905	0.00201225	-0.31541766
0.53944	134.70465	4.77e-06	0.00012286	0.00020902	1.58e-06	-0.0	0.00144657	0.00026801	2.05e-06	701.54230469	700.08476725	699.75175508	-0.056501	0.00200248	-0.3154169
0.5395	134.70758	4.77e-06	0.00012286	0.00020902	1.58e-06	-0.0	0.00144657	0.00026801	2.05e-06	701.54086479	700.08479856	699.75077854	-0.05644281	0.00199271	-0.31541613
0.54951	135.06402	4.69e-06	0.0001224	0.00020949	1.57e-06	-0.0	0.00144663	0.00026803	2.05e-06	701.28253161	700.08766933	699.5688044	-0.03572846	-0.000328	-0.31527318
0.54956	135.06459	4.69e-06	0.0001224	0.00020949	1.57e-06	-0.0	0.00144663	0.00026803	2.05e-06	701.28126873	700.08766437	699.56775938	-0.03526323	-0.00036031	-0.31527236
0.54962	135.06514	4.69e-06	0.0001224	0.00020949	1.57e-06	-0.0	0.00144663	0.00026803	2.05e-06	701.28001649	700.0876589	699.56671273	-0.0347609	-0.00039472	-0.31527154
0.54967	135.06566	4.69e-06	0.0001224	0.00020949	1.57e-06	-0.0	0.00144663	0.00026803	2.05e-06	701.27877606	700.0876529	699.56566434	-0.03421616	-0.00043153	-0.31527071
0.54973	135.06615	4.69e-06	0.0001224	0.0002095	1.57e-06	-0.0	0.00144663	0.00026803	2.05e-06	701.2775488	700.08764633	699.56461405	-0.03361684	-0.00047144	-0.31526989
0.54978	135.0666	4.69e-06	0.0001224	0.0002095	1.57e-06	-0.0	0.00144663	0.00026803	2.05e-06	701.27633649	700.08763914	699.56356167	-0.03295053	-0.00051515	-0.31526906
0.54984	135.06702	4.69e-06	0.0001224	0.0002095	1.57e-06	-0.0	0.00144663	0.00026803	2.05e-06	701.27514132	700.08763128	699.56250696	-0.03219876	-0.00056372	-0.31526823
0.54989	135.06741	4.69e-06	0.0001224	0.0002095	1.57e-06	-0.0	0.00144663	0.00026803	2.05e-06	701.27396614	700.08762266	699.56144963	-0.03133353	-0.00061875	-0.3152674
0.54995	135.06775	4.69e-06	0.00012239	0.0002095	1.57e-06	-0.0	0.00144663	0.00026803	2.05e-06	701.27281477	700.08761319	699.56038926	-0.03030694	-0.000683	-0.31526656
0.55	135.06806	4.69e-06	0.00012239	0.0002095	1.57e-06	-0.0	0.00144663	0.00026803	2.05e-06	701.27169275	700.08760273	699.5593253	1670.88051031	111.14210968	180.92824125
