# Supplementary material for: Dataset for the simulated biomass pyrolysis in rotary kilns with varying particle residence time distributions
Source: Data Brief. 2021 Nov 23;39:107603. doi: 10.1016/j.dib.2021.107603 (PMC8633881; doi:10.1016/j.dib.2021.107603)
Supplement: Supplementary Data S1 — Supplementary Raw Research Data. This is open data under the CC BY license http://creativecommons.org/licenses/by/4.0/ [file mmc1.zip › supplementary/112/logFiles/log_Pe50]

l,m	Tau,s	F_w,kg/s	F_is,kg/s	F_c,kg/s	F_rt,kg/s	F_w_wet,kg/s	F_it,kg/s	F_g,kg/s	F_H2O_g,kg/s	T_b,K	T_g,K	T_w,K	q_bed,kW/m	q_gas,kW/m	q_loss,kW/m
5e-05	0.00931	0.0	0.0	0.0	0.0	0.00205273	0.0	0.0	0.0	298.62236975	300.54773617	833.01824804	31.71827682	3.02706087	-0.42003286
0.00011	0.02793	0.0	0.0	0.0	0.0	0.00205273	0.0	0.0	0.0	299.09413371	302.94114168	832.88663432	31.68589464	3.02260295	-0.41992954
0.00016	0.04654	0.0	0.0	0.0	0.0	0.00205273	0.0	0.0	0.0	299.56529288	305.33018239	832.75515886	31.65355793	3.01808725	-0.41982633
0.00022	0.06516	0.0	0.0	0.0	0.0	0.00205273	0.0	0.0	0.0	300.03584841	307.71481746	832.62382172	31.62126559	3.0135151	-0.41972323
0.00027	0.08377	0.0	0.0	0.0	0.0	0.00205273	0.0	0.0	0.0	300.50580145	310.095007	832.49262294	31.58901773	3.00888519	-0.41962024
0.00033	0.10239	0.0	0.0	0.0	0.0	0.00205273	0.0	0.0	0.0	300.97515313	312.47071033	832.36156257	31.55681299	3.00420101	-0.41951736
0.00038	0.121	0.0	0.0	0.0	0.0	0.00205273	0.0	0.0	0.0	301.44390454	314.84188907	832.23064064	31.5246517	2.99946055	-0.41941459
0.00044	0.13961	0.0	0.0	0.0	0.0	0.00205273	0.0	0.0	0.0	301.91205681	317.20850357	832.09985722	31.49253372	2.9946583	-0.41931193
0.00049	0.15823	0.0	0.0	0.0	0.0	0.00205273	0.0	0.0	0.0	302.37961102	319.57051088	831.96921236	31.46045929	2.98980379	-0.41920938
0.0105	3.53603	5e-08	0.0	0.0	0.0	0.00205269	0.0	0.0	0.0	378.50750606	637.72024018	810.54603006	26.23747088	1.36592642	-0.40239369
0.01056	3.55453	5e-08	0.0	0.0	0.0	0.00205269	0.0	0.0	0.0	378.88119599	638.74931719	810.44121256	26.21146585	1.35598649	-0.40231143
0.01061	3.57304	5e-08	0.0	0.0	0.0	0.00205268	0.0	0.0	0.0	379.25444144	639.77075913	810.33652989	26.18548291	1.34607895	-0.40222927
0.01067	3.59154	5e-08	0.0	0.0	0.0	0.00205268	0.0	0.0	0.0	379.62724297	640.78459376	810.23198186	26.15952195	1.33620454	-0.40214721
0.01072	3.61005	5e-08	0.0	0.0	0.0	0.00205268	0.0	0.0	0.0	379.99960115	641.79084934	810.12756825	26.13358286	1.32636398	-0.40206527
0.01078	3.62855	5e-08	0.0	0.0	0.0	0.00205268	0.0	0.0	0.0	380.37151657	642.78955466	810.02328887	26.10766553	1.31655799	-0.40198342
0.01083	3.64705	5e-08	0.0	0.0	0.0	0.00205268	0.0	0.0	0.0	380.74298979	643.780739	809.9191435	26.08177029	1.30678469	-0.40190169
0.01089	3.66555	6e-08	0.0	0.0	0.0	0.00205268	0.0	0.0	0.0	381.11402139	644.76443011	809.81513192	26.05592422	1.29688148	-0.40182001
0.01094	3.68406	6e-08	0.0	0.0	0.0	0.00205267	0.0	0.0	0.0	381.48461242	645.74052753	809.71125446	26.03007735	1.28714846	-0.40173848
0.011	3.70256	6e-08	0.0	0.0	0.0	0.00205267	0.0	0.0	0.0	381.85476304	646.70916726	809.60751046	26.00425233	1.27744976	-0.40165705
0.01105	3.72106	6e-08	0.0	0.0	0.0	0.00205267	0.0	0.0	0.0	382.22447384	647.67037814	809.50389972	25.97844905	1.26778601	-0.40157573
0.01111	3.73956	6e-08	0.0	0.0	0.0	0.00205267	0.0	0.0	0.0	382.59374537	648.62418947	809.40042203	25.95266743	1.25815781	-0.40149451
0.01116	3.75806	7e-08	0.0	0.0	0.0	0.00205267	0.0	0.0	0.0	382.96257821	649.57063095	809.29707717	25.92690737	1.24856578	-0.4014134
0.01122	3.77655	7e-08	0.0	0.0	0.0	0.00205267	0.0	0.0	0.0	383.3309729	650.50973271	809.19386493	25.90116879	1.23901052	-0.40133239
0.01127	3.79505	7e-08	0.0	0.0	0.0	0.00205266	0.0	0.0	0.0	383.69893003	651.44152529	809.09078509	25.87545159	1.22949265	-0.40125148
0.01133	3.81355	7e-08	0.0	0.0	0.0	0.00205266	0.0	0.0	0.0	384.06645013	652.36603967	808.98783742	25.84975567	1.22001279	-0.40117068
0.01138	3.83205	7e-08	0.0	0.0	0.0	0.00205266	0.0	0.0	0.0	384.43353378	653.28330724	808.88502171	25.82408095	1.21057153	-0.40108998
0.01144	3.85054	8e-08	0.0	0.0	0.0	0.00205266	0.0	0.0	0.0	384.80018152	654.19335982	808.78233773	25.79842734	1.20116951	-0.40100939
0.01149	3.86904	8e-08	0.0	0.0	0.0	0.00205265	0.0	0.0	0.0	385.16639391	655.09622966	808.67978526	25.77279474	1.19180732	-0.4009289
0.0215	7.2253	5.01e-06	0.0	0.0	0.0	0.00204771	0.0	0.0	1e-08	445.08625012	733.821659	791.96557486	21.44116825	0.17974795	-0.38780949
0.02156	7.24368	5.1e-06	0.0	0.0	0.0	0.00204762	0.0	0.0	1e-08	445.38115488	733.95454052	791.88320262	21.41918659	0.17736037	-0.38774484
0.02161	7.26207	5.2e-06	0.0	0.0	0.0	0.00204753	0.0	0.0	1e-08	445.67571193	734.08563331	791.80092183	21.39722511	0.17499574	-0.38768025
0.02167	7.28045	5.29e-06	0.0	0.0	0.0	0.00204744	0.0	0.0	1e-08	445.96992171	734.21495439	791.71873233	21.37528381	0.17265385	-0.38761573
0.02172	7.29884	5.39e-06	0.0	0.0	0.0	0.00204734	0.0	0.0	1e-08	446.26378462	734.3425206	791.63663395	21.3533627	0.17033449	-0.38755129
0.02178	7.31722	5.48e-06	0.0	0.0	0.0	0.00204724	0.0	0.0	1e-08	446.55730111	734.46834864	791.55462654	21.33146163	0.16803842	-0.38748691
0.02183	7.3356	5.58e-06	0.0	0.0	0.0	0.00204714	0.0	0.0	1e-08	446.85047158	734.59245584	791.47270993	21.30958024	0.1657679	-0.38742261
0.02189	7.35399	5.68e-06	0.0	0.0	0.0	0.00204704	0.0	0.0	1e-08	447.14329645	734.71486141	791.39088396	21.28771949	0.16351646	-0.38735838
0.02194	7.37237	5.78e-06	0.0	0.0	0.0	0.00204694	0.0	0.0	1e-08	447.43577616	734.83557922	791.30914847	21.26587891	0.16128694	-0.38729422
0.022	7.39075	5.89e-06	0.0	0.0	0.0	0.00204684	0.0	0.0	1e-08	447.72791112	734.95462551	791.22750331	21.24405851	0.15907913	-0.38723014
0.02205	7.40913	5.99e-06	0.0	0.0	0.0	0.00204673	0.0	0.0	1e-08	448.01970174	735.07201635	791.14594832	21.2222583	0.15689285	-0.38716612
0.02211	7.42751	6.1e-06	0.0	0.0	0.0	0.00204663	0.0	0.0	1e-08	448.31114846	735.18776768	791.06448335	21.20047828	0.1547279	-0.38710217
0.02216	7.44589	6.21e-06	0.0	0.0	0.0	0.00204652	0.0	0.0	1e-08	448.60225169	735.30189527	790.98310823	21.17871845	0.15258408	-0.38703829
0.02222	7.46427	6.32e-06	0.0	0.0	0.0	0.00204641	0.0	0.0	1e-08	448.89301185	735.41441475	790.90182282	21.15697882	0.1504612	-0.38697449
0.02227	7.48265	6.43e-06	0.0	0.0	0.0	0.0020463	0.0	0.0	1e-08	449.18342935	735.52534163	790.82062695	21.13525938	0.14835907	-0.38691075
0.02233	7.50102	6.54e-06	0.0	0.0	0.0	0.00204619	0.0	0.0	1e-08	449.47350462	735.63469122	790.73952048	21.11356015	0.1462775	-0.38684709
0.02238	7.5194	6.66e-06	0.0	0.0	0.0	0.00204607	0.0	0.0	1e-08	449.76323807	735.74247872	790.65850326	21.09188113	0.14421628	-0.38678349
0.02244	7.53778	6.77e-06	0.0	0.0	0.0	0.00204595	0.0	0.0	1e-08	450.05263012	735.84871917	790.57757512	21.07022227	0.14217553	-0.38671996
0.02249	7.55615	6.89e-06	0.0	0.0	0.0	0.00204584	0.0	0.0	1e-08	450.34168118	735.9534277	790.49673592	21.04858282	0.14016061	-0.38665651
0.0325	10.89041	9.156e-05	0.0	0.0	0.0	0.00196108	0.0	0.0	9e-08	497.66763398	740.05623171	777.13426488	17.44156835	-0.01939697	-0.3761672
0.03256	10.90867	9.262e-05	0.0	0.0	0.0	0.00196002	0.0	0.0	9e-08	497.90067318	740.03460655	777.06765089	17.42351985	-0.01961809	-0.37611491
0.03261	10.92693	9.37e-05	0.0	0.0	0.0	0.00195894	0.0	0.0	9e-08	498.1334378	740.01275679	777.00110548	17.40548998	-0.01983548	-0.37606267
0.03267	10.9452	9.478e-05	0.0	0.0	0.0	0.00195786	0.0	0.0	9e-08	498.36592814	739.99068488	776.93462855	17.38747873	-0.02004918	-0.37601048
0.03272	10.96346	9.588e-05	0.0	0.0	0.0	0.00195676	0.0	0.0	1e-07	498.59814451	739.96839325	776.86822003	17.36948607	-0.02025922	-0.37595835
0.03278	10.98172	9.698e-05	0.0	0.0	0.0	0.00195566	0.0	0.0	1e-07	498.83008722	739.9458843	776.80187983	17.35151199	-0.02046562	-0.37590628
0.03283	10.99998	9.809e-05	0.0	0.0	0.0	0.00195454	0.0	0.0	1e-07	499.06175656	739.9231604	776.73560787	17.33355649	-0.02066842	-0.37585425
0.03289	11.01824	9.922e-05	0.0	0.0	0.0	0.00195341	0.0	0.0	1e-07	499.29315286	739.90022393	776.66940407	17.31561955	-0.02086775	-0.37580229
0.03294	11.0365	0.00010036	0.0	0.0	0.0	0.00195228	0.0	0.0	1e-07	499.5242764	739.87707713	776.60326834	17.29770128	-0.02106466	-0.37575037
0.033	11.05476	0.0001015	0.0	0.0	0.0	0.00195113	0.0	0.0	1e-07	499.75512751	739.85372152	776.53720061	17.27980144	-0.02125715	-0.37569851
0.03305	11.07302	0.00010266	0.0	0.0	0.0	0.00194997	0.0	0.0	1e-07	499.98570648	739.83016004	776.47120078	17.26192012	-0.0214462	-0.3756467
0.03311	11.09128	0.00010382	0.0	0.0	0.0	0.0019488	0.0	0.0	1e-07	500.21601362	739.80639493	776.40526878	17.24405731	-0.02163183	-0.37559494
0.03316	11.10953	0.000105	0.0	0.0	0.0	0.00194762	0.0	0.0	1.1e-07	500.44604922	739.7824284	776.33940453	17.22621299	-0.02181408	-0.37554324
0.03322	11.12779	0.00010619	0.0	0.0	0.0	0.00194644	0.0	0.0	1.1e-07	500.67581359	739.75826267	776.27360793	17.20838714	-0.02199297	-0.37549159
0.03327	11.14605	0.00010739	0.0	0.0	0.0	0.00194523	0.0	0.0	1.1e-07	500.90530702	739.73389991	776.20787892	17.19057976	-0.02216854	-0.37543999
0.03333	11.1643	0.0001086	0.0	0.0	0.0	0.00194402	0.0	0.0	1.1e-07	501.13452983	739.70934226	776.1422174	17.17279083	-0.02234081	-0.37538845
0.03338	11.18256	0.00010982	0.0	0.0	0.0	0.0019428	0.0	0.0	1.1e-07	501.36348232	739.68459187	776.0766233	17.15502034	-0.02250982	-0.37533696
0.03344	11.20081	0.00011105	0.0	0.0	0.0	0.00194157	0.0	0.0	1.1e-07	501.59216477	739.65965084	776.01109653	17.13726827	-0.02267558	-0.37528552
0.03349	11.21906	0.0001123	0.0	0.0	0.0	0.00194032	0.0	0.0	1.1e-07	501.8205775	739.63452128	775.94563702	17.11953461	-0.02283814	-0.37523413
0.0435	14.53083	0.00057771	3e-08	0.0	0.0	0.00147438	3e-08	0.0	5.8e-07	539.19307375	733.34006551	765.0753569	14.18375944	-0.0194181	-0.36670096
0.04356	14.54897	0.00058174	4e-08	0.0	0.0	0.00147035	3e-08	0.0	5.8e-07	539.37693373	733.30110464	765.02097145	14.16914572	-0.01929222	-0.36665826
0.04361	14.56711	0.00058578	4e-08	0.0	0.0	0.00146629	3e-08	0.0	5.9e-07	539.56057651	733.26213004	764.96664038	14.15454758	-0.01916569	-0.36661561
0.04367	14.58525	0.00058985	4e-08	0.0	0.0	0.00146223	3e-08	0.0	5.9e-07	539.74400239	733.223142	764.91236364	14.13996498	-0.01903851	-0.36657301
0.04372	14.60338	0.00059392	4e-08	0.0	0.0	0.00145815	3e-08	0.0	5.9e-07	539.92721169	733.18414077	764.85814115	14.12539792	-0.01891069	-0.36653044
0.04378	14.62152	0.00059801	4e-08	0.0	0.0	0.00145405	3e-08	0.0	6e-07	540.11020468	733.14512662	764.80397287	14.11084638	-0.01878222	-0.36648792
0.04383	14.63966	0.00060212	4e-08	0.0	0.0	0.00144994	3e-08	0.0	6e-07	540.29298168	733.10609982	764.74985873	14.09631033	-0.01865312	-0.36644544
0.04389	14.65779	0.00060624	4e-08	0.0	0.0	0.00144581	3e-08	0.0	6.1e-07	540.47554299	733.06706062	764.69579866	14.08178977	-0.01852339	-0.366403
0.04394	14.67593	0.00061038	4e-08	0.0	0.0	0.00144167	3e-08	0.0	6.1e-07	540.6578889	733.02800927	764.64179262	14.06728466	-0.01839303	-0.36636061
0.044	14.69406	0.00061453	4e-08	0.0	0.0	0.00143751	3e-08	0.0	6.2e-07	540.84001972	732.988946	764.58784054	14.052795	-0.01826204	-0.36631825
0.04405	14.7122	0.0006187	4e-08	0.0	0.0	0.00143334	3e-08	0.0	6.2e-07	541.02193575	732.94987106	764.53394235	14.03832077	-0.01813044	-0.36627594
0.04411	14.73033	0.00062288	4e-08	0.0	0.0	0.00142915	3e-08	0.0	6.2e-07	541.20363729	732.91078469	764.48009801	14.02386195	-0.01799822	-0.36623368
0.04416	14.74846	0.00062707	4e-08	0.0	0.0	0.00142495	3e-08	0.0	6.3e-07	541.38512465	732.8716871	764.42630744	14.00941851	-0.01786539	-0.36619145
0.04422	14.76659	0.00063128	4e-08	0.0	0.0	0.00142074	3e-08	0.0	6.3e-07	541.56639812	732.83257852	764.37257059	13.99499045	-0.01773196	-0.36614927
0.04427	14.78472	0.0006355	4e-08	0.0	0.0	0.00141651	3e-08	0.0	6.4e-07	541.74745802	732.79345916	764.3188874	13.98057772	-0.01759789	-0.36610712
0.04433	14.80285	0.00063974	5e-08	0.0	0.0	0.00141226	4e-08	1e-08	6.4e-07	541.92830463	732.75432918	764.26525781	13.9661803	-0.01746319	-0.36606502
0.04438	14.82098	0.000644	5e-08	0.0	0.0	0.00140801	4e-08	1e-08	6.4e-07	542.10893825	732.7151887	764.21168175	13.95179822	-0.01732793	-0.36602297
0.04444	14.83911	0.00064826	5e-08	0.0	0.0	0.00140373	4e-08	1e-08	6.5e-07	542.2893592	732.676038	764.15815918	13.93743145	-0.01719208	-0.36598095
0.04449	14.85724	0.00065254	5e-08	0.0	0.0	0.00139945	4e-08	1e-08	6.5e-07	542.46956778	732.63687729	764.10469002	13.92307995	-0.01705564	-0.36593898
0.05455	18.16403	0.00152244	6e-07	0.0	1e-08	0.00052735	7.1e-07	1.1e-07	1.53e-06	572.19713205	725.17833422	755.16088357	11.533363	0.01855949	-0.358918
0.05461	18.18205	0.00152668	6e-07	0.0	1e-08	0.00052309	7.2e-07	1.1e-07	1.53e-06	572.34355623	725.13357978	755.11630477	11.52148162	0.0188373	-0.358883
0.05466	18.20006	0.00153091	6.1e-07	0.0	1e-08	0.00051884	7.3e-07	1.1e-07	1.53e-06	572.48982369	725.08874018	755.07176953	11.5096118	0.01911648	-0.35884804
0.05472	18.21807	0.00153512	6.2e-07	0.0	1e-08	0.00051461	7.4e-07	1.1e-07	1.54e-06	572.63593467	725.0438146	755.0272778	11.49775376	0.01939671	-0.35881312
0.05477	18.23607	0.00153931	6.2e-07	0.0	1e-08	0.0005104	7.5e-07	1.1e-07	1.54e-06	572.78188944	724.99880246	754.98282953	11.48590717	0.01967847	-0.35877822
0.05483	18.25408	0.00154348	6.3e-07	0.0	1e-08	0.0005062	7.6e-07	1.1e-07	1.55e-06	572.92768821	724.95370284	754.93842468	11.47407204	0.0199617	-0.35874337
0.05488	18.27209	0.00154764	6.4e-07	0.0	1e-08	0.00050202	7.7e-07	1.1e-07	1.55e-06	573.07333122	724.90851484	754.89406319	11.46224841	0.02024632	-0.35870854
0.05494	18.2901	0.00155178	6.4e-07	0.0	1e-08	0.00049785	7.7e-07	1.2e-07	1.55e-06	573.21881871	724.86323766	754.84974502	11.45043628	0.02053234	-0.35867375
0.05499	18.3081	0.00155591	6.5e-07	0.0	1e-08	0.0004937	7.8e-07	1.2e-07	1.56e-06	573.36415089	724.81787049	754.80547012	11.43863562	0.02081977	-0.35863899
0.05505	18.32611	0.00156002	6.6e-07	0.0	1e-08	0.00048957	7.9e-07	1.2e-07	1.56e-06	573.50932802	724.77241249	754.76123844	11.42684641	0.02110863	-0.35860427
0.0551	18.34412	0.00156411	6.7e-07	0.0	1e-08	0.00048546	8e-07	1.2e-07	1.57e-06	573.65435031	724.72686288	754.71704993	11.41506864	0.02139892	-0.35856958
0.05516	18.36212	0.00156818	6.7e-07	0.0	1e-08	0.00048136	8.2e-07	1.2e-07	1.57e-06	573.79921799	724.68122083	754.67290455	11.40330228	0.02169064	-0.35853493
0.05521	18.38012	0.00157224	6.8e-07	0.0	1e-08	0.00047728	8.3e-07	1.2e-07	1.58e-06	573.94393129	724.63548553	754.62880224	11.39154733	0.02198382	-0.35850031
0.05527	18.39813	0.00157628	6.9e-07	0.0	1e-08	0.00047322	8.4e-07	1.3e-07	1.58e-06	574.08849044	724.58965618	754.58474296	11.37980377	0.02227845	-0.35846572
0.05532	18.41613	0.0015803	7e-07	0.0	1e-08	0.00046917	8.5e-07	1.3e-07	1.58e-06	574.23289565	724.54373197	754.54072666	11.36807157	0.02257455	-0.35843117
0.05538	18.43413	0.00158431	7e-07	0.0	1e-08	0.00046514	8.6e-07	1.3e-07	1.59e-06	574.37714716	724.49771209	754.49675329	11.35635072	0.02287213	-0.35839665
0.05543	18.45213	0.00158829	7.1e-07	0.0	1e-08	0.00046113	8.7e-07	1.3e-07	1.59e-06	574.52124518	724.45159575	754.45282281	11.34464121	0.0231712	-0.35836216
0.05549	18.47013	0.00159226	7.2e-07	0.0	1e-08	0.00045714	8.8e-07	1.3e-07	1.6e-06	574.66518994	724.40538213	754.40893516	11.33294301	0.02347176	-0.35832771
0.06555	21.75329	0.00199449	3.47e-06	0.0	5e-08	4.62e-05	5.64e-06	8.8e-07	2.01e-06	598.59227295	713.78076604	747.05052289	9.36780565	0.10828597	-0.3525512
0.06561	21.77117	0.00199517	3.49e-06	0.0	5e-08	4.544e-05	5.69e-06	8.9e-07	2.01e-06	598.71045364	713.71027561	747.01373714	9.35798102	0.10891004	-0.35252232
0.06566	21.78905	0.00199585	3.52e-06	0.0	5e-08	4.468e-05	5.73e-06	8.9e-07	2.01e-06	598.8285027	713.63967141	746.97698594	9.3481666	0.1095355	-0.35249347
0.06572	21.80693	0.00199651	3.54e-06	0.0	5e-08	4.394e-05	5.78e-06	9e-07	2.01e-06	598.94642021	713.5689542	746.94026924	9.33836246	0.11016234	-0.35246465
0.06577	21.82481	0.00199717	3.56e-06	0.0	5e-08	4.32e-05	5.83e-06	9.1e-07	2.01e-06	599.06420625	713.49812476	746.903587	9.32856868	0.11079055	-0.35243585
0.06583	21.84269	0.00199781	3.59e-06	0.0	5e-08	4.248e-05	5.87e-06	9.2e-07	2.01e-06	599.18186089	713.42718386	746.86693917	9.31878533	0.11142013	-0.35240708
0.06588	21.86057	0.00199844	3.61e-06	0.0	5e-08	4.177e-05	5.92e-06	9.2e-07	2.01e-06	599.29938421	713.35613228	746.8303257	9.30900068	0.11205107	-0.35237834
0.06594	21.87844	0.00199906	3.64e-06	0.0	5e-08	4.106e-05	5.97e-06	9.3e-07	2.01e-06	599.41677614	713.28497081	746.79374661	9.29920657	0.11268339	-0.35234962
0.06599	21.89632	0.00199967	3.66e-06	0.0	6e-08	4.037e-05	6.02e-06	9.4e-07	2.01e-06	599.5340365	713.21370021	746.7572019	9.28944126	0.11331701	-0.35232093
0.06605	21.91419	0.00200028	3.69e-06	0.0	6e-08	3.969e-05	6.07e-06	9.5e-07	2.01e-06	599.65116561	713.1423213	746.72069149	9.27968455	0.11395195	-0.35229227
0.0661	21.93207	0.00200087	3.71e-06	0.0	6e-08	3.901e-05	6.12e-06	9.6e-07	2.01e-06	599.76816353	713.07083491	746.68421532	9.26993634	0.1145882	-0.35226364
0.06616	21.94994	0.00200145	3.74e-06	0.0	6e-08	3.835e-05	6.17e-06	9.6e-07	2.01e-06	599.8850303	712.99924185	746.64777336	9.26019654	0.11522575	-0.35223503
0.06621	21.96781	0.00200202	3.76e-06	0.0	6e-08	3.769e-05	6.22e-06	9.7e-07	2.02e-06	600.00176599	712.92754294	746.61136558	9.25046504	0.11586458	-0.35220645
0.06627	21.98569	0.00200258	3.79e-06	0.0	6e-08	3.704e-05	6.27e-06	9.8e-07	2.02e-06	600.11837064	712.85573901	746.57499193	9.24074174	0.1165047	-0.35217789
0.06632	22.00356	0.00200313	3.81e-06	0.0	6e-08	3.641e-05	6.32e-06	9.9e-07	2.02e-06	600.23484431	712.78383089	746.53865239	9.23102653	0.11714608	-0.35214936
0.06638	22.02143	0.00200367	3.84e-06	0.0	6e-08	3.578e-05	6.37e-06	1e-06	2.02e-06	600.35118706	712.71181943	746.50234692	9.2213193	0.11778872	-0.35212086
0.06643	22.0393	0.00200421	3.86e-06	0.0	6e-08	3.516e-05	6.42e-06	1e-06	2.02e-06	600.46739892	712.63970547	746.46607547	9.21161994	0.1184326	-0.35209239
0.06649	22.05717	0.00200473	3.89e-06	0.0	6e-08	3.455e-05	6.47e-06	1.01e-06	2.02e-06	600.58347995	712.56748986	746.42983803	9.20192832	0.11907772	-0.35206394
0.07655	25.31615	0.00201327	1.082e-05	1e-08	2e-07	6.2e-07	2.22e-05	3.57e-06	2.05e-06	619.7096589	698.67129328	740.33077612	7.58683554	0.24553951	-0.34727595
0.07661	25.3339	0.00201308	1.087e-05	1e-08	2e-07	6e-07	2.232e-05	3.59e-06	2.05e-06	619.80310838	698.5974393	740.30016208	7.57882239	0.2462112	-0.34725191
0.07666	25.35164	0.0020129	1.092e-05	1e-08	2.1e-07	5.9e-07	2.245e-05	3.61e-06	2.05e-06	619.89644343	698.52366709	740.26957559	7.57081567	0.24688206	-0.3472279
0.07672	25.36939	0.00201271	1.097e-05	1e-08	2.1e-07	5.7e-07	2.258e-05	3.63e-06	2.05e-06	619.98966413	698.4499775	740.23901666	7.56281514	0.24755207	-0.34720391
0.07677	25.38714	0.00201252	1.103e-05	1e-08	2.1e-07	5.5e-07	2.271e-05	3.65e-06	2.05e-06	620.08277053	698.37637132	740.20848525	7.55482055	0.24822123	-0.34717994
0.07683	25.40488	0.00201233	1.108e-05	1e-08	2.1e-07	5.4e-07	2.284e-05	3.67e-06	2.05e-06	620.17576271	698.30284937	740.17798135	7.54683161	0.24888953	-0.347156
0.07688	25.42262	0.00201214	1.113e-05	1e-08	2.1e-07	5.3e-07	2.297e-05	3.7e-06	2.05e-06	620.26864073	698.22941246	740.14750494	7.53884807	0.24955696	-0.34713207
0.07694	25.44037	0.00201195	1.118e-05	1e-08	2.1e-07	5.1e-07	2.31e-05	3.72e-06	2.05e-06	620.36140464	698.15606138	740.11705599	7.53086964	0.25022352	-0.34710817
0.07699	25.45811	0.00201175	1.123e-05	1e-08	2.1e-07	5e-07	2.323e-05	3.74e-06	2.05e-06	620.4540545	698.08279695	740.08663451	7.52289601	0.2508892	-0.34708428
0.07705	25.47585	0.00201156	1.129e-05	1e-08	2.1e-07	4.9e-07	2.337e-05	3.76e-06	2.05e-06	620.54659037	698.00961995	740.05624046	7.51499294	0.25155401	-0.34706042
0.0771	25.49359	0.00201136	1.134e-05	1e-08	2.2e-07	4.7e-07	2.35e-05	3.78e-06	2.05e-06	620.63901314	697.93653125	740.0258736	7.50705014	0.2522179	-0.34703658
0.07716	25.51133	0.00201117	1.139e-05	1e-08	2.2e-07	4.6e-07	2.363e-05	3.8e-06	2.05e-06	620.73132229	697.86353158	739.99553406	7.49911451	0.25288089	-0.34701277
0.07721	25.52907	0.00201097	1.145e-05	1e-08	2.2e-07	4.5e-07	2.377e-05	3.83e-06	2.05e-06	620.8235179	697.79062172	739.96522184	7.49118625	0.25354297	-0.34698897
0.07727	25.54681	0.00201077	1.15e-05	1e-08	2.2e-07	4.4e-07	2.39e-05	3.85e-06	2.05e-06	620.91560005	697.71780245	739.9349369	7.48326535	0.25420413	-0.3469652
0.07732	25.56455	0.00201057	1.155e-05	1e-08	2.2e-07	4.2e-07	2.404e-05	3.87e-06	2.05e-06	621.00756883	697.64507456	739.90467922	7.47535177	0.25486435	-0.34694144
0.07738	25.58228	0.00201037	1.161e-05	1e-08	2.2e-07	4.1e-07	2.417e-05	3.89e-06	2.05e-06	621.09942433	697.57243881	739.87444877	7.4674455	0.25552365	-0.34691771
0.07743	25.60002	0.00201017	1.166e-05	1e-08	2.2e-07	4e-07	2.431e-05	3.92e-06	2.05e-06	621.19116663	697.49989596	739.84424554	7.45954651	0.256182	-0.346894
0.07749	25.61776	0.00200996	1.171e-05	1e-08	2.2e-07	3.9e-07	2.444e-05	3.94e-06	2.05e-06	621.28279581	697.42744679	739.8140695	7.4516548	0.2568394	-0.34687031
0.08755	28.852	0.00195558	2.45e-05	5e-08	5.5e-07	0.0	6.011e-05	9.89e-06	2.05e-06	636.24819564	686.31307473	734.72218815	6.14496726	0.35611102	-0.34287293
0.08761	28.86961	0.00195519	2.458e-05	5e-08	5.5e-07	0.0	6.037e-05	9.94e-06	2.05e-06	636.32067287	686.2659322	734.69657324	6.13853713	0.35652369	-0.34285283
0.08766	28.88722	0.0019548	2.467e-05	5e-08	5.5e-07	0.0	6.063e-05	9.98e-06	2.05e-06	636.39305472	686.21894551	734.67098093	6.13211375	0.35693491	-0.34283273
0.08772	28.90483	0.0019544	2.476e-05	5e-08	5.5e-07	0.0	6.089e-05	1.003e-05	2.05e-06	636.46534129	686.17211462	734.64541119	6.12569787	0.35734468	-0.34281266
0.08777	28.92243	0.00195401	2.484e-05	5e-08	5.6e-07	0.0	6.115e-05	1.007e-05	2.05e-06	636.53753265	686.1254395	734.619864	6.11928927	0.35775299	-0.3427926
0.08783	28.94004	0.00195361	2.493e-05	5e-08	5.6e-07	0.0	6.142e-05	1.011e-05	2.05e-06	636.60962891	686.07892009	734.59433935	6.11288761	0.35815986	-0.34277257
0.08788	28.95765	0.00195321	2.502e-05	5e-08	5.6e-07	0.0	6.168e-05	1.016e-05	2.05e-06	636.68163015	686.03255635	734.56883721	6.1064931	0.35856528	-0.34275255
0.08794	28.97525	0.00195281	2.511e-05	5e-08	5.6e-07	0.0	6.194e-05	1.02e-05	2.05e-06	636.75353646	685.98634821	734.54335756	6.10010559	0.35896925	-0.34273254
0.08799	28.99286	0.00195241	2.519e-05	5e-08	5.7e-07	0.0	6.221e-05	1.025e-05	2.05e-06	636.82534793	685.94029562	734.51790038	6.09372527	0.35937177	-0.34271256
0.08805	29.01046	0.00195201	2.528e-05	5e-08	5.7e-07	0.0	6.248e-05	1.029e-05	2.05e-06	636.89706464	685.89439852	734.49246564	6.08735195	0.35977284	-0.34269259
0.0881	29.02807	0.00195161	2.537e-05	5e-08	5.7e-07	0.0	6.274e-05	1.034e-05	2.05e-06	636.96868669	685.84865685	734.46705334	6.08098556	0.36017248	-0.34267264
0.08816	29.04567	0.00195121	2.546e-05	5e-08	5.7e-07	0.0	6.301e-05	1.038e-05	2.05e-06	637.04021417	685.80307055	734.44166344	6.07462626	0.36057066	-0.34265271
0.08821	29.06327	0.0019508	2.555e-05	5e-08	5.8e-07	0.0	6.328e-05	1.043e-05	2.05e-06	637.11164715	685.75763954	734.41629593	6.06827407	0.36096741	-0.34263279
0.08827	29.08088	0.0019504	2.563e-05	5e-08	5.8e-07	0.0	6.355e-05	1.047e-05	2.05e-06	637.18298573	685.71236375	734.39095078	6.06192889	0.36136271	-0.3426129
0.08832	29.09848	0.00194999	2.572e-05	5e-08	5.8e-07	0.0	6.382e-05	1.052e-05	2.05e-06	637.25423001	685.66724312	734.36562797	6.05559075	0.36175658	-0.34259302
0.08838	29.11608	0.00194958	2.581e-05	5e-08	5.8e-07	0.0	6.409e-05	1.056e-05	2.05e-06	637.32538005	685.62227755	734.34032748	6.04925964	0.362149	-0.34257315
0.08843	29.13368	0.00194917	2.59e-05	5e-08	5.9e-07	0.0	6.436e-05	1.061e-05	2.05e-06	637.39643597	685.57746698	734.3150493	6.04293561	0.36253999	-0.34255331
0.08849	29.15128	0.00194876	2.599e-05	5e-08	5.9e-07	0.0	6.463e-05	1.066e-05	2.05e-06	637.46739784	685.53281132	734.2897934	6.03661865	0.36292954	-0.34253348
0.09855	32.36018	0.00185455	4.54e-05	1.9e-07	1.15e-06	0.0	0.00012794	2.145e-05	2.05e-06	648.96082363	679.78226306	730.02201885	4.99264081	0.41206118	-0.33918305
0.09861	32.37765	0.00185393	4.552e-05	2e-07	1.15e-06	0.0	0.00012836	2.152e-05	2.05e-06	649.01596493	679.76266998	730.00052116	4.987514	0.41222227	-0.33916617
0.09866	32.39512	0.00185331	4.565e-05	2e-07	1.16e-06	0.0	0.00012878	2.159e-05	2.05e-06	649.07102824	679.74318772	729.97904213	4.9823931	0.41238236	-0.33914931
0.09872	32.41259	0.00185269	4.577e-05	2e-07	1.16e-06	0.0	0.0001292	2.166e-05	2.05e-06	649.12601365	679.72381598	729.95758172	4.97727812	0.41254144	-0.33913246
0.09877	32.43006	0.00185206	4.589e-05	2e-07	1.16e-06	0.0	0.00012963	2.174e-05	2.05e-06	649.18092125	679.70455445	729.93613992	4.97216904	0.41269953	-0.33911563
0.09883	32.44753	0.00185144	4.601e-05	2e-07	1.17e-06	0.0	0.00013005	2.181e-05	2.05e-06	649.23575112	679.68540282	729.91471672	4.96706587	0.41285662	-0.33909881
0.09888	32.465	0.00185081	4.614e-05	2e-07	1.17e-06	0.0	0.00013048	2.188e-05	2.05e-06	649.29050334	679.66636079	729.89331209	4.96196858	0.41301272	-0.339082
0.09894	32.48246	0.00185018	4.626e-05	2e-07	1.18e-06	0.0	0.0001309	2.196e-05	2.05e-06	649.34517801	679.64742805	729.87192602	4.95687719	0.41316782	-0.33906522
0.09899	32.49993	0.00184955	4.638e-05	2.1e-07	1.18e-06	0.0	0.00013133	2.203e-05	2.05e-06	649.3997752	679.62860428	729.85055848	4.95179167	0.41332194	-0.33904844
0.09905	32.51739	0.00184892	4.651e-05	2.1e-07	1.18e-06	-0.0	0.00013176	2.21e-05	2.05e-06	649.45429501	679.60988919	729.82920947	4.94671203	0.41347507	-0.33903168
0.0991	32.53486	0.00184829	4.663e-05	2.1e-07	1.19e-06	0.0	0.00013219	2.218e-05	2.05e-06	649.50873752	679.59128247	729.80787896	4.94163827	0.41362722	-0.33901493
0.09916	32.55232	0.00184766	4.675e-05	2.1e-07	1.19e-06	0.0	0.00013262	2.225e-05	2.05e-06	649.56310281	679.5727838	729.78656693	4.93657036	0.41377838	-0.3389982
0.09921	32.56978	0.00184703	4.688e-05	2.1e-07	1.19e-06	-0.0	0.00013305	2.232e-05	2.05e-06	649.61739098	679.55439289	729.76527336	4.93150832	0.41392858	-0.33898149
0.09927	32.58724	0.00184639	4.7e-05	2.1e-07	1.2e-06	0.0	0.00013348	2.24e-05	2.05e-06	649.6716021	679.53610942	729.74399824	4.92645213	0.41407779	-0.33896478
0.09932	32.6047	0.00184576	4.713e-05	2.1e-07	1.2e-06	0.0	0.00013391	2.247e-05	2.05e-06	649.72573627	679.51793309	729.72274155	4.92140179	0.41422604	-0.3389481
0.09938	32.62216	0.00184512	4.725e-05	2.1e-07	1.21e-06	0.0	0.00013434	2.255e-05	2.05e-06	649.77979357	679.49986358	729.70150327	4.91635728	0.41437331	-0.33893142
0.09943	32.63962	0.00184448	4.737e-05	2.2e-07	1.21e-06	-0.0	0.00013478	2.262e-05	2.05e-06	649.83377409	679.48190061	729.68028338	4.91131862	0.41451962	-0.33891476
0.09949	32.65708	0.00184384	4.75e-05	2.2e-07	1.21e-06	0.0	0.00013521	2.27e-05	2.05e-06	649.88767791	679.46404384	729.65908186	4.90628578	0.41466496	-0.33889812
0.10955	35.84004	0.00170892	7.267e-05	6.1e-07	2.01e-06	-0.0	0.00022775	3.872e-05	2.05e-06	658.5499046	677.67909985	726.0701365	4.07746419	0.42762194	-0.33608057
0.1096	35.85737	0.00170809	7.282e-05	6.1e-07	2.02e-06	-0.0	0.00022832	3.882e-05	2.05e-06	658.59115494	677.67589308	726.05201742	4.07340955	0.42763085	-0.33606636
0.10966	35.8747	0.00170726	7.297e-05	6.1e-07	2.02e-06	-0.0	0.0002289	3.892e-05	2.05e-06	658.63234446	677.6727419	726.03391354	4.06937466	0.42763755	-0.33605219
0.10971	35.89202	0.00170643	7.312e-05	6.2e-07	2.03e-06	-0.0	0.00022947	3.902e-05	2.05e-06	658.67347349	677.66964541	726.01582479	4.06532706	0.42764567	-0.33603799
0.10977	35.90935	0.0017056	7.327e-05	6.2e-07	2.03e-06	-0.0	0.00023004	3.912e-05	2.05e-06	658.71454181	677.66660419	725.99775121	4.06127946	0.4276538	-0.33602379
0.10982	35.92667	0.00170476	7.342e-05	6.2e-07	2.04e-06	-0.0	0.00023062	3.922e-05	2.05e-06	658.75554942	677.66361824	725.97969281	4.05723186	0.42766192	-0.33600959
0.10988	35.944	0.00170393	7.357e-05	6.3e-07	2.04e-06	0.0	0.00023119	3.932e-05	2.05e-06	658.79649633	677.66068757	725.96164957	4.05322247	0.42766576	-0.33599548
0.10993	35.96132	0.0017031	7.372e-05	6.3e-07	2.05e-06	0.0	0.00023177	3.942e-05	2.05e-06	658.83738321	677.6578104	725.94362138	4.04919417	0.42767172	-0.33598133
0.10999	35.97864	0.00170226	7.387e-05	6.3e-07	2.05e-06	0.0	0.00023235	3.952e-05	2.05e-06	658.87820972	677.6549876	725.9256083	4.04516285	0.42767802	-0.33596717
0.11004	35.99596	0.00170143	7.402e-05	6.4e-07	2.06e-06	0.0	0.00023292	3.962e-05	2.05e-06	658.91897582	677.65221933	725.90761033	4.04113153	0.42768431	-0.33595301
0.1101	36.01328	0.00170059	7.416e-05	6.4e-07	2.06e-06	0.0	0.0002335	3.972e-05	2.05e-06	658.95968149	677.64950558	725.88962748	4.03713115	0.42768713	-0.33593893
0.11015	36.0306	0.00169975	7.431e-05	6.4e-07	2.07e-06	0.0	0.00023408	3.983e-05	2.05e-06	659.0003273	677.64684491	725.87165965	4.03313097	0.42768992	-0.33592485
0.11021	36.04792	0.00169892	7.446e-05	6.5e-07	2.07e-06	0.0	0.00023466	3.993e-05	2.05e-06	659.04091324	677.64423731	725.85370683	4.02911853	0.4276941	-0.33591074
0.11026	36.06524	0.00169808	7.461e-05	6.5e-07	2.07e-06	0.0	0.00023524	4.003e-05	2.05e-06	659.08143911	677.64168336	725.83576907	4.02510608	0.42769827	-0.33589662
0.11032	36.08256	0.00169724	7.476e-05	6.5e-07	2.08e-06	0.0	0.00023582	4.013e-05	2.05e-06	659.12190489	677.63918306	725.81784635	4.02111205	0.42770044	-0.33588256
0.11037	36.09987	0.0016964	7.491e-05	6.5e-07	2.08e-06	0.0	0.0002364	4.023e-05	2.05e-06	659.16231091	677.63673556	725.79993864	4.01714094	0.4277001	-0.33586855
0.11043	36.11719	0.00169556	7.506e-05	6.6e-07	2.09e-06	0.0	0.00023698	4.033e-05	2.05e-06	659.20265759	677.63433982	725.78204584	4.01315332	0.42770157	-0.3358545
0.11048	36.1345	0.00169471	7.521e-05	6.6e-07	2.09e-06	-0.0	0.00023756	4.043e-05	2.05e-06	659.24294463	677.6319966	725.76416801	4.009168	0.42770278	-0.33584045
0.12055	39.29088	0.00152812	0.00010388	1.49e-06	3.05e-06	0.0	0.00035339	6.075e-05	2.05e-06	665.69779506	677.89206624	722.72891773	3.3539405	0.42078515	-0.33345747
0.1206	39.30806	0.00152716	0.00010404	1.49e-06	3.06e-06	0.0	0.00035407	6.086e-05	2.05e-06	665.72851437	677.89633628	722.713542	3.3507315	0.42071635	-0.3334454
0.12066	39.32524	0.00152619	0.0001042	1.5e-06	3.06e-06	0.0	0.00035474	6.098e-05	2.05e-06	665.7591891	677.90062883	722.69817858	3.3475264	0.42064728	-0.33343334
0.12071	39.34242	0.00152522	0.00010436	1.51e-06	3.07e-06	0.0	0.00035542	6.11e-05	2.05e-06	665.78981932	677.90494377	722.68282746	3.34432874	0.42057768	-0.33342129
0.12077	39.3596	0.00152426	0.00010452	1.51e-06	3.07e-06	0.0	0.00035609	6.122e-05	2.05e-06	665.82040519	677.90928086	722.66748862	3.3411291	0.42050821	-0.33340925
0.12082	39.37677	0.00152329	0.00010468	1.52e-06	3.08e-06	0.0	0.00035677	6.134e-05	2.05e-06	665.85094668	677.91364017	722.65216205	3.33794372	0.42043774	-0.33339724
0.12088	39.39395	0.00152232	0.00010485	1.52e-06	3.08e-06	0.0	0.00035745	6.146e-05	2.05e-06	665.88144407	677.91802126	722.63684772	3.33475776	0.42036732	-0.33338523
0.12093	39.41112	0.00152135	0.00010501	1.53e-06	3.09e-06	0.0	0.00035812	6.158e-05	2.05e-06	665.91189736	677.92242415	722.62154562	3.33156695	0.42029723	-0.3333732
0.12099	39.4283	0.00152038	0.00010517	1.54e-06	3.09e-06	0.0	0.0003588	6.17e-05	2.05e-06	665.94230644	677.92684898	722.60625577	3.32837614	0.42022714	-0.33336118
0.12104	39.44547	0.00151941	0.00010533	1.54e-06	3.1e-06	0.0	0.00035948	6.182e-05	2.05e-06	665.97267132	677.93129576	722.59097816	3.32521214	0.42015521	-0.33334923
0.1211	39.46265	0.00151844	0.00010549	1.55e-06	3.1e-06	0.0	0.00036016	6.194e-05	2.05e-06	666.00299255	677.93576368	722.57571272	3.32203543	0.42008415	-0.33333724
0.12115	39.47982	0.00151747	0.00010565	1.55e-06	3.11e-06	0.0	0.00036084	6.206e-05	2.05e-06	666.03326987	677.94025312	722.56045947	3.31885697	0.42001321	-0.33332525
0.12121	39.49699	0.0015165	0.00010581	1.56e-06	3.12e-06	0.0	0.00036151	6.218e-05	2.05e-06	666.06350325	677.94476413	722.54521843	3.31568524	0.41994179	-0.33331327
0.12126	39.51416	0.00151553	0.00010597	1.57e-06	3.12e-06	0.0	0.00036219	6.23e-05	2.05e-06	666.09369281	677.94929651	722.52998958	3.31255634	0.41986736	-0.33330141
0.12132	39.53133	0.00151456	0.00010613	1.57e-06	3.13e-06	0.0	0.00036287	6.242e-05	2.05e-06	666.12383947	677.95384896	722.51477275	3.30939376	0.41979531	-0.33328946
0.12137	39.5485	0.00151359	0.00010629	1.58e-06	3.13e-06	0.0	0.00036355	6.254e-05	2.05e-06	666.15394252	677.95842251	722.49956808	3.30623118	0.41972325	-0.33327751
0.12143	39.56567	0.00151261	0.00010646	1.59e-06	3.14e-06	0.0	0.00036423	6.266e-05	2.05e-06	666.18400195	677.96301715	722.48437556	3.3030686	0.41965119	-0.33326556
0.12148	39.58284	0.00151164	0.00010662	1.59e-06	3.14e-06	0.0	0.00036491	6.278e-05	2.05e-06	666.21401777	677.96763288	722.46919519	3.29990602	0.41957913	-0.33325361
0.13155	42.71196	0.00132848	0.00013601	3.03e-06	4.14e-06	-0.0	0.00049347	8.556e-05	2.05e-06	671.05210644	679.06855974	719.88276349	2.77965992	0.40290251	-0.33122298
0.1316	42.72899	0.00132746	0.00013617	3.04e-06	4.15e-06	-0.0	0.00049418	8.568e-05	2.05e-06	671.07536697	679.07554713	719.86961242	2.77710471	0.40279697	-0.33121267
0.13166	42.74602	0.00132644	0.00013632	3.05e-06	4.15e-06	-0.0	0.0004949	8.581e-05	2.05e-06	671.09859728	679.08254116	719.85647134	2.77454862	0.40269148	-0.33120237
0.13171	42.76305	0.00132543	0.00013648	3.06e-06	4.16e-06	-0.0	0.00049561	8.594e-05	2.05e-06	671.12179734	679.08954183	719.84334026	2.7719894	0.40258611	-0.33119205
0.13177	42.78007	0.00132441	0.00013664	3.07e-06	4.16e-06	0.0	0.00049633	8.607e-05	2.05e-06	671.14496709	679.09654922	719.8302192	2.76943058	0.40248073	-0.33118173
0.13182	42.7971	0.00132339	0.0001368	3.08e-06	4.17e-06	0.0	0.00049705	8.619e-05	2.05e-06	671.16810652	679.1035633	719.81710814	2.7668805	0.402375	-0.33117144
0.13188	42.81413	0.00132238	0.00013696	3.09e-06	4.17e-06	0.0	0.00049776	8.632e-05	2.05e-06	671.19121585	679.11058393	719.80400706	2.76433099	0.40226924	-0.33116115
0.13193	42.83115	0.00132136	0.00013711	3.1e-06	4.18e-06	0.0	0.00049848	8.645e-05	2.05e-06	671.21429508	679.1176111	719.79091596	2.76178553	0.40216331	-0.33115087
0.13199	42.84817	0.00132034	0.00013727	3.11e-06	4.18e-06	0.0	0.00049919	8.658e-05	2.05e-06	671.23734431	679.12464473	719.77783483	2.75925251	0.40205687	-0.33114063
0.13204	42.8652	0.00131933	0.00013743	3.12e-06	4.19e-06	0.0	0.00049991	8.67e-05	2.05e-06	671.26036383	679.13168461	719.7647636	2.75671325	0.40195069	-0.33113036
0.1321	42.88222	0.00131831	0.00013759	3.13e-06	4.19e-06	0.0	0.00050063	8.683e-05	2.05e-06	671.28335349	679.13873085	719.75170232	2.75417296	0.40184455	-0.3311201
0.13215	42.89924	0.00131729	0.00013774	3.14e-06	4.2e-06	-0.0	0.00050134	8.696e-05	2.05e-06	671.30631327	679.14578346	719.73865098	2.7516341	0.40173835	-0.33110984
0.13221	42.91626	0.00131627	0.0001379	3.15e-06	4.2e-06	-0.0	0.00050206	8.709e-05	2.05e-06	671.3292432	679.15284241	719.72560958	2.74910311	0.40163185	-0.3310996
0.13226	42.93328	0.00131526	0.00013806	3.16e-06	4.21e-06	-0.0	0.00050278	8.721e-05	2.05e-06	671.35214346	679.15990759	719.71257809	2.74657337	0.40152529	-0.33108937
0.13232	42.9503	0.00131424	0.00013822	3.17e-06	4.22e-06	-0.0	0.00050349	8.734e-05	2.05e-06	671.37501408	679.16697895	719.69955651	2.7440467	0.40141861	-0.33107914
0.13237	42.96732	0.00131322	0.00013838	3.18e-06	4.22e-06	-0.0	0.00050421	8.747e-05	2.05e-06	671.39785513	679.17405645	719.68654481	2.74153449	0.40131135	-0.33106896
0.13243	42.98434	0.00131221	0.00013853	3.19e-06	4.23e-06	-0.0	0.00050493	8.76e-05	2.05e-06	671.42066695	679.18113984	719.67354296	2.7390135	0.40120444	-0.33105875
0.13248	43.00136	0.00131119	0.00013869	3.2e-06	4.23e-06	-0.0	0.00050564	8.772e-05	2.05e-06	671.44344934	679.18822928	719.66055099	2.73649225	0.40109754	-0.33104854
0.14255	46.10252	0.00112653	0.00016643	5.39e-06	5.16e-06	-0.0	0.00063611	0.00011106	2.05e-06	675.17880481	680.5478942	717.43966928	2.31742924	0.38017359	-0.32930489
0.1426	46.1194	0.00112554	0.00016657	5.4e-06	5.17e-06	-0.0	0.00063682	0.00011118	2.05e-06	675.19716184	680.55549249	717.42834044	2.31534619	0.38005417	-0.329296
0.14266	46.13627	0.00112455	0.00016672	5.42e-06	5.17e-06	-0.0	0.00063752	0.00011131	2.05e-06	675.21549976	680.56309115	717.41701989	2.31327143	0.37993461	-0.32928713
0.14271	46.15315	0.00112355	0.00016686	5.43e-06	5.18e-06	-0.0	0.00063822	0.00011144	2.05e-06	675.23381874	680.57069009	717.40570758	2.31119138	0.37981514	-0.32927825
0.14277	46.17002	0.00112256	0.00016701	5.45e-06	5.18e-06	0.0	0.00063893	0.00011156	2.05e-06	675.25211867	680.57828936	717.39440353	2.30911133	0.37969566	-0.32926936
0.14282	46.18689	0.00112157	0.00016715	5.46e-06	5.18e-06	0.0	0.00063963	0.00011169	2.05e-06	675.27039955	680.58588897	717.38310775	2.30703461	0.37957614	-0.32926049
0.14288	46.20376	0.00112058	0.00016729	5.47e-06	5.19e-06	0.0	0.00064033	0.00011181	2.05e-06	675.28866145	680.59348888	717.37182023	2.30496083	0.37945656	-0.32925162
0.14293	46.22063	0.00111959	0.00016744	5.49e-06	5.19e-06	0.0	0.00064103	0.00011194	2.05e-06	675.30690445	680.60108906	717.36054094	2.30289024	0.37933694	-0.32924277
0.14299	46.2375	0.0011186	0.00016758	5.5e-06	5.2e-06	0.0	0.00064173	0.00011207	2.05e-06	675.32512861	680.6086895	717.34926989	2.30082481	0.37921723	-0.32923393
0.14304	46.25437	0.00111761	0.00016773	5.52e-06	5.2e-06	0.0	0.00064243	0.00011219	2.05e-06	675.34333407	680.61629014	717.33800705	2.29876005	0.3790975	-0.3292251
0.1431	46.27124	0.00111662	0.00016787	5.53e-06	5.21e-06	0.0	0.00064314	0.00011232	2.05e-06	675.36152084	680.62389097	717.32675242	2.29669298	0.37897782	-0.32921625
0.14315	46.2881	0.00111563	0.00016801	5.54e-06	5.21e-06	-0.0	0.00064384	0.00011244	2.05e-06	675.37968886	680.63149202	717.315506	2.29462691	0.37885812	-0.32920741
0.14321	46.30497	0.00111464	0.00016816	5.56e-06	5.22e-06	-0.0	0.00064454	0.00011257	2.05e-06	675.39783817	680.63909328	717.3042678	2.29256588	0.37873834	-0.32919859
0.14326	46.32184	0.00111365	0.0001683	5.57e-06	5.22e-06	-0.0	0.00064524	0.0001127	2.05e-06	675.41596886	680.64669471	717.29303779	2.29050663	0.37861854	-0.32918977
0.14332	46.3387	0.00111266	0.00016844	5.59e-06	5.23e-06	-0.0	0.00064594	0.00011282	2.05e-06	675.434081	680.65429629	717.28181597	2.28845078	0.37849868	-0.32918096
0.14337	46.35556	0.00111167	0.00016859	5.6e-06	5.23e-06	-0.0	0.00064664	0.00011295	2.05e-06	675.45217466	680.66189799	717.27060233	2.28640071	0.37837873	-0.32917218
0.14343	46.37243	0.00111069	0.00016873	5.61e-06	5.24e-06	-0.0	0.00064734	0.00011307	2.05e-06	675.47024998	680.66949975	717.25939684	2.28434639	0.37825884	-0.32916337
0.14348	46.38929	0.0011097	0.00016887	5.63e-06	5.24e-06	0.0	0.00064804	0.0001132	2.05e-06	675.48830686	680.67710163	717.24819953	2.28229207	0.37813896	-0.32915457
0.15354	49.46177	0.00093482	0.00019338	8.62e-06	6.03e-06	-0.0	0.00077222	0.00013561	2.05e-06	678.52816754	682.05612647	715.32941683	1.93736907	0.35594604	-0.32764811
0.1536	49.47849	0.0009339	0.00019351	8.64e-06	6.03e-06	-0.0	0.00077288	0.00013572	2.05e-06	678.54356202	682.06353882	715.31960733	1.93563561	0.35582467	-0.32764041
0.15365	49.4952	0.00093298	0.00019363	8.66e-06	6.04e-06	-0.0	0.00077353	0.00013584	2.05e-06	678.55894556	682.07094937	715.3098048	1.93390115	0.35570329	-0.32763271
0.15371	49.51192	0.00093207	0.00019375	8.68e-06	6.04e-06	0.0	0.00077418	0.00013596	2.05e-06	678.57431815	682.07835813	715.30000925	1.93216856	0.35558193	-0.32762501
0.15376	49.52863	0.00093115	0.00019388	8.7e-06	6.04e-06	0.0	0.00077484	0.00013608	2.05e-06	678.58967984	682.08576509	715.29022066	1.93043844	0.35546059	-0.32761733
0.15382	49.54535	0.00093023	0.000194	8.72e-06	6.05e-06	0.0	0.00077549	0.0001362	2.05e-06	678.60503066	682.09317023	715.28043903	1.92871034	0.35533926	-0.32760965
0.15387	49.56206	0.00092932	0.00019413	8.73e-06	6.05e-06	0.0	0.00077614	0.00013631	2.05e-06	678.62037068	682.10057356	715.27066435	1.92698657	0.35521796	-0.32760198
0.15393	49.57877	0.0009284	0.00019425	8.75e-06	6.05e-06	0.0	0.00077679	0.00013643	2.05e-06	678.63569999	682.10797506	715.26089661	1.92526192	0.35509666	-0.32759432
0.15398	49.59548	0.00092749	0.00019437	8.77e-06	6.06e-06	0.0	0.00077744	0.00013655	2.05e-06	678.65101857	682.11537473	715.2511358	1.92353632	0.35497534	-0.32758665
0.15404	49.61219	0.00092657	0.0001945	8.79e-06	6.06e-06	-0.0	0.00077809	0.00013667	2.05e-06	678.6663264	682.12277257	715.24138194	1.92181264	0.35485405	-0.32757898
0.15409	49.6289	0.00092566	0.00019462	8.81e-06	6.07e-06	-0.0	0.00077874	0.00013679	2.05e-06	678.68162352	682.13016858	715.231635	1.92009135	0.35473277	-0.32757133
0.15415	49.64561	0.00092474	0.00019474	8.83e-06	6.07e-06	-0.0	0.00077939	0.0001369	2.05e-06	678.69690999	682.13756275	715.221895	1.91837204	0.35461151	-0.32756368
0.1542	49.66231	0.00092383	0.00019487	8.85e-06	6.07e-06	-0.0	0.00078004	0.00013702	2.05e-06	678.71218585	682.14495508	715.21216191	1.91665716	0.35449029	-0.32755605
0.15426	49.67902	0.00092292	0.00019499	8.86e-06	6.08e-06	-0.0	0.00078069	0.00013714	2.05e-06	678.7274512	682.15234554	715.20243572	1.91494117	0.35436906	-0.32754842
0.15431	49.69573	0.000922	0.00019511	8.88e-06	6.08e-06	0.0	0.00078134	0.00013726	2.05e-06	678.74270601	682.15973415	715.19271643	1.91322434	0.35424782	-0.32754078
0.15437	49.71243	0.00092109	0.00019523	8.9e-06	6.08e-06	0.0	0.00078199	0.00013738	2.05e-06	678.75795028	682.1671209	715.18300406	1.91150948	0.3541266	-0.32753315
0.15442	49.72913	0.00092018	0.00019536	8.92e-06	6.09e-06	0.0	0.00078264	0.00013749	2.05e-06	678.77318404	682.17450579	715.17329858	1.90979694	0.3540054	-0.32752553
0.15448	49.74584	0.00091927	0.00019548	8.94e-06	6.09e-06	0.0	0.00078329	0.00013761	2.05e-06	678.78840734	682.18188881	715.1636	1.90808633	0.35388421	-0.32751791
0.16454	52.78887	0.00076086	0.00021596	1.276e-05	6.7e-06	-0.0	0.00089624	0.00015817	2.05e-06	681.42948681	683.49813729	713.49939688	1.61731807	0.33207439	-0.32621132
0.1646	52.80542	0.00076004	0.00021606	1.278e-05	6.7e-06	0.0	0.00089682	0.00015828	2.05e-06	681.44328164	683.50512775	713.49087996	1.61583919	0.33195788	-0.32620463
0.16465	52.82198	0.00075922	0.00021616	1.28e-05	6.7e-06	0.0	0.0008974	0.00015839	2.05e-06	681.45707102	683.51211594	713.48236903	1.61436218	0.33184143	-0.32619794
0.16471	52.83853	0.00075841	0.00021626	1.283e-05	6.7e-06	0.0	0.00089799	0.00015849	2.05e-06	681.470855	683.51910187	713.4738641	1.6128865	0.33172503	-0.32619127
0.16476	52.85508	0.00075759	0.00021636	1.285e-05	6.71e-06	0.0	0.00089857	0.0001586	2.05e-06	681.4846336	683.52608553	713.46536514	1.61141448	0.33160875	-0.3261846
0.16482	52.87163	0.00075678	0.00021646	1.287e-05	6.71e-06	0.0	0.00089915	0.00015871	2.05e-06	681.4984069	683.53306692	713.45687216	1.60994082	0.33149241	-0.32617793
0.16487	52.88818	0.00075596	0.00021656	1.29e-05	6.71e-06	-0.0	0.00089974	0.00015881	2.05e-06	681.51217486	683.54004604	713.44838515	1.60846694	0.33137607	-0.32617126
0.16493	52.90473	0.00075515	0.00021666	1.292e-05	6.72e-06	-0.0	0.00090032	0.00015892	2.05e-06	681.52593748	683.5470229	713.43990412	1.60699537	0.3312598	-0.3261646
0.16498	52.92127	0.00075433	0.00021676	1.294e-05	6.72e-06	-0.0	0.0009009	0.00015903	2.05e-06	681.53969481	683.55399748	713.43142906	1.6055249	0.33114357	-0.32615795
0.16504	52.93782	0.00075352	0.00021686	1.297e-05	6.72e-06	-0.0	0.00090148	0.00015913	2.05e-06	681.55344686	683.5609698	713.42295996	1.60405636	0.33102741	-0.3261513
0.16509	52.95437	0.0007527	0.00021696	1.299e-05	6.72e-06	-0.0	0.00090206	0.00015924	2.05e-06	681.56719368	683.56793985	713.41449682	1.60259046	0.33091133	-0.32614467
0.16515	52.97091	0.00075189	0.00021706	1.301e-05	6.73e-06	-0.0	0.00090264	0.00015935	2.05e-06	681.58093532	683.57490763	713.40603962	1.60112277	0.33079519	-0.32613802
0.1652	52.98746	0.00075108	0.00021716	1.303e-05	6.73e-06	0.0	0.00090322	0.00015945	2.05e-06	681.59467174	683.58187313	713.39758837	1.59965552	0.33067907	-0.32613138
0.16526	53.004	0.00075027	0.00021726	1.306e-05	6.73e-06	0.0	0.0009038	0.00015956	2.05e-06	681.60840294	683.58883637	713.38914308	1.59819058	0.33056303	-0.32612475
0.16531	53.02054	0.00074946	0.00021736	1.308e-05	6.73e-06	0.0	0.00090438	0.00015966	2.05e-06	681.62212899	683.59579734	713.38070373	1.59672696	0.33044703	-0.32611812
0.16537	53.03708	0.00074865	0.00021746	1.31e-05	6.74e-06	0.0	0.00090496	0.00015977	2.05e-06	681.63584989	683.60275604	713.37227031	1.59526576	0.33033112	-0.32611151
0.16542	53.05362	0.00074784	0.00021756	1.313e-05	6.74e-06	0.0	0.00090554	0.00015988	2.05e-06	681.64956571	683.60971247	713.36384283	1.59380525	0.33021523	-0.3261049
0.16548	53.07016	0.00074703	0.00021766	1.315e-05	6.74e-06	0.0	0.00090612	0.00015998	2.05e-06	681.66327644	683.61666662	713.35542126	1.59234368	0.3300993	-0.32609828
0.17554	56.08294	0.0006081	0.00023386	1.779e-05	7.15e-06	0.0	0.00100552	0.00017826	2.05e-06	684.10619889	684.85128336	711.90996882	1.34181433	0.30960424	-0.32496342
0.1756	56.09933	0.00060739	0.00023394	1.782e-05	7.15e-06	0.0	0.00100603	0.00017835	2.05e-06	684.11928204	684.85782546	711.9025718	1.34052938	0.30949651	-0.32495761
0.17565	56.11571	0.00060668	0.00023402	1.784e-05	7.16e-06	0.0	0.00100654	0.00017844	2.05e-06	684.1323632	684.86436538	711.89518001	1.33924567	0.30938886	-0.32495181
0.17571	56.1321	0.00060597	0.0002341	1.787e-05	7.16e-06	0.0	0.00100704	0.00017854	2.05e-06	684.1454424	684.87090314	711.88779346	1.3379642	0.30928133	-0.32494602
0.17576	56.14848	0.00060527	0.00023417	1.79e-05	7.16e-06	0.0	0.00100755	0.00017863	2.05e-06	684.15851966	684.87743873	711.88041212	1.33668139	0.30917373	-0.32494022
0.17582	56.16486	0.00060456	0.00023425	1.793e-05	7.16e-06	-0.0	0.00100806	0.00017872	2.05e-06	684.17159496	684.88397214	711.87303601	1.33539897	0.30906615	-0.32493442
0.17587	56.18124	0.00060386	0.00023433	1.795e-05	7.16e-06	-0.0	0.00100856	0.00017882	2.05e-06	684.18466832	684.89050339	711.86566512	1.33411821	0.30895867	-0.32492863
0.17593	56.19763	0.00060315	0.00023441	1.798e-05	7.16e-06	-0.0	0.00100907	0.00017891	2.05e-06	684.19773976	684.89703247	711.85829945	1.33283853	0.30885126	-0.32492285
0.17598	56.21401	0.00060245	0.00023448	1.801e-05	7.17e-06	-0.0	0.00100957	0.000179	2.05e-06	684.21080929	684.90355938	711.85093899	1.33156099	0.30874397	-0.32491708
0.17604	56.23038	0.00060174	0.00023456	1.804e-05	7.17e-06	-0.0	0.00101008	0.0001791	2.05e-06	684.22387695	684.91008412	711.84358374	1.33028312	0.30863667	-0.3249113
0.17609	56.24676	0.00060104	0.00023464	1.806e-05	7.17e-06	0.0	0.00101058	0.00017919	2.05e-06	684.23694273	684.91660671	711.83623369	1.32900484	0.30852934	-0.32490553
0.17615	56.26314	0.00060034	0.00023471	1.809e-05	7.17e-06	0.0	0.00101108	0.00017928	2.05e-06	684.25000662	684.92312713	711.82888885	1.32772822	0.30842211	-0.32489976
0.1762	56.27952	0.00059963	0.00023479	1.812e-05	7.17e-06	0.0	0.00101159	0.00017938	2.05e-06	684.26306866	684.92964538	711.82154921	1.32645249	0.30831493	-0.324894
0.17626	56.29589	0.00059893	0.00023487	1.815e-05	7.17e-06	0.0	0.00101209	0.00017947	2.05e-06	684.27612884	684.93616147	711.81421477	1.32517841	0.30820785	-0.32488824
0.17631	56.31227	0.00059823	0.00023494	1.817e-05	7.18e-06	0.0	0.00101259	0.00017956	2.05e-06	684.2891872	684.9426754	711.80688552	1.32390565	0.30810086	-0.32488249
0.17637	56.32864	0.00059753	0.00023502	1.82e-05	7.18e-06	0.0	0.0010131	0.00017966	2.05e-06	684.30224376	684.94918718	711.79956146	1.32263185	0.3079938	-0.32487674
0.17642	56.34501	0.00059683	0.0002351	1.823e-05	7.18e-06	-0.0	0.0010136	0.00017975	2.05e-06	684.3152985	684.95569679	711.79224258	1.32135887	0.30788679	-0.32487099
0.17648	56.36139	0.00059613	0.00023517	1.826e-05	7.18e-06	-0.0	0.0010141	0.00017984	2.05e-06	684.32835144	684.96220425	711.78492889	1.32008732	0.30777986	-0.32486525
0.18654	59.34307	0.0004773	0.00024718	2.37e-05	7.41e-06	0.0	0.0010994	0.0001957	2.05e-06	686.69777995	686.11783124	710.53051007	1.10044773	0.2891111	-0.32388038
0.1866	59.35928	0.0004767	0.00024724	2.373e-05	7.41e-06	0.0	0.00109983	0.00019578	2.05e-06	686.71067297	686.12395963	710.52409717	1.09931381	0.28901415	-0.32387534
0.18665	59.37549	0.0004761	0.00024729	2.376e-05	7.41e-06	0.0	0.00110026	0.00019586	2.05e-06	686.72356585	686.13008605	710.51768889	1.09818112	0.2889173	-0.32387031
0.18671	59.39171	0.0004755	0.00024735	2.38e-05	7.41e-06	0.0	0.00110069	0.00019594	2.05e-06	686.73645861	686.13621052	710.51128524	1.09704955	0.28882055	-0.32386529
0.18676	59.40792	0.0004749	0.0002474	2.383e-05	7.41e-06	0.0	0.00110112	0.00019602	2.05e-06	686.74935123	686.14233302	710.50488619	1.09591718	0.28872373	-0.32386026
0.18682	59.42413	0.0004743	0.00024746	2.386e-05	7.41e-06	-0.0	0.00110155	0.0001961	2.05e-06	686.76224373	686.14845357	710.49849177	1.09478556	0.28862698	-0.32385524
0.18687	59.44034	0.00047371	0.00024751	2.389e-05	7.41e-06	-0.0	0.00110198	0.00019618	2.05e-06	686.77513611	686.15457215	710.49210197	1.09365502	0.28853031	-0.32385022
0.18693	59.45655	0.00047311	0.00024757	2.392e-05	7.41e-06	-0.0	0.00110241	0.00019626	2.05e-06	686.78802838	686.16068878	710.48571677	1.09252552	0.28843374	-0.32384521
0.18698	59.47275	0.00047251	0.00024762	2.396e-05	7.41e-06	-0.0	0.00110284	0.00019634	2.05e-06	686.80092054	686.16680345	710.47933619	1.0913975	0.28833729	-0.32384021
0.18704	59.48896	0.00047192	0.00024768	2.399e-05	7.41e-06	-0.0	0.00110326	0.00019642	2.05e-06	686.81381261	686.17291616	710.4729602	1.09026859	0.28824076	-0.3238352
0.18709	59.50517	0.00047132	0.00024773	2.402e-05	7.41e-06	0.0	0.00110369	0.0001965	2.05e-06	686.82670457	686.17902692	710.46658883	1.08914022	0.28814428	-0.32383019
0.18715	59.52137	0.00047073	0.00024779	2.405e-05	7.41e-06	0.0	0.00110412	0.00019658	2.05e-06	686.83959645	686.18513573	710.46022205	1.08801303	0.2880479	-0.32382519
0.1872	59.53757	0.00047013	0.00024784	2.408e-05	7.41e-06	0.0	0.00110455	0.00019666	2.05e-06	686.85248824	686.19124258	710.45385987	1.08688672	0.2879516	-0.3238202
0.18726	59.55378	0.00046954	0.0002479	2.412e-05	7.42e-06	0.0	0.00110497	0.00019674	2.05e-06	686.86537995	686.19734748	710.44750229	1.08576222	0.28785545	-0.32381522
0.18731	59.56998	0.00046895	0.00024795	2.415e-05	7.42e-06	0.0	0.0011054	0.00019682	2.05e-06	686.8782716	686.20345044	710.44114929	1.08463673	0.28775921	-0.32381022
0.18737	59.58618	0.00046836	0.000248	2.418e-05	7.42e-06	-0.0	0.00110582	0.0001969	2.05e-06	686.89116317	686.20955144	710.43480089	1.08351163	0.28766301	-0.32380524
0.18742	59.60238	0.00046776	0.00024806	2.421e-05	7.42e-06	-0.0	0.00110625	0.00019698	2.05e-06	686.90405468	686.21565049	710.42845707	1.08238776	0.28756692	-0.32380026
0.18748	59.61858	0.00046717	0.00024811	2.424e-05	7.42e-06	-0.0	0.00110668	0.00019706	2.05e-06	686.91694613	686.2217476	710.42211784	1.08126465	0.28747089	-0.32379528
0.19754	62.56828	0.00036769	0.00025619	3.048e-05	7.47e-06	0.0	0.00117831	0.00021054	2.05e-06	689.27934154	687.30567679	709.33649989	0.88632461	0.27087022	-0.32294295
0.1976	62.58432	0.00036719	0.00025622	3.052e-05	7.47e-06	0.0	0.00117867	0.00021061	2.05e-06	689.29228417	687.31143062	709.33096016	0.88531395	0.27078484	-0.3229386
0.19765	62.60035	0.00036669	0.00025626	3.055e-05	7.47e-06	0.0	0.00117902	0.00021068	2.05e-06	689.30522725	687.31718265	709.32542456	0.8843039	0.27069952	-0.32293425
0.19771	62.61639	0.0003662	0.00025629	3.059e-05	7.47e-06	0.0	0.00117938	0.00021075	2.05e-06	689.31817078	687.32293288	709.31989307	0.8832952	0.27061435	-0.32292991
0.19776	62.63242	0.0003657	0.00025633	3.063e-05	7.47e-06	0.0	0.00117974	0.00021082	2.05e-06	689.33111477	687.32868132	709.31436569	0.88228645	0.27052916	-0.32292557
0.19782	62.64846	0.00036521	0.00025636	3.066e-05	7.47e-06	-0.0	0.0011801	0.00021088	2.05e-06	689.34405921	687.33442797	709.30884242	0.88127752	0.27044396	-0.32292123
0.19787	62.66449	0.00036471	0.0002564	3.07e-05	7.47e-06	-0.0	0.00118045	0.00021095	2.05e-06	689.35700411	687.34017283	709.30332326	0.88026965	0.27035887	-0.3229169
0.19793	62.68052	0.00036422	0.00025643	3.073e-05	7.47e-06	-0.0	0.00118081	0.00021102	2.05e-06	689.36994946	687.3459159	709.29780821	0.87926248	0.27027385	-0.32291257
0.19798	62.69655	0.00036372	0.00025646	3.077e-05	7.47e-06	-0.0	0.00118117	0.00021109	2.05e-06	689.38289526	687.35165717	709.29229727	0.8782567	0.27018897	-0.32290825
0.19804	62.71258	0.00036323	0.0002565	3.081e-05	7.47e-06	-0.0	0.00118152	0.00021115	2.05e-06	689.39584152	687.35739666	709.28679042	0.8772506	0.27010406	-0.32290393
0.19809	62.72861	0.00036274	0.00025653	3.084e-05	7.47e-06	0.0	0.00118188	0.00021122	2.05e-06	689.40878823	687.36313436	709.28128767	0.8762445	0.27001915	-0.3228996
0.19815	62.74464	0.00036224	0.00025657	3.088e-05	7.47e-06	0.0	0.00118223	0.00021129	2.05e-06	689.4217354	687.36887026	709.27578902	0.87523945	0.26993435	-0.32289528
0.1982	62.76066	0.00036175	0.0002566	3.092e-05	7.47e-06	0.0	0.00118259	0.00021136	2.05e-06	689.43468302	687.37460438	709.27029447	0.87423505	0.26984962	-0.32289097
0.19826	62.77669	0.00036126	0.00025663	3.095e-05	7.47e-06	0.0	0.00118294	0.00021142	2.05e-06	689.4476311	687.38033672	709.264804	0.87323224	0.26976505	-0.32288666
0.19831	62.79271	0.00036077	0.00025667	3.099e-05	7.47e-06	0.0	0.00118329	0.00021149	2.05e-06	689.46057963	687.38606726	709.25931763	0.87222874	0.26968041	-0.32288236
0.19837	62.80874	0.00036028	0.0002567	3.102e-05	7.47e-06	-0.0	0.00118365	0.00021156	2.05e-06	689.47352862	687.39179602	709.25383534	0.87122549	0.2695958	-0.32287805
0.19842	62.82476	0.00035979	0.00025673	3.106e-05	7.47e-06	-0.0	0.001184	0.00021162	2.05e-06	689.48647806	687.397523	709.24835714	0.87022325	0.26951129	-0.32287375
0.19848	62.84078	0.0003593	0.00025677	3.11e-05	7.47e-06	-0.0	0.00118435	0.00021169	2.05e-06	689.49942795	687.40324818	709.24288302	0.86922171	0.26942686	-0.32286945
0.20854	65.75757	0.00027771	0.00026125	3.811e-05	7.37e-06	-0.0	0.00124328	0.00022295	2.05e-06	691.87560591	688.42144572	708.30752789	0.69492223	0.254941	-0.32213511
0.20859	65.77342	0.00027731	0.00026127	3.815e-05	7.37e-06	-0.0	0.00124357	0.00022301	2.05e-06	691.88861178	688.4268508	708.30276717	0.69401643	0.25486698	-0.32213136
0.20865	65.78927	0.0002769	0.00026129	3.819e-05	7.37e-06	0.0	0.00124386	0.00022307	2.05e-06	691.90161769	688.43225417	708.29801013	0.69311139	0.25479304	-0.32212763
0.2087	65.80513	0.0002765	0.0002613	3.823e-05	7.37e-06	0.0	0.00124415	0.00022312	2.05e-06	691.91462361	688.43765584	708.29325677	0.69220698	0.25471918	-0.3221239
0.20876	65.82098	0.0002761	0.00026132	3.827e-05	7.37e-06	0.0	0.00124444	0.00022318	2.05e-06	691.92762954	688.44305581	708.28850709	0.69130367	0.25464544	-0.32212017
0.20881	65.83683	0.0002757	0.00026133	3.831e-05	7.37e-06	0.0	0.00124473	0.00022323	2.05e-06	691.94063547	688.44845407	708.28376107	0.69040044	0.2545717	-0.32211645
0.20887	65.85268	0.0002753	0.00026135	3.835e-05	7.37e-06	-0.0	0.00124502	0.00022329	2.05e-06	691.95364141	688.45385062	708.27901873	0.68949706	0.25449795	-0.32211272
0.20892	65.86853	0.00027489	0.00026137	3.839e-05	7.37e-06	-0.0	0.00124531	0.00022335	2.05e-06	691.96664734	688.45924547	708.27428006	0.68859458	0.2544243	-0.322109
0.20898	65.88438	0.00027449	0.00026138	3.843e-05	7.37e-06	-0.0	0.0012456	0.0002234	2.05e-06	691.97965327	688.46463862	708.26954505	0.68769268	0.25435072	-0.32210528
0.20903	65.90022	0.00027409	0.0002614	3.847e-05	7.37e-06	-0.0	0.00124589	0.00022346	2.05e-06	691.99265919	688.47003006	708.26481371	0.68679209	0.25427728	-0.32210157
0.20909	65.91607	0.00027369	0.00026141	3.852e-05	7.37e-06	-0.0	0.00124618	0.00022351	2.05e-06	692.00566509	688.4754198	708.26008603	0.6858909	0.25420377	-0.32209786
0.20914	65.93191	0.00027329	0.00026143	3.856e-05	7.36e-06	0.0	0.00124647	0.00022357	2.05e-06	692.01867097	688.48080784	708.25536202	0.68499008	0.25413031	-0.32209415
0.2092	65.94776	0.0002729	0.00026144	3.86e-05	7.36e-06	0.0	0.00124676	0.00022362	2.05e-06	692.03167682	688.48619417	708.25064166	0.68409009	0.25405694	-0.32209044
0.20925	65.9636	0.0002725	0.00026146	3.864e-05	7.36e-06	0.0	0.00124705	0.00022368	2.05e-06	692.04468265	688.4915788	708.24592496	0.68319091	0.25398366	-0.32208674
0.20931	65.97944	0.0002721	0.00026147	3.868e-05	7.36e-06	0.0	0.00124733	0.00022374	2.05e-06	692.05768844	688.49696172	708.24121191	0.68229248	0.25391046	-0.32208304
0.20936	65.99529	0.0002717	0.00026149	3.872e-05	7.36e-06	0.0	0.00124762	0.00022379	2.05e-06	692.07069418	688.50234295	708.23650251	0.68139358	0.25383721	-0.32207934
0.20942	66.01113	0.0002713	0.0002615	3.876e-05	7.36e-06	-0.0	0.00124791	0.00022385	2.05e-06	692.08369989	688.50772247	708.23179677	0.6804954	0.25376404	-0.32207565
0.20947	66.02697	0.00027091	0.00026152	3.88e-05	7.36e-06	-0.0	0.0012482	0.0002239	2.05e-06	692.09670555	688.51310029	708.22709467	0.67959788	0.25369095	-0.32207195
0.21954	68.90985	0.00020543	0.00026279	4.657e-05	7.14e-06	-0.0	0.00129562	0.00023313	2.05e-06	694.46999917	689.46875351	707.42595582	0.52336733	0.24120544	-0.32144299
0.21959	68.92552	0.00020511	0.00026279	4.661e-05	7.14e-06	-0.0	0.00129585	0.00023318	2.05e-06	694.48289376	689.47382055	707.42189118	0.52255692	0.24114195	-0.3214398
0.21965	68.94119	0.00020479	0.00026279	4.666e-05	7.14e-06	-0.0	0.00129608	0.00023322	2.05e-06	694.49578707	689.4788859	707.41782982	0.52174603	0.2410784	-0.32143661
0.2197	68.95685	0.00020447	0.00026279	4.67e-05	7.13e-06	0.0	0.00129631	0.00023327	2.05e-06	694.50867911	689.48394957	707.41377175	0.52093554	0.2410149	-0.32143342
0.21976	68.97251	0.00020415	0.00026279	4.674e-05	7.13e-06	0.0	0.00129655	0.00023331	2.05e-06	694.52156988	689.48901156	707.40971696	0.52012578	0.24095147	-0.32143024
0.21981	68.98818	0.00020383	0.00026279	4.679e-05	7.13e-06	0.0	0.00129678	0.00023336	2.05e-06	694.53445935	689.49407186	707.40566545	0.51931686	0.24088813	-0.32142706
0.21987	69.00384	0.00020351	0.00026279	4.683e-05	7.13e-06	0.0	0.00129701	0.00023341	2.05e-06	694.54734752	689.49913048	707.40161721	0.5185083	0.24082483	-0.32142388
0.21992	69.0195	0.0002032	0.00026279	4.688e-05	7.13e-06	-0.0	0.00129724	0.00023345	2.05e-06	694.56023438	689.50418742	707.39757225	0.51769952	0.24076151	-0.32142071
0.21998	69.03516	0.00020288	0.00026279	4.692e-05	7.13e-06	-0.0	0.00129747	0.0002335	2.05e-06	694.57311994	689.50924267	707.39353057	0.51689151	0.24069827	-0.32141753
0.22003	69.05082	0.00020256	0.00026279	4.697e-05	7.13e-06	-0.0	0.0012977	0.00023354	2.05e-06	694.58600417	689.51429624	707.38949216	0.51608409	0.24063509	-0.32141436
0.22009	69.06648	0.00020224	0.00026279	4.701e-05	7.12e-06	-0.0	0.00129793	0.00023359	2.05e-06	694.59888707	689.51934813	707.38545702	0.51527772	0.24057202	-0.3214112
0.22014	69.08213	0.00020193	0.00026278	4.705e-05	7.12e-06	-0.0	0.00129816	0.00023363	2.05e-06	694.61176862	689.52439833	707.38142515	0.51447088	0.2405089	-0.32140803
0.2202	69.09779	0.00020161	0.00026278	4.71e-05	7.12e-06	0.0	0.00129839	0.00023368	2.05e-06	694.62464883	689.52944685	707.37739654	0.5136645	0.24044583	-0.32140487
0.22025	69.11344	0.0002013	0.00026278	4.714e-05	7.12e-06	0.0	0.00129862	0.00023372	2.05e-06	694.63752768	689.53449369	707.3733712	0.51285881	0.24038283	-0.32140171
0.22031	69.1291	0.00020098	0.00026278	4.719e-05	7.12e-06	0.0	0.00129885	0.00023377	2.05e-06	694.65040517	689.53953884	707.36934913	0.51205402	0.24031993	-0.32139855
0.22036	69.14475	0.00020067	0.00026278	4.723e-05	7.12e-06	0.0	0.00129907	0.00023381	2.05e-06	694.66328128	689.54458231	707.36533031	0.51124946	0.24025706	-0.3213954
0.22042	69.1604	0.00020035	0.00026278	4.728e-05	7.12e-06	-0.0	0.0012993	0.00023386	2.05e-06	694.67615601	689.5496241	707.36131475	0.51044476	0.24019416	-0.32139224
0.22047	69.17606	0.00020004	0.00026278	4.732e-05	7.11e-06	-0.0	0.00129953	0.0002339	2.05e-06	694.68902935	689.5546642	707.35730245	0.50964084	0.24013135	-0.32138909
0.23054	72.02401	0.00014873	0.00026125	5.58e-05	6.79e-06	-0.0	0.00133679	0.00024132	2.05e-06	697.01201808	690.44862367	706.67596463	0.37005431	0.22938923	-0.32085419
0.23059	72.03948	0.00014848	0.00026123	5.584e-05	6.79e-06	-0.0	0.00133697	0.00024136	2.05e-06	697.0244779	690.45335332	706.67252022	0.36933218	0.22933433	-0.32085149
0.23065	72.05495	0.00014823	0.00026122	5.589e-05	6.79e-06	-0.0	0.00133715	0.00024139	2.05e-06	697.03693456	690.45808128	706.66907873	0.36861094	0.2292795	-0.32084879
0.2307	72.07043	0.00014799	0.0002612	5.594e-05	6.79e-06	-0.0	0.00133733	0.00024143	2.05e-06	697.04938803	690.46280754	706.66564016	0.3678898	0.22922469	-0.32084609
0.23076	72.0859	0.00014774	0.00026119	5.599e-05	6.79e-06	0.0	0.00133751	0.00024146	2.05e-06	697.06183831	690.46753211	706.6622045	0.36716867	0.22916988	-0.32084339
0.23081	72.10136	0.00014749	0.00026117	5.604e-05	6.78e-06	0.0	0.00133769	0.0002415	2.05e-06	697.0742854	690.47225499	706.65877176	0.36644828	0.22911513	-0.32084069
0.23087	72.11683	0.00014725	0.00026116	5.608e-05	6.78e-06	0.0	0.00133787	0.00024154	2.05e-06	697.08672928	690.47697618	706.65534193	0.36572861	0.22906044	-0.320838
0.23092	72.1323	0.000147	0.00026114	5.613e-05	6.78e-06	0.0	0.00133805	0.00024157	2.05e-06	697.09916993	690.48169567	706.651915	0.36500948	0.2290058	-0.32083531
0.23098	72.14777	0.00014676	0.00026113	5.618e-05	6.78e-06	-0.0	0.00133823	0.00024161	2.05e-06	697.11160735	690.48641347	706.64849098	0.36429009	0.22895113	-0.32083262
0.23103	72.16323	0.00014651	0.00026111	5.623e-05	6.78e-06	-0.0	0.00133841	0.00024164	2.05e-06	697.12404152	690.49112958	706.64506987	0.36357142	0.22889653	-0.32082994
0.23109	72.1787	0.00014626	0.0002611	5.628e-05	6.77e-06	-0.0	0.00133859	0.00024168	2.05e-06	697.13647245	690.495844	706.64165166	0.36285334	0.22884197	-0.32082725
0.23114	72.19416	0.00014602	0.00026108	5.632e-05	6.77e-06	-0.0	0.00133876	0.00024172	2.05e-06	697.14890012	690.50055672	706.63823636	0.36213617	0.2287875	-0.32082457
0.2312	72.20962	0.00014578	0.00026107	5.637e-05	6.77e-06	-0.0	0.00133894	0.00024175	2.05e-06	697.1613245	690.50526775	706.63482395	0.36141861	0.22873299	-0.32082189
0.23125	72.22508	0.00014553	0.00026105	5.642e-05	6.77e-06	0.0	0.00133912	0.00024179	2.05e-06	697.1737456	690.50997708	706.63141444	0.36070159	0.22867853	-0.32081922
0.23131	72.24054	0.00014529	0.00026104	5.647e-05	6.77e-06	0.0	0.0013393	0.00024182	2.05e-06	697.18616341	690.51468473	706.62800783	0.35998518	0.22862412	-0.32081654
0.23136	72.256	0.00014504	0.00026102	5.652e-05	6.76e-06	0.0	0.00133947	0.00024186	2.05e-06	697.19857791	690.51939068	706.62460411	0.35926977	0.22856979	-0.32081387
0.23142	72.27146	0.0001448	0.00026101	5.657e-05	6.76e-06	0.0	0.00133965	0.0002419	2.05e-06	697.21098909	690.52409493	706.62120329	0.35855417	0.22851545	-0.3208112
0.23147	72.28692	0.00014456	0.00026099	5.661e-05	6.76e-06	-0.0	0.00133983	0.00024193	2.05e-06	697.22339694	690.5287975	706.61780536	0.35783881	0.22846113	-0.32080853
0.24154	75.09884	0.00010541	0.00025709	6.572e-05	6.37e-06	0.0	0.00136834	0.00024777	2.05e-06	699.42682366	691.36082923	706.04280729	0.23440367	0.21908618	-0.32035713
0.24159	75.11412	0.00010522	0.00025706	6.577e-05	6.36e-06	-0.0	0.00136847	0.00024779	2.05e-06	699.43843538	691.36521993	706.039911	0.23376949	0.21903764	-0.32035485
0.24165	75.12939	0.00010503	0.00025704	6.582e-05	6.36e-06	-0.0	0.00136861	0.00024782	2.05e-06	699.45004178	691.36960893	706.03701728	0.23313601	0.21898914	-0.32035258
0.2417	75.14466	0.00010485	0.00025701	6.587e-05	6.36e-06	-0.0	0.00136874	0.00024785	2.05e-06	699.46164284	691.37399623	706.03412612	0.23250315	0.21894068	-0.32035031
0.24176	75.15993	0.00010466	0.00025698	6.592e-05	6.36e-06	-0.0	0.00136888	0.00024788	2.05e-06	699.47323856	691.37838185	706.03123752	0.23187112	0.21889226	-0.32034804
0.24181	75.1752	0.00010447	0.00025696	6.597e-05	6.36e-06	-0.0	0.00136901	0.00024791	2.05e-06	699.4848289	691.38276577	706.02835148	0.23123873	0.21884383	-0.32034578
0.24187	75.19047	0.00010429	0.00025693	6.602e-05	6.35e-06	0.0	0.00136915	0.00024794	2.05e-06	699.49641388	691.387148	706.02546799	0.23060701	0.21879543	-0.32034351
0.24192	75.20573	0.0001041	0.0002569	6.607e-05	6.35e-06	0.0	0.00136928	0.00024796	2.05e-06	699.50799347	691.39152854	706.02258705	0.22997587	0.21874706	-0.32034125
0.24198	75.221	0.00010392	0.00025688	6.612e-05	6.35e-06	0.0	0.00136942	0.00024799	2.05e-06	699.51956768	691.39590738	706.01970867	0.22934569	0.21869875	-0.32033899
0.24203	75.23627	0.00010373	0.00025685	6.618e-05	6.35e-06	0.0	0.00136955	0.00024802	2.05e-06	699.53113647	691.40028454	706.01683284	0.22871513	0.21865042	-0.32033673
0.24209	75.25153	0.00010355	0.00025682	6.623e-05	6.34e-06	-0.0	0.00136969	0.00024805	2.05e-06	699.54269985	691.40466	706.01395955	0.22808512	0.21860212	-0.32033448
0.24214	75.26679	0.00010337	0.0002568	6.628e-05	6.34e-06	-0.0	0.00136982	0.00024808	2.05e-06	699.55425781	691.40903377	706.01108881	0.22745572	0.21855385	-0.32033222
0.2422	75.28206	0.00010318	0.00025677	6.633e-05	6.34e-06	-0.0	0.00136996	0.0002481	2.05e-06	699.56581034	691.41340585	706.00822062	0.22682736	0.21850564	-0.32032998
0.24225	75.29732	0.000103	0.00025674	6.638e-05	6.34e-06	-0.0	0.00137009	0.00024813	2.05e-06	699.57735741	691.41777624	706.00535497	0.22619865	0.21845741	-0.32032772
0.24231	75.31258	0.00010282	0.00025671	6.643e-05	6.33e-06	0.0	0.00137022	0.00024816	2.05e-06	699.58889903	691.42214494	706.00249185	0.22557038	0.2184092	-0.32032548
0.24236	75.32784	0.00010263	0.00025669	6.648e-05	6.33e-06	0.0	0.00137036	0.00024819	2.05e-06	699.60043518	691.42651194	705.99963128	0.22494276	0.21836103	-0.32032323
0.24242	75.34309	0.00010245	0.00025666	6.654e-05	6.33e-06	0.0	0.00137049	0.00024821	2.05e-06	699.61196586	691.43087726	705.99677325	0.2243161	0.21831292	-0.32032099
0.24247	75.35835	0.00010227	0.00025663	6.659e-05	6.33e-06	0.0	0.00137062	0.00024824	2.05e-06	699.62349104	691.43524088	705.99391775	0.2236893	0.21826479	-0.32031875
0.25253	78.13309	7.323e-05	0.00025082	7.619e-05	5.89e-06	0.0	0.00139182	0.00025274	2.05e-06	701.62956804	692.20547242	705.51221669	0.11658487	0.20980626	-0.31994059
0.25259	78.14816	7.309e-05	0.00025078	7.625e-05	5.88e-06	0.0	0.00139192	0.00025276	2.05e-06	701.63991186	692.20952782	705.50979765	0.11604136	0.20976157	-0.31993869
0.25264	78.16322	7.295e-05	0.00025075	7.63e-05	5.88e-06	0.0	0.00139202	0.00025278	2.05e-06	701.65024839	692.21358158	705.50738083	0.11549883	0.20971691	-0.31993679
0.2527	78.17829	7.282e-05	0.00025071	7.635e-05	5.88e-06	0.0	0.00139212	0.0002528	2.05e-06	701.66057762	692.21763368	705.50496621	0.11495609	0.20967225	-0.3199349
0.25275	78.19335	7.268e-05	0.00025067	7.641e-05	5.88e-06	-0.0	0.00139222	0.00025282	2.05e-06	701.67089954	692.22168413	705.5025538	0.11441374	0.20962759	-0.319933
0.25281	78.20841	7.255e-05	0.00025064	7.646e-05	5.87e-06	-0.0	0.00139232	0.00025284	2.05e-06	701.68121416	692.22573293	705.50014359	0.11387206	0.20958296	-0.31993111
0.25286	78.22348	7.241e-05	0.0002506	7.651e-05	5.87e-06	-0.0	0.00139242	0.00025287	2.05e-06	701.69152145	692.22978008	705.49773559	0.11333139	0.20953835	-0.31992922
0.25292	78.23854	7.227e-05	0.00025057	7.657e-05	5.87e-06	-0.0	0.00139252	0.00025289	2.05e-06	701.70182141	692.23382558	705.49532978	0.11279046	0.20949373	-0.31992733
0.25297	78.2536	7.214e-05	0.00025053	7.662e-05	5.87e-06	0.0	0.00139261	0.00025291	2.05e-06	701.71211403	692.23786943	705.49292617	0.11224995	0.20944913	-0.31992544
0.25303	78.26866	7.201e-05	0.00025049	7.668e-05	5.86e-06	0.0	0.00139271	0.00025293	2.05e-06	701.72239931	692.24191163	705.49052475	0.1117101	0.20940454	-0.31992356
0.25308	78.28371	7.187e-05	0.00025046	7.673e-05	5.86e-06	0.0	0.00139281	0.00025295	2.05e-06	701.73267724	692.24595218	705.48812554	0.11117128	0.20935998	-0.31992168
0.25314	78.29877	7.174e-05	0.00025042	7.678e-05	5.86e-06	0.0	0.00139291	0.00025297	2.05e-06	701.74294779	692.24999108	705.48572851	0.11063216	0.20931542	-0.31991979
0.25319	78.31383	7.16e-05	0.00025039	7.684e-05	5.86e-06	-0.0	0.00139301	0.00025299	2.05e-06	701.75321097	692.25402834	705.48333367	0.1100935	0.20927086	-0.31991791
0.25325	78.32888	7.147e-05	0.00025035	7.689e-05	5.85e-06	-0.0	0.0013931	0.00025301	2.05e-06	701.76346678	692.25806394	705.48094102	0.10955549	0.20922632	-0.31991603
0.2533	78.34393	7.133e-05	0.00025031	7.694e-05	5.85e-06	-0.0	0.0013932	0.00025304	2.05e-06	701.7737152	692.2620979	705.47855056	0.10901852	0.20918181	-0.31991416
0.25336	78.35899	7.12e-05	0.00025028	7.7e-05	5.85e-06	-0.0	0.0013933	0.00025306	2.05e-06	701.78395622	692.26613021	705.47616229	0.10848121	0.2091373	-0.31991228
0.25341	78.37404	7.107e-05	0.00025024	7.705e-05	5.85e-06	0.0	0.0013934	0.00025308	2.05e-06	701.79418983	692.27016087	705.47377619	0.10794439	0.20909279	-0.31991041
0.25347	78.38909	7.093e-05	0.0002502	7.71e-05	5.84e-06	0.0	0.00139349	0.0002531	2.05e-06	701.80441604	692.27418989	705.47139229	0.10740823	0.2090483	-0.31990854
0.26353	81.12541	5.001e-05	0.00024295	8.705e-05	5.38e-06	-0.0	0.0014088	0.00025649	2.05e-06	703.54326408	692.98419834	705.07003352	0.01708254	0.20104871	-0.31959346
0.26359	81.14026	4.991e-05	0.0002429	8.711e-05	5.38e-06	-0.0	0.00140887	0.00025651	2.05e-06	703.55200453	692.98793161	705.06802098	0.01663163	0.20100547	-0.31959188
0.26364	81.15512	4.982e-05	0.00024286	8.716e-05	5.37e-06	-0.0	0.00140894	0.00025653	2.05e-06	703.56073636	692.99166331	705.06601029	0.01618159	0.20096222	-0.3195903
0.2637	81.16997	4.972e-05	0.00024282	8.722e-05	5.37e-06	-0.0	0.00140901	0.00025654	2.05e-06	703.56945956	692.99539346	705.06400145	0.0157317	0.20091898	-0.31958872
0.26375	81.18482	4.962e-05	0.00024278	8.727e-05	5.37e-06	0.0	0.00140908	0.00025656	2.05e-06	703.57817413	692.99912205	705.06199446	0.01528195	0.20087574	-0.31958715
0.26381	81.19967	4.953e-05	0.00024273	8.733e-05	5.37e-06	0.0	0.00140915	0.00025657	2.05e-06	703.58688007	693.00284908	705.05998932	0.01483291	0.2008325	-0.31958557
0.26386	81.21452	4.943e-05	0.00024269	8.738e-05	5.36e-06	0.0	0.00140922	0.00025659	2.05e-06	703.59557737	693.00657455	705.05798603	0.01438481	0.20078927	-0.319584
0.26392	81.22937	4.933e-05	0.00024265	8.744e-05	5.36e-06	0.0	0.00140929	0.00025661	2.05e-06	703.60426601	693.01029846	705.05598459	0.01393666	0.20074603	-0.31958243
0.26397	81.24421	4.924e-05	0.0002426	8.749e-05	5.36e-06	-0.0	0.00140936	0.00025662	2.05e-06	703.61294601	693.01402081	705.05398499	0.01348881	0.2007028	-0.31958086
0.26403	81.25906	4.914e-05	0.00024256	8.755e-05	5.36e-06	-0.0	0.00140943	0.00025664	2.05e-06	703.62161736	693.01774161	705.05198724	0.01304165	0.20065957	-0.31957929
0.26408	81.2739	4.905e-05	0.00024252	8.76e-05	5.35e-06	-0.0	0.0014095	0.00025665	2.05e-06	703.63028006	693.02146085	705.04999132	0.01259548	0.20061634	-0.31957772
0.26414	81.28874	4.895e-05	0.00024248	8.766e-05	5.35e-06	-0.0	0.00140957	0.00025667	2.05e-06	703.63893408	693.02517853	705.04799725	0.01214907	0.20057311	-0.31957616
0.26419	81.30359	4.886e-05	0.00024243	8.771e-05	5.35e-06	0.0	0.00140964	0.00025669	2.05e-06	703.64757944	693.02889466	705.04600501	0.01170313	0.20052988	-0.31957459
0.26425	81.31843	4.876e-05	0.00024239	8.777e-05	5.35e-06	0.0	0.00140971	0.0002567	2.05e-06	703.65621613	693.03260923	705.04401461	0.01125787	0.20048666	-0.31957303
0.2643	81.33327	4.867e-05	0.00024235	8.782e-05	5.34e-06	0.0	0.00140978	0.00025672	2.05e-06	703.66484415	693.03632225	705.04202604	0.01081357	0.20044343	-0.31957147
0.26436	81.34811	4.857e-05	0.00024231	8.788e-05	5.34e-06	0.0	0.00140985	0.00025673	2.05e-06	703.67346348	693.04003372	705.04003931	0.01036892	0.20040021	-0.31956991
0.26441	81.36294	4.848e-05	0.00024226	8.793e-05	5.34e-06	-0.0	0.00140992	0.00025675	2.05e-06	703.68207412	693.04374363	705.0380544	0.00992492	0.20035699	-0.31956835
0.26447	81.37778	4.838e-05	0.00024222	8.799e-05	5.34e-06	-0.0	0.00140999	0.00025676	2.05e-06	703.69067609	693.04745199	705.03607133	0.00948158	0.20031377	-0.3195668
0.27453	84.07438	3.37e-05	0.00023397	9.81e-05	4.87e-06	-0.0	0.00142074	0.00025929	2.05e-06	705.17487352	693.70104254	704.69767465	-0.05465348	0.19260525	-0.31930113
0.27459	84.08902	3.364e-05	0.00023393	9.816e-05	4.87e-06	-0.0	0.00142079	0.0002593	2.05e-06	705.18230344	693.70448216	704.69596328	-0.05499835	0.19256332	-0.31929978
0.27464	84.10365	3.357e-05	0.00023388	9.821e-05	4.86e-06	-0.0	0.00142084	0.00025931	2.05e-06	705.18972512	693.70792038	704.69425337	-0.05534259	0.19252138	-0.31929844
0.2747	84.11828	3.35e-05	0.00023383	9.827e-05	4.86e-06	0.0	0.00142089	0.00025932	2.05e-06	705.19713856	693.71135722	704.69254491	-0.05568703	0.19247945	-0.3192971
0.27475	84.13291	3.344e-05	0.00023379	9.832e-05	4.86e-06	0.0	0.00142094	0.00025934	2.05e-06	705.20454376	693.71479266	704.6908379	-0.05603091	0.19243751	-0.31929576
0.27481	84.14754	3.337e-05	0.00023374	9.838e-05	4.86e-06	0.0	0.00142099	0.00025935	2.05e-06	705.2119407	693.71822672	704.68913234	-0.05637421	0.19239556	-0.31929442
0.27486	84.16217	3.33e-05	0.00023369	9.843e-05	4.85e-06	0.0	0.00142104	0.00025936	2.05e-06	705.21932939	693.72165939	704.68742822	-0.05671706	0.19235361	-0.31929308
0.27492	84.17679	3.324e-05	0.00023364	9.849e-05	4.85e-06	-0.0	0.00142109	0.00025937	2.05e-06	705.22670983	693.72509068	704.68572556	-0.05706	0.19231166	-0.31929174
0.27497	84.19142	3.317e-05	0.0002336	9.854e-05	4.85e-06	-0.0	0.00142113	0.00025938	2.05e-06	705.234082	693.72852057	704.68402433	-0.05740236	0.19226971	-0.31929041
0.27503	84.20604	3.31e-05	0.00023355	9.86e-05	4.85e-06	-0.0	0.00142118	0.0002594	2.05e-06	705.24144591	693.73194908	704.68232455	-0.05774408	0.19222775	-0.31928908
0.27508	84.22067	3.304e-05	0.0002335	9.866e-05	4.84e-06	-0.0	0.00142123	0.00025941	2.05e-06	705.24880155	693.73537621	704.68062621	-0.05808555	0.19218579	-0.31928774
0.27514	84.23529	3.297e-05	0.00023346	9.871e-05	4.84e-06	0.0	0.00142128	0.00025942	2.05e-06	705.25614892	693.73880195	704.67892931	-0.05842698	0.19214383	-0.31928641
0.27519	84.24991	3.29e-05	0.00023341	9.877e-05	4.84e-06	0.0	0.00142133	0.00025943	2.05e-06	705.26348801	693.74222631	704.67723386	-0.05876782	0.19210186	-0.31928508
0.27525	84.26453	3.284e-05	0.00023336	9.882e-05	4.84e-06	0.0	0.00142138	0.00025944	2.05e-06	705.27081883	693.74564929	704.67553983	-0.05910794	0.19205989	-0.31928375
0.2753	84.27915	3.277e-05	0.00023332	9.888e-05	4.83e-06	0.0	0.00142143	0.00025945	2.05e-06	705.27814137	693.74907088	704.67384725	-0.05944807	0.19201792	-0.31928242
0.27536	84.29377	3.271e-05	0.00023327	9.893e-05	4.83e-06	-0.0	0.00142147	0.00025947	2.05e-06	705.28545561	693.7524911	704.6721561	-0.05978795	0.19197594	-0.31928109
0.27541	84.30838	3.264e-05	0.00023322	9.899e-05	4.83e-06	-0.0	0.00142152	0.00025948	2.05e-06	705.29276158	693.75590993	704.67046638	-0.06012729	0.19193396	-0.31927976
0.27547	84.323	3.258e-05	0.00023317	9.904e-05	4.83e-06	-0.0	0.00142157	0.00025949	2.05e-06	705.30005925	693.75932738	704.66877809	-0.06046581	0.19189198	-0.31927844
0.28553	86.97849	2.252e-05	0.00022435	0.00010913	4.38e-06	0.0	0.00142895	0.00026135	2.05e-06	706.39500947	694.36152989	704.38993161	-0.1298915	0.18374752	-0.31905955
0.28559	86.9929	2.247e-05	0.0002243	0.00010919	4.38e-06	0.0	0.00142898	0.00026136	2.05e-06	706.40004163	694.36469583	704.38853589	-0.13015598	0.18370179	-0.31905845
0.28564	87.0073	2.243e-05	0.00022426	0.00010924	4.37e-06	0.0	0.00142901	0.00026137	2.05e-06	706.40506529	694.36786047	704.38714134	-0.13041961	0.18365604	-0.31905736
0.2857	87.0217	2.238e-05	0.00022421	0.0001093	4.37e-06	0.0	0.00142905	0.00026138	2.05e-06	706.41008047	694.37102379	704.38574796	-0.13068338	0.18361029	-0.31905626
0.28575	87.0361	2.234e-05	0.00022416	0.00010935	4.37e-06	-0.0	0.00142908	0.00026139	2.05e-06	706.41508715	694.3741858	704.38435573	-0.13094677	0.18356453	-0.31905517
0.28581	87.05051	2.229e-05	0.00022411	0.0001094	4.37e-06	-0.0	0.00142911	0.0002614	2.05e-06	706.42008534	694.3773465	704.38296467	-0.13120952	0.18351876	-0.31905408
0.28586	87.0649	2.225e-05	0.00022406	0.00010946	4.36e-06	-0.0	0.00142915	0.0002614	2.05e-06	706.42507505	694.38050589	704.38157477	-0.13147155	0.18347298	-0.31905299
0.28592	87.0793	2.22e-05	0.00022401	0.00010951	4.36e-06	-0.0	0.00142918	0.00026141	2.05e-06	706.43005628	694.38366397	704.38018602	-0.1317338	0.1834272	-0.3190519
0.28597	87.0937	2.216e-05	0.00022396	0.00010957	4.36e-06	0.0	0.00142921	0.00026142	2.05e-06	706.43502903	694.38682074	704.37879843	-0.13199546	0.18338141	-0.31905081
0.28603	87.1081	2.211e-05	0.00022391	0.00010962	4.36e-06	0.0	0.00142925	0.00026143	2.05e-06	706.4399933	694.38997621	704.37741199	-0.13225647	0.18333561	-0.31904972
0.28608	87.12249	2.207e-05	0.00022386	0.00010968	4.35e-06	0.0	0.00142928	0.00026144	2.05e-06	706.4449491	694.39313036	704.3760267	-0.13251701	0.1832898	-0.31904863
0.28614	87.13688	2.202e-05	0.00022381	0.00010973	4.35e-06	-0.0	0.00142931	0.00026145	2.05e-06	706.44989643	694.39628321	704.37464257	-0.13277763	0.18324399	-0.31904755
0.28619	87.15128	2.198e-05	0.00022377	0.00010979	4.35e-06	-0.0	0.00142935	0.00026146	2.05e-06	706.4548353	694.39943476	704.37325959	-0.13303763	0.18319816	-0.31904646
0.28625	87.16567	2.193e-05	0.00022372	0.00010984	4.35e-06	-0.0	0.00142938	0.00026147	2.05e-06	706.4597657	694.402585	704.37187775	-0.13329689	0.18315233	-0.31904538
0.2863	87.18006	2.189e-05	0.00022367	0.0001099	4.34e-06	-0.0	0.00142941	0.00026147	2.05e-06	706.46468765	694.40573393	704.37049707	-0.13355595	0.18310649	-0.31904429
0.28636	87.19445	2.184e-05	0.00022362	0.00010995	4.34e-06	0.0	0.00142944	0.00026148	2.05e-06	706.46960114	694.40888156	704.36911752	-0.13381492	0.18306064	-0.31904321
0.28641	87.20883	2.18e-05	0.00022357	0.00011001	4.34e-06	0.0	0.00142948	0.00026149	2.05e-06	706.47450617	694.41202789	704.36773912	-0.13407326	0.18301479	-0.31904213
0.28647	87.22322	2.176e-05	0.00022352	0.00011006	4.34e-06	0.0	0.00142951	0.0002615	2.05e-06	706.47940275	694.41517292	704.36636187	-0.1343308	0.18296892	-0.31904105
0.29653	89.83612	1.501e-05	0.00021451	0.00011991	3.92e-06	-0.0	0.00143446	0.00026287	2.05e-06	707.23725622	694.96952626	704.13204305	-0.17490042	0.17443371	-0.31885708
0.29659	89.85029	1.498e-05	0.00021446	0.00011997	3.91e-06	-0.0	0.00143448	0.00026287	2.05e-06	707.24066792	694.9724436	704.13085141	-0.17508702	0.17438628	-0.31885615
0.29664	89.86446	1.495e-05	0.00021441	0.00012002	3.91e-06	-0.0	0.00143451	0.00026288	2.05e-06	707.24407202	694.97535976	704.12966064	-0.17527359	0.17433884	-0.31885521
0.2967	89.87862	1.492e-05	0.00021437	0.00012007	3.91e-06	0.0	0.00143453	0.00026289	2.05e-06	707.2474685	694.97827474	704.12847076	-0.17545995	0.17429139	-0.31885428
0.29675	89.89279	1.489e-05	0.00021432	0.00012013	3.91e-06	0.0	0.00143455	0.00026289	2.05e-06	707.25085737	694.98118855	704.12728175	-0.17564577	0.17424394	-0.31885335
0.29681	89.90695	1.486e-05	0.00021427	0.00012018	3.91e-06	0.0	0.00143457	0.0002629	2.05e-06	707.25423864	694.98410118	704.12609363	-0.17583082	0.17419646	-0.31885241
0.29686	89.92111	1.483e-05	0.00021422	0.00012023	3.9e-06	0.0	0.00143459	0.0002629	2.05e-06	707.25761232	694.98701264	704.12490637	-0.17601613	0.17414899	-0.31885148
0.29692	89.93528	1.48e-05	0.00021417	0.00012028	3.9e-06	-0.0	0.00143462	0.00026291	2.05e-06	707.26097842	694.98992293	704.12371999	-0.17620095	0.17410151	-0.31885055
0.29697	89.94944	1.477e-05	0.00021412	0.00012034	3.9e-06	-0.0	0.00143464	0.00026292	2.05e-06	707.26433693	694.99283204	704.12253448	-0.17638524	0.17405402	-0.31884962
0.29703	89.9636	1.474e-05	0.00021407	0.00012039	3.9e-06	-0.0	0.00143466	0.00026292	2.05e-06	707.26768786	694.99573998	704.12134985	-0.17656897	0.17400652	-0.31884869
0.29708	89.97775	1.471e-05	0.00021402	0.00012044	3.89e-06	0.0	0.00143468	0.00026293	2.05e-06	707.27103123	694.99864675	704.12016608	-0.17675286	0.17395902	-0.31884776
0.29714	89.99191	1.468e-05	0.00021397	0.0001205	3.89e-06	0.0	0.0014347	0.00026294	2.05e-06	707.27436703	695.00155235	704.11898318	-0.1769362	0.1739115	-0.31884683
0.29719	90.00606	1.465e-05	0.00021392	0.00012055	3.89e-06	0.0	0.00143473	0.00026294	2.05e-06	707.27769527	695.00445678	704.11780115	-0.17711895	0.17386397	-0.3188459
0.29725	90.02022	1.462e-05	0.00021387	0.0001206	3.89e-06	0.0	0.00143475	0.00026295	2.05e-06	707.28101596	695.00736004	704.11661999	-0.17730138	0.17381644	-0.31884497
0.2973	90.03437	1.459e-05	0.00021382	0.00012065	3.89e-06	-0.0	0.00143477	0.00026296	2.05e-06	707.2843291	695.01026212	704.11543969	-0.17748382	0.1737689	-0.31884405
0.29736	90.04852	1.456e-05	0.00021378	0.00012071	3.88e-06	-0.0	0.00143479	0.00026296	2.05e-06	707.2876347	695.01316305	704.11426025	-0.1776657	0.17372135	-0.31884312
0.29741	90.06267	1.453e-05	0.00021373	0.00012076	3.88e-06	-0.0	0.00143481	0.00026297	2.05e-06	707.29093275	695.0160628	704.11308168	-0.17784692	0.17367379	-0.3188422
0.29747	90.07682	1.45e-05	0.00021368	0.00012081	3.88e-06	-0.0	0.00143483	0.00026297	2.05e-06	707.29422329	695.01896138	704.11190396	-0.17802807	0.17362622	-0.31884127
0.30753	92.64555	1.003e-05	0.00020476	0.00013029	3.49e-06	0.0	0.00143812	0.00026398	2.05e-06	707.77587687	695.53035031	703.90956335	-0.20545639	0.16478701	-0.31868241
0.30758	92.65947	1.001e-05	0.00020471	0.00013034	3.49e-06	0.0	0.00143814	0.00026399	2.05e-06	707.77788612	695.53304377	703.90852283	-0.2055765	0.16473802	-0.31868159
0.30764	92.67339	9.99e-06	0.00020467	0.00013039	3.49e-06	0.0	0.00143815	0.00026399	2.05e-06	707.779889	695.53573616	703.90748295	-0.20569679	0.16468904	-0.31868077
0.30769	92.68731	9.97e-06	0.00020462	0.00013044	3.49e-06	-0.0	0.00143816	0.000264	2.05e-06	707.78188553	695.53842749	703.9064437	-0.20581665	0.16464005	-0.31867996
0.30775	92.70123	9.95e-06	0.00020457	0.00013049	3.49e-06	-0.0	0.00143818	0.000264	2.05e-06	707.78387569	695.54111775	703.90540508	-0.20593604	0.16459105	-0.31867914
0.3078	92.71515	9.93e-06	0.00020452	0.00013054	3.48e-06	-0.0	0.00143819	0.00026401	2.05e-06	707.78585952	695.54380694	703.9043671	-0.20605504	0.16454204	-0.31867833
0.30786	92.72907	9.91e-06	0.00020447	0.00013059	3.48e-06	0.0	0.00143821	0.00026401	2.05e-06	707.78783701	695.54649508	703.90332975	-0.20617413	0.16449303	-0.31867751
0.30791	92.74298	9.89e-06	0.00020443	0.00013064	3.48e-06	0.0	0.00143822	0.00026402	2.05e-06	707.78980815	695.54918214	703.90229304	-0.20629277	0.16444401	-0.3186767
0.30797	92.7569	9.87e-06	0.00020438	0.00013069	3.48e-06	0.0	0.00143824	0.00026402	2.05e-06	707.79177297	695.55186815	703.90125695	-0.20641089	0.16439498	-0.31867589
0.30802	92.77081	9.85e-06	0.00020433	0.00013074	3.48e-06	0.0	0.00143825	0.00026403	2.05e-06	707.79373148	695.55455309	703.90022149	-0.2065288	0.16434594	-0.31867507
0.30808	92.78472	9.83e-06	0.00020428	0.00013079	3.48e-06	-0.0	0.00143827	0.00026403	2.05e-06	707.79568367	695.55723697	703.89918666	-0.20664668	0.16429691	-0.31867426
0.30813	92.79863	9.81e-06	0.00020423	0.00013084	3.47e-06	-0.0	0.00143828	0.00026404	2.05e-06	707.79762955	695.55991979	703.89815246	-0.2067641	0.16424787	-0.31867345
0.30819	92.81254	9.79e-06	0.00020418	0.0001309	3.47e-06	-0.0	0.0014383	0.00026404	2.05e-06	707.79956913	695.56260154	703.89711888	-0.20688095	0.16419881	-0.31867264
0.30824	92.82645	9.77e-06	0.00020414	0.00013095	3.47e-06	-0.0	0.00143831	0.00026405	2.05e-06	707.80150242	695.56528224	703.89608593	-0.20699778	0.16414975	-0.31867183
0.3083	92.84036	9.75e-06	0.00020409	0.000131	3.47e-06	0.0	0.00143832	0.00026405	2.05e-06	707.80342943	695.56796187	703.8950536	-0.20711444	0.16410069	-0.31867101
0.30835	92.85426	9.73e-06	0.00020404	0.00013105	3.47e-06	0.0	0.00143834	0.00026406	2.05e-06	707.80535015	695.57064045	703.8940219	-0.20723066	0.16405162	-0.3186702
0.30841	92.86817	9.71e-06	0.00020399	0.0001311	3.46e-06	0.0	0.00143835	0.00026406	2.05e-06	707.80726459	695.57331796	703.89299082	-0.20734624	0.16400253	-0.3186694
0.30846	92.88207	9.69e-06	0.00020394	0.00013115	3.46e-06	0.0	0.00143837	0.00026407	2.05e-06	707.80917278	695.57599442	703.89196035	-0.20746203	0.16395345	-0.31866859
0.31853	95.40492	6.75e-06	0.00019532	0.00014014	3.12e-06	-0.0	0.00144053	0.00026482	2.05e-06	708.05984912	696.04841817	703.71275707	-0.22395713	0.15487837	-0.31852788
0.31858	95.41859	6.73e-06	0.00019527	0.00014019	3.11e-06	-0.0	0.00144054	0.00026482	2.05e-06	708.06071868	696.05090719	703.71182345	-0.22402366	0.15482837	-0.31852714
0.31864	95.43226	6.72e-06	0.00019523	0.00014024	3.11e-06	-0.0	0.00144055	0.00026483	2.05e-06	708.06158322	696.05339524	703.71089028	-0.22408977	0.15477836	-0.31852641
0.31869	95.44592	6.71e-06	0.00019518	0.00014029	3.11e-06	-0.0	0.00144056	0.00026483	2.05e-06	708.06244274	696.0558823	703.70995754	-0.22415573	0.15472834	-0.31852568
0.31875	95.45959	6.69e-06	0.00019513	0.00014033	3.11e-06	0.0	0.00144057	0.00026484	2.05e-06	708.06329725	696.05836838	703.70902523	-0.22422166	0.15467833	-0.31852495
0.3188	95.47325	6.68e-06	0.00019509	0.00014038	3.11e-06	0.0	0.00144058	0.00026484	2.05e-06	708.06414675	696.06085349	703.70809337	-0.22428723	0.15462831	-0.31852422
0.31886	95.48691	6.67e-06	0.00019504	0.00014043	3.11e-06	0.0	0.00144059	0.00026484	2.05e-06	708.06499125	696.06333761	703.70716194	-0.22435234	0.15457828	-0.31852348
0.31891	95.50057	6.66e-06	0.000195	0.00014048	3.1e-06	0.0	0.0014406	0.00026485	2.05e-06	708.06583076	696.06582075	703.70623094	-0.22441744	0.15452825	-0.31852275
0.31897	95.51423	6.64e-06	0.00019495	0.00014053	3.1e-06	-0.0	0.00144061	0.00026485	2.05e-06	708.06666528	696.06830292	703.70530038	-0.2244824	0.15447823	-0.31852202
0.31902	95.52789	6.63e-06	0.0001949	0.00014057	3.1e-06	-0.0	0.00144062	0.00026485	2.05e-06	708.06749482	696.0707841	703.70437025	-0.22454702	0.15442819	-0.31852129
0.31908	95.54154	6.62e-06	0.00019486	0.00014062	3.1e-06	-0.0	0.00144063	0.00026486	2.05e-06	708.06831939	696.07326431	703.70344055	-0.22461114	0.15437815	-0.31852056
0.31913	95.5552	6.6e-06	0.00019481	0.00014067	3.1e-06	-0.0	0.00144064	0.00026486	2.05e-06	708.06913899	696.07574354	703.70251128	-0.22467538	0.15432811	-0.31851983
0.31919	95.56885	6.59e-06	0.00019477	0.00014072	3.09e-06	0.0	0.00144065	0.00026486	2.05e-06	708.06995363	696.07822179	703.70158245	-0.22473938	0.15427807	-0.3185191
0.31924	95.5825	6.58e-06	0.00019472	0.00014076	3.09e-06	0.0	0.00144066	0.00026487	2.05e-06	708.07076332	696.08069906	703.70065404	-0.22480302	0.15422802	-0.31851837
0.3193	95.59615	6.56e-06	0.00019467	0.00014081	3.09e-06	0.0	0.00144067	0.00026487	2.05e-06	708.07156805	696.08317536	703.69972606	-0.22486622	0.15417797	-0.31851765
0.31935	95.6098	6.55e-06	0.00019463	0.00014086	3.09e-06	0.0	0.00144068	0.00026487	2.05e-06	708.07236785	696.08565068	703.69879851	-0.22492957	0.15412792	-0.31851692
0.31941	95.62345	6.54e-06	0.00019458	0.00014091	3.09e-06	-0.0	0.00144069	0.00026488	2.05e-06	708.07316272	696.08812502	703.69787138	-0.22499259	0.15407786	-0.31851619
0.31946	95.6371	6.53e-06	0.00019454	0.00014095	3.09e-06	-0.0	0.0014407	0.00026488	2.05e-06	708.07395265	696.09059839	703.69694468	-0.22505526	0.1540278	-0.31851546
0.32953	98.11225	4.58e-06	0.00018633	0.00014941	2.78e-06	0.0	0.00144212	0.00026546	2.05e-06	708.14219525	696.52715034	703.53368278	-0.23292728	0.14483018	-0.31838726
0.32958	98.12566	4.57e-06	0.00018628	0.00014946	2.78e-06	-0.0	0.00144213	0.00026546	2.05e-06	708.14218647	696.52944987	703.53282087	-0.23295239	0.14477981	-0.31838658
0.32964	98.13906	4.57e-06	0.00018624	0.0001495	2.78e-06	-0.0	0.00144214	0.00026546	2.05e-06	708.14217392	696.53174848	703.53195925	-0.23297722	0.14472945	-0.31838591
0.32969	98.15246	4.56e-06	0.00018619	0.00014955	2.78e-06	-0.0	0.00144214	0.00026547	2.05e-06	708.14215759	696.53404617	703.53109791	-0.2330017	0.14467909	-0.31838523
0.32975	98.16586	4.55e-06	0.00018615	0.00014959	2.77e-06	-0.0	0.00144215	0.00026547	2.05e-06	708.14213751	696.53634296	703.53023685	-0.23302619	0.14462872	-0.31838456
0.3298	98.17925	4.54e-06	0.00018611	0.00014963	2.77e-06	0.0	0.00144216	0.00026547	2.05e-06	708.14211366	696.53863882	703.52937608	-0.23305057	0.14457836	-0.31838388
0.32986	98.19265	4.53e-06	0.00018606	0.00014968	2.77e-06	0.0	0.00144216	0.00026547	2.05e-06	708.14208606	696.54093377	703.52851559	-0.23307469	0.144528	-0.3183832
0.32991	98.20604	4.52e-06	0.00018602	0.00014972	2.77e-06	0.0	0.00144217	0.00026548	2.05e-06	708.14205471	696.54322781	703.52765538	-0.23309844	0.14447763	-0.31838253
0.32997	98.21944	4.51e-06	0.00018598	0.00014977	2.77e-06	0.0	0.00144217	0.00026548	2.05e-06	708.14201963	696.54552093	703.52679544	-0.23312226	0.14442727	-0.31838185
0.33002	98.23283	4.51e-06	0.00018593	0.00014981	2.77e-06	-0.0	0.00144218	0.00026548	2.05e-06	708.14198081	696.54781314	703.52593579	-0.23314592	0.14437691	-0.31838118
0.33008	98.24622	4.5e-06	0.00018589	0.00014986	2.76e-06	-0.0	0.00144219	0.00026548	2.05e-06	708.14193825	696.55010444	703.52507642	-0.23316934	0.14432654	-0.3183805
0.33013	98.25961	4.49e-06	0.00018585	0.0001499	2.76e-06	-0.0	0.00144219	0.00026549	2.05e-06	708.14189197	696.55239482	703.52421733	-0.23319235	0.14427618	-0.31837983
0.33019	98.27299	4.48e-06	0.0001858	0.00014995	2.76e-06	-0.0	0.0014422	0.00026549	2.05e-06	708.14184198	696.55468429	703.52335851	-0.23321551	0.14422582	-0.31837915
0.33024	98.28638	4.47e-06	0.00018576	0.00014999	2.76e-06	0.0	0.00144221	0.00026549	2.05e-06	708.14178827	696.55697284	703.52249998	-0.23323845	0.14417545	-0.31837848
0.3303	98.29976	4.46e-06	0.00018571	0.00015004	2.76e-06	0.0	0.00144221	0.0002655	2.05e-06	708.14173085	696.55926049	703.52164171	-0.23326114	0.14412509	-0.31837781
0.33035	98.31315	4.45e-06	0.00018567	0.00015008	2.76e-06	0.0	0.00144222	0.0002655	2.05e-06	708.14166973	696.56154722	703.52078373	-0.23328348	0.14407473	-0.31837713
0.33041	98.32653	4.45e-06	0.00018563	0.00015013	2.75e-06	0.0	0.00144222	0.0002655	2.05e-06	708.14160493	696.56383304	703.51992602	-0.23330596	0.14402437	-0.31837646
0.33046	98.33991	4.44e-06	0.00018558	0.00015017	2.75e-06	-0.0	0.00144223	0.0002655	2.05e-06	708.14153642	696.56611795	703.51906858	-0.23332818	0.143974	-0.31837579
0.34053	100.7654	3.15e-06	0.00017786	0.00015806	2.48e-06	-0.0	0.00144318	0.00026595	2.05e-06	708.07262722	696.9691911	703.36614794	-0.23472746	0.13477731	-0.3182557
0.34058	100.77853	3.15e-06	0.00017782	0.0001581	2.48e-06	-0.0	0.00144318	0.00026595	2.05e-06	708.07197262	696.97131284	703.36533088	-0.23472204	0.13472725	-0.31825506
0.34064	100.79165	3.14e-06	0.00017778	0.00015814	2.48e-06	0.0	0.00144318	0.00026595	2.05e-06	708.07131532	696.97343372	703.364514	-0.23471655	0.13467719	-0.31825441
0.34069	100.80478	3.13e-06	0.00017774	0.00015819	2.48e-06	0.0	0.00144319	0.00026596	2.05e-06	708.07065531	696.97555373	703.36369728	-0.23471086	0.13462713	-0.31825377
0.34075	100.8179	3.13e-06	0.00017769	0.00015823	2.48e-06	0.0	0.00144319	0.00026596	2.05e-06	708.06999259	696.97767288	703.36288074	-0.23470491	0.13457708	-0.31825313
0.3408	100.83102	3.12e-06	0.00017765	0.00015827	2.48e-06	0.0	0.0014432	0.00026596	2.05e-06	708.06932718	696.97979117	703.36206436	-0.23469899	0.13452704	-0.31825249
0.34086	100.84414	3.12e-06	0.00017761	0.00015831	2.48e-06	-0.0	0.0014432	0.00026596	2.05e-06	708.06865908	696.9819086	703.36124815	-0.23469299	0.13447699	-0.31825185
0.34091	100.85726	3.11e-06	0.00017757	0.00015835	2.47e-06	-0.0	0.00144321	0.00026596	2.05e-06	708.06798829	696.98402517	703.3604321	-0.2346868	0.13442695	-0.31825121
0.34097	100.87037	3.11e-06	0.00017753	0.00015839	2.47e-06	-0.0	0.00144321	0.00026597	2.05e-06	708.06731482	696.98614087	703.35961622	-0.23468034	0.13437691	-0.31825057
0.34102	100.88349	3.1e-06	0.00017749	0.00015844	2.47e-06	-0.0	0.00144321	0.00026597	2.05e-06	708.06663867	696.98825571	703.35880051	-0.23467391	0.13432687	-0.31824993
0.34108	100.8966	3.09e-06	0.00017745	0.00015848	2.47e-06	0.0	0.00144322	0.00026597	2.05e-06	708.06595985	696.99036969	703.35798496	-0.23466741	0.13427684	-0.31824929
0.34113	100.90971	3.09e-06	0.00017741	0.00015852	2.47e-06	0.0	0.00144322	0.00026597	2.05e-06	708.06527836	696.99248281	703.35716958	-0.23466071	0.13422681	-0.31824865
0.34119	100.92282	3.08e-06	0.00017737	0.00015856	2.47e-06	0.0	0.00144323	0.00026598	2.05e-06	708.0645942	696.99459507	703.35635437	-0.23465376	0.13417679	-0.31824801
0.34124	100.93593	3.08e-06	0.00017733	0.0001586	2.47e-06	0.0	0.00144323	0.00026598	2.05e-06	708.06390739	696.99670646	703.35553931	-0.23464683	0.13412676	-0.31824737
0.3413	100.94904	3.07e-06	0.00017729	0.00015864	2.46e-06	-0.0	0.00144324	0.00026598	2.05e-06	708.06321792	696.998817	703.35472442	-0.23463982	0.13407674	-0.31824673
0.34135	100.96214	3.07e-06	0.00017725	0.00015868	2.46e-06	-0.0	0.00144324	0.00026598	2.05e-06	708.06252581	697.00092667	703.3539097	-0.23463263	0.13402672	-0.31824609
0.34141	100.97525	3.06e-06	0.0001772	0.00015873	2.46e-06	-0.0	0.00144324	0.00026598	2.05e-06	708.06183104	697.00303549	703.35309513	-0.23462517	0.13397671	-0.31824545
0.34146	100.98835	3.06e-06	0.00017716	0.00015877	2.46e-06	-0.0	0.00144325	0.00026599	2.05e-06	708.06113365	697.00514345	703.35228073	-0.23461775	0.1339267	-0.31824481
0.35152	103.36206	2.2e-06	0.00016995	0.00016609	2.23e-06	-0.0	0.00144388	0.00026634	2.05e-06	707.89370695	697.37666324	703.20551593	-0.23138779	0.12484313	-0.31812955
0.35158	103.37489	2.19e-06	0.00016991	0.00016613	2.22e-06	-0.0	0.00144388	0.00026634	2.05e-06	707.8925985	697.37861687	703.20472403	-0.23136111	0.12479394	-0.31812893
0.35163	103.38773	2.19e-06	0.00016988	0.00016617	2.22e-06	-0.0	0.00144388	0.00026634	2.05e-06	707.89148819	697.38056969	703.20393222	-0.23133422	0.12474476	-0.3181283
0.35169	103.40056	2.19e-06	0.00016984	0.00016621	2.22e-06	-0.0	0.00144389	0.00026634	2.05e-06	707.89037604	697.38252169	703.20314049	-0.23130741	0.12469557	-0.31812768
0.35174	103.4134	2.18e-06	0.0001698	0.00016624	2.22e-06	0.0	0.00144389	0.00026634	2.05e-06	707.88926203	697.38447287	703.20234885	-0.2312805	0.12464639	-0.31812706
0.3518	103.42623	2.18e-06	0.00016976	0.00016628	2.22e-06	0.0	0.00144389	0.00026635	2.05e-06	707.88814617	697.38642323	703.20155729	-0.23125347	0.12459722	-0.31812644
0.35185	103.43906	2.17e-06	0.00016972	0.00016632	2.22e-06	0.0	0.0014439	0.00026635	2.05e-06	707.88702846	697.38837277	703.20076582	-0.23122624	0.12454806	-0.31812582
0.35191	103.45188	2.17e-06	0.00016969	0.00016636	2.22e-06	0.0	0.0014439	0.00026635	2.05e-06	707.88590892	697.3903215	703.19997443	-0.23119907	0.1244989	-0.3181252
0.35196	103.46471	2.17e-06	0.00016965	0.0001664	2.22e-06	-0.0	0.0014439	0.00026635	2.05e-06	707.88478755	697.39226941	703.19918313	-0.23117183	0.12444974	-0.31812457
0.35202	103.47754	2.16e-06	0.00016961	0.00016644	2.21e-06	-0.0	0.0014439	0.00026635	2.05e-06	707.88366434	697.3942165	703.19839191	-0.23114445	0.12440059	-0.31812395
0.35207	103.49036	2.16e-06	0.00016957	0.00016648	2.21e-06	-0.0	0.00144391	0.00026636	2.05e-06	707.88253929	697.39616278	703.19760078	-0.2311169	0.12435146	-0.31812333
0.35213	103.50318	2.16e-06	0.00016953	0.00016651	2.21e-06	-0.0	0.00144391	0.00026636	2.05e-06	707.88141243	697.39810824	703.19680973	-0.23108937	0.12430232	-0.31812271
0.35218	103.516	2.15e-06	0.0001695	0.00016655	2.21e-06	0.0	0.00144391	0.00026636	2.05e-06	707.88028375	697.40005288	703.19601876	-0.23106179	0.12425318	-0.31812209
0.35224	103.52882	2.15e-06	0.00016946	0.00016659	2.21e-06	0.0	0.00144391	0.00026636	2.05e-06	707.87915325	697.40199671	703.19522788	-0.23103408	0.12420406	-0.31812147
0.35229	103.54164	2.14e-06	0.00016942	0.00016663	2.21e-06	0.0	0.00144392	0.00026636	2.05e-06	707.87802093	697.40393972	703.19443707	-0.2310062	0.12415494	-0.31812085
0.35235	103.55446	2.14e-06	0.00016938	0.00016667	2.21e-06	0.0	0.00144392	0.00026636	2.05e-06	707.8768868	697.40588192	703.19364635	-0.23097831	0.12410583	-0.31812023
0.3524	103.56727	2.14e-06	0.00016934	0.00016671	2.21e-06	-0.0	0.00144392	0.00026637	2.05e-06	707.87575087	697.4078233	703.19285572	-0.2309504	0.12405671	-0.3181196
0.35246	103.58009	2.13e-06	0.00016931	0.00016674	2.2e-06	-0.0	0.00144393	0.00026637	2.05e-06	707.87461313	697.40976386	703.19206516	-0.23092235	0.12400761	-0.31811898
0.36252	105.89969	1.55e-06	0.00016261	0.00017352	2e-06	-0.0	0.00144435	0.00026665	2.05e-06	707.63962085	697.75137491	703.04844391	-0.22454853	0.11512807	-0.31800619
0.36258	105.91223	1.55e-06	0.00016257	0.00017355	2e-06	-0.0	0.00144435	0.00026665	2.05e-06	707.6382086	697.75316894	703.04766324	-0.22450775	0.11508019	-0.31800557
0.36263	105.92476	1.55e-06	0.00016254	0.00017359	2e-06	-0.0	0.00144435	0.00026665	2.05e-06	707.63679515	697.7549622	703.04688259	-0.22446698	0.11503231	-0.31800496
0.36269	105.9373	1.55e-06	0.0001625	0.00017362	2e-06	0.0	0.00144436	0.00026665	2.05e-06	707.63538049	697.75675468	703.04610197	-0.22442619	0.11498443	-0.31800435
0.36274	105.94983	1.54e-06	0.00016247	0.00017366	1.99e-06	0.0	0.00144436	0.00026666	2.05e-06	707.63396463	697.75854639	703.04532138	-0.22438531	0.11493656	-0.31800374
0.3628	105.96236	1.54e-06	0.00016243	0.00017369	1.99e-06	0.0	0.00144436	0.00026666	2.05e-06	707.63254757	697.76033731	703.04454082	-0.22434432	0.11488871	-0.31800312
0.36285	105.97488	1.54e-06	0.0001624	0.00017373	1.99e-06	0.0	0.00144436	0.00026666	2.05e-06	707.63112931	697.76212746	703.04376029	-0.22430331	0.11484086	-0.31800251
0.36291	105.98741	1.54e-06	0.00016236	0.00017377	1.99e-06	-0.0	0.00144436	0.00026666	2.05e-06	707.62970987	697.76391683	703.04297978	-0.22426231	0.11479301	-0.3180019
0.36296	105.99993	1.53e-06	0.00016233	0.0001738	1.99e-06	-0.0	0.00144437	0.00026666	2.05e-06	707.62828922	697.76570543	703.04219931	-0.22422121	0.11474517	-0.31800128
0.36302	106.01246	1.53e-06	0.00016229	0.00017384	1.99e-06	-0.0	0.00144437	0.00026666	2.05e-06	707.62686739	697.76749325	703.04141886	-0.22418003	0.11469734	-0.31800067
0.36307	106.02498	1.53e-06	0.00016226	0.00017387	1.99e-06	-0.0	0.00144437	0.00026666	2.05e-06	707.62544438	697.76928029	703.04063844	-0.22413878	0.11464953	-0.31800006
0.36313	106.0375	1.53e-06	0.00016222	0.00017391	1.99e-06	0.0	0.00144437	0.00026667	2.05e-06	707.62402018	697.77106656	703.03985804	-0.22409756	0.1146017	-0.31799944
0.36318	106.05002	1.52e-06	0.00016219	0.00017394	1.99e-06	0.0	0.00144437	0.00026667	2.05e-06	707.6225948	697.77285205	703.03907767	-0.22405625	0.1145539	-0.31799883
0.36324	106.06253	1.52e-06	0.00016215	0.00017398	1.99e-06	0.0	0.00144438	0.00026667	2.05e-06	707.62116825	697.77463676	703.03829733	-0.22401487	0.1145061	-0.31799822
0.36329	106.07505	1.52e-06	0.00016212	0.00017401	1.98e-06	0.0	0.00144438	0.00026667	2.05e-06	707.61974052	697.7764207	703.03751702	-0.22397338	0.11445831	-0.31799761
0.36335	106.08756	1.52e-06	0.00016208	0.00017405	1.98e-06	0.0	0.00144438	0.00026667	2.05e-06	707.61831162	697.77820386	703.03673673	-0.22393194	0.11441052	-0.31799699
0.3634	106.10008	1.51e-06	0.00016205	0.00017408	1.98e-06	-0.0	0.00144438	0.00026667	2.05e-06	707.61688154	697.77998625	703.03595646	-0.22389043	0.11436274	-0.31799638
0.36346	106.11259	1.51e-06	0.00016201	0.00017412	1.98e-06	-0.0	0.00144438	0.00026667	2.05e-06	707.61545031	697.78176787	703.03517623	-0.22384885	0.11431497	-0.31799577
0.37352	108.37558	1.12e-06	0.00015582	0.00018037	1.8e-06	0.0	0.00144467	0.0002669	2.05e-06	707.3365332	698.09495643	702.89260989	-0.21547156	0.10570668	-0.3178838
0.37358	108.3878	1.11e-06	0.00015579	0.0001804	1.8e-06	0.0	0.00144467	0.00026691	2.05e-06	707.33492953	698.09659872	702.89183096	-0.21542224	0.1056604	-0.31788318
0.37363	108.40002	1.11e-06	0.00015575	0.00018043	1.8e-06	0.0	0.00144468	0.00026691	2.05e-06	707.33332513	698.09824028	702.89105202	-0.21537285	0.10561415	-0.31788257
0.37369	108.41224	1.11e-06	0.00015572	0.00018047	1.8e-06	0.0	0.00144468	0.00026691	2.05e-06	707.33172	698.09988109	702.89027307	-0.21532347	0.10556789	-0.31788196
0.37374	108.42445	1.11e-06	0.00015569	0.0001805	1.8e-06	-0.0	0.00144468	0.00026691	2.05e-06	707.33011414	698.10152116	702.88949412	-0.21527408	0.10552163	-0.31788135
0.3738	108.43667	1.11e-06	0.00015565	0.00018053	1.8e-06	-0.0	0.00144468	0.00026691	2.05e-06	707.32850756	698.1031605	702.88871515	-0.21522464	0.10547539	-0.31788074
0.37385	108.44888	1.11e-06	0.00015562	0.00018056	1.8e-06	-0.0	0.00144468	0.00026691	2.05e-06	707.32690026	698.10479909	702.88793618	-0.21517514	0.10542916	-0.31788013
0.37391	108.46109	1.1e-06	0.00015559	0.0001806	1.8e-06	-0.0	0.00144468	0.00026691	2.05e-06	707.32529223	698.10643695	702.88715719	-0.21512561	0.10538295	-0.31787951
0.37396	108.47329	1.1e-06	0.00015556	0.00018063	1.79e-06	0.0	0.00144468	0.00026691	2.05e-06	707.3236835	698.10807407	702.8863782	-0.21507609	0.10533672	-0.3178789
0.37402	108.4855	1.1e-06	0.00015552	0.00018066	1.79e-06	0.0	0.00144468	0.00026692	2.05e-06	707.32207404	698.10971045	702.88559919	-0.21502653	0.10529051	-0.31787829
0.37407	108.49771	1.1e-06	0.00015549	0.00018069	1.79e-06	0.0	0.00144469	0.00026692	2.05e-06	707.32046387	698.11134609	702.88482017	-0.21497692	0.10524432	-0.31787768
0.37413	108.50991	1.1e-06	0.00015546	0.00018073	1.79e-06	0.0	0.00144469	0.00026692	2.05e-06	707.31885298	698.11298099	702.88404115	-0.21492725	0.10519814	-0.31787707
0.37418	108.52211	1.09e-06	0.00015543	0.00018076	1.79e-06	0.0	0.00144469	0.00026692	2.05e-06	707.31724139	698.11461516	702.88326211	-0.2148776	0.10515196	-0.31787645
0.37424	108.53431	1.09e-06	0.00015539	0.00018079	1.79e-06	-0.0	0.00144469	0.00026692	2.05e-06	707.31562909	698.11624858	702.88248306	-0.21482792	0.10510578	-0.31787584
0.37429	108.54651	1.09e-06	0.00015536	0.00018083	1.79e-06	-0.0	0.00144469	0.00026692	2.05e-06	707.31401608	698.11788127	702.881704	-0.2147782	0.10505962	-0.31787523
0.37435	108.55871	1.09e-06	0.00015533	0.00018086	1.79e-06	-0.0	0.00144469	0.00026692	2.05e-06	707.31240237	698.11951323	702.88092493	-0.21472841	0.10501347	-0.31787462
0.3744	108.5709	1.09e-06	0.0001553	0.00018089	1.79e-06	-0.0	0.00144469	0.00026692	2.05e-06	707.31078796	698.12114444	702.88014585	-0.21467861	0.10496733	-0.31787401
0.37446	108.58309	1.09e-06	0.00015526	0.00018092	1.79e-06	0.0	0.00144469	0.00026692	2.05e-06	707.30917284	698.12277492	702.87936676	-0.21462882	0.10492118	-0.3178734
0.38452	110.78673	8.1e-07	0.00014955	0.00018668	1.63e-06	-0.0	0.00144489	0.00026712	2.05e-06	707.00369775	698.4089372	702.73646412	-0.20508805	0.09662946	-0.31776116
0.38458	110.79862	8.1e-07	0.00014952	0.00018671	1.63e-06	-0.0	0.0014449	0.00026712	2.05e-06	707.0019838	698.41043521	702.73568076	-0.20503404	0.096585	-0.31776054
0.38463	110.8105	8.1e-07	0.00014949	0.00018674	1.63e-06	-0.0	0.0014449	0.00026712	2.05e-06	707.00026946	698.41193253	702.73489737	-0.20498003	0.09654055	-0.31775993
0.38469	110.82239	8.1e-07	0.00014946	0.00018677	1.63e-06	0.0	0.0014449	0.00026712	2.05e-06	706.99855473	698.41342913	702.73411394	-0.20492602	0.0964961	-0.31775931
0.38474	110.83427	8.1e-07	0.00014943	0.0001868	1.63e-06	0.0	0.0014449	0.00026712	2.05e-06	706.99683961	698.41492504	702.73333049	-0.20487198	0.09645166	-0.3177587
0.3848	110.84615	8.1e-07	0.0001494	0.00018683	1.63e-06	0.0	0.0014449	0.00026712	2.05e-06	706.9951241	698.41642024	702.73254699	-0.20481792	0.09640724	-0.31775808
0.38485	110.85803	8.1e-07	0.00014937	0.00018686	1.63e-06	0.0	0.0014449	0.00026712	2.05e-06	706.99340821	698.41791474	702.73176347	-0.20476384	0.09636283	-0.31775747
0.38491	110.86991	8e-07	0.00014934	0.00018689	1.62e-06	0.0	0.0014449	0.00026712	2.05e-06	706.99169194	698.41940854	702.73097991	-0.20470976	0.09631842	-0.31775685
0.38496	110.88178	8e-07	0.00014931	0.00018692	1.62e-06	-0.0	0.0014449	0.00026712	2.05e-06	706.98997528	698.42090163	702.73019631	-0.20465567	0.09627401	-0.31775624
0.38502	110.89366	8e-07	0.00014928	0.00018695	1.62e-06	-0.0	0.0014449	0.00026712	2.05e-06	706.98825823	698.42239403	702.72941268	-0.20460156	0.09622963	-0.31775562
0.38507	110.90553	8e-07	0.00014925	0.00018698	1.62e-06	-0.0	0.0014449	0.00026713	2.05e-06	706.98654081	698.42388572	702.72862902	-0.20454741	0.09618526	-0.317755
0.38513	110.9174	8e-07	0.00014922	0.00018701	1.62e-06	-0.0	0.0014449	0.00026713	2.05e-06	706.98482301	698.42537671	702.72784533	-0.20449326	0.09614089	-0.31775439
0.38518	110.92927	8e-07	0.00014919	0.00018704	1.62e-06	0.0	0.00144491	0.00026713	2.05e-06	706.98310484	698.426867	702.7270616	-0.20443912	0.09609652	-0.31775377
0.38524	110.94113	8e-07	0.00014916	0.00018707	1.62e-06	0.0	0.00144491	0.00026713	2.05e-06	706.98138628	698.42835659	702.72627783	-0.20438494	0.09605217	-0.31775316
0.38529	110.953	8e-07	0.00014913	0.0001871	1.62e-06	0.0	0.00144491	0.00026713	2.05e-06	706.97966735	698.42984548	702.72549403	-0.20433075	0.09600783	-0.31775254
0.38535	110.96486	8e-07	0.0001491	0.00018713	1.62e-06	0.0	0.00144491	0.00026713	2.05e-06	706.97794805	698.43133366	702.7247102	-0.20427653	0.09596351	-0.31775193
0.3854	110.97673	7.9e-07	0.00014907	0.00018716	1.62e-06	0.0	0.00144491	0.00026713	2.05e-06	706.97622838	698.43282115	702.72392633	-0.20422232	0.09591918	-0.31775131
0.38546	110.98859	7.9e-07	0.00014904	0.00018719	1.62e-06	-0.0	0.00144491	0.00026713	2.05e-06	706.97450834	698.43430793	702.72314242	-0.20416809	0.09587486	-0.3177507
0.39552	113.12983	6e-07	0.00014378	0.00019248	1.48e-06	-0.0	0.00144505	0.00026729	2.05e-06	706.65479814	698.69478183	702.57902028	-0.19405949	0.08792675	-0.3176375
0.39558	113.14137	6e-07	0.00014375	0.00019251	1.48e-06	-0.0	0.00144505	0.00026729	2.05e-06	706.65303055	698.69614275	702.57822868	-0.19400356	0.08788421	-0.31763688
0.39563	113.15291	6e-07	0.00014372	0.00019253	1.48e-06	-0.0	0.00144505	0.00026729	2.05e-06	706.6512628	698.69750301	702.57743704	-0.19394763	0.08784168	-0.31763626
0.39569	113.16444	6e-07	0.00014369	0.00019256	1.48e-06	-0.0	0.00144505	0.00026729	2.05e-06	706.6494949	698.6988626	702.57664534	-0.19389168	0.08779917	-0.31763563
0.39574	113.17597	6e-07	0.00014367	0.00019259	1.48e-06	-0.0	0.00144505	0.0002673	2.05e-06	706.64772684	698.70022152	702.57585359	-0.19383574	0.08775665	-0.31763501
0.3958	113.18751	6e-07	0.00014364	0.00019262	1.48e-06	0.0	0.00144505	0.0002673	2.05e-06	706.64595863	698.70157977	702.5750618	-0.1937798	0.08771414	-0.31763439
0.39585	113.19904	6e-07	0.00014361	0.00019264	1.48e-06	0.0	0.00144505	0.0002673	2.05e-06	706.64419026	698.70293736	702.57426996	-0.19372384	0.08767164	-0.31763377
0.39591	113.21056	6e-07	0.00014358	0.00019267	1.48e-06	0.0	0.00144505	0.0002673	2.05e-06	706.64242173	698.70429428	702.57347807	-0.19366788	0.08762916	-0.31763315
0.39596	113.22209	6e-07	0.00014356	0.0001927	1.48e-06	0.0	0.00144506	0.0002673	2.05e-06	706.64065305	698.70565053	702.57268614	-0.19361192	0.0875867	-0.31763252
0.39602	113.23361	5.9e-07	0.00014353	0.00019273	1.47e-06	0.0	0.00144506	0.0002673	2.05e-06	706.63888422	698.70700612	702.57189415	-0.19355596	0.08754423	-0.3176319
0.39607	113.24514	5.9e-07	0.0001435	0.00019276	1.47e-06	-0.0	0.00144506	0.0002673	2.05e-06	706.63711523	698.70836104	702.57110212	-0.19349999	0.08750177	-0.31763128
0.39613	113.25666	5.9e-07	0.00014347	0.00019278	1.47e-06	-0.0	0.00144506	0.0002673	2.05e-06	706.6353461	698.70971529	702.57031004	-0.19344402	0.08745932	-0.31763066
0.39618	113.26818	5.9e-07	0.00014345	0.00019281	1.47e-06	-0.0	0.00144506	0.0002673	2.05e-06	706.63357681	698.71106888	702.56951791	-0.19338804	0.08741689	-0.31763004
0.39624	113.27969	5.9e-07	0.00014342	0.00019284	1.47e-06	-0.0	0.00144506	0.0002673	2.05e-06	706.63180738	698.7124218	702.56872573	-0.19333205	0.08737447	-0.31762941
0.39629	113.29121	5.9e-07	0.00014339	0.00019287	1.47e-06	0.0	0.00144506	0.0002673	2.05e-06	706.6300378	698.71377405	702.56793351	-0.19327607	0.08733205	-0.31762879
0.39635	113.30272	5.9e-07	0.00014336	0.00019289	1.47e-06	0.0	0.00144506	0.0002673	2.05e-06	706.62826807	698.71512564	702.56714123	-0.19322008	0.08728964	-0.31762817
0.3964	113.31423	5.9e-07	0.00014334	0.00019292	1.47e-06	0.0	0.00144506	0.0002673	2.05e-06	706.62649819	698.71647657	702.56634891	-0.19316409	0.08724724	-0.31762755
0.39646	113.32574	5.9e-07	0.00014331	0.00019295	1.47e-06	0.0	0.00144506	0.00026731	2.05e-06	706.62472817	698.71782683	702.56555654	-0.19310809	0.08720487	-0.31762692
0.40652	115.40125	4.5e-07	0.00013847	0.00019781	1.35e-06	-0.0	0.00144516	0.00026744	2.05e-06	706.29922928	698.95390272	702.4196895	-0.18283777	0.07961309	-0.31751236
0.40657	115.41242	4.5e-07	0.00013844	0.00019783	1.35e-06	-0.0	0.00144516	0.00026744	2.05e-06	706.29744619	698.95513349	702.41888748	-0.18278172	0.07957251	-0.31751173
0.40663	115.42359	4.5e-07	0.00013842	0.00019786	1.35e-06	-0.0	0.00144516	0.00026744	2.05e-06	706.29566309	698.95636362	702.41808541	-0.18272568	0.07953193	-0.3175111
0.40668	115.43475	4.5e-07	0.00013839	0.00019789	1.35e-06	-0.0	0.00144516	0.00026744	2.05e-06	706.29387999	698.95759312	702.41728328	-0.18266964	0.07949138	-0.31751047
0.40674	115.44592	4.5e-07	0.00013837	0.00019791	1.35e-06	-0.0	0.00144516	0.00026744	2.05e-06	706.29209688	698.95882199	702.4164811	-0.18261361	0.07945083	-0.31750984
0.40679	115.45708	4.5e-07	0.00013834	0.00019794	1.35e-06	0.0	0.00144516	0.00026744	2.05e-06	706.29031377	698.96005023	702.41567886	-0.18255757	0.07941028	-0.31750921
0.40685	115.46824	4.5e-07	0.00013832	0.00019796	1.35e-06	0.0	0.00144516	0.00026744	2.05e-06	706.28853065	698.96127783	702.41487657	-0.18250154	0.07936974	-0.31750858
0.4069	115.4794	4.5e-07	0.00013829	0.00019799	1.35e-06	0.0	0.00144516	0.00026745	2.05e-06	706.28674753	698.9625048	702.41407422	-0.18244551	0.07932922	-0.31750795
0.40696	115.49056	4.5e-07	0.00013826	0.00019801	1.35e-06	0.0	0.00144516	0.00026745	2.05e-06	706.28496441	698.96373113	702.41327181	-0.18238949	0.07928872	-0.31750732
0.40701	115.50171	4.5e-07	0.00013824	0.00019804	1.34e-06	0.0	0.00144516	0.00026745	2.05e-06	706.28318129	698.96495684	702.41246935	-0.18233347	0.07924821	-0.31750669
0.40707	115.51287	4.5e-07	0.00013821	0.00019806	1.34e-06	-0.0	0.00144516	0.00026745	2.05e-06	706.28139816	698.96618191	702.41166683	-0.18227744	0.07920771	-0.31750606
0.40712	115.52402	4.5e-07	0.00013819	0.00019809	1.34e-06	-0.0	0.00144516	0.00026745	2.05e-06	706.27961503	698.96740634	702.41086426	-0.18222143	0.07916722	-0.31750543
0.40718	115.53517	4.5e-07	0.00013816	0.00019811	1.34e-06	-0.0	0.00144517	0.00026745	2.05e-06	706.2778319	698.96863015	702.41006163	-0.18216541	0.07912675	-0.31750479
0.40723	115.54631	4.4e-07	0.00013814	0.00019814	1.34e-06	-0.0	0.00144517	0.00026745	2.05e-06	706.27604878	698.96985332	702.40925895	-0.18210941	0.0790863	-0.31750416
0.40729	115.55746	4.4e-07	0.00013811	0.00019817	1.34e-06	-0.0	0.00144517	0.00026745	2.05e-06	706.27426565	698.97107587	702.40845621	-0.1820534	0.07904584	-0.31750353
0.40734	115.5686	4.4e-07	0.00013809	0.00019819	1.34e-06	0.0	0.00144517	0.00026745	2.05e-06	706.27248253	698.97229778	702.40765341	-0.18199739	0.07900538	-0.3175029
0.4074	115.57975	4.4e-07	0.00013806	0.00019822	1.34e-06	0.0	0.00144517	0.00026745	2.05e-06	706.2706994	698.97351906	702.40685056	-0.18194139	0.07896495	-0.31750227
0.40745	115.59089	4.4e-07	0.00013804	0.00019824	1.34e-06	0.0	0.00144517	0.00026745	2.05e-06	706.26891628	698.97473971	702.40604765	-0.1818854	0.07892452	-0.31750164
0.41752	117.59692	3.5e-07	0.00013359	0.0002027	1.24e-06	-0.0	0.00144524	0.00026757	2.05e-06	705.9431929	699.1876608	702.25815357	-0.17171728	0.07169111	-0.31738548
0.41757	117.6077	3.4e-07	0.00013357	0.00020272	1.24e-06	-0.0	0.00144524	0.00026757	2.05e-06	705.94141885	699.18876808	702.25734006	-0.17166228	0.07165248	-0.31738484
0.41763	117.61848	3.4e-07	0.00013355	0.00020275	1.23e-06	-0.0	0.00144524	0.00026757	2.05e-06	705.93964489	699.18987476	702.25652648	-0.17160729	0.07161387	-0.3173842
0.41768	117.62926	3.4e-07	0.00013352	0.00020277	1.23e-06	-0.0	0.00144524	0.00026757	2.05e-06	705.93787102	699.19098084	702.25571285	-0.17155229	0.07157525	-0.31738357
0.41774	117.64003	3.4e-07	0.0001335	0.00020279	1.23e-06	0.0	0.00144524	0.00026757	2.05e-06	705.93609724	699.19208632	702.25489916	-0.1714973	0.07153664	-0.31738293
0.41779	117.6508	3.4e-07	0.00013348	0.00020282	1.23e-06	0.0	0.00144524	0.00026757	2.05e-06	705.93432354	699.1931912	702.25408542	-0.17144231	0.07149804	-0.31738229
0.41785	117.66157	3.4e-07	0.00013345	0.00020284	1.23e-06	0.0	0.00144524	0.00026757	2.05e-06	705.93254994	699.19429548	702.25327161	-0.17138734	0.07145946	-0.31738165
0.4179	117.67234	3.4e-07	0.00013343	0.00020286	1.23e-06	0.0	0.00144524	0.00026757	2.05e-06	705.93077643	699.19539916	702.25245774	-0.17133239	0.0714209	-0.31738101
0.41796	117.68311	3.4e-07	0.00013341	0.00020289	1.23e-06	0.0	0.00144524	0.00026757	2.05e-06	705.92900302	699.19650224	702.25164382	-0.17127743	0.07138233	-0.31738037
0.41801	117.69387	3.4e-07	0.00013338	0.00020291	1.23e-06	-0.0	0.00144524	0.00026757	2.05e-06	705.92722969	699.19760471	702.25082983	-0.17122247	0.07134376	-0.31737973
0.41807	117.70464	3.4e-07	0.00013336	0.00020293	1.23e-06	-0.0	0.00144524	0.00026757	2.05e-06	705.92545646	699.19870659	702.25001579	-0.17116753	0.07130521	-0.31737909
0.41812	117.7154	3.4e-07	0.00013334	0.00020296	1.23e-06	-0.0	0.00144524	0.00026757	2.05e-06	705.92368331	699.19980787	702.24920169	-0.17111259	0.07126668	-0.31737845
0.41818	117.72616	3.4e-07	0.00013331	0.00020298	1.23e-06	-0.0	0.00144524	0.00026757	2.05e-06	705.92191026	699.20090855	702.24838753	-0.17105768	0.07122817	-0.31737781
0.41823	117.73691	3.4e-07	0.00013329	0.000203	1.23e-06	-0.0	0.00144524	0.00026757	2.05e-06	705.92013731	699.20200863	702.24757331	-0.17100276	0.07118965	-0.31737717
0.41829	117.74767	3.4e-07	0.00013327	0.00020303	1.23e-06	0.0	0.00144524	0.00026758	2.05e-06	705.91836445	699.20310811	702.24675903	-0.17094783	0.07115113	-0.31737653
0.41834	117.75842	3.4e-07	0.00013324	0.00020305	1.23e-06	0.0	0.00144524	0.00026758	2.05e-06	705.91659168	699.20420699	702.24594469	-0.17089293	0.07111263	-0.31737589
0.4184	117.76917	3.4e-07	0.00013322	0.00020307	1.23e-06	0.0	0.00144524	0.00026758	2.05e-06	705.914819	699.20530527	702.2451303	-0.17083803	0.07107414	-0.31737525
0.41845	117.77992	3.4e-07	0.0001332	0.0002031	1.23e-06	0.0	0.00144524	0.00026758	2.05e-06	705.91304642	699.20640296	702.24431584	-0.17078315	0.07103568	-0.31737461
0.42852	119.7123	2.7e-07	0.00012912	0.00020718	1.14e-06	-0.0	0.0014453	0.00026768	2.05e-06	705.59057337	699.39736141	702.09427102	-0.16087727	0.06415486	-0.31725676
0.42857	119.72267	2.7e-07	0.0001291	0.00020721	1.14e-06	0.0	0.0014453	0.00026768	2.05e-06	705.58882316	699.39835159	702.09344562	-0.16082395	0.06411812	-0.31725612
0.42863	119.73303	2.7e-07	0.00012908	0.00020723	1.14e-06	0.0	0.0014453	0.00026768	2.05e-06	705.5870731	699.39934119	702.09262016	-0.16077065	0.0640814	-0.31725547
0.42868	119.74339	2.7e-07	0.00012906	0.00020725	1.13e-06	0.0	0.0014453	0.00026768	2.05e-06	705.58532318	699.40033023	702.09179465	-0.16071736	0.06404468	-0.31725482
0.42874	119.75375	2.7e-07	0.00012904	0.00020727	1.13e-06	0.0	0.0014453	0.00026768	2.05e-06	705.5835734	699.40131869	702.09096907	-0.16066409	0.06400799	-0.31725417
0.42879	119.76411	2.7e-07	0.00012901	0.00020729	1.13e-06	0.0	0.0014453	0.00026768	2.05e-06	705.58182377	699.40230659	702.09014344	-0.16061084	0.06397131	-0.31725352
0.42885	119.77447	2.7e-07	0.00012899	0.00020731	1.13e-06	0.0	0.0014453	0.00026768	2.05e-06	705.58007429	699.40329392	702.08931775	-0.16055757	0.06393461	-0.31725287
0.4289	119.78482	2.7e-07	0.00012897	0.00020733	1.13e-06	-0.0	0.0014453	0.00026768	2.05e-06	705.57832495	699.40428067	702.08849199	-0.16050431	0.06389793	-0.31725223
0.42896	119.79517	2.6e-07	0.00012895	0.00020736	1.13e-06	-0.0	0.0014453	0.00026768	2.05e-06	705.57657575	699.40526686	702.08766618	-0.16045107	0.06386127	-0.31725158
0.42901	119.80552	2.6e-07	0.00012893	0.00020738	1.13e-06	-0.0	0.0014453	0.00026768	2.05e-06	705.5748267	699.40625248	702.08684031	-0.16039785	0.06382461	-0.31725093
0.42907	119.81587	2.6e-07	0.00012891	0.0002074	1.13e-06	-0.0	0.0014453	0.00026768	2.05e-06	705.5730778	699.40723753	702.08601437	-0.16034464	0.06378798	-0.31725028
0.42912	119.82622	2.6e-07	0.00012889	0.00020742	1.13e-06	-0.0	0.0014453	0.00026768	2.05e-06	705.57132904	699.40822201	702.08518838	-0.16029143	0.06375134	-0.31724963
0.42918	119.83656	2.6e-07	0.00012886	0.00020744	1.13e-06	0.0	0.0014453	0.00026768	2.05e-06	705.56958043	699.40920593	702.08436233	-0.16023821	0.0637147	-0.31724898
0.42923	119.8469	2.6e-07	0.00012884	0.00020746	1.13e-06	0.0	0.0014453	0.00026768	2.05e-06	705.56783196	699.41018927	702.08353622	-0.16018502	0.06367808	-0.31724833
0.42929	119.85724	2.6e-07	0.00012882	0.00020748	1.13e-06	0.0	0.0014453	0.00026768	2.05e-06	705.56608364	699.41117205	702.08271005	-0.16013184	0.06364147	-0.31724768
0.42934	119.86758	2.6e-07	0.0001288	0.0002075	1.13e-06	0.0	0.0014453	0.00026768	2.05e-06	705.56433546	699.41215425	702.08188382	-0.16007869	0.06360489	-0.31724704
0.4294	119.87791	2.6e-07	0.00012878	0.00020753	1.13e-06	0.0	0.0014453	0.00026768	2.05e-06	705.56258744	699.4131359	702.08105753	-0.16002552	0.0635683	-0.31724639
0.42945	119.88824	2.6e-07	0.00012876	0.00020755	1.13e-06	-0.0	0.0014453	0.00026768	2.05e-06	705.56083955	699.41411697	702.08023118	-0.15997236	0.0635317	-0.31724574
0.43952	121.74223	2.1e-07	0.00012503	0.00021128	1.05e-06	0.0	0.00144534	0.00026777	2.05e-06	705.24360662	699.58424904	701.92800884	-0.15041403	0.05699222	-0.31712618
0.43957	121.75216	2.1e-07	0.00012501	0.0002113	1.05e-06	0.0	0.00144534	0.00026777	2.05e-06	705.24188819	699.58512816	701.92717158	-0.15036276	0.05695734	-0.31712552
0.43963	121.76208	2.1e-07	0.00012499	0.00021132	1.05e-06	0.0	0.00144534	0.00026777	2.05e-06	705.24016992	699.58600675	701.92633426	-0.15031148	0.05692244	-0.31712486
0.43968	121.772	2.1e-07	0.00012497	0.00021134	1.05e-06	-0.0	0.00144534	0.00026777	2.05e-06	705.23845183	699.5868848	701.92549688	-0.1502602	0.05688755	-0.3171242
0.43974	121.78192	2.1e-07	0.00012495	0.00021136	1.05e-06	-0.0	0.00144534	0.00026777	2.05e-06	705.23673391	699.58776231	701.92465944	-0.15020894	0.05685267	-0.31712355
0.43979	121.79184	2.1e-07	0.00012493	0.00021138	1.05e-06	-0.0	0.00144534	0.00026777	2.05e-06	705.23501616	699.58863927	701.92382195	-0.1501577	0.05681781	-0.31712289
0.43985	121.80175	2.1e-07	0.00012491	0.0002114	1.05e-06	-0.0	0.00144534	0.00026777	2.05e-06	705.23329857	699.5895157	701.92298439	-0.15010647	0.05678296	-0.31712223
0.4399	121.81166	2.1e-07	0.00012489	0.00021142	1.05e-06	-0.0	0.00144534	0.00026777	2.05e-06	705.23158116	699.59039159	701.92214678	-0.15005526	0.05674813	-0.31712157
0.43996	121.82157	2.1e-07	0.00012487	0.00021144	1.05e-06	-0.0	0.00144534	0.00026777	2.05e-06	705.22986392	699.59126693	701.92130911	-0.15000403	0.05671328	-0.31712092
0.44001	121.83148	2.1e-07	0.00012485	0.00021146	1.05e-06	0.0	0.00144534	0.00026777	2.05e-06	705.22814685	699.59214174	701.92047138	-0.14995282	0.05667844	-0.31712026
0.44007	121.84138	2.1e-07	0.00012483	0.00021148	1.04e-06	0.0	0.00144534	0.00026777	2.05e-06	705.22642995	699.59301601	701.91963359	-0.14990163	0.05664362	-0.3171196
0.44012	121.85129	2.1e-07	0.00012482	0.0002115	1.04e-06	0.0	0.00144534	0.00026777	2.05e-06	705.22471322	699.59388974	701.91879574	-0.14985044	0.05660881	-0.31711894
0.44018	121.86119	2.1e-07	0.0001248	0.00021152	1.04e-06	0.0	0.00144534	0.00026777	2.05e-06	705.22299666	699.59476293	701.91795783	-0.1497993	0.05657403	-0.31711828
0.44023	121.87109	2.1e-07	0.00012478	0.00021154	1.04e-06	0.0	0.00144534	0.00026777	2.05e-06	705.22128028	699.59563558	701.91711986	-0.14974813	0.05653923	-0.31711763
0.44029	121.88098	2.1e-07	0.00012476	0.00021156	1.04e-06	-0.0	0.00144534	0.00026778	2.05e-06	705.21956406	699.59650769	701.91628184	-0.14969696	0.05650443	-0.31711697
0.44034	121.89087	2.1e-07	0.00012474	0.00021158	1.04e-06	-0.0	0.00144534	0.00026778	2.05e-06	705.21784801	699.59737926	701.91544375	-0.14964582	0.05646965	-0.31711631
0.4404	121.90077	2.1e-07	0.00012472	0.0002116	1.04e-06	-0.0	0.00144534	0.00026778	2.05e-06	705.21613214	699.5982503	701.91460561	-0.14959469	0.05643488	-0.31711565
0.44045	121.91065	2.1e-07	0.0001247	0.00021162	1.04e-06	-0.0	0.00144534	0.00026778	2.05e-06	705.21441644	699.59912079	701.91376741	-0.14954358	0.05640013	-0.31711499
0.45051	123.68084	1.7e-07	0.0001213	0.00021502	9.7e-07	-0.0	0.00144537	0.00026785	2.05e-06	704.90337303	699.74950224	701.75939364	-0.14036479	0.05018682	-0.31699374
0.45057	123.69029	1.7e-07	0.00012128	0.00021504	9.7e-07	-0.0	0.00144537	0.00026785	2.05e-06	704.90168951	699.75027604	701.75854473	-0.14031559	0.05015366	-0.31699308
0.45062	123.69974	1.7e-07	0.00012126	0.00021506	9.7e-07	-0.0	0.00144537	0.00026785	2.05e-06	704.90000617	699.75104932	701.75769577	-0.14026643	0.05012053	-0.31699241
0.45068	123.70919	1.7e-07	0.00012124	0.00021508	9.7e-07	-0.0	0.00144537	0.00026785	2.05e-06	704.898323	699.7518221	701.75684675	-0.14021725	0.05008738	-0.31699174
0.45073	123.71863	1.7e-07	0.00012123	0.0002151	9.7e-07	0.0	0.00144537	0.00026785	2.05e-06	704.89664001	699.75259436	701.75599767	-0.14016806	0.05005424	-0.31699108
0.45079	123.72807	1.7e-07	0.00012121	0.00021511	9.7e-07	0.0	0.00144537	0.00026785	2.05e-06	704.8949572	699.75336611	701.75514853	-0.1401189	0.0500211	-0.31699041
0.45084	123.73751	1.7e-07	0.00012119	0.00021513	9.7e-07	0.0	0.00144537	0.00026785	2.05e-06	704.89327456	699.75413735	701.75429934	-0.14006975	0.04998798	-0.31698974
0.4509	123.74695	1.7e-07	0.00012117	0.00021515	9.7e-07	0.0	0.00144537	0.00026785	2.05e-06	704.8915921	699.75490808	701.75345009	-0.14002061	0.04995487	-0.31698907
0.45095	123.75639	1.7e-07	0.00012115	0.00021517	9.7e-07	0.0	0.00144537	0.00026785	2.05e-06	704.88990981	699.75567829	701.75260078	-0.1399715	0.04992179	-0.31698841
0.45101	123.76582	1.7e-07	0.00012114	0.00021519	9.7e-07	0.0	0.00144537	0.00026785	2.05e-06	704.88822771	699.75644799	701.75175142	-0.13992238	0.04988869	-0.31698774
0.45106	123.77525	1.7e-07	0.00012112	0.0002152	9.7e-07	-0.0	0.00144537	0.00026785	2.05e-06	704.88654577	699.75721718	701.750902	-0.13987326	0.0498556	-0.31698707
0.45112	123.78468	1.7e-07	0.0001211	0.00021522	9.7e-07	-0.0	0.00144537	0.00026785	2.05e-06	704.88486402	699.75798586	701.75005252	-0.13982416	0.04982252	-0.31698641
0.45117	123.7941	1.7e-07	0.00012108	0.00021524	9.7e-07	-0.0	0.00144537	0.00026785	2.05e-06	704.88318244	699.75875403	701.74920298	-0.13977507	0.04978945	-0.31698574
0.45123	123.80353	1.7e-07	0.00012107	0.00021526	9.7e-07	-0.0	0.00144537	0.00026785	2.05e-06	704.88150103	699.75952168	701.74835338	-0.13972599	0.04975638	-0.31698507
0.45128	123.81295	1.7e-07	0.00012105	0.00021527	9.7e-07	-0.0	0.00144537	0.00026785	2.05e-06	704.87981981	699.76028883	701.74750373	-0.13967695	0.04972336	-0.3169844
0.45134	123.82237	1.7e-07	0.00012103	0.00021529	9.7e-07	-0.0	0.00144537	0.00026786	2.05e-06	704.87813876	699.76105546	701.74665402	-0.13962789	0.04969031	-0.31698374
0.45139	123.83178	1.6e-07	0.00012101	0.00021531	9.7e-07	0.0	0.00144537	0.00026786	2.05e-06	704.87645788	699.76182158	701.74580425	-0.13957882	0.04965726	-0.31698307
0.45145	123.84119	1.6e-07	0.000121	0.00021533	9.7e-07	0.0	0.00144537	0.00026786	2.05e-06	704.87477718	699.76258719	701.74495443	-0.13952978	0.04962423	-0.3169824
0.46151	125.52129	1.4e-07	0.0001179	0.00021842	9.1e-07	0.0	0.00144539	0.00026792	2.05e-06	704.570149	699.89422928	701.58847658	-0.13072394	0.04371909	-0.3168595
0.46157	125.53024	1.4e-07	0.00011789	0.00021844	9.1e-07	0.0	0.00144539	0.00026792	2.05e-06	704.5685002	699.89490311	701.5876163	-0.13067671	0.04368756	-0.31685883
0.46162	125.53918	1.4e-07	0.00011787	0.00021846	9.1e-07	0.0	0.00144539	0.00026792	2.05e-06	704.56685157	699.89557645	701.58675597	-0.13062949	0.04365604	-0.31685815
0.46168	125.54811	1.4e-07	0.00011785	0.00021847	9.1e-07	0.0	0.00144539	0.00026792	2.05e-06	704.5652031	699.89624931	701.58589558	-0.13058229	0.04362454	-0.31685747
0.46173	125.55705	1.4e-07	0.00011784	0.00021849	9.1e-07	0.0	0.00144539	0.00026792	2.05e-06	704.56355481	699.89692168	701.58503513	-0.1305351	0.04359305	-0.3168568
0.46179	125.56598	1.4e-07	0.00011782	0.00021851	9e-07	0.0	0.00144539	0.00026792	2.05e-06	704.56190669	699.89759357	701.58417463	-0.1304879	0.04356155	-0.31685612
0.46184	125.57491	1.4e-07	0.00011781	0.00021852	9e-07	-0.0	0.00144539	0.00026792	2.05e-06	704.56025873	699.89826496	701.58331407	-0.1304407	0.04353005	-0.31685545
0.4619	125.58384	1.4e-07	0.00011779	0.00021854	9e-07	-0.0	0.00144539	0.00026792	2.05e-06	704.55861094	699.89893587	701.58245345	-0.13039353	0.04349857	-0.31685477
0.46195	125.59276	1.3e-07	0.00011777	0.00021855	9e-07	-0.0	0.00144539	0.00026792	2.05e-06	704.55696332	699.8996063	701.58159278	-0.13034636	0.0434671	-0.31685409
0.46201	125.60168	1.3e-07	0.00011776	0.00021857	9e-07	-0.0	0.00144539	0.00026792	2.05e-06	704.55531587	699.90027624	701.58073205	-0.1302992	0.04343563	-0.31685342
0.46206	125.6106	1.3e-07	0.00011774	0.00021859	9e-07	-0.0	0.00144539	0.00026792	2.05e-06	704.55366859	699.90094569	701.57987126	-0.13025208	0.0434042	-0.31685274
0.46212	125.61952	1.3e-07	0.00011773	0.0002186	9e-07	-0.0	0.00144539	0.00026792	2.05e-06	704.55202148	699.90161466	701.57901042	-0.13020494	0.04337275	-0.31685207
0.46217	125.62843	1.3e-07	0.00011771	0.00021862	9e-07	0.0	0.00144539	0.00026792	2.05e-06	704.55037453	699.90228314	701.57814953	-0.1301578	0.0433413	-0.31685139
0.46223	125.63734	1.3e-07	0.00011769	0.00021863	9e-07	0.0	0.00144539	0.00026792	2.05e-06	704.54872775	699.90295113	701.57728857	-0.13011067	0.04330986	-0.31685071
0.46228	125.64625	1.3e-07	0.00011768	0.00021865	9e-07	0.0	0.00144539	0.00026792	2.05e-06	704.54708114	699.90361864	701.57642756	-0.13006356	0.04327843	-0.31685004
0.46234	125.65516	1.3e-07	0.00011766	0.00021867	9e-07	0.0	0.00144539	0.00026792	2.05e-06	704.5454347	699.90428567	701.5755665	-0.13001646	0.04324702	-0.31684936
0.46239	125.66406	1.3e-07	0.00011765	0.00021868	9e-07	0.0	0.00144539	0.00026792	2.05e-06	704.54378843	699.90495221	701.57470538	-0.12996939	0.04321563	-0.31684868
0.46245	125.67296	1.3e-07	0.00011763	0.0002187	9e-07	0.0	0.00144539	0.00026792	2.05e-06	704.54214232	699.90561826	701.5738442	-0.12992231	0.04318423	-0.31684801
0.47251	127.2556	1.1e-07	0.00011483	0.0002215	8.5e-07	0.0	0.00144541	0.00026798	2.05e-06	704.24364835	700.01946397	701.41530762	-0.12145321	0.0375669	-0.31672349
0.47257	127.26399	1.1e-07	0.00011482	0.00022151	8.5e-07	0.0	0.00144541	0.00026798	2.05e-06	704.24203172	700.02004281	701.41443618	-0.12140768	0.03753689	-0.31672281
0.47262	127.27238	1.1e-07	0.0001148	0.00022153	8.5e-07	-0.0	0.00144541	0.00026798	2.05e-06	704.24041524	700.02062118	701.41356468	-0.12136215	0.03750687	-0.31672212
0.47268	127.28076	1.1e-07	0.00011479	0.00022154	8.5e-07	-0.0	0.00144541	0.00026798	2.05e-06	704.23879891	700.02119909	701.41269313	-0.12131664	0.03747688	-0.31672144
0.47273	127.28914	1.1e-07	0.00011477	0.00022156	8.5e-07	-0.0	0.00144541	0.00026798	2.05e-06	704.23718273	700.02177654	701.41182152	-0.12127114	0.03744689	-0.31672075
0.47279	127.29752	1.1e-07	0.00011476	0.00022157	8.5e-07	-0.0	0.00144541	0.00026798	2.05e-06	704.2355667	700.02235352	701.41094985	-0.12122564	0.03741691	-0.31672007
0.47284	127.30589	1.1e-07	0.00011475	0.00022159	8.5e-07	-0.0	0.00144541	0.00026798	2.05e-06	704.23395083	700.02293004	701.41007814	-0.12118018	0.03738696	-0.31671938
0.4729	127.31427	1.1e-07	0.00011473	0.0002216	8.5e-07	-0.0	0.00144541	0.00026798	2.05e-06	704.2323351	700.0235061	701.40920636	-0.1211347	0.037357	-0.3167187
0.47295	127.32264	1.1e-07	0.00011472	0.00022161	8.5e-07	0.0	0.00144541	0.00026798	2.05e-06	704.23071953	700.0240817	701.40833453	-0.12108922	0.03732703	-0.31671801
0.47301	127.331	1.1e-07	0.0001147	0.00022163	8.5e-07	0.0	0.00144541	0.00026798	2.05e-06	704.22910411	700.02465684	701.40746264	-0.12104375	0.03729707	-0.31671733
0.47306	127.33937	1.1e-07	0.00011469	0.00022164	8.5e-07	0.0	0.00144541	0.00026798	2.05e-06	704.22748883	700.02523151	701.4065907	-0.12099829	0.03726712	-0.31671664
0.47312	127.34773	1.1e-07	0.00011467	0.00022166	8.5e-07	0.0	0.00144541	0.00026798	2.05e-06	704.22587371	700.02580572	701.40571871	-0.12095284	0.03723719	-0.31671596
0.47317	127.35608	1.1e-07	0.00011466	0.00022167	8.5e-07	0.0	0.00144541	0.00026798	2.05e-06	704.22425874	700.02637946	701.40484665	-0.12090741	0.03720726	-0.31671527
0.47323	127.36444	1.1e-07	0.00011464	0.00022169	8.4e-07	0.0	0.00144541	0.00026798	2.05e-06	704.22264392	700.02695275	701.40397455	-0.12086199	0.03717736	-0.31671459
0.47328	127.37279	1.1e-07	0.00011463	0.0002217	8.4e-07	0.0	0.00144541	0.00026798	2.05e-06	704.22102924	700.02752558	701.40310238	-0.12081656	0.03714744	-0.3167139
0.47334	127.38114	1.1e-07	0.00011462	0.00022172	8.4e-07	-0.0	0.00144541	0.00026798	2.05e-06	704.21941472	700.02809794	701.40223017	-0.12077113	0.03711752	-0.31671322
0.47339	127.38949	1.1e-07	0.0001146	0.00022173	8.4e-07	-0.0	0.00144541	0.00026798	2.05e-06	704.21780035	700.02866984	701.40135789	-0.12072572	0.03708762	-0.31671253
0.47345	127.39783	1.1e-07	0.00011459	0.00022174	8.4e-07	-0.0	0.00144541	0.00026798	2.05e-06	704.21618612	700.02924128	701.40048556	-0.12068031	0.03705772	-0.31671185
0.48351	128.87417	9e-08	0.00011208	0.00022426	8e-07	-0.0	0.00144542	0.00026803	2.05e-06	703.92317853	700.12616089	701.23991487	-0.11248591	0.03170549	-0.31658573
0.48357	128.88195	9e-08	0.00011206	0.00022427	8e-07	-0.0	0.00144542	0.00026803	2.05e-06	703.92158976	700.12664929	701.23903232	-0.11244169	0.03167686	-0.31658504
0.48362	128.88973	9e-08	0.00011205	0.00022428	8e-07	-0.0	0.00144542	0.00026803	2.05e-06	703.92000111	700.12713726	701.23814972	-0.11239747	0.03164825	-0.31658435
0.48368	128.89751	9e-08	0.00011204	0.0002243	8e-07	-0.0	0.00144542	0.00026803	2.05e-06	703.91841259	700.12762478	701.23726705	-0.11235328	0.03161966	-0.31658365
0.48373	128.90528	9e-08	0.00011203	0.00022431	8e-07	-0.0	0.00144542	0.00026803	2.05e-06	703.9168242	700.12811186	701.23638434	-0.11230907	0.03159106	-0.31658296
0.48379	128.91305	9e-08	0.00011201	0.00022432	8e-07	-0.0	0.00144542	0.00026803	2.05e-06	703.91523593	700.1285985	701.23550156	-0.11226487	0.03156246	-0.31658227
0.48384	128.92082	9e-08	0.000112	0.00022434	8e-07	0.0	0.00144542	0.00026803	2.05e-06	703.91364778	700.1290847	701.23461873	-0.11222066	0.03153386	-0.31658157
0.4839	128.92859	9e-08	0.00011199	0.00022435	8e-07	0.0	0.00144542	0.00026803	2.05e-06	703.91205977	700.12957046	701.23373585	-0.11217647	0.03150528	-0.31658088
0.48395	128.93635	9e-08	0.00011197	0.00022436	8e-07	0.0	0.00144542	0.00026803	2.05e-06	703.91047187	700.13005577	701.23285291	-0.11213228	0.0314767	-0.31658019
0.48401	128.94411	9e-08	0.00011196	0.00022437	8e-07	0.0	0.00144542	0.00026803	2.05e-06	703.9088841	700.13054065	701.23196991	-0.1120881	0.03144813	-0.31657949
0.48406	128.95186	9e-08	0.00011195	0.00022439	8e-07	0.0	0.00144542	0.00026803	2.05e-06	703.90729646	700.13102509	701.23108686	-0.11204393	0.03141958	-0.3165788
0.48412	128.95961	9e-08	0.00011193	0.0002244	8e-07	0.0	0.00144542	0.00026803	2.05e-06	703.90570894	700.13150908	701.23020375	-0.11199977	0.03139104	-0.3165781
0.48417	128.96736	9e-08	0.00011192	0.00022441	8e-07	0.0	0.00144542	0.00026803	2.05e-06	703.90412154	700.13199264	701.22932058	-0.1119556	0.03136248	-0.31657741
0.48423	128.97511	9e-08	0.00011191	0.00022443	8e-07	-0.0	0.00144542	0.00026803	2.05e-06	703.90253427	700.13247575	701.22843736	-0.11191143	0.03133393	-0.31657672
0.48428	128.98285	9e-08	0.0001119	0.00022444	7.9e-07	-0.0	0.00144542	0.00026803	2.05e-06	703.90094712	700.13295843	701.22755409	-0.11186727	0.03130538	-0.31657602
0.48434	128.99059	9e-08	0.00011188	0.00022445	7.9e-07	-0.0	0.00144542	0.00026803	2.05e-06	703.8993601	700.13344066	701.22667075	-0.11182312	0.03127685	-0.31657533
0.48439	128.99832	9e-08	0.00011187	0.00022446	7.9e-07	-0.0	0.00144542	0.00026803	2.05e-06	703.8977732	700.13392245	701.22578737	-0.11177897	0.03124833	-0.31657464
0.48445	129.00605	9e-08	0.00011186	0.00022448	7.9e-07	-0.0	0.00144542	0.00026803	2.05e-06	703.89618643	700.13440381	701.22490392	-0.11173483	0.03121981	-0.31657394
0.49451	130.36522	8e-08	0.00010963	0.00022671	7.5e-07	-0.0	0.00144543	0.00026807	2.05e-06	703.608012	700.18992257	701.06839823	-0.10360543	0.01294362	-0.31645104
0.49457	130.37233	8e-08	0.00010962	0.00022672	7.5e-07	-0.0	0.00144543	0.00026808	2.05e-06	703.60644989	700.19012209	701.06755317	-0.10356112	0.0129337	-0.31645037
0.49462	130.37944	8e-08	0.00010961	0.00022673	7.5e-07	-0.0	0.00144543	0.00026808	2.05e-06	703.60488789	700.19032145	701.06670798	-0.10351679	0.01292378	-0.31644971
0.49468	130.38655	8e-08	0.00010959	0.00022674	7.5e-07	-0.0	0.00144543	0.00026808	2.05e-06	703.60332603	700.19052065	701.06586266	-0.10347245	0.01291386	-0.31644905
0.49473	130.39365	8e-08	0.00010958	0.00022675	7.5e-07	-0.0	0.00144543	0.00026808	2.05e-06	703.60176429	700.19071971	701.06501722	-0.10342811	0.01290394	-0.31644838
0.49479	130.40075	8e-08	0.00010957	0.00022677	7.5e-07	-0.0	0.00144543	0.00026808	2.05e-06	703.60020267	700.19091861	701.06417165	-0.10338384	0.01289403	-0.31644772
0.49484	130.40784	8e-08	0.00010956	0.00022678	7.5e-07	-0.0	0.00144543	0.00026808	2.05e-06	703.59864118	700.19111736	701.06332596	-0.10333954	0.01288411	-0.31644705
0.4949	130.41493	8e-08	0.00010955	0.00022679	7.5e-07	-0.0	0.00144543	0.00026808	2.05e-06	703.59707981	700.19131595	701.06248014	-0.10329523	0.0128742	-0.31644639
0.49495	130.42202	8e-08	0.00010954	0.0002268	7.5e-07	-0.0	0.00144543	0.00026808	2.05e-06	703.59551856	700.19151439	701.06163419	-0.10325092	0.01286428	-0.31644572
0.49501	130.4291	8e-08	0.00010953	0.00022681	7.5e-07	-0.0	0.00144543	0.00026808	2.05e-06	703.59395744	700.19171268	701.06078812	-0.1032066	0.01285436	-0.31644506
0.49506	130.43618	8e-08	0.00010951	0.00022682	7.5e-07	-0.0	0.00144543	0.00026808	2.05e-06	703.59239644	700.19191081	701.05994192	-0.10316229	0.01284445	-0.3164444
0.49512	130.44325	8e-08	0.0001095	0.00022683	7.5e-07	-0.0	0.00144543	0.00026808	2.05e-06	703.59083557	700.1921088	701.05909559	-0.10311799	0.01283453	-0.31644373
0.49517	130.45033	8e-08	0.00010949	0.00022685	7.5e-07	-0.0	0.00144543	0.00026808	2.05e-06	703.58927482	700.19230663	701.05824914	-0.10307371	0.01282462	-0.31644307
0.49523	130.45739	8e-08	0.00010948	0.00022686	7.5e-07	-0.0	0.00144543	0.00026808	2.05e-06	703.58771419	700.1925043	701.05740256	-0.10302942	0.01281471	-0.3164424
0.49528	130.46446	8e-08	0.00010947	0.00022687	7.5e-07	-0.0	0.00144543	0.00026808	2.05e-06	703.58615369	700.19270182	701.05655586	-0.10298513	0.0128048	-0.31644174
0.49534	130.47152	8e-08	0.00010946	0.00022688	7.5e-07	-0.0	0.00144543	0.00026808	2.05e-06	703.58459331	700.19289919	701.05570903	-0.10294087	0.01279489	-0.31644107
0.49539	130.47858	8e-08	0.00010945	0.00022689	7.5e-07	-0.0	0.00144543	0.00026808	2.05e-06	703.58303305	700.19309641	701.05486207	-0.1028966	0.01278498	-0.31644041
0.49545	130.48563	8e-08	0.00010944	0.0002269	7.5e-07	-0.0	0.00144543	0.00026808	2.05e-06	703.58147291	700.19329347	701.05401499	-0.10285232	0.01277507	-0.31643974
0.50551	131.71382	7e-08	0.00010749	0.00022885	7.2e-07	0.0	0.00144544	0.00026811	2.05e-06	703.29770754	700.22679325	700.8968848	-0.09479454	0.01097455	-0.31631632
0.50556	131.72018	7e-08	0.00010748	0.00022886	7.2e-07	0.0	0.00144544	0.00026811	2.05e-06	703.29616475	700.22696237	700.89601464	-0.09475055	0.01096477	-0.31631564
0.50562	131.72653	7e-08	0.00010747	0.00022887	7.2e-07	0.0	0.00144544	0.00026811	2.05e-06	703.29462203	700.22713134	700.89514435	-0.09470657	0.01095499	-0.31631495
0.50567	131.73287	7e-08	0.00010746	0.00022888	7.2e-07	-0.0	0.00144544	0.00026811	2.05e-06	703.29307938	700.22730015	700.89427393	-0.09466259	0.01094521	-0.31631427
0.50573	131.73922	7e-08	0.00010745	0.00022889	7.2e-07	-0.0	0.00144544	0.00026811	2.05e-06	703.2915368	700.22746882	700.89340339	-0.0946186	0.01093543	-0.31631359
0.50578	131.74555	7e-08	0.00010744	0.0002289	7.2e-07	-0.0	0.00144544	0.00026811	2.05e-06	703.28999428	700.22763733	700.89253272	-0.09457461	0.01092565	-0.3163129
0.50584	131.75189	7e-08	0.00010743	0.00022891	7.2e-07	-0.0	0.00144544	0.00026811	2.05e-06	703.28845182	700.22780569	700.89166193	-0.09453062	0.01091587	-0.31631222
0.50589	131.75822	7e-08	0.00010742	0.00022892	7.2e-07	0.0	0.00144544	0.00026811	2.05e-06	703.28690944	700.22797391	700.89079101	-0.09448663	0.01090609	-0.31631154
0.50595	131.76455	7e-08	0.00010741	0.00022893	7.2e-07	0.0	0.00144544	0.00026811	2.05e-06	703.28536712	700.22814197	700.88991996	-0.09444263	0.01089631	-0.31631085
0.506	131.77087	7e-08	0.0001074	0.00022894	7.2e-07	0.0	0.00144544	0.00026811	2.05e-06	703.28382486	700.22830988	700.88904879	-0.09439864	0.01088653	-0.31631017
0.50606	131.77719	7e-08	0.00010739	0.00022895	7.2e-07	-0.0	0.00144544	0.00026811	2.05e-06	703.28228267	700.22847764	700.8881775	-0.09435464	0.01087676	-0.31630948
0.50611	131.7835	7e-08	0.00010738	0.00022896	7.2e-07	-0.0	0.00144544	0.00026811	2.05e-06	703.28074054	700.22864525	700.88730608	-0.09431064	0.01086698	-0.3163088
0.50617	131.78981	7e-08	0.00010737	0.00022897	7.2e-07	-0.0	0.00144544	0.00026811	2.05e-06	703.27919848	700.2288127	700.88643453	-0.09426664	0.0108572	-0.31630811
0.50622	131.79611	7e-08	0.00010736	0.00022898	7.2e-07	0.0	0.00144544	0.00026811	2.05e-06	703.27765648	700.22898001	700.88556286	-0.09422263	0.01084743	-0.31630743
0.50628	131.80242	7e-08	0.00010735	0.00022899	7.2e-07	0.0	0.00144544	0.00026811	2.05e-06	703.27611454	700.22914717	700.88469106	-0.09417863	0.01083765	-0.31630674
0.50633	131.80871	7e-08	0.00010734	0.000229	7.2e-07	0.0	0.00144544	0.00026811	2.05e-06	703.27457267	700.22931417	700.88381914	-0.09413462	0.01082788	-0.31630606
0.50639	131.81501	7e-08	0.00010733	0.00022901	7.2e-07	-0.0	0.00144544	0.00026811	2.05e-06	703.27303086	700.22948103	700.88294709	-0.09409061	0.0108181	-0.31630537
0.50644	131.8213	7e-08	0.00010732	0.00022902	7.2e-07	-0.0	0.00144544	0.00026812	2.05e-06	703.27148911	700.22964773	700.88207492	-0.0940466	0.01080833	-0.31630469
0.5065	131.82758	7e-08	0.00010731	0.00022903	7.2e-07	-0.0	0.00144544	0.00026812	2.05e-06	703.26994742	700.22981428	700.88120262	-0.09400259	0.01079856	-0.316304
0.51651	132.9001	6e-08	0.00010566	0.00023068	6.9e-07	-0.0	0.00144545	0.00026814	2.05e-06	702.99009054	700.25762117	700.72033534	-0.08590651	0.00902458	-0.31617765
0.51656	132.90558	6e-08	0.00010566	0.00023069	6.9e-07	-0.0	0.00144545	0.00026814	2.05e-06	702.98855516	700.25776021	700.71943973	-0.08586117	0.00901484	-0.31617695
0.51662	132.91105	6e-08	0.00010565	0.00023069	6.9e-07	-0.0	0.00144545	0.00026814	2.05e-06	702.98701978	700.25789909	700.71854399	-0.08581593	0.0090051	-0.31617624
0.51667	132.91652	6e-08	0.00010564	0.0002307	6.9e-07	-0.0	0.00144545	0.00026814	2.05e-06	702.98548441	700.25803783	700.71764811	-0.08577069	0.00899536	-0.31617554
0.51673	132.92199	6e-08	0.00010563	0.00023071	6.9e-07	-0.0	0.00144545	0.00026814	2.05e-06	702.98394905	700.25817642	700.7167521	-0.08572543	0.00898563	-0.31617484
0.51678	132.92745	6e-08	0.00010562	0.00023072	6.9e-07	-0.0	0.00144545	0.00026814	2.05e-06	702.98241369	700.25831485	700.71585597	-0.08568006	0.00897588	-0.31617413
0.51684	132.93291	6e-08	0.00010561	0.00023073	6.9e-07	-0.0	0.00144545	0.00026814	2.05e-06	702.98087834	700.25845314	700.7149597	-0.08563476	0.00896615	-0.31617343
0.51689	132.93836	6e-08	0.00010561	0.00023074	6.9e-07	-0.0	0.00144545	0.00026814	2.05e-06	702.97934299	700.25859127	700.71406331	-0.08558946	0.00895641	-0.31617272
0.51695	132.94381	6e-08	0.0001056	0.00023074	6.9e-07	-0.0	0.00144545	0.00026814	2.05e-06	702.97780764	700.25872926	700.71316678	-0.08554413	0.00894667	-0.31617202
0.517	132.94925	6e-08	0.00010559	0.00023075	6.9e-07	-0.0	0.00144545	0.00026814	2.05e-06	702.9762723	700.25886709	700.71227012	-0.08549873	0.00893692	-0.31617131
0.51706	132.95469	6e-08	0.00010558	0.00023076	6.9e-07	-0.0	0.00144545	0.00026814	2.05e-06	702.97473696	700.25900478	700.71137333	-0.08545338	0.00892718	-0.31617061
0.51711	132.96012	6e-08	0.00010557	0.00023077	6.9e-07	-0.0	0.00144545	0.00026814	2.05e-06	702.97320162	700.25914231	700.71047641	-0.08540803	0.00891744	-0.31616991
0.51717	132.96555	6e-08	0.00010556	0.00023078	6.9e-07	-0.0	0.00144545	0.00026814	2.05e-06	702.97166629	700.2592797	700.70957936	-0.08536263	0.0089077	-0.3161692
0.51722	132.97097	6e-08	0.00010556	0.00023079	6.9e-07	-0.0	0.00144545	0.00026814	2.05e-06	702.97013096	700.25941693	700.70868218	-0.08531718	0.00889796	-0.3161685
0.51728	132.97639	6e-08	0.00010555	0.00023079	6.9e-07	-0.0	0.00144545	0.00026815	2.05e-06	702.96859563	700.25955402	700.70778487	-0.08527178	0.00888822	-0.31616779
0.51733	132.98181	6e-08	0.00010554	0.0002308	6.9e-07	-0.0	0.00144545	0.00026815	2.05e-06	702.96706031	700.25969095	700.70688743	-0.08522638	0.00887848	-0.31616709
0.51739	132.98722	6e-08	0.00010553	0.00023081	6.9e-07	-0.0	0.00144545	0.00026815	2.05e-06	702.96552498	700.25982774	700.70598986	-0.08518092	0.00886874	-0.31616638
0.51744	132.99262	6e-08	0.00010552	0.00023082	6.9e-07	-0.0	0.00144545	0.00026815	2.05e-06	702.96398966	700.25996437	700.70509215	-0.08513543	0.008859	-0.31616568
0.5175	132.99802	6e-08	0.00010552	0.00023083	6.9e-07	-0.0	0.00144545	0.00026815	2.05e-06	702.96245433	700.26010085	700.70419432	-0.08508998	0.00884925	-0.31616497
0.52751	133.89557	5e-08	0.00010417	0.00023217	6.6e-07	-0.0	0.00144545	0.00026817	2.05e-06	702.68271807	700.28243206	700.53854047	-0.07648869	0.00706662	-0.31603486
0.52756	133.9	5e-08	0.00010417	0.00023218	6.6e-07	-0.0	0.00144545	0.00026817	2.05e-06	702.6811776	700.28254091	700.53761747	-0.07643894	0.00705673	-0.31603413
0.52762	133.90443	5e-08	0.00010416	0.00023218	6.6e-07	-0.0	0.00144545	0.00026817	2.05e-06	702.67963709	700.28264961	700.53669433	-0.07638915	0.00704684	-0.31603341
0.52767	133.90885	5e-08	0.00010415	0.00023219	6.6e-07	-0.0	0.00144545	0.00026817	2.05e-06	702.67809651	700.28275815	700.53577103	-0.07633932	0.00703695	-0.31603268
0.52773	133.91326	5e-08	0.00010415	0.00023219	6.6e-07	-0.0	0.00144545	0.00026817	2.05e-06	702.67655588	700.28286654	700.53484759	-0.07628945	0.00702705	-0.31603196
0.52778	133.91767	5e-08	0.00010414	0.0002322	6.6e-07	-0.0	0.00144545	0.00026817	2.05e-06	702.67501519	700.28297478	700.53392401	-0.07623955	0.00701716	-0.31603123
0.52784	133.92207	5e-08	0.00010414	0.00023221	6.6e-07	-0.0	0.00144545	0.00026817	2.05e-06	702.67347444	700.28308287	700.53300027	-0.07618961	0.00700726	-0.31603051
0.52789	133.92647	5e-08	0.00010413	0.00023221	6.6e-07	-0.0	0.00144545	0.00026817	2.05e-06	702.67193364	700.2831908	700.53207639	-0.07613963	0.00699736	-0.31602978
0.52795	133.93086	5e-08	0.00010412	0.00023222	6.6e-07	-0.0	0.00144545	0.00026817	2.05e-06	702.67039278	700.28329858	700.53115237	-0.07608961	0.00698746	-0.31602906
0.528	133.93524	5e-08	0.00010412	0.00023223	6.6e-07	-0.0	0.00144545	0.00026817	2.05e-06	702.66885186	700.28340621	700.53022819	-0.07603955	0.00697755	-0.31602833
0.52806	133.93962	5e-08	0.00010411	0.00023223	6.6e-07	-0.0	0.00144545	0.00026817	2.05e-06	702.66731088	700.28351369	700.52930387	-0.07598946	0.00696765	-0.3160276
0.52811	133.944	5e-08	0.0001041	0.00023224	6.6e-07	-0.0	0.00144545	0.00026817	2.05e-06	702.66576984	700.28362101	700.5283794	-0.07593932	0.00695774	-0.31602688
0.52817	133.94836	5e-08	0.0001041	0.00023225	6.6e-07	-0.0	0.00144545	0.00026817	2.05e-06	702.66422874	700.28372818	700.52745478	-0.07588915	0.00694783	-0.31602615
0.52822	133.95273	5e-08	0.00010409	0.00023225	6.6e-07	-0.0	0.00144545	0.00026817	2.05e-06	702.66268758	700.2838352	700.52653001	-0.07583893	0.00693792	-0.31602542
0.52828	133.95708	5e-08	0.00010408	0.00023226	6.6e-07	-0.0	0.00144545	0.00026817	2.05e-06	702.66114637	700.28394206	700.5256051	-0.07578868	0.00692801	-0.3160247
0.52833	133.96143	5e-08	0.00010408	0.00023227	6.6e-07	-0.0	0.00144545	0.00026817	2.05e-06	702.65960509	700.28404878	700.52468004	-0.07573839	0.0069181	-0.31602397
0.52839	133.96577	5e-08	0.00010407	0.00023227	6.6e-07	0.0	0.00144545	0.00026817	2.05e-06	702.65806376	700.28415533	700.52375482	-0.07568805	0.00690818	-0.31602324
0.52844	133.97011	5e-08	0.00010406	0.00023228	6.6e-07	0.0	0.00144545	0.00026817	2.05e-06	702.65652236	700.28426174	700.52282946	-0.07563767	0.00689826	-0.31602252
0.5285	133.97444	5e-08	0.00010406	0.00023228	6.6e-07	0.0	0.00144545	0.00026817	2.05e-06	702.6549809	700.284368	700.52190396	-0.07558726	0.00688835	-0.31602179
0.53851	134.65365	5e-08	0.00010307	0.00023328	6.5e-07	0.0	0.00144545	0.00026819	2.05e-06	702.37323336	700.30111751	700.35078321	-0.065367	0.0050302	-0.31588738
0.53856	134.65671	5e-08	0.00010306	0.00023328	6.5e-07	0.0	0.00144545	0.00026819	2.05e-06	702.37167858	700.30119497	700.34982676	-0.06530221	0.00501953	-0.31588663
0.53862	134.65977	5e-08	0.00010306	0.00023328	6.5e-07	0.0	0.00144545	0.00026819	2.05e-06	702.37012375	700.30127227	700.3488701	-0.06523728	0.00500885	-0.31588588
0.53867	134.66282	5e-08	0.00010305	0.00023329	6.5e-07	0.0	0.00144545	0.00026819	2.05e-06	702.36856885	700.30134941	700.34791325	-0.06517222	0.00499816	-0.31588513
0.53873	134.66587	5e-08	0.00010305	0.00023329	6.5e-07	0.0	0.00144545	0.00026819	2.05e-06	702.3670139	700.30142638	700.3469562	-0.06510704	0.00498746	-0.31588437
0.53878	134.6689	5e-08	0.00010305	0.0002333	6.5e-07	0.0	0.00144545	0.00026819	2.05e-06	702.36545889	700.30150318	700.34599895	-0.06504173	0.00497675	-0.31588362
0.53884	134.67193	5e-08	0.00010304	0.0002333	6.5e-07	0.0	0.00144545	0.00026819	2.05e-06	702.36390382	700.30157983	700.34504149	-0.06497552	0.004966	-0.31588287
0.53889	134.67495	5e-08	0.00010304	0.00023331	6.5e-07	0.0	0.00144545	0.00026819	2.05e-06	702.36234871	700.3016563	700.34408383	-0.06490891	0.00495522	-0.31588212
0.53895	134.67796	5e-08	0.00010303	0.00023331	6.5e-07	0.0	0.00144545	0.00026819	2.05e-06	702.36079356	700.30173261	700.34312597	-0.06484287	0.00494447	-0.31588137
0.539	134.68096	5e-08	0.00010303	0.00023332	6.4e-07	0.0	0.00144545	0.00026819	2.05e-06	702.35923835	700.30180875	700.3421679	-0.06477667	0.00493372	-0.31588061
0.53906	134.68395	5e-08	0.00010302	0.00023332	6.4e-07	0.0	0.00144545	0.00026819	2.05e-06	702.35768309	700.30188473	700.34120963	-0.06471033	0.00492295	-0.31587986
0.53911	134.68694	5e-08	0.00010302	0.00023332	6.4e-07	0.0	0.00144545	0.00026819	2.05e-06	702.35612778	700.30196054	700.34025115	-0.06464383	0.00491218	-0.31587911
0.53917	134.68991	5e-08	0.00010302	0.00023333	6.4e-07	0.0	0.00144545	0.00026819	2.05e-06	702.35457242	700.30203619	700.33929246	-0.06457718	0.0049014	-0.31587835
0.53922	134.69288	5e-08	0.00010301	0.00023333	6.4e-07	0.0	0.00144545	0.00026819	2.05e-06	702.35301702	700.30211166	700.33833357	-0.06451039	0.00489061	-0.3158776
0.53928	134.69584	5e-08	0.00010301	0.00023334	6.4e-07	0.0	0.00144545	0.00026819	2.05e-06	702.35146157	700.30218698	700.33737447	-0.06444344	0.00487982	-0.31587685
0.53933	134.69879	5e-08	0.000103	0.00023334	6.4e-07	0.0	0.00144545	0.00026819	2.05e-06	702.34990607	700.30226212	700.33641517	-0.06437634	0.00486901	-0.31587609
0.53939	134.70174	5e-08	0.000103	0.00023334	6.4e-07	0.0	0.00144545	0.00026819	2.05e-06	702.34835053	700.3023371	700.33545565	-0.06430909	0.0048582	-0.31587534
0.53944	134.70467	5e-08	0.00010299	0.00023335	6.4e-07	0.0	0.00144545	0.00026819	2.05e-06	702.34679494	700.30241192	700.33449593	-0.06424169	0.00484737	-0.31587459
0.5395	134.7076	5e-08	0.00010299	0.00023335	6.4e-07	0.0	0.00144545	0.00026819	2.05e-06	702.34523931	700.30248656	700.333536	-0.06417414	0.00483654	-0.31587383
0.54951	135.06396	5e-08	0.00010248	0.00023386	6.4e-07	0.0	0.00144546	0.0002682	2.05e-06	702.06690462	700.31292082	700.15391409	-0.04046019	0.0021703	-0.31573273
0.54956	135.06454	5e-08	0.00010248	0.00023386	6.4e-07	0.0	0.00144546	0.0002682	2.05e-06	702.06554696	700.31295422	700.1528757	-0.03993369	0.0021307	-0.31573191
0.54962	135.06508	5e-08	0.00010248	0.00023386	6.4e-07	0.0	0.00144546	0.0002682	2.05e-06	702.06420072	700.31298702	700.15183549	-0.03936407	0.00208834	-0.31573109
0.54967	135.0656	5e-08	0.00010248	0.00023387	6.4e-07	0.0	0.00144546	0.0002682	2.05e-06	702.06286719	700.31301916	700.15079332	-0.03874408	0.00204274	-0.31573027
0.54973	135.06609	5e-08	0.00010248	0.00023387	6.4e-07	0.0	0.00144546	0.0002682	2.05e-06	702.06154791	700.3130506	700.14974899	-0.03806287	0.0019932	-0.31572945
0.54978	135.06654	5e-08	0.00010248	0.00023387	6.4e-07	0.0	0.00144546	0.0002682	2.05e-06	702.06024476	700.31308128	700.14870231	-0.03730683	0.00193885	-0.31572863
0.54984	135.06696	5e-08	0.00010248	0.00023387	6.4e-07	0.0	0.00144546	0.0002682	2.05e-06	702.05896007	700.31311112	700.147653	-0.0364525	0.00187815	-0.31572781
0.54989	135.06734	5e-08	0.00010248	0.00023387	6.4e-07	0.0	0.00144546	0.0002682	2.05e-06	702.05769695	700.31314003	700.14660072	-0.03546706	0.00180896	-0.31572698
0.54995	135.06769	5e-08	0.00010248	0.00023387	6.4e-07	0.0	0.00144546	0.0002682	2.05e-06	702.05645959	700.31316787	700.14554502	-0.03429882	0.00172789	-0.31572615
0.55	135.06799	5e-08	0.00010248	0.00023387	6.4e-07	0.0	0.00144546	0.0002682	2.05e-06	702.05525394	700.31319446	700.14448526	1655.64698316	117.71067272	180.99499857
