# Supplementary material for: Dataset for the simulated biomass pyrolysis in rotary kilns with varying particle residence time distributions
Source: Data Brief. 2021 Nov 23;39:107603. doi: 10.1016/j.dib.2021.107603 (PMC8633881; doi:10.1016/j.dib.2021.107603)
Supplement: Supplementary Data S1 — Supplementary Raw Research Data. This is open data under the CC BY license http://creativecommons.org/licenses/by/4.0/ [file mmc1.zip › supplementary/112/logFiles/log_Pe6]

l,m	Tau,s	F_w,kg/s	F_is,kg/s	F_c,kg/s	F_rt,kg/s	F_w_wet,kg/s	F_it,kg/s	F_g,kg/s	F_H2O_g,kg/s	T_b,K	T_g,K	T_w,K	q_bed,kW/m	q_gas,kW/m	q_loss,kW/m
5e-05	0.00931	0.0	0.0	0.0	0.0	0.00205332	0.0	0.0	0.0	298.62152572	300.54773696	833.01842645	31.67071654	3.02706367	-0.42003307
0.00011	0.02793	0.0	0.0	0.0	0.0	0.00205332	0.0	0.0	0.0	299.09244785	302.9411447	832.88699072	31.63844337	3.02260783	-0.41992989
0.00016	0.04654	0.0	0.0	0.0	0.0	0.00205332	0.0	0.0	0.0	299.56276739	305.3301893	832.75569284	31.60621533	3.01809442	-0.41982682
0.00022	0.06516	0.0	0.0	0.0	0.0	0.00205332	0.0	0.0	0.0	300.03248548	307.71483003	832.62453286	31.57403163	3.0135244	-0.41972386
0.00027	0.08377	0.0	0.0	0.0	0.0	0.00205332	0.0	0.0	0.0	300.50160326	310.09502691	832.49351083	31.54189226	3.00889644	-0.41962101
0.00033	0.10239	0.0	0.0	0.0	0.0	0.00205332	0.0	0.0	0.0	300.97012185	312.47073911	832.36262679	31.50979582	3.0042142	-0.41951827
0.00038	0.121	0.0	0.0	0.0	0.0	0.00205332	0.0	0.0	0.0	301.43804237	314.84192827	832.23188078	31.47774266	2.99947631	-0.41941563
0.00044	0.13961	0.0	0.0	0.0	0.0	0.00205332	0.0	0.0	0.0	301.90536591	317.20855511	832.10127286	31.44573257	2.99467561	-0.41931311
0.00049	0.15823	0.0	0.0	0.0	0.0	0.00205332	0.0	0.0	0.0	302.37209355	319.57057605	831.97080309	31.41376587	2.98982295	-0.41921069
0.0105	3.53603	5e-08	0.0	0.0	0.0	0.00205328	0.0	0.0	0.0	378.38081107	637.73548781	810.57333106	26.2076565	1.36605763	-0.40241518
0.01056	3.55453	5e-08	0.0	0.0	0.0	0.00205327	0.0	0.0	0.0	378.75399476	638.76466213	810.46862457	26.18173033	1.35611794	-0.402333
0.01061	3.57304	5e-08	0.0	0.0	0.0	0.00205327	0.0	0.0	0.0	379.12673536	639.78620159	810.36405262	26.1558261	1.3462107	-0.40225093
0.01067	3.59154	5e-08	0.0	0.0	0.0	0.00205327	0.0	0.0	0.0	379.49903344	640.80013398	810.25961501	26.1299437	1.33633664	-0.40216896
0.01072	3.61005	5e-08	0.0	0.0	0.0	0.00205327	0.0	0.0	0.0	379.87088957	641.80648763	810.15531154	26.10408303	1.32649647	-0.4020871
0.01078	3.62855	5e-08	0.0	0.0	0.0	0.00205327	0.0	0.0	0.0	380.24230433	642.80529134	810.05114199	26.07824397	1.31669092	-0.40200535
0.01083	3.64705	5e-08	0.0	0.0	0.0	0.00205327	0.0	0.0	0.0	380.61327826	643.79657445	809.94710615	26.05244153	1.30683034	-0.40192367
0.01089	3.66555	6e-08	0.0	0.0	0.0	0.00205326	0.0	0.0	0.0	380.98381222	644.78029549	809.84320409	26.02666093	1.29700317	-0.40184211
0.01094	3.68406	6e-08	0.0	0.0	0.0	0.00205326	0.0	0.0	0.0	381.35390677	645.7564827	809.73943561	26.00089203	1.28727008	-0.40176066
0.011	3.70256	6e-08	0.0	0.0	0.0	0.00205326	0.0	0.0	0.0	381.72356229	646.72521217	809.63580031	25.97514482	1.2775714	-0.40167932
0.01105	3.72106	6e-08	0.0	0.0	0.0	0.00205326	0.0	0.0	0.0	382.09277936	647.6865128	809.53229797	25.94941921	1.26790772	-0.40159808
0.01111	3.73956	6e-08	0.0	0.0	0.0	0.00205326	0.0	0.0	0.0	382.46155853	648.64041394	809.42892839	25.92371511	1.25827967	-0.40151694
0.01116	3.75806	6e-08	0.0	0.0	0.0	0.00205326	0.0	0.0	0.0	382.82990038	649.58694533	809.32569136	25.89803242	1.24868787	-0.40143591
0.01122	3.77655	7e-08	0.0	0.0	0.0	0.00205325	0.0	0.0	0.0	383.19780545	650.52613717	809.22258664	25.87237106	1.23913292	-0.40135499
0.01127	3.79505	7e-08	0.0	0.0	0.0	0.00205325	0.0	0.0	0.0	383.56527431	651.45802008	809.11961404	25.84673094	1.22961544	-0.40127417
0.01133	3.81355	7e-08	0.0	0.0	0.0	0.00205325	0.0	0.0	0.0	383.93230751	652.38262508	809.01677332	25.82111195	1.22013605	-0.40119345
0.01138	3.83205	7e-08	0.0	0.0	0.0	0.00205325	0.0	0.0	0.0	384.29890561	653.29998363	808.91406427	25.79551401	1.21069536	-0.40111284
0.01144	3.85054	7e-08	0.0	0.0	0.0	0.00205325	0.0	0.0	0.0	384.66506915	654.21012763	808.81148666	25.76993702	1.20129398	-0.40103233
0.01149	3.86904	8e-08	0.0	0.0	0.0	0.00205324	0.0	0.0	0.0	385.03079869	655.11308938	808.70904026	25.7443809	1.19193254	-0.40095192
0.0215	7.2253	4.93e-06	0.0	0.0	0.0	0.00204838	0.0	0.0	0.0	444.88249458	733.84671865	792.00987089	21.42466088	0.17976402	-0.38784431
0.02156	7.24368	5.02e-06	0.0	0.0	0.0	0.00204829	0.0	0.0	1e-08	445.17711962	733.97962337	791.92756024	21.40273427	0.17737656	-0.3877797
0.02161	7.26207	5.11e-06	0.0	0.0	0.0	0.0020482	0.0	0.0	1e-08	445.47139785	734.11073968	791.84534083	21.38082771	0.17501223	-0.38771516
0.02167	7.28045	5.21e-06	0.0	0.0	0.0	0.00204811	0.0	0.0	1e-08	445.76532972	734.24008473	791.76321251	21.3589412	0.17267082	-0.38765069
0.02172	7.29884	5.3e-06	0.0	0.0	0.0	0.00204802	0.0	0.0	1e-08	446.05891562	734.36767552	791.6811751	21.33707475	0.17035215	-0.38758629
0.02178	7.31722	5.39e-06	0.0	0.0	0.0	0.00204792	0.0	0.0	1e-08	446.352156	734.4935289	791.59922846	21.31522835	0.16805602	-0.38752197
0.02183	7.3356	5.49e-06	0.0	0.0	0.0	0.00204782	0.0	0.0	1e-08	446.64505126	734.6176616	791.51737241	21.29340201	0.16578225	-0.38745771
0.02189	7.35399	5.59e-06	0.0	0.0	0.0	0.00204773	0.0	0.0	1e-08	446.93760182	734.74009019	791.4356068	21.27159574	0.16353065	-0.38739353
0.02194	7.37237	5.69e-06	0.0	0.0	0.0	0.00204763	0.0	0.0	1e-08	447.22980812	734.86083109	791.35393147	21.24980953	0.16130102	-0.38732942
0.022	7.39075	5.79e-06	0.0	0.0	0.0	0.00204752	0.0	0.0	1e-08	447.52167055	734.97990059	791.27234627	21.22804338	0.15909318	-0.38726538
0.02205	7.40913	5.89e-06	0.0	0.0	0.0	0.00204742	0.0	0.0	1e-08	447.81318956	735.09731482	791.19085104	21.20629731	0.15690694	-0.38720141
0.02211	7.42751	6e-06	0.0	0.0	0.0	0.00204732	0.0	0.0	1e-08	448.10436554	735.2130898	791.10944561	21.18457131	0.15474211	-0.3871375
0.02216	7.44589	6.1e-06	0.0	0.0	0.0	0.00204721	0.0	0.0	1e-08	448.39519892	735.32724136	791.02812985	21.1628654	0.15259881	-0.38707367
0.02222	7.46427	6.21e-06	0.0	0.0	0.0	0.0020471	0.0	0.0	1e-08	448.68569012	735.43978538	790.94690358	21.14117957	0.15047647	-0.38700991
0.02227	7.48265	6.32e-06	0.0	0.0	0.0	0.00204699	0.0	0.0	1e-08	448.97583955	735.55073738	790.86576666	21.11951381	0.1483749	-0.38694622
0.02233	7.50102	6.43e-06	0.0	0.0	0.0	0.00204688	0.0	0.0	1e-08	449.26564762	735.66011277	790.78471893	21.09786813	0.14629402	-0.3868826
0.02238	7.5194	6.55e-06	0.0	0.0	0.0	0.00204677	0.0	0.0	1e-08	449.55511476	735.76792685	790.70376024	21.07624253	0.14423365	-0.38681905
0.02244	7.53778	6.66e-06	0.0	0.0	0.0	0.00204665	0.0	0.0	1e-08	449.84424138	735.87419477	790.62289043	21.05463703	0.14219359	-0.38675557
0.02249	7.55615	6.78e-06	0.0	0.0	0.0	0.00204654	0.0	0.0	1e-08	450.13302789	735.97893158	790.54210937	21.03305161	0.14017368	-0.38669216
0.0325	10.89041	8.966e-05	0.0	0.0	0.0	0.00196357	0.0	0.0	9e-08	497.42419013	740.08997277	777.18727753	17.43418508	-0.01949871	-0.37620884
0.03256	10.90867	9.07e-05	0.0	0.0	0.0	0.00196253	0.0	0.0	9e-08	497.65710777	740.06843868	777.1206914	17.41617311	-0.01972083	-0.37615658
0.03261	10.92693	9.175e-05	0.0	0.0	0.0	0.00196148	0.0	0.0	9e-08	497.8897516	740.04668123	777.05417371	17.39817968	-0.01993917	-0.37610436
0.03267	10.9452	9.281e-05	0.0	0.0	0.0	0.00196042	0.0	0.0	9e-08	498.12212191	740.02470294	776.98772437	17.38020476	-0.02015376	-0.3760522
0.03272	10.96346	9.387e-05	0.0	0.0	0.0	0.00195935	0.0	0.0	9e-08	498.35421903	740.00250628	776.92134331	17.3622487	-0.02036764	-0.37600009
0.03278	10.98172	9.495e-05	0.0	0.0	0.0	0.00195828	0.0	0.0	1e-07	498.58604327	739.98009157	776.85503045	17.34431087	-0.02057558	-0.37594803
0.03283	10.99998	9.603e-05	0.0	0.0	0.0	0.00195719	0.0	0.0	1e-07	498.81759493	739.95746286	776.7887857	17.32639151	-0.02077994	-0.37589603
0.03289	11.01824	9.713e-05	0.0	0.0	0.0	0.00195609	0.0	0.0	1e-07	499.04887431	739.93462252	776.72260898	17.30849063	-0.02098076	-0.37584408
0.03294	11.0365	9.824e-05	0.0	0.0	0.0	0.00195499	0.0	0.0	1e-07	499.27988173	739.91157288	776.65650019	17.2906082	-0.02117806	-0.37579219
0.033	11.05476	9.935e-05	0.0	0.0	0.0	0.00195387	0.0	0.0	1e-07	499.51061747	739.88831627	776.59045927	17.27274422	-0.02137188	-0.37574035
0.03305	11.07302	0.00010048	0.0	0.0	0.0	0.00195274	0.0	0.0	1e-07	499.74108186	739.86485498	776.52448613	17.25489867	-0.02156224	-0.37568856
0.03311	11.09128	0.00010161	0.0	0.0	0.0	0.0019516	0.0	0.0	1e-07	499.9712752	739.84119127	776.45858069	17.23707153	-0.02174919	-0.37563682
0.03316	11.10953	0.00010276	0.0	0.0	0.0	0.00195046	0.0	0.0	1e-07	500.20119778	739.81732739	776.39274286	17.21926279	-0.02193274	-0.37558514
0.03322	11.12779	0.00010392	0.0	0.0	0.0	0.0019493	0.0	0.0	1e-07	500.43084992	739.79326559	776.32697257	17.20147245	-0.02211292	-0.37553351
0.03327	11.14605	0.00010509	0.0	0.0	0.0	0.00194813	0.0	0.0	1.1e-07	500.66023192	739.76900805	776.26126972	17.18370047	-0.02228978	-0.37548193
0.03333	11.1643	0.00010626	0.0	0.0	0.0	0.00194695	0.0	0.0	1.1e-07	500.88934408	739.74455696	776.19563425	17.16594686	-0.02246332	-0.37543041
0.03338	11.18256	0.00010745	0.0	0.0	0.0	0.00194576	0.0	0.0	1.1e-07	501.11818669	739.7199145	776.13006607	17.14821159	-0.02263359	-0.37537894
0.03344	11.20081	0.00010865	0.0	0.0	0.0	0.00194456	0.0	0.0	1.1e-07	501.34676008	739.6950828	776.06456509	17.13049466	-0.0228006	-0.37532752
0.03349	11.21906	0.00010986	0.0	0.0	0.0	0.00194335	0.0	0.0	1.1e-07	501.57506453	739.67006399	775.99913124	17.11279604	-0.0229644	-0.37527616
0.0435	14.53083	0.00055285	4e-08	0.0	0.0	0.00149984	3e-08	0.0	5.5e-07	538.94461528	733.42873324	765.13185888	14.1818345	-0.0202124	-0.36674534
0.04356	14.54897	0.00055661	4e-08	0.0	0.0	0.00149607	3e-08	0.0	5.6e-07	539.12857545	733.39026249	765.07748344	14.16723765	-0.0200924	-0.36670265
0.04361	14.56711	0.00056039	4e-08	0.0	0.0	0.0014923	3e-08	0.0	5.6e-07	539.31231989	733.3517792	765.02316234	14.15265627	-0.01997175	-0.36666001
0.04367	14.58525	0.00056417	4e-08	0.0	0.0	0.00148851	3e-08	0.0	5.6e-07	539.49584892	733.31328367	764.96889553	14.13809033	-0.01985047	-0.36661741
0.04372	14.60338	0.00056797	4e-08	0.0	0.0	0.0014847	3e-08	0.0	5.7e-07	539.67916285	733.27477615	764.91468293	14.12353982	-0.01972855	-0.36657485
0.04378	14.62152	0.00057178	4e-08	0.0	0.0	0.00148089	3e-08	0.0	5.7e-07	539.86226196	733.23625686	764.8605245	14.1090047	-0.01960599	-0.36653234
0.04383	14.63966	0.00057561	4e-08	0.0	0.0	0.00147706	3e-08	0.0	5.8e-07	540.04514657	733.19772601	764.80642016	14.09448496	-0.01948281	-0.36648987
0.04389	14.65779	0.00057944	4e-08	0.0	0.0	0.00147321	3e-08	0.0	5.8e-07	540.22781696	733.15918381	764.75236987	14.07998059	-0.019359	-0.36644744
0.04394	14.67593	0.00058329	5e-08	0.0	0.0	0.00146936	3e-08	0.0	5.8e-07	540.41027345	733.12063047	764.69837356	14.06549157	-0.01923457	-0.36640505
0.044	14.69406	0.00058716	5e-08	0.0	0.0	0.00146549	4e-08	0.0	5.9e-07	540.59251632	733.08206619	764.64443117	14.05101787	-0.01910953	-0.3663627
0.04405	14.7122	0.00059103	5e-08	0.0	0.0	0.00146161	4e-08	1e-08	5.9e-07	540.77454589	733.04349117	764.59054264	14.03655949	-0.01898387	-0.3663204
0.04411	14.73033	0.00059492	5e-08	0.0	0.0	0.00145772	4e-08	1e-08	6e-07	540.95636244	733.00490558	764.53670792	14.0221164	-0.01885759	-0.36627814
0.04416	14.74846	0.00059882	5e-08	0.0	0.0	0.00145381	4e-08	1e-08	6e-07	541.13796629	732.96630961	764.48292693	14.00768858	-0.01873071	-0.36623592
0.04422	14.76659	0.00060273	5e-08	0.0	0.0	0.0014499	4e-08	1e-08	6e-07	541.31935773	732.92770344	764.42919963	13.99327602	-0.01860323	-0.36619375
0.04427	14.78472	0.00060665	5e-08	0.0	0.0	0.00144597	4e-08	1e-08	6.1e-07	541.50053707	732.88908722	764.37552595	13.9788787	-0.01847514	-0.36615161
0.04433	14.80285	0.00061059	5e-08	0.0	0.0	0.00144202	4e-08	1e-08	6.1e-07	541.68150461	732.85046112	764.32190583	13.96449659	-0.01834645	-0.36610952
0.04438	14.82098	0.00061454	5e-08	0.0	0.0	0.00143807	4e-08	1e-08	6.2e-07	541.86226064	732.81182531	764.26833922	13.95012969	-0.01821717	-0.36606747
0.04444	14.83911	0.0006185	5e-08	0.0	0.0	0.00143411	4e-08	1e-08	6.2e-07	542.04280548	732.77317992	764.21482605	13.93577796	-0.01808728	-0.36602546
0.04449	14.85724	0.00062247	5e-08	0.0	0.0	0.00143013	4e-08	1e-08	6.2e-07	542.22313939	732.73452497	764.16136627	13.9214414	-0.01795681	-0.3659835
0.05455	18.16403	0.00141903	6.2e-07	0.0	1e-08	0.0006314	7.3e-07	1.1e-07	1.42e-06	571.98498177	725.32655553	755.21895496	11.53315643	0.01713485	-0.35896361
0.05461	18.18205	0.00142298	6.3e-07	0.0	1e-08	0.00062742	7.4e-07	1.1e-07	1.43e-06	572.13153396	725.28172839	755.17438209	11.52128206	0.01741393	-0.35892862
0.05466	18.20006	0.00142693	6.4e-07	0.0	1e-08	0.00062346	7.5e-07	1.1e-07	1.43e-06	572.27792727	725.23681427	755.12985275	11.50941934	0.0176944	-0.35889366
0.05472	18.21807	0.00143086	6.4e-07	0.0	1e-08	0.0006195	7.6e-07	1.1e-07	1.43e-06	572.42416193	725.19181244	755.08536689	11.49756826	0.01797624	-0.35885874
0.05477	18.23607	0.00143478	6.5e-07	0.0	1e-08	0.00061556	7.7e-07	1.2e-07	1.44e-06	572.57023815	725.14672217	755.04092447	11.48570389	0.01825945	-0.35882385
0.05483	18.25408	0.00143869	6.6e-07	0.0	1e-08	0.00061163	7.8e-07	1.2e-07	1.44e-06	572.71615582	725.10154273	754.99652551	11.47386492	0.01854407	-0.358789
0.05488	18.27209	0.00144258	6.6e-07	0.0	1e-08	0.00060771	7.9e-07	1.2e-07	1.45e-06	572.86191535	725.0562734	754.95216994	11.46203779	0.01883009	-0.35875418
0.05494	18.2901	0.00144647	6.7e-07	0.0	1e-08	0.00060381	8e-07	1.2e-07	1.45e-06	573.00751694	725.01091347	754.90785769	11.45022051	0.01911753	-0.35871939
0.05499	18.3081	0.00145034	6.8e-07	0.0	1e-08	0.00059991	8.1e-07	1.2e-07	1.45e-06	573.1529608	724.96546221	754.86358872	11.43841294	0.01940639	-0.35868464
0.05505	18.32611	0.0014542	6.8e-07	0.0	1e-08	0.00059603	8.2e-07	1.2e-07	1.46e-06	573.29824711	724.91991892	754.81936299	11.4266149	0.01969667	-0.35864992
0.0551	18.34412	0.00145804	6.9e-07	0.0	1e-08	0.00059217	8.3e-07	1.2e-07	1.46e-06	573.44337606	724.87428288	754.77518046	11.41482622	0.01998839	-0.35861524
0.05516	18.36212	0.00146187	7e-07	0.0	1e-08	0.00058831	8.4e-07	1.3e-07	1.47e-06	573.58834783	724.82855337	754.73104109	11.40304672	0.02028155	-0.35858059
0.05521	18.38012	0.00146569	7.1e-07	0.0	1e-08	0.00058447	8.5e-07	1.3e-07	1.47e-06	573.7331626	724.78272968	754.68694485	11.39127622	0.02057616	-0.35854597
0.05527	18.39813	0.0014695	7.1e-07	0.0	1e-08	0.00058064	8.6e-07	1.3e-07	1.47e-06	573.87782055	724.73681112	754.64289168	11.37951452	0.02087223	-0.35851139
0.05532	18.41613	0.00147329	7.2e-07	0.0	1e-08	0.00057682	8.7e-07	1.3e-07	1.48e-06	574.02232185	724.69079696	754.59888155	11.36776143	0.02116977	-0.35847684
0.05538	18.43413	0.00147708	7.3e-07	0.0	1e-08	0.00057302	8.8e-07	1.3e-07	1.48e-06	574.16666667	724.64468652	754.55491443	11.35601676	0.02146878	-0.35844233
0.05543	18.45213	0.00148084	7.4e-07	0.0	1e-08	0.00056922	8.9e-07	1.3e-07	1.48e-06	574.31085519	724.59847908	754.51099028	11.34429888	0.02176923	-0.35840785
0.05549	18.47013	0.0014846	7.4e-07	0.0	1e-08	0.00056545	9e-07	1.4e-07	1.49e-06	574.4548878	724.55217399	754.46710899	11.33258242	0.02207118	-0.3583734
0.06555	21.75329	0.00192371	3.43e-06	0.0	5e-08	0.0001178	5.53e-06	8.6e-07	1.94e-06	598.35560896	713.98320764	747.11052413	9.36789763	0.10621485	-0.35259833
0.06561	21.77117	0.00192485	3.45e-06	0.0	5e-08	0.00011658	5.58e-06	8.7e-07	1.94e-06	598.47353712	713.9135239	747.07374562	9.35808479	0.10682931	-0.35256945
0.06566	21.78905	0.00192598	3.47e-06	0.0	5e-08	0.00011538	5.62e-06	8.8e-07	1.94e-06	598.59133396	713.84372915	747.03700164	9.34827988	0.10744514	-0.35254061
0.06572	21.80693	0.0019271	3.5e-06	0.0	5e-08	0.00011418	5.67e-06	8.8e-07	1.94e-06	598.70899956	713.77382406	747.00029217	9.33848279	0.10806232	-0.35251179
0.06577	21.82481	0.00192821	3.52e-06	0.0	5e-08	0.00011299	5.72e-06	8.9e-07	1.94e-06	598.82653399	713.70380932	746.96361716	9.3286934	0.10868086	-0.352483
0.06583	21.84269	0.00192931	3.54e-06	0.0	5e-08	0.00011181	5.76e-06	9e-07	1.94e-06	598.94393732	713.63368562	746.92697658	9.3189116	0.10930073	-0.35245424
0.06588	21.86057	0.0019304	3.57e-06	0.0	5e-08	0.00011064	5.81e-06	9.1e-07	1.94e-06	599.06120961	713.56345366	746.89037039	9.30913725	0.10992194	-0.3524255
0.06594	21.87844	0.00193147	3.59e-06	0.0	5e-08	0.00010949	5.86e-06	9.1e-07	1.94e-06	599.17835092	713.49311415	746.85379858	9.29937023	0.11054446	-0.35239679
0.06599	21.89632	0.00193254	3.62e-06	0.0	5e-08	0.00010834	5.9e-06	9.2e-07	1.94e-06	599.29536133	713.4226678	746.81726109	9.28961042	0.1111683	-0.35236811
0.06605	21.91419	0.0019336	3.64e-06	0.0	5e-08	0.0001072	5.95e-06	9.3e-07	1.95e-06	599.41224088	713.35211533	746.78075791	9.27985768	0.11179344	-0.35233945
0.0661	21.93207	0.00193464	3.67e-06	0.0	6e-08	0.00010608	6e-06	9.4e-07	1.95e-06	599.52898964	713.28145748	746.744289	9.27016174	0.11241989	-0.35231082
0.06616	21.94994	0.00193568	3.69e-06	0.0	6e-08	0.00010496	6.05e-06	9.4e-07	1.95e-06	599.64560829	713.21069492	746.70785413	9.26045272	0.11304762	-0.35228222
0.06621	21.96781	0.0019367	3.71e-06	0.0	6e-08	0.00010385	6.09e-06	9.5e-07	1.95e-06	599.76209666	713.13982842	746.67145337	9.25074481	0.11367661	-0.35225364
0.06627	21.98569	0.00193772	3.74e-06	0.0	6e-08	0.00010275	6.14e-06	9.6e-07	1.95e-06	599.8784547	713.06885873	746.63508669	9.24104728	0.11430687	-0.35222509
0.06632	22.00356	0.00193872	3.76e-06	0.0	6e-08	0.00010167	6.19e-06	9.7e-07	1.95e-06	599.99468254	712.9977866	746.59875405	9.23136033	0.11493838	-0.35219657
0.06638	22.02143	0.00193972	3.79e-06	0.0	6e-08	0.00010059	6.24e-06	9.7e-07	1.95e-06	600.11078026	712.92661279	746.56245541	9.22168416	0.11557114	-0.35216807
0.06643	22.0393	0.0019407	3.81e-06	0.0	6e-08	9.952e-05	6.29e-06	9.8e-07	1.95e-06	600.22674798	712.85533806	746.52619073	9.21201895	0.11620512	-0.35213961
0.06649	22.05717	0.00194168	3.84e-06	0.0	6e-08	9.846e-05	6.34e-06	9.9e-07	1.95e-06	600.34258581	712.78396318	746.48995995	9.20236494	0.11684033	-0.35211116
0.07655	25.31615	0.00200482	1.061e-05	1e-08	2e-07	1.049e-05	2.167e-05	3.48e-06	2.04e-06	619.44650382	699.01228581	740.39168911	7.58941421	0.2419107	-0.34732379
0.07661	25.3339	0.00200476	1.066e-05	1e-08	2e-07	1.035e-05	2.179e-05	3.5e-06	2.04e-06	619.53995452	698.93883663	740.36107882	7.58141261	0.24257813	-0.34729976
0.07666	25.35164	0.00200471	1.071e-05	1e-08	2e-07	1.021e-05	2.192e-05	3.52e-06	2.04e-06	619.63329197	698.8654665	740.33049606	7.57342112	0.24324477	-0.34727575
0.07672	25.36939	0.00200465	1.076e-05	1e-08	2e-07	1.007e-05	2.204e-05	3.54e-06	2.04e-06	619.72651627	698.79217626	740.29994081	7.56543262	0.2439105	-0.34725176
0.07677	25.38714	0.00200458	1.081e-05	1e-08	2e-07	9.94e-06	2.217e-05	3.56e-06	2.04e-06	619.81962746	698.71896671	740.26941305	7.55745562	0.24457547	-0.3472278
0.07683	25.40488	0.00200452	1.086e-05	1e-08	2e-07	9.8e-06	2.23e-05	3.59e-06	2.04e-06	619.91262565	698.64583871	740.23891276	7.54948739	0.24523965	-0.34720385
0.07688	25.42262	0.00200445	1.091e-05	1e-08	2.1e-07	9.67e-06	2.243e-05	3.61e-06	2.04e-06	620.00551095	698.5727931	740.20843988	7.54152591	0.24590291	-0.34717993
0.07694	25.44037	0.00200438	1.096e-05	1e-08	2.1e-07	9.54e-06	2.255e-05	3.63e-06	2.04e-06	620.09828344	698.49983067	740.17799442	7.53357275	0.24656536	-0.34715603
0.07699	25.45811	0.00200431	1.102e-05	1e-08	2.1e-07	9.41e-06	2.268e-05	3.65e-06	2.04e-06	620.19094319	698.42695224	740.14757632	7.52562817	0.24722698	-0.34713215
0.07705	25.47585	0.00200423	1.107e-05	1e-08	2.1e-07	9.28e-06	2.281e-05	3.67e-06	2.04e-06	620.28349031	698.35415865	740.11718558	7.51769158	0.24788771	-0.34710829
0.0771	25.49359	0.00200415	1.112e-05	1e-08	2.1e-07	9.15e-06	2.294e-05	3.69e-06	2.04e-06	620.37592488	698.28145069	740.08682216	7.50976299	0.24854755	-0.34708445
0.07716	25.51133	0.00200407	1.117e-05	1e-08	2.1e-07	9.03e-06	2.307e-05	3.71e-06	2.04e-06	620.468247	698.20882915	740.05648603	7.50184266	0.24920656	-0.34706064
0.07721	25.52907	0.00200399	1.122e-05	1e-08	2.1e-07	8.9e-06	2.32e-05	3.73e-06	2.04e-06	620.56045674	698.13629486	740.02617717	7.49391697	0.24986468	-0.34703684
0.07727	25.54681	0.00200391	1.127e-05	1e-08	2.1e-07	8.78e-06	2.333e-05	3.76e-06	2.04e-06	620.65255404	698.06384861	739.99589559	7.48596555	0.25052184	-0.34701307
0.07732	25.56455	0.00200382	1.133e-05	1e-08	2.1e-07	8.66e-06	2.346e-05	3.78e-06	2.04e-06	620.74453854	697.99149116	739.96564141	7.47802765	0.25117817	-0.34698932
0.07738	25.58228	0.00200373	1.138e-05	1e-08	2.2e-07	8.54e-06	2.36e-05	3.8e-06	2.04e-06	620.8364104	697.91922333	739.93541457	7.47009561	0.25183359	-0.34696559
0.07743	25.60002	0.00200364	1.143e-05	1e-08	2.2e-07	8.43e-06	2.373e-05	3.82e-06	2.04e-06	620.92816969	697.84704592	739.90521505	7.46222192	0.25248803	-0.34694188
0.07749	25.61776	0.00200355	1.148e-05	1e-08	2.2e-07	8.31e-06	2.386e-05	3.84e-06	2.05e-06	621.01981714	697.77495969	739.87504264	7.45433615	0.2531416	-0.3469182
0.08755	28.852	0.00195784	2.398e-05	5e-08	5.3e-07	5.4e-07	5.866e-05	9.65e-06	2.05e-06	636.00039785	686.69920989	734.78427519	6.14481687	0.35194096	-0.3429217
0.08761	28.86961	0.00195747	2.407e-05	5e-08	5.3e-07	5.3e-07	5.891e-05	9.7e-06	2.05e-06	636.07298862	686.65218875	734.75867627	6.13835194	0.3523515	-0.3429016
0.08766	28.88722	0.00195709	2.415e-05	6e-08	5.4e-07	5.3e-07	5.917e-05	9.74e-06	2.05e-06	636.14548425	686.60532301	734.73310008	6.13189428	0.35276054	-0.34288153
0.08772	28.90483	0.00195672	2.424e-05	6e-08	5.4e-07	5.2e-07	5.942e-05	9.78e-06	2.05e-06	636.21788484	686.55861265	734.7075466	6.12544389	0.3531681	-0.34286147
0.08777	28.92243	0.00195634	2.432e-05	6e-08	5.4e-07	5.1e-07	5.967e-05	9.82e-06	2.05e-06	636.29019046	686.51205767	734.68201581	6.11899916	0.35357443	-0.34284142
0.08783	28.94004	0.00195596	2.441e-05	6e-08	5.4e-07	5e-07	5.993e-05	9.87e-06	2.05e-06	636.36240121	686.46565784	734.6565077	6.11256153	0.35397929	-0.34282139
0.08788	28.95765	0.00195558	2.449e-05	6e-08	5.5e-07	4.9e-07	6.019e-05	9.91e-06	2.05e-06	636.43451716	686.41941313	734.63102225	6.10613174	0.35438258	-0.34280139
0.08794	28.97525	0.0019552	2.458e-05	6e-08	5.5e-07	4.9e-07	6.044e-05	9.95e-06	2.05e-06	636.50653842	686.37332359	734.60555942	6.09970906	0.3547844	-0.3427814
0.08799	28.99286	0.00195482	2.466e-05	6e-08	5.5e-07	4.8e-07	6.07e-05	1e-05	2.05e-06	636.57846507	686.3273892	734.58011921	6.09329351	0.35518475	-0.34276143
0.08805	29.01046	0.00195444	2.475e-05	6e-08	5.5e-07	4.7e-07	6.096e-05	1.004e-05	2.05e-06	636.65029721	686.28160992	734.55470158	6.08688509	0.35558363	-0.34274147
0.0881	29.02807	0.00195405	2.483e-05	6e-08	5.5e-07	4.6e-07	6.122e-05	1.008e-05	2.05e-06	636.72203492	686.23598571	734.52930651	6.08048379	0.35598105	-0.34272154
0.08816	29.04567	0.00195367	2.492e-05	6e-08	5.6e-07	4.6e-07	6.148e-05	1.013e-05	2.05e-06	636.79367831	686.19051655	734.503934	6.07405626	0.3563773	-0.34270162
0.08821	29.06327	0.00195328	2.501e-05	6e-08	5.6e-07	4.5e-07	6.174e-05	1.017e-05	2.05e-06	636.86522702	686.14520202	734.47858413	6.06765515	0.35677192	-0.34268172
0.08827	29.08088	0.00195289	2.509e-05	6e-08	5.6e-07	4.4e-07	6.2e-05	1.022e-05	2.05e-06	636.9366814	686.10004232	734.45325681	6.06125937	0.35716508	-0.34266184
0.08832	29.09848	0.0019525	2.518e-05	6e-08	5.6e-07	4.3e-07	6.226e-05	1.026e-05	2.05e-06	637.00804151	686.05503737	734.42795204	6.05486888	0.35755679	-0.34264197
0.08838	29.11608	0.00195211	2.527e-05	6e-08	5.7e-07	4.3e-07	6.253e-05	1.031e-05	2.05e-06	637.07930743	686.01018715	734.40266979	6.04848369	0.35794705	-0.34262212
0.08843	29.13368	0.00195172	2.535e-05	6e-08	5.7e-07	4.2e-07	6.279e-05	1.035e-05	2.05e-06	637.15047921	685.96549158	734.37741006	6.04210378	0.35833586	-0.34260229
0.08849	29.15128	0.00195133	2.544e-05	6e-08	5.7e-07	4.1e-07	6.306e-05	1.039e-05	2.05e-06	637.22155693	685.92095061	734.35217282	6.03574214	0.35872328	-0.34258248
0.09855	32.36018	0.00186036	4.427e-05	2.3e-07	1.11e-06	2e-08	0.00012442	2.085e-05	2.05e-06	648.74117829	680.18827742	730.09060447	4.98382538	0.40740876	-0.33923695
0.09861	32.37765	0.00185976	4.439e-05	2.3e-07	1.12e-06	2e-08	0.00012482	2.092e-05	2.05e-06	648.79650104	680.16877794	730.06915699	4.97865946	0.40756639	-0.33922012
0.09866	32.39512	0.00185916	4.451e-05	2.3e-07	1.12e-06	2e-08	0.00012523	2.099e-05	2.05e-06	648.85174647	680.14938912	730.04772832	4.97349377	0.40772399	-0.33920329
0.09872	32.41259	0.00185856	4.463e-05	2.3e-07	1.12e-06	2e-08	0.00012564	2.106e-05	2.05e-06	648.90691459	680.13011096	730.02631845	4.96835699	0.40787667	-0.33918654
0.09877	32.43006	0.00185796	4.475e-05	2.4e-07	1.13e-06	2e-08	0.00012605	2.113e-05	2.05e-06	648.96200583	680.11094195	730.0049273	4.96320149	0.40803254	-0.33916974
0.09883	32.44753	0.00185736	4.486e-05	2.4e-07	1.13e-06	2e-08	0.00012646	2.12e-05	2.05e-06	649.0170199	680.09188307	729.98355492	4.95804599	0.4081884	-0.33915294
0.09888	32.465	0.00185675	4.498e-05	2.4e-07	1.13e-06	2e-08	0.00012687	2.127e-05	2.05e-06	649.07195682	680.07293431	729.96220132	4.95289634	0.40834327	-0.33913615
0.09894	32.48246	0.00185615	4.51e-05	2.4e-07	1.14e-06	2e-08	0.00012728	2.135e-05	2.05e-06	649.12681666	680.05409538	729.94086648	4.94776106	0.40849567	-0.3391194
0.09899	32.49993	0.00185554	4.522e-05	2.4e-07	1.14e-06	2e-08	0.00012769	2.142e-05	2.05e-06	649.18159965	680.0353655	729.91955035	4.94263201	0.40864703	-0.33910266
0.09905	32.51739	0.00185493	4.534e-05	2.4e-07	1.14e-06	2e-08	0.0001281	2.149e-05	2.05e-06	649.23630588	680.01674437	729.89825291	4.93750699	0.40879771	-0.33908594
0.0991	32.53486	0.00185432	4.546e-05	2.5e-07	1.15e-06	2e-08	0.00012852	2.156e-05	2.05e-06	649.29093541	679.99823177	729.87697415	4.93239141	0.40894679	-0.33906924
0.09916	32.55232	0.00185371	4.558e-05	2.5e-07	1.15e-06	2e-08	0.00012893	2.163e-05	2.05e-06	649.34548838	679.9798272	729.85571404	4.92728469	0.40909437	-0.33905256
0.09921	32.56978	0.0018531	4.57e-05	2.5e-07	1.16e-06	2e-08	0.00012935	2.17e-05	2.05e-06	649.39996493	679.9615302	729.83447256	4.92218188	0.4092413	-0.33903589
0.09927	32.58724	0.00185249	4.582e-05	2.5e-07	1.16e-06	2e-08	0.00012976	2.177e-05	2.05e-06	649.45436511	679.94334056	729.81324969	4.91707588	0.40938876	-0.33901921
0.09932	32.6047	0.00185188	4.594e-05	2.5e-07	1.16e-06	2e-08	0.00013018	2.184e-05	2.05e-06	649.50868888	679.92525845	729.79204543	4.91199293	0.40953238	-0.33900259
0.09938	32.62216	0.00185126	4.606e-05	2.5e-07	1.17e-06	2e-08	0.0001306	2.192e-05	2.05e-06	649.5629366	679.90728266	729.77085973	4.90689942	0.40967776	-0.33898595
0.09943	32.63962	0.00185065	4.618e-05	2.5e-07	1.17e-06	1e-08	0.00013102	2.199e-05	2.05e-06	649.61710808	679.88941375	729.7496926	4.90181691	0.40982129	-0.33896933
0.09949	32.65708	0.00185003	4.63e-05	2.6e-07	1.17e-06	1e-08	0.00013143	2.206e-05	2.05e-06	649.67120352	679.87165114	729.72854403	4.89674572	0.40996291	-0.33895274
0.10955	35.84004	0.0017206	7.041e-05	7.1e-07	1.93e-06	0.0	0.00022018	3.743e-05	2.05e-06	658.38191841	678.10569386	726.15230311	4.05964428	0.42235202	-0.33614516
0.1096	35.85737	0.00171981	7.055e-05	7.1e-07	1.93e-06	0.0	0.00022073	3.753e-05	2.05e-06	658.42352032	678.10260292	726.13427021	4.05553736	0.42235838	-0.336131
0.10966	35.8747	0.00171902	7.07e-05	7.2e-07	1.94e-06	0.0	0.00022128	3.763e-05	2.05e-06	658.46506234	678.09956804	726.11625271	4.05143556	0.42236417	-0.33611684
0.10971	35.89202	0.00171822	7.084e-05	7.2e-07	1.94e-06	0.0	0.00022182	3.772e-05	2.05e-06	658.50654458	678.09658899	726.0982506	4.04734093	0.42236914	-0.33610271
0.10977	35.90935	0.00171743	7.098e-05	7.2e-07	1.95e-06	0.0	0.00022237	3.782e-05	2.05e-06	658.54796717	678.09366544	726.08026384	4.04325611	0.422373	-0.3360886
0.10982	35.92667	0.00171664	7.112e-05	7.3e-07	1.95e-06	0.0	0.00022292	3.791e-05	2.05e-06	658.58933027	678.09079692	726.06229241	4.03917253	0.42237672	-0.33607449
0.10988	35.944	0.00171584	7.126e-05	7.3e-07	1.96e-06	0.0	0.00022347	3.801e-05	2.05e-06	658.63063391	678.08798338	726.04433631	4.03508847	0.42238049	-0.33606039
0.10993	35.96132	0.00171505	7.14e-05	7.3e-07	1.96e-06	0.0	0.00022402	3.81e-05	2.05e-06	658.67187809	678.08522485	726.02639553	4.03101255	0.42238336	-0.3360463
0.10999	35.97864	0.00171425	7.155e-05	7.4e-07	1.96e-06	0.0	0.00022457	3.82e-05	2.05e-06	658.71306294	678.08252095	726.00847004	4.02694391	0.42238541	-0.33603223
0.11004	35.99596	0.00171345	7.169e-05	7.4e-07	1.97e-06	0.0	0.00022512	3.829e-05	2.05e-06	658.75418861	678.07987135	725.99055983	4.02288294	0.4223866	-0.33601818
0.1101	36.01328	0.00171266	7.183e-05	7.5e-07	1.97e-06	0.0	0.00022567	3.839e-05	2.05e-06	658.79525523	678.07727568	725.97266486	4.01881788	0.42238824	-0.33600412
0.11015	36.0306	0.00171186	7.197e-05	7.5e-07	1.98e-06	0.0	0.00022622	3.849e-05	2.05e-06	658.83626272	678.07473413	725.95478516	4.01476023	0.42238907	-0.33599008
0.11021	36.04792	0.00171106	7.212e-05	7.5e-07	1.98e-06	0.0	0.00022677	3.858e-05	2.05e-06	658.87721123	678.07224638	725.93692069	4.01070843	0.42238925	-0.33597606
0.11026	36.06524	0.00171026	7.226e-05	7.6e-07	1.99e-06	0.0	0.00022732	3.868e-05	2.05e-06	658.91810085	678.06981215	725.91907144	4.00666821	0.42238813	-0.33596206
0.11032	36.08256	0.00170946	7.24e-05	7.6e-07	1.99e-06	0.0	0.00022788	3.878e-05	2.05e-06	658.95893181	678.06743091	725.90123737	4.00262377	0.42238749	-0.33594805
0.11037	36.09987	0.00170866	7.254e-05	7.6e-07	2e-06	0.0	0.00022843	3.887e-05	2.05e-06	658.99970401	678.06510285	725.88341848	3.99858346	0.4223864	-0.33593406
0.11043	36.11719	0.00170786	7.269e-05	7.7e-07	2e-06	0.0	0.00022899	3.897e-05	2.05e-06	659.04041754	678.06282779	725.86561478	3.99455042	0.42238451	-0.33592008
0.11048	36.1345	0.00170705	7.283e-05	7.7e-07	2.01e-06	0.0	0.00022954	3.907e-05	2.05e-06	659.08107253	678.06060539	725.84782623	3.99052678	0.42238158	-0.33590612
0.12055	39.29088	0.00154923	9.986e-05	1.71e-06	2.89e-06	0.0	0.00033925	5.832e-05	2.05e-06	665.62268658	678.34632054	722.83196414	3.32710992	0.41487772	-0.33353845
0.1206	39.30806	0.00154832	0.00010001	1.72e-06	2.9e-06	0.0	0.00033989	5.843e-05	2.05e-06	665.65398873	678.3507536	722.81671064	3.32386164	0.41480566	-0.33352648
0.12066	39.32524	0.00154741	0.00010016	1.73e-06	2.9e-06	0.0	0.00034052	5.854e-05	2.05e-06	665.68524754	678.35520934	722.80146961	3.32061101	0.41473378	-0.33351451
0.12071	39.34242	0.0015465	0.00010031	1.73e-06	2.91e-06	0.0	0.00034116	5.866e-05	2.05e-06	665.71646295	678.35968783	722.78624105	3.31736565	0.41466153	-0.33350255
0.12077	39.3596	0.00154559	0.00010046	1.74e-06	2.91e-06	0.0	0.00034179	5.877e-05	2.05e-06	665.74763508	678.36418891	722.77102496	3.31412596	0.41458888	-0.33349061
0.12082	39.37677	0.00154468	0.00010061	1.75e-06	2.92e-06	0.0	0.00034243	5.888e-05	2.05e-06	665.77876405	678.36871242	722.75582131	3.31089114	0.41451589	-0.33347868
0.12088	39.39395	0.00154377	0.00010076	1.75e-06	2.92e-06	0.0	0.00034307	5.899e-05	2.05e-06	665.80984995	678.37325819	722.74063009	3.30765537	0.41444297	-0.33346674
0.12093	39.41112	0.00154286	0.00010091	1.76e-06	2.93e-06	0.0	0.00034371	5.911e-05	2.05e-06	665.84089276	678.37782627	722.72545129	3.30442527	0.41436966	-0.33345483
0.12099	39.4283	0.00154194	0.00010106	1.77e-06	2.93e-06	0.0	0.00034434	5.922e-05	2.05e-06	665.8718926	678.38241648	722.7102849	3.30120174	0.4142959	-0.33344293
0.12104	39.44547	0.00154103	0.00010121	1.77e-06	2.94e-06	0.0	0.00034498	5.933e-05	2.05e-06	665.90284961	678.38702862	722.6951309	3.29798	0.41422202	-0.33343103
0.1211	39.46265	0.00154012	0.00010136	1.78e-06	2.94e-06	0.0	0.00034562	5.944e-05	2.05e-06	665.93376382	678.39166265	722.67998927	3.29475943	0.41414805	-0.33341914
0.12115	39.47982	0.0015392	0.00010151	1.79e-06	2.95e-06	0.0	0.00034626	5.956e-05	2.05e-06	665.96463525	678.39631851	722.66486002	3.29154439	0.41407371	-0.33340726
0.12121	39.49699	0.00153829	0.00010166	1.8e-06	2.95e-06	0.0	0.0003469	5.967e-05	2.05e-06	665.99546401	678.40099606	722.64974313	3.28833702	0.41399884	-0.3333954
0.12126	39.51416	0.00153737	0.00010181	1.8e-06	2.96e-06	0.0	0.00034754	5.978e-05	2.05e-06	666.02625028	678.40569505	722.63463856	3.28512781	0.4139241	-0.33338353
0.12132	39.53133	0.00153646	0.00010196	1.81e-06	2.96e-06	0.0	0.00034818	5.99e-05	2.05e-06	666.056994	678.41041555	722.61954633	3.28192309	0.41384906	-0.33337168
0.12137	39.5485	0.00153554	0.00010211	1.82e-06	2.97e-06	0.0	0.00034882	6.001e-05	2.05e-06	666.08769527	678.41515743	722.60446642	3.2787239	0.41377365	-0.33335985
0.12143	39.56567	0.00153463	0.00010226	1.82e-06	2.97e-06	0.0	0.00034946	6.012e-05	2.05e-06	666.1183542	678.41992052	722.58939882	3.27553018	0.41369786	-0.33334802
0.12148	39.58284	0.00153371	0.00010242	1.83e-06	2.98e-06	0.0	0.0003501	6.023e-05	2.05e-06	666.1489709	678.42470465	722.57434349	3.27233515	0.41362216	-0.3333362
0.13155	42.71196	0.00136226	0.00012967	3.44e-06	3.89e-06	-0.0	0.00047043	8.158e-05	2.05e-06	671.11499798	679.56131592	720.01344732	2.7451479	0.39645889	-0.33132568
0.1316	42.72899	0.00136131	0.00012981	3.46e-06	3.89e-06	0.0	0.0004711	8.17e-05	2.05e-06	671.13904381	679.56852517	720.00044915	2.74255177	0.39635139	-0.33131547
0.13166	42.74602	0.00136037	0.00012996	3.47e-06	3.9e-06	0.0	0.00047176	8.182e-05	2.05e-06	671.16305999	679.57574148	719.98746113	2.7399597	0.39624373	-0.33130527
0.13171	42.76305	0.00135942	0.0001301	3.48e-06	3.9e-06	0.0	0.00047243	8.194e-05	2.05e-06	671.18704662	679.58296477	719.97448326	2.73737301	0.39613586	-0.33129509
0.13177	42.78007	0.00135847	0.00013025	3.49e-06	3.9e-06	0.0	0.0004731	8.206e-05	2.05e-06	671.21100382	679.59019497	719.96151551	2.7347857	0.39602802	-0.3312849
0.13182	42.7971	0.00135752	0.00013039	3.5e-06	3.91e-06	-0.0	0.00047376	8.218e-05	2.05e-06	671.23493157	679.59743208	719.94855789	2.73220197	0.39592004	-0.33127473
0.13188	42.81413	0.00135658	0.00013054	3.51e-06	3.91e-06	-0.0	0.00047443	8.23e-05	2.05e-06	671.25882995	679.60467603	719.93561037	2.72962299	0.39581188	-0.33126457
0.13193	42.83115	0.00135563	0.00013068	3.52e-06	3.92e-06	0.0	0.0004751	8.242e-05	2.05e-06	671.28269907	679.61192674	719.92267295	2.72704532	0.39570366	-0.33125441
0.13199	42.84817	0.00135468	0.00013083	3.53e-06	3.92e-06	0.0	0.00047577	8.253e-05	2.05e-06	671.30653894	679.61918419	719.90974563	2.72446959	0.39559538	-0.33124426
0.13204	42.8652	0.00135374	0.00013097	3.54e-06	3.93e-06	0.0	0.00047643	8.265e-05	2.05e-06	671.33034961	679.62644836	719.89682838	2.72189846	0.39548691	-0.33123412
0.1321	42.88222	0.00135279	0.00013112	3.55e-06	3.93e-06	0.0	0.0004771	8.277e-05	2.05e-06	671.35413117	679.63371915	719.88392121	2.7193304	0.39537833	-0.33122399
0.13215	42.89924	0.00135184	0.00013126	3.56e-06	3.94e-06	-0.0	0.00047777	8.289e-05	2.05e-06	671.37788371	679.64099652	719.87102409	2.71676267	0.39526974	-0.33121386
0.13221	42.91626	0.0013509	0.00013141	3.58e-06	3.94e-06	-0.0	0.00047843	8.301e-05	2.05e-06	671.40160721	679.64828045	719.85813702	2.71419923	0.39516099	-0.33120374
0.13226	42.93328	0.00134995	0.00013155	3.59e-06	3.95e-06	-0.0	0.0004791	8.313e-05	2.05e-06	671.42530177	679.65557089	719.84525999	2.71164058	0.39505206	-0.33119364
0.13232	42.9503	0.001349	0.0001317	3.6e-06	3.95e-06	0.0	0.00047977	8.325e-05	2.05e-06	671.44896751	679.66286774	719.83239299	2.70908123	0.39494315	-0.33118353
0.13237	42.96732	0.00134806	0.00013184	3.61e-06	3.96e-06	0.0	0.00048044	8.337e-05	2.05e-06	671.47260439	679.67017102	719.81953601	2.70652576	0.3948341	-0.33117344
0.13243	42.98434	0.00134711	0.00013199	3.62e-06	3.96e-06	0.0	0.0004811	8.349e-05	2.05e-06	671.4962125	679.67748066	719.80668904	2.7039753	0.39472487	-0.33116335
0.13248	43.00136	0.00134616	0.00013213	3.63e-06	3.97e-06	0.0	0.00048177	8.36e-05	2.05e-06	671.51979196	679.68479658	719.79385206	2.70142499	0.39461562	-0.33115327
0.14255	46.10252	0.00117488	0.00015745	6.03e-06	4.8e-06	-0.0	0.00060281	0.00010529	2.05e-06	675.40960255	681.0899685	717.6031495	2.27791041	0.37334901	-0.32943335
0.1426	46.1194	0.00117396	0.00015759	6.05e-06	4.8e-06	-0.0	0.00060346	0.0001054	2.05e-06	675.42882878	681.09783398	717.59199364	2.27581198	0.37322806	-0.3294246
0.14266	46.13627	0.00117305	0.00015772	6.06e-06	4.81e-06	0.0	0.00060411	0.00010552	2.05e-06	675.44803593	681.10569996	717.58084611	2.27371373	0.3731071	-0.32941584
0.14271	46.15315	0.00117213	0.00015785	6.08e-06	4.81e-06	0.0	0.00060476	0.00010564	2.05e-06	675.467224	681.11356644	717.56970693	2.2716188	0.37298609	-0.3294071
0.14277	46.17002	0.00117121	0.00015798	6.09e-06	4.81e-06	0.0	0.00060541	0.00010576	2.05e-06	675.48639305	681.12143341	717.55857607	2.26952676	0.37286504	-0.32939836
0.14282	46.18689	0.0011703	0.00015811	6.11e-06	4.82e-06	-0.0	0.00060606	0.00010587	2.05e-06	675.50554315	681.12930082	717.54745352	2.26743489	0.37274399	-0.32938963
0.14288	46.20376	0.00116938	0.00015824	6.12e-06	4.82e-06	-0.0	0.00060671	0.00010599	2.05e-06	675.52467431	681.13716868	717.53633929	2.26534634	0.37262289	-0.3293809
0.14293	46.22063	0.00116846	0.00015837	6.14e-06	4.83e-06	-0.0	0.00060736	0.00010611	2.05e-06	675.54378658	681.14503695	717.52523337	2.26326065	0.37250175	-0.32937218
0.14299	46.2375	0.00116755	0.0001585	6.15e-06	4.83e-06	0.0	0.00060801	0.00010622	2.05e-06	675.56288003	681.15290562	717.51413574	2.26117513	0.37238061	-0.32936347
0.14304	46.25437	0.00116663	0.00015863	6.17e-06	4.84e-06	0.0	0.00060866	0.00010634	2.05e-06	675.58195466	681.16077469	717.50304639	2.25909291	0.37225943	-0.32935476
0.1431	46.27124	0.00116572	0.00015876	6.19e-06	4.84e-06	0.0	0.00060931	0.00010646	2.05e-06	675.60101054	681.16864411	717.49196533	2.25701353	0.37213821	-0.32934607
0.14315	46.2881	0.0011648	0.00015889	6.2e-06	4.84e-06	-0.0	0.00060996	0.00010657	2.05e-06	675.62004773	681.17651388	717.48089254	2.25493435	0.37201698	-0.32933737
0.14321	46.30497	0.00116389	0.00015902	6.22e-06	4.85e-06	-0.0	0.0006106	0.00010669	2.05e-06	675.63906624	681.18438398	717.46982801	2.25285845	0.37189571	-0.32932868
0.14326	46.32184	0.00116297	0.00015915	6.23e-06	4.85e-06	-0.0	0.00061125	0.00010681	2.05e-06	675.65806612	681.19225438	717.45877174	2.25078536	0.3717744	-0.32932
0.14332	46.3387	0.00116206	0.00015928	6.25e-06	4.86e-06	0.0	0.0006119	0.00010692	2.05e-06	675.67704745	681.20012508	717.44772371	2.24871246	0.37165309	-0.32931133
0.14337	46.35556	0.00116115	0.00015941	6.26e-06	4.86e-06	0.0	0.00061255	0.00010704	2.05e-06	675.69601021	681.20799605	717.43668393	2.24664286	0.37153174	-0.32930266
0.14343	46.37243	0.00116023	0.00015954	6.28e-06	4.86e-06	0.0	0.0006132	0.00010716	2.05e-06	675.71495449	681.21586728	717.42565239	2.24457601	0.37141036	-0.329294
0.14348	46.38929	0.00115932	0.00015967	6.29e-06	4.87e-06	-0.0	0.00061384	0.00010727	2.05e-06	675.73388033	681.22373873	717.41462906	2.24250939	0.37128897	-0.32928535
0.15354	49.46177	0.0009979	0.00018176	9.52e-06	5.56e-06	0.0	0.00072852	0.000128	2.05e-06	678.92764071	682.65354594	715.52828854	1.89665457	0.34887372	-0.32780436
0.1536	49.47849	0.00099706	0.00018187	9.54e-06	5.57e-06	0.0	0.00072912	0.00012811	2.05e-06	678.94382373	682.66123852	715.51865731	1.89492573	0.34875133	-0.3277968
0.15365	49.4952	0.00099621	0.00018198	9.56e-06	5.57e-06	-0.0	0.00072972	0.00012822	2.05e-06	678.95999499	682.66892927	715.50903303	1.89319749	0.34862894	-0.32778924
0.15371	49.51192	0.00099536	0.00018209	9.58e-06	5.57e-06	-0.0	0.00073032	0.00012833	2.05e-06	678.97615448	682.67661819	715.49941571	1.89147188	0.34850658	-0.32778169
0.15376	49.52863	0.00099452	0.0001822	9.6e-06	5.58e-06	-0.0	0.00073093	0.00012844	2.05e-06	678.99230227	682.68430528	715.48980533	1.88974743	0.34838422	-0.32777415
0.15382	49.54535	0.00099367	0.00018232	9.62e-06	5.58e-06	0.0	0.00073153	0.00012855	2.05e-06	679.00843836	682.69199052	715.4802019	1.8880242	0.34826187	-0.32776661
0.15387	49.56206	0.00099283	0.00018243	9.64e-06	5.58e-06	0.0	0.00073213	0.00012866	2.05e-06	679.02456279	682.69967392	715.47060539	1.88630348	0.34813954	-0.32775907
0.15393	49.57877	0.00099198	0.00018254	9.66e-06	5.59e-06	0.0	0.00073273	0.00012877	2.05e-06	679.0406756	682.70735546	715.46101582	1.8845835	0.34801722	-0.32775154
0.15398	49.59548	0.00099114	0.00018265	9.68e-06	5.59e-06	-0.0	0.00073333	0.00012888	2.05e-06	679.0567768	682.71503514	715.45143317	1.88286509	0.34789491	-0.32774402
0.15404	49.61219	0.0009903	0.00018276	9.7e-06	5.59e-06	-0.0	0.00073393	0.00012899	2.05e-06	679.07286643	682.72271296	715.44185743	1.88114935	0.34777263	-0.3277365
0.15409	49.6289	0.00098945	0.00018287	9.72e-06	5.6e-06	0.0	0.00073453	0.0001291	2.05e-06	679.08894453	682.7303889	715.43228861	1.87943382	0.34765034	-0.32772899
0.15415	49.64561	0.00098861	0.00018298	9.74e-06	5.6e-06	0.0	0.00073513	0.0001292	2.05e-06	679.1050111	682.73806297	715.42272669	1.87772036	0.34752808	-0.32772148
0.1542	49.66231	0.00098777	0.00018309	9.76e-06	5.6e-06	0.0	0.00073573	0.00012931	2.05e-06	679.12106619	682.74573516	715.41317166	1.87600924	0.34740583	-0.32771398
0.15426	49.67902	0.00098693	0.0001832	9.78e-06	5.61e-06	-0.0	0.00073633	0.00012942	2.05e-06	679.13710983	682.75340545	715.40362353	1.87429832	0.34728358	-0.32770648
0.15431	49.69573	0.00098609	0.00018331	9.8e-06	5.61e-06	-0.0	0.00073693	0.00012953	2.05e-06	679.15314204	682.76107386	715.39408229	1.87258992	0.34716136	-0.32769899
0.15437	49.71243	0.00098524	0.00018342	9.82e-06	5.61e-06	-0.0	0.00073753	0.00012964	2.05e-06	679.16916285	682.76874036	715.38454793	1.87088312	0.34703915	-0.32769151
0.15442	49.72913	0.0009844	0.00018353	9.84e-06	5.62e-06	0.0	0.00073813	0.00012975	2.05e-06	679.1851723	682.77640496	715.37502044	1.86917705	0.34691695	-0.32768403
0.15448	49.74584	0.00098356	0.00018364	9.86e-06	5.62e-06	0.0	0.00073873	0.00012986	2.05e-06	679.2011704	682.78406764	715.36549982	1.86747352	0.34679477	-0.32767655
0.16454	52.78887	0.00083734	0.00020193	1.391e-05	6.15e-06	0.0	0.00084304	0.00014889	2.05e-06	681.96480889	684.14990148	713.73306479	1.57982351	0.32480824	-0.3263949
0.1646	52.80542	0.00083659	0.00020202	1.393e-05	6.15e-06	0.0	0.00084358	0.00014899	2.05e-06	681.97914653	684.15714952	713.72471471	1.57837325	0.32469076	-0.32638834
0.16465	52.82198	0.00083583	0.00020211	1.396e-05	6.15e-06	0.0	0.00084412	0.00014908	2.05e-06	681.99347715	684.1643951	713.71637052	1.57692402	0.32457331	-0.32638179
0.16471	52.83853	0.00083508	0.0002022	1.398e-05	6.16e-06	-0.0	0.00084466	0.00014918	2.05e-06	682.00780077	684.17163821	713.70803222	1.57547568	0.32445588	-0.32637524
0.16476	52.85508	0.00083432	0.00020229	1.401e-05	6.16e-06	-0.0	0.0008452	0.00014928	2.05e-06	682.02211739	684.17887887	713.6996998	1.57402924	0.32433851	-0.3263687
0.16482	52.87163	0.00083357	0.00020238	1.403e-05	6.16e-06	0.0	0.00084574	0.00014938	2.05e-06	682.03642705	684.18611706	713.69137326	1.57258328	0.32422116	-0.32636216
0.16487	52.88818	0.00083281	0.00020247	1.406e-05	6.16e-06	0.0	0.00084628	0.00014948	2.05e-06	682.05072975	684.19335279	713.6830526	1.57113877	0.32410384	-0.32635563
0.16493	52.90473	0.00083206	0.00020256	1.408e-05	6.17e-06	0.0	0.00084682	0.00014958	2.05e-06	682.06502552	684.20058606	713.6747378	1.56969592	0.32398657	-0.32634911
0.16498	52.92127	0.00083131	0.00020265	1.41e-05	6.17e-06	-0.0	0.00084736	0.00014968	2.05e-06	682.07931438	684.20781685	713.66642887	1.56825343	0.32386932	-0.32634258
0.16504	52.93782	0.00083055	0.00020274	1.413e-05	6.17e-06	-0.0	0.0008479	0.00014978	2.05e-06	682.09359633	684.21504519	713.6581258	1.56681288	0.32375212	-0.32633606
0.16509	52.95437	0.0008298	0.00020283	1.415e-05	6.17e-06	-0.0	0.00084843	0.00014987	2.05e-06	682.10787141	684.22227105	713.64982859	1.56537318	0.32363494	-0.32632955
0.16515	52.97091	0.00082905	0.00020292	1.418e-05	6.18e-06	0.0	0.00084897	0.00014997	2.05e-06	682.12213963	684.22949444	713.64153723	1.56393449	0.3235178	-0.32632304
0.1652	52.98746	0.0008283	0.00020301	1.42e-05	6.18e-06	0.0	0.00084951	0.00015007	2.05e-06	682.136401	684.23671537	713.63325171	1.56249773	0.32340071	-0.32631653
0.16526	53.004	0.00082755	0.0002031	1.423e-05	6.18e-06	-0.0	0.00085005	0.00015017	2.05e-06	682.15065556	684.24393382	713.62497203	1.56106127	0.32328363	-0.32631003
0.16531	53.02054	0.0008268	0.00020319	1.425e-05	6.18e-06	-0.0	0.00085058	0.00015027	2.05e-06	682.1649033	684.25114981	713.6166982	1.55962647	0.3231666	-0.32630354
0.16537	53.03708	0.00082605	0.00020327	1.427e-05	6.18e-06	-0.0	0.00085112	0.00015037	2.05e-06	682.17914426	684.25836332	713.60843019	1.55819305	0.32304962	-0.32629705
0.16542	53.05362	0.0008253	0.00020336	1.43e-05	6.19e-06	0.0	0.00085165	0.00015046	2.05e-06	682.19337844	684.26557435	713.60016802	1.55676019	0.32293264	-0.32629056
0.16548	53.07016	0.00082455	0.00020345	1.432e-05	6.19e-06	0.0	0.00085219	0.00015056	2.05e-06	682.20760587	684.27278292	713.59191166	1.55532924	0.32281573	-0.32628408
0.17554	56.08294	0.00069561	0.00021787	1.915e-05	6.55e-06	-0.0	0.00094451	0.00016756	2.05e-06	684.71386433	685.54988704	712.17451891	1.3118938	0.30208677	-0.32517125
0.1756	56.09933	0.00069495	0.00021794	1.918e-05	6.56e-06	0.0	0.00094499	0.00016765	2.05e-06	684.72710612	685.55663596	712.16726123	1.31065694	0.30197745	-0.32516555
0.17565	56.11571	0.00069429	0.00021801	1.921e-05	6.56e-06	0.0	0.00094546	0.00016774	2.05e-06	684.74034371	685.5633824	712.16000861	1.30942135	0.30186818	-0.32515986
0.17571	56.1321	0.00069363	0.00021808	1.924e-05	6.56e-06	-0.0	0.00094593	0.00016783	2.05e-06	684.75357713	685.57012636	712.15276104	1.30818614	0.30175894	-0.32515416
0.17576	56.14848	0.00069297	0.00021815	1.927e-05	6.56e-06	-0.0	0.00094641	0.00016791	2.05e-06	684.76680637	685.57686785	712.14551853	1.30695241	0.30164976	-0.32514848
0.17582	56.16486	0.00069231	0.00021822	1.93e-05	6.56e-06	-0.0	0.00094688	0.000168	2.05e-06	684.78003146	685.58360686	712.13828107	1.30571923	0.30154062	-0.3251428
0.17587	56.18124	0.00069165	0.00021829	1.932e-05	6.56e-06	0.0	0.00094735	0.00016809	2.05e-06	684.79325241	685.59034339	712.13104865	1.30448705	0.30143152	-0.32513712
0.17593	56.19763	0.000691	0.00021836	1.935e-05	6.57e-06	0.0	0.00094782	0.00016818	2.05e-06	684.80646921	685.59707746	712.12382127	1.30325614	0.30132248	-0.32513144
0.17598	56.21401	0.00069034	0.00021842	1.938e-05	6.57e-06	-0.0	0.00094829	0.00016826	2.05e-06	684.81968188	685.60380904	712.11659893	1.3020256	0.30121346	-0.32512577
0.17604	56.23038	0.00068968	0.00021849	1.941e-05	6.57e-06	-0.0	0.00094876	0.00016835	2.05e-06	684.83289044	685.61053816	712.10938162	1.30079654	0.30110452	-0.32512011
0.17609	56.24676	0.00068903	0.00021856	1.944e-05	6.57e-06	-0.0	0.00094923	0.00016844	2.05e-06	684.84609489	685.6172648	712.10216934	1.29956803	0.3009956	-0.32511444
0.17615	56.26314	0.00068837	0.00021863	1.947e-05	6.57e-06	0.0	0.0009497	0.00016852	2.05e-06	684.85929524	685.62398896	712.09496209	1.29834051	0.30088673	-0.32510879
0.1762	56.27952	0.00068772	0.0002187	1.949e-05	6.57e-06	0.0	0.00095017	0.00016861	2.05e-06	684.87249151	685.63071066	712.08775986	1.29711425	0.30077793	-0.32510313
0.17626	56.29589	0.00068706	0.00021877	1.952e-05	6.58e-06	-0.0	0.00095064	0.0001687	2.05e-06	684.8856837	685.63742988	712.08056265	1.29588836	0.30066914	-0.32509748
0.17631	56.31227	0.00068641	0.00021883	1.955e-05	6.58e-06	-0.0	0.00095111	0.00016878	2.05e-06	684.89887181	685.64414664	712.07337046	1.29466395	0.30056042	-0.32509183
0.17637	56.32864	0.00068575	0.0002189	1.958e-05	6.58e-06	-0.0	0.00095158	0.00016887	2.05e-06	684.91205588	685.65086092	712.06618327	1.29344006	0.30045173	-0.32508619
0.17642	56.34501	0.0006851	0.00021897	1.961e-05	6.58e-06	0.0	0.00095205	0.00016896	2.05e-06	684.92523589	685.65757274	712.0590011	1.29221719	0.3003431	-0.32508055
0.17648	56.36139	0.00068445	0.00021904	1.964e-05	6.58e-06	0.0	0.00095252	0.00016904	2.05e-06	684.93841187	685.66428208	712.05182393	1.29099554	0.30023452	-0.32507492
0.18654	59.34307	0.00057288	0.00022978	2.52e-05	6.79e-06	-0.0	0.00103266	0.00018395	2.05e-06	687.29035651	686.85130032	710.81905415	1.08186254	0.2811647	-0.32410704
0.1866	59.35928	0.00057231	0.00022983	2.523e-05	6.8e-06	0.0	0.00103307	0.00018403	2.05e-06	687.30292474	686.85756855	710.8127397	1.08079327	0.28106497	-0.32410208
0.18665	59.37549	0.00057174	0.00022988	2.526e-05	6.8e-06	0.0	0.00103348	0.0001841	2.05e-06	687.31549024	686.86383445	710.80642964	1.07972515	0.28096531	-0.32409713
0.18671	59.39171	0.00057118	0.00022993	2.53e-05	6.8e-06	-0.0	0.00103389	0.00018418	2.05e-06	687.32805301	686.87009805	710.80012397	1.07865737	0.28086568	-0.32409218
0.18676	59.40792	0.00057061	0.00022998	2.533e-05	6.8e-06	-0.0	0.0010343	0.00018426	2.05e-06	687.34061305	686.87635932	710.79382269	1.07759063	0.28076612	-0.32408723
0.18682	59.42413	0.00057004	0.00023003	2.536e-05	6.8e-06	-0.0	0.0010347	0.00018433	2.05e-06	687.35317038	686.88261828	710.78752579	1.07652453	0.28066659	-0.32408228
0.18687	59.44034	0.00056948	0.00023008	2.539e-05	6.8e-06	0.0	0.00103511	0.00018441	2.05e-06	687.36572499	686.88887493	710.78123328	1.07545905	0.28056711	-0.32407734
0.18693	59.45655	0.00056891	0.00023013	2.542e-05	6.8e-06	0.0	0.00103551	0.00018448	2.05e-06	687.37827689	686.89512927	710.77494514	1.07439468	0.28046771	-0.32407241
0.18698	59.47275	0.00056835	0.00023018	2.546e-05	6.8e-06	-0.0	0.00103592	0.00018456	2.05e-06	687.39082609	686.90138129	710.76866138	1.07333058	0.28036832	-0.32406747
0.18704	59.48896	0.00056779	0.00023023	2.549e-05	6.8e-06	-0.0	0.00103633	0.00018464	2.05e-06	687.40337259	686.907631	710.76238199	1.07226764	0.28026901	-0.32406254
0.18709	59.50517	0.00056722	0.00023028	2.552e-05	6.8e-06	-0.0	0.00103673	0.00018471	2.05e-06	687.41591639	686.9138784	710.75610697	1.07120514	0.28016973	-0.32405762
0.18715	59.52137	0.00056666	0.00023033	2.555e-05	6.8e-06	0.0	0.00103714	0.00018479	2.05e-06	687.4284575	686.92012349	710.74983631	1.0701435	0.2800705	-0.32405269
0.1872	59.53758	0.0005661	0.00023038	2.559e-05	6.8e-06	0.0	0.00103754	0.00018486	2.05e-06	687.44099592	686.92636628	710.74357002	1.06908268	0.27997133	-0.32404777
0.18726	59.55378	0.00056554	0.00023042	2.562e-05	6.8e-06	-0.0	0.00103795	0.00018494	2.05e-06	687.45353166	686.93260675	710.73730809	1.06802236	0.2798722	-0.32404286
0.18731	59.56998	0.00056497	0.00023047	2.565e-05	6.81e-06	-0.0	0.00103835	0.00018501	2.05e-06	687.46606472	686.93884492	710.73105051	1.06696316	0.27977314	-0.32403794
0.18737	59.58618	0.00056441	0.00023052	2.568e-05	6.81e-06	0.0	0.00103875	0.00018509	2.05e-06	687.4785951	686.94508079	710.72479729	1.06590426	0.2796741	-0.32403303
0.18742	59.60238	0.00056385	0.00023057	2.572e-05	6.81e-06	0.0	0.00103916	0.00018516	2.05e-06	687.49112281	686.95131435	710.71854843	1.06484644	0.27957513	-0.32402813
0.18748	59.61858	0.00056329	0.00023062	2.575e-05	6.81e-06	0.0	0.00103956	0.00018524	2.05e-06	687.50364786	686.9575456	710.7123039	1.06378917	0.2794762	-0.32402323
0.19754	62.56828	0.00046812	0.00023801	3.199e-05	6.89e-06	-0.0	0.00110813	0.00019813	2.05e-06	689.75411062	688.06001202	709.63983227	0.88195161	0.26220848	-0.3231812
0.1976	62.58432	0.00046764	0.00023804	3.203e-05	6.89e-06	-0.0	0.00110847	0.00019819	2.05e-06	689.7661931	688.06583455	709.63434044	0.88101777	0.26211867	-0.32317689
0.19765	62.60035	0.00046716	0.00023808	3.206e-05	6.89e-06	0.0	0.00110882	0.00019826	2.05e-06	689.77827333	688.07165493	709.62885245	0.88008444	0.2620289	-0.32317258
0.19771	62.61639	0.00046668	0.00023811	3.21e-05	6.89e-06	0.0	0.00110917	0.00019833	2.05e-06	689.79035129	688.07747318	709.62336832	0.87915195	0.2619392	-0.32316828
0.19776	62.63242	0.0004662	0.00023814	3.213e-05	6.89e-06	-0.0	0.00110951	0.00019839	2.05e-06	689.802427	688.08328928	709.61788802	0.87821976	0.26184952	-0.32316397
0.19782	62.64846	0.00046572	0.00023817	3.217e-05	6.89e-06	-0.0	0.00110986	0.00019846	2.05e-06	689.81450044	688.08910324	709.61241157	0.87728851	0.26175991	-0.32315967
0.19787	62.66449	0.00046524	0.00023821	3.22e-05	6.89e-06	0.0	0.0011102	0.00019852	2.05e-06	689.82657162	688.09491507	709.60693895	0.87635756	0.26167033	-0.32315538
0.19793	62.68052	0.00046477	0.00023824	3.224e-05	6.89e-06	0.0	0.00111055	0.00019859	2.05e-06	689.83864054	688.10072475	709.60147017	0.87542746	0.26158082	-0.32315108
0.19798	62.69655	0.00046429	0.00023827	3.228e-05	6.89e-06	0.0	0.00111089	0.00019865	2.05e-06	689.85070721	688.1065323	709.59600521	0.87449783	0.26149134	-0.32314679
0.19804	62.71258	0.00046381	0.0002383	3.231e-05	6.89e-06	-0.0	0.00111124	0.00019872	2.05e-06	689.86277161	688.11233772	709.59054409	0.87356882	0.26140192	-0.3231425
0.19809	62.72861	0.00046333	0.00023833	3.235e-05	6.89e-06	-0.0	0.00111158	0.00019878	2.05e-06	689.87483376	688.11814099	709.5850868	0.87264053	0.26131255	-0.32313822
0.19815	62.74464	0.00046286	0.00023837	3.238e-05	6.89e-06	0.0	0.00111193	0.00019885	2.05e-06	689.88689364	688.12394213	709.57963333	0.87171264	0.26122321	-0.32313394
0.1982	62.76066	0.00046238	0.0002384	3.242e-05	6.89e-06	0.0	0.00111227	0.00019891	2.05e-06	689.89895127	688.12974114	709.57418369	0.87078566	0.26113395	-0.32312966
0.19826	62.77669	0.0004619	0.00023843	3.245e-05	6.89e-06	-0.0	0.00111261	0.00019898	2.05e-06	689.91100664	688.13553801	709.56873786	0.86985894	0.26104471	-0.32312538
0.19831	62.79271	0.00046143	0.00023846	3.249e-05	6.89e-06	-0.0	0.00111296	0.00019904	2.05e-06	689.92305976	688.14133275	709.56329586	0.86893312	0.26095554	-0.32312111
0.19837	62.80874	0.00046095	0.00023849	3.253e-05	6.89e-06	0.0	0.0011133	0.00019911	2.05e-06	689.93511061	688.14712536	709.55785767	0.86800768	0.2608664	-0.32311684
0.19842	62.82476	0.00046048	0.00023852	3.256e-05	6.89e-06	0.0	0.00111364	0.00019917	2.05e-06	689.94715921	688.15291584	709.55242329	0.86708299	0.26077733	-0.32311258
0.19848	62.84078	0.00046	0.00023855	3.26e-05	6.89e-06	0.0	0.00111399	0.00019924	2.05e-06	689.95920555	688.15870419	709.54699272	0.86615886	0.26068829	-0.32310831
0.20854	65.75757	0.00037979	0.00024297	3.946e-05	6.85e-06	0.0	0.00117193	0.00021026	2.05e-06	692.12506135	689.18287877	708.61489698	0.70668597	0.24519889	-0.3223765
0.20859	65.77342	0.00037939	0.00024298	3.95e-05	6.85e-06	-0.0	0.00117223	0.00021032	2.05e-06	692.13667828	689.18828753	708.61012779	0.70586453	0.24511852	-0.32237276
0.20865	65.78927	0.00037899	0.000243	3.954e-05	6.85e-06	-0.0	0.00117252	0.00021037	2.05e-06	692.14829272	689.1936943	708.60536199	0.70504384	0.24503822	-0.32236902
0.2087	65.80513	0.00037858	0.00024302	3.958e-05	6.85e-06	0.0	0.00117281	0.00021043	2.05e-06	692.15990467	689.19909907	708.60059958	0.7042234	0.24495794	-0.32236528
0.20876	65.82098	0.00037818	0.00024303	3.962e-05	6.85e-06	0.0	0.0011731	0.00021048	2.05e-06	692.17151412	689.20450184	708.59584055	0.70340373	0.24487773	-0.32236154
0.20881	65.83683	0.00037778	0.00024305	3.965e-05	6.85e-06	-0.0	0.00117339	0.00021054	2.05e-06	692.18312106	689.2099026	708.5910849	0.70258435	0.24479754	-0.32235781
0.20887	65.85268	0.00037738	0.00024307	3.969e-05	6.85e-06	-0.0	0.00117368	0.00021059	2.05e-06	692.19472551	689.21530137	708.58633264	0.70176569	0.24471741	-0.32235408
0.20892	65.86853	0.00037698	0.00024309	3.973e-05	6.85e-06	-0.0	0.00117397	0.00021065	2.05e-06	692.20632745	689.22069814	708.58158375	0.70094738	0.24463732	-0.32235035
0.20898	65.88438	0.00037658	0.0002431	3.977e-05	6.85e-06	0.0	0.00117426	0.0002107	2.05e-06	692.21792689	689.22609291	708.57683824	0.7001297	0.24455728	-0.32234662
0.20903	65.90022	0.00037618	0.00024312	3.981e-05	6.85e-06	0.0	0.00117455	0.00021076	2.05e-06	692.22952381	689.23148569	708.5720961	0.69931249	0.24447728	-0.3223429
0.20909	65.91607	0.00037578	0.00024314	3.985e-05	6.85e-06	-0.0	0.00117484	0.00021082	2.05e-06	692.24111823	689.23687646	708.56735734	0.69849578	0.24439733	-0.32233918
0.20914	65.93191	0.00037538	0.00024315	3.989e-05	6.85e-06	-0.0	0.00117513	0.00021087	2.05e-06	692.25271013	689.24226525	708.56262194	0.69767966	0.24431742	-0.32233546
0.2092	65.94776	0.00037498	0.00024317	3.993e-05	6.85e-06	0.0	0.00117542	0.00021093	2.05e-06	692.26429951	689.24765203	708.55788991	0.69686392	0.24423755	-0.32233175
0.20925	65.9636	0.00037458	0.00024319	3.997e-05	6.85e-06	0.0	0.00117571	0.00021098	2.05e-06	692.27588637	689.25303682	708.55316125	0.69604889	0.24415774	-0.32232803
0.20931	65.97944	0.00037418	0.0002432	4.001e-05	6.85e-06	-0.0	0.001176	0.00021104	2.05e-06	692.28747071	689.25841962	708.54843595	0.69523414	0.24407796	-0.32232432
0.20936	65.99529	0.00037378	0.00024322	4.005e-05	6.85e-06	-0.0	0.00117628	0.00021109	2.05e-06	692.29905252	689.26380042	708.54371402	0.69442015	0.24399824	-0.32232062
0.20942	66.01113	0.00037338	0.00024323	4.008e-05	6.85e-06	0.0	0.00117657	0.00021115	2.05e-06	692.3106318	689.26917923	708.53899544	0.69360643	0.24391855	-0.32231691
0.20947	66.02697	0.00037299	0.00024325	4.012e-05	6.85e-06	0.0	0.00117686	0.0002112	2.05e-06	692.32220856	689.27455605	708.53428022	0.69279344	0.24383892	-0.32231321
0.21954	68.90985	0.00030612	0.00024506	4.754e-05	6.72e-06	-0.0	0.00122529	0.00022053	2.05e-06	694.39487897	690.22553301	707.72580299	0.55229194	0.22999072	-0.32167846
0.21959	68.92552	0.00030579	0.00024507	4.758e-05	6.72e-06	0.0	0.00122553	0.00022058	2.05e-06	694.40593406	690.23055225	707.72167118	0.55156771	0.22991884	-0.32167522
0.21965	68.94119	0.00030545	0.00024507	4.762e-05	6.72e-06	0.0	0.00122578	0.00022063	2.05e-06	694.41698597	690.23556959	707.71754237	0.55084412	0.22984701	-0.32167198
0.2197	68.95685	0.00030512	0.00024508	4.766e-05	6.72e-06	-0.0	0.00122602	0.00022067	2.05e-06	694.42803468	690.24058504	707.71341655	0.55012078	0.2297752	-0.32166874
0.21976	68.97251	0.00030479	0.00024508	4.77e-05	6.72e-06	-0.0	0.00122626	0.00022072	2.05e-06	694.43908019	690.24559858	707.70929371	0.54939812	0.22970345	-0.3216655
0.21981	68.98818	0.00030445	0.00024508	4.775e-05	6.72e-06	0.0	0.0012265	0.00022077	2.05e-06	694.45012251	690.25061023	707.70517386	0.5486757	0.22963173	-0.32166226
0.21987	69.00384	0.00030412	0.00024509	4.779e-05	6.72e-06	0.0	0.00122674	0.00022081	2.05e-06	694.46116161	690.25561998	707.701057	0.54795393	0.22956006	-0.32165903
0.21992	69.0195	0.00030379	0.00024509	4.783e-05	6.72e-06	-0.0	0.00122698	0.00022086	2.05e-06	694.4721975	690.26062783	707.69694311	0.54723244	0.22948841	-0.3216558
0.21998	69.03516	0.00030345	0.00024509	4.787e-05	6.71e-06	-0.0	0.00122722	0.00022091	2.05e-06	694.48323018	690.26563379	707.69283221	0.54651157	0.22941682	-0.32165258
0.22003	69.05082	0.00030312	0.0002451	4.791e-05	6.71e-06	0.0	0.00122747	0.00022095	2.05e-06	694.49425964	690.27063785	707.68872428	0.545791	0.22934525	-0.32164935
0.22009	69.06648	0.00030279	0.0002451	4.795e-05	6.71e-06	0.0	0.00122771	0.000221	2.05e-06	694.50528588	690.27564001	707.68461934	0.54507103	0.22927373	-0.32164613
0.22014	69.08213	0.00030246	0.00024511	4.8e-05	6.71e-06	0.0	0.00122795	0.00022105	2.05e-06	694.51630889	690.28064028	707.68051736	0.5443514	0.22920224	-0.32164291
0.2202	69.09779	0.00030213	0.00024511	4.804e-05	6.71e-06	-0.0	0.00122819	0.00022109	2.05e-06	694.52732866	690.28563866	707.67641836	0.54363231	0.2291308	-0.32163969
0.22025	69.11344	0.0003018	0.00024511	4.808e-05	6.71e-06	-0.0	0.00122843	0.00022114	2.05e-06	694.5383452	690.29063514	707.67232233	0.54291362	0.22905939	-0.32163647
0.22031	69.1291	0.00030147	0.00024511	4.812e-05	6.71e-06	0.0	0.00122867	0.00022119	2.05e-06	694.5493585	690.29562973	707.66822927	0.54219541	0.22898803	-0.32163326
0.22036	69.14475	0.00030114	0.00024512	4.816e-05	6.71e-06	0.0	0.00122891	0.00022123	2.05e-06	694.56036855	690.30062242	707.66413917	0.54147765	0.2289167	-0.32163005
0.22042	69.1604	0.00030081	0.00024512	4.821e-05	6.71e-06	-0.0	0.00122914	0.00022128	2.05e-06	694.57137535	690.30561322	707.66005205	0.54076033	0.22884541	-0.32162684
0.22047	69.17606	0.00030048	0.00024512	4.825e-05	6.71e-06	-0.0	0.00122938	0.00022133	2.05e-06	694.5823789	690.31060213	707.65596788	0.54004351	0.22877416	-0.32162363
0.23054	72.02401	0.00024534	0.00024472	5.613e-05	6.51e-06	0.0	0.00126942	0.00022915	2.05e-06	696.53647578	691.19212987	706.95657789	0.41629263	0.21635303	-0.32107453
0.23059	72.03948	0.00024506	0.00024471	5.618e-05	6.51e-06	0.0	0.00126962	0.00022919	2.05e-06	696.54680149	691.19677731	706.95300839	0.41565609	0.21628833	-0.32107173
0.23065	72.05495	0.00024479	0.00024471	5.622e-05	6.51e-06	-0.0	0.00126982	0.00022923	2.05e-06	696.55712307	691.20142293	706.94944153	0.41501978	0.21622365	-0.32106893
0.2307	72.07043	0.00024451	0.0002447	5.626e-05	6.51e-06	-0.0	0.00127002	0.00022927	2.05e-06	696.5674405	691.20606673	706.9458773	0.41438407	0.21615902	-0.32106613
0.23076	72.0859	0.00024424	0.00024469	5.631e-05	6.5e-06	0.0	0.00127022	0.00022931	2.05e-06	696.5777538	691.21070871	706.94231571	0.41374861	0.21609441	-0.32106334
0.23081	72.10137	0.00024397	0.00024468	5.635e-05	6.5e-06	0.0	0.00127042	0.00022935	2.05e-06	696.58806295	691.21534886	706.93875674	0.41311373	0.21602984	-0.32106054
0.23087	72.11683	0.00024369	0.00024468	5.64e-05	6.5e-06	-0.0	0.00127061	0.00022939	2.05e-06	696.59836795	691.2199872	706.93520041	0.41247911	0.21596529	-0.32105775
0.23092	72.1323	0.00024342	0.00024467	5.644e-05	6.5e-06	-0.0	0.00127081	0.00022943	2.05e-06	696.6086688	691.22462372	706.9316467	0.41184508	0.21590078	-0.32105496
0.23098	72.14777	0.00024315	0.00024466	5.648e-05	6.5e-06	0.0	0.00127101	0.00022946	2.05e-06	696.61896548	691.22925842	706.92809561	0.4112113	0.2158363	-0.32105217
0.23103	72.16323	0.00024287	0.00024465	5.653e-05	6.5e-06	0.0	0.00127121	0.0002295	2.05e-06	696.629258	691.2338913	706.92454715	0.4105781	0.21577186	-0.32104939
0.23109	72.1787	0.0002426	0.00024465	5.657e-05	6.5e-06	-0.0	0.00127141	0.00022954	2.05e-06	696.63954634	691.23852236	706.92100131	0.40994517	0.21570744	-0.3210466
0.23114	72.19416	0.00024233	0.00024464	5.662e-05	6.5e-06	-0.0	0.0012716	0.00022958	2.05e-06	696.64983051	691.24315161	706.91745809	0.40931281	0.21564306	-0.32104382
0.2312	72.20962	0.00024206	0.00024463	5.666e-05	6.49e-06	0.0	0.0012718	0.00022962	2.05e-06	696.6601105	691.24777903	706.91391749	0.40868072	0.2155787	-0.32104104
0.23125	72.22508	0.00024179	0.00024462	5.671e-05	6.49e-06	0.0	0.001272	0.00022966	2.05e-06	696.6703863	691.25240464	706.91037951	0.40804919	0.21551439	-0.32103826
0.23131	72.24054	0.00024152	0.00024462	5.675e-05	6.49e-06	-0.0	0.00127219	0.0002297	2.05e-06	696.68065791	691.25702843	706.90684414	0.40741794	0.21545009	-0.32103549
0.23136	72.256	0.00024125	0.00024461	5.679e-05	6.49e-06	-0.0	0.00127239	0.00022974	2.05e-06	696.69092532	691.2616504	706.90331138	0.40678724	0.21538584	-0.32103271
0.23142	72.27146	0.00024098	0.0002446	5.684e-05	6.49e-06	0.0	0.00127259	0.00022977	2.05e-06	696.70118854	691.26627056	706.89978124	0.40615683	0.21532161	-0.32102994
0.23147	72.28692	0.00024071	0.00024459	5.688e-05	6.49e-06	0.0	0.00127278	0.00022981	2.05e-06	696.71144755	691.2708889	706.89625371	0.40552697	0.21525742	-0.32102717
0.24154	75.09884	0.00019572	0.00024234	6.514e-05	6.24e-06	-0.0	0.00130552	0.00023631	2.05e-06	698.51292778	692.08582738	706.29292642	0.29717761	0.20400334	-0.3205535
0.24159	75.11412	0.00019549	0.00024233	6.518e-05	6.24e-06	0.0	0.00130568	0.00023635	2.05e-06	698.52232963	692.09011743	706.28985091	0.29662276	0.20394432	-0.32055108
0.24165	75.12939	0.00019527	0.00024231	6.523e-05	6.23e-06	0.0	0.00130585	0.00023638	2.05e-06	698.53172639	692.09440572	706.2867777	0.2960684	0.20388533	-0.32054867
0.2417	75.14466	0.00019505	0.00024229	6.527e-05	6.23e-06	-0.0	0.00130601	0.00023641	2.05e-06	698.54111804	692.09869227	706.2837068	0.29551435	0.20382636	-0.32054626
0.24176	75.15993	0.00019483	0.00024228	6.532e-05	6.23e-06	-0.0	0.00130617	0.00023644	2.05e-06	698.55050459	692.10297706	706.2806382	0.29496079	0.20376741	-0.32054385
0.24181	75.1752	0.0001946	0.00024226	6.537e-05	6.23e-06	0.0	0.00130633	0.00023647	2.05e-06	698.55988602	692.1072601	706.2775719	0.29440755	0.20370849	-0.32054144
0.24187	75.19047	0.00019438	0.00024224	6.541e-05	6.23e-06	0.0	0.00130649	0.00023651	2.05e-06	698.56926234	692.1115414	706.27450791	0.29385478	0.2036496	-0.32053904
0.24192	75.20574	0.00019416	0.00024223	6.546e-05	6.23e-06	-0.0	0.00130665	0.00023654	2.05e-06	698.57863354	692.11582094	706.27144621	0.29330234	0.20359073	-0.32053663
0.24198	75.221	0.00019394	0.00024221	6.55e-05	6.23e-06	-0.0	0.00130681	0.00023657	2.05e-06	698.58799961	692.12009873	706.26838681	0.29275036	0.20353188	-0.32053423
0.24203	75.23627	0.00019372	0.00024219	6.555e-05	6.22e-06	0.0	0.00130698	0.0002366	2.05e-06	698.59736055	692.12437477	706.2653297	0.29219872	0.20347306	-0.32053183
0.24209	75.25153	0.0001935	0.00024218	6.56e-05	6.22e-06	0.0	0.00130714	0.00023664	2.05e-06	698.60671636	692.12864906	706.26227489	0.29164754	0.20341426	-0.32052943
0.24214	75.26679	0.00019328	0.00024216	6.564e-05	6.22e-06	-0.0	0.0013073	0.00023667	2.05e-06	698.61606703	692.13292161	706.25922237	0.2910967	0.20335549	-0.32052704
0.2422	75.28206	0.00019306	0.00024214	6.569e-05	6.22e-06	-0.0	0.00130746	0.0002367	2.05e-06	698.62541256	692.1371924	706.25617214	0.29054632	0.20329674	-0.32052464
0.24225	75.29732	0.00019284	0.00024213	6.573e-05	6.22e-06	0.0	0.00130762	0.00023673	2.05e-06	698.63475294	692.14146145	706.2531242	0.28999628	0.20323802	-0.32052225
0.24231	75.31258	0.00019262	0.00024211	6.578e-05	6.22e-06	0.0	0.00130778	0.00023676	2.05e-06	698.64408816	692.14572875	706.25007855	0.28944669	0.20317932	-0.32051986
0.24236	75.32784	0.0001924	0.00024209	6.583e-05	6.21e-06	-0.0	0.00130794	0.0002368	2.05e-06	698.65341823	692.1499943	706.24703518	0.28889745	0.20312064	-0.32051747
0.24242	75.34309	0.00019218	0.00024208	6.587e-05	6.21e-06	-0.0	0.0013081	0.00023683	2.05e-06	698.66274314	692.1542581	706.2439941	0.28834865	0.20306199	-0.32051508
0.24247	75.35835	0.00019196	0.00024206	6.592e-05	6.21e-06	0.0	0.00130826	0.00023686	2.05e-06	698.67206288	692.15852016	706.2409553	0.28780022	0.20300336	-0.32051269
0.25253	78.13309	0.00015564	0.00023833	7.443e-05	5.92e-06	0.0	0.00133474	0.00024221	2.05e-06	700.28622726	692.90944623	705.72165429	0.19407199	0.19264155	-0.32010499
0.25259	78.14816	0.00015546	0.0002383	7.448e-05	5.92e-06	0.0	0.00133487	0.00024224	2.05e-06	700.29452641	692.91339316	705.71900888	0.19359574	0.19258673	-0.32010291
0.25264	78.16322	0.00015528	0.00023828	7.452e-05	5.92e-06	-0.0	0.001335	0.00024226	2.05e-06	700.30281966	692.91733841	705.71636546	0.19311974	0.19253193	-0.32010084
0.2527	78.17829	0.0001551	0.00023826	7.457e-05	5.92e-06	-0.0	0.00133513	0.00024229	2.05e-06	700.31110703	692.92128198	705.71372403	0.19264426	0.19247715	-0.32009876
0.25275	78.19335	0.00015492	0.00023823	7.462e-05	5.92e-06	0.0	0.00133526	0.00024232	2.05e-06	700.3193885	692.92522388	705.7110846	0.19216903	0.19242238	-0.32009669
0.25281	78.20842	0.00015474	0.00023821	7.467e-05	5.92e-06	0.0	0.00133539	0.00024234	2.05e-06	700.32766407	692.9291641	705.70844716	0.19169433	0.19236763	-0.32009462
0.25286	78.22348	0.00015457	0.00023819	7.471e-05	5.91e-06	-0.0	0.00133552	0.00024237	2.05e-06	700.33593374	692.93310265	705.7058117	0.19121988	0.1923129	-0.32009255
0.25292	78.23854	0.00015439	0.00023816	7.476e-05	5.91e-06	-0.0	0.00133565	0.0002424	2.05e-06	700.3441975	692.93703952	705.70317824	0.19074593	0.19225819	-0.32009048
0.25297	78.2536	0.00015421	0.00023814	7.481e-05	5.91e-06	0.0	0.00133578	0.00024242	2.05e-06	700.35245536	692.94097472	705.70054676	0.19027226	0.19220349	-0.32008842
0.25303	78.26866	0.00015403	0.00023811	7.485e-05	5.91e-06	0.0	0.00133591	0.00024245	2.05e-06	700.3607073	692.94490824	705.69791727	0.18979907	0.19214881	-0.32008635
0.25308	78.28371	0.00015386	0.00023809	7.49e-05	5.91e-06	-0.0	0.00133604	0.00024248	2.05e-06	700.36895333	692.94884009	705.69528976	0.18932619	0.19209414	-0.32008429
0.25314	78.29877	0.00015368	0.00023807	7.495e-05	5.91e-06	-0.0	0.00133617	0.0002425	2.05e-06	700.37719344	692.95277027	705.69266423	0.18885376	0.1920395	-0.32008223
0.25319	78.31383	0.0001535	0.00023804	7.499e-05	5.9e-06	0.0	0.0013363	0.00024253	2.05e-06	700.38542762	692.95669877	705.69004069	0.18838166	0.19198487	-0.32008017
0.25325	78.32888	0.00015333	0.00023802	7.504e-05	5.9e-06	0.0	0.00133642	0.00024255	2.05e-06	700.39365589	692.9606256	705.68741912	0.18790998	0.19193026	-0.32007811
0.2533	78.34393	0.00015315	0.00023799	7.509e-05	5.9e-06	-0.0	0.00133655	0.00024258	2.05e-06	700.40187822	692.96455076	705.68479953	0.18743867	0.19187567	-0.32007606
0.25336	78.35899	0.00015297	0.00023797	7.514e-05	5.9e-06	-0.0	0.00133668	0.00024261	2.05e-06	700.41009463	692.96847425	705.68218191	0.18696775	0.19182109	-0.320074
0.25341	78.37404	0.0001528	0.00023795	7.518e-05	5.9e-06	0.0	0.00133681	0.00024263	2.05e-06	700.4183051	692.97239607	705.67956627	0.18649722	0.19176653	-0.32007195
0.25347	78.38909	0.00015262	0.00023792	7.523e-05	5.9e-06	0.0	0.00133694	0.00024266	2.05e-06	700.42650963	692.97631621	705.67695261	0.18602705	0.19171199	-0.32006989
0.26353	81.12541	0.00012359	0.00023305	8.387e-05	5.59e-06	0.0	0.00135814	0.00024703	2.05e-06	701.82516215	693.66601867	705.2303191	0.1063971	0.18198345	-0.31971924
0.26359	81.14026	0.00012344	0.00023302	8.392e-05	5.59e-06	-0.0	0.00135825	0.00024705	2.05e-06	701.83223044	693.66963878	705.22804316	0.10599652	0.1819315	-0.31971745
0.26364	81.15512	0.0001233	0.00023299	8.397e-05	5.58e-06	-0.0	0.00135835	0.00024707	2.05e-06	701.83929237	693.67325731	705.22576892	0.1055964	0.18187956	-0.31971567
0.2637	81.16997	0.00012316	0.00023296	8.402e-05	5.58e-06	0.0	0.00135845	0.00024709	2.05e-06	701.84634794	693.67687424	705.22349638	0.10519659	0.18182763	-0.31971388
0.26375	81.18482	0.00012302	0.00023293	8.406e-05	5.58e-06	0.0	0.00135856	0.00024711	2.05e-06	701.85339715	693.68048959	705.22122554	0.10479719	0.18177572	-0.3197121
0.26381	81.19967	0.00012288	0.0002329	8.411e-05	5.58e-06	-0.0	0.00135866	0.00024713	2.05e-06	701.86043999	693.68410335	705.21895639	0.10439814	0.18172381	-0.31971032
0.26386	81.21452	0.00012273	0.00023288	8.416e-05	5.58e-06	-0.0	0.00135876	0.00024716	2.05e-06	701.86747647	693.68771552	705.21668894	0.10399946	0.18167192	-0.31970854
0.26392	81.22937	0.00012259	0.00023285	8.421e-05	5.58e-06	0.0	0.00135887	0.00024718	2.05e-06	701.87450658	693.69132611	705.21442318	0.10360117	0.18162004	-0.31970676
0.26397	81.24421	0.00012245	0.00023282	8.425e-05	5.57e-06	0.0	0.00135897	0.0002472	2.05e-06	701.88153032	693.69493511	705.21215911	0.10320322	0.18156817	-0.31970498
0.26403	81.25906	0.00012231	0.00023279	8.43e-05	5.57e-06	-0.0	0.00135907	0.00024722	2.05e-06	701.88854769	693.69854253	705.20989673	0.10280569	0.18151631	-0.31970321
0.26408	81.2739	0.00012217	0.00023276	8.435e-05	5.57e-06	0.0	0.00135918	0.00024724	2.05e-06	701.8955587	693.70214836	705.20763604	0.10240846	0.18146446	-0.31970143
0.26414	81.28874	0.00012203	0.00023273	8.44e-05	5.57e-06	0.0	0.00135928	0.00024726	2.05e-06	701.90256333	693.70575261	705.20537704	0.10201169	0.18141263	-0.31969966
0.26419	81.30359	0.00012189	0.0002327	8.444e-05	5.57e-06	-0.0	0.00135938	0.00024728	2.05e-06	701.90956158	693.70935527	705.20311972	0.10161519	0.1813608	-0.31969789
0.26425	81.31843	0.00012175	0.00023267	8.449e-05	5.57e-06	-0.0	0.00135949	0.00024731	2.05e-06	701.91655346	693.71295635	705.20086409	0.10121916	0.18130899	-0.31969612
0.2643	81.33327	0.00012161	0.00023264	8.454e-05	5.56e-06	0.0	0.00135959	0.00024733	2.05e-06	701.92353897	693.71655585	705.19861014	0.1008234	0.18125718	-0.31969435
0.26436	81.34811	0.00012147	0.00023261	8.459e-05	5.56e-06	0.0	0.00135969	0.00024735	2.05e-06	701.93051809	693.72015377	705.19635787	0.10042812	0.18120539	-0.31969258
0.26441	81.36294	0.00012133	0.00023258	8.463e-05	5.56e-06	-0.0	0.00135979	0.00024737	2.05e-06	701.93749084	693.7237501	705.19410728	0.10003309	0.18115361	-0.31969081
0.26447	81.37778	0.00012119	0.00023255	8.468e-05	5.56e-06	-0.0	0.0013599	0.00024739	2.05e-06	701.94445721	693.72734486	705.19185837	0.09963856	0.18110184	-0.31968905
0.27453	84.07438	9.818e-05	0.00022686	9.333e-05	5.24e-06	-0.0	0.00137672	0.00025093	2.05e-06	703.11104875	694.35908034	704.80710455	0.03356062	0.17178895	-0.31938697
0.27459	84.08902	9.807e-05	0.00022683	9.338e-05	5.24e-06	-0.0	0.0013768	0.00025095	2.05e-06	703.11683001	694.36239271	704.80514061	0.0332325	0.17173882	-0.31938543
0.27464	84.10365	9.795e-05	0.0002268	9.342e-05	5.24e-06	0.0	0.00137689	0.00025097	2.05e-06	703.12260483	694.36570358	704.8031781	0.03290465	0.17168869	-0.31938389
0.2747	84.11828	9.784e-05	0.00022677	9.347e-05	5.24e-06	0.0	0.00137697	0.00025099	2.05e-06	703.1283732	694.36901297	704.801217	0.03257726	0.17163857	-0.31938235
0.27475	84.13291	9.773e-05	0.00022673	9.352e-05	5.24e-06	-0.0	0.00137705	0.000251	2.05e-06	703.13413512	694.37232087	704.79925733	0.0322501	0.17158846	-0.31938081
0.27481	84.14754	9.762e-05	0.0002267	9.356e-05	5.23e-06	-0.0	0.00137713	0.00025102	2.05e-06	703.1398906	694.37562729	704.79729907	0.03192341	0.17153835	-0.31937927
0.27486	84.16217	9.75e-05	0.00022667	9.361e-05	5.23e-06	0.0	0.00137721	0.00025104	2.05e-06	703.14563964	694.37893222	704.79534223	0.03159696	0.17148825	-0.31937774
0.27492	84.17679	9.739e-05	0.00022664	9.366e-05	5.23e-06	0.0	0.0013773	0.00025106	2.05e-06	703.15138224	694.38223567	704.7933868	0.03127095	0.17143816	-0.3193762
0.27497	84.19142	9.728e-05	0.0002266	9.371e-05	5.23e-06	-0.0	0.00137738	0.00025107	2.05e-06	703.15711839	694.38553764	704.79143279	0.03094522	0.17138807	-0.31937467
0.27503	84.20604	9.717e-05	0.00022657	9.375e-05	5.23e-06	-0.0	0.00137746	0.00025109	2.05e-06	703.1628481	694.38883812	704.78948019	0.0306199	0.17133799	-0.31937313
0.27508	84.22067	9.706e-05	0.00022654	9.38e-05	5.23e-06	0.0	0.00137754	0.00025111	2.05e-06	703.16857137	694.39213712	704.787529	0.03029488	0.17128792	-0.3193716
0.27514	84.23529	9.695e-05	0.0002265	9.385e-05	5.22e-06	0.0	0.00137762	0.00025112	2.05e-06	703.1742882	694.39543464	704.78557922	0.02997024	0.17123785	-0.31937007
0.27519	84.24991	9.684e-05	0.00022647	9.389e-05	5.22e-06	-0.0	0.0013777	0.00025114	2.05e-06	703.17999858	694.39873068	704.78363085	0.02964595	0.17118779	-0.31936854
0.27525	84.26453	9.673e-05	0.00022644	9.394e-05	5.22e-06	-0.0	0.00137778	0.00025116	2.05e-06	703.18570253	694.40202523	704.78168388	0.02932198	0.17113774	-0.31936701
0.2753	84.27915	9.661e-05	0.00022641	9.399e-05	5.22e-06	0.0	0.00137786	0.00025118	2.05e-06	703.19140004	694.40531831	704.77973832	0.02899841	0.1710877	-0.31936549
0.27536	84.29377	9.65e-05	0.00022637	9.403e-05	5.22e-06	-0.0	0.00137795	0.00025119	2.05e-06	703.19709112	694.40860991	704.77779416	0.02867512	0.17103766	-0.31936396
0.27541	84.30838	9.639e-05	0.00022634	9.408e-05	5.21e-06	-0.0	0.00137803	0.00025121	2.05e-06	703.20277575	694.41190002	704.77585141	0.02835226	0.17098763	-0.31936243
0.27547	84.323	9.628e-05	0.00022631	9.413e-05	5.21e-06	0.0	0.00137811	0.00025123	2.05e-06	703.20845395	694.41518866	704.77391006	0.02802966	0.1709376	-0.31936091
0.28553	86.97849	7.817e-05	0.00022008	0.00010266	4.9e-06	0.0	0.00139137	0.00025409	2.05e-06	704.16615289	694.99283936	704.43875335	-0.01922604	0.16197333	-0.31909776
0.28559	86.9929	7.808e-05	0.00022005	0.00010271	4.9e-06	0.0	0.00139143	0.0002541	2.05e-06	704.1709477	694.99586832	704.4370248	-0.01947583	0.16192528	-0.3190964
0.28564	87.0073	7.799e-05	0.00022001	0.00010275	4.89e-06	-0.0	0.0013915	0.00025411	2.05e-06	704.17573692	694.99889594	704.43529737	-0.01972536	0.16187723	-0.31909505
0.2857	87.0217	7.791e-05	0.00021998	0.0001028	4.89e-06	-0.0	0.00139156	0.00025413	2.05e-06	704.18052054	695.00192221	704.43357105	-0.01997463	0.16182919	-0.31909369
0.28575	87.0361	7.782e-05	0.00021994	0.00010285	4.89e-06	0.0	0.00139163	0.00025414	2.05e-06	704.18529858	695.00494713	704.43184586	-0.02022361	0.16178115	-0.31909234
0.28581	87.05051	7.773e-05	0.00021991	0.00010289	4.89e-06	-0.0	0.00139169	0.00025416	2.05e-06	704.19007103	695.00797071	704.43012178	-0.02047237	0.16173312	-0.31909098
0.28586	87.0649	7.764e-05	0.00021987	0.00010294	4.89e-06	-0.0	0.00139175	0.00025417	2.05e-06	704.19483788	695.01099294	704.42839882	-0.0207208	0.1616851	-0.31908963
0.28592	87.0793	7.756e-05	0.00021984	0.00010298	4.89e-06	0.0	0.00139182	0.00025418	2.05e-06	704.19959914	695.01401383	704.42667697	-0.02096904	0.16163708	-0.31908828
0.28597	87.0937	7.747e-05	0.0002198	0.00010303	4.88e-06	0.0	0.00139188	0.0002542	2.05e-06	704.20435482	695.01703338	704.42495624	-0.02121693	0.16158907	-0.31908693
0.28603	87.1081	7.738e-05	0.00021977	0.00010308	4.88e-06	-0.0	0.00139195	0.00025421	2.05e-06	704.2091049	695.02005159	704.42323662	-0.02146463	0.16154106	-0.31908558
0.28608	87.12249	7.729e-05	0.00021973	0.00010312	4.88e-06	-0.0	0.00139201	0.00025423	2.05e-06	704.21384939	695.02306845	704.42151811	-0.02171199	0.16149306	-0.31908423
0.28614	87.13688	7.721e-05	0.0002197	0.00010317	4.88e-06	0.0	0.00139207	0.00025424	2.05e-06	704.21858829	695.02608398	704.41980071	-0.02195915	0.16144506	-0.31908288
0.28619	87.15128	7.712e-05	0.00021966	0.00010322	4.88e-06	0.0	0.00139214	0.00025425	2.05e-06	704.2233216	695.02909816	704.41808442	-0.02220599	0.16139707	-0.31908153
0.28625	87.16567	7.703e-05	0.00021963	0.00010326	4.88e-06	-0.0	0.0013922	0.00025427	2.05e-06	704.22804932	695.032111	704.41636924	-0.02245261	0.16134909	-0.31908019
0.2863	87.18006	7.694e-05	0.00021959	0.00010331	4.87e-06	-0.0	0.00139227	0.00025428	2.05e-06	704.23277145	695.03512251	704.41465517	-0.02269893	0.16130111	-0.31907884
0.28636	87.19445	7.686e-05	0.00021956	0.00010335	4.87e-06	0.0	0.00139233	0.0002543	2.05e-06	704.23748799	695.03813267	704.4129422	-0.022945	0.16125314	-0.3190775
0.28641	87.20883	7.677e-05	0.00021952	0.0001034	4.87e-06	0.0	0.00139239	0.00025431	2.05e-06	704.24219893	695.0411415	704.41123034	-0.02319081	0.16120517	-0.31907615
0.28647	87.22322	7.668e-05	0.00021949	0.00010345	4.87e-06	-0.0	0.00139246	0.00025432	2.05e-06	704.24690429	695.04414899	704.40951958	-0.02343633	0.16115721	-0.31907481
0.29653	89.83612	6.248e-05	0.00021296	0.00011177	4.56e-06	0.0	0.00140287	0.00025663	2.05e-06	705.0144395	695.57257735	704.11400302	-0.06396503	0.15245914	-0.31884278
0.29659	89.85029	6.241e-05	0.00021293	0.00011181	4.56e-06	0.0	0.00140292	0.00025664	2.05e-06	705.01812816	695.57534813	704.11247848	-0.06416288	0.15241197	-0.31884159
0.29664	89.86446	6.234e-05	0.00021289	0.00011186	4.56e-06	-0.0	0.00140297	0.00025665	2.05e-06	705.02181141	695.57811767	704.11095485	-0.06436055	0.1523648	-0.31884039
0.2967	89.87862	6.227e-05	0.00021286	0.0001119	4.56e-06	-0.0	0.00140302	0.00025666	2.05e-06	705.02548926	695.58088597	704.10943215	-0.0645579	0.15231764	-0.31883919
0.29675	89.89279	6.22e-05	0.00021282	0.00011195	4.56e-06	0.0	0.00140307	0.00025667	2.05e-06	705.0291617	695.58365303	704.10791037	-0.06475507	0.15227047	-0.318838
0.29681	89.90695	6.213e-05	0.00021278	0.00011199	4.56e-06	0.0	0.00140312	0.00025668	2.05e-06	705.03282873	695.58641886	704.10638951	-0.06495193	0.15222332	-0.31883681
0.29686	89.92112	6.206e-05	0.00021275	0.00011204	4.55e-06	-0.0	0.00140317	0.00025669	2.05e-06	705.03649037	695.58918346	704.10486957	-0.06514858	0.15217616	-0.31883561
0.29692	89.93528	6.199e-05	0.00021271	0.00011208	4.55e-06	-0.0	0.00140322	0.00025671	2.05e-06	705.04014661	695.59194682	704.10335054	-0.06534496	0.15212901	-0.31883442
0.29697	89.94944	6.192e-05	0.00021268	0.00011213	4.55e-06	0.0	0.00140327	0.00025672	2.05e-06	705.04379745	695.59470895	704.10183243	-0.0655411	0.15208186	-0.31883323
0.29703	89.9636	6.185e-05	0.00021264	0.00011217	4.55e-06	0.0	0.00140332	0.00025673	2.05e-06	705.04744289	695.59746985	704.10031523	-0.06573699	0.15203471	-0.31883204
0.29708	89.97775	6.179e-05	0.0002126	0.00011222	4.55e-06	-0.0	0.00140337	0.00025674	2.05e-06	705.05108294	695.60022951	704.09879895	-0.06593261	0.15198757	-0.31883085
0.29714	89.99191	6.172e-05	0.00021257	0.00011226	4.55e-06	0.0	0.00140342	0.00025675	2.05e-06	705.0547176	695.60298794	704.09728358	-0.06612802	0.15194043	-0.31882966
0.29719	90.00606	6.165e-05	0.00021253	0.00011231	4.54e-06	0.0	0.00140347	0.00025676	2.05e-06	705.05834687	695.60574514	704.09576912	-0.06632314	0.1518933	-0.31882847
0.29725	90.02022	6.158e-05	0.0002125	0.00011235	4.54e-06	-0.0	0.00140352	0.00025677	2.05e-06	705.06197075	695.6085011	704.09425557	-0.06651806	0.15184617	-0.31882728
0.2973	90.03437	6.151e-05	0.00021246	0.0001124	4.54e-06	-0.0	0.00140357	0.00025678	2.05e-06	705.06558925	695.61125584	704.09274294	-0.06671267	0.15179904	-0.31882609
0.29736	90.04852	6.145e-05	0.00021242	0.00011244	4.54e-06	0.0	0.00140362	0.0002568	2.05e-06	705.06920236	695.61400935	704.09123121	-0.0669071	0.15175191	-0.3188249
0.29741	90.06267	6.138e-05	0.00021239	0.00011249	4.54e-06	0.0	0.00140367	0.00025681	2.05e-06	705.07281009	695.61676163	704.08972039	-0.0671012	0.15170479	-0.31882372
0.29747	90.07682	6.131e-05	0.00021235	0.00011253	4.54e-06	-0.0	0.00140372	0.00025682	2.05e-06	705.07641244	695.61951267	704.08821048	-0.06729513	0.15165767	-0.31882253
0.30753	92.64555	5.02e-05	0.00020573	0.00012055	4.25e-06	-0.0	0.00141186	0.00025867	2.05e-06	705.55308636	696.10195549	703.83389542	-0.10907739	0.14274642	-0.31862287
0.30758	92.65947	5.015e-05	0.0002057	0.00012059	4.24e-06	0.0	0.0014119	0.00025868	2.05e-06	705.55524063	696.10448025	703.8325769	-0.10921768	0.1426981	-0.31862183
0.30764	92.67339	5.01e-05	0.00020566	0.00012063	4.24e-06	0.0	0.00141194	0.00025869	2.05e-06	705.55739029	696.10700383	703.83125908	-0.10935767	0.14264978	-0.3186208
0.30769	92.68731	5.004e-05	0.00020563	0.00012068	4.24e-06	-0.0	0.00141198	0.0002587	2.05e-06	705.55953533	696.10952624	703.82994197	-0.1094975	0.14260146	-0.31861976
0.30775	92.70123	4.999e-05	0.00020559	0.00012072	4.24e-06	-0.0	0.00141202	0.00025871	2.05e-06	705.56167578	696.11204748	703.82862558	-0.10963703	0.14255315	-0.31861873
0.3078	92.71515	4.994e-05	0.00020555	0.00012076	4.24e-06	0.0	0.00141206	0.00025872	2.05e-06	705.56381163	696.11456754	703.82730988	-0.10977638	0.14250484	-0.3186177
0.30786	92.72907	4.988e-05	0.00020552	0.00012081	4.24e-06	0.0	0.0014121	0.00025873	2.05e-06	705.56594288	696.11708642	703.8259949	-0.10991546	0.14245653	-0.31861667
0.30791	92.74298	4.983e-05	0.00020548	0.00012085	4.23e-06	-0.0	0.00141214	0.00025873	2.05e-06	705.56806953	696.11960414	703.82468062	-0.11005434	0.14240823	-0.31861563
0.30797	92.7569	4.977e-05	0.00020545	0.00012089	4.23e-06	-0.0	0.00141218	0.00025874	2.05e-06	705.5701916	696.12212068	703.82336704	-0.11019297	0.14235994	-0.3186146
0.30802	92.77081	4.972e-05	0.00020541	0.00012093	4.23e-06	0.0	0.00141222	0.00025875	2.05e-06	705.57230908	696.12463604	703.82205417	-0.11033137	0.14231165	-0.31861357
0.30808	92.78472	4.967e-05	0.00020537	0.00012098	4.23e-06	0.0	0.00141226	0.00025876	2.05e-06	705.57442198	696.12715023	703.820742	-0.11046956	0.14226336	-0.31861254
0.30813	92.79863	4.961e-05	0.00020534	0.00012102	4.23e-06	-0.0	0.0014123	0.00025877	2.05e-06	705.57653029	696.12966326	703.81943053	-0.11060748	0.14221508	-0.31861151
0.30819	92.81254	4.956e-05	0.0002053	0.00012106	4.23e-06	0.0	0.00141234	0.00025878	2.05e-06	705.57863403	696.13217511	703.81811976	-0.11074521	0.1421668	-0.31861048
0.30824	92.82645	4.951e-05	0.00020526	0.0001211	4.23e-06	0.0	0.00141238	0.00025879	2.05e-06	705.5807332	696.13468579	703.81680969	-0.11088266	0.14211852	-0.31860945
0.3083	92.84036	4.945e-05	0.00020523	0.00012115	4.22e-06	-0.0	0.00141241	0.0002588	2.05e-06	705.5828278	696.1371953	703.81550032	-0.11101995	0.14207025	-0.31860842
0.30835	92.85426	4.94e-05	0.00020519	0.00012119	4.22e-06	-0.0	0.00141245	0.00025881	2.05e-06	705.58491784	696.13970364	703.81419165	-0.11115693	0.14202199	-0.3186074
0.30841	92.86817	4.935e-05	0.00020516	0.00012123	4.22e-06	0.0	0.00141249	0.00025882	2.05e-06	705.58700331	696.14221081	703.81288368	-0.11129376	0.14197372	-0.31860637
0.30846	92.88207	4.93e-05	0.00020512	0.00012128	4.22e-06	0.0	0.00141253	0.00025882	2.05e-06	705.58908422	696.14471682	703.8115764	-0.11143028	0.14192547	-0.31860534
0.31853	95.40492	4.063e-05	0.00019858	0.00012891	3.95e-06	0.0	0.00141889	0.00026032	2.05e-06	705.89680532	696.58420874	703.58319216	-0.13274744	0.13316425	-0.31842602
0.31858	95.41859	4.059e-05	0.00019854	0.00012895	3.95e-06	0.0	0.00141892	0.00026032	2.05e-06	705.89810796	696.58650889	703.58199882	-0.13284491	0.13311676	-0.31842508
0.31864	95.43226	4.055e-05	0.00019851	0.00012899	3.94e-06	-0.0	0.00141895	0.00026033	2.05e-06	705.89940671	696.58880797	703.58080603	-0.13294223	0.13306928	-0.31842414
0.31869	95.44592	4.051e-05	0.00019847	0.00012903	3.94e-06	-0.0	0.00141898	0.00026034	2.05e-06	705.90070158	696.59110598	703.57961379	-0.13303931	0.13302181	-0.31842321
0.31875	95.45959	4.046e-05	0.00019844	0.00012907	3.94e-06	0.0	0.00141901	0.00026034	2.05e-06	705.90199255	696.59340292	703.57842209	-0.13313624	0.13297433	-0.31842227
0.3188	95.47325	4.042e-05	0.0001984	0.00012911	3.94e-06	0.0	0.00141904	0.00026035	2.05e-06	705.90327965	696.59569879	703.57723093	-0.13323295	0.13292687	-0.31842134
0.31886	95.48691	4.038e-05	0.00019836	0.00012915	3.94e-06	-0.0	0.00141907	0.00026036	2.05e-06	705.90456287	696.59799359	703.57604032	-0.13332947	0.1328794	-0.3184204
0.31891	95.50057	4.034e-05	0.00019833	0.00012919	3.94e-06	-0.0	0.0014191	0.00026037	2.05e-06	705.90584222	696.60028732	703.57485025	-0.1334258	0.13283194	-0.31841947
0.31897	95.51423	4.03e-05	0.00019829	0.00012923	3.94e-06	0.0	0.00141913	0.00026037	2.05e-06	705.90711769	696.60257999	703.57366072	-0.13352193	0.13278449	-0.31841853
0.31902	95.52789	4.025e-05	0.00019826	0.00012927	3.93e-06	0.0	0.00141916	0.00026038	2.05e-06	705.9083893	696.60487158	703.57247173	-0.13361788	0.13273704	-0.3184176
0.31908	95.54154	4.021e-05	0.00019822	0.00012932	3.93e-06	-0.0	0.00141919	0.00026039	2.05e-06	705.90965705	696.60716211	703.57128328	-0.13371362	0.13268959	-0.31841666
0.31913	95.5552	4.017e-05	0.00019819	0.00012936	3.93e-06	0.0	0.00141923	0.0002604	2.05e-06	705.91092093	696.60945157	703.57009538	-0.13380919	0.13264215	-0.31841573
0.31919	95.56885	4.013e-05	0.00019815	0.0001294	3.93e-06	0.0	0.00141926	0.0002604	2.05e-06	705.91218097	696.61173996	703.56890801	-0.13390453	0.13259472	-0.3184148
0.31924	95.5825	4.009e-05	0.00019812	0.00012944	3.93e-06	-0.0	0.00141929	0.00026041	2.05e-06	705.91343715	696.61402729	703.56772118	-0.13399973	0.13254728	-0.31841387
0.3193	95.59615	4.005e-05	0.00019808	0.00012948	3.93e-06	-0.0	0.00141932	0.00026042	2.05e-06	705.91468948	696.61631355	703.56653488	-0.13409468	0.13249985	-0.31841294
0.31935	95.6098	4e-05	0.00019805	0.00012952	3.93e-06	0.0	0.00141935	0.00026043	2.05e-06	705.91593797	696.61859875	703.56534912	-0.1341895	0.13245243	-0.31841201
0.31941	95.62345	3.996e-05	0.00019801	0.00012956	3.92e-06	0.0	0.00141938	0.00026043	2.05e-06	705.91718261	696.62088288	703.5641639	-0.13428406	0.13240501	-0.31841107
0.31946	95.6371	3.992e-05	0.00019798	0.0001296	3.92e-06	-0.0	0.00141941	0.00026044	2.05e-06	705.91842342	696.62316595	703.56297921	-0.13437849	0.1323576	-0.31841014
0.32953	98.11226	3.314e-05	0.00019161	0.00013681	3.67e-06	-0.0	0.00142438	0.00026164	2.05e-06	706.08472445	697.02353942	703.35445783	-0.14862222	0.12375854	-0.31824641
0.32958	98.12566	3.311e-05	0.00019158	0.00013685	3.67e-06	-0.0	0.0014244	0.00026165	2.05e-06	706.08532192	697.0256346	703.35335979	-0.14868455	0.123712	-0.31824554
0.32964	98.13906	3.308e-05	0.00019155	0.00013689	3.67e-06	0.0	0.00142443	0.00026166	2.05e-06	706.08591624	697.02772879	703.35226215	-0.14874672	0.12366546	-0.31824468
0.32969	98.15246	3.305e-05	0.00019151	0.00013693	3.67e-06	0.0	0.00142445	0.00026166	2.05e-06	706.0865074	697.029822	703.35116493	-0.14880874	0.12361893	-0.31824382
0.32975	98.16586	3.301e-05	0.00019148	0.00013697	3.67e-06	-0.0	0.00142448	0.00026167	2.05e-06	706.0870954	697.03191424	703.35006811	-0.14887059	0.1235724	-0.31824296
0.3298	98.17925	3.298e-05	0.00019144	0.000137	3.66e-06	-0.0	0.0014245	0.00026167	2.05e-06	706.08768026	697.03400549	703.34897171	-0.14893231	0.12352588	-0.3182421
0.32986	98.19265	3.295e-05	0.00019141	0.00013704	3.66e-06	0.0	0.00142453	0.00026168	2.05e-06	706.08826196	697.03609577	703.34787571	-0.14899384	0.12347936	-0.31824124
0.32991	98.20604	3.291e-05	0.00019138	0.00013708	3.66e-06	-0.0	0.00142455	0.00026169	2.05e-06	706.08884053	697.03818507	703.34678012	-0.14905525	0.12343285	-0.31824038
0.32997	98.21944	3.288e-05	0.00019134	0.00013712	3.66e-06	-0.0	0.00142457	0.00026169	2.05e-06	706.08941596	697.04027339	703.34568493	-0.14911647	0.12338635	-0.31823952
0.33002	98.23283	3.285e-05	0.00019131	0.00013716	3.66e-06	0.0	0.0014246	0.0002617	2.05e-06	706.08998825	697.04236073	703.34459016	-0.14917757	0.12333985	-0.31823866
0.33008	98.24622	3.282e-05	0.00019127	0.0001372	3.66e-06	0.0	0.00142462	0.0002617	2.05e-06	706.09055742	697.0444471	703.34349578	-0.14923847	0.12329335	-0.3182378
0.33013	98.25961	3.278e-05	0.00019124	0.00013723	3.66e-06	-0.0	0.00142465	0.00026171	2.05e-06	706.09112345	697.04653249	703.34240182	-0.14929926	0.12324686	-0.31823694
0.33019	98.27299	3.275e-05	0.0001912	0.00013727	3.66e-06	-0.0	0.00142467	0.00026172	2.05e-06	706.09168636	697.0486169	703.34130826	-0.14935985	0.12320037	-0.31823608
0.33024	98.28638	3.272e-05	0.00019117	0.00013731	3.65e-06	0.0	0.00142469	0.00026172	2.05e-06	706.09224615	697.05070034	703.3402151	-0.14942034	0.12315389	-0.31823522
0.3303	98.29977	3.269e-05	0.00019114	0.00013735	3.65e-06	0.0	0.00142472	0.00026173	2.05e-06	706.09280282	697.05278281	703.33912235	-0.14948061	0.12310742	-0.31823436
0.33035	98.31315	3.265e-05	0.0001911	0.00013739	3.65e-06	-0.0	0.00142474	0.00026173	2.05e-06	706.09335638	697.0548643	703.33802999	-0.14954079	0.12306095	-0.31823351
0.33041	98.32653	3.262e-05	0.00019107	0.00013742	3.65e-06	-0.0	0.00142476	0.00026174	2.05e-06	706.09390683	697.05694481	703.33693804	-0.14960076	0.12301449	-0.31823265
0.33046	98.33991	3.259e-05	0.00019103	0.00013746	3.65e-06	0.0	0.00142479	0.00026174	2.05e-06	706.09445417	697.05902435	703.3358465	-0.14966062	0.12296803	-0.31823179
0.34053	100.7654	2.727e-05	0.00018493	0.00014424	3.42e-06	0.0	0.00142869	0.00026272	2.05e-06	706.1459203	697.42360753	703.14226477	-0.1581945	0.11455809	-0.31807978
0.34058	100.77853	2.724e-05	0.00018489	0.00014427	3.42e-06	-0.0	0.00142871	0.00026273	2.05e-06	706.14595464	697.42551473	703.14123761	-0.15822892	0.11451267	-0.31807897
0.34064	100.79165	2.721e-05	0.00018486	0.00014431	3.42e-06	-0.0	0.00142873	0.00026273	2.05e-06	706.1459865	697.42742103	703.14021075	-0.15826318	0.11446725	-0.31807816
0.34069	100.80478	2.719e-05	0.00018483	0.00014435	3.41e-06	0.0	0.00142875	0.00026274	2.05e-06	706.14601588	697.42932643	703.13918419	-0.15829735	0.11442183	-0.31807736
0.34075	100.8179	2.716e-05	0.0001848	0.00014438	3.41e-06	0.0	0.00142877	0.00026274	2.05e-06	706.14604279	697.43123093	703.13815793	-0.15833137	0.11437643	-0.31807655
0.3408	100.83102	2.714e-05	0.00018476	0.00014442	3.41e-06	-0.0	0.00142879	0.00026275	2.05e-06	706.14606723	697.43313454	703.13713197	-0.15836529	0.11433102	-0.31807575
0.34086	100.84414	2.711e-05	0.00018473	0.00014445	3.41e-06	-0.0	0.00142881	0.00026275	2.05e-06	706.14608919	697.43503724	703.13610632	-0.15839906	0.11428563	-0.31807494
0.34091	100.85726	2.709e-05	0.0001847	0.00014449	3.41e-06	0.0	0.00142883	0.00026276	2.05e-06	706.1461087	697.43693904	703.13508096	-0.15843274	0.11424024	-0.31807414
0.34097	100.87037	2.706e-05	0.00018467	0.00014452	3.41e-06	0.0	0.00142885	0.00026276	2.05e-06	706.14612574	697.43883994	703.1340559	-0.15846627	0.11419486	-0.31807333
0.34102	100.88349	2.703e-05	0.00018463	0.00014456	3.41e-06	-0.0	0.00142886	0.00026277	2.05e-06	706.14614032	697.44073994	703.13303114	-0.15849971	0.11414948	-0.31807253
0.34108	100.8966	2.701e-05	0.0001846	0.0001446	3.41e-06	-0.0	0.00142888	0.00026277	2.05e-06	706.14615245	697.44263905	703.13200668	-0.158533	0.11410411	-0.31807172
0.34113	100.90971	2.698e-05	0.00018457	0.00014463	3.4e-06	0.0	0.0014289	0.00026278	2.05e-06	706.14616213	697.44453726	703.13098251	-0.15856619	0.11405874	-0.31807092
0.34119	100.92282	2.696e-05	0.00018454	0.00014467	3.4e-06	0.0	0.00142892	0.00026278	2.05e-06	706.14616936	697.44643457	703.12995864	-0.15859924	0.11401338	-0.31807011
0.34124	100.93593	2.693e-05	0.0001845	0.0001447	3.4e-06	-0.0	0.00142894	0.00026279	2.05e-06	706.14617414	697.44833098	703.12893507	-0.15863218	0.11396803	-0.31806931
0.3413	100.94904	2.691e-05	0.00018447	0.00014474	3.4e-06	-0.0	0.00142896	0.00026279	2.05e-06	706.14617648	697.4502265	703.1279118	-0.15866499	0.11392268	-0.31806851
0.34135	100.96214	2.688e-05	0.00018444	0.00014478	3.4e-06	0.0	0.00142898	0.0002628	2.05e-06	706.14617638	697.45212112	703.12688882	-0.15869769	0.11387734	-0.3180677
0.34141	100.97525	2.685e-05	0.00018441	0.00014481	3.4e-06	0.0	0.001429	0.0002628	2.05e-06	706.14617384	697.45401485	703.12586613	-0.15873027	0.11383201	-0.3180669
0.34146	100.98835	2.683e-05	0.00018437	0.00014485	3.4e-06	-0.0	0.00142901	0.00026281	2.05e-06	706.14616887	697.45590768	703.12484374	-0.15876272	0.11378668	-0.3180661
0.35152	103.36206	2.263e-05	0.00017857	0.00015118	3.19e-06	-0.0	0.0014321	0.00026361	2.05e-06	706.10746518	697.78758263	702.94224065	-0.16283607	0.10559924	-0.3179227
0.35158	103.37489	2.261e-05	0.00017854	0.00015122	3.19e-06	0.0	0.00143211	0.00026361	2.05e-06	706.10706382	697.7893166	702.94126498	-0.16284898	0.10555512	-0.31792193
0.35163	103.38773	2.259e-05	0.00017851	0.00015125	3.18e-06	0.0	0.00143213	0.00026361	2.05e-06	706.10666057	697.79104974	702.94028952	-0.16286178	0.105511	-0.31792117
0.35169	103.40056	2.257e-05	0.00017847	0.00015128	3.18e-06	-0.0	0.00143214	0.00026362	2.05e-06	706.10625543	697.79278204	702.93931428	-0.1628745	0.10546689	-0.3179204
0.35174	103.4134	2.255e-05	0.00017844	0.00015132	3.18e-06	-0.0	0.00143216	0.00026362	2.05e-06	706.10584841	697.79451351	702.93833926	-0.16288712	0.10542278	-0.31791964
0.3518	103.42623	2.252e-05	0.00017841	0.00015135	3.18e-06	0.0	0.00143217	0.00026363	2.05e-06	706.10543951	697.79624415	702.93736445	-0.16289966	0.10537868	-0.31791887
0.35185	103.43906	2.25e-05	0.00017838	0.00015138	3.18e-06	0.0	0.00143219	0.00026363	2.05e-06	706.10502873	697.79797396	702.93638986	-0.16291209	0.10533459	-0.3179181
0.35191	103.45189	2.248e-05	0.00017835	0.00015142	3.18e-06	-0.0	0.0014322	0.00026363	2.05e-06	706.10461607	697.79970294	702.93541548	-0.16292444	0.1052905	-0.31791734
0.35196	103.46471	2.246e-05	0.00017832	0.00015145	3.18e-06	-0.0	0.00143222	0.00026364	2.05e-06	706.10420154	697.80143109	702.93444131	-0.16293669	0.10524643	-0.31791657
0.35202	103.47754	2.244e-05	0.00017829	0.00015148	3.18e-06	0.0	0.00143223	0.00026364	2.05e-06	706.10378514	697.8031584	702.93346736	-0.16294886	0.10520235	-0.31791581
0.35207	103.49036	2.242e-05	0.00017826	0.00015152	3.18e-06	0.0	0.00143225	0.00026365	2.05e-06	706.10336687	697.80488489	702.93249362	-0.16296092	0.10515829	-0.31791504
0.35213	103.50318	2.24e-05	0.00017823	0.00015155	3.17e-06	-0.0	0.00143226	0.00026365	2.05e-06	706.10294673	697.80661055	702.9315201	-0.1629729	0.10511423	-0.31791428
0.35218	103.516	2.238e-05	0.0001782	0.00015158	3.17e-06	-0.0	0.00143228	0.00026365	2.05e-06	706.10252473	697.80833538	702.93054679	-0.16298479	0.10507018	-0.31791352
0.35224	103.52882	2.236e-05	0.00017817	0.00015162	3.17e-06	0.0	0.00143229	0.00026366	2.05e-06	706.10210088	697.81005938	702.92957369	-0.16299659	0.10502614	-0.31791275
0.35229	103.54164	2.234e-05	0.00017814	0.00015165	3.17e-06	0.0	0.00143231	0.00026366	2.05e-06	706.10167516	697.81178255	702.9286008	-0.16300829	0.1049821	-0.31791199
0.35235	103.55446	2.232e-05	0.0001781	0.00015168	3.17e-06	-0.0	0.00143232	0.00026367	2.05e-06	706.10124759	697.81350489	702.92762812	-0.1630199	0.10493807	-0.31791122
0.3524	103.56727	2.23e-05	0.00017807	0.00015172	3.17e-06	-0.0	0.00143234	0.00026367	2.05e-06	706.10081816	697.8152264	702.92665566	-0.16303142	0.10489405	-0.31791046
0.35246	103.58009	2.228e-05	0.00017804	0.00015175	3.17e-06	0.0	0.00143235	0.00026367	2.05e-06	706.10038689	697.81694709	702.9256834	-0.16304286	0.10485004	-0.3179097
0.36252	105.8997	1.894e-05	0.00017256	0.00015765	2.98e-06	0.0	0.0014348	0.00026433	2.05e-06	705.99297388	698.1182161	702.75094999	-0.16373708	0.09691684	-0.31777247
0.36258	105.91223	1.893e-05	0.00017253	0.00015768	2.98e-06	-0.0	0.00143481	0.00026434	2.05e-06	705.99224504	698.11978966	702.75001074	-0.16373394	0.09687418	-0.31777174
0.36263	105.92476	1.891e-05	0.0001725	0.00015771	2.97e-06	-0.0	0.00143482	0.00026434	2.05e-06	705.99151479	698.12136245	702.74907165	-0.16373072	0.09683152	-0.317771
0.36269	105.9373	1.89e-05	0.00017247	0.00015775	2.97e-06	0.0	0.00143484	0.00026434	2.05e-06	705.99078315	698.12293447	702.74813271	-0.16372744	0.09678887	-0.31777026
0.36274	105.94983	1.888e-05	0.00017245	0.00015778	2.97e-06	0.0	0.00143485	0.00026435	2.05e-06	705.99005012	698.12450572	702.74719392	-0.16372408	0.09674622	-0.31776952
0.3628	105.96236	1.886e-05	0.00017242	0.00015781	2.97e-06	0.0	0.00143486	0.00026435	2.05e-06	705.98931569	698.12607619	702.74625528	-0.16372066	0.09670359	-0.31776879
0.36285	105.97488	1.885e-05	0.00017239	0.00015784	2.97e-06	-0.0	0.00143487	0.00026435	2.05e-06	705.98857986	698.12764589	702.74531679	-0.16371716	0.09666096	-0.31776805
0.36291	105.98741	1.883e-05	0.00017236	0.00015787	2.97e-06	-0.0	0.00143488	0.00026436	2.05e-06	705.98784266	698.12921482	702.74437845	-0.16371361	0.09661834	-0.31776731
0.36296	105.99994	1.881e-05	0.00017233	0.0001579	2.97e-06	0.0	0.0014349	0.00026436	2.05e-06	705.98710406	698.13078298	702.74344026	-0.16370998	0.09657573	-0.31776658
0.36302	106.01246	1.88e-05	0.0001723	0.00015793	2.97e-06	0.0	0.00143491	0.00026436	2.05e-06	705.98636408	698.13235037	702.74250222	-0.16370629	0.09653312	-0.31776584
0.36307	106.02498	1.878e-05	0.00017227	0.00015796	2.97e-06	-0.0	0.00143492	0.00026437	2.05e-06	705.98562272	698.13391699	702.74156432	-0.16370253	0.09649053	-0.3177651
0.36313	106.0375	1.877e-05	0.00017224	0.00015799	2.97e-06	-0.0	0.00143493	0.00026437	2.05e-06	705.98487998	698.13548284	702.74062657	-0.1636987	0.09644794	-0.31776437
0.36318	106.05002	1.875e-05	0.00017221	0.00015802	2.96e-06	0.0	0.00143494	0.00026437	2.05e-06	705.98413586	698.13704792	702.73968897	-0.16369481	0.09640535	-0.31776363
0.36324	106.06254	1.873e-05	0.00017218	0.00015806	2.96e-06	0.0	0.00143496	0.00026437	2.05e-06	705.98339036	698.13861223	702.73875152	-0.16369084	0.09636278	-0.31776289
0.36329	106.07505	1.872e-05	0.00017216	0.00015809	2.96e-06	-0.0	0.00143497	0.00026438	2.05e-06	705.9826435	698.14017577	702.73781422	-0.16368682	0.09632021	-0.31776216
0.36335	106.08756	1.87e-05	0.00017213	0.00015812	2.96e-06	-0.0	0.00143498	0.00026438	2.05e-06	705.98189526	698.14173855	702.73687706	-0.16368272	0.09627765	-0.31776142
0.3634	106.10008	1.868e-05	0.0001721	0.00015815	2.96e-06	0.0	0.00143499	0.00026438	2.05e-06	705.98114565	698.14330055	702.73594005	-0.16367856	0.0962351	-0.31776069
0.36346	106.11259	1.867e-05	0.00017207	0.00015818	2.96e-06	0.0	0.001435	0.00026439	2.05e-06	705.98039468	698.14486179	702.73500319	-0.16367432	0.09619256	-0.31775995
0.37352	108.37559	1.6e-05	0.00016692	0.00016366	2.79e-06	0.0	0.00143696	0.00026493	2.05e-06	705.82208397	698.41791264	702.56575093	-0.1618851	0.08853944	-0.31762703
0.37358	108.3878	1.599e-05	0.0001669	0.00016369	2.79e-06	-0.0	0.00143697	0.00026494	2.05e-06	705.82111579	698.41933706	702.56483665	-0.16187033	0.08849836	-0.31762631
0.37363	108.40002	1.598e-05	0.00016687	0.00016372	2.78e-06	-0.0	0.00143698	0.00026494	2.05e-06	705.8201466	698.42076076	702.56392248	-0.16185551	0.08845728	-0.31762559
0.37369	108.41224	1.596e-05	0.00016684	0.00016375	2.78e-06	-0.0	0.00143699	0.00026494	2.05e-06	705.81917641	698.42218374	702.56300841	-0.16184064	0.08841622	-0.31762488
0.37374	108.42445	1.595e-05	0.00016681	0.00016378	2.78e-06	0.0	0.001437	0.00026495	2.05e-06	705.81820521	698.42360601	702.56209444	-0.16182572	0.08837516	-0.31762416
0.3738	108.43667	1.594e-05	0.00016679	0.00016381	2.78e-06	0.0	0.00143701	0.00026495	2.05e-06	705.817233	698.42502755	702.56118057	-0.16181076	0.08833411	-0.31762344
0.37385	108.44888	1.592e-05	0.00016676	0.00016384	2.78e-06	-0.0	0.00143702	0.00026495	2.05e-06	705.8162598	698.42644837	702.5602668	-0.16179574	0.08829306	-0.31762272
0.37391	108.46109	1.591e-05	0.00016673	0.00016387	2.78e-06	-0.0	0.00143703	0.00026495	2.05e-06	705.8152856	698.42786848	702.55935313	-0.16178068	0.08825203	-0.317622
0.37396	108.47329	1.59e-05	0.0001667	0.00016389	2.78e-06	0.0	0.00143704	0.00026496	2.05e-06	705.8143104	698.42928787	702.55843956	-0.16176557	0.088211	-0.31762129
0.37402	108.4855	1.588e-05	0.00016668	0.00016392	2.78e-06	0.0	0.00143705	0.00026496	2.05e-06	705.81333421	698.43070654	702.55752609	-0.16175041	0.08816999	-0.31762057
0.37407	108.49771	1.587e-05	0.00016665	0.00016395	2.78e-06	-0.0	0.00143706	0.00026496	2.05e-06	705.81235702	698.43212449	702.55661272	-0.16173521	0.08812898	-0.31761985
0.37413	108.50991	1.586e-05	0.00016662	0.00016398	2.78e-06	-0.0	0.00143706	0.00026496	2.05e-06	705.81137884	698.43354173	702.55569944	-0.16171995	0.08808798	-0.31761914
0.37418	108.52211	1.584e-05	0.0001666	0.00016401	2.78e-06	0.0	0.00143707	0.00026497	2.05e-06	705.81039967	698.43495824	702.55478627	-0.16170466	0.08804698	-0.31761842
0.37424	108.53431	1.583e-05	0.00016657	0.00016404	2.77e-06	0.0	0.00143708	0.00026497	2.05e-06	705.80941951	698.43637404	702.5538732	-0.16168929	0.088006	-0.3176177
0.37429	108.54651	1.582e-05	0.00016654	0.00016407	2.77e-06	-0.0	0.00143709	0.00026497	2.05e-06	705.80843836	698.43778913	702.55296022	-0.16167391	0.08796502	-0.31761698
0.37435	108.55871	1.581e-05	0.00016651	0.0001641	2.77e-06	-0.0	0.0014371	0.00026498	2.05e-06	705.80745623	698.4392035	702.55204735	-0.16165845	0.08792405	-0.31761627
0.3744	108.5709	1.579e-05	0.00016649	0.00016412	2.77e-06	0.0	0.00143711	0.00026498	2.05e-06	705.80647312	698.44061715	702.55113457	-0.16164297	0.08788309	-0.31761555
0.37446	108.58309	1.578e-05	0.00016646	0.00016415	2.77e-06	0.0	0.00143712	0.00026498	2.05e-06	705.80548902	698.44203008	702.55022189	-0.16162742	0.08784214	-0.31761483
0.38452	110.78673	1.363e-05	0.00016165	0.00016924	2.61e-06	-0.0	0.0014387	0.00026544	2.05e-06	705.61053054	698.68879381	702.38464943	-0.15807033	0.08048736	-0.3174848
0.38458	110.79862	1.362e-05	0.00016162	0.00016926	2.61e-06	0.0	0.0014387	0.00026544	2.05e-06	705.60939248	698.69007908	702.38375155	-0.15804743	0.08044794	-0.31748409
0.38463	110.8105	1.361e-05	0.0001616	0.00016929	2.61e-06	0.0	0.00143871	0.00026544	2.05e-06	705.60825371	698.69136367	702.38285373	-0.15802448	0.08040853	-0.31748339
0.38469	110.82239	1.36e-05	0.00016157	0.00016932	2.61e-06	-0.0	0.00143872	0.00026544	2.05e-06	705.60711425	698.6926476	702.38195598	-0.15800151	0.08036913	-0.31748268
0.38474	110.83427	1.359e-05	0.00016155	0.00016934	2.61e-06	-0.0	0.00143873	0.00026545	2.05e-06	705.60597408	698.69393085	702.38105829	-0.1579785	0.08032974	-0.31748198
0.3848	110.84615	1.358e-05	0.00016152	0.00016937	2.61e-06	-0.0	0.00143873	0.00026545	2.05e-06	705.60483321	698.69521342	702.38016066	-0.15795546	0.08029035	-0.31748127
0.38485	110.85803	1.357e-05	0.0001615	0.0001694	2.61e-06	0.0	0.00143874	0.00026545	2.05e-06	705.60369165	698.69649533	702.3792631	-0.15793238	0.08025097	-0.31748057
0.38491	110.86991	1.356e-05	0.00016147	0.00016942	2.61e-06	0.0	0.00143875	0.00026545	2.05e-06	705.60254938	698.69777657	702.3783656	-0.15790927	0.0802116	-0.31747986
0.38496	110.88178	1.355e-05	0.00016145	0.00016945	2.61e-06	-0.0	0.00143876	0.00026546	2.05e-06	705.60140643	698.69905713	702.37746817	-0.15788614	0.08017224	-0.31747916
0.38502	110.89366	1.354e-05	0.00016142	0.00016948	2.61e-06	-0.0	0.00143877	0.00026546	2.05e-06	705.60026278	698.70033702	702.3765708	-0.15786296	0.08013289	-0.31747845
0.38507	110.90553	1.353e-05	0.00016139	0.0001695	2.61e-06	0.0	0.00143877	0.00026546	2.05e-06	705.59911843	698.70161625	702.37567349	-0.15783976	0.08009355	-0.31747775
0.38513	110.9174	1.352e-05	0.00016137	0.00016953	2.61e-06	0.0	0.00143878	0.00026546	2.05e-06	705.5979734	698.7028948	702.37477624	-0.15781651	0.08005421	-0.31747704
0.38518	110.92927	1.351e-05	0.00016134	0.00016956	2.6e-06	-0.0	0.00143879	0.00026546	2.05e-06	705.59682767	698.70417268	702.37387906	-0.15779325	0.08001489	-0.31747634
0.38524	110.94114	1.35e-05	0.00016132	0.00016959	2.6e-06	-0.0	0.0014388	0.00026547	2.05e-06	705.59568126	698.70544989	702.37298194	-0.15776994	0.07997557	-0.31747564
0.38529	110.953	1.349e-05	0.00016129	0.00016961	2.6e-06	0.0	0.0014388	0.00026547	2.05e-06	705.59453415	698.70672644	702.37208489	-0.15774661	0.07993626	-0.31747493
0.38535	110.96487	1.348e-05	0.00016127	0.00016964	2.6e-06	0.0	0.00143881	0.00026547	2.05e-06	705.59338637	698.70800231	702.37118789	-0.15772323	0.07989696	-0.31747423
0.3854	110.97673	1.347e-05	0.00016124	0.00016967	2.6e-06	0.0	0.00143882	0.00026547	2.05e-06	705.59223789	698.70927751	702.37029096	-0.15769983	0.07985766	-0.31747352
0.38546	110.98859	1.345e-05	0.00016122	0.00016969	2.6e-06	-0.0	0.00143883	0.00026548	2.05e-06	705.59108874	698.71055205	702.36939409	-0.1576764	0.07981838	-0.31747282
0.39552	113.12983	1.172e-05	0.00015673	0.0001744	2.46e-06	-0.0	0.0014401	0.00026586	2.05e-06	705.37054454	698.93275021	702.20616443	-0.15290589	0.07277257	-0.31734462
0.39558	113.14137	1.171e-05	0.00015671	0.00017442	2.46e-06	0.0	0.00144011	0.00026586	2.05e-06	705.36928983	698.93390527	702.20527661	-0.15287751	0.07273485	-0.31734392
0.39563	113.15291	1.17e-05	0.00015669	0.00017445	2.46e-06	0.0	0.00144012	0.00026586	2.05e-06	705.36803464	698.9350597	702.20438884	-0.15284911	0.07269715	-0.31734323
0.39569	113.16444	1.169e-05	0.00015666	0.00017447	2.46e-06	-0.0	0.00144012	0.00026587	2.05e-06	705.36677897	698.9362135	702.2035011	-0.15282069	0.07265945	-0.31734253
0.39574	113.17598	1.168e-05	0.00015664	0.0001745	2.46e-06	-0.0	0.00144013	0.00026587	2.05e-06	705.36552284	698.93736667	702.2026134	-0.15279224	0.07262176	-0.31734183
0.3958	113.18751	1.167e-05	0.00015661	0.00017452	2.45e-06	-0.0	0.00144013	0.00026587	2.05e-06	705.36426623	698.93851922	702.20172574	-0.15276377	0.07258408	-0.31734113
0.39585	113.19904	1.166e-05	0.00015659	0.00017455	2.45e-06	0.0	0.00144014	0.00026587	2.05e-06	705.36300916	698.93967113	702.20083811	-0.15273528	0.0725464	-0.31734044
0.39591	113.21056	1.166e-05	0.00015657	0.00017457	2.45e-06	0.0	0.00144015	0.00026587	2.05e-06	705.36175162	698.94082241	702.19995052	-0.15270677	0.07250874	-0.31733974
0.39596	113.22209	1.165e-05	0.00015654	0.00017459	2.45e-06	-0.0	0.00144015	0.00026588	2.05e-06	705.36049361	698.94197306	702.19906297	-0.15267824	0.07247108	-0.31733904
0.39602	113.23361	1.164e-05	0.00015652	0.00017462	2.45e-06	-0.0	0.00144016	0.00026588	2.05e-06	705.35923513	698.94312309	702.19817546	-0.15264968	0.07243343	-0.31733835
0.39607	113.24514	1.163e-05	0.0001565	0.00017464	2.45e-06	0.0	0.00144017	0.00026588	2.05e-06	705.35797619	698.94427248	702.19728798	-0.15262111	0.07239579	-0.31733765
0.39613	113.25666	1.162e-05	0.00015647	0.00017467	2.45e-06	0.0	0.00144017	0.00026588	2.05e-06	705.35671678	698.94542125	702.19640053	-0.15259251	0.07235816	-0.31733695
0.39618	113.26818	1.161e-05	0.00015645	0.00017469	2.45e-06	-0.0	0.00144018	0.00026588	2.05e-06	705.35545691	698.94656939	702.19551313	-0.15256389	0.07232054	-0.31733626
0.39624	113.27969	1.16e-05	0.00015643	0.00017472	2.45e-06	-0.0	0.00144018	0.00026589	2.05e-06	705.35419658	698.9477169	702.19462576	-0.15253525	0.07228293	-0.31733556
0.39629	113.29121	1.16e-05	0.0001564	0.00017474	2.45e-06	-0.0	0.00144019	0.00026589	2.05e-06	705.35293579	698.94886379	702.19373843	-0.15250659	0.07224532	-0.31733486
0.39635	113.30272	1.159e-05	0.00015638	0.00017477	2.45e-06	0.0	0.0014402	0.00026589	2.05e-06	705.35167453	698.95001005	702.19285113	-0.15247791	0.07220772	-0.31733416
0.3964	113.31423	1.158e-05	0.00015636	0.00017479	2.45e-06	0.0	0.0014402	0.00026589	2.05e-06	705.35041282	698.95115568	702.19196387	-0.1524492	0.07217014	-0.31733347
0.39646	113.32574	1.157e-05	0.00015633	0.00017482	2.45e-06	-0.0	0.00144021	0.00026589	2.05e-06	705.34915065	698.95230068	702.19107664	-0.15242048	0.07213256	-0.31733277
0.40652	115.40125	1.015e-05	0.00015216	0.00017916	2.32e-06	0.0	0.00144125	0.00026622	2.05e-06	705.11138566	699.15148231	702.02921066	-0.14685436	0.06539947	-0.31720564
0.40657	115.41242	1.015e-05	0.00015214	0.00017919	2.32e-06	0.0	0.00144125	0.00026622	2.05e-06	705.11005406	699.15251524	702.02832831	-0.14682249	0.06536346	-0.31720495
0.40663	115.42359	1.014e-05	0.00015212	0.00017921	2.32e-06	-0.0	0.00144126	0.00026622	2.05e-06	705.10872215	699.15354758	702.02744598	-0.14679061	0.06532746	-0.31720426
0.40668	115.43475	1.013e-05	0.0001521	0.00017923	2.32e-06	-0.0	0.00144126	0.00026622	2.05e-06	705.10738994	699.15457933	702.02656367	-0.14675871	0.06529147	-0.31720356
0.40674	115.44592	1.012e-05	0.00015208	0.00017926	2.32e-06	0.0	0.00144127	0.00026622	2.05e-06	705.10605743	699.15561049	702.02568138	-0.1467268	0.06525549	-0.31720287
0.40679	115.45708	1.012e-05	0.00015206	0.00017928	2.32e-06	0.0	0.00144127	0.00026623	2.05e-06	705.10472461	699.15664105	702.02479911	-0.14669487	0.06521952	-0.31720218
0.40685	115.46824	1.011e-05	0.00015203	0.0001793	2.31e-06	-0.0	0.00144128	0.00026623	2.05e-06	705.1033915	699.15767103	702.02391685	-0.14666294	0.06518355	-0.31720149
0.4069	115.4794	1.01e-05	0.00015201	0.00017932	2.31e-06	-0.0	0.00144128	0.00026623	2.05e-06	705.10205808	699.15870042	702.02303461	-0.14663098	0.06514759	-0.31720079
0.40696	115.49056	1.01e-05	0.00015199	0.00017935	2.31e-06	-0.0	0.00144129	0.00026623	2.05e-06	705.10072437	699.15972921	702.02215239	-0.14659902	0.06511164	-0.3172001
0.40701	115.50171	1.009e-05	0.00015197	0.00017937	2.31e-06	0.0	0.0014413	0.00026623	2.05e-06	705.09939035	699.16075742	702.02127019	-0.14656704	0.0650757	-0.31719941
0.40707	115.51287	1.008e-05	0.00015195	0.00017939	2.31e-06	0.0	0.0014413	0.00026623	2.05e-06	705.09805604	699.16178503	702.020388	-0.14653505	0.06503977	-0.31719871
0.40712	115.52402	1.008e-05	0.00015192	0.00017942	2.31e-06	-0.0	0.00144131	0.00026624	2.05e-06	705.09672143	699.16281205	702.01950583	-0.14650305	0.06500385	-0.31719802
0.40718	115.53517	1.007e-05	0.0001519	0.00017944	2.31e-06	-0.0	0.00144131	0.00026624	2.05e-06	705.09538653	699.16383849	702.01862368	-0.14647102	0.06496794	-0.31719733
0.40723	115.54632	1.006e-05	0.00015188	0.00017946	2.31e-06	0.0	0.00144132	0.00026624	2.05e-06	705.09405133	699.16486433	702.01774154	-0.146439	0.06493203	-0.31719664
0.40729	115.55746	1.005e-05	0.00015186	0.00017948	2.31e-06	0.0	0.00144132	0.00026624	2.05e-06	705.09271583	699.16588959	702.01685943	-0.14640695	0.06489613	-0.31719594
0.40734	115.56861	1.005e-05	0.00015184	0.00017951	2.31e-06	0.0	0.00144133	0.00026624	2.05e-06	705.09138004	699.16691426	702.01597733	-0.14637489	0.06486024	-0.31719525
0.4074	115.57975	1.004e-05	0.00015181	0.00017953	2.31e-06	-0.0	0.00144133	0.00026624	2.05e-06	705.09004396	699.16793833	702.01509524	-0.14634283	0.06482436	-0.31719456
0.40745	115.59089	1.003e-05	0.00015179	0.00017955	2.31e-06	-0.0	0.00144134	0.00026625	2.05e-06	705.08870758	699.16896182	702.01421317	-0.14631074	0.06478849	-0.31719386
0.41752	117.59692	8.87e-06	0.00014793	0.00018356	2.19e-06	-0.0	0.00144219	0.00026652	2.05e-06	704.8398924	699.34653127	701.85300132	-0.1402552	0.05836611	-0.31706725
0.41757	117.6077	8.86e-06	0.00014791	0.00018358	2.19e-06	0.0	0.00144219	0.00026652	2.05e-06	704.83851289	699.34744942	701.85212112	-0.14022127	0.05833179	-0.31706656
0.41763	117.61848	8.86e-06	0.00014789	0.00018361	2.19e-06	0.0	0.0014422	0.00026653	2.05e-06	704.83713321	699.34836702	701.85124092	-0.14018733	0.05829748	-0.31706587
0.41768	117.62926	8.85e-06	0.00014787	0.00018363	2.19e-06	-0.0	0.0014422	0.00026653	2.05e-06	704.83575334	699.34928406	701.85036072	-0.14015339	0.05826317	-0.31706518
0.41774	117.64003	8.85e-06	0.00014785	0.00018365	2.19e-06	-0.0	0.00144221	0.00026653	2.05e-06	704.83437328	699.35020054	701.84948053	-0.14011943	0.05822887	-0.31706448
0.41779	117.65081	8.84e-06	0.00014783	0.00018367	2.19e-06	0.0	0.00144221	0.00026653	2.05e-06	704.83299305	699.35111647	701.84860034	-0.14008547	0.05819458	-0.31706379
0.41785	117.66158	8.84e-06	0.00014781	0.00018369	2.19e-06	0.0	0.00144221	0.00026653	2.05e-06	704.83161264	699.35203184	701.84772016	-0.1400515	0.0581603	-0.3170631
0.4179	117.67234	8.83e-06	0.00014779	0.00018371	2.19e-06	0.0	0.00144222	0.00026653	2.05e-06	704.83023206	699.35294665	701.84683998	-0.14001753	0.05812603	-0.31706241
0.41796	117.68311	8.82e-06	0.00014777	0.00018373	2.19e-06	-0.0	0.00144222	0.00026653	2.05e-06	704.82885129	699.35386091	701.8459598	-0.13998355	0.05809176	-0.31706172
0.41801	117.69388	8.82e-06	0.00014775	0.00018375	2.19e-06	-0.0	0.00144223	0.00026654	2.05e-06	704.82747034	699.35477462	701.84507963	-0.13994955	0.05805751	-0.31706103
0.41807	117.70464	8.81e-06	0.00014773	0.00018377	2.19e-06	0.0	0.00144223	0.00026654	2.05e-06	704.82608922	699.35568777	701.84419946	-0.13991556	0.05802326	-0.31706034
0.41812	117.7154	8.81e-06	0.00014771	0.00018379	2.19e-06	0.0	0.00144224	0.00026654	2.05e-06	704.82470792	699.35660036	701.8433193	-0.13988155	0.05798902	-0.31705965
0.41818	117.72616	8.8e-06	0.00014769	0.00018382	2.18e-06	0.0	0.00144224	0.00026654	2.05e-06	704.82332644	699.3575124	701.84243914	-0.13984754	0.05795479	-0.31705895
0.41823	117.73691	8.8e-06	0.00014767	0.00018384	2.18e-06	-0.0	0.00144224	0.00026654	2.05e-06	704.82194478	699.35842389	701.84155898	-0.13981352	0.05792056	-0.31705826
0.41829	117.74767	8.79e-06	0.00014765	0.00018386	2.18e-06	-0.0	0.00144225	0.00026654	2.05e-06	704.82056295	699.35933482	701.84067882	-0.13977949	0.05788635	-0.31705757
0.41834	117.75842	8.78e-06	0.00014763	0.00018388	2.18e-06	0.0	0.00144225	0.00026654	2.05e-06	704.81918095	699.36024519	701.83979867	-0.13974546	0.05785214	-0.31705688
0.4184	117.76917	8.78e-06	0.00014761	0.0001839	2.18e-06	0.0	0.00144226	0.00026655	2.05e-06	704.81779877	699.36115501	701.83891852	-0.13971142	0.05781794	-0.31705619
0.41845	117.77992	8.77e-06	0.00014759	0.00018392	2.18e-06	0.0	0.00144226	0.00026655	2.05e-06	704.81641641	699.36206428	701.83803838	-0.13967737	0.05778375	-0.3170555
0.42852	119.7123	7.81e-06	0.00014402	0.00018761	2.08e-06	-0.0	0.00144296	0.00026678	2.05e-06	704.56098597	699.51930198	701.67696956	-0.13334983	0.05166545	-0.316929
0.42857	119.72267	7.81e-06	0.000144	0.00018763	2.08e-06	0.0	0.00144297	0.00026678	2.05e-06	704.55957911	699.52011206	701.67608911	-0.13331484	0.05163277	-0.3169283
0.42863	119.73303	7.8e-06	0.00014398	0.00018765	2.08e-06	0.0	0.00144297	0.00026679	2.05e-06	704.55817215	699.52092162	701.67520865	-0.13327984	0.0516001	-0.31692761
0.42868	119.74339	7.8e-06	0.00014396	0.00018767	2.08e-06	-0.0	0.00144297	0.00026679	2.05e-06	704.55676509	699.52173066	701.67432818	-0.13324484	0.05156742	-0.31692692
0.42874	119.75375	7.79e-06	0.00014394	0.00018769	2.08e-06	-0.0	0.00144298	0.00026679	2.05e-06	704.55535793	699.52253917	701.67344771	-0.13320984	0.05153476	-0.31692623
0.42879	119.76411	7.79e-06	0.00014392	0.00018771	2.08e-06	-0.0	0.00144298	0.00026679	2.05e-06	704.55395068	699.52334715	701.67256724	-0.13317483	0.05150211	-0.31692554
0.42885	119.77447	7.78e-06	0.0001439	0.00018773	2.07e-06	0.0	0.00144298	0.00026679	2.05e-06	704.55254334	699.52415462	701.67168675	-0.13313982	0.05146947	-0.31692485
0.4289	119.78482	7.78e-06	0.00014388	0.00018775	2.07e-06	0.0	0.00144299	0.00026679	2.05e-06	704.5511359	699.52496156	701.67080627	-0.13310481	0.05143683	-0.31692415
0.42896	119.79517	7.77e-06	0.00014387	0.00018777	2.07e-06	-0.0	0.00144299	0.00026679	2.05e-06	704.54972836	699.52576797	701.66992577	-0.1330698	0.0514042	-0.31692346
0.42901	119.80552	7.77e-06	0.00014385	0.00018779	2.07e-06	-0.0	0.001443	0.00026679	2.05e-06	704.54832073	699.52657387	701.66904527	-0.13303478	0.05137158	-0.31692277
0.42907	119.81587	7.76e-06	0.00014383	0.00018781	2.07e-06	-0.0	0.001443	0.0002668	2.05e-06	704.54691301	699.52737924	701.66816476	-0.13299975	0.05133897	-0.31692208
0.42912	119.82622	7.76e-06	0.00014381	0.00018783	2.07e-06	0.0	0.001443	0.0002668	2.05e-06	704.54550519	699.52818408	701.66728425	-0.13296473	0.05130637	-0.31692139
0.42918	119.83656	7.76e-06	0.00014379	0.00018785	2.07e-06	0.0	0.00144301	0.0002668	2.05e-06	704.54409728	699.52898841	701.66640373	-0.1329297	0.05127377	-0.3169207
0.42923	119.8469	7.75e-06	0.00014377	0.00018787	2.07e-06	-0.0	0.00144301	0.0002668	2.05e-06	704.54268928	699.52979221	701.6655232	-0.13289467	0.05124118	-0.31692001
0.42929	119.85724	7.75e-06	0.00014375	0.00018788	2.07e-06	-0.0	0.00144301	0.0002668	2.05e-06	704.54128118	699.53059549	701.66464266	-0.13285963	0.0512086	-0.31691931
0.42934	119.86758	7.74e-06	0.00014373	0.0001879	2.07e-06	-0.0	0.00144302	0.0002668	2.05e-06	704.53987299	699.53139824	701.66376212	-0.13282459	0.05117603	-0.31691862
0.4294	119.87791	7.74e-06	0.00014372	0.00018792	2.07e-06	0.0	0.00144302	0.0002668	2.05e-06	704.53846471	699.53220048	701.66288158	-0.13278955	0.05114346	-0.31691793
0.42945	119.88824	7.73e-06	0.0001437	0.00018794	2.07e-06	0.0	0.00144302	0.0002668	2.05e-06	704.53705634	699.53300219	701.66200102	-0.13275451	0.05111091	-0.31691724
0.43952	121.74223	6.94e-06	0.00014041	0.00019133	1.98e-06	0.0	0.00144361	0.00026701	2.05e-06	704.27809989	699.67107983	701.50070659	-0.12630298	0.04528643	-0.31679056
0.43957	121.75216	6.93e-06	0.00014039	0.00019135	1.98e-06	0.0	0.00144361	0.00026701	2.05e-06	704.27667971	699.67178799	701.49982416	-0.12626758	0.04525533	-0.31678986
0.43963	121.76208	6.93e-06	0.00014037	0.00019137	1.97e-06	0.0	0.00144361	0.00026701	2.05e-06	704.2752595	699.67249567	701.49894171	-0.12623219	0.04522422	-0.31678917
0.43968	121.772	6.92e-06	0.00014036	0.00019139	1.97e-06	-0.0	0.00144361	0.00026701	2.05e-06	704.27383924	699.67320284	701.49805925	-0.1261968	0.04519313	-0.31678848
0.43974	121.78192	6.92e-06	0.00014034	0.00019141	1.97e-06	-0.0	0.00144362	0.00026701	2.05e-06	704.27241894	699.67390952	701.49717678	-0.1261614	0.04516204	-0.31678779
0.43979	121.79184	6.92e-06	0.00014032	0.00019142	1.97e-06	0.0	0.00144362	0.00026701	2.05e-06	704.27099861	699.67461571	701.49629429	-0.12612601	0.04513096	-0.31678709
0.43985	121.80175	6.91e-06	0.0001403	0.00019144	1.97e-06	0.0	0.00144362	0.00026701	2.05e-06	704.26957824	699.6753214	701.49541179	-0.12609061	0.04509989	-0.3167864
0.4399	121.81166	6.91e-06	0.00014029	0.00019146	1.97e-06	0.0	0.00144363	0.00026701	2.05e-06	704.26815782	699.6760266	701.49452928	-0.12605521	0.04506883	-0.31678571
0.43996	121.82157	6.9e-06	0.00014027	0.00019148	1.97e-06	-0.0	0.00144363	0.00026702	2.05e-06	704.26673737	699.6767313	701.49364675	-0.12601982	0.04503777	-0.31678501
0.44001	121.83148	6.9e-06	0.00014025	0.00019149	1.97e-06	-0.0	0.00144363	0.00026702	2.05e-06	704.26531688	699.67743551	701.49276421	-0.12598442	0.04500672	-0.31678432
0.44007	121.84139	6.9e-06	0.00014024	0.00019151	1.97e-06	-0.0	0.00144364	0.00026702	2.05e-06	704.26389635	699.67813922	701.49188165	-0.12594902	0.04497568	-0.31678363
0.44012	121.85129	6.89e-06	0.00014022	0.00019153	1.97e-06	0.0	0.00144364	0.00026702	2.05e-06	704.26247579	699.67884245	701.49099908	-0.12591362	0.04494465	-0.31678293
0.44018	121.86119	6.89e-06	0.0001402	0.00019155	1.97e-06	0.0	0.00144364	0.00026702	2.05e-06	704.26105518	699.67954517	701.4901165	-0.12587822	0.04491363	-0.31678224
0.44023	121.87109	6.88e-06	0.00014018	0.00019157	1.97e-06	-0.0	0.00144364	0.00026702	2.05e-06	704.25963454	699.68024741	701.4892339	-0.12584282	0.04488261	-0.31678155
0.44029	121.88098	6.88e-06	0.00014017	0.00019158	1.97e-06	-0.0	0.00144365	0.00026702	2.05e-06	704.25821386	699.68094915	701.48835129	-0.12580742	0.0448516	-0.31678085
0.44034	121.89088	6.88e-06	0.00014015	0.0001916	1.97e-06	-0.0	0.00144365	0.00026702	2.05e-06	704.25679314	699.6816504	701.48746867	-0.12577202	0.0448206	-0.31678016
0.4404	121.90077	6.87e-06	0.00014013	0.00019162	1.97e-06	0.0	0.00144365	0.00026702	2.05e-06	704.25537239	699.68235115	701.48658603	-0.12573661	0.0447896	-0.31677947
0.44045	121.91066	6.87e-06	0.00014011	0.00019164	1.97e-06	0.0	0.00144366	0.00026702	2.05e-06	704.2539516	699.68305141	701.48570338	-0.12570121	0.04475861	-0.31677877
0.45051	123.68084	6.21e-06	0.00013709	0.00019474	1.88e-06	0.0	0.00144414	0.0002672	2.05e-06	703.99352828	699.80304297	701.32391352	-0.11921974	0.03921486	-0.3166517
0.45057	123.69029	6.2e-06	0.00013708	0.00019476	1.88e-06	0.0	0.00144414	0.0002672	2.05e-06	703.99210389	699.80365485	701.32302782	-0.11918435	0.03918524	-0.31665101
0.45062	123.69974	6.2e-06	0.00013706	0.00019478	1.88e-06	-0.0	0.00144415	0.0002672	2.05e-06	703.99067949	699.80426627	701.3221421	-0.11914896	0.03915564	-0.31665031
0.45068	123.70919	6.2e-06	0.00013705	0.00019479	1.88e-06	-0.0	0.00144415	0.0002672	2.05e-06	703.98925509	699.80487721	701.32125636	-0.11911357	0.03912604	-0.31664962
0.45073	123.71863	6.19e-06	0.00013703	0.00019481	1.88e-06	-0.0	0.00144415	0.0002672	2.05e-06	703.98783068	699.80548769	701.3203706	-0.11907818	0.03909645	-0.31664892
0.45079	123.72808	6.19e-06	0.00013701	0.00019482	1.88e-06	0.0	0.00144415	0.0002672	2.05e-06	703.98640627	699.8060977	701.31948483	-0.11904279	0.03906686	-0.31664823
0.45084	123.73752	6.19e-06	0.000137	0.00019484	1.88e-06	0.0	0.00144416	0.0002672	2.05e-06	703.98498185	699.80670725	701.31859903	-0.1190074	0.03903729	-0.31664753
0.4509	123.74695	6.18e-06	0.00013698	0.00019486	1.88e-06	-0.0	0.00144416	0.00026721	2.05e-06	703.98355743	699.80731633	701.31771322	-0.11897201	0.03900772	-0.31664683
0.45095	123.75639	6.18e-06	0.00013697	0.00019487	1.88e-06	-0.0	0.00144416	0.00026721	2.05e-06	703.98213301	699.80792494	701.31682738	-0.11893662	0.03897816	-0.31664614
0.45101	123.76582	6.18e-06	0.00013695	0.00019489	1.88e-06	-0.0	0.00144416	0.00026721	2.05e-06	703.98070858	699.80853308	701.31594153	-0.11890123	0.03894861	-0.31664544
0.45106	123.77525	6.17e-06	0.00013694	0.00019491	1.88e-06	0.0	0.00144416	0.00026721	2.05e-06	703.97928415	699.80914075	701.31505566	-0.11886585	0.03891905	-0.31664475
0.45112	123.78468	6.17e-06	0.00013692	0.00019492	1.88e-06	0.0	0.00144417	0.00026721	2.05e-06	703.97785971	699.80974796	701.31416977	-0.11883046	0.03888952	-0.31664405
0.45117	123.79411	6.17e-06	0.0001369	0.00019494	1.88e-06	0.0	0.00144417	0.00026721	2.05e-06	703.97643527	699.8103547	701.31328385	-0.11879508	0.03885999	-0.31664335
0.45123	123.80353	6.16e-06	0.00013689	0.00019495	1.88e-06	-0.0	0.00144417	0.00026721	2.05e-06	703.97501083	699.81096098	701.31239792	-0.11875969	0.03883046	-0.31664266
0.45128	123.81295	6.16e-06	0.00013687	0.00019497	1.88e-06	-0.0	0.00144417	0.00026721	2.05e-06	703.97358638	699.81156679	701.31151198	-0.11872431	0.03880094	-0.31664196
0.45134	123.82237	6.16e-06	0.00013686	0.00019499	1.88e-06	-0.0	0.00144418	0.00026721	2.05e-06	703.97216193	699.81217213	701.31062601	-0.11868892	0.03877143	-0.31664127
0.45139	123.83178	6.15e-06	0.00013684	0.000195	1.88e-06	0.0	0.00144418	0.00026721	2.05e-06	703.97073748	699.81277701	701.30974002	-0.11865354	0.03874192	-0.31664057
0.45145	123.8412	6.15e-06	0.00013683	0.00019502	1.88e-06	0.0	0.00144418	0.00026721	2.05e-06	703.96931302	699.81338142	701.30885401	-0.11861816	0.03871243	-0.31663988
0.46151	125.5213	5.6e-06	0.00013406	0.00019785	1.8e-06	0.0	0.00144459	0.00026737	2.05e-06	703.70869714	699.91627075	701.14636375	-0.11215842	0.03343394	-0.31651225
0.46157	125.53024	5.59e-06	0.00013405	0.00019787	1.8e-06	-0.0	0.00144459	0.00026737	2.05e-06	703.70727384	699.91679151	701.14547378	-0.11212322	0.03340574	-0.31651156
0.46162	125.53918	5.59e-06	0.00013403	0.00019788	1.8e-06	-0.0	0.00144459	0.00026737	2.05e-06	703.70585056	699.91731183	701.14458378	-0.11208802	0.03337754	-0.31651086
0.46168	125.54812	5.59e-06	0.00013402	0.0001979	1.8e-06	-0.0	0.00144459	0.00026737	2.05e-06	703.7044273	699.9178317	701.14369377	-0.11205282	0.03334935	-0.31651016
0.46173	125.55705	5.59e-06	0.00013401	0.00019791	1.8e-06	0.0	0.00144459	0.00026737	2.05e-06	703.70300404	699.91835113	701.14280373	-0.11201762	0.03332116	-0.31650946
0.46179	125.56598	5.58e-06	0.00013399	0.00019793	1.8e-06	0.0	0.0014446	0.00026737	2.05e-06	703.70158081	699.91887012	701.14191366	-0.11198242	0.03329299	-0.31650876
0.46184	125.57491	5.58e-06	0.00013398	0.00019794	1.8e-06	0.0	0.0014446	0.00026737	2.05e-06	703.70015758	699.91938866	701.14102357	-0.11194722	0.03326481	-0.31650806
0.4619	125.58384	5.58e-06	0.00013396	0.00019796	1.8e-06	-0.0	0.0014446	0.00026737	2.05e-06	703.69873437	699.91990676	701.14013346	-0.11191202	0.03323665	-0.31650736
0.46195	125.59276	5.57e-06	0.00013395	0.00019797	1.8e-06	-0.0	0.0014446	0.00026737	2.05e-06	703.69731117	699.92042442	701.13924333	-0.11187683	0.03320849	-0.31650666
0.46201	125.60169	5.57e-06	0.00013393	0.00019799	1.8e-06	-0.0	0.0014446	0.00026737	2.05e-06	703.69588799	699.92094164	701.13835317	-0.11184163	0.03318034	-0.31650596
0.46206	125.6106	5.57e-06	0.00013392	0.000198	1.8e-06	0.0	0.00144461	0.00026737	2.05e-06	703.69446482	699.92145841	701.13746298	-0.11180644	0.03315219	-0.31650526
0.46212	125.61952	5.57e-06	0.00013391	0.00019802	1.8e-06	0.0	0.00144461	0.00026737	2.05e-06	703.69304167	699.92197474	701.13657278	-0.11177125	0.03312406	-0.31650456
0.46217	125.62843	5.56e-06	0.00013389	0.00019803	1.8e-06	0.0	0.00144461	0.00026737	2.05e-06	703.69161853	699.92249063	701.13568255	-0.11173606	0.03309593	-0.31650387
0.46223	125.63735	5.56e-06	0.00013388	0.00019804	1.8e-06	-0.0	0.00144461	0.00026738	2.05e-06	703.6901954	699.92300608	701.13479229	-0.11170087	0.0330678	-0.31650317
0.46228	125.64625	5.56e-06	0.00013386	0.00019806	1.8e-06	-0.0	0.00144462	0.00026738	2.05e-06	703.68877229	699.92352108	701.13390201	-0.11166568	0.03303969	-0.31650247
0.46234	125.65516	5.56e-06	0.00013385	0.00019807	1.8e-06	-0.0	0.00144462	0.00026738	2.05e-06	703.6873492	699.92403564	701.13301171	-0.11163049	0.03301158	-0.31650177
0.46239	125.66406	5.55e-06	0.00013383	0.00019809	1.8e-06	0.0	0.00144462	0.00026738	2.05e-06	703.68592611	699.92454976	701.13212138	-0.1115953	0.03298347	-0.31650107
0.46245	125.67296	5.55e-06	0.00013382	0.0001981	1.8e-06	0.0	0.00144462	0.00026738	2.05e-06	703.68450305	699.92506344	701.13123103	-0.11156012	0.03295537	-0.31650037
0.47251	127.2556	5.09e-06	0.00013131	0.00020067	1.73e-06	0.0	0.00144496	0.00026751	2.05e-06	703.42439513	700.00427403	700.96968494	-0.10509902	0.01360287	-0.31637351
0.47257	127.26399	5.09e-06	0.0001313	0.00020069	1.73e-06	0.0	0.00144496	0.00026751	2.05e-06	703.42297694	700.00448783	700.96884329	-0.10505348	0.01359093	-0.31637268
0.47262	127.27238	5.08e-06	0.00013128	0.0002007	1.73e-06	0.0	0.00144496	0.00026751	2.05e-06	703.42155883	700.00470143	700.96800152	-0.10498374	0.01357265	-0.3163714
0.47268	127.28076	5.08e-06	0.00013127	0.00020071	1.73e-06	0.0	0.00144496	0.00026751	2.05e-06	703.42014085	700.00491474	700.96715955	-0.10493266	0.01355926	-0.31637046
0.47273	127.28914	5.08e-06	0.00013126	0.00020073	1.73e-06	-0.0	0.00144497	0.00026751	2.05e-06	703.41872295	700.00512784	700.96631746	-0.10493266	0.01355926	-0.31637046
0.47279	127.29752	5.08e-06	0.00013124	0.00020074	1.73e-06	-0.0	0.00144497	0.00026751	2.05e-06	703.41730506	700.00534094	700.96547536	-0.10490619	0.01355232	-0.31636998
0.47284	127.3059	5.07e-06	0.00013123	0.00020075	1.73e-06	-0.0	0.00144497	0.00026751	2.05e-06	703.41588722	700.00555393	700.96463319	-0.10484367	0.01353594	-0.31636883
0.4729	127.31427	5.07e-06	0.00013122	0.00020077	1.73e-06	-0.0	0.00144497	0.00026751	2.05e-06	703.41446948	700.00576665	700.96379085	-0.10481708	0.01352897	-0.31636835
0.47295	127.32264	5.07e-06	0.0001312	0.00020078	1.73e-06	-0.0	0.00144497	0.00026751	2.05e-06	703.4130518	700.00597926	700.96294844	-0.10474074	0.01350895	-0.31636695
0.47301	127.331	5.07e-06	0.00013119	0.00020079	1.73e-06	0.0	0.00144497	0.00026751	2.05e-06	703.41163424	700.00619155	700.96210582	-0.10470676	0.01350005	-0.31636632
0.47306	127.33937	5.06e-06	0.00013118	0.00020081	1.73e-06	0.0	0.00144498	0.00026752	2.05e-06	703.41021675	700.0064037	700.96126312	-0.10470676	0.01350005	-0.31636632
0.47312	127.34773	5.06e-06	0.00013117	0.00020082	1.72e-06	0.0	0.00144498	0.00026752	2.05e-06	703.40879925	700.00661585	700.96042041	-0.10468926	0.01349546	-0.316366
0.47317	127.35609	5.06e-06	0.00013115	0.00020083	1.72e-06	0.0	0.00144498	0.00026752	2.05e-06	703.40738178	700.00682792	700.95957766	-0.10464916	0.01348494	-0.31636527
0.47323	127.36444	5.06e-06	0.00013114	0.00020085	1.72e-06	0.0	0.00144498	0.00026752	2.05e-06	703.40596439	700.00703983	700.9587348	-0.10459475	0.01347068	-0.31636427
0.47328	127.37279	5.06e-06	0.00013113	0.00020086	1.72e-06	0.0	0.00144498	0.00026752	2.05e-06	703.40454709	700.0072515	700.95789179	-0.10458163	0.01346724	-0.31636403
0.47334	127.38114	5.05e-06	0.00013111	0.00020087	1.72e-06	0.0	0.00144498	0.00026752	2.05e-06	703.40312981	700.00746312	700.95704874	-0.10453438	0.01345485	-0.31636316
0.47339	127.38949	5.05e-06	0.0001311	0.00020089	1.72e-06	0.0	0.00144499	0.00026752	2.05e-06	703.40171262	700.00767455	700.95620557	-0.10445048	0.01343286	-0.31636162
0.47345	127.39783	5.05e-06	0.00013109	0.0002009	1.72e-06	-0.0	0.00144499	0.00026752	2.05e-06	703.40029556	700.00788562	700.95536218	-0.10445048	0.01343286	-0.31636162
0.48351	128.87415	4.66e-06	0.00012883	0.00020321	1.66e-06	-0.0	0.00144527	0.00026763	2.05e-06	703.14185912	700.04401979	700.79942231	-0.09794595	0.01172682	-0.31623976
0.48357	128.88193	4.66e-06	0.00012881	0.00020323	1.66e-06	0.0	0.00144527	0.00026763	2.05e-06	703.14045097	700.04420361	700.79856141	-0.09789723	0.01171406	-0.31623883
0.48362	128.88971	4.66e-06	0.0001288	0.00020324	1.66e-06	0.0	0.00144527	0.00026763	2.05e-06	703.13904288	700.04438722	700.79770037	-0.09783831	0.01169862	-0.3162377
0.48368	128.89749	4.66e-06	0.00012879	0.00020325	1.66e-06	0.0	0.00144527	0.00026763	2.05e-06	703.13763484	700.04457059	700.79683918	-0.09781213	0.01169176	-0.31623721
0.48373	128.90526	4.65e-06	0.00012878	0.00020326	1.66e-06	-0.0	0.00144528	0.00026763	2.05e-06	703.13622683	700.04475385	700.79597792	-0.09779375	0.01168695	-0.31623685
0.48379	128.91303	4.65e-06	0.00012877	0.00020327	1.66e-06	-0.0	0.00144528	0.00026763	2.05e-06	703.13481883	700.04493703	700.79511661	-0.09774085	0.01167309	-0.31623585
0.48384	128.9208	4.65e-06	0.00012875	0.00020329	1.66e-06	-0.0	0.00144528	0.00026764	2.05e-06	703.13341089	700.04511999	700.79425516	-0.09766237	0.01165254	-0.31623435
0.4839	128.92856	4.65e-06	0.00012874	0.0002033	1.66e-06	-0.0	0.00144528	0.00026764	2.05e-06	703.13200302	700.04530263	700.7933935	-0.09766237	0.01165254	-0.31623435
0.48395	128.93632	4.65e-06	0.00012873	0.00020331	1.66e-06	-0.0	0.00144528	0.00026764	2.05e-06	703.13059516	700.04548526	700.79253184	-0.09761665	0.01164056	-0.31623347
0.48401	128.94408	4.65e-06	0.00012872	0.00020332	1.66e-06	-0.0	0.00144528	0.00026764	2.05e-06	703.12918734	700.04566771	700.79167005	-0.09756551	0.01162717	-0.3162325
0.48406	128.95183	4.64e-06	0.00012871	0.00020333	1.66e-06	-0.0	0.00144528	0.00026764	2.05e-06	703.12777956	700.04584994	700.79080813	-0.09756551	0.01162717	-0.3162325
0.48412	128.95959	4.64e-06	0.0001287	0.00020335	1.66e-06	-0.0	0.00144529	0.00026764	2.05e-06	703.12637179	700.04603217	700.7899462	-0.09754619	0.01162211	-0.31623213
0.48417	128.96733	4.64e-06	0.00012868	0.00020336	1.66e-06	-0.0	0.00144529	0.00026764	2.05e-06	703.12496403	700.04621432	700.78908423	-0.09748649	0.01160648	-0.31623099
0.48423	128.97508	4.64e-06	0.00012867	0.00020337	1.66e-06	-0.0	0.00144529	0.00026764	2.05e-06	703.12355634	700.04639622	700.78822209	-0.0974354	0.0115931	-0.31623001
0.48428	128.98282	4.64e-06	0.00012866	0.00020338	1.66e-06	-0.0	0.00144529	0.00026764	2.05e-06	703.12214869	700.04657791	700.78735982	-0.09742967	0.0115916	-0.3162299
0.48434	128.99056	4.63e-06	0.00012865	0.00020339	1.66e-06	-0.0	0.00144529	0.00026764	2.05e-06	703.12074105	700.04675958	700.78649753	-0.09735372	0.01157171	-0.31622845
0.48439	128.99829	4.63e-06	0.00012864	0.0002034	1.66e-06	-0.0	0.00144529	0.00026764	2.05e-06	703.11933348	700.04694093	700.78563503	-0.09735372	0.01157171	-0.31622845
0.48445	129.00603	4.63e-06	0.00012863	0.00020342	1.66e-06	-0.0	0.00144529	0.00026764	2.05e-06	703.11792591	700.04712228	700.78477254	-0.09729117	0.01155533	-0.31622726
0.49451	130.36512	4.31e-06	0.00012661	0.00020548	1.61e-06	0.0	0.00144553	0.00026774	2.05e-06	702.86074525	700.07784034	700.62533123	-0.09085872	0.00987975	-0.31610278
0.49457	130.37223	4.31e-06	0.0001266	0.00020549	1.61e-06	0.0	0.00144553	0.00026774	2.05e-06	702.85934123	700.07799486	700.62445123	-0.09082451	0.00987091	-0.31610211
0.49462	130.37934	4.31e-06	0.00012659	0.0002055	1.61e-06	0.0	0.00144553	0.00026774	2.05e-06	702.85793722	700.07814924	700.62357114	-0.09075273	0.00985234	-0.31610071
0.49468	130.38644	4.3e-06	0.00012658	0.00020551	1.61e-06	0.0	0.00144553	0.00026774	2.05e-06	702.85653321	700.07830333	700.62269085	-0.09073842	0.00984864	-0.31610043
0.49473	130.39354	4.3e-06	0.00012657	0.00020552	1.61e-06	0.0	0.00144553	0.00026774	2.05e-06	702.85512921	700.07845735	700.62181052	-0.09064277	0.00982392	-0.31609856
0.49479	130.40064	4.3e-06	0.00012656	0.00020553	1.61e-06	-0.0	0.00144554	0.00026774	2.05e-06	702.85372522	700.07861099	700.62092994	-0.09064277	0.00982392	-0.31609856
0.49484	130.40773	4.3e-06	0.00012655	0.00020554	1.61e-06	-0.0	0.00144554	0.00026774	2.05e-06	702.85232123	700.07876463	700.62004936	-0.09064212	0.00982375	-0.31609855
0.4949	130.41482	4.3e-06	0.00012654	0.00020555	1.6e-06	-0.0	0.00144554	0.00026774	2.05e-06	702.85091723	700.07891826	700.61916877	-0.0906085	0.00981506	-0.31609789
0.49495	130.42191	4.3e-06	0.00012653	0.00020556	1.6e-06	-0.0	0.00144554	0.00026774	2.05e-06	702.84951325	700.07907176	700.6182881	-0.09055599	0.00980149	-0.31609687
0.49501	130.42899	4.29e-06	0.00012652	0.00020557	1.6e-06	-0.0	0.00144554	0.00026774	2.05e-06	702.84810927	700.07922504	700.61740728	-0.09052021	0.00979224	-0.31609617
0.49506	130.43607	4.29e-06	0.00012651	0.00020558	1.6e-06	-0.0	0.00144554	0.00026774	2.05e-06	702.84670529	700.07937818	700.61652636	-0.09045844	0.00977629	-0.31609496
0.49512	130.44314	4.29e-06	0.0001265	0.00020559	1.6e-06	0.0	0.00144554	0.00026774	2.05e-06	702.84530132	700.07953106	700.61564528	-0.09041001	0.00976378	-0.31609401
0.49517	130.45022	4.29e-06	0.00012649	0.0002056	1.6e-06	0.0	0.00144554	0.00026774	2.05e-06	702.84389735	700.07968375	700.61476407	-0.09041001	0.00976378	-0.31609401
0.49523	130.45728	4.29e-06	0.00012647	0.00020561	1.6e-06	0.0	0.00144554	0.00026774	2.05e-06	702.84249338	700.07983643	700.61388286	-0.09039767	0.00976059	-0.31609377
0.49528	130.46435	4.29e-06	0.00012646	0.00020562	1.6e-06	0.0	0.00144555	0.00026774	2.05e-06	702.84108941	700.07998907	700.61300161	-0.09036401	0.0097519	-0.31609311
0.49534	130.47141	4.28e-06	0.00012645	0.00020563	1.6e-06	0.0	0.00144555	0.00026774	2.05e-06	702.83968545	700.08014156	700.61212028	-0.0902934	0.00973366	-0.31609173
0.49539	130.47847	4.28e-06	0.00012644	0.00020564	1.6e-06	0.0	0.00144555	0.00026775	2.05e-06	702.83828149	700.08029377	700.61123875	-0.09028596	0.00973174	-0.31609159
0.49545	130.48552	4.28e-06	0.00012643	0.00020565	1.6e-06	0.0	0.00144555	0.00026775	2.05e-06	702.83687753	700.08044595	700.6103572	-0.09018172	0.00970484	-0.31608955
0.50551	131.71354	4.02e-06	0.00012467	0.00020746	1.56e-06	0.0	0.00144574	0.00026783	2.05e-06	702.57982398	700.10587091	700.44740817	-0.08374239	0.00806338	-0.31596329
0.50556	131.7199	4.02e-06	0.00012466	0.00020747	1.56e-06	0.0	0.00144574	0.00026783	2.05e-06	702.57841765	700.10599679	700.44650885	-0.08370634	0.00805433	-0.31596259
0.50562	131.72625	4.01e-06	0.00012465	0.00020748	1.56e-06	0.0	0.00144574	0.00026783	2.05e-06	702.57701129	700.10612253	700.44560944	-0.08367027	0.00804527	-0.31596188
0.50567	131.73259	4.01e-06	0.00012464	0.00020749	1.56e-06	0.0	0.00144575	0.00026783	2.05e-06	702.57560491	700.10624812	700.44470993	-0.08362599	0.00803416	-0.31596101
0.50573	131.73893	4.01e-06	0.00012463	0.00020749	1.56e-06	0.0	0.00144575	0.00026783	2.05e-06	702.57419849	700.10637354	700.4438103	-0.08358258	0.00802327	-0.31596016
0.50578	131.74527	4.01e-06	0.00012462	0.0002075	1.56e-06	0.0	0.00144575	0.00026783	2.05e-06	702.57279203	700.10649879	700.44291055	-0.08348303	0.00799832	-0.31595821
0.50584	131.7516	4.01e-06	0.00012461	0.00020751	1.56e-06	0.0	0.00144575	0.00026783	2.05e-06	702.57138549	700.10662365	700.44201053	-0.08348303	0.00799832	-0.31595821
0.50589	131.75793	4.01e-06	0.0001246	0.00020752	1.56e-06	-0.0	0.00144575	0.00026783	2.05e-06	702.56997895	700.1067485	700.44111051	-0.08345199	0.00799054	-0.31595761
0.50595	131.76426	4.01e-06	0.00012459	0.00020753	1.56e-06	-0.0	0.00144575	0.00026783	2.05e-06	702.56857238	700.10687324	700.4402104	-0.08338398	0.0079735	-0.31595628
0.506	131.77058	4.01e-06	0.00012458	0.00020754	1.56e-06	-0.0	0.00144575	0.00026783	2.05e-06	702.56716576	700.10699771	700.43931011	-0.08338398	0.0079735	-0.31595628
0.50606	131.77689	4e-06	0.00012458	0.00020755	1.56e-06	-0.0	0.00144575	0.00026783	2.05e-06	702.56575913	700.10712217	700.43840981	-0.08336982	0.00796995	-0.315956
0.50611	131.78321	4e-06	0.00012457	0.00020756	1.56e-06	-0.0	0.00144575	0.00026783	2.05e-06	702.56435249	700.10724658	700.43750948	-0.08332046	0.00795759	-0.31595503
0.50617	131.78951	4e-06	0.00012456	0.00020757	1.55e-06	-0.0	0.00144575	0.00026783	2.05e-06	702.56294581	700.1073708	700.43660902	-0.08325093	0.00794017	-0.31595367
0.50622	131.79582	4e-06	0.00012455	0.00020758	1.55e-06	-0.0	0.00144576	0.00026783	2.05e-06	702.56153907	700.10749474	700.43570836	-0.08325093	0.00794017	-0.31595367
0.50628	131.80212	4e-06	0.00012454	0.00020759	1.55e-06	-0.0	0.00144576	0.00026783	2.05e-06	702.56013234	700.10761868	700.4348077	-0.0831765	0.00792156	-0.31595222
0.50633	131.80842	4e-06	0.00012453	0.0002076	1.55e-06	-0.0	0.00144576	0.00026783	2.05e-06	702.55872553	700.10774233	700.43390684	-0.08316728	0.00791925	-0.31595204
0.50639	131.81471	4e-06	0.00012452	0.0002076	1.55e-06	-0.0	0.00144576	0.00026783	2.05e-06	702.55731871	700.10786595	700.43300596	-0.08311891	0.00790715	-0.31595109
0.50644	131.821	3.99e-06	0.00012451	0.00020761	1.55e-06	-0.0	0.00144576	0.00026783	2.05e-06	702.55591185	700.10798937	700.43210494	-0.08308364	0.00789833	-0.3159504
0.5065	131.82728	3.99e-06	0.0001245	0.00020762	1.55e-06	0.0	0.00144576	0.00026783	2.05e-06	702.55450496	700.10811266	700.43120383	-0.08307062	0.00789508	-0.31595015
0.51651	132.89953	3.78e-06	0.000123	0.00020915	1.52e-06	0.0	0.00144592	0.0002679	2.05e-06	702.29772113	700.12821393	700.26554066	-0.07635926	0.00625644	-0.31582045
0.51656	132.90501	3.78e-06	0.00012299	0.00020916	1.52e-06	0.0	0.00144592	0.0002679	2.05e-06	702.29630506	700.12831146	700.26462101	-0.07632121	0.00624741	-0.31581972
0.51662	132.91048	3.78e-06	0.00012299	0.00020917	1.52e-06	0.0	0.00144592	0.0002679	2.05e-06	702.29488893	700.12840884	700.26370125	-0.07628311	0.00623838	-0.315819
0.51667	132.91595	3.78e-06	0.00012298	0.00020918	1.52e-06	0.0	0.00144592	0.0002679	2.05e-06	702.29347272	700.12850609	700.26278139	-0.07624502	0.00622935	-0.31581828
0.51673	132.92142	3.78e-06	0.00012297	0.00020918	1.52e-06	-0.0	0.00144592	0.0002679	2.05e-06	702.29205645	700.12860319	700.26186142	-0.07620694	0.00622032	-0.31581756
0.51678	132.92688	3.78e-06	0.00012296	0.00020919	1.52e-06	-0.0	0.00144592	0.0002679	2.05e-06	702.2906401	700.12870015	700.26094135	-0.07616883	0.00621128	-0.31581683
0.51684	132.93233	3.77e-06	0.00012296	0.0002092	1.51e-06	-0.0	0.00144592	0.0002679	2.05e-06	702.28922369	700.12879697	700.26002117	-0.0761307	0.00620225	-0.31581611
0.51689	132.93778	3.77e-06	0.00012295	0.00020921	1.51e-06	-0.0	0.00144592	0.0002679	2.05e-06	702.2878072	700.12889364	700.25910088	-0.07609254	0.00619322	-0.31581539
0.51695	132.94323	3.77e-06	0.00012294	0.00020921	1.51e-06	-0.0	0.00144592	0.0002679	2.05e-06	702.28639064	700.12899018	700.25818049	-0.07605436	0.00618419	-0.31581466
0.517	132.94867	3.77e-06	0.00012293	0.00020922	1.51e-06	0.0	0.00144592	0.0002679	2.05e-06	702.28497401	700.12908657	700.25725999	-0.0760162	0.00617516	-0.31581394
0.51706	132.95411	3.77e-06	0.00012293	0.00020923	1.51e-06	0.0	0.00144592	0.0002679	2.05e-06	702.28355731	700.12918283	700.25633939	-0.07597801	0.00616613	-0.31581322
0.51711	132.95954	3.77e-06	0.00012292	0.00020924	1.51e-06	0.0	0.00144592	0.0002679	2.05e-06	702.28214054	700.12927894	700.25541868	-0.07593981	0.00615709	-0.3158125
0.51717	132.96496	3.77e-06	0.00012291	0.00020924	1.51e-06	0.0	0.00144592	0.0002679	2.05e-06	702.2807237	700.12937491	700.25449786	-0.07590157	0.00614806	-0.31581177
0.51722	132.97039	3.77e-06	0.0001229	0.00020925	1.51e-06	0.0	0.00144593	0.0002679	2.05e-06	702.27930678	700.12947074	700.25357693	-0.07586332	0.00613903	-0.31581105
0.51728	132.9758	3.77e-06	0.0001229	0.00020926	1.51e-06	0.0	0.00144593	0.0002679	2.05e-06	702.27788979	700.12956642	700.2526559	-0.07582508	0.00613	-0.31581033
0.51733	132.98122	3.76e-06	0.00012289	0.00020927	1.51e-06	-0.0	0.00144593	0.00026791	2.05e-06	702.27647273	700.12966197	700.25173477	-0.07578682	0.00612096	-0.3158096
0.51739	132.98662	3.76e-06	0.00012288	0.00020928	1.51e-06	-0.0	0.00144593	0.00026791	2.05e-06	702.2750556	700.12975737	700.25081352	-0.07574853	0.00611193	-0.31580888
0.51744	132.99203	3.76e-06	0.00012287	0.00020928	1.51e-06	-0.0	0.00144593	0.00026791	2.05e-06	702.27363839	700.12985264	700.24989217	-0.07571021	0.0061029	-0.31580815
0.5175	132.99742	3.76e-06	0.00012287	0.00020929	1.51e-06	-0.0	0.00144593	0.00026791	2.05e-06	702.27222112	700.12994776	700.24897071	-0.07567188	0.00609386	-0.31580743
0.52751	133.89465	3.6e-06	0.00012164	0.00021054	1.48e-06	-0.0	0.00144605	0.00026796	2.05e-06	702.01282469	700.14490096	700.07941285	-0.0683435	0.0044414	-0.31567425
0.52756	133.89908	3.59e-06	0.00012164	0.00021054	1.48e-06	0.0	0.00144605	0.00026796	2.05e-06	702.01139018	700.14497012	700.07847054	-0.06830072	0.00443224	-0.31567351
0.52762	133.9035	3.59e-06	0.00012163	0.00021055	1.48e-06	0.0	0.00144605	0.00026796	2.05e-06	702.00995555	700.14503913	700.0775281	-0.06825786	0.00442308	-0.31567277
0.52767	133.90792	3.59e-06	0.00012162	0.00021056	1.48e-06	0.0	0.00144605	0.00026796	2.05e-06	702.00852081	700.145108	700.07658555	-0.06821496	0.00441392	-0.31567203
0.52773	133.91233	3.59e-06	0.00012162	0.00021056	1.48e-06	0.0	0.00144605	0.00026796	2.05e-06	702.00708596	700.14517672	700.07564287	-0.06817202	0.00440476	-0.31567129
0.52778	133.91674	3.59e-06	0.00012161	0.00021057	1.48e-06	0.0	0.00144605	0.00026796	2.05e-06	702.00565098	700.1452453	700.07470007	-0.06812892	0.00439559	-0.31567055
0.52784	133.92114	3.59e-06	0.00012161	0.00021057	1.48e-06	0.0	0.00144605	0.00026796	2.05e-06	702.0042159	700.14531374	700.07375714	-0.06808591	0.00438642	-0.31566981
0.52789	133.92553	3.59e-06	0.0001216	0.00021058	1.48e-06	-0.0	0.00144605	0.00026796	2.05e-06	702.00278069	700.14538204	700.07281409	-0.0680429	0.00437726	-0.31566907
0.52795	133.92992	3.59e-06	0.00012159	0.00021059	1.48e-06	-0.0	0.00144606	0.00026796	2.05e-06	702.00134537	700.14545019	700.07187091	-0.06799984	0.00436809	-0.31566833
0.528	133.9343	3.59e-06	0.00012159	0.00021059	1.48e-06	-0.0	0.00144606	0.00026796	2.05e-06	701.99990993	700.1455182	700.07092761	-0.06795671	0.00435892	-0.31566759
0.52806	133.93868	3.59e-06	0.00012158	0.0002106	1.48e-06	-0.0	0.00144606	0.00026796	2.05e-06	701.99847438	700.14558607	700.06998419	-0.06791353	0.00434975	-0.31566685
0.52811	133.94305	3.59e-06	0.00012158	0.0002106	1.48e-06	-0.0	0.00144606	0.00026796	2.05e-06	701.99703871	700.1456538	700.06904064	-0.06787026	0.00434057	-0.31566611
0.52817	133.94742	3.59e-06	0.00012157	0.00021061	1.48e-06	-0.0	0.00144606	0.00026796	2.05e-06	701.99560293	700.14572138	700.06809697	-0.06782695	0.00433139	-0.31566536
0.52822	133.95178	3.59e-06	0.00012156	0.00021062	1.48e-06	-0.0	0.00144606	0.00026796	2.05e-06	701.99416702	700.14578882	700.06715317	-0.0677837	0.00432222	-0.31566462
0.52828	133.95613	3.58e-06	0.00012156	0.00021062	1.48e-06	0.0	0.00144606	0.00026796	2.05e-06	701.99273101	700.14585611	700.06620925	-0.06774044	0.00431304	-0.31566388
0.52833	133.96048	3.58e-06	0.00012155	0.00021063	1.48e-06	0.0	0.00144606	0.00026796	2.05e-06	701.99129487	700.14592326	700.0652652	-0.06769706	0.00430386	-0.31566314
0.52839	133.96482	3.58e-06	0.00012155	0.00021063	1.48e-06	0.0	0.00144606	0.00026796	2.05e-06	701.98985861	700.14599027	700.06432103	-0.06765366	0.00429468	-0.3156624
0.52844	133.96915	3.58e-06	0.00012154	0.00021064	1.48e-06	0.0	0.00144606	0.00026796	2.05e-06	701.98842224	700.14605714	700.06337673	-0.0676102	0.0042855	-0.31566166
0.5285	133.97348	3.58e-06	0.00012153	0.00021065	1.48e-06	0.0	0.00144606	0.00026796	2.05e-06	701.98698575	700.14612386	700.0624323	-0.0675666	0.00427631	-0.31566091
0.53851	134.65228	3.46e-06	0.00012063	0.00021157	1.46e-06	0.0	0.00144615	0.000268	2.05e-06	701.72346402	700.15584799	699.88826283	-0.05865505	0.00256157	-0.31552411
0.53856	134.65534	3.46e-06	0.00012062	0.00021157	1.46e-06	0.0	0.00144615	0.000268	2.05e-06	701.72200489	700.15588785	699.88729186	-0.05859806	0.00255177	-0.31552335
0.53862	134.6584	3.46e-06	0.00012062	0.00021158	1.46e-06	0.0	0.00144615	0.000268	2.05e-06	701.72054566	700.15592756	699.88632071	-0.05854108	0.00254197	-0.31552259
0.53867	134.66145	3.46e-06	0.00012062	0.00021158	1.46e-06	0.0	0.00144615	0.000268	2.05e-06	701.71908632	700.15596712	699.88534939	-0.05848409	0.00253217	-0.31552182
0.53873	134.66449	3.46e-06	0.00012061	0.00021159	1.46e-06	0.0	0.00144615	0.000268	2.05e-06	701.71762688	700.15600652	699.8843779	-0.05842544	0.00252229	-0.31552106
0.53878	134.66752	3.46e-06	0.00012061	0.00021159	1.46e-06	0.0	0.00144615	0.000268	2.05e-06	701.71616734	700.15604577	699.88340622	-0.05836742	0.00251244	-0.3155203
0.53884	134.67055	3.46e-06	0.0001206	0.00021159	1.46e-06	0.0	0.00144615	0.000268	2.05e-06	701.7147077	700.15608487	699.88243437	-0.05830973	0.0025026	-0.31551953
0.53889	134.67356	3.46e-06	0.0001206	0.0002116	1.46e-06	0.0	0.00144615	0.000268	2.05e-06	701.71324797	700.15612381	699.88146234	-0.05825203	0.00249276	-0.31551877
0.53895	134.67657	3.46e-06	0.0001206	0.0002116	1.46e-06	0.0	0.00144615	0.000268	2.05e-06	701.71178813	700.15616261	699.88049014	-0.05819433	0.00248293	-0.31551801
0.539	134.67957	3.46e-06	0.00012059	0.00021161	1.46e-06	0.0	0.00144615	0.000268	2.05e-06	701.71032819	700.15620124	699.87951776	-0.05813482	0.002473	-0.31551724
0.53906	134.68256	3.46e-06	0.00012059	0.00021161	1.46e-06	-0.0	0.00144615	0.000268	2.05e-06	701.70886816	700.15623973	699.87854519	-0.05807618	0.00246312	-0.31551648
0.53911	134.68554	3.46e-06	0.00012058	0.00021161	1.46e-06	-0.0	0.00144615	0.000268	2.05e-06	701.70740803	700.15627806	699.87757245	-0.05801777	0.00245325	-0.31551571
0.53917	134.68852	3.46e-06	0.00012058	0.00021162	1.46e-06	-0.0	0.00144615	0.000268	2.05e-06	701.70594781	700.15631623	699.87659953	-0.05795935	0.00244338	-0.31551495
0.53922	134.69148	3.46e-06	0.00012058	0.00021162	1.46e-06	-0.0	0.00144615	0.000268	2.05e-06	701.70448749	700.15635425	699.87562643	-0.05790094	0.00243351	-0.31551419
0.53928	134.69444	3.46e-06	0.00012057	0.00021163	1.46e-06	-0.0	0.00144615	0.000268	2.05e-06	701.70302708	700.15639212	699.87465315	-0.05783933	0.00242348	-0.31551342
0.53933	134.69739	3.45e-06	0.00012057	0.00021163	1.46e-06	-0.0	0.00144615	0.000268	2.05e-06	701.70156659	700.15642984	699.87367968	-0.05777945	0.00241353	-0.31551265
0.53939	134.70033	3.45e-06	0.00012056	0.00021163	1.46e-06	-0.0	0.00144615	0.000268	2.05e-06	701.70010602	700.15646739	699.87270603	-0.05771973	0.00240359	-0.31551189
0.53944	134.70326	3.45e-06	0.00012056	0.00021164	1.46e-06	-0.0	0.00144615	0.00026801	2.05e-06	701.69864535	700.1565048	699.87173219	-0.05765997	0.00239365	-0.31551112
0.5395	134.70619	3.45e-06	0.00012056	0.00021164	1.46e-06	-0.0	0.00144615	0.00026801	2.05e-06	701.6971846	700.15654205	699.87075817	-0.05760016	0.00238371	-0.31551036
0.54951	135.06187	3.39e-06	0.00012009	0.00021212	1.44e-06	0.0	0.0014462	0.00026802	2.05e-06	701.43514512	700.16044277	699.6891271	-0.03629609	3.75e-06	-0.31536768
0.54956	135.06244	3.39e-06	0.00012009	0.00021212	1.44e-06	0.0	0.0014462	0.00026802	2.05e-06	701.43386647	700.1604429	699.68808261	-0.03581063	-3.029e-05	-0.31536686
0.54962	135.06298	3.39e-06	0.00012009	0.00021212	1.44e-06	0.0	0.0014462	0.00026802	2.05e-06	701.43259892	700.16044249	699.68703642	-0.0352852	-6.663e-05	-0.31536604
0.54967	135.06348	3.39e-06	0.00012009	0.00021212	1.44e-06	0.0	0.0014462	0.00026802	2.05e-06	701.43134375	700.16044153	699.68598841	-0.03471188	-0.00010574	-0.31536522
0.54973	135.06396	3.39e-06	0.00012009	0.00021212	1.44e-06	0.0	0.0014462	0.00026802	2.05e-06	701.43010249	700.16043996	699.6849384	-0.03408131	-0.00014817	-0.31536439
0.54978	135.06441	3.39e-06	0.00012009	0.00021212	1.44e-06	0.0	0.0014462	0.00026802	2.05e-06	701.428877	700.16043773	699.6838862	-0.03337676	-0.0001949	-0.31536356
0.54984	135.06481	3.39e-06	0.00012009	0.00021212	1.44e-06	0.0	0.0014462	0.00026802	2.05e-06	701.4276697	700.16043478	699.68283153	-0.03257625	-0.00024721	-0.31536273
0.54989	135.06519	3.39e-06	0.00012009	0.00021212	1.44e-06	0.0	0.0014462	0.00026802	2.05e-06	701.42648377	700.16043102	699.68177407	-0.03164816	-0.00030695	-0.3153619
0.54995	135.06552	3.39e-06	0.00012009	0.00021212	1.44e-06	0.0	0.0014462	0.00026802	2.05e-06	701.42532353	700.16042634	699.68071336	-0.03053374	-0.00037757	-0.31536107
0.55	135.06581	3.39e-06	0.00012009	0.00021212	1.44e-06	0.0	0.0014462	0.00026802	2.05e-06	701.42419535	700.16042056	699.67964875	1668.30037785	111.92409153	180.95838654
