# Supplementary material for: Dataset for the simulated biomass pyrolysis in rotary kilns with varying particle residence time distributions
Source: Data Brief. 2021 Nov 23;39:107603. doi: 10.1016/j.dib.2021.107603 (PMC8633881; doi:10.1016/j.dib.2021.107603)
Supplement: Supplementary Data S1 — Supplementary Raw Research Data. This is open data under the CC BY license http://creativecommons.org/licenses/by/4.0/ [file mmc1.zip › supplementary/112/logFiles/log_Pe60]

l,m	Tau,s	F_w,kg/s	F_is,kg/s	F_c,kg/s	F_rt,kg/s	F_w_wet,kg/s	F_it,kg/s	F_g,kg/s	F_H2O_g,kg/s	T_b,K	T_g,K	T_w,K	q_bed,kW/m	q_gas,kW/m	q_loss,kW/m
5e-05	0.00931	0.0	0.0	0.0	0.0	0.00205263	0.0	0.0	0.0	298.62238585	300.54773621	833.0182499	31.71778072	3.02706108	-0.42003286
0.00011	0.02793	0.0	0.0	0.0	0.0	0.00205263	0.0	0.0	0.0	299.09416586	302.94114186	832.88663803	31.68539837	3.02260318	-0.41992954
0.00016	0.04654	0.0	0.0	0.0	0.0	0.00205263	0.0	0.0	0.0	299.56534105	305.33018275	832.75516443	31.65306156	3.0180874	-0.41982633
0.00022	0.06516	0.0	0.0	0.0	0.0	0.00205263	0.0	0.0	0.0	300.03591257	307.71481793	832.62382915	31.62076906	3.01351524	-0.41972324
0.00027	0.08377	0.0	0.0	0.0	0.0	0.00205263	0.0	0.0	0.0	300.50588157	310.09500759	832.49263222	31.58852101	3.00888541	-0.41962025
0.00033	0.10239	0.0	0.0	0.0	0.0	0.00205263	0.0	0.0	0.0	300.97524916	312.47071109	832.36157371	31.5563161	3.0042013	-0.41951737
0.00038	0.121	0.0	0.0	0.0	0.0	0.00205263	0.0	0.0	0.0	301.44401646	314.84189004	832.23065364	31.52415463	2.99946059	-0.4194146
0.00044	0.13961	0.0	0.0	0.0	0.0	0.00205263	0.0	0.0	0.0	301.91218458	317.20850463	832.09987208	31.4920365	2.9946586	-0.41931194
0.00049	0.15823	0.0	0.0	0.0	0.0	0.00205263	0.0	0.0	0.0	302.3797546	319.57051217	831.96922908	31.45996191	2.98980419	-0.41920939
0.0105	3.53603	5e-08	0.0	0.0	0.0	0.00205259	0.0	0.0	0.0	378.51003113	637.72074903	810.54639066	26.23695525	1.36592364	-0.40239398
0.01056	3.55453	5e-08	0.0	0.0	0.0	0.00205258	0.0	0.0	0.0	378.88373179	638.74982353	810.4415751	26.21095027	1.35598307	-0.40231171
0.01061	3.57304	5e-08	0.0	0.0	0.0	0.00205258	0.0	0.0	0.0	379.25698794	639.77126246	810.33689437	26.1849674	1.34607485	-0.40222955
0.01067	3.59154	5e-08	0.0	0.0	0.0	0.00205258	0.0	0.0	0.0	379.62980016	640.78509354	810.23234829	26.15900652	1.33619971	-0.4021475
0.01072	3.61005	5e-08	0.0	0.0	0.0	0.00205258	0.0	0.0	0.0	380.00216901	641.79134499	810.12793663	26.13306752	1.32635838	-0.40206555
0.01078	3.62855	5e-08	0.0	0.0	0.0	0.00205258	0.0	0.0	0.0	380.37409507	642.79004557	810.02365919	26.10715029	1.31655157	-0.40198371
0.01083	3.64705	5e-08	0.0	0.0	0.0	0.00205258	0.0	0.0	0.0	380.74557892	643.78122452	809.91951577	26.08125472	1.30678002	-0.40190198
0.01089	3.66555	6e-08	0.0	0.0	0.0	0.00205257	0.0	0.0	0.0	381.11662111	644.76491161	809.81550614	26.05539766	1.29694219	-0.40182032
0.01094	3.68406	6e-08	0.0	0.0	0.0	0.00205257	0.0	0.0	0.0	381.48722252	645.74105661	809.71163042	26.02956066	1.2871494	-0.40173878
0.011	3.70256	6e-08	0.0	0.0	0.0	0.00205257	0.0	0.0	0.0	381.85738368	646.70969686	809.60788835	26.00373565	1.27745027	-0.40165735
0.01105	3.72106	6e-08	0.0	0.0	0.0	0.00205257	0.0	0.0	0.0	382.22710499	647.67090794	809.50427955	25.9779324	1.26778602	-0.40157603
0.01111	3.73956	6e-08	0.0	0.0	0.0	0.00205257	0.0	0.0	0.0	382.59638701	648.6247191	809.40080379	25.95215082	1.25815728	-0.40149481
0.01116	3.75806	7e-08	0.0	0.0	0.0	0.00205257	0.0	0.0	0.0	382.96523031	649.57116	809.29746086	25.92639081	1.24856464	-0.4014137
0.01122	3.77655	7e-08	0.0	0.0	0.0	0.00205256	0.0	0.0	0.0	383.33363546	650.51026072	809.19425056	25.90065228	1.23900872	-0.40133269
0.01127	3.79505	7e-08	0.0	0.0	0.0	0.00205256	0.0	0.0	0.0	383.70160301	651.44205177	809.09117265	25.87493514	1.22949012	-0.40125179
0.01133	3.81355	7e-08	0.0	0.0	0.0	0.00205256	0.0	0.0	0.0	384.06913353	652.36656406	808.98822693	25.8492393	1.22000946	-0.40117098
0.01138	3.83205	7e-08	0.0	0.0	0.0	0.00205256	0.0	0.0	0.0	384.43622756	653.28382894	808.88541316	25.82356466	1.21056734	-0.40109029
0.01144	3.85054	8e-08	0.0	0.0	0.0	0.00205256	0.0	0.0	0.0	384.80288567	654.19387818	808.78273113	25.79791115	1.20116438	-0.4010097
0.01149	3.86904	8e-08	0.0	0.0	0.0	0.00205255	0.0	0.0	0.0	385.16910841	655.09674396	808.6801806	25.77227865	1.19180118	-0.40092921
0.0215	7.2253	5.01e-06	0.0	0.0	0.0	0.00204761	0.0	0.0	1e-08	445.09051554	733.82250106	791.96632104	21.44065229	0.1797512	-0.38781008
0.02156	7.24368	5.11e-06	0.0	0.0	0.0	0.00204752	0.0	0.0	1e-08	445.3854272	733.95538485	791.88395071	21.41867068	0.17736366	-0.38774542
0.02161	7.26207	5.2e-06	0.0	0.0	0.0	0.00204743	0.0	0.0	1e-08	445.67999114	734.08647994	791.80167184	21.39670925	0.17499906	-0.38768084
0.02167	7.28045	5.29e-06	0.0	0.0	0.0	0.00204733	0.0	0.0	1e-08	445.97420778	734.21580335	791.71948425	21.374768	0.17265721	-0.38761632
0.02172	7.29884	5.39e-06	0.0	0.0	0.0	0.00204724	0.0	0.0	1e-08	446.26807756	734.34337192	791.63738779	21.35284693	0.1703379	-0.38755188
0.02178	7.31722	5.49e-06	0.0	0.0	0.0	0.00204714	0.0	0.0	1e-08	446.56160088	734.46920236	791.55538229	21.33094606	0.16804093	-0.38748751
0.02183	7.3356	5.58e-06	0.0	0.0	0.0	0.00204704	0.0	0.0	1e-08	446.85477817	734.59331121	791.4734676	21.30906466	0.16577083	-0.38742321
0.02189	7.35399	5.68e-06	0.0	0.0	0.0	0.00204694	0.0	0.0	1e-08	447.14760986	734.71571877	791.39164355	21.28720393	0.1635196	-0.38735898
0.02194	7.37237	5.79e-06	0.0	0.0	0.0	0.00204684	0.0	0.0	1e-08	447.44009635	734.83643875	791.30990998	21.2653634	0.16129008	-0.38729482
0.022	7.39075	5.89e-06	0.0	0.0	0.0	0.00204674	0.0	0.0	1e-08	447.73223808	734.95548721	791.22826673	21.24354306	0.1590823	-0.38723074
0.02205	7.40913	5.99e-06	0.0	0.0	0.0	0.00204663	0.0	0.0	1e-08	448.02403547	735.07288023	791.14671366	21.2217429	0.15689603	-0.38716672
0.02211	7.42751	6.1e-06	0.0	0.0	0.0	0.00204653	0.0	0.0	1e-08	448.31548893	735.18863375	791.0652506	21.19996293	0.15473111	-0.38710277
0.02216	7.44589	6.21e-06	0.0	0.0	0.0	0.00204642	0.0	0.0	1e-08	448.60659889	735.30276355	790.98387739	21.17820316	0.15258732	-0.3870389
0.02222	7.46427	6.32e-06	0.0	0.0	0.0	0.00204631	0.0	0.0	1e-08	448.89736576	735.41528527	790.90259389	21.15646358	0.15046448	-0.38697509
0.02227	7.48265	6.43e-06	0.0	0.0	0.0	0.0020462	0.0	0.0	1e-08	449.18778996	735.52621441	790.82139994	21.13474419	0.14836239	-0.38691136
0.02233	7.50102	6.54e-06	0.0	0.0	0.0	0.00204608	0.0	0.0	1e-08	449.47787191	735.63556629	790.74029539	21.11304502	0.14628086	-0.38684769
0.02238	7.5194	6.66e-06	0.0	0.0	0.0	0.00204597	0.0	0.0	1e-08	449.76761203	735.74335612	790.65928007	21.09136605	0.14421969	-0.3867841
0.02244	7.53778	6.77e-06	0.0	0.0	0.0	0.00204585	0.0	0.0	1e-08	450.05701073	735.84959892	790.57835385	21.06970729	0.14217868	-0.38672057
0.02249	7.55615	6.89e-06	0.0	0.0	0.0	0.00204573	0.0	0.0	1e-08	450.34606843	735.95430961	790.49751657	21.04806803	0.14016284	-0.38665712
0.0325	10.89041	9.159e-05	0.0	0.0	0.0	0.00196095	0.0	0.0	9e-08	497.67298964	740.05741149	777.1353879	17.44107224	-0.01939247	-0.37616808
0.03256	10.90867	9.265e-05	0.0	0.0	0.0	0.00195989	0.0	0.0	9e-08	497.90603286	740.03578673	777.06877575	17.42302389	-0.01961358	-0.37611579
0.03261	10.92693	9.373e-05	0.0	0.0	0.0	0.00195881	0.0	0.0	9e-08	498.1388015	740.01393734	777.00223217	17.40499417	-0.01983096	-0.37606355
0.03267	10.9452	9.481e-05	0.0	0.0	0.0	0.00195772	0.0	0.0	9e-08	498.37129583	739.99186576	776.93575708	17.38698307	-0.02004465	-0.37601137
0.03272	10.96346	9.591e-05	0.0	0.0	0.0	0.00195663	0.0	0.0	1e-07	498.60351619	739.96957443	776.86935039	17.36899057	-0.02025468	-0.37595924
0.03278	10.98172	9.701e-05	0.0	0.0	0.0	0.00195552	0.0	0.0	1e-07	498.83546286	739.94706573	776.80301203	17.35101665	-0.02046108	-0.37590717
0.03283	10.99998	9.813e-05	0.0	0.0	0.0	0.00195441	0.0	0.0	1e-07	499.06713616	739.92434205	776.73674191	17.3330613	-0.02066388	-0.37585515
0.03289	11.01824	9.925e-05	0.0	0.0	0.0	0.00195328	0.0	0.0	1e-07	499.29853639	739.90140574	776.67053994	17.31512451	-0.02086311	-0.37580318
0.03294	11.0365	0.00010039	0.0	0.0	0.0	0.00195214	0.0	0.0	1e-07	499.52966386	739.87825914	776.60440604	17.2972063	-0.02105917	-0.37575126
0.033	11.05476	0.00010153	0.0	0.0	0.0	0.00195099	0.0	0.0	1e-07	499.76051887	739.85490429	776.53834013	17.2793067	-0.02125234	-0.3756994
0.03305	11.07302	0.00010269	0.0	0.0	0.0	0.00194984	0.0	0.0	1e-07	499.99110173	739.83134303	776.47234214	17.26142554	-0.02144136	-0.37564759
0.03311	11.09128	0.00010386	0.0	0.0	0.0	0.00194867	0.0	0.0	1e-07	500.22141274	739.80757811	776.40641197	17.24356288	-0.02162696	-0.37559584
0.03316	11.10953	0.00010504	0.0	0.0	0.0	0.00194749	0.0	0.0	1.1e-07	500.45145219	739.78361176	776.34054954	17.22571871	-0.02180919	-0.37554414
0.03322	11.12779	0.00010623	0.0	0.0	0.0	0.0019463	0.0	0.0	1.1e-07	500.6812204	739.75944616	776.27475477	17.20789303	-0.02198805	-0.37549249
0.03327	11.14605	0.00010743	0.0	0.0	0.0	0.0019451	0.0	0.0	1.1e-07	500.91071767	739.7350835	776.20902758	17.19008581	-0.0221636	-0.37544089
0.03333	11.1643	0.00010864	0.0	0.0	0.0	0.00194388	0.0	0.0	1.1e-07	501.13994429	739.71052593	776.14336789	17.17229704	-0.02233584	-0.37538935
0.03338	11.18256	0.00010986	0.0	0.0	0.0	0.00194266	0.0	0.0	1.1e-07	501.36890056	739.68577558	776.07777562	17.15452671	-0.02250483	-0.37533786
0.03344	11.20081	0.00011109	0.0	0.0	0.0	0.00194143	0.0	0.0	1.1e-07	501.5975868	739.66083455	776.01225068	17.1367748	-0.02267057	-0.37528642
0.03349	11.21906	0.00011233	0.0	0.0	0.0	0.00194018	0.0	0.0	1.1e-07	501.82600329	739.63570495	775.94679299	17.1190413	-0.02283311	-0.37523504
0.0435	14.53083	0.0005783	3e-08	0.0	0.0	0.00147369	3e-08	0.0	5.8e-07	539.19878967	733.34028198	765.07682721	14.18331312	-0.01939676	-0.36670211
0.04356	14.54897	0.00058234	4e-08	0.0	0.0	0.00146964	3e-08	0.0	5.8e-07	539.38264812	733.30130938	765.02244334	14.16869981	-0.01927072	-0.36665942
0.04361	14.56711	0.00058639	4e-08	0.0	0.0	0.00146558	3e-08	0.0	5.9e-07	539.56628933	733.26232299	764.96811386	14.15410207	-0.01914403	-0.36661677
0.04367	14.58525	0.00059046	4e-08	0.0	0.0	0.00146151	3e-08	0.0	5.9e-07	539.74971361	733.2233231	764.91383869	14.13951988	-0.01901669	-0.36657417
0.04372	14.60338	0.00059455	4e-08	0.0	0.0	0.00145742	3e-08	0.0	6e-07	539.93292124	733.18430998	764.85961779	14.12495323	-0.0188887	-0.3665316
0.04378	14.62152	0.00059865	4e-08	0.0	0.0	0.00145331	3e-08	0.0	6e-07	540.11591254	733.1452839	764.80545109	14.1104021	-0.01876007	-0.36648908
0.04383	14.63966	0.00060276	4e-08	0.0	0.0	0.00144919	3e-08	0.0	6e-07	540.29868779	733.10624511	764.75133852	14.09586646	-0.01863081	-0.3664466
0.04389	14.65779	0.00060689	4e-08	0.0	0.0	0.00144506	3e-08	0.0	6.1e-07	540.48124731	733.06719388	764.69728003	14.08134631	-0.01850091	-0.36640417
0.04394	14.67593	0.00061103	4e-08	0.0	0.0	0.00144091	3e-08	0.0	6.1e-07	540.66359138	733.02813044	764.64327556	14.06684163	-0.01837039	-0.36636177
0.044	14.69406	0.00061519	4e-08	0.0	0.0	0.00143674	3e-08	0.0	6.2e-07	540.84572032	732.98905505	764.58932504	14.05235239	-0.01823924	-0.36631942
0.04405	14.7122	0.00061937	4e-08	0.0	0.0	0.00143256	3e-08	0.0	6.2e-07	541.02763442	732.94996794	764.53542842	14.03787858	-0.01810747	-0.36627711
0.04411	14.73033	0.00062356	4e-08	0.0	0.0	0.00142837	3e-08	0.0	6.2e-07	541.20933399	732.91086936	764.48158564	14.02342018	-0.01797509	-0.36623484
0.04416	14.74846	0.00062776	4e-08	0.0	0.0	0.00142416	3e-08	0.0	6.3e-07	541.39081933	732.87175951	764.42779664	14.00897717	-0.01784209	-0.36619262
0.04422	14.76659	0.00063198	4e-08	0.0	0.0	0.00141994	3e-08	0.0	6.3e-07	541.57209074	732.83263863	764.37406135	13.99454954	-0.01770849	-0.36615044
0.04427	14.78472	0.00063621	4e-08	0.0	0.0	0.0014157	3e-08	0.0	6.4e-07	541.75314852	732.79350694	764.32037972	13.98013726	-0.01757428	-0.3661083
0.04433	14.80285	0.00064046	5e-08	0.0	0.0	0.00141145	4e-08	0.0	6.4e-07	541.93399299	732.75436464	764.26675168	13.96574029	-0.01743943	-0.3660662
0.04438	14.82098	0.00064472	5e-08	0.0	0.0	0.00140718	4e-08	1e-08	6.5e-07	542.11462442	732.71521185	764.21317718	13.95135863	-0.01730398	-0.36602414
0.04444	14.83911	0.00064899	5e-08	0.0	0.0	0.0014029	4e-08	1e-08	6.5e-07	542.29504313	732.67604874	764.15965616	13.93699229	-0.01716796	-0.36598213
0.04449	14.85724	0.00065328	5e-08	0.0	0.0	0.0013986	4e-08	1e-08	6.5e-07	542.47524942	732.63687559	764.10618855	13.92264124	-0.01703135	-0.36594016
0.05455	18.16403	0.00152552	6e-07	0.0	1e-08	0.00052417	7.1e-07	1.1e-07	1.53e-06	572.20197735	725.17740512	755.16262331	11.53302939	0.01859528	-0.35891937
0.05461	18.18205	0.00152977	6e-07	0.0	1e-08	0.00051989	7.2e-07	1.1e-07	1.53e-06	572.34839868	725.1326596	755.11804562	11.52114852	0.01887297	-0.35888437
0.05466	18.20006	0.00153401	6.1e-07	0.0	1e-08	0.00051564	7.3e-07	1.1e-07	1.54e-06	572.49466337	725.08782904	755.07351149	11.50927922	0.01915204	-0.35884941
0.05472	18.21807	0.00153822	6.2e-07	0.0	1e-08	0.0005114	7.3e-07	1.1e-07	1.54e-06	572.64077167	725.04291262	755.02902087	11.49742147	0.01943247	-0.35881449
0.05477	18.23607	0.00154243	6.2e-07	0.0	1e-08	0.00050717	7.4e-07	1.1e-07	1.55e-06	572.7867238	724.99790952	754.9845737	11.48557554	0.01971387	-0.35877959
0.05483	18.25408	0.00154661	6.3e-07	0.0	1e-08	0.00050297	7.5e-07	1.1e-07	1.55e-06	572.93252004	724.95281924	754.94016995	11.4737409	0.01999698	-0.35874474
0.05488	18.27209	0.00155078	6.4e-07	0.0	1e-08	0.00049878	7.6e-07	1.1e-07	1.55e-06	573.0781606	724.90764069	754.89580957	11.46191777	0.02028149	-0.35870991
0.05494	18.2901	0.00155493	6.4e-07	0.0	1e-08	0.0004946	7.7e-07	1.2e-07	1.56e-06	573.22364571	724.86237307	754.8514925	11.45010612	0.0205674	-0.35867512
0.05499	18.3081	0.00155906	6.5e-07	0.0	1e-08	0.00049045	7.8e-07	1.2e-07	1.56e-06	573.3689756	724.81701555	754.8072187	11.43830594	0.02085471	-0.35864037
0.05505	18.32611	0.00156318	6.6e-07	0.0	1e-08	0.0004863	7.9e-07	1.2e-07	1.57e-06	573.51415052	724.77156732	754.76298812	11.42651721	0.02114345	-0.35860565
0.0551	18.34412	0.00156728	6.7e-07	0.0	1e-08	0.00048218	8e-07	1.2e-07	1.57e-06	573.65917068	724.72602755	754.71880071	11.41473991	0.02143362	-0.35857096
0.05516	18.36212	0.00157136	6.7e-07	0.0	1e-08	0.00047808	8.1e-07	1.2e-07	1.57e-06	573.80403632	724.68039545	754.67465642	11.40297403	0.02172523	-0.35853631
0.05521	18.38012	0.00157543	6.8e-07	0.0	1e-08	0.00047399	8.2e-07	1.2e-07	1.58e-06	573.94874767	724.63467019	754.63055521	11.39121954	0.02201828	-0.35850169
0.05527	18.39813	0.00157948	6.9e-07	0.0	1e-08	0.00046992	8.3e-07	1.3e-07	1.58e-06	574.09330495	724.58885097	754.58649702	11.37947644	0.02231279	-0.3584671
0.05532	18.41613	0.00158351	6.9e-07	0.0	1e-08	0.00046586	8.5e-07	1.3e-07	1.59e-06	574.23770839	724.54293696	754.54248181	11.3677447	0.02260877	-0.35843255
0.05538	18.43413	0.00158752	7e-07	0.0	1e-08	0.00046183	8.6e-07	1.3e-07	1.59e-06	574.3819582	724.49692738	754.49850953	11.3560243	0.02290622	-0.35839803
0.05543	18.45213	0.00159152	7.1e-07	0.0	1e-08	0.00045781	8.7e-07	1.3e-07	1.59e-06	574.52605462	724.4508214	754.45458013	11.34431524	0.02320516	-0.35836354
0.05549	18.47013	0.00159549	7.2e-07	0.0	1e-08	0.00045381	8.8e-07	1.3e-07	1.6e-06	574.66999786	724.40461823	754.41069357	11.33261748	0.02350559	-0.35832909
0.06555	21.75329	0.0019963	3.47e-06	0.0	5e-08	4.429e-05	5.64e-06	8.8e-07	2.01e-06	598.59855194	713.77996469	747.05238798	9.36770473	0.10832445	-0.35255266
0.06561	21.77117	0.00199697	3.49e-06	0.0	5e-08	4.354e-05	5.69e-06	8.9e-07	2.01e-06	598.71674569	713.7094575	747.01560246	9.35787705	0.10894874	-0.35252379
0.06566	21.78905	0.00199762	3.52e-06	0.0	5e-08	4.28e-05	5.73e-06	8.9e-07	2.01e-06	598.83480774	713.63883644	746.9788515	9.3480588	0.10957443	-0.35249493
0.06572	21.80693	0.00199827	3.54e-06	0.0	5e-08	4.207e-05	5.78e-06	9e-07	2.01e-06	598.95273818	713.56810229	746.94213506	9.33825002	0.11020149	-0.35246611
0.06577	21.82481	0.00199891	3.56e-06	0.0	5e-08	4.135e-05	5.83e-06	9.1e-07	2.01e-06	599.07053705	713.4972558	746.90545308	9.32845071	0.11082993	-0.35243731
0.06583	21.84269	0.00199954	3.59e-06	0.0	5e-08	4.065e-05	5.88e-06	9.2e-07	2.01e-06	599.18820443	713.42629777	746.86880554	9.31866092	0.11145974	-0.35240855
0.06588	21.86057	0.00200015	3.61e-06	0.0	5e-08	3.995e-05	5.92e-06	9.2e-07	2.01e-06	599.30574038	713.35522899	746.83219238	9.30888068	0.11209089	-0.3523798
0.06594	21.87844	0.00200076	3.64e-06	0.0	5e-08	3.926e-05	5.97e-06	9.3e-07	2.01e-06	599.42314497	713.28405024	746.79561358	9.29911032	0.1127234	-0.35235109
0.06599	21.89632	0.00200135	3.66e-06	0.0	6e-08	3.858e-05	6.02e-06	9.4e-07	2.01e-06	599.54041826	713.21276232	746.75906908	9.28935126	0.11335728	-0.3523224
0.06605	21.91419	0.00200194	3.69e-06	0.0	6e-08	3.792e-05	6.07e-06	9.5e-07	2.01e-06	599.65756036	713.14136599	746.72255885	9.27960059	0.11399245	-0.35229374
0.0661	21.93207	0.00200251	3.71e-06	0.0	6e-08	3.726e-05	6.12e-06	9.6e-07	2.02e-06	599.7745713	713.0698621	746.68608284	9.26985972	0.11462893	-0.3522651
0.06616	21.94994	0.00200308	3.74e-06	0.0	6e-08	3.661e-05	6.17e-06	9.6e-07	2.02e-06	599.89145116	712.99825147	746.64964101	9.26012871	0.11526671	-0.35223649
0.06621	21.96781	0.00200363	3.76e-06	0.0	6e-08	3.597e-05	6.22e-06	9.7e-07	2.02e-06	600.00820002	712.92653492	746.61323332	9.25040762	0.11590579	-0.35220791
0.06627	21.98569	0.00200418	3.79e-06	0.0	6e-08	3.534e-05	6.27e-06	9.8e-07	2.02e-06	600.12481795	712.85471329	746.57685973	9.24069649	0.11654614	-0.35217936
0.06632	22.00356	0.00200471	3.81e-06	0.0	6e-08	3.472e-05	6.32e-06	9.9e-07	2.02e-06	600.24130501	712.78278742	746.5405202	9.23099539	0.11718775	-0.35215083
0.06638	22.02143	0.00200524	3.84e-06	0.0	6e-08	3.411e-05	6.37e-06	1e-06	2.02e-06	600.35766129	712.71075814	746.50421468	9.22130439	0.11783063	-0.35212233
0.06643	22.0393	0.00200576	3.86e-06	0.0	6e-08	3.351e-05	6.42e-06	1e-06	2.02e-06	600.47388686	712.63862631	746.46794313	9.21162355	0.11847475	-0.35209386
0.06649	22.05717	0.00200626	3.89e-06	0.0	6e-08	3.291e-05	6.47e-06	1.01e-06	2.02e-06	600.5899818	712.56639278	746.43170551	9.20195294	0.1191201	-0.35206541
0.07655	25.31615	0.00201325	1.082e-05	1e-08	2e-07	5.2e-07	2.221e-05	3.57e-06	2.05e-06	619.71764876	698.66764556	740.33263915	7.58658967	0.24561378	-0.34727741
0.07661	25.3339	0.00201306	1.087e-05	1e-08	2e-07	5.1e-07	2.234e-05	3.59e-06	2.05e-06	619.81109951	698.59378314	740.30202574	7.57857573	0.24628557	-0.34725338
0.07666	25.35164	0.00201287	1.093e-05	1e-08	2.1e-07	4.9e-07	2.246e-05	3.61e-06	2.05e-06	619.90443579	698.52000255	740.2714399	7.57056973	0.24695654	-0.34722937
0.07672	25.36939	0.00201268	1.098e-05	1e-08	2.1e-07	4.8e-07	2.259e-05	3.63e-06	2.05e-06	619.99765768	698.4463046	740.2408816	7.56257154	0.24762665	-0.34720538
0.07677	25.38714	0.00201249	1.103e-05	1e-08	2.1e-07	4.7e-07	2.272e-05	3.65e-06	2.05e-06	620.09076529	698.37269011	740.21035082	7.55458107	0.24829592	-0.34718141
0.07683	25.40488	0.0020123	1.108e-05	1e-08	2.1e-07	4.5e-07	2.285e-05	3.68e-06	2.05e-06	620.18375869	698.29915989	740.17984753	7.5465982	0.24896433	-0.34715746
0.07688	25.42262	0.00201211	1.113e-05	1e-08	2.1e-07	4.4e-07	2.298e-05	3.7e-06	2.05e-06	620.27663798	698.22571476	740.1493717	7.5386228	0.24963188	-0.34713354
0.07694	25.44037	0.00201191	1.119e-05	1e-08	2.1e-07	4.3e-07	2.311e-05	3.72e-06	2.05e-06	620.36940324	698.15235552	740.11892332	7.53065477	0.25029855	-0.34710963
0.07699	25.45811	0.00201172	1.124e-05	1e-08	2.1e-07	4.2e-07	2.325e-05	3.74e-06	2.05e-06	620.46205456	698.07908296	740.08850235	7.52269395	0.25096433	-0.34708575
0.07705	25.47585	0.00201152	1.129e-05	1e-08	2.1e-07	4.1e-07	2.338e-05	3.76e-06	2.05e-06	620.55459202	698.00589789	740.05810877	7.51474023	0.25162923	-0.34706189
0.0771	25.49359	0.00201132	1.134e-05	1e-08	2.2e-07	3.9e-07	2.351e-05	3.78e-06	2.05e-06	620.64701569	697.9328011	740.02774257	7.50679953	0.25229323	-0.34703805
0.07716	25.51133	0.00201112	1.14e-05	1e-08	2.2e-07	3.8e-07	2.364e-05	3.81e-06	2.05e-06	620.73932574	697.85979337	739.99740368	7.49887956	0.25295632	-0.34701423
0.07721	25.52907	0.00201092	1.145e-05	1e-08	2.2e-07	3.7e-07	2.378e-05	3.83e-06	2.05e-06	620.83152243	697.78687551	739.96709205	7.49095448	0.2536185	-0.34699044
0.07727	25.54681	0.00201072	1.15e-05	1e-08	2.2e-07	3.6e-07	2.391e-05	3.85e-06	2.05e-06	620.92360568	697.71404828	739.93680769	7.48303722	0.25427976	-0.34696666
0.07732	25.56455	0.00201052	1.156e-05	1e-08	2.2e-07	3.5e-07	2.405e-05	3.87e-06	2.05e-06	621.01557557	697.64131245	739.90655057	7.47512771	0.25494009	-0.34694291
0.07738	25.58228	0.00201032	1.161e-05	1e-08	2.2e-07	3.4e-07	2.418e-05	3.9e-06	2.05e-06	621.10743221	697.5686688	739.87632068	7.46722591	0.25559949	-0.34691918
0.07743	25.60002	0.00201011	1.166e-05	1e-08	2.2e-07	3.3e-07	2.432e-05	3.92e-06	2.05e-06	621.19917567	697.4961181	739.84611798	7.45933176	0.25625795	-0.34689547
0.07749	25.61776	0.00200991	1.172e-05	1e-08	2.2e-07	3.2e-07	2.446e-05	3.94e-06	2.05e-06	621.29080605	697.4236611	739.81594245	7.45144523	0.25691545	-0.34687178
0.08755	28.852	0.00195544	2.451e-05	5e-08	5.5e-07	0.0	6.014e-05	9.9e-06	2.05e-06	636.25593026	686.30813572	734.72419604	6.14486413	0.35620355	-0.34287451
0.08761	28.86961	0.00195505	2.459e-05	5e-08	5.5e-07	0.0	6.04e-05	9.94e-06	2.05e-06	636.3284066	686.26098692	734.69858116	6.13844617	0.3566163	-0.3428544
0.08766	28.88722	0.00195465	2.468e-05	5e-08	5.5e-07	0.0	6.066e-05	9.99e-06	2.05e-06	636.40078769	686.21399396	734.67298883	6.1320231	0.35702762	-0.34283431
0.08772	28.90483	0.00195426	2.477e-05	5e-08	5.5e-07	0.0	6.092e-05	1.003e-05	2.05e-06	636.47307348	686.1671568	734.64741908	6.12560704	0.35743748	-0.34281424
0.08777	28.92243	0.00195386	2.485e-05	5e-08	5.6e-07	0.0	6.118e-05	1.008e-05	2.05e-06	636.54526405	686.12047541	734.62187188	6.11919803	0.3578459	-0.34279418
0.08783	28.94004	0.00195346	2.494e-05	5e-08	5.6e-07	0.0	6.145e-05	1.012e-05	2.05e-06	636.61735949	686.07394972	734.59634721	6.11279607	0.35825286	-0.34277414
0.08788	28.95765	0.00195307	2.503e-05	5e-08	5.6e-07	0.0	6.171e-05	1.016e-05	2.05e-06	636.68935989	686.0275797	734.57084506	6.1064012	0.35865838	-0.34275412
0.08794	28.97525	0.00195267	2.512e-05	5e-08	5.6e-07	0.0	6.198e-05	1.021e-05	2.05e-06	636.76126533	685.98136528	734.5453654	6.10001342	0.35906244	-0.34273412
0.08799	28.99286	0.00195227	2.52e-05	5e-08	5.7e-07	0.0	6.224e-05	1.025e-05	2.05e-06	636.8330759	685.93530641	734.51990821	6.09363277	0.35946507	-0.34271414
0.08805	29.01046	0.00195187	2.529e-05	5e-08	5.7e-07	0.0	6.251e-05	1.03e-05	2.05e-06	636.9047917	685.88940303	734.49447347	6.08725928	0.35986624	-0.34269417
0.0881	29.02807	0.00195146	2.538e-05	5e-08	5.7e-07	0.0	6.277e-05	1.034e-05	2.05e-06	636.97641281	685.84365507	734.46906116	6.08089296	0.36026597	-0.34267422
0.08816	29.04567	0.00195106	2.547e-05	5e-08	5.7e-07	0.0	6.304e-05	1.039e-05	2.05e-06	637.04793932	685.79806247	734.44367125	6.07453385	0.36066426	-0.34265429
0.08821	29.06327	0.00195065	2.556e-05	5e-08	5.8e-07	0.0	6.331e-05	1.043e-05	2.05e-06	637.11937133	685.75262516	734.41830372	6.06818198	0.36106111	-0.34263437
0.08827	29.08088	0.00195025	2.564e-05	5e-08	5.8e-07	0.0	6.358e-05	1.048e-05	2.05e-06	637.19070891	685.70734307	734.39295856	6.06183623	0.36145651	-0.34261447
0.08832	29.09848	0.00194984	2.573e-05	5e-08	5.8e-07	0.0	6.385e-05	1.052e-05	2.05e-06	637.26195216	685.66221612	734.36763574	6.05549655	0.36185047	-0.34259459
0.08838	29.11608	0.00194943	2.582e-05	5e-08	5.8e-07	0.0	6.412e-05	1.057e-05	2.05e-06	637.33310115	685.61724425	734.34233525	6.04916551	0.36224299	-0.34257473
0.08843	29.13368	0.00194902	2.591e-05	5e-08	5.9e-07	0.0	6.439e-05	1.062e-05	2.05e-06	637.40415598	685.57242737	734.31705707	6.04284169	0.36263408	-0.34255489
0.08849	29.15128	0.00194861	2.6e-05	5e-08	5.9e-07	0.0	6.466e-05	1.066e-05	2.05e-06	637.47511674	685.5277654	734.29180116	6.03652511	0.36302373	-0.34253506
0.09855	32.36018	0.00185433	4.543e-05	1.9e-07	1.15e-06	0.0	0.00012801	2.146e-05	2.05e-06	648.96823605	679.77592892	730.02392577	4.99284943	0.41216718	-0.33918468
0.09861	32.37765	0.00185371	4.555e-05	2e-07	1.15e-06	0.0	0.00012844	2.153e-05	2.05e-06	649.02337502	679.75632702	730.0024269	4.98770021	0.41233246	-0.33916774
0.09866	32.39512	0.00185309	4.567e-05	2e-07	1.16e-06	0.0	0.00012886	2.161e-05	2.05e-06	649.07843564	679.73683718	729.98094674	4.98260183	0.41248912	-0.33915093
0.09872	32.41259	0.00185247	4.579e-05	2e-07	1.16e-06	0.0	0.00012928	2.168e-05	2.05e-06	649.13341864	679.71745676	729.95948515	4.97752409	0.41264229	-0.33913417
0.09877	32.43006	0.00185184	4.592e-05	2e-07	1.17e-06	0.0	0.00012971	2.175e-05	2.05e-06	649.18832433	679.69818472	729.93804205	4.97240735	0.41280206	-0.33911731
0.09883	32.44753	0.00185122	4.604e-05	2e-07	1.17e-06	0.0	0.00013013	2.182e-05	2.05e-06	649.24315214	679.67902304	729.91661756	4.96729061	0.41296184	-0.33910046
0.09888	32.465	0.00185059	4.616e-05	2e-07	1.17e-06	0.0	0.00013056	2.19e-05	2.05e-06	649.29790207	679.65997175	729.89521169	4.96217387	0.41312161	-0.3390836
0.09894	32.48246	0.00184996	4.628e-05	2e-07	1.18e-06	0.0	0.00013098	2.197e-05	2.05e-06	649.35257412	679.64103083	729.87382444	4.95705983	0.41328093	-0.33906675
0.09899	32.49993	0.00184933	4.641e-05	2e-07	1.18e-06	0.0	0.00013141	2.204e-05	2.05e-06	649.40716834	679.62220015	729.85245579	4.95204592	0.41342354	-0.33905015
0.09905	32.51739	0.0018487	4.653e-05	2.1e-07	1.18e-06	0.0	0.00013184	2.212e-05	2.05e-06	649.46168616	679.60347454	729.83110544	4.9469614	0.41357793	-0.33903337
0.0991	32.53486	0.00184807	4.665e-05	2.1e-07	1.19e-06	0.0	0.00013227	2.219e-05	2.05e-06	649.51612658	679.58485765	729.8097736	4.94187687	0.41373233	-0.3390166
0.09916	32.55232	0.00184744	4.678e-05	2.1e-07	1.19e-06	0.0	0.0001327	2.226e-05	2.05e-06	649.57048959	679.56634948	729.78846028	4.93679235	0.41388672	-0.33899982
0.09921	32.56978	0.0018468	4.69e-05	2.1e-07	1.2e-06	0.0	0.00013313	2.234e-05	2.05e-06	649.62477518	679.54795002	729.76716547	4.93170783	0.41404112	-0.33898304
0.09927	32.58724	0.00184617	4.703e-05	2.1e-07	1.2e-06	0.0	0.00013356	2.241e-05	2.05e-06	649.67898336	679.52965928	729.74588918	4.92667608	0.41418656	-0.3389664
0.09932	32.6047	0.00184553	4.715e-05	2.1e-07	1.2e-06	0.0	0.00013399	2.249e-05	2.05e-06	649.73311491	679.51147445	729.72463123	4.92166149	0.41432911	-0.33894979
0.09938	32.62216	0.0018449	4.727e-05	2.1e-07	1.21e-06	0.0	0.00013443	2.256e-05	2.05e-06	649.78717008	679.49339461	729.70339159	4.91660939	0.41447801	-0.3389331
0.09943	32.63962	0.00184426	4.74e-05	2.1e-07	1.21e-06	0.0	0.00013486	2.264e-05	2.05e-06	649.84114831	679.47542176	729.68217036	4.91155729	0.41462691	-0.3389164
0.09949	32.65708	0.00184362	4.752e-05	2.2e-07	1.21e-06	0.0	0.00013529	2.271e-05	2.05e-06	649.89504961	679.4575559	729.66096754	4.90650519	0.41477581	-0.3388997
0.10955	35.84004	0.00170855	7.273e-05	6e-07	2.01e-06	-0.0	0.00022793	3.875e-05	2.05e-06	658.55628009	677.67144417	726.07170949	4.07791453	0.4277628	-0.33608181
0.1096	35.85737	0.00170772	7.287e-05	6.1e-07	2.02e-06	-0.0	0.0002285	3.885e-05	2.05e-06	658.59752204	677.6682319	726.0535882	4.07385861	0.42777214	-0.33606758
0.10966	35.8747	0.00170689	7.302e-05	6.1e-07	2.02e-06	-0.0	0.00022908	3.895e-05	2.05e-06	658.63870308	677.66507536	726.03548211	4.06980747	0.42778094	-0.33605337
0.10971	35.89202	0.00170606	7.317e-05	6.1e-07	2.03e-06	-0.0	0.00022965	3.905e-05	2.05e-06	658.67982328	677.66197432	726.0173912	4.06576109	0.42778921	-0.33603916
0.10977	35.90935	0.00170523	7.332e-05	6.2e-07	2.03e-06	-0.0	0.00023023	3.915e-05	2.05e-06	658.72088274	677.65892856	725.99931545	4.06171948	0.42779694	-0.33602497
0.10982	35.92667	0.00170439	7.347e-05	6.2e-07	2.04e-06	-0.0	0.0002308	3.925e-05	2.05e-06	658.76188154	677.65593786	725.98125486	4.05768261	0.42780414	-0.33601079
0.10988	35.944	0.00170356	7.362e-05	6.2e-07	2.04e-06	-0.0	0.00023138	3.935e-05	2.05e-06	658.80281975	677.65300201	725.9632094	4.05365051	0.42781081	-0.33599663
0.10993	35.96132	0.00170273	7.377e-05	6.3e-07	2.05e-06	-0.0	0.00023196	3.945e-05	2.05e-06	658.84369748	677.65012078	725.94517906	4.04962318	0.42781693	-0.33598247
0.10999	35.97864	0.00170189	7.392e-05	6.3e-07	2.05e-06	-0.0	0.00023253	3.956e-05	2.05e-06	658.88451479	677.64729395	725.92716382	4.0456063	0.42782189	-0.33596834
0.11004	35.99596	0.00170105	7.407e-05	6.3e-07	2.06e-06	-0.0	0.00023311	3.966e-05	2.05e-06	658.92527188	677.64452103	725.90916366	4.04158776	0.42782703	-0.33595421
0.1101	36.01328	0.00170022	7.422e-05	6.4e-07	2.06e-06	-0.0	0.00023369	3.976e-05	2.05e-06	658.96596872	677.64180211	725.89117856	4.03757631	0.42783139	-0.33594009
0.11015	36.0306	0.00169938	7.437e-05	6.4e-07	2.07e-06	-0.0	0.00023427	3.986e-05	2.05e-06	659.00660543	677.63913686	725.87320852	4.03356734	0.42783547	-0.33592599
0.11021	36.04792	0.00169854	7.452e-05	6.4e-07	2.07e-06	-0.0	0.00023485	3.996e-05	2.05e-06	659.04718206	677.63652515	725.85525352	4.02957281	0.42783795	-0.33591191
0.11026	36.06524	0.0016977	7.467e-05	6.4e-07	2.08e-06	-0.0	0.00023543	4.006e-05	2.05e-06	659.08769886	677.63396634	725.83731351	4.0255809	0.42784013	-0.33589785
0.11032	36.08256	0.00169686	7.482e-05	6.5e-07	2.08e-06	-0.0	0.00023601	4.016e-05	2.05e-06	659.12815589	677.6314603	725.81938848	4.02158168	0.42784313	-0.33588376
0.11037	36.09987	0.00169602	7.497e-05	6.5e-07	2.09e-06	-0.0	0.00023659	4.026e-05	2.05e-06	659.16855301	677.62900736	725.80147847	4.01758247	0.42784613	-0.33586968
0.11043	36.11719	0.00169517	7.512e-05	6.5e-07	2.09e-06	0.0	0.00023717	4.036e-05	2.05e-06	659.20889022	677.62660753	725.78358346	4.01364079	0.42784288	-0.33585574
0.11048	36.1345	0.00169433	7.527e-05	6.6e-07	2.1e-06	0.0	0.00023776	4.047e-05	2.05e-06	659.24916855	677.6242582	725.76570328	4.00966412	0.42784342	-0.33584171
0.12055	39.29088	0.0015275	0.00010398	1.48e-06	3.05e-06	-0.0	0.00035376	6.081e-05	2.05e-06	665.70173523	677.88328178	722.72992875	3.35473224	0.42094561	-0.33345834
0.1206	39.30806	0.00152653	0.00010414	1.49e-06	3.06e-06	-0.0	0.00035443	6.093e-05	2.05e-06	665.73243926	677.88754432	722.71454945	3.35151945	0.42087732	-0.33344625
0.12066	39.32524	0.00152556	0.0001043	1.49e-06	3.07e-06	-0.0	0.00035511	6.105e-05	2.05e-06	665.76309856	677.89182953	722.69918248	3.34830666	0.42080904	-0.33343416
0.12071	39.34242	0.0015246	0.00010446	1.5e-06	3.07e-06	-0.0	0.00035578	6.116e-05	2.05e-06	665.79371312	677.8961374	722.68382783	3.3451003	0.42074028	-0.33342209
0.12077	39.3596	0.00152363	0.00010463	1.5e-06	3.08e-06	-0.0	0.00035646	6.128e-05	2.05e-06	665.82428308	677.90046775	722.66848549	3.34192488	0.42066929	-0.3334101
0.12082	39.37677	0.00152266	0.00010479	1.51e-06	3.08e-06	-0.0	0.00035714	6.14e-05	2.05e-06	665.85480909	677.9048196	722.65315534	3.33872779	0.42059986	-0.33339805
0.12088	39.39395	0.00152169	0.00010495	1.52e-06	3.09e-06	-0.0	0.00035782	6.152e-05	2.05e-06	665.88529068	677.90919363	722.63783746	3.3355307	0.42053044	-0.33338601
0.12093	39.41112	0.00152072	0.00010511	1.52e-06	3.09e-06	-0.0	0.00035849	6.164e-05	2.05e-06	665.91572787	677.91358985	722.62253185	3.33233361	0.42046101	-0.33337396
0.12099	39.4283	0.00151975	0.00010527	1.53e-06	3.1e-06	-0.0	0.00035917	6.176e-05	2.05e-06	665.94612066	677.91800824	722.60723852	3.3291758	0.42038887	-0.33336202
0.12104	39.44547	0.00151877	0.00010543	1.53e-06	3.1e-06	0.0	0.00035985	6.188e-05	2.05e-06	665.97646985	677.92244762	722.59195731	3.32599479	0.42031833	-0.33335001
0.1211	39.46265	0.0015178	0.00010559	1.54e-06	3.11e-06	0.0	0.00036053	6.2e-05	2.05e-06	666.00677496	677.9269087	722.57668832	3.32281315	0.42024784	-0.333338
0.12115	39.47982	0.00151683	0.00010575	1.55e-06	3.11e-06	0.0	0.00036121	6.212e-05	2.05e-06	666.03703599	677.93139149	722.56143155	3.31963151	0.42017734	-0.333326
0.12121	39.49699	0.00151586	0.00010592	1.55e-06	3.12e-06	0.0	0.00036189	6.224e-05	2.05e-06	666.06725293	677.93589599	722.546187	3.3164798	0.42010472	-0.33331407
0.12126	39.51416	0.00151488	0.00010608	1.56e-06	3.13e-06	0.0	0.00036257	6.236e-05	2.05e-06	666.09742642	677.94042129	722.53095455	3.31332065	0.42003263	-0.33330212
0.12132	39.53133	0.00151391	0.00010624	1.57e-06	3.13e-06	0.0	0.00036325	6.248e-05	2.05e-06	666.12755629	677.94496761	722.51573425	3.31015453	0.41996104	-0.33329016
0.12137	39.5485	0.00151294	0.0001064	1.57e-06	3.14e-06	0.0	0.00036393	6.26e-05	2.05e-06	666.1576424	677.94953518	722.50052611	3.30698841	0.41988944	-0.33327819
0.12143	39.56567	0.00151196	0.00010656	1.58e-06	3.14e-06	0.0	0.00036461	6.272e-05	2.05e-06	666.18768475	677.95412398	722.48533013	3.30384302	0.41981644	-0.33326628
0.12148	39.58284	0.00151099	0.00010672	1.58e-06	3.15e-06	-0.0	0.0003653	6.284e-05	2.05e-06	666.21768377	677.95873341	722.47014624	3.3007046	0.41974297	-0.33325438
0.13155	42.71196	0.00132749	0.00013617	3.02e-06	4.15e-06	-0.0	0.00049409	8.566e-05	2.05e-06	671.05210897	679.05830322	719.88296243	2.78071232	0.40308433	-0.33122315
0.1316	42.72899	0.00132647	0.00013633	3.03e-06	4.15e-06	0.0	0.0004948	8.579e-05	2.05e-06	671.07534622	679.06528252	719.86980674	2.77814965	0.40297924	-0.33121281
0.13166	42.74602	0.00132545	0.00013649	3.04e-06	4.16e-06	0.0	0.00049552	8.592e-05	2.05e-06	671.09855301	679.07226862	719.85666107	2.77559577	0.40287379	-0.3312025
0.13171	42.76305	0.00132443	0.00013665	3.05e-06	4.16e-06	0.0	0.00049624	8.605e-05	2.05e-06	671.12172954	679.07926134	719.84352539	2.77303737	0.40276853	-0.33119218
0.13177	42.78007	0.00132341	0.00013681	3.06e-06	4.17e-06	-0.0	0.00049696	8.617e-05	2.05e-06	671.14487572	679.08626077	719.83039972	2.77048774	0.40266291	-0.33118188
0.13182	42.7971	0.00132239	0.00013697	3.07e-06	4.17e-06	-0.0	0.00049767	8.63e-05	2.05e-06	671.16799173	679.09326675	719.81728402	2.76793815	0.40255728	-0.33117158
0.13188	42.81413	0.00132137	0.00013713	3.08e-06	4.18e-06	0.0	0.00049839	8.643e-05	2.05e-06	671.19107759	679.10027929	719.8041783	2.76538919	0.40245163	-0.33116129
0.13193	42.83115	0.00132035	0.00013728	3.09e-06	4.19e-06	0.0	0.00049911	8.656e-05	2.05e-06	671.2141333	679.10729836	719.79108256	2.76284924	0.40234562	-0.33115101
0.13199	42.84817	0.00131934	0.00013744	3.1e-06	4.19e-06	0.0	0.00049983	8.668e-05	2.05e-06	671.23715908	679.11432382	719.77799676	2.76030474	0.40223978	-0.33114073
0.13204	42.8652	0.00131832	0.0001376	3.11e-06	4.2e-06	-0.0	0.00050054	8.681e-05	2.05e-06	671.26015482	679.12135574	719.76492091	2.75776866	0.40213361	-0.33113047
0.1321	42.88222	0.0013173	0.00013776	3.12e-06	4.2e-06	-0.0	0.00050126	8.694e-05	2.05e-06	671.28312071	679.12839398	719.751855	2.75523304	0.40202742	-0.33112021
0.13215	42.89924	0.00131628	0.00013792	3.13e-06	4.21e-06	-0.0	0.00050198	8.707e-05	2.05e-06	671.30605677	679.13543852	719.738799	2.7526977	0.40192121	-0.33110996
0.13221	42.91626	0.00131526	0.00013807	3.14e-06	4.21e-06	0.0	0.0005027	8.72e-05	2.05e-06	671.328963	679.14248937	719.72575294	2.75017157	0.40181464	-0.33109972
0.13226	42.93328	0.00131424	0.00013823	3.15e-06	4.22e-06	0.0	0.00050342	8.732e-05	2.05e-06	671.35183961	679.14954636	719.71271676	2.74764086	0.40170825	-0.33108948
0.13232	42.9503	0.00131322	0.00013839	3.16e-06	4.22e-06	-0.0	0.00050413	8.745e-05	2.05e-06	671.3746865	679.15660957	719.6996905	2.74511824	0.40160154	-0.33107926
0.13237	42.96732	0.0013122	0.00013855	3.17e-06	4.23e-06	-0.0	0.00050485	8.758e-05	2.05e-06	671.39750386	679.16367887	719.68667411	2.74259647	0.40149479	-0.33106904
0.13243	42.98434	0.00131118	0.00013871	3.18e-06	4.23e-06	-0.0	0.00050557	8.771e-05	2.05e-06	671.4202917	679.17075423	719.6736676	2.74007465	0.40138805	-0.33105882
0.13248	43.00136	0.00131016	0.00013886	3.19e-06	4.24e-06	0.0	0.00050629	8.783e-05	2.05e-06	671.44305003	679.17783567	719.66067096	2.73756223	0.40128093	-0.33104863
0.14255	46.10252	0.0011251	0.00016668	5.37e-06	5.17e-06	-0.0	0.00063704	0.00011122	2.05e-06	675.17364195	680.53588257	717.4388519	2.31870095	0.38036936	-0.32930425
0.1426	46.1194	0.00112411	0.00016682	5.38e-06	5.18e-06	-0.0	0.00063775	0.00011134	2.05e-06	675.19197134	680.54347146	717.42751758	2.31662597	0.38024986	-0.32929537
0.14266	46.13627	0.00112311	0.00016697	5.4e-06	5.18e-06	-0.0	0.00063845	0.00011147	2.05e-06	675.21028177	680.55106064	717.4161915	2.31454483	0.38013048	-0.32928648
0.14271	46.15315	0.00112212	0.00016711	5.41e-06	5.19e-06	-0.0	0.00063916	0.0001116	2.05e-06	675.2285731	680.55865017	717.4048737	2.31246368	0.3800111	-0.32927758
0.14277	46.17002	0.00112112	0.00016725	5.42e-06	5.19e-06	0.0	0.00063986	0.00011172	2.05e-06	675.24684531	680.56624004	717.39356416	2.31038481	0.37989168	-0.32926869
0.14282	46.18689	0.00112013	0.0001674	5.44e-06	5.2e-06	0.0	0.00064057	0.00011185	2.05e-06	675.26509846	680.57383024	717.38226288	2.30831004	0.37977219	-0.32925982
0.14288	46.20376	0.00111914	0.00016754	5.45e-06	5.2e-06	0.0	0.00064127	0.00011198	2.05e-06	675.28333266	680.58142072	717.37096985	2.30623829	0.37965265	-0.32925095
0.14293	46.22063	0.00111814	0.00016769	5.47e-06	5.21e-06	0.0	0.00064197	0.0001121	2.05e-06	675.30154796	680.58901147	717.35968505	2.30416998	0.37953305	-0.3292421
0.14299	46.2375	0.00111715	0.00016783	5.48e-06	5.21e-06	0.0	0.00064268	0.00011223	2.05e-06	675.31974447	680.59660244	717.34840848	2.30210607	0.37941338	-0.32923326
0.14304	46.25437	0.00111616	0.00016798	5.49e-06	5.21e-06	0.0	0.00064338	0.00011236	2.05e-06	675.33792228	680.60419361	717.33714011	2.30003833	0.37929378	-0.32922441
0.1431	46.27124	0.00111517	0.00016812	5.51e-06	5.22e-06	-0.0	0.00064408	0.00011248	2.05e-06	675.35608129	680.61178501	717.32587996	2.29797059	0.37917417	-0.32921556
0.14315	46.2881	0.00111417	0.00016826	5.52e-06	5.22e-06	-0.0	0.00064478	0.00011261	2.05e-06	675.37422152	680.61937663	717.31462803	2.29590861	0.37905448	-0.32920672
0.14321	46.30497	0.00111318	0.00016841	5.54e-06	5.23e-06	-0.0	0.00064549	0.00011273	2.05e-06	675.39234309	680.62696842	717.3033843	2.29384734	0.37893477	-0.32919789
0.14326	46.32184	0.00111219	0.00016855	5.55e-06	5.23e-06	-0.0	0.00064619	0.00011286	2.05e-06	675.41044603	680.63456039	717.29214876	2.29178927	0.37881501	-0.32918907
0.14332	46.3387	0.0011112	0.0001687	5.56e-06	5.24e-06	-0.0	0.00064689	0.00011299	2.05e-06	675.42853041	680.6421525	717.28092141	2.28973917	0.37869513	-0.32918027
0.14337	46.35556	0.00111021	0.00016884	5.58e-06	5.24e-06	-0.0	0.00064759	0.00011311	2.05e-06	675.44659641	680.64974468	717.26970222	2.28768623	0.37857529	-0.32917147
0.14343	46.37243	0.00110922	0.00016898	5.59e-06	5.25e-06	-0.0	0.0006483	0.00011324	2.05e-06	675.46464398	680.65733696	717.25849118	2.28563185	0.37845547	-0.32916266
0.14348	46.38929	0.00110823	0.00016913	5.61e-06	5.25e-06	0.0	0.000649	0.00011337	2.05e-06	675.48267308	680.66492934	717.24728832	2.28357784	0.37833565	-0.32915385
0.15354	49.46177	0.00093293	0.00019371	8.59e-06	6.04e-06	-0.0	0.00077348	0.00013582	2.05e-06	678.51747288	682.0421625	715.32744814	1.93875401	0.35615073	-0.32764657
0.1536	49.47849	0.000932	0.00019384	8.61e-06	6.05e-06	-0.0	0.00077414	0.00013594	2.05e-06	678.53284067	682.04956491	715.3176327	1.93701913	0.35602939	-0.32763886
0.15365	49.4952	0.00093108	0.00019396	8.63e-06	6.05e-06	0.0	0.00077479	0.00013606	2.05e-06	678.5481975	682.05696553	715.30782423	1.93528425	0.35590804	-0.32763115
0.15371	49.51192	0.00093017	0.00019409	8.65e-06	6.05e-06	0.0	0.00077545	0.00013618	2.05e-06	678.5635434	682.06436435	715.29802274	1.93355256	0.35578672	-0.32762345
0.15376	49.52863	0.00092925	0.00019421	8.67e-06	6.06e-06	0.0	0.0007761	0.0001363	2.05e-06	678.57887841	682.07176138	715.28822821	1.93182241	0.35566541	-0.32761576
0.15382	49.54535	0.00092833	0.00019434	8.69e-06	6.06e-06	0.0	0.00077675	0.00013642	2.05e-06	678.59420259	682.07915659	715.27844064	1.9300945	0.35554411	-0.32760807
0.15387	49.56206	0.00092741	0.00019446	8.7e-06	6.06e-06	0.0	0.00077741	0.00013653	2.05e-06	678.60951598	682.08654999	715.26866002	1.92837135	0.35542286	-0.32760041
0.15393	49.57877	0.00092649	0.00019458	8.72e-06	6.07e-06	0.0	0.00077806	0.00013665	2.05e-06	678.62481869	682.09394156	715.25888633	1.9266471	0.35530159	-0.32759274
0.15398	49.59548	0.00092557	0.00019471	8.74e-06	6.07e-06	0.0	0.00077871	0.00013677	2.05e-06	678.64011069	682.10133129	715.24911958	1.92492175	0.35518031	-0.32758506
0.15404	49.61219	0.00092466	0.00019483	8.76e-06	6.08e-06	-0.0	0.00077937	0.00013689	2.05e-06	678.65539196	682.1087192	715.23935977	1.92319757	0.35505905	-0.32757739
0.15409	49.6289	0.00092374	0.00019495	8.78e-06	6.08e-06	-0.0	0.00078002	0.00013701	2.05e-06	678.67066254	682.11610528	715.22960689	1.92147661	0.35493781	-0.32756973
0.15415	49.64561	0.00092282	0.00019508	8.8e-06	6.08e-06	-0.0	0.00078067	0.00013713	2.05e-06	678.68592248	682.12348952	715.21986094	1.91975747	0.35481658	-0.32756208
0.1542	49.66231	0.00092191	0.0001952	8.81e-06	6.09e-06	-0.0	0.00078132	0.00013724	2.05e-06	678.70117183	682.13087192	715.2101219	1.91804096	0.35469538	-0.32755444
0.15426	49.67902	0.00092099	0.00019533	8.83e-06	6.09e-06	-0.0	0.00078197	0.00013736	2.05e-06	678.71641066	682.13825246	715.20038977	1.91632755	0.3545742	-0.32754681
0.15431	49.69573	0.00092008	0.00019545	8.85e-06	6.1e-06	-0.0	0.00078262	0.00013748	2.05e-06	678.73163903	682.14563113	715.19066454	1.91461151	0.35445301	-0.32753917
0.15437	49.71243	0.00091916	0.00019557	8.87e-06	6.1e-06	0.0	0.00078327	0.0001376	2.05e-06	678.74685688	682.15300795	715.18094621	1.91289553	0.35433181	-0.32753153
0.15442	49.72913	0.00091825	0.00019569	8.89e-06	6.1e-06	0.0	0.00078392	0.00013772	2.05e-06	678.76206421	682.16038291	715.17123478	1.91118372	0.35421065	-0.32752391
0.15448	49.74584	0.00091734	0.00019582	8.91e-06	6.11e-06	0.0	0.00078457	0.00013783	2.05e-06	678.77726113	682.16775601	715.16153025	1.90947251	0.35408949	-0.32751629
0.16454	52.78887	0.00075853	0.00021637	1.272e-05	6.71e-06	-0.0	0.0008978	0.00015845	2.05e-06	681.41402485	683.48222931	713.49624228	1.61866585	0.33228561	-0.32620884
0.1646	52.80542	0.00075771	0.00021647	1.274e-05	6.72e-06	-0.0	0.00089839	0.00015855	2.05e-06	681.42779977	683.48921045	713.48771953	1.61718628	0.33216913	-0.32620215
0.16465	52.82198	0.00075689	0.00021657	1.276e-05	6.72e-06	0.0	0.00089897	0.00015866	2.05e-06	681.44156929	683.49618934	713.47920278	1.6157075	0.33205268	-0.32619546
0.16471	52.83853	0.00075607	0.00021667	1.279e-05	6.72e-06	0.0	0.00089956	0.00015877	2.05e-06	681.45533343	683.50316596	713.47069203	1.614231	0.3319363	-0.32618877
0.16476	52.85508	0.00075525	0.00021677	1.281e-05	6.72e-06	0.0	0.00090014	0.00015887	2.05e-06	681.46909224	683.51014033	713.46218726	1.612756	0.33181997	-0.3261821
0.16482	52.87163	0.00075443	0.00021688	1.283e-05	6.73e-06	0.0	0.00090073	0.00015898	2.05e-06	681.48284575	683.51711243	713.45368848	1.61128323	0.33170372	-0.32617543
0.16487	52.88818	0.00075362	0.00021698	1.286e-05	6.73e-06	0.0	0.00090131	0.00015909	2.05e-06	681.496594	683.52408227	713.44519567	1.60981173	0.33158751	-0.32616877
0.16493	52.90473	0.0007528	0.00021708	1.288e-05	6.73e-06	0.0	0.00090189	0.0001592	2.05e-06	681.51033702	683.53104985	713.43670882	1.60833879	0.33147125	-0.3261621
0.16498	52.92127	0.00075198	0.00021718	1.29e-05	6.73e-06	-0.0	0.00090248	0.0001593	2.05e-06	681.52407478	683.53801516	713.42822795	1.60686652	0.33135501	-0.32615543
0.16504	52.93782	0.00075117	0.00021728	1.293e-05	6.74e-06	-0.0	0.00090306	0.00015941	2.05e-06	681.5378073	683.54497821	713.41975305	1.60539662	0.33123885	-0.32614878
0.16509	52.95437	0.00075035	0.00021738	1.295e-05	6.74e-06	-0.0	0.00090364	0.00015951	2.05e-06	681.55153461	683.551939	713.4112841	1.60392806	0.33112274	-0.32614213
0.16515	52.97091	0.00074954	0.00021748	1.297e-05	6.74e-06	-0.0	0.00090422	0.00015962	2.05e-06	681.56525675	683.55889753	713.40282112	1.6024617	0.33100671	-0.32613549
0.1652	52.98746	0.00074872	0.00021758	1.299e-05	6.75e-06	-0.0	0.00090481	0.00015973	2.05e-06	681.57897376	683.56585379	713.39436408	1.60099687	0.33089072	-0.32612886
0.16526	53.004	0.00074791	0.00021768	1.302e-05	6.75e-06	-0.0	0.00090539	0.00015983	2.05e-06	681.59268567	683.57280779	713.38591298	1.59953049	0.33077468	-0.32612222
0.16531	53.02054	0.0007471	0.00021778	1.304e-05	6.75e-06	0.0	0.00090597	0.00015994	2.05e-06	681.60639245	683.57975952	713.37746783	1.59806467	0.33065867	-0.32611558
0.16537	53.03708	0.00074628	0.00021788	1.306e-05	6.75e-06	0.0	0.00090655	0.00016005	2.05e-06	681.62009411	683.58670899	713.36902863	1.59660131	0.33054273	-0.32610895
0.16542	53.05362	0.00074547	0.00021798	1.309e-05	6.76e-06	0.0	0.00090713	0.00016015	2.05e-06	681.63379071	683.59365619	713.36059536	1.59513914	0.33042684	-0.32610233
0.16548	53.07016	0.00074466	0.00021808	1.311e-05	6.76e-06	0.0	0.00090771	0.00016026	2.05e-06	681.64748225	683.60060113	713.35216802	1.59367909	0.33031103	-0.32609572
0.17554	56.08294	0.0006054	0.00023434	1.774e-05	7.17e-06	-0.0	0.00100735	0.00017858	2.05e-06	684.08789528	684.83366109	711.90571258	1.34295977	0.30982338	-0.32496008
0.1756	56.09933	0.00060469	0.00023442	1.777e-05	7.17e-06	-0.0	0.00100786	0.00017867	2.05e-06	684.1009709	684.84019551	711.89831046	1.34167465	0.30971578	-0.32495427
0.17565	56.11571	0.00060398	0.0002345	1.779e-05	7.18e-06	-0.0	0.00100837	0.00017876	2.05e-06	684.11404462	684.84672778	711.89091358	1.34038847	0.30960811	-0.32494846
0.17571	56.1321	0.00060327	0.00023458	1.782e-05	7.18e-06	0.0	0.00100888	0.00017886	2.05e-06	684.12711644	684.85325788	711.88352194	1.33910299	0.30950048	-0.32494265
0.17576	56.14848	0.00060256	0.00023466	1.785e-05	7.18e-06	0.0	0.00100938	0.00017895	2.05e-06	684.14018637	684.85978581	711.87613553	1.3378191	0.30939296	-0.32493685
0.17582	56.16486	0.00060185	0.00023473	1.788e-05	7.18e-06	0.0	0.00100989	0.00017905	2.05e-06	684.15325441	684.86631159	711.86875435	1.33653634	0.30928549	-0.32493106
0.17587	56.18124	0.00060114	0.00023481	1.79e-05	7.18e-06	0.0	0.0010104	0.00017914	2.05e-06	684.16632061	684.87283521	711.8613784	1.33525577	0.30917816	-0.32492527
0.17593	56.19763	0.00060044	0.00023489	1.793e-05	7.18e-06	0.0	0.00101091	0.00017923	2.05e-06	684.17938498	684.87935667	711.85400766	1.333975	0.30907082	-0.32491949
0.17598	56.21401	0.00059973	0.00023497	1.796e-05	7.19e-06	-0.0	0.00101141	0.00017933	2.05e-06	684.19244752	684.88587598	711.84664214	1.33269366	0.30896345	-0.3249137
0.17604	56.23038	0.00059902	0.00023504	1.799e-05	7.19e-06	-0.0	0.00101192	0.00017942	2.05e-06	684.20550823	684.89239313	711.83928184	1.33141353	0.30885614	-0.32490792
0.17609	56.24676	0.00059832	0.00023512	1.801e-05	7.19e-06	-0.0	0.00101242	0.00017951	2.05e-06	684.21856713	684.89890813	711.83192676	1.33013464	0.30874892	-0.32490214
0.17615	56.26314	0.00059761	0.0002352	1.804e-05	7.19e-06	-0.0	0.00101293	0.00017961	2.05e-06	684.23162423	684.90542097	711.82457688	1.32885674	0.30864175	-0.32489637
0.1762	56.27952	0.00059691	0.00023527	1.807e-05	7.19e-06	-0.0	0.00101343	0.0001797	2.05e-06	684.24467955	684.91193166	711.81723221	1.32758192	0.30853477	-0.32489061
0.17626	56.29589	0.00059621	0.00023535	1.81e-05	7.19e-06	-0.0	0.00101394	0.00017979	2.05e-06	684.25773313	684.9184402	711.80989273	1.32630537	0.30842768	-0.32488485
0.17631	56.31227	0.0005955	0.00023543	1.812e-05	7.2e-06	0.0	0.00101444	0.00017989	2.05e-06	684.27078495	684.92494659	711.80255845	1.32502882	0.3083206	-0.32487909
0.17637	56.32864	0.0005948	0.0002355	1.815e-05	7.2e-06	0.0	0.00101494	0.00017998	2.05e-06	684.28383501	684.93145083	711.79522937	1.32375412	0.30821363	-0.32487333
0.17642	56.34501	0.0005941	0.00023558	1.818e-05	7.2e-06	0.0	0.00101545	0.00018007	2.05e-06	684.29688334	684.93795292	711.78790549	1.32248017	0.3081067	-0.32486758
0.17648	56.36139	0.0005934	0.00023566	1.821e-05	7.2e-06	0.0	0.00101595	0.00018017	2.05e-06	684.30992994	684.94445286	711.78058679	1.32120768	0.30799987	-0.32486184
0.18654	59.34307	0.00047431	0.00024771	2.365e-05	7.43e-06	-0.0	0.00110143	0.00019605	2.05e-06	686.67960724	686.09889428	710.52535576	1.10123242	0.28934426	-0.32387633
0.1866	59.35928	0.00047371	0.00024777	2.368e-05	7.43e-06	-0.0	0.00110186	0.00019614	2.05e-06	686.6925099	686.10501729	710.51893906	1.10009631	0.2892474	-0.32387129
0.18665	59.37549	0.00047311	0.00024782	2.371e-05	7.43e-06	-0.0	0.00110229	0.00019622	2.05e-06	686.70541252	686.11113834	710.512527	1.09896103	0.28915061	-0.32386626
0.18671	59.39171	0.00047251	0.00024788	2.374e-05	7.43e-06	-0.0	0.00110272	0.0001963	2.05e-06	686.71831509	686.11725745	710.50611956	1.09782771	0.28905399	-0.32386123
0.18676	59.40792	0.00047191	0.00024793	2.377e-05	7.43e-06	-0.0	0.00110315	0.00019638	2.05e-06	686.73121764	686.12337461	710.49971675	1.09669378	0.28895732	-0.32385621
0.18682	59.42413	0.00047131	0.00024799	2.38e-05	7.43e-06	0.0	0.00110358	0.00019646	2.05e-06	686.74412017	686.12948982	710.49331856	1.0955596	0.28886063	-0.32385118
0.18687	59.44034	0.00047072	0.00024805	2.384e-05	7.43e-06	0.0	0.00110401	0.00019654	2.05e-06	686.75702267	686.13560308	710.486925	1.09442682	0.28876406	-0.32384616
0.18693	59.45655	0.00047012	0.0002481	2.387e-05	7.43e-06	0.0	0.00110444	0.00019662	2.05e-06	686.76992514	686.1417144	710.48053606	1.09329472	0.28866754	-0.32384114
0.18698	59.47275	0.00046952	0.00024816	2.39e-05	7.43e-06	0.0	0.00110487	0.0001967	2.05e-06	686.78282761	686.14782377	710.47415174	1.09216391	0.28857114	-0.32383613
0.18704	59.48896	0.00046892	0.00024821	2.393e-05	7.43e-06	0.0	0.0011053	0.00019678	2.05e-06	686.79573008	686.1539312	710.46777202	1.09103433	0.28847484	-0.32383113
0.18709	59.50517	0.00046833	0.00024826	2.396e-05	7.43e-06	0.0	0.00110573	0.00019686	2.05e-06	686.80863255	686.16003669	710.46139692	1.08990384	0.28837846	-0.32382612
0.18715	59.52137	0.00046773	0.00024832	2.4e-05	7.43e-06	-0.0	0.00110616	0.00019694	2.05e-06	686.82153503	686.16614024	710.45502642	1.08877385	0.28828213	-0.32382111
0.1872	59.53757	0.00046714	0.00024837	2.403e-05	7.43e-06	-0.0	0.00110659	0.00019702	2.05e-06	686.83443752	686.17224185	710.44866054	1.0876451	0.2881859	-0.32381611
0.18726	59.55378	0.00046654	0.00024843	2.406e-05	7.44e-06	-0.0	0.00110701	0.0001971	2.05e-06	686.84734002	686.17834152	710.44229925	1.08651716	0.28808974	-0.32381112
0.18731	59.56998	0.00046595	0.00024848	2.409e-05	7.44e-06	-0.0	0.00110744	0.00019718	2.05e-06	686.86024255	686.18443925	710.43594257	1.08539121	0.28799375	-0.32380614
0.18737	59.58618	0.00046536	0.00024854	2.412e-05	7.44e-06	-0.0	0.00110787	0.00019726	2.05e-06	686.87314511	686.19053504	710.42959048	1.08426456	0.28789771	-0.32380115
0.18742	59.60238	0.00046476	0.00024859	2.416e-05	7.44e-06	0.0	0.00110829	0.00019734	2.05e-06	686.88604771	686.1966289	710.42324298	1.08313771	0.28780164	-0.32379616
0.18748	59.61858	0.00046417	0.00024864	2.419e-05	7.44e-06	0.0	0.00110872	0.00019742	2.05e-06	686.89895035	686.20272082	710.41690008	1.08201229	0.2877057	-0.32379118
0.19754	62.56828	0.00036453	0.00025675	3.042e-05	7.49e-06	0.0	0.00118046	0.00021092	2.05e-06	689.2651046	687.28591383	709.33075525	0.88661401	0.27112847	-0.32293844
0.1976	62.58432	0.00036403	0.00025678	3.046e-05	7.49e-06	0.0	0.00118082	0.00021099	2.05e-06	689.27807748	687.29166479	709.32521349	0.88560089	0.27104328	-0.32293409
0.19765	62.60035	0.00036354	0.00025682	3.049e-05	7.49e-06	0.0	0.00118118	0.00021106	2.05e-06	689.29105092	687.29741397	709.31967586	0.88458912	0.27095824	-0.32292974
0.19771	62.61639	0.00036304	0.00025685	3.053e-05	7.49e-06	0.0	0.00118153	0.00021113	2.05e-06	689.30402492	687.30316137	709.31414235	0.88357653	0.2708731	-0.3229254
0.19776	62.63242	0.00036254	0.00025689	3.057e-05	7.49e-06	-0.0	0.00118189	0.0002112	2.05e-06	689.31699949	687.30890698	709.30861297	0.88256431	0.27078801	-0.32292105
0.19782	62.64846	0.00036205	0.00025692	3.06e-05	7.49e-06	-0.0	0.00118225	0.00021126	2.05e-06	689.32997462	687.31465082	709.30308771	0.88155313	0.27070302	-0.32291671
0.19787	62.66449	0.00036155	0.00025696	3.064e-05	7.49e-06	-0.0	0.00118261	0.00021133	2.05e-06	689.34295031	687.32039287	709.29756657	0.8805426	0.27061811	-0.32291238
0.19793	62.68052	0.00036106	0.00025699	3.067e-05	7.49e-06	-0.0	0.00118296	0.0002114	2.05e-06	689.35592656	687.32613315	709.29204954	0.87953381	0.27053337	-0.32290805
0.19798	62.69655	0.00036056	0.00025703	3.071e-05	7.49e-06	-0.0	0.00118332	0.00021147	2.05e-06	689.36890338	687.33187165	709.28653662	0.8785242	0.27044855	-0.32290372
0.19804	62.71258	0.00036007	0.00025706	3.075e-05	7.49e-06	0.0	0.00118368	0.00021153	2.05e-06	689.38188076	687.33760837	709.28102782	0.87751468	0.27036374	-0.3228994
0.19809	62.72861	0.00035958	0.00025709	3.078e-05	7.49e-06	0.0	0.00118403	0.0002116	2.05e-06	689.3948587	687.34334332	709.27552313	0.87650629	0.27027904	-0.32289507
0.19815	62.74464	0.00035908	0.00025713	3.082e-05	7.49e-06	0.0	0.00118439	0.00021167	2.05e-06	689.40783721	687.34907648	709.27002254	0.87549857	0.27019442	-0.32289075
0.1982	62.76066	0.00035859	0.00025716	3.086e-05	7.49e-06	0.0	0.00118474	0.00021174	2.05e-06	689.42081628	687.35480788	709.26452606	0.87449218	0.27010994	-0.32288644
0.19826	62.77669	0.0003581	0.0002572	3.089e-05	7.49e-06	0.0	0.0011851	0.0002118	2.05e-06	689.43379591	687.36053749	709.25903368	0.87348579	0.27002545	-0.32288213
0.19831	62.79271	0.00035761	0.00025723	3.093e-05	7.49e-06	-0.0	0.00118545	0.00021187	2.05e-06	689.44677611	687.36626534	709.2535454	0.87247906	0.26994093	-0.32287782
0.19837	62.80874	0.00035712	0.00025726	3.096e-05	7.49e-06	-0.0	0.00118581	0.00021194	2.05e-06	689.45975687	687.37199141	709.24806122	0.87147342	0.26985653	-0.32287351
0.19842	62.82476	0.00035663	0.0002573	3.1e-05	7.49e-06	-0.0	0.00118616	0.00021201	2.05e-06	689.4727382	687.3777157	709.24258113	0.87046839	0.26977219	-0.32286921
0.19848	62.84078	0.00035614	0.00025733	3.104e-05	7.49e-06	-0.0	0.00118651	0.00021207	2.05e-06	689.48572008	687.38343822	709.23710514	0.86946451	0.26968797	-0.32286491
0.20854	65.75757	0.0002745	0.00026182	3.805e-05	7.39e-06	-0.0	0.00124547	0.00022334	2.05e-06	691.86960396	688.40134688	708.30157958	0.69461431	0.25523963	-0.32213043
0.20859	65.77342	0.0002741	0.00026184	3.809e-05	7.39e-06	-0.0	0.00124576	0.0002234	2.05e-06	691.88266204	688.40675141	708.29681891	0.69370605	0.25516593	-0.32212669
0.20865	65.78927	0.00027369	0.00026185	3.814e-05	7.39e-06	-0.0	0.00124605	0.00022345	2.05e-06	691.89572025	688.41215424	708.29206193	0.69279869	0.25509234	-0.32212296
0.2087	65.80513	0.00027329	0.00026187	3.818e-05	7.39e-06	-0.0	0.00124634	0.00022351	2.05e-06	691.90877858	688.41755538	708.28730864	0.69189075	0.25501868	-0.32211923
0.20876	65.82098	0.00027289	0.00026189	3.822e-05	7.39e-06	0.0	0.00124663	0.00022357	2.05e-06	691.92183703	688.42295483	708.28255904	0.69098334	0.25494508	-0.3221155
0.20881	65.83683	0.00027249	0.0002619	3.826e-05	7.39e-06	0.0	0.00124692	0.00022362	2.05e-06	691.9348956	688.42835258	708.27781312	0.69007672	0.25487157	-0.32211177
0.20887	65.85268	0.00027209	0.00026192	3.83e-05	7.39e-06	0.0	0.00124721	0.00022368	2.05e-06	691.94795428	688.43374864	708.27307088	0.6891709	0.25479816	-0.32210805
0.20892	65.86853	0.00027168	0.00026193	3.834e-05	7.39e-06	0.0	0.0012475	0.00022374	2.05e-06	691.96101306	688.439143	708.26833233	0.688266	0.25472484	-0.32210433
0.20898	65.88438	0.00027128	0.00026195	3.838e-05	7.38e-06	0.0	0.00124779	0.00022379	2.05e-06	691.97407194	688.44453567	708.26359744	0.68736051	0.25465146	-0.32210061
0.20903	65.90022	0.00027088	0.00026196	3.842e-05	7.38e-06	-0.0	0.00124808	0.00022385	2.05e-06	691.98713092	688.44992664	708.25886624	0.68645556	0.25457814	-0.3220969
0.20909	65.91607	0.00027048	0.00026198	3.846e-05	7.38e-06	-0.0	0.00124837	0.0002239	2.05e-06	692.00018999	688.45531592	708.25413871	0.68555139	0.25450491	-0.32209318
0.20914	65.93191	0.00027008	0.00026199	3.85e-05	7.38e-06	-0.0	0.00124866	0.00022396	2.05e-06	692.01324915	688.46070351	708.24941485	0.68464802	0.25443177	-0.32208948
0.2092	65.94776	0.00026969	0.00026201	3.854e-05	7.38e-06	-0.0	0.00124895	0.00022401	2.05e-06	692.02630839	688.46608941	708.24469466	0.68374556	0.25435873	-0.32208577
0.20925	65.9636	0.00026929	0.00026202	3.858e-05	7.38e-06	-0.0	0.00124924	0.00022407	2.05e-06	692.03936771	688.47147361	708.23997814	0.68284253	0.25428563	-0.32208207
0.20931	65.97944	0.00026889	0.00026204	3.862e-05	7.38e-06	0.0	0.00124952	0.00022413	2.05e-06	692.0524271	688.47685612	708.23526528	0.68194002	0.25421258	-0.32207837
0.20936	65.99529	0.00026849	0.00026205	3.866e-05	7.38e-06	0.0	0.00124981	0.00022418	2.05e-06	692.06548656	688.48223694	708.23055609	0.68103829	0.25413963	-0.32207467
0.20942	66.01113	0.00026809	0.00026207	3.87e-05	7.38e-06	0.0	0.0012501	0.00022424	2.05e-06	692.07854608	688.48761606	708.22585056	0.68013737	0.25406676	-0.32207098
0.20947	66.02697	0.0002677	0.00026208	3.874e-05	7.38e-06	0.0	0.00125039	0.00022429	2.05e-06	692.09160567	688.4929935	708.22114869	0.67923735	0.253994	-0.32206729
0.21954	68.90985	0.00020228	0.00026334	4.652e-05	7.15e-06	0.0	0.00129776	0.00023352	2.05e-06	694.47649845	689.44873034	707.42024016	0.52239884	0.2415624	-0.3214385
0.21959	68.92552	0.00020196	0.00026334	4.656e-05	7.15e-06	0.0	0.001298	0.00023356	2.05e-06	694.48946531	689.45379858	707.41617782	0.5215843	0.24149917	-0.32143531
0.21965	68.94119	0.00020164	0.00026334	4.661e-05	7.15e-06	0.0	0.00129823	0.00023361	2.05e-06	694.502431	689.45886514	707.41211879	0.52077073	0.24143604	-0.32143213
0.2197	68.95685	0.00020132	0.00026334	4.665e-05	7.15e-06	0.0	0.00129846	0.00023365	2.05e-06	694.51539549	689.46393002	707.40806304	0.51995738	0.24137293	-0.32142894
0.21976	68.97251	0.000201	0.00026334	4.67e-05	7.15e-06	-0.0	0.00129869	0.0002337	2.05e-06	694.52835879	689.46899323	707.40401059	0.51914376	0.24130979	-0.32142576
0.21981	68.98818	0.00020069	0.00026334	4.674e-05	7.15e-06	-0.0	0.00129892	0.00023374	2.05e-06	694.5413209	689.47405476	707.39996143	0.51833099	0.24124674	-0.32142258
0.21987	69.00384	0.00020037	0.00026334	4.679e-05	7.14e-06	-0.0	0.00129915	0.00023379	2.05e-06	694.55428179	689.47911462	707.39591556	0.51751875	0.24118375	-0.3214194
0.21992	69.0195	0.00020005	0.00026334	4.683e-05	7.14e-06	-0.0	0.00129938	0.00023383	2.05e-06	694.56724147	689.4841728	707.39187298	0.51670763	0.24112088	-0.32141623
0.21998	69.03516	0.00019973	0.00026334	4.687e-05	7.14e-06	-0.0	0.00129961	0.00023388	2.05e-06	694.58019991	689.4892293	707.38783368	0.51589627	0.24105798	-0.32141306
0.22003	69.05082	0.00019942	0.00026334	4.692e-05	7.14e-06	0.0	0.00129984	0.00023393	2.05e-06	694.59315712	689.49428412	707.38379767	0.51508495	0.24099509	-0.32140989
0.22009	69.06648	0.0001991	0.00026333	4.696e-05	7.14e-06	0.0	0.00130007	0.00023397	2.05e-06	694.60611309	689.49933727	707.37976494	0.51427445	0.24093229	-0.32140672
0.22014	69.08213	0.00019878	0.00026333	4.701e-05	7.14e-06	0.0	0.0013003	0.00023402	2.05e-06	694.61906782	689.50438874	707.37573549	0.51346453	0.24086954	-0.32140356
0.2202	69.09779	0.00019847	0.00026333	4.705e-05	7.14e-06	0.0	0.00130053	0.00023406	2.05e-06	694.63202128	689.50943854	707.37170932	0.51265576	0.24080693	-0.3214004
0.22025	69.11344	0.00019815	0.00026333	4.71e-05	7.13e-06	0.0	0.00130076	0.00023411	2.05e-06	694.64497345	689.51448666	707.36768642	0.51184643	0.24074425	-0.32139724
0.22031	69.1291	0.00019784	0.00026333	4.714e-05	7.13e-06	-0.0	0.00130099	0.00023415	2.05e-06	694.65792436	689.5195331	707.36366679	0.51103745	0.2406816	-0.32139409
0.22036	69.14475	0.00019752	0.00026333	4.719e-05	7.13e-06	-0.0	0.00130121	0.0002342	2.05e-06	694.67087398	689.52457786	707.35965045	0.51022924	0.24061904	-0.32139093
0.22042	69.1604	0.00019721	0.00026332	4.723e-05	7.13e-06	-0.0	0.00130144	0.00023424	2.05e-06	694.68382232	689.52962095	707.35563737	0.50942173	0.24055656	-0.32138778
0.22047	69.17606	0.0001969	0.00026332	4.728e-05	7.13e-06	-0.0	0.00130167	0.00023429	2.05e-06	694.69676934	689.53466236	707.35162756	0.50861504	0.24049416	-0.32138464
0.23054	72.02401	0.00014575	0.00026176	5.577e-05	6.8e-06	0.0	0.00133882	0.00024168	2.05e-06	697.03451042	690.4289525	706.67093822	0.36839974	0.22982151	-0.32085025
0.23059	72.03948	0.0001455	0.00026174	5.582e-05	6.8e-06	-0.0	0.001339	0.00024172	2.05e-06	697.04705661	690.43368434	706.66749841	0.36767386	0.229767	-0.32084754
0.23065	72.05495	0.00014526	0.00026173	5.586e-05	6.8e-06	-0.0	0.00133918	0.00024176	2.05e-06	697.05959968	690.4384145	706.66406152	0.36694874	0.22971255	-0.32084485
0.2307	72.07043	0.00014501	0.00026171	5.591e-05	6.8e-06	-0.0	0.00133935	0.00024179	2.05e-06	697.07213963	690.44314296	706.66062757	0.36622434	0.22965816	-0.32084215
0.23076	72.0859	0.00014476	0.00026169	5.596e-05	6.8e-06	-0.0	0.00133953	0.00024183	2.05e-06	697.08467642	690.44786974	706.65719653	0.36550057	0.22960383	-0.32083946
0.23081	72.10136	0.00014452	0.00026168	5.601e-05	6.79e-06	0.0	0.00133971	0.00024187	2.05e-06	697.09721006	690.45259482	706.65376842	0.3647764	0.22954946	-0.32083677
0.23087	72.11683	0.00014427	0.00026166	5.606e-05	6.79e-06	0.0	0.00133989	0.0002419	2.05e-06	697.10974054	690.45731822	706.65034323	0.36405295	0.22949515	-0.32083408
0.23092	72.1323	0.00014403	0.00026165	5.611e-05	6.79e-06	0.0	0.00134007	0.00024194	2.05e-06	697.12226785	690.46203993	706.64692097	0.36333003	0.2294409	-0.32083139
0.23098	72.14777	0.00014378	0.00026163	5.615e-05	6.79e-06	0.0	0.00134025	0.00024197	2.05e-06	697.13479198	690.46675994	706.64350162	0.36260815	0.22938673	-0.32082871
0.23103	72.16323	0.00014354	0.00026162	5.62e-05	6.79e-06	0.0	0.00134042	0.00024201	2.05e-06	697.14731289	690.47147827	706.64008519	0.36188615	0.22933255	-0.32082603
0.23109	72.1787	0.0001433	0.0002616	5.625e-05	6.78e-06	-0.0	0.0013406	0.00024204	2.05e-06	697.1598306	690.47619491	706.63667167	0.36116419	0.22927837	-0.32082334
0.23114	72.19416	0.00014305	0.00026159	5.63e-05	6.78e-06	-0.0	0.00134078	0.00024208	2.05e-06	697.1723451	690.48090986	706.63326107	0.36044301	0.22922426	-0.32082067
0.2312	72.20962	0.00014281	0.00026157	5.635e-05	6.78e-06	-0.0	0.00134096	0.00024212	2.05e-06	697.18485638	690.48562311	706.62985338	0.35972248	0.2291702	-0.32081799
0.23125	72.22508	0.00014257	0.00026156	5.64e-05	6.78e-06	-0.0	0.00134113	0.00024215	2.05e-06	697.19736442	690.49033468	706.6264486	0.35900279	0.22911622	-0.32081532
0.23131	72.24054	0.00014232	0.00026154	5.644e-05	6.78e-06	-0.0	0.00134131	0.00024219	2.05e-06	697.20986919	690.49504456	706.62304672	0.35828265	0.2290622	-0.32081265
0.23136	72.256	0.00014208	0.00026152	5.649e-05	6.77e-06	0.0	0.00134149	0.00024222	2.05e-06	697.22237071	690.49975274	706.61964775	0.35756307	0.22900823	-0.32080998
0.23142	72.27146	0.00014184	0.00026151	5.654e-05	6.77e-06	0.0	0.00134166	0.00024226	2.05e-06	697.23486896	690.50445924	706.61625169	0.35684412	0.22895431	-0.32080731
0.23147	72.28692	0.0001416	0.00026149	5.659e-05	6.77e-06	0.0	0.00134184	0.00024229	2.05e-06	697.24736393	690.50916404	706.61285853	0.35612609	0.22890047	-0.32080465
0.24154	75.09884	0.00010269	0.00025753	6.572e-05	6.37e-06	-0.0	0.00137017	0.0002481	2.05e-06	699.46719485	691.34163659	706.03891774	0.23208178	0.21960566	-0.32035407
0.24159	75.11412	0.0001025	0.0002575	6.577e-05	6.37e-06	-0.0	0.00137031	0.00024813	2.05e-06	699.47889712	691.34602978	706.03602821	0.23144531	0.21955763	-0.32035181
0.24165	75.12939	0.00010232	0.00025748	6.582e-05	6.37e-06	-0.0	0.00137044	0.00024816	2.05e-06	699.49059405	691.35042127	706.03314126	0.23080866	0.21950958	-0.32034954
0.2417	75.14466	0.00010213	0.00025745	6.587e-05	6.36e-06	0.0	0.00137058	0.00024819	2.05e-06	699.50228562	691.35481108	706.03025687	0.23017218	0.21946155	-0.32034727
0.24176	75.15993	0.00010195	0.00025742	6.592e-05	6.36e-06	0.0	0.00137071	0.00024821	2.05e-06	699.51397185	691.35919919	706.02737506	0.22953645	0.21941355	-0.32034501
0.24181	75.1752	0.00010176	0.0002574	6.597e-05	6.36e-06	0.0	0.00137085	0.00024824	2.05e-06	699.52565271	691.36358561	706.02449581	0.22890148	0.2193656	-0.32034275
0.24187	75.19047	0.00010158	0.00025737	6.603e-05	6.36e-06	0.0	0.00137098	0.00024827	2.05e-06	699.53732818	691.36797033	706.02161913	0.22826702	0.21931768	-0.3203405
0.24192	75.20573	0.0001014	0.00025734	6.608e-05	6.35e-06	-0.0	0.00137111	0.0002483	2.05e-06	699.54899824	691.37235337	706.01874501	0.22763227	0.21926975	-0.32033824
0.24198	75.221	0.00010121	0.00025731	6.613e-05	6.35e-06	-0.0	0.00137125	0.00024833	2.05e-06	699.56066292	691.37673471	706.01587345	0.22699828	0.21922185	-0.32033598
0.24203	75.23627	0.00010103	0.00025729	6.618e-05	6.35e-06	-0.0	0.00137138	0.00024835	2.05e-06	699.57232218	691.38111436	706.01300445	0.22636485	0.21917399	-0.32033373
0.24209	75.25153	0.00010085	0.00025726	6.623e-05	6.35e-06	-0.0	0.00137151	0.00024838	2.05e-06	699.58397602	691.38549232	706.01013802	0.22573248	0.21912619	-0.32033148
0.24214	75.26679	0.00010066	0.00025723	6.628e-05	6.34e-06	-0.0	0.00137165	0.00024841	2.05e-06	699.59562441	691.38986859	706.00727413	0.22509965	0.21907836	-0.32032923
0.2422	75.28206	0.00010048	0.0002572	6.633e-05	6.34e-06	0.0	0.00137178	0.00024844	2.05e-06	699.60726736	691.39424317	706.00441281	0.22446728	0.21903055	-0.32032699
0.24225	75.29732	0.0001003	0.00025718	6.639e-05	6.34e-06	0.0	0.00137191	0.00024846	2.05e-06	699.61890486	691.39861606	706.00155403	0.22383558	0.21898279	-0.32032474
0.24231	75.31258	0.00010012	0.00025715	6.644e-05	6.34e-06	0.0	0.00137204	0.00024849	2.05e-06	699.63053689	691.40298725	705.99869781	0.22320479	0.21893507	-0.3203225
0.24236	75.32784	9.994e-05	0.00025712	6.649e-05	6.34e-06	0.0	0.00137218	0.00024852	2.05e-06	699.64216343	691.40735675	705.99584414	0.22257416	0.21888736	-0.32032026
0.24242	75.34309	9.976e-05	0.00025709	6.654e-05	6.33e-06	-0.0	0.00137231	0.00024855	2.05e-06	699.65378447	691.41172457	705.99299301	0.22194346	0.21883965	-0.32031802
0.24247	75.35835	9.957e-05	0.00025707	6.659e-05	6.33e-06	-0.0	0.00137244	0.00024857	2.05e-06	699.66540002	691.41609069	705.99014443	0.22131353	0.21879198	-0.32031578
0.25253	78.13309	7.083e-05	0.00025117	7.624e-05	5.88e-06	-0.0	0.00139342	0.00025303	2.05e-06	701.68748001	692.18677433	705.50987139	0.11367041	0.21041578	-0.31993875
0.25259	78.14816	7.07e-05	0.00025114	7.629e-05	5.88e-06	-0.0	0.00139352	0.00025305	2.05e-06	701.69790669	692.19083216	705.50746099	0.11312418	0.21037153	-0.31993686
0.25264	78.16322	7.056e-05	0.0002511	7.635e-05	5.88e-06	0.0	0.00139362	0.00025308	2.05e-06	701.70832601	692.19488834	705.50505281	0.11257813	0.21032729	-0.31993497
0.2527	78.17829	7.043e-05	0.00025106	7.64e-05	5.88e-06	0.0	0.00139371	0.0002531	2.05e-06	701.71873797	692.19894287	705.50264685	0.11203283	0.21028306	-0.31993308
0.25275	78.19335	7.029e-05	0.00025103	7.645e-05	5.87e-06	0.0	0.00139381	0.00025312	2.05e-06	701.72914256	692.20299574	705.5002431	0.11148837	0.21023886	-0.31993119
0.25281	78.20841	7.016e-05	0.00025099	7.651e-05	5.87e-06	0.0	0.00139391	0.00025314	2.05e-06	701.73953976	692.20704697	705.49784156	0.11094425	0.21019467	-0.31992931
0.25286	78.22348	7.003e-05	0.00025095	7.656e-05	5.87e-06	-0.0	0.00139401	0.00025316	2.05e-06	701.74992957	692.21109654	705.49544223	0.11039999	0.21015047	-0.31992742
0.25292	78.23854	6.989e-05	0.00025092	7.661e-05	5.87e-06	-0.0	0.00139411	0.00025318	2.05e-06	701.76031199	692.21514446	705.4930451	0.10985651	0.21010629	-0.31992554
0.25297	78.2536	6.976e-05	0.00025088	7.667e-05	5.86e-06	-0.0	0.0013942	0.0002532	2.05e-06	701.77068701	692.21919073	705.49065019	0.10931374	0.21006214	-0.31992366
0.25303	78.26866	6.963e-05	0.00025084	7.672e-05	5.86e-06	-0.0	0.0013943	0.00025322	2.05e-06	701.7810546	692.22323535	705.48825748	0.10877168	0.210018	-0.31992178
0.25308	78.28371	6.949e-05	0.00025081	7.678e-05	5.86e-06	0.0	0.0013944	0.00025325	2.05e-06	701.79141477	692.22727832	705.48586697	0.10822927	0.20997385	-0.31991991
0.25314	78.29877	6.936e-05	0.00025077	7.683e-05	5.86e-06	0.0	0.00139449	0.00025327	2.05e-06	701.8017675	692.23131964	705.48347866	0.1076876	0.20992972	-0.31991803
0.25319	78.31383	6.923e-05	0.00025073	7.688e-05	5.85e-06	0.0	0.00139459	0.00025329	2.05e-06	701.8121128	692.23535931	705.48109255	0.10714652	0.20988561	-0.31991616
0.25325	78.32888	6.91e-05	0.0002507	7.694e-05	5.85e-06	0.0	0.00139469	0.00025331	2.05e-06	701.82245065	692.23939734	705.47870864	0.10660648	0.20984152	-0.31991429
0.2533	78.34393	6.896e-05	0.00025066	7.699e-05	5.85e-06	0.0	0.00139478	0.00025333	2.05e-06	701.83278103	692.24343371	705.47632692	0.10606602	0.20979743	-0.31991242
0.25336	78.35899	6.883e-05	0.00025062	7.705e-05	5.84e-06	-0.0	0.00139488	0.00025335	2.05e-06	701.84310394	692.24746844	705.47394739	0.10552607	0.20975334	-0.31991055
0.25341	78.37404	6.87e-05	0.00025059	7.71e-05	5.84e-06	-0.0	0.00139498	0.00025337	2.05e-06	701.85341939	692.25150152	705.47157006	0.1049868	0.20970928	-0.31990868
0.25347	78.38909	6.857e-05	0.00025055	7.715e-05	5.84e-06	-0.0	0.00139507	0.00025339	2.05e-06	701.86372735	692.25553295	705.46919492	0.10444853	0.20966524	-0.31990682
0.26353	81.12541	4.797e-05	0.0002432	8.715e-05	5.37e-06	-0.0	0.00141014	0.00025675	2.05e-06	703.61609023	692.96598089	705.06956642	0.01370224	0.20173966	-0.31959309
0.26359	81.14026	4.788e-05	0.00024316	8.721e-05	5.37e-06	-0.0	0.00141021	0.00025676	2.05e-06	703.62489543	692.96971658	705.06756394	0.0132497	0.20169678	-0.31959152
0.26364	81.15512	4.778e-05	0.00024312	8.726e-05	5.36e-06	-0.0	0.00141028	0.00025678	2.05e-06	703.6336919	692.97345072	705.06556332	0.01279769	0.2016539	-0.31958995
0.2637	81.16997	4.769e-05	0.00024307	8.732e-05	5.36e-06	0.0	0.00141035	0.00025679	2.05e-06	703.64247962	692.9771833	705.06356455	0.01234547	0.20161102	-0.31958838
0.26375	81.18482	4.759e-05	0.00024303	8.737e-05	5.36e-06	0.0	0.00141042	0.00025681	2.05e-06	703.65125861	692.98091432	705.06156765	0.01189401	0.20156815	-0.31958681
0.26381	81.19967	4.75e-05	0.00024299	8.743e-05	5.36e-06	0.0	0.00141048	0.00025683	2.05e-06	703.66002885	692.98464378	705.0595726	0.01144326	0.20152528	-0.31958525
0.26386	81.21452	4.74e-05	0.00024294	8.748e-05	5.35e-06	0.0	0.00141055	0.00025684	2.05e-06	703.66879034	692.98837169	705.05757941	0.01099325	0.20148241	-0.31958369
0.26392	81.22937	4.731e-05	0.0002429	8.754e-05	5.35e-06	-0.0	0.00141062	0.00025686	2.05e-06	703.67754307	692.99209803	705.05558807	0.01054291	0.20143954	-0.31958212
0.26397	81.24421	4.722e-05	0.00024286	8.759e-05	5.35e-06	-0.0	0.00141069	0.00025687	2.05e-06	703.68628704	692.99582282	705.05359858	0.01009331	0.20139667	-0.31958056
0.26403	81.25906	4.712e-05	0.00024281	8.765e-05	5.35e-06	-0.0	0.00141076	0.00025689	2.05e-06	703.69502225	692.99954605	705.05161093	0.00964436	0.2013538	-0.319579
0.26408	81.2739	4.703e-05	0.00024277	8.77e-05	5.34e-06	-0.0	0.00141083	0.0002569	2.05e-06	703.70374869	693.00326773	705.04962514	0.00919632	0.20131093	-0.31957744
0.26414	81.28874	4.693e-05	0.00024273	8.776e-05	5.34e-06	-0.0	0.0014109	0.00025692	2.05e-06	703.71246635	693.00698785	705.04764119	0.00874789	0.20126807	-0.31957588
0.26419	81.30359	4.684e-05	0.00024268	8.781e-05	5.34e-06	0.0	0.00141097	0.00025694	2.05e-06	703.72117524	693.01070642	705.04565908	0.00830012	0.2012252	-0.31957433
0.26425	81.31843	4.675e-05	0.00024264	8.787e-05	5.34e-06	0.0	0.00141103	0.00025695	2.05e-06	703.72987534	693.01442343	705.04367881	0.00785297	0.20118234	-0.31957277
0.2643	81.33327	4.665e-05	0.0002426	8.792e-05	5.33e-06	0.0	0.0014111	0.00025697	2.05e-06	703.73856666	693.01813889	705.04170039	0.0074069	0.20113947	-0.31957122
0.26436	81.34811	4.656e-05	0.00024255	8.798e-05	5.33e-06	0.0	0.00141117	0.00025698	2.05e-06	703.74724917	693.0218528	705.0397238	0.00696042	0.20109661	-0.31956967
0.26441	81.36294	4.647e-05	0.00024251	8.803e-05	5.33e-06	-0.0	0.00141124	0.000257	2.05e-06	703.7559229	693.02556516	705.03774904	0.00651446	0.20105375	-0.31956812
0.26447	81.37778	4.638e-05	0.00024247	8.809e-05	5.33e-06	-0.0	0.00141131	0.00025701	2.05e-06	703.76458782	693.02927596	705.03577613	0.00606917	0.20101089	-0.31956657
0.27453	84.07438	3.203e-05	0.00023412	9.826e-05	4.85e-06	0.0	0.00142182	0.0002595	2.05e-06	705.26248749	693.68339263	704.69902023	-0.05812035	0.19337462	-0.31930219
0.27459	84.08902	3.196e-05	0.00023408	9.831e-05	4.85e-06	0.0	0.00142187	0.00025951	2.05e-06	705.26997145	693.68683545	704.69731895	-0.05846671	0.19333299	-0.31930085
0.27464	84.10365	3.189e-05	0.00023403	9.837e-05	4.85e-06	0.0	0.00142192	0.00025952	2.05e-06	705.27744704	693.69027689	704.69561914	-0.0588124	0.19329135	-0.31929952
0.2747	84.11828	3.183e-05	0.00023398	9.842e-05	4.85e-06	0.0	0.00142196	0.00025953	2.05e-06	705.28491424	693.69371693	704.69392078	-0.05915784	0.19324972	-0.31929818
0.27475	84.13291	3.176e-05	0.00023393	9.848e-05	4.84e-06	-0.0	0.00142201	0.00025955	2.05e-06	705.29237306	693.69715559	704.69222387	-0.0595033	0.19320808	-0.31929685
0.27481	84.14754	3.17e-05	0.00023389	9.853e-05	4.84e-06	-0.0	0.00142206	0.00025956	2.05e-06	705.29982349	693.70059287	704.69052842	-0.05984815	0.19316644	-0.31929552
0.27486	84.16217	3.163e-05	0.00023384	9.859e-05	4.84e-06	-0.0	0.00142211	0.00025957	2.05e-06	705.30726554	693.70402876	704.68883442	-0.06019234	0.19312479	-0.31929419
0.27492	84.17679	3.157e-05	0.00023379	9.865e-05	4.84e-06	-0.0	0.00142216	0.00025958	2.05e-06	705.31469919	693.70746327	704.68714186	-0.06053623	0.19308313	-0.31929286
0.27497	84.19142	3.15e-05	0.00023374	9.87e-05	4.83e-06	0.0	0.0014222	0.00025959	2.05e-06	705.32212444	693.7108964	704.68545076	-0.06088018	0.19304148	-0.31929153
0.27503	84.20604	3.144e-05	0.0002337	9.876e-05	4.83e-06	0.0	0.00142225	0.0002596	2.05e-06	705.3295413	693.71432814	704.6837611	-0.06122352	0.19299982	-0.31929021
0.27508	84.22067	3.138e-05	0.00023365	9.881e-05	4.83e-06	0.0	0.0014223	0.00025962	2.05e-06	705.33694975	693.71775851	704.68207289	-0.06156622	0.19295816	-0.31928888
0.27514	84.23529	3.131e-05	0.0002336	9.887e-05	4.83e-06	0.0	0.00142234	0.00025963	2.05e-06	705.34434979	693.72118749	704.68038613	-0.06190854	0.19291649	-0.31928756
0.27519	84.24991	3.125e-05	0.00023355	9.892e-05	4.82e-06	-0.0	0.00142239	0.00025964	2.05e-06	705.35174142	693.7246151	704.6787008	-0.06225099	0.19287482	-0.31928623
0.27525	84.26453	3.118e-05	0.00023351	9.898e-05	4.82e-06	-0.0	0.00142244	0.00025965	2.05e-06	705.35912463	693.72804132	704.67701692	-0.06259283	0.19283315	-0.31928491
0.2753	84.27915	3.112e-05	0.00023346	9.904e-05	4.82e-06	-0.0	0.00142249	0.00025966	2.05e-06	705.36649943	693.73146617	704.67533448	-0.06293405	0.19279147	-0.31928359
0.27536	84.29377	3.105e-05	0.00023341	9.909e-05	4.82e-06	-0.0	0.00142253	0.00025967	2.05e-06	705.37386581	693.73488964	704.67365347	-0.06327481	0.19274979	-0.31928227
0.27541	84.30838	3.099e-05	0.00023336	9.915e-05	4.81e-06	0.0	0.00142258	0.00025968	2.05e-06	705.38122376	693.73831173	704.67197391	-0.06361574	0.1927081	-0.31928095
0.27547	84.323	3.093e-05	0.00023332	9.92e-05	4.81e-06	0.0	0.00142263	0.0002597	2.05e-06	705.38857328	693.74173245	704.67029578	-0.06395606	0.19266641	-0.31927964
0.28553	86.97849	2.117e-05	0.0002244	0.00010935	4.36e-06	0.0	0.00142978	0.00026152	2.05e-06	706.48204495	694.34450023	704.39397747	-0.13356979	0.18453198	-0.31906273
0.28559	86.9929	2.113e-05	0.00022435	0.0001094	4.35e-06	0.0	0.00142981	0.00026153	2.05e-06	706.48709706	694.34766964	704.39259258	-0.13383477	0.1844864	-0.31906164
0.28564	87.0073	2.109e-05	0.0002243	0.00010946	4.35e-06	-0.0	0.00142985	0.00026154	2.05e-06	706.49214054	694.35083775	704.39120885	-0.13409916	0.1844408	-0.31906056
0.2857	87.0217	2.104e-05	0.00022425	0.00010951	4.35e-06	-0.0	0.00142988	0.00026155	2.05e-06	706.49717541	694.35400454	704.38982628	-0.13436297	0.18439519	-0.31905947
0.28575	87.0361	2.1e-05	0.0002242	0.00010957	4.35e-06	-0.0	0.00142991	0.00026155	2.05e-06	706.50220166	694.35717004	704.38844488	-0.13462601	0.18434957	-0.31905839
0.28581	87.05051	2.095e-05	0.00022415	0.00010962	4.34e-06	-0.0	0.00142994	0.00026156	2.05e-06	706.5072193	694.36033422	704.38706464	-0.13488935	0.18430395	-0.3190573
0.28586	87.0649	2.091e-05	0.0002241	0.00010968	4.34e-06	0.0	0.00142997	0.00026157	2.05e-06	706.51222832	694.36349711	704.38568555	-0.13515206	0.18425832	-0.31905622
0.28592	87.0793	2.087e-05	0.00022405	0.00010973	4.34e-06	0.0	0.00143001	0.00026158	2.05e-06	706.51722874	694.36665869	704.38430763	-0.13541422	0.18421267	-0.31905514
0.28597	87.0937	2.082e-05	0.000224	0.00010979	4.34e-06	0.0	0.00143004	0.00026159	2.05e-06	706.52222056	694.36981897	704.38293086	-0.13567555	0.18416701	-0.31905406
0.28603	87.1081	2.078e-05	0.00022395	0.00010984	4.33e-06	0.0	0.00143007	0.0002616	2.05e-06	706.52720377	694.37297794	704.38155525	-0.13593723	0.18412136	-0.31905298
0.28608	87.12249	2.074e-05	0.00022391	0.0001099	4.33e-06	-0.0	0.0014301	0.00026161	2.05e-06	706.53217839	694.37613562	704.38018078	-0.13619835	0.1840757	-0.3190519
0.28614	87.13688	2.069e-05	0.00022386	0.00010995	4.33e-06	-0.0	0.00143013	0.00026161	2.05e-06	706.53714441	694.37929199	704.37880748	-0.13645892	0.18403002	-0.31905082
0.28619	87.15128	2.065e-05	0.00022381	0.00011001	4.33e-06	-0.0	0.00143017	0.00026162	2.05e-06	706.54210184	694.38244707	704.37743532	-0.13671855	0.18398432	-0.31904974
0.28625	87.16567	2.061e-05	0.00022376	0.00011006	4.32e-06	-0.0	0.0014302	0.00026163	2.05e-06	706.54705069	694.38560084	704.3760643	-0.13697853	0.18393863	-0.31904867
0.2863	87.18006	2.057e-05	0.00022371	0.00011012	4.32e-06	0.0	0.00143023	0.00026164	2.05e-06	706.55199095	694.38875332	704.37469444	-0.13723804	0.18389293	-0.31904759
0.28636	87.19445	2.052e-05	0.00022366	0.00011017	4.32e-06	0.0	0.00143026	0.00026165	2.05e-06	706.55692262	694.3919045	704.37332572	-0.13749696	0.18384722	-0.31904652
0.28641	87.20883	2.048e-05	0.00022361	0.00011023	4.32e-06	0.0	0.00143029	0.00026166	2.05e-06	706.56184572	694.39505439	704.37195815	-0.13775497	0.18380149	-0.31904544
0.28647	87.22322	2.044e-05	0.00022356	0.00011028	4.32e-06	0.0	0.00143032	0.00026166	2.05e-06	706.56676025	694.39820298	704.37059172	-0.1380133	0.18375577	-0.31904437
0.29653	89.83612	1.395e-05	0.00021446	0.00012019	3.89e-06	0.0	0.00143508	0.000263	2.05e-06	707.32594712	694.95331672	704.13824084	-0.17853907	0.17523408	-0.31886196
0.29659	89.85029	1.393e-05	0.00021441	0.00012024	3.89e-06	0.0	0.0014351	0.000263	2.05e-06	707.32935632	694.95623882	704.1370598	-0.17872514	0.17518666	-0.31886103
0.29664	89.86446	1.39e-05	0.00021436	0.0001203	3.89e-06	-0.0	0.00143513	0.00026301	2.05e-06	707.33275781	694.95915974	704.13587964	-0.17891133	0.17513925	-0.3188601
0.2967	89.87862	1.387e-05	0.00021431	0.00012035	3.88e-06	-0.0	0.00143515	0.00026302	2.05e-06	707.3361516	694.96207949	704.13470036	-0.17909693	0.17509182	-0.31885918
0.29675	89.89279	1.384e-05	0.00021426	0.0001204	3.88e-06	-0.0	0.00143517	0.00026302	2.05e-06	707.33953768	694.96499807	704.13352195	-0.17928192	0.17504437	-0.31885825
0.29681	89.90695	1.381e-05	0.00021422	0.00012046	3.88e-06	-0.0	0.00143519	0.00026303	2.05e-06	707.34291607	694.96791549	704.13234442	-0.17946653	0.17499691	-0.31885733
0.29686	89.92111	1.378e-05	0.00021417	0.00012051	3.88e-06	0.0	0.00143521	0.00026304	2.05e-06	707.34628677	694.97083174	704.13116775	-0.17965126	0.17494946	-0.3188564
0.29692	89.93528	1.375e-05	0.00021412	0.00012056	3.88e-06	0.0	0.00143523	0.00026304	2.05e-06	707.34964979	694.97374682	704.12999196	-0.1798354	0.17490199	-0.31885548
0.29697	89.94944	1.372e-05	0.00021407	0.00012062	3.87e-06	0.0	0.00143525	0.00026305	2.05e-06	707.35300512	694.97666073	704.12881705	-0.18001894	0.17485451	-0.31885456
0.29703	89.9636	1.37e-05	0.00021402	0.00012067	3.87e-06	0.0	0.00143527	0.00026305	2.05e-06	707.35635279	694.97957348	704.127643	-0.18020208	0.17480702	-0.31885364
0.29708	89.97775	1.367e-05	0.00021397	0.00012072	3.87e-06	-0.0	0.00143529	0.00026306	2.05e-06	707.3596928	694.98248507	704.12646981	-0.18038535	0.17475953	-0.31885271
0.29714	89.99191	1.364e-05	0.00021392	0.00012077	3.87e-06	-0.0	0.00143532	0.00026307	2.05e-06	707.36302514	694.98539549	704.12529749	-0.18056804	0.17471203	-0.31885179
0.29719	90.00606	1.361e-05	0.00021387	0.00012083	3.86e-06	-0.0	0.00143534	0.00026307	2.05e-06	707.36634982	694.98830474	704.12412604	-0.18075013	0.17466451	-0.31885087
0.29725	90.02022	1.358e-05	0.00021382	0.00012088	3.86e-06	-0.0	0.00143536	0.00026308	2.05e-06	707.36966686	694.99121284	704.12295545	-0.18093181	0.17461698	-0.31884996
0.2973	90.03437	1.355e-05	0.00021377	0.00012093	3.86e-06	0.0	0.00143538	0.00026308	2.05e-06	707.37297626	694.99411977	704.12178573	-0.18111363	0.17456945	-0.31884904
0.29736	90.04852	1.353e-05	0.00021372	0.00012099	3.86e-06	0.0	0.0014354	0.00026309	2.05e-06	707.37627802	694.99702554	704.12061686	-0.18129487	0.17452191	-0.31884812
0.29741	90.06267	1.35e-05	0.00021367	0.00012104	3.86e-06	0.0	0.00143542	0.0002631	2.05e-06	707.37957215	694.99993015	704.11944885	-0.18147553	0.17447436	-0.3188472
0.29747	90.07682	1.347e-05	0.00021362	0.00012109	3.85e-06	0.0	0.00143544	0.0002631	2.05e-06	707.38285866	695.00283359	704.1182817	-0.18165575	0.17442679	-0.31884629
0.30753	92.64555	9.21e-06	0.00020463	0.00013062	3.47e-06	0.0	0.00143857	0.00026409	2.05e-06	707.86237098	695.51521866	703.91782027	-0.20890606	0.16558005	-0.3186889
0.30758	92.65947	9.2e-06	0.00020458	0.00013067	3.46e-06	0.0	0.00143858	0.00026409	2.05e-06	707.86436181	695.51791812	703.91678966	-0.20902512	0.16553098	-0.31868809
0.30764	92.67339	9.18e-06	0.00020453	0.00013072	3.46e-06	0.0	0.00143859	0.00026409	2.05e-06	707.86634622	695.52061652	703.91575969	-0.20914373	0.16548191	-0.31868728
0.30769	92.68731	9.16e-06	0.00020448	0.00013077	3.46e-06	-0.0	0.00143861	0.0002641	2.05e-06	707.8683242	695.52331386	703.91473035	-0.20926252	0.16543283	-0.31868647
0.30775	92.70123	9.14e-06	0.00020443	0.00013082	3.46e-06	-0.0	0.00143862	0.0002641	2.05e-06	707.87029577	695.52601015	703.91370164	-0.20938083	0.16538375	-0.31868566
0.3078	92.71515	9.12e-06	0.00020438	0.00013087	3.46e-06	-0.0	0.00143864	0.00026411	2.05e-06	707.87226092	695.52870537	703.91267356	-0.20949869	0.16533465	-0.31868486
0.30786	92.72907	9.1e-06	0.00020434	0.00013093	3.45e-06	-0.0	0.00143865	0.00026411	2.05e-06	707.87421968	695.53139953	703.91164611	-0.20961608	0.16528555	-0.31868405
0.30791	92.74298	9.08e-06	0.00020429	0.00013098	3.45e-06	0.0	0.00143866	0.00026412	2.05e-06	707.87617204	695.53409263	703.91061929	-0.20973365	0.16523645	-0.31868324
0.30797	92.7569	9.06e-06	0.00020424	0.00013103	3.45e-06	0.0	0.00143868	0.00026412	2.05e-06	707.87811801	695.53678468	703.90959309	-0.20985076	0.16518733	-0.31868244
0.30802	92.77081	9.05e-06	0.00020419	0.00013108	3.45e-06	0.0	0.00143869	0.00026413	2.05e-06	707.8800576	695.53947567	703.90856752	-0.20996743	0.16513821	-0.31868163
0.30808	92.78472	9.03e-06	0.00020414	0.00013113	3.45e-06	0.0	0.0014387	0.00026413	2.05e-06	707.88199082	695.5421656	703.90754257	-0.21008359	0.16508908	-0.31868083
0.30813	92.79863	9.01e-06	0.00020409	0.00013118	3.44e-06	-0.0	0.00143872	0.00026414	2.05e-06	707.88391767	695.54485448	703.90651824	-0.21019996	0.16503995	-0.31868002
0.30819	92.81254	8.99e-06	0.00020404	0.00013123	3.44e-06	-0.0	0.00143873	0.00026414	2.05e-06	707.88583815	695.5475423	703.90549453	-0.21031586	0.16499081	-0.31867922
0.30824	92.82645	8.97e-06	0.000204	0.00013128	3.44e-06	-0.0	0.00143874	0.00026415	2.05e-06	707.88775228	695.55022907	703.90447145	-0.21043134	0.16494166	-0.31867842
0.3083	92.84036	8.95e-06	0.00020395	0.00013133	3.44e-06	-0.0	0.00143876	0.00026415	2.05e-06	707.88966006	695.55291478	703.90344898	-0.21054629	0.16489249	-0.31867761
0.30835	92.85426	8.93e-06	0.0002039	0.00013138	3.44e-06	-0.0	0.00143877	0.00026415	2.05e-06	707.89156151	695.55559943	703.90242713	-0.21066146	0.16484334	-0.31867681
0.30841	92.86817	8.92e-06	0.00020385	0.00013143	3.43e-06	0.0	0.00143879	0.00026416	2.05e-06	707.89345662	695.55828304	703.9014059	-0.21077617	0.16479417	-0.31867601
0.30846	92.88207	8.9e-06	0.0002038	0.00013148	3.43e-06	0.0	0.0014388	0.00026416	2.05e-06	707.8953454	695.56096558	703.90038529	-0.21089047	0.16474499	-0.31867521
0.31853	95.40492	6.12e-06	0.00019511	0.00014053	3.08e-06	-0.0	0.00144084	0.0002649	2.05e-06	708.14161942	696.03459226	703.72290333	-0.22712074	0.15564684	-0.31853585
0.31858	95.41859	6.11e-06	0.00019506	0.00014058	3.08e-06	-0.0	0.00144085	0.0002649	2.05e-06	708.14246112	696.0370883	703.72197865	-0.22718545	0.15559668	-0.31853512
0.31864	95.43226	6.1e-06	0.00019502	0.00014062	3.08e-06	0.0	0.00144086	0.0002649	2.05e-06	708.14329776	696.03958336	703.7210544	-0.22725031	0.15554652	-0.3185344
0.31869	95.44592	6.09e-06	0.00019497	0.00014067	3.08e-06	0.0	0.00144087	0.00026491	2.05e-06	708.14412934	696.04207744	703.72013059	-0.22731479	0.15549635	-0.31853367
0.31875	95.45959	6.07e-06	0.00019492	0.00014072	3.08e-06	0.0	0.00144087	0.00026491	2.05e-06	708.14495587	696.04457054	703.7192072	-0.22737892	0.15544617	-0.31853295
0.3188	95.47325	6.06e-06	0.00019488	0.00014077	3.08e-06	0.0	0.00144088	0.00026491	2.05e-06	708.14577737	696.04706267	703.71828425	-0.22744265	0.15539599	-0.31853222
0.31886	95.48691	6.05e-06	0.00019483	0.00014082	3.07e-06	-0.0	0.00144089	0.00026492	2.05e-06	708.14659384	696.04955383	703.71736173	-0.22750655	0.15534582	-0.3185315
0.31891	95.50057	6.04e-06	0.00019478	0.00014086	3.07e-06	-0.0	0.0014409	0.00026492	2.05e-06	708.14740529	696.05204401	703.71643963	-0.22757008	0.15529563	-0.31853078
0.31897	95.51423	6.03e-06	0.00019474	0.00014091	3.07e-06	-0.0	0.00144091	0.00026493	2.05e-06	708.14821171	696.05453321	703.71551797	-0.2276333	0.15524544	-0.31853005
0.31902	95.52789	6.01e-06	0.00019469	0.00014096	3.07e-06	-0.0	0.00144092	0.00026493	2.05e-06	708.14901312	696.05702144	703.71459673	-0.22769604	0.15519525	-0.31852933
0.31908	95.54154	6e-06	0.00019464	0.00014101	3.07e-06	-0.0	0.00144093	0.00026493	2.05e-06	708.14980953	696.05950869	703.71367591	-0.22775898	0.15514506	-0.31852861
0.31913	95.5552	5.99e-06	0.0001946	0.00014106	3.06e-06	0.0	0.00144094	0.00026494	2.05e-06	708.15060094	696.06199497	703.71275553	-0.2278216	0.15509486	-0.31852788
0.31919	95.56885	5.98e-06	0.00019455	0.0001411	3.06e-06	0.0	0.00144095	0.00026494	2.05e-06	708.15138735	696.06448028	703.71183557	-0.22788389	0.15504466	-0.31852716
0.31924	95.5825	5.96e-06	0.0001945	0.00014115	3.06e-06	0.0	0.00144095	0.00026494	2.05e-06	708.15216878	696.06696462	703.71091603	-0.22794566	0.15499445	-0.31852644
0.3193	95.59615	5.95e-06	0.00019446	0.0001412	3.06e-06	0.0	0.00144096	0.00026495	2.05e-06	708.15294523	696.06944798	703.70999691	-0.22800764	0.15494424	-0.31852572
0.31935	95.6098	5.94e-06	0.00019441	0.00014125	3.06e-06	-0.0	0.00144097	0.00026495	2.05e-06	708.15371671	696.07193037	703.70907822	-0.22806934	0.15489403	-0.31852499
0.31941	95.62345	5.93e-06	0.00019437	0.00014129	3.06e-06	-0.0	0.00144098	0.00026495	2.05e-06	708.15448323	696.07441178	703.70815995	-0.22813071	0.15484381	-0.31852427
0.31946	95.6371	5.92e-06	0.00019432	0.00014134	3.05e-06	-0.0	0.00144099	0.00026496	2.05e-06	708.15524478	696.07689223	703.70724209	-0.22819154	0.15479359	-0.31852355
0.32953	98.11225	4.11e-06	0.00018605	0.00014984	2.75e-06	0.0	0.00144232	0.00026551	2.05e-06	708.21789951	696.51479996	703.54550539	-0.23575654	0.14556293	-0.31839655
0.32958	98.12566	4.1e-06	0.00018601	0.00014989	2.75e-06	0.0	0.00144233	0.00026552	2.05e-06	708.21785867	696.51710718	703.54465129	-0.23577984	0.14551237	-0.31839588
0.32964	98.13906	4.09e-06	0.00018596	0.00014993	2.74e-06	0.0	0.00144233	0.00026552	2.05e-06	708.21781405	696.51941349	703.54379747	-0.23580289	0.14546181	-0.31839521
0.32969	98.15246	4.08e-06	0.00018592	0.00014998	2.74e-06	0.0	0.00144234	0.00026552	2.05e-06	708.21776564	696.52171888	703.54294393	-0.23582563	0.14541125	-0.31839454
0.32975	98.16586	4.08e-06	0.00018587	0.00015002	2.74e-06	0.0	0.00144234	0.00026552	2.05e-06	708.21771347	696.52402336	703.54209067	-0.23584851	0.14536069	-0.31839387
0.3298	98.17925	4.07e-06	0.00018583	0.00015007	2.74e-06	-0.0	0.00144235	0.00026553	2.05e-06	708.21765752	696.52632693	703.54123768	-0.23587111	0.14531012	-0.3183932
0.32986	98.19265	4.06e-06	0.00018579	0.00015011	2.74e-06	-0.0	0.00144236	0.00026553	2.05e-06	708.2175978	696.52862959	703.54038497	-0.23589349	0.14525956	-0.31839253
0.32991	98.20604	4.05e-06	0.00018574	0.00015016	2.74e-06	-0.0	0.00144236	0.00026553	2.05e-06	708.21753433	696.53093133	703.53953254	-0.23591548	0.145209	-0.31839186
0.32997	98.21944	4.04e-06	0.0001857	0.0001502	2.73e-06	-0.0	0.00144237	0.00026553	2.05e-06	708.21746712	696.53323217	703.53868038	-0.23593762	0.14515844	-0.31839119
0.33002	98.23283	4.04e-06	0.00018565	0.00015024	2.73e-06	0.0	0.00144237	0.00026554	2.05e-06	708.21739615	696.53553209	703.53782849	-0.23595955	0.14510788	-0.31839052
0.33008	98.24622	4.03e-06	0.00018561	0.00015029	2.73e-06	0.0	0.00144238	0.00026554	2.05e-06	708.21732145	696.5378311	703.53697688	-0.23598124	0.14505732	-0.31838985
0.33013	98.25961	4.02e-06	0.00018557	0.00015033	2.73e-06	0.0	0.00144238	0.00026554	2.05e-06	708.21724301	696.5401292	703.53612554	-0.23600252	0.14500675	-0.31838918
0.33019	98.27299	4.01e-06	0.00018552	0.00015038	2.73e-06	0.0	0.00144239	0.00026555	2.05e-06	708.21716085	696.54242639	703.53527448	-0.2360239	0.14495619	-0.31838852
0.33024	98.28638	4e-06	0.00018548	0.00015042	2.73e-06	-0.0	0.0014424	0.00026555	2.05e-06	708.21707496	696.54472267	703.53442368	-0.23604516	0.14490563	-0.31838785
0.3303	98.29976	4e-06	0.00018544	0.00015047	2.72e-06	-0.0	0.0014424	0.00026555	2.05e-06	708.21698535	696.54701803	703.53357316	-0.23606615	0.14485507	-0.31838718
0.33035	98.31315	3.99e-06	0.00018539	0.00015051	2.72e-06	-0.0	0.00144241	0.00026555	2.05e-06	708.21689204	696.54931249	703.5327229	-0.23608678	0.14480451	-0.31838651
0.33041	98.32653	3.98e-06	0.00018535	0.00015056	2.72e-06	-0.0	0.00144241	0.00026556	2.05e-06	708.21679502	696.55160604	703.53187292	-0.23610739	0.14475394	-0.31838585
0.33046	98.33991	3.97e-06	0.0001853	0.0001506	2.72e-06	0.0	0.00144242	0.00026556	2.05e-06	708.21669431	696.55389868	703.5310232	-0.23612797	0.14470338	-0.31838518
0.34053	100.7654	2.79e-06	0.00017753	0.00015853	2.45e-06	-0.0	0.00144329	0.00026599	2.05e-06	708.14182255	696.95842	703.37941885	-0.23721133	0.13546833	-0.31826612
0.34058	100.77853	2.78e-06	0.00017749	0.00015857	2.45e-06	-0.0	0.00144329	0.00026599	2.05e-06	708.14113541	696.96054979	703.37860846	-0.23720409	0.13541806	-0.31826549
0.34064	100.79165	2.78e-06	0.00017745	0.00015861	2.45e-06	0.0	0.0014433	0.00026599	2.05e-06	708.14044558	696.96267872	703.37779825	-0.23719693	0.13536778	-0.31826485
0.34069	100.80478	2.77e-06	0.00017741	0.00015866	2.45e-06	0.0	0.0014433	0.000266	2.05e-06	708.13975303	696.96480679	703.37698819	-0.23718955	0.13531751	-0.31826421
0.34075	100.8179	2.77e-06	0.00017736	0.0001587	2.44e-06	0.0	0.0014433	0.000266	2.05e-06	708.13905779	696.966934	703.3761783	-0.23718201	0.13526724	-0.31826358
0.3408	100.83102	2.76e-06	0.00017732	0.00015874	2.44e-06	0.0	0.00144331	0.000266	2.05e-06	708.13835986	696.96906034	703.37536857	-0.23717421	0.13521698	-0.31826294
0.34086	100.84414	2.76e-06	0.00017728	0.00015878	2.44e-06	0.0	0.00144331	0.000266	2.05e-06	708.13765924	696.97118582	703.374559	-0.23716652	0.13516671	-0.31826231
0.34091	100.85726	2.75e-06	0.00017724	0.00015882	2.44e-06	-0.0	0.00144332	0.00026601	2.05e-06	708.13695594	696.97331045	703.37374959	-0.23715867	0.13511645	-0.31826167
0.34097	100.87037	2.75e-06	0.0001772	0.00015886	2.44e-06	-0.0	0.00144332	0.00026601	2.05e-06	708.13624996	696.97543421	703.37294034	-0.23715064	0.1350662	-0.31826104
0.34102	100.88349	2.74e-06	0.00017716	0.00015891	2.44e-06	-0.0	0.00144332	0.00026601	2.05e-06	708.1355413	696.97755711	703.37213126	-0.23714233	0.13501595	-0.3182604
0.34108	100.8966	2.74e-06	0.00017712	0.00015895	2.44e-06	-0.0	0.00144333	0.00026601	2.05e-06	708.13482999	696.97967915	703.37132233	-0.23713409	0.1349657	-0.31825976
0.34113	100.90971	2.73e-06	0.00017708	0.00015899	2.43e-06	0.0	0.00144333	0.00026601	2.05e-06	708.13411601	696.98180033	703.37051356	-0.23712576	0.13491545	-0.31825913
0.34119	100.92282	2.73e-06	0.00017704	0.00015903	2.43e-06	0.0	0.00144334	0.00026602	2.05e-06	708.13339936	696.98392065	703.36970496	-0.23711724	0.1348652	-0.31825849
0.34124	100.93593	2.72e-06	0.00017699	0.00015907	2.43e-06	0.0	0.00144334	0.00026602	2.05e-06	708.13268006	696.98604012	703.36889651	-0.23710848	0.13481496	-0.31825786
0.3413	100.94904	2.72e-06	0.00017695	0.00015911	2.43e-06	0.0	0.00144334	0.00026602	2.05e-06	708.13195812	696.98815872	703.36808822	-0.23709966	0.13476473	-0.31825723
0.34135	100.96214	2.71e-06	0.00017691	0.00015916	2.43e-06	-0.0	0.00144335	0.00026602	2.05e-06	708.13123353	696.99027646	703.36728008	-0.23709086	0.13471449	-0.31825659
0.34141	100.97525	2.71e-06	0.00017687	0.0001592	2.43e-06	-0.0	0.00144335	0.00026602	2.05e-06	708.1305063	696.99239334	703.3664721	-0.23708185	0.13466426	-0.31825596
0.34146	100.98835	2.7e-06	0.00017683	0.00015924	2.43e-06	-0.0	0.00144335	0.00026603	2.05e-06	708.12977644	696.99450937	703.36566428	-0.23707264	0.13461403	-0.31825532
0.35152	103.36206	1.92e-06	0.00016958	0.00016659	2.19e-06	-0.0	0.00144393	0.00026637	2.05e-06	707.95654611	697.36751547	703.22001226	-0.23354059	0.12549021	-0.31814093
0.35158	103.37489	1.92e-06	0.00016954	0.00016663	2.19e-06	0.0	0.00144393	0.00026637	2.05e-06	707.95540693	697.36947724	703.21922595	-0.23351236	0.1254408	-0.31814032
0.35163	103.38773	1.91e-06	0.0001695	0.00016667	2.19e-06	0.0	0.00144393	0.00026637	2.05e-06	707.9542659	697.3714382	703.21843973	-0.233484	0.12539139	-0.3181397
0.35169	103.40056	1.91e-06	0.00016946	0.00016671	2.19e-06	0.0	0.00144394	0.00026637	2.05e-06	707.95312303	697.37339834	703.21765358	-0.23345546	0.12534199	-0.31813908
0.35174	103.41339	1.91e-06	0.00016942	0.00016675	2.19e-06	0.0	0.00144394	0.00026637	2.05e-06	707.95197833	697.37535767	703.21686752	-0.23342691	0.12529259	-0.31813847
0.3518	103.42623	1.9e-06	0.00016939	0.00016679	2.18e-06	-0.0	0.00144394	0.00026638	2.05e-06	707.95083179	697.37731617	703.21608153	-0.23339836	0.1252432	-0.31813785
0.35185	103.43906	1.9e-06	0.00016935	0.00016683	2.18e-06	-0.0	0.00144394	0.00026638	2.05e-06	707.94968341	697.37927386	703.21529563	-0.23336966	0.12519381	-0.31813723
0.35191	103.45188	1.9e-06	0.00016931	0.00016687	2.18e-06	-0.0	0.00144395	0.00026638	2.05e-06	707.94853321	697.38123073	703.2145098	-0.23334083	0.12514443	-0.31813661
0.35196	103.46471	1.89e-06	0.00016927	0.0001669	2.18e-06	-0.0	0.00144395	0.00026638	2.05e-06	707.94738119	697.38318678	703.21372406	-0.23331187	0.12509506	-0.318136
0.35202	103.47754	1.89e-06	0.00016923	0.00016694	2.18e-06	0.0	0.00144395	0.00026638	2.05e-06	707.94622735	697.38514201	703.21293839	-0.23328299	0.12504569	-0.31813538
0.35207	103.49036	1.89e-06	0.00016919	0.00016698	2.18e-06	0.0	0.00144395	0.00026638	2.05e-06	707.94507169	697.38709643	703.21215281	-0.23325396	0.12499632	-0.31813476
0.35213	103.50318	1.88e-06	0.00016916	0.00016702	2.18e-06	0.0	0.00144396	0.00026639	2.05e-06	707.94391422	697.38905003	703.2113673	-0.23322483	0.12494696	-0.31813415
0.35218	103.516	1.88e-06	0.00016912	0.00016706	2.18e-06	0.0	0.00144396	0.00026639	2.05e-06	707.94275494	697.39100282	703.21058187	-0.2331955	0.12489762	-0.31813353
0.35224	103.52882	1.88e-06	0.00016908	0.0001671	2.18e-06	0.0	0.00144396	0.00026639	2.05e-06	707.94159386	697.39295479	703.20979651	-0.23316624	0.12484827	-0.31813291
0.35229	103.54164	1.87e-06	0.00016904	0.00016714	2.17e-06	-0.0	0.00144396	0.00026639	2.05e-06	707.94043098	697.39490594	703.20901124	-0.23313692	0.12479893	-0.3181323
0.35235	103.55446	1.87e-06	0.000169	0.00016717	2.17e-06	-0.0	0.00144397	0.00026639	2.05e-06	707.93926629	697.39685628	703.20822604	-0.23310746	0.12474959	-0.31813168
0.3524	103.56727	1.87e-06	0.00016897	0.00016721	2.17e-06	-0.0	0.00144397	0.00026639	2.05e-06	707.93809982	697.3988058	703.20744092	-0.23307784	0.12470026	-0.31813106
0.35246	103.58009	1.86e-06	0.00016893	0.00016725	2.17e-06	-0.0	0.00144397	0.0002664	2.05e-06	707.93693155	697.4007545	703.20665587	-0.23304817	0.12465094	-0.31813045
0.36252	105.89969	1.34e-06	0.0001622	0.00017405	1.96e-06	-0.0	0.00144435	0.00026667	2.05e-06	707.69659805	697.74384771	703.06396028	-0.22639922	0.11573149	-0.31801838
0.36258	105.91223	1.34e-06	0.00016216	0.00017409	1.96e-06	-0.0	0.00144435	0.00026667	2.05e-06	707.69515806	697.74564978	703.06318423	-0.22635708	0.11568339	-0.31801777
0.36263	105.92476	1.34e-06	0.00016213	0.00017412	1.96e-06	-0.0	0.00144436	0.00026667	2.05e-06	707.69371688	697.74745108	703.0624082	-0.22631487	0.11563529	-0.31801716
0.36269	105.9373	1.34e-06	0.00016209	0.00017416	1.96e-06	-0.0	0.00144436	0.00026667	2.05e-06	707.69227451	697.74925159	703.06163219	-0.22627255	0.11558721	-0.31801655
0.36274	105.94983	1.33e-06	0.00016206	0.00017419	1.96e-06	-0.0	0.00144436	0.00026668	2.05e-06	707.69083096	697.75105132	703.06085621	-0.22623028	0.11553913	-0.31801594
0.3628	105.96236	1.33e-06	0.00016202	0.00017423	1.96e-06	0.0	0.00144436	0.00026668	2.05e-06	707.68938622	697.75285028	703.06008026	-0.22618795	0.11549105	-0.31801533
0.36285	105.97488	1.33e-06	0.00016198	0.00017427	1.96e-06	0.0	0.00144436	0.00026668	2.05e-06	707.6879403	697.75464846	703.05930433	-0.22614554	0.11544298	-0.31801472
0.36291	105.98741	1.33e-06	0.00016195	0.0001743	1.96e-06	0.0	0.00144437	0.00026668	2.05e-06	707.68649321	697.75644586	703.05852842	-0.22610302	0.11539493	-0.31801411
0.36296	105.99993	1.32e-06	0.00016191	0.00017434	1.96e-06	0.0	0.00144437	0.00026668	2.05e-06	707.68504494	697.75824249	703.05775253	-0.22606048	0.11534688	-0.3180135
0.36302	106.01246	1.32e-06	0.00016188	0.00017437	1.96e-06	-0.0	0.00144437	0.00026668	2.05e-06	707.6835955	697.76003833	703.05697667	-0.22601795	0.11529883	-0.31801289
0.36307	106.02498	1.32e-06	0.00016184	0.00017441	1.95e-06	-0.0	0.00144437	0.00026668	2.05e-06	707.68214489	697.7618334	703.05620083	-0.22597533	0.11525079	-0.31801228
0.36313	106.0375	1.32e-06	0.00016181	0.00017444	1.95e-06	-0.0	0.00144437	0.00026669	2.05e-06	707.68069311	697.76362769	703.05542501	-0.22593264	0.11520276	-0.31801167
0.36318	106.05002	1.31e-06	0.00016177	0.00017448	1.95e-06	-0.0	0.00144437	0.00026669	2.05e-06	707.67924017	697.76542121	703.05464921	-0.22588984	0.11515475	-0.31801106
0.36324	106.06253	1.31e-06	0.00016174	0.00017451	1.95e-06	-0.0	0.00144438	0.00026669	2.05e-06	707.67778607	697.76721395	703.05387344	-0.22584708	0.11510673	-0.31801045
0.36329	106.07505	1.31e-06	0.0001617	0.00017455	1.95e-06	0.0	0.00144438	0.00026669	2.05e-06	707.67633081	697.76900591	703.05309769	-0.22580428	0.11505872	-0.31800984
0.36335	106.08756	1.31e-06	0.00016167	0.00017459	1.95e-06	0.0	0.00144438	0.00026669	2.05e-06	707.6748744	697.7707971	703.05232196	-0.22576139	0.11501072	-0.31800924
0.3634	106.10008	1.31e-06	0.00016163	0.00017462	1.95e-06	0.0	0.00144438	0.00026669	2.05e-06	707.67341683	697.7725875	703.05154625	-0.2257184	0.11496274	-0.31800863
0.36346	106.11259	1.3e-06	0.0001616	0.00017466	1.95e-06	0.0	0.00144438	0.00026669	2.05e-06	707.67195812	697.77437714	703.05077056	-0.22567538	0.11491476	-0.31800802
0.37352	108.37558	9.5e-07	0.00015537	0.00018093	1.77e-06	0.0	0.00144464	0.00026692	2.05e-06	707.38830016	698.08901399	702.90896457	-0.21705524	0.10626822	-0.31789664
0.37358	108.3878	9.5e-07	0.00015534	0.00018096	1.77e-06	-0.0	0.00144464	0.00026692	2.05e-06	707.38667217	698.09066408	702.90818942	-0.21700471	0.10622173	-0.31789603
0.37363	108.40002	9.5e-07	0.00015531	0.00018099	1.77e-06	-0.0	0.00144464	0.00026692	2.05e-06	707.38504347	698.09231342	702.90741425	-0.21695413	0.10617526	-0.31789543
0.37369	108.41224	9.5e-07	0.00015528	0.00018103	1.77e-06	-0.0	0.00144464	0.00026692	2.05e-06	707.38341406	698.09396202	702.90663908	-0.2169035	0.1061288	-0.31789482
0.37374	108.42445	9.5e-07	0.00015524	0.00018106	1.76e-06	-0.0	0.00144464	0.00026692	2.05e-06	707.38178395	698.09560989	702.90586389	-0.2168528	0.10608236	-0.31789421
0.3738	108.43666	9.4e-07	0.00015521	0.00018109	1.76e-06	-0.0	0.00144465	0.00026692	2.05e-06	707.38015312	698.09725701	702.90508868	-0.21680213	0.10603591	-0.3178936
0.37385	108.44888	9.4e-07	0.00015518	0.00018112	1.76e-06	0.0	0.00144465	0.00026692	2.05e-06	707.3785216	698.09890339	702.90431346	-0.21675144	0.10598947	-0.31789299
0.37391	108.46109	9.4e-07	0.00015514	0.00018116	1.76e-06	0.0	0.00144465	0.00026693	2.05e-06	707.37688936	698.10054903	702.90353823	-0.21670069	0.10594304	-0.31789238
0.37396	108.47329	9.4e-07	0.00015511	0.00018119	1.76e-06	0.0	0.00144465	0.00026693	2.05e-06	707.37525643	698.10219393	702.90276299	-0.21664991	0.10589663	-0.31789177
0.37402	108.4855	9.4e-07	0.00015508	0.00018122	1.76e-06	0.0	0.00144465	0.00026693	2.05e-06	707.3736228	698.1038381	702.90198773	-0.21659906	0.10585023	-0.31789116
0.37407	108.49771	9.4e-07	0.00015505	0.00018126	1.76e-06	0.0	0.00144465	0.00026693	2.05e-06	707.37198847	698.10548152	702.90121246	-0.21654824	0.10580382	-0.31789055
0.37413	108.50991	9.3e-07	0.00015501	0.00018129	1.76e-06	-0.0	0.00144465	0.00026693	2.05e-06	707.37035345	698.1071242	702.90043717	-0.21649739	0.10575742	-0.31788995
0.37418	108.52211	9.3e-07	0.00015498	0.00018132	1.76e-06	-0.0	0.00144465	0.00026693	2.05e-06	707.36871773	698.10876614	702.89966187	-0.2164465	0.10571104	-0.31788934
0.37424	108.53431	9.3e-07	0.00015495	0.00018135	1.76e-06	-0.0	0.00144465	0.00026693	2.05e-06	707.36708133	698.11040735	702.89888655	-0.21639554	0.10566468	-0.31788873
0.37429	108.54651	9.3e-07	0.00015492	0.00018139	1.76e-06	-0.0	0.00144466	0.00026693	2.05e-06	707.36544423	698.11204781	702.89811122	-0.21634456	0.10561831	-0.31788812
0.37435	108.5587	9.3e-07	0.00015488	0.00018142	1.75e-06	0.0	0.00144466	0.00026693	2.05e-06	707.36380645	698.11368754	702.89733587	-0.2162936	0.10557195	-0.31788751
0.3744	108.5709	9.3e-07	0.00015485	0.00018145	1.75e-06	0.0	0.00144466	0.00026694	2.05e-06	707.36216799	698.11532653	702.89656051	-0.21624259	0.1055256	-0.3178869
0.37446	108.58309	9.3e-07	0.00015482	0.00018149	1.75e-06	0.0	0.00144466	0.00026694	2.05e-06	707.36052884	698.11696478	702.89578513	-0.21619155	0.10547926	-0.31788629
0.38452	110.78673	6.9e-07	0.00014908	0.00018726	1.6e-06	-0.0	0.00144484	0.00026712	2.05e-06	707.05094469	698.40452241	702.75350081	-0.20644103	0.09715163	-0.31777454
0.38458	110.79862	6.8e-07	0.00014905	0.00018729	1.6e-06	-0.0	0.00144484	0.00026712	2.05e-06	707.04920984	698.40602789	702.75272051	-0.20638597	0.09710698	-0.31777393
0.38463	110.8105	6.8e-07	0.00014902	0.00018732	1.6e-06	-0.0	0.00144484	0.00026712	2.05e-06	707.04747462	698.40753267	702.75194018	-0.20633089	0.09706234	-0.31777331
0.38469	110.82239	6.8e-07	0.00014899	0.00018735	1.59e-06	-0.0	0.00144484	0.00026713	2.05e-06	707.04573902	698.40903675	702.75115981	-0.20627579	0.09701772	-0.3177727
0.38474	110.83427	6.8e-07	0.00014896	0.00018738	1.59e-06	-0.0	0.00144484	0.00026713	2.05e-06	707.04400306	698.41054012	702.7503794	-0.2062207	0.09697308	-0.31777209
0.3848	110.84615	6.8e-07	0.00014893	0.00018741	1.59e-06	0.0	0.00144484	0.00026713	2.05e-06	707.04226672	698.41204278	702.74959895	-0.20616559	0.09692846	-0.31777148
0.38485	110.85803	6.8e-07	0.0001489	0.00018744	1.59e-06	0.0	0.00144484	0.00026713	2.05e-06	707.04053001	698.41354475	702.74881847	-0.20611046	0.09688385	-0.31777086
0.38491	110.86991	6.8e-07	0.00014887	0.00018747	1.59e-06	0.0	0.00144484	0.00026713	2.05e-06	707.03879293	698.415046	702.74803795	-0.20605531	0.09683927	-0.31777025
0.38496	110.88178	6.8e-07	0.00014884	0.0001875	1.59e-06	0.0	0.00144484	0.00026713	2.05e-06	707.03705549	698.41654656	702.74725739	-0.20600014	0.09679469	-0.31776964
0.38502	110.89366	6.8e-07	0.00014881	0.00018753	1.59e-06	-0.0	0.00144484	0.00026713	2.05e-06	707.03531769	698.41804641	702.74647679	-0.20594498	0.0967501	-0.31776902
0.38507	110.90553	6.8e-07	0.00014878	0.00018756	1.59e-06	-0.0	0.00144484	0.00026713	2.05e-06	707.03357952	698.41954556	702.74569616	-0.20588979	0.09670553	-0.31776841
0.38513	110.9174	6.7e-07	0.00014875	0.00018759	1.59e-06	-0.0	0.00144484	0.00026713	2.05e-06	707.03184098	698.421044	702.74491549	-0.20583459	0.09666097	-0.3177678
0.38518	110.92927	6.7e-07	0.00014872	0.00018762	1.59e-06	-0.0	0.00144484	0.00026713	2.05e-06	707.03010209	698.42254174	702.74413478	-0.20577936	0.09661643	-0.31776718
0.38524	110.94113	6.7e-07	0.00014869	0.00018765	1.59e-06	-0.0	0.00144485	0.00026714	2.05e-06	707.02836284	698.42403878	702.74335404	-0.20572413	0.0965719	-0.31776657
0.38529	110.953	6.7e-07	0.00014866	0.00018768	1.59e-06	0.0	0.00144485	0.00026714	2.05e-06	707.02662323	698.42553512	702.74257326	-0.2056689	0.09652736	-0.31776596
0.38535	110.96486	6.7e-07	0.00014863	0.00018771	1.59e-06	0.0	0.00144485	0.00026714	2.05e-06	707.02488326	698.42703075	702.74179244	-0.20561364	0.09648283	-0.31776534
0.3854	110.97673	6.7e-07	0.0001486	0.00018774	1.58e-06	0.0	0.00144485	0.00026714	2.05e-06	707.02314293	698.42852568	702.74101158	-0.20555837	0.09643832	-0.31776473
0.38546	110.98859	6.7e-07	0.00014857	0.00018777	1.58e-06	0.0	0.00144485	0.00026714	2.05e-06	707.02140225	698.43001991	702.74023068	-0.20550307	0.09639383	-0.31776412
0.39552	113.12983	5e-07	0.00014328	0.00019308	1.45e-06	-0.0	0.00144497	0.00026729	2.05e-06	706.69818489	698.69182525	702.59660724	-0.19521591	0.08841241	-0.31765131
0.39558	113.14137	5e-07	0.00014326	0.00019311	1.45e-06	0.0	0.00144497	0.0002673	2.05e-06	706.69639956	698.69319328	702.5958181	-0.19515908	0.08836968	-0.31765069
0.39563	113.15291	5e-07	0.00014323	0.00019314	1.45e-06	0.0	0.00144497	0.0002673	2.05e-06	706.69461409	698.69456064	702.59502891	-0.19510225	0.08832697	-0.31765007
0.39569	113.16444	5e-07	0.0001432	0.00019316	1.45e-06	0.0	0.00144497	0.0002673	2.05e-06	706.69282847	698.69592733	702.59423966	-0.1950454	0.08828428	-0.31764945
0.39574	113.17597	5e-07	0.00014317	0.00019319	1.45e-06	0.0	0.00144497	0.0002673	2.05e-06	706.69104271	698.69729335	702.59345037	-0.19498856	0.0882416	-0.31764883
0.3958	113.18751	5e-07	0.00014314	0.00019322	1.44e-06	0.0	0.00144497	0.0002673	2.05e-06	706.68925681	698.6986587	702.59266103	-0.19493171	0.08819891	-0.31764821
0.39585	113.19904	5e-07	0.00014312	0.00019325	1.44e-06	-0.0	0.00144497	0.0002673	2.05e-06	706.68747077	698.70002338	702.59187163	-0.19487486	0.08815624	-0.31764759
0.39591	113.21056	5e-07	0.00014309	0.00019328	1.44e-06	-0.0	0.00144497	0.0002673	2.05e-06	706.68568459	698.70138739	702.59108219	-0.19481801	0.08811358	-0.31764697
0.39596	113.22209	5e-07	0.00014306	0.0001933	1.44e-06	-0.0	0.00144497	0.0002673	2.05e-06	706.68389827	698.70275074	702.59029269	-0.19476115	0.08807093	-0.31764635
0.39602	113.23361	5e-07	0.00014303	0.00019333	1.44e-06	-0.0	0.00144498	0.0002673	2.05e-06	706.68211181	698.70411341	702.58950314	-0.19470428	0.08802831	-0.31764573
0.39607	113.24514	4.9e-07	0.00014301	0.00019336	1.44e-06	-0.0	0.00144498	0.0002673	2.05e-06	706.68032521	698.70547542	702.58871354	-0.19464742	0.08798567	-0.31764511
0.39613	113.25666	4.9e-07	0.00014298	0.00019339	1.44e-06	0.0	0.00144498	0.0002673	2.05e-06	706.67853848	698.70683676	702.58792389	-0.19459055	0.08794304	-0.31764449
0.39618	113.26818	4.9e-07	0.00014295	0.00019341	1.44e-06	0.0	0.00144498	0.0002673	2.05e-06	706.67675162	698.70819743	702.58713419	-0.19453368	0.08790043	-0.31764387
0.39624	113.27969	4.9e-07	0.00014292	0.00019344	1.44e-06	0.0	0.00144498	0.0002673	2.05e-06	706.67496462	698.70955743	702.58634444	-0.1944768	0.08785783	-0.31764325
0.39629	113.29121	4.9e-07	0.0001429	0.00019347	1.44e-06	0.0	0.00144498	0.00026731	2.05e-06	706.67317748	698.71091677	702.58555464	-0.19441992	0.08781526	-0.31764263
0.39635	113.30272	4.9e-07	0.00014287	0.0001935	1.44e-06	0.0	0.00144498	0.00026731	2.05e-06	706.67139022	698.71227544	702.58476479	-0.19436304	0.08777267	-0.31764201
0.3964	113.31423	4.9e-07	0.00014284	0.00019352	1.44e-06	-0.0	0.00144498	0.00026731	2.05e-06	706.66960282	698.71363344	702.58397488	-0.19430616	0.08773009	-0.31764139
0.39646	113.32574	4.9e-07	0.00014281	0.00019355	1.44e-06	-0.0	0.00144498	0.00026731	2.05e-06	706.66781529	698.71499077	702.58318493	-0.19424927	0.08768753	-0.31764077
0.40652	115.40125	3.7e-07	0.00013795	0.00019843	1.32e-06	-0.0	0.00144506	0.00026744	2.05e-06	706.33935079	698.95232891	702.43771722	-0.18382823	0.08006505	-0.31752652
0.40657	115.41242	3.7e-07	0.00013793	0.00019845	1.32e-06	-0.0	0.00144507	0.00026744	2.05e-06	706.33755274	698.9535664	702.43691716	-0.18377142	0.0800243	-0.31752589
0.40663	115.42359	3.7e-07	0.0001379	0.00019848	1.32e-06	-0.0	0.00144507	0.00026744	2.05e-06	706.33575469	698.95480325	702.43611705	-0.18371463	0.07998358	-0.31752526
0.40668	115.43475	3.7e-07	0.00013788	0.0001985	1.32e-06	-0.0	0.00144507	0.00026744	2.05e-06	706.33395666	698.95603947	702.43531688	-0.18365783	0.07994286	-0.31752463
0.40674	115.44592	3.7e-07	0.00013785	0.00019853	1.32e-06	0.0	0.00144507	0.00026744	2.05e-06	706.33215863	698.95727505	702.43451665	-0.18360103	0.07990214	-0.317524
0.40679	115.45708	3.7e-07	0.00013783	0.00019856	1.32e-06	0.0	0.00144507	0.00026744	2.05e-06	706.33036061	698.95851	702.43371637	-0.18354424	0.07986143	-0.31752337
0.40685	115.46824	3.7e-07	0.0001378	0.00019858	1.31e-06	0.0	0.00144507	0.00026744	2.05e-06	706.32856259	698.95974431	702.43291603	-0.18348745	0.07982073	-0.31752275
0.4069	115.4794	3.7e-07	0.00013778	0.00019861	1.31e-06	0.0	0.00144507	0.00026744	2.05e-06	706.32676459	698.96097799	702.43211563	-0.18343067	0.07978005	-0.31752212
0.40696	115.49056	3.7e-07	0.00013775	0.00019863	1.31e-06	0.0	0.00144507	0.00026745	2.05e-06	706.3249666	698.96221103	702.43131517	-0.18337389	0.07973939	-0.31752149
0.40701	115.50171	3.7e-07	0.00013773	0.00019866	1.31e-06	0.0	0.00144507	0.00026745	2.05e-06	706.32316861	698.96344344	702.43051465	-0.18331711	0.07969872	-0.31752086
0.40707	115.51287	3.7e-07	0.0001377	0.00019868	1.31e-06	-0.0	0.00144507	0.00026745	2.05e-06	706.32137064	698.96467521	702.42971408	-0.18326034	0.07965805	-0.31752023
0.40712	115.52402	3.7e-07	0.00013767	0.00019871	1.31e-06	-0.0	0.00144507	0.00026745	2.05e-06	706.31957268	698.96590635	702.42891344	-0.18320357	0.07961741	-0.3175196
0.40718	115.53517	3.7e-07	0.00013765	0.00019873	1.31e-06	-0.0	0.00144507	0.00026745	2.05e-06	706.31777474	698.96713685	702.42811275	-0.1831468	0.07957677	-0.31751897
0.40723	115.54631	3.7e-07	0.00013762	0.00019876	1.31e-06	-0.0	0.00144507	0.00026745	2.05e-06	706.3159768	698.96836672	702.427312	-0.18309005	0.07953617	-0.31751834
0.40729	115.55746	3.7e-07	0.0001376	0.00019879	1.31e-06	-0.0	0.00144507	0.00026745	2.05e-06	706.31417888	698.96959596	702.4265112	-0.18303329	0.07949554	-0.31751771
0.40734	115.5686	3.7e-07	0.00013757	0.00019881	1.31e-06	0.0	0.00144507	0.00026745	2.05e-06	706.31238098	698.97082456	702.42571033	-0.18297653	0.07945493	-0.31751709
0.4074	115.57975	3.6e-07	0.00013755	0.00019884	1.31e-06	0.0	0.00144507	0.00026745	2.05e-06	706.31058309	698.97205253	702.42490941	-0.18291978	0.07941433	-0.31751646
0.40745	115.59089	3.6e-07	0.00013752	0.00019886	1.31e-06	0.0	0.00144507	0.00026745	2.05e-06	706.30878521	698.97327987	702.42410843	-0.18286303	0.07937374	-0.31751583
0.41752	117.59692	2.8e-07	0.00013306	0.00020333	1.2e-06	0.0	0.00144513	0.00026756	2.05e-06	705.98056636	699.18739245	702.27653191	-0.17256828	0.0721121	-0.31739992
0.41757	117.6077	2.8e-07	0.00013304	0.00020336	1.2e-06	-0.0	0.00144513	0.00026756	2.05e-06	705.97877974	699.18850607	702.27571995	-0.17251262	0.07207331	-0.31739928
0.41763	117.61848	2.8e-07	0.00013302	0.00020338	1.2e-06	-0.0	0.00144513	0.00026756	2.05e-06	705.97699321	699.18961908	702.27490794	-0.17245698	0.07203453	-0.31739864
0.41768	117.62926	2.8e-07	0.00013299	0.0002034	1.2e-06	-0.0	0.00144513	0.00026757	2.05e-06	705.97520679	699.19073149	702.27409586	-0.17240135	0.07199577	-0.317398
0.41774	117.64003	2.8e-07	0.00013297	0.00020343	1.2e-06	-0.0	0.00144513	0.00026757	2.05e-06	705.97342047	699.1918433	702.27328372	-0.17234575	0.07195703	-0.31739737
0.41779	117.6508	2.8e-07	0.00013294	0.00020345	1.2e-06	-0.0	0.00144513	0.00026757	2.05e-06	705.97163425	699.1929545	702.27247152	-0.17229013	0.07191829	-0.31739673
0.41785	117.66157	2.8e-07	0.00013292	0.00020348	1.2e-06	0.0	0.00144513	0.00026757	2.05e-06	705.96984813	699.1940651	702.27165926	-0.17223451	0.07187955	-0.31739609
0.4179	117.67234	2.8e-07	0.0001329	0.0002035	1.2e-06	0.0	0.00144513	0.00026757	2.05e-06	705.96806211	699.1951751	702.27084694	-0.17217891	0.07184082	-0.31739545
0.41796	117.68311	2.8e-07	0.00013287	0.00020352	1.2e-06	0.0	0.00144513	0.00026757	2.05e-06	705.9662762	699.1962845	702.27003455	-0.17212332	0.07180211	-0.31739481
0.41801	117.69387	2.8e-07	0.00013285	0.00020355	1.2e-06	0.0	0.00144513	0.00026757	2.05e-06	705.96449038	699.1973933	702.26922211	-0.17206774	0.07176341	-0.31739418
0.41807	117.70464	2.8e-07	0.00013283	0.00020357	1.2e-06	0.0	0.00144513	0.00026757	2.05e-06	705.96270467	699.19850149	702.26840961	-0.17201218	0.07172473	-0.31739354
0.41812	117.7154	2.8e-07	0.0001328	0.00020359	1.2e-06	0.0	0.00144514	0.00026757	2.05e-06	705.96091907	699.19960909	702.26759704	-0.1719566	0.07168604	-0.3173929
0.41818	117.72616	2.8e-07	0.00013278	0.00020362	1.2e-06	-0.0	0.00144514	0.00026757	2.05e-06	705.95913356	699.20071608	702.26678442	-0.17190104	0.07164735	-0.31739226
0.41823	117.73691	2.8e-07	0.00013276	0.00020364	1.2e-06	-0.0	0.00144514	0.00026757	2.05e-06	705.95734817	699.20182247	702.26597173	-0.17184548	0.07160868	-0.31739162
0.41829	117.74767	2.8e-07	0.00013274	0.00020366	1.2e-06	-0.0	0.00144514	0.00026757	2.05e-06	705.95556287	699.20292826	702.26515898	-0.17178994	0.07157003	-0.31739098
0.41834	117.75842	2.8e-07	0.00013271	0.00020369	1.2e-06	-0.0	0.00144514	0.00026757	2.05e-06	705.95377768	699.20403344	702.26434618	-0.17173442	0.0715314	-0.31739035
0.4184	117.76917	2.8e-07	0.00013269	0.00020371	1.2e-06	-0.0	0.00144514	0.00026757	2.05e-06	705.9519926	699.20513803	702.26353331	-0.17167889	0.07149277	-0.31738971
0.41845	117.77992	2.8e-07	0.00013267	0.00020373	1.2e-06	0.0	0.00144514	0.00026757	2.05e-06	705.95020762	699.20624202	702.26272038	-0.17162336	0.07145413	-0.31738907
0.42852	119.7123	2.2e-07	0.00012858	0.00020783	1.11e-06	0.0	0.00144518	0.00026767	2.05e-06	705.62563793	699.39832199	702.11292624	-0.16161119	0.06454735	-0.31727142
0.42857	119.72267	2.2e-07	0.00012856	0.00020785	1.11e-06	-0.0	0.00144518	0.00026767	2.05e-06	705.62387716	699.39931812	702.11210206	-0.16155733	0.06451048	-0.31727077
0.42863	119.73303	2.2e-07	0.00012853	0.00020787	1.11e-06	-0.0	0.00144518	0.00026767	2.05e-06	705.62211654	699.40031368	702.11127783	-0.1615035	0.06447362	-0.31727012
0.42868	119.74339	2.2e-07	0.00012851	0.00020789	1.1e-06	-0.0	0.00144518	0.00026767	2.05e-06	705.62035607	699.40130867	702.11045353	-0.16144968	0.06443677	-0.31726947
0.42874	119.75375	2.1e-07	0.00012849	0.00020792	1.1e-06	-0.0	0.00144518	0.00026767	2.05e-06	705.61859576	699.40230308	702.10962918	-0.16139589	0.06439995	-0.31726883
0.42879	119.76411	2.1e-07	0.00012847	0.00020794	1.1e-06	-0.0	0.00144518	0.00026767	2.05e-06	705.6168356	699.40329693	702.10880476	-0.16134209	0.06436312	-0.31726818
0.42885	119.77447	2.1e-07	0.00012845	0.00020796	1.1e-06	0.0	0.00144518	0.00026767	2.05e-06	705.6150756	699.4042902	702.10798028	-0.16128828	0.06432629	-0.31726753
0.4289	119.78482	2.1e-07	0.00012843	0.00020798	1.1e-06	0.0	0.00144518	0.00026767	2.05e-06	705.61331575	699.4052829	702.10715574	-0.1612345	0.06428947	-0.31726688
0.42896	119.79517	2.1e-07	0.00012841	0.000208	1.1e-06	0.0	0.00144518	0.00026767	2.05e-06	705.61155605	699.40627503	702.10633114	-0.16118072	0.06425267	-0.31726624
0.42901	119.80552	2.1e-07	0.00012838	0.00020802	1.1e-06	0.0	0.00144518	0.00026767	2.05e-06	705.60979651	699.40726659	702.10550648	-0.16112696	0.06421588	-0.31726559
0.42907	119.81587	2.1e-07	0.00012836	0.00020804	1.1e-06	0.0	0.00144518	0.00026767	2.05e-06	705.60803712	699.40825758	702.10468176	-0.16107324	0.06417912	-0.31726494
0.42912	119.82622	2.1e-07	0.00012834	0.00020807	1.1e-06	0.0	0.00144518	0.00026767	2.05e-06	705.60627789	699.409248	702.10385697	-0.16101949	0.06414234	-0.31726429
0.42918	119.83656	2.1e-07	0.00012832	0.00020809	1.1e-06	-0.0	0.00144518	0.00026768	2.05e-06	705.60451881	699.41023785	702.10303213	-0.16096575	0.06410556	-0.31726365
0.42923	119.8469	2.1e-07	0.0001283	0.00020811	1.1e-06	-0.0	0.00144518	0.00026768	2.05e-06	705.60275988	699.41122713	702.10220722	-0.16091202	0.06406881	-0.317263
0.42929	119.85724	2.1e-07	0.00012828	0.00020813	1.1e-06	-0.0	0.00144518	0.00026768	2.05e-06	705.60100112	699.41221584	702.10138226	-0.16085831	0.06403206	-0.31726235
0.42934	119.86758	2.1e-07	0.00012826	0.00020815	1.1e-06	-0.0	0.00144518	0.00026768	2.05e-06	705.5992425	699.41320397	702.10055723	-0.16080462	0.06399533	-0.3172617
0.4294	119.87791	2.1e-07	0.00012823	0.00020817	1.1e-06	-0.0	0.00144518	0.00026768	2.05e-06	705.59748404	699.41419154	702.09973214	-0.16075094	0.06395862	-0.31726105
0.42945	119.88824	2.1e-07	0.00012821	0.00020819	1.1e-06	-0.0	0.00144518	0.00026768	2.05e-06	705.59572574	699.41517854	702.09890699	-0.16069726	0.06392189	-0.31726041
0.43952	121.74223	1.7e-07	0.00012447	0.00021194	1.02e-06	-0.0	0.00144522	0.00026776	2.05e-06	705.2767295	699.58636434	701.9468808	-0.15104957	0.0573585	-0.317141
0.43957	121.75216	1.7e-07	0.00012445	0.00021196	1.02e-06	-0.0	0.00144522	0.00026776	2.05e-06	705.27500217	699.58724906	701.94604449	-0.15099784	0.05732348	-0.31714034
0.43963	121.76208	1.7e-07	0.00012443	0.00021198	1.02e-06	-0.0	0.00144522	0.00026776	2.05e-06	705.27327502	699.58813324	701.94520813	-0.15094612	0.05728847	-0.31713969
0.43968	121.772	1.7e-07	0.00012441	0.000212	1.02e-06	-0.0	0.00144522	0.00026776	2.05e-06	705.27154805	699.58901687	701.9443717	-0.15089442	0.05725347	-0.31713903
0.43974	121.78192	1.7e-07	0.00012439	0.00021202	1.02e-06	-0.0	0.00144522	0.00026776	2.05e-06	705.26982125	699.58989997	701.94353521	-0.15084271	0.05721847	-0.31713837
0.43979	121.79184	1.7e-07	0.00012438	0.00021204	1.02e-06	0.0	0.00144522	0.00026776	2.05e-06	705.26809463	699.59078252	701.94269866	-0.150791	0.05718346	-0.31713772
0.43985	121.80175	1.7e-07	0.00012436	0.00021206	1.02e-06	0.0	0.00144522	0.00026776	2.05e-06	705.26636819	699.59166453	701.94186205	-0.15073931	0.05714848	-0.31713706
0.4399	121.81166	1.7e-07	0.00012434	0.00021208	1.02e-06	0.0	0.00144522	0.00026776	2.05e-06	705.26464193	699.592546	701.94102538	-0.15068764	0.05711351	-0.3171364
0.43996	121.82157	1.7e-07	0.00012432	0.0002121	1.02e-06	0.0	0.00144522	0.00026776	2.05e-06	705.26291585	699.59342693	701.94018866	-0.15063599	0.05707855	-0.31713574
0.44001	121.83148	1.7e-07	0.0001243	0.00021212	1.02e-06	0.0	0.00144522	0.00026776	2.05e-06	705.26118994	699.59430731	701.93935187	-0.15058435	0.05704361	-0.31713509
0.44007	121.84138	1.7e-07	0.00012428	0.00021214	1.02e-06	0.0	0.00144522	0.00026776	2.05e-06	705.25946422	699.59518716	701.93851502	-0.1505327	0.05700866	-0.31713443
0.44012	121.85129	1.7e-07	0.00012426	0.00021216	1.02e-06	-0.0	0.00144522	0.00026777	2.05e-06	705.25773867	699.59606646	701.93767811	-0.15048106	0.05697371	-0.31713377
0.44018	121.86119	1.7e-07	0.00012424	0.00021218	1.01e-06	-0.0	0.00144522	0.00026777	2.05e-06	705.25601329	699.59694522	701.93684114	-0.15042944	0.05693878	-0.31713311
0.44023	121.87109	1.7e-07	0.00012422	0.0002122	1.01e-06	-0.0	0.00144522	0.00026777	2.05e-06	705.2542881	699.59782344	701.93600411	-0.15037783	0.05690386	-0.31713246
0.44029	121.88098	1.7e-07	0.0001242	0.00021222	1.01e-06	-0.0	0.00144522	0.00026777	2.05e-06	705.25256309	699.59870113	701.93516703	-0.15032625	0.05686896	-0.3171318
0.44034	121.89087	1.7e-07	0.00012418	0.00021224	1.01e-06	-0.0	0.00144522	0.00026777	2.05e-06	705.25083825	699.59957827	701.93432988	-0.15027468	0.05683408	-0.31713114
0.4404	121.90077	1.6e-07	0.00012416	0.00021225	1.01e-06	-0.0	0.00144522	0.00026777	2.05e-06	705.2491136	699.60045487	701.93349267	-0.15022309	0.05679918	-0.31713048
0.44045	121.91065	1.6e-07	0.00012414	0.00021227	1.01e-06	0.0	0.00144522	0.00026777	2.05e-06	705.24738912	699.60133093	701.9326554	-0.15017151	0.05676428	-0.31712983
0.45051	123.68083	1.3e-07	0.00012073	0.00021569	9.4e-07	-0.0	0.00144524	0.00026784	2.05e-06	704.93485841	699.75270126	701.77843337	-0.14091742	0.05052897	-0.3170087
0.45057	123.69029	1.3e-07	0.00012071	0.00021571	9.4e-07	-0.0	0.00144524	0.00026784	2.05e-06	704.93316737	699.75348031	701.7775852	-0.14086783	0.05049568	-0.31700803
0.45062	123.69974	1.3e-07	0.00012069	0.00021573	9.4e-07	0.0	0.00144524	0.00026784	2.05e-06	704.93147652	699.75425884	701.77673696	-0.14081824	0.0504624	-0.31700736
0.45068	123.70919	1.3e-07	0.00012068	0.00021575	9.4e-07	0.0	0.00144524	0.00026784	2.05e-06	704.92978585	699.75503686	701.77588867	-0.14076868	0.05042914	-0.3170067
0.45073	123.71863	1.3e-07	0.00012066	0.00021576	9.4e-07	0.0	0.00144524	0.00026784	2.05e-06	704.92809536	699.75581436	701.77504033	-0.14071913	0.05039589	-0.31700603
0.45079	123.72807	1.3e-07	0.00012064	0.00021578	9.4e-07	0.0	0.00144524	0.00026784	2.05e-06	704.92640505	699.75659135	701.77419192	-0.1406696	0.05036265	-0.31700537
0.45084	123.73751	1.3e-07	0.00012062	0.0002158	9.4e-07	0.0	0.00144524	0.00026784	2.05e-06	704.92471493	699.75736783	701.77334345	-0.14062009	0.05032943	-0.3170047
0.4509	123.74695	1.3e-07	0.0001206	0.00021582	9.4e-07	0.0	0.00144524	0.00026784	2.05e-06	704.92302499	699.75814379	701.77249493	-0.14057057	0.0502962	-0.31700403
0.45095	123.75639	1.3e-07	0.00012059	0.00021583	9.4e-07	-0.0	0.00144524	0.00026784	2.05e-06	704.92133523	699.75891924	701.77164634	-0.14052104	0.05026297	-0.31700337
0.45101	123.76582	1.3e-07	0.00012057	0.00021585	9.4e-07	-0.0	0.00144524	0.00026784	2.05e-06	704.91964565	699.75969417	701.7707977	-0.14047155	0.05022976	-0.3170027
0.45106	123.77525	1.3e-07	0.00012055	0.00021587	9.4e-07	-0.0	0.00144524	0.00026784	2.05e-06	704.91795626	699.7604686	701.769949	-0.14042205	0.05019655	-0.31700203
0.45112	123.78468	1.3e-07	0.00012053	0.00021589	9.4e-07	-0.0	0.00144524	0.00026784	2.05e-06	704.91626705	699.7612425	701.76910024	-0.14037258	0.05016336	-0.31700137
0.45117	123.7941	1.3e-07	0.00012052	0.00021591	9.4e-07	-0.0	0.00144524	0.00026784	2.05e-06	704.91457802	699.7620159	701.76825143	-0.14032315	0.0501302	-0.3170007
0.45123	123.80353	1.3e-07	0.0001205	0.00021592	9.4e-07	-0.0	0.00144524	0.00026784	2.05e-06	704.91288917	699.76278878	701.76740255	-0.14027369	0.05009702	-0.31700003
0.45128	123.81295	1.3e-07	0.00012048	0.00021594	9.4e-07	0.0	0.00144524	0.00026784	2.05e-06	704.91120051	699.76356115	701.76655362	-0.14022423	0.05006384	-0.31699937
0.45134	123.82237	1.3e-07	0.00012046	0.00021596	9.4e-07	0.0	0.00144524	0.00026784	2.05e-06	704.90951203	699.764333	701.76570463	-0.14017478	0.05003068	-0.3169987
0.45139	123.83178	1.3e-07	0.00012044	0.00021598	9.4e-07	0.0	0.00144524	0.00026784	2.05e-06	704.90782373	699.76510435	701.76485558	-0.14012536	0.04999753	-0.31699803
0.45145	123.84119	1.3e-07	0.00012043	0.00021599	9.4e-07	0.0	0.00144524	0.00026785	2.05e-06	704.90613561	699.76587518	701.76400647	-0.14007595	0.04996438	-0.31699737
0.46151	125.52129	1.1e-07	0.00011733	0.0002191	8.8e-07	0.0	0.00144526	0.00026791	2.05e-06	704.60024751	699.89844465	701.60764416	-0.13120624	0.04403889	-0.31687456
0.46157	125.53024	1.1e-07	0.00011731	0.00021912	8.8e-07	0.0	0.00144526	0.00026791	2.05e-06	704.59859233	699.8991234	701.60678444	-0.1311587	0.04400727	-0.31687388
0.46162	125.53918	1.1e-07	0.00011729	0.00021913	8.8e-07	0.0	0.00144526	0.00026791	2.05e-06	704.59693732	699.89980166	701.60592465	-0.13111117	0.04397566	-0.3168732
0.46168	125.54811	1.1e-07	0.00011728	0.00021915	8.8e-07	0.0	0.00144526	0.00026791	2.05e-06	704.59528249	699.90047943	701.60506481	-0.13106362	0.04394403	-0.31687253
0.46173	125.55705	1.1e-07	0.00011726	0.00021916	8.8e-07	-0.0	0.00144526	0.00026791	2.05e-06	704.59362783	699.90115672	701.60420491	-0.13101608	0.04391241	-0.31687185
0.46179	125.56598	1.1e-07	0.00011725	0.00021918	8.8e-07	-0.0	0.00144526	0.00026791	2.05e-06	704.59197334	699.90183351	701.60334496	-0.13096856	0.04388081	-0.31687118
0.46184	125.57491	1.1e-07	0.00011723	0.0002192	8.8e-07	-0.0	0.00144526	0.00026791	2.05e-06	704.59031903	699.90250982	701.60248494	-0.13092105	0.04384921	-0.3168705
0.4619	125.58384	1.1e-07	0.00011721	0.00021921	8.8e-07	-0.0	0.00144526	0.00026791	2.05e-06	704.58866489	699.90318564	701.60162488	-0.13087355	0.04381762	-0.31686983
0.46195	125.59276	1.1e-07	0.0001172	0.00021923	8.8e-07	-0.0	0.00144526	0.00026791	2.05e-06	704.58701092	699.90386097	701.60076475	-0.13082609	0.04378607	-0.31686915
0.46201	125.60168	1.1e-07	0.00011718	0.00021925	8.8e-07	-0.0	0.00144526	0.00026791	2.05e-06	704.58535713	699.90453582	701.59990457	-0.13077862	0.0437545	-0.31686848
0.46206	125.6106	1.1e-07	0.00011716	0.00021926	8.8e-07	-0.0	0.00144526	0.00026791	2.05e-06	704.58370351	699.90521018	701.59904432	-0.13073114	0.04372293	-0.3168678
0.46212	125.61952	1.1e-07	0.00011715	0.00021928	8.8e-07	0.0	0.00144526	0.00026791	2.05e-06	704.58205006	699.90588404	701.59818403	-0.13068367	0.04369136	-0.31686712
0.46217	125.62843	1.1e-07	0.00011713	0.00021929	8.7e-07	0.0	0.00144526	0.00026791	2.05e-06	704.58039679	699.90655743	701.59732367	-0.13063622	0.04365981	-0.31686645
0.46223	125.63734	1.1e-07	0.00011712	0.00021931	8.7e-07	0.0	0.00144526	0.00026791	2.05e-06	704.57874369	699.90723032	701.59646326	-0.13058877	0.04362827	-0.31686577
0.46228	125.64625	1.1e-07	0.0001171	0.00021933	8.7e-07	0.0	0.00144526	0.00026791	2.05e-06	704.57709077	699.90790273	701.59560279	-0.13054134	0.04359674	-0.3168651
0.46234	125.65516	1.1e-07	0.00011708	0.00021934	8.7e-07	0.0	0.00144526	0.00026791	2.05e-06	704.57543801	699.90857465	701.59474227	-0.13049395	0.04356525	-0.31686442
0.46239	125.66406	1e-07	0.00011707	0.00021936	8.7e-07	0.0	0.00144526	0.00026791	2.05e-06	704.57378543	699.90924608	701.59388169	-0.13044654	0.04353373	-0.31686375
0.46245	125.67296	1e-07	0.00011705	0.00021937	8.7e-07	-0.0	0.00144526	0.00026791	2.05e-06	704.57213302	699.90991703	701.59302105	-0.13039912	0.04350221	-0.31686307
0.47251	127.2556	9e-08	0.00011425	0.00022218	8.2e-07	-0.0	0.00144527	0.00026797	2.05e-06	704.2725661	700.02463207	701.4345704	-0.12187549	0.03786604	-0.31673862
0.47257	127.26399	9e-08	0.00011423	0.0002222	8.2e-07	-0.0	0.00144527	0.00026797	2.05e-06	704.27094402	700.02521551	701.43369936	-0.12182969	0.03783593	-0.31673793
0.47262	127.27238	9e-08	0.00011422	0.00022221	8.2e-07	-0.0	0.00144527	0.00026797	2.05e-06	704.2693221	700.02579849	701.43282827	-0.1217839	0.03780583	-0.31673725
0.47268	127.28076	9e-08	0.0001142	0.00022222	8.2e-07	-0.0	0.00144527	0.00026797	2.05e-06	704.26770033	700.02638101	701.43195712	-0.12173812	0.03777574	-0.31673657
0.47273	127.28914	9e-08	0.00011419	0.00022224	8.2e-07	-0.0	0.00144528	0.00026797	2.05e-06	704.26607871	700.02696306	701.43108591	-0.12169236	0.03774568	-0.31673588
0.47279	127.29752	9e-08	0.00011418	0.00022225	8.2e-07	-0.0	0.00144528	0.00026797	2.05e-06	704.26445725	700.02754465	701.43021465	-0.12164659	0.03771559	-0.3167352
0.47284	127.30589	9e-08	0.00011416	0.00022227	8.2e-07	0.0	0.00144528	0.00026797	2.05e-06	704.26283594	700.02812578	701.42934333	-0.12160081	0.03768551	-0.31673451
0.4729	127.31427	9e-08	0.00011415	0.00022228	8.2e-07	0.0	0.00144528	0.00026797	2.05e-06	704.2612148	700.02870644	701.42847196	-0.12155505	0.03765544	-0.31673383
0.47295	127.32264	9e-08	0.00011413	0.0002223	8.2e-07	0.0	0.00144528	0.00026797	2.05e-06	704.2595938	700.02928663	701.42760053	-0.1215093	0.03762538	-0.31673314
0.47301	127.331	9e-08	0.00011412	0.00022231	8.2e-07	0.0	0.00144528	0.00026797	2.05e-06	704.25797296	700.02986637	701.42672904	-0.12146356	0.03759533	-0.31673246
0.47306	127.33937	9e-08	0.0001141	0.00022233	8.2e-07	0.0	0.00144528	0.00026797	2.05e-06	704.25635227	700.03044563	701.4258575	-0.12141783	0.03756528	-0.31673178
0.47312	127.34773	9e-08	0.00011409	0.00022234	8.2e-07	0.0	0.00144528	0.00026797	2.05e-06	704.25473174	700.03102444	701.4249859	-0.12137213	0.03753528	-0.31673109
0.47317	127.35608	9e-08	0.00011407	0.00022236	8.2e-07	0.0	0.00144528	0.00026797	2.05e-06	704.25311137	700.03160278	701.42411424	-0.12132642	0.03750525	-0.31673041
0.47323	127.36444	9e-08	0.00011406	0.00022237	8.2e-07	0.0	0.00144528	0.00026797	2.05e-06	704.25149114	700.03218066	701.42324253	-0.1212807	0.03747522	-0.31672972
0.47328	127.37279	9e-08	0.00011405	0.00022238	8.2e-07	-0.0	0.00144528	0.00026797	2.05e-06	704.24987107	700.03275808	701.42237076	-0.12123498	0.03744519	-0.31672904
0.47334	127.38114	9e-08	0.00011403	0.0002224	8.2e-07	-0.0	0.00144528	0.00026797	2.05e-06	704.24825116	700.03333503	701.42149894	-0.12118929	0.03741519	-0.31672835
0.47339	127.38949	9e-08	0.00011402	0.00022241	8.2e-07	-0.0	0.00144528	0.00026797	2.05e-06	704.2466314	700.03391152	701.42062706	-0.1211436	0.03738518	-0.31672767
0.47345	127.39783	9e-08	0.000114	0.00022243	8.2e-07	-0.0	0.00144528	0.00026797	2.05e-06	704.24501179	700.03448754	701.41975512	-0.12109792	0.03735519	-0.31672698
0.48351	128.87417	7e-08	0.00011149	0.00022495	7.7e-07	-0.0	0.00144529	0.00026802	2.05e-06	703.95108505	700.13222185	701.25924602	-0.11285662	0.03198553	-0.31660091
0.48357	128.88195	7e-08	0.00011147	0.00022496	7.7e-07	-0.0	0.00144529	0.00026802	2.05e-06	703.9494916	700.13271458	701.25836375	-0.11281215	0.0319568	-0.31660022
0.48362	128.88973	7e-08	0.00011146	0.00022497	7.7e-07	0.0	0.00144529	0.00026802	2.05e-06	703.94789827	700.13320686	701.25748143	-0.11276768	0.03192808	-0.31659953
0.48368	128.89751	7e-08	0.00011145	0.00022499	7.7e-07	0.0	0.00144529	0.00026802	2.05e-06	703.94630507	700.1336987	701.25659905	-0.11272323	0.03189938	-0.31659884
0.48373	128.90528	7e-08	0.00011143	0.000225	7.7e-07	0.0	0.00144529	0.00026802	2.05e-06	703.94471201	700.1341901	701.25571661	-0.11267878	0.03187068	-0.31659814
0.48379	128.91305	7e-08	0.00011142	0.00022501	7.7e-07	0.0	0.00144529	0.00026802	2.05e-06	703.94311907	700.13468105	701.25483411	-0.11263434	0.03184199	-0.31659745
0.48384	128.92082	7e-08	0.00011141	0.00022502	7.7e-07	0.0	0.00144529	0.00026802	2.05e-06	703.94152626	700.13517156	701.25395157	-0.1125899	0.03181331	-0.31659676
0.4839	128.92859	7e-08	0.00011139	0.00022504	7.7e-07	0.0	0.00144529	0.00026802	2.05e-06	703.93993358	700.13566163	701.25306896	-0.11254549	0.03178466	-0.31659606
0.48395	128.93635	7e-08	0.00011138	0.00022505	7.7e-07	0.0	0.00144529	0.00026802	2.05e-06	703.93834102	700.13615126	701.2521863	-0.11250107	0.031756	-0.31659537
0.48401	128.9441	7e-08	0.00011137	0.00022506	7.7e-07	0.0	0.00144529	0.00026802	2.05e-06	703.9367486	700.13664045	701.25130358	-0.11245664	0.03172733	-0.31659468
0.48406	128.95186	7e-08	0.00011136	0.00022508	7.7e-07	-0.0	0.00144529	0.00026802	2.05e-06	703.9351563	700.13712919	701.2504208	-0.11241222	0.03169866	-0.31659398
0.48412	128.95961	7e-08	0.00011134	0.00022509	7.7e-07	-0.0	0.00144529	0.00026802	2.05e-06	703.93356413	700.13761749	701.24953797	-0.1123678	0.03167001	-0.31659329
0.48417	128.96736	7e-08	0.00011133	0.0002251	7.7e-07	-0.0	0.00144529	0.00026802	2.05e-06	703.93197209	700.13810535	701.24865508	-0.1123234	0.03164136	-0.3165926
0.48423	128.9751	7e-08	0.00011132	0.00022512	7.7e-07	-0.0	0.00144529	0.00026802	2.05e-06	703.93038018	700.13859277	701.24777214	-0.112279	0.03161273	-0.3165919
0.48428	128.98285	7e-08	0.0001113	0.00022513	7.7e-07	-0.0	0.00144529	0.00026802	2.05e-06	703.9287884	700.13907974	701.24688914	-0.1122346	0.0315841	-0.31659121
0.48434	128.99058	7e-08	0.00011129	0.00022514	7.7e-07	-0.0	0.00144529	0.00026802	2.05e-06	703.92719674	700.13956628	701.24600608	-0.11219024	0.03155551	-0.31659052
0.48439	128.99832	7e-08	0.00011128	0.00022515	7.7e-07	-0.0	0.00144529	0.00026802	2.05e-06	703.92560521	700.14005237	701.24512297	-0.11214586	0.03152689	-0.31658982
0.48445	129.00605	7e-08	0.00011127	0.00022517	7.7e-07	-0.0	0.00144529	0.00026802	2.05e-06	703.92401381	700.14053802	701.2442398	-0.11210147	0.03149828	-0.31658913
0.49451	130.36523	6e-08	0.00010903	0.0002274	7.3e-07	0.0	0.00144529	0.00026806	2.05e-06	703.63500121	700.19883604	701.08729226	-0.10393982	0.01303233	-0.31646588
0.49457	130.37234	6e-08	0.00010902	0.00022741	7.3e-07	-0.0	0.00144529	0.00026806	2.05e-06	703.63343472	700.19903692	701.08644806	-0.10389523	0.01302239	-0.31646521
0.49462	130.37945	6e-08	0.00010901	0.00022743	7.3e-07	-0.0	0.00144529	0.00026806	2.05e-06	703.63186836	700.19923764	701.08560373	-0.10385065	0.01301244	-0.31646455
0.49468	130.38655	6e-08	0.000109	0.00022744	7.3e-07	-0.0	0.00144529	0.00026806	2.05e-06	703.63030212	700.1994382	701.08475928	-0.10380609	0.0130025	-0.31646389
0.49473	130.39365	6e-08	0.00010899	0.00022745	7.3e-07	-0.0	0.00144529	0.00026806	2.05e-06	703.62873602	700.19963862	701.0839147	-0.10376152	0.01299256	-0.31646322
0.49479	130.40075	6e-08	0.00010897	0.00022746	7.3e-07	-0.0	0.00144529	0.00026806	2.05e-06	703.62717004	700.19983887	701.08306999	-0.10371697	0.01298262	-0.31646256
0.49484	130.40784	6e-08	0.00010896	0.00022747	7.3e-07	-0.0	0.00144529	0.00026806	2.05e-06	703.6256042	700.20003898	701.08222516	-0.10367241	0.01297268	-0.3164619
0.4949	130.41493	6e-08	0.00010895	0.00022748	7.3e-07	-0.0	0.00144529	0.00026806	2.05e-06	703.62403848	700.20023893	701.08138019	-0.1036279	0.01296275	-0.31646123
0.49495	130.42202	6e-08	0.00010894	0.00022749	7.3e-07	-0.0	0.00144529	0.00026806	2.05e-06	703.62247289	700.20043873	701.08053511	-0.10358336	0.01295281	-0.31646057
0.49501	130.4291	6e-08	0.00010893	0.00022751	7.3e-07	-0.0	0.00144529	0.00026806	2.05e-06	703.62090742	700.20063838	701.07968989	-0.10353881	0.01294288	-0.31645991
0.49506	130.43618	6e-08	0.00010892	0.00022752	7.3e-07	0.0	0.00144529	0.00026806	2.05e-06	703.61934209	700.20083787	701.07884455	-0.10349427	0.01293294	-0.31645924
0.49512	130.44326	6e-08	0.00010891	0.00022753	7.3e-07	0.0	0.00144529	0.00026806	2.05e-06	703.61777688	700.20103721	701.07799908	-0.10344973	0.012923	-0.31645858
0.49517	130.45033	6e-08	0.00010889	0.00022754	7.3e-07	0.0	0.00144529	0.00026806	2.05e-06	703.6162118	700.20123639	701.07715348	-0.10340521	0.01291307	-0.31645791
0.49523	130.4574	6e-08	0.00010888	0.00022755	7.3e-07	0.0	0.00144529	0.00026806	2.05e-06	703.61464684	700.20143542	701.07630776	-0.10336069	0.01290314	-0.31645725
0.49528	130.46446	6e-08	0.00010887	0.00022756	7.3e-07	0.0	0.00144529	0.00026806	2.05e-06	703.61308201	700.2016343	701.0754619	-0.10331618	0.01289321	-0.31645659
0.49534	130.47153	6e-08	0.00010886	0.00022757	7.3e-07	0.0	0.00144529	0.00026806	2.05e-06	703.61151731	700.20183303	701.07461593	-0.10327167	0.01288327	-0.31645592
0.49539	130.47858	6e-08	0.00010885	0.00022759	7.3e-07	0.0	0.00144529	0.00026806	2.05e-06	703.60995273	700.2020316	701.07376982	-0.10322718	0.01287335	-0.31645526
0.49545	130.48564	6e-08	0.00010884	0.0002276	7.3e-07	0.0	0.00144529	0.00026806	2.05e-06	703.60838828	700.20223002	701.07292359	-0.10318268	0.01286342	-0.31645459
0.50551	131.71384	5e-08	0.00010689	0.00022955	6.9e-07	0.0	0.0014453	0.0002681	2.05e-06	703.32389378	700.23597251	700.91593624	-0.09508455	0.01105903	-0.31633128
0.50556	131.72019	5e-08	0.00010688	0.00022956	6.9e-07	0.0	0.0014453	0.0002681	2.05e-06	703.32234732	700.23614293	700.91506679	-0.09504036	0.01104922	-0.3163306
0.50562	131.72654	5e-08	0.00010687	0.00022957	6.9e-07	0.0	0.0014453	0.0002681	2.05e-06	703.32080093	700.23631319	700.91419721	-0.09499617	0.01103942	-0.31632992
0.50567	131.73289	5e-08	0.00010686	0.00022958	6.9e-07	-0.0	0.0014453	0.0002681	2.05e-06	703.3192546	700.2364833	700.9133275	-0.09495199	0.01102962	-0.31632924
0.50573	131.73923	5e-08	0.00010685	0.00022959	6.9e-07	-0.0	0.0014453	0.0002681	2.05e-06	703.31770835	700.23665327	700.91245767	-0.09490779	0.01101982	-0.31632855
0.50578	131.74557	5e-08	0.00010684	0.0002296	6.9e-07	-0.0	0.0014453	0.0002681	2.05e-06	703.31616216	700.23682308	700.91158771	-0.0948636	0.01101002	-0.31632787
0.50584	131.7519	5e-08	0.00010683	0.00022961	6.9e-07	-0.0	0.0014453	0.0002681	2.05e-06	703.31461605	700.23699274	700.91071763	-0.0948194	0.01100022	-0.31632719
0.50589	131.75823	5e-08	0.00010682	0.00022962	6.9e-07	-0.0	0.0014453	0.0002681	2.05e-06	703.31307	700.23716225	700.90984742	-0.0947752	0.01099042	-0.3163265
0.50595	131.76456	5e-08	0.00010681	0.00022963	6.9e-07	-0.0	0.0014453	0.0002681	2.05e-06	703.31152403	700.2373316	700.90897708	-0.09473101	0.01098062	-0.31632582
0.506	131.77088	5e-08	0.0001068	0.00022964	6.9e-07	-0.0	0.0014453	0.0002681	2.05e-06	703.30997812	700.23750081	700.90810662	-0.09468679	0.01097083	-0.31632513
0.50606	131.7772	5e-08	0.00010679	0.00022965	6.9e-07	-0.0	0.0014453	0.0002681	2.05e-06	703.30843227	700.23766987	700.90723603	-0.09464259	0.01096103	-0.31632445
0.50611	131.78351	5e-08	0.00010678	0.00022966	6.9e-07	-0.0	0.0014453	0.0002681	2.05e-06	703.3068865	700.23783877	700.90636532	-0.09459839	0.01095123	-0.31632377
0.50617	131.78982	5e-08	0.00010677	0.00022967	6.9e-07	0.0	0.0014453	0.0002681	2.05e-06	703.30534079	700.23800752	700.90549448	-0.09455418	0.01094143	-0.31632308
0.50622	131.79613	5e-08	0.00010676	0.00022968	6.9e-07	0.0	0.0014453	0.0002681	2.05e-06	703.30379515	700.23817612	700.90462351	-0.09450998	0.01093164	-0.3163224
0.50628	131.80243	5e-08	0.00010675	0.00022969	6.9e-07	0.0	0.0014453	0.0002681	2.05e-06	703.30224958	700.23834457	700.90375242	-0.09446577	0.01092184	-0.31632172
0.50633	131.80873	5e-08	0.00010674	0.0002297	6.9e-07	0.0	0.0014453	0.0002681	2.05e-06	703.30070407	700.23851287	700.9028812	-0.09442156	0.01091205	-0.31632103
0.50639	131.81502	5e-08	0.00010673	0.00022971	6.9e-07	0.0	0.0014453	0.0002681	2.05e-06	703.29915863	700.23868102	700.90200985	-0.09437734	0.01090225	-0.31632035
0.50644	131.82131	5e-08	0.00010672	0.00022972	6.9e-07	0.0	0.0014453	0.0002681	2.05e-06	703.29761325	700.23884902	700.90113838	-0.09433312	0.01089246	-0.31631966
0.5065	131.8276	5e-08	0.00010671	0.00022973	6.9e-07	0.0	0.0014453	0.0002681	2.05e-06	703.29606794	700.23901687	700.90026678	-0.0942889	0.01088266	-0.31631898
0.51651	132.90012	5e-08	0.00010506	0.00023138	6.6e-07	-0.0	0.0014453	0.00026813	2.05e-06	703.01559892	700.26705421	700.73951614	-0.08615756	0.00910505	-0.31619271
0.51656	132.9056	5e-08	0.00010505	0.00023139	6.6e-07	-0.0	0.0014453	0.00026813	2.05e-06	703.01406041	700.26719449	700.7386211	-0.08611215	0.00909529	-0.31619201
0.51662	132.91108	5e-08	0.00010504	0.0002314	6.6e-07	0.0	0.0014453	0.00026813	2.05e-06	703.01252192	700.26733461	700.73772594	-0.08606674	0.00908553	-0.31619131
0.51667	132.91655	5e-08	0.00010503	0.00023141	6.6e-07	0.0	0.0014453	0.00026813	2.05e-06	703.01098344	700.26747459	700.73683065	-0.0860213	0.00907578	-0.31619061
0.51673	132.92201	5e-08	0.00010502	0.00023141	6.6e-07	0.0	0.0014453	0.00026813	2.05e-06	703.00944496	700.26761441	700.73593522	-0.0859758	0.00906602	-0.3161899
0.51678	132.92748	5e-08	0.00010502	0.00023142	6.6e-07	0.0	0.0014453	0.00026813	2.05e-06	703.0079065	700.26775409	700.73503967	-0.08593034	0.00905626	-0.3161892
0.51684	132.93293	5e-08	0.00010501	0.00023143	6.6e-07	0.0	0.0014453	0.00026813	2.05e-06	703.00636804	700.26789361	700.73414398	-0.08588484	0.0090465	-0.3161885
0.51689	132.93839	5e-08	0.000105	0.00023144	6.6e-07	0.0	0.0014453	0.00026813	2.05e-06	703.00482958	700.26803298	700.73324816	-0.08583932	0.00903674	-0.31618779
0.51695	132.94383	5e-08	0.00010499	0.00023145	6.6e-07	0.0	0.00144531	0.00026813	2.05e-06	703.00329114	700.26817221	700.73235221	-0.08579382	0.00902698	-0.31618709
0.517	132.94928	5e-08	0.00010498	0.00023146	6.6e-07	0.0	0.00144531	0.00026813	2.05e-06	703.0017527	700.26831128	700.73145613	-0.08574814	0.00901722	-0.31618638
0.51706	132.95471	5e-08	0.00010497	0.00023146	6.6e-07	0.0	0.00144531	0.00026813	2.05e-06	703.00021426	700.2684502	700.73055992	-0.08570259	0.00900746	-0.31618568
0.51711	132.96015	5e-08	0.00010497	0.00023147	6.6e-07	0.0	0.00144531	0.00026813	2.05e-06	702.99867583	700.26858897	700.72966358	-0.08565704	0.0089977	-0.31618498
0.51717	132.96558	5e-08	0.00010496	0.00023148	6.6e-07	0.0	0.00144531	0.00026813	2.05e-06	702.9971374	700.26872759	700.7287671	-0.08561149	0.00898794	-0.31618427
0.51722	132.971	5e-08	0.00010495	0.00023149	6.6e-07	-0.0	0.00144531	0.00026813	2.05e-06	702.99559898	700.26886606	700.7278705	-0.08556594	0.00897818	-0.31618357
0.51728	132.97642	5e-08	0.00010494	0.0002315	6.6e-07	-0.0	0.00144531	0.00026813	2.05e-06	702.99406056	700.26900438	700.72697376	-0.08552039	0.00896842	-0.31618286
0.51733	132.98183	5e-08	0.00010493	0.00023151	6.6e-07	-0.0	0.00144531	0.00026813	2.05e-06	702.99252216	700.26914255	700.72607689	-0.08547475	0.00895866	-0.31618216
0.51739	132.98724	5e-08	0.00010493	0.00023151	6.6e-07	-0.0	0.00144531	0.00026813	2.05e-06	702.99098375	700.26928057	700.72517989	-0.08542913	0.00894889	-0.31618145
0.51744	132.99265	5e-08	0.00010492	0.00023152	6.6e-07	-0.0	0.00144531	0.00026813	2.05e-06	702.98944535	700.26941844	700.72428276	-0.08538351	0.00893913	-0.31618075
0.5175	132.99805	5e-08	0.00010491	0.00023153	6.6e-07	-0.0	0.00144531	0.00026813	2.05e-06	702.98790695	700.26955616	700.7233855	-0.08533783	0.00892937	-0.31618004
0.52751	133.8956	4e-08	0.00010356	0.00023287	6.4e-07	0.0	0.00144531	0.00026815	2.05e-06	702.70764884	700.29210705	700.55782566	-0.07670265	0.00714307	-0.31605
0.52756	133.90004	4e-08	0.00010356	0.00023288	6.4e-07	0.0	0.00144531	0.00026815	2.05e-06	702.7061057	700.29221708	700.55690311	-0.07665289	0.00713316	-0.31604928
0.52762	133.90446	4e-08	0.00010355	0.00023289	6.4e-07	0.0	0.00144531	0.00026815	2.05e-06	702.7045625	700.29232695	700.55598043	-0.07660313	0.00712326	-0.31604855
0.52767	133.90888	4e-08	0.00010355	0.00023289	6.4e-07	0.0	0.00144531	0.00026815	2.05e-06	702.70301925	700.29243668	700.55505759	-0.07655337	0.00711336	-0.31604783
0.52773	133.9133	4e-08	0.00010354	0.0002329	6.4e-07	0.0	0.00144531	0.00026815	2.05e-06	702.70147595	700.29254625	700.55413461	-0.07650361	0.00710345	-0.3160471
0.52778	133.91771	4e-08	0.00010353	0.00023291	6.4e-07	0.0	0.00144531	0.00026815	2.05e-06	702.69993259	700.29265566	700.55321148	-0.07645385	0.00709355	-0.31604638
0.52784	133.92211	4e-08	0.00010353	0.00023291	6.4e-07	0.0	0.00144531	0.00026815	2.05e-06	702.69838918	700.29276493	700.55228821	-0.07640364	0.00708363	-0.31604565
0.52789	133.9265	4e-08	0.00010352	0.00023292	6.4e-07	0.0	0.00144531	0.00026815	2.05e-06	702.69684572	700.29287404	700.55136479	-0.07635355	0.00707371	-0.31604493
0.52795	133.9309	4e-08	0.00010351	0.00023293	6.4e-07	0.0	0.00144531	0.00026815	2.05e-06	702.69530219	700.292983	700.55044122	-0.07630351	0.0070638	-0.3160442
0.528	133.93528	4e-08	0.00010351	0.00023293	6.4e-07	0.0	0.00144531	0.00026815	2.05e-06	702.69375862	700.2930918	700.5495175	-0.07625317	0.00705387	-0.31604348
0.52806	133.93966	4e-08	0.0001035	0.00023294	6.4e-07	0.0	0.00144531	0.00026815	2.05e-06	702.69221498	700.29320045	700.54859363	-0.07620294	0.00704395	-0.31604275
0.52811	133.94403	4e-08	0.00010349	0.00023295	6.4e-07	0.0	0.00144531	0.00026815	2.05e-06	702.69067129	700.29330895	700.54766962	-0.07615273	0.00703402	-0.31604203
0.52817	133.9484	4e-08	0.00010349	0.00023295	6.4e-07	0.0	0.00144531	0.00026815	2.05e-06	702.68912755	700.2934173	700.54674546	-0.07610207	0.00702408	-0.3160413
0.52822	133.95276	4e-08	0.00010348	0.00023296	6.4e-07	0.0	0.00144531	0.00026815	2.05e-06	702.68758374	700.2935255	700.54582115	-0.0760517	0.00701415	-0.31604057
0.52828	133.95712	4e-08	0.00010347	0.00023297	6.4e-07	0.0	0.00144531	0.00026815	2.05e-06	702.68603988	700.29363354	700.54489669	-0.07600134	0.00700422	-0.31603985
0.52833	133.96147	4e-08	0.00010347	0.00023297	6.4e-07	0.0	0.00144531	0.00026815	2.05e-06	702.68449596	700.29374142	700.54397208	-0.07595097	0.00699429	-0.31603912
0.52839	133.96581	4e-08	0.00010346	0.00023298	6.4e-07	0.0	0.00144531	0.00026815	2.05e-06	702.68295198	700.29384916	700.54304732	-0.07590043	0.00698436	-0.3160384
0.52844	133.97015	4e-08	0.00010345	0.00023298	6.4e-07	0.0	0.00144531	0.00026815	2.05e-06	702.68140794	700.29395674	700.54212241	-0.07584915	0.00697438	-0.31603767
0.5285	133.97448	4e-08	0.00010345	0.00023299	6.4e-07	0.0	0.00144531	0.00026815	2.05e-06	702.67986384	700.29406417	700.54119735	-0.07579855	0.00696444	-0.31603694
0.53851	134.65368	4e-08	0.00010246	0.00023398	6.2e-07	-0.0	0.00144531	0.00026817	2.05e-06	702.39766828	700.31102209	700.37014938	-0.06554694	0.00510244	-0.31590259
0.53856	134.65675	4e-08	0.00010245	0.00023399	6.2e-07	-0.0	0.00144531	0.00026817	2.05e-06	702.39611123	700.31110067	700.36919328	-0.06548182	0.00509174	-0.31590184
0.53862	134.65981	4e-08	0.00010245	0.00023399	6.2e-07	-0.0	0.00144531	0.00026817	2.05e-06	702.39455412	700.31117909	700.36823697	-0.06541657	0.00508102	-0.31590109
0.53867	134.66286	4e-08	0.00010244	0.000234	6.2e-07	-0.0	0.00144531	0.00026817	2.05e-06	702.39299695	700.31125733	700.36728046	-0.06535118	0.0050703	-0.31590034
0.53873	134.6659	4e-08	0.00010244	0.000234	6.2e-07	-0.0	0.00144531	0.00026817	2.05e-06	702.39143974	700.31133542	700.36632376	-0.06528567	0.00505957	-0.31589959
0.53878	134.66894	4e-08	0.00010243	0.00023401	6.2e-07	-0.0	0.00144531	0.00026817	2.05e-06	702.38988246	700.31141333	700.36536684	-0.06522003	0.00504884	-0.31589883
0.53884	134.67197	4e-08	0.00010243	0.00023401	6.2e-07	-0.0	0.00144531	0.00026817	2.05e-06	702.38832514	700.31149109	700.36440973	-0.06515425	0.00503809	-0.31589808
0.53889	134.67498	4e-08	0.00010243	0.00023401	6.2e-07	-0.0	0.00144531	0.00026817	2.05e-06	702.38676776	700.31156867	700.36345241	-0.06508834	0.00502734	-0.31589733
0.53895	134.67799	4e-08	0.00010242	0.00023402	6.2e-07	-0.0	0.00144531	0.00026817	2.05e-06	702.38521033	700.3116461	700.36249489	-0.06502185	0.00501656	-0.31589658
0.539	134.681	4e-08	0.00010242	0.00023402	6.2e-07	-0.0	0.00144531	0.00026817	2.05e-06	702.38365285	700.31172335	700.36153717	-0.06495455	0.00500572	-0.31589583
0.53906	134.68399	4e-08	0.00010241	0.00023403	6.2e-07	-0.0	0.00144531	0.00026817	2.05e-06	702.38209533	700.31180044	700.36057923	-0.06488795	0.00499493	-0.31589507
0.53911	134.68697	4e-08	0.00010241	0.00023403	6.2e-07	-0.0	0.00144531	0.00026817	2.05e-06	702.38053777	700.31187736	700.35962109	-0.06482119	0.00498413	-0.31589432
0.53917	134.68995	4e-08	0.0001024	0.00023404	6.2e-07	-0.0	0.00144531	0.00026817	2.05e-06	702.37898017	700.31195412	700.35866274	-0.06475429	0.00497332	-0.31589357
0.53922	134.69292	4e-08	0.0001024	0.00023404	6.2e-07	-0.0	0.00144531	0.00026817	2.05e-06	702.37742251	700.3120307	700.35770419	-0.06468723	0.00496251	-0.31589282
0.53928	134.69588	4e-08	0.0001024	0.00023405	6.2e-07	-0.0	0.00144531	0.00026817	2.05e-06	702.37586481	700.31210713	700.35674543	-0.06462002	0.00495168	-0.31589206
0.53933	134.69883	4e-08	0.00010239	0.00023405	6.2e-07	-0.0	0.00144531	0.00026817	2.05e-06	702.37430707	700.31218338	700.35578645	-0.06455266	0.00494085	-0.31589131
0.53939	134.70178	4e-08	0.00010239	0.00023405	6.2e-07	-0.0	0.00144531	0.00026817	2.05e-06	702.37274929	700.31225947	700.35482728	-0.06448515	0.00493001	-0.31589056
0.53944	134.70471	4e-08	0.00010238	0.00023406	6.2e-07	-0.0	0.00144531	0.00026817	2.05e-06	702.37119146	700.31233539	700.35386789	-0.06441749	0.00491916	-0.3158898
0.5395	134.70764	4e-08	0.00010238	0.00023406	6.2e-07	-0.0	0.00144531	0.00026817	2.05e-06	702.36963359	700.31241115	700.35290829	-0.06434968	0.0049083	-0.31588905
0.54951	135.06401	4e-08	0.00010187	0.00023457	6.1e-07	-0.0	0.00144531	0.00026818	2.05e-06	702.09093057	700.32303879	700.17333315	-0.04057431	0.00223417	-0.31574798
0.54956	135.06459	4e-08	0.00010187	0.00023457	6.1e-07	-0.0	0.00144531	0.00026818	2.05e-06	702.08957124	700.32307318	700.1722949	-0.04004502	0.0021943	-0.31574716
0.54962	135.06514	4e-08	0.00010187	0.00023457	6.1e-07	-0.0	0.00144531	0.00026818	2.05e-06	702.08822339	700.32310695	700.17125481	-0.0394743	0.00215177	-0.31574635
0.54967	135.06566	4e-08	0.00010187	0.00023458	6.1e-07	-0.0	0.00144531	0.00026818	2.05e-06	702.08688825	700.32314007	700.17021275	-0.03885439	0.00210608	-0.31574553
0.54973	135.06614	4e-08	0.00010187	0.00023458	6.1e-07	-0.0	0.00144531	0.00026818	2.05e-06	702.08556732	700.32317249	700.16916855	-0.03817239	0.00205638	-0.31574471
0.54978	135.0666	4e-08	0.00010186	0.00023458	6.1e-07	-0.0	0.00144531	0.00026818	2.05e-06	702.08426251	700.32320414	700.16812198	-0.03741341	0.00200171	-0.31574388
0.54984	135.06702	4e-08	0.00010186	0.00023458	6.1e-07	-0.0	0.00144531	0.00026818	2.05e-06	702.08297622	700.32323495	700.16707278	-0.03655809	0.00194081	-0.31574306
0.54989	135.0674	4e-08	0.00010186	0.00023458	6.1e-07	-0.0	0.00144531	0.00026818	2.05e-06	702.08171148	700.32326482	700.16602061	-0.03557174	0.00187139	-0.31574223
0.54995	135.06774	4e-08	0.00010186	0.00023458	6.1e-07	-0.0	0.00144531	0.00026818	2.05e-06	702.08047249	700.32329363	700.16496501	-0.03440107	0.00178997	-0.3157414
0.55	135.06804	4e-08	0.00010186	0.00023458	6.1e-07	-0.0	0.00144531	0.00026818	2.05e-06	702.07926522	700.32332118	700.16390533	1655.16809166	117.90105846	180.99815017
