# Supplementary material for: Dataset for the simulated biomass pyrolysis in rotary kilns with varying particle residence time distributions
Source: Data Brief. 2021 Nov 23;39:107603. doi: 10.1016/j.dib.2021.107603 (PMC8633881; doi:10.1016/j.dib.2021.107603)
Supplement: Supplementary Data S1 — Supplementary Raw Research Data. This is open data under the CC BY license http://creativecommons.org/licenses/by/4.0/ [file mmc1.zip › supplementary/112/logFiles/log_Pe7]

l,m	Tau,s	F_w,kg/s	F_is,kg/s	F_c,kg/s	F_rt,kg/s	F_w_wet,kg/s	F_it,kg/s	F_g,kg/s	F_H2O_g,kg/s	T_b,K	T_g,K	T_w,K	q_bed,kW/m	q_gas,kW/m	q_loss,kW/m
5e-05	0.00931	0.0	0.0	0.0	0.0	0.00205296	0.0	0.0	0.0	298.62153947	300.54773708	833.01844404	31.66602319	3.0270642	-0.42003309
0.00011	0.02793	0.0	0.0	0.0	0.0	0.00205296	0.0	0.0	0.0	299.09247534	302.94114523	832.88702587	31.63375566	3.02260862	-0.41992992
0.00016	0.04654	0.0	0.0	0.0	0.0	0.00205296	0.0	0.0	0.0	299.5628086	305.33019043	832.75574554	31.60153332	3.01809535	-0.41982687
0.00022	0.06516	0.0	0.0	0.0	0.0	0.00205296	0.0	0.0	0.0	300.03254042	307.7148319	832.62460307	31.56935524	3.01352554	-0.41972392
0.00027	0.08377	0.0	0.0	0.0	0.0	0.00205296	0.0	0.0	0.0	300.50167191	310.09502968	832.49359854	31.53722146	3.00889787	-0.41962108
0.00033	0.10239	0.0	0.0	0.0	0.0	0.00205296	0.0	0.0	0.0	300.97020422	312.47074301	832.36273197	31.50513062	3.00421592	-0.41951835
0.00038	0.121	0.0	0.0	0.0	0.0	0.00205296	0.0	0.0	0.0	301.43813843	314.84193351	832.23200342	31.47308305	2.99947801	-0.41941573
0.00044	0.13961	0.0	0.0	0.0	0.0	0.00205296	0.0	0.0	0.0	301.90547566	317.20856173	832.10141293	31.44107856	2.99467777	-0.41931323
0.00049	0.15823	0.0	0.0	0.0	0.0	0.00205296	0.0	0.0	0.0	302.37221698	319.57058437	831.97096057	31.40911745	2.98982542	-0.41921082
0.0105	3.53603	5e-08	0.0	0.0	0.0	0.00205291	0.0	0.0	0.0	378.38330203	637.7379351	810.57632375	26.20391231	1.36607458	-0.40241754
0.01056	3.55453	5e-08	0.0	0.0	0.0	0.00205291	0.0	0.0	0.0	378.75649811	638.76712159	810.4716312	26.17799061	1.35613442	-0.40233537
0.01061	3.57304	5e-08	0.0	0.0	0.0	0.00205291	0.0	0.0	0.0	379.12925109	639.78867285	810.36707318	26.15209085	1.34622668	-0.40225331
0.01067	3.59154	5e-08	0.0	0.0	0.0	0.00205291	0.0	0.0	0.0	379.50156155	640.80261665	810.26264948	26.12621292	1.33635209	-0.40217135
0.01072	3.61005	5e-08	0.0	0.0	0.0	0.00205291	0.0	0.0	0.0	379.87343005	641.80898127	810.15835991	26.10035672	1.32651136	-0.4020895
0.01078	3.62855	5e-08	0.0	0.0	0.0	0.0020529	0.0	0.0	0.0	380.24485717	642.80779553	810.05420424	26.07452213	1.31670523	-0.40200776
0.01083	3.64705	5e-08	0.0	0.0	0.0	0.0020529	0.0	0.0	0.0	380.61584347	643.79908872	809.95018226	26.04871665	1.30688884	-0.4019261
0.01089	3.66555	6e-08	0.0	0.0	0.0	0.0020529	0.0	0.0	0.0	380.98638965	644.78285472	809.84629392	26.02294691	1.29702249	-0.40184454
0.01094	3.68406	6e-08	0.0	0.0	0.0	0.0020529	0.0	0.0	0.0	381.35649652	645.75905604	809.74253926	25.9971824	1.28728907	-0.4017631
0.011	3.70256	6e-08	0.0	0.0	0.0	0.0020529	0.0	0.0	0.0	381.72616437	646.72779936	809.63891776	25.97143959	1.27759001	-0.40168177
0.01105	3.72106	6e-08	0.0	0.0	0.0	0.0020529	0.0	0.0	0.0	382.09539375	647.68911357	809.53542921	25.94571838	1.26792593	-0.40160054
0.01111	3.73956	6e-08	0.0	0.0	0.0	0.00205289	0.0	0.0	0.0	382.46418523	648.64302797	809.43207341	25.92001867	1.25829743	-0.40151942
0.01116	3.75806	6e-08	0.0	0.0	0.0	0.00205289	0.0	0.0	0.0	382.83253938	649.58957229	809.32885013	25.89434039	1.24870513	-0.4014384
0.01122	3.77655	7e-08	0.0	0.0	0.0	0.00205289	0.0	0.0	0.0	383.20045675	650.52877669	809.22575916	25.86868343	1.23914965	-0.40135748
0.01127	3.79505	7e-08	0.0	0.0	0.0	0.00205289	0.0	0.0	0.0	383.5679379	651.46067175	809.12280029	25.8430477	1.22963159	-0.40127667
0.01133	3.81355	7e-08	0.0	0.0	0.0	0.00205289	0.0	0.0	0.0	383.93498338	652.38528846	809.01997328	25.81743311	1.22015158	-0.40119597
0.01138	3.83205	7e-08	0.0	0.0	0.0	0.00205288	0.0	0.0	0.0	384.30159376	653.30265827	808.91727793	25.79183957	1.21071022	-0.40111536
0.01144	3.85054	7e-08	0.0	0.0	0.0	0.00205288	0.0	0.0	0.0	384.66776957	654.21281301	808.81471401	25.76626699	1.20130814	-0.40103486
0.01149	3.86904	8e-08	0.0	0.0	0.0	0.00205288	0.0	0.0	0.0	385.03351138	655.11578496	808.71228128	25.74071527	1.19194593	-0.40095447
0.0215	7.2253	4.93e-06	0.0	0.0	0.0	0.00204802	0.0	0.0	0.0	444.88729986	733.85182115	792.01534969	21.42169103	0.17977936	-0.38784862
0.02156	7.24368	5.02e-06	0.0	0.0	0.0	0.00204793	0.0	0.0	1e-08	445.1819356	733.98473759	791.93305008	21.39976789	0.17739147	-0.38778401
0.02161	7.26207	5.11e-06	0.0	0.0	0.0	0.00204784	0.0	0.0	1e-08	445.47622453	734.11586526	791.85084171	21.37786483	0.17502653	-0.38771948
0.02167	7.28045	5.2e-06	0.0	0.0	0.0	0.00204775	0.0	0.0	1e-08	445.77016707	734.24522119	791.7687244	21.35598183	0.17268433	-0.38765502
0.02172	7.29884	5.3e-06	0.0	0.0	0.0	0.00204765	0.0	0.0	1e-08	446.06376365	734.37282223	791.68669801	21.33411892	0.17036468	-0.38759064
0.02178	7.31722	5.39e-06	0.0	0.0	0.0	0.00204756	0.0	0.0	1e-08	446.3570147	734.49868508	791.60476236	21.31227609	0.16806737	-0.38752632
0.02183	7.3356	5.49e-06	0.0	0.0	0.0	0.00204746	0.0	0.0	1e-08	446.64992062	734.6228263	791.5229173	21.29045274	0.16579618	-0.38746207
0.02189	7.35399	5.59e-06	0.0	0.0	0.0	0.00204736	0.0	0.0	1e-08	446.94248183	734.74526556	791.44116266	21.26864974	0.1635453	-0.3873979
0.02194	7.37237	5.69e-06	0.0	0.0	0.0	0.00204726	0.0	0.0	1e-08	447.23469876	734.86601777	791.35949829	21.24686694	0.16131546	-0.3873338
0.022	7.39075	5.79e-06	0.0	0.0	0.0	0.00204716	0.0	0.0	1e-08	447.52657183	734.98509843	791.27792403	21.22510421	0.15910734	-0.38726976
0.02205	7.40913	5.89e-06	0.0	0.0	0.0	0.00204706	0.0	0.0	1e-08	447.81810145	735.10252361	791.19643973	21.20336156	0.15692075	-0.3872058
0.02211	7.42751	6e-06	0.0	0.0	0.0	0.00204695	0.0	0.0	1e-08	448.10928805	735.21830927	791.11504523	21.181639	0.15475549	-0.38714191
0.02216	7.44589	6.1e-06	0.0	0.0	0.0	0.00204685	0.0	0.0	1e-08	448.40013203	735.33247119	791.03374037	21.15993652	0.15261138	-0.38707809
0.02222	7.46427	6.21e-06	0.0	0.0	0.0	0.00204674	0.0	0.0	1e-08	448.69063382	735.44502501	790.952525	21.13825414	0.15048821	-0.38701434
0.02227	7.48265	6.32e-06	0.0	0.0	0.0	0.00204663	0.0	0.0	1e-08	448.98079384	735.55598622	790.87139896	21.11659184	0.1483858	-0.38695066
0.02233	7.50102	6.43e-06	0.0	0.0	0.0	0.00204652	0.0	0.0	1e-08	449.2706125	735.66537017	790.79036211	21.09494965	0.14630394	-0.38688704
0.02238	7.5194	6.54e-06	0.0	0.0	0.0	0.0020464	0.0	0.0	1e-08	449.56009021	735.77319205	790.70941429	21.07332756	0.14424245	-0.3868235
0.02244	7.53778	6.66e-06	0.0	0.0	0.0	0.00204629	0.0	0.0	1e-08	449.8492274	735.87946691	790.62855535	21.05172557	0.14220113	-0.38676003
0.02249	7.55615	6.78e-06	0.0	0.0	0.0	0.00204617	0.0	0.0	1e-08	450.13802446	735.98420965	790.54778513	21.03014322	0.14018318	-0.38669663
0.0325	10.89041	8.971e-05	0.0	0.0	0.0	0.00196316	0.0	0.0	9e-08	497.43093233	740.09631217	777.19473174	17.4318297	-0.01948276	-0.3762147
0.03256	10.90867	9.075e-05	0.0	0.0	0.0	0.00196212	0.0	0.0	9e-08	497.6638582	740.07478237	777.12815434	17.41382058	-0.01970512	-0.37616244
0.03261	10.92693	9.18e-05	0.0	0.0	0.0	0.00196107	0.0	0.0	9e-08	497.89651023	740.05302889	777.06164537	17.39582999	-0.01992377	-0.37611023
0.03267	10.9452	9.285e-05	0.0	0.0	0.0	0.00196001	0.0	0.0	9e-08	498.12888872	740.03105418	776.99520475	17.37785792	-0.02013874	-0.37605808
0.03272	10.96346	9.392e-05	0.0	0.0	0.0	0.00195894	0.0	0.0	9e-08	498.360994	740.00886067	776.9288324	17.35990442	-0.02035057	-0.37600597
0.03278	10.98172	9.5e-05	0.0	0.0	0.0	0.00195786	0.0	0.0	1e-07	498.59282636	739.98645041	776.86252823	17.3419694	-0.02055867	-0.37595392
0.03283	10.99998	9.609e-05	0.0	0.0	0.0	0.00195677	0.0	0.0	1e-07	498.82438611	739.96382586	776.79629215	17.32405284	-0.020763	-0.37590193
0.03289	11.01824	9.718e-05	0.0	0.0	0.0	0.00195567	0.0	0.0	1e-07	499.05567357	739.94098953	776.7301241	17.30615476	-0.0209638	-0.37584999
0.03294	11.0365	9.829e-05	0.0	0.0	0.0	0.00195456	0.0	0.0	1e-07	499.28668902	739.91794374	776.66402397	17.28827513	-0.0211611	-0.3757981
0.033	11.05476	9.941e-05	0.0	0.0	0.0	0.00195345	0.0	0.0	1e-07	499.51743279	739.89469079	776.5979917	17.27041395	-0.02135493	-0.37574627
0.03305	11.07302	0.00010054	0.0	0.0	0.0	0.00195232	0.0	0.0	1e-07	499.74790517	739.87123297	776.53202719	17.25257119	-0.02154531	-0.37569448
0.03311	11.09128	0.00010168	0.0	0.0	0.0	0.00195118	0.0	0.0	1e-07	499.97810647	739.84757254	776.46613038	17.23474685	-0.02173229	-0.37564275
0.03316	11.10953	0.00010282	0.0	0.0	0.0	0.00195003	0.0	0.0	1e-07	500.20803699	739.82371174	776.40030116	17.21694091	-0.02191589	-0.37559108
0.03322	11.12779	0.00010398	0.0	0.0	0.0	0.00194887	0.0	0.0	1e-07	500.43769704	739.79965277	776.33453947	17.19915336	-0.02209614	-0.37553946
0.03327	11.14605	0.00010515	0.0	0.0	0.0	0.0019477	0.0	0.0	1.1e-07	500.66708691	739.77539783	776.26884522	17.18138419	-0.02227307	-0.37548789
0.03333	11.1643	0.00010633	0.0	0.0	0.0	0.00194652	0.0	0.0	1.1e-07	500.89620692	739.7509491	776.20321834	17.16363337	-0.0224467	-0.37543637
0.03338	11.18256	0.00010752	0.0	0.0	0.0	0.00194533	0.0	0.0	1.1e-07	501.12505736	739.72630873	776.13765873	17.1459009	-0.02261707	-0.37538491
0.03344	11.20081	0.00010872	0.0	0.0	0.0	0.00194413	0.0	0.0	1.1e-07	501.35363853	739.70147885	776.07216631	17.12818676	-0.02278421	-0.37533349
0.03349	11.21906	0.00010993	0.0	0.0	0.0	0.00194291	0.0	0.0	1.1e-07	501.58195075	739.67646158	776.00674102	17.11049094	-0.02294813	-0.37528214
0.0435	14.53083	0.00055507	4e-08	0.0	0.0	0.00149726	3e-08	0.0	5.6e-07	538.95180047	733.43133123	765.14083833	14.18003988	-0.02013488	-0.36675239
0.04356	14.54897	0.00055886	4e-08	0.0	0.0	0.00149346	3e-08	0.0	5.6e-07	539.13575212	733.39281606	765.08646929	14.16544611	-0.02001428	-0.36670971
0.04361	14.56711	0.00056266	4e-08	0.0	0.0	0.00148965	3e-08	0.0	5.6e-07	539.31948792	733.35428832	765.03215457	14.1508678	-0.01989304	-0.36666708
0.04367	14.58525	0.00056648	4e-08	0.0	0.0	0.00148583	3e-08	0.0	5.7e-07	539.50300817	733.31574827	764.97789413	14.13630494	-0.01977116	-0.36662448
0.04372	14.60338	0.00057031	4e-08	0.0	0.0	0.001482	3e-08	0.0	5.7e-07	539.68631316	733.27719615	764.92368789	14.1217575	-0.01964864	-0.36658193
0.04378	14.62152	0.00057415	4e-08	0.0	0.0	0.00147815	3e-08	0.0	5.7e-07	539.8694032	733.23863218	764.8695358	14.10722546	-0.01952549	-0.36653942
0.04383	14.63966	0.00057801	4e-08	0.0	0.0	0.00147429	3e-08	0.0	5.8e-07	540.05227858	733.20005657	764.8154378	14.0927088	-0.01940172	-0.36649695
0.04389	14.65779	0.00058188	4e-08	0.0	0.0	0.00147042	3e-08	0.0	5.8e-07	540.23493959	733.16146945	764.76139383	14.07820752	-0.01927732	-0.36645453
0.04394	14.67593	0.00058576	4e-08	0.0	0.0	0.00146653	3e-08	0.0	5.9e-07	540.41738654	733.12287111	764.70740382	14.06372159	-0.0191523	-0.36641214
0.044	14.69406	0.00058965	5e-08	0.0	0.0	0.00146263	3e-08	0.0	5.9e-07	540.59961973	733.08426177	764.65346772	14.049251	-0.01902665	-0.3663698
0.04405	14.7122	0.00059356	5e-08	0.0	0.0	0.00145872	4e-08	0.0	5.9e-07	540.78163947	733.04564161	764.59958547	14.03479572	-0.01890039	-0.36632751
0.04411	14.73033	0.00059748	5e-08	0.0	0.0	0.00145479	4e-08	1e-08	6e-07	540.96344604	733.00701083	764.54575701	14.02035574	-0.01877353	-0.36628525
0.04416	14.74846	0.00060141	5e-08	0.0	0.0	0.00145086	4e-08	1e-08	6e-07	541.14503976	732.96836962	764.49198227	14.00593104	-0.01864605	-0.36624304
0.04422	14.76659	0.00060535	5e-08	0.0	0.0	0.00144691	4e-08	1e-08	6.1e-07	541.32642093	732.92971815	764.4382612	13.9915216	-0.01851797	-0.36620087
0.04427	14.78472	0.00060931	5e-08	0.0	0.0	0.00144294	4e-08	1e-08	6.1e-07	541.50758984	732.89105659	764.38459374	13.97712741	-0.01838929	-0.36615874
0.04433	14.80285	0.00061328	5e-08	0.0	0.0	0.00143897	4e-08	1e-08	6.1e-07	541.68854679	732.85238513	764.33097983	13.96274844	-0.01826	-0.36611665
0.04438	14.82098	0.00061726	5e-08	0.0	0.0	0.00143498	4e-08	1e-08	6.2e-07	541.8692921	732.8137039	764.27741941	13.94838468	-0.01813013	-0.3660746
0.04444	14.83911	0.00062126	5e-08	0.0	0.0	0.00143098	4e-08	1e-08	6.2e-07	542.04982606	732.77501307	764.22391242	13.9340361	-0.01799966	-0.3660326
0.04449	14.85724	0.00062526	5e-08	0.0	0.0	0.00142697	4e-08	1e-08	6.3e-07	542.23014897	732.7363128	764.17045881	13.9197027	-0.0178686	-0.36599064
0.05455	18.16403	0.00143039	6.2e-07	0.0	1e-08	0.00061967	7.3e-07	1.1e-07	1.43e-06	571.98900268	725.32737498	755.22894315	11.53203799	0.01723347	-0.35897146
0.05461	18.18205	0.00143439	6.2e-07	0.0	1e-08	0.00061565	7.4e-07	1.1e-07	1.44e-06	572.13554662	725.28260187	755.18437407	11.52016663	0.01751191	-0.35893647
0.05466	18.20006	0.00143837	6.3e-07	0.0	1e-08	0.00061165	7.5e-07	1.1e-07	1.44e-06	572.28193193	725.23774221	755.13984851	11.50830692	0.01779174	-0.35890152
0.05472	18.21807	0.00144234	6.4e-07	0.0	1e-08	0.00060766	7.5e-07	1.1e-07	1.45e-06	572.42815883	725.19279527	755.09536643	11.49645882	0.01807294	-0.3588666
0.05477	18.23607	0.00144629	6.4e-07	0.0	1e-08	0.00060369	7.6e-07	1.1e-07	1.45e-06	572.57422755	725.14776031	755.05092776	11.48462233	0.01835553	-0.35883171
0.05483	18.25408	0.00145023	6.5e-07	0.0	1e-08	0.00059972	7.7e-07	1.2e-07	1.45e-06	572.72013829	725.10263659	755.00653247	11.47279744	0.01863953	-0.35879686
0.05488	18.27209	0.00145416	6.6e-07	0.0	1e-08	0.00059577	7.8e-07	1.2e-07	1.46e-06	572.86589129	725.05742337	754.9621805	11.4609348	0.01892471	-0.35876205
0.05494	18.2901	0.00145808	6.6e-07	0.0	1e-08	0.00059183	7.9e-07	1.2e-07	1.46e-06	573.01148613	725.01212003	754.91787199	11.44911587	0.01921146	-0.35872726
0.05499	18.3081	0.00146198	6.7e-07	0.0	1e-08	0.0005879	8e-07	1.2e-07	1.47e-06	573.15692343	724.96672576	754.87360678	11.43730957	0.01949963	-0.35869251
0.05505	18.32611	0.00146588	6.8e-07	0.0	1e-08	0.00058399	8.1e-07	1.2e-07	1.47e-06	573.30220343	724.92123983	754.8293848	11.42551277	0.01978923	-0.3586578
0.0551	18.34412	0.00146975	6.9e-07	0.0	1e-08	0.00058009	8.2e-07	1.2e-07	1.47e-06	573.44732632	724.87566153	754.78520602	11.41372533	0.02008026	-0.35862312
0.05516	18.36212	0.00147362	6.9e-07	0.0	1e-08	0.0005762	8.3e-07	1.2e-07	1.48e-06	573.59229226	724.82999012	754.7410704	11.40194707	0.02037273	-0.35858847
0.05521	18.38012	0.00147747	7e-07	0.0	1e-08	0.00057233	8.4e-07	1.3e-07	1.48e-06	573.73710146	724.78422488	754.6969779	11.39017785	0.02066665	-0.35855386
0.05527	18.39813	0.00148131	7.1e-07	0.0	1e-08	0.00056847	8.5e-07	1.3e-07	1.48e-06	573.88175409	724.73836511	754.65292847	11.3784175	0.02096202	-0.35851928
0.05532	18.41613	0.00148513	7.2e-07	0.0	1e-08	0.00056462	8.6e-07	1.3e-07	1.49e-06	574.02625032	724.69241008	754.60892209	11.36666585	0.02125886	-0.35848473
0.05538	18.43413	0.00148894	7.2e-07	0.0	1e-08	0.00056078	8.7e-07	1.3e-07	1.49e-06	574.17059033	724.64635908	754.5649587	11.35492271	0.02155717	-0.35845022
0.05543	18.45213	0.00149274	7.3e-07	0.0	1e-08	0.00055696	8.9e-07	1.3e-07	1.5e-06	574.31477429	724.6002114	754.52103828	11.34318792	0.02185696	-0.35841574
0.05549	18.47013	0.00149652	7.4e-07	0.0	1e-08	0.00055316	9e-07	1.3e-07	1.5e-06	574.45880236	724.55396633	754.47716079	11.3314613	0.02215824	-0.3583813
0.06555	21.75329	0.0019329	3.42e-06	0.0	5e-08	0.00010824	5.53e-06	8.6e-07	1.94e-06	598.36303567	713.99116548	747.12121279	9.36699658	0.10624386	-0.35260672
0.06561	21.77117	0.001934	3.45e-06	0.0	5e-08	0.00010707	5.58e-06	8.7e-07	1.95e-06	598.48099811	713.92146347	747.08443751	9.35719804	0.10685866	-0.35257785
0.06566	21.78905	0.00193508	3.47e-06	0.0	5e-08	0.00010591	5.62e-06	8.8e-07	1.95e-06	598.59882944	713.85164996	747.04769671	9.34740884	0.10747484	-0.35254901
0.06572	21.80693	0.00193616	3.49e-06	0.0	5e-08	0.00010476	5.67e-06	8.8e-07	1.95e-06	598.71652975	713.78172563	747.01099036	9.33762884	0.10809237	-0.35252019
0.06577	21.82481	0.00193722	3.52e-06	0.0	5e-08	0.00010361	5.71e-06	8.9e-07	1.95e-06	598.83409912	713.71169117	746.9743184	9.32785793	0.10871126	-0.35249141
0.06583	21.84269	0.00193827	3.54e-06	0.0	5e-08	0.00010248	5.76e-06	9e-07	1.95e-06	598.95153764	713.64154728	746.9376808	9.31809599	0.1093315	-0.35246264
0.06588	21.86057	0.00193931	3.56e-06	0.0	5e-08	0.00010136	5.81e-06	9.1e-07	1.95e-06	599.06884538	713.57129466	746.90107752	9.3083496	0.1099531	-0.35243391
0.06594	21.87844	0.00194034	3.59e-06	0.0	5e-08	0.00010025	5.85e-06	9.1e-07	1.95e-06	599.18602252	713.50093401	746.86450851	9.29860897	0.11057601	-0.3524052
0.06599	21.89632	0.00194136	3.61e-06	0.0	5e-08	9.915e-05	5.9e-06	9.2e-07	1.95e-06	599.30306908	713.43046606	746.82797372	9.28887646	0.11120023	-0.35237652
0.06605	21.91419	0.00194237	3.64e-06	0.0	5e-08	9.806e-05	5.95e-06	9.3e-07	1.95e-06	599.41998515	713.35989152	746.79147313	9.2791529	0.11182576	-0.35234787
0.0661	21.93207	0.00194337	3.66e-06	0.0	6e-08	9.698e-05	6e-06	9.4e-07	1.96e-06	599.5367708	713.28921113	746.75500671	9.2694382	0.11245259	-0.35231924
0.06616	21.94994	0.00194436	3.69e-06	0.0	6e-08	9.591e-05	6.04e-06	9.4e-07	1.96e-06	599.65342612	713.21842561	746.7185744	9.25973223	0.1130807	-0.35229064
0.06621	21.96781	0.00194534	3.71e-06	0.0	6e-08	9.485e-05	6.09e-06	9.5e-07	1.96e-06	599.76995117	713.14753572	746.68217617	9.25003489	0.11371009	-0.35226207
0.06627	21.98569	0.00194631	3.73e-06	0.0	6e-08	9.38e-05	6.14e-06	9.6e-07	1.96e-06	599.88634604	713.07654221	746.64581199	9.24034606	0.11434075	-0.35223352
0.06632	22.00356	0.00194727	3.76e-06	0.0	6e-08	9.275e-05	6.19e-06	9.7e-07	1.96e-06	600.0026108	713.00544581	746.60948182	9.23066561	0.11497267	-0.352205
0.06638	22.02143	0.00194822	3.78e-06	0.0	6e-08	9.172e-05	6.24e-06	9.7e-07	1.96e-06	600.11874552	712.93424731	746.57318562	9.22099341	0.11560583	-0.3521765
0.06643	22.0393	0.00194915	3.81e-06	0.0	6e-08	9.07e-05	6.29e-06	9.8e-07	1.96e-06	600.23475028	712.86294746	746.53692336	9.21132935	0.11624023	-0.35214804
0.06649	22.05717	0.00195008	3.83e-06	0.0	6e-08	8.969e-05	6.34e-06	9.9e-07	1.96e-06	600.35062515	712.79154704	746.500695	9.20168164	0.11687587	-0.3521196
0.07655	25.31615	0.00200649	1.061e-05	1e-08	2e-07	8.44e-06	2.168e-05	3.48e-06	2.04e-06	619.4600796	699.01234049	740.40273556	7.58912794	0.24204977	-0.34733246
0.07661	25.3339	0.00200641	1.066e-05	1e-08	2e-07	8.32e-06	2.181e-05	3.5e-06	2.04e-06	619.55355203	698.93884547	740.37212578	7.58113041	0.24271775	-0.34730843
0.07666	25.35164	0.00200634	1.071e-05	1e-08	2e-07	8.2e-06	2.193e-05	3.53e-06	2.04e-06	619.64691114	698.86542943	740.34154353	7.57314167	0.24338493	-0.34728443
0.07672	25.36939	0.00200625	1.076e-05	1e-08	2e-07	8.08e-06	2.206e-05	3.55e-06	2.04e-06	619.740157	698.79209323	740.31098876	7.56516167	0.24405129	-0.34726044
0.07677	25.38714	0.00200617	1.081e-05	1e-08	2e-07	7.96e-06	2.219e-05	3.57e-06	2.04e-06	619.83328972	698.71883768	740.28046146	7.5571658	0.24471684	-0.34723647
0.07683	25.40488	0.00200609	1.087e-05	1e-08	2e-07	7.85e-06	2.231e-05	3.59e-06	2.05e-06	619.92630908	698.64566362	740.24996169	7.54918069	0.24538155	-0.34721253
0.07688	25.42262	0.002006	1.092e-05	1e-08	2.1e-07	7.73e-06	2.244e-05	3.61e-06	2.05e-06	620.0192152	698.57257187	740.2194894	7.54120471	0.24604543	-0.34718861
0.07694	25.44037	0.00200591	1.097e-05	1e-08	2.1e-07	7.62e-06	2.257e-05	3.63e-06	2.05e-06	620.11200818	698.49956326	740.18904457	7.53323259	0.24670845	-0.34716471
0.07699	25.45811	0.00200581	1.102e-05	1e-08	2.1e-07	7.51e-06	2.27e-05	3.65e-06	2.05e-06	620.20468807	698.42663859	740.15862718	7.52526388	0.24737063	-0.34714083
0.07705	25.47585	0.00200572	1.107e-05	1e-08	2.1e-07	7.4e-06	2.283e-05	3.67e-06	2.05e-06	620.29725488	698.35379869	740.12823723	7.51729812	0.24803193	-0.34711697
0.0771	25.49359	0.00200562	1.112e-05	1e-08	2.1e-07	7.3e-06	2.296e-05	3.69e-06	2.05e-06	620.38970864	698.28104437	740.09787471	7.50936287	0.24869238	-0.34709313
0.07716	25.51133	0.00200552	1.117e-05	1e-08	2.1e-07	7.19e-06	2.309e-05	3.72e-06	2.05e-06	620.48204973	698.20837643	740.0675395	7.5014542	0.24935196	-0.34706932
0.07721	25.52907	0.00200542	1.123e-05	1e-08	2.1e-07	7.09e-06	2.322e-05	3.74e-06	2.05e-06	620.57427847	698.13579568	740.03723152	7.49353464	0.25001064	-0.34704553
0.07727	25.54681	0.00200532	1.128e-05	1e-08	2.1e-07	6.98e-06	2.335e-05	3.76e-06	2.05e-06	620.66639471	698.06330291	740.0069508	7.48562509	0.25066843	-0.34702175
0.07732	25.56455	0.00200521	1.133e-05	1e-08	2.1e-07	6.88e-06	2.348e-05	3.78e-06	2.05e-06	620.75839857	697.99089892	739.97669731	7.47772588	0.25132532	-0.346998
0.07738	25.58228	0.0020051	1.138e-05	1e-08	2.2e-07	6.78e-06	2.361e-05	3.8e-06	2.05e-06	620.85029015	697.9185845	739.94647101	7.46983734	0.25198129	-0.34697428
0.07743	25.60002	0.00200499	1.144e-05	1e-08	2.2e-07	6.68e-06	2.375e-05	3.82e-06	2.05e-06	620.9420696	697.84636044	739.91627187	7.46195763	0.25263635	-0.34695057
0.07749	25.61776	0.00200488	1.149e-05	1e-08	2.2e-07	6.58e-06	2.388e-05	3.85e-06	2.05e-06	621.03373699	697.7742275	739.88609986	7.45407965	0.2532905	-0.34692688
0.08755	28.852	0.00195757	2.4e-05	5e-08	5.3e-07	3.6e-07	5.872e-05	9.66e-06	2.05e-06	636.01686782	686.68836453	734.79514473	6.14526458	0.35221098	-0.34293024
0.08761	28.86961	0.00195719	2.409e-05	5e-08	5.4e-07	3.5e-07	5.898e-05	9.71e-06	2.05e-06	636.08946821	686.64127967	734.76954309	6.13880614	0.3526223	-0.34291014
0.08766	28.88722	0.00195681	2.417e-05	5e-08	5.4e-07	3.5e-07	5.923e-05	9.75e-06	2.05e-06	636.16197344	686.59435016	734.74396415	6.1323518	0.35303218	-0.34289006
0.08772	28.90483	0.00195644	2.426e-05	5e-08	5.4e-07	3.4e-07	5.949e-05	9.79e-06	2.05e-06	636.23438356	686.54757592	734.71840791	6.12590434	0.35344061	-0.34287
0.08777	28.92243	0.00195605	2.434e-05	5e-08	5.4e-07	3.3e-07	5.974e-05	9.83e-06	2.05e-06	636.30669867	686.50095689	734.69287435	6.11946675	0.35384758	-0.34284995
0.08783	28.94004	0.00195567	2.443e-05	6e-08	5.4e-07	3.3e-07	6e-05	9.88e-06	2.05e-06	636.37891889	686.45449309	734.66736344	6.11303706	0.3542531	-0.34282992
0.08788	28.95765	0.00195529	2.451e-05	6e-08	5.5e-07	3.2e-07	6.025e-05	9.92e-06	2.05e-06	636.45104431	686.40818446	734.64187515	6.1066149	0.35465716	-0.34280991
0.08794	28.97525	0.00195491	2.46e-05	6e-08	5.5e-07	3.2e-07	6.051e-05	9.96e-06	2.05e-06	636.52307503	686.36203099	734.61640945	6.10019811	0.35505979	-0.34278992
0.08799	28.99286	0.00195452	2.468e-05	6e-08	5.5e-07	3.1e-07	6.077e-05	1.001e-05	2.05e-06	636.59501113	686.31603258	734.59096634	6.09378835	0.35546097	-0.34276995
0.08805	29.01046	0.00195414	2.477e-05	6e-08	5.5e-07	3.1e-07	6.103e-05	1.005e-05	2.05e-06	636.66685268	686.27018919	734.5655458	6.08738518	0.3558607	-0.34274999
0.0881	29.02807	0.00195375	2.486e-05	6e-08	5.6e-07	3e-07	6.129e-05	1.01e-05	2.05e-06	636.73859978	686.22450076	734.54014779	6.08098927	0.35625899	-0.34273005
0.08816	29.04567	0.00195336	2.494e-05	6e-08	5.6e-07	3e-07	6.155e-05	1.014e-05	2.05e-06	636.81025252	686.17896721	734.51477231	6.07460019	0.35665583	-0.34271013
0.08821	29.06327	0.00195297	2.503e-05	6e-08	5.6e-07	2.9e-07	6.181e-05	1.018e-05	2.05e-06	636.88181098	686.13358848	734.48941933	6.06821778	0.35705123	-0.34269023
0.08827	29.08088	0.00195258	2.512e-05	6e-08	5.6e-07	2.9e-07	6.207e-05	1.023e-05	2.05e-06	636.95327524	686.08836452	734.46408884	6.06184246	0.35744519	-0.34267034
0.08832	29.09848	0.00195219	2.52e-05	6e-08	5.7e-07	2.8e-07	6.234e-05	1.027e-05	2.05e-06	637.02464541	686.04329523	734.4387808	6.05547503	0.35783773	-0.34265048
0.08838	29.11608	0.00195179	2.529e-05	6e-08	5.7e-07	2.8e-07	6.26e-05	1.032e-05	2.05e-06	637.09592157	685.99838051	734.4134952	6.04911376	0.35822881	-0.34263063
0.08843	29.13368	0.0019514	2.538e-05	6e-08	5.7e-07	2.7e-07	6.286e-05	1.036e-05	2.05e-06	637.16710381	685.95362033	734.38823202	6.04275933	0.35861844	-0.34261079
0.08849	29.15128	0.001951	2.546e-05	6e-08	5.7e-07	2.7e-07	6.313e-05	1.041e-05	2.05e-06	637.23819222	685.90901461	734.36299124	6.03641173	0.35900663	-0.34259098
0.09855	32.36018	0.00185967	4.435e-05	2.2e-07	1.12e-06	1e-08	0.00012465	2.089e-05	2.05e-06	648.7588434	680.16440382	730.1004128	4.98556504	0.40783996	-0.33924468
0.09861	32.37765	0.00185907	4.446e-05	2.3e-07	1.12e-06	1e-08	0.00012505	2.096e-05	2.05e-06	648.81416729	680.14484101	730.07895716	4.9803969	0.40799983	-0.33922783
0.09866	32.39512	0.00185847	4.458e-05	2.3e-07	1.12e-06	1e-08	0.00012546	2.103e-05	2.05e-06	648.86941365	680.12538935	730.05752033	4.97522947	0.40815958	-0.33921098
0.09872	32.41259	0.00185786	4.47e-05	2.3e-07	1.13e-06	1e-08	0.00012587	2.11e-05	2.05e-06	648.9245825	680.10604881	730.03610231	4.97007638	0.40831686	-0.33919416
0.09877	32.43006	0.00185726	4.482e-05	2.3e-07	1.13e-06	1e-08	0.00012628	2.117e-05	2.05e-06	648.97967405	680.08681864	730.01470305	4.96492887	0.40847319	-0.33917736
0.09883	32.44753	0.00185665	4.494e-05	2.3e-07	1.13e-06	1e-08	0.00012669	2.124e-05	2.05e-06	649.03468839	680.06769854	729.99332253	4.95979139	0.40862781	-0.33916058
0.09888	32.465	0.00185605	4.506e-05	2.3e-07	1.14e-06	1e-08	0.00012711	2.132e-05	2.05e-06	649.08962566	680.048688	729.97196072	4.95466009	0.40878138	-0.33914382
0.09894	32.48246	0.00185544	4.518e-05	2.3e-07	1.14e-06	1e-08	0.00012752	2.139e-05	2.05e-06	649.14448596	680.02978668	729.95061761	4.94953047	0.40893467	-0.33912706
0.09899	32.49993	0.00185483	4.53e-05	2.4e-07	1.14e-06	1e-08	0.00012793	2.146e-05	2.05e-06	649.19926932	680.01099451	729.92929319	4.94442836	0.40908332	-0.33911037
0.09905	32.51739	0.00185422	4.541e-05	2.4e-07	1.15e-06	1e-08	0.00012835	2.153e-05	2.05e-06	649.25397614	679.99231005	729.90798736	4.93930786	0.40923508	-0.33909364
0.0991	32.53486	0.00185361	4.553e-05	2.4e-07	1.15e-06	1e-08	0.00012876	2.16e-05	2.05e-06	649.30860615	679.97373426	729.8867002	4.93418736	0.40938683	-0.3390769
0.09916	32.55232	0.001853	4.565e-05	2.4e-07	1.15e-06	1e-08	0.00012918	2.167e-05	2.05e-06	649.36315936	679.95526714	729.86543169	4.92907342	0.40953747	-0.33906018
0.09921	32.56978	0.00185238	4.577e-05	2.4e-07	1.16e-06	1e-08	0.00012959	2.174e-05	2.05e-06	649.41763585	679.93690834	729.84418183	4.92397417	0.40968562	-0.3390435
0.09927	32.58724	0.00185177	4.589e-05	2.4e-07	1.16e-06	1e-08	0.00013001	2.181e-05	2.05e-06	649.47203586	679.91865709	729.82295055	4.91887915	0.40983307	-0.33902683
0.09932	32.6047	0.00185115	4.601e-05	2.5e-07	1.17e-06	1e-08	0.00013043	2.189e-05	2.05e-06	649.52635944	679.90051317	729.80173786	4.9137892	0.40997966	-0.33901017
0.09938	32.62216	0.00185054	4.613e-05	2.5e-07	1.17e-06	1e-08	0.00013085	2.196e-05	2.05e-06	649.58060668	679.88247631	729.78054373	4.90871009	0.41012444	-0.33899354
0.09943	32.63962	0.00184992	4.625e-05	2.5e-07	1.17e-06	1e-08	0.00013127	2.203e-05	2.05e-06	649.63477773	679.86454594	729.75936813	4.9036308	0.41026926	-0.33897691
0.09949	32.65708	0.0018493	4.638e-05	2.5e-07	1.18e-06	1e-08	0.00013169	2.21e-05	2.05e-06	649.68887259	679.84672208	729.73821106	4.89856267	0.4104122	-0.3389603
0.10955	35.84004	0.0017193	7.06e-05	6.9e-07	1.94e-06	0.0	0.00022082	3.754e-05	2.05e-06	658.39759969	678.07074	726.15998873	4.06253884	0.42294566	-0.33615119
0.1096	35.85737	0.00171851	7.075e-05	7e-07	1.94e-06	0.0	0.00022137	3.764e-05	2.05e-06	658.43917827	678.06760154	726.14194275	4.05843778	0.42295274	-0.33613702
0.10966	35.8747	0.00171771	7.089e-05	7e-07	1.95e-06	0.0	0.00022192	3.773e-05	2.05e-06	658.48069681	678.06451919	726.12391215	4.05434141	0.42295929	-0.33612286
0.10971	35.89202	0.00171692	7.103e-05	7e-07	1.95e-06	0.0	0.00022247	3.783e-05	2.05e-06	658.52215542	678.06149276	726.10589691	4.05025243	0.42296501	-0.33610871
0.10977	35.90935	0.00171612	7.117e-05	7.1e-07	1.95e-06	0.0	0.00022302	3.793e-05	2.05e-06	658.56355421	678.0585219	726.08789701	4.0461728	0.42296966	-0.33609459
0.10982	35.92667	0.00171532	7.132e-05	7.1e-07	1.96e-06	0.0	0.00022357	3.802e-05	2.05e-06	658.60489336	678.05560617	726.06991241	4.04209578	0.42297401	-0.33608048
0.10988	35.944	0.00171452	7.146e-05	7.1e-07	1.96e-06	0.0	0.00022412	3.812e-05	2.05e-06	658.64617291	678.05274544	726.0519431	4.03801718	0.42297855	-0.33606636
0.10993	35.96132	0.00171372	7.16e-05	7.2e-07	1.97e-06	0.0	0.00022468	3.821e-05	2.05e-06	658.68739283	678.0499398	726.0339891	4.03394678	0.42298217	-0.33605226
0.10999	35.97864	0.00171292	7.174e-05	7.2e-07	1.97e-06	0.0	0.00022523	3.831e-05	2.05e-06	658.72855328	678.04718886	726.01605037	4.02988303	0.42298504	-0.33603818
0.11004	35.99596	0.00171212	7.189e-05	7.2e-07	1.98e-06	0.0	0.00022578	3.841e-05	2.05e-06	658.76965437	678.04449232	725.99812689	4.02582869	0.42298685	-0.33602412
0.1101	36.01328	0.00171132	7.203e-05	7.3e-07	1.98e-06	0.0	0.00022634	3.85e-05	2.05e-06	658.81069628	678.04184975	725.98021863	4.02176984	0.42298917	-0.33601005
0.11015	36.0306	0.00171052	7.217e-05	7.3e-07	1.99e-06	0.0	0.00022689	3.86e-05	2.05e-06	658.85167892	678.03926134	725.96232561	4.01771707	0.42299082	-0.335996
0.11021	36.04792	0.00170972	7.232e-05	7.4e-07	1.99e-06	0.0	0.00022745	3.87e-05	2.05e-06	658.89260239	678.03672683	725.9444478	4.01367089	0.42299173	-0.33598196
0.11026	36.06524	0.00170891	7.246e-05	7.4e-07	2e-06	0.0	0.000228	3.879e-05	2.05e-06	658.93346683	678.03424591	725.92658518	4.00963533	0.42299146	-0.33596795
0.11032	36.08256	0.00170811	7.26e-05	7.4e-07	2e-06	0.0	0.00022856	3.889e-05	2.05e-06	658.97427243	678.03181809	725.90873772	4.00559826	0.42299136	-0.33595394
0.11037	36.09987	0.0017073	7.275e-05	7.5e-07	2.01e-06	0.0	0.00022911	3.899e-05	2.05e-06	659.01501915	678.02944344	725.89090543	4.00156303	0.42299106	-0.33593993
0.11043	36.11719	0.00170649	7.289e-05	7.5e-07	2.01e-06	0.0	0.00022967	3.909e-05	2.05e-06	659.05570703	678.02712189	725.87308829	3.99753551	0.42298991	-0.33592594
0.11048	36.1345	0.00170569	7.303e-05	7.5e-07	2.01e-06	0.0	0.00023023	3.918e-05	2.05e-06	659.09633621	678.02485307	725.85528628	3.99351637	0.42298784	-0.33591197
0.12055	39.29088	0.00154687	0.00010025	1.68e-06	2.91e-06	0.0	0.00034063	5.856e-05	2.05e-06	665.63043835	678.30298934	722.83657841	3.33106321	0.41560355	-0.33354207
0.1206	39.30806	0.00154596	0.0001004	1.69e-06	2.92e-06	0.0	0.00034127	5.867e-05	2.05e-06	665.66168387	678.30738473	722.82130738	3.32781545	0.41553238	-0.33353008
0.12066	39.32524	0.00154504	0.00010056	1.69e-06	2.92e-06	0.0	0.00034191	5.878e-05	2.05e-06	665.6928858	678.31180297	722.80604882	3.32457426	0.41546074	-0.3335181
0.12071	39.34242	0.00154412	0.00010071	1.7e-06	2.93e-06	0.0	0.00034255	5.89e-05	2.05e-06	665.72404426	678.31624384	722.7908027	3.32133517	0.41538895	-0.33350613
0.12077	39.3596	0.00154321	0.00010086	1.71e-06	2.93e-06	0.0	0.0003432	5.901e-05	2.05e-06	665.7551593	678.32070728	722.77556901	3.31809691	0.41531711	-0.33349417
0.12082	39.37677	0.00154229	0.00010101	1.71e-06	2.94e-06	0.0	0.00034384	5.912e-05	2.05e-06	665.78623094	678.32519327	722.76034776	3.3148643	0.41524488	-0.33348222
0.12088	39.39395	0.00154137	0.00010116	1.72e-06	2.94e-06	0.0	0.00034448	5.923e-05	2.05e-06	665.81725929	678.32970164	722.74513892	3.31163918	0.41517212	-0.33347029
0.12093	39.41112	0.00154045	0.00010131	1.73e-06	2.95e-06	0.0	0.00034512	5.935e-05	2.05e-06	665.84824451	678.33423216	722.72994247	3.30841307	0.41509943	-0.33345835
0.12099	39.4283	0.00153953	0.00010147	1.73e-06	2.95e-06	0.0	0.00034576	5.946e-05	2.05e-06	665.87918658	678.33878486	722.71475842	3.30519035	0.41502651	-0.33344643
0.12104	39.44547	0.00153861	0.00010162	1.74e-06	2.96e-06	0.0	0.00034641	5.957e-05	2.05e-06	665.91008556	678.34335963	722.69958674	3.30197343	0.41495318	-0.33343452
0.1211	39.46265	0.00153769	0.00010177	1.75e-06	2.96e-06	0.0	0.00034705	5.969e-05	2.05e-06	665.94094157	678.34795631	722.68442742	3.29876294	0.41487942	-0.33342262
0.12115	39.47982	0.00153677	0.00010192	1.75e-06	2.97e-06	0.0	0.00034769	5.98e-05	2.05e-06	665.97175476	678.3525747	722.66928043	3.29555048	0.41480579	-0.33341072
0.12121	39.49699	0.00153585	0.00010207	1.76e-06	2.97e-06	0.0	0.00034833	5.992e-05	2.05e-06	666.00252507	678.35721486	722.65414579	3.29234341	0.41473179	-0.33339884
0.12126	39.51416	0.00153493	0.00010222	1.77e-06	2.98e-06	0.0	0.00034898	6.003e-05	2.05e-06	666.03325262	678.36187662	722.63902348	3.28914216	0.41465739	-0.33338697
0.12132	39.53133	0.00153401	0.00010238	1.77e-06	2.98e-06	0.0	0.00034962	6.014e-05	2.05e-06	666.06393753	678.36655982	722.62391347	3.28594497	0.41458272	-0.33337511
0.12137	39.5485	0.00153309	0.00010253	1.78e-06	2.99e-06	0.0	0.00035027	6.026e-05	2.05e-06	666.09457987	678.37126434	722.60881574	3.2827473	0.41450808	-0.33336325
0.12143	39.56567	0.00153216	0.00010268	1.79e-06	2.99e-06	0.0	0.00035091	6.037e-05	2.05e-06	666.12517965	678.37599018	722.59373031	3.27955525	0.41443306	-0.33335141
0.12148	39.58284	0.00153124	0.00010283	1.79e-06	3e-06	0.0	0.00035156	6.048e-05	2.05e-06	666.15573698	678.38073718	722.57865716	3.27636995	0.41435759	-0.33333958
0.13155	42.71196	0.0013584	0.00013034	3.38e-06	3.91e-06	0.0	0.00047286	8.2e-05	2.05e-06	671.10834174	679.51078364	720.01419828	2.74990914	0.39728196	-0.33132626
0.1316	42.72899	0.00135744	0.00013049	3.39e-06	3.92e-06	-0.0	0.00047354	8.212e-05	2.05e-06	671.13230182	679.51795764	720.0011792	2.74731709	0.39717482	-0.33131603
0.13166	42.74602	0.00135649	0.00013063	3.4e-06	3.92e-06	-0.0	0.00047421	8.224e-05	2.05e-06	671.15623217	679.5251387	719.98817026	2.74472948	0.39706751	-0.33130582
0.13171	42.76305	0.00135553	0.00013078	3.41e-06	3.93e-06	-0.0	0.00047488	8.236e-05	2.05e-06	671.18013289	679.53232672	719.97517145	2.74214449	0.3969601	-0.33129562
0.13177	42.78007	0.00135458	0.00013093	3.43e-06	3.93e-06	0.0	0.00047556	8.248e-05	2.05e-06	671.20400403	679.53952166	719.96218276	2.73956019	0.39685266	-0.33128542
0.13182	42.7971	0.00135362	0.00013108	3.44e-06	3.94e-06	0.0	0.00047623	8.26e-05	2.05e-06	671.22784561	679.54672352	719.94920417	2.73698039	0.39674504	-0.33127523
0.13188	42.81413	0.00135267	0.00013122	3.45e-06	3.94e-06	0.0	0.0004769	8.272e-05	2.05e-06	671.25165772	679.55393221	719.93623569	2.73440503	0.39663725	-0.33126505
0.13193	42.83115	0.00135171	0.00013137	3.46e-06	3.95e-06	-0.0	0.00047757	8.284e-05	2.05e-06	671.27544046	679.56114766	719.92327728	2.73182909	0.39652948	-0.33125488
0.13199	42.84817	0.00135076	0.00013152	3.47e-06	3.95e-06	-0.0	0.00047825	8.296e-05	2.05e-06	671.29919382	679.56836987	719.91032896	2.72925712	0.39642156	-0.33124471
0.13204	42.8652	0.0013498	0.00013166	3.48e-06	3.96e-06	-0.0	0.00047892	8.308e-05	2.05e-06	671.32291788	679.57559878	719.8973907	2.72669027	0.39631344	-0.33123456
0.1321	42.88222	0.00134885	0.00013181	3.49e-06	3.96e-06	-0.0	0.00047959	8.32e-05	2.05e-06	671.34661276	679.5828343	719.8844625	2.72412338	0.39620533	-0.3312244
0.13215	42.89924	0.00134789	0.00013196	3.5e-06	3.97e-06	0.0	0.00048027	8.332e-05	2.05e-06	671.37027845	679.59007642	719.87154434	2.72155961	0.39609709	-0.33121426
0.13221	42.91626	0.00134694	0.0001321	3.51e-06	3.97e-06	0.0	0.00048094	8.344e-05	2.05e-06	671.39391503	679.59732511	719.85863622	2.71900033	0.39598869	-0.33120413
0.13226	42.93328	0.00134598	0.00013225	3.52e-06	3.98e-06	0.0	0.00048161	8.356e-05	2.05e-06	671.41752258	679.60458027	719.84573813	2.71644315	0.3958802	-0.331194
0.13232	42.9503	0.00134503	0.0001324	3.53e-06	3.98e-06	-0.0	0.00048229	8.368e-05	2.05e-06	671.44110115	679.61184187	719.83285005	2.71388706	0.39577168	-0.33118388
0.13237	42.96732	0.00134407	0.00013254	3.54e-06	3.99e-06	-0.0	0.00048296	8.38e-05	2.05e-06	671.46465078	679.6191099	719.81997198	2.71133561	0.39566297	-0.33117377
0.13243	42.98434	0.00134311	0.00013269	3.55e-06	3.99e-06	-0.0	0.00048363	8.392e-05	2.05e-06	671.48817155	679.62638428	719.8071039	2.70878788	0.39555413	-0.33116367
0.13248	43.00136	0.00134216	0.00013283	3.57e-06	4e-06	0.0	0.00048431	8.404e-05	2.05e-06	671.51166355	679.63366494	719.7942458	2.70623994	0.3954453	-0.33115357
0.14255	46.10252	0.00116927	0.00015845	5.94e-06	4.84e-06	0.0	0.00060649	0.00010592	2.05e-06	675.38417781	681.03235371	717.59950623	2.28310724	0.37423557	-0.32943048
0.1426	46.1194	0.00116834	0.00015858	5.95e-06	4.84e-06	0.0	0.00060714	0.00010604	2.05e-06	675.40330532	681.04018358	717.58832761	2.28100892	0.37411488	-0.32942171
0.14266	46.13627	0.00116741	0.00015872	5.97e-06	4.85e-06	0.0	0.0006078	0.00010616	2.05e-06	675.42241371	681.04801397	717.57715733	2.27891391	0.37399413	-0.32941294
0.14271	46.15315	0.00116649	0.00015885	5.98e-06	4.85e-06	-0.0	0.00060846	0.00010628	2.05e-06	675.44150306	681.05584484	717.56599537	2.27681881	0.37387338	-0.32940417
0.14277	46.17002	0.00116556	0.00015898	6e-06	4.86e-06	-0.0	0.00060911	0.0001064	2.05e-06	675.46057335	681.0636762	717.55484174	2.27472677	0.37375259	-0.32939542
0.14282	46.18689	0.00116464	0.00015911	6.01e-06	4.86e-06	-0.0	0.00060977	0.00010651	2.05e-06	675.47962466	681.07150801	717.54369642	2.27263816	0.37363175	-0.32938667
0.14288	46.20376	0.00116371	0.00015925	6.03e-06	4.87e-06	0.0	0.00061042	0.00010663	2.05e-06	675.49865706	681.07934026	717.53255941	2.2705494	0.37351091	-0.32937792
0.14293	46.22063	0.00116279	0.00015938	6.04e-06	4.87e-06	0.0	0.00061108	0.00010675	2.05e-06	675.51767054	681.08717293	717.5214307	2.26846362	0.37339003	-0.32936919
0.14299	46.2375	0.00116186	0.00015951	6.06e-06	4.87e-06	0.0	0.00061173	0.00010687	2.05e-06	675.53666516	681.095006	717.51031028	2.26638136	0.3732691	-0.32936046
0.14304	46.25437	0.00116094	0.00015964	6.07e-06	4.88e-06	-0.0	0.00061239	0.00010699	2.05e-06	675.55564101	681.10283945	717.49919814	2.26429892	0.37314817	-0.32935173
0.1431	46.27124	0.00116001	0.00015977	6.09e-06	4.88e-06	-0.0	0.00061304	0.0001071	2.05e-06	675.57459807	681.11067327	717.48809427	2.26221938	0.3730272	-0.32934301
0.14315	46.2881	0.00115909	0.00015991	6.1e-06	4.89e-06	-0.0	0.0006137	0.00010722	2.05e-06	675.5935364	681.11850744	717.47699868	2.26014345	0.37290619	-0.32933431
0.14321	46.30497	0.00115816	0.00016004	6.12e-06	4.89e-06	0.0	0.00061435	0.00010734	2.05e-06	675.6124561	681.12634192	717.46591134	2.25806729	0.37278517	-0.3293256
0.14326	46.32184	0.00115724	0.00016017	6.13e-06	4.9e-06	0.0	0.00061501	0.00010746	2.05e-06	675.63135714	681.13417672	717.45483226	2.25599397	0.37266412	-0.3293169
0.14332	46.3387	0.00115632	0.0001603	6.15e-06	4.9e-06	0.0	0.00061566	0.00010757	2.05e-06	675.65023958	681.14201181	717.44376142	2.25392432	0.37254301	-0.32930821
0.14337	46.35556	0.0011554	0.00016043	6.16e-06	4.9e-06	-0.0	0.00061632	0.00010769	2.05e-06	675.66910351	681.14984717	717.43269881	2.25185442	0.37242191	-0.32929952
0.14343	46.37243	0.00115447	0.00016056	6.18e-06	4.91e-06	-0.0	0.00061697	0.00010781	2.05e-06	675.68794893	681.15768279	717.42164444	2.24978731	0.37230078	-0.32929084
0.14348	46.38929	0.00115355	0.00016069	6.19e-06	4.91e-06	-0.0	0.00061762	0.00010793	2.05e-06	675.70677587	681.16551865	717.41059829	2.24772391	0.37217959	-0.32928217
0.15354	49.46177	0.00099051	0.00018308	9.39e-06	5.62e-06	0.0	0.00073345	0.00012886	2.05e-06	678.88290723	682.58886975	715.52005959	1.90182362	0.34979875	-0.32779789
0.1536	49.47849	0.00098965	0.00018319	9.41e-06	5.62e-06	0.0	0.00073406	0.00012897	2.05e-06	678.89899944	682.59652774	715.51040557	1.90009319	0.34967651	-0.32779031
0.15365	49.4952	0.0009888	0.00018331	9.43e-06	5.62e-06	-0.0	0.00073466	0.00012908	2.05e-06	678.91507997	682.60418392	715.50075851	1.89836369	0.34955427	-0.32778273
0.15371	49.51192	0.00098794	0.00018342	9.45e-06	5.63e-06	-0.0	0.00073527	0.00012919	2.05e-06	678.93114883	682.61183829	715.49111842	1.89663675	0.34943205	-0.32777517
0.15376	49.52863	0.00098709	0.00018353	9.47e-06	5.63e-06	-0.0	0.00073588	0.0001293	2.05e-06	678.94720607	682.61949083	715.48148527	1.89491077	0.34930984	-0.3277676
0.15382	49.54535	0.00098623	0.00018365	9.49e-06	5.63e-06	0.0	0.00073649	0.00012941	2.05e-06	678.96325172	682.62714154	715.47185907	1.89318615	0.34918765	-0.32776004
0.15387	49.56206	0.00098538	0.00018376	9.51e-06	5.64e-06	0.0	0.0007371	0.00012952	2.05e-06	678.97928579	682.63479042	715.46223981	1.89146409	0.34906547	-0.32775249
0.15393	49.57877	0.00098453	0.00018387	9.53e-06	5.64e-06	0.0	0.0007377	0.00012963	2.05e-06	678.99530834	682.64243745	715.45262748	1.88974257	0.34894329	-0.32774495
0.15398	49.59548	0.00098368	0.00018398	9.55e-06	5.64e-06	-0.0	0.00073831	0.00012974	2.05e-06	679.01131937	682.65008264	715.44302208	1.88802273	0.34882113	-0.3277374
0.15404	49.61219	0.00098282	0.00018409	9.57e-06	5.65e-06	-0.0	0.00073892	0.00012985	2.05e-06	679.02731892	682.65772597	715.4334236	1.88630558	0.34869899	-0.32772987
0.15409	49.6289	0.00098197	0.00018421	9.59e-06	5.65e-06	0.0	0.00073952	0.00012996	2.05e-06	679.04330705	682.66536745	715.42383203	1.88458851	0.34857686	-0.32772234
0.15415	49.64561	0.00098112	0.00018432	9.61e-06	5.65e-06	0.0	0.00074013	0.00013007	2.05e-06	679.05928374	682.67300706	715.41424737	1.8828736	0.34845474	-0.32771481
0.1542	49.66231	0.00098027	0.00018443	9.63e-06	5.66e-06	0.0	0.00074074	0.00013018	2.05e-06	679.07524904	682.6806448	715.40466962	1.88116096	0.34833264	-0.3277073
0.15426	49.67902	0.00097942	0.00018454	9.65e-06	5.66e-06	-0.0	0.00074134	0.00013029	2.05e-06	679.091203	682.68828066	715.39509877	1.87944852	0.34821054	-0.32769978
0.15431	49.69573	0.00097857	0.00018465	9.67e-06	5.66e-06	-0.0	0.00074195	0.0001304	2.05e-06	679.10714562	682.69591465	715.3855348	1.87773859	0.34808846	-0.32769227
0.15437	49.71243	0.00097772	0.00018477	9.69e-06	5.67e-06	-0.0	0.00074255	0.00013051	2.05e-06	679.12307694	682.70354675	715.37597772	1.87603028	0.3479664	-0.32768477
0.15442	49.72913	0.00097687	0.00018488	9.71e-06	5.67e-06	0.0	0.00074316	0.00013062	2.05e-06	679.138997	682.71117695	715.36642753	1.87432263	0.34784434	-0.32767727
0.15448	49.74584	0.00097602	0.00018499	9.73e-06	5.67e-06	0.0	0.00074376	0.00013073	2.05e-06	679.1549058	682.71880526	715.3568842	1.87261753	0.34772231	-0.32766978
0.16454	52.78887	0.00082833	0.00020355	1.374e-05	6.21e-06	-0.0	0.00084912	0.00014995	2.05e-06	681.9043455	684.07864571	713.72043122	1.58448174	0.32575971	-0.32638497
0.1646	52.80542	0.00082757	0.00020364	1.377e-05	6.22e-06	-0.0	0.00084967	0.00015005	2.05e-06	681.91861972	684.08586303	713.71206018	1.58302759	0.32564235	-0.3263784
0.16465	52.82198	0.0008268	0.00020373	1.379e-05	6.22e-06	0.0	0.00085021	0.00015015	2.05e-06	681.93288709	684.09307792	713.70369504	1.58157431	0.32552502	-0.32637183
0.16471	52.83853	0.00082604	0.00020382	1.381e-05	6.22e-06	0.0	0.00085076	0.00015025	2.05e-06	681.94714764	684.10029038	713.69533581	1.58012292	0.32540774	-0.32636527
0.16476	52.85508	0.00082528	0.00020391	1.384e-05	6.22e-06	0.0	0.0008513	0.00015035	2.05e-06	681.96140138	684.1075004	713.68698248	1.57867203	0.32529048	-0.32635871
0.16482	52.87163	0.00082452	0.00020401	1.386e-05	6.23e-06	-0.0	0.00085185	0.00015045	2.05e-06	681.97564833	684.11470799	713.67863503	1.57722251	0.32517325	-0.32635215
0.16487	52.88818	0.00082375	0.0002041	1.389e-05	6.23e-06	-0.0	0.00085239	0.00015055	2.05e-06	681.9898885	684.12191314	713.67029348	1.57577476	0.32505608	-0.3263456
0.16493	52.90473	0.00082299	0.00020419	1.391e-05	6.23e-06	0.0	0.00085294	0.00015065	2.05e-06	682.00412193	684.12911585	713.66195781	1.57432727	0.32493891	-0.32633906
0.16498	52.92127	0.00082223	0.00020428	1.393e-05	6.23e-06	0.0	0.00085348	0.00015075	2.05e-06	682.01834862	684.13631612	713.65362802	1.57288168	0.3248218	-0.32633252
0.16504	52.93782	0.00082147	0.00020437	1.396e-05	6.24e-06	0.0	0.00085402	0.00015085	2.05e-06	682.0325686	684.14351395	713.6453041	1.57143707	0.32470472	-0.32632598
0.16509	52.95437	0.00082071	0.00020446	1.398e-05	6.24e-06	-0.0	0.00085457	0.00015095	2.05e-06	682.04678187	684.15070934	713.63698605	1.56999334	0.32458767	-0.32631945
0.16515	52.97091	0.00081995	0.00020455	1.401e-05	6.24e-06	-0.0	0.00085511	0.00015104	2.05e-06	682.06098847	684.15790229	713.62867387	1.5685515	0.32447067	-0.32631293
0.1652	52.98746	0.0008192	0.00020464	1.403e-05	6.24e-06	0.0	0.00085565	0.00015114	2.05e-06	682.07518842	684.16509279	713.62036755	1.56711012	0.32435369	-0.3263064
0.16526	53.004	0.00081844	0.00020473	1.406e-05	6.25e-06	0.0	0.00085619	0.00015124	2.05e-06	682.08938171	684.17228085	713.61206708	1.56567014	0.32423675	-0.32629989
0.16531	53.02054	0.00081768	0.00020482	1.408e-05	6.25e-06	0.0	0.00085673	0.00015134	2.05e-06	682.10356838	684.17946647	713.60377246	1.56423184	0.32411986	-0.32629338
0.16537	53.03708	0.00081692	0.00020491	1.41e-05	6.25e-06	-0.0	0.00085727	0.00015144	2.05e-06	682.11774846	684.18664964	713.59548369	1.56279385	0.32400297	-0.32628687
0.16542	53.05362	0.00081617	0.000205	1.413e-05	6.25e-06	-0.0	0.00085782	0.00015154	2.05e-06	682.13192194	684.19383037	713.58720077	1.56135776	0.32388615	-0.32628037
0.16548	53.07016	0.00081541	0.00020509	1.415e-05	6.26e-06	-0.0	0.00085836	0.00015164	2.05e-06	682.14608885	684.20100864	713.57892368	1.55992256	0.32376935	-0.32627387
0.17554	56.08294	0.00068526	0.00021973	1.895e-05	6.63e-06	0.0	0.00095154	0.0001688	2.05e-06	684.64472262	685.47308878	712.15801259	1.31560581	0.30306718	-0.32515828
0.1756	56.09933	0.00068459	0.0002198	1.898e-05	6.63e-06	-0.0	0.00095202	0.00016888	2.05e-06	684.6579433	685.47981335	712.15073739	1.31436309	0.30295802	-0.32515256
0.17565	56.11571	0.00068393	0.00021987	1.901e-05	6.63e-06	-0.0	0.00095249	0.00016897	2.05e-06	684.67116002	685.48653549	712.14346728	1.31312158	0.30284892	-0.32514686
0.17571	56.1321	0.00068326	0.00021994	1.904e-05	6.63e-06	-0.0	0.00095297	0.00016906	2.05e-06	684.6843728	685.49325518	712.13620224	1.31188112	0.30273987	-0.32514115
0.17576	56.14848	0.0006826	0.00022001	1.907e-05	6.63e-06	0.0	0.00095345	0.00016915	2.05e-06	684.69758166	685.49997244	712.12894228	1.31064119	0.30263085	-0.32513545
0.17582	56.16486	0.00068193	0.00022008	1.909e-05	6.63e-06	0.0	0.00095392	0.00016924	2.05e-06	684.7107866	685.50668725	712.12168739	1.30940272	0.3025219	-0.32512976
0.17587	56.18124	0.00068127	0.00022015	1.912e-05	6.64e-06	-0.0	0.0009544	0.00016932	2.05e-06	684.72398763	685.51339963	712.11443756	1.30816468	0.30241297	-0.32512406
0.17593	56.19763	0.00068061	0.00022022	1.915e-05	6.64e-06	-0.0	0.00095488	0.00016941	2.05e-06	684.73718477	685.52010957	712.10719279	1.30692777	0.3023041	-0.32511838
0.17598	56.21401	0.00067994	0.00022029	1.918e-05	6.64e-06	-0.0	0.00095535	0.0001695	2.05e-06	684.75037802	685.52681707	712.09995308	1.30569199	0.30219529	-0.32511269
0.17604	56.23038	0.00067928	0.00022036	1.921e-05	6.64e-06	0.0	0.00095583	0.00016959	2.05e-06	684.76356739	685.53352213	712.09271843	1.30445666	0.30208649	-0.32510701
0.17609	56.24676	0.00067862	0.00022043	1.924e-05	6.64e-06	0.0	0.0009563	0.00016968	2.05e-06	684.77675289	685.54022476	712.08548882	1.30322279	0.30197777	-0.32510134
0.17615	56.26314	0.00067796	0.0002205	1.926e-05	6.64e-06	0.0	0.00095677	0.00016976	2.05e-06	684.78993455	685.54692495	712.07826427	1.3019894	0.30186908	-0.32509566
0.1762	56.27952	0.0006773	0.00022057	1.929e-05	6.64e-06	-0.0	0.00095725	0.00016985	2.05e-06	684.80311235	685.55362271	712.07104475	1.30075707	0.30176044	-0.32509
0.17626	56.29589	0.00067664	0.00022064	1.932e-05	6.65e-06	-0.0	0.00095772	0.00016994	2.05e-06	684.81628632	685.56031803	712.06383028	1.29952593	0.30165185	-0.32508433
0.17631	56.31227	0.00067598	0.00022071	1.935e-05	6.65e-06	0.0	0.0009582	0.00017003	2.05e-06	684.82945647	685.56701092	712.05662084	1.29829519	0.30154329	-0.32507867
0.17637	56.32864	0.00067532	0.00022077	1.938e-05	6.65e-06	0.0	0.00095867	0.00017011	2.05e-06	684.8426228	685.57370138	712.04941644	1.2970659	0.3014348	-0.32507302
0.17642	56.34501	0.00067466	0.00022084	1.941e-05	6.65e-06	0.0	0.00095914	0.0001702	2.05e-06	684.85578532	685.5803894	712.04221707	1.29583713	0.30132634	-0.32506736
0.17648	56.36139	0.000674	0.00022091	1.944e-05	6.65e-06	-0.0	0.00095961	0.00017029	2.05e-06	684.86894405	685.587075	712.03502272	1.29460935	0.30121793	-0.32506171
0.18654	59.34307	0.00056154	0.00023182	2.498e-05	6.87e-06	-0.0	0.00104039	0.00018531	2.05e-06	687.2220283	686.7703972	710.79949306	1.08428421	0.28219008	-0.32409167
0.1866	59.35928	0.00056096	0.00023187	2.501e-05	6.87e-06	0.0	0.00104081	0.00018539	2.05e-06	687.23462713	686.7766489	710.79316576	1.08320775	0.28209063	-0.3240867
0.18665	59.37549	0.00056039	0.00023192	2.504e-05	6.87e-06	0.0	0.00104122	0.00018547	2.05e-06	687.24722349	686.78289832	710.78684289	1.08213242	0.28199125	-0.32408174
0.18671	59.39171	0.00055982	0.00023197	2.508e-05	6.87e-06	0.0	0.00104163	0.00018554	2.05e-06	687.2598174	686.78914547	710.78052443	1.08105762	0.28189192	-0.32407678
0.18676	59.40792	0.00055925	0.00023202	2.511e-05	6.87e-06	-0.0	0.00104204	0.00018562	2.05e-06	687.27240886	686.79539035	710.77421038	1.07998355	0.28179263	-0.32407182
0.18682	59.42413	0.00055868	0.00023207	2.514e-05	6.87e-06	-0.0	0.00104245	0.0001857	2.05e-06	687.28499788	686.80163295	710.76790074	1.07891048	0.28169341	-0.32406687
0.18687	59.44034	0.00055811	0.00023212	2.517e-05	6.87e-06	0.0	0.00104286	0.00018577	2.05e-06	687.29758445	686.80787327	710.76159551	1.07783774	0.28159421	-0.32406192
0.18693	59.45655	0.00055755	0.00023217	2.52e-05	6.87e-06	0.0	0.00104326	0.00018585	2.05e-06	687.31016859	686.81411133	710.75529468	1.07676615	0.28149509	-0.32405697
0.18698	59.47275	0.00055698	0.00023222	2.524e-05	6.87e-06	-0.0	0.00104367	0.00018593	2.05e-06	687.3227503	686.82034711	710.74899826	1.07569496	0.28139599	-0.32405203
0.18704	59.48896	0.00055641	0.00023227	2.527e-05	6.87e-06	-0.0	0.00104408	0.000186	2.05e-06	687.33532957	686.82658062	710.74270623	1.07462468	0.28129696	-0.32404709
0.18709	59.50517	0.00055584	0.00023232	2.53e-05	6.87e-06	-0.0	0.00104449	0.00018608	2.05e-06	687.34790643	686.83281187	710.7364186	1.07355518	0.28119798	-0.32404215
0.18715	59.52137	0.00055528	0.00023237	2.533e-05	6.88e-06	0.0	0.0010449	0.00018615	2.05e-06	687.36048086	686.83904084	710.73013535	1.07248618	0.28109904	-0.32403722
0.1872	59.53758	0.00055471	0.00023242	2.536e-05	6.88e-06	0.0	0.00104531	0.00018623	2.05e-06	687.37305288	686.84526755	710.7238565	1.07141831	0.28100018	-0.32403229
0.18726	59.55378	0.00055414	0.00023247	2.54e-05	6.88e-06	-0.0	0.00104571	0.00018631	2.05e-06	687.3856225	686.85149199	710.71758204	1.07035071	0.28090133	-0.32402736
0.18731	59.56998	0.00055358	0.00023252	2.543e-05	6.88e-06	-0.0	0.00104612	0.00018638	2.05e-06	687.3981897	686.85771416	710.71131196	1.0692842	0.28080256	-0.32402244
0.18737	59.58618	0.00055301	0.00023257	2.546e-05	6.88e-06	-0.0	0.00104653	0.00018646	2.05e-06	687.41075451	686.86393407	710.70504625	1.06821825	0.28070382	-0.32401752
0.18742	59.60238	0.00055245	0.00023262	2.549e-05	6.88e-06	0.0	0.00104693	0.00018653	2.05e-06	687.42331692	686.87015172	710.69878493	1.06715298	0.28060513	-0.3240126
0.18748	59.61858	0.00055188	0.00023266	2.553e-05	6.88e-06	0.0	0.00104734	0.00018661	2.05e-06	687.43587693	686.8763671	710.69252798	1.06608873	0.28050652	-0.32400769
0.19754	62.56828	0.00045615	0.00024015	3.176e-05	6.96e-06	0.0	0.0011163	0.00019958	2.05e-06	689.69739749	687.9766163	709.61823636	0.8828429	0.26330569	-0.32316424
0.1976	62.58432	0.00045567	0.00024018	3.18e-05	6.96e-06	0.0	0.00111665	0.00019964	2.05e-06	689.70956592	687.98243043	709.61273715	0.88190087	0.26321631	-0.32315992
0.19765	62.60035	0.00045519	0.00024022	3.183e-05	6.96e-06	-0.0	0.001117	0.00019971	2.05e-06	689.72173236	687.98824246	709.60724182	0.88095953	0.26312699	-0.32315561
0.19771	62.61639	0.0004547	0.00024025	3.187e-05	6.96e-06	-0.0	0.00111735	0.00019977	2.05e-06	689.73389682	687.99405239	709.60175036	0.88001885	0.26303772	-0.32315129
0.19776	62.63242	0.00045422	0.00024028	3.191e-05	6.96e-06	0.0	0.0011177	0.00019984	2.05e-06	689.74605929	687.99986022	709.59626277	0.87907861	0.26294848	-0.32314699
0.19782	62.64846	0.00045374	0.00024031	3.194e-05	6.96e-06	0.0	0.00111804	0.00019991	2.05e-06	689.75821978	688.00566595	709.59077905	0.87813928	0.26285932	-0.32314268
0.19787	62.66449	0.00045326	0.00024035	3.198e-05	6.96e-06	-0.0	0.00111839	0.00019997	2.05e-06	689.77037828	688.01146958	709.5852992	0.87720018	0.26277018	-0.32313838
0.19793	62.68052	0.00045278	0.00024038	3.201e-05	6.96e-06	-0.0	0.00111874	0.00020004	2.05e-06	689.7825348	688.01727111	709.57982321	0.87626201	0.26268112	-0.32313408
0.19798	62.69655	0.0004523	0.00024041	3.205e-05	6.96e-06	0.0	0.00111908	0.0002001	2.05e-06	689.79468934	688.02307055	709.57435108	0.8753242	0.26259209	-0.32312978
0.19804	62.71258	0.00045182	0.00024044	3.208e-05	6.96e-06	0.0	0.00111943	0.00020017	2.05e-06	689.80684189	688.02886788	709.56888281	0.87438715	0.26250311	-0.32312549
0.19809	62.72861	0.00045134	0.00024048	3.212e-05	6.96e-06	0.0	0.00111978	0.00020023	2.05e-06	689.81899246	688.03466312	709.5634184	0.87345067	0.26241419	-0.3231212
0.19815	62.74464	0.00045086	0.00024051	3.216e-05	6.96e-06	-0.0	0.00112012	0.0002003	2.05e-06	689.83114104	688.04045627	709.55795784	0.8725147	0.2623253	-0.32311691
0.1982	62.76066	0.00045038	0.00024054	3.219e-05	6.96e-06	-0.0	0.00112047	0.00020036	2.05e-06	689.84328764	688.04624732	709.55250113	0.87157956	0.26223649	-0.32311263
0.19826	62.77669	0.0004499	0.00024057	3.223e-05	6.96e-06	0.0	0.00112081	0.00020043	2.05e-06	689.85543226	688.05203627	709.54704827	0.87064472	0.2621477	-0.32310835
0.19831	62.79271	0.00044942	0.0002406	3.226e-05	6.96e-06	0.0	0.00112116	0.0002005	2.05e-06	689.8675749	688.05782314	709.54159926	0.86971079	0.26205898	-0.32310407
0.19837	62.80874	0.00044895	0.00024064	3.23e-05	6.96e-06	-0.0	0.0011215	0.00020056	2.05e-06	689.87971555	688.06360791	709.53615409	0.86877717	0.26197029	-0.32309979
0.19842	62.82476	0.00044847	0.00024067	3.234e-05	6.96e-06	-0.0	0.00112185	0.00020063	2.05e-06	689.89185422	688.06939059	709.53071276	0.86784438	0.26188167	-0.32309552
0.19848	62.84078	0.00044799	0.0002407	3.237e-05	6.96e-06	-0.0	0.00112219	0.00020069	2.05e-06	689.90399091	688.07517117	709.52527528	0.86691207	0.26179309	-0.32309125
0.20854	65.75757	0.00036754	0.00024514	3.925e-05	6.92e-06	-0.0	0.00118031	0.00021175	2.05e-06	692.09089348	689.09856876	708.59240636	0.70590087	0.24640148	-0.32235884
0.20859	65.77342	0.00036713	0.00024515	3.928e-05	6.92e-06	-0.0	0.00118061	0.00021181	2.05e-06	692.10264925	689.10397665	708.58763567	0.70507102	0.24632174	-0.32235509
0.20865	65.78927	0.00036673	0.00024517	3.932e-05	6.92e-06	0.0	0.0011809	0.00021186	2.05e-06	692.11440277	689.10938257	708.58286841	0.7042415	0.24624204	-0.32235135
0.2087	65.80513	0.00036633	0.00024519	3.936e-05	6.92e-06	0.0	0.00118119	0.00021192	2.05e-06	692.12615405	689.11478653	708.57810456	0.70341264	0.24616239	-0.32234761
0.20876	65.82098	0.00036592	0.0002452	3.94e-05	6.92e-06	0.0	0.00118148	0.00021197	2.05e-06	692.13790307	689.12018853	708.57334412	0.70258421	0.24608278	-0.32234387
0.20881	65.83683	0.00036552	0.00024522	3.944e-05	6.92e-06	-0.0	0.00118177	0.00021203	2.05e-06	692.14964985	689.12558856	708.5685871	0.7017563	0.24600322	-0.32234014
0.20887	65.85268	0.00036512	0.00024524	3.948e-05	6.91e-06	-0.0	0.00118206	0.00021209	2.05e-06	692.16139437	689.13098662	708.56383349	0.70092898	0.24592371	-0.32233641
0.20892	65.86853	0.00036472	0.00024526	3.952e-05	6.91e-06	0.0	0.00118235	0.00021214	2.05e-06	692.17313663	689.13638272	708.55908328	0.70010204	0.24584424	-0.32233268
0.20898	65.88438	0.00036432	0.00024527	3.956e-05	6.91e-06	0.0	0.00118264	0.0002122	2.05e-06	692.18487663	689.14177686	708.55433649	0.69927582	0.24576483	-0.32232895
0.20903	65.90022	0.00036392	0.00024529	3.96e-05	6.91e-06	-0.0	0.00118293	0.00021225	2.05e-06	692.19661436	689.14716903	708.54959309	0.69844987	0.24568544	-0.32232523
0.20909	65.91607	0.00036352	0.00024531	3.964e-05	6.91e-06	-0.0	0.00118322	0.00021231	2.05e-06	692.20834983	689.15255925	708.5448531	0.69762468	0.24560612	-0.3223215
0.20914	65.93191	0.00036312	0.00024532	3.968e-05	6.91e-06	0.0	0.00118351	0.00021236	2.05e-06	692.22008303	689.1579475	708.54011651	0.69679976	0.24552683	-0.32231779
0.2092	65.94776	0.00036272	0.00024534	3.972e-05	6.91e-06	0.0	0.0011838	0.00021242	2.05e-06	692.23181396	689.16333379	708.53538331	0.69597557	0.2454476	-0.32231407
0.20925	65.9636	0.00036232	0.00024535	3.975e-05	6.91e-06	0.0	0.00118409	0.00021247	2.05e-06	692.24354261	689.16871812	708.53065351	0.69515173	0.2453684	-0.32231036
0.20931	65.97944	0.00036192	0.00024537	3.979e-05	6.91e-06	-0.0	0.00118438	0.00021253	2.05e-06	692.25526898	689.17410049	708.5259271	0.69432851	0.24528926	-0.32230665
0.20936	65.99529	0.00036152	0.00024539	3.983e-05	6.91e-06	-0.0	0.00118467	0.00021259	2.05e-06	692.26699308	689.1794809	708.52120409	0.69350575	0.24521016	-0.32230294
0.20942	66.01113	0.00036112	0.0002454	3.987e-05	6.91e-06	0.0	0.00118496	0.00021264	2.05e-06	692.27871489	689.18485935	708.51648446	0.69268349	0.2451311	-0.32229923
0.20947	66.02697	0.00036072	0.00024542	3.991e-05	6.91e-06	0.0	0.00118524	0.0002127	2.05e-06	692.29043441	689.19023584	708.51176823	0.69186183	0.2450521	-0.32229553
0.21954	68.90985	0.0002939	0.00024719	4.736e-05	6.77e-06	-0.0	0.00123364	0.00022203	2.05e-06	694.39305935	690.14169505	707.70361016	0.54976327	0.23133359	-0.32166103
0.21959	68.92552	0.00029357	0.0002472	4.74e-05	6.77e-06	-0.0	0.00123388	0.00022208	2.05e-06	694.40429729	690.14671967	707.69948286	0.54903041	0.2312625	-0.32165779
0.21965	68.94119	0.00029324	0.0002472	4.744e-05	6.77e-06	0.0	0.00123413	0.00022212	2.05e-06	694.41553224	690.15174243	707.69535858	0.54829788	0.23119145	-0.32165455
0.2197	68.95685	0.0002929	0.00024721	4.749e-05	6.77e-06	0.0	0.00123437	0.00022217	2.05e-06	694.42676418	690.15676331	707.69123732	0.54756597	0.23112044	-0.32165132
0.21976	68.97251	0.00029257	0.00024721	4.753e-05	6.77e-06	-0.0	0.00123461	0.00022222	2.05e-06	694.4379931	690.16178232	707.68711908	0.54683433	0.23104946	-0.32164809
0.21981	68.98818	0.00029224	0.00024721	4.757e-05	6.77e-06	-0.0	0.00123485	0.00022226	2.05e-06	694.44921902	690.16679946	707.68300385	0.54610335	0.23097854	-0.32164485
0.21987	69.00384	0.00029191	0.00024722	4.761e-05	6.77e-06	0.0	0.00123509	0.00022231	2.05e-06	694.4604419	690.17181473	707.67889164	0.54537261	0.23090764	-0.32164163
0.21992	69.0195	0.00029158	0.00024722	4.765e-05	6.77e-06	0.0	0.00123533	0.00022236	2.05e-06	694.47166177	690.17682813	707.67478243	0.54464254	0.2308368	-0.3216384
0.21998	69.03516	0.00029124	0.00024722	4.77e-05	6.77e-06	-0.0	0.00123557	0.0002224	2.05e-06	694.4828786	690.18183966	707.67067624	0.54391273	0.23076598	-0.32163518
0.22003	69.05082	0.00029091	0.00024723	4.774e-05	6.77e-06	-0.0	0.00123581	0.00022245	2.05e-06	694.4940924	690.18684932	707.66657306	0.54318355	0.23069521	-0.32163195
0.22009	69.06648	0.00029058	0.00024723	4.778e-05	6.76e-06	0.0	0.00123605	0.0002225	2.05e-06	694.50530316	690.19185711	707.66247288	0.54245467	0.23062447	-0.32162874
0.22014	69.08213	0.00029025	0.00024723	4.782e-05	6.76e-06	0.0	0.00123629	0.00022254	2.05e-06	694.51651088	690.19686304	707.65837571	0.54172639	0.23055379	-0.32162552
0.2202	69.09779	0.00028992	0.00024723	4.786e-05	6.76e-06	0.0	0.00123653	0.00022259	2.05e-06	694.52771554	690.2018671	707.65428154	0.54099844	0.23048313	-0.3216223
0.22025	69.11344	0.00028959	0.00024724	4.791e-05	6.76e-06	-0.0	0.00123677	0.00022264	2.05e-06	694.53891715	690.20686929	707.65019037	0.54027104	0.23041252	-0.32161909
0.22031	69.1291	0.00028926	0.00024724	4.795e-05	6.76e-06	-0.0	0.00123701	0.00022268	2.05e-06	694.5501157	690.21186962	707.6461022	0.53954404	0.23034194	-0.32161588
0.22036	69.14475	0.00028893	0.00024724	4.799e-05	6.76e-06	0.0	0.00123725	0.00022273	2.05e-06	694.5613112	690.21686808	707.64201703	0.5388175	0.23027141	-0.32161268
0.22042	69.1604	0.00028861	0.00024725	4.803e-05	6.76e-06	0.0	0.00123748	0.00022278	2.05e-06	694.57250362	690.22186467	707.63793485	0.53809145	0.23020092	-0.32160947
0.22047	69.17606	0.00028828	0.00024725	4.808e-05	6.76e-06	-0.0	0.00123772	0.00022282	2.05e-06	694.58369296	690.2268594	707.63385567	0.53736579	0.23013046	-0.32160627
0.23054	72.02401	0.00023343	0.00024674	5.602e-05	6.55e-06	-0.0	0.00127754	0.00023062	2.05e-06	696.57441165	691.10986253	706.93587419	0.41202293	0.21786624	-0.32105828
0.23059	72.03948	0.00023316	0.00024674	5.606e-05	6.55e-06	-0.0	0.00127774	0.00023066	2.05e-06	696.58494928	691.11452005	706.93231507	0.41137777	0.21780245	-0.32105548
0.23065	72.05495	0.00023289	0.00024673	5.611e-05	6.54e-06	0.0	0.00127794	0.0002307	2.05e-06	696.59548287	691.11917577	706.92875862	0.41073292	0.21773869	-0.32105269
0.2307	72.07043	0.00023262	0.00024672	5.615e-05	6.54e-06	0.0	0.00127814	0.00023074	2.05e-06	696.60601242	691.12382968	706.92520482	0.41008859	0.21767496	-0.3210499
0.23076	72.0859	0.00023234	0.00024671	5.62e-05	6.54e-06	0.0	0.00127833	0.00023077	2.05e-06	696.61653793	691.12848179	706.92165369	0.4094446	0.21761126	-0.32104711
0.23081	72.10137	0.00023207	0.0002467	5.624e-05	6.54e-06	-0.0	0.00127853	0.00023081	2.05e-06	696.62705939	691.13313211	706.91810522	0.40880111	0.2175476	-0.32104433
0.23087	72.11683	0.0002318	0.0002467	5.628e-05	6.54e-06	-0.0	0.00127873	0.00023085	2.05e-06	696.6375768	691.13778062	706.9145594	0.40815797	0.21748397	-0.32104154
0.23092	72.1323	0.00023153	0.00024669	5.633e-05	6.54e-06	0.0	0.00127893	0.00023089	2.05e-06	696.64809015	691.14242733	706.91101624	0.40751531	0.21742038	-0.32103876
0.23098	72.14777	0.00023126	0.00024668	5.637e-05	6.54e-06	0.0	0.00127912	0.00023093	2.05e-06	696.65859943	691.14707224	706.90747574	0.40687303	0.21735681	-0.32103598
0.23103	72.16323	0.00023099	0.00024667	5.642e-05	6.54e-06	-0.0	0.00127932	0.00023097	2.05e-06	696.66910465	691.15171536	706.90393788	0.4062312	0.21729328	-0.3210332
0.23109	72.1787	0.00023072	0.00024666	5.646e-05	6.53e-06	-0.0	0.00127951	0.00023101	2.05e-06	696.67960578	691.15635667	706.90040268	0.40558977	0.21722978	-0.32103043
0.23114	72.19416	0.00023045	0.00024665	5.651e-05	6.53e-06	0.0	0.00127971	0.00023105	2.05e-06	696.69010284	691.16099618	706.89687012	0.40494877	0.21716631	-0.32102766
0.2312	72.20962	0.00023018	0.00024665	5.655e-05	6.53e-06	0.0	0.00127991	0.00023108	2.05e-06	696.70059581	691.1656339	706.89334021	0.4043082	0.21710288	-0.32102488
0.23125	72.22508	0.00022991	0.00024664	5.66e-05	6.53e-06	-0.0	0.0012801	0.00023112	2.05e-06	696.71108469	691.17026981	706.88981295	0.40366803	0.21703947	-0.32102211
0.23131	72.24054	0.00022965	0.00024663	5.664e-05	6.53e-06	-0.0	0.0012803	0.00023116	2.05e-06	696.72156947	691.17490393	706.88628833	0.40302831	0.2169761	-0.32101935
0.23136	72.256	0.00022938	0.00024662	5.669e-05	6.53e-06	0.0	0.00128049	0.0002312	2.05e-06	696.73205015	691.17953625	706.88276635	0.40238897	0.21691276	-0.32101658
0.23142	72.27146	0.00022911	0.00024661	5.673e-05	6.53e-06	0.0	0.00128069	0.00023124	2.05e-06	696.74252671	691.18416677	706.87924702	0.40175011	0.21684946	-0.32101382
0.23147	72.28692	0.00022884	0.0002466	5.678e-05	6.53e-06	-0.0	0.00128088	0.00023128	2.05e-06	696.75299917	691.1887955	706.87573032	0.4011116	0.21678618	-0.32101106
0.24154	75.09884	0.00018435	0.0002442	6.512e-05	6.26e-06	-0.0	0.00131325	0.00023772	2.05e-06	698.59456154	692.00591303	706.27485516	0.29124228	0.20570598	-0.32053931
0.24159	75.11412	0.00018413	0.00024418	6.516e-05	6.26e-06	0.0	0.00131341	0.00023775	2.05e-06	698.60418508	692.01021631	706.27179554	0.29067951	0.20564794	-0.32053691
0.24165	75.12939	0.00018392	0.00024416	6.521e-05	6.26e-06	0.0	0.00131357	0.00023778	2.05e-06	698.61380352	692.01451785	706.26873826	0.29011707	0.20558992	-0.32053451
0.2417	75.14466	0.0001837	0.00024415	6.526e-05	6.26e-06	-0.0	0.00131373	0.00023782	2.05e-06	698.62341685	692.01881766	706.26568331	0.28955511	0.20553192	-0.32053211
0.24176	75.15993	0.00018348	0.00024413	6.53e-05	6.25e-06	-0.0	0.00131389	0.00023785	2.05e-06	698.63302507	692.02311572	706.26263068	0.28899348	0.20547394	-0.32052971
0.24181	75.1752	0.00018326	0.00024411	6.535e-05	6.25e-06	0.0	0.00131405	0.00023788	2.05e-06	698.64262817	692.02741204	706.25958039	0.28843232	0.205416	-0.32052732
0.24187	75.19047	0.00018304	0.00024409	6.539e-05	6.25e-06	0.0	0.00131421	0.00023791	2.05e-06	698.65222616	692.03170662	706.25653241	0.2878715	0.20535807	-0.32052493
0.24192	75.20574	0.00018282	0.00024408	6.544e-05	6.25e-06	-0.0	0.00131437	0.00023794	2.05e-06	698.66181901	692.03599947	706.25348677	0.28731115	0.20530018	-0.32052253
0.24198	75.221	0.0001826	0.00024406	6.549e-05	6.25e-06	-0.0	0.00131453	0.00023798	2.05e-06	698.67140674	692.04029058	706.25044345	0.28675113	0.2052423	-0.32052014
0.24203	75.23627	0.00018239	0.00024404	6.553e-05	6.25e-06	0.0	0.00131469	0.00023801	2.05e-06	698.68098932	692.04457995	706.24740244	0.28619159	0.20518445	-0.32051776
0.24209	75.25153	0.00018217	0.00024402	6.558e-05	6.24e-06	0.0	0.00131485	0.00023804	2.05e-06	698.69056677	692.04886758	706.24436376	0.28563237	0.20512662	-0.32051537
0.24214	75.26679	0.00018195	0.00024401	6.563e-05	6.24e-06	-0.0	0.001315	0.00023807	2.05e-06	698.70013907	692.05315348	706.2413274	0.28507364	0.20506882	-0.32051299
0.2422	75.28206	0.00018174	0.00024399	6.567e-05	6.24e-06	-0.0	0.00131516	0.0002381	2.05e-06	698.70970621	692.05743764	706.23829335	0.28451522	0.20501104	-0.32051061
0.24225	75.29732	0.00018152	0.00024397	6.572e-05	6.24e-06	0.0	0.00131532	0.00023814	2.05e-06	698.71926821	692.06172006	706.23526162	0.2839573	0.20495329	-0.32050823
0.24231	75.31258	0.0001813	0.00024395	6.577e-05	6.24e-06	0.0	0.00131548	0.00023817	2.05e-06	698.72882503	692.06600075	706.2322322	0.28339969	0.20489556	-0.32050585
0.24236	75.32784	0.00018109	0.00024394	6.581e-05	6.24e-06	-0.0	0.00131563	0.0002382	2.05e-06	698.7383767	692.0702797	706.2292051	0.28284257	0.20483786	-0.32050347
0.24242	75.34309	0.00018087	0.00024392	6.586e-05	6.23e-06	0.0	0.00131579	0.00023823	2.05e-06	698.74792319	692.07455692	706.2261803	0.28228576	0.20478018	-0.3205011
0.24247	75.35835	0.00018065	0.0002439	6.591e-05	6.23e-06	0.0	0.00131595	0.00023826	2.05e-06	698.7574645	692.0788324	706.22315781	0.28172945	0.20472252	-0.32049872
0.25253	78.13309	0.00014499	0.00023996	7.453e-05	5.93e-06	-0.0	0.00134195	0.00024354	2.05e-06	700.41146491	692.83238687	705.70726278	0.18662887	0.1945373	-0.3200937
0.25259	78.14816	0.00014482	0.00023994	7.458e-05	5.93e-06	0.0	0.00134208	0.00024356	2.05e-06	700.41997506	692.83634896	705.70463817	0.18614551	0.19448342	-0.32009163
0.25264	78.16322	0.00014464	0.00023992	7.462e-05	5.93e-06	0.0	0.00134221	0.00024359	2.05e-06	700.42847921	692.84030938	705.70201558	0.18566263	0.19442957	-0.32008958
0.2527	78.17829	0.00014447	0.00023989	7.467e-05	5.93e-06	-0.0	0.00134233	0.00024361	2.05e-06	700.43697737	692.84426813	705.699395	0.18518006	0.19437573	-0.32008752
0.25275	78.19335	0.00014429	0.00023987	7.472e-05	5.92e-06	-0.0	0.00134246	0.00024364	2.05e-06	700.44546953	692.84822521	705.69677644	0.18469796	0.19432191	-0.32008546
0.25281	78.20842	0.00014412	0.00023984	7.477e-05	5.92e-06	0.0	0.00134259	0.00024367	2.05e-06	700.45395569	692.85218063	705.69415989	0.18421618	0.1942681	-0.32008341
0.25286	78.22348	0.00014394	0.00023982	7.482e-05	5.92e-06	0.0	0.00134272	0.00024369	2.05e-06	700.46243584	692.85613437	705.69154536	0.18373485	0.19421432	-0.32008136
0.25292	78.23854	0.00014377	0.00023979	7.486e-05	5.92e-06	-0.0	0.00134284	0.00024372	2.05e-06	700.47090999	692.86008645	705.68893283	0.18325386	0.19416055	-0.3200793
0.25297	78.2536	0.0001436	0.00023977	7.491e-05	5.92e-06	-0.0	0.00134297	0.00024374	2.05e-06	700.47937812	692.86403686	705.68632232	0.1827733	0.19410679	-0.32007725
0.25303	78.26866	0.00014342	0.00023974	7.496e-05	5.91e-06	0.0	0.0013431	0.00024377	2.05e-06	700.48784023	692.86798561	705.68371381	0.18229311	0.19405306	-0.32007521
0.25308	78.28371	0.00014325	0.00023972	7.501e-05	5.91e-06	0.0	0.00134322	0.0002438	2.05e-06	700.49629632	692.87193268	705.68110731	0.18181332	0.19399934	-0.32007316
0.25314	78.29877	0.00014308	0.00023969	7.505e-05	5.91e-06	-0.0	0.00134335	0.00024382	2.05e-06	700.50474639	692.8758781	705.67850281	0.18133393	0.19394563	-0.32007112
0.25319	78.31383	0.0001429	0.00023967	7.51e-05	5.91e-06	-0.0	0.00134348	0.00024385	2.05e-06	700.51319043	692.87982184	705.67590032	0.18085491	0.19389195	-0.32006907
0.25325	78.32888	0.00014273	0.00023964	7.515e-05	5.91e-06	0.0	0.0013436	0.00024387	2.05e-06	700.52162844	692.88376393	705.67329982	0.18037632	0.19383828	-0.32006703
0.2533	78.34393	0.00014256	0.00023962	7.52e-05	5.91e-06	0.0	0.00134373	0.0002439	2.05e-06	700.53006041	692.88770434	705.67070133	0.17989806	0.19378462	-0.32006499
0.25336	78.35899	0.00014239	0.00023959	7.524e-05	5.9e-06	-0.0	0.00134385	0.00024393	2.05e-06	700.53848635	692.89164309	705.66810483	0.17942026	0.19373099	-0.32006295
0.25341	78.37404	0.00014221	0.00023956	7.529e-05	5.9e-06	-0.0	0.00134398	0.00024395	2.05e-06	700.54690624	692.89558018	705.66551034	0.17894278	0.19367737	-0.32006092
0.25347	78.38909	0.00014204	0.00023954	7.534e-05	5.9e-06	0.0	0.0013441	0.00024398	2.05e-06	700.55532009	692.89951561	705.66291783	0.17846577	0.19362377	-0.32005888
0.26353	81.12541	0.00011377	0.00023443	8.412e-05	5.58e-06	-0.0	0.00136475	0.00024825	2.05e-06	701.99001966	693.59211867	705.2205078	0.09768851	0.1840589	-0.31971155
0.26359	81.14026	0.00011363	0.0002344	8.417e-05	5.58e-06	0.0	0.00136485	0.00024828	2.05e-06	701.99727045	693.59575514	705.21825671	0.09728239	0.18400778	-0.31970978
0.26364	81.15512	0.00011349	0.00023437	8.421e-05	5.57e-06	0.0	0.00136496	0.0002483	2.05e-06	702.00451469	693.59939002	705.21600734	0.09687664	0.18395668	-0.31970801
0.2637	81.16997	0.00011336	0.00023434	8.426e-05	5.57e-06	-0.0	0.00136506	0.00024832	2.05e-06	702.0117524	693.60302332	705.21375969	0.0964713	0.18390559	-0.31970625
0.26375	81.18482	0.00011322	0.00023431	8.431e-05	5.57e-06	-0.0	0.00136516	0.00024834	2.05e-06	702.01898356	693.60665504	705.21151376	0.0960663	0.18385451	-0.31970448
0.26381	81.19967	0.00011308	0.00023428	8.436e-05	5.57e-06	0.0	0.00136526	0.00024836	2.05e-06	702.02620818	693.61028518	705.20926953	0.09566173	0.18380344	-0.31970272
0.26386	81.21452	0.00011294	0.00023425	8.441e-05	5.57e-06	-0.0	0.00136536	0.00024838	2.05e-06	702.03342626	693.61391373	705.20702702	0.09525747	0.18375238	-0.31970096
0.26392	81.22937	0.00011281	0.00023422	8.445e-05	5.56e-06	-0.0	0.00136546	0.0002484	2.05e-06	702.04063778	693.61754071	705.20478622	0.09485367	0.18370134	-0.3196992
0.26397	81.24421	0.00011267	0.00023419	8.45e-05	5.56e-06	0.0	0.00136556	0.00024842	2.05e-06	702.04784276	693.6211661	705.20254713	0.09445016	0.1836503	-0.31969744
0.26403	81.25906	0.00011253	0.00023416	8.455e-05	5.56e-06	0.0	0.00136566	0.00024844	2.05e-06	702.05504119	693.62478991	705.20030975	0.09404713	0.18359927	-0.31969569
0.26408	81.2739	0.0001124	0.00023413	8.46e-05	5.56e-06	-0.0	0.00136576	0.00024847	2.05e-06	702.06223307	693.62841215	705.19807407	0.09364436	0.18354825	-0.31969393
0.26414	81.28874	0.00011226	0.0002341	8.465e-05	5.56e-06	-0.0	0.00136586	0.00024849	2.05e-06	702.06941839	693.6320328	705.1958401	0.0932421	0.18349725	-0.31969218
0.26419	81.30359	0.00011212	0.00023407	8.47e-05	5.56e-06	0.0	0.00136596	0.00024851	2.05e-06	702.07659716	693.63565187	705.19360783	0.09284008	0.18344625	-0.31969043
0.26425	81.31843	0.00011199	0.00023404	8.474e-05	5.55e-06	0.0	0.00136606	0.00024853	2.05e-06	702.08376937	693.63926937	705.19137726	0.09243858	0.18339527	-0.31968868
0.2643	81.33327	0.00011185	0.00023401	8.479e-05	5.55e-06	-0.0	0.00136616	0.00024855	2.05e-06	702.09093502	693.64288529	705.1891484	0.09203733	0.18334429	-0.31968693
0.26436	81.34811	0.00011171	0.00023397	8.484e-05	5.55e-06	-0.0	0.00136625	0.00024857	2.05e-06	702.09809411	693.64649963	705.18692123	0.09163657	0.18329333	-0.31968518
0.26441	81.36294	0.00011158	0.00023394	8.489e-05	5.55e-06	0.0	0.00136635	0.00024859	2.05e-06	702.10524664	693.6501124	705.18469576	0.09123609	0.18324237	-0.31968343
0.26447	81.37778	0.00011144	0.00023391	8.494e-05	5.55e-06	0.0	0.00136645	0.00024861	2.05e-06	702.11239261	693.65372358	705.18247198	0.09083607	0.18319143	-0.31968168
0.27453	84.07438	8.925e-05	0.00022797	9.373e-05	5.21e-06	-0.0	0.00138269	0.00025205	2.05e-06	703.30850803	694.28854521	704.80257984	0.02390053	0.17401549	-0.31938343
0.27459	84.08902	8.914e-05	0.00022793	9.378e-05	5.21e-06	0.0	0.00138276	0.00025207	2.05e-06	703.31443117	694.29187486	704.80064374	0.02356845	0.17396601	-0.31938191
0.27464	84.10365	8.903e-05	0.0002279	9.383e-05	5.21e-06	0.0	0.00138284	0.00025209	2.05e-06	703.32034764	694.29520303	704.79870908	0.02323681	0.17391655	-0.31938039
0.2747	84.11828	8.893e-05	0.00022786	9.388e-05	5.21e-06	-0.0	0.00138292	0.0002521	2.05e-06	703.32625745	694.29852971	704.79677584	0.02290547	0.17386709	-0.31937887
0.27475	84.13291	8.882e-05	0.00022783	9.393e-05	5.21e-06	-0.0	0.001383	0.00025212	2.05e-06	703.33216059	694.30185491	704.79484404	0.02257452	0.17381764	-0.31937736
0.27481	84.14754	8.871e-05	0.0002278	9.397e-05	5.2e-06	0.0	0.00138308	0.00025214	2.05e-06	703.33805706	694.30517863	704.79291366	0.02224392	0.17376819	-0.31937584
0.27486	84.16217	8.86e-05	0.00022776	9.402e-05	5.2e-06	0.0	0.00138316	0.00025216	2.05e-06	703.34394687	694.30850088	704.79098472	0.02191367	0.17371875	-0.31937433
0.27492	84.17679	8.85e-05	0.00022773	9.407e-05	5.2e-06	-0.0	0.00138324	0.00025217	2.05e-06	703.34983001	694.31182164	704.7890572	0.02158381	0.17366931	-0.31937281
0.27497	84.19142	8.839e-05	0.00022769	9.412e-05	5.2e-06	-0.0	0.00138332	0.00025219	2.05e-06	703.35570649	694.31514092	704.7871311	0.02125426	0.17361988	-0.3193713
0.27503	84.20604	8.828e-05	0.00022766	9.417e-05	5.2e-06	0.0	0.00138339	0.00025221	2.05e-06	703.3615763	694.31845873	704.78520643	0.02092514	0.17357046	-0.31936979
0.27508	84.22067	8.818e-05	0.00022762	9.421e-05	5.2e-06	-0.0	0.00138347	0.00025222	2.05e-06	703.36743945	694.32177506	704.78328318	0.02059629	0.17352104	-0.31936828
0.27514	84.23529	8.807e-05	0.00022759	9.426e-05	5.19e-06	-0.0	0.00138355	0.00025224	2.05e-06	703.37329594	694.32508991	704.78136135	0.0202679	0.17347163	-0.31936677
0.27519	84.24991	8.796e-05	0.00022756	9.431e-05	5.19e-06	0.0	0.00138363	0.00025226	2.05e-06	703.37914576	694.32840328	704.77944095	0.01993976	0.17342222	-0.31936526
0.27525	84.26453	8.786e-05	0.00022752	9.436e-05	5.19e-06	0.0	0.00138371	0.00025227	2.05e-06	703.38498892	694.33171518	704.77752196	0.01961209	0.17337282	-0.31936376
0.2753	84.27915	8.775e-05	0.00022749	9.441e-05	5.19e-06	-0.0	0.00138378	0.00025229	2.05e-06	703.39082542	694.3350256	704.77560439	0.01928466	0.17332342	-0.31936225
0.27536	84.29377	8.764e-05	0.00022745	9.445e-05	5.19e-06	-0.0	0.00138386	0.00025231	2.05e-06	703.39665526	694.33833455	704.77368823	0.01895771	0.17327403	-0.31936075
0.27541	84.30838	8.754e-05	0.00022742	9.45e-05	5.19e-06	0.0	0.00138394	0.00025232	2.05e-06	703.40247843	694.34164203	704.77177349	0.01863101	0.17322465	-0.31935924
0.27547	84.323	8.743e-05	0.00022738	9.455e-05	5.18e-06	0.0	0.00138402	0.00025234	2.05e-06	703.40829495	694.34494802	704.76986016	0.01830476	0.17317527	-0.31935774
0.28553	86.97849	7.014e-05	0.00022089	0.00010324	4.85e-06	0.0	0.00139668	0.0002551	2.05e-06	704.39790268	694.92597421	704.4391747	-0.02889999	0.16434906	-0.3190981
0.28559	86.9929	7.006e-05	0.00022086	0.00010329	4.85e-06	-0.0	0.00139674	0.00025511	2.05e-06	704.40282672	694.92902255	704.43747346	-0.02915297	0.16430157	-0.31909677
0.28564	87.0073	6.997e-05	0.00022082	0.00010334	4.85e-06	-0.0	0.0013968	0.00025512	2.05e-06	704.40774492	694.93206955	704.43577336	-0.0294056	0.16425408	-0.31909543
0.2857	87.0217	6.989e-05	0.00022078	0.00010338	4.85e-06	0.0	0.00139686	0.00025514	2.05e-06	704.41265727	694.93511522	704.43407438	-0.02965801	0.1642066	-0.3190941
0.28575	87.0361	6.981e-05	0.00022075	0.00010343	4.85e-06	0.0	0.00139692	0.00025515	2.05e-06	704.41756377	694.93815954	704.43237652	-0.0299101	0.16415912	-0.31909277
0.28581	87.05051	6.972e-05	0.00022071	0.00010348	4.85e-06	-0.0	0.00139698	0.00025516	2.05e-06	704.42246442	694.94120253	704.4306798	-0.03016194	0.16411165	-0.31909143
0.28586	87.0649	6.964e-05	0.00022067	0.00010352	4.84e-06	-0.0	0.00139704	0.00025518	2.05e-06	704.42735922	694.94424419	704.4289842	-0.03041351	0.16406418	-0.3190901
0.28592	87.0793	6.956e-05	0.00022064	0.00010357	4.84e-06	0.0	0.00139711	0.00025519	2.05e-06	704.43224817	694.9472845	704.42728972	-0.03066478	0.16401671	-0.31908877
0.28597	87.0937	6.947e-05	0.0002206	0.00010362	4.84e-06	0.0	0.00139717	0.00025521	2.05e-06	704.43713128	694.95032348	704.42559637	-0.03091581	0.16396925	-0.31908744
0.28603	87.1081	6.939e-05	0.00022056	0.00010367	4.84e-06	-0.0	0.00139723	0.00025522	2.05e-06	704.44200853	694.95336113	704.42390413	-0.03116651	0.1639218	-0.31908611
0.28608	87.12249	6.931e-05	0.00022053	0.00010371	4.84e-06	0.0	0.00139729	0.00025523	2.05e-06	704.44687994	694.95639744	704.42221302	-0.031417	0.16387435	-0.31908479
0.28614	87.13688	6.922e-05	0.00022049	0.00010376	4.83e-06	0.0	0.00139735	0.00025525	2.05e-06	704.4517455	694.95943242	704.42052303	-0.03166714	0.1638269	-0.31908346
0.28619	87.15128	6.914e-05	0.00022045	0.00010381	4.83e-06	-0.0	0.00139741	0.00025526	2.05e-06	704.45660521	694.96246606	704.41883416	-0.03191709	0.16377946	-0.31908213
0.28625	87.16567	6.906e-05	0.00022042	0.00010385	4.83e-06	-0.0	0.00139747	0.00025527	2.05e-06	704.46145907	694.96549837	704.41714641	-0.03216668	0.16373202	-0.31908081
0.2863	87.18006	6.898e-05	0.00022038	0.0001039	4.83e-06	0.0	0.00139753	0.00025529	2.05e-06	704.46630708	694.96852935	704.41545977	-0.03241607	0.16368458	-0.31907948
0.28636	87.19445	6.889e-05	0.00022034	0.00010395	4.83e-06	0.0	0.00139759	0.0002553	2.05e-06	704.47114925	694.971559	704.41377425	-0.03266511	0.16363716	-0.31907816
0.28641	87.20883	6.881e-05	0.00022031	0.00010399	4.83e-06	-0.0	0.00139765	0.00025531	2.05e-06	704.47598556	694.97458731	704.41208984	-0.03291394	0.16358973	-0.31907684
0.28647	87.22322	6.873e-05	0.00022027	0.00010404	4.82e-06	-0.0	0.00139771	0.00025533	2.05e-06	704.48081603	694.9776143	704.41040655	-0.03316245	0.16354231	-0.31907552
0.29653	89.83612	5.531e-05	0.00021348	0.00011253	4.51e-06	0.0	0.00140754	0.00025753	2.05e-06	705.25161149	695.50970518	704.12128982	-0.0861195	0.15486491	-0.31884854
0.29659	89.85029	5.525e-05	0.00021344	0.00011258	4.5e-06	0.0	0.00140759	0.00025754	2.05e-06	705.25482265	695.51249509	704.11983917	-0.08631111	0.15481602	-0.3188474
0.29664	89.86446	5.518e-05	0.0002134	0.00011262	4.5e-06	-0.0	0.00140764	0.00025755	2.05e-06	705.25802835	695.51528371	704.11838942	-0.08650252	0.15476713	-0.31884626
0.2967	89.87862	5.512e-05	0.00021337	0.00011267	4.5e-06	-0.0	0.00140769	0.00025756	2.05e-06	705.26122859	695.51807105	704.11694058	-0.08669359	0.15471825	-0.31884512
0.29675	89.89279	5.505e-05	0.00021333	0.00011271	4.5e-06	0.0	0.00140773	0.00025757	2.05e-06	705.26442338	695.5208571	704.11549264	-0.08688444	0.15466937	-0.31884398
0.29681	89.90695	5.499e-05	0.00021329	0.00011276	4.5e-06	0.0	0.00140778	0.00025758	2.05e-06	705.26761272	695.52364186	704.1140456	-0.08707497	0.15462049	-0.31884285
0.29686	89.92112	5.492e-05	0.00021325	0.00011281	4.5e-06	-0.0	0.00140783	0.0002576	2.05e-06	705.27079661	695.52642534	704.11259946	-0.08726524	0.15457162	-0.31884171
0.29692	89.93528	5.486e-05	0.00021322	0.00011285	4.49e-06	-0.0	0.00140788	0.00025761	2.05e-06	705.27397506	695.52920754	704.11115422	-0.08745525	0.15452275	-0.31884058
0.29697	89.94944	5.48e-05	0.00021318	0.0001129	4.49e-06	0.0	0.00140792	0.00025762	2.05e-06	705.27714806	695.53198846	704.10970988	-0.08764495	0.15447388	-0.31883944
0.29703	89.9636	5.473e-05	0.00021314	0.00011294	4.49e-06	0.0	0.00140797	0.00025763	2.05e-06	705.28031562	695.53476809	704.10826643	-0.08783442	0.15442502	-0.31883831
0.29708	89.97775	5.467e-05	0.0002131	0.00011299	4.49e-06	-0.0	0.00140802	0.00025764	2.05e-06	705.28347775	695.53754644	704.10682389	-0.08802356	0.15437616	-0.31883718
0.29714	89.99191	5.46e-05	0.00021307	0.00011303	4.49e-06	0.0	0.00140806	0.00025765	2.05e-06	705.28663444	695.54032351	704.10538223	-0.08821248	0.15432731	-0.31883605
0.29719	90.00606	5.454e-05	0.00021303	0.00011308	4.48e-06	0.0	0.00140811	0.00025766	2.05e-06	705.2897857	695.5430993	704.10394148	-0.08840106	0.15427846	-0.31883491
0.29725	90.02022	5.448e-05	0.00021299	0.00011313	4.48e-06	-0.0	0.00140816	0.00025767	2.05e-06	705.29293153	695.54587382	704.10250161	-0.08858945	0.15422961	-0.31883378
0.2973	90.03437	5.441e-05	0.00021295	0.00011317	4.48e-06	-0.0	0.00140821	0.00025768	2.05e-06	705.29607194	695.54864705	704.10106264	-0.08877747	0.15418077	-0.31883265
0.29736	90.04852	5.435e-05	0.00021292	0.00011322	4.48e-06	0.0	0.00140825	0.00025769	2.05e-06	705.29920692	695.551419	704.09962455	-0.0889653	0.15413192	-0.31883153
0.29741	90.06267	5.428e-05	0.00021288	0.00011326	4.48e-06	0.0	0.0014083	0.0002577	2.05e-06	705.30233648	695.55418968	704.09818736	-0.08915278	0.15408309	-0.3188304
0.29747	90.07682	5.422e-05	0.00021284	0.00011331	4.48e-06	-0.0	0.00140835	0.00025771	2.05e-06	705.30546062	695.55695907	704.09675105	-0.08934005	0.15403425	-0.31882927
0.30753	92.64555	4.387e-05	0.00020597	0.00012148	4.17e-06	-0.0	0.00141594	0.00025947	2.05e-06	705.78914558	696.04288923	703.84782058	-0.11916786	0.14515315	-0.31863382
0.30758	92.65947	4.382e-05	0.00020593	0.00012153	4.17e-06	-0.0	0.00141598	0.00025948	2.05e-06	705.79132631	696.0454339	703.84653077	-0.11930765	0.1451049	-0.3186328
0.30764	92.67339	4.377e-05	0.0002059	0.00012157	4.17e-06	0.0	0.00141601	0.00025949	2.05e-06	705.79350222	696.0479774	703.84524167	-0.11944718	0.14505666	-0.31863179
0.30769	92.68731	4.372e-05	0.00020586	0.00012161	4.17e-06	0.0	0.00141605	0.0002595	2.05e-06	705.79567333	696.05051973	703.84395328	-0.1195865	0.14500843	-0.31863078
0.30775	92.70123	4.367e-05	0.00020582	0.00012166	4.17e-06	-0.0	0.00141609	0.00025951	2.05e-06	705.79783964	696.0530609	703.84266559	-0.11972555	0.14496019	-0.31862977
0.3078	92.71515	4.362e-05	0.00020578	0.0001217	4.17e-06	0.0	0.00141612	0.00025951	2.05e-06	705.80000115	696.0556009	703.8413786	-0.1198644	0.14491196	-0.31862876
0.30786	92.72907	4.357e-05	0.00020575	0.00012174	4.17e-06	0.0	0.00141616	0.00025952	2.05e-06	705.80215786	696.05813973	703.84009232	-0.12000295	0.14486373	-0.31862775
0.30791	92.74298	4.352e-05	0.00020571	0.00012179	4.16e-06	-0.0	0.0014162	0.00025953	2.05e-06	705.80430978	696.0606774	703.83880674	-0.12014133	0.14481551	-0.31862674
0.30797	92.7569	4.347e-05	0.00020567	0.00012183	4.16e-06	-0.0	0.00141623	0.00025954	2.05e-06	705.80645691	696.06321391	703.83752187	-0.1202794	0.14476729	-0.31862573
0.30802	92.77081	4.342e-05	0.00020563	0.00012187	4.16e-06	0.0	0.00141627	0.00025955	2.05e-06	705.80859926	696.06574925	703.8362377	-0.12041731	0.14471907	-0.31862472
0.30808	92.78472	4.337e-05	0.0002056	0.00012192	4.16e-06	0.0	0.0014163	0.00025956	2.05e-06	705.81073683	696.06828343	703.83495422	-0.1205549	0.14467085	-0.31862371
0.30813	92.79863	4.332e-05	0.00020556	0.00012196	4.16e-06	-0.0	0.00141634	0.00025957	2.05e-06	705.81286962	696.07081644	703.83367145	-0.12069232	0.14462264	-0.31862271
0.30819	92.81254	4.327e-05	0.00020552	0.00012201	4.16e-06	-0.0	0.00141638	0.00025957	2.05e-06	705.81499763	696.0733483	703.83238937	-0.12082944	0.14457443	-0.3186217
0.30824	92.82645	4.322e-05	0.00020548	0.00012205	4.15e-06	0.0	0.00141641	0.00025958	2.05e-06	705.81712088	696.07587899	703.83110799	-0.12096637	0.14452622	-0.31862069
0.3083	92.84036	4.317e-05	0.00020545	0.00012209	4.15e-06	0.0	0.00141645	0.00025959	2.05e-06	705.81923936	696.07840852	703.82982731	-0.12110304	0.14447802	-0.31861969
0.30835	92.85426	4.312e-05	0.00020541	0.00012214	4.15e-06	-0.0	0.00141649	0.0002596	2.05e-06	705.82135308	696.08093689	703.82854732	-0.12123948	0.14442982	-0.31861868
0.30841	92.86817	4.307e-05	0.00020537	0.00012218	4.15e-06	-0.0	0.00141652	0.00025961	2.05e-06	705.82346204	696.0834641	703.82726803	-0.12137568	0.14438162	-0.31861768
0.30846	92.88207	4.302e-05	0.00020533	0.00012222	4.15e-06	0.0	0.00141656	0.00025962	2.05e-06	705.82556625	696.08599015	703.82598944	-0.12151163	0.14433343	-0.31861668
0.31853	95.40492	3.504e-05	0.00019855	0.00013001	3.87e-06	-0.0	0.00142241	0.00026102	2.05e-06	706.13453133	696.52928958	703.60278653	-0.14259986	0.13556678	-0.31844142
0.31858	95.41859	3.5e-05	0.00019852	0.00013005	3.86e-06	0.0	0.00142244	0.00026103	2.05e-06	706.13582579	696.53161125	703.60162102	-0.14269554	0.13551918	-0.3184405
0.31864	95.43226	3.496e-05	0.00019848	0.00013009	3.86e-06	0.0	0.00142247	0.00026103	2.05e-06	706.13711621	696.53393187	703.60045605	-0.14279097	0.13547158	-0.31843959
0.31869	95.44592	3.493e-05	0.00019844	0.00013013	3.86e-06	-0.0	0.0014225	0.00026104	2.05e-06	706.13840259	696.53625142	703.59929162	-0.14288625	0.13542399	-0.31843867
0.31875	95.45959	3.489e-05	0.00019841	0.00013017	3.86e-06	-0.0	0.00142253	0.00026105	2.05e-06	706.13968494	696.5385699	703.59812773	-0.14298128	0.1353764	-0.31843776
0.3188	95.47325	3.485e-05	0.00019837	0.00013021	3.86e-06	0.0	0.00142256	0.00026105	2.05e-06	706.14096327	696.54088733	703.59696437	-0.14307615	0.13532881	-0.31843684
0.31886	95.48691	3.481e-05	0.00019833	0.00013026	3.86e-06	0.0	0.00142258	0.00026106	2.05e-06	706.14223757	696.54320369	703.59580155	-0.1431708	0.13528123	-0.31843593
0.31891	95.50057	3.477e-05	0.0001983	0.0001303	3.86e-06	-0.0	0.00142261	0.00026107	2.05e-06	706.14350786	696.54551899	703.59463927	-0.14326526	0.13523365	-0.31843502
0.31897	95.51423	3.473e-05	0.00019826	0.00013034	3.85e-06	-0.0	0.00142264	0.00026108	2.05e-06	706.14477413	696.54783323	703.59347752	-0.14335952	0.13518607	-0.31843411
0.31902	95.52789	3.47e-05	0.00019822	0.00013038	3.85e-06	0.0	0.00142267	0.00026108	2.05e-06	706.14603638	696.5501464	703.5923163	-0.14345357	0.13513849	-0.31843319
0.31908	95.54154	3.466e-05	0.00019819	0.00013042	3.85e-06	0.0	0.0014227	0.00026109	2.05e-06	706.14729463	696.55245852	703.59115562	-0.14354744	0.13509092	-0.31843228
0.31913	95.5552	3.462e-05	0.00019815	0.00013046	3.85e-06	-0.0	0.00142272	0.0002611	2.05e-06	706.14854888	696.55476958	703.58999547	-0.14364109	0.13504336	-0.31843137
0.31919	95.56885	3.458e-05	0.00019811	0.0001305	3.85e-06	0.0	0.00142275	0.0002611	2.05e-06	706.14979913	696.55707958	703.58883585	-0.14373457	0.13499579	-0.31843046
0.31924	95.5825	3.454e-05	0.00019808	0.00013055	3.85e-06	0.0	0.00142278	0.00026111	2.05e-06	706.15104538	696.55938852	703.58767677	-0.14382781	0.13494823	-0.31842955
0.3193	95.59615	3.451e-05	0.00019804	0.00013059	3.85e-06	-0.0	0.00142281	0.00026112	2.05e-06	706.15228764	696.5616964	703.58651821	-0.1439209	0.13490068	-0.31842864
0.31935	95.6098	3.447e-05	0.00019801	0.00013063	3.84e-06	-0.0	0.00142284	0.00026112	2.05e-06	706.15352591	696.56400322	703.58536019	-0.14401374	0.13485313	-0.31842773
0.31941	95.62345	3.443e-05	0.00019797	0.00013067	3.84e-06	0.0	0.00142286	0.00026113	2.05e-06	706.1547602	696.56630899	703.58420269	-0.14410645	0.13480558	-0.31842682
0.31946	95.6371	3.439e-05	0.00019793	0.00013071	3.84e-06	0.0	0.00142289	0.00026114	2.05e-06	706.15599051	696.5686137	703.58304572	-0.14419889	0.13475803	-0.31842592
0.32953	98.11226	2.822e-05	0.00019135	0.00013806	3.58e-06	0.0	0.00142742	0.00026226	2.05e-06	706.31822233	696.97306038	703.37946601	-0.15800752	0.12612189	-0.31826606
0.32958	98.12566	2.819e-05	0.00019132	0.0001381	3.58e-06	-0.0	0.00142744	0.00026227	2.05e-06	706.31878719	696.97517838	703.37839417	-0.1580671	0.12607508	-0.31826522
0.32964	98.13906	2.816e-05	0.00019128	0.00013814	3.58e-06	-0.0	0.00142746	0.00026227	2.05e-06	706.3193488	696.9772954	703.37732274	-0.15812648	0.12602827	-0.31826437
0.32969	98.15246	2.813e-05	0.00019125	0.00013818	3.58e-06	0.0	0.00142748	0.00026228	2.05e-06	706.31990714	696.97941146	703.3762517	-0.15818575	0.12598147	-0.31826353
0.32975	98.16586	2.81e-05	0.00019121	0.00013822	3.58e-06	0.0	0.00142751	0.00026229	2.05e-06	706.32046224	696.98152653	703.37518106	-0.1582448	0.12593468	-0.31826269
0.3298	98.17925	2.807e-05	0.00019118	0.00013826	3.58e-06	-0.0	0.00142753	0.00026229	2.05e-06	706.32101409	696.98364064	703.37411083	-0.15830375	0.12588788	-0.31826185
0.32986	98.19265	2.804e-05	0.00019114	0.0001383	3.57e-06	-0.0	0.00142755	0.0002623	2.05e-06	706.3215627	696.98575377	703.37304099	-0.15836248	0.12584109	-0.31826101
0.32991	98.20604	2.801e-05	0.00019111	0.00013834	3.57e-06	0.0	0.00142757	0.0002623	2.05e-06	706.32210807	696.98786593	703.37197155	-0.15842111	0.12579431	-0.31826017
0.32997	98.21944	2.798e-05	0.00019107	0.00013838	3.57e-06	0.0	0.00142759	0.00026231	2.05e-06	706.3226502	696.98997711	703.37090251	-0.15847952	0.12574753	-0.31825933
0.33002	98.23283	2.796e-05	0.00019104	0.00013842	3.57e-06	-0.0	0.00142761	0.00026231	2.05e-06	706.3231891	696.99208733	703.36983386	-0.15853783	0.12570076	-0.31825849
0.33008	98.24622	2.793e-05	0.000191	0.00013845	3.57e-06	-0.0	0.00142764	0.00026232	2.05e-06	706.32372477	696.99419657	703.36876561	-0.15859593	0.12565399	-0.31825765
0.33013	98.25961	2.79e-05	0.00019096	0.00013849	3.57e-06	0.0	0.00142766	0.00026232	2.05e-06	706.32425722	696.99630485	703.36769776	-0.15865391	0.12560722	-0.31825682
0.33019	98.27299	2.787e-05	0.00019093	0.00013853	3.57e-06	0.0	0.00142768	0.00026233	2.05e-06	706.32478644	696.99841215	703.3666303	-0.1587117	0.12556046	-0.31825598
0.33024	98.28638	2.784e-05	0.00019089	0.00013857	3.56e-06	-0.0	0.0014277	0.00026234	2.05e-06	706.32531245	697.00051848	703.36556324	-0.15876935	0.1255137	-0.31825514
0.3303	98.29977	2.781e-05	0.00019086	0.00013861	3.56e-06	-0.0	0.00142772	0.00026234	2.05e-06	706.32583525	697.00262384	703.36449657	-0.15882683	0.12546695	-0.3182543
0.33035	98.31315	2.778e-05	0.00019082	0.00013865	3.56e-06	0.0	0.00142774	0.00026235	2.05e-06	706.32635484	697.00472824	703.36343029	-0.15888417	0.12542021	-0.31825347
0.33041	98.32653	2.775e-05	0.00019079	0.00013869	3.56e-06	0.0	0.00142777	0.00026235	2.05e-06	706.32687122	697.00683167	703.36236441	-0.15894133	0.12537346	-0.31825263
0.33046	98.33991	2.772e-05	0.00019075	0.00013873	3.56e-06	-0.0	0.00142779	0.00026236	2.05e-06	706.3273844	697.00893412	703.36129891	-0.15899835	0.12532672	-0.31825179
0.34053	100.7654	2.293e-05	0.00018445	0.00014563	3.32e-06	-0.0	0.0014313	0.00026327	2.05e-06	706.3712102	697.37779409	703.17231383	-0.16696484	0.11685621	-0.31810339
0.34058	100.77853	2.291e-05	0.00018442	0.00014567	3.32e-06	0.0	0.00143132	0.00026327	2.05e-06	706.37119631	697.37972507	703.1713108	-0.16699593	0.1168104	-0.3181026
0.34064	100.79165	2.289e-05	0.00018438	0.0001457	3.32e-06	0.0	0.00143133	0.00026328	2.05e-06	706.37117989	697.38165514	703.17030807	-0.16702686	0.1167646	-0.31810181
0.34069	100.80478	2.286e-05	0.00018435	0.00014574	3.32e-06	-0.0	0.00143135	0.00026328	2.05e-06	706.37116093	697.38358432	703.16930562	-0.1670577	0.11671881	-0.31810103
0.34075	100.8179	2.284e-05	0.00018432	0.00014578	3.32e-06	-0.0	0.00143137	0.00026328	2.05e-06	706.37113944	697.38551261	703.16830347	-0.16708838	0.11667302	-0.31810024
0.3408	100.83102	2.282e-05	0.00018428	0.00014581	3.32e-06	0.0	0.00143139	0.00026329	2.05e-06	706.37111542	697.38744	703.1673016	-0.16711898	0.11662724	-0.31809945
0.34086	100.84414	2.279e-05	0.00018425	0.00014585	3.31e-06	0.0	0.0014314	0.00026329	2.05e-06	706.37108887	697.38936649	703.16630002	-0.16714941	0.11658147	-0.31809867
0.34091	100.85726	2.277e-05	0.00018421	0.00014589	3.31e-06	-0.0	0.00143142	0.0002633	2.05e-06	706.3710598	697.39129209	703.16529873	-0.16717976	0.1165357	-0.31809788
0.34097	100.87037	2.275e-05	0.00018418	0.00014592	3.31e-06	-0.0	0.00143144	0.0002633	2.05e-06	706.37102821	697.39321679	703.16429773	-0.16720994	0.11648993	-0.31809709
0.34102	100.88349	2.272e-05	0.00018415	0.00014596	3.31e-06	0.0	0.00143145	0.00026331	2.05e-06	706.37099411	697.3951406	703.16329702	-0.16724004	0.11644417	-0.31809631
0.34108	100.8966	2.27e-05	0.00018411	0.000146	3.31e-06	0.0	0.00143147	0.00026331	2.05e-06	706.37095749	697.39706351	703.16229659	-0.16726997	0.11639842	-0.31809552
0.34113	100.90971	2.268e-05	0.00018408	0.00014603	3.31e-06	-0.0	0.00143149	0.00026332	2.05e-06	706.37091836	697.39898553	703.16129645	-0.16729983	0.11635267	-0.31809474
0.34119	100.92282	2.266e-05	0.00018405	0.00014607	3.31e-06	-0.0	0.0014315	0.00026332	2.05e-06	706.37087672	697.40090665	703.16029659	-0.16732952	0.11630693	-0.31809395
0.34124	100.93593	2.263e-05	0.00018401	0.00014611	3.31e-06	0.0	0.00143152	0.00026332	2.05e-06	706.37083259	697.40282688	703.15929702	-0.16735913	0.11626119	-0.31809317
0.3413	100.94904	2.261e-05	0.00018398	0.00014614	3.3e-06	0.0	0.00143154	0.00026333	2.05e-06	706.37078595	697.40474622	703.15829774	-0.16738857	0.11621546	-0.31809238
0.34135	100.96214	2.259e-05	0.00018395	0.00014618	3.3e-06	-0.0	0.00143155	0.00026333	2.05e-06	706.37073682	697.40666467	703.15729874	-0.16741794	0.11616974	-0.3180916
0.34141	100.97525	2.256e-05	0.00018391	0.00014622	3.3e-06	-0.0	0.00143157	0.00026334	2.05e-06	706.3706852	697.40858222	703.15630002	-0.16744714	0.11612402	-0.31809081
0.34146	100.98835	2.254e-05	0.00018388	0.00014625	3.3e-06	0.0	0.00143159	0.00026334	2.05e-06	706.37063109	697.41049888	703.15530159	-0.16747625	0.11607831	-0.31809003
0.35152	103.36206	1.881e-05	0.0001779	0.0001527	3.09e-06	0.0	0.00143433	0.00026408	2.05e-06	706.32215267	697.74658726	702.97688979	-0.17091106	0.10781403	-0.31794992
0.35158	103.37489	1.879e-05	0.00017787	0.00015274	3.08e-06	0.0	0.00143434	0.00026408	2.05e-06	706.32169447	697.74834558	702.97593595	-0.17092037	0.10776945	-0.31794917
0.35163	103.38773	1.877e-05	0.00017783	0.00015277	3.08e-06	-0.0	0.00143436	0.00026409	2.05e-06	706.32123436	697.75010307	702.97498232	-0.1709296	0.10772488	-0.31794842
0.35169	103.40056	1.875e-05	0.0001778	0.00015281	3.08e-06	-0.0	0.00143437	0.00026409	2.05e-06	706.32077233	697.75185972	702.97402889	-0.17093873	0.10768031	-0.31794767
0.35174	103.4134	1.873e-05	0.00017777	0.00015284	3.08e-06	0.0	0.00143438	0.0002641	2.05e-06	706.32030839	697.75361555	702.97307566	-0.17094776	0.10763576	-0.31794693
0.3518	103.42623	1.872e-05	0.00017774	0.00015287	3.08e-06	0.0	0.0014344	0.0002641	2.05e-06	706.31984254	697.75537055	702.97212263	-0.17095671	0.10759121	-0.31794618
0.35185	103.43906	1.87e-05	0.00017771	0.00015291	3.08e-06	-0.0	0.00143441	0.0002641	2.05e-06	706.31937479	697.75712472	702.97116981	-0.17096555	0.10754666	-0.31794543
0.35191	103.45189	1.868e-05	0.00017767	0.00015294	3.08e-06	-0.0	0.00143442	0.00026411	2.05e-06	706.31890513	697.75887806	702.97021719	-0.17097431	0.10750213	-0.31794468
0.35196	103.46471	1.866e-05	0.00017764	0.00015298	3.08e-06	0.0	0.00143444	0.00026411	2.05e-06	706.31843357	697.76063057	702.96926478	-0.17098297	0.1074576	-0.31794393
0.35202	103.47754	1.864e-05	0.00017761	0.00015301	3.08e-06	0.0	0.00143445	0.00026411	2.05e-06	706.31796011	697.76238225	702.96831256	-0.17099155	0.10741307	-0.31794319
0.35207	103.49036	1.863e-05	0.00017758	0.00015304	3.07e-06	-0.0	0.00143446	0.00026412	2.05e-06	706.31748475	697.7641331	702.96736055	-0.17100003	0.10736856	-0.31794244
0.35213	103.50318	1.861e-05	0.00017755	0.00015308	3.07e-06	-0.0	0.00143448	0.00026412	2.05e-06	706.3170075	697.76588313	702.96640874	-0.17100841	0.10732405	-0.31794169
0.35218	103.516	1.859e-05	0.00017752	0.00015311	3.07e-06	0.0	0.00143449	0.00026413	2.05e-06	706.31652836	697.76763233	702.96545713	-0.17101671	0.10727954	-0.31794094
0.35224	103.52882	1.857e-05	0.00017748	0.00015315	3.07e-06	0.0	0.0014345	0.00026413	2.05e-06	706.31604733	697.7693807	702.96450572	-0.17102491	0.10723504	-0.3179402
0.35229	103.54164	1.855e-05	0.00017745	0.00015318	3.07e-06	-0.0	0.00143451	0.00026413	2.05e-06	706.31556442	697.77112825	702.96355451	-0.17103302	0.10719055	-0.31793945
0.35235	103.55446	1.854e-05	0.00017742	0.00015321	3.07e-06	-0.0	0.00143453	0.00026414	2.05e-06	706.31507963	697.77287497	702.9626035	-0.17104104	0.10714607	-0.3179387
0.3524	103.56727	1.852e-05	0.00017739	0.00015325	3.07e-06	0.0	0.00143454	0.00026414	2.05e-06	706.31459296	697.77462086	702.96165268	-0.17104897	0.10710159	-0.31793796
0.35246	103.58009	1.85e-05	0.00017736	0.00015328	3.07e-06	0.0	0.00143455	0.00026414	2.05e-06	706.31410441	697.77636593	702.96070207	-0.1710568	0.10705712	-0.31793721
0.36252	105.8997	1.557e-05	0.00017172	0.00015929	2.87e-06	0.0	0.00143671	0.00026475	2.05e-06	706.19588115	698.08211885	702.78972978	-0.17108814	0.09903681	-0.31780294
0.36258	105.91223	1.555e-05	0.00017169	0.00015932	2.87e-06	-0.0	0.00143672	0.00026475	2.05e-06	706.19509203	698.08371699	702.78881	-0.17108137	0.09899364	-0.31780222
0.36263	105.92476	1.554e-05	0.00017166	0.00015935	2.87e-06	-0.0	0.00143673	0.00026475	2.05e-06	706.19430152	698.08531435	702.78789037	-0.17107452	0.09895049	-0.31780149
0.36269	105.9373	1.552e-05	0.00017163	0.00015938	2.87e-06	0.0	0.00143674	0.00026476	2.05e-06	706.1935096	698.08691095	702.78697087	-0.17106762	0.09890735	-0.31780077
0.36274	105.94983	1.551e-05	0.0001716	0.00015942	2.87e-06	0.0	0.00143675	0.00026476	2.05e-06	706.19271628	698.08850677	702.78605151	-0.17106063	0.09886421	-0.31780005
0.3628	105.96236	1.55e-05	0.00017157	0.00015945	2.87e-06	-0.0	0.00143676	0.00026476	2.05e-06	706.19192155	698.09010182	702.78513228	-0.1710536	0.09882108	-0.31779933
0.36285	105.97488	1.548e-05	0.00017154	0.00015948	2.87e-06	-0.0	0.00143677	0.00026477	2.05e-06	706.19112543	698.09169611	702.7842132	-0.17104647	0.09877796	-0.31779861
0.36291	105.98741	1.547e-05	0.00017151	0.00015951	2.86e-06	0.0	0.00143678	0.00026477	2.05e-06	706.19032792	698.09328962	702.78329425	-0.17103931	0.09873484	-0.31779789
0.36296	105.99994	1.545e-05	0.00017148	0.00015954	2.86e-06	0.0	0.00143679	0.00026477	2.05e-06	706.18952901	698.09488235	702.78237544	-0.17103204	0.09869174	-0.31779716
0.36302	106.01246	1.544e-05	0.00017145	0.00015957	2.86e-06	-0.0	0.0014368	0.00026478	2.05e-06	706.18872872	698.09647432	702.78145677	-0.17102474	0.09864863	-0.31779644
0.36307	106.02498	1.542e-05	0.00017142	0.00015961	2.86e-06	-0.0	0.00143681	0.00026478	2.05e-06	706.18792703	698.09806552	702.78053823	-0.17101735	0.09860554	-0.31779572
0.36313	106.0375	1.541e-05	0.00017139	0.00015964	2.86e-06	0.0	0.00143682	0.00026478	2.05e-06	706.18712396	698.09965595	702.77961983	-0.17100991	0.09856246	-0.317795
0.36318	106.05002	1.54e-05	0.00017136	0.00015967	2.86e-06	0.0	0.00143683	0.00026478	2.05e-06	706.1863195	698.10124561	702.77870157	-0.17100238	0.09851938	-0.31779428
0.36324	106.06254	1.538e-05	0.00017133	0.0001597	2.86e-06	-0.0	0.00143684	0.00026479	2.05e-06	706.18551366	698.1028345	702.77778344	-0.17099481	0.09847631	-0.31779356
0.36329	106.07505	1.537e-05	0.0001713	0.00015973	2.86e-06	-0.0	0.00143685	0.00026479	2.05e-06	706.18470645	698.10442262	702.77686545	-0.17098715	0.09843325	-0.31779284
0.36335	106.08756	1.535e-05	0.00017127	0.00015976	2.86e-06	0.0	0.00143686	0.00026479	2.05e-06	706.18389785	698.10600998	702.77594759	-0.17097945	0.09839019	-0.31779212
0.3634	106.10008	1.534e-05	0.00017124	0.0001598	2.86e-06	0.0	0.00143687	0.0002648	2.05e-06	706.18308789	698.10759656	702.77502986	-0.17097165	0.09834715	-0.3177914
0.36346	106.11259	1.533e-05	0.00017121	0.00015983	2.85e-06	-0.0	0.00143688	0.0002648	2.05e-06	706.18227654	698.10918238	702.77411228	-0.17096381	0.09830411	-0.31779067
0.37352	108.37559	1.301e-05	0.00016593	0.0001654	2.68e-06	0.0	0.00143859	0.0002653	2.05e-06	706.01290488	698.38672725	702.60819202	-0.16852051	0.09055824	-0.31766037
0.37358	108.3878	1.3e-05	0.0001659	0.00016543	2.68e-06	0.0	0.00143859	0.0002653	2.05e-06	706.01187658	698.38817617	702.6072949	-0.16850222	0.09051665	-0.31765966
0.37363	108.40002	1.298e-05	0.00016587	0.00016546	2.68e-06	-0.0	0.0014386	0.0002653	2.05e-06	706.01084728	698.38962436	702.60639787	-0.16848389	0.09047506	-0.31765896
0.37369	108.41224	1.297e-05	0.00016585	0.00016549	2.68e-06	-0.0	0.00143861	0.00026531	2.05e-06	706.00981698	698.39107183	702.60550093	-0.16846551	0.09043348	-0.31765826
0.37374	108.42445	1.296e-05	0.00016582	0.00016552	2.68e-06	0.0	0.00143862	0.00026531	2.05e-06	706.00878569	698.39251859	702.60460408	-0.16844709	0.0903919	-0.31765755
0.3738	108.43667	1.295e-05	0.00016579	0.00016555	2.67e-06	0.0	0.00143863	0.00026531	2.05e-06	706.0077534	698.39396462	702.60370731	-0.16842861	0.09035034	-0.31765685
0.37385	108.44888	1.294e-05	0.00016576	0.00016558	2.67e-06	-0.0	0.00143864	0.00026531	2.05e-06	706.00672011	698.39540993	702.60281064	-0.16841009	0.09030878	-0.31765614
0.37391	108.46109	1.293e-05	0.00016573	0.00016561	2.67e-06	-0.0	0.00143864	0.00026532	2.05e-06	706.00568584	698.39685453	702.60191406	-0.16839151	0.09026723	-0.31765544
0.37396	108.47329	1.292e-05	0.00016571	0.00016564	2.67e-06	0.0	0.00143865	0.00026532	2.05e-06	706.00465057	698.3982984	702.60101756	-0.16837291	0.09022569	-0.31765473
0.37402	108.4855	1.291e-05	0.00016568	0.00016567	2.67e-06	0.0	0.00143866	0.00026532	2.05e-06	706.00361432	698.39974156	702.60012116	-0.16835423	0.09018416	-0.31765403
0.37407	108.49771	1.289e-05	0.00016565	0.0001657	2.67e-06	-0.0	0.00143867	0.00026532	2.05e-06	706.00257708	698.40118399	702.59922484	-0.16833553	0.09014263	-0.31765333
0.37413	108.50991	1.288e-05	0.00016562	0.00016573	2.67e-06	-0.0	0.00143868	0.00026533	2.05e-06	706.00153886	698.40262571	702.59832861	-0.16831677	0.09010112	-0.31765262
0.37418	108.52211	1.287e-05	0.00016559	0.00016576	2.67e-06	0.0	0.00143868	0.00026533	2.05e-06	706.00049966	698.40406671	702.59743246	-0.16829797	0.0900596	-0.31765192
0.37424	108.53431	1.286e-05	0.00016557	0.00016579	2.67e-06	0.0	0.00143869	0.00026533	2.05e-06	705.99945948	698.40550699	702.59653641	-0.16827911	0.09001811	-0.31765122
0.37429	108.54651	1.285e-05	0.00016554	0.00016581	2.67e-06	-0.0	0.0014387	0.00026533	2.05e-06	705.99841831	698.40694655	702.59564044	-0.16826022	0.08997661	-0.31765051
0.37435	108.55871	1.284e-05	0.00016551	0.00016584	2.67e-06	-0.0	0.00143871	0.00026534	2.05e-06	705.99737617	698.4083854	702.59474456	-0.16824127	0.08993513	-0.31764981
0.3744	108.5709	1.283e-05	0.00016548	0.00016587	2.66e-06	-0.0	0.00143872	0.00026534	2.05e-06	705.99633306	698.40982353	702.59384877	-0.16822228	0.08989365	-0.3176491
0.37446	108.58309	1.282e-05	0.00016545	0.0001659	2.66e-06	0.0	0.00143873	0.00026534	2.05e-06	705.99528897	698.41126094	702.59295306	-0.16820324	0.08985218	-0.3176484
0.38452	110.78673	1.097e-05	0.00016052	0.00017107	2.5e-06	-0.0	0.00144008	0.00026576	2.05e-06	705.78954141	698.66247717	702.43030189	-0.16402255	0.08240249	-0.31752066
0.38458	110.79862	1.096e-05	0.0001605	0.0001711	2.5e-06	-0.0	0.00144009	0.00026576	2.05e-06	705.78834568	698.66378659	702.42941898	-0.16399633	0.08236256	-0.31751997
0.38463	110.8105	1.095e-05	0.00016047	0.00017112	2.5e-06	0.0	0.00144009	0.00026576	2.05e-06	705.78714925	698.66509534	702.42853613	-0.16397009	0.08232262	-0.31751927
0.38469	110.82239	1.094e-05	0.00016044	0.00017115	2.5e-06	0.0	0.0014401	0.00026576	2.05e-06	705.78595214	698.66640341	702.42765333	-0.1639438	0.0822827	-0.31751858
0.38474	110.83427	1.093e-05	0.00016042	0.00017118	2.5e-06	-0.0	0.00144011	0.00026577	2.05e-06	705.78475434	698.66771081	702.42677058	-0.1639175	0.08224279	-0.31751789
0.3848	110.84615	1.092e-05	0.00016039	0.00017121	2.5e-06	-0.0	0.00144011	0.00026577	2.05e-06	705.78355586	698.66901753	702.42588789	-0.16389115	0.08220288	-0.31751719
0.38485	110.85803	1.091e-05	0.00016037	0.00017123	2.5e-06	-0.0	0.00144012	0.00026577	2.05e-06	705.7823567	698.67032358	702.42500525	-0.16386478	0.08216298	-0.3175165
0.38491	110.86991	1.09e-05	0.00016034	0.00017126	2.5e-06	0.0	0.00144013	0.00026577	2.05e-06	705.78115686	698.67162895	702.42412267	-0.16383837	0.0821231	-0.31751581
0.38496	110.88178	1.09e-05	0.00016031	0.00017129	2.5e-06	0.0	0.00144013	0.00026577	2.05e-06	705.77995634	698.67293366	702.42324013	-0.16381193	0.08208322	-0.31751511
0.38502	110.89366	1.089e-05	0.00016029	0.00017131	2.5e-06	-0.0	0.00144014	0.00026578	2.05e-06	705.77875514	698.67423768	702.42235765	-0.16378546	0.08204334	-0.31751442
0.38507	110.90553	1.088e-05	0.00016026	0.00017134	2.5e-06	-0.0	0.00144015	0.00026578	2.05e-06	705.77755327	698.67554104	702.42147523	-0.16375895	0.08200348	-0.31751373
0.38513	110.9174	1.087e-05	0.00016024	0.00017137	2.5e-06	0.0	0.00144015	0.00026578	2.05e-06	705.77635072	698.67684372	702.42059285	-0.16373243	0.08196363	-0.31751303
0.38518	110.92927	1.086e-05	0.00016021	0.0001714	2.5e-06	0.0	0.00144016	0.00026578	2.05e-06	705.7751475	698.67814573	702.41971053	-0.16370585	0.08192378	-0.31751234
0.38524	110.94114	1.085e-05	0.00016018	0.00017142	2.49e-06	-0.0	0.00144017	0.00026578	2.05e-06	705.77394361	698.67944707	702.41882826	-0.16367926	0.08188394	-0.31751165
0.38529	110.953	1.084e-05	0.00016016	0.00017145	2.49e-06	-0.0	0.00144017	0.00026579	2.05e-06	705.77273904	698.68074774	702.41794604	-0.16365263	0.08184411	-0.31751096
0.38535	110.96487	1.083e-05	0.00016013	0.00017148	2.49e-06	0.0	0.00144018	0.00026579	2.05e-06	705.77153381	698.68204773	702.41706388	-0.16362597	0.08180429	-0.31751026
0.3854	110.97673	1.082e-05	0.00016011	0.0001715	2.49e-06	0.0	0.00144019	0.00026579	2.05e-06	705.7703279	698.68334705	702.41618177	-0.16359928	0.08176448	-0.31750957
0.38546	110.98859	1.082e-05	0.00016008	0.00017153	2.49e-06	0.0	0.00144019	0.00026579	2.05e-06	705.76912133	698.6846457	702.4152997	-0.16357256	0.08172468	-0.31750888
0.39552	113.12983	9.33e-06	0.00015549	0.00017631	2.35e-06	0.0	0.00144128	0.00026614	2.05e-06	705.53837971	698.91121307	702.25460951	-0.15822159	0.07458422	-0.31738267
0.39558	113.14137	9.33e-06	0.00015547	0.00017634	2.35e-06	-0.0	0.00144129	0.00026614	2.05e-06	705.53707108	698.91239174	702.25373467	-0.15819016	0.07454599	-0.31738199
0.39563	113.15291	9.32e-06	0.00015544	0.00017636	2.35e-06	-0.0	0.00144129	0.00026615	2.05e-06	705.53576201	698.91356978	702.25285985	-0.1581587	0.07450777	-0.3173813
0.39569	113.16444	9.31e-06	0.00015542	0.00017639	2.35e-06	0.0	0.0014413	0.00026615	2.05e-06	705.53445248	698.91474718	702.25198507	-0.15812723	0.07446956	-0.31738061
0.39574	113.17598	9.3e-06	0.00015539	0.00017641	2.35e-06	0.0	0.0014413	0.00026615	2.05e-06	705.53314251	698.91592395	702.25111031	-0.15809573	0.07443136	-0.31737993
0.3958	113.18751	9.3e-06	0.00015537	0.00017644	2.34e-06	-0.0	0.00144131	0.00026615	2.05e-06	705.53183208	698.91710009	702.25023558	-0.15806422	0.07439316	-0.31737924
0.39585	113.19904	9.29e-06	0.00015534	0.00017646	2.34e-06	-0.0	0.00144131	0.00026615	2.05e-06	705.53052121	698.91827559	702.24936088	-0.15803269	0.07435497	-0.31737855
0.39591	113.21056	9.28e-06	0.00015532	0.00017649	2.34e-06	-0.0	0.00144132	0.00026615	2.05e-06	705.52920989	698.91945047	702.24848621	-0.15800113	0.0743168	-0.31737787
0.39596	113.22209	9.28e-06	0.0001553	0.00017651	2.34e-06	0.0	0.00144132	0.00026616	2.05e-06	705.52789812	698.92062471	702.24761156	-0.15796956	0.07427863	-0.31737718
0.39602	113.23361	9.27e-06	0.00015527	0.00017654	2.34e-06	0.0	0.00144133	0.00026616	2.05e-06	705.52658591	698.92179832	702.24673694	-0.15793796	0.07424047	-0.31737649
0.39607	113.24514	9.26e-06	0.00015525	0.00017656	2.34e-06	-0.0	0.00144133	0.00026616	2.05e-06	705.52527325	698.92297129	702.24586235	-0.15790635	0.07420231	-0.3173758
0.39613	113.25666	9.25e-06	0.00015522	0.00017659	2.34e-06	-0.0	0.00144134	0.00026616	2.05e-06	705.52396015	698.92414364	702.24498778	-0.15787471	0.07416417	-0.31737512
0.39618	113.26818	9.25e-06	0.0001552	0.00017661	2.34e-06	0.0	0.00144134	0.00026616	2.05e-06	705.52264661	698.92531535	702.24411325	-0.15784306	0.07412603	-0.31737443
0.39624	113.27969	9.24e-06	0.00015518	0.00017664	2.34e-06	0.0	0.00144135	0.00026616	2.05e-06	705.52133263	698.92648644	702.24323873	-0.15781138	0.07408791	-0.31737374
0.39629	113.29121	9.23e-06	0.00015515	0.00017666	2.34e-06	-0.0	0.00144135	0.00026617	2.05e-06	705.5200182	698.92765689	702.24236425	-0.15777969	0.07404979	-0.31737306
0.39635	113.30272	9.22e-06	0.00015513	0.00017669	2.34e-06	-0.0	0.00144136	0.00026617	2.05e-06	705.51870334	698.92882671	702.24148979	-0.15774797	0.07401168	-0.31737237
0.3964	113.31423	9.22e-06	0.0001551	0.00017671	2.34e-06	-0.0	0.00144137	0.00026617	2.05e-06	705.51738804	698.9299959	702.24061536	-0.15771624	0.07397358	-0.31737168
0.39646	113.32574	9.21e-06	0.00015508	0.00017674	2.34e-06	0.0	0.00144137	0.00026617	2.05e-06	705.5160723	698.93116446	702.23974095	-0.15768449	0.07393549	-0.317371
0.40652	115.40125	8.01e-06	0.00015082	0.00018115	2.21e-06	-0.0	0.00144225	0.00026647	2.05e-06	705.26887356	699.13459978	702.08006686	-0.1515871	0.06710968	-0.31724559
0.40657	115.41242	8.01e-06	0.0001508	0.00018117	2.21e-06	-0.0	0.00144225	0.00026647	2.05e-06	705.26749247	699.13565562	702.07919568	-0.15155245	0.06707317	-0.31724491
0.40663	115.42359	8e-06	0.00015077	0.0001812	2.21e-06	0.0	0.00144226	0.00026647	2.05e-06	705.2661111	699.13671087	702.0783245	-0.1515178	0.06703667	-0.31724422
0.40668	115.43475	8e-06	0.00015075	0.00018122	2.21e-06	0.0	0.00144226	0.00026647	2.05e-06	705.26472946	699.13776552	702.07745334	-0.15148312	0.06700018	-0.31724354
0.40674	115.44592	7.99e-06	0.00015073	0.00018124	2.21e-06	0.0	0.00144227	0.00026647	2.05e-06	705.26334753	699.13881958	702.07658218	-0.15144844	0.0669637	-0.31724285
0.40679	115.45708	7.98e-06	0.00015071	0.00018127	2.2e-06	-0.0	0.00144227	0.00026647	2.05e-06	705.26196532	699.13987305	702.07571104	-0.15141375	0.06692723	-0.31724217
0.40685	115.46824	7.98e-06	0.00015068	0.00018129	2.2e-06	-0.0	0.00144227	0.00026647	2.05e-06	705.26058284	699.14092591	702.0748399	-0.15137904	0.06689076	-0.31724149
0.4069	115.4794	7.97e-06	0.00015066	0.00018131	2.2e-06	0.0	0.00144228	0.00026648	2.05e-06	705.25920008	699.14197819	702.07396878	-0.15134432	0.0668543	-0.3172408
0.40696	115.49056	7.97e-06	0.00015064	0.00018134	2.2e-06	0.0	0.00144228	0.00026648	2.05e-06	705.25781704	699.14302987	702.07309766	-0.15130959	0.06681786	-0.31724012
0.40701	115.50171	7.96e-06	0.00015062	0.00018136	2.2e-06	-0.0	0.00144229	0.00026648	2.05e-06	705.25643373	699.14408096	702.07222655	-0.15127485	0.06678142	-0.31723943
0.40707	115.51287	7.95e-06	0.00015059	0.00018138	2.2e-06	-0.0	0.00144229	0.00026648	2.05e-06	705.25505014	699.14513145	702.07135545	-0.15124009	0.06674499	-0.31723875
0.40712	115.52402	7.95e-06	0.00015057	0.0001814	2.2e-06	-0.0	0.0014423	0.00026648	2.05e-06	705.25366628	699.14618135	702.07048436	-0.15120533	0.06670856	-0.31723806
0.40718	115.53517	7.94e-06	0.00015055	0.00018143	2.2e-06	0.0	0.0014423	0.00026648	2.05e-06	705.25228214	699.14723065	702.06961327	-0.15117055	0.06667215	-0.31723738
0.40723	115.54632	7.94e-06	0.00015053	0.00018145	2.2e-06	0.0	0.0014423	0.00026649	2.05e-06	705.25089774	699.14827936	702.0687422	-0.15113576	0.06663575	-0.3172367
0.40729	115.55746	7.93e-06	0.00015051	0.00018147	2.2e-06	-0.0	0.00144231	0.00026649	2.05e-06	705.24951305	699.14932748	702.06787113	-0.15110096	0.06659935	-0.31723601
0.40734	115.56861	7.92e-06	0.00015048	0.0001815	2.2e-06	-0.0	0.00144231	0.00026649	2.05e-06	705.2481281	699.150375	702.06700008	-0.15106614	0.06656296	-0.31723533
0.4074	115.57975	7.92e-06	0.00015046	0.00018152	2.2e-06	0.0	0.00144232	0.00026649	2.05e-06	705.24674288	699.15142194	702.06612903	-0.15103132	0.06652658	-0.31723464
0.40745	115.59089	7.91e-06	0.00015044	0.00018154	2.2e-06	0.0	0.00144232	0.00026649	2.05e-06	705.24535739	699.15246828	702.06525799	-0.15099649	0.06649021	-0.31723396
0.41752	117.59692	6.94e-06	0.00014649	0.00018561	2.08e-06	0.0	0.00144304	0.00026674	2.05e-06	704.98794225	699.33415226	701.9059264	-0.14446041	0.05997809	-0.31710882
0.41757	117.6077	6.93e-06	0.00014647	0.00018563	2.08e-06	0.0	0.00144304	0.00026674	2.05e-06	704.98651787	699.33509251	701.90505575	-0.14442398	0.05994329	-0.31710814
0.41763	117.61848	6.93e-06	0.00014645	0.00018565	2.08e-06	-0.0	0.00144304	0.00026674	2.05e-06	704.98509333	699.33603221	701.90418509	-0.14438755	0.05990849	-0.31710745
0.41768	117.62926	6.93e-06	0.00014643	0.00018568	2.08e-06	-0.0	0.00144305	0.00026674	2.05e-06	704.98366864	699.33697135	701.90331443	-0.1443511	0.05987371	-0.31710677
0.41774	117.64003	6.92e-06	0.00014641	0.0001857	2.08e-06	0.0	0.00144305	0.00026675	2.05e-06	704.98224378	699.33790992	701.90244377	-0.14431465	0.05983893	-0.31710609
0.41779	117.65081	6.92e-06	0.00014639	0.00018572	2.08e-06	0.0	0.00144305	0.00026675	2.05e-06	704.98081877	699.33884794	701.9015731	-0.1442782	0.05980415	-0.3171054
0.41785	117.66158	6.91e-06	0.00014637	0.00018574	2.08e-06	0.0	0.00144306	0.00026675	2.05e-06	704.97939361	699.33978539	701.90070243	-0.14424174	0.05976939	-0.31710472
0.4179	117.67234	6.91e-06	0.00014635	0.00018576	2.08e-06	-0.0	0.00144306	0.00026675	2.05e-06	704.97796828	699.34072228	701.89983175	-0.14420527	0.05973464	-0.31710403
0.41796	117.68311	6.9e-06	0.00014633	0.00018578	2.08e-06	-0.0	0.00144306	0.00026675	2.05e-06	704.9765428	699.34165862	701.89896108	-0.1441688	0.05969989	-0.31710335
0.41801	117.69388	6.9e-06	0.00014631	0.0001858	2.08e-06	0.0	0.00144307	0.00026675	2.05e-06	704.97511717	699.34259439	701.89809039	-0.14413232	0.05966515	-0.31710267
0.41807	117.70464	6.89e-06	0.00014629	0.00018583	2.08e-06	0.0	0.00144307	0.00026675	2.05e-06	704.97369138	699.34352961	701.89721971	-0.14409583	0.05963042	-0.31710198
0.41812	117.7154	6.89e-06	0.00014627	0.00018585	2.07e-06	0.0	0.00144307	0.00026676	2.05e-06	704.97226544	699.34446427	701.89634901	-0.14405934	0.0595957	-0.3171013
0.41818	117.72616	6.88e-06	0.00014625	0.00018587	2.07e-06	-0.0	0.00144308	0.00026676	2.05e-06	704.97083934	699.34539836	701.89547832	-0.14402285	0.05956099	-0.31710062
0.41823	117.73691	6.88e-06	0.00014622	0.00018589	2.07e-06	-0.0	0.00144308	0.00026676	2.05e-06	704.96941309	699.3463319	701.89460762	-0.14398634	0.05952629	-0.31709993
0.41829	117.74767	6.87e-06	0.0001462	0.00018591	2.07e-06	0.0	0.00144308	0.00026676	2.05e-06	704.96798669	699.34726488	701.89373692	-0.14394984	0.05949159	-0.31709925
0.41834	117.75842	6.87e-06	0.00014618	0.00018593	2.07e-06	0.0	0.00144309	0.00026676	2.05e-06	704.96656013	699.3481973	701.89286621	-0.14391332	0.05945691	-0.31709856
0.4184	117.76917	6.86e-06	0.00014616	0.00018595	2.07e-06	0.0	0.00144309	0.00026676	2.05e-06	704.96513342	699.34912916	701.8919955	-0.1438768	0.05942223	-0.31709788
0.41845	117.77992	6.86e-06	0.00014614	0.00018597	2.07e-06	-0.0	0.00144309	0.00026676	2.05e-06	704.96370657	699.35006047	701.89112478	-0.14384028	0.05938756	-0.3170972
0.42852	119.7123	6.06e-06	0.0001425	0.00018972	1.97e-06	-0.0	0.00144368	0.00026698	2.05e-06	704.70051345	699.51125716	701.7316599	-0.13708154	0.05318313	-0.31697195
0.42857	119.72267	6.06e-06	0.00014248	0.00018974	1.97e-06	0.0	0.00144368	0.00026698	2.05e-06	704.69906623	699.51208846	701.73078758	-0.13704431	0.05314998	-0.31697127
0.42863	119.73303	6.05e-06	0.00014246	0.00018976	1.97e-06	0.0	0.00144368	0.00026698	2.05e-06	704.69761892	699.51291924	701.72991524	-0.13700708	0.05311685	-0.31697058
0.42868	119.74339	6.05e-06	0.00014244	0.00018978	1.97e-06	-0.0	0.00144369	0.00026698	2.05e-06	704.69617154	699.51374949	701.72904289	-0.13696985	0.05308371	-0.3169699
0.42874	119.75375	6.05e-06	0.00014242	0.0001898	1.97e-06	-0.0	0.00144369	0.00026698	2.05e-06	704.69472409	699.51457921	701.72817052	-0.13693261	0.05305059	-0.31696921
0.42879	119.76411	6.04e-06	0.00014241	0.00018982	1.97e-06	-0.0	0.00144369	0.00026698	2.05e-06	704.69327657	699.51540841	701.72729814	-0.13689537	0.05301748	-0.31696853
0.42885	119.77447	6.04e-06	0.00014239	0.00018984	1.96e-06	0.0	0.0014437	0.00026698	2.05e-06	704.69182897	699.51623707	701.72642575	-0.13685813	0.05298437	-0.31696784
0.4289	119.78482	6.03e-06	0.00014237	0.00018986	1.96e-06	0.0	0.0014437	0.00026698	2.05e-06	704.69038129	699.51706521	701.72555335	-0.13682089	0.05295128	-0.31696716
0.42896	119.79517	6.03e-06	0.00014235	0.00018988	1.96e-06	-0.0	0.0014437	0.00026698	2.05e-06	704.68893355	699.51789282	701.72468093	-0.13678365	0.05291819	-0.31696647
0.42901	119.80552	6.03e-06	0.00014233	0.0001899	1.96e-06	-0.0	0.0014437	0.00026699	2.05e-06	704.68748573	699.5187199	701.7238085	-0.1367464	0.05288511	-0.31696579
0.42907	119.81587	6.02e-06	0.00014231	0.00018991	1.96e-06	-0.0	0.00144371	0.00026699	2.05e-06	704.68603784	699.51954645	701.72293606	-0.13670915	0.05285204	-0.3169651
0.42912	119.82622	6.02e-06	0.00014229	0.00018993	1.96e-06	0.0	0.00144371	0.00026699	2.05e-06	704.68458988	699.52037247	701.72206361	-0.1366719	0.05281897	-0.31696441
0.42918	119.83656	6.01e-06	0.00014227	0.00018995	1.96e-06	0.0	0.00144371	0.00026699	2.05e-06	704.68314185	699.52119797	701.72119114	-0.13663465	0.05278592	-0.31696373
0.42923	119.8469	6.01e-06	0.00014225	0.00018997	1.96e-06	0.0	0.00144372	0.00026699	2.05e-06	704.68169374	699.52202294	701.72031866	-0.1365974	0.05275287	-0.31696304
0.42929	119.85724	6.01e-06	0.00014223	0.00018999	1.96e-06	-0.0	0.00144372	0.00026699	2.05e-06	704.68024556	699.52284738	701.71944616	-0.13656014	0.05271983	-0.31696236
0.42934	119.86758	6e-06	0.00014221	0.00019001	1.96e-06	-0.0	0.00144372	0.00026699	2.05e-06	704.67879732	699.5236713	701.71857366	-0.13652289	0.0526868	-0.31696167
0.4294	119.87791	6e-06	0.0001422	0.00019003	1.96e-06	0.0	0.00144372	0.00026699	2.05e-06	704.677349	699.52449469	701.71770113	-0.13648563	0.05265377	-0.31696099
0.42945	119.88824	5.99e-06	0.00014218	0.00019005	1.96e-06	0.0	0.00144373	0.00026699	2.05e-06	704.67590062	699.52531755	701.7168286	-0.13644837	0.05262076	-0.3169603
0.43952	121.74223	5.34e-06	0.00013882	0.00019349	1.87e-06	-0.0	0.00144421	0.00026718	2.05e-06	704.40998133	699.66718814	701.55689493	-0.12961182	0.04671409	-0.31683469
0.43957	121.75216	5.34e-06	0.00013881	0.00019351	1.87e-06	0.0	0.00144421	0.00026718	2.05e-06	704.40852502	699.6679166	701.55601937	-0.12957444	0.04668254	-0.316834
0.43963	121.76208	5.33e-06	0.00013879	0.00019353	1.86e-06	0.0	0.00144421	0.00026718	2.05e-06	704.4070687	699.66864456	701.55514379	-0.12953705	0.046651	-0.31683332
0.43968	121.772	5.33e-06	0.00013877	0.00019354	1.86e-06	0.0	0.00144421	0.00026718	2.05e-06	704.40561235	699.66937203	701.5542682	-0.12949967	0.04661947	-0.31683263
0.43974	121.78192	5.33e-06	0.00013875	0.00019356	1.86e-06	-0.0	0.00144422	0.00026718	2.05e-06	704.40415599	699.67009899	701.55339258	-0.12946228	0.04658794	-0.31683194
0.43979	121.79184	5.32e-06	0.00013874	0.00019358	1.86e-06	-0.0	0.00144422	0.00026718	2.05e-06	704.4026996	699.67082546	701.55251695	-0.1294249	0.04655643	-0.31683125
0.43985	121.80175	5.32e-06	0.00013872	0.0001936	1.86e-06	0.0	0.00144422	0.00026718	2.05e-06	704.4012432	699.67155142	701.55164129	-0.12938751	0.04652491	-0.31683056
0.4399	121.81166	5.32e-06	0.0001387	0.00019362	1.86e-06	0.0	0.00144422	0.00026718	2.05e-06	704.39978678	699.67227689	701.55076562	-0.12935013	0.04649341	-0.31682988
0.43996	121.82157	5.31e-06	0.00013868	0.00019363	1.86e-06	0.0	0.00144423	0.00026718	2.05e-06	704.39833034	699.67300186	701.54988992	-0.12931274	0.04646192	-0.31682919
0.44001	121.83148	5.31e-06	0.00013867	0.00019365	1.86e-06	-0.0	0.00144423	0.00026719	2.05e-06	704.39687388	699.67372633	701.54901421	-0.12927536	0.04643043	-0.3168285
0.44007	121.84139	5.31e-06	0.00013865	0.00019367	1.86e-06	-0.0	0.00144423	0.00026719	2.05e-06	704.3954174	699.6744503	701.54813848	-0.12923798	0.04639895	-0.31682781
0.44012	121.85129	5.3e-06	0.00013863	0.00019369	1.86e-06	-0.0	0.00144423	0.00026719	2.05e-06	704.39396091	699.67517377	701.54726273	-0.1292006	0.04636748	-0.31682713
0.44018	121.86119	5.3e-06	0.00013861	0.00019371	1.86e-06	0.0	0.00144424	0.00026719	2.05e-06	704.39250439	699.67589674	701.54638696	-0.12916321	0.04633602	-0.31682644
0.44023	121.87109	5.3e-06	0.00013859	0.00019372	1.86e-06	0.0	0.00144424	0.00026719	2.05e-06	704.39104786	699.67661922	701.54551117	-0.12912583	0.04630457	-0.31682575
0.44029	121.88098	5.29e-06	0.00013858	0.00019374	1.86e-06	0.0	0.00144424	0.00026719	2.05e-06	704.38959132	699.6773412	701.54463536	-0.12908845	0.04627312	-0.31682506
0.44034	121.89088	5.29e-06	0.00013856	0.00019376	1.86e-06	-0.0	0.00144424	0.00026719	2.05e-06	704.38813475	699.67806268	701.54375953	-0.12905107	0.04624168	-0.31682437
0.4404	121.90077	5.29e-06	0.00013854	0.00019378	1.86e-06	-0.0	0.00144425	0.00026719	2.05e-06	704.38667817	699.67878366	701.54288368	-0.12901369	0.04621025	-0.31682369
0.44045	121.91066	5.28e-06	0.00013852	0.0001938	1.86e-06	0.0	0.00144425	0.00026719	2.05e-06	704.38522157	699.67950414	701.54200781	-0.12897631	0.04617882	-0.316823
0.45051	123.68084	4.74e-06	0.00013545	0.00019694	1.77e-06	-0.0	0.00144464	0.00026735	2.05e-06	704.11857475	699.8031167	701.38136573	-0.12215191	0.04055693	-0.31669683
0.45057	123.69029	4.74e-06	0.00013543	0.00019696	1.77e-06	0.0	0.00144465	0.00026735	2.05e-06	704.11711809	699.80374794	701.38048581	-0.12211475	0.0405269	-0.31669614
0.45062	123.69974	4.74e-06	0.00013542	0.00019697	1.77e-06	0.0	0.00144465	0.00026735	2.05e-06	704.11566145	699.8043787	701.37960587	-0.12207758	0.04049688	-0.31669545
0.45068	123.70919	4.73e-06	0.0001354	0.00019699	1.77e-06	0.0	0.00144465	0.00026735	2.05e-06	704.11420482	699.80500898	701.3787259	-0.12204041	0.04046686	-0.31669476
0.45073	123.71863	4.73e-06	0.00013538	0.00019701	1.77e-06	-0.0	0.00144465	0.00026735	2.05e-06	704.1127482	699.8056388	701.37784591	-0.12200325	0.04043685	-0.31669406
0.45079	123.72808	4.73e-06	0.00013537	0.00019702	1.77e-06	-0.0	0.00144465	0.00026735	2.05e-06	704.1112916	699.80626814	701.3769659	-0.12196609	0.04040686	-0.31669337
0.45084	123.73752	4.73e-06	0.00013535	0.00019704	1.77e-06	-0.0	0.00144466	0.00026736	2.05e-06	704.10983501	699.80689701	701.37608586	-0.12192893	0.04037686	-0.31669268
0.4509	123.74695	4.72e-06	0.00013534	0.00019706	1.77e-06	0.0	0.00144466	0.00026736	2.05e-06	704.10837844	699.80752541	701.3752058	-0.12189177	0.04034688	-0.31669199
0.45095	123.75639	4.72e-06	0.00013532	0.00019707	1.77e-06	0.0	0.00144466	0.00026736	2.05e-06	704.10692187	699.80815333	701.37432571	-0.12185462	0.0403169	-0.3166913
0.45101	123.76582	4.72e-06	0.0001353	0.00019709	1.77e-06	0.0	0.00144466	0.00026736	2.05e-06	704.10546533	699.80878079	701.3734456	-0.12181746	0.04028693	-0.31669061
0.45106	123.77525	4.72e-06	0.00013529	0.00019711	1.77e-06	-0.0	0.00144466	0.00026736	2.05e-06	704.10400879	699.80940777	701.37256547	-0.12178031	0.04025697	-0.31668992
0.45112	123.78468	4.71e-06	0.00013527	0.00019712	1.77e-06	-0.0	0.00144467	0.00026736	2.05e-06	704.10255228	699.81003428	701.37168531	-0.12174316	0.04022701	-0.31668923
0.45117	123.79411	4.71e-06	0.00013526	0.00019714	1.77e-06	0.0	0.00144467	0.00026736	2.05e-06	704.10109577	699.81066032	701.37080512	-0.12170601	0.04019706	-0.31668853
0.45123	123.80353	4.71e-06	0.00013524	0.00019716	1.77e-06	0.0	0.00144467	0.00026736	2.05e-06	704.09963928	699.81128589	701.36992491	-0.12166886	0.04016712	-0.31668784
0.45128	123.81295	4.71e-06	0.00013522	0.00019717	1.77e-06	0.0	0.00144467	0.00026736	2.05e-06	704.09818281	699.81191098	701.36904468	-0.12163171	0.04013719	-0.31668715
0.45134	123.82237	4.7e-06	0.00013521	0.00019719	1.77e-06	-0.0	0.00144467	0.00026736	2.05e-06	704.09672635	699.81253561	701.36816442	-0.12159457	0.04010726	-0.31668646
0.45139	123.83178	4.7e-06	0.00013519	0.0001972	1.77e-06	-0.0	0.00144468	0.00026736	2.05e-06	704.0952699	699.81315976	701.36728414	-0.12155742	0.04007734	-0.31668577
0.45145	123.8412	4.7e-06	0.00013518	0.00019722	1.77e-06	-0.0	0.00144468	0.00026736	2.05e-06	704.09381347	699.81378345	701.36640383	-0.12152028	0.04004743	-0.31668508
0.46151	125.5213	4.25e-06	0.00013237	0.00020009	1.69e-06	-0.0	0.00144501	0.0002675	2.05e-06	703.82764171	699.92011951	701.20487529	-0.11475516	0.03469486	-0.31655821
0.46157	125.53024	4.25e-06	0.00013235	0.0002001	1.69e-06	0.0	0.00144501	0.0002675	2.05e-06	703.82618961	699.92065867	701.20399014	-0.11471838	0.03466626	-0.31655752
0.46162	125.53918	4.24e-06	0.00013234	0.00020012	1.69e-06	0.0	0.00144501	0.0002675	2.05e-06	703.82473754	699.92119738	701.20310497	-0.11468159	0.03463767	-0.31655682
0.46168	125.54812	4.24e-06	0.00013232	0.00020013	1.69e-06	0.0	0.00144501	0.0002675	2.05e-06	703.8232855	699.92173564	701.20221977	-0.11464481	0.03460908	-0.31655613
0.46173	125.55705	4.24e-06	0.00013231	0.00020015	1.69e-06	-0.0	0.00144501	0.0002675	2.05e-06	703.82183349	699.92227345	701.20133455	-0.11460803	0.0345805	-0.31655543
0.46179	125.56598	4.24e-06	0.00013229	0.00020016	1.69e-06	-0.0	0.00144502	0.0002675	2.05e-06	703.82038152	699.92281081	701.20044929	-0.11457126	0.03455193	-0.31655473
0.46184	125.57491	4.24e-06	0.00013228	0.00020018	1.69e-06	-0.0	0.00144502	0.0002675	2.05e-06	703.81892957	699.92334773	701.19956401	-0.11453448	0.03452337	-0.31655404
0.4619	125.58384	4.23e-06	0.00013226	0.00020019	1.69e-06	0.0	0.00144502	0.0002675	2.05e-06	703.81747765	699.9238842	701.1986787	-0.11449771	0.0344948	-0.31655334
0.46195	125.59276	4.23e-06	0.00013225	0.00020021	1.69e-06	0.0	0.00144502	0.00026751	2.05e-06	703.81602576	699.92442022	701.19779336	-0.11446094	0.03446625	-0.31655265
0.46201	125.60169	4.23e-06	0.00013223	0.00020022	1.69e-06	0.0	0.00144502	0.00026751	2.05e-06	703.8145739	699.92495579	701.19690799	-0.11442417	0.03443771	-0.31655195
0.46206	125.6106	4.23e-06	0.00013222	0.00020024	1.69e-06	-0.0	0.00144502	0.00026751	2.05e-06	703.81312207	699.92549092	701.1960226	-0.1143874	0.03440917	-0.31655126
0.46212	125.61952	4.22e-06	0.0001322	0.00020025	1.69e-06	-0.0	0.00144502	0.00026751	2.05e-06	703.81167027	699.9260256	701.19513717	-0.11435063	0.03438064	-0.31655056
0.46217	125.62843	4.22e-06	0.00013219	0.00020027	1.69e-06	-0.0	0.00144503	0.00026751	2.05e-06	703.81021851	699.92655983	701.19425172	-0.11431387	0.03435212	-0.31654987
0.46223	125.63735	4.22e-06	0.00013217	0.00020028	1.69e-06	0.0	0.00144503	0.00026751	2.05e-06	703.80876677	699.92709362	701.19336624	-0.11427711	0.03432359	-0.31654917
0.46228	125.64625	4.22e-06	0.00013216	0.0002003	1.69e-06	0.0	0.00144503	0.00026751	2.05e-06	703.80731507	699.92762696	701.19248073	-0.11424035	0.03429508	-0.31654848
0.46234	125.65516	4.21e-06	0.00013215	0.00020031	1.69e-06	0.0	0.00144503	0.00026751	2.05e-06	703.80586339	699.92815985	701.19159519	-0.1142036	0.03426658	-0.31654778
0.46239	125.66406	4.21e-06	0.00013213	0.00020033	1.69e-06	-0.0	0.00144503	0.00026751	2.05e-06	703.80441174	699.9286923	701.19070963	-0.11416684	0.03423808	-0.31654709
0.46245	125.67296	4.21e-06	0.00013212	0.00020034	1.69e-06	-0.0	0.00144503	0.00026751	2.05e-06	703.80296013	699.92922429	701.18982404	-0.11413009	0.03420959	-0.31654639
0.47251	127.2556	3.84e-06	0.00012956	0.00020294	1.62e-06	-0.0	0.00144531	0.00026763	2.05e-06	703.5378603	700.01918267	701.02726541	-0.10743661	0.02910864	-0.31641871
0.47257	127.26399	3.84e-06	0.00012955	0.00020296	1.62e-06	-0.0	0.00144531	0.00026763	2.05e-06	703.53641474	700.01963446	701.0263743	-0.1074002	0.02908137	-0.31641801
0.47262	127.27238	3.83e-06	0.00012954	0.00020297	1.62e-06	0.0	0.00144531	0.00026763	2.05e-06	703.53496921	700.02008582	701.02548317	-0.10736379	0.0290541	-0.31641731
0.47268	127.28076	3.83e-06	0.00012952	0.00020299	1.62e-06	0.0	0.00144531	0.00026763	2.05e-06	703.53352372	700.02053675	701.024592	-0.10732738	0.02902684	-0.31641661
0.47273	127.28914	3.83e-06	0.00012951	0.000203	1.62e-06	0.0	0.00144531	0.00026763	2.05e-06	703.53207826	700.02098726	701.0237008	-0.10729097	0.02899959	-0.31641591
0.47279	127.29752	3.83e-06	0.0001295	0.00020301	1.62e-06	0.0	0.00144531	0.00026763	2.05e-06	703.53063283	700.02143734	701.02280957	-0.10725447	0.0284528	-0.31641522
0.47284	127.3059	3.83e-06	0.00012948	0.00020303	1.62e-06	-0.0	0.00144532	0.00026763	2.05e-06	703.52918744	700.021879	701.02192025	-0.10721698	0.02200221	-0.31641456
0.4729	127.31427	3.82e-06	0.00012947	0.00020304	1.62e-06	-0.0	0.00144532	0.00026763	2.05e-06	703.52774213	700.02222135	701.02105494	-0.10718002	0.01869703	-0.31641388
0.47295	127.32264	3.82e-06	0.00012946	0.00020305	1.62e-06	-0.0	0.00144532	0.00026763	2.05e-06	703.52629687	700.0225128	701.02020186	-0.10714304	0.01545281	-0.3164132
0.47301	127.33101	3.82e-06	0.00012944	0.00020307	1.62e-06	-0.0	0.00144532	0.00026763	2.05e-06	703.52485167	700.0227543	701.01936079	-0.1071056	0.01428678	-0.31641253
0.47306	127.33937	3.82e-06	0.00012943	0.00020308	1.62e-06	-0.0	0.00144532	0.00026763	2.05e-06	703.52340654	700.02297784	701.01852394	-0.10706806	0.01401587	-0.31641187
0.47312	127.34773	3.82e-06	0.00012942	0.00020309	1.62e-06	-0.0	0.00144532	0.00026763	2.05e-06	703.5219615	700.02319721	701.01768797	-0.10702305	0.01393751	-0.31641108
0.47317	127.35609	3.82e-06	0.0001294	0.00020311	1.62e-06	-0.0	0.00144532	0.00026764	2.05e-06	703.52051655	700.02341537	701.01685213	-0.10697939	0.01392375	-0.31641032
0.47323	127.36444	3.81e-06	0.00012939	0.00020312	1.62e-06	-0.0	0.00144533	0.00026764	2.05e-06	703.5190717	700.0236333	701.01601618	-0.10689359	0.01390192	-0.31640882
0.47328	127.37279	3.81e-06	0.00012938	0.00020313	1.62e-06	-0.0	0.00144533	0.00026764	2.05e-06	703.51762704	700.02385089	701.01517999	-0.10683793	0.01388776	-0.31640785
0.47334	127.38114	3.81e-06	0.00012937	0.00020315	1.62e-06	0.0	0.00144533	0.00026764	2.05e-06	703.51618249	700.02406826	701.01434366	-0.10683793	0.01388776	-0.31640785
0.47339	127.38949	3.81e-06	0.00012935	0.00020316	1.62e-06	0.0	0.00144533	0.00026764	2.05e-06	703.51473795	700.02428562	701.01350732	-0.10683021	0.01388579	-0.31640772
0.47345	127.39783	3.81e-06	0.00012934	0.00020317	1.62e-06	0.0	0.00144533	0.00026764	2.05e-06	703.51329342	700.02450296	701.01267096	-0.10679952	0.01387799	-0.31640718
0.48351	128.87415	3.5e-06	0.00012704	0.00020551	1.56e-06	0.0	0.00144556	0.00026774	2.05e-06	703.25015746	700.06172282	700.85790272	-0.09999756	0.01214359	-0.31628567
0.48357	128.88194	3.5e-06	0.00012703	0.00020553	1.56e-06	0.0	0.00144556	0.00026774	2.05e-06	703.24872521	700.06191249	700.85704777	-0.09996162	0.01213442	-0.31628501
0.48362	128.88972	3.49e-06	0.00012702	0.00020554	1.56e-06	-0.0	0.00144556	0.00026774	2.05e-06	703.24729301	700.06210201	700.85619272	-0.09992554	0.01212521	-0.31628436
0.48368	128.89749	3.49e-06	0.000127	0.00020555	1.56e-06	-0.0	0.00144556	0.00026774	2.05e-06	703.24586086	700.06229139	700.85533757	-0.09988871	0.01211582	-0.31628368
0.48373	128.90527	3.49e-06	0.00012699	0.00020556	1.56e-06	-0.0	0.00144556	0.00026774	2.05e-06	703.24442877	700.06248061	700.85448232	-0.09985231	0.01210653	-0.31628302
0.48379	128.91304	3.49e-06	0.00012698	0.00020557	1.56e-06	-0.0	0.00144556	0.00026774	2.05e-06	703.24299672	700.06266969	700.85362697	-0.0998156	0.01209716	-0.31628235
0.48384	128.92081	3.49e-06	0.00012697	0.00020559	1.56e-06	-0.0	0.00144556	0.00026774	2.05e-06	703.24156473	700.06285862	700.85277152	-0.09977882	0.01208778	-0.31628168
0.4839	128.92857	3.49e-06	0.00012696	0.0002056	1.56e-06	-0.0	0.00144557	0.00026774	2.05e-06	703.24013279	700.06304741	700.85191598	-0.09974201	0.01207839	-0.31628101
0.48395	128.93633	3.48e-06	0.00012694	0.00020561	1.55e-06	-0.0	0.00144557	0.00026774	2.05e-06	703.2387009	700.06323604	700.85106033	-0.09969828	0.01206723	-0.31628021
0.48401	128.94409	3.48e-06	0.00012693	0.00020562	1.55e-06	-0.0	0.00144557	0.00026774	2.05e-06	703.23726907	700.0634245	700.85020456	-0.09961989	0.01204724	-0.31627878
0.48406	128.95184	3.48e-06	0.00012692	0.00020564	1.55e-06	-0.0	0.00144557	0.00026774	2.05e-06	703.23583735	700.06361264	700.84934858	-0.09960424	0.01204324	-0.31627849
0.48412	128.95959	3.48e-06	0.00012691	0.00020565	1.55e-06	-0.0	0.00144557	0.00026774	2.05e-06	703.23440565	700.06380072	700.84849256	-0.09954751	0.01202877	-0.31627746
0.48417	128.96734	3.48e-06	0.0001269	0.00020566	1.55e-06	-0.0	0.00144557	0.00026774	2.05e-06	703.23297402	700.06398857	700.84763638	-0.09952941	0.01202415	-0.31627713
0.48423	128.97509	3.48e-06	0.00012689	0.00020567	1.55e-06	0.0	0.00144557	0.00026775	2.05e-06	703.23154242	700.06417634	700.84678015	-0.09947513	0.01201031	-0.31627614
0.48428	128.98283	3.48e-06	0.00012687	0.00020568	1.55e-06	0.0	0.00144557	0.00026775	2.05e-06	703.2301109	700.0643639	700.84592378	-0.09945458	0.01200507	-0.31627576
0.48434	128.99057	3.47e-06	0.00012686	0.0002057	1.55e-06	0.0	0.00144557	0.00026775	2.05e-06	703.22867939	700.06455137	700.84506735	-0.09942011	0.01199628	-0.31627513
0.48439	128.9983	3.47e-06	0.00012685	0.00020571	1.55e-06	0.0	0.00144558	0.00026775	2.05e-06	703.22724794	700.06473871	700.84421083	-0.09938405	0.01198708	-0.31627447
0.48445	129.00603	3.47e-06	0.00012684	0.00020572	1.55e-06	0.0	0.00144558	0.00026775	2.05e-06	703.22581654	700.0649259	700.84335421	-0.09935952	0.01198082	-0.31627402
0.49451	130.36515	3.21e-06	0.00012479	0.0002078	1.5e-06	0.0	0.00144576	0.00026783	2.05e-06	702.96452478	700.09670496	700.68491641	-0.09264747	0.01027467	-0.31614948
0.49457	130.37226	3.21e-06	0.00012478	0.00020781	1.5e-06	0.0	0.00144576	0.00026783	2.05e-06	702.96309959	700.09686513	700.68404145	-0.09256475	0.01025377	-0.31614793
0.49462	130.37937	3.21e-06	0.00012477	0.00020782	1.5e-06	0.0	0.00144577	0.00026783	2.05e-06	702.96167444	700.09702497	700.68316627	-0.09256475	0.01025377	-0.31614793
0.49468	130.38648	3.21e-06	0.00012476	0.00020783	1.5e-06	0.0	0.00144577	0.00026783	2.05e-06	702.96024929	700.09718481	700.68229108	-0.09252188	0.01024294	-0.31614712
0.49473	130.39358	3.21e-06	0.00012475	0.00020784	1.5e-06	0.0	0.00144577	0.00026783	2.05e-06	702.95882416	700.09734448	700.68141578	-0.09248406	0.01023338	-0.31614641
0.49479	130.40067	3.21e-06	0.00012474	0.00020786	1.5e-06	0.0	0.00144577	0.00026784	2.05e-06	702.95739905	700.097504	700.68054038	-0.09245966	0.01022721	-0.31614595
0.49484	130.40777	3.21e-06	0.00012473	0.00020787	1.5e-06	0.0	0.00144577	0.00026784	2.05e-06	702.95597394	700.09766342	700.67966491	-0.09243525	0.01022105	-0.3161455
0.4949	130.41486	3.21e-06	0.00012472	0.00020788	1.5e-06	0.0	0.00144577	0.00026784	2.05e-06	702.95454885	700.09782275	700.67878937	-0.09240738	0.010214	-0.31614497
0.49495	130.42194	3.2e-06	0.00012471	0.00020789	1.5e-06	0.0	0.00144577	0.00026784	2.05e-06	702.95312378	700.09798196	700.67791376	-0.09237272	0.01020524	-0.31614432
0.49501	130.42903	3.2e-06	0.00012469	0.0002079	1.5e-06	0.0	0.00144577	0.00026784	2.05e-06	702.95169872	700.09814104	700.67703805	-0.09233666	0.01019614	-0.31614364
0.49506	130.4361	3.2e-06	0.00012468	0.00020791	1.5e-06	0.0	0.00144577	0.00026784	2.05e-06	702.95027367	700.09829998	700.67616225	-0.09230023	0.01018693	-0.31614296
0.49512	130.44318	3.2e-06	0.00012467	0.00020792	1.5e-06	0.0	0.00144577	0.00026784	2.05e-06	702.94884864	700.09845876	700.67528634	-0.09225344	0.01017511	-0.31614208
0.49517	130.45025	3.2e-06	0.00012466	0.00020793	1.5e-06	0.0	0.00144577	0.00026784	2.05e-06	702.94742364	700.09861737	700.67441031	-0.09219469	0.01016028	-0.31614097
0.49523	130.45732	3.2e-06	0.00012465	0.00020794	1.5e-06	0.0	0.00144578	0.00026784	2.05e-06	702.94599866	700.09877574	700.67353412	-0.09215111	0.01014927	-0.31614016
0.49528	130.46438	3.2e-06	0.00012464	0.00020795	1.5e-06	0.0	0.00144578	0.00026784	2.05e-06	702.9445737	700.09893393	700.67265781	-0.09210512	0.01013766	-0.31613929
0.49534	130.47145	3.2e-06	0.00012463	0.00020796	1.5e-06	0.0	0.00144578	0.00026784	2.05e-06	702.94314876	700.09909195	700.67178137	-0.09204083	0.01012144	-0.31613808
0.49539	130.4785	3.19e-06	0.00012462	0.00020797	1.5e-06	0.0	0.00144578	0.00026784	2.05e-06	702.94172384	700.0992497	700.67090476	-0.09204083	0.01012144	-0.31613808
0.49545	130.48556	3.19e-06	0.00012461	0.00020798	1.5e-06	0.0	0.00144578	0.00026784	2.05e-06	702.94029893	700.09940746	700.67002815	-0.09202965	0.01011861	-0.31613787
0.50551	131.71364	2.98e-06	0.00012282	0.00020981	1.45e-06	0.0	0.00144593	0.00026791	2.05e-06	702.67961107	700.12586289	700.50793238	-0.08530655	0.00844004	-0.31601083
0.50556	131.71999	2.98e-06	0.00012281	0.00020982	1.45e-06	0.0	0.00144593	0.00026791	2.05e-06	702.67818591	700.12599425	700.50703733	-0.08526938	0.00843089	-0.31601013
0.50562	131.72634	2.98e-06	0.0001228	0.00020983	1.45e-06	-0.0	0.00144593	0.00026791	2.05e-06	702.67676073	700.12612547	700.50614218	-0.08523221	0.00842174	-0.31600942
0.50567	131.73269	2.98e-06	0.00012279	0.00020983	1.45e-06	-0.0	0.00144594	0.00026791	2.05e-06	702.67533553	700.12625655	700.50524693	-0.08519504	0.00841259	-0.31600872
0.50573	131.73903	2.98e-06	0.00012278	0.00020984	1.45e-06	-0.0	0.00144594	0.00026791	2.05e-06	702.67391032	700.12638748	700.50435157	-0.08515785	0.00840344	-0.31600802
0.50578	131.74536	2.98e-06	0.00012277	0.00020985	1.45e-06	-0.0	0.00144594	0.00026791	2.05e-06	702.67248508	700.12651827	700.50345612	-0.08512066	0.00839429	-0.31600731
0.50584	131.7517	2.98e-06	0.00012276	0.00020986	1.45e-06	-0.0	0.00144594	0.00026791	2.05e-06	702.67105983	700.12664891	700.50256056	-0.08508346	0.00838514	-0.31600661
0.50589	131.75803	2.98e-06	0.00012275	0.00020987	1.45e-06	0.0	0.00144594	0.00026792	2.05e-06	702.66963455	700.12677941	700.5016649	-0.08504627	0.00837599	-0.31600591
0.50595	131.76435	2.97e-06	0.00012274	0.00020988	1.45e-06	0.0	0.00144594	0.00026792	2.05e-06	702.66820926	700.12690977	700.50076914	-0.08500906	0.00836684	-0.3160052
0.506	131.77067	2.97e-06	0.00012273	0.00020989	1.45e-06	0.0	0.00144594	0.00026792	2.05e-06	702.66678394	700.12703999	700.49987327	-0.08497184	0.00835769	-0.3160045
0.50606	131.77699	2.97e-06	0.00012272	0.0002099	1.45e-06	0.0	0.00144594	0.00026792	2.05e-06	702.66535861	700.12717006	700.4989773	-0.08493462	0.00834854	-0.3160038
0.50611	131.7833	2.97e-06	0.00012271	0.00020991	1.45e-06	-0.0	0.00144594	0.00026792	2.05e-06	702.66393325	700.12729999	700.49808123	-0.0848974	0.00833939	-0.31600309
0.50617	131.78961	2.97e-06	0.00012271	0.00020992	1.45e-06	-0.0	0.00144594	0.00026792	2.05e-06	702.66250788	700.12742978	700.49718506	-0.08486017	0.00833025	-0.31600239
0.50622	131.79592	2.97e-06	0.0001227	0.00020993	1.45e-06	-0.0	0.00144594	0.00026792	2.05e-06	702.66108248	700.12755942	700.49628878	-0.08482294	0.0083211	-0.31600168
0.50628	131.80222	2.97e-06	0.00012269	0.00020994	1.45e-06	-0.0	0.00144594	0.00026792	2.05e-06	702.65965706	700.12768892	700.4953924	-0.08478569	0.00831195	-0.31600098
0.50633	131.80852	2.97e-06	0.00012268	0.00020995	1.45e-06	-0.0	0.00144594	0.00026792	2.05e-06	702.65823162	700.12781827	700.49449592	-0.08474845	0.0083028	-0.31600028
0.50639	131.81481	2.97e-06	0.00012267	0.00020995	1.45e-06	0.0	0.00144595	0.00026792	2.05e-06	702.65680616	700.12794748	700.49359934	-0.08471119	0.00829366	-0.31599957
0.50644	131.8211	2.97e-06	0.00012266	0.00020996	1.45e-06	0.0	0.00144595	0.00026792	2.05e-06	702.65538068	700.12807655	700.49270265	-0.08467394	0.00828451	-0.31599887
0.5065	131.82738	2.96e-06	0.00012265	0.00020997	1.45e-06	0.0	0.00144595	0.00026792	2.05e-06	702.65395518	700.12820548	700.49180587	-0.08463666	0.00827537	-0.31599816
0.51651	132.89977	2.8e-06	0.00012113	0.00021152	1.41e-06	-0.0	0.00144607	0.00026798	2.05e-06	702.393934	700.1492909	700.32685169	-0.07771304	0.00661395	-0.3158686
0.51656	132.90525	2.79e-06	0.00012112	0.00021153	1.41e-06	-0.0	0.00144607	0.00026798	2.05e-06	702.39250091	700.1493937	700.32593559	-0.07767396	0.00660482	-0.31586788
0.51662	132.91072	2.79e-06	0.00012111	0.00021154	1.41e-06	-0.0	0.00144607	0.00026798	2.05e-06	702.39106775	700.14949637	700.32501938	-0.07763488	0.0065957	-0.31586716
0.51667	132.91619	2.79e-06	0.0001211	0.00021154	1.41e-06	-0.0	0.00144607	0.00026798	2.05e-06	702.38963453	700.14959889	700.32410306	-0.07759575	0.00658657	-0.31586644
0.51673	132.92166	2.79e-06	0.0001211	0.00021155	1.41e-06	-0.0	0.00144607	0.00026798	2.05e-06	702.38820125	700.14970127	700.32318663	-0.07755663	0.00657744	-0.31586572
0.51678	132.92712	2.79e-06	0.00012109	0.00021156	1.41e-06	0.0	0.00144607	0.00026798	2.05e-06	702.3867679	700.1498035	700.32227009	-0.07751751	0.00656832	-0.315865
0.51684	132.93257	2.79e-06	0.00012108	0.00021157	1.41e-06	0.0	0.00144607	0.00026798	2.05e-06	702.3853345	700.1499056	700.32135345	-0.07747836	0.00655919	-0.31586428
0.51689	132.93803	2.79e-06	0.00012107	0.00021157	1.41e-06	0.0	0.00144607	0.00026798	2.05e-06	702.38390103	700.15000755	700.32043669	-0.0774392	0.00655006	-0.31586356
0.51695	132.94347	2.79e-06	0.00012107	0.00021158	1.41e-06	0.0	0.00144607	0.00026798	2.05e-06	702.38246749	700.15010936	700.31951982	-0.07740001	0.00654094	-0.31586284
0.517	132.94891	2.79e-06	0.00012106	0.00021159	1.41e-06	0.0	0.00144608	0.00026798	2.05e-06	702.3810339	700.15021102	700.31860284	-0.0773608	0.00653181	-0.31586212
0.51706	132.95435	2.79e-06	0.00012105	0.0002116	1.41e-06	-0.0	0.00144608	0.00026798	2.05e-06	702.37960023	700.15031255	700.31768575	-0.07732161	0.00652268	-0.3158614
0.51711	132.95978	2.79e-06	0.00012104	0.00021161	1.41e-06	-0.0	0.00144608	0.00026798	2.05e-06	702.37816651	700.15041393	700.31676856	-0.07728239	0.00651355	-0.31586068
0.51717	132.96521	2.79e-06	0.00012104	0.00021161	1.41e-06	-0.0	0.00144608	0.00026798	2.05e-06	702.37673272	700.15051517	700.31585125	-0.07724315	0.00650442	-0.31585996
0.51722	132.97063	2.79e-06	0.00012103	0.00021162	1.41e-06	-0.0	0.00144608	0.00026798	2.05e-06	702.37529886	700.15061626	700.31493383	-0.07720388	0.0064953	-0.31585924
0.51728	132.97605	2.78e-06	0.00012102	0.00021163	1.41e-06	-0.0	0.00144608	0.00026798	2.05e-06	702.37386494	700.15071722	700.31401631	-0.07716459	0.00648617	-0.31585852
0.51733	132.98147	2.78e-06	0.00012101	0.00021164	1.41e-06	-0.0	0.00144608	0.00026798	2.05e-06	702.37243096	700.15081803	700.31309867	-0.07712532	0.00647704	-0.3158578
0.51739	132.98687	2.78e-06	0.000121	0.00021164	1.41e-06	0.0	0.00144608	0.00026798	2.05e-06	702.37099691	700.1509187	700.31218092	-0.07708603	0.00646791	-0.31585708
0.51744	132.99228	2.78e-06	0.000121	0.00021165	1.41e-06	0.0	0.00144608	0.00026798	2.05e-06	702.36956279	700.15101923	700.31126306	-0.07704672	0.00645878	-0.31585636
0.5175	132.99768	2.78e-06	0.00012099	0.00021166	1.41e-06	0.0	0.00144608	0.00026798	2.05e-06	702.36812861	700.15111961	700.31034509	-0.07700738	0.00644965	-0.31585564
0.52751	133.89507	2.65e-06	0.00011975	0.00021292	1.38e-06	0.0	0.00144618	0.00026803	2.05e-06	702.10576596	700.16701234	700.14136566	-0.06949697	0.00477947	-0.31572291
0.52756	133.8995	2.65e-06	0.00011974	0.00021293	1.38e-06	0.0	0.00144618	0.00026803	2.05e-06	702.10431569	700.16708655	700.14042622	-0.06945305	0.0047702	-0.31572217
0.52762	133.90393	2.65e-06	0.00011973	0.00021293	1.38e-06	0.0	0.00144618	0.00026803	2.05e-06	702.1028653	700.16716062	700.13948666	-0.06940916	0.00476094	-0.31572144
0.52767	133.90834	2.65e-06	0.00011973	0.00021294	1.38e-06	0.0	0.00144618	0.00026803	2.05e-06	702.1014148	700.16723455	700.13854696	-0.0693653	0.00475168	-0.3157207
0.52773	133.91276	2.65e-06	0.00011972	0.00021294	1.38e-06	-0.0	0.00144618	0.00026803	2.05e-06	702.0999642	700.16730833	700.13760714	-0.06932141	0.00474242	-0.31571996
0.52778	133.91717	2.65e-06	0.00011972	0.00021295	1.38e-06	-0.0	0.00144618	0.00026803	2.05e-06	702.09851348	700.16738196	700.1366672	-0.06927743	0.00473315	-0.31571922
0.52784	133.92157	2.65e-06	0.00011971	0.00021296	1.38e-06	-0.0	0.00144618	0.00026803	2.05e-06	702.09706265	700.16745545	700.13572712	-0.06923341	0.00472389	-0.31571848
0.52789	133.92596	2.65e-06	0.0001197	0.00021296	1.38e-06	-0.0	0.00144618	0.00026803	2.05e-06	702.09561171	700.1675288	700.13478692	-0.06918931	0.00471462	-0.31571774
0.52795	133.93035	2.65e-06	0.0001197	0.00021297	1.38e-06	-0.0	0.00144618	0.00026803	2.05e-06	702.09416067	700.167602	700.13384659	-0.06914514	0.00470535	-0.31571701
0.528	133.93474	2.64e-06	0.00011969	0.00021297	1.38e-06	-0.0	0.00144618	0.00026803	2.05e-06	702.09270951	700.16767506	700.13290613	-0.06910104	0.00469608	-0.31571627
0.52806	133.93911	2.64e-06	0.00011969	0.00021298	1.38e-06	0.0	0.00144618	0.00026803	2.05e-06	702.09125823	700.16774798	700.13196555	-0.06905694	0.00468681	-0.31571553
0.52811	133.94349	2.64e-06	0.00011968	0.00021299	1.38e-06	0.0	0.00144618	0.00026803	2.05e-06	702.08980685	700.16782075	700.13102484	-0.06901272	0.00467753	-0.31571479
0.52817	133.94785	2.64e-06	0.00011967	0.00021299	1.38e-06	0.0	0.00144618	0.00026803	2.05e-06	702.08835535	700.16789337	700.13008399	-0.06896849	0.00466826	-0.31571405
0.52822	133.95221	2.64e-06	0.00011967	0.000213	1.38e-06	0.0	0.00144618	0.00026803	2.05e-06	702.08690375	700.16796586	700.12914303	-0.06892421	0.00465898	-0.31571331
0.52828	133.95657	2.64e-06	0.00011966	0.00021301	1.38e-06	0.0	0.00144618	0.00026803	2.05e-06	702.08545203	700.16803819	700.12820193	-0.06887975	0.0046497	-0.31571257
0.52833	133.96092	2.64e-06	0.00011966	0.00021301	1.38e-06	0.0	0.00144618	0.00026803	2.05e-06	702.08400019	700.16811039	700.1272607	-0.06883539	0.00464042	-0.31571183
0.52839	133.96526	2.64e-06	0.00011965	0.00021302	1.38e-06	-0.0	0.00144618	0.00026804	2.05e-06	702.08254825	700.16818243	700.12631935	-0.06879104	0.00463114	-0.31571109
0.52844	133.96959	2.64e-06	0.00011964	0.00021302	1.38e-06	-0.0	0.00144618	0.00026804	2.05e-06	702.08109619	700.16825434	700.12537787	-0.06874663	0.00462186	-0.31571035
0.5285	133.97393	2.64e-06	0.00011964	0.00021303	1.38e-06	-0.0	0.00144618	0.00026804	2.05e-06	702.07964402	700.1683261	700.12443626	-0.06870216	0.00461257	-0.31570961
0.53851	134.65294	2.55e-06	0.00011872	0.00021396	1.35e-06	-0.0	0.00144625	0.00026807	2.05e-06	701.81333505	700.17894563	699.9507215	-0.0596016	0.00287811	-0.31557317
0.53856	134.65601	2.55e-06	0.00011871	0.00021397	1.35e-06	-0.0	0.00144625	0.00026807	2.05e-06	701.81186089	700.17899028	699.9497527	-0.05954352	0.00286819	-0.31557241
0.53862	134.65907	2.54e-06	0.00011871	0.00021397	1.35e-06	-0.0	0.00144625	0.00026807	2.05e-06	701.81038664	700.17903478	699.94878372	-0.05948543	0.00285827	-0.31557165
0.53867	134.66212	2.54e-06	0.00011871	0.00021397	1.35e-06	-0.0	0.00144625	0.00026807	2.05e-06	701.80891228	700.17907913	699.94781457	-0.05942732	0.00284835	-0.31557088
0.53873	134.66516	2.54e-06	0.0001187	0.00021398	1.35e-06	-0.0	0.00144625	0.00026807	2.05e-06	701.80743781	700.17912332	699.94684524	-0.05936722	0.00283833	-0.31557012
0.53878	134.66819	2.54e-06	0.0001187	0.00021398	1.35e-06	-0.0	0.00144625	0.00026807	2.05e-06	701.80596326	700.17916735	699.94587572	-0.05930845	0.00282838	-0.31556936
0.53884	134.67122	2.54e-06	0.00011869	0.00021399	1.35e-06	-0.0	0.00144625	0.00026807	2.05e-06	701.80448861	700.17921124	699.94490603	-0.05924969	0.00281842	-0.3155686
0.53889	134.67424	2.54e-06	0.00011869	0.00021399	1.35e-06	-0.0	0.00144625	0.00026807	2.05e-06	701.80301386	700.17925496	699.94393615	-0.05919092	0.00280847	-0.31556784
0.53895	134.67725	2.54e-06	0.00011869	0.00021399	1.35e-06	-0.0	0.00144626	0.00026807	2.05e-06	701.80153901	700.17929853	699.9429661	-0.05913206	0.00279851	-0.31556708
0.539	134.68025	2.54e-06	0.00011868	0.000214	1.35e-06	-0.0	0.00144626	0.00026807	2.05e-06	701.80006407	700.17934195	699.94199586	-0.0590711	0.00278845	-0.31556631
0.53906	134.68324	2.54e-06	0.00011868	0.000214	1.35e-06	-0.0	0.00144626	0.00026807	2.05e-06	701.79858904	700.17938521	699.94102544	-0.05901158	0.00277845	-0.31556555
0.53911	134.68622	2.54e-06	0.00011867	0.00021401	1.35e-06	-0.0	0.00144626	0.00026807	2.05e-06	701.79711391	700.17942832	699.94005483	-0.05895205	0.00276846	-0.31556479
0.53917	134.6892	2.54e-06	0.00011867	0.00021401	1.35e-06	-0.0	0.00144626	0.00026807	2.05e-06	701.79563869	700.17947127	699.93908404	-0.05889253	0.00275847	-0.31556403
0.53922	134.69217	2.54e-06	0.00011867	0.00021401	1.35e-06	-0.0	0.00144626	0.00026807	2.05e-06	701.79416337	700.17951406	699.93811307	-0.05883285	0.00274847	-0.31556326
0.53928	134.69513	2.54e-06	0.00011866	0.00021402	1.35e-06	-0.0	0.00144626	0.00026807	2.05e-06	701.79268796	700.1795567	699.93714192	-0.05877116	0.00273837	-0.3155625
0.53933	134.69808	2.54e-06	0.00011866	0.00021402	1.35e-06	0.0	0.00144626	0.00026807	2.05e-06	701.79121247	700.17959919	699.93617058	-0.05871087	0.00272833	-0.31556174
0.53939	134.70102	2.54e-06	0.00011865	0.00021403	1.35e-06	0.0	0.00144626	0.00026807	2.05e-06	701.78973689	700.17964152	699.93519905	-0.05865059	0.0027183	-0.31556097
0.53944	134.70395	2.54e-06	0.00011865	0.00021403	1.35e-06	0.0	0.00144626	0.00026807	2.05e-06	701.78826122	700.17968369	699.93422733	-0.05859031	0.00270827	-0.31556021
0.5395	134.70688	2.54e-06	0.00011865	0.00021403	1.35e-06	0.0	0.00144626	0.00026807	2.05e-06	701.78678546	700.1797257	699.93325543	-0.05852966	0.00269822	-0.31555945
0.54951	135.06298	2.49e-06	0.00011817	0.00021451	1.34e-06	-0.0	0.00144629	0.00026809	2.05e-06	701.52204294	700.18445907	699.75193331	-0.03693653	0.00028211	-0.31541701
0.54956	135.06355	2.49e-06	0.00011817	0.00021451	1.34e-06	-0.0	0.00144629	0.00026809	2.05e-06	701.52074911	700.18446346	699.75088998	-0.03644992	0.00024759	-0.31541619
0.54962	135.06409	2.49e-06	0.00011817	0.00021452	1.34e-06	-0.0	0.00144629	0.00026809	2.05e-06	701.5194663	700.18446733	699.74984496	-0.03592533	0.00021084	-0.31541537
0.54967	135.06461	2.49e-06	0.00011817	0.00021452	1.34e-06	-0.0	0.00144629	0.00026809	2.05e-06	701.5181957	700.18447062	699.74879812	-0.03535373	0.00017133	-0.31541455
0.54973	135.06509	2.49e-06	0.00011817	0.00021452	1.34e-06	-0.0	0.00144629	0.00026809	2.05e-06	701.5169388	700.1844733	699.7477493	-0.03472431	0.00012841	-0.31541372
0.54978	135.06554	2.49e-06	0.00011817	0.00021452	1.34e-06	-0.0	0.00144629	0.00026809	2.05e-06	701.51569746	700.18447532	699.74669828	-0.03402363	8.129e-05	-0.3154129
0.54984	135.06596	2.49e-06	0.00011817	0.00021452	1.34e-06	-0.0	0.00144629	0.00026809	2.05e-06	701.51447401	700.18447661	699.74564482	-0.03323219	2.881e-05	-0.31541207
0.54989	135.06634	2.49e-06	0.00011817	0.00021452	1.34e-06	-0.0	0.00144629	0.00026809	2.05e-06	701.51327143	700.18447709	699.74458859	-0.03231645	-3.103e-05	-0.31541124
0.54995	135.06668	2.49e-06	0.00011817	0.00021452	1.34e-06	-0.0	0.00144629	0.00026809	2.05e-06	701.51209389	700.18447665	699.74352917	-0.03122596	-0.00010123	-0.3154104
0.55	135.06697	2.49e-06	0.00011817	0.00021452	1.34e-06	-0.0	0.00144629	0.00026809	2.05e-06	701.51094731	700.18447512	699.74246593	1666.70433263	112.58855727	180.96694477
