# Supplementary material for: Dataset for the simulated biomass pyrolysis in rotary kilns with varying particle residence time distributions
Source: Data Brief. 2021 Nov 23;39:107603. doi: 10.1016/j.dib.2021.107603 (PMC8633881; doi:10.1016/j.dib.2021.107603)
Supplement: Supplementary Data S1 — Supplementary Raw Research Data. This is open data under the CC BY license http://creativecommons.org/licenses/by/4.0/ [file mmc1.zip › supplementary/112/logFiles/log_Pe70]

l,m	Tau,s	F_w,kg/s	F_is,kg/s	F_c,kg/s	F_rt,kg/s	F_w_wet,kg/s	F_it,kg/s	F_g,kg/s	F_H2O_g,kg/s	T_b,K	T_g,K	T_w,K	q_bed,kW/m	q_gas,kW/m	q_loss,kW/m
5e-05	0.00931	0.0	0.0	0.0	0.0	0.00205258	0.0	0.0	0.0	298.62238593	300.54773622	833.01825256	31.71706929	3.02706113	-0.42003286
0.00011	0.02793	0.0	0.0	0.0	0.0	0.00205258	0.0	0.0	0.0	299.09416603	302.94114192	832.88664336	31.68468791	3.02260327	-0.41992955
0.00016	0.04654	0.0	0.0	0.0	0.0	0.00205258	0.0	0.0	0.0	299.5653413	305.33018288	832.75517242	31.65235205	3.01808753	-0.41982634
0.00022	0.06516	0.0	0.0	0.0	0.0	0.00205258	0.0	0.0	0.0	300.03591292	307.71481817	832.62383979	31.62006051	3.01351541	-0.41972324
0.00027	0.08377	0.0	0.0	0.0	0.0	0.00205258	0.0	0.0	0.0	300.505882	310.09500796	832.49264552	31.58781342	3.00888562	-0.41962026
0.00033	0.10239	0.0	0.0	0.0	0.0	0.00205258	0.0	0.0	0.0	300.9752497	312.47071162	832.36158965	31.55560946	3.00420154	-0.41951738
0.00038	0.121	0.0	0.0	0.0	0.0	0.00205258	0.0	0.0	0.0	301.4440171	314.84189077	832.23067223	31.52344895	2.99946087	-0.41941461
0.00044	0.13961	0.0	0.0	0.0	0.0	0.00205258	0.0	0.0	0.0	301.91218532	317.20850557	832.0998933	31.49133177	2.99465892	-0.41931196
0.00049	0.15823	0.0	0.0	0.0	0.0	0.00205258	0.0	0.0	0.0	302.37975545	319.57051337	831.96925294	31.45925813	2.98980454	-0.41920941
0.0105	3.53603	5e-08	0.0	0.0	0.0	0.00205254	0.0	0.0	0.0	378.51009912	637.72108362	810.54683817	26.23640432	1.36592697	-0.40239433
0.01056	3.55453	5e-08	0.0	0.0	0.0	0.00205254	0.0	0.0	0.0	378.88380038	638.7501606	810.44202465	26.21040008	1.35598641	-0.40231207
0.01061	3.57304	5e-08	0.0	0.0	0.0	0.00205254	0.0	0.0	0.0	379.25705712	639.77160201	810.33734597	26.18441794	1.34607822	-0.40222991
0.01067	3.59154	5e-08	0.0	0.0	0.0	0.00205253	0.0	0.0	0.0	379.62986992	640.78543559	810.23280192	26.15845779	1.33620311	-0.40214786
0.01072	3.61005	5e-08	0.0	0.0	0.0	0.00205253	0.0	0.0	0.0	380.00223937	641.79168957	810.12839231	26.13251952	1.3263618	-0.40206591
0.01078	3.62855	5e-08	0.0	0.0	0.0	0.00205253	0.0	0.0	0.0	380.37416603	642.79039269	810.02411691	26.10660301	1.31655502	-0.40198407
0.01083	3.64705	5e-08	0.0	0.0	0.0	0.00205253	0.0	0.0	0.0	380.74565047	643.78157421	809.91997552	26.08070817	1.3067835	-0.40190234
0.01089	3.66555	6e-08	0.0	0.0	0.0	0.00205253	0.0	0.0	0.0	381.11669326	644.76526389	809.81596792	26.05485231	1.29694287	-0.40182069
0.01094	3.68406	6e-08	0.0	0.0	0.0	0.00205253	0.0	0.0	0.0	381.48729528	645.74140927	809.71209424	26.02901564	1.2871525	-0.40173914
0.011	3.70256	6e-08	0.0	0.0	0.0	0.00205252	0.0	0.0	0.0	381.85745704	646.71005181	809.60835419	26.00319136	1.27745337	-0.40165772
0.01105	3.72106	6e-08	0.0	0.0	0.0	0.00205252	0.0	0.0	0.0	382.22717895	647.67126519	809.50474741	25.97738883	1.26778914	-0.4015764
0.01111	3.73956	6e-08	0.0	0.0	0.0	0.00205252	0.0	0.0	0.0	382.59646159	648.62507865	809.40127368	25.95160797	1.25816041	-0.40149518
0.01116	3.75806	7e-08	0.0	0.0	0.0	0.00205252	0.0	0.0	0.0	382.9653055	649.57152186	809.29793277	25.92584868	1.24856778	-0.40141407
0.01122	3.77655	7e-08	0.0	0.0	0.0	0.00205252	0.0	0.0	0.0	383.33371126	650.5106249	809.19472448	25.90011087	1.23901188	-0.40133306
0.01127	3.79505	7e-08	0.0	0.0	0.0	0.00205252	0.0	0.0	0.0	383.70167942	651.44241828	809.09164859	25.87439446	1.2294933	-0.40125216
0.01133	3.81355	7e-08	0.0	0.0	0.0	0.00205251	0.0	0.0	0.0	384.06921055	652.36693292	808.98870488	25.84869933	1.22001266	-0.40117136
0.01138	3.83205	7e-08	0.0	0.0	0.0	0.00205251	0.0	0.0	0.0	384.4363052	653.28420017	808.88589312	25.82302542	1.21057057	-0.40109067
0.01144	3.85054	8e-08	0.0	0.0	0.0	0.00205251	0.0	0.0	0.0	384.80296393	654.19425179	808.78321309	25.79737262	1.20116764	-0.40101008
0.01149	3.86904	8e-08	0.0	0.0	0.0	0.00205251	0.0	0.0	0.0	385.16918728	655.09711998	808.68066456	25.77174084	1.19180447	-0.40092959
0.0215	7.2253	5.01e-06	0.0	0.0	0.0	0.00204757	0.0	0.0	1e-08	445.09072962	733.82318463	791.96712857	21.44023023	0.17975282	-0.38781072
0.02156	7.24368	5.11e-06	0.0	0.0	0.0	0.00204747	0.0	0.0	1e-08	445.38564211	733.95606964	791.88475981	21.41824919	0.17736525	-0.38774606
0.02161	7.26207	5.2e-06	0.0	0.0	0.0	0.00204738	0.0	0.0	1e-08	445.68020688	734.08716594	791.80248251	21.39628832	0.17500062	-0.38768147
0.02167	7.28045	5.29e-06	0.0	0.0	0.0	0.00204729	0.0	0.0	1e-08	445.97442436	734.21649052	791.72029649	21.37434763	0.17265874	-0.38761696
0.02172	7.29884	5.39e-06	0.0	0.0	0.0	0.00204719	0.0	0.0	1e-08	446.26829497	734.34406025	791.63820159	21.35242712	0.1703394	-0.38755252
0.02178	7.31722	5.48e-06	0.0	0.0	0.0	0.00204709	0.0	0.0	1e-08	446.56181912	734.46989182	791.55619766	21.3305267	0.16804311	-0.38748815
0.02183	7.3356	5.58e-06	0.0	0.0	0.0	0.002047	0.0	0.0	1e-08	446.85499725	734.59400236	791.47428453	21.30864591	0.1657727	-0.38742385
0.02189	7.35399	5.68e-06	0.0	0.0	0.0	0.0020469	0.0	0.0	1e-08	447.14782977	734.71641137	791.39246203	21.28678576	0.16352126	-0.38735962
0.02194	7.37237	5.78e-06	0.0	0.0	0.0	0.00204679	0.0	0.0	1e-08	447.4403171	734.83713262	791.31073002	21.26494579	0.16129174	-0.38729547
0.022	7.39075	5.89e-06	0.0	0.0	0.0	0.00204669	0.0	0.0	1e-08	447.73245967	734.95618233	791.22908833	21.243126	0.15908393	-0.38723138
0.02205	7.40913	5.99e-06	0.0	0.0	0.0	0.00204659	0.0	0.0	1e-08	448.0242579	735.0735766	791.1475368	21.2213264	0.15689765	-0.38716737
0.02211	7.42751	6.1e-06	0.0	0.0	0.0	0.00204648	0.0	0.0	1e-08	448.3157122	735.18933135	791.06607529	21.19954699	0.1547327	-0.38710342
0.02216	7.44589	6.21e-06	0.0	0.0	0.0	0.00204637	0.0	0.0	1e-08	448.60682299	735.30346236	790.98470364	21.17778777	0.15258888	-0.38703955
0.02222	7.46427	6.32e-06	0.0	0.0	0.0	0.00204626	0.0	0.0	1e-08	448.8975907	735.41598528	790.90342168	21.15604874	0.15046601	-0.38697574
0.02227	7.48265	6.43e-06	0.0	0.0	0.0	0.00204615	0.0	0.0	1e-08	449.18801574	735.52691558	790.82222928	21.13432991	0.14836389	-0.38691201
0.02233	7.50102	6.54e-06	0.0	0.0	0.0	0.00204604	0.0	0.0	1e-08	449.47809853	735.6362686	790.74112627	21.11263129	0.14628232	-0.38684835
0.02238	7.5194	6.66e-06	0.0	0.0	0.0	0.00204592	0.0	0.0	1e-08	449.76783949	735.74405954	790.66011249	21.09095287	0.1442211	-0.38678475
0.02244	7.53778	6.77e-06	0.0	0.0	0.0	0.00204581	0.0	0.0	1e-08	450.05723903	735.85030342	790.57918781	21.06929462	0.14218038	-0.38672123
0.02249	7.55615	6.89e-06	0.0	0.0	0.0	0.00204569	0.0	0.0	1e-08	450.34629758	735.95501541	790.49835206	21.04765579	0.1401654	-0.38665778
0.0325	10.89041	9.159e-05	0.0	0.0	0.0	0.0019609	0.0	0.0	9e-08	497.67337561	740.05830339	777.13647118	17.44074959	-0.01939072	-0.37616893
0.03256	10.90867	9.266e-05	0.0	0.0	0.0	0.00195984	0.0	0.0	9e-08	497.90641965	740.03667901	777.06986022	17.42270169	-0.01961182	-0.37611664
0.03261	10.92693	9.373e-05	0.0	0.0	0.0	0.00195876	0.0	0.0	9e-08	498.13918909	740.01482998	777.00331784	17.40467242	-0.0198292	-0.37606441
0.03267	10.9452	9.482e-05	0.0	0.0	0.0	0.00195767	0.0	0.0	9e-08	498.37168423	739.99275875	776.93684395	17.38666176	-0.02004288	-0.37601223
0.03272	10.96346	9.591e-05	0.0	0.0	0.0	0.00195658	0.0	0.0	1e-07	498.60390538	739.97046773	776.87043845	17.3686697	-0.0202529	-0.3759601
0.03278	10.98172	9.702e-05	0.0	0.0	0.0	0.00195547	0.0	0.0	1e-07	498.83585285	739.94795934	776.80410128	17.35069623	-0.0204593	-0.37590802
0.03283	10.99998	9.813e-05	0.0	0.0	0.0	0.00195435	0.0	0.0	1e-07	499.06752695	739.92523595	776.73783235	17.33274133	-0.02066209	-0.375856
0.03289	11.01824	9.926e-05	0.0	0.0	0.0	0.00195323	0.0	0.0	1e-07	499.29892797	739.9022999	776.67163156	17.31480498	-0.02086132	-0.37580404
0.03294	11.0365	0.00010039	0.0	0.0	0.0	0.00195209	0.0	0.0	1e-07	499.53005623	739.87915354	776.60549885	17.29688718	-0.02105704	-0.37575212
0.033	11.05476	0.00010154	0.0	0.0	0.0	0.00195094	0.0	0.0	1e-07	499.76091202	739.85579915	776.53943413	17.27898805	-0.02125047	-0.37570026
0.03305	11.07302	0.0001027	0.0	0.0	0.0	0.00194978	0.0	0.0	1e-07	499.99149567	739.83223815	776.47343732	17.26110733	-0.02143947	-0.37564845
0.03311	11.09128	0.00010386	0.0	0.0	0.0	0.00194862	0.0	0.0	1e-07	500.22180746	739.80847346	776.40750833	17.24324511	-0.02162507	-0.3755967
0.03316	11.10953	0.00010504	0.0	0.0	0.0	0.00194744	0.0	0.0	1.1e-07	500.4518477	739.78450732	776.34164708	17.22540139	-0.02180728	-0.375545
0.03322	11.12779	0.00010623	0.0	0.0	0.0	0.00194624	0.0	0.0	1.1e-07	500.68161668	739.76034192	776.27585349	17.20757615	-0.02198614	-0.37549335
0.03327	11.14605	0.00010743	0.0	0.0	0.0	0.00194504	0.0	0.0	1.1e-07	500.91111472	739.73597944	776.21012748	17.18976937	-0.02216167	-0.37544176
0.03333	11.1643	0.00010864	0.0	0.0	0.0	0.00194383	0.0	0.0	1.1e-07	501.14034211	739.71142202	776.14446896	17.17198104	-0.02233391	-0.37539022
0.03338	11.18256	0.00010986	0.0	0.0	0.0	0.00194261	0.0	0.0	1.1e-07	501.36929916	739.6866718	776.07887786	17.15421115	-0.02250288	-0.37533873
0.03344	11.20081	0.0001111	0.0	0.0	0.0	0.00194137	0.0	0.0	1.1e-07	501.59798616	739.66173089	776.01335409	17.13645968	-0.02266861	-0.37528729
0.03349	11.21906	0.00011234	0.0	0.0	0.0	0.00194013	0.0	0.0	1.1e-07	501.82640341	739.63660138	775.94789757	17.11872663	-0.02283114	-0.37523591
0.0435	14.53083	0.00057865	3e-08	0.0	0.0	0.00147329	3e-08	0.0	5.8e-07	539.19916855	733.34052987	765.07811495	14.1830793	-0.01938497	-0.36670312
0.04356	14.54897	0.00058269	4e-08	0.0	0.0	0.00146925	3e-08	0.0	5.8e-07	539.38302519	733.30154914	765.02373191	14.16846648	-0.01925883	-0.36666043
0.04361	14.56711	0.00058675	4e-08	0.0	0.0	0.00146518	3e-08	0.0	5.9e-07	539.56666458	733.2625546	764.96940325	14.15386923	-0.01913203	-0.36661778
0.04367	14.58525	0.00059082	4e-08	0.0	0.0	0.0014611	3e-08	0.0	5.9e-07	539.75008699	733.22354653	764.91512891	14.13928754	-0.01900459	-0.36657518
0.04372	14.60338	0.00059491	4e-08	0.0	0.0	0.00145701	3e-08	0.0	6e-07	539.93329274	733.18452518	764.86090883	14.12472138	-0.01887649	-0.36653262
0.04378	14.62152	0.00059902	4e-08	0.0	0.0	0.0014529	3e-08	0.0	6e-07	540.11628212	733.14549084	764.80674294	14.11017075	-0.01874776	-0.3664901
0.04383	14.63966	0.00060314	4e-08	0.0	0.0	0.00144877	3e-08	0.0	6e-07	540.29905543	733.10644376	764.75263119	14.09563561	-0.01861839	-0.36644762
0.04389	14.65779	0.00060727	4e-08	0.0	0.0	0.00144463	3e-08	0.0	6.1e-07	540.48161297	733.0673842	764.69857351	14.08111596	-0.01848838	-0.36640518
0.04394	14.67593	0.00061142	4e-08	0.0	0.0	0.00144048	3e-08	0.0	6.1e-07	540.66395504	733.02831241	764.64456985	14.06661178	-0.01835775	-0.36636279
0.044	14.69406	0.00061558	4e-08	0.0	0.0	0.00143631	3e-08	0.0	6.2e-07	540.84608195	732.98922863	764.59062015	14.05212304	-0.0182265	-0.36632044
0.04405	14.7122	0.00061976	4e-08	0.0	0.0	0.00143212	3e-08	0.0	6.2e-07	541.02799399	732.9501331	764.53672433	14.03764973	-0.01809462	-0.36627813
0.04411	14.73033	0.00062396	4e-08	0.0	0.0	0.00142792	3e-08	0.0	6.2e-07	541.20969147	732.91102607	764.48288236	14.02319183	-0.01796213	-0.36623586
0.04416	14.74846	0.00062817	4e-08	0.0	0.0	0.00142371	3e-08	0.0	6.3e-07	541.39117469	732.87190775	764.42909415	14.00874933	-0.01782903	-0.36619364
0.04422	14.76659	0.00063239	4e-08	0.0	0.0	0.00141948	3e-08	0.0	6.3e-07	541.57244396	732.83277837	764.37535967	13.9943222	-0.01769531	-0.36615146
0.04427	14.78472	0.00063663	4e-08	0.0	0.0	0.00141523	3e-08	0.0	6.4e-07	541.75349957	732.79363814	764.32167883	13.97991043	-0.017561	-0.36610932
0.04433	14.80285	0.00064088	4e-08	0.0	0.0	0.00141098	4e-08	0.0	6.4e-07	541.93434182	732.75448729	764.26805159	13.965514	-0.01742608	-0.36606722
0.04438	14.82098	0.00064515	5e-08	0.0	0.0	0.0014067	4e-08	1e-08	6.5e-07	542.11497104	732.715326	764.21447788	13.95113284	-0.01729051	-0.36602516
0.04444	14.83911	0.00064943	5e-08	0.0	0.0	0.00140242	4e-08	1e-08	6.5e-07	542.29538749	732.67615437	764.16095765	13.936767	-0.01715436	-0.36598315
0.04449	14.85724	0.00065372	5e-08	0.0	0.0	0.00139812	4e-08	1e-08	6.5e-07	542.47559149	732.63697262	764.10749083	13.92241645	-0.01701764	-0.36594118
0.05455	18.16403	0.00152766	5.9e-07	0.0	1e-08	0.00052199	7.1e-07	1.1e-07	1.53e-06	572.20163408	725.17710651	755.16402976	11.53291053	0.01861254	-0.35892047
0.05461	18.18205	0.00153191	6e-07	0.0	1e-08	0.00051771	7.2e-07	1.1e-07	1.53e-06	572.34805304	725.1323712	755.11945245	11.52103017	0.0188901	-0.35888548
0.05466	18.20006	0.00153616	6.1e-07	0.0	1e-08	0.00051344	7.2e-07	1.1e-07	1.54e-06	572.49431543	725.08755098	755.07491869	11.50916139	0.01916902	-0.35885052
0.05472	18.21807	0.00154038	6.2e-07	0.0	1e-08	0.00050919	7.3e-07	1.1e-07	1.54e-06	572.64042147	725.04264503	755.03042844	11.49730415	0.01944932	-0.35881559
0.05477	18.23607	0.00154459	6.2e-07	0.0	1e-08	0.00050496	7.4e-07	1.1e-07	1.55e-06	572.78637141	724.99765252	754.98598165	11.48545844	0.01973099	-0.3587807
0.05483	18.25408	0.00154878	6.3e-07	0.0	1e-08	0.00050075	7.5e-07	1.1e-07	1.55e-06	572.93216549	724.95257262	754.94157827	11.47362442	0.02001379	-0.35874584
0.05488	18.27209	0.00155296	6.4e-07	0.0	1e-08	0.00049655	7.6e-07	1.1e-07	1.56e-06	573.07780396	724.90740471	754.89721825	11.46180187	0.02029802	-0.35871102
0.05494	18.2901	0.00155712	6.4e-07	0.0	1e-08	0.00049237	7.7e-07	1.2e-07	1.56e-06	573.22328705	724.86214794	754.85290155	11.44999072	0.02058379	-0.35867623
0.05499	18.3081	0.00156126	6.5e-07	0.0	1e-08	0.0004882	7.8e-07	1.2e-07	1.56e-06	573.368615	724.81680138	754.80862812	11.43819103	0.02087097	-0.35864148
0.05505	18.32611	0.00156538	6.6e-07	0.0	1e-08	0.00048406	7.9e-07	1.2e-07	1.57e-06	573.51378802	724.77136422	754.7643979	11.42640279	0.02115956	-0.35860675
0.0551	18.34412	0.00156949	6.6e-07	0.0	1e-08	0.00047993	8e-07	1.2e-07	1.57e-06	573.65880636	724.72583564	754.72021086	11.41462597	0.02144959	-0.35857207
0.05516	18.36212	0.00157358	6.7e-07	0.0	1e-08	0.00047581	8.1e-07	1.2e-07	1.58e-06	573.80367023	724.68021482	754.67606693	11.40286057	0.02174104	-0.35853741
0.05521	18.38012	0.00157765	6.8e-07	0.0	1e-08	0.00047172	8.2e-07	1.2e-07	1.58e-06	573.94837988	724.63450094	754.63196608	11.39110656	0.02203395	-0.35850279
0.05527	18.39813	0.00158171	6.9e-07	0.0	1e-08	0.00046764	8.3e-07	1.3e-07	1.58e-06	574.09293553	724.5886932	754.58790825	11.37936394	0.02232831	-0.35846821
0.05532	18.41613	0.00158574	6.9e-07	0.0	1e-08	0.00046358	8.4e-07	1.3e-07	1.59e-06	574.23733739	724.54279079	754.5438934	11.36763267	0.02262414	-0.35843366
0.05538	18.43413	0.00158976	7e-07	0.0	1e-08	0.00045954	8.5e-07	1.3e-07	1.59e-06	574.38158571	724.49679288	754.49992148	11.35591274	0.02292144	-0.35839914
0.05543	18.45213	0.00159376	7.1e-07	0.0	1e-08	0.00045551	8.7e-07	1.3e-07	1.6e-06	574.52568069	724.45069868	754.45599244	11.34420414	0.02322022	-0.35836465
0.05549	18.47013	0.00159774	7.2e-07	0.0	1e-08	0.00045151	8.8e-07	1.3e-07	1.6e-06	574.66962257	724.40450738	754.41210623	11.33250685	0.02352049	-0.3583302
0.06555	21.75329	0.0019976	3.47e-06	0.0	5e-08	4.294e-05	5.64e-06	8.8e-07	2.01e-06	598.59911889	713.7810725	747.05383953	9.36790715	0.10832734	-0.3525538
0.06561	21.77117	0.00199826	3.49e-06	0.0	5e-08	4.22e-05	5.69e-06	8.9e-07	2.01e-06	598.71732437	713.71056084	747.01705324	9.35807999	0.1089517	-0.35252492
0.06566	21.78905	0.00199891	3.52e-06	0.0	5e-08	4.147e-05	5.73e-06	8.9e-07	2.01e-06	598.83539816	713.63993523	746.98030151	9.34826155	0.10957745	-0.35249607
0.06572	21.80693	0.00199954	3.54e-06	0.0	5e-08	4.076e-05	5.78e-06	9e-07	2.01e-06	598.95334031	713.56919642	746.94358428	9.33845183	0.1102046	-0.35246725
0.06577	21.82481	0.00200017	3.56e-06	0.0	5e-08	4.005e-05	5.83e-06	9.1e-07	2.01e-06	599.07115087	713.4983452	746.90690154	9.32865081	0.11083311	-0.35243845
0.06583	21.84269	0.00200078	3.59e-06	0.0	5e-08	3.935e-05	5.88e-06	9.2e-07	2.01e-06	599.18882989	713.42738234	746.87025323	9.3188585	0.11146299	-0.35240968
0.06588	21.86057	0.00200139	3.61e-06	0.0	5e-08	3.867e-05	5.92e-06	9.2e-07	2.01e-06	599.30637744	713.35630864	746.83363932	9.3090749	0.11209423	-0.35238094
0.06594	21.87844	0.00200198	3.64e-06	0.0	5e-08	3.799e-05	5.97e-06	9.3e-07	2.01e-06	599.42379357	713.28512489	746.79705977	9.29929999	0.1127268	-0.35235222
0.06599	21.89632	0.00200256	3.66e-06	0.0	6e-08	3.733e-05	6.02e-06	9.4e-07	2.02e-06	599.54107833	713.2138319	746.76051455	9.28953378	0.11336071	-0.35232353
0.06605	21.91419	0.00200314	3.69e-06	0.0	6e-08	3.667e-05	6.07e-06	9.5e-07	2.02e-06	599.65823178	713.14243047	746.72400362	9.2797788	0.11399595	-0.35229487
0.0661	21.93207	0.0020037	3.71e-06	0.0	6e-08	3.602e-05	6.12e-06	9.6e-07	2.02e-06	599.77525401	713.07092142	746.68752692	9.27004736	0.11463255	-0.35226624
0.06616	21.94994	0.00200425	3.74e-06	0.0	6e-08	3.539e-05	6.17e-06	9.6e-07	2.02e-06	599.89214525	712.99930551	746.65108437	9.26031366	0.11527042	-0.35223763
0.06621	21.96781	0.0020048	3.76e-06	0.0	6e-08	3.476e-05	6.22e-06	9.7e-07	2.02e-06	600.00890543	712.92758362	746.61467597	9.25058969	0.11590957	-0.35220905
0.06627	21.98569	0.00200533	3.79e-06	0.0	6e-08	3.414e-05	6.27e-06	9.8e-07	2.02e-06	600.12553462	712.85575658	746.57830168	9.24087556	0.11655	-0.35218049
0.06632	22.00356	0.00200586	3.81e-06	0.0	6e-08	3.353e-05	6.32e-06	9.9e-07	2.02e-06	600.24203289	712.78382522	746.54196146	9.23117136	0.1171917	-0.35215196
0.06638	22.02143	0.00200637	3.84e-06	0.0	6e-08	3.293e-05	6.37e-06	1e-06	2.02e-06	600.35840032	712.71179039	746.50565526	9.22147722	0.11783466	-0.35212346
0.06643	22.0393	0.00200687	3.86e-06	0.0	6e-08	3.234e-05	6.42e-06	1e-06	2.02e-06	600.47463696	712.63965295	746.46938305	9.21179323	0.11847886	-0.35209499
0.06649	22.05717	0.00200737	3.89e-06	0.0	6e-08	3.176e-05	6.47e-06	1.01e-06	2.02e-06	600.59074291	712.56741374	746.43314477	9.20211953	0.1191243	-0.35206654
0.07655	25.31615	0.00201326	1.082e-05	1e-08	2e-07	4.6e-07	2.221e-05	3.57e-06	2.05e-06	619.71941616	698.66774722	740.33406859	7.58644998	0.2456307	-0.34727853
0.07661	25.3339	0.00201307	1.087e-05	1e-08	2e-07	4.4e-07	2.234e-05	3.59e-06	2.05e-06	619.81286767	698.59388037	740.30345564	7.57842799	0.24630255	-0.3472545
0.07666	25.35164	0.00201288	1.093e-05	1e-08	2.1e-07	4.3e-07	2.247e-05	3.61e-06	2.05e-06	619.90620459	698.52009533	740.27287028	7.57042133	0.24697357	-0.34723049
0.07672	25.36939	0.00201269	1.098e-05	1e-08	2.1e-07	4.2e-07	2.259e-05	3.63e-06	2.05e-06	619.9994271	698.44639291	740.24231247	7.56242475	0.24764375	-0.3472065
0.07677	25.38714	0.0020125	1.103e-05	1e-08	2.1e-07	4.1e-07	2.272e-05	3.65e-06	2.05e-06	620.09253532	698.37277395	740.21178217	7.55443841	0.24831308	-0.34718253
0.07683	25.40488	0.00201231	1.108e-05	1e-08	2.1e-07	4e-07	2.285e-05	3.68e-06	2.05e-06	620.18552937	698.29923925	740.18127934	7.54646244	0.24898155	-0.34715858
0.07688	25.42262	0.00201211	1.113e-05	1e-08	2.1e-07	3.9e-07	2.299e-05	3.7e-06	2.05e-06	620.27840938	698.22578962	740.15080396	7.53849698	0.24964915	-0.34713466
0.07694	25.44037	0.00201192	1.119e-05	1e-08	2.1e-07	3.7e-07	2.312e-05	3.72e-06	2.05e-06	620.37117547	698.15242586	740.12035598	7.5305422	0.25031588	-0.34711076
0.07699	25.45811	0.00201172	1.124e-05	1e-08	2.1e-07	3.6e-07	2.325e-05	3.74e-06	2.05e-06	620.46382777	698.07914879	740.08993536	7.52259824	0.25098172	-0.34708688
0.07705	25.47585	0.00201152	1.129e-05	1e-08	2.1e-07	3.5e-07	2.338e-05	3.76e-06	2.05e-06	620.5563664	698.00595919	740.05954207	7.51466527	0.25164668	-0.34706302
0.0771	25.49359	0.00201132	1.134e-05	1e-08	2.2e-07	3.4e-07	2.351e-05	3.78e-06	2.05e-06	620.64879151	697.93285785	740.02917608	7.50674344	0.25231074	-0.34703918
0.07716	25.51133	0.00201112	1.14e-05	1e-08	2.2e-07	3.3e-07	2.365e-05	3.81e-06	2.05e-06	620.74110321	697.85984556	739.99883733	7.49883293	0.25297389	-0.34701536
0.07721	25.52907	0.00201092	1.145e-05	1e-08	2.2e-07	3.2e-07	2.378e-05	3.83e-06	2.05e-06	620.83330165	697.78692311	739.9685258	7.49093391	0.25363613	-0.34699156
0.07727	25.54681	0.00201072	1.15e-05	1e-08	2.2e-07	3.2e-07	2.391e-05	3.85e-06	2.05e-06	620.92538697	697.71409128	739.93824145	7.48299212	0.25429746	-0.34696779
0.07732	25.56455	0.00201052	1.156e-05	1e-08	2.2e-07	3.1e-07	2.405e-05	3.87e-06	2.05e-06	621.01735861	697.64135084	739.90798443	7.47505642	0.25495786	-0.34694404
0.07738	25.58228	0.00201031	1.161e-05	1e-08	2.2e-07	3e-07	2.419e-05	3.9e-06	2.05e-06	621.10921663	697.56870257	739.87775473	7.46715841	0.25561732	-0.34692031
0.07743	25.60002	0.00201011	1.166e-05	1e-08	2.2e-07	2.9e-07	2.432e-05	3.92e-06	2.05e-06	621.20096152	697.49614724	739.84755222	7.4592673	0.25627583	-0.3468966
0.07749	25.61776	0.0020099	1.172e-05	1e-08	2.2e-07	2.8e-07	2.446e-05	3.94e-06	2.05e-06	621.29259334	697.4236856	739.81737686	7.45138286	0.2569334	-0.34687291
0.08755	28.852	0.00195538	2.451e-05	4e-08	5.5e-07	0.0	6.015e-05	9.9e-06	2.05e-06	636.25779838	686.30687398	734.72565473	6.14496841	0.356237	-0.34287566
0.08761	28.86961	0.00195499	2.459e-05	5e-08	5.5e-07	0.0	6.041e-05	9.94e-06	2.05e-06	636.33027632	686.25971559	734.70003933	6.13853891	0.35664989	-0.34285555
0.08766	28.88722	0.00195459	2.468e-05	5e-08	5.5e-07	0.0	6.067e-05	9.99e-06	2.05e-06	636.40265885	686.21271302	734.67444652	6.13211671	0.35706132	-0.34283546
0.08772	28.90483	0.0019542	2.477e-05	5e-08	5.5e-07	0.0	6.093e-05	1.003e-05	2.05e-06	636.47494607	686.16586621	734.64887629	6.12570185	0.3574713	-0.34281538
0.08777	28.92243	0.0019538	2.486e-05	5e-08	5.6e-07	0.0	6.119e-05	1.008e-05	2.05e-06	636.54713807	686.11917512	734.62332861	6.1192917	0.35787981	-0.34279533
0.08783	28.94004	0.00195341	2.494e-05	5e-08	5.6e-07	0.0	6.146e-05	1.012e-05	2.05e-06	636.61923492	686.07263976	734.59780346	6.11288984	0.35828688	-0.34277529
0.08788	28.95765	0.00195301	2.503e-05	5e-08	5.6e-07	0.0	6.172e-05	1.017e-05	2.05e-06	636.69123672	686.02626004	734.57230082	6.10649592	0.35869251	-0.34275527
0.08794	28.97525	0.00195261	2.512e-05	5e-08	5.6e-07	0.0	6.198e-05	1.021e-05	2.05e-06	636.76314356	685.98003591	734.54682068	6.1001093	0.35909669	-0.34273527
0.08799	28.99286	0.00195221	2.521e-05	5e-08	5.7e-07	0.0	6.225e-05	1.025e-05	2.05e-06	636.83495553	685.93396731	734.521363	6.09373002	0.35949942	-0.34271528
0.08805	29.01046	0.00195181	2.529e-05	5e-08	5.7e-07	0.0	6.252e-05	1.03e-05	2.05e-06	636.90667274	685.88805417	734.49592776	6.0873581	0.35990071	-0.34269531
0.0881	29.02807	0.0019514	2.538e-05	5e-08	5.7e-07	0.0	6.278e-05	1.034e-05	2.05e-06	636.97829526	685.84229643	734.47051494	6.08099357	0.36030055	-0.34267536
0.08816	29.04567	0.001951	2.547e-05	5e-08	5.7e-07	0.0	6.305e-05	1.039e-05	2.05e-06	637.04982319	685.79669404	734.44512452	6.07463648	0.36069896	-0.34265543
0.08821	29.06327	0.0019506	2.556e-05	5e-08	5.8e-07	0.0	6.332e-05	1.043e-05	2.05e-06	637.12125663	685.75124691	734.41975648	6.06828686	0.36109592	-0.34263551
0.08827	29.08088	0.00195019	2.565e-05	5e-08	5.8e-07	0.0	6.359e-05	1.048e-05	2.05e-06	637.19259567	685.70595498	734.39441079	6.06194474	0.36149144	-0.34261561
0.08832	29.09848	0.00194978	2.574e-05	5e-08	5.8e-07	0.0	6.386e-05	1.053e-05	2.05e-06	637.2638404	685.66081817	734.36908743	6.05561016	0.36188552	-0.34259573
0.08838	29.11608	0.00194937	2.583e-05	5e-08	5.8e-07	0.0	6.413e-05	1.057e-05	2.05e-06	637.33499093	685.61583642	734.34378638	6.04928316	0.36227816	-0.34257587
0.08843	29.13368	0.00194896	2.592e-05	5e-08	5.9e-07	0.0	6.44e-05	1.062e-05	2.05e-06	637.40604733	685.57100963	734.31850762	6.04296327	0.36266937	-0.34255603
0.08849	29.15128	0.00194855	2.6e-05	5e-08	5.9e-07	0.0	6.467e-05	1.066e-05	2.05e-06	637.47700971	685.52633773	734.29325111	6.03664037	0.36305911	-0.3425362
0.09855	32.36018	0.00185424	4.544e-05	1.9e-07	1.15e-06	-0.0	0.00012805	2.147e-05	2.05e-06	648.97028719	679.77271637	730.02521598	4.99307643	0.41223421	-0.33918556
0.09861	32.37765	0.00185362	4.556e-05	1.9e-07	1.15e-06	-0.0	0.00012847	2.154e-05	2.05e-06	649.02542564	679.75310683	730.00371601	4.98795164	0.41239571	-0.33916868
0.09866	32.39512	0.001853	4.568e-05	2e-07	1.16e-06	-0.0	0.00012889	2.161e-05	2.05e-06	649.08048607	679.73360812	729.98223468	4.982833	0.41255609	-0.33915181
0.09872	32.41259	0.00185237	4.58e-05	2e-07	1.16e-06	-0.0	0.00012931	2.168e-05	2.05e-06	649.13546856	679.71421993	729.96077196	4.97772041	0.41271542	-0.33913496
0.09877	32.43006	0.00185175	4.593e-05	2e-07	1.17e-06	-0.0	0.00012974	2.176e-05	2.05e-06	649.19037321	679.69494197	729.93932785	4.97261376	0.41287372	-0.33911813
0.09883	32.44753	0.00185112	4.605e-05	2e-07	1.17e-06	-0.0	0.00013016	2.183e-05	2.05e-06	649.2452001	679.67577392	729.91790232	4.96751305	0.41303102	-0.33910131
0.09888	32.465	0.0018505	4.617e-05	2e-07	1.17e-06	-0.0	0.00013059	2.19e-05	2.05e-06	649.29994931	679.65671547	729.89649536	4.96241827	0.4131873	-0.3390845
0.09894	32.48246	0.00184987	4.629e-05	2e-07	1.18e-06	-0.0	0.00013102	2.198e-05	2.05e-06	649.35462093	679.63776633	729.87510694	4.95732937	0.4133426	-0.33906771
0.09899	32.49993	0.00184924	4.642e-05	2e-07	1.18e-06	-0.0	0.00013144	2.205e-05	2.05e-06	649.40921506	679.61892618	729.85373705	4.95224579	0.41349717	-0.33905093
0.09905	32.51739	0.00184861	4.654e-05	2e-07	1.18e-06	-0.0	0.00013187	2.212e-05	2.05e-06	649.46373176	679.60019471	729.83238567	4.94716853	0.41365055	-0.33903417
0.0991	32.53486	0.00184798	4.667e-05	2.1e-07	1.19e-06	-0.0	0.0001323	2.22e-05	2.05e-06	649.51817113	679.58157162	729.81105278	4.94209717	0.41380293	-0.33901743
0.09916	32.55232	0.00184734	4.679e-05	2.1e-07	1.19e-06	-0.0	0.00013273	2.227e-05	2.05e-06	649.57253326	679.56305659	729.78973837	4.93703172	0.41395432	-0.33900069
0.09921	32.56978	0.00184671	4.691e-05	2.1e-07	1.2e-06	-0.0	0.00013316	2.234e-05	2.05e-06	649.62681822	679.54464933	729.76844241	4.93197216	0.41410471	-0.33898397
0.09927	32.58724	0.00184607	4.704e-05	2.1e-07	1.2e-06	-0.0	0.00013359	2.242e-05	2.05e-06	649.68102612	679.52634953	729.74716488	4.9269185	0.4142541	-0.33896727
0.09932	32.6047	0.00184544	4.716e-05	2.1e-07	1.2e-06	-0.0	0.00013403	2.249e-05	2.05e-06	649.73515702	679.50815687	729.72590578	4.92187049	0.41440262	-0.33895058
0.09938	32.62216	0.0018448	4.729e-05	2.1e-07	1.21e-06	-0.0	0.00013446	2.257e-05	2.05e-06	649.78921102	679.49007106	729.70466507	4.91682805	0.41455029	-0.3389339
0.09943	32.63962	0.00184416	4.741e-05	2.1e-07	1.21e-06	-0.0	0.00013489	2.264e-05	2.05e-06	649.84318821	679.47209178	729.68344274	4.91179178	0.41469684	-0.33891724
0.09949	32.65708	0.00184352	4.753e-05	2.1e-07	1.22e-06	-0.0	0.00013533	2.272e-05	2.05e-06	649.89708866	679.45421872	729.66223878	4.90676137	0.41484242	-0.3389006
0.10955	35.84004	0.00170837	7.275e-05	6e-07	2.01e-06	0.0	0.00022802	3.877e-05	2.05e-06	658.5579845	677.66650702	726.07267738	4.07841824	0.42784189	-0.33608262
0.1096	35.85737	0.00170754	7.29e-05	6.1e-07	2.02e-06	-0.0	0.0002286	3.887e-05	2.05e-06	658.59922331	677.66328491	726.0545539	4.07435316	0.42785253	-0.33606837
0.10966	35.8747	0.00170671	7.305e-05	6.1e-07	2.02e-06	-0.0	0.00022917	3.897e-05	2.05e-06	658.640401	677.66011901	726.03644565	4.07031936	0.42785964	-0.3360542
0.10971	35.89202	0.00170588	7.32e-05	6.1e-07	2.03e-06	-0.0	0.00022975	3.907e-05	2.05e-06	658.68151812	677.65700788	726.01835253	4.06629117	0.42786611	-0.33604003
0.10977	35.90935	0.00170504	7.335e-05	6.1e-07	2.03e-06	-0.0	0.00023032	3.917e-05	2.05e-06	658.72257478	677.65395125	726.00027451	4.06224518	0.4278746	-0.33602583
0.10982	35.92667	0.00170421	7.35e-05	6.2e-07	2.04e-06	-0.0	0.0002309	3.927e-05	2.05e-06	658.76357064	677.65094995	725.98221165	4.0581992	0.42788308	-0.33601162
0.10988	35.944	0.00170337	7.365e-05	6.2e-07	2.04e-06	-0.0	0.00023147	3.937e-05	2.05e-06	658.80450573	677.64800397	725.96416396	4.05415322	0.42789157	-0.33599742
0.10993	35.96132	0.00170254	7.38e-05	6.2e-07	2.05e-06	-0.0	0.00023205	3.947e-05	2.05e-06	658.84538003	677.64511332	725.94613143	4.05014651	0.42789559	-0.33598331
0.10999	35.97864	0.0017017	7.395e-05	6.3e-07	2.05e-06	-0.0	0.00023263	3.957e-05	2.05e-06	658.88619425	677.64227617	725.92811394	4.04614125	0.42789945	-0.33596921
0.11004	35.99596	0.00170087	7.41e-05	6.3e-07	2.06e-06	-0.0	0.00023321	3.967e-05	2.05e-06	658.9269484	677.63949245	725.91011148	4.04211741	0.42790542	-0.33595506
0.1101	36.01328	0.00170003	7.425e-05	6.3e-07	2.06e-06	-0.0	0.00023379	3.977e-05	2.05e-06	658.96764217	677.63676303	725.8921241	4.03809357	0.42791139	-0.3359409
0.11015	36.0306	0.00169919	7.44e-05	6.4e-07	2.07e-06	-0.0	0.00023437	3.987e-05	2.05e-06	659.00827554	677.6340879	725.87415182	4.03406973	0.42791736	-0.33592675
0.11021	36.04792	0.00169835	7.455e-05	6.4e-07	2.07e-06	-0.0	0.00023495	3.998e-05	2.05e-06	659.04884853	677.63146707	725.85619463	4.03005851	0.42792197	-0.33591264
0.11026	36.06524	0.00169751	7.47e-05	6.4e-07	2.08e-06	-0.0	0.00023553	4.008e-05	2.05e-06	659.08936135	677.62889996	725.83825249	4.02605772	0.42792545	-0.33589854
0.11032	36.08256	0.00169667	7.485e-05	6.5e-07	2.08e-06	-0.0	0.00023611	4.018e-05	2.05e-06	659.12981418	677.6263861	725.82032536	4.02205991	0.42792859	-0.33588446
0.11037	36.09987	0.00169582	7.5e-05	6.5e-07	2.09e-06	-0.0	0.00023669	4.028e-05	2.05e-06	659.17020709	677.62392536	725.80241323	4.01806942	0.42793089	-0.33587039
0.11043	36.11719	0.00169498	7.515e-05	6.5e-07	2.09e-06	-0.0	0.00023727	4.038e-05	2.05e-06	659.21054019	677.62151738	725.78451608	4.01408516	0.42793251	-0.33585634
0.11048	36.1345	0.00169414	7.53e-05	6.6e-07	2.1e-06	-0.0	0.00023786	4.048e-05	2.05e-06	659.25081361	677.61916189	725.76663389	4.01010421	0.42793376	-0.33584229
0.12055	39.29088	0.00152715	0.00010404	1.48e-06	3.06e-06	-0.0	0.00035397	6.084e-05	2.05e-06	665.7022142	677.87665644	722.73037769	3.35538015	0.42105433	-0.33345861
0.1206	39.30806	0.00152618	0.0001042	1.48e-06	3.06e-06	-0.0	0.00035464	6.096e-05	2.05e-06	665.73290785	677.88091313	722.71499556	3.35217367	0.42098574	-0.33344653
0.12066	39.32524	0.00152521	0.00010436	1.49e-06	3.07e-06	-0.0	0.00035532	6.108e-05	2.05e-06	665.76355684	677.88519231	722.69962573	3.34897089	0.42091689	-0.33343446
0.12071	39.34242	0.00152424	0.00010453	1.49e-06	3.07e-06	-0.0	0.000356	6.12e-05	2.05e-06	665.79416125	677.88949388	722.68426819	3.34577183	0.42084778	-0.33342241
0.12077	39.3596	0.00152327	0.00010469	1.5e-06	3.08e-06	-0.0	0.00035667	6.132e-05	2.05e-06	665.82472116	677.89381773	722.66892293	3.34257646	0.4207784	-0.33341036
0.12082	39.37677	0.0015223	0.00010485	1.51e-06	3.08e-06	-0.0	0.00035735	6.144e-05	2.05e-06	665.85523665	677.89816373	722.65358993	3.33938475	0.42070877	-0.33339832
0.12088	39.39395	0.00152133	0.00010501	1.51e-06	3.09e-06	-0.0	0.00035803	6.156e-05	2.05e-06	665.88570778	677.90253179	722.63826919	3.33619676	0.42063887	-0.33338629
0.12093	39.41112	0.00152036	0.00010517	1.52e-06	3.1e-06	-0.0	0.00035871	6.168e-05	2.05e-06	665.91613465	677.90692177	722.62296068	3.33301247	0.42056871	-0.33337428
0.12099	39.4283	0.00151939	0.00010533	1.52e-06	3.1e-06	-0.0	0.00035939	6.18e-05	2.05e-06	665.94651732	677.91133359	722.6076644	3.32983189	0.42049829	-0.33336227
0.12104	39.44547	0.00151841	0.00010549	1.53e-06	3.11e-06	0.0	0.00036007	6.192e-05	2.05e-06	665.97685587	677.9157671	722.59238033	3.32665502	0.42042761	-0.33335027
0.1211	39.46265	0.00151744	0.00010566	1.54e-06	3.11e-06	0.0	0.00036075	6.204e-05	2.05e-06	666.00715038	677.92022221	722.57710846	3.3234818	0.42035667	-0.33333828
0.12115	39.47982	0.00151647	0.00010582	1.54e-06	3.12e-06	0.0	0.00036143	6.216e-05	2.05e-06	666.03740093	677.92469881	722.56184878	3.32031224	0.42028548	-0.3333263
0.12121	39.49699	0.00151549	0.00010598	1.55e-06	3.12e-06	0.0	0.00036211	6.228e-05	2.05e-06	666.0676076	677.92919678	722.54660127	3.31714635	0.42021404	-0.33331433
0.12126	39.51416	0.00151452	0.00010614	1.55e-06	3.13e-06	0.0	0.00036279	6.24e-05	2.05e-06	666.09777045	677.93371601	722.53136592	3.3139841	0.42014234	-0.33330237
0.12132	39.53133	0.00151355	0.0001063	1.56e-06	3.13e-06	0.0	0.00036347	6.252e-05	2.05e-06	666.12788957	677.93825639	722.51614272	3.3108255	0.42007039	-0.33329041
0.12137	39.5485	0.00151257	0.00010646	1.57e-06	3.14e-06	0.0	0.00036415	6.264e-05	2.05e-06	666.15796503	677.94281782	722.50093166	3.30767051	0.41999819	-0.33327847
0.12143	39.56567	0.00151159	0.00010663	1.57e-06	3.14e-06	0.0	0.00036484	6.276e-05	2.05e-06	666.18799691	677.94740019	722.48573272	3.3045192	0.41992574	-0.33326654
0.12148	39.58284	0.00151062	0.00010679	1.58e-06	3.15e-06	0.0	0.00036552	6.288e-05	2.05e-06	666.21798529	677.95200339	722.47054589	3.30137155	0.41985304	-0.33325462
0.13155	42.71196	0.00132688	0.00013628	3.01e-06	4.15e-06	0.0	0.00049447	8.573e-05	2.05e-06	671.05002383	679.05032126	719.88274301	2.78158356	0.40320804	-0.33122296
0.1316	42.72899	0.00132586	0.00013644	3.02e-06	4.16e-06	0.0	0.00049519	8.586e-05	2.05e-06	671.07324526	679.05729367	719.8695836	2.77902666	0.40310283	-0.33121264
0.13166	42.74602	0.00132484	0.0001366	3.03e-06	4.16e-06	0.0	0.00049591	8.598e-05	2.05e-06	671.09643632	679.06427277	719.85643418	2.77646898	0.40299765	-0.33120231
0.13171	42.76305	0.00132382	0.00013676	3.04e-06	4.17e-06	0.0	0.00049663	8.611e-05	2.05e-06	671.11959698	679.07125858	719.84329477	2.77391379	0.40289236	-0.331192
0.13177	42.78007	0.0013228	0.00013692	3.05e-06	4.17e-06	0.0	0.00049735	8.624e-05	2.05e-06	671.14272731	679.07825106	719.83016536	2.77136506	0.40278681	-0.33118169
0.13182	42.7971	0.00132178	0.00013708	3.06e-06	4.18e-06	0.0	0.00049807	8.637e-05	2.05e-06	671.16582745	679.08525009	719.81704592	2.76881274	0.40268141	-0.33117138
0.13188	42.81413	0.00132076	0.00013724	3.07e-06	4.18e-06	0.0	0.00049879	8.65e-05	2.05e-06	671.18889733	679.09225574	719.80393646	2.76627176	0.40257554	-0.3311611
0.13193	42.83115	0.00131974	0.00013739	3.08e-06	4.19e-06	0.0	0.0004995	8.662e-05	2.05e-06	671.2119372	679.09926779	719.79083695	2.76372609	0.40246986	-0.33115081
0.13199	42.84817	0.00131872	0.00013755	3.09e-06	4.2e-06	0.0	0.00050022	8.675e-05	2.05e-06	671.23494696	679.10628635	719.7777474	2.76119019	0.40236379	-0.33114055
0.13204	42.8652	0.0013177	0.00013771	3.1e-06	4.2e-06	0.0	0.00050094	8.688e-05	2.05e-06	671.25792683	679.11331122	719.76466778	2.75865731	0.4022576	-0.33113029
0.1321	42.88222	0.00131668	0.00013787	3.11e-06	4.21e-06	0.0	0.00050166	8.701e-05	2.05e-06	671.28087688	679.12034238	719.75159807	2.75611938	0.40215161	-0.33112002
0.13215	42.89924	0.00131566	0.00013803	3.12e-06	4.21e-06	0.0	0.00050238	8.714e-05	2.05e-06	671.303797	679.12737989	719.7385383	2.75358146	0.40204562	-0.33110975
0.13221	42.91626	0.00131464	0.00013819	3.13e-06	4.22e-06	0.0	0.0005031	8.726e-05	2.05e-06	671.32668718	679.13442377	719.72548846	2.75107784	0.40193826	-0.33109958
0.13226	42.93328	0.00131362	0.00013834	3.14e-06	4.22e-06	0.0	0.00050382	8.739e-05	2.05e-06	671.34954822	679.14147341	719.71244843	2.74855199	0.40183178	-0.33108934
0.13232	42.9503	0.0013126	0.0001385	3.15e-06	4.23e-06	0.0	0.00050454	8.752e-05	2.05e-06	671.3723796	679.1485292	719.6994183	2.74602501	0.40172536	-0.3310791
0.13237	42.96732	0.00131158	0.00013866	3.16e-06	4.23e-06	0.0	0.00050526	8.765e-05	2.05e-06	671.3951813	679.15559117	719.68639805	2.74349803	0.40161893	-0.33106886
0.13243	42.98434	0.00131056	0.00013882	3.17e-06	4.24e-06	0.0	0.00050597	8.778e-05	2.05e-06	671.41795333	679.16265931	719.6733877	2.74097105	0.4015125	-0.33105862
0.13248	43.00136	0.00130954	0.00013898	3.18e-06	4.24e-06	0.0	0.00050669	8.79e-05	2.05e-06	671.44069566	679.16973362	719.66038725	2.73845047	0.40140581	-0.3310484
0.14255	46.10252	0.00112418	0.00016684	5.35e-06	5.18e-06	-0.0	0.00063765	0.00011132	2.05e-06	675.16796799	680.52646027	717.43782121	2.31972934	0.380505	-0.32930344
0.1426	46.1194	0.00112319	0.00016699	5.37e-06	5.18e-06	-0.0	0.00063836	0.00011145	2.05e-06	675.18627783	680.53404167	717.42648254	2.31764634	0.38038571	-0.32929454
0.14266	46.13627	0.00112219	0.00016713	5.38e-06	5.19e-06	-0.0	0.00063907	0.00011158	2.05e-06	675.2045685	680.54162344	717.41515214	2.31556791	0.38026634	-0.32928564
0.14271	46.15315	0.00112119	0.00016728	5.39e-06	5.19e-06	-0.0	0.00063977	0.0001117	2.05e-06	675.22284009	680.54920553	717.40382999	2.31349125	0.38014694	-0.32927676
0.14277	46.17002	0.0011202	0.00016742	5.41e-06	5.2e-06	-0.0	0.00064048	0.00011183	2.05e-06	675.24109265	680.55678793	717.39251611	2.31142303	0.38002739	-0.3292679
0.14282	46.18689	0.0011192	0.00016757	5.42e-06	5.2e-06	-0.0	0.00064118	0.00011196	2.05e-06	675.25932639	680.56437056	717.38121044	2.3093484	0.37990796	-0.32925902
0.14288	46.20376	0.00111821	0.00016771	5.43e-06	5.21e-06	0.0	0.00064189	0.00011208	2.05e-06	675.27754116	680.57195348	717.36991302	2.30727377	0.37978852	-0.32925014
0.14293	46.22063	0.00111721	0.00016786	5.45e-06	5.21e-06	0.0	0.00064259	0.00011221	2.05e-06	675.29573694	680.57953669	717.35862384	2.30520015	0.37966907	-0.32924126
0.14299	46.2375	0.00111622	0.000168	5.46e-06	5.22e-06	0.0	0.00064329	0.00011234	2.05e-06	675.31391377	680.58712018	717.3473429	2.30313308	0.37954952	-0.32923241
0.14304	46.25437	0.00111522	0.00016815	5.48e-06	5.22e-06	0.0	0.000644	0.00011246	2.05e-06	675.33207179	680.5947039	717.33607018	2.30106637	0.37942995	-0.32922355
0.1431	46.27124	0.00111423	0.00016829	5.49e-06	5.23e-06	0.0	0.0006447	0.00011259	2.05e-06	675.35021103	680.60228783	717.32480568	2.29900268	0.37931034	-0.32921471
0.14315	46.2881	0.00111324	0.00016843	5.51e-06	5.23e-06	0.0	0.00064541	0.00011272	2.05e-06	675.36833155	680.60987196	717.31354938	2.29694692	0.3791906	-0.32920589
0.14321	46.30497	0.00111224	0.00016858	5.52e-06	5.24e-06	0.0	0.00064611	0.00011284	2.05e-06	675.38643355	680.61745621	717.30230126	2.29488842	0.3790709	-0.32919706
0.14326	46.32184	0.00111125	0.00016872	5.53e-06	5.24e-06	0.0	0.00064681	0.00011297	2.05e-06	675.40451695	680.62504062	717.29106132	2.29282846	0.37895123	-0.32918823
0.14332	46.3387	0.00111026	0.00016887	5.55e-06	5.25e-06	-0.0	0.00064752	0.0001131	2.05e-06	675.42258172	680.63262518	717.27982957	2.29076932	0.37883154	-0.3291794
0.14337	46.35556	0.00110927	0.00016901	5.56e-06	5.25e-06	-0.0	0.00064822	0.00011322	2.05e-06	675.44062788	680.64020989	717.26860601	2.28871584	0.37871177	-0.32917059
0.14343	46.37243	0.00110827	0.00016915	5.58e-06	5.26e-06	-0.0	0.00064892	0.00011335	2.05e-06	675.45865558	680.64779472	717.25739062	2.28666362	0.37859198	-0.32916178
0.14348	46.38929	0.00110728	0.0001693	5.59e-06	5.26e-06	-0.0	0.00064963	0.00011347	2.05e-06	675.47666482	680.65537963	717.24618339	2.28461431	0.37847214	-0.32915298
0.15354	49.46177	0.00093167	0.00019394	8.57e-06	6.05e-06	0.0	0.00077433	0.00013597	2.05e-06	678.50780942	682.03121599	715.3255101	1.93985398	0.35629402	-0.32764503
0.1536	49.47849	0.00093075	0.00019407	8.59e-06	6.06e-06	0.0	0.00077499	0.00013609	2.05e-06	678.52315749	682.03861076	715.31569	1.93812416	0.35617274	-0.32763733
0.15365	49.4952	0.00092983	0.00019419	8.61e-06	6.06e-06	0.0	0.00077564	0.00013621	2.05e-06	678.53849473	682.04600371	715.30587687	1.93639235	0.35605145	-0.32762963
0.15371	49.51192	0.0009289	0.00019432	8.62e-06	6.06e-06	0.0	0.0007763	0.00013633	2.05e-06	678.5538211	682.05339487	715.2960707	1.9346597	0.35593014	-0.32762192
0.15376	49.52863	0.00092798	0.00019444	8.64e-06	6.07e-06	-0.0	0.00077695	0.00013645	2.05e-06	678.56913658	682.06078422	715.2862715	1.93292831	0.35580885	-0.32761422
0.15382	49.54535	0.00092706	0.00019457	8.66e-06	6.07e-06	-0.0	0.00077761	0.00013656	2.05e-06	678.5844412	682.06817178	715.27647926	1.93120019	0.35568759	-0.32760653
0.15387	49.56206	0.00092614	0.00019469	8.68e-06	6.07e-06	-0.0	0.00077826	0.00013668	2.05e-06	678.59973504	682.07555752	715.26669397	1.92947383	0.35556633	-0.32759885
0.15393	49.57877	0.00092522	0.00019482	8.7e-06	6.08e-06	-0.0	0.00077892	0.0001368	2.05e-06	678.61501813	682.08294143	715.25691562	1.92774991	0.3554451	-0.32759118
0.15398	49.59548	0.0009243	0.00019494	8.72e-06	6.08e-06	-0.0	0.00077957	0.00013692	2.05e-06	678.63029053	682.09032352	715.24714421	1.92603001	0.35532389	-0.32758352
0.15404	49.61219	0.00092339	0.00019506	8.73e-06	6.09e-06	-0.0	0.00078022	0.00013704	2.05e-06	678.64555234	682.09770377	715.23737972	1.92430695	0.35520266	-0.32757585
0.15409	49.6289	0.00092247	0.00019519	8.75e-06	6.09e-06	0.0	0.00078088	0.00013716	2.05e-06	678.66080348	682.10508218	715.22762216	1.92258388	0.35508144	-0.32756818
0.15415	49.64561	0.00092155	0.00019531	8.77e-06	6.09e-06	0.0	0.00078153	0.00013728	2.05e-06	678.67604395	682.11245876	715.21787153	1.92086425	0.35496024	-0.32756052
0.1542	49.66231	0.00092063	0.00019543	8.79e-06	6.1e-06	0.0	0.00078218	0.00013739	2.05e-06	678.69127383	682.1198335	715.20812782	1.91914586	0.35483905	-0.32755287
0.15426	49.67902	0.00091972	0.00019556	8.81e-06	6.1e-06	0.0	0.00078284	0.00013751	2.05e-06	678.70649314	682.12720639	715.19839102	1.91742984	0.35471788	-0.32754522
0.15431	49.69573	0.0009188	0.00019568	8.83e-06	6.11e-06	0.0	0.00078349	0.00013763	2.05e-06	678.72170195	682.13457743	715.18866113	1.91571835	0.35459675	-0.3275376
0.15437	49.71243	0.00091788	0.00019581	8.85e-06	6.11e-06	0.0	0.00078414	0.00013775	2.05e-06	678.73690036	682.1419466	715.17893812	1.91400636	0.35447561	-0.32752997
0.15442	49.72913	0.00091697	0.00019593	8.86e-06	6.11e-06	0.0	0.00078479	0.00013787	2.05e-06	678.75208835	682.1493139	715.16922201	1.91229291	0.35435446	-0.32752233
0.15448	49.74584	0.00091605	0.00019605	8.88e-06	6.12e-06	-0.0	0.00078544	0.00013798	2.05e-06	678.7672659	682.15667933	715.15951279	1.91058001	0.35423332	-0.3275147
0.16454	52.78887	0.00075695	0.00021666	1.269e-05	6.72e-06	-0.0	0.00089888	0.00015863	2.05e-06	681.40079953	683.46978906	713.49337186	1.61974495	0.33243413	-0.32620659
0.1646	52.80542	0.00075613	0.00021676	1.271e-05	6.73e-06	-0.0	0.00089947	0.00015874	2.05e-06	681.41455919	683.47676306	713.48484452	1.61826514	0.33231768	-0.32619989
0.16465	52.82198	0.00075531	0.00021686	1.273e-05	6.73e-06	0.0	0.00090005	0.00015885	2.05e-06	681.4283135	683.4837348	713.47632319	1.61678561	0.33220124	-0.32619319
0.16471	52.83853	0.00075449	0.00021696	1.275e-05	6.73e-06	0.0	0.00090064	0.00015896	2.05e-06	681.44206246	683.49070429	713.46780786	1.61530894	0.3320849	-0.32618651
0.16476	52.85508	0.00075367	0.00021707	1.278e-05	6.74e-06	0.0	0.00090122	0.00015906	2.05e-06	681.45580612	683.49767152	713.45929851	1.61383307	0.33196858	-0.32617982
0.16482	52.87163	0.00075285	0.00021717	1.28e-05	6.74e-06	0.0	0.00090181	0.00015917	2.05e-06	681.4695445	683.50463649	713.45079514	1.6123591	0.33185232	-0.32617315
0.16487	52.88818	0.00075203	0.00021727	1.282e-05	6.74e-06	0.0	0.00090239	0.00015928	2.05e-06	681.48327765	683.51159921	713.44229776	1.61088832	0.33173618	-0.32616649
0.16493	52.90473	0.00075121	0.00021737	1.285e-05	6.74e-06	0.0	0.00090298	0.00015938	2.05e-06	681.49700562	683.51855967	713.43380633	1.60941529	0.33161995	-0.32615982
0.16498	52.92127	0.00075039	0.00021747	1.287e-05	6.75e-06	-0.0	0.00090356	0.00015949	2.05e-06	681.51072837	683.52551786	713.42532088	1.60794225	0.33150373	-0.32615315
0.16504	52.93782	0.00074958	0.00021757	1.289e-05	6.75e-06	-0.0	0.00090415	0.0001596	2.05e-06	681.52444589	683.5324738	713.41684141	1.60647199	0.3313876	-0.32614649
0.16509	52.95437	0.00074876	0.00021767	1.292e-05	6.75e-06	-0.0	0.00090473	0.0001597	2.05e-06	681.53815826	683.53942749	713.40836789	1.60500245	0.33127149	-0.32613984
0.16515	52.97091	0.00074794	0.00021777	1.294e-05	6.76e-06	-0.0	0.00090531	0.00015981	2.05e-06	681.55186547	683.54637891	713.39990034	1.60353442	0.33115544	-0.32613319
0.1652	52.98746	0.00074713	0.00021787	1.296e-05	6.76e-06	-0.0	0.0009059	0.00015992	2.05e-06	681.56556757	683.55332807	713.39143874	1.60207078	0.33103954	-0.32612656
0.16526	53.004	0.00074631	0.00021797	1.299e-05	6.76e-06	-0.0	0.00090648	0.00016002	2.05e-06	681.57926463	683.56027498	713.38298307	1.60060447	0.33092354	-0.32611992
0.16531	53.02054	0.0007455	0.00021807	1.301e-05	6.76e-06	0.0	0.00090706	0.00016013	2.05e-06	681.5929566	683.56721962	713.37453336	1.59913817	0.33080755	-0.32611328
0.16537	53.03708	0.00074468	0.00021817	1.303e-05	6.77e-06	0.0	0.00090764	0.00016024	2.05e-06	681.6066435	683.57416201	713.36608958	1.59767376	0.33069162	-0.32610665
0.16542	53.05362	0.00074387	0.00021827	1.305e-05	6.77e-06	0.0	0.00090822	0.00016034	2.05e-06	681.62032534	683.58110213	713.35765175	1.59621077	0.33057574	-0.32610002
0.16548	53.07016	0.00074306	0.00021837	1.308e-05	6.77e-06	0.0	0.0009088	0.00016045	2.05e-06	681.63400217	683.58804	713.34921986	1.59474929	0.33045992	-0.3260934
0.17554	56.08294	0.00060354	0.00023468	1.77e-05	7.19e-06	0.0	0.00100863	0.0001788	2.05e-06	684.07240725	684.81990128	711.90196936	1.34389635	0.30997766	-0.32495714
0.1756	56.09933	0.00060283	0.00023476	1.773e-05	7.19e-06	0.0	0.00100914	0.00017889	2.05e-06	684.08547622	684.82642977	711.89456317	1.34260863	0.30987	-0.32495132
0.17565	56.11571	0.00060211	0.00023484	1.776e-05	7.19e-06	-0.0	0.00100964	0.00017899	2.05e-06	684.09854333	684.83295609	711.88716223	1.34132091	0.30976233	-0.32494551
0.17571	56.1321	0.0006014	0.00023492	1.778e-05	7.19e-06	-0.0	0.00101015	0.00017908	2.05e-06	684.11160858	684.83948026	711.87976653	1.34003537	0.3096548	-0.3249397
0.17576	56.14848	0.00060069	0.000235	1.781e-05	7.19e-06	-0.0	0.00101066	0.00017918	2.05e-06	684.124672	684.84600228	711.87237607	1.33875036	0.3095473	-0.3249339
0.17582	56.16486	0.00059999	0.00023508	1.784e-05	7.19e-06	-0.0	0.00101117	0.00017927	2.05e-06	684.1377336	684.85252215	711.86499084	1.33746687	0.30943989	-0.3249281
0.17587	56.18124	0.00059928	0.00023515	1.786e-05	7.2e-06	-0.0	0.00101168	0.00017936	2.05e-06	684.1507934	684.85903986	711.85761083	1.33618565	0.30933262	-0.32492232
0.17593	56.19763	0.00059857	0.00023523	1.789e-05	7.2e-06	-0.0	0.00101219	0.00017946	2.05e-06	684.16385144	684.86555543	711.85023605	1.33490288	0.30922526	-0.32491652
0.17598	56.21401	0.00059786	0.00023531	1.792e-05	7.2e-06	0.0	0.00101269	0.00017955	2.05e-06	684.17690769	684.87206885	711.84286649	1.33362022	0.3091179	-0.32491073
0.17604	56.23038	0.00059715	0.00023539	1.795e-05	7.2e-06	0.0	0.0010132	0.00017964	2.05e-06	684.18996215	684.87858012	711.83550215	1.33233965	0.30901067	-0.32490495
0.17609	56.24676	0.00059645	0.00023546	1.797e-05	7.2e-06	0.0	0.00101371	0.00017974	2.05e-06	684.20301486	684.88508924	711.82814303	1.33105973	0.30890348	-0.32489917
0.17615	56.26314	0.00059574	0.00023554	1.8e-05	7.2e-06	0.0	0.00101421	0.00017983	2.05e-06	684.21606583	684.89159621	711.82078913	1.3297814	0.30879639	-0.3248934
0.1762	56.27952	0.00059504	0.00023562	1.803e-05	7.21e-06	0.0	0.00101472	0.00017992	2.05e-06	684.22911508	684.89810104	711.81344043	1.32850493	0.30868941	-0.32488764
0.17626	56.29589	0.00059433	0.00023569	1.806e-05	7.21e-06	0.0	0.00101522	0.00018002	2.05e-06	684.24216265	684.90460373	711.80609693	1.32722706	0.30858234	-0.32488187
0.17631	56.31227	0.00059363	0.00023577	1.808e-05	7.21e-06	-0.0	0.00101573	0.00018011	2.05e-06	684.25520849	684.91110428	711.79875863	1.32594945	0.30847529	-0.3248761
0.17637	56.32864	0.00059292	0.00023585	1.811e-05	7.21e-06	-0.0	0.00101623	0.0001802	2.05e-06	684.26825264	684.91760268	711.79142554	1.3246738	0.30836837	-0.32487034
0.17642	56.34501	0.00059222	0.00023592	1.814e-05	7.21e-06	-0.0	0.00101673	0.0001803	2.05e-06	684.2812951	684.92409894	711.78409765	1.32339895	0.30826149	-0.32486459
0.17648	56.36139	0.00059152	0.000236	1.817e-05	7.21e-06	-0.0	0.00101724	0.00018039	2.05e-06	684.2943359	684.93059306	711.77677494	1.32212577	0.30815471	-0.32485884
0.18654	59.34307	0.00047224	0.00024809	2.36e-05	7.44e-06	-0.0	0.00110285	0.0001963	2.05e-06	686.66395168	686.08410763	710.52088564	1.10190892	0.28950819	-0.32387282
0.1866	59.35928	0.00047164	0.00024815	2.363e-05	7.44e-06	-0.0	0.00110329	0.00019638	2.05e-06	686.67685993	686.09022637	710.51446581	1.10077137	0.28941141	-0.32386778
0.18665	59.37549	0.00047104	0.00024821	2.366e-05	7.44e-06	-0.0	0.00110372	0.00019647	2.05e-06	686.68976821	686.09634317	710.50805061	1.09963607	0.28931482	-0.32386275
0.18671	59.39171	0.00047044	0.00024826	2.369e-05	7.44e-06	-0.0	0.00110415	0.00019655	2.05e-06	686.70267653	686.10245803	710.50164005	1.09849974	0.28921815	-0.32385771
0.18676	59.40792	0.00046984	0.00024832	2.373e-05	7.44e-06	0.0	0.00110458	0.00019663	2.05e-06	686.71558488	686.10857095	710.49523412	1.09736329	0.28912146	-0.32385268
0.18682	59.42413	0.00046924	0.00024837	2.376e-05	7.44e-06	0.0	0.00110501	0.00019671	2.05e-06	686.72849327	686.11468193	710.48883283	1.09622828	0.2890249	-0.32384765
0.18687	59.44034	0.00046864	0.00024843	2.379e-05	7.44e-06	0.0	0.00110544	0.00019679	2.05e-06	686.74140171	686.12079098	710.48243616	1.09509392	0.28892839	-0.32384263
0.18693	59.45655	0.00046804	0.00024848	2.382e-05	7.45e-06	0.0	0.00110587	0.00019687	2.05e-06	686.75431019	686.12689809	710.47604412	1.09396077	0.28883198	-0.32383761
0.18698	59.47275	0.00046744	0.00024854	2.385e-05	7.45e-06	0.0	0.0011063	0.00019695	2.05e-06	686.76721874	686.13300326	710.4696567	1.09282914	0.28873571	-0.32383261
0.18704	59.48896	0.00046684	0.00024859	2.389e-05	7.45e-06	0.0	0.00110673	0.00019703	2.05e-06	686.78012736	686.1391065	710.4632739	1.09169645	0.28863935	-0.32382759
0.18709	59.50517	0.00046625	0.00024865	2.392e-05	7.45e-06	-0.0	0.00110716	0.00019711	2.05e-06	686.79303605	686.14520781	710.45689571	1.09056409	0.28854301	-0.32382258
0.18715	59.52137	0.00046565	0.0002487	2.395e-05	7.45e-06	-0.0	0.00110759	0.00019719	2.05e-06	686.80594481	686.15130719	710.45052214	1.08943308	0.28844679	-0.32381757
0.1872	59.53757	0.00046506	0.00024876	2.398e-05	7.45e-06	-0.0	0.00110802	0.00019727	2.05e-06	686.81885365	686.15740463	710.44415319	1.08830296	0.28835065	-0.32381257
0.18726	59.55378	0.00046446	0.00024881	2.401e-05	7.45e-06	-0.0	0.00110845	0.00019735	2.05e-06	686.83176258	686.16350015	710.43778884	1.08717434	0.28825464	-0.32380758
0.18731	59.56998	0.00046387	0.00024887	2.405e-05	7.45e-06	-0.0	0.00110887	0.00019743	2.05e-06	686.84467161	686.16959373	710.43142909	1.08604595	0.28815865	-0.32380259
0.18737	59.58618	0.00046327	0.00024892	2.408e-05	7.45e-06	-0.0	0.0011093	0.00019751	2.05e-06	686.85758075	686.17568539	710.42507395	1.084917	0.28806261	-0.3237976
0.18742	59.60238	0.00046268	0.00024897	2.411e-05	7.45e-06	0.0	0.00110973	0.00019759	2.05e-06	686.87048998	686.18177512	710.4187234	1.08378894	0.28796664	-0.32379261
0.18748	59.61858	0.00046208	0.00024903	2.414e-05	7.45e-06	0.0	0.00111016	0.00019767	2.05e-06	686.88339932	686.18786292	710.41237746	1.0826619	0.28787077	-0.32378763
0.19754	62.56828	0.00036232	0.00025716	3.037e-05	7.51e-06	-0.0	0.00118198	0.00021119	2.05e-06	689.2520231	687.27045843	709.32578052	0.88693329	0.27131001	-0.32293453
0.1976	62.58432	0.00036183	0.00025719	3.041e-05	7.51e-06	-0.0	0.00118234	0.00021126	2.05e-06	689.26501655	687.27620698	709.3202369	0.88591854	0.27122497	-0.32293018
0.19765	62.60035	0.00036133	0.00025723	3.044e-05	7.51e-06	-0.0	0.0011827	0.00021133	2.05e-06	689.27801064	687.28195376	709.31469742	0.88490321	0.27113988	-0.32292583
0.19771	62.61639	0.00036083	0.00025726	3.048e-05	7.51e-06	0.0	0.00118306	0.0002114	2.05e-06	689.29100537	687.28769876	709.30916207	0.8838886	0.27105486	-0.32292148
0.19776	62.63242	0.00036033	0.0002573	3.052e-05	7.51e-06	0.0	0.00118342	0.00021146	2.05e-06	689.30400075	687.29344199	709.30363085	0.88287485	0.27096993	-0.32291714
0.19782	62.64846	0.00035984	0.00025733	3.055e-05	7.5e-06	0.0	0.00118377	0.00021153	2.05e-06	689.31699677	687.29918345	709.29810376	0.88186192	0.27088508	-0.3229128
0.19787	62.66449	0.00035934	0.00025736	3.059e-05	7.5e-06	0.0	0.00118413	0.0002116	2.05e-06	689.32999343	687.30492314	709.2925808	0.88085049	0.2708004	-0.32290847
0.19793	62.68052	0.00035885	0.0002574	3.063e-05	7.5e-06	0.0	0.00118449	0.00021167	2.05e-06	689.34299073	687.31066106	709.28706195	0.87983817	0.27071562	-0.32290413
0.19798	62.69655	0.00035835	0.00025743	3.066e-05	7.5e-06	-0.0	0.00118485	0.00021174	2.05e-06	689.35598868	687.31639721	709.28154723	0.87882609	0.27063086	-0.3228998
0.19804	62.71258	0.00035786	0.00025747	3.07e-05	7.5e-06	-0.0	0.0011852	0.0002118	2.05e-06	689.36898726	687.32213159	709.27603663	0.87781512	0.27054622	-0.32289547
0.19809	62.72861	0.00035736	0.0002575	3.073e-05	7.5e-06	-0.0	0.00118556	0.00021187	2.05e-06	689.3819865	687.32786421	709.27053014	0.87680486	0.27046166	-0.32289115
0.19815	62.74464	0.00035687	0.00025754	3.077e-05	7.5e-06	-0.0	0.00118591	0.00021194	2.05e-06	689.39498637	687.33359505	709.26502777	0.87579601	0.27037725	-0.32288684
0.1982	62.76066	0.00035638	0.00025757	3.081e-05	7.5e-06	-0.0	0.00118627	0.00021201	2.05e-06	689.40798689	687.33932413	709.25952951	0.87478696	0.27029281	-0.32288252
0.19826	62.77669	0.00035588	0.0002576	3.084e-05	7.5e-06	0.0	0.00118662	0.00021207	2.05e-06	689.42098805	687.34505145	709.25403535	0.87377763	0.27020835	-0.3228782
0.19831	62.79271	0.00035539	0.00025764	3.088e-05	7.5e-06	0.0	0.00118698	0.00021214	2.05e-06	689.43398986	687.350777	709.24854531	0.8727694	0.270124	-0.32287389
0.19837	62.80874	0.0003549	0.00025767	3.092e-05	7.5e-06	0.0	0.00118733	0.00021221	2.05e-06	689.44699231	687.35650078	709.24305937	0.87176177	0.27003972	-0.32286958
0.19842	62.82476	0.00035441	0.0002577	3.095e-05	7.5e-06	0.0	0.00118769	0.00021227	2.05e-06	689.4599954	687.3622228	709.23757753	0.87075523	0.26995555	-0.32286528
0.19848	62.84078	0.00035392	0.00025774	3.099e-05	7.5e-06	0.0	0.00118804	0.00021234	2.05e-06	689.47299914	687.36794306	709.23209979	0.86974956	0.26987147	-0.32286099
0.20854	65.75757	0.00027224	0.00026224	3.801e-05	7.4e-06	-0.0	0.00124703	0.00022362	2.05e-06	691.8622444	688.38558428	708.2963812	0.69449975	0.25544977	-0.32212635
0.20859	65.77342	0.00027184	0.00026225	3.805e-05	7.4e-06	-0.0	0.00124732	0.00022367	2.05e-06	691.87533924	688.39098811	708.29162019	0.69358922	0.25537626	-0.32212261
0.20865	65.78927	0.00027143	0.00026227	3.809e-05	7.4e-06	0.0	0.00124761	0.00022373	2.05e-06	691.88843429	688.39639026	708.28686288	0.69267832	0.2553027	-0.32211888
0.2087	65.80513	0.00027103	0.00026229	3.813e-05	7.4e-06	0.0	0.0012479	0.00022379	2.05e-06	691.90152954	688.40179071	708.28210926	0.69176829	0.25522925	-0.32211514
0.20876	65.82098	0.00027063	0.0002623	3.817e-05	7.4e-06	0.0	0.00124819	0.00022384	2.05e-06	691.914625	688.40718948	708.27735934	0.69085885	0.25515586	-0.32211141
0.20881	65.83683	0.00027023	0.00026232	3.821e-05	7.4e-06	0.0	0.00124848	0.0002239	2.05e-06	691.92772066	688.41258656	708.27261312	0.68995042	0.25508258	-0.32210769
0.20887	65.85268	0.00026983	0.00026233	3.825e-05	7.4e-06	0.0	0.00124877	0.00022396	2.05e-06	691.9408165	688.41798196	708.26787058	0.68904252	0.25500937	-0.32210397
0.20892	65.86853	0.00026942	0.00026235	3.829e-05	7.4e-06	0.0	0.00124906	0.00022401	2.05e-06	691.95391252	688.42337567	708.26313173	0.68813413	0.2549361	-0.32210024
0.20898	65.88438	0.00026902	0.00026236	3.833e-05	7.4e-06	-0.0	0.00124935	0.00022407	2.05e-06	691.96700873	688.42876769	708.25839656	0.68722644	0.25486291	-0.32209653
0.20903	65.90022	0.00026862	0.00026238	3.837e-05	7.4e-06	-0.0	0.00124964	0.00022412	2.05e-06	691.98010512	688.43415803	708.25366509	0.68631945	0.2547898	-0.32209281
0.20909	65.91607	0.00026822	0.00026239	3.841e-05	7.4e-06	-0.0	0.00124993	0.00022418	2.05e-06	691.99320168	688.43954668	708.24893729	0.68541334	0.25471679	-0.3220891
0.20914	65.93191	0.00026782	0.00026241	3.845e-05	7.4e-06	-0.0	0.00125022	0.00022423	2.05e-06	692.0062984	688.44493365	708.24421317	0.68450804	0.25464387	-0.32208539
0.2092	65.94776	0.00026743	0.00026242	3.849e-05	7.39e-06	-0.0	0.00125051	0.00022429	2.05e-06	692.01939528	688.45031893	708.23949273	0.68360216	0.25457089	-0.32208169
0.20925	65.9636	0.00026703	0.00026244	3.853e-05	7.39e-06	0.0	0.0012508	0.00022435	2.05e-06	692.03249233	688.45570253	708.23477596	0.68269682	0.25449797	-0.32207798
0.20931	65.97944	0.00026663	0.00026245	3.857e-05	7.39e-06	0.0	0.00125108	0.0002244	2.05e-06	692.04558953	688.46108444	708.23006287	0.68179227	0.25442513	-0.32207428
0.20936	65.99529	0.00026623	0.00026247	3.861e-05	7.39e-06	0.0	0.00125137	0.00022446	2.05e-06	692.05868688	688.46646467	708.22535345	0.68088848	0.25435239	-0.32207058
0.20942	66.01113	0.00026583	0.00026248	3.865e-05	7.39e-06	0.0	0.00125166	0.00022451	2.05e-06	692.07178437	688.47184321	708.2206477	0.67998574	0.25427976	-0.32206689
0.20947	66.02697	0.00026544	0.0002625	3.869e-05	7.39e-06	0.0	0.00125195	0.00022457	2.05e-06	692.08488199	688.47722007	708.21594562	0.67908236	0.25420707	-0.3220632
0.21954	68.90985	0.00020006	0.00026375	4.648e-05	7.16e-06	-0.0	0.0012993	0.00023379	2.05e-06	694.47803328	689.43296697	707.41513672	0.52180063	0.24181419	-0.32143449
0.21959	68.92552	0.00019974	0.00026375	4.652e-05	7.16e-06	-0.0	0.00129953	0.00023384	2.05e-06	694.49105197	689.43803582	707.41107569	0.52098422	0.24175126	-0.32143131
0.21965	68.94119	0.00019942	0.00026375	4.656e-05	7.16e-06	-0.0	0.00129976	0.00023388	2.05e-06	694.50406955	689.443103	707.40701797	0.52016782	0.24168834	-0.32142812
0.2197	68.95685	0.0001991	0.00026375	4.661e-05	7.16e-06	0.0	0.00129999	0.00023393	2.05e-06	694.517086	689.4481685	707.40296356	0.51935124	0.24162539	-0.32142494
0.21976	68.97251	0.00019878	0.00026374	4.665e-05	7.16e-06	0.0	0.00130022	0.00023397	2.05e-06	694.53010134	689.45323234	707.39891244	0.51853552	0.24156254	-0.32142176
0.21981	68.98818	0.00019846	0.00026374	4.67e-05	7.16e-06	0.0	0.00130045	0.00023402	2.05e-06	694.54311554	689.45829451	707.39486463	0.51772035	0.24149974	-0.32141858
0.21987	69.00384	0.00019815	0.00026374	4.674e-05	7.15e-06	0.0	0.00130068	0.00023406	2.05e-06	694.55612861	689.463355	707.39082011	0.51690628	0.24143707	-0.32141541
0.21992	69.0195	0.00019783	0.00026374	4.679e-05	7.15e-06	0.0	0.00130091	0.00023411	2.05e-06	694.56914051	689.46841382	707.38677889	0.51609202	0.24137438	-0.32141223
0.21998	69.03516	0.00019751	0.00026374	4.683e-05	7.15e-06	-0.0	0.00130114	0.00023415	2.05e-06	694.58215125	689.47347097	707.38274096	0.51527771	0.24131168	-0.32140906
0.22003	69.05082	0.0001972	0.00026374	4.688e-05	7.15e-06	-0.0	0.00130137	0.0002342	2.05e-06	694.59516083	689.47852645	707.37870633	0.51446426	0.24124907	-0.32140589
0.22009	69.06648	0.00019688	0.00026374	4.692e-05	7.15e-06	-0.0	0.0013016	0.00023424	2.05e-06	694.60816923	689.48358026	707.37467499	0.51365134	0.24118652	-0.32140273
0.22014	69.08213	0.00019656	0.00026374	4.697e-05	7.15e-06	-0.0	0.00130183	0.00023429	2.05e-06	694.62117645	689.4886324	707.37064693	0.51283965	0.2411241	-0.32139957
0.2202	69.09779	0.00019625	0.00026373	4.701e-05	7.15e-06	-0.0	0.00130206	0.00023433	2.05e-06	694.63418246	689.49368286	707.36662216	0.51202751	0.24106163	-0.32139641
0.22025	69.11344	0.00019593	0.00026373	4.705e-05	7.14e-06	0.0	0.00130229	0.00023438	2.05e-06	694.64718727	689.49873166	707.36260067	0.51121549	0.24099918	-0.32139325
0.22031	69.1291	0.00019562	0.00026373	4.71e-05	7.14e-06	0.0	0.00130252	0.00023442	2.05e-06	694.66019088	689.50377878	707.35858247	0.5104043	0.24093681	-0.32139009
0.22036	69.14475	0.00019531	0.00026373	4.714e-05	7.14e-06	0.0	0.00130274	0.00023447	2.05e-06	694.67319327	689.50882423	707.35456755	0.50959365	0.2408745	-0.32138694
0.22042	69.1604	0.00019499	0.00026373	4.719e-05	7.14e-06	0.0	0.00130297	0.00023451	2.05e-06	694.68619443	689.51386801	707.35055591	0.50878427	0.24081233	-0.3213838
0.22047	69.17606	0.00019468	0.00026373	4.723e-05	7.14e-06	0.0	0.0013032	0.00023456	2.05e-06	694.69919434	689.51891011	707.34654755	0.50797427	0.2407501	-0.32138065
0.23054	72.02401	0.00014364	0.00026213	5.574e-05	6.81e-06	-0.0	0.00134027	0.00024195	2.05e-06	697.0475889	690.4133969	706.66626457	0.36729765	0.23012776	-0.32084658
0.23059	72.03948	0.00014339	0.00026212	5.579e-05	6.81e-06	-0.0	0.00134045	0.00024198	2.05e-06	697.06019778	690.41813012	706.66282774	0.36656954	0.23007357	-0.32084388
0.23065	72.05495	0.00014315	0.0002621	5.583e-05	6.81e-06	-0.0	0.00134063	0.00024202	2.05e-06	697.07280359	690.42286165	706.65939386	0.36584198	0.23001943	-0.32084118
0.2307	72.07043	0.0001429	0.00026209	5.588e-05	6.8e-06	-0.0	0.0013408	0.00024205	2.05e-06	697.0854063	690.42759149	706.65596291	0.36511552	0.22996538	-0.32083849
0.23076	72.0859	0.00014266	0.00026207	5.593e-05	6.8e-06	-0.0	0.00134098	0.00024209	2.05e-06	697.09800589	690.43231965	706.65253489	0.36438854	0.22991129	-0.3208358
0.23081	72.10136	0.00014241	0.00026205	5.598e-05	6.8e-06	0.0	0.00134116	0.00024213	2.05e-06	697.11060237	690.43704611	706.6491098	0.36366192	0.22985723	-0.32083311
0.23087	72.11683	0.00014217	0.00026204	5.603e-05	6.8e-06	0.0	0.00134134	0.00024216	2.05e-06	697.12319574	690.4417709	706.64568765	0.36293604	0.22980323	-0.32083042
0.23092	72.1323	0.00014192	0.00026202	5.608e-05	6.8e-06	0.0	0.00134152	0.0002422	2.05e-06	697.13578597	690.44649399	706.64226842	0.36221091	0.2297493	-0.32082774
0.23098	72.14777	0.00014168	0.00026201	5.612e-05	6.79e-06	0.0	0.00134169	0.00024223	2.05e-06	697.14837304	690.4512154	706.63885213	0.3614864	0.22969542	-0.32082506
0.23103	72.16323	0.00014144	0.00026199	5.617e-05	6.79e-06	0.0	0.00134187	0.00024227	2.05e-06	697.16095695	690.45593512	706.63543875	0.36076149	0.22964151	-0.32082238
0.23109	72.1787	0.00014119	0.00026198	5.622e-05	6.79e-06	-0.0	0.00134205	0.0002423	2.05e-06	697.1735377	690.46065315	706.6320283	0.36003725	0.22958765	-0.3208197
0.23114	72.19416	0.00014095	0.00026196	5.627e-05	6.79e-06	-0.0	0.00134222	0.00024234	2.05e-06	697.18611527	690.46536949	706.62862077	0.35931358	0.22953385	-0.32081702
0.2312	72.20962	0.00014071	0.00026194	5.632e-05	6.79e-06	-0.0	0.0013424	0.00024238	2.05e-06	697.19868965	690.47008415	706.62521616	0.35859088	0.22948013	-0.32081435
0.23125	72.22508	0.00014047	0.00026193	5.637e-05	6.78e-06	-0.0	0.00134258	0.00024241	2.05e-06	697.21126081	690.47479711	706.62181447	0.35786826	0.22942641	-0.32081168
0.23131	72.24054	0.00014022	0.00026191	5.641e-05	6.78e-06	0.0	0.00134275	0.00024245	2.05e-06	697.22382876	690.47950839	706.61841569	0.35714551	0.22937269	-0.32080901
0.23136	72.256	0.00013998	0.0002619	5.646e-05	6.78e-06	0.0	0.00134293	0.00024248	2.05e-06	697.23639349	690.48421799	706.61501983	0.35642356	0.22931903	-0.32080634
0.23142	72.27146	0.00013974	0.00026188	5.651e-05	6.78e-06	0.0	0.0013431	0.00024252	2.05e-06	697.248955	690.48892589	706.61162688	0.35570212	0.22926541	-0.32080368
0.23147	72.28692	0.0001395	0.00026186	5.656e-05	6.78e-06	0.0	0.00134328	0.00024255	2.05e-06	697.26151325	690.4936321	706.60823685	0.35498188	0.2292119	-0.32080102
0.24154	75.09884	0.00010076	0.00025786	6.571e-05	6.37e-06	0.0	0.00137149	0.00024834	2.05e-06	699.49331488	691.32638723	706.03500366	0.23048861	0.21997563	-0.320351
0.24159	75.11412	0.00010057	0.00025783	6.576e-05	6.37e-06	0.0	0.00137162	0.00024837	2.05e-06	699.5050835	691.33078203	706.03211872	0.22984984	0.21992793	-0.32034874
0.24165	75.12939	0.00010039	0.00025781	6.581e-05	6.37e-06	0.0	0.00137176	0.0002484	2.05e-06	699.51684676	691.33517515	706.02923637	0.2292106	0.21988021	-0.32034647
0.2417	75.14466	0.00010021	0.00025778	6.586e-05	6.37e-06	-0.0	0.00137189	0.00024843	2.05e-06	699.52860467	691.33956657	706.02635659	0.22857184	0.21983251	-0.32034421
0.24176	75.15993	0.00010002	0.00025775	6.591e-05	6.36e-06	-0.0	0.00137203	0.00024845	2.05e-06	699.54035724	691.3439563	706.02347939	0.22793375	0.21978485	-0.32034195
0.24181	75.1752	9.984e-05	0.00025772	6.597e-05	6.36e-06	-0.0	0.00137216	0.00024848	2.05e-06	699.55210442	691.34834434	706.02060476	0.22729656	0.21973724	-0.3203397
0.24187	75.19047	9.966e-05	0.0002577	6.602e-05	6.36e-06	-0.0	0.00137229	0.00024851	2.05e-06	699.56384621	691.35273069	706.0177327	0.22665961	0.21968964	-0.32033744
0.24192	75.20573	9.947e-05	0.00025767	6.607e-05	6.36e-06	0.0	0.00137243	0.00024854	2.05e-06	699.5755826	691.35711535	706.01486322	0.22602249	0.21964203	-0.32033519
0.24198	75.221	9.929e-05	0.00025764	6.612e-05	6.35e-06	0.0	0.00137256	0.00024856	2.05e-06	699.5873136	691.36149831	706.01199631	0.22538616	0.21959447	-0.32033294
0.24203	75.23627	9.911e-05	0.00025761	6.617e-05	6.35e-06	0.0	0.00137269	0.00024859	2.05e-06	699.59903917	691.36587958	706.00913196	0.22475041	0.21954694	-0.32033069
0.24209	75.25153	9.893e-05	0.00025759	6.622e-05	6.35e-06	0.0	0.00137282	0.00024862	2.05e-06	699.61075932	691.37025916	706.00627018	0.22411569	0.21949947	-0.32032845
0.24214	75.26679	9.875e-05	0.00025756	6.628e-05	6.35e-06	0.0	0.00137296	0.00024865	2.05e-06	699.62247401	691.37463705	706.00341096	0.22348049	0.21945197	-0.3203262
0.2422	75.28206	9.857e-05	0.00025753	6.633e-05	6.34e-06	-0.0	0.00137309	0.00024868	2.05e-06	699.63418325	691.37901325	706.00055431	0.22284576	0.2194045	-0.32032396
0.24225	75.29732	9.839e-05	0.0002575	6.638e-05	6.34e-06	-0.0	0.00137322	0.0002487	2.05e-06	699.64588703	691.38338776	705.99770021	0.22221171	0.21935707	-0.32032172
0.24231	75.31258	9.82e-05	0.00025748	6.643e-05	6.34e-06	-0.0	0.00137335	0.00024873	2.05e-06	699.65758534	691.38776058	705.99484868	0.22157855	0.21930968	-0.32031948
0.24236	75.32784	9.802e-05	0.00025745	6.648e-05	6.34e-06	-0.0	0.00137348	0.00024876	2.05e-06	699.66927816	691.3921317	705.9919997	0.22094566	0.21926231	-0.32031724
0.24242	75.34309	9.784e-05	0.00025742	6.653e-05	6.34e-06	0.0	0.00137361	0.00024879	2.05e-06	699.68096548	691.39650114	705.98915328	0.22031258	0.21921493	-0.32031501
0.24247	75.35835	9.766e-05	0.00025739	6.659e-05	6.33e-06	0.0	0.00137375	0.00024881	2.05e-06	699.69264729	691.40086888	705.98630941	0.21968028	0.21916759	-0.32031277
0.25253	78.13309	6.914e-05	0.00025144	7.626e-05	5.88e-06	-0.0	0.00139457	0.00025325	2.05e-06	701.72650577	692.17184757	705.5070188	0.11163637	0.2108519	-0.31993651
0.25259	78.14816	6.9e-05	0.00025141	7.631e-05	5.88e-06	-0.0	0.00139467	0.00025327	2.05e-06	701.73699367	692.17590699	705.50461439	0.11108844	0.21080799	-0.31993463
0.25264	78.16322	6.887e-05	0.00025137	7.637e-05	5.88e-06	0.0	0.00139476	0.00025329	2.05e-06	701.74747416	692.17996476	705.5022122	0.11054031	0.21076406	-0.31993274
0.2527	78.17829	6.874e-05	0.00025133	7.642e-05	5.87e-06	0.0	0.00139486	0.00025331	2.05e-06	701.75794724	692.18402087	705.49981224	0.10999297	0.21072016	-0.31993085
0.25275	78.19335	6.86e-05	0.0002513	7.647e-05	5.87e-06	0.0	0.00139496	0.00025333	2.05e-06	701.76841291	692.18807533	705.4974145	0.10944627	0.21067627	-0.31992897
0.25281	78.20841	6.847e-05	0.00025126	7.653e-05	5.87e-06	0.0	0.00139506	0.00025335	2.05e-06	701.77887114	692.19212814	705.49501897	0.1089005	0.21063241	-0.31992709
0.25286	78.22348	6.834e-05	0.00025122	7.658e-05	5.87e-06	0.0	0.00139515	0.00025337	2.05e-06	701.78932193	692.1961793	705.49262566	0.1083543	0.21058854	-0.31992521
0.25292	78.23854	6.821e-05	0.00025119	7.664e-05	5.86e-06	-0.0	0.00139525	0.00025339	2.05e-06	701.79976528	692.20022881	705.49023456	0.10780869	0.21054468	-0.31992333
0.25297	78.2536	6.807e-05	0.00025115	7.669e-05	5.86e-06	-0.0	0.00139535	0.00025341	2.05e-06	701.81020118	692.20427666	705.48784568	0.10726372	0.21050084	-0.31992146
0.25303	78.26866	6.794e-05	0.00025111	7.674e-05	5.86e-06	-0.0	0.00139544	0.00025344	2.05e-06	701.82062961	692.20832287	705.48545901	0.1067198	0.21045703	-0.31991959
0.25308	78.28371	6.781e-05	0.00025107	7.68e-05	5.86e-06	-0.0	0.00139554	0.00025346	2.05e-06	701.83105056	692.21236743	705.48307454	0.10617575	0.21041321	-0.31991772
0.25314	78.29877	6.768e-05	0.00025104	7.685e-05	5.85e-06	0.0	0.00139563	0.00025348	2.05e-06	701.84146403	692.21641033	705.48069228	0.10563185	0.2103694	-0.31991584
0.25319	78.31383	6.755e-05	0.000251	7.691e-05	5.85e-06	0.0	0.00139573	0.0002535	2.05e-06	701.85187002	692.22045159	705.47831223	0.10508872	0.2103256	-0.31991398
0.25325	78.32888	6.742e-05	0.00025096	7.696e-05	5.85e-06	0.0	0.00139583	0.00025352	2.05e-06	701.8622685	692.2244912	705.47593438	0.10454639	0.21028183	-0.31991211
0.2533	78.34393	6.729e-05	0.00025093	7.701e-05	5.85e-06	0.0	0.00139592	0.00025354	2.05e-06	701.87265948	692.22852916	705.47355873	0.10400457	0.21023807	-0.31991025
0.25336	78.35899	6.716e-05	0.00025089	7.707e-05	5.84e-06	-0.0	0.00139602	0.00025356	2.05e-06	701.88304293	692.23256547	705.47118528	0.10346247	0.2101943	-0.31990838
0.25341	78.37404	6.702e-05	0.00025085	7.712e-05	5.84e-06	-0.0	0.00139611	0.00025358	2.05e-06	701.89341886	692.23660013	705.46881403	0.10292116	0.21015055	-0.31990652
0.25347	78.38909	6.689e-05	0.00025081	7.718e-05	5.84e-06	-0.0	0.00139621	0.0002536	2.05e-06	701.90378726	692.24063315	705.46644498	0.10238046	0.21010682	-0.31990466
0.26353	81.12541	4.653e-05	0.0002434	8.721e-05	5.36e-06	0.0	0.0014111	0.00025693	2.05e-06	703.66617757	692.95137065	705.06802481	0.01131977	0.20223602	-0.31959189
0.26359	81.14026	4.644e-05	0.00024336	8.726e-05	5.36e-06	0.0	0.00141117	0.00025694	2.05e-06	703.67503101	692.95510796	705.0660294	0.01086548	0.20219341	-0.31959032
0.26364	81.15512	4.635e-05	0.00024331	8.732e-05	5.36e-06	0.0	0.00141124	0.00025696	2.05e-06	703.68387563	692.95884371	705.06403584	0.010412	0.20215081	-0.31958876
0.2637	81.16997	4.625e-05	0.00024327	8.737e-05	5.36e-06	0.0	0.00141131	0.00025698	2.05e-06	703.69271144	692.9625779	705.06204416	0.00995901	0.2021082	-0.31958719
0.26375	81.18482	4.616e-05	0.00024323	8.743e-05	5.35e-06	-0.0	0.00141137	0.00025699	2.05e-06	703.70153842	692.96631054	705.06005433	0.0095058	0.2020656	-0.31958563
0.26381	81.19967	4.606e-05	0.00024318	8.748e-05	5.35e-06	-0.0	0.00141144	0.00025701	2.05e-06	703.71035658	692.97004161	705.05806636	0.00905337	0.202023	-0.31958407
0.26386	81.21452	4.597e-05	0.00024314	8.754e-05	5.35e-06	-0.0	0.00141151	0.00025702	2.05e-06	703.71916591	692.97377113	705.05608026	0.00860162	0.2019804	-0.31958251
0.26392	81.22937	4.588e-05	0.0002431	8.759e-05	5.34e-06	-0.0	0.00141158	0.00025704	2.05e-06	703.7279664	692.9774991	705.05409601	0.00815073	0.2019378	-0.31958095
0.26397	81.24421	4.579e-05	0.00024305	8.765e-05	5.34e-06	-0.0	0.00141165	0.00025705	2.05e-06	703.73675805	692.9812255	705.05211361	0.00769943	0.2018952	-0.3195794
0.26403	81.25906	4.569e-05	0.00024301	8.771e-05	5.34e-06	0.0	0.00141172	0.00025707	2.05e-06	703.74554085	692.98495036	705.05013306	0.00724883	0.2018526	-0.31957784
0.26408	81.2739	4.56e-05	0.00024297	8.776e-05	5.34e-06	0.0	0.00141178	0.00025708	2.05e-06	703.75431481	692.98867365	705.04815437	0.00679883	0.20181	-0.31957629
0.26414	81.28874	4.551e-05	0.00024292	8.782e-05	5.33e-06	0.0	0.00141185	0.0002571	2.05e-06	703.76307991	692.9923954	705.04617753	0.00634998	0.20176741	-0.31957474
0.26419	81.30359	4.542e-05	0.00024288	8.787e-05	5.33e-06	0.0	0.00141192	0.00025712	2.05e-06	703.77183615	692.99611558	705.04420253	0.0059007	0.20172481	-0.31957319
0.26425	81.31843	4.532e-05	0.00024284	8.793e-05	5.33e-06	-0.0	0.00141199	0.00025713	2.05e-06	703.78058352	692.99983422	705.04222938	0.00545187	0.20168221	-0.31957164
0.2643	81.33327	4.523e-05	0.00024279	8.798e-05	5.33e-06	-0.0	0.00141205	0.00025715	2.05e-06	703.78932203	693.0035513	705.04025807	0.00500375	0.20163962	-0.31957009
0.26436	81.34811	4.514e-05	0.00024275	8.804e-05	5.32e-06	-0.0	0.00141212	0.00025716	2.05e-06	703.79805166	693.00726684	705.03828861	0.00455662	0.20159702	-0.31956854
0.26441	81.36294	4.505e-05	0.0002427	8.809e-05	5.32e-06	-0.0	0.00141219	0.00025718	2.05e-06	703.80677241	693.01098082	705.03632098	0.00410951	0.20155443	-0.319567
0.26447	81.37778	4.496e-05	0.00024266	8.815e-05	5.32e-06	0.0	0.00141225	0.00025719	2.05e-06	703.81548428	693.01469325	705.0343552	0.00366249	0.20151184	-0.31956545
