# Supplementary material for: Dataset for the simulated biomass pyrolysis in rotary kilns with varying particle residence time distributions
Source: Data Brief. 2021 Nov 23;39:107603. doi: 10.1016/j.dib.2021.107603 (PMC8633881; doi:10.1016/j.dib.2021.107603)
Supplement: Supplementary Data S1 — Supplementary Raw Research Data. This is open data under the CC BY license http://creativecommons.org/licenses/by/4.0/ [file mmc1.zip › supplementary/112/logFiles/log_Pe8]

l,m	Tau,s	F_w,kg/s	F_is,kg/s	F_c,kg/s	F_rt,kg/s	F_w_wet,kg/s	F_it,kg/s	F_g,kg/s	F_H2O_g,kg/s	T_b,K	T_g,K	T_w,K	q_bed,kW/m	q_gas,kW/m	q_loss,kW/m
5e-05	0.00931	0.0	0.0	0.0	0.0	0.00205282	0.0	0.0	0.0	298.62152472	300.54773716	833.01845557	31.66294692	3.02706459	-0.4200331
0.00011	0.02793	0.0	0.0	0.0	0.0	0.00205282	0.0	0.0	0.0	299.0924459	302.9411456	832.88704892	31.63068434	3.02260915	-0.41992994
0.00016	0.04654	0.0	0.0	0.0	0.0	0.00205282	0.0	0.0	0.0	299.56276451	305.33019121	832.75578007	31.59846701	3.01809592	-0.4198269
0.00022	0.06516	0.0	0.0	0.0	0.0	0.00205282	0.0	0.0	0.0	300.03248173	307.71483313	832.62464909	31.56629387	3.01352623	-0.41972396
0.00027	0.08377	0.0	0.0	0.0	0.0	0.00205282	0.0	0.0	0.0	300.50159867	310.09503145	832.493656	31.53416501	3.00889875	-0.41962113
0.00033	0.10239	0.0	0.0	0.0	0.0	0.00205282	0.0	0.0	0.0	300.97011648	312.47074547	832.36280087	31.50207909	3.00421698	-0.41951841
0.00038	0.121	0.0	0.0	0.0	0.0	0.00205282	0.0	0.0	0.0	301.43803625	314.8419368	832.23208374	31.47003641	2.99947895	-0.4194158
0.00044	0.13961	0.0	0.0	0.0	0.0	0.00205282	0.0	0.0	0.0	301.90535907	317.2085658	832.10150465	31.43803684	2.99467908	-0.4193133
0.00049	0.15823	0.0	0.0	0.0	0.0	0.00205282	0.0	0.0	0.0	302.37208604	319.57058948	831.97106367	31.40608063	2.98982694	-0.41921091
0.0105	3.53603	5e-08	0.0	0.0	0.0	0.00205278	0.0	0.0	0.0	378.38126349	637.73939407	810.5782118	26.20165492	1.36608064	-0.40241902
0.01056	3.55453	5e-08	0.0	0.0	0.0	0.00205277	0.0	0.0	0.0	378.75445244	638.76858461	810.47352767	26.17573703	1.3561399	-0.40233686
0.01061	3.57304	5e-08	0.0	0.0	0.0	0.00205277	0.0	0.0	0.0	379.12719832	639.79013947	810.36897806	26.14984108	1.34623154	-0.4022548
0.01067	3.59154	5e-08	0.0	0.0	0.0	0.00205277	0.0	0.0	0.0	379.4995017	640.80408638	810.26456276	26.12396696	1.3363563	-0.40217285
0.01072	3.61005	5e-08	0.0	0.0	0.0	0.00205277	0.0	0.0	0.0	379.87136316	641.8104536	810.16028156	26.09811456	1.32651488	-0.40209101
0.01078	3.62855	5e-08	0.0	0.0	0.0	0.00205277	0.0	0.0	0.0	380.24278327	642.80926991	810.05613426	26.07228379	1.31670802	-0.40200927
0.01083	3.64705	5e-08	0.0	0.0	0.0	0.00205277	0.0	0.0	0.0	380.6137626	643.80056457	809.95212065	26.04647451	1.30693644	-0.40192764
0.01089	3.66555	6e-08	0.0	0.0	0.0	0.00205277	0.0	0.0	0.0	380.9843017	644.78436737	809.84824052	26.02071322	1.29704105	-0.40184607
0.01094	3.68406	6e-08	0.0	0.0	0.0	0.00205276	0.0	0.0	0.0	381.35440162	645.76058269	809.74449414	25.99495397	1.287298	-0.40176464
0.011	3.70256	6e-08	0.0	0.0	0.0	0.00205276	0.0	0.0	0.0	381.72406256	646.72933243	809.64088094	25.96921488	1.27759852	-0.40168331
0.01105	3.72106	6e-08	0.0	0.0	0.0	0.00205276	0.0	0.0	0.0	382.09328507	647.69065275	809.53740069	25.94349739	1.26793397	-0.40160209
0.01111	3.73956	6e-08	0.0	0.0	0.0	0.00205276	0.0	0.0	0.0	382.46206971	648.6445729	809.43405316	25.91780142	1.25830495	-0.40152098
0.01116	3.75806	6e-08	0.0	0.0	0.0	0.00205276	0.0	0.0	0.0	382.83041705	649.59112259	809.33083814	25.89212686	1.24871209	-0.40143996
0.01122	3.77655	7e-08	0.0	0.0	0.0	0.00205275	0.0	0.0	0.0	383.19832764	650.53033192	809.22775543	25.86647363	1.23915598	-0.40135905
0.01127	3.79505	7e-08	0.0	0.0	0.0	0.00205275	0.0	0.0	0.0	383.56580204	651.46223145	809.12480479	25.84084163	1.22963725	-0.40127825
0.01133	3.81355	7e-08	0.0	0.0	0.0	0.00205275	0.0	0.0	0.0	383.93284081	652.38685212	809.02198602	25.81523078	1.2201565	-0.40119755
0.01138	3.83205	7e-08	0.0	0.0	0.0	0.00205275	0.0	0.0	0.0	384.29944451	653.30422532	808.91929889	25.78964098	1.21071435	-0.40111695
0.01144	3.85054	7e-08	0.0	0.0	0.0	0.00205275	0.0	0.0	0.0	384.66561367	654.21438286	808.81674317	25.76407214	1.20131141	-0.40103646
0.01149	3.86904	8e-08	0.0	0.0	0.0	0.00205274	0.0	0.0	0.0	385.03134885	655.11735696	808.71431864	25.73852417	1.19194828	-0.40095607
0.0215	7.2253	4.93e-06	0.0	0.0	0.0	0.00204789	0.0	0.0	0.0	444.88434939	733.85439878	792.01867037	21.42007288	0.17978516	-0.38785123
0.02156	7.24368	5.02e-06	0.0	0.0	0.0	0.0020478	0.0	0.0	1e-08	445.17898276	733.98731979	791.93637679	21.39815249	0.17739725	-0.38778663
0.02161	7.26207	5.11e-06	0.0	0.0	0.0	0.00204771	0.0	0.0	1e-08	445.47326934	734.11845202	791.85417443	21.37625216	0.1750323	-0.3877221
0.02167	7.28045	5.2e-06	0.0	0.0	0.0	0.00204761	0.0	0.0	1e-08	445.76720955	734.24781251	791.77206313	21.3543719	0.1726901	-0.38765765
0.02172	7.29884	5.3e-06	0.0	0.0	0.0	0.00204752	0.0	0.0	1e-08	446.06080382	734.37541811	791.69004273	21.33251171	0.17037043	-0.38759326
0.02178	7.31722	5.39e-06	0.0	0.0	0.0	0.00204742	0.0	0.0	1e-08	446.35405257	734.50128551	791.60811306	21.3106716	0.16807311	-0.38752895
0.02183	7.3356	5.49e-06	0.0	0.0	0.0	0.00204733	0.0	0.0	1e-08	446.64695622	734.62543128	791.52627398	21.28885096	0.165802	-0.38746471
0.02189	7.35399	5.59e-06	0.0	0.0	0.0	0.00204723	0.0	0.0	1e-08	446.93951517	734.74787516	791.4445253	21.26705069	0.16355098	-0.38740054
0.02194	7.37237	5.69e-06	0.0	0.0	0.0	0.00204713	0.0	0.0	1e-08	447.23172986	734.86863188	791.36286689	21.24527061	0.16132112	-0.38733645
0.022	7.39075	5.79e-06	0.0	0.0	0.0	0.00204703	0.0	0.0	1e-08	447.52360071	734.98771704	791.28129857	21.22351059	0.15911298	-0.38727242
0.02205	7.40913	5.89e-06	0.0	0.0	0.0	0.00204692	0.0	0.0	1e-08	447.81512813	735.10514672	791.1998202	21.20177065	0.15692637	-0.38720846
0.02211	7.42751	5.99e-06	0.0	0.0	0.0	0.00204682	0.0	0.0	1e-08	448.10631254	735.22093686	791.11843162	21.18005079	0.1547611	-0.38714457
0.02216	7.44589	6.1e-06	0.0	0.0	0.0	0.00204671	0.0	0.0	1e-08	448.39715435	735.33510324	791.03713267	21.15835101	0.15261697	-0.38708075
0.02222	7.46427	6.21e-06	0.0	0.0	0.0	0.00204661	0.0	0.0	1e-08	448.687654	735.44766153	790.95592321	21.13667131	0.15049378	-0.38701701
0.02227	7.48265	6.32e-06	0.0	0.0	0.0	0.0020465	0.0	0.0	1e-08	448.97781188	735.55862719	790.87480307	21.11501171	0.14839135	-0.38695333
0.02233	7.50102	6.43e-06	0.0	0.0	0.0	0.00204639	0.0	0.0	1e-08	449.26762842	735.66801559	790.7937721	21.0933722	0.14630948	-0.38688972
0.02238	7.5194	6.54e-06	0.0	0.0	0.0	0.00204627	0.0	0.0	1e-08	449.55710404	735.7758419	790.71283015	21.07175279	0.14424797	-0.38682619
0.02244	7.53778	6.66e-06	0.0	0.0	0.0	0.00204616	0.0	0.0	1e-08	449.84623914	735.88212119	790.63197707	21.05015348	0.14220663	-0.38676272
0.02249	7.55615	6.77e-06	0.0	0.0	0.0	0.00204604	0.0	0.0	1e-08	450.13503415	735.98686835	790.55121271	21.02857374	0.14018913	-0.38669932
0.0325	10.89041	8.972e-05	0.0	0.0	0.0	0.00196301	0.0	0.0	9e-08	497.42780239	740.09957203	777.1990712	17.4306912	-0.01947717	-0.37621811
0.03256	10.90867	9.076e-05	0.0	0.0	0.0	0.00196197	0.0	0.0	9e-08	497.66072828	740.07804217	777.13249803	17.41268419	-0.01969949	-0.37616585
0.03261	10.92693	9.181e-05	0.0	0.0	0.0	0.00196092	0.0	0.0	9e-08	497.89338034	740.05628855	777.06599328	17.39469571	-0.01991809	-0.37611365
0.03267	10.9452	9.287e-05	0.0	0.0	0.0	0.00195986	0.0	0.0	9e-08	498.12575886	740.0343136	776.99955687	17.37672576	-0.02013301	-0.3760615
0.03272	10.96346	9.393e-05	0.0	0.0	0.0	0.00195879	0.0	0.0	9e-08	498.35786416	740.01211978	776.93318872	17.35877438	-0.0203449	-0.3760094
0.03278	10.98172	9.501e-05	0.0	0.0	0.0	0.00195771	0.0	0.0	1e-07	498.58969655	739.98970905	776.86688874	17.34084146	-0.02055288	-0.37595735
0.03283	10.99998	9.61e-05	0.0	0.0	0.0	0.00195662	0.0	0.0	1e-07	498.82125633	739.96708399	776.80065686	17.32292701	-0.02075717	-0.37590536
0.03289	11.01824	9.72e-05	0.0	0.0	0.0	0.00195552	0.0	0.0	1e-07	499.0525438	739.94424706	776.73449298	17.30503103	-0.02095792	-0.37585342
0.03294	11.0365	9.831e-05	0.0	0.0	0.0	0.00195441	0.0	0.0	1e-07	499.28355928	739.92120058	776.66839703	17.2871535	-0.02115517	-0.37580154
0.033	11.05476	9.943e-05	0.0	0.0	0.0	0.00195329	0.0	0.0	1e-07	499.51430306	739.89794685	776.60236891	17.26929441	-0.02134895	-0.3757497
0.03305	11.07302	0.00010056	0.0	0.0	0.0	0.00195216	0.0	0.0	1e-07	499.74477545	739.87448815	776.53640857	17.25145376	-0.02153928	-0.37569793
0.03311	11.09128	0.00010169	0.0	0.0	0.0	0.00195102	0.0	0.0	1e-07	499.97497676	739.85082675	776.47051589	17.23363151	-0.02172621	-0.3756462
0.03316	11.10953	0.00010284	0.0	0.0	0.0	0.00194987	0.0	0.0	1e-07	500.20490728	739.82696487	776.40469082	17.21582767	-0.02190976	-0.37559453
0.03322	11.12779	0.000104	0.0	0.0	0.0	0.00194871	0.0	0.0	1e-07	500.43456733	739.80290473	776.33893326	17.19804221	-0.02208995	-0.37554291
0.03327	11.14605	0.00010517	0.0	0.0	0.0	0.00194754	0.0	0.0	1.1e-07	500.6639572	739.77864853	776.27324313	17.18027512	-0.02226682	-0.37549134
0.03333	11.1643	0.00010635	0.0	0.0	0.0	0.00194636	0.0	0.0	1.1e-07	500.8930772	739.75419843	776.20762036	17.16252639	-0.0224404	-0.37543983
0.03338	11.18256	0.00010754	0.0	0.0	0.0	0.00194517	0.0	0.0	1.1e-07	501.12192763	739.72955658	776.14206486	17.14479601	-0.02261071	-0.37538837
0.03344	11.20081	0.00010875	0.0	0.0	0.0	0.00194397	0.0	0.0	1.1e-07	501.35050878	739.70472513	776.07657654	17.12708396	-0.02277779	-0.37533696
0.03349	11.21906	0.00010996	0.0	0.0	0.0	0.00194275	0.0	0.0	1.1e-07	501.57882097	739.67970617	776.01115534	17.10939022	-0.02294165	-0.3752856
0.0435	14.53083	0.00055672	4e-08	0.0	0.0	0.00149547	3e-08	0.0	5.6e-07	538.94804555	733.43112513	765.14585836	14.17931492	-0.02008148	-0.36675634
0.04356	14.54897	0.00056054	4e-08	0.0	0.0	0.00149165	3e-08	0.0	5.6e-07	539.13198684	733.39257222	765.09149181	14.16472339	-0.01996042	-0.36671366
0.04361	14.56711	0.00056436	4e-08	0.0	0.0	0.00148782	3e-08	0.0	5.7e-07	539.31571218	733.35400666	765.03717959	14.15014733	-0.01983872	-0.36667102
0.04367	14.58525	0.0005682	4e-08	0.0	0.0	0.00148398	3e-08	0.0	5.7e-07	539.49922185	733.3154287	764.98292163	14.13558671	-0.01971638	-0.36662843
0.04372	14.60338	0.00057205	4e-08	0.0	0.0	0.00148012	3e-08	0.0	5.7e-07	539.68251616	733.2768386	764.92871786	14.12104152	-0.0195934	-0.36658588
0.04378	14.62152	0.00057592	4e-08	0.0	0.0	0.00147625	3e-08	0.0	5.8e-07	539.8655954	733.23823658	764.87456823	14.10651173	-0.0194698	-0.36654337
0.04383	14.63966	0.0005798	4e-08	0.0	0.0	0.00147236	3e-08	0.0	5.8e-07	540.04845987	733.19962281	764.82047267	14.09199733	-0.01934558	-0.36650091
0.04389	14.65779	0.00058369	4e-08	0.0	0.0	0.00146846	3e-08	0.0	5.8e-07	540.23110987	733.16099749	764.76643114	14.07749831	-0.01922071	-0.36645848
0.04394	14.67593	0.0005876	4e-08	0.0	0.0	0.00146455	3e-08	0.0	5.9e-07	540.4135457	733.12236088	764.71244356	14.06301465	-0.01909523	-0.3664161
0.044	14.69406	0.00059152	4e-08	0.0	0.0	0.00146063	3e-08	0.0	5.9e-07	540.59576765	733.08371322	764.65850988	14.04854633	-0.01896912	-0.36637376
0.04405	14.7122	0.00059545	5e-08	0.0	0.0	0.00145669	3e-08	0.0	6e-07	540.77777604	733.04505469	764.60463003	14.03409333	-0.0188424	-0.36633147
0.04411	14.73033	0.0005994	5e-08	0.0	0.0	0.00145274	4e-08	1e-08	6e-07	540.95957116	733.00638549	764.55080396	14.01965563	-0.01871507	-0.36628921
0.04416	14.74846	0.00060335	5e-08	0.0	0.0	0.00144878	4e-08	1e-08	6e-07	541.14115331	732.96770583	764.49703161	14.00523321	-0.01858713	-0.366247
0.04422	14.76659	0.00060732	5e-08	0.0	0.0	0.0014448	4e-08	1e-08	6.1e-07	541.3225228	732.92901588	764.44331292	13.99082606	-0.01845858	-0.36620483
0.04427	14.78472	0.00061131	5e-08	0.0	0.0	0.00144081	4e-08	1e-08	6.1e-07	541.50367993	732.89031582	764.38964783	13.97643416	-0.01832944	-0.36616271
0.04433	14.80285	0.0006153	5e-08	0.0	0.0	0.00143681	4e-08	1e-08	6.2e-07	541.68462499	732.85160583	764.33603628	13.96205748	-0.01819969	-0.36612062
0.04438	14.82098	0.00061931	5e-08	0.0	0.0	0.00143279	4e-08	1e-08	6.2e-07	541.86535829	732.81288607	764.2824782	13.94769602	-0.01806935	-0.36607858
0.04444	14.83911	0.00062333	5e-08	0.0	0.0	0.00142877	4e-08	1e-08	6.2e-07	542.04588013	732.77415671	764.22897355	13.93334975	-0.01793842	-0.36603658
0.04449	14.85724	0.00062737	5e-08	0.0	0.0	0.00142473	4e-08	1e-08	6.3e-07	542.22619081	732.73541789	764.17552225	13.91901865	-0.0178069	-0.36599462
0.05455	18.16403	0.00143948	6.1e-07	0.0	1e-08	0.00061045	7.2e-07	1.1e-07	1.44e-06	571.98211234	725.3257831	755.23426106	11.53181224	0.01729562	-0.35897563
0.05461	18.18205	0.0014435	6.2e-07	0.0	1e-08	0.00060641	7.3e-07	1.1e-07	1.45e-06	572.12864739	725.28105905	755.18969258	11.51994309	0.01757344	-0.35894065
0.05466	18.20006	0.00144751	6.3e-07	0.0	1e-08	0.00060238	7.4e-07	1.1e-07	1.45e-06	572.27502402	725.2362489	755.14516761	11.50808558	0.01785263	-0.35890569
0.05472	18.21807	0.00145151	6.3e-07	0.0	1e-08	0.00059836	7.5e-07	1.1e-07	1.45e-06	572.42124246	725.19135189	755.1006861	11.49623968	0.01813319	-0.35887078
0.05477	18.23607	0.00145549	6.4e-07	0.0	1e-08	0.00059435	7.6e-07	1.1e-07	1.46e-06	572.56730293	725.14636729	755.05624802	11.48440537	0.01841514	-0.35883589
0.05483	18.25408	0.00145946	6.5e-07	0.0	1e-08	0.00059036	7.7e-07	1.2e-07	1.46e-06	572.71320565	725.10129434	755.0118533	11.47257832	0.01869845	-0.35880104
0.05488	18.27209	0.00146342	6.5e-07	0.0	1e-08	0.00058638	7.8e-07	1.2e-07	1.47e-06	572.85895078	725.05613232	754.96750191	11.46074318	0.01898299	-0.35876622
0.05494	18.2901	0.00146737	6.6e-07	0.0	1e-08	0.00058241	7.9e-07	1.2e-07	1.47e-06	573.00453831	725.01088056	754.92319389	11.44893611	0.01926908	-0.35873144
0.05499	18.3081	0.0014713	6.7e-07	0.0	1e-08	0.00057846	8e-07	1.2e-07	1.47e-06	573.14996865	724.96553826	754.87892911	11.43713958	0.01955659	-0.35869669
0.05505	18.32611	0.00147522	6.7e-07	0.0	1e-08	0.00057452	8.1e-07	1.2e-07	1.48e-06	573.29524201	724.92010469	754.83470755	11.42535353	0.01984552	-0.35866198
0.0551	18.34412	0.00147912	6.8e-07	0.0	1e-08	0.00057059	8.2e-07	1.2e-07	1.48e-06	573.44035859	724.8745791	754.79052914	11.41357785	0.02013588	-0.3586273
0.05516	18.36212	0.00148301	6.9e-07	0.0	1e-08	0.00056667	8.3e-07	1.2e-07	1.49e-06	573.58531859	724.82896076	754.74639385	11.40181246	0.02042768	-0.35859265
0.05521	18.38012	0.00148689	7e-07	0.0	1e-08	0.00056277	8.4e-07	1.3e-07	1.49e-06	573.73012221	724.78324896	754.70230162	11.39005727	0.02072092	-0.35855804
0.05527	18.39813	0.00149075	7e-07	0.0	1e-08	0.00055889	8.5e-07	1.3e-07	1.49e-06	573.87476964	724.73744295	754.65825243	11.37831219	0.02101561	-0.35852346
0.05532	18.41613	0.0014946	7.1e-07	0.0	1e-08	0.00055501	8.6e-07	1.3e-07	1.5e-06	574.01926108	724.69154202	754.61424623	11.36657712	0.02131176	-0.35848891
0.05538	18.43413	0.00149844	7.2e-07	0.0	1e-08	0.00055115	8.7e-07	1.3e-07	1.5e-06	574.16359672	724.64554544	754.57028296	11.35485196	0.02160939	-0.3584544
0.05543	18.45213	0.00150226	7.3e-07	0.0	1e-08	0.00054731	8.8e-07	1.3e-07	1.51e-06	574.30777675	724.59945249	754.52636259	11.34313662	0.02190848	-0.35841992
0.05549	18.47013	0.00150607	7.3e-07	0.0	1e-08	0.00054348	8.9e-07	1.3e-07	1.51e-06	574.45180136	724.55326246	754.48248508	11.33143099	0.02220907	-0.35838548
0.06555	21.75329	0.00194018	3.42e-06	0.0	5e-08	0.00010083	5.53e-06	8.6e-07	1.95e-06	598.35967677	713.99705215	747.12635593	9.36735716	0.10622159	-0.35261076
0.06561	21.77117	0.00194124	3.44e-06	0.0	5e-08	9.97e-05	5.57e-06	8.7e-07	1.95e-06	598.47767296	713.9273439	747.08957937	9.35755352	0.10683653	-0.35258189
0.06566	21.78905	0.00194229	3.46e-06	0.0	5e-08	9.857e-05	5.62e-06	8.8e-07	1.95e-06	598.595538	713.85752373	747.05283731	9.34775953	0.10745286	-0.35255305
0.06572	21.80693	0.00194332	3.49e-06	0.0	5e-08	9.746e-05	5.66e-06	8.8e-07	1.96e-06	598.71327198	713.78759231	747.01612971	9.33797522	0.10807055	-0.35252423
0.06577	21.82481	0.00194435	3.51e-06	0.0	5e-08	9.635e-05	5.71e-06	8.9e-07	1.96e-06	598.83087498	713.71755035	746.97945652	9.32820063	0.1086896	-0.35249544
0.06583	21.84269	0.00194536	3.54e-06	0.0	5e-08	9.526e-05	5.75e-06	9e-07	1.96e-06	598.9483471	713.64739854	746.9428177	9.3184358	0.10931001	-0.35246668
0.06588	21.86057	0.00194637	3.56e-06	0.0	5e-08	9.418e-05	5.8e-06	9e-07	1.96e-06	599.06568842	713.5771376	746.90621322	9.30868076	0.10993175	-0.35243794
0.06594	21.87844	0.00194736	3.58e-06	0.0	5e-08	9.31e-05	5.85e-06	9.1e-07	1.96e-06	599.18289903	713.50676824	746.86964303	9.29893555	0.11055482	-0.35240923
0.06599	21.89632	0.00194834	3.61e-06	0.0	5e-08	9.204e-05	5.9e-06	9.2e-07	1.96e-06	599.29997903	713.43629117	746.83310709	9.28919916	0.11117922	-0.35238055
0.06605	21.91419	0.00194932	3.63e-06	0.0	5e-08	9.099e-05	5.94e-06	9.3e-07	1.96e-06	599.41692848	713.36570713	746.79660535	9.27946878	0.11180495	-0.3523519
0.0661	21.93207	0.00195028	3.66e-06	0.0	6e-08	8.994e-05	5.99e-06	9.3e-07	1.96e-06	599.53374744	713.29501684	746.76013781	9.2697512	0.11243196	-0.35232327
0.06616	21.94994	0.00195123	3.68e-06	0.0	6e-08	8.891e-05	6.04e-06	9.4e-07	1.96e-06	599.65043602	713.22422104	746.72370439	9.26004326	0.11306027	-0.35229467
0.06621	21.96781	0.00195217	3.71e-06	0.0	6e-08	8.789e-05	6.09e-06	9.5e-07	1.96e-06	599.76699432	713.15332048	746.68730506	9.25034499	0.11368986	-0.35226609
0.06627	21.98569	0.0019531	3.73e-06	0.0	6e-08	8.688e-05	6.14e-06	9.6e-07	1.97e-06	599.88342243	713.08231593	746.65093978	9.24065639	0.11432072	-0.35223754
0.06632	22.00356	0.00195402	3.76e-06	0.0	6e-08	8.587e-05	6.18e-06	9.7e-07	1.97e-06	599.99972043	713.01120813	746.61460851	9.23097749	0.11495285	-0.35220902
0.06638	22.02143	0.00195493	3.78e-06	0.0	6e-08	8.488e-05	6.23e-06	9.7e-07	1.97e-06	600.11588841	712.93999786	746.5783112	9.22130831	0.11558623	-0.35218053
0.06643	22.0393	0.00195583	3.81e-06	0.0	6e-08	8.39e-05	6.28e-06	9.8e-07	1.97e-06	600.23192646	712.86868589	746.54204782	9.21164886	0.11622084	-0.35215206
0.06649	22.05717	0.00195672	3.83e-06	0.0	6e-08	8.292e-05	6.33e-06	9.9e-07	1.97e-06	600.34783467	712.79727299	746.50581832	9.20199918	0.11685669	-0.35212362
0.07655	25.31615	0.00200778	1.061e-05	1e-08	2e-07	7.01e-06	2.169e-05	3.48e-06	2.05e-06	619.46198219	699.01304107	740.40768899	7.58939093	0.24209718	-0.34733635
0.07661	25.3339	0.00200769	1.066e-05	1e-08	2e-07	6.9e-06	2.181e-05	3.51e-06	2.05e-06	619.55547164	698.93951103	740.37707804	7.58138987	0.24276559	-0.34731232
0.07666	25.35164	0.0020076	1.071e-05	1e-08	2e-07	6.8e-06	2.194e-05	3.53e-06	2.05e-06	619.64884762	698.86605991	740.34649462	7.57339995	0.24343318	-0.34728832
0.07672	25.36939	0.0020075	1.076e-05	1e-08	2e-07	6.69e-06	2.206e-05	3.55e-06	2.05e-06	619.74211025	698.79268857	740.31593869	7.56540885	0.24409997	-0.34726433
0.07677	25.38714	0.0020074	1.081e-05	1e-08	2e-07	6.59e-06	2.219e-05	3.57e-06	2.05e-06	619.83525949	698.71939774	740.28541027	7.55743277	0.24476593	-0.34724036
0.07683	25.40488	0.0020073	1.086e-05	1e-08	2e-07	6.49e-06	2.232e-05	3.59e-06	2.05e-06	619.92829553	698.64618831	740.2549093	7.54946791	0.24543106	-0.34721642
0.07688	25.42262	0.0020072	1.092e-05	1e-08	2.1e-07	6.39e-06	2.244e-05	3.61e-06	2.05e-06	620.0212185	698.57306108	740.22443574	7.5415132	0.24609535	-0.34719249
0.07694	25.44037	0.00200709	1.097e-05	1e-08	2.1e-07	6.3e-06	2.257e-05	3.63e-06	2.05e-06	620.11402851	698.5000169	740.19398955	7.53356874	0.24675879	-0.34716859
0.07699	25.45811	0.00200698	1.102e-05	1e-08	2.1e-07	6.2e-06	2.27e-05	3.65e-06	2.05e-06	620.20672568	698.42705656	740.1635707	7.52563462	0.24742137	-0.34714471
0.07705	25.47585	0.00200688	1.107e-05	1e-08	2.1e-07	6.11e-06	2.283e-05	3.67e-06	2.05e-06	620.29931012	698.35418087	740.13317916	7.51770144	0.24808312	-0.34712085
0.0771	25.49359	0.00200676	1.112e-05	1e-08	2.1e-07	6.01e-06	2.296e-05	3.69e-06	2.05e-06	620.39178184	698.28139067	740.10281492	7.50977666	0.248744	-0.34709701
0.07716	25.51133	0.00200665	1.117e-05	1e-08	2.1e-07	5.92e-06	2.309e-05	3.72e-06	2.05e-06	620.48414093	698.20868675	740.07247796	7.50186397	0.24940399	-0.3470732
0.07721	25.52907	0.00200653	1.123e-05	1e-08	2.1e-07	5.83e-06	2.322e-05	3.74e-06	2.05e-06	620.57638752	698.13606991	740.04216823	7.49395982	0.2500631	-0.3470494
0.07727	25.54681	0.00200642	1.128e-05	1e-08	2.1e-07	5.74e-06	2.335e-05	3.76e-06	2.05e-06	620.66852172	698.06354093	740.01188571	7.48606409	0.25072131	-0.34702563
0.07732	25.56455	0.0020063	1.133e-05	1e-08	2.1e-07	5.66e-06	2.349e-05	3.78e-06	2.05e-06	620.76054362	697.99110062	739.98163036	7.4781767	0.25137862	-0.34700188
0.07738	25.58228	0.00200617	1.138e-05	1e-08	2.2e-07	5.57e-06	2.362e-05	3.8e-06	2.05e-06	620.8524533	697.91874975	739.95140216	7.47028578	0.25203503	-0.34697815
0.07743	25.60002	0.00200605	1.144e-05	1e-08	2.2e-07	5.49e-06	2.375e-05	3.82e-06	2.05e-06	620.94425072	697.84648912	739.92120113	7.46238918	0.25269053	-0.34695444
0.07749	25.61776	0.00200592	1.149e-05	1e-08	2.2e-07	5.4e-06	2.388e-05	3.85e-06	2.05e-06	621.03593578	697.77431947	739.89102729	7.45450728	0.2533451	-0.34693075
0.08755	28.852	0.00195749	2.401e-05	5e-08	5.3e-07	2.5e-07	5.876e-05	9.67e-06	2.05e-06	636.02145646	686.67957038	734.79957133	6.14618448	0.3523657	-0.34293371
0.08761	28.86961	0.00195711	2.41e-05	5e-08	5.4e-07	2.5e-07	5.901e-05	9.71e-06	2.05e-06	636.09406727	686.63242666	734.77396565	6.13974196	0.35277769	-0.34291361
0.08766	28.88722	0.00195673	2.418e-05	5e-08	5.4e-07	2.4e-07	5.926e-05	9.75e-06	2.05e-06	636.16658306	686.58543821	734.74838262	6.13328129	0.35318823	-0.34289353
0.08772	28.90483	0.00195635	2.427e-05	5e-08	5.4e-07	2.4e-07	5.952e-05	9.8e-06	2.05e-06	636.2390036	686.53860498	734.72282231	6.1268196	0.35359732	-0.34287347
0.08777	28.92243	0.00195597	2.435e-05	5e-08	5.4e-07	2.4e-07	5.977e-05	9.84e-06	2.05e-06	636.31132886	686.49192695	734.69728472	6.12039074	0.35400496	-0.34285342
0.08783	28.94004	0.00195559	2.444e-05	5e-08	5.4e-07	2.3e-07	6.003e-05	9.88e-06	2.05e-06	636.38355927	686.44540406	734.67176975	6.11396635	0.35441114	-0.34283339
0.08788	28.95765	0.0019552	2.452e-05	5e-08	5.5e-07	2.3e-07	6.029e-05	9.93e-06	2.05e-06	636.45569489	686.39903626	734.64627737	6.1075362	0.35481588	-0.34281337
0.08794	28.97525	0.00195482	2.461e-05	5e-08	5.5e-07	2.2e-07	6.055e-05	9.97e-06	2.05e-06	636.52773564	686.3528235	734.62080762	6.10111508	0.35521917	-0.34279338
0.08799	28.99286	0.00195443	2.47e-05	6e-08	5.5e-07	2.2e-07	6.08e-05	1.001e-05	2.05e-06	636.59968163	686.30676572	734.59536047	6.09471608	0.35562101	-0.3427734
0.08805	29.01046	0.00195404	2.478e-05	6e-08	5.5e-07	2.2e-07	6.106e-05	1.006e-05	2.05e-06	636.67153315	686.26086289	734.56993584	6.08831117	0.35602141	-0.34275344
0.0881	29.02807	0.00195365	2.487e-05	6e-08	5.6e-07	2.1e-07	6.132e-05	1.01e-05	2.05e-06	636.74329012	686.21511494	734.54453376	6.08190961	0.35642036	-0.3427335
0.08816	29.04567	0.00195326	2.495e-05	6e-08	5.6e-07	2.1e-07	6.158e-05	1.015e-05	2.05e-06	636.81495258	686.16952179	734.51915421	6.07553579	0.35681789	-0.34271357
0.08821	29.06327	0.00195287	2.504e-05	6e-08	5.6e-07	2e-07	6.185e-05	1.019e-05	2.05e-06	636.88652089	686.12408338	734.49379711	6.06915628	0.35721397	-0.34269367
0.08827	29.08088	0.00195248	2.513e-05	6e-08	5.6e-07	2e-07	6.211e-05	1.023e-05	2.05e-06	636.95799497	686.07879966	734.46846248	6.06278252	0.3576086	-0.34267378
0.08832	29.09848	0.00195208	2.521e-05	6e-08	5.7e-07	2e-07	6.237e-05	1.028e-05	2.05e-06	637.0293749	686.03367056	734.4431503	6.05641449	0.35800178	-0.34265391
0.08838	29.11608	0.00195169	2.53e-05	6e-08	5.7e-07	1.9e-07	6.264e-05	1.032e-05	2.05e-06	637.10066075	685.98869603	734.41786056	6.0500522	0.35839352	-0.34263405
0.08843	29.13368	0.00195129	2.539e-05	6e-08	5.7e-07	1.9e-07	6.29e-05	1.037e-05	2.05e-06	637.1718526	685.94387599	734.39259324	6.04369748	0.35878382	-0.34261422
0.08849	29.15128	0.0019509	2.548e-05	6e-08	5.7e-07	1.9e-07	6.317e-05	1.041e-05	2.05e-06	637.24295053	685.89921039	734.36734831	6.03735314	0.35917269	-0.3425944
0.09855	32.36018	0.00185932	4.439e-05	2.2e-07	1.12e-06	1e-08	0.00012479	2.092e-05	2.05e-06	648.76469488	680.14342172	730.10373985	4.98729035	0.40813901	-0.33924728
0.09861	32.37765	0.00185872	4.451e-05	2.2e-07	1.12e-06	1e-08	0.0001252	2.099e-05	2.05e-06	648.82002115	680.12380151	730.08227663	4.98212526	0.40829985	-0.33923041
0.09866	32.39512	0.00185812	4.463e-05	2.2e-07	1.12e-06	1e-08	0.00012561	2.106e-05	2.05e-06	648.8752698	680.1042926	730.0608322	4.97699577	0.40845462	-0.33921364
0.09872	32.41259	0.00185751	4.475e-05	2.2e-07	1.13e-06	1e-08	0.00012602	2.113e-05	2.05e-06	648.93044137	680.08489312	730.03940646	4.97185835	0.40861074	-0.33919684
0.09877	32.43006	0.0018569	4.487e-05	2.3e-07	1.13e-06	1e-08	0.00012643	2.12e-05	2.05e-06	648.98553575	680.06560349	730.01799941	4.96671104	0.40876855	-0.33918003
0.09883	32.44753	0.0018563	4.499e-05	2.3e-07	1.14e-06	1e-08	0.00012685	2.127e-05	2.05e-06	649.04055278	680.04642423	729.99661111	4.96156372	0.40892636	-0.33916321
0.09888	32.465	0.00185569	4.511e-05	2.3e-07	1.14e-06	1e-08	0.00012726	2.134e-05	2.05e-06	649.09549247	680.02735533	729.97524154	4.9564189	0.40908374	-0.33914639
0.09894	32.48246	0.00185508	4.523e-05	2.3e-07	1.14e-06	1e-08	0.00012767	2.141e-05	2.05e-06	649.15035485	680.00839667	729.95389071	4.95130079	0.40923655	-0.33912965
0.09899	32.49993	0.00185447	4.535e-05	2.3e-07	1.15e-06	0.0	0.00012809	2.148e-05	2.05e-06	649.20514033	679.98954683	729.93255852	4.94617311	0.40939099	-0.33911287
0.09905	32.51739	0.00185386	4.547e-05	2.3e-07	1.15e-06	0.0	0.0001285	2.155e-05	2.05e-06	649.25984875	679.97080633	729.911245	4.94106712	0.40954177	-0.33909616
0.0991	32.53486	0.00185325	4.559e-05	2.3e-07	1.15e-06	0.0	0.00012892	2.163e-05	2.05e-06	649.31448045	679.95217404	729.8899501	4.93595335	0.40969387	-0.33907942
0.09916	32.55232	0.00185263	4.571e-05	2.4e-07	1.16e-06	0.0	0.00012934	2.17e-05	2.05e-06	649.3690353	679.93365036	729.86867382	4.93085824	0.40984281	-0.33906273
0.09921	32.56978	0.00185202	4.583e-05	2.4e-07	1.16e-06	0.0	0.00012975	2.177e-05	2.05e-06	649.4235136	679.91523431	729.84741612	4.92575801	0.40999262	-0.33904603
0.09927	32.58724	0.0018514	4.595e-05	2.4e-07	1.16e-06	0.0	0.00013017	2.184e-05	2.05e-06	649.47791525	679.89692616	729.82617701	4.92067303	0.41013987	-0.33902937
0.09932	32.6047	0.00185079	4.607e-05	2.4e-07	1.17e-06	0.0	0.00013059	2.191e-05	2.05e-06	649.5322405	679.87872512	729.80495645	4.91558613	0.41028744	-0.3390127
0.09938	32.62216	0.00185017	4.619e-05	2.4e-07	1.17e-06	0.0	0.00013101	2.199e-05	2.05e-06	649.58648931	679.86063128	729.78375443	4.91051143	0.41043295	-0.33899606
0.09943	32.63962	0.00184955	4.631e-05	2.4e-07	1.17e-06	0.0	0.00013143	2.206e-05	2.05e-06	649.64066186	679.842644	729.76257093	4.90543763	0.41057832	-0.33897943
0.09949	32.65708	0.00184893	4.643e-05	2.4e-07	1.18e-06	0.0	0.00013185	2.213e-05	2.05e-06	649.69475818	679.82476323	729.74140593	4.90036787	0.41072301	-0.3389628
0.10955	35.84004	0.00171851	7.074e-05	6.8e-07	1.94e-06	0.0	0.00022128	3.762e-05	2.05e-06	658.40223957	678.03961518	726.16140825	4.06516556	0.4233814	-0.33615229
0.1096	35.85737	0.00171771	7.089e-05	6.8e-07	1.95e-06	0.0	0.00022183	3.772e-05	2.05e-06	658.44380147	678.03643329	726.14335081	4.06107072	0.42338892	-0.33613811
0.10966	35.8747	0.00171691	7.103e-05	6.9e-07	1.95e-06	0.0	0.00022238	3.781e-05	2.05e-06	658.48530324	678.0333075	726.12530872	4.05698162	0.42339578	-0.33612395
0.10971	35.89202	0.00171611	7.117e-05	6.9e-07	1.96e-06	0.0	0.00022293	3.791e-05	2.05e-06	658.52674501	678.03023756	726.10728196	4.05290482	0.42340123	-0.33610981
0.10977	35.90935	0.00171531	7.131e-05	6.9e-07	1.96e-06	0.0	0.00022348	3.8e-05	2.05e-06	658.56812697	678.02722289	726.08927049	4.0488235	0.42340721	-0.33609567
0.10982	35.92667	0.00171451	7.146e-05	7e-07	1.97e-06	0.0	0.00022404	3.81e-05	2.05e-06	658.60944906	678.0242637	726.07127433	4.04474487	0.42341288	-0.33608153
0.10988	35.944	0.00171371	7.16e-05	7e-07	1.97e-06	0.0	0.00022459	3.82e-05	2.05e-06	658.65071132	678.02135986	726.05329346	4.04067436	0.42341764	-0.33606741
0.10993	35.96132	0.0017129	7.174e-05	7e-07	1.97e-06	0.0	0.00022515	3.829e-05	2.05e-06	658.6919139	678.01851101	726.03532786	4.03661156	0.42342153	-0.33605331
0.10999	35.97864	0.0017121	7.189e-05	7.1e-07	1.98e-06	0.0	0.0002257	3.839e-05	2.05e-06	658.73305694	678.01571677	726.01737751	4.03255614	0.42342458	-0.33603923
0.11004	35.99596	0.0017113	7.203e-05	7.1e-07	1.98e-06	0.0	0.00022626	3.849e-05	2.05e-06	658.77414056	678.01297682	725.99944238	4.02849628	0.42342813	-0.33602514
0.1101	36.01328	0.00171049	7.218e-05	7.1e-07	1.99e-06	0.0	0.00022681	3.858e-05	2.05e-06	658.81516469	678.01029136	725.98152248	4.02444352	0.4234309	-0.33601107
0.11015	36.0306	0.00170969	7.232e-05	7.2e-07	1.99e-06	0.0	0.00022737	3.868e-05	2.05e-06	658.85612946	678.00766005	725.96361779	4.02039693	0.42343298	-0.33599701
0.11021	36.04792	0.00170888	7.246e-05	7.2e-07	2e-06	0.0	0.00022793	3.878e-05	2.05e-06	658.89703498	678.00508262	725.9457283	4.01636112	0.42343384	-0.33598298
0.11026	36.06524	0.00170807	7.261e-05	7.3e-07	2e-06	0.0	0.00022848	3.888e-05	2.05e-06	658.93788145	678.00255857	725.92785395	4.01232465	0.42343479	-0.33596895
0.11032	36.08256	0.00170726	7.275e-05	7.3e-07	2.01e-06	0.0	0.00022904	3.897e-05	2.05e-06	658.97866884	678.00008794	725.90999476	4.00828833	0.42343572	-0.33595491
0.11037	36.09987	0.00170646	7.29e-05	7.3e-07	2.01e-06	0.0	0.0002296	3.907e-05	2.05e-06	659.01939717	677.9976707	725.89215073	4.00426024	0.42343574	-0.3359409
0.11043	36.11719	0.00170565	7.304e-05	7.4e-07	2.02e-06	0.0	0.00023016	3.917e-05	2.05e-06	659.06006659	677.9953065	725.87432183	4.00023889	0.42343502	-0.33592691
0.11048	36.1345	0.00170484	7.318e-05	7.4e-07	2.02e-06	0.0	0.00023072	3.927e-05	2.05e-06	659.10067721	677.99299502	725.85650803	3.9962271	0.42343324	-0.33591294
0.12055	39.29088	0.00154525	0.00010055	1.65e-06	2.92e-06	0.0	0.00034166	5.873e-05	2.05e-06	665.62910553	678.26424678	722.83534287	3.33451897	0.4161522	-0.33354109
0.1206	39.30806	0.00154433	0.00010071	1.66e-06	2.93e-06	0.0	0.00034231	5.885e-05	2.05e-06	665.66030721	678.26860846	722.82005685	3.33127586	0.41608145	-0.33352909
0.12066	39.32524	0.0015434	0.00010086	1.66e-06	2.93e-06	0.0	0.00034295	5.896e-05	2.05e-06	665.69146516	678.27299298	722.80478329	3.32803995	0.41601019	-0.33351711
0.12071	39.34242	0.00154248	0.00010101	1.67e-06	2.94e-06	0.0	0.0003436	5.907e-05	2.05e-06	665.72257954	678.27740012	722.78952214	3.32480133	0.41593913	-0.33350512
0.12077	39.3596	0.00154156	0.00010116	1.68e-06	2.94e-06	0.0	0.00034424	5.919e-05	2.05e-06	665.7536503	678.28182997	722.77427343	3.32156811	0.41586769	-0.33349314
0.12082	39.37677	0.00154063	0.00010132	1.68e-06	2.95e-06	0.0	0.00034488	5.93e-05	2.05e-06	665.78467754	678.28628235	722.75903713	3.31834014	0.41579588	-0.33348118
0.12088	39.39395	0.00153971	0.00010147	1.69e-06	2.95e-06	0.0	0.00034553	5.941e-05	2.05e-06	665.81566137	678.29075711	722.74381323	3.31511866	0.41572362	-0.33346924
0.12093	39.41112	0.00153879	0.00010162	1.7e-06	2.96e-06	0.0	0.00034618	5.953e-05	2.05e-06	665.84660193	678.29525406	722.72860169	3.31189487	0.41565151	-0.33345729
0.12099	39.4283	0.00153786	0.00010178	1.7e-06	2.96e-06	0.0	0.00034682	5.964e-05	2.05e-06	665.87749917	678.29977325	722.71340254	3.30867665	0.41557903	-0.33344536
0.12104	39.44547	0.00153694	0.00010193	1.71e-06	2.97e-06	0.0	0.00034747	5.976e-05	2.05e-06	665.9083532	678.30431453	722.69821575	3.30546396	0.41550616	-0.33343344
0.1211	39.46265	0.00153601	0.00010208	1.72e-06	2.97e-06	0.0	0.00034811	5.987e-05	2.05e-06	665.93916414	678.30887772	722.6830413	3.30225676	0.4154329	-0.33342153
0.12115	39.47982	0.00153509	0.00010223	1.72e-06	2.98e-06	0.0	0.00034876	5.998e-05	2.05e-06	665.9699321	678.31346267	722.66787917	3.29904776	0.41535978	-0.33340962
0.12121	39.49699	0.00153416	0.00010239	1.73e-06	2.98e-06	0.0	0.00034941	6.01e-05	2.05e-06	666.00065704	678.31806942	722.65272937	3.29584445	0.41528626	-0.33339772
0.12126	39.51416	0.00153323	0.00010254	1.74e-06	2.99e-06	0.0	0.00035006	6.021e-05	2.05e-06	666.03133908	678.3226978	722.63759188	3.29264697	0.41521234	-0.33338584
0.12132	39.53133	0.00153231	0.00010269	1.74e-06	2.99e-06	0.0	0.0003507	6.033e-05	2.05e-06	666.06197835	678.32734765	722.62246668	3.28945388	0.41513813	-0.33337397
0.12137	39.5485	0.00153138	0.00010284	1.75e-06	3e-06	0.0	0.00035135	6.044e-05	2.05e-06	666.09257492	678.33201883	722.60735375	3.28625964	0.41506399	-0.3333621
0.12143	39.56567	0.00153045	0.000103	1.76e-06	3e-06	0.0	0.000352	6.056e-05	2.05e-06	666.12312878	678.33671136	722.5922531	3.28307117	0.41498946	-0.33335024
0.12148	39.58284	0.00152953	0.00010315	1.76e-06	3.01e-06	0.0	0.00035265	6.067e-05	2.05e-06	666.15364005	678.3414251	722.57716471	3.27988891	0.41491451	-0.3333384
0.13155	42.71196	0.00135558	0.00013087	3.33e-06	3.94e-06	0.0	0.00047473	8.232e-05	2.05e-06	671.0956555	679.46568725	720.00967934	2.75400906	0.3979139	-0.3313227
0.1316	42.72899	0.00135462	0.00013102	3.34e-06	3.94e-06	0.0	0.00047541	8.244e-05	2.05e-06	671.11954718	679.47283059	719.99664257	2.75142079	0.39780705	-0.33131247
0.13166	42.74602	0.00135366	0.00013116	3.35e-06	3.95e-06	-0.0	0.00047608	8.256e-05	2.05e-06	671.14340906	679.47998097	719.98361592	2.74883333	0.39770018	-0.33130224
0.13171	42.76305	0.00135269	0.00013131	3.36e-06	3.95e-06	-0.0	0.00047676	8.268e-05	2.05e-06	671.16724116	679.48713837	719.9705994	2.74625022	0.39759313	-0.33129202
0.13177	42.78007	0.00135173	0.00013146	3.37e-06	3.96e-06	-0.0	0.00047744	8.28e-05	2.05e-06	671.19104356	679.4943027	719.95759298	2.74367226	0.39748588	-0.33128181
0.13182	42.7971	0.00135077	0.00013161	3.38e-06	3.96e-06	0.0	0.00047812	8.293e-05	2.05e-06	671.2148164	679.50147389	719.94459665	2.74109314	0.39737867	-0.33127161
0.13188	42.81413	0.00134981	0.00013176	3.39e-06	3.97e-06	0.0	0.0004788	8.305e-05	2.05e-06	671.23855962	679.50865194	719.93161041	2.73851796	0.39727131	-0.33126141
0.13193	42.83115	0.00134885	0.0001319	3.41e-06	3.97e-06	0.0	0.00047947	8.317e-05	2.05e-06	671.26227334	679.5158368	719.91863425	2.73594752	0.39716377	-0.33125122
0.13199	42.84817	0.00134788	0.00013205	3.42e-06	3.98e-06	0.0	0.00048015	8.329e-05	2.05e-06	671.28595764	679.52302837	719.90566816	2.73337869	0.39705616	-0.33124105
0.13204	42.8652	0.00134692	0.0001322	3.43e-06	3.98e-06	-0.0	0.00048083	8.341e-05	2.05e-06	671.30961256	679.53022664	719.89271211	2.73081105	0.3969485	-0.33123087
0.1321	42.88222	0.00134596	0.00013235	3.44e-06	3.99e-06	-0.0	0.00048151	8.353e-05	2.05e-06	671.33323813	679.53743157	719.87976612	2.7282479	0.39684068	-0.33122071
0.13215	42.89924	0.001345	0.0001325	3.45e-06	3.99e-06	-0.0	0.00048218	8.365e-05	2.05e-06	671.35683445	679.5446431	719.86683016	2.72568928	0.39673267	-0.33121056
0.13221	42.91626	0.00134404	0.00013264	3.46e-06	4e-06	0.0	0.00048286	8.377e-05	2.05e-06	671.38040161	679.55186114	719.85390422	2.72312978	0.3966247	-0.3312004
0.13226	42.93328	0.00134307	0.00013279	3.47e-06	4e-06	0.0	0.00048354	8.389e-05	2.05e-06	671.40393959	679.55908571	719.84098831	2.72057426	0.39651658	-0.33119026
0.13232	42.9503	0.00134211	0.00013294	3.48e-06	4.01e-06	0.0	0.00048422	8.401e-05	2.05e-06	671.42744849	679.56631674	719.8280824	2.71802361	0.39640828	-0.33118013
0.13237	42.96732	0.00134115	0.00013309	3.49e-06	4.01e-06	0.0	0.0004849	8.413e-05	2.05e-06	671.45092841	679.57355415	719.81518648	2.71547391	0.39629993	-0.33117001
0.13243	42.98434	0.00134019	0.00013324	3.5e-06	4.02e-06	-0.0	0.00048557	8.425e-05	2.05e-06	671.47437937	679.58079792	719.80230054	2.71292599	0.39619152	-0.33115989
0.13248	43.00136	0.00133923	0.00013338	3.51e-06	4.02e-06	-0.0	0.00048625	8.438e-05	2.05e-06	671.4978014	679.58804802	719.78942459	2.71038259	0.39608294	-0.33114978
0.14255	46.10252	0.00116504	0.00015924	5.86e-06	4.87e-06	0.0	0.00060935	0.00010642	2.05e-06	675.35635971	680.98116173	717.59127349	2.28756424	0.37492232	-0.32942401
0.1426	46.1194	0.0011641	0.00015937	5.87e-06	4.88e-06	-0.0	0.00061001	0.00010654	2.05e-06	675.37540693	680.98896119	717.58007564	2.28546617	0.37480184	-0.32941522
0.14266	46.13627	0.00116317	0.00015951	5.89e-06	4.88e-06	-0.0	0.00061067	0.00010665	2.05e-06	675.394435	680.99676117	717.56888613	2.28337151	0.37468131	-0.32940643
0.14271	46.15315	0.00116223	0.00015964	5.9e-06	4.89e-06	-0.0	0.00061133	0.00010677	2.05e-06	675.41344399	681.00456164	717.55770494	2.28127877	0.37456076	-0.32939766
0.14277	46.17002	0.0011613	0.00015978	5.92e-06	4.89e-06	0.0	0.00061199	0.00010689	2.05e-06	675.43243395	681.01236258	717.54653207	2.2791867	0.37444019	-0.32938888
0.14282	46.18689	0.00116037	0.00015991	5.93e-06	4.9e-06	0.0	0.00061265	0.00010701	2.05e-06	675.45140488	681.02016399	717.53536751	2.27709815	0.37431957	-0.32938012
0.14288	46.20376	0.00115944	0.00016004	5.95e-06	4.9e-06	0.0	0.00061331	0.00010713	2.05e-06	675.47035687	681.02796584	717.52421126	2.27501215	0.37419892	-0.32937136
0.14293	46.22063	0.0011585	0.00016018	5.96e-06	4.9e-06	-0.0	0.00061397	0.00010725	2.05e-06	675.48928996	681.0357681	717.51306329	2.27292629	0.37407826	-0.32936261
0.14299	46.2375	0.00115757	0.00016031	5.98e-06	4.91e-06	-0.0	0.00061463	0.00010737	2.05e-06	675.50820417	681.04357078	717.50192362	2.2708436	0.37395755	-0.32935386
0.14304	46.25437	0.00115664	0.00016044	5.99e-06	4.91e-06	-0.0	0.00061529	0.00010749	2.05e-06	675.52709955	681.05137384	717.49079222	2.26876432	0.3738368	-0.32934513
0.1431	46.27124	0.00115571	0.00016058	6.01e-06	4.92e-06	0.0	0.00061595	0.00010761	2.05e-06	675.54597619	681.05917725	717.4796691	2.26668472	0.37371605	-0.32933639
0.14315	46.2881	0.00115478	0.00016071	6.02e-06	4.92e-06	0.0	0.00061661	0.00010772	2.05e-06	675.56483407	681.06698102	717.46855424	2.26460799	0.37359526	-0.32932766
0.14321	46.30497	0.00115385	0.00016084	6.04e-06	4.93e-06	0.0	0.00061727	0.00010784	2.05e-06	675.58367326	681.07478511	717.45744763	2.2625351	0.37347442	-0.32931895
0.14326	46.32184	0.00115291	0.00016098	6.05e-06	4.93e-06	-0.0	0.00061793	0.00010796	2.05e-06	675.60249383	681.08258951	717.44634927	2.2604619	0.37335358	-0.32931023
0.14332	46.3387	0.00115198	0.00016111	6.07e-06	4.93e-06	-0.0	0.00061859	0.00010808	2.05e-06	675.62129579	681.09039421	717.43525916	2.25839132	0.37323271	-0.32930152
0.14337	46.35556	0.00115105	0.00016124	6.08e-06	4.94e-06	-0.0	0.00061925	0.0001082	2.05e-06	675.64007918	681.09819919	717.42417728	2.25632435	0.37311178	-0.32929282
0.14343	46.37243	0.00115012	0.00016137	6.1e-06	4.94e-06	-0.0	0.00061991	0.00010832	2.05e-06	675.65884408	681.10600441	717.41310362	2.25425773	0.37299086	-0.32928413
0.14348	46.38929	0.0011492	0.00016151	6.11e-06	4.95e-06	0.0	0.00062057	0.00010844	2.05e-06	675.67759051	681.11380988	717.40203818	2.25219328	0.3728699	-0.32927544
0.15354	49.46177	0.00098483	0.00018414	9.28e-06	5.66e-06	0.0	0.00073733	0.00012953	2.05e-06	678.83925317	682.53166689	715.50794888	1.90626925	0.35051887	-0.32778837
0.1536	49.47849	0.00098397	0.00018425	9.3e-06	5.66e-06	0.0	0.00073794	0.00012964	2.05e-06	678.85527025	682.5392955	715.49827557	1.90453814	0.35039676	-0.32778078
0.15365	49.4952	0.0009831	0.00018437	9.32e-06	5.67e-06	0.0	0.00073856	0.00012976	2.05e-06	678.87127572	682.54692231	715.48860922	1.90280792	0.35027466	-0.32777319
0.15371	49.51192	0.00098224	0.00018448	9.34e-06	5.67e-06	-0.0	0.00073917	0.00012987	2.05e-06	678.8872696	682.55454732	715.47894983	1.90107906	0.35015256	-0.3277656
0.15376	49.52863	0.00098138	0.00018459	9.36e-06	5.67e-06	-0.0	0.00073978	0.00012998	2.05e-06	678.90325192	682.56217051	715.46929739	1.89935271	0.35003049	-0.32775802
0.15382	49.54535	0.00098052	0.00018471	9.38e-06	5.68e-06	-0.0	0.0007404	0.00013009	2.05e-06	678.91922272	682.56979188	715.4596519	1.89762712	0.34990842	-0.32775045
0.15387	49.56206	0.00097966	0.00018482	9.4e-06	5.68e-06	0.0	0.00074101	0.0001302	2.05e-06	678.93518203	682.57741143	715.45001336	1.89590298	0.34978636	-0.32774288
0.15393	49.57877	0.0009788	0.00018494	9.42e-06	5.68e-06	0.0	0.00074162	0.00013031	2.05e-06	678.95112986	682.58502914	715.44038175	1.89418137	0.34966433	-0.32773532
0.15398	49.59548	0.00097794	0.00018505	9.44e-06	5.69e-06	0.0	0.00074223	0.00013042	2.05e-06	678.96706627	682.59264502	715.43075708	1.8924604	0.34954229	-0.32772777
0.15404	49.61219	0.00097708	0.00018516	9.46e-06	5.69e-06	-0.0	0.00074284	0.00013053	2.05e-06	678.98299127	682.60025906	715.42113933	1.89074095	0.34942027	-0.32772021
0.15409	49.6289	0.00097622	0.00018528	9.48e-06	5.69e-06	-0.0	0.00074346	0.00013065	2.05e-06	678.99890489	682.60787125	715.41152849	1.88902408	0.34929827	-0.32771267
0.15415	49.64561	0.00097536	0.00018539	9.49e-06	5.7e-06	-0.0	0.00074407	0.00013076	2.05e-06	679.01480718	682.61548158	715.40192457	1.8873077	0.34917628	-0.32770513
0.1542	49.66231	0.00097451	0.0001855	9.51e-06	5.7e-06	0.0	0.00074468	0.00013087	2.05e-06	679.03069815	682.62309006	715.39232756	1.88559293	0.3490543	-0.32769759
0.15426	49.67902	0.00097365	0.00018561	9.53e-06	5.71e-06	0.0	0.00074529	0.00013098	2.05e-06	679.04657782	682.63069667	715.38273745	1.88388077	0.34893234	-0.32769007
0.15431	49.69573	0.00097279	0.00018573	9.55e-06	5.71e-06	0.0	0.0007459	0.00013109	2.05e-06	679.06244626	682.63830141	715.37315424	1.88216896	0.34881038	-0.32768254
0.15437	49.71243	0.00097194	0.00018584	9.57e-06	5.71e-06	-0.0	0.00074651	0.0001312	2.05e-06	679.07830346	682.64590428	715.36357791	1.88045885	0.34868844	-0.32767502
0.15442	49.72913	0.00097108	0.00018595	9.59e-06	5.72e-06	-0.0	0.00074712	0.00013131	2.05e-06	679.09414946	682.65350526	715.35400847	1.87875138	0.34856652	-0.32766751
0.15448	49.74584	0.00097022	0.00018607	9.61e-06	5.72e-06	-0.0	0.00074773	0.00013142	2.05e-06	679.10998431	682.66110436	715.34444591	1.87704412	0.34844461	-0.32766
0.16454	52.78887	0.00082133	0.00020485	1.36e-05	6.26e-06	-0.0	0.00085394	0.00015079	2.05e-06	681.84755828	684.01584955	713.70457975	1.58852189	0.32650254	-0.32637251
0.1646	52.80542	0.00082056	0.00020494	1.362e-05	6.27e-06	0.0	0.00085449	0.00015089	2.05e-06	681.86177888	684.02304072	713.69619086	1.58706444	0.32638528	-0.32636592
0.16465	52.82198	0.00081979	0.00020503	1.365e-05	6.27e-06	0.0	0.00085504	0.00015099	2.05e-06	681.87599277	684.03022949	713.68780788	1.58560894	0.32626807	-0.32635934
0.16471	52.83853	0.00081902	0.00020513	1.367e-05	6.27e-06	0.0	0.00085559	0.00015109	2.05e-06	681.89019998	684.03741584	713.67943082	1.58415379	0.32615088	-0.32635277
0.16476	52.85508	0.00081825	0.00020522	1.37e-05	6.28e-06	-0.0	0.00085614	0.00015119	2.05e-06	681.90440052	684.04459978	713.67105966	1.58269999	0.32603373	-0.32634619
0.16482	52.87163	0.00081748	0.00020531	1.372e-05	6.28e-06	-0.0	0.00085669	0.00015129	2.05e-06	681.91859442	684.0517813	713.66269441	1.58124815	0.32591663	-0.32633963
0.16487	52.88818	0.00081671	0.0002054	1.374e-05	6.28e-06	0.0	0.00085724	0.00015139	2.05e-06	681.93278169	684.05896041	713.65433505	1.57979638	0.32579954	-0.32633306
0.16493	52.90473	0.00081595	0.00020549	1.377e-05	6.28e-06	0.0	0.00085779	0.00015149	2.05e-06	681.94696235	684.0661371	713.64598159	1.57834639	0.32568249	-0.3263265
0.16498	52.92127	0.00081518	0.00020559	1.379e-05	6.29e-06	0.0	0.00085833	0.00015159	2.05e-06	681.96113643	684.07331138	713.63763403	1.57689784	0.32556549	-0.32631995
0.16504	52.93782	0.00081441	0.00020568	1.382e-05	6.29e-06	-0.0	0.00085888	0.00015169	2.05e-06	681.97530394	684.08048324	713.62929234	1.57544967	0.32544851	-0.3263134
0.16509	52.95437	0.00081365	0.00020577	1.384e-05	6.29e-06	-0.0	0.00085943	0.00015179	2.05e-06	681.98946489	684.08765267	713.62095654	1.57400342	0.32533158	-0.32630686
0.16515	52.97091	0.00081288	0.00020586	1.386e-05	6.29e-06	-0.0	0.00085998	0.00015189	2.05e-06	682.00361931	684.09481969	713.61262661	1.5725581	0.32521468	-0.32630032
0.1652	52.98746	0.00081212	0.00020595	1.389e-05	6.3e-06	0.0	0.00086052	0.00015199	2.05e-06	682.01776722	684.10198429	713.60430255	1.57111363	0.3250978	-0.32629378
0.16526	53.004	0.00081135	0.00020604	1.391e-05	6.3e-06	0.0	0.00086107	0.00015209	2.05e-06	682.03190863	684.10914647	713.59598436	1.56967102	0.32498098	-0.32628725
0.16531	53.02054	0.00081059	0.00020614	1.394e-05	6.3e-06	0.0	0.00086161	0.00015219	2.05e-06	682.04604357	684.11630623	713.58767204	1.56822899	0.32486418	-0.32628072
0.16537	53.03708	0.00080983	0.00020623	1.396e-05	6.3e-06	-0.0	0.00086216	0.00015229	2.05e-06	682.06017205	684.12346356	713.57936557	1.5667881	0.32474741	-0.3262742
0.16542	53.05362	0.00080906	0.00020632	1.398e-05	6.31e-06	-0.0	0.0008627	0.00015239	2.05e-06	682.07429408	684.13061847	713.57106495	1.56534917	0.3246307	-0.32626769
0.16548	53.07016	0.0008083	0.00020641	1.401e-05	6.31e-06	0.0	0.00086325	0.00015249	2.05e-06	682.08840971	684.13777095	713.56277018	1.56391043	0.324514	-0.32626117
0.17554	56.08294	0.00067716	0.00022123	1.879e-05	6.68e-06	-0.0	0.00095714	0.00016977	2.05e-06	684.58044666	685.40555916	712.13884894	1.31887467	0.30383418	-0.32514322
0.1756	56.09933	0.00067648	0.0002213	1.881e-05	6.68e-06	-0.0	0.00095762	0.00016986	2.05e-06	684.59364802	685.41226286	712.1315587	1.31762743	0.30372517	-0.3251375
0.17565	56.11571	0.00067581	0.00022137	1.884e-05	6.69e-06	0.0	0.0009581	0.00016995	2.05e-06	684.60684563	685.41896415	712.12427355	1.31638103	0.3036162	-0.32513178
0.17571	56.1321	0.00067514	0.00022145	1.887e-05	6.69e-06	0.0	0.00095858	0.00017004	2.05e-06	684.62003949	685.42566302	712.1169935	1.31513615	0.30350731	-0.32512606
0.17576	56.14848	0.00067447	0.00022152	1.89e-05	6.69e-06	-0.0	0.00095906	0.00017013	2.05e-06	684.63322963	685.43235949	712.10971854	1.31389142	0.30339843	-0.32512035
0.17582	56.16486	0.00067381	0.00022159	1.893e-05	6.69e-06	-0.0	0.00095954	0.00017022	2.05e-06	684.64641604	685.43905354	712.10244866	1.31264805	0.30328962	-0.32511464
0.17587	56.18124	0.00067314	0.00022166	1.895e-05	6.69e-06	-0.0	0.00096002	0.00017031	2.05e-06	684.65959874	685.44574519	712.09518387	1.31140568	0.30318085	-0.32510894
0.17593	56.19763	0.00067247	0.00022173	1.898e-05	6.69e-06	0.0	0.0009605	0.0001704	2.05e-06	684.67277775	685.45243443	712.08792416	1.31016379	0.30307211	-0.32510324
0.17598	56.21401	0.0006718	0.0002218	1.901e-05	6.7e-06	0.0	0.00096098	0.00017049	2.05e-06	684.68595306	685.45912127	712.08066952	1.30892336	0.30296345	-0.32509754
0.17604	56.23038	0.00067113	0.00022187	1.904e-05	6.7e-06	0.0	0.00096146	0.00017057	2.05e-06	684.6991247	685.46580569	712.07341995	1.30768344	0.30285481	-0.32509185
0.17609	56.24676	0.00067047	0.00022194	1.907e-05	6.7e-06	-0.0	0.00096193	0.00017066	2.05e-06	684.71229267	685.47248772	712.06617545	1.30644442	0.30274622	-0.32508616
0.17615	56.26314	0.0006698	0.00022201	1.909e-05	6.7e-06	-0.0	0.00096241	0.00017075	2.05e-06	684.72545697	685.47916733	712.05893602	1.30520687	0.3026377	-0.32508048
0.1762	56.27952	0.00066914	0.00022208	1.912e-05	6.7e-06	0.0	0.00096289	0.00017084	2.05e-06	684.73861764	685.48584454	712.05170164	1.30396946	0.30252919	-0.3250748
0.17626	56.29589	0.00066847	0.00022215	1.915e-05	6.7e-06	0.0	0.00096337	0.00017093	2.05e-06	684.75177467	685.49251935	712.04447233	1.30273348	0.30242075	-0.32506912
0.17631	56.31227	0.00066781	0.00022222	1.918e-05	6.71e-06	0.0	0.00096384	0.00017102	2.05e-06	684.76492807	685.49919176	712.03724807	1.30149833	0.30231235	-0.32506345
0.17637	56.32864	0.00066714	0.00022229	1.921e-05	6.71e-06	-0.0	0.00096432	0.0001711	2.05e-06	684.77807786	685.50586176	712.03002885	1.30026379	0.30220399	-0.32505778
0.17642	56.34501	0.00066648	0.00022236	1.924e-05	6.71e-06	-0.0	0.0009648	0.00017119	2.05e-06	684.79122404	685.51252936	712.02281469	1.29903069	0.3020957	-0.32505212
0.17648	56.36139	0.00066581	0.00022243	1.926e-05	6.71e-06	-0.0	0.00096527	0.00017128	2.05e-06	684.80436663	685.51919456	712.01560556	1.297798	0.30198743	-0.32504646
0.18654	59.34307	0.00055261	0.00023347	2.479e-05	6.93e-06	0.0	0.00104658	0.0001864	2.05e-06	687.15803666	686.69932404	710.77768904	1.08648669	0.28299424	-0.32407454
0.1866	59.35928	0.00055203	0.00023352	2.482e-05	6.93e-06	-0.0	0.00104699	0.00018648	2.05e-06	687.17065886	686.70556133	710.77135056	1.0854044	0.28289503	-0.32406956
0.18665	59.37549	0.00055146	0.00023357	2.485e-05	6.93e-06	-0.0	0.0010474	0.00018655	2.05e-06	687.18327883	686.71179639	710.76501651	1.08432328	0.2827959	-0.32406459
0.18671	59.39171	0.00055089	0.00023362	2.489e-05	6.93e-06	0.0	0.00104782	0.00018663	2.05e-06	687.19589658	686.7180292	710.75868691	1.08324233	0.28269679	-0.32405962
0.18676	59.40792	0.00055031	0.00023367	2.492e-05	6.93e-06	0.0	0.00104823	0.00018671	2.05e-06	687.2085121	686.72425978	710.75236173	1.08216253	0.28259775	-0.32405466
0.18682	59.42413	0.00054974	0.00023372	2.495e-05	6.93e-06	0.0	0.00104864	0.00018678	2.05e-06	687.2211254	686.73048811	710.74604099	1.0810833	0.28249875	-0.32404969
0.18687	59.44034	0.00054917	0.00023377	2.498e-05	6.93e-06	-0.0	0.00104905	0.00018686	2.05e-06	687.23373649	686.7367142	710.73972468	1.08000467	0.2823998	-0.32404473
0.18693	59.45655	0.0005486	0.00023382	2.502e-05	6.93e-06	-0.0	0.00104946	0.00018694	2.05e-06	687.24634537	686.74293806	710.73341279	1.07892722	0.28230092	-0.32403978
0.18698	59.47275	0.00054802	0.00023387	2.505e-05	6.93e-06	0.0	0.00104987	0.00018702	2.05e-06	687.25895205	686.74915968	710.72710533	1.07784994	0.28220206	-0.32403483
0.18704	59.48896	0.00054745	0.00023392	2.508e-05	6.93e-06	0.0	0.00105029	0.00018709	2.05e-06	687.27155652	686.75537906	710.72080228	1.07677378	0.28210328	-0.32402988
0.18709	59.50517	0.00054688	0.00023398	2.511e-05	6.93e-06	0.0	0.0010507	0.00018717	2.05e-06	687.2841588	686.7615962	710.71450365	1.07569824	0.28200453	-0.32402493
0.18715	59.52137	0.00054631	0.00023403	2.514e-05	6.93e-06	-0.0	0.00105111	0.00018725	2.05e-06	687.29675889	686.76781111	710.70820943	1.07462326	0.28190583	-0.32401999
0.1872	59.53758	0.00054574	0.00023408	2.518e-05	6.94e-06	-0.0	0.00105152	0.00018732	2.05e-06	687.30935679	686.77402379	710.70191963	1.07354944	0.28180721	-0.32401505
0.18726	59.55378	0.00054517	0.00023413	2.521e-05	6.94e-06	0.0	0.00105192	0.0001874	2.05e-06	687.32195251	686.78023424	710.69563423	1.07247583	0.2817086	-0.32401012
0.18731	59.56998	0.00054461	0.00023418	2.524e-05	6.94e-06	0.0	0.00105233	0.00018748	2.05e-06	687.33454605	686.78644245	710.68935324	1.07140329	0.28161007	-0.32400519
0.18737	59.58618	0.00054404	0.00023423	2.527e-05	6.94e-06	0.0	0.00105274	0.00018755	2.05e-06	687.34713741	686.79264843	710.68307665	1.07033141	0.28151159	-0.32400026
0.18742	59.60238	0.00054347	0.00023428	2.531e-05	6.94e-06	-0.0	0.00105315	0.00018763	2.05e-06	687.35972661	686.79885218	710.67680445	1.06926006	0.28141314	-0.32399533
0.18748	59.61858	0.0005429	0.00023433	2.534e-05	6.94e-06	-0.0	0.00105356	0.0001877	2.05e-06	687.37231365	686.80505371	710.67053666	1.06818986	0.28131477	-0.32399041
0.19754	62.56828	0.0004467	0.00024189	3.157e-05	7.01e-06	-0.0	0.00112286	0.00020074	2.05e-06	689.64267295	687.90333727	709.59463925	0.88376929	0.26416948	-0.3231457
0.1976	62.58432	0.00044622	0.00024192	3.16e-05	7.01e-06	0.0	0.00112321	0.0002008	2.05e-06	689.6549111	687.90914376	709.58913341	0.88282048	0.26408046	-0.32314138
0.19765	62.60035	0.00044573	0.00024196	3.164e-05	7.01e-06	0.0	0.00112356	0.00020087	2.05e-06	689.66714749	687.91494818	709.58363147	0.88187255	0.26399152	-0.32313706
0.19771	62.61639	0.00044525	0.00024199	3.167e-05	7.01e-06	-0.0	0.00112391	0.00020093	2.05e-06	689.67938213	687.92075052	709.57813343	0.88092485	0.2639026	-0.32313274
0.19776	62.63242	0.00044476	0.00024202	3.171e-05	7.01e-06	-0.0	0.00112426	0.000201	2.05e-06	689.69161501	687.9265508	709.57263928	0.8799781	0.26381376	-0.32312843
0.19782	62.64846	0.00044428	0.00024206	3.175e-05	7.01e-06	-0.0	0.00112461	0.00020107	2.05e-06	689.70384615	687.93234902	709.56714903	0.8790317	0.26372494	-0.32312412
0.19787	62.66449	0.0004438	0.00024209	3.178e-05	7.01e-06	0.0	0.00112495	0.00020113	2.05e-06	689.71607553	687.93814516	709.56166267	0.878086	0.26363619	-0.32311981
0.19793	62.68052	0.00044331	0.00024212	3.182e-05	7.01e-06	0.0	0.0011253	0.0002012	2.05e-06	689.72830316	687.94393924	709.55618019	0.877141	0.26354749	-0.32311551
0.19798	62.69655	0.00044283	0.00024215	3.185e-05	7.01e-06	-0.0	0.00112565	0.00020126	2.05e-06	689.74052904	687.94973126	709.5507016	0.87619636	0.26345882	-0.32311121
0.19804	62.71258	0.00044235	0.00024219	3.189e-05	7.01e-06	-0.0	0.001126	0.00020133	2.05e-06	689.75275316	687.95552121	709.54522689	0.87525265	0.26337024	-0.32310691
0.19809	62.72861	0.00044187	0.00024222	3.193e-05	7.01e-06	0.0	0.00112634	0.00020139	2.05e-06	689.76497554	687.9613091	709.53975606	0.8743092	0.26328167	-0.32310261
0.19815	62.74464	0.00044139	0.00024225	3.196e-05	7.01e-06	0.0	0.00112669	0.00020146	2.05e-06	689.77719616	687.96709493	709.53428911	0.87336659	0.26319317	-0.32309832
0.1982	62.76066	0.00044091	0.00024228	3.2e-05	7.01e-06	0.0	0.00112704	0.00020153	2.05e-06	689.78941503	687.97287869	709.52882604	0.8724245	0.26310472	-0.32309403
0.19826	62.77669	0.00044043	0.00024232	3.203e-05	7.01e-06	-0.0	0.00112738	0.00020159	2.05e-06	689.80163215	687.9786604	709.52336684	0.8714829	0.26301631	-0.32308974
0.19831	62.79271	0.00043995	0.00024235	3.207e-05	7.01e-06	-0.0	0.00112773	0.00020166	2.05e-06	689.81384753	687.98444004	709.51791151	0.87054221	0.26292797	-0.32308546
0.19837	62.80874	0.00043947	0.00024238	3.21e-05	7.01e-06	0.0	0.00112808	0.00020172	2.05e-06	689.82606115	687.99021762	709.51246004	0.86960172	0.26283966	-0.32308118
0.19842	62.82476	0.00043899	0.00024241	3.214e-05	7.01e-06	0.0	0.00112842	0.00020179	2.05e-06	689.83827302	687.99599315	709.50701245	0.86866216	0.26275142	-0.32307691
0.19848	62.84078	0.00043851	0.00024244	3.218e-05	7.01e-06	0.0	0.00112877	0.00020185	2.05e-06	689.85048313	688.00176662	709.50156871	0.86772299	0.26266321	-0.32307263
0.20854	65.75757	0.00035785	0.00024691	3.906e-05	6.97e-06	0.0	0.00118703	0.00021295	2.05e-06	692.05464426	689.02439521	708.56797013	0.70542153	0.24735344	-0.32233965
0.20859	65.77342	0.00035745	0.00024692	3.91e-05	6.97e-06	0.0	0.00118733	0.000213	2.05e-06	692.06651459	689.0298017	708.56319774	0.70458432	0.24727421	-0.3223359
0.20865	65.78927	0.00035704	0.00024694	3.914e-05	6.97e-06	-0.0	0.00118762	0.00021306	2.05e-06	692.07838288	689.03520625	708.55842881	0.7037476	0.24719503	-0.32233216
0.2087	65.80513	0.00035664	0.00024696	3.918e-05	6.97e-06	-0.0	0.00118791	0.00021311	2.05e-06	692.09024913	689.04060886	708.55366331	0.70291154	0.24711591	-0.32232841
0.20876	65.82098	0.00035624	0.00024698	3.922e-05	6.97e-06	0.0	0.0011882	0.00021317	2.05e-06	692.10211335	689.04600954	708.54890125	0.70207578	0.24703681	-0.32232467
0.20881	65.83683	0.00035583	0.00024699	3.925e-05	6.97e-06	0.0	0.00118849	0.00021323	2.05e-06	692.11397552	689.05140828	708.54414263	0.70124079	0.24695778	-0.32232094
0.20887	65.85268	0.00035543	0.00024701	3.929e-05	6.97e-06	-0.0	0.00118879	0.00021328	2.05e-06	692.12583565	689.05680508	708.53938745	0.70040604	0.24687878	-0.32231721
0.20892	65.86853	0.00035503	0.00024703	3.933e-05	6.97e-06	-0.0	0.00118908	0.00021334	2.05e-06	692.13769373	689.06219995	708.5346357	0.69957203	0.24679984	-0.32231348
0.20898	65.88438	0.00035463	0.00024704	3.937e-05	6.97e-06	-0.0	0.00118937	0.00021339	2.05e-06	692.14954976	689.06759289	708.52988738	0.6987384	0.24672094	-0.32230975
0.20903	65.90022	0.00035423	0.00024706	3.941e-05	6.96e-06	0.0	0.00118966	0.00021345	2.05e-06	692.16140374	689.07298389	708.52514249	0.6979053	0.24664209	-0.32230602
0.20909	65.91607	0.00035383	0.00024708	3.945e-05	6.96e-06	0.0	0.00118995	0.0002135	2.05e-06	692.17325566	689.07837295	708.52040103	0.69707281	0.24656329	-0.3223023
0.20914	65.93191	0.00035342	0.00024709	3.949e-05	6.96e-06	-0.0	0.00119024	0.00021356	2.05e-06	692.18510552	689.08376009	708.51566299	0.69624065	0.24648452	-0.32229858
0.2092	65.94776	0.00035302	0.00024711	3.953e-05	6.96e-06	-0.0	0.00119053	0.00021361	2.05e-06	692.19695332	689.08914529	708.51092838	0.69540927	0.24640582	-0.32229486
0.20925	65.9636	0.00035262	0.00024713	3.957e-05	6.96e-06	0.0	0.00119082	0.00021367	2.05e-06	692.20879905	689.09452856	708.50619718	0.6945781	0.24632714	-0.32229115
0.20931	65.97944	0.00035223	0.00024714	3.961e-05	6.96e-06	0.0	0.00119111	0.00021373	2.05e-06	692.22064272	689.0999099	708.50146941	0.69374768	0.24624853	-0.32228744
0.20936	65.99529	0.00035183	0.00024716	3.965e-05	6.96e-06	0.0	0.00119139	0.00021378	2.05e-06	692.23248431	689.10528931	708.49674505	0.69291761	0.24616995	-0.32228373
0.20942	66.01113	0.00035143	0.00024717	3.969e-05	6.96e-06	-0.0	0.00119168	0.00021384	2.05e-06	692.24432382	689.11066679	708.4920241	0.69208813	0.24609143	-0.32228002
0.20947	66.02697	0.00035103	0.00024719	3.973e-05	6.96e-06	-0.0	0.00119197	0.00021389	2.05e-06	692.25616126	689.11604233	708.48730657	0.69125919	0.24601295	-0.32227632
0.21954	68.90985	0.00028425	0.00024894	4.72e-05	6.82e-06	0.0	0.00124034	0.00022323	2.05e-06	694.38364524	690.06777713	707.67933692	0.54781643	0.23240386	-0.32164197
0.21959	68.92552	0.00028392	0.00024894	4.724e-05	6.82e-06	-0.0	0.00124058	0.00022327	2.05e-06	694.39503552	690.07280553	707.67521297	0.54707603	0.23233342	-0.32163873
0.21965	68.94119	0.00028358	0.00024894	4.728e-05	6.81e-06	-0.0	0.00124082	0.00022332	2.05e-06	694.40642296	690.07783208	707.67109207	0.54633625	0.23226304	-0.3216355
0.2197	68.95685	0.00028325	0.00024895	4.733e-05	6.81e-06	-0.0	0.00124106	0.00022337	2.05e-06	694.41780756	690.08285678	707.66697421	0.54559683	0.23219269	-0.32163226
0.21976	68.97251	0.00028292	0.00024895	4.737e-05	6.81e-06	0.0	0.0012413	0.00022342	2.05e-06	694.4291893	690.08787964	707.6628594	0.54485788	0.23212238	-0.32162903
0.21981	68.98818	0.00028259	0.00024895	4.741e-05	6.81e-06	0.0	0.00124154	0.00022346	2.05e-06	694.44056819	690.09290065	707.65874762	0.54411945	0.23205212	-0.32162581
0.21987	69.00384	0.00028226	0.00024896	4.745e-05	6.81e-06	-0.0	0.00124178	0.00022351	2.05e-06	694.45194422	690.09791981	707.65463889	0.54338135	0.23198189	-0.32162258
0.21992	69.0195	0.00028193	0.00024896	4.75e-05	6.81e-06	-0.0	0.00124202	0.00022356	2.05e-06	694.46331738	690.10293712	707.65053319	0.5426439	0.23191172	-0.32161936
0.21998	69.03516	0.0002816	0.00024896	4.754e-05	6.81e-06	0.0	0.00124226	0.0002236	2.05e-06	694.47468767	690.10795259	707.64643053	0.54190668	0.23184156	-0.32161613
0.22003	69.05082	0.00028127	0.00024896	4.758e-05	6.81e-06	0.0	0.0012425	0.00022365	2.05e-06	694.48605509	690.11296621	707.6423309	0.54117014	0.23177147	-0.32161292
0.22009	69.06648	0.00028094	0.00024897	4.762e-05	6.81e-06	-0.0	0.00124274	0.00022369	2.05e-06	694.49741963	690.11797799	707.6382343	0.54043384	0.2317014	-0.3216097
0.22014	69.08213	0.00028061	0.00024897	4.766e-05	6.81e-06	-0.0	0.00124298	0.00022374	2.05e-06	694.50878128	690.12298792	707.63414073	0.53969818	0.23163138	-0.32160649
0.2202	69.09779	0.00028028	0.00024897	4.771e-05	6.8e-06	-0.0	0.00124322	0.00022379	2.05e-06	694.52014004	690.127996	707.63005019	0.53896284	0.23156139	-0.32160327
0.22025	69.11344	0.00027995	0.00024897	4.775e-05	6.8e-06	0.0	0.00124346	0.00022383	2.05e-06	694.53149591	690.13300224	707.62596267	0.53822804	0.23149145	-0.32160007
0.22031	69.1291	0.00027962	0.00024898	4.779e-05	6.8e-06	0.0	0.0012437	0.00022388	2.05e-06	694.54284887	690.13800664	707.62187818	0.53749367	0.23142155	-0.32159686
0.22036	69.14475	0.00027929	0.00024898	4.783e-05	6.8e-06	-0.0	0.00124393	0.00022393	2.05e-06	694.55419893	690.14300919	707.61779671	0.53675971	0.23135169	-0.32159365
0.22042	69.1604	0.00027896	0.00024898	4.788e-05	6.8e-06	-0.0	0.00124417	0.00022397	2.05e-06	694.56554607	690.1480099	707.61371827	0.53602632	0.23128187	-0.32159045
0.22047	69.17606	0.00027864	0.00024898	4.792e-05	6.8e-06	0.0	0.00124441	0.00022402	2.05e-06	694.57689031	690.15300876	707.60964284	0.53529322	0.23121209	-0.32158725
0.23054	72.02401	0.00022404	0.0002484	5.591e-05	6.58e-06	0.0	0.00128405	0.00023179	2.05e-06	696.5982292	691.03710627	706.91276738	0.40860751	0.21908114	-0.32104013
0.23059	72.03948	0.00022377	0.00024839	5.595e-05	6.58e-06	0.0	0.00128425	0.00023183	2.05e-06	696.60894445	691.04177141	706.90921657	0.40795512	0.21901813	-0.32103735
0.23065	72.05495	0.0002235	0.00024838	5.6e-05	6.58e-06	0.0	0.00128444	0.00023187	2.05e-06	696.61965576	691.04643478	706.90566844	0.40730302	0.21895514	-0.32103456
0.2307	72.07043	0.00022323	0.00024837	5.604e-05	6.58e-06	-0.0	0.00128464	0.00023191	2.05e-06	696.63036312	691.05109635	706.902123	0.40665145	0.2188922	-0.32103178
0.23076	72.0859	0.00022296	0.00024837	5.609e-05	6.57e-06	-0.0	0.00128483	0.00023195	2.05e-06	696.64106652	691.05575614	706.89858024	0.40600024	0.21882928	-0.32102899
0.23081	72.10137	0.00022269	0.00024836	5.613e-05	6.57e-06	0.0	0.00128503	0.00023198	2.05e-06	696.65176595	691.06041415	706.89504017	0.40534947	0.21876639	-0.32102621
0.23087	72.11683	0.00022242	0.00024835	5.618e-05	6.57e-06	0.0	0.00128523	0.00023202	2.05e-06	696.66246142	691.06507037	706.89150278	0.40469915	0.21870354	-0.32102344
0.23092	72.1323	0.00022215	0.00024834	5.622e-05	6.57e-06	-0.0	0.00128542	0.00023206	2.05e-06	696.67315292	691.0697248	706.88796807	0.40404919	0.21864072	-0.32102066
0.23098	72.14777	0.00022189	0.00024833	5.627e-05	6.57e-06	-0.0	0.00128562	0.0002321	2.05e-06	696.68384043	691.07437746	706.88443603	0.40339975	0.21857794	-0.32101789
0.23103	72.16323	0.00022162	0.00024832	5.631e-05	6.57e-06	0.0	0.00128581	0.00023214	2.05e-06	696.69452396	691.07902832	706.88090668	0.40275061	0.21851518	-0.32101512
0.23109	72.1787	0.00022135	0.00024831	5.636e-05	6.57e-06	0.0	0.00128601	0.00023218	2.05e-06	696.7052035	691.0836774	706.87737999	0.40210205	0.21845247	-0.32101235
0.23114	72.19416	0.00022108	0.0002483	5.64e-05	6.56e-06	-0.0	0.0012862	0.00023222	2.05e-06	696.71587904	691.0883247	706.87385598	0.40145373	0.21838977	-0.32100958
0.2312	72.20962	0.00022082	0.00024829	5.645e-05	6.56e-06	-0.0	0.00128639	0.00023225	2.05e-06	696.72655058	691.09297022	706.87033465	0.40080603	0.21832712	-0.32100682
0.23125	72.22508	0.00022055	0.00024829	5.649e-05	6.56e-06	0.0	0.00128659	0.00023229	2.05e-06	696.7372181	691.09761395	706.86681598	0.40015855	0.2182645	-0.32100406
0.23131	72.24054	0.00022028	0.00024828	5.654e-05	6.56e-06	0.0	0.00128678	0.00023233	2.05e-06	696.74788162	691.1022559	706.86329997	0.39951168	0.21820191	-0.3210013
0.23136	72.256	0.00022002	0.00024827	5.658e-05	6.56e-06	-0.0	0.00128698	0.00023237	2.05e-06	696.75854111	691.10689607	706.85978664	0.39886507	0.21813935	-0.32099854
0.23142	72.27146	0.00021975	0.00024826	5.663e-05	6.56e-06	-0.0	0.00128717	0.00023241	2.05e-06	696.76919657	691.11153445	706.85627597	0.39821902	0.21807683	-0.32099578
0.23147	72.28692	0.00021948	0.00024825	5.667e-05	6.56e-06	-0.0	0.00128736	0.00023245	2.05e-06	696.779848	691.11617106	706.85276796	0.39757328	0.21801433	-0.32099303
0.24154	75.09884	0.00017542	0.00024572	6.508e-05	6.28e-06	0.0	0.00131943	0.00023884	2.05e-06	698.65507561	691.93495596	706.25387872	0.28642056	0.20708263	-0.32052284
0.24159	75.11412	0.0001752	0.0002457	6.513e-05	6.28e-06	-0.0	0.00131959	0.00023887	2.05e-06	698.66488557	691.93926941	706.25083206	0.2858509	0.20702541	-0.32052045
0.24165	75.12939	0.00017499	0.00024568	6.517e-05	6.28e-06	-0.0	0.00131974	0.00023891	2.05e-06	698.67469044	691.94358114	706.24778775	0.28528183	0.20696823	-0.32051806
0.2417	75.14466	0.00017477	0.00024566	6.522e-05	6.27e-06	0.0	0.0013199	0.00023894	2.05e-06	698.68449019	691.94789113	706.2447458	0.28471299	0.20691105	-0.32051567
0.24176	75.15993	0.00017455	0.00024564	6.527e-05	6.27e-06	0.0	0.00132006	0.00023897	2.05e-06	698.69428484	691.9521994	706.24170619	0.28414473	0.20685392	-0.32051328
0.24181	75.1752	0.00017434	0.00024563	6.531e-05	6.27e-06	-0.0	0.00132022	0.000239	2.05e-06	698.70407436	691.95650594	706.23866894	0.28357671	0.20679679	-0.3205109
0.24187	75.19047	0.00017412	0.00024561	6.536e-05	6.27e-06	-0.0	0.00132037	0.00023903	2.05e-06	698.71385876	691.96081074	706.23563404	0.28300926	0.20673971	-0.32050852
0.24192	75.20574	0.00017391	0.00024559	6.541e-05	6.27e-06	0.0	0.00132053	0.00023906	2.05e-06	698.72363803	691.96511382	706.23260148	0.28244206	0.20668263	-0.32050614
0.24198	75.221	0.00017369	0.00024557	6.546e-05	6.27e-06	0.0	0.00132069	0.0002391	2.05e-06	698.73341216	691.96941518	706.22957127	0.28187541	0.20662559	-0.32050376
0.24203	75.23627	0.00017348	0.00024555	6.55e-05	6.26e-06	-0.0	0.00132084	0.00023913	2.05e-06	698.74318115	691.9737148	706.2265434	0.28130903	0.20656857	-0.32050138
0.24209	75.25153	0.00017326	0.00024553	6.555e-05	6.26e-06	-0.0	0.001321	0.00023916	2.05e-06	698.752945	691.9780127	706.22351787	0.28074318	0.20651158	-0.320499
0.24214	75.26679	0.00017305	0.00024552	6.56e-05	6.26e-06	0.0	0.00132116	0.00023919	2.05e-06	698.7627037	691.98230887	706.22049469	0.28017763	0.2064546	-0.32049663
0.2422	75.28206	0.00017283	0.0002455	6.564e-05	6.26e-06	0.0	0.00132131	0.00023922	2.05e-06	698.77245724	691.98660331	706.21747384	0.27961258	0.20639766	-0.32049426
0.24225	75.29732	0.00017262	0.00024548	6.569e-05	6.26e-06	0.0	0.00132147	0.00023925	2.05e-06	698.78220561	691.99089603	706.21445533	0.27904786	0.20634074	-0.32049189
0.24231	75.31258	0.00017241	0.00024546	6.574e-05	6.26e-06	-0.0	0.00132162	0.00023929	2.05e-06	698.79194882	691.99518701	706.21143915	0.27848361	0.20628384	-0.32048952
0.24236	75.32784	0.00017219	0.00024544	6.578e-05	6.25e-06	-0.0	0.00132178	0.00023932	2.05e-06	698.80168685	691.99947628	706.20842531	0.27791971	0.20622697	-0.32048716
0.24242	75.34309	0.00017198	0.00024542	6.583e-05	6.25e-06	0.0	0.00132194	0.00023935	2.05e-06	698.81141971	692.00376382	706.2054138	0.27735625	0.20617012	-0.32048479
0.24247	75.35835	0.00017177	0.0002454	6.588e-05	6.25e-06	0.0	0.00132209	0.00023938	2.05e-06	698.82114738	692.00804963	706.20240462	0.27679319	0.20611329	-0.32048243
0.25253	78.13309	0.00013666	0.0002413	7.459e-05	5.93e-06	0.0	0.00134769	0.00024459	2.05e-06	700.50866291	692.76363074	705.68929962	0.18053371	0.19607938	-0.32007959
0.25259	78.14816	0.00013649	0.00024128	7.464e-05	5.93e-06	0.0	0.00134782	0.00024462	2.05e-06	700.51735054	692.76760453	705.68669211	0.18004457	0.19602632	-0.32007755
0.25264	78.16322	0.00013631	0.00024125	7.469e-05	5.93e-06	-0.0	0.00134794	0.00024464	2.05e-06	700.5260321	692.77157666	705.68408662	0.17955567	0.19597327	-0.3200755
0.2527	78.17829	0.00013614	0.00024123	7.474e-05	5.93e-06	-0.0	0.00134807	0.00024467	2.05e-06	700.53470758	692.77554713	705.68148318	0.17906732	0.19592025	-0.32007346
0.25275	78.19335	0.00013597	0.0002412	7.478e-05	5.93e-06	0.0	0.00134819	0.00024469	2.05e-06	700.54337697	692.77951594	705.67888177	0.17857921	0.19586724	-0.32007141
0.25281	78.20842	0.0001358	0.00024117	7.483e-05	5.93e-06	0.0	0.00134832	0.00024472	2.05e-06	700.55204027	692.78348308	705.67628239	0.17809165	0.19581424	-0.32006937
0.25286	78.22348	0.00013563	0.00024115	7.488e-05	5.92e-06	-0.0	0.00134844	0.00024474	2.05e-06	700.56069748	692.78744856	705.67368505	0.17760434	0.19576126	-0.32006733
0.25292	78.23854	0.00013546	0.00024112	7.493e-05	5.92e-06	-0.0	0.00134857	0.00024477	2.05e-06	700.56934858	692.79141238	705.67108973	0.17711758	0.19570831	-0.3200653
0.25297	78.2536	0.00013529	0.0002411	7.498e-05	5.92e-06	0.0	0.00134869	0.00024479	2.05e-06	700.57799359	692.79537454	705.66849644	0.17663106	0.19565536	-0.32006326
0.25303	78.26866	0.00013512	0.00024107	7.503e-05	5.92e-06	0.0	0.00134881	0.00024482	2.05e-06	700.58663249	692.79933504	705.66590518	0.17614509	0.19560243	-0.32006123
0.25308	78.28371	0.00013495	0.00024105	7.507e-05	5.92e-06	-0.0	0.00134894	0.00024485	2.05e-06	700.59526527	692.80329388	705.66331594	0.17565936	0.19554952	-0.32005919
0.25314	78.29877	0.00013478	0.00024102	7.512e-05	5.92e-06	-0.0	0.00134906	0.00024487	2.05e-06	700.60389194	692.80725105	705.66072872	0.17517418	0.19549663	-0.32005716
0.25319	78.31383	0.00013461	0.00024099	7.517e-05	5.91e-06	0.0	0.00134919	0.0002449	2.05e-06	700.6125125	692.81120657	705.65814353	0.17468926	0.19544375	-0.32005513
0.25325	78.32888	0.00013444	0.00024097	7.522e-05	5.91e-06	0.0	0.00134931	0.00024492	2.05e-06	700.62112693	692.81516043	705.65556036	0.17420487	0.19539089	-0.32005311
0.2533	78.34393	0.00013427	0.00024094	7.527e-05	5.91e-06	-0.0	0.00134943	0.00024495	2.05e-06	700.62973523	692.81911262	705.6529792	0.17372073	0.19533804	-0.32005108
0.25336	78.35899	0.0001341	0.00024091	7.531e-05	5.91e-06	-0.0	0.00134956	0.00024497	2.05e-06	700.63833741	692.82306316	705.65040006	0.17323713	0.19528521	-0.32004905
0.25341	78.37404	0.00013393	0.00024089	7.536e-05	5.91e-06	0.0	0.00134968	0.000245	2.05e-06	700.64693345	692.82701204	705.64782294	0.1727538	0.1952324	-0.32004703
0.25347	78.38909	0.00013376	0.00024086	7.541e-05	5.9e-06	0.0	0.0013498	0.00024502	2.05e-06	700.65552335	692.83095926	705.64524783	0.17227099	0.1951796	-0.32004501
0.26353	81.12541	0.00010613	0.00023556	8.43e-05	5.57e-06	-0.0	0.00136999	0.00024923	2.05e-06	702.12050419	693.52580429	705.20631595	0.09052674	0.18575514	-0.31970041
0.26359	81.14026	0.000106	0.00023553	8.435e-05	5.56e-06	0.0	0.00137009	0.00024925	2.05e-06	702.12790799	693.52945341	705.20408536	0.09011595	0.18570474	-0.31969866
0.26364	81.15512	0.00010586	0.0002355	8.44e-05	5.56e-06	0.0	0.00137018	0.00024927	2.05e-06	702.13530509	693.53310096	705.20185651	0.08970549	0.18565436	-0.31969691
0.2637	81.16997	0.00010573	0.00023546	8.444e-05	5.56e-06	-0.0	0.00137028	0.00024929	2.05e-06	702.1426955	693.53674692	705.19962938	0.08929547	0.18560399	-0.31969516
0.26375	81.18482	0.00010559	0.00023543	8.449e-05	5.56e-06	-0.0	0.00137038	0.00024931	2.05e-06	702.15007922	693.54039131	705.19740399	0.08888579	0.18555362	-0.31969341
0.26381	81.19967	0.00010546	0.0002354	8.454e-05	5.56e-06	0.0	0.00137048	0.00024933	2.05e-06	702.15745623	693.54403412	705.19518032	0.08847654	0.18550327	-0.31969166
0.26386	81.21452	0.00010533	0.00023537	8.459e-05	5.56e-06	0.0	0.00137057	0.00024935	2.05e-06	702.16482655	693.54767535	705.19295838	0.08806762	0.18545293	-0.31968992
0.26392	81.22937	0.00010519	0.00023534	8.464e-05	5.55e-06	-0.0	0.00137067	0.00024937	2.05e-06	702.17219016	693.551315	705.19073817	0.08765915	0.18540259	-0.31968818
0.26397	81.24421	0.00010506	0.00023531	8.469e-05	5.55e-06	-0.0	0.00137077	0.00024939	2.05e-06	702.17954707	693.55495308	705.18851968	0.087251	0.18535227	-0.31968644
0.26403	81.25906	0.00010493	0.00023528	8.474e-05	5.55e-06	0.0	0.00137087	0.00024941	2.05e-06	702.18689727	693.55858958	705.18630291	0.08684331	0.18530196	-0.3196847
0.26408	81.2739	0.00010479	0.00023524	8.479e-05	5.55e-06	0.0	0.00137096	0.00024943	2.05e-06	702.19424076	693.56222451	705.18408787	0.08643592	0.18525165	-0.31968296
0.26414	81.28874	0.00010466	0.00023521	8.483e-05	5.55e-06	-0.0	0.00137106	0.00024945	2.05e-06	702.20157755	693.56585786	705.18187454	0.086029	0.18520136	-0.31968122
0.26419	81.30359	0.00010453	0.00023518	8.488e-05	5.54e-06	-0.0	0.00137116	0.00024947	2.05e-06	702.20890762	693.56948964	705.17966293	0.08562239	0.18515107	-0.31967948
0.26425	81.31843	0.0001044	0.00023515	8.493e-05	5.54e-06	0.0	0.00137126	0.00024949	2.05e-06	702.21623098	693.57311984	705.17745304	0.08521624	0.1851008	-0.31967775
0.2643	81.33327	0.00010426	0.00023512	8.498e-05	5.54e-06	0.0	0.00137135	0.00024951	2.05e-06	702.22354762	693.57674847	705.17524486	0.08481039	0.18505053	-0.31967601
0.26436	81.34811	0.00010413	0.00023509	8.503e-05	5.54e-06	-0.0	0.00137145	0.00024953	2.05e-06	702.23085755	693.58037552	705.17303839	0.08440502	0.18500028	-0.31967428
0.26441	81.36294	0.000104	0.00023505	8.508e-05	5.54e-06	0.0	0.00137155	0.00024955	2.05e-06	702.23816075	693.584001	705.17083364	0.08399994	0.18495003	-0.31967255
0.26447	81.37778	0.00010387	0.00023502	8.513e-05	5.53e-06	0.0	0.00137164	0.00024957	2.05e-06	702.24545724	693.58762491	705.1686306	0.08359534	0.1848998	-0.31967082
0.27453	84.07438	8.235e-05	0.00022886	9.405e-05	5.19e-06	-0.0	0.00138738	0.00025294	2.05e-06	703.46623523	694.22484061	704.79275156	0.01594079	0.17584115	-0.31937572
0.27459	84.08902	8.225e-05	0.00022883	9.41e-05	5.19e-06	-0.0	0.00138746	0.00025295	2.05e-06	703.47227637	694.2281837	704.79083844	0.01560549	0.17579224	-0.31937422
0.27464	84.10365	8.215e-05	0.00022879	9.415e-05	5.19e-06	0.0	0.00138753	0.00025297	2.05e-06	703.47831064	694.23152532	704.78892677	0.01527061	0.17574334	-0.31937272
0.2747	84.11828	8.204e-05	0.00022876	9.419e-05	5.18e-06	0.0	0.00138761	0.00025299	2.05e-06	703.48433806	694.23486545	704.78701654	0.01493603	0.17569445	-0.31937122
0.27475	84.13291	8.194e-05	0.00022872	9.424e-05	5.18e-06	-0.0	0.00138768	0.000253	2.05e-06	703.49035862	694.23820412	704.78510776	0.01460189	0.17564556	-0.31936972
0.27481	84.14754	8.183e-05	0.00022868	9.429e-05	5.18e-06	-0.0	0.00138776	0.00025302	2.05e-06	703.49637232	694.2415413	704.78320041	0.01426805	0.17559667	-0.31936822
0.27486	84.16217	8.173e-05	0.00022865	9.434e-05	5.18e-06	0.0	0.00138783	0.00025303	2.05e-06	703.50237917	694.24487701	704.7812945	0.01393464	0.1755478	-0.31936672
0.27492	84.17679	8.163e-05	0.00022861	9.439e-05	5.18e-06	-0.0	0.00138791	0.00025305	2.05e-06	703.50837916	694.24821124	704.77939002	0.01360153	0.17549892	-0.31936523
0.27497	84.19142	8.152e-05	0.00022858	9.444e-05	5.17e-06	-0.0	0.00138799	0.00025307	2.05e-06	703.51437229	694.251544	704.77748698	0.01326886	0.17545005	-0.31936373
0.27503	84.20604	8.142e-05	0.00022854	9.449e-05	5.17e-06	0.0	0.00138806	0.00025308	2.05e-06	703.52035856	694.25487529	704.77558538	0.01293647	0.17540119	-0.31936224
0.27508	84.22067	8.132e-05	0.00022851	9.453e-05	5.17e-06	0.0	0.00138814	0.0002531	2.05e-06	703.52633798	694.2582051	704.77368521	0.01260455	0.17535233	-0.31936075
0.27514	84.23529	8.122e-05	0.00022847	9.458e-05	5.17e-06	-0.0	0.00138821	0.00025312	2.05e-06	703.53231055	694.26153344	704.77178647	0.01227289	0.17530347	-0.31935926
0.27519	84.24991	8.111e-05	0.00022844	9.463e-05	5.17e-06	-0.0	0.00138829	0.00025313	2.05e-06	703.53827625	694.2648603	704.76988915	0.0119417	0.17525463	-0.31935777
0.27525	84.26453	8.101e-05	0.0002284	9.468e-05	5.17e-06	0.0	0.00138836	0.00025315	2.05e-06	703.54423511	694.2681857	704.76799327	0.01161077	0.17520578	-0.31935628
0.2753	84.27915	8.091e-05	0.00022837	9.473e-05	5.16e-06	0.0	0.00138844	0.00025316	2.05e-06	703.55018711	694.27150962	704.76609881	0.01128032	0.17515694	-0.31935479
0.27536	84.29377	8.08e-05	0.00022833	9.478e-05	5.16e-06	-0.0	0.00138851	0.00025318	2.05e-06	703.55613225	694.27483207	704.76420578	0.01095011	0.17510811	-0.31935331
0.27541	84.30838	8.07e-05	0.00022829	9.483e-05	5.16e-06	-0.0	0.00138859	0.0002532	2.05e-06	703.56207055	694.27815305	704.76231417	0.0106204	0.17505928	-0.31935182
0.27547	84.323	8.06e-05	0.00022826	9.487e-05	5.16e-06	0.0	0.00138866	0.00025321	2.05e-06	703.56800199	694.28147257	704.76042399	0.01029092	0.17501045	-0.31935034
0.28553	86.97849	6.399e-05	0.00022155	0.0001037	4.82e-06	0.0	0.00140083	0.00025589	2.05e-06	704.58461718	694.86516455	704.43339288	-0.03689484	0.1663033	-0.31909357
0.28559	86.9929	6.391e-05	0.00022151	0.00010375	4.81e-06	0.0	0.00140089	0.0002559	2.05e-06	704.58964692	694.86822817	704.43171427	-0.0371503	0.16625628	-0.31909225
0.28564	87.0073	6.383e-05	0.00022147	0.0001038	4.81e-06	-0.0	0.00140095	0.00025591	2.05e-06	704.59467059	694.87129046	704.4300368	-0.03740555	0.16620926	-0.31909094
0.2857	87.0217	6.375e-05	0.00022143	0.00010384	4.81e-06	-0.0	0.001401	0.00025593	2.05e-06	704.59968819	694.87435142	704.42836046	-0.03766043	0.16616225	-0.31908962
0.28575	87.0361	6.367e-05	0.00022139	0.00010389	4.81e-06	0.0	0.00140106	0.00025594	2.05e-06	704.60469973	694.87741105	704.42668525	-0.03791512	0.16611524	-0.31908831
0.28581	87.05051	6.359e-05	0.00022136	0.00010394	4.81e-06	0.0	0.00140112	0.00025595	2.05e-06	704.60970519	694.88046935	704.42501118	-0.03816943	0.16606824	-0.31908699
0.28586	87.0649	6.351e-05	0.00022132	0.00010399	4.81e-06	-0.0	0.00140118	0.00025597	2.05e-06	704.61470458	694.88352632	704.42333825	-0.03842356	0.16602123	-0.31908568
0.28592	87.0793	6.343e-05	0.00022128	0.00010404	4.8e-06	-0.0	0.00140124	0.00025598	2.05e-06	704.61969791	694.88658195	704.42166644	-0.0386773	0.16597424	-0.31908436
0.28597	87.0937	6.335e-05	0.00022124	0.00010408	4.8e-06	0.0	0.0014013	0.00025599	2.05e-06	704.62468517	694.88963626	704.41999577	-0.03893086	0.16592724	-0.31908305
0.28603	87.1081	6.327e-05	0.00022121	0.00010413	4.8e-06	0.0	0.00140135	0.00025601	2.05e-06	704.62966635	694.89268924	704.41832622	-0.03918403	0.16588025	-0.31908174
0.28608	87.12249	6.319e-05	0.00022117	0.00010418	4.8e-06	-0.0	0.00140141	0.00025602	2.05e-06	704.63464147	694.89574089	704.4166578	-0.03943703	0.16583326	-0.31908043
0.28614	87.13688	6.311e-05	0.00022113	0.00010423	4.8e-06	-0.0	0.00140147	0.00025603	2.05e-06	704.63961052	694.89879122	704.41499051	-0.03968964	0.16578628	-0.31907912
0.28619	87.15128	6.303e-05	0.00022109	0.00010428	4.79e-06	0.0	0.00140153	0.00025604	2.05e-06	704.6445735	694.90184021	704.41332435	-0.03994206	0.16573929	-0.31907781
0.28625	87.16567	6.295e-05	0.00022106	0.00010432	4.79e-06	0.0	0.00140159	0.00025606	2.05e-06	704.64953041	694.90488788	704.41165931	-0.04019411	0.16569232	-0.31907651
0.2863	87.18006	6.288e-05	0.00022102	0.00010437	4.79e-06	-0.0	0.00140164	0.00025607	2.05e-06	704.65448125	694.90793423	704.4099954	-0.04044595	0.16564534	-0.3190752
0.28636	87.19445	6.28e-05	0.00022098	0.00010442	4.79e-06	-0.0	0.0014017	0.00025608	2.05e-06	704.65942603	694.91097925	704.40833261	-0.04069744	0.16559837	-0.3190739
0.28641	87.20883	6.272e-05	0.00022094	0.00010447	4.79e-06	0.0	0.00140176	0.0002561	2.05e-06	704.66436474	694.91402294	704.40667094	-0.04094871	0.1655514	-0.31907259
0.28647	87.22322	6.264e-05	0.0002209	0.00010451	4.79e-06	0.0	0.00140182	0.00025611	2.05e-06	704.66929737	694.91706531	704.4050104	-0.04119965	0.16550444	-0.31907129
0.29653	89.83612	4.988e-05	0.00021389	0.00011314	4.46e-06	-0.0	0.00141117	0.00025823	2.05e-06	705.43425591	695.45197889	704.12182713	-0.09442592	0.15681622	-0.31884897
0.29659	89.85029	4.982e-05	0.00021385	0.00011319	4.45e-06	-0.0	0.00141122	0.00025824	2.05e-06	705.43752163	695.45478325	704.12040026	-0.09461844	0.15676758	-0.31884785
0.29664	89.86446	4.976e-05	0.00021381	0.00011323	4.45e-06	0.0	0.00141126	0.00025825	2.05e-06	705.4407817	695.45758634	704.1189743	-0.09481077	0.15671895	-0.31884673
0.2967	89.87862	4.97e-05	0.00021377	0.00011328	4.45e-06	0.0	0.00141131	0.00025826	2.05e-06	705.44403609	695.46038814	704.11754925	-0.09500272	0.15667032	-0.31884561
0.29675	89.89279	4.963e-05	0.00021374	0.00011333	4.45e-06	-0.0	0.00141135	0.00025827	2.05e-06	705.44728483	695.46318867	704.1161251	-0.09519447	0.15662169	-0.31884449
0.29681	89.90695	4.957e-05	0.0002137	0.00011337	4.45e-06	-0.0	0.0014114	0.00025828	2.05e-06	705.45052791	695.46598793	704.11470185	-0.09538587	0.15657307	-0.31884337
0.29686	89.92112	4.951e-05	0.00021366	0.00011342	4.45e-06	0.0	0.00141144	0.00025829	2.05e-06	705.45376533	695.46878591	704.11327951	-0.09557704	0.15652444	-0.31884226
0.29692	89.93528	4.945e-05	0.00021362	0.00011346	4.44e-06	0.0	0.00141148	0.0002583	2.05e-06	705.45699709	695.47158261	704.11185807	-0.09576787	0.15647582	-0.31884114
0.29697	89.94944	4.939e-05	0.00021358	0.00011351	4.44e-06	-0.0	0.00141153	0.00025831	2.05e-06	705.46022321	695.47437805	704.11043753	-0.09595847	0.15642721	-0.31884002
0.29703	89.9636	4.933e-05	0.00021354	0.00011356	4.44e-06	-0.0	0.00141157	0.00025833	2.05e-06	705.46344368	695.4771722	704.10901788	-0.09614874	0.15637859	-0.31883891
0.29708	89.97775	4.927e-05	0.0002135	0.0001136	4.44e-06	0.0	0.00141162	0.00025834	2.05e-06	705.46665851	695.47996509	704.10759914	-0.09633876	0.15632998	-0.3188378
0.29714	89.99191	4.921e-05	0.00021346	0.00011365	4.44e-06	0.0	0.00141166	0.00025835	2.05e-06	705.46986769	695.4827567	704.10618129	-0.09652848	0.15628137	-0.31883668
0.29719	90.00606	4.915e-05	0.00021343	0.0001137	4.43e-06	-0.0	0.00141171	0.00025836	2.05e-06	705.47307124	695.48554704	704.10476434	-0.09671792	0.15623276	-0.31883557
0.29725	90.02022	4.909e-05	0.00021339	0.00011374	4.43e-06	-0.0	0.00141175	0.00025837	2.05e-06	705.47626915	695.48833611	704.10334829	-0.09690708	0.15618416	-0.31883446
0.2973	90.03437	4.903e-05	0.00021335	0.00011379	4.43e-06	0.0	0.0014118	0.00025838	2.05e-06	705.47946143	695.49112391	704.10193313	-0.09709594	0.15613555	-0.31883335
0.29736	90.04852	4.897e-05	0.00021331	0.00011384	4.43e-06	0.0	0.00141184	0.00025839	2.05e-06	705.48264808	695.49391043	704.10051886	-0.09728455	0.15608695	-0.31883224
0.29741	90.06267	4.891e-05	0.00021327	0.00011388	4.43e-06	-0.0	0.00141188	0.0002584	2.05e-06	705.4858291	695.49669569	704.09910548	-0.09747284	0.15603835	-0.31883113
0.29747	90.07682	4.885e-05	0.00021323	0.00011393	4.43e-06	-0.0	0.00141193	0.00025841	2.05e-06	705.4890045	695.49947968	704.097693	-0.09766088	0.15598976	-0.31883002
0.30753	92.64555	3.91e-05	0.00020615	0.00012223	4.12e-06	0.0	0.00141907	0.00026009	2.05e-06	705.97883276	695.98821979	703.85312851	-0.1275025	0.14713485	-0.31863799
0.30758	92.65947	3.906e-05	0.00020612	0.00012228	4.11e-06	0.0	0.00141911	0.0002601	2.05e-06	705.98103063	695.99078054	703.85186246	-0.12764167	0.14708666	-0.318637
0.30764	92.67339	3.901e-05	0.00020608	0.00012232	4.11e-06	-0.0	0.00141914	0.0002601	2.05e-06	705.98322353	695.99334014	703.85059712	-0.12778067	0.14703847	-0.31863601
0.30769	92.68731	3.896e-05	0.00020604	0.00012237	4.11e-06	-0.0	0.00141918	0.00026011	2.05e-06	705.98541145	695.99589858	703.84933248	-0.12791934	0.14699028	-0.31863501
0.30775	92.70123	3.892e-05	0.000206	0.00012241	4.11e-06	0.0	0.00141921	0.00026012	2.05e-06	705.98759441	695.99845586	703.84806855	-0.12805786	0.1469421	-0.31863402
0.3078	92.71515	3.887e-05	0.00020596	0.00012245	4.11e-06	0.0	0.00141925	0.00026013	2.05e-06	705.98977241	696.00101198	703.84680532	-0.12819603	0.14689392	-0.31863303
0.30786	92.72907	3.882e-05	0.00020592	0.0001225	4.11e-06	-0.0	0.00141928	0.00026014	2.05e-06	705.99194544	696.00356694	703.84554279	-0.12833406	0.14684574	-0.31863204
0.30791	92.74298	3.878e-05	0.00020588	0.00012254	4.1e-06	-0.0	0.00141931	0.00026015	2.05e-06	705.99411352	696.00612075	703.84428095	-0.12847174	0.14679756	-0.31863105
0.30797	92.7569	3.873e-05	0.00020585	0.00012259	4.1e-06	0.0	0.00141935	0.00026015	2.05e-06	705.99627666	696.0086734	703.84301982	-0.12860927	0.14674938	-0.31863006
0.30802	92.77081	3.868e-05	0.00020581	0.00012263	4.1e-06	0.0	0.00141938	0.00026016	2.05e-06	705.99843484	696.01122489	703.84175939	-0.12874646	0.14670121	-0.31862907
0.30808	92.78472	3.864e-05	0.00020577	0.00012268	4.1e-06	-0.0	0.00141942	0.00026017	2.05e-06	706.00058808	696.01377523	703.84049966	-0.1288835	0.14665304	-0.31862808
0.30813	92.79863	3.859e-05	0.00020573	0.00012272	4.1e-06	-0.0	0.00141945	0.00026018	2.05e-06	706.00273637	696.01632441	703.83924062	-0.12902021	0.14660487	-0.31862709
0.30819	92.81254	3.855e-05	0.00020569	0.00012276	4.1e-06	0.0	0.00141948	0.00026019	2.05e-06	706.00487974	696.01887244	703.83798228	-0.12915675	0.1465567	-0.3186261
0.30824	92.82645	3.85e-05	0.00020565	0.00012281	4.09e-06	0.0	0.00141952	0.00026019	2.05e-06	706.00701817	696.02141931	703.83672463	-0.12929297	0.14650854	-0.31862511
0.3083	92.84036	3.845e-05	0.00020561	0.00012285	4.09e-06	-0.0	0.00141955	0.0002602	2.05e-06	706.00915168	696.02396503	703.83546767	-0.12942901	0.14646038	-0.31862413
0.30835	92.85426	3.841e-05	0.00020558	0.0001229	4.09e-06	-0.0	0.00141959	0.00026021	2.05e-06	706.01128026	696.0265096	703.83421141	-0.12956476	0.14641222	-0.31862314
0.30841	92.86817	3.836e-05	0.00020554	0.00012294	4.09e-06	0.0	0.00141962	0.00026022	2.05e-06	706.01340392	696.02905301	703.83295584	-0.12970031	0.14636406	-0.31862216
0.30846	92.88207	3.832e-05	0.0002055	0.00012299	4.09e-06	0.0	0.00141965	0.00026023	2.05e-06	706.01552266	696.03159527	703.83170097	-0.12983556	0.1463159	-0.31862117
0.31853	95.40492	3.088e-05	0.00019852	0.00013089	3.8e-06	0.0	0.00142511	0.00026156	2.05e-06	706.32467279	696.47798349	703.61277317	-0.15070246	0.13754201	-0.31844927
0.31858	95.41859	3.085e-05	0.00019849	0.00013094	3.8e-06	0.0	0.00142513	0.00026157	2.05e-06	706.32595602	696.48032268	703.61163056	-0.1507964	0.1374943	-0.31844837
0.31864	95.43226	3.081e-05	0.00019845	0.00013098	3.8e-06	-0.0	0.00142516	0.00026157	2.05e-06	706.32723508	696.48266081	703.61048849	-0.1508902	0.13744658	-0.31844747
0.31869	95.44592	3.078e-05	0.00019841	0.00013102	3.79e-06	-0.0	0.00142519	0.00026158	2.05e-06	706.32851	696.48499788	703.60934695	-0.15098372	0.13739888	-0.31844658
0.31875	95.45959	3.074e-05	0.00019837	0.00013106	3.79e-06	0.0	0.00142521	0.00026159	2.05e-06	706.32978076	696.4873339	703.60820594	-0.15107712	0.13735117	-0.31844568
0.3188	95.47325	3.071e-05	0.00019834	0.0001311	3.79e-06	0.0	0.00142524	0.00026159	2.05e-06	706.33104738	696.48966886	703.60706546	-0.15117023	0.13730347	-0.31844479
0.31886	95.48691	3.067e-05	0.0001983	0.00013115	3.79e-06	-0.0	0.00142526	0.0002616	2.05e-06	706.33230985	696.49200277	703.60592551	-0.15126321	0.13725577	-0.31844389
0.31891	95.50057	3.064e-05	0.00019826	0.00013119	3.79e-06	-0.0	0.00142529	0.00026161	2.05e-06	706.33356819	696.49433562	703.6047861	-0.15135592	0.13720807	-0.318443
0.31897	95.51423	3.06e-05	0.00019822	0.00013123	3.79e-06	0.0	0.00142532	0.00026161	2.05e-06	706.3348224	696.49666741	703.60364721	-0.1514485	0.13716038	-0.3184421
0.31902	95.52789	3.056e-05	0.00019819	0.00013127	3.79e-06	0.0	0.00142534	0.00026162	2.05e-06	706.33607247	696.49899815	703.60250885	-0.15154079	0.13711268	-0.31844121
0.31908	95.54154	3.053e-05	0.00019815	0.00013131	3.78e-06	-0.0	0.00142537	0.00026163	2.05e-06	706.33731842	696.50132784	703.60137102	-0.15163296	0.13706499	-0.31844032
0.31913	95.5552	3.049e-05	0.00019811	0.00013136	3.78e-06	-0.0	0.00142539	0.00026163	2.05e-06	706.33856025	696.50365647	703.60023371	-0.15172485	0.13701731	-0.31843942
0.31919	95.56885	3.046e-05	0.00019807	0.0001314	3.78e-06	0.0	0.00142542	0.00026164	2.05e-06	706.33979797	696.50598405	703.59909693	-0.15181662	0.13696963	-0.31843853
0.31924	95.5825	3.042e-05	0.00019804	0.00013144	3.78e-06	0.0	0.00142545	0.00026165	2.05e-06	706.34103157	696.50831058	703.59796068	-0.1519081	0.13692195	-0.31843764
0.3193	95.59615	3.039e-05	0.000198	0.00013148	3.78e-06	-0.0	0.00142547	0.00026165	2.05e-06	706.34226106	696.51063606	703.59682495	-0.15199947	0.13687427	-0.31843675
0.31935	95.6098	3.035e-05	0.00019796	0.00013152	3.78e-06	-0.0	0.0014255	0.00026166	2.05e-06	706.34348645	696.51296048	703.59568974	-0.15209055	0.13682659	-0.31843585
0.31941	95.62345	3.032e-05	0.00019792	0.00013157	3.77e-06	0.0	0.00142552	0.00026166	2.05e-06	706.34470774	696.51528386	703.59455506	-0.1521815	0.13677892	-0.31843496
0.31946	95.6371	3.028e-05	0.00019789	0.00013161	3.77e-06	0.0	0.00142555	0.00026167	2.05e-06	706.34592493	696.51760618	703.59342089	-0.15227218	0.13673125	-0.31843407
0.32953	98.11226	2.46e-05	0.00019113	0.00013908	3.51e-06	0.0	0.00142972	0.00026273	2.05e-06	706.50402039	696.92537599	703.3938977	-0.16569307	0.12806155	-0.3182774
0.32958	98.12566	2.457e-05	0.00019109	0.00013912	3.51e-06	-0.0	0.00142974	0.00026274	2.05e-06	706.50455431	696.92751265	703.39284733	-0.16575023	0.1280145	-0.31827658
0.32964	98.13906	2.455e-05	0.00019106	0.00013916	3.51e-06	-0.0	0.00142976	0.00026275	2.05e-06	706.50508489	696.92964834	703.39179734	-0.16580717	0.12796745	-0.31827575
0.32969	98.15246	2.452e-05	0.00019102	0.0001392	3.5e-06	0.0	0.00142978	0.00026275	2.05e-06	706.50561215	696.93178306	703.39074775	-0.165864	0.12792041	-0.31827493
0.32975	98.16586	2.449e-05	0.00019098	0.00013924	3.5e-06	0.0	0.0014298	0.00026276	2.05e-06	706.50613607	696.93391682	703.38969855	-0.16592062	0.12787338	-0.3182741
0.3298	98.17925	2.446e-05	0.00019095	0.00013928	3.5e-06	-0.0	0.00142982	0.00026276	2.05e-06	706.50665667	696.9360496	703.38864975	-0.16597712	0.12782635	-0.31827328
0.32986	98.19265	2.444e-05	0.00019091	0.00013932	3.5e-06	-0.0	0.00142984	0.00026277	2.05e-06	706.50717394	696.93818142	703.38760133	-0.16603341	0.12777932	-0.31827246
0.32991	98.20604	2.441e-05	0.00019087	0.00013936	3.5e-06	0.0	0.00142986	0.00026277	2.05e-06	706.5076879	696.94031227	703.3865533	-0.16608959	0.12773229	-0.31827163
0.32997	98.21944	2.438e-05	0.00019084	0.0001394	3.5e-06	0.0	0.00142988	0.00026278	2.05e-06	706.50819855	696.94244215	703.38550567	-0.16614555	0.12768527	-0.31827081
0.33002	98.23283	2.435e-05	0.0001908	0.00013943	3.5e-06	-0.0	0.0014299	0.00026278	2.05e-06	706.50870588	696.94457107	703.38445842	-0.1662014	0.12763826	-0.31826999
0.33008	98.24622	2.433e-05	0.00019077	0.00013947	3.49e-06	-0.0	0.00142992	0.00026279	2.05e-06	706.50920991	696.94669902	703.38341156	-0.16625704	0.12759124	-0.31826917
0.33013	98.25961	2.43e-05	0.00019073	0.00013951	3.49e-06	0.0	0.00142994	0.00026279	2.05e-06	706.50971065	696.948826	703.38236508	-0.16631257	0.12754423	-0.31826834
0.33019	98.27299	2.427e-05	0.00019069	0.00013955	3.49e-06	0.0	0.00142996	0.0002628	2.05e-06	706.51020808	696.95095202	703.38131899	-0.16636789	0.12749723	-0.31826752
0.33024	98.28638	2.425e-05	0.00019066	0.00013959	3.49e-06	-0.0	0.00142998	0.0002628	2.05e-06	706.51070222	696.95307708	703.38027329	-0.16642309	0.12745023	-0.3182667
0.3303	98.29977	2.422e-05	0.00019062	0.00013963	3.49e-06	-0.0	0.00143	0.00026281	2.05e-06	706.51119306	696.95520117	703.37922798	-0.16647809	0.12740323	-0.31826588
0.33035	98.31315	2.419e-05	0.00019059	0.00013967	3.49e-06	0.0	0.00143002	0.00026281	2.05e-06	706.51168063	696.95732429	703.37818305	-0.16653297	0.12735624	-0.31826506
0.33041	98.32653	2.417e-05	0.00019055	0.00013971	3.49e-06	0.0	0.00143004	0.00026282	2.05e-06	706.51216491	696.95944645	703.3771385	-0.16658764	0.12730925	-0.31826424
0.33046	98.33991	2.414e-05	0.00019051	0.00013975	3.48e-06	-0.0	0.00143006	0.00026282	2.05e-06	706.51264592	696.96156765	703.37609434	-0.16664221	0.12726227	-0.31826342
0.34053	100.7654	1.978e-05	0.00018405	0.00014676	3.24e-06	-0.0	0.00143326	0.00026368	2.05e-06	706.5494884	697.3339304	703.19086357	-0.17411665	0.11873888	-0.31811796
0.34058	100.77853	1.975e-05	0.00018402	0.0001468	3.24e-06	0.0	0.00143328	0.00026368	2.05e-06	706.5494313	697.33588087	703.18988021	-0.17414488	0.11869274	-0.31811719
0.34064	100.79165	1.973e-05	0.00018398	0.00014684	3.24e-06	0.0	0.00143329	0.00026369	2.05e-06	706.54937163	697.33783045	703.18889713	-0.17417294	0.11864662	-0.31811642
0.34069	100.80478	1.971e-05	0.00018395	0.00014687	3.24e-06	-0.0	0.00143331	0.00026369	2.05e-06	706.54930937	697.33977913	703.18791433	-0.17420092	0.1186005	-0.31811565
0.34075	100.8179	1.969e-05	0.00018391	0.00014691	3.24e-06	-0.0	0.00143332	0.00026369	2.05e-06	706.54924453	697.34172692	703.18693181	-0.17422874	0.11855438	-0.31811488
0.3408	100.83102	1.967e-05	0.00018388	0.00014695	3.24e-06	0.0	0.00143334	0.0002637	2.05e-06	706.54917712	697.34367381	703.18594957	-0.17425646	0.11850827	-0.31811411
0.34086	100.84414	1.965e-05	0.00018384	0.00014698	3.24e-06	0.0	0.00143335	0.0002637	2.05e-06	706.54910714	697.34561982	703.18496761	-0.17428403	0.11846217	-0.31811333
0.34091	100.85726	1.963e-05	0.00018381	0.00014702	3.23e-06	-0.0	0.00143337	0.00026371	2.05e-06	706.54903459	697.34756493	703.18398593	-0.1743115	0.11841607	-0.31811256
0.34097	100.87037	1.961e-05	0.00018377	0.00014706	3.23e-06	-0.0	0.00143338	0.00026371	2.05e-06	706.54895948	697.34950915	703.18300453	-0.17433882	0.11836998	-0.31811179
0.34102	100.88349	1.959e-05	0.00018374	0.0001471	3.23e-06	0.0	0.0014334	0.00026371	2.05e-06	706.5488818	697.35145248	703.18202341	-0.17436604	0.11832389	-0.31811102
0.34108	100.8966	1.957e-05	0.00018371	0.00014713	3.23e-06	0.0	0.00143341	0.00026372	2.05e-06	706.54880157	697.35339491	703.18104256	-0.17439311	0.11827781	-0.31811025
0.34113	100.90971	1.955e-05	0.00018367	0.00014717	3.23e-06	0.0	0.00143343	0.00026372	2.05e-06	706.54871879	697.35533646	703.18006199	-0.17442008	0.11823173	-0.31810948
0.34119	100.92282	1.952e-05	0.00018364	0.00014721	3.23e-06	-0.0	0.00143345	0.00026373	2.05e-06	706.54863346	697.35727711	703.1790817	-0.1744469	0.11818566	-0.31810871
0.34124	100.93593	1.95e-05	0.0001836	0.00014724	3.23e-06	-0.0	0.00143346	0.00026373	2.05e-06	706.54854558	697.35921688	703.17810168	-0.17447362	0.11813959	-0.31810794
0.3413	100.94904	1.948e-05	0.00018357	0.00014728	3.23e-06	0.0	0.00143348	0.00026374	2.05e-06	706.54845516	697.36115576	703.17712193	-0.17450019	0.11809353	-0.31810717
0.34135	100.96214	1.946e-05	0.00018353	0.00014732	3.22e-06	0.0	0.00143349	0.00026374	2.05e-06	706.5483622	697.36309374	703.17614246	-0.17452666	0.11804747	-0.3181064
0.34141	100.97525	1.944e-05	0.0001835	0.00014735	3.22e-06	-0.0	0.00143351	0.00026374	2.05e-06	706.5482667	697.36503084	703.17516327	-0.17455299	0.11800142	-0.31810563
0.34146	100.98835	1.942e-05	0.00018347	0.00014739	3.22e-06	-0.0	0.00143352	0.00026375	2.05e-06	706.54816867	697.36696705	703.17418435	-0.17457921	0.11795537	-0.31810487
0.35152	103.36206	1.605e-05	0.00017734	0.00015394	3e-06	0.0	0.00143599	0.00026444	2.05e-06	706.49106621	697.70667784	702.99917864	-0.17746874	0.1096251	-0.31796743
0.35158	103.37489	1.604e-05	0.00017731	0.00015397	3e-06	0.0	0.00143601	0.00026444	2.05e-06	706.49055838	697.70845615	702.9982425	-0.177475	0.10958014	-0.3179667
0.35163	103.38773	1.602e-05	0.00017728	0.00015401	3e-06	-0.0	0.00143602	0.00026445	2.05e-06	706.49004862	697.71023364	702.99730655	-0.17748119	0.10953519	-0.31796596
0.35169	103.40056	1.6e-05	0.00017724	0.00015404	3e-06	-0.0	0.00143603	0.00026445	2.05e-06	706.48953692	697.7120103	702.9963708	-0.17748726	0.10949024	-0.31796523
0.35174	103.4134	1.599e-05	0.00017721	0.00015408	3e-06	0.0	0.00143604	0.00026445	2.05e-06	706.48902329	697.71378613	702.99543524	-0.17749327	0.10944529	-0.31796449
0.3518	103.42623	1.597e-05	0.00017718	0.00015411	3e-06	0.0	0.00143605	0.00026446	2.05e-06	706.48850773	697.71556113	702.99449988	-0.17749914	0.10940036	-0.31796376
0.35185	103.43906	1.595e-05	0.00017715	0.00015415	3e-06	-0.0	0.00143607	0.00026446	2.05e-06	706.48799024	697.7173353	702.99356471	-0.17750497	0.10935543	-0.31796303
0.35191	103.45189	1.594e-05	0.00017711	0.00015418	2.99e-06	-0.0	0.00143608	0.00026446	2.05e-06	706.48747083	697.71910865	702.99262973	-0.17751065	0.10931051	-0.31796229
0.35196	103.46471	1.592e-05	0.00017708	0.00015422	2.99e-06	0.0	0.00143609	0.00026447	2.05e-06	706.4869495	697.72088117	702.99169494	-0.17751629	0.10926559	-0.31796156
0.35202	103.47754	1.591e-05	0.00017705	0.00015425	2.99e-06	0.0	0.0014361	0.00026447	2.05e-06	706.48642625	697.72265286	702.99076035	-0.1775218	0.10922068	-0.31796082
0.35207	103.49036	1.589e-05	0.00017702	0.00015428	2.99e-06	-0.0	0.00143611	0.00026447	2.05e-06	706.48590108	697.72442372	702.98982594	-0.17752725	0.10917577	-0.31796009
0.35213	103.50318	1.587e-05	0.00017698	0.00015432	2.99e-06	-0.0	0.00143613	0.00026448	2.05e-06	706.48537401	697.72619376	702.98889173	-0.17753257	0.10913088	-0.31795936
0.35218	103.516	1.586e-05	0.00017695	0.00015435	2.99e-06	0.0	0.00143614	0.00026448	2.05e-06	706.48484502	697.72796298	702.98795771	-0.17753783	0.10908599	-0.31795862
0.35224	103.52882	1.584e-05	0.00017692	0.00015439	2.99e-06	0.0	0.00143615	0.00026448	2.05e-06	706.48431413	697.72973137	702.98702388	-0.17754296	0.1090411	-0.31795789
0.35229	103.54164	1.582e-05	0.00017689	0.00015442	2.99e-06	-0.0	0.00143616	0.00026449	2.05e-06	706.48378133	697.73149893	702.98609024	-0.17754804	0.10899622	-0.31795716
0.35235	103.55446	1.581e-05	0.00017685	0.00015446	2.99e-06	-0.0	0.00143617	0.00026449	2.05e-06	706.48324663	697.73326567	702.98515679	-0.177553	0.10895135	-0.31795642
0.3524	103.56727	1.579e-05	0.00017682	0.00015449	2.98e-06	-0.0	0.00143618	0.00026449	2.05e-06	706.48271004	697.73503158	702.98422352	-0.17755788	0.10890649	-0.31795569
0.35246	103.58009	1.578e-05	0.00017679	0.00015453	2.98e-06	0.0	0.0014362	0.0002645	2.05e-06	706.48217155	697.73679667	702.98329045	-0.17756266	0.10886163	-0.31795496
0.36252	105.8997	1.316e-05	0.00017103	0.00016062	2.79e-06	0.0	0.00143812	0.00026506	2.05e-06	706.35459486	698.04623259	702.81535937	-0.17703407	0.10076728	-0.31782308
0.36258	105.91223	1.314e-05	0.000171	0.00016065	2.78e-06	-0.0	0.00143813	0.00026506	2.05e-06	706.35375396	698.04785092	702.8144553	-0.17702427	0.1007237	-0.31782237
0.36263	105.92476	1.313e-05	0.00017097	0.00016068	2.78e-06	-0.0	0.00143814	0.00026507	2.05e-06	706.35291165	698.04946847	702.81355135	-0.17701436	0.10068013	-0.31782166
0.36269	105.9373	1.312e-05	0.00017094	0.00016072	2.78e-06	0.0	0.00143815	0.00026507	2.05e-06	706.35206793	698.05108525	702.81264753	-0.17700442	0.10063656	-0.31782095
0.36274	105.94983	1.311e-05	0.0001709	0.00016075	2.78e-06	0.0	0.00143816	0.00026507	2.05e-06	706.35122281	698.05270126	702.81174385	-0.17699438	0.10059301	-0.31782024
0.3628	105.96236	1.309e-05	0.00017087	0.00016078	2.78e-06	-0.0	0.00143817	0.00026507	2.05e-06	706.35037629	698.0543165	702.81084029	-0.1769843	0.10054946	-0.31781953
0.36285	105.97488	1.308e-05	0.00017084	0.00016081	2.78e-06	-0.0	0.00143818	0.00026508	2.05e-06	706.34952837	698.05593097	702.80993685	-0.17697413	0.10050592	-0.31781882
0.36291	105.98741	1.307e-05	0.00017081	0.00016084	2.78e-06	-0.0	0.00143818	0.00026508	2.05e-06	706.34867905	698.05754467	702.80903355	-0.17696391	0.10046239	-0.31781811
0.36296	105.99994	1.306e-05	0.00017078	0.00016088	2.78e-06	0.0	0.00143819	0.00026508	2.05e-06	706.34782834	698.0591576	702.80813037	-0.17695362	0.10041886	-0.3178174
0.36302	106.01246	1.304e-05	0.00017075	0.00016091	2.78e-06	0.0	0.0014382	0.00026509	2.05e-06	706.34697623	698.06076976	702.80722732	-0.17694326	0.10037534	-0.31781669
0.36307	106.02498	1.303e-05	0.00017072	0.00016094	2.78e-06	-0.0	0.00143821	0.00026509	2.05e-06	706.34612274	698.06238115	702.8063244	-0.17693284	0.10033183	-0.31781598
0.36313	106.0375	1.302e-05	0.00017069	0.00016097	2.77e-06	-0.0	0.00143822	0.00026509	2.05e-06	706.34526785	698.06399176	702.8054216	-0.17692233	0.10028833	-0.31781527
0.36318	106.05002	1.3e-05	0.00017066	0.000161	2.77e-06	0.0	0.00143823	0.00026509	2.05e-06	706.34441159	698.06560161	702.80451893	-0.17691179	0.10024483	-0.31781456
0.36324	106.06254	1.299e-05	0.00017063	0.00016104	2.77e-06	0.0	0.00143824	0.0002651	2.05e-06	706.34355393	698.06721069	702.80361638	-0.17690114	0.10020134	-0.31781385
0.36329	106.07505	1.298e-05	0.0001706	0.00016107	2.77e-06	-0.0	0.00143825	0.0002651	2.05e-06	706.3426949	698.068819	702.80271396	-0.17689047	0.10015786	-0.31781314
0.36335	106.08756	1.297e-05	0.00017057	0.0001611	2.77e-06	-0.0	0.00143826	0.0002651	2.05e-06	706.34183449	698.07042655	702.80181167	-0.17687969	0.10011439	-0.31781244
0.3634	106.10008	1.295e-05	0.00017054	0.00016113	2.77e-06	0.0	0.00143827	0.00026511	2.05e-06	706.3409727	698.07203332	702.8009095	-0.17686888	0.10007092	-0.31781173
0.36346	106.11259	1.294e-05	0.00017051	0.00016116	2.77e-06	0.0	0.00143828	0.00026511	2.05e-06	706.34010954	698.07363933	702.80000746	-0.17685798	0.10002746	-0.31781102
0.37352	108.37559	1.089e-05	0.00016511	0.00016682	2.59e-06	0.0	0.00143978	0.00026557	2.05e-06	706.16129533	698.35487455	702.63676801	-0.17386707	0.09220341	-0.31768282
0.37358	108.3878	1.088e-05	0.00016509	0.00016685	2.59e-06	0.0	0.00143979	0.00026557	2.05e-06	706.16021597	698.35634357	702.63588466	-0.17384585	0.09216138	-0.31768212
0.37363	108.40002	1.087e-05	0.00016506	0.00016688	2.59e-06	-0.0	0.0014398	0.00026558	2.05e-06	706.15913562	698.35781187	702.63500139	-0.1738246	0.09211936	-0.31768143
0.37369	108.41224	1.086e-05	0.00016503	0.00016691	2.59e-06	-0.0	0.0014398	0.00026558	2.05e-06	706.15805428	698.35927945	702.6341182	-0.17380328	0.09207734	-0.31768074
0.37374	108.42445	1.085e-05	0.000165	0.00016694	2.59e-06	0.0	0.00143981	0.00026558	2.05e-06	706.15697196	698.36074631	702.63323509	-0.17378194	0.09203534	-0.31768004
0.3738	108.43667	1.084e-05	0.00016497	0.00016697	2.59e-06	0.0	0.00143982	0.00026558	2.05e-06	706.15588865	698.36221244	702.63235206	-0.17376053	0.09199334	-0.31767935
0.37385	108.44888	1.083e-05	0.00016494	0.000167	2.59e-06	-0.0	0.00143983	0.00026559	2.05e-06	706.15480435	698.36367786	702.63146911	-0.17373909	0.09195135	-0.31767866
0.37391	108.46109	1.082e-05	0.00016491	0.00016703	2.58e-06	-0.0	0.00143983	0.00026559	2.05e-06	706.15371907	698.36514255	702.63058623	-0.17371759	0.09190937	-0.31767796
0.37396	108.47329	1.081e-05	0.00016489	0.00016706	2.58e-06	0.0	0.00143984	0.00026559	2.05e-06	706.15263282	698.36660653	702.62970344	-0.17369605	0.09186739	-0.31767727
0.37402	108.4855	1.08e-05	0.00016486	0.00016709	2.58e-06	0.0	0.00143985	0.00026559	2.05e-06	706.15154558	698.36806978	702.62882073	-0.17367446	0.09182543	-0.31767658
0.37407	108.49771	1.079e-05	0.00016483	0.00016712	2.58e-06	0.0	0.00143986	0.00026559	2.05e-06	706.15045737	698.36953231	702.6279381	-0.17365283	0.09178347	-0.31767588
0.37413	108.50991	1.078e-05	0.0001648	0.00016715	2.58e-06	-0.0	0.00143986	0.0002656	2.05e-06	706.14936818	698.37099413	702.62705554	-0.17363115	0.09174152	-0.31767519
0.37418	108.52211	1.077e-05	0.00016477	0.00016718	2.58e-06	-0.0	0.00143987	0.0002656	2.05e-06	706.14827802	698.37245522	702.62617307	-0.17360942	0.09169958	-0.3176745
0.37424	108.53431	1.076e-05	0.00016474	0.0001672	2.58e-06	0.0	0.00143988	0.0002656	2.05e-06	706.14718689	698.3739156	702.62529067	-0.17358766	0.09165764	-0.3176738
0.37429	108.54651	1.075e-05	0.00016472	0.00016723	2.58e-06	0.0	0.00143988	0.0002656	2.05e-06	706.14609479	698.37537525	702.62440835	-0.17356583	0.09161572	-0.31767311
0.37435	108.55871	1.074e-05	0.00016469	0.00016726	2.58e-06	-0.0	0.00143989	0.00026561	2.05e-06	706.14500172	698.37683419	702.6235261	-0.17354398	0.0915738	-0.31767242
0.3744	108.5709	1.073e-05	0.00016466	0.00016729	2.58e-06	-0.0	0.0014399	0.00026561	2.05e-06	706.14390769	698.37829241	702.62264394	-0.17352206	0.09153189	-0.31767173
0.37446	108.58309	1.072e-05	0.00016463	0.00016732	2.58e-06	0.0	0.00143991	0.00026561	2.05e-06	706.14281269	698.37974991	702.62176185	-0.17350011	0.09148999	-0.31767103
0.38452	110.78673	9.1e-06	0.0001596	0.00017256	2.42e-06	-0.0	0.00144109	0.000266	2.05e-06	705.92795037	698.63461907	702.46144943	-0.16880128	0.08396081	-0.31754513
0.38458	110.79862	9.09e-06	0.00015957	0.00017259	2.41e-06	-0.0	0.0014411	0.000266	2.05e-06	705.92670611	698.63594829	702.46057848	-0.16877232	0.08392044	-0.31754444
0.38463	110.8105	9.09e-06	0.00015955	0.00017261	2.41e-06	0.0	0.00144111	0.000266	2.05e-06	705.92546118	698.63727684	702.45970758	-0.16874334	0.08388007	-0.31754376
0.38469	110.82239	9.08e-06	0.00015952	0.00017264	2.41e-06	0.0	0.00144111	0.000266	2.05e-06	705.92421558	698.63860471	702.45883673	-0.16871431	0.08383972	-0.31754308
0.38474	110.83427	9.07e-06	0.00015949	0.00017267	2.41e-06	-0.0	0.00144112	0.000266	2.05e-06	705.92296931	698.63993191	702.45796592	-0.16868527	0.08379937	-0.31754239
0.3848	110.84615	9.06e-06	0.00015947	0.0001727	2.41e-06	-0.0	0.00144112	0.00026601	2.05e-06	705.92172238	698.64125843	702.45709515	-0.16865619	0.08375903	-0.31754171
0.38485	110.85803	9.05e-06	0.00015944	0.00017272	2.41e-06	-0.0	0.00144113	0.00026601	2.05e-06	705.92047478	698.64258427	702.45622443	-0.16862708	0.0837187	-0.31754102
0.38491	110.86991	9.05e-06	0.00015942	0.00017275	2.41e-06	0.0	0.00144114	0.00026601	2.05e-06	705.91922651	698.64390944	702.45535375	-0.16859795	0.08367838	-0.31754034
0.38496	110.88178	9.04e-06	0.00015939	0.00017278	2.41e-06	0.0	0.00144114	0.00026601	2.05e-06	705.91797759	698.64523394	702.45448312	-0.16856877	0.08363806	-0.31753966
0.38502	110.89366	9.03e-06	0.00015936	0.00017281	2.41e-06	-0.0	0.00144115	0.00026601	2.05e-06	705.91672799	698.64655775	702.45361254	-0.16853958	0.08359776	-0.31753897
0.38507	110.90553	9.02e-06	0.00015934	0.00017283	2.41e-06	-0.0	0.00144115	0.00026602	2.05e-06	705.91547774	698.6478809	702.45274199	-0.16851034	0.08355746	-0.31753829
0.38513	110.9174	9.02e-06	0.00015931	0.00017286	2.41e-06	0.0	0.00144116	0.00026602	2.05e-06	705.91422684	698.64920336	702.45187149	-0.16848108	0.08351717	-0.31753761
0.38518	110.92927	9.01e-06	0.00015928	0.00017289	2.41e-06	0.0	0.00144116	0.00026602	2.05e-06	705.91297527	698.65052516	702.45100104	-0.16845178	0.08347689	-0.31753692
0.38524	110.94114	9e-06	0.00015926	0.00017292	2.4e-06	-0.0	0.00144117	0.00026602	2.05e-06	705.91172304	698.65184628	702.45013063	-0.16842247	0.08343662	-0.31753624
0.38529	110.953	8.99e-06	0.00015923	0.00017294	2.4e-06	-0.0	0.00144118	0.00026602	2.05e-06	705.91047017	698.65316672	702.44926026	-0.16839311	0.08339636	-0.31753555
0.38535	110.96487	8.98e-06	0.0001592	0.00017297	2.4e-06	-0.0	0.00144118	0.00026602	2.05e-06	705.90921663	698.65448649	702.44838993	-0.16836373	0.0833561	-0.31753487
0.3854	110.97673	8.98e-06	0.00015918	0.000173	2.4e-06	0.0	0.00144119	0.00026603	2.05e-06	705.90796245	698.65580559	702.44751965	-0.16833432	0.08331585	-0.31753419
0.38546	110.98859	8.97e-06	0.00015915	0.00017303	2.4e-06	0.0	0.00144119	0.00026603	2.05e-06	705.90670762	698.65712401	702.44664941	-0.16830486	0.08327562	-0.3175335
0.39552	113.12983	7.68e-06	0.00015448	0.00017787	2.26e-06	-0.0	0.00144214	0.00026635	2.05e-06	705.66742557	698.88727129	702.28798233	-0.16247486	0.07605635	-0.31740889
0.39558	113.14137	7.67e-06	0.00015445	0.00017789	2.26e-06	-0.0	0.00144214	0.00026635	2.05e-06	705.66607197	698.88846929	702.2871178	-0.16244091	0.07601769	-0.31740821
0.39563	113.15291	7.67e-06	0.00015443	0.00017792	2.26e-06	0.0	0.00144215	0.00026635	2.05e-06	705.66471794	698.88966666	702.28625329	-0.16240695	0.07597904	-0.31740753
0.39569	113.16444	7.66e-06	0.0001544	0.00017794	2.26e-06	0.0	0.00144215	0.00026636	2.05e-06	705.66336347	698.89086338	702.28538881	-0.16237297	0.07594041	-0.31740685
0.39574	113.17598	7.66e-06	0.00015438	0.00017797	2.26e-06	0.0	0.00144216	0.00026636	2.05e-06	705.66200857	698.89205948	702.28452434	-0.16233897	0.07590178	-0.31740617
0.3958	113.18751	7.65e-06	0.00015435	0.00017799	2.25e-06	-0.0	0.00144216	0.00026636	2.05e-06	705.66065325	698.89325493	702.28365989	-0.16230495	0.07586315	-0.31740549
0.39585	113.19904	7.64e-06	0.00015433	0.00017802	2.25e-06	-0.0	0.00144217	0.00026636	2.05e-06	705.65929749	698.89444976	702.28279546	-0.16227091	0.07582454	-0.31740482
0.39591	113.21056	7.64e-06	0.0001543	0.00017804	2.25e-06	0.0	0.00144217	0.00026636	2.05e-06	705.65794131	698.89564395	702.28193105	-0.16223685	0.07578594	-0.31740414
0.39596	113.22209	7.63e-06	0.00015428	0.00017807	2.25e-06	0.0	0.00144217	0.00026636	2.05e-06	705.65658469	698.8968375	702.28106666	-0.16220277	0.07574734	-0.31740346
0.39602	113.23361	7.62e-06	0.00015425	0.00017809	2.25e-06	-0.0	0.00144218	0.00026637	2.05e-06	705.65522765	698.89803042	702.28020228	-0.16216868	0.07570875	-0.31740278
0.39607	113.24514	7.62e-06	0.00015423	0.00017812	2.25e-06	-0.0	0.00144218	0.00026637	2.05e-06	705.65387019	698.8992227	702.27933793	-0.16213456	0.07567018	-0.3174021
0.39613	113.25666	7.61e-06	0.0001542	0.00017815	2.25e-06	-0.0	0.00144219	0.00026637	2.05e-06	705.6525123	698.90041435	702.2784736	-0.16210043	0.07563161	-0.31740142
0.39618	113.26818	7.61e-06	0.00015418	0.00017817	2.25e-06	0.0	0.00144219	0.00026637	2.05e-06	705.65115399	698.90160537	702.27760929	-0.16206628	0.07559304	-0.31740074
0.39624	113.27969	7.6e-06	0.00015416	0.0001782	2.25e-06	0.0	0.0014422	0.00026637	2.05e-06	705.64979526	698.90279575	702.27674499	-0.1620321	0.07555449	-0.31740006
0.39629	113.29121	7.59e-06	0.00015413	0.00017822	2.25e-06	-0.0	0.0014422	0.00026637	2.05e-06	705.64843611	698.9039855	702.27588072	-0.16199792	0.07551595	-0.31739939
0.39635	113.30272	7.59e-06	0.00015411	0.00017825	2.25e-06	-0.0	0.00144221	0.00026637	2.05e-06	705.64707653	698.90517461	702.27501646	-0.16196371	0.07547741	-0.31739871
0.3964	113.31423	7.58e-06	0.00015408	0.00017827	2.25e-06	0.0	0.00144221	0.00026638	2.05e-06	705.64571654	698.90636309	702.27415222	-0.16192948	0.07543889	-0.31739803
0.39646	113.32574	7.57e-06	0.00015406	0.0001783	2.25e-06	0.0	0.00144222	0.00026638	2.05e-06	705.64435613	698.90755094	702.273288	-0.16189523	0.07540037	-0.31739735
0.40652	115.40125	6.54e-06	0.00014972	0.00018276	2.12e-06	0.0	0.00144297	0.00026665	2.05e-06	705.38931593	699.1144663	702.11535166	-0.15536212	0.06849772	-0.31727331
0.40657	115.41242	6.54e-06	0.0001497	0.00018279	2.12e-06	0.0	0.00144298	0.00026665	2.05e-06	705.38789385	699.11554087	702.11448931	-0.1553252	0.0684608	-0.31727263
0.40663	115.42359	6.53e-06	0.00014968	0.00018281	2.12e-06	0.0	0.00144298	0.00026665	2.05e-06	705.38647151	699.11661485	702.11362696	-0.15528828	0.06842389	-0.31727195
0.40668	115.43475	6.53e-06	0.00014965	0.00018283	2.12e-06	-0.0	0.00144298	0.00026665	2.05e-06	705.3850489	699.11768823	702.11276461	-0.15525134	0.06838698	-0.31727127
0.40674	115.44592	6.52e-06	0.00014963	0.00018286	2.12e-06	-0.0	0.00144299	0.00026665	2.05e-06	705.38362604	699.11876101	702.11190227	-0.15521439	0.06835009	-0.3172706
0.40679	115.45708	6.52e-06	0.00014961	0.00018288	2.11e-06	0.0	0.00144299	0.00026666	2.05e-06	705.38220292	699.11983319	702.11103992	-0.15517743	0.0683132	-0.31726992
0.40685	115.46824	6.51e-06	0.00014959	0.0001829	2.11e-06	0.0	0.001443	0.00026666	2.05e-06	705.38077954	699.12090477	702.11017758	-0.15514045	0.06827633	-0.31726924
0.4069	115.4794	6.51e-06	0.00014956	0.00018293	2.11e-06	0.0	0.001443	0.00026666	2.05e-06	705.37935591	699.12197576	702.10931524	-0.15510347	0.06823946	-0.31726857
0.40696	115.49056	6.5e-06	0.00014954	0.00018295	2.11e-06	-0.0	0.001443	0.00026666	2.05e-06	705.37793201	699.12304615	702.10845291	-0.15506648	0.06820259	-0.31726789
0.40701	115.50171	6.5e-06	0.00014952	0.00018298	2.11e-06	-0.0	0.00144301	0.00026666	2.05e-06	705.37650787	699.12411594	702.10759057	-0.15502948	0.06816574	-0.31726721
0.40707	115.51287	6.49e-06	0.00014949	0.000183	2.11e-06	0.0	0.00144301	0.00026666	2.05e-06	705.37508347	699.12518513	702.10672824	-0.15499247	0.0681289	-0.31726653
0.40712	115.52402	6.49e-06	0.00014947	0.00018302	2.11e-06	0.0	0.00144301	0.00026666	2.05e-06	705.37365881	699.12625373	702.10586591	-0.15495544	0.06809207	-0.31726586
0.40718	115.53517	6.48e-06	0.00014945	0.00018305	2.11e-06	-0.0	0.00144302	0.00026667	2.05e-06	705.3722339	699.12732173	702.10500358	-0.15491841	0.06805524	-0.31726518
0.40723	115.54632	6.48e-06	0.00014943	0.00018307	2.11e-06	-0.0	0.00144302	0.00026667	2.05e-06	705.37080874	699.12838913	702.10414125	-0.15488136	0.06801842	-0.3172645
0.40729	115.55746	6.47e-06	0.0001494	0.00018309	2.11e-06	-0.0	0.00144302	0.00026667	2.05e-06	705.36938333	699.12945594	702.10327892	-0.1548443	0.06798161	-0.31726382
0.40734	115.56861	6.47e-06	0.00014938	0.00018312	2.11e-06	0.0	0.00144303	0.00026667	2.05e-06	705.36795766	699.13052215	702.1024166	-0.15480724	0.06794481	-0.31726315
0.4074	115.57975	6.46e-06	0.00014936	0.00018314	2.11e-06	0.0	0.00144303	0.00026667	2.05e-06	705.36653175	699.13158776	702.10155428	-0.15477016	0.06790802	-0.31726247
0.40745	115.59089	6.46e-06	0.00014934	0.00018316	2.11e-06	-0.0	0.00144304	0.00026667	2.05e-06	705.36510558	699.13265278	702.10069196	-0.15473308	0.06787124	-0.31726179
0.41752	117.59692	5.62e-06	0.00014533	0.00018728	1.99e-06	-0.0	0.00144365	0.0002669	2.05e-06	705.10059001	699.31769771	701.94284392	-0.14780513	0.06128508	-0.31713782
0.41757	117.6077	5.62e-06	0.00014531	0.0001873	1.99e-06	0.0	0.00144365	0.0002669	2.05e-06	705.09912869	699.31865601	701.94198078	-0.14776667	0.06124987	-0.31713714
0.41763	117.61848	5.62e-06	0.00014528	0.00018732	1.99e-06	0.0	0.00144365	0.0002669	2.05e-06	705.09766723	699.31961374	701.94111764	-0.1477282	0.06121468	-0.31713646
0.41768	117.62926	5.61e-06	0.00014526	0.00018734	1.99e-06	0.0	0.00144366	0.00026691	2.05e-06	705.09620564	699.32057091	701.94025448	-0.14768973	0.06117949	-0.31713579
0.41774	117.64003	5.61e-06	0.00014524	0.00018736	1.99e-06	-0.0	0.00144366	0.00026691	2.05e-06	705.09474391	699.32152752	701.93939132	-0.14765125	0.06114432	-0.31713511
0.41779	117.65081	5.6e-06	0.00014522	0.00018739	1.99e-06	-0.0	0.00144366	0.00026691	2.05e-06	705.09328204	699.32248356	701.93852814	-0.14761276	0.06110915	-0.31713443
0.41785	117.66158	5.6e-06	0.0001452	0.00018741	1.99e-06	0.0	0.00144366	0.00026691	2.05e-06	705.09182003	699.32343904	701.93766496	-0.14757428	0.06107399	-0.31713375
0.4179	117.67234	5.59e-06	0.00014518	0.00018743	1.99e-06	0.0	0.00144367	0.00026691	2.05e-06	705.09035789	699.32439396	701.93680177	-0.14753578	0.06103884	-0.31713307
0.41796	117.68311	5.59e-06	0.00014516	0.00018745	1.99e-06	0.0	0.00144367	0.00026691	2.05e-06	705.08889561	699.32534831	701.93593856	-0.14749728	0.0610037	-0.3171324
0.41801	117.69388	5.59e-06	0.00014514	0.00018747	1.99e-06	-0.0	0.00144367	0.00026691	2.05e-06	705.0874332	699.3263021	701.93507535	-0.14745878	0.06096856	-0.31713172
0.41807	117.70464	5.58e-06	0.00014512	0.00018749	1.99e-06	-0.0	0.00144368	0.00026691	2.05e-06	705.08597065	699.32725532	701.93421212	-0.14742027	0.06093344	-0.31713104
0.41812	117.7154	5.58e-06	0.0001451	0.00018752	1.98e-06	0.0	0.00144368	0.00026691	2.05e-06	705.08450797	699.32820799	701.93334889	-0.14738176	0.06089832	-0.31713036
0.41818	117.72616	5.57e-06	0.00014507	0.00018754	1.98e-06	0.0	0.00144368	0.00026692	2.05e-06	705.08304515	699.32916009	701.93248565	-0.14734324	0.06086321	-0.31712968
0.41823	117.73691	5.57e-06	0.00014505	0.00018756	1.98e-06	0.0	0.00144369	0.00026692	2.05e-06	705.0815822	699.33011163	701.93162239	-0.14730472	0.06082812	-0.31712901
0.41829	117.74767	5.57e-06	0.00014503	0.00018758	1.98e-06	-0.0	0.00144369	0.00026692	2.05e-06	705.08011912	699.3310626	701.93075913	-0.14726619	0.06079302	-0.31712833
0.41834	117.75842	5.56e-06	0.00014501	0.0001876	1.98e-06	-0.0	0.00144369	0.00026692	2.05e-06	705.07865591	699.33201301	701.92989585	-0.14722766	0.06075794	-0.31712765
0.4184	117.76917	5.56e-06	0.00014499	0.00018762	1.98e-06	-0.0	0.00144369	0.00026692	2.05e-06	705.07719256	699.33296286	701.92903257	-0.14718913	0.06072287	-0.31712697
0.41845	117.77992	5.55e-06	0.00014497	0.00018764	1.98e-06	0.0	0.0014437	0.00026692	2.05e-06	705.07572909	699.33391215	701.92816927	-0.14715058	0.0606878	-0.31712629
0.42852	119.7123	4.88e-06	0.00014127	0.00019143	1.88e-06	-0.0	0.00144419	0.00026712	2.05e-06	704.80616592	699.49833777	701.76996388	-0.14004208	0.05441257	-0.31700204
0.42857	119.72267	4.87e-06	0.00014125	0.00019145	1.88e-06	0.0	0.0014442	0.00026712	2.05e-06	704.80468566	699.49918637	701.76909792	-0.14000304	0.05437905	-0.31700136
0.42863	119.73303	4.87e-06	0.00014123	0.00019147	1.88e-06	0.0	0.0014442	0.00026712	2.05e-06	704.80320534	699.50003444	701.76823194	-0.139964	0.05434553	-0.31700068
0.42868	119.74339	4.87e-06	0.00014121	0.00019149	1.88e-06	-0.0	0.0014442	0.00026712	2.05e-06	704.80172497	699.50088198	701.76736594	-0.13992496	0.05431202	-0.317
0.42874	119.75375	4.86e-06	0.00014119	0.00019151	1.88e-06	-0.0	0.0014442	0.00026712	2.05e-06	704.80024454	699.50172899	701.76649993	-0.13988592	0.05427853	-0.31699932
0.42879	119.76411	4.86e-06	0.00014117	0.00019153	1.88e-06	-0.0	0.00144421	0.00026712	2.05e-06	704.79876405	699.50257547	701.7656339	-0.13984687	0.05424504	-0.31699864
0.42885	119.77447	4.86e-06	0.00014115	0.00019155	1.88e-06	0.0	0.00144421	0.00026712	2.05e-06	704.79728352	699.50342141	701.76476785	-0.13980783	0.05421155	-0.31699796
0.4289	119.78482	4.85e-06	0.00014113	0.00019157	1.87e-06	0.0	0.00144421	0.00026712	2.05e-06	704.79580292	699.50426682	701.76390178	-0.13976878	0.05417808	-0.31699728
0.42896	119.79517	4.85e-06	0.00014112	0.00019159	1.87e-06	0.0	0.00144421	0.00026713	2.05e-06	704.79432228	699.5051117	701.76303569	-0.13972974	0.05414461	-0.3169966
0.42901	119.80552	4.85e-06	0.0001411	0.00019161	1.87e-06	-0.0	0.00144421	0.00026713	2.05e-06	704.79284158	699.50595605	701.76216958	-0.13969069	0.05411115	-0.31699592
0.42907	119.81587	4.84e-06	0.00014108	0.00019163	1.87e-06	-0.0	0.00144422	0.00026713	2.05e-06	704.79136082	699.50679986	701.76130346	-0.13965164	0.05407771	-0.31699524
0.42912	119.82622	4.84e-06	0.00014106	0.00019165	1.87e-06	0.0	0.00144422	0.00026713	2.05e-06	704.78988002	699.50764315	701.76043732	-0.13961259	0.05404426	-0.31699456
0.42918	119.83656	4.84e-06	0.00014104	0.00019167	1.87e-06	0.0	0.00144422	0.00026713	2.05e-06	704.78839916	699.5084859	701.75957116	-0.13957354	0.05401083	-0.31699388
0.42923	119.8469	4.83e-06	0.00014102	0.00019169	1.87e-06	0.0	0.00144422	0.00026713	2.05e-06	704.78691825	699.50932812	701.75870498	-0.13953449	0.05397741	-0.3169932
0.42929	119.85724	4.83e-06	0.000141	0.00019171	1.87e-06	-0.0	0.00144423	0.00026713	2.05e-06	704.78543728	699.51016981	701.75783878	-0.13949544	0.05394399	-0.31699252
0.42934	119.86758	4.83e-06	0.00014098	0.00019173	1.87e-06	-0.0	0.00144423	0.00026713	2.05e-06	704.78395627	699.51101097	701.75697256	-0.13945639	0.05391058	-0.31699183
0.4294	119.87791	4.82e-06	0.00014096	0.00019175	1.87e-06	-0.0	0.00144423	0.00026713	2.05e-06	704.7824752	699.5118516	701.75610633	-0.13941733	0.05387718	-0.31699115
0.42945	119.88824	4.82e-06	0.00014094	0.00019177	1.87e-06	0.0	0.00144423	0.00026713	2.05e-06	704.78099409	699.5126917	701.75524007	-0.13937828	0.05384379	-0.31699047
0.43952	121.74223	4.27e-06	0.00013754	0.00019524	1.78e-06	0.0	0.00144464	0.0002673	2.05e-06	704.50939325	699.65765128	701.59636985	-0.13223098	0.04786978	-0.3168657
0.43957	121.75216	4.27e-06	0.00013752	0.00019526	1.78e-06	-0.0	0.00144464	0.0002673	2.05e-06	704.50790754	699.65839626	701.59549966	-0.13219198	0.04783787	-0.31686501
0.43963	121.76208	4.26e-06	0.0001375	0.00019528	1.78e-06	-0.0	0.00144464	0.0002673	2.05e-06	704.50642182	699.65914074	701.59462944	-0.13215299	0.04780597	-0.31686433
0.43968	121.772	4.26e-06	0.00013749	0.0001953	1.78e-06	-0.0	0.00144465	0.00026731	2.05e-06	704.5049361	699.65988472	701.59375919	-0.132114	0.04777408	-0.31686365
0.43974	121.78192	4.26e-06	0.00013747	0.00019531	1.78e-06	0.0	0.00144465	0.00026731	2.05e-06	704.50345038	699.66062819	701.59288892	-0.13207501	0.0477422	-0.31686296
0.43979	121.79184	4.25e-06	0.00013745	0.00019533	1.77e-06	0.0	0.00144465	0.00026731	2.05e-06	704.50196466	699.66137116	701.59201863	-0.13203603	0.04771032	-0.31686228
0.43985	121.80175	4.25e-06	0.00013743	0.00019535	1.77e-06	0.0	0.00144465	0.00026731	2.05e-06	704.50047893	699.66211363	701.59114831	-0.13199704	0.04767845	-0.3168616
0.4399	121.81166	4.25e-06	0.00013741	0.00019537	1.77e-06	-0.0	0.00144465	0.00026731	2.05e-06	704.49899321	699.66285559	701.59027797	-0.13195806	0.04764659	-0.31686091
0.43996	121.82157	4.25e-06	0.0001374	0.00019539	1.77e-06	-0.0	0.00144466	0.00026731	2.05e-06	704.49750748	699.66359705	701.58940761	-0.13191907	0.04761474	-0.31686023
0.44001	121.83148	4.24e-06	0.00013738	0.00019541	1.77e-06	-0.0	0.00144466	0.00026731	2.05e-06	704.49602175	699.66433801	701.58853722	-0.13188009	0.0475829	-0.31685954
0.44007	121.84139	4.24e-06	0.00013736	0.00019542	1.77e-06	0.0	0.00144466	0.00026731	2.05e-06	704.49453602	699.66507846	701.58766681	-0.13184111	0.04755106	-0.31685886
0.44012	121.85129	4.24e-06	0.00013734	0.00019544	1.77e-06	0.0	0.00144466	0.00026731	2.05e-06	704.49305029	699.66581842	701.58679637	-0.13180213	0.04751923	-0.31685818
0.44018	121.86119	4.24e-06	0.00013732	0.00019546	1.77e-06	0.0	0.00144466	0.00026731	2.05e-06	704.49156456	699.66655787	701.58592591	-0.13176316	0.04748741	-0.31685749
0.44023	121.87109	4.23e-06	0.00013731	0.00019548	1.77e-06	-0.0	0.00144467	0.00026731	2.05e-06	704.49007883	699.66729681	701.58505542	-0.13172418	0.04745559	-0.31685681
0.44029	121.88098	4.23e-06	0.00013729	0.0001955	1.77e-06	-0.0	0.00144467	0.00026731	2.05e-06	704.4885931	699.66803526	701.58418491	-0.13168521	0.04742379	-0.31685613
0.44034	121.89088	4.23e-06	0.00013727	0.00019551	1.77e-06	-0.0	0.00144467	0.00026732	2.05e-06	704.48710737	699.66877321	701.58331438	-0.13164623	0.04739199	-0.31685544
0.4404	121.90077	4.22e-06	0.00013725	0.00019553	1.77e-06	0.0	0.00144467	0.00026732	2.05e-06	704.48562164	699.66951065	701.58244382	-0.13160726	0.0473602	-0.31685476
0.44045	121.91066	4.22e-06	0.00013724	0.00019555	1.77e-06	0.0	0.00144467	0.00026732	2.05e-06	704.48413591	699.67024759	701.58157324	-0.13156829	0.04732842	-0.31685407
0.45051	123.68084	3.77e-06	0.00013412	0.00019873	1.69e-06	-0.0	0.00144501	0.00026746	2.05e-06	704.21243755	699.79680517	701.42182389	-0.12446838	0.04164271	-0.31672861
0.45057	123.69029	3.77e-06	0.0001341	0.00019875	1.69e-06	-0.0	0.00144501	0.00026746	2.05e-06	704.21095477	699.79745213	701.42094846	-0.12442979	0.04161234	-0.31672792
0.45062	123.69974	3.76e-06	0.00013408	0.00019876	1.69e-06	0.0	0.00144501	0.00026746	2.05e-06	704.20947202	699.79809862	701.420073	-0.1243912	0.04158198	-0.31672723
0.45068	123.70919	3.76e-06	0.00013407	0.00019878	1.69e-06	0.0	0.00144501	0.00026746	2.05e-06	704.20798929	699.79874462	701.41919751	-0.12435262	0.04155163	-0.31672654
0.45073	123.71863	3.76e-06	0.00013405	0.0001988	1.69e-06	0.0	0.00144501	0.00026746	2.05e-06	704.20650659	699.79939015	701.418322	-0.12431403	0.04152128	-0.31672586
0.45079	123.72808	3.76e-06	0.00013403	0.00019881	1.68e-06	-0.0	0.00144501	0.00026747	2.05e-06	704.20502392	699.80003521	701.41744645	-0.12427545	0.04149094	-0.31672517
0.45084	123.73752	3.75e-06	0.00013402	0.00019883	1.68e-06	-0.0	0.00144502	0.00026747	2.05e-06	704.20354129	699.80067979	701.41657088	-0.12423687	0.04146061	-0.31672448
0.4509	123.74695	3.75e-06	0.000134	0.00019885	1.68e-06	-0.0	0.00144502	0.00026747	2.05e-06	704.20205868	699.80132389	701.41569528	-0.12419829	0.04143028	-0.31672379
0.45095	123.75639	3.75e-06	0.00013399	0.00019886	1.68e-06	0.0	0.00144502	0.00026747	2.05e-06	704.2005761	699.80196752	701.41481965	-0.12415972	0.04139996	-0.3167231
0.45101	123.76582	3.75e-06	0.00013397	0.00019888	1.68e-06	0.0	0.00144502	0.00026747	2.05e-06	704.19909355	699.80261067	701.413944	-0.12412115	0.04136966	-0.31672242
0.45106	123.77525	3.75e-06	0.00013395	0.0001989	1.68e-06	0.0	0.00144502	0.00026747	2.05e-06	704.19761103	699.80325334	701.41306831	-0.12408258	0.04133935	-0.31672173
0.45112	123.78468	3.74e-06	0.00013394	0.00019891	1.68e-06	-0.0	0.00144502	0.00026747	2.05e-06	704.19612853	699.80389554	701.4121926	-0.12404401	0.04130906	-0.31672104
0.45117	123.79411	3.74e-06	0.00013392	0.00019893	1.68e-06	-0.0	0.00144503	0.00026747	2.05e-06	704.19464607	699.80453726	701.41131686	-0.12400545	0.04127877	-0.31672035
0.45123	123.80353	3.74e-06	0.0001339	0.00019895	1.68e-06	-0.0	0.00144503	0.00026747	2.05e-06	704.19316364	699.80517851	701.41044109	-0.12396689	0.04124849	-0.31671967
0.45128	123.81295	3.74e-06	0.00013389	0.00019896	1.68e-06	0.0	0.00144503	0.00026747	2.05e-06	704.19168124	699.80581928	701.40956529	-0.12392833	0.04121822	-0.31671898
0.45134	123.82237	3.73e-06	0.00013387	0.00019898	1.68e-06	0.0	0.00144503	0.00026747	2.05e-06	704.19019887	699.80645958	701.40868946	-0.12388977	0.04118796	-0.31671829
0.45139	123.83178	3.73e-06	0.00013386	0.000199	1.68e-06	0.0	0.00144503	0.00026747	2.05e-06	704.18871653	699.80709941	701.4078136	-0.12385122	0.0411577	-0.3167176
0.45145	123.8412	3.73e-06	0.00013384	0.00019901	1.68e-06	-0.0	0.00144503	0.00026747	2.05e-06	704.18723422	699.80773875	701.40693772	-0.12381267	0.04112744	-0.31671691
0.46151	125.5213	3.36e-06	0.00013099	0.00020191	1.61e-06	0.0	0.00144531	0.0002676	2.05e-06	703.91657536	699.91687473	701.24615355	-0.11680328	0.03571453	-0.31659063
0.46157	125.53024	3.35e-06	0.00013098	0.00020192	1.61e-06	-0.0	0.00144531	0.0002676	2.05e-06	703.91510005	699.91742883	701.24527213	-0.11676523	0.0356856	-0.31658994
0.46162	125.53918	3.35e-06	0.00013096	0.00020194	1.61e-06	-0.0	0.00144531	0.0002676	2.05e-06	703.91362478	699.91798247	701.24439069	-0.11672719	0.03565669	-0.31658925
0.46168	125.54812	3.35e-06	0.00013095	0.00020195	1.61e-06	-0.0	0.00144531	0.0002676	2.05e-06	703.91214956	699.91853566	701.24350921	-0.11668915	0.03562778	-0.31658856
0.46173	125.55705	3.35e-06	0.00013093	0.00020197	1.6e-06	-0.0	0.00144531	0.0002676	2.05e-06	703.91067438	699.91908839	701.2426277	-0.11665111	0.03559888	-0.31658786
0.46179	125.56598	3.35e-06	0.00013092	0.00020198	1.6e-06	0.0	0.00144531	0.0002676	2.05e-06	703.90919925	699.91964068	701.24174616	-0.11661307	0.03556998	-0.31658717
0.46184	125.57491	3.34e-06	0.0001309	0.000202	1.6e-06	0.0	0.00144532	0.0002676	2.05e-06	703.90772415	699.92019251	701.24086459	-0.11657504	0.0355411	-0.31658648
0.4619	125.58384	3.34e-06	0.00013089	0.00020202	1.6e-06	0.0	0.00144532	0.0002676	2.05e-06	703.90624911	699.92074389	701.23998298	-0.116537	0.03551222	-0.31658579
0.46195	125.59276	3.34e-06	0.00013087	0.00020203	1.6e-06	-0.0	0.00144532	0.0002676	2.05e-06	703.9047741	699.92129482	701.23910135	-0.11649897	0.03548335	-0.31658509
0.46201	125.60169	3.34e-06	0.00013086	0.00020205	1.6e-06	-0.0	0.00144532	0.0002676	2.05e-06	703.90329914	699.9218453	701.23821968	-0.11646095	0.03545448	-0.3165844
0.46206	125.6106	3.34e-06	0.00013084	0.00020206	1.6e-06	-0.0	0.00144532	0.0002676	2.05e-06	703.90182422	699.92239533	701.23733798	-0.11642293	0.03542562	-0.31658371
0.46212	125.61952	3.34e-06	0.00013083	0.00020208	1.6e-06	0.0	0.00144532	0.00026761	2.05e-06	703.90034935	699.9229449	701.23645625	-0.1163849	0.03539677	-0.31658302
0.46217	125.62843	3.33e-06	0.00013081	0.00020209	1.6e-06	0.0	0.00144532	0.00026761	2.05e-06	703.89887452	699.92349403	701.23557448	-0.11634689	0.03536793	-0.31658232
0.46223	125.63735	3.33e-06	0.0001308	0.00020211	1.6e-06	0.0	0.00144533	0.00026761	2.05e-06	703.89739974	699.9240427	701.23469269	-0.11630887	0.03533909	-0.31658163
0.46228	125.64625	3.33e-06	0.00013078	0.00020212	1.6e-06	-0.0	0.00144533	0.00026761	2.05e-06	703.895925	699.92459093	701.23381086	-0.11627086	0.03531026	-0.31658094
0.46234	125.65516	3.33e-06	0.00013077	0.00020214	1.6e-06	-0.0	0.00144533	0.00026761	2.05e-06	703.8944503	699.9251387	701.232929	-0.11623285	0.03528143	-0.31658025
0.46239	125.66406	3.33e-06	0.00013075	0.00020215	1.6e-06	-0.0	0.00144533	0.00026761	2.05e-06	703.89297565	699.92568602	701.23204711	-0.11619484	0.03525262	-0.31657955
0.46245	125.67296	3.32e-06	0.00013074	0.00020217	1.6e-06	0.0	0.00144533	0.00026761	2.05e-06	703.89150104	699.9262329	701.23116519	-0.11615684	0.03522381	-0.31657886
0.47251	127.2556	3.02e-06	0.00012815	0.00020479	1.53e-06	-0.0	0.00144556	0.00026772	2.05e-06	703.62241168	700.01884709	701.06922201	-0.10924634	0.03006586	-0.31645167
0.47257	127.26399	3.01e-06	0.00012814	0.00020481	1.53e-06	-0.0	0.00144556	0.00026772	2.05e-06	703.62094546	700.01931303	701.06833397	-0.1092088	0.03003828	-0.31645097
0.47262	127.27238	3.01e-06	0.00012813	0.00020482	1.53e-06	0.0	0.00144556	0.00026772	2.05e-06	703.61947928	700.01977854	701.0674459	-0.10917127	0.03001071	-0.31645027
0.47268	127.28076	3.01e-06	0.00012811	0.00020483	1.53e-06	0.0	0.00144556	0.00026772	2.05e-06	703.61801316	700.02024362	701.06655779	-0.10913373	0.02998315	-0.31644958
0.47273	127.28914	3.01e-06	0.0001281	0.00020485	1.53e-06	0.0	0.00144556	0.00026772	2.05e-06	703.61654707	700.02070827	701.06566965	-0.1090962	0.02995559	-0.31644888
0.47279	127.29752	3.01e-06	0.00012809	0.00020486	1.53e-06	-0.0	0.00144556	0.00026772	2.05e-06	703.61508103	700.02117249	701.06478148	-0.10905867	0.02992804	-0.31644818
0.47284	127.3059	3.01e-06	0.00012807	0.00020487	1.53e-06	-0.0	0.00144556	0.00026772	2.05e-06	703.61361504	700.02163628	701.06389327	-0.10902114	0.02990049	-0.31644748
0.4729	127.31427	3e-06	0.00012806	0.00020489	1.53e-06	-0.0	0.00144556	0.00026772	2.05e-06	703.6121491	700.02209965	701.06300502	-0.10898362	0.02987296	-0.31644679
0.47295	127.32264	3e-06	0.00012805	0.0002049	1.53e-06	0.0	0.00144557	0.00026772	2.05e-06	703.61068319	700.02256258	701.06211674	-0.1089461	0.02984542	-0.31644609
0.47301	127.33101	3e-06	0.00012803	0.00020491	1.53e-06	0.0	0.00144557	0.00026772	2.05e-06	703.60921734	700.02302509	701.06122843	-0.10890858	0.0298179	-0.31644539
0.47306	127.33937	3e-06	0.00012802	0.00020493	1.53e-06	0.0	0.00144557	0.00026772	2.05e-06	703.60775153	700.02348716	701.06034008	-0.10887106	0.02979038	-0.31644469
0.47312	127.34773	3e-06	0.00012801	0.00020494	1.53e-06	0.0	0.00144557	0.00026772	2.05e-06	703.60628576	700.02394881	701.05945169	-0.10883354	0.02976287	-0.31644399
0.47317	127.35609	3e-06	0.00012799	0.00020496	1.53e-06	-0.0	0.00144557	0.00026772	2.05e-06	703.60482004	700.02441003	701.05856327	-0.10879603	0.02973536	-0.3164433
0.47323	127.36444	3e-06	0.00012798	0.00020497	1.53e-06	-0.0	0.00144557	0.00026772	2.05e-06	703.60335437	700.02487082	701.05767482	-0.10875852	0.02970786	-0.3164426
0.47328	127.37279	2.99e-06	0.00012797	0.00020498	1.53e-06	-0.0	0.00144557	0.00026772	2.05e-06	703.60188874	700.02533119	701.05678633	-0.10872101	0.02968037	-0.3164419
0.47334	127.38114	2.99e-06	0.00012795	0.000205	1.53e-06	0.0	0.00144557	0.00026772	2.05e-06	703.60042315	700.02579112	701.05589781	-0.1086835	0.02965288	-0.3164412
0.47339	127.38949	2.99e-06	0.00012794	0.00020501	1.53e-06	0.0	0.00144557	0.00026772	2.05e-06	703.59895761	700.02625063	701.05500925	-0.10864599	0.0296254	-0.31644051
0.47345	127.39783	2.99e-06	0.00012793	0.00020502	1.53e-06	0.0	0.00144558	0.00026773	2.05e-06	703.59749212	700.02670971	701.05412066	-0.10860849	0.02959793	-0.31643981
0.48351	128.87416	2.73e-06	0.0001256	0.00020738	1.47e-06	0.0	0.00144576	0.00026782	2.05e-06	703.33059691	700.06956998	700.89911429	-0.10158647	0.01247327	-0.31631754
0.48357	128.88194	2.73e-06	0.00012559	0.0002074	1.47e-06	0.0	0.00144576	0.00026782	2.05e-06	703.32914541	700.0697643	700.89826393	-0.10149986	0.01245161	-0.31631602
0.48362	128.88972	2.73e-06	0.00012557	0.00020741	1.47e-06	0.0	0.00144576	0.00026782	2.05e-06	703.32769405	700.06995827	700.89741333	-0.10146167	0.01244207	-0.31631534
0.48368	128.8975	2.73e-06	0.00012556	0.00020742	1.47e-06	0.0	0.00144577	0.00026782	2.05e-06	703.32624276	700.0701521	700.89656263	-0.10146167	0.01244207	-0.31631534
0.48373	128.90527	2.73e-06	0.00012555	0.00020743	1.47e-06	-0.0	0.00144577	0.00026782	2.05e-06	703.32479147	700.07034593	700.89571193	-0.10144908	0.01243892	-0.31631512
0.48379	128.91304	2.73e-06	0.00012554	0.00020745	1.47e-06	-0.0	0.00144577	0.00026782	2.05e-06	703.32334019	700.07053971	700.89486119	-0.10141236	0.01242973	-0.31631447
0.48384	128.92081	2.73e-06	0.00012553	0.00020746	1.47e-06	-0.0	0.00144577	0.00026782	2.05e-06	703.32188899	700.07073334	700.89401036	-0.10132017	0.01240668	-0.31631285
0.4839	128.92857	2.73e-06	0.00012551	0.00020747	1.47e-06	-0.0	0.00144577	0.00026782	2.05e-06	703.32043793	700.07092661	700.89315927	-0.10129494	0.01240037	-0.3163124
0.48395	128.93633	2.72e-06	0.0001255	0.00020748	1.47e-06	-0.0	0.00144577	0.00026782	2.05e-06	703.31898692	700.07111978	700.89230811	-0.10129431	0.01240021	-0.31631239
0.48401	128.94409	2.72e-06	0.00012549	0.00020749	1.47e-06	-0.0	0.00144577	0.00026782	2.05e-06	703.31753591	700.07131295	700.89145695	-0.10119063	0.01237429	-0.31631056
0.48406	128.95185	2.72e-06	0.00012548	0.00020751	1.47e-06	-0.0	0.00144577	0.00026782	2.05e-06	703.31608507	700.0715057	700.8906055	-0.10119063	0.01237429	-0.31631056
0.48412	128.9596	2.72e-06	0.00012547	0.00020752	1.47e-06	-0.0	0.00144577	0.00026782	2.05e-06	703.31463424	700.07169846	700.88975406	-0.10118401	0.01237263	-0.31631045
0.48417	128.96735	2.72e-06	0.00012545	0.00020753	1.47e-06	-0.0	0.00144577	0.00026782	2.05e-06	703.31318341	700.0718912	700.8889026	-0.1011498	0.01236408	-0.31630984
0.48423	128.97509	2.72e-06	0.00012544	0.00020754	1.47e-06	-0.0	0.00144577	0.00026782	2.05e-06	703.31173264	700.07208379	700.88805104	-0.10106213	0.01234215	-0.3163083
0.48428	128.98283	2.72e-06	0.00012543	0.00020756	1.47e-06	-0.0	0.00144578	0.00026782	2.05e-06	703.31028202	700.07227605	700.88719924	-0.10105152	0.0123395	-0.31630811
0.48434	128.99057	2.72e-06	0.00012542	0.00020757	1.47e-06	-0.0	0.00144578	0.00026782	2.05e-06	703.30883141	700.07246826	700.88634742	-0.10100085	0.01232683	-0.31630721
0.48439	128.99831	2.71e-06	0.00012541	0.00020758	1.47e-06	-0.0	0.00144578	0.00026782	2.05e-06	703.30738089	700.07266027	700.88549545	-0.10096457	0.01231775	-0.31630657
0.48445	129.00604	2.71e-06	0.00012539	0.00020759	1.47e-06	-0.0	0.00144578	0.00026782	2.05e-06	703.30593043	700.07285214	700.88464339	-0.10093959	0.01231151	-0.31630613
0.49451	130.36514	2.5e-06	0.00012332	0.00020969	1.42e-06	0.0	0.00144593	0.0002679	2.05e-06	703.04135182	700.1054866	700.72698781	-0.09407866	0.01059956	-0.31618288
0.49457	130.37225	2.5e-06	0.00012331	0.0002097	1.42e-06	0.0	0.00144593	0.0002679	2.05e-06	703.03990972	700.10565146	700.72611687	-0.09404109	0.01059023	-0.3161822
0.49462	130.37936	2.5e-06	0.0001233	0.00020971	1.42e-06	0.0	0.00144593	0.0002679	2.05e-06	703.03846765	700.10581616	700.72524583	-0.09400353	0.01058089	-0.31618152
0.49468	130.38646	2.5e-06	0.00012329	0.00020973	1.42e-06	-0.0	0.00144593	0.0002679	2.05e-06	703.03702561	700.10598073	700.72437468	-0.09396597	0.01057156	-0.31618083
0.49473	130.39356	2.5e-06	0.00012328	0.00020974	1.42e-06	-0.0	0.00144594	0.00026791	2.05e-06	703.0355836	700.10614514	700.72350343	-0.09392841	0.01056223	-0.31618015
0.49479	130.40066	2.5e-06	0.00012327	0.00020975	1.42e-06	-0.0	0.00144594	0.00026791	2.05e-06	703.03414162	700.10630941	700.72263207	-0.09389084	0.0105529	-0.31617946
0.49484	130.40775	2.5e-06	0.00012326	0.00020976	1.42e-06	-0.0	0.00144594	0.00026791	2.05e-06	703.03269966	700.10647354	700.72176061	-0.09385328	0.01054357	-0.31617878
0.4949	130.41484	2.5e-06	0.00012325	0.00020977	1.42e-06	0.0	0.00144594	0.00026791	2.05e-06	703.03125774	700.10663752	700.72088905	-0.09381572	0.01053424	-0.31617809
0.49495	130.42193	2.49e-06	0.00012323	0.00020978	1.41e-06	0.0	0.00144594	0.00026791	2.05e-06	703.02981584	700.10680135	700.72001739	-0.09377815	0.01052491	-0.31617741
0.49501	130.42901	2.49e-06	0.00012322	0.00020979	1.41e-06	0.0	0.00144594	0.00026791	2.05e-06	703.02837397	700.10696503	700.71914562	-0.09374059	0.01051558	-0.31617673
0.49506	130.43609	2.49e-06	0.00012321	0.0002098	1.41e-06	0.0	0.00144594	0.00026791	2.05e-06	703.02693213	700.10712857	700.71827375	-0.09370303	0.01050626	-0.31617604
0.49512	130.44317	2.49e-06	0.0001232	0.00020981	1.41e-06	-0.0	0.00144594	0.00026791	2.05e-06	703.02549031	700.10729196	700.71740178	-0.09366547	0.01049693	-0.31617536
0.49517	130.45024	2.49e-06	0.00012319	0.00020982	1.41e-06	-0.0	0.00144594	0.00026791	2.05e-06	703.02404852	700.10745521	700.7165297	-0.0936279	0.0104876	-0.31617467
0.49523	130.45731	2.49e-06	0.00012318	0.00020983	1.41e-06	-0.0	0.00144594	0.00026791	2.05e-06	703.02260676	700.10761831	700.71565752	-0.09359034	0.01047828	-0.31617399
0.49528	130.46437	2.49e-06	0.00012317	0.00020984	1.41e-06	-0.0	0.00144594	0.00026791	2.05e-06	703.02116503	700.10778126	700.71478524	-0.09355277	0.01046895	-0.3161733
0.49534	130.47143	2.49e-06	0.00012316	0.00020985	1.41e-06	0.0	0.00144594	0.00026791	2.05e-06	703.01972332	700.10794407	700.71391285	-0.09351521	0.01045963	-0.31617262
0.49539	130.47849	2.49e-06	0.00012315	0.00020987	1.41e-06	0.0	0.00144594	0.00026791	2.05e-06	703.01828164	700.10810673	700.71304036	-0.09347764	0.0104503	-0.31617193
0.49545	130.48554	2.49e-06	0.00012314	0.00020988	1.41e-06	0.0	0.00144594	0.00026791	2.05e-06	703.01683999	700.10826925	700.71216777	-0.09344008	0.01044098	-0.31617124
0.50551	131.71364	2.31e-06	0.00012132	0.00021172	1.37e-06	0.0	0.00144607	0.00026798	2.05e-06	702.75326266	700.13556054	700.55073988	-0.08653627	0.00874427	-0.31604445
0.50556	131.72	2.31e-06	0.00012131	0.00021172	1.37e-06	-0.0	0.00144607	0.00026798	2.05e-06	702.75182256	700.13569635	700.54984817	-0.08649824	0.00873504	-0.31604375
0.50562	131.72635	2.31e-06	0.0001213	0.00021173	1.37e-06	-0.0	0.00144607	0.00026798	2.05e-06	702.75038246	700.13583202	700.54895636	-0.0864602	0.00872581	-0.31604305
0.50567	131.73269	2.31e-06	0.00012129	0.00021174	1.37e-06	-0.0	0.00144607	0.00026798	2.05e-06	702.74894234	700.13596755	700.54806444	-0.08642216	0.00871658	-0.31604235
0.50573	131.73903	2.31e-06	0.00012129	0.00021175	1.37e-06	-0.0	0.00144607	0.00026798	2.05e-06	702.74750221	700.13610293	700.54717241	-0.0863841	0.00870736	-0.31604165
0.50578	131.74537	2.31e-06	0.00012128	0.00021176	1.37e-06	-0.0	0.00144607	0.00026798	2.05e-06	702.74606207	700.13623816	700.54628028	-0.08634605	0.00869813	-0.31604095
0.50584	131.75171	2.31e-06	0.00012127	0.00021177	1.37e-06	0.0	0.00144607	0.00026798	2.05e-06	702.74462193	700.13637325	700.54538805	-0.08630799	0.0086889	-0.31604025
0.50589	131.75804	2.31e-06	0.00012126	0.00021178	1.37e-06	0.0	0.00144607	0.00026798	2.05e-06	702.74318177	700.1365082	700.54449571	-0.08626993	0.00867968	-0.31603955
0.50595	131.76436	2.31e-06	0.00012125	0.00021179	1.37e-06	0.0	0.00144608	0.00026798	2.05e-06	702.74174159	700.136643	700.54360326	-0.08623185	0.00867045	-0.31603885
0.506	131.77068	2.31e-06	0.00012124	0.0002118	1.37e-06	0.0	0.00144608	0.00026798	2.05e-06	702.74030141	700.13677766	700.54271071	-0.08619377	0.00866122	-0.31603815
0.50606	131.777	2.3e-06	0.00012123	0.00021181	1.37e-06	-0.0	0.00144608	0.00026798	2.05e-06	702.73886121	700.13691218	700.54181805	-0.0861557	0.008652	-0.31603744
0.50611	131.78331	2.3e-06	0.00012122	0.00021182	1.37e-06	-0.0	0.00144608	0.00026798	2.05e-06	702.73742101	700.13704655	700.54092529	-0.08611761	0.00864277	-0.31603674
0.50617	131.78962	2.3e-06	0.00012121	0.00021183	1.37e-06	-0.0	0.00144608	0.00026798	2.05e-06	702.73598079	700.13718078	700.54003242	-0.08607952	0.00863355	-0.31603604
0.50622	131.79593	2.3e-06	0.0001212	0.00021184	1.37e-06	-0.0	0.00144608	0.00026798	2.05e-06	702.73454055	700.13731486	700.53913945	-0.08604141	0.00862432	-0.31603534
0.50628	131.80223	2.3e-06	0.00012119	0.00021185	1.37e-06	-0.0	0.00144608	0.00026798	2.05e-06	702.73310031	700.1374488	700.53824637	-0.08600331	0.0086151	-0.31603464
0.50633	131.80853	2.3e-06	0.00012118	0.00021186	1.37e-06	0.0	0.00144608	0.00026798	2.05e-06	702.73166005	700.13758259	700.53735319	-0.0859652	0.00860587	-0.31603394
0.50639	131.81482	2.3e-06	0.00012118	0.00021186	1.37e-06	0.0	0.00144608	0.00026798	2.05e-06	702.73021978	700.13771624	700.5364599	-0.08592709	0.00859665	-0.31603324
0.50644	131.82111	2.3e-06	0.00012117	0.00021187	1.37e-06	0.0	0.00144608	0.00026798	2.05e-06	702.72877949	700.13784975	700.5355665	-0.08588897	0.00858743	-0.31603253
0.5065	131.82739	2.3e-06	0.00012116	0.00021188	1.37e-06	0.0	0.00144608	0.00026798	2.05e-06	702.7273392	700.13798311	700.534673	-0.08585083	0.0085782	-0.31603183
0.51651	132.8998	2.16e-06	0.00011962	0.00021344	1.33e-06	-0.0	0.00144618	0.00026804	2.05e-06	702.46475373	700.15986201	700.37026954	-0.07877625	0.0069028	-0.3159027
0.51656	132.90528	2.16e-06	0.00011961	0.00021345	1.33e-06	-0.0	0.00144618	0.00026804	2.05e-06	702.4633072	700.1599691	700.36935621	-0.07873634	0.0068936	-0.31590198
0.51662	132.91076	2.16e-06	0.0001196	0.00021346	1.33e-06	-0.0	0.00144618	0.00026804	2.05e-06	702.46186061	700.16007604	700.36844277	-0.07869645	0.0068844	-0.31590127
0.51667	132.91623	2.16e-06	0.00011959	0.00021347	1.33e-06	0.0	0.00144618	0.00026804	2.05e-06	702.46041396	700.16018284	700.36752921	-0.07865656	0.00687519	-0.31590055
0.51673	132.9217	2.16e-06	0.00011958	0.00021347	1.33e-06	0.0	0.00144618	0.00026804	2.05e-06	702.45896726	700.1602895	700.36661555	-0.07861664	0.00686599	-0.31589983
0.51678	132.92716	2.16e-06	0.00011958	0.00021348	1.33e-06	0.0	0.00144618	0.00026804	2.05e-06	702.4575205	700.16039601	700.36570177	-0.07857671	0.00685679	-0.31589911
0.51684	132.93261	2.16e-06	0.00011957	0.00021349	1.33e-06	0.0	0.00144618	0.00026804	2.05e-06	702.45607368	700.16050239	700.36478787	-0.07853673	0.00684758	-0.3158984
0.51689	132.93807	2.16e-06	0.00011956	0.0002135	1.33e-06	0.0	0.00144619	0.00026804	2.05e-06	702.45462681	700.16060861	700.36387387	-0.07849676	0.00683838	-0.31589768
0.51695	132.94351	2.16e-06	0.00011955	0.00021351	1.33e-06	-0.0	0.00144619	0.00026804	2.05e-06	702.45317987	700.1607147	700.36295975	-0.0784568	0.00682918	-0.31589696
0.517	132.94895	2.16e-06	0.00011955	0.00021351	1.33e-06	-0.0	0.00144619	0.00026804	2.05e-06	702.45173289	700.16082064	700.36204553	-0.07841681	0.00681997	-0.31589624
0.51706	132.95439	2.15e-06	0.00011954	0.00021352	1.33e-06	-0.0	0.00144619	0.00026804	2.05e-06	702.45028584	700.16092644	700.36113118	-0.0783768	0.00681077	-0.31589552
0.51711	132.95982	2.15e-06	0.00011953	0.00021353	1.33e-06	-0.0	0.00144619	0.00026804	2.05e-06	702.44883874	700.16103209	700.36021673	-0.07833676	0.00680156	-0.31589481
0.51717	132.96525	2.15e-06	0.00011952	0.00021354	1.33e-06	-0.0	0.00144619	0.00026804	2.05e-06	702.44739158	700.1611376	700.35930216	-0.0782967	0.00679236	-0.31589409
0.51722	132.97068	2.15e-06	0.00011951	0.00021355	1.33e-06	-0.0	0.00144619	0.00026804	2.05e-06	702.44594436	700.16124297	700.35838748	-0.07825665	0.00678315	-0.31589337
0.51728	132.97609	2.15e-06	0.00011951	0.00021355	1.33e-06	0.0	0.00144619	0.00026804	2.05e-06	702.44449708	700.1613482	700.35747269	-0.0782166	0.00677395	-0.31589265
0.51733	132.98151	2.15e-06	0.0001195	0.00021356	1.33e-06	0.0	0.00144619	0.00026804	2.05e-06	702.44304974	700.16145328	700.35655779	-0.07817652	0.00676474	-0.31589193
0.51739	132.98692	2.15e-06	0.00011949	0.00021357	1.33e-06	0.0	0.00144619	0.00026804	2.05e-06	702.44160235	700.16155822	700.35564277	-0.07813641	0.00675554	-0.31589121
0.51744	132.99232	2.15e-06	0.00011948	0.00021358	1.33e-06	0.0	0.00144619	0.00026804	2.05e-06	702.44015489	700.16166301	700.35472764	-0.07809626	0.00674633	-0.31589049
0.5175	132.99772	2.15e-06	0.00011948	0.00021358	1.33e-06	0.0	0.00144619	0.00026804	2.05e-06	702.43870738	700.16176766	700.35381239	-0.07805613	0.00673712	-0.31588978
0.52751	133.89515	2.04e-06	0.00011822	0.00021486	1.3e-06	-0.0	0.00144627	0.00026809	2.05e-06	702.17401325	700.17842191	700.18528421	-0.07040235	0.00505275	-0.31575741
0.52756	133.89958	2.04e-06	0.00011821	0.00021486	1.3e-06	-0.0	0.00144627	0.00026809	2.05e-06	702.17255063	700.17850022	700.184347	-0.07035769	0.00504341	-0.31575667
0.52762	133.904	2.04e-06	0.00011821	0.00021487	1.3e-06	-0.0	0.00144627	0.00026809	2.05e-06	702.1710879	700.17857839	700.18340967	-0.07031296	0.00503406	-0.31575593
0.52767	133.90842	2.04e-06	0.0001182	0.00021487	1.3e-06	-0.0	0.00144627	0.00026809	2.05e-06	702.16962507	700.17865641	700.18247221	-0.0702683	0.00502472	-0.3157552
0.52773	133.91284	2.04e-06	0.0001182	0.00021488	1.3e-06	0.0	0.00144627	0.00026809	2.05e-06	702.16816214	700.17873428	700.18153462	-0.07022364	0.00501538	-0.31575446
0.52778	133.91724	2.04e-06	0.00011819	0.00021489	1.3e-06	0.0	0.00144627	0.00026809	2.05e-06	702.1666991	700.17881202	700.1805969	-0.07017888	0.00500604	-0.31575372
0.52784	133.92165	2.04e-06	0.00011818	0.00021489	1.3e-06	0.0	0.00144627	0.00026809	2.05e-06	702.16523595	700.1788896	700.17965905	-0.07013409	0.00499669	-0.31575299
0.52789	133.92604	2.04e-06	0.00011818	0.0002149	1.3e-06	0.0	0.00144627	0.00026809	2.05e-06	702.16377269	700.17896704	700.17872106	-0.07008925	0.00498734	-0.31575225
0.52795	133.93043	2.04e-06	0.00011817	0.0002149	1.3e-06	0.0	0.00144627	0.00026809	2.05e-06	702.16230933	700.17904434	700.17778295	-0.07004427	0.00497799	-0.31575151
0.528	133.93482	2.04e-06	0.00011816	0.00021491	1.3e-06	0.0	0.00144627	0.00026809	2.05e-06	702.16084587	700.17912148	700.17684471	-0.06999932	0.00496864	-0.31575078
0.52806	133.93919	2.04e-06	0.00011816	0.00021492	1.3e-06	0.0	0.00144627	0.00026809	2.05e-06	702.15938229	700.17919849	700.17590634	-0.06995441	0.00495929	-0.31575004
0.52811	133.94357	2.04e-06	0.00011815	0.00021492	1.3e-06	-0.0	0.00144627	0.00026809	2.05e-06	702.15791861	700.17927535	700.17496784	-0.06990948	0.00494993	-0.3157493
0.52817	133.94793	2.04e-06	0.00011815	0.00021493	1.3e-06	-0.0	0.00144627	0.00026809	2.05e-06	702.15645482	700.17935206	700.1740292	-0.06986444	0.00494058	-0.31574857
0.52822	133.95229	2.04e-06	0.00011814	0.00021494	1.3e-06	-0.0	0.00144627	0.00026809	2.05e-06	702.15499092	700.17942863	700.17309044	-0.06981938	0.00493122	-0.31574783
0.52828	133.95665	2.04e-06	0.00011813	0.00021494	1.3e-06	-0.0	0.00144627	0.00026809	2.05e-06	702.15352692	700.17950505	700.17215155	-0.06977427	0.00492186	-0.31574709
0.52833	133.961	2.04e-06	0.00011813	0.00021495	1.29e-06	-0.0	0.00144627	0.00026809	2.05e-06	702.1520628	700.17958133	700.17121252	-0.06972897	0.0049125	-0.31574635
0.52839	133.96534	2.03e-06	0.00011812	0.00021495	1.29e-06	-0.0	0.00144627	0.00026809	2.05e-06	702.15059858	700.17965746	700.17027336	-0.06968379	0.00490313	-0.31574562
0.52844	133.96968	2.03e-06	0.00011812	0.00021496	1.29e-06	-0.0	0.00144627	0.00026809	2.05e-06	702.14913425	700.17973345	700.16933407	-0.06963861	0.00489377	-0.31574488
0.5285	133.97401	2.03e-06	0.00011811	0.00021497	1.29e-06	0.0	0.00144628	0.00026809	2.05e-06	702.14766981	700.17980929	700.16839465	-0.06959339	0.00488441	-0.31574414
0.53851	134.65307	1.96e-06	0.00011718	0.0002159	1.27e-06	0.0	0.00144633	0.00026812	2.05e-06	701.87919037	700.19115415	699.9950338	-0.06034462	0.00313421	-0.31560797
0.53856	134.65614	1.96e-06	0.00011718	0.00021591	1.27e-06	0.0	0.00144633	0.00026812	2.05e-06	701.87770457	700.19120268	699.99406669	-0.0602851	0.00312417	-0.31560721
0.53862	134.6592	1.96e-06	0.00011717	0.00021591	1.27e-06	0.0	0.00144633	0.00026812	2.05e-06	701.87621868	700.19125106	699.9930994	-0.06022486	0.00311408	-0.31560645
0.53867	134.66225	1.96e-06	0.00011717	0.00021592	1.27e-06	0.0	0.00144633	0.00026812	2.05e-06	701.87473269	700.19129929	699.99213193	-0.06016554	0.00310405	-0.31560569
0.53873	134.66529	1.96e-06	0.00011716	0.00021592	1.27e-06	0.0	0.00144633	0.00026812	2.05e-06	701.87324661	700.19134735	699.99116427	-0.06010621	0.00309402	-0.31560493
0.53878	134.66832	1.96e-06	0.00011716	0.00021593	1.27e-06	0.0	0.00144633	0.00026812	2.05e-06	701.87176042	700.19139527	699.99019643	-0.06004688	0.00308398	-0.31560417
0.53884	134.67135	1.96e-06	0.00011716	0.00021593	1.27e-06	0.0	0.00144633	0.00026812	2.05e-06	701.87027414	700.19144302	699.98922842	-0.05998683	0.00307391	-0.31560341
0.53889	134.67437	1.96e-06	0.00011715	0.00021593	1.27e-06	-0.0	0.00144633	0.00026812	2.05e-06	701.86878776	700.19149062	699.98826021	-0.05992572	0.00306379	-0.31560265
0.53895	134.67738	1.96e-06	0.00011715	0.00021594	1.27e-06	-0.0	0.00144633	0.00026812	2.05e-06	701.8673013	700.19153806	699.98729182	-0.05986565	0.00305371	-0.31560189
0.539	134.68038	1.96e-06	0.00011714	0.00021594	1.27e-06	-0.0	0.00144633	0.00026812	2.05e-06	701.86581474	700.19158535	699.98632325	-0.05980559	0.00304364	-0.31560113
0.53906	134.68337	1.96e-06	0.00011714	0.00021595	1.27e-06	-0.0	0.00144633	0.00026812	2.05e-06	701.86432809	700.19163248	699.98535449	-0.05974552	0.00303357	-0.31560037
0.53911	134.68635	1.95e-06	0.00011714	0.00021595	1.27e-06	-0.0	0.00144633	0.00026812	2.05e-06	701.86284134	700.19167946	699.98438554	-0.05968462	0.00302346	-0.31559961
0.53917	134.68933	1.95e-06	0.00011713	0.00021595	1.27e-06	-0.0	0.00144633	0.00026812	2.05e-06	701.86135451	700.19172627	699.98341641	-0.05962137	0.00301322	-0.31559884
0.53922	134.6923	1.95e-06	0.00011713	0.00021596	1.27e-06	-0.0	0.00144633	0.00026812	2.05e-06	701.8598676	700.19177293	699.98244708	-0.05955998	0.00300308	-0.31559808
0.53928	134.69526	1.95e-06	0.00011712	0.00021596	1.27e-06	-0.0	0.00144633	0.00026812	2.05e-06	701.8583806	700.19181944	699.98147757	-0.05949856	0.00299294	-0.31559732
0.53933	134.69821	1.95e-06	0.00011712	0.00021597	1.27e-06	-0.0	0.00144633	0.00026812	2.05e-06	701.85689352	700.19186578	699.98050786	-0.05943709	0.00298279	-0.31559656
0.53939	134.70115	1.95e-06	0.00011712	0.00021597	1.27e-06	-0.0	0.00144633	0.00026812	2.05e-06	701.85540636	700.19191197	699.97953797	-0.05937558	0.00297264	-0.3155958
0.53944	134.70408	1.95e-06	0.00011711	0.00021597	1.27e-06	-0.0	0.00144633	0.00026812	2.05e-06	701.85391911	700.191958	699.97856789	-0.05931402	0.00296249	-0.31559503
0.5395	134.70701	1.95e-06	0.00011711	0.00021598	1.27e-06	-0.0	0.00144633	0.00026812	2.05e-06	701.85243177	700.19200387	699.97759761	-0.05925243	0.00295234	-0.31559427
0.54951	135.06316	1.91e-06	0.00011663	0.00021646	1.26e-06	0.0	0.00144636	0.00026814	2.05e-06	701.58563874	700.19741038	699.79650974	-0.03738453	0.00050459	-0.31545202
0.54956	135.06374	1.91e-06	0.00011663	0.00021646	1.26e-06	0.0	0.00144636	0.00026814	2.05e-06	701.58433468	700.19741819	699.79546712	-0.03689374	0.00046948	-0.3154512
0.54962	135.06428	1.91e-06	0.00011663	0.00021646	1.26e-06	0.0	0.00144636	0.00026814	2.05e-06	701.58304167	700.19742545	699.79442281	-0.03636297	0.000432	-0.31545038
0.54967	135.0648	1.91e-06	0.00011663	0.00021646	1.26e-06	0.0	0.00144636	0.00026814	2.05e-06	701.58176095	700.19743214	699.79337665	-0.03578471	0.00039169	-0.31544956
0.54973	135.06528	1.91e-06	0.00011663	0.00021647	1.26e-06	0.0	0.00144636	0.00026814	2.05e-06	701.58049403	700.19743821	699.79232848	-0.03514878	0.00034795	-0.31544873
0.54978	135.06573	1.91e-06	0.00011663	0.00021647	1.26e-06	0.0	0.00144636	0.00026814	2.05e-06	701.57924274	700.1974436	699.79127809	-0.03444211	0.00029998	-0.31544791
0.54984	135.06615	1.91e-06	0.00011663	0.00021647	1.26e-06	0.0	0.00144636	0.00026814	2.05e-06	701.5780094	700.19744825	699.79022525	-0.03364206	0.00024643	-0.31544708
0.54989	135.06653	1.91e-06	0.00011663	0.00021647	1.26e-06	0.0	0.00144636	0.00026814	2.05e-06	701.57679705	700.19745207	699.78916961	-0.03271762	0.00018543	-0.31544625
0.54995	135.06687	1.91e-06	0.00011662	0.00021647	1.26e-06	0.0	0.00144636	0.00026814	2.05e-06	701.57560985	700.19745495	699.78811075	-0.03161793	0.0001139	-0.31544542
0.55	135.06717	1.91e-06	0.00011662	0.00021647	1.26e-06	0.0	0.00144636	0.00026814	2.05e-06	701.57445372	700.19745673	699.78704804	1665.51097358	113.12219993	180.97158178
